# Supplementary material for: The Binary Protein Interactome of Treponema pallidum – The Syphilis Spirochete
Source: PLoS One. 2008 May 28;3(5):e2292. doi: 10.1371/journal.pone.0002292 (PMC2386257; doi:10.1371/journal.pone.0002292)
Supplement: Data S1 — Predicted protein-protein interactions based on our Treponema pallidum data; zip archive containing 372 files with one file per species. (6.09 MB ZIP) [file pone.0002292.s006.zip › bacteria/Buchnera_aphidicola_Sg.tab]

198804 Buchnera aphidicola Sg
COG A	COG B	Locus Id A	Preferred Name(s) A	Annotation A	Locus Id B	Preferred Name(s) B	Annotation B	T. pallidum interaction
COG0617	COG0860	BUsg058	cca	CCA-adding enzyme (EC 2.7.7.25) (EC 2.7.7.21) (tRNA nucleotidyltransferase) (tRNA adenylyl-/cytidylyl- transferase) (tRNA CCA-pyrophosphorylase) (tRNA-NT)	BUsg555	amiB	Putative N-acetylmuramoyl-L-alanine amidase (EC 3.5.1.28)	[TP0270-TP0247 (0.76828843)]
COG0201	COG0550	BUsg485	secY	Preprotein translocase secY subunit	BUsg273	topA	DNA topoisomerase 1 (EC 5.99.1.2) (DNA topoisomerase I) (Omega- protein) (Relaxing enzyme) (Untwisting enzyme) (Swivelase)	[TP0208-TP0394 (0.8044664)]
COG0768	COG2812	BUsg216	ftsI	Peptidoglycan synthetase ftsI (EC 2.4.1.129) (Peptidoglycan glycosyltransferase 3) (Penicillin-binding protein 3) (PBP-3)	BUsg466	dnaX	DNA polymerase III subunit gamma (EC 2.7.7.7)	[TP0500-TP1005 (0.655462)]
COG0180	COG0564	BUsg517	trpS	Tryptophanyl-tRNA synthetase (EC 6.1.1.2) (Tryptophan--tRNA ligase) (TrpRS)	BUsg336	rluC	Ribosomal large subunit pseudouridine synthase C (EC 5.4.99.-) (rRNA- uridine isomerase C) (rRNA pseudouridylate synthase C)	[TP0632-TP0339 (0.7885255)]
COG0180	COG0564	BUsg517	trpS	Tryptophanyl-tRNA synthetase (EC 6.1.1.2) (Tryptophan--tRNA ligase) (TrpRS)	BUsg388	rluD	Ribosomal large subunit pseudouridine synthase D (EC 5.4.99.-) (rRNA- uridine isomerase D) (rRNA pseudouridylate synthase D)	[TP0632-TP0339 (0.7885255)]
COG0090	COG0223	BUsg502	rplB	50S ribosomal protein L2	BUsg478	fmt	Methionyl-tRNA formyltransferase (EC 2.1.2.9)	[TP0192-TP0756 (0.8610547)]
COG0125	COG0586	BUsg341	tmk	Thymidylate kinase {UniProtKB/Swiss-Prot:Q8K9J3}	BUsg132	BUsg_132	Hypothetical protein BUsg_132	[TP0354-TP0779 (0.67954355)]
COG0495	COG1214	BUsg429	leuS	Leucyl-tRNA synthetase (EC 6.1.1.4) (Leucine--tRNA ligase) (LeuRS)	BUsg315	BUsg_315	Hypothetical protein BUsg_315	[TP0586-TP0876 (0.5571989)]
COG0192	COG0592	BUsg393	metK	S-adenosylmethionine synthetase (EC 2.5.1.6) (Methionine adenosyltransferase) (AdoMet synthetase) (MAT)	BUsg011	dnaN	DNA polymerase III subunit beta (EC 2.7.7.7)	[TP0794-TP0002 (0.8412751)]
COG0360	COG0616	BUsg544	rpsF	30S ribosomal protein S6	BUsg272	sohB	Probable protease sohB (EC 3.4.21.-)	[TP0063-TP0997 (0.6657489)]
COG0265	COG0333	BUsg222	degP	Probable serine protease do-like precursor (EC 3.4.21.-)	BUsg337	BUsg337	50S ribosomal protein L32	[TP0773-TP0807 (0.5060325)]
COG0495	COG0761	BUsg429	leuS	Leucyl-tRNA synthetase (EC 6.1.1.4) (Leucine--tRNA ligase) (LeuRS)	BUsg140	ispH	4-hydroxy-3-methylbut-2-enyl diphosphate reductase (EC 1.17.1.2)	[TP0586-TP0547 (0.63095015)]
COG1536	COG1677	BUsg068	fliG	Flagellar motor switch protein fliG	BUsg066	fliE	Flagellar hook-basal body complex protein fliE	[TP0026-TP0398 (0.81876683)]
COG0820	COG2812	BUsg275	BUsg_275	Hypothetical UPF0063 protein BUsg_275	BUsg466	dnaX	DNA polymerase III subunit gamma (EC 2.7.7.7)	[TP0068-TP1005 (0.60435057)]
COG0771	COG1815	BUsg212	murD	UDP-N-acetylmuramoylalanine--D-glutamate ligase (EC 6.3.2.9) (UDP-N- acetylmuramoyl-L-alanyl-D-glutamate synthetase) (D-glutamic acid- adding enzyme)	BUsg325	flgB	Flagellar basal-body rod protein flgB	[TP0903-TP0396 (0.6336193)]
COG1509	COG1509	BUsg020	BUsg_020	Hypothetical UPF0069 protein BUsg_020	BUsg020	BUsg_020	Hypothetical UPF0069 protein BUsg_020	[TP0121-TP0121 (0.7367639)]
COG0257	COG1253	BUsg484	BUsg484	50S ribosomal protein L36	BUsg314	BUsg_314	Hypothetical UPF0053 protein BUsg_314	[TP0209-TP0027 (0.74441797)]
COG0060	COG0681	BUsg142	ileS	Isoleucyl-tRNA synthetase (EC 6.1.1.5) (Isoleucine--tRNA ligase) (IleRS)	BUsg250	lepB	Signal peptidase I (EC 3.4.21.89) (SPase I) (Leader peptidase I)	[TP0452-TP0185 (0.79878455)]
COG0257	COG1749	BUsg484	BUsg484	50S ribosomal protein L36	BUsg328	flgE	Flagellar hook protein flgE	[TP0209-TP0727 (0.6772987)]
COG0465	COG0465	BUsg369	hflB	Cell division protein ftsH (EC 3.4.24.-)	BUsg369	hflB	Cell division protein ftsH (EC 3.4.24.-)	[TP0330-TP0330 (0.73856413)]
COG0187	COG0358	BUsg010	gyrB	DNA gyrase subunit B (EC 5.99.1.3)	BUsg053	dnaG	DNA primase {UniProtKB/Swiss-Prot:P32000}	[TP1006-TP0492 (0.55112576)]
COG1154	COG2812	BUsg448	dxs	1-deoxy-D-xylulose-5-phosphate synthase (EC 2.2.1.7) (1-deoxyxylulose- 5-phosphate synthase) (DXP synthase) (DXPS)	BUsg466	dnaX	DNA polymerase III subunit gamma (EC 2.7.7.7)	[TP0824-TP1005 (0.68180764)]
COG0223	COG1551	BUsg478	fmt	Methionyl-tRNA formyltransferase (EC 2.1.2.9)	BUsg391	csrA	Carbon storage regulator homolog	[TP0756-TP0657 (0.72355264)]
COG0237	COG0552	BUsg197	coaE	Dephospho-CoA kinase (EC 2.7.1.24) (Dephosphocoenzyme A kinase)	BUsg025	ftsY	Cell division protein ftsY homolog	[TP0296-TP0578 (0.7885255)]
COG0080	COG0265	BUsg039	rplK	50S ribosomal protein L11	BUsg222	degP	Probable serine protease do-like precursor (EC 3.4.21.-)	[TP0237-TP0773 (0.6164146)]
COG2812	COG2812	BUsg466	dnaX	DNA polymerase III subunit gamma (EC 2.7.7.7)	BUsg466	dnaX	DNA polymerase III subunit gamma (EC 2.7.7.7)	[TP1005-TP1005 (0.52391654)]
COG0223	COG0234	BUsg478	fmt	Methionyl-tRNA formyltransferase (EC 2.1.2.9)	BUsg018	groS	10 kDa chaperonin (Protein Cpn10) (groES protein)	[TP0756-TP1013 (0.64276713)]
COG0223	COG0242	BUsg478	fmt	Methionyl-tRNA formyltransferase (EC 2.1.2.9)	BUsg477	def	Peptide deformylase (EC 3.5.1.88) (PDF) (Polypeptide deformylase)	[TP0756-TP0757 (0.8300303)]
COG0233	COG0359	BUsg228	frr	Ribosome recycling factor (Ribosome-releasing factor) (RRF)	BUsg542	rplI	50S ribosomal protein L9	[TP0604-TP0060 (0.5105792)]
COG0265	COG0492	BUsg222	degP	Probable serine protease do-like precursor (EC 3.4.21.-)	BUsg304	trxB	Thioredoxin reductase (EC 1.8.1.9) (TRXR)	[TP0773-TP0814 (0.6926654)]
COG0465	COG0772	BUsg369	hflB	Cell division protein ftsH (EC 3.4.24.-)	BUsg211	ftsW	Cell division protein ftsW	[TP0330-TP0387 (0.8016956)]
COG0860	COG1214	BUsg555	amiB	Putative N-acetylmuramoyl-L-alanine amidase (EC 3.5.1.28)	BUsg315	BUsg_315	Hypothetical protein BUsg_315	[TP0247-TP0876 (0.6334264)]
COG0305	COG2812	BUsg528	dnaB	Replicative DNA helicase (EC 3.6.1.-)	BUsg466	dnaX	DNA polymerase III subunit gamma (EC 2.7.7.7)	[TP0058-TP1005 (0.7130585)]
COG0188	COG0526	BUsg174	gyrA	DNA gyrase subunit A (EC 5.99.1.3)	BUsg573	trxA	Thioredoxin {UniProtKB/Swiss-Prot:O51890}	[TP0005-TP0100 (0.7885434)]
COG0188	COG0526	BUsg174	gyrA	DNA gyrase subunit A (EC 5.99.1.3)	BUsg415	dsbA	Thiol:disulfide interchange protein dsbA precursor	[TP0005-TP0100 (0.7885434)]
COG0526	COG0771	BUsg573	trxA	Thioredoxin {UniProtKB/Swiss-Prot:O51890}	BUsg212	murD	UDP-N-acetylmuramoylalanine--D-glutamate ligase (EC 6.3.2.9) (UDP-N- acetylmuramoyl-L-alanyl-D-glutamate synthetase) (D-glutamic acid- adding enzyme)	[TP0100-TP0903 (0.59509045)]
COG0526	COG0771	BUsg415	dsbA	Thiol:disulfide interchange protein dsbA precursor	BUsg212	murD	UDP-N-acetylmuramoylalanine--D-glutamate ligase (EC 6.3.2.9) (UDP-N- acetylmuramoyl-L-alanyl-D-glutamate synthetase) (D-glutamic acid- adding enzyme)	[TP0100-TP0903 (0.59509045)]
COG1536	COG1868	BUsg068	fliG	Flagellar motor switch protein fliG	BUsg073	fliM	Flagellar motor switch protein fliM	[TP0026-TP0721 (0.9539454)]
COG0250	COG0772	BUsg040	nusG	Transcription antitermination protein nusG	BUsg211	ftsW	Cell division protein ftsW	[TP0236-TP0387 (0.7470728)]
COG0227	COG0740	BUsg079	rpmB	50S ribosomal protein L28	BUsg459	clpP	ATP-dependent Clp protease proteolytic subunit (EC 3.4.21.92) (Endopeptidase Clp)	[TP0362-TP0507 (0.75048)]
COG0103	COG0211	BUsg377	rpsI	30S ribosomal protein S9	BUsg375	rpmA	50S ribosomal protein L27	[TP1024-TP0743 (0.87139803)]
COG0621	COG2812	BUsg426	BUsg_426	Hypothetical UPF0004 protein BUsg_426	BUsg466	dnaX	DNA polymerase III subunit gamma (EC 2.7.7.7)	[TP0754-TP1005 (0.5550382)]
COG0442	COG4591	BUsg234	proS	Prolyl-tRNA synthetase (EC 6.1.1.15) (Proline--tRNA ligase) (ProRS)	BUsg286	BUsg_286	Hypothetical protein BUsg_286	[TP0160-TP0582 (0.74148)]
COG0442	COG4591	BUsg234	proS	Prolyl-tRNA synthetase (EC 6.1.1.15) (Proline--tRNA ligase) (ProRS)	BUsg284	lolC	Lipoprotein-releasing system transmembrane protein lolC	[TP0160-TP0582 (0.74148)]
COG1536	COG4786	BUsg068	fliG	Flagellar motor switch protein fliG	BUsg330	flgG	Flagellar basal-body rod protein flgG (Distal rod protein)	[TP0026-TP0961 (0.8107165)]
COG0697	COG0716	BUsg270	BUsg_270	Hypothetical transport protein BUsg_270	BUsg289	fldA	Flavodoxin {UniProtKB/Swiss-Prot:Q8K9N5}	[TP0986-TP0925 (0.8288174)]
COG0465	COG4591	BUsg369	hflB	Cell division protein ftsH (EC 3.4.24.-)	BUsg286	BUsg_286	Hypothetical protein BUsg_286	[TP0765-TP0582 (0.6598422)]
COG0465	COG4591	BUsg369	hflB	Cell division protein ftsH (EC 3.4.24.-)	BUsg284	lolC	Lipoprotein-releasing system transmembrane protein lolC	[TP0765-TP0582 (0.6598422)]
COG0036	COG0249	BUsg518	rpe	Ribulose-phosphate 3-epimerase (EC 5.1.3.1) (Pentose-5-phosphate 3- epimerase) (PPE) (R5P3E)	BUsg414	mutS	DNA mismatch repair protein mutS	[TP0945-TP0328 (0.6742458)]
COG0124	COG0465	BUsg277	hisS	Histidyl-tRNA synthetase (EC 6.1.1.21) (Histidine--tRNA ligase) (HisRS)	BUsg369	hflB	Cell division protein ftsH (EC 3.4.24.-)	[TP0641-TP0330 (0.76316583)]
COG0564	COG1843	BUsg336	rluC	Ribosomal large subunit pseudouridine synthase C (EC 5.4.99.-) (rRNA- uridine isomerase C) (rRNA pseudouridylate synthase C)	BUsg327	flgD	Basal-body rod modification protein flgD	[TP0339-TP0728 (0.7885255)]
COG0564	COG1843	BUsg388	rluD	Ribosomal large subunit pseudouridine synthase D (EC 5.4.99.-) (rRNA- uridine isomerase D) (rRNA pseudouridylate synthase D)	BUsg327	flgD	Basal-body rod modification protein flgD	[TP0339-TP0728 (0.7885255)]
COG0504	COG0728	BUsg399	pyrG	CTP synthase (EC 6.3.4.2) (UTP--ammonia ligase) (CTP synthetase)	BUsg321	mviN	Virulence factor mviN homolog	[TP0305-TP0516 (0.84299135)]
COG0275	COG0820	BUsg218	mraW	S-adenosyl-methyltransferase mraW (EC 2.1.1.-)	BUsg275	BUsg_275	Hypothetical UPF0063 protein BUsg_275	[TP0384-TP0068 (0.79878455)]
COG0242	COG0360	BUsg477	def	Peptide deformylase (EC 3.5.1.88) (PDF) (Polypeptide deformylase)	BUsg544	rpsF	30S ribosomal protein S6	[TP0757-TP0063 (0.54983324)]
COG0234	COG0772	BUsg018	groS	10 kDa chaperonin (Protein Cpn10) (groES protein)	BUsg211	ftsW	Cell division protein ftsW	[TP1013-TP0387 (0.81326103)]
COG0228	COG0250	BUsg381	rpsP	30S ribosomal protein S16	BUsg040	nusG	Transcription antitermination protein nusG	[TP0905-TP0236 (0.7099409)]
COG0465	COG0532	BUsg369	hflB	Cell division protein ftsH (EC 3.4.24.-)	BUsg365	infB	Translation initiation factor IF-2	[TP0330-TP0891 (0.8751731)]
COG0234	COG0445	BUsg018	groS	10 kDa chaperonin (Protein Cpn10) (groES protein)	BUsg001	gidA	tRNA uridine 5-carboxymethylaminomethyl modification enzyme gidA (Glucose-inhibited division protein A)	[TP1013-TP0044 (0.813164)]
COG1186	COG1925	BUsg421	prfB	Peptide chain release factor 2 (RF-2)	BUsg062	ptsH	Phosphocarrier protein HPr (Histidine-containing protein)	[TP0576-TP0589 (0.79878455)]
COG1749	COG2885	BUsg328	flgE	Flagellar hook protein flgE	BUsg320	ompA	OmpA-like protein precursor	[TP0727-TP0292 (0.89187646)]
COG0319	COG0333	BUsg427	BUsg_427	UPF0054 protein BUsg_427	BUsg337	BUsg337	50S ribosomal protein L32	[TP0650-TP0807 (0.80809164)]
COG0188	COG3951	BUsg174	gyrA	DNA gyrase subunit A (EC 5.99.1.3)	BUsg333	flgJ	Putative flagellar protein flgJ homolog	[TP0005-TP0959 (0.60144246)]
COG0782	COG0860	BUsg371	greA	Transcription elongation factor greA (Transcript cleavage factor greA)	BUsg555	amiB	Putative N-acetylmuramoyl-L-alanine amidase (EC 3.5.1.28)	[TP0019-TP0247 (0.7668169)]
COG1677	COG1815	BUsg066	fliE	Flagellar hook-basal body complex protein fliE	BUsg325	flgB	Flagellar basal-body rod protein flgB	[TP0398-TP0396 (0.79194725)]
COG0188	COG0305	BUsg174	gyrA	DNA gyrase subunit A (EC 5.99.1.3)	BUsg528	dnaB	Replicative DNA helicase (EC 3.6.1.-)	[TP0005-TP0058 (0.73312306)]
COG1825	COG2812	BUsg131	rplY	50S ribosomal protein L25	BUsg466	dnaX	DNA polymerase III subunit gamma (EC 2.7.7.7)	[TP0372-TP1005 (0.6540257)]
COG0024	COG1121	BUsg224	map	Methionine aminopeptidase (EC 3.4.11.18) (MAP) (Peptidase M)	BUsg308	znuC	High-affinity zinc uptake system ATP-binding protein znuC	[TP0842-TP0164 (0.77940726)]
COG0361	COG1214	BUsg305	infA	Translation initiation factor IF-1	BUsg315	BUsg_315	Hypothetical protein BUsg_315	[TP0097-TP0876 (0.56457245)]
COG1509	COG2812	BUsg020	BUsg_020	Hypothetical UPF0069 protein BUsg_020	BUsg466	dnaX	DNA polymerase III subunit gamma (EC 2.7.7.7)	[TP0121-TP1005 (0.5082704)]
COG0242	COG1187	BUsg477	def	Peptide deformylase (EC 3.5.1.88) (PDF) (Polypeptide deformylase)	BUsg271	rluB	Ribosomal large subunit pseudouridine synthase B (EC 5.4.99.-) (rRNA- uridine isomerase B) (rRNA pseudouridylate synthase B)	[TP0757-TP0459 (0.5284328)]
COG1385	COG2812	BUsg395	BUsg_395	Hypothetical UPF0088 protein BUsg_395	BUsg466	dnaX	DNA polymerase III subunit gamma (EC 2.7.7.7)	[TP0276-TP1005 (0.66627616)]
COG0242	COG0254	BUsg477	def	Peptide deformylase (EC 3.5.1.88) (PDF) (Polypeptide deformylase)	BUsg556	rpmE	50S ribosomal protein L31	[TP0757-TP0255 (0.6434887)]
COG0442	COG1466	BUsg234	proS	Prolyl-tRNA synthetase (EC 6.1.1.15) (Proline--tRNA ligase) (ProRS)	BUsg430	holA	DNA polymerase III delta subunit (EC 2.7.7.7)	[TP0160-TP0588 (0.66563916)]
COG0847	COG1558	BUsg240	dnaQ	DNA polymerase III epsilon subunit (EC 2.7.7.7)	BUsg326	flgC	Flagellar basal-body rod protein flgC	[TP0643-TP0397 (0.7022186)]
COG0847	COG1558	BUsg182	rnt	Ribonuclease T (EC 3.1.13.-) (Exoribonuclease T) (RNase T)	BUsg326	flgC	Flagellar basal-body rod protein flgC	[TP0643-TP0397 (0.7022186)]
COG0305	COG0593	BUsg528	dnaB	Replicative DNA helicase (EC 3.6.1.-)	BUsg012	dnaA	Chromosomal replication initiator protein dnaA	[TP0058-TP0001 (0.9013428)]
COG0264	COG0544	BUsg226	tsf	Elongation factor Ts (EF-Ts)	BUsg458	tig	Trigger factor {UniProtKB/Swiss-Prot:Q8K991}	[TP0605-TP0506 (0.9100214)]
COG0099	COG0216	BUsg483	rpsM	30S ribosomal protein S13	BUsg165	prfA	Peptide chain release factor 1 (RF-1)	[TP0210-TP0051 (0.8775348)]
COG0442	COG0552	BUsg234	proS	Prolyl-tRNA synthetase (EC 6.1.1.15) (Proline--tRNA ligase) (ProRS)	BUsg025	ftsY	Cell division protein ftsY homolog	[TP0160-TP0578 (0.56216276)]
COG0242	COG0319	BUsg477	def	Peptide deformylase (EC 3.5.1.88) (PDF) (Polypeptide deformylase)	BUsg427	BUsg_427	UPF0054 protein BUsg_427	[TP0757-TP0650 (0.630912)]
COG0024	COG0462	BUsg224	map	Methionine aminopeptidase (EC 3.4.11.18) (MAP) (Peptidase M)	BUsg163	prs	Ribose-phosphate pyrophosphokinase (EC 2.7.6.1) (RPPK) (Phosphoribosyl pyrophosphate synthetase) (P-Rib-PP synthetase) (PRPP synthetase)	[TP0842-TP0294 (0.8762697)]
COG0125	COG0361	BUsg341	tmk	Thymidylate kinase {UniProtKB/Swiss-Prot:Q8K9J3}	BUsg305	infA	Translation initiation factor IF-1	[TP0354-TP0097 (0.8382038)]
COG1536	COG1766	BUsg068	fliG	Flagellar motor switch protein fliG	BUsg067	fliF	Flagellar M-ring protein	[TP0400-TP0399 (0.9198608), TP0026-TP0399 (0.9539454)]
COG0215	COG1536	BUsg471	cysS	Cysteinyl-tRNA synthetase (EC 6.1.1.16) (Cysteine--tRNA ligase) (CysRS)	BUsg068	fliG	Flagellar motor switch protein fliG	[TP0091-TP0400 (0.6374247)]
COG1317	COG1536	BUsg069	fliH	Flagellar assembly protein fliH	BUsg068	fliG	Flagellar motor switch protein fliG	[TP0401-TP0026 (0.96139234)]
COG0024	COG0125	BUsg224	map	Methionine aminopeptidase (EC 3.4.11.18) (MAP) (Peptidase M)	BUsg341	tmk	Thymidylate kinase {UniProtKB/Swiss-Prot:Q8K9J3}	[TP0842-TP0354 (0.8096375)]
COG0275	COG1815	BUsg218	mraW	S-adenosyl-methyltransferase mraW (EC 2.1.1.-)	BUsg325	flgB	Flagellar basal-body rod protein flgB	[TP0384-TP0396 (0.81050646)]
COG1536	COG1536	BUsg068	fliG	Flagellar motor switch protein fliG	BUsg068	fliG	Flagellar motor switch protein fliG	[TP0026-TP0400 (0.5928469)]
COG1749	COG1843	BUsg328	flgE	Flagellar hook protein flgE	BUsg327	flgD	Basal-body rod modification protein flgD	[TP0727-TP0728 (0.8651164)]
COG0782	COG1057	BUsg371	greA	Transcription elongation factor greA (Transcript cleavage factor greA)	BUsg431	nadD	Probable nicotinate-nucleotide adenylyltransferase (EC 2.7.7.18) (Deamido-NAD(+) pyrophosphorylase) (Deamido-NAD(+) diphosphorylase) (Nicotinate mononucleotide adenylyltransferase) (NaMN adenylyltransferase)	[TP0019-TP0741 (0.75909394)]
COG0012	COG0188	BUsg185	engD	GTP-dependent nucleic acid-binding protein engD	BUsg174	gyrA	DNA gyrase subunit A (EC 5.99.1.3)	[TP0124-TP0005 (0.7149395)]
COG0462	COG0492	BUsg163	prs	Ribose-phosphate pyrophosphokinase (EC 2.7.6.1) (RPPK) (Phosphoribosyl pyrophosphate synthetase) (P-Rib-PP synthetase) (PRPP synthetase)	BUsg304	trxB	Thioredoxin reductase (EC 1.8.1.9) (TRXR)	[TP0294-TP0814 (0.8323514)]
COG0124	COG0254	BUsg277	hisS	Histidyl-tRNA synthetase (EC 6.1.1.21) (Histidine--tRNA ligase) (HisRS)	BUsg556	rpmE	50S ribosomal protein L31	[TP0641-TP0255 (0.65973145)]
COG0495	COG1558	BUsg429	leuS	Leucyl-tRNA synthetase (EC 6.1.1.4) (Leucine--tRNA ligase) (LeuRS)	BUsg326	flgC	Flagellar basal-body rod protein flgC	[TP0586-TP0397 (0.60331625)]
COG0739	COG4786	BUsg310	BUsg_310	Hypothetical metalloprotease BUsg_310 precursor (EC 3.4.24.-)	BUsg330	flgG	Flagellar basal-body rod protein flgG (Distal rod protein)	[TP0782-TP0961 (0.69582695)]
COG0495	COG2882	BUsg429	leuS	Leucyl-tRNA synthetase (EC 6.1.1.4) (Leucine--tRNA ligase) (LeuRS)	BUsg071	fliJ	Flagellar fliJ protein	[TP0586-TP0403 (0.64541596)]
COG0257	COG0681	BUsg484	BUsg484	50S ribosomal protein L36	BUsg250	lepB	Signal peptidase I (EC 3.4.21.89) (SPase I) (Leader peptidase I)	[TP0209-TP0926 (0.69083804)]
COG0526	COG1843	BUsg415	dsbA	Thiol:disulfide interchange protein dsbA precursor	BUsg327	flgD	Basal-body rod modification protein flgD	[TP0100-TP0728 (0.58155864)]
COG0526	COG1843	BUsg573	trxA	Thioredoxin {UniProtKB/Swiss-Prot:O51890}	BUsg327	flgD	Basal-body rod modification protein flgD	[TP0100-TP0728 (0.58155864)]
COG0528	COG4591	BUsg227	pyrH	Uridylate kinase (EC 2.7.4.-) (UK) (Uridine monophosphate kinase) (UMP kinase)	BUsg284	lolC	Lipoprotein-releasing system transmembrane protein lolC	[TP0099-TP0580 (0.8561369)]
COG0528	COG4591	BUsg227	pyrH	Uridylate kinase (EC 2.7.4.-) (UK) (Uridine monophosphate kinase) (UMP kinase)	BUsg286	BUsg_286	Hypothetical protein BUsg_286	[TP0099-TP0580 (0.8561369)]
COG0503	COG1488	BUsg242	gpt	Xanthine phosphoribosyltransferase (EC 2.4.2.22) (Xanthine-guanine phosphoribosyltransferase) (XGPRT)	BUsg349	pncB	Nicotinate phosphoribosyltransferase (EC 2.4.2.11) (NAPRTase)	[TP1039-TP0628 (0.6658587)]
COG3951	COG4786	BUsg333	flgJ	Putative flagellar protein flgJ homolog	BUsg330	flgG	Flagellar basal-body rod protein flgG (Distal rod protein)	[TP0959-TP0961 (0.55835927)]
COG0227	COG0492	BUsg079	rpmB	50S ribosomal protein L28	BUsg304	trxB	Thioredoxin reductase (EC 1.8.1.9) (TRXR)	[TP0362-TP0814 (0.801083)]
COG0442	COG0459	BUsg234	proS	Prolyl-tRNA synthetase (EC 6.1.1.15) (Proline--tRNA ligase) (ProRS)	BUsg019	groL	60 kDa chaperonin (Protein Cpn60) (groEL protein)	[TP0160-TP0030 (0.7719589)]
COG1815	COG1843	BUsg325	flgB	Flagellar basal-body rod protein flgB	BUsg327	flgD	Basal-body rod modification protein flgD	[TP0396-TP0728 (0.83050734)]
COG0330	COG0772	BUsg548	hflK	Protein hflK {UniProtKB/Swiss-Prot:Q8K914}	BUsg211	ftsW	Cell division protein ftsW	[TP0113-TP0501 (0.70068353)]
COG0330	COG0772	BUsg547	hflC	Protein hflC {UniProtKB/Swiss-Prot:Q8K915}	BUsg211	ftsW	Cell division protein ftsW	[TP0113-TP0501 (0.70068353)]
COG0442	COG1843	BUsg234	proS	Prolyl-tRNA synthetase (EC 6.1.1.15) (Proline--tRNA ligase) (ProRS)	BUsg327	flgD	Basal-body rod modification protein flgD	[TP0160-TP0728 (0.50152636)]
COG1214	COG1509	BUsg315	BUsg_315	Hypothetical protein BUsg_315	BUsg020	BUsg_020	Hypothetical UPF0069 protein BUsg_020	[TP0876-TP0121 (0.53793955)]
COG0257	COG0716	BUsg484	BUsg484	50S ribosomal protein L36	BUsg289	fldA	Flavodoxin {UniProtKB/Swiss-Prot:Q8K9N5}	[TP0209-TP0925 (0.69083804)]
COG0124	COG0124	BUsg277	hisS	Histidyl-tRNA synthetase (EC 6.1.1.21) (Histidine--tRNA ligase) (HisRS)	BUsg277	hisS	Histidyl-tRNA synthetase (EC 6.1.1.21) (Histidine--tRNA ligase) (HisRS)	[TP0641-TP0641 (0.67365265)]
COG0211	COG1536	BUsg375	rpmA	50S ribosomal protein L27	BUsg068	fliG	Flagellar motor switch protein fliG	[TP0743-TP0400 (0.6311798)]
COG1558	COG4591	BUsg326	flgC	Flagellar basal-body rod protein flgC	BUsg284	lolC	Lipoprotein-releasing system transmembrane protein lolC	[TP0397-TP0582 (0.5810855)]
COG1558	COG4591	BUsg326	flgC	Flagellar basal-body rod protein flgC	BUsg286	BUsg_286	Hypothetical protein BUsg_286	[TP0397-TP0582 (0.5810855)]
COG1558	COG4786	BUsg326	flgC	Flagellar basal-body rod protein flgC	BUsg330	flgG	Flagellar basal-body rod protein flgG (Distal rod protein)	[TP0397-TP0961 (0.74447966)]
COG0257	COG0564	BUsg484	BUsg484	50S ribosomal protein L36	BUsg336	rluC	Ribosomal large subunit pseudouridine synthase C (EC 5.4.99.-) (rRNA- uridine isomerase C) (rRNA pseudouridylate synthase C)	[TP0209-TP0154 (0.634929)]
COG0257	COG0564	BUsg484	BUsg484	50S ribosomal protein L36	BUsg388	rluD	Ribosomal large subunit pseudouridine synthase D (EC 5.4.99.-) (rRNA- uridine isomerase D) (rRNA pseudouridylate synthase D)	[TP0209-TP0154 (0.634929)]
COG0210	COG0305	BUsg574	rep	ATP-dependent DNA helicase rep (EC 3.6.1.-)	BUsg528	dnaB	Replicative DNA helicase (EC 3.6.1.-)	[TP0102-TP0058 (0.8842861)]
COG0621	COG0739	BUsg426	BUsg_426	Hypothetical UPF0004 protein BUsg_426	BUsg310	BUsg_310	Hypothetical metalloprotease BUsg_310 precursor (EC 3.4.24.-)	[TP0269-TP0702 (0.8475093)]
COG0257	COG1057	BUsg484	BUsg484	50S ribosomal protein L36	BUsg431	nadD	Probable nicotinate-nucleotide adenylyltransferase (EC 2.7.7.18) (Deamido-NAD(+) pyrophosphorylase) (Deamido-NAD(+) diphosphorylase) (Nicotinate mononucleotide adenylyltransferase) (NaMN adenylyltransferase)	[TP0209-TP0741 (0.64932555)]
