# Supplementary material for: The Binary Protein Interactome of Treponema pallidum – The Syphilis Spirochete
Source: PLoS One. 2008 May 28;3(5):e2292. doi: 10.1371/journal.pone.0002292 (PMC2386257; doi:10.1371/journal.pone.0002292)
Supplement: Data S1 — Predicted protein-protein interactions based on our Treponema pallidum data; zip archive containing 372 files with one file per species. (6.09 MB ZIP) [file pone.0002292.s006.zip › bacteria/Burkholderia_mallei.tab]

243160 Burkholderia mallei
COG A	COG B	Locus Id A	Preferred Name(s) A	Annotation A	Locus Id B	Preferred Name(s) B	Annotation B	T. pallidum interaction
COG0186	COG1475	BMA2623	rpsQ	30S ribosomal protein S17	BMA2947	BMA2947	Stage 0 sporulation protein J, putative	[TP0198-TP0271 (0.71912634)]
COG0186	COG1475	BMA2623	rpsQ	30S ribosomal protein S17	BMAA2115	BMAA2115	ParB family protein {UniProtKB/TrEMBL:Q629L0}	[TP0198-TP0271 (0.71912634)]
COG0608	COG0817	BMA1698	BMA1698	Single-stranded-DNA-specific exonuclease RecJ	BMA2355	ruvC	Crossover junction endodeoxyribonuclease ruvC (EC 3.1.22.4) (Holliday junction nuclease ruvC) (Holliday junction resolvase ruvC)	[TP0704-TP0517 (0.81382185)]
COG0845	COG4591	BMA0954	BMA0954	Efflux transporter, RND family, MFP subunit	BMAA2085	BMAA2085	Putative ABC transporter, permease protein	[TP0965-TP0582 (0.8143851)]
COG0845	COG4591	BMA0315	BMA0315	Efflux transporter, RND family, MFP subunit	BMA1696	BMA1696	Lipoprotein releasing system transmembrane	[TP0965-TP0582 (0.8143851)]
COG0845	COG4591	BMA1643	BMA1643	Multidrug efflux RND membrane fusion protein MexE	BMAA2085	BMAA2085	Putative ABC transporter, permease protein	[TP0965-TP0582 (0.8143851)]
COG0845	COG4591	BMAA1030	BMAA1030	Heavy metal resistance protein CzcB	BMAA2085	BMAA2085	Putative ABC transporter, permease protein	[TP0965-TP0582 (0.8143851)]
COG0845	COG4591	BMA3375	BMA3375	Efflux transporter, RND family, MFP subunit	BMAA2085	BMAA2085	Putative ABC transporter, permease protein	[TP0965-TP0582 (0.8143851)]
COG0845	COG4591	BMAA1044	BMAA1044	Efflux transporter, RND family, MFP subunit	BMAA2085	BMAA2085	Putative ABC transporter, permease protein	[TP0965-TP0582 (0.8143851)]
COG0845	COG4591	BMAA1466	BMAA1466	Efflux transporter, RND family, MFP subunit	BMAA2085	BMAA2085	Putative ABC transporter, permease protein	[TP0965-TP0582 (0.8143851)]
COG0845	COG4591	BMAA0148	BMAA0148	Membrane protein {UniProtKB/TrEMBL:Q62E93}	BMAA2085	BMAA2085	Putative ABC transporter, permease protein	[TP0965-TP0582 (0.8143851)]
COG0845	COG4591	BMA1643	BMA1643	Multidrug efflux RND membrane fusion protein MexE	BMA1696	BMA1696	Lipoprotein releasing system transmembrane	[TP0965-TP0582 (0.8143851)]
COG0845	COG4591	BMA0954	BMA0954	Efflux transporter, RND family, MFP subunit	BMA1696	BMA1696	Lipoprotein releasing system transmembrane	[TP0965-TP0582 (0.8143851)]
COG0845	COG4591	BMAA1030	BMAA1030	Heavy metal resistance protein CzcB	BMA1696	BMA1696	Lipoprotein releasing system transmembrane	[TP0965-TP0582 (0.8143851)]
COG0845	COG4591	BMA3375	BMA3375	Efflux transporter, RND family, MFP subunit	BMA1696	BMA1696	Lipoprotein releasing system transmembrane	[TP0965-TP0582 (0.8143851)]
COG0845	COG4591	BMAA0148	BMAA0148	Membrane protein {UniProtKB/TrEMBL:Q62E93}	BMA1696	BMA1696	Lipoprotein releasing system transmembrane	[TP0965-TP0582 (0.8143851)]
COG0845	COG4591	BMAA1002	BMAA1002	Putative secretion protein	BMA1696	BMA1696	Lipoprotein releasing system transmembrane	[TP0965-TP0582 (0.8143851)]
COG0845	COG4591	BMA0315	BMA0315	Efflux transporter, RND family, MFP subunit	BMAA2085	BMAA2085	Putative ABC transporter, permease protein	[TP0965-TP0582 (0.8143851)]
COG0845	COG4591	BMAA1002	BMAA1002	Putative secretion protein	BMAA2085	BMAA2085	Putative ABC transporter, permease protein	[TP0965-TP0582 (0.8143851)]
COG0845	COG4591	BMA2820	BMA2820	Secretion protein, putative	BMAA2085	BMAA2085	Putative ABC transporter, permease protein	[TP0965-TP0582 (0.8143851)]
COG0845	COG4591	BMA2820	BMA2820	Secretion protein, putative	BMA1696	BMA1696	Lipoprotein releasing system transmembrane	[TP0965-TP0582 (0.8143851)]
COG0845	COG4591	BMAA1466	BMAA1466	Efflux transporter, RND family, MFP subunit	BMA1696	BMA1696	Lipoprotein releasing system transmembrane	[TP0965-TP0582 (0.8143851)]
COG0845	COG4591	BMAA1044	BMAA1044	Efflux transporter, RND family, MFP subunit	BMA1696	BMA1696	Lipoprotein releasing system transmembrane	[TP0965-TP0582 (0.8143851)]
COG0617	COG0860	BMA2320	BMA2320	PolyA polymerase {UniProtKB/TrEMBL:Q62HE1}	BMA0365	BMA0365	N-acetylmuramoyl-L-alanine amidase	[TP0270-TP0247 (0.76828843)]
COG0617	COG0860	BMA3317	cca	Multifunctional CCA protein [Includes: CCA-adding enzyme (EC 2.7.7.25) (EC 2.7.7.21) (tRNA nucleotidyltransferase) (tRNA adenylyl-/cytidylyl- transferase) (tRNA CCA-pyrophosphorylase) (tRNA-NT); 2'-nucleotidase (EC 3.1.3.-); 2',3'-cyclic phosphodiesterase (EC 3.1.4.-); Phosphatase (EC 3.1.3.-)]	BMA0365	BMA0365	N-acetylmuramoyl-L-alanine amidase	[TP0270-TP0247 (0.76828843)]
COG0201	COG0550	BMA2612	BMA2612	Preprotein translocase, SecY subunit	BMA0139	BMA0139	DNA topoisomerase III {UniProtKB/TrEMBL:Q62MT8}	[TP0208-TP0394 (0.8044664)]
COG0768	COG2812	BMAA1056	BMAA1056	Penicillin-binding protein	BMA1361	BMA1361	DNA polymerase III, subunit gamma, putative	[TP0500-TP1005 (0.655462)]
COG0768	COG2812	BMAA1082	BMAA1082	Penicillin-binding protein	BMA1361	BMA1361	DNA polymerase III, subunit gamma, putative	[TP0500-TP1005 (0.655462)]
COG0768	COG2812	BMA0159	BMA0159	Penicillin-binding protein 2	BMA1361	BMA1361	DNA polymerase III, subunit gamma, putative	[TP0500-TP1005 (0.655462)]
COG0768	COG2812	BMA2557	BMA2557	Penicillin-binding protein	BMA1361	BMA1361	DNA polymerase III, subunit gamma, putative	[TP0500-TP1005 (0.655462)]
COG0051	COG0693	BMA2633	rpsJ	Ribosomal protein S10 {UniProtKB/TrEMBL:Q62GK4}	BMAA0232	BMAA0232	DJ-1/PfpI family protein	[TP0188-TP0445 (0.6307204)]
COG0051	COG0693	BMA2633	rpsJ	Ribosomal protein S10 {UniProtKB/TrEMBL:Q62GK4}	BMAA1771	BMAA1771	DJ-1/PfpI family protein	[TP0188-TP0445 (0.6307204)]
COG0051	COG0693	BMA2633	rpsJ	Ribosomal protein S10 {UniProtKB/TrEMBL:Q62GK4}	BMAA1406	BMAA1406	DJ-1/PfpI family protein	[TP0188-TP0445 (0.6307204)]
COG0051	COG0693	BMA2633	rpsJ	Ribosomal protein S10 {UniProtKB/TrEMBL:Q62GK4}	BMA0175	BMA0175	Intracellular protease, PfpI family	[TP0188-TP0445 (0.6307204)]
COG0180	COG0564	BMA1680	BMA1680	Tryptophanyl-tRNA synthetase	BMA0521	BMA0521	Pseudouridine synthase {UniProtKB/TrEMBL:Q62LV0}	[TP0632-TP0339 (0.7885255)]
COG0180	COG0564	BMA1680	BMA1680	Tryptophanyl-tRNA synthetase	BMA1324	BMA1324	Pseudouridine synthase {UniProtKB/TrEMBL:Q62JY5}	[TP0632-TP0339 (0.7885255)]
COG0180	COG0564	BMAA0230	BMAA0230	Tryptophanyl-tRNA synthetase	BMA0521	BMA0521	Pseudouridine synthase {UniProtKB/TrEMBL:Q62LV0}	[TP0632-TP0339 (0.7885255)]
COG0180	COG0564	BMAA0230	BMAA0230	Tryptophanyl-tRNA synthetase	BMA1324	BMA1324	Pseudouridine synthase {UniProtKB/TrEMBL:Q62JY5}	[TP0632-TP0339 (0.7885255)]
COG0090	COG0223	BMA2629	rplB	Ribosomal protein L2 {UniProtKB/TrEMBL:Q62GK8}	BMA1392	BMA1392	Formyltransferase, putative	[TP0192-TP0756 (0.8610547)]
COG0090	COG0223	BMA2629	rplB	Ribosomal protein L2 {UniProtKB/TrEMBL:Q62GK8}	BMA0143	fmt	Methionyl-tRNA formyltransferase (EC 2.1.2.9)	[TP0192-TP0756 (0.8610547)]
COG0632	COG2255	BMA2354	ruvA	Holliday junction ATP-dependent DNA helicase ruvA (EC 3.6.1.-)	BMA2353	ruvB	Holliday junction ATP-dependent DNA helicase ruvB (EC 3.6.1.-)	[TP0543-TP0162 (0.9659884)]
COG0462	COG0817	BMA3120	BMA3120	Ribose-phosphate pyrophosphokinase	BMA2355	ruvC	Crossover junction endodeoxyribonuclease ruvC (EC 3.1.22.4) (Holliday junction nuclease ruvC) (Holliday junction resolvase ruvC)	[TP0294-TP0517 (0.54911256)]
COG0125	COG0586	BMA1425	tmk	Thymidylate kinase {UniProtKB/Swiss-Prot:Q62JN9}	BMAA0358	BMAA0358	DedA family protein {UniProtKB/TrEMBL:Q62DR7}	[TP0354-TP0779 (0.67954355)]
COG0125	COG0586	BMA1425	tmk	Thymidylate kinase {UniProtKB/Swiss-Prot:Q62JN9}	BMA2313	BMA2313	DedA family protein {UniProtKB/TrEMBL:Q9AI54}	[TP0354-TP0779 (0.67954355)]
COG0125	COG0586	BMA1425	tmk	Thymidylate kinase {UniProtKB/Swiss-Prot:Q62JN9}	BMAA0711	BMAA0711	DedA family protein {UniProtKB/TrEMBL:Q62CX9}	[TP0354-TP0779 (0.67954355)]
COG0257	COG0577	BMA2610	BMA2610	50S ribosomal protein L36	BMAA0146	BMAA0146	ABC transporter, permease protein	[TP0209-TP0962 (0.5903608)]
COG0457	COG1653	BMAA1588	BMAA1588	Cellulose synthase operon protein C	BMA2744	BMA2744	Glycerol-3-phosphate ABC transporter, periplasmic	[TP0067-TP0074 (0.6656524)]
COG0457	COG1653	BMA0842	BMA0842	TPR Domain domain protein	BMAA1073	BMAA1073	Putative sugar ABC transporter, periplasmic	[TP0067-TP0074 (0.6656524)]
COG0457	COG1653	BMA3116	BMA3116	TPR domain protein {UniProtKB/TrEMBL:Q62FC6}	BMAA1073	BMAA1073	Putative sugar ABC transporter, periplasmic	[TP0067-TP0074 (0.6656524)]
COG0457	COG1653	BMAA1532	BMAA1532	Type III secretion chaperone BicA	BMA2129	BMA2129	Maltose ABC transporter, periplasmic	[TP0067-TP0074 (0.6656524)]
COG0457	COG1653	BMA0842	BMA0842	TPR Domain domain protein	BMA2129	BMA2129	Maltose ABC transporter, periplasmic	[TP0067-TP0074 (0.6656524)]
COG0457	COG1653	BMAA1588	BMAA1588	Cellulose synthase operon protein C	BMA0333	BMA0333	Maltose/mannitol ABC transporter, periplasmic	[TP0067-TP0074 (0.6656524)]
COG0457	COG1653	BMA0453	BMA0453	TPR domain protein {UniProtKB/TrEMBL:Q62M06}	BMAA1073	BMAA1073	Putative sugar ABC transporter, periplasmic	[TP0067-TP0074 (0.6656524)]
COG0457	COG1653	BMAA1532	BMAA1532	Type III secretion chaperone BicA	BMAA1073	BMAA1073	Putative sugar ABC transporter, periplasmic	[TP0067-TP0074 (0.6656524)]
COG0457	COG1653	BMAA1532	BMAA1532	Type III secretion chaperone BicA	BMA2744	BMA2744	Glycerol-3-phosphate ABC transporter, periplasmic	[TP0067-TP0074 (0.6656524)]
COG0457	COG1653	BMA3116	BMA3116	TPR domain protein {UniProtKB/TrEMBL:Q62FC6}	BMA2129	BMA2129	Maltose ABC transporter, periplasmic	[TP0067-TP0074 (0.6656524)]
COG0457	COG1653	BMAA1588	BMAA1588	Cellulose synthase operon protein C	BMA2129	BMA2129	Maltose ABC transporter, periplasmic	[TP0067-TP0074 (0.6656524)]
COG0457	COG1653	BMA0453	BMA0453	TPR domain protein {UniProtKB/TrEMBL:Q62M06}	BMA2744	BMA2744	Glycerol-3-phosphate ABC transporter, periplasmic	[TP0067-TP0074 (0.6656524)]
COG0457	COG1653	BMAA1588	BMAA1588	Cellulose synthase operon protein C	BMAA1073	BMAA1073	Putative sugar ABC transporter, periplasmic	[TP0067-TP0074 (0.6656524)]
COG0457	COG1653	BMA0842	BMA0842	TPR Domain domain protein	BMA0333	BMA0333	Maltose/mannitol ABC transporter, periplasmic	[TP0067-TP0074 (0.6656524)]
COG0457	COG1653	BMA0453	BMA0453	TPR domain protein {UniProtKB/TrEMBL:Q62M06}	BMA0333	BMA0333	Maltose/mannitol ABC transporter, periplasmic	[TP0067-TP0074 (0.6656524)]
COG0457	COG1653	BMAA1532	BMAA1532	Type III secretion chaperone BicA	BMA0333	BMA0333	Maltose/mannitol ABC transporter, periplasmic	[TP0067-TP0074 (0.6656524)]
COG0457	COG1653	BMA0842	BMA0842	TPR Domain domain protein	BMA2744	BMA2744	Glycerol-3-phosphate ABC transporter, periplasmic	[TP0067-TP0074 (0.6656524)]
COG0457	COG1653	BMA3116	BMA3116	TPR domain protein {UniProtKB/TrEMBL:Q62FC6}	BMA2744	BMA2744	Glycerol-3-phosphate ABC transporter, periplasmic	[TP0067-TP0074 (0.6656524)]
COG0457	COG1653	BMA0453	BMA0453	TPR domain protein {UniProtKB/TrEMBL:Q62M06}	BMA2129	BMA2129	Maltose ABC transporter, periplasmic	[TP0067-TP0074 (0.6656524)]
COG0457	COG1653	BMA3116	BMA3116	TPR domain protein {UniProtKB/TrEMBL:Q62FC6}	BMA0333	BMA0333	Maltose/mannitol ABC transporter, periplasmic	[TP0067-TP0074 (0.6656524)]
COG1291	COG1684	BMA2862	BMA2862	Chemotaxis MotA protein	BMA2684	BMA2684	Flagellar biosynthetic protein FliR	[TP0725-TP0716 (0.9601814)]
COG0222	COG0802	BMA2642	rplL	50S ribosomal protein L7/L12	BMA0366	BMA0366	Hypothetical protein {UniProtKB/TrEMBL:Q62M85}	[TP0240-TP0875 (0.8481433)]
COG0495	COG1214	BMA2453	leuS	Leucyl-tRNA synthetase (EC 6.1.1.4) (Leucine--tRNA ligase) (LeuRS)	BMA1582	BMA1582	Glycoprotease family protein	[TP0586-TP0876 (0.5571989)]
COG0192	COG0592	BMA3262	metK	S-adenosylmethionine synthetase (EC 2.5.1.6) (Methionine adenosyltransferase) (AdoMet synthetase) (MAT)	BMA0002	BMA0002	DNA polymerase III, beta subunit	[TP0794-TP0002 (0.8412751)]
COG0360	COG0616	BMA1404	rpsF	30S ribosomal protein S6	BMA0524	BMA0524	Peptidase, U7 family protein	[TP0063-TP0997 (0.6657489)]
COG0125	COG0457	BMA1425	tmk	Thymidylate kinase {UniProtKB/Swiss-Prot:Q62JN9}	BMAA1588	BMAA1588	Cellulose synthase operon protein C	[TP0354-TP0648 (0.5206915)]
COG0125	COG0457	BMA1425	tmk	Thymidylate kinase {UniProtKB/Swiss-Prot:Q62JN9}	BMA3116	BMA3116	TPR domain protein {UniProtKB/TrEMBL:Q62FC6}	[TP0354-TP0648 (0.5206915)]
COG0125	COG0457	BMA1425	tmk	Thymidylate kinase {UniProtKB/Swiss-Prot:Q62JN9}	BMA0453	BMA0453	TPR domain protein {UniProtKB/TrEMBL:Q62M06}	[TP0354-TP0648 (0.5206915)]
COG0125	COG0457	BMA1425	tmk	Thymidylate kinase {UniProtKB/Swiss-Prot:Q62JN9}	BMAA1532	BMAA1532	Type III secretion chaperone BicA	[TP0354-TP0648 (0.5206915)]
COG0125	COG0457	BMA1425	tmk	Thymidylate kinase {UniProtKB/Swiss-Prot:Q62JN9}	BMA0842	BMA0842	TPR Domain domain protein	[TP0354-TP0648 (0.5206915)]
COG0860	COG1396	BMA0365	BMA0365	N-acetylmuramoyl-L-alanine amidase	BMAA0698	BMAA0698	DNA-binding protein {UniProtKB/TrEMBL:Q62CY8}	[TP0247-TP0461 (0.8100859)]
COG0860	COG1396	BMA0365	BMA0365	N-acetylmuramoyl-L-alanine amidase	BMA0229	BMA0229	DNA-binding protein {UniProtKB/TrEMBL:Q62MK5}	[TP0247-TP0461 (0.8100859)]
COG0860	COG1396	BMA0365	BMA0365	N-acetylmuramoyl-L-alanine amidase	BMA0725	BMA0725	Hypothetical protein {UniProtKB/TrEMBL:Q62LC5}	[TP0247-TP0461 (0.8100859)]
COG0860	COG1396	BMA0365	BMA0365	N-acetylmuramoyl-L-alanine amidase	BMA2019	BMA2019	DNA-binding protein {UniProtKB/TrEMBL:Q62I69}	[TP0247-TP0461 (0.8100859)]
COG0860	COG1396	BMA0365	BMA0365	N-acetylmuramoyl-L-alanine amidase	BMA1956	BMA1956	DNA-binding protein {UniProtKB/TrEMBL:Q62IC2}	[TP0247-TP0461 (0.8100859)]
COG0860	COG1396	BMA0365	BMA0365	N-acetylmuramoyl-L-alanine amidase	BMAA0004	BMAA0004	DNA-binding protein {UniProtKB/TrEMBL:Q62EL7}	[TP0247-TP0461 (0.8100859)]
COG0860	COG1396	BMA0365	BMA0365	N-acetylmuramoyl-L-alanine amidase	BMAA0350	BMAA0350	DNA-binding protein {UniProtKB/TrEMBL:Q62DS3}	[TP0247-TP0461 (0.8100859)]
COG0265	COG0333	BMA0539	BMA0539	Serine protease, MucD {UniProtKB/TrEMBL:Q62LT3}	BMA0528	rpmF	Ribosomal protein L32 {UniProtKB/TrEMBL:Q62LU4}	[TP0773-TP0807 (0.5060325)]
COG0265	COG0333	BMA0310	BMA0310	Serine protease {UniProtKB/TrEMBL:Q62MD4}	BMA0528	rpmF	Ribosomal protein L32 {UniProtKB/TrEMBL:Q62LU4}	[TP0773-TP0807 (0.5060325)]
COG0265	COG0333	BMA2700	BMA2700	Serine protease {UniProtKB/TrEMBL:Q62GF3}	BMA0528	rpmF	Ribosomal protein L32 {UniProtKB/TrEMBL:Q62LU4}	[TP0773-TP0807 (0.5060325)]
COG0802	COG0860	BMA0366	BMA0366	Hypothetical protein {UniProtKB/TrEMBL:Q62M85}	BMA0365	BMA0365	N-acetylmuramoyl-L-alanine amidase	[TP0875-TP0247 (0.90700364)]
COG0495	COG0761	BMA2453	leuS	Leucyl-tRNA synthetase (EC 6.1.1.4) (Leucine--tRNA ligase) (LeuRS)	BMA2228	ispH2	4-hydroxy-3-methylbut-2-enyl diphosphate reductase 2 (EC 1.17.1.2)	[TP0586-TP0547 (0.63095015)]
COG0495	COG0761	BMA2453	leuS	Leucyl-tRNA synthetase (EC 6.1.1.4) (Leucine--tRNA ligase) (LeuRS)	BMAA1962	ispH1	4-hydroxy-3-methylbut-2-enyl diphosphate reductase 1 (EC 1.17.1.2)	[TP0586-TP0547 (0.63095015)]
COG1536	COG1677	BMA3280	BMA3280	Flagellar motor switch protein FliG	BMA3282	BMA3282	Flagellar hook-basal body complex protein FliE,	[TP0026-TP0398 (0.81876683)]
COG0820	COG2812	BMA1347	BMA1347	Radical SAM enzyme, Cfr family	BMA1361	BMA1361	DNA polymerase III, subunit gamma, putative	[TP0068-TP1005 (0.60435057)]
COG0771	COG1815	BMA2553	murD	UDP-N-acetylmuramoylalanine--D-glutamate ligase (EC 6.3.2.9) (UDP-N- acetylmuramoyl-L-alanyl-D-glutamate synthetase) (D-glutamic acid- adding enzyme)	BMA3325	BMA3325	Flagellar basal-body rod protein FlgB	[TP0903-TP0396 (0.6336193)]
COG1512	COG1766	BMA3371	BMA3371	Lipoprotein, putative {UniProtKB/TrEMBL:Q62EP9}	BMA3281	BMA3281	Flagellar M-ring protein FliF	[TP0561-TP0399 (0.53951585)]
COG0272	COG1396	BMA1560	BMA1560	DNA ligase, NAD-dependent	BMAA0004	BMAA0004	DNA-binding protein {UniProtKB/TrEMBL:Q62EL7}	[TP0634-TP0461 (0.7134334)]
COG0272	COG1396	BMA1560	BMA1560	DNA ligase, NAD-dependent	BMAA0698	BMAA0698	DNA-binding protein {UniProtKB/TrEMBL:Q62CY8}	[TP0634-TP0461 (0.7134334)]
COG0272	COG1396	BMA1560	BMA1560	DNA ligase, NAD-dependent	BMAA0350	BMAA0350	DNA-binding protein {UniProtKB/TrEMBL:Q62DS3}	[TP0634-TP0461 (0.7134334)]
COG0272	COG1396	BMA1560	BMA1560	DNA ligase, NAD-dependent	BMA1956	BMA1956	DNA-binding protein {UniProtKB/TrEMBL:Q62IC2}	[TP0634-TP0461 (0.7134334)]
COG0272	COG1396	BMA1560	BMA1560	DNA ligase, NAD-dependent	BMA0229	BMA0229	DNA-binding protein {UniProtKB/TrEMBL:Q62MK5}	[TP0634-TP0461 (0.7134334)]
COG0272	COG1396	BMA1560	BMA1560	DNA ligase, NAD-dependent	BMA2019	BMA2019	DNA-binding protein {UniProtKB/TrEMBL:Q62I69}	[TP0634-TP0461 (0.7134334)]
COG0272	COG1396	BMA1560	BMA1560	DNA ligase, NAD-dependent	BMA0725	BMA0725	Hypothetical protein {UniProtKB/TrEMBL:Q62LC5}	[TP0634-TP0461 (0.7134334)]
COG0577	COG0845	BMAA0146	BMAA0146	ABC transporter, permease protein	BMA1643	BMA1643	Multidrug efflux RND membrane fusion protein MexE	[TP0963-TP0965 (0.93032813)]
COG0577	COG0845	BMAA0146	BMAA0146	ABC transporter, permease protein	BMA2820	BMA2820	Secretion protein, putative	[TP0963-TP0965 (0.93032813)]
COG0577	COG0845	BMAA0146	BMAA0146	ABC transporter, permease protein	BMAA1044	BMAA1044	Efflux transporter, RND family, MFP subunit	[TP0963-TP0965 (0.93032813)]
COG0577	COG0845	BMAA0146	BMAA0146	ABC transporter, permease protein	BMA0315	BMA0315	Efflux transporter, RND family, MFP subunit	[TP0963-TP0965 (0.93032813)]
COG0577	COG0845	BMAA0146	BMAA0146	ABC transporter, permease protein	BMA3375	BMA3375	Efflux transporter, RND family, MFP subunit	[TP0963-TP0965 (0.93032813)]
COG0577	COG0845	BMAA0146	BMAA0146	ABC transporter, permease protein	BMAA1030	BMAA1030	Heavy metal resistance protein CzcB	[TP0963-TP0965 (0.93032813)]
COG0577	COG0845	BMAA0146	BMAA0146	ABC transporter, permease protein	BMAA0148	BMAA0148	Membrane protein {UniProtKB/TrEMBL:Q62E93}	[TP0963-TP0965 (0.93032813)]
COG0577	COG0845	BMAA0146	BMAA0146	ABC transporter, permease protein	BMA0954	BMA0954	Efflux transporter, RND family, MFP subunit	[TP0963-TP0965 (0.93032813)]
COG0577	COG0845	BMAA0146	BMAA0146	ABC transporter, permease protein	BMAA1002	BMAA1002	Putative secretion protein	[TP0963-TP0965 (0.93032813)]
COG0577	COG0845	BMAA0146	BMAA0146	ABC transporter, permease protein	BMAA1466	BMAA1466	Efflux transporter, RND family, MFP subunit	[TP0963-TP0965 (0.93032813)]
COG0333	COG1077	BMA0528	rpmF	Ribosomal protein L32 {UniProtKB/TrEMBL:Q62LU4}	BMAA0819	BMAA0819	Putative rod shape-determining protein MreB	[TP0807-TP0497 (0.61855906)]
COG0333	COG1077	BMA0528	rpmF	Ribosomal protein L32 {UniProtKB/TrEMBL:Q62LU4}	BMA0162	BMA0162	Rod shape-determining protein MreB	[TP0807-TP0497 (0.61855906)]
COG0234	COG1200	BMA2431	BMA2431	10 kDa chaperonin {UniProtKB/TrEMBL:Q62H39}	BMA2389	BMA2389	ATP-dependent DNA helicase RecG	[TP1013-TP0687 (0.84594196)]
COG0234	COG1200	BMA2002	BMA2002	10 kDa chaperonin {UniProtKB/TrEMBL:Q62I81}	BMA2389	BMA2389	ATP-dependent DNA helicase RecG	[TP1013-TP0687 (0.84594196)]
COG0084	COG2201	BMA1422	BMA1422	Hydrolase, TatD family {UniProtKB/TrEMBL:Q62JP2}	BMAA0221.1	cheB2	Chemotaxis response regulator protein-glutamate methylesterase 2 (EC 3.1.1.61)	[TP0994-TP0631 (0.71912634)]
COG0084	COG2201	BMA1694	BMA1694	Hydrolase, TatD family {UniProtKB/TrEMBL:Q62J05}	BMAA0221.1	cheB2	Chemotaxis response regulator protein-glutamate methylesterase 2 (EC 3.1.1.61)	[TP0994-TP0631 (0.71912634)]
COG0084	COG2201	BMA1422	BMA1422	Hydrolase, TatD family {UniProtKB/TrEMBL:Q62JP2}	BMA2854	cheB1	Chemotaxis response regulator protein-glutamate methylesterase 1 (EC 3.1.1.61)	[TP0994-TP0631 (0.71912634)]
COG0084	COG2201	BMA1694	BMA1694	Hydrolase, TatD family {UniProtKB/TrEMBL:Q62J05}	BMA2854	cheB1	Chemotaxis response regulator protein-glutamate methylesterase 1 (EC 3.1.1.61)	[TP0994-TP0631 (0.71912634)]
COG1121	COG1345	BMA0327	BMA0327	Cation ABC transporter, ATP-binding protein,	BMAA1374	BMAA1374	Flagellar hook-associated protein 2	[TP0035-TP0872 (0.6931363)]
COG1121	COG1345	BMA0327	BMA0327	Cation ABC transporter, ATP-binding protein,	BMA2874	BMA2874	Flagellar hook-associated protein 2	[TP0035-TP0872 (0.6931363)]
COG0257	COG1253	BMA2610	BMA2610	50S ribosomal protein L36	BMAA0288	BMAA0288	CBS domain protein {UniProtKB/TrEMBL:Q62DX8}	[TP0209-TP0027 (0.74441797)]
COG0060	COG0681	BMAA0963	ileS2	Isoleucyl-tRNA synthetase 2 (EC 6.1.1.5) (Isoleucine--tRNA ligase 2) (IleRS 2)	BMA0542	BMA0542	Signal peptidase I {UniProtKB/TrEMBL:Q62LT0}	[TP0452-TP0185 (0.79878455)]
COG0060	COG0681	BMA2242	ileS1	Isoleucyl-tRNA synthetase 1 (EC 6.1.1.5) (Isoleucine--tRNA ligase 1) (IleRS 1)	BMA0542	BMA0542	Signal peptidase I {UniProtKB/TrEMBL:Q62LT0}	[TP0452-TP0185 (0.79878455)]
COG1344	COG2236	BMA2873	BMA2873	Flagellin {UniProtKB/TrEMBL:Q7BSI1}	BMA1332	BMA1332	Phosphoribosyl transferase domain protein	[TP0868-TP0050 (0.7570204)]
COG1344	COG2236	BMA3336	BMA3336	Flagellar hook-associated protein 3	BMA1332	BMA1332	Phosphoribosyl transferase domain protein	[TP0868-TP0050 (0.7570204)]
COG1344	COG1815	BMA2873	BMA2873	Flagellin {UniProtKB/TrEMBL:Q7BSI1}	BMA3325	BMA3325	Flagellar basal-body rod protein FlgB	[TP0870-TP0396 (0.7209834)]
COG1344	COG1815	BMA3336	BMA3336	Flagellar hook-associated protein 3	BMA3325	BMA3325	Flagellar basal-body rod protein FlgB	[TP0870-TP0396 (0.7209834)]
COG0242	COG1879	BMA1559	BMA1559	Polypeptide deformylase	BMAA1812	BMAA1812	Putative sugar ABC transporter, periplasmic	[TP0757-TP0684 (0.80039173)]
COG0242	COG1879	BMA0142	BMA0142	Polypeptide deformylase	BMA2486	BMA2486	L-arabinose ABC transporter, periplasmic	[TP0757-TP0684 (0.80039173)]
COG0242	COG1879	BMA0142	BMA0142	Polypeptide deformylase	BMAA1057	BMAA1057	Putative periplasmic sugar-binding protein	[TP0757-TP0684 (0.80039173)]
COG0242	COG1879	BMA1559	BMA1559	Polypeptide deformylase	BMA1198	BMA1198	Ribose ABC transporter, periplasmic	[TP0757-TP0684 (0.80039173)]
COG0242	COG1879	BMA1559	BMA1559	Polypeptide deformylase	BMAA1057	BMAA1057	Putative periplasmic sugar-binding protein	[TP0757-TP0684 (0.80039173)]
COG0242	COG1879	BMA0142	BMA0142	Polypeptide deformylase	BMA1198	BMA1198	Ribose ABC transporter, periplasmic	[TP0757-TP0684 (0.80039173)]
COG0242	COG1879	BMA0142	BMA0142	Polypeptide deformylase	BMA0916	BMA0916	Sugar ABC transporter, periplasmic sugar-binding	[TP0757-TP0684 (0.80039173)]
COG0242	COG1879	BMA1559	BMA1559	Polypeptide deformylase	BMA2486	BMA2486	L-arabinose ABC transporter, periplasmic	[TP0757-TP0684 (0.80039173)]
COG0242	COG1879	BMA0142	BMA0142	Polypeptide deformylase	BMAA0637	BMAA0637	Sugar ABC transporter, periplasmic sugar-binding	[TP0757-TP0684 (0.80039173)]
COG0242	COG1879	BMA1559	BMA1559	Polypeptide deformylase	BMA0916	BMA0916	Sugar ABC transporter, periplasmic sugar-binding	[TP0757-TP0684 (0.80039173)]
COG0242	COG1879	BMA1559	BMA1559	Polypeptide deformylase	BMAA0637	BMAA0637	Sugar ABC transporter, periplasmic sugar-binding	[TP0757-TP0684 (0.80039173)]
COG0242	COG1879	BMA0142	BMA0142	Polypeptide deformylase	BMAA1812	BMAA1812	Putative sugar ABC transporter, periplasmic	[TP0757-TP0684 (0.80039173)]
COG0257	COG1749	BMA2610	BMA2610	50S ribosomal protein L36	BMA3328	BMA3328	Flagellar hook protein FlgE	[TP0209-TP0727 (0.6772987)]
COG0652	COG1879	BMA1659	BMA1659	Peptidyl-prolyl cis-trans isomerase B	BMAA0637	BMAA0637	Sugar ABC transporter, periplasmic sugar-binding	[TP0947-TP0684 (0.5775195)]
COG0652	COG1879	BMA1659	BMA1659	Peptidyl-prolyl cis-trans isomerase B	BMAA1812	BMAA1812	Putative sugar ABC transporter, periplasmic	[TP0947-TP0684 (0.5775195)]
COG0652	COG1879	BMA1658	BMA1658	Peptidyl-prolyl cis-trans isomerase A	BMA0916	BMA0916	Sugar ABC transporter, periplasmic sugar-binding	[TP0947-TP0684 (0.5775195)]
COG0652	COG1879	BMA1658	BMA1658	Peptidyl-prolyl cis-trans isomerase A	BMA2486	BMA2486	L-arabinose ABC transporter, periplasmic	[TP0947-TP0684 (0.5775195)]
COG0652	COG1879	BMA1658	BMA1658	Peptidyl-prolyl cis-trans isomerase A	BMAA1057	BMAA1057	Putative periplasmic sugar-binding protein	[TP0947-TP0684 (0.5775195)]
COG0652	COG1879	BMA1659	BMA1659	Peptidyl-prolyl cis-trans isomerase B	BMA1198	BMA1198	Ribose ABC transporter, periplasmic	[TP0947-TP0684 (0.5775195)]
COG0652	COG1879	BMA1658	BMA1658	Peptidyl-prolyl cis-trans isomerase A	BMAA1812	BMAA1812	Putative sugar ABC transporter, periplasmic	[TP0947-TP0684 (0.5775195)]
COG0652	COG1879	BMA1658	BMA1658	Peptidyl-prolyl cis-trans isomerase A	BMAA0637	BMAA0637	Sugar ABC transporter, periplasmic sugar-binding	[TP0947-TP0684 (0.5775195)]
COG0652	COG1879	BMA1659	BMA1659	Peptidyl-prolyl cis-trans isomerase B	BMA0916	BMA0916	Sugar ABC transporter, periplasmic sugar-binding	[TP0947-TP0684 (0.5775195)]
COG0652	COG1879	BMA1659	BMA1659	Peptidyl-prolyl cis-trans isomerase B	BMAA1057	BMAA1057	Putative periplasmic sugar-binding protein	[TP0947-TP0684 (0.5775195)]
COG0652	COG1879	BMA1658	BMA1658	Peptidyl-prolyl cis-trans isomerase A	BMA1198	BMA1198	Ribose ABC transporter, periplasmic	[TP0947-TP0684 (0.5775195)]
COG0652	COG1879	BMA1659	BMA1659	Peptidyl-prolyl cis-trans isomerase B	BMA2486	BMA2486	L-arabinose ABC transporter, periplasmic	[TP0947-TP0684 (0.5775195)]
COG1352	COG1815	BMA2856	BMA2856	Chemotaxis protein methyltransferase CheR	BMA3325	BMA3325	Flagellar basal-body rod protein FlgB	[TP0630-TP0396 (0.7590469)]
COG0459	COG2236	BMA2001	groL	60 kDa chaperonin (Protein Cpn60) (groEL protein)	BMA1332	BMA1332	Phosphoribosyl transferase domain protein	[TP0030-TP0050 (0.733236)]
COG1352	COG1595	BMA2856	BMA2856	Chemotaxis protein methyltransferase CheR	BMAA1187	BMAA1187	RNA polymerase sigma-70 factor, ECF subfamily	[TP0630-TP0092 (0.6191048)]
COG1352	COG1595	BMA2856	BMA2856	Chemotaxis protein methyltransferase CheR	BMAA1182	BMAA1182	RNA polymerase sigma-70 factor, ECF family	[TP0630-TP0092 (0.6191048)]
COG1352	COG1595	BMA2856	BMA2856	Chemotaxis protein methyltransferase CheR	BMA1899	BMA1899	RNA polymerase sigma-70 factor, ECF family	[TP0630-TP0092 (0.6191048)]
COG1352	COG1595	BMA2856	BMA2856	Chemotaxis protein methyltransferase CheR	BMA1406	BMA1406	RNA polymerase sigma-70 factor, ECF subfamily	[TP0630-TP0092 (0.6191048)]
COG1352	COG1595	BMA2856	BMA2856	Chemotaxis protein methyltransferase CheR	BMAA1013	BMAA1013	RNA polymerase sigma-70 factor, ECF subfamily	[TP0630-TP0092 (0.6191048)]
COG1352	COG1595	BMA2856	BMA2856	Chemotaxis protein methyltransferase CheR	BMA1850	BMA1850	RNA polymerase sigma-70 factor, ECF subfamily	[TP0630-TP0092 (0.6191048)]
COG1352	COG1595	BMA2856	BMA2856	Chemotaxis protein methyltransferase CheR	BMA0536	BMA0536	RNA polymerase sigma-H factor	[TP0630-TP0092 (0.6191048)]
COG1352	COG1595	BMA2856	BMA2856	Chemotaxis protein methyltransferase CheR	BMA1191	BMA1191	RNA polymerase sigma-70 factor, ECF subfamily	[TP0630-TP0092 (0.6191048)]
COG1352	COG1595	BMA2856	BMA2856	Chemotaxis protein methyltransferase CheR	BMAA0061	BMAA0061	RNA polymerase sigma-70 factor, ECF subfamily	[TP0630-TP0092 (0.6191048)]
COG1352	COG1595	BMA2856	BMA2856	Chemotaxis protein methyltransferase CheR	BMAA2111	BMAA2111	Putative sigma-70 factor	[TP0630-TP0092 (0.6191048)]
COG1558	COG1776	BMA3326	BMA3326	Flagellar basal-body rod protein FlgC	BMAA2106	BMAA2106	Hypothetical protein {UniProtKB/TrEMBL:Q629L9}	[TP0397-TP0720 (0.6910892)]
COG1558	COG1776	BMA3326	BMA3326	Flagellar basal-body rod protein FlgC	BMAA0679	BMAA0679	CheC family protein {UniProtKB/TrEMBL:Q62D02}	[TP0397-TP0720 (0.6910892)]
COG1344	COG4786	BMA3336	BMA3336	Flagellar hook-associated protein 3	BMA3330	BMA3330	Flagellar basal-body rod protein FlgG	[TP0792-TP0961 (0.7009321), TP0659-TP0961 (0.6018447)]
COG1344	COG4786	BMA2873	BMA2873	Flagellin {UniProtKB/TrEMBL:Q7BSI1}	BMA3330	BMA3330	Flagellar basal-body rod protein FlgG	[TP0792-TP0961 (0.7009321), TP0659-TP0961 (0.6018447)]
COG0593	COG1077	BMA2318	BMA2318	Hypothetical protein {UniProtKB/TrEMBL:Q62HE3}	BMA0162	BMA0162	Rod shape-determining protein MreB	[TP0001-TP0497 (0.678435)]
COG0593	COG1077	BMA0001	BMA0001	Chromosomal replication initiator protein DnaA	BMAA0819	BMAA0819	Putative rod shape-determining protein MreB	[TP0001-TP0497 (0.678435)]
COG0593	COG1077	BMA0001	BMA0001	Chromosomal replication initiator protein DnaA	BMA0162	BMA0162	Rod shape-determining protein MreB	[TP0001-TP0497 (0.678435)]
COG0593	COG1077	BMA2318	BMA2318	Hypothetical protein {UniProtKB/TrEMBL:Q62HE3}	BMAA0819	BMAA0819	Putative rod shape-determining protein MreB	[TP0001-TP0497 (0.678435)]
COG0249	COG0357	BMA1671	mutS	DNA mismatch repair protein mutS	BMA2945	BMA2945	Methyltransferase GidB {UniProtKB/TrEMBL:Q62FS7}	[TP0328-TP0946 (0.7367136)]
COG0658	COG1187	BMA1693	BMA1693	DNA internalization-related competence protein	BMA0485	BMA0485	Pseudouridine synthase family protein	[TP0336-TP0459 (0.6079956)]
COG0658	COG1187	BMA1693	BMA1693	DNA internalization-related competence protein	BMA1064	BMA1064	RNA pseudouridylate synthase family protein	[TP0336-TP0459 (0.6079956)]
COG0658	COG1187	BMA1693	BMA1693	DNA internalization-related competence protein	BMA1558	BMA1558	Pseudouridine synthase family protein	[TP0336-TP0459 (0.6079956)]
COG0658	COG1187	BMA1693	BMA1693	DNA internalization-related competence protein	BMA1964	BMA1964	Ribosomal small subunit pseudouridine synthase A	[TP0336-TP0459 (0.6079956)]
COG0465	COG0465	BMAA1040	BMAA1040	ATP-dependent metalloprotease, FtsH family	BMAA1040	BMAA1040	ATP-dependent metalloprotease, FtsH family	[TP0330-TP0330 (0.73856413)]
COG0465	COG0465	BMA0777	BMA0777	Cell division protein FtsH	BMA0777	BMA0777	Cell division protein FtsH	[TP0330-TP0330 (0.73856413)]
COG0465	COG0465	BMAA1040	BMAA1040	ATP-dependent metalloprotease, FtsH family	BMA0777	BMA0777	Cell division protein FtsH	[TP0330-TP0330 (0.73856413)]
COG0465	COG0465	BMA0777	BMA0777	Cell division protein FtsH	BMAA1040	BMAA1040	ATP-dependent metalloprotease, FtsH family	[TP0330-TP0330 (0.73856413)]
COG1558	COG1792	BMA3326	BMA3326	Flagellar basal-body rod protein FlgC	BMA0161	BMA0161	Rod shape-determining protein MreC	[TP0397-TP0498 (0.58822864)]
COG0817	COG1558	BMA2355	ruvC	Crossover junction endodeoxyribonuclease ruvC (EC 3.1.22.4) (Holliday junction nuclease ruvC) (Holliday junction resolvase ruvC)	BMA3326	BMA3326	Flagellar basal-body rod protein FlgC	[TP0517-TP0397 (0.53212774)]
COG1512	COG2891	BMA3371	BMA3371	Lipoprotein, putative {UniProtKB/TrEMBL:Q62EP9}	BMA0160	BMA0160	Rod shape-determining protein MreD	[TP0561-TP0499 (0.5857341)]
COG0592	COG1344	BMA0002	BMA0002	DNA polymerase III, beta subunit	BMA3336	BMA3336	Flagellar hook-associated protein 3	[TP0002-TP0659 (0.6618167)]
COG0592	COG1344	BMA0002	BMA0002	DNA polymerase III, beta subunit	BMA2873	BMA2873	Flagellin {UniProtKB/TrEMBL:Q7BSI1}	[TP0002-TP0659 (0.6618167)]
COG0860	COG1192	BMA0365	BMA0365	N-acetylmuramoyl-L-alanine amidase	BMA0699	BMA0699	ParA family protein {UniProtKB/TrEMBL:Q62LE9}	[TP0247-TP0272 (0.7527567)]
COG0860	COG1192	BMA0365	BMA0365	N-acetylmuramoyl-L-alanine amidase	BMAA2114	BMAA2114	ParA family protein {UniProtKB/TrEMBL:Q629L1}	[TP0247-TP0272 (0.7527567)]
COG0860	COG1192	BMA0365	BMA0365	N-acetylmuramoyl-L-alanine amidase	BMA2946	BMA2946	Sporulation initiation inhibitor protein Soj	[TP0247-TP0272 (0.7527567)]
COG0242	COG0272	BMA1559	BMA1559	Polypeptide deformylase	BMA1560	BMA1560	DNA ligase, NAD-dependent	[TP0757-TP0634 (0.68197167)]
COG0242	COG0272	BMA0142	BMA0142	Polypeptide deformylase	BMA1560	BMA1560	DNA ligase, NAD-dependent	[TP0757-TP0634 (0.68197167)]
COG0265	COG0817	BMA0310	BMA0310	Serine protease {UniProtKB/TrEMBL:Q62MD4}	BMA2355	ruvC	Crossover junction endodeoxyribonuclease ruvC (EC 3.1.22.4) (Holliday junction nuclease ruvC) (Holliday junction resolvase ruvC)	[TP0773-TP0517 (0.5118523)]
COG0265	COG0817	BMA0539	BMA0539	Serine protease, MucD {UniProtKB/TrEMBL:Q62LT3}	BMA2355	ruvC	Crossover junction endodeoxyribonuclease ruvC (EC 3.1.22.4) (Holliday junction nuclease ruvC) (Holliday junction resolvase ruvC)	[TP0773-TP0517 (0.5118523)]
COG0265	COG0817	BMA2700	BMA2700	Serine protease {UniProtKB/TrEMBL:Q62GF3}	BMA2355	ruvC	Crossover junction endodeoxyribonuclease ruvC (EC 3.1.22.4) (Holliday junction nuclease ruvC) (Holliday junction resolvase ruvC)	[TP0773-TP0517 (0.5118523)]
COG0187	COG0358	BMA0003	BMA0003	DNA gyrase, B subunit {UniProtKB/TrEMBL:Q62N53}	BMAA0338	BMAA0338	DNA primase {UniProtKB/TrEMBL:Q62DT3}	[TP1006-TP0492 (0.55112576)]
COG0187	COG0358	BMA2208	BMA2208	DNA topoisomerase IV, subunit B	BMAA0338	BMAA0338	DNA primase {UniProtKB/TrEMBL:Q62DT3}	[TP1006-TP0492 (0.55112576)]
COG1154	COG2812	BMAA0330	BMAA0330	1-deoxy-D-xylulose-5-phosphate synthase	BMA1361	BMA1361	DNA polymerase III, subunit gamma, putative	[TP0824-TP1005 (0.68180764)]
COG0237	COG0552	BMA2534	coaE	Dephospho-CoA kinase (EC 2.7.1.24) (Dephosphocoenzyme A kinase)	BMA3127	BMA3127	Signal recognition particle-docking protein FtsY	[TP0296-TP0578 (0.7885255)]
COG0080	COG0265	BMA2645	rplK	50S ribosomal protein L11	BMA0539	BMA0539	Serine protease, MucD {UniProtKB/TrEMBL:Q62LT3}	[TP0237-TP0773 (0.6164146)]
COG0080	COG0265	BMA2645	rplK	50S ribosomal protein L11	BMA0310	BMA0310	Serine protease {UniProtKB/TrEMBL:Q62MD4}	[TP0237-TP0773 (0.6164146)]
COG0080	COG0265	BMA2645	rplK	50S ribosomal protein L11	BMA2700	BMA2700	Serine protease {UniProtKB/TrEMBL:Q62GF3}	[TP0237-TP0773 (0.6164146)]
COG2812	COG2812	BMA1361	BMA1361	DNA polymerase III, subunit gamma, putative	BMA1361	BMA1361	DNA polymerase III, subunit gamma, putative	[TP1005-TP1005 (0.52391654)]
COG0223	COG0234	BMA0143	fmt	Methionyl-tRNA formyltransferase (EC 2.1.2.9)	BMA2002	BMA2002	10 kDa chaperonin {UniProtKB/TrEMBL:Q62I81}	[TP0756-TP1013 (0.64276713)]
COG0223	COG0234	BMA1392	BMA1392	Formyltransferase, putative	BMA2002	BMA2002	10 kDa chaperonin {UniProtKB/TrEMBL:Q62I81}	[TP0756-TP1013 (0.64276713)]
COG0223	COG0234	BMA0143	fmt	Methionyl-tRNA formyltransferase (EC 2.1.2.9)	BMA2431	BMA2431	10 kDa chaperonin {UniProtKB/TrEMBL:Q62H39}	[TP0756-TP1013 (0.64276713)]
COG0223	COG0234	BMA1392	BMA1392	Formyltransferase, putative	BMA2431	BMA2431	10 kDa chaperonin {UniProtKB/TrEMBL:Q62H39}	[TP0756-TP1013 (0.64276713)]
COG0036	COG1653	BMAA0535	BMAA0535	Ribulose-phosphate 3-epimerase	BMA0333	BMA0333	Maltose/mannitol ABC transporter, periplasmic	[TP0945-TP0074 (0.654426)]
COG0036	COG1653	BMAA0535	BMAA0535	Ribulose-phosphate 3-epimerase	BMA2744	BMA2744	Glycerol-3-phosphate ABC transporter, periplasmic	[TP0945-TP0074 (0.654426)]
COG0036	COG1653	BMAA0535	BMAA0535	Ribulose-phosphate 3-epimerase	BMAA1073	BMAA1073	Putative sugar ABC transporter, periplasmic	[TP0945-TP0074 (0.654426)]
COG0036	COG1653	BMAA0535	BMAA0535	Ribulose-phosphate 3-epimerase	BMA2129	BMA2129	Maltose ABC transporter, periplasmic	[TP0945-TP0074 (0.654426)]
COG0357	COG0459	BMA2945	BMA2945	Methyltransferase GidB {UniProtKB/TrEMBL:Q62FS7}	BMA2001	groL	60 kDa chaperonin (Protein Cpn60) (groEL protein)	[TP0946-TP0030 (0.68326145)]
COG0664	COG1074	BMA2266	BMA2266	Transcriptional regulator, putative	BMA1769	BMA1769	Exodeoxyribonuclease V, beta subunit	[TP0089-TP0898 (0.8304331)]
COG0664	COG1074	BMAA1395	BMAA1395	Cyclic nucleotide-binding domain protein	BMA1769	BMA1769	Exodeoxyribonuclease V, beta subunit	[TP0089-TP0898 (0.8304331)]
COG0664	COG1074	BMA0045	BMA0045	Hypothetical protein {UniProtKB/TrEMBL:Q62N23}	BMA1769	BMA1769	Exodeoxyribonuclease V, beta subunit	[TP0089-TP0898 (0.8304331)]
COG0664	COG1074	BMA0619	BMA0619	Cyclic nucleotide-binding domain protein	BMA1769	BMA1769	Exodeoxyribonuclease V, beta subunit	[TP0089-TP0898 (0.8304331)]
COG0664	COG1074	BMAA0031	BMAA0031	Transcriptional regulator, Crp/Fnr family	BMA1769	BMA1769	Exodeoxyribonuclease V, beta subunit	[TP0089-TP0898 (0.8304331)]
COG0664	COG1074	BMAA0164	BMAA0164	Transcriptional regulator, Crp/Fnr family	BMA1769	BMA1769	Exodeoxyribonuclease V, beta subunit	[TP0089-TP0898 (0.8304331)]
COG0664	COG1074	BMA0044	BMA0044	Hypothetical protein {UniProtKB/TrEMBL:Q62N24}	BMA1769	BMA1769	Exodeoxyribonuclease V, beta subunit	[TP0089-TP0898 (0.8304331)]
COG0223	COG0242	BMA0143	fmt	Methionyl-tRNA formyltransferase (EC 2.1.2.9)	BMA0142	BMA0142	Polypeptide deformylase	[TP0756-TP0757 (0.8300303)]
COG0223	COG0242	BMA1392	BMA1392	Formyltransferase, putative	BMA1559	BMA1559	Polypeptide deformylase	[TP0756-TP0757 (0.8300303)]
COG0223	COG0242	BMA1392	BMA1392	Formyltransferase, putative	BMA0142	BMA0142	Polypeptide deformylase	[TP0756-TP0757 (0.8300303)]
COG0223	COG0242	BMA0143	fmt	Methionyl-tRNA formyltransferase (EC 2.1.2.9)	BMA1559	BMA1559	Polypeptide deformylase	[TP0756-TP0757 (0.8300303)]
COG0233	COG0359	BMA1552	frr	Ribosome recycling factor (Ribosome-releasing factor) (RRF)	BMA1401	rplI	Ribosomal protein L9 {UniProtKB/TrEMBL:Q62JR2}	[TP0604-TP0060 (0.5105792)]
COG0012	COG0457	BMAA0519	BMAA0519	GTP-binding protein YchF	BMAA1588	BMAA1588	Cellulose synthase operon protein C	[TP0124-TP0067 (0.81355333)]
COG0012	COG0457	BMAA0519	BMAA0519	GTP-binding protein YchF	BMA0453	BMA0453	TPR domain protein {UniProtKB/TrEMBL:Q62M06}	[TP0124-TP0067 (0.81355333)]
COG0012	COG0457	BMAA0519	BMAA0519	GTP-binding protein YchF	BMA0842	BMA0842	TPR Domain domain protein	[TP0124-TP0067 (0.81355333)]
COG0012	COG0457	BMAA0519	BMAA0519	GTP-binding protein YchF	BMA3116	BMA3116	TPR domain protein {UniProtKB/TrEMBL:Q62FC6}	[TP0124-TP0067 (0.81355333)]
COG0012	COG0457	BMAA0519	BMAA0519	GTP-binding protein YchF	BMAA1532	BMAA1532	Type III secretion chaperone BicA	[TP0124-TP0067 (0.81355333)]
COG0265	COG0492	BMA0539	BMA0539	Serine protease, MucD {UniProtKB/TrEMBL:Q62LT3}	BMAA1310	BMAA1310	Pyridine nucleotide-disulphide oxidoreductase,	[TP0773-TP0814 (0.6926654)]
COG0265	COG0492	BMA0310	BMA0310	Serine protease {UniProtKB/TrEMBL:Q62MD4}	BMA2123	BMA2123	Thioredoxin-disulfide reductase	[TP0773-TP0814 (0.6926654)]
COG0265	COG0492	BMA2700	BMA2700	Serine protease {UniProtKB/TrEMBL:Q62GF3}	BMA2123	BMA2123	Thioredoxin-disulfide reductase	[TP0773-TP0814 (0.6926654)]
COG0265	COG0492	BMA2700	BMA2700	Serine protease {UniProtKB/TrEMBL:Q62GF3}	BMAA1310	BMAA1310	Pyridine nucleotide-disulphide oxidoreductase,	[TP0773-TP0814 (0.6926654)]
COG0265	COG0492	BMA0539	BMA0539	Serine protease, MucD {UniProtKB/TrEMBL:Q62LT3}	BMA2123	BMA2123	Thioredoxin-disulfide reductase	[TP0773-TP0814 (0.6926654)]
COG0265	COG0492	BMA0310	BMA0310	Serine protease {UniProtKB/TrEMBL:Q62MD4}	BMAA1310	BMAA1310	Pyridine nucleotide-disulphide oxidoreductase,	[TP0773-TP0814 (0.6926654)]
COG0124	COG0608	BMA1344	hisS	Histidyl-tRNA synthetase (EC 6.1.1.21) (Histidine--tRNA ligase) (HisRS)	BMA1698	BMA1698	Single-stranded-DNA-specific exonuclease RecJ	[TP0641-TP0704 (0.75894904)]
COG0465	COG0772	BMAA1040	BMAA1040	ATP-dependent metalloprotease, FtsH family	BMA2552	BMA2552	Cell division protein FtsW	[TP0330-TP0387 (0.8016956)]
COG0465	COG0772	BMA0777	BMA0777	Cell division protein FtsH	BMA2552	BMA2552	Cell division protein FtsW	[TP0330-TP0387 (0.8016956)]
COG0465	COG0772	BMA0777	BMA0777	Cell division protein FtsH	BMA0158	BMA0158	Rod shape-determining protein RodA	[TP0330-TP0387 (0.8016956)]
COG0465	COG0772	BMAA1040	BMAA1040	ATP-dependent metalloprotease, FtsH family	BMA0158	BMA0158	Rod shape-determining protein RodA	[TP0330-TP0387 (0.8016956)]
COG0234	COG0792	BMA2431	BMA2431	10 kDa chaperonin {UniProtKB/TrEMBL:Q62H39}	BMA2801	BMA2801	Hypothetical protein {UniProtKB/TrEMBL:Q62G58}	[TP1013-TP0913 (0.7815084)]
COG0234	COG0792	BMA2002	BMA2002	10 kDa chaperonin {UniProtKB/TrEMBL:Q62I81}	BMA2801	BMA2801	Hypothetical protein {UniProtKB/TrEMBL:Q62G58}	[TP1013-TP0913 (0.7815084)]
COG1512	COG1987	BMA3371	BMA3371	Lipoprotein, putative {UniProtKB/TrEMBL:Q62EP9}	BMA2685	BMA2685	Flagellar biosynthetic protein FliQ	[TP0561-TP0717 (0.66457963)]
COG0457	COG1426	BMA0453	BMA0453	TPR domain protein {UniProtKB/TrEMBL:Q62M06}	BMA1346	BMA1346	Hypothetical protein {UniProtKB/TrEMBL:Q62JW3}	[TP0268-TP0334 (0.739808)]
COG0457	COG1426	BMA3116	BMA3116	TPR domain protein {UniProtKB/TrEMBL:Q62FC6}	BMA1346	BMA1346	Hypothetical protein {UniProtKB/TrEMBL:Q62JW3}	[TP0268-TP0334 (0.739808)]
COG0457	COG1426	BMAA1588	BMAA1588	Cellulose synthase operon protein C	BMA1346	BMA1346	Hypothetical protein {UniProtKB/TrEMBL:Q62JW3}	[TP0268-TP0334 (0.739808)]
COG0457	COG1426	BMAA1532	BMAA1532	Type III secretion chaperone BicA	BMA1346	BMA1346	Hypothetical protein {UniProtKB/TrEMBL:Q62JW3}	[TP0268-TP0334 (0.739808)]
COG0457	COG1426	BMA0842	BMA0842	TPR Domain domain protein	BMA1346	BMA1346	Hypothetical protein {UniProtKB/TrEMBL:Q62JW3}	[TP0268-TP0334 (0.739808)]
COG0192	COG0217	BMA3262	metK	S-adenosylmethionine synthetase (EC 2.5.1.6) (Methionine adenosyltransferase) (AdoMet synthetase) (MAT)	BMA1884	BMA1884	Hypothetical UPF0082 protein BMA1884	[TP0794-TP0474 (0.71912634)]
COG0860	COG1214	BMA0365	BMA0365	N-acetylmuramoyl-L-alanine amidase	BMA1582	BMA1582	Glycoprotease family protein	[TP0247-TP0876 (0.6334264)]
COG0477	COG0845	BMA3013	BMA3013	Drug resistance transporter, EmrB/QacA subfamily,	BMAA1030	BMAA1030	Heavy metal resistance protein CzcB	[TP0840-TP0965 (0.8653204)]
COG0477	COG0845	BMAA1493	BMAA1493	Major facilitator family transporter	BMAA1002	BMAA1002	Putative secretion protein	[TP0840-TP0965 (0.8653204)]
COG0477	COG0845	BMAA1671	BMAA1671	Putative transporter {UniProtKB/TrEMBL:Q62AN7}	BMA0315	BMA0315	Efflux transporter, RND family, MFP subunit	[TP0840-TP0965 (0.8653204)]
COG0477	COG0845	BMA2806	BMA2806	Transporter, putative {UniProtKB/TrEMBL:Q62G53}	BMAA0148	BMAA0148	Membrane protein {UniProtKB/TrEMBL:Q62E93}	[TP0840-TP0965 (0.8653204)]
COG0477	COG0845	BMA2139	BMA2139	Drug resistance transporter, Bcr/CflA family	BMA0315	BMA0315	Efflux transporter, RND family, MFP subunit	[TP0840-TP0965 (0.8653204)]
COG0477	COG0845	BMA2106	BMA2106	Metabolite:proton symporter family protein	BMA2820	BMA2820	Secretion protein, putative	[TP0840-TP0965 (0.8653204)]
COG0477	COG0845	BMAA1563	BMAA1563	Metabolite:proton symporter family protein	BMA0954	BMA0954	Efflux transporter, RND family, MFP subunit	[TP0840-TP0965 (0.8653204)]
COG0477	COG0845	BMAA1168	BMAA1168	Drug resistance transporter, EmrB/QacA family	BMAA1044	BMAA1044	Efflux transporter, RND family, MFP subunit	[TP0840-TP0965 (0.8653204)]
COG0477	COG0845	BMA1753	BMA1753	Major facilitator family transporter	BMA1643	BMA1643	Multidrug efflux RND membrane fusion protein MexE	[TP0840-TP0965 (0.8653204)]
COG0477	COG0845	BMA1862	BMA1862	Major facilitator family transporter	BMA1643	BMA1643	Multidrug efflux RND membrane fusion protein MexE	[TP0840-TP0965 (0.8653204)]
COG0477	COG0845	BMA2806	BMA2806	Transporter, putative {UniProtKB/TrEMBL:Q62G53}	BMAA1044	BMAA1044	Efflux transporter, RND family, MFP subunit	[TP0840-TP0965 (0.8653204)]
COG0477	COG0845	BMAA1299	BMAA1299	Drug resistance transporter, EmrB/QacA family	BMA2820	BMA2820	Secretion protein, putative	[TP0840-TP0965 (0.8653204)]
COG0477	COG0845	BMA0733	BMA0733	Major facilitator family transporter	BMAA1044	BMAA1044	Efflux transporter, RND family, MFP subunit	[TP0840-TP0965 (0.8653204)]
COG0477	COG0845	BMA2106	BMA2106	Metabolite:proton symporter family protein	BMA0315	BMA0315	Efflux transporter, RND family, MFP subunit	[TP0840-TP0965 (0.8653204)]
COG0477	COG0845	BMA1274	BMA1274	Major facilitator family transporter	BMA2820	BMA2820	Secretion protein, putative	[TP0840-TP0965 (0.8653204)]
COG0477	COG0845	BMA1753	BMA1753	Major facilitator family transporter	BMA0954	BMA0954	Efflux transporter, RND family, MFP subunit	[TP0840-TP0965 (0.8653204)]
COG0477	COG0845	BMAA1563	BMAA1563	Metabolite:proton symporter family protein	BMA2820	BMA2820	Secretion protein, putative	[TP0840-TP0965 (0.8653204)]
COG0477	COG0845	BMAA1325	BMAA1325	Major facilitator family transporter	BMAA1030	BMAA1030	Heavy metal resistance protein CzcB	[TP0840-TP0965 (0.8653204)]
COG0477	COG0845	BMAA2004	BMAA2004	Putative membrane protein	BMAA1002	BMAA1002	Putative secretion protein	[TP0840-TP0965 (0.8653204)]
COG0477	COG0845	BMAA0851	BMAA0851	Putative D-galactonate transporter	BMA0315	BMA0315	Efflux transporter, RND family, MFP subunit	[TP0840-TP0965 (0.8653204)]
COG0477	COG0845	BMA3299	BMA3299	Major facilitator family transporter	BMA0315	BMA0315	Efflux transporter, RND family, MFP subunit	[TP0840-TP0965 (0.8653204)]
COG0477	COG0845	BMAA0461	BMAA0461	Drug resistance transporter, EmrB/QacA family	BMA0954	BMA0954	Efflux transporter, RND family, MFP subunit	[TP0840-TP0965 (0.8653204)]
COG0477	COG0845	BMA1637	BMA1637	Membrane protein, putative	BMAA1002	BMAA1002	Putative secretion protein	[TP0840-TP0965 (0.8653204)]
COG0477	COG0845	BMAA0788	BMAA0788	Major facilitator family transporter	BMA0954	BMA0954	Efflux transporter, RND family, MFP subunit	[TP0840-TP0965 (0.8653204)]
COG0477	COG0845	BMAA1100	BMAA1100	Major facilitator family transporter	BMAA1044	BMAA1044	Efflux transporter, RND family, MFP subunit	[TP0840-TP0965 (0.8653204)]
COG0477	COG0845	BMA2770	BMA2770	Drug resistance transporter, EmrB/QacA family	BMA0954	BMA0954	Efflux transporter, RND family, MFP subunit	[TP0840-TP0965 (0.8653204)]
COG0477	COG0845	BMA1862	BMA1862	Major facilitator family transporter	BMAA1030	BMAA1030	Heavy metal resistance protein CzcB	[TP0840-TP0965 (0.8653204)]
COG0477	COG0845	BMAA1671	BMAA1671	Putative transporter {UniProtKB/TrEMBL:Q62AN7}	BMAA1002	BMAA1002	Putative secretion protein	[TP0840-TP0965 (0.8653204)]
COG0477	COG0845	BMAA0948	BMAA0948	Major facilitator family transporter	BMAA1030	BMAA1030	Heavy metal resistance protein CzcB	[TP0840-TP0965 (0.8653204)]
COG0477	COG0845	BMA2216	BMA2216	Major facilitator family transporter	BMA1643	BMA1643	Multidrug efflux RND membrane fusion protein MexE	[TP0840-TP0965 (0.8653204)]
COG0477	COG0845	BMAA1325	BMAA1325	Major facilitator family transporter	BMA1643	BMA1643	Multidrug efflux RND membrane fusion protein MexE	[TP0840-TP0965 (0.8653204)]
COG0477	COG0845	BMAA1493	BMAA1493	Major facilitator family transporter	BMA2820	BMA2820	Secretion protein, putative	[TP0840-TP0965 (0.8653204)]
COG0477	COG0845	BMA1367	BMA1367	Multidrug resistance protein, putative	BMAA1044	BMAA1044	Efflux transporter, RND family, MFP subunit	[TP0840-TP0965 (0.8653204)]
COG0477	COG0845	BMAA1424	BMAA1424	Major facilitator family transporter	BMAA1002	BMAA1002	Putative secretion protein	[TP0840-TP0965 (0.8653204)]
COG0477	COG0845	BMA2053	BMA2053	Transporter, putative {UniProtKB/TrEMBL:Q62I37}	BMA3375	BMA3375	Efflux transporter, RND family, MFP subunit	[TP0840-TP0965 (0.8653204)]
COG0477	COG0845	BMAA0922	BMAA0922	Drug resistance transporter, EmrB/QacA family	BMAA1002	BMAA1002	Putative secretion protein	[TP0840-TP0965 (0.8653204)]
COG0477	COG0845	BMA1862	BMA1862	Major facilitator family transporter	BMA2820	BMA2820	Secretion protein, putative	[TP0840-TP0965 (0.8653204)]
COG0477	COG0845	BMAA2004	BMAA2004	Putative membrane protein	BMA0315	BMA0315	Efflux transporter, RND family, MFP subunit	[TP0840-TP0965 (0.8653204)]
COG0477	COG0845	BMA2383	BMA2383	Membrane protein, putative	BMA2820	BMA2820	Secretion protein, putative	[TP0840-TP0965 (0.8653204)]
COG0477	COG0845	BMA0760	BMA0760	Proline/betaine transporter	BMAA0148	BMAA0148	Membrane protein {UniProtKB/TrEMBL:Q62E93}	[TP0840-TP0965 (0.8653204)]
COG0477	COG0845	BMA3244	BMA3244	AmpG-related permease {UniProtKB/TrEMBL:Q62F09}	BMA0954	BMA0954	Efflux transporter, RND family, MFP subunit	[TP0840-TP0965 (0.8653204)]
COG0477	COG0845	BMA3094	BMA3094	Major facilitator family transporter	BMA1643	BMA1643	Multidrug efflux RND membrane fusion protein MexE	[TP0840-TP0965 (0.8653204)]
COG0477	COG0845	BMAA1325	BMAA1325	Major facilitator family transporter	BMA2820	BMA2820	Secretion protein, putative	[TP0840-TP0965 (0.8653204)]
COG0477	COG0845	BMA3013	BMA3013	Drug resistance transporter, EmrB/QacA subfamily,	BMA0315	BMA0315	Efflux transporter, RND family, MFP subunit	[TP0840-TP0965 (0.8653204)]
COG0477	COG0845	BMA3299	BMA3299	Major facilitator family transporter	BMA3375	BMA3375	Efflux transporter, RND family, MFP subunit	[TP0840-TP0965 (0.8653204)]
COG0477	COG0845	BMAA0632	BMAA0632	3-hydroxyphenylpropionic acid transporter	BMAA1466	BMAA1466	Efflux transporter, RND family, MFP subunit	[TP0840-TP0965 (0.8653204)]
COG0477	COG0845	BMAA0788	BMAA0788	Major facilitator family transporter	BMA0315	BMA0315	Efflux transporter, RND family, MFP subunit	[TP0840-TP0965 (0.8653204)]
COG0477	COG0845	BMA2770	BMA2770	Drug resistance transporter, EmrB/QacA family	BMAA1044	BMAA1044	Efflux transporter, RND family, MFP subunit	[TP0840-TP0965 (0.8653204)]
COG0477	COG0845	BMA0767	BMA0767	Major facilitator family tranporter	BMAA1466	BMAA1466	Efflux transporter, RND family, MFP subunit	[TP0840-TP0965 (0.8653204)]
COG0477	COG0845	BMA1135	BMA1135	Drug resistance transporter, EmrB/QacA family	BMA1643	BMA1643	Multidrug efflux RND membrane fusion protein MexE	[TP0840-TP0965 (0.8653204)]
COG0477	COG0845	BMA2216	BMA2216	Major facilitator family transporter	BMAA1044	BMAA1044	Efflux transporter, RND family, MFP subunit	[TP0840-TP0965 (0.8653204)]
COG0477	COG0845	BMA2057	BMA2057	4-hydroxyphenylacetate transporter, putative	BMA3375	BMA3375	Efflux transporter, RND family, MFP subunit	[TP0840-TP0965 (0.8653204)]
COG0477	COG0845	BMA1576	BMA1576	Transporter, putative {UniProtKB/TrEMBL:Q62JA3}	BMAA0148	BMAA0148	Membrane protein {UniProtKB/TrEMBL:Q62E93}	[TP0840-TP0965 (0.8653204)]
COG0477	COG0845	BMAA1168	BMAA1168	Drug resistance transporter, EmrB/QacA family	BMA3375	BMA3375	Efflux transporter, RND family, MFP subunit	[TP0840-TP0965 (0.8653204)]
COG0477	COG0845	BMAA0376	BMAA0376	Major facilitator family transporter	BMA1643	BMA1643	Multidrug efflux RND membrane fusion protein MexE	[TP0840-TP0965 (0.8653204)]
COG0477	COG0845	BMA2023	BMA2023	Drug resistance transporter, EmrB/QacA subfamily	BMA0954	BMA0954	Efflux transporter, RND family, MFP subunit	[TP0840-TP0965 (0.8653204)]
COG0477	COG0845	BMA1058	BMA1058	Drug resistance transporter, EmrB/QacA family	BMA2820	BMA2820	Secretion protein, putative	[TP0840-TP0965 (0.8653204)]
COG0477	COG0845	BMA0962	BMA0962	Major facilitator family transporter	BMAA1030	BMAA1030	Heavy metal resistance protein CzcB	[TP0840-TP0965 (0.8653204)]
COG0477	COG0845	BMA1576	BMA1576	Transporter, putative {UniProtKB/TrEMBL:Q62JA3}	BMA1643	BMA1643	Multidrug efflux RND membrane fusion protein MexE	[TP0840-TP0965 (0.8653204)]
COG0477	COG0845	BMAA0911	BMAA0911	Major facilitator family transporter	BMAA1044	BMAA1044	Efflux transporter, RND family, MFP subunit	[TP0840-TP0965 (0.8653204)]
COG0477	COG0845	BMAA2045	BMAA2045	Major facilitator family transporter	BMAA1002	BMAA1002	Putative secretion protein	[TP0840-TP0965 (0.8653204)]
COG0477	COG0845	BMAA1168	BMAA1168	Drug resistance transporter, EmrB/QacA family	BMAA0148	BMAA0148	Membrane protein {UniProtKB/TrEMBL:Q62E93}	[TP0840-TP0965 (0.8653204)]
COG0477	COG0845	BMAA1774	BMAA1774	Putative drug resistance transporter, Bcr/CflA	BMAA1044	BMAA1044	Efflux transporter, RND family, MFP subunit	[TP0840-TP0965 (0.8653204)]
COG0477	COG0845	BMAA0050	BMAA0050	4-hydroxybenzoate transporter	BMA2820	BMA2820	Secretion protein, putative	[TP0840-TP0965 (0.8653204)]
COG0477	COG0845	BMA0454	BMA0454	Citrate-proten symporter	BMAA1466	BMAA1466	Efflux transporter, RND family, MFP subunit	[TP0840-TP0965 (0.8653204)]
COG0477	COG0845	BMAA0604	BMAA0604	Membrane protein {UniProtKB/TrEMBL:Q62D64}	BMA3375	BMA3375	Efflux transporter, RND family, MFP subunit	[TP0840-TP0965 (0.8653204)]
COG0477	COG0845	BMA0454	BMA0454	Citrate-proten symporter	BMA0954	BMA0954	Efflux transporter, RND family, MFP subunit	[TP0840-TP0965 (0.8653204)]
COG0477	COG0845	BMAA1424	BMAA1424	Major facilitator family transporter	BMAA0148	BMAA0148	Membrane protein {UniProtKB/TrEMBL:Q62E93}	[TP0840-TP0965 (0.8653204)]
COG0477	COG0845	BMAA1119	BMAA1119	Multidrug resistance protein	BMAA1044	BMAA1044	Efflux transporter, RND family, MFP subunit	[TP0840-TP0965 (0.8653204)]
COG0477	COG0845	BMA0173	BMA0173	Drug resistance transporter, EmrB/QacA family	BMAA0148	BMAA0148	Membrane protein {UniProtKB/TrEMBL:Q62E93}	[TP0840-TP0965 (0.8653204)]
COG0477	COG0845	BMAA1299	BMAA1299	Drug resistance transporter, EmrB/QacA family	BMA1643	BMA1643	Multidrug efflux RND membrane fusion protein MexE	[TP0840-TP0965 (0.8653204)]
COG0477	COG0845	BMAA0604	BMAA0604	Membrane protein {UniProtKB/TrEMBL:Q62D64}	BMA2820	BMA2820	Secretion protein, putative	[TP0840-TP0965 (0.8653204)]
COG0477	COG0845	BMAA0574	BMAA0574	Major facilitator family transporter	BMA3375	BMA3375	Efflux transporter, RND family, MFP subunit	[TP0840-TP0965 (0.8653204)]
COG0477	COG0845	BMA3244	BMA3244	AmpG-related permease {UniProtKB/TrEMBL:Q62F09}	BMA0315	BMA0315	Efflux transporter, RND family, MFP subunit	[TP0840-TP0965 (0.8653204)]
COG0477	COG0845	BMAA0922	BMAA0922	Drug resistance transporter, EmrB/QacA family	BMA2820	BMA2820	Secretion protein, putative	[TP0840-TP0965 (0.8653204)]
COG0477	COG0845	BMA2806	BMA2806	Transporter, putative {UniProtKB/TrEMBL:Q62G53}	BMA0315	BMA0315	Efflux transporter, RND family, MFP subunit	[TP0840-TP0965 (0.8653204)]
COG0477	COG0845	BMA0962	BMA0962	Major facilitator family transporter	BMA3375	BMA3375	Efflux transporter, RND family, MFP subunit	[TP0840-TP0965 (0.8653204)]
COG0477	COG0845	BMA0733	BMA0733	Major facilitator family transporter	BMAA1030	BMAA1030	Heavy metal resistance protein CzcB	[TP0840-TP0965 (0.8653204)]
COG0477	COG0845	BMA0767	BMA0767	Major facilitator family tranporter	BMAA1002	BMAA1002	Putative secretion protein	[TP0840-TP0965 (0.8653204)]
COG0477	COG0845	BMA1058	BMA1058	Drug resistance transporter, EmrB/QacA family	BMA0954	BMA0954	Efflux transporter, RND family, MFP subunit	[TP0840-TP0965 (0.8653204)]
COG0477	COG0845	BMAA1168	BMAA1168	Drug resistance transporter, EmrB/QacA family	BMAA1002	BMAA1002	Putative secretion protein	[TP0840-TP0965 (0.8653204)]
COG0477	COG0845	BMAA0069	BMAA0069	Alpha-ketoglutarate permease	BMAA1044	BMAA1044	Efflux transporter, RND family, MFP subunit	[TP0840-TP0965 (0.8653204)]
COG0477	COG0845	BMA2383	BMA2383	Membrane protein, putative	BMA1643	BMA1643	Multidrug efflux RND membrane fusion protein MexE	[TP0840-TP0965 (0.8653204)]
COG0477	COG0845	BMAA2004	BMAA2004	Putative membrane protein	BMA0954	BMA0954	Efflux transporter, RND family, MFP subunit	[TP0840-TP0965 (0.8653204)]
COG0477	COG0845	BMAA0851	BMAA0851	Putative D-galactonate transporter	BMAA0148	BMAA0148	Membrane protein {UniProtKB/TrEMBL:Q62E93}	[TP0840-TP0965 (0.8653204)]
COG0477	COG0845	BMAA1100	BMAA1100	Major facilitator family transporter	BMA2820	BMA2820	Secretion protein, putative	[TP0840-TP0965 (0.8653204)]
COG0477	COG0845	BMAA0769	BMAA0769	Putative sugar transporter	BMA1643	BMA1643	Multidrug efflux RND membrane fusion protein MexE	[TP0840-TP0965 (0.8653204)]
COG0477	COG0845	BMA3082	BMA3082	Major facilitator family transporter	BMA0315	BMA0315	Efflux transporter, RND family, MFP subunit	[TP0840-TP0965 (0.8653204)]
COG0477	COG0845	BMAA0911	BMAA0911	Major facilitator family transporter	BMA0954	BMA0954	Efflux transporter, RND family, MFP subunit	[TP0840-TP0965 (0.8653204)]
COG0477	COG0845	BMA0350	BMA0350	4-hydroxybenzoate transporter, putative	BMA0315	BMA0315	Efflux transporter, RND family, MFP subunit	[TP0840-TP0965 (0.8653204)]
COG0477	COG0845	BMAA2045	BMAA2045	Major facilitator family transporter	BMAA1044	BMAA1044	Efflux transporter, RND family, MFP subunit	[TP0840-TP0965 (0.8653204)]
COG0477	COG0845	BMAA0050	BMAA0050	4-hydroxybenzoate transporter	BMA0315	BMA0315	Efflux transporter, RND family, MFP subunit	[TP0840-TP0965 (0.8653204)]
COG0477	COG0845	BMA0269	BMA0269	Major facilitator family transporter	BMAA1466	BMAA1466	Efflux transporter, RND family, MFP subunit	[TP0840-TP0965 (0.8653204)]
COG0477	COG0845	BMAA0788	BMAA0788	Major facilitator family transporter	BMAA1030	BMAA1030	Heavy metal resistance protein CzcB	[TP0840-TP0965 (0.8653204)]
COG0477	COG0845	BMAA1493	BMAA1493	Major facilitator family transporter	BMA3375	BMA3375	Efflux transporter, RND family, MFP subunit	[TP0840-TP0965 (0.8653204)]
COG0477	COG0845	BMA2053	BMA2053	Transporter, putative {UniProtKB/TrEMBL:Q62I37}	BMAA1002	BMAA1002	Putative secretion protein	[TP0840-TP0965 (0.8653204)]
COG0477	COG0845	BMAA1200	BMAA1200	Drug resistance transporter, EmrB/QacA family	BMA0315	BMA0315	Efflux transporter, RND family, MFP subunit	[TP0840-TP0965 (0.8653204)]
COG0477	COG0845	BMAA1325	BMAA1325	Major facilitator family transporter	BMAA1466	BMAA1466	Efflux transporter, RND family, MFP subunit	[TP0840-TP0965 (0.8653204)]
COG0477	COG0845	BMA0882	BMA0882	Drug resistance transporter, EmrB/QacA family	BMA0315	BMA0315	Efflux transporter, RND family, MFP subunit	[TP0840-TP0965 (0.8653204)]
COG0477	COG0845	BMAA0922	BMAA0922	Drug resistance transporter, EmrB/QacA family	BMA0315	BMA0315	Efflux transporter, RND family, MFP subunit	[TP0840-TP0965 (0.8653204)]
COG0477	COG0845	BMAA2004	BMAA2004	Putative membrane protein	BMAA1466	BMAA1466	Efflux transporter, RND family, MFP subunit	[TP0840-TP0965 (0.8653204)]
COG0477	COG0845	BMAA0712	BMAA0712	Major facilitator superfamily protein	BMA0954	BMA0954	Efflux transporter, RND family, MFP subunit	[TP0840-TP0965 (0.8653204)]
COG0477	COG0845	BMA0733	BMA0733	Major facilitator family transporter	BMA0954	BMA0954	Efflux transporter, RND family, MFP subunit	[TP0840-TP0965 (0.8653204)]
COG0477	COG0845	BMA1058	BMA1058	Drug resistance transporter, EmrB/QacA family	BMA0315	BMA0315	Efflux transporter, RND family, MFP subunit	[TP0840-TP0965 (0.8653204)]
COG0477	COG0845	BMAA1671	BMAA1671	Putative transporter {UniProtKB/TrEMBL:Q62AN7}	BMAA0148	BMAA0148	Membrane protein {UniProtKB/TrEMBL:Q62E93}	[TP0840-TP0965 (0.8653204)]
COG0477	COG0845	BMAA0069	BMAA0069	Alpha-ketoglutarate permease	BMAA1466	BMAA1466	Efflux transporter, RND family, MFP subunit	[TP0840-TP0965 (0.8653204)]
COG0477	COG0845	BMA2467	BMA2467	Transporter, putative {UniProtKB/TrEMBL:Q62H07}	BMA0315	BMA0315	Efflux transporter, RND family, MFP subunit	[TP0840-TP0965 (0.8653204)]
COG0477	COG0845	BMAA0376	BMAA0376	Major facilitator family transporter	BMAA1466	BMAA1466	Efflux transporter, RND family, MFP subunit	[TP0840-TP0965 (0.8653204)]
COG0477	COG0845	BMA2216	BMA2216	Major facilitator family transporter	BMAA0148	BMAA0148	Membrane protein {UniProtKB/TrEMBL:Q62E93}	[TP0840-TP0965 (0.8653204)]
COG0477	COG0845	BMA1274	BMA1274	Major facilitator family transporter	BMAA1030	BMAA1030	Heavy metal resistance protein CzcB	[TP0840-TP0965 (0.8653204)]
COG0477	COG0845	BMAA2004	BMAA2004	Putative membrane protein	BMA3375	BMA3375	Efflux transporter, RND family, MFP subunit	[TP0840-TP0965 (0.8653204)]
COG0477	COG0845	BMAA1493	BMAA1493	Major facilitator family transporter	BMA0315	BMA0315	Efflux transporter, RND family, MFP subunit	[TP0840-TP0965 (0.8653204)]
COG0477	COG0845	BMAA1070	BMAA1070	Putative transporter {UniProtKB/TrEMBL:Q62C44}	BMA0954	BMA0954	Efflux transporter, RND family, MFP subunit	[TP0840-TP0965 (0.8653204)]
COG0477	COG0845	BMA3013	BMA3013	Drug resistance transporter, EmrB/QacA subfamily,	BMAA1002	BMAA1002	Putative secretion protein	[TP0840-TP0965 (0.8653204)]
COG0477	COG0845	BMAA1119	BMAA1119	Multidrug resistance protein	BMA0315	BMA0315	Efflux transporter, RND family, MFP subunit	[TP0840-TP0965 (0.8653204)]
COG0477	COG0845	BMA1576	BMA1576	Transporter, putative {UniProtKB/TrEMBL:Q62JA3}	BMA2820	BMA2820	Secretion protein, putative	[TP0840-TP0965 (0.8653204)]
COG0477	COG0845	BMAA1299	BMAA1299	Drug resistance transporter, EmrB/QacA family	BMAA1466	BMAA1466	Efflux transporter, RND family, MFP subunit	[TP0840-TP0965 (0.8653204)]
COG0477	COG0845	BMA2057	BMA2057	4-hydroxyphenylacetate transporter, putative	BMA0315	BMA0315	Efflux transporter, RND family, MFP subunit	[TP0840-TP0965 (0.8653204)]
COG0477	COG0845	BMAA0376	BMAA0376	Major facilitator family transporter	BMAA1044	BMAA1044	Efflux transporter, RND family, MFP subunit	[TP0840-TP0965 (0.8653204)]
COG0477	COG0845	BMAA1070	BMAA1070	Putative transporter {UniProtKB/TrEMBL:Q62C44}	BMAA1044	BMAA1044	Efflux transporter, RND family, MFP subunit	[TP0840-TP0965 (0.8653204)]
COG0477	COG0845	BMAA1774	BMAA1774	Putative drug resistance transporter, Bcr/CflA	BMAA0148	BMAA0148	Membrane protein {UniProtKB/TrEMBL:Q62E93}	[TP0840-TP0965 (0.8653204)]
COG0477	COG0845	BMA1135	BMA1135	Drug resistance transporter, EmrB/QacA family	BMAA1044	BMAA1044	Efflux transporter, RND family, MFP subunit	[TP0840-TP0965 (0.8653204)]
COG0477	COG0845	BMA2139	BMA2139	Drug resistance transporter, Bcr/CflA family	BMA2820	BMA2820	Secretion protein, putative	[TP0840-TP0965 (0.8653204)]
COG0477	COG0845	BMA2023	BMA2023	Drug resistance transporter, EmrB/QacA subfamily	BMAA1002	BMAA1002	Putative secretion protein	[TP0840-TP0965 (0.8653204)]
COG0477	COG0845	BMA2053	BMA2053	Transporter, putative {UniProtKB/TrEMBL:Q62I37}	BMAA1030	BMAA1030	Heavy metal resistance protein CzcB	[TP0840-TP0965 (0.8653204)]
COG0477	COG0845	BMA0930	BMA0930	Fosmidomycin resistance protein	BMA0315	BMA0315	Efflux transporter, RND family, MFP subunit	[TP0840-TP0965 (0.8653204)]
COG0477	COG0845	BMA2057	BMA2057	4-hydroxyphenylacetate transporter, putative	BMA2820	BMA2820	Secretion protein, putative	[TP0840-TP0965 (0.8653204)]
COG0477	COG0845	BMA3013	BMA3013	Drug resistance transporter, EmrB/QacA subfamily,	BMA3375	BMA3375	Efflux transporter, RND family, MFP subunit	[TP0840-TP0965 (0.8653204)]
COG0477	COG0845	BMA2023	BMA2023	Drug resistance transporter, EmrB/QacA subfamily	BMA1643	BMA1643	Multidrug efflux RND membrane fusion protein MexE	[TP0840-TP0965 (0.8653204)]
COG0477	COG0845	BMAA1325	BMAA1325	Major facilitator family transporter	BMAA1002	BMAA1002	Putative secretion protein	[TP0840-TP0965 (0.8653204)]
COG0477	COG0845	BMA3269	BMA3269	Major facilitator family transporter	BMAA1044	BMAA1044	Efflux transporter, RND family, MFP subunit	[TP0840-TP0965 (0.8653204)]
COG0477	COG0845	BMAA1493	BMAA1493	Major facilitator family transporter	BMAA1044	BMAA1044	Efflux transporter, RND family, MFP subunit	[TP0840-TP0965 (0.8653204)]
COG0477	COG0845	BMA2057	BMA2057	4-hydroxyphenylacetate transporter, putative	BMA1643	BMA1643	Multidrug efflux RND membrane fusion protein MexE	[TP0840-TP0965 (0.8653204)]
COG0477	COG0845	BMAA1671	BMAA1671	Putative transporter {UniProtKB/TrEMBL:Q62AN7}	BMAA1044	BMAA1044	Efflux transporter, RND family, MFP subunit	[TP0840-TP0965 (0.8653204)]
COG0477	COG0845	BMA0760	BMA0760	Proline/betaine transporter	BMA1643	BMA1643	Multidrug efflux RND membrane fusion protein MexE	[TP0840-TP0965 (0.8653204)]
COG0477	COG0845	BMA2057	BMA2057	4-hydroxyphenylacetate transporter, putative	BMAA1044	BMAA1044	Efflux transporter, RND family, MFP subunit	[TP0840-TP0965 (0.8653204)]
COG0477	COG0845	BMAA0788	BMAA0788	Major facilitator family transporter	BMA2820	BMA2820	Secretion protein, putative	[TP0840-TP0965 (0.8653204)]
COG0477	COG0845	BMA2383	BMA2383	Membrane protein, putative	BMAA1044	BMAA1044	Efflux transporter, RND family, MFP subunit	[TP0840-TP0965 (0.8653204)]
COG0477	COG0845	BMAA1774	BMAA1774	Putative drug resistance transporter, Bcr/CflA	BMAA1002	BMAA1002	Putative secretion protein	[TP0840-TP0965 (0.8653204)]
COG0477	COG0845	BMA2216	BMA2216	Major facilitator family transporter	BMAA1002	BMAA1002	Putative secretion protein	[TP0840-TP0965 (0.8653204)]
COG0477	COG0845	BMAA1425	BMAA1425	Putative methylenomycin A resistance protein	BMA2820	BMA2820	Secretion protein, putative	[TP0840-TP0965 (0.8653204)]
COG0477	COG0845	BMA2053	BMA2053	Transporter, putative {UniProtKB/TrEMBL:Q62I37}	BMA0315	BMA0315	Efflux transporter, RND family, MFP subunit	[TP0840-TP0965 (0.8653204)]
COG0477	COG0845	BMA0733	BMA0733	Major facilitator family transporter	BMA1643	BMA1643	Multidrug efflux RND membrane fusion protein MexE	[TP0840-TP0965 (0.8653204)]
COG0477	COG0845	BMA3147	BMA3147	Major facilitator family transporter	BMAA1466	BMAA1466	Efflux transporter, RND family, MFP subunit	[TP0840-TP0965 (0.8653204)]
COG0477	COG0845	BMA3082	BMA3082	Major facilitator family transporter	BMAA1044	BMAA1044	Efflux transporter, RND family, MFP subunit	[TP0840-TP0965 (0.8653204)]
COG0477	COG0845	BMA1135	BMA1135	Drug resistance transporter, EmrB/QacA family	BMA3375	BMA3375	Efflux transporter, RND family, MFP subunit	[TP0840-TP0965 (0.8653204)]
COG0477	COG0845	BMAA1658	BMAA1658	Drug resistance transporter, EmrB/QacA family	BMAA1030	BMAA1030	Heavy metal resistance protein CzcB	[TP0840-TP0965 (0.8653204)]
COG0477	COG0845	BMAA1325	BMAA1325	Major facilitator family transporter	BMAA1044	BMAA1044	Efflux transporter, RND family, MFP subunit	[TP0840-TP0965 (0.8653204)]
COG0477	COG0845	BMAA1671	BMAA1671	Putative transporter {UniProtKB/TrEMBL:Q62AN7}	BMAA1030	BMAA1030	Heavy metal resistance protein CzcB	[TP0840-TP0965 (0.8653204)]
COG0477	COG0845	BMAA0250	BMAA0250	Major facilitator family transporter	BMA3375	BMA3375	Efflux transporter, RND family, MFP subunit	[TP0840-TP0965 (0.8653204)]
COG0477	COG0845	BMAA1424	BMAA1424	Major facilitator family transporter	BMA0315	BMA0315	Efflux transporter, RND family, MFP subunit	[TP0840-TP0965 (0.8653204)]
COG0477	COG0845	BMA2770	BMA2770	Drug resistance transporter, EmrB/QacA family	BMA1643	BMA1643	Multidrug efflux RND membrane fusion protein MexE	[TP0840-TP0965 (0.8653204)]
COG0477	COG0845	BMAA0769	BMAA0769	Putative sugar transporter	BMA0315	BMA0315	Efflux transporter, RND family, MFP subunit	[TP0840-TP0965 (0.8653204)]
COG0477	COG0845	BMAA0380	BMAA0380	Major facilitator family transporter	BMAA1044	BMAA1044	Efflux transporter, RND family, MFP subunit	[TP0840-TP0965 (0.8653204)]
COG0477	COG0845	BMA0767	BMA0767	Major facilitator family tranporter	BMA1643	BMA1643	Multidrug efflux RND membrane fusion protein MexE	[TP0840-TP0965 (0.8653204)]
COG0477	COG0845	BMAA0461	BMAA0461	Drug resistance transporter, EmrB/QacA family	BMAA1466	BMAA1466	Efflux transporter, RND family, MFP subunit	[TP0840-TP0965 (0.8653204)]
COG0477	COG0845	BMA3147	BMA3147	Major facilitator family transporter	BMAA1044	BMAA1044	Efflux transporter, RND family, MFP subunit	[TP0840-TP0965 (0.8653204)]
COG0477	COG0845	BMA1135	BMA1135	Drug resistance transporter, EmrB/QacA family	BMA2820	BMA2820	Secretion protein, putative	[TP0840-TP0965 (0.8653204)]
COG0477	COG0845	BMAA1168	BMAA1168	Drug resistance transporter, EmrB/QacA family	BMA0315	BMA0315	Efflux transporter, RND family, MFP subunit	[TP0840-TP0965 (0.8653204)]
COG0477	COG0845	BMAA0632	BMAA0632	3-hydroxyphenylpropionic acid transporter	BMA0954	BMA0954	Efflux transporter, RND family, MFP subunit	[TP0840-TP0965 (0.8653204)]
COG0477	COG0845	BMA0173	BMA0173	Drug resistance transporter, EmrB/QacA family	BMA0954	BMA0954	Efflux transporter, RND family, MFP subunit	[TP0840-TP0965 (0.8653204)]
COG0477	COG0845	BMA1058	BMA1058	Drug resistance transporter, EmrB/QacA family	BMA3375	BMA3375	Efflux transporter, RND family, MFP subunit	[TP0840-TP0965 (0.8653204)]
COG0477	COG0845	BMA1274	BMA1274	Major facilitator family transporter	BMAA1466	BMAA1466	Efflux transporter, RND family, MFP subunit	[TP0840-TP0965 (0.8653204)]
COG0477	COG0845	BMAA0769	BMAA0769	Putative sugar transporter	BMA0954	BMA0954	Efflux transporter, RND family, MFP subunit	[TP0840-TP0965 (0.8653204)]
COG0477	COG0845	BMA0962	BMA0962	Major facilitator family transporter	BMA2820	BMA2820	Secretion protein, putative	[TP0840-TP0965 (0.8653204)]
COG0477	COG0845	BMA0767	BMA0767	Major facilitator family tranporter	BMA2820	BMA2820	Secretion protein, putative	[TP0840-TP0965 (0.8653204)]
COG0477	COG0845	BMA2383	BMA2383	Membrane protein, putative	BMA0954	BMA0954	Efflux transporter, RND family, MFP subunit	[TP0840-TP0965 (0.8653204)]
COG0477	COG0845	BMA1576	BMA1576	Transporter, putative {UniProtKB/TrEMBL:Q62JA3}	BMAA1044	BMAA1044	Efflux transporter, RND family, MFP subunit	[TP0840-TP0965 (0.8653204)]
COG0477	COG0845	BMA2902	BMA2902	Amino acid ABC transporter, permease protein,	BMAA1002	BMAA1002	Putative secretion protein	[TP0840-TP0965 (0.8653204)]
COG0477	COG0845	BMAA0712	BMAA0712	Major facilitator superfamily protein	BMA0315	BMA0315	Efflux transporter, RND family, MFP subunit	[TP0840-TP0965 (0.8653204)]
COG0477	COG0845	BMA1135	BMA1135	Drug resistance transporter, EmrB/QacA family	BMAA1002	BMAA1002	Putative secretion protein	[TP0840-TP0965 (0.8653204)]
COG0477	COG0845	BMA0930	BMA0930	Fosmidomycin resistance protein	BMAA1466	BMAA1466	Efflux transporter, RND family, MFP subunit	[TP0840-TP0965 (0.8653204)]
COG0477	COG0845	BMA3269	BMA3269	Major facilitator family transporter	BMA0315	BMA0315	Efflux transporter, RND family, MFP subunit	[TP0840-TP0965 (0.8653204)]
COG0477	COG0845	BMAA1200	BMAA1200	Drug resistance transporter, EmrB/QacA family	BMAA1002	BMAA1002	Putative secretion protein	[TP0840-TP0965 (0.8653204)]
COG0477	COG0845	BMAA0911	BMAA0911	Major facilitator family transporter	BMA0315	BMA0315	Efflux transporter, RND family, MFP subunit	[TP0840-TP0965 (0.8653204)]
COG0477	COG0845	BMAA1493	BMAA1493	Major facilitator family transporter	BMA0954	BMA0954	Efflux transporter, RND family, MFP subunit	[TP0840-TP0965 (0.8653204)]
COG0477	COG0845	BMA0760	BMA0760	Proline/betaine transporter	BMA0315	BMA0315	Efflux transporter, RND family, MFP subunit	[TP0840-TP0965 (0.8653204)]
COG0477	COG0845	BMAA1230	BMAA1230	Putative transporter {UniProtKB/TrEMBL:Q62BR1}	BMA0954	BMA0954	Efflux transporter, RND family, MFP subunit	[TP0840-TP0965 (0.8653204)]
COG0477	COG0845	BMA1135	BMA1135	Drug resistance transporter, EmrB/QacA family	BMA0954	BMA0954	Efflux transporter, RND family, MFP subunit	[TP0840-TP0965 (0.8653204)]
COG0477	COG0845	BMAA2045	BMAA2045	Major facilitator family transporter	BMA2820	BMA2820	Secretion protein, putative	[TP0840-TP0965 (0.8653204)]
COG0477	COG0845	BMAA0050	BMAA0050	4-hydroxybenzoate transporter	BMAA1002	BMAA1002	Putative secretion protein	[TP0840-TP0965 (0.8653204)]
COG0477	COG0845	BMAA0376	BMAA0376	Major facilitator family transporter	BMAA0148	BMAA0148	Membrane protein {UniProtKB/TrEMBL:Q62E93}	[TP0840-TP0965 (0.8653204)]
COG0477	COG0845	BMA3013	BMA3013	Drug resistance transporter, EmrB/QacA subfamily,	BMA1643	BMA1643	Multidrug efflux RND membrane fusion protein MexE	[TP0840-TP0965 (0.8653204)]
COG0477	COG0845	BMA2023	BMA2023	Drug resistance transporter, EmrB/QacA subfamily	BMAA0148	BMAA0148	Membrane protein {UniProtKB/TrEMBL:Q62E93}	[TP0840-TP0965 (0.8653204)]
COG0477	COG0845	BMAA0632	BMAA0632	3-hydroxyphenylpropionic acid transporter	BMAA1044	BMAA1044	Efflux transporter, RND family, MFP subunit	[TP0840-TP0965 (0.8653204)]
COG0477	COG0845	BMAA1425	BMAA1425	Putative methylenomycin A resistance protein	BMA0954	BMA0954	Efflux transporter, RND family, MFP subunit	[TP0840-TP0965 (0.8653204)]
COG0477	COG0845	BMA3082	BMA3082	Major facilitator family transporter	BMAA0148	BMAA0148	Membrane protein {UniProtKB/TrEMBL:Q62E93}	[TP0840-TP0965 (0.8653204)]
COG0477	COG0845	BMAA1493	BMAA1493	Major facilitator family transporter	BMAA1466	BMAA1466	Efflux transporter, RND family, MFP subunit	[TP0840-TP0965 (0.8653204)]
COG0477	COG0845	BMAA0712	BMAA0712	Major facilitator superfamily protein	BMA3375	BMA3375	Efflux transporter, RND family, MFP subunit	[TP0840-TP0965 (0.8653204)]
COG0477	COG0845	BMAA0376	BMAA0376	Major facilitator family transporter	BMA0315	BMA0315	Efflux transporter, RND family, MFP subunit	[TP0840-TP0965 (0.8653204)]
COG0477	COG0845	BMAA1200	BMAA1200	Drug resistance transporter, EmrB/QacA family	BMA3375	BMA3375	Efflux transporter, RND family, MFP subunit	[TP0840-TP0965 (0.8653204)]
COG0477	COG0845	BMA1058	BMA1058	Drug resistance transporter, EmrB/QacA family	BMA1643	BMA1643	Multidrug efflux RND membrane fusion protein MexE	[TP0840-TP0965 (0.8653204)]
COG0477	COG0845	BMA0882	BMA0882	Drug resistance transporter, EmrB/QacA family	BMAA1044	BMAA1044	Efflux transporter, RND family, MFP subunit	[TP0840-TP0965 (0.8653204)]
COG0477	COG0845	BMA1576	BMA1576	Transporter, putative {UniProtKB/TrEMBL:Q62JA3}	BMAA1002	BMAA1002	Putative secretion protein	[TP0840-TP0965 (0.8653204)]
COG0477	COG0845	BMA1753	BMA1753	Major facilitator family transporter	BMAA1044	BMAA1044	Efflux transporter, RND family, MFP subunit	[TP0840-TP0965 (0.8653204)]
COG0477	COG0845	BMA3147	BMA3147	Major facilitator family transporter	BMAA1030	BMAA1030	Heavy metal resistance protein CzcB	[TP0840-TP0965 (0.8653204)]
COG0477	COG0845	BMAA0911	BMAA0911	Major facilitator family transporter	BMAA1002	BMAA1002	Putative secretion protein	[TP0840-TP0965 (0.8653204)]
COG0477	COG0845	BMA2023	BMA2023	Drug resistance transporter, EmrB/QacA subfamily	BMAA1030	BMAA1030	Heavy metal resistance protein CzcB	[TP0840-TP0965 (0.8653204)]
COG0477	COG0845	BMAA0604	BMAA0604	Membrane protein {UniProtKB/TrEMBL:Q62D64}	BMA0954	BMA0954	Efflux transporter, RND family, MFP subunit	[TP0840-TP0965 (0.8653204)]
COG0477	COG0845	BMA0173	BMA0173	Drug resistance transporter, EmrB/QacA family	BMAA1466	BMAA1466	Efflux transporter, RND family, MFP subunit	[TP0840-TP0965 (0.8653204)]
COG0477	COG0845	BMA2057	BMA2057	4-hydroxyphenylacetate transporter, putative	BMAA1002	BMAA1002	Putative secretion protein	[TP0840-TP0965 (0.8653204)]
COG0477	COG0845	BMAA1424	BMAA1424	Major facilitator family transporter	BMA3375	BMA3375	Efflux transporter, RND family, MFP subunit	[TP0840-TP0965 (0.8653204)]
COG0477	COG0845	BMAA2004	BMAA2004	Putative membrane protein	BMA1643	BMA1643	Multidrug efflux RND membrane fusion protein MexE	[TP0840-TP0965 (0.8653204)]
COG0477	COG0845	BMAA0922	BMAA0922	Drug resistance transporter, EmrB/QacA family	BMA1643	BMA1643	Multidrug efflux RND membrane fusion protein MexE	[TP0840-TP0965 (0.8653204)]
COG0477	COG0845	BMAA0788	BMAA0788	Major facilitator family transporter	BMAA0148	BMAA0148	Membrane protein {UniProtKB/TrEMBL:Q62E93}	[TP0840-TP0965 (0.8653204)]
COG0477	COG0845	BMAA1200	BMAA1200	Drug resistance transporter, EmrB/QacA family	BMA0954	BMA0954	Efflux transporter, RND family, MFP subunit	[TP0840-TP0965 (0.8653204)]
COG0477	COG0845	BMA3094	BMA3094	Major facilitator family transporter	BMAA1044	BMAA1044	Efflux transporter, RND family, MFP subunit	[TP0840-TP0965 (0.8653204)]
COG0477	COG0845	BMAA0461	BMAA0461	Drug resistance transporter, EmrB/QacA family	BMA2820	BMA2820	Secretion protein, putative	[TP0840-TP0965 (0.8653204)]
COG0477	COG0845	BMAA0050	BMAA0050	4-hydroxybenzoate transporter	BMAA0148	BMAA0148	Membrane protein {UniProtKB/TrEMBL:Q62E93}	[TP0840-TP0965 (0.8653204)]
COG0477	COG0845	BMA3082	BMA3082	Major facilitator family transporter	BMA3375	BMA3375	Efflux transporter, RND family, MFP subunit	[TP0840-TP0965 (0.8653204)]
COG0477	COG0845	BMA0760	BMA0760	Proline/betaine transporter	BMAA1002	BMAA1002	Putative secretion protein	[TP0840-TP0965 (0.8653204)]
COG0477	COG0845	BMA3299	BMA3299	Major facilitator family transporter	BMAA0148	BMAA0148	Membrane protein {UniProtKB/TrEMBL:Q62E93}	[TP0840-TP0965 (0.8653204)]
COG0477	COG0845	BMA2383	BMA2383	Membrane protein, putative	BMAA0148	BMAA0148	Membrane protein {UniProtKB/TrEMBL:Q62E93}	[TP0840-TP0965 (0.8653204)]
COG0477	COG0845	BMA0454	BMA0454	Citrate-proten symporter	BMA1643	BMA1643	Multidrug efflux RND membrane fusion protein MexE	[TP0840-TP0965 (0.8653204)]
COG0477	COG0845	BMAA1658	BMAA1658	Drug resistance transporter, EmrB/QacA family	BMAA1466	BMAA1466	Efflux transporter, RND family, MFP subunit	[TP0840-TP0965 (0.8653204)]
COG0477	COG0845	BMAA0922	BMAA0922	Drug resistance transporter, EmrB/QacA family	BMAA1044	BMAA1044	Efflux transporter, RND family, MFP subunit	[TP0840-TP0965 (0.8653204)]
COG0477	COG0845	BMA2023	BMA2023	Drug resistance transporter, EmrB/QacA subfamily	BMA0315	BMA0315	Efflux transporter, RND family, MFP subunit	[TP0840-TP0965 (0.8653204)]
COG0477	COG0845	BMA1135	BMA1135	Drug resistance transporter, EmrB/QacA family	BMAA0148	BMAA0148	Membrane protein {UniProtKB/TrEMBL:Q62E93}	[TP0840-TP0965 (0.8653204)]
COG0477	COG0845	BMA2770	BMA2770	Drug resistance transporter, EmrB/QacA family	BMA0315	BMA0315	Efflux transporter, RND family, MFP subunit	[TP0840-TP0965 (0.8653204)]
COG0477	COG0845	BMAA0069	BMAA0069	Alpha-ketoglutarate permease	BMA1643	BMA1643	Multidrug efflux RND membrane fusion protein MexE	[TP0840-TP0965 (0.8653204)]
COG0477	COG0845	BMA1367	BMA1367	Multidrug resistance protein, putative	BMA0315	BMA0315	Efflux transporter, RND family, MFP subunit	[TP0840-TP0965 (0.8653204)]
COG0477	COG0845	BMA1637	BMA1637	Membrane protein, putative	BMAA1030	BMAA1030	Heavy metal resistance protein CzcB	[TP0840-TP0965 (0.8653204)]
COG0477	COG0845	BMAA1070	BMAA1070	Putative transporter {UniProtKB/TrEMBL:Q62C44}	BMA0315	BMA0315	Efflux transporter, RND family, MFP subunit	[TP0840-TP0965 (0.8653204)]
COG0477	COG0845	BMA3147	BMA3147	Major facilitator family transporter	BMA0954	BMA0954	Efflux transporter, RND family, MFP subunit	[TP0840-TP0965 (0.8653204)]
COG0477	COG0845	BMAA1100	BMAA1100	Major facilitator family transporter	BMA3375	BMA3375	Efflux transporter, RND family, MFP subunit	[TP0840-TP0965 (0.8653204)]
COG0477	COG0845	BMA2259	BMA2259	Drug resistance transporter, EmrB/QacA family	BMA1643	BMA1643	Multidrug efflux RND membrane fusion protein MexE	[TP0840-TP0965 (0.8653204)]
COG0477	COG0845	BMA2139	BMA2139	Drug resistance transporter, Bcr/CflA family	BMA1643	BMA1643	Multidrug efflux RND membrane fusion protein MexE	[TP0840-TP0965 (0.8653204)]
COG0477	COG0845	BMAA1563	BMAA1563	Metabolite:proton symporter family protein	BMAA1030	BMAA1030	Heavy metal resistance protein CzcB	[TP0840-TP0965 (0.8653204)]
COG0477	COG0845	BMAA1070	BMAA1070	Putative transporter {UniProtKB/TrEMBL:Q62C44}	BMAA0148	BMAA0148	Membrane protein {UniProtKB/TrEMBL:Q62E93}	[TP0840-TP0965 (0.8653204)]
COG0477	COG0845	BMAA0632	BMAA0632	3-hydroxyphenylpropionic acid transporter	BMA2820	BMA2820	Secretion protein, putative	[TP0840-TP0965 (0.8653204)]
COG0477	COG0845	BMAA0604	BMAA0604	Membrane protein {UniProtKB/TrEMBL:Q62D64}	BMA0315	BMA0315	Efflux transporter, RND family, MFP subunit	[TP0840-TP0965 (0.8653204)]
COG0477	COG0845	BMAA1425	BMAA1425	Putative methylenomycin A resistance protein	BMAA0148	BMAA0148	Membrane protein {UniProtKB/TrEMBL:Q62E93}	[TP0840-TP0965 (0.8653204)]
COG0477	COG0845	BMA0350	BMA0350	4-hydroxybenzoate transporter, putative	BMAA1030	BMAA1030	Heavy metal resistance protein CzcB	[TP0840-TP0965 (0.8653204)]
COG0477	COG0845	BMAA1563	BMAA1563	Metabolite:proton symporter family protein	BMAA0148	BMAA0148	Membrane protein {UniProtKB/TrEMBL:Q62E93}	[TP0840-TP0965 (0.8653204)]
COG0477	COG0845	BMA0173	BMA0173	Drug resistance transporter, EmrB/QacA family	BMA0315	BMA0315	Efflux transporter, RND family, MFP subunit	[TP0840-TP0965 (0.8653204)]
COG0477	COG0845	BMA3082	BMA3082	Major facilitator family transporter	BMA2820	BMA2820	Secretion protein, putative	[TP0840-TP0965 (0.8653204)]
COG0477	COG0845	BMA2770	BMA2770	Drug resistance transporter, EmrB/QacA family	BMAA1030	BMAA1030	Heavy metal resistance protein CzcB	[TP0840-TP0965 (0.8653204)]
COG0477	COG0845	BMAA1100	BMAA1100	Major facilitator family transporter	BMAA1030	BMAA1030	Heavy metal resistance protein CzcB	[TP0840-TP0965 (0.8653204)]
COG0477	COG0845	BMAA2045	BMAA2045	Major facilitator family transporter	BMA1643	BMA1643	Multidrug efflux RND membrane fusion protein MexE	[TP0840-TP0965 (0.8653204)]
COG0477	COG0845	BMA2806	BMA2806	Transporter, putative {UniProtKB/TrEMBL:Q62G53}	BMA2820	BMA2820	Secretion protein, putative	[TP0840-TP0965 (0.8653204)]
COG0477	COG0845	BMA2770	BMA2770	Drug resistance transporter, EmrB/QacA family	BMA2820	BMA2820	Secretion protein, putative	[TP0840-TP0965 (0.8653204)]
COG0477	COG0845	BMAA0250	BMAA0250	Major facilitator family transporter	BMA1643	BMA1643	Multidrug efflux RND membrane fusion protein MexE	[TP0840-TP0965 (0.8653204)]
COG0477	COG0845	BMA2383	BMA2383	Membrane protein, putative	BMAA1466	BMAA1466	Efflux transporter, RND family, MFP subunit	[TP0840-TP0965 (0.8653204)]
COG0477	COG0845	BMA0760	BMA0760	Proline/betaine transporter	BMA0954	BMA0954	Efflux transporter, RND family, MFP subunit	[TP0840-TP0965 (0.8653204)]
COG0477	COG0845	BMA1135	BMA1135	Drug resistance transporter, EmrB/QacA family	BMAA1030	BMAA1030	Heavy metal resistance protein CzcB	[TP0840-TP0965 (0.8653204)]
COG0477	COG0845	BMA3299	BMA3299	Major facilitator family transporter	BMAA1002	BMAA1002	Putative secretion protein	[TP0840-TP0965 (0.8653204)]
COG0477	COG0845	BMAA1425	BMAA1425	Putative methylenomycin A resistance protein	BMA0315	BMA0315	Efflux transporter, RND family, MFP subunit	[TP0840-TP0965 (0.8653204)]
COG0477	COG0845	BMAA0911	BMAA0911	Major facilitator family transporter	BMAA0148	BMAA0148	Membrane protein {UniProtKB/TrEMBL:Q62E93}	[TP0840-TP0965 (0.8653204)]
COG0477	COG0845	BMAA0769	BMAA0769	Putative sugar transporter	BMAA1030	BMAA1030	Heavy metal resistance protein CzcB	[TP0840-TP0965 (0.8653204)]
COG0477	COG0845	BMAA0380	BMAA0380	Major facilitator family transporter	BMA0315	BMA0315	Efflux transporter, RND family, MFP subunit	[TP0840-TP0965 (0.8653204)]
COG0477	COG0845	BMA2806	BMA2806	Transporter, putative {UniProtKB/TrEMBL:Q62G53}	BMA1643	BMA1643	Multidrug efflux RND membrane fusion protein MexE	[TP0840-TP0965 (0.8653204)]
COG0477	COG0845	BMAA0250	BMAA0250	Major facilitator family transporter	BMA0315	BMA0315	Efflux transporter, RND family, MFP subunit	[TP0840-TP0965 (0.8653204)]
COG0477	COG0845	BMA0882	BMA0882	Drug resistance transporter, EmrB/QacA family	BMA1643	BMA1643	Multidrug efflux RND membrane fusion protein MexE	[TP0840-TP0965 (0.8653204)]
COG0477	COG0845	BMA0882	BMA0882	Drug resistance transporter, EmrB/QacA family	BMAA1002	BMAA1002	Putative secretion protein	[TP0840-TP0965 (0.8653204)]
COG0477	COG0845	BMAA0769	BMAA0769	Putative sugar transporter	BMA2820	BMA2820	Secretion protein, putative	[TP0840-TP0965 (0.8653204)]
COG0477	COG0845	BMAA0250	BMAA0250	Major facilitator family transporter	BMAA1466	BMAA1466	Efflux transporter, RND family, MFP subunit	[TP0840-TP0965 (0.8653204)]
COG0477	COG0845	BMAA1119	BMAA1119	Multidrug resistance protein	BMA3375	BMA3375	Efflux transporter, RND family, MFP subunit	[TP0840-TP0965 (0.8653204)]
COG0477	COG0845	BMAA0769	BMAA0769	Putative sugar transporter	BMAA1044	BMAA1044	Efflux transporter, RND family, MFP subunit	[TP0840-TP0965 (0.8653204)]
COG0477	COG0845	BMAA1658	BMAA1658	Drug resistance transporter, EmrB/QacA family	BMAA0148	BMAA0148	Membrane protein {UniProtKB/TrEMBL:Q62E93}	[TP0840-TP0965 (0.8653204)]
COG0477	COG0845	BMA1058	BMA1058	Drug resistance transporter, EmrB/QacA family	BMAA1466	BMAA1466	Efflux transporter, RND family, MFP subunit	[TP0840-TP0965 (0.8653204)]
COG0477	COG0845	BMAA0069	BMAA0069	Alpha-ketoglutarate permease	BMAA1002	BMAA1002	Putative secretion protein	[TP0840-TP0965 (0.8653204)]
COG0477	COG0845	BMA2216	BMA2216	Major facilitator family transporter	BMA0315	BMA0315	Efflux transporter, RND family, MFP subunit	[TP0840-TP0965 (0.8653204)]
COG0477	COG0845	BMA3244	BMA3244	AmpG-related permease {UniProtKB/TrEMBL:Q62F09}	BMA3375	BMA3375	Efflux transporter, RND family, MFP subunit	[TP0840-TP0965 (0.8653204)]
COG0477	COG0845	BMA2139	BMA2139	Drug resistance transporter, Bcr/CflA family	BMAA1044	BMAA1044	Efflux transporter, RND family, MFP subunit	[TP0840-TP0965 (0.8653204)]
COG0477	COG0845	BMA0269	BMA0269	Major facilitator family transporter	BMA1643	BMA1643	Multidrug efflux RND membrane fusion protein MexE	[TP0840-TP0965 (0.8653204)]
COG0477	COG0845	BMAA0380	BMAA0380	Major facilitator family transporter	BMA0954	BMA0954	Efflux transporter, RND family, MFP subunit	[TP0840-TP0965 (0.8653204)]
COG0477	COG0845	BMAA0380	BMAA0380	Major facilitator family transporter	BMA1643	BMA1643	Multidrug efflux RND membrane fusion protein MexE	[TP0840-TP0965 (0.8653204)]
COG0477	COG0845	BMA1753	BMA1753	Major facilitator family transporter	BMAA1030	BMAA1030	Heavy metal resistance protein CzcB	[TP0840-TP0965 (0.8653204)]
COG0477	COG0845	BMA0350	BMA0350	4-hydroxybenzoate transporter, putative	BMA3375	BMA3375	Efflux transporter, RND family, MFP subunit	[TP0840-TP0965 (0.8653204)]
COG0477	COG0845	BMAA0574	BMAA0574	Major facilitator family transporter	BMAA1030	BMAA1030	Heavy metal resistance protein CzcB	[TP0840-TP0965 (0.8653204)]
COG0477	COG0845	BMA1862	BMA1862	Major facilitator family transporter	BMA0315	BMA0315	Efflux transporter, RND family, MFP subunit	[TP0840-TP0965 (0.8653204)]
COG0477	COG0845	BMAA1425	BMAA1425	Putative methylenomycin A resistance protein	BMA1643	BMA1643	Multidrug efflux RND membrane fusion protein MexE	[TP0840-TP0965 (0.8653204)]
COG0477	COG0845	BMA3094	BMA3094	Major facilitator family transporter	BMAA1030	BMAA1030	Heavy metal resistance protein CzcB	[TP0840-TP0965 (0.8653204)]
COG0477	COG0845	BMA2806	BMA2806	Transporter, putative {UniProtKB/TrEMBL:Q62G53}	BMAA1466	BMAA1466	Efflux transporter, RND family, MFP subunit	[TP0840-TP0965 (0.8653204)]
COG0477	COG0845	BMA1135	BMA1135	Drug resistance transporter, EmrB/QacA family	BMAA1466	BMAA1466	Efflux transporter, RND family, MFP subunit	[TP0840-TP0965 (0.8653204)]
COG0477	COG0845	BMA2053	BMA2053	Transporter, putative {UniProtKB/TrEMBL:Q62I37}	BMAA0148	BMAA0148	Membrane protein {UniProtKB/TrEMBL:Q62E93}	[TP0840-TP0965 (0.8653204)]
COG0477	COG0845	BMA2806	BMA2806	Transporter, putative {UniProtKB/TrEMBL:Q62G53}	BMA3375	BMA3375	Efflux transporter, RND family, MFP subunit	[TP0840-TP0965 (0.8653204)]
COG0477	COG0845	BMA3244	BMA3244	AmpG-related permease {UniProtKB/TrEMBL:Q62F09}	BMAA1044	BMAA1044	Efflux transporter, RND family, MFP subunit	[TP0840-TP0965 (0.8653204)]
COG0477	COG0845	BMA2467	BMA2467	Transporter, putative {UniProtKB/TrEMBL:Q62H07}	BMA3375	BMA3375	Efflux transporter, RND family, MFP subunit	[TP0840-TP0965 (0.8653204)]
COG0477	COG0845	BMAA1119	BMAA1119	Multidrug resistance protein	BMAA1030	BMAA1030	Heavy metal resistance protein CzcB	[TP0840-TP0965 (0.8653204)]
COG0477	COG0845	BMA3094	BMA3094	Major facilitator family transporter	BMAA0148	BMAA0148	Membrane protein {UniProtKB/TrEMBL:Q62E93}	[TP0840-TP0965 (0.8653204)]
COG0477	COG0845	BMA0173	BMA0173	Drug resistance transporter, EmrB/QacA family	BMAA1030	BMAA1030	Heavy metal resistance protein CzcB	[TP0840-TP0965 (0.8653204)]
COG0477	COG0845	BMAA1774	BMAA1774	Putative drug resistance transporter, Bcr/CflA	BMAA1466	BMAA1466	Efflux transporter, RND family, MFP subunit	[TP0840-TP0965 (0.8653204)]
COG0477	COG0845	BMAA1200	BMAA1200	Drug resistance transporter, EmrB/QacA family	BMAA0148	BMAA0148	Membrane protein {UniProtKB/TrEMBL:Q62E93}	[TP0840-TP0965 (0.8653204)]
COG0477	COG0845	BMA2770	BMA2770	Drug resistance transporter, EmrB/QacA family	BMA3375	BMA3375	Efflux transporter, RND family, MFP subunit	[TP0840-TP0965 (0.8653204)]
COG0477	COG0845	BMA0733	BMA0733	Major facilitator family transporter	BMAA0148	BMAA0148	Membrane protein {UniProtKB/TrEMBL:Q62E93}	[TP0840-TP0965 (0.8653204)]
COG0477	COG0845	BMAA1100	BMAA1100	Major facilitator family transporter	BMAA0148	BMAA0148	Membrane protein {UniProtKB/TrEMBL:Q62E93}	[TP0840-TP0965 (0.8653204)]
COG0477	COG0845	BMAA0250	BMAA0250	Major facilitator family transporter	BMAA1002	BMAA1002	Putative secretion protein	[TP0840-TP0965 (0.8653204)]
COG0477	COG0845	BMAA1424	BMAA1424	Major facilitator family transporter	BMAA1030	BMAA1030	Heavy metal resistance protein CzcB	[TP0840-TP0965 (0.8653204)]
COG0477	COG0845	BMAA1424	BMAA1424	Major facilitator family transporter	BMAA1044	BMAA1044	Efflux transporter, RND family, MFP subunit	[TP0840-TP0965 (0.8653204)]
COG0477	COG0845	BMA0930	BMA0930	Fosmidomycin resistance protein	BMA3375	BMA3375	Efflux transporter, RND family, MFP subunit	[TP0840-TP0965 (0.8653204)]
COG0477	COG0845	BMAA1230	BMAA1230	Putative transporter {UniProtKB/TrEMBL:Q62BR1}	BMA1643	BMA1643	Multidrug efflux RND membrane fusion protein MexE	[TP0840-TP0965 (0.8653204)]
COG0477	COG0845	BMAA0948	BMAA0948	Major facilitator family transporter	BMA2820	BMA2820	Secretion protein, putative	[TP0840-TP0965 (0.8653204)]
COG0477	COG0845	BMAA1230	BMAA1230	Putative transporter {UniProtKB/TrEMBL:Q62BR1}	BMA0315	BMA0315	Efflux transporter, RND family, MFP subunit	[TP0840-TP0965 (0.8653204)]
COG0477	COG0845	BMA0269	BMA0269	Major facilitator family transporter	BMAA1002	BMAA1002	Putative secretion protein	[TP0840-TP0965 (0.8653204)]
COG0477	COG0845	BMAA0632	BMAA0632	3-hydroxyphenylpropionic acid transporter	BMAA1002	BMAA1002	Putative secretion protein	[TP0840-TP0965 (0.8653204)]
COG0477	COG0845	BMAA0250	BMAA0250	Major facilitator family transporter	BMA2820	BMA2820	Secretion protein, putative	[TP0840-TP0965 (0.8653204)]
COG0477	COG0845	BMAA1424	BMAA1424	Major facilitator family transporter	BMAA1466	BMAA1466	Efflux transporter, RND family, MFP subunit	[TP0840-TP0965 (0.8653204)]
COG0477	COG0845	BMAA1563	BMAA1563	Metabolite:proton symporter family protein	BMAA1002	BMAA1002	Putative secretion protein	[TP0840-TP0965 (0.8653204)]
COG0477	COG0845	BMA3269	BMA3269	Major facilitator family transporter	BMAA1466	BMAA1466	Efflux transporter, RND family, MFP subunit	[TP0840-TP0965 (0.8653204)]
COG0477	COG0845	BMAA0376	BMAA0376	Major facilitator family transporter	BMAA1030	BMAA1030	Heavy metal resistance protein CzcB	[TP0840-TP0965 (0.8653204)]
COG0477	COG0845	BMA2023	BMA2023	Drug resistance transporter, EmrB/QacA subfamily	BMAA1044	BMAA1044	Efflux transporter, RND family, MFP subunit	[TP0840-TP0965 (0.8653204)]
COG0477	COG0845	BMAA1119	BMAA1119	Multidrug resistance protein	BMAA0148	BMAA0148	Membrane protein {UniProtKB/TrEMBL:Q62E93}	[TP0840-TP0965 (0.8653204)]
COG0477	COG0845	BMA1367	BMA1367	Multidrug resistance protein, putative	BMAA0148	BMAA0148	Membrane protein {UniProtKB/TrEMBL:Q62E93}	[TP0840-TP0965 (0.8653204)]
COG0477	COG0845	BMA2259	BMA2259	Drug resistance transporter, EmrB/QacA family	BMA0954	BMA0954	Efflux transporter, RND family, MFP subunit	[TP0840-TP0965 (0.8653204)]
COG0477	COG0845	BMAA0712	BMAA0712	Major facilitator superfamily protein	BMA1643	BMA1643	Multidrug efflux RND membrane fusion protein MexE	[TP0840-TP0965 (0.8653204)]
COG0477	COG0845	BMA2259	BMA2259	Drug resistance transporter, EmrB/QacA family	BMAA0148	BMAA0148	Membrane protein {UniProtKB/TrEMBL:Q62E93}	[TP0840-TP0965 (0.8653204)]
COG0477	COG0845	BMA2902	BMA2902	Amino acid ABC transporter, permease protein,	BMA0954	BMA0954	Efflux transporter, RND family, MFP subunit	[TP0840-TP0965 (0.8653204)]
COG0477	COG0845	BMA1576	BMA1576	Transporter, putative {UniProtKB/TrEMBL:Q62JA3}	BMAA1030	BMAA1030	Heavy metal resistance protein CzcB	[TP0840-TP0965 (0.8653204)]
COG0477	COG0845	BMAA1671	BMAA1671	Putative transporter {UniProtKB/TrEMBL:Q62AN7}	BMAA1466	BMAA1466	Efflux transporter, RND family, MFP subunit	[TP0840-TP0965 (0.8653204)]
COG0477	COG0845	BMA3094	BMA3094	Major facilitator family transporter	BMAA1002	BMAA1002	Putative secretion protein	[TP0840-TP0965 (0.8653204)]
COG0477	COG0845	BMA1637	BMA1637	Membrane protein, putative	BMA0315	BMA0315	Efflux transporter, RND family, MFP subunit	[TP0840-TP0965 (0.8653204)]
COG0477	COG0845	BMAA1230	BMAA1230	Putative transporter {UniProtKB/TrEMBL:Q62BR1}	BMAA1002	BMAA1002	Putative secretion protein	[TP0840-TP0965 (0.8653204)]
COG0477	COG0845	BMA2770	BMA2770	Drug resistance transporter, EmrB/QacA family	BMAA1466	BMAA1466	Efflux transporter, RND family, MFP subunit	[TP0840-TP0965 (0.8653204)]
COG0477	COG0845	BMA2259	BMA2259	Drug resistance transporter, EmrB/QacA family	BMAA1466	BMAA1466	Efflux transporter, RND family, MFP subunit	[TP0840-TP0965 (0.8653204)]
COG0477	COG0845	BMA0767	BMA0767	Major facilitator family tranporter	BMA0315	BMA0315	Efflux transporter, RND family, MFP subunit	[TP0840-TP0965 (0.8653204)]
COG0477	COG0845	BMA2139	BMA2139	Drug resistance transporter, Bcr/CflA family	BMA3375	BMA3375	Efflux transporter, RND family, MFP subunit	[TP0840-TP0965 (0.8653204)]
COG0477	COG0845	BMAA1070	BMAA1070	Putative transporter {UniProtKB/TrEMBL:Q62C44}	BMA3375	BMA3375	Efflux transporter, RND family, MFP subunit	[TP0840-TP0965 (0.8653204)]
COG0477	COG0845	BMAA0911	BMAA0911	Major facilitator family transporter	BMAA1466	BMAA1466	Efflux transporter, RND family, MFP subunit	[TP0840-TP0965 (0.8653204)]
COG0477	COG0845	BMAA1230	BMAA1230	Putative transporter {UniProtKB/TrEMBL:Q62BR1}	BMAA1466	BMAA1466	Efflux transporter, RND family, MFP subunit	[TP0840-TP0965 (0.8653204)]
COG0477	COG0845	BMA2106	BMA2106	Metabolite:proton symporter family protein	BMA0954	BMA0954	Efflux transporter, RND family, MFP subunit	[TP0840-TP0965 (0.8653204)]
COG0477	COG0845	BMAA0632	BMAA0632	3-hydroxyphenylpropionic acid transporter	BMAA0148	BMAA0148	Membrane protein {UniProtKB/TrEMBL:Q62E93}	[TP0840-TP0965 (0.8653204)]
COG0477	COG0845	BMAA0788	BMAA0788	Major facilitator family transporter	BMAA1466	BMAA1466	Efflux transporter, RND family, MFP subunit	[TP0840-TP0965 (0.8653204)]
COG0477	COG0845	BMA2902	BMA2902	Amino acid ABC transporter, permease protein,	BMA2820	BMA2820	Secretion protein, putative	[TP0840-TP0965 (0.8653204)]
COG0477	COG0845	BMAA0948	BMAA0948	Major facilitator family transporter	BMAA1466	BMAA1466	Efflux transporter, RND family, MFP subunit	[TP0840-TP0965 (0.8653204)]
COG0477	COG0845	BMAA0069	BMAA0069	Alpha-ketoglutarate permease	BMA3375	BMA3375	Efflux transporter, RND family, MFP subunit	[TP0840-TP0965 (0.8653204)]
COG0477	COG0845	BMA2259	BMA2259	Drug resistance transporter, EmrB/QacA family	BMAA1002	BMAA1002	Putative secretion protein	[TP0840-TP0965 (0.8653204)]
COG0477	COG0845	BMA0930	BMA0930	Fosmidomycin resistance protein	BMAA1002	BMAA1002	Putative secretion protein	[TP0840-TP0965 (0.8653204)]
COG0477	COG0845	BMA1274	BMA1274	Major facilitator family transporter	BMA1643	BMA1643	Multidrug efflux RND membrane fusion protein MexE	[TP0840-TP0965 (0.8653204)]
COG0477	COG0845	BMA2053	BMA2053	Transporter, putative {UniProtKB/TrEMBL:Q62I37}	BMA2820	BMA2820	Secretion protein, putative	[TP0840-TP0965 (0.8653204)]
COG0477	COG0845	BMAA0632	BMAA0632	3-hydroxyphenylpropionic acid transporter	BMA3375	BMA3375	Efflux transporter, RND family, MFP subunit	[TP0840-TP0965 (0.8653204)]
COG0477	COG0845	BMAA0461	BMAA0461	Drug resistance transporter, EmrB/QacA family	BMAA0148	BMAA0148	Membrane protein {UniProtKB/TrEMBL:Q62E93}	[TP0840-TP0965 (0.8653204)]
COG0477	COG0845	BMA1274	BMA1274	Major facilitator family transporter	BMAA1044	BMAA1044	Efflux transporter, RND family, MFP subunit	[TP0840-TP0965 (0.8653204)]
COG0477	COG0845	BMA1576	BMA1576	Transporter, putative {UniProtKB/TrEMBL:Q62JA3}	BMA0315	BMA0315	Efflux transporter, RND family, MFP subunit	[TP0840-TP0965 (0.8653204)]
COG0477	COG0845	BMA3269	BMA3269	Major facilitator family transporter	BMAA1030	BMAA1030	Heavy metal resistance protein CzcB	[TP0840-TP0965 (0.8653204)]
COG0477	COG0845	BMAA1119	BMAA1119	Multidrug resistance protein	BMAA1466	BMAA1466	Efflux transporter, RND family, MFP subunit	[TP0840-TP0965 (0.8653204)]
COG0477	COG0845	BMA2467	BMA2467	Transporter, putative {UniProtKB/TrEMBL:Q62H07}	BMA1643	BMA1643	Multidrug efflux RND membrane fusion protein MexE	[TP0840-TP0965 (0.8653204)]
COG0477	COG0845	BMA0882	BMA0882	Drug resistance transporter, EmrB/QacA family	BMA0954	BMA0954	Efflux transporter, RND family, MFP subunit	[TP0840-TP0965 (0.8653204)]
COG0477	COG0845	BMA2106	BMA2106	Metabolite:proton symporter family protein	BMA1643	BMA1643	Multidrug efflux RND membrane fusion protein MexE	[TP0840-TP0965 (0.8653204)]
COG0477	COG0845	BMAA1658	BMAA1658	Drug resistance transporter, EmrB/QacA family	BMA1643	BMA1643	Multidrug efflux RND membrane fusion protein MexE	[TP0840-TP0965 (0.8653204)]
COG0477	COG0845	BMA3244	BMA3244	AmpG-related permease {UniProtKB/TrEMBL:Q62F09}	BMAA1466	BMAA1466	Efflux transporter, RND family, MFP subunit	[TP0840-TP0965 (0.8653204)]
COG0477	COG0845	BMA0930	BMA0930	Fosmidomycin resistance protein	BMAA1044	BMAA1044	Efflux transporter, RND family, MFP subunit	[TP0840-TP0965 (0.8653204)]
COG0477	COG0845	BMAA0604	BMAA0604	Membrane protein {UniProtKB/TrEMBL:Q62D64}	BMA1643	BMA1643	Multidrug efflux RND membrane fusion protein MexE	[TP0840-TP0965 (0.8653204)]
COG0477	COG0845	BMA1753	BMA1753	Major facilitator family transporter	BMAA1002	BMAA1002	Putative secretion protein	[TP0840-TP0965 (0.8653204)]
COG0477	COG0845	BMA3094	BMA3094	Major facilitator family transporter	BMA0954	BMA0954	Efflux transporter, RND family, MFP subunit	[TP0840-TP0965 (0.8653204)]
COG0477	COG0845	BMAA1774	BMAA1774	Putative drug resistance transporter, Bcr/CflA	BMA1643	BMA1643	Multidrug efflux RND membrane fusion protein MexE	[TP0840-TP0965 (0.8653204)]
COG0477	COG0845	BMA0882	BMA0882	Drug resistance transporter, EmrB/QacA family	BMAA1466	BMAA1466	Efflux transporter, RND family, MFP subunit	[TP0840-TP0965 (0.8653204)]
COG0477	COG0845	BMAA0574	BMAA0574	Major facilitator family transporter	BMA0315	BMA0315	Efflux transporter, RND family, MFP subunit	[TP0840-TP0965 (0.8653204)]
COG0477	COG0845	BMA2139	BMA2139	Drug resistance transporter, Bcr/CflA family	BMAA1030	BMAA1030	Heavy metal resistance protein CzcB	[TP0840-TP0965 (0.8653204)]
COG0477	COG0845	BMA0767	BMA0767	Major facilitator family tranporter	BMAA1044	BMAA1044	Efflux transporter, RND family, MFP subunit	[TP0840-TP0965 (0.8653204)]
COG0477	COG0845	BMAA1168	BMAA1168	Drug resistance transporter, EmrB/QacA family	BMAA1030	BMAA1030	Heavy metal resistance protein CzcB	[TP0840-TP0965 (0.8653204)]
COG0477	COG0845	BMA0269	BMA0269	Major facilitator family transporter	BMA3375	BMA3375	Efflux transporter, RND family, MFP subunit	[TP0840-TP0965 (0.8653204)]
COG0477	COG0845	BMA0350	BMA0350	4-hydroxybenzoate transporter, putative	BMA2820	BMA2820	Secretion protein, putative	[TP0840-TP0965 (0.8653204)]
COG0477	COG0845	BMAA2004	BMAA2004	Putative membrane protein	BMA2820	BMA2820	Secretion protein, putative	[TP0840-TP0965 (0.8653204)]
COG0477	COG0845	BMA3269	BMA3269	Major facilitator family transporter	BMA3375	BMA3375	Efflux transporter, RND family, MFP subunit	[TP0840-TP0965 (0.8653204)]
COG0477	COG0845	BMA1862	BMA1862	Major facilitator family transporter	BMAA1044	BMAA1044	Efflux transporter, RND family, MFP subunit	[TP0840-TP0965 (0.8653204)]
COG0477	COG0845	BMAA1299	BMAA1299	Drug resistance transporter, EmrB/QacA family	BMA0954	BMA0954	Efflux transporter, RND family, MFP subunit	[TP0840-TP0965 (0.8653204)]
COG0477	COG0845	BMA2057	BMA2057	4-hydroxyphenylacetate transporter, putative	BMAA0148	BMAA0148	Membrane protein {UniProtKB/TrEMBL:Q62E93}	[TP0840-TP0965 (0.8653204)]
COG0477	COG0845	BMA3082	BMA3082	Major facilitator family transporter	BMAA1030	BMAA1030	Heavy metal resistance protein CzcB	[TP0840-TP0965 (0.8653204)]
COG0477	COG0845	BMA0454	BMA0454	Citrate-proten symporter	BMAA1044	BMAA1044	Efflux transporter, RND family, MFP subunit	[TP0840-TP0965 (0.8653204)]
COG0477	COG0845	BMAA0461	BMAA0461	Drug resistance transporter, EmrB/QacA family	BMAA1030	BMAA1030	Heavy metal resistance protein CzcB	[TP0840-TP0965 (0.8653204)]
COG0477	COG0845	BMAA0376	BMAA0376	Major facilitator family transporter	BMA2820	BMA2820	Secretion protein, putative	[TP0840-TP0965 (0.8653204)]
COG0477	COG0845	BMA0760	BMA0760	Proline/betaine transporter	BMA3375	BMA3375	Efflux transporter, RND family, MFP subunit	[TP0840-TP0965 (0.8653204)]
COG0477	COG0845	BMA3299	BMA3299	Major facilitator family transporter	BMA1643	BMA1643	Multidrug efflux RND membrane fusion protein MexE	[TP0840-TP0965 (0.8653204)]
COG0477	COG0845	BMA2057	BMA2057	4-hydroxyphenylacetate transporter, putative	BMA0954	BMA0954	Efflux transporter, RND family, MFP subunit	[TP0840-TP0965 (0.8653204)]
COG0477	COG0845	BMA2806	BMA2806	Transporter, putative {UniProtKB/TrEMBL:Q62G53}	BMA0954	BMA0954	Efflux transporter, RND family, MFP subunit	[TP0840-TP0965 (0.8653204)]
COG0477	COG0845	BMAA2045	BMAA2045	Major facilitator family transporter	BMAA1030	BMAA1030	Heavy metal resistance protein CzcB	[TP0840-TP0965 (0.8653204)]
COG0477	COG0845	BMAA0769	BMAA0769	Putative sugar transporter	BMAA0148	BMAA0148	Membrane protein {UniProtKB/TrEMBL:Q62E93}	[TP0840-TP0965 (0.8653204)]
COG0477	COG0845	BMAA0069	BMAA0069	Alpha-ketoglutarate permease	BMA0315	BMA0315	Efflux transporter, RND family, MFP subunit	[TP0840-TP0965 (0.8653204)]
COG0477	COG0845	BMA0930	BMA0930	Fosmidomycin resistance protein	BMA1643	BMA1643	Multidrug efflux RND membrane fusion protein MexE	[TP0840-TP0965 (0.8653204)]
COG0477	COG0845	BMAA2004	BMAA2004	Putative membrane protein	BMAA0148	BMAA0148	Membrane protein {UniProtKB/TrEMBL:Q62E93}	[TP0840-TP0965 (0.8653204)]
COG0477	COG0845	BMA2139	BMA2139	Drug resistance transporter, Bcr/CflA family	BMAA1002	BMAA1002	Putative secretion protein	[TP0840-TP0965 (0.8653204)]
COG0477	COG0845	BMAA0069	BMAA0069	Alpha-ketoglutarate permease	BMA2820	BMA2820	Secretion protein, putative	[TP0840-TP0965 (0.8653204)]
COG0477	COG0845	BMA2902	BMA2902	Amino acid ABC transporter, permease protein,	BMAA1044	BMAA1044	Efflux transporter, RND family, MFP subunit	[TP0840-TP0965 (0.8653204)]
COG0477	COG0845	BMAA1658	BMAA1658	Drug resistance transporter, EmrB/QacA family	BMA2820	BMA2820	Secretion protein, putative	[TP0840-TP0965 (0.8653204)]
COG0477	COG0845	BMAA1119	BMAA1119	Multidrug resistance protein	BMA1643	BMA1643	Multidrug efflux RND membrane fusion protein MexE	[TP0840-TP0965 (0.8653204)]
COG0477	COG0845	BMAA1119	BMAA1119	Multidrug resistance protein	BMAA1002	BMAA1002	Putative secretion protein	[TP0840-TP0965 (0.8653204)]
COG0477	COG0845	BMA0173	BMA0173	Drug resistance transporter, EmrB/QacA family	BMA1643	BMA1643	Multidrug efflux RND membrane fusion protein MexE	[TP0840-TP0965 (0.8653204)]
COG0477	COG0845	BMAA1658	BMAA1658	Drug resistance transporter, EmrB/QacA family	BMA0954	BMA0954	Efflux transporter, RND family, MFP subunit	[TP0840-TP0965 (0.8653204)]
COG0477	COG0845	BMAA1070	BMAA1070	Putative transporter {UniProtKB/TrEMBL:Q62C44}	BMAA1030	BMAA1030	Heavy metal resistance protein CzcB	[TP0840-TP0965 (0.8653204)]
COG0477	COG0845	BMA1367	BMA1367	Multidrug resistance protein, putative	BMAA1466	BMAA1466	Efflux transporter, RND family, MFP subunit	[TP0840-TP0965 (0.8653204)]
COG0477	COG0845	BMA0962	BMA0962	Major facilitator family transporter	BMA1643	BMA1643	Multidrug efflux RND membrane fusion protein MexE	[TP0840-TP0965 (0.8653204)]
COG0477	COG0845	BMA0962	BMA0962	Major facilitator family transporter	BMAA1466	BMAA1466	Efflux transporter, RND family, MFP subunit	[TP0840-TP0965 (0.8653204)]
COG0477	COG0845	BMA1753	BMA1753	Major facilitator family transporter	BMA0315	BMA0315	Efflux transporter, RND family, MFP subunit	[TP0840-TP0965 (0.8653204)]
COG0477	COG0845	BMA0733	BMA0733	Major facilitator family transporter	BMA0315	BMA0315	Efflux transporter, RND family, MFP subunit	[TP0840-TP0965 (0.8653204)]
COG0477	COG0845	BMA3082	BMA3082	Major facilitator family transporter	BMA1643	BMA1643	Multidrug efflux RND membrane fusion protein MexE	[TP0840-TP0965 (0.8653204)]
COG0477	COG0845	BMAA1299	BMAA1299	Drug resistance transporter, EmrB/QacA family	BMAA1002	BMAA1002	Putative secretion protein	[TP0840-TP0965 (0.8653204)]
COG0477	COG0845	BMA2216	BMA2216	Major facilitator family transporter	BMA0954	BMA0954	Efflux transporter, RND family, MFP subunit	[TP0840-TP0965 (0.8653204)]
COG0477	COG0845	BMA2902	BMA2902	Amino acid ABC transporter, permease protein,	BMA3375	BMA3375	Efflux transporter, RND family, MFP subunit	[TP0840-TP0965 (0.8653204)]
COG0477	COG0845	BMA1576	BMA1576	Transporter, putative {UniProtKB/TrEMBL:Q62JA3}	BMA3375	BMA3375	Efflux transporter, RND family, MFP subunit	[TP0840-TP0965 (0.8653204)]
COG0477	COG0845	BMA1753	BMA1753	Major facilitator family transporter	BMA3375	BMA3375	Efflux transporter, RND family, MFP subunit	[TP0840-TP0965 (0.8653204)]
COG0477	COG0845	BMA2806	BMA2806	Transporter, putative {UniProtKB/TrEMBL:Q62G53}	BMAA1002	BMAA1002	Putative secretion protein	[TP0840-TP0965 (0.8653204)]
COG0477	COG0845	BMA1367	BMA1367	Multidrug resistance protein, putative	BMAA1002	BMAA1002	Putative secretion protein	[TP0840-TP0965 (0.8653204)]
COG0477	COG0845	BMAA0574	BMAA0574	Major facilitator family transporter	BMA1643	BMA1643	Multidrug efflux RND membrane fusion protein MexE	[TP0840-TP0965 (0.8653204)]
COG0477	COG0845	BMAA1070	BMAA1070	Putative transporter {UniProtKB/TrEMBL:Q62C44}	BMA2820	BMA2820	Secretion protein, putative	[TP0840-TP0965 (0.8653204)]
COG0477	COG0845	BMAA0948	BMAA0948	Major facilitator family transporter	BMAA0148	BMAA0148	Membrane protein {UniProtKB/TrEMBL:Q62E93}	[TP0840-TP0965 (0.8653204)]
COG0477	COG0845	BMAA0050	BMAA0050	4-hydroxybenzoate transporter	BMAA1044	BMAA1044	Efflux transporter, RND family, MFP subunit	[TP0840-TP0965 (0.8653204)]
COG0477	COG0845	BMAA0851	BMAA0851	Putative D-galactonate transporter	BMAA1466	BMAA1466	Efflux transporter, RND family, MFP subunit	[TP0840-TP0965 (0.8653204)]
COG0477	COG0845	BMAA0851	BMAA0851	Putative D-galactonate transporter	BMA0954	BMA0954	Efflux transporter, RND family, MFP subunit	[TP0840-TP0965 (0.8653204)]
COG0477	COG0845	BMAA0712	BMAA0712	Major facilitator superfamily protein	BMAA1002	BMAA1002	Putative secretion protein	[TP0840-TP0965 (0.8653204)]
COG0477	COG0845	BMA3269	BMA3269	Major facilitator family transporter	BMA1643	BMA1643	Multidrug efflux RND membrane fusion protein MexE	[TP0840-TP0965 (0.8653204)]
COG0477	COG0845	BMAA2004	BMAA2004	Putative membrane protein	BMAA1030	BMAA1030	Heavy metal resistance protein CzcB	[TP0840-TP0965 (0.8653204)]
COG0477	COG0845	BMAA0574	BMAA0574	Major facilitator family transporter	BMAA1466	BMAA1466	Efflux transporter, RND family, MFP subunit	[TP0840-TP0965 (0.8653204)]
COG0477	COG0845	BMAA0769	BMAA0769	Putative sugar transporter	BMAA1466	BMAA1466	Efflux transporter, RND family, MFP subunit	[TP0840-TP0965 (0.8653204)]
COG0477	COG0845	BMA2259	BMA2259	Drug resistance transporter, EmrB/QacA family	BMAA1044	BMAA1044	Efflux transporter, RND family, MFP subunit	[TP0840-TP0965 (0.8653204)]
COG0477	COG0845	BMAA1774	BMAA1774	Putative drug resistance transporter, Bcr/CflA	BMAA1030	BMAA1030	Heavy metal resistance protein CzcB	[TP0840-TP0965 (0.8653204)]
COG0477	COG0845	BMA1058	BMA1058	Drug resistance transporter, EmrB/QacA family	BMAA1044	BMAA1044	Efflux transporter, RND family, MFP subunit	[TP0840-TP0965 (0.8653204)]
COG0477	COG0845	BMA3147	BMA3147	Major facilitator family transporter	BMA3375	BMA3375	Efflux transporter, RND family, MFP subunit	[TP0840-TP0965 (0.8653204)]
COG0477	COG0845	BMAA0851	BMAA0851	Putative D-galactonate transporter	BMA1643	BMA1643	Multidrug efflux RND membrane fusion protein MexE	[TP0840-TP0965 (0.8653204)]
COG0477	COG0845	BMA2216	BMA2216	Major facilitator family transporter	BMA3375	BMA3375	Efflux transporter, RND family, MFP subunit	[TP0840-TP0965 (0.8653204)]
COG0477	COG0845	BMA3094	BMA3094	Major facilitator family transporter	BMAA1466	BMAA1466	Efflux transporter, RND family, MFP subunit	[TP0840-TP0965 (0.8653204)]
COG0477	COG0845	BMA1862	BMA1862	Major facilitator family transporter	BMA3375	BMA3375	Efflux transporter, RND family, MFP subunit	[TP0840-TP0965 (0.8653204)]
COG0477	COG0845	BMA3299	BMA3299	Major facilitator family transporter	BMAA1030	BMAA1030	Heavy metal resistance protein CzcB	[TP0840-TP0965 (0.8653204)]
COG0477	COG0845	BMA2383	BMA2383	Membrane protein, putative	BMAA1002	BMAA1002	Putative secretion protein	[TP0840-TP0965 (0.8653204)]
COG0477	COG0845	BMA0882	BMA0882	Drug resistance transporter, EmrB/QacA family	BMAA1030	BMAA1030	Heavy metal resistance protein CzcB	[TP0840-TP0965 (0.8653204)]
COG0477	COG0845	BMAA0922	BMAA0922	Drug resistance transporter, EmrB/QacA family	BMAA1030	BMAA1030	Heavy metal resistance protein CzcB	[TP0840-TP0965 (0.8653204)]
COG0477	COG0845	BMA1576	BMA1576	Transporter, putative {UniProtKB/TrEMBL:Q62JA3}	BMA0954	BMA0954	Efflux transporter, RND family, MFP subunit	[TP0840-TP0965 (0.8653204)]
COG0477	COG0845	BMA1367	BMA1367	Multidrug resistance protein, putative	BMA1643	BMA1643	Multidrug efflux RND membrane fusion protein MexE	[TP0840-TP0965 (0.8653204)]
COG0477	COG0845	BMA3094	BMA3094	Major facilitator family transporter	BMA0315	BMA0315	Efflux transporter, RND family, MFP subunit	[TP0840-TP0965 (0.8653204)]
COG0477	COG0845	BMAA1493	BMAA1493	Major facilitator family transporter	BMA1643	BMA1643	Multidrug efflux RND membrane fusion protein MexE	[TP0840-TP0965 (0.8653204)]
COG0477	COG0845	BMAA0461	BMAA0461	Drug resistance transporter, EmrB/QacA family	BMA3375	BMA3375	Efflux transporter, RND family, MFP subunit	[TP0840-TP0965 (0.8653204)]
COG0477	COG0845	BMAA0911	BMAA0911	Major facilitator family transporter	BMA3375	BMA3375	Efflux transporter, RND family, MFP subunit	[TP0840-TP0965 (0.8653204)]
COG0477	COG0845	BMAA1100	BMAA1100	Major facilitator family transporter	BMAA1002	BMAA1002	Putative secretion protein	[TP0840-TP0965 (0.8653204)]
COG0477	COG0845	BMA0733	BMA0733	Major facilitator family transporter	BMAA1002	BMAA1002	Putative secretion protein	[TP0840-TP0965 (0.8653204)]
COG0477	COG0845	BMAA1774	BMAA1774	Putative drug resistance transporter, Bcr/CflA	BMA2820	BMA2820	Secretion protein, putative	[TP0840-TP0965 (0.8653204)]
COG0477	COG0845	BMA0350	BMA0350	4-hydroxybenzoate transporter, putative	BMA1643	BMA1643	Multidrug efflux RND membrane fusion protein MexE	[TP0840-TP0965 (0.8653204)]
COG0477	COG0845	BMA1862	BMA1862	Major facilitator family transporter	BMA0954	BMA0954	Efflux transporter, RND family, MFP subunit	[TP0840-TP0965 (0.8653204)]
COG0477	COG0845	BMAA0380	BMAA0380	Major facilitator family transporter	BMAA1030	BMAA1030	Heavy metal resistance protein CzcB	[TP0840-TP0965 (0.8653204)]
COG0477	COG0845	BMAA0632	BMAA0632	3-hydroxyphenylpropionic acid transporter	BMA1643	BMA1643	Multidrug efflux RND membrane fusion protein MexE	[TP0840-TP0965 (0.8653204)]
COG0477	COG0845	BMAA0948	BMAA0948	Major facilitator family transporter	BMAA1044	BMAA1044	Efflux transporter, RND family, MFP subunit	[TP0840-TP0965 (0.8653204)]
COG0477	COG0845	BMAA0050	BMAA0050	4-hydroxybenzoate transporter	BMA0954	BMA0954	Efflux transporter, RND family, MFP subunit	[TP0840-TP0965 (0.8653204)]
COG0477	COG0845	BMA1274	BMA1274	Major facilitator family transporter	BMA0315	BMA0315	Efflux transporter, RND family, MFP subunit	[TP0840-TP0965 (0.8653204)]
COG0477	COG0845	BMA2106	BMA2106	Metabolite:proton symporter family protein	BMAA0148	BMAA0148	Membrane protein {UniProtKB/TrEMBL:Q62E93}	[TP0840-TP0965 (0.8653204)]
COG0477	COG0845	BMA0173	BMA0173	Drug resistance transporter, EmrB/QacA family	BMA3375	BMA3375	Efflux transporter, RND family, MFP subunit	[TP0840-TP0965 (0.8653204)]
COG0477	COG0845	BMAA0250	BMAA0250	Major facilitator family transporter	BMAA1044	BMAA1044	Efflux transporter, RND family, MFP subunit	[TP0840-TP0965 (0.8653204)]
COG0477	COG0845	BMAA1424	BMAA1424	Major facilitator family transporter	BMA2820	BMA2820	Secretion protein, putative	[TP0840-TP0965 (0.8653204)]
COG0477	COG0845	BMAA0050	BMAA0050	4-hydroxybenzoate transporter	BMAA1466	BMAA1466	Efflux transporter, RND family, MFP subunit	[TP0840-TP0965 (0.8653204)]
COG0477	COG0845	BMA2383	BMA2383	Membrane protein, putative	BMAA1030	BMAA1030	Heavy metal resistance protein CzcB	[TP0840-TP0965 (0.8653204)]
COG0477	COG0845	BMAA1200	BMAA1200	Drug resistance transporter, EmrB/QacA family	BMAA1466	BMAA1466	Efflux transporter, RND family, MFP subunit	[TP0840-TP0965 (0.8653204)]
COG0477	COG0845	BMA1637	BMA1637	Membrane protein, putative	BMAA0148	BMAA0148	Membrane protein {UniProtKB/TrEMBL:Q62E93}	[TP0840-TP0965 (0.8653204)]
COG0477	COG0845	BMAA0604	BMAA0604	Membrane protein {UniProtKB/TrEMBL:Q62D64}	BMAA1466	BMAA1466	Efflux transporter, RND family, MFP subunit	[TP0840-TP0965 (0.8653204)]
COG0477	COG0845	BMA1367	BMA1367	Multidrug resistance protein, putative	BMA3375	BMA3375	Efflux transporter, RND family, MFP subunit	[TP0840-TP0965 (0.8653204)]
COG0477	COG0845	BMAA1671	BMAA1671	Putative transporter {UniProtKB/TrEMBL:Q62AN7}	BMA3375	BMA3375	Efflux transporter, RND family, MFP subunit	[TP0840-TP0965 (0.8653204)]
COG0477	COG0845	BMA3013	BMA3013	Drug resistance transporter, EmrB/QacA subfamily,	BMA2820	BMA2820	Secretion protein, putative	[TP0840-TP0965 (0.8653204)]
COG0477	COG0845	BMA1862	BMA1862	Major facilitator family transporter	BMAA1002	BMAA1002	Putative secretion protein	[TP0840-TP0965 (0.8653204)]
COG0477	COG0845	BMA3147	BMA3147	Major facilitator family transporter	BMA2820	BMA2820	Secretion protein, putative	[TP0840-TP0965 (0.8653204)]
COG0477	COG0845	BMAA0851	BMAA0851	Putative D-galactonate transporter	BMAA1030	BMAA1030	Heavy metal resistance protein CzcB	[TP0840-TP0965 (0.8653204)]
COG0477	COG0845	BMA0454	BMA0454	Citrate-proten symporter	BMAA1002	BMAA1002	Putative secretion protein	[TP0840-TP0965 (0.8653204)]
COG0477	COG0845	BMA3269	BMA3269	Major facilitator family transporter	BMA2820	BMA2820	Secretion protein, putative	[TP0840-TP0965 (0.8653204)]
COG0477	COG0845	BMAA0632	BMAA0632	3-hydroxyphenylpropionic acid transporter	BMA0315	BMA0315	Efflux transporter, RND family, MFP subunit	[TP0840-TP0965 (0.8653204)]
COG0477	COG0845	BMAA1168	BMAA1168	Drug resistance transporter, EmrB/QacA family	BMA2820	BMA2820	Secretion protein, putative	[TP0840-TP0965 (0.8653204)]
COG0477	COG0845	BMAA0851	BMAA0851	Putative D-galactonate transporter	BMA2820	BMA2820	Secretion protein, putative	[TP0840-TP0965 (0.8653204)]
COG0477	COG0845	BMA2139	BMA2139	Drug resistance transporter, Bcr/CflA family	BMA0954	BMA0954	Efflux transporter, RND family, MFP subunit	[TP0840-TP0965 (0.8653204)]
COG0477	COG0845	BMA1367	BMA1367	Multidrug resistance protein, putative	BMA2820	BMA2820	Secretion protein, putative	[TP0840-TP0965 (0.8653204)]
COG0477	COG0845	BMAA0788	BMAA0788	Major facilitator family transporter	BMAA1044	BMAA1044	Efflux transporter, RND family, MFP subunit	[TP0840-TP0965 (0.8653204)]
COG0477	COG0845	BMA2770	BMA2770	Drug resistance transporter, EmrB/QacA family	BMAA0148	BMAA0148	Membrane protein {UniProtKB/TrEMBL:Q62E93}	[TP0840-TP0965 (0.8653204)]
COG0477	COG0845	BMA2383	BMA2383	Membrane protein, putative	BMA3375	BMA3375	Efflux transporter, RND family, MFP subunit	[TP0840-TP0965 (0.8653204)]
COG0477	COG0845	BMAA0050	BMAA0050	4-hydroxybenzoate transporter	BMAA1030	BMAA1030	Heavy metal resistance protein CzcB	[TP0840-TP0965 (0.8653204)]
COG0477	COG0845	BMAA1425	BMAA1425	Putative methylenomycin A resistance protein	BMAA1002	BMAA1002	Putative secretion protein	[TP0840-TP0965 (0.8653204)]
COG0477	COG0845	BMA2383	BMA2383	Membrane protein, putative	BMA0315	BMA0315	Efflux transporter, RND family, MFP subunit	[TP0840-TP0965 (0.8653204)]
COG0477	COG0845	BMA3244	BMA3244	AmpG-related permease {UniProtKB/TrEMBL:Q62F09}	BMAA1030	BMAA1030	Heavy metal resistance protein CzcB	[TP0840-TP0965 (0.8653204)]
COG0477	COG0845	BMA1753	BMA1753	Major facilitator family transporter	BMAA1466	BMAA1466	Efflux transporter, RND family, MFP subunit	[TP0840-TP0965 (0.8653204)]
COG0477	COG0845	BMAA0250	BMAA0250	Major facilitator family transporter	BMA0954	BMA0954	Efflux transporter, RND family, MFP subunit	[TP0840-TP0965 (0.8653204)]
COG0477	COG0845	BMAA1774	BMAA1774	Putative drug resistance transporter, Bcr/CflA	BMA3375	BMA3375	Efflux transporter, RND family, MFP subunit	[TP0840-TP0965 (0.8653204)]
COG0477	COG0845	BMA0350	BMA0350	4-hydroxybenzoate transporter, putative	BMAA1466	BMAA1466	Efflux transporter, RND family, MFP subunit	[TP0840-TP0965 (0.8653204)]
COG0477	COG0845	BMA3244	BMA3244	AmpG-related permease {UniProtKB/TrEMBL:Q62F09}	BMAA0148	BMAA0148	Membrane protein {UniProtKB/TrEMBL:Q62E93}	[TP0840-TP0965 (0.8653204)]
COG0477	COG0845	BMA0269	BMA0269	Major facilitator family transporter	BMAA0148	BMAA0148	Membrane protein {UniProtKB/TrEMBL:Q62E93}	[TP0840-TP0965 (0.8653204)]
COG0477	COG0845	BMA0454	BMA0454	Citrate-proten symporter	BMA3375	BMA3375	Efflux transporter, RND family, MFP subunit	[TP0840-TP0965 (0.8653204)]
COG0477	COG0845	BMA2023	BMA2023	Drug resistance transporter, EmrB/QacA subfamily	BMA3375	BMA3375	Efflux transporter, RND family, MFP subunit	[TP0840-TP0965 (0.8653204)]
COG0477	COG0845	BMA3094	BMA3094	Major facilitator family transporter	BMA2820	BMA2820	Secretion protein, putative	[TP0840-TP0965 (0.8653204)]
COG0477	COG0845	BMAA2045	BMAA2045	Major facilitator family transporter	BMA0954	BMA0954	Efflux transporter, RND family, MFP subunit	[TP0840-TP0965 (0.8653204)]
COG0477	COG0845	BMAA1168	BMAA1168	Drug resistance transporter, EmrB/QacA family	BMAA1466	BMAA1466	Efflux transporter, RND family, MFP subunit	[TP0840-TP0965 (0.8653204)]
COG0477	COG0845	BMA2259	BMA2259	Drug resistance transporter, EmrB/QacA family	BMA2820	BMA2820	Secretion protein, putative	[TP0840-TP0965 (0.8653204)]
COG0477	COG0845	BMAA0922	BMAA0922	Drug resistance transporter, EmrB/QacA family	BMAA0148	BMAA0148	Membrane protein {UniProtKB/TrEMBL:Q62E93}	[TP0840-TP0965 (0.8653204)]
COG0477	COG0845	BMA0930	BMA0930	Fosmidomycin resistance protein	BMA0954	BMA0954	Efflux transporter, RND family, MFP subunit	[TP0840-TP0965 (0.8653204)]
COG0477	COG0845	BMAA1325	BMAA1325	Major facilitator family transporter	BMA3375	BMA3375	Efflux transporter, RND family, MFP subunit	[TP0840-TP0965 (0.8653204)]
COG0477	COG0845	BMA3013	BMA3013	Drug resistance transporter, EmrB/QacA subfamily,	BMAA0148	BMAA0148	Membrane protein {UniProtKB/TrEMBL:Q62E93}	[TP0840-TP0965 (0.8653204)]
COG0477	COG0845	BMA0882	BMA0882	Drug resistance transporter, EmrB/QacA family	BMAA0148	BMAA0148	Membrane protein {UniProtKB/TrEMBL:Q62E93}	[TP0840-TP0965 (0.8653204)]
COG0477	COG0845	BMA0269	BMA0269	Major facilitator family transporter	BMA0315	BMA0315	Efflux transporter, RND family, MFP subunit	[TP0840-TP0965 (0.8653204)]
COG0477	COG0845	BMA3299	BMA3299	Major facilitator family transporter	BMAA1466	BMAA1466	Efflux transporter, RND family, MFP subunit	[TP0840-TP0965 (0.8653204)]
COG0477	COG0845	BMA2216	BMA2216	Major facilitator family transporter	BMAA1466	BMAA1466	Efflux transporter, RND family, MFP subunit	[TP0840-TP0965 (0.8653204)]
COG0477	COG0845	BMA0930	BMA0930	Fosmidomycin resistance protein	BMAA1030	BMAA1030	Heavy metal resistance protein CzcB	[TP0840-TP0965 (0.8653204)]
COG0477	COG0845	BMA3299	BMA3299	Major facilitator family transporter	BMA0954	BMA0954	Efflux transporter, RND family, MFP subunit	[TP0840-TP0965 (0.8653204)]
COG0477	COG0845	BMA3299	BMA3299	Major facilitator family transporter	BMA2820	BMA2820	Secretion protein, putative	[TP0840-TP0965 (0.8653204)]
COG0477	COG0845	BMA0882	BMA0882	Drug resistance transporter, EmrB/QacA family	BMA3375	BMA3375	Efflux transporter, RND family, MFP subunit	[TP0840-TP0965 (0.8653204)]
COG0477	COG0845	BMA2057	BMA2057	4-hydroxyphenylacetate transporter, putative	BMAA1466	BMAA1466	Efflux transporter, RND family, MFP subunit	[TP0840-TP0965 (0.8653204)]
COG0477	COG0845	BMA3094	BMA3094	Major facilitator family transporter	BMA3375	BMA3375	Efflux transporter, RND family, MFP subunit	[TP0840-TP0965 (0.8653204)]
COG0477	COG0845	BMAA1563	BMAA1563	Metabolite:proton symporter family protein	BMAA1044	BMAA1044	Efflux transporter, RND family, MFP subunit	[TP0840-TP0965 (0.8653204)]
COG0477	COG0845	BMAA1230	BMAA1230	Putative transporter {UniProtKB/TrEMBL:Q62BR1}	BMA2820	BMA2820	Secretion protein, putative	[TP0840-TP0965 (0.8653204)]
COG0477	COG0845	BMAA1325	BMAA1325	Major facilitator family transporter	BMA0315	BMA0315	Efflux transporter, RND family, MFP subunit	[TP0840-TP0965 (0.8653204)]
COG0477	COG0845	BMAA0604	BMAA0604	Membrane protein {UniProtKB/TrEMBL:Q62D64}	BMAA1002	BMAA1002	Putative secretion protein	[TP0840-TP0965 (0.8653204)]
COG0477	COG0845	BMA1058	BMA1058	Drug resistance transporter, EmrB/QacA family	BMAA1030	BMAA1030	Heavy metal resistance protein CzcB	[TP0840-TP0965 (0.8653204)]
COG0477	COG0845	BMAA0851	BMAA0851	Putative D-galactonate transporter	BMAA1002	BMAA1002	Putative secretion protein	[TP0840-TP0965 (0.8653204)]
COG0477	COG0845	BMA0760	BMA0760	Proline/betaine transporter	BMAA1030	BMAA1030	Heavy metal resistance protein CzcB	[TP0840-TP0965 (0.8653204)]
COG0477	COG0845	BMAA0574	BMAA0574	Major facilitator family transporter	BMAA0148	BMAA0148	Membrane protein {UniProtKB/TrEMBL:Q62E93}	[TP0840-TP0965 (0.8653204)]
COG0477	COG0845	BMA0350	BMA0350	4-hydroxybenzoate transporter, putative	BMAA1044	BMAA1044	Efflux transporter, RND family, MFP subunit	[TP0840-TP0965 (0.8653204)]
COG0477	COG0845	BMAA0712	BMAA0712	Major facilitator superfamily protein	BMAA1466	BMAA1466	Efflux transporter, RND family, MFP subunit	[TP0840-TP0965 (0.8653204)]
COG0477	COG0845	BMA1274	BMA1274	Major facilitator family transporter	BMA3375	BMA3375	Efflux transporter, RND family, MFP subunit	[TP0840-TP0965 (0.8653204)]
COG0477	COG0845	BMAA1563	BMAA1563	Metabolite:proton symporter family protein	BMA3375	BMA3375	Efflux transporter, RND family, MFP subunit	[TP0840-TP0965 (0.8653204)]
COG0477	COG0845	BMAA0604	BMAA0604	Membrane protein {UniProtKB/TrEMBL:Q62D64}	BMAA1044	BMAA1044	Efflux transporter, RND family, MFP subunit	[TP0840-TP0965 (0.8653204)]
COG0477	COG0845	BMAA0574	BMAA0574	Major facilitator family transporter	BMA0954	BMA0954	Efflux transporter, RND family, MFP subunit	[TP0840-TP0965 (0.8653204)]
COG0477	COG0845	BMA2106	BMA2106	Metabolite:proton symporter family protein	BMAA1002	BMAA1002	Putative secretion protein	[TP0840-TP0965 (0.8653204)]
COG0477	COG0845	BMAA1230	BMAA1230	Putative transporter {UniProtKB/TrEMBL:Q62BR1}	BMAA1044	BMAA1044	Efflux transporter, RND family, MFP subunit	[TP0840-TP0965 (0.8653204)]
COG0477	COG0845	BMA2053	BMA2053	Transporter, putative {UniProtKB/TrEMBL:Q62I37}	BMAA1044	BMAA1044	Efflux transporter, RND family, MFP subunit	[TP0840-TP0965 (0.8653204)]
COG0477	COG0845	BMAA1299	BMAA1299	Drug resistance transporter, EmrB/QacA family	BMA0315	BMA0315	Efflux transporter, RND family, MFP subunit	[TP0840-TP0965 (0.8653204)]
COG0477	COG0845	BMA0350	BMA0350	4-hydroxybenzoate transporter, putative	BMAA0148	BMAA0148	Membrane protein {UniProtKB/TrEMBL:Q62E93}	[TP0840-TP0965 (0.8653204)]
COG0477	COG0845	BMA3147	BMA3147	Major facilitator family transporter	BMA0315	BMA0315	Efflux transporter, RND family, MFP subunit	[TP0840-TP0965 (0.8653204)]
COG0477	COG0845	BMA3147	BMA3147	Major facilitator family transporter	BMAA0148	BMAA0148	Membrane protein {UniProtKB/TrEMBL:Q62E93}	[TP0840-TP0965 (0.8653204)]
COG0477	COG0845	BMA1135	BMA1135	Drug resistance transporter, EmrB/QacA family	BMA0315	BMA0315	Efflux transporter, RND family, MFP subunit	[TP0840-TP0965 (0.8653204)]
COG0477	COG0845	BMAA0851	BMAA0851	Putative D-galactonate transporter	BMAA1044	BMAA1044	Efflux transporter, RND family, MFP subunit	[TP0840-TP0965 (0.8653204)]
COG0477	COG0845	BMA2902	BMA2902	Amino acid ABC transporter, permease protein,	BMA1643	BMA1643	Multidrug efflux RND membrane fusion protein MexE	[TP0840-TP0965 (0.8653204)]
COG0477	COG0845	BMA1753	BMA1753	Major facilitator family transporter	BMA2820	BMA2820	Secretion protein, putative	[TP0840-TP0965 (0.8653204)]
COG0477	COG0845	BMA2106	BMA2106	Metabolite:proton symporter family protein	BMA3375	BMA3375	Efflux transporter, RND family, MFP subunit	[TP0840-TP0965 (0.8653204)]
COG0477	COG0845	BMA3013	BMA3013	Drug resistance transporter, EmrB/QacA subfamily,	BMAA1466	BMAA1466	Efflux transporter, RND family, MFP subunit	[TP0840-TP0965 (0.8653204)]
COG0477	COG0845	BMA2106	BMA2106	Metabolite:proton symporter family protein	BMAA1466	BMAA1466	Efflux transporter, RND family, MFP subunit	[TP0840-TP0965 (0.8653204)]
COG0477	COG0845	BMA3082	BMA3082	Major facilitator family transporter	BMAA1002	BMAA1002	Putative secretion protein	[TP0840-TP0965 (0.8653204)]
COG0477	COG0845	BMAA1671	BMAA1671	Putative transporter {UniProtKB/TrEMBL:Q62AN7}	BMA0954	BMA0954	Efflux transporter, RND family, MFP subunit	[TP0840-TP0965 (0.8653204)]
COG0477	COG0845	BMA0882	BMA0882	Drug resistance transporter, EmrB/QacA family	BMA2820	BMA2820	Secretion protein, putative	[TP0840-TP0965 (0.8653204)]
COG0477	COG0845	BMA3244	BMA3244	AmpG-related permease {UniProtKB/TrEMBL:Q62F09}	BMA1643	BMA1643	Multidrug efflux RND membrane fusion protein MexE	[TP0840-TP0965 (0.8653204)]
COG0477	COG0845	BMAA2045	BMAA2045	Major facilitator family transporter	BMA3375	BMA3375	Efflux transporter, RND family, MFP subunit	[TP0840-TP0965 (0.8653204)]
COG0477	COG0845	BMAA1325	BMAA1325	Major facilitator family transporter	BMA0954	BMA0954	Efflux transporter, RND family, MFP subunit	[TP0840-TP0965 (0.8653204)]
COG0477	COG0845	BMAA0769	BMAA0769	Putative sugar transporter	BMA3375	BMA3375	Efflux transporter, RND family, MFP subunit	[TP0840-TP0965 (0.8653204)]
COG0477	COG0845	BMAA1774	BMAA1774	Putative drug resistance transporter, Bcr/CflA	BMA0315	BMA0315	Efflux transporter, RND family, MFP subunit	[TP0840-TP0965 (0.8653204)]
COG0477	COG0845	BMA2467	BMA2467	Transporter, putative {UniProtKB/TrEMBL:Q62H07}	BMAA1466	BMAA1466	Efflux transporter, RND family, MFP subunit	[TP0840-TP0965 (0.8653204)]
COG0477	COG0845	BMA2902	BMA2902	Amino acid ABC transporter, permease protein,	BMAA1466	BMAA1466	Efflux transporter, RND family, MFP subunit	[TP0840-TP0965 (0.8653204)]
COG0477	COG0845	BMA2216	BMA2216	Major facilitator family transporter	BMA2820	BMA2820	Secretion protein, putative	[TP0840-TP0965 (0.8653204)]
COG0477	COG0845	BMAA1168	BMAA1168	Drug resistance transporter, EmrB/QacA family	BMA0954	BMA0954	Efflux transporter, RND family, MFP subunit	[TP0840-TP0965 (0.8653204)]
COG0477	COG0845	BMAA1425	BMAA1425	Putative methylenomycin A resistance protein	BMA3375	BMA3375	Efflux transporter, RND family, MFP subunit	[TP0840-TP0965 (0.8653204)]
COG0477	COG0845	BMA0350	BMA0350	4-hydroxybenzoate transporter, putative	BMA0954	BMA0954	Efflux transporter, RND family, MFP subunit	[TP0840-TP0965 (0.8653204)]
COG0477	COG0845	BMAA1100	BMAA1100	Major facilitator family transporter	BMA0954	BMA0954	Efflux transporter, RND family, MFP subunit	[TP0840-TP0965 (0.8653204)]
COG0477	COG0845	BMA1862	BMA1862	Major facilitator family transporter	BMAA1466	BMAA1466	Efflux transporter, RND family, MFP subunit	[TP0840-TP0965 (0.8653204)]
COG0477	COG0845	BMAA1671	BMAA1671	Putative transporter {UniProtKB/TrEMBL:Q62AN7}	BMA1643	BMA1643	Multidrug efflux RND membrane fusion protein MexE	[TP0840-TP0965 (0.8653204)]
COG0477	COG0845	BMAA2004	BMAA2004	Putative membrane protein	BMAA1044	BMAA1044	Efflux transporter, RND family, MFP subunit	[TP0840-TP0965 (0.8653204)]
COG0477	COG0845	BMAA0250	BMAA0250	Major facilitator family transporter	BMAA1030	BMAA1030	Heavy metal resistance protein CzcB	[TP0840-TP0965 (0.8653204)]
COG0477	COG0845	BMAA0604	BMAA0604	Membrane protein {UniProtKB/TrEMBL:Q62D64}	BMAA1030	BMAA1030	Heavy metal resistance protein CzcB	[TP0840-TP0965 (0.8653204)]
COG0477	COG0845	BMA2467	BMA2467	Transporter, putative {UniProtKB/TrEMBL:Q62H07}	BMAA1044	BMAA1044	Efflux transporter, RND family, MFP subunit	[TP0840-TP0965 (0.8653204)]
COG0477	COG0845	BMA2259	BMA2259	Drug resistance transporter, EmrB/QacA family	BMA0315	BMA0315	Efflux transporter, RND family, MFP subunit	[TP0840-TP0965 (0.8653204)]
COG0477	COG0845	BMAA1493	BMAA1493	Major facilitator family transporter	BMAA1030	BMAA1030	Heavy metal resistance protein CzcB	[TP0840-TP0965 (0.8653204)]
COG0477	COG0845	BMA0767	BMA0767	Major facilitator family tranporter	BMA3375	BMA3375	Efflux transporter, RND family, MFP subunit	[TP0840-TP0965 (0.8653204)]
COG0477	COG0845	BMAA0376	BMAA0376	Major facilitator family transporter	BMA3375	BMA3375	Efflux transporter, RND family, MFP subunit	[TP0840-TP0965 (0.8653204)]
COG0477	COG0845	BMAA0851	BMAA0851	Putative D-galactonate transporter	BMA3375	BMA3375	Efflux transporter, RND family, MFP subunit	[TP0840-TP0965 (0.8653204)]
COG0477	COG0845	BMAA0380	BMAA0380	Major facilitator family transporter	BMAA1466	BMAA1466	Efflux transporter, RND family, MFP subunit	[TP0840-TP0965 (0.8653204)]
COG0477	COG0845	BMAA1774	BMAA1774	Putative drug resistance transporter, Bcr/CflA	BMA0954	BMA0954	Efflux transporter, RND family, MFP subunit	[TP0840-TP0965 (0.8653204)]
COG0477	COG0845	BMAA1671	BMAA1671	Putative transporter {UniProtKB/TrEMBL:Q62AN7}	BMA2820	BMA2820	Secretion protein, putative	[TP0840-TP0965 (0.8653204)]
COG0477	COG0845	BMAA1424	BMAA1424	Major facilitator family transporter	BMA0954	BMA0954	Efflux transporter, RND family, MFP subunit	[TP0840-TP0965 (0.8653204)]
COG0477	COG0845	BMAA1070	BMAA1070	Putative transporter {UniProtKB/TrEMBL:Q62C44}	BMA1643	BMA1643	Multidrug efflux RND membrane fusion protein MexE	[TP0840-TP0965 (0.8653204)]
COG0477	COG0845	BMA1862	BMA1862	Major facilitator family transporter	BMAA0148	BMAA0148	Membrane protein {UniProtKB/TrEMBL:Q62E93}	[TP0840-TP0965 (0.8653204)]
COG0477	COG0845	BMA3082	BMA3082	Major facilitator family transporter	BMAA1466	BMAA1466	Efflux transporter, RND family, MFP subunit	[TP0840-TP0965 (0.8653204)]
COG0477	COG0845	BMAA0712	BMAA0712	Major facilitator superfamily protein	BMAA1044	BMAA1044	Efflux transporter, RND family, MFP subunit	[TP0840-TP0965 (0.8653204)]
COG0477	COG0845	BMAA1658	BMAA1658	Drug resistance transporter, EmrB/QacA family	BMAA1044	BMAA1044	Efflux transporter, RND family, MFP subunit	[TP0840-TP0965 (0.8653204)]
COG0477	COG0845	BMA0767	BMA0767	Major facilitator family tranporter	BMA0954	BMA0954	Efflux transporter, RND family, MFP subunit	[TP0840-TP0965 (0.8653204)]
COG0477	COG0845	BMA1058	BMA1058	Drug resistance transporter, EmrB/QacA family	BMAA0148	BMAA0148	Membrane protein {UniProtKB/TrEMBL:Q62E93}	[TP0840-TP0965 (0.8653204)]
COG0477	COG0845	BMA2023	BMA2023	Drug resistance transporter, EmrB/QacA subfamily	BMA2820	BMA2820	Secretion protein, putative	[TP0840-TP0965 (0.8653204)]
COG0477	COG0845	BMAA0948	BMAA0948	Major facilitator family transporter	BMA0954	BMA0954	Efflux transporter, RND family, MFP subunit	[TP0840-TP0965 (0.8653204)]
COG0477	COG0845	BMAA1119	BMAA1119	Multidrug resistance protein	BMA2820	BMA2820	Secretion protein, putative	[TP0840-TP0965 (0.8653204)]
COG0477	COG0845	BMAA1200	BMAA1200	Drug resistance transporter, EmrB/QacA family	BMA1643	BMA1643	Multidrug efflux RND membrane fusion protein MexE	[TP0840-TP0965 (0.8653204)]
COG0477	COG0845	BMA0962	BMA0962	Major facilitator family transporter	BMA0954	BMA0954	Efflux transporter, RND family, MFP subunit	[TP0840-TP0965 (0.8653204)]
COG0477	COG0845	BMA2259	BMA2259	Drug resistance transporter, EmrB/QacA family	BMA3375	BMA3375	Efflux transporter, RND family, MFP subunit	[TP0840-TP0965 (0.8653204)]
COG0477	COG0845	BMAA1230	BMAA1230	Putative transporter {UniProtKB/TrEMBL:Q62BR1}	BMAA1030	BMAA1030	Heavy metal resistance protein CzcB	[TP0840-TP0965 (0.8653204)]
COG0477	COG0845	BMAA1230	BMAA1230	Putative transporter {UniProtKB/TrEMBL:Q62BR1}	BMA3375	BMA3375	Efflux transporter, RND family, MFP subunit	[TP0840-TP0965 (0.8653204)]
COG0477	COG0845	BMAA1100	BMAA1100	Major facilitator family transporter	BMA0315	BMA0315	Efflux transporter, RND family, MFP subunit	[TP0840-TP0965 (0.8653204)]
COG0477	COG0845	BMAA0911	BMAA0911	Major facilitator family transporter	BMAA1030	BMAA1030	Heavy metal resistance protein CzcB	[TP0840-TP0965 (0.8653204)]
COG0477	COG0845	BMA3269	BMA3269	Major facilitator family transporter	BMAA1002	BMAA1002	Putative secretion protein	[TP0840-TP0965 (0.8653204)]
COG0477	COG0845	BMA0269	BMA0269	Major facilitator family transporter	BMA0954	BMA0954	Efflux transporter, RND family, MFP subunit	[TP0840-TP0965 (0.8653204)]
COG0477	COG0845	BMAA1100	BMAA1100	Major facilitator family transporter	BMAA1466	BMAA1466	Efflux transporter, RND family, MFP subunit	[TP0840-TP0965 (0.8653204)]
COG0477	COG0845	BMA0760	BMA0760	Proline/betaine transporter	BMAA1044	BMAA1044	Efflux transporter, RND family, MFP subunit	[TP0840-TP0965 (0.8653204)]
COG0477	COG0845	BMA2467	BMA2467	Transporter, putative {UniProtKB/TrEMBL:Q62H07}	BMA0954	BMA0954	Efflux transporter, RND family, MFP subunit	[TP0840-TP0965 (0.8653204)]
COG0477	COG0845	BMAA2045	BMAA2045	Major facilitator family transporter	BMAA0148	BMAA0148	Membrane protein {UniProtKB/TrEMBL:Q62E93}	[TP0840-TP0965 (0.8653204)]
COG0477	COG0845	BMAA2045	BMAA2045	Major facilitator family transporter	BMA0315	BMA0315	Efflux transporter, RND family, MFP subunit	[TP0840-TP0965 (0.8653204)]
COG0477	COG0845	BMAA0376	BMAA0376	Major facilitator family transporter	BMA0954	BMA0954	Efflux transporter, RND family, MFP subunit	[TP0840-TP0965 (0.8653204)]
COG0477	COG0845	BMAA1325	BMAA1325	Major facilitator family transporter	BMAA0148	BMAA0148	Membrane protein {UniProtKB/TrEMBL:Q62E93}	[TP0840-TP0965 (0.8653204)]
COG0477	COG0845	BMA3147	BMA3147	Major facilitator family transporter	BMA1643	BMA1643	Multidrug efflux RND membrane fusion protein MexE	[TP0840-TP0965 (0.8653204)]
COG0477	COG0845	BMA1576	BMA1576	Transporter, putative {UniProtKB/TrEMBL:Q62JA3}	BMAA1466	BMAA1466	Efflux transporter, RND family, MFP subunit	[TP0840-TP0965 (0.8653204)]
COG0477	COG0845	BMA0767	BMA0767	Major facilitator family tranporter	BMAA1030	BMAA1030	Heavy metal resistance protein CzcB	[TP0840-TP0965 (0.8653204)]
COG0477	COG0845	BMA0454	BMA0454	Citrate-proten symporter	BMAA0148	BMAA0148	Membrane protein {UniProtKB/TrEMBL:Q62E93}	[TP0840-TP0965 (0.8653204)]
COG0477	COG0845	BMA2467	BMA2467	Transporter, putative {UniProtKB/TrEMBL:Q62H07}	BMAA1030	BMAA1030	Heavy metal resistance protein CzcB	[TP0840-TP0965 (0.8653204)]
COG0477	COG0845	BMAA0604	BMAA0604	Membrane protein {UniProtKB/TrEMBL:Q62D64}	BMAA0148	BMAA0148	Membrane protein {UniProtKB/TrEMBL:Q62E93}	[TP0840-TP0965 (0.8653204)]
COG0477	COG0845	BMAA0922	BMAA0922	Drug resistance transporter, EmrB/QacA family	BMA3375	BMA3375	Efflux transporter, RND family, MFP subunit	[TP0840-TP0965 (0.8653204)]
COG0477	COG0845	BMA1637	BMA1637	Membrane protein, putative	BMA1643	BMA1643	Multidrug efflux RND membrane fusion protein MexE	[TP0840-TP0965 (0.8653204)]
COG0477	COG0845	BMAA1299	BMAA1299	Drug resistance transporter, EmrB/QacA family	BMAA0148	BMAA0148	Membrane protein {UniProtKB/TrEMBL:Q62E93}	[TP0840-TP0965 (0.8653204)]
COG0477	COG0845	BMA0930	BMA0930	Fosmidomycin resistance protein	BMAA0148	BMAA0148	Membrane protein {UniProtKB/TrEMBL:Q62E93}	[TP0840-TP0965 (0.8653204)]
COG0477	COG0845	BMA3147	BMA3147	Major facilitator family transporter	BMAA1002	BMAA1002	Putative secretion protein	[TP0840-TP0965 (0.8653204)]
COG0477	COG0845	BMAA0922	BMAA0922	Drug resistance transporter, EmrB/QacA family	BMAA1466	BMAA1466	Efflux transporter, RND family, MFP subunit	[TP0840-TP0965 (0.8653204)]
COG0477	COG0845	BMA1637	BMA1637	Membrane protein, putative	BMAA1466	BMAA1466	Efflux transporter, RND family, MFP subunit	[TP0840-TP0965 (0.8653204)]
COG0477	COG0845	BMA0962	BMA0962	Major facilitator family transporter	BMAA0148	BMAA0148	Membrane protein {UniProtKB/TrEMBL:Q62E93}	[TP0840-TP0965 (0.8653204)]
COG0477	COG0845	BMAA0712	BMAA0712	Major facilitator superfamily protein	BMAA0148	BMAA0148	Membrane protein {UniProtKB/TrEMBL:Q62E93}	[TP0840-TP0965 (0.8653204)]
COG0477	COG0845	BMAA1658	BMAA1658	Drug resistance transporter, EmrB/QacA family	BMA0315	BMA0315	Efflux transporter, RND family, MFP subunit	[TP0840-TP0965 (0.8653204)]
COG0477	COG0845	BMAA0461	BMAA0461	Drug resistance transporter, EmrB/QacA family	BMAA1002	BMAA1002	Putative secretion protein	[TP0840-TP0965 (0.8653204)]
COG0477	COG0845	BMAA0050	BMAA0050	4-hydroxybenzoate transporter	BMA3375	BMA3375	Efflux transporter, RND family, MFP subunit	[TP0840-TP0965 (0.8653204)]
COG0477	COG0845	BMAA0574	BMAA0574	Major facilitator family transporter	BMA2820	BMA2820	Secretion protein, putative	[TP0840-TP0965 (0.8653204)]
COG0477	COG0845	BMA0760	BMA0760	Proline/betaine transporter	BMAA1466	BMAA1466	Efflux transporter, RND family, MFP subunit	[TP0840-TP0965 (0.8653204)]
COG0477	COG0845	BMAA1168	BMAA1168	Drug resistance transporter, EmrB/QacA family	BMA1643	BMA1643	Multidrug efflux RND membrane fusion protein MexE	[TP0840-TP0965 (0.8653204)]
COG0477	COG0845	BMAA1563	BMAA1563	Metabolite:proton symporter family protein	BMA1643	BMA1643	Multidrug efflux RND membrane fusion protein MexE	[TP0840-TP0965 (0.8653204)]
COG0477	COG0845	BMA1367	BMA1367	Multidrug resistance protein, putative	BMA0954	BMA0954	Efflux transporter, RND family, MFP subunit	[TP0840-TP0965 (0.8653204)]
COG0477	COG0845	BMAA0948	BMAA0948	Major facilitator family transporter	BMAA1002	BMAA1002	Putative secretion protein	[TP0840-TP0965 (0.8653204)]
COG0477	COG0845	BMAA0911	BMAA0911	Major facilitator family transporter	BMA1643	BMA1643	Multidrug efflux RND membrane fusion protein MexE	[TP0840-TP0965 (0.8653204)]
COG0477	COG0845	BMAA0069	BMAA0069	Alpha-ketoglutarate permease	BMA0954	BMA0954	Efflux transporter, RND family, MFP subunit	[TP0840-TP0965 (0.8653204)]
COG0477	COG0845	BMA0962	BMA0962	Major facilitator family transporter	BMA0315	BMA0315	Efflux transporter, RND family, MFP subunit	[TP0840-TP0965 (0.8653204)]
COG0477	COG0845	BMAA1299	BMAA1299	Drug resistance transporter, EmrB/QacA family	BMAA1030	BMAA1030	Heavy metal resistance protein CzcB	[TP0840-TP0965 (0.8653204)]
COG0477	COG0845	BMA0767	BMA0767	Major facilitator family tranporter	BMAA0148	BMAA0148	Membrane protein {UniProtKB/TrEMBL:Q62E93}	[TP0840-TP0965 (0.8653204)]
COG0477	COG0845	BMAA1070	BMAA1070	Putative transporter {UniProtKB/TrEMBL:Q62C44}	BMAA1466	BMAA1466	Efflux transporter, RND family, MFP subunit	[TP0840-TP0965 (0.8653204)]
COG0477	COG0845	BMAA1563	BMAA1563	Metabolite:proton symporter family protein	BMAA1466	BMAA1466	Efflux transporter, RND family, MFP subunit	[TP0840-TP0965 (0.8653204)]
COG0477	COG0845	BMAA0948	BMAA0948	Major facilitator family transporter	BMA3375	BMA3375	Efflux transporter, RND family, MFP subunit	[TP0840-TP0965 (0.8653204)]
COG0477	COG0845	BMA0760	BMA0760	Proline/betaine transporter	BMA2820	BMA2820	Secretion protein, putative	[TP0840-TP0965 (0.8653204)]
COG0477	COG0845	BMA1274	BMA1274	Major facilitator family transporter	BMAA1002	BMAA1002	Putative secretion protein	[TP0840-TP0965 (0.8653204)]
COG0477	COG0845	BMA1274	BMA1274	Major facilitator family transporter	BMAA0148	BMAA0148	Membrane protein {UniProtKB/TrEMBL:Q62E93}	[TP0840-TP0965 (0.8653204)]
COG0477	COG0845	BMA0173	BMA0173	Drug resistance transporter, EmrB/QacA family	BMAA1044	BMAA1044	Efflux transporter, RND family, MFP subunit	[TP0840-TP0965 (0.8653204)]
COG0477	COG0845	BMAA0461	BMAA0461	Drug resistance transporter, EmrB/QacA family	BMA1643	BMA1643	Multidrug efflux RND membrane fusion protein MexE	[TP0840-TP0965 (0.8653204)]
COG0477	COG0845	BMA2902	BMA2902	Amino acid ABC transporter, permease protein,	BMAA1030	BMAA1030	Heavy metal resistance protein CzcB	[TP0840-TP0965 (0.8653204)]
COG0477	COG0845	BMA3244	BMA3244	AmpG-related permease {UniProtKB/TrEMBL:Q62F09}	BMAA1002	BMAA1002	Putative secretion protein	[TP0840-TP0965 (0.8653204)]
COG0477	COG0845	BMAA0069	BMAA0069	Alpha-ketoglutarate permease	BMAA0148	BMAA0148	Membrane protein {UniProtKB/TrEMBL:Q62E93}	[TP0840-TP0965 (0.8653204)]
COG0477	COG0845	BMAA1425	BMAA1425	Putative methylenomycin A resistance protein	BMAA1030	BMAA1030	Heavy metal resistance protein CzcB	[TP0840-TP0965 (0.8653204)]
COG0477	COG0845	BMA2216	BMA2216	Major facilitator family transporter	BMAA1030	BMAA1030	Heavy metal resistance protein CzcB	[TP0840-TP0965 (0.8653204)]
COG0477	COG0845	BMA1274	BMA1274	Major facilitator family transporter	BMA0954	BMA0954	Efflux transporter, RND family, MFP subunit	[TP0840-TP0965 (0.8653204)]
COG0477	COG0845	BMAA1119	BMAA1119	Multidrug resistance protein	BMA0954	BMA0954	Efflux transporter, RND family, MFP subunit	[TP0840-TP0965 (0.8653204)]
COG0477	COG0845	BMA2902	BMA2902	Amino acid ABC transporter, permease protein,	BMAA0148	BMAA0148	Membrane protein {UniProtKB/TrEMBL:Q62E93}	[TP0840-TP0965 (0.8653204)]
COG0477	COG0845	BMA3269	BMA3269	Major facilitator family transporter	BMAA0148	BMAA0148	Membrane protein {UniProtKB/TrEMBL:Q62E93}	[TP0840-TP0965 (0.8653204)]
COG0477	COG0845	BMAA2045	BMAA2045	Major facilitator family transporter	BMAA1466	BMAA1466	Efflux transporter, RND family, MFP subunit	[TP0840-TP0965 (0.8653204)]
COG0477	COG0845	BMA3082	BMA3082	Major facilitator family transporter	BMA0954	BMA0954	Efflux transporter, RND family, MFP subunit	[TP0840-TP0965 (0.8653204)]
COG0477	COG0845	BMAA1493	BMAA1493	Major facilitator family transporter	BMAA0148	BMAA0148	Membrane protein {UniProtKB/TrEMBL:Q62E93}	[TP0840-TP0965 (0.8653204)]
COG0477	COG0845	BMAA1200	BMAA1200	Drug resistance transporter, EmrB/QacA family	BMA2820	BMA2820	Secretion protein, putative	[TP0840-TP0965 (0.8653204)]
COG0477	COG0845	BMAA0769	BMAA0769	Putative sugar transporter	BMAA1002	BMAA1002	Putative secretion protein	[TP0840-TP0965 (0.8653204)]
COG0477	COG0845	BMA1058	BMA1058	Drug resistance transporter, EmrB/QacA family	BMAA1002	BMAA1002	Putative secretion protein	[TP0840-TP0965 (0.8653204)]
COG0477	COG0845	BMAA0574	BMAA0574	Major facilitator family transporter	BMAA1002	BMAA1002	Putative secretion protein	[TP0840-TP0965 (0.8653204)]
COG0477	COG0845	BMA3299	BMA3299	Major facilitator family transporter	BMAA1044	BMAA1044	Efflux transporter, RND family, MFP subunit	[TP0840-TP0965 (0.8653204)]
COG0477	COG0845	BMA1637	BMA1637	Membrane protein, putative	BMA0954	BMA0954	Efflux transporter, RND family, MFP subunit	[TP0840-TP0965 (0.8653204)]
COG0477	COG0845	BMAA0712	BMAA0712	Major facilitator superfamily protein	BMA2820	BMA2820	Secretion protein, putative	[TP0840-TP0965 (0.8653204)]
COG0477	COG0845	BMA2057	BMA2057	4-hydroxyphenylacetate transporter, putative	BMAA1030	BMAA1030	Heavy metal resistance protein CzcB	[TP0840-TP0965 (0.8653204)]
COG0477	COG0845	BMAA0948	BMAA0948	Major facilitator family transporter	BMA0315	BMA0315	Efflux transporter, RND family, MFP subunit	[TP0840-TP0965 (0.8653204)]
COG0477	COG0845	BMA2902	BMA2902	Amino acid ABC transporter, permease protein,	BMA0315	BMA0315	Efflux transporter, RND family, MFP subunit	[TP0840-TP0965 (0.8653204)]
COG0477	COG0845	BMA2139	BMA2139	Drug resistance transporter, Bcr/CflA family	BMAA0148	BMAA0148	Membrane protein {UniProtKB/TrEMBL:Q62E93}	[TP0840-TP0965 (0.8653204)]
COG0477	COG0845	BMAA1425	BMAA1425	Putative methylenomycin A resistance protein	BMAA1044	BMAA1044	Efflux transporter, RND family, MFP subunit	[TP0840-TP0965 (0.8653204)]
COG0477	COG0845	BMA0173	BMA0173	Drug resistance transporter, EmrB/QacA family	BMAA1002	BMAA1002	Putative secretion protein	[TP0840-TP0965 (0.8653204)]
COG0477	COG0845	BMA1637	BMA1637	Membrane protein, putative	BMA2820	BMA2820	Secretion protein, putative	[TP0840-TP0965 (0.8653204)]
COG0477	COG0845	BMA0930	BMA0930	Fosmidomycin resistance protein	BMA2820	BMA2820	Secretion protein, putative	[TP0840-TP0965 (0.8653204)]
COG0477	COG0845	BMAA1200	BMAA1200	Drug resistance transporter, EmrB/QacA family	BMAA1030	BMAA1030	Heavy metal resistance protein CzcB	[TP0840-TP0965 (0.8653204)]
COG0477	COG0845	BMA0733	BMA0733	Major facilitator family transporter	BMA3375	BMA3375	Efflux transporter, RND family, MFP subunit	[TP0840-TP0965 (0.8653204)]
COG0477	COG0845	BMAA0250	BMAA0250	Major facilitator family transporter	BMAA0148	BMAA0148	Membrane protein {UniProtKB/TrEMBL:Q62E93}	[TP0840-TP0965 (0.8653204)]
COG0477	COG0845	BMA2770	BMA2770	Drug resistance transporter, EmrB/QacA family	BMAA1002	BMAA1002	Putative secretion protein	[TP0840-TP0965 (0.8653204)]
COG0477	COG0845	BMAA1425	BMAA1425	Putative methylenomycin A resistance protein	BMAA1466	BMAA1466	Efflux transporter, RND family, MFP subunit	[TP0840-TP0965 (0.8653204)]
COG0477	COG0845	BMA2259	BMA2259	Drug resistance transporter, EmrB/QacA family	BMAA1030	BMAA1030	Heavy metal resistance protein CzcB	[TP0840-TP0965 (0.8653204)]
COG0477	COG0845	BMA2106	BMA2106	Metabolite:proton symporter family protein	BMAA1030	BMAA1030	Heavy metal resistance protein CzcB	[TP0840-TP0965 (0.8653204)]
COG0477	COG0845	BMA2467	BMA2467	Transporter, putative {UniProtKB/TrEMBL:Q62H07}	BMAA0148	BMAA0148	Membrane protein {UniProtKB/TrEMBL:Q62E93}	[TP0840-TP0965 (0.8653204)]
COG0477	COG0845	BMAA0380	BMAA0380	Major facilitator family transporter	BMA2820	BMA2820	Secretion protein, putative	[TP0840-TP0965 (0.8653204)]
COG0477	COG0845	BMA2053	BMA2053	Transporter, putative {UniProtKB/TrEMBL:Q62I37}	BMAA1466	BMAA1466	Efflux transporter, RND family, MFP subunit	[TP0840-TP0965 (0.8653204)]
COG0477	COG0845	BMAA1299	BMAA1299	Drug resistance transporter, EmrB/QacA family	BMAA1044	BMAA1044	Efflux transporter, RND family, MFP subunit	[TP0840-TP0965 (0.8653204)]
COG0477	COG0845	BMAA1070	BMAA1070	Putative transporter {UniProtKB/TrEMBL:Q62C44}	BMAA1002	BMAA1002	Putative secretion protein	[TP0840-TP0965 (0.8653204)]
COG0477	COG0845	BMA0173	BMA0173	Drug resistance transporter, EmrB/QacA family	BMA2820	BMA2820	Secretion protein, putative	[TP0840-TP0965 (0.8653204)]
COG0477	COG0845	BMAA0922	BMAA0922	Drug resistance transporter, EmrB/QacA family	BMA0954	BMA0954	Efflux transporter, RND family, MFP subunit	[TP0840-TP0965 (0.8653204)]
COG0477	COG0845	BMAA0380	BMAA0380	Major facilitator family transporter	BMAA1002	BMAA1002	Putative secretion protein	[TP0840-TP0965 (0.8653204)]
COG0477	COG0845	BMA2806	BMA2806	Transporter, putative {UniProtKB/TrEMBL:Q62G53}	BMAA1030	BMAA1030	Heavy metal resistance protein CzcB	[TP0840-TP0965 (0.8653204)]
COG0477	COG0845	BMA2106	BMA2106	Metabolite:proton symporter family protein	BMAA1044	BMAA1044	Efflux transporter, RND family, MFP subunit	[TP0840-TP0965 (0.8653204)]
COG0477	COG0845	BMAA0632	BMAA0632	3-hydroxyphenylpropionic acid transporter	BMAA1030	BMAA1030	Heavy metal resistance protein CzcB	[TP0840-TP0965 (0.8653204)]
COG0477	COG0845	BMA0269	BMA0269	Major facilitator family transporter	BMAA1030	BMAA1030	Heavy metal resistance protein CzcB	[TP0840-TP0965 (0.8653204)]
COG0477	COG0845	BMA0269	BMA0269	Major facilitator family transporter	BMAA1044	BMAA1044	Efflux transporter, RND family, MFP subunit	[TP0840-TP0965 (0.8653204)]
COG0477	COG0845	BMAA0069	BMAA0069	Alpha-ketoglutarate permease	BMAA1030	BMAA1030	Heavy metal resistance protein CzcB	[TP0840-TP0965 (0.8653204)]
COG0477	COG0845	BMAA0788	BMAA0788	Major facilitator family transporter	BMA3375	BMA3375	Efflux transporter, RND family, MFP subunit	[TP0840-TP0965 (0.8653204)]
COG0477	COG0845	BMAA1299	BMAA1299	Drug resistance transporter, EmrB/QacA family	BMA3375	BMA3375	Efflux transporter, RND family, MFP subunit	[TP0840-TP0965 (0.8653204)]
COG0477	COG0845	BMA2467	BMA2467	Transporter, putative {UniProtKB/TrEMBL:Q62H07}	BMAA1002	BMAA1002	Putative secretion protein	[TP0840-TP0965 (0.8653204)]
COG0477	COG0845	BMA0269	BMA0269	Major facilitator family transporter	BMA2820	BMA2820	Secretion protein, putative	[TP0840-TP0965 (0.8653204)]
COG0477	COG0845	BMAA1658	BMAA1658	Drug resistance transporter, EmrB/QacA family	BMA3375	BMA3375	Efflux transporter, RND family, MFP subunit	[TP0840-TP0965 (0.8653204)]
COG0477	COG0845	BMAA0376	BMAA0376	Major facilitator family transporter	BMAA1002	BMAA1002	Putative secretion protein	[TP0840-TP0965 (0.8653204)]
COG0477	COG0845	BMAA1230	BMAA1230	Putative transporter {UniProtKB/TrEMBL:Q62BR1}	BMAA0148	BMAA0148	Membrane protein {UniProtKB/TrEMBL:Q62E93}	[TP0840-TP0965 (0.8653204)]
COG0477	COG0845	BMA0733	BMA0733	Major facilitator family transporter	BMAA1466	BMAA1466	Efflux transporter, RND family, MFP subunit	[TP0840-TP0965 (0.8653204)]
COG0477	COG0845	BMA0733	BMA0733	Major facilitator family transporter	BMA2820	BMA2820	Secretion protein, putative	[TP0840-TP0965 (0.8653204)]
COG0477	COG0845	BMAA1563	BMAA1563	Metabolite:proton symporter family protein	BMA0315	BMA0315	Efflux transporter, RND family, MFP subunit	[TP0840-TP0965 (0.8653204)]
COG0477	COG0845	BMAA0712	BMAA0712	Major facilitator superfamily protein	BMAA1030	BMAA1030	Heavy metal resistance protein CzcB	[TP0840-TP0965 (0.8653204)]
COG0477	COG0845	BMAA0911	BMAA0911	Major facilitator family transporter	BMA2820	BMA2820	Secretion protein, putative	[TP0840-TP0965 (0.8653204)]
COG0477	COG0845	BMA3244	BMA3244	AmpG-related permease {UniProtKB/TrEMBL:Q62F09}	BMA2820	BMA2820	Secretion protein, putative	[TP0840-TP0965 (0.8653204)]
COG0477	COG0845	BMA2023	BMA2023	Drug resistance transporter, EmrB/QacA subfamily	BMAA1466	BMAA1466	Efflux transporter, RND family, MFP subunit	[TP0840-TP0965 (0.8653204)]
COG0477	COG0845	BMA3013	BMA3013	Drug resistance transporter, EmrB/QacA subfamily,	BMA0954	BMA0954	Efflux transporter, RND family, MFP subunit	[TP0840-TP0965 (0.8653204)]
COG0477	COG0845	BMA0962	BMA0962	Major facilitator family transporter	BMAA1044	BMAA1044	Efflux transporter, RND family, MFP subunit	[TP0840-TP0965 (0.8653204)]
COG0477	COG0845	BMA2053	BMA2053	Transporter, putative {UniProtKB/TrEMBL:Q62I37}	BMA0954	BMA0954	Efflux transporter, RND family, MFP subunit	[TP0840-TP0965 (0.8653204)]
COG0477	COG0845	BMA2467	BMA2467	Transporter, putative {UniProtKB/TrEMBL:Q62H07}	BMA2820	BMA2820	Secretion protein, putative	[TP0840-TP0965 (0.8653204)]
COG0477	COG0845	BMA1367	BMA1367	Multidrug resistance protein, putative	BMAA1030	BMAA1030	Heavy metal resistance protein CzcB	[TP0840-TP0965 (0.8653204)]
COG0477	COG0845	BMA3269	BMA3269	Major facilitator family transporter	BMA0954	BMA0954	Efflux transporter, RND family, MFP subunit	[TP0840-TP0965 (0.8653204)]
COG0477	COG0845	BMAA0788	BMAA0788	Major facilitator family transporter	BMA1643	BMA1643	Multidrug efflux RND membrane fusion protein MexE	[TP0840-TP0965 (0.8653204)]
COG0477	COG0845	BMAA0461	BMAA0461	Drug resistance transporter, EmrB/QacA family	BMA0315	BMA0315	Efflux transporter, RND family, MFP subunit	[TP0840-TP0965 (0.8653204)]
COG0477	COG0845	BMA1753	BMA1753	Major facilitator family transporter	BMAA0148	BMAA0148	Membrane protein {UniProtKB/TrEMBL:Q62E93}	[TP0840-TP0965 (0.8653204)]
COG0477	COG0845	BMAA1658	BMAA1658	Drug resistance transporter, EmrB/QacA family	BMAA1002	BMAA1002	Putative secretion protein	[TP0840-TP0965 (0.8653204)]
COG0477	COG0845	BMAA0380	BMAA0380	Major facilitator family transporter	BMA3375	BMA3375	Efflux transporter, RND family, MFP subunit	[TP0840-TP0965 (0.8653204)]
COG0477	COG0845	BMA3013	BMA3013	Drug resistance transporter, EmrB/QacA subfamily,	BMAA1044	BMAA1044	Efflux transporter, RND family, MFP subunit	[TP0840-TP0965 (0.8653204)]
COG0477	COG0845	BMAA1200	BMAA1200	Drug resistance transporter, EmrB/QacA family	BMAA1044	BMAA1044	Efflux transporter, RND family, MFP subunit	[TP0840-TP0965 (0.8653204)]
COG0477	COG0845	BMA2139	BMA2139	Drug resistance transporter, Bcr/CflA family	BMAA1466	BMAA1466	Efflux transporter, RND family, MFP subunit	[TP0840-TP0965 (0.8653204)]
COG0477	COG0845	BMAA0788	BMAA0788	Major facilitator family transporter	BMAA1002	BMAA1002	Putative secretion protein	[TP0840-TP0965 (0.8653204)]
COG0477	COG0845	BMA1637	BMA1637	Membrane protein, putative	BMAA1044	BMAA1044	Efflux transporter, RND family, MFP subunit	[TP0840-TP0965 (0.8653204)]
COG0477	COG0845	BMAA0380	BMAA0380	Major facilitator family transporter	BMAA0148	BMAA0148	Membrane protein {UniProtKB/TrEMBL:Q62E93}	[TP0840-TP0965 (0.8653204)]
COG0477	COG0845	BMA1637	BMA1637	Membrane protein, putative	BMA3375	BMA3375	Efflux transporter, RND family, MFP subunit	[TP0840-TP0965 (0.8653204)]
COG0477	COG0845	BMAA0574	BMAA0574	Major facilitator family transporter	BMAA1044	BMAA1044	Efflux transporter, RND family, MFP subunit	[TP0840-TP0965 (0.8653204)]
COG0477	COG0845	BMAA0461	BMAA0461	Drug resistance transporter, EmrB/QacA family	BMAA1044	BMAA1044	Efflux transporter, RND family, MFP subunit	[TP0840-TP0965 (0.8653204)]
COG0477	COG0845	BMA0454	BMA0454	Citrate-proten symporter	BMAA1030	BMAA1030	Heavy metal resistance protein CzcB	[TP0840-TP0965 (0.8653204)]
COG0477	COG0845	BMA2053	BMA2053	Transporter, putative {UniProtKB/TrEMBL:Q62I37}	BMA1643	BMA1643	Multidrug efflux RND membrane fusion protein MexE	[TP0840-TP0965 (0.8653204)]
COG0477	COG0845	BMA0454	BMA0454	Citrate-proten symporter	BMA0315	BMA0315	Efflux transporter, RND family, MFP subunit	[TP0840-TP0965 (0.8653204)]
COG0477	COG0845	BMA0962	BMA0962	Major facilitator family transporter	BMAA1002	BMAA1002	Putative secretion protein	[TP0840-TP0965 (0.8653204)]
COG0477	COG0845	BMAA1424	BMAA1424	Major facilitator family transporter	BMA1643	BMA1643	Multidrug efflux RND membrane fusion protein MexE	[TP0840-TP0965 (0.8653204)]
COG0477	COG0845	BMA0454	BMA0454	Citrate-proten symporter	BMA2820	BMA2820	Secretion protein, putative	[TP0840-TP0965 (0.8653204)]
COG0477	COG0845	BMAA0050	BMAA0050	4-hydroxybenzoate transporter	BMA1643	BMA1643	Multidrug efflux RND membrane fusion protein MexE	[TP0840-TP0965 (0.8653204)]
COG0477	COG0845	BMA0350	BMA0350	4-hydroxybenzoate transporter, putative	BMAA1002	BMAA1002	Putative secretion protein	[TP0840-TP0965 (0.8653204)]
COG0477	COG0845	BMAA0948	BMAA0948	Major facilitator family transporter	BMA1643	BMA1643	Multidrug efflux RND membrane fusion protein MexE	[TP0840-TP0965 (0.8653204)]
COG0477	COG0845	BMAA1100	BMAA1100	Major facilitator family transporter	BMA1643	BMA1643	Multidrug efflux RND membrane fusion protein MexE	[TP0840-TP0965 (0.8653204)]
COG0305	COG2812	BMA1400	BMA1400	Replicative DNA helicase	BMA1361	BMA1361	DNA polymerase III, subunit gamma, putative	[TP0058-TP1005 (0.7130585)]
COG0188	COG0526	BMA0435	BMA0435	DNA gyrase, A subunit {UniProtKB/TrEMBL:Q62M20}	BMA0540	BMA0540	Hypothetical protein {UniProtKB/TrEMBL:Q62LT2}	[TP0005-TP0100 (0.7885434)]
COG0188	COG0526	BMA2209	BMA2209	DNA topoisomerase IV, A subunit	BMA0540	BMA0540	Hypothetical protein {UniProtKB/TrEMBL:Q62LT2}	[TP0005-TP0100 (0.7885434)]
COG0188	COG0526	BMA0435	BMA0435	DNA gyrase, A subunit {UniProtKB/TrEMBL:Q62M20}	BMA2499	BMA2499	Thioredoxin family protein, putative	[TP0005-TP0100 (0.7885434)]
COG0188	COG0526	BMA2209	BMA2209	DNA topoisomerase IV, A subunit	BMA3225	BMA3225	Hypothetical protein {UniProtKB/TrEMBL:Q62F26}	[TP0005-TP0100 (0.7885434)]
COG0188	COG0526	BMA2209	BMA2209	DNA topoisomerase IV, A subunit	BMA2499	BMA2499	Thioredoxin family protein, putative	[TP0005-TP0100 (0.7885434)]
COG0188	COG0526	BMA2209	BMA2209	DNA topoisomerase IV, A subunit	BMA0086	BMA0086	Thiol:disulfide interchange protein DsbA	[TP0005-TP0100 (0.7885434)]
COG0188	COG0526	BMA2209	BMA2209	DNA topoisomerase IV, A subunit	BMA2327	BMA2327	Hypothetical protein {UniProtKB/TrEMBL:Q62HD4}	[TP0005-TP0100 (0.7885434)]
COG0188	COG0526	BMA0435	BMA0435	DNA gyrase, A subunit {UniProtKB/TrEMBL:Q62M20}	BMA3225	BMA3225	Hypothetical protein {UniProtKB/TrEMBL:Q62F26}	[TP0005-TP0100 (0.7885434)]
COG0188	COG0526	BMA2209	BMA2209	DNA topoisomerase IV, A subunit	BMA0140	BMA0140	Hypothetical protein {UniProtKB/TrEMBL:Q62MT7}	[TP0005-TP0100 (0.7885434)]
COG0188	COG0526	BMA0435	BMA0435	DNA gyrase, A subunit {UniProtKB/TrEMBL:Q62M20}	BMA0140	BMA0140	Hypothetical protein {UniProtKB/TrEMBL:Q62MT7}	[TP0005-TP0100 (0.7885434)]
COG0188	COG0526	BMA2209	BMA2209	DNA topoisomerase IV, A subunit	BMA1364	BMA1364	Thioredoxin {UniProtKB/TrEMBL:Q62JU6}	[TP0005-TP0100 (0.7885434)]
COG0188	COG0526	BMA0435	BMA0435	DNA gyrase, A subunit {UniProtKB/TrEMBL:Q62M20}	BMA1364	BMA1364	Thioredoxin {UniProtKB/TrEMBL:Q62JU6}	[TP0005-TP0100 (0.7885434)]
COG0188	COG0526	BMA0435	BMA0435	DNA gyrase, A subunit {UniProtKB/TrEMBL:Q62M20}	BMA2327	BMA2327	Hypothetical protein {UniProtKB/TrEMBL:Q62HD4}	[TP0005-TP0100 (0.7885434)]
COG0188	COG0526	BMA0435	BMA0435	DNA gyrase, A subunit {UniProtKB/TrEMBL:Q62M20}	BMA0086	BMA0086	Thiol:disulfide interchange protein DsbA	[TP0005-TP0100 (0.7885434)]
COG0526	COG0771	BMA0540	BMA0540	Hypothetical protein {UniProtKB/TrEMBL:Q62LT2}	BMA2553	murD	UDP-N-acetylmuramoylalanine--D-glutamate ligase (EC 6.3.2.9) (UDP-N- acetylmuramoyl-L-alanyl-D-glutamate synthetase) (D-glutamic acid- adding enzyme)	[TP0100-TP0903 (0.59509045)]
COG0526	COG0771	BMA0140	BMA0140	Hypothetical protein {UniProtKB/TrEMBL:Q62MT7}	BMA2553	murD	UDP-N-acetylmuramoylalanine--D-glutamate ligase (EC 6.3.2.9) (UDP-N- acetylmuramoyl-L-alanyl-D-glutamate synthetase) (D-glutamic acid- adding enzyme)	[TP0100-TP0903 (0.59509045)]
COG0526	COG0771	BMA3225	BMA3225	Hypothetical protein {UniProtKB/TrEMBL:Q62F26}	BMA2553	murD	UDP-N-acetylmuramoylalanine--D-glutamate ligase (EC 6.3.2.9) (UDP-N- acetylmuramoyl-L-alanyl-D-glutamate synthetase) (D-glutamic acid- adding enzyme)	[TP0100-TP0903 (0.59509045)]
COG0526	COG0771	BMA2499	BMA2499	Thioredoxin family protein, putative	BMA2553	murD	UDP-N-acetylmuramoylalanine--D-glutamate ligase (EC 6.3.2.9) (UDP-N- acetylmuramoyl-L-alanyl-D-glutamate synthetase) (D-glutamic acid- adding enzyme)	[TP0100-TP0903 (0.59509045)]
COG0526	COG0771	BMA1364	BMA1364	Thioredoxin {UniProtKB/TrEMBL:Q62JU6}	BMA2553	murD	UDP-N-acetylmuramoylalanine--D-glutamate ligase (EC 6.3.2.9) (UDP-N- acetylmuramoyl-L-alanyl-D-glutamate synthetase) (D-glutamic acid- adding enzyme)	[TP0100-TP0903 (0.59509045)]
COG0526	COG0771	BMA2327	BMA2327	Hypothetical protein {UniProtKB/TrEMBL:Q62HD4}	BMA2553	murD	UDP-N-acetylmuramoylalanine--D-glutamate ligase (EC 6.3.2.9) (UDP-N- acetylmuramoyl-L-alanyl-D-glutamate synthetase) (D-glutamic acid- adding enzyme)	[TP0100-TP0903 (0.59509045)]
COG0526	COG0771	BMA0086	BMA0086	Thiol:disulfide interchange protein DsbA	BMA2553	murD	UDP-N-acetylmuramoylalanine--D-glutamate ligase (EC 6.3.2.9) (UDP-N- acetylmuramoyl-L-alanyl-D-glutamate synthetase) (D-glutamic acid- adding enzyme)	[TP0100-TP0903 (0.59509045)]
COG0143	COG0845	BMA0709	metG	Methionyl-tRNA synthetase (EC 6.1.1.10) (Methionine--tRNA ligase) (MetRS)	BMA2820	BMA2820	Secretion protein, putative	[TP0798-TP0965 (0.7246752)]
COG0143	COG0845	BMA0709	metG	Methionyl-tRNA synthetase (EC 6.1.1.10) (Methionine--tRNA ligase) (MetRS)	BMAA1030	BMAA1030	Heavy metal resistance protein CzcB	[TP0798-TP0965 (0.7246752)]
COG0143	COG0845	BMA0709	metG	Methionyl-tRNA synthetase (EC 6.1.1.10) (Methionine--tRNA ligase) (MetRS)	BMA3375	BMA3375	Efflux transporter, RND family, MFP subunit	[TP0798-TP0965 (0.7246752)]
COG0143	COG0845	BMA0709	metG	Methionyl-tRNA synthetase (EC 6.1.1.10) (Methionine--tRNA ligase) (MetRS)	BMAA1044	BMAA1044	Efflux transporter, RND family, MFP subunit	[TP0798-TP0965 (0.7246752)]
COG0143	COG0845	BMA0709	metG	Methionyl-tRNA synthetase (EC 6.1.1.10) (Methionine--tRNA ligase) (MetRS)	BMAA1466	BMAA1466	Efflux transporter, RND family, MFP subunit	[TP0798-TP0965 (0.7246752)]
COG0143	COG0845	BMA0709	metG	Methionyl-tRNA synthetase (EC 6.1.1.10) (Methionine--tRNA ligase) (MetRS)	BMAA1002	BMAA1002	Putative secretion protein	[TP0798-TP0965 (0.7246752)]
COG0143	COG0845	BMA0709	metG	Methionyl-tRNA synthetase (EC 6.1.1.10) (Methionine--tRNA ligase) (MetRS)	BMA1643	BMA1643	Multidrug efflux RND membrane fusion protein MexE	[TP0798-TP0965 (0.7246752)]
COG0143	COG0845	BMA0709	metG	Methionyl-tRNA synthetase (EC 6.1.1.10) (Methionine--tRNA ligase) (MetRS)	BMAA0148	BMAA0148	Membrane protein {UniProtKB/TrEMBL:Q62E93}	[TP0798-TP0965 (0.7246752)]
COG0143	COG0845	BMA0709	metG	Methionyl-tRNA synthetase (EC 6.1.1.10) (Methionine--tRNA ligase) (MetRS)	BMA0954	BMA0954	Efflux transporter, RND family, MFP subunit	[TP0798-TP0965 (0.7246752)]
COG0143	COG0845	BMA0709	metG	Methionyl-tRNA synthetase (EC 6.1.1.10) (Methionine--tRNA ligase) (MetRS)	BMA0315	BMA0315	Efflux transporter, RND family, MFP subunit	[TP0798-TP0965 (0.7246752)]
COG1536	COG1868	BMA3280	BMA3280	Flagellar motor switch protein FliG	BMA2764	BMA2764	Flagellar motor switch protein FliM	[TP0026-TP0721 (0.9539454)]
COG0504	COG1475	BMA1691	BMA1691	CTP synthase {UniProtKB/TrEMBL:Q62J08}	BMA2947	BMA2947	Stage 0 sporulation protein J, putative	[TP0305-TP0271 (0.70252794)]
COG0504	COG1475	BMA1691	BMA1691	CTP synthase {UniProtKB/TrEMBL:Q62J08}	BMAA2115	BMAA2115	ParB family protein {UniProtKB/TrEMBL:Q629L0}	[TP0305-TP0271 (0.70252794)]
COG0457	COG3391	BMAA1588	BMAA1588	Cellulose synthase operon protein C	BMA1749	BMA1749	Hypothetical protein {UniProtKB/TrEMBL:Q62IV2}	[TP0095-TP0421 (0.8119976)]
COG0457	COG3391	BMAA1532	BMAA1532	Type III secretion chaperone BicA	BMA1749	BMA1749	Hypothetical protein {UniProtKB/TrEMBL:Q62IV2}	[TP0095-TP0421 (0.8119976)]
COG0457	COG3391	BMA0453	BMA0453	TPR domain protein {UniProtKB/TrEMBL:Q62M06}	BMA1749	BMA1749	Hypothetical protein {UniProtKB/TrEMBL:Q62IV2}	[TP0095-TP0421 (0.8119976)]
COG0457	COG3391	BMA3116	BMA3116	TPR domain protein {UniProtKB/TrEMBL:Q62FC6}	BMA1749	BMA1749	Hypothetical protein {UniProtKB/TrEMBL:Q62IV2}	[TP0095-TP0421 (0.8119976)]
COG0457	COG3391	BMA0842	BMA0842	TPR Domain domain protein	BMA1749	BMA1749	Hypothetical protein {UniProtKB/TrEMBL:Q62IV2}	[TP0095-TP0421 (0.8119976)]
COG0250	COG0772	BMA2646	BMA2646	Transcription antitermination protein NusG	BMA2552	BMA2552	Cell division protein FtsW	[TP0236-TP0387 (0.7470728)]
COG0250	COG0772	BMA2646	BMA2646	Transcription antitermination protein NusG	BMA0158	BMA0158	Rod shape-determining protein RodA	[TP0236-TP0387 (0.7470728)]
COG0227	COG0740	BMA2231	rpmB	50S ribosomal protein L28	BMA1465	clpP	ATP-dependent Clp protease proteolytic subunit (EC 3.4.21.92) (Endopeptidase Clp)	[TP0362-TP0507 (0.75048)]
COG0457	COG0457	BMAA1532	BMAA1532	Type III secretion chaperone BicA	BMAA1532	BMAA1532	Type III secretion chaperone BicA	[TP0067-TP0095 (0.6515529)]
COG0457	COG0457	BMA0453	BMA0453	TPR domain protein {UniProtKB/TrEMBL:Q62M06}	BMA0453	BMA0453	TPR domain protein {UniProtKB/TrEMBL:Q62M06}	[TP0067-TP0095 (0.6515529)]
COG0457	COG0457	BMAA1588	BMAA1588	Cellulose synthase operon protein C	BMAA1532	BMAA1532	Type III secretion chaperone BicA	[TP0067-TP0095 (0.6515529)]
COG0457	COG0457	BMAA1532	BMAA1532	Type III secretion chaperone BicA	BMAA1588	BMAA1588	Cellulose synthase operon protein C	[TP0067-TP0095 (0.6515529)]
COG0457	COG0457	BMAA1588	BMAA1588	Cellulose synthase operon protein C	BMA0842	BMA0842	TPR Domain domain protein	[TP0067-TP0095 (0.6515529)]
COG0457	COG0457	BMA0842	BMA0842	TPR Domain domain protein	BMAA1588	BMAA1588	Cellulose synthase operon protein C	[TP0067-TP0095 (0.6515529)]
COG0457	COG0457	BMAA1588	BMAA1588	Cellulose synthase operon protein C	BMA0453	BMA0453	TPR domain protein {UniProtKB/TrEMBL:Q62M06}	[TP0067-TP0095 (0.6515529)]
COG0457	COG0457	BMA0453	BMA0453	TPR domain protein {UniProtKB/TrEMBL:Q62M06}	BMAA1588	BMAA1588	Cellulose synthase operon protein C	[TP0067-TP0095 (0.6515529)]
COG0457	COG0457	BMAA1588	BMAA1588	Cellulose synthase operon protein C	BMAA1588	BMAA1588	Cellulose synthase operon protein C	[TP0067-TP0095 (0.6515529)]
COG0457	COG0457	BMA0842	BMA0842	TPR Domain domain protein	BMA0453	BMA0453	TPR domain protein {UniProtKB/TrEMBL:Q62M06}	[TP0067-TP0095 (0.6515529)]
COG0457	COG0457	BMA0453	BMA0453	TPR domain protein {UniProtKB/TrEMBL:Q62M06}	BMA0842	BMA0842	TPR Domain domain protein	[TP0067-TP0095 (0.6515529)]
COG0457	COG0457	BMAA1532	BMAA1532	Type III secretion chaperone BicA	BMA0842	BMA0842	TPR Domain domain protein	[TP0067-TP0095 (0.6515529)]
COG0457	COG0457	BMA0842	BMA0842	TPR Domain domain protein	BMAA1532	BMAA1532	Type III secretion chaperone BicA	[TP0067-TP0095 (0.6515529)]
COG0457	COG0457	BMA0842	BMA0842	TPR Domain domain protein	BMA0842	BMA0842	TPR Domain domain protein	[TP0067-TP0095 (0.6515529)]
COG0457	COG0457	BMAA1588	BMAA1588	Cellulose synthase operon protein C	BMA3116	BMA3116	TPR domain protein {UniProtKB/TrEMBL:Q62FC6}	[TP0067-TP0095 (0.6515529)]
COG0457	COG0457	BMA3116	BMA3116	TPR domain protein {UniProtKB/TrEMBL:Q62FC6}	BMAA1588	BMAA1588	Cellulose synthase operon protein C	[TP0067-TP0095 (0.6515529)]
COG0457	COG0457	BMAA1532	BMAA1532	Type III secretion chaperone BicA	BMA0453	BMA0453	TPR domain protein {UniProtKB/TrEMBL:Q62M06}	[TP0067-TP0095 (0.6515529)]
COG0457	COG0457	BMA0453	BMA0453	TPR domain protein {UniProtKB/TrEMBL:Q62M06}	BMAA1532	BMAA1532	Type III secretion chaperone BicA	[TP0067-TP0095 (0.6515529)]
COG0457	COG0457	BMA3116	BMA3116	TPR domain protein {UniProtKB/TrEMBL:Q62FC6}	BMAA1532	BMAA1532	Type III secretion chaperone BicA	[TP0067-TP0095 (0.6515529)]
COG0457	COG0457	BMAA1532	BMAA1532	Type III secretion chaperone BicA	BMA3116	BMA3116	TPR domain protein {UniProtKB/TrEMBL:Q62FC6}	[TP0067-TP0095 (0.6515529)]
COG0457	COG0457	BMA3116	BMA3116	TPR domain protein {UniProtKB/TrEMBL:Q62FC6}	BMA0453	BMA0453	TPR domain protein {UniProtKB/TrEMBL:Q62M06}	[TP0067-TP0095 (0.6515529)]
COG0457	COG0457	BMA0453	BMA0453	TPR domain protein {UniProtKB/TrEMBL:Q62M06}	BMA3116	BMA3116	TPR domain protein {UniProtKB/TrEMBL:Q62FC6}	[TP0067-TP0095 (0.6515529)]
COG0457	COG0457	BMA3116	BMA3116	TPR domain protein {UniProtKB/TrEMBL:Q62FC6}	BMA3116	BMA3116	TPR domain protein {UniProtKB/TrEMBL:Q62FC6}	[TP0067-TP0095 (0.6515529)]
COG0457	COG0457	BMA3116	BMA3116	TPR domain protein {UniProtKB/TrEMBL:Q62FC6}	BMA0842	BMA0842	TPR Domain domain protein	[TP0067-TP0095 (0.6515529)]
COG0457	COG0457	BMA0842	BMA0842	TPR Domain domain protein	BMA3116	BMA3116	TPR domain protein {UniProtKB/TrEMBL:Q62FC6}	[TP0067-TP0095 (0.6515529)]
COG0445	COG3839	BMA2944	gidA	tRNA uridine 5-carboxymethylaminomethyl modification enzyme gidA (Glucose-inhibited division protein A)	BMA0337	BMA0337	Maltose/mannitol ABC transporter, ATP-binding	[TP0044-TP0804 (0.81002605)]
COG0445	COG3839	BMA2944	gidA	tRNA uridine 5-carboxymethylaminomethyl modification enzyme gidA (Glucose-inhibited division protein A)	BMA2126	BMA2126	Maltose ABC transporter, ATP-binding protein,	[TP0044-TP0804 (0.81002605)]
COG0445	COG3839	BMA2944	gidA	tRNA uridine 5-carboxymethylaminomethyl modification enzyme gidA (Glucose-inhibited division protein A)	BMA2741	BMA2741	Glycerol-3-phosphate ABC transporter, ATP-binding	[TP0044-TP0804 (0.81002605)]
COG0445	COG3839	BMA2944	gidA	tRNA uridine 5-carboxymethylaminomethyl modification enzyme gidA (Glucose-inhibited division protein A)	BMAA1077	BMAA1077	Putative sugar ABC transporter, ATP-binding	[TP0044-TP0804 (0.81002605)]
COG0103	COG0211	BMA2342	BMA2342	30S ribosomal protein S9	BMA2522	rpmA	50S ribosomal protein L27	[TP1024-TP0743 (0.87139803)]
COG0457	COG0803	BMAA1588	BMAA1588	Cellulose synthase operon protein C	BMA0328	BMA0328	Cation ABC transporter, periplasmic	[TP0469-TP0034 (0.86910707)]
COG0457	COG0803	BMA0453	BMA0453	TPR domain protein {UniProtKB/TrEMBL:Q62M06}	BMA0328	BMA0328	Cation ABC transporter, periplasmic	[TP0469-TP0034 (0.86910707)]
COG0457	COG0803	BMA3116	BMA3116	TPR domain protein {UniProtKB/TrEMBL:Q62FC6}	BMA0328	BMA0328	Cation ABC transporter, periplasmic	[TP0469-TP0034 (0.86910707)]
COG0457	COG0803	BMA0842	BMA0842	TPR Domain domain protein	BMA0328	BMA0328	Cation ABC transporter, periplasmic	[TP0469-TP0034 (0.86910707)]
COG0457	COG0803	BMAA1532	BMAA1532	Type III secretion chaperone BicA	BMA0328	BMA0328	Cation ABC transporter, periplasmic	[TP0469-TP0034 (0.86910707)]
COG0472	COG1512	BMA1977	BMA1977	Putative undecaprenyl phosphate	BMA3371	BMA3371	Lipoprotein, putative {UniProtKB/TrEMBL:Q62EP9}	[TP0345-TP0561 (0.53951585)]
COG0472	COG1512	BMA2554	mraY	Phospho-N-acetylmuramoyl-pentapeptide-transferase (EC 2.7.8.13) (UDP- MurNAc-pentapeptide phosphotransferase)	BMA3371	BMA3371	Lipoprotein, putative {UniProtKB/TrEMBL:Q62EP9}	[TP0345-TP0561 (0.53951585)]
COG0472	COG1512	BMA2196	BMA2196	Glycosyl transferase family protein	BMA3371	BMA3371	Lipoprotein, putative {UniProtKB/TrEMBL:Q62EP9}	[TP0345-TP0561 (0.53951585)]
COG1285	COG1684	BMAA1344	BMAA1344	MgtC family protein {UniProtKB/TrEMBL:Q62BG8}	BMA2684	BMA2684	Flagellar biosynthetic protein FliR	[TP0774-TP0716 (0.78400123)]
COG1285	COG1684	BMAA1856	BMAA1856	MgtC family protein {UniProtKB/TrEMBL:Q62A77}	BMA2684	BMA2684	Flagellar biosynthetic protein FliR	[TP0774-TP0716 (0.78400123)]
COG0621	COG2812	BMA1318	BMA1318	MiaB-like tRNA modifying enzyme YliG, TIGR01125	BMA1361	BMA1361	DNA polymerase III, subunit gamma, putative	[TP0754-TP1005 (0.5550382)]
COG0621	COG2812	BMA0226	BMA0226	TRNA-i(6)A37 modification enzyme MiaB	BMA1361	BMA1361	DNA polymerase III, subunit gamma, putative	[TP0754-TP1005 (0.5550382)]
COG0739	COG1344	BMA1355	BMA1355	Lipoprotein NlpD, putative	BMA3336	BMA3336	Flagellar hook-associated protein 3	[TP0702-TP0870 (0.64395046)]
COG0739	COG1344	BMAA0423	BMAA0423	Putative lipoprotein NlpD	BMA2873	BMA2873	Flagellin {UniProtKB/TrEMBL:Q7BSI1}	[TP0702-TP0870 (0.64395046)]
COG0739	COG1344	BMA0803	BMA0803	Lipoprotein NlpD, putative	BMA2873	BMA2873	Flagellin {UniProtKB/TrEMBL:Q7BSI1}	[TP0702-TP0870 (0.64395046)]
COG0739	COG1344	BMAA0423	BMAA0423	Putative lipoprotein NlpD	BMA3336	BMA3336	Flagellar hook-associated protein 3	[TP0702-TP0870 (0.64395046)]
COG0739	COG1344	BMA1355	BMA1355	Lipoprotein NlpD, putative	BMA2873	BMA2873	Flagellin {UniProtKB/TrEMBL:Q7BSI1}	[TP0702-TP0870 (0.64395046)]
COG0739	COG1344	BMAA1284	BMAA1284	Putative lipoprotein NlpD	BMA2873	BMA2873	Flagellin {UniProtKB/TrEMBL:Q7BSI1}	[TP0702-TP0870 (0.64395046)]
COG0739	COG1344	BMAA1284	BMAA1284	Putative lipoprotein NlpD	BMA3336	BMA3336	Flagellar hook-associated protein 3	[TP0702-TP0870 (0.64395046)]
COG0739	COG1344	BMA0803	BMA0803	Lipoprotein NlpD, putative	BMA3336	BMA3336	Flagellar hook-associated protein 3	[TP0702-TP0870 (0.64395046)]
COG0442	COG4591	BMA2517	BMA2517	Prolyl-tRNA synthetase {UniProtKB/TrEMBL:Q62GV8}	BMA1696	BMA1696	Lipoprotein releasing system transmembrane	[TP0160-TP0582 (0.74148)]
COG0442	COG4591	BMA2517	BMA2517	Prolyl-tRNA synthetase {UniProtKB/TrEMBL:Q62GV8}	BMAA2085	BMAA2085	Putative ABC transporter, permease protein	[TP0160-TP0582 (0.74148)]
COG0693	COG0761	BMAA1406	BMAA1406	DJ-1/PfpI family protein	BMAA1962	ispH1	4-hydroxy-3-methylbut-2-enyl diphosphate reductase 1 (EC 1.17.1.2)	[TP0445-TP0547 (0.53976095)]
COG0693	COG0761	BMAA0232	BMAA0232	DJ-1/PfpI family protein	BMA2228	ispH2	4-hydroxy-3-methylbut-2-enyl diphosphate reductase 2 (EC 1.17.1.2)	[TP0445-TP0547 (0.53976095)]
COG0693	COG0761	BMAA1771	BMAA1771	DJ-1/PfpI family protein	BMA2228	ispH2	4-hydroxy-3-methylbut-2-enyl diphosphate reductase 2 (EC 1.17.1.2)	[TP0445-TP0547 (0.53976095)]
COG0693	COG0761	BMAA0232	BMAA0232	DJ-1/PfpI family protein	BMAA1962	ispH1	4-hydroxy-3-methylbut-2-enyl diphosphate reductase 1 (EC 1.17.1.2)	[TP0445-TP0547 (0.53976095)]
COG0693	COG0761	BMAA1406	BMAA1406	DJ-1/PfpI family protein	BMA2228	ispH2	4-hydroxy-3-methylbut-2-enyl diphosphate reductase 2 (EC 1.17.1.2)	[TP0445-TP0547 (0.53976095)]
COG0693	COG0761	BMA0175	BMA0175	Intracellular protease, PfpI family	BMAA1962	ispH1	4-hydroxy-3-methylbut-2-enyl diphosphate reductase 1 (EC 1.17.1.2)	[TP0445-TP0547 (0.53976095)]
COG0693	COG0761	BMAA1771	BMAA1771	DJ-1/PfpI family protein	BMAA1962	ispH1	4-hydroxy-3-methylbut-2-enyl diphosphate reductase 1 (EC 1.17.1.2)	[TP0445-TP0547 (0.53976095)]
COG0693	COG0761	BMA0175	BMA0175	Intracellular protease, PfpI family	BMA2228	ispH2	4-hydroxy-3-methylbut-2-enyl diphosphate reductase 2 (EC 1.17.1.2)	[TP0445-TP0547 (0.53976095)]
COG0584	COG1493	BMA2740	BMA2740	Glycerophosphoryl diester phosphodiesterase	BMA3111	BMA3111	HPr(Ser) kinase/phosphatase, putative	[TP0257-TP0591 (0.75711113)]
COG0584	COG1493	BMA2022	BMA2022	Glycerophosphoryl diester phosphodiesterase	BMA3111	BMA3111	HPr(Ser) kinase/phosphatase, putative	[TP0257-TP0591 (0.75711113)]
COG0584	COG1493	BMAA0512	BMAA0512	Glycerophosphoryl diester phosphodiesterase	BMA3111	BMA3111	HPr(Ser) kinase/phosphatase, putative	[TP0257-TP0591 (0.75711113)]
COG1536	COG4786	BMA3280	BMA3280	Flagellar motor switch protein FliG	BMA3330	BMA3330	Flagellar basal-body rod protein FlgG	[TP0026-TP0961 (0.8107165)]
COG0223	COG0664	BMA0143	fmt	Methionyl-tRNA formyltransferase (EC 2.1.2.9)	BMA0044	BMA0044	Hypothetical protein {UniProtKB/TrEMBL:Q62N24}	[TP0756-TP0995 (0.69102824)]
COG0223	COG0664	BMA0143	fmt	Methionyl-tRNA formyltransferase (EC 2.1.2.9)	BMA2266	BMA2266	Transcriptional regulator, putative	[TP0756-TP0995 (0.69102824)]
COG0223	COG0664	BMA0143	fmt	Methionyl-tRNA formyltransferase (EC 2.1.2.9)	BMA0619	BMA0619	Cyclic nucleotide-binding domain protein	[TP0756-TP0995 (0.69102824)]
COG0223	COG0664	BMA0143	fmt	Methionyl-tRNA formyltransferase (EC 2.1.2.9)	BMAA1395	BMAA1395	Cyclic nucleotide-binding domain protein	[TP0756-TP0995 (0.69102824)]
COG0223	COG0664	BMA1392	BMA1392	Formyltransferase, putative	BMA2266	BMA2266	Transcriptional regulator, putative	[TP0756-TP0995 (0.69102824)]
COG0223	COG0664	BMA1392	BMA1392	Formyltransferase, putative	BMAA1395	BMAA1395	Cyclic nucleotide-binding domain protein	[TP0756-TP0995 (0.69102824)]
COG0223	COG0664	BMA0143	fmt	Methionyl-tRNA formyltransferase (EC 2.1.2.9)	BMA0045	BMA0045	Hypothetical protein {UniProtKB/TrEMBL:Q62N23}	[TP0756-TP0995 (0.69102824)]
COG0223	COG0664	BMA1392	BMA1392	Formyltransferase, putative	BMA0044	BMA0044	Hypothetical protein {UniProtKB/TrEMBL:Q62N24}	[TP0756-TP0995 (0.69102824)]
COG0223	COG0664	BMA0143	fmt	Methionyl-tRNA formyltransferase (EC 2.1.2.9)	BMAA0164	BMAA0164	Transcriptional regulator, Crp/Fnr family	[TP0756-TP0995 (0.69102824)]
COG0223	COG0664	BMA1392	BMA1392	Formyltransferase, putative	BMA0045	BMA0045	Hypothetical protein {UniProtKB/TrEMBL:Q62N23}	[TP0756-TP0995 (0.69102824)]
COG0223	COG0664	BMA0143	fmt	Methionyl-tRNA formyltransferase (EC 2.1.2.9)	BMAA0031	BMAA0031	Transcriptional regulator, Crp/Fnr family	[TP0756-TP0995 (0.69102824)]
COG0223	COG0664	BMA1392	BMA1392	Formyltransferase, putative	BMAA0031	BMAA0031	Transcriptional regulator, Crp/Fnr family	[TP0756-TP0995 (0.69102824)]
COG0223	COG0664	BMA1392	BMA1392	Formyltransferase, putative	BMAA0164	BMAA0164	Transcriptional regulator, Crp/Fnr family	[TP0756-TP0995 (0.69102824)]
COG0223	COG0664	BMA1392	BMA1392	Formyltransferase, putative	BMA0619	BMA0619	Cyclic nucleotide-binding domain protein	[TP0756-TP0995 (0.69102824)]
COG0305	COG2236	BMA1400	BMA1400	Replicative DNA helicase	BMA1332	BMA1332	Phosphoribosyl transferase domain protein	[TP0058-TP0050 (0.53343445)]
COG0465	COG4591	BMA0777	BMA0777	Cell division protein FtsH	BMA1696	BMA1696	Lipoprotein releasing system transmembrane	[TP0765-TP0582 (0.6598422)]
COG0465	COG4591	BMAA1040	BMAA1040	ATP-dependent metalloprotease, FtsH family	BMA1696	BMA1696	Lipoprotein releasing system transmembrane	[TP0765-TP0582 (0.6598422)]
COG0465	COG4591	BMA0777	BMA0777	Cell division protein FtsH	BMAA2085	BMAA2085	Putative ABC transporter, permease protein	[TP0765-TP0582 (0.6598422)]
COG0465	COG4591	BMAA1040	BMAA1040	ATP-dependent metalloprotease, FtsH family	BMAA2085	BMAA2085	Putative ABC transporter, permease protein	[TP0765-TP0582 (0.6598422)]
COG0773	COG0817	BMA2550	murC	UDP-N-acetylmuramate--L-alanine ligase (EC 6.3.2.8) (UDP-N- acetylmuramoyl-L-alanine synthetase)	BMA2355	ruvC	Crossover junction endodeoxyribonuclease ruvC (EC 3.1.22.4) (Holliday junction nuclease ruvC) (Holliday junction resolvase ruvC)	[TP0341-TP0517 (0.7285616)]
COG0773	COG0817	BMA2497	BMA2497	UDP-N-acetylmuramate:L-alanyl-gamma-D-glutamyl-me	BMA2355	ruvC	Crossover junction endodeoxyribonuclease ruvC (EC 3.1.22.4) (Holliday junction nuclease ruvC) (Holliday junction resolvase ruvC)	[TP0341-TP0517 (0.7285616)]
COG0272	COG0773	BMA1560	BMA1560	DNA ligase, NAD-dependent	BMA2550	murC	UDP-N-acetylmuramate--L-alanine ligase (EC 6.3.2.8) (UDP-N- acetylmuramoyl-L-alanine synthetase)	[TP0634-TP0341 (0.8201813)]
COG0272	COG0773	BMA1560	BMA1560	DNA ligase, NAD-dependent	BMA2497	BMA2497	UDP-N-acetylmuramate:L-alanyl-gamma-D-glutamyl-me	[TP0634-TP0341 (0.8201813)]
COG1344	COG2882	BMA3336	BMA3336	Flagellar hook-associated protein 3	BMA3277	BMA3277	Flagellar FliJ protein {UniProtKB/TrEMBL:Q62EX8}	[TP0868-TP0403 (0.93215036)]
COG1344	COG2882	BMA2873	BMA2873	Flagellin {UniProtKB/TrEMBL:Q7BSI1}	BMA3277	BMA3277	Flagellar FliJ protein {UniProtKB/TrEMBL:Q62EX8}	[TP0868-TP0403 (0.93215036)]
COG1512	COG2095	BMA3371	BMA3371	Lipoprotein, putative {UniProtKB/TrEMBL:Q62EP9}	BMA2711	BMA2711	Membrane protein, MarC family	[TP0561-TP0988 (0.5704539)]
COG1512	COG2095	BMA3371	BMA3371	Lipoprotein, putative {UniProtKB/TrEMBL:Q62EP9}	BMAA1193	BMAA1193	Hypothetical protein {UniProtKB/TrEMBL:Q62BT8}	[TP0561-TP0988 (0.5704539)]
COG1512	COG2095	BMA3371	BMA3371	Lipoprotein, putative {UniProtKB/TrEMBL:Q62EP9}	BMA2516	BMA2516	Membrane protein, MarC family	[TP0561-TP0988 (0.5704539)]
COG0353	COG0514	BMA1359	recR	Recombination protein recR	BMA2638	BMA2638	ATP-dependent DNA helicase RecQ	[TP1004-TP0103 (0.6917512)]
COG0036	COG0249	BMAA0535	BMAA0535	Ribulose-phosphate 3-epimerase	BMA1671	mutS	DNA mismatch repair protein mutS	[TP0945-TP0328 (0.6742458)]
COG0280	COG2204	BMAA0121	BMAA0121	Phosphate acetyl/butyryltransferase family	BMA0037	BMA0037	Sigma-54 dependent transcriptional regulator	[TP0094-TP0519 (0.5559654)]
COG0280	COG2204	BMAA0121	BMAA0121	Phosphate acetyl/butyryltransferase family	BMA0386	BMA0386	Sigma-54 dependent DNA-binding transcriptional	[TP0094-TP0519 (0.5559654)]
COG0280	COG2204	BMAA0121	BMAA0121	Phosphate acetyl/butyryltransferase family	BMA1740	BMA1740	Nitrogen regulation protein NR(I)	[TP0094-TP0519 (0.5559654)]
COG0280	COG2204	BMAA0121	BMAA0121	Phosphate acetyl/butyryltransferase family	BMAA1982	BMAA1982	Sigma-54 dependent DNA-binding response regulator	[TP0094-TP0519 (0.5559654)]
COG0280	COG2204	BMAA0121	BMAA0121	Phosphate acetyl/butyryltransferase family	BMA0549	BMA0549	Sigma-54 dependent DNA-binding response regulator	[TP0094-TP0519 (0.5559654)]
COG0280	COG2204	BMAA0121	BMAA0121	Phosphate acetyl/butyryltransferase family	BMAA1984	BMAA1984	Sigma-54 dependent transcriptional regulator	[TP0094-TP0519 (0.5559654)]
COG0280	COG2204	BMAA0121	BMAA0121	Phosphate acetyl/butyryltransferase family	BMA3226	BMA3226	C4-dicarboxylate transport transcriptional	[TP0094-TP0519 (0.5559654)]
COG0280	COG2204	BMAA0121	BMAA0121	Phosphate acetyl/butyryltransferase family	BMA0383	BMA0383	Sigma-54 dependent DNA-binding transcriptional	[TP0094-TP0519 (0.5559654)]
COG0280	COG2204	BMAA0121	BMAA0121	Phosphate acetyl/butyryltransferase family	BMAA0071	BMAA0071	C4-dicarboxylate transport transcriptional	[TP0094-TP0519 (0.5559654)]
COG0280	COG2204	BMAA0121	BMAA0121	Phosphate acetyl/butyryltransferase family	BMA0149	BMA0149	DNA-binding response regulator	[TP0094-TP0519 (0.5559654)]
COG0124	COG0465	BMA1344	hisS	Histidyl-tRNA synthetase (EC 6.1.1.21) (Histidine--tRNA ligase) (HisRS)	BMAA1040	BMAA1040	ATP-dependent metalloprotease, FtsH family	[TP0641-TP0330 (0.76316583)]
COG0124	COG0465	BMA1344	hisS	Histidyl-tRNA synthetase (EC 6.1.1.21) (Histidine--tRNA ligase) (HisRS)	BMA0777	BMA0777	Cell division protein FtsH	[TP0641-TP0330 (0.76316583)]
COG0257	COG0719	BMA2610	BMA2610	50S ribosomal protein L36	BMA0611	BMA0611	SufD domain protein {UniProtKB/TrEMBL:Q62LM1}	[TP0209-TP0612 (0.6772987)]
COG0564	COG1843	BMA0521	BMA0521	Pseudouridine synthase {UniProtKB/TrEMBL:Q62LV0}	BMA3327	BMA3327	Basal-body rod modification protein FlgD	[TP0339-TP0728 (0.7885255)]
COG0564	COG1843	BMA1324	BMA1324	Pseudouridine synthase {UniProtKB/TrEMBL:Q62JY5}	BMA3327	BMA3327	Basal-body rod modification protein FlgD	[TP0339-TP0728 (0.7885255)]
COG0493	COG1488	BMA2735	BMA2735	Glutamate synthase, small subunit	BMA0510	pncB	Nicotinate phosphoribosyltransferase (EC 2.4.2.11) (NAPRTase)	[TP0735-TP0628 (0.6598422)]
COG0772	COG1512	BMA0158	BMA0158	Rod shape-determining protein RodA	BMA3371	BMA3371	Lipoprotein, putative {UniProtKB/TrEMBL:Q62EP9}	[TP0387-TP0561 (0.5082704)]
COG0772	COG1512	BMA2552	BMA2552	Cell division protein FtsW	BMA3371	BMA3371	Lipoprotein, putative {UniProtKB/TrEMBL:Q62EP9}	[TP0387-TP0561 (0.5082704)]
COG0173	COG0493	BMA0193	aspS	Aspartyl-tRNA synthetase (EC 6.1.1.12) (Aspartate--tRNA ligase) (AspRS)	BMA2735	BMA2735	Glutamate synthase, small subunit	[TP0985-TP0735 (0.50901)]
COG0860	COG2080	BMA0365	BMA0365	N-acetylmuramoyl-L-alanine amidase	BMAA1154	BMAA1154	Isoquinoline 1-oxidoreductase, alpha subunit	[TP0247-TP0080 (0.7296782)]
COG0504	COG0728	BMA1691	BMA1691	CTP synthase {UniProtKB/TrEMBL:Q62J08}	BMA0378	BMA0378	Integral membrane protein MviN	[TP0305-TP0516 (0.84299135)]
COG0275	COG0820	BMA2559	mraW	S-adenosyl-methyltransferase mraW (EC 2.1.1.-)	BMA1347	BMA1347	Radical SAM enzyme, Cfr family	[TP0384-TP0068 (0.79878455)]
COG0242	COG0360	BMA1559	BMA1559	Polypeptide deformylase	BMA1404	rpsF	30S ribosomal protein S6	[TP0757-TP0063 (0.54983324)]
COG0242	COG0360	BMA0142	BMA0142	Polypeptide deformylase	BMA1404	rpsF	30S ribosomal protein S6	[TP0757-TP0063 (0.54983324)]
COG0693	COG1653	BMA0175	BMA0175	Intracellular protease, PfpI family	BMAA1073	BMAA1073	Putative sugar ABC transporter, periplasmic	[TP0445-TP0074 (0.5751514)]
COG0693	COG1653	BMAA1771	BMAA1771	DJ-1/PfpI family protein	BMA0333	BMA0333	Maltose/mannitol ABC transporter, periplasmic	[TP0445-TP0074 (0.5751514)]
COG0693	COG1653	BMAA1406	BMAA1406	DJ-1/PfpI family protein	BMA2129	BMA2129	Maltose ABC transporter, periplasmic	[TP0445-TP0074 (0.5751514)]
COG0693	COG1653	BMAA0232	BMAA0232	DJ-1/PfpI family protein	BMA2744	BMA2744	Glycerol-3-phosphate ABC transporter, periplasmic	[TP0445-TP0074 (0.5751514)]
COG0693	COG1653	BMAA0232	BMAA0232	DJ-1/PfpI family protein	BMA2129	BMA2129	Maltose ABC transporter, periplasmic	[TP0445-TP0074 (0.5751514)]
COG0693	COG1653	BMAA1771	BMAA1771	DJ-1/PfpI family protein	BMAA1073	BMAA1073	Putative sugar ABC transporter, periplasmic	[TP0445-TP0074 (0.5751514)]
COG0693	COG1653	BMAA0232	BMAA0232	DJ-1/PfpI family protein	BMAA1073	BMAA1073	Putative sugar ABC transporter, periplasmic	[TP0445-TP0074 (0.5751514)]
COG0693	COG1653	BMA0175	BMA0175	Intracellular protease, PfpI family	BMA2744	BMA2744	Glycerol-3-phosphate ABC transporter, periplasmic	[TP0445-TP0074 (0.5751514)]
COG0693	COG1653	BMAA1406	BMAA1406	DJ-1/PfpI family protein	BMA2744	BMA2744	Glycerol-3-phosphate ABC transporter, periplasmic	[TP0445-TP0074 (0.5751514)]
COG0693	COG1653	BMA0175	BMA0175	Intracellular protease, PfpI family	BMA0333	BMA0333	Maltose/mannitol ABC transporter, periplasmic	[TP0445-TP0074 (0.5751514)]
COG0693	COG1653	BMAA1406	BMAA1406	DJ-1/PfpI family protein	BMAA1073	BMAA1073	Putative sugar ABC transporter, periplasmic	[TP0445-TP0074 (0.5751514)]
COG0693	COG1653	BMAA1771	BMAA1771	DJ-1/PfpI family protein	BMA2129	BMA2129	Maltose ABC transporter, periplasmic	[TP0445-TP0074 (0.5751514)]
COG0693	COG1653	BMAA1406	BMAA1406	DJ-1/PfpI family protein	BMA0333	BMA0333	Maltose/mannitol ABC transporter, periplasmic	[TP0445-TP0074 (0.5751514)]
COG0693	COG1653	BMA0175	BMA0175	Intracellular protease, PfpI family	BMA2129	BMA2129	Maltose ABC transporter, periplasmic	[TP0445-TP0074 (0.5751514)]
COG0693	COG1653	BMAA1771	BMAA1771	DJ-1/PfpI family protein	BMA2744	BMA2744	Glycerol-3-phosphate ABC transporter, periplasmic	[TP0445-TP0074 (0.5751514)]
COG0693	COG1653	BMAA0232	BMAA0232	DJ-1/PfpI family protein	BMA0333	BMA0333	Maltose/mannitol ABC transporter, periplasmic	[TP0445-TP0074 (0.5751514)]
COG0267	COG0357	BMA2232	BMA2232	50S ribosomal protein L33	BMA2945	BMA2945	Methyltransferase GidB {UniProtKB/TrEMBL:Q62FS7}	[TP0234-TP0946 (0.6249908)]
COG0234	COG0772	BMA2431	BMA2431	10 kDa chaperonin {UniProtKB/TrEMBL:Q62H39}	BMA0158	BMA0158	Rod shape-determining protein RodA	[TP1013-TP0387 (0.81326103)]
COG0234	COG0772	BMA2002	BMA2002	10 kDa chaperonin {UniProtKB/TrEMBL:Q62I81}	BMA0158	BMA0158	Rod shape-determining protein RodA	[TP1013-TP0387 (0.81326103)]
COG0234	COG0772	BMA2431	BMA2431	10 kDa chaperonin {UniProtKB/TrEMBL:Q62H39}	BMA2552	BMA2552	Cell division protein FtsW	[TP1013-TP0387 (0.81326103)]
COG0234	COG0772	BMA2002	BMA2002	10 kDa chaperonin {UniProtKB/TrEMBL:Q62I81}	BMA2552	BMA2552	Cell division protein FtsW	[TP1013-TP0387 (0.81326103)]
COG0445	COG0457	BMA2944	gidA	tRNA uridine 5-carboxymethylaminomethyl modification enzyme gidA (Glucose-inhibited division protein A)	BMA0842	BMA0842	TPR Domain domain protein	[TP0044-TP0954 (0.8549597)]
COG0445	COG0457	BMA2944	gidA	tRNA uridine 5-carboxymethylaminomethyl modification enzyme gidA (Glucose-inhibited division protein A)	BMA3116	BMA3116	TPR domain protein {UniProtKB/TrEMBL:Q62FC6}	[TP0044-TP0954 (0.8549597)]
COG0445	COG0457	BMA2944	gidA	tRNA uridine 5-carboxymethylaminomethyl modification enzyme gidA (Glucose-inhibited division protein A)	BMA0453	BMA0453	TPR domain protein {UniProtKB/TrEMBL:Q62M06}	[TP0044-TP0954 (0.8549597)]
COG0445	COG0457	BMA2944	gidA	tRNA uridine 5-carboxymethylaminomethyl modification enzyme gidA (Glucose-inhibited division protein A)	BMAA1588	BMAA1588	Cellulose synthase operon protein C	[TP0044-TP0954 (0.8549597)]
COG0445	COG0457	BMA2944	gidA	tRNA uridine 5-carboxymethylaminomethyl modification enzyme gidA (Glucose-inhibited division protein A)	BMAA1532	BMAA1532	Type III secretion chaperone BicA	[TP0044-TP0954 (0.8549597)]
COG0305	COG1595	BMA1400	BMA1400	Replicative DNA helicase	BMA1406	BMA1406	RNA polymerase sigma-70 factor, ECF subfamily	[TP0058-TP0092 (0.74082893)]
COG0305	COG1595	BMA1400	BMA1400	Replicative DNA helicase	BMAA1013	BMAA1013	RNA polymerase sigma-70 factor, ECF subfamily	[TP0058-TP0092 (0.74082893)]
COG0305	COG1595	BMA1400	BMA1400	Replicative DNA helicase	BMAA1187	BMAA1187	RNA polymerase sigma-70 factor, ECF subfamily	[TP0058-TP0092 (0.74082893)]
COG0305	COG1595	BMA1400	BMA1400	Replicative DNA helicase	BMAA0061	BMAA0061	RNA polymerase sigma-70 factor, ECF subfamily	[TP0058-TP0092 (0.74082893)]
COG0305	COG1595	BMA1400	BMA1400	Replicative DNA helicase	BMA1850	BMA1850	RNA polymerase sigma-70 factor, ECF subfamily	[TP0058-TP0092 (0.74082893)]
COG0305	COG1595	BMA1400	BMA1400	Replicative DNA helicase	BMAA2111	BMAA2111	Putative sigma-70 factor	[TP0058-TP0092 (0.74082893)]
COG0305	COG1595	BMA1400	BMA1400	Replicative DNA helicase	BMA0536	BMA0536	RNA polymerase sigma-H factor	[TP0058-TP0092 (0.74082893)]
COG0305	COG1595	BMA1400	BMA1400	Replicative DNA helicase	BMA1191	BMA1191	RNA polymerase sigma-70 factor, ECF subfamily	[TP0058-TP0092 (0.74082893)]
COG0305	COG1595	BMA1400	BMA1400	Replicative DNA helicase	BMA1899	BMA1899	RNA polymerase sigma-70 factor, ECF family	[TP0058-TP0092 (0.74082893)]
COG0305	COG1595	BMA1400	BMA1400	Replicative DNA helicase	BMAA1182	BMAA1182	RNA polymerase sigma-70 factor, ECF family	[TP0058-TP0092 (0.74082893)]
COG0290	COG1516	BMA1095	BMA1095	Translation initiation factor IF-3	BMA3283	BMA3283	Flagellar protein FliS {UniProtKB/TrEMBL:Q62EX2}	[TP0850-TP0943 (0.6225916)]
COG0228	COG0250	BMA0403	rpsP	Ribosomal protein S16 {UniProtKB/TrEMBL:Q62M50}	BMA2646	BMA2646	Transcription antitermination protein NusG	[TP0905-TP0236 (0.7099409)]
COG1595	COG1868	BMAA1182	BMAA1182	RNA polymerase sigma-70 factor, ECF family	BMA2764	BMA2764	Flagellar motor switch protein FliM	[TP0092-TP0721 (0.802411)]
COG1595	COG1868	BMAA0061	BMAA0061	RNA polymerase sigma-70 factor, ECF subfamily	BMA2764	BMA2764	Flagellar motor switch protein FliM	[TP0092-TP0721 (0.802411)]
COG1595	COG1868	BMAA2111	BMAA2111	Putative sigma-70 factor	BMA2764	BMA2764	Flagellar motor switch protein FliM	[TP0092-TP0721 (0.802411)]
COG1595	COG1868	BMA1406	BMA1406	RNA polymerase sigma-70 factor, ECF subfamily	BMA2764	BMA2764	Flagellar motor switch protein FliM	[TP0092-TP0721 (0.802411)]
COG1595	COG1868	BMA1850	BMA1850	RNA polymerase sigma-70 factor, ECF subfamily	BMA2764	BMA2764	Flagellar motor switch protein FliM	[TP0092-TP0721 (0.802411)]
COG1595	COG1868	BMA1899	BMA1899	RNA polymerase sigma-70 factor, ECF family	BMA2764	BMA2764	Flagellar motor switch protein FliM	[TP0092-TP0721 (0.802411)]
COG1595	COG1868	BMAA1187	BMAA1187	RNA polymerase sigma-70 factor, ECF subfamily	BMA2764	BMA2764	Flagellar motor switch protein FliM	[TP0092-TP0721 (0.802411)]
COG1595	COG1868	BMA0536	BMA0536	RNA polymerase sigma-H factor	BMA2764	BMA2764	Flagellar motor switch protein FliM	[TP0092-TP0721 (0.802411)]
COG1595	COG1868	BMA1191	BMA1191	RNA polymerase sigma-70 factor, ECF subfamily	BMA2764	BMA2764	Flagellar motor switch protein FliM	[TP0092-TP0721 (0.802411)]
COG1595	COG1868	BMAA1013	BMAA1013	RNA polymerase sigma-70 factor, ECF subfamily	BMA2764	BMA2764	Flagellar motor switch protein FliM	[TP0092-TP0721 (0.802411)]
COG0173	COG1512	BMA0193	aspS	Aspartyl-tRNA synthetase (EC 6.1.1.12) (Aspartate--tRNA ligase) (AspRS)	BMA3371	BMA3371	Lipoprotein, putative {UniProtKB/TrEMBL:Q62EP9}	[TP0985-TP0561 (0.83540547)]
COG0465	COG0532	BMA0777	BMA0777	Cell division protein FtsH	BMA1061	infB	Translation initiation factor IF-2	[TP0330-TP0891 (0.8751731)]
COG0465	COG0532	BMAA1040	BMAA1040	ATP-dependent metalloprotease, FtsH family	BMA1061	infB	Translation initiation factor IF-2	[TP0330-TP0891 (0.8751731)]
COG1452	COG1488	BMA0208	BMA0208	Organic solvent tolerance protein, putative	BMA0510	pncB	Nicotinate phosphoribosyltransferase (EC 2.4.2.11) (NAPRTase)	[TP0515-TP0628 (0.6658587)]
COG0234	COG0445	BMA2431	BMA2431	10 kDa chaperonin {UniProtKB/TrEMBL:Q62H39}	BMA2944	gidA	tRNA uridine 5-carboxymethylaminomethyl modification enzyme gidA (Glucose-inhibited division protein A)	[TP1013-TP0044 (0.813164)]
COG0234	COG0445	BMA2002	BMA2002	10 kDa chaperonin {UniProtKB/TrEMBL:Q62I81}	BMA2944	gidA	tRNA uridine 5-carboxymethylaminomethyl modification enzyme gidA (Glucose-inhibited division protein A)	[TP1013-TP0044 (0.813164)]
COG0326	COG0353	BMA1947	htpG	Chaperone protein htpG (Heat shock protein htpG) (High temperature protein G)	BMA1359	recR	Recombination protein recR	[TP0984-TP1004 (0.5573069)]
COG0265	COG1381	BMA0310	BMA0310	Serine protease {UniProtKB/TrEMBL:Q62MD4}	BMA0545	recO	DNA repair protein recO (Recombination protein O)	[TP0773-TP0636 (0.870009)]
COG0265	COG1381	BMA0539	BMA0539	Serine protease, MucD {UniProtKB/TrEMBL:Q62LT3}	BMA0545	recO	DNA repair protein recO (Recombination protein O)	[TP0773-TP0636 (0.870009)]
COG0265	COG1381	BMA2700	BMA2700	Serine protease {UniProtKB/TrEMBL:Q62GF3}	BMA0545	recO	DNA repair protein recO (Recombination protein O)	[TP0773-TP0636 (0.870009)]
COG0457	COG0860	BMA3116	BMA3116	TPR domain protein {UniProtKB/TrEMBL:Q62FC6}	BMA0365	BMA0365	N-acetylmuramoyl-L-alanine amidase	[TP0820-TP0247 (0.74644035), TP0067-TP0247 (0.79531366)]
COG0457	COG0860	BMA0842	BMA0842	TPR Domain domain protein	BMA0365	BMA0365	N-acetylmuramoyl-L-alanine amidase	[TP0820-TP0247 (0.74644035), TP0067-TP0247 (0.79531366)]
COG0457	COG0860	BMA0453	BMA0453	TPR domain protein {UniProtKB/TrEMBL:Q62M06}	BMA0365	BMA0365	N-acetylmuramoyl-L-alanine amidase	[TP0820-TP0247 (0.74644035), TP0067-TP0247 (0.79531366)]
COG0457	COG0860	BMAA1588	BMAA1588	Cellulose synthase operon protein C	BMA0365	BMA0365	N-acetylmuramoyl-L-alanine amidase	[TP0820-TP0247 (0.74644035), TP0067-TP0247 (0.79531366)]
COG0457	COG0860	BMAA1532	BMAA1532	Type III secretion chaperone BicA	BMA0365	BMA0365	N-acetylmuramoyl-L-alanine amidase	[TP0820-TP0247 (0.74644035), TP0067-TP0247 (0.79531366)]
COG2201	COG4786	BMAA0221.1	cheB2	Chemotaxis response regulator protein-glutamate methylesterase 2 (EC 3.1.1.61)	BMA3330	BMA3330	Flagellar basal-body rod protein FlgG	[TP0631-TP0961 (0.5728655)]
COG2201	COG4786	BMA2854	cheB1	Chemotaxis response regulator protein-glutamate methylesterase 1 (EC 3.1.1.61)	BMA3330	BMA3330	Flagellar basal-body rod protein FlgG	[TP0631-TP0961 (0.5728655)]
COG1653	COG2204	BMA2129	BMA2129	Maltose ABC transporter, periplasmic	BMAA0071	BMAA0071	C4-dicarboxylate transport transcriptional	[TP0074-TP0519 (0.57840663)]
COG1653	COG2204	BMA0333	BMA0333	Maltose/mannitol ABC transporter, periplasmic	BMAA1984	BMAA1984	Sigma-54 dependent transcriptional regulator	[TP0074-TP0519 (0.57840663)]
COG1653	COG2204	BMAA1073	BMAA1073	Putative sugar ABC transporter, periplasmic	BMAA0071	BMAA0071	C4-dicarboxylate transport transcriptional	[TP0074-TP0519 (0.57840663)]
COG1653	COG2204	BMAA1073	BMAA1073	Putative sugar ABC transporter, periplasmic	BMA0149	BMA0149	DNA-binding response regulator	[TP0074-TP0519 (0.57840663)]
COG1653	COG2204	BMA0333	BMA0333	Maltose/mannitol ABC transporter, periplasmic	BMA3226	BMA3226	C4-dicarboxylate transport transcriptional	[TP0074-TP0519 (0.57840663)]
COG1653	COG2204	BMA0333	BMA0333	Maltose/mannitol ABC transporter, periplasmic	BMAA0071	BMAA0071	C4-dicarboxylate transport transcriptional	[TP0074-TP0519 (0.57840663)]
COG1653	COG2204	BMAA1073	BMAA1073	Putative sugar ABC transporter, periplasmic	BMA0037	BMA0037	Sigma-54 dependent transcriptional regulator	[TP0074-TP0519 (0.57840663)]
COG1653	COG2204	BMA0333	BMA0333	Maltose/mannitol ABC transporter, periplasmic	BMA0386	BMA0386	Sigma-54 dependent DNA-binding transcriptional	[TP0074-TP0519 (0.57840663)]
COG1653	COG2204	BMAA1073	BMAA1073	Putative sugar ABC transporter, periplasmic	BMA1740	BMA1740	Nitrogen regulation protein NR(I)	[TP0074-TP0519 (0.57840663)]
COG1653	COG2204	BMA2744	BMA2744	Glycerol-3-phosphate ABC transporter, periplasmic	BMA0383	BMA0383	Sigma-54 dependent DNA-binding transcriptional	[TP0074-TP0519 (0.57840663)]
COG1653	COG2204	BMA2744	BMA2744	Glycerol-3-phosphate ABC transporter, periplasmic	BMA0549	BMA0549	Sigma-54 dependent DNA-binding response regulator	[TP0074-TP0519 (0.57840663)]
COG1653	COG2204	BMA2129	BMA2129	Maltose ABC transporter, periplasmic	BMA0149	BMA0149	DNA-binding response regulator	[TP0074-TP0519 (0.57840663)]
COG1653	COG2204	BMA2129	BMA2129	Maltose ABC transporter, periplasmic	BMA0037	BMA0037	Sigma-54 dependent transcriptional regulator	[TP0074-TP0519 (0.57840663)]
COG1653	COG2204	BMA2129	BMA2129	Maltose ABC transporter, periplasmic	BMA3226	BMA3226	C4-dicarboxylate transport transcriptional	[TP0074-TP0519 (0.57840663)]
COG1653	COG2204	BMA2744	BMA2744	Glycerol-3-phosphate ABC transporter, periplasmic	BMA3226	BMA3226	C4-dicarboxylate transport transcriptional	[TP0074-TP0519 (0.57840663)]
COG1653	COG2204	BMA2744	BMA2744	Glycerol-3-phosphate ABC transporter, periplasmic	BMA1740	BMA1740	Nitrogen regulation protein NR(I)	[TP0074-TP0519 (0.57840663)]
COG1653	COG2204	BMA2744	BMA2744	Glycerol-3-phosphate ABC transporter, periplasmic	BMA0386	BMA0386	Sigma-54 dependent DNA-binding transcriptional	[TP0074-TP0519 (0.57840663)]
COG1653	COG2204	BMAA1073	BMAA1073	Putative sugar ABC transporter, periplasmic	BMAA1984	BMAA1984	Sigma-54 dependent transcriptional regulator	[TP0074-TP0519 (0.57840663)]
COG1653	COG2204	BMAA1073	BMAA1073	Putative sugar ABC transporter, periplasmic	BMA0386	BMA0386	Sigma-54 dependent DNA-binding transcriptional	[TP0074-TP0519 (0.57840663)]
COG1653	COG2204	BMA0333	BMA0333	Maltose/mannitol ABC transporter, periplasmic	BMA0549	BMA0549	Sigma-54 dependent DNA-binding response regulator	[TP0074-TP0519 (0.57840663)]
COG1653	COG2204	BMA2129	BMA2129	Maltose ABC transporter, periplasmic	BMA0549	BMA0549	Sigma-54 dependent DNA-binding response regulator	[TP0074-TP0519 (0.57840663)]
COG1653	COG2204	BMAA1073	BMAA1073	Putative sugar ABC transporter, periplasmic	BMA0383	BMA0383	Sigma-54 dependent DNA-binding transcriptional	[TP0074-TP0519 (0.57840663)]
COG1653	COG2204	BMA0333	BMA0333	Maltose/mannitol ABC transporter, periplasmic	BMA1740	BMA1740	Nitrogen regulation protein NR(I)	[TP0074-TP0519 (0.57840663)]
COG1653	COG2204	BMA2129	BMA2129	Maltose ABC transporter, periplasmic	BMA0383	BMA0383	Sigma-54 dependent DNA-binding transcriptional	[TP0074-TP0519 (0.57840663)]
COG1653	COG2204	BMA2744	BMA2744	Glycerol-3-phosphate ABC transporter, periplasmic	BMAA0071	BMAA0071	C4-dicarboxylate transport transcriptional	[TP0074-TP0519 (0.57840663)]
COG1653	COG2204	BMA2129	BMA2129	Maltose ABC transporter, periplasmic	BMA0386	BMA0386	Sigma-54 dependent DNA-binding transcriptional	[TP0074-TP0519 (0.57840663)]
COG1653	COG2204	BMAA1073	BMAA1073	Putative sugar ABC transporter, periplasmic	BMA0549	BMA0549	Sigma-54 dependent DNA-binding response regulator	[TP0074-TP0519 (0.57840663)]
COG1653	COG2204	BMAA1073	BMAA1073	Putative sugar ABC transporter, periplasmic	BMAA1982	BMAA1982	Sigma-54 dependent DNA-binding response regulator	[TP0074-TP0519 (0.57840663)]
COG1653	COG2204	BMA2744	BMA2744	Glycerol-3-phosphate ABC transporter, periplasmic	BMAA1982	BMAA1982	Sigma-54 dependent DNA-binding response regulator	[TP0074-TP0519 (0.57840663)]
COG1653	COG2204	BMA2744	BMA2744	Glycerol-3-phosphate ABC transporter, periplasmic	BMA0037	BMA0037	Sigma-54 dependent transcriptional regulator	[TP0074-TP0519 (0.57840663)]
COG1653	COG2204	BMA2744	BMA2744	Glycerol-3-phosphate ABC transporter, periplasmic	BMA0149	BMA0149	DNA-binding response regulator	[TP0074-TP0519 (0.57840663)]
COG1653	COG2204	BMA2129	BMA2129	Maltose ABC transporter, periplasmic	BMA1740	BMA1740	Nitrogen regulation protein NR(I)	[TP0074-TP0519 (0.57840663)]
COG1653	COG2204	BMA0333	BMA0333	Maltose/mannitol ABC transporter, periplasmic	BMAA1982	BMAA1982	Sigma-54 dependent DNA-binding response regulator	[TP0074-TP0519 (0.57840663)]
COG1653	COG2204	BMA2129	BMA2129	Maltose ABC transporter, periplasmic	BMAA1984	BMAA1984	Sigma-54 dependent transcriptional regulator	[TP0074-TP0519 (0.57840663)]
COG1653	COG2204	BMA0333	BMA0333	Maltose/mannitol ABC transporter, periplasmic	BMA0383	BMA0383	Sigma-54 dependent DNA-binding transcriptional	[TP0074-TP0519 (0.57840663)]
COG1653	COG2204	BMA0333	BMA0333	Maltose/mannitol ABC transporter, periplasmic	BMA0037	BMA0037	Sigma-54 dependent transcriptional regulator	[TP0074-TP0519 (0.57840663)]
COG1653	COG2204	BMA0333	BMA0333	Maltose/mannitol ABC transporter, periplasmic	BMA0149	BMA0149	DNA-binding response regulator	[TP0074-TP0519 (0.57840663)]
COG1653	COG2204	BMA2129	BMA2129	Maltose ABC transporter, periplasmic	BMAA1982	BMAA1982	Sigma-54 dependent DNA-binding response regulator	[TP0074-TP0519 (0.57840663)]
COG1653	COG2204	BMAA1073	BMAA1073	Putative sugar ABC transporter, periplasmic	BMA3226	BMA3226	C4-dicarboxylate transport transcriptional	[TP0074-TP0519 (0.57840663)]
COG1653	COG2204	BMA2744	BMA2744	Glycerol-3-phosphate ABC transporter, periplasmic	BMAA1984	BMAA1984	Sigma-54 dependent transcriptional regulator	[TP0074-TP0519 (0.57840663)]
COG0652	COG1749	BMA1659	BMA1659	Peptidyl-prolyl cis-trans isomerase B	BMA3328	BMA3328	Flagellar hook protein FlgE	[TP0947-TP0727 (0.6414869)]
COG0652	COG1749	BMA1658	BMA1658	Peptidyl-prolyl cis-trans isomerase A	BMA3328	BMA3328	Flagellar hook protein FlgE	[TP0947-TP0727 (0.6414869)]
COG1186	COG1925	BMA1699	BMA1699	Peptide chain release factor 2, programmed	BMA3212	BMA3212	Phosphocarrier protein HPr	[TP0576-TP0589 (0.79878455)]
COG1186	COG1925	BMA1767	BMA1767	Peptidyl-tRNA hydrolase, putative	BMA3212	BMA3212	Phosphocarrier protein HPr	[TP0576-TP0589 (0.79878455)]
COG1749	COG2885	BMA3328	BMA3328	Flagellar hook protein FlgE	BMA0841	BMA0841	OmpA family protein {UniProtKB/TrEMBL:Q62L32}	[TP0727-TP0292 (0.89187646)]
COG1749	COG2885	BMA3328	BMA3328	Flagellar hook protein FlgE	BMA2828	BMA2828	OmpA domain protein {UniProtKB/TrEMBL:Q62G34}	[TP0727-TP0292 (0.89187646)]
COG1749	COG2885	BMA3328	BMA3328	Flagellar hook protein FlgE	BMA2082	BMA2082	Outer membrane protein, OmpA family	[TP0727-TP0292 (0.89187646)]
COG1749	COG2885	BMA3328	BMA3328	Flagellar hook protein FlgE	BMA0711	BMA0711	OmpA family protein {UniProtKB/TrEMBL:Q62LD8}	[TP0727-TP0292 (0.89187646)]
COG1749	COG2885	BMA3328	BMA3328	Flagellar hook protein FlgE	BMA0436	BMA0436	OmpA family protein {UniProtKB/TrEMBL:Q62M19}	[TP0727-TP0292 (0.89187646)]
COG1177	COG1558	BMA1298	BMA1298	Putrescine ABC transporter, permease protein	BMA3326	BMA3326	Flagellar basal-body rod protein FlgC	[TP0654-TP0397 (0.7022186)]
COG1177	COG1558	BMAA0858	BMAA0858	ABC transporter, permease protein	BMA3326	BMA3326	Flagellar basal-body rod protein FlgC	[TP0654-TP0397 (0.7022186)]
COG1177	COG1558	BMAA1822	BMAA1822	Putative ABC transporter, permease protein	BMA3326	BMA3326	Flagellar basal-body rod protein FlgC	[TP0654-TP0397 (0.7022186)]
COG1177	COG1558	BMA3075	BMA3075	ABC transporter, permease protein	BMA3326	BMA3326	Flagellar basal-body rod protein FlgC	[TP0654-TP0397 (0.7022186)]
COG0319	COG0333	BMA0223	BMA0223	UPF0054 protein BMA0223	BMA0528	rpmF	Ribosomal protein L32 {UniProtKB/TrEMBL:Q62LU4}	[TP0650-TP0807 (0.80809164)]
COG0195	COG1643	BMA1062	BMA1062	N utilization substance protein A	BMA1750	BMA1750	ATP-dependent helicase HrpA	[TP0892-TP0526 (0.71912634)]
COG0216	COG0457	BMAA0504	prfA	Peptide chain release factor 1 (RF-1)	BMAA1532	BMAA1532	Type III secretion chaperone BicA	[TP0051-TP0067 (0.7097377)]
COG0216	COG0457	BMAA0504	prfA	Peptide chain release factor 1 (RF-1)	BMA0453	BMA0453	TPR domain protein {UniProtKB/TrEMBL:Q62M06}	[TP0051-TP0067 (0.7097377)]
COG0216	COG0457	BMAA0504	prfA	Peptide chain release factor 1 (RF-1)	BMA3116	BMA3116	TPR domain protein {UniProtKB/TrEMBL:Q62FC6}	[TP0051-TP0067 (0.7097377)]
COG0216	COG0457	BMAA0504	prfA	Peptide chain release factor 1 (RF-1)	BMAA1588	BMAA1588	Cellulose synthase operon protein C	[TP0051-TP0067 (0.7097377)]
COG0216	COG0457	BMAA0504	prfA	Peptide chain release factor 1 (RF-1)	BMA0842	BMA0842	TPR Domain domain protein	[TP0051-TP0067 (0.7097377)]
COG1360	COG4786	BMAA1115	BMAA1115	OmpA family protein {UniProtKB/TrEMBL:Q62C05}	BMA3330	BMA3330	Flagellar basal-body rod protein FlgG	[TP0724-TP0961 (0.729456)]
COG0687	COG0693	BMA1301	BMA1301	Putrescine ABC transporter, periplasmic	BMAA1406	BMAA1406	DJ-1/PfpI family protein	[TP0655-TP0445 (0.5706956)]
COG0687	COG0693	BMAA0432	BMAA0432	Spermidine/putrescine ABC transporter,	BMAA0232	BMAA0232	DJ-1/PfpI family protein	[TP0655-TP0445 (0.5706956)]
COG0687	COG0693	BMA1301	BMA1301	Putrescine ABC transporter, periplasmic	BMAA0232	BMAA0232	DJ-1/PfpI family protein	[TP0655-TP0445 (0.5706956)]
COG0687	COG0693	BMA0123	BMA0123	ABC transporter, periplasmic substrate-binding	BMAA0232	BMAA0232	DJ-1/PfpI family protein	[TP0655-TP0445 (0.5706956)]
COG0687	COG0693	BMA0123	BMA0123	ABC transporter, periplasmic substrate-binding	BMAA1771	BMAA1771	DJ-1/PfpI family protein	[TP0655-TP0445 (0.5706956)]
COG0687	COG0693	BMAA0432	BMAA0432	Spermidine/putrescine ABC transporter,	BMAA1406	BMAA1406	DJ-1/PfpI family protein	[TP0655-TP0445 (0.5706956)]
COG0687	COG0693	BMA1301	BMA1301	Putrescine ABC transporter, periplasmic	BMA0175	BMA0175	Intracellular protease, PfpI family	[TP0655-TP0445 (0.5706956)]
COG0687	COG0693	BMAA0432	BMAA0432	Spermidine/putrescine ABC transporter,	BMA0175	BMA0175	Intracellular protease, PfpI family	[TP0655-TP0445 (0.5706956)]
COG0687	COG0693	BMA1301	BMA1301	Putrescine ABC transporter, periplasmic	BMAA1771	BMAA1771	DJ-1/PfpI family protein	[TP0655-TP0445 (0.5706956)]
COG0687	COG0693	BMA0123	BMA0123	ABC transporter, periplasmic substrate-binding	BMAA1406	BMAA1406	DJ-1/PfpI family protein	[TP0655-TP0445 (0.5706956)]
COG0687	COG0693	BMAA0432	BMAA0432	Spermidine/putrescine ABC transporter,	BMAA1771	BMAA1771	DJ-1/PfpI family protein	[TP0655-TP0445 (0.5706956)]
COG0687	COG0693	BMA0123	BMA0123	ABC transporter, periplasmic substrate-binding	BMA0175	BMA0175	Intracellular protease, PfpI family	[TP0655-TP0445 (0.5706956)]
COG1385	COG2204	BMA2472	BMA2472	Hypothetical protein {UniProtKB/TrEMBL:Q62H02}	BMA0149	BMA0149	DNA-binding response regulator	[TP0032-TP0519 (0.67332727)]
COG1385	COG2204	BMA2472	BMA2472	Hypothetical protein {UniProtKB/TrEMBL:Q62H02}	BMA0383	BMA0383	Sigma-54 dependent DNA-binding transcriptional	[TP0032-TP0519 (0.67332727)]
COG1385	COG2204	BMA2472	BMA2472	Hypothetical protein {UniProtKB/TrEMBL:Q62H02}	BMA0037	BMA0037	Sigma-54 dependent transcriptional regulator	[TP0032-TP0519 (0.67332727)]
COG1385	COG2204	BMA2472	BMA2472	Hypothetical protein {UniProtKB/TrEMBL:Q62H02}	BMA3226	BMA3226	C4-dicarboxylate transport transcriptional	[TP0032-TP0519 (0.67332727)]
COG1385	COG2204	BMA2472	BMA2472	Hypothetical protein {UniProtKB/TrEMBL:Q62H02}	BMA0386	BMA0386	Sigma-54 dependent DNA-binding transcriptional	[TP0032-TP0519 (0.67332727)]
COG1385	COG2204	BMA2472	BMA2472	Hypothetical protein {UniProtKB/TrEMBL:Q62H02}	BMAA1982	BMAA1982	Sigma-54 dependent DNA-binding response regulator	[TP0032-TP0519 (0.67332727)]
COG1385	COG2204	BMA2472	BMA2472	Hypothetical protein {UniProtKB/TrEMBL:Q62H02}	BMA1740	BMA1740	Nitrogen regulation protein NR(I)	[TP0032-TP0519 (0.67332727)]
COG1385	COG2204	BMA2472	BMA2472	Hypothetical protein {UniProtKB/TrEMBL:Q62H02}	BMAA1984	BMAA1984	Sigma-54 dependent transcriptional regulator	[TP0032-TP0519 (0.67332727)]
COG1385	COG2204	BMA2472	BMA2472	Hypothetical protein {UniProtKB/TrEMBL:Q62H02}	BMA0549	BMA0549	Sigma-54 dependent DNA-binding response regulator	[TP0032-TP0519 (0.67332727)]
COG1385	COG2204	BMA2472	BMA2472	Hypothetical protein {UniProtKB/TrEMBL:Q62H02}	BMAA0071	BMAA0071	C4-dicarboxylate transport transcriptional	[TP0032-TP0519 (0.67332727)]
COG0542	COG2204	BMAA0738	BMAA0738	ATP-dependent Clp protease, ATP-binding subunit	BMA1740	BMA1740	Nitrogen regulation protein NR(I)	[TP0071-TP0519 (0.6908589)]
COG0542	COG2204	BMA1377	BMA1377	ATP-dependent Clp protease, ATP-binding subunit	BMA1740	BMA1740	Nitrogen regulation protein NR(I)	[TP0071-TP0519 (0.6908589)]
COG0542	COG2204	BMAA0738	BMAA0738	ATP-dependent Clp protease, ATP-binding subunit	BMA0037	BMA0037	Sigma-54 dependent transcriptional regulator	[TP0071-TP0519 (0.6908589)]
COG0542	COG2204	BMA2830	BMA2830	ClpA/B type protease {UniProtKB/TrEMBL:Q62G32}	BMA1740	BMA1740	Nitrogen regulation protein NR(I)	[TP0071-TP0519 (0.6908589)]
COG0542	COG2204	BMAA0409	BMAA0409	Putative ATP-dependent Clp protease, ATP-binding	BMA0383	BMA0383	Sigma-54 dependent DNA-binding transcriptional	[TP0071-TP0519 (0.6908589)]
COG0542	COG2204	BMA1377	BMA1377	ATP-dependent Clp protease, ATP-binding subunit	BMAA0071	BMAA0071	C4-dicarboxylate transport transcriptional	[TP0071-TP0519 (0.6908589)]
COG0542	COG2204	BMA1377	BMA1377	ATP-dependent Clp protease, ATP-binding subunit	BMAA1982	BMAA1982	Sigma-54 dependent DNA-binding response regulator	[TP0071-TP0519 (0.6908589)]
COG0542	COG2204	BMA2830	BMA2830	ClpA/B type protease {UniProtKB/TrEMBL:Q62G32}	BMAA1982	BMAA1982	Sigma-54 dependent DNA-binding response regulator	[TP0071-TP0519 (0.6908589)]
COG0542	COG2204	BMA2281	BMA2281	ATP-dependent Clp protease, ATP-binding subunit	BMA0149	BMA0149	DNA-binding response regulator	[TP0071-TP0519 (0.6908589)]
COG0542	COG2204	BMAA0738	BMAA0738	ATP-dependent Clp protease, ATP-binding subunit	BMAA0071	BMAA0071	C4-dicarboxylate transport transcriptional	[TP0071-TP0519 (0.6908589)]
COG0542	COG2204	BMAA0409	BMAA0409	Putative ATP-dependent Clp protease, ATP-binding	BMAA0071	BMAA0071	C4-dicarboxylate transport transcriptional	[TP0071-TP0519 (0.6908589)]
COG0542	COG2204	BMA2281	BMA2281	ATP-dependent Clp protease, ATP-binding subunit	BMAA1984	BMAA1984	Sigma-54 dependent transcriptional regulator	[TP0071-TP0519 (0.6908589)]
COG0542	COG2204	BMAA0409	BMAA0409	Putative ATP-dependent Clp protease, ATP-binding	BMAA1982	BMAA1982	Sigma-54 dependent DNA-binding response regulator	[TP0071-TP0519 (0.6908589)]
COG0542	COG2204	BMA1377	BMA1377	ATP-dependent Clp protease, ATP-binding subunit	BMA0549	BMA0549	Sigma-54 dependent DNA-binding response regulator	[TP0071-TP0519 (0.6908589)]
COG0542	COG2204	BMA1377	BMA1377	ATP-dependent Clp protease, ATP-binding subunit	BMA0383	BMA0383	Sigma-54 dependent DNA-binding transcriptional	[TP0071-TP0519 (0.6908589)]
COG0542	COG2204	BMAA0409	BMAA0409	Putative ATP-dependent Clp protease, ATP-binding	BMA3226	BMA3226	C4-dicarboxylate transport transcriptional	[TP0071-TP0519 (0.6908589)]
COG0542	COG2204	BMA1377	BMA1377	ATP-dependent Clp protease, ATP-binding subunit	BMA3226	BMA3226	C4-dicarboxylate transport transcriptional	[TP0071-TP0519 (0.6908589)]
COG0542	COG2204	BMAA0409	BMAA0409	Putative ATP-dependent Clp protease, ATP-binding	BMA0037	BMA0037	Sigma-54 dependent transcriptional regulator	[TP0071-TP0519 (0.6908589)]
COG0542	COG2204	BMA2281	BMA2281	ATP-dependent Clp protease, ATP-binding subunit	BMA0549	BMA0549	Sigma-54 dependent DNA-binding response regulator	[TP0071-TP0519 (0.6908589)]
COG0542	COG2204	BMA2830	BMA2830	ClpA/B type protease {UniProtKB/TrEMBL:Q62G32}	BMA3226	BMA3226	C4-dicarboxylate transport transcriptional	[TP0071-TP0519 (0.6908589)]
COG0542	COG2204	BMA1377	BMA1377	ATP-dependent Clp protease, ATP-binding subunit	BMA0386	BMA0386	Sigma-54 dependent DNA-binding transcriptional	[TP0071-TP0519 (0.6908589)]
COG0542	COG2204	BMAA0409	BMAA0409	Putative ATP-dependent Clp protease, ATP-binding	BMA0386	BMA0386	Sigma-54 dependent DNA-binding transcriptional	[TP0071-TP0519 (0.6908589)]
COG0542	COG2204	BMAA0738	BMAA0738	ATP-dependent Clp protease, ATP-binding subunit	BMA0149	BMA0149	DNA-binding response regulator	[TP0071-TP0519 (0.6908589)]
COG0542	COG2204	BMA2281	BMA2281	ATP-dependent Clp protease, ATP-binding subunit	BMA0383	BMA0383	Sigma-54 dependent DNA-binding transcriptional	[TP0071-TP0519 (0.6908589)]
COG0542	COG2204	BMAA0738	BMAA0738	ATP-dependent Clp protease, ATP-binding subunit	BMAA1984	BMAA1984	Sigma-54 dependent transcriptional regulator	[TP0071-TP0519 (0.6908589)]
COG0542	COG2204	BMA1377	BMA1377	ATP-dependent Clp protease, ATP-binding subunit	BMAA1984	BMAA1984	Sigma-54 dependent transcriptional regulator	[TP0071-TP0519 (0.6908589)]
COG0542	COG2204	BMA2830	BMA2830	ClpA/B type protease {UniProtKB/TrEMBL:Q62G32}	BMA0383	BMA0383	Sigma-54 dependent DNA-binding transcriptional	[TP0071-TP0519 (0.6908589)]
COG0542	COG2204	BMAA0738	BMAA0738	ATP-dependent Clp protease, ATP-binding subunit	BMAA1982	BMAA1982	Sigma-54 dependent DNA-binding response regulator	[TP0071-TP0519 (0.6908589)]
COG0542	COG2204	BMAA0409	BMAA0409	Putative ATP-dependent Clp protease, ATP-binding	BMA0549	BMA0549	Sigma-54 dependent DNA-binding response regulator	[TP0071-TP0519 (0.6908589)]
COG0542	COG2204	BMA2281	BMA2281	ATP-dependent Clp protease, ATP-binding subunit	BMA1740	BMA1740	Nitrogen regulation protein NR(I)	[TP0071-TP0519 (0.6908589)]
COG0542	COG2204	BMA2281	BMA2281	ATP-dependent Clp protease, ATP-binding subunit	BMA0386	BMA0386	Sigma-54 dependent DNA-binding transcriptional	[TP0071-TP0519 (0.6908589)]
COG0542	COG2204	BMA2281	BMA2281	ATP-dependent Clp protease, ATP-binding subunit	BMA3226	BMA3226	C4-dicarboxylate transport transcriptional	[TP0071-TP0519 (0.6908589)]
COG0542	COG2204	BMA1377	BMA1377	ATP-dependent Clp protease, ATP-binding subunit	BMA0037	BMA0037	Sigma-54 dependent transcriptional regulator	[TP0071-TP0519 (0.6908589)]
COG0542	COG2204	BMAA0738	BMAA0738	ATP-dependent Clp protease, ATP-binding subunit	BMA0383	BMA0383	Sigma-54 dependent DNA-binding transcriptional	[TP0071-TP0519 (0.6908589)]
COG0542	COG2204	BMA2281	BMA2281	ATP-dependent Clp protease, ATP-binding subunit	BMAA1982	BMAA1982	Sigma-54 dependent DNA-binding response regulator	[TP0071-TP0519 (0.6908589)]
COG0542	COG2204	BMA2281	BMA2281	ATP-dependent Clp protease, ATP-binding subunit	BMAA0071	BMAA0071	C4-dicarboxylate transport transcriptional	[TP0071-TP0519 (0.6908589)]
COG0542	COG2204	BMA2281	BMA2281	ATP-dependent Clp protease, ATP-binding subunit	BMA0037	BMA0037	Sigma-54 dependent transcriptional regulator	[TP0071-TP0519 (0.6908589)]
COG0542	COG2204	BMAA0738	BMAA0738	ATP-dependent Clp protease, ATP-binding subunit	BMA3226	BMA3226	C4-dicarboxylate transport transcriptional	[TP0071-TP0519 (0.6908589)]
COG0542	COG2204	BMAA0409	BMAA0409	Putative ATP-dependent Clp protease, ATP-binding	BMAA1984	BMAA1984	Sigma-54 dependent transcriptional regulator	[TP0071-TP0519 (0.6908589)]
COG0542	COG2204	BMA1377	BMA1377	ATP-dependent Clp protease, ATP-binding subunit	BMA0149	BMA0149	DNA-binding response regulator	[TP0071-TP0519 (0.6908589)]
COG0542	COG2204	BMA2830	BMA2830	ClpA/B type protease {UniProtKB/TrEMBL:Q62G32}	BMA0549	BMA0549	Sigma-54 dependent DNA-binding response regulator	[TP0071-TP0519 (0.6908589)]
COG0542	COG2204	BMA2830	BMA2830	ClpA/B type protease {UniProtKB/TrEMBL:Q62G32}	BMA0386	BMA0386	Sigma-54 dependent DNA-binding transcriptional	[TP0071-TP0519 (0.6908589)]
COG0542	COG2204	BMAA0738	BMAA0738	ATP-dependent Clp protease, ATP-binding subunit	BMA0549	BMA0549	Sigma-54 dependent DNA-binding response regulator	[TP0071-TP0519 (0.6908589)]
COG0542	COG2204	BMAA0738	BMAA0738	ATP-dependent Clp protease, ATP-binding subunit	BMA0386	BMA0386	Sigma-54 dependent DNA-binding transcriptional	[TP0071-TP0519 (0.6908589)]
COG0542	COG2204	BMAA0409	BMAA0409	Putative ATP-dependent Clp protease, ATP-binding	BMA1740	BMA1740	Nitrogen regulation protein NR(I)	[TP0071-TP0519 (0.6908589)]
COG0542	COG2204	BMA2830	BMA2830	ClpA/B type protease {UniProtKB/TrEMBL:Q62G32}	BMA0149	BMA0149	DNA-binding response regulator	[TP0071-TP0519 (0.6908589)]
COG0542	COG2204	BMAA0409	BMAA0409	Putative ATP-dependent Clp protease, ATP-binding	BMA0149	BMA0149	DNA-binding response regulator	[TP0071-TP0519 (0.6908589)]
COG0542	COG2204	BMA2830	BMA2830	ClpA/B type protease {UniProtKB/TrEMBL:Q62G32}	BMAA0071	BMAA0071	C4-dicarboxylate transport transcriptional	[TP0071-TP0519 (0.6908589)]
COG0542	COG2204	BMA2830	BMA2830	ClpA/B type protease {UniProtKB/TrEMBL:Q62G32}	BMAA1984	BMAA1984	Sigma-54 dependent transcriptional regulator	[TP0071-TP0519 (0.6908589)]
COG0542	COG2204	BMA2830	BMA2830	ClpA/B type protease {UniProtKB/TrEMBL:Q62G32}	BMA0037	BMA0037	Sigma-54 dependent transcriptional regulator	[TP0071-TP0519 (0.6908589)]
COG0705	COG1187	BMAA1039	BMAA1039	Serine protease, rhomboid family	BMA1064	BMA1064	RNA pseudouridylate synthase family protein	[TP0982-TP0459 (0.6079956)]
COG0705	COG1187	BMAA1039	BMAA1039	Serine protease, rhomboid family	BMA1964	BMA1964	Ribosomal small subunit pseudouridine synthase A	[TP0982-TP0459 (0.6079956)]
COG0705	COG1187	BMAA1039	BMAA1039	Serine protease, rhomboid family	BMA1558	BMA1558	Pseudouridine synthase family protein	[TP0982-TP0459 (0.6079956)]
COG0705	COG1187	BMAA1039	BMAA1039	Serine protease, rhomboid family	BMA0485	BMA0485	Pseudouridine synthase family protein	[TP0982-TP0459 (0.6079956)]
COG0690	COG1512	BMA2647	BMA2647	Preprotein translocase, SecE subunit	BMA3371	BMA3371	Lipoprotein, putative {UniProtKB/TrEMBL:Q62EP9}	[TP0235-TP0561 (0.5857341)]
COG1196	COG2236	BMA1563	BMA1563	Chromosome segregation protein SMC	BMA1332	BMA1332	Phosphoribosyl transferase domain protein	[TP0367-TP0050 (0.68145895)]
COG0290	COG0457	BMA1095	BMA1095	Translation initiation factor IF-3	BMA0842	BMA0842	TPR Domain domain protein	[TP0850-TP0095 (0.6947713)]
COG0290	COG0457	BMA1095	BMA1095	Translation initiation factor IF-3	BMA3116	BMA3116	TPR domain protein {UniProtKB/TrEMBL:Q62FC6}	[TP0850-TP0095 (0.6947713)]
COG0290	COG0457	BMA1095	BMA1095	Translation initiation factor IF-3	BMAA1532	BMAA1532	Type III secretion chaperone BicA	[TP0850-TP0095 (0.6947713)]
COG0290	COG0457	BMA1095	BMA1095	Translation initiation factor IF-3	BMA0453	BMA0453	TPR domain protein {UniProtKB/TrEMBL:Q62M06}	[TP0850-TP0095 (0.6947713)]
COG0290	COG0457	BMA1095	BMA1095	Translation initiation factor IF-3	BMAA1588	BMAA1588	Cellulose synthase operon protein C	[TP0850-TP0095 (0.6947713)]
COG0782	COG0860	BMA0773	BMA0773	Transcription elongation factor GreA	BMA0365	BMA0365	N-acetylmuramoyl-L-alanine amidase	[TP0019-TP0247 (0.7668169)]
COG0782	COG0860	BMA2091	BMA2091	Transcription elongation factor GreB	BMA0365	BMA0365	N-acetylmuramoyl-L-alanine amidase	[TP0019-TP0247 (0.7668169)]
COG0782	COG0860	BMAA1352	BMAA1352	Putative nucleoside diphosphate kinase regulator	BMA0365	BMA0365	N-acetylmuramoyl-L-alanine amidase	[TP0019-TP0247 (0.7668169)]
COG0234	COG1619	BMA2002	BMA2002	10 kDa chaperonin {UniProtKB/TrEMBL:Q62I81}	BMA1513	BMA1513	Muramoyltetrapeptide carboxypeptidase	[TP1013-TP0688 (0.6288964)]
COG0234	COG1619	BMA2431	BMA2431	10 kDa chaperonin {UniProtKB/TrEMBL:Q62H39}	BMA1513	BMA1513	Muramoyltetrapeptide carboxypeptidase	[TP1013-TP0688 (0.6288964)]
COG0255	COG1516	BMA2624	BMA2624	Ribosomal protein L29 {UniProtKB/TrEMBL:Q62GL3}	BMA3283	BMA3283	Flagellar protein FliS {UniProtKB/TrEMBL:Q62EX2}	[TP0197-TP0943 (0.5311184)]
COG1115	COG1512	BMA2733	BMA2733	Amino acid carrier protein	BMA3371	BMA3371	Lipoprotein, putative {UniProtKB/TrEMBL:Q62EP9}	[TP0414-TP0561 (0.5704539)]
COG0220	COG0455	BMA2167	trmB	tRNA (guanine-N(7)-)-methyltransferase (EC 2.1.1.33) (tRNA(m7G46)- methyltransferase)	BMA2844	BMA2844	Flagellar biosynthesis protein FlhG, putative	[TP0464-TP0712 (0.7885255)]
COG0322	COG0353	BMA0552	BMA0552	Excinuclease ABC, C subunit	BMA1359	recR	Recombination protein recR	[TP0472-TP1004 (0.53674763)]
COG0771	COG1595	BMA2553	murD	UDP-N-acetylmuramoylalanine--D-glutamate ligase (EC 6.3.2.9) (UDP-N- acetylmuramoyl-L-alanyl-D-glutamate synthetase) (D-glutamic acid- adding enzyme)	BMA0536	BMA0536	RNA polymerase sigma-H factor	[TP0903-TP0092 (0.6651206)]
COG0771	COG1595	BMA2553	murD	UDP-N-acetylmuramoylalanine--D-glutamate ligase (EC 6.3.2.9) (UDP-N- acetylmuramoyl-L-alanyl-D-glutamate synthetase) (D-glutamic acid- adding enzyme)	BMAA1187	BMAA1187	RNA polymerase sigma-70 factor, ECF subfamily	[TP0903-TP0092 (0.6651206)]
COG0771	COG1595	BMA2553	murD	UDP-N-acetylmuramoylalanine--D-glutamate ligase (EC 6.3.2.9) (UDP-N- acetylmuramoyl-L-alanyl-D-glutamate synthetase) (D-glutamic acid- adding enzyme)	BMA1406	BMA1406	RNA polymerase sigma-70 factor, ECF subfamily	[TP0903-TP0092 (0.6651206)]
COG0771	COG1595	BMA2553	murD	UDP-N-acetylmuramoylalanine--D-glutamate ligase (EC 6.3.2.9) (UDP-N- acetylmuramoyl-L-alanyl-D-glutamate synthetase) (D-glutamic acid- adding enzyme)	BMAA2111	BMAA2111	Putative sigma-70 factor	[TP0903-TP0092 (0.6651206)]
COG0771	COG1595	BMA2553	murD	UDP-N-acetylmuramoylalanine--D-glutamate ligase (EC 6.3.2.9) (UDP-N- acetylmuramoyl-L-alanyl-D-glutamate synthetase) (D-glutamic acid- adding enzyme)	BMA1850	BMA1850	RNA polymerase sigma-70 factor, ECF subfamily	[TP0903-TP0092 (0.6651206)]
COG0771	COG1595	BMA2553	murD	UDP-N-acetylmuramoylalanine--D-glutamate ligase (EC 6.3.2.9) (UDP-N- acetylmuramoyl-L-alanyl-D-glutamate synthetase) (D-glutamic acid- adding enzyme)	BMAA1182	BMAA1182	RNA polymerase sigma-70 factor, ECF family	[TP0903-TP0092 (0.6651206)]
COG0771	COG1595	BMA2553	murD	UDP-N-acetylmuramoylalanine--D-glutamate ligase (EC 6.3.2.9) (UDP-N- acetylmuramoyl-L-alanyl-D-glutamate synthetase) (D-glutamic acid- adding enzyme)	BMAA0061	BMAA0061	RNA polymerase sigma-70 factor, ECF subfamily	[TP0903-TP0092 (0.6651206)]
COG0771	COG1595	BMA2553	murD	UDP-N-acetylmuramoylalanine--D-glutamate ligase (EC 6.3.2.9) (UDP-N- acetylmuramoyl-L-alanyl-D-glutamate synthetase) (D-glutamic acid- adding enzyme)	BMAA1013	BMAA1013	RNA polymerase sigma-70 factor, ECF subfamily	[TP0903-TP0092 (0.6651206)]
COG0771	COG1595	BMA2553	murD	UDP-N-acetylmuramoylalanine--D-glutamate ligase (EC 6.3.2.9) (UDP-N- acetylmuramoyl-L-alanyl-D-glutamate synthetase) (D-glutamic acid- adding enzyme)	BMA1191	BMA1191	RNA polymerase sigma-70 factor, ECF subfamily	[TP0903-TP0092 (0.6651206)]
COG0771	COG1595	BMA2553	murD	UDP-N-acetylmuramoylalanine--D-glutamate ligase (EC 6.3.2.9) (UDP-N- acetylmuramoyl-L-alanyl-D-glutamate synthetase) (D-glutamic acid- adding enzyme)	BMA1899	BMA1899	RNA polymerase sigma-70 factor, ECF family	[TP0903-TP0092 (0.6651206)]
COG1677	COG1815	BMA3282	BMA3282	Flagellar hook-basal body complex protein FliE,	BMA3325	BMA3325	Flagellar basal-body rod protein FlgB	[TP0398-TP0396 (0.79194725)]
COG0188	COG0305	BMA0435	BMA0435	DNA gyrase, A subunit {UniProtKB/TrEMBL:Q62M20}	BMA1400	BMA1400	Replicative DNA helicase	[TP0005-TP0058 (0.73312306)]
COG0188	COG0305	BMA2209	BMA2209	DNA topoisomerase IV, A subunit	BMA1400	BMA1400	Replicative DNA helicase	[TP0005-TP0058 (0.73312306)]
COG0840	COG1344	BMA0264	BMA0264	Methyl-accepting chemotaxis protein	BMA3336	BMA3336	Flagellar hook-associated protein 3	[TP0640-TP0870 (0.6975479)]
COG0840	COG1344	BMAA1860	BMAA1860	Methyl-accepting chemotaxis protein	BMA3336	BMA3336	Flagellar hook-associated protein 3	[TP0640-TP0870 (0.6975479)]
COG0840	COG1344	BMA0264	BMA0264	Methyl-accepting chemotaxis protein	BMA2873	BMA2873	Flagellin {UniProtKB/TrEMBL:Q7BSI1}	[TP0640-TP0870 (0.6975479)]
COG0840	COG1344	BMAA1487	BMAA1487	Methyl-accepting chemotaxis protein	BMA2873	BMA2873	Flagellin {UniProtKB/TrEMBL:Q7BSI1}	[TP0640-TP0870 (0.6975479)]
COG0840	COG1344	BMAA1872	BMAA1872	Methyl-accepting chemotaxis protein	BMA2873	BMA2873	Flagellin {UniProtKB/TrEMBL:Q7BSI1}	[TP0640-TP0870 (0.6975479)]
COG0840	COG1344	BMAA1298	BMAA1298	Methyl-accepting chemotaxis protein	BMA2873	BMA2873	Flagellin {UniProtKB/TrEMBL:Q7BSI1}	[TP0640-TP0870 (0.6975479)]
COG0840	COG1344	BMAA1860	BMAA1860	Methyl-accepting chemotaxis protein	BMA2873	BMA2873	Flagellin {UniProtKB/TrEMBL:Q7BSI1}	[TP0640-TP0870 (0.6975479)]
COG0840	COG1344	BMA1267	BMA1267	Methyl-accepting chemotaxis domain protein	BMA2873	BMA2873	Flagellin {UniProtKB/TrEMBL:Q7BSI1}	[TP0640-TP0870 (0.6975479)]
COG0840	COG1344	BMAA0152	BMAA0152	Methyl-accepting chemotaxis protein	BMA2873	BMA2873	Flagellin {UniProtKB/TrEMBL:Q7BSI1}	[TP0640-TP0870 (0.6975479)]
COG0840	COG1344	BMA2894	BMA2894	Methyl-accepting chemotaxis protein, putative	BMA3336	BMA3336	Flagellar hook-associated protein 3	[TP0640-TP0870 (0.6975479)]
COG0840	COG1344	BMAA0152	BMAA0152	Methyl-accepting chemotaxis protein	BMA3336	BMA3336	Flagellar hook-associated protein 3	[TP0640-TP0870 (0.6975479)]
COG0840	COG1344	BMA1267	BMA1267	Methyl-accepting chemotaxis domain protein	BMA3336	BMA3336	Flagellar hook-associated protein 3	[TP0640-TP0870 (0.6975479)]
COG0840	COG1344	BMA3389	BMA3389	Methyl-accepting chemotaxis protein, putative	BMA2873	BMA2873	Flagellin {UniProtKB/TrEMBL:Q7BSI1}	[TP0640-TP0870 (0.6975479)]
COG0840	COG1344	BMA3184	BMA3184	Methyl-accepting chemotaxis protein	BMA3336	BMA3336	Flagellar hook-associated protein 3	[TP0640-TP0870 (0.6975479)]
COG0840	COG1344	BMAA1298	BMAA1298	Methyl-accepting chemotaxis protein	BMA3336	BMA3336	Flagellar hook-associated protein 3	[TP0640-TP0870 (0.6975479)]
COG0840	COG1344	BMA2857	BMA2857	Methyl-accepting chemotaxis protein, putative	BMA3336	BMA3336	Flagellar hook-associated protein 3	[TP0640-TP0870 (0.6975479)]
COG0840	COG1344	BMAA0135	BMAA0135	Putative methyl-accepting chemotaxis protein	BMA3336	BMA3336	Flagellar hook-associated protein 3	[TP0640-TP0870 (0.6975479)]
COG0840	COG1344	BMA2857	BMA2857	Methyl-accepting chemotaxis protein, putative	BMA2873	BMA2873	Flagellin {UniProtKB/TrEMBL:Q7BSI1}	[TP0640-TP0870 (0.6975479)]
COG0840	COG1344	BMA0999	BMA0999	Methyl-accepting chemotaxis protein, putative	BMA2873	BMA2873	Flagellin {UniProtKB/TrEMBL:Q7BSI1}	[TP0640-TP0870 (0.6975479)]
COG0840	COG1344	BMA1130	BMA1130	Methyl-accepting chemotaxis protein	BMA3336	BMA3336	Flagellar hook-associated protein 3	[TP0640-TP0870 (0.6975479)]
COG0840	COG1344	BMA2894	BMA2894	Methyl-accepting chemotaxis protein, putative	BMA2873	BMA2873	Flagellin {UniProtKB/TrEMBL:Q7BSI1}	[TP0640-TP0870 (0.6975479)]
COG0840	COG1344	BMA0999	BMA0999	Methyl-accepting chemotaxis protein, putative	BMA3336	BMA3336	Flagellar hook-associated protein 3	[TP0640-TP0870 (0.6975479)]
COG0840	COG1344	BMAA0217	BMAA0217	Putative methyl-accepting chemotaxis protein	BMA3336	BMA3336	Flagellar hook-associated protein 3	[TP0640-TP0870 (0.6975479)]
COG0840	COG1344	BMA1130	BMA1130	Methyl-accepting chemotaxis protein	BMA2873	BMA2873	Flagellin {UniProtKB/TrEMBL:Q7BSI1}	[TP0640-TP0870 (0.6975479)]
COG0840	COG1344	BMAA0217	BMAA0217	Putative methyl-accepting chemotaxis protein	BMA2873	BMA2873	Flagellin {UniProtKB/TrEMBL:Q7BSI1}	[TP0640-TP0870 (0.6975479)]
COG0840	COG1344	BMAA1487	BMAA1487	Methyl-accepting chemotaxis protein	BMA3336	BMA3336	Flagellar hook-associated protein 3	[TP0640-TP0870 (0.6975479)]
COG0840	COG1344	BMA3184	BMA3184	Methyl-accepting chemotaxis protein	BMA2873	BMA2873	Flagellin {UniProtKB/TrEMBL:Q7BSI1}	[TP0640-TP0870 (0.6975479)]
COG0840	COG1344	BMAA1872	BMAA1872	Methyl-accepting chemotaxis protein	BMA3336	BMA3336	Flagellar hook-associated protein 3	[TP0640-TP0870 (0.6975479)]
COG0840	COG1344	BMAA0135	BMAA0135	Putative methyl-accepting chemotaxis protein	BMA2873	BMA2873	Flagellin {UniProtKB/TrEMBL:Q7BSI1}	[TP0640-TP0870 (0.6975479)]
COG0840	COG1344	BMA3389	BMA3389	Methyl-accepting chemotaxis protein, putative	BMA3336	BMA3336	Flagellar hook-associated protein 3	[TP0640-TP0870 (0.6975479)]
COG1825	COG2812	BMA3121	ctc	50S ribosomal protein L25 (General stress protein CTC)	BMA1361	BMA1361	DNA polymerase III, subunit gamma, putative	[TP0372-TP1005 (0.6540257)]
COG0024	COG1121	BMA1618	BMA1618	Methionine aminopeptidase	BMA0327	BMA0327	Cation ABC transporter, ATP-binding protein,	[TP0842-TP0164 (0.77940726)]
COG0024	COG1121	BMA1556	BMA1556	Methionine aminopeptidase	BMA0327	BMA0327	Cation ABC transporter, ATP-binding protein,	[TP0842-TP0164 (0.77940726)]
COG0361	COG1214	BMA2611	infA2	Translation initiation factor IF-1 2	BMA1582	BMA1582	Glycoprotease family protein	[TP0097-TP0876 (0.56457245)]
COG0361	COG1214	BMA2202	infA1	Translation initiation factor IF-1 1	BMA1582	BMA1582	Glycoprotease family protein	[TP0097-TP0876 (0.56457245)]
COG0255	COG1011	BMA2624	BMA2624	Ribosomal protein L29 {UniProtKB/TrEMBL:Q62GL3}	BMA3248	BMA3248	HAD-superfamily hydrolase	[TP0197-TP0158 (0.6077605)]
COG0255	COG1011	BMA2624	BMA2624	Ribosomal protein L29 {UniProtKB/TrEMBL:Q62GL3}	BMA1589	BMA1589	Haloacid dehalogenase, type II	[TP0197-TP0158 (0.6077605)]
COG0255	COG1011	BMA2624	BMA2624	Ribosomal protein L29 {UniProtKB/TrEMBL:Q62GL3}	BMAA0223	BMAA0223	Haloacid dehalogenase, type II	[TP0197-TP0158 (0.6077605)]
COG0255	COG1011	BMA2624	BMA2624	Ribosomal protein L29 {UniProtKB/TrEMBL:Q62GL3}	BMAA0509	BMAA0509	HAD-superfamily hydrolase	[TP0197-TP0158 (0.6077605)]
COG2204	COG2204	BMAA1982	BMAA1982	Sigma-54 dependent DNA-binding response regulator	BMA0383	BMA0383	Sigma-54 dependent DNA-binding transcriptional	[TP0519-TP0519 (0.65939915)]
COG2204	COG2204	BMA0383	BMA0383	Sigma-54 dependent DNA-binding transcriptional	BMAA1982	BMAA1982	Sigma-54 dependent DNA-binding response regulator	[TP0519-TP0519 (0.65939915)]
COG2204	COG2204	BMA1740	BMA1740	Nitrogen regulation protein NR(I)	BMA0037	BMA0037	Sigma-54 dependent transcriptional regulator	[TP0519-TP0519 (0.65939915)]
COG2204	COG2204	BMA0037	BMA0037	Sigma-54 dependent transcriptional regulator	BMA1740	BMA1740	Nitrogen regulation protein NR(I)	[TP0519-TP0519 (0.65939915)]
COG2204	COG2204	BMA0549	BMA0549	Sigma-54 dependent DNA-binding response regulator	BMA0037	BMA0037	Sigma-54 dependent transcriptional regulator	[TP0519-TP0519 (0.65939915)]
COG2204	COG2204	BMA0037	BMA0037	Sigma-54 dependent transcriptional regulator	BMA0549	BMA0549	Sigma-54 dependent DNA-binding response regulator	[TP0519-TP0519 (0.65939915)]
COG2204	COG2204	BMAA1984	BMAA1984	Sigma-54 dependent transcriptional regulator	BMAA1982	BMAA1982	Sigma-54 dependent DNA-binding response regulator	[TP0519-TP0519 (0.65939915)]
COG2204	COG2204	BMAA1982	BMAA1982	Sigma-54 dependent DNA-binding response regulator	BMAA1984	BMAA1984	Sigma-54 dependent transcriptional regulator	[TP0519-TP0519 (0.65939915)]
COG2204	COG2204	BMA0149	BMA0149	DNA-binding response regulator	BMAA1982	BMAA1982	Sigma-54 dependent DNA-binding response regulator	[TP0519-TP0519 (0.65939915)]
COG2204	COG2204	BMAA1982	BMAA1982	Sigma-54 dependent DNA-binding response regulator	BMA0149	BMA0149	DNA-binding response regulator	[TP0519-TP0519 (0.65939915)]
COG2204	COG2204	BMA0386	BMA0386	Sigma-54 dependent DNA-binding transcriptional	BMAA0071	BMAA0071	C4-dicarboxylate transport transcriptional	[TP0519-TP0519 (0.65939915)]
COG2204	COG2204	BMAA0071	BMAA0071	C4-dicarboxylate transport transcriptional	BMA0386	BMA0386	Sigma-54 dependent DNA-binding transcriptional	[TP0519-TP0519 (0.65939915)]
COG2204	COG2204	BMAA1984	BMAA1984	Sigma-54 dependent transcriptional regulator	BMAA1984	BMAA1984	Sigma-54 dependent transcriptional regulator	[TP0519-TP0519 (0.65939915)]
COG2204	COG2204	BMA0386	BMA0386	Sigma-54 dependent DNA-binding transcriptional	BMA0149	BMA0149	DNA-binding response regulator	[TP0519-TP0519 (0.65939915)]
COG2204	COG2204	BMA0149	BMA0149	DNA-binding response regulator	BMA0386	BMA0386	Sigma-54 dependent DNA-binding transcriptional	[TP0519-TP0519 (0.65939915)]
COG2204	COG2204	BMA0386	BMA0386	Sigma-54 dependent DNA-binding transcriptional	BMA0549	BMA0549	Sigma-54 dependent DNA-binding response regulator	[TP0519-TP0519 (0.65939915)]
COG2204	COG2204	BMA0549	BMA0549	Sigma-54 dependent DNA-binding response regulator	BMA0386	BMA0386	Sigma-54 dependent DNA-binding transcriptional	[TP0519-TP0519 (0.65939915)]
COG2204	COG2204	BMA1740	BMA1740	Nitrogen regulation protein NR(I)	BMAA1984	BMAA1984	Sigma-54 dependent transcriptional regulator	[TP0519-TP0519 (0.65939915)]
COG2204	COG2204	BMAA1984	BMAA1984	Sigma-54 dependent transcriptional regulator	BMA1740	BMA1740	Nitrogen regulation protein NR(I)	[TP0519-TP0519 (0.65939915)]
COG2204	COG2204	BMAA0071	BMAA0071	C4-dicarboxylate transport transcriptional	BMA0383	BMA0383	Sigma-54 dependent DNA-binding transcriptional	[TP0519-TP0519 (0.65939915)]
COG2204	COG2204	BMA0383	BMA0383	Sigma-54 dependent DNA-binding transcriptional	BMAA0071	BMAA0071	C4-dicarboxylate transport transcriptional	[TP0519-TP0519 (0.65939915)]
COG2204	COG2204	BMA3226	BMA3226	C4-dicarboxylate transport transcriptional	BMA3226	BMA3226	C4-dicarboxylate transport transcriptional	[TP0519-TP0519 (0.65939915)]
COG2204	COG2204	BMA1740	BMA1740	Nitrogen regulation protein NR(I)	BMA3226	BMA3226	C4-dicarboxylate transport transcriptional	[TP0519-TP0519 (0.65939915)]
COG2204	COG2204	BMA3226	BMA3226	C4-dicarboxylate transport transcriptional	BMA1740	BMA1740	Nitrogen regulation protein NR(I)	[TP0519-TP0519 (0.65939915)]
COG2204	COG2204	BMA0383	BMA0383	Sigma-54 dependent DNA-binding transcriptional	BMA3226	BMA3226	C4-dicarboxylate transport transcriptional	[TP0519-TP0519 (0.65939915)]
COG2204	COG2204	BMA3226	BMA3226	C4-dicarboxylate transport transcriptional	BMA0383	BMA0383	Sigma-54 dependent DNA-binding transcriptional	[TP0519-TP0519 (0.65939915)]
COG2204	COG2204	BMA0549	BMA0549	Sigma-54 dependent DNA-binding response regulator	BMA3226	BMA3226	C4-dicarboxylate transport transcriptional	[TP0519-TP0519 (0.65939915)]
COG2204	COG2204	BMA3226	BMA3226	C4-dicarboxylate transport transcriptional	BMA0549	BMA0549	Sigma-54 dependent DNA-binding response regulator	[TP0519-TP0519 (0.65939915)]
COG2204	COG2204	BMAA0071	BMAA0071	C4-dicarboxylate transport transcriptional	BMA3226	BMA3226	C4-dicarboxylate transport transcriptional	[TP0519-TP0519 (0.65939915)]
COG2204	COG2204	BMA0037	BMA0037	Sigma-54 dependent transcriptional regulator	BMA3226	BMA3226	C4-dicarboxylate transport transcriptional	[TP0519-TP0519 (0.65939915)]
COG2204	COG2204	BMA3226	BMA3226	C4-dicarboxylate transport transcriptional	BMAA0071	BMAA0071	C4-dicarboxylate transport transcriptional	[TP0519-TP0519 (0.65939915)]
COG2204	COG2204	BMA3226	BMA3226	C4-dicarboxylate transport transcriptional	BMA0037	BMA0037	Sigma-54 dependent transcriptional regulator	[TP0519-TP0519 (0.65939915)]
COG2204	COG2204	BMA0386	BMA0386	Sigma-54 dependent DNA-binding transcriptional	BMAA1984	BMAA1984	Sigma-54 dependent transcriptional regulator	[TP0519-TP0519 (0.65939915)]
COG2204	COG2204	BMA0386	BMA0386	Sigma-54 dependent DNA-binding transcriptional	BMA0386	BMA0386	Sigma-54 dependent DNA-binding transcriptional	[TP0519-TP0519 (0.65939915)]
COG2204	COG2204	BMAA1984	BMAA1984	Sigma-54 dependent transcriptional regulator	BMA0386	BMA0386	Sigma-54 dependent DNA-binding transcriptional	[TP0519-TP0519 (0.65939915)]
COG2204	COG2204	BMA0549	BMA0549	Sigma-54 dependent DNA-binding response regulator	BMA0383	BMA0383	Sigma-54 dependent DNA-binding transcriptional	[TP0519-TP0519 (0.65939915)]
COG2204	COG2204	BMA0383	BMA0383	Sigma-54 dependent DNA-binding transcriptional	BMA0549	BMA0549	Sigma-54 dependent DNA-binding response regulator	[TP0519-TP0519 (0.65939915)]
COG2204	COG2204	BMAA0071	BMAA0071	C4-dicarboxylate transport transcriptional	BMA0037	BMA0037	Sigma-54 dependent transcriptional regulator	[TP0519-TP0519 (0.65939915)]
COG2204	COG2204	BMA0037	BMA0037	Sigma-54 dependent transcriptional regulator	BMAA0071	BMAA0071	C4-dicarboxylate transport transcriptional	[TP0519-TP0519 (0.65939915)]
COG2204	COG2204	BMA0386	BMA0386	Sigma-54 dependent DNA-binding transcriptional	BMA1740	BMA1740	Nitrogen regulation protein NR(I)	[TP0519-TP0519 (0.65939915)]
COG2204	COG2204	BMA1740	BMA1740	Nitrogen regulation protein NR(I)	BMA0386	BMA0386	Sigma-54 dependent DNA-binding transcriptional	[TP0519-TP0519 (0.65939915)]
COG2204	COG2204	BMA0149	BMA0149	DNA-binding response regulator	BMA0037	BMA0037	Sigma-54 dependent transcriptional regulator	[TP0519-TP0519 (0.65939915)]
COG2204	COG2204	BMA0037	BMA0037	Sigma-54 dependent transcriptional regulator	BMA0149	BMA0149	DNA-binding response regulator	[TP0519-TP0519 (0.65939915)]
COG2204	COG2204	BMA0549	BMA0549	Sigma-54 dependent DNA-binding response regulator	BMAA1984	BMAA1984	Sigma-54 dependent transcriptional regulator	[TP0519-TP0519 (0.65939915)]
COG2204	COG2204	BMAA1984	BMAA1984	Sigma-54 dependent transcriptional regulator	BMA0549	BMA0549	Sigma-54 dependent DNA-binding response regulator	[TP0519-TP0519 (0.65939915)]
COG2204	COG2204	BMA0149	BMA0149	DNA-binding response regulator	BMA0549	BMA0549	Sigma-54 dependent DNA-binding response regulator	[TP0519-TP0519 (0.65939915)]
COG2204	COG2204	BMA0149	BMA0149	DNA-binding response regulator	BMA1740	BMA1740	Nitrogen regulation protein NR(I)	[TP0519-TP0519 (0.65939915)]
COG2204	COG2204	BMA1740	BMA1740	Nitrogen regulation protein NR(I)	BMA0149	BMA0149	DNA-binding response regulator	[TP0519-TP0519 (0.65939915)]
COG2204	COG2204	BMA0549	BMA0549	Sigma-54 dependent DNA-binding response regulator	BMA0149	BMA0149	DNA-binding response regulator	[TP0519-TP0519 (0.65939915)]
COG2204	COG2204	BMA1740	BMA1740	Nitrogen regulation protein NR(I)	BMA0383	BMA0383	Sigma-54 dependent DNA-binding transcriptional	[TP0519-TP0519 (0.65939915)]
COG2204	COG2204	BMA0383	BMA0383	Sigma-54 dependent DNA-binding transcriptional	BMA1740	BMA1740	Nitrogen regulation protein NR(I)	[TP0519-TP0519 (0.65939915)]
COG2204	COG2204	BMA0149	BMA0149	DNA-binding response regulator	BMA3226	BMA3226	C4-dicarboxylate transport transcriptional	[TP0519-TP0519 (0.65939915)]
COG2204	COG2204	BMA1740	BMA1740	Nitrogen regulation protein NR(I)	BMAA0071	BMAA0071	C4-dicarboxylate transport transcriptional	[TP0519-TP0519 (0.65939915)]
COG2204	COG2204	BMAA0071	BMAA0071	C4-dicarboxylate transport transcriptional	BMA1740	BMA1740	Nitrogen regulation protein NR(I)	[TP0519-TP0519 (0.65939915)]
COG2204	COG2204	BMA3226	BMA3226	C4-dicarboxylate transport transcriptional	BMA0149	BMA0149	DNA-binding response regulator	[TP0519-TP0519 (0.65939915)]
COG2204	COG2204	BMA0549	BMA0549	Sigma-54 dependent DNA-binding response regulator	BMAA1982	BMAA1982	Sigma-54 dependent DNA-binding response regulator	[TP0519-TP0519 (0.65939915)]
COG2204	COG2204	BMAA1982	BMAA1982	Sigma-54 dependent DNA-binding response regulator	BMA0549	BMA0549	Sigma-54 dependent DNA-binding response regulator	[TP0519-TP0519 (0.65939915)]
COG2204	COG2204	BMA0549	BMA0549	Sigma-54 dependent DNA-binding response regulator	BMAA0071	BMAA0071	C4-dicarboxylate transport transcriptional	[TP0519-TP0519 (0.65939915)]
COG2204	COG2204	BMAA0071	BMAA0071	C4-dicarboxylate transport transcriptional	BMA0549	BMA0549	Sigma-54 dependent DNA-binding response regulator	[TP0519-TP0519 (0.65939915)]
COG2204	COG2204	BMA0383	BMA0383	Sigma-54 dependent DNA-binding transcriptional	BMA0037	BMA0037	Sigma-54 dependent transcriptional regulator	[TP0519-TP0519 (0.65939915)]
COG2204	COG2204	BMA0037	BMA0037	Sigma-54 dependent transcriptional regulator	BMA0383	BMA0383	Sigma-54 dependent DNA-binding transcriptional	[TP0519-TP0519 (0.65939915)]
COG2204	COG2204	BMA0549	BMA0549	Sigma-54 dependent DNA-binding response regulator	BMA0549	BMA0549	Sigma-54 dependent DNA-binding response regulator	[TP0519-TP0519 (0.65939915)]
COG2204	COG2204	BMA0386	BMA0386	Sigma-54 dependent DNA-binding transcriptional	BMAA1982	BMAA1982	Sigma-54 dependent DNA-binding response regulator	[TP0519-TP0519 (0.65939915)]
COG2204	COG2204	BMAA1982	BMAA1982	Sigma-54 dependent DNA-binding response regulator	BMA0386	BMA0386	Sigma-54 dependent DNA-binding transcriptional	[TP0519-TP0519 (0.65939915)]
COG2204	COG2204	BMA0383	BMA0383	Sigma-54 dependent DNA-binding transcriptional	BMA0383	BMA0383	Sigma-54 dependent DNA-binding transcriptional	[TP0519-TP0519 (0.65939915)]
COG2204	COG2204	BMA0149	BMA0149	DNA-binding response regulator	BMA0149	BMA0149	DNA-binding response regulator	[TP0519-TP0519 (0.65939915)]
COG2204	COG2204	BMA0149	BMA0149	DNA-binding response regulator	BMAA1984	BMAA1984	Sigma-54 dependent transcriptional regulator	[TP0519-TP0519 (0.65939915)]
COG2204	COG2204	BMAA1984	BMAA1984	Sigma-54 dependent transcriptional regulator	BMA0149	BMA0149	DNA-binding response regulator	[TP0519-TP0519 (0.65939915)]
COG2204	COG2204	BMAA1984	BMAA1984	Sigma-54 dependent transcriptional regulator	BMA0383	BMA0383	Sigma-54 dependent DNA-binding transcriptional	[TP0519-TP0519 (0.65939915)]
COG2204	COG2204	BMA0383	BMA0383	Sigma-54 dependent DNA-binding transcriptional	BMAA1984	BMAA1984	Sigma-54 dependent transcriptional regulator	[TP0519-TP0519 (0.65939915)]
COG2204	COG2204	BMA1740	BMA1740	Nitrogen regulation protein NR(I)	BMA1740	BMA1740	Nitrogen regulation protein NR(I)	[TP0519-TP0519 (0.65939915)]
COG2204	COG2204	BMAA1984	BMAA1984	Sigma-54 dependent transcriptional regulator	BMA0037	BMA0037	Sigma-54 dependent transcriptional regulator	[TP0519-TP0519 (0.65939915)]
COG2204	COG2204	BMA0037	BMA0037	Sigma-54 dependent transcriptional regulator	BMAA1984	BMAA1984	Sigma-54 dependent transcriptional regulator	[TP0519-TP0519 (0.65939915)]
COG2204	COG2204	BMAA0071	BMAA0071	C4-dicarboxylate transport transcriptional	BMAA0071	BMAA0071	C4-dicarboxylate transport transcriptional	[TP0519-TP0519 (0.65939915)]
COG2204	COG2204	BMAA1984	BMAA1984	Sigma-54 dependent transcriptional regulator	BMA3226	BMA3226	C4-dicarboxylate transport transcriptional	[TP0519-TP0519 (0.65939915)]
COG2204	COG2204	BMA3226	BMA3226	C4-dicarboxylate transport transcriptional	BMAA1984	BMAA1984	Sigma-54 dependent transcriptional regulator	[TP0519-TP0519 (0.65939915)]
COG2204	COG2204	BMAA0071	BMAA0071	C4-dicarboxylate transport transcriptional	BMAA1982	BMAA1982	Sigma-54 dependent DNA-binding response regulator	[TP0519-TP0519 (0.65939915)]
COG2204	COG2204	BMAA1982	BMAA1982	Sigma-54 dependent DNA-binding response regulator	BMAA0071	BMAA0071	C4-dicarboxylate transport transcriptional	[TP0519-TP0519 (0.65939915)]
COG2204	COG2204	BMAA1982	BMAA1982	Sigma-54 dependent DNA-binding response regulator	BMA0037	BMA0037	Sigma-54 dependent transcriptional regulator	[TP0519-TP0519 (0.65939915)]
COG2204	COG2204	BMA0037	BMA0037	Sigma-54 dependent transcriptional regulator	BMAA1982	BMAA1982	Sigma-54 dependent DNA-binding response regulator	[TP0519-TP0519 (0.65939915)]
COG2204	COG2204	BMA1740	BMA1740	Nitrogen regulation protein NR(I)	BMAA1982	BMAA1982	Sigma-54 dependent DNA-binding response regulator	[TP0519-TP0519 (0.65939915)]
COG2204	COG2204	BMAA1982	BMAA1982	Sigma-54 dependent DNA-binding response regulator	BMA1740	BMA1740	Nitrogen regulation protein NR(I)	[TP0519-TP0519 (0.65939915)]
COG2204	COG2204	BMAA1982	BMAA1982	Sigma-54 dependent DNA-binding response regulator	BMA3226	BMA3226	C4-dicarboxylate transport transcriptional	[TP0519-TP0519 (0.65939915)]
COG2204	COG2204	BMA3226	BMA3226	C4-dicarboxylate transport transcriptional	BMAA1982	BMAA1982	Sigma-54 dependent DNA-binding response regulator	[TP0519-TP0519 (0.65939915)]
COG2204	COG2204	BMA0386	BMA0386	Sigma-54 dependent DNA-binding transcriptional	BMA0037	BMA0037	Sigma-54 dependent transcriptional regulator	[TP0519-TP0519 (0.65939915)]
COG2204	COG2204	BMA0037	BMA0037	Sigma-54 dependent transcriptional regulator	BMA0386	BMA0386	Sigma-54 dependent DNA-binding transcriptional	[TP0519-TP0519 (0.65939915)]
COG2204	COG2204	BMA0149	BMA0149	DNA-binding response regulator	BMAA0071	BMAA0071	C4-dicarboxylate transport transcriptional	[TP0519-TP0519 (0.65939915)]
COG2204	COG2204	BMAA0071	BMAA0071	C4-dicarboxylate transport transcriptional	BMA0149	BMA0149	DNA-binding response regulator	[TP0519-TP0519 (0.65939915)]
COG2204	COG2204	BMA0149	BMA0149	DNA-binding response regulator	BMA0383	BMA0383	Sigma-54 dependent DNA-binding transcriptional	[TP0519-TP0519 (0.65939915)]
COG2204	COG2204	BMA0383	BMA0383	Sigma-54 dependent DNA-binding transcriptional	BMA0149	BMA0149	DNA-binding response regulator	[TP0519-TP0519 (0.65939915)]
COG2204	COG2204	BMAA1982	BMAA1982	Sigma-54 dependent DNA-binding response regulator	BMAA1982	BMAA1982	Sigma-54 dependent DNA-binding response regulator	[TP0519-TP0519 (0.65939915)]
COG2204	COG2204	BMA0386	BMA0386	Sigma-54 dependent DNA-binding transcriptional	BMA3226	BMA3226	C4-dicarboxylate transport transcriptional	[TP0519-TP0519 (0.65939915)]
COG2204	COG2204	BMA3226	BMA3226	C4-dicarboxylate transport transcriptional	BMA0386	BMA0386	Sigma-54 dependent DNA-binding transcriptional	[TP0519-TP0519 (0.65939915)]
COG2204	COG2204	BMA0037	BMA0037	Sigma-54 dependent transcriptional regulator	BMA0037	BMA0037	Sigma-54 dependent transcriptional regulator	[TP0519-TP0519 (0.65939915)]
COG2204	COG2204	BMA0549	BMA0549	Sigma-54 dependent DNA-binding response regulator	BMA1740	BMA1740	Nitrogen regulation protein NR(I)	[TP0519-TP0519 (0.65939915)]
COG2204	COG2204	BMA1740	BMA1740	Nitrogen regulation protein NR(I)	BMA0549	BMA0549	Sigma-54 dependent DNA-binding response regulator	[TP0519-TP0519 (0.65939915)]
COG2204	COG2204	BMA0386	BMA0386	Sigma-54 dependent DNA-binding transcriptional	BMA0383	BMA0383	Sigma-54 dependent DNA-binding transcriptional	[TP0519-TP0519 (0.65939915)]
COG2204	COG2204	BMA0383	BMA0383	Sigma-54 dependent DNA-binding transcriptional	BMA0386	BMA0386	Sigma-54 dependent DNA-binding transcriptional	[TP0519-TP0519 (0.65939915)]
COG2204	COG2204	BMAA0071	BMAA0071	C4-dicarboxylate transport transcriptional	BMAA1984	BMAA1984	Sigma-54 dependent transcriptional regulator	[TP0519-TP0519 (0.65939915)]
COG2204	COG2204	BMAA1984	BMAA1984	Sigma-54 dependent transcriptional regulator	BMAA0071	BMAA0071	C4-dicarboxylate transport transcriptional	[TP0519-TP0519 (0.65939915)]
COG0546	COG0739	BMA0438	BMA0438	Phosphoglycolate phosphatase	BMA1355	BMA1355	Lipoprotein NlpD, putative	[TP0554-TP0782 (0.73069036)]
COG0546	COG0739	BMA0438	BMA0438	Phosphoglycolate phosphatase	BMAA0423	BMAA0423	Putative lipoprotein NlpD	[TP0554-TP0782 (0.73069036)]
COG0546	COG0739	BMAA0534	BMAA0534	Phosphoglycolate phosphatase	BMAA1284	BMAA1284	Putative lipoprotein NlpD	[TP0554-TP0782 (0.73069036)]
COG0546	COG0739	BMA0438	BMA0438	Phosphoglycolate phosphatase	BMA0803	BMA0803	Lipoprotein NlpD, putative	[TP0554-TP0782 (0.73069036)]
COG0546	COG0739	BMAA0534	BMAA0534	Phosphoglycolate phosphatase	BMA1355	BMA1355	Lipoprotein NlpD, putative	[TP0554-TP0782 (0.73069036)]
COG0546	COG0739	BMAA0534	BMAA0534	Phosphoglycolate phosphatase	BMA0803	BMA0803	Lipoprotein NlpD, putative	[TP0554-TP0782 (0.73069036)]
COG0546	COG0739	BMA0438	BMA0438	Phosphoglycolate phosphatase	BMAA1284	BMAA1284	Putative lipoprotein NlpD	[TP0554-TP0782 (0.73069036)]
COG0546	COG0739	BMAA0534	BMAA0534	Phosphoglycolate phosphatase	BMAA0423	BMAA0423	Putative lipoprotein NlpD	[TP0554-TP0782 (0.73069036)]
COG0242	COG1187	BMA1559	BMA1559	Polypeptide deformylase	BMA1964	BMA1964	Ribosomal small subunit pseudouridine synthase A	[TP0757-TP0459 (0.5284328)]
COG0242	COG1187	BMA0142	BMA0142	Polypeptide deformylase	BMA0485	BMA0485	Pseudouridine synthase family protein	[TP0757-TP0459 (0.5284328)]
COG0242	COG1187	BMA0142	BMA0142	Polypeptide deformylase	BMA1064	BMA1064	RNA pseudouridylate synthase family protein	[TP0757-TP0459 (0.5284328)]
COG0242	COG1187	BMA0142	BMA0142	Polypeptide deformylase	BMA1558	BMA1558	Pseudouridine synthase family protein	[TP0757-TP0459 (0.5284328)]
COG0242	COG1187	BMA1559	BMA1559	Polypeptide deformylase	BMA1558	BMA1558	Pseudouridine synthase family protein	[TP0757-TP0459 (0.5284328)]
COG0242	COG1187	BMA0142	BMA0142	Polypeptide deformylase	BMA1964	BMA1964	Ribosomal small subunit pseudouridine synthase A	[TP0757-TP0459 (0.5284328)]
COG0242	COG1187	BMA1559	BMA1559	Polypeptide deformylase	BMA1064	BMA1064	RNA pseudouridylate synthase family protein	[TP0757-TP0459 (0.5284328)]
COG0242	COG1187	BMA1559	BMA1559	Polypeptide deformylase	BMA0485	BMA0485	Pseudouridine synthase family protein	[TP0757-TP0459 (0.5284328)]
COG0457	COG0558	BMAA1532	BMAA1532	Type III secretion chaperone BicA	BMA0553	BMA0553	CDP-diacylglycerol--glycerol-3-phosphate	[TP0067-TP0730 (0.86096925)]
COG0457	COG0558	BMA0453	BMA0453	TPR domain protein {UniProtKB/TrEMBL:Q62M06}	BMA0553	BMA0553	CDP-diacylglycerol--glycerol-3-phosphate	[TP0067-TP0730 (0.86096925)]
COG0457	COG0558	BMA0842	BMA0842	TPR Domain domain protein	BMA0553	BMA0553	CDP-diacylglycerol--glycerol-3-phosphate	[TP0067-TP0730 (0.86096925)]
COG0457	COG0558	BMA3116	BMA3116	TPR domain protein {UniProtKB/TrEMBL:Q62FC6}	BMA0553	BMA0553	CDP-diacylglycerol--glycerol-3-phosphate	[TP0067-TP0730 (0.86096925)]
COG0457	COG0558	BMAA1588	BMAA1588	Cellulose synthase operon protein C	BMA0553	BMA0553	CDP-diacylglycerol--glycerol-3-phosphate	[TP0067-TP0730 (0.86096925)]
COG0020	COG1508	BMA1551	BMA1551	Undecaprenyl diphosphate synthase	BMA3108	BMA3108	RNA polymerase sigma-54 factor	[TP0603-TP0111 (0.79878455)]
COG1385	COG2812	BMA2472	BMA2472	Hypothetical protein {UniProtKB/TrEMBL:Q62H02}	BMA1361	BMA1361	DNA polymerase III, subunit gamma, putative	[TP0276-TP1005 (0.66627616)]
COG0341	COG1512	BMA2384	BMA2384	Protein-export membrane protein SecF	BMA3371	BMA3371	Lipoprotein, putative {UniProtKB/TrEMBL:Q62EP9}	[TP0411-TP0561 (0.5704539)]
COG0217	COG0739	BMA1884	BMA1884	Hypothetical UPF0082 protein BMA1884	BMA1355	BMA1355	Lipoprotein NlpD, putative	[TP0474-TP0864 (0.82349855)]
COG0217	COG0739	BMA1884	BMA1884	Hypothetical UPF0082 protein BMA1884	BMAA0423	BMAA0423	Putative lipoprotein NlpD	[TP0474-TP0864 (0.82349855)]
COG0217	COG0739	BMA1884	BMA1884	Hypothetical UPF0082 protein BMA1884	BMA0803	BMA0803	Lipoprotein NlpD, putative	[TP0474-TP0864 (0.82349855)]
COG0217	COG0739	BMA1884	BMA1884	Hypothetical UPF0082 protein BMA1884	BMAA1284	BMAA1284	Putative lipoprotein NlpD	[TP0474-TP0864 (0.82349855)]
COG0242	COG0254	BMA1559	BMA1559	Polypeptide deformylase	BMA1369	rpmE	50S ribosomal protein L31 type B	[TP0757-TP0255 (0.6434887)]
COG0242	COG0254	BMA0142	BMA0142	Polypeptide deformylase	BMA1369	rpmE	50S ribosomal protein L31 type B	[TP0757-TP0255 (0.6434887)]
COG0795	COG1512	BMA0671	BMA0671	Permease, putative {UniProtKB/TrEMBL:Q62LH3}	BMA3371	BMA3371	Lipoprotein, putative {UniProtKB/TrEMBL:Q62EP9}	[TP0884-TP0561 (0.6412245)]
COG0795	COG1512	BMA0670	BMA0670	Membrane protein, putative	BMA3371	BMA3371	Lipoprotein, putative {UniProtKB/TrEMBL:Q62EP9}	[TP0884-TP0561 (0.6412245)]
COG0762	COG1512	BMA2158	BMA2158	Membrane protein, putative	BMA3371	BMA3371	Lipoprotein, putative {UniProtKB/TrEMBL:Q62EP9}	[TP0668-TP0561 (0.5550382)]
COG0442	COG1466	BMA2517	BMA2517	Prolyl-tRNA synthetase {UniProtKB/TrEMBL:Q62GV8}	BMA2451	BMA2451	DNA polymerase III, delta subunit	[TP0160-TP0588 (0.66563916)]
COG1176	COG1512	BMAA0433	BMAA0433	Spermidine/putrescine ABC transporter, permease	BMA3371	BMA3371	Lipoprotein, putative {UniProtKB/TrEMBL:Q62EP9}	[TP0653-TP0561 (0.5550382)]
COG0847	COG1558	BMA0762	BMA0762	DNA polymerase III, epsilon subunit	BMA3326	BMA3326	Flagellar basal-body rod protein FlgC	[TP0643-TP0397 (0.7022186)]
COG0305	COG0593	BMA1400	BMA1400	Replicative DNA helicase	BMA0001	BMA0001	Chromosomal replication initiator protein DnaA	[TP0058-TP0001 (0.9013428)]
COG0305	COG0593	BMA1400	BMA1400	Replicative DNA helicase	BMA2318	BMA2318	Hypothetical protein {UniProtKB/TrEMBL:Q62HE3}	[TP0058-TP0001 (0.9013428)]
COG1430	COG1619	BMA2251	BMA2251	Hypothetical protein {UniProtKB/TrEMBL:Q62HK5}	BMA1513	BMA1513	Muramoyltetrapeptide carboxypeptidase	[TP0087-TP0688 (0.70629925)]
COG0178	COG1197	BMAA0062	BMAA0062	Excinuclease ABC, subunit A, form 2	BMA1491	BMA1491	Transcription-repair coupling factor	[TP0514-TP0344 (0.9414915)]
COG0178	COG1197	BMA3095	BMA3095	Excinuclease ABC, A subunit	BMA1491	BMA1491	Transcription-repair coupling factor	[TP0514-TP0344 (0.9414915)]
COG0264	COG0544	BMA1554	tsf	Elongation factor Ts (EF-Ts)	BMA1466	tig	Trigger factor {UniProtKB/Swiss-Prot:Q62JK6}	[TP0605-TP0506 (0.9100214)]
COG1344	COG1352	BMA2873	BMA2873	Flagellin {UniProtKB/TrEMBL:Q7BSI1}	BMA2856	BMA2856	Chemotaxis protein methyltransferase CheR	[TP0870-TP0630 (0.7476691)]
COG1344	COG1352	BMA3336	BMA3336	Flagellar hook-associated protein 3	BMA2856	BMA2856	Chemotaxis protein methyltransferase CheR	[TP0870-TP0630 (0.7476691)]
COG0495	COG1475	BMA2453	leuS	Leucyl-tRNA synthetase (EC 6.1.1.4) (Leucine--tRNA ligase) (LeuRS)	BMAA2115	BMAA2115	ParB family protein {UniProtKB/TrEMBL:Q629L0}	[TP0586-TP0271 (0.63095015)]
COG0495	COG1475	BMA2453	leuS	Leucyl-tRNA synthetase (EC 6.1.1.4) (Leucine--tRNA ligase) (LeuRS)	BMA2947	BMA2947	Stage 0 sporulation protein J, putative	[TP0586-TP0271 (0.63095015)]
COG1512	COG1512	BMA3371	BMA3371	Lipoprotein, putative {UniProtKB/TrEMBL:Q62EP9}	BMA3371	BMA3371	Lipoprotein, putative {UniProtKB/TrEMBL:Q62EP9}	[TP0561-TP0561 (0.53951585)]
COG0272	COG2080	BMA1560	BMA1560	DNA ligase, NAD-dependent	BMAA1154	BMAA1154	Isoquinoline 1-oxidoreductase, alpha subunit	[TP0634-TP0080 (0.5753685)]
COG0750	COG1512	BMA1548	BMA1548	Membrane-associated zinc metalloprotease,	BMA3371	BMA3371	Lipoprotein, putative {UniProtKB/TrEMBL:Q62EP9}	[TP0600-TP0561 (0.5857341)]
COG1352	COG1536	BMA2856	BMA2856	Chemotaxis protein methyltransferase CheR	BMA3280	BMA3280	Flagellar motor switch protein FliG	[TP0630-TP0026 (0.7604114)]
COG1344	COG1516	BMA3336	BMA3336	Flagellar hook-associated protein 3	BMA3283	BMA3283	Flagellar protein FliS {UniProtKB/TrEMBL:Q62EX2}	[TP0870-TP0943 (0.723277)]
COG1344	COG1516	BMA2873	BMA2873	Flagellin {UniProtKB/TrEMBL:Q7BSI1}	BMA3283	BMA3283	Flagellar protein FliS {UniProtKB/TrEMBL:Q62EX2}	[TP0870-TP0943 (0.723277)]
COG0099	COG0216	BMA2609	rpsM	Ribosomal protein S13 {UniProtKB/TrEMBL:Q62GM8}	BMAA0504	prfA	Peptide chain release factor 1 (RF-1)	[TP0210-TP0051 (0.8775348)]
COG0442	COG0552	BMA2517	BMA2517	Prolyl-tRNA synthetase {UniProtKB/TrEMBL:Q62GV8}	BMA3127	BMA3127	Signal recognition particle-docking protein FtsY	[TP0160-TP0578 (0.56216276)]
COG0242	COG0319	BMA0142	BMA0142	Polypeptide deformylase	BMA0223	BMA0223	UPF0054 protein BMA0223	[TP0757-TP0650 (0.630912)]
COG0242	COG0319	BMA1559	BMA1559	Polypeptide deformylase	BMA0223	BMA0223	UPF0054 protein BMA0223	[TP0757-TP0650 (0.630912)]
COG0178	COG0845	BMA3095	BMA3095	Excinuclease ABC, A subunit	BMA0954	BMA0954	Efflux transporter, RND family, MFP subunit	[TP0514-TP0965 (0.87363523)]
COG0178	COG0845	BMA3095	BMA3095	Excinuclease ABC, A subunit	BMAA0148	BMAA0148	Membrane protein {UniProtKB/TrEMBL:Q62E93}	[TP0514-TP0965 (0.87363523)]
COG0178	COG0845	BMAA0062	BMAA0062	Excinuclease ABC, subunit A, form 2	BMA2820	BMA2820	Secretion protein, putative	[TP0514-TP0965 (0.87363523)]
COG0178	COG0845	BMAA0062	BMAA0062	Excinuclease ABC, subunit A, form 2	BMAA1466	BMAA1466	Efflux transporter, RND family, MFP subunit	[TP0514-TP0965 (0.87363523)]
COG0178	COG0845	BMA3095	BMA3095	Excinuclease ABC, A subunit	BMA0315	BMA0315	Efflux transporter, RND family, MFP subunit	[TP0514-TP0965 (0.87363523)]
COG0178	COG0845	BMAA0062	BMAA0062	Excinuclease ABC, subunit A, form 2	BMAA1044	BMAA1044	Efflux transporter, RND family, MFP subunit	[TP0514-TP0965 (0.87363523)]
COG0178	COG0845	BMA3095	BMA3095	Excinuclease ABC, A subunit	BMAA1466	BMAA1466	Efflux transporter, RND family, MFP subunit	[TP0514-TP0965 (0.87363523)]
COG0178	COG0845	BMA3095	BMA3095	Excinuclease ABC, A subunit	BMAA1030	BMAA1030	Heavy metal resistance protein CzcB	[TP0514-TP0965 (0.87363523)]
COG0178	COG0845	BMAA0062	BMAA0062	Excinuclease ABC, subunit A, form 2	BMA3375	BMA3375	Efflux transporter, RND family, MFP subunit	[TP0514-TP0965 (0.87363523)]
COG0178	COG0845	BMA3095	BMA3095	Excinuclease ABC, A subunit	BMAA1044	BMAA1044	Efflux transporter, RND family, MFP subunit	[TP0514-TP0965 (0.87363523)]
COG0178	COG0845	BMAA0062	BMAA0062	Excinuclease ABC, subunit A, form 2	BMA0315	BMA0315	Efflux transporter, RND family, MFP subunit	[TP0514-TP0965 (0.87363523)]
COG0178	COG0845	BMA3095	BMA3095	Excinuclease ABC, A subunit	BMAA1002	BMAA1002	Putative secretion protein	[TP0514-TP0965 (0.87363523)]
COG0178	COG0845	BMAA0062	BMAA0062	Excinuclease ABC, subunit A, form 2	BMA0954	BMA0954	Efflux transporter, RND family, MFP subunit	[TP0514-TP0965 (0.87363523)]
COG0178	COG0845	BMA3095	BMA3095	Excinuclease ABC, A subunit	BMA1643	BMA1643	Multidrug efflux RND membrane fusion protein MexE	[TP0514-TP0965 (0.87363523)]
COG0178	COG0845	BMA3095	BMA3095	Excinuclease ABC, A subunit	BMA2820	BMA2820	Secretion protein, putative	[TP0514-TP0965 (0.87363523)]
COG0178	COG0845	BMA3095	BMA3095	Excinuclease ABC, A subunit	BMA3375	BMA3375	Efflux transporter, RND family, MFP subunit	[TP0514-TP0965 (0.87363523)]
COG0178	COG0845	BMAA0062	BMAA0062	Excinuclease ABC, subunit A, form 2	BMAA1002	BMAA1002	Putative secretion protein	[TP0514-TP0965 (0.87363523)]
COG0178	COG0845	BMAA0062	BMAA0062	Excinuclease ABC, subunit A, form 2	BMAA0148	BMAA0148	Membrane protein {UniProtKB/TrEMBL:Q62E93}	[TP0514-TP0965 (0.87363523)]
COG0178	COG0845	BMAA0062	BMAA0062	Excinuclease ABC, subunit A, form 2	BMAA1030	BMAA1030	Heavy metal resistance protein CzcB	[TP0514-TP0965 (0.87363523)]
COG0178	COG0845	BMAA0062	BMAA0062	Excinuclease ABC, subunit A, form 2	BMA1643	BMA1643	Multidrug efflux RND membrane fusion protein MexE	[TP0514-TP0965 (0.87363523)]
COG0457	COG0566	BMAA1588	BMAA1588	Cellulose synthase operon protein C	BMA1540	BMA1540	RNA methyltransferase, TrmH family	[TP0095-TP0054 (0.73981166)]
COG0457	COG0566	BMA0453	BMA0453	TPR domain protein {UniProtKB/TrEMBL:Q62M06}	BMA1540	BMA1540	RNA methyltransferase, TrmH family	[TP0095-TP0054 (0.73981166)]
COG0457	COG0566	BMA3116	BMA3116	TPR domain protein {UniProtKB/TrEMBL:Q62FC6}	BMA1540	BMA1540	RNA methyltransferase, TrmH family	[TP0095-TP0054 (0.73981166)]
COG0457	COG0566	BMAA1588	BMAA1588	Cellulose synthase operon protein C	BMA1262	BMA1262	RNA methyltransferase, TrmH family, group 3	[TP0095-TP0054 (0.73981166)]
COG0457	COG0566	BMAA1532	BMAA1532	Type III secretion chaperone BicA	BMA1262	BMA1262	RNA methyltransferase, TrmH family, group 3	[TP0095-TP0054 (0.73981166)]
COG0457	COG0566	BMAA1532	BMAA1532	Type III secretion chaperone BicA	BMA1540	BMA1540	RNA methyltransferase, TrmH family	[TP0095-TP0054 (0.73981166)]
COG0457	COG0566	BMA3116	BMA3116	TPR domain protein {UniProtKB/TrEMBL:Q62FC6}	BMA1262	BMA1262	RNA methyltransferase, TrmH family, group 3	[TP0095-TP0054 (0.73981166)]
COG0457	COG0566	BMA0842	BMA0842	TPR Domain domain protein	BMA1540	BMA1540	RNA methyltransferase, TrmH family	[TP0095-TP0054 (0.73981166)]
COG0457	COG0566	BMA0453	BMA0453	TPR domain protein {UniProtKB/TrEMBL:Q62M06}	BMA1262	BMA1262	RNA methyltransferase, TrmH family, group 3	[TP0095-TP0054 (0.73981166)]
COG0457	COG0566	BMA0842	BMA0842	TPR Domain domain protein	BMA1262	BMA1262	RNA methyltransferase, TrmH family, group 3	[TP0095-TP0054 (0.73981166)]
COG0465	COG0558	BMA0777	BMA0777	Cell division protein FtsH	BMA0553	BMA0553	CDP-diacylglycerol--glycerol-3-phosphate	[TP0765-TP0256 (0.8653493)]
COG0465	COG0558	BMAA1040	BMAA1040	ATP-dependent metalloprotease, FtsH family	BMA0553	BMA0553	CDP-diacylglycerol--glycerol-3-phosphate	[TP0765-TP0256 (0.8653493)]
COG0024	COG0462	BMA1618	BMA1618	Methionine aminopeptidase	BMA3120	BMA3120	Ribose-phosphate pyrophosphokinase	[TP0842-TP0294 (0.8762697)]
COG0024	COG0462	BMA1556	BMA1556	Methionine aminopeptidase	BMA3120	BMA3120	Ribose-phosphate pyrophosphokinase	[TP0842-TP0294 (0.8762697)]
COG0125	COG0361	BMA1425	tmk	Thymidylate kinase {UniProtKB/Swiss-Prot:Q62JN9}	BMA2202	infA1	Translation initiation factor IF-1 1	[TP0354-TP0097 (0.8382038)]
COG0125	COG0361	BMA1425	tmk	Thymidylate kinase {UniProtKB/Swiss-Prot:Q62JN9}	BMA2611	infA2	Translation initiation factor IF-1 2	[TP0354-TP0097 (0.8382038)]
COG1536	COG1766	BMA3280	BMA3280	Flagellar motor switch protein FliG	BMA3281	BMA3281	Flagellar M-ring protein FliF	[TP0400-TP0399 (0.9198608), TP0026-TP0399 (0.9539454)]
COG0319	COG0787	BMA0223	BMA0223	UPF0054 protein BMA0223	BMA1575	BMA1575	Alanine racemase {UniProtKB/TrEMBL:Q62JA4}	[TP0650-TP0681 (0.82058704)]
COG0215	COG1536	BMA1656	cysS	Cysteinyl-tRNA synthetase (EC 6.1.1.16) (Cysteine--tRNA ligase) (CysRS)	BMA3280	BMA3280	Flagellar motor switch protein FliG	[TP0091-TP0400 (0.6374247)]
COG0849	COG1595	BMA2547	BMA2547	Cell division protein FtsA	BMAA1187	BMAA1187	RNA polymerase sigma-70 factor, ECF subfamily	[TP0389-TP0092 (0.66770643)]
COG0849	COG1595	BMA2547	BMA2547	Cell division protein FtsA	BMAA2111	BMAA2111	Putative sigma-70 factor	[TP0389-TP0092 (0.66770643)]
COG0849	COG1595	BMA2547	BMA2547	Cell division protein FtsA	BMAA1013	BMAA1013	RNA polymerase sigma-70 factor, ECF subfamily	[TP0389-TP0092 (0.66770643)]
COG0849	COG1595	BMA2547	BMA2547	Cell division protein FtsA	BMAA1182	BMAA1182	RNA polymerase sigma-70 factor, ECF family	[TP0389-TP0092 (0.66770643)]
COG0849	COG1595	BMA2547	BMA2547	Cell division protein FtsA	BMA1406	BMA1406	RNA polymerase sigma-70 factor, ECF subfamily	[TP0389-TP0092 (0.66770643)]
COG0849	COG1595	BMA2547	BMA2547	Cell division protein FtsA	BMAA0061	BMAA0061	RNA polymerase sigma-70 factor, ECF subfamily	[TP0389-TP0092 (0.66770643)]
COG0849	COG1595	BMA2547	BMA2547	Cell division protein FtsA	BMA1899	BMA1899	RNA polymerase sigma-70 factor, ECF family	[TP0389-TP0092 (0.66770643)]
COG0849	COG1595	BMA2547	BMA2547	Cell division protein FtsA	BMA1191	BMA1191	RNA polymerase sigma-70 factor, ECF subfamily	[TP0389-TP0092 (0.66770643)]
COG0849	COG1595	BMA2547	BMA2547	Cell division protein FtsA	BMA1850	BMA1850	RNA polymerase sigma-70 factor, ECF subfamily	[TP0389-TP0092 (0.66770643)]
COG0849	COG1595	BMA2547	BMA2547	Cell division protein FtsA	BMA0536	BMA0536	RNA polymerase sigma-H factor	[TP0389-TP0092 (0.66770643)]
COG0739	COG2204	BMA1355	BMA1355	Lipoprotein NlpD, putative	BMA3226	BMA3226	C4-dicarboxylate transport transcriptional	[TP0706-TP0519 (0.80130965)]
COG0739	COG2204	BMA0803	BMA0803	Lipoprotein NlpD, putative	BMAA1982	BMAA1982	Sigma-54 dependent DNA-binding response regulator	[TP0706-TP0519 (0.80130965)]
COG0739	COG2204	BMA1355	BMA1355	Lipoprotein NlpD, putative	BMA0037	BMA0037	Sigma-54 dependent transcriptional regulator	[TP0706-TP0519 (0.80130965)]
COG0739	COG2204	BMAA0423	BMAA0423	Putative lipoprotein NlpD	BMAA1982	BMAA1982	Sigma-54 dependent DNA-binding response regulator	[TP0706-TP0519 (0.80130965)]
COG0739	COG2204	BMA1355	BMA1355	Lipoprotein NlpD, putative	BMAA1984	BMAA1984	Sigma-54 dependent transcriptional regulator	[TP0706-TP0519 (0.80130965)]
COG0739	COG2204	BMAA1284	BMAA1284	Putative lipoprotein NlpD	BMA0386	BMA0386	Sigma-54 dependent DNA-binding transcriptional	[TP0706-TP0519 (0.80130965)]
COG0739	COG2204	BMA0803	BMA0803	Lipoprotein NlpD, putative	BMA0037	BMA0037	Sigma-54 dependent transcriptional regulator	[TP0706-TP0519 (0.80130965)]
COG0739	COG2204	BMA0803	BMA0803	Lipoprotein NlpD, putative	BMA0149	BMA0149	DNA-binding response regulator	[TP0706-TP0519 (0.80130965)]
COG0739	COG2204	BMA0803	BMA0803	Lipoprotein NlpD, putative	BMA0386	BMA0386	Sigma-54 dependent DNA-binding transcriptional	[TP0706-TP0519 (0.80130965)]
COG0739	COG2204	BMA1355	BMA1355	Lipoprotein NlpD, putative	BMA0149	BMA0149	DNA-binding response regulator	[TP0706-TP0519 (0.80130965)]
COG0739	COG2204	BMAA0423	BMAA0423	Putative lipoprotein NlpD	BMA3226	BMA3226	C4-dicarboxylate transport transcriptional	[TP0706-TP0519 (0.80130965)]
COG0739	COG2204	BMA0803	BMA0803	Lipoprotein NlpD, putative	BMA3226	BMA3226	C4-dicarboxylate transport transcriptional	[TP0706-TP0519 (0.80130965)]
COG0739	COG2204	BMAA1284	BMAA1284	Putative lipoprotein NlpD	BMA3226	BMA3226	C4-dicarboxylate transport transcriptional	[TP0706-TP0519 (0.80130965)]
COG0739	COG2204	BMAA1284	BMAA1284	Putative lipoprotein NlpD	BMAA0071	BMAA0071	C4-dicarboxylate transport transcriptional	[TP0706-TP0519 (0.80130965)]
COG0739	COG2204	BMAA0423	BMAA0423	Putative lipoprotein NlpD	BMA1740	BMA1740	Nitrogen regulation protein NR(I)	[TP0706-TP0519 (0.80130965)]
COG0739	COG2204	BMAA0423	BMAA0423	Putative lipoprotein NlpD	BMAA1984	BMAA1984	Sigma-54 dependent transcriptional regulator	[TP0706-TP0519 (0.80130965)]
COG0739	COG2204	BMAA1284	BMAA1284	Putative lipoprotein NlpD	BMAA1982	BMAA1982	Sigma-54 dependent DNA-binding response regulator	[TP0706-TP0519 (0.80130965)]
COG0739	COG2204	BMAA0423	BMAA0423	Putative lipoprotein NlpD	BMA0549	BMA0549	Sigma-54 dependent DNA-binding response regulator	[TP0706-TP0519 (0.80130965)]
COG0739	COG2204	BMAA1284	BMAA1284	Putative lipoprotein NlpD	BMA1740	BMA1740	Nitrogen regulation protein NR(I)	[TP0706-TP0519 (0.80130965)]
COG0739	COG2204	BMA0803	BMA0803	Lipoprotein NlpD, putative	BMA1740	BMA1740	Nitrogen regulation protein NR(I)	[TP0706-TP0519 (0.80130965)]
COG0739	COG2204	BMA1355	BMA1355	Lipoprotein NlpD, putative	BMA1740	BMA1740	Nitrogen regulation protein NR(I)	[TP0706-TP0519 (0.80130965)]
COG0739	COG2204	BMA1355	BMA1355	Lipoprotein NlpD, putative	BMA0383	BMA0383	Sigma-54 dependent DNA-binding transcriptional	[TP0706-TP0519 (0.80130965)]
COG0739	COG2204	BMAA0423	BMAA0423	Putative lipoprotein NlpD	BMA0149	BMA0149	DNA-binding response regulator	[TP0706-TP0519 (0.80130965)]
COG0739	COG2204	BMA1355	BMA1355	Lipoprotein NlpD, putative	BMA0386	BMA0386	Sigma-54 dependent DNA-binding transcriptional	[TP0706-TP0519 (0.80130965)]
COG0739	COG2204	BMA1355	BMA1355	Lipoprotein NlpD, putative	BMAA0071	BMAA0071	C4-dicarboxylate transport transcriptional	[TP0706-TP0519 (0.80130965)]
COG0739	COG2204	BMAA1284	BMAA1284	Putative lipoprotein NlpD	BMAA1984	BMAA1984	Sigma-54 dependent transcriptional regulator	[TP0706-TP0519 (0.80130965)]
COG0739	COG2204	BMAA0423	BMAA0423	Putative lipoprotein NlpD	BMA0037	BMA0037	Sigma-54 dependent transcriptional regulator	[TP0706-TP0519 (0.80130965)]
COG0739	COG2204	BMAA0423	BMAA0423	Putative lipoprotein NlpD	BMAA0071	BMAA0071	C4-dicarboxylate transport transcriptional	[TP0706-TP0519 (0.80130965)]
COG0739	COG2204	BMAA0423	BMAA0423	Putative lipoprotein NlpD	BMA0383	BMA0383	Sigma-54 dependent DNA-binding transcriptional	[TP0706-TP0519 (0.80130965)]
COG0739	COG2204	BMAA0423	BMAA0423	Putative lipoprotein NlpD	BMA0386	BMA0386	Sigma-54 dependent DNA-binding transcriptional	[TP0706-TP0519 (0.80130965)]
COG0739	COG2204	BMA0803	BMA0803	Lipoprotein NlpD, putative	BMAA0071	BMAA0071	C4-dicarboxylate transport transcriptional	[TP0706-TP0519 (0.80130965)]
COG0739	COG2204	BMA1355	BMA1355	Lipoprotein NlpD, putative	BMA0549	BMA0549	Sigma-54 dependent DNA-binding response regulator	[TP0706-TP0519 (0.80130965)]
COG0739	COG2204	BMAA1284	BMAA1284	Putative lipoprotein NlpD	BMA0149	BMA0149	DNA-binding response regulator	[TP0706-TP0519 (0.80130965)]
COG0739	COG2204	BMA1355	BMA1355	Lipoprotein NlpD, putative	BMAA1982	BMAA1982	Sigma-54 dependent DNA-binding response regulator	[TP0706-TP0519 (0.80130965)]
COG0739	COG2204	BMAA1284	BMAA1284	Putative lipoprotein NlpD	BMA0037	BMA0037	Sigma-54 dependent transcriptional regulator	[TP0706-TP0519 (0.80130965)]
COG0739	COG2204	BMAA1284	BMAA1284	Putative lipoprotein NlpD	BMA0549	BMA0549	Sigma-54 dependent DNA-binding response regulator	[TP0706-TP0519 (0.80130965)]
COG0739	COG2204	BMAA1284	BMAA1284	Putative lipoprotein NlpD	BMA0383	BMA0383	Sigma-54 dependent DNA-binding transcriptional	[TP0706-TP0519 (0.80130965)]
COG0739	COG2204	BMA0803	BMA0803	Lipoprotein NlpD, putative	BMA0549	BMA0549	Sigma-54 dependent DNA-binding response regulator	[TP0706-TP0519 (0.80130965)]
COG0739	COG2204	BMA0803	BMA0803	Lipoprotein NlpD, putative	BMAA1984	BMAA1984	Sigma-54 dependent transcriptional regulator	[TP0706-TP0519 (0.80130965)]
COG0739	COG2204	BMA0803	BMA0803	Lipoprotein NlpD, putative	BMA0383	BMA0383	Sigma-54 dependent DNA-binding transcriptional	[TP0706-TP0519 (0.80130965)]
COG0036	COG2001	BMAA0535	BMAA0535	Ribulose-phosphate 3-epimerase	BMA2560	mraZ	Protein mraZ {UniProtKB/Swiss-Prot:Q62GR8}	[TP0945-TP0383 (0.685165)]
COG1306	COG1516	BMAA2054	BMAA2054	Conserved domain protein	BMA3283	BMA3283	Flagellar protein FliS {UniProtKB/TrEMBL:Q62EX2}	[TP0083-TP0943 (0.6929264)]
COG0280	COG0457	BMAA0121	BMAA0121	Phosphate acetyl/butyryltransferase family	BMAA1532	BMAA1532	Type III secretion chaperone BicA	[TP0094-TP0067 (0.5068833)]
COG0280	COG0457	BMAA0121	BMAA0121	Phosphate acetyl/butyryltransferase family	BMA3116	BMA3116	TPR domain protein {UniProtKB/TrEMBL:Q62FC6}	[TP0094-TP0067 (0.5068833)]
COG0280	COG0457	BMAA0121	BMAA0121	Phosphate acetyl/butyryltransferase family	BMA0453	BMA0453	TPR domain protein {UniProtKB/TrEMBL:Q62M06}	[TP0094-TP0067 (0.5068833)]
COG0280	COG0457	BMAA0121	BMAA0121	Phosphate acetyl/butyryltransferase family	BMAA1588	BMAA1588	Cellulose synthase operon protein C	[TP0094-TP0067 (0.5068833)]
COG0280	COG0457	BMAA0121	BMAA0121	Phosphate acetyl/butyryltransferase family	BMA0842	BMA0842	TPR Domain domain protein	[TP0094-TP0067 (0.5068833)]
COG1108	COG1277	BMA0326	BMA0326	Cation ABC transporter, permease protein,	BMA0992	BMA0992	Copper ABC transporter, permease protein NosY,	[TP0165-TP0880 (0.79878455)]
COG0457	COG0495	BMAA1532	BMAA1532	Type III secretion chaperone BicA	BMA2453	leuS	Leucyl-tRNA synthetase (EC 6.1.1.4) (Leucine--tRNA ligase) (LeuRS)	[TP0067-TP0586 (0.714839)]
COG0457	COG0495	BMA3116	BMA3116	TPR domain protein {UniProtKB/TrEMBL:Q62FC6}	BMA2453	leuS	Leucyl-tRNA synthetase (EC 6.1.1.4) (Leucine--tRNA ligase) (LeuRS)	[TP0067-TP0586 (0.714839)]
COG0457	COG0495	BMA0842	BMA0842	TPR Domain domain protein	BMA2453	leuS	Leucyl-tRNA synthetase (EC 6.1.1.4) (Leucine--tRNA ligase) (LeuRS)	[TP0067-TP0586 (0.714839)]
COG0457	COG0495	BMAA1588	BMAA1588	Cellulose synthase operon protein C	BMA2453	leuS	Leucyl-tRNA synthetase (EC 6.1.1.4) (Leucine--tRNA ligase) (LeuRS)	[TP0067-TP0586 (0.714839)]
COG0457	COG0495	BMA0453	BMA0453	TPR domain protein {UniProtKB/TrEMBL:Q62M06}	BMA2453	leuS	Leucyl-tRNA synthetase (EC 6.1.1.4) (Leucine--tRNA ligase) (LeuRS)	[TP0067-TP0586 (0.714839)]
COG0257	COG0472	BMA2610	BMA2610	50S ribosomal protein L36	BMA2196	BMA2196	Glycosyl transferase family protein	[TP0209-TP0345 (0.64932555)]
COG0257	COG0472	BMA2610	BMA2610	50S ribosomal protein L36	BMA2554	mraY	Phospho-N-acetylmuramoyl-pentapeptide-transferase (EC 2.7.8.13) (UDP- MurNAc-pentapeptide phosphotransferase)	[TP0209-TP0345 (0.64932555)]
COG0257	COG0472	BMA2610	BMA2610	50S ribosomal protein L36	BMA1977	BMA1977	Putative undecaprenyl phosphate	[TP0209-TP0345 (0.64932555)]
COG0358	COG0457	BMAA0338	BMAA0338	DNA primase {UniProtKB/TrEMBL:Q62DT3}	BMA0842	BMA0842	TPR Domain domain protein	[TP0492-TP0648 (0.5111708)]
COG0358	COG0457	BMAA0338	BMAA0338	DNA primase {UniProtKB/TrEMBL:Q62DT3}	BMA3116	BMA3116	TPR domain protein {UniProtKB/TrEMBL:Q62FC6}	[TP0492-TP0648 (0.5111708)]
COG0358	COG0457	BMAA0338	BMAA0338	DNA primase {UniProtKB/TrEMBL:Q62DT3}	BMAA1532	BMAA1532	Type III secretion chaperone BicA	[TP0492-TP0648 (0.5111708)]
COG0358	COG0457	BMAA0338	BMAA0338	DNA primase {UniProtKB/TrEMBL:Q62DT3}	BMA0453	BMA0453	TPR domain protein {UniProtKB/TrEMBL:Q62M06}	[TP0492-TP0648 (0.5111708)]
COG0358	COG0457	BMAA0338	BMAA0338	DNA primase {UniProtKB/TrEMBL:Q62DT3}	BMAA1588	BMAA1588	Cellulose synthase operon protein C	[TP0492-TP0648 (0.5111708)]
COG0687	COG1558	BMA1301	BMA1301	Putrescine ABC transporter, periplasmic	BMA3326	BMA3326	Flagellar basal-body rod protein FlgC	[TP0655-TP0397 (0.60331625)]
COG0687	COG1558	BMA0123	BMA0123	ABC transporter, periplasmic substrate-binding	BMA3326	BMA3326	Flagellar basal-body rod protein FlgC	[TP0655-TP0397 (0.60331625)]
COG0687	COG1558	BMAA0432	BMAA0432	Spermidine/putrescine ABC transporter,	BMA3326	BMA3326	Flagellar basal-body rod protein FlgC	[TP0655-TP0397 (0.60331625)]
COG0766	COG1419	BMAA1237	BMAA1237	Putative UDP-N-acetylglucosamine	BMA2845	BMA2845	Flagellar biosynthetic protein FlhF, putative	[TP0029-TP0713 (0.80866665)]
COG0766	COG1419	BMA2716	murA	UDP-N-acetylglucosamine 1-carboxyvinyltransferase (EC 2.5.1.7) (Enoylpyruvate transferase) (UDP-N-acetylglucosamine enolpyruvyl transferase) (EPT)	BMA2845	BMA2845	Flagellar biosynthetic protein FlhF, putative	[TP0029-TP0713 (0.80866665)]
COG0795	COG1792	BMA0670	BMA0670	Membrane protein, putative	BMA0161	BMA0161	Rod shape-determining protein MreC	[TP0884-TP0498 (0.8374102)]
COG0795	COG1792	BMA0671	BMA0671	Permease, putative {UniProtKB/TrEMBL:Q62LH3}	BMA0161	BMA0161	Rod shape-determining protein MreC	[TP0884-TP0498 (0.8374102)]
COG1317	COG1536	BMA3279	BMA3279	Flagellar assembly protein FliH	BMA3280	BMA3280	Flagellar motor switch protein FliG	[TP0401-TP0026 (0.96139234)]
COG1317	COG1536	BMAA1636	BMAA1636	Type III secretion inner membrane protein SctL	BMA3280	BMA3280	Flagellar motor switch protein FliG	[TP0401-TP0026 (0.96139234)]
COG1214	COG1516	BMA1582	BMA1582	Glycoprotease family protein	BMA3283	BMA3283	Flagellar protein FliS {UniProtKB/TrEMBL:Q62EX2}	[TP0876-TP0943 (0.57131183)]
COG0024	COG0125	BMA1556	BMA1556	Methionine aminopeptidase	BMA1425	tmk	Thymidylate kinase {UniProtKB/Swiss-Prot:Q62JN9}	[TP0842-TP0354 (0.8096375)]
COG0024	COG0125	BMA1618	BMA1618	Methionine aminopeptidase	BMA1425	tmk	Thymidylate kinase {UniProtKB/Swiss-Prot:Q62JN9}	[TP0842-TP0354 (0.8096375)]
COG1077	COG1426	BMA0162	BMA0162	Rod shape-determining protein MreB	BMA1346	BMA1346	Hypothetical protein {UniProtKB/TrEMBL:Q62JW3}	[TP0497-TP0334 (0.739115)]
COG1077	COG1426	BMAA0819	BMAA0819	Putative rod shape-determining protein MreB	BMA1346	BMA1346	Hypothetical protein {UniProtKB/TrEMBL:Q62JW3}	[TP0497-TP0334 (0.739115)]
COG0265	COG1430	BMA0310	BMA0310	Serine protease {UniProtKB/TrEMBL:Q62MD4}	BMA2251	BMA2251	Hypothetical protein {UniProtKB/TrEMBL:Q62HK5}	[TP0773-TP0087 (0.5241626)]
COG0265	COG1430	BMA0539	BMA0539	Serine protease, MucD {UniProtKB/TrEMBL:Q62LT3}	BMA2251	BMA2251	Hypothetical protein {UniProtKB/TrEMBL:Q62HK5}	[TP0773-TP0087 (0.5241626)]
COG0265	COG1430	BMA2700	BMA2700	Serine protease {UniProtKB/TrEMBL:Q62GF3}	BMA2251	BMA2251	Hypothetical protein {UniProtKB/TrEMBL:Q62HK5}	[TP0773-TP0087 (0.5241626)]
COG0257	COG0779	BMA2610	BMA2610	50S ribosomal protein L36	BMA1063	BMA1063	Hypothetical protein {UniProtKB/TrEMBL:Q62KK7}	[TP0209-TP0893 (0.7461857)]
COG1291	COG1291	BMA2862	BMA2862	Chemotaxis MotA protein	BMA2862	BMA2862	Chemotaxis MotA protein	[TP0725-TP0725 (0.8044664)]
COG0275	COG1815	BMA2559	mraW	S-adenosyl-methyltransferase mraW (EC 2.1.1.-)	BMA3325	BMA3325	Flagellar basal-body rod protein FlgB	[TP0384-TP0396 (0.81050646)]
COG1536	COG1536	BMA3280	BMA3280	Flagellar motor switch protein FliG	BMA3280	BMA3280	Flagellar motor switch protein FliG	[TP0026-TP0400 (0.5928469)]
COG0457	COG0845	BMA0842	BMA0842	TPR Domain domain protein	BMAA1466	BMAA1466	Efflux transporter, RND family, MFP subunit	[TP0648-TP0965 (0.54118866)]
COG0457	COG0845	BMA0453	BMA0453	TPR domain protein {UniProtKB/TrEMBL:Q62M06}	BMAA1030	BMAA1030	Heavy metal resistance protein CzcB	[TP0648-TP0965 (0.54118866)]
COG0457	COG0845	BMAA1588	BMAA1588	Cellulose synthase operon protein C	BMA0315	BMA0315	Efflux transporter, RND family, MFP subunit	[TP0648-TP0965 (0.54118866)]
COG0457	COG0845	BMAA1532	BMAA1532	Type III secretion chaperone BicA	BMAA0148	BMAA0148	Membrane protein {UniProtKB/TrEMBL:Q62E93}	[TP0648-TP0965 (0.54118866)]
COG0457	COG0845	BMA3116	BMA3116	TPR domain protein {UniProtKB/TrEMBL:Q62FC6}	BMA0954	BMA0954	Efflux transporter, RND family, MFP subunit	[TP0648-TP0965 (0.54118866)]
COG0457	COG0845	BMAA1588	BMAA1588	Cellulose synthase operon protein C	BMAA1030	BMAA1030	Heavy metal resistance protein CzcB	[TP0648-TP0965 (0.54118866)]
COG0457	COG0845	BMA3116	BMA3116	TPR domain protein {UniProtKB/TrEMBL:Q62FC6}	BMA2820	BMA2820	Secretion protein, putative	[TP0648-TP0965 (0.54118866)]
COG0457	COG0845	BMAA1532	BMAA1532	Type III secretion chaperone BicA	BMA0954	BMA0954	Efflux transporter, RND family, MFP subunit	[TP0648-TP0965 (0.54118866)]
COG0457	COG0845	BMAA1532	BMAA1532	Type III secretion chaperone BicA	BMAA1044	BMAA1044	Efflux transporter, RND family, MFP subunit	[TP0648-TP0965 (0.54118866)]
COG0457	COG0845	BMA0453	BMA0453	TPR domain protein {UniProtKB/TrEMBL:Q62M06}	BMAA1466	BMAA1466	Efflux transporter, RND family, MFP subunit	[TP0648-TP0965 (0.54118866)]
COG0457	COG0845	BMA3116	BMA3116	TPR domain protein {UniProtKB/TrEMBL:Q62FC6}	BMAA1466	BMAA1466	Efflux transporter, RND family, MFP subunit	[TP0648-TP0965 (0.54118866)]
COG0457	COG0845	BMA3116	BMA3116	TPR domain protein {UniProtKB/TrEMBL:Q62FC6}	BMAA0148	BMAA0148	Membrane protein {UniProtKB/TrEMBL:Q62E93}	[TP0648-TP0965 (0.54118866)]
COG0457	COG0845	BMA0842	BMA0842	TPR Domain domain protein	BMAA1044	BMAA1044	Efflux transporter, RND family, MFP subunit	[TP0648-TP0965 (0.54118866)]
COG0457	COG0845	BMAA1588	BMAA1588	Cellulose synthase operon protein C	BMAA1002	BMAA1002	Putative secretion protein	[TP0648-TP0965 (0.54118866)]
COG0457	COG0845	BMAA1532	BMAA1532	Type III secretion chaperone BicA	BMAA1030	BMAA1030	Heavy metal resistance protein CzcB	[TP0648-TP0965 (0.54118866)]
COG0457	COG0845	BMA0842	BMA0842	TPR Domain domain protein	BMA1643	BMA1643	Multidrug efflux RND membrane fusion protein MexE	[TP0648-TP0965 (0.54118866)]
COG0457	COG0845	BMAA1588	BMAA1588	Cellulose synthase operon protein C	BMAA1466	BMAA1466	Efflux transporter, RND family, MFP subunit	[TP0648-TP0965 (0.54118866)]
COG0457	COG0845	BMAA1588	BMAA1588	Cellulose synthase operon protein C	BMA0954	BMA0954	Efflux transporter, RND family, MFP subunit	[TP0648-TP0965 (0.54118866)]
COG0457	COG0845	BMA3116	BMA3116	TPR domain protein {UniProtKB/TrEMBL:Q62FC6}	BMA1643	BMA1643	Multidrug efflux RND membrane fusion protein MexE	[TP0648-TP0965 (0.54118866)]
COG0457	COG0845	BMAA1532	BMAA1532	Type III secretion chaperone BicA	BMAA1466	BMAA1466	Efflux transporter, RND family, MFP subunit	[TP0648-TP0965 (0.54118866)]
COG0457	COG0845	BMAA1588	BMAA1588	Cellulose synthase operon protein C	BMAA0148	BMAA0148	Membrane protein {UniProtKB/TrEMBL:Q62E93}	[TP0648-TP0965 (0.54118866)]
COG0457	COG0845	BMAA1588	BMAA1588	Cellulose synthase operon protein C	BMA2820	BMA2820	Secretion protein, putative	[TP0648-TP0965 (0.54118866)]
COG0457	COG0845	BMA0842	BMA0842	TPR Domain domain protein	BMAA1002	BMAA1002	Putative secretion protein	[TP0648-TP0965 (0.54118866)]
COG0457	COG0845	BMA0453	BMA0453	TPR domain protein {UniProtKB/TrEMBL:Q62M06}	BMA0954	BMA0954	Efflux transporter, RND family, MFP subunit	[TP0648-TP0965 (0.54118866)]
COG0457	COG0845	BMAA1532	BMAA1532	Type III secretion chaperone BicA	BMAA1002	BMAA1002	Putative secretion protein	[TP0648-TP0965 (0.54118866)]
COG0457	COG0845	BMA0842	BMA0842	TPR Domain domain protein	BMA0954	BMA0954	Efflux transporter, RND family, MFP subunit	[TP0648-TP0965 (0.54118866)]
COG0457	COG0845	BMA0453	BMA0453	TPR domain protein {UniProtKB/TrEMBL:Q62M06}	BMAA1002	BMAA1002	Putative secretion protein	[TP0648-TP0965 (0.54118866)]
COG0457	COG0845	BMAA1532	BMAA1532	Type III secretion chaperone BicA	BMA3375	BMA3375	Efflux transporter, RND family, MFP subunit	[TP0648-TP0965 (0.54118866)]
COG0457	COG0845	BMA3116	BMA3116	TPR domain protein {UniProtKB/TrEMBL:Q62FC6}	BMA0315	BMA0315	Efflux transporter, RND family, MFP subunit	[TP0648-TP0965 (0.54118866)]
COG0457	COG0845	BMA0842	BMA0842	TPR Domain domain protein	BMA2820	BMA2820	Secretion protein, putative	[TP0648-TP0965 (0.54118866)]
COG0457	COG0845	BMA3116	BMA3116	TPR domain protein {UniProtKB/TrEMBL:Q62FC6}	BMA3375	BMA3375	Efflux transporter, RND family, MFP subunit	[TP0648-TP0965 (0.54118866)]
COG0457	COG0845	BMA0842	BMA0842	TPR Domain domain protein	BMAA0148	BMAA0148	Membrane protein {UniProtKB/TrEMBL:Q62E93}	[TP0648-TP0965 (0.54118866)]
COG0457	COG0845	BMAA1588	BMAA1588	Cellulose synthase operon protein C	BMA1643	BMA1643	Multidrug efflux RND membrane fusion protein MexE	[TP0648-TP0965 (0.54118866)]
COG0457	COG0845	BMAA1532	BMAA1532	Type III secretion chaperone BicA	BMA0315	BMA0315	Efflux transporter, RND family, MFP subunit	[TP0648-TP0965 (0.54118866)]
COG0457	COG0845	BMAA1532	BMAA1532	Type III secretion chaperone BicA	BMA1643	BMA1643	Multidrug efflux RND membrane fusion protein MexE	[TP0648-TP0965 (0.54118866)]
COG0457	COG0845	BMA3116	BMA3116	TPR domain protein {UniProtKB/TrEMBL:Q62FC6}	BMAA1002	BMAA1002	Putative secretion protein	[TP0648-TP0965 (0.54118866)]
COG0457	COG0845	BMA0453	BMA0453	TPR domain protein {UniProtKB/TrEMBL:Q62M06}	BMAA0148	BMAA0148	Membrane protein {UniProtKB/TrEMBL:Q62E93}	[TP0648-TP0965 (0.54118866)]
COG0457	COG0845	BMA0453	BMA0453	TPR domain protein {UniProtKB/TrEMBL:Q62M06}	BMA0315	BMA0315	Efflux transporter, RND family, MFP subunit	[TP0648-TP0965 (0.54118866)]
COG0457	COG0845	BMAA1588	BMAA1588	Cellulose synthase operon protein C	BMA3375	BMA3375	Efflux transporter, RND family, MFP subunit	[TP0648-TP0965 (0.54118866)]
COG0457	COG0845	BMA0453	BMA0453	TPR domain protein {UniProtKB/TrEMBL:Q62M06}	BMA3375	BMA3375	Efflux transporter, RND family, MFP subunit	[TP0648-TP0965 (0.54118866)]
COG0457	COG0845	BMA0842	BMA0842	TPR Domain domain protein	BMA0315	BMA0315	Efflux transporter, RND family, MFP subunit	[TP0648-TP0965 (0.54118866)]
COG0457	COG0845	BMA0453	BMA0453	TPR domain protein {UniProtKB/TrEMBL:Q62M06}	BMAA1044	BMAA1044	Efflux transporter, RND family, MFP subunit	[TP0648-TP0965 (0.54118866)]
COG0457	COG0845	BMA0453	BMA0453	TPR domain protein {UniProtKB/TrEMBL:Q62M06}	BMA1643	BMA1643	Multidrug efflux RND membrane fusion protein MexE	[TP0648-TP0965 (0.54118866)]
COG0457	COG0845	BMA3116	BMA3116	TPR domain protein {UniProtKB/TrEMBL:Q62FC6}	BMAA1030	BMAA1030	Heavy metal resistance protein CzcB	[TP0648-TP0965 (0.54118866)]
COG0457	COG0845	BMA0453	BMA0453	TPR domain protein {UniProtKB/TrEMBL:Q62M06}	BMA2820	BMA2820	Secretion protein, putative	[TP0648-TP0965 (0.54118866)]
COG0457	COG0845	BMA0842	BMA0842	TPR Domain domain protein	BMA3375	BMA3375	Efflux transporter, RND family, MFP subunit	[TP0648-TP0965 (0.54118866)]
COG0457	COG0845	BMA0842	BMA0842	TPR Domain domain protein	BMAA1030	BMAA1030	Heavy metal resistance protein CzcB	[TP0648-TP0965 (0.54118866)]
COG0457	COG0845	BMAA1588	BMAA1588	Cellulose synthase operon protein C	BMAA1044	BMAA1044	Efflux transporter, RND family, MFP subunit	[TP0648-TP0965 (0.54118866)]
COG0457	COG0845	BMAA1532	BMAA1532	Type III secretion chaperone BicA	BMA2820	BMA2820	Secretion protein, putative	[TP0648-TP0965 (0.54118866)]
COG0457	COG0845	BMA3116	BMA3116	TPR domain protein {UniProtKB/TrEMBL:Q62FC6}	BMAA1044	BMAA1044	Efflux transporter, RND family, MFP subunit	[TP0648-TP0965 (0.54118866)]
COG1749	COG1843	BMA3328	BMA3328	Flagellar hook protein FlgE	BMA3327	BMA3327	Basal-body rod modification protein FlgD	[TP0727-TP0728 (0.8651164)]
COG1536	COG1776	BMA3280	BMA3280	Flagellar motor switch protein FliG	BMAA2106	BMAA2106	Hypothetical protein {UniProtKB/TrEMBL:Q629L9}	[TP0026-TP0720 (0.7923422)]
COG1536	COG1776	BMA3280	BMA3280	Flagellar motor switch protein FliG	BMAA0679	BMAA0679	CheC family protein {UniProtKB/TrEMBL:Q62D02}	[TP0026-TP0720 (0.7923422)]
COG0782	COG1057	BMA2091	BMA2091	Transcription elongation factor GreB	BMA1887	BMA1887	Nicotinate (Nicotinamide) nucleotide	[TP0019-TP0741 (0.75909394)]
COG0782	COG1057	BMAA1352	BMAA1352	Putative nucleoside diphosphate kinase regulator	BMA1887	BMA1887	Nicotinate (Nicotinamide) nucleotide	[TP0019-TP0741 (0.75909394)]
COG0782	COG1057	BMA0773	BMA0773	Transcription elongation factor GreA	BMA1887	BMA1887	Nicotinate (Nicotinamide) nucleotide	[TP0019-TP0741 (0.75909394)]
COG1516	COG1516	BMA3283	BMA3283	Flagellar protein FliS {UniProtKB/TrEMBL:Q62EX2}	BMA3283	BMA3283	Flagellar protein FliS {UniProtKB/TrEMBL:Q62EX2}	[TP0943-TP0943 (0.5311184)]
COG0265	COG1306	BMA2700	BMA2700	Serine protease {UniProtKB/TrEMBL:Q62GF3}	BMAA2054	BMAA2054	Conserved domain protein	[TP0773-TP0083 (0.6010877)]
COG0265	COG1306	BMA0539	BMA0539	Serine protease, MucD {UniProtKB/TrEMBL:Q62LT3}	BMAA2054	BMAA2054	Conserved domain protein	[TP0773-TP0083 (0.6010877)]
COG0265	COG1306	BMA0310	BMA0310	Serine protease {UniProtKB/TrEMBL:Q62MD4}	BMAA2054	BMAA2054	Conserved domain protein	[TP0773-TP0083 (0.6010877)]
COG0817	COG1516	BMA2355	ruvC	Crossover junction endodeoxyribonuclease ruvC (EC 3.1.22.4) (Holliday junction nuclease ruvC) (Holliday junction resolvase ruvC)	BMA3283	BMA3283	Flagellar protein FliS {UniProtKB/TrEMBL:Q62EX2}	[TP0517-TP0943 (0.5294325)]
COG1109	COG1157	BMA0779	glmM	Phosphoglucosamine mutase (EC 5.4.2.10)	BMAA1637	BMAA1637	Type III secretion cytoplasmic ATPase SctN	[TP0413-TP0402 (0.78400123)]
COG1109	COG1157	BMA2191	BMA2191	Phosphoglucomutase/phosphomannomutase family	BMAA1540	BMAA1540	Type III secretion system protein BsaS	[TP0413-TP0402 (0.78400123)]
COG1109	COG1157	BMA2191	BMA2191	Phosphoglucomutase/phosphomannomutase family	BMAA1637	BMAA1637	Type III secretion cytoplasmic ATPase SctN	[TP0413-TP0402 (0.78400123)]
COG1109	COG1157	BMA0779	glmM	Phosphoglucosamine mutase (EC 5.4.2.10)	BMAA1540	BMAA1540	Type III secretion system protein BsaS	[TP0413-TP0402 (0.78400123)]
COG1109	COG1157	BMA0779	glmM	Phosphoglucosamine mutase (EC 5.4.2.10)	BMA3278	BMA3278	Flagellum-specific ATP synthase FliI	[TP0413-TP0402 (0.78400123)]
COG1109	COG1157	BMA2191	BMA2191	Phosphoglucomutase/phosphomannomutase family	BMA3278	BMA3278	Flagellum-specific ATP synthase FliI	[TP0413-TP0402 (0.78400123)]
COG0090	COG1643	BMA2629	rplB	Ribosomal protein L2 {UniProtKB/TrEMBL:Q62GK8}	BMA1750	BMA1750	ATP-dependent helicase HrpA	[TP0192-TP0526 (0.71912634)]
COG0217	COG1235	BMA1884	BMA1884	Hypothetical UPF0082 protein BMA1884	BMA1676	BMA1676	Metallo-beta-lactamase family protein	[TP0474-TP0489 (0.71912634)]
COG1256	COG1776	BMA3335	BMA3335	Flagellar hook-associated protein 1	BMAA0679	BMAA0679	CheC family protein {UniProtKB/TrEMBL:Q62D02}	[TP0660-TP0720 (0.80235356)]
COG1256	COG1776	BMA3335	BMA3335	Flagellar hook-associated protein 1	BMAA2106	BMAA2106	Hypothetical protein {UniProtKB/TrEMBL:Q629L9}	[TP0660-TP0720 (0.80235356)]
COG0012	COG0188	BMAA0519	BMAA0519	GTP-binding protein YchF	BMA0435	BMA0435	DNA gyrase, A subunit {UniProtKB/TrEMBL:Q62M20}	[TP0124-TP0005 (0.7149395)]
COG0012	COG0188	BMAA0519	BMAA0519	GTP-binding protein YchF	BMA2209	BMA2209	DNA topoisomerase IV, A subunit	[TP0124-TP0005 (0.7149395)]
COG0324	COG1558	BMA2315	miaA	tRNA delta(2)-isopentenylpyrophosphate transferase (EC 2.5.1.8) (IPP transferase) (Isopentenyl-diphosphate:tRNA isopentenyltransferase) (IPTase) (IPPT)	BMA3326	BMA3326	Flagellar basal-body rod protein FlgC	[TP0637-TP0397 (0.66148543)]
COG0457	COG1643	BMA0453	BMA0453	TPR domain protein {UniProtKB/TrEMBL:Q62M06}	BMA1750	BMA1750	ATP-dependent helicase HrpA	[TP0067-TP0526 (0.80406195)]
COG0457	COG1643	BMA0842	BMA0842	TPR Domain domain protein	BMA1750	BMA1750	ATP-dependent helicase HrpA	[TP0067-TP0526 (0.80406195)]
COG0457	COG1643	BMA3116	BMA3116	TPR domain protein {UniProtKB/TrEMBL:Q62FC6}	BMA1750	BMA1750	ATP-dependent helicase HrpA	[TP0067-TP0526 (0.80406195)]
COG0457	COG1643	BMAA1532	BMAA1532	Type III secretion chaperone BicA	BMA1750	BMA1750	ATP-dependent helicase HrpA	[TP0067-TP0526 (0.80406195)]
COG0457	COG1643	BMAA1588	BMAA1588	Cellulose synthase operon protein C	BMA1750	BMA1750	ATP-dependent helicase HrpA	[TP0067-TP0526 (0.80406195)]
COG0840	COG1157	BMAA0135	BMAA0135	Putative methyl-accepting chemotaxis protein	BMAA1637	BMAA1637	Type III secretion cytoplasmic ATPase SctN	[TP0640-TP0402 (0.9180537)]
COG0840	COG1157	BMAA1860	BMAA1860	Methyl-accepting chemotaxis protein	BMAA1637	BMAA1637	Type III secretion cytoplasmic ATPase SctN	[TP0640-TP0402 (0.9180537)]
COG0840	COG1157	BMAA1860	BMAA1860	Methyl-accepting chemotaxis protein	BMAA1540	BMAA1540	Type III secretion system protein BsaS	[TP0640-TP0402 (0.9180537)]
COG0840	COG1157	BMAA1487	BMAA1487	Methyl-accepting chemotaxis protein	BMA3278	BMA3278	Flagellum-specific ATP synthase FliI	[TP0640-TP0402 (0.9180537)]
COG0840	COG1157	BMAA0135	BMAA0135	Putative methyl-accepting chemotaxis protein	BMA3278	BMA3278	Flagellum-specific ATP synthase FliI	[TP0640-TP0402 (0.9180537)]
COG0840	COG1157	BMA3184	BMA3184	Methyl-accepting chemotaxis protein	BMAA1540	BMAA1540	Type III secretion system protein BsaS	[TP0640-TP0402 (0.9180537)]
COG0840	COG1157	BMA2894	BMA2894	Methyl-accepting chemotaxis protein, putative	BMA3278	BMA3278	Flagellum-specific ATP synthase FliI	[TP0640-TP0402 (0.9180537)]
COG0840	COG1157	BMAA0217	BMAA0217	Putative methyl-accepting chemotaxis protein	BMAA1637	BMAA1637	Type III secretion cytoplasmic ATPase SctN	[TP0640-TP0402 (0.9180537)]
COG0840	COG1157	BMA2894	BMA2894	Methyl-accepting chemotaxis protein, putative	BMAA1540	BMAA1540	Type III secretion system protein BsaS	[TP0640-TP0402 (0.9180537)]
COG0840	COG1157	BMAA0152	BMAA0152	Methyl-accepting chemotaxis protein	BMA3278	BMA3278	Flagellum-specific ATP synthase FliI	[TP0640-TP0402 (0.9180537)]
COG0840	COG1157	BMA1130	BMA1130	Methyl-accepting chemotaxis protein	BMAA1637	BMAA1637	Type III secretion cytoplasmic ATPase SctN	[TP0640-TP0402 (0.9180537)]
COG0840	COG1157	BMA0999	BMA0999	Methyl-accepting chemotaxis protein, putative	BMAA1540	BMAA1540	Type III secretion system protein BsaS	[TP0640-TP0402 (0.9180537)]
COG0840	COG1157	BMA0999	BMA0999	Methyl-accepting chemotaxis protein, putative	BMAA1637	BMAA1637	Type III secretion cytoplasmic ATPase SctN	[TP0640-TP0402 (0.9180537)]
COG0840	COG1157	BMAA1298	BMAA1298	Methyl-accepting chemotaxis protein	BMAA1637	BMAA1637	Type III secretion cytoplasmic ATPase SctN	[TP0640-TP0402 (0.9180537)]
COG0840	COG1157	BMAA0217	BMAA0217	Putative methyl-accepting chemotaxis protein	BMAA1540	BMAA1540	Type III secretion system protein BsaS	[TP0640-TP0402 (0.9180537)]
COG0840	COG1157	BMA1130	BMA1130	Methyl-accepting chemotaxis protein	BMAA1540	BMAA1540	Type III secretion system protein BsaS	[TP0640-TP0402 (0.9180537)]
COG0840	COG1157	BMA3389	BMA3389	Methyl-accepting chemotaxis protein, putative	BMA3278	BMA3278	Flagellum-specific ATP synthase FliI	[TP0640-TP0402 (0.9180537)]
COG0840	COG1157	BMA2857	BMA2857	Methyl-accepting chemotaxis protein, putative	BMA3278	BMA3278	Flagellum-specific ATP synthase FliI	[TP0640-TP0402 (0.9180537)]
COG0840	COG1157	BMAA1860	BMAA1860	Methyl-accepting chemotaxis protein	BMA3278	BMA3278	Flagellum-specific ATP synthase FliI	[TP0640-TP0402 (0.9180537)]
COG0840	COG1157	BMAA1487	BMAA1487	Methyl-accepting chemotaxis protein	BMAA1637	BMAA1637	Type III secretion cytoplasmic ATPase SctN	[TP0640-TP0402 (0.9180537)]
COG0840	COG1157	BMA1267	BMA1267	Methyl-accepting chemotaxis domain protein	BMAA1540	BMAA1540	Type III secretion system protein BsaS	[TP0640-TP0402 (0.9180537)]
COG0840	COG1157	BMAA1872	BMAA1872	Methyl-accepting chemotaxis protein	BMA3278	BMA3278	Flagellum-specific ATP synthase FliI	[TP0640-TP0402 (0.9180537)]
COG0840	COG1157	BMAA1298	BMAA1298	Methyl-accepting chemotaxis protein	BMA3278	BMA3278	Flagellum-specific ATP synthase FliI	[TP0640-TP0402 (0.9180537)]
COG0840	COG1157	BMA2894	BMA2894	Methyl-accepting chemotaxis protein, putative	BMAA1637	BMAA1637	Type III secretion cytoplasmic ATPase SctN	[TP0640-TP0402 (0.9180537)]
COG0840	COG1157	BMAA1487	BMAA1487	Methyl-accepting chemotaxis protein	BMAA1540	BMAA1540	Type III secretion system protein BsaS	[TP0640-TP0402 (0.9180537)]
COG0840	COG1157	BMAA1298	BMAA1298	Methyl-accepting chemotaxis protein	BMAA1540	BMAA1540	Type III secretion system protein BsaS	[TP0640-TP0402 (0.9180537)]
COG0840	COG1157	BMA3184	BMA3184	Methyl-accepting chemotaxis protein	BMAA1637	BMAA1637	Type III secretion cytoplasmic ATPase SctN	[TP0640-TP0402 (0.9180537)]
COG0840	COG1157	BMA3389	BMA3389	Methyl-accepting chemotaxis protein, putative	BMAA1540	BMAA1540	Type III secretion system protein BsaS	[TP0640-TP0402 (0.9180537)]
COG0840	COG1157	BMAA0217	BMAA0217	Putative methyl-accepting chemotaxis protein	BMA3278	BMA3278	Flagellum-specific ATP synthase FliI	[TP0640-TP0402 (0.9180537)]
COG0840	COG1157	BMA1130	BMA1130	Methyl-accepting chemotaxis protein	BMA3278	BMA3278	Flagellum-specific ATP synthase FliI	[TP0640-TP0402 (0.9180537)]
COG0840	COG1157	BMA1267	BMA1267	Methyl-accepting chemotaxis domain protein	BMAA1637	BMAA1637	Type III secretion cytoplasmic ATPase SctN	[TP0640-TP0402 (0.9180537)]
COG0840	COG1157	BMAA0135	BMAA0135	Putative methyl-accepting chemotaxis protein	BMAA1540	BMAA1540	Type III secretion system protein BsaS	[TP0640-TP0402 (0.9180537)]
COG0840	COG1157	BMA0264	BMA0264	Methyl-accepting chemotaxis protein	BMAA1540	BMAA1540	Type III secretion system protein BsaS	[TP0640-TP0402 (0.9180537)]
COG0840	COG1157	BMAA0152	BMAA0152	Methyl-accepting chemotaxis protein	BMAA1637	BMAA1637	Type III secretion cytoplasmic ATPase SctN	[TP0640-TP0402 (0.9180537)]
COG0840	COG1157	BMA2857	BMA2857	Methyl-accepting chemotaxis protein, putative	BMAA1637	BMAA1637	Type III secretion cytoplasmic ATPase SctN	[TP0640-TP0402 (0.9180537)]
COG0840	COG1157	BMA3184	BMA3184	Methyl-accepting chemotaxis protein	BMA3278	BMA3278	Flagellum-specific ATP synthase FliI	[TP0640-TP0402 (0.9180537)]
COG0840	COG1157	BMA0264	BMA0264	Methyl-accepting chemotaxis protein	BMAA1637	BMAA1637	Type III secretion cytoplasmic ATPase SctN	[TP0640-TP0402 (0.9180537)]
COG0840	COG1157	BMAA0152	BMAA0152	Methyl-accepting chemotaxis protein	BMAA1540	BMAA1540	Type III secretion system protein BsaS	[TP0640-TP0402 (0.9180537)]
COG0840	COG1157	BMA3389	BMA3389	Methyl-accepting chemotaxis protein, putative	BMAA1637	BMAA1637	Type III secretion cytoplasmic ATPase SctN	[TP0640-TP0402 (0.9180537)]
COG0840	COG1157	BMAA1872	BMAA1872	Methyl-accepting chemotaxis protein	BMAA1540	BMAA1540	Type III secretion system protein BsaS	[TP0640-TP0402 (0.9180537)]
COG0840	COG1157	BMA0264	BMA0264	Methyl-accepting chemotaxis protein	BMA3278	BMA3278	Flagellum-specific ATP synthase FliI	[TP0640-TP0402 (0.9180537)]
COG0840	COG1157	BMA2857	BMA2857	Methyl-accepting chemotaxis protein, putative	BMAA1540	BMAA1540	Type III secretion system protein BsaS	[TP0640-TP0402 (0.9180537)]
COG0840	COG1157	BMA0999	BMA0999	Methyl-accepting chemotaxis protein, putative	BMA3278	BMA3278	Flagellum-specific ATP synthase FliI	[TP0640-TP0402 (0.9180537)]
COG0840	COG1157	BMAA1872	BMAA1872	Methyl-accepting chemotaxis protein	BMAA1637	BMAA1637	Type III secretion cytoplasmic ATPase SctN	[TP0640-TP0402 (0.9180537)]
COG0840	COG1157	BMA1267	BMA1267	Methyl-accepting chemotaxis domain protein	BMA3278	BMA3278	Flagellum-specific ATP synthase FliI	[TP0640-TP0402 (0.9180537)]
COG0462	COG0492	BMA3120	BMA3120	Ribose-phosphate pyrophosphokinase	BMAA1310	BMAA1310	Pyridine nucleotide-disulphide oxidoreductase,	[TP0294-TP0814 (0.8323514)]
COG0462	COG0492	BMA3120	BMA3120	Ribose-phosphate pyrophosphokinase	BMA2123	BMA2123	Thioredoxin-disulfide reductase	[TP0294-TP0814 (0.8323514)]
COG0124	COG0254	BMA1344	hisS	Histidyl-tRNA synthetase (EC 6.1.1.21) (Histidine--tRNA ligase) (HisRS)	BMA1369	rpmE	50S ribosomal protein L31 type B	[TP0641-TP0255 (0.65973145)]
COG0178	COG0272	BMAA0062	BMAA0062	Excinuclease ABC, subunit A, form 2	BMA1560	BMA1560	DNA ligase, NAD-dependent	[TP0514-TP0634 (0.7537598)]
COG0178	COG0272	BMA3095	BMA3095	Excinuclease ABC, A subunit	BMA1560	BMA1560	DNA ligase, NAD-dependent	[TP0514-TP0634 (0.7537598)]
COG1512	COG1684	BMA3371	BMA3371	Lipoprotein, putative {UniProtKB/TrEMBL:Q62EP9}	BMA2684	BMA2684	Flagellar biosynthetic protein FliR	[TP0561-TP0716 (0.6360963)]
COG0257	COG2204	BMA2610	BMA2610	50S ribosomal protein L36	BMA0549	BMA0549	Sigma-54 dependent DNA-binding response regulator	[TP0209-TP0519 (0.6010877)]
COG0257	COG2204	BMA2610	BMA2610	50S ribosomal protein L36	BMA0037	BMA0037	Sigma-54 dependent transcriptional regulator	[TP0209-TP0519 (0.6010877)]
COG0257	COG2204	BMA2610	BMA2610	50S ribosomal protein L36	BMA0149	BMA0149	DNA-binding response regulator	[TP0209-TP0519 (0.6010877)]
COG0257	COG2204	BMA2610	BMA2610	50S ribosomal protein L36	BMAA0071	BMAA0071	C4-dicarboxylate transport transcriptional	[TP0209-TP0519 (0.6010877)]
COG0257	COG2204	BMA2610	BMA2610	50S ribosomal protein L36	BMAA1984	BMAA1984	Sigma-54 dependent transcriptional regulator	[TP0209-TP0519 (0.6010877)]
COG0257	COG2204	BMA2610	BMA2610	50S ribosomal protein L36	BMA0386	BMA0386	Sigma-54 dependent DNA-binding transcriptional	[TP0209-TP0519 (0.6010877)]
COG0257	COG2204	BMA2610	BMA2610	50S ribosomal protein L36	BMAA1982	BMAA1982	Sigma-54 dependent DNA-binding response regulator	[TP0209-TP0519 (0.6010877)]
COG0257	COG2204	BMA2610	BMA2610	50S ribosomal protein L36	BMA1740	BMA1740	Nitrogen regulation protein NR(I)	[TP0209-TP0519 (0.6010877)]
COG0257	COG2204	BMA2610	BMA2610	50S ribosomal protein L36	BMA0383	BMA0383	Sigma-54 dependent DNA-binding transcriptional	[TP0209-TP0519 (0.6010877)]
COG0257	COG2204	BMA2610	BMA2610	50S ribosomal protein L36	BMA3226	BMA3226	C4-dicarboxylate transport transcriptional	[TP0209-TP0519 (0.6010877)]
COG0495	COG1558	BMA2453	leuS	Leucyl-tRNA synthetase (EC 6.1.1.4) (Leucine--tRNA ligase) (LeuRS)	BMA3326	BMA3326	Flagellar basal-body rod protein FlgC	[TP0586-TP0397 (0.60331625)]
COG1135	COG1466	BMAA1439	BMAA1439	ABC transporter, ATP-binding protein	BMA2451	BMA2451	DNA polymerase III, delta subunit	[TP0120-TP0588 (0.7896185)]
COG1135	COG1466	BMA0414	BMA0414	D-methionine ABC transporter, ATP-binding protein	BMA2451	BMA2451	DNA polymerase III, delta subunit	[TP0120-TP0588 (0.7896185)]
COG1292	COG1512	BMAA0971	BMAA0971	Choline/carnitine/betaine transporter	BMA3371	BMA3371	Lipoprotein, putative {UniProtKB/TrEMBL:Q62EP9}	[TP0106-TP0561 (0.5550382)]
COG0608	COG1159	BMA1698	BMA1698	Single-stranded-DNA-specific exonuclease RecJ	BMA0544	BMA0544	GTP-binding protein Era	[TP0704-TP0541 (0.7586372)]
COG0242	COG0263	BMA1559	BMA1559	Polypeptide deformylase	BMA2520	proB	Glutamate 5-kinase (EC 2.7.2.11) (Gamma-glutamyl kinase) (GK)	[TP0757-TP0351 (0.5771584)]
COG0242	COG0263	BMA0142	BMA0142	Polypeptide deformylase	BMA2520	proB	Glutamate 5-kinase (EC 2.7.2.11) (Gamma-glutamyl kinase) (GK)	[TP0757-TP0351 (0.5771584)]
COG0566	COG1589	BMA1262	BMA1262	RNA methyltransferase, TrmH family, group 3	BMA2548	BMA2548	Cell division protein FtsQ	[TP0109-TP0388 (0.8512026)]
COG0566	COG1589	BMA1540	BMA1540	RNA methyltransferase, TrmH family	BMA2548	BMA2548	Cell division protein FtsQ	[TP0109-TP0388 (0.8512026)]
COG0739	COG4786	BMAA0423	BMAA0423	Putative lipoprotein NlpD	BMA3330	BMA3330	Flagellar basal-body rod protein FlgG	[TP0782-TP0961 (0.69582695)]
COG0739	COG4786	BMA0803	BMA0803	Lipoprotein NlpD, putative	BMA3330	BMA3330	Flagellar basal-body rod protein FlgG	[TP0782-TP0961 (0.69582695)]
COG0739	COG4786	BMA1355	BMA1355	Lipoprotein NlpD, putative	BMA3330	BMA3330	Flagellar basal-body rod protein FlgG	[TP0782-TP0961 (0.69582695)]
COG0739	COG4786	BMAA1284	BMAA1284	Putative lipoprotein NlpD	BMA3330	BMA3330	Flagellar basal-body rod protein FlgG	[TP0782-TP0961 (0.69582695)]
COG0124	COG0546	BMA1344	hisS	Histidyl-tRNA synthetase (EC 6.1.1.21) (Histidine--tRNA ligase) (HisRS)	BMA0438	BMA0438	Phosphoglycolate phosphatase	[TP0641-TP0554 (0.5196431)]
COG0124	COG0546	BMA1344	hisS	Histidyl-tRNA synthetase (EC 6.1.1.21) (Histidine--tRNA ligase) (HisRS)	BMAA0534	BMAA0534	Phosphoglycolate phosphatase	[TP0641-TP0554 (0.5196431)]
COG0495	COG2882	BMA2453	leuS	Leucyl-tRNA synthetase (EC 6.1.1.4) (Leucine--tRNA ligase) (LeuRS)	BMA3277	BMA3277	Flagellar FliJ protein {UniProtKB/TrEMBL:Q62EX8}	[TP0586-TP0403 (0.64541596)]
COG0257	COG0773	BMA2610	BMA2610	50S ribosomal protein L36	BMA2497	BMA2497	UDP-N-acetylmuramate:L-alanyl-gamma-D-glutamyl-me	[TP0209-TP0341 (0.6926446)]
COG0257	COG0773	BMA2610	BMA2610	50S ribosomal protein L36	BMA2550	murC	UDP-N-acetylmuramate--L-alanine ligase (EC 6.3.2.8) (UDP-N- acetylmuramoyl-L-alanine synthetase)	[TP0209-TP0341 (0.6926446)]
COG0457	COG2204	BMAA1588	BMAA1588	Cellulose synthase operon protein C	BMA1740	BMA1740	Nitrogen regulation protein NR(I)	[TP0067-TP0519 (0.7741208)]
COG0457	COG2204	BMA0453	BMA0453	TPR domain protein {UniProtKB/TrEMBL:Q62M06}	BMAA1982	BMAA1982	Sigma-54 dependent DNA-binding response regulator	[TP0067-TP0519 (0.7741208)]
COG0457	COG2204	BMAA1532	BMAA1532	Type III secretion chaperone BicA	BMA0037	BMA0037	Sigma-54 dependent transcriptional regulator	[TP0067-TP0519 (0.7741208)]
COG0457	COG2204	BMAA1588	BMAA1588	Cellulose synthase operon protein C	BMAA0071	BMAA0071	C4-dicarboxylate transport transcriptional	[TP0067-TP0519 (0.7741208)]
COG0457	COG2204	BMA3116	BMA3116	TPR domain protein {UniProtKB/TrEMBL:Q62FC6}	BMAA1984	BMAA1984	Sigma-54 dependent transcriptional regulator	[TP0067-TP0519 (0.7741208)]
COG0457	COG2204	BMA0453	BMA0453	TPR domain protein {UniProtKB/TrEMBL:Q62M06}	BMA0149	BMA0149	DNA-binding response regulator	[TP0067-TP0519 (0.7741208)]
COG0457	COG2204	BMA3116	BMA3116	TPR domain protein {UniProtKB/TrEMBL:Q62FC6}	BMA0386	BMA0386	Sigma-54 dependent DNA-binding transcriptional	[TP0067-TP0519 (0.7741208)]
COG0457	COG2204	BMA3116	BMA3116	TPR domain protein {UniProtKB/TrEMBL:Q62FC6}	BMA3226	BMA3226	C4-dicarboxylate transport transcriptional	[TP0067-TP0519 (0.7741208)]
COG0457	COG2204	BMAA1532	BMAA1532	Type III secretion chaperone BicA	BMA3226	BMA3226	C4-dicarboxylate transport transcriptional	[TP0067-TP0519 (0.7741208)]
COG0457	COG2204	BMAA1588	BMAA1588	Cellulose synthase operon protein C	BMA3226	BMA3226	C4-dicarboxylate transport transcriptional	[TP0067-TP0519 (0.7741208)]
COG0457	COG2204	BMA0842	BMA0842	TPR Domain domain protein	BMA0383	BMA0383	Sigma-54 dependent DNA-binding transcriptional	[TP0067-TP0519 (0.7741208)]
COG0457	COG2204	BMAA1588	BMAA1588	Cellulose synthase operon protein C	BMA0386	BMA0386	Sigma-54 dependent DNA-binding transcriptional	[TP0067-TP0519 (0.7741208)]
COG0457	COG2204	BMAA1532	BMAA1532	Type III secretion chaperone BicA	BMA0549	BMA0549	Sigma-54 dependent DNA-binding response regulator	[TP0067-TP0519 (0.7741208)]
COG0457	COG2204	BMAA1532	BMAA1532	Type III secretion chaperone BicA	BMA1740	BMA1740	Nitrogen regulation protein NR(I)	[TP0067-TP0519 (0.7741208)]
COG0457	COG2204	BMA0842	BMA0842	TPR Domain domain protein	BMAA1982	BMAA1982	Sigma-54 dependent DNA-binding response regulator	[TP0067-TP0519 (0.7741208)]
COG0457	COG2204	BMA0453	BMA0453	TPR domain protein {UniProtKB/TrEMBL:Q62M06}	BMA0386	BMA0386	Sigma-54 dependent DNA-binding transcriptional	[TP0067-TP0519 (0.7741208)]
COG0457	COG2204	BMA3116	BMA3116	TPR domain protein {UniProtKB/TrEMBL:Q62FC6}	BMAA0071	BMAA0071	C4-dicarboxylate transport transcriptional	[TP0067-TP0519 (0.7741208)]
COG0457	COG2204	BMAA1588	BMAA1588	Cellulose synthase operon protein C	BMA0549	BMA0549	Sigma-54 dependent DNA-binding response regulator	[TP0067-TP0519 (0.7741208)]
COG0457	COG2204	BMA0453	BMA0453	TPR domain protein {UniProtKB/TrEMBL:Q62M06}	BMA0037	BMA0037	Sigma-54 dependent transcriptional regulator	[TP0067-TP0519 (0.7741208)]
COG0457	COG2204	BMA3116	BMA3116	TPR domain protein {UniProtKB/TrEMBL:Q62FC6}	BMA0383	BMA0383	Sigma-54 dependent DNA-binding transcriptional	[TP0067-TP0519 (0.7741208)]
COG0457	COG2204	BMA0842	BMA0842	TPR Domain domain protein	BMA1740	BMA1740	Nitrogen regulation protein NR(I)	[TP0067-TP0519 (0.7741208)]
COG0457	COG2204	BMAA1588	BMAA1588	Cellulose synthase operon protein C	BMA0149	BMA0149	DNA-binding response regulator	[TP0067-TP0519 (0.7741208)]
COG0457	COG2204	BMAA1532	BMAA1532	Type III secretion chaperone BicA	BMA0383	BMA0383	Sigma-54 dependent DNA-binding transcriptional	[TP0067-TP0519 (0.7741208)]
COG0457	COG2204	BMA0842	BMA0842	TPR Domain domain protein	BMA0149	BMA0149	DNA-binding response regulator	[TP0067-TP0519 (0.7741208)]
COG0457	COG2204	BMA0453	BMA0453	TPR domain protein {UniProtKB/TrEMBL:Q62M06}	BMAA0071	BMAA0071	C4-dicarboxylate transport transcriptional	[TP0067-TP0519 (0.7741208)]
COG0457	COG2204	BMA3116	BMA3116	TPR domain protein {UniProtKB/TrEMBL:Q62FC6}	BMA1740	BMA1740	Nitrogen regulation protein NR(I)	[TP0067-TP0519 (0.7741208)]
COG0457	COG2204	BMA0842	BMA0842	TPR Domain domain protein	BMA0386	BMA0386	Sigma-54 dependent DNA-binding transcriptional	[TP0067-TP0519 (0.7741208)]
COG0457	COG2204	BMA0842	BMA0842	TPR Domain domain protein	BMA0037	BMA0037	Sigma-54 dependent transcriptional regulator	[TP0067-TP0519 (0.7741208)]
COG0457	COG2204	BMA3116	BMA3116	TPR domain protein {UniProtKB/TrEMBL:Q62FC6}	BMA0149	BMA0149	DNA-binding response regulator	[TP0067-TP0519 (0.7741208)]
COG0457	COG2204	BMAA1532	BMAA1532	Type III secretion chaperone BicA	BMAA1984	BMAA1984	Sigma-54 dependent transcriptional regulator	[TP0067-TP0519 (0.7741208)]
COG0457	COG2204	BMA0453	BMA0453	TPR domain protein {UniProtKB/TrEMBL:Q62M06}	BMA1740	BMA1740	Nitrogen regulation protein NR(I)	[TP0067-TP0519 (0.7741208)]
COG0457	COG2204	BMAA1532	BMAA1532	Type III secretion chaperone BicA	BMAA0071	BMAA0071	C4-dicarboxylate transport transcriptional	[TP0067-TP0519 (0.7741208)]
COG0457	COG2204	BMA3116	BMA3116	TPR domain protein {UniProtKB/TrEMBL:Q62FC6}	BMA0549	BMA0549	Sigma-54 dependent DNA-binding response regulator	[TP0067-TP0519 (0.7741208)]
COG0457	COG2204	BMA3116	BMA3116	TPR domain protein {UniProtKB/TrEMBL:Q62FC6}	BMAA1982	BMAA1982	Sigma-54 dependent DNA-binding response regulator	[TP0067-TP0519 (0.7741208)]
COG0457	COG2204	BMA0842	BMA0842	TPR Domain domain protein	BMAA1984	BMAA1984	Sigma-54 dependent transcriptional regulator	[TP0067-TP0519 (0.7741208)]
COG0457	COG2204	BMA0453	BMA0453	TPR domain protein {UniProtKB/TrEMBL:Q62M06}	BMA3226	BMA3226	C4-dicarboxylate transport transcriptional	[TP0067-TP0519 (0.7741208)]
COG0457	COG2204	BMA0453	BMA0453	TPR domain protein {UniProtKB/TrEMBL:Q62M06}	BMA0549	BMA0549	Sigma-54 dependent DNA-binding response regulator	[TP0067-TP0519 (0.7741208)]
COG0457	COG2204	BMA0453	BMA0453	TPR domain protein {UniProtKB/TrEMBL:Q62M06}	BMA0383	BMA0383	Sigma-54 dependent DNA-binding transcriptional	[TP0067-TP0519 (0.7741208)]
COG0457	COG2204	BMAA1532	BMAA1532	Type III secretion chaperone BicA	BMA0149	BMA0149	DNA-binding response regulator	[TP0067-TP0519 (0.7741208)]
COG0457	COG2204	BMA0842	BMA0842	TPR Domain domain protein	BMA3226	BMA3226	C4-dicarboxylate transport transcriptional	[TP0067-TP0519 (0.7741208)]
COG0457	COG2204	BMA0842	BMA0842	TPR Domain domain protein	BMAA0071	BMAA0071	C4-dicarboxylate transport transcriptional	[TP0067-TP0519 (0.7741208)]
COG0457	COG2204	BMAA1588	BMAA1588	Cellulose synthase operon protein C	BMAA1982	BMAA1982	Sigma-54 dependent DNA-binding response regulator	[TP0067-TP0519 (0.7741208)]
COG0457	COG2204	BMAA1588	BMAA1588	Cellulose synthase operon protein C	BMA0383	BMA0383	Sigma-54 dependent DNA-binding transcriptional	[TP0067-TP0519 (0.7741208)]
COG0457	COG2204	BMAA1532	BMAA1532	Type III secretion chaperone BicA	BMA0386	BMA0386	Sigma-54 dependent DNA-binding transcriptional	[TP0067-TP0519 (0.7741208)]
COG0457	COG2204	BMA0453	BMA0453	TPR domain protein {UniProtKB/TrEMBL:Q62M06}	BMAA1984	BMAA1984	Sigma-54 dependent transcriptional regulator	[TP0067-TP0519 (0.7741208)]
COG0457	COG2204	BMA3116	BMA3116	TPR domain protein {UniProtKB/TrEMBL:Q62FC6}	BMA0037	BMA0037	Sigma-54 dependent transcriptional regulator	[TP0067-TP0519 (0.7741208)]
COG0457	COG2204	BMAA1588	BMAA1588	Cellulose synthase operon protein C	BMA0037	BMA0037	Sigma-54 dependent transcriptional regulator	[TP0067-TP0519 (0.7741208)]
COG0457	COG2204	BMAA1532	BMAA1532	Type III secretion chaperone BicA	BMAA1982	BMAA1982	Sigma-54 dependent DNA-binding response regulator	[TP0067-TP0519 (0.7741208)]
COG0457	COG2204	BMA0842	BMA0842	TPR Domain domain protein	BMA0549	BMA0549	Sigma-54 dependent DNA-binding response regulator	[TP0067-TP0519 (0.7741208)]
COG0457	COG2204	BMAA1588	BMAA1588	Cellulose synthase operon protein C	BMAA1984	BMAA1984	Sigma-54 dependent transcriptional regulator	[TP0067-TP0519 (0.7741208)]
COG0272	COG1879	BMA1560	BMA1560	DNA ligase, NAD-dependent	BMA2486	BMA2486	L-arabinose ABC transporter, periplasmic	[TP0634-TP0684 (0.56216276)]
COG0272	COG1879	BMA1560	BMA1560	DNA ligase, NAD-dependent	BMA1198	BMA1198	Ribose ABC transporter, periplasmic	[TP0634-TP0684 (0.56216276)]
COG0272	COG1879	BMA1560	BMA1560	DNA ligase, NAD-dependent	BMAA0637	BMAA0637	Sugar ABC transporter, periplasmic sugar-binding	[TP0634-TP0684 (0.56216276)]
COG0272	COG1879	BMA1560	BMA1560	DNA ligase, NAD-dependent	BMAA1812	BMAA1812	Putative sugar ABC transporter, periplasmic	[TP0634-TP0684 (0.56216276)]
COG0272	COG1879	BMA1560	BMA1560	DNA ligase, NAD-dependent	BMAA1057	BMAA1057	Putative periplasmic sugar-binding protein	[TP0634-TP0684 (0.56216276)]
COG0272	COG1879	BMA1560	BMA1560	DNA ligase, NAD-dependent	BMA0916	BMA0916	Sugar ABC transporter, periplasmic sugar-binding	[TP0634-TP0684 (0.56216276)]
COG0257	COG0681	BMA2610	BMA2610	50S ribosomal protein L36	BMA0542	BMA0542	Signal peptidase I {UniProtKB/TrEMBL:Q62LT0}	[TP0209-TP0926 (0.69083804)]
COG0526	COG1843	BMA2499	BMA2499	Thioredoxin family protein, putative	BMA3327	BMA3327	Basal-body rod modification protein FlgD	[TP0100-TP0728 (0.58155864)]
COG0526	COG1843	BMA0086	BMA0086	Thiol:disulfide interchange protein DsbA	BMA3327	BMA3327	Basal-body rod modification protein FlgD	[TP0100-TP0728 (0.58155864)]
COG0526	COG1843	BMA0140	BMA0140	Hypothetical protein {UniProtKB/TrEMBL:Q62MT7}	BMA3327	BMA3327	Basal-body rod modification protein FlgD	[TP0100-TP0728 (0.58155864)]
COG0526	COG1843	BMA2327	BMA2327	Hypothetical protein {UniProtKB/TrEMBL:Q62HD4}	BMA3327	BMA3327	Basal-body rod modification protein FlgD	[TP0100-TP0728 (0.58155864)]
COG0526	COG1843	BMA3225	BMA3225	Hypothetical protein {UniProtKB/TrEMBL:Q62F26}	BMA3327	BMA3327	Basal-body rod modification protein FlgD	[TP0100-TP0728 (0.58155864)]
COG0526	COG1843	BMA0540	BMA0540	Hypothetical protein {UniProtKB/TrEMBL:Q62LT2}	BMA3327	BMA3327	Basal-body rod modification protein FlgD	[TP0100-TP0728 (0.58155864)]
COG0526	COG1843	BMA1364	BMA1364	Thioredoxin {UniProtKB/TrEMBL:Q62JU6}	BMA3327	BMA3327	Basal-body rod modification protein FlgD	[TP0100-TP0728 (0.58155864)]
COG0768	COG1344	BMA0159	BMA0159	Penicillin-binding protein 2	BMA3336	BMA3336	Flagellar hook-associated protein 3	[TP0760-TP0870 (0.7190043)]
COG0768	COG1344	BMAA1082	BMAA1082	Penicillin-binding protein	BMA2873	BMA2873	Flagellin {UniProtKB/TrEMBL:Q7BSI1}	[TP0760-TP0870 (0.7190043)]
COG0768	COG1344	BMA2557	BMA2557	Penicillin-binding protein	BMA2873	BMA2873	Flagellin {UniProtKB/TrEMBL:Q7BSI1}	[TP0760-TP0870 (0.7190043)]
COG0768	COG1344	BMAA1082	BMAA1082	Penicillin-binding protein	BMA3336	BMA3336	Flagellar hook-associated protein 3	[TP0760-TP0870 (0.7190043)]
COG0768	COG1344	BMA0159	BMA0159	Penicillin-binding protein 2	BMA2873	BMA2873	Flagellin {UniProtKB/TrEMBL:Q7BSI1}	[TP0760-TP0870 (0.7190043)]
COG0768	COG1344	BMA2557	BMA2557	Penicillin-binding protein	BMA3336	BMA3336	Flagellar hook-associated protein 3	[TP0760-TP0870 (0.7190043)]
COG0768	COG1344	BMAA1056	BMAA1056	Penicillin-binding protein	BMA2873	BMA2873	Flagellin {UniProtKB/TrEMBL:Q7BSI1}	[TP0760-TP0870 (0.7190043)]
COG0768	COG1344	BMAA1056	BMAA1056	Penicillin-binding protein	BMA3336	BMA3336	Flagellar hook-associated protein 3	[TP0760-TP0870 (0.7190043)]
COG1121	COG2204	BMA0327	BMA0327	Cation ABC transporter, ATP-binding protein,	BMA1740	BMA1740	Nitrogen regulation protein NR(I)	[TP0035-TP0519 (0.5085169)]
COG1121	COG2204	BMA0327	BMA0327	Cation ABC transporter, ATP-binding protein,	BMA0549	BMA0549	Sigma-54 dependent DNA-binding response regulator	[TP0035-TP0519 (0.5085169)]
COG1121	COG2204	BMA0327	BMA0327	Cation ABC transporter, ATP-binding protein,	BMAA1984	BMAA1984	Sigma-54 dependent transcriptional regulator	[TP0035-TP0519 (0.5085169)]
COG1121	COG2204	BMA0327	BMA0327	Cation ABC transporter, ATP-binding protein,	BMA0149	BMA0149	DNA-binding response regulator	[TP0035-TP0519 (0.5085169)]
COG1121	COG2204	BMA0327	BMA0327	Cation ABC transporter, ATP-binding protein,	BMA3226	BMA3226	C4-dicarboxylate transport transcriptional	[TP0035-TP0519 (0.5085169)]
COG1121	COG2204	BMA0327	BMA0327	Cation ABC transporter, ATP-binding protein,	BMA0383	BMA0383	Sigma-54 dependent DNA-binding transcriptional	[TP0035-TP0519 (0.5085169)]
COG1121	COG2204	BMA0327	BMA0327	Cation ABC transporter, ATP-binding protein,	BMA0037	BMA0037	Sigma-54 dependent transcriptional regulator	[TP0035-TP0519 (0.5085169)]
COG1121	COG2204	BMA0327	BMA0327	Cation ABC transporter, ATP-binding protein,	BMA0386	BMA0386	Sigma-54 dependent DNA-binding transcriptional	[TP0035-TP0519 (0.5085169)]
COG1121	COG2204	BMA0327	BMA0327	Cation ABC transporter, ATP-binding protein,	BMAA0071	BMAA0071	C4-dicarboxylate transport transcriptional	[TP0035-TP0519 (0.5085169)]
COG1121	COG2204	BMA0327	BMA0327	Cation ABC transporter, ATP-binding protein,	BMAA1982	BMAA1982	Sigma-54 dependent DNA-binding response regulator	[TP0035-TP0519 (0.5085169)]
COG0528	COG4591	BMA1553	BMA1553	Uridylate kinase {UniProtKB/TrEMBL:Q62JC6}	BMAA2085	BMAA2085	Putative ABC transporter, permease protein	[TP0099-TP0580 (0.8561369)]
COG0528	COG4591	BMA1553	BMA1553	Uridylate kinase {UniProtKB/TrEMBL:Q62JC6}	BMA1696	BMA1696	Lipoprotein releasing system transmembrane	[TP0099-TP0580 (0.8561369)]
COG0228	COG0546	BMA0403	rpsP	Ribosomal protein S16 {UniProtKB/TrEMBL:Q62M50}	BMA0438	BMA0438	Phosphoglycolate phosphatase	[TP0905-TP0554 (0.5352583)]
COG0228	COG0546	BMA0403	rpsP	Ribosomal protein S16 {UniProtKB/TrEMBL:Q62M50}	BMAA0534	BMAA0534	Phosphoglycolate phosphatase	[TP0905-TP0554 (0.5352583)]
COG0770	COG2001	BMA2555	BMA2555	UDP-N-acetylmuramoyl-tripeptide--D-alanyl-D-alani	BMA2560	mraZ	Protein mraZ {UniProtKB/Swiss-Prot:Q62GR8}	[TP0386-TP0383 (0.8315325)]
COG0051	COG2204	BMA2633	rpsJ	Ribosomal protein S10 {UniProtKB/TrEMBL:Q62GK4}	BMA0383	BMA0383	Sigma-54 dependent DNA-binding transcriptional	[TP0188-TP0519 (0.6307204)]
COG0051	COG2204	BMA2633	rpsJ	Ribosomal protein S10 {UniProtKB/TrEMBL:Q62GK4}	BMA0149	BMA0149	DNA-binding response regulator	[TP0188-TP0519 (0.6307204)]
COG0051	COG2204	BMA2633	rpsJ	Ribosomal protein S10 {UniProtKB/TrEMBL:Q62GK4}	BMA3226	BMA3226	C4-dicarboxylate transport transcriptional	[TP0188-TP0519 (0.6307204)]
COG0051	COG2204	BMA2633	rpsJ	Ribosomal protein S10 {UniProtKB/TrEMBL:Q62GK4}	BMA0037	BMA0037	Sigma-54 dependent transcriptional regulator	[TP0188-TP0519 (0.6307204)]
COG0051	COG2204	BMA2633	rpsJ	Ribosomal protein S10 {UniProtKB/TrEMBL:Q62GK4}	BMA1740	BMA1740	Nitrogen regulation protein NR(I)	[TP0188-TP0519 (0.6307204)]
COG0051	COG2204	BMA2633	rpsJ	Ribosomal protein S10 {UniProtKB/TrEMBL:Q62GK4}	BMAA0071	BMAA0071	C4-dicarboxylate transport transcriptional	[TP0188-TP0519 (0.6307204)]
COG0051	COG2204	BMA2633	rpsJ	Ribosomal protein S10 {UniProtKB/TrEMBL:Q62GK4}	BMA0549	BMA0549	Sigma-54 dependent DNA-binding response regulator	[TP0188-TP0519 (0.6307204)]
COG0051	COG2204	BMA2633	rpsJ	Ribosomal protein S10 {UniProtKB/TrEMBL:Q62GK4}	BMAA1982	BMAA1982	Sigma-54 dependent DNA-binding response regulator	[TP0188-TP0519 (0.6307204)]
COG0051	COG2204	BMA2633	rpsJ	Ribosomal protein S10 {UniProtKB/TrEMBL:Q62GK4}	BMA0386	BMA0386	Sigma-54 dependent DNA-binding transcriptional	[TP0188-TP0519 (0.6307204)]
COG0051	COG2204	BMA2633	rpsJ	Ribosomal protein S10 {UniProtKB/TrEMBL:Q62GK4}	BMAA1984	BMAA1984	Sigma-54 dependent transcriptional regulator	[TP0188-TP0519 (0.6307204)]
COG0249	COG0546	BMA1671	mutS	DNA mismatch repair protein mutS	BMA0438	BMA0438	Phosphoglycolate phosphatase	[TP0328-TP0554 (0.5196431)]
COG0249	COG0546	BMA1671	mutS	DNA mismatch repair protein mutS	BMAA0534	BMAA0534	Phosphoglycolate phosphatase	[TP0328-TP0554 (0.5196431)]
COG0234	COG0803	BMA2431	BMA2431	10 kDa chaperonin {UniProtKB/TrEMBL:Q62H39}	BMA0328	BMA0328	Cation ABC transporter, periplasmic	[TP1013-TP0163 (0.67160416)]
COG0234	COG0803	BMA2002	BMA2002	10 kDa chaperonin {UniProtKB/TrEMBL:Q62I81}	BMA0328	BMA0328	Cation ABC transporter, periplasmic	[TP1013-TP0163 (0.67160416)]
COG0162	COG2834	BMA2348	tyrS	Tyrosyl-tRNA synthetase (EC 6.1.1.1) (Tyrosine--tRNA ligase) (TyrRS)	BMA2121	BMA2121	Outer membrane lipoprotein carrier protein LolA	[TP0834-TP0333 (0.5313641)]
COG0342	COG0546	BMA2385	BMA2385	Protein-export membrane protein SecD	BMA0438	BMA0438	Phosphoglycolate phosphatase	[TP0410-TP0554 (0.6160348)]
COG0342	COG0546	BMA2385	BMA2385	Protein-export membrane protein SecD	BMAA0534	BMAA0534	Phosphoglycolate phosphatase	[TP0410-TP0554 (0.6160348)]
COG0457	COG1536	BMA3116	BMA3116	TPR domain protein {UniProtKB/TrEMBL:Q62FC6}	BMA3280	BMA3280	Flagellar motor switch protein FliG	[TP0648-TP0400 (0.69805074)]
COG0457	COG1536	BMAA1532	BMAA1532	Type III secretion chaperone BicA	BMA3280	BMA3280	Flagellar motor switch protein FliG	[TP0648-TP0400 (0.69805074)]
COG0457	COG1536	BMAA1588	BMAA1588	Cellulose synthase operon protein C	BMA3280	BMA3280	Flagellar motor switch protein FliG	[TP0648-TP0400 (0.69805074)]
COG0457	COG1536	BMA0453	BMA0453	TPR domain protein {UniProtKB/TrEMBL:Q62M06}	BMA3280	BMA3280	Flagellar motor switch protein FliG	[TP0648-TP0400 (0.69805074)]
COG0457	COG1536	BMA0842	BMA0842	TPR Domain domain protein	BMA3280	BMA3280	Flagellar motor switch protein FliG	[TP0648-TP0400 (0.69805074)]
COG0227	COG0492	BMA2231	rpmB	50S ribosomal protein L28	BMAA1310	BMAA1310	Pyridine nucleotide-disulphide oxidoreductase,	[TP0362-TP0814 (0.801083)]
COG0227	COG0492	BMA2231	rpmB	50S ribosomal protein L28	BMA2123	BMA2123	Thioredoxin-disulfide reductase	[TP0362-TP0814 (0.801083)]
COG1512	COG1580	BMA3371	BMA3371	Lipoprotein, putative {UniProtKB/TrEMBL:Q62EP9}	BMA2765	BMA2765	Flagellar protein FliL {UniProtKB/TrEMBL:Q62G92}	[TP0561-TP0722 (0.64005584)]
COG0051	COG1192	BMA2633	rpsJ	Ribosomal protein S10 {UniProtKB/TrEMBL:Q62GK4}	BMA0699	BMA0699	ParA family protein {UniProtKB/TrEMBL:Q62LE9}	[TP0188-TP0272 (0.7732025)]
COG0051	COG1192	BMA2633	rpsJ	Ribosomal protein S10 {UniProtKB/TrEMBL:Q62GK4}	BMAA2114	BMAA2114	ParA family protein {UniProtKB/TrEMBL:Q629L1}	[TP0188-TP0272 (0.7732025)]
COG0051	COG1192	BMA2633	rpsJ	Ribosomal protein S10 {UniProtKB/TrEMBL:Q62GK4}	BMA2946	BMA2946	Sporulation initiation inhibitor protein Soj	[TP0188-TP0272 (0.7732025)]
COG0098	COG0803	BMA2615	rpsE	30S ribosomal protein S5	BMA0328	BMA0328	Cation ABC transporter, periplasmic	[TP0206-TP0163 (0.74372905)]
COG0249	COG0457	BMA1671	mutS	DNA mismatch repair protein mutS	BMAA1532	BMAA1532	Type III secretion chaperone BicA	[TP0328-TP0095 (0.63719666)]
COG0249	COG0457	BMA1671	mutS	DNA mismatch repair protein mutS	BMA3116	BMA3116	TPR domain protein {UniProtKB/TrEMBL:Q62FC6}	[TP0328-TP0095 (0.63719666)]
COG0249	COG0457	BMA1671	mutS	DNA mismatch repair protein mutS	BMA0453	BMA0453	TPR domain protein {UniProtKB/TrEMBL:Q62M06}	[TP0328-TP0095 (0.63719666)]
COG0249	COG0457	BMA1671	mutS	DNA mismatch repair protein mutS	BMAA1588	BMAA1588	Cellulose synthase operon protein C	[TP0328-TP0095 (0.63719666)]
COG0249	COG0457	BMA1671	mutS	DNA mismatch repair protein mutS	BMA0842	BMA0842	TPR Domain domain protein	[TP0328-TP0095 (0.63719666)]
COG0442	COG0459	BMA2517	BMA2517	Prolyl-tRNA synthetase {UniProtKB/TrEMBL:Q62GV8}	BMA2001	groL	60 kDa chaperonin (Protein Cpn60) (groEL protein)	[TP0160-TP0030 (0.7719589)]
COG0255	COG1354	BMA2624	BMA2624	Ribosomal protein L29 {UniProtKB/TrEMBL:Q62GL3}	BMA0703	BMA0703	Segregation and condensation protein A	[TP0197-TP0691 (0.70609456)]
COG0036	COG1573	BMAA0535	BMAA0535	Ribulose-phosphate 3-epimerase	BMA1580	BMA1580	Phage SPO1 DNA polymerase domain protein	[TP0945-TP0229 (0.685165)]
COG0217	COG0481	BMA1884	BMA1884	Hypothetical UPF0082 protein BMA1884	BMA0541	lepA	GTP-binding protein lepA	[TP0474-TP0510 (0.76600474)]
COG0178	COG0357	BMAA0062	BMAA0062	Excinuclease ABC, subunit A, form 2	BMA2945	BMA2945	Methyltransferase GidB {UniProtKB/TrEMBL:Q62FS7}	[TP0514-TP0946 (0.8569251)]
COG0178	COG0357	BMA3095	BMA3095	Excinuclease ABC, A subunit	BMA2945	BMA2945	Methyltransferase GidB {UniProtKB/TrEMBL:Q62FS7}	[TP0514-TP0946 (0.8569251)]
COG1815	COG1843	BMA3325	BMA3325	Flagellar basal-body rod protein FlgB	BMA3327	BMA3327	Basal-body rod modification protein FlgD	[TP0396-TP0728 (0.83050734)]
COG0592	COG1580	BMA0002	BMA0002	DNA polymerase III, beta subunit	BMA2765	BMA2765	Flagellar protein FliL {UniProtKB/TrEMBL:Q62G92}	[TP0002-TP0378 (0.79585755)]
COG0330	COG0772	BMA1338	BMA1338	FtsH protease activity modulator HflK	BMA0158	BMA0158	Rod shape-determining protein RodA	[TP0113-TP0501 (0.70068353)]
COG0330	COG0772	BMA1533	BMA1533	SPFH domain/band 7 family protein	BMA2552	BMA2552	Cell division protein FtsW	[TP0113-TP0501 (0.70068353)]
COG0330	COG0772	BMA1337	BMA1337	FtsH protease activity modulator HflC	BMA2552	BMA2552	Cell division protein FtsW	[TP0113-TP0501 (0.70068353)]
COG0330	COG0772	BMA1533	BMA1533	SPFH domain/band 7 family protein	BMA0158	BMA0158	Rod shape-determining protein RodA	[TP0113-TP0501 (0.70068353)]
COG0330	COG0772	BMA1337	BMA1337	FtsH protease activity modulator HflC	BMA0158	BMA0158	Rod shape-determining protein RodA	[TP0113-TP0501 (0.70068353)]
COG0330	COG0772	BMA1338	BMA1338	FtsH protease activity modulator HflK	BMA2552	BMA2552	Cell division protein FtsW	[TP0113-TP0501 (0.70068353)]
COG0442	COG1843	BMA2517	BMA2517	Prolyl-tRNA synthetase {UniProtKB/TrEMBL:Q62GV8}	BMA3327	BMA3327	Basal-body rod modification protein FlgD	[TP0160-TP0728 (0.50152636)]
COG0840	COG1558	BMAA0217	BMAA0217	Putative methyl-accepting chemotaxis protein	BMA3326	BMA3326	Flagellar basal-body rod protein FlgC	[TP0640-TP0397 (0.8569927)]
COG0840	COG1558	BMA3184	BMA3184	Methyl-accepting chemotaxis protein	BMA3326	BMA3326	Flagellar basal-body rod protein FlgC	[TP0640-TP0397 (0.8569927)]
COG0840	COG1558	BMAA0135	BMAA0135	Putative methyl-accepting chemotaxis protein	BMA3326	BMA3326	Flagellar basal-body rod protein FlgC	[TP0640-TP0397 (0.8569927)]
COG0840	COG1558	BMAA1298	BMAA1298	Methyl-accepting chemotaxis protein	BMA3326	BMA3326	Flagellar basal-body rod protein FlgC	[TP0640-TP0397 (0.8569927)]
COG0840	COG1558	BMAA1860	BMAA1860	Methyl-accepting chemotaxis protein	BMA3326	BMA3326	Flagellar basal-body rod protein FlgC	[TP0640-TP0397 (0.8569927)]
COG0840	COG1558	BMA1130	BMA1130	Methyl-accepting chemotaxis protein	BMA3326	BMA3326	Flagellar basal-body rod protein FlgC	[TP0640-TP0397 (0.8569927)]
COG0840	COG1558	BMA1267	BMA1267	Methyl-accepting chemotaxis domain protein	BMA3326	BMA3326	Flagellar basal-body rod protein FlgC	[TP0640-TP0397 (0.8569927)]
COG0840	COG1558	BMA2894	BMA2894	Methyl-accepting chemotaxis protein, putative	BMA3326	BMA3326	Flagellar basal-body rod protein FlgC	[TP0640-TP0397 (0.8569927)]
COG0840	COG1558	BMA3389	BMA3389	Methyl-accepting chemotaxis protein, putative	BMA3326	BMA3326	Flagellar basal-body rod protein FlgC	[TP0640-TP0397 (0.8569927)]
COG0840	COG1558	BMA2857	BMA2857	Methyl-accepting chemotaxis protein, putative	BMA3326	BMA3326	Flagellar basal-body rod protein FlgC	[TP0640-TP0397 (0.8569927)]
COG0840	COG1558	BMA0264	BMA0264	Methyl-accepting chemotaxis protein	BMA3326	BMA3326	Flagellar basal-body rod protein FlgC	[TP0640-TP0397 (0.8569927)]
COG0840	COG1558	BMA0999	BMA0999	Methyl-accepting chemotaxis protein, putative	BMA3326	BMA3326	Flagellar basal-body rod protein FlgC	[TP0640-TP0397 (0.8569927)]
COG0840	COG1558	BMAA0152	BMAA0152	Methyl-accepting chemotaxis protein	BMA3326	BMA3326	Flagellar basal-body rod protein FlgC	[TP0640-TP0397 (0.8569927)]
COG0840	COG1558	BMAA1872	BMAA1872	Methyl-accepting chemotaxis protein	BMA3326	BMA3326	Flagellar basal-body rod protein FlgC	[TP0640-TP0397 (0.8569927)]
COG0840	COG1558	BMAA1487	BMAA1487	Methyl-accepting chemotaxis protein	BMA3326	BMA3326	Flagellar basal-body rod protein FlgC	[TP0640-TP0397 (0.8569927)]
COG1109	COG1488	BMA0779	glmM	Phosphoglucosamine mutase (EC 5.4.2.10)	BMA0510	pncB	Nicotinate phosphoribosyltransferase (EC 2.4.2.11) (NAPRTase)	[TP0413-TP0628 (0.6598422)]
COG1109	COG1488	BMA2191	BMA2191	Phosphoglucomutase/phosphomannomutase family	BMA0510	pncB	Nicotinate phosphoribosyltransferase (EC 2.4.2.11) (NAPRTase)	[TP0413-TP0628 (0.6598422)]
COG0465	COG2891	BMA0777	BMA0777	Cell division protein FtsH	BMA0160	BMA0160	Rod shape-determining protein MreD	[TP0330-TP0499 (0.74372905)]
COG0465	COG2891	BMAA1040	BMAA1040	ATP-dependent metalloprotease, FtsH family	BMA0160	BMA0160	Rod shape-determining protein MreD	[TP0330-TP0499 (0.74372905)]
COG0143	COG0217	BMA0709	metG	Methionyl-tRNA synthetase (EC 6.1.1.10) (Methionine--tRNA ligase) (MetRS)	BMA1884	BMA1884	Hypothetical UPF0082 protein BMA1884	[TP0798-TP0474 (0.7790581)]
COG0357	COG0442	BMA2945	BMA2945	Methyltransferase GidB {UniProtKB/TrEMBL:Q62FS7}	BMA2517	BMA2517	Prolyl-tRNA synthetase {UniProtKB/TrEMBL:Q62GV8}	[TP0946-TP0160 (0.6515529)]
COG0566	COG2204	BMA1262	BMA1262	RNA methyltransferase, TrmH family, group 3	BMA3226	BMA3226	C4-dicarboxylate transport transcriptional	[TP0054-TP0519 (0.63495165)]
COG0566	COG2204	BMA1540	BMA1540	RNA methyltransferase, TrmH family	BMA0549	BMA0549	Sigma-54 dependent DNA-binding response regulator	[TP0054-TP0519 (0.63495165)]
COG0566	COG2204	BMA1262	BMA1262	RNA methyltransferase, TrmH family, group 3	BMA0149	BMA0149	DNA-binding response regulator	[TP0054-TP0519 (0.63495165)]
COG0566	COG2204	BMA1262	BMA1262	RNA methyltransferase, TrmH family, group 3	BMAA1982	BMAA1982	Sigma-54 dependent DNA-binding response regulator	[TP0054-TP0519 (0.63495165)]
COG0566	COG2204	BMA1262	BMA1262	RNA methyltransferase, TrmH family, group 3	BMA0549	BMA0549	Sigma-54 dependent DNA-binding response regulator	[TP0054-TP0519 (0.63495165)]
COG0566	COG2204	BMA1540	BMA1540	RNA methyltransferase, TrmH family	BMAA0071	BMAA0071	C4-dicarboxylate transport transcriptional	[TP0054-TP0519 (0.63495165)]
COG0566	COG2204	BMA1540	BMA1540	RNA methyltransferase, TrmH family	BMAA1984	BMAA1984	Sigma-54 dependent transcriptional regulator	[TP0054-TP0519 (0.63495165)]
COG0566	COG2204	BMA1540	BMA1540	RNA methyltransferase, TrmH family	BMA0037	BMA0037	Sigma-54 dependent transcriptional regulator	[TP0054-TP0519 (0.63495165)]
COG0566	COG2204	BMA1262	BMA1262	RNA methyltransferase, TrmH family, group 3	BMAA0071	BMAA0071	C4-dicarboxylate transport transcriptional	[TP0054-TP0519 (0.63495165)]
COG0566	COG2204	BMA1540	BMA1540	RNA methyltransferase, TrmH family	BMA0386	BMA0386	Sigma-54 dependent DNA-binding transcriptional	[TP0054-TP0519 (0.63495165)]
COG0566	COG2204	BMA1262	BMA1262	RNA methyltransferase, TrmH family, group 3	BMA0383	BMA0383	Sigma-54 dependent DNA-binding transcriptional	[TP0054-TP0519 (0.63495165)]
COG0566	COG2204	BMA1262	BMA1262	RNA methyltransferase, TrmH family, group 3	BMA0386	BMA0386	Sigma-54 dependent DNA-binding transcriptional	[TP0054-TP0519 (0.63495165)]
COG0566	COG2204	BMA1262	BMA1262	RNA methyltransferase, TrmH family, group 3	BMA0037	BMA0037	Sigma-54 dependent transcriptional regulator	[TP0054-TP0519 (0.63495165)]
COG0566	COG2204	BMA1262	BMA1262	RNA methyltransferase, TrmH family, group 3	BMA1740	BMA1740	Nitrogen regulation protein NR(I)	[TP0054-TP0519 (0.63495165)]
COG0566	COG2204	BMA1540	BMA1540	RNA methyltransferase, TrmH family	BMA0149	BMA0149	DNA-binding response regulator	[TP0054-TP0519 (0.63495165)]
COG0566	COG2204	BMA1540	BMA1540	RNA methyltransferase, TrmH family	BMA3226	BMA3226	C4-dicarboxylate transport transcriptional	[TP0054-TP0519 (0.63495165)]
[truncated: 213 more rows]
