# Supplementary material for: The Binary Protein Interactome of Treponema pallidum – The Syphilis Spirochete
Source: PLoS One. 2008 May 28;3(5):e2292. doi: 10.1371/journal.pone.0002292 (PMC2386257; doi:10.1371/journal.pone.0002292)
Supplement: Data S1 — Predicted protein-protein interactions based on our Treponema pallidum data; zip archive containing 372 files with one file per species. (6.09 MB ZIP) [file pone.0002292.s006.zip › bacteria/Burkholderia_pseudomallei_1710b.tab]

320372 Burkholderia pseudomallei 1710b
COG A	COG B	Locus Id A	Preferred Name(s) A	Annotation A	Locus Id B	Preferred Name(s) B	Annotation B	T. pallidum interaction
COG0186	COG1475	BURPS1710b_3767	rpsQ	30S ribosomal protein S17	BURPS1710b_A1504	parB	parB family protein	[TP0198-TP0271 (0.71912634)]
COG0186	COG1475	BURPS1710b_3767	rpsQ	30S ribosomal protein S17	BURPS1710b_0187	parB2	chromosome partitioning protein ParB	[TP0198-TP0271 (0.71912634)]
COG0608	COG0817	BURPS1710b_2721	recJ	single-stranded-DNA-specific exonuclease RecJ	BURPS1710b_3405	ruvC	Crossover junction endodeoxyribonuclease ruvC (EC 3.1.22.4) (Holliday junction nuclease ruvC) (Holliday junction resolvase ruvC)	[TP0704-TP0517 (0.81382185)]
COG0845	COG4591	BURPS1710b_1018	BURPS1710b_1018	efflux transporter, RND family, MFP subunit	BURPS1710b_A1472	BURPS1710b_A1472	putative permease	[TP0965-TP0582 (0.8143851)]
COG0845	COG4591	BURPS1710b_2195	BURPS1710b_2195	HlyD family secretion protein	BURPS1710b_A1472	BURPS1710b_A1472	putative permease	[TP0965-TP0582 (0.8143851)]
COG0845	COG4591	BURPS1710b_A0289	BURPS1710b_A0289	secretion protein, putative	BURPS1710b_A1472	BURPS1710b_A1472	putative permease	[TP0965-TP0582 (0.8143851)]
COG0845	COG4591	BURPS1710b_0513	silB	efflux transporter, RND family, MFP subunit	BURPS1710b_A1472	BURPS1710b_A1472	putative permease	[TP0965-TP0582 (0.8143851)]
COG0845	COG4591	BURPS1710b_2670	mexE	multidrug efflux RND membrane fusion protein	BURPS1710b_A1472	BURPS1710b_A1472	putative permease	[TP0965-TP0582 (0.8143851)]
COG0845	COG4591	BURPS1710b_3625	BURPS1710b_3625	secretion protein, putative	BURPS1710b_A1472	BURPS1710b_A1472	putative permease	[TP0965-TP0582 (0.8143851)]
COG0845	COG4591	BURPS1710b_A1840	ceoA	efflux transporter, RND family, MFP subunit	BURPS1710b_A1472	BURPS1710b_A1472	putative permease	[TP0965-TP0582 (0.8143851)]
COG0845	COG4591	BURPS1710b_0513	silB	efflux transporter, RND family, MFP subunit	BURPS1710b_2718	BURPS1710b_2718	lipoprotein releasing system transmembrane	[TP0965-TP0582 (0.8143851)]
COG0845	COG4591	BURPS1710b_1501	sdeC	HlyD family secretion protein	BURPS1710b_2718	BURPS1710b_2718	lipoprotein releasing system transmembrane	[TP0965-TP0582 (0.8143851)]
COG0845	COG4591	BURPS1710b_A1038	BURPS1710b_A1038	Type I antifreeze protein:HlyD family secretion	BURPS1710b_2718	BURPS1710b_2718	lipoprotein releasing system transmembrane	[TP0965-TP0582 (0.8143851)]
COG0845	COG4591	BURPS1710b_2295	BURPS1710b_2295	efflux transporter, RND family, MFP subunit	BURPS1710b_2718	BURPS1710b_2718	lipoprotein releasing system transmembrane	[TP0965-TP0582 (0.8143851)]
COG0845	COG4591	BURPS1710b_1018	BURPS1710b_1018	efflux transporter, RND family, MFP subunit	BURPS1710b_2718	BURPS1710b_2718	lipoprotein releasing system transmembrane	[TP0965-TP0582 (0.8143851)]
COG0845	COG4591	BURPS1710b_A0289	BURPS1710b_A0289	secretion protein, putative	BURPS1710b_2718	BURPS1710b_2718	lipoprotein releasing system transmembrane	[TP0965-TP0582 (0.8143851)]
COG0845	COG4591	BURPS1710b_A1032	BURPS1710b_A1032	ABC-type export system, membrane fusion protein	BURPS1710b_A1472	BURPS1710b_A1472	putative permease	[TP0965-TP0582 (0.8143851)]
COG0845	COG4591	BURPS1710b_A0032	czcB	heavy metal resistance protein CzcB	BURPS1710b_2718	BURPS1710b_2718	lipoprotein releasing system transmembrane	[TP0965-TP0582 (0.8143851)]
COG0845	COG4591	BURPS1710b_2295	BURPS1710b_2295	efflux transporter, RND family, MFP subunit	BURPS1710b_A1472	BURPS1710b_A1472	putative permease	[TP0965-TP0582 (0.8143851)]
COG0845	COG4591	BURPS1710b_A1032	BURPS1710b_A1032	ABC-type export system, membrane fusion protein	BURPS1710b_2718	BURPS1710b_2718	lipoprotein releasing system transmembrane	[TP0965-TP0582 (0.8143851)]
COG0845	COG4591	BURPS1710b_2057	amrA	RND multidrug efflux membrane fusion protein	BURPS1710b_2718	BURPS1710b_2718	lipoprotein releasing system transmembrane	[TP0965-TP0582 (0.8143851)]
COG0845	COG4591	BURPS1710b_A0078	BURPS1710b_A0078	efflux transporter, RND family, MFP subunit	BURPS1710b_A1472	BURPS1710b_A1472	putative permease	[TP0965-TP0582 (0.8143851)]
COG0845	COG4591	BURPS1710b_A1038	BURPS1710b_A1038	Type I antifreeze protein:HlyD family secretion	BURPS1710b_A1472	BURPS1710b_A1472	putative permease	[TP0965-TP0582 (0.8143851)]
COG0845	COG4591	BURPS1710b_A0032	czcB	heavy metal resistance protein CzcB	BURPS1710b_A1472	BURPS1710b_A1472	putative permease	[TP0965-TP0582 (0.8143851)]
COG0845	COG4591	BURPS1710b_A2186	macA	macrolide efflux protein MacA	BURPS1710b_2718	BURPS1710b_2718	lipoprotein releasing system transmembrane	[TP0965-TP0582 (0.8143851)]
COG0845	COG4591	BURPS1710b_2195	BURPS1710b_2195	HlyD family secretion protein	BURPS1710b_2718	BURPS1710b_2718	lipoprotein releasing system transmembrane	[TP0965-TP0582 (0.8143851)]
COG0845	COG4591	BURPS1710b_A0078	BURPS1710b_A0078	efflux transporter, RND family, MFP subunit	BURPS1710b_2718	BURPS1710b_2718	lipoprotein releasing system transmembrane	[TP0965-TP0582 (0.8143851)]
COG0845	COG4591	BURPS1710b_3625	BURPS1710b_3625	secretion protein, putative	BURPS1710b_2718	BURPS1710b_2718	lipoprotein releasing system transmembrane	[TP0965-TP0582 (0.8143851)]
COG0845	COG4591	BURPS1710b_A2186	macA	macrolide efflux protein MacA	BURPS1710b_A1472	BURPS1710b_A1472	putative permease	[TP0965-TP0582 (0.8143851)]
COG0845	COG4591	BURPS1710b_2057	amrA	RND multidrug efflux membrane fusion protein	BURPS1710b_A1472	BURPS1710b_A1472	putative permease	[TP0965-TP0582 (0.8143851)]
COG0845	COG4591	BURPS1710b_2670	mexE	multidrug efflux RND membrane fusion protein	BURPS1710b_2718	BURPS1710b_2718	lipoprotein releasing system transmembrane	[TP0965-TP0582 (0.8143851)]
COG0845	COG4591	BURPS1710b_A1840	ceoA	efflux transporter, RND family, MFP subunit	BURPS1710b_2718	BURPS1710b_2718	lipoprotein releasing system transmembrane	[TP0965-TP0582 (0.8143851)]
COG0845	COG4591	BURPS1710b_1501	sdeC	HlyD family secretion protein	BURPS1710b_A1472	BURPS1710b_A1472	putative permease	[TP0965-TP0582 (0.8143851)]
COG0617	COG0860	BURPS1710b_3314	pcnB	polyA polymerase	BURPS1710b_1064	amiC	N-acetylmuramoyl-L-alanine amidase, AMIC	[TP0270-TP0247 (0.76828843)]
COG0617	COG0860	BURPS1710b_0457	cca	Multifunctional CCA protein [Includes: CCA-adding enzyme (EC 2.7.7.25) (EC 2.7.7.21) (tRNA nucleotidyltransferase) (tRNA adenylyl-/cytidylyl- transferase) (tRNA CCA-pyrophosphorylase) (tRNA-NT); 2'-nucleotidase (EC 3.1.3.-); 2',3'-cyclic phosphodiesterase (EC 3.1.4.-); Phosphatase (EC 3.1.3.-)]	BURPS1710b_1064	amiC	N-acetylmuramoyl-L-alanine amidase, AMIC	[TP0270-TP0247 (0.76828843)]
COG0201	COG0550	BURPS1710b_3756	secY	preprotein translocase SecY	BURPS1710b_0343	topB	DNA topoisomerase III	[TP0208-TP0394 (0.8044664)]
COG0768	COG2812	BURPS1710b_A0213	BURPS1710b_A0213	penicillin-binding protein	BURPS1710b_2373	dnaX	DNA polymerase III subunits gamma and tau	[TP0500-TP1005 (0.655462)]
COG0768	COG2812	BURPS1710b_0363	mrdA	penicillin-binding protein 2	BURPS1710b_2373	dnaX	DNA polymerase III subunits gamma and tau	[TP0500-TP1005 (0.655462)]
COG0768	COG2812	BURPS1710b_3551	BURPS1710b_3551	penicillin-binding protein	BURPS1710b_2373	dnaX	DNA polymerase III subunits gamma and tau	[TP0500-TP1005 (0.655462)]
COG0768	COG2812	BURPS1710b_A0239	BURPS1710b_A0239	penicillin-binding protein	BURPS1710b_2373	dnaX	DNA polymerase III subunits gamma and tau	[TP0500-TP1005 (0.655462)]
COG0051	COG0693	BURPS1710b_3777	rpsJ	30S ribosomal protein S10	BURPS1710b_0833	BURPS1710b_0833	family C56 unassigned peptidase	[TP0188-TP0445 (0.6307204)]
COG0051	COG0693	BURPS1710b_3777	rpsJ	30S ribosomal protein S10	BURPS1710b_A2295	nonF	family C56 unassigned peptidase	[TP0188-TP0445 (0.6307204)]
COG0180	COG0564	BURPS1710b_A0956	trpS	tryptophanyl-tRNA synthetase	BURPS1710b_2333	rluD	ribosomal large subunit pseudouridine synthase	[TP0632-TP0339 (0.7885255)]
COG0180	COG0564	BURPS1710b_2701	trpS-1	tryptophanyl-tRNA synthetase	BURPS1710b_2333	rluD	ribosomal large subunit pseudouridine synthase	[TP0632-TP0339 (0.7885255)]
COG0180	COG0564	BURPS1710b_2701	trpS-1	tryptophanyl-tRNA synthetase	BURPS1710b_2917	rluC	ribosomal large subunit pseudouridine synthase	[TP0632-TP0339 (0.7885255)]
COG0180	COG0564	BURPS1710b_A0956	trpS	tryptophanyl-tRNA synthetase	BURPS1710b_2917	rluC	ribosomal large subunit pseudouridine synthase	[TP0632-TP0339 (0.7885255)]
COG0090	COG0223	BURPS1710b_3773	rplB	50S ribosomal protein L2	BURPS1710b_2403	BURPS1710b_2403	hypothetical protein	[TP0192-TP0756 (0.8610547)]
COG0090	COG0223	BURPS1710b_3773	rplB	50S ribosomal protein L2	BURPS1710b_0347	fmt	Methionyl-tRNA formyltransferase (EC 2.1.2.9)	[TP0192-TP0756 (0.8610547)]
COG0632	COG2255	BURPS1710b_3406	ruvA	Holliday junction ATP-dependent DNA helicase ruvA (EC 3.6.1.-)	BURPS1710b_3407	ruvB	Holliday junction ATP-dependent DNA helicase ruvB (EC 3.6.1.-)	[TP0543-TP0162 (0.9659884)]
COG0462	COG0817	BURPS1710b_0753	prsA	ribose-phosphate pyrophosphokinase	BURPS1710b_3405	ruvC	Crossover junction endodeoxyribonuclease ruvC (EC 3.1.22.4) (Holliday junction nuclease ruvC) (Holliday junction resolvase ruvC)	[TP0294-TP0517 (0.54911256)]
COG0125	COG0586	BURPS1710b_2443	tmk	Thymidylate kinase (EC 2.7.4.9) (dTMP kinase)	BURPS1710b_A1247	BURPS1710b_A1247	possible integral-membrane protein	[TP0354-TP0779 (0.67954355)]
COG0125	COG0586	BURPS1710b_2443	tmk	Thymidylate kinase (EC 2.7.4.9) (dTMP kinase)	BURPS1710b_A2433	BURPS1710b_A2433	dedA family protein	[TP0354-TP0779 (0.67954355)]
COG0125	COG0586	BURPS1710b_2443	tmk	Thymidylate kinase (EC 2.7.4.9) (dTMP kinase)	BURPS1710b_3307	dedA	DedA	[TP0354-TP0779 (0.67954355)]
COG0257	COG0577	BURPS1710b_3754	rpmJ	50S ribosomal protein L36	BURPS1710b_A2185	macB	macrolide-specific ABC-type efflux carrier	[TP0209-TP0962 (0.5903608)]
COG0257	COG0577	BURPS1710b_3754	rpmJ	50S ribosomal protein L36	BURPS1710b_A1034	devC	ABC transporter, permease protein	[TP0209-TP0962 (0.5903608)]
COG0457	COG1653	BURPS1710b_A0462	BURPS1710b_A0462	TPR domain protein	BURPS1710b_A1184	BURPS1710b_A1184	ABC transporter, substrate-binding protein	[TP0067-TP0074 (0.6656524)]
COG0457	COG1653	BURPS1710b_2193	BURPS1710b_2193	hypothetical protein	BURPS1710b_A0230	BURPS1710b_A0230	putative transporter periplasmic binding	[TP0067-TP0074 (0.6656524)]
COG0457	COG1653	BURPS1710b_A0631	bcsC	cellulose synthase operon protein C	BURPS1710b_3086	malE	maltose ABC transporter, periplasmic	[TP0067-TP0074 (0.6656524)]
COG0457	COG1653	BURPS1710b_0757	BURPS1710b_0757	hypothetical protein	BURPS1710b_3726	ugpB	glycerol-3-phosphate ABC transporter,	[TP0067-TP0074 (0.6656524)]
COG0457	COG1653	BURPS1710b_3015	BURPS1710b_3015	TPR domain protein	BURPS1710b_3086	malE	maltose ABC transporter, periplasmic	[TP0067-TP0074 (0.6656524)]
COG0457	COG1653	BURPS1710b_A0631	bcsC	cellulose synthase operon protein C	BURPS1710b_1034	BURPS1710b_1034	Bacterial extracellular solute-binding protein	[TP0067-TP0074 (0.6656524)]
COG0457	COG1653	BURPS1710b_1752	BURPS1710b_1752	TPR Domain domain protein	BURPS1710b_3086	malE	maltose ABC transporter, periplasmic	[TP0067-TP0074 (0.6656524)]
COG0457	COG1653	BURPS1710b_3015	BURPS1710b_3015	TPR domain protein	BURPS1710b_1034	BURPS1710b_1034	Bacterial extracellular solute-binding protein	[TP0067-TP0074 (0.6656524)]
COG0457	COG1653	BURPS1710b_A0631	bcsC	cellulose synthase operon protein C	BURPS1710b_A0230	BURPS1710b_A0230	putative transporter periplasmic binding	[TP0067-TP0074 (0.6656524)]
COG0457	COG1653	BURPS1710b_1752	BURPS1710b_1752	TPR Domain domain protein	BURPS1710b_A0230	BURPS1710b_A0230	putative transporter periplasmic binding	[TP0067-TP0074 (0.6656524)]
COG0457	COG1653	BURPS1710b_A0572	BURPS1710b_A0572	type III secretion low calcium response	BURPS1710b_A1184	BURPS1710b_A1184	ABC transporter, substrate-binding protein	[TP0067-TP0074 (0.6656524)]
COG0457	COG1653	BURPS1710b_0757	BURPS1710b_0757	hypothetical protein	BURPS1710b_A1184	BURPS1710b_A1184	ABC transporter, substrate-binding protein	[TP0067-TP0074 (0.6656524)]
COG0457	COG1653	BURPS1710b_3015	BURPS1710b_3015	TPR domain protein	BURPS1710b_A1184	BURPS1710b_A1184	ABC transporter, substrate-binding protein	[TP0067-TP0074 (0.6656524)]
COG0457	COG1653	BURPS1710b_3015	BURPS1710b_3015	TPR domain protein	BURPS1710b_3726	ugpB	glycerol-3-phosphate ABC transporter,	[TP0067-TP0074 (0.6656524)]
COG0457	COG1653	BURPS1710b_2193	BURPS1710b_2193	hypothetical protein	BURPS1710b_3726	ugpB	glycerol-3-phosphate ABC transporter,	[TP0067-TP0074 (0.6656524)]
COG0457	COG1653	BURPS1710b_A0462	BURPS1710b_A0462	TPR domain protein	BURPS1710b_1034	BURPS1710b_1034	Bacterial extracellular solute-binding protein	[TP0067-TP0074 (0.6656524)]
COG0457	COG1653	BURPS1710b_A0631	bcsC	cellulose synthase operon protein C	BURPS1710b_A1184	BURPS1710b_A1184	ABC transporter, substrate-binding protein	[TP0067-TP0074 (0.6656524)]
COG0457	COG1653	BURPS1710b_3015	BURPS1710b_3015	TPR domain protein	BURPS1710b_A0230	BURPS1710b_A0230	putative transporter periplasmic binding	[TP0067-TP0074 (0.6656524)]
COG0457	COG1653	BURPS1710b_A0462	BURPS1710b_A0462	TPR domain protein	BURPS1710b_3086	malE	maltose ABC transporter, periplasmic	[TP0067-TP0074 (0.6656524)]
COG0457	COG1653	BURPS1710b_2193	BURPS1710b_2193	hypothetical protein	BURPS1710b_3086	malE	maltose ABC transporter, periplasmic	[TP0067-TP0074 (0.6656524)]
COG0457	COG1653	BURPS1710b_A0572	BURPS1710b_A0572	type III secretion low calcium response	BURPS1710b_A0230	BURPS1710b_A0230	putative transporter periplasmic binding	[TP0067-TP0074 (0.6656524)]
COG0457	COG1653	BURPS1710b_A0462	BURPS1710b_A0462	TPR domain protein	BURPS1710b_3726	ugpB	glycerol-3-phosphate ABC transporter,	[TP0067-TP0074 (0.6656524)]
COG0457	COG1653	BURPS1710b_A0572	BURPS1710b_A0572	type III secretion low calcium response	BURPS1710b_3086	malE	maltose ABC transporter, periplasmic	[TP0067-TP0074 (0.6656524)]
COG0457	COG1653	BURPS1710b_A0572	BURPS1710b_A0572	type III secretion low calcium response	BURPS1710b_1034	BURPS1710b_1034	Bacterial extracellular solute-binding protein	[TP0067-TP0074 (0.6656524)]
COG0457	COG1653	BURPS1710b_A0572	BURPS1710b_A0572	type III secretion low calcium response	BURPS1710b_3726	ugpB	glycerol-3-phosphate ABC transporter,	[TP0067-TP0074 (0.6656524)]
COG0457	COG1653	BURPS1710b_1752	BURPS1710b_1752	TPR Domain domain protein	BURPS1710b_3726	ugpB	glycerol-3-phosphate ABC transporter,	[TP0067-TP0074 (0.6656524)]
COG0457	COG1653	BURPS1710b_1752	BURPS1710b_1752	TPR Domain domain protein	BURPS1710b_1034	BURPS1710b_1034	Bacterial extracellular solute-binding protein	[TP0067-TP0074 (0.6656524)]
COG0457	COG1653	BURPS1710b_2193	BURPS1710b_2193	hypothetical protein	BURPS1710b_1034	BURPS1710b_1034	Bacterial extracellular solute-binding protein	[TP0067-TP0074 (0.6656524)]
COG0457	COG1653	BURPS1710b_2193	BURPS1710b_2193	hypothetical protein	BURPS1710b_A1184	BURPS1710b_A1184	ABC transporter, substrate-binding protein	[TP0067-TP0074 (0.6656524)]
COG0457	COG1653	BURPS1710b_0757	BURPS1710b_0757	hypothetical protein	BURPS1710b_A0230	BURPS1710b_A0230	putative transporter periplasmic binding	[TP0067-TP0074 (0.6656524)]
COG0457	COG1653	BURPS1710b_1752	BURPS1710b_1752	TPR Domain domain protein	BURPS1710b_A1184	BURPS1710b_A1184	ABC transporter, substrate-binding protein	[TP0067-TP0074 (0.6656524)]
COG0457	COG1653	BURPS1710b_0757	BURPS1710b_0757	hypothetical protein	BURPS1710b_1034	BURPS1710b_1034	Bacterial extracellular solute-binding protein	[TP0067-TP0074 (0.6656524)]
COG0457	COG1653	BURPS1710b_A0631	bcsC	cellulose synthase operon protein C	BURPS1710b_3726	ugpB	glycerol-3-phosphate ABC transporter,	[TP0067-TP0074 (0.6656524)]
COG0457	COG1653	BURPS1710b_0757	BURPS1710b_0757	hypothetical protein	BURPS1710b_3086	malE	maltose ABC transporter, periplasmic	[TP0067-TP0074 (0.6656524)]
COG0457	COG1653	BURPS1710b_A0462	BURPS1710b_A0462	TPR domain protein	BURPS1710b_A0230	BURPS1710b_A0230	putative transporter periplasmic binding	[TP0067-TP0074 (0.6656524)]
COG1291	COG1684	BURPS1710b_0080	motA	flagellar motor protein	BURPS1710b_0245	fliR	flagellar biosynthetic protein FliR	[TP0725-TP0716 (0.9601814)]
COG0222	COG0802	BURPS1710b_3787	rplL	50S ribosomal protein L7/L12	BURPS1710b_1065	BURPS1710b_1065	conserved hypothetical protein TIGR00150	[TP0240-TP0875 (0.8481433)]
COG0495	COG1214	BURPS1710b_3451	BPSL2938	Leucyl-tRNA synthetase (EC 6.1.1.4) (Leucine--tRNA ligase) (LeuRS)	BURPS1710b_2610	BURPS1710b_2610	glycoprotease family protein	[TP0586-TP0876 (0.5571989)]
COG0495	COG1214	BURPS1710b_A2411	BURPS1710b_A2411	leucyl-tRNA synthetase	BURPS1710b_2610	BURPS1710b_2610	glycoprotease family protein	[TP0586-TP0876 (0.5571989)]
COG0192	COG0592	BURPS1710b_0395	metK	S-adenosylmethionine synthetase (EC 2.5.1.6) (Methionine adenosyltransferase) (AdoMet synthetase) (MAT)	BURPS1710b_0300	dnaN	DNA polymerase III subunit beta	[TP0794-TP0002 (0.8412751)]
COG0360	COG0616	BURPS1710b_2416	rpsF	30S ribosomal protein S6	BURPS1710b_2915	sohB	family S49 unassigned peptidase	[TP0063-TP0997 (0.6657489)]
COG0125	COG0457	BURPS1710b_2443	tmk	Thymidylate kinase (EC 2.7.4.9) (dTMP kinase)	BURPS1710b_2193	BURPS1710b_2193	hypothetical protein	[TP0354-TP0648 (0.5206915)]
COG0125	COG0457	BURPS1710b_2443	tmk	Thymidylate kinase (EC 2.7.4.9) (dTMP kinase)	BURPS1710b_A0631	bcsC	cellulose synthase operon protein C	[TP0354-TP0648 (0.5206915)]
COG0125	COG0457	BURPS1710b_2443	tmk	Thymidylate kinase (EC 2.7.4.9) (dTMP kinase)	BURPS1710b_1752	BURPS1710b_1752	TPR Domain domain protein	[TP0354-TP0648 (0.5206915)]
COG0125	COG0457	BURPS1710b_2443	tmk	Thymidylate kinase (EC 2.7.4.9) (dTMP kinase)	BURPS1710b_3015	BURPS1710b_3015	TPR domain protein	[TP0354-TP0648 (0.5206915)]
COG0125	COG0457	BURPS1710b_2443	tmk	Thymidylate kinase (EC 2.7.4.9) (dTMP kinase)	BURPS1710b_A0572	BURPS1710b_A0572	type III secretion low calcium response	[TP0354-TP0648 (0.5206915)]
COG0125	COG0457	BURPS1710b_2443	tmk	Thymidylate kinase (EC 2.7.4.9) (dTMP kinase)	BURPS1710b_0757	BURPS1710b_0757	hypothetical protein	[TP0354-TP0648 (0.5206915)]
COG0125	COG0457	BURPS1710b_2443	tmk	Thymidylate kinase (EC 2.7.4.9) (dTMP kinase)	BURPS1710b_A0462	BURPS1710b_A0462	TPR domain protein	[TP0354-TP0648 (0.5206915)]
COG0860	COG1396	BURPS1710b_1064	amiC	N-acetylmuramoyl-L-alanine amidase, AMIC	BURPS1710b_A2025	BURPS1710b_A2025	aldehyde dehydrogenase-like protein	[TP0247-TP0461 (0.8100859)]
COG0860	COG1396	BURPS1710b_1064	amiC	N-acetylmuramoyl-L-alanine amidase, AMIC	BURPS1710b_1226	BURPS1710b_1226	putative DNA-binding protein	[TP0247-TP0461 (0.8100859)]
COG0860	COG1396	BURPS1710b_1064	amiC	N-acetylmuramoyl-L-alanine amidase, AMIC	BURPS1710b_A1509	BURPS1710b_A1509	putative DNA-binding protein	[TP0247-TP0461 (0.8100859)]
COG0860	COG1396	BURPS1710b_1064	amiC	N-acetylmuramoyl-L-alanine amidase, AMIC	BURPS1710b_0893	BURPS1710b_0893	DNA-binding protein	[TP0247-TP0461 (0.8100859)]
COG0860	COG1396	BURPS1710b_1064	amiC	N-acetylmuramoyl-L-alanine amidase, AMIC	BURPS1710b_3191	BURPS1710b_3191	DNA-binding protein	[TP0247-TP0461 (0.8100859)]
COG0860	COG1396	BURPS1710b_1064	amiC	N-acetylmuramoyl-L-alanine amidase, AMIC	BURPS1710b_A2423	BURPS1710b_A2423	DNA-binding protein	[TP0247-TP0461 (0.8100859)]
COG0860	COG1396	BURPS1710b_1064	amiC	N-acetylmuramoyl-L-alanine amidase, AMIC	BURPS1710b_1162	BURPS1710b_1162	DNA-binding protein	[TP0247-TP0461 (0.8100859)]
COG0860	COG1396	BURPS1710b_1064	amiC	N-acetylmuramoyl-L-alanine amidase, AMIC	BURPS1710b_A1254	BURPS1710b_A1254	DNA-binding protein	[TP0247-TP0461 (0.8100859)]
COG0265	COG0333	BURPS1710b_1819	BURPS1710b_1819	subfamily S1C non-peptidase homologue	BURPS1710b_2909	rpmF	50S ribosomal protein L32	[TP0773-TP0807 (0.5060325)]
COG0265	COG0333	BURPS1710b_1012	BURPS1710b_1012	serine protease	BURPS1710b_2909	rpmF	50S ribosomal protein L32	[TP0773-TP0807 (0.5060325)]
COG0265	COG0333	BURPS1710b_2898	BURPS1710b_2898	subfamily S1C unassigned peptidase	BURPS1710b_2909	rpmF	50S ribosomal protein L32	[TP0773-TP0807 (0.5060325)]
COG0265	COG0333	BURPS1710b_3678	BURPS1710b_3678	DegQ protease	BURPS1710b_2909	rpmF	50S ribosomal protein L32	[TP0773-TP0807 (0.5060325)]
COG0802	COG0860	BURPS1710b_1065	BURPS1710b_1065	conserved hypothetical protein TIGR00150	BURPS1710b_1064	amiC	N-acetylmuramoyl-L-alanine amidase, AMIC	[TP0875-TP0247 (0.90700364)]
COG0495	COG0761	BURPS1710b_A2411	BURPS1710b_A2411	leucyl-tRNA synthetase	BURPS1710b_1141	ispH1	4-hydroxy-3-methylbut-2-enyl diphosphate reductase 1 (EC 1.17.1.2)	[TP0586-TP0547 (0.63095015)]
COG0495	COG0761	BURPS1710b_3451	BPSL2938	Leucyl-tRNA synthetase (EC 6.1.1.4) (Leucine--tRNA ligase) (LeuRS)	BURPS1710b_1141	ispH1	4-hydroxy-3-methylbut-2-enyl diphosphate reductase 1 (EC 1.17.1.2)	[TP0586-TP0547 (0.63095015)]
COG0495	COG0761	BURPS1710b_3451	BPSL2938	Leucyl-tRNA synthetase (EC 6.1.1.4) (Leucine--tRNA ligase) (LeuRS)	BURPS1710b_A1285	ispH2	4-hydroxy-3-methylbut-2-enyl diphosphate reductase 2 (EC 1.17.1.2)	[TP0586-TP0547 (0.63095015)]
COG0495	COG0761	BURPS1710b_A2411	BURPS1710b_A2411	leucyl-tRNA synthetase	BURPS1710b_A1285	ispH2	4-hydroxy-3-methylbut-2-enyl diphosphate reductase 2 (EC 1.17.1.2)	[TP0586-TP0547 (0.63095015)]
COG1536	COG1677	BURPS1710b_0416	fliG	flagellar motor protein	BURPS1710b_0418	fliE	flagellar hook-basal body complex protein	[TP0026-TP0398 (0.81876683)]
COG0820	COG2812	BURPS1710b_2357	BURPS1710b_2357	radical SAM enzyme, Cfr family	BURPS1710b_2373	dnaX	DNA polymerase III subunits gamma and tau	[TP0068-TP1005 (0.60435057)]
COG0771	COG1815	BURPS1710b_3547	murD	UDP-N-acetylmuramoylalanine--D-glutamate ligase (EC 6.3.2.9) (UDP-N- acetylmuramoyl-L-alanyl-D-glutamate synthetase) (D-glutamic acid- adding enzyme)	BURPS1710b_0462	flgB	flagellar basal-body rod protein FlgB	[TP0903-TP0396 (0.6336193)]
COG1512	COG1766	BURPS1710b_0509	BURPS1710b_0509	lipoprotein, putative	BURPS1710b_0417	fliF	flagellar M-ring protein FliF	[TP0561-TP0399 (0.53951585)]
COG0272	COG1396	BURPS1710b_2588	BURPS1710b_2588	DNA ligase, NAD-dependent	BURPS1710b_1226	BURPS1710b_1226	putative DNA-binding protein	[TP0634-TP0461 (0.7134334)]
COG0272	COG1396	BURPS1710b_2588	BURPS1710b_2588	DNA ligase, NAD-dependent	BURPS1710b_A1509	BURPS1710b_A1509	putative DNA-binding protein	[TP0634-TP0461 (0.7134334)]
COG0272	COG1396	BURPS1710b_2588	BURPS1710b_2588	DNA ligase, NAD-dependent	BURPS1710b_1162	BURPS1710b_1162	DNA-binding protein	[TP0634-TP0461 (0.7134334)]
COG0272	COG1396	BURPS1710b_2588	BURPS1710b_2588	DNA ligase, NAD-dependent	BURPS1710b_A1254	BURPS1710b_A1254	DNA-binding protein	[TP0634-TP0461 (0.7134334)]
COG0272	COG1396	BURPS1710b_2588	BURPS1710b_2588	DNA ligase, NAD-dependent	BURPS1710b_A2423	BURPS1710b_A2423	DNA-binding protein	[TP0634-TP0461 (0.7134334)]
COG0272	COG1396	BURPS1710b_2588	BURPS1710b_2588	DNA ligase, NAD-dependent	BURPS1710b_3191	BURPS1710b_3191	DNA-binding protein	[TP0634-TP0461 (0.7134334)]
COG0272	COG1396	BURPS1710b_2588	BURPS1710b_2588	DNA ligase, NAD-dependent	BURPS1710b_A2025	BURPS1710b_A2025	aldehyde dehydrogenase-like protein	[TP0634-TP0461 (0.7134334)]
COG0272	COG1396	BURPS1710b_2588	BURPS1710b_2588	DNA ligase, NAD-dependent	BURPS1710b_0893	BURPS1710b_0893	DNA-binding protein	[TP0634-TP0461 (0.7134334)]
COG0577	COG0845	BURPS1710b_A1034	devC	ABC transporter, permease protein	BURPS1710b_A0289	BURPS1710b_A0289	secretion protein, putative	[TP0963-TP0965 (0.93032813)]
COG0577	COG0845	BURPS1710b_A2185	macB	macrolide-specific ABC-type efflux carrier	BURPS1710b_A0032	czcB	heavy metal resistance protein CzcB	[TP0963-TP0965 (0.93032813)]
COG0577	COG0845	BURPS1710b_A1034	devC	ABC transporter, permease protein	BURPS1710b_A2186	macA	macrolide efflux protein MacA	[TP0963-TP0965 (0.93032813)]
COG0577	COG0845	BURPS1710b_A1034	devC	ABC transporter, permease protein	BURPS1710b_3625	BURPS1710b_3625	secretion protein, putative	[TP0963-TP0965 (0.93032813)]
COG0577	COG0845	BURPS1710b_A1034	devC	ABC transporter, permease protein	BURPS1710b_A1038	BURPS1710b_A1038	Type I antifreeze protein:HlyD family secretion	[TP0963-TP0965 (0.93032813)]
COG0577	COG0845	BURPS1710b_A1034	devC	ABC transporter, permease protein	BURPS1710b_A1032	BURPS1710b_A1032	ABC-type export system, membrane fusion protein	[TP0963-TP0965 (0.93032813)]
COG0577	COG0845	BURPS1710b_A2185	macB	macrolide-specific ABC-type efflux carrier	BURPS1710b_A1840	ceoA	efflux transporter, RND family, MFP subunit	[TP0963-TP0965 (0.93032813)]
COG0577	COG0845	BURPS1710b_A2185	macB	macrolide-specific ABC-type efflux carrier	BURPS1710b_1018	BURPS1710b_1018	efflux transporter, RND family, MFP subunit	[TP0963-TP0965 (0.93032813)]
COG0577	COG0845	BURPS1710b_A2185	macB	macrolide-specific ABC-type efflux carrier	BURPS1710b_2195	BURPS1710b_2195	HlyD family secretion protein	[TP0963-TP0965 (0.93032813)]
COG0577	COG0845	BURPS1710b_A2185	macB	macrolide-specific ABC-type efflux carrier	BURPS1710b_A0289	BURPS1710b_A0289	secretion protein, putative	[TP0963-TP0965 (0.93032813)]
COG0577	COG0845	BURPS1710b_A2185	macB	macrolide-specific ABC-type efflux carrier	BURPS1710b_A1038	BURPS1710b_A1038	Type I antifreeze protein:HlyD family secretion	[TP0963-TP0965 (0.93032813)]
COG0577	COG0845	BURPS1710b_A1034	devC	ABC transporter, permease protein	BURPS1710b_A1840	ceoA	efflux transporter, RND family, MFP subunit	[TP0963-TP0965 (0.93032813)]
COG0577	COG0845	BURPS1710b_A1034	devC	ABC transporter, permease protein	BURPS1710b_1018	BURPS1710b_1018	efflux transporter, RND family, MFP subunit	[TP0963-TP0965 (0.93032813)]
COG0577	COG0845	BURPS1710b_A2185	macB	macrolide-specific ABC-type efflux carrier	BURPS1710b_A1032	BURPS1710b_A1032	ABC-type export system, membrane fusion protein	[TP0963-TP0965 (0.93032813)]
COG0577	COG0845	BURPS1710b_A2185	macB	macrolide-specific ABC-type efflux carrier	BURPS1710b_1501	sdeC	HlyD family secretion protein	[TP0963-TP0965 (0.93032813)]
COG0577	COG0845	BURPS1710b_A1034	devC	ABC transporter, permease protein	BURPS1710b_A0032	czcB	heavy metal resistance protein CzcB	[TP0963-TP0965 (0.93032813)]
COG0577	COG0845	BURPS1710b_A1034	devC	ABC transporter, permease protein	BURPS1710b_2195	BURPS1710b_2195	HlyD family secretion protein	[TP0963-TP0965 (0.93032813)]
COG0577	COG0845	BURPS1710b_A1034	devC	ABC transporter, permease protein	BURPS1710b_0513	silB	efflux transporter, RND family, MFP subunit	[TP0963-TP0965 (0.93032813)]
COG0577	COG0845	BURPS1710b_A2185	macB	macrolide-specific ABC-type efflux carrier	BURPS1710b_3625	BURPS1710b_3625	secretion protein, putative	[TP0963-TP0965 (0.93032813)]
COG0577	COG0845	BURPS1710b_A2185	macB	macrolide-specific ABC-type efflux carrier	BURPS1710b_A2186	macA	macrolide efflux protein MacA	[TP0963-TP0965 (0.93032813)]
COG0577	COG0845	BURPS1710b_A1034	devC	ABC transporter, permease protein	BURPS1710b_1501	sdeC	HlyD family secretion protein	[TP0963-TP0965 (0.93032813)]
COG0577	COG0845	BURPS1710b_A1034	devC	ABC transporter, permease protein	BURPS1710b_2670	mexE	multidrug efflux RND membrane fusion protein	[TP0963-TP0965 (0.93032813)]
COG0577	COG0845	BURPS1710b_A1034	devC	ABC transporter, permease protein	BURPS1710b_2295	BURPS1710b_2295	efflux transporter, RND family, MFP subunit	[TP0963-TP0965 (0.93032813)]
COG0577	COG0845	BURPS1710b_A1034	devC	ABC transporter, permease protein	BURPS1710b_2057	amrA	RND multidrug efflux membrane fusion protein	[TP0963-TP0965 (0.93032813)]
COG0577	COG0845	BURPS1710b_A1034	devC	ABC transporter, permease protein	BURPS1710b_A0078	BURPS1710b_A0078	efflux transporter, RND family, MFP subunit	[TP0963-TP0965 (0.93032813)]
COG0577	COG0845	BURPS1710b_A2185	macB	macrolide-specific ABC-type efflux carrier	BURPS1710b_A0078	BURPS1710b_A0078	efflux transporter, RND family, MFP subunit	[TP0963-TP0965 (0.93032813)]
COG0577	COG0845	BURPS1710b_A2185	macB	macrolide-specific ABC-type efflux carrier	BURPS1710b_0513	silB	efflux transporter, RND family, MFP subunit	[TP0963-TP0965 (0.93032813)]
COG0577	COG0845	BURPS1710b_A2185	macB	macrolide-specific ABC-type efflux carrier	BURPS1710b_2057	amrA	RND multidrug efflux membrane fusion protein	[TP0963-TP0965 (0.93032813)]
COG0577	COG0845	BURPS1710b_A2185	macB	macrolide-specific ABC-type efflux carrier	BURPS1710b_2670	mexE	multidrug efflux RND membrane fusion protein	[TP0963-TP0965 (0.93032813)]
COG0577	COG0845	BURPS1710b_A2185	macB	macrolide-specific ABC-type efflux carrier	BURPS1710b_2295	BURPS1710b_2295	efflux transporter, RND family, MFP subunit	[TP0963-TP0965 (0.93032813)]
COG0333	COG1077	BURPS1710b_2909	rpmF	50S ribosomal protein L32	BURPS1710b_A2194	BURPS1710b_A2194	cell shape determining protein, MreB/Mrl family	[TP0807-TP0497 (0.61855906)]
COG0333	COG1077	BURPS1710b_2909	rpmF	50S ribosomal protein L32	BURPS1710b_0366	mreB	rod shape-determining protein MreB	[TP0807-TP0497 (0.61855906)]
COG0234	COG1200	BURPS1710b_3176	BURPS1710b_3176	co-chaperonin GroES	BURPS1710b_3368	recG	ATP-dependent DNA helicase RecG	[TP1013-TP0687 (0.84594196)]
COG0234	COG1200	BURPS1710b_3429	groS	chaperonin, 10 kDa	BURPS1710b_3368	recG	ATP-dependent DNA helicase RecG	[TP1013-TP0687 (0.84594196)]
COG0234	COG1200	BURPS1710b_A2029	BURPS1710b_A2029	co-chaperonin GroES	BURPS1710b_3368	recG	ATP-dependent DNA helicase RecG	[TP1013-TP0687 (0.84594196)]
COG0084	COG2201	BURPS1710b_2716	tatD	hydrolase, TatD family	BURPS1710b_0071	cheB1	Chemotaxis response regulator protein-glutamate methylesterase 1 (EC 3.1.1.61)	[TP0994-TP0631 (0.71912634)]
COG0084	COG2201	BURPS1710b_2716	tatD	hydrolase, TatD family	BURPS1710b_A0963	cheB2	Chemotaxis response regulator protein-glutamate methylesterase 2 (EC 3.1.1.61)	[TP0994-TP0631 (0.71912634)]
COG0084	COG2201	BURPS1710b_2439	BURPS1710b_2439	hypothetical protein	BURPS1710b_A0963	cheB2	Chemotaxis response regulator protein-glutamate methylesterase 2 (EC 3.1.1.61)	[TP0994-TP0631 (0.71912634)]
COG0084	COG2201	BURPS1710b_2439	BURPS1710b_2439	hypothetical protein	BURPS1710b_0071	cheB1	Chemotaxis response regulator protein-glutamate methylesterase 1 (EC 3.1.1.61)	[TP0994-TP0631 (0.71912634)]
COG1121	COG1345	BURPS1710b_1028	fhuC	ABC transporter, ATP-binding protein	BURPS1710b_A2457	fliD-2	flagellar hook-associated protein 2	[TP0035-TP0872 (0.6931363)]
COG1121	COG1345	BURPS1710b_1028	fhuC	ABC transporter, ATP-binding protein	BURPS1710b_0092	fliD	flagellar hook-associated protein	[TP0035-TP0872 (0.6931363)]
COG0257	COG1253	BURPS1710b_3754	rpmJ	50S ribosomal protein L36	BURPS1710b_A0877	BURPS1710b_A0877	CBS domain protein	[TP0209-TP0027 (0.74441797)]
COG0060	COG0681	BURPS1710b_A0334	ileS2	Isoleucyl-tRNA synthetase 2 (EC 6.1.1.5) (Isoleucine--tRNA ligase 2) (IleRS 2)	BURPS1710b_2896	lepB	signal peptidase I	[TP0452-TP0185 (0.79878455)]
COG0060	COG0681	BURPS1710b_1122	ileS1	Isoleucyl-tRNA synthetase 1 (EC 6.1.1.5) (Isoleucine--tRNA ligase 1) (IleRS 1)	BURPS1710b_2896	lepB	signal peptidase I	[TP0452-TP0185 (0.79878455)]
COG1344	COG2236	BURPS1710b_0090	fliC	flagellin	BURPS1710b_2343	BURPS1710b_2343	phosphoribosyl transferase domain protein	[TP0868-TP0050 (0.7570204)]
COG1344	COG2236	BURPS1710b_0475	flgL	flagellar hook-associated protein 3	BURPS1710b_2343	BURPS1710b_2343	phosphoribosyl transferase domain protein	[TP0868-TP0050 (0.7570204)]
COG1344	COG1815	BURPS1710b_0475	flgL	flagellar hook-associated protein 3	BURPS1710b_0462	flgB	flagellar basal-body rod protein FlgB	[TP0870-TP0396 (0.7209834)]
COG1344	COG1815	BURPS1710b_0090	fliC	flagellin	BURPS1710b_0462	flgB	flagellar basal-body rod protein FlgB	[TP0870-TP0396 (0.7209834)]
COG0242	COG1879	BURPS1710b_0346	BURPS1710b_0346	peptide deformylase	BURPS1710b_A1653	BURPS1710b_A1653	ABC transporter sugar-binding protein	[TP0757-TP0684 (0.80039173)]
COG0242	COG1879	BURPS1710b_0346	BURPS1710b_0346	peptide deformylase	BURPS1710b_3484	BURPS1710b_3484	L-arabinose ABC transporter, periplasmic	[TP0757-TP0684 (0.80039173)]
COG0242	COG1879	BURPS1710b_2587	BURPS1710b_2587	peptide deformylase	BURPS1710b_A1793	BURPS1710b_A1793	sugar-binding transcriptional regulator, LacI	[TP0757-TP0684 (0.80039173)]
COG0242	COG1879	BURPS1710b_0346	BURPS1710b_0346	peptide deformylase	BURPS1710b_2019	rbsB-1	ribose ABC transporter, periplasmic	[TP0757-TP0684 (0.80039173)]
COG0242	COG1879	BURPS1710b_0346	BURPS1710b_0346	peptide deformylase	BURPS1710b_A1793	BURPS1710b_A1793	sugar-binding transcriptional regulator, LacI	[TP0757-TP0684 (0.80039173)]
COG0242	COG1879	BURPS1710b_0346	BURPS1710b_0346	peptide deformylase	BURPS1710b_1834	BURPS1710b_1834	sugar ABC transporter, periplasmic sugar-binding	[TP0757-TP0684 (0.80039173)]
COG0242	COG1879	BURPS1710b_2587	BURPS1710b_2587	peptide deformylase	BURPS1710b_2019	rbsB-1	ribose ABC transporter, periplasmic	[TP0757-TP0684 (0.80039173)]
COG0242	COG1879	BURPS1710b_2587	BURPS1710b_2587	peptide deformylase	BURPS1710b_3484	BURPS1710b_3484	L-arabinose ABC transporter, periplasmic	[TP0757-TP0684 (0.80039173)]
COG0242	COG1879	BURPS1710b_2587	BURPS1710b_2587	peptide deformylase	BURPS1710b_A2368	BURPS1710b_A2368	sugar ABC transporter, periplasmic sugar-binding	[TP0757-TP0684 (0.80039173)]
COG0242	COG1879	BURPS1710b_2587	BURPS1710b_2587	peptide deformylase	BURPS1710b_1834	BURPS1710b_1834	sugar ABC transporter, periplasmic sugar-binding	[TP0757-TP0684 (0.80039173)]
COG0242	COG1879	BURPS1710b_0346	BURPS1710b_0346	peptide deformylase	BURPS1710b_A2368	BURPS1710b_A2368	sugar ABC transporter, periplasmic sugar-binding	[TP0757-TP0684 (0.80039173)]
COG0242	COG1879	BURPS1710b_2587	BURPS1710b_2587	peptide deformylase	BURPS1710b_A1653	BURPS1710b_A1653	ABC transporter sugar-binding protein	[TP0757-TP0684 (0.80039173)]
COG0242	COG1879	BURPS1710b_0346	BURPS1710b_0346	peptide deformylase	BURPS1710b_A0214	BURPS1710b_A0214	L-arabinose ABC transporter, periplasmic	[TP0757-TP0684 (0.80039173)]
COG0242	COG1879	BURPS1710b_2587	BURPS1710b_2587	peptide deformylase	BURPS1710b_A0214	BURPS1710b_A0214	L-arabinose ABC transporter, periplasmic	[TP0757-TP0684 (0.80039173)]
COG0257	COG1749	BURPS1710b_3754	rpmJ	50S ribosomal protein L36	BURPS1710b_0465	flgE	flagellar hook protein	[TP0209-TP0727 (0.6772987)]
COG0652	COG1879	BURPS1710b_2684	BURPS1710b_2684	peptidyl-prolyl cis-trans isomerase B	BURPS1710b_A2368	BURPS1710b_A2368	sugar ABC transporter, periplasmic sugar-binding	[TP0947-TP0684 (0.5775195)]
COG0652	COG1879	BURPS1710b_2683	ppiA	peptidyl-prolyl cis-trans isomerase A precursor	BURPS1710b_A1793	BURPS1710b_A1793	sugar-binding transcriptional regulator, LacI	[TP0947-TP0684 (0.5775195)]
COG0652	COG1879	BURPS1710b_2684	BURPS1710b_2684	peptidyl-prolyl cis-trans isomerase B	BURPS1710b_A1653	BURPS1710b_A1653	ABC transporter sugar-binding protein	[TP0947-TP0684 (0.5775195)]
COG0652	COG1879	BURPS1710b_2683	ppiA	peptidyl-prolyl cis-trans isomerase A precursor	BURPS1710b_A2368	BURPS1710b_A2368	sugar ABC transporter, periplasmic sugar-binding	[TP0947-TP0684 (0.5775195)]
COG0652	COG1879	BURPS1710b_2683	ppiA	peptidyl-prolyl cis-trans isomerase A precursor	BURPS1710b_3484	BURPS1710b_3484	L-arabinose ABC transporter, periplasmic	[TP0947-TP0684 (0.5775195)]
COG0652	COG1879	BURPS1710b_2683	ppiA	peptidyl-prolyl cis-trans isomerase A precursor	BURPS1710b_A0214	BURPS1710b_A0214	L-arabinose ABC transporter, periplasmic	[TP0947-TP0684 (0.5775195)]
COG0652	COG1879	BURPS1710b_2684	BURPS1710b_2684	peptidyl-prolyl cis-trans isomerase B	BURPS1710b_1834	BURPS1710b_1834	sugar ABC transporter, periplasmic sugar-binding	[TP0947-TP0684 (0.5775195)]
COG0652	COG1879	BURPS1710b_2684	BURPS1710b_2684	peptidyl-prolyl cis-trans isomerase B	BURPS1710b_2019	rbsB-1	ribose ABC transporter, periplasmic	[TP0947-TP0684 (0.5775195)]
COG0652	COG1879	BURPS1710b_2684	BURPS1710b_2684	peptidyl-prolyl cis-trans isomerase B	BURPS1710b_3484	BURPS1710b_3484	L-arabinose ABC transporter, periplasmic	[TP0947-TP0684 (0.5775195)]
COG0652	COG1879	BURPS1710b_2684	BURPS1710b_2684	peptidyl-prolyl cis-trans isomerase B	BURPS1710b_A0214	BURPS1710b_A0214	L-arabinose ABC transporter, periplasmic	[TP0947-TP0684 (0.5775195)]
COG0652	COG1879	BURPS1710b_2683	ppiA	peptidyl-prolyl cis-trans isomerase A precursor	BURPS1710b_1834	BURPS1710b_1834	sugar ABC transporter, periplasmic sugar-binding	[TP0947-TP0684 (0.5775195)]
COG0652	COG1879	BURPS1710b_2683	ppiA	peptidyl-prolyl cis-trans isomerase A precursor	BURPS1710b_2019	rbsB-1	ribose ABC transporter, periplasmic	[TP0947-TP0684 (0.5775195)]
COG0652	COG1879	BURPS1710b_2684	BURPS1710b_2684	peptidyl-prolyl cis-trans isomerase B	BURPS1710b_A1793	BURPS1710b_A1793	sugar-binding transcriptional regulator, LacI	[TP0947-TP0684 (0.5775195)]
COG0652	COG1879	BURPS1710b_2683	ppiA	peptidyl-prolyl cis-trans isomerase A precursor	BURPS1710b_A1653	BURPS1710b_A1653	ABC transporter sugar-binding protein	[TP0947-TP0684 (0.5775195)]
COG1352	COG1815	BURPS1710b_0073	cheR	chemotaxis protein methyltransferase	BURPS1710b_0462	flgB	flagellar basal-body rod protein FlgB	[TP0630-TP0396 (0.7590469)]
COG0459	COG2236	BURPS1710b_3175	groL1	60 kDa chaperonin 1 (Protein Cpn60 1) (groEL protein 1)	BURPS1710b_2343	BURPS1710b_2343	phosphoribosyl transferase domain protein	[TP0030-TP0050 (0.733236)]
COG0459	COG2236	BURPS1710b_A2030	groL2	60 kDa chaperonin 2 (Protein Cpn60 2) (groEL protein 2)	BURPS1710b_2343	BURPS1710b_2343	phosphoribosyl transferase domain protein	[TP0030-TP0050 (0.733236)]
COG1352	COG1595	BURPS1710b_0073	cheR	chemotaxis protein methyltransferase	BURPS1710b_1371	BURPS1710b_1371	RNA polymerase sigma-70 factor, ECF family	[TP0630-TP0092 (0.6191048)]
COG1352	COG1595	BURPS1710b_0073	cheR	chemotaxis protein methyltransferase	BURPS1710b_A0014	ecfR	RNA polymerase sigma-70 factor, ECF subfamily	[TP0630-TP0092 (0.6191048)]
COG1352	COG1595	BURPS1710b_0073	cheR	chemotaxis protein methyltransferase	BURPS1710b_A1567	rpoE3	RNA polymerase sigma-70 factor	[TP0630-TP0092 (0.6191048)]
COG1352	COG1595	BURPS1710b_0073	cheR	chemotaxis protein methyltransferase	BURPS1710b_A1499	BURPS1710b_A1499	RNA polymerase sigma-70 factor	[TP0630-TP0092 (0.6191048)]
COG1352	COG1595	BURPS1710b_0073	cheR	chemotaxis protein methyltransferase	BURPS1710b_2419	BURPS1710b_2419	RNA polymerase sigma-70 factor	[TP0630-TP0092 (0.6191048)]
COG1352	COG1595	BURPS1710b_0073	cheR	chemotaxis protein methyltransferase	BURPS1710b_2076	psbS	RNA polymerase sigma-70 factor	[TP0630-TP0092 (0.6191048)]
COG1352	COG1595	BURPS1710b_0073	cheR	chemotaxis protein methyltransferase	BURPS1710b_A0278	rpoE6	RNA polymerase sigma-70 factor, ECF subfamily	[TP0630-TP0092 (0.6191048)]
COG1352	COG1595	BURPS1710b_0073	cheR	chemotaxis protein methyltransferase	BURPS1710b_2901	rpoE	RNA polymerase sigma-70 factor	[TP0630-TP0092 (0.6191048)]
COG1352	COG1595	BURPS1710b_0073	cheR	chemotaxis protein methyltransferase	BURPS1710b_1418	BURPS1710b_1418	RNA polymerase sigma-70 factor	[TP0630-TP0092 (0.6191048)]
COG1352	COG1595	BURPS1710b_0073	cheR	chemotaxis protein methyltransferase	BURPS1710b_A0018	BURPS1710b_A0018	RNA polymerase sigma-70 factor, ECF family	[TP0630-TP0092 (0.6191048)]
COG1352	COG1595	BURPS1710b_0073	cheR	chemotaxis protein methyltransferase	BURPS1710b_0294	prtI	ECF sigma factor PrtI	[TP0630-TP0092 (0.6191048)]
COG1352	COG1595	BURPS1710b_0073	cheR	chemotaxis protein methyltransferase	BURPS1710b_2178	sigD	RNA polymerase sigma-70 factor	[TP0630-TP0092 (0.6191048)]
COG1558	COG1776	BURPS1710b_0463	flgC	flagellar basal body rod protein	BURPS1710b_A2405	BURPS1710b_A2405	CheC family protein	[TP0397-TP0720 (0.6910892)]
COG1558	COG1776	BURPS1710b_0463	flgC	flagellar basal body rod protein	BURPS1710b_A1494	BURPS1710b_A1494	response regulator	[TP0397-TP0720 (0.6910892)]
COG1344	COG4786	BURPS1710b_0475	flgL	flagellar hook-associated protein 3	BURPS1710b_0467	flgG	flagellar basal-body rod protein FlgG	[TP0792-TP0961 (0.7009321), TP0659-TP0961 (0.6018447)]
COG1344	COG4786	BURPS1710b_0090	fliC	flagellin	BURPS1710b_0467	flgG	flagellar basal-body rod protein FlgG	[TP0792-TP0961 (0.7009321), TP0659-TP0961 (0.6018447)]
COG0593	COG1077	BURPS1710b_3312	BURPS1710b_3312	hypothetical protein	BURPS1710b_0366	mreB	rod shape-determining protein MreB	[TP0001-TP0497 (0.678435)]
COG0593	COG1077	BURPS1710b_0301	dnaA	Chromosomal replication initiator protein dnaA	BURPS1710b_A2194	BURPS1710b_A2194	cell shape determining protein, MreB/Mrl family	[TP0001-TP0497 (0.678435)]
COG0593	COG1077	BURPS1710b_3312	BURPS1710b_3312	hypothetical protein	BURPS1710b_A2194	BURPS1710b_A2194	cell shape determining protein, MreB/Mrl family	[TP0001-TP0497 (0.678435)]
COG0593	COG1077	BURPS1710b_0301	dnaA	Chromosomal replication initiator protein dnaA	BURPS1710b_0366	mreB	rod shape-determining protein MreB	[TP0001-TP0497 (0.678435)]
COG0249	COG0357	BURPS1710b_2691	mutS	DNA mismatch repair protein mutS	BURPS1710b_0189	gidB	methyltransferase GidB	[TP0328-TP0946 (0.7367136)]
COG0658	COG1187	BURPS1710b_2715	BURPS1710b_2715	DNA internalization-related competence protein	BURPS1710b_1153	BURPS1710b_1153	ribosomal small subunit pseudouridine synthase	[TP0336-TP0459 (0.6079956)]
COG0658	COG1187	BURPS1710b_2715	BURPS1710b_2715	DNA internalization-related competence protein	BURPS1710b_1912	BURPS1710b_1912	RNA pseudouridylate synthase family protein	[TP0336-TP0459 (0.6079956)]
COG0658	COG1187	BURPS1710b_2715	BURPS1710b_2715	DNA internalization-related competence protein	BURPS1710b_1107	BURPS1710b_1107	pseudouridine synthase family protein	[TP0336-TP0459 (0.6079956)]
COG0465	COG0465	BURPS1710b_1615	BURPS1710b_1615	cell division protein FtsH	BURPS1710b_A0074	BURPS1710b_A0074	FtsH-2 protease	[TP0330-TP0330 (0.73856413)]
COG0465	COG0465	BURPS1710b_A0074	BURPS1710b_A0074	FtsH-2 protease	BURPS1710b_1615	BURPS1710b_1615	cell division protein FtsH	[TP0330-TP0330 (0.73856413)]
COG0465	COG0465	BURPS1710b_1615	BURPS1710b_1615	cell division protein FtsH	BURPS1710b_1615	BURPS1710b_1615	cell division protein FtsH	[TP0330-TP0330 (0.73856413)]
COG0465	COG0465	BURPS1710b_A0074	BURPS1710b_A0074	FtsH-2 protease	BURPS1710b_A0074	BURPS1710b_A0074	FtsH-2 protease	[TP0330-TP0330 (0.73856413)]
COG1558	COG1792	BURPS1710b_0463	flgC	flagellar basal body rod protein	BURPS1710b_0365	mreC	rod shape-determining protein	[TP0397-TP0498 (0.58822864)]
COG0817	COG1558	BURPS1710b_3405	ruvC	Crossover junction endodeoxyribonuclease ruvC (EC 3.1.22.4) (Holliday junction nuclease ruvC) (Holliday junction resolvase ruvC)	BURPS1710b_0463	flgC	flagellar basal body rod protein	[TP0517-TP0397 (0.53212774)]
COG1512	COG2891	BURPS1710b_0509	BURPS1710b_0509	lipoprotein, putative	BURPS1710b_0364	mreD	rod shape-determining protein MreD	[TP0561-TP0499 (0.5857341)]
COG0592	COG1344	BURPS1710b_0300	dnaN	DNA polymerase III subunit beta	BURPS1710b_0475	flgL	flagellar hook-associated protein 3	[TP0002-TP0659 (0.6618167)]
COG0592	COG1344	BURPS1710b_0300	dnaN	DNA polymerase III subunit beta	BURPS1710b_0090	fliC	flagellin	[TP0002-TP0659 (0.6618167)]
COG0860	COG1192	BURPS1710b_1064	amiC	N-acetylmuramoyl-L-alanine amidase, AMIC	BURPS1710b_A1503	BURPS1710b_A1503	ParA family protein	[TP0247-TP0272 (0.7527567)]
COG0860	COG1192	BURPS1710b_1064	amiC	N-acetylmuramoyl-L-alanine amidase, AMIC	BURPS1710b_0188	soj	chromosome partitioning protein ParA	[TP0247-TP0272 (0.7527567)]
COG0860	COG1192	BURPS1710b_1064	amiC	N-acetylmuramoyl-L-alanine amidase, AMIC	BURPS1710b_1202	BURPS1710b_1202	ParA family protein	[TP0247-TP0272 (0.7527567)]
COG0242	COG0272	BURPS1710b_2587	BURPS1710b_2587	peptide deformylase	BURPS1710b_2588	BURPS1710b_2588	DNA ligase, NAD-dependent	[TP0757-TP0634 (0.68197167)]
COG0242	COG0272	BURPS1710b_0346	BURPS1710b_0346	peptide deformylase	BURPS1710b_2588	BURPS1710b_2588	DNA ligase, NAD-dependent	[TP0757-TP0634 (0.68197167)]
COG0265	COG0817	BURPS1710b_2898	BURPS1710b_2898	subfamily S1C unassigned peptidase	BURPS1710b_3405	ruvC	Crossover junction endodeoxyribonuclease ruvC (EC 3.1.22.4) (Holliday junction nuclease ruvC) (Holliday junction resolvase ruvC)	[TP0773-TP0517 (0.5118523)]
COG0265	COG0817	BURPS1710b_1012	BURPS1710b_1012	serine protease	BURPS1710b_3405	ruvC	Crossover junction endodeoxyribonuclease ruvC (EC 3.1.22.4) (Holliday junction nuclease ruvC) (Holliday junction resolvase ruvC)	[TP0773-TP0517 (0.5118523)]
COG0265	COG0817	BURPS1710b_3678	BURPS1710b_3678	DegQ protease	BURPS1710b_3405	ruvC	Crossover junction endodeoxyribonuclease ruvC (EC 3.1.22.4) (Holliday junction nuclease ruvC) (Holliday junction resolvase ruvC)	[TP0773-TP0517 (0.5118523)]
COG0265	COG0817	BURPS1710b_1819	BURPS1710b_1819	subfamily S1C non-peptidase homologue	BURPS1710b_3405	ruvC	Crossover junction endodeoxyribonuclease ruvC (EC 3.1.22.4) (Holliday junction nuclease ruvC) (Holliday junction resolvase ruvC)	[TP0773-TP0517 (0.5118523)]
COG0187	COG0358	BURPS1710b_0299	gyrB	DNA gyrase subunit B	BURPS1710b_A0834	dnaG	DNA primase	[TP1006-TP0492 (0.55112576)]
COG0187	COG0358	BURPS1710b_1300	parE	DNA topoisomerase IV subunit B	BURPS1710b_A0834	dnaG	DNA primase	[TP1006-TP0492 (0.55112576)]
COG1154	COG2812	BURPS1710b_A0842	dxs	1-deoxy-D-xylulose-5-phosphate synthase	BURPS1710b_2373	dnaX	DNA polymerase III subunits gamma and tau	[TP0824-TP1005 (0.68180764)]
COG0237	COG0552	BURPS1710b_3530	coaE	Dephospho-CoA kinase (EC 2.7.1.24) (Dephosphocoenzyme A kinase)	BURPS1710b_0746	ftsY	signal recognition particle-docking protein	[TP0296-TP0578 (0.7885255)]
COG0080	COG0265	BURPS1710b_3790	rplK	50S ribosomal protein L11	BURPS1710b_3678	BURPS1710b_3678	DegQ protease	[TP0237-TP0773 (0.6164146)]
COG0080	COG0265	BURPS1710b_3790	rplK	50S ribosomal protein L11	BURPS1710b_1819	BURPS1710b_1819	subfamily S1C non-peptidase homologue	[TP0237-TP0773 (0.6164146)]
COG0080	COG0265	BURPS1710b_3790	rplK	50S ribosomal protein L11	BURPS1710b_1012	BURPS1710b_1012	serine protease	[TP0237-TP0773 (0.6164146)]
COG0080	COG0265	BURPS1710b_3790	rplK	50S ribosomal protein L11	BURPS1710b_2898	BURPS1710b_2898	subfamily S1C unassigned peptidase	[TP0237-TP0773 (0.6164146)]
COG2812	COG2812	BURPS1710b_2373	dnaX	DNA polymerase III subunits gamma and tau	BURPS1710b_2373	dnaX	DNA polymerase III subunits gamma and tau	[TP1005-TP1005 (0.52391654)]
COG0223	COG0234	BURPS1710b_0347	fmt	Methionyl-tRNA formyltransferase (EC 2.1.2.9)	BURPS1710b_3176	BURPS1710b_3176	co-chaperonin GroES	[TP0756-TP1013 (0.64276713)]
COG0223	COG0234	BURPS1710b_0347	fmt	Methionyl-tRNA formyltransferase (EC 2.1.2.9)	BURPS1710b_3429	groS	chaperonin, 10 kDa	[TP0756-TP1013 (0.64276713)]
COG0223	COG0234	BURPS1710b_2403	BURPS1710b_2403	hypothetical protein	BURPS1710b_3176	BURPS1710b_3176	co-chaperonin GroES	[TP0756-TP1013 (0.64276713)]
COG0223	COG0234	BURPS1710b_0347	fmt	Methionyl-tRNA formyltransferase (EC 2.1.2.9)	BURPS1710b_A2029	BURPS1710b_A2029	co-chaperonin GroES	[TP0756-TP1013 (0.64276713)]
COG0223	COG0234	BURPS1710b_2403	BURPS1710b_2403	hypothetical protein	BURPS1710b_3429	groS	chaperonin, 10 kDa	[TP0756-TP1013 (0.64276713)]
COG0223	COG0234	BURPS1710b_2403	BURPS1710b_2403	hypothetical protein	BURPS1710b_A2029	BURPS1710b_A2029	co-chaperonin GroES	[TP0756-TP1013 (0.64276713)]
COG0036	COG1653	BURPS1710b_3573	rpe	ribulose-phosphate 3-epimerase	BURPS1710b_3726	ugpB	glycerol-3-phosphate ABC transporter,	[TP0945-TP0074 (0.654426)]
COG0036	COG1653	BURPS1710b_3573	rpe	ribulose-phosphate 3-epimerase	BURPS1710b_A0230	BURPS1710b_A0230	putative transporter periplasmic binding	[TP0945-TP0074 (0.654426)]
COG0036	COG1653	BURPS1710b_3573	rpe	ribulose-phosphate 3-epimerase	BURPS1710b_A1184	BURPS1710b_A1184	ABC transporter, substrate-binding protein	[TP0945-TP0074 (0.654426)]
COG0036	COG1653	BURPS1710b_3573	rpe	ribulose-phosphate 3-epimerase	BURPS1710b_3086	malE	maltose ABC transporter, periplasmic	[TP0945-TP0074 (0.654426)]
COG0036	COG1653	BURPS1710b_3573	rpe	ribulose-phosphate 3-epimerase	BURPS1710b_1034	BURPS1710b_1034	Bacterial extracellular solute-binding protein	[TP0945-TP0074 (0.654426)]
COG0357	COG0459	BURPS1710b_0189	gidB	methyltransferase GidB	BURPS1710b_3175	groL1	60 kDa chaperonin 1 (Protein Cpn60 1) (groEL protein 1)	[TP0946-TP0030 (0.68326145)]
COG0357	COG0459	BURPS1710b_0189	gidB	methyltransferase GidB	BURPS1710b_A2030	groL2	60 kDa chaperonin 2 (Protein Cpn60 2) (groEL protein 2)	[TP0946-TP0030 (0.68326145)]
COG0664	COG1074	BURPS1710b_1089	BURPS1710b_1089	cyclic nucleotide-binding protein	BURPS1710b_1520	recB	exodeoxyribonuclease V, beta subunit	[TP0089-TP0898 (0.8304331)]
COG0664	COG1074	BURPS1710b_A0129	BURPS1710b_A0129	transcriptional regulator, Crp/Fnr family	BURPS1710b_1520	recB	exodeoxyribonuclease V, beta subunit	[TP0089-TP0898 (0.8304331)]
COG0664	COG1074	BURPS1710b_2817	dnrD1	cyclic nucleotide-binding domain protein	BURPS1710b_1520	recB	exodeoxyribonuclease V, beta subunit	[TP0089-TP0898 (0.8304331)]
COG0664	COG1074	BURPS1710b_A1016	BURPS1710b_A1016	transcriptional regulator, Crp/Fnr family	BURPS1710b_1520	recB	exodeoxyribonuclease V, beta subunit	[TP0089-TP0898 (0.8304331)]
COG0664	COG1074	BURPS1710b_0821	BURPS1710b_0821	hypothetical protein	BURPS1710b_1520	recB	exodeoxyribonuclease V, beta subunit	[TP0089-TP0898 (0.8304331)]
COG0664	COG1074	BURPS1710b_A2305	BURPS1710b_A2305	cyclic nucleotide-binding domain protein	BURPS1710b_1520	recB	exodeoxyribonuclease V, beta subunit	[TP0089-TP0898 (0.8304331)]
COG0664	COG1074	BURPS1710b_0820	BURPS1710b_0820	cyclic nucleotide-binding domain protein	BURPS1710b_1520	recB	exodeoxyribonuclease V, beta subunit	[TP0089-TP0898 (0.8304331)]
COG0223	COG0242	BURPS1710b_2403	BURPS1710b_2403	hypothetical protein	BURPS1710b_2587	BURPS1710b_2587	peptide deformylase	[TP0756-TP0757 (0.8300303)]
COG0223	COG0242	BURPS1710b_2403	BURPS1710b_2403	hypothetical protein	BURPS1710b_0346	BURPS1710b_0346	peptide deformylase	[TP0756-TP0757 (0.8300303)]
COG0223	COG0242	BURPS1710b_0347	fmt	Methionyl-tRNA formyltransferase (EC 2.1.2.9)	BURPS1710b_0346	BURPS1710b_0346	peptide deformylase	[TP0756-TP0757 (0.8300303)]
COG0223	COG0242	BURPS1710b_0347	fmt	Methionyl-tRNA formyltransferase (EC 2.1.2.9)	BURPS1710b_2587	BURPS1710b_2587	peptide deformylase	[TP0756-TP0757 (0.8300303)]
COG0233	COG0359	BURPS1710b_2580	frr	Ribosome recycling factor (Ribosome-releasing factor) (RRF)	BURPS1710b_2413	rplI	50S ribosomal protein L9	[TP0604-TP0060 (0.5105792)]
COG0012	COG0457	BURPS1710b_3587	ychF	GTP-binding protein YchF	BURPS1710b_A0572	BURPS1710b_A0572	type III secretion low calcium response	[TP0124-TP0067 (0.81355333)]
COG0012	COG0457	BURPS1710b_3587	ychF	GTP-binding protein YchF	BURPS1710b_2193	BURPS1710b_2193	hypothetical protein	[TP0124-TP0067 (0.81355333)]
COG0012	COG0457	BURPS1710b_3587	ychF	GTP-binding protein YchF	BURPS1710b_1752	BURPS1710b_1752	TPR Domain domain protein	[TP0124-TP0067 (0.81355333)]
COG0012	COG0457	BURPS1710b_3587	ychF	GTP-binding protein YchF	BURPS1710b_0757	BURPS1710b_0757	hypothetical protein	[TP0124-TP0067 (0.81355333)]
COG0012	COG0457	BURPS1710b_3587	ychF	GTP-binding protein YchF	BURPS1710b_A0462	BURPS1710b_A0462	TPR domain protein	[TP0124-TP0067 (0.81355333)]
COG0012	COG0457	BURPS1710b_3587	ychF	GTP-binding protein YchF	BURPS1710b_3015	BURPS1710b_3015	TPR domain protein	[TP0124-TP0067 (0.81355333)]
COG0012	COG0457	BURPS1710b_3587	ychF	GTP-binding protein YchF	BURPS1710b_A0631	bcsC	cellulose synthase operon protein C	[TP0124-TP0067 (0.81355333)]
COG0265	COG0492	BURPS1710b_2898	BURPS1710b_2898	subfamily S1C unassigned peptidase	BURPS1710b_A2517	BURPS1710b_A2517	Pyridine nucleotide-disulphide oxidoreductase,	[TP0773-TP0814 (0.6926654)]
COG0265	COG0492	BURPS1710b_2898	BURPS1710b_2898	subfamily S1C unassigned peptidase	BURPS1710b_3078	trxB	thioredoxin-disulfide reductase	[TP0773-TP0814 (0.6926654)]
COG0265	COG0492	BURPS1710b_1012	BURPS1710b_1012	serine protease	BURPS1710b_3078	trxB	thioredoxin-disulfide reductase	[TP0773-TP0814 (0.6926654)]
COG0265	COG0492	BURPS1710b_3678	BURPS1710b_3678	DegQ protease	BURPS1710b_A2517	BURPS1710b_A2517	Pyridine nucleotide-disulphide oxidoreductase,	[TP0773-TP0814 (0.6926654)]
COG0265	COG0492	BURPS1710b_1819	BURPS1710b_1819	subfamily S1C non-peptidase homologue	BURPS1710b_A2517	BURPS1710b_A2517	Pyridine nucleotide-disulphide oxidoreductase,	[TP0773-TP0814 (0.6926654)]
COG0265	COG0492	BURPS1710b_3678	BURPS1710b_3678	DegQ protease	BURPS1710b_3078	trxB	thioredoxin-disulfide reductase	[TP0773-TP0814 (0.6926654)]
COG0265	COG0492	BURPS1710b_1819	BURPS1710b_1819	subfamily S1C non-peptidase homologue	BURPS1710b_3078	trxB	thioredoxin-disulfide reductase	[TP0773-TP0814 (0.6926654)]
COG0265	COG0492	BURPS1710b_1012	BURPS1710b_1012	serine protease	BURPS1710b_A2517	BURPS1710b_A2517	Pyridine nucleotide-disulphide oxidoreductase,	[TP0773-TP0814 (0.6926654)]
COG0124	COG0608	BURPS1710b_2353	hisS	Histidyl-tRNA synthetase (EC 6.1.1.21) (Histidine--tRNA ligase) (HisRS)	BURPS1710b_2721	recJ	single-stranded-DNA-specific exonuclease RecJ	[TP0641-TP0704 (0.75894904)]
COG0465	COG0772	BURPS1710b_A0074	BURPS1710b_A0074	FtsH-2 protease	BURPS1710b_3546	ftsW	cell division protein FtsW	[TP0330-TP0387 (0.8016956)]
COG0465	COG0772	BURPS1710b_1615	BURPS1710b_1615	cell division protein FtsH	BURPS1710b_3546	ftsW	cell division protein FtsW	[TP0330-TP0387 (0.8016956)]
COG0465	COG0772	BURPS1710b_1615	BURPS1710b_1615	cell division protein FtsH	BURPS1710b_0362	mrdB	rod shape-determining protein RodA	[TP0330-TP0387 (0.8016956)]
COG0465	COG0772	BURPS1710b_A0074	BURPS1710b_A0074	FtsH-2 protease	BURPS1710b_0362	mrdB	rod shape-determining protein RodA	[TP0330-TP0387 (0.8016956)]
COG0234	COG0792	BURPS1710b_A2029	BURPS1710b_A2029	co-chaperonin GroES	BURPS1710b_0041	hemU-1	hypothetical protein	[TP1013-TP0913 (0.7815084)]
COG0234	COG0792	BURPS1710b_3176	BURPS1710b_3176	co-chaperonin GroES	BURPS1710b_0041	hemU-1	hypothetical protein	[TP1013-TP0913 (0.7815084)]
COG0234	COG0792	BURPS1710b_3429	groS	chaperonin, 10 kDa	BURPS1710b_0041	hemU-1	hypothetical protein	[TP1013-TP0913 (0.7815084)]
COG1512	COG1987	BURPS1710b_0509	BURPS1710b_0509	lipoprotein, putative	BURPS1710b_0244	fliQ	flagellar biosynthesis protein	[TP0561-TP0717 (0.66457963)]
COG0457	COG1426	BURPS1710b_0757	BURPS1710b_0757	hypothetical protein	BURPS1710b_2356	BURPS1710b_2356	hypothetical protein	[TP0268-TP0334 (0.739808)]
COG0457	COG1426	BURPS1710b_A0631	bcsC	cellulose synthase operon protein C	BURPS1710b_2356	BURPS1710b_2356	hypothetical protein	[TP0268-TP0334 (0.739808)]
COG0457	COG1426	BURPS1710b_A0462	BURPS1710b_A0462	TPR domain protein	BURPS1710b_2356	BURPS1710b_2356	hypothetical protein	[TP0268-TP0334 (0.739808)]
COG0457	COG1426	BURPS1710b_A0572	BURPS1710b_A0572	type III secretion low calcium response	BURPS1710b_2356	BURPS1710b_2356	hypothetical protein	[TP0268-TP0334 (0.739808)]
COG0457	COG1426	BURPS1710b_3015	BURPS1710b_3015	TPR domain protein	BURPS1710b_2356	BURPS1710b_2356	hypothetical protein	[TP0268-TP0334 (0.739808)]
COG0457	COG1426	BURPS1710b_1752	BURPS1710b_1752	TPR Domain domain protein	BURPS1710b_2356	BURPS1710b_2356	hypothetical protein	[TP0268-TP0334 (0.739808)]
COG0457	COG1426	BURPS1710b_2193	BURPS1710b_2193	hypothetical protein	BURPS1710b_2356	BURPS1710b_2356	hypothetical protein	[TP0268-TP0334 (0.739808)]
COG0192	COG0217	BURPS1710b_0395	metK	S-adenosylmethionine synthetase (EC 2.5.1.6) (Methionine adenosyltransferase) (AdoMet synthetase) (MAT)	BURPS1710b_1385	BPSL1165	UPF0082 protein BPSL1165	[TP0794-TP0474 (0.71912634)]
COG0860	COG1214	BURPS1710b_1064	amiC	N-acetylmuramoyl-L-alanine amidase, AMIC	BURPS1710b_2610	BURPS1710b_2610	glycoprotease family protein	[TP0247-TP0876 (0.6334264)]
COG0477	COG0845	BURPS1710b_0050	BURPS1710b_0050	amino acid ABC transporter, permease protein,	BURPS1710b_1501	sdeC	HlyD family secretion protein	[TP0840-TP0965 (0.8653204)]
COG0477	COG0845	BURPS1710b_2136	BURPS1710b_2136	drug resistance transporter, EmrB/QacA family	BURPS1710b_A1032	BURPS1710b_A1032	ABC-type export system, membrane fusion protein	[TP0840-TP0965 (0.8653204)]
COG0477	COG0845	BURPS1710b_1052	BURPS1710b_1052	predicted 4-hydroxybenzoate transporter	BURPS1710b_A2186	macA	macrolide efflux protein MacA	[TP0840-TP0965 (0.8653204)]
COG0477	COG0845	BURPS1710b_3226	BURPS1710b_3226	MFS-family membrane transport protein	BURPS1710b_A1038	BURPS1710b_A1038	Type I antifreeze protein:HlyD family secretion	[TP0840-TP0965 (0.8653204)]
COG0477	COG0845	BURPS1710b_1918	BURPS1710b_1918	drug resistance transporter, EmrB/QacA family	BURPS1710b_A0289	BURPS1710b_A0289	secretion protein, putative	[TP0840-TP0965 (0.8653204)]
COG0477	COG0845	BURPS1710b_A0004	rbmK	drug resistance transporter, EmrB/QacA family	BURPS1710b_A0032	czcB	heavy metal resistance protein CzcB	[TP0840-TP0965 (0.8653204)]
COG0477	COG0845	BURPS1710b_2779	BURPS1710b_2779	major facilitator family transporter	BURPS1710b_A1032	BURPS1710b_A1032	ABC-type export system, membrane fusion protein	[TP0840-TP0965 (0.8653204)]
COG0477	COG0845	BURPS1710b_A1571	BURPS1710b_A1571	alpha-ketoglutarate permease	BURPS1710b_1501	sdeC	HlyD family secretion protein	[TP0840-TP0965 (0.8653204)]
COG0477	COG0845	BURPS1710b_1233	proP23	major facilitator family transporter	BURPS1710b_2057	amrA	RND multidrug efflux membrane fusion protein	[TP0840-TP0965 (0.8653204)]
COG0477	COG0845	BURPS1710b_A0228	BURPS1710b_A0228	putative transport protein	BURPS1710b_A2186	macA	macrolide efflux protein MacA	[TP0840-TP0965 (0.8653204)]
COG0477	COG0845	BURPS1710b_A2336	BURPS1710b_A2336	membrane protein	BURPS1710b_A0078	BURPS1710b_A0078	efflux transporter, RND family, MFP subunit	[TP0840-TP0965 (0.8653204)]
COG0477	COG0845	BURPS1710b_A2533	BURPS1710b_A2533	drug resistance transporter, EmrB/QacA family	BURPS1710b_A0032	czcB	heavy metal resistance protein CzcB	[TP0840-TP0965 (0.8653204)]
COG0477	COG0845	BURPS1710b_0235	BURPS1710b_0235	drug resistance transporter, EmrB/QacA family	BURPS1710b_2057	amrA	RND multidrug efflux membrane fusion protein	[TP0840-TP0965 (0.8653204)]
COG0477	COG0845	BURPS1710b_A0506	BURPS1710b_A0506	membrane transport protein	BURPS1710b_A1038	BURPS1710b_A1038	Type I antifreeze protein:HlyD family secretion	[TP0840-TP0965 (0.8653204)]
COG0477	COG0845	BURPS1710b_2541	BURPS1710b_2541	transporter, major facilitator family	BURPS1710b_0513	silB	efflux transporter, RND family, MFP subunit	[TP0840-TP0965 (0.8653204)]
COG0477	COG0845	BURPS1710b_1404	BURPS1710b_1404	major facilitator family transporter	BURPS1710b_A0289	BURPS1710b_A0289	secretion protein, putative	[TP0840-TP0965 (0.8653204)]
COG0477	COG0845	BURPS1710b_A1401	BURPS1710b_A1401	oxalate/formate antiporter	BURPS1710b_A1032	BURPS1710b_A1032	ABC-type export system, membrane fusion protein	[TP0840-TP0965 (0.8653204)]
COG0477	COG0845	BURPS1710b_2136	BURPS1710b_2136	drug resistance transporter, EmrB/QacA family	BURPS1710b_3625	BURPS1710b_3625	secretion protein, putative	[TP0840-TP0965 (0.8653204)]
COG0477	COG0845	BURPS1710b_A1636	BURPS1710b_A1636	MFS transporter	BURPS1710b_A1840	ceoA	efflux transporter, RND family, MFP subunit	[TP0840-TP0965 (0.8653204)]
COG0477	COG0845	BURPS1710b_A0209	BURPS1710b_A0209	putative sugar transporter	BURPS1710b_2057	amrA	RND multidrug efflux membrane fusion protein	[TP0840-TP0965 (0.8653204)]
COG0477	COG0845	BURPS1710b_A2364	mhpT	3-hydroxyphenylpropionic acid transporter	BURPS1710b_0513	silB	efflux transporter, RND family, MFP subunit	[TP0840-TP0965 (0.8653204)]
COG0477	COG0845	BURPS1710b_A1558	BURPS1710b_A1558	4-hydroxybenzoate transporter	BURPS1710b_A1032	BURPS1710b_A1032	ABC-type export system, membrane fusion protein	[TP0840-TP0965 (0.8653204)]
COG0477	COG0845	BURPS1710b_A0132	BURPS1710b_A0132	putative transport/efflux protein	BURPS1710b_2195	BURPS1710b_2195	HlyD family secretion protein	[TP0840-TP0965 (0.8653204)]
COG0477	COG0845	BURPS1710b_1267	proP18	MFS Superfamily multidrug efflux transporter	BURPS1710b_1018	BURPS1710b_1018	efflux transporter, RND family, MFP subunit	[TP0840-TP0965 (0.8653204)]
COG0477	COG0845	BURPS1710b_A0707	BURPS1710b_A0707	drug resistance transporter, EmrB/QacA family	BURPS1710b_A1840	ceoA	efflux transporter, RND family, MFP subunit	[TP0840-TP0965 (0.8653204)]
COG0477	COG0845	BURPS1710b_1667	BURPS1710b_1667	gp59	BURPS1710b_2670	mexE	multidrug efflux RND membrane fusion protein	[TP0840-TP0965 (0.8653204)]
COG0477	COG0845	BURPS1710b_2666	BURPS1710b_2666	MFS permease	BURPS1710b_3625	BURPS1710b_3625	secretion protein, putative	[TP0840-TP0965 (0.8653204)]
COG0477	COG0845	BURPS1710b_A0707	BURPS1710b_A0707	drug resistance transporter, EmrB/QacA family	BURPS1710b_3625	BURPS1710b_3625	secretion protein, putative	[TP0840-TP0965 (0.8653204)]
COG0477	COG0845	BURPS1710b_A0506	BURPS1710b_A0506	membrane transport protein	BURPS1710b_A0032	czcB	heavy metal resistance protein CzcB	[TP0840-TP0965 (0.8653204)]
COG0477	COG0845	BURPS1710b_A0716	BURPS1710b_A0716	4-hydroxybenzoate transporter	BURPS1710b_3625	BURPS1710b_3625	secretion protein, putative	[TP0840-TP0965 (0.8653204)]
COG0477	COG0845	BURPS1710b_0235	BURPS1710b_0235	drug resistance transporter, EmrB/QacA family	BURPS1710b_0513	silB	efflux transporter, RND family, MFP subunit	[TP0840-TP0965 (0.8653204)]
COG0477	COG0845	BURPS1710b_A1661	BURPS1710b_A1661	major facilitator family transporter	BURPS1710b_1018	BURPS1710b_1018	efflux transporter, RND family, MFP subunit	[TP0840-TP0965 (0.8653204)]
COG0477	COG0845	BURPS1710b_A0602	BURPS1710b_A0602	alpha-ketoglutarate permease	BURPS1710b_1501	sdeC	HlyD family secretion protein	[TP0840-TP0965 (0.8653204)]
COG0477	COG0845	BURPS1710b_A0707	BURPS1710b_A0707	drug resistance transporter, EmrB/QacA family	BURPS1710b_A0289	BURPS1710b_A0289	secretion protein, putative	[TP0840-TP0965 (0.8653204)]
COG0477	COG0845	BURPS1710b_A2520	BURPS1710b_A2520	major facilitator family transporter	BURPS1710b_2057	amrA	RND multidrug efflux membrane fusion protein	[TP0840-TP0965 (0.8653204)]
COG0477	COG0845	BURPS1710b_2779	BURPS1710b_2779	major facilitator family transporter	BURPS1710b_1501	sdeC	HlyD family secretion protein	[TP0840-TP0965 (0.8653204)]
COG0477	COG0845	BURPS1710b_A1879	mmr	major facilitator family transporter	BURPS1710b_A2186	macA	macrolide efflux protein MacA	[TP0840-TP0965 (0.8653204)]
COG0477	COG0845	BURPS1710b_3376	BURPS1710b_3376	major facilitator family transporter	BURPS1710b_A0032	czcB	heavy metal resistance protein CzcB	[TP0840-TP0965 (0.8653204)]
COG0477	COG0845	BURPS1710b_1959	BURPS1710b_1959	major facilitator family transporter	BURPS1710b_2057	amrA	RND multidrug efflux membrane fusion protein	[TP0840-TP0965 (0.8653204)]
COG0477	COG0845	BURPS1710b_A2505	BURPS1710b_A2505	major facilitator family transporter	BURPS1710b_2670	mexE	multidrug efflux RND membrane fusion protein	[TP0840-TP0965 (0.8653204)]
COG0477	COG0845	BURPS1710b_2541	BURPS1710b_2541	transporter, major facilitator family	BURPS1710b_A0078	BURPS1710b_A0078	efflux transporter, RND family, MFP subunit	[TP0840-TP0965 (0.8653204)]
COG0477	COG0845	BURPS1710b_A1401	BURPS1710b_A1401	oxalate/formate antiporter	BURPS1710b_2195	BURPS1710b_2195	HlyD family secretion protein	[TP0840-TP0965 (0.8653204)]
COG0477	COG0845	BURPS1710b_A0719	BURPS1710b_A0719	hypothetical protein	BURPS1710b_2670	mexE	multidrug efflux RND membrane fusion protein	[TP0840-TP0965 (0.8653204)]
COG0477	COG0845	BURPS1710b_A0132	BURPS1710b_A0132	putative transport/efflux protein	BURPS1710b_1501	sdeC	HlyD family secretion protein	[TP0840-TP0965 (0.8653204)]
COG0477	COG0845	BURPS1710b_0831	BURPS1710b_0831	drug resistance transporter, EmrB/QacA family	BURPS1710b_1018	BURPS1710b_1018	efflux transporter, RND family, MFP subunit	[TP0840-TP0965 (0.8653204)]
COG0477	COG0845	BURPS1710b_3229	BURPS1710b_3229	4-hydroxybenzoate transporter	BURPS1710b_A0032	czcB	heavy metal resistance protein CzcB	[TP0840-TP0965 (0.8653204)]
COG0477	COG0845	BURPS1710b_3226	BURPS1710b_3226	MFS-family membrane transport protein	BURPS1710b_0513	silB	efflux transporter, RND family, MFP subunit	[TP0840-TP0965 (0.8653204)]
COG0477	COG0845	BURPS1710b_A0350	BURPS1710b_A0350	major facilitator family transporter	BURPS1710b_2295	BURPS1710b_2295	efflux transporter, RND family, MFP subunit	[TP0840-TP0965 (0.8653204)]
COG0477	COG0845	BURPS1710b_3229	BURPS1710b_3229	4-hydroxybenzoate transporter	BURPS1710b_3625	BURPS1710b_3625	secretion protein, putative	[TP0840-TP0965 (0.8653204)]
COG0477	COG0845	BURPS1710b_0436	BURPS1710b_0436	major facilitator family transporter	BURPS1710b_A1032	BURPS1710b_A1032	ABC-type export system, membrane fusion protein	[TP0840-TP0965 (0.8653204)]
COG0477	COG0845	BURPS1710b_A1809	BURPS1710b_A1809	major facilitator family transporter	BURPS1710b_2195	BURPS1710b_2195	HlyD family secretion protein	[TP0840-TP0965 (0.8653204)]
COG0477	COG0845	BURPS1710b_A2600	spcT	hypothetical protein	BURPS1710b_1501	sdeC	HlyD family secretion protein	[TP0840-TP0965 (0.8653204)]
COG0477	COG0845	BURPS1710b_0050	BURPS1710b_0050	amino acid ABC transporter, permease protein,	BURPS1710b_A1038	BURPS1710b_A1038	Type I antifreeze protein:HlyD family secretion	[TP0840-TP0965 (0.8653204)]
COG0477	COG0845	BURPS1710b_A1809	BURPS1710b_A1809	major facilitator family transporter	BURPS1710b_2295	BURPS1710b_2295	efflux transporter, RND family, MFP subunit	[TP0840-TP0965 (0.8653204)]
COG0477	COG0845	BURPS1710b_2136	BURPS1710b_2136	drug resistance transporter, EmrB/QacA family	BURPS1710b_A0289	BURPS1710b_A0289	secretion protein, putative	[TP0840-TP0965 (0.8653204)]
COG0477	COG0845	BURPS1710b_1536	BURPS1710b_1536	major facilitator family transporter	BURPS1710b_A2186	macA	macrolide efflux protein MacA	[TP0840-TP0965 (0.8653204)]
COG0477	COG0845	BURPS1710b_A1661	BURPS1710b_A1661	major facilitator family transporter	BURPS1710b_A0032	czcB	heavy metal resistance protein CzcB	[TP0840-TP0965 (0.8653204)]
COG0477	COG0845	BURPS1710b_A1898	gudP	MFS transporter, phthalate permease family	BURPS1710b_A2186	macA	macrolide efflux protein MacA	[TP0840-TP0965 (0.8653204)]
COG0477	COG0845	BURPS1710b_A2435	BURPS1710b_A2435	major facilitator superfamily protein	BURPS1710b_A0289	BURPS1710b_A0289	secretion protein, putative	[TP0840-TP0965 (0.8653204)]
COG0477	COG0845	BURPS1710b_A1636	BURPS1710b_A1636	MFS transporter	BURPS1710b_A0032	czcB	heavy metal resistance protein CzcB	[TP0840-TP0965 (0.8653204)]
COG0477	COG0845	BURPS1710b_A1745	BURPS1710b_A1745	RemN protein	BURPS1710b_A0289	BURPS1710b_A0289	secretion protein, putative	[TP0840-TP0965 (0.8653204)]
COG0477	COG0845	BURPS1710b_3016	citA	citrate-proton symporter	BURPS1710b_A1840	ceoA	efflux transporter, RND family, MFP subunit	[TP0840-TP0965 (0.8653204)]
COG0477	COG0845	BURPS1710b_1800	BURPS1710b_1800	drug resistance transporter, EmrB/QacA family	BURPS1710b_A0078	BURPS1710b_A0078	efflux transporter, RND family, MFP subunit	[TP0840-TP0965 (0.8653204)]
COG0477	COG0845	BURPS1710b_A0506	BURPS1710b_A0506	membrane transport protein	BURPS1710b_2057	amrA	RND multidrug efflux membrane fusion protein	[TP0840-TP0965 (0.8653204)]
COG0477	COG0845	BURPS1710b_0028	BURPS1710b_0028	MFS permease	BURPS1710b_1018	BURPS1710b_1018	efflux transporter, RND family, MFP subunit	[TP0840-TP0965 (0.8653204)]
COG0477	COG0845	BURPS1710b_0436	BURPS1710b_0436	major facilitator family transporter	BURPS1710b_1018	BURPS1710b_1018	efflux transporter, RND family, MFP subunit	[TP0840-TP0965 (0.8653204)]
COG0477	COG0845	BURPS1710b_A0486	BURPS1710b_A0486	major facilitator family transporter	BURPS1710b_3625	BURPS1710b_3625	secretion protein, putative	[TP0840-TP0965 (0.8653204)]
COG0477	COG0845	BURPS1710b_A1327	BURPS1710b_A1327	major facilitator family transporter	BURPS1710b_A0289	BURPS1710b_A0289	secretion protein, putative	[TP0840-TP0965 (0.8653204)]
COG0477	COG0845	BURPS1710b_A1268	BURPS1710b_A1268	MFS transporter	BURPS1710b_A1032	BURPS1710b_A1032	ABC-type export system, membrane fusion protein	[TP0840-TP0965 (0.8653204)]
COG0477	COG0845	BURPS1710b_A0253	BURPS1710b_A0253	major facilitator family transporter	BURPS1710b_1018	BURPS1710b_1018	efflux transporter, RND family, MFP subunit	[TP0840-TP0965 (0.8653204)]
COG0477	COG0845	BURPS1710b_A0088	BURPS1710b_A0088	major facilitator superfamily transporter	BURPS1710b_A1032	BURPS1710b_A1032	ABC-type export system, membrane fusion protein	[TP0840-TP0965 (0.8653204)]
COG0477	COG0845	BURPS1710b_A2158	BURPS1710b_A2158	hypothetical protein	BURPS1710b_2295	BURPS1710b_2295	efflux transporter, RND family, MFP subunit	[TP0840-TP0965 (0.8653204)]
COG0477	COG0845	BURPS1710b_A0027	BURPS1710b_A0027	putative sugar transport protein	BURPS1710b_3625	BURPS1710b_3625	secretion protein, putative	[TP0840-TP0965 (0.8653204)]
COG0477	COG0845	BURPS1710b_2541	BURPS1710b_2541	transporter, major facilitator family	BURPS1710b_A1032	BURPS1710b_A1032	ABC-type export system, membrane fusion protein	[TP0840-TP0965 (0.8653204)]
COG0477	COG0845	BURPS1710b_A1571	BURPS1710b_A1571	alpha-ketoglutarate permease	BURPS1710b_A1032	BURPS1710b_A1032	ABC-type export system, membrane fusion protein	[TP0840-TP0965 (0.8653204)]
COG0477	COG0845	BURPS1710b_A2234	BURPS1710b_A2234	drug resistance transporter, EmrB/QacA family	BURPS1710b_3625	BURPS1710b_3625	secretion protein, putative	[TP0840-TP0965 (0.8653204)]
COG0477	COG0845	BURPS1710b_3059	BURPS1710b_3059	metabolite:proton symporter family protein	BURPS1710b_0513	silB	efflux transporter, RND family, MFP subunit	[TP0840-TP0965 (0.8653204)]
COG0477	COG0845	BURPS1710b_0050	BURPS1710b_0050	amino acid ABC transporter, permease protein,	BURPS1710b_1018	BURPS1710b_1018	efflux transporter, RND family, MFP subunit	[TP0840-TP0965 (0.8653204)]
COG0477	COG0845	BURPS1710b_A0228	BURPS1710b_A0228	putative transport protein	BURPS1710b_A1032	BURPS1710b_A1032	ABC-type export system, membrane fusion protein	[TP0840-TP0965 (0.8653204)]
COG0477	COG0845	BURPS1710b_1536	BURPS1710b_1536	major facilitator family transporter	BURPS1710b_2195	BURPS1710b_2195	HlyD family secretion protein	[TP0840-TP0965 (0.8653204)]
COG0477	COG0845	BURPS1710b_1233	proP23	major facilitator family transporter	BURPS1710b_2670	mexE	multidrug efflux RND membrane fusion protein	[TP0840-TP0965 (0.8653204)]
COG0477	COG0845	BURPS1710b_A0228	BURPS1710b_A0228	putative transport protein	BURPS1710b_0513	silB	efflux transporter, RND family, MFP subunit	[TP0840-TP0965 (0.8653204)]
COG0477	COG0845	BURPS1710b_A1881	BURPS1710b_A1881	major facilitator family transporter	BURPS1710b_A1032	BURPS1710b_A1032	ABC-type export system, membrane fusion protein	[TP0840-TP0965 (0.8653204)]
COG0477	COG0845	BURPS1710b_1865	BURPS1710b_1865	acyltransferase family protein	BURPS1710b_A2186	macA	macrolide efflux protein MacA	[TP0840-TP0965 (0.8653204)]
COG0477	COG0845	BURPS1710b_A1809	BURPS1710b_A1809	major facilitator family transporter	BURPS1710b_2057	amrA	RND multidrug efflux membrane fusion protein	[TP0840-TP0965 (0.8653204)]
COG0477	COG0845	BURPS1710b_A1571	BURPS1710b_A1571	alpha-ketoglutarate permease	BURPS1710b_2295	BURPS1710b_2295	efflux transporter, RND family, MFP subunit	[TP0840-TP0965 (0.8653204)]
COG0477	COG0845	BURPS1710b_A0940	BURPS1710b_A0940	major facilitator family transporter	BURPS1710b_A0289	BURPS1710b_A0289	secretion protein, putative	[TP0840-TP0965 (0.8653204)]
COG0477	COG0845	BURPS1710b_A2364	mhpT	3-hydroxyphenylpropionic acid transporter	BURPS1710b_3625	BURPS1710b_3625	secretion protein, putative	[TP0840-TP0965 (0.8653204)]
COG0477	COG0845	BURPS1710b_1095	BURPS1710b_1095	MFS transporter	BURPS1710b_A1038	BURPS1710b_A1038	Type I antifreeze protein:HlyD family secretion	[TP0840-TP0965 (0.8653204)]
COG0477	COG0845	BURPS1710b_1095	BURPS1710b_1095	MFS transporter	BURPS1710b_2057	amrA	RND multidrug efflux membrane fusion protein	[TP0840-TP0965 (0.8653204)]
COG0477	COG0845	BURPS1710b_3195	frnF	drug resistance transporter, EmrB/QacA	BURPS1710b_2670	mexE	multidrug efflux RND membrane fusion protein	[TP0840-TP0965 (0.8653204)]
COG0477	COG0845	BURPS1710b_A1879	mmr	major facilitator family transporter	BURPS1710b_2670	mexE	multidrug efflux RND membrane fusion protein	[TP0840-TP0965 (0.8653204)]
COG0477	COG0845	BURPS1710b_0028	BURPS1710b_0028	MFS permease	BURPS1710b_A1038	BURPS1710b_A1038	Type I antifreeze protein:HlyD family secretion	[TP0840-TP0965 (0.8653204)]
COG0477	COG0845	BURPS1710b_2287	kguT	major facilitator family transporter	BURPS1710b_2670	mexE	multidrug efflux RND membrane fusion protein	[TP0840-TP0965 (0.8653204)]
COG0477	COG0845	BURPS1710b_1818	BURPS1710b_1818	hypothetical protein	BURPS1710b_A1840	ceoA	efflux transporter, RND family, MFP subunit	[TP0840-TP0965 (0.8653204)]
COG0477	COG0845	BURPS1710b_1604	BURPS1710b_1604	major facilitator family tranporter	BURPS1710b_A0078	BURPS1710b_A0078	efflux transporter, RND family, MFP subunit	[TP0840-TP0965 (0.8653204)]
COG0477	COG0845	BURPS1710b_1918	BURPS1710b_1918	drug resistance transporter, EmrB/QacA family	BURPS1710b_2295	BURPS1710b_2295	efflux transporter, RND family, MFP subunit	[TP0840-TP0965 (0.8653204)]
COG0477	COG0845	BURPS1710b_3613	BURPS1710b_3613	monocarboxylate MFS permease	BURPS1710b_A1038	BURPS1710b_A1038	Type I antifreeze protein:HlyD family secretion	[TP0840-TP0965 (0.8653204)]
COG0477	COG0845	BURPS1710b_0831	BURPS1710b_0831	drug resistance transporter, EmrB/QacA family	BURPS1710b_A0032	czcB	heavy metal resistance protein CzcB	[TP0840-TP0965 (0.8653204)]
COG0477	COG0845	BURPS1710b_3059	BURPS1710b_3059	metabolite:proton symporter family protein	BURPS1710b_A0032	czcB	heavy metal resistance protein CzcB	[TP0840-TP0965 (0.8653204)]
COG0477	COG0845	BURPS1710b_1918	BURPS1710b_1918	drug resistance transporter, EmrB/QacA family	BURPS1710b_A1038	BURPS1710b_A1038	Type I antifreeze protein:HlyD family secretion	[TP0840-TP0965 (0.8653204)]
COG0477	COG0845	BURPS1710b_A2364	mhpT	3-hydroxyphenylpropionic acid transporter	BURPS1710b_1018	BURPS1710b_1018	efflux transporter, RND family, MFP subunit	[TP0840-TP0965 (0.8653204)]
COG0477	COG0845	BURPS1710b_A0209	BURPS1710b_A0209	putative sugar transporter	BURPS1710b_A2186	macA	macrolide efflux protein MacA	[TP0840-TP0965 (0.8653204)]
COG0477	COG0845	BURPS1710b_A1268	BURPS1710b_A1268	MFS transporter	BURPS1710b_A1038	BURPS1710b_A1038	Type I antifreeze protein:HlyD family secretion	[TP0840-TP0965 (0.8653204)]
COG0477	COG0845	BURPS1710b_A0372	BURPS1710b_A0372	multidrug resistance protein	BURPS1710b_2057	amrA	RND multidrug efflux membrane fusion protein	[TP0840-TP0965 (0.8653204)]
COG0477	COG0845	BURPS1710b_A2505	BURPS1710b_A2505	major facilitator family transporter	BURPS1710b_0513	silB	efflux transporter, RND family, MFP subunit	[TP0840-TP0965 (0.8653204)]
COG0477	COG0845	BURPS1710b_1849	fsr	Fosmidomycin resistance protein	BURPS1710b_A1038	BURPS1710b_A1038	Type I antifreeze protein:HlyD family secretion	[TP0840-TP0965 (0.8653204)]
COG0477	COG0845	BURPS1710b_0403	BURPS1710b_0403	major facilitator family transporter	BURPS1710b_A0078	BURPS1710b_A0078	efflux transporter, RND family, MFP subunit	[TP0840-TP0965 (0.8653204)]
COG0477	COG0845	BURPS1710b_1233	proP23	major facilitator family transporter	BURPS1710b_A1840	ceoA	efflux transporter, RND family, MFP subunit	[TP0840-TP0965 (0.8653204)]
COG0477	COG0845	BURPS1710b_1233	proP23	major facilitator family transporter	BURPS1710b_A0289	BURPS1710b_A0289	secretion protein, putative	[TP0840-TP0965 (0.8653204)]
COG0477	COG0845	BURPS1710b_A1224	BURPS1710b_A1224	major facilitator family transporter	BURPS1710b_A0032	czcB	heavy metal resistance protein CzcB	[TP0840-TP0965 (0.8653204)]
COG0477	COG0845	BURPS1710b_3376	BURPS1710b_3376	major facilitator family transporter	BURPS1710b_1018	BURPS1710b_1018	efflux transporter, RND family, MFP subunit	[TP0840-TP0965 (0.8653204)]
COG0477	COG0845	BURPS1710b_A2435	BURPS1710b_A2435	major facilitator superfamily protein	BURPS1710b_A0078	BURPS1710b_A0078	efflux transporter, RND family, MFP subunit	[TP0840-TP0965 (0.8653204)]
COG0477	COG0845	BURPS1710b_0831	BURPS1710b_0831	drug resistance transporter, EmrB/QacA family	BURPS1710b_A0289	BURPS1710b_A0289	secretion protein, putative	[TP0840-TP0965 (0.8653204)]
COG0477	COG0845	BURPS1710b_A1558	BURPS1710b_A1558	4-hydroxybenzoate transporter	BURPS1710b_A0078	BURPS1710b_A0078	efflux transporter, RND family, MFP subunit	[TP0840-TP0965 (0.8653204)]
COG0477	COG0845	BURPS1710b_1307	BURPS1710b_1307	major facilitator family transporter	BURPS1710b_2295	BURPS1710b_2295	efflux transporter, RND family, MFP subunit	[TP0840-TP0965 (0.8653204)]
COG0477	COG0845	BURPS1710b_A0441	BURPS1710b_A0441	major facilitator family transporter	BURPS1710b_A1840	ceoA	efflux transporter, RND family, MFP subunit	[TP0840-TP0965 (0.8653204)]
COG0477	COG0845	BURPS1710b_A0716	BURPS1710b_A0716	4-hydroxybenzoate transporter	BURPS1710b_A1840	ceoA	efflux transporter, RND family, MFP subunit	[TP0840-TP0965 (0.8653204)]
COG0477	COG0845	BURPS1710b_A0602	BURPS1710b_A0602	alpha-ketoglutarate permease	BURPS1710b_A0032	czcB	heavy metal resistance protein CzcB	[TP0840-TP0965 (0.8653204)]
COG0477	COG0845	BURPS1710b_A0348	BURPS1710b_A0348	major facilitator family transporter	BURPS1710b_1501	sdeC	HlyD family secretion protein	[TP0840-TP0965 (0.8653204)]
COG0477	COG0845	BURPS1710b_A1442	dgoT	major facilitator family transporter	BURPS1710b_A1032	BURPS1710b_A1032	ABC-type export system, membrane fusion protein	[TP0840-TP0965 (0.8653204)]
COG0477	COG0845	BURPS1710b_1865	BURPS1710b_1865	acyltransferase family protein	BURPS1710b_A1038	BURPS1710b_A1038	Type I antifreeze protein:HlyD family secretion	[TP0840-TP0965 (0.8653204)]
COG0477	COG0845	BURPS1710b_0780	BURPS1710b_0780	major facilitator family transporter	BURPS1710b_A0078	BURPS1710b_A0078	efflux transporter, RND family, MFP subunit	[TP0840-TP0965 (0.8653204)]
COG0477	COG0845	BURPS1710b_A0372	BURPS1710b_A0372	multidrug resistance protein	BURPS1710b_A1840	ceoA	efflux transporter, RND family, MFP subunit	[TP0840-TP0965 (0.8653204)]
COG0477	COG0845	BURPS1710b_1918	BURPS1710b_1918	drug resistance transporter, EmrB/QacA family	BURPS1710b_A0032	czcB	heavy metal resistance protein CzcB	[TP0840-TP0965 (0.8653204)]
COG0477	COG0845	BURPS1710b_3613	BURPS1710b_3613	monocarboxylate MFS permease	BURPS1710b_2670	mexE	multidrug efflux RND membrane fusion protein	[TP0840-TP0965 (0.8653204)]
COG0477	COG0845	BURPS1710b_3376	BURPS1710b_3376	major facilitator family transporter	BURPS1710b_A1840	ceoA	efflux transporter, RND family, MFP subunit	[TP0840-TP0965 (0.8653204)]
COG0477	COG0845	BURPS1710b_0403	BURPS1710b_0403	major facilitator family transporter	BURPS1710b_2057	amrA	RND multidrug efflux membrane fusion protein	[TP0840-TP0965 (0.8653204)]
COG0477	COG0845	BURPS1710b_A0940	BURPS1710b_A0940	major facilitator family transporter	BURPS1710b_A1032	BURPS1710b_A1032	ABC-type export system, membrane fusion protein	[TP0840-TP0965 (0.8653204)]
COG0477	COG0845	BURPS1710b_A1879	mmr	major facilitator family transporter	BURPS1710b_2057	amrA	RND multidrug efflux membrane fusion protein	[TP0840-TP0965 (0.8653204)]
COG0477	COG0845	BURPS1710b_A0253	BURPS1710b_A0253	major facilitator family transporter	BURPS1710b_2057	amrA	RND multidrug efflux membrane fusion protein	[TP0840-TP0965 (0.8653204)]
COG0477	COG0845	BURPS1710b_A2336	BURPS1710b_A2336	membrane protein	BURPS1710b_A0289	BURPS1710b_A0289	secretion protein, putative	[TP0840-TP0965 (0.8653204)]
COG0477	COG0845	BURPS1710b_1918	BURPS1710b_1918	drug resistance transporter, EmrB/QacA family	BURPS1710b_A1032	BURPS1710b_A1032	ABC-type export system, membrane fusion protein	[TP0840-TP0965 (0.8653204)]
COG0477	COG0845	BURPS1710b_A2533	BURPS1710b_A2533	drug resistance transporter, EmrB/QacA family	BURPS1710b_2670	mexE	multidrug efflux RND membrane fusion protein	[TP0840-TP0965 (0.8653204)]
COG0477	COG0845	BURPS1710b_3226	BURPS1710b_3226	MFS-family membrane transport protein	BURPS1710b_A2186	macA	macrolide efflux protein MacA	[TP0840-TP0965 (0.8653204)]
COG0477	COG0845	BURPS1710b_A1327	BURPS1710b_A1327	major facilitator family transporter	BURPS1710b_A1032	BURPS1710b_A1032	ABC-type export system, membrane fusion protein	[TP0840-TP0965 (0.8653204)]
COG0477	COG0845	BURPS1710b_A1879	mmr	major facilitator family transporter	BURPS1710b_A0078	BURPS1710b_A0078	efflux transporter, RND family, MFP subunit	[TP0840-TP0965 (0.8653204)]
COG0477	COG0845	BURPS1710b_3613	BURPS1710b_3613	monocarboxylate MFS permease	BURPS1710b_A2186	macA	macrolide efflux protein MacA	[TP0840-TP0965 (0.8653204)]
COG0477	COG0845	BURPS1710b_3465	BURPS1710b_3465	MFS transporter	BURPS1710b_A1032	BURPS1710b_A1032	ABC-type export system, membrane fusion protein	[TP0840-TP0965 (0.8653204)]
COG0477	COG0845	BURPS1710b_A1268	BURPS1710b_A1268	MFS transporter	BURPS1710b_1018	BURPS1710b_1018	efflux transporter, RND family, MFP subunit	[TP0840-TP0965 (0.8653204)]
COG0477	COG0845	BURPS1710b_0694	BURPS1710b_0694	major facilitator family transporter	BURPS1710b_2670	mexE	multidrug efflux RND membrane fusion protein	[TP0840-TP0965 (0.8653204)]
COG0477	COG0845	BURPS1710b_2666	BURPS1710b_2666	MFS permease	BURPS1710b_1501	sdeC	HlyD family secretion protein	[TP0840-TP0965 (0.8653204)]
COG0477	COG0845	BURPS1710b_A2520	BURPS1710b_A2520	major facilitator family transporter	BURPS1710b_A0032	czcB	heavy metal resistance protein CzcB	[TP0840-TP0965 (0.8653204)]
COG0477	COG0845	BURPS1710b_A0027	BURPS1710b_A0027	putative sugar transport protein	BURPS1710b_2670	mexE	multidrug efflux RND membrane fusion protein	[TP0840-TP0965 (0.8653204)]
COG0477	COG0845	BURPS1710b_0780	BURPS1710b_0780	major facilitator family transporter	BURPS1710b_A1038	BURPS1710b_A1038	Type I antifreeze protein:HlyD family secretion	[TP0840-TP0965 (0.8653204)]
COG0477	COG0845	BURPS1710b_1800	BURPS1710b_1800	drug resistance transporter, EmrB/QacA family	BURPS1710b_1501	sdeC	HlyD family secretion protein	[TP0840-TP0965 (0.8653204)]
COG0477	COG0845	BURPS1710b_A0253	BURPS1710b_A0253	major facilitator family transporter	BURPS1710b_A0289	BURPS1710b_A0289	secretion protein, putative	[TP0840-TP0965 (0.8653204)]
COG0477	COG0845	BURPS1710b_A1745	BURPS1710b_A1745	RemN protein	BURPS1710b_2195	BURPS1710b_2195	HlyD family secretion protein	[TP0840-TP0965 (0.8653204)]
COG0477	COG0845	BURPS1710b_A1401	BURPS1710b_A1401	oxalate/formate antiporter	BURPS1710b_A0078	BURPS1710b_A0078	efflux transporter, RND family, MFP subunit	[TP0840-TP0965 (0.8653204)]
COG0477	COG0845	BURPS1710b_1307	BURPS1710b_1307	major facilitator family transporter	BURPS1710b_2670	mexE	multidrug efflux RND membrane fusion protein	[TP0840-TP0965 (0.8653204)]
COG0477	COG0845	BURPS1710b_A1401	BURPS1710b_A1401	oxalate/formate antiporter	BURPS1710b_A1038	BURPS1710b_A1038	Type I antifreeze protein:HlyD family secretion	[TP0840-TP0965 (0.8653204)]
COG0477	COG0845	BURPS1710b_A2533	BURPS1710b_A2533	drug resistance transporter, EmrB/QacA family	BURPS1710b_2195	BURPS1710b_2195	HlyD family secretion protein	[TP0840-TP0965 (0.8653204)]
COG0477	COG0845	BURPS1710b_A2600	spcT	hypothetical protein	BURPS1710b_A1840	ceoA	efflux transporter, RND family, MFP subunit	[TP0840-TP0965 (0.8653204)]
COG0477	COG0845	BURPS1710b_A0348	BURPS1710b_A0348	major facilitator family transporter	BURPS1710b_2670	mexE	multidrug efflux RND membrane fusion protein	[TP0840-TP0965 (0.8653204)]
COG0477	COG0845	BURPS1710b_0403	BURPS1710b_0403	major facilitator family transporter	BURPS1710b_1018	BURPS1710b_1018	efflux transporter, RND family, MFP subunit	[TP0840-TP0965 (0.8653204)]
COG0477	COG0845	BURPS1710b_1818	BURPS1710b_1818	hypothetical protein	BURPS1710b_A0032	czcB	heavy metal resistance protein CzcB	[TP0840-TP0965 (0.8653204)]
COG0477	COG0845	BURPS1710b_0831	BURPS1710b_0831	drug resistance transporter, EmrB/QacA family	BURPS1710b_0513	silB	efflux transporter, RND family, MFP subunit	[TP0840-TP0965 (0.8653204)]
COG0477	COG0845	BURPS1710b_2287	kguT	major facilitator family transporter	BURPS1710b_2195	BURPS1710b_2195	HlyD family secretion protein	[TP0840-TP0965 (0.8653204)]
COG0477	COG0845	BURPS1710b_1307	BURPS1710b_1307	major facilitator family transporter	BURPS1710b_1501	sdeC	HlyD family secretion protein	[TP0840-TP0965 (0.8653204)]
COG0477	COG0845	BURPS1710b_A2234	BURPS1710b_A2234	drug resistance transporter, EmrB/QacA family	BURPS1710b_2670	mexE	multidrug efflux RND membrane fusion protein	[TP0840-TP0965 (0.8653204)]
COG0477	COG0845	BURPS1710b_0028	BURPS1710b_0028	MFS permease	BURPS1710b_2670	mexE	multidrug efflux RND membrane fusion protein	[TP0840-TP0965 (0.8653204)]
COG0477	COG0845	BURPS1710b_A0506	BURPS1710b_A0506	membrane transport protein	BURPS1710b_A0289	BURPS1710b_A0289	secretion protein, putative	[TP0840-TP0965 (0.8653204)]
COG0477	COG0845	BURPS1710b_A1879	mmr	major facilitator family transporter	BURPS1710b_A0032	czcB	heavy metal resistance protein CzcB	[TP0840-TP0965 (0.8653204)]
COG0477	COG0845	BURPS1710b_A1266	BURPS1710b_A1266	putative MFS family transporter	BURPS1710b_2295	BURPS1710b_2295	efflux transporter, RND family, MFP subunit	[TP0840-TP0965 (0.8653204)]
COG0477	COG0845	BURPS1710b_A2533	BURPS1710b_A2533	drug resistance transporter, EmrB/QacA family	BURPS1710b_1018	BURPS1710b_1018	efflux transporter, RND family, MFP subunit	[TP0840-TP0965 (0.8653204)]
COG0477	COG0845	BURPS1710b_3195	frnF	drug resistance transporter, EmrB/QacA	BURPS1710b_1501	sdeC	HlyD family secretion protein	[TP0840-TP0965 (0.8653204)]
COG0477	COG0845	BURPS1710b_A1224	BURPS1710b_A1224	major facilitator family transporter	BURPS1710b_1018	BURPS1710b_1018	efflux transporter, RND family, MFP subunit	[TP0840-TP0965 (0.8653204)]
COG0477	COG0845	BURPS1710b_A0209	BURPS1710b_A0209	putative sugar transporter	BURPS1710b_A1840	ceoA	efflux transporter, RND family, MFP subunit	[TP0840-TP0965 (0.8653204)]
COG0477	COG0845	BURPS1710b_2030	kgtP1	dicarboxylic acid transporter PcaT	BURPS1710b_A1038	BURPS1710b_A1038	Type I antifreeze protein:HlyD family secretion	[TP0840-TP0965 (0.8653204)]
COG0477	COG0845	BURPS1710b_A1224	BURPS1710b_A1224	major facilitator family transporter	BURPS1710b_2195	BURPS1710b_2195	HlyD family secretion protein	[TP0840-TP0965 (0.8653204)]
COG0477	COG0845	BURPS1710b_0403	BURPS1710b_0403	major facilitator family transporter	BURPS1710b_2295	BURPS1710b_2295	efflux transporter, RND family, MFP subunit	[TP0840-TP0965 (0.8653204)]
COG0477	COG0845	BURPS1710b_1307	BURPS1710b_1307	major facilitator family transporter	BURPS1710b_2057	amrA	RND multidrug efflux membrane fusion protein	[TP0840-TP0965 (0.8653204)]
COG0477	COG0845	BURPS1710b_2541	BURPS1710b_2541	transporter, major facilitator family	BURPS1710b_A0289	BURPS1710b_A0289	secretion protein, putative	[TP0840-TP0965 (0.8653204)]
COG0477	COG0845	BURPS1710b_A0253	BURPS1710b_A0253	major facilitator family transporter	BURPS1710b_2295	BURPS1710b_2295	efflux transporter, RND family, MFP subunit	[TP0840-TP0965 (0.8653204)]
COG0477	COG0845	BURPS1710b_A0088	BURPS1710b_A0088	major facilitator superfamily transporter	BURPS1710b_A0078	BURPS1710b_A0078	efflux transporter, RND family, MFP subunit	[TP0840-TP0965 (0.8653204)]
COG0477	COG0845	BURPS1710b_0235	BURPS1710b_0235	drug resistance transporter, EmrB/QacA family	BURPS1710b_A1840	ceoA	efflux transporter, RND family, MFP subunit	[TP0840-TP0965 (0.8653204)]
COG0477	COG0845	BURPS1710b_A2158	BURPS1710b_A2158	hypothetical protein	BURPS1710b_A1032	BURPS1710b_A1032	ABC-type export system, membrane fusion protein	[TP0840-TP0965 (0.8653204)]
COG0477	COG0845	BURPS1710b_A0004	rbmK	drug resistance transporter, EmrB/QacA family	BURPS1710b_1018	BURPS1710b_1018	efflux transporter, RND family, MFP subunit	[TP0840-TP0965 (0.8653204)]
COG0477	COG0845	BURPS1710b_A2234	BURPS1710b_A2234	drug resistance transporter, EmrB/QacA family	BURPS1710b_A1038	BURPS1710b_A1038	Type I antifreeze protein:HlyD family secretion	[TP0840-TP0965 (0.8653204)]
COG0477	COG0845	BURPS1710b_1667	BURPS1710b_1667	gp59	BURPS1710b_3625	BURPS1710b_3625	secretion protein, putative	[TP0840-TP0965 (0.8653204)]
COG0477	COG0845	BURPS1710b_A1266	BURPS1710b_A1266	putative MFS family transporter	BURPS1710b_3625	BURPS1710b_3625	secretion protein, putative	[TP0840-TP0965 (0.8653204)]
COG0477	COG0845	BURPS1710b_1404	BURPS1710b_1404	major facilitator family transporter	BURPS1710b_0513	silB	efflux transporter, RND family, MFP subunit	[TP0840-TP0965 (0.8653204)]
COG0477	COG0845	BURPS1710b_3229	BURPS1710b_3229	4-hydroxybenzoate transporter	BURPS1710b_2295	BURPS1710b_2295	efflux transporter, RND family, MFP subunit	[TP0840-TP0965 (0.8653204)]
COG0477	COG0845	BURPS1710b_A0004	rbmK	drug resistance transporter, EmrB/QacA family	BURPS1710b_0513	silB	efflux transporter, RND family, MFP subunit	[TP0840-TP0965 (0.8653204)]
COG0477	COG0845	BURPS1710b_2287	kguT	major facilitator family transporter	BURPS1710b_1018	BURPS1710b_1018	efflux transporter, RND family, MFP subunit	[TP0840-TP0965 (0.8653204)]
COG0477	COG0845	BURPS1710b_2186	BURPS1710b_2186	major facilitator family transporter	BURPS1710b_2057	amrA	RND multidrug efflux membrane fusion protein	[TP0840-TP0965 (0.8653204)]
COG0477	COG0845	BURPS1710b_1052	BURPS1710b_1052	predicted 4-hydroxybenzoate transporter	BURPS1710b_A0289	BURPS1710b_A0289	secretion protein, putative	[TP0840-TP0965 (0.8653204)]
COG0477	COG0845	BURPS1710b_A0940	BURPS1710b_A0940	major facilitator family transporter	BURPS1710b_1018	BURPS1710b_1018	efflux transporter, RND family, MFP subunit	[TP0840-TP0965 (0.8653204)]
COG0477	COG0845	BURPS1710b_0694	BURPS1710b_0694	major facilitator family transporter	BURPS1710b_A0289	BURPS1710b_A0289	secretion protein, putative	[TP0840-TP0965 (0.8653204)]
COG0477	COG0845	BURPS1710b_A1982	BURPS1710b_A1982	major facilitator family transporter	BURPS1710b_1501	sdeC	HlyD family secretion protein	[TP0840-TP0965 (0.8653204)]
COG0477	COG0845	BURPS1710b_3613	BURPS1710b_3613	monocarboxylate MFS permease	BURPS1710b_A1032	BURPS1710b_A1032	ABC-type export system, membrane fusion protein	[TP0840-TP0965 (0.8653204)]
COG0477	COG0845	BURPS1710b_1865	BURPS1710b_1865	acyltransferase family protein	BURPS1710b_1018	BURPS1710b_1018	efflux transporter, RND family, MFP subunit	[TP0840-TP0965 (0.8653204)]
COG0477	COG0845	BURPS1710b_1849	fsr	Fosmidomycin resistance protein	BURPS1710b_1018	BURPS1710b_1018	efflux transporter, RND family, MFP subunit	[TP0840-TP0965 (0.8653204)]
COG0477	COG0845	BURPS1710b_2287	kguT	major facilitator family transporter	BURPS1710b_A1840	ceoA	efflux transporter, RND family, MFP subunit	[TP0840-TP0965 (0.8653204)]
COG0477	COG0845	BURPS1710b_3465	BURPS1710b_3465	MFS transporter	BURPS1710b_A1840	ceoA	efflux transporter, RND family, MFP subunit	[TP0840-TP0965 (0.8653204)]
COG0477	COG0845	BURPS1710b_1052	BURPS1710b_1052	predicted 4-hydroxybenzoate transporter	BURPS1710b_3625	BURPS1710b_3625	secretion protein, putative	[TP0840-TP0965 (0.8653204)]
COG0477	COG0845	BURPS1710b_3059	BURPS1710b_3059	metabolite:proton symporter family protein	BURPS1710b_3625	BURPS1710b_3625	secretion protein, putative	[TP0840-TP0965 (0.8653204)]
COG0477	COG0845	BURPS1710b_A1982	BURPS1710b_A1982	major facilitator family transporter	BURPS1710b_0513	silB	efflux transporter, RND family, MFP subunit	[TP0840-TP0965 (0.8653204)]
COG0477	COG0845	BURPS1710b_1267	proP18	MFS Superfamily multidrug efflux transporter	BURPS1710b_A0032	czcB	heavy metal resistance protein CzcB	[TP0840-TP0965 (0.8653204)]
COG0477	COG0845	BURPS1710b_A2059	mfsA	putative transporter protein	BURPS1710b_2670	mexE	multidrug efflux RND membrane fusion protein	[TP0840-TP0965 (0.8653204)]
COG0477	COG0845	BURPS1710b_3226	BURPS1710b_3226	MFS-family membrane transport protein	BURPS1710b_A0078	BURPS1710b_A0078	efflux transporter, RND family, MFP subunit	[TP0840-TP0965 (0.8653204)]
COG0477	COG0845	BURPS1710b_A0441	BURPS1710b_A0441	major facilitator family transporter	BURPS1710b_1501	sdeC	HlyD family secretion protein	[TP0840-TP0965 (0.8653204)]
COG0477	COG0845	BURPS1710b_0831	BURPS1710b_0831	drug resistance transporter, EmrB/QacA family	BURPS1710b_2057	amrA	RND multidrug efflux membrane fusion protein	[TP0840-TP0965 (0.8653204)]
COG0477	COG0845	BURPS1710b_A1327	BURPS1710b_A1327	major facilitator family transporter	BURPS1710b_A0032	czcB	heavy metal resistance protein CzcB	[TP0840-TP0965 (0.8653204)]
COG0477	COG0845	BURPS1710b_0375	ampG	MFS family, muropeptide transporter	BURPS1710b_2195	BURPS1710b_2195	HlyD family secretion protein	[TP0840-TP0965 (0.8653204)]
COG0477	COG0845	BURPS1710b_1267	proP18	MFS Superfamily multidrug efflux transporter	BURPS1710b_2670	mexE	multidrug efflux RND membrane fusion protein	[TP0840-TP0965 (0.8653204)]
COG0477	COG0845	BURPS1710b_1404	BURPS1710b_1404	major facilitator family transporter	BURPS1710b_1018	BURPS1710b_1018	efflux transporter, RND family, MFP subunit	[TP0840-TP0965 (0.8653204)]
COG0477	COG0845	BURPS1710b_2541	BURPS1710b_2541	transporter, major facilitator family	BURPS1710b_3625	BURPS1710b_3625	secretion protein, putative	[TP0840-TP0965 (0.8653204)]
COG0477	COG0845	BURPS1710b_A0506	BURPS1710b_A0506	membrane transport protein	BURPS1710b_A1840	ceoA	efflux transporter, RND family, MFP subunit	[TP0840-TP0965 (0.8653204)]
COG0477	COG0845	BURPS1710b_0028	BURPS1710b_0028	MFS permease	BURPS1710b_A1032	BURPS1710b_A1032	ABC-type export system, membrane fusion protein	[TP0840-TP0965 (0.8653204)]
COG0477	COG0845	BURPS1710b_1267	proP18	MFS Superfamily multidrug efflux transporter	BURPS1710b_A1840	ceoA	efflux transporter, RND family, MFP subunit	[TP0840-TP0965 (0.8653204)]
COG0477	COG0845	BURPS1710b_0235	BURPS1710b_0235	drug resistance transporter, EmrB/QacA family	BURPS1710b_2295	BURPS1710b_2295	efflux transporter, RND family, MFP subunit	[TP0840-TP0965 (0.8653204)]
COG0477	COG0845	BURPS1710b_0050	BURPS1710b_0050	amino acid ABC transporter, permease protein,	BURPS1710b_2670	mexE	multidrug efflux RND membrane fusion protein	[TP0840-TP0965 (0.8653204)]
COG0477	COG0845	BURPS1710b_A0716	BURPS1710b_A0716	4-hydroxybenzoate transporter	BURPS1710b_A2186	macA	macrolide efflux protein MacA	[TP0840-TP0965 (0.8653204)]
COG0477	COG0845	BURPS1710b_3229	BURPS1710b_3229	4-hydroxybenzoate transporter	BURPS1710b_A0289	BURPS1710b_A0289	secretion protein, putative	[TP0840-TP0965 (0.8653204)]
COG0477	COG0845	BURPS1710b_0403	BURPS1710b_0403	major facilitator family transporter	BURPS1710b_A0032	czcB	heavy metal resistance protein CzcB	[TP0840-TP0965 (0.8653204)]
COG0477	COG0845	BURPS1710b_A0486	BURPS1710b_A0486	major facilitator family transporter	BURPS1710b_A0289	BURPS1710b_A0289	secretion protein, putative	[TP0840-TP0965 (0.8653204)]
COG0477	COG0845	BURPS1710b_2666	BURPS1710b_2666	MFS permease	BURPS1710b_A0289	BURPS1710b_A0289	secretion protein, putative	[TP0840-TP0965 (0.8653204)]
COG0477	COG0845	BURPS1710b_0028	BURPS1710b_0028	MFS permease	BURPS1710b_A0032	czcB	heavy metal resistance protein CzcB	[TP0840-TP0965 (0.8653204)]
COG0477	COG0845	BURPS1710b_1800	BURPS1710b_1800	drug resistance transporter, EmrB/QacA family	BURPS1710b_1018	BURPS1710b_1018	efflux transporter, RND family, MFP subunit	[TP0840-TP0965 (0.8653204)]
COG0477	COG0845	BURPS1710b_A0486	BURPS1710b_A0486	major facilitator family transporter	BURPS1710b_2057	amrA	RND multidrug efflux membrane fusion protein	[TP0840-TP0965 (0.8653204)]
COG0477	COG0845	BURPS1710b_A0348	BURPS1710b_A0348	major facilitator family transporter	BURPS1710b_2195	BURPS1710b_2195	HlyD family secretion protein	[TP0840-TP0965 (0.8653204)]
COG0477	COG0845	BURPS1710b_1786	proP16	major facilitator family transporter	BURPS1710b_A0289	BURPS1710b_A0289	secretion protein, putative	[TP0840-TP0965 (0.8653204)]
COG0477	COG0845	BURPS1710b_0436	BURPS1710b_0436	major facilitator family transporter	BURPS1710b_A1840	ceoA	efflux transporter, RND family, MFP subunit	[TP0840-TP0965 (0.8653204)]
COG0477	COG0845	BURPS1710b_1095	BURPS1710b_1095	MFS transporter	BURPS1710b_A0289	BURPS1710b_A0289	secretion protein, putative	[TP0840-TP0965 (0.8653204)]
COG0477	COG0845	BURPS1710b_A0271	BURPS1710b_A0271	transporter, major facilitator family	BURPS1710b_A0289	BURPS1710b_A0289	secretion protein, putative	[TP0840-TP0965 (0.8653204)]
COG0477	COG0845	BURPS1710b_A1442	dgoT	major facilitator family transporter	BURPS1710b_2295	BURPS1710b_2295	efflux transporter, RND family, MFP subunit	[TP0840-TP0965 (0.8653204)]
COG0477	COG0845	BURPS1710b_0436	BURPS1710b_0436	major facilitator family transporter	BURPS1710b_A2186	macA	macrolide efflux protein MacA	[TP0840-TP0965 (0.8653204)]
COG0477	COG0845	BURPS1710b_2030	kgtP1	dicarboxylic acid transporter PcaT	BURPS1710b_A2186	macA	macrolide efflux protein MacA	[TP0840-TP0965 (0.8653204)]
COG0477	COG0845	BURPS1710b_0969	deh4p	major facilitator family transporter	BURPS1710b_A2186	macA	macrolide efflux protein MacA	[TP0840-TP0965 (0.8653204)]
COG0477	COG0845	BURPS1710b_2030	kgtP1	dicarboxylic acid transporter PcaT	BURPS1710b_2295	BURPS1710b_2295	efflux transporter, RND family, MFP subunit	[TP0840-TP0965 (0.8653204)]
COG0477	COG0845	BURPS1710b_3613	BURPS1710b_3613	monocarboxylate MFS permease	BURPS1710b_3625	BURPS1710b_3625	secretion protein, putative	[TP0840-TP0965 (0.8653204)]
COG0477	COG0845	BURPS1710b_A0348	BURPS1710b_A0348	major facilitator family transporter	BURPS1710b_1018	BURPS1710b_1018	efflux transporter, RND family, MFP subunit	[TP0840-TP0965 (0.8653204)]
COG0477	COG0845	BURPS1710b_A0707	BURPS1710b_A0707	drug resistance transporter, EmrB/QacA family	BURPS1710b_0513	silB	efflux transporter, RND family, MFP subunit	[TP0840-TP0965 (0.8653204)]
COG0477	COG0845	BURPS1710b_A0350	BURPS1710b_A0350	major facilitator family transporter	BURPS1710b_A1032	BURPS1710b_A1032	ABC-type export system, membrane fusion protein	[TP0840-TP0965 (0.8653204)]
COG0477	COG0845	BURPS1710b_A2364	mhpT	3-hydroxyphenylpropionic acid transporter	BURPS1710b_A0078	BURPS1710b_A0078	efflux transporter, RND family, MFP subunit	[TP0840-TP0965 (0.8653204)]
COG0477	COG0845	BURPS1710b_A0004	rbmK	drug resistance transporter, EmrB/QacA family	BURPS1710b_A1038	BURPS1710b_A1038	Type I antifreeze protein:HlyD family secretion	[TP0840-TP0965 (0.8653204)]
COG0477	COG0845	BURPS1710b_1404	BURPS1710b_1404	major facilitator family transporter	BURPS1710b_A1840	ceoA	efflux transporter, RND family, MFP subunit	[TP0840-TP0965 (0.8653204)]
COG0477	COG0845	BURPS1710b_1307	BURPS1710b_1307	major facilitator family transporter	BURPS1710b_A1840	ceoA	efflux transporter, RND family, MFP subunit	[TP0840-TP0965 (0.8653204)]
COG0477	COG0845	BURPS1710b_3226	BURPS1710b_3226	MFS-family membrane transport protein	BURPS1710b_A1032	BURPS1710b_A1032	ABC-type export system, membrane fusion protein	[TP0840-TP0965 (0.8653204)]
COG0477	COG0845	BURPS1710b_0969	deh4p	major facilitator family transporter	BURPS1710b_3625	BURPS1710b_3625	secretion protein, putative	[TP0840-TP0965 (0.8653204)]
COG0477	COG0845	BURPS1710b_A2520	BURPS1710b_A2520	major facilitator family transporter	BURPS1710b_2295	BURPS1710b_2295	efflux transporter, RND family, MFP subunit	[TP0840-TP0965 (0.8653204)]
COG0477	COG0845	BURPS1710b_A0372	BURPS1710b_A0372	multidrug resistance protein	BURPS1710b_A1038	BURPS1710b_A1038	Type I antifreeze protein:HlyD family secretion	[TP0840-TP0965 (0.8653204)]
COG0477	COG0845	BURPS1710b_A0379	BURPS1710b_A0379	major facilitator family transporter	BURPS1710b_2295	BURPS1710b_2295	efflux transporter, RND family, MFP subunit	[TP0840-TP0965 (0.8653204)]
COG0477	COG0845	BURPS1710b_1865	BURPS1710b_1865	acyltransferase family protein	BURPS1710b_A0078	BURPS1710b_A0078	efflux transporter, RND family, MFP subunit	[TP0840-TP0965 (0.8653204)]
COG0477	COG0845	BURPS1710b_A0088	BURPS1710b_A0088	major facilitator superfamily transporter	BURPS1710b_A2186	macA	macrolide efflux protein MacA	[TP0840-TP0965 (0.8653204)]
COG0477	COG0845	BURPS1710b_3016	citA	citrate-proton symporter	BURPS1710b_A1038	BURPS1710b_A1038	Type I antifreeze protein:HlyD family secretion	[TP0840-TP0965 (0.8653204)]
COG0477	COG0845	BURPS1710b_2666	BURPS1710b_2666	MFS permease	BURPS1710b_A1032	BURPS1710b_A1032	ABC-type export system, membrane fusion protein	[TP0840-TP0965 (0.8653204)]
COG0477	COG0845	BURPS1710b_A1898	gudP	MFS transporter, phthalate permease family	BURPS1710b_1018	BURPS1710b_1018	efflux transporter, RND family, MFP subunit	[TP0840-TP0965 (0.8653204)]
COG0477	COG0845	BURPS1710b_A0940	BURPS1710b_A0940	major facilitator family transporter	BURPS1710b_A0032	czcB	heavy metal resistance protein CzcB	[TP0840-TP0965 (0.8653204)]
COG0477	COG0845	BURPS1710b_3465	BURPS1710b_3465	MFS transporter	BURPS1710b_A2186	macA	macrolide efflux protein MacA	[TP0840-TP0965 (0.8653204)]
COG0477	COG0845	BURPS1710b_1052	BURPS1710b_1052	predicted 4-hydroxybenzoate transporter	BURPS1710b_2295	BURPS1710b_2295	efflux transporter, RND family, MFP subunit	[TP0840-TP0965 (0.8653204)]
COG0477	COG0845	BURPS1710b_A1327	BURPS1710b_A1327	major facilitator family transporter	BURPS1710b_3625	BURPS1710b_3625	secretion protein, putative	[TP0840-TP0965 (0.8653204)]
COG0477	COG0845	BURPS1710b_A1266	BURPS1710b_A1266	putative MFS family transporter	BURPS1710b_A0032	czcB	heavy metal resistance protein CzcB	[TP0840-TP0965 (0.8653204)]
COG0477	COG0845	BURPS1710b_3613	BURPS1710b_3613	monocarboxylate MFS permease	BURPS1710b_A1840	ceoA	efflux transporter, RND family, MFP subunit	[TP0840-TP0965 (0.8653204)]
COG0477	COG0845	BURPS1710b_0403	BURPS1710b_0403	major facilitator family transporter	BURPS1710b_A1032	BURPS1710b_A1032	ABC-type export system, membrane fusion protein	[TP0840-TP0965 (0.8653204)]
COG0477	COG0845	BURPS1710b_1800	BURPS1710b_1800	drug resistance transporter, EmrB/QacA family	BURPS1710b_2195	BURPS1710b_2195	HlyD family secretion protein	[TP0840-TP0965 (0.8653204)]
COG0477	COG0845	BURPS1710b_1596	BURPS1710b_1596	putative proline/betaine transporter	BURPS1710b_1018	BURPS1710b_1018	efflux transporter, RND family, MFP subunit	[TP0840-TP0965 (0.8653204)]
COG0477	COG0845	BURPS1710b_A2158	BURPS1710b_A2158	hypothetical protein	BURPS1710b_1018	BURPS1710b_1018	efflux transporter, RND family, MFP subunit	[TP0840-TP0965 (0.8653204)]
COG0477	COG0845	BURPS1710b_A0506	BURPS1710b_A0506	membrane transport protein	BURPS1710b_1501	sdeC	HlyD family secretion protein	[TP0840-TP0965 (0.8653204)]
COG0477	COG0845	BURPS1710b_A0707	BURPS1710b_A0707	drug resistance transporter, EmrB/QacA family	BURPS1710b_1018	BURPS1710b_1018	efflux transporter, RND family, MFP subunit	[TP0840-TP0965 (0.8653204)]
COG0477	COG0845	BURPS1710b_1667	BURPS1710b_1667	gp59	BURPS1710b_1501	sdeC	HlyD family secretion protein	[TP0840-TP0965 (0.8653204)]
COG0477	COG0845	BURPS1710b_A0486	BURPS1710b_A0486	major facilitator family transporter	BURPS1710b_2295	BURPS1710b_2295	efflux transporter, RND family, MFP subunit	[TP0840-TP0965 (0.8653204)]
COG0477	COG0845	BURPS1710b_A0372	BURPS1710b_A0372	multidrug resistance protein	BURPS1710b_2195	BURPS1710b_2195	HlyD family secretion protein	[TP0840-TP0965 (0.8653204)]
COG0477	COG0845	BURPS1710b_A1898	gudP	MFS transporter, phthalate permease family	BURPS1710b_3625	BURPS1710b_3625	secretion protein, putative	[TP0840-TP0965 (0.8653204)]
COG0477	COG0845	BURPS1710b_0235	BURPS1710b_0235	drug resistance transporter, EmrB/QacA family	BURPS1710b_1501	sdeC	HlyD family secretion protein	[TP0840-TP0965 (0.8653204)]
COG0477	COG0845	BURPS1710b_2136	BURPS1710b_2136	drug resistance transporter, EmrB/QacA family	BURPS1710b_2670	mexE	multidrug efflux RND membrane fusion protein	[TP0840-TP0965 (0.8653204)]
COG0477	COG0845	BURPS1710b_A2096	BURPS1710b_A2096	multidrug resistance protein	BURPS1710b_2670	mexE	multidrug efflux RND membrane fusion protein	[TP0840-TP0965 (0.8653204)]
COG0477	COG0845	BURPS1710b_0969	deh4p	major facilitator family transporter	BURPS1710b_0513	silB	efflux transporter, RND family, MFP subunit	[TP0840-TP0965 (0.8653204)]
COG0477	COG0845	BURPS1710b_A1661	BURPS1710b_A1661	major facilitator family transporter	BURPS1710b_A1840	ceoA	efflux transporter, RND family, MFP subunit	[TP0840-TP0965 (0.8653204)]
COG0477	COG0845	BURPS1710b_A1898	gudP	MFS transporter, phthalate permease family	BURPS1710b_2057	amrA	RND multidrug efflux membrane fusion protein	[TP0840-TP0965 (0.8653204)]
COG0477	COG0845	BURPS1710b_A0506	BURPS1710b_A0506	membrane transport protein	BURPS1710b_2295	BURPS1710b_2295	efflux transporter, RND family, MFP subunit	[TP0840-TP0965 (0.8653204)]
COG0477	COG0845	BURPS1710b_1865	BURPS1710b_1865	acyltransferase family protein	BURPS1710b_0513	silB	efflux transporter, RND family, MFP subunit	[TP0840-TP0965 (0.8653204)]
COG0477	COG0845	BURPS1710b_A1266	BURPS1710b_A1266	putative MFS family transporter	BURPS1710b_1501	sdeC	HlyD family secretion protein	[TP0840-TP0965 (0.8653204)]
COG0477	COG0845	BURPS1710b_A1226	BURPS1710b_A1226	major facilitator family transporter	BURPS1710b_A0289	BURPS1710b_A0289	secretion protein, putative	[TP0840-TP0965 (0.8653204)]
COG0477	COG0845	BURPS1710b_1267	proP18	MFS Superfamily multidrug efflux transporter	BURPS1710b_0513	silB	efflux transporter, RND family, MFP subunit	[TP0840-TP0965 (0.8653204)]
COG0477	COG0845	BURPS1710b_A1226	BURPS1710b_A1226	major facilitator family transporter	BURPS1710b_2295	BURPS1710b_2295	efflux transporter, RND family, MFP subunit	[TP0840-TP0965 (0.8653204)]
COG0477	COG0845	BURPS1710b_3016	citA	citrate-proton symporter	BURPS1710b_2057	amrA	RND multidrug efflux membrane fusion protein	[TP0840-TP0965 (0.8653204)]
COG0477	COG0845	BURPS1710b_0375	ampG	MFS family, muropeptide transporter	BURPS1710b_2670	mexE	multidrug efflux RND membrane fusion protein	[TP0840-TP0965 (0.8653204)]
COG0477	COG0845	BURPS1710b_3096	BURPS1710b_3096	MFS-family transport protein	BURPS1710b_A1038	BURPS1710b_A1038	Type I antifreeze protein:HlyD family secretion	[TP0840-TP0965 (0.8653204)]
COG0477	COG0845	BURPS1710b_3229	BURPS1710b_3229	4-hydroxybenzoate transporter	BURPS1710b_A2186	macA	macrolide efflux protein MacA	[TP0840-TP0965 (0.8653204)]
COG0477	COG0845	BURPS1710b_A2336	BURPS1710b_A2336	membrane protein	BURPS1710b_A1840	ceoA	efflux transporter, RND family, MFP subunit	[TP0840-TP0965 (0.8653204)]
COG0477	COG0845	BURPS1710b_A1226	BURPS1710b_A1226	major facilitator family transporter	BURPS1710b_A1038	BURPS1710b_A1038	Type I antifreeze protein:HlyD family secretion	[TP0840-TP0965 (0.8653204)]
COG0477	COG0845	BURPS1710b_A2600	spcT	hypothetical protein	BURPS1710b_2670	mexE	multidrug efflux RND membrane fusion protein	[TP0840-TP0965 (0.8653204)]
COG0477	COG0845	BURPS1710b_0780	BURPS1710b_0780	major facilitator family transporter	BURPS1710b_A0032	czcB	heavy metal resistance protein CzcB	[TP0840-TP0965 (0.8653204)]
COG0477	COG0845	BURPS1710b_3226	BURPS1710b_3226	MFS-family membrane transport protein	BURPS1710b_2057	amrA	RND multidrug efflux membrane fusion protein	[TP0840-TP0965 (0.8653204)]
COG0477	COG0845	BURPS1710b_A1266	BURPS1710b_A1266	putative MFS family transporter	BURPS1710b_A1038	BURPS1710b_A1038	Type I antifreeze protein:HlyD family secretion	[TP0840-TP0965 (0.8653204)]
COG0477	COG0845	BURPS1710b_A1268	BURPS1710b_A1268	MFS transporter	BURPS1710b_3625	BURPS1710b_3625	secretion protein, putative	[TP0840-TP0965 (0.8653204)]
COG0477	COG0845	BURPS1710b_A1809	BURPS1710b_A1809	major facilitator family transporter	BURPS1710b_A1032	BURPS1710b_A1032	ABC-type export system, membrane fusion protein	[TP0840-TP0965 (0.8653204)]
COG0477	COG0845	BURPS1710b_A1266	BURPS1710b_A1266	putative MFS family transporter	BURPS1710b_A2186	macA	macrolide efflux protein MacA	[TP0840-TP0965 (0.8653204)]
COG0477	COG0845	BURPS1710b_A0372	BURPS1710b_A0372	multidrug resistance protein	BURPS1710b_1501	sdeC	HlyD family secretion protein	[TP0840-TP0965 (0.8653204)]
COG0477	COG0845	BURPS1710b_1849	fsr	Fosmidomycin resistance protein	BURPS1710b_A0078	BURPS1710b_A0078	efflux transporter, RND family, MFP subunit	[TP0840-TP0965 (0.8653204)]
COG0477	COG0845	BURPS1710b_1959	BURPS1710b_1959	major facilitator family transporter	BURPS1710b_1501	sdeC	HlyD family secretion protein	[TP0840-TP0965 (0.8653204)]
COG0477	COG0845	BURPS1710b_A1266	BURPS1710b_A1266	putative MFS family transporter	BURPS1710b_2057	amrA	RND multidrug efflux membrane fusion protein	[TP0840-TP0965 (0.8653204)]
COG0477	COG0845	BURPS1710b_A1881	BURPS1710b_A1881	major facilitator family transporter	BURPS1710b_1018	BURPS1710b_1018	efflux transporter, RND family, MFP subunit	[TP0840-TP0965 (0.8653204)]
COG0477	COG0845	BURPS1710b_1596	BURPS1710b_1596	putative proline/betaine transporter	BURPS1710b_A2186	macA	macrolide efflux protein MacA	[TP0840-TP0965 (0.8653204)]
COG0477	COG0845	BURPS1710b_A0209	BURPS1710b_A0209	putative sugar transporter	BURPS1710b_A0078	BURPS1710b_A0078	efflux transporter, RND family, MFP subunit	[TP0840-TP0965 (0.8653204)]
COG0477	COG0845	BURPS1710b_A0486	BURPS1710b_A0486	major facilitator family transporter	BURPS1710b_A0078	BURPS1710b_A0078	efflux transporter, RND family, MFP subunit	[TP0840-TP0965 (0.8653204)]
COG0477	COG0845	BURPS1710b_A0707	BURPS1710b_A0707	drug resistance transporter, EmrB/QacA family	BURPS1710b_2295	BURPS1710b_2295	efflux transporter, RND family, MFP subunit	[TP0840-TP0965 (0.8653204)]
COG0477	COG0845	BURPS1710b_3016	citA	citrate-proton symporter	BURPS1710b_A1032	BURPS1710b_A1032	ABC-type export system, membrane fusion protein	[TP0840-TP0965 (0.8653204)]
COG0477	COG0845	BURPS1710b_2030	kgtP1	dicarboxylic acid transporter PcaT	BURPS1710b_A1840	ceoA	efflux transporter, RND family, MFP subunit	[TP0840-TP0965 (0.8653204)]
COG0477	COG0845	BURPS1710b_1849	fsr	Fosmidomycin resistance protein	BURPS1710b_0513	silB	efflux transporter, RND family, MFP subunit	[TP0840-TP0965 (0.8653204)]
COG0477	COG0845	BURPS1710b_0831	BURPS1710b_0831	drug resistance transporter, EmrB/QacA family	BURPS1710b_1501	sdeC	HlyD family secretion protein	[TP0840-TP0965 (0.8653204)]
COG0477	COG0845	BURPS1710b_A2435	BURPS1710b_A2435	major facilitator superfamily protein	BURPS1710b_0513	silB	efflux transporter, RND family, MFP subunit	[TP0840-TP0965 (0.8653204)]
COG0477	COG0845	BURPS1710b_A0486	BURPS1710b_A0486	major facilitator family transporter	BURPS1710b_1018	BURPS1710b_1018	efflux transporter, RND family, MFP subunit	[TP0840-TP0965 (0.8653204)]
COG0477	COG0845	BURPS1710b_A0253	BURPS1710b_A0253	major facilitator family transporter	BURPS1710b_A1038	BURPS1710b_A1038	Type I antifreeze protein:HlyD family secretion	[TP0840-TP0965 (0.8653204)]
COG0477	COG0845	BURPS1710b_A2600	spcT	hypothetical protein	BURPS1710b_A2186	macA	macrolide efflux protein MacA	[TP0840-TP0965 (0.8653204)]
COG0477	COG0845	BURPS1710b_A1881	BURPS1710b_A1881	major facilitator family transporter	BURPS1710b_3625	BURPS1710b_3625	secretion protein, putative	[TP0840-TP0965 (0.8653204)]
COG0477	COG0845	BURPS1710b_1604	BURPS1710b_1604	major facilitator family tranporter	BURPS1710b_2670	mexE	multidrug efflux RND membrane fusion protein	[TP0840-TP0965 (0.8653204)]
COG0477	COG0845	BURPS1710b_1849	fsr	Fosmidomycin resistance protein	BURPS1710b_A2186	macA	macrolide efflux protein MacA	[TP0840-TP0965 (0.8653204)]
COG0477	COG0845	BURPS1710b_A0088	BURPS1710b_A0088	major facilitator superfamily transporter	BURPS1710b_A1038	BURPS1710b_A1038	Type I antifreeze protein:HlyD family secretion	[TP0840-TP0965 (0.8653204)]
COG0477	COG0845	BURPS1710b_2541	BURPS1710b_2541	transporter, major facilitator family	BURPS1710b_2670	mexE	multidrug efflux RND membrane fusion protein	[TP0840-TP0965 (0.8653204)]
COG0477	COG0845	BURPS1710b_A0707	BURPS1710b_A0707	drug resistance transporter, EmrB/QacA family	BURPS1710b_2670	mexE	multidrug efflux RND membrane fusion protein	[TP0840-TP0965 (0.8653204)]
COG0477	COG0845	BURPS1710b_1307	BURPS1710b_1307	major facilitator family transporter	BURPS1710b_A0078	BURPS1710b_A0078	efflux transporter, RND family, MFP subunit	[TP0840-TP0965 (0.8653204)]
COG0477	COG0845	BURPS1710b_A1226	BURPS1710b_A1226	major facilitator family transporter	BURPS1710b_2057	amrA	RND multidrug efflux membrane fusion protein	[TP0840-TP0965 (0.8653204)]
COG0477	COG0845	BURPS1710b_A0228	BURPS1710b_A0228	putative transport protein	BURPS1710b_A0078	BURPS1710b_A0078	efflux transporter, RND family, MFP subunit	[TP0840-TP0965 (0.8653204)]
COG0477	COG0845	BURPS1710b_A0027	BURPS1710b_A0027	putative sugar transport protein	BURPS1710b_2195	BURPS1710b_2195	HlyD family secretion protein	[TP0840-TP0965 (0.8653204)]
COG0477	COG0845	BURPS1710b_A1266	BURPS1710b_A1266	putative MFS family transporter	BURPS1710b_A1032	BURPS1710b_A1032	ABC-type export system, membrane fusion protein	[TP0840-TP0965 (0.8653204)]
COG0477	COG0845	BURPS1710b_A1745	BURPS1710b_A1745	RemN protein	BURPS1710b_1501	sdeC	HlyD family secretion protein	[TP0840-TP0965 (0.8653204)]
COG0477	COG0845	BURPS1710b_A1982	BURPS1710b_A1982	major facilitator family transporter	BURPS1710b_A0289	BURPS1710b_A0289	secretion protein, putative	[TP0840-TP0965 (0.8653204)]
COG0477	COG0845	BURPS1710b_A0004	rbmK	drug resistance transporter, EmrB/QacA family	BURPS1710b_3625	BURPS1710b_3625	secretion protein, putative	[TP0840-TP0965 (0.8653204)]
COG0477	COG0845	BURPS1710b_1959	BURPS1710b_1959	major facilitator family transporter	BURPS1710b_2195	BURPS1710b_2195	HlyD family secretion protein	[TP0840-TP0965 (0.8653204)]
COG0477	COG0845	BURPS1710b_A1266	BURPS1710b_A1266	putative MFS family transporter	BURPS1710b_1018	BURPS1710b_1018	efflux transporter, RND family, MFP subunit	[TP0840-TP0965 (0.8653204)]
COG0477	COG0845	BURPS1710b_2378	emrY	hypothetical protein	BURPS1710b_2670	mexE	multidrug efflux RND membrane fusion protein	[TP0840-TP0965 (0.8653204)]
COG0477	COG0845	BURPS1710b_3226	BURPS1710b_3226	MFS-family membrane transport protein	BURPS1710b_A1840	ceoA	efflux transporter, RND family, MFP subunit	[TP0840-TP0965 (0.8653204)]
COG0477	COG0845	BURPS1710b_A1558	BURPS1710b_A1558	4-hydroxybenzoate transporter	BURPS1710b_A2186	macA	macrolide efflux protein MacA	[TP0840-TP0965 (0.8653204)]
COG0477	COG0845	BURPS1710b_A1401	BURPS1710b_A1401	oxalate/formate antiporter	BURPS1710b_A1840	ceoA	efflux transporter, RND family, MFP subunit	[TP0840-TP0965 (0.8653204)]
COG0477	COG0845	BURPS1710b_3096	BURPS1710b_3096	MFS-family transport protein	BURPS1710b_1018	BURPS1710b_1018	efflux transporter, RND family, MFP subunit	[TP0840-TP0965 (0.8653204)]
COG0477	COG0845	BURPS1710b_1865	BURPS1710b_1865	acyltransferase family protein	BURPS1710b_3625	BURPS1710b_3625	secretion protein, putative	[TP0840-TP0965 (0.8653204)]
COG0477	COG0845	BURPS1710b_A2096	BURPS1710b_A2096	multidrug resistance protein	BURPS1710b_3625	BURPS1710b_3625	secretion protein, putative	[TP0840-TP0965 (0.8653204)]
COG0477	COG0845	BURPS1710b_0375	ampG	MFS family, muropeptide transporter	BURPS1710b_A1840	ceoA	efflux transporter, RND family, MFP subunit	[TP0840-TP0965 (0.8653204)]
COG0477	COG0845	BURPS1710b_A1982	BURPS1710b_A1982	major facilitator family transporter	BURPS1710b_A0032	czcB	heavy metal resistance protein CzcB	[TP0840-TP0965 (0.8653204)]
COG0477	COG0845	BURPS1710b_2186	BURPS1710b_2186	major facilitator family transporter	BURPS1710b_3625	BURPS1710b_3625	secretion protein, putative	[TP0840-TP0965 (0.8653204)]
COG0477	COG0845	BURPS1710b_0969	deh4p	major facilitator family transporter	BURPS1710b_A1032	BURPS1710b_A1032	ABC-type export system, membrane fusion protein	[TP0840-TP0965 (0.8653204)]
COG0477	COG0845	BURPS1710b_2136	BURPS1710b_2136	drug resistance transporter, EmrB/QacA family	BURPS1710b_A0078	BURPS1710b_A0078	efflux transporter, RND family, MFP subunit	[TP0840-TP0965 (0.8653204)]
COG0477	COG0845	BURPS1710b_3016	citA	citrate-proton symporter	BURPS1710b_1501	sdeC	HlyD family secretion protein	[TP0840-TP0965 (0.8653204)]
COG0477	COG0845	BURPS1710b_A0271	BURPS1710b_A0271	transporter, major facilitator family	BURPS1710b_A1840	ceoA	efflux transporter, RND family, MFP subunit	[TP0840-TP0965 (0.8653204)]
COG0477	COG0845	BURPS1710b_A2096	BURPS1710b_A2096	multidrug resistance protein	BURPS1710b_2295	BURPS1710b_2295	efflux transporter, RND family, MFP subunit	[TP0840-TP0965 (0.8653204)]
COG0477	COG0845	BURPS1710b_A2158	BURPS1710b_A2158	hypothetical protein	BURPS1710b_A0078	BURPS1710b_A0078	efflux transporter, RND family, MFP subunit	[TP0840-TP0965 (0.8653204)]
COG0477	COG0845	BURPS1710b_A2600	spcT	hypothetical protein	BURPS1710b_A0078	BURPS1710b_A0078	efflux transporter, RND family, MFP subunit	[TP0840-TP0965 (0.8653204)]
COG0477	COG0845	BURPS1710b_3613	BURPS1710b_3613	monocarboxylate MFS permease	BURPS1710b_2195	BURPS1710b_2195	HlyD family secretion protein	[TP0840-TP0965 (0.8653204)]
COG0477	COG0845	BURPS1710b_A1266	BURPS1710b_A1266	putative MFS family transporter	BURPS1710b_0513	silB	efflux transporter, RND family, MFP subunit	[TP0840-TP0965 (0.8653204)]
COG0477	COG0845	BURPS1710b_A2533	BURPS1710b_A2533	drug resistance transporter, EmrB/QacA family	BURPS1710b_A0289	BURPS1710b_A0289	secretion protein, putative	[TP0840-TP0965 (0.8653204)]
COG0477	COG0845	BURPS1710b_A0486	BURPS1710b_A0486	major facilitator family transporter	BURPS1710b_A1038	BURPS1710b_A1038	Type I antifreeze protein:HlyD family secretion	[TP0840-TP0965 (0.8653204)]
COG0477	COG0845	BURPS1710b_A1401	BURPS1710b_A1401	oxalate/formate antiporter	BURPS1710b_A2186	macA	macrolide efflux protein MacA	[TP0840-TP0965 (0.8653204)]
COG0477	COG0845	BURPS1710b_2541	BURPS1710b_2541	transporter, major facilitator family	BURPS1710b_A1840	ceoA	efflux transporter, RND family, MFP subunit	[TP0840-TP0965 (0.8653204)]
COG0477	COG0845	BURPS1710b_A1745	BURPS1710b_A1745	RemN protein	BURPS1710b_2670	mexE	multidrug efflux RND membrane fusion protein	[TP0840-TP0965 (0.8653204)]
COG0477	COG0845	BURPS1710b_1596	BURPS1710b_1596	putative proline/betaine transporter	BURPS1710b_A0289	BURPS1710b_A0289	secretion protein, putative	[TP0840-TP0965 (0.8653204)]
COG0477	COG0845	BURPS1710b_1233	proP23	major facilitator family transporter	BURPS1710b_A1038	BURPS1710b_A1038	Type I antifreeze protein:HlyD family secretion	[TP0840-TP0965 (0.8653204)]
COG0477	COG0845	BURPS1710b_3465	BURPS1710b_3465	MFS transporter	BURPS1710b_2195	BURPS1710b_2195	HlyD family secretion protein	[TP0840-TP0965 (0.8653204)]
COG0477	COG0845	BURPS1710b_A1442	dgoT	major facilitator family transporter	BURPS1710b_A2186	macA	macrolide efflux protein MacA	[TP0840-TP0965 (0.8653204)]
COG0477	COG0845	BURPS1710b_1596	BURPS1710b_1596	putative proline/betaine transporter	BURPS1710b_A1038	BURPS1710b_A1038	Type I antifreeze protein:HlyD family secretion	[TP0840-TP0965 (0.8653204)]
COG0477	COG0845	BURPS1710b_A1571	BURPS1710b_A1571	alpha-ketoglutarate permease	BURPS1710b_2195	BURPS1710b_2195	HlyD family secretion protein	[TP0840-TP0965 (0.8653204)]
COG0477	COG0845	BURPS1710b_A2096	BURPS1710b_A2096	multidrug resistance protein	BURPS1710b_1501	sdeC	HlyD family secretion protein	[TP0840-TP0965 (0.8653204)]
COG0477	COG0845	BURPS1710b_A1881	BURPS1710b_A1881	major facilitator family transporter	BURPS1710b_0513	silB	efflux transporter, RND family, MFP subunit	[TP0840-TP0965 (0.8653204)]
COG0477	COG0845	BURPS1710b_A2600	spcT	hypothetical protein	BURPS1710b_A0289	BURPS1710b_A0289	secretion protein, putative	[TP0840-TP0965 (0.8653204)]
COG0477	COG0845	BURPS1710b_A0379	BURPS1710b_A0379	major facilitator family transporter	BURPS1710b_1018	BURPS1710b_1018	efflux transporter, RND family, MFP subunit	[TP0840-TP0965 (0.8653204)]
COG0477	COG0845	BURPS1710b_A0719	BURPS1710b_A0719	hypothetical protein	BURPS1710b_A0289	BURPS1710b_A0289	secretion protein, putative	[TP0840-TP0965 (0.8653204)]
COG0477	COG0845	BURPS1710b_A0372	BURPS1710b_A0372	multidrug resistance protein	BURPS1710b_A2186	macA	macrolide efflux protein MacA	[TP0840-TP0965 (0.8653204)]
COG0477	COG0845	BURPS1710b_1233	proP23	major facilitator family transporter	BURPS1710b_A0032	czcB	heavy metal resistance protein CzcB	[TP0840-TP0965 (0.8653204)]
COG0477	COG0845	BURPS1710b_A1226	BURPS1710b_A1226	major facilitator family transporter	BURPS1710b_A0078	BURPS1710b_A0078	efflux transporter, RND family, MFP subunit	[TP0840-TP0965 (0.8653204)]
COG0477	COG0845	BURPS1710b_A0350	BURPS1710b_A0350	major facilitator family transporter	BURPS1710b_2057	amrA	RND multidrug efflux membrane fusion protein	[TP0840-TP0965 (0.8653204)]
COG0477	COG0845	BURPS1710b_A0350	BURPS1710b_A0350	major facilitator family transporter	BURPS1710b_3625	BURPS1710b_3625	secretion protein, putative	[TP0840-TP0965 (0.8653204)]
COG0477	COG0845	BURPS1710b_2136	BURPS1710b_2136	drug resistance transporter, EmrB/QacA family	BURPS1710b_1501	sdeC	HlyD family secretion protein	[TP0840-TP0965 (0.8653204)]
COG0477	COG0845	BURPS1710b_1596	BURPS1710b_1596	putative proline/betaine transporter	BURPS1710b_A1032	BURPS1710b_A1032	ABC-type export system, membrane fusion protein	[TP0840-TP0965 (0.8653204)]
COG0477	COG0845	BURPS1710b_0235	BURPS1710b_0235	drug resistance transporter, EmrB/QacA family	BURPS1710b_A0078	BURPS1710b_A0078	efflux transporter, RND family, MFP subunit	[TP0840-TP0965 (0.8653204)]
COG0477	COG0845	BURPS1710b_0780	BURPS1710b_0780	major facilitator family transporter	BURPS1710b_A1840	ceoA	efflux transporter, RND family, MFP subunit	[TP0840-TP0965 (0.8653204)]
COG0477	COG0845	BURPS1710b_A0716	BURPS1710b_A0716	4-hydroxybenzoate transporter	BURPS1710b_1018	BURPS1710b_1018	efflux transporter, RND family, MFP subunit	[TP0840-TP0965 (0.8653204)]
COG0477	COG0845	BURPS1710b_1536	BURPS1710b_1536	major facilitator family transporter	BURPS1710b_1018	BURPS1710b_1018	efflux transporter, RND family, MFP subunit	[TP0840-TP0965 (0.8653204)]
COG0477	COG0845	BURPS1710b_1786	proP16	major facilitator family transporter	BURPS1710b_2295	BURPS1710b_2295	efflux transporter, RND family, MFP subunit	[TP0840-TP0965 (0.8653204)]
COG0477	COG0845	BURPS1710b_1604	BURPS1710b_1604	major facilitator family tranporter	BURPS1710b_A0289	BURPS1710b_A0289	secretion protein, putative	[TP0840-TP0965 (0.8653204)]
COG0477	COG0845	BURPS1710b_1667	BURPS1710b_1667	gp59	BURPS1710b_A0289	BURPS1710b_A0289	secretion protein, putative	[TP0840-TP0965 (0.8653204)]
COG0477	COG0845	BURPS1710b_A0132	BURPS1710b_A0132	putative transport/efflux protein	BURPS1710b_0513	silB	efflux transporter, RND family, MFP subunit	[TP0840-TP0965 (0.8653204)]
COG0477	COG0845	BURPS1710b_2030	kgtP1	dicarboxylic acid transporter PcaT	BURPS1710b_2195	BURPS1710b_2195	HlyD family secretion protein	[TP0840-TP0965 (0.8653204)]
COG0477	COG0845	BURPS1710b_A1745	BURPS1710b_A1745	RemN protein	BURPS1710b_0513	silB	efflux transporter, RND family, MFP subunit	[TP0840-TP0965 (0.8653204)]
COG0477	COG0845	BURPS1710b_0235	BURPS1710b_0235	drug resistance transporter, EmrB/QacA family	BURPS1710b_A1032	BURPS1710b_A1032	ABC-type export system, membrane fusion protein	[TP0840-TP0965 (0.8653204)]
COG0477	COG0845	BURPS1710b_0436	BURPS1710b_0436	major facilitator family transporter	BURPS1710b_3625	BURPS1710b_3625	secretion protein, putative	[TP0840-TP0965 (0.8653204)]
COG0477	COG0845	BURPS1710b_A2520	BURPS1710b_A2520	major facilitator family transporter	BURPS1710b_0513	silB	efflux transporter, RND family, MFP subunit	[TP0840-TP0965 (0.8653204)]
COG0477	COG0845	BURPS1710b_1404	BURPS1710b_1404	major facilitator family transporter	BURPS1710b_A1032	BURPS1710b_A1032	ABC-type export system, membrane fusion protein	[TP0840-TP0965 (0.8653204)]
COG0477	COG0845	BURPS1710b_1918	BURPS1710b_1918	drug resistance transporter, EmrB/QacA family	BURPS1710b_A2186	macA	macrolide efflux protein MacA	[TP0840-TP0965 (0.8653204)]
COG0477	COG0845	BURPS1710b_1800	BURPS1710b_1800	drug resistance transporter, EmrB/QacA family	BURPS1710b_A0032	czcB	heavy metal resistance protein CzcB	[TP0840-TP0965 (0.8653204)]
COG0477	COG0845	BURPS1710b_2666	BURPS1710b_2666	MFS permease	BURPS1710b_0513	silB	efflux transporter, RND family, MFP subunit	[TP0840-TP0965 (0.8653204)]
COG0477	COG0845	BURPS1710b_1865	BURPS1710b_1865	acyltransferase family protein	BURPS1710b_A1840	ceoA	efflux transporter, RND family, MFP subunit	[TP0840-TP0965 (0.8653204)]
COG0477	COG0845	BURPS1710b_0831	BURPS1710b_0831	drug resistance transporter, EmrB/QacA family	BURPS1710b_2195	BURPS1710b_2195	HlyD family secretion protein	[TP0840-TP0965 (0.8653204)]
COG0477	COG0845	BURPS1710b_A2364	mhpT	3-hydroxyphenylpropionic acid transporter	BURPS1710b_A1032	BURPS1710b_A1032	ABC-type export system, membrane fusion protein	[TP0840-TP0965 (0.8653204)]
COG0477	COG0845	BURPS1710b_0969	deh4p	major facilitator family transporter	BURPS1710b_2057	amrA	RND multidrug efflux membrane fusion protein	[TP0840-TP0965 (0.8653204)]
COG0477	COG0845	BURPS1710b_3059	BURPS1710b_3059	metabolite:proton symporter family protein	BURPS1710b_A1840	ceoA	efflux transporter, RND family, MFP subunit	[TP0840-TP0965 (0.8653204)]
COG0477	COG0845	BURPS1710b_1095	BURPS1710b_1095	MFS transporter	BURPS1710b_2295	BURPS1710b_2295	efflux transporter, RND family, MFP subunit	[TP0840-TP0965 (0.8653204)]
COG0477	COG0845	BURPS1710b_3016	citA	citrate-proton symporter	BURPS1710b_A2186	macA	macrolide efflux protein MacA	[TP0840-TP0965 (0.8653204)]
COG0477	COG0845	BURPS1710b_0050	BURPS1710b_0050	amino acid ABC transporter, permease protein,	BURPS1710b_3625	BURPS1710b_3625	secretion protein, putative	[TP0840-TP0965 (0.8653204)]
COG0477	COG0845	BURPS1710b_1307	BURPS1710b_1307	major facilitator family transporter	BURPS1710b_A1032	BURPS1710b_A1032	ABC-type export system, membrane fusion protein	[TP0840-TP0965 (0.8653204)]
COG0477	COG0845	BURPS1710b_1267	proP18	MFS Superfamily multidrug efflux transporter	BURPS1710b_A0289	BURPS1710b_A0289	secretion protein, putative	[TP0840-TP0965 (0.8653204)]
COG0477	COG0845	BURPS1710b_A0271	BURPS1710b_A0271	transporter, major facilitator family	BURPS1710b_A0078	BURPS1710b_A0078	efflux transporter, RND family, MFP subunit	[TP0840-TP0965 (0.8653204)]
COG0477	COG0845	BURPS1710b_1095	BURPS1710b_1095	MFS transporter	BURPS1710b_1501	sdeC	HlyD family secretion protein	[TP0840-TP0965 (0.8653204)]
COG0477	COG0845	BURPS1710b_0235	BURPS1710b_0235	drug resistance transporter, EmrB/QacA family	BURPS1710b_A1038	BURPS1710b_A1038	Type I antifreeze protein:HlyD family secretion	[TP0840-TP0965 (0.8653204)]
COG0477	COG0845	BURPS1710b_3016	citA	citrate-proton symporter	BURPS1710b_2295	BURPS1710b_2295	efflux transporter, RND family, MFP subunit	[TP0840-TP0965 (0.8653204)]
COG0477	COG0845	BURPS1710b_A0228	BURPS1710b_A0228	putative transport protein	BURPS1710b_3625	BURPS1710b_3625	secretion protein, putative	[TP0840-TP0965 (0.8653204)]
COG0477	COG0845	BURPS1710b_2378	emrY	hypothetical protein	BURPS1710b_2057	amrA	RND multidrug efflux membrane fusion protein	[TP0840-TP0965 (0.8653204)]
COG0477	COG0845	BURPS1710b_A2505	BURPS1710b_A2505	major facilitator family transporter	BURPS1710b_3625	BURPS1710b_3625	secretion protein, putative	[TP0840-TP0965 (0.8653204)]
COG0477	COG0845	BURPS1710b_2779	BURPS1710b_2779	major facilitator family transporter	BURPS1710b_2295	BURPS1710b_2295	efflux transporter, RND family, MFP subunit	[TP0840-TP0965 (0.8653204)]
COG0477	COG0845	BURPS1710b_1786	proP16	major facilitator family transporter	BURPS1710b_A2186	macA	macrolide efflux protein MacA	[TP0840-TP0965 (0.8653204)]
COG0477	COG0845	BURPS1710b_2378	emrY	hypothetical protein	BURPS1710b_A0078	BURPS1710b_A0078	efflux transporter, RND family, MFP subunit	[TP0840-TP0965 (0.8653204)]
COG0477	COG0845	BURPS1710b_A2533	BURPS1710b_A2533	drug resistance transporter, EmrB/QacA family	BURPS1710b_0513	silB	efflux transporter, RND family, MFP subunit	[TP0840-TP0965 (0.8653204)]
COG0477	COG0845	BURPS1710b_A0027	BURPS1710b_A0027	putative sugar transport protein	BURPS1710b_A0289	BURPS1710b_A0289	secretion protein, putative	[TP0840-TP0965 (0.8653204)]
COG0477	COG0845	BURPS1710b_A0441	BURPS1710b_A0441	major facilitator family transporter	BURPS1710b_2670	mexE	multidrug efflux RND membrane fusion protein	[TP0840-TP0965 (0.8653204)]
COG0477	COG0845	BURPS1710b_1849	fsr	Fosmidomycin resistance protein	BURPS1710b_A1840	ceoA	efflux transporter, RND family, MFP subunit	[TP0840-TP0965 (0.8653204)]
COG0477	COG0845	BURPS1710b_1604	BURPS1710b_1604	major facilitator family tranporter	BURPS1710b_2057	amrA	RND multidrug efflux membrane fusion protein	[TP0840-TP0965 (0.8653204)]
COG0477	COG0845	BURPS1710b_0969	deh4p	major facilitator family transporter	BURPS1710b_A0289	BURPS1710b_A0289	secretion protein, putative	[TP0840-TP0965 (0.8653204)]
COG0477	COG0845	BURPS1710b_A0271	BURPS1710b_A0271	transporter, major facilitator family	BURPS1710b_2670	mexE	multidrug efflux RND membrane fusion protein	[TP0840-TP0965 (0.8653204)]
COG0477	COG0845	BURPS1710b_A0209	BURPS1710b_A0209	putative sugar transporter	BURPS1710b_0513	silB	efflux transporter, RND family, MFP subunit	[TP0840-TP0965 (0.8653204)]
COG0477	COG0845	BURPS1710b_1404	BURPS1710b_1404	major facilitator family transporter	BURPS1710b_1501	sdeC	HlyD family secretion protein	[TP0840-TP0965 (0.8653204)]
COG0477	COG0845	BURPS1710b_1095	BURPS1710b_1095	MFS transporter	BURPS1710b_A2186	macA	macrolide efflux protein MacA	[TP0840-TP0965 (0.8653204)]
COG0477	COG0845	BURPS1710b_3096	BURPS1710b_3096	MFS-family transport protein	BURPS1710b_A2186	macA	macrolide efflux protein MacA	[TP0840-TP0965 (0.8653204)]
COG0477	COG0845	BURPS1710b_0028	BURPS1710b_0028	MFS permease	BURPS1710b_A0289	BURPS1710b_A0289	secretion protein, putative	[TP0840-TP0965 (0.8653204)]
COG0477	COG0845	BURPS1710b_A0271	BURPS1710b_A0271	transporter, major facilitator family	BURPS1710b_2295	BURPS1710b_2295	efflux transporter, RND family, MFP subunit	[TP0840-TP0965 (0.8653204)]
COG0477	COG0845	BURPS1710b_0780	BURPS1710b_0780	major facilitator family transporter	BURPS1710b_2295	BURPS1710b_2295	efflux transporter, RND family, MFP subunit	[TP0840-TP0965 (0.8653204)]
COG0477	COG0845	BURPS1710b_A1881	BURPS1710b_A1881	major facilitator family transporter	BURPS1710b_A0032	czcB	heavy metal resistance protein CzcB	[TP0840-TP0965 (0.8653204)]
COG0477	COG0845	BURPS1710b_A2158	BURPS1710b_A2158	hypothetical protein	BURPS1710b_A1038	BURPS1710b_A1038	Type I antifreeze protein:HlyD family secretion	[TP0840-TP0965 (0.8653204)]
COG0477	COG0845	BURPS1710b_2779	BURPS1710b_2779	major facilitator family transporter	BURPS1710b_2670	mexE	multidrug efflux RND membrane fusion protein	[TP0840-TP0965 (0.8653204)]
COG0477	COG0845	BURPS1710b_A2435	BURPS1710b_A2435	major facilitator superfamily protein	BURPS1710b_A1038	BURPS1710b_A1038	Type I antifreeze protein:HlyD family secretion	[TP0840-TP0965 (0.8653204)]
COG0477	COG0845	BURPS1710b_3465	BURPS1710b_3465	MFS transporter	BURPS1710b_A0078	BURPS1710b_A0078	efflux transporter, RND family, MFP subunit	[TP0840-TP0965 (0.8653204)]
COG0477	COG0845	BURPS1710b_A1226	BURPS1710b_A1226	major facilitator family transporter	BURPS1710b_2670	mexE	multidrug efflux RND membrane fusion protein	[TP0840-TP0965 (0.8653204)]
COG0477	COG0845	BURPS1710b_2186	BURPS1710b_2186	major facilitator family transporter	BURPS1710b_A0289	BURPS1710b_A0289	secretion protein, putative	[TP0840-TP0965 (0.8653204)]
COG0477	COG0845	BURPS1710b_1596	BURPS1710b_1596	putative proline/betaine transporter	BURPS1710b_2195	BURPS1710b_2195	HlyD family secretion protein	[TP0840-TP0965 (0.8653204)]
COG0477	COG0845	BURPS1710b_2378	emrY	hypothetical protein	BURPS1710b_1501	sdeC	HlyD family secretion protein	[TP0840-TP0965 (0.8653204)]
COG0477	COG0845	BURPS1710b_3195	frnF	drug resistance transporter, EmrB/QacA	BURPS1710b_A1840	ceoA	efflux transporter, RND family, MFP subunit	[TP0840-TP0965 (0.8653204)]
COG0477	COG0845	BURPS1710b_A0004	rbmK	drug resistance transporter, EmrB/QacA family	BURPS1710b_A0078	BURPS1710b_A0078	efflux transporter, RND family, MFP subunit	[TP0840-TP0965 (0.8653204)]
COG0477	COG0845	BURPS1710b_0780	BURPS1710b_0780	major facilitator family transporter	BURPS1710b_0513	silB	efflux transporter, RND family, MFP subunit	[TP0840-TP0965 (0.8653204)]
COG0477	COG0845	BURPS1710b_1800	BURPS1710b_1800	drug resistance transporter, EmrB/QacA family	BURPS1710b_A1032	BURPS1710b_A1032	ABC-type export system, membrane fusion protein	[TP0840-TP0965 (0.8653204)]
COG0477	COG0845	BURPS1710b_0969	deh4p	major facilitator family transporter	BURPS1710b_1501	sdeC	HlyD family secretion protein	[TP0840-TP0965 (0.8653204)]
COG0477	COG0845	BURPS1710b_A0209	BURPS1710b_A0209	putative sugar transporter	BURPS1710b_A1038	BURPS1710b_A1038	Type I antifreeze protein:HlyD family secretion	[TP0840-TP0965 (0.8653204)]
COG0477	COG0845	BURPS1710b_A1558	BURPS1710b_A1558	4-hydroxybenzoate transporter	BURPS1710b_1018	BURPS1710b_1018	efflux transporter, RND family, MFP subunit	[TP0840-TP0965 (0.8653204)]
COG0477	COG0845	BURPS1710b_A0602	BURPS1710b_A0602	alpha-ketoglutarate permease	BURPS1710b_3625	BURPS1710b_3625	secretion protein, putative	[TP0840-TP0965 (0.8653204)]
COG0477	COG0845	BURPS1710b_1959	BURPS1710b_1959	major facilitator family transporter	BURPS1710b_A1032	BURPS1710b_A1032	ABC-type export system, membrane fusion protein	[TP0840-TP0965 (0.8653204)]
COG0477	COG0845	BURPS1710b_A0379	BURPS1710b_A0379	major facilitator family transporter	BURPS1710b_A0289	BURPS1710b_A0289	secretion protein, putative	[TP0840-TP0965 (0.8653204)]
COG0477	COG0845	BURPS1710b_A0132	BURPS1710b_A0132	putative transport/efflux protein	BURPS1710b_2670	mexE	multidrug efflux RND membrane fusion protein	[TP0840-TP0965 (0.8653204)]
COG0477	COG0845	BURPS1710b_3096	BURPS1710b_3096	MFS-family transport protein	BURPS1710b_A0289	BURPS1710b_A0289	secretion protein, putative	[TP0840-TP0965 (0.8653204)]
COG0477	COG0845	BURPS1710b_A0004	rbmK	drug resistance transporter, EmrB/QacA family	BURPS1710b_2670	mexE	multidrug efflux RND membrane fusion protein	[TP0840-TP0965 (0.8653204)]
COG0477	COG0845	BURPS1710b_A1898	gudP	MFS transporter, phthalate permease family	BURPS1710b_0513	silB	efflux transporter, RND family, MFP subunit	[TP0840-TP0965 (0.8653204)]
COG0477	COG0845	BURPS1710b_1404	BURPS1710b_1404	major facilitator family transporter	BURPS1710b_2195	BURPS1710b_2195	HlyD family secretion protein	[TP0840-TP0965 (0.8653204)]
COG0477	COG0845	BURPS1710b_A0441	BURPS1710b_A0441	major facilitator family transporter	BURPS1710b_A0032	czcB	heavy metal resistance protein CzcB	[TP0840-TP0965 (0.8653204)]
COG0477	COG0845	BURPS1710b_A1401	BURPS1710b_A1401	oxalate/formate antiporter	BURPS1710b_A0032	czcB	heavy metal resistance protein CzcB	[TP0840-TP0965 (0.8653204)]
COG0477	COG0845	BURPS1710b_3229	BURPS1710b_3229	4-hydroxybenzoate transporter	BURPS1710b_A1032	BURPS1710b_A1032	ABC-type export system, membrane fusion protein	[TP0840-TP0965 (0.8653204)]
COG0477	COG0845	BURPS1710b_A0348	BURPS1710b_A0348	major facilitator family transporter	BURPS1710b_A0078	BURPS1710b_A0078	efflux transporter, RND family, MFP subunit	[TP0840-TP0965 (0.8653204)]
COG0477	COG0845	BURPS1710b_A1226	BURPS1710b_A1226	major facilitator family transporter	BURPS1710b_A2186	macA	macrolide efflux protein MacA	[TP0840-TP0965 (0.8653204)]
COG0477	COG0845	BURPS1710b_3376	BURPS1710b_3376	major facilitator family transporter	BURPS1710b_2295	BURPS1710b_2295	efflux transporter, RND family, MFP subunit	[TP0840-TP0965 (0.8653204)]
COG0477	COG0845	BURPS1710b_1800	BURPS1710b_1800	drug resistance transporter, EmrB/QacA family	BURPS1710b_A0289	BURPS1710b_A0289	secretion protein, putative	[TP0840-TP0965 (0.8653204)]
COG0477	COG0845	BURPS1710b_0375	ampG	MFS family, muropeptide transporter	BURPS1710b_0513	silB	efflux transporter, RND family, MFP subunit	[TP0840-TP0965 (0.8653204)]
COG0477	COG0845	BURPS1710b_A0228	BURPS1710b_A0228	putative transport protein	BURPS1710b_2670	mexE	multidrug efflux RND membrane fusion protein	[TP0840-TP0965 (0.8653204)]
COG0477	COG0845	BURPS1710b_A1636	BURPS1710b_A1636	MFS transporter	BURPS1710b_2295	BURPS1710b_2295	efflux transporter, RND family, MFP subunit	[TP0840-TP0965 (0.8653204)]
COG0477	COG0845	BURPS1710b_2779	BURPS1710b_2779	major facilitator family transporter	BURPS1710b_A2186	macA	macrolide efflux protein MacA	[TP0840-TP0965 (0.8653204)]
COG0477	COG0845	BURPS1710b_A1327	BURPS1710b_A1327	major facilitator family transporter	BURPS1710b_A1840	ceoA	efflux transporter, RND family, MFP subunit	[TP0840-TP0965 (0.8653204)]
COG0477	COG0845	BURPS1710b_A0348	BURPS1710b_A0348	major facilitator family transporter	BURPS1710b_A1032	BURPS1710b_A1032	ABC-type export system, membrane fusion protein	[TP0840-TP0965 (0.8653204)]
COG0477	COG0845	BURPS1710b_A1442	dgoT	major facilitator family transporter	BURPS1710b_2195	BURPS1710b_2195	HlyD family secretion protein	[TP0840-TP0965 (0.8653204)]
COG0477	COG0845	BURPS1710b_1818	BURPS1710b_1818	hypothetical protein	BURPS1710b_2195	BURPS1710b_2195	HlyD family secretion protein	[TP0840-TP0965 (0.8653204)]
COG0477	COG0845	BURPS1710b_A0719	BURPS1710b_A0719	hypothetical protein	BURPS1710b_3625	BURPS1710b_3625	secretion protein, putative	[TP0840-TP0965 (0.8653204)]
COG0477	COG0845	BURPS1710b_3016	citA	citrate-proton symporter	BURPS1710b_2195	BURPS1710b_2195	HlyD family secretion protein	[TP0840-TP0965 (0.8653204)]
COG0477	COG0845	BURPS1710b_A0132	BURPS1710b_A0132	putative transport/efflux protein	BURPS1710b_A1840	ceoA	efflux transporter, RND family, MFP subunit	[TP0840-TP0965 (0.8653204)]
COG0477	COG0845	BURPS1710b_0235	BURPS1710b_0235	drug resistance transporter, EmrB/QacA family	BURPS1710b_A2186	macA	macrolide efflux protein MacA	[TP0840-TP0965 (0.8653204)]
COG0477	COG0845	BURPS1710b_A0719	BURPS1710b_A0719	hypothetical protein	BURPS1710b_A2186	macA	macrolide efflux protein MacA	[TP0840-TP0965 (0.8653204)]
COG0477	COG0845	BURPS1710b_A1401	BURPS1710b_A1401	oxalate/formate antiporter	BURPS1710b_1018	BURPS1710b_1018	efflux transporter, RND family, MFP subunit	[TP0840-TP0965 (0.8653204)]
COG0477	COG0845	BURPS1710b_0050	BURPS1710b_0050	amino acid ABC transporter, permease protein,	BURPS1710b_2295	BURPS1710b_2295	efflux transporter, RND family, MFP subunit	[TP0840-TP0965 (0.8653204)]
COG0477	COG0845	BURPS1710b_2030	kgtP1	dicarboxylic acid transporter PcaT	BURPS1710b_A0032	czcB	heavy metal resistance protein CzcB	[TP0840-TP0965 (0.8653204)]
COG0477	COG0845	BURPS1710b_A1898	gudP	MFS transporter, phthalate permease family	BURPS1710b_2195	BURPS1710b_2195	HlyD family secretion protein	[TP0840-TP0965 (0.8653204)]
COG0477	COG0845	BURPS1710b_0235	BURPS1710b_0235	drug resistance transporter, EmrB/QacA family	BURPS1710b_2670	mexE	multidrug efflux RND membrane fusion protein	[TP0840-TP0965 (0.8653204)]
COG0477	COG0845	BURPS1710b_A0486	BURPS1710b_A0486	major facilitator family transporter	BURPS1710b_A1840	ceoA	efflux transporter, RND family, MFP subunit	[TP0840-TP0965 (0.8653204)]
COG0477	COG0845	BURPS1710b_1959	BURPS1710b_1959	major facilitator family transporter	BURPS1710b_2670	mexE	multidrug efflux RND membrane fusion protein	[TP0840-TP0965 (0.8653204)]
COG0477	COG0845	BURPS1710b_A0027	BURPS1710b_A0027	putative sugar transport protein	BURPS1710b_A0032	czcB	heavy metal resistance protein CzcB	[TP0840-TP0965 (0.8653204)]
COG0477	COG0845	BURPS1710b_A1571	BURPS1710b_A1571	alpha-ketoglutarate permease	BURPS1710b_A1840	ceoA	efflux transporter, RND family, MFP subunit	[TP0840-TP0965 (0.8653204)]
COG0477	COG0845	BURPS1710b_2136	BURPS1710b_2136	drug resistance transporter, EmrB/QacA family	BURPS1710b_2057	amrA	RND multidrug efflux membrane fusion protein	[TP0840-TP0965 (0.8653204)]
COG0477	COG0845	BURPS1710b_A0088	BURPS1710b_A0088	major facilitator superfamily transporter	BURPS1710b_1501	sdeC	HlyD family secretion protein	[TP0840-TP0965 (0.8653204)]
COG0477	COG0845	BURPS1710b_1604	BURPS1710b_1604	major facilitator family tranporter	BURPS1710b_A2186	macA	macrolide efflux protein MacA	[TP0840-TP0965 (0.8653204)]
COG0477	COG0845	BURPS1710b_A1636	BURPS1710b_A1636	MFS transporter	BURPS1710b_3625	BURPS1710b_3625	secretion protein, putative	[TP0840-TP0965 (0.8653204)]
COG0477	COG0845	BURPS1710b_A2600	spcT	hypothetical protein	BURPS1710b_2295	BURPS1710b_2295	efflux transporter, RND family, MFP subunit	[TP0840-TP0965 (0.8653204)]
COG0477	COG0845	BURPS1710b_A2059	mfsA	putative transporter protein	BURPS1710b_2295	BURPS1710b_2295	efflux transporter, RND family, MFP subunit	[TP0840-TP0965 (0.8653204)]
COG0477	COG0845	BURPS1710b_0375	ampG	MFS family, muropeptide transporter	BURPS1710b_A0078	BURPS1710b_A0078	efflux transporter, RND family, MFP subunit	[TP0840-TP0965 (0.8653204)]
COG0477	COG0845	BURPS1710b_A0379	BURPS1710b_A0379	major facilitator family transporter	BURPS1710b_A2186	macA	macrolide efflux protein MacA	[TP0840-TP0965 (0.8653204)]
COG0477	COG0845	BURPS1710b_1865	BURPS1710b_1865	acyltransferase family protein	BURPS1710b_2670	mexE	multidrug efflux RND membrane fusion protein	[TP0840-TP0965 (0.8653204)]
COG0477	COG0845	BURPS1710b_A1268	BURPS1710b_A1268	MFS transporter	BURPS1710b_A1840	ceoA	efflux transporter, RND family, MFP subunit	[TP0840-TP0965 (0.8653204)]
COG0477	COG0845	BURPS1710b_1959	BURPS1710b_1959	major facilitator family transporter	BURPS1710b_A0289	BURPS1710b_A0289	secretion protein, putative	[TP0840-TP0965 (0.8653204)]
COG0477	COG0845	BURPS1710b_A0719	BURPS1710b_A0719	hypothetical protein	BURPS1710b_A1038	BURPS1710b_A1038	Type I antifreeze protein:HlyD family secretion	[TP0840-TP0965 (0.8653204)]
COG0477	COG0845	BURPS1710b_2541	BURPS1710b_2541	transporter, major facilitator family	BURPS1710b_2195	BURPS1710b_2195	HlyD family secretion protein	[TP0840-TP0965 (0.8653204)]
COG0477	COG0845	BURPS1710b_1596	BURPS1710b_1596	putative proline/betaine transporter	BURPS1710b_A1840	ceoA	efflux transporter, RND family, MFP subunit	[TP0840-TP0965 (0.8653204)]
COG0477	COG0845	BURPS1710b_1604	BURPS1710b_1604	major facilitator family tranporter	BURPS1710b_A1032	BURPS1710b_A1032	ABC-type export system, membrane fusion protein	[TP0840-TP0965 (0.8653204)]
COG0477	COG0845	BURPS1710b_1095	BURPS1710b_1095	MFS transporter	BURPS1710b_3625	BURPS1710b_3625	secretion protein, putative	[TP0840-TP0965 (0.8653204)]
COG0477	COG0845	BURPS1710b_A0132	BURPS1710b_A0132	putative transport/efflux protein	BURPS1710b_3625	BURPS1710b_3625	secretion protein, putative	[TP0840-TP0965 (0.8653204)]
COG0477	COG0845	BURPS1710b_A1879	mmr	major facilitator family transporter	BURPS1710b_A1038	BURPS1710b_A1038	Type I antifreeze protein:HlyD family secretion	[TP0840-TP0965 (0.8653204)]
COG0477	COG0845	BURPS1710b_1536	BURPS1710b_1536	major facilitator family transporter	BURPS1710b_A0289	BURPS1710b_A0289	secretion protein, putative	[TP0840-TP0965 (0.8653204)]
COG0477	COG0845	BURPS1710b_A1226	BURPS1710b_A1226	major facilitator family transporter	BURPS1710b_A1032	BURPS1710b_A1032	ABC-type export system, membrane fusion protein	[TP0840-TP0965 (0.8653204)]
COG0477	COG0845	BURPS1710b_3376	BURPS1710b_3376	major facilitator family transporter	BURPS1710b_2195	BURPS1710b_2195	HlyD family secretion protein	[TP0840-TP0965 (0.8653204)]
COG0477	COG0845	BURPS1710b_A0940	BURPS1710b_A0940	major facilitator family transporter	BURPS1710b_A0078	BURPS1710b_A0078	efflux transporter, RND family, MFP subunit	[TP0840-TP0965 (0.8653204)]
COG0477	COG0845	BURPS1710b_0969	deh4p	major facilitator family transporter	BURPS1710b_A1840	ceoA	efflux transporter, RND family, MFP subunit	[TP0840-TP0965 (0.8653204)]
COG0477	COG0845	BURPS1710b_A2505	BURPS1710b_A2505	major facilitator family transporter	BURPS1710b_A1840	ceoA	efflux transporter, RND family, MFP subunit	[TP0840-TP0965 (0.8653204)]
COG0477	COG0845	BURPS1710b_0831	BURPS1710b_0831	drug resistance transporter, EmrB/QacA family	BURPS1710b_A2186	macA	macrolide efflux protein MacA	[TP0840-TP0965 (0.8653204)]
COG0477	COG0845	BURPS1710b_A1571	BURPS1710b_A1571	alpha-ketoglutarate permease	BURPS1710b_A0289	BURPS1710b_A0289	secretion protein, putative	[TP0840-TP0965 (0.8653204)]
COG0477	COG0845	BURPS1710b_A2158	BURPS1710b_A2158	hypothetical protein	BURPS1710b_3625	BURPS1710b_3625	secretion protein, putative	[TP0840-TP0965 (0.8653204)]
COG0477	COG0845	BURPS1710b_1095	BURPS1710b_1095	MFS transporter	BURPS1710b_A0078	BURPS1710b_A0078	efflux transporter, RND family, MFP subunit	[TP0840-TP0965 (0.8653204)]
COG0477	COG0845	BURPS1710b_0694	BURPS1710b_0694	major facilitator family transporter	BURPS1710b_3625	BURPS1710b_3625	secretion protein, putative	[TP0840-TP0965 (0.8653204)]
COG0477	COG0845	BURPS1710b_A2234	BURPS1710b_A2234	drug resistance transporter, EmrB/QacA family	BURPS1710b_2195	BURPS1710b_2195	HlyD family secretion protein	[TP0840-TP0965 (0.8653204)]
COG0477	COG0845	BURPS1710b_1865	BURPS1710b_1865	acyltransferase family protein	BURPS1710b_2295	BURPS1710b_2295	efflux transporter, RND family, MFP subunit	[TP0840-TP0965 (0.8653204)]
COG0477	COG0845	BURPS1710b_A0602	BURPS1710b_A0602	alpha-ketoglutarate permease	BURPS1710b_A2186	macA	macrolide efflux protein MacA	[TP0840-TP0965 (0.8653204)]
COG0477	COG0845	BURPS1710b_A0719	BURPS1710b_A0719	hypothetical protein	BURPS1710b_A1840	ceoA	efflux transporter, RND family, MFP subunit	[TP0840-TP0965 (0.8653204)]
COG0477	COG0845	BURPS1710b_A0441	BURPS1710b_A0441	major facilitator family transporter	BURPS1710b_1018	BURPS1710b_1018	efflux transporter, RND family, MFP subunit	[TP0840-TP0965 (0.8653204)]
COG0477	COG0845	BURPS1710b_A1226	BURPS1710b_A1226	major facilitator family transporter	BURPS1710b_A1840	ceoA	efflux transporter, RND family, MFP subunit	[TP0840-TP0965 (0.8653204)]
COG0477	COG0845	BURPS1710b_0375	ampG	MFS family, muropeptide transporter	BURPS1710b_A1038	BURPS1710b_A1038	Type I antifreeze protein:HlyD family secretion	[TP0840-TP0965 (0.8653204)]
COG0477	COG0845	BURPS1710b_A2533	BURPS1710b_A2533	drug resistance transporter, EmrB/QacA family	BURPS1710b_A2186	macA	macrolide efflux protein MacA	[TP0840-TP0965 (0.8653204)]
COG0477	COG0845	BURPS1710b_A1636	BURPS1710b_A1636	MFS transporter	BURPS1710b_A0078	BURPS1710b_A0078	efflux transporter, RND family, MFP subunit	[TP0840-TP0965 (0.8653204)]
COG0477	COG0845	BURPS1710b_3059	BURPS1710b_3059	metabolite:proton symporter family protein	BURPS1710b_2670	mexE	multidrug efflux RND membrane fusion protein	[TP0840-TP0965 (0.8653204)]
COG0477	COG0845	BURPS1710b_2186	BURPS1710b_2186	major facilitator family transporter	BURPS1710b_A1032	BURPS1710b_A1032	ABC-type export system, membrane fusion protein	[TP0840-TP0965 (0.8653204)]
COG0477	COG0845	BURPS1710b_1052	BURPS1710b_1052	predicted 4-hydroxybenzoate transporter	BURPS1710b_2195	BURPS1710b_2195	HlyD family secretion protein	[TP0840-TP0965 (0.8653204)]
COG0477	COG0845	BURPS1710b_A0348	BURPS1710b_A0348	major facilitator family transporter	BURPS1710b_A1840	ceoA	efflux transporter, RND family, MFP subunit	[TP0840-TP0965 (0.8653204)]
COG0477	COG0845	BURPS1710b_2186	BURPS1710b_2186	major facilitator family transporter	BURPS1710b_0513	silB	efflux transporter, RND family, MFP subunit	[TP0840-TP0965 (0.8653204)]
COG0477	COG0845	BURPS1710b_A1558	BURPS1710b_A1558	4-hydroxybenzoate transporter	BURPS1710b_A1038	BURPS1710b_A1038	Type I antifreeze protein:HlyD family secretion	[TP0840-TP0965 (0.8653204)]
COG0477	COG0845	BURPS1710b_A2096	BURPS1710b_A2096	multidrug resistance protein	BURPS1710b_A1038	BURPS1710b_A1038	Type I antifreeze protein:HlyD family secretion	[TP0840-TP0965 (0.8653204)]
COG0477	COG0845	BURPS1710b_2136	BURPS1710b_2136	drug resistance transporter, EmrB/QacA family	BURPS1710b_A0032	czcB	heavy metal resistance protein CzcB	[TP0840-TP0965 (0.8653204)]
COG0477	COG0845	BURPS1710b_1267	proP18	MFS Superfamily multidrug efflux transporter	BURPS1710b_2057	amrA	RND multidrug efflux membrane fusion protein	[TP0840-TP0965 (0.8653204)]
COG0477	COG0845	BURPS1710b_2186	BURPS1710b_2186	major facilitator family transporter	BURPS1710b_A0078	BURPS1710b_A0078	efflux transporter, RND family, MFP subunit	[TP0840-TP0965 (0.8653204)]
COG0477	COG0845	BURPS1710b_A0486	BURPS1710b_A0486	major facilitator family transporter	BURPS1710b_2670	mexE	multidrug efflux RND membrane fusion protein	[TP0840-TP0965 (0.8653204)]
COG0477	COG0845	BURPS1710b_3376	BURPS1710b_3376	major facilitator family transporter	BURPS1710b_0513	silB	efflux transporter, RND family, MFP subunit	[TP0840-TP0965 (0.8653204)]
COG0477	COG0845	BURPS1710b_A1745	BURPS1710b_A1745	RemN protein	BURPS1710b_A0032	czcB	heavy metal resistance protein CzcB	[TP0840-TP0965 (0.8653204)]
COG0477	COG0845	BURPS1710b_A1266	BURPS1710b_A1266	putative MFS family transporter	BURPS1710b_A1840	ceoA	efflux transporter, RND family, MFP subunit	[TP0840-TP0965 (0.8653204)]
COG0477	COG0845	BURPS1710b_3613	BURPS1710b_3613	monocarboxylate MFS permease	BURPS1710b_0513	silB	efflux transporter, RND family, MFP subunit	[TP0840-TP0965 (0.8653204)]
COG0477	COG0845	BURPS1710b_A0132	BURPS1710b_A0132	putative transport/efflux protein	BURPS1710b_A0032	czcB	heavy metal resistance protein CzcB	[TP0840-TP0965 (0.8653204)]
COG0477	COG0845	BURPS1710b_A1661	BURPS1710b_A1661	major facilitator family transporter	BURPS1710b_2195	BURPS1710b_2195	HlyD family secretion protein	[TP0840-TP0965 (0.8653204)]
COG0477	COG0845	BURPS1710b_3195	frnF	drug resistance transporter, EmrB/QacA	BURPS1710b_2195	BURPS1710b_2195	HlyD family secretion protein	[TP0840-TP0965 (0.8653204)]
COG0477	COG0845	BURPS1710b_0028	BURPS1710b_0028	MFS permease	BURPS1710b_A2186	macA	macrolide efflux protein MacA	[TP0840-TP0965 (0.8653204)]
COG0477	COG0845	BURPS1710b_A1745	BURPS1710b_A1745	RemN protein	BURPS1710b_2057	amrA	RND multidrug efflux membrane fusion protein	[TP0840-TP0965 (0.8653204)]
COG0477	COG0845	BURPS1710b_A2096	BURPS1710b_A2096	multidrug resistance protein	BURPS1710b_A2186	macA	macrolide efflux protein MacA	[TP0840-TP0965 (0.8653204)]
COG0477	COG0845	BURPS1710b_A2435	BURPS1710b_A2435	major facilitator superfamily protein	BURPS1710b_A2186	macA	macrolide efflux protein MacA	[TP0840-TP0965 (0.8653204)]
COG0477	COG0845	BURPS1710b_A0132	BURPS1710b_A0132	putative transport/efflux protein	BURPS1710b_A0289	BURPS1710b_A0289	secretion protein, putative	[TP0840-TP0965 (0.8653204)]
COG0477	COG0845	BURPS1710b_A1879	mmr	major facilitator family transporter	BURPS1710b_2195	BURPS1710b_2195	HlyD family secretion protein	[TP0840-TP0965 (0.8653204)]
COG0477	COG0845	BURPS1710b_1818	BURPS1710b_1818	hypothetical protein	BURPS1710b_A2186	macA	macrolide efflux protein MacA	[TP0840-TP0965 (0.8653204)]
COG0477	COG0845	BURPS1710b_2136	BURPS1710b_2136	drug resistance transporter, EmrB/QacA family	BURPS1710b_2195	BURPS1710b_2195	HlyD family secretion protein	[TP0840-TP0965 (0.8653204)]
COG0477	COG0845	BURPS1710b_A0228	BURPS1710b_A0228	putative transport protein	BURPS1710b_2057	amrA	RND multidrug efflux membrane fusion protein	[TP0840-TP0965 (0.8653204)]
COG0477	COG0845	BURPS1710b_A0379	BURPS1710b_A0379	major facilitator family transporter	BURPS1710b_3625	BURPS1710b_3625	secretion protein, putative	[TP0840-TP0965 (0.8653204)]
COG0477	COG0845	BURPS1710b_A0372	BURPS1710b_A0372	multidrug resistance protein	BURPS1710b_0513	silB	efflux transporter, RND family, MFP subunit	[TP0840-TP0965 (0.8653204)]
COG0477	COG0845	BURPS1710b_1800	BURPS1710b_1800	drug resistance transporter, EmrB/QacA family	BURPS1710b_0513	silB	efflux transporter, RND family, MFP subunit	[TP0840-TP0965 (0.8653204)]
COG0477	COG0845	BURPS1710b_A2600	spcT	hypothetical protein	BURPS1710b_A1038	BURPS1710b_A1038	Type I antifreeze protein:HlyD family secretion	[TP0840-TP0965 (0.8653204)]
COG0477	COG0845	BURPS1710b_A2158	BURPS1710b_A2158	hypothetical protein	BURPS1710b_A0289	BURPS1710b_A0289	secretion protein, putative	[TP0840-TP0965 (0.8653204)]
COG0477	COG0845	BURPS1710b_1786	proP16	major facilitator family transporter	BURPS1710b_3625	BURPS1710b_3625	secretion protein, putative	[TP0840-TP0965 (0.8653204)]
COG0477	COG0845	BURPS1710b_1267	proP18	MFS Superfamily multidrug efflux transporter	BURPS1710b_A0078	BURPS1710b_A0078	efflux transporter, RND family, MFP subunit	[TP0840-TP0965 (0.8653204)]
COG0477	COG0845	BURPS1710b_2666	BURPS1710b_2666	MFS permease	BURPS1710b_2295	BURPS1710b_2295	efflux transporter, RND family, MFP subunit	[TP0840-TP0965 (0.8653204)]
COG0477	COG0845	BURPS1710b_A1558	BURPS1710b_A1558	4-hydroxybenzoate transporter	BURPS1710b_2057	amrA	RND multidrug efflux membrane fusion protein	[TP0840-TP0965 (0.8653204)]
COG0477	COG0845	BURPS1710b_1849	fsr	Fosmidomycin resistance protein	BURPS1710b_A0032	czcB	heavy metal resistance protein CzcB	[TP0840-TP0965 (0.8653204)]
COG0477	COG0845	BURPS1710b_A1268	BURPS1710b_A1268	MFS transporter	BURPS1710b_0513	silB	efflux transporter, RND family, MFP subunit	[TP0840-TP0965 (0.8653204)]
COG0477	COG0845	BURPS1710b_1596	BURPS1710b_1596	putative proline/betaine transporter	BURPS1710b_0513	silB	efflux transporter, RND family, MFP subunit	[TP0840-TP0965 (0.8653204)]
COG0477	COG0845	BURPS1710b_1536	BURPS1710b_1536	major facilitator family transporter	BURPS1710b_A1038	BURPS1710b_A1038	Type I antifreeze protein:HlyD family secretion	[TP0840-TP0965 (0.8653204)]
COG0477	COG0845	BURPS1710b_1865	BURPS1710b_1865	acyltransferase family protein	BURPS1710b_A0289	BURPS1710b_A0289	secretion protein, putative	[TP0840-TP0965 (0.8653204)]
COG0477	COG0845	BURPS1710b_2186	BURPS1710b_2186	major facilitator family transporter	BURPS1710b_A1840	ceoA	efflux transporter, RND family, MFP subunit	[TP0840-TP0965 (0.8653204)]
COG0477	COG0845	BURPS1710b_1596	BURPS1710b_1596	putative proline/betaine transporter	BURPS1710b_A0078	BURPS1710b_A0078	efflux transporter, RND family, MFP subunit	[TP0840-TP0965 (0.8653204)]
COG0477	COG0845	BURPS1710b_0375	ampG	MFS family, muropeptide transporter	BURPS1710b_A0032	czcB	heavy metal resistance protein CzcB	[TP0840-TP0965 (0.8653204)]
COG0477	COG0845	BURPS1710b_0780	BURPS1710b_0780	major facilitator family transporter	BURPS1710b_A2186	macA	macrolide efflux protein MacA	[TP0840-TP0965 (0.8653204)]
COG0477	COG0845	BURPS1710b_3195	frnF	drug resistance transporter, EmrB/QacA	BURPS1710b_A2186	macA	macrolide efflux protein MacA	[TP0840-TP0965 (0.8653204)]
COG0477	COG0845	BURPS1710b_0694	BURPS1710b_0694	major facilitator family transporter	BURPS1710b_A1038	BURPS1710b_A1038	Type I antifreeze protein:HlyD family secretion	[TP0840-TP0965 (0.8653204)]
COG0477	COG0845	BURPS1710b_0050	BURPS1710b_0050	amino acid ABC transporter, permease protein,	BURPS1710b_2057	amrA	RND multidrug efflux membrane fusion protein	[TP0840-TP0965 (0.8653204)]
COG0477	COG0845	BURPS1710b_0028	BURPS1710b_0028	MFS permease	BURPS1710b_3625	BURPS1710b_3625	secretion protein, putative	[TP0840-TP0965 (0.8653204)]
COG0477	COG0845	BURPS1710b_A2336	BURPS1710b_A2336	membrane protein	BURPS1710b_1018	BURPS1710b_1018	efflux transporter, RND family, MFP subunit	[TP0840-TP0965 (0.8653204)]
COG0477	COG0845	BURPS1710b_A0348	BURPS1710b_A0348	major facilitator family transporter	BURPS1710b_A1038	BURPS1710b_A1038	Type I antifreeze protein:HlyD family secretion	[TP0840-TP0965 (0.8653204)]
COG0477	COG0845	BURPS1710b_1800	BURPS1710b_1800	drug resistance transporter, EmrB/QacA family	BURPS1710b_A1840	ceoA	efflux transporter, RND family, MFP subunit	[TP0840-TP0965 (0.8653204)]
COG0477	COG0845	BURPS1710b_1233	proP23	major facilitator family transporter	BURPS1710b_1018	BURPS1710b_1018	efflux transporter, RND family, MFP subunit	[TP0840-TP0965 (0.8653204)]
COG0477	COG0845	BURPS1710b_3059	BURPS1710b_3059	metabolite:proton symporter family protein	BURPS1710b_A2186	macA	macrolide efflux protein MacA	[TP0840-TP0965 (0.8653204)]
COG0477	COG0845	BURPS1710b_A2234	BURPS1710b_A2234	drug resistance transporter, EmrB/QacA family	BURPS1710b_A0032	czcB	heavy metal resistance protein CzcB	[TP0840-TP0965 (0.8653204)]
COG0477	COG0845	BURPS1710b_A1268	BURPS1710b_A1268	MFS transporter	BURPS1710b_A0032	czcB	heavy metal resistance protein CzcB	[TP0840-TP0965 (0.8653204)]
COG0477	COG0845	BURPS1710b_A2336	BURPS1710b_A2336	membrane protein	BURPS1710b_2195	BURPS1710b_2195	HlyD family secretion protein	[TP0840-TP0965 (0.8653204)]
COG0477	COG0845	BURPS1710b_1267	proP18	MFS Superfamily multidrug efflux transporter	BURPS1710b_2195	BURPS1710b_2195	HlyD family secretion protein	[TP0840-TP0965 (0.8653204)]
COG0477	COG0845	BURPS1710b_A0379	BURPS1710b_A0379	major facilitator family transporter	BURPS1710b_A0078	BURPS1710b_A0078	efflux transporter, RND family, MFP subunit	[TP0840-TP0965 (0.8653204)]
COG0477	COG0845	BURPS1710b_A1879	mmr	major facilitator family transporter	BURPS1710b_1501	sdeC	HlyD family secretion protein	[TP0840-TP0965 (0.8653204)]
COG0477	COG0845	BURPS1710b_A0506	BURPS1710b_A0506	membrane transport protein	BURPS1710b_0513	silB	efflux transporter, RND family, MFP subunit	[TP0840-TP0965 (0.8653204)]
COG0477	COG0845	BURPS1710b_A0441	BURPS1710b_A0441	major facilitator family transporter	BURPS1710b_0513	silB	efflux transporter, RND family, MFP subunit	[TP0840-TP0965 (0.8653204)]
COG0477	COG0845	BURPS1710b_2186	BURPS1710b_2186	major facilitator family transporter	BURPS1710b_2295	BURPS1710b_2295	efflux transporter, RND family, MFP subunit	[TP0840-TP0965 (0.8653204)]
COG0477	COG0845	BURPS1710b_A0719	BURPS1710b_A0719	hypothetical protein	BURPS1710b_A0078	BURPS1710b_A0078	efflux transporter, RND family, MFP subunit	[TP0840-TP0965 (0.8653204)]
COG0477	COG0845	BURPS1710b_A2234	BURPS1710b_A2234	drug resistance transporter, EmrB/QacA family	BURPS1710b_1018	BURPS1710b_1018	efflux transporter, RND family, MFP subunit	[TP0840-TP0965 (0.8653204)]
COG0477	COG0845	BURPS1710b_2287	kguT	major facilitator family transporter	BURPS1710b_A0289	BURPS1710b_A0289	secretion protein, putative	[TP0840-TP0965 (0.8653204)]
COG0477	COG0845	BURPS1710b_A0707	BURPS1710b_A0707	drug resistance transporter, EmrB/QacA family	BURPS1710b_A1038	BURPS1710b_A1038	Type I antifreeze protein:HlyD family secretion	[TP0840-TP0965 (0.8653204)]
COG0477	COG0845	BURPS1710b_A1327	BURPS1710b_A1327	major facilitator family transporter	BURPS1710b_1018	BURPS1710b_1018	efflux transporter, RND family, MFP subunit	[TP0840-TP0965 (0.8653204)]
COG0477	COG0845	BURPS1710b_3613	BURPS1710b_3613	monocarboxylate MFS permease	BURPS1710b_A0032	czcB	heavy metal resistance protein CzcB	[TP0840-TP0965 (0.8653204)]
COG0477	COG0845	BURPS1710b_0436	BURPS1710b_0436	major facilitator family transporter	BURPS1710b_A1038	BURPS1710b_A1038	Type I antifreeze protein:HlyD family secretion	[TP0840-TP0965 (0.8653204)]
COG0477	COG0845	BURPS1710b_A0271	BURPS1710b_A0271	transporter, major facilitator family	BURPS1710b_A1032	BURPS1710b_A1032	ABC-type export system, membrane fusion protein	[TP0840-TP0965 (0.8653204)]
COG0477	COG0845	BURPS1710b_A2505	BURPS1710b_A2505	major facilitator family transporter	BURPS1710b_A0078	BURPS1710b_A0078	efflux transporter, RND family, MFP subunit	[TP0840-TP0965 (0.8653204)]
COG0477	COG0845	BURPS1710b_A1226	BURPS1710b_A1226	major facilitator family transporter	BURPS1710b_A0032	czcB	heavy metal resistance protein CzcB	[TP0840-TP0965 (0.8653204)]
COG0477	COG0845	BURPS1710b_2378	emrY	hypothetical protein	BURPS1710b_A0032	czcB	heavy metal resistance protein CzcB	[TP0840-TP0965 (0.8653204)]
COG0477	COG0845	BURPS1710b_0050	BURPS1710b_0050	amino acid ABC transporter, permease protein,	BURPS1710b_A0078	BURPS1710b_A0078	efflux transporter, RND family, MFP subunit	[TP0840-TP0965 (0.8653204)]
COG0477	COG0845	BURPS1710b_0831	BURPS1710b_0831	drug resistance transporter, EmrB/QacA family	BURPS1710b_3625	BURPS1710b_3625	secretion protein, putative	[TP0840-TP0965 (0.8653204)]
COG0477	COG0845	BURPS1710b_1095	BURPS1710b_1095	MFS transporter	BURPS1710b_A1032	BURPS1710b_A1032	ABC-type export system, membrane fusion protein	[TP0840-TP0965 (0.8653204)]
COG0477	COG0845	BURPS1710b_A1982	BURPS1710b_A1982	major facilitator family transporter	BURPS1710b_A0078	BURPS1710b_A0078	efflux transporter, RND family, MFP subunit	[TP0840-TP0965 (0.8653204)]
COG0477	COG0845	BURPS1710b_3059	BURPS1710b_3059	metabolite:proton symporter family protein	BURPS1710b_A0078	BURPS1710b_A0078	efflux transporter, RND family, MFP subunit	[TP0840-TP0965 (0.8653204)]
COG0477	COG0845	BURPS1710b_3016	citA	citrate-proton symporter	BURPS1710b_3625	BURPS1710b_3625	secretion protein, putative	[TP0840-TP0965 (0.8653204)]
COG0477	COG0845	BURPS1710b_1596	BURPS1710b_1596	putative proline/betaine transporter	BURPS1710b_3625	BURPS1710b_3625	secretion protein, putative	[TP0840-TP0965 (0.8653204)]
COG0477	COG0845	BURPS1710b_1052	BURPS1710b_1052	predicted 4-hydroxybenzoate transporter	BURPS1710b_1018	BURPS1710b_1018	efflux transporter, RND family, MFP subunit	[TP0840-TP0965 (0.8653204)]
COG0477	COG0845	BURPS1710b_1786	proP16	major facilitator family transporter	BURPS1710b_2195	BURPS1710b_2195	HlyD family secretion protein	[TP0840-TP0965 (0.8653204)]
COG0477	COG0845	BURPS1710b_1918	BURPS1710b_1918	drug resistance transporter, EmrB/QacA family	BURPS1710b_1018	BURPS1710b_1018	efflux transporter, RND family, MFP subunit	[TP0840-TP0965 (0.8653204)]
COG0477	COG0845	BURPS1710b_3195	frnF	drug resistance transporter, EmrB/QacA	BURPS1710b_A0078	BURPS1710b_A0078	efflux transporter, RND family, MFP subunit	[TP0840-TP0965 (0.8653204)]
COG0477	COG0845	BURPS1710b_0375	ampG	MFS family, muropeptide transporter	BURPS1710b_A2186	macA	macrolide efflux protein MacA	[TP0840-TP0965 (0.8653204)]
COG0477	COG0845	BURPS1710b_3465	BURPS1710b_3465	MFS transporter	BURPS1710b_2057	amrA	RND multidrug efflux membrane fusion protein	[TP0840-TP0965 (0.8653204)]
COG0477	COG0845	BURPS1710b_3226	BURPS1710b_3226	MFS-family membrane transport protein	BURPS1710b_2295	BURPS1710b_2295	efflux transporter, RND family, MFP subunit	[TP0840-TP0965 (0.8653204)]
COG0477	COG0845	BURPS1710b_1786	proP16	major facilitator family transporter	BURPS1710b_2057	amrA	RND multidrug efflux membrane fusion protein	[TP0840-TP0965 (0.8653204)]
COG0477	COG0845	BURPS1710b_2287	kguT	major facilitator family transporter	BURPS1710b_0513	silB	efflux transporter, RND family, MFP subunit	[TP0840-TP0965 (0.8653204)]
COG0477	COG0845	BURPS1710b_A2505	BURPS1710b_A2505	major facilitator family transporter	BURPS1710b_A0289	BURPS1710b_A0289	secretion protein, putative	[TP0840-TP0965 (0.8653204)]
COG0477	COG0845	BURPS1710b_A0602	BURPS1710b_A0602	alpha-ketoglutarate permease	BURPS1710b_A0078	BURPS1710b_A0078	efflux transporter, RND family, MFP subunit	[TP0840-TP0965 (0.8653204)]
COG0477	COG0845	BURPS1710b_0694	BURPS1710b_0694	major facilitator family transporter	BURPS1710b_2295	BURPS1710b_2295	efflux transporter, RND family, MFP subunit	[TP0840-TP0965 (0.8653204)]
COG0477	COG0845	BURPS1710b_0028	BURPS1710b_0028	MFS permease	BURPS1710b_2195	BURPS1710b_2195	HlyD family secretion protein	[TP0840-TP0965 (0.8653204)]
COG0477	COG0845	BURPS1710b_A0348	BURPS1710b_A0348	major facilitator family transporter	BURPS1710b_A0289	BURPS1710b_A0289	secretion protein, putative	[TP0840-TP0965 (0.8653204)]
COG0477	COG0845	BURPS1710b_A2600	spcT	hypothetical protein	BURPS1710b_2057	amrA	RND multidrug efflux membrane fusion protein	[TP0840-TP0965 (0.8653204)]
COG0477	COG0845	BURPS1710b_3613	BURPS1710b_3613	monocarboxylate MFS permease	BURPS1710b_A0289	BURPS1710b_A0289	secretion protein, putative	[TP0840-TP0965 (0.8653204)]
COG0477	COG0845	BURPS1710b_1800	BURPS1710b_1800	drug resistance transporter, EmrB/QacA family	BURPS1710b_A2186	macA	macrolide efflux protein MacA	[TP0840-TP0965 (0.8653204)]
COG0477	COG0845	BURPS1710b_A0253	BURPS1710b_A0253	major facilitator family transporter	BURPS1710b_A1032	BURPS1710b_A1032	ABC-type export system, membrane fusion protein	[TP0840-TP0965 (0.8653204)]
COG0477	COG0845	BURPS1710b_1233	proP23	major facilitator family transporter	BURPS1710b_2295	BURPS1710b_2295	efflux transporter, RND family, MFP subunit	[TP0840-TP0965 (0.8653204)]
COG0477	COG0845	BURPS1710b_1786	proP16	major facilitator family transporter	BURPS1710b_A1032	BURPS1710b_A1032	ABC-type export system, membrane fusion protein	[TP0840-TP0965 (0.8653204)]
COG0477	COG0845	BURPS1710b_0969	deh4p	major facilitator family transporter	BURPS1710b_2195	BURPS1710b_2195	HlyD family secretion protein	[TP0840-TP0965 (0.8653204)]
COG0477	COG0845	BURPS1710b_A2600	spcT	hypothetical protein	BURPS1710b_A1032	BURPS1710b_A1032	ABC-type export system, membrane fusion protein	[TP0840-TP0965 (0.8653204)]
COG0477	COG0845	BURPS1710b_A0027	BURPS1710b_A0027	putative sugar transport protein	BURPS1710b_1501	sdeC	HlyD family secretion protein	[TP0840-TP0965 (0.8653204)]
COG0477	COG0845	BURPS1710b_A1268	BURPS1710b_A1268	MFS transporter	BURPS1710b_2670	mexE	multidrug efflux RND membrane fusion protein	[TP0840-TP0965 (0.8653204)]
COG0477	COG0845	BURPS1710b_A2520	BURPS1710b_A2520	major facilitator family transporter	BURPS1710b_A1840	ceoA	efflux transporter, RND family, MFP subunit	[TP0840-TP0965 (0.8653204)]
COG0477	COG0845	BURPS1710b_2666	BURPS1710b_2666	MFS permease	BURPS1710b_A1840	ceoA	efflux transporter, RND family, MFP subunit	[TP0840-TP0965 (0.8653204)]
COG0477	COG0845	BURPS1710b_1918	BURPS1710b_1918	drug resistance transporter, EmrB/QacA family	BURPS1710b_0513	silB	efflux transporter, RND family, MFP subunit	[TP0840-TP0965 (0.8653204)]
COG0477	COG0845	BURPS1710b_1849	fsr	Fosmidomycin resistance protein	BURPS1710b_2295	BURPS1710b_2295	efflux transporter, RND family, MFP subunit	[TP0840-TP0965 (0.8653204)]
COG0477	COG0845	BURPS1710b_A1982	BURPS1710b_A1982	major facilitator family transporter	BURPS1710b_1018	BURPS1710b_1018	efflux transporter, RND family, MFP subunit	[TP0840-TP0965 (0.8653204)]
COG0477	COG0845	BURPS1710b_0028	BURPS1710b_0028	MFS permease	BURPS1710b_2295	BURPS1710b_2295	efflux transporter, RND family, MFP subunit	[TP0840-TP0965 (0.8653204)]
COG0477	COG0845	BURPS1710b_1267	proP18	MFS Superfamily multidrug efflux transporter	BURPS1710b_2295	BURPS1710b_2295	efflux transporter, RND family, MFP subunit	[TP0840-TP0965 (0.8653204)]
COG0477	COG0845	BURPS1710b_A2096	BURPS1710b_A2096	multidrug resistance protein	BURPS1710b_A0032	czcB	heavy metal resistance protein CzcB	[TP0840-TP0965 (0.8653204)]
COG0477	COG0845	BURPS1710b_0969	deh4p	major facilitator family transporter	BURPS1710b_2295	BURPS1710b_2295	efflux transporter, RND family, MFP subunit	[TP0840-TP0965 (0.8653204)]
COG0477	COG0845	BURPS1710b_3226	BURPS1710b_3226	MFS-family membrane transport protein	BURPS1710b_A0032	czcB	heavy metal resistance protein CzcB	[TP0840-TP0965 (0.8653204)]
COG0477	COG0845	BURPS1710b_A0004	rbmK	drug resistance transporter, EmrB/QacA family	BURPS1710b_A2186	macA	macrolide efflux protein MacA	[TP0840-TP0965 (0.8653204)]
COG0477	COG0845	BURPS1710b_A2158	BURPS1710b_A2158	hypothetical protein	BURPS1710b_A0032	czcB	heavy metal resistance protein CzcB	[TP0840-TP0965 (0.8653204)]
COG0477	COG0845	BURPS1710b_A0372	BURPS1710b_A0372	multidrug resistance protein	BURPS1710b_A1032	BURPS1710b_A1032	ABC-type export system, membrane fusion protein	[TP0840-TP0965 (0.8653204)]
COG0477	COG0845	BURPS1710b_0436	BURPS1710b_0436	major facilitator family transporter	BURPS1710b_1501	sdeC	HlyD family secretion protein	[TP0840-TP0965 (0.8653204)]
COG0477	COG0845	BURPS1710b_A1558	BURPS1710b_A1558	4-hydroxybenzoate transporter	BURPS1710b_A1840	ceoA	efflux transporter, RND family, MFP subunit	[TP0840-TP0965 (0.8653204)]
COG0477	COG0845	BURPS1710b_A1745	BURPS1710b_A1745	RemN protein	BURPS1710b_A2186	macA	macrolide efflux protein MacA	[TP0840-TP0965 (0.8653204)]
COG0477	COG0845	BURPS1710b_A1636	BURPS1710b_A1636	MFS transporter	BURPS1710b_A1032	BURPS1710b_A1032	ABC-type export system, membrane fusion protein	[TP0840-TP0965 (0.8653204)]
COG0477	COG0845	BURPS1710b_A2364	mhpT	3-hydroxyphenylpropionic acid transporter	BURPS1710b_A0032	czcB	heavy metal resistance protein CzcB	[TP0840-TP0965 (0.8653204)]
COG0477	COG0845	BURPS1710b_2779	BURPS1710b_2779	major facilitator family transporter	BURPS1710b_2195	BURPS1710b_2195	HlyD family secretion protein	[TP0840-TP0965 (0.8653204)]
COG0477	COG0845	BURPS1710b_A0350	BURPS1710b_A0350	major facilitator family transporter	BURPS1710b_A2186	macA	macrolide efflux protein MacA	[TP0840-TP0965 (0.8653204)]
COG0477	COG0845	BURPS1710b_A0506	BURPS1710b_A0506	membrane transport protein	BURPS1710b_1018	BURPS1710b_1018	efflux transporter, RND family, MFP subunit	[TP0840-TP0965 (0.8653204)]
COG0477	COG0845	BURPS1710b_0436	BURPS1710b_0436	major facilitator family transporter	BURPS1710b_0513	silB	efflux transporter, RND family, MFP subunit	[TP0840-TP0965 (0.8653204)]
COG0477	COG0845	BURPS1710b_A0441	BURPS1710b_A0441	major facilitator family transporter	BURPS1710b_A1038	BURPS1710b_A1038	Type I antifreeze protein:HlyD family secretion	[TP0840-TP0965 (0.8653204)]
COG0477	COG0845	BURPS1710b_1667	BURPS1710b_1667	gp59	BURPS1710b_0513	silB	efflux transporter, RND family, MFP subunit	[TP0840-TP0965 (0.8653204)]
COG0477	COG0845	BURPS1710b_A2234	BURPS1710b_A2234	drug resistance transporter, EmrB/QacA family	BURPS1710b_A0289	BURPS1710b_A0289	secretion protein, putative	[TP0840-TP0965 (0.8653204)]
COG0477	COG0845	BURPS1710b_A2533	BURPS1710b_A2533	drug resistance transporter, EmrB/QacA family	BURPS1710b_A0078	BURPS1710b_A0078	efflux transporter, RND family, MFP subunit	[TP0840-TP0965 (0.8653204)]
COG0477	COG0845	BURPS1710b_A1571	BURPS1710b_A1571	alpha-ketoglutarate permease	BURPS1710b_2057	amrA	RND multidrug efflux membrane fusion protein	[TP0840-TP0965 (0.8653204)]
COG0477	COG0845	BURPS1710b_A2600	spcT	hypothetical protein	BURPS1710b_1018	BURPS1710b_1018	efflux transporter, RND family, MFP subunit	[TP0840-TP0965 (0.8653204)]
COG0477	COG0845	BURPS1710b_A2520	BURPS1710b_A2520	major facilitator family transporter	BURPS1710b_3625	BURPS1710b_3625	secretion protein, putative	[TP0840-TP0965 (0.8653204)]
COG0477	COG0845	BURPS1710b_A0707	BURPS1710b_A0707	drug resistance transporter, EmrB/QacA family	BURPS1710b_A2186	macA	macrolide efflux protein MacA	[TP0840-TP0965 (0.8653204)]
COG0477	COG0845	BURPS1710b_1849	fsr	Fosmidomycin resistance protein	BURPS1710b_1501	sdeC	HlyD family secretion protein	[TP0840-TP0965 (0.8653204)]
COG0477	COG0845	BURPS1710b_A1809	BURPS1710b_A1809	major facilitator family transporter	BURPS1710b_A0289	BURPS1710b_A0289	secretion protein, putative	[TP0840-TP0965 (0.8653204)]
COG0477	COG0845	BURPS1710b_1404	BURPS1710b_1404	major facilitator family transporter	BURPS1710b_2295	BURPS1710b_2295	efflux transporter, RND family, MFP subunit	[TP0840-TP0965 (0.8653204)]
COG0477	COG0845	BURPS1710b_A1401	BURPS1710b_A1401	oxalate/formate antiporter	BURPS1710b_1501	sdeC	HlyD family secretion protein	[TP0840-TP0965 (0.8653204)]
COG0477	COG0845	BURPS1710b_1307	BURPS1710b_1307	major facilitator family transporter	BURPS1710b_2195	BURPS1710b_2195	HlyD family secretion protein	[TP0840-TP0965 (0.8653204)]
COG0477	COG0845	BURPS1710b_A2600	spcT	hypothetical protein	BURPS1710b_A0032	czcB	heavy metal resistance protein CzcB	[TP0840-TP0965 (0.8653204)]
COG0477	COG0845	BURPS1710b_A1226	BURPS1710b_A1226	major facilitator family transporter	BURPS1710b_3625	BURPS1710b_3625	secretion protein, putative	[TP0840-TP0965 (0.8653204)]
COG0477	COG0845	BURPS1710b_A2158	BURPS1710b_A2158	hypothetical protein	BURPS1710b_A2186	macA	macrolide efflux protein MacA	[TP0840-TP0965 (0.8653204)]
COG0477	COG0845	BURPS1710b_A0209	BURPS1710b_A0209	putative sugar transporter	BURPS1710b_2670	mexE	multidrug efflux RND membrane fusion protein	[TP0840-TP0965 (0.8653204)]
COG0477	COG0845	BURPS1710b_1959	BURPS1710b_1959	major facilitator family transporter	BURPS1710b_A1840	ceoA	efflux transporter, RND family, MFP subunit	[TP0840-TP0965 (0.8653204)]
COG0477	COG0845	BURPS1710b_A2435	BURPS1710b_A2435	major facilitator superfamily protein	BURPS1710b_1501	sdeC	HlyD family secretion protein	[TP0840-TP0965 (0.8653204)]
COG0477	COG0845	BURPS1710b_A0228	BURPS1710b_A0228	putative transport protein	BURPS1710b_2295	BURPS1710b_2295	efflux transporter, RND family, MFP subunit	[TP0840-TP0965 (0.8653204)]
COG0477	COG0845	BURPS1710b_A1571	BURPS1710b_A1571	alpha-ketoglutarate permease	BURPS1710b_0513	silB	efflux transporter, RND family, MFP subunit	[TP0840-TP0965 (0.8653204)]
COG0477	COG0845	BURPS1710b_3226	BURPS1710b_3226	MFS-family membrane transport protein	BURPS1710b_2670	mexE	multidrug efflux RND membrane fusion protein	[TP0840-TP0965 (0.8653204)]
COG0477	COG0845	BURPS1710b_A1558	BURPS1710b_A1558	4-hydroxybenzoate transporter	BURPS1710b_A0032	czcB	heavy metal resistance protein CzcB	[TP0840-TP0965 (0.8653204)]
COG0477	COG0845	BURPS1710b_A2520	BURPS1710b_A2520	major facilitator family transporter	BURPS1710b_A2186	macA	macrolide efflux protein MacA	[TP0840-TP0965 (0.8653204)]
COG0477	COG0845	BURPS1710b_2779	BURPS1710b_2779	major facilitator family transporter	BURPS1710b_3625	BURPS1710b_3625	secretion protein, putative	[TP0840-TP0965 (0.8653204)]
COG0477	COG0845	BURPS1710b_A2435	BURPS1710b_A2435	major facilitator superfamily protein	BURPS1710b_2195	BURPS1710b_2195	HlyD family secretion protein	[TP0840-TP0965 (0.8653204)]
COG0477	COG0845	BURPS1710b_A2234	BURPS1710b_A2234	drug resistance transporter, EmrB/QacA family	BURPS1710b_1501	sdeC	HlyD family secretion protein	[TP0840-TP0965 (0.8653204)]
COG0477	COG0845	BURPS1710b_A1809	BURPS1710b_A1809	major facilitator family transporter	BURPS1710b_A0078	BURPS1710b_A0078	efflux transporter, RND family, MFP subunit	[TP0840-TP0965 (0.8653204)]
COG0477	COG0845	BURPS1710b_A0940	BURPS1710b_A0940	major facilitator family transporter	BURPS1710b_A2186	macA	macrolide efflux protein MacA	[TP0840-TP0965 (0.8653204)]
COG0477	COG0845	BURPS1710b_1536	BURPS1710b_1536	major facilitator family transporter	BURPS1710b_3625	BURPS1710b_3625	secretion protein, putative	[TP0840-TP0965 (0.8653204)]
COG0477	COG0845	BURPS1710b_A1745	BURPS1710b_A1745	RemN protein	BURPS1710b_A0078	BURPS1710b_A0078	efflux transporter, RND family, MFP subunit	[TP0840-TP0965 (0.8653204)]
COG0477	COG0845	BURPS1710b_3229	BURPS1710b_3229	4-hydroxybenzoate transporter	BURPS1710b_2057	amrA	RND multidrug efflux membrane fusion protein	[TP0840-TP0965 (0.8653204)]
COG0477	COG0845	BURPS1710b_A1226	BURPS1710b_A1226	major facilitator family transporter	BURPS1710b_1501	sdeC	HlyD family secretion protein	[TP0840-TP0965 (0.8653204)]
COG0477	COG0845	BURPS1710b_0028	BURPS1710b_0028	MFS permease	BURPS1710b_2057	amrA	RND multidrug efflux membrane fusion protein	[TP0840-TP0965 (0.8653204)]
COG0477	COG0845	BURPS1710b_A0088	BURPS1710b_A0088	major facilitator superfamily transporter	BURPS1710b_A0032	czcB	heavy metal resistance protein CzcB	[TP0840-TP0965 (0.8653204)]
COG0477	COG0845	BURPS1710b_A0441	BURPS1710b_A0441	major facilitator family transporter	BURPS1710b_A0078	BURPS1710b_A0078	efflux transporter, RND family, MFP subunit	[TP0840-TP0965 (0.8653204)]
COG0477	COG0845	BURPS1710b_3613	BURPS1710b_3613	monocarboxylate MFS permease	BURPS1710b_1501	sdeC	HlyD family secretion protein	[TP0840-TP0965 (0.8653204)]
COG0477	COG0845	BURPS1710b_A1327	BURPS1710b_A1327	major facilitator family transporter	BURPS1710b_A2186	macA	macrolide efflux protein MacA	[TP0840-TP0965 (0.8653204)]
COG0477	COG0845	BURPS1710b_3465	BURPS1710b_3465	MFS transporter	BURPS1710b_0513	silB	efflux transporter, RND family, MFP subunit	[TP0840-TP0965 (0.8653204)]
COG0477	COG0845	BURPS1710b_A0253	BURPS1710b_A0253	major facilitator family transporter	BURPS1710b_A0032	czcB	heavy metal resistance protein CzcB	[TP0840-TP0965 (0.8653204)]
COG0477	COG0845	BURPS1710b_1052	BURPS1710b_1052	predicted 4-hydroxybenzoate transporter	BURPS1710b_2057	amrA	RND multidrug efflux membrane fusion protein	[TP0840-TP0965 (0.8653204)]
COG0477	COG0845	BURPS1710b_A2234	BURPS1710b_A2234	drug resistance transporter, EmrB/QacA family	BURPS1710b_A0078	BURPS1710b_A0078	efflux transporter, RND family, MFP subunit	[TP0840-TP0965 (0.8653204)]
COG0477	COG0845	BURPS1710b_A1266	BURPS1710b_A1266	putative MFS family transporter	BURPS1710b_A0078	BURPS1710b_A0078	efflux transporter, RND family, MFP subunit	[TP0840-TP0965 (0.8653204)]
COG0477	COG0845	BURPS1710b_A2505	BURPS1710b_A2505	major facilitator family transporter	BURPS1710b_A2186	macA	macrolide efflux protein MacA	[TP0840-TP0965 (0.8653204)]
COG0477	COG0845	BURPS1710b_3059	BURPS1710b_3059	metabolite:proton symporter family protein	BURPS1710b_1018	BURPS1710b_1018	efflux transporter, RND family, MFP subunit	[TP0840-TP0965 (0.8653204)]
COG0477	COG0845	BURPS1710b_3376	BURPS1710b_3376	major facilitator family transporter	BURPS1710b_A1032	BURPS1710b_A1032	ABC-type export system, membrane fusion protein	[TP0840-TP0965 (0.8653204)]
COG0477	COG0845	BURPS1710b_1667	BURPS1710b_1667	gp59	BURPS1710b_A2186	macA	macrolide efflux protein MacA	[TP0840-TP0965 (0.8653204)]
COG0477	COG0845	BURPS1710b_0831	BURPS1710b_0831	drug resistance transporter, EmrB/QacA family	BURPS1710b_2670	mexE	multidrug efflux RND membrane fusion protein	[TP0840-TP0965 (0.8653204)]
COG0477	COG0845	BURPS1710b_1959	BURPS1710b_1959	major facilitator family transporter	BURPS1710b_3625	BURPS1710b_3625	secretion protein, putative	[TP0840-TP0965 (0.8653204)]
COG0477	COG0845	BURPS1710b_A0027	BURPS1710b_A0027	putative sugar transport protein	BURPS1710b_A2186	macA	macrolide efflux protein MacA	[TP0840-TP0965 (0.8653204)]
COG0477	COG0845	BURPS1710b_1404	BURPS1710b_1404	major facilitator family transporter	BURPS1710b_A1038	BURPS1710b_A1038	Type I antifreeze protein:HlyD family secretion	[TP0840-TP0965 (0.8653204)]
COG0477	COG0845	BURPS1710b_3195	frnF	drug resistance transporter, EmrB/QacA	BURPS1710b_A1032	BURPS1710b_A1032	ABC-type export system, membrane fusion protein	[TP0840-TP0965 (0.8653204)]
COG0477	COG0845	BURPS1710b_2541	BURPS1710b_2541	transporter, major facilitator family	BURPS1710b_A1038	BURPS1710b_A1038	Type I antifreeze protein:HlyD family secretion	[TP0840-TP0965 (0.8653204)]
COG0477	COG0845	BURPS1710b_2136	BURPS1710b_2136	drug resistance transporter, EmrB/QacA family	BURPS1710b_1018	BURPS1710b_1018	efflux transporter, RND family, MFP subunit	[TP0840-TP0965 (0.8653204)]
COG0477	COG0845	BURPS1710b_0780	BURPS1710b_0780	major facilitator family transporter	BURPS1710b_A1032	BURPS1710b_A1032	ABC-type export system, membrane fusion protein	[TP0840-TP0965 (0.8653204)]
COG0477	COG0845	BURPS1710b_A1809	BURPS1710b_A1809	major facilitator family transporter	BURPS1710b_A0032	czcB	heavy metal resistance protein CzcB	[TP0840-TP0965 (0.8653204)]
COG0477	COG0845	BURPS1710b_1818	BURPS1710b_1818	hypothetical protein	BURPS1710b_3625	BURPS1710b_3625	secretion protein, putative	[TP0840-TP0965 (0.8653204)]
COG0477	COG0845	BURPS1710b_0375	ampG	MFS family, muropeptide transporter	BURPS1710b_A0289	BURPS1710b_A0289	secretion protein, putative	[TP0840-TP0965 (0.8653204)]
COG0477	COG0845	BURPS1710b_1052	BURPS1710b_1052	predicted 4-hydroxybenzoate transporter	BURPS1710b_2670	mexE	multidrug efflux RND membrane fusion protein	[TP0840-TP0965 (0.8653204)]
COG0477	COG0845	BURPS1710b_0831	BURPS1710b_0831	drug resistance transporter, EmrB/QacA family	BURPS1710b_A1038	BURPS1710b_A1038	Type I antifreeze protein:HlyD family secretion	[TP0840-TP0965 (0.8653204)]
COG0477	COG0845	BURPS1710b_A2059	mfsA	putative transporter protein	BURPS1710b_2057	amrA	RND multidrug efflux membrane fusion protein	[TP0840-TP0965 (0.8653204)]
COG0477	COG0845	BURPS1710b_A1881	BURPS1710b_A1881	major facilitator family transporter	BURPS1710b_2057	amrA	RND multidrug efflux membrane fusion protein	[TP0840-TP0965 (0.8653204)]
COG0477	COG0845	BURPS1710b_A2533	BURPS1710b_A2533	drug resistance transporter, EmrB/QacA family	BURPS1710b_2295	BURPS1710b_2295	efflux transporter, RND family, MFP subunit	[TP0840-TP0965 (0.8653204)]
COG0477	COG0845	BURPS1710b_A0088	BURPS1710b_A0088	major facilitator superfamily transporter	BURPS1710b_2057	amrA	RND multidrug efflux membrane fusion protein	[TP0840-TP0965 (0.8653204)]
COG0477	COG0845	BURPS1710b_A0716	BURPS1710b_A0716	4-hydroxybenzoate transporter	BURPS1710b_A0289	BURPS1710b_A0289	secretion protein, putative	[TP0840-TP0965 (0.8653204)]
COG0477	COG0845	BURPS1710b_A1442	dgoT	major facilitator family transporter	BURPS1710b_1018	BURPS1710b_1018	efflux transporter, RND family, MFP subunit	[TP0840-TP0965 (0.8653204)]
COG0477	COG0845	BURPS1710b_A1809	BURPS1710b_A1809	major facilitator family transporter	BURPS1710b_A1038	BURPS1710b_A1038	Type I antifreeze protein:HlyD family secretion	[TP0840-TP0965 (0.8653204)]
COG0477	COG0845	BURPS1710b_2287	kguT	major facilitator family transporter	BURPS1710b_3625	BURPS1710b_3625	secretion protein, putative	[TP0840-TP0965 (0.8653204)]
COG0477	COG0845	BURPS1710b_1786	proP16	major facilitator family transporter	BURPS1710b_2670	mexE	multidrug efflux RND membrane fusion protein	[TP0840-TP0965 (0.8653204)]
COG0477	COG0845	BURPS1710b_A2234	BURPS1710b_A2234	drug resistance transporter, EmrB/QacA family	BURPS1710b_A2186	macA	macrolide efflux protein MacA	[TP0840-TP0965 (0.8653204)]
COG0477	COG0845	BURPS1710b_A0716	BURPS1710b_A0716	4-hydroxybenzoate transporter	BURPS1710b_A1032	BURPS1710b_A1032	ABC-type export system, membrane fusion protein	[TP0840-TP0965 (0.8653204)]
COG0477	COG0845	BURPS1710b_A2505	BURPS1710b_A2505	major facilitator family transporter	BURPS1710b_A1032	BURPS1710b_A1032	ABC-type export system, membrane fusion protein	[TP0840-TP0965 (0.8653204)]
COG0477	COG0845	BURPS1710b_1918	BURPS1710b_1918	drug resistance transporter, EmrB/QacA family	BURPS1710b_2670	mexE	multidrug efflux RND membrane fusion protein	[TP0840-TP0965 (0.8653204)]
COG0477	COG0845	BURPS1710b_A1898	gudP	MFS transporter, phthalate permease family	BURPS1710b_2670	mexE	multidrug efflux RND membrane fusion protein	[TP0840-TP0965 (0.8653204)]
COG0477	COG0845	BURPS1710b_A0132	BURPS1710b_A0132	putative transport/efflux protein	BURPS1710b_2057	amrA	RND multidrug efflux membrane fusion protein	[TP0840-TP0965 (0.8653204)]
COG0477	COG0845	BURPS1710b_A2520	BURPS1710b_A2520	major facilitator family transporter	BURPS1710b_2670	mexE	multidrug efflux RND membrane fusion protein	[TP0840-TP0965 (0.8653204)]
COG0477	COG0845	BURPS1710b_A1442	dgoT	major facilitator family transporter	BURPS1710b_A0078	BURPS1710b_A0078	efflux transporter, RND family, MFP subunit	[TP0840-TP0965 (0.8653204)]
COG0477	COG0845	BURPS1710b_1786	proP16	major facilitator family transporter	BURPS1710b_1501	sdeC	HlyD family secretion protein	[TP0840-TP0965 (0.8653204)]
COG0477	COG0845	BURPS1710b_3016	citA	citrate-proton symporter	BURPS1710b_2670	mexE	multidrug efflux RND membrane fusion protein	[TP0840-TP0965 (0.8653204)]
COG0477	COG0845	BURPS1710b_1536	BURPS1710b_1536	major facilitator family transporter	BURPS1710b_A1032	BURPS1710b_A1032	ABC-type export system, membrane fusion protein	[TP0840-TP0965 (0.8653204)]
COG0477	COG0845	BURPS1710b_A1745	BURPS1710b_A1745	RemN protein	BURPS1710b_2295	BURPS1710b_2295	efflux transporter, RND family, MFP subunit	[TP0840-TP0965 (0.8653204)]
COG0477	COG0845	BURPS1710b_1818	BURPS1710b_1818	hypothetical protein	BURPS1710b_2057	amrA	RND multidrug efflux membrane fusion protein	[TP0840-TP0965 (0.8653204)]
COG0477	COG0845	BURPS1710b_1604	BURPS1710b_1604	major facilitator family tranporter	BURPS1710b_A1038	BURPS1710b_A1038	Type I antifreeze protein:HlyD family secretion	[TP0840-TP0965 (0.8653204)]
COG0477	COG0845	BURPS1710b_A2158	BURPS1710b_A2158	hypothetical protein	BURPS1710b_A1840	ceoA	efflux transporter, RND family, MFP subunit	[TP0840-TP0965 (0.8653204)]
COG0477	COG0845	BURPS1710b_0403	BURPS1710b_0403	major facilitator family transporter	BURPS1710b_0513	silB	efflux transporter, RND family, MFP subunit	[TP0840-TP0965 (0.8653204)]
COG0477	COG0845	BURPS1710b_3096	BURPS1710b_3096	MFS-family transport protein	BURPS1710b_A0078	BURPS1710b_A0078	efflux transporter, RND family, MFP subunit	[TP0840-TP0965 (0.8653204)]
COG0477	COG0845	BURPS1710b_0028	BURPS1710b_0028	MFS permease	BURPS1710b_A0078	BURPS1710b_A0078	efflux transporter, RND family, MFP subunit	[TP0840-TP0965 (0.8653204)]
COG0477	COG0845	BURPS1710b_A0940	BURPS1710b_A0940	major facilitator family transporter	BURPS1710b_3625	BURPS1710b_3625	secretion protein, putative	[TP0840-TP0965 (0.8653204)]
COG0477	COG0845	BURPS1710b_1865	BURPS1710b_1865	acyltransferase family protein	BURPS1710b_1501	sdeC	HlyD family secretion protein	[TP0840-TP0965 (0.8653204)]
COG0477	COG0845	BURPS1710b_A2364	mhpT	3-hydroxyphenylpropionic acid transporter	BURPS1710b_1501	sdeC	HlyD family secretion protein	[TP0840-TP0965 (0.8653204)]
COG0477	COG0845	BURPS1710b_3059	BURPS1710b_3059	metabolite:proton symporter family protein	BURPS1710b_2195	BURPS1710b_2195	HlyD family secretion protein	[TP0840-TP0965 (0.8653204)]
COG0477	COG0845	BURPS1710b_A2364	mhpT	3-hydroxyphenylpropionic acid transporter	BURPS1710b_A1038	BURPS1710b_A1038	Type I antifreeze protein:HlyD family secretion	[TP0840-TP0965 (0.8653204)]
COG0477	COG0845	BURPS1710b_1404	BURPS1710b_1404	major facilitator family transporter	BURPS1710b_2057	amrA	RND multidrug efflux membrane fusion protein	[TP0840-TP0965 (0.8653204)]
COG0477	COG0845	BURPS1710b_3229	BURPS1710b_3229	4-hydroxybenzoate transporter	BURPS1710b_1501	sdeC	HlyD family secretion protein	[TP0840-TP0965 (0.8653204)]
COG0477	COG0845	BURPS1710b_A0004	rbmK	drug resistance transporter, EmrB/QacA family	BURPS1710b_2195	BURPS1710b_2195	HlyD family secretion protein	[TP0840-TP0965 (0.8653204)]
COG0477	COG0845	BURPS1710b_2186	BURPS1710b_2186	major facilitator family transporter	BURPS1710b_A2186	macA	macrolide efflux protein MacA	[TP0840-TP0965 (0.8653204)]
COG0477	COG0845	BURPS1710b_1267	proP18	MFS Superfamily multidrug efflux transporter	BURPS1710b_A1038	BURPS1710b_A1038	Type I antifreeze protein:HlyD family secretion	[TP0840-TP0965 (0.8653204)]
COG0477	COG0845	BURPS1710b_A0271	BURPS1710b_A0271	transporter, major facilitator family	BURPS1710b_3625	BURPS1710b_3625	secretion protein, putative	[TP0840-TP0965 (0.8653204)]
COG0477	COG0845	BURPS1710b_A0228	BURPS1710b_A0228	putative transport protein	BURPS1710b_2195	BURPS1710b_2195	HlyD family secretion protein	[TP0840-TP0965 (0.8653204)]
COG0477	COG0845	BURPS1710b_A2520	BURPS1710b_A2520	major facilitator family transporter	BURPS1710b_2195	BURPS1710b_2195	HlyD family secretion protein	[TP0840-TP0965 (0.8653204)]
COG0477	COG0845	BURPS1710b_0969	deh4p	major facilitator family transporter	BURPS1710b_A0078	BURPS1710b_A0078	efflux transporter, RND family, MFP subunit	[TP0840-TP0965 (0.8653204)]
COG0477	COG0845	BURPS1710b_A2059	mfsA	putative transporter protein	BURPS1710b_A0078	BURPS1710b_A0078	efflux transporter, RND family, MFP subunit	[TP0840-TP0965 (0.8653204)]
COG0477	COG0845	BURPS1710b_1667	BURPS1710b_1667	gp59	BURPS1710b_A1032	BURPS1710b_A1032	ABC-type export system, membrane fusion protein	[TP0840-TP0965 (0.8653204)]
COG0477	COG0845	BURPS1710b_A1881	BURPS1710b_A1881	major facilitator family transporter	BURPS1710b_A2186	macA	macrolide efflux protein MacA	[TP0840-TP0965 (0.8653204)]
COG0477	COG0845	BURPS1710b_A0348	BURPS1710b_A0348	major facilitator family transporter	BURPS1710b_A0032	czcB	heavy metal resistance protein CzcB	[TP0840-TP0965 (0.8653204)]
COG0477	COG0845	BURPS1710b_A1571	BURPS1710b_A1571	alpha-ketoglutarate permease	BURPS1710b_A1038	BURPS1710b_A1038	Type I antifreeze protein:HlyD family secretion	[TP0840-TP0965 (0.8653204)]
COG0477	COG0845	BURPS1710b_2030	kgtP1	dicarboxylic acid transporter PcaT	BURPS1710b_2670	mexE	multidrug efflux RND membrane fusion protein	[TP0840-TP0965 (0.8653204)]
COG0477	COG0845	BURPS1710b_A2435	BURPS1710b_A2435	major facilitator superfamily protein	BURPS1710b_A1032	BURPS1710b_A1032	ABC-type export system, membrane fusion protein	[TP0840-TP0965 (0.8653204)]
COG0477	COG0845	BURPS1710b_3613	BURPS1710b_3613	monocarboxylate MFS permease	BURPS1710b_2057	amrA	RND multidrug efflux membrane fusion protein	[TP0840-TP0965 (0.8653204)]
COG0477	COG0845	BURPS1710b_1536	BURPS1710b_1536	major facilitator family transporter	BURPS1710b_2670	mexE	multidrug efflux RND membrane fusion protein	[TP0840-TP0965 (0.8653204)]
COG0477	COG0845	BURPS1710b_A0716	BURPS1710b_A0716	4-hydroxybenzoate transporter	BURPS1710b_A1038	BURPS1710b_A1038	Type I antifreeze protein:HlyD family secretion	[TP0840-TP0965 (0.8653204)]
COG0477	COG0845	BURPS1710b_A0506	BURPS1710b_A0506	membrane transport protein	BURPS1710b_A2186	macA	macrolide efflux protein MacA	[TP0840-TP0965 (0.8653204)]
COG0477	COG0845	BURPS1710b_A2364	mhpT	3-hydroxyphenylpropionic acid transporter	BURPS1710b_2195	BURPS1710b_2195	HlyD family secretion protein	[TP0840-TP0965 (0.8653204)]
COG0477	COG0845	BURPS1710b_A1636	BURPS1710b_A1636	MFS transporter	BURPS1710b_2057	amrA	RND multidrug efflux membrane fusion protein	[TP0840-TP0965 (0.8653204)]
COG0477	COG0845	BURPS1710b_A2336	BURPS1710b_A2336	membrane protein	BURPS1710b_2670	mexE	multidrug efflux RND membrane fusion protein	[TP0840-TP0965 (0.8653204)]
COG0477	COG0845	BURPS1710b_1818	BURPS1710b_1818	hypothetical protein	BURPS1710b_2295	BURPS1710b_2295	efflux transporter, RND family, MFP subunit	[TP0840-TP0965 (0.8653204)]
COG0477	COG0845	BURPS1710b_A1745	BURPS1710b_A1745	RemN protein	BURPS1710b_A1032	BURPS1710b_A1032	ABC-type export system, membrane fusion protein	[TP0840-TP0965 (0.8653204)]
COG0477	COG0845	BURPS1710b_2136	BURPS1710b_2136	drug resistance transporter, EmrB/QacA family	BURPS1710b_2295	BURPS1710b_2295	efflux transporter, RND family, MFP subunit	[TP0840-TP0965 (0.8653204)]
COG0477	COG0845	BURPS1710b_2136	BURPS1710b_2136	drug resistance transporter, EmrB/QacA family	BURPS1710b_0513	silB	efflux transporter, RND family, MFP subunit	[TP0840-TP0965 (0.8653204)]
COG0477	COG0845	BURPS1710b_0403	BURPS1710b_0403	major facilitator family transporter	BURPS1710b_3625	BURPS1710b_3625	secretion protein, putative	[TP0840-TP0965 (0.8653204)]
COG0477	COG0845	BURPS1710b_3016	citA	citrate-proton symporter	BURPS1710b_A0078	BURPS1710b_A0078	efflux transporter, RND family, MFP subunit	[TP0840-TP0965 (0.8653204)]
COG0477	COG0845	BURPS1710b_A2435	BURPS1710b_A2435	major facilitator superfamily protein	BURPS1710b_2295	BURPS1710b_2295	efflux transporter, RND family, MFP subunit	[TP0840-TP0965 (0.8653204)]
COG0477	COG0845	BURPS1710b_1786	proP16	major facilitator family transporter	BURPS1710b_A1038	BURPS1710b_A1038	Type I antifreeze protein:HlyD family secretion	[TP0840-TP0965 (0.8653204)]
COG0477	COG0845	BURPS1710b_1818	BURPS1710b_1818	hypothetical protein	BURPS1710b_1501	sdeC	HlyD family secretion protein	[TP0840-TP0965 (0.8653204)]
COG0477	COG0845	BURPS1710b_2541	BURPS1710b_2541	transporter, major facilitator family	BURPS1710b_A0032	czcB	heavy metal resistance protein CzcB	[TP0840-TP0965 (0.8653204)]
COG0477	COG0845	BURPS1710b_A1745	BURPS1710b_A1745	RemN protein	BURPS1710b_A1038	BURPS1710b_A1038	Type I antifreeze protein:HlyD family secretion	[TP0840-TP0965 (0.8653204)]
COG0477	COG0845	BURPS1710b_A1881	BURPS1710b_A1881	major facilitator family transporter	BURPS1710b_A0078	BURPS1710b_A0078	efflux transporter, RND family, MFP subunit	[TP0840-TP0965 (0.8653204)]
COG0477	COG0845	BURPS1710b_1959	BURPS1710b_1959	major facilitator family transporter	BURPS1710b_A0032	czcB	heavy metal resistance protein CzcB	[TP0840-TP0965 (0.8653204)]
COG0477	COG0845	BURPS1710b_A2158	BURPS1710b_A2158	hypothetical protein	BURPS1710b_1501	sdeC	HlyD family secretion protein	[TP0840-TP0965 (0.8653204)]
COG0477	COG0845	BURPS1710b_3059	BURPS1710b_3059	metabolite:proton symporter family protein	BURPS1710b_2057	amrA	RND multidrug efflux membrane fusion protein	[TP0840-TP0965 (0.8653204)]
COG0477	COG0845	BURPS1710b_2136	BURPS1710b_2136	drug resistance transporter, EmrB/QacA family	BURPS1710b_A2186	macA	macrolide efflux protein MacA	[TP0840-TP0965 (0.8653204)]
COG0477	COG0845	BURPS1710b_A1401	BURPS1710b_A1401	oxalate/formate antiporter	BURPS1710b_0513	silB	efflux transporter, RND family, MFP subunit	[TP0840-TP0965 (0.8653204)]
COG0477	COG0845	BURPS1710b_1918	BURPS1710b_1918	drug resistance transporter, EmrB/QacA family	BURPS1710b_1501	sdeC	HlyD family secretion protein	[TP0840-TP0965 (0.8653204)]
COG0477	COG0845	BURPS1710b_2287	kguT	major facilitator family transporter	BURPS1710b_2295	BURPS1710b_2295	efflux transporter, RND family, MFP subunit	[TP0840-TP0965 (0.8653204)]
COG0477	COG0845	BURPS1710b_0375	ampG	MFS family, muropeptide transporter	BURPS1710b_2295	BURPS1710b_2295	efflux transporter, RND family, MFP subunit	[TP0840-TP0965 (0.8653204)]
COG0477	COG0845	BURPS1710b_A2158	BURPS1710b_A2158	hypothetical protein	BURPS1710b_2195	BURPS1710b_2195	HlyD family secretion protein	[TP0840-TP0965 (0.8653204)]
COG0477	COG0845	BURPS1710b_0969	deh4p	major facilitator family transporter	BURPS1710b_1018	BURPS1710b_1018	efflux transporter, RND family, MFP subunit	[TP0840-TP0965 (0.8653204)]
COG0477	COG0845	BURPS1710b_A1636	BURPS1710b_A1636	MFS transporter	BURPS1710b_1501	sdeC	HlyD family secretion protein	[TP0840-TP0965 (0.8653204)]
COG0477	COG0845	BURPS1710b_A0602	BURPS1710b_A0602	alpha-ketoglutarate permease	BURPS1710b_0513	silB	efflux transporter, RND family, MFP subunit	[TP0840-TP0965 (0.8653204)]
COG0477	COG0845	BURPS1710b_1604	BURPS1710b_1604	major facilitator family tranporter	BURPS1710b_A0032	czcB	heavy metal resistance protein CzcB	[TP0840-TP0965 (0.8653204)]
COG0477	COG0845	BURPS1710b_A1224	BURPS1710b_A1224	major facilitator family transporter	BURPS1710b_2295	BURPS1710b_2295	efflux transporter, RND family, MFP subunit	[TP0840-TP0965 (0.8653204)]
COG0477	COG0845	BURPS1710b_1404	BURPS1710b_1404	major facilitator family transporter	BURPS1710b_2670	mexE	multidrug efflux RND membrane fusion protein	[TP0840-TP0965 (0.8653204)]
COG0477	COG0845	BURPS1710b_1233	proP23	major facilitator family transporter	BURPS1710b_0513	silB	efflux transporter, RND family, MFP subunit	[TP0840-TP0965 (0.8653204)]
COG0477	COG0845	BURPS1710b_1959	BURPS1710b_1959	major facilitator family transporter	BURPS1710b_0513	silB	efflux transporter, RND family, MFP subunit	[TP0840-TP0965 (0.8653204)]
COG0477	COG0845	BURPS1710b_2378	emrY	hypothetical protein	BURPS1710b_A1038	BURPS1710b_A1038	Type I antifreeze protein:HlyD family secretion	[TP0840-TP0965 (0.8653204)]
COG0477	COG0845	BURPS1710b_1918	BURPS1710b_1918	drug resistance transporter, EmrB/QacA family	BURPS1710b_3625	BURPS1710b_3625	secretion protein, putative	[TP0840-TP0965 (0.8653204)]
COG0477	COG0845	BURPS1710b_1667	BURPS1710b_1667	gp59	BURPS1710b_A0078	BURPS1710b_A0078	efflux transporter, RND family, MFP subunit	[TP0840-TP0965 (0.8653204)]
COG0477	COG0845	BURPS1710b_A1809	BURPS1710b_A1809	major facilitator family transporter	BURPS1710b_1501	sdeC	HlyD family secretion protein	[TP0840-TP0965 (0.8653204)]
COG0477	COG0845	BURPS1710b_A1982	BURPS1710b_A1982	major facilitator family transporter	BURPS1710b_A1840	ceoA	efflux transporter, RND family, MFP subunit	[TP0840-TP0965 (0.8653204)]
COG0477	COG0845	BURPS1710b_A2059	mfsA	putative transporter protein	BURPS1710b_3625	BURPS1710b_3625	secretion protein, putative	[TP0840-TP0965 (0.8653204)]
COG0477	COG0845	BURPS1710b_A2096	BURPS1710b_A2096	multidrug resistance protein	BURPS1710b_A0078	BURPS1710b_A0078	efflux transporter, RND family, MFP subunit	[TP0840-TP0965 (0.8653204)]
COG0477	COG0845	BURPS1710b_1233	proP23	major facilitator family transporter	BURPS1710b_A0078	BURPS1710b_A0078	efflux transporter, RND family, MFP subunit	[TP0840-TP0965 (0.8653204)]
COG0477	COG0845	BURPS1710b_A2158	BURPS1710b_A2158	hypothetical protein	BURPS1710b_0513	silB	efflux transporter, RND family, MFP subunit	[TP0840-TP0965 (0.8653204)]
COG0477	COG0845	BURPS1710b_A0004	rbmK	drug resistance transporter, EmrB/QacA family	BURPS1710b_A1032	BURPS1710b_A1032	ABC-type export system, membrane fusion protein	[TP0840-TP0965 (0.8653204)]
COG0477	COG0845	BURPS1710b_A2336	BURPS1710b_A2336	membrane protein	BURPS1710b_A1032	BURPS1710b_A1032	ABC-type export system, membrane fusion protein	[TP0840-TP0965 (0.8653204)]
COG0477	COG0845	BURPS1710b_3059	BURPS1710b_3059	metabolite:proton symporter family protein	BURPS1710b_2295	BURPS1710b_2295	efflux transporter, RND family, MFP subunit	[TP0840-TP0965 (0.8653204)]
COG0477	COG0845	BURPS1710b_1404	BURPS1710b_1404	major facilitator family transporter	BURPS1710b_A2186	macA	macrolide efflux protein MacA	[TP0840-TP0965 (0.8653204)]
COG0477	COG0845	BURPS1710b_1596	BURPS1710b_1596	putative proline/betaine transporter	BURPS1710b_2670	mexE	multidrug efflux RND membrane fusion protein	[TP0840-TP0965 (0.8653204)]
COG0477	COG0845	BURPS1710b_3195	frnF	drug resistance transporter, EmrB/QacA	BURPS1710b_2057	amrA	RND multidrug efflux membrane fusion protein	[TP0840-TP0965 (0.8653204)]
COG0477	COG0845	BURPS1710b_0780	BURPS1710b_0780	major facilitator family transporter	BURPS1710b_3625	BURPS1710b_3625	secretion protein, putative	[TP0840-TP0965 (0.8653204)]
COG0477	COG0845	BURPS1710b_A2505	BURPS1710b_A2505	major facilitator family transporter	BURPS1710b_A1038	BURPS1710b_A1038	Type I antifreeze protein:HlyD family secretion	[TP0840-TP0965 (0.8653204)]
COG0477	COG0845	BURPS1710b_0375	ampG	MFS family, muropeptide transporter	BURPS1710b_3625	BURPS1710b_3625	secretion protein, putative	[TP0840-TP0965 (0.8653204)]
COG0477	COG0845	BURPS1710b_A2533	BURPS1710b_A2533	drug resistance transporter, EmrB/QacA family	BURPS1710b_2057	amrA	RND multidrug efflux membrane fusion protein	[TP0840-TP0965 (0.8653204)]
COG0477	COG0845	BURPS1710b_A0719	BURPS1710b_A0719	hypothetical protein	BURPS1710b_2195	BURPS1710b_2195	HlyD family secretion protein	[TP0840-TP0965 (0.8653204)]
COG0477	COG0845	BURPS1710b_A2520	BURPS1710b_A2520	major facilitator family transporter	BURPS1710b_A0289	BURPS1710b_A0289	secretion protein, putative	[TP0840-TP0965 (0.8653204)]
COG0477	COG0845	BURPS1710b_1536	BURPS1710b_1536	major facilitator family transporter	BURPS1710b_A0078	BURPS1710b_A0078	efflux transporter, RND family, MFP subunit	[TP0840-TP0965 (0.8653204)]
COG0477	COG0845	BURPS1710b_A0940	BURPS1710b_A0940	major facilitator family transporter	BURPS1710b_2057	amrA	RND multidrug efflux membrane fusion protein	[TP0840-TP0965 (0.8653204)]
COG0477	COG0845	BURPS1710b_A0253	BURPS1710b_A0253	major facilitator family transporter	BURPS1710b_3625	BURPS1710b_3625	secretion protein, putative	[TP0840-TP0965 (0.8653204)]
COG0477	COG0845	BURPS1710b_0694	BURPS1710b_0694	major facilitator family transporter	BURPS1710b_1018	BURPS1710b_1018	efflux transporter, RND family, MFP subunit	[TP0840-TP0965 (0.8653204)]
COG0477	COG0845	BURPS1710b_0050	BURPS1710b_0050	amino acid ABC transporter, permease protein,	BURPS1710b_A0032	czcB	heavy metal resistance protein CzcB	[TP0840-TP0965 (0.8653204)]
COG0477	COG0845	BURPS1710b_A1982	BURPS1710b_A1982	major facilitator family transporter	BURPS1710b_3625	BURPS1710b_3625	secretion protein, putative	[TP0840-TP0965 (0.8653204)]
COG0477	COG0845	BURPS1710b_0969	deh4p	major facilitator family transporter	BURPS1710b_2670	mexE	multidrug efflux RND membrane fusion protein	[TP0840-TP0965 (0.8653204)]
COG0477	COG0845	BURPS1710b_2287	kguT	major facilitator family transporter	BURPS1710b_A1032	BURPS1710b_A1032	ABC-type export system, membrane fusion protein	[TP0840-TP0965 (0.8653204)]
COG0477	COG0845	BURPS1710b_A1442	dgoT	major facilitator family transporter	BURPS1710b_A0032	czcB	heavy metal resistance protein CzcB	[TP0840-TP0965 (0.8653204)]
COG0477	COG0845	BURPS1710b_2287	kguT	major facilitator family transporter	BURPS1710b_1501	sdeC	HlyD family secretion protein	[TP0840-TP0965 (0.8653204)]
COG0477	COG0845	BURPS1710b_A1982	BURPS1710b_A1982	major facilitator family transporter	BURPS1710b_A1038	BURPS1710b_A1038	Type I antifreeze protein:HlyD family secretion	[TP0840-TP0965 (0.8653204)]
COG0477	COG0845	BURPS1710b_A0441	BURPS1710b_A0441	major facilitator family transporter	BURPS1710b_A1032	BURPS1710b_A1032	ABC-type export system, membrane fusion protein	[TP0840-TP0965 (0.8653204)]
COG0477	COG0845	BURPS1710b_A0372	BURPS1710b_A0372	multidrug resistance protein	BURPS1710b_1018	BURPS1710b_1018	efflux transporter, RND family, MFP subunit	[TP0840-TP0965 (0.8653204)]
COG0477	COG0845	BURPS1710b_A1661	BURPS1710b_A1661	major facilitator family transporter	BURPS1710b_2057	amrA	RND multidrug efflux membrane fusion protein	[TP0840-TP0965 (0.8653204)]
COG0477	COG0845	BURPS1710b_A2096	BURPS1710b_A2096	multidrug resistance protein	BURPS1710b_A0289	BURPS1710b_A0289	secretion protein, putative	[TP0840-TP0965 (0.8653204)]
COG0477	COG0845	BURPS1710b_A2533	BURPS1710b_A2533	drug resistance transporter, EmrB/QacA family	BURPS1710b_1501	sdeC	HlyD family secretion protein	[TP0840-TP0965 (0.8653204)]
COG0477	COG0845	BURPS1710b_1800	BURPS1710b_1800	drug resistance transporter, EmrB/QacA family	BURPS1710b_2670	mexE	multidrug efflux RND membrane fusion protein	[TP0840-TP0965 (0.8653204)]
COG0477	COG0845	BURPS1710b_A1571	BURPS1710b_A1571	alpha-ketoglutarate permease	BURPS1710b_A0032	czcB	heavy metal resistance protein CzcB	[TP0840-TP0965 (0.8653204)]
COG0477	COG0845	BURPS1710b_2030	kgtP1	dicarboxylic acid transporter PcaT	BURPS1710b_3625	BURPS1710b_3625	secretion protein, putative	[TP0840-TP0965 (0.8653204)]
COG0477	COG0845	BURPS1710b_1918	BURPS1710b_1918	drug resistance transporter, EmrB/QacA family	BURPS1710b_2057	amrA	RND multidrug efflux membrane fusion protein	[TP0840-TP0965 (0.8653204)]
COG0477	COG0845	BURPS1710b_A0253	BURPS1710b_A0253	major facilitator family transporter	BURPS1710b_2195	BURPS1710b_2195	HlyD family secretion protein	[TP0840-TP0965 (0.8653204)]
COG0477	COG0845	BURPS1710b_A1442	dgoT	major facilitator family transporter	BURPS1710b_A1038	BURPS1710b_A1038	Type I antifreeze protein:HlyD family secretion	[TP0840-TP0965 (0.8653204)]
COG0477	COG0845	BURPS1710b_A1401	BURPS1710b_A1401	oxalate/formate antiporter	BURPS1710b_2295	BURPS1710b_2295	efflux transporter, RND family, MFP subunit	[TP0840-TP0965 (0.8653204)]
COG0477	COG0845	BURPS1710b_1786	proP16	major facilitator family transporter	BURPS1710b_0513	silB	efflux transporter, RND family, MFP subunit	[TP0840-TP0965 (0.8653204)]
COG0477	COG0845	BURPS1710b_A2435	BURPS1710b_A2435	major facilitator superfamily protein	BURPS1710b_2057	amrA	RND multidrug efflux membrane fusion protein	[TP0840-TP0965 (0.8653204)]
COG0477	COG0845	BURPS1710b_0694	BURPS1710b_0694	major facilitator family transporter	BURPS1710b_2057	amrA	RND multidrug efflux membrane fusion protein	[TP0840-TP0965 (0.8653204)]
COG0477	COG0845	BURPS1710b_2287	kguT	major facilitator family transporter	BURPS1710b_A1038	BURPS1710b_A1038	Type I antifreeze protein:HlyD family secretion	[TP0840-TP0965 (0.8653204)]
COG0477	COG0845	BURPS1710b_0780	BURPS1710b_0780	major facilitator family transporter	BURPS1710b_2670	mexE	multidrug efflux RND membrane fusion protein	[TP0840-TP0965 (0.8653204)]
COG0477	COG0845	BURPS1710b_A1879	mmr	major facilitator family transporter	BURPS1710b_A1032	BURPS1710b_A1032	ABC-type export system, membrane fusion protein	[TP0840-TP0965 (0.8653204)]
COG0477	COG0845	BURPS1710b_A0004	rbmK	drug resistance transporter, EmrB/QacA family	BURPS1710b_2057	amrA	RND multidrug efflux membrane fusion protein	[TP0840-TP0965 (0.8653204)]
COG0477	COG0845	BURPS1710b_A1442	dgoT	major facilitator family transporter	BURPS1710b_A1840	ceoA	efflux transporter, RND family, MFP subunit	[TP0840-TP0965 (0.8653204)]
COG0477	COG0845	BURPS1710b_0028	BURPS1710b_0028	MFS permease	BURPS1710b_1501	sdeC	HlyD family secretion protein	[TP0840-TP0965 (0.8653204)]
COG0477	COG0845	BURPS1710b_3465	BURPS1710b_3465	MFS transporter	BURPS1710b_2670	mexE	multidrug efflux RND membrane fusion protein	[TP0840-TP0965 (0.8653204)]
COG0477	COG0845	BURPS1710b_A1809	BURPS1710b_A1809	major facilitator family transporter	BURPS1710b_0513	silB	efflux transporter, RND family, MFP subunit	[TP0840-TP0965 (0.8653204)]
COG0477	COG0845	BURPS1710b_0050	BURPS1710b_0050	amino acid ABC transporter, permease protein,	BURPS1710b_A1840	ceoA	efflux transporter, RND family, MFP subunit	[TP0840-TP0965 (0.8653204)]
COG0477	COG0845	BURPS1710b_A2533	BURPS1710b_A2533	drug resistance transporter, EmrB/QacA family	BURPS1710b_A1840	ceoA	efflux transporter, RND family, MFP subunit	[TP0840-TP0965 (0.8653204)]
COG0477	COG0845	BURPS1710b_1604	BURPS1710b_1604	major facilitator family tranporter	BURPS1710b_0513	silB	efflux transporter, RND family, MFP subunit	[TP0840-TP0965 (0.8653204)]
COG0477	COG0845	BURPS1710b_3376	BURPS1710b_3376	major facilitator family transporter	BURPS1710b_A0078	BURPS1710b_A0078	efflux transporter, RND family, MFP subunit	[TP0840-TP0965 (0.8653204)]
COG0477	COG0845	BURPS1710b_2666	BURPS1710b_2666	MFS permease	BURPS1710b_2195	BURPS1710b_2195	HlyD family secretion protein	[TP0840-TP0965 (0.8653204)]
COG0477	COG0845	BURPS1710b_1596	BURPS1710b_1596	putative proline/betaine transporter	BURPS1710b_1501	sdeC	HlyD family secretion protein	[TP0840-TP0965 (0.8653204)]
COG0477	COG0845	BURPS1710b_3195	frnF	drug resistance transporter, EmrB/QacA	BURPS1710b_2295	BURPS1710b_2295	efflux transporter, RND family, MFP subunit	[TP0840-TP0965 (0.8653204)]
COG0477	COG0845	BURPS1710b_3376	BURPS1710b_3376	major facilitator family transporter	BURPS1710b_A1038	BURPS1710b_A1038	Type I antifreeze protein:HlyD family secretion	[TP0840-TP0965 (0.8653204)]
COG0477	COG0845	BURPS1710b_2378	emrY	hypothetical protein	BURPS1710b_3625	BURPS1710b_3625	secretion protein, putative	[TP0840-TP0965 (0.8653204)]
COG0477	COG0845	BURPS1710b_A0253	BURPS1710b_A0253	major facilitator family transporter	BURPS1710b_A1840	ceoA	efflux transporter, RND family, MFP subunit	[TP0840-TP0965 (0.8653204)]
COG0477	COG0845	BURPS1710b_A1881	BURPS1710b_A1881	major facilitator family transporter	BURPS1710b_2670	mexE	multidrug efflux RND membrane fusion protein	[TP0840-TP0965 (0.8653204)]
COG0477	COG0845	BURPS1710b_A0132	BURPS1710b_A0132	putative transport/efflux protein	BURPS1710b_A1032	BURPS1710b_A1032	ABC-type export system, membrane fusion protein	[TP0840-TP0965 (0.8653204)]
COG0477	COG0845	BURPS1710b_A2336	BURPS1710b_A2336	membrane protein	BURPS1710b_A1038	BURPS1710b_A1038	Type I antifreeze protein:HlyD family secretion	[TP0840-TP0965 (0.8653204)]
COG0477	COG0845	BURPS1710b_A0506	BURPS1710b_A0506	membrane transport protein	BURPS1710b_A1032	BURPS1710b_A1032	ABC-type export system, membrane fusion protein	[TP0840-TP0965 (0.8653204)]
COG0477	COG0845	BURPS1710b_A0271	BURPS1710b_A0271	transporter, major facilitator family	BURPS1710b_A2186	macA	macrolide efflux protein MacA	[TP0840-TP0965 (0.8653204)]
COG0477	COG0845	BURPS1710b_A0348	BURPS1710b_A0348	major facilitator family transporter	BURPS1710b_0513	silB	efflux transporter, RND family, MFP subunit	[TP0840-TP0965 (0.8653204)]
COG0477	COG0845	BURPS1710b_1849	fsr	Fosmidomycin resistance protein	BURPS1710b_3625	BURPS1710b_3625	secretion protein, putative	[TP0840-TP0965 (0.8653204)]
COG0477	COG0845	BURPS1710b_3016	citA	citrate-proton symporter	BURPS1710b_A0289	BURPS1710b_A0289	secretion protein, putative	[TP0840-TP0965 (0.8653204)]
COG0477	COG0845	BURPS1710b_1052	BURPS1710b_1052	predicted 4-hydroxybenzoate transporter	BURPS1710b_A1840	ceoA	efflux transporter, RND family, MFP subunit	[TP0840-TP0965 (0.8653204)]
COG0477	COG0845	BURPS1710b_A0940	BURPS1710b_A0940	major facilitator family transporter	BURPS1710b_A1840	ceoA	efflux transporter, RND family, MFP subunit	[TP0840-TP0965 (0.8653204)]
COG0477	COG0845	BURPS1710b_1404	BURPS1710b_1404	major facilitator family transporter	BURPS1710b_3625	BURPS1710b_3625	secretion protein, putative	[TP0840-TP0965 (0.8653204)]
COG0477	COG0845	BURPS1710b_A2600	spcT	hypothetical protein	BURPS1710b_0513	silB	efflux transporter, RND family, MFP subunit	[TP0840-TP0965 (0.8653204)]
COG0477	COG0845	BURPS1710b_1604	BURPS1710b_1604	major facilitator family tranporter	BURPS1710b_2295	BURPS1710b_2295	efflux transporter, RND family, MFP subunit	[TP0840-TP0965 (0.8653204)]
COG0477	COG0845	BURPS1710b_A1558	BURPS1710b_A1558	4-hydroxybenzoate transporter	BURPS1710b_3625	BURPS1710b_3625	secretion protein, putative	[TP0840-TP0965 (0.8653204)]
COG0477	COG0845	BURPS1710b_3096	BURPS1710b_3096	MFS-family transport protein	BURPS1710b_3625	BURPS1710b_3625	secretion protein, putative	[TP0840-TP0965 (0.8653204)]
COG0477	COG0845	BURPS1710b_3195	frnF	drug resistance transporter, EmrB/QacA	BURPS1710b_0513	silB	efflux transporter, RND family, MFP subunit	[TP0840-TP0965 (0.8653204)]
COG0477	COG0845	BURPS1710b_A2364	mhpT	3-hydroxyphenylpropionic acid transporter	BURPS1710b_2670	mexE	multidrug efflux RND membrane fusion protein	[TP0840-TP0965 (0.8653204)]
COG0477	COG0845	BURPS1710b_A0441	BURPS1710b_A0441	major facilitator family transporter	BURPS1710b_A0289	BURPS1710b_A0289	secretion protein, putative	[TP0840-TP0965 (0.8653204)]
COG0477	COG0845	BURPS1710b_A1327	BURPS1710b_A1327	major facilitator family transporter	BURPS1710b_2295	BURPS1710b_2295	efflux transporter, RND family, MFP subunit	[TP0840-TP0965 (0.8653204)]
COG0477	COG0845	BURPS1710b_A1266	BURPS1710b_A1266	putative MFS family transporter	BURPS1710b_A0289	BURPS1710b_A0289	secretion protein, putative	[TP0840-TP0965 (0.8653204)]
COG0477	COG0845	BURPS1710b_3376	BURPS1710b_3376	major facilitator family transporter	BURPS1710b_2057	amrA	RND multidrug efflux membrane fusion protein	[TP0840-TP0965 (0.8653204)]
COG0477	COG0845	BURPS1710b_1786	proP16	major facilitator family transporter	BURPS1710b_A0032	czcB	heavy metal resistance protein CzcB	[TP0840-TP0965 (0.8653204)]
COG0477	COG0845	BURPS1710b_1667	BURPS1710b_1667	gp59	BURPS1710b_A1840	ceoA	efflux transporter, RND family, MFP subunit	[TP0840-TP0965 (0.8653204)]
COG0477	COG0845	BURPS1710b_1918	BURPS1710b_1918	drug resistance transporter, EmrB/QacA family	BURPS1710b_A1840	ceoA	efflux transporter, RND family, MFP subunit	[TP0840-TP0965 (0.8653204)]
COG0477	COG0845	BURPS1710b_3465	BURPS1710b_3465	MFS transporter	BURPS1710b_3625	BURPS1710b_3625	secretion protein, putative	[TP0840-TP0965 (0.8653204)]
COG0477	COG0845	BURPS1710b_A1558	BURPS1710b_A1558	4-hydroxybenzoate transporter	BURPS1710b_A0289	BURPS1710b_A0289	secretion protein, putative	[TP0840-TP0965 (0.8653204)]
COG0477	COG0845	BURPS1710b_3059	BURPS1710b_3059	metabolite:proton symporter family protein	BURPS1710b_A1032	BURPS1710b_A1032	ABC-type export system, membrane fusion protein	[TP0840-TP0965 (0.8653204)]
COG0477	COG0845	BURPS1710b_A1881	BURPS1710b_A1881	major facilitator family transporter	BURPS1710b_A0289	BURPS1710b_A0289	secretion protein, putative	[TP0840-TP0965 (0.8653204)]
COG0477	COG0845	BURPS1710b_3376	BURPS1710b_3376	major facilitator family transporter	BURPS1710b_2670	mexE	multidrug efflux RND membrane fusion protein	[TP0840-TP0965 (0.8653204)]
COG0477	COG0845	BURPS1710b_A1636	BURPS1710b_A1636	MFS transporter	BURPS1710b_A2186	macA	macrolide efflux protein MacA	[TP0840-TP0965 (0.8653204)]
COG0477	COG0845	BURPS1710b_A1898	gudP	MFS transporter, phthalate permease family	BURPS1710b_A0078	BURPS1710b_A0078	efflux transporter, RND family, MFP subunit	[TP0840-TP0965 (0.8653204)]
COG0477	COG0845	BURPS1710b_A0004	rbmK	drug resistance transporter, EmrB/QacA family	BURPS1710b_A0289	BURPS1710b_A0289	secretion protein, putative	[TP0840-TP0965 (0.8653204)]
COG0477	COG0845	BURPS1710b_A2059	mfsA	putative transporter protein	BURPS1710b_0513	silB	efflux transporter, RND family, MFP subunit	[TP0840-TP0965 (0.8653204)]
COG0477	COG0845	BURPS1710b_A2520	BURPS1710b_A2520	major facilitator family transporter	BURPS1710b_A0078	BURPS1710b_A0078	efflux transporter, RND family, MFP subunit	[TP0840-TP0965 (0.8653204)]
COG0477	COG0845	BURPS1710b_1818	BURPS1710b_1818	hypothetical protein	BURPS1710b_A1038	BURPS1710b_A1038	Type I antifreeze protein:HlyD family secretion	[TP0840-TP0965 (0.8653204)]
COG0477	COG0845	BURPS1710b_A1636	BURPS1710b_A1636	MFS transporter	BURPS1710b_1018	BURPS1710b_1018	efflux transporter, RND family, MFP subunit	[TP0840-TP0965 (0.8653204)]
COG0477	COG0845	BURPS1710b_1786	proP16	major facilitator family transporter	BURPS1710b_A1840	ceoA	efflux transporter, RND family, MFP subunit	[TP0840-TP0965 (0.8653204)]
COG0477	COG0845	BURPS1710b_A0004	rbmK	drug resistance transporter, EmrB/QacA family	BURPS1710b_A1840	ceoA	efflux transporter, RND family, MFP subunit	[TP0840-TP0965 (0.8653204)]
COG0477	COG0845	BURPS1710b_1307	BURPS1710b_1307	major facilitator family transporter	BURPS1710b_A2186	macA	macrolide efflux protein MacA	[TP0840-TP0965 (0.8653204)]
COG0477	COG0845	BURPS1710b_3016	citA	citrate-proton symporter	BURPS1710b_0513	silB	efflux transporter, RND family, MFP subunit	[TP0840-TP0965 (0.8653204)]
COG0477	COG0845	BURPS1710b_A0719	BURPS1710b_A0719	hypothetical protein	BURPS1710b_2057	amrA	RND multidrug efflux membrane fusion protein	[TP0840-TP0965 (0.8653204)]
COG0477	COG0845	BURPS1710b_A1879	mmr	major facilitator family transporter	BURPS1710b_1018	BURPS1710b_1018	efflux transporter, RND family, MFP subunit	[TP0840-TP0965 (0.8653204)]
COG0477	COG0845	BURPS1710b_A0271	BURPS1710b_A0271	transporter, major facilitator family	BURPS1710b_2057	amrA	RND multidrug efflux membrane fusion protein	[TP0840-TP0965 (0.8653204)]
COG0477	COG0845	BURPS1710b_A0379	BURPS1710b_A0379	major facilitator family transporter	BURPS1710b_A1038	BURPS1710b_A1038	Type I antifreeze protein:HlyD family secretion	[TP0840-TP0965 (0.8653204)]
COG0477	COG0845	BURPS1710b_A0602	BURPS1710b_A0602	alpha-ketoglutarate permease	BURPS1710b_2195	BURPS1710b_2195	HlyD family secretion protein	[TP0840-TP0965 (0.8653204)]
COG0477	COG0845	BURPS1710b_A1558	BURPS1710b_A1558	4-hydroxybenzoate transporter	BURPS1710b_2195	BURPS1710b_2195	HlyD family secretion protein	[TP0840-TP0965 (0.8653204)]
COG0477	COG0845	BURPS1710b_2378	emrY	hypothetical protein	BURPS1710b_2195	BURPS1710b_2195	HlyD family secretion protein	[TP0840-TP0965 (0.8653204)]
COG0477	COG0845	BURPS1710b_A1982	BURPS1710b_A1982	major facilitator family transporter	BURPS1710b_2195	BURPS1710b_2195	HlyD family secretion protein	[TP0840-TP0965 (0.8653204)]
COG0477	COG0845	BURPS1710b_A2234	BURPS1710b_A2234	drug resistance transporter, EmrB/QacA family	BURPS1710b_0513	silB	efflux transporter, RND family, MFP subunit	[TP0840-TP0965 (0.8653204)]
COG0477	COG0845	BURPS1710b_A0132	BURPS1710b_A0132	putative transport/efflux protein	BURPS1710b_A0078	BURPS1710b_A0078	efflux transporter, RND family, MFP subunit	[TP0840-TP0965 (0.8653204)]
COG0477	COG0845	BURPS1710b_1052	BURPS1710b_1052	predicted 4-hydroxybenzoate transporter	BURPS1710b_A0032	czcB	heavy metal resistance protein CzcB	[TP0840-TP0965 (0.8653204)]
COG0477	COG0845	BURPS1710b_A0088	BURPS1710b_A0088	major facilitator superfamily transporter	BURPS1710b_0513	silB	efflux transporter, RND family, MFP subunit	[TP0840-TP0965 (0.8653204)]
COG0477	COG0845	BURPS1710b_A0027	BURPS1710b_A0027	putative sugar transport protein	BURPS1710b_1018	BURPS1710b_1018	efflux transporter, RND family, MFP subunit	[TP0840-TP0965 (0.8653204)]
COG0477	COG0845	BURPS1710b_2666	BURPS1710b_2666	MFS permease	BURPS1710b_A2186	macA	macrolide efflux protein MacA	[TP0840-TP0965 (0.8653204)]
COG0477	COG0845	BURPS1710b_1307	BURPS1710b_1307	major facilitator family transporter	BURPS1710b_3625	BURPS1710b_3625	secretion protein, putative	[TP0840-TP0965 (0.8653204)]
COG0477	COG0845	BURPS1710b_A0602	BURPS1710b_A0602	alpha-ketoglutarate permease	BURPS1710b_2295	BURPS1710b_2295	efflux transporter, RND family, MFP subunit	[TP0840-TP0965 (0.8653204)]
COG0477	COG0845	BURPS1710b_A1226	BURPS1710b_A1226	major facilitator family transporter	BURPS1710b_2195	BURPS1710b_2195	HlyD family secretion protein	[TP0840-TP0965 (0.8653204)]
COG0477	COG0845	BURPS1710b_A2234	BURPS1710b_A2234	drug resistance transporter, EmrB/QacA family	BURPS1710b_A1032	BURPS1710b_A1032	ABC-type export system, membrane fusion protein	[TP0840-TP0965 (0.8653204)]
COG0477	COG0845	BURPS1710b_A0088	BURPS1710b_A0088	major facilitator superfamily transporter	BURPS1710b_1018	BURPS1710b_1018	efflux transporter, RND family, MFP subunit	[TP0840-TP0965 (0.8653204)]
COG0477	COG0845	BURPS1710b_0050	BURPS1710b_0050	amino acid ABC transporter, permease protein,	BURPS1710b_0513	silB	efflux transporter, RND family, MFP subunit	[TP0840-TP0965 (0.8653204)]
COG0477	COG0845	BURPS1710b_A2364	mhpT	3-hydroxyphenylpropionic acid transporter	BURPS1710b_A1840	ceoA	efflux transporter, RND family, MFP subunit	[TP0840-TP0965 (0.8653204)]
COG0477	COG0845	BURPS1710b_A0379	BURPS1710b_A0379	major facilitator family transporter	BURPS1710b_1501	sdeC	HlyD family secretion protein	[TP0840-TP0965 (0.8653204)]
COG0477	COG0845	BURPS1710b_0028	BURPS1710b_0028	MFS permease	BURPS1710b_A1840	ceoA	efflux transporter, RND family, MFP subunit	[TP0840-TP0965 (0.8653204)]
COG0477	COG0845	BURPS1710b_A1898	gudP	MFS transporter, phthalate permease family	BURPS1710b_A0289	BURPS1710b_A0289	secretion protein, putative	[TP0840-TP0965 (0.8653204)]
COG0477	COG0845	BURPS1710b_0235	BURPS1710b_0235	drug resistance transporter, EmrB/QacA family	BURPS1710b_2195	BURPS1710b_2195	HlyD family secretion protein	[TP0840-TP0965 (0.8653204)]
COG0477	COG0845	BURPS1710b_0375	ampG	MFS family, muropeptide transporter	BURPS1710b_2057	amrA	RND multidrug efflux membrane fusion protein	[TP0840-TP0965 (0.8653204)]
COG0477	COG0845	BURPS1710b_2378	emrY	hypothetical protein	BURPS1710b_A2186	macA	macrolide efflux protein MacA	[TP0840-TP0965 (0.8653204)]
COG0477	COG0845	BURPS1710b_1267	proP18	MFS Superfamily multidrug efflux transporter	BURPS1710b_1501	sdeC	HlyD family secretion protein	[TP0840-TP0965 (0.8653204)]
COG0477	COG0845	BURPS1710b_1865	BURPS1710b_1865	acyltransferase family protein	BURPS1710b_A0032	czcB	heavy metal resistance protein CzcB	[TP0840-TP0965 (0.8653204)]
COG0477	COG0845	BURPS1710b_A0209	BURPS1710b_A0209	putative sugar transporter	BURPS1710b_3625	BURPS1710b_3625	secretion protein, putative	[TP0840-TP0965 (0.8653204)]
COG0477	COG0845	BURPS1710b_A0132	BURPS1710b_A0132	putative transport/efflux protein	BURPS1710b_2295	BURPS1710b_2295	efflux transporter, RND family, MFP subunit	[TP0840-TP0965 (0.8653204)]
COG0477	COG0845	BURPS1710b_A0350	BURPS1710b_A0350	major facilitator family transporter	BURPS1710b_A0078	BURPS1710b_A0078	efflux transporter, RND family, MFP subunit	[TP0840-TP0965 (0.8653204)]
COG0477	COG0845	BURPS1710b_A2336	BURPS1710b_A2336	membrane protein	BURPS1710b_0513	silB	efflux transporter, RND family, MFP subunit	[TP0840-TP0965 (0.8653204)]
COG0477	COG0845	BURPS1710b_A0350	BURPS1710b_A0350	major facilitator family transporter	BURPS1710b_A0289	BURPS1710b_A0289	secretion protein, putative	[TP0840-TP0965 (0.8653204)]
COG0477	COG0845	BURPS1710b_0436	BURPS1710b_0436	major facilitator family transporter	BURPS1710b_A0078	BURPS1710b_A0078	efflux transporter, RND family, MFP subunit	[TP0840-TP0965 (0.8653204)]
COG0477	COG0845	BURPS1710b_A1558	BURPS1710b_A1558	4-hydroxybenzoate transporter	BURPS1710b_1501	sdeC	HlyD family secretion protein	[TP0840-TP0965 (0.8653204)]
COG0477	COG0845	BURPS1710b_A1226	BURPS1710b_A1226	major facilitator family transporter	BURPS1710b_1018	BURPS1710b_1018	efflux transporter, RND family, MFP subunit	[TP0840-TP0965 (0.8653204)]
COG0477	COG0845	BURPS1710b_A0253	BURPS1710b_A0253	major facilitator family transporter	BURPS1710b_A2186	macA	macrolide efflux protein MacA	[TP0840-TP0965 (0.8653204)]
COG0477	COG0845	BURPS1710b_1800	BURPS1710b_1800	drug resistance transporter, EmrB/QacA family	BURPS1710b_3625	BURPS1710b_3625	secretion protein, putative	[TP0840-TP0965 (0.8653204)]
COG0477	COG0845	BURPS1710b_A1442	dgoT	major facilitator family transporter	BURPS1710b_2670	mexE	multidrug efflux RND membrane fusion protein	[TP0840-TP0965 (0.8653204)]
COG0477	COG0845	BURPS1710b_3229	BURPS1710b_3229	4-hydroxybenzoate transporter	BURPS1710b_2195	BURPS1710b_2195	HlyD family secretion protein	[TP0840-TP0965 (0.8653204)]
COG0477	COG0845	BURPS1710b_A0602	BURPS1710b_A0602	alpha-ketoglutarate permease	BURPS1710b_1018	BURPS1710b_1018	efflux transporter, RND family, MFP subunit	[TP0840-TP0965 (0.8653204)]
COG0477	COG0845	BURPS1710b_0436	BURPS1710b_0436	major facilitator family transporter	BURPS1710b_2670	mexE	multidrug efflux RND membrane fusion protein	[TP0840-TP0965 (0.8653204)]
COG0477	COG0845	BURPS1710b_A2435	BURPS1710b_A2435	major facilitator superfamily protein	BURPS1710b_A0032	czcB	heavy metal resistance protein CzcB	[TP0840-TP0965 (0.8653204)]
COG0477	COG0845	BURPS1710b_A1809	BURPS1710b_A1809	major facilitator family transporter	BURPS1710b_1018	BURPS1710b_1018	efflux transporter, RND family, MFP subunit	[TP0840-TP0965 (0.8653204)]
COG0477	COG0845	BURPS1710b_1849	fsr	Fosmidomycin resistance protein	BURPS1710b_A1032	BURPS1710b_A1032	ABC-type export system, membrane fusion protein	[TP0840-TP0965 (0.8653204)]
COG0477	COG0845	BURPS1710b_A0088	BURPS1710b_A0088	major facilitator superfamily transporter	BURPS1710b_3625	BURPS1710b_3625	secretion protein, putative	[TP0840-TP0965 (0.8653204)]
COG0477	COG0845	BURPS1710b_3059	BURPS1710b_3059	metabolite:proton symporter family protein	BURPS1710b_A1038	BURPS1710b_A1038	Type I antifreeze protein:HlyD family secretion	[TP0840-TP0965 (0.8653204)]
COG0477	COG0845	BURPS1710b_A1224	BURPS1710b_A1224	major facilitator family transporter	BURPS1710b_A1038	BURPS1710b_A1038	Type I antifreeze protein:HlyD family secretion	[TP0840-TP0965 (0.8653204)]
COG0477	COG0845	BURPS1710b_0780	BURPS1710b_0780	major facilitator family transporter	BURPS1710b_2057	amrA	RND multidrug efflux membrane fusion protein	[TP0840-TP0965 (0.8653204)]
COG0477	COG0845	BURPS1710b_2779	BURPS1710b_2779	major facilitator family transporter	BURPS1710b_1018	BURPS1710b_1018	efflux transporter, RND family, MFP subunit	[TP0840-TP0965 (0.8653204)]
COG0477	COG0845	BURPS1710b_3059	BURPS1710b_3059	metabolite:proton symporter family protein	BURPS1710b_A0289	BURPS1710b_A0289	secretion protein, putative	[TP0840-TP0965 (0.8653204)]
COG0477	COG0845	BURPS1710b_3465	BURPS1710b_3465	MFS transporter	BURPS1710b_1018	BURPS1710b_1018	efflux transporter, RND family, MFP subunit	[TP0840-TP0965 (0.8653204)]
COG0477	COG0845	BURPS1710b_A1224	BURPS1710b_A1224	major facilitator family transporter	BURPS1710b_A1840	ceoA	efflux transporter, RND family, MFP subunit	[TP0840-TP0965 (0.8653204)]
COG0477	COG0845	BURPS1710b_A0228	BURPS1710b_A0228	putative transport protein	BURPS1710b_A1840	ceoA	efflux transporter, RND family, MFP subunit	[TP0840-TP0965 (0.8653204)]
COG0477	COG0845	BURPS1710b_2136	BURPS1710b_2136	drug resistance transporter, EmrB/QacA family	BURPS1710b_A1038	BURPS1710b_A1038	Type I antifreeze protein:HlyD family secretion	[TP0840-TP0965 (0.8653204)]
COG0477	COG0845	BURPS1710b_0694	BURPS1710b_0694	major facilitator family transporter	BURPS1710b_A0032	czcB	heavy metal resistance protein CzcB	[TP0840-TP0965 (0.8653204)]
COG0477	COG0845	BURPS1710b_A0350	BURPS1710b_A0350	major facilitator family transporter	BURPS1710b_1018	BURPS1710b_1018	efflux transporter, RND family, MFP subunit	[TP0840-TP0965 (0.8653204)]
COG0477	COG0845	BURPS1710b_0403	BURPS1710b_0403	major facilitator family transporter	BURPS1710b_A1038	BURPS1710b_A1038	Type I antifreeze protein:HlyD family secretion	[TP0840-TP0965 (0.8653204)]
COG0477	COG0845	BURPS1710b_1849	fsr	Fosmidomycin resistance protein	BURPS1710b_2057	amrA	RND multidrug efflux membrane fusion protein	[TP0840-TP0965 (0.8653204)]
COG0477	COG0845	BURPS1710b_A2059	mfsA	putative transporter protein	BURPS1710b_A0032	czcB	heavy metal resistance protein CzcB	[TP0840-TP0965 (0.8653204)]
COG0477	COG0845	BURPS1710b_0403	BURPS1710b_0403	major facilitator family transporter	BURPS1710b_A2186	macA	macrolide efflux protein MacA	[TP0840-TP0965 (0.8653204)]
COG0477	COG0845	BURPS1710b_2287	kguT	major facilitator family transporter	BURPS1710b_A0078	BURPS1710b_A0078	efflux transporter, RND family, MFP subunit	[TP0840-TP0965 (0.8653204)]
COG0477	COG0845	BURPS1710b_0780	BURPS1710b_0780	major facilitator family transporter	BURPS1710b_1501	sdeC	HlyD family secretion protein	[TP0840-TP0965 (0.8653204)]
COG0477	COG0845	BURPS1710b_0403	BURPS1710b_0403	major facilitator family transporter	BURPS1710b_A1840	ceoA	efflux transporter, RND family, MFP subunit	[TP0840-TP0965 (0.8653204)]
COG0477	COG0845	BURPS1710b_A0719	BURPS1710b_A0719	hypothetical protein	BURPS1710b_2295	BURPS1710b_2295	efflux transporter, RND family, MFP subunit	[TP0840-TP0965 (0.8653204)]
COG0477	COG0845	BURPS1710b_2186	BURPS1710b_2186	major facilitator family transporter	BURPS1710b_1501	sdeC	HlyD family secretion protein	[TP0840-TP0965 (0.8653204)]
COG0477	COG0845	BURPS1710b_A0716	BURPS1710b_A0716	4-hydroxybenzoate transporter	BURPS1710b_A0032	czcB	heavy metal resistance protein CzcB	[TP0840-TP0965 (0.8653204)]
COG0477	COG0845	BURPS1710b_1095	BURPS1710b_1095	MFS transporter	BURPS1710b_2195	BURPS1710b_2195	HlyD family secretion protein	[TP0840-TP0965 (0.8653204)]
COG0477	COG0845	BURPS1710b_A1226	BURPS1710b_A1226	major facilitator family transporter	BURPS1710b_0513	silB	efflux transporter, RND family, MFP subunit	[TP0840-TP0965 (0.8653204)]
COG0477	COG0845	BURPS1710b_2378	emrY	hypothetical protein	BURPS1710b_2295	BURPS1710b_2295	efflux transporter, RND family, MFP subunit	[TP0840-TP0965 (0.8653204)]
COG0477	COG0845	BURPS1710b_1307	BURPS1710b_1307	major facilitator family transporter	BURPS1710b_A1038	BURPS1710b_A1038	Type I antifreeze protein:HlyD family secretion	[TP0840-TP0965 (0.8653204)]
COG0477	COG0845	BURPS1710b_1786	proP16	major facilitator family transporter	BURPS1710b_1018	BURPS1710b_1018	efflux transporter, RND family, MFP subunit	[TP0840-TP0965 (0.8653204)]
COG0477	COG0845	BURPS1710b_A0506	BURPS1710b_A0506	membrane transport protein	BURPS1710b_2670	mexE	multidrug efflux RND membrane fusion protein	[TP0840-TP0965 (0.8653204)]
COG0477	COG0845	BURPS1710b_1233	proP23	major facilitator family transporter	BURPS1710b_1501	sdeC	HlyD family secretion protein	[TP0840-TP0965 (0.8653204)]
COG0477	COG0845	BURPS1710b_A0940	BURPS1710b_A0940	major facilitator family transporter	BURPS1710b_2670	mexE	multidrug efflux RND membrane fusion protein	[TP0840-TP0965 (0.8653204)]
COG0477	COG0845	BURPS1710b_A2505	BURPS1710b_A2505	major facilitator family transporter	BURPS1710b_1501	sdeC	HlyD family secretion protein	[TP0840-TP0965 (0.8653204)]
COG0477	COG0845	BURPS1710b_A2364	mhpT	3-hydroxyphenylpropionic acid transporter	BURPS1710b_A2186	macA	macrolide efflux protein MacA	[TP0840-TP0965 (0.8653204)]
COG0477	COG0845	BURPS1710b_A0441	BURPS1710b_A0441	major facilitator family transporter	BURPS1710b_3625	BURPS1710b_3625	secretion protein, putative	[TP0840-TP0965 (0.8653204)]
COG0477	COG0845	BURPS1710b_3195	frnF	drug resistance transporter, EmrB/QacA	BURPS1710b_3625	BURPS1710b_3625	secretion protein, putative	[TP0840-TP0965 (0.8653204)]
COG0477	COG0845	BURPS1710b_0694	BURPS1710b_0694	major facilitator family transporter	BURPS1710b_A1840	ceoA	efflux transporter, RND family, MFP subunit	[TP0840-TP0965 (0.8653204)]
COG0477	COG0845	BURPS1710b_A0253	BURPS1710b_A0253	major facilitator family transporter	BURPS1710b_1501	sdeC	HlyD family secretion protein	[TP0840-TP0965 (0.8653204)]
COG0477	COG0845	BURPS1710b_A0707	BURPS1710b_A0707	drug resistance transporter, EmrB/QacA family	BURPS1710b_A1032	BURPS1710b_A1032	ABC-type export system, membrane fusion protein	[TP0840-TP0965 (0.8653204)]
COG0477	COG0845	BURPS1710b_3613	BURPS1710b_3613	monocarboxylate MFS permease	BURPS1710b_A0078	BURPS1710b_A0078	efflux transporter, RND family, MFP subunit	[TP0840-TP0965 (0.8653204)]
COG0477	COG0845	BURPS1710b_A1661	BURPS1710b_A1661	major facilitator family transporter	BURPS1710b_0513	silB	efflux transporter, RND family, MFP subunit	[TP0840-TP0965 (0.8653204)]
COG0477	COG0845	BURPS1710b_0403	BURPS1710b_0403	major facilitator family transporter	BURPS1710b_2670	mexE	multidrug efflux RND membrane fusion protein	[TP0840-TP0965 (0.8653204)]
COG0477	COG0845	BURPS1710b_A1745	BURPS1710b_A1745	RemN protein	BURPS1710b_3625	BURPS1710b_3625	secretion protein, putative	[TP0840-TP0965 (0.8653204)]
COG0477	COG0845	BURPS1710b_1849	fsr	Fosmidomycin resistance protein	BURPS1710b_2195	BURPS1710b_2195	HlyD family secretion protein	[TP0840-TP0965 (0.8653204)]
COG0477	COG0845	BURPS1710b_1404	BURPS1710b_1404	major facilitator family transporter	BURPS1710b_A0032	czcB	heavy metal resistance protein CzcB	[TP0840-TP0965 (0.8653204)]
COG0477	COG0845	BURPS1710b_A1401	BURPS1710b_A1401	oxalate/formate antiporter	BURPS1710b_3625	BURPS1710b_3625	secretion protein, putative	[TP0840-TP0965 (0.8653204)]
COG0477	COG0845	BURPS1710b_A1661	BURPS1710b_A1661	major facilitator family transporter	BURPS1710b_A2186	macA	macrolide efflux protein MacA	[TP0840-TP0965 (0.8653204)]
COG0477	COG0845	BURPS1710b_0694	BURPS1710b_0694	major facilitator family transporter	BURPS1710b_A2186	macA	macrolide efflux protein MacA	[TP0840-TP0965 (0.8653204)]
COG0477	COG0845	BURPS1710b_3059	BURPS1710b_3059	metabolite:proton symporter family protein	BURPS1710b_1501	sdeC	HlyD family secretion protein	[TP0840-TP0965 (0.8653204)]
COG0477	COG0845	BURPS1710b_1052	BURPS1710b_1052	predicted 4-hydroxybenzoate transporter	BURPS1710b_A1038	BURPS1710b_A1038	Type I antifreeze protein:HlyD family secretion	[TP0840-TP0965 (0.8653204)]
COG0477	COG0845	BURPS1710b_A1661	BURPS1710b_A1661	major facilitator family transporter	BURPS1710b_A1038	BURPS1710b_A1038	Type I antifreeze protein:HlyD family secretion	[TP0840-TP0965 (0.8653204)]
COG0477	COG0845	BURPS1710b_A1327	BURPS1710b_A1327	major facilitator family transporter	BURPS1710b_2057	amrA	RND multidrug efflux membrane fusion protein	[TP0840-TP0965 (0.8653204)]
COG0477	COG0845	BURPS1710b_A2059	mfsA	putative transporter protein	BURPS1710b_A0289	BURPS1710b_A0289	secretion protein, putative	[TP0840-TP0965 (0.8653204)]
COG0477	COG0845	BURPS1710b_3465	BURPS1710b_3465	MFS transporter	BURPS1710b_2295	BURPS1710b_2295	efflux transporter, RND family, MFP subunit	[TP0840-TP0965 (0.8653204)]
COG0477	COG0845	BURPS1710b_0780	BURPS1710b_0780	major facilitator family transporter	BURPS1710b_1018	BURPS1710b_1018	efflux transporter, RND family, MFP subunit	[TP0840-TP0965 (0.8653204)]
COG0477	COG0845	BURPS1710b_A0350	BURPS1710b_A0350	major facilitator family transporter	BURPS1710b_1501	sdeC	HlyD family secretion protein	[TP0840-TP0965 (0.8653204)]
COG0477	COG0845	BURPS1710b_3376	BURPS1710b_3376	major facilitator family transporter	BURPS1710b_A0289	BURPS1710b_A0289	secretion protein, putative	[TP0840-TP0965 (0.8653204)]
COG0477	COG0845	BURPS1710b_3096	BURPS1710b_3096	MFS-family transport protein	BURPS1710b_2670	mexE	multidrug efflux RND membrane fusion protein	[TP0840-TP0965 (0.8653204)]
COG0477	COG0845	BURPS1710b_1596	BURPS1710b_1596	putative proline/betaine transporter	BURPS1710b_2057	amrA	RND multidrug efflux membrane fusion protein	[TP0840-TP0965 (0.8653204)]
COG0477	COG0845	BURPS1710b_0028	BURPS1710b_0028	MFS permease	BURPS1710b_0513	silB	efflux transporter, RND family, MFP subunit	[TP0840-TP0965 (0.8653204)]
COG0477	COG0845	BURPS1710b_3229	BURPS1710b_3229	4-hydroxybenzoate transporter	BURPS1710b_1018	BURPS1710b_1018	efflux transporter, RND family, MFP subunit	[TP0840-TP0965 (0.8653204)]
COG0477	COG0845	BURPS1710b_A1661	BURPS1710b_A1661	major facilitator family transporter	BURPS1710b_A1032	BURPS1710b_A1032	ABC-type export system, membrane fusion protein	[TP0840-TP0965 (0.8653204)]
COG0477	COG0845	BURPS1710b_1536	BURPS1710b_1536	major facilitator family transporter	BURPS1710b_2295	BURPS1710b_2295	efflux transporter, RND family, MFP subunit	[TP0840-TP0965 (0.8653204)]
COG0477	COG0845	BURPS1710b_0436	BURPS1710b_0436	major facilitator family transporter	BURPS1710b_2295	BURPS1710b_2295	efflux transporter, RND family, MFP subunit	[TP0840-TP0965 (0.8653204)]
COG0477	COG0845	BURPS1710b_A0486	BURPS1710b_A0486	major facilitator family transporter	BURPS1710b_1501	sdeC	HlyD family secretion protein	[TP0840-TP0965 (0.8653204)]
COG0477	COG0845	BURPS1710b_A0716	BURPS1710b_A0716	4-hydroxybenzoate transporter	BURPS1710b_0513	silB	efflux transporter, RND family, MFP subunit	[TP0840-TP0965 (0.8653204)]
COG0477	COG0845	BURPS1710b_A1898	gudP	MFS transporter, phthalate permease family	BURPS1710b_A1038	BURPS1710b_A1038	Type I antifreeze protein:HlyD family secretion	[TP0840-TP0965 (0.8653204)]
COG0477	COG0845	BURPS1710b_0403	BURPS1710b_0403	major facilitator family transporter	BURPS1710b_1501	sdeC	HlyD family secretion protein	[TP0840-TP0965 (0.8653204)]
COG0477	COG0845	BURPS1710b_A0350	BURPS1710b_A0350	major facilitator family transporter	BURPS1710b_A0032	czcB	heavy metal resistance protein CzcB	[TP0840-TP0965 (0.8653204)]
COG0477	COG0845	BURPS1710b_A1268	BURPS1710b_A1268	MFS transporter	BURPS1710b_A0078	BURPS1710b_A0078	efflux transporter, RND family, MFP subunit	[TP0840-TP0965 (0.8653204)]
COG0477	COG0845	BURPS1710b_1307	BURPS1710b_1307	major facilitator family transporter	BURPS1710b_1018	BURPS1710b_1018	efflux transporter, RND family, MFP subunit	[TP0840-TP0965 (0.8653204)]
COG0477	COG0845	BURPS1710b_2378	emrY	hypothetical protein	BURPS1710b_0513	silB	efflux transporter, RND family, MFP subunit	[TP0840-TP0965 (0.8653204)]
COG0477	COG0845	BURPS1710b_A1327	BURPS1710b_A1327	major facilitator family transporter	BURPS1710b_2670	mexE	multidrug efflux RND membrane fusion protein	[TP0840-TP0965 (0.8653204)]
COG0477	COG0845	BURPS1710b_A2234	BURPS1710b_A2234	drug resistance transporter, EmrB/QacA family	BURPS1710b_A1840	ceoA	efflux transporter, RND family, MFP subunit	[TP0840-TP0965 (0.8653204)]
COG0477	COG0845	BURPS1710b_A1879	mmr	major facilitator family transporter	BURPS1710b_A1840	ceoA	efflux transporter, RND family, MFP subunit	[TP0840-TP0965 (0.8653204)]
COG0477	COG0845	BURPS1710b_A0004	rbmK	drug resistance transporter, EmrB/QacA family	BURPS1710b_1501	sdeC	HlyD family secretion protein	[TP0840-TP0965 (0.8653204)]
COG0477	COG0845	BURPS1710b_A0940	BURPS1710b_A0940	major facilitator family transporter	BURPS1710b_1501	sdeC	HlyD family secretion protein	[TP0840-TP0965 (0.8653204)]
COG0477	COG0845	BURPS1710b_A1224	BURPS1710b_A1224	major facilitator family transporter	BURPS1710b_2057	amrA	RND multidrug efflux membrane fusion protein	[TP0840-TP0965 (0.8653204)]
COG0477	COG0845	BURPS1710b_1818	BURPS1710b_1818	hypothetical protein	BURPS1710b_A0289	BURPS1710b_A0289	secretion protein, putative	[TP0840-TP0965 (0.8653204)]
COG0477	COG0845	BURPS1710b_A1636	BURPS1710b_A1636	MFS transporter	BURPS1710b_2195	BURPS1710b_2195	HlyD family secretion protein	[TP0840-TP0965 (0.8653204)]
COG0477	COG0845	BURPS1710b_A1881	BURPS1710b_A1881	major facilitator family transporter	BURPS1710b_2295	BURPS1710b_2295	efflux transporter, RND family, MFP subunit	[TP0840-TP0965 (0.8653204)]
COG0477	COG0845	BURPS1710b_1918	BURPS1710b_1918	drug resistance transporter, EmrB/QacA family	BURPS1710b_2195	BURPS1710b_2195	HlyD family secretion protein	[TP0840-TP0965 (0.8653204)]
COG0477	COG0845	BURPS1710b_3016	citA	citrate-proton symporter	BURPS1710b_1018	BURPS1710b_1018	efflux transporter, RND family, MFP subunit	[TP0840-TP0965 (0.8653204)]
COG0477	COG0845	BURPS1710b_1307	BURPS1710b_1307	major facilitator family transporter	BURPS1710b_A0032	czcB	heavy metal resistance protein CzcB	[TP0840-TP0965 (0.8653204)]
COG0477	COG0845	BURPS1710b_2030	kgtP1	dicarboxylic acid transporter PcaT	BURPS1710b_1018	BURPS1710b_1018	efflux transporter, RND family, MFP subunit	[TP0840-TP0965 (0.8653204)]
COG0477	COG0845	BURPS1710b_A2336	BURPS1710b_A2336	membrane protein	BURPS1710b_3625	BURPS1710b_3625	secretion protein, putative	[TP0840-TP0965 (0.8653204)]
COG0477	COG0845	BURPS1710b_0694	BURPS1710b_0694	major facilitator family transporter	BURPS1710b_A0078	BURPS1710b_A0078	efflux transporter, RND family, MFP subunit	[TP0840-TP0965 (0.8653204)]
COG0477	COG0845	BURPS1710b_A1266	BURPS1710b_A1266	putative MFS family transporter	BURPS1710b_2195	BURPS1710b_2195	HlyD family secretion protein	[TP0840-TP0965 (0.8653204)]
COG0477	COG0845	BURPS1710b_A0004	rbmK	drug resistance transporter, EmrB/QacA family	BURPS1710b_2295	BURPS1710b_2295	efflux transporter, RND family, MFP subunit	[TP0840-TP0965 (0.8653204)]
COG0477	COG0845	BURPS1710b_0969	deh4p	major facilitator family transporter	BURPS1710b_A0032	czcB	heavy metal resistance protein CzcB	[TP0840-TP0965 (0.8653204)]
COG0477	COG0845	BURPS1710b_1865	BURPS1710b_1865	acyltransferase family protein	BURPS1710b_A1032	BURPS1710b_A1032	ABC-type export system, membrane fusion protein	[TP0840-TP0965 (0.8653204)]
COG0477	COG0845	BURPS1710b_A0707	BURPS1710b_A0707	drug resistance transporter, EmrB/QacA family	BURPS1710b_2195	BURPS1710b_2195	HlyD family secretion protein	[TP0840-TP0965 (0.8653204)]
COG0477	COG0845	BURPS1710b_3195	frnF	drug resistance transporter, EmrB/QacA	BURPS1710b_A0289	BURPS1710b_A0289	secretion protein, putative	[TP0840-TP0965 (0.8653204)]
COG0477	COG0845	BURPS1710b_A0719	BURPS1710b_A0719	hypothetical protein	BURPS1710b_1501	sdeC	HlyD family secretion protein	[TP0840-TP0965 (0.8653204)]
COG0477	COG0845	BURPS1710b_A1879	mmr	major facilitator family transporter	BURPS1710b_3625	BURPS1710b_3625	secretion protein, putative	[TP0840-TP0965 (0.8653204)]
COG0477	COG0845	BURPS1710b_A1881	BURPS1710b_A1881	major facilitator family transporter	BURPS1710b_2195	BURPS1710b_2195	HlyD family secretion protein	[TP0840-TP0965 (0.8653204)]
COG0477	COG0845	BURPS1710b_2779	BURPS1710b_2779	major facilitator family transporter	BURPS1710b_A1038	BURPS1710b_A1038	Type I antifreeze protein:HlyD family secretion	[TP0840-TP0965 (0.8653204)]
COG0477	COG0845	BURPS1710b_1865	BURPS1710b_1865	acyltransferase family protein	BURPS1710b_2195	BURPS1710b_2195	HlyD family secretion protein	[TP0840-TP0965 (0.8653204)]
COG0477	COG0845	BURPS1710b_A0486	BURPS1710b_A0486	major facilitator family transporter	BURPS1710b_A0032	czcB	heavy metal resistance protein CzcB	[TP0840-TP0965 (0.8653204)]
COG0477	COG0845	BURPS1710b_1052	BURPS1710b_1052	predicted 4-hydroxybenzoate transporter	BURPS1710b_A1032	BURPS1710b_A1032	ABC-type export system, membrane fusion protein	[TP0840-TP0965 (0.8653204)]
COG0477	COG0845	BURPS1710b_A0602	BURPS1710b_A0602	alpha-ketoglutarate permease	BURPS1710b_A0289	BURPS1710b_A0289	secretion protein, putative	[TP0840-TP0965 (0.8653204)]
COG0477	COG0845	BURPS1710b_A0719	BURPS1710b_A0719	hypothetical protein	BURPS1710b_A1032	BURPS1710b_A1032	ABC-type export system, membrane fusion protein	[TP0840-TP0965 (0.8653204)]
COG0477	COG0845	BURPS1710b_A0707	BURPS1710b_A0707	drug resistance transporter, EmrB/QacA family	BURPS1710b_A0078	BURPS1710b_A0078	efflux transporter, RND family, MFP subunit	[TP0840-TP0965 (0.8653204)]
COG0477	COG0845	BURPS1710b_A0350	BURPS1710b_A0350	major facilitator family transporter	BURPS1710b_2670	mexE	multidrug efflux RND membrane fusion protein	[TP0840-TP0965 (0.8653204)]
COG0477	COG0845	BURPS1710b_A0940	BURPS1710b_A0940	major facilitator family transporter	BURPS1710b_A1038	BURPS1710b_A1038	Type I antifreeze protein:HlyD family secretion	[TP0840-TP0965 (0.8653204)]
COG0477	COG0845	BURPS1710b_0436	BURPS1710b_0436	major facilitator family transporter	BURPS1710b_2057	amrA	RND multidrug efflux membrane fusion protein	[TP0840-TP0965 (0.8653204)]
COG0477	COG0845	BURPS1710b_A1809	BURPS1710b_A1809	major facilitator family transporter	BURPS1710b_2670	mexE	multidrug efflux RND membrane fusion protein	[TP0840-TP0965 (0.8653204)]
COG0477	COG0845	BURPS1710b_A1881	BURPS1710b_A1881	major facilitator family transporter	BURPS1710b_A1840	ceoA	efflux transporter, RND family, MFP subunit	[TP0840-TP0965 (0.8653204)]
COG0477	COG0845	BURPS1710b_A1401	BURPS1710b_A1401	oxalate/formate antiporter	BURPS1710b_2670	mexE	multidrug efflux RND membrane fusion protein	[TP0840-TP0965 (0.8653204)]
COG0477	COG0845	BURPS1710b_A0271	BURPS1710b_A0271	transporter, major facilitator family	BURPS1710b_2195	BURPS1710b_2195	HlyD family secretion protein	[TP0840-TP0965 (0.8653204)]
COG0477	COG0845	BURPS1710b_A1745	BURPS1710b_A1745	RemN protein	BURPS1710b_1018	BURPS1710b_1018	efflux transporter, RND family, MFP subunit	[TP0840-TP0965 (0.8653204)]
COG0477	COG0845	BURPS1710b_0694	BURPS1710b_0694	major facilitator family transporter	BURPS1710b_1501	sdeC	HlyD family secretion protein	[TP0840-TP0965 (0.8653204)]
COG0477	COG0845	BURPS1710b_A1401	BURPS1710b_A1401	oxalate/formate antiporter	BURPS1710b_2057	amrA	RND multidrug efflux membrane fusion protein	[TP0840-TP0965 (0.8653204)]
COG0477	COG0845	BURPS1710b_1800	BURPS1710b_1800	drug resistance transporter, EmrB/QacA family	BURPS1710b_2295	BURPS1710b_2295	efflux transporter, RND family, MFP subunit	[TP0840-TP0965 (0.8653204)]
COG0477	COG0845	BURPS1710b_A0027	BURPS1710b_A0027	putative sugar transport protein	BURPS1710b_A1840	ceoA	efflux transporter, RND family, MFP subunit	[TP0840-TP0965 (0.8653204)]
COG0477	COG0845	BURPS1710b_A0940	BURPS1710b_A0940	major facilitator family transporter	BURPS1710b_2295	BURPS1710b_2295	efflux transporter, RND family, MFP subunit	[TP0840-TP0965 (0.8653204)]
COG0477	COG0845	BURPS1710b_0375	ampG	MFS family, muropeptide transporter	BURPS1710b_A1032	BURPS1710b_A1032	ABC-type export system, membrane fusion protein	[TP0840-TP0965 (0.8653204)]
COG0477	COG0845	BURPS1710b_1536	BURPS1710b_1536	major facilitator family transporter	BURPS1710b_0513	silB	efflux transporter, RND family, MFP subunit	[TP0840-TP0965 (0.8653204)]
COG0477	COG0845	BURPS1710b_A1661	BURPS1710b_A1661	major facilitator family transporter	BURPS1710b_2670	mexE	multidrug efflux RND membrane fusion protein	[TP0840-TP0965 (0.8653204)]
COG0477	COG0845	BURPS1710b_2378	emrY	hypothetical protein	BURPS1710b_A0289	BURPS1710b_A0289	secretion protein, putative	[TP0840-TP0965 (0.8653204)]
COG0477	COG0845	BURPS1710b_A0372	BURPS1710b_A0372	multidrug resistance protein	BURPS1710b_2295	BURPS1710b_2295	efflux transporter, RND family, MFP subunit	[TP0840-TP0965 (0.8653204)]
COG0477	COG0845	BURPS1710b_A2600	spcT	hypothetical protein	BURPS1710b_2195	BURPS1710b_2195	HlyD family secretion protein	[TP0840-TP0965 (0.8653204)]
COG0477	COG0845	BURPS1710b_1667	BURPS1710b_1667	gp59	BURPS1710b_2057	amrA	RND multidrug efflux membrane fusion protein	[TP0840-TP0965 (0.8653204)]
COG0477	COG0845	BURPS1710b_3096	BURPS1710b_3096	MFS-family transport protein	BURPS1710b_A1032	BURPS1710b_A1032	ABC-type export system, membrane fusion protein	[TP0840-TP0965 (0.8653204)]
COG0477	COG0845	BURPS1710b_A0379	BURPS1710b_A0379	major facilitator family transporter	BURPS1710b_A1032	BURPS1710b_A1032	ABC-type export system, membrane fusion protein	[TP0840-TP0965 (0.8653204)]
COG0477	COG0845	BURPS1710b_A1268	BURPS1710b_A1268	MFS transporter	BURPS1710b_2295	BURPS1710b_2295	efflux transporter, RND family, MFP subunit	[TP0840-TP0965 (0.8653204)]
COG0477	COG0845	BURPS1710b_A1636	BURPS1710b_A1636	MFS transporter	BURPS1710b_A0289	BURPS1710b_A0289	secretion protein, putative	[TP0840-TP0965 (0.8653204)]
COG0477	COG0845	BURPS1710b_A1809	BURPS1710b_A1809	major facilitator family transporter	BURPS1710b_A2186	macA	macrolide efflux protein MacA	[TP0840-TP0965 (0.8653204)]
COG0477	COG0845	BURPS1710b_A0027	BURPS1710b_A0027	putative sugar transport protein	BURPS1710b_A1038	BURPS1710b_A1038	Type I antifreeze protein:HlyD family secretion	[TP0840-TP0965 (0.8653204)]
COG0477	COG0845	BURPS1710b_2287	kguT	major facilitator family transporter	BURPS1710b_A0032	czcB	heavy metal resistance protein CzcB	[TP0840-TP0965 (0.8653204)]
COG0477	COG0845	BURPS1710b_0831	BURPS1710b_0831	drug resistance transporter, EmrB/QacA family	BURPS1710b_A0078	BURPS1710b_A0078	efflux transporter, RND family, MFP subunit	[TP0840-TP0965 (0.8653204)]
COG0477	COG0845	BURPS1710b_1786	proP16	major facilitator family transporter	BURPS1710b_A0078	BURPS1710b_A0078	efflux transporter, RND family, MFP subunit	[TP0840-TP0965 (0.8653204)]
COG0477	COG0845	BURPS1710b_A2520	BURPS1710b_A2520	major facilitator family transporter	BURPS1710b_1018	BURPS1710b_1018	efflux transporter, RND family, MFP subunit	[TP0840-TP0965 (0.8653204)]
COG0477	COG0845	BURPS1710b_A1442	dgoT	major facilitator family transporter	BURPS1710b_1501	sdeC	HlyD family secretion protein	[TP0840-TP0965 (0.8653204)]
COG0477	COG0845	BURPS1710b_1095	BURPS1710b_1095	MFS transporter	BURPS1710b_A1840	ceoA	efflux transporter, RND family, MFP subunit	[TP0840-TP0965 (0.8653204)]
COG0477	COG0845	BURPS1710b_A1571	BURPS1710b_A1571	alpha-ketoglutarate permease	BURPS1710b_3625	BURPS1710b_3625	secretion protein, putative	[TP0840-TP0965 (0.8653204)]
COG0477	COG0845	BURPS1710b_0436	BURPS1710b_0436	major facilitator family transporter	BURPS1710b_2195	BURPS1710b_2195	HlyD family secretion protein	[TP0840-TP0965 (0.8653204)]
COG0477	COG0845	BURPS1710b_1095	BURPS1710b_1095	MFS transporter	BURPS1710b_2670	mexE	multidrug efflux RND membrane fusion protein	[TP0840-TP0965 (0.8653204)]
COG0477	COG0845	BURPS1710b_A2336	BURPS1710b_A2336	membrane protein	BURPS1710b_2057	amrA	RND multidrug efflux membrane fusion protein	[TP0840-TP0965 (0.8653204)]
COG0477	COG0845	BURPS1710b_0050	BURPS1710b_0050	amino acid ABC transporter, permease protein,	BURPS1710b_A1032	BURPS1710b_A1032	ABC-type export system, membrane fusion protein	[TP0840-TP0965 (0.8653204)]
COG0477	COG0845	BURPS1710b_A0348	BURPS1710b_A0348	major facilitator family transporter	BURPS1710b_3625	BURPS1710b_3625	secretion protein, putative	[TP0840-TP0965 (0.8653204)]
COG0477	COG0845	BURPS1710b_3195	frnF	drug resistance transporter, EmrB/QacA	BURPS1710b_A1038	BURPS1710b_A1038	Type I antifreeze protein:HlyD family secretion	[TP0840-TP0965 (0.8653204)]
COG0477	COG0845	BURPS1710b_A0209	BURPS1710b_A0209	putative sugar transporter	BURPS1710b_A1032	BURPS1710b_A1032	ABC-type export system, membrane fusion protein	[TP0840-TP0965 (0.8653204)]
COG0477	COG0845	BURPS1710b_A0441	BURPS1710b_A0441	major facilitator family transporter	BURPS1710b_2195	BURPS1710b_2195	HlyD family secretion protein	[TP0840-TP0965 (0.8653204)]
COG0477	COG0845	BURPS1710b_2030	kgtP1	dicarboxylic acid transporter PcaT	BURPS1710b_0513	silB	efflux transporter, RND family, MFP subunit	[TP0840-TP0965 (0.8653204)]
COG0477	COG0845	BURPS1710b_A0602	BURPS1710b_A0602	alpha-ketoglutarate permease	BURPS1710b_2057	amrA	RND multidrug efflux membrane fusion protein	[TP0840-TP0965 (0.8653204)]
COG0477	COG0845	BURPS1710b_A0379	BURPS1710b_A0379	major facilitator family transporter	BURPS1710b_2670	mexE	multidrug efflux RND membrane fusion protein	[TP0840-TP0965 (0.8653204)]
COG0477	COG0845	BURPS1710b_A1982	BURPS1710b_A1982	major facilitator family transporter	BURPS1710b_2295	BURPS1710b_2295	efflux transporter, RND family, MFP subunit	[TP0840-TP0965 (0.8653204)]
COG0477	COG0845	BURPS1710b_A0088	BURPS1710b_A0088	major facilitator superfamily transporter	BURPS1710b_A1840	ceoA	efflux transporter, RND family, MFP subunit	[TP0840-TP0965 (0.8653204)]
COG0477	COG0845	BURPS1710b_A0716	BURPS1710b_A0716	4-hydroxybenzoate transporter	BURPS1710b_2670	mexE	multidrug efflux RND membrane fusion protein	[TP0840-TP0965 (0.8653204)]
COG0477	COG0845	BURPS1710b_A2533	BURPS1710b_A2533	drug resistance transporter, EmrB/QacA family	BURPS1710b_3625	BURPS1710b_3625	secretion protein, putative	[TP0840-TP0965 (0.8653204)]
COG0477	COG0845	BURPS1710b_2378	emrY	hypothetical protein	BURPS1710b_A1032	BURPS1710b_A1032	ABC-type export system, membrane fusion protein	[TP0840-TP0965 (0.8653204)]
COG0477	COG0845	BURPS1710b_A0379	BURPS1710b_A0379	major facilitator family transporter	BURPS1710b_2057	amrA	RND multidrug efflux membrane fusion protein	[TP0840-TP0965 (0.8653204)]
COG0477	COG0845	BURPS1710b_1667	BURPS1710b_1667	gp59	BURPS1710b_A1038	BURPS1710b_A1038	Type I antifreeze protein:HlyD family secretion	[TP0840-TP0965 (0.8653204)]
COG0477	COG0845	BURPS1710b_A0707	BURPS1710b_A0707	drug resistance transporter, EmrB/QacA family	BURPS1710b_A0032	czcB	heavy metal resistance protein CzcB	[TP0840-TP0965 (0.8653204)]
COG0477	COG0845	BURPS1710b_2666	BURPS1710b_2666	MFS permease	BURPS1710b_A0032	czcB	heavy metal resistance protein CzcB	[TP0840-TP0965 (0.8653204)]
COG0477	COG0845	BURPS1710b_A0506	BURPS1710b_A0506	membrane transport protein	BURPS1710b_3625	BURPS1710b_3625	secretion protein, putative	[TP0840-TP0965 (0.8653204)]
COG0477	COG0845	BURPS1710b_A1224	BURPS1710b_A1224	major facilitator family transporter	BURPS1710b_A0289	BURPS1710b_A0289	secretion protein, putative	[TP0840-TP0965 (0.8653204)]
COG0477	COG0845	BURPS1710b_A0271	BURPS1710b_A0271	transporter, major facilitator family	BURPS1710b_1018	BURPS1710b_1018	efflux transporter, RND family, MFP subunit	[TP0840-TP0965 (0.8653204)]
COG0477	COG0845	BURPS1710b_A2505	BURPS1710b_A2505	major facilitator family transporter	BURPS1710b_2195	BURPS1710b_2195	HlyD family secretion protein	[TP0840-TP0965 (0.8653204)]
COG0477	COG0845	BURPS1710b_1307	BURPS1710b_1307	major facilitator family transporter	BURPS1710b_0513	silB	efflux transporter, RND family, MFP subunit	[TP0840-TP0965 (0.8653204)]
COG0477	COG0845	BURPS1710b_A0940	BURPS1710b_A0940	major facilitator family transporter	BURPS1710b_0513	silB	efflux transporter, RND family, MFP subunit	[TP0840-TP0965 (0.8653204)]
COG0477	COG0845	BURPS1710b_2666	BURPS1710b_2666	MFS permease	BURPS1710b_2670	mexE	multidrug efflux RND membrane fusion protein	[TP0840-TP0965 (0.8653204)]
COG0477	COG0845	BURPS1710b_A1224	BURPS1710b_A1224	major facilitator family transporter	BURPS1710b_2670	mexE	multidrug efflux RND membrane fusion protein	[TP0840-TP0965 (0.8653204)]
COG0477	COG0845	BURPS1710b_1959	BURPS1710b_1959	major facilitator family transporter	BURPS1710b_A0078	BURPS1710b_A0078	efflux transporter, RND family, MFP subunit	[TP0840-TP0965 (0.8653204)]
COG0477	COG0845	BURPS1710b_A0348	BURPS1710b_A0348	major facilitator family transporter	BURPS1710b_2057	amrA	RND multidrug efflux membrane fusion protein	[TP0840-TP0965 (0.8653204)]
COG0477	COG0845	BURPS1710b_A2059	mfsA	putative transporter protein	BURPS1710b_A2186	macA	macrolide efflux protein MacA	[TP0840-TP0965 (0.8653204)]
COG0477	COG0845	BURPS1710b_0780	BURPS1710b_0780	major facilitator family transporter	BURPS1710b_2195	BURPS1710b_2195	HlyD family secretion protein	[TP0840-TP0965 (0.8653204)]
COG0477	COG0845	BURPS1710b_A0350	BURPS1710b_A0350	major facilitator family transporter	BURPS1710b_A1840	ceoA	efflux transporter, RND family, MFP subunit	[TP0840-TP0965 (0.8653204)]
COG0477	COG0845	BURPS1710b_2030	kgtP1	dicarboxylic acid transporter PcaT	BURPS1710b_2057	amrA	RND multidrug efflux membrane fusion protein	[TP0840-TP0965 (0.8653204)]
COG0477	COG0845	BURPS1710b_A1898	gudP	MFS transporter, phthalate permease family	BURPS1710b_A1840	ceoA	efflux transporter, RND family, MFP subunit	[TP0840-TP0965 (0.8653204)]
COG0477	COG0845	BURPS1710b_3229	BURPS1710b_3229	4-hydroxybenzoate transporter	BURPS1710b_2670	mexE	multidrug efflux RND membrane fusion protein	[TP0840-TP0965 (0.8653204)]
COG0477	COG0845	BURPS1710b_2378	emrY	hypothetical protein	BURPS1710b_A1840	ceoA	efflux transporter, RND family, MFP subunit	[TP0840-TP0965 (0.8653204)]
COG0477	COG0845	BURPS1710b_A1745	BURPS1710b_A1745	RemN protein	BURPS1710b_A1840	ceoA	efflux transporter, RND family, MFP subunit	[TP0840-TP0965 (0.8653204)]
COG0477	COG0845	BURPS1710b_A0209	BURPS1710b_A0209	putative sugar transporter	BURPS1710b_A0032	czcB	heavy metal resistance protein CzcB	[TP0840-TP0965 (0.8653204)]
COG0477	COG0845	BURPS1710b_A0486	BURPS1710b_A0486	major facilitator family transporter	BURPS1710b_0513	silB	efflux transporter, RND family, MFP subunit	[TP0840-TP0965 (0.8653204)]
COG0477	COG0845	BURPS1710b_2030	kgtP1	dicarboxylic acid transporter PcaT	BURPS1710b_A0289	BURPS1710b_A0289	secretion protein, putative	[TP0840-TP0965 (0.8653204)]
COG0477	COG0845	BURPS1710b_A0602	BURPS1710b_A0602	alpha-ketoglutarate permease	BURPS1710b_2670	mexE	multidrug efflux RND membrane fusion protein	[TP0840-TP0965 (0.8653204)]
COG0477	COG0845	BURPS1710b_A1661	BURPS1710b_A1661	major facilitator family transporter	BURPS1710b_1501	sdeC	HlyD family secretion protein	[TP0840-TP0965 (0.8653204)]
COG0477	COG0845	BURPS1710b_2666	BURPS1710b_2666	MFS permease	BURPS1710b_1018	BURPS1710b_1018	efflux transporter, RND family, MFP subunit	[TP0840-TP0965 (0.8653204)]
COG0477	COG0845	BURPS1710b_3226	BURPS1710b_3226	MFS-family membrane transport protein	BURPS1710b_1501	sdeC	HlyD family secretion protein	[TP0840-TP0965 (0.8653204)]
COG0477	COG0845	BURPS1710b_3096	BURPS1710b_3096	MFS-family transport protein	BURPS1710b_1501	sdeC	HlyD family secretion protein	[TP0840-TP0965 (0.8653204)]
COG0477	COG0845	BURPS1710b_A1558	BURPS1710b_A1558	4-hydroxybenzoate transporter	BURPS1710b_0513	silB	efflux transporter, RND family, MFP subunit	[TP0840-TP0965 (0.8653204)]
COG0477	COG0845	BURPS1710b_2779	BURPS1710b_2779	major facilitator family transporter	BURPS1710b_A1840	ceoA	efflux transporter, RND family, MFP subunit	[TP0840-TP0965 (0.8653204)]
COG0477	COG0845	BURPS1710b_A1982	BURPS1710b_A1982	major facilitator family transporter	BURPS1710b_A1032	BURPS1710b_A1032	ABC-type export system, membrane fusion protein	[TP0840-TP0965 (0.8653204)]
COG0477	COG0845	BURPS1710b_A1982	BURPS1710b_A1982	major facilitator family transporter	BURPS1710b_2057	amrA	RND multidrug efflux membrane fusion protein	[TP0840-TP0965 (0.8653204)]
COG0477	COG0845	BURPS1710b_1536	BURPS1710b_1536	major facilitator family transporter	BURPS1710b_2057	amrA	RND multidrug efflux membrane fusion protein	[TP0840-TP0965 (0.8653204)]
COG0477	COG0845	BURPS1710b_A0228	BURPS1710b_A0228	putative transport protein	BURPS1710b_A0032	czcB	heavy metal resistance protein CzcB	[TP0840-TP0965 (0.8653204)]
COG0477	COG0845	BURPS1710b_1818	BURPS1710b_1818	hypothetical protein	BURPS1710b_1018	BURPS1710b_1018	efflux transporter, RND family, MFP subunit	[TP0840-TP0965 (0.8653204)]
COG0477	COG0845	BURPS1710b_2666	BURPS1710b_2666	MFS permease	BURPS1710b_A1038	BURPS1710b_A1038	Type I antifreeze protein:HlyD family secretion	[TP0840-TP0965 (0.8653204)]
COG0477	COG0845	BURPS1710b_A0506	BURPS1710b_A0506	membrane transport protein	BURPS1710b_2195	BURPS1710b_2195	HlyD family secretion protein	[TP0840-TP0965 (0.8653204)]
COG0477	COG0845	BURPS1710b_A1268	BURPS1710b_A1268	MFS transporter	BURPS1710b_1501	sdeC	HlyD family secretion protein	[TP0840-TP0965 (0.8653204)]
COG0477	COG0845	BURPS1710b_A1327	BURPS1710b_A1327	major facilitator family transporter	BURPS1710b_1501	sdeC	HlyD family secretion protein	[TP0840-TP0965 (0.8653204)]
COG0477	COG0845	BURPS1710b_A0716	BURPS1710b_A0716	4-hydroxybenzoate transporter	BURPS1710b_2295	BURPS1710b_2295	efflux transporter, RND family, MFP subunit	[TP0840-TP0965 (0.8653204)]
COG0477	COG0845	BURPS1710b_A0228	BURPS1710b_A0228	putative transport protein	BURPS1710b_A1038	BURPS1710b_A1038	Type I antifreeze protein:HlyD family secretion	[TP0840-TP0965 (0.8653204)]
COG0477	COG0845	BURPS1710b_A1224	BURPS1710b_A1224	major facilitator family transporter	BURPS1710b_0513	silB	efflux transporter, RND family, MFP subunit	[TP0840-TP0965 (0.8653204)]
COG0477	COG0845	BURPS1710b_A0719	BURPS1710b_A0719	hypothetical protein	BURPS1710b_1018	BURPS1710b_1018	efflux transporter, RND family, MFP subunit	[TP0840-TP0965 (0.8653204)]
COG0477	COG0845	BURPS1710b_1233	proP23	major facilitator family transporter	BURPS1710b_A2186	macA	macrolide efflux protein MacA	[TP0840-TP0965 (0.8653204)]
COG0477	COG0845	BURPS1710b_A0209	BURPS1710b_A0209	putative sugar transporter	BURPS1710b_A0289	BURPS1710b_A0289	secretion protein, putative	[TP0840-TP0965 (0.8653204)]
COG0477	COG0845	BURPS1710b_A2520	BURPS1710b_A2520	major facilitator family transporter	BURPS1710b_1501	sdeC	HlyD family secretion protein	[TP0840-TP0965 (0.8653204)]
COG0477	COG0845	BURPS1710b_2186	BURPS1710b_2186	major facilitator family transporter	BURPS1710b_2195	BURPS1710b_2195	HlyD family secretion protein	[TP0840-TP0965 (0.8653204)]
COG0477	COG0845	BURPS1710b_1959	BURPS1710b_1959	major facilitator family transporter	BURPS1710b_2295	BURPS1710b_2295	efflux transporter, RND family, MFP subunit	[TP0840-TP0965 (0.8653204)]
COG0477	COG0845	BURPS1710b_A0716	BURPS1710b_A0716	4-hydroxybenzoate transporter	BURPS1710b_2057	amrA	RND multidrug efflux membrane fusion protein	[TP0840-TP0965 (0.8653204)]
COG0477	COG0845	BURPS1710b_A0372	BURPS1710b_A0372	multidrug resistance protein	BURPS1710b_3625	BURPS1710b_3625	secretion protein, putative	[TP0840-TP0965 (0.8653204)]
COG0477	COG0845	BURPS1710b_0403	BURPS1710b_0403	major facilitator family transporter	BURPS1710b_2195	BURPS1710b_2195	HlyD family secretion protein	[TP0840-TP0965 (0.8653204)]
COG0477	COG0845	BURPS1710b_A0602	BURPS1710b_A0602	alpha-ketoglutarate permease	BURPS1710b_A1032	BURPS1710b_A1032	ABC-type export system, membrane fusion protein	[TP0840-TP0965 (0.8653204)]
COG0477	COG0845	BURPS1710b_A1401	BURPS1710b_A1401	oxalate/formate antiporter	BURPS1710b_A0289	BURPS1710b_A0289	secretion protein, putative	[TP0840-TP0965 (0.8653204)]
COG0477	COG0845	BURPS1710b_A0088	BURPS1710b_A0088	major facilitator superfamily transporter	BURPS1710b_A0289	BURPS1710b_A0289	secretion protein, putative	[TP0840-TP0965 (0.8653204)]
COG0477	COG0845	BURPS1710b_2186	BURPS1710b_2186	major facilitator family transporter	BURPS1710b_A1038	BURPS1710b_A1038	Type I antifreeze protein:HlyD family secretion	[TP0840-TP0965 (0.8653204)]
COG0477	COG0845	BURPS1710b_1800	BURPS1710b_1800	drug resistance transporter, EmrB/QacA family	BURPS1710b_A1038	BURPS1710b_A1038	Type I antifreeze protein:HlyD family secretion	[TP0840-TP0965 (0.8653204)]
COG0477	COG0845	BURPS1710b_1604	BURPS1710b_1604	major facilitator family tranporter	BURPS1710b_A1840	ceoA	efflux transporter, RND family, MFP subunit	[TP0840-TP0965 (0.8653204)]
COG0477	COG0845	BURPS1710b_0050	BURPS1710b_0050	amino acid ABC transporter, permease protein,	BURPS1710b_2195	BURPS1710b_2195	HlyD family secretion protein	[TP0840-TP0965 (0.8653204)]
COG0477	COG0845	BURPS1710b_A1661	BURPS1710b_A1661	major facilitator family transporter	BURPS1710b_A0078	BURPS1710b_A0078	efflux transporter, RND family, MFP subunit	[TP0840-TP0965 (0.8653204)]
COG0477	COG0845	BURPS1710b_A1571	BURPS1710b_A1571	alpha-ketoglutarate permease	BURPS1710b_2670	mexE	multidrug efflux RND membrane fusion protein	[TP0840-TP0965 (0.8653204)]
COG0477	COG0845	BURPS1710b_A2533	BURPS1710b_A2533	drug resistance transporter, EmrB/QacA family	BURPS1710b_A1038	BURPS1710b_A1038	Type I antifreeze protein:HlyD family secretion	[TP0840-TP0965 (0.8653204)]
COG0477	COG0845	BURPS1710b_1095	BURPS1710b_1095	MFS transporter	BURPS1710b_1018	BURPS1710b_1018	efflux transporter, RND family, MFP subunit	[TP0840-TP0965 (0.8653204)]
COG0477	COG0845	BURPS1710b_2541	BURPS1710b_2541	transporter, major facilitator family	BURPS1710b_A2186	macA	macrolide efflux protein MacA	[TP0840-TP0965 (0.8653204)]
COG0477	COG0845	BURPS1710b_0831	BURPS1710b_0831	drug resistance transporter, EmrB/QacA family	BURPS1710b_A1840	ceoA	efflux transporter, RND family, MFP subunit	[TP0840-TP0965 (0.8653204)]
COG0477	COG0845	BURPS1710b_1667	BURPS1710b_1667	gp59	BURPS1710b_1018	BURPS1710b_1018	efflux transporter, RND family, MFP subunit	[TP0840-TP0965 (0.8653204)]
COG0477	COG0845	BURPS1710b_A0027	BURPS1710b_A0027	putative sugar transport protein	BURPS1710b_2057	amrA	RND multidrug efflux membrane fusion protein	[TP0840-TP0965 (0.8653204)]
COG0477	COG0845	BURPS1710b_2779	BURPS1710b_2779	major facilitator family transporter	BURPS1710b_A0289	BURPS1710b_A0289	secretion protein, putative	[TP0840-TP0965 (0.8653204)]
COG0477	COG0845	BURPS1710b_A2234	BURPS1710b_A2234	drug resistance transporter, EmrB/QacA family	BURPS1710b_2295	BURPS1710b_2295	efflux transporter, RND family, MFP subunit	[TP0840-TP0965 (0.8653204)]
COG0477	COG0845	BURPS1710b_A0602	BURPS1710b_A0602	alpha-ketoglutarate permease	BURPS1710b_A1038	BURPS1710b_A1038	Type I antifreeze protein:HlyD family secretion	[TP0840-TP0965 (0.8653204)]
COG0477	COG0845	BURPS1710b_3016	citA	citrate-proton symporter	BURPS1710b_A0032	czcB	heavy metal resistance protein CzcB	[TP0840-TP0965 (0.8653204)]
COG0477	COG0845	BURPS1710b_A2435	BURPS1710b_A2435	major facilitator superfamily protein	BURPS1710b_3625	BURPS1710b_3625	secretion protein, putative	[TP0840-TP0965 (0.8653204)]
COG0477	COG0845	BURPS1710b_0050	BURPS1710b_0050	amino acid ABC transporter, permease protein,	BURPS1710b_A2186	macA	macrolide efflux protein MacA	[TP0840-TP0965 (0.8653204)]
COG0477	COG0845	BURPS1710b_0694	BURPS1710b_0694	major facilitator family transporter	BURPS1710b_0513	silB	efflux transporter, RND family, MFP subunit	[TP0840-TP0965 (0.8653204)]
COG0477	COG0845	BURPS1710b_2030	kgtP1	dicarboxylic acid transporter PcaT	BURPS1710b_1501	sdeC	HlyD family secretion protein	[TP0840-TP0965 (0.8653204)]
COG0477	COG0845	BURPS1710b_A1636	BURPS1710b_A1636	MFS transporter	BURPS1710b_A1038	BURPS1710b_A1038	Type I antifreeze protein:HlyD family secretion	[TP0840-TP0965 (0.8653204)]
COG0477	COG0845	BURPS1710b_3096	BURPS1710b_3096	MFS-family transport protein	BURPS1710b_0513	silB	efflux transporter, RND family, MFP subunit	[TP0840-TP0965 (0.8653204)]
COG0477	COG0845	BURPS1710b_A2520	BURPS1710b_A2520	major facilitator family transporter	BURPS1710b_A1032	BURPS1710b_A1032	ABC-type export system, membrane fusion protein	[TP0840-TP0965 (0.8653204)]
COG0477	COG0845	BURPS1710b_A0486	BURPS1710b_A0486	major facilitator family transporter	BURPS1710b_A1032	BURPS1710b_A1032	ABC-type export system, membrane fusion protein	[TP0840-TP0965 (0.8653204)]
COG0477	COG0845	BURPS1710b_A1809	BURPS1710b_A1809	major facilitator family transporter	BURPS1710b_A1840	ceoA	efflux transporter, RND family, MFP subunit	[TP0840-TP0965 (0.8653204)]
COG0477	COG0845	BURPS1710b_A1982	BURPS1710b_A1982	major facilitator family transporter	BURPS1710b_A2186	macA	macrolide efflux protein MacA	[TP0840-TP0965 (0.8653204)]
COG0477	COG0845	BURPS1710b_2136	BURPS1710b_2136	drug resistance transporter, EmrB/QacA family	BURPS1710b_A1840	ceoA	efflux transporter, RND family, MFP subunit	[TP0840-TP0965 (0.8653204)]
COG0477	COG0845	BURPS1710b_A0271	BURPS1710b_A0271	transporter, major facilitator family	BURPS1710b_A1038	BURPS1710b_A1038	Type I antifreeze protein:HlyD family secretion	[TP0840-TP0965 (0.8653204)]
COG0477	COG0845	BURPS1710b_A0716	BURPS1710b_A0716	4-hydroxybenzoate transporter	BURPS1710b_2195	BURPS1710b_2195	HlyD family secretion protein	[TP0840-TP0965 (0.8653204)]
COG0477	COG0845	BURPS1710b_A2505	BURPS1710b_A2505	major facilitator family transporter	BURPS1710b_2057	amrA	RND multidrug efflux membrane fusion protein	[TP0840-TP0965 (0.8653204)]
COG0477	COG0845	BURPS1710b_1052	BURPS1710b_1052	predicted 4-hydroxybenzoate transporter	BURPS1710b_0513	silB	efflux transporter, RND family, MFP subunit	[TP0840-TP0965 (0.8653204)]
COG0477	COG0845	BURPS1710b_0375	ampG	MFS family, muropeptide transporter	BURPS1710b_1501	sdeC	HlyD family secretion protein	[TP0840-TP0965 (0.8653204)]
COG0477	COG0845	BURPS1710b_A1224	BURPS1710b_A1224	major facilitator family transporter	BURPS1710b_A1032	BURPS1710b_A1032	ABC-type export system, membrane fusion protein	[TP0840-TP0965 (0.8653204)]
COG0477	COG0845	BURPS1710b_A0506	BURPS1710b_A0506	membrane transport protein	BURPS1710b_A0078	BURPS1710b_A0078	efflux transporter, RND family, MFP subunit	[TP0840-TP0965 (0.8653204)]
COG0477	COG0845	BURPS1710b_2779	BURPS1710b_2779	major facilitator family transporter	BURPS1710b_2057	amrA	RND multidrug efflux membrane fusion protein	[TP0840-TP0965 (0.8653204)]
COG0477	COG0845	BURPS1710b_A1442	dgoT	major facilitator family transporter	BURPS1710b_0513	silB	efflux transporter, RND family, MFP subunit	[TP0840-TP0965 (0.8653204)]
COG0477	COG0845	BURPS1710b_A0027	BURPS1710b_A0027	putative sugar transport protein	BURPS1710b_2295	BURPS1710b_2295	efflux transporter, RND family, MFP subunit	[TP0840-TP0965 (0.8653204)]
COG0477	COG0845	BURPS1710b_1800	BURPS1710b_1800	drug resistance transporter, EmrB/QacA family	BURPS1710b_2057	amrA	RND multidrug efflux membrane fusion protein	[TP0840-TP0965 (0.8653204)]
COG0477	COG0845	BURPS1710b_A0441	BURPS1710b_A0441	major facilitator family transporter	BURPS1710b_2057	amrA	RND multidrug efflux membrane fusion protein	[TP0840-TP0965 (0.8653204)]
COG0477	COG0845	BURPS1710b_3376	BURPS1710b_3376	major facilitator family transporter	BURPS1710b_1501	sdeC	HlyD family secretion protein	[TP0840-TP0965 (0.8653204)]
COG0477	COG0845	BURPS1710b_A0602	BURPS1710b_A0602	alpha-ketoglutarate permease	BURPS1710b_A1840	ceoA	efflux transporter, RND family, MFP subunit	[TP0840-TP0965 (0.8653204)]
COG0477	COG0845	BURPS1710b_1267	proP18	MFS Superfamily multidrug efflux transporter	BURPS1710b_A1032	BURPS1710b_A1032	ABC-type export system, membrane fusion protein	[TP0840-TP0965 (0.8653204)]
COG0477	COG0845	BURPS1710b_A1881	BURPS1710b_A1881	major facilitator family transporter	BURPS1710b_A1038	BURPS1710b_A1038	Type I antifreeze protein:HlyD family secretion	[TP0840-TP0965 (0.8653204)]
COG0477	COG0845	BURPS1710b_1667	BURPS1710b_1667	gp59	BURPS1710b_A0032	czcB	heavy metal resistance protein CzcB	[TP0840-TP0965 (0.8653204)]
COG0477	COG0845	BURPS1710b_1536	BURPS1710b_1536	major facilitator family transporter	BURPS1710b_1501	sdeC	HlyD family secretion protein	[TP0840-TP0965 (0.8653204)]
COG0477	COG0845	BURPS1710b_0235	BURPS1710b_0235	drug resistance transporter, EmrB/QacA family	BURPS1710b_A0032	czcB	heavy metal resistance protein CzcB	[TP0840-TP0965 (0.8653204)]
COG0477	COG0845	BURPS1710b_1918	BURPS1710b_1918	drug resistance transporter, EmrB/QacA family	BURPS1710b_A0078	BURPS1710b_A0078	efflux transporter, RND family, MFP subunit	[TP0840-TP0965 (0.8653204)]
COG0477	COG0845	BURPS1710b_A1809	BURPS1710b_A1809	major facilitator family transporter	BURPS1710b_3625	BURPS1710b_3625	secretion protein, putative	[TP0840-TP0965 (0.8653204)]
COG0477	COG0845	BURPS1710b_0235	BURPS1710b_0235	drug resistance transporter, EmrB/QacA family	BURPS1710b_1018	BURPS1710b_1018	efflux transporter, RND family, MFP subunit	[TP0840-TP0965 (0.8653204)]
COG0477	COG0845	BURPS1710b_1604	BURPS1710b_1604	major facilitator family tranporter	BURPS1710b_3625	BURPS1710b_3625	secretion protein, putative	[TP0840-TP0965 (0.8653204)]
COG0477	COG0845	BURPS1710b_2030	kgtP1	dicarboxylic acid transporter PcaT	BURPS1710b_A1032	BURPS1710b_A1032	ABC-type export system, membrane fusion protein	[TP0840-TP0965 (0.8653204)]
COG0477	COG0845	BURPS1710b_A2435	BURPS1710b_A2435	major facilitator superfamily protein	BURPS1710b_2670	mexE	multidrug efflux RND membrane fusion protein	[TP0840-TP0965 (0.8653204)]
COG0477	COG0845	BURPS1710b_1959	BURPS1710b_1959	major facilitator family transporter	BURPS1710b_A2186	macA	macrolide efflux protein MacA	[TP0840-TP0965 (0.8653204)]
COG0477	COG0845	BURPS1710b_0235	BURPS1710b_0235	drug resistance transporter, EmrB/QacA family	BURPS1710b_A0289	BURPS1710b_A0289	secretion protein, putative	[TP0840-TP0965 (0.8653204)]
COG0477	COG0845	BURPS1710b_3613	BURPS1710b_3613	monocarboxylate MFS permease	BURPS1710b_2295	BURPS1710b_2295	efflux transporter, RND family, MFP subunit	[TP0840-TP0965 (0.8653204)]
COG0477	COG0845	BURPS1710b_A0348	BURPS1710b_A0348	major facilitator family transporter	BURPS1710b_2295	BURPS1710b_2295	efflux transporter, RND family, MFP subunit	[TP0840-TP0965 (0.8653204)]
COG0477	COG0845	BURPS1710b_A0132	BURPS1710b_A0132	putative transport/efflux protein	BURPS1710b_A1038	BURPS1710b_A1038	Type I antifreeze protein:HlyD family secretion	[TP0840-TP0965 (0.8653204)]
COG0477	COG0845	BURPS1710b_2287	kguT	major facilitator family transporter	BURPS1710b_A2186	macA	macrolide efflux protein MacA	[TP0840-TP0965 (0.8653204)]
COG0477	COG0845	BURPS1710b_A1268	BURPS1710b_A1268	MFS transporter	BURPS1710b_2057	amrA	RND multidrug efflux membrane fusion protein	[TP0840-TP0965 (0.8653204)]
COG0477	COG0845	BURPS1710b_A1224	BURPS1710b_A1224	major facilitator family transporter	BURPS1710b_A0078	BURPS1710b_A0078	efflux transporter, RND family, MFP subunit	[TP0840-TP0965 (0.8653204)]
COG0477	COG0845	BURPS1710b_A2096	BURPS1710b_A2096	multidrug resistance protein	BURPS1710b_A1840	ceoA	efflux transporter, RND family, MFP subunit	[TP0840-TP0965 (0.8653204)]
COG0477	COG0845	BURPS1710b_1849	fsr	Fosmidomycin resistance protein	BURPS1710b_A0289	BURPS1710b_A0289	secretion protein, putative	[TP0840-TP0965 (0.8653204)]
COG0477	COG0845	BURPS1710b_A2059	mfsA	putative transporter protein	BURPS1710b_A1840	ceoA	efflux transporter, RND family, MFP subunit	[TP0840-TP0965 (0.8653204)]
COG0477	COG0845	BURPS1710b_A0271	BURPS1710b_A0271	transporter, major facilitator family	BURPS1710b_0513	silB	efflux transporter, RND family, MFP subunit	[TP0840-TP0965 (0.8653204)]
COG0477	COG0845	BURPS1710b_A2505	BURPS1710b_A2505	major facilitator family transporter	BURPS1710b_A0032	czcB	heavy metal resistance protein CzcB	[TP0840-TP0965 (0.8653204)]
COG0477	COG0845	BURPS1710b_A0027	BURPS1710b_A0027	putative sugar transport protein	BURPS1710b_0513	silB	efflux transporter, RND family, MFP subunit	[TP0840-TP0965 (0.8653204)]
COG0477	COG0845	BURPS1710b_A0132	BURPS1710b_A0132	putative transport/efflux protein	BURPS1710b_1018	BURPS1710b_1018	efflux transporter, RND family, MFP subunit	[TP0840-TP0965 (0.8653204)]
COG0477	COG0845	BURPS1710b_3195	frnF	drug resistance transporter, EmrB/QacA	BURPS1710b_A0032	czcB	heavy metal resistance protein CzcB	[TP0840-TP0965 (0.8653204)]
COG0477	COG0845	BURPS1710b_A2059	mfsA	putative transporter protein	BURPS1710b_2195	BURPS1710b_2195	HlyD family secretion protein	[TP0840-TP0965 (0.8653204)]
COG0477	COG0845	BURPS1710b_A0209	BURPS1710b_A0209	putative sugar transporter	BURPS1710b_1501	sdeC	HlyD family secretion protein	[TP0840-TP0965 (0.8653204)]
COG0477	COG0845	BURPS1710b_A1268	BURPS1710b_A1268	MFS transporter	BURPS1710b_A2186	macA	macrolide efflux protein MacA	[TP0840-TP0965 (0.8653204)]
COG0477	COG0845	BURPS1710b_A1879	mmr	major facilitator family transporter	BURPS1710b_A0289	BURPS1710b_A0289	secretion protein, putative	[TP0840-TP0965 (0.8653204)]
COG0477	COG0845	BURPS1710b_A0707	BURPS1710b_A0707	drug resistance transporter, EmrB/QacA family	BURPS1710b_1501	sdeC	HlyD family secretion protein	[TP0840-TP0965 (0.8653204)]
COG0477	COG0845	BURPS1710b_1604	BURPS1710b_1604	major facilitator family tranporter	BURPS1710b_1018	BURPS1710b_1018	efflux transporter, RND family, MFP subunit	[TP0840-TP0965 (0.8653204)]
COG0477	COG0845	BURPS1710b_A0027	BURPS1710b_A0027	putative sugar transport protein	BURPS1710b_A0078	BURPS1710b_A0078	efflux transporter, RND family, MFP subunit	[TP0840-TP0965 (0.8653204)]
COG0477	COG0845	BURPS1710b_1095	BURPS1710b_1095	MFS transporter	BURPS1710b_0513	silB	efflux transporter, RND family, MFP subunit	[TP0840-TP0965 (0.8653204)]
COG0477	COG0845	BURPS1710b_1604	BURPS1710b_1604	major facilitator family tranporter	BURPS1710b_2195	BURPS1710b_2195	HlyD family secretion protein	[TP0840-TP0965 (0.8653204)]
COG0477	COG0845	BURPS1710b_1818	BURPS1710b_1818	hypothetical protein	BURPS1710b_A0078	BURPS1710b_A0078	efflux transporter, RND family, MFP subunit	[TP0840-TP0965 (0.8653204)]
COG0477	COG0845	BURPS1710b_3376	BURPS1710b_3376	major facilitator family transporter	BURPS1710b_A2186	macA	macrolide efflux protein MacA	[TP0840-TP0965 (0.8653204)]
COG0477	COG0845	BURPS1710b_A1898	gudP	MFS transporter, phthalate permease family	BURPS1710b_2295	BURPS1710b_2295	efflux transporter, RND family, MFP subunit	[TP0840-TP0965 (0.8653204)]
COG0477	COG0845	BURPS1710b_A0027	BURPS1710b_A0027	putative sugar transport protein	BURPS1710b_A1032	BURPS1710b_A1032	ABC-type export system, membrane fusion protein	[TP0840-TP0965 (0.8653204)]
COG0477	COG0845	BURPS1710b_A1266	BURPS1710b_A1266	putative MFS family transporter	BURPS1710b_2670	mexE	multidrug efflux RND membrane fusion protein	[TP0840-TP0965 (0.8653204)]
COG0477	COG0845	BURPS1710b_A1636	BURPS1710b_A1636	MFS transporter	BURPS1710b_2670	mexE	multidrug efflux RND membrane fusion protein	[TP0840-TP0965 (0.8653204)]
COG0477	COG0845	BURPS1710b_3096	BURPS1710b_3096	MFS-family transport protein	BURPS1710b_A0032	czcB	heavy metal resistance protein CzcB	[TP0840-TP0965 (0.8653204)]
COG0477	COG0845	BURPS1710b_A2520	BURPS1710b_A2520	major facilitator family transporter	BURPS1710b_A1038	BURPS1710b_A1038	Type I antifreeze protein:HlyD family secretion	[TP0840-TP0965 (0.8653204)]
COG0477	COG0845	BURPS1710b_A1268	BURPS1710b_A1268	MFS transporter	BURPS1710b_A0289	BURPS1710b_A0289	secretion protein, putative	[TP0840-TP0965 (0.8653204)]
COG0477	COG0845	BURPS1710b_A1327	BURPS1710b_A1327	major facilitator family transporter	BURPS1710b_0513	silB	efflux transporter, RND family, MFP subunit	[TP0840-TP0965 (0.8653204)]
COG0477	COG0845	BURPS1710b_1596	BURPS1710b_1596	putative proline/betaine transporter	BURPS1710b_2295	BURPS1710b_2295	efflux transporter, RND family, MFP subunit	[TP0840-TP0965 (0.8653204)]
COG0477	COG0845	BURPS1710b_A2364	mhpT	3-hydroxyphenylpropionic acid transporter	BURPS1710b_A0289	BURPS1710b_A0289	secretion protein, putative	[TP0840-TP0965 (0.8653204)]
COG0477	COG0845	BURPS1710b_A0372	BURPS1710b_A0372	multidrug resistance protein	BURPS1710b_A0078	BURPS1710b_A0078	efflux transporter, RND family, MFP subunit	[TP0840-TP0965 (0.8653204)]
COG0477	COG0845	BURPS1710b_2666	BURPS1710b_2666	MFS permease	BURPS1710b_A0078	BURPS1710b_A0078	efflux transporter, RND family, MFP subunit	[TP0840-TP0965 (0.8653204)]
COG0477	COG0845	BURPS1710b_A0441	BURPS1710b_A0441	major facilitator family transporter	BURPS1710b_2295	BURPS1710b_2295	efflux transporter, RND family, MFP subunit	[TP0840-TP0965 (0.8653204)]
COG0477	COG0845	BURPS1710b_3465	BURPS1710b_3465	MFS transporter	BURPS1710b_A0289	BURPS1710b_A0289	secretion protein, putative	[TP0840-TP0965 (0.8653204)]
COG0477	COG0845	BURPS1710b_1233	proP23	major facilitator family transporter	BURPS1710b_3625	BURPS1710b_3625	secretion protein, putative	[TP0840-TP0965 (0.8653204)]
COG0477	COG0845	BURPS1710b_A0707	BURPS1710b_A0707	drug resistance transporter, EmrB/QacA family	BURPS1710b_2057	amrA	RND multidrug efflux membrane fusion protein	[TP0840-TP0965 (0.8653204)]
COG0477	COG0845	BURPS1710b_0694	BURPS1710b_0694	major facilitator family transporter	BURPS1710b_A1032	BURPS1710b_A1032	ABC-type export system, membrane fusion protein	[TP0840-TP0965 (0.8653204)]
COG0477	COG0845	BURPS1710b_0403	BURPS1710b_0403	major facilitator family transporter	BURPS1710b_A0289	BURPS1710b_A0289	secretion protein, putative	[TP0840-TP0965 (0.8653204)]
COG0477	COG0845	BURPS1710b_0780	BURPS1710b_0780	major facilitator family transporter	BURPS1710b_A0289	BURPS1710b_A0289	secretion protein, putative	[TP0840-TP0965 (0.8653204)]
COG0477	COG0845	BURPS1710b_2541	BURPS1710b_2541	transporter, major facilitator family	BURPS1710b_1501	sdeC	HlyD family secretion protein	[TP0840-TP0965 (0.8653204)]
COG0477	COG0845	BURPS1710b_2378	emrY	hypothetical protein	BURPS1710b_1018	BURPS1710b_1018	efflux transporter, RND family, MFP subunit	[TP0840-TP0965 (0.8653204)]
COG0477	COG0845	BURPS1710b_3096	BURPS1710b_3096	MFS-family transport protein	BURPS1710b_2057	amrA	RND multidrug efflux membrane fusion protein	[TP0840-TP0965 (0.8653204)]
COG0477	COG0845	BURPS1710b_A0716	BURPS1710b_A0716	4-hydroxybenzoate transporter	BURPS1710b_A0078	BURPS1710b_A0078	efflux transporter, RND family, MFP subunit	[TP0840-TP0965 (0.8653204)]
COG0477	COG0845	BURPS1710b_A2435	BURPS1710b_A2435	major facilitator superfamily protein	BURPS1710b_1018	BURPS1710b_1018	efflux transporter, RND family, MFP subunit	[TP0840-TP0965 (0.8653204)]
COG0477	COG0845	BURPS1710b_A1268	BURPS1710b_A1268	MFS transporter	BURPS1710b_2195	BURPS1710b_2195	HlyD family secretion protein	[TP0840-TP0965 (0.8653204)]
COG0477	COG0845	BURPS1710b_1267	proP18	MFS Superfamily multidrug efflux transporter	BURPS1710b_A2186	macA	macrolide efflux protein MacA	[TP0840-TP0965 (0.8653204)]
COG0477	COG0845	BURPS1710b_A0716	BURPS1710b_A0716	4-hydroxybenzoate transporter	BURPS1710b_1501	sdeC	HlyD family secretion protein	[TP0840-TP0965 (0.8653204)]
COG0477	COG0845	BURPS1710b_A2096	BURPS1710b_A2096	multidrug resistance protein	BURPS1710b_0513	silB	efflux transporter, RND family, MFP subunit	[TP0840-TP0965 (0.8653204)]
COG0477	COG0845	BURPS1710b_A2059	mfsA	putative transporter protein	BURPS1710b_A1032	BURPS1710b_A1032	ABC-type export system, membrane fusion protein	[TP0840-TP0965 (0.8653204)]
COG0477	COG0845	BURPS1710b_A0350	BURPS1710b_A0350	major facilitator family transporter	BURPS1710b_0513	silB	efflux transporter, RND family, MFP subunit	[TP0840-TP0965 (0.8653204)]
COG0477	COG0845	BURPS1710b_A0228	BURPS1710b_A0228	putative transport protein	BURPS1710b_1018	BURPS1710b_1018	efflux transporter, RND family, MFP subunit	[TP0840-TP0965 (0.8653204)]
COG0477	COG0845	BURPS1710b_A1442	dgoT	major facilitator family transporter	BURPS1710b_2057	amrA	RND multidrug efflux membrane fusion protein	[TP0840-TP0965 (0.8653204)]
COG0477	COG0845	BURPS1710b_3229	BURPS1710b_3229	4-hydroxybenzoate transporter	BURPS1710b_A1840	ceoA	efflux transporter, RND family, MFP subunit	[TP0840-TP0965 (0.8653204)]
COG0477	COG0845	BURPS1710b_2541	BURPS1710b_2541	transporter, major facilitator family	BURPS1710b_2295	BURPS1710b_2295	efflux transporter, RND family, MFP subunit	[TP0840-TP0965 (0.8653204)]
COG0477	COG0845	BURPS1710b_A1224	BURPS1710b_A1224	major facilitator family transporter	BURPS1710b_3625	BURPS1710b_3625	secretion protein, putative	[TP0840-TP0965 (0.8653204)]
COG0477	COG0845	BURPS1710b_A1327	BURPS1710b_A1327	major facilitator family transporter	BURPS1710b_A0078	BURPS1710b_A0078	efflux transporter, RND family, MFP subunit	[TP0840-TP0965 (0.8653204)]
COG0477	COG0845	BURPS1710b_2666	BURPS1710b_2666	MFS permease	BURPS1710b_2057	amrA	RND multidrug efflux membrane fusion protein	[TP0840-TP0965 (0.8653204)]
COG0477	COG0845	BURPS1710b_A0088	BURPS1710b_A0088	major facilitator superfamily transporter	BURPS1710b_2195	BURPS1710b_2195	HlyD family secretion protein	[TP0840-TP0965 (0.8653204)]
COG0477	COG0845	BURPS1710b_0235	BURPS1710b_0235	drug resistance transporter, EmrB/QacA family	BURPS1710b_3625	BURPS1710b_3625	secretion protein, putative	[TP0840-TP0965 (0.8653204)]
COG0477	COG0845	BURPS1710b_1959	BURPS1710b_1959	major facilitator family transporter	BURPS1710b_1018	BURPS1710b_1018	efflux transporter, RND family, MFP subunit	[TP0840-TP0965 (0.8653204)]
COG0477	COG0845	BURPS1710b_A0719	BURPS1710b_A0719	hypothetical protein	BURPS1710b_A0032	czcB	heavy metal resistance protein CzcB	[TP0840-TP0965 (0.8653204)]
COG0477	COG0845	BURPS1710b_2779	BURPS1710b_2779	major facilitator family transporter	BURPS1710b_A0078	BURPS1710b_A0078	efflux transporter, RND family, MFP subunit	[TP0840-TP0965 (0.8653204)]
COG0477	COG0845	BURPS1710b_A2096	BURPS1710b_A2096	multidrug resistance protein	BURPS1710b_2057	amrA	RND multidrug efflux membrane fusion protein	[TP0840-TP0965 (0.8653204)]
COG0477	COG0845	BURPS1710b_A1571	BURPS1710b_A1571	alpha-ketoglutarate permease	BURPS1710b_A2186	macA	macrolide efflux protein MacA	[TP0840-TP0965 (0.8653204)]
COG0477	COG0845	BURPS1710b_3229	BURPS1710b_3229	4-hydroxybenzoate transporter	BURPS1710b_A0078	BURPS1710b_A0078	efflux transporter, RND family, MFP subunit	[TP0840-TP0965 (0.8653204)]
COG0477	COG0845	BURPS1710b_A0228	BURPS1710b_A0228	putative transport protein	BURPS1710b_1501	sdeC	HlyD family secretion protein	[TP0840-TP0965 (0.8653204)]
COG0477	COG0845	BURPS1710b_A0379	BURPS1710b_A0379	major facilitator family transporter	BURPS1710b_0513	silB	efflux transporter, RND family, MFP subunit	[TP0840-TP0965 (0.8653204)]
COG0477	COG0845	BURPS1710b_A0253	BURPS1710b_A0253	major facilitator family transporter	BURPS1710b_A0078	BURPS1710b_A0078	efflux transporter, RND family, MFP subunit	[TP0840-TP0965 (0.8653204)]
COG0477	COG0845	BURPS1710b_3613	BURPS1710b_3613	monocarboxylate MFS permease	BURPS1710b_1018	BURPS1710b_1018	efflux transporter, RND family, MFP subunit	[TP0840-TP0965 (0.8653204)]
COG0477	COG0845	BURPS1710b_A0379	BURPS1710b_A0379	major facilitator family transporter	BURPS1710b_A1840	ceoA	efflux transporter, RND family, MFP subunit	[TP0840-TP0965 (0.8653204)]
COG0477	COG0845	BURPS1710b_0436	BURPS1710b_0436	major facilitator family transporter	BURPS1710b_A0032	czcB	heavy metal resistance protein CzcB	[TP0840-TP0965 (0.8653204)]
COG0477	COG0845	BURPS1710b_1536	BURPS1710b_1536	major facilitator family transporter	BURPS1710b_A0032	czcB	heavy metal resistance protein CzcB	[TP0840-TP0965 (0.8653204)]
COG0477	COG0845	BURPS1710b_1818	BURPS1710b_1818	hypothetical protein	BURPS1710b_2670	mexE	multidrug efflux RND membrane fusion protein	[TP0840-TP0965 (0.8653204)]
COG0477	COG0845	BURPS1710b_2779	BURPS1710b_2779	major facilitator family transporter	BURPS1710b_0513	silB	efflux transporter, RND family, MFP subunit	[TP0840-TP0965 (0.8653204)]
COG0477	COG0845	BURPS1710b_3195	frnF	drug resistance transporter, EmrB/QacA	BURPS1710b_1018	BURPS1710b_1018	efflux transporter, RND family, MFP subunit	[TP0840-TP0965 (0.8653204)]
COG0477	COG0845	BURPS1710b_A1898	gudP	MFS transporter, phthalate permease family	BURPS1710b_A1032	BURPS1710b_A1032	ABC-type export system, membrane fusion protein	[TP0840-TP0965 (0.8653204)]
COG0477	COG0845	BURPS1710b_0831	BURPS1710b_0831	drug resistance transporter, EmrB/QacA family	BURPS1710b_2295	BURPS1710b_2295	efflux transporter, RND family, MFP subunit	[TP0840-TP0965 (0.8653204)]
COG0477	COG0845	BURPS1710b_1095	BURPS1710b_1095	MFS transporter	BURPS1710b_A0032	czcB	heavy metal resistance protein CzcB	[TP0840-TP0965 (0.8653204)]
COG0477	COG0845	BURPS1710b_A2533	BURPS1710b_A2533	drug resistance transporter, EmrB/QacA family	BURPS1710b_A1032	BURPS1710b_A1032	ABC-type export system, membrane fusion protein	[TP0840-TP0965 (0.8653204)]
COG0477	COG0845	BURPS1710b_A1442	dgoT	major facilitator family transporter	BURPS1710b_A0289	BURPS1710b_A0289	secretion protein, putative	[TP0840-TP0965 (0.8653204)]
COG0477	COG0845	BURPS1710b_1667	BURPS1710b_1667	gp59	BURPS1710b_2295	BURPS1710b_2295	efflux transporter, RND family, MFP subunit	[TP0840-TP0965 (0.8653204)]
COG0477	COG0845	BURPS1710b_A0441	BURPS1710b_A0441	major facilitator family transporter	BURPS1710b_A2186	macA	macrolide efflux protein MacA	[TP0840-TP0965 (0.8653204)]
COG0477	COG0845	BURPS1710b_3229	BURPS1710b_3229	4-hydroxybenzoate transporter	BURPS1710b_0513	silB	efflux transporter, RND family, MFP subunit	[TP0840-TP0965 (0.8653204)]
COG0477	COG0845	BURPS1710b_A2059	mfsA	putative transporter protein	BURPS1710b_1018	BURPS1710b_1018	efflux transporter, RND family, MFP subunit	[TP0840-TP0965 (0.8653204)]
COG0477	COG0845	BURPS1710b_A0209	BURPS1710b_A0209	putative sugar transporter	BURPS1710b_1018	BURPS1710b_1018	efflux transporter, RND family, MFP subunit	[TP0840-TP0965 (0.8653204)]
COG0477	COG0845	BURPS1710b_A0088	BURPS1710b_A0088	major facilitator superfamily transporter	BURPS1710b_2295	BURPS1710b_2295	efflux transporter, RND family, MFP subunit	[TP0840-TP0965 (0.8653204)]
COG0477	COG0845	BURPS1710b_1667	BURPS1710b_1667	gp59	BURPS1710b_2195	BURPS1710b_2195	HlyD family secretion protein	[TP0840-TP0965 (0.8653204)]
COG0477	COG0845	BURPS1710b_2030	kgtP1	dicarboxylic acid transporter PcaT	BURPS1710b_A0078	BURPS1710b_A0078	efflux transporter, RND family, MFP subunit	[TP0840-TP0965 (0.8653204)]
COG0477	COG0845	BURPS1710b_3096	BURPS1710b_3096	MFS-family transport protein	BURPS1710b_2295	BURPS1710b_2295	efflux transporter, RND family, MFP subunit	[TP0840-TP0965 (0.8653204)]
COG0477	COG0845	BURPS1710b_2287	kguT	major facilitator family transporter	BURPS1710b_2057	amrA	RND multidrug efflux membrane fusion protein	[TP0840-TP0965 (0.8653204)]
COG0477	COG0845	BURPS1710b_A1898	gudP	MFS transporter, phthalate permease family	BURPS1710b_1501	sdeC	HlyD family secretion protein	[TP0840-TP0965 (0.8653204)]
COG0477	COG0845	BURPS1710b_A2336	BURPS1710b_A2336	membrane protein	BURPS1710b_A2186	macA	macrolide efflux protein MacA	[TP0840-TP0965 (0.8653204)]
COG0477	COG0845	BURPS1710b_A2336	BURPS1710b_A2336	membrane protein	BURPS1710b_1501	sdeC	HlyD family secretion protein	[TP0840-TP0965 (0.8653204)]
COG0477	COG0845	BURPS1710b_A0209	BURPS1710b_A0209	putative sugar transporter	BURPS1710b_2295	BURPS1710b_2295	efflux transporter, RND family, MFP subunit	[TP0840-TP0965 (0.8653204)]
COG0477	COG0845	BURPS1710b_0969	deh4p	major facilitator family transporter	BURPS1710b_A1038	BURPS1710b_A1038	Type I antifreeze protein:HlyD family secretion	[TP0840-TP0965 (0.8653204)]
COG0477	COG0845	BURPS1710b_A1636	BURPS1710b_A1636	MFS transporter	BURPS1710b_0513	silB	efflux transporter, RND family, MFP subunit	[TP0840-TP0965 (0.8653204)]
COG0477	COG0845	BURPS1710b_3226	BURPS1710b_3226	MFS-family membrane transport protein	BURPS1710b_2195	BURPS1710b_2195	HlyD family secretion protein	[TP0840-TP0965 (0.8653204)]
COG0477	COG0845	BURPS1710b_3465	BURPS1710b_3465	MFS transporter	BURPS1710b_A1038	BURPS1710b_A1038	Type I antifreeze protein:HlyD family secretion	[TP0840-TP0965 (0.8653204)]
COG0477	COG0845	BURPS1710b_A1327	BURPS1710b_A1327	major facilitator family transporter	BURPS1710b_A1038	BURPS1710b_A1038	Type I antifreeze protein:HlyD family secretion	[TP0840-TP0965 (0.8653204)]
COG0477	COG0845	BURPS1710b_A2096	BURPS1710b_A2096	multidrug resistance protein	BURPS1710b_A1032	BURPS1710b_A1032	ABC-type export system, membrane fusion protein	[TP0840-TP0965 (0.8653204)]
COG0477	COG0845	BURPS1710b_0831	BURPS1710b_0831	drug resistance transporter, EmrB/QacA family	BURPS1710b_A1032	BURPS1710b_A1032	ABC-type export system, membrane fusion protein	[TP0840-TP0965 (0.8653204)]
COG0477	COG0845	BURPS1710b_A1661	BURPS1710b_A1661	major facilitator family transporter	BURPS1710b_A0289	BURPS1710b_A0289	secretion protein, putative	[TP0840-TP0965 (0.8653204)]
COG0477	COG0845	BURPS1710b_2541	BURPS1710b_2541	transporter, major facilitator family	BURPS1710b_2057	amrA	RND multidrug efflux membrane fusion protein	[TP0840-TP0965 (0.8653204)]
COG0477	COG0845	BURPS1710b_A2059	mfsA	putative transporter protein	BURPS1710b_1501	sdeC	HlyD family secretion protein	[TP0840-TP0965 (0.8653204)]
COG0477	COG0845	BURPS1710b_0436	BURPS1710b_0436	major facilitator family transporter	BURPS1710b_A0289	BURPS1710b_A0289	secretion protein, putative	[TP0840-TP0965 (0.8653204)]
COG0477	COG0845	BURPS1710b_0375	ampG	MFS family, muropeptide transporter	BURPS1710b_1018	BURPS1710b_1018	efflux transporter, RND family, MFP subunit	[TP0840-TP0965 (0.8653204)]
COG0477	COG0845	BURPS1710b_A1224	BURPS1710b_A1224	major facilitator family transporter	BURPS1710b_A2186	macA	macrolide efflux protein MacA	[TP0840-TP0965 (0.8653204)]
COG0477	COG0845	BURPS1710b_1052	BURPS1710b_1052	predicted 4-hydroxybenzoate transporter	BURPS1710b_A0078	BURPS1710b_A0078	efflux transporter, RND family, MFP subunit	[TP0840-TP0965 (0.8653204)]
COG0477	COG0845	BURPS1710b_1307	BURPS1710b_1307	major facilitator family transporter	BURPS1710b_A0289	BURPS1710b_A0289	secretion protein, putative	[TP0840-TP0965 (0.8653204)]
COG0477	COG0845	BURPS1710b_A1898	gudP	MFS transporter, phthalate permease family	BURPS1710b_A0032	czcB	heavy metal resistance protein CzcB	[TP0840-TP0965 (0.8653204)]
COG0477	COG0845	BURPS1710b_A1661	BURPS1710b_A1661	major facilitator family transporter	BURPS1710b_2295	BURPS1710b_2295	efflux transporter, RND family, MFP subunit	[TP0840-TP0965 (0.8653204)]
COG0477	COG0845	BURPS1710b_A1982	BURPS1710b_A1982	major facilitator family transporter	BURPS1710b_2670	mexE	multidrug efflux RND membrane fusion protein	[TP0840-TP0965 (0.8653204)]
COG0477	COG0845	BURPS1710b_1536	BURPS1710b_1536	major facilitator family transporter	BURPS1710b_A1840	ceoA	efflux transporter, RND family, MFP subunit	[TP0840-TP0965 (0.8653204)]
COG0477	COG0845	BURPS1710b_A0372	BURPS1710b_A0372	multidrug resistance protein	BURPS1710b_A0032	czcB	heavy metal resistance protein CzcB	[TP0840-TP0965 (0.8653204)]
COG0477	COG0845	BURPS1710b_3465	BURPS1710b_3465	MFS transporter	BURPS1710b_1501	sdeC	HlyD family secretion protein	[TP0840-TP0965 (0.8653204)]
COG0477	COG0845	BURPS1710b_A0228	BURPS1710b_A0228	putative transport protein	BURPS1710b_A0289	BURPS1710b_A0289	secretion protein, putative	[TP0840-TP0965 (0.8653204)]
COG0477	COG0845	BURPS1710b_3229	BURPS1710b_3229	4-hydroxybenzoate transporter	BURPS1710b_A1038	BURPS1710b_A1038	Type I antifreeze protein:HlyD family secretion	[TP0840-TP0965 (0.8653204)]
COG0477	COG0845	BURPS1710b_A1442	dgoT	major facilitator family transporter	BURPS1710b_3625	BURPS1710b_3625	secretion protein, putative	[TP0840-TP0965 (0.8653204)]
COG0477	COG0845	BURPS1710b_A0719	BURPS1710b_A0719	hypothetical protein	BURPS1710b_0513	silB	efflux transporter, RND family, MFP subunit	[TP0840-TP0965 (0.8653204)]
COG0477	COG0845	BURPS1710b_2541	BURPS1710b_2541	transporter, major facilitator family	BURPS1710b_1018	BURPS1710b_1018	efflux transporter, RND family, MFP subunit	[TP0840-TP0965 (0.8653204)]
COG0477	COG0845	BURPS1710b_3096	BURPS1710b_3096	MFS-family transport protein	BURPS1710b_A1840	ceoA	efflux transporter, RND family, MFP subunit	[TP0840-TP0965 (0.8653204)]
COG0477	COG0845	BURPS1710b_2186	BURPS1710b_2186	major facilitator family transporter	BURPS1710b_A0032	czcB	heavy metal resistance protein CzcB	[TP0840-TP0965 (0.8653204)]
COG0477	COG0845	BURPS1710b_1849	fsr	Fosmidomycin resistance protein	BURPS1710b_2670	mexE	multidrug efflux RND membrane fusion protein	[TP0840-TP0965 (0.8653204)]
COG0477	COG0845	BURPS1710b_3376	BURPS1710b_3376	major facilitator family transporter	BURPS1710b_3625	BURPS1710b_3625	secretion protein, putative	[TP0840-TP0965 (0.8653204)]
COG0477	COG0845	BURPS1710b_A0372	BURPS1710b_A0372	multidrug resistance protein	BURPS1710b_A0289	BURPS1710b_A0289	secretion protein, putative	[TP0840-TP0965 (0.8653204)]
COG0477	COG0845	BURPS1710b_1233	proP23	major facilitator family transporter	BURPS1710b_A1032	BURPS1710b_A1032	ABC-type export system, membrane fusion protein	[TP0840-TP0965 (0.8653204)]
COG0477	COG0845	BURPS1710b_1267	proP18	MFS Superfamily multidrug efflux transporter	BURPS1710b_3625	BURPS1710b_3625	secretion protein, putative	[TP0840-TP0965 (0.8653204)]
COG0477	COG0845	BURPS1710b_A1879	mmr	major facilitator family transporter	BURPS1710b_0513	silB	efflux transporter, RND family, MFP subunit	[TP0840-TP0965 (0.8653204)]
COG0477	COG0845	BURPS1710b_A2158	BURPS1710b_A2158	hypothetical protein	BURPS1710b_2670	mexE	multidrug efflux RND membrane fusion protein	[TP0840-TP0965 (0.8653204)]
COG0477	COG0845	BURPS1710b_A1571	BURPS1710b_A1571	alpha-ketoglutarate permease	BURPS1710b_1018	BURPS1710b_1018	efflux transporter, RND family, MFP subunit	[TP0840-TP0965 (0.8653204)]
COG0477	COG0845	BURPS1710b_A2600	spcT	hypothetical protein	BURPS1710b_3625	BURPS1710b_3625	secretion protein, putative	[TP0840-TP0965 (0.8653204)]
COG0477	COG0845	BURPS1710b_A0088	BURPS1710b_A0088	major facilitator superfamily transporter	BURPS1710b_2670	mexE	multidrug efflux RND membrane fusion protein	[TP0840-TP0965 (0.8653204)]
COG0477	COG0845	BURPS1710b_A2364	mhpT	3-hydroxyphenylpropionic acid transporter	BURPS1710b_2057	amrA	RND multidrug efflux membrane fusion protein	[TP0840-TP0965 (0.8653204)]
COG0477	COG0845	BURPS1710b_1604	BURPS1710b_1604	major facilitator family tranporter	BURPS1710b_1501	sdeC	HlyD family secretion protein	[TP0840-TP0965 (0.8653204)]
COG0477	COG0845	BURPS1710b_A0271	BURPS1710b_A0271	transporter, major facilitator family	BURPS1710b_1501	sdeC	HlyD family secretion protein	[TP0840-TP0965 (0.8653204)]
COG0477	COG0845	BURPS1710b_1818	BURPS1710b_1818	hypothetical protein	BURPS1710b_A1032	BURPS1710b_A1032	ABC-type export system, membrane fusion protein	[TP0840-TP0965 (0.8653204)]
COG0477	COG0845	BURPS1710b_A2059	mfsA	putative transporter protein	BURPS1710b_A1038	BURPS1710b_A1038	Type I antifreeze protein:HlyD family secretion	[TP0840-TP0965 (0.8653204)]
COG0477	COG0845	BURPS1710b_A1224	BURPS1710b_A1224	major facilitator family transporter	BURPS1710b_1501	sdeC	HlyD family secretion protein	[TP0840-TP0965 (0.8653204)]
COG0477	COG0845	BURPS1710b_A0486	BURPS1710b_A0486	major facilitator family transporter	BURPS1710b_2195	BURPS1710b_2195	HlyD family secretion protein	[TP0840-TP0965 (0.8653204)]
COG0477	COG0845	BURPS1710b_A0350	BURPS1710b_A0350	major facilitator family transporter	BURPS1710b_A1038	BURPS1710b_A1038	Type I antifreeze protein:HlyD family secretion	[TP0840-TP0965 (0.8653204)]
COG0477	COG0845	BURPS1710b_A1327	BURPS1710b_A1327	major facilitator family transporter	BURPS1710b_2195	BURPS1710b_2195	HlyD family secretion protein	[TP0840-TP0965 (0.8653204)]
COG0477	COG0845	BURPS1710b_A0253	BURPS1710b_A0253	major facilitator family transporter	BURPS1710b_0513	silB	efflux transporter, RND family, MFP subunit	[TP0840-TP0965 (0.8653204)]
COG0477	COG0845	BURPS1710b_A0486	BURPS1710b_A0486	major facilitator family transporter	BURPS1710b_A2186	macA	macrolide efflux protein MacA	[TP0840-TP0965 (0.8653204)]
COG0477	COG0845	BURPS1710b_A1558	BURPS1710b_A1558	4-hydroxybenzoate transporter	BURPS1710b_2295	BURPS1710b_2295	efflux transporter, RND family, MFP subunit	[TP0840-TP0965 (0.8653204)]
COG0477	COG0845	BURPS1710b_0694	BURPS1710b_0694	major facilitator family transporter	BURPS1710b_2195	BURPS1710b_2195	HlyD family secretion protein	[TP0840-TP0965 (0.8653204)]
COG0477	COG0845	BURPS1710b_A0209	BURPS1710b_A0209	putative sugar transporter	BURPS1710b_2195	BURPS1710b_2195	HlyD family secretion protein	[TP0840-TP0965 (0.8653204)]
COG0477	COG0845	BURPS1710b_3096	BURPS1710b_3096	MFS-family transport protein	BURPS1710b_2195	BURPS1710b_2195	HlyD family secretion protein	[TP0840-TP0965 (0.8653204)]
COG0477	COG0845	BURPS1710b_A1571	BURPS1710b_A1571	alpha-ketoglutarate permease	BURPS1710b_A0078	BURPS1710b_A0078	efflux transporter, RND family, MFP subunit	[TP0840-TP0965 (0.8653204)]
COG0477	COG0845	BURPS1710b_A1881	BURPS1710b_A1881	major facilitator family transporter	BURPS1710b_1501	sdeC	HlyD family secretion protein	[TP0840-TP0965 (0.8653204)]
COG0477	COG0845	BURPS1710b_A0379	BURPS1710b_A0379	major facilitator family transporter	BURPS1710b_2195	BURPS1710b_2195	HlyD family secretion protein	[TP0840-TP0965 (0.8653204)]
COG0477	COG0845	BURPS1710b_2779	BURPS1710b_2779	major facilitator family transporter	BURPS1710b_A0032	czcB	heavy metal resistance protein CzcB	[TP0840-TP0965 (0.8653204)]
COG0477	COG0845	BURPS1710b_A0379	BURPS1710b_A0379	major facilitator family transporter	BURPS1710b_A0032	czcB	heavy metal resistance protein CzcB	[TP0840-TP0965 (0.8653204)]
COG0477	COG0845	BURPS1710b_2186	BURPS1710b_2186	major facilitator family transporter	BURPS1710b_2670	mexE	multidrug efflux RND membrane fusion protein	[TP0840-TP0965 (0.8653204)]
COG0477	COG0845	BURPS1710b_A1879	mmr	major facilitator family transporter	BURPS1710b_2295	BURPS1710b_2295	efflux transporter, RND family, MFP subunit	[TP0840-TP0965 (0.8653204)]
COG0477	COG0845	BURPS1710b_A0348	BURPS1710b_A0348	major facilitator family transporter	BURPS1710b_A2186	macA	macrolide efflux protein MacA	[TP0840-TP0965 (0.8653204)]
COG0477	COG0845	BURPS1710b_A2435	BURPS1710b_A2435	major facilitator superfamily protein	BURPS1710b_A1840	ceoA	efflux transporter, RND family, MFP subunit	[TP0840-TP0965 (0.8653204)]
COG0477	COG0845	BURPS1710b_A0350	BURPS1710b_A0350	major facilitator family transporter	BURPS1710b_2195	BURPS1710b_2195	HlyD family secretion protein	[TP0840-TP0965 (0.8653204)]
COG0477	COG0845	BURPS1710b_0050	BURPS1710b_0050	amino acid ABC transporter, permease protein,	BURPS1710b_A0289	BURPS1710b_A0289	secretion protein, putative	[TP0840-TP0965 (0.8653204)]
COG0477	COG0845	BURPS1710b_3465	BURPS1710b_3465	MFS transporter	BURPS1710b_A0032	czcB	heavy metal resistance protein CzcB	[TP0840-TP0965 (0.8653204)]
COG0477	COG0845	BURPS1710b_A2336	BURPS1710b_A2336	membrane protein	BURPS1710b_A0032	czcB	heavy metal resistance protein CzcB	[TP0840-TP0965 (0.8653204)]
COG0477	COG0845	BURPS1710b_3226	BURPS1710b_3226	MFS-family membrane transport protein	BURPS1710b_A0289	BURPS1710b_A0289	secretion protein, putative	[TP0840-TP0965 (0.8653204)]
COG0477	COG0845	BURPS1710b_1818	BURPS1710b_1818	hypothetical protein	BURPS1710b_0513	silB	efflux transporter, RND family, MFP subunit	[TP0840-TP0965 (0.8653204)]
COG0477	COG0845	BURPS1710b_A0253	BURPS1710b_A0253	major facilitator family transporter	BURPS1710b_2670	mexE	multidrug efflux RND membrane fusion protein	[TP0840-TP0965 (0.8653204)]
COG0477	COG0845	BURPS1710b_A0132	BURPS1710b_A0132	putative transport/efflux protein	BURPS1710b_A2186	macA	macrolide efflux protein MacA	[TP0840-TP0965 (0.8653204)]
COG0477	COG0845	BURPS1710b_A2158	BURPS1710b_A2158	hypothetical protein	BURPS1710b_2057	amrA	RND multidrug efflux membrane fusion protein	[TP0840-TP0965 (0.8653204)]
COG0477	COG0845	BURPS1710b_A0940	BURPS1710b_A0940	major facilitator family transporter	BURPS1710b_2195	BURPS1710b_2195	HlyD family secretion protein	[TP0840-TP0965 (0.8653204)]
COG0477	COG0845	BURPS1710b_1596	BURPS1710b_1596	putative proline/betaine transporter	BURPS1710b_A0032	czcB	heavy metal resistance protein CzcB	[TP0840-TP0965 (0.8653204)]
COG0477	COG0845	BURPS1710b_3226	BURPS1710b_3226	MFS-family membrane transport protein	BURPS1710b_1018	BURPS1710b_1018	efflux transporter, RND family, MFP subunit	[TP0840-TP0965 (0.8653204)]
COG0477	COG0845	BURPS1710b_A2505	BURPS1710b_A2505	major facilitator family transporter	BURPS1710b_2295	BURPS1710b_2295	efflux transporter, RND family, MFP subunit	[TP0840-TP0965 (0.8653204)]
COG0477	COG0845	BURPS1710b_A1558	BURPS1710b_A1558	4-hydroxybenzoate transporter	BURPS1710b_2670	mexE	multidrug efflux RND membrane fusion protein	[TP0840-TP0965 (0.8653204)]
COG0477	COG0845	BURPS1710b_2186	BURPS1710b_2186	major facilitator family transporter	BURPS1710b_1018	BURPS1710b_1018	efflux transporter, RND family, MFP subunit	[TP0840-TP0965 (0.8653204)]
COG0477	COG0845	BURPS1710b_A2364	mhpT	3-hydroxyphenylpropionic acid transporter	BURPS1710b_2295	BURPS1710b_2295	efflux transporter, RND family, MFP subunit	[TP0840-TP0965 (0.8653204)]
COG0477	COG0845	BURPS1710b_A2336	BURPS1710b_A2336	membrane protein	BURPS1710b_2295	BURPS1710b_2295	efflux transporter, RND family, MFP subunit	[TP0840-TP0965 (0.8653204)]
COG0477	COG0845	BURPS1710b_3226	BURPS1710b_3226	MFS-family membrane transport protein	BURPS1710b_3625	BURPS1710b_3625	secretion protein, putative	[TP0840-TP0965 (0.8653204)]
COG0477	COG0845	BURPS1710b_A2505	BURPS1710b_A2505	major facilitator family transporter	BURPS1710b_1018	BURPS1710b_1018	efflux transporter, RND family, MFP subunit	[TP0840-TP0965 (0.8653204)]
COG0477	COG0845	BURPS1710b_1865	BURPS1710b_1865	acyltransferase family protein	BURPS1710b_2057	amrA	RND multidrug efflux membrane fusion protein	[TP0840-TP0965 (0.8653204)]
COG0477	COG0845	BURPS1710b_1233	proP23	major facilitator family transporter	BURPS1710b_2195	BURPS1710b_2195	HlyD family secretion protein	[TP0840-TP0965 (0.8653204)]
COG0477	COG0845	BURPS1710b_1404	BURPS1710b_1404	major facilitator family transporter	BURPS1710b_A0078	BURPS1710b_A0078	efflux transporter, RND family, MFP subunit	[TP0840-TP0965 (0.8653204)]
COG0477	COG0845	BURPS1710b_1052	BURPS1710b_1052	predicted 4-hydroxybenzoate transporter	BURPS1710b_1501	sdeC	HlyD family secretion protein	[TP0840-TP0965 (0.8653204)]
COG0477	COG0845	BURPS1710b_A1661	BURPS1710b_A1661	major facilitator family transporter	BURPS1710b_3625	BURPS1710b_3625	secretion protein, putative	[TP0840-TP0965 (0.8653204)]
COG0477	COG0845	BURPS1710b_A2096	BURPS1710b_A2096	multidrug resistance protein	BURPS1710b_1018	BURPS1710b_1018	efflux transporter, RND family, MFP subunit	[TP0840-TP0965 (0.8653204)]
COG0477	COG0845	BURPS1710b_1959	BURPS1710b_1959	major facilitator family transporter	BURPS1710b_A1038	BURPS1710b_A1038	Type I antifreeze protein:HlyD family secretion	[TP0840-TP0965 (0.8653204)]
COG0477	COG0845	BURPS1710b_A2096	BURPS1710b_A2096	multidrug resistance protein	BURPS1710b_2195	BURPS1710b_2195	HlyD family secretion protein	[TP0840-TP0965 (0.8653204)]
COG0477	COG0845	BURPS1710b_A2234	BURPS1710b_A2234	drug resistance transporter, EmrB/QacA family	BURPS1710b_2057	amrA	RND multidrug efflux membrane fusion protein	[TP0840-TP0965 (0.8653204)]
COG0477	COG0845	BURPS1710b_A0271	BURPS1710b_A0271	transporter, major facilitator family	BURPS1710b_A0032	czcB	heavy metal resistance protein CzcB	[TP0840-TP0965 (0.8653204)]
COG0477	COG0845	BURPS1710b_A0372	BURPS1710b_A0372	multidrug resistance protein	BURPS1710b_2670	mexE	multidrug efflux RND membrane fusion protein	[TP0840-TP0965 (0.8653204)]
COG0305	COG2812	BURPS1710b_2412	dnaB	replicative DNA helicase	BURPS1710b_2373	dnaX	DNA polymerase III subunits gamma and tau	[TP0058-TP1005 (0.7130585)]
COG0188	COG0526	BURPS1710b_1301	parC	DNA topoisomerase IV subunit A	BURPS1710b_0590	dsbA	thiol:disulfide interchange protein	[TP0005-TP0100 (0.7885434)]
COG0188	COG0526	BURPS1710b_1301	parC	DNA topoisomerase IV subunit A	BURPS1710b_2374	trxA	thioredoxin 1	[TP0005-TP0100 (0.7885434)]
COG0188	COG0526	BURPS1710b_1301	parC	DNA topoisomerase IV subunit A	BURPS1710b_A1588	BURPS1710b_A1588	thioredoxin	[TP0005-TP0100 (0.7885434)]
COG0188	COG0526	BURPS1710b_3000	gyrA	DNA gyrase subunit A	BURPS1710b_0643	BURPS1710b_0643	resA domain protein	[TP0005-TP0100 (0.7885434)]
COG0188	COG0526	BURPS1710b_3000	gyrA	DNA gyrase subunit A	BURPS1710b_3498	BURPS1710b_3498	thioredoxin	[TP0005-TP0100 (0.7885434)]
COG0188	COG0526	BURPS1710b_1301	parC	DNA topoisomerase IV subunit A	BURPS1710b_3498	BURPS1710b_3498	thioredoxin	[TP0005-TP0100 (0.7885434)]
COG0188	COG0526	BURPS1710b_3000	gyrA	DNA gyrase subunit A	BURPS1710b_0344	BURPS1710b_0344	putative thioredoxin	[TP0005-TP0100 (0.7885434)]
COG0188	COG0526	BURPS1710b_1301	parC	DNA topoisomerase IV subunit A	BURPS1710b_0643	BURPS1710b_0643	resA domain protein	[TP0005-TP0100 (0.7885434)]
COG0188	COG0526	BURPS1710b_3000	gyrA	DNA gyrase subunit A	BURPS1710b_A1588	BURPS1710b_A1588	thioredoxin	[TP0005-TP0100 (0.7885434)]
COG0188	COG0526	BURPS1710b_1301	parC	DNA topoisomerase IV subunit A	BURPS1710b_3323	BURPS1710b_3323	hypothetical protein	[TP0005-TP0100 (0.7885434)]
COG0188	COG0526	BURPS1710b_1301	parC	DNA topoisomerase IV subunit A	BURPS1710b_0344	BURPS1710b_0344	putative thioredoxin	[TP0005-TP0100 (0.7885434)]
COG0188	COG0526	BURPS1710b_3000	gyrA	DNA gyrase subunit A	BURPS1710b_2374	trxA	thioredoxin 1	[TP0005-TP0100 (0.7885434)]
COG0188	COG0526	BURPS1710b_3000	gyrA	DNA gyrase subunit A	BURPS1710b_3323	BURPS1710b_3323	hypothetical protein	[TP0005-TP0100 (0.7885434)]
COG0188	COG0526	BURPS1710b_3000	gyrA	DNA gyrase subunit A	BURPS1710b_0590	dsbA	thiol:disulfide interchange protein	[TP0005-TP0100 (0.7885434)]
COG0526	COG0771	BURPS1710b_3498	BURPS1710b_3498	thioredoxin	BURPS1710b_3547	murD	UDP-N-acetylmuramoylalanine--D-glutamate ligase (EC 6.3.2.9) (UDP-N- acetylmuramoyl-L-alanyl-D-glutamate synthetase) (D-glutamic acid- adding enzyme)	[TP0100-TP0903 (0.59509045)]
COG0526	COG0771	BURPS1710b_0590	dsbA	thiol:disulfide interchange protein	BURPS1710b_3547	murD	UDP-N-acetylmuramoylalanine--D-glutamate ligase (EC 6.3.2.9) (UDP-N- acetylmuramoyl-L-alanyl-D-glutamate synthetase) (D-glutamic acid- adding enzyme)	[TP0100-TP0903 (0.59509045)]
COG0526	COG0771	BURPS1710b_0643	BURPS1710b_0643	resA domain protein	BURPS1710b_3547	murD	UDP-N-acetylmuramoylalanine--D-glutamate ligase (EC 6.3.2.9) (UDP-N- acetylmuramoyl-L-alanyl-D-glutamate synthetase) (D-glutamic acid- adding enzyme)	[TP0100-TP0903 (0.59509045)]
COG0526	COG0771	BURPS1710b_A1588	BURPS1710b_A1588	thioredoxin	BURPS1710b_3547	murD	UDP-N-acetylmuramoylalanine--D-glutamate ligase (EC 6.3.2.9) (UDP-N- acetylmuramoyl-L-alanyl-D-glutamate synthetase) (D-glutamic acid- adding enzyme)	[TP0100-TP0903 (0.59509045)]
COG0526	COG0771	BURPS1710b_2374	trxA	thioredoxin 1	BURPS1710b_3547	murD	UDP-N-acetylmuramoylalanine--D-glutamate ligase (EC 6.3.2.9) (UDP-N- acetylmuramoyl-L-alanyl-D-glutamate synthetase) (D-glutamic acid- adding enzyme)	[TP0100-TP0903 (0.59509045)]
COG0526	COG0771	BURPS1710b_0344	BURPS1710b_0344	putative thioredoxin	BURPS1710b_3547	murD	UDP-N-acetylmuramoylalanine--D-glutamate ligase (EC 6.3.2.9) (UDP-N- acetylmuramoyl-L-alanyl-D-glutamate synthetase) (D-glutamic acid- adding enzyme)	[TP0100-TP0903 (0.59509045)]
COG0526	COG0771	BURPS1710b_3323	BURPS1710b_3323	hypothetical protein	BURPS1710b_3547	murD	UDP-N-acetylmuramoylalanine--D-glutamate ligase (EC 6.3.2.9) (UDP-N- acetylmuramoyl-L-alanyl-D-glutamate synthetase) (D-glutamic acid- adding enzyme)	[TP0100-TP0903 (0.59509045)]
COG0143	COG0845	BURPS1710b_1211	metG	Methionyl-tRNA synthetase (EC 6.1.1.10) (Methionine--tRNA ligase) (MetRS)	BURPS1710b_1018	BURPS1710b_1018	efflux transporter, RND family, MFP subunit	[TP0798-TP0965 (0.7246752)]
COG0143	COG0845	BURPS1710b_1211	metG	Methionyl-tRNA synthetase (EC 6.1.1.10) (Methionine--tRNA ligase) (MetRS)	BURPS1710b_2057	amrA	RND multidrug efflux membrane fusion protein	[TP0798-TP0965 (0.7246752)]
COG0143	COG0845	BURPS1710b_1211	metG	Methionyl-tRNA synthetase (EC 6.1.1.10) (Methionine--tRNA ligase) (MetRS)	BURPS1710b_A1032	BURPS1710b_A1032	ABC-type export system, membrane fusion protein	[TP0798-TP0965 (0.7246752)]
COG0143	COG0845	BURPS1710b_1211	metG	Methionyl-tRNA synthetase (EC 6.1.1.10) (Methionine--tRNA ligase) (MetRS)	BURPS1710b_A1038	BURPS1710b_A1038	Type I antifreeze protein:HlyD family secretion	[TP0798-TP0965 (0.7246752)]
COG0143	COG0845	BURPS1710b_1211	metG	Methionyl-tRNA synthetase (EC 6.1.1.10) (Methionine--tRNA ligase) (MetRS)	BURPS1710b_2670	mexE	multidrug efflux RND membrane fusion protein	[TP0798-TP0965 (0.7246752)]
COG0143	COG0845	BURPS1710b_1211	metG	Methionyl-tRNA synthetase (EC 6.1.1.10) (Methionine--tRNA ligase) (MetRS)	BURPS1710b_3625	BURPS1710b_3625	secretion protein, putative	[TP0798-TP0965 (0.7246752)]
COG0143	COG0845	BURPS1710b_1211	metG	Methionyl-tRNA synthetase (EC 6.1.1.10) (Methionine--tRNA ligase) (MetRS)	BURPS1710b_A0289	BURPS1710b_A0289	secretion protein, putative	[TP0798-TP0965 (0.7246752)]
COG0143	COG0845	BURPS1710b_1211	metG	Methionyl-tRNA synthetase (EC 6.1.1.10) (Methionine--tRNA ligase) (MetRS)	BURPS1710b_2195	BURPS1710b_2195	HlyD family secretion protein	[TP0798-TP0965 (0.7246752)]
COG0143	COG0845	BURPS1710b_1211	metG	Methionyl-tRNA synthetase (EC 6.1.1.10) (Methionine--tRNA ligase) (MetRS)	BURPS1710b_1501	sdeC	HlyD family secretion protein	[TP0798-TP0965 (0.7246752)]
COG0143	COG0845	BURPS1710b_1211	metG	Methionyl-tRNA synthetase (EC 6.1.1.10) (Methionine--tRNA ligase) (MetRS)	BURPS1710b_0513	silB	efflux transporter, RND family, MFP subunit	[TP0798-TP0965 (0.7246752)]
COG0143	COG0845	BURPS1710b_1211	metG	Methionyl-tRNA synthetase (EC 6.1.1.10) (Methionine--tRNA ligase) (MetRS)	BURPS1710b_2295	BURPS1710b_2295	efflux transporter, RND family, MFP subunit	[TP0798-TP0965 (0.7246752)]
COG0143	COG0845	BURPS1710b_1211	metG	Methionyl-tRNA synthetase (EC 6.1.1.10) (Methionine--tRNA ligase) (MetRS)	BURPS1710b_A1840	ceoA	efflux transporter, RND family, MFP subunit	[TP0798-TP0965 (0.7246752)]
COG0143	COG0845	BURPS1710b_1211	metG	Methionyl-tRNA synthetase (EC 6.1.1.10) (Methionine--tRNA ligase) (MetRS)	BURPS1710b_A0078	BURPS1710b_A0078	efflux transporter, RND family, MFP subunit	[TP0798-TP0965 (0.7246752)]
COG0143	COG0845	BURPS1710b_1211	metG	Methionyl-tRNA synthetase (EC 6.1.1.10) (Methionine--tRNA ligase) (MetRS)	BURPS1710b_A0032	czcB	heavy metal resistance protein CzcB	[TP0798-TP0965 (0.7246752)]
COG0143	COG0845	BURPS1710b_1211	metG	Methionyl-tRNA synthetase (EC 6.1.1.10) (Methionine--tRNA ligase) (MetRS)	BURPS1710b_A2186	macA	macrolide efflux protein MacA	[TP0798-TP0965 (0.7246752)]
COG1536	COG1868	BURPS1710b_0416	fliG	flagellar motor protein	BURPS1710b_0240	fliM	flagellar motor switch protein	[TP0026-TP0721 (0.9539454)]
COG0504	COG1475	BURPS1710b_2713	pyrG	CTP synthetase	BURPS1710b_A1504	parB	parB family protein	[TP0305-TP0271 (0.70252794)]
COG0504	COG1475	BURPS1710b_2713	pyrG	CTP synthetase	BURPS1710b_0187	parB2	chromosome partitioning protein ParB	[TP0305-TP0271 (0.70252794)]
COG0457	COG3391	BURPS1710b_0757	BURPS1710b_0757	hypothetical protein	BURPS1710b_2775	BURPS1710b_2775	hypothetical protein	[TP0095-TP0421 (0.8119976)]
COG0457	COG3391	BURPS1710b_A0631	bcsC	cellulose synthase operon protein C	BURPS1710b_2775	BURPS1710b_2775	hypothetical protein	[TP0095-TP0421 (0.8119976)]
COG0457	COG3391	BURPS1710b_1752	BURPS1710b_1752	TPR Domain domain protein	BURPS1710b_A1107	BURPS1710b_A1107	putative lipoprotein	[TP0095-TP0421 (0.8119976)]
COG0457	COG3391	BURPS1710b_2193	BURPS1710b_2193	hypothetical protein	BURPS1710b_2775	BURPS1710b_2775	hypothetical protein	[TP0095-TP0421 (0.8119976)]
COG0457	COG3391	BURPS1710b_3015	BURPS1710b_3015	TPR domain protein	BURPS1710b_A1107	BURPS1710b_A1107	putative lipoprotein	[TP0095-TP0421 (0.8119976)]
COG0457	COG3391	BURPS1710b_2193	BURPS1710b_2193	hypothetical protein	BURPS1710b_A0216	BURPS1710b_A0216	putative surface layer protein	[TP0095-TP0421 (0.8119976)]
COG0457	COG3391	BURPS1710b_1752	BURPS1710b_1752	TPR Domain domain protein	BURPS1710b_2775	BURPS1710b_2775	hypothetical protein	[TP0095-TP0421 (0.8119976)]
COG0457	COG3391	BURPS1710b_A0572	BURPS1710b_A0572	type III secretion low calcium response	BURPS1710b_A0216	BURPS1710b_A0216	putative surface layer protein	[TP0095-TP0421 (0.8119976)]
COG0457	COG3391	BURPS1710b_0757	BURPS1710b_0757	hypothetical protein	BURPS1710b_A0216	BURPS1710b_A0216	putative surface layer protein	[TP0095-TP0421 (0.8119976)]
COG0457	COG3391	BURPS1710b_3015	BURPS1710b_3015	TPR domain protein	BURPS1710b_A0216	BURPS1710b_A0216	putative surface layer protein	[TP0095-TP0421 (0.8119976)]
COG0457	COG3391	BURPS1710b_A0462	BURPS1710b_A0462	TPR domain protein	BURPS1710b_2775	BURPS1710b_2775	hypothetical protein	[TP0095-TP0421 (0.8119976)]
COG0457	COG3391	BURPS1710b_A0631	bcsC	cellulose synthase operon protein C	BURPS1710b_A1107	BURPS1710b_A1107	putative lipoprotein	[TP0095-TP0421 (0.8119976)]
COG0457	COG3391	BURPS1710b_3015	BURPS1710b_3015	TPR domain protein	BURPS1710b_2775	BURPS1710b_2775	hypothetical protein	[TP0095-TP0421 (0.8119976)]
COG0457	COG3391	BURPS1710b_A0631	bcsC	cellulose synthase operon protein C	BURPS1710b_A0216	BURPS1710b_A0216	putative surface layer protein	[TP0095-TP0421 (0.8119976)]
COG0457	COG3391	BURPS1710b_0757	BURPS1710b_0757	hypothetical protein	BURPS1710b_A1107	BURPS1710b_A1107	putative lipoprotein	[TP0095-TP0421 (0.8119976)]
COG0457	COG3391	BURPS1710b_A0572	BURPS1710b_A0572	type III secretion low calcium response	BURPS1710b_2775	BURPS1710b_2775	hypothetical protein	[TP0095-TP0421 (0.8119976)]
COG0457	COG3391	BURPS1710b_A0462	BURPS1710b_A0462	TPR domain protein	BURPS1710b_A0216	BURPS1710b_A0216	putative surface layer protein	[TP0095-TP0421 (0.8119976)]
COG0457	COG3391	BURPS1710b_A0462	BURPS1710b_A0462	TPR domain protein	BURPS1710b_A1107	BURPS1710b_A1107	putative lipoprotein	[TP0095-TP0421 (0.8119976)]
COG0457	COG3391	BURPS1710b_1752	BURPS1710b_1752	TPR Domain domain protein	BURPS1710b_A0216	BURPS1710b_A0216	putative surface layer protein	[TP0095-TP0421 (0.8119976)]
COG0457	COG3391	BURPS1710b_2193	BURPS1710b_2193	hypothetical protein	BURPS1710b_A1107	BURPS1710b_A1107	putative lipoprotein	[TP0095-TP0421 (0.8119976)]
COG0457	COG3391	BURPS1710b_A0572	BURPS1710b_A0572	type III secretion low calcium response	BURPS1710b_A1107	BURPS1710b_A1107	putative lipoprotein	[TP0095-TP0421 (0.8119976)]
COG0250	COG0772	BURPS1710b_3791	nusG	transcription antitermination protein NusG	BURPS1710b_0362	mrdB	rod shape-determining protein RodA	[TP0236-TP0387 (0.7470728)]
COG0250	COG0772	BURPS1710b_3791	nusG	transcription antitermination protein NusG	BURPS1710b_3546	ftsW	cell division protein FtsW	[TP0236-TP0387 (0.7470728)]
COG0227	COG0740	BURPS1710b_1137	rpmB	50S ribosomal protein L28	BURPS1710b_2481	clpP	ATP-dependent Clp protease proteolytic subunit (EC 3.4.21.92) (Endopeptidase Clp)	[TP0362-TP0507 (0.75048)]
COG0457	COG0457	BURPS1710b_1752	BURPS1710b_1752	TPR Domain domain protein	BURPS1710b_A0462	BURPS1710b_A0462	TPR domain protein	[TP0067-TP0095 (0.6515529)]
COG0457	COG0457	BURPS1710b_A0462	BURPS1710b_A0462	TPR domain protein	BURPS1710b_1752	BURPS1710b_1752	TPR Domain domain protein	[TP0067-TP0095 (0.6515529)]
COG0457	COG0457	BURPS1710b_A0462	BURPS1710b_A0462	TPR domain protein	BURPS1710b_A0631	bcsC	cellulose synthase operon protein C	[TP0067-TP0095 (0.6515529)]
COG0457	COG0457	BURPS1710b_A0631	bcsC	cellulose synthase operon protein C	BURPS1710b_A0462	BURPS1710b_A0462	TPR domain protein	[TP0067-TP0095 (0.6515529)]
COG0457	COG0457	BURPS1710b_3015	BURPS1710b_3015	TPR domain protein	BURPS1710b_0757	BURPS1710b_0757	hypothetical protein	[TP0067-TP0095 (0.6515529)]
COG0457	COG0457	BURPS1710b_0757	BURPS1710b_0757	hypothetical protein	BURPS1710b_3015	BURPS1710b_3015	TPR domain protein	[TP0067-TP0095 (0.6515529)]
COG0457	COG0457	BURPS1710b_A0572	BURPS1710b_A0572	type III secretion low calcium response	BURPS1710b_0757	BURPS1710b_0757	hypothetical protein	[TP0067-TP0095 (0.6515529)]
COG0457	COG0457	BURPS1710b_0757	BURPS1710b_0757	hypothetical protein	BURPS1710b_A0572	BURPS1710b_A0572	type III secretion low calcium response	[TP0067-TP0095 (0.6515529)]
COG0457	COG0457	BURPS1710b_A0462	BURPS1710b_A0462	TPR domain protein	BURPS1710b_A0572	BURPS1710b_A0572	type III secretion low calcium response	[TP0067-TP0095 (0.6515529)]
COG0457	COG0457	BURPS1710b_A0572	BURPS1710b_A0572	type III secretion low calcium response	BURPS1710b_A0462	BURPS1710b_A0462	TPR domain protein	[TP0067-TP0095 (0.6515529)]
COG0457	COG0457	BURPS1710b_A0462	BURPS1710b_A0462	TPR domain protein	BURPS1710b_A0462	BURPS1710b_A0462	TPR domain protein	[TP0067-TP0095 (0.6515529)]
COG0457	COG0457	BURPS1710b_0757	BURPS1710b_0757	hypothetical protein	BURPS1710b_A0631	bcsC	cellulose synthase operon protein C	[TP0067-TP0095 (0.6515529)]
COG0457	COG0457	BURPS1710b_A0631	bcsC	cellulose synthase operon protein C	BURPS1710b_0757	BURPS1710b_0757	hypothetical protein	[TP0067-TP0095 (0.6515529)]
COG0457	COG0457	BURPS1710b_A0572	BURPS1710b_A0572	type III secretion low calcium response	BURPS1710b_A0572	BURPS1710b_A0572	type III secretion low calcium response	[TP0067-TP0095 (0.6515529)]
COG0457	COG0457	BURPS1710b_2193	BURPS1710b_2193	hypothetical protein	BURPS1710b_1752	BURPS1710b_1752	TPR Domain domain protein	[TP0067-TP0095 (0.6515529)]
COG0457	COG0457	BURPS1710b_1752	BURPS1710b_1752	TPR Domain domain protein	BURPS1710b_0757	BURPS1710b_0757	hypothetical protein	[TP0067-TP0095 (0.6515529)]
COG0457	COG0457	BURPS1710b_1752	BURPS1710b_1752	TPR Domain domain protein	BURPS1710b_2193	BURPS1710b_2193	hypothetical protein	[TP0067-TP0095 (0.6515529)]
COG0457	COG0457	BURPS1710b_0757	BURPS1710b_0757	hypothetical protein	BURPS1710b_1752	BURPS1710b_1752	TPR Domain domain protein	[TP0067-TP0095 (0.6515529)]
COG0457	COG0457	BURPS1710b_A0462	BURPS1710b_A0462	TPR domain protein	BURPS1710b_3015	BURPS1710b_3015	TPR domain protein	[TP0067-TP0095 (0.6515529)]
COG0457	COG0457	BURPS1710b_3015	BURPS1710b_3015	TPR domain protein	BURPS1710b_A0462	BURPS1710b_A0462	TPR domain protein	[TP0067-TP0095 (0.6515529)]
COG0457	COG0457	BURPS1710b_A0462	BURPS1710b_A0462	TPR domain protein	BURPS1710b_0757	BURPS1710b_0757	hypothetical protein	[TP0067-TP0095 (0.6515529)]
COG0457	COG0457	BURPS1710b_2193	BURPS1710b_2193	hypothetical protein	BURPS1710b_A0631	bcsC	cellulose synthase operon protein C	[TP0067-TP0095 (0.6515529)]
COG0457	COG0457	BURPS1710b_3015	BURPS1710b_3015	TPR domain protein	BURPS1710b_3015	BURPS1710b_3015	TPR domain protein	[TP0067-TP0095 (0.6515529)]
COG0457	COG0457	BURPS1710b_0757	BURPS1710b_0757	hypothetical protein	BURPS1710b_A0462	BURPS1710b_A0462	TPR domain protein	[TP0067-TP0095 (0.6515529)]
COG0457	COG0457	BURPS1710b_A0631	bcsC	cellulose synthase operon protein C	BURPS1710b_2193	BURPS1710b_2193	hypothetical protein	[TP0067-TP0095 (0.6515529)]
COG0457	COG0457	BURPS1710b_3015	BURPS1710b_3015	TPR domain protein	BURPS1710b_A0631	bcsC	cellulose synthase operon protein C	[TP0067-TP0095 (0.6515529)]
COG0457	COG0457	BURPS1710b_A0631	bcsC	cellulose synthase operon protein C	BURPS1710b_3015	BURPS1710b_3015	TPR domain protein	[TP0067-TP0095 (0.6515529)]
COG0457	COG0457	BURPS1710b_2193	BURPS1710b_2193	hypothetical protein	BURPS1710b_3015	BURPS1710b_3015	TPR domain protein	[TP0067-TP0095 (0.6515529)]
COG0457	COG0457	BURPS1710b_3015	BURPS1710b_3015	TPR domain protein	BURPS1710b_2193	BURPS1710b_2193	hypothetical protein	[TP0067-TP0095 (0.6515529)]
COG0457	COG0457	BURPS1710b_1752	BURPS1710b_1752	TPR Domain domain protein	BURPS1710b_1752	BURPS1710b_1752	TPR Domain domain protein	[TP0067-TP0095 (0.6515529)]
COG0457	COG0457	BURPS1710b_1752	BURPS1710b_1752	TPR Domain domain protein	BURPS1710b_3015	BURPS1710b_3015	TPR domain protein	[TP0067-TP0095 (0.6515529)]
COG0457	COG0457	BURPS1710b_3015	BURPS1710b_3015	TPR domain protein	BURPS1710b_1752	BURPS1710b_1752	TPR Domain domain protein	[TP0067-TP0095 (0.6515529)]
COG0457	COG0457	BURPS1710b_A0572	BURPS1710b_A0572	type III secretion low calcium response	BURPS1710b_A0631	bcsC	cellulose synthase operon protein C	[TP0067-TP0095 (0.6515529)]
COG0457	COG0457	BURPS1710b_A0631	bcsC	cellulose synthase operon protein C	BURPS1710b_A0572	BURPS1710b_A0572	type III secretion low calcium response	[TP0067-TP0095 (0.6515529)]
COG0457	COG0457	BURPS1710b_A0572	BURPS1710b_A0572	type III secretion low calcium response	BURPS1710b_3015	BURPS1710b_3015	TPR domain protein	[TP0067-TP0095 (0.6515529)]
COG0457	COG0457	BURPS1710b_3015	BURPS1710b_3015	TPR domain protein	BURPS1710b_A0572	BURPS1710b_A0572	type III secretion low calcium response	[TP0067-TP0095 (0.6515529)]
COG0457	COG0457	BURPS1710b_0757	BURPS1710b_0757	hypothetical protein	BURPS1710b_0757	BURPS1710b_0757	hypothetical protein	[TP0067-TP0095 (0.6515529)]
COG0457	COG0457	BURPS1710b_2193	BURPS1710b_2193	hypothetical protein	BURPS1710b_A0462	BURPS1710b_A0462	TPR domain protein	[TP0067-TP0095 (0.6515529)]
COG0457	COG0457	BURPS1710b_A0462	BURPS1710b_A0462	TPR domain protein	BURPS1710b_2193	BURPS1710b_2193	hypothetical protein	[TP0067-TP0095 (0.6515529)]
COG0457	COG0457	BURPS1710b_1752	BURPS1710b_1752	TPR Domain domain protein	BURPS1710b_A0631	bcsC	cellulose synthase operon protein C	[TP0067-TP0095 (0.6515529)]
COG0457	COG0457	BURPS1710b_A0631	bcsC	cellulose synthase operon protein C	BURPS1710b_1752	BURPS1710b_1752	TPR Domain domain protein	[TP0067-TP0095 (0.6515529)]
COG0457	COG0457	BURPS1710b_2193	BURPS1710b_2193	hypothetical protein	BURPS1710b_A0572	BURPS1710b_A0572	type III secretion low calcium response	[TP0067-TP0095 (0.6515529)]
COG0457	COG0457	BURPS1710b_A0572	BURPS1710b_A0572	type III secretion low calcium response	BURPS1710b_2193	BURPS1710b_2193	hypothetical protein	[TP0067-TP0095 (0.6515529)]
COG0457	COG0457	BURPS1710b_2193	BURPS1710b_2193	hypothetical protein	BURPS1710b_2193	BURPS1710b_2193	hypothetical protein	[TP0067-TP0095 (0.6515529)]
COG0457	COG0457	BURPS1710b_2193	BURPS1710b_2193	hypothetical protein	BURPS1710b_0757	BURPS1710b_0757	hypothetical protein	[TP0067-TP0095 (0.6515529)]
COG0457	COG0457	BURPS1710b_0757	BURPS1710b_0757	hypothetical protein	BURPS1710b_2193	BURPS1710b_2193	hypothetical protein	[TP0067-TP0095 (0.6515529)]
COG0457	COG0457	BURPS1710b_A0631	bcsC	cellulose synthase operon protein C	BURPS1710b_A0631	bcsC	cellulose synthase operon protein C	[TP0067-TP0095 (0.6515529)]
COG0457	COG0457	BURPS1710b_1752	BURPS1710b_1752	TPR Domain domain protein	BURPS1710b_A0572	BURPS1710b_A0572	type III secretion low calcium response	[TP0067-TP0095 (0.6515529)]
COG0457	COG0457	BURPS1710b_A0572	BURPS1710b_A0572	type III secretion low calcium response	BURPS1710b_1752	BURPS1710b_1752	TPR Domain domain protein	[TP0067-TP0095 (0.6515529)]
COG0445	COG3839	BURPS1710b_0190	gidA	tRNA uridine 5-carboxymethylaminomethyl modification enzyme gidA (Glucose-inhibited division protein A)	BURPS1710b_3082	BURPS1710b_3082	ABC transporter, ATP-binding component	[TP0044-TP0804 (0.81002605)]
COG0445	COG3839	BURPS1710b_0190	gidA	tRNA uridine 5-carboxymethylaminomethyl modification enzyme gidA (Glucose-inhibited division protein A)	BURPS1710b_1040	BURPS1710b_1040	ABC sugar transporter, ATP-binding protein	[TP0044-TP0804 (0.81002605)]
COG0445	COG3839	BURPS1710b_0190	gidA	tRNA uridine 5-carboxymethylaminomethyl modification enzyme gidA (Glucose-inhibited division protein A)	BURPS1710b_3722	ugpC	glycerol-3-phosphate ABC transporter,	[TP0044-TP0804 (0.81002605)]
COG0445	COG3839	BURPS1710b_0190	gidA	tRNA uridine 5-carboxymethylaminomethyl modification enzyme gidA (Glucose-inhibited division protein A)	BURPS1710b_A1185	BURPS1710b_A1185	Maltose/maltodextrin import ATP-binding protein	[TP0044-TP0804 (0.81002605)]
COG0445	COG3839	BURPS1710b_0190	gidA	tRNA uridine 5-carboxymethylaminomethyl modification enzyme gidA (Glucose-inhibited division protein A)	BURPS1710b_A0235	BURPS1710b_A0235	sugar ABC transporter, ATP-binding protein	[TP0044-TP0804 (0.81002605)]
COG0103	COG0211	BURPS1710b_3420	rpsI	30S ribosomal protein S9	BURPS1710b_3523	rpmA	50S ribosomal protein L27	[TP1024-TP0743 (0.87139803)]
COG0457	COG0803	BURPS1710b_3015	BURPS1710b_3015	TPR domain protein	BURPS1710b_1029	BURPS1710b_1029	ABC transporter substrate binding protein	[TP0469-TP0034 (0.86910707)]
COG0457	COG0803	BURPS1710b_0757	BURPS1710b_0757	hypothetical protein	BURPS1710b_1029	BURPS1710b_1029	ABC transporter substrate binding protein	[TP0469-TP0034 (0.86910707)]
COG0457	COG0803	BURPS1710b_A0572	BURPS1710b_A0572	type III secretion low calcium response	BURPS1710b_1029	BURPS1710b_1029	ABC transporter substrate binding protein	[TP0469-TP0034 (0.86910707)]
COG0457	COG0803	BURPS1710b_A0462	BURPS1710b_A0462	TPR domain protein	BURPS1710b_1029	BURPS1710b_1029	ABC transporter substrate binding protein	[TP0469-TP0034 (0.86910707)]
COG0457	COG0803	BURPS1710b_1752	BURPS1710b_1752	TPR Domain domain protein	BURPS1710b_1029	BURPS1710b_1029	ABC transporter substrate binding protein	[TP0469-TP0034 (0.86910707)]
COG0457	COG0803	BURPS1710b_2193	BURPS1710b_2193	hypothetical protein	BURPS1710b_1029	BURPS1710b_1029	ABC transporter substrate binding protein	[TP0469-TP0034 (0.86910707)]
COG0457	COG0803	BURPS1710b_A0631	bcsC	cellulose synthase operon protein C	BURPS1710b_1029	BURPS1710b_1029	ABC transporter substrate binding protein	[TP0469-TP0034 (0.86910707)]
COG0472	COG1512	BURPS1710b_3149	rfe	glycosyl transferase family protein	BURPS1710b_0509	BURPS1710b_0509	lipoprotein, putative	[TP0345-TP0561 (0.53951585)]
COG0472	COG1512	BURPS1710b_3548	mraY	Phospho-N-acetylmuramoyl-pentapeptide-transferase (EC 2.7.8.13) (UDP- MurNAc-pentapeptide phosphotransferase)	BURPS1710b_0509	BURPS1710b_0509	lipoprotein, putative	[TP0345-TP0561 (0.53951585)]
COG0472	COG1512	BURPS1710b_3151	wbiH	glycosyl transferase, group 4 family protein	BURPS1710b_0509	BURPS1710b_0509	lipoprotein, putative	[TP0345-TP0561 (0.53951585)]
COG1285	COG1684	BURPS1710b_A1748	BURPS1710b_A1748	MgtC family protein	BURPS1710b_0245	fliR	flagellar biosynthetic protein FliR	[TP0774-TP0716 (0.78400123)]
COG1285	COG1684	BURPS1710b_A2486	BURPS1710b_A2486	MgtC family protein	BURPS1710b_0245	fliR	flagellar biosynthetic protein FliR	[TP0774-TP0716 (0.78400123)]
COG0621	COG2812	BURPS1710b_2327	BURPS1710b_2327	MiaB-like tRNA modifying enzyme YliG, TIGR01125	BURPS1710b_2373	dnaX	DNA polymerase III subunits gamma and tau	[TP0754-TP1005 (0.5550382)]
COG0621	COG2812	BURPS1710b_0889	miaB	tRNA-i(6)A37 thiotransferase enzyme MiaB	BURPS1710b_2373	dnaX	DNA polymerase III subunits gamma and tau	[TP0754-TP1005 (0.5550382)]
COG0739	COG1344	BURPS1710b_A0825	BURPS1710b_A0825	subfamily M23B unassigned peptidase	BURPS1710b_0475	flgL	flagellar hook-associated protein 3	[TP0702-TP0870 (0.64395046)]
COG0739	COG1344	BURPS1710b_2366	BURPS1710b_2366	similar to NlpD of Escherichia coli	BURPS1710b_0475	flgL	flagellar hook-associated protein 3	[TP0702-TP0870 (0.64395046)]
COG0739	COG1344	BURPS1710b_1711	BURPS1710b_1711	subfamily M23B unassigned peptidase	BURPS1710b_0475	flgL	flagellar hook-associated protein 3	[TP0702-TP0870 (0.64395046)]
COG0739	COG1344	BURPS1710b_2366	BURPS1710b_2366	similar to NlpD of Escherichia coli	BURPS1710b_0090	fliC	flagellin	[TP0702-TP0870 (0.64395046)]
COG0739	COG1344	BURPS1710b_A0825	BURPS1710b_A0825	subfamily M23B unassigned peptidase	BURPS1710b_0090	fliC	flagellin	[TP0702-TP0870 (0.64395046)]
COG0739	COG1344	BURPS1710b_1711	BURPS1710b_1711	subfamily M23B unassigned peptidase	BURPS1710b_0090	fliC	flagellin	[TP0702-TP0870 (0.64395046)]
COG0739	COG1344	BURPS1710b_A2551	BURPS1710b_A2551	subfamily M23B unassigned peptidase	BURPS1710b_0090	fliC	flagellin	[TP0702-TP0870 (0.64395046)]
COG0739	COG1344	BURPS1710b_A2551	BURPS1710b_A2551	subfamily M23B unassigned peptidase	BURPS1710b_0475	flgL	flagellar hook-associated protein 3	[TP0702-TP0870 (0.64395046)]
COG0442	COG4591	BURPS1710b_3518	proS	prolyl-tRNA synthetase	BURPS1710b_A1472	BURPS1710b_A1472	putative permease	[TP0160-TP0582 (0.74148)]
COG0442	COG4591	BURPS1710b_3518	proS	prolyl-tRNA synthetase	BURPS1710b_2718	BURPS1710b_2718	lipoprotein releasing system transmembrane	[TP0160-TP0582 (0.74148)]
COG1432	COG1488	BURPS1710b_A0347	BURPS1710b_A0347	Protein of unknown function family	BURPS1710b_2931	BPSL2462	Nicotinate phosphoribosyltransferase (EC 2.4.2.11) (NAPRTase)	[TP0894-TP0628 (0.59059936)]
COG1432	COG1488	BURPS1710b_A0347	BURPS1710b_A0347	Protein of unknown function family	BURPS1710b_0939	BURPS1710b_0939	nicotinate phosphoribosyltransferase	[TP0894-TP0628 (0.59059936)]
COG0693	COG0761	BURPS1710b_0833	BURPS1710b_0833	family C56 unassigned peptidase	BURPS1710b_A1285	ispH2	4-hydroxy-3-methylbut-2-enyl diphosphate reductase 2 (EC 1.17.1.2)	[TP0445-TP0547 (0.53976095)]
COG0693	COG0761	BURPS1710b_A2295	nonF	family C56 unassigned peptidase	BURPS1710b_A1285	ispH2	4-hydroxy-3-methylbut-2-enyl diphosphate reductase 2 (EC 1.17.1.2)	[TP0445-TP0547 (0.53976095)]
COG0693	COG0761	BURPS1710b_A2295	nonF	family C56 unassigned peptidase	BURPS1710b_1141	ispH1	4-hydroxy-3-methylbut-2-enyl diphosphate reductase 1 (EC 1.17.1.2)	[TP0445-TP0547 (0.53976095)]
COG0693	COG0761	BURPS1710b_0833	BURPS1710b_0833	family C56 unassigned peptidase	BURPS1710b_1141	ispH1	4-hydroxy-3-methylbut-2-enyl diphosphate reductase 1 (EC 1.17.1.2)	[TP0445-TP0547 (0.53976095)]
COG0584	COG1493	BURPS1710b_3593	BURPS1710b_3593	glycerophosphoryl diester phosphodiesterase	BURPS1710b_0762	ptsK	HPr kinase/phosphorylase	[TP0257-TP0591 (0.75711113)]
COG0584	COG1493	BURPS1710b_A1949	BURPS1710b_A1949	glycerophosphoryl diester phosphodiesterase	BURPS1710b_0762	ptsK	HPr kinase/phosphorylase	[TP0257-TP0591 (0.75711113)]
COG0584	COG1493	BURPS1710b_3194	glpQ	glycerophosphoryl diester phosphodiesterase	BURPS1710b_0762	ptsK	HPr kinase/phosphorylase	[TP0257-TP0591 (0.75711113)]
COG0584	COG1493	BURPS1710b_3721	ugpQ	cytoplasmic glycerophosphodiester	BURPS1710b_0762	ptsK	HPr kinase/phosphorylase	[TP0257-TP0591 (0.75711113)]
COG1536	COG4786	BURPS1710b_0416	fliG	flagellar motor protein	BURPS1710b_0467	flgG	flagellar basal-body rod protein FlgG	[TP0026-TP0961 (0.8107165)]
COG0223	COG0664	BURPS1710b_2403	BURPS1710b_2403	hypothetical protein	BURPS1710b_A1016	BURPS1710b_A1016	transcriptional regulator, Crp/Fnr family	[TP0756-TP0995 (0.69102824)]
COG0223	COG0664	BURPS1710b_2403	BURPS1710b_2403	hypothetical protein	BURPS1710b_0820	BURPS1710b_0820	cyclic nucleotide-binding domain protein	[TP0756-TP0995 (0.69102824)]
COG0223	COG0664	BURPS1710b_2403	BURPS1710b_2403	hypothetical protein	BURPS1710b_2817	dnrD1	cyclic nucleotide-binding domain protein	[TP0756-TP0995 (0.69102824)]
COG0223	COG0664	BURPS1710b_2403	BURPS1710b_2403	hypothetical protein	BURPS1710b_1089	BURPS1710b_1089	cyclic nucleotide-binding protein	[TP0756-TP0995 (0.69102824)]
COG0223	COG0664	BURPS1710b_2403	BURPS1710b_2403	hypothetical protein	BURPS1710b_0821	BURPS1710b_0821	hypothetical protein	[TP0756-TP0995 (0.69102824)]
COG0223	COG0664	BURPS1710b_0347	fmt	Methionyl-tRNA formyltransferase (EC 2.1.2.9)	BURPS1710b_A2305	BURPS1710b_A2305	cyclic nucleotide-binding domain protein	[TP0756-TP0995 (0.69102824)]
COG0223	COG0664	BURPS1710b_2403	BURPS1710b_2403	hypothetical protein	BURPS1710b_A2305	BURPS1710b_A2305	cyclic nucleotide-binding domain protein	[TP0756-TP0995 (0.69102824)]
COG0223	COG0664	BURPS1710b_0347	fmt	Methionyl-tRNA formyltransferase (EC 2.1.2.9)	BURPS1710b_0820	BURPS1710b_0820	cyclic nucleotide-binding domain protein	[TP0756-TP0995 (0.69102824)]
COG0223	COG0664	BURPS1710b_0347	fmt	Methionyl-tRNA formyltransferase (EC 2.1.2.9)	BURPS1710b_1089	BURPS1710b_1089	cyclic nucleotide-binding protein	[TP0756-TP0995 (0.69102824)]
COG0223	COG0664	BURPS1710b_2403	BURPS1710b_2403	hypothetical protein	BURPS1710b_A0129	BURPS1710b_A0129	transcriptional regulator, Crp/Fnr family	[TP0756-TP0995 (0.69102824)]
COG0223	COG0664	BURPS1710b_0347	fmt	Methionyl-tRNA formyltransferase (EC 2.1.2.9)	BURPS1710b_A1016	BURPS1710b_A1016	transcriptional regulator, Crp/Fnr family	[TP0756-TP0995 (0.69102824)]
COG0223	COG0664	BURPS1710b_0347	fmt	Methionyl-tRNA formyltransferase (EC 2.1.2.9)	BURPS1710b_2817	dnrD1	cyclic nucleotide-binding domain protein	[TP0756-TP0995 (0.69102824)]
COG0223	COG0664	BURPS1710b_0347	fmt	Methionyl-tRNA formyltransferase (EC 2.1.2.9)	BURPS1710b_0821	BURPS1710b_0821	hypothetical protein	[TP0756-TP0995 (0.69102824)]
COG0223	COG0664	BURPS1710b_0347	fmt	Methionyl-tRNA formyltransferase (EC 2.1.2.9)	BURPS1710b_A0129	BURPS1710b_A0129	transcriptional regulator, Crp/Fnr family	[TP0756-TP0995 (0.69102824)]
COG0305	COG2236	BURPS1710b_2412	dnaB	replicative DNA helicase	BURPS1710b_2343	BURPS1710b_2343	phosphoribosyl transferase domain protein	[TP0058-TP0050 (0.53343445)]
COG0465	COG4591	BURPS1710b_A0074	BURPS1710b_A0074	FtsH-2 protease	BURPS1710b_2718	BURPS1710b_2718	lipoprotein releasing system transmembrane	[TP0765-TP0582 (0.6598422)]
COG0465	COG4591	BURPS1710b_1615	BURPS1710b_1615	cell division protein FtsH	BURPS1710b_2718	BURPS1710b_2718	lipoprotein releasing system transmembrane	[TP0765-TP0582 (0.6598422)]
COG0465	COG4591	BURPS1710b_1615	BURPS1710b_1615	cell division protein FtsH	BURPS1710b_A1472	BURPS1710b_A1472	putative permease	[TP0765-TP0582 (0.6598422)]
COG0465	COG4591	BURPS1710b_A0074	BURPS1710b_A0074	FtsH-2 protease	BURPS1710b_A1472	BURPS1710b_A1472	putative permease	[TP0765-TP0582 (0.6598422)]
COG0773	COG0817	BURPS1710b_3496	mpl	UDP-N-acetylmuramate:L-alanyl-gamma-D-glutamyl-	BURPS1710b_3405	ruvC	Crossover junction endodeoxyribonuclease ruvC (EC 3.1.22.4) (Holliday junction nuclease ruvC) (Holliday junction resolvase ruvC)	[TP0341-TP0517 (0.7285616)]
COG0773	COG0817	BURPS1710b_3543	murC	UDP-N-acetylmuramate--L-alanine ligase (EC 6.3.2.8) (UDP-N- acetylmuramoyl-L-alanine synthetase)	BURPS1710b_3405	ruvC	Crossover junction endodeoxyribonuclease ruvC (EC 3.1.22.4) (Holliday junction nuclease ruvC) (Holliday junction resolvase ruvC)	[TP0341-TP0517 (0.7285616)]
COG0272	COG0773	BURPS1710b_2588	BURPS1710b_2588	DNA ligase, NAD-dependent	BURPS1710b_3543	murC	UDP-N-acetylmuramate--L-alanine ligase (EC 6.3.2.8) (UDP-N- acetylmuramoyl-L-alanine synthetase)	[TP0634-TP0341 (0.8201813)]
COG0272	COG0773	BURPS1710b_2588	BURPS1710b_2588	DNA ligase, NAD-dependent	BURPS1710b_3496	mpl	UDP-N-acetylmuramate:L-alanyl-gamma-D-glutamyl-	[TP0634-TP0341 (0.8201813)]
COG1344	COG2882	BURPS1710b_0090	fliC	flagellin	BURPS1710b_0413	fliJ	flagellar export protein FliJ	[TP0868-TP0403 (0.93215036)]
COG1344	COG2882	BURPS1710b_0475	flgL	flagellar hook-associated protein 3	BURPS1710b_0413	fliJ	flagellar export protein FliJ	[TP0868-TP0403 (0.93215036)]
COG1512	COG2095	BURPS1710b_0509	BURPS1710b_0509	lipoprotein, putative	BURPS1710b_3517	BURPS1710b_3517	conserved hypothetical protein TIGR00427	[TP0561-TP0988 (0.5704539)]
COG1512	COG2095	BURPS1710b_0509	BURPS1710b_0509	lipoprotein, putative	BURPS1710b_3690	BURPS1710b_3690	hypothetical protein	[TP0561-TP0988 (0.5704539)]
COG1512	COG2095	BURPS1710b_0509	BURPS1710b_0509	lipoprotein, putative	BURPS1710b_A0010	BURPS1710b_A0010	possible membrane efflux protein	[TP0561-TP0988 (0.5704539)]
COG1652	COG1684	BURPS1710b_2427	BURPS1710b_2427	LysM/phospholipid-binding domain protein	BURPS1710b_0245	fliR	flagellar biosynthetic protein FliR	[TP0042-TP0716 (0.75048)]
COG0353	COG0514	BURPS1710b_2371	recR	Recombination protein recR	BURPS1710b_3783	recQ	ATP-dependent DNA helicase RecQ	[TP1004-TP0103 (0.6917512)]
COG0036	COG0249	BURPS1710b_3573	rpe	ribulose-phosphate 3-epimerase	BURPS1710b_2691	mutS	DNA mismatch repair protein mutS	[TP0945-TP0328 (0.6742458)]
COG0280	COG2204	BURPS1710b_A1058	BURPS1710b_A1058	phosphate acetyltransferase	BURPS1710b_A1573	BURPS1710b_A1573	C4-dicarboxylate transport transcriptional	[TP0094-TP0519 (0.5559654)]
COG0280	COG2204	BURPS1710b_A1058	BURPS1710b_A1058	phosphate acetyltransferase	BURPS1710b_0353	BURPS1710b_0353	DNA-binding response regulator	[TP0094-TP0519 (0.5559654)]
COG0280	COG2204	BURPS1710b_A1058	BURPS1710b_A1058	phosphate acetyltransferase	BURPS1710b_A1383	BURPS1710b_A1383	putative sigma-54 interacting transcriptional	[TP0094-TP0519 (0.5559654)]
COG0280	COG2204	BURPS1710b_A1058	BURPS1710b_A1058	phosphate acetyltransferase	BURPS1710b_2947	BURPS1710b_2947	sigma-54 dependent DNA-binding transcriptional	[TP0094-TP0519 (0.5559654)]
COG0280	COG2204	BURPS1710b_A1058	BURPS1710b_A1058	phosphate acetyltransferase	BURPS1710b_2766	ntrC	nitrogen regulation protein NR(I)	[TP0094-TP0519 (0.5559654)]
COG0280	COG2204	BURPS1710b_A1058	BURPS1710b_A1058	phosphate acetyltransferase	BURPS1710b_A1382	BURPS1710b_A1382	putative sigma-54 interacting response	[TP0094-TP0519 (0.5559654)]
COG0280	COG2204	BURPS1710b_A1058	BURPS1710b_A1058	phosphate acetyltransferase	BURPS1710b_A0169	BURPS1710b_A0169	sigma-54 dependent DNA-binding transcriptional	[TP0094-TP0519 (0.5559654)]
COG0280	COG2204	BURPS1710b_A1058	BURPS1710b_A1058	phosphate acetyltransferase	BURPS1710b_2887	BURPS1710b_2887	sigma-54 interacting response regulator protein	[TP0094-TP0519 (0.5559654)]
COG0280	COG2204	BURPS1710b_A1058	BURPS1710b_A1058	phosphate acetyltransferase	BURPS1710b_0642	BURPS1710b_0642	C4-dicarboxylate transport transcriptional	[TP0094-TP0519 (0.5559654)]
COG0280	COG2204	BURPS1710b_A1058	BURPS1710b_A1058	phosphate acetyltransferase	BURPS1710b_0812	BURPS1710b_0812	sigma-54 dependent transcriptional regulator	[TP0094-TP0519 (0.5559654)]
COG0280	COG2204	BURPS1710b_A1058	BURPS1710b_A1058	phosphate acetyltransferase	BURPS1710b_2951	BURPS1710b_2951	sigma-54 dependent DNA-binding transcriptional	[TP0094-TP0519 (0.5559654)]
COG0124	COG0465	BURPS1710b_2353	hisS	Histidyl-tRNA synthetase (EC 6.1.1.21) (Histidine--tRNA ligase) (HisRS)	BURPS1710b_A0074	BURPS1710b_A0074	FtsH-2 protease	[TP0641-TP0330 (0.76316583)]
COG0124	COG0465	BURPS1710b_2353	hisS	Histidyl-tRNA synthetase (EC 6.1.1.21) (Histidine--tRNA ligase) (HisRS)	BURPS1710b_1615	BURPS1710b_1615	cell division protein FtsH	[TP0641-TP0330 (0.76316583)]
COG0257	COG0719	BURPS1710b_3754	rpmJ	50S ribosomal protein L36	BURPS1710b_2825	sufB_2	sufD domain protein	[TP0209-TP0612 (0.6772987)]
COG0257	COG0719	BURPS1710b_3754	rpmJ	50S ribosomal protein L36	BURPS1710b_2822	sufB	FeS assembly protein SufB	[TP0209-TP0612 (0.6772987)]
COG0493	COG1488	BURPS1710b_3716	BURPS1710b_3716	glutamate synthase small subunit	BURPS1710b_0939	BURPS1710b_0939	nicotinate phosphoribosyltransferase	[TP0735-TP0628 (0.6598422)]
COG0493	COG1488	BURPS1710b_3716	BURPS1710b_3716	glutamate synthase small subunit	BURPS1710b_2931	BPSL2462	Nicotinate phosphoribosyltransferase (EC 2.4.2.11) (NAPRTase)	[TP0735-TP0628 (0.6598422)]
COG0772	COG1512	BURPS1710b_0362	mrdB	rod shape-determining protein RodA	BURPS1710b_0509	BURPS1710b_0509	lipoprotein, putative	[TP0387-TP0561 (0.5082704)]
COG0772	COG1512	BURPS1710b_3546	ftsW	cell division protein FtsW	BURPS1710b_0509	BURPS1710b_0509	lipoprotein, putative	[TP0387-TP0561 (0.5082704)]
COG0173	COG0493	BURPS1710b_0852	aspS	Aspartyl-tRNA synthetase (EC 6.1.1.12) (Aspartate--tRNA ligase) (AspRS)	BURPS1710b_3716	BURPS1710b_3716	glutamate synthase small subunit	[TP0985-TP0735 (0.50901)]
COG0860	COG2080	BURPS1710b_1064	amiC	N-acetylmuramoyl-L-alanine amidase, AMIC	BURPS1710b_A2250	BURPS1710b_A2250	isoquinoline 1-oxidoreductase, alpha subunit	[TP0247-TP0080 (0.7296782)]
COG0504	COG0728	BURPS1710b_2713	pyrG	CTP synthetase	BURPS1710b_1076	mviN	integral membrane protein MviN	[TP0305-TP0516 (0.84299135)]
COG0275	COG0820	BURPS1710b_3553	mraW	S-adenosyl-methyltransferase mraW (EC 2.1.1.-)	BURPS1710b_2357	BURPS1710b_2357	radical SAM enzyme, Cfr family	[TP0384-TP0068 (0.79878455)]
COG0242	COG0360	BURPS1710b_0346	BURPS1710b_0346	peptide deformylase	BURPS1710b_2416	rpsF	30S ribosomal protein S6	[TP0757-TP0063 (0.54983324)]
COG0242	COG0360	BURPS1710b_2587	BURPS1710b_2587	peptide deformylase	BURPS1710b_2416	rpsF	30S ribosomal protein S6	[TP0757-TP0063 (0.54983324)]
COG0693	COG1653	BURPS1710b_A2295	nonF	family C56 unassigned peptidase	BURPS1710b_A1184	BURPS1710b_A1184	ABC transporter, substrate-binding protein	[TP0445-TP0074 (0.5751514)]
COG0693	COG1653	BURPS1710b_A2295	nonF	family C56 unassigned peptidase	BURPS1710b_3726	ugpB	glycerol-3-phosphate ABC transporter,	[TP0445-TP0074 (0.5751514)]
COG0693	COG1653	BURPS1710b_0833	BURPS1710b_0833	family C56 unassigned peptidase	BURPS1710b_3086	malE	maltose ABC transporter, periplasmic	[TP0445-TP0074 (0.5751514)]
COG0693	COG1653	BURPS1710b_0833	BURPS1710b_0833	family C56 unassigned peptidase	BURPS1710b_A0230	BURPS1710b_A0230	putative transporter periplasmic binding	[TP0445-TP0074 (0.5751514)]
COG0693	COG1653	BURPS1710b_A2295	nonF	family C56 unassigned peptidase	BURPS1710b_A0230	BURPS1710b_A0230	putative transporter periplasmic binding	[TP0445-TP0074 (0.5751514)]
COG0693	COG1653	BURPS1710b_A2295	nonF	family C56 unassigned peptidase	BURPS1710b_1034	BURPS1710b_1034	Bacterial extracellular solute-binding protein	[TP0445-TP0074 (0.5751514)]
COG0693	COG1653	BURPS1710b_0833	BURPS1710b_0833	family C56 unassigned peptidase	BURPS1710b_1034	BURPS1710b_1034	Bacterial extracellular solute-binding protein	[TP0445-TP0074 (0.5751514)]
COG0693	COG1653	BURPS1710b_0833	BURPS1710b_0833	family C56 unassigned peptidase	BURPS1710b_3726	ugpB	glycerol-3-phosphate ABC transporter,	[TP0445-TP0074 (0.5751514)]
COG0693	COG1653	BURPS1710b_0833	BURPS1710b_0833	family C56 unassigned peptidase	BURPS1710b_A1184	BURPS1710b_A1184	ABC transporter, substrate-binding protein	[TP0445-TP0074 (0.5751514)]
COG0693	COG1653	BURPS1710b_A2295	nonF	family C56 unassigned peptidase	BURPS1710b_3086	malE	maltose ABC transporter, periplasmic	[TP0445-TP0074 (0.5751514)]
COG0267	COG0357	BURPS1710b_1136	rpmG	50S ribosomal protein L33	BURPS1710b_0189	gidB	methyltransferase GidB	[TP0234-TP0946 (0.6249908)]
COG0234	COG0772	BURPS1710b_A2029	BURPS1710b_A2029	co-chaperonin GroES	BURPS1710b_3546	ftsW	cell division protein FtsW	[TP1013-TP0387 (0.81326103)]
COG0234	COG0772	BURPS1710b_3176	BURPS1710b_3176	co-chaperonin GroES	BURPS1710b_0362	mrdB	rod shape-determining protein RodA	[TP1013-TP0387 (0.81326103)]
COG0234	COG0772	BURPS1710b_3429	groS	chaperonin, 10 kDa	BURPS1710b_0362	mrdB	rod shape-determining protein RodA	[TP1013-TP0387 (0.81326103)]
COG0234	COG0772	BURPS1710b_A2029	BURPS1710b_A2029	co-chaperonin GroES	BURPS1710b_0362	mrdB	rod shape-determining protein RodA	[TP1013-TP0387 (0.81326103)]
COG0234	COG0772	BURPS1710b_3176	BURPS1710b_3176	co-chaperonin GroES	BURPS1710b_3546	ftsW	cell division protein FtsW	[TP1013-TP0387 (0.81326103)]
COG0234	COG0772	BURPS1710b_3429	groS	chaperonin, 10 kDa	BURPS1710b_3546	ftsW	cell division protein FtsW	[TP1013-TP0387 (0.81326103)]
COG0445	COG0457	BURPS1710b_0190	gidA	tRNA uridine 5-carboxymethylaminomethyl modification enzyme gidA (Glucose-inhibited division protein A)	BURPS1710b_3015	BURPS1710b_3015	TPR domain protein	[TP0044-TP0954 (0.8549597)]
COG0445	COG0457	BURPS1710b_0190	gidA	tRNA uridine 5-carboxymethylaminomethyl modification enzyme gidA (Glucose-inhibited division protein A)	BURPS1710b_A0462	BURPS1710b_A0462	TPR domain protein	[TP0044-TP0954 (0.8549597)]
COG0445	COG0457	BURPS1710b_0190	gidA	tRNA uridine 5-carboxymethylaminomethyl modification enzyme gidA (Glucose-inhibited division protein A)	BURPS1710b_A0631	bcsC	cellulose synthase operon protein C	[TP0044-TP0954 (0.8549597)]
COG0445	COG0457	BURPS1710b_0190	gidA	tRNA uridine 5-carboxymethylaminomethyl modification enzyme gidA (Glucose-inhibited division protein A)	BURPS1710b_A0572	BURPS1710b_A0572	type III secretion low calcium response	[TP0044-TP0954 (0.8549597)]
COG0445	COG0457	BURPS1710b_0190	gidA	tRNA uridine 5-carboxymethylaminomethyl modification enzyme gidA (Glucose-inhibited division protein A)	BURPS1710b_0757	BURPS1710b_0757	hypothetical protein	[TP0044-TP0954 (0.8549597)]
COG0445	COG0457	BURPS1710b_0190	gidA	tRNA uridine 5-carboxymethylaminomethyl modification enzyme gidA (Glucose-inhibited division protein A)	BURPS1710b_1752	BURPS1710b_1752	TPR Domain domain protein	[TP0044-TP0954 (0.8549597)]
COG0445	COG0457	BURPS1710b_0190	gidA	tRNA uridine 5-carboxymethylaminomethyl modification enzyme gidA (Glucose-inhibited division protein A)	BURPS1710b_2193	BURPS1710b_2193	hypothetical protein	[TP0044-TP0954 (0.8549597)]
COG0305	COG1595	BURPS1710b_2412	dnaB	replicative DNA helicase	BURPS1710b_1418	BURPS1710b_1418	RNA polymerase sigma-70 factor	[TP0058-TP0092 (0.74082893)]
COG0305	COG1595	BURPS1710b_2412	dnaB	replicative DNA helicase	BURPS1710b_A1499	BURPS1710b_A1499	RNA polymerase sigma-70 factor	[TP0058-TP0092 (0.74082893)]
COG0305	COG1595	BURPS1710b_2412	dnaB	replicative DNA helicase	BURPS1710b_2901	rpoE	RNA polymerase sigma-70 factor	[TP0058-TP0092 (0.74082893)]
COG0305	COG1595	BURPS1710b_2412	dnaB	replicative DNA helicase	BURPS1710b_A0278	rpoE6	RNA polymerase sigma-70 factor, ECF subfamily	[TP0058-TP0092 (0.74082893)]
COG0305	COG1595	BURPS1710b_2412	dnaB	replicative DNA helicase	BURPS1710b_2076	psbS	RNA polymerase sigma-70 factor	[TP0058-TP0092 (0.74082893)]
COG0305	COG1595	BURPS1710b_2412	dnaB	replicative DNA helicase	BURPS1710b_A0018	BURPS1710b_A0018	RNA polymerase sigma-70 factor, ECF family	[TP0058-TP0092 (0.74082893)]
COG0305	COG1595	BURPS1710b_2412	dnaB	replicative DNA helicase	BURPS1710b_1371	BURPS1710b_1371	RNA polymerase sigma-70 factor, ECF family	[TP0058-TP0092 (0.74082893)]
COG0305	COG1595	BURPS1710b_2412	dnaB	replicative DNA helicase	BURPS1710b_A0014	ecfR	RNA polymerase sigma-70 factor, ECF subfamily	[TP0058-TP0092 (0.74082893)]
COG0305	COG1595	BURPS1710b_2412	dnaB	replicative DNA helicase	BURPS1710b_0294	prtI	ECF sigma factor PrtI	[TP0058-TP0092 (0.74082893)]
COG0305	COG1595	BURPS1710b_2412	dnaB	replicative DNA helicase	BURPS1710b_2419	BURPS1710b_2419	RNA polymerase sigma-70 factor	[TP0058-TP0092 (0.74082893)]
COG0305	COG1595	BURPS1710b_2412	dnaB	replicative DNA helicase	BURPS1710b_2178	sigD	RNA polymerase sigma-70 factor	[TP0058-TP0092 (0.74082893)]
COG0305	COG1595	BURPS1710b_2412	dnaB	replicative DNA helicase	BURPS1710b_A1567	rpoE3	RNA polymerase sigma-70 factor	[TP0058-TP0092 (0.74082893)]
COG0290	COG1516	BURPS1710b_1891	infC	translation initiation factor IF-3	BURPS1710b_0419	fliS	flagellar protein FliS	[TP0850-TP0943 (0.6225916)]
COG0228	COG0250	BURPS1710b_2968	rpsP	30S ribosomal protein S16	BURPS1710b_3791	nusG	transcription antitermination protein NusG	[TP0905-TP0236 (0.7099409)]
COG1595	COG1868	BURPS1710b_2076	psbS	RNA polymerase sigma-70 factor	BURPS1710b_0240	fliM	flagellar motor switch protein	[TP0092-TP0721 (0.802411)]
COG1595	COG1868	BURPS1710b_A1567	rpoE3	RNA polymerase sigma-70 factor	BURPS1710b_0240	fliM	flagellar motor switch protein	[TP0092-TP0721 (0.802411)]
COG1595	COG1868	BURPS1710b_A1499	BURPS1710b_A1499	RNA polymerase sigma-70 factor	BURPS1710b_0240	fliM	flagellar motor switch protein	[TP0092-TP0721 (0.802411)]
COG1595	COG1868	BURPS1710b_0294	prtI	ECF sigma factor PrtI	BURPS1710b_0240	fliM	flagellar motor switch protein	[TP0092-TP0721 (0.802411)]
COG1595	COG1868	BURPS1710b_A0018	BURPS1710b_A0018	RNA polymerase sigma-70 factor, ECF family	BURPS1710b_0240	fliM	flagellar motor switch protein	[TP0092-TP0721 (0.802411)]
COG1595	COG1868	BURPS1710b_A0014	ecfR	RNA polymerase sigma-70 factor, ECF subfamily	BURPS1710b_0240	fliM	flagellar motor switch protein	[TP0092-TP0721 (0.802411)]
COG1595	COG1868	BURPS1710b_1418	BURPS1710b_1418	RNA polymerase sigma-70 factor	BURPS1710b_0240	fliM	flagellar motor switch protein	[TP0092-TP0721 (0.802411)]
COG1595	COG1868	BURPS1710b_2419	BURPS1710b_2419	RNA polymerase sigma-70 factor	BURPS1710b_0240	fliM	flagellar motor switch protein	[TP0092-TP0721 (0.802411)]
COG1595	COG1868	BURPS1710b_2901	rpoE	RNA polymerase sigma-70 factor	BURPS1710b_0240	fliM	flagellar motor switch protein	[TP0092-TP0721 (0.802411)]
COG1595	COG1868	BURPS1710b_A0278	rpoE6	RNA polymerase sigma-70 factor, ECF subfamily	BURPS1710b_0240	fliM	flagellar motor switch protein	[TP0092-TP0721 (0.802411)]
COG1595	COG1868	BURPS1710b_2178	sigD	RNA polymerase sigma-70 factor	BURPS1710b_0240	fliM	flagellar motor switch protein	[TP0092-TP0721 (0.802411)]
COG1595	COG1868	BURPS1710b_1371	BURPS1710b_1371	RNA polymerase sigma-70 factor, ECF family	BURPS1710b_0240	fliM	flagellar motor switch protein	[TP0092-TP0721 (0.802411)]
COG0173	COG1512	BURPS1710b_0852	aspS	Aspartyl-tRNA synthetase (EC 6.1.1.12) (Aspartate--tRNA ligase) (AspRS)	BURPS1710b_0509	BURPS1710b_0509	lipoprotein, putative	[TP0985-TP0561 (0.83540547)]
COG0465	COG0532	BURPS1710b_A0074	BURPS1710b_A0074	FtsH-2 protease	BURPS1710b_1915	infB	Translation initiation factor IF-2	[TP0330-TP0891 (0.8751731)]
COG0465	COG0532	BURPS1710b_1615	BURPS1710b_1615	cell division protein FtsH	BURPS1710b_1915	infB	Translation initiation factor IF-2	[TP0330-TP0891 (0.8751731)]
COG1452	COG1488	BURPS1710b_0871	BURPS1710b_0871	organic solvent tolerance protein, putative	BURPS1710b_2931	BPSL2462	Nicotinate phosphoribosyltransferase (EC 2.4.2.11) (NAPRTase)	[TP0515-TP0628 (0.6658587)]
COG1452	COG1488	BURPS1710b_0871	BURPS1710b_0871	organic solvent tolerance protein, putative	BURPS1710b_0939	BURPS1710b_0939	nicotinate phosphoribosyltransferase	[TP0515-TP0628 (0.6658587)]
COG0234	COG0445	BURPS1710b_3176	BURPS1710b_3176	co-chaperonin GroES	BURPS1710b_0190	gidA	tRNA uridine 5-carboxymethylaminomethyl modification enzyme gidA (Glucose-inhibited division protein A)	[TP1013-TP0044 (0.813164)]
COG0234	COG0445	BURPS1710b_3429	groS	chaperonin, 10 kDa	BURPS1710b_0190	gidA	tRNA uridine 5-carboxymethylaminomethyl modification enzyme gidA (Glucose-inhibited division protein A)	[TP1013-TP0044 (0.813164)]
COG0234	COG0445	BURPS1710b_A2029	BURPS1710b_A2029	co-chaperonin GroES	BURPS1710b_0190	gidA	tRNA uridine 5-carboxymethylaminomethyl modification enzyme gidA (Glucose-inhibited division protein A)	[TP1013-TP0044 (0.813164)]
COG0326	COG0353	BURPS1710b_1318	htpG	Chaperone protein htpG (Heat shock protein htpG) (High temperature protein G)	BURPS1710b_2371	recR	Recombination protein recR	[TP0984-TP1004 (0.5573069)]
COG0265	COG1381	BURPS1710b_3678	BURPS1710b_3678	DegQ protease	BURPS1710b_2893	recO	DNA repair protein recO (Recombination protein O)	[TP0773-TP0636 (0.870009)]
COG0265	COG1381	BURPS1710b_2898	BURPS1710b_2898	subfamily S1C unassigned peptidase	BURPS1710b_2893	recO	DNA repair protein recO (Recombination protein O)	[TP0773-TP0636 (0.870009)]
COG0265	COG1381	BURPS1710b_1819	BURPS1710b_1819	subfamily S1C non-peptidase homologue	BURPS1710b_2893	recO	DNA repair protein recO (Recombination protein O)	[TP0773-TP0636 (0.870009)]
COG0265	COG1381	BURPS1710b_1012	BURPS1710b_1012	serine protease	BURPS1710b_2893	recO	DNA repair protein recO (Recombination protein O)	[TP0773-TP0636 (0.870009)]
COG0457	COG0860	BURPS1710b_A0572	BURPS1710b_A0572	type III secretion low calcium response	BURPS1710b_1064	amiC	N-acetylmuramoyl-L-alanine amidase, AMIC	[TP0820-TP0247 (0.74644035), TP0067-TP0247 (0.79531366)]
COG0457	COG0860	BURPS1710b_A0462	BURPS1710b_A0462	TPR domain protein	BURPS1710b_1064	amiC	N-acetylmuramoyl-L-alanine amidase, AMIC	[TP0820-TP0247 (0.74644035), TP0067-TP0247 (0.79531366)]
COG0457	COG0860	BURPS1710b_3015	BURPS1710b_3015	TPR domain protein	BURPS1710b_1064	amiC	N-acetylmuramoyl-L-alanine amidase, AMIC	[TP0820-TP0247 (0.74644035), TP0067-TP0247 (0.79531366)]
COG0457	COG0860	BURPS1710b_A0631	bcsC	cellulose synthase operon protein C	BURPS1710b_1064	amiC	N-acetylmuramoyl-L-alanine amidase, AMIC	[TP0820-TP0247 (0.74644035), TP0067-TP0247 (0.79531366)]
COG0457	COG0860	BURPS1710b_2193	BURPS1710b_2193	hypothetical protein	BURPS1710b_1064	amiC	N-acetylmuramoyl-L-alanine amidase, AMIC	[TP0820-TP0247 (0.74644035), TP0067-TP0247 (0.79531366)]
COG0457	COG0860	BURPS1710b_1752	BURPS1710b_1752	TPR Domain domain protein	BURPS1710b_1064	amiC	N-acetylmuramoyl-L-alanine amidase, AMIC	[TP0820-TP0247 (0.74644035), TP0067-TP0247 (0.79531366)]
COG0457	COG0860	BURPS1710b_0757	BURPS1710b_0757	hypothetical protein	BURPS1710b_1064	amiC	N-acetylmuramoyl-L-alanine amidase, AMIC	[TP0820-TP0247 (0.74644035), TP0067-TP0247 (0.79531366)]
COG2201	COG4786	BURPS1710b_A0963	cheB2	Chemotaxis response regulator protein-glutamate methylesterase 2 (EC 3.1.1.61)	BURPS1710b_0467	flgG	flagellar basal-body rod protein FlgG	[TP0631-TP0961 (0.5728655)]
COG2201	COG4786	BURPS1710b_0071	cheB1	Chemotaxis response regulator protein-glutamate methylesterase 1 (EC 3.1.1.61)	BURPS1710b_0467	flgG	flagellar basal-body rod protein FlgG	[TP0631-TP0961 (0.5728655)]
COG1653	COG2204	BURPS1710b_3086	malE	maltose ABC transporter, periplasmic	BURPS1710b_0642	BURPS1710b_0642	C4-dicarboxylate transport transcriptional	[TP0074-TP0519 (0.57840663)]
COG1653	COG2204	BURPS1710b_1034	BURPS1710b_1034	Bacterial extracellular solute-binding protein	BURPS1710b_2947	BURPS1710b_2947	sigma-54 dependent DNA-binding transcriptional	[TP0074-TP0519 (0.57840663)]
COG1653	COG2204	BURPS1710b_3086	malE	maltose ABC transporter, periplasmic	BURPS1710b_A0169	BURPS1710b_A0169	sigma-54 dependent DNA-binding transcriptional	[TP0074-TP0519 (0.57840663)]
COG1653	COG2204	BURPS1710b_1034	BURPS1710b_1034	Bacterial extracellular solute-binding protein	BURPS1710b_A1383	BURPS1710b_A1383	putative sigma-54 interacting transcriptional	[TP0074-TP0519 (0.57840663)]
COG1653	COG2204	BURPS1710b_1034	BURPS1710b_1034	Bacterial extracellular solute-binding protein	BURPS1710b_A1573	BURPS1710b_A1573	C4-dicarboxylate transport transcriptional	[TP0074-TP0519 (0.57840663)]
COG1653	COG2204	BURPS1710b_1034	BURPS1710b_1034	Bacterial extracellular solute-binding protein	BURPS1710b_0353	BURPS1710b_0353	DNA-binding response regulator	[TP0074-TP0519 (0.57840663)]
COG1653	COG2204	BURPS1710b_3086	malE	maltose ABC transporter, periplasmic	BURPS1710b_A1382	BURPS1710b_A1382	putative sigma-54 interacting response	[TP0074-TP0519 (0.57840663)]
COG1653	COG2204	BURPS1710b_3726	ugpB	glycerol-3-phosphate ABC transporter,	BURPS1710b_2951	BURPS1710b_2951	sigma-54 dependent DNA-binding transcriptional	[TP0074-TP0519 (0.57840663)]
COG1653	COG2204	BURPS1710b_A1184	BURPS1710b_A1184	ABC transporter, substrate-binding protein	BURPS1710b_0812	BURPS1710b_0812	sigma-54 dependent transcriptional regulator	[TP0074-TP0519 (0.57840663)]
COG1653	COG2204	BURPS1710b_A1184	BURPS1710b_A1184	ABC transporter, substrate-binding protein	BURPS1710b_0353	BURPS1710b_0353	DNA-binding response regulator	[TP0074-TP0519 (0.57840663)]
COG1653	COG2204	BURPS1710b_A0230	BURPS1710b_A0230	putative transporter periplasmic binding	BURPS1710b_0642	BURPS1710b_0642	C4-dicarboxylate transport transcriptional	[TP0074-TP0519 (0.57840663)]
COG1653	COG2204	BURPS1710b_A0230	BURPS1710b_A0230	putative transporter periplasmic binding	BURPS1710b_A1382	BURPS1710b_A1382	putative sigma-54 interacting response	[TP0074-TP0519 (0.57840663)]
COG1653	COG2204	BURPS1710b_A1184	BURPS1710b_A1184	ABC transporter, substrate-binding protein	BURPS1710b_0642	BURPS1710b_0642	C4-dicarboxylate transport transcriptional	[TP0074-TP0519 (0.57840663)]
COG1653	COG2204	BURPS1710b_1034	BURPS1710b_1034	Bacterial extracellular solute-binding protein	BURPS1710b_A1382	BURPS1710b_A1382	putative sigma-54 interacting response	[TP0074-TP0519 (0.57840663)]
COG1653	COG2204	BURPS1710b_3086	malE	maltose ABC transporter, periplasmic	BURPS1710b_A1383	BURPS1710b_A1383	putative sigma-54 interacting transcriptional	[TP0074-TP0519 (0.57840663)]
[truncated: 1,469 more rows]
