# Supplementary material for: The Binary Protein Interactome of Treponema pallidum – The Syphilis Spirochete
Source: PLoS One. 2008 May 28;3(5):e2292. doi: 10.1371/journal.pone.0002292 (PMC2386257; doi:10.1371/journal.pone.0002292)
Supplement: Data S1 — Predicted protein-protein interactions based on our Treponema pallidum data; zip archive containing 372 files with one file per species. (6.09 MB ZIP) [file pone.0002292.s006.zip › bacteria/Burkholderia_pseudomallei_K96243.tab]

272560 Burkholderia pseudomallei K96243
COG A	COG B	Locus Id A	Preferred Name(s) A	Annotation A	Locus Id B	Preferred Name(s) B	Annotation B	T. pallidum interaction
COG0186	COG1475	BPSL3204	rpsQ	30S ribosomal protein S17	BPSS2350	BPSS2350	Putative partitioning protein ParB	[TP0198-TP0271 (0.71912634)]
COG0186	COG1475	BPSL3204	rpsQ	30S ribosomal protein S17	BPSL3405	BPSL3405	Chromosome partitioning protein ParB	[TP0198-TP0271 (0.71912634)]
COG0608	COG0817	BPSL2279	BPSL2279	Putative single-stranded-DNA-specific exonuclease	BPSL2897	ruvC	Crossover junction endodeoxyribonuclease ruvC (EC 3.1.22.4) (Holliday junction nuclease ruvC) (Holliday junction resolvase ruvC)	[TP0704-TP0517 (0.81382185)]
COG0845	COG4591	BPSL1268	BPSL1268	Putative transport system, membrane protein	BPSL2277	BPSL2277	Putative lipoprotein releasing system	[TP0965-TP0582 (0.8143851)]
COG0845	COG4591	BPSS1937	BPSS1937	Putative ABC transport system, exported protein	BPSS2324	BPSS2324	Putative permease {UniProtKB/TrEMBL:Q63HU6}	[TP0965-TP0582 (0.8143851)]
COG0845	COG4591	BPSS1118	BPSS1118	Putative HlyD family protein	BPSS2324	BPSS2324	Putative permease {UniProtKB/TrEMBL:Q63HU6}	[TP0965-TP0582 (0.8143851)]
COG0845	COG4591	BPSL1665	BPSL1665	Putative toxin-related secretion protein	BPSL2277	BPSL2277	Putative lipoprotein releasing system	[TP0965-TP0582 (0.8143851)]
COG0845	COG4591	BPSS0292	BPSS0292	Putative multidrug efflux system exported protein	BPSS2324	BPSS2324	Putative permease {UniProtKB/TrEMBL:Q63HU6}	[TP0965-TP0582 (0.8143851)]
COG0845	COG4591	BPSL1268	BPSL1268	Putative transport system, membrane protein	BPSS2324	BPSS2324	Putative permease {UniProtKB/TrEMBL:Q63HU6}	[TP0965-TP0582 (0.8143851)]
COG0845	COG4591	BPSS0625	BPSS0625	Putative drug-efflux protein	BPSL2277	BPSL2277	Putative lipoprotein releasing system	[TP0965-TP0582 (0.8143851)]
COG0845	COG4591	BPSL3092	BPSL3092	Putative bacteriocin secretion protein	BPSL2277	BPSL2277	Putative lipoprotein releasing system	[TP0965-TP0582 (0.8143851)]
COG0845	COG4591	BPSS1283	BPSS1283	Putative membrane protein	BPSL2277	BPSL2277	Putative lipoprotein releasing system	[TP0965-TP0582 (0.8143851)]
COG0845	COG4591	BPSL1568	BPSL1568	Putative lipoprotein {UniProtKB/TrEMBL:Q63UM8}	BPSS2324	BPSS2324	Putative permease {UniProtKB/TrEMBL:Q63HU6}	[TP0965-TP0582 (0.8143851)]
COG0845	COG4591	BPSL1804	BPSL1804	Multidrug efflux system putative membrane fusion	BPSS2324	BPSS2324	Putative permease {UniProtKB/TrEMBL:Q63HU6}	[TP0965-TP0582 (0.8143851)]
COG0845	COG4591	BPSS1118	BPSS1118	Putative HlyD family protein	BPSL2277	BPSL2277	Putative lipoprotein releasing system	[TP0965-TP0582 (0.8143851)]
COG0845	COG4591	BPSS1930	BPSS1930	Putative ABC transport system, exported protein	BPSL2277	BPSL2277	Putative lipoprotein releasing system	[TP0965-TP0582 (0.8143851)]
COG0845	COG4591	BPSS1930	BPSS1930	Putative ABC transport system, exported protein	BPSS2324	BPSS2324	Putative permease {UniProtKB/TrEMBL:Q63HU6}	[TP0965-TP0582 (0.8143851)]
COG0845	COG4591	BPSL3092	BPSL3092	Putative bacteriocin secretion protein	BPSS2324	BPSS2324	Putative permease {UniProtKB/TrEMBL:Q63HU6}	[TP0965-TP0582 (0.8143851)]
COG0845	COG4591	BPSL1804	BPSL1804	Multidrug efflux system putative membrane fusion	BPSL2277	BPSL2277	Putative lipoprotein releasing system	[TP0965-TP0582 (0.8143851)]
COG0845	COG4591	BPSL1665	BPSL1665	Putative toxin-related secretion protein	BPSS2324	BPSS2324	Putative permease {UniProtKB/TrEMBL:Q63HU6}	[TP0965-TP0582 (0.8143851)]
COG0845	COG4591	BPSL2234	BPSL2234	Putative exported protein	BPSL2277	BPSL2277	Putative lipoprotein releasing system	[TP0965-TP0582 (0.8143851)]
COG0845	COG4591	BPSL2234	BPSL2234	Putative exported protein	BPSS2324	BPSS2324	Putative permease {UniProtKB/TrEMBL:Q63HU6}	[TP0965-TP0582 (0.8143851)]
COG0845	COG4591	BPSL0814	BPSL0814	Putative RND family acriflavine resistance	BPSS2324	BPSS2324	Putative permease {UniProtKB/TrEMBL:Q63HU6}	[TP0965-TP0582 (0.8143851)]
COG0845	COG4591	BPSS0292	BPSS0292	Putative multidrug efflux system exported protein	BPSL2277	BPSL2277	Putative lipoprotein releasing system	[TP0965-TP0582 (0.8143851)]
COG0845	COG4591	BPSL0308	BPSL0308	Putative exported protein	BPSL2277	BPSL2277	Putative lipoprotein releasing system	[TP0965-TP0582 (0.8143851)]
COG0845	COG4591	BPSL0308	BPSL0308	Putative exported protein	BPSS2324	BPSS2324	Putative permease {UniProtKB/TrEMBL:Q63HU6}	[TP0965-TP0582 (0.8143851)]
COG0845	COG4591	BPSS1283	BPSS1283	Putative membrane protein	BPSS2324	BPSS2324	Putative permease {UniProtKB/TrEMBL:Q63HU6}	[TP0965-TP0582 (0.8143851)]
COG0845	COG4591	BPSS1042	BPSS1042	Putative cobalt-zinc-cadmium resistance protein	BPSL2277	BPSL2277	Putative lipoprotein releasing system	[TP0965-TP0582 (0.8143851)]
COG0845	COG4591	BPSL1568	BPSL1568	Putative lipoprotein {UniProtKB/TrEMBL:Q63UM8}	BPSL2277	BPSL2277	Putative lipoprotein releasing system	[TP0965-TP0582 (0.8143851)]
COG0845	COG4591	BPSS0625	BPSS0625	Putative drug-efflux protein	BPSS2324	BPSS2324	Putative permease {UniProtKB/TrEMBL:Q63HU6}	[TP0965-TP0582 (0.8143851)]
COG0845	COG4591	BPSL0814	BPSL0814	Putative RND family acriflavine resistance	BPSL2277	BPSL2277	Putative lipoprotein releasing system	[TP0965-TP0582 (0.8143851)]
COG0845	COG4591	BPSS1042	BPSS1042	Putative cobalt-zinc-cadmium resistance protein	BPSS2324	BPSS2324	Putative permease {UniProtKB/TrEMBL:Q63HU6}	[TP0965-TP0582 (0.8143851)]
COG0845	COG4591	BPSS1937	BPSS1937	Putative ABC transport system, exported protein	BPSL2277	BPSL2277	Putative lipoprotein releasing system	[TP0965-TP0582 (0.8143851)]
COG0617	COG0860	BPSL2821	BPSL2821	Putative polynucleotide adenylyltransferase	BPSL0859	BPSL0859	Putative N-acetylmuramoyl-L-alanine amidase	[TP0270-TP0247 (0.76828843)]
COG0617	COG0860	BPSL0265	cca	Multifunctional CCA protein [Includes: CCA-adding enzyme (EC 2.7.7.25) (EC 2.7.7.21) (tRNA nucleotidyltransferase) (tRNA adenylyl-/cytidylyl- transferase) (tRNA CCA-pyrophosphorylase) (tRNA-NT); 2'-nucleotidase (EC 3.1.3.-); 2',3'-cyclic phosphodiesterase (EC 3.1.4.-); Phosphatase (EC 3.1.3.-)]	BPSL0859	BPSL0859	Putative N-acetylmuramoyl-L-alanine amidase	[TP0270-TP0247 (0.76828843)]
COG0201	COG0550	BPSL3193	BPSL3193	Preprotein translocase SecY subunit	BPSL0118	BPSL0118	Putative DNA topoisomerase III	[TP0208-TP0394 (0.8044664)]
COG0768	COG2812	BPSL0183	BPSL0183	Penicillin-binding protein	BPSL1498	BPSL1498	DNA polymerase III subunit gamma	[TP0500-TP1005 (0.655462)]
COG0768	COG2812	BPSL3031	BPSL3031	Peptidoglycan synthetase FtsI	BPSL1498	BPSL1498	DNA polymerase III subunit gamma	[TP0500-TP1005 (0.655462)]
COG0768	COG2812	BPSS1219	BPSS1219	Putative penicillin-binding protein	BPSL1498	BPSL1498	DNA polymerase III subunit gamma	[TP0500-TP1005 (0.655462)]
COG0768	COG2812	BPSS1240	BPSS1240	Putative penicillin-binding protein	BPSL1498	BPSL1498	DNA polymerase III subunit gamma	[TP0500-TP1005 (0.655462)]
COG0051	COG0693	BPSL3214	rpsJ	30S ribosomal protein S10	BPSL0627	BPSL0627	Family C56 unassigned peptidase	[TP0188-TP0445 (0.6307204)]
COG0051	COG0693	BPSL3214	rpsJ	30S ribosomal protein S10	BPSS1863	BPSS1863	DJ-1/PfpI family protein	[TP0188-TP0445 (0.6307204)]
COG0051	COG0693	BPSL3214	rpsJ	30S ribosomal protein S10	BPSS0719	BPSS0719	Family C56 unassigned peptidase	[TP0188-TP0445 (0.6307204)]
COG0051	COG0693	BPSL3214	rpsJ	30S ribosomal protein S10	BPSS0506	BPSS0506	DJ-1/PfpI family protein	[TP0188-TP0445 (0.6307204)]
COG0180	COG0564	BPSL2260	BPSL2260	Putative tryptophanyl-tRNA synthetase	BPSL1532	BPSL1532	Pseudouridine synthase {UniProtKB/TrEMBL:Q63UR4}	[TP0632-TP0339 (0.7885255)]
COG0180	COG0564	BPSS1865	BPSS1865	Tryptophanyl-tRNA synthetase	BPSL1532	BPSL1532	Pseudouridine synthase {UniProtKB/TrEMBL:Q63UR4}	[TP0632-TP0339 (0.7885255)]
COG0180	COG0564	BPSL2260	BPSL2260	Putative tryptophanyl-tRNA synthetase	BPSL2451	BPSL2451	Pseudouridine synthase {UniProtKB/TrEMBL:Q63S74}	[TP0632-TP0339 (0.7885255)]
COG0180	COG0564	BPSS1865	BPSS1865	Tryptophanyl-tRNA synthetase	BPSL2451	BPSL2451	Pseudouridine synthase {UniProtKB/TrEMBL:Q63S74}	[TP0632-TP0339 (0.7885255)]
COG0090	COG0223	BPSL3210	rplB	50S ribosomal protein L2	BPSL0122	fmt	Methionyl-tRNA formyltransferase (EC 2.1.2.9)	[TP0192-TP0756 (0.8610547)]
COG0632	COG2255	BPSL2898	ruvA	Holliday junction ATP-dependent DNA helicase ruvA (EC 3.6.1.-)	BPSL2899	ruvB	Holliday junction ATP-dependent DNA helicase ruvB (EC 3.6.1.-)	[TP0543-TP0162 (0.9659884)]
COG0462	COG0817	BPSL0521	BPSL0521	Ribose-phosphate pyrophosphokinase	BPSL2897	ruvC	Crossover junction endodeoxyribonuclease ruvC (EC 3.1.22.4) (Holliday junction nuclease ruvC) (Holliday junction resolvase ruvC)	[TP0294-TP0517 (0.54911256)]
COG0125	COG0586	BPSL1436	tmk	Thymidylate kinase {UniProtKB/Swiss-Prot:Q63V08}	BPSS0841	BPSS0841	Putative membrane protein	[TP0354-TP0779 (0.67954355)]
COG0125	COG0586	BPSL1436	tmk	Thymidylate kinase {UniProtKB/Swiss-Prot:Q63V08}	BPSL2813	BPSL2813	Putative DedA family transmembrane protein	[TP0354-TP0779 (0.67954355)]
COG0125	COG0586	BPSL1436	tmk	Thymidylate kinase {UniProtKB/Swiss-Prot:Q63V08}	BPSS2135	BPSS2135	Putative DedA family transmembrane protein	[TP0354-TP0779 (0.67954355)]
COG0257	COG0577	BPSL3191	BPSL3191	50S ribosomal protein L36	BPSS0624	BPSS0624	Macrolide-specific ABC-type efflux carrier	[TP0209-TP0962 (0.5903608)]
COG0257	COG0577	BPSL3191	BPSL3191	50S ribosomal protein L36	BPSS1932	BPSS1932	Putative ABC transport system, membrane protein	[TP0209-TP0962 (0.5903608)]
COG0457	COG1653	BPSS1580	BPSS1580	Putative cellulose biosynthesis protein	BPSL3166	BPSL3166	Putative ABC transporter extracellular	[TP0067-TP0074 (0.6656524)]
COG0457	COG1653	BPSL0525	BPSL0525	Putative membrane protein	BPSL3166	BPSL3166	Putative ABC transporter extracellular	[TP0067-TP0074 (0.6656524)]
COG0457	COG1653	BPSL2244	BPSL2244	Putative exported protein	BPSL0829	BPSL0829	Putative periplasmic ABC transporter	[TP0067-TP0074 (0.6656524)]
COG0457	COG1653	BPSL1667	BPSL1667	Hypothetical protein {UniProtKB/TrEMBL:Q63UD8}	BPSS1232	BPSS1232	Putative transporter periplasmic binding protein	[TP0067-TP0074 (0.6656524)]
COG0457	COG1653	BPSL2061	BPSL2061	Hypothetical protein {UniProtKB/TrEMBL:Q63TA6}	BPSS2084	BPSS2084	Putative extracellular solute-binding protein	[TP0067-TP0074 (0.6656524)]
COG0457	COG1653	BPSL2533	BPSL2533	Hypothetical protein {UniProtKB/TrEMBL:Q63RY8}	BPSS2084	BPSS2084	Putative extracellular solute-binding protein	[TP0067-TP0074 (0.6656524)]
COG0457	COG1653	BPSL1667	BPSL1667	Hypothetical protein {UniProtKB/TrEMBL:Q63UD8}	BPSL2611	BPSL2611	Maltose-binding protein	[TP0067-TP0074 (0.6656524)]
COG0457	COG1653	BPSS1533	BPSS1533	Surface presentation of antigens protein	BPSL2611	BPSL2611	Maltose-binding protein	[TP0067-TP0074 (0.6656524)]
COG0457	COG1653	BPSL0525	BPSL0525	Putative membrane protein	BPSS1232	BPSS1232	Putative transporter periplasmic binding protein	[TP0067-TP0074 (0.6656524)]
COG0457	COG1653	BPSS1533	BPSS1533	Surface presentation of antigens protein	BPSS2084	BPSS2084	Putative extracellular solute-binding protein	[TP0067-TP0074 (0.6656524)]
COG0457	COG1653	BPSL2061	BPSL2061	Hypothetical protein {UniProtKB/TrEMBL:Q63TA6}	BPSL0829	BPSL0829	Putative periplasmic ABC transporter	[TP0067-TP0074 (0.6656524)]
COG0457	COG1653	BPSL1667	BPSL1667	Hypothetical protein {UniProtKB/TrEMBL:Q63UD8}	BPSL0829	BPSL0829	Putative periplasmic ABC transporter	[TP0067-TP0074 (0.6656524)]
COG0457	COG1653	BPSL2533	BPSL2533	Hypothetical protein {UniProtKB/TrEMBL:Q63RY8}	BPSS1232	BPSS1232	Putative transporter periplasmic binding protein	[TP0067-TP0074 (0.6656524)]
COG0457	COG1653	BPSS1533	BPSS1533	Surface presentation of antigens protein	BPSL0829	BPSL0829	Putative periplasmic ABC transporter	[TP0067-TP0074 (0.6656524)]
COG0457	COG1653	BPSS1580	BPSS1580	Putative cellulose biosynthesis protein	BPSL2611	BPSL2611	Maltose-binding protein	[TP0067-TP0074 (0.6656524)]
COG0457	COG1653	BPSL2061	BPSL2061	Hypothetical protein {UniProtKB/TrEMBL:Q63TA6}	BPSL2611	BPSL2611	Maltose-binding protein	[TP0067-TP0074 (0.6656524)]
COG0457	COG1653	BPSL2244	BPSL2244	Putative exported protein	BPSS2084	BPSS2084	Putative extracellular solute-binding protein	[TP0067-TP0074 (0.6656524)]
COG0457	COG1653	BPSS1580	BPSS1580	Putative cellulose biosynthesis protein	BPSS1232	BPSS1232	Putative transporter periplasmic binding protein	[TP0067-TP0074 (0.6656524)]
COG0457	COG1653	BPSS1533	BPSS1533	Surface presentation of antigens protein	BPSL3166	BPSL3166	Putative ABC transporter extracellular	[TP0067-TP0074 (0.6656524)]
COG0457	COG1653	BPSS1580	BPSS1580	Putative cellulose biosynthesis protein	BPSL0829	BPSL0829	Putative periplasmic ABC transporter	[TP0067-TP0074 (0.6656524)]
COG0457	COG1653	BPSL2061	BPSL2061	Hypothetical protein {UniProtKB/TrEMBL:Q63TA6}	BPSL3166	BPSL3166	Putative ABC transporter extracellular	[TP0067-TP0074 (0.6656524)]
COG0457	COG1653	BPSL2244	BPSL2244	Putative exported protein	BPSL3166	BPSL3166	Putative ABC transporter extracellular	[TP0067-TP0074 (0.6656524)]
COG0457	COG1653	BPSS1438	BPSS1438	Hypothetical protein {UniProtKB/TrEMBL:Q63KC4}	BPSS2084	BPSS2084	Putative extracellular solute-binding protein	[TP0067-TP0074 (0.6656524)]
COG0457	COG1653	BPSL0525	BPSL0525	Putative membrane protein	BPSL0829	BPSL0829	Putative periplasmic ABC transporter	[TP0067-TP0074 (0.6656524)]
COG0457	COG1653	BPSL2533	BPSL2533	Hypothetical protein {UniProtKB/TrEMBL:Q63RY8}	BPSL3166	BPSL3166	Putative ABC transporter extracellular	[TP0067-TP0074 (0.6656524)]
COG0457	COG1653	BPSL0525	BPSL0525	Putative membrane protein	BPSS2084	BPSS2084	Putative extracellular solute-binding protein	[TP0067-TP0074 (0.6656524)]
COG0457	COG1653	BPSS1438	BPSS1438	Hypothetical protein {UniProtKB/TrEMBL:Q63KC4}	BPSL2611	BPSL2611	Maltose-binding protein	[TP0067-TP0074 (0.6656524)]
COG0457	COG1653	BPSL2533	BPSL2533	Hypothetical protein {UniProtKB/TrEMBL:Q63RY8}	BPSL0829	BPSL0829	Putative periplasmic ABC transporter	[TP0067-TP0074 (0.6656524)]
COG0457	COG1653	BPSS1580	BPSS1580	Putative cellulose biosynthesis protein	BPSS2084	BPSS2084	Putative extracellular solute-binding protein	[TP0067-TP0074 (0.6656524)]
COG0457	COG1653	BPSL1667	BPSL1667	Hypothetical protein {UniProtKB/TrEMBL:Q63UD8}	BPSL3166	BPSL3166	Putative ABC transporter extracellular	[TP0067-TP0074 (0.6656524)]
COG0457	COG1653	BPSL2061	BPSL2061	Hypothetical protein {UniProtKB/TrEMBL:Q63TA6}	BPSS1232	BPSS1232	Putative transporter periplasmic binding protein	[TP0067-TP0074 (0.6656524)]
COG0457	COG1653	BPSS1438	BPSS1438	Hypothetical protein {UniProtKB/TrEMBL:Q63KC4}	BPSS1232	BPSS1232	Putative transporter periplasmic binding protein	[TP0067-TP0074 (0.6656524)]
COG0457	COG1653	BPSS1438	BPSS1438	Hypothetical protein {UniProtKB/TrEMBL:Q63KC4}	BPSL3166	BPSL3166	Putative ABC transporter extracellular	[TP0067-TP0074 (0.6656524)]
COG0457	COG1653	BPSL1667	BPSL1667	Hypothetical protein {UniProtKB/TrEMBL:Q63UD8}	BPSS2084	BPSS2084	Putative extracellular solute-binding protein	[TP0067-TP0074 (0.6656524)]
COG0457	COG1653	BPSL2533	BPSL2533	Hypothetical protein {UniProtKB/TrEMBL:Q63RY8}	BPSL2611	BPSL2611	Maltose-binding protein	[TP0067-TP0074 (0.6656524)]
COG0457	COG1653	BPSL2244	BPSL2244	Putative exported protein	BPSS1232	BPSS1232	Putative transporter periplasmic binding protein	[TP0067-TP0074 (0.6656524)]
COG0457	COG1653	BPSL2244	BPSL2244	Putative exported protein	BPSL2611	BPSL2611	Maltose-binding protein	[TP0067-TP0074 (0.6656524)]
COG0457	COG1653	BPSS1438	BPSS1438	Hypothetical protein {UniProtKB/TrEMBL:Q63KC4}	BPSL0829	BPSL0829	Putative periplasmic ABC transporter	[TP0067-TP0074 (0.6656524)]
COG0457	COG1653	BPSL0525	BPSL0525	Putative membrane protein	BPSL2611	BPSL2611	Maltose-binding protein	[TP0067-TP0074 (0.6656524)]
COG0457	COG1653	BPSS1533	BPSS1533	Surface presentation of antigens protein	BPSS1232	BPSS1232	Putative transporter periplasmic binding protein	[TP0067-TP0074 (0.6656524)]
COG1291	COG1684	BPSL3309	BPSL3309	Chemotaxis protein MotA	BPSL0032	BPSL0032	Flagellar biosynthetic protein	[TP0725-TP0716 (0.9601814)]
COG0222	COG0802	BPSL3222	rplL	50S ribosomal protein L7/L12	BPSL0860	BPSL0860	Putative hydrolase {UniProtKB/TrEMBL:Q63WN1}	[TP0240-TP0875 (0.8481433)]
COG0495	COG1214	BPSS0820	BPSS0820	Putative tRNA synthetase	BPSL2185	BPSL2185	Family M22 non-peptidase homologue	[TP0586-TP0876 (0.5571989)]
COG0495	COG1214	BPSL2938	leuS	Leucyl-tRNA synthetase (EC 6.1.1.4) (Leucine--tRNA ligase) (LeuRS)	BPSL2185	BPSL2185	Family M22 non-peptidase homologue	[TP0586-TP0876 (0.5571989)]
COG0192	COG0592	BPSL0212	metK	S-adenosylmethionine synthetase (EC 2.5.1.6) (Methionine adenosyltransferase) (AdoMet synthetase) (MAT)	BPSL0074	BPSL0074	DNA polymerase III, beta chain	[TP0794-TP0002 (0.8412751)]
COG0360	COG0616	BPSL1458	rpsF	30S ribosomal protein S6	BPSL2448	BPSL2448	Family S49 unassigned peptidase	[TP0063-TP0997 (0.6657489)]
COG0125	COG0457	BPSL1436	tmk	Thymidylate kinase {UniProtKB/Swiss-Prot:Q63V08}	BPSS1533	BPSS1533	Surface presentation of antigens protein	[TP0354-TP0648 (0.5206915)]
COG0125	COG0457	BPSL1436	tmk	Thymidylate kinase {UniProtKB/Swiss-Prot:Q63V08}	BPSS1580	BPSS1580	Putative cellulose biosynthesis protein	[TP0354-TP0648 (0.5206915)]
COG0125	COG0457	BPSL1436	tmk	Thymidylate kinase {UniProtKB/Swiss-Prot:Q63V08}	BPSL2533	BPSL2533	Hypothetical protein {UniProtKB/TrEMBL:Q63RY8}	[TP0354-TP0648 (0.5206915)]
COG0125	COG0457	BPSL1436	tmk	Thymidylate kinase {UniProtKB/Swiss-Prot:Q63V08}	BPSL2244	BPSL2244	Putative exported protein	[TP0354-TP0648 (0.5206915)]
COG0125	COG0457	BPSL1436	tmk	Thymidylate kinase {UniProtKB/Swiss-Prot:Q63V08}	BPSL0525	BPSL0525	Putative membrane protein	[TP0354-TP0648 (0.5206915)]
COG0125	COG0457	BPSL1436	tmk	Thymidylate kinase {UniProtKB/Swiss-Prot:Q63V08}	BPSL2061	BPSL2061	Hypothetical protein {UniProtKB/TrEMBL:Q63TA6}	[TP0354-TP0648 (0.5206915)]
COG0125	COG0457	BPSL1436	tmk	Thymidylate kinase {UniProtKB/Swiss-Prot:Q63V08}	BPSS1438	BPSS1438	Hypothetical protein {UniProtKB/TrEMBL:Q63KC4}	[TP0354-TP0648 (0.5206915)]
COG0125	COG0457	BPSL1436	tmk	Thymidylate kinase {UniProtKB/Swiss-Prot:Q63V08}	BPSL1667	BPSL1667	Hypothetical protein {UniProtKB/TrEMBL:Q63UD8}	[TP0354-TP0648 (0.5206915)]
COG0860	COG1396	BPSL0859	BPSL0859	Putative N-acetylmuramoyl-L-alanine amidase	BPSS0472	BPSS0472	Putative MerR-family transcriptional regulator	[TP0247-TP0461 (0.8100859)]
COG0860	COG1396	BPSL0859	BPSL0859	Putative N-acetylmuramoyl-L-alanine amidase	BPSL0938	BPSL0938	Putative DNA-binding protein	[TP0247-TP0461 (0.8100859)]
COG0860	COG1396	BPSL0859	BPSL0859	Putative N-acetylmuramoyl-L-alanine amidase	BPSS2142	BPSS2142	Putative MerR family transcriptional regulator	[TP0247-TP0461 (0.8100859)]
COG0860	COG1396	BPSL0859	BPSL0859	Putative N-acetylmuramoyl-L-alanine amidase	BPSS0830	BPSS0830	Putative DNA-binding protein	[TP0247-TP0461 (0.8100859)]
COG0860	COG1396	BPSL0859	BPSL0859	Putative N-acetylmuramoyl-L-alanine amidase	BPSL1011	BPSL1011	Putative DNA-binding protein	[TP0247-TP0461 (0.8100859)]
COG0860	COG1396	BPSL0859	BPSL0859	Putative N-acetylmuramoyl-L-alanine amidase	BPSL2709	BPSL2709	Putative DNA-binding protein	[TP0247-TP0461 (0.8100859)]
COG0860	COG1396	BPSL0859	BPSL0859	Putative N-acetylmuramoyl-L-alanine amidase	BPSL0141	BPSL0141	Putative phage DNA-binding protein	[TP0247-TP0461 (0.8100859)]
COG0860	COG1396	BPSL0859	BPSL0859	Putative N-acetylmuramoyl-L-alanine amidase	BPSL0677	BPSL0677	Putative DNA binding protein	[TP0247-TP0461 (0.8100859)]
COG0860	COG1396	BPSL0859	BPSL0859	Putative N-acetylmuramoyl-L-alanine amidase	BPSS0004	BPSS0004	Putative DNA-binding protein	[TP0247-TP0461 (0.8100859)]
COG0265	COG0333	BPSL2006	BPSL2006	Subfamily S1C non-peptidase homologue	BPSL2444	rpmF	50S ribosomal protein L32	[TP0773-TP0807 (0.5060325)]
COG0265	COG0333	BPSL3125	BPSL3125	DegQ protease {UniProtKB/TrEMBL:Q63QA0}	BPSL2444	rpmF	50S ribosomal protein L32	[TP0773-TP0807 (0.5060325)]
COG0265	COG0333	BPSL0808	BPSL0808	Subfamily S1C unassigned peptidase	BPSL2444	rpmF	50S ribosomal protein L32	[TP0773-TP0807 (0.5060325)]
COG0265	COG0333	BPSL2433	BPSL2433	Subfamily S1C unassigned peptidase	BPSL2444	rpmF	50S ribosomal protein L32	[TP0773-TP0807 (0.5060325)]
COG0802	COG0860	BPSL0860	BPSL0860	Putative hydrolase {UniProtKB/TrEMBL:Q63WN1}	BPSL0859	BPSL0859	Putative N-acetylmuramoyl-L-alanine amidase	[TP0875-TP0247 (0.90700364)]
COG0495	COG0761	BPSS0820	BPSS0820	Putative tRNA synthetase	BPSS2168	ispH	4-hydroxy-3-methylbut-2-enyl diphosphate reductase 2 (EC 1.17.1.2)	[TP0586-TP0547 (0.63095015)]
COG0495	COG0761	BPSL2938	leuS	Leucyl-tRNA synthetase (EC 6.1.1.4) (Leucine--tRNA ligase) (LeuRS)	BPSL0919	lytB	4-hydroxy-3-methylbut-2-enyl diphosphate reductase 1 (EC 1.17.1.2)	[TP0586-TP0547 (0.63095015)]
COG0495	COG0761	BPSL2938	leuS	Leucyl-tRNA synthetase (EC 6.1.1.4) (Leucine--tRNA ligase) (LeuRS)	BPSS2168	ispH	4-hydroxy-3-methylbut-2-enyl diphosphate reductase 2 (EC 1.17.1.2)	[TP0586-TP0547 (0.63095015)]
COG0495	COG0761	BPSS0820	BPSS0820	Putative tRNA synthetase	BPSL0919	lytB	4-hydroxy-3-methylbut-2-enyl diphosphate reductase 1 (EC 1.17.1.2)	[TP0586-TP0547 (0.63095015)]
COG1536	COG1677	BPSL0229	BPSL0229	Flagellar motor switch protein	BPSL0231	BPSL0231	Flagellar hook-basal body complex protein	[TP0026-TP0398 (0.81876683)]
COG0820	COG2812	BPSL1511	BPSL1511	Hypothetical protein {UniProtKB/TrEMBL:Q63UT5}	BPSL1498	BPSL1498	DNA polymerase III subunit gamma	[TP0068-TP1005 (0.60435057)]
COG0771	COG1815	BPSL3027	murD	UDP-N-acetylmuramoylalanine--D-glutamate ligase (EC 6.3.2.9) (UDP-N- acetylmuramoyl-L-alanyl-D-glutamate synthetase) (D-glutamic acid- adding enzyme)	BPSL0270	BPSL0270	Putative flagellar basal-body rod protein	[TP0903-TP0396 (0.6336193)]
COG1512	COG1766	BPSL0304	BPSL0304	Putative glycine rich membrane protein	BPSL0230	BPSL0230	Flagellar M-ring protein	[TP0561-TP0399 (0.53951585)]
COG0272	COG1396	BPSL2164	BPSL2164	DNA ligase {UniProtKB/TrEMBL:Q63T07}	BPSL1011	BPSL1011	Putative DNA-binding protein	[TP0634-TP0461 (0.7134334)]
COG0272	COG1396	BPSL2164	BPSL2164	DNA ligase {UniProtKB/TrEMBL:Q63T07}	BPSL0938	BPSL0938	Putative DNA-binding protein	[TP0634-TP0461 (0.7134334)]
COG0272	COG1396	BPSL2164	BPSL2164	DNA ligase {UniProtKB/TrEMBL:Q63T07}	BPSS2142	BPSS2142	Putative MerR family transcriptional regulator	[TP0634-TP0461 (0.7134334)]
COG0272	COG1396	BPSL2164	BPSL2164	DNA ligase {UniProtKB/TrEMBL:Q63T07}	BPSS0004	BPSS0004	Putative DNA-binding protein	[TP0634-TP0461 (0.7134334)]
COG0272	COG1396	BPSL2164	BPSL2164	DNA ligase {UniProtKB/TrEMBL:Q63T07}	BPSL2709	BPSL2709	Putative DNA-binding protein	[TP0634-TP0461 (0.7134334)]
COG0272	COG1396	BPSL2164	BPSL2164	DNA ligase {UniProtKB/TrEMBL:Q63T07}	BPSS0472	BPSS0472	Putative MerR-family transcriptional regulator	[TP0634-TP0461 (0.7134334)]
COG0272	COG1396	BPSL2164	BPSL2164	DNA ligase {UniProtKB/TrEMBL:Q63T07}	BPSL0141	BPSL0141	Putative phage DNA-binding protein	[TP0634-TP0461 (0.7134334)]
COG0272	COG1396	BPSL2164	BPSL2164	DNA ligase {UniProtKB/TrEMBL:Q63T07}	BPSS0830	BPSS0830	Putative DNA-binding protein	[TP0634-TP0461 (0.7134334)]
COG0272	COG1396	BPSL2164	BPSL2164	DNA ligase {UniProtKB/TrEMBL:Q63T07}	BPSL0677	BPSL0677	Putative DNA binding protein	[TP0634-TP0461 (0.7134334)]
COG0577	COG0845	BPSS1932	BPSS1932	Putative ABC transport system, membrane protein	BPSS1937	BPSS1937	Putative ABC transport system, exported protein	[TP0963-TP0965 (0.93032813)]
COG0577	COG0845	BPSS1932	BPSS1932	Putative ABC transport system, membrane protein	BPSS1930	BPSS1930	Putative ABC transport system, exported protein	[TP0963-TP0965 (0.93032813)]
COG0577	COG0845	BPSS0624	BPSS0624	Macrolide-specific ABC-type efflux carrier	BPSL1665	BPSL1665	Putative toxin-related secretion protein	[TP0963-TP0965 (0.93032813)]
COG0577	COG0845	BPSS0624	BPSS0624	Macrolide-specific ABC-type efflux carrier	BPSL2234	BPSL2234	Putative exported protein	[TP0963-TP0965 (0.93032813)]
COG0577	COG0845	BPSS0624	BPSS0624	Macrolide-specific ABC-type efflux carrier	BPSL1268	BPSL1268	Putative transport system, membrane protein	[TP0963-TP0965 (0.93032813)]
COG0577	COG0845	BPSS1932	BPSS1932	Putative ABC transport system, membrane protein	BPSS0625	BPSS0625	Putative drug-efflux protein	[TP0963-TP0965 (0.93032813)]
COG0577	COG0845	BPSS0624	BPSS0624	Macrolide-specific ABC-type efflux carrier	BPSS0292	BPSS0292	Putative multidrug efflux system exported protein	[TP0963-TP0965 (0.93032813)]
COG0577	COG0845	BPSS1932	BPSS1932	Putative ABC transport system, membrane protein	BPSL1568	BPSL1568	Putative lipoprotein {UniProtKB/TrEMBL:Q63UM8}	[TP0963-TP0965 (0.93032813)]
COG0577	COG0845	BPSS1932	BPSS1932	Putative ABC transport system, membrane protein	BPSS0292	BPSS0292	Putative multidrug efflux system exported protein	[TP0963-TP0965 (0.93032813)]
COG0577	COG0845	BPSS1932	BPSS1932	Putative ABC transport system, membrane protein	BPSL0814	BPSL0814	Putative RND family acriflavine resistance	[TP0963-TP0965 (0.93032813)]
COG0577	COG0845	BPSS0624	BPSS0624	Macrolide-specific ABC-type efflux carrier	BPSS1283	BPSS1283	Putative membrane protein	[TP0963-TP0965 (0.93032813)]
COG0577	COG0845	BPSS1932	BPSS1932	Putative ABC transport system, membrane protein	BPSL0308	BPSL0308	Putative exported protein	[TP0963-TP0965 (0.93032813)]
COG0577	COG0845	BPSS1932	BPSS1932	Putative ABC transport system, membrane protein	BPSS1118	BPSS1118	Putative HlyD family protein	[TP0963-TP0965 (0.93032813)]
COG0577	COG0845	BPSS0624	BPSS0624	Macrolide-specific ABC-type efflux carrier	BPSL1568	BPSL1568	Putative lipoprotein {UniProtKB/TrEMBL:Q63UM8}	[TP0963-TP0965 (0.93032813)]
COG0577	COG0845	BPSS1932	BPSS1932	Putative ABC transport system, membrane protein	BPSL2234	BPSL2234	Putative exported protein	[TP0963-TP0965 (0.93032813)]
COG0577	COG0845	BPSS1932	BPSS1932	Putative ABC transport system, membrane protein	BPSS1283	BPSS1283	Putative membrane protein	[TP0963-TP0965 (0.93032813)]
COG0577	COG0845	BPSS0624	BPSS0624	Macrolide-specific ABC-type efflux carrier	BPSS0625	BPSS0625	Putative drug-efflux protein	[TP0963-TP0965 (0.93032813)]
COG0577	COG0845	BPSS0624	BPSS0624	Macrolide-specific ABC-type efflux carrier	BPSS1042	BPSS1042	Putative cobalt-zinc-cadmium resistance protein	[TP0963-TP0965 (0.93032813)]
COG0577	COG0845	BPSS0624	BPSS0624	Macrolide-specific ABC-type efflux carrier	BPSL0308	BPSL0308	Putative exported protein	[TP0963-TP0965 (0.93032813)]
COG0577	COG0845	BPSS0624	BPSS0624	Macrolide-specific ABC-type efflux carrier	BPSL1804	BPSL1804	Multidrug efflux system putative membrane fusion	[TP0963-TP0965 (0.93032813)]
COG0577	COG0845	BPSS1932	BPSS1932	Putative ABC transport system, membrane protein	BPSL3092	BPSL3092	Putative bacteriocin secretion protein	[TP0963-TP0965 (0.93032813)]
COG0577	COG0845	BPSS1932	BPSS1932	Putative ABC transport system, membrane protein	BPSS1042	BPSS1042	Putative cobalt-zinc-cadmium resistance protein	[TP0963-TP0965 (0.93032813)]
COG0577	COG0845	BPSS0624	BPSS0624	Macrolide-specific ABC-type efflux carrier	BPSS1937	BPSS1937	Putative ABC transport system, exported protein	[TP0963-TP0965 (0.93032813)]
COG0577	COG0845	BPSS0624	BPSS0624	Macrolide-specific ABC-type efflux carrier	BPSS1930	BPSS1930	Putative ABC transport system, exported protein	[TP0963-TP0965 (0.93032813)]
COG0577	COG0845	BPSS1932	BPSS1932	Putative ABC transport system, membrane protein	BPSL1665	BPSL1665	Putative toxin-related secretion protein	[TP0963-TP0965 (0.93032813)]
COG0577	COG0845	BPSS1932	BPSS1932	Putative ABC transport system, membrane protein	BPSL1804	BPSL1804	Multidrug efflux system putative membrane fusion	[TP0963-TP0965 (0.93032813)]
COG0577	COG0845	BPSS0624	BPSS0624	Macrolide-specific ABC-type efflux carrier	BPSL0814	BPSL0814	Putative RND family acriflavine resistance	[TP0963-TP0965 (0.93032813)]
COG0577	COG0845	BPSS1932	BPSS1932	Putative ABC transport system, membrane protein	BPSL1268	BPSL1268	Putative transport system, membrane protein	[TP0963-TP0965 (0.93032813)]
COG0577	COG0845	BPSS0624	BPSS0624	Macrolide-specific ABC-type efflux carrier	BPSS1118	BPSS1118	Putative HlyD family protein	[TP0963-TP0965 (0.93032813)]
COG0577	COG0845	BPSS0624	BPSS0624	Macrolide-specific ABC-type efflux carrier	BPSL3092	BPSL3092	Putative bacteriocin secretion protein	[TP0963-TP0965 (0.93032813)]
COG0333	COG1077	BPSL2444	rpmF	50S ribosomal protein L32	BPSL0186	BPSL0186	Putative rod shape-determining protein	[TP0807-TP0497 (0.61855906)]
COG0333	COG1077	BPSL2444	rpmF	50S ribosomal protein L32	BPSS0633	BPSS0633	Rod shape-determining protein	[TP0807-TP0497 (0.61855906)]
COG0234	COG1200	BPSL2919	BPSL2919	10 kDa chaperonin {UniProtKB/TrEMBL:Q63QV5}	BPSL2867	BPSL2867	Putative ATP-dependent DNA helicase	[TP1013-TP0687 (0.84594196)]
COG0234	COG1200	BPSS0476	BPSS0476	10 kDa chaperonin {UniProtKB/TrEMBL:Q63N21}	BPSL2867	BPSL2867	Putative ATP-dependent DNA helicase	[TP1013-TP0687 (0.84594196)]
COG0234	COG1200	BPSL2698	BPSL2698	10 kDa chaperonin {UniProtKB/TrEMBL:Q63RH4}	BPSL2867	BPSL2867	Putative ATP-dependent DNA helicase	[TP1013-TP0687 (0.84594196)]
COG0084	COG2201	BPSL2275	BPSL2275	Putative TatD related DNase	BPSS1870	cheB2	Chemotaxis response regulator protein-glutamate methylesterase 2 (EC 3.1.1.61)	[TP0994-TP0631 (0.71912634)]
COG0084	COG2201	BPSL1439	BPSL1439	Putative deoxyribonuclease	BPSS1870	cheB2	Chemotaxis response regulator protein-glutamate methylesterase 2 (EC 3.1.1.61)	[TP0994-TP0631 (0.71912634)]
COG0084	COG2201	BPSL1439	BPSL1439	Putative deoxyribonuclease	BPSL3301	cheB1	Chemotaxis response regulator protein-glutamate methylesterase 1 (EC 3.1.1.61)	[TP0994-TP0631 (0.71912634)]
COG0084	COG2201	BPSL2275	BPSL2275	Putative TatD related DNase	BPSL3301	cheB1	Chemotaxis response regulator protein-glutamate methylesterase 1 (EC 3.1.1.61)	[TP0994-TP0631 (0.71912634)]
COG1121	COG1345	BPSL0823	BPSL0823	Putative ABC transporter ATP-binding component	BPSS0860	BPSS0860	Putative flagellar hook-associated protein	[TP0035-TP0872 (0.6931363)]
COG1121	COG1345	BPSL0823	BPSL0823	Putative ABC transporter ATP-binding component	BPSL3320	BPSL3320	Flagellar hook-associated protein	[TP0035-TP0872 (0.6931363)]
COG0257	COG1253	BPSL3191	BPSL3191	50S ribosomal protein L36	BPSS1795	BPSS1795	Putative membrane protein	[TP0209-TP0027 (0.74441797)]
COG0060	COG0681	BPSS1315	ileS2	Isoleucyl-tRNA synthetase 2 (EC 6.1.1.5) (Isoleucine--tRNA ligase 2) (IleRS 2)	BPSL2430	BPSL2430	Signal peptidase I {UniProtKB/TrEMBL:Q63S95}	[TP0452-TP0185 (0.79878455)]
COG0060	COG0681	BPSL0906	ileS1	Isoleucyl-tRNA synthetase 1 (EC 6.1.1.5) (Isoleucine--tRNA ligase 1) (IleRS 1)	BPSL2430	BPSL2430	Signal peptidase I {UniProtKB/TrEMBL:Q63S95}	[TP0452-TP0185 (0.79878455)]
COG1344	COG2236	BPSL0281	BPSL0281	Putative flagellar hook-associated protein	BPSL1525	BPSL1525	Putative nucleotide phosphoribosyltransferase	[TP0868-TP0050 (0.7570204)]
COG1344	COG2236	BPSL3319	BPSL3319	Flagellin {UniProtKB/TrEMBL:P70944}	BPSL1525	BPSL1525	Putative nucleotide phosphoribosyltransferase	[TP0868-TP0050 (0.7570204)]
COG1344	COG1815	BPSL0281	BPSL0281	Putative flagellar hook-associated protein	BPSL0270	BPSL0270	Putative flagellar basal-body rod protein	[TP0870-TP0396 (0.7209834)]
COG1344	COG1815	BPSL3319	BPSL3319	Flagellin {UniProtKB/TrEMBL:P70944}	BPSL0270	BPSL0270	Putative flagellar basal-body rod protein	[TP0870-TP0396 (0.7209834)]
COG0242	COG1879	BPSL0121	BPSL0121	Peptide deformylase {UniProtKB/TrEMBL:Q63YR7}	BPSS2071	BPSS2071	Putative exported protein	[TP0757-TP0684 (0.80039173)]
COG0242	COG1879	BPSL2163	BPSL2163	Peptide deformylase {UniProtKB/TrEMBL:Q63T08}	BPSS0786	BPSS0786	Putative ABC transporter, periplasmic binding	[TP0757-TP0684 (0.80039173)]
COG0242	COG1879	BPSL0121	BPSL0121	Peptide deformylase {UniProtKB/TrEMBL:Q63YR7}	BPSS0140	BPSS0140	Putative sugar ABC transport system, lipoprotein	[TP0757-TP0684 (0.80039173)]
COG0242	COG1879	BPSL0121	BPSL0121	Peptide deformylase {UniProtKB/TrEMBL:Q63YR7}	BPSL2968	BPSL2968	Putative L-arabinose transport system, exported	[TP0757-TP0684 (0.80039173)]
COG0242	COG1879	BPSL2163	BPSL2163	Peptide deformylase {UniProtKB/TrEMBL:Q63T08}	BPSS1033	BPSS1033	Putative ABC periplasmic-binding sugar transport	[TP0757-TP0684 (0.80039173)]
COG0242	COG1879	BPSL2163	BPSL2163	Peptide deformylase {UniProtKB/TrEMBL:Q63T08}	BPSS0140	BPSS0140	Putative sugar ABC transport system, lipoprotein	[TP0757-TP0684 (0.80039173)]
COG0242	COG1879	BPSL0121	BPSL0121	Peptide deformylase {UniProtKB/TrEMBL:Q63YR7}	BPSS1033	BPSS1033	Putative ABC periplasmic-binding sugar transport	[TP0757-TP0684 (0.80039173)]
COG0242	COG1879	BPSL2163	BPSL2163	Peptide deformylase {UniProtKB/TrEMBL:Q63T08}	BPSL1991	BPSL1991	Putative sugar ABC transport system,	[TP0757-TP0684 (0.80039173)]
COG0242	COG1879	BPSL0121	BPSL0121	Peptide deformylase {UniProtKB/TrEMBL:Q63YR7}	BPSL1793	BPSL1793	Putative sugar-binding exported protein	[TP0757-TP0684 (0.80039173)]
COG0242	COG1879	BPSL2163	BPSL2163	Peptide deformylase {UniProtKB/TrEMBL:Q63T08}	BPSL2968	BPSL2968	Putative L-arabinose transport system, exported	[TP0757-TP0684 (0.80039173)]
COG0242	COG1879	BPSL0121	BPSL0121	Peptide deformylase {UniProtKB/TrEMBL:Q63YR7}	BPSS0257	BPSS0257	Putative ribose ABC transport system,	[TP0757-TP0684 (0.80039173)]
COG0242	COG1879	BPSL2163	BPSL2163	Peptide deformylase {UniProtKB/TrEMBL:Q63T08}	BPSL1793	BPSL1793	Putative sugar-binding exported protein	[TP0757-TP0684 (0.80039173)]
COG0242	COG1879	BPSL2163	BPSL2163	Peptide deformylase {UniProtKB/TrEMBL:Q63T08}	BPSS2071	BPSS2071	Putative exported protein	[TP0757-TP0684 (0.80039173)]
COG0242	COG1879	BPSL0121	BPSL0121	Peptide deformylase {UniProtKB/TrEMBL:Q63YR7}	BPSS1220	BPSS1220	Putative L-arabinose-binding periplasmic protein	[TP0757-TP0684 (0.80039173)]
COG0242	COG1879	BPSL2163	BPSL2163	Peptide deformylase {UniProtKB/TrEMBL:Q63T08}	BPSS0257	BPSS0257	Putative ribose ABC transport system,	[TP0757-TP0684 (0.80039173)]
COG0242	COG1879	BPSL2163	BPSL2163	Peptide deformylase {UniProtKB/TrEMBL:Q63T08}	BPSL1834	BPSL1834	Putative ribose transport system,	[TP0757-TP0684 (0.80039173)]
COG0242	COG1879	BPSL0121	BPSL0121	Peptide deformylase {UniProtKB/TrEMBL:Q63YR7}	BPSL1991	BPSL1991	Putative sugar ABC transport system,	[TP0757-TP0684 (0.80039173)]
COG0242	COG1879	BPSL0121	BPSL0121	Peptide deformylase {UniProtKB/TrEMBL:Q63YR7}	BPSL1834	BPSL1834	Putative ribose transport system,	[TP0757-TP0684 (0.80039173)]
COG0242	COG1879	BPSL0121	BPSL0121	Peptide deformylase {UniProtKB/TrEMBL:Q63YR7}	BPSS0786	BPSS0786	Putative ABC transporter, periplasmic binding	[TP0757-TP0684 (0.80039173)]
COG0242	COG1879	BPSL2163	BPSL2163	Peptide deformylase {UniProtKB/TrEMBL:Q63T08}	BPSS1220	BPSS1220	Putative L-arabinose-binding periplasmic protein	[TP0757-TP0684 (0.80039173)]
COG0257	COG1749	BPSL3191	BPSL3191	50S ribosomal protein L36	BPSL0273	BPSL0273	Putative flagellar hook protein	[TP0209-TP0727 (0.6772987)]
COG0652	COG1879	BPSL2245	BPSL2245	Peptidyl-prolyl cis-trans isomerase A	BPSS2071	BPSS2071	Putative exported protein	[TP0947-TP0684 (0.5775195)]
COG0652	COG1879	BPSL2245	BPSL2245	Peptidyl-prolyl cis-trans isomerase A	BPSS1220	BPSS1220	Putative L-arabinose-binding periplasmic protein	[TP0947-TP0684 (0.5775195)]
COG0652	COG1879	BPSL2246	BPSL2246	Peptidyl-prolyl cis-trans isomerase B	BPSS1033	BPSS1033	Putative ABC periplasmic-binding sugar transport	[TP0947-TP0684 (0.5775195)]
COG0652	COG1879	BPSL2246	BPSL2246	Peptidyl-prolyl cis-trans isomerase B	BPSL2968	BPSL2968	Putative L-arabinose transport system, exported	[TP0947-TP0684 (0.5775195)]
COG0652	COG1879	BPSL2245	BPSL2245	Peptidyl-prolyl cis-trans isomerase A	BPSS0786	BPSS0786	Putative ABC transporter, periplasmic binding	[TP0947-TP0684 (0.5775195)]
COG0652	COG1879	BPSL2246	BPSL2246	Peptidyl-prolyl cis-trans isomerase B	BPSS2071	BPSS2071	Putative exported protein	[TP0947-TP0684 (0.5775195)]
COG0652	COG1879	BPSL2246	BPSL2246	Peptidyl-prolyl cis-trans isomerase B	BPSL1991	BPSL1991	Putative sugar ABC transport system,	[TP0947-TP0684 (0.5775195)]
COG0652	COG1879	BPSL2245	BPSL2245	Peptidyl-prolyl cis-trans isomerase A	BPSL1793	BPSL1793	Putative sugar-binding exported protein	[TP0947-TP0684 (0.5775195)]
COG0652	COG1879	BPSL2245	BPSL2245	Peptidyl-prolyl cis-trans isomerase A	BPSS0140	BPSS0140	Putative sugar ABC transport system, lipoprotein	[TP0947-TP0684 (0.5775195)]
COG0652	COG1879	BPSL2246	BPSL2246	Peptidyl-prolyl cis-trans isomerase B	BPSS0786	BPSS0786	Putative ABC transporter, periplasmic binding	[TP0947-TP0684 (0.5775195)]
COG0652	COG1879	BPSL2246	BPSL2246	Peptidyl-prolyl cis-trans isomerase B	BPSS0140	BPSS0140	Putative sugar ABC transport system, lipoprotein	[TP0947-TP0684 (0.5775195)]
COG0652	COG1879	BPSL2245	BPSL2245	Peptidyl-prolyl cis-trans isomerase A	BPSS1033	BPSS1033	Putative ABC periplasmic-binding sugar transport	[TP0947-TP0684 (0.5775195)]
COG0652	COG1879	BPSL2246	BPSL2246	Peptidyl-prolyl cis-trans isomerase B	BPSS0257	BPSS0257	Putative ribose ABC transport system,	[TP0947-TP0684 (0.5775195)]
COG0652	COG1879	BPSL2246	BPSL2246	Peptidyl-prolyl cis-trans isomerase B	BPSL1793	BPSL1793	Putative sugar-binding exported protein	[TP0947-TP0684 (0.5775195)]
COG0652	COG1879	BPSL2245	BPSL2245	Peptidyl-prolyl cis-trans isomerase A	BPSL1991	BPSL1991	Putative sugar ABC transport system,	[TP0947-TP0684 (0.5775195)]
COG0652	COG1879	BPSL2245	BPSL2245	Peptidyl-prolyl cis-trans isomerase A	BPSL1834	BPSL1834	Putative ribose transport system,	[TP0947-TP0684 (0.5775195)]
COG0652	COG1879	BPSL2246	BPSL2246	Peptidyl-prolyl cis-trans isomerase B	BPSL1834	BPSL1834	Putative ribose transport system,	[TP0947-TP0684 (0.5775195)]
COG0652	COG1879	BPSL2245	BPSL2245	Peptidyl-prolyl cis-trans isomerase A	BPSS0257	BPSS0257	Putative ribose ABC transport system,	[TP0947-TP0684 (0.5775195)]
COG0652	COG1879	BPSL2246	BPSL2246	Peptidyl-prolyl cis-trans isomerase B	BPSS1220	BPSS1220	Putative L-arabinose-binding periplasmic protein	[TP0947-TP0684 (0.5775195)]
COG0652	COG1879	BPSL2245	BPSL2245	Peptidyl-prolyl cis-trans isomerase A	BPSL2968	BPSL2968	Putative L-arabinose transport system, exported	[TP0947-TP0684 (0.5775195)]
COG1352	COG1815	BPSL3303	BPSL3303	Chemotaxis protein methyltransferase	BPSL0270	BPSL0270	Putative flagellar basal-body rod protein	[TP0630-TP0396 (0.7590469)]
COG0459	COG2236	BPSL2697	groL1	60 kDa chaperonin 1 (Protein Cpn60 1) (groEL protein 1)	BPSL1525	BPSL1525	Putative nucleotide phosphoribosyltransferase	[TP0030-TP0050 (0.733236)]
COG0459	COG2236	BPSS0477	groL2	60 kDa chaperonin 2 (Protein Cpn60 2) (groEL protein 2)	BPSL1525	BPSL1525	Putative nucleotide phosphoribosyltransferase	[TP0030-TP0050 (0.733236)]
COG1352	COG1595	BPSL3303	BPSL3303	Chemotaxis protein methyltransferase	BPSS1275	BPSS1275	Putative RNA polymerase sigma factor	[TP0630-TP0092 (0.6191048)]
COG1352	COG1595	BPSL3303	BPSL3303	Chemotaxis protein methyltransferase	BPSL1195	BPSL1195	Putative sigma factor {UniProtKB/TrEMBL:Q63VP9}	[TP0630-TP0092 (0.6191048)]
COG1352	COG1595	BPSL3303	BPSL3303	Chemotaxis protein methyltransferase	BPSL2436	BPSL2436	RNA polymerase sigma E factor	[TP0630-TP0092 (0.6191048)]
COG1352	COG1595	BPSL3303	BPSL3303	Chemotaxis protein methyltransferase	BPSS0057	BPSS0057	Putative RNA polymerase sigma factor	[TP0630-TP0092 (0.6191048)]
COG1352	COG1595	BPSL3303	BPSL3303	Chemotaxis protein methyltransferase	BPSL1130	BPSL1130	Putative sigma factor {UniProtKB/TrEMBL:Q63VW4}	[TP0630-TP0092 (0.6191048)]
COG1352	COG1595	BPSL3303	BPSL3303	Chemotaxis protein methyltransferase	BPSS1027	BPSS1027	Putative RNA polymerase sigma factor	[TP0630-TP0092 (0.6191048)]
COG1352	COG1595	BPSL3303	BPSL3303	Chemotaxis protein methyltransferase	BPSL1787	BPSL1787	Putative RNA polymerase sigma factor	[TP0630-TP0092 (0.6191048)]
COG1352	COG1595	BPSL3303	BPSL3303	Chemotaxis protein methyltransferase	BPSL1686	BPSL1686	Putative RNA polymerase sigma factor	[TP0630-TP0092 (0.6191048)]
COG1352	COG1595	BPSL3303	BPSL3303	Chemotaxis protein methyltransferase	BPSS2347	BPSS2347	Hypothetical protein {UniProtKB/TrEMBL:Q63HS3}	[TP0630-TP0092 (0.6191048)]
COG1352	COG1595	BPSL3303	BPSL3303	Chemotaxis protein methyltransferase	BPSL0070	BPSL0070	Putative RNA polymerase sigma factor	[TP0630-TP0092 (0.6191048)]
COG1352	COG1595	BPSL3303	BPSL3303	Chemotaxis protein methyltransferase	BPSL1456	BPSL1456	Putative sigma factor {UniProtKB/TrEMBL:Q63UY8}	[TP0630-TP0092 (0.6191048)]
COG1352	COG1595	BPSL3303	BPSL3303	Chemotaxis protein methyltransferase	BPSS1022	BPSS1022	Putative RNA polymerase sigma factor	[TP0630-TP0092 (0.6191048)]
COG1558	COG1776	BPSL0271	BPSL0271	Putative flagellar biosynthesis protein	BPSS2343	BPSS2343	Hypothetical protein {UniProtKB/TrEMBL:Q63HS7}	[TP0397-TP0720 (0.6910892)]
COG1558	COG1776	BPSL0271	BPSL0271	Putative flagellar biosynthesis protein	BPSS0815	BPSS0815	Hypothetical protein {UniProtKB/TrEMBL:Q63M45}	[TP0397-TP0720 (0.6910892)]
COG1344	COG4786	BPSL0281	BPSL0281	Putative flagellar hook-associated protein	BPSL0275	BPSL0275	Flagellar basal-body rod protein	[TP0792-TP0961 (0.7009321), TP0659-TP0961 (0.6018447)]
COG1344	COG4786	BPSL3319	BPSL3319	Flagellin {UniProtKB/TrEMBL:P70944}	BPSL0275	BPSL0275	Flagellar basal-body rod protein	[TP0792-TP0961 (0.7009321), TP0659-TP0961 (0.6018447)]
COG0593	COG1077	BPSL2819	BPSL2819	Hypothetical protein {UniProtKB/TrEMBL:Q63R54}	BPSS0633	BPSS0633	Rod shape-determining protein	[TP0001-TP0497 (0.678435)]
COG0593	COG1077	BPSL0075	dnaA	Chromosomal replication initiator protein dnaA	BPSL0186	BPSL0186	Putative rod shape-determining protein	[TP0001-TP0497 (0.678435)]
COG0593	COG1077	BPSL0075	dnaA	Chromosomal replication initiator protein dnaA	BPSS0633	BPSS0633	Rod shape-determining protein	[TP0001-TP0497 (0.678435)]
COG0593	COG1077	BPSL2819	BPSL2819	Hypothetical protein {UniProtKB/TrEMBL:Q63R54}	BPSL0186	BPSL0186	Putative rod shape-determining protein	[TP0001-TP0497 (0.678435)]
COG0249	COG0357	BPSL2252	mutS	DNA mismatch repair protein mutS	BPSL3407	BPSL3407	Methyltransferase GidB {UniProtKB/TrEMBL:Q63PG9}	[TP0328-TP0946 (0.7367136)]
COG0658	COG1187	BPSL2274	BPSL2274	Putative membrane protein	BPSL1921	BPSL1921	Hypothetical protein {UniProtKB/TrEMBL:Q63TP5}	[TP0336-TP0459 (0.6079956)]
COG0658	COG1187	BPSL2274	BPSL2274	Putative membrane protein	BPSL0930	BPSL0930	Putative ribosomal small subunit pseudouridine	[TP0336-TP0459 (0.6079956)]
COG0658	COG1187	BPSL2274	BPSL2274	Putative membrane protein	BPSL0895	BPSL0895	Putative pseudouridine synthase	[TP0336-TP0459 (0.6079956)]
COG0658	COG1187	BPSL2274	BPSL2274	Putative membrane protein	BPSL2162	BPSL2162	Conserved pseudouridylate synthase-related	[TP0336-TP0459 (0.6079956)]
COG0465	COG0465	BPSL1356	BPSL1356	FtsH endopeptidase {UniProtKB/TrEMBL:Q63V85}	BPSL1356	BPSL1356	FtsH endopeptidase {UniProtKB/TrEMBL:Q63V85}	[TP0330-TP0330 (0.73856413)]
COG0465	COG0465	BPSS1114	BPSS1114	FtsH-2 protease {UniProtKB/TrEMBL:Q63L94}	BPSS1114	BPSS1114	FtsH-2 protease {UniProtKB/TrEMBL:Q63L94}	[TP0330-TP0330 (0.73856413)]
COG0465	COG0465	BPSL1356	BPSL1356	FtsH endopeptidase {UniProtKB/TrEMBL:Q63V85}	BPSS1114	BPSS1114	FtsH-2 protease {UniProtKB/TrEMBL:Q63L94}	[TP0330-TP0330 (0.73856413)]
COG0465	COG0465	BPSS1114	BPSS1114	FtsH-2 protease {UniProtKB/TrEMBL:Q63L94}	BPSL1356	BPSL1356	FtsH endopeptidase {UniProtKB/TrEMBL:Q63V85}	[TP0330-TP0330 (0.73856413)]
COG1558	COG1792	BPSL0271	BPSL0271	Putative flagellar biosynthesis protein	BPSL0185	BPSL0185	Putative rod shape-determining protein	[TP0397-TP0498 (0.58822864)]
COG0817	COG1558	BPSL2897	ruvC	Crossover junction endodeoxyribonuclease ruvC (EC 3.1.22.4) (Holliday junction nuclease ruvC) (Holliday junction resolvase ruvC)	BPSL0271	BPSL0271	Putative flagellar biosynthesis protein	[TP0517-TP0397 (0.53212774)]
COG1512	COG2891	BPSL0304	BPSL0304	Putative glycine rich membrane protein	BPSL0184	BPSL0184	Putative rod shape-determining protein	[TP0561-TP0499 (0.5857341)]
COG0592	COG1344	BPSL0074	BPSL0074	DNA polymerase III, beta chain	BPSL0281	BPSL0281	Putative flagellar hook-associated protein	[TP0002-TP0659 (0.6618167)]
COG0592	COG1344	BPSL0074	BPSL0074	DNA polymerase III, beta chain	BPSL3319	BPSL3319	Flagellin {UniProtKB/TrEMBL:P70944}	[TP0002-TP0659 (0.6618167)]
COG0860	COG1192	BPSL0859	BPSL0859	Putative N-acetylmuramoyl-L-alanine amidase	BPSL3406	BPSL3406	Chromosome partitioning protein ParA	[TP0247-TP0272 (0.7527567)]
COG0860	COG1192	BPSL0859	BPSL0859	Putative N-acetylmuramoyl-L-alanine amidase	BPSL1137	BPSL1137	Hypothetical protein {UniProtKB/TrEMBL:Q63VV8}	[TP0247-TP0272 (0.7527567)]
COG0860	COG1192	BPSL0859	BPSL0859	Putative N-acetylmuramoyl-L-alanine amidase	BPSS2349	BPSS2349	Putative partition protein ParA	[TP0247-TP0272 (0.7527567)]
COG0860	COG1192	BPSL0859	BPSL0859	Putative N-acetylmuramoyl-L-alanine amidase	BPSL0989	BPSL0989	ParA family ATPase {UniProtKB/TrEMBL:Q63W99}	[TP0247-TP0272 (0.7527567)]
COG0860	COG1192	BPSL0859	BPSL0859	Putative N-acetylmuramoyl-L-alanine amidase	BPSS1055	BPSS1055	Putative partition protein	[TP0247-TP0272 (0.7527567)]
COG0242	COG0272	BPSL2163	BPSL2163	Peptide deformylase {UniProtKB/TrEMBL:Q63T08}	BPSL2164	BPSL2164	DNA ligase {UniProtKB/TrEMBL:Q63T07}	[TP0757-TP0634 (0.68197167)]
COG0242	COG0272	BPSL0121	BPSL0121	Peptide deformylase {UniProtKB/TrEMBL:Q63YR7}	BPSL2164	BPSL2164	DNA ligase {UniProtKB/TrEMBL:Q63T07}	[TP0757-TP0634 (0.68197167)]
COG0265	COG0817	BPSL2433	BPSL2433	Subfamily S1C unassigned peptidase	BPSL2897	ruvC	Crossover junction endodeoxyribonuclease ruvC (EC 3.1.22.4) (Holliday junction nuclease ruvC) (Holliday junction resolvase ruvC)	[TP0773-TP0517 (0.5118523)]
COG0265	COG0817	BPSL3125	BPSL3125	DegQ protease {UniProtKB/TrEMBL:Q63QA0}	BPSL2897	ruvC	Crossover junction endodeoxyribonuclease ruvC (EC 3.1.22.4) (Holliday junction nuclease ruvC) (Holliday junction resolvase ruvC)	[TP0773-TP0517 (0.5118523)]
COG0265	COG0817	BPSL2006	BPSL2006	Subfamily S1C non-peptidase homologue	BPSL2897	ruvC	Crossover junction endodeoxyribonuclease ruvC (EC 3.1.22.4) (Holliday junction nuclease ruvC) (Holliday junction resolvase ruvC)	[TP0773-TP0517 (0.5118523)]
COG0265	COG0817	BPSL0808	BPSL0808	Subfamily S1C unassigned peptidase	BPSL2897	ruvC	Crossover junction endodeoxyribonuclease ruvC (EC 3.1.22.4) (Holliday junction nuclease ruvC) (Holliday junction resolvase ruvC)	[TP0773-TP0517 (0.5118523)]
COG0187	COG0358	BPSL1069	BPSL1069	Topoisomerase IV subunit B	BPSS1756	BPSS1756	DNA primase {UniProtKB/TrEMBL:Q63JG0}	[TP1006-TP0492 (0.55112576)]
COG0187	COG0358	BPSL0073	BPSL0073	DNA gyrase subunit B {UniProtKB/TrEMBL:Q63YW7}	BPSS1756	BPSS1756	DNA primase {UniProtKB/TrEMBL:Q63JG0}	[TP1006-TP0492 (0.55112576)]
COG1154	COG2812	BPSS1762	BPSS1762	1-deoxy-D-xylulose 5-phosphate synthase	BPSL1498	BPSL1498	DNA polymerase III subunit gamma	[TP0824-TP1005 (0.68180764)]
COG0237	COG0552	BPSL3011	coaE	Dephospho-CoA kinase (EC 2.7.1.24) (Dephosphocoenzyme A kinase)	BPSL0514	BPSL0514	Putative cell division protein	[TP0296-TP0578 (0.7885255)]
COG0080	COG0265	BPSL3225	rplK	50S ribosomal protein L11	BPSL2006	BPSL2006	Subfamily S1C non-peptidase homologue	[TP0237-TP0773 (0.6164146)]
COG0080	COG0265	BPSL3225	rplK	50S ribosomal protein L11	BPSL2433	BPSL2433	Subfamily S1C unassigned peptidase	[TP0237-TP0773 (0.6164146)]
COG0080	COG0265	BPSL3225	rplK	50S ribosomal protein L11	BPSL0808	BPSL0808	Subfamily S1C unassigned peptidase	[TP0237-TP0773 (0.6164146)]
COG0080	COG0265	BPSL3225	rplK	50S ribosomal protein L11	BPSL3125	BPSL3125	DegQ protease {UniProtKB/TrEMBL:Q63QA0}	[TP0237-TP0773 (0.6164146)]
COG2812	COG2812	BPSL1498	BPSL1498	DNA polymerase III subunit gamma	BPSL1498	BPSL1498	DNA polymerase III subunit gamma	[TP1005-TP1005 (0.52391654)]
COG0223	COG0234	BPSL0122	fmt	Methionyl-tRNA formyltransferase (EC 2.1.2.9)	BPSL2919	BPSL2919	10 kDa chaperonin {UniProtKB/TrEMBL:Q63QV5}	[TP0756-TP1013 (0.64276713)]
COG0223	COG0234	BPSL0122	fmt	Methionyl-tRNA formyltransferase (EC 2.1.2.9)	BPSL2698	BPSL2698	10 kDa chaperonin {UniProtKB/TrEMBL:Q63RH4}	[TP0756-TP1013 (0.64276713)]
COG0223	COG0234	BPSL0122	fmt	Methionyl-tRNA formyltransferase (EC 2.1.2.9)	BPSS0476	BPSS0476	10 kDa chaperonin {UniProtKB/TrEMBL:Q63N21}	[TP0756-TP1013 (0.64276713)]
COG0036	COG1653	BPSL3048	BPSL3048	Putative ribulose-phosphate 3-epimerase	BPSS2084	BPSS2084	Putative extracellular solute-binding protein	[TP0945-TP0074 (0.654426)]
COG0036	COG1653	BPSL3048	BPSL3048	Putative ribulose-phosphate 3-epimerase	BPSL2611	BPSL2611	Maltose-binding protein	[TP0945-TP0074 (0.654426)]
COG0036	COG1653	BPSL3048	BPSL3048	Putative ribulose-phosphate 3-epimerase	BPSL3166	BPSL3166	Putative ABC transporter extracellular	[TP0945-TP0074 (0.654426)]
COG0036	COG1653	BPSL3048	BPSL3048	Putative ribulose-phosphate 3-epimerase	BPSL0829	BPSL0829	Putative periplasmic ABC transporter	[TP0945-TP0074 (0.654426)]
COG0036	COG1653	BPSL3048	BPSL3048	Putative ribulose-phosphate 3-epimerase	BPSS1232	BPSS1232	Putative transporter periplasmic binding protein	[TP0945-TP0074 (0.654426)]
COG0357	COG0459	BPSL3407	BPSL3407	Methyltransferase GidB {UniProtKB/TrEMBL:Q63PG9}	BPSS0477	groL2	60 kDa chaperonin 2 (Protein Cpn60 2) (groEL protein 2)	[TP0946-TP0030 (0.68326145)]
COG0357	COG0459	BPSL3407	BPSL3407	Methyltransferase GidB {UniProtKB/TrEMBL:Q63PG9}	BPSL2697	groL1	60 kDa chaperonin 1 (Protein Cpn60 1) (groEL protein 1)	[TP0946-TP0030 (0.68326145)]
COG0664	COG1074	BPSS1163	BPSS1163	Putative fumarate and nitrate reduction family	BPSL1283	BPSL1283	Putative exodeoxyribonuclease V beta chain	[TP0089-TP0898 (0.8304331)]
COG0664	COG1074	BPSS0031	BPSS0031	Putative anaerobic growth regulatory protein	BPSL1283	BPSL1283	Putative exodeoxyribonuclease V beta chain	[TP0089-TP0898 (0.8304331)]
COG0664	COG1074	BPSL0883	BPSL0883	Putative regulatory protein	BPSL1283	BPSL1283	Putative exodeoxyribonuclease V beta chain	[TP0089-TP0898 (0.8304331)]
COG0664	COG1074	BPSL0617	BPSL0617	Hypothetical protein {UniProtKB/TrEMBL:Q63XB9}	BPSL1283	BPSL1283	Putative exodeoxyribonuclease V beta chain	[TP0089-TP0898 (0.8304331)]
COG0664	COG1074	BPSL0616	BPSL0616	Hypothetical protein {UniProtKB/TrEMBL:Q63XC0}	BPSL1283	BPSL1283	Putative exodeoxyribonuclease V beta chain	[TP0089-TP0898 (0.8304331)]
COG0664	COG1074	BPSS1917	BPSS1917	Putative crp-family transcriptional regulator	BPSL1283	BPSL1283	Putative exodeoxyribonuclease V beta chain	[TP0089-TP0898 (0.8304331)]
COG0664	COG1074	BPSL2365	BPSL2365	Putative regulatory protein	BPSL1283	BPSL1283	Putative exodeoxyribonuclease V beta chain	[TP0089-TP0898 (0.8304331)]
COG0664	COG1074	BPSS0730	BPSS0730	Putative regulatory protein	BPSL1283	BPSL1283	Putative exodeoxyribonuclease V beta chain	[TP0089-TP0898 (0.8304331)]
COG0223	COG0242	BPSL0122	fmt	Methionyl-tRNA formyltransferase (EC 2.1.2.9)	BPSL0121	BPSL0121	Peptide deformylase {UniProtKB/TrEMBL:Q63YR7}	[TP0756-TP0757 (0.8300303)]
COG0223	COG0242	BPSL0122	fmt	Methionyl-tRNA formyltransferase (EC 2.1.2.9)	BPSL2163	BPSL2163	Peptide deformylase {UniProtKB/TrEMBL:Q63T08}	[TP0756-TP0757 (0.8300303)]
COG0233	COG0359	BPSL2156	rrf	Ribosome recycling factor (Ribosome-releasing factor) (RRF)	BPSL1461	rplI	50S ribosomal protein L9	[TP0604-TP0060 (0.5105792)]
COG0012	COG0457	BPSL3062	BPSL3062	Putative GTP-binding protein	BPSL2244	BPSL2244	Putative exported protein	[TP0124-TP0067 (0.81355333)]
COG0012	COG0457	BPSL3062	BPSL3062	Putative GTP-binding protein	BPSL0525	BPSL0525	Putative membrane protein	[TP0124-TP0067 (0.81355333)]
COG0012	COG0457	BPSL3062	BPSL3062	Putative GTP-binding protein	BPSL2061	BPSL2061	Hypothetical protein {UniProtKB/TrEMBL:Q63TA6}	[TP0124-TP0067 (0.81355333)]
COG0012	COG0457	BPSL3062	BPSL3062	Putative GTP-binding protein	BPSS1533	BPSS1533	Surface presentation of antigens protein	[TP0124-TP0067 (0.81355333)]
COG0012	COG0457	BPSL3062	BPSL3062	Putative GTP-binding protein	BPSL2533	BPSL2533	Hypothetical protein {UniProtKB/TrEMBL:Q63RY8}	[TP0124-TP0067 (0.81355333)]
COG0012	COG0457	BPSL3062	BPSL3062	Putative GTP-binding protein	BPSL1667	BPSL1667	Hypothetical protein {UniProtKB/TrEMBL:Q63UD8}	[TP0124-TP0067 (0.81355333)]
COG0012	COG0457	BPSL3062	BPSL3062	Putative GTP-binding protein	BPSS1438	BPSS1438	Hypothetical protein {UniProtKB/TrEMBL:Q63KC4}	[TP0124-TP0067 (0.81355333)]
COG0012	COG0457	BPSL3062	BPSL3062	Putative GTP-binding protein	BPSS1580	BPSS1580	Putative cellulose biosynthesis protein	[TP0124-TP0067 (0.81355333)]
COG0265	COG0492	BPSL2006	BPSL2006	Subfamily S1C non-peptidase homologue	BPSS0919	BPSS0919	Hypothetical protein {UniProtKB/TrEMBL:Q63LU3}	[TP0773-TP0814 (0.6926654)]
COG0265	COG0492	BPSL2006	BPSL2006	Subfamily S1C non-peptidase homologue	BPSL2605	BPSL2605	Thioredoxin reductase {UniProtKB/TrEMBL:Q63RR6}	[TP0773-TP0814 (0.6926654)]
COG0265	COG0492	BPSL3125	BPSL3125	DegQ protease {UniProtKB/TrEMBL:Q63QA0}	BPSL2605	BPSL2605	Thioredoxin reductase {UniProtKB/TrEMBL:Q63RR6}	[TP0773-TP0814 (0.6926654)]
COG0265	COG0492	BPSL0808	BPSL0808	Subfamily S1C unassigned peptidase	BPSS0919	BPSS0919	Hypothetical protein {UniProtKB/TrEMBL:Q63LU3}	[TP0773-TP0814 (0.6926654)]
COG0265	COG0492	BPSL2433	BPSL2433	Subfamily S1C unassigned peptidase	BPSL2605	BPSL2605	Thioredoxin reductase {UniProtKB/TrEMBL:Q63RR6}	[TP0773-TP0814 (0.6926654)]
COG0265	COG0492	BPSL0808	BPSL0808	Subfamily S1C unassigned peptidase	BPSL2605	BPSL2605	Thioredoxin reductase {UniProtKB/TrEMBL:Q63RR6}	[TP0773-TP0814 (0.6926654)]
COG0265	COG0492	BPSL3125	BPSL3125	DegQ protease {UniProtKB/TrEMBL:Q63QA0}	BPSS0919	BPSS0919	Hypothetical protein {UniProtKB/TrEMBL:Q63LU3}	[TP0773-TP0814 (0.6926654)]
COG0265	COG0492	BPSL2433	BPSL2433	Subfamily S1C unassigned peptidase	BPSS0919	BPSS0919	Hypothetical protein {UniProtKB/TrEMBL:Q63LU3}	[TP0773-TP0814 (0.6926654)]
COG0124	COG0608	BPSL1514	hisS	Histidyl-tRNA synthetase (EC 6.1.1.21) (Histidine--tRNA ligase) (HisRS)	BPSL2279	BPSL2279	Putative single-stranded-DNA-specific exonuclease	[TP0641-TP0704 (0.75894904)]
COG0465	COG0772	BPSS1114	BPSS1114	FtsH-2 protease {UniProtKB/TrEMBL:Q63L94}	BPSL0182	BPSL0182	Rod shape-determining protein	[TP0330-TP0387 (0.8016956)]
COG0465	COG0772	BPSS1114	BPSS1114	FtsH-2 protease {UniProtKB/TrEMBL:Q63L94}	BPSL3026	BPSL3026	Cell division protein FtsW	[TP0330-TP0387 (0.8016956)]
COG0465	COG0772	BPSL1356	BPSL1356	FtsH endopeptidase {UniProtKB/TrEMBL:Q63V85}	BPSL0182	BPSL0182	Rod shape-determining protein	[TP0330-TP0387 (0.8016956)]
COG0465	COG0772	BPSL1356	BPSL1356	FtsH endopeptidase {UniProtKB/TrEMBL:Q63V85}	BPSL3026	BPSL3026	Cell division protein FtsW	[TP0330-TP0387 (0.8016956)]
COG0234	COG0792	BPSL2919	BPSL2919	10 kDa chaperonin {UniProtKB/TrEMBL:Q63QV5}	BPSL3274	BPSL3274	Hypothetical protein {UniProtKB/TrEMBL:Q63PU8}	[TP1013-TP0913 (0.7815084)]
COG0234	COG0792	BPSS0476	BPSS0476	10 kDa chaperonin {UniProtKB/TrEMBL:Q63N21}	BPSL3274	BPSL3274	Hypothetical protein {UniProtKB/TrEMBL:Q63PU8}	[TP1013-TP0913 (0.7815084)]
COG0234	COG0792	BPSL2698	BPSL2698	10 kDa chaperonin {UniProtKB/TrEMBL:Q63RH4}	BPSL3274	BPSL3274	Hypothetical protein {UniProtKB/TrEMBL:Q63PU8}	[TP1013-TP0913 (0.7815084)]
COG1512	COG1987	BPSL0304	BPSL0304	Putative glycine rich membrane protein	BPSL0031	BPSL0031	Flagellar biosynthetic protein	[TP0561-TP0717 (0.66457963)]
COG0457	COG1426	BPSL2244	BPSL2244	Putative exported protein	BPSL1512	BPSL1512	Hypothetical protein {UniProtKB/TrEMBL:Q63UT4}	[TP0268-TP0334 (0.739808)]
COG0457	COG1426	BPSS1438	BPSS1438	Hypothetical protein {UniProtKB/TrEMBL:Q63KC4}	BPSL1512	BPSL1512	Hypothetical protein {UniProtKB/TrEMBL:Q63UT4}	[TP0268-TP0334 (0.739808)]
COG0457	COG1426	BPSS1533	BPSS1533	Surface presentation of antigens protein	BPSL1512	BPSL1512	Hypothetical protein {UniProtKB/TrEMBL:Q63UT4}	[TP0268-TP0334 (0.739808)]
COG0457	COG1426	BPSS1580	BPSS1580	Putative cellulose biosynthesis protein	BPSL1512	BPSL1512	Hypothetical protein {UniProtKB/TrEMBL:Q63UT4}	[TP0268-TP0334 (0.739808)]
COG0457	COG1426	BPSL0525	BPSL0525	Putative membrane protein	BPSL1512	BPSL1512	Hypothetical protein {UniProtKB/TrEMBL:Q63UT4}	[TP0268-TP0334 (0.739808)]
COG0457	COG1426	BPSL2061	BPSL2061	Hypothetical protein {UniProtKB/TrEMBL:Q63TA6}	BPSL1512	BPSL1512	Hypothetical protein {UniProtKB/TrEMBL:Q63UT4}	[TP0268-TP0334 (0.739808)]
COG0457	COG1426	BPSL2533	BPSL2533	Hypothetical protein {UniProtKB/TrEMBL:Q63RY8}	BPSL1512	BPSL1512	Hypothetical protein {UniProtKB/TrEMBL:Q63UT4}	[TP0268-TP0334 (0.739808)]
COG0457	COG1426	BPSL1667	BPSL1667	Hypothetical protein {UniProtKB/TrEMBL:Q63UD8}	BPSL1512	BPSL1512	Hypothetical protein {UniProtKB/TrEMBL:Q63UT4}	[TP0268-TP0334 (0.739808)]
COG0192	COG0217	BPSL0212	metK	S-adenosylmethionine synthetase (EC 2.5.1.6) (Methionine adenosyltransferase) (AdoMet synthetase) (MAT)	BPSL1165	BPSL1165	Hypothetical UPF0082 protein BPSL1165	[TP0794-TP0474 (0.71912634)]
COG0860	COG1214	BPSL0859	BPSL0859	Putative N-acetylmuramoyl-L-alanine amidase	BPSL2185	BPSL2185	Family M22 non-peptidase homologue	[TP0247-TP0876 (0.6334264)]
COG0477	COG0845	BPSS1268	BPSS1268	Putative efflux system protein	BPSS1930	BPSS1930	Putative ABC transport system, exported protein	[TP0840-TP0965 (0.8653204)]
COG0477	COG0845	BPSL3283	BPSL3283	Putative membrane protein	BPSS1930	BPSS1930	Putative ABC transport system, exported protein	[TP0840-TP0965 (0.8653204)]
COG0477	COG0845	BPSS1329	BPSS1329	Putative MFS family transport protein	BPSL0814	BPSL0814	Putative RND family acriflavine resistance	[TP0840-TP0965 (0.8653204)]
COG0477	COG0845	BPSS0326	BPSS0326	Putative transport-related membrane protein	BPSL0308	BPSL0308	Putative exported protein	[TP0840-TP0965 (0.8653204)]
COG0477	COG0845	BPSL0845	BPSL0845	Putative transporter protein	BPSL2234	BPSL2234	Putative exported protein	[TP0840-TP0965 (0.8653204)]
COG0477	COG0845	BPSL2740	BPSL2740	4-hydroxybenzoate transporter	BPSS0625	BPSS0625	Putative drug-efflux protein	[TP0840-TP0965 (0.8653204)]
COG0477	COG0845	BPSL2327	BPSL2327	Putative transporter protein	BPSS0292	BPSS0292	Putative multidrug efflux system exported protein	[TP0840-TP0965 (0.8653204)]
COG0477	COG0845	BPSS0538	BPSS0538	Putative transport protein	BPSL1804	BPSL1804	Multidrug efflux system putative membrane fusion	[TP0840-TP0965 (0.8653204)]
COG0477	COG0845	BPSS0048	BPSS0048	4-hydroxybenzoate transporter	BPSL1665	BPSL1665	Putative toxin-related secretion protein	[TP0840-TP0965 (0.8653204)]
COG0477	COG0845	BPSL0625	BPSL0625	Putative transport protein	BPSL1568	BPSL1568	Putative lipoprotein {UniProtKB/TrEMBL:Q63UM8}	[TP0840-TP0965 (0.8653204)]
COG0477	COG0845	BPSS0762	BPSS0762	Putative transporter protein	BPSS0292	BPSS0292	Putative multidrug efflux system exported protein	[TP0840-TP0965 (0.8653204)]
COG0477	COG0845	BPSL1677	BPSL1677	Putative transport-related, integral membrane	BPSS1930	BPSS1930	Putative ABC transport system, exported protein	[TP0840-TP0965 (0.8653204)]
COG0477	COG0845	BPSL2180	BPSL2180	Putative membrane protein	BPSS0625	BPSS0625	Putative drug-efflux protein	[TP0840-TP0965 (0.8653204)]
COG0477	COG0845	BPSL1881	BPSL1881	Putative metabolite transport, membrane protein	BPSS1930	BPSS1930	Putative ABC transport system, exported protein	[TP0840-TP0965 (0.8653204)]
COG0477	COG0845	BPSL0248	BPSL0248	Putative transporter protein	BPSS1930	BPSS1930	Putative ABC transport system, exported protein	[TP0840-TP0965 (0.8653204)]
COG0477	COG0845	BPSL0773	BPSL0773	Putative transmembrane transport protein	BPSL2234	BPSL2234	Putative exported protein	[TP0840-TP0965 (0.8653204)]
COG0477	COG0845	BPSL1825	BPSL1825	Putative ABC transport system, permease protein	BPSS0292	BPSS0292	Putative multidrug efflux system exported protein	[TP0840-TP0965 (0.8653204)]
COG0477	COG0845	BPSL2231	BPSL2231	Putative membrane protein	BPSS1118	BPSS1118	Putative HlyD family protein	[TP0840-TP0965 (0.8653204)]
COG0477	COG0845	BPSL1075	BPSL1075	Putative transport system, integral membrane	BPSS0292	BPSS0292	Putative multidrug efflux system exported protein	[TP0840-TP0965 (0.8653204)]
COG0477	COG0845	BPSS2123	BPSS2123	Putative transporter protein	BPSS1118	BPSS1118	Putative HlyD family protein	[TP0840-TP0965 (0.8653204)]
COG0477	COG0845	BPSL2737	BPSL2737	MFS-family membrane transport protein	BPSL1268	BPSL1268	Putative transport system, membrane protein	[TP0840-TP0965 (0.8653204)]
COG0477	COG0845	BPSL1576	BPSL1576	Putative transport related, membrane protein	BPSS1930	BPSS1930	Putative ABC transport system, exported protein	[TP0840-TP0965 (0.8653204)]
COG0477	COG0845	BPSL2873	BPSL2873	Putative membrane protein	BPSL1568	BPSL1568	Putative lipoprotein {UniProtKB/TrEMBL:Q63UM8}	[TP0840-TP0965 (0.8653204)]
COG0477	COG0845	BPSL1184	BPSL1184	Putative sugar-related transport, membrane	BPSL1665	BPSL1665	Putative toxin-related secretion protein	[TP0840-TP0965 (0.8653204)]
COG0477	COG0845	BPSS0988	BPSS0988	Putative membrane protein	BPSL0814	BPSL0814	Putative RND family acriflavine resistance	[TP0840-TP0965 (0.8653204)]
COG0477	COG0845	BPSS2155	BPSS2155	Putative MFS family transporter	BPSL3092	BPSL3092	Putative bacteriocin secretion protein	[TP0840-TP0965 (0.8653204)]
COG0477	COG0845	BPSL2033	BPSL2033	Putative transport-related membrane protein	BPSL1804	BPSL1804	Multidrug efflux system putative membrane fusion	[TP0840-TP0965 (0.8653204)]
COG0477	COG0845	BPSS0437	BPSS0437	Putative transporter protein	BPSS1283	BPSS1283	Putative membrane protein	[TP0840-TP0965 (0.8653204)]
COG0477	COG0845	BPSS2120	BPSS2120	Putative sugar transport/efflux pump	BPSS0625	BPSS0625	Putative drug-efflux protein	[TP0840-TP0965 (0.8653204)]
COG0477	COG0845	BPSL2951	BPSL2951	Putative membrane protein	BPSS1937	BPSS1937	Putative ABC transport system, exported protein	[TP0840-TP0965 (0.8653204)]
COG0477	COG0845	BPSS0907	BPSS0907	Putative transport protein	BPSL0814	BPSL0814	Putative RND family acriflavine resistance	[TP0840-TP0965 (0.8653204)]
COG0477	COG0845	BPSL0218	BPSL0218	Putative transporter protein	BPSS1283	BPSS1283	Putative membrane protein	[TP0840-TP0965 (0.8653204)]
COG0477	COG0845	BPSS2267	BPSS2267	Putative membrane protein	BPSL1568	BPSL1568	Putative lipoprotein {UniProtKB/TrEMBL:Q63UM8}	[TP0840-TP0965 (0.8653204)]
COG0477	COG0845	BPSS2155	BPSS2155	Putative MFS family transporter	BPSS0292	BPSS0292	Putative multidrug efflux system exported protein	[TP0840-TP0965 (0.8653204)]
COG0477	COG0845	BPSS2206	BPSS2206	Putative transport related, membrane protein	BPSS0625	BPSS0625	Putative drug-efflux protein	[TP0840-TP0965 (0.8653204)]
COG0477	COG0845	BPSS1252	BPSS1252	Putative inner membrane transport protein	BPSS1118	BPSS1118	Putative HlyD family protein	[TP0840-TP0965 (0.8653204)]
COG0477	COG0845	BPSS0932	BPSS0932	Putative membrane transport protein	BPSL2234	BPSL2234	Putative exported protein	[TP0840-TP0965 (0.8653204)]
COG0477	COG0845	BPSL0195	BPSL0195	Putative membrane protein	BPSS1042	BPSS1042	Putative cobalt-zinc-cadmium resistance protein	[TP0840-TP0965 (0.8653204)]
COG0477	COG0845	BPSL1963	BPSL1963	Putative membrane protein	BPSS0625	BPSS0625	Putative drug-efflux protein	[TP0840-TP0965 (0.8653204)]
COG0477	COG0845	BPSS2206	BPSS2206	Putative transport related, membrane protein	BPSL1804	BPSL1804	Multidrug efflux system putative membrane fusion	[TP0840-TP0965 (0.8653204)]
COG0477	COG0845	BPSS0762	BPSS0762	Putative transporter protein	BPSS1937	BPSS1937	Putative ABC transport system, exported protein	[TP0840-TP0965 (0.8653204)]
COG0477	COG0845	BPSS0762	BPSS0762	Putative transporter protein	BPSL1268	BPSL1268	Putative transport system, membrane protein	[TP0840-TP0965 (0.8653204)]
COG0477	COG0845	BPSL1915	BPSL1915	Putative multidrug resistance protein B	BPSS1283	BPSS1283	Putative membrane protein	[TP0840-TP0965 (0.8653204)]
COG0477	COG0845	BPSL1296	BPSL1296	Putative membrane protein	BPSL0814	BPSL0814	Putative RND family acriflavine resistance	[TP0840-TP0965 (0.8653204)]
COG0477	COG0845	BPSL1493	BPSL1493	Putative membrane protein	BPSS0292	BPSS0292	Putative multidrug efflux system exported protein	[TP0840-TP0965 (0.8653204)]
COG0477	COG0845	BPSS2155	BPSS2155	Putative MFS family transporter	BPSL2234	BPSL2234	Putative exported protein	[TP0840-TP0965 (0.8653204)]
COG0477	COG0845	BPSS0272	BPSS0272	Putative transporter protein	BPSL2234	BPSL2234	Putative exported protein	[TP0840-TP0965 (0.8653204)]
COG0477	COG0845	BPSL1735	BPSL1735	Putative transport system membrane protein	BPSL1665	BPSL1665	Putative toxin-related secretion protein	[TP0840-TP0965 (0.8653204)]
COG0477	COG0845	BPSS0147	BPSS0147	Putative transporter protein	BPSS1283	BPSS1283	Putative membrane protein	[TP0840-TP0965 (0.8653204)]
COG0477	COG0845	BPSS0503	BPSS0503	Putative transporter protein	BPSS1118	BPSS1118	Putative HlyD family protein	[TP0840-TP0965 (0.8653204)]
COG0477	COG0845	BPSS2154	BPSS2154	Putative MFS family transporter	BPSS1042	BPSS1042	Putative cobalt-zinc-cadmium resistance protein	[TP0840-TP0965 (0.8653204)]
COG0477	COG0845	BPSS1252	BPSS1252	Putative inner membrane transport protein	BPSS1937	BPSS1937	Putative ABC transport system, exported protein	[TP0840-TP0965 (0.8653204)]
COG0477	COG0845	BPSS2267	BPSS2267	Putative membrane protein	BPSL3092	BPSL3092	Putative bacteriocin secretion protein	[TP0840-TP0965 (0.8653204)]
COG0477	COG0845	BPSS2154	BPSS2154	Putative MFS family transporter	BPSL1665	BPSL1665	Putative toxin-related secretion protein	[TP0840-TP0965 (0.8653204)]
COG0477	COG0845	BPSL2620	BPSL2620	MFS-family transport protein	BPSL2234	BPSL2234	Putative exported protein	[TP0840-TP0965 (0.8653204)]
COG0477	COG0845	BPSL1493	BPSL1493	Putative membrane protein	BPSL0308	BPSL0308	Putative exported protein	[TP0840-TP0965 (0.8653204)]
COG0477	COG0845	BPSL1735	BPSL1735	Putative transport system membrane protein	BPSS0625	BPSS0625	Putative drug-efflux protein	[TP0840-TP0965 (0.8653204)]
COG0477	COG0845	BPSS0342	BPSS0342	Putative sugar transport-related, membrane	BPSS1042	BPSS1042	Putative cobalt-zinc-cadmium resistance protein	[TP0840-TP0965 (0.8653204)]
COG0477	COG0845	BPSL2231	BPSL2231	Putative membrane protein	BPSL1568	BPSL1568	Putative lipoprotein {UniProtKB/TrEMBL:Q63UM8}	[TP0840-TP0965 (0.8653204)]
COG0477	COG0845	BPSL2873	BPSL2873	Putative membrane protein	BPSS1042	BPSS1042	Putative cobalt-zinc-cadmium resistance protein	[TP0840-TP0965 (0.8653204)]
COG0477	COG0845	BPSL2873	BPSL2873	Putative membrane protein	BPSS1937	BPSS1937	Putative ABC transport system, exported protein	[TP0840-TP0965 (0.8653204)]
COG0477	COG0845	BPSL2740	BPSL2740	4-hydroxybenzoate transporter	BPSL0308	BPSL0308	Putative exported protein	[TP0840-TP0965 (0.8653204)]
COG0477	COG0845	BPSS0437	BPSS0437	Putative transporter protein	BPSS1930	BPSS1930	Putative ABC transport system, exported protein	[TP0840-TP0965 (0.8653204)]
COG0477	COG0845	BPSS1656	BPSS1656	Putative membrane protein	BPSS1283	BPSS1283	Putative membrane protein	[TP0840-TP0965 (0.8653204)]
COG0477	COG0845	BPSL2590	BPSL2590	Probable membrane transport protein	BPSS0625	BPSS0625	Putative drug-efflux protein	[TP0840-TP0965 (0.8653204)]
COG0477	COG0845	BPSL3251	BPSL3251	Putative inner membrane transport protein	BPSS1042	BPSS1042	Putative cobalt-zinc-cadmium resistance protein	[TP0840-TP0965 (0.8653204)]
COG0477	COG0845	BPSS1215	BPSS1215	Putative sugar transporter	BPSS1930	BPSS1930	Putative ABC transport system, exported protein	[TP0840-TP0965 (0.8653204)]
COG0477	COG0845	BPSS2155	BPSS2155	Putative MFS family transporter	BPSS1937	BPSS1937	Putative ABC transport system, exported protein	[TP0840-TP0965 (0.8653204)]
COG0477	COG0845	BPSL3251	BPSL3251	Putative inner membrane transport protein	BPSL1568	BPSL1568	Putative lipoprotein {UniProtKB/TrEMBL:Q63UM8}	[TP0840-TP0965 (0.8653204)]
COG0477	COG0845	BPSL3283	BPSL3283	Putative membrane protein	BPSL0814	BPSL0814	Putative RND family acriflavine resistance	[TP0840-TP0965 (0.8653204)]
COG0477	COG0845	BPSS2155	BPSS2155	Putative MFS family transporter	BPSS0625	BPSS0625	Putative drug-efflux protein	[TP0840-TP0965 (0.8653204)]
COG0477	COG0845	BPSL1048	BPSL1048	Putative sugar transport, integral membrane	BPSL0308	BPSL0308	Putative exported protein	[TP0840-TP0965 (0.8653204)]
COG0477	COG0845	BPSL2713	BPSL2713	Putative membrane transport protein	BPSL3092	BPSL3092	Putative bacteriocin secretion protein	[TP0840-TP0965 (0.8653204)]
COG0477	COG0845	BPSL1048	BPSL1048	Putative sugar transport, integral membrane	BPSL1804	BPSL1804	Multidrug efflux system putative membrane fusion	[TP0840-TP0965 (0.8653204)]
COG0477	COG0845	BPSS2120	BPSS2120	Putative sugar transport/efflux pump	BPSL1665	BPSL1665	Putative toxin-related secretion protein	[TP0840-TP0965 (0.8653204)]
COG0477	COG0845	BPSL2534	BPSL2534	Citrate-proton symporter	BPSS1930	BPSS1930	Putative ABC transport system, exported protein	[TP0840-TP0965 (0.8653204)]
COG0477	COG0845	BPSS1350	BPSS1350	Putative efflux/sugar transport/multidrug	BPSS1118	BPSS1118	Putative HlyD family protein	[TP0840-TP0965 (0.8653204)]
COG0477	COG0845	BPSL0474	BPSL0474	Putative transporter protein	BPSL1665	BPSL1665	Putative toxin-related secretion protein	[TP0840-TP0965 (0.8653204)]
COG0477	COG0845	BPSS1458	BPSS1458	Putative MFS family transport protein	BPSS1937	BPSS1937	Putative ABC transport system, exported protein	[TP0840-TP0965 (0.8653204)]
COG0477	COG0845	BPSL2740	BPSL2740	4-hydroxybenzoate transporter	BPSL1804	BPSL1804	Multidrug efflux system putative membrane fusion	[TP0840-TP0965 (0.8653204)]
COG0477	COG0845	BPSS0272	BPSS0272	Putative transporter protein	BPSL1568	BPSL1568	Putative lipoprotein {UniProtKB/TrEMBL:Q63UM8}	[TP0840-TP0965 (0.8653204)]
COG0477	COG0845	BPSS0907	BPSS0907	Putative transport protein	BPSL1665	BPSL1665	Putative toxin-related secretion protein	[TP0840-TP0965 (0.8653204)]
COG0477	COG0845	BPSS0147	BPSS0147	Putative transporter protein	BPSL0814	BPSL0814	Putative RND family acriflavine resistance	[TP0840-TP0965 (0.8653204)]
COG0477	COG0845	BPSS1037	BPSS1037	Putative sugar transport protein	BPSS1930	BPSS1930	Putative ABC transport system, exported protein	[TP0840-TP0965 (0.8653204)]
COG0477	COG0845	BPSL0248	BPSL0248	Putative transporter protein	BPSL1268	BPSL1268	Putative transport system, membrane protein	[TP0840-TP0965 (0.8653204)]
COG0477	COG0845	BPSS0922	BPSS0922	Putative transporter protein	BPSS1283	BPSS1283	Putative membrane protein	[TP0840-TP0965 (0.8653204)]
COG0477	COG0845	BPSL2033	BPSL2033	Putative transport-related membrane protein	BPSL0814	BPSL0814	Putative RND family acriflavine resistance	[TP0840-TP0965 (0.8653204)]
COG0477	COG0845	BPSS0762	BPSS0762	Putative transporter protein	BPSS1283	BPSS1283	Putative membrane protein	[TP0840-TP0965 (0.8653204)]
COG0477	COG0845	BPSS0216	BPSS0216	Putative membrane protein	BPSL1268	BPSL1268	Putative transport system, membrane protein	[TP0840-TP0965 (0.8653204)]
COG0477	COG0845	BPSS1851	BPSS1851	Putative transport-related membrane protein	BPSS1042	BPSS1042	Putative cobalt-zinc-cadmium resistance protein	[TP0840-TP0965 (0.8653204)]
COG0477	COG0845	BPSS0327	BPSS0327	Putative sugar transport-related, membrane	BPSS1930	BPSS1930	Putative ABC transport system, exported protein	[TP0840-TP0965 (0.8653204)]
COG0477	COG0845	BPSS0932	BPSS0932	Putative membrane transport protein	BPSS1937	BPSS1937	Putative ABC transport system, exported protein	[TP0840-TP0965 (0.8653204)]
COG0477	COG0845	BPSL2737	BPSL2737	MFS-family membrane transport protein	BPSS1118	BPSS1118	Putative HlyD family protein	[TP0840-TP0965 (0.8653204)]
COG0477	COG0845	BPSS0988	BPSS0988	Putative membrane protein	BPSS0292	BPSS0292	Putative multidrug efflux system exported protein	[TP0840-TP0965 (0.8653204)]
COG0477	COG0845	BPSL2231	BPSL2231	Putative membrane protein	BPSL0308	BPSL0308	Putative exported protein	[TP0840-TP0965 (0.8653204)]
COG0477	COG0845	BPSS1418	BPSS1418	Putative transmembrane permease transporter	BPSS0292	BPSS0292	Putative multidrug efflux system exported protein	[TP0840-TP0965 (0.8653204)]
COG0477	COG0845	BPSS0922	BPSS0922	Putative transporter protein	BPSL3092	BPSL3092	Putative bacteriocin secretion protein	[TP0840-TP0965 (0.8653204)]
COG0477	COG0845	BPSL1184	BPSL1184	Putative sugar-related transport, membrane	BPSS0292	BPSS0292	Putative multidrug efflux system exported protein	[TP0840-TP0965 (0.8653204)]
COG0477	COG0845	BPSS0907	BPSS0907	Putative transport protein	BPSS0625	BPSS0625	Putative drug-efflux protein	[TP0840-TP0965 (0.8653204)]
COG0477	COG0845	BPSS0762	BPSS0762	Putative transporter protein	BPSL3092	BPSL3092	Putative bacteriocin secretion protein	[TP0840-TP0965 (0.8653204)]
COG0477	COG0845	BPSS1252	BPSS1252	Putative inner membrane transport protein	BPSL0814	BPSL0814	Putative RND family acriflavine resistance	[TP0840-TP0965 (0.8653204)]
COG0477	COG0845	BPSS0048	BPSS0048	4-hydroxybenzoate transporter	BPSS1283	BPSS1283	Putative membrane protein	[TP0840-TP0965 (0.8653204)]
COG0477	COG0845	BPSL1048	BPSL1048	Putative sugar transport, integral membrane	BPSS1930	BPSS1930	Putative ABC transport system, exported protein	[TP0840-TP0965 (0.8653204)]
COG0477	COG0845	BPSS1268	BPSS1268	Putative efflux system protein	BPSS1283	BPSS1283	Putative membrane protein	[TP0840-TP0965 (0.8653204)]
COG0477	COG0845	BPSS0922	BPSS0922	Putative transporter protein	BPSL0308	BPSL0308	Putative exported protein	[TP0840-TP0965 (0.8653204)]
COG0477	COG0845	BPSL1018	BPSL1018	Putative permease transmembrane protein	BPSL3092	BPSL3092	Putative bacteriocin secretion protein	[TP0840-TP0965 (0.8653204)]
COG0477	COG0845	BPSL2180	BPSL2180	Putative membrane protein	BPSS1118	BPSS1118	Putative HlyD family protein	[TP0840-TP0965 (0.8653204)]
COG0477	COG0845	BPSS0061	BPSS0061	Alpha-ketoglutarate permease	BPSS0292	BPSS0292	Putative multidrug efflux system exported protein	[TP0840-TP0965 (0.8653204)]
COG0477	COG0845	BPSL1018	BPSL1018	Putative permease transmembrane protein	BPSL0308	BPSL0308	Putative exported protein	[TP0840-TP0965 (0.8653204)]
COG0477	COG0845	BPSS2120	BPSS2120	Putative sugar transport/efflux pump	BPSL0814	BPSL0814	Putative RND family acriflavine resistance	[TP0840-TP0965 (0.8653204)]
COG0477	COG0845	BPSL3251	BPSL3251	Putative inner membrane transport protein	BPSS1930	BPSS1930	Putative ABC transport system, exported protein	[TP0840-TP0965 (0.8653204)]
COG0477	COG0845	BPSL1296	BPSL1296	Putative membrane protein	BPSL1568	BPSL1568	Putative lipoprotein {UniProtKB/TrEMBL:Q63UM8}	[TP0840-TP0965 (0.8653204)]
COG0477	COG0845	BPSS2123	BPSS2123	Putative transporter protein	BPSS1042	BPSS1042	Putative cobalt-zinc-cadmium resistance protein	[TP0840-TP0965 (0.8653204)]
COG0477	COG0845	BPSS2296	BPSS2296	Putative transport protein	BPSS1283	BPSS1283	Putative membrane protein	[TP0840-TP0965 (0.8653204)]
COG0477	COG0845	BPSL0773	BPSL0773	Putative transmembrane transport protein	BPSL1804	BPSL1804	Multidrug efflux system putative membrane fusion	[TP0840-TP0965 (0.8653204)]
COG0477	COG0845	BPSL3283	BPSL3283	Putative membrane protein	BPSS1118	BPSS1118	Putative HlyD family protein	[TP0840-TP0965 (0.8653204)]
COG0477	COG0845	BPSL0248	BPSL0248	Putative transporter protein	BPSS1283	BPSS1283	Putative membrane protein	[TP0840-TP0965 (0.8653204)]
COG0477	COG0845	BPSL0773	BPSL0773	Putative transmembrane transport protein	BPSL1568	BPSL1568	Putative lipoprotein {UniProtKB/TrEMBL:Q63UM8}	[TP0840-TP0965 (0.8653204)]
COG0477	COG0845	BPSL2126	BPSL2126	Putative transport-related, membrane protein	BPSL1665	BPSL1665	Putative toxin-related secretion protein	[TP0840-TP0965 (0.8653204)]
COG0477	COG0845	BPSS1037	BPSS1037	Putative sugar transport protein	BPSL0814	BPSL0814	Putative RND family acriflavine resistance	[TP0840-TP0965 (0.8653204)]
COG0477	COG0845	BPSS0538	BPSS0538	Putative transport protein	BPSL0308	BPSL0308	Putative exported protein	[TP0840-TP0965 (0.8653204)]
COG0477	COG0845	BPSS0048	BPSS0048	4-hydroxybenzoate transporter	BPSS1937	BPSS1937	Putative ABC transport system, exported protein	[TP0840-TP0965 (0.8653204)]
COG0477	COG0845	BPSS0503	BPSS0503	Putative transporter protein	BPSL1568	BPSL1568	Putative lipoprotein {UniProtKB/TrEMBL:Q63UM8}	[TP0840-TP0965 (0.8653204)]
COG0477	COG0845	BPSL1346	BPSL1346	Putative membrane protein	BPSS0625	BPSS0625	Putative drug-efflux protein	[TP0840-TP0965 (0.8653204)]
COG0477	COG0845	BPSL3283	BPSL3283	Putative membrane protein	BPSL2234	BPSL2234	Putative exported protein	[TP0840-TP0965 (0.8653204)]
COG0477	COG0845	BPSL2873	BPSL2873	Putative membrane protein	BPSS1118	BPSS1118	Putative HlyD family protein	[TP0840-TP0965 (0.8653204)]
COG0477	COG0845	BPSL2737	BPSL2737	MFS-family membrane transport protein	BPSL1568	BPSL1568	Putative lipoprotein {UniProtKB/TrEMBL:Q63UM8}	[TP0840-TP0965 (0.8653204)]
COG0477	COG0845	BPSS2267	BPSS2267	Putative membrane protein	BPSS1930	BPSS1930	Putative ABC transport system, exported protein	[TP0840-TP0965 (0.8653204)]
COG0477	COG0845	BPSL0845	BPSL0845	Putative transporter protein	BPSL0308	BPSL0308	Putative exported protein	[TP0840-TP0965 (0.8653204)]
COG0477	COG0845	BPSL1075	BPSL1075	Putative transport system, integral membrane	BPSS1118	BPSS1118	Putative HlyD family protein	[TP0840-TP0965 (0.8653204)]
COG0477	COG0845	BPSL1296	BPSL1296	Putative membrane protein	BPSS1042	BPSS1042	Putative cobalt-zinc-cadmium resistance protein	[TP0840-TP0965 (0.8653204)]
COG0477	COG0845	BPSS0126	BPSS0126	Putative transport system, membrane protein	BPSL1568	BPSL1568	Putative lipoprotein {UniProtKB/TrEMBL:Q63UM8}	[TP0840-TP0965 (0.8653204)]
COG0477	COG0845	BPSL2873	BPSL2873	Putative membrane protein	BPSS1930	BPSS1930	Putative ABC transport system, exported protein	[TP0840-TP0965 (0.8653204)]
COG0477	COG0845	BPSL3082	BPSL3082	Putative membrane protein	BPSS1930	BPSS1930	Putative ABC transport system, exported protein	[TP0840-TP0965 (0.8653204)]
COG0477	COG0845	BPSS0216	BPSS0216	Putative membrane protein	BPSS1283	BPSS1283	Putative membrane protein	[TP0840-TP0965 (0.8653204)]
COG0477	COG0845	BPSL1915	BPSL1915	Putative multidrug resistance protein B	BPSL0814	BPSL0814	Putative RND family acriflavine resistance	[TP0840-TP0965 (0.8653204)]
COG0477	COG0845	BPSL2534	BPSL2534	Citrate-proton symporter	BPSL0308	BPSL0308	Putative exported protein	[TP0840-TP0965 (0.8653204)]
COG0477	COG0845	BPSL1735	BPSL1735	Putative transport system membrane protein	BPSL2234	BPSL2234	Putative exported protein	[TP0840-TP0965 (0.8653204)]
COG0477	COG0845	BPSS2123	BPSS2123	Putative transporter protein	BPSS0292	BPSS0292	Putative multidrug efflux system exported protein	[TP0840-TP0965 (0.8653204)]
COG0477	COG0845	BPSS0048	BPSS0048	4-hydroxybenzoate transporter	BPSS1930	BPSS1930	Putative ABC transport system, exported protein	[TP0840-TP0965 (0.8653204)]
COG0477	COG0845	BPSL1963	BPSL1963	Putative membrane protein	BPSS1930	BPSS1930	Putative ABC transport system, exported protein	[TP0840-TP0965 (0.8653204)]
COG0477	COG0845	BPSL0773	BPSL0773	Putative transmembrane transport protein	BPSL3092	BPSL3092	Putative bacteriocin secretion protein	[TP0840-TP0965 (0.8653204)]
COG0477	COG0845	BPSL2180	BPSL2180	Putative membrane protein	BPSL1804	BPSL1804	Multidrug efflux system putative membrane fusion	[TP0840-TP0965 (0.8653204)]
COG0477	COG0845	BPSL0248	BPSL0248	Putative transporter protein	BPSS0292	BPSS0292	Putative multidrug efflux system exported protein	[TP0840-TP0965 (0.8653204)]
COG0477	COG0845	BPSL0546	BPSL0546	Putative transporter protein	BPSL1804	BPSL1804	Multidrug efflux system putative membrane fusion	[TP0840-TP0965 (0.8653204)]
COG0477	COG0845	BPSS1268	BPSS1268	Putative efflux system protein	BPSL1665	BPSL1665	Putative toxin-related secretion protein	[TP0840-TP0965 (0.8653204)]
COG0477	COG0845	BPSL3251	BPSL3251	Putative inner membrane transport protein	BPSL2234	BPSL2234	Putative exported protein	[TP0840-TP0965 (0.8653204)]
COG0477	COG0845	BPSL0474	BPSL0474	Putative transporter protein	BPSS1930	BPSS1930	Putative ABC transport system, exported protein	[TP0840-TP0965 (0.8653204)]
COG0477	COG0845	BPSS1558	BPSS1558	Alpha-ketoglutarate permease	BPSS1937	BPSS1937	Putative ABC transport system, exported protein	[TP0840-TP0965 (0.8653204)]
COG0477	COG0845	BPSL1075	BPSL1075	Putative transport system, integral membrane	BPSS1930	BPSS1930	Putative ABC transport system, exported protein	[TP0840-TP0965 (0.8653204)]
COG0477	COG0845	BPSL0195	BPSL0195	Putative membrane protein	BPSL0308	BPSL0308	Putative exported protein	[TP0840-TP0965 (0.8653204)]
COG0477	COG0845	BPSL1346	BPSL1346	Putative membrane protein	BPSS1283	BPSS1283	Putative membrane protein	[TP0840-TP0965 (0.8653204)]
COG0477	COG0845	BPSS1357	BPSS1357	Putative MFS sugar transporter	BPSS1937	BPSS1937	Putative ABC transport system, exported protein	[TP0840-TP0965 (0.8653204)]
COG0477	COG0845	BPSS1558	BPSS1558	Alpha-ketoglutarate permease	BPSS1283	BPSS1283	Putative membrane protein	[TP0840-TP0965 (0.8653204)]
COG0477	COG0845	BPSS1458	BPSS1458	Putative MFS family transport protein	BPSL1665	BPSL1665	Putative toxin-related secretion protein	[TP0840-TP0965 (0.8653204)]
COG0477	COG0845	BPSL1576	BPSL1576	Putative transport related, membrane protein	BPSS0625	BPSS0625	Putative drug-efflux protein	[TP0840-TP0965 (0.8653204)]
COG0477	COG0845	BPSS0342	BPSS0342	Putative sugar transport-related, membrane	BPSS1118	BPSS1118	Putative HlyD family protein	[TP0840-TP0965 (0.8653204)]
COG0477	COG0845	BPSL0248	BPSL0248	Putative transporter protein	BPSL1568	BPSL1568	Putative lipoprotein {UniProtKB/TrEMBL:Q63UM8}	[TP0840-TP0965 (0.8653204)]
COG0477	COG0845	BPSS0842	BPSS0842	Putative transporter protein	BPSS1283	BPSS1283	Putative membrane protein	[TP0840-TP0965 (0.8653204)]
COG0477	COG0845	BPSS1656	BPSS1656	Putative membrane protein	BPSS1930	BPSS1930	Putative ABC transport system, exported protein	[TP0840-TP0965 (0.8653204)]
COG0477	COG0845	BPSL1977	BPSL1977	Putative fosmidomycin resistance protein	BPSL1804	BPSL1804	Multidrug efflux system putative membrane fusion	[TP0840-TP0965 (0.8653204)]
COG0477	COG0845	BPSL1881	BPSL1881	Putative metabolite transport, membrane protein	BPSL3092	BPSL3092	Putative bacteriocin secretion protein	[TP0840-TP0965 (0.8653204)]
COG0477	COG0845	BPSL1977	BPSL1977	Putative fosmidomycin resistance protein	BPSS0292	BPSS0292	Putative multidrug efflux system exported protein	[TP0840-TP0965 (0.8653204)]
COG0477	COG0845	BPSL1048	BPSL1048	Putative sugar transport, integral membrane	BPSS1283	BPSS1283	Putative membrane protein	[TP0840-TP0965 (0.8653204)]
COG0477	COG0845	BPSL1048	BPSL1048	Putative sugar transport, integral membrane	BPSL1568	BPSL1568	Putative lipoprotein {UniProtKB/TrEMBL:Q63UM8}	[TP0840-TP0965 (0.8653204)]
COG0477	COG0845	BPSL1346	BPSL1346	Putative membrane protein	BPSL1665	BPSL1665	Putative toxin-related secretion protein	[TP0840-TP0965 (0.8653204)]
COG0477	COG0845	BPSL3251	BPSL3251	Putative inner membrane transport protein	BPSL0814	BPSL0814	Putative RND family acriflavine resistance	[TP0840-TP0965 (0.8653204)]
COG0477	COG0845	BPSL1576	BPSL1576	Putative transport related, membrane protein	BPSL1268	BPSL1268	Putative transport system, membrane protein	[TP0840-TP0965 (0.8653204)]
COG0477	COG0845	BPSL2231	BPSL2231	Putative membrane protein	BPSL3092	BPSL3092	Putative bacteriocin secretion protein	[TP0840-TP0965 (0.8653204)]
COG0477	COG0845	BPSL2180	BPSL2180	Putative membrane protein	BPSS0292	BPSS0292	Putative multidrug efflux system exported protein	[TP0840-TP0965 (0.8653204)]
COG0477	COG0845	BPSL0625	BPSL0625	Putative transport protein	BPSS0292	BPSS0292	Putative multidrug efflux system exported protein	[TP0840-TP0965 (0.8653204)]
COG0477	COG0845	BPSS1327	BPSS1327	Putative MFS family sugar transporter protein	BPSL1268	BPSL1268	Putative transport system, membrane protein	[TP0840-TP0965 (0.8653204)]
COG0477	COG0845	BPSS1851	BPSS1851	Putative transport-related membrane protein	BPSS1930	BPSS1930	Putative ABC transport system, exported protein	[TP0840-TP0965 (0.8653204)]
COG0477	COG0845	BPSS0342	BPSS0342	Putative sugar transport-related, membrane	BPSL1568	BPSL1568	Putative lipoprotein {UniProtKB/TrEMBL:Q63UM8}	[TP0840-TP0965 (0.8653204)]
COG0477	COG0845	BPSS0126	BPSS0126	Putative transport system, membrane protein	BPSL1804	BPSL1804	Multidrug efflux system putative membrane fusion	[TP0840-TP0965 (0.8653204)]
COG0477	COG0845	BPSS1011	BPSS1011	Putative transmembrane transport protein	BPSL3092	BPSL3092	Putative bacteriocin secretion protein	[TP0840-TP0965 (0.8653204)]
COG0477	COG0845	BPSS2206	BPSS2206	Putative transport related, membrane protein	BPSS1042	BPSS1042	Putative cobalt-zinc-cadmium resistance protein	[TP0840-TP0965 (0.8653204)]
COG0477	COG0845	BPSS1475	BPSS1475	Putative transmembrane sugar transporter	BPSS0625	BPSS0625	Putative drug-efflux protein	[TP0840-TP0965 (0.8653204)]
COG0477	COG0845	BPSL1576	BPSL1576	Putative transport related, membrane protein	BPSL0308	BPSL0308	Putative exported protein	[TP0840-TP0965 (0.8653204)]
COG0477	COG0845	BPSS0922	BPSS0922	Putative transporter protein	BPSL2234	BPSL2234	Putative exported protein	[TP0840-TP0965 (0.8653204)]
COG0477	COG0845	BPSS2206	BPSS2206	Putative transport related, membrane protein	BPSS0292	BPSS0292	Putative multidrug efflux system exported protein	[TP0840-TP0965 (0.8653204)]
COG0477	COG0845	BPSS1656	BPSS1656	Putative membrane protein	BPSL1804	BPSL1804	Multidrug efflux system putative membrane fusion	[TP0840-TP0965 (0.8653204)]
COG0477	COG0845	BPSS2123	BPSS2123	Putative transporter protein	BPSL1568	BPSL1568	Putative lipoprotein {UniProtKB/TrEMBL:Q63UM8}	[TP0840-TP0965 (0.8653204)]
COG0477	COG0845	BPSL1576	BPSL1576	Putative transport related, membrane protein	BPSL1804	BPSL1804	Multidrug efflux system putative membrane fusion	[TP0840-TP0965 (0.8653204)]
COG0477	COG0845	BPSL2231	BPSL2231	Putative membrane protein	BPSL0814	BPSL0814	Putative RND family acriflavine resistance	[TP0840-TP0965 (0.8653204)]
COG0477	COG0845	BPSL2007	BPSL2007	Putative membrane protein	BPSL1268	BPSL1268	Putative transport system, membrane protein	[TP0840-TP0965 (0.8653204)]
COG0477	COG0845	BPSL2590	BPSL2590	Probable membrane transport protein	BPSS1118	BPSS1118	Putative HlyD family protein	[TP0840-TP0965 (0.8653204)]
COG0477	COG0845	BPSS1329	BPSS1329	Putative MFS family transport protein	BPSL1804	BPSL1804	Multidrug efflux system putative membrane fusion	[TP0840-TP0965 (0.8653204)]
COG0477	COG0845	BPSS1458	BPSS1458	Putative MFS family transport protein	BPSL1568	BPSL1568	Putative lipoprotein {UniProtKB/TrEMBL:Q63UM8}	[TP0840-TP0965 (0.8653204)]
COG0477	COG0845	BPSS2155	BPSS2155	Putative MFS family transporter	BPSL0308	BPSL0308	Putative exported protein	[TP0840-TP0965 (0.8653204)]
COG0477	COG0845	BPSL3251	BPSL3251	Putative inner membrane transport protein	BPSL0308	BPSL0308	Putative exported protein	[TP0840-TP0965 (0.8653204)]
COG0477	COG0845	BPSS1458	BPSS1458	Putative MFS family transport protein	BPSS0625	BPSS0625	Putative drug-efflux protein	[TP0840-TP0965 (0.8653204)]
COG0477	COG0845	BPSS0048	BPSS0048	4-hydroxybenzoate transporter	BPSL1804	BPSL1804	Multidrug efflux system putative membrane fusion	[TP0840-TP0965 (0.8653204)]
COG0477	COG0845	BPSS0503	BPSS0503	Putative transporter protein	BPSL2234	BPSL2234	Putative exported protein	[TP0840-TP0965 (0.8653204)]
COG0477	COG0845	BPSL3283	BPSL3283	Putative membrane protein	BPSS1042	BPSS1042	Putative cobalt-zinc-cadmium resistance protein	[TP0840-TP0965 (0.8653204)]
COG0477	COG0845	BPSL2007	BPSL2007	Putative membrane protein	BPSS1118	BPSS1118	Putative HlyD family protein	[TP0840-TP0965 (0.8653204)]
COG0477	COG0845	BPSL3082	BPSL3082	Putative membrane protein	BPSL1665	BPSL1665	Putative toxin-related secretion protein	[TP0840-TP0965 (0.8653204)]
COG0477	COG0845	BPSL1677	BPSL1677	Putative transport-related, integral membrane	BPSL3092	BPSL3092	Putative bacteriocin secretion protein	[TP0840-TP0965 (0.8653204)]
COG0477	COG0845	BPSS0907	BPSS0907	Putative transport protein	BPSL1268	BPSL1268	Putative transport system, membrane protein	[TP0840-TP0965 (0.8653204)]
COG0477	COG0845	BPSL2327	BPSL2327	Putative transporter protein	BPSL1268	BPSL1268	Putative transport system, membrane protein	[TP0840-TP0965 (0.8653204)]
COG0477	COG0845	BPSL1493	BPSL1493	Putative membrane protein	BPSS1118	BPSS1118	Putative HlyD family protein	[TP0840-TP0965 (0.8653204)]
COG0477	COG0845	BPSS0342	BPSS0342	Putative sugar transport-related, membrane	BPSS0625	BPSS0625	Putative drug-efflux protein	[TP0840-TP0965 (0.8653204)]
COG0477	COG0845	BPSS0126	BPSS0126	Putative transport system, membrane protein	BPSL3092	BPSL3092	Putative bacteriocin secretion protein	[TP0840-TP0965 (0.8653204)]
COG0477	COG0845	BPSS1011	BPSS1011	Putative transmembrane transport protein	BPSL0308	BPSL0308	Putative exported protein	[TP0840-TP0965 (0.8653204)]
COG0477	COG0845	BPSS1037	BPSS1037	Putative sugar transport protein	BPSL0308	BPSL0308	Putative exported protein	[TP0840-TP0965 (0.8653204)]
COG0477	COG0845	BPSL2620	BPSL2620	MFS-family transport protein	BPSS0292	BPSS0292	Putative multidrug efflux system exported protein	[TP0840-TP0965 (0.8653204)]
COG0477	COG0845	BPSS1327	BPSS1327	Putative MFS family sugar transporter protein	BPSS1937	BPSS1937	Putative ABC transport system, exported protein	[TP0840-TP0965 (0.8653204)]
COG0477	COG0845	BPSS0907	BPSS0907	Putative transport protein	BPSS1283	BPSS1283	Putative membrane protein	[TP0840-TP0965 (0.8653204)]
COG0477	COG0845	BPSS1230	BPSS1230	Putative transport protein	BPSS1118	BPSS1118	Putative HlyD family protein	[TP0840-TP0965 (0.8653204)]
COG0477	COG0845	BPSL1677	BPSL1677	Putative transport-related, integral membrane	BPSS0625	BPSS0625	Putative drug-efflux protein	[TP0840-TP0965 (0.8653204)]
COG0477	COG0845	BPSL0888	BPSL0888	Putative transporter protein	BPSL1568	BPSL1568	Putative lipoprotein {UniProtKB/TrEMBL:Q63UM8}	[TP0840-TP0965 (0.8653204)]
COG0477	COG0845	BPSS0327	BPSS0327	Putative sugar transport-related, membrane	BPSS1283	BPSS1283	Putative membrane protein	[TP0840-TP0965 (0.8653204)]
COG0477	COG0845	BPSS0126	BPSS0126	Putative transport system, membrane protein	BPSL1665	BPSL1665	Putative toxin-related secretion protein	[TP0840-TP0965 (0.8653204)]
COG0477	COG0845	BPSS1475	BPSS1475	Putative transmembrane sugar transporter	BPSL3092	BPSL3092	Putative bacteriocin secretion protein	[TP0840-TP0965 (0.8653204)]
COG0477	COG0845	BPSL1576	BPSL1576	Putative transport related, membrane protein	BPSS1937	BPSS1937	Putative ABC transport system, exported protein	[TP0840-TP0965 (0.8653204)]
COG0477	COG0845	BPSS0126	BPSS0126	Putative transport system, membrane protein	BPSS0292	BPSS0292	Putative multidrug efflux system exported protein	[TP0840-TP0965 (0.8653204)]
COG0477	COG0845	BPSS0594	BPSS0594	Putative membrane protein	BPSS1283	BPSS1283	Putative membrane protein	[TP0840-TP0965 (0.8653204)]
COG0477	COG0845	BPSS1252	BPSS1252	Putative inner membrane transport protein	BPSS0625	BPSS0625	Putative drug-efflux protein	[TP0840-TP0965 (0.8653204)]
COG0477	COG0845	BPSS1327	BPSS1327	Putative MFS family sugar transporter protein	BPSS0292	BPSS0292	Putative multidrug efflux system exported protein	[TP0840-TP0965 (0.8653204)]
COG0477	COG0845	BPSL1881	BPSL1881	Putative metabolite transport, membrane protein	BPSS1042	BPSS1042	Putative cobalt-zinc-cadmium resistance protein	[TP0840-TP0965 (0.8653204)]
COG0477	COG0845	BPSL2740	BPSL2740	4-hydroxybenzoate transporter	BPSS1283	BPSS1283	Putative membrane protein	[TP0840-TP0965 (0.8653204)]
COG0477	COG0845	BPSL0022	BPSL0022	Putative transporter protein	BPSS0292	BPSS0292	Putative multidrug efflux system exported protein	[TP0840-TP0965 (0.8653204)]
COG0477	COG0845	BPSS1329	BPSS1329	Putative MFS family transport protein	BPSS0625	BPSS0625	Putative drug-efflux protein	[TP0840-TP0965 (0.8653204)]
COG0477	COG0845	BPSS0126	BPSS0126	Putative transport system, membrane protein	BPSL0814	BPSL0814	Putative RND family acriflavine resistance	[TP0840-TP0965 (0.8653204)]
COG0477	COG0845	BPSS2296	BPSS2296	Putative transport protein	BPSL0308	BPSL0308	Putative exported protein	[TP0840-TP0965 (0.8653204)]
COG0477	COG0845	BPSS1656	BPSS1656	Putative membrane protein	BPSL3092	BPSL3092	Putative bacteriocin secretion protein	[TP0840-TP0965 (0.8653204)]
COG0477	COG0845	BPSL1018	BPSL1018	Putative permease transmembrane protein	BPSL1268	BPSL1268	Putative transport system, membrane protein	[TP0840-TP0965 (0.8653204)]
COG0477	COG0845	BPSS1011	BPSS1011	Putative transmembrane transport protein	BPSS0625	BPSS0625	Putative drug-efflux protein	[TP0840-TP0965 (0.8653204)]
COG0477	COG0845	BPSS0594	BPSS0594	Putative membrane protein	BPSS1042	BPSS1042	Putative cobalt-zinc-cadmium resistance protein	[TP0840-TP0965 (0.8653204)]
COG0477	COG0845	BPSL2873	BPSL2873	Putative membrane protein	BPSL1268	BPSL1268	Putative transport system, membrane protein	[TP0840-TP0965 (0.8653204)]
COG0477	COG0845	BPSS2120	BPSS2120	Putative sugar transport/efflux pump	BPSL1804	BPSL1804	Multidrug efflux system putative membrane fusion	[TP0840-TP0965 (0.8653204)]
COG0477	COG0845	BPSL2126	BPSL2126	Putative transport-related, membrane protein	BPSS1283	BPSS1283	Putative membrane protein	[TP0840-TP0965 (0.8653204)]
COG0477	COG0845	BPSL1339	BPSL1339	Putative proline/betaine transporter	BPSS1930	BPSS1930	Putative ABC transport system, exported protein	[TP0840-TP0965 (0.8653204)]
COG0477	COG0845	BPSL0474	BPSL0474	Putative transporter protein	BPSL3092	BPSL3092	Putative bacteriocin secretion protein	[TP0840-TP0965 (0.8653204)]
COG0477	COG0845	BPSS0327	BPSS0327	Putative sugar transport-related, membrane	BPSL2234	BPSL2234	Putative exported protein	[TP0840-TP0965 (0.8653204)]
COG0477	COG0845	BPSS0327	BPSS0327	Putative sugar transport-related, membrane	BPSL0308	BPSL0308	Putative exported protein	[TP0840-TP0965 (0.8653204)]
COG0477	COG0845	BPSS0437	BPSS0437	Putative transporter protein	BPSL0308	BPSL0308	Putative exported protein	[TP0840-TP0965 (0.8653204)]
COG0477	COG0845	BPSL1048	BPSL1048	Putative sugar transport, integral membrane	BPSL0814	BPSL0814	Putative RND family acriflavine resistance	[TP0840-TP0965 (0.8653204)]
COG0477	COG0845	BPSL1735	BPSL1735	Putative transport system membrane protein	BPSL1268	BPSL1268	Putative transport system, membrane protein	[TP0840-TP0965 (0.8653204)]
COG0477	COG0845	BPSL0474	BPSL0474	Putative transporter protein	BPSS1042	BPSS1042	Putative cobalt-zinc-cadmium resistance protein	[TP0840-TP0965 (0.8653204)]
COG0477	COG0845	BPSS0670	BPSS0670	Putative transporter protein	BPSS1283	BPSS1283	Putative membrane protein	[TP0840-TP0965 (0.8653204)]
COG0477	COG0845	BPSL2126	BPSL2126	Putative transport-related, membrane protein	BPSL3092	BPSL3092	Putative bacteriocin secretion protein	[TP0840-TP0965 (0.8653204)]
COG0477	COG0845	BPSS2296	BPSS2296	Putative transport protein	BPSS0292	BPSS0292	Putative multidrug efflux system exported protein	[TP0840-TP0965 (0.8653204)]
COG0477	COG0845	BPSS1357	BPSS1357	Putative MFS sugar transporter	BPSL1804	BPSL1804	Multidrug efflux system putative membrane fusion	[TP0840-TP0965 (0.8653204)]
COG0477	COG0845	BPSS1327	BPSS1327	Putative MFS family sugar transporter protein	BPSS1118	BPSS1118	Putative HlyD family protein	[TP0840-TP0965 (0.8653204)]
COG0477	COG0845	BPSL1018	BPSL1018	Putative permease transmembrane protein	BPSL0814	BPSL0814	Putative RND family acriflavine resistance	[TP0840-TP0965 (0.8653204)]
COG0477	COG0845	BPSL2951	BPSL2951	Putative membrane protein	BPSL1268	BPSL1268	Putative transport system, membrane protein	[TP0840-TP0965 (0.8653204)]
COG0477	COG0845	BPSL2007	BPSL2007	Putative membrane protein	BPSL2234	BPSL2234	Putative exported protein	[TP0840-TP0965 (0.8653204)]
COG0477	COG0845	BPSS1329	BPSS1329	Putative MFS family transport protein	BPSL2234	BPSL2234	Putative exported protein	[TP0840-TP0965 (0.8653204)]
COG0477	COG0845	BPSL2033	BPSL2033	Putative transport-related membrane protein	BPSL1665	BPSL1665	Putative toxin-related secretion protein	[TP0840-TP0965 (0.8653204)]
COG0477	COG0845	BPSS0538	BPSS0538	Putative transport protein	BPSL2234	BPSL2234	Putative exported protein	[TP0840-TP0965 (0.8653204)]
COG0477	COG0845	BPSS1418	BPSS1418	Putative transmembrane permease transporter	BPSL2234	BPSL2234	Putative exported protein	[TP0840-TP0965 (0.8653204)]
COG0477	COG0845	BPSL1018	BPSL1018	Putative permease transmembrane protein	BPSL1665	BPSL1665	Putative toxin-related secretion protein	[TP0840-TP0965 (0.8653204)]
COG0477	COG0845	BPSS0782	BPSS0782	Putative sugar transport protein	BPSL3092	BPSL3092	Putative bacteriocin secretion protein	[TP0840-TP0965 (0.8653204)]
COG0477	COG0845	BPSL2180	BPSL2180	Putative membrane protein	BPSS1042	BPSS1042	Putative cobalt-zinc-cadmium resistance protein	[TP0840-TP0965 (0.8653204)]
COG0477	COG0845	BPSS0503	BPSS0503	Putative transporter protein	BPSS1930	BPSS1930	Putative ABC transport system, exported protein	[TP0840-TP0965 (0.8653204)]
COG0477	COG0845	BPSS2155	BPSS2155	Putative MFS family transporter	BPSL1804	BPSL1804	Multidrug efflux system putative membrane fusion	[TP0840-TP0965 (0.8653204)]
COG0477	COG0845	BPSL2951	BPSL2951	Putative membrane protein	BPSL1568	BPSL1568	Putative lipoprotein {UniProtKB/TrEMBL:Q63UM8}	[TP0840-TP0965 (0.8653204)]
COG0477	COG0845	BPSL2126	BPSL2126	Putative transport-related, membrane protein	BPSL1268	BPSL1268	Putative transport system, membrane protein	[TP0840-TP0965 (0.8653204)]
COG0477	COG0845	BPSL3082	BPSL3082	Putative membrane protein	BPSL0308	BPSL0308	Putative exported protein	[TP0840-TP0965 (0.8653204)]
COG0477	COG0845	BPSL2740	BPSL2740	4-hydroxybenzoate transporter	BPSS1937	BPSS1937	Putative ABC transport system, exported protein	[TP0840-TP0965 (0.8653204)]
COG0477	COG0845	BPSS0437	BPSS0437	Putative transporter protein	BPSS1118	BPSS1118	Putative HlyD family protein	[TP0840-TP0965 (0.8653204)]
COG0477	COG0845	BPSS1230	BPSS1230	Putative transport protein	BPSL1568	BPSL1568	Putative lipoprotein {UniProtKB/TrEMBL:Q63UM8}	[TP0840-TP0965 (0.8653204)]
COG0477	COG0845	BPSL1184	BPSL1184	Putative sugar-related transport, membrane	BPSS1283	BPSS1283	Putative membrane protein	[TP0840-TP0965 (0.8653204)]
COG0477	COG0845	BPSS1252	BPSS1252	Putative inner membrane transport protein	BPSL1665	BPSL1665	Putative toxin-related secretion protein	[TP0840-TP0965 (0.8653204)]
COG0477	COG0845	BPSL2620	BPSL2620	MFS-family transport protein	BPSS1042	BPSS1042	Putative cobalt-zinc-cadmium resistance protein	[TP0840-TP0965 (0.8653204)]
COG0477	COG0845	BPSS0538	BPSS0538	Putative transport protein	BPSL1268	BPSL1268	Putative transport system, membrane protein	[TP0840-TP0965 (0.8653204)]
COG0477	COG0845	BPSL0474	BPSL0474	Putative transporter protein	BPSL2234	BPSL2234	Putative exported protein	[TP0840-TP0965 (0.8653204)]
COG0477	COG0845	BPSS0216	BPSS0216	Putative membrane protein	BPSL1804	BPSL1804	Multidrug efflux system putative membrane fusion	[TP0840-TP0965 (0.8653204)]
COG0477	COG0845	BPSL1576	BPSL1576	Putative transport related, membrane protein	BPSL2234	BPSL2234	Putative exported protein	[TP0840-TP0965 (0.8653204)]
COG0477	COG0845	BPSL1346	BPSL1346	Putative membrane protein	BPSL1568	BPSL1568	Putative lipoprotein {UniProtKB/TrEMBL:Q63UM8}	[TP0840-TP0965 (0.8653204)]
COG0477	COG0845	BPSL0248	BPSL0248	Putative transporter protein	BPSS0625	BPSS0625	Putative drug-efflux protein	[TP0840-TP0965 (0.8653204)]
COG0477	COG0845	BPSL2007	BPSL2007	Putative membrane protein	BPSS1042	BPSS1042	Putative cobalt-zinc-cadmium resistance protein	[TP0840-TP0965 (0.8653204)]
COG0477	COG0845	BPSL0474	BPSL0474	Putative transporter protein	BPSL0814	BPSL0814	Putative RND family acriflavine resistance	[TP0840-TP0965 (0.8653204)]
COG0477	COG0845	BPSS0670	BPSS0670	Putative transporter protein	BPSS0292	BPSS0292	Putative multidrug efflux system exported protein	[TP0840-TP0965 (0.8653204)]
COG0477	COG0845	BPSS1558	BPSS1558	Alpha-ketoglutarate permease	BPSL3092	BPSL3092	Putative bacteriocin secretion protein	[TP0840-TP0965 (0.8653204)]
COG0477	COG0845	BPSS0762	BPSS0762	Putative transporter protein	BPSL2234	BPSL2234	Putative exported protein	[TP0840-TP0965 (0.8653204)]
COG0477	COG0845	BPSS0126	BPSS0126	Putative transport system, membrane protein	BPSL0308	BPSL0308	Putative exported protein	[TP0840-TP0965 (0.8653204)]
COG0477	COG0845	BPSS1458	BPSS1458	Putative MFS family transport protein	BPSS1118	BPSS1118	Putative HlyD family protein	[TP0840-TP0965 (0.8653204)]
COG0477	COG0845	BPSS1656	BPSS1656	Putative membrane protein	BPSS0625	BPSS0625	Putative drug-efflux protein	[TP0840-TP0965 (0.8653204)]
COG0477	COG0845	BPSL2007	BPSL2007	Putative membrane protein	BPSS0292	BPSS0292	Putative multidrug efflux system exported protein	[TP0840-TP0965 (0.8653204)]
COG0477	COG0845	BPSL1018	BPSL1018	Putative permease transmembrane protein	BPSS1283	BPSS1283	Putative membrane protein	[TP0840-TP0965 (0.8653204)]
COG0477	COG0845	BPSL1184	BPSL1184	Putative sugar-related transport, membrane	BPSS1118	BPSS1118	Putative HlyD family protein	[TP0840-TP0965 (0.8653204)]
COG0477	COG0845	BPSL2021	BPSL2021	Putative drug-resistance related membrane protein	BPSL0814	BPSL0814	Putative RND family acriflavine resistance	[TP0840-TP0965 (0.8653204)]
COG0477	COG0845	BPSL2007	BPSL2007	Putative membrane protein	BPSL0814	BPSL0814	Putative RND family acriflavine resistance	[TP0840-TP0965 (0.8653204)]
COG0477	COG0845	BPSL0195	BPSL0195	Putative membrane protein	BPSL1804	BPSL1804	Multidrug efflux system putative membrane fusion	[TP0840-TP0965 (0.8653204)]
COG0477	COG0845	BPSL0625	BPSL0625	Putative transport protein	BPSL0308	BPSL0308	Putative exported protein	[TP0840-TP0965 (0.8653204)]
COG0477	COG0845	BPSS1851	BPSS1851	Putative transport-related membrane protein	BPSS0625	BPSS0625	Putative drug-efflux protein	[TP0840-TP0965 (0.8653204)]
COG0477	COG0845	BPSL2951	BPSL2951	Putative membrane protein	BPSL2234	BPSL2234	Putative exported protein	[TP0840-TP0965 (0.8653204)]
COG0477	COG0845	BPSS0326	BPSS0326	Putative transport-related membrane protein	BPSS1937	BPSS1937	Putative ABC transport system, exported protein	[TP0840-TP0965 (0.8653204)]
COG0477	COG0845	BPSL1977	BPSL1977	Putative fosmidomycin resistance protein	BPSL3092	BPSL3092	Putative bacteriocin secretion protein	[TP0840-TP0965 (0.8653204)]
COG0477	COG0845	BPSS2154	BPSS2154	Putative MFS family transporter	BPSS0625	BPSS0625	Putative drug-efflux protein	[TP0840-TP0965 (0.8653204)]
COG0477	COG0845	BPSS0437	BPSS0437	Putative transporter protein	BPSL1665	BPSL1665	Putative toxin-related secretion protein	[TP0840-TP0965 (0.8653204)]
COG0477	COG0845	BPSS1418	BPSS1418	Putative transmembrane permease transporter	BPSL3092	BPSL3092	Putative bacteriocin secretion protein	[TP0840-TP0965 (0.8653204)]
COG0477	COG0845	BPSL2873	BPSL2873	Putative membrane protein	BPSL2234	BPSL2234	Putative exported protein	[TP0840-TP0965 (0.8653204)]
COG0477	COG0845	BPSL1977	BPSL1977	Putative fosmidomycin resistance protein	BPSS1042	BPSS1042	Putative cobalt-zinc-cadmium resistance protein	[TP0840-TP0965 (0.8653204)]
COG0477	COG0845	BPSS1037	BPSS1037	Putative sugar transport protein	BPSL2234	BPSL2234	Putative exported protein	[TP0840-TP0965 (0.8653204)]
COG0477	COG0845	BPSL2180	BPSL2180	Putative membrane protein	BPSL1568	BPSL1568	Putative lipoprotein {UniProtKB/TrEMBL:Q63UM8}	[TP0840-TP0965 (0.8653204)]
COG0477	COG0845	BPSL1881	BPSL1881	Putative metabolite transport, membrane protein	BPSS0292	BPSS0292	Putative multidrug efflux system exported protein	[TP0840-TP0965 (0.8653204)]
COG0477	COG0845	BPSS1350	BPSS1350	Putative efflux/sugar transport/multidrug	BPSS1937	BPSS1937	Putative ABC transport system, exported protein	[TP0840-TP0965 (0.8653204)]
COG0477	COG0845	BPSS1357	BPSS1357	Putative MFS sugar transporter	BPSS1930	BPSS1930	Putative ABC transport system, exported protein	[TP0840-TP0965 (0.8653204)]
COG0477	COG0845	BPSS0594	BPSS0594	Putative membrane protein	BPSL0308	BPSL0308	Putative exported protein	[TP0840-TP0965 (0.8653204)]
COG0477	COG0845	BPSL1184	BPSL1184	Putative sugar-related transport, membrane	BPSS1042	BPSS1042	Putative cobalt-zinc-cadmium resistance protein	[TP0840-TP0965 (0.8653204)]
COG0477	COG0845	BPSL3283	BPSL3283	Putative membrane protein	BPSL3092	BPSL3092	Putative bacteriocin secretion protein	[TP0840-TP0965 (0.8653204)]
COG0477	COG0845	BPSL2713	BPSL2713	Putative membrane transport protein	BPSL1665	BPSL1665	Putative toxin-related secretion protein	[TP0840-TP0965 (0.8653204)]
COG0477	COG0845	BPSS0147	BPSS0147	Putative transporter protein	BPSS1937	BPSS1937	Putative ABC transport system, exported protein	[TP0840-TP0965 (0.8653204)]
COG0477	COG0845	BPSS1011	BPSS1011	Putative transmembrane transport protein	BPSS1042	BPSS1042	Putative cobalt-zinc-cadmium resistance protein	[TP0840-TP0965 (0.8653204)]
COG0477	COG0845	BPSL0546	BPSL0546	Putative transporter protein	BPSS0625	BPSS0625	Putative drug-efflux protein	[TP0840-TP0965 (0.8653204)]
COG0477	COG0845	BPSS1357	BPSS1357	Putative MFS sugar transporter	BPSS1118	BPSS1118	Putative HlyD family protein	[TP0840-TP0965 (0.8653204)]
COG0477	COG0845	BPSS0842	BPSS0842	Putative transporter protein	BPSS0625	BPSS0625	Putative drug-efflux protein	[TP0840-TP0965 (0.8653204)]
COG0477	COG0845	BPSL2180	BPSL2180	Putative membrane protein	BPSL3092	BPSL3092	Putative bacteriocin secretion protein	[TP0840-TP0965 (0.8653204)]
COG0477	COG0845	BPSL2534	BPSL2534	Citrate-proton symporter	BPSL1665	BPSL1665	Putative toxin-related secretion protein	[TP0840-TP0965 (0.8653204)]
COG0477	COG0845	BPSL0248	BPSL0248	Putative transporter protein	BPSL0308	BPSL0308	Putative exported protein	[TP0840-TP0965 (0.8653204)]
COG0477	COG0845	BPSL1915	BPSL1915	Putative multidrug resistance protein B	BPSS1930	BPSS1930	Putative ABC transport system, exported protein	[TP0840-TP0965 (0.8653204)]
COG0477	COG0845	BPSS0326	BPSS0326	Putative transport-related membrane protein	BPSL2234	BPSL2234	Putative exported protein	[TP0840-TP0965 (0.8653204)]
COG0477	COG0845	BPSL1735	BPSL1735	Putative transport system membrane protein	BPSS1937	BPSS1937	Putative ABC transport system, exported protein	[TP0840-TP0965 (0.8653204)]
COG0477	COG0845	BPSS0272	BPSS0272	Putative transporter protein	BPSS1042	BPSS1042	Putative cobalt-zinc-cadmium resistance protein	[TP0840-TP0965 (0.8653204)]
COG0477	COG0845	BPSL1576	BPSL1576	Putative transport related, membrane protein	BPSS1118	BPSS1118	Putative HlyD family protein	[TP0840-TP0965 (0.8653204)]
COG0477	COG0845	BPSS0594	BPSS0594	Putative membrane protein	BPSL1268	BPSL1268	Putative transport system, membrane protein	[TP0840-TP0965 (0.8653204)]
COG0477	COG0845	BPSL1346	BPSL1346	Putative membrane protein	BPSL1268	BPSL1268	Putative transport system, membrane protein	[TP0840-TP0965 (0.8653204)]
COG0477	COG0845	BPSS2267	BPSS2267	Putative membrane protein	BPSL0814	BPSL0814	Putative RND family acriflavine resistance	[TP0840-TP0965 (0.8653204)]
COG0477	COG0845	BPSS0061	BPSS0061	Alpha-ketoglutarate permease	BPSS1283	BPSS1283	Putative membrane protein	[TP0840-TP0965 (0.8653204)]
COG0477	COG0845	BPSL1677	BPSL1677	Putative transport-related, integral membrane	BPSS1042	BPSS1042	Putative cobalt-zinc-cadmium resistance protein	[TP0840-TP0965 (0.8653204)]
COG0477	COG0845	BPSS1475	BPSS1475	Putative transmembrane sugar transporter	BPSS1042	BPSS1042	Putative cobalt-zinc-cadmium resistance protein	[TP0840-TP0965 (0.8653204)]
COG0477	COG0845	BPSL2740	BPSL2740	4-hydroxybenzoate transporter	BPSS1118	BPSS1118	Putative HlyD family protein	[TP0840-TP0965 (0.8653204)]
COG0477	COG0845	BPSL1915	BPSL1915	Putative multidrug resistance protein B	BPSL0308	BPSL0308	Putative exported protein	[TP0840-TP0965 (0.8653204)]
COG0477	COG0845	BPSL1915	BPSL1915	Putative multidrug resistance protein B	BPSS0625	BPSS0625	Putative drug-efflux protein	[TP0840-TP0965 (0.8653204)]
COG0477	COG0845	BPSL3082	BPSL3082	Putative membrane protein	BPSS1937	BPSS1937	Putative ABC transport system, exported protein	[TP0840-TP0965 (0.8653204)]
COG0477	COG0845	BPSS0272	BPSS0272	Putative transporter protein	BPSS1930	BPSS1930	Putative ABC transport system, exported protein	[TP0840-TP0965 (0.8653204)]
COG0477	COG0845	BPSS0061	BPSS0061	Alpha-ketoglutarate permease	BPSL3092	BPSL3092	Putative bacteriocin secretion protein	[TP0840-TP0965 (0.8653204)]
COG0477	COG0845	BPSL2021	BPSL2021	Putative drug-resistance related membrane protein	BPSL0308	BPSL0308	Putative exported protein	[TP0840-TP0965 (0.8653204)]
COG0477	COG0845	BPSL0022	BPSL0022	Putative transporter protein	BPSL1665	BPSL1665	Putative toxin-related secretion protein	[TP0840-TP0965 (0.8653204)]
COG0477	COG0845	BPSS0342	BPSS0342	Putative sugar transport-related, membrane	BPSL0814	BPSL0814	Putative RND family acriflavine resistance	[TP0840-TP0965 (0.8653204)]
COG0477	COG0845	BPSL2873	BPSL2873	Putative membrane protein	BPSS1283	BPSS1283	Putative membrane protein	[TP0840-TP0965 (0.8653204)]
COG0477	COG0845	BPSL2740	BPSL2740	4-hydroxybenzoate transporter	BPSL1268	BPSL1268	Putative transport system, membrane protein	[TP0840-TP0965 (0.8653204)]
COG0477	COG0845	BPSS0437	BPSS0437	Putative transporter protein	BPSL3092	BPSL3092	Putative bacteriocin secretion protein	[TP0840-TP0965 (0.8653204)]
COG0477	COG0845	BPSS0327	BPSS0327	Putative sugar transport-related, membrane	BPSL0814	BPSL0814	Putative RND family acriflavine resistance	[TP0840-TP0965 (0.8653204)]
COG0477	COG0845	BPSL2033	BPSL2033	Putative transport-related membrane protein	BPSS1930	BPSS1930	Putative ABC transport system, exported protein	[TP0840-TP0965 (0.8653204)]
COG0477	COG0845	BPSL1346	BPSL1346	Putative membrane protein	BPSL2234	BPSL2234	Putative exported protein	[TP0840-TP0965 (0.8653204)]
COG0477	COG0845	BPSL0218	BPSL0218	Putative transporter protein	BPSL0814	BPSL0814	Putative RND family acriflavine resistance	[TP0840-TP0965 (0.8653204)]
COG0477	COG0845	BPSS1851	BPSS1851	Putative transport-related membrane protein	BPSL1268	BPSL1268	Putative transport system, membrane protein	[TP0840-TP0965 (0.8653204)]
COG0477	COG0845	BPSL1075	BPSL1075	Putative transport system, integral membrane	BPSL3092	BPSL3092	Putative bacteriocin secretion protein	[TP0840-TP0965 (0.8653204)]
COG0477	COG0845	BPSL3082	BPSL3082	Putative membrane protein	BPSL0814	BPSL0814	Putative RND family acriflavine resistance	[TP0840-TP0965 (0.8653204)]
COG0477	COG0845	BPSL2951	BPSL2951	Putative membrane protein	BPSL1665	BPSL1665	Putative toxin-related secretion protein	[TP0840-TP0965 (0.8653204)]
COG0477	COG0845	BPSL0218	BPSL0218	Putative transporter protein	BPSL1665	BPSL1665	Putative toxin-related secretion protein	[TP0840-TP0965 (0.8653204)]
COG0477	COG0845	BPSS0147	BPSS0147	Putative transporter protein	BPSL1268	BPSL1268	Putative transport system, membrane protein	[TP0840-TP0965 (0.8653204)]
COG0477	COG0845	BPSL1075	BPSL1075	Putative transport system, integral membrane	BPSS1042	BPSS1042	Putative cobalt-zinc-cadmium resistance protein	[TP0840-TP0965 (0.8653204)]
COG0477	COG0845	BPSL2737	BPSL2737	MFS-family membrane transport protein	BPSS1930	BPSS1930	Putative ABC transport system, exported protein	[TP0840-TP0965 (0.8653204)]
COG0477	COG0845	BPSS1011	BPSS1011	Putative transmembrane transport protein	BPSS1930	BPSS1930	Putative ABC transport system, exported protein	[TP0840-TP0965 (0.8653204)]
COG0477	COG0845	BPSS1037	BPSS1037	Putative sugar transport protein	BPSS1283	BPSS1283	Putative membrane protein	[TP0840-TP0965 (0.8653204)]
COG0477	COG0845	BPSL1493	BPSL1493	Putative membrane protein	BPSL2234	BPSL2234	Putative exported protein	[TP0840-TP0965 (0.8653204)]
COG0477	COG0845	BPSS0342	BPSS0342	Putative sugar transport-related, membrane	BPSL0308	BPSL0308	Putative exported protein	[TP0840-TP0965 (0.8653204)]
COG0477	COG0845	BPSS2155	BPSS2155	Putative MFS family transporter	BPSL1665	BPSL1665	Putative toxin-related secretion protein	[TP0840-TP0965 (0.8653204)]
COG0477	COG0845	BPSS0842	BPSS0842	Putative transporter protein	BPSL3092	BPSL3092	Putative bacteriocin secretion protein	[TP0840-TP0965 (0.8653204)]
COG0477	COG0845	BPSL0022	BPSL0022	Putative transporter protein	BPSL1268	BPSL1268	Putative transport system, membrane protein	[TP0840-TP0965 (0.8653204)]
COG0477	COG0845	BPSL2021	BPSL2021	Putative drug-resistance related membrane protein	BPSS1937	BPSS1937	Putative ABC transport system, exported protein	[TP0840-TP0965 (0.8653204)]
COG0477	COG0845	BPSL1977	BPSL1977	Putative fosmidomycin resistance protein	BPSL1568	BPSL1568	Putative lipoprotein {UniProtKB/TrEMBL:Q63UM8}	[TP0840-TP0965 (0.8653204)]
COG0477	COG0845	BPSS1252	BPSS1252	Putative inner membrane transport protein	BPSL1268	BPSL1268	Putative transport system, membrane protein	[TP0840-TP0965 (0.8653204)]
COG0477	COG0845	BPSS1350	BPSS1350	Putative efflux/sugar transport/multidrug	BPSL1268	BPSL1268	Putative transport system, membrane protein	[TP0840-TP0965 (0.8653204)]
COG0477	COG0845	BPSS0216	BPSS0216	Putative membrane protein	BPSS1930	BPSS1930	Putative ABC transport system, exported protein	[TP0840-TP0965 (0.8653204)]
COG0477	COG0845	BPSS2154	BPSS2154	Putative MFS family transporter	BPSL1268	BPSL1268	Putative transport system, membrane protein	[TP0840-TP0965 (0.8653204)]
COG0477	COG0845	BPSS0782	BPSS0782	Putative sugar transport protein	BPSL1568	BPSL1568	Putative lipoprotein {UniProtKB/TrEMBL:Q63UM8}	[TP0840-TP0965 (0.8653204)]
COG0477	COG0845	BPSL0022	BPSL0022	Putative transporter protein	BPSL1568	BPSL1568	Putative lipoprotein {UniProtKB/TrEMBL:Q63UM8}	[TP0840-TP0965 (0.8653204)]
COG0477	COG0845	BPSL2126	BPSL2126	Putative transport-related, membrane protein	BPSL0308	BPSL0308	Putative exported protein	[TP0840-TP0965 (0.8653204)]
COG0477	COG0845	BPSS1475	BPSS1475	Putative transmembrane sugar transporter	BPSL1804	BPSL1804	Multidrug efflux system putative membrane fusion	[TP0840-TP0965 (0.8653204)]
COG0477	COG0845	BPSS0048	BPSS0048	4-hydroxybenzoate transporter	BPSL3092	BPSL3092	Putative bacteriocin secretion protein	[TP0840-TP0965 (0.8653204)]
COG0477	COG0845	BPSS1851	BPSS1851	Putative transport-related membrane protein	BPSL1568	BPSL1568	Putative lipoprotein {UniProtKB/TrEMBL:Q63UM8}	[TP0840-TP0965 (0.8653204)]
COG0477	COG0845	BPSL0845	BPSL0845	Putative transporter protein	BPSL0814	BPSL0814	Putative RND family acriflavine resistance	[TP0840-TP0965 (0.8653204)]
COG0477	COG0845	BPSS2154	BPSS2154	Putative MFS family transporter	BPSL2234	BPSL2234	Putative exported protein	[TP0840-TP0965 (0.8653204)]
COG0477	COG0845	BPSL1346	BPSL1346	Putative membrane protein	BPSS1042	BPSS1042	Putative cobalt-zinc-cadmium resistance protein	[TP0840-TP0965 (0.8653204)]
COG0477	COG0845	BPSL1346	BPSL1346	Putative membrane protein	BPSS0292	BPSS0292	Putative multidrug efflux system exported protein	[TP0840-TP0965 (0.8653204)]
COG0477	COG0845	BPSS2154	BPSS2154	Putative MFS family transporter	BPSS1937	BPSS1937	Putative ABC transport system, exported protein	[TP0840-TP0965 (0.8653204)]
COG0477	COG0845	BPSS2120	BPSS2120	Putative sugar transport/efflux pump	BPSS1937	BPSS1937	Putative ABC transport system, exported protein	[TP0840-TP0965 (0.8653204)]
COG0477	COG0845	BPSS0842	BPSS0842	Putative transporter protein	BPSL1568	BPSL1568	Putative lipoprotein {UniProtKB/TrEMBL:Q63UM8}	[TP0840-TP0965 (0.8653204)]
COG0477	COG0845	BPSS0326	BPSS0326	Putative transport-related membrane protein	BPSS1930	BPSS1930	Putative ABC transport system, exported protein	[TP0840-TP0965 (0.8653204)]
COG0477	COG0845	BPSL1339	BPSL1339	Putative proline/betaine transporter	BPSS1118	BPSS1118	Putative HlyD family protein	[TP0840-TP0965 (0.8653204)]
COG0477	COG0845	BPSL1018	BPSL1018	Putative permease transmembrane protein	BPSS0625	BPSS0625	Putative drug-efflux protein	[TP0840-TP0965 (0.8653204)]
COG0477	COG0845	BPSL1881	BPSL1881	Putative metabolite transport, membrane protein	BPSS1118	BPSS1118	Putative HlyD family protein	[TP0840-TP0965 (0.8653204)]
COG0477	COG0845	BPSS0147	BPSS0147	Putative transporter protein	BPSL2234	BPSL2234	Putative exported protein	[TP0840-TP0965 (0.8653204)]
COG0477	COG0845	BPSS0538	BPSS0538	Putative transport protein	BPSL1568	BPSL1568	Putative lipoprotein {UniProtKB/TrEMBL:Q63UM8}	[TP0840-TP0965 (0.8653204)]
COG0477	COG0845	BPSL2534	BPSL2534	Citrate-proton symporter	BPSS1283	BPSS1283	Putative membrane protein	[TP0840-TP0965 (0.8653204)]
COG0477	COG0845	BPSL3251	BPSL3251	Putative inner membrane transport protein	BPSL1665	BPSL1665	Putative toxin-related secretion protein	[TP0840-TP0965 (0.8653204)]
COG0477	COG0845	BPSS0327	BPSS0327	Putative sugar transport-related, membrane	BPSS1042	BPSS1042	Putative cobalt-zinc-cadmium resistance protein	[TP0840-TP0965 (0.8653204)]
COG0477	COG0845	BPSS0907	BPSS0907	Putative transport protein	BPSS1118	BPSS1118	Putative HlyD family protein	[TP0840-TP0965 (0.8653204)]
COG0477	COG0845	BPSL2327	BPSL2327	Putative transporter protein	BPSL0308	BPSL0308	Putative exported protein	[TP0840-TP0965 (0.8653204)]
COG0477	COG0845	BPSL0773	BPSL0773	Putative transmembrane transport protein	BPSS0625	BPSS0625	Putative drug-efflux protein	[TP0840-TP0965 (0.8653204)]
COG0477	COG0845	BPSL1825	BPSL1825	Putative ABC transport system, permease protein	BPSL1268	BPSL1268	Putative transport system, membrane protein	[TP0840-TP0965 (0.8653204)]
COG0477	COG0845	BPSS0988	BPSS0988	Putative membrane protein	BPSS1937	BPSS1937	Putative ABC transport system, exported protein	[TP0840-TP0965 (0.8653204)]
COG0477	COG0845	BPSS0922	BPSS0922	Putative transporter protein	BPSL1568	BPSL1568	Putative lipoprotein {UniProtKB/TrEMBL:Q63UM8}	[TP0840-TP0965 (0.8653204)]
COG0477	COG0845	BPSS2206	BPSS2206	Putative transport related, membrane protein	BPSL2234	BPSL2234	Putative exported protein	[TP0840-TP0965 (0.8653204)]
COG0477	COG0845	BPSL1075	BPSL1075	Putative transport system, integral membrane	BPSS0625	BPSS0625	Putative drug-efflux protein	[TP0840-TP0965 (0.8653204)]
COG0477	COG0845	BPSS0907	BPSS0907	Putative transport protein	BPSL2234	BPSL2234	Putative exported protein	[TP0840-TP0965 (0.8653204)]
COG0477	COG0845	BPSL1339	BPSL1339	Putative proline/betaine transporter	BPSL1568	BPSL1568	Putative lipoprotein {UniProtKB/TrEMBL:Q63UM8}	[TP0840-TP0965 (0.8653204)]
COG0477	COG0845	BPSL2231	BPSL2231	Putative membrane protein	BPSS0625	BPSS0625	Putative drug-efflux protein	[TP0840-TP0965 (0.8653204)]
COG0477	COG0845	BPSS0503	BPSS0503	Putative transporter protein	BPSS0625	BPSS0625	Putative drug-efflux protein	[TP0840-TP0965 (0.8653204)]
COG0477	COG0845	BPSS1215	BPSS1215	Putative sugar transporter	BPSL2234	BPSL2234	Putative exported protein	[TP0840-TP0965 (0.8653204)]
COG0477	COG0845	BPSS1268	BPSS1268	Putative efflux system protein	BPSL3092	BPSL3092	Putative bacteriocin secretion protein	[TP0840-TP0965 (0.8653204)]
COG0477	COG0845	BPSL0888	BPSL0888	Putative transporter protein	BPSL0814	BPSL0814	Putative RND family acriflavine resistance	[TP0840-TP0965 (0.8653204)]
COG0477	COG0845	BPSL2180	BPSL2180	Putative membrane protein	BPSL0814	BPSL0814	Putative RND family acriflavine resistance	[TP0840-TP0965 (0.8653204)]
COG0477	COG0845	BPSS1215	BPSS1215	Putative sugar transporter	BPSL0814	BPSL0814	Putative RND family acriflavine resistance	[TP0840-TP0965 (0.8653204)]
COG0477	COG0845	BPSL1048	BPSL1048	Putative sugar transport, integral membrane	BPSL1268	BPSL1268	Putative transport system, membrane protein	[TP0840-TP0965 (0.8653204)]
COG0477	COG0845	BPSL1963	BPSL1963	Putative membrane protein	BPSS1042	BPSS1042	Putative cobalt-zinc-cadmium resistance protein	[TP0840-TP0965 (0.8653204)]
COG0477	COG0845	BPSS0437	BPSS0437	Putative transporter protein	BPSL1268	BPSL1268	Putative transport system, membrane protein	[TP0840-TP0965 (0.8653204)]
COG0477	COG0845	BPSS2120	BPSS2120	Putative sugar transport/efflux pump	BPSS0292	BPSS0292	Putative multidrug efflux system exported protein	[TP0840-TP0965 (0.8653204)]
COG0477	COG0845	BPSS0327	BPSS0327	Putative sugar transport-related, membrane	BPSS1118	BPSS1118	Putative HlyD family protein	[TP0840-TP0965 (0.8653204)]
COG0477	COG0845	BPSL1963	BPSL1963	Putative membrane protein	BPSL1665	BPSL1665	Putative toxin-related secretion protein	[TP0840-TP0965 (0.8653204)]
COG0477	COG0845	BPSS0782	BPSS0782	Putative sugar transport protein	BPSL1268	BPSL1268	Putative transport system, membrane protein	[TP0840-TP0965 (0.8653204)]
COG0477	COG0845	BPSL1493	BPSL1493	Putative membrane protein	BPSL3092	BPSL3092	Putative bacteriocin secretion protein	[TP0840-TP0965 (0.8653204)]
COG0477	COG0845	BPSS0048	BPSS0048	4-hydroxybenzoate transporter	BPSS1042	BPSS1042	Putative cobalt-zinc-cadmium resistance protein	[TP0840-TP0965 (0.8653204)]
COG0477	COG0845	BPSL0474	BPSL0474	Putative transporter protein	BPSL1568	BPSL1568	Putative lipoprotein {UniProtKB/TrEMBL:Q63UM8}	[TP0840-TP0965 (0.8653204)]
COG0477	COG0845	BPSL0773	BPSL0773	Putative transmembrane transport protein	BPSL1268	BPSL1268	Putative transport system, membrane protein	[TP0840-TP0965 (0.8653204)]
COG0477	COG0845	BPSS0342	BPSS0342	Putative sugar transport-related, membrane	BPSL1268	BPSL1268	Putative transport system, membrane protein	[TP0840-TP0965 (0.8653204)]
COG0477	COG0845	BPSS2206	BPSS2206	Putative transport related, membrane protein	BPSS1283	BPSS1283	Putative membrane protein	[TP0840-TP0965 (0.8653204)]
COG0477	COG0845	BPSS0782	BPSS0782	Putative sugar transport protein	BPSL2234	BPSL2234	Putative exported protein	[TP0840-TP0965 (0.8653204)]
COG0477	COG0845	BPSL2713	BPSL2713	Putative membrane transport protein	BPSS1937	BPSS1937	Putative ABC transport system, exported protein	[TP0840-TP0965 (0.8653204)]
COG0477	COG0845	BPSS1418	BPSS1418	Putative transmembrane permease transporter	BPSL1804	BPSL1804	Multidrug efflux system putative membrane fusion	[TP0840-TP0965 (0.8653204)]
COG0477	COG0845	BPSS0907	BPSS0907	Putative transport protein	BPSS1937	BPSS1937	Putative ABC transport system, exported protein	[TP0840-TP0965 (0.8653204)]
COG0477	COG0845	BPSS0782	BPSS0782	Putative sugar transport protein	BPSS1118	BPSS1118	Putative HlyD family protein	[TP0840-TP0965 (0.8653204)]
COG0477	COG0845	BPSL2620	BPSL2620	MFS-family transport protein	BPSL3092	BPSL3092	Putative bacteriocin secretion protein	[TP0840-TP0965 (0.8653204)]
COG0477	COG0845	BPSL0195	BPSL0195	Putative membrane protein	BPSL3092	BPSL3092	Putative bacteriocin secretion protein	[TP0840-TP0965 (0.8653204)]
COG0477	COG0845	BPSS0327	BPSS0327	Putative sugar transport-related, membrane	BPSL1665	BPSL1665	Putative toxin-related secretion protein	[TP0840-TP0965 (0.8653204)]
COG0477	COG0845	BPSL0625	BPSL0625	Putative transport protein	BPSL1665	BPSL1665	Putative toxin-related secretion protein	[TP0840-TP0965 (0.8653204)]
COG0477	COG0845	BPSL1677	BPSL1677	Putative transport-related, integral membrane	BPSL0308	BPSL0308	Putative exported protein	[TP0840-TP0965 (0.8653204)]
COG0477	COG0845	BPSL1339	BPSL1339	Putative proline/betaine transporter	BPSL3092	BPSL3092	Putative bacteriocin secretion protein	[TP0840-TP0965 (0.8653204)]
COG0477	COG0845	BPSS1475	BPSS1475	Putative transmembrane sugar transporter	BPSS1937	BPSS1937	Putative ABC transport system, exported protein	[TP0840-TP0965 (0.8653204)]
COG0477	COG0845	BPSL3283	BPSL3283	Putative membrane protein	BPSS0292	BPSS0292	Putative multidrug efflux system exported protein	[TP0840-TP0965 (0.8653204)]
COG0477	COG0845	BPSS2155	BPSS2155	Putative MFS family transporter	BPSS1042	BPSS1042	Putative cobalt-zinc-cadmium resistance protein	[TP0840-TP0965 (0.8653204)]
COG0477	COG0845	BPSL1881	BPSL1881	Putative metabolite transport, membrane protein	BPSL1568	BPSL1568	Putative lipoprotein {UniProtKB/TrEMBL:Q63UM8}	[TP0840-TP0965 (0.8653204)]
COG0477	COG0845	BPSS2155	BPSS2155	Putative MFS family transporter	BPSS1930	BPSS1930	Putative ABC transport system, exported protein	[TP0840-TP0965 (0.8653204)]
COG0477	COG0845	BPSS0216	BPSS0216	Putative membrane protein	BPSL0814	BPSL0814	Putative RND family acriflavine resistance	[TP0840-TP0965 (0.8653204)]
COG0477	COG0845	BPSS1037	BPSS1037	Putative sugar transport protein	BPSL3092	BPSL3092	Putative bacteriocin secretion protein	[TP0840-TP0965 (0.8653204)]
COG0477	COG0845	BPSL3082	BPSL3082	Putative membrane protein	BPSL1804	BPSL1804	Multidrug efflux system putative membrane fusion	[TP0840-TP0965 (0.8653204)]
COG0477	COG0845	BPSS0538	BPSS0538	Putative transport protein	BPSS0292	BPSS0292	Putative multidrug efflux system exported protein	[TP0840-TP0965 (0.8653204)]
COG0477	COG0845	BPSL0773	BPSL0773	Putative transmembrane transport protein	BPSS1042	BPSS1042	Putative cobalt-zinc-cadmium resistance protein	[TP0840-TP0965 (0.8653204)]
COG0477	COG0845	BPSL1825	BPSL1825	Putative ABC transport system, permease protein	BPSL0308	BPSL0308	Putative exported protein	[TP0840-TP0965 (0.8653204)]
COG0477	COG0845	BPSL1339	BPSL1339	Putative proline/betaine transporter	BPSS1283	BPSS1283	Putative membrane protein	[TP0840-TP0965 (0.8653204)]
COG0477	COG0845	BPSS0272	BPSS0272	Putative transporter protein	BPSS1283	BPSS1283	Putative membrane protein	[TP0840-TP0965 (0.8653204)]
COG0477	COG0845	BPSL2740	BPSL2740	4-hydroxybenzoate transporter	BPSL2234	BPSL2234	Putative exported protein	[TP0840-TP0965 (0.8653204)]
COG0477	COG0845	BPSL0195	BPSL0195	Putative membrane protein	BPSS0292	BPSS0292	Putative multidrug efflux system exported protein	[TP0840-TP0965 (0.8653204)]
COG0477	COG0845	BPSL0022	BPSL0022	Putative transporter protein	BPSS1283	BPSS1283	Putative membrane protein	[TP0840-TP0965 (0.8653204)]
COG0477	COG0845	BPSS0762	BPSS0762	Putative transporter protein	BPSL1804	BPSL1804	Multidrug efflux system putative membrane fusion	[TP0840-TP0965 (0.8653204)]
COG0477	COG0845	BPSS0437	BPSS0437	Putative transporter protein	BPSL1568	BPSL1568	Putative lipoprotein {UniProtKB/TrEMBL:Q63UM8}	[TP0840-TP0965 (0.8653204)]
COG0477	COG0845	BPSL1493	BPSL1493	Putative membrane protein	BPSL1804	BPSL1804	Multidrug efflux system putative membrane fusion	[TP0840-TP0965 (0.8653204)]
COG0477	COG0845	BPSL1184	BPSL1184	Putative sugar-related transport, membrane	BPSL1268	BPSL1268	Putative transport system, membrane protein	[TP0840-TP0965 (0.8653204)]
COG0477	COG0845	BPSS1644	BPSS1644	Putative membrane protein	BPSL2234	BPSL2234	Putative exported protein	[TP0840-TP0965 (0.8653204)]
COG0477	COG0845	BPSS0842	BPSS0842	Putative transporter protein	BPSS1042	BPSS1042	Putative cobalt-zinc-cadmium resistance protein	[TP0840-TP0965 (0.8653204)]
COG0477	COG0845	BPSS0762	BPSS0762	Putative transporter protein	BPSL0308	BPSL0308	Putative exported protein	[TP0840-TP0965 (0.8653204)]
COG0477	COG0845	BPSS0061	BPSS0061	Alpha-ketoglutarate permease	BPSL1568	BPSL1568	Putative lipoprotein {UniProtKB/TrEMBL:Q63UM8}	[TP0840-TP0965 (0.8653204)]
COG0477	COG0845	BPSL2620	BPSL2620	MFS-family transport protein	BPSS1283	BPSS1283	Putative membrane protein	[TP0840-TP0965 (0.8653204)]
COG0477	COG0845	BPSS0988	BPSS0988	Putative membrane protein	BPSL2234	BPSL2234	Putative exported protein	[TP0840-TP0965 (0.8653204)]
COG0477	COG0845	BPSS1458	BPSS1458	Putative MFS family transport protein	BPSL3092	BPSL3092	Putative bacteriocin secretion protein	[TP0840-TP0965 (0.8653204)]
COG0477	COG0845	BPSL2534	BPSL2534	Citrate-proton symporter	BPSS1118	BPSS1118	Putative HlyD family protein	[TP0840-TP0965 (0.8653204)]
COG0477	COG0845	BPSL0218	BPSL0218	Putative transporter protein	BPSS0625	BPSS0625	Putative drug-efflux protein	[TP0840-TP0965 (0.8653204)]
COG0477	COG0845	BPSS1418	BPSS1418	Putative transmembrane permease transporter	BPSL0308	BPSL0308	Putative exported protein	[TP0840-TP0965 (0.8653204)]
COG0477	COG0845	BPSL0195	BPSL0195	Putative membrane protein	BPSL1268	BPSL1268	Putative transport system, membrane protein	[TP0840-TP0965 (0.8653204)]
COG0477	COG0845	BPSL0022	BPSL0022	Putative transporter protein	BPSS1937	BPSS1937	Putative ABC transport system, exported protein	[TP0840-TP0965 (0.8653204)]
COG0477	COG0845	BPSS0326	BPSS0326	Putative transport-related membrane protein	BPSS1118	BPSS1118	Putative HlyD family protein	[TP0840-TP0965 (0.8653204)]
COG0477	COG0845	BPSL1184	BPSL1184	Putative sugar-related transport, membrane	BPSL2234	BPSL2234	Putative exported protein	[TP0840-TP0965 (0.8653204)]
COG0477	COG0845	BPSS2123	BPSS2123	Putative transporter protein	BPSS1930	BPSS1930	Putative ABC transport system, exported protein	[TP0840-TP0965 (0.8653204)]
COG0477	COG0845	BPSL1075	BPSL1075	Putative transport system, integral membrane	BPSL0308	BPSL0308	Putative exported protein	[TP0840-TP0965 (0.8653204)]
COG0477	COG0845	BPSL1339	BPSL1339	Putative proline/betaine transporter	BPSL1804	BPSL1804	Multidrug efflux system putative membrane fusion	[TP0840-TP0965 (0.8653204)]
COG0477	COG0845	BPSL1915	BPSL1915	Putative multidrug resistance protein B	BPSL3092	BPSL3092	Putative bacteriocin secretion protein	[TP0840-TP0965 (0.8653204)]
COG0477	COG0845	BPSL0773	BPSL0773	Putative transmembrane transport protein	BPSL0814	BPSL0814	Putative RND family acriflavine resistance	[TP0840-TP0965 (0.8653204)]
COG0477	COG0845	BPSL1493	BPSL1493	Putative membrane protein	BPSS1937	BPSS1937	Putative ABC transport system, exported protein	[TP0840-TP0965 (0.8653204)]
COG0477	COG0845	BPSS1851	BPSS1851	Putative transport-related membrane protein	BPSL3092	BPSL3092	Putative bacteriocin secretion protein	[TP0840-TP0965 (0.8653204)]
COG0477	COG0845	BPSS2123	BPSS2123	Putative transporter protein	BPSL0814	BPSL0814	Putative RND family acriflavine resistance	[TP0840-TP0965 (0.8653204)]
COG0477	COG0845	BPSS0437	BPSS0437	Putative transporter protein	BPSS1937	BPSS1937	Putative ABC transport system, exported protein	[TP0840-TP0965 (0.8653204)]
COG0477	COG0845	BPSS0272	BPSS0272	Putative transporter protein	BPSS1118	BPSS1118	Putative HlyD family protein	[TP0840-TP0965 (0.8653204)]
COG0477	COG0845	BPSS1558	BPSS1558	Alpha-ketoglutarate permease	BPSL0308	BPSL0308	Putative exported protein	[TP0840-TP0965 (0.8653204)]
COG0477	COG0845	BPSS1558	BPSS1558	Alpha-ketoglutarate permease	BPSL1568	BPSL1568	Putative lipoprotein {UniProtKB/TrEMBL:Q63UM8}	[TP0840-TP0965 (0.8653204)]
COG0477	COG0845	BPSL3082	BPSL3082	Putative membrane protein	BPSS1283	BPSS1283	Putative membrane protein	[TP0840-TP0965 (0.8653204)]
COG0477	COG0845	BPSL2033	BPSL2033	Putative transport-related membrane protein	BPSS1042	BPSS1042	Putative cobalt-zinc-cadmium resistance protein	[TP0840-TP0965 (0.8653204)]
COG0477	COG0845	BPSL1677	BPSL1677	Putative transport-related, integral membrane	BPSL1665	BPSL1665	Putative toxin-related secretion protein	[TP0840-TP0965 (0.8653204)]
COG0477	COG0845	BPSS1128	BPSS1128	Major facilitator superfamily transporter homolog	BPSS1937	BPSS1937	Putative ABC transport system, exported protein	[TP0840-TP0965 (0.8653204)]
COG0477	COG0845	BPSS1350	BPSS1350	Putative efflux/sugar transport/multidrug	BPSL2234	BPSL2234	Putative exported protein	[TP0840-TP0965 (0.8653204)]
COG0477	COG0845	BPSL1977	BPSL1977	Putative fosmidomycin resistance protein	BPSL1665	BPSL1665	Putative toxin-related secretion protein	[TP0840-TP0965 (0.8653204)]
COG0477	COG0845	BPSS1350	BPSS1350	Putative efflux/sugar transport/multidrug	BPSS0292	BPSS0292	Putative multidrug efflux system exported protein	[TP0840-TP0965 (0.8653204)]
COG0477	COG0845	BPSL1576	BPSL1576	Putative transport related, membrane protein	BPSS1042	BPSS1042	Putative cobalt-zinc-cadmium resistance protein	[TP0840-TP0965 (0.8653204)]
COG0477	COG0845	BPSS0782	BPSS0782	Putative sugar transport protein	BPSS1283	BPSS1283	Putative membrane protein	[TP0840-TP0965 (0.8653204)]
COG0477	COG0845	BPSL1963	BPSL1963	Putative membrane protein	BPSS1937	BPSS1937	Putative ABC transport system, exported protein	[TP0840-TP0965 (0.8653204)]
COG0477	COG0845	BPSS0782	BPSS0782	Putative sugar transport protein	BPSL0814	BPSL0814	Putative RND family acriflavine resistance	[TP0840-TP0965 (0.8653204)]
COG0477	COG0845	BPSS1329	BPSS1329	Putative MFS family transport protein	BPSS1283	BPSS1283	Putative membrane protein	[TP0840-TP0965 (0.8653204)]
COG0477	COG0845	BPSS0503	BPSS0503	Putative transporter protein	BPSS1042	BPSS1042	Putative cobalt-zinc-cadmium resistance protein	[TP0840-TP0965 (0.8653204)]
COG0477	COG0845	BPSS2267	BPSS2267	Putative membrane protein	BPSL2234	BPSL2234	Putative exported protein	[TP0840-TP0965 (0.8653204)]
COG0477	COG0845	BPSS1166	BPSS1166	Putative transport/efflux protein	BPSS0292	BPSS0292	Putative multidrug efflux system exported protein	[TP0840-TP0965 (0.8653204)]
COG0477	COG0845	BPSL2951	BPSL2951	Putative membrane protein	BPSS0625	BPSS0625	Putative drug-efflux protein	[TP0840-TP0965 (0.8653204)]
COG0477	COG0845	BPSL0888	BPSL0888	Putative transporter protein	BPSL2234	BPSL2234	Putative exported protein	[TP0840-TP0965 (0.8653204)]
COG0477	COG0845	BPSS0216	BPSS0216	Putative membrane protein	BPSS1042	BPSS1042	Putative cobalt-zinc-cadmium resistance protein	[TP0840-TP0965 (0.8653204)]
COG0477	COG0845	BPSS0922	BPSS0922	Putative transporter protein	BPSS1930	BPSS1930	Putative ABC transport system, exported protein	[TP0840-TP0965 (0.8653204)]
COG0477	COG0845	BPSL1881	BPSL1881	Putative metabolite transport, membrane protein	BPSL1268	BPSL1268	Putative transport system, membrane protein	[TP0840-TP0965 (0.8653204)]
COG0477	COG0845	BPSS0216	BPSS0216	Putative membrane protein	BPSL1665	BPSL1665	Putative toxin-related secretion protein	[TP0840-TP0965 (0.8653204)]
COG0477	COG0845	BPSS0907	BPSS0907	Putative transport protein	BPSS1930	BPSS1930	Putative ABC transport system, exported protein	[TP0840-TP0965 (0.8653204)]
COG0477	COG0845	BPSL2620	BPSL2620	MFS-family transport protein	BPSL1804	BPSL1804	Multidrug efflux system putative membrane fusion	[TP0840-TP0965 (0.8653204)]
COG0477	COG0845	BPSS0437	BPSS0437	Putative transporter protein	BPSS0292	BPSS0292	Putative multidrug efflux system exported protein	[TP0840-TP0965 (0.8653204)]
COG0477	COG0845	BPSS1851	BPSS1851	Putative transport-related membrane protein	BPSS1283	BPSS1283	Putative membrane protein	[TP0840-TP0965 (0.8653204)]
COG0477	COG0845	BPSS1644	BPSS1644	Putative membrane protein	BPSS0625	BPSS0625	Putative drug-efflux protein	[TP0840-TP0965 (0.8653204)]
COG0477	COG0845	BPSS1037	BPSS1037	Putative sugar transport protein	BPSL1268	BPSL1268	Putative transport system, membrane protein	[TP0840-TP0965 (0.8653204)]
COG0477	COG0845	BPSS0782	BPSS0782	Putative sugar transport protein	BPSS1930	BPSS1930	Putative ABC transport system, exported protein	[TP0840-TP0965 (0.8653204)]
COG0477	COG0845	BPSL0845	BPSL0845	Putative transporter protein	BPSS0625	BPSS0625	Putative drug-efflux protein	[TP0840-TP0965 (0.8653204)]
COG0477	COG0845	BPSL1339	BPSL1339	Putative proline/betaine transporter	BPSS0625	BPSS0625	Putative drug-efflux protein	[TP0840-TP0965 (0.8653204)]
COG0477	COG0845	BPSL1296	BPSL1296	Putative membrane protein	BPSL0308	BPSL0308	Putative exported protein	[TP0840-TP0965 (0.8653204)]
COG0477	COG0845	BPSL1825	BPSL1825	Putative ABC transport system, permease protein	BPSS1042	BPSS1042	Putative cobalt-zinc-cadmium resistance protein	[TP0840-TP0965 (0.8653204)]
COG0477	COG0845	BPSS0594	BPSS0594	Putative membrane protein	BPSS1930	BPSS1930	Putative ABC transport system, exported protein	[TP0840-TP0965 (0.8653204)]
COG0477	COG0845	BPSS1166	BPSS1166	Putative transport/efflux protein	BPSS1283	BPSS1283	Putative membrane protein	[TP0840-TP0965 (0.8653204)]
COG0477	COG0845	BPSS1252	BPSS1252	Putative inner membrane transport protein	BPSS0292	BPSS0292	Putative multidrug efflux system exported protein	[TP0840-TP0965 (0.8653204)]
COG0477	COG0845	BPSL1977	BPSL1977	Putative fosmidomycin resistance protein	BPSS1283	BPSS1283	Putative membrane protein	[TP0840-TP0965 (0.8653204)]
COG0477	COG0845	BPSL0218	BPSL0218	Putative transporter protein	BPSS1118	BPSS1118	Putative HlyD family protein	[TP0840-TP0965 (0.8653204)]
COG0477	COG0845	BPSL1963	BPSL1963	Putative membrane protein	BPSL3092	BPSL3092	Putative bacteriocin secretion protein	[TP0840-TP0965 (0.8653204)]
COG0477	COG0845	BPSS0061	BPSS0061	Alpha-ketoglutarate permease	BPSL0814	BPSL0814	Putative RND family acriflavine resistance	[TP0840-TP0965 (0.8653204)]
COG0477	COG0845	BPSL2740	BPSL2740	4-hydroxybenzoate transporter	BPSL1568	BPSL1568	Putative lipoprotein {UniProtKB/TrEMBL:Q63UM8}	[TP0840-TP0965 (0.8653204)]
COG0477	COG0845	BPSL0845	BPSL0845	Putative transporter protein	BPSL1804	BPSL1804	Multidrug efflux system putative membrane fusion	[TP0840-TP0965 (0.8653204)]
COG0477	COG0845	BPSL2713	BPSL2713	Putative membrane transport protein	BPSL0308	BPSL0308	Putative exported protein	[TP0840-TP0965 (0.8653204)]
COG0477	COG0845	BPSS1268	BPSS1268	Putative efflux system protein	BPSS1118	BPSS1118	Putative HlyD family protein	[TP0840-TP0965 (0.8653204)]
COG0477	COG0845	BPSS0061	BPSS0061	Alpha-ketoglutarate permease	BPSL2234	BPSL2234	Putative exported protein	[TP0840-TP0965 (0.8653204)]
COG0477	COG0845	BPSL1977	BPSL1977	Putative fosmidomycin resistance protein	BPSS1118	BPSS1118	Putative HlyD family protein	[TP0840-TP0965 (0.8653204)]
COG0477	COG0845	BPSL0888	BPSL0888	Putative transporter protein	BPSS1283	BPSS1283	Putative membrane protein	[TP0840-TP0965 (0.8653204)]
COG0477	COG0845	BPSS0272	BPSS0272	Putative transporter protein	BPSL0814	BPSL0814	Putative RND family acriflavine resistance	[TP0840-TP0965 (0.8653204)]
COG0477	COG0845	BPSS1011	BPSS1011	Putative transmembrane transport protein	BPSS0292	BPSS0292	Putative multidrug efflux system exported protein	[TP0840-TP0965 (0.8653204)]
COG0477	COG0845	BPSL0625	BPSL0625	Putative transport protein	BPSS1937	BPSS1937	Putative ABC transport system, exported protein	[TP0840-TP0965 (0.8653204)]
COG0477	COG0845	BPSS1230	BPSS1230	Putative transport protein	BPSL1665	BPSL1665	Putative toxin-related secretion protein	[TP0840-TP0965 (0.8653204)]
COG0477	COG0845	BPSL2740	BPSL2740	4-hydroxybenzoate transporter	BPSS0292	BPSS0292	Putative multidrug efflux system exported protein	[TP0840-TP0965 (0.8653204)]
COG0477	COG0845	BPSL2951	BPSL2951	Putative membrane protein	BPSL0308	BPSL0308	Putative exported protein	[TP0840-TP0965 (0.8653204)]
COG0477	COG0845	BPSL2180	BPSL2180	Putative membrane protein	BPSL2234	BPSL2234	Putative exported protein	[TP0840-TP0965 (0.8653204)]
COG0477	COG0845	BPSL0546	BPSL0546	Putative transporter protein	BPSL1665	BPSL1665	Putative toxin-related secretion protein	[TP0840-TP0965 (0.8653204)]
COG0477	COG0845	BPSS0670	BPSS0670	Putative transporter protein	BPSL1804	BPSL1804	Multidrug efflux system putative membrane fusion	[TP0840-TP0965 (0.8653204)]
COG0477	COG0845	BPSS0437	BPSS0437	Putative transporter protein	BPSS1042	BPSS1042	Putative cobalt-zinc-cadmium resistance protein	[TP0840-TP0965 (0.8653204)]
COG0477	COG0845	BPSS1475	BPSS1475	Putative transmembrane sugar transporter	BPSL0814	BPSL0814	Putative RND family acriflavine resistance	[TP0840-TP0965 (0.8653204)]
COG0477	COG0845	BPSL1977	BPSL1977	Putative fosmidomycin resistance protein	BPSL1268	BPSL1268	Putative transport system, membrane protein	[TP0840-TP0965 (0.8653204)]
COG0477	COG0845	BPSL2007	BPSL2007	Putative membrane protein	BPSL1568	BPSL1568	Putative lipoprotein {UniProtKB/TrEMBL:Q63UM8}	[TP0840-TP0965 (0.8653204)]
COG0477	COG0845	BPSL2007	BPSL2007	Putative membrane protein	BPSL0308	BPSL0308	Putative exported protein	[TP0840-TP0965 (0.8653204)]
COG0477	COG0845	BPSL3251	BPSL3251	Putative inner membrane transport protein	BPSL3092	BPSL3092	Putative bacteriocin secretion protein	[TP0840-TP0965 (0.8653204)]
COG0477	COG0845	BPSL0845	BPSL0845	Putative transporter protein	BPSS1042	BPSS1042	Putative cobalt-zinc-cadmium resistance protein	[TP0840-TP0965 (0.8653204)]
COG0477	COG0845	BPSS0538	BPSS0538	Putative transport protein	BPSS1937	BPSS1937	Putative ABC transport system, exported protein	[TP0840-TP0965 (0.8653204)]
COG0477	COG0845	BPSS1128	BPSS1128	Major facilitator superfamily transporter homolog	BPSS1118	BPSS1118	Putative HlyD family protein	[TP0840-TP0965 (0.8653204)]
COG0477	COG0845	BPSL1677	BPSL1677	Putative transport-related, integral membrane	BPSS0292	BPSS0292	Putative multidrug efflux system exported protein	[TP0840-TP0965 (0.8653204)]
COG0477	COG0845	BPSL1977	BPSL1977	Putative fosmidomycin resistance protein	BPSL2234	BPSL2234	Putative exported protein	[TP0840-TP0965 (0.8653204)]
COG0477	COG0845	BPSS2154	BPSS2154	Putative MFS family transporter	BPSS1283	BPSS1283	Putative membrane protein	[TP0840-TP0965 (0.8653204)]
COG0477	COG0845	BPSS1268	BPSS1268	Putative efflux system protein	BPSS1937	BPSS1937	Putative ABC transport system, exported protein	[TP0840-TP0965 (0.8653204)]
COG0477	COG0845	BPSS1656	BPSS1656	Putative membrane protein	BPSL1268	BPSL1268	Putative transport system, membrane protein	[TP0840-TP0965 (0.8653204)]
COG0477	COG0845	BPSS1558	BPSS1558	Alpha-ketoglutarate permease	BPSL0814	BPSL0814	Putative RND family acriflavine resistance	[TP0840-TP0965 (0.8653204)]
COG0477	COG0845	BPSL3283	BPSL3283	Putative membrane protein	BPSS0625	BPSS0625	Putative drug-efflux protein	[TP0840-TP0965 (0.8653204)]
COG0477	COG0845	BPSL2620	BPSL2620	MFS-family transport protein	BPSS1937	BPSS1937	Putative ABC transport system, exported protein	[TP0840-TP0965 (0.8653204)]
COG0477	COG0845	BPSL3283	BPSL3283	Putative membrane protein	BPSL1568	BPSL1568	Putative lipoprotein {UniProtKB/TrEMBL:Q63UM8}	[TP0840-TP0965 (0.8653204)]
COG0477	COG0845	BPSS0342	BPSS0342	Putative sugar transport-related, membrane	BPSL2234	BPSL2234	Putative exported protein	[TP0840-TP0965 (0.8653204)]
COG0477	COG0845	BPSS1329	BPSS1329	Putative MFS family transport protein	BPSL1568	BPSL1568	Putative lipoprotein {UniProtKB/TrEMBL:Q63UM8}	[TP0840-TP0965 (0.8653204)]
COG0477	COG0845	BPSL2737	BPSL2737	MFS-family membrane transport protein	BPSL0308	BPSL0308	Putative exported protein	[TP0840-TP0965 (0.8653204)]
COG0477	COG0845	BPSL1018	BPSL1018	Putative permease transmembrane protein	BPSS1042	BPSS1042	Putative cobalt-zinc-cadmium resistance protein	[TP0840-TP0965 (0.8653204)]
COG0477	COG0845	BPSS1644	BPSS1644	Putative membrane protein	BPSS1937	BPSS1937	Putative ABC transport system, exported protein	[TP0840-TP0965 (0.8653204)]
COG0477	COG0845	BPSS1350	BPSS1350	Putative efflux/sugar transport/multidrug	BPSS0625	BPSS0625	Putative drug-efflux protein	[TP0840-TP0965 (0.8653204)]
COG0477	COG0845	BPSS1215	BPSS1215	Putative sugar transporter	BPSL1568	BPSL1568	Putative lipoprotein {UniProtKB/TrEMBL:Q63UM8}	[TP0840-TP0965 (0.8653204)]
COG0477	COG0845	BPSS0216	BPSS0216	Putative membrane protein	BPSL1568	BPSL1568	Putative lipoprotein {UniProtKB/TrEMBL:Q63UM8}	[TP0840-TP0965 (0.8653204)]
COG0477	COG0845	BPSS1128	BPSS1128	Major facilitator superfamily transporter homolog	BPSS1042	BPSS1042	Putative cobalt-zinc-cadmium resistance protein	[TP0840-TP0965 (0.8653204)]
COG0477	COG0845	BPSL0546	BPSL0546	Putative transporter protein	BPSS1283	BPSS1283	Putative membrane protein	[TP0840-TP0965 (0.8653204)]
COG0477	COG0845	BPSL0625	BPSL0625	Putative transport protein	BPSL2234	BPSL2234	Putative exported protein	[TP0840-TP0965 (0.8653204)]
COG0477	COG0845	BPSL2534	BPSL2534	Citrate-proton symporter	BPSL0814	BPSL0814	Putative RND family acriflavine resistance	[TP0840-TP0965 (0.8653204)]
COG0477	COG0845	BPSS0932	BPSS0932	Putative membrane transport protein	BPSL1804	BPSL1804	Multidrug efflux system putative membrane fusion	[TP0840-TP0965 (0.8653204)]
COG0477	COG0845	BPSL2033	BPSL2033	Putative transport-related membrane protein	BPSS1937	BPSS1937	Putative ABC transport system, exported protein	[TP0840-TP0965 (0.8653204)]
COG0477	COG0845	BPSL1018	BPSL1018	Putative permease transmembrane protein	BPSS1930	BPSS1930	Putative ABC transport system, exported protein	[TP0840-TP0965 (0.8653204)]
COG0477	COG0845	BPSL1881	BPSL1881	Putative metabolite transport, membrane protein	BPSL1665	BPSL1665	Putative toxin-related secretion protein	[TP0840-TP0965 (0.8653204)]
COG0477	COG0845	BPSS1327	BPSS1327	Putative MFS family sugar transporter protein	BPSS1042	BPSS1042	Putative cobalt-zinc-cadmium resistance protein	[TP0840-TP0965 (0.8653204)]
COG0477	COG0845	BPSS1350	BPSS1350	Putative efflux/sugar transport/multidrug	BPSL1568	BPSL1568	Putative lipoprotein {UniProtKB/TrEMBL:Q63UM8}	[TP0840-TP0965 (0.8653204)]
COG0477	COG0845	BPSS2154	BPSS2154	Putative MFS family transporter	BPSL0308	BPSL0308	Putative exported protein	[TP0840-TP0965 (0.8653204)]
COG0477	COG0845	BPSL0888	BPSL0888	Putative transporter protein	BPSL1665	BPSL1665	Putative toxin-related secretion protein	[TP0840-TP0965 (0.8653204)]
COG0477	COG0845	BPSS1357	BPSS1357	Putative MFS sugar transporter	BPSS1042	BPSS1042	Putative cobalt-zinc-cadmium resistance protein	[TP0840-TP0965 (0.8653204)]
COG0477	COG0845	BPSS0126	BPSS0126	Putative transport system, membrane protein	BPSS1118	BPSS1118	Putative HlyD family protein	[TP0840-TP0965 (0.8653204)]
COG0477	COG0845	BPSL2713	BPSL2713	Putative membrane transport protein	BPSL1804	BPSL1804	Multidrug efflux system putative membrane fusion	[TP0840-TP0965 (0.8653204)]
COG0477	COG0845	BPSL1296	BPSL1296	Putative membrane protein	BPSS0625	BPSS0625	Putative drug-efflux protein	[TP0840-TP0965 (0.8653204)]
COG0477	COG0845	BPSS0503	BPSS0503	Putative transporter protein	BPSS1283	BPSS1283	Putative membrane protein	[TP0840-TP0965 (0.8653204)]
COG0477	COG0845	BPSS0670	BPSS0670	Putative transporter protein	BPSS1118	BPSS1118	Putative HlyD family protein	[TP0840-TP0965 (0.8653204)]
COG0477	COG0845	BPSS1252	BPSS1252	Putative inner membrane transport protein	BPSL3092	BPSL3092	Putative bacteriocin secretion protein	[TP0840-TP0965 (0.8653204)]
COG0477	COG0845	BPSS2120	BPSS2120	Putative sugar transport/efflux pump	BPSL1568	BPSL1568	Putative lipoprotein {UniProtKB/TrEMBL:Q63UM8}	[TP0840-TP0965 (0.8653204)]
COG0477	COG0845	BPSS0342	BPSS0342	Putative sugar transport-related, membrane	BPSS1937	BPSS1937	Putative ABC transport system, exported protein	[TP0840-TP0965 (0.8653204)]
COG0477	COG0845	BPSL0888	BPSL0888	Putative transporter protein	BPSL1268	BPSL1268	Putative transport system, membrane protein	[TP0840-TP0965 (0.8653204)]
COG0477	COG0845	BPSL1346	BPSL1346	Putative membrane protein	BPSS1118	BPSS1118	Putative HlyD family protein	[TP0840-TP0965 (0.8653204)]
COG0477	COG0845	BPSL2740	BPSL2740	4-hydroxybenzoate transporter	BPSS1042	BPSS1042	Putative cobalt-zinc-cadmium resistance protein	[TP0840-TP0965 (0.8653204)]
COG0477	COG0845	BPSS0147	BPSS0147	Putative transporter protein	BPSS1118	BPSS1118	Putative HlyD family protein	[TP0840-TP0965 (0.8653204)]
COG0477	COG0845	BPSS1166	BPSS1166	Putative transport/efflux protein	BPSS1118	BPSS1118	Putative HlyD family protein	[TP0840-TP0965 (0.8653204)]
COG0477	COG0845	BPSS0437	BPSS0437	Putative transporter protein	BPSL2234	BPSL2234	Putative exported protein	[TP0840-TP0965 (0.8653204)]
COG0477	COG0845	BPSS0782	BPSS0782	Putative sugar transport protein	BPSL1804	BPSL1804	Multidrug efflux system putative membrane fusion	[TP0840-TP0965 (0.8653204)]
COG0477	COG0845	BPSL2126	BPSL2126	Putative transport-related, membrane protein	BPSS1930	BPSS1930	Putative ABC transport system, exported protein	[TP0840-TP0965 (0.8653204)]
COG0477	COG0845	BPSL2021	BPSL2021	Putative drug-resistance related membrane protein	BPSL2234	BPSL2234	Putative exported protein	[TP0840-TP0965 (0.8653204)]
COG0477	COG0845	BPSL2740	BPSL2740	4-hydroxybenzoate transporter	BPSL0814	BPSL0814	Putative RND family acriflavine resistance	[TP0840-TP0965 (0.8653204)]
COG0477	COG0845	BPSL1963	BPSL1963	Putative membrane protein	BPSL2234	BPSL2234	Putative exported protein	[TP0840-TP0965 (0.8653204)]
COG0477	COG0845	BPSL2590	BPSL2590	Probable membrane transport protein	BPSL0308	BPSL0308	Putative exported protein	[TP0840-TP0965 (0.8653204)]
COG0477	COG0845	BPSS2120	BPSS2120	Putative sugar transport/efflux pump	BPSL2234	BPSL2234	Putative exported protein	[TP0840-TP0965 (0.8653204)]
COG0477	COG0845	BPSL1184	BPSL1184	Putative sugar-related transport, membrane	BPSL0308	BPSL0308	Putative exported protein	[TP0840-TP0965 (0.8653204)]
COG0477	COG0845	BPSL0195	BPSL0195	Putative membrane protein	BPSL1665	BPSL1665	Putative toxin-related secretion protein	[TP0840-TP0965 (0.8653204)]
COG0477	COG0845	BPSS1656	BPSS1656	Putative membrane protein	BPSS0292	BPSS0292	Putative multidrug efflux system exported protein	[TP0840-TP0965 (0.8653204)]
COG0477	COG0845	BPSS0670	BPSS0670	Putative transporter protein	BPSL0814	BPSL0814	Putative RND family acriflavine resistance	[TP0840-TP0965 (0.8653204)]
COG0477	COG0845	BPSS0842	BPSS0842	Putative transporter protein	BPSS1118	BPSS1118	Putative HlyD family protein	[TP0840-TP0965 (0.8653204)]
COG0477	COG0845	BPSS0327	BPSS0327	Putative sugar transport-related, membrane	BPSS0292	BPSS0292	Putative multidrug efflux system exported protein	[TP0840-TP0965 (0.8653204)]
COG0477	COG0845	BPSS1350	BPSS1350	Putative efflux/sugar transport/multidrug	BPSS1930	BPSS1930	Putative ABC transport system, exported protein	[TP0840-TP0965 (0.8653204)]
COG0477	COG0845	BPSS0594	BPSS0594	Putative membrane protein	BPSL0814	BPSL0814	Putative RND family acriflavine resistance	[TP0840-TP0965 (0.8653204)]
COG0477	COG0845	BPSL2951	BPSL2951	Putative membrane protein	BPSS1283	BPSS1283	Putative membrane protein	[TP0840-TP0965 (0.8653204)]
COG0477	COG0845	BPSS0782	BPSS0782	Putative sugar transport protein	BPSL0308	BPSL0308	Putative exported protein	[TP0840-TP0965 (0.8653204)]
COG0477	COG0845	BPSS0272	BPSS0272	Putative transporter protein	BPSL1665	BPSL1665	Putative toxin-related secretion protein	[TP0840-TP0965 (0.8653204)]
COG0477	COG0845	BPSL2033	BPSL2033	Putative transport-related membrane protein	BPSL3092	BPSL3092	Putative bacteriocin secretion protein	[TP0840-TP0965 (0.8653204)]
COG0477	COG0845	BPSL0845	BPSL0845	Putative transporter protein	BPSL3092	BPSL3092	Putative bacteriocin secretion protein	[TP0840-TP0965 (0.8653204)]
COG0477	COG0845	BPSS0503	BPSS0503	Putative transporter protein	BPSS1937	BPSS1937	Putative ABC transport system, exported protein	[TP0840-TP0965 (0.8653204)]
COG0477	COG0845	BPSS0670	BPSS0670	Putative transporter protein	BPSS1937	BPSS1937	Putative ABC transport system, exported protein	[TP0840-TP0965 (0.8653204)]
COG0477	COG0845	BPSS0126	BPSS0126	Putative transport system, membrane protein	BPSS1042	BPSS1042	Putative cobalt-zinc-cadmium resistance protein	[TP0840-TP0965 (0.8653204)]
COG0477	COG0845	BPSL0248	BPSL0248	Putative transporter protein	BPSL1665	BPSL1665	Putative toxin-related secretion protein	[TP0840-TP0965 (0.8653204)]
COG0477	COG0845	BPSS0216	BPSS0216	Putative membrane protein	BPSL0308	BPSL0308	Putative exported protein	[TP0840-TP0965 (0.8653204)]
COG0477	COG0845	BPSS0342	BPSS0342	Putative sugar transport-related, membrane	BPSL1665	BPSL1665	Putative toxin-related secretion protein	[TP0840-TP0965 (0.8653204)]
COG0477	COG0845	BPSS1329	BPSS1329	Putative MFS family transport protein	BPSL1665	BPSL1665	Putative toxin-related secretion protein	[TP0840-TP0965 (0.8653204)]
COG0477	COG0845	BPSS0147	BPSS0147	Putative transporter protein	BPSL0308	BPSL0308	Putative exported protein	[TP0840-TP0965 (0.8653204)]
COG0477	COG0845	BPSL2231	BPSL2231	Putative membrane protein	BPSS1283	BPSS1283	Putative membrane protein	[TP0840-TP0965 (0.8653204)]
COG0477	COG0845	BPSL2180	BPSL2180	Putative membrane protein	BPSS1283	BPSS1283	Putative membrane protein	[TP0840-TP0965 (0.8653204)]
COG0477	COG0845	BPSL0546	BPSL0546	Putative transporter protein	BPSL0814	BPSL0814	Putative RND family acriflavine resistance	[TP0840-TP0965 (0.8653204)]
COG0477	COG0845	BPSL1296	BPSL1296	Putative membrane protein	BPSL1804	BPSL1804	Multidrug efflux system putative membrane fusion	[TP0840-TP0965 (0.8653204)]
COG0477	COG0845	BPSL1493	BPSL1493	Putative membrane protein	BPSL1268	BPSL1268	Putative transport system, membrane protein	[TP0840-TP0965 (0.8653204)]
COG0477	COG0845	BPSL0625	BPSL0625	Putative transport protein	BPSS1930	BPSS1930	Putative ABC transport system, exported protein	[TP0840-TP0965 (0.8653204)]
COG0477	COG0845	BPSS0326	BPSS0326	Putative transport-related membrane protein	BPSL1268	BPSL1268	Putative transport system, membrane protein	[TP0840-TP0965 (0.8653204)]
COG0477	COG0845	BPSL1963	BPSL1963	Putative membrane protein	BPSS1283	BPSS1283	Putative membrane protein	[TP0840-TP0965 (0.8653204)]
COG0477	COG0845	BPSS0126	BPSS0126	Putative transport system, membrane protein	BPSS1930	BPSS1930	Putative ABC transport system, exported protein	[TP0840-TP0965 (0.8653204)]
COG0477	COG0845	BPSS0922	BPSS0922	Putative transporter protein	BPSS0625	BPSS0625	Putative drug-efflux protein	[TP0840-TP0965 (0.8653204)]
COG0477	COG0845	BPSS1357	BPSS1357	Putative MFS sugar transporter	BPSL2234	BPSL2234	Putative exported protein	[TP0840-TP0965 (0.8653204)]
COG0477	COG0845	BPSS1215	BPSS1215	Putative sugar transporter	BPSS1118	BPSS1118	Putative HlyD family protein	[TP0840-TP0965 (0.8653204)]
COG0477	COG0845	BPSS0147	BPSS0147	Putative transporter protein	BPSS1930	BPSS1930	Putative ABC transport system, exported protein	[TP0840-TP0965 (0.8653204)]
COG0477	COG0845	BPSL1963	BPSL1963	Putative membrane protein	BPSL1804	BPSL1804	Multidrug efflux system putative membrane fusion	[TP0840-TP0965 (0.8653204)]
COG0477	COG0845	BPSS0594	BPSS0594	Putative membrane protein	BPSS0625	BPSS0625	Putative drug-efflux protein	[TP0840-TP0965 (0.8653204)]
COG0477	COG0845	BPSS1252	BPSS1252	Putative inner membrane transport protein	BPSL0308	BPSL0308	Putative exported protein	[TP0840-TP0965 (0.8653204)]
COG0477	COG0845	BPSL1048	BPSL1048	Putative sugar transport, integral membrane	BPSS1937	BPSS1937	Putative ABC transport system, exported protein	[TP0840-TP0965 (0.8653204)]
COG0477	COG0845	BPSS0670	BPSS0670	Putative transporter protein	BPSS1042	BPSS1042	Putative cobalt-zinc-cadmium resistance protein	[TP0840-TP0965 (0.8653204)]
COG0477	COG0845	BPSL1048	BPSL1048	Putative sugar transport, integral membrane	BPSS0625	BPSS0625	Putative drug-efflux protein	[TP0840-TP0965 (0.8653204)]
COG0477	COG0845	BPSS1475	BPSS1475	Putative transmembrane sugar transporter	BPSS1283	BPSS1283	Putative membrane protein	[TP0840-TP0965 (0.8653204)]
COG0477	COG0845	BPSS0326	BPSS0326	Putative transport-related membrane protein	BPSL0814	BPSL0814	Putative RND family acriflavine resistance	[TP0840-TP0965 (0.8653204)]
COG0477	COG0845	BPSL1977	BPSL1977	Putative fosmidomycin resistance protein	BPSS1937	BPSS1937	Putative ABC transport system, exported protein	[TP0840-TP0965 (0.8653204)]
COG0477	COG0845	BPSL2713	BPSL2713	Putative membrane transport protein	BPSS1930	BPSS1930	Putative ABC transport system, exported protein	[TP0840-TP0965 (0.8653204)]
COG0477	COG0845	BPSL0546	BPSL0546	Putative transporter protein	BPSS1937	BPSS1937	Putative ABC transport system, exported protein	[TP0840-TP0965 (0.8653204)]
COG0477	COG0845	BPSL0218	BPSL0218	Putative transporter protein	BPSS1937	BPSS1937	Putative ABC transport system, exported protein	[TP0840-TP0965 (0.8653204)]
COG0477	COG0845	BPSS2155	BPSS2155	Putative MFS family transporter	BPSS1118	BPSS1118	Putative HlyD family protein	[TP0840-TP0965 (0.8653204)]
COG0477	COG0845	BPSS0061	BPSS0061	Alpha-ketoglutarate permease	BPSS0625	BPSS0625	Putative drug-efflux protein	[TP0840-TP0965 (0.8653204)]
COG0477	COG0845	BPSS0594	BPSS0594	Putative membrane protein	BPSL2234	BPSL2234	Putative exported protein	[TP0840-TP0965 (0.8653204)]
COG0477	COG0845	BPSS2206	BPSS2206	Putative transport related, membrane protein	BPSS1930	BPSS1930	Putative ABC transport system, exported protein	[TP0840-TP0965 (0.8653204)]
COG0477	COG0845	BPSS0932	BPSS0932	Putative membrane transport protein	BPSS1118	BPSS1118	Putative HlyD family protein	[TP0840-TP0965 (0.8653204)]
COG0477	COG0845	BPSL2873	BPSL2873	Putative membrane protein	BPSL0308	BPSL0308	Putative exported protein	[TP0840-TP0965 (0.8653204)]
COG0477	COG0845	BPSS1350	BPSS1350	Putative efflux/sugar transport/multidrug	BPSL3092	BPSL3092	Putative bacteriocin secretion protein	[TP0840-TP0965 (0.8653204)]
COG0477	COG0845	BPSS0216	BPSS0216	Putative membrane protein	BPSS1937	BPSS1937	Putative ABC transport system, exported protein	[TP0840-TP0965 (0.8653204)]
COG0477	COG0845	BPSS0326	BPSS0326	Putative transport-related membrane protein	BPSL1568	BPSL1568	Putative lipoprotein {UniProtKB/TrEMBL:Q63UM8}	[TP0840-TP0965 (0.8653204)]
COG0477	COG0845	BPSS1418	BPSS1418	Putative transmembrane permease transporter	BPSS0625	BPSS0625	Putative drug-efflux protein	[TP0840-TP0965 (0.8653204)]
COG0477	COG0845	BPSL2007	BPSL2007	Putative membrane protein	BPSS1283	BPSS1283	Putative membrane protein	[TP0840-TP0965 (0.8653204)]
COG0477	COG0845	BPSS0147	BPSS0147	Putative transporter protein	BPSS1042	BPSS1042	Putative cobalt-zinc-cadmium resistance protein	[TP0840-TP0965 (0.8653204)]
COG0477	COG0845	BPSS0922	BPSS0922	Putative transporter protein	BPSS1118	BPSS1118	Putative HlyD family protein	[TP0840-TP0965 (0.8653204)]
COG0477	COG0845	BPSS0326	BPSS0326	Putative transport-related membrane protein	BPSS1283	BPSS1283	Putative membrane protein	[TP0840-TP0965 (0.8653204)]
COG0477	COG0845	BPSS1215	BPSS1215	Putative sugar transporter	BPSS1283	BPSS1283	Putative membrane protein	[TP0840-TP0965 (0.8653204)]
COG0477	COG0845	BPSS1215	BPSS1215	Putative sugar transporter	BPSS1937	BPSS1937	Putative ABC transport system, exported protein	[TP0840-TP0965 (0.8653204)]
COG0477	COG0845	BPSL1339	BPSL1339	Putative proline/betaine transporter	BPSS1042	BPSS1042	Putative cobalt-zinc-cadmium resistance protein	[TP0840-TP0965 (0.8653204)]
COG0477	COG0845	BPSS0503	BPSS0503	Putative transporter protein	BPSL1268	BPSL1268	Putative transport system, membrane protein	[TP0840-TP0965 (0.8653204)]
COG0477	COG0845	BPSS2206	BPSS2206	Putative transport related, membrane protein	BPSL0814	BPSL0814	Putative RND family acriflavine resistance	[TP0840-TP0965 (0.8653204)]
COG0477	COG0845	BPSS1418	BPSS1418	Putative transmembrane permease transporter	BPSL1268	BPSL1268	Putative transport system, membrane protein	[TP0840-TP0965 (0.8653204)]
COG0477	COG0845	BPSL0625	BPSL0625	Putative transport protein	BPSL1268	BPSL1268	Putative transport system, membrane protein	[TP0840-TP0965 (0.8653204)]
COG0477	COG0845	BPSL0888	BPSL0888	Putative transporter protein	BPSS0292	BPSS0292	Putative multidrug efflux system exported protein	[TP0840-TP0965 (0.8653204)]
COG0477	COG0845	BPSS1166	BPSS1166	Putative transport/efflux protein	BPSS1042	BPSS1042	Putative cobalt-zinc-cadmium resistance protein	[TP0840-TP0965 (0.8653204)]
COG0477	COG0845	BPSL1075	BPSL1075	Putative transport system, integral membrane	BPSL1568	BPSL1568	Putative lipoprotein {UniProtKB/TrEMBL:Q63UM8}	[TP0840-TP0965 (0.8653204)]
COG0477	COG0845	BPSL0546	BPSL0546	Putative transporter protein	BPSL3092	BPSL3092	Putative bacteriocin secretion protein	[TP0840-TP0965 (0.8653204)]
COG0477	COG0845	BPSS1418	BPSS1418	Putative transmembrane permease transporter	BPSS1042	BPSS1042	Putative cobalt-zinc-cadmium resistance protein	[TP0840-TP0965 (0.8653204)]
COG0477	COG0845	BPSS0272	BPSS0272	Putative transporter protein	BPSS0292	BPSS0292	Putative multidrug efflux system exported protein	[TP0840-TP0965 (0.8653204)]
COG0477	COG0845	BPSS1166	BPSS1166	Putative transport/efflux protein	BPSS1937	BPSS1937	Putative ABC transport system, exported protein	[TP0840-TP0965 (0.8653204)]
COG0477	COG0845	BPSS1418	BPSS1418	Putative transmembrane permease transporter	BPSL1568	BPSL1568	Putative lipoprotein {UniProtKB/TrEMBL:Q63UM8}	[TP0840-TP0965 (0.8653204)]
COG0477	COG0845	BPSS0147	BPSS0147	Putative transporter protein	BPSL1804	BPSL1804	Multidrug efflux system putative membrane fusion	[TP0840-TP0965 (0.8653204)]
COG0477	COG0845	BPSS1128	BPSS1128	Major facilitator superfamily transporter homolog	BPSL3092	BPSL3092	Putative bacteriocin secretion protein	[TP0840-TP0965 (0.8653204)]
COG0477	COG0845	BPSS0538	BPSS0538	Putative transport protein	BPSS1042	BPSS1042	Putative cobalt-zinc-cadmium resistance protein	[TP0840-TP0965 (0.8653204)]
COG0477	COG0845	BPSS1350	BPSS1350	Putative efflux/sugar transport/multidrug	BPSL0814	BPSL0814	Putative RND family acriflavine resistance	[TP0840-TP0965 (0.8653204)]
COG0477	COG0845	BPSL0218	BPSL0218	Putative transporter protein	BPSL1268	BPSL1268	Putative transport system, membrane protein	[TP0840-TP0965 (0.8653204)]
COG0477	COG0845	BPSS0670	BPSS0670	Putative transporter protein	BPSS0625	BPSS0625	Putative drug-efflux protein	[TP0840-TP0965 (0.8653204)]
COG0477	COG0845	BPSS1329	BPSS1329	Putative MFS family transport protein	BPSL0308	BPSL0308	Putative exported protein	[TP0840-TP0965 (0.8653204)]
COG0477	COG0845	BPSL1018	BPSL1018	Putative permease transmembrane protein	BPSL2234	BPSL2234	Putative exported protein	[TP0840-TP0965 (0.8653204)]
COG0477	COG0845	BPSL0248	BPSL0248	Putative transporter protein	BPSS1118	BPSS1118	Putative HlyD family protein	[TP0840-TP0965 (0.8653204)]
COG0477	COG0845	BPSS0762	BPSS0762	Putative transporter protein	BPSS1930	BPSS1930	Putative ABC transport system, exported protein	[TP0840-TP0965 (0.8653204)]
COG0477	COG0845	BPSL2713	BPSL2713	Putative membrane transport protein	BPSL1268	BPSL1268	Putative transport system, membrane protein	[TP0840-TP0965 (0.8653204)]
COG0477	COG0845	BPSL1677	BPSL1677	Putative transport-related, integral membrane	BPSS1283	BPSS1283	Putative membrane protein	[TP0840-TP0965 (0.8653204)]
COG0477	COG0845	BPSS2267	BPSS2267	Putative membrane protein	BPSS1042	BPSS1042	Putative cobalt-zinc-cadmium resistance protein	[TP0840-TP0965 (0.8653204)]
COG0477	COG0845	BPSS1851	BPSS1851	Putative transport-related membrane protein	BPSL0814	BPSL0814	Putative RND family acriflavine resistance	[TP0840-TP0965 (0.8653204)]
COG0477	COG0845	BPSS1011	BPSS1011	Putative transmembrane transport protein	BPSL1665	BPSL1665	Putative toxin-related secretion protein	[TP0840-TP0965 (0.8653204)]
COG0477	COG0845	BPSS1268	BPSS1268	Putative efflux system protein	BPSL0308	BPSL0308	Putative exported protein	[TP0840-TP0965 (0.8653204)]
COG0477	COG0845	BPSS1475	BPSS1475	Putative transmembrane sugar transporter	BPSS1118	BPSS1118	Putative HlyD family protein	[TP0840-TP0965 (0.8653204)]
COG0477	COG0845	BPSL2021	BPSL2021	Putative drug-resistance related membrane protein	BPSS1118	BPSS1118	Putative HlyD family protein	[TP0840-TP0965 (0.8653204)]
COG0477	COG0845	BPSS1418	BPSS1418	Putative transmembrane permease transporter	BPSL1665	BPSL1665	Putative toxin-related secretion protein	[TP0840-TP0965 (0.8653204)]
COG0477	COG0845	BPSS0048	BPSS0048	4-hydroxybenzoate transporter	BPSL0308	BPSL0308	Putative exported protein	[TP0840-TP0965 (0.8653204)]
COG0477	COG0845	BPSL0022	BPSL0022	Putative transporter protein	BPSS1118	BPSS1118	Putative HlyD family protein	[TP0840-TP0965 (0.8653204)]
COG0477	COG0845	BPSS0932	BPSS0932	Putative membrane transport protein	BPSS1283	BPSS1283	Putative membrane protein	[TP0840-TP0965 (0.8653204)]
COG0477	COG0845	BPSS0842	BPSS0842	Putative transporter protein	BPSL2234	BPSL2234	Putative exported protein	[TP0840-TP0965 (0.8653204)]
COG0477	COG0845	BPSS2206	BPSS2206	Putative transport related, membrane protein	BPSL0308	BPSL0308	Putative exported protein	[TP0840-TP0965 (0.8653204)]
COG0477	COG0845	BPSL0248	BPSL0248	Putative transporter protein	BPSL2234	BPSL2234	Putative exported protein	[TP0840-TP0965 (0.8653204)]
COG0477	COG0845	BPSS1357	BPSS1357	Putative MFS sugar transporter	BPSL1665	BPSL1665	Putative toxin-related secretion protein	[TP0840-TP0965 (0.8653204)]
COG0477	COG0845	BPSS1851	BPSS1851	Putative transport-related membrane protein	BPSL2234	BPSL2234	Putative exported protein	[TP0840-TP0965 (0.8653204)]
COG0477	COG0845	BPSS0907	BPSS0907	Putative transport protein	BPSS0292	BPSS0292	Putative multidrug efflux system exported protein	[TP0840-TP0965 (0.8653204)]
COG0477	COG0845	BPSS2267	BPSS2267	Putative membrane protein	BPSL0308	BPSL0308	Putative exported protein	[TP0840-TP0965 (0.8653204)]
COG0477	COG0845	BPSL1339	BPSL1339	Putative proline/betaine transporter	BPSL0308	BPSL0308	Putative exported protein	[TP0840-TP0965 (0.8653204)]
COG0477	COG0845	BPSL0773	BPSL0773	Putative transmembrane transport protein	BPSS1118	BPSS1118	Putative HlyD family protein	[TP0840-TP0965 (0.8653204)]
COG0477	COG0845	BPSS1166	BPSS1166	Putative transport/efflux protein	BPSL1804	BPSL1804	Multidrug efflux system putative membrane fusion	[TP0840-TP0965 (0.8653204)]
COG0477	COG0845	BPSL0474	BPSL0474	Putative transporter protein	BPSS0292	BPSS0292	Putative multidrug efflux system exported protein	[TP0840-TP0965 (0.8653204)]
COG0477	COG0845	BPSS1230	BPSS1230	Putative transport protein	BPSL1268	BPSL1268	Putative transport system, membrane protein	[TP0840-TP0965 (0.8653204)]
COG0477	COG0845	BPSS1475	BPSS1475	Putative transmembrane sugar transporter	BPSL2234	BPSL2234	Putative exported protein	[TP0840-TP0965 (0.8653204)]
COG0477	COG0845	BPSL0845	BPSL0845	Putative transporter protein	BPSS1930	BPSS1930	Putative ABC transport system, exported protein	[TP0840-TP0965 (0.8653204)]
COG0477	COG0845	BPSL2737	BPSL2737	MFS-family membrane transport protein	BPSL1665	BPSL1665	Putative toxin-related secretion protein	[TP0840-TP0965 (0.8653204)]
COG0477	COG0845	BPSL1339	BPSL1339	Putative proline/betaine transporter	BPSL1268	BPSL1268	Putative transport system, membrane protein	[TP0840-TP0965 (0.8653204)]
COG0477	COG0845	BPSS2154	BPSS2154	Putative MFS family transporter	BPSL3092	BPSL3092	Putative bacteriocin secretion protein	[TP0840-TP0965 (0.8653204)]
COG0477	COG0845	BPSL1915	BPSL1915	Putative multidrug resistance protein B	BPSS1042	BPSS1042	Putative cobalt-zinc-cadmium resistance protein	[TP0840-TP0965 (0.8653204)]
COG0477	COG0845	BPSL0888	BPSL0888	Putative transporter protein	BPSL3092	BPSL3092	Putative bacteriocin secretion protein	[TP0840-TP0965 (0.8653204)]
COG0477	COG0845	BPSS0988	BPSS0988	Putative membrane protein	BPSS1283	BPSS1283	Putative membrane protein	[TP0840-TP0965 (0.8653204)]
COG0477	COG0845	BPSS0061	BPSS0061	Alpha-ketoglutarate permease	BPSS1042	BPSS1042	Putative cobalt-zinc-cadmium resistance protein	[TP0840-TP0965 (0.8653204)]
COG0477	COG0845	BPSL1296	BPSL1296	Putative membrane protein	BPSL3092	BPSL3092	Putative bacteriocin secretion protein	[TP0840-TP0965 (0.8653204)]
COG0477	COG0845	BPSS1350	BPSS1350	Putative efflux/sugar transport/multidrug	BPSL0308	BPSL0308	Putative exported protein	[TP0840-TP0965 (0.8653204)]
COG0477	COG0845	BPSS1329	BPSS1329	Putative MFS family transport protein	BPSS1937	BPSS1937	Putative ABC transport system, exported protein	[TP0840-TP0965 (0.8653204)]
COG0477	COG0845	BPSL2021	BPSL2021	Putative drug-resistance related membrane protein	BPSS0625	BPSS0625	Putative drug-efflux protein	[TP0840-TP0965 (0.8653204)]
COG0477	COG0845	BPSL2620	BPSL2620	MFS-family transport protein	BPSL1665	BPSL1665	Putative toxin-related secretion protein	[TP0840-TP0965 (0.8653204)]
COG0477	COG0845	BPSL2740	BPSL2740	4-hydroxybenzoate transporter	BPSL3092	BPSL3092	Putative bacteriocin secretion protein	[TP0840-TP0965 (0.8653204)]
COG0477	COG0845	BPSL3082	BPSL3082	Putative membrane protein	BPSS1042	BPSS1042	Putative cobalt-zinc-cadmium resistance protein	[TP0840-TP0965 (0.8653204)]
COG0477	COG0845	BPSL1493	BPSL1493	Putative membrane protein	BPSS1930	BPSS1930	Putative ABC transport system, exported protein	[TP0840-TP0965 (0.8653204)]
COG0477	COG0845	BPSL1963	BPSL1963	Putative membrane protein	BPSL1268	BPSL1268	Putative transport system, membrane protein	[TP0840-TP0965 (0.8653204)]
COG0477	COG0845	BPSL1677	BPSL1677	Putative transport-related, integral membrane	BPSL2234	BPSL2234	Putative exported protein	[TP0840-TP0965 (0.8653204)]
COG0477	COG0845	BPSL2951	BPSL2951	Putative membrane protein	BPSS1118	BPSS1118	Putative HlyD family protein	[TP0840-TP0965 (0.8653204)]
COG0477	COG0845	BPSL1825	BPSL1825	Putative ABC transport system, permease protein	BPSS1118	BPSS1118	Putative HlyD family protein	[TP0840-TP0965 (0.8653204)]
COG0477	COG0845	BPSL1075	BPSL1075	Putative transport system, integral membrane	BPSS1283	BPSS1283	Putative membrane protein	[TP0840-TP0965 (0.8653204)]
COG0477	COG0845	BPSL1881	BPSL1881	Putative metabolite transport, membrane protein	BPSL2234	BPSL2234	Putative exported protein	[TP0840-TP0965 (0.8653204)]
COG0477	COG0845	BPSS1644	BPSS1644	Putative membrane protein	BPSL3092	BPSL3092	Putative bacteriocin secretion protein	[TP0840-TP0965 (0.8653204)]
COG0477	COG0845	BPSS2120	BPSS2120	Putative sugar transport/efflux pump	BPSL1268	BPSL1268	Putative transport system, membrane protein	[TP0840-TP0965 (0.8653204)]
COG0477	COG0845	BPSS1166	BPSS1166	Putative transport/efflux protein	BPSL2234	BPSL2234	Putative exported protein	[TP0840-TP0965 (0.8653204)]
COG0477	COG0845	BPSS0326	BPSS0326	Putative transport-related membrane protein	BPSS0625	BPSS0625	Putative drug-efflux protein	[TP0840-TP0965 (0.8653204)]
COG0477	COG0845	BPSS0503	BPSS0503	Putative transporter protein	BPSL3092	BPSL3092	Putative bacteriocin secretion protein	[TP0840-TP0965 (0.8653204)]
COG0477	COG0845	BPSL1296	BPSL1296	Putative membrane protein	BPSL2234	BPSL2234	Putative exported protein	[TP0840-TP0965 (0.8653204)]
COG0477	COG0845	BPSL0022	BPSL0022	Putative transporter protein	BPSL0814	BPSL0814	Putative RND family acriflavine resistance	[TP0840-TP0965 (0.8653204)]
COG0477	COG0845	BPSS1329	BPSS1329	Putative MFS family transport protein	BPSS1118	BPSS1118	Putative HlyD family protein	[TP0840-TP0965 (0.8653204)]
COG0477	COG0845	BPSL2737	BPSL2737	MFS-family membrane transport protein	BPSS0292	BPSS0292	Putative multidrug efflux system exported protein	[TP0840-TP0965 (0.8653204)]
COG0477	COG0845	BPSL2231	BPSL2231	Putative membrane protein	BPSL2234	BPSL2234	Putative exported protein	[TP0840-TP0965 (0.8653204)]
COG0477	COG0845	BPSL0022	BPSL0022	Putative transporter protein	BPSS1042	BPSS1042	Putative cobalt-zinc-cadmium resistance protein	[TP0840-TP0965 (0.8653204)]
COG0477	COG0845	BPSL1576	BPSL1576	Putative transport related, membrane protein	BPSS1283	BPSS1283	Putative membrane protein	[TP0840-TP0965 (0.8653204)]
COG0477	COG0845	BPSL0474	BPSL0474	Putative transporter protein	BPSS1937	BPSS1937	Putative ABC transport system, exported protein	[TP0840-TP0965 (0.8653204)]
COG0477	COG0845	BPSS0216	BPSS0216	Putative membrane protein	BPSL3092	BPSL3092	Putative bacteriocin secretion protein	[TP0840-TP0965 (0.8653204)]
COG0477	COG0845	BPSS2155	BPSS2155	Putative MFS family transporter	BPSL0814	BPSL0814	Putative RND family acriflavine resistance	[TP0840-TP0965 (0.8653204)]
COG0477	COG0845	BPSL1018	BPSL1018	Putative permease transmembrane protein	BPSL1804	BPSL1804	Multidrug efflux system putative membrane fusion	[TP0840-TP0965 (0.8653204)]
COG0477	COG0845	BPSL1576	BPSL1576	Putative transport related, membrane protein	BPSL1665	BPSL1665	Putative toxin-related secretion protein	[TP0840-TP0965 (0.8653204)]
COG0477	COG0845	BPSS2206	BPSS2206	Putative transport related, membrane protein	BPSL1568	BPSL1568	Putative lipoprotein {UniProtKB/TrEMBL:Q63UM8}	[TP0840-TP0965 (0.8653204)]
COG0477	COG0845	BPSS0762	BPSS0762	Putative transporter protein	BPSS1118	BPSS1118	Putative HlyD family protein	[TP0840-TP0965 (0.8653204)]
COG0477	COG0845	BPSL1977	BPSL1977	Putative fosmidomycin resistance protein	BPSS1930	BPSS1930	Putative ABC transport system, exported protein	[TP0840-TP0965 (0.8653204)]
COG0477	COG0845	BPSL0625	BPSL0625	Putative transport protein	BPSS1118	BPSS1118	Putative HlyD family protein	[TP0840-TP0965 (0.8653204)]
COG0477	COG0845	BPSL2620	BPSL2620	MFS-family transport protein	BPSL1268	BPSL1268	Putative transport system, membrane protein	[TP0840-TP0965 (0.8653204)]
COG0477	COG0845	BPSL1493	BPSL1493	Putative membrane protein	BPSL0814	BPSL0814	Putative RND family acriflavine resistance	[TP0840-TP0965 (0.8653204)]
COG0477	COG0845	BPSS1329	BPSS1329	Putative MFS family transport protein	BPSS1930	BPSS1930	Putative ABC transport system, exported protein	[TP0840-TP0965 (0.8653204)]
COG0477	COG0845	BPSL1576	BPSL1576	Putative transport related, membrane protein	BPSL3092	BPSL3092	Putative bacteriocin secretion protein	[TP0840-TP0965 (0.8653204)]
COG0477	COG0845	BPSL3251	BPSL3251	Putative inner membrane transport protein	BPSL1804	BPSL1804	Multidrug efflux system putative membrane fusion	[TP0840-TP0965 (0.8653204)]
COG0477	COG0845	BPSS2154	BPSS2154	Putative MFS family transporter	BPSS1930	BPSS1930	Putative ABC transport system, exported protein	[TP0840-TP0965 (0.8653204)]
COG0477	COG0845	BPSS0437	BPSS0437	Putative transporter protein	BPSS0625	BPSS0625	Putative drug-efflux protein	[TP0840-TP0965 (0.8653204)]
COG0477	COG0845	BPSL0546	BPSL0546	Putative transporter protein	BPSS0292	BPSS0292	Putative multidrug efflux system exported protein	[TP0840-TP0965 (0.8653204)]
COG0477	COG0845	BPSL1346	BPSL1346	Putative membrane protein	BPSL0308	BPSL0308	Putative exported protein	[TP0840-TP0965 (0.8653204)]
COG0477	COG0845	BPSS0932	BPSS0932	Putative membrane transport protein	BPSS0292	BPSS0292	Putative multidrug efflux system exported protein	[TP0840-TP0965 (0.8653204)]
COG0477	COG0845	BPSL1339	BPSL1339	Putative proline/betaine transporter	BPSL2234	BPSL2234	Putative exported protein	[TP0840-TP0965 (0.8653204)]
COG0477	COG0845	BPSS2123	BPSS2123	Putative transporter protein	BPSS1937	BPSS1937	Putative ABC transport system, exported protein	[TP0840-TP0965 (0.8653204)]
COG0477	COG0845	BPSS0272	BPSS0272	Putative transporter protein	BPSS0625	BPSS0625	Putative drug-efflux protein	[TP0840-TP0965 (0.8653204)]
COG0477	COG0845	BPSS0327	BPSS0327	Putative sugar transport-related, membrane	BPSS0625	BPSS0625	Putative drug-efflux protein	[TP0840-TP0965 (0.8653204)]
COG0477	COG0845	BPSS1357	BPSS1357	Putative MFS sugar transporter	BPSS0625	BPSS0625	Putative drug-efflux protein	[TP0840-TP0965 (0.8653204)]
COG0477	COG0845	BPSS0842	BPSS0842	Putative transporter protein	BPSL1804	BPSL1804	Multidrug efflux system putative membrane fusion	[TP0840-TP0965 (0.8653204)]
COG0477	COG0845	BPSS0907	BPSS0907	Putative transport protein	BPSL3092	BPSL3092	Putative bacteriocin secretion protein	[TP0840-TP0965 (0.8653204)]
COG0477	COG0845	BPSL0218	BPSL0218	Putative transporter protein	BPSL3092	BPSL3092	Putative bacteriocin secretion protein	[TP0840-TP0965 (0.8653204)]
COG0477	COG0845	BPSS1268	BPSS1268	Putative efflux system protein	BPSL1804	BPSL1804	Multidrug efflux system putative membrane fusion	[TP0840-TP0965 (0.8653204)]
COG0477	COG0845	BPSS1458	BPSS1458	Putative MFS family transport protein	BPSS1283	BPSS1283	Putative membrane protein	[TP0840-TP0965 (0.8653204)]
COG0477	COG0845	BPSS1128	BPSS1128	Major facilitator superfamily transporter homolog	BPSL1804	BPSL1804	Multidrug efflux system putative membrane fusion	[TP0840-TP0965 (0.8653204)]
COG0477	COG0845	BPSL3082	BPSL3082	Putative membrane protein	BPSL1268	BPSL1268	Putative transport system, membrane protein	[TP0840-TP0965 (0.8653204)]
COG0477	COG0845	BPSS0988	BPSS0988	Putative membrane protein	BPSS1930	BPSS1930	Putative ABC transport system, exported protein	[TP0840-TP0965 (0.8653204)]
COG0477	COG0845	BPSL2180	BPSL2180	Putative membrane protein	BPSL0308	BPSL0308	Putative exported protein	[TP0840-TP0965 (0.8653204)]
COG0477	COG0845	BPSS1327	BPSS1327	Putative MFS family sugar transporter protein	BPSL0814	BPSL0814	Putative RND family acriflavine resistance	[TP0840-TP0965 (0.8653204)]
COG0477	COG0845	BPSL0218	BPSL0218	Putative transporter protein	BPSL0308	BPSL0308	Putative exported protein	[TP0840-TP0965 (0.8653204)]
COG0477	COG0845	BPSS0437	BPSS0437	Putative transporter protein	BPSL1804	BPSL1804	Multidrug efflux system putative membrane fusion	[TP0840-TP0965 (0.8653204)]
COG0477	COG0845	BPSS0670	BPSS0670	Putative transporter protein	BPSS1930	BPSS1930	Putative ABC transport system, exported protein	[TP0840-TP0965 (0.8653204)]
COG0477	COG0845	BPSL1346	BPSL1346	Putative membrane protein	BPSS1937	BPSS1937	Putative ABC transport system, exported protein	[TP0840-TP0965 (0.8653204)]
COG0477	COG0845	BPSS2296	BPSS2296	Putative transport protein	BPSS1937	BPSS1937	Putative ABC transport system, exported protein	[TP0840-TP0965 (0.8653204)]
COG0477	COG0845	BPSL2033	BPSL2033	Putative transport-related membrane protein	BPSL2234	BPSL2234	Putative exported protein	[TP0840-TP0965 (0.8653204)]
COG0477	COG0845	BPSS1357	BPSS1357	Putative MFS sugar transporter	BPSL1268	BPSL1268	Putative transport system, membrane protein	[TP0840-TP0965 (0.8653204)]
COG0477	COG0845	BPSL2033	BPSL2033	Putative transport-related membrane protein	BPSS1283	BPSS1283	Putative membrane protein	[TP0840-TP0965 (0.8653204)]
COG0477	COG0845	BPSS1268	BPSS1268	Putative efflux system protein	BPSL0814	BPSL0814	Putative RND family acriflavine resistance	[TP0840-TP0965 (0.8653204)]
COG0477	COG0845	BPSS2206	BPSS2206	Putative transport related, membrane protein	BPSS1937	BPSS1937	Putative ABC transport system, exported protein	[TP0840-TP0965 (0.8653204)]
COG0477	COG0845	BPSL1018	BPSL1018	Putative permease transmembrane protein	BPSL1568	BPSL1568	Putative lipoprotein {UniProtKB/TrEMBL:Q63UM8}	[TP0840-TP0965 (0.8653204)]
COG0477	COG0845	BPSL1963	BPSL1963	Putative membrane protein	BPSL1568	BPSL1568	Putative lipoprotein {UniProtKB/TrEMBL:Q63UM8}	[TP0840-TP0965 (0.8653204)]
COG0477	COG0845	BPSL0888	BPSL0888	Putative transporter protein	BPSS1118	BPSS1118	Putative HlyD family protein	[TP0840-TP0965 (0.8653204)]
COG0477	COG0845	BPSS2123	BPSS2123	Putative transporter protein	BPSL2234	BPSL2234	Putative exported protein	[TP0840-TP0965 (0.8653204)]
COG0477	COG0845	BPSL1018	BPSL1018	Putative permease transmembrane protein	BPSS0292	BPSS0292	Putative multidrug efflux system exported protein	[TP0840-TP0965 (0.8653204)]
COG0477	COG0845	BPSS0932	BPSS0932	Putative membrane transport protein	BPSS0625	BPSS0625	Putative drug-efflux protein	[TP0840-TP0965 (0.8653204)]
COG0477	COG0845	BPSS0907	BPSS0907	Putative transport protein	BPSS1042	BPSS1042	Putative cobalt-zinc-cadmium resistance protein	[TP0840-TP0965 (0.8653204)]
COG0477	COG0845	BPSL1075	BPSL1075	Putative transport system, integral membrane	BPSL1268	BPSL1268	Putative transport system, membrane protein	[TP0840-TP0965 (0.8653204)]
COG0477	COG0845	BPSL1735	BPSL1735	Putative transport system membrane protein	BPSS1042	BPSS1042	Putative cobalt-zinc-cadmium resistance protein	[TP0840-TP0965 (0.8653204)]
COG0477	COG0845	BPSL2737	BPSL2737	MFS-family membrane transport protein	BPSS1937	BPSS1937	Putative ABC transport system, exported protein	[TP0840-TP0965 (0.8653204)]
COG0477	COG0845	BPSS1037	BPSS1037	Putative sugar transport protein	BPSS0292	BPSS0292	Putative multidrug efflux system exported protein	[TP0840-TP0965 (0.8653204)]
COG0477	COG0845	BPSS1329	BPSS1329	Putative MFS family transport protein	BPSL1268	BPSL1268	Putative transport system, membrane protein	[TP0840-TP0965 (0.8653204)]
COG0477	COG0845	BPSS2154	BPSS2154	Putative MFS family transporter	BPSL1804	BPSL1804	Multidrug efflux system putative membrane fusion	[TP0840-TP0965 (0.8653204)]
COG0477	COG0845	BPSS1252	BPSS1252	Putative inner membrane transport protein	BPSS1930	BPSS1930	Putative ABC transport system, exported protein	[TP0840-TP0965 (0.8653204)]
COG0477	COG0845	BPSL1184	BPSL1184	Putative sugar-related transport, membrane	BPSL1568	BPSL1568	Putative lipoprotein {UniProtKB/TrEMBL:Q63UM8}	[TP0840-TP0965 (0.8653204)]
COG0477	COG0845	BPSS1011	BPSS1011	Putative transmembrane transport protein	BPSL2234	BPSL2234	Putative exported protein	[TP0840-TP0965 (0.8653204)]
COG0477	COG0845	BPSS0842	BPSS0842	Putative transporter protein	BPSS1937	BPSS1937	Putative ABC transport system, exported protein	[TP0840-TP0965 (0.8653204)]
COG0477	COG0845	BPSS1329	BPSS1329	Putative MFS family transport protein	BPSS0292	BPSS0292	Putative multidrug efflux system exported protein	[TP0840-TP0965 (0.8653204)]
COG0477	COG0845	BPSL1576	BPSL1576	Putative transport related, membrane protein	BPSS0292	BPSS0292	Putative multidrug efflux system exported protein	[TP0840-TP0965 (0.8653204)]
COG0477	COG0845	BPSS2123	BPSS2123	Putative transporter protein	BPSL3092	BPSL3092	Putative bacteriocin secretion protein	[TP0840-TP0965 (0.8653204)]
COG0477	COG0845	BPSS1458	BPSS1458	Putative MFS family transport protein	BPSL0308	BPSL0308	Putative exported protein	[TP0840-TP0965 (0.8653204)]
COG0477	COG0845	BPSL0625	BPSL0625	Putative transport protein	BPSL0814	BPSL0814	Putative RND family acriflavine resistance	[TP0840-TP0965 (0.8653204)]
COG0477	COG0845	BPSL1977	BPSL1977	Putative fosmidomycin resistance protein	BPSL0814	BPSL0814	Putative RND family acriflavine resistance	[TP0840-TP0965 (0.8653204)]
COG0477	COG0845	BPSL2713	BPSL2713	Putative membrane transport protein	BPSS0625	BPSS0625	Putative drug-efflux protein	[TP0840-TP0965 (0.8653204)]
COG0477	COG0845	BPSL1346	BPSL1346	Putative membrane protein	BPSL1804	BPSL1804	Multidrug efflux system putative membrane fusion	[TP0840-TP0965 (0.8653204)]
COG0477	COG0845	BPSS1268	BPSS1268	Putative efflux system protein	BPSL2234	BPSL2234	Putative exported protein	[TP0840-TP0965 (0.8653204)]
COG0477	COG0845	BPSS1230	BPSS1230	Putative transport protein	BPSL2234	BPSL2234	Putative exported protein	[TP0840-TP0965 (0.8653204)]
COG0477	COG0845	BPSS1350	BPSS1350	Putative efflux/sugar transport/multidrug	BPSL1665	BPSL1665	Putative toxin-related secretion protein	[TP0840-TP0965 (0.8653204)]
COG0477	COG0845	BPSL1184	BPSL1184	Putative sugar-related transport, membrane	BPSS0625	BPSS0625	Putative drug-efflux protein	[TP0840-TP0965 (0.8653204)]
COG0477	COG0845	BPSL0773	BPSL0773	Putative transmembrane transport protein	BPSS1937	BPSS1937	Putative ABC transport system, exported protein	[TP0840-TP0965 (0.8653204)]
COG0477	COG0845	BPSS0670	BPSS0670	Putative transporter protein	BPSL2234	BPSL2234	Putative exported protein	[TP0840-TP0965 (0.8653204)]
COG0477	COG0845	BPSS1656	BPSS1656	Putative membrane protein	BPSL1568	BPSL1568	Putative lipoprotein {UniProtKB/TrEMBL:Q63UM8}	[TP0840-TP0965 (0.8653204)]
COG0477	COG0845	BPSS1418	BPSS1418	Putative transmembrane permease transporter	BPSS1283	BPSS1283	Putative membrane protein	[TP0840-TP0965 (0.8653204)]
COG0477	COG0845	BPSL0773	BPSL0773	Putative transmembrane transport protein	BPSL0308	BPSL0308	Putative exported protein	[TP0840-TP0965 (0.8653204)]
COG0477	COG0845	BPSS1475	BPSS1475	Putative transmembrane sugar transporter	BPSS0292	BPSS0292	Putative multidrug efflux system exported protein	[TP0840-TP0965 (0.8653204)]
COG0477	COG0845	BPSS0061	BPSS0061	Alpha-ketoglutarate permease	BPSS1937	BPSS1937	Putative ABC transport system, exported protein	[TP0840-TP0965 (0.8653204)]
COG0477	COG0845	BPSS0762	BPSS0762	Putative transporter protein	BPSS0625	BPSS0625	Putative drug-efflux protein	[TP0840-TP0965 (0.8653204)]
COG0477	COG0845	BPSL0474	BPSL0474	Putative transporter protein	BPSS1118	BPSS1118	Putative HlyD family protein	[TP0840-TP0965 (0.8653204)]
COG0477	COG0845	BPSL2021	BPSL2021	Putative drug-resistance related membrane protein	BPSL1665	BPSL1665	Putative toxin-related secretion protein	[TP0840-TP0965 (0.8653204)]
COG0477	COG0845	BPSS0147	BPSS0147	Putative transporter protein	BPSL1665	BPSL1665	Putative toxin-related secretion protein	[TP0840-TP0965 (0.8653204)]
COG0477	COG0845	BPSL1048	BPSL1048	Putative sugar transport, integral membrane	BPSL2234	BPSL2234	Putative exported protein	[TP0840-TP0965 (0.8653204)]
COG0477	COG0845	BPSS1327	BPSS1327	Putative MFS family sugar transporter protein	BPSL1665	BPSL1665	Putative toxin-related secretion protein	[TP0840-TP0965 (0.8653204)]
COG0477	COG0845	BPSL0888	BPSL0888	Putative transporter protein	BPSS1930	BPSS1930	Putative ABC transport system, exported protein	[TP0840-TP0965 (0.8653204)]
COG0477	COG0845	BPSL0474	BPSL0474	Putative transporter protein	BPSL1268	BPSL1268	Putative transport system, membrane protein	[TP0840-TP0965 (0.8653204)]
COG0477	COG0845	BPSL1048	BPSL1048	Putative sugar transport, integral membrane	BPSS0292	BPSS0292	Putative multidrug efflux system exported protein	[TP0840-TP0965 (0.8653204)]
COG0477	COG0845	BPSL0195	BPSL0195	Putative membrane protein	BPSS0625	BPSS0625	Putative drug-efflux protein	[TP0840-TP0965 (0.8653204)]
COG0477	COG0845	BPSS0503	BPSS0503	Putative transporter protein	BPSL0814	BPSL0814	Putative RND family acriflavine resistance	[TP0840-TP0965 (0.8653204)]
COG0477	COG0845	BPSL2231	BPSL2231	Putative membrane protein	BPSL1268	BPSL1268	Putative transport system, membrane protein	[TP0840-TP0965 (0.8653204)]
COG0477	COG0845	BPSS0594	BPSS0594	Putative membrane protein	BPSL1568	BPSL1568	Putative lipoprotein {UniProtKB/TrEMBL:Q63UM8}	[TP0840-TP0965 (0.8653204)]
COG0477	COG0845	BPSS2296	BPSS2296	Putative transport protein	BPSS1042	BPSS1042	Putative cobalt-zinc-cadmium resistance protein	[TP0840-TP0965 (0.8653204)]
COG0477	COG0845	BPSL0625	BPSL0625	Putative transport protein	BPSS0625	BPSS0625	Putative drug-efflux protein	[TP0840-TP0965 (0.8653204)]
COG0477	COG0845	BPSS0907	BPSS0907	Putative transport protein	BPSL1804	BPSL1804	Multidrug efflux system putative membrane fusion	[TP0840-TP0965 (0.8653204)]
COG0477	COG0845	BPSS1037	BPSS1037	Putative sugar transport protein	BPSL1665	BPSL1665	Putative toxin-related secretion protein	[TP0840-TP0965 (0.8653204)]
COG0477	COG0845	BPSL1881	BPSL1881	Putative metabolite transport, membrane protein	BPSL0814	BPSL0814	Putative RND family acriflavine resistance	[TP0840-TP0965 (0.8653204)]
COG0477	COG0845	BPSL1915	BPSL1915	Putative multidrug resistance protein B	BPSL2234	BPSL2234	Putative exported protein	[TP0840-TP0965 (0.8653204)]
COG0477	COG0845	BPSS1458	BPSS1458	Putative MFS family transport protein	BPSS1042	BPSS1042	Putative cobalt-zinc-cadmium resistance protein	[TP0840-TP0965 (0.8653204)]
COG0477	COG0845	BPSL1825	BPSL1825	Putative ABC transport system, permease protein	BPSL0814	BPSL0814	Putative RND family acriflavine resistance	[TP0840-TP0965 (0.8653204)]
COG0477	COG0845	BPSL2021	BPSL2021	Putative drug-resistance related membrane protein	BPSS1930	BPSS1930	Putative ABC transport system, exported protein	[TP0840-TP0965 (0.8653204)]
COG0477	COG0845	BPSS0988	BPSS0988	Putative membrane protein	BPSL1568	BPSL1568	Putative lipoprotein {UniProtKB/TrEMBL:Q63UM8}	[TP0840-TP0965 (0.8653204)]
COG0477	COG0845	BPSL0888	BPSL0888	Putative transporter protein	BPSS1937	BPSS1937	Putative ABC transport system, exported protein	[TP0840-TP0965 (0.8653204)]
COG0477	COG0845	BPSS1656	BPSS1656	Putative membrane protein	BPSS1042	BPSS1042	Putative cobalt-zinc-cadmium resistance protein	[TP0840-TP0965 (0.8653204)]
COG0477	COG0845	BPSL0218	BPSL0218	Putative transporter protein	BPSL1804	BPSL1804	Multidrug efflux system putative membrane fusion	[TP0840-TP0965 (0.8653204)]
COG0477	COG0845	BPSL1677	BPSL1677	Putative transport-related, integral membrane	BPSL1268	BPSL1268	Putative transport system, membrane protein	[TP0840-TP0965 (0.8653204)]
COG0477	COG0845	BPSS1458	BPSS1458	Putative MFS family transport protein	BPSS1930	BPSS1930	Putative ABC transport system, exported protein	[TP0840-TP0965 (0.8653204)]
COG0477	COG0845	BPSL1915	BPSL1915	Putative multidrug resistance protein B	BPSS1118	BPSS1118	Putative HlyD family protein	[TP0840-TP0965 (0.8653204)]
COG0477	COG0845	BPSS0670	BPSS0670	Putative transporter protein	BPSL0308	BPSL0308	Putative exported protein	[TP0840-TP0965 (0.8653204)]
COG0477	COG0845	BPSL1825	BPSL1825	Putative ABC transport system, permease protein	BPSS1283	BPSS1283	Putative membrane protein	[TP0840-TP0965 (0.8653204)]
COG0477	COG0845	BPSS0782	BPSS0782	Putative sugar transport protein	BPSS1042	BPSS1042	Putative cobalt-zinc-cadmium resistance protein	[TP0840-TP0965 (0.8653204)]
COG0477	COG0845	BPSS1011	BPSS1011	Putative transmembrane transport protein	BPSL1268	BPSL1268	Putative transport system, membrane protein	[TP0840-TP0965 (0.8653204)]
COG0477	COG0845	BPSL1825	BPSL1825	Putative ABC transport system, permease protein	BPSS1930	BPSS1930	Putative ABC transport system, exported protein	[TP0840-TP0965 (0.8653204)]
COG0477	COG0845	BPSL2021	BPSL2021	Putative drug-resistance related membrane protein	BPSS0292	BPSS0292	Putative multidrug efflux system exported protein	[TP0840-TP0965 (0.8653204)]
COG0477	COG0845	BPSS2296	BPSS2296	Putative transport protein	BPSL1804	BPSL1804	Multidrug efflux system putative membrane fusion	[TP0840-TP0965 (0.8653204)]
COG0477	COG0845	BPSL1048	BPSL1048	Putative sugar transport, integral membrane	BPSL3092	BPSL3092	Putative bacteriocin secretion protein	[TP0840-TP0965 (0.8653204)]
COG0477	COG0845	BPSL1339	BPSL1339	Putative proline/betaine transporter	BPSL1665	BPSL1665	Putative toxin-related secretion protein	[TP0840-TP0965 (0.8653204)]
COG0477	COG0845	BPSL2590	BPSL2590	Probable membrane transport protein	BPSS1283	BPSS1283	Putative membrane protein	[TP0840-TP0965 (0.8653204)]
COG0477	COG0845	BPSL1963	BPSL1963	Putative membrane protein	BPSL0814	BPSL0814	Putative RND family acriflavine resistance	[TP0840-TP0965 (0.8653204)]
COG0477	COG0845	BPSS1268	BPSS1268	Putative efflux system protein	BPSL1268	BPSL1268	Putative transport system, membrane protein	[TP0840-TP0965 (0.8653204)]
COG0477	COG0845	BPSS1458	BPSS1458	Putative MFS family transport protein	BPSS0292	BPSS0292	Putative multidrug efflux system exported protein	[TP0840-TP0965 (0.8653204)]
COG0477	COG0845	BPSS1230	BPSS1230	Putative transport protein	BPSL3092	BPSL3092	Putative bacteriocin secretion protein	[TP0840-TP0965 (0.8653204)]
COG0477	COG0845	BPSS1327	BPSS1327	Putative MFS family sugar transporter protein	BPSL1804	BPSL1804	Multidrug efflux system putative membrane fusion	[TP0840-TP0965 (0.8653204)]
COG0477	COG0845	BPSS0670	BPSS0670	Putative transporter protein	BPSL1665	BPSL1665	Putative toxin-related secretion protein	[TP0840-TP0965 (0.8653204)]
COG0477	COG0845	BPSL2590	BPSL2590	Probable membrane transport protein	BPSS1937	BPSS1937	Putative ABC transport system, exported protein	[TP0840-TP0965 (0.8653204)]
COG0477	COG0845	BPSS2296	BPSS2296	Putative transport protein	BPSL1665	BPSL1665	Putative toxin-related secretion protein	[TP0840-TP0965 (0.8653204)]
COG0477	COG0845	BPSS0061	BPSS0061	Alpha-ketoglutarate permease	BPSL1665	BPSL1665	Putative toxin-related secretion protein	[TP0840-TP0965 (0.8653204)]
COG0477	COG0845	BPSS1215	BPSS1215	Putative sugar transporter	BPSS0292	BPSS0292	Putative multidrug efflux system exported protein	[TP0840-TP0965 (0.8653204)]
COG0477	COG0845	BPSL2327	BPSL2327	Putative transporter protein	BPSL2234	BPSL2234	Putative exported protein	[TP0840-TP0965 (0.8653204)]
COG0477	COG0845	BPSS1215	BPSS1215	Putative sugar transporter	BPSS0625	BPSS0625	Putative drug-efflux protein	[TP0840-TP0965 (0.8653204)]
COG0477	COG0845	BPSS0922	BPSS0922	Putative transporter protein	BPSL1268	BPSL1268	Putative transport system, membrane protein	[TP0840-TP0965 (0.8653204)]
COG0477	COG0845	BPSS0922	BPSS0922	Putative transporter protein	BPSL0814	BPSL0814	Putative RND family acriflavine resistance	[TP0840-TP0965 (0.8653204)]
COG0477	COG0845	BPSS1475	BPSS1475	Putative transmembrane sugar transporter	BPSL1568	BPSL1568	Putative lipoprotein {UniProtKB/TrEMBL:Q63UM8}	[TP0840-TP0965 (0.8653204)]
COG0477	COG0845	BPSS2206	BPSS2206	Putative transport related, membrane protein	BPSL1268	BPSL1268	Putative transport system, membrane protein	[TP0840-TP0965 (0.8653204)]
COG0477	COG0845	BPSS1011	BPSS1011	Putative transmembrane transport protein	BPSL1568	BPSL1568	Putative lipoprotein {UniProtKB/TrEMBL:Q63UM8}	[TP0840-TP0965 (0.8653204)]
COG0477	COG0845	BPSS0216	BPSS0216	Putative membrane protein	BPSS1118	BPSS1118	Putative HlyD family protein	[TP0840-TP0965 (0.8653204)]
COG0477	COG0845	BPSL2021	BPSL2021	Putative drug-resistance related membrane protein	BPSS1283	BPSS1283	Putative membrane protein	[TP0840-TP0965 (0.8653204)]
COG0477	COG0845	BPSL2873	BPSL2873	Putative membrane protein	BPSL1804	BPSL1804	Multidrug efflux system putative membrane fusion	[TP0840-TP0965 (0.8653204)]
COG0477	COG0845	BPSL0888	BPSL0888	Putative transporter protein	BPSS1042	BPSS1042	Putative cobalt-zinc-cadmium resistance protein	[TP0840-TP0965 (0.8653204)]
COG0477	COG0845	BPSS1215	BPSS1215	Putative sugar transporter	BPSS1042	BPSS1042	Putative cobalt-zinc-cadmium resistance protein	[TP0840-TP0965 (0.8653204)]
COG0477	COG0845	BPSS0503	BPSS0503	Putative transporter protein	BPSS0292	BPSS0292	Putative multidrug efflux system exported protein	[TP0840-TP0965 (0.8653204)]
COG0477	COG0845	BPSS1252	BPSS1252	Putative inner membrane transport protein	BPSL2234	BPSL2234	Putative exported protein	[TP0840-TP0965 (0.8653204)]
COG0477	COG0845	BPSS0147	BPSS0147	Putative transporter protein	BPSL3092	BPSL3092	Putative bacteriocin secretion protein	[TP0840-TP0965 (0.8653204)]
COG0477	COG0845	BPSS0842	BPSS0842	Putative transporter protein	BPSL0814	BPSL0814	Putative RND family acriflavine resistance	[TP0840-TP0965 (0.8653204)]
COG0477	COG0845	BPSS1656	BPSS1656	Putative membrane protein	BPSL0308	BPSL0308	Putative exported protein	[TP0840-TP0965 (0.8653204)]
COG0477	COG0845	BPSS2154	BPSS2154	Putative MFS family transporter	BPSS1118	BPSS1118	Putative HlyD family protein	[TP0840-TP0965 (0.8653204)]
COG0477	COG0845	BPSS1215	BPSS1215	Putative sugar transporter	BPSL1665	BPSL1665	Putative toxin-related secretion protein	[TP0840-TP0965 (0.8653204)]
COG0477	COG0845	BPSL3082	BPSL3082	Putative membrane protein	BPSS1118	BPSS1118	Putative HlyD family protein	[TP0840-TP0965 (0.8653204)]
COG0477	COG0845	BPSS0988	BPSS0988	Putative membrane protein	BPSS1118	BPSS1118	Putative HlyD family protein	[TP0840-TP0965 (0.8653204)]
COG0477	COG0845	BPSS1230	BPSS1230	Putative transport protein	BPSS0625	BPSS0625	Putative drug-efflux protein	[TP0840-TP0965 (0.8653204)]
COG0477	COG0845	BPSS1558	BPSS1558	Alpha-ketoglutarate permease	BPSS0292	BPSS0292	Putative multidrug efflux system exported protein	[TP0840-TP0965 (0.8653204)]
COG0477	COG0845	BPSS0216	BPSS0216	Putative membrane protein	BPSS0292	BPSS0292	Putative multidrug efflux system exported protein	[TP0840-TP0965 (0.8653204)]
COG0477	COG0845	BPSS2123	BPSS2123	Putative transporter protein	BPSL1804	BPSL1804	Multidrug efflux system putative membrane fusion	[TP0840-TP0965 (0.8653204)]
COG0477	COG0845	BPSS1215	BPSS1215	Putative sugar transporter	BPSL0308	BPSL0308	Putative exported protein	[TP0840-TP0965 (0.8653204)]
COG0477	COG0845	BPSS1166	BPSS1166	Putative transport/efflux protein	BPSS0625	BPSS0625	Putative drug-efflux protein	[TP0840-TP0965 (0.8653204)]
COG0477	COG0845	BPSS2267	BPSS2267	Putative membrane protein	BPSL1268	BPSL1268	Putative transport system, membrane protein	[TP0840-TP0965 (0.8653204)]
COG0477	COG0845	BPSS1215	BPSS1215	Putative sugar transporter	BPSL3092	BPSL3092	Putative bacteriocin secretion protein	[TP0840-TP0965 (0.8653204)]
COG0477	COG0845	BPSS2267	BPSS2267	Putative membrane protein	BPSS1118	BPSS1118	Putative HlyD family protein	[TP0840-TP0965 (0.8653204)]
COG0477	COG0845	BPSL1915	BPSL1915	Putative multidrug resistance protein B	BPSS1937	BPSS1937	Putative ABC transport system, exported protein	[TP0840-TP0965 (0.8653204)]
COG0477	COG0845	BPSL2033	BPSL2033	Putative transport-related membrane protein	BPSL1268	BPSL1268	Putative transport system, membrane protein	[TP0840-TP0965 (0.8653204)]
COG0477	COG0845	BPSL2713	BPSL2713	Putative membrane transport protein	BPSS1283	BPSS1283	Putative membrane protein	[TP0840-TP0965 (0.8653204)]
COG0477	COG0845	BPSS0126	BPSS0126	Putative transport system, membrane protein	BPSS1283	BPSS1283	Putative membrane protein	[TP0840-TP0965 (0.8653204)]
COG0477	COG0845	BPSL3082	BPSL3082	Putative membrane protein	BPSL2234	BPSL2234	Putative exported protein	[TP0840-TP0965 (0.8653204)]
COG0477	COG0845	BPSS0048	BPSS0048	4-hydroxybenzoate transporter	BPSS0292	BPSS0292	Putative multidrug efflux system exported protein	[TP0840-TP0965 (0.8653204)]
COG0477	COG0845	BPSL0022	BPSL0022	Putative transporter protein	BPSS0625	BPSS0625	Putative drug-efflux protein	[TP0840-TP0965 (0.8653204)]
COG0477	COG0845	BPSS1166	BPSS1166	Putative transport/efflux protein	BPSL1665	BPSL1665	Putative toxin-related secretion protein	[TP0840-TP0965 (0.8653204)]
COG0477	COG0845	BPSS1128	BPSS1128	Major facilitator superfamily transporter homolog	BPSS0292	BPSS0292	Putative multidrug efflux system exported protein	[TP0840-TP0965 (0.8653204)]
COG0477	COG0845	BPSL1075	BPSL1075	Putative transport system, integral membrane	BPSL2234	BPSL2234	Putative exported protein	[TP0840-TP0965 (0.8653204)]
COG0477	COG0845	BPSL2534	BPSL2534	Citrate-proton symporter	BPSL3092	BPSL3092	Putative bacteriocin secretion protein	[TP0840-TP0965 (0.8653204)]
COG0477	COG0845	BPSS1418	BPSS1418	Putative transmembrane permease transporter	BPSS1930	BPSS1930	Putative ABC transport system, exported protein	[TP0840-TP0965 (0.8653204)]
COG0477	COG0845	BPSS2267	BPSS2267	Putative membrane protein	BPSS1937	BPSS1937	Putative ABC transport system, exported protein	[TP0840-TP0965 (0.8653204)]
COG0477	COG0845	BPSS0988	BPSS0988	Putative membrane protein	BPSS0625	BPSS0625	Putative drug-efflux protein	[TP0840-TP0965 (0.8653204)]
COG0477	COG0845	BPSL0888	BPSL0888	Putative transporter protein	BPSS0625	BPSS0625	Putative drug-efflux protein	[TP0840-TP0965 (0.8653204)]
COG0477	COG0845	BPSS1128	BPSS1128	Major facilitator superfamily transporter homolog	BPSL2234	BPSL2234	Putative exported protein	[TP0840-TP0965 (0.8653204)]
COG0477	COG0845	BPSL2951	BPSL2951	Putative membrane protein	BPSL1804	BPSL1804	Multidrug efflux system putative membrane fusion	[TP0840-TP0965 (0.8653204)]
COG0477	COG0845	BPSS1558	BPSS1558	Alpha-ketoglutarate permease	BPSS1042	BPSS1042	Putative cobalt-zinc-cadmium resistance protein	[TP0840-TP0965 (0.8653204)]
COG0477	COG0845	BPSL1493	BPSL1493	Putative membrane protein	BPSL1568	BPSL1568	Putative lipoprotein {UniProtKB/TrEMBL:Q63UM8}	[TP0840-TP0965 (0.8653204)]
COG0477	COG0845	BPSL2534	BPSL2534	Citrate-proton symporter	BPSL1804	BPSL1804	Multidrug efflux system putative membrane fusion	[TP0840-TP0965 (0.8653204)]
COG0477	COG0845	BPSS0538	BPSS0538	Putative transport protein	BPSS1118	BPSS1118	Putative HlyD family protein	[TP0840-TP0965 (0.8653204)]
COG0477	COG0845	BPSS0126	BPSS0126	Putative transport system, membrane protein	BPSS1937	BPSS1937	Putative ABC transport system, exported protein	[TP0840-TP0965 (0.8653204)]
COG0477	COG0845	BPSS1166	BPSS1166	Putative transport/efflux protein	BPSL1268	BPSL1268	Putative transport system, membrane protein	[TP0840-TP0965 (0.8653204)]
COG0477	COG0845	BPSS1252	BPSS1252	Putative inner membrane transport protein	BPSS1283	BPSS1283	Putative membrane protein	[TP0840-TP0965 (0.8653204)]
COG0477	COG0845	BPSL3251	BPSL3251	Putative inner membrane transport protein	BPSS1118	BPSS1118	Putative HlyD family protein	[TP0840-TP0965 (0.8653204)]
COG0477	COG0845	BPSL1184	BPSL1184	Putative sugar-related transport, membrane	BPSL1804	BPSL1804	Multidrug efflux system putative membrane fusion	[TP0840-TP0965 (0.8653204)]
COG0477	COG0845	BPSL0022	BPSL0022	Putative transporter protein	BPSL2234	BPSL2234	Putative exported protein	[TP0840-TP0965 (0.8653204)]
COG0477	COG0845	BPSL1184	BPSL1184	Putative sugar-related transport, membrane	BPSL0814	BPSL0814	Putative RND family acriflavine resistance	[TP0840-TP0965 (0.8653204)]
COG0477	COG0845	BPSS2120	BPSS2120	Putative sugar transport/efflux pump	BPSL0308	BPSL0308	Putative exported protein	[TP0840-TP0965 (0.8653204)]
COG0477	COG0845	BPSL0022	BPSL0022	Putative transporter protein	BPSL3092	BPSL3092	Putative bacteriocin secretion protein	[TP0840-TP0965 (0.8653204)]
COG0477	COG0845	BPSS0048	BPSS0048	4-hydroxybenzoate transporter	BPSS0625	BPSS0625	Putative drug-efflux protein	[TP0840-TP0965 (0.8653204)]
COG0477	COG0845	BPSL2180	BPSL2180	Putative membrane protein	BPSS1937	BPSS1937	Putative ABC transport system, exported protein	[TP0840-TP0965 (0.8653204)]
COG0477	COG0845	BPSS1418	BPSS1418	Putative transmembrane permease transporter	BPSL0814	BPSL0814	Putative RND family acriflavine resistance	[TP0840-TP0965 (0.8653204)]
COG0477	COG0845	BPSS1327	BPSS1327	Putative MFS family sugar transporter protein	BPSL2234	BPSL2234	Putative exported protein	[TP0840-TP0965 (0.8653204)]
COG0477	COG0845	BPSS1644	BPSS1644	Putative membrane protein	BPSL0814	BPSL0814	Putative RND family acriflavine resistance	[TP0840-TP0965 (0.8653204)]
COG0477	COG0845	BPSL2951	BPSL2951	Putative membrane protein	BPSS1042	BPSS1042	Putative cobalt-zinc-cadmium resistance protein	[TP0840-TP0965 (0.8653204)]
COG0477	COG0845	BPSL1881	BPSL1881	Putative metabolite transport, membrane protein	BPSS0625	BPSS0625	Putative drug-efflux protein	[TP0840-TP0965 (0.8653204)]
COG0477	COG0845	BPSL2620	BPSL2620	MFS-family transport protein	BPSL0814	BPSL0814	Putative RND family acriflavine resistance	[TP0840-TP0965 (0.8653204)]
COG0477	COG0845	BPSL0888	BPSL0888	Putative transporter protein	BPSL1804	BPSL1804	Multidrug efflux system putative membrane fusion	[TP0840-TP0965 (0.8653204)]
COG0477	COG0845	BPSL1963	BPSL1963	Putative membrane protein	BPSS0292	BPSS0292	Putative multidrug efflux system exported protein	[TP0840-TP0965 (0.8653204)]
COG0477	COG0845	BPSL2590	BPSL2590	Probable membrane transport protein	BPSL1804	BPSL1804	Multidrug efflux system putative membrane fusion	[TP0840-TP0965 (0.8653204)]
COG0477	COG0845	BPSS1656	BPSS1656	Putative membrane protein	BPSL2234	BPSL2234	Putative exported protein	[TP0840-TP0965 (0.8653204)]
COG0477	COG0845	BPSL0195	BPSL0195	Putative membrane protein	BPSL0814	BPSL0814	Putative RND family acriflavine resistance	[TP0840-TP0965 (0.8653204)]
COG0477	COG0845	BPSS1230	BPSS1230	Putative transport protein	BPSL0308	BPSL0308	Putative exported protein	[TP0840-TP0965 (0.8653204)]
COG0477	COG0845	BPSL1296	BPSL1296	Putative membrane protein	BPSS1283	BPSS1283	Putative membrane protein	[TP0840-TP0965 (0.8653204)]
COG0477	COG0845	BPSS0538	BPSS0538	Putative transport protein	BPSS1930	BPSS1930	Putative ABC transport system, exported protein	[TP0840-TP0965 (0.8653204)]
COG0477	COG0845	BPSL0546	BPSL0546	Putative transporter protein	BPSL0308	BPSL0308	Putative exported protein	[TP0840-TP0965 (0.8653204)]
COG0477	COG0845	BPSL2021	BPSL2021	Putative drug-resistance related membrane protein	BPSL3092	BPSL3092	Putative bacteriocin secretion protein	[TP0840-TP0965 (0.8653204)]
COG0477	COG0845	BPSS0327	BPSS0327	Putative sugar transport-related, membrane	BPSS1937	BPSS1937	Putative ABC transport system, exported protein	[TP0840-TP0965 (0.8653204)]
COG0477	COG0845	BPSS1215	BPSS1215	Putative sugar transporter	BPSL1804	BPSL1804	Multidrug efflux system putative membrane fusion	[TP0840-TP0965 (0.8653204)]
COG0477	COG0845	BPSL1735	BPSL1735	Putative transport system membrane protein	BPSS1283	BPSS1283	Putative membrane protein	[TP0840-TP0965 (0.8653204)]
COG0477	COG0845	BPSL1075	BPSL1075	Putative transport system, integral membrane	BPSL0814	BPSL0814	Putative RND family acriflavine resistance	[TP0840-TP0965 (0.8653204)]
COG0477	COG0845	BPSS0061	BPSS0061	Alpha-ketoglutarate permease	BPSS1118	BPSS1118	Putative HlyD family protein	[TP0840-TP0965 (0.8653204)]
COG0477	COG0845	BPSL3082	BPSL3082	Putative membrane protein	BPSS0625	BPSS0625	Putative drug-efflux protein	[TP0840-TP0965 (0.8653204)]
COG0477	COG0845	BPSS0342	BPSS0342	Putative sugar transport-related, membrane	BPSL1804	BPSL1804	Multidrug efflux system putative membrane fusion	[TP0840-TP0965 (0.8653204)]
COG0477	COG0845	BPSS0048	BPSS0048	4-hydroxybenzoate transporter	BPSL2234	BPSL2234	Putative exported protein	[TP0840-TP0965 (0.8653204)]
COG0477	COG0845	BPSS1644	BPSS1644	Putative membrane protein	BPSL1568	BPSL1568	Putative lipoprotein {UniProtKB/TrEMBL:Q63UM8}	[TP0840-TP0965 (0.8653204)]
COG0477	COG0845	BPSL2231	BPSL2231	Putative membrane protein	BPSS1042	BPSS1042	Putative cobalt-zinc-cadmium resistance protein	[TP0840-TP0965 (0.8653204)]
COG0477	COG0845	BPSS1458	BPSS1458	Putative MFS family transport protein	BPSL1268	BPSL1268	Putative transport system, membrane protein	[TP0840-TP0965 (0.8653204)]
COG0477	COG0845	BPSL2620	BPSL2620	MFS-family transport protein	BPSS1930	BPSS1930	Putative ABC transport system, exported protein	[TP0840-TP0965 (0.8653204)]
COG0477	COG0845	BPSL1825	BPSL1825	Putative ABC transport system, permease protein	BPSL1665	BPSL1665	Putative toxin-related secretion protein	[TP0840-TP0965 (0.8653204)]
COG0477	COG0845	BPSS0762	BPSS0762	Putative transporter protein	BPSL0814	BPSL0814	Putative RND family acriflavine resistance	[TP0840-TP0965 (0.8653204)]
COG0477	COG0845	BPSL1184	BPSL1184	Putative sugar-related transport, membrane	BPSS1930	BPSS1930	Putative ABC transport system, exported protein	[TP0840-TP0965 (0.8653204)]
COG0477	COG0845	BPSL2620	BPSL2620	MFS-family transport protein	BPSL1568	BPSL1568	Putative lipoprotein {UniProtKB/TrEMBL:Q63UM8}	[TP0840-TP0965 (0.8653204)]
COG0477	COG0845	BPSS0147	BPSS0147	Putative transporter protein	BPSS0292	BPSS0292	Putative multidrug efflux system exported protein	[TP0840-TP0965 (0.8653204)]
COG0477	COG0845	BPSS2120	BPSS2120	Putative sugar transport/efflux pump	BPSS1283	BPSS1283	Putative membrane protein	[TP0840-TP0965 (0.8653204)]
COG0477	COG0845	BPSL1296	BPSL1296	Putative membrane protein	BPSS1118	BPSS1118	Putative HlyD family protein	[TP0840-TP0965 (0.8653204)]
COG0477	COG0845	BPSL2126	BPSL2126	Putative transport-related, membrane protein	BPSL0814	BPSL0814	Putative RND family acriflavine resistance	[TP0840-TP0965 (0.8653204)]
COG0477	COG0845	BPSL1296	BPSL1296	Putative membrane protein	BPSS0292	BPSS0292	Putative multidrug efflux system exported protein	[TP0840-TP0965 (0.8653204)]
COG0477	COG0845	BPSS0922	BPSS0922	Putative transporter protein	BPSS1937	BPSS1937	Putative ABC transport system, exported protein	[TP0840-TP0965 (0.8653204)]
COG0477	COG0845	BPSS0538	BPSS0538	Putative transport protein	BPSS1283	BPSS1283	Putative membrane protein	[TP0840-TP0965 (0.8653204)]
COG0477	COG0845	BPSS2155	BPSS2155	Putative MFS family transporter	BPSL1568	BPSL1568	Putative lipoprotein {UniProtKB/TrEMBL:Q63UM8}	[TP0840-TP0965 (0.8653204)]
COG0477	COG0845	BPSS0216	BPSS0216	Putative membrane protein	BPSS0625	BPSS0625	Putative drug-efflux protein	[TP0840-TP0965 (0.8653204)]
COG0477	COG0845	BPSS1851	BPSS1851	Putative transport-related membrane protein	BPSL1804	BPSL1804	Multidrug efflux system putative membrane fusion	[TP0840-TP0965 (0.8653204)]
COG0477	COG0845	BPSL2590	BPSL2590	Probable membrane transport protein	BPSS0292	BPSS0292	Putative multidrug efflux system exported protein	[TP0840-TP0965 (0.8653204)]
COG0477	COG0845	BPSL0845	BPSL0845	Putative transporter protein	BPSL1268	BPSL1268	Putative transport system, membrane protein	[TP0840-TP0965 (0.8653204)]
COG0477	COG0845	BPSL0546	BPSL0546	Putative transporter protein	BPSL1568	BPSL1568	Putative lipoprotein {UniProtKB/TrEMBL:Q63UM8}	[TP0840-TP0965 (0.8653204)]
COG0477	COG0845	BPSS0988	BPSS0988	Putative membrane protein	BPSS1042	BPSS1042	Putative cobalt-zinc-cadmium resistance protein	[TP0840-TP0965 (0.8653204)]
COG0477	COG0845	BPSL0195	BPSL0195	Putative membrane protein	BPSS1930	BPSS1930	Putative ABC transport system, exported protein	[TP0840-TP0965 (0.8653204)]
COG0477	COG0845	BPSL1493	BPSL1493	Putative membrane protein	BPSS0625	BPSS0625	Putative drug-efflux protein	[TP0840-TP0965 (0.8653204)]
COG0477	COG0845	BPSL2033	BPSL2033	Putative transport-related membrane protein	BPSS0292	BPSS0292	Putative multidrug efflux system exported protein	[TP0840-TP0965 (0.8653204)]
COG0477	COG0845	BPSL1825	BPSL1825	Putative ABC transport system, permease protein	BPSL3092	BPSL3092	Putative bacteriocin secretion protein	[TP0840-TP0965 (0.8653204)]
COG0477	COG0845	BPSS1851	BPSS1851	Putative transport-related membrane protein	BPSS1937	BPSS1937	Putative ABC transport system, exported protein	[TP0840-TP0965 (0.8653204)]
COG0477	COG0845	BPSS0048	BPSS0048	4-hydroxybenzoate transporter	BPSL0814	BPSL0814	Putative RND family acriflavine resistance	[TP0840-TP0965 (0.8653204)]
COG0477	COG0845	BPSS1558	BPSS1558	Alpha-ketoglutarate permease	BPSL1804	BPSL1804	Multidrug efflux system putative membrane fusion	[TP0840-TP0965 (0.8653204)]
COG0477	COG0845	BPSS2206	BPSS2206	Putative transport related, membrane protein	BPSL1665	BPSL1665	Putative toxin-related secretion protein	[TP0840-TP0965 (0.8653204)]
COG0477	COG0845	BPSS0762	BPSS0762	Putative transporter protein	BPSL1665	BPSL1665	Putative toxin-related secretion protein	[TP0840-TP0965 (0.8653204)]
COG0477	COG0845	BPSS2206	BPSS2206	Putative transport related, membrane protein	BPSS1118	BPSS1118	Putative HlyD family protein	[TP0840-TP0965 (0.8653204)]
COG0477	COG0845	BPSS1128	BPSS1128	Major facilitator superfamily transporter homolog	BPSL1268	BPSL1268	Putative transport system, membrane protein	[TP0840-TP0965 (0.8653204)]
COG0477	COG0845	BPSL2713	BPSL2713	Putative membrane transport protein	BPSS1118	BPSS1118	Putative HlyD family protein	[TP0840-TP0965 (0.8653204)]
COG0477	COG0845	BPSL1915	BPSL1915	Putative multidrug resistance protein B	BPSL1804	BPSL1804	Multidrug efflux system putative membrane fusion	[TP0840-TP0965 (0.8653204)]
COG0477	COG0845	BPSL1881	BPSL1881	Putative metabolite transport, membrane protein	BPSL0308	BPSL0308	Putative exported protein	[TP0840-TP0965 (0.8653204)]
COG0477	COG0845	BPSL0195	BPSL0195	Putative membrane protein	BPSS1118	BPSS1118	Putative HlyD family protein	[TP0840-TP0965 (0.8653204)]
COG0477	COG0845	BPSL2327	BPSL2327	Putative transporter protein	BPSL1804	BPSL1804	Multidrug efflux system putative membrane fusion	[TP0840-TP0965 (0.8653204)]
COG0477	COG0845	BPSS2296	BPSS2296	Putative transport protein	BPSL1268	BPSL1268	Putative transport system, membrane protein	[TP0840-TP0965 (0.8653204)]
COG0477	COG0845	BPSS1558	BPSS1558	Alpha-ketoglutarate permease	BPSL1665	BPSL1665	Putative toxin-related secretion protein	[TP0840-TP0965 (0.8653204)]
COG0477	COG0845	BPSS1128	BPSS1128	Major facilitator superfamily transporter homolog	BPSL1665	BPSL1665	Putative toxin-related secretion protein	[TP0840-TP0965 (0.8653204)]
COG0477	COG0845	BPSS2267	BPSS2267	Putative membrane protein	BPSL1804	BPSL1804	Multidrug efflux system putative membrane fusion	[TP0840-TP0965 (0.8653204)]
COG0477	COG0845	BPSL0022	BPSL0022	Putative transporter protein	BPSL1804	BPSL1804	Multidrug efflux system putative membrane fusion	[TP0840-TP0965 (0.8653204)]
COG0477	COG0845	BPSL2951	BPSL2951	Putative membrane protein	BPSS0292	BPSS0292	Putative multidrug efflux system exported protein	[TP0840-TP0965 (0.8653204)]
COG0477	COG0845	BPSS0988	BPSS0988	Putative membrane protein	BPSL1665	BPSL1665	Putative toxin-related secretion protein	[TP0840-TP0965 (0.8653204)]
COG0477	COG0845	BPSS0932	BPSS0932	Putative membrane transport protein	BPSL0308	BPSL0308	Putative exported protein	[TP0840-TP0965 (0.8653204)]
COG0477	COG0845	BPSS2155	BPSS2155	Putative MFS family transporter	BPSS1283	BPSS1283	Putative membrane protein	[TP0840-TP0965 (0.8653204)]
COG0477	COG0845	BPSL1825	BPSL1825	Putative ABC transport system, permease protein	BPSL2234	BPSL2234	Putative exported protein	[TP0840-TP0965 (0.8653204)]
COG0477	COG0845	BPSS1350	BPSS1350	Putative efflux/sugar transport/multidrug	BPSS1283	BPSS1283	Putative membrane protein	[TP0840-TP0965 (0.8653204)]
COG0477	COG0845	BPSL1677	BPSL1677	Putative transport-related, integral membrane	BPSS1118	BPSS1118	Putative HlyD family protein	[TP0840-TP0965 (0.8653204)]
COG0477	COG0845	BPSL0248	BPSL0248	Putative transporter protein	BPSS1937	BPSS1937	Putative ABC transport system, exported protein	[TP0840-TP0965 (0.8653204)]
COG0477	COG0845	BPSL2327	BPSL2327	Putative transporter protein	BPSS1930	BPSS1930	Putative ABC transport system, exported protein	[TP0840-TP0965 (0.8653204)]
COG0477	COG0845	BPSS0126	BPSS0126	Putative transport system, membrane protein	BPSL1268	BPSL1268	Putative transport system, membrane protein	[TP0840-TP0965 (0.8653204)]
COG0477	COG0845	BPSL1825	BPSL1825	Putative ABC transport system, permease protein	BPSS0625	BPSS0625	Putative drug-efflux protein	[TP0840-TP0965 (0.8653204)]
COG0477	COG0845	BPSL2534	BPSL2534	Citrate-proton symporter	BPSS1042	BPSS1042	Putative cobalt-zinc-cadmium resistance protein	[TP0840-TP0965 (0.8653204)]
COG0477	COG0845	BPSS0922	BPSS0922	Putative transporter protein	BPSL1804	BPSL1804	Multidrug efflux system putative membrane fusion	[TP0840-TP0965 (0.8653204)]
COG0477	COG0845	BPSL0773	BPSL0773	Putative transmembrane transport protein	BPSS1930	BPSS1930	Putative ABC transport system, exported protein	[TP0840-TP0965 (0.8653204)]
COG0477	COG0845	BPSS0126	BPSS0126	Putative transport system, membrane protein	BPSL2234	BPSL2234	Putative exported protein	[TP0840-TP0965 (0.8653204)]
COG0477	COG0845	BPSS1475	BPSS1475	Putative transmembrane sugar transporter	BPSS1930	BPSS1930	Putative ABC transport system, exported protein	[TP0840-TP0965 (0.8653204)]
COG0477	COG0845	BPSS0272	BPSS0272	Putative transporter protein	BPSL0308	BPSL0308	Putative exported protein	[TP0840-TP0965 (0.8653204)]
COG0477	COG0845	BPSL2033	BPSL2033	Putative transport-related membrane protein	BPSL0308	BPSL0308	Putative exported protein	[TP0840-TP0965 (0.8653204)]
COG0477	COG0845	BPSS1350	BPSS1350	Putative efflux/sugar transport/multidrug	BPSL1804	BPSL1804	Multidrug efflux system putative membrane fusion	[TP0840-TP0965 (0.8653204)]
COG0477	COG0845	BPSL1493	BPSL1493	Putative membrane protein	BPSS1042	BPSS1042	Putative cobalt-zinc-cadmium resistance protein	[TP0840-TP0965 (0.8653204)]
COG0477	COG0845	BPSS0538	BPSS0538	Putative transport protein	BPSL1665	BPSL1665	Putative toxin-related secretion protein	[TP0840-TP0965 (0.8653204)]
COG0477	COG0845	BPSS1268	BPSS1268	Putative efflux system protein	BPSS0292	BPSS0292	Putative multidrug efflux system exported protein	[TP0840-TP0965 (0.8653204)]
COG0477	COG0845	BPSL0546	BPSL0546	Putative transporter protein	BPSS1042	BPSS1042	Putative cobalt-zinc-cadmium resistance protein	[TP0840-TP0965 (0.8653204)]
COG0477	COG0845	BPSL2737	BPSL2737	MFS-family membrane transport protein	BPSL3092	BPSL3092	Putative bacteriocin secretion protein	[TP0840-TP0965 (0.8653204)]
COG0477	COG0845	BPSL1735	BPSL1735	Putative transport system membrane protein	BPSL0308	BPSL0308	Putative exported protein	[TP0840-TP0965 (0.8653204)]
COG0477	COG0845	BPSS1128	BPSS1128	Major facilitator superfamily transporter homolog	BPSS1283	BPSS1283	Putative membrane protein	[TP0840-TP0965 (0.8653204)]
COG0477	COG0845	BPSL1048	BPSL1048	Putative sugar transport, integral membrane	BPSL1665	BPSL1665	Putative toxin-related secretion protein	[TP0840-TP0965 (0.8653204)]
COG0477	COG0845	BPSS1268	BPSS1268	Putative efflux system protein	BPSS1042	BPSS1042	Putative cobalt-zinc-cadmium resistance protein	[TP0840-TP0965 (0.8653204)]
COG0477	COG0845	BPSS1644	BPSS1644	Putative membrane protein	BPSL0308	BPSL0308	Putative exported protein	[TP0840-TP0965 (0.8653204)]
COG0477	COG0845	BPSS0988	BPSS0988	Putative membrane protein	BPSL1804	BPSL1804	Multidrug efflux system putative membrane fusion	[TP0840-TP0965 (0.8653204)]
COG0477	COG0845	BPSL2951	BPSL2951	Putative membrane protein	BPSS1930	BPSS1930	Putative ABC transport system, exported protein	[TP0840-TP0965 (0.8653204)]
COG0477	COG0845	BPSS1558	BPSS1558	Alpha-ketoglutarate permease	BPSL1268	BPSL1268	Putative transport system, membrane protein	[TP0840-TP0965 (0.8653204)]
COG0477	COG0845	BPSL0248	BPSL0248	Putative transporter protein	BPSL3092	BPSL3092	Putative bacteriocin secretion protein	[TP0840-TP0965 (0.8653204)]
COG0477	COG0845	BPSL1075	BPSL1075	Putative transport system, integral membrane	BPSS1937	BPSS1937	Putative ABC transport system, exported protein	[TP0840-TP0965 (0.8653204)]
COG0477	COG0845	BPSL1677	BPSL1677	Putative transport-related, integral membrane	BPSS1937	BPSS1937	Putative ABC transport system, exported protein	[TP0840-TP0965 (0.8653204)]
COG0477	COG0845	BPSL1915	BPSL1915	Putative multidrug resistance protein B	BPSL1665	BPSL1665	Putative toxin-related secretion protein	[TP0840-TP0965 (0.8653204)]
COG0477	COG0845	BPSL0773	BPSL0773	Putative transmembrane transport protein	BPSS1283	BPSS1283	Putative membrane protein	[TP0840-TP0965 (0.8653204)]
COG0477	COG0845	BPSS0126	BPSS0126	Putative transport system, membrane protein	BPSS0625	BPSS0625	Putative drug-efflux protein	[TP0840-TP0965 (0.8653204)]
COG0477	COG0845	BPSL2534	BPSL2534	Citrate-proton symporter	BPSL1568	BPSL1568	Putative lipoprotein {UniProtKB/TrEMBL:Q63UM8}	[TP0840-TP0965 (0.8653204)]
COG0477	COG0845	BPSL3283	BPSL3283	Putative membrane protein	BPSL1665	BPSL1665	Putative toxin-related secretion protein	[TP0840-TP0965 (0.8653204)]
COG0477	COG0845	BPSS0594	BPSS0594	Putative membrane protein	BPSS1118	BPSS1118	Putative HlyD family protein	[TP0840-TP0965 (0.8653204)]
COG0477	COG0845	BPSL0248	BPSL0248	Putative transporter protein	BPSS1042	BPSS1042	Putative cobalt-zinc-cadmium resistance protein	[TP0840-TP0965 (0.8653204)]
COG0477	COG0845	BPSS1011	BPSS1011	Putative transmembrane transport protein	BPSL1804	BPSL1804	Multidrug efflux system putative membrane fusion	[TP0840-TP0965 (0.8653204)]
COG0477	COG0845	BPSL2590	BPSL2590	Probable membrane transport protein	BPSS1930	BPSS1930	Putative ABC transport system, exported protein	[TP0840-TP0965 (0.8653204)]
COG0477	COG0845	BPSS1230	BPSS1230	Putative transport protein	BPSL0814	BPSL0814	Putative RND family acriflavine resistance	[TP0840-TP0965 (0.8653204)]
COG0477	COG0845	BPSS1851	BPSS1851	Putative transport-related membrane protein	BPSS1118	BPSS1118	Putative HlyD family protein	[TP0840-TP0965 (0.8653204)]
COG0477	COG0845	BPSS0342	BPSS0342	Putative sugar transport-related, membrane	BPSS1283	BPSS1283	Putative membrane protein	[TP0840-TP0965 (0.8653204)]
COG0477	COG0845	BPSS1037	BPSS1037	Putative sugar transport protein	BPSS1937	BPSS1937	Putative ABC transport system, exported protein	[TP0840-TP0965 (0.8653204)]
COG0477	COG0845	BPSL2126	BPSL2126	Putative transport-related, membrane protein	BPSS1118	BPSS1118	Putative HlyD family protein	[TP0840-TP0965 (0.8653204)]
COG0477	COG0845	BPSL1296	BPSL1296	Putative membrane protein	BPSS1930	BPSS1930	Putative ABC transport system, exported protein	[TP0840-TP0965 (0.8653204)]
COG0477	COG0845	BPSL2737	BPSL2737	MFS-family membrane transport protein	BPSL1804	BPSL1804	Multidrug efflux system putative membrane fusion	[TP0840-TP0965 (0.8653204)]
COG0477	COG0845	BPSS0782	BPSS0782	Putative sugar transport protein	BPSS0292	BPSS0292	Putative multidrug efflux system exported protein	[TP0840-TP0965 (0.8653204)]
COG0477	COG0845	BPSL1735	BPSL1735	Putative transport system membrane protein	BPSS1930	BPSS1930	Putative ABC transport system, exported protein	[TP0840-TP0965 (0.8653204)]
COG0477	COG0845	BPSS1644	BPSS1644	Putative membrane protein	BPSS0292	BPSS0292	Putative multidrug efflux system exported protein	[TP0840-TP0965 (0.8653204)]
COG0477	COG0845	BPSS2154	BPSS2154	Putative MFS family transporter	BPSL0814	BPSL0814	Putative RND family acriflavine resistance	[TP0840-TP0965 (0.8653204)]
COG0477	COG0845	BPSS1252	BPSS1252	Putative inner membrane transport protein	BPSL1568	BPSL1568	Putative lipoprotein {UniProtKB/TrEMBL:Q63UM8}	[TP0840-TP0965 (0.8653204)]
COG0477	COG0845	BPSS0061	BPSS0061	Alpha-ketoglutarate permease	BPSS1930	BPSS1930	Putative ABC transport system, exported protein	[TP0840-TP0965 (0.8653204)]
COG0477	COG0845	BPSS2154	BPSS2154	Putative MFS family transporter	BPSS0292	BPSS0292	Putative multidrug efflux system exported protein	[TP0840-TP0965 (0.8653204)]
COG0477	COG0845	BPSL1339	BPSL1339	Putative proline/betaine transporter	BPSS0292	BPSS0292	Putative multidrug efflux system exported protein	[TP0840-TP0965 (0.8653204)]
COG0477	COG0845	BPSS1558	BPSS1558	Alpha-ketoglutarate permease	BPSS0625	BPSS0625	Putative drug-efflux protein	[TP0840-TP0965 (0.8653204)]
COG0477	COG0845	BPSL3251	BPSL3251	Putative inner membrane transport protein	BPSS0625	BPSS0625	Putative drug-efflux protein	[TP0840-TP0965 (0.8653204)]
COG0477	COG0845	BPSS0147	BPSS0147	Putative transporter protein	BPSS0625	BPSS0625	Putative drug-efflux protein	[TP0840-TP0965 (0.8653204)]
COG0477	COG0845	BPSS1327	BPSS1327	Putative MFS family sugar transporter protein	BPSS0625	BPSS0625	Putative drug-efflux protein	[TP0840-TP0965 (0.8653204)]
COG0477	COG0845	BPSS0326	BPSS0326	Putative transport-related membrane protein	BPSS1042	BPSS1042	Putative cobalt-zinc-cadmium resistance protein	[TP0840-TP0965 (0.8653204)]
COG0477	COG0845	BPSL2590	BPSL2590	Probable membrane transport protein	BPSL3092	BPSL3092	Putative bacteriocin secretion protein	[TP0840-TP0965 (0.8653204)]
COG0477	COG0845	BPSL2126	BPSL2126	Putative transport-related, membrane protein	BPSS0625	BPSS0625	Putative drug-efflux protein	[TP0840-TP0965 (0.8653204)]
COG0477	COG0845	BPSS1851	BPSS1851	Putative transport-related membrane protein	BPSL1665	BPSL1665	Putative toxin-related secretion protein	[TP0840-TP0965 (0.8653204)]
COG0477	COG0845	BPSL3251	BPSL3251	Putative inner membrane transport protein	BPSL1268	BPSL1268	Putative transport system, membrane protein	[TP0840-TP0965 (0.8653204)]
COG0477	COG0845	BPSS0842	BPSS0842	Putative transporter protein	BPSL0308	BPSL0308	Putative exported protein	[TP0840-TP0965 (0.8653204)]
COG0477	COG0845	BPSL0248	BPSL0248	Putative transporter protein	BPSL0814	BPSL0814	Putative RND family acriflavine resistance	[TP0840-TP0965 (0.8653204)]
COG0477	COG0845	BPSS0061	BPSS0061	Alpha-ketoglutarate permease	BPSL1804	BPSL1804	Multidrug efflux system putative membrane fusion	[TP0840-TP0965 (0.8653204)]
COG0477	COG0845	BPSS1458	BPSS1458	Putative MFS family transport protein	BPSL2234	BPSL2234	Putative exported protein	[TP0840-TP0965 (0.8653204)]
COG0477	COG0845	BPSS0326	BPSS0326	Putative transport-related membrane protein	BPSL3092	BPSL3092	Putative bacteriocin secretion protein	[TP0840-TP0965 (0.8653204)]
COG0477	COG0845	BPSL2590	BPSL2590	Probable membrane transport protein	BPSL2234	BPSL2234	Putative exported protein	[TP0840-TP0965 (0.8653204)]
COG0477	COG0845	BPSL1346	BPSL1346	Putative membrane protein	BPSL3092	BPSL3092	Putative bacteriocin secretion protein	[TP0840-TP0965 (0.8653204)]
COG0477	COG0845	BPSL2873	BPSL2873	Putative membrane protein	BPSL3092	BPSL3092	Putative bacteriocin secretion protein	[TP0840-TP0965 (0.8653204)]
COG0477	COG0845	BPSS1230	BPSS1230	Putative transport protein	BPSS1042	BPSS1042	Putative cobalt-zinc-cadmium resistance protein	[TP0840-TP0965 (0.8653204)]
COG0477	COG0845	BPSL0218	BPSL0218	Putative transporter protein	BPSS1042	BPSS1042	Putative cobalt-zinc-cadmium resistance protein	[TP0840-TP0965 (0.8653204)]
COG0477	COG0845	BPSL1735	BPSL1735	Putative transport system membrane protein	BPSL0814	BPSL0814	Putative RND family acriflavine resistance	[TP0840-TP0965 (0.8653204)]
COG0477	COG0845	BPSS1230	BPSS1230	Putative transport protein	BPSS1937	BPSS1937	Putative ABC transport system, exported protein	[TP0840-TP0965 (0.8653204)]
COG0477	COG0845	BPSL2007	BPSL2007	Putative membrane protein	BPSL1665	BPSL1665	Putative toxin-related secretion protein	[TP0840-TP0965 (0.8653204)]
COG0477	COG0845	BPSL3283	BPSL3283	Putative membrane protein	BPSS1937	BPSS1937	Putative ABC transport system, exported protein	[TP0840-TP0965 (0.8653204)]
COG0477	COG0845	BPSL2126	BPSL2126	Putative transport-related, membrane protein	BPSS1042	BPSS1042	Putative cobalt-zinc-cadmium resistance protein	[TP0840-TP0965 (0.8653204)]
COG0477	COG0845	BPSS0342	BPSS0342	Putative sugar transport-related, membrane	BPSS0292	BPSS0292	Putative multidrug efflux system exported protein	[TP0840-TP0965 (0.8653204)]
COG0477	COG0845	BPSL0195	BPSL0195	Putative membrane protein	BPSS1937	BPSS1937	Putative ABC transport system, exported protein	[TP0840-TP0965 (0.8653204)]
COG0477	COG0845	BPSS1166	BPSS1166	Putative transport/efflux protein	BPSL3092	BPSL3092	Putative bacteriocin secretion protein	[TP0840-TP0965 (0.8653204)]
COG0477	COG0845	BPSS1357	BPSS1357	Putative MFS sugar transporter	BPSL1568	BPSL1568	Putative lipoprotein {UniProtKB/TrEMBL:Q63UM8}	[TP0840-TP0965 (0.8653204)]
COG0477	COG0845	BPSL2590	BPSL2590	Probable membrane transport protein	BPSL1268	BPSL1268	Putative transport system, membrane protein	[TP0840-TP0965 (0.8653204)]
COG0477	COG0845	BPSS0326	BPSS0326	Putative transport-related membrane protein	BPSS0292	BPSS0292	Putative multidrug efflux system exported protein	[TP0840-TP0965 (0.8653204)]
COG0477	COG0845	BPSL2327	BPSL2327	Putative transporter protein	BPSS0625	BPSS0625	Putative drug-efflux protein	[TP0840-TP0965 (0.8653204)]
COG0477	COG0845	BPSL2590	BPSL2590	Probable membrane transport protein	BPSL1665	BPSL1665	Putative toxin-related secretion protein	[TP0840-TP0965 (0.8653204)]
COG0477	COG0845	BPSL0888	BPSL0888	Putative transporter protein	BPSL0308	BPSL0308	Putative exported protein	[TP0840-TP0965 (0.8653204)]
COG0477	COG0845	BPSL0773	BPSL0773	Putative transmembrane transport protein	BPSL1665	BPSL1665	Putative toxin-related secretion protein	[TP0840-TP0965 (0.8653204)]
COG0477	COG0845	BPSS1357	BPSS1357	Putative MFS sugar transporter	BPSL3092	BPSL3092	Putative bacteriocin secretion protein	[TP0840-TP0965 (0.8653204)]
COG0477	COG0845	BPSL2231	BPSL2231	Putative membrane protein	BPSS0292	BPSS0292	Putative multidrug efflux system exported protein	[TP0840-TP0965 (0.8653204)]
COG0477	COG0845	BPSL2327	BPSL2327	Putative transporter protein	BPSL3092	BPSL3092	Putative bacteriocin secretion protein	[TP0840-TP0965 (0.8653204)]
COG0477	COG0845	BPSS0594	BPSS0594	Putative membrane protein	BPSS0292	BPSS0292	Putative multidrug efflux system exported protein	[TP0840-TP0965 (0.8653204)]
COG0477	COG0845	BPSS1656	BPSS1656	Putative membrane protein	BPSS1118	BPSS1118	Putative HlyD family protein	[TP0840-TP0965 (0.8653204)]
COG0477	COG0845	BPSL0022	BPSL0022	Putative transporter protein	BPSS1930	BPSS1930	Putative ABC transport system, exported protein	[TP0840-TP0965 (0.8653204)]
COG0477	COG0845	BPSL3283	BPSL3283	Putative membrane protein	BPSL1804	BPSL1804	Multidrug efflux system putative membrane fusion	[TP0840-TP0965 (0.8653204)]
COG0477	COG0845	BPSL0845	BPSL0845	Putative transporter protein	BPSL1665	BPSL1665	Putative toxin-related secretion protein	[TP0840-TP0965 (0.8653204)]
COG0477	COG0845	BPSL1977	BPSL1977	Putative fosmidomycin resistance protein	BPSS0625	BPSS0625	Putative drug-efflux protein	[TP0840-TP0965 (0.8653204)]
COG0477	COG0845	BPSL1346	BPSL1346	Putative membrane protein	BPSS1930	BPSS1930	Putative ABC transport system, exported protein	[TP0840-TP0965 (0.8653204)]
COG0477	COG0845	BPSL1677	BPSL1677	Putative transport-related, integral membrane	BPSL0814	BPSL0814	Putative RND family acriflavine resistance	[TP0840-TP0965 (0.8653204)]
COG0477	COG0845	BPSL1339	BPSL1339	Putative proline/betaine transporter	BPSS1937	BPSS1937	Putative ABC transport system, exported protein	[TP0840-TP0965 (0.8653204)]
COG0477	COG0845	BPSS2120	BPSS2120	Putative sugar transport/efflux pump	BPSS1118	BPSS1118	Putative HlyD family protein	[TP0840-TP0965 (0.8653204)]
COG0477	COG0845	BPSS0594	BPSS0594	Putative membrane protein	BPSL1804	BPSL1804	Multidrug efflux system putative membrane fusion	[TP0840-TP0965 (0.8653204)]
COG0477	COG0845	BPSL2951	BPSL2951	Putative membrane protein	BPSL0814	BPSL0814	Putative RND family acriflavine resistance	[TP0840-TP0965 (0.8653204)]
COG0477	COG0845	BPSS0932	BPSS0932	Putative membrane transport protein	BPSS1042	BPSS1042	Putative cobalt-zinc-cadmium resistance protein	[TP0840-TP0965 (0.8653204)]
COG0477	COG0845	BPSL2007	BPSL2007	Putative membrane protein	BPSL3092	BPSL3092	Putative bacteriocin secretion protein	[TP0840-TP0965 (0.8653204)]
COG0477	COG0845	BPSL1735	BPSL1735	Putative transport system membrane protein	BPSL1804	BPSL1804	Multidrug efflux system putative membrane fusion	[TP0840-TP0965 (0.8653204)]
COG0477	COG0845	BPSL2713	BPSL2713	Putative membrane transport protein	BPSL1568	BPSL1568	Putative lipoprotein {UniProtKB/TrEMBL:Q63UM8}	[TP0840-TP0965 (0.8653204)]
COG0477	COG0845	BPSS0932	BPSS0932	Putative membrane transport protein	BPSL3092	BPSL3092	Putative bacteriocin secretion protein	[TP0840-TP0965 (0.8653204)]
COG0477	COG0845	BPSL2180	BPSL2180	Putative membrane protein	BPSS1930	BPSS1930	Putative ABC transport system, exported protein	[TP0840-TP0965 (0.8653204)]
COG0477	COG0845	BPSS1475	BPSS1475	Putative transmembrane sugar transporter	BPSL0308	BPSL0308	Putative exported protein	[TP0840-TP0965 (0.8653204)]
COG0477	COG0845	BPSL2534	BPSL2534	Citrate-proton symporter	BPSS0292	BPSS0292	Putative multidrug efflux system exported protein	[TP0840-TP0965 (0.8653204)]
COG0477	COG0845	BPSS2123	BPSS2123	Putative transporter protein	BPSS0625	BPSS0625	Putative drug-efflux protein	[TP0840-TP0965 (0.8653204)]
COG0477	COG0845	BPSL1576	BPSL1576	Putative transport related, membrane protein	BPSL1568	BPSL1568	Putative lipoprotein {UniProtKB/TrEMBL:Q63UM8}	[TP0840-TP0965 (0.8653204)]
COG0477	COG0845	BPSL2021	BPSL2021	Putative drug-resistance related membrane protein	BPSL1268	BPSL1268	Putative transport system, membrane protein	[TP0840-TP0965 (0.8653204)]
COG0477	COG0845	BPSL2737	BPSL2737	MFS-family membrane transport protein	BPSL0814	BPSL0814	Putative RND family acriflavine resistance	[TP0840-TP0965 (0.8653204)]
COG0477	COG0845	BPSS2206	BPSS2206	Putative transport related, membrane protein	BPSL3092	BPSL3092	Putative bacteriocin secretion protein	[TP0840-TP0965 (0.8653204)]
COG0477	COG0845	BPSL0845	BPSL0845	Putative transporter protein	BPSS1118	BPSS1118	Putative HlyD family protein	[TP0840-TP0965 (0.8653204)]
COG0477	COG0845	BPSS1644	BPSS1644	Putative membrane protein	BPSL1268	BPSL1268	Putative transport system, membrane protein	[TP0840-TP0965 (0.8653204)]
COG0477	COG0845	BPSS2296	BPSS2296	Putative transport protein	BPSL2234	BPSL2234	Putative exported protein	[TP0840-TP0965 (0.8653204)]
COG0477	COG0845	BPSL0625	BPSL0625	Putative transport protein	BPSL1804	BPSL1804	Multidrug efflux system putative membrane fusion	[TP0840-TP0965 (0.8653204)]
COG0477	COG0845	BPSS0842	BPSS0842	Putative transporter protein	BPSS1930	BPSS1930	Putative ABC transport system, exported protein	[TP0840-TP0965 (0.8653204)]
COG0477	COG0845	BPSL2033	BPSL2033	Putative transport-related membrane protein	BPSS0625	BPSS0625	Putative drug-efflux protein	[TP0840-TP0965 (0.8653204)]
COG0477	COG0845	BPSS1357	BPSS1357	Putative MFS sugar transporter	BPSS1283	BPSS1283	Putative membrane protein	[TP0840-TP0965 (0.8653204)]
COG0477	COG0845	BPSS0594	BPSS0594	Putative membrane protein	BPSL1665	BPSL1665	Putative toxin-related secretion protein	[TP0840-TP0965 (0.8653204)]
COG0477	COG0845	BPSS2123	BPSS2123	Putative transporter protein	BPSL0308	BPSL0308	Putative exported protein	[TP0840-TP0965 (0.8653204)]
COG0477	COG0845	BPSS1230	BPSS1230	Putative transport protein	BPSS1930	BPSS1930	Putative ABC transport system, exported protein	[TP0840-TP0965 (0.8653204)]
COG0477	COG0845	BPSS1327	BPSS1327	Putative MFS family sugar transporter protein	BPSS1283	BPSS1283	Putative membrane protein	[TP0840-TP0965 (0.8653204)]
COG0477	COG0845	BPSL2873	BPSL2873	Putative membrane protein	BPSL0814	BPSL0814	Putative RND family acriflavine resistance	[TP0840-TP0965 (0.8653204)]
COG0477	COG0845	BPSL0218	BPSL0218	Putative transporter protein	BPSS0292	BPSS0292	Putative multidrug efflux system exported protein	[TP0840-TP0965 (0.8653204)]
COG0477	COG0845	BPSS1037	BPSS1037	Putative sugar transport protein	BPSS1042	BPSS1042	Putative cobalt-zinc-cadmium resistance protein	[TP0840-TP0965 (0.8653204)]
COG0477	COG0845	BPSL1346	BPSL1346	Putative membrane protein	BPSL0814	BPSL0814	Putative RND family acriflavine resistance	[TP0840-TP0965 (0.8653204)]
COG0477	COG0845	BPSS1011	BPSS1011	Putative transmembrane transport protein	BPSS1118	BPSS1118	Putative HlyD family protein	[TP0840-TP0965 (0.8653204)]
COG0477	COG0845	BPSL1915	BPSL1915	Putative multidrug resistance protein B	BPSS0292	BPSS0292	Putative multidrug efflux system exported protein	[TP0840-TP0965 (0.8653204)]
COG0477	COG0845	BPSS0327	BPSS0327	Putative sugar transport-related, membrane	BPSL1804	BPSL1804	Multidrug efflux system putative membrane fusion	[TP0840-TP0965 (0.8653204)]
COG0477	COG0845	BPSS1558	BPSS1558	Alpha-ketoglutarate permease	BPSS1118	BPSS1118	Putative HlyD family protein	[TP0840-TP0965 (0.8653204)]
COG0477	COG0845	BPSS1644	BPSS1644	Putative membrane protein	BPSS1930	BPSS1930	Putative ABC transport system, exported protein	[TP0840-TP0965 (0.8653204)]
COG0477	COG0845	BPSS1166	BPSS1166	Putative transport/efflux protein	BPSL0814	BPSL0814	Putative RND family acriflavine resistance	[TP0840-TP0965 (0.8653204)]
COG0477	COG0845	BPSL0546	BPSL0546	Putative transporter protein	BPSL1268	BPSL1268	Putative transport system, membrane protein	[TP0840-TP0965 (0.8653204)]
COG0477	COG0845	BPSS0326	BPSS0326	Putative transport-related membrane protein	BPSL1804	BPSL1804	Multidrug efflux system putative membrane fusion	[TP0840-TP0965 (0.8653204)]
COG0477	COG0845	BPSS1656	BPSS1656	Putative membrane protein	BPSS1937	BPSS1937	Putative ABC transport system, exported protein	[TP0840-TP0965 (0.8653204)]
COG0477	COG0845	BPSS1418	BPSS1418	Putative transmembrane permease transporter	BPSS1118	BPSS1118	Putative HlyD family protein	[TP0840-TP0965 (0.8653204)]
COG0477	COG0845	BPSL2007	BPSL2007	Putative membrane protein	BPSS1937	BPSS1937	Putative ABC transport system, exported protein	[TP0840-TP0965 (0.8653204)]
COG0477	COG0845	BPSS2267	BPSS2267	Putative membrane protein	BPSS0625	BPSS0625	Putative drug-efflux protein	[TP0840-TP0965 (0.8653204)]
COG0477	COG0845	BPSS0842	BPSS0842	Putative transporter protein	BPSS0292	BPSS0292	Putative multidrug efflux system exported protein	[TP0840-TP0965 (0.8653204)]
COG0477	COG0845	BPSL1735	BPSL1735	Putative transport system membrane protein	BPSL3092	BPSL3092	Putative bacteriocin secretion protein	[TP0840-TP0965 (0.8653204)]
COG0477	COG0845	BPSL2713	BPSL2713	Putative membrane transport protein	BPSL0814	BPSL0814	Putative RND family acriflavine resistance	[TP0840-TP0965 (0.8653204)]
COG0477	COG0845	BPSL2327	BPSL2327	Putative transporter protein	BPSS1118	BPSS1118	Putative HlyD family protein	[TP0840-TP0965 (0.8653204)]
COG0477	COG0845	BPSS2267	BPSS2267	Putative membrane protein	BPSL1665	BPSL1665	Putative toxin-related secretion protein	[TP0840-TP0965 (0.8653204)]
COG0477	COG0845	BPSL2327	BPSL2327	Putative transporter protein	BPSS1937	BPSS1937	Putative ABC transport system, exported protein	[TP0840-TP0965 (0.8653204)]
COG0477	COG0845	BPSL1677	BPSL1677	Putative transport-related, integral membrane	BPSL1804	BPSL1804	Multidrug efflux system putative membrane fusion	[TP0840-TP0965 (0.8653204)]
COG0477	COG0845	BPSS1644	BPSS1644	Putative membrane protein	BPSS1118	BPSS1118	Putative HlyD family protein	[TP0840-TP0965 (0.8653204)]
COG0477	COG0845	BPSS1357	BPSS1357	Putative MFS sugar transporter	BPSS0292	BPSS0292	Putative multidrug efflux system exported protein	[TP0840-TP0965 (0.8653204)]
COG0477	COG0845	BPSL1677	BPSL1677	Putative transport-related, integral membrane	BPSL1568	BPSL1568	Putative lipoprotein {UniProtKB/TrEMBL:Q63UM8}	[TP0840-TP0965 (0.8653204)]
COG0477	COG0845	BPSL2126	BPSL2126	Putative transport-related, membrane protein	BPSL1568	BPSL1568	Putative lipoprotein {UniProtKB/TrEMBL:Q63UM8}	[TP0840-TP0965 (0.8653204)]
COG0477	COG0845	BPSL2327	BPSL2327	Putative transporter protein	BPSS1283	BPSS1283	Putative membrane protein	[TP0840-TP0965 (0.8653204)]
COG0477	COG0845	BPSS0670	BPSS0670	Putative transporter protein	BPSL1268	BPSL1268	Putative transport system, membrane protein	[TP0840-TP0965 (0.8653204)]
COG0477	COG0845	BPSS0048	BPSS0048	4-hydroxybenzoate transporter	BPSL1268	BPSL1268	Putative transport system, membrane protein	[TP0840-TP0965 (0.8653204)]
COG0477	COG0845	BPSS0782	BPSS0782	Putative sugar transport protein	BPSS0625	BPSS0625	Putative drug-efflux protein	[TP0840-TP0965 (0.8653204)]
COG0477	COG0845	BPSS0503	BPSS0503	Putative transporter protein	BPSL0308	BPSL0308	Putative exported protein	[TP0840-TP0965 (0.8653204)]
COG0477	COG0845	BPSL2713	BPSL2713	Putative membrane transport protein	BPSS1042	BPSS1042	Putative cobalt-zinc-cadmium resistance protein	[TP0840-TP0965 (0.8653204)]
COG0477	COG0845	BPSL2327	BPSL2327	Putative transporter protein	BPSL1665	BPSL1665	Putative toxin-related secretion protein	[TP0840-TP0965 (0.8653204)]
COG0477	COG0845	BPSS1458	BPSS1458	Putative MFS family transport protein	BPSL1804	BPSL1804	Multidrug efflux system putative membrane fusion	[TP0840-TP0965 (0.8653204)]
COG0477	COG0845	BPSL2231	BPSL2231	Putative membrane protein	BPSS1937	BPSS1937	Putative ABC transport system, exported protein	[TP0840-TP0965 (0.8653204)]
COG0477	COG0845	BPSS1644	BPSS1644	Putative membrane protein	BPSS1042	BPSS1042	Putative cobalt-zinc-cadmium resistance protein	[TP0840-TP0965 (0.8653204)]
COG0477	COG0845	BPSS0327	BPSS0327	Putative sugar transport-related, membrane	BPSL3092	BPSL3092	Putative bacteriocin secretion protein	[TP0840-TP0965 (0.8653204)]
COG0477	COG0845	BPSL0625	BPSL0625	Putative transport protein	BPSS1283	BPSS1283	Putative membrane protein	[TP0840-TP0965 (0.8653204)]
COG0477	COG0845	BPSL0625	BPSL0625	Putative transport protein	BPSS1042	BPSS1042	Putative cobalt-zinc-cadmium resistance protein	[TP0840-TP0965 (0.8653204)]
COG0477	COG0845	BPSS1357	BPSS1357	Putative MFS sugar transporter	BPSL0308	BPSL0308	Putative exported protein	[TP0840-TP0965 (0.8653204)]
COG0477	COG0845	BPSL0546	BPSL0546	Putative transporter protein	BPSS1118	BPSS1118	Putative HlyD family protein	[TP0840-TP0965 (0.8653204)]
COG0477	COG0845	BPSL2737	BPSL2737	MFS-family membrane transport protein	BPSS0625	BPSS0625	Putative drug-efflux protein	[TP0840-TP0965 (0.8653204)]
COG0477	COG0845	BPSS0842	BPSS0842	Putative transporter protein	BPSL1665	BPSL1665	Putative toxin-related secretion protein	[TP0840-TP0965 (0.8653204)]
COG0477	COG0845	BPSS0922	BPSS0922	Putative transporter protein	BPSS1042	BPSS1042	Putative cobalt-zinc-cadmium resistance protein	[TP0840-TP0965 (0.8653204)]
COG0477	COG0845	BPSS1656	BPSS1656	Putative membrane protein	BPSL1665	BPSL1665	Putative toxin-related secretion protein	[TP0840-TP0965 (0.8653204)]
COG0477	COG0845	BPSL0195	BPSL0195	Putative membrane protein	BPSL1568	BPSL1568	Putative lipoprotein {UniProtKB/TrEMBL:Q63UM8}	[TP0840-TP0965 (0.8653204)]
COG0477	COG0845	BPSL3283	BPSL3283	Putative membrane protein	BPSL0308	BPSL0308	Putative exported protein	[TP0840-TP0965 (0.8653204)]
COG0477	COG0845	BPSS0437	BPSS0437	Putative transporter protein	BPSL0814	BPSL0814	Putative RND family acriflavine resistance	[TP0840-TP0965 (0.8653204)]
COG0477	COG0845	BPSL0218	BPSL0218	Putative transporter protein	BPSL1568	BPSL1568	Putative lipoprotein {UniProtKB/TrEMBL:Q63UM8}	[TP0840-TP0965 (0.8653204)]
COG0477	COG0845	BPSL2033	BPSL2033	Putative transport-related membrane protein	BPSS1118	BPSS1118	Putative HlyD family protein	[TP0840-TP0965 (0.8653204)]
COG0477	COG0845	BPSS0327	BPSS0327	Putative sugar transport-related, membrane	BPSL1268	BPSL1268	Putative transport system, membrane protein	[TP0840-TP0965 (0.8653204)]
COG0477	COG0845	BPSS2296	BPSS2296	Putative transport protein	BPSS1118	BPSS1118	Putative HlyD family protein	[TP0840-TP0965 (0.8653204)]
COG0477	COG0845	BPSS1329	BPSS1329	Putative MFS family transport protein	BPSL3092	BPSL3092	Putative bacteriocin secretion protein	[TP0840-TP0965 (0.8653204)]
COG0477	COG0845	BPSL3283	BPSL3283	Putative membrane protein	BPSL1268	BPSL1268	Putative transport system, membrane protein	[TP0840-TP0965 (0.8653204)]
COG0477	COG0845	BPSS2123	BPSS2123	Putative transporter protein	BPSL1268	BPSL1268	Putative transport system, membrane protein	[TP0840-TP0965 (0.8653204)]
COG0477	COG0845	BPSS1011	BPSS1011	Putative transmembrane transport protein	BPSL0814	BPSL0814	Putative RND family acriflavine resistance	[TP0840-TP0965 (0.8653204)]
COG0477	COG0845	BPSL1825	BPSL1825	Putative ABC transport system, permease protein	BPSS1937	BPSS1937	Putative ABC transport system, exported protein	[TP0840-TP0965 (0.8653204)]
COG0477	COG0845	BPSS0594	BPSS0594	Putative membrane protein	BPSS1937	BPSS1937	Putative ABC transport system, exported protein	[TP0840-TP0965 (0.8653204)]
COG0477	COG0845	BPSS0842	BPSS0842	Putative transporter protein	BPSL1268	BPSL1268	Putative transport system, membrane protein	[TP0840-TP0965 (0.8653204)]
COG0477	COG0845	BPSL3082	BPSL3082	Putative membrane protein	BPSS0292	BPSS0292	Putative multidrug efflux system exported protein	[TP0840-TP0965 (0.8653204)]
COG0477	COG0845	BPSL2231	BPSL2231	Putative membrane protein	BPSL1804	BPSL1804	Multidrug efflux system putative membrane fusion	[TP0840-TP0965 (0.8653204)]
COG0477	COG0845	BPSS0342	BPSS0342	Putative sugar transport-related, membrane	BPSL3092	BPSL3092	Putative bacteriocin secretion protein	[TP0840-TP0965 (0.8653204)]
COG0477	COG0845	BPSS0048	BPSS0048	4-hydroxybenzoate transporter	BPSL1568	BPSL1568	Putative lipoprotein {UniProtKB/TrEMBL:Q63UM8}	[TP0840-TP0965 (0.8653204)]
COG0477	COG0845	BPSL1881	BPSL1881	Putative metabolite transport, membrane protein	BPSL1804	BPSL1804	Multidrug efflux system putative membrane fusion	[TP0840-TP0965 (0.8653204)]
COG0477	COG0845	BPSS1418	BPSS1418	Putative transmembrane permease transporter	BPSS1937	BPSS1937	Putative ABC transport system, exported protein	[TP0840-TP0965 (0.8653204)]
COG0477	COG0845	BPSL1881	BPSL1881	Putative metabolite transport, membrane protein	BPSS1937	BPSS1937	Putative ABC transport system, exported protein	[TP0840-TP0965 (0.8653204)]
COG0477	COG0845	BPSL2534	BPSL2534	Citrate-proton symporter	BPSS1937	BPSS1937	Putative ABC transport system, exported protein	[TP0840-TP0965 (0.8653204)]
COG0477	COG0845	BPSL2873	BPSL2873	Putative membrane protein	BPSL1665	BPSL1665	Putative toxin-related secretion protein	[TP0840-TP0965 (0.8653204)]
COG0477	COG0845	BPSL2007	BPSL2007	Putative membrane protein	BPSS1930	BPSS1930	Putative ABC transport system, exported protein	[TP0840-TP0965 (0.8653204)]
COG0477	COG0845	BPSS0272	BPSS0272	Putative transporter protein	BPSL1804	BPSL1804	Multidrug efflux system putative membrane fusion	[TP0840-TP0965 (0.8653204)]
COG0477	COG0845	BPSS0503	BPSS0503	Putative transporter protein	BPSL1804	BPSL1804	Multidrug efflux system putative membrane fusion	[TP0840-TP0965 (0.8653204)]
COG0477	COG0845	BPSS0061	BPSS0061	Alpha-ketoglutarate permease	BPSL0308	BPSL0308	Putative exported protein	[TP0840-TP0965 (0.8653204)]
COG0477	COG0845	BPSL2737	BPSL2737	MFS-family membrane transport protein	BPSL2234	BPSL2234	Putative exported protein	[TP0840-TP0965 (0.8653204)]
COG0477	COG0845	BPSS2267	BPSS2267	Putative membrane protein	BPSS0292	BPSS0292	Putative multidrug efflux system exported protein	[TP0840-TP0965 (0.8653204)]
COG0477	COG0845	BPSL2534	BPSL2534	Citrate-proton symporter	BPSL1268	BPSL1268	Putative transport system, membrane protein	[TP0840-TP0965 (0.8653204)]
COG0477	COG0845	BPSL1296	BPSL1296	Putative membrane protein	BPSS1937	BPSS1937	Putative ABC transport system, exported protein	[TP0840-TP0965 (0.8653204)]
COG0477	COG0845	BPSS1475	BPSS1475	Putative transmembrane sugar transporter	BPSL1665	BPSL1665	Putative toxin-related secretion protein	[TP0840-TP0965 (0.8653204)]
COG0477	COG0845	BPSL0022	BPSL0022	Putative transporter protein	BPSL0308	BPSL0308	Putative exported protein	[TP0840-TP0965 (0.8653204)]
COG0477	COG0845	BPSS0216	BPSS0216	Putative membrane protein	BPSL2234	BPSL2234	Putative exported protein	[TP0840-TP0965 (0.8653204)]
COG0477	COG0845	BPSL3251	BPSL3251	Putative inner membrane transport protein	BPSS1937	BPSS1937	Putative ABC transport system, exported protein	[TP0840-TP0965 (0.8653204)]
COG0477	COG0845	BPSL1339	BPSL1339	Putative proline/betaine transporter	BPSL0814	BPSL0814	Putative RND family acriflavine resistance	[TP0840-TP0965 (0.8653204)]
COG0477	COG0845	BPSL0845	BPSL0845	Putative transporter protein	BPSS1283	BPSS1283	Putative membrane protein	[TP0840-TP0965 (0.8653204)]
COG0477	COG0845	BPSL2126	BPSL2126	Putative transport-related, membrane protein	BPSL2234	BPSL2234	Putative exported protein	[TP0840-TP0965 (0.8653204)]
COG0477	COG0845	BPSS2296	BPSS2296	Putative transport protein	BPSL3092	BPSL3092	Putative bacteriocin secretion protein	[TP0840-TP0965 (0.8653204)]
COG0477	COG0845	BPSL2590	BPSL2590	Probable membrane transport protein	BPSL0814	BPSL0814	Putative RND family acriflavine resistance	[TP0840-TP0965 (0.8653204)]
COG0477	COG0845	BPSL3082	BPSL3082	Putative membrane protein	BPSL3092	BPSL3092	Putative bacteriocin secretion protein	[TP0840-TP0965 (0.8653204)]
COG0477	COG0845	BPSL1735	BPSL1735	Putative transport system membrane protein	BPSL1568	BPSL1568	Putative lipoprotein {UniProtKB/TrEMBL:Q63UM8}	[TP0840-TP0965 (0.8653204)]
COG0477	COG0845	BPSS0922	BPSS0922	Putative transporter protein	BPSS0292	BPSS0292	Putative multidrug efflux system exported protein	[TP0840-TP0965 (0.8653204)]
COG0477	COG0845	BPSS1011	BPSS1011	Putative transmembrane transport protein	BPSS1937	BPSS1937	Putative ABC transport system, exported protein	[TP0840-TP0965 (0.8653204)]
COG0477	COG0845	BPSS2267	BPSS2267	Putative membrane protein	BPSS1283	BPSS1283	Putative membrane protein	[TP0840-TP0965 (0.8653204)]
COG0477	COG0845	BPSS0932	BPSS0932	Putative membrane transport protein	BPSS1930	BPSS1930	Putative ABC transport system, exported protein	[TP0840-TP0965 (0.8653204)]
COG0477	COG0845	BPSL0218	BPSL0218	Putative transporter protein	BPSL2234	BPSL2234	Putative exported protein	[TP0840-TP0965 (0.8653204)]
COG0477	COG0845	BPSL0546	BPSL0546	Putative transporter protein	BPSS1930	BPSS1930	Putative ABC transport system, exported protein	[TP0840-TP0965 (0.8653204)]
COG0477	COG0845	BPSL2126	BPSL2126	Putative transport-related, membrane protein	BPSS1937	BPSS1937	Putative ABC transport system, exported protein	[TP0840-TP0965 (0.8653204)]
COG0477	COG0845	BPSL0546	BPSL0546	Putative transporter protein	BPSL2234	BPSL2234	Putative exported protein	[TP0840-TP0965 (0.8653204)]
COG0477	COG0845	BPSL1735	BPSL1735	Putative transport system membrane protein	BPSS0292	BPSS0292	Putative multidrug efflux system exported protein	[TP0840-TP0965 (0.8653204)]
COG0477	COG0845	BPSS2120	BPSS2120	Putative sugar transport/efflux pump	BPSL3092	BPSL3092	Putative bacteriocin secretion protein	[TP0840-TP0965 (0.8653204)]
COG0477	COG0845	BPSL3251	BPSL3251	Putative inner membrane transport protein	BPSS0292	BPSS0292	Putative multidrug efflux system exported protein	[TP0840-TP0965 (0.8653204)]
COG0477	COG0845	BPSL2713	BPSL2713	Putative membrane transport protein	BPSL2234	BPSL2234	Putative exported protein	[TP0840-TP0965 (0.8653204)]
COG0477	COG0845	BPSS1230	BPSS1230	Putative transport protein	BPSS0292	BPSS0292	Putative multidrug efflux system exported protein	[TP0840-TP0965 (0.8653204)]
COG0477	COG0845	BPSS1475	BPSS1475	Putative transmembrane sugar transporter	BPSL1268	BPSL1268	Putative transport system, membrane protein	[TP0840-TP0965 (0.8653204)]
COG0477	COG0845	BPSS0326	BPSS0326	Putative transport-related membrane protein	BPSL1665	BPSL1665	Putative toxin-related secretion protein	[TP0840-TP0965 (0.8653204)]
COG0477	COG0845	BPSS1558	BPSS1558	Alpha-ketoglutarate permease	BPSS1930	BPSS1930	Putative ABC transport system, exported protein	[TP0840-TP0965 (0.8653204)]
COG0477	COG0845	BPSL3082	BPSL3082	Putative membrane protein	BPSL1568	BPSL1568	Putative lipoprotein {UniProtKB/TrEMBL:Q63UM8}	[TP0840-TP0965 (0.8653204)]
COG0477	COG0845	BPSL2327	BPSL2327	Putative transporter protein	BPSL0814	BPSL0814	Putative RND family acriflavine resistance	[TP0840-TP0965 (0.8653204)]
COG0477	COG0845	BPSL2033	BPSL2033	Putative transport-related membrane protein	BPSL1568	BPSL1568	Putative lipoprotein {UniProtKB/TrEMBL:Q63UM8}	[TP0840-TP0965 (0.8653204)]
COG0477	COG0845	BPSL1048	BPSL1048	Putative sugar transport, integral membrane	BPSS1118	BPSS1118	Putative HlyD family protein	[TP0840-TP0965 (0.8653204)]
COG0477	COG0845	BPSL2534	BPSL2534	Citrate-proton symporter	BPSL2234	BPSL2234	Putative exported protein	[TP0840-TP0965 (0.8653204)]
COG0477	COG0845	BPSL0773	BPSL0773	Putative transmembrane transport protein	BPSS0292	BPSS0292	Putative multidrug efflux system exported protein	[TP0840-TP0965 (0.8653204)]
COG0477	COG0845	BPSL2873	BPSL2873	Putative membrane protein	BPSS0292	BPSS0292	Putative multidrug efflux system exported protein	[TP0840-TP0965 (0.8653204)]
COG0477	COG0845	BPSS0538	BPSS0538	Putative transport protein	BPSS0625	BPSS0625	Putative drug-efflux protein	[TP0840-TP0965 (0.8653204)]
COG0477	COG0845	BPSS1327	BPSS1327	Putative MFS family sugar transporter protein	BPSL1568	BPSL1568	Putative lipoprotein {UniProtKB/TrEMBL:Q63UM8}	[TP0840-TP0965 (0.8653204)]
COG0477	COG0845	BPSL2590	BPSL2590	Probable membrane transport protein	BPSS1042	BPSS1042	Putative cobalt-zinc-cadmium resistance protein	[TP0840-TP0965 (0.8653204)]
COG0477	COG0845	BPSS0594	BPSS0594	Putative membrane protein	BPSL3092	BPSL3092	Putative bacteriocin secretion protein	[TP0840-TP0965 (0.8653204)]
COG0477	COG0845	BPSL3283	BPSL3283	Putative membrane protein	BPSS1283	BPSS1283	Putative membrane protein	[TP0840-TP0965 (0.8653204)]
COG0477	COG0845	BPSL2231	BPSL2231	Putative membrane protein	BPSL1665	BPSL1665	Putative toxin-related secretion protein	[TP0840-TP0965 (0.8653204)]
COG0477	COG0845	BPSL2737	BPSL2737	MFS-family membrane transport protein	BPSS1042	BPSS1042	Putative cobalt-zinc-cadmium resistance protein	[TP0840-TP0965 (0.8653204)]
COG0477	COG0845	BPSL0248	BPSL0248	Putative transporter protein	BPSL1804	BPSL1804	Multidrug efflux system putative membrane fusion	[TP0840-TP0965 (0.8653204)]
COG0477	COG0845	BPSL1881	BPSL1881	Putative metabolite transport, membrane protein	BPSS1283	BPSS1283	Putative membrane protein	[TP0840-TP0965 (0.8653204)]
COG0477	COG0845	BPSS1037	BPSS1037	Putative sugar transport protein	BPSS0625	BPSS0625	Putative drug-efflux protein	[TP0840-TP0965 (0.8653204)]
COG0477	COG0845	BPSS0988	BPSS0988	Putative membrane protein	BPSL1268	BPSL1268	Putative transport system, membrane protein	[TP0840-TP0965 (0.8653204)]
COG0477	COG0845	BPSS1327	BPSS1327	Putative MFS family sugar transporter protein	BPSL0308	BPSL0308	Putative exported protein	[TP0840-TP0965 (0.8653204)]
COG0477	COG0845	BPSS1037	BPSS1037	Putative sugar transport protein	BPSL1804	BPSL1804	Multidrug efflux system putative membrane fusion	[TP0840-TP0965 (0.8653204)]
COG0477	COG0845	BPSL1825	BPSL1825	Putative ABC transport system, permease protein	BPSL1804	BPSL1804	Multidrug efflux system putative membrane fusion	[TP0840-TP0965 (0.8653204)]
COG0477	COG0845	BPSL2327	BPSL2327	Putative transporter protein	BPSS1042	BPSS1042	Putative cobalt-zinc-cadmium resistance protein	[TP0840-TP0965 (0.8653204)]
COG0477	COG0845	BPSL2713	BPSL2713	Putative membrane transport protein	BPSS0292	BPSS0292	Putative multidrug efflux system exported protein	[TP0840-TP0965 (0.8653204)]
COG0477	COG0845	BPSS0932	BPSS0932	Putative membrane transport protein	BPSL1568	BPSL1568	Putative lipoprotein {UniProtKB/TrEMBL:Q63UM8}	[TP0840-TP0965 (0.8653204)]
COG0477	COG0845	BPSL2873	BPSL2873	Putative membrane protein	BPSS0625	BPSS0625	Putative drug-efflux protein	[TP0840-TP0965 (0.8653204)]
COG0477	COG0845	BPSL0195	BPSL0195	Putative membrane protein	BPSS1283	BPSS1283	Putative membrane protein	[TP0840-TP0965 (0.8653204)]
COG0477	COG0845	BPSS1166	BPSS1166	Putative transport/efflux protein	BPSL0308	BPSL0308	Putative exported protein	[TP0840-TP0965 (0.8653204)]
COG0477	COG0845	BPSL1576	BPSL1576	Putative transport related, membrane protein	BPSL0814	BPSL0814	Putative RND family acriflavine resistance	[TP0840-TP0965 (0.8653204)]
COG0477	COG0845	BPSS0327	BPSS0327	Putative sugar transport-related, membrane	BPSL1568	BPSL1568	Putative lipoprotein {UniProtKB/TrEMBL:Q63UM8}	[TP0840-TP0965 (0.8653204)]
COG0477	COG0845	BPSS1037	BPSS1037	Putative sugar transport protein	BPSL1568	BPSL1568	Putative lipoprotein {UniProtKB/TrEMBL:Q63UM8}	[TP0840-TP0965 (0.8653204)]
COG0477	COG0845	BPSS0932	BPSS0932	Putative membrane transport protein	BPSL1268	BPSL1268	Putative transport system, membrane protein	[TP0840-TP0965 (0.8653204)]
COG0477	COG0845	BPSL2007	BPSL2007	Putative membrane protein	BPSS0625	BPSS0625	Putative drug-efflux protein	[TP0840-TP0965 (0.8653204)]
COG0477	COG0845	BPSS1166	BPSS1166	Putative transport/efflux protein	BPSS1930	BPSS1930	Putative ABC transport system, exported protein	[TP0840-TP0965 (0.8653204)]
COG0477	COG0845	BPSL1296	BPSL1296	Putative membrane protein	BPSL1665	BPSL1665	Putative toxin-related secretion protein	[TP0840-TP0965 (0.8653204)]
COG0477	COG0845	BPSS0538	BPSS0538	Putative transport protein	BPSL0814	BPSL0814	Putative RND family acriflavine resistance	[TP0840-TP0965 (0.8653204)]
COG0477	COG0845	BPSS1011	BPSS1011	Putative transmembrane transport protein	BPSS1283	BPSS1283	Putative membrane protein	[TP0840-TP0965 (0.8653204)]
COG0477	COG0845	BPSS1252	BPSS1252	Putative inner membrane transport protein	BPSS1042	BPSS1042	Putative cobalt-zinc-cadmium resistance protein	[TP0840-TP0965 (0.8653204)]
COG0477	COG0845	BPSS1329	BPSS1329	Putative MFS family transport protein	BPSS1042	BPSS1042	Putative cobalt-zinc-cadmium resistance protein	[TP0840-TP0965 (0.8653204)]
COG0477	COG0845	BPSS0907	BPSS0907	Putative transport protein	BPSL0308	BPSL0308	Putative exported protein	[TP0840-TP0965 (0.8653204)]
COG0477	COG0845	BPSS1327	BPSS1327	Putative MFS family sugar transporter protein	BPSL3092	BPSL3092	Putative bacteriocin secretion protein	[TP0840-TP0965 (0.8653204)]
COG0477	COG0845	BPSS0782	BPSS0782	Putative sugar transport protein	BPSS1937	BPSS1937	Putative ABC transport system, exported protein	[TP0840-TP0965 (0.8653204)]
COG0477	COG0845	BPSS1644	BPSS1644	Putative membrane protein	BPSL1665	BPSL1665	Putative toxin-related secretion protein	[TP0840-TP0965 (0.8653204)]
COG0477	COG0845	BPSS1037	BPSS1037	Putative sugar transport protein	BPSS1118	BPSS1118	Putative HlyD family protein	[TP0840-TP0965 (0.8653204)]
COG0477	COG0845	BPSS0503	BPSS0503	Putative transporter protein	BPSL1665	BPSL1665	Putative toxin-related secretion protein	[TP0840-TP0965 (0.8653204)]
COG0477	COG0845	BPSS0670	BPSS0670	Putative transporter protein	BPSL3092	BPSL3092	Putative bacteriocin secretion protein	[TP0840-TP0965 (0.8653204)]
COG0477	COG0845	BPSS1851	BPSS1851	Putative transport-related membrane protein	BPSL0308	BPSL0308	Putative exported protein	[TP0840-TP0965 (0.8653204)]
COG0477	COG0845	BPSL2021	BPSL2021	Putative drug-resistance related membrane protein	BPSL1568	BPSL1568	Putative lipoprotein {UniProtKB/TrEMBL:Q63UM8}	[TP0840-TP0965 (0.8653204)]
COG0477	COG0845	BPSS0272	BPSS0272	Putative transporter protein	BPSS1937	BPSS1937	Putative ABC transport system, exported protein	[TP0840-TP0965 (0.8653204)]
COG0477	COG0845	BPSS0272	BPSS0272	Putative transporter protein	BPSL3092	BPSL3092	Putative bacteriocin secretion protein	[TP0840-TP0965 (0.8653204)]
COG0477	COG0845	BPSS0061	BPSS0061	Alpha-ketoglutarate permease	BPSL1268	BPSL1268	Putative transport system, membrane protein	[TP0840-TP0965 (0.8653204)]
COG0477	COG0845	BPSL1963	BPSL1963	Putative membrane protein	BPSS1118	BPSS1118	Putative HlyD family protein	[TP0840-TP0965 (0.8653204)]
COG0477	COG0845	BPSS2120	BPSS2120	Putative sugar transport/efflux pump	BPSS1930	BPSS1930	Putative ABC transport system, exported protein	[TP0840-TP0965 (0.8653204)]
COG0477	COG0845	BPSL0625	BPSL0625	Putative transport protein	BPSL3092	BPSL3092	Putative bacteriocin secretion protein	[TP0840-TP0965 (0.8653204)]
COG0477	COG0845	BPSL2620	BPSL2620	MFS-family transport protein	BPSS0625	BPSS0625	Putative drug-efflux protein	[TP0840-TP0965 (0.8653204)]
COG0477	COG0845	BPSL0218	BPSL0218	Putative transporter protein	BPSS1930	BPSS1930	Putative ABC transport system, exported protein	[TP0840-TP0965 (0.8653204)]
COG0477	COG0845	BPSL2021	BPSL2021	Putative drug-resistance related membrane protein	BPSL1804	BPSL1804	Multidrug efflux system putative membrane fusion	[TP0840-TP0965 (0.8653204)]
COG0477	COG0845	BPSL2180	BPSL2180	Putative membrane protein	BPSL1665	BPSL1665	Putative toxin-related secretion protein	[TP0840-TP0965 (0.8653204)]
COG0477	COG0845	BPSS0538	BPSS0538	Putative transport protein	BPSL3092	BPSL3092	Putative bacteriocin secretion protein	[TP0840-TP0965 (0.8653204)]
COG0477	COG0845	BPSL0474	BPSL0474	Putative transporter protein	BPSL1804	BPSL1804	Multidrug efflux system putative membrane fusion	[TP0840-TP0965 (0.8653204)]
COG0477	COG0845	BPSL1296	BPSL1296	Putative membrane protein	BPSL1268	BPSL1268	Putative transport system, membrane protein	[TP0840-TP0965 (0.8653204)]
COG0477	COG0845	BPSL2737	BPSL2737	MFS-family membrane transport protein	BPSS1283	BPSS1283	Putative membrane protein	[TP0840-TP0965 (0.8653204)]
COG0477	COG0845	BPSL1184	BPSL1184	Putative sugar-related transport, membrane	BPSL3092	BPSL3092	Putative bacteriocin secretion protein	[TP0840-TP0965 (0.8653204)]
COG0477	COG0845	BPSL2951	BPSL2951	Putative membrane protein	BPSL3092	BPSL3092	Putative bacteriocin secretion protein	[TP0840-TP0965 (0.8653204)]
COG0477	COG0845	BPSS1644	BPSS1644	Putative membrane protein	BPSL1804	BPSL1804	Multidrug efflux system putative membrane fusion	[TP0840-TP0965 (0.8653204)]
COG0477	COG0845	BPSL1735	BPSL1735	Putative transport system membrane protein	BPSS1118	BPSS1118	Putative HlyD family protein	[TP0840-TP0965 (0.8653204)]
COG0477	COG0845	BPSS1458	BPSS1458	Putative MFS family transport protein	BPSL0814	BPSL0814	Putative RND family acriflavine resistance	[TP0840-TP0965 (0.8653204)]
COG0477	COG0845	BPSS1350	BPSS1350	Putative efflux/sugar transport/multidrug	BPSS1042	BPSS1042	Putative cobalt-zinc-cadmium resistance protein	[TP0840-TP0965 (0.8653204)]
COG0477	COG0845	BPSL0845	BPSL0845	Putative transporter protein	BPSS1937	BPSS1937	Putative ABC transport system, exported protein	[TP0840-TP0965 (0.8653204)]
COG0477	COG0845	BPSS1851	BPSS1851	Putative transport-related membrane protein	BPSS0292	BPSS0292	Putative multidrug efflux system exported protein	[TP0840-TP0965 (0.8653204)]
COG0477	COG0845	BPSL1048	BPSL1048	Putative sugar transport, integral membrane	BPSS1042	BPSS1042	Putative cobalt-zinc-cadmium resistance protein	[TP0840-TP0965 (0.8653204)]
COG0477	COG0845	BPSL2327	BPSL2327	Putative transporter protein	BPSL1568	BPSL1568	Putative lipoprotein {UniProtKB/TrEMBL:Q63UM8}	[TP0840-TP0965 (0.8653204)]
COG0477	COG0845	BPSL2180	BPSL2180	Putative membrane protein	BPSL1268	BPSL1268	Putative transport system, membrane protein	[TP0840-TP0965 (0.8653204)]
COG0477	COG0845	BPSS1166	BPSS1166	Putative transport/efflux protein	BPSL1568	BPSL1568	Putative lipoprotein {UniProtKB/TrEMBL:Q63UM8}	[TP0840-TP0965 (0.8653204)]
COG0477	COG0845	BPSL2534	BPSL2534	Citrate-proton symporter	BPSS0625	BPSS0625	Putative drug-efflux protein	[TP0840-TP0965 (0.8653204)]
COG0477	COG0845	BPSL0845	BPSL0845	Putative transporter protein	BPSL1568	BPSL1568	Putative lipoprotein {UniProtKB/TrEMBL:Q63UM8}	[TP0840-TP0965 (0.8653204)]
COG0477	COG0845	BPSS2296	BPSS2296	Putative transport protein	BPSS1930	BPSS1930	Putative ABC transport system, exported protein	[TP0840-TP0965 (0.8653204)]
COG0477	COG0845	BPSL2007	BPSL2007	Putative membrane protein	BPSL1804	BPSL1804	Multidrug efflux system putative membrane fusion	[TP0840-TP0965 (0.8653204)]
COG0477	COG0845	BPSL0474	BPSL0474	Putative transporter protein	BPSS0625	BPSS0625	Putative drug-efflux protein	[TP0840-TP0965 (0.8653204)]
COG0477	COG0845	BPSS0147	BPSS0147	Putative transporter protein	BPSL1568	BPSL1568	Putative lipoprotein {UniProtKB/TrEMBL:Q63UM8}	[TP0840-TP0965 (0.8653204)]
COG0477	COG0845	BPSS1128	BPSS1128	Major facilitator superfamily transporter homolog	BPSL1568	BPSL1568	Putative lipoprotein {UniProtKB/TrEMBL:Q63UM8}	[TP0840-TP0965 (0.8653204)]
COG0477	COG0845	BPSS1230	BPSS1230	Putative transport protein	BPSL1804	BPSL1804	Multidrug efflux system putative membrane fusion	[TP0840-TP0965 (0.8653204)]
COG0477	COG0845	BPSL0195	BPSL0195	Putative membrane protein	BPSL2234	BPSL2234	Putative exported protein	[TP0840-TP0965 (0.8653204)]
COG0477	COG0845	BPSS2123	BPSS2123	Putative transporter protein	BPSL1665	BPSL1665	Putative toxin-related secretion protein	[TP0840-TP0965 (0.8653204)]
COG0477	COG0845	BPSL1018	BPSL1018	Putative permease transmembrane protein	BPSS1937	BPSS1937	Putative ABC transport system, exported protein	[TP0840-TP0965 (0.8653204)]
COG0477	COG0845	BPSS2296	BPSS2296	Putative transport protein	BPSL0814	BPSL0814	Putative RND family acriflavine resistance	[TP0840-TP0965 (0.8653204)]
COG0477	COG0845	BPSS0272	BPSS0272	Putative transporter protein	BPSL1268	BPSL1268	Putative transport system, membrane protein	[TP0840-TP0965 (0.8653204)]
COG0477	COG0845	BPSL2620	BPSL2620	MFS-family transport protein	BPSS1118	BPSS1118	Putative HlyD family protein	[TP0840-TP0965 (0.8653204)]
COG0477	COG0845	BPSL1825	BPSL1825	Putative ABC transport system, permease protein	BPSL1568	BPSL1568	Putative lipoprotein {UniProtKB/TrEMBL:Q63UM8}	[TP0840-TP0965 (0.8653204)]
COG0477	COG0845	BPSS1128	BPSS1128	Major facilitator superfamily transporter homolog	BPSL0308	BPSL0308	Putative exported protein	[TP0840-TP0965 (0.8653204)]
COG0477	COG0845	BPSL0845	BPSL0845	Putative transporter protein	BPSS0292	BPSS0292	Putative multidrug efflux system exported protein	[TP0840-TP0965 (0.8653204)]
COG0477	COG0845	BPSL1075	BPSL1075	Putative transport system, integral membrane	BPSL1665	BPSL1665	Putative toxin-related secretion protein	[TP0840-TP0965 (0.8653204)]
COG0477	COG0845	BPSS0782	BPSS0782	Putative sugar transport protein	BPSL1665	BPSL1665	Putative toxin-related secretion protein	[TP0840-TP0965 (0.8653204)]
COG0477	COG0845	BPSS2154	BPSS2154	Putative MFS family transporter	BPSL1568	BPSL1568	Putative lipoprotein {UniProtKB/TrEMBL:Q63UM8}	[TP0840-TP0965 (0.8653204)]
COG0477	COG0845	BPSS0988	BPSS0988	Putative membrane protein	BPSL0308	BPSL0308	Putative exported protein	[TP0840-TP0965 (0.8653204)]
COG0477	COG0845	BPSL3251	BPSL3251	Putative inner membrane transport protein	BPSS1283	BPSS1283	Putative membrane protein	[TP0840-TP0965 (0.8653204)]
COG0477	COG0845	BPSS0048	BPSS0048	4-hydroxybenzoate transporter	BPSS1118	BPSS1118	Putative HlyD family protein	[TP0840-TP0965 (0.8653204)]
COG0477	COG0845	BPSL2590	BPSL2590	Probable membrane transport protein	BPSL1568	BPSL1568	Putative lipoprotein {UniProtKB/TrEMBL:Q63UM8}	[TP0840-TP0965 (0.8653204)]
COG0477	COG0845	BPSL0474	BPSL0474	Putative transporter protein	BPSS1283	BPSS1283	Putative membrane protein	[TP0840-TP0965 (0.8653204)]
COG0477	COG0845	BPSL1977	BPSL1977	Putative fosmidomycin resistance protein	BPSL0308	BPSL0308	Putative exported protein	[TP0840-TP0965 (0.8653204)]
COG0477	COG0845	BPSS0342	BPSS0342	Putative sugar transport-related, membrane	BPSS1930	BPSS1930	Putative ABC transport system, exported protein	[TP0840-TP0965 (0.8653204)]
COG0477	COG0845	BPSS1327	BPSS1327	Putative MFS family sugar transporter protein	BPSS1930	BPSS1930	Putative ABC transport system, exported protein	[TP0840-TP0965 (0.8653204)]
COG0477	COG0845	BPSL2620	BPSL2620	MFS-family transport protein	BPSL0308	BPSL0308	Putative exported protein	[TP0840-TP0965 (0.8653204)]
COG0477	COG0845	BPSS1230	BPSS1230	Putative transport protein	BPSS1283	BPSS1283	Putative membrane protein	[TP0840-TP0965 (0.8653204)]
COG0477	COG0845	BPSS0907	BPSS0907	Putative transport protein	BPSL1568	BPSL1568	Putative lipoprotein {UniProtKB/TrEMBL:Q63UM8}	[TP0840-TP0965 (0.8653204)]
COG0477	COG0845	BPSS1644	BPSS1644	Putative membrane protein	BPSS1283	BPSS1283	Putative membrane protein	[TP0840-TP0965 (0.8653204)]
COG0477	COG0845	BPSL0474	BPSL0474	Putative transporter protein	BPSL0308	BPSL0308	Putative exported protein	[TP0840-TP0965 (0.8653204)]
COG0477	COG0845	BPSS1268	BPSS1268	Putative efflux system protein	BPSL1568	BPSL1568	Putative lipoprotein {UniProtKB/TrEMBL:Q63UM8}	[TP0840-TP0965 (0.8653204)]
COG0477	COG0845	BPSS0988	BPSS0988	Putative membrane protein	BPSL3092	BPSL3092	Putative bacteriocin secretion protein	[TP0840-TP0965 (0.8653204)]
COG0477	COG0845	BPSL2021	BPSL2021	Putative drug-resistance related membrane protein	BPSS1042	BPSS1042	Putative cobalt-zinc-cadmium resistance protein	[TP0840-TP0965 (0.8653204)]
COG0477	COG0845	BPSS1128	BPSS1128	Major facilitator superfamily transporter homolog	BPSS0625	BPSS0625	Putative drug-efflux protein	[TP0840-TP0965 (0.8653204)]
COG0477	COG0845	BPSL2740	BPSL2740	4-hydroxybenzoate transporter	BPSL1665	BPSL1665	Putative toxin-related secretion protein	[TP0840-TP0965 (0.8653204)]
COG0477	COG0845	BPSS2296	BPSS2296	Putative transport protein	BPSS0625	BPSS0625	Putative drug-efflux protein	[TP0840-TP0965 (0.8653204)]
COG0477	COG0845	BPSS0762	BPSS0762	Putative transporter protein	BPSS1042	BPSS1042	Putative cobalt-zinc-cadmium resistance protein	[TP0840-TP0965 (0.8653204)]
COG0477	COG0845	BPSL2231	BPSL2231	Putative membrane protein	BPSS1930	BPSS1930	Putative ABC transport system, exported protein	[TP0840-TP0965 (0.8653204)]
COG0477	COG0845	BPSS2123	BPSS2123	Putative transporter protein	BPSS1283	BPSS1283	Putative membrane protein	[TP0840-TP0965 (0.8653204)]
COG0477	COG0845	BPSS1252	BPSS1252	Putative inner membrane transport protein	BPSL1804	BPSL1804	Multidrug efflux system putative membrane fusion	[TP0840-TP0965 (0.8653204)]
COG0477	COG0845	BPSS2120	BPSS2120	Putative sugar transport/efflux pump	BPSS1042	BPSS1042	Putative cobalt-zinc-cadmium resistance protein	[TP0840-TP0965 (0.8653204)]
COG0477	COG0845	BPSS0762	BPSS0762	Putative transporter protein	BPSL1568	BPSL1568	Putative lipoprotein {UniProtKB/TrEMBL:Q63UM8}	[TP0840-TP0965 (0.8653204)]
COG0477	COG0845	BPSS1558	BPSS1558	Alpha-ketoglutarate permease	BPSL2234	BPSL2234	Putative exported protein	[TP0840-TP0965 (0.8653204)]
COG0477	COG0845	BPSS0932	BPSS0932	Putative membrane transport protein	BPSL0814	BPSL0814	Putative RND family acriflavine resistance	[TP0840-TP0965 (0.8653204)]
COG0477	COG0845	BPSS0932	BPSS0932	Putative membrane transport protein	BPSL1665	BPSL1665	Putative toxin-related secretion protein	[TP0840-TP0965 (0.8653204)]
COG0477	COG0845	BPSL1184	BPSL1184	Putative sugar-related transport, membrane	BPSS1937	BPSS1937	Putative ABC transport system, exported protein	[TP0840-TP0965 (0.8653204)]
COG0477	COG0845	BPSS1656	BPSS1656	Putative membrane protein	BPSL0814	BPSL0814	Putative RND family acriflavine resistance	[TP0840-TP0965 (0.8653204)]
COG0477	COG0845	BPSL1915	BPSL1915	Putative multidrug resistance protein B	BPSL1268	BPSL1268	Putative transport system, membrane protein	[TP0840-TP0965 (0.8653204)]
COG0477	COG0845	BPSL1493	BPSL1493	Putative membrane protein	BPSS1283	BPSS1283	Putative membrane protein	[TP0840-TP0965 (0.8653204)]
COG0477	COG0845	BPSS0670	BPSS0670	Putative transporter protein	BPSL1568	BPSL1568	Putative lipoprotein {UniProtKB/TrEMBL:Q63UM8}	[TP0840-TP0965 (0.8653204)]
COG0477	COG0845	BPSL1018	BPSL1018	Putative permease transmembrane protein	BPSS1118	BPSS1118	Putative HlyD family protein	[TP0840-TP0965 (0.8653204)]
COG0477	COG0845	BPSL2740	BPSL2740	4-hydroxybenzoate transporter	BPSS1930	BPSS1930	Putative ABC transport system, exported protein	[TP0840-TP0965 (0.8653204)]
COG0477	COG0845	BPSS2296	BPSS2296	Putative transport protein	BPSL1568	BPSL1568	Putative lipoprotein {UniProtKB/TrEMBL:Q63UM8}	[TP0840-TP0965 (0.8653204)]
COG0477	COG0845	BPSS1215	BPSS1215	Putative sugar transporter	BPSL1268	BPSL1268	Putative transport system, membrane protein	[TP0840-TP0965 (0.8653204)]
COG0477	COG0845	BPSL2126	BPSL2126	Putative transport-related, membrane protein	BPSS0292	BPSS0292	Putative multidrug efflux system exported protein	[TP0840-TP0965 (0.8653204)]
COG0477	COG0845	BPSL1493	BPSL1493	Putative membrane protein	BPSL1665	BPSL1665	Putative toxin-related secretion protein	[TP0840-TP0965 (0.8653204)]
COG0477	COG0845	BPSL1915	BPSL1915	Putative multidrug resistance protein B	BPSL1568	BPSL1568	Putative lipoprotein {UniProtKB/TrEMBL:Q63UM8}	[TP0840-TP0965 (0.8653204)]
COG0477	COG0845	BPSL1075	BPSL1075	Putative transport system, integral membrane	BPSL1804	BPSL1804	Multidrug efflux system putative membrane fusion	[TP0840-TP0965 (0.8653204)]
COG0477	COG0845	BPSS1128	BPSS1128	Major facilitator superfamily transporter homolog	BPSS1930	BPSS1930	Putative ABC transport system, exported protein	[TP0840-TP0965 (0.8653204)]
COG0477	COG0845	BPSS1357	BPSS1357	Putative MFS sugar transporter	BPSL0814	BPSL0814	Putative RND family acriflavine resistance	[TP0840-TP0965 (0.8653204)]
COG0477	COG0845	BPSL1963	BPSL1963	Putative membrane protein	BPSL0308	BPSL0308	Putative exported protein	[TP0840-TP0965 (0.8653204)]
COG0477	COG0845	BPSL2126	BPSL2126	Putative transport-related, membrane protein	BPSL1804	BPSL1804	Multidrug efflux system putative membrane fusion	[TP0840-TP0965 (0.8653204)]
COG0477	COG0845	BPSS0922	BPSS0922	Putative transporter protein	BPSL1665	BPSL1665	Putative toxin-related secretion protein	[TP0840-TP0965 (0.8653204)]
COG0477	COG0845	BPSS2155	BPSS2155	Putative MFS family transporter	BPSL1268	BPSL1268	Putative transport system, membrane protein	[TP0840-TP0965 (0.8653204)]
COG0477	COG0845	BPSS1128	BPSS1128	Major facilitator superfamily transporter homolog	BPSL0814	BPSL0814	Putative RND family acriflavine resistance	[TP0840-TP0965 (0.8653204)]
COG0477	COG0845	BPSS1268	BPSS1268	Putative efflux system protein	BPSS0625	BPSS0625	Putative drug-efflux protein	[TP0840-TP0965 (0.8653204)]
COG0305	COG2812	BPSL1462	BPSL1462	Replicative DNA helicase	BPSL1498	BPSL1498	DNA polymerase III subunit gamma	[TP0058-TP1005 (0.7130585)]
COG0188	COG0526	BPSL2521	BPSL2521	DNA Gyrase, subunit A {UniProtKB/TrEMBL:Q63S00}	BPSL0119	BPSL0119	Putative thioredoxin {UniProtKB/TrEMBL:Q63YR9}	[TP0005-TP0100 (0.7885434)]
COG0188	COG0526	BPSL1070	BPSL1070	Topoisomerase IV subunit A	BPSL0428	BPSL0428	Putative membrane protein	[TP0005-TP0100 (0.7885434)]
COG0188	COG0526	BPSL1070	BPSL1070	Topoisomerase IV subunit A	BPSS0082	BPSS0082	Putative thioredoxin {UniProtKB/TrEMBL:Q63P63}	[TP0005-TP0100 (0.7885434)]
COG0188	COG0526	BPSL1070	BPSL1070	Topoisomerase IV subunit A	BPSL0119	BPSL0119	Putative thioredoxin {UniProtKB/TrEMBL:Q63YR9}	[TP0005-TP0100 (0.7885434)]
COG0188	COG0526	BPSL1070	BPSL1070	Topoisomerase IV subunit A	BPSL2981	BPSL2981	Putative thioredoxin-related protein	[TP0005-TP0100 (0.7885434)]
COG0188	COG0526	BPSL1070	BPSL1070	Topoisomerase IV subunit A	BPSL2432	BPSL2432	Hypothetical protein {UniProtKB/TrEMBL:Q63S93}	[TP0005-TP0100 (0.7885434)]
COG0188	COG0526	BPSL2521	BPSL2521	DNA Gyrase, subunit A {UniProtKB/TrEMBL:Q63S00}	BPSL2432	BPSL2432	Hypothetical protein {UniProtKB/TrEMBL:Q63S93}	[TP0005-TP0100 (0.7885434)]
COG0188	COG0526	BPSL2521	BPSL2521	DNA Gyrase, subunit A {UniProtKB/TrEMBL:Q63S00}	BPSL0381	BPSL0381	Thiol:disulfide interchange protein	[TP0005-TP0100 (0.7885434)]
COG0188	COG0526	BPSL2521	BPSL2521	DNA Gyrase, subunit A {UniProtKB/TrEMBL:Q63S00}	BPSL2981	BPSL2981	Putative thioredoxin-related protein	[TP0005-TP0100 (0.7885434)]
COG0188	COG0526	BPSL1070	BPSL1070	Topoisomerase IV subunit A	BPSL1497	BPSL1497	Thioredoxin 1 {UniProtKB/TrEMBL:Q63UU9}	[TP0005-TP0100 (0.7885434)]
COG0188	COG0526	BPSL2521	BPSL2521	DNA Gyrase, subunit A {UniProtKB/TrEMBL:Q63S00}	BPSL1497	BPSL1497	Thioredoxin 1 {UniProtKB/TrEMBL:Q63UU9}	[TP0005-TP0100 (0.7885434)]
COG0188	COG0526	BPSL1070	BPSL1070	Topoisomerase IV subunit A	BPSL0381	BPSL0381	Thiol:disulfide interchange protein	[TP0005-TP0100 (0.7885434)]
COG0188	COG0526	BPSL2521	BPSL2521	DNA Gyrase, subunit A {UniProtKB/TrEMBL:Q63S00}	BPSS0082	BPSS0082	Putative thioredoxin {UniProtKB/TrEMBL:Q63P63}	[TP0005-TP0100 (0.7885434)]
COG0188	COG0526	BPSL2521	BPSL2521	DNA Gyrase, subunit A {UniProtKB/TrEMBL:Q63S00}	BPSL0428	BPSL0428	Putative membrane protein	[TP0005-TP0100 (0.7885434)]
COG0526	COG0771	BPSL0428	BPSL0428	Putative membrane protein	BPSL3027	murD	UDP-N-acetylmuramoylalanine--D-glutamate ligase (EC 6.3.2.9) (UDP-N- acetylmuramoyl-L-alanyl-D-glutamate synthetase) (D-glutamic acid- adding enzyme)	[TP0100-TP0903 (0.59509045)]
COG0526	COG0771	BPSL0119	BPSL0119	Putative thioredoxin {UniProtKB/TrEMBL:Q63YR9}	BPSL3027	murD	UDP-N-acetylmuramoylalanine--D-glutamate ligase (EC 6.3.2.9) (UDP-N- acetylmuramoyl-L-alanyl-D-glutamate synthetase) (D-glutamic acid- adding enzyme)	[TP0100-TP0903 (0.59509045)]
COG0526	COG0771	BPSL0381	BPSL0381	Thiol:disulfide interchange protein	BPSL3027	murD	UDP-N-acetylmuramoylalanine--D-glutamate ligase (EC 6.3.2.9) (UDP-N- acetylmuramoyl-L-alanyl-D-glutamate synthetase) (D-glutamic acid- adding enzyme)	[TP0100-TP0903 (0.59509045)]
COG0526	COG0771	BPSL2432	BPSL2432	Hypothetical protein {UniProtKB/TrEMBL:Q63S93}	BPSL3027	murD	UDP-N-acetylmuramoylalanine--D-glutamate ligase (EC 6.3.2.9) (UDP-N- acetylmuramoyl-L-alanyl-D-glutamate synthetase) (D-glutamic acid- adding enzyme)	[TP0100-TP0903 (0.59509045)]
COG0526	COG0771	BPSS0082	BPSS0082	Putative thioredoxin {UniProtKB/TrEMBL:Q63P63}	BPSL3027	murD	UDP-N-acetylmuramoylalanine--D-glutamate ligase (EC 6.3.2.9) (UDP-N- acetylmuramoyl-L-alanyl-D-glutamate synthetase) (D-glutamic acid- adding enzyme)	[TP0100-TP0903 (0.59509045)]
COG0526	COG0771	BPSL2981	BPSL2981	Putative thioredoxin-related protein	BPSL3027	murD	UDP-N-acetylmuramoylalanine--D-glutamate ligase (EC 6.3.2.9) (UDP-N- acetylmuramoyl-L-alanyl-D-glutamate synthetase) (D-glutamic acid- adding enzyme)	[TP0100-TP0903 (0.59509045)]
COG0526	COG0771	BPSL1497	BPSL1497	Thioredoxin 1 {UniProtKB/TrEMBL:Q63UU9}	BPSL3027	murD	UDP-N-acetylmuramoylalanine--D-glutamate ligase (EC 6.3.2.9) (UDP-N- acetylmuramoyl-L-alanyl-D-glutamate synthetase) (D-glutamic acid- adding enzyme)	[TP0100-TP0903 (0.59509045)]
COG0143	COG0845	BPSL0998	metG	Methionyl-tRNA synthetase (EC 6.1.1.10) (Methionine--tRNA ligase) (MetRS)	BPSS1118	BPSS1118	Putative HlyD family protein	[TP0798-TP0965 (0.7246752)]
COG0143	COG0845	BPSL0998	metG	Methionyl-tRNA synthetase (EC 6.1.1.10) (Methionine--tRNA ligase) (MetRS)	BPSL3092	BPSL3092	Putative bacteriocin secretion protein	[TP0798-TP0965 (0.7246752)]
COG0143	COG0845	BPSL0998	metG	Methionyl-tRNA synthetase (EC 6.1.1.10) (Methionine--tRNA ligase) (MetRS)	BPSL1804	BPSL1804	Multidrug efflux system putative membrane fusion	[TP0798-TP0965 (0.7246752)]
COG0143	COG0845	BPSL0998	metG	Methionyl-tRNA synthetase (EC 6.1.1.10) (Methionine--tRNA ligase) (MetRS)	BPSL1268	BPSL1268	Putative transport system, membrane protein	[TP0798-TP0965 (0.7246752)]
COG0143	COG0845	BPSL0998	metG	Methionyl-tRNA synthetase (EC 6.1.1.10) (Methionine--tRNA ligase) (MetRS)	BPSL1568	BPSL1568	Putative lipoprotein {UniProtKB/TrEMBL:Q63UM8}	[TP0798-TP0965 (0.7246752)]
COG0143	COG0845	BPSL0998	metG	Methionyl-tRNA synthetase (EC 6.1.1.10) (Methionine--tRNA ligase) (MetRS)	BPSL1665	BPSL1665	Putative toxin-related secretion protein	[TP0798-TP0965 (0.7246752)]
COG0143	COG0845	BPSL0998	metG	Methionyl-tRNA synthetase (EC 6.1.1.10) (Methionine--tRNA ligase) (MetRS)	BPSS0292	BPSS0292	Putative multidrug efflux system exported protein	[TP0798-TP0965 (0.7246752)]
COG0143	COG0845	BPSL0998	metG	Methionyl-tRNA synthetase (EC 6.1.1.10) (Methionine--tRNA ligase) (MetRS)	BPSS1042	BPSS1042	Putative cobalt-zinc-cadmium resistance protein	[TP0798-TP0965 (0.7246752)]
COG0143	COG0845	BPSL0998	metG	Methionyl-tRNA synthetase (EC 6.1.1.10) (Methionine--tRNA ligase) (MetRS)	BPSL0308	BPSL0308	Putative exported protein	[TP0798-TP0965 (0.7246752)]
COG0143	COG0845	BPSL0998	metG	Methionyl-tRNA synthetase (EC 6.1.1.10) (Methionine--tRNA ligase) (MetRS)	BPSS1283	BPSS1283	Putative membrane protein	[TP0798-TP0965 (0.7246752)]
COG0143	COG0845	BPSL0998	metG	Methionyl-tRNA synthetase (EC 6.1.1.10) (Methionine--tRNA ligase) (MetRS)	BPSL0814	BPSL0814	Putative RND family acriflavine resistance	[TP0798-TP0965 (0.7246752)]
COG0143	COG0845	BPSL0998	metG	Methionyl-tRNA synthetase (EC 6.1.1.10) (Methionine--tRNA ligase) (MetRS)	BPSS1937	BPSS1937	Putative ABC transport system, exported protein	[TP0798-TP0965 (0.7246752)]
COG0143	COG0845	BPSL0998	metG	Methionyl-tRNA synthetase (EC 6.1.1.10) (Methionine--tRNA ligase) (MetRS)	BPSS0625	BPSS0625	Putative drug-efflux protein	[TP0798-TP0965 (0.7246752)]
COG0143	COG0845	BPSL0998	metG	Methionyl-tRNA synthetase (EC 6.1.1.10) (Methionine--tRNA ligase) (MetRS)	BPSL2234	BPSL2234	Putative exported protein	[TP0798-TP0965 (0.7246752)]
COG0143	COG0845	BPSL0998	metG	Methionyl-tRNA synthetase (EC 6.1.1.10) (Methionine--tRNA ligase) (MetRS)	BPSS1930	BPSS1930	Putative ABC transport system, exported protein	[TP0798-TP0965 (0.7246752)]
COG1536	COG1868	BPSL0229	BPSL0229	Flagellar motor switch protein	BPSL0027	BPSL0027	Flagellar motor switch protein FliM	[TP0026-TP0721 (0.9539454)]
COG0504	COG1475	BPSL2272	BPSL2272	CTP synthase {UniProtKB/TrEMBL:Q63SP8}	BPSS2350	BPSS2350	Putative partitioning protein ParB	[TP0305-TP0271 (0.70252794)]
COG0504	COG1475	BPSL2272	BPSL2272	CTP synthase {UniProtKB/TrEMBL:Q63SP8}	BPSL3405	BPSL3405	Chromosome partitioning protein ParB	[TP0305-TP0271 (0.70252794)]
COG0457	COG3391	BPSL2533	BPSL2533	Hypothetical protein {UniProtKB/TrEMBL:Q63RY8}	BPSS1998	BPSS1998	Putative lipoprotein {UniProtKB/TrEMBL:Q63IR8}	[TP0095-TP0421 (0.8119976)]
COG0457	COG3391	BPSL2061	BPSL2061	Hypothetical protein {UniProtKB/TrEMBL:Q63TA6}	BPSS1998	BPSS1998	Putative lipoprotein {UniProtKB/TrEMBL:Q63IR8}	[TP0095-TP0421 (0.8119976)]
COG0457	COG3391	BPSL1667	BPSL1667	Hypothetical protein {UniProtKB/TrEMBL:Q63UD8}	BPSL2323	BPSL2323	Putative exported protein	[TP0095-TP0421 (0.8119976)]
COG0457	COG3391	BPSS1438	BPSS1438	Hypothetical protein {UniProtKB/TrEMBL:Q63KC4}	BPSL2323	BPSL2323	Putative exported protein	[TP0095-TP0421 (0.8119976)]
COG0457	COG3391	BPSL2244	BPSL2244	Putative exported protein	BPSL2323	BPSL2323	Putative exported protein	[TP0095-TP0421 (0.8119976)]
COG0457	COG3391	BPSL2061	BPSL2061	Hypothetical protein {UniProtKB/TrEMBL:Q63TA6}	BPSL2323	BPSL2323	Putative exported protein	[TP0095-TP0421 (0.8119976)]
COG0457	COG3391	BPSL2533	BPSL2533	Hypothetical protein {UniProtKB/TrEMBL:Q63RY8}	BPSL2323	BPSL2323	Putative exported protein	[TP0095-TP0421 (0.8119976)]
COG0457	COG3391	BPSL2244	BPSL2244	Putative exported protein	BPSS1998	BPSS1998	Putative lipoprotein {UniProtKB/TrEMBL:Q63IR8}	[TP0095-TP0421 (0.8119976)]
COG0457	COG3391	BPSS1580	BPSS1580	Putative cellulose biosynthesis protein	BPSS1998	BPSS1998	Putative lipoprotein {UniProtKB/TrEMBL:Q63IR8}	[TP0095-TP0421 (0.8119976)]
COG0457	COG3391	BPSS1533	BPSS1533	Surface presentation of antigens protein	BPSS1998	BPSS1998	Putative lipoprotein {UniProtKB/TrEMBL:Q63IR8}	[TP0095-TP0421 (0.8119976)]
COG0457	COG3391	BPSS1580	BPSS1580	Putative cellulose biosynthesis protein	BPSL2323	BPSL2323	Putative exported protein	[TP0095-TP0421 (0.8119976)]
COG0457	COG3391	BPSS1438	BPSS1438	Hypothetical protein {UniProtKB/TrEMBL:Q63KC4}	BPSS1998	BPSS1998	Putative lipoprotein {UniProtKB/TrEMBL:Q63IR8}	[TP0095-TP0421 (0.8119976)]
COG0457	COG3391	BPSL1667	BPSL1667	Hypothetical protein {UniProtKB/TrEMBL:Q63UD8}	BPSS1998	BPSS1998	Putative lipoprotein {UniProtKB/TrEMBL:Q63IR8}	[TP0095-TP0421 (0.8119976)]
COG0457	COG3391	BPSS1533	BPSS1533	Surface presentation of antigens protein	BPSL2323	BPSL2323	Putative exported protein	[TP0095-TP0421 (0.8119976)]
COG0457	COG3391	BPSL0525	BPSL0525	Putative membrane protein	BPSS1998	BPSS1998	Putative lipoprotein {UniProtKB/TrEMBL:Q63IR8}	[TP0095-TP0421 (0.8119976)]
COG0457	COG3391	BPSL0525	BPSL0525	Putative membrane protein	BPSL2323	BPSL2323	Putative exported protein	[TP0095-TP0421 (0.8119976)]
COG0250	COG0772	BPSL3226	BPSL3226	Transcription antitermination protein NusG	BPSL0182	BPSL0182	Rod shape-determining protein	[TP0236-TP0387 (0.7470728)]
COG0250	COG0772	BPSL3226	BPSL3226	Transcription antitermination protein NusG	BPSL3026	BPSL3026	Cell division protein FtsW	[TP0236-TP0387 (0.7470728)]
COG0227	COG0740	BPSL0916	rpmB	50S ribosomal protein L28	BPSL1403	clpP	ATP-dependent Clp protease proteolytic subunit (EC 3.4.21.92) (Endopeptidase Clp)	[TP0362-TP0507 (0.75048)]
COG0457	COG0457	BPSL2244	BPSL2244	Putative exported protein	BPSL0525	BPSL0525	Putative membrane protein	[TP0067-TP0095 (0.6515529)]
COG0457	COG0457	BPSL0525	BPSL0525	Putative membrane protein	BPSL2244	BPSL2244	Putative exported protein	[TP0067-TP0095 (0.6515529)]
COG0457	COG0457	BPSL2533	BPSL2533	Hypothetical protein {UniProtKB/TrEMBL:Q63RY8}	BPSL2533	BPSL2533	Hypothetical protein {UniProtKB/TrEMBL:Q63RY8}	[TP0067-TP0095 (0.6515529)]
COG0457	COG0457	BPSS1533	BPSS1533	Surface presentation of antigens protein	BPSS1580	BPSS1580	Putative cellulose biosynthesis protein	[TP0067-TP0095 (0.6515529)]
COG0457	COG0457	BPSS1580	BPSS1580	Putative cellulose biosynthesis protein	BPSS1533	BPSS1533	Surface presentation of antigens protein	[TP0067-TP0095 (0.6515529)]
COG0457	COG0457	BPSL1667	BPSL1667	Hypothetical protein {UniProtKB/TrEMBL:Q63UD8}	BPSL1667	BPSL1667	Hypothetical protein {UniProtKB/TrEMBL:Q63UD8}	[TP0067-TP0095 (0.6515529)]
COG0457	COG0457	BPSL2244	BPSL2244	Putative exported protein	BPSL1667	BPSL1667	Hypothetical protein {UniProtKB/TrEMBL:Q63UD8}	[TP0067-TP0095 (0.6515529)]
COG0457	COG0457	BPSS1438	BPSS1438	Hypothetical protein {UniProtKB/TrEMBL:Q63KC4}	BPSS1533	BPSS1533	Surface presentation of antigens protein	[TP0067-TP0095 (0.6515529)]
COG0457	COG0457	BPSS1533	BPSS1533	Surface presentation of antigens protein	BPSS1438	BPSS1438	Hypothetical protein {UniProtKB/TrEMBL:Q63KC4}	[TP0067-TP0095 (0.6515529)]
COG0457	COG0457	BPSL1667	BPSL1667	Hypothetical protein {UniProtKB/TrEMBL:Q63UD8}	BPSL2244	BPSL2244	Putative exported protein	[TP0067-TP0095 (0.6515529)]
COG0457	COG0457	BPSL2533	BPSL2533	Hypothetical protein {UniProtKB/TrEMBL:Q63RY8}	BPSL1667	BPSL1667	Hypothetical protein {UniProtKB/TrEMBL:Q63UD8}	[TP0067-TP0095 (0.6515529)]
COG0457	COG0457	BPSL1667	BPSL1667	Hypothetical protein {UniProtKB/TrEMBL:Q63UD8}	BPSL2533	BPSL2533	Hypothetical protein {UniProtKB/TrEMBL:Q63RY8}	[TP0067-TP0095 (0.6515529)]
COG0457	COG0457	BPSL2533	BPSL2533	Hypothetical protein {UniProtKB/TrEMBL:Q63RY8}	BPSS1438	BPSS1438	Hypothetical protein {UniProtKB/TrEMBL:Q63KC4}	[TP0067-TP0095 (0.6515529)]
COG0457	COG0457	BPSS1438	BPSS1438	Hypothetical protein {UniProtKB/TrEMBL:Q63KC4}	BPSL2533	BPSL2533	Hypothetical protein {UniProtKB/TrEMBL:Q63RY8}	[TP0067-TP0095 (0.6515529)]
COG0457	COG0457	BPSL2533	BPSL2533	Hypothetical protein {UniProtKB/TrEMBL:Q63RY8}	BPSL0525	BPSL0525	Putative membrane protein	[TP0067-TP0095 (0.6515529)]
COG0457	COG0457	BPSL0525	BPSL0525	Putative membrane protein	BPSL2533	BPSL2533	Hypothetical protein {UniProtKB/TrEMBL:Q63RY8}	[TP0067-TP0095 (0.6515529)]
COG0457	COG0457	BPSS1580	BPSS1580	Putative cellulose biosynthesis protein	BPSL1667	BPSL1667	Hypothetical protein {UniProtKB/TrEMBL:Q63UD8}	[TP0067-TP0095 (0.6515529)]
COG0457	COG0457	BPSL1667	BPSL1667	Hypothetical protein {UniProtKB/TrEMBL:Q63UD8}	BPSS1580	BPSS1580	Putative cellulose biosynthesis protein	[TP0067-TP0095 (0.6515529)]
COG0457	COG0457	BPSL2244	BPSL2244	Putative exported protein	BPSL2533	BPSL2533	Hypothetical protein {UniProtKB/TrEMBL:Q63RY8}	[TP0067-TP0095 (0.6515529)]
COG0457	COG0457	BPSL2533	BPSL2533	Hypothetical protein {UniProtKB/TrEMBL:Q63RY8}	BPSL2244	BPSL2244	Putative exported protein	[TP0067-TP0095 (0.6515529)]
COG0457	COG0457	BPSS1438	BPSS1438	Hypothetical protein {UniProtKB/TrEMBL:Q63KC4}	BPSL2061	BPSL2061	Hypothetical protein {UniProtKB/TrEMBL:Q63TA6}	[TP0067-TP0095 (0.6515529)]
COG0457	COG0457	BPSL2061	BPSL2061	Hypothetical protein {UniProtKB/TrEMBL:Q63TA6}	BPSS1438	BPSS1438	Hypothetical protein {UniProtKB/TrEMBL:Q63KC4}	[TP0067-TP0095 (0.6515529)]
COG0457	COG0457	BPSS1533	BPSS1533	Surface presentation of antigens protein	BPSL2061	BPSL2061	Hypothetical protein {UniProtKB/TrEMBL:Q63TA6}	[TP0067-TP0095 (0.6515529)]
COG0457	COG0457	BPSL2061	BPSL2061	Hypothetical protein {UniProtKB/TrEMBL:Q63TA6}	BPSS1533	BPSS1533	Surface presentation of antigens protein	[TP0067-TP0095 (0.6515529)]
COG0457	COG0457	BPSL2244	BPSL2244	Putative exported protein	BPSS1533	BPSS1533	Surface presentation of antigens protein	[TP0067-TP0095 (0.6515529)]
COG0457	COG0457	BPSS1533	BPSS1533	Surface presentation of antigens protein	BPSL2244	BPSL2244	Putative exported protein	[TP0067-TP0095 (0.6515529)]
COG0457	COG0457	BPSL2244	BPSL2244	Putative exported protein	BPSS1438	BPSS1438	Hypothetical protein {UniProtKB/TrEMBL:Q63KC4}	[TP0067-TP0095 (0.6515529)]
COG0457	COG0457	BPSS1438	BPSS1438	Hypothetical protein {UniProtKB/TrEMBL:Q63KC4}	BPSL2244	BPSL2244	Putative exported protein	[TP0067-TP0095 (0.6515529)]
COG0457	COG0457	BPSS1580	BPSS1580	Putative cellulose biosynthesis protein	BPSL2533	BPSL2533	Hypothetical protein {UniProtKB/TrEMBL:Q63RY8}	[TP0067-TP0095 (0.6515529)]
COG0457	COG0457	BPSL2533	BPSL2533	Hypothetical protein {UniProtKB/TrEMBL:Q63RY8}	BPSS1580	BPSS1580	Putative cellulose biosynthesis protein	[TP0067-TP0095 (0.6515529)]
COG0457	COG0457	BPSS1438	BPSS1438	Hypothetical protein {UniProtKB/TrEMBL:Q63KC4}	BPSS1438	BPSS1438	Hypothetical protein {UniProtKB/TrEMBL:Q63KC4}	[TP0067-TP0095 (0.6515529)]
COG0457	COG0457	BPSL2533	BPSL2533	Hypothetical protein {UniProtKB/TrEMBL:Q63RY8}	BPSL2061	BPSL2061	Hypothetical protein {UniProtKB/TrEMBL:Q63TA6}	[TP0067-TP0095 (0.6515529)]
COG0457	COG0457	BPSL2061	BPSL2061	Hypothetical protein {UniProtKB/TrEMBL:Q63TA6}	BPSL2533	BPSL2533	Hypothetical protein {UniProtKB/TrEMBL:Q63RY8}	[TP0067-TP0095 (0.6515529)]
COG0457	COG0457	BPSS1533	BPSS1533	Surface presentation of antigens protein	BPSS1533	BPSS1533	Surface presentation of antigens protein	[TP0067-TP0095 (0.6515529)]
COG0457	COG0457	BPSL0525	BPSL0525	Putative membrane protein	BPSL0525	BPSL0525	Putative membrane protein	[TP0067-TP0095 (0.6515529)]
COG0457	COG0457	BPSS1533	BPSS1533	Surface presentation of antigens protein	BPSL1667	BPSL1667	Hypothetical protein {UniProtKB/TrEMBL:Q63UD8}	[TP0067-TP0095 (0.6515529)]
COG0457	COG0457	BPSL1667	BPSL1667	Hypothetical protein {UniProtKB/TrEMBL:Q63UD8}	BPSS1533	BPSS1533	Surface presentation of antigens protein	[TP0067-TP0095 (0.6515529)]
COG0457	COG0457	BPSS1438	BPSS1438	Hypothetical protein {UniProtKB/TrEMBL:Q63KC4}	BPSS1580	BPSS1580	Putative cellulose biosynthesis protein	[TP0067-TP0095 (0.6515529)]
COG0457	COG0457	BPSS1580	BPSS1580	Putative cellulose biosynthesis protein	BPSS1438	BPSS1438	Hypothetical protein {UniProtKB/TrEMBL:Q63KC4}	[TP0067-TP0095 (0.6515529)]
COG0457	COG0457	BPSL2244	BPSL2244	Putative exported protein	BPSL2061	BPSL2061	Hypothetical protein {UniProtKB/TrEMBL:Q63TA6}	[TP0067-TP0095 (0.6515529)]
COG0457	COG0457	BPSL2061	BPSL2061	Hypothetical protein {UniProtKB/TrEMBL:Q63TA6}	BPSL2244	BPSL2244	Putative exported protein	[TP0067-TP0095 (0.6515529)]
COG0457	COG0457	BPSS1533	BPSS1533	Surface presentation of antigens protein	BPSL2533	BPSL2533	Hypothetical protein {UniProtKB/TrEMBL:Q63RY8}	[TP0067-TP0095 (0.6515529)]
COG0457	COG0457	BPSL2533	BPSL2533	Hypothetical protein {UniProtKB/TrEMBL:Q63RY8}	BPSS1533	BPSS1533	Surface presentation of antigens protein	[TP0067-TP0095 (0.6515529)]
COG0457	COG0457	BPSS1580	BPSS1580	Putative cellulose biosynthesis protein	BPSL0525	BPSL0525	Putative membrane protein	[TP0067-TP0095 (0.6515529)]
COG0457	COG0457	BPSL0525	BPSL0525	Putative membrane protein	BPSS1580	BPSS1580	Putative cellulose biosynthesis protein	[TP0067-TP0095 (0.6515529)]
COG0457	COG0457	BPSS1438	BPSS1438	Hypothetical protein {UniProtKB/TrEMBL:Q63KC4}	BPSL0525	BPSL0525	Putative membrane protein	[TP0067-TP0095 (0.6515529)]
COG0457	COG0457	BPSL0525	BPSL0525	Putative membrane protein	BPSS1438	BPSS1438	Hypothetical protein {UniProtKB/TrEMBL:Q63KC4}	[TP0067-TP0095 (0.6515529)]
COG0457	COG0457	BPSS1438	BPSS1438	Hypothetical protein {UniProtKB/TrEMBL:Q63KC4}	BPSL1667	BPSL1667	Hypothetical protein {UniProtKB/TrEMBL:Q63UD8}	[TP0067-TP0095 (0.6515529)]
COG0457	COG0457	BPSS1533	BPSS1533	Surface presentation of antigens protein	BPSL0525	BPSL0525	Putative membrane protein	[TP0067-TP0095 (0.6515529)]
COG0457	COG0457	BPSL0525	BPSL0525	Putative membrane protein	BPSS1533	BPSS1533	Surface presentation of antigens protein	[TP0067-TP0095 (0.6515529)]
COG0457	COG0457	BPSL0525	BPSL0525	Putative membrane protein	BPSL1667	BPSL1667	Hypothetical protein {UniProtKB/TrEMBL:Q63UD8}	[TP0067-TP0095 (0.6515529)]
COG0457	COG0457	BPSL1667	BPSL1667	Hypothetical protein {UniProtKB/TrEMBL:Q63UD8}	BPSL0525	BPSL0525	Putative membrane protein	[TP0067-TP0095 (0.6515529)]
COG0457	COG0457	BPSL1667	BPSL1667	Hypothetical protein {UniProtKB/TrEMBL:Q63UD8}	BPSS1438	BPSS1438	Hypothetical protein {UniProtKB/TrEMBL:Q63KC4}	[TP0067-TP0095 (0.6515529)]
COG0457	COG0457	BPSS1580	BPSS1580	Putative cellulose biosynthesis protein	BPSS1580	BPSS1580	Putative cellulose biosynthesis protein	[TP0067-TP0095 (0.6515529)]
COG0457	COG0457	BPSL2244	BPSL2244	Putative exported protein	BPSS1580	BPSS1580	Putative cellulose biosynthesis protein	[TP0067-TP0095 (0.6515529)]
COG0457	COG0457	BPSS1580	BPSS1580	Putative cellulose biosynthesis protein	BPSL2244	BPSL2244	Putative exported protein	[TP0067-TP0095 (0.6515529)]
COG0457	COG0457	BPSL2061	BPSL2061	Hypothetical protein {UniProtKB/TrEMBL:Q63TA6}	BPSL2061	BPSL2061	Hypothetical protein {UniProtKB/TrEMBL:Q63TA6}	[TP0067-TP0095 (0.6515529)]
COG0457	COG0457	BPSL2061	BPSL2061	Hypothetical protein {UniProtKB/TrEMBL:Q63TA6}	BPSL0525	BPSL0525	Putative membrane protein	[TP0067-TP0095 (0.6515529)]
COG0457	COG0457	BPSL0525	BPSL0525	Putative membrane protein	BPSL2061	BPSL2061	Hypothetical protein {UniProtKB/TrEMBL:Q63TA6}	[TP0067-TP0095 (0.6515529)]
COG0457	COG0457	BPSL2244	BPSL2244	Putative exported protein	BPSL2244	BPSL2244	Putative exported protein	[TP0067-TP0095 (0.6515529)]
COG0457	COG0457	BPSL2061	BPSL2061	Hypothetical protein {UniProtKB/TrEMBL:Q63TA6}	BPSL1667	BPSL1667	Hypothetical protein {UniProtKB/TrEMBL:Q63UD8}	[TP0067-TP0095 (0.6515529)]
COG0457	COG0457	BPSL1667	BPSL1667	Hypothetical protein {UniProtKB/TrEMBL:Q63UD8}	BPSL2061	BPSL2061	Hypothetical protein {UniProtKB/TrEMBL:Q63TA6}	[TP0067-TP0095 (0.6515529)]
COG0457	COG0457	BPSL2061	BPSL2061	Hypothetical protein {UniProtKB/TrEMBL:Q63TA6}	BPSS1580	BPSS1580	Putative cellulose biosynthesis protein	[TP0067-TP0095 (0.6515529)]
COG0457	COG0457	BPSS1580	BPSS1580	Putative cellulose biosynthesis protein	BPSL2061	BPSL2061	Hypothetical protein {UniProtKB/TrEMBL:Q63TA6}	[TP0067-TP0095 (0.6515529)]
COG0445	COG3839	BPSL3408	gidA	tRNA uridine 5-carboxymethylaminomethyl modification enzyme gidA (Glucose-inhibited division protein A)	BPSL3163	BPSL3163	Putative ABC transporter ATP-binding subunit	[TP0044-TP0804 (0.81002605)]
COG0445	COG3839	BPSL3408	gidA	tRNA uridine 5-carboxymethylaminomethyl modification enzyme gidA (Glucose-inhibited division protein A)	BPSS2085	BPSS2085	Putative ABC transport system, ATP-binding	[TP0044-TP0804 (0.81002605)]
COG0445	COG3839	BPSL3408	gidA	tRNA uridine 5-carboxymethylaminomethyl modification enzyme gidA (Glucose-inhibited division protein A)	BPSL0833	BPSL0833	Putative sugar ABC transporter protein	[TP0044-TP0804 (0.81002605)]
COG0445	COG3839	BPSL3408	gidA	tRNA uridine 5-carboxymethylaminomethyl modification enzyme gidA (Glucose-inhibited division protein A)	BPSL2608	BPSL2608	ABC transporter, ATP-binding component	[TP0044-TP0804 (0.81002605)]
COG0445	COG3839	BPSL3408	gidA	tRNA uridine 5-carboxymethylaminomethyl modification enzyme gidA (Glucose-inhibited division protein A)	BPSS1236	BPSS1236	Putative sugar transporter ATP-binding protein	[TP0044-TP0804 (0.81002605)]
COG0103	COG0211	BPSL2910	BPSL2910	30S ribosomal protein S9	BPSL3004	rpmA	50S ribosomal protein L27	[TP1024-TP0743 (0.87139803)]
COG0457	COG0803	BPSL0525	BPSL0525	Putative membrane protein	BPSL0824	BPSL0824	Putative periplasmic solute-binding protein	[TP0469-TP0034 (0.86910707)]
COG0457	COG0803	BPSL2244	BPSL2244	Putative exported protein	BPSL0824	BPSL0824	Putative periplasmic solute-binding protein	[TP0469-TP0034 (0.86910707)]
COG0457	COG0803	BPSL2061	BPSL2061	Hypothetical protein {UniProtKB/TrEMBL:Q63TA6}	BPSL0824	BPSL0824	Putative periplasmic solute-binding protein	[TP0469-TP0034 (0.86910707)]
COG0457	COG0803	BPSL2533	BPSL2533	Hypothetical protein {UniProtKB/TrEMBL:Q63RY8}	BPSL0824	BPSL0824	Putative periplasmic solute-binding protein	[TP0469-TP0034 (0.86910707)]
COG0457	COG0803	BPSL1667	BPSL1667	Hypothetical protein {UniProtKB/TrEMBL:Q63UD8}	BPSL0824	BPSL0824	Putative periplasmic solute-binding protein	[TP0469-TP0034 (0.86910707)]
COG0457	COG0803	BPSS1533	BPSS1533	Surface presentation of antigens protein	BPSL0824	BPSL0824	Putative periplasmic solute-binding protein	[TP0469-TP0034 (0.86910707)]
COG0457	COG0803	BPSS1580	BPSS1580	Putative cellulose biosynthesis protein	BPSL0824	BPSL0824	Putative periplasmic solute-binding protein	[TP0469-TP0034 (0.86910707)]
COG0457	COG0803	BPSS1438	BPSS1438	Hypothetical protein {UniProtKB/TrEMBL:Q63KC4}	BPSL0824	BPSL0824	Putative periplasmic solute-binding protein	[TP0469-TP0034 (0.86910707)]
COG0472	COG1512	BPSL2673	BPSL2673	Putative undecaprenyl phosphate	BPSL0304	BPSL0304	Putative glycine rich membrane protein	[TP0345-TP0561 (0.53951585)]
COG0472	COG1512	BPSL3028	mraY	Phospho-N-acetylmuramoyl-pentapeptide-transferase (EC 2.7.8.13) (UDP- MurNAc-pentapeptide phosphotransferase)	BPSL0304	BPSL0304	Putative glycine rich membrane protein	[TP0345-TP0561 (0.53951585)]
COG0472	COG1512	BPSL2671	BPSL2671	Putative undecaprenyl phosphate	BPSL0304	BPSL0304	Putative glycine rich membrane protein	[TP0345-TP0561 (0.53951585)]
COG1285	COG1684	BPSS1379	BPSS1379	Putative transmembrane transporter protein	BPSL0032	BPSL0032	Flagellar biosynthetic protein	[TP0774-TP0716 (0.78400123)]
COG1285	COG1684	BPSS0219	BPSS0219	MgtC family membrane protein	BPSL0032	BPSL0032	Flagellar biosynthetic protein	[TP0774-TP0716 (0.78400123)]
COG1285	COG1684	BPSS0888	BPSS0888	MgtC family protein {UniProtKB/TrEMBL:Q63LX4}	BPSL0032	BPSL0032	Flagellar biosynthetic protein	[TP0774-TP0716 (0.78400123)]
COG0621	COG2812	BPSL0674	BPSL0674	Putative tRNA thiotransferase protein MiaB	BPSL1498	BPSL1498	DNA polymerase III subunit gamma	[TP0754-TP1005 (0.5550382)]
COG0621	COG2812	BPSL1538	BPSL1538	Hypothetical protein {UniProtKB/TrEMBL:Q63UQ8}	BPSL1498	BPSL1498	DNA polymerase III subunit gamma	[TP0754-TP1005 (0.5550382)]
COG0739	COG1344	BPSS0945	BPSS0945	Subfamily M23B unassigned peptidase	BPSL0281	BPSL0281	Putative flagellar hook-associated protein	[TP0702-TP0870 (0.64395046)]
COG0739	COG1344	BPSL1381	BPSL1381	Subfamily M23B unassigned peptidase	BPSL3319	BPSL3319	Flagellin {UniProtKB/TrEMBL:P70944}	[TP0702-TP0870 (0.64395046)]
COG0739	COG1344	BPSS0945	BPSS0945	Subfamily M23B unassigned peptidase	BPSL3319	BPSL3319	Flagellin {UniProtKB/TrEMBL:P70944}	[TP0702-TP0870 (0.64395046)]
COG0739	COG1344	BPSL1381	BPSL1381	Subfamily M23B unassigned peptidase	BPSL0281	BPSL0281	Putative flagellar hook-associated protein	[TP0702-TP0870 (0.64395046)]
COG0739	COG1344	BPSL1504	BPSL1504	Subfamily M23B unassigned peptidase	BPSL3319	BPSL3319	Flagellin {UniProtKB/TrEMBL:P70944}	[TP0702-TP0870 (0.64395046)]
COG0739	COG1344	BPSL1504	BPSL1504	Subfamily M23B unassigned peptidase	BPSL0281	BPSL0281	Putative flagellar hook-associated protein	[TP0702-TP0870 (0.64395046)]
COG0739	COG1344	BPSS1746	BPSS1746	Putative lipoprotein {UniProtKB/TrEMBL:Q63JH0}	BPSL0281	BPSL0281	Putative flagellar hook-associated protein	[TP0702-TP0870 (0.64395046)]
COG0739	COG1344	BPSS1746	BPSS1746	Putative lipoprotein {UniProtKB/TrEMBL:Q63JH0}	BPSL3319	BPSL3319	Flagellin {UniProtKB/TrEMBL:P70944}	[TP0702-TP0870 (0.64395046)]
COG0442	COG4591	BPSL2998	BPSL2998	Prolyl-tRNA synthetase {UniProtKB/TrEMBL:Q63QM5}	BPSL2277	BPSL2277	Putative lipoprotein releasing system	[TP0160-TP0582 (0.74148)]
COG0442	COG4591	BPSL2998	BPSL2998	Prolyl-tRNA synthetase {UniProtKB/TrEMBL:Q63QM5}	BPSS2324	BPSS2324	Putative permease {UniProtKB/TrEMBL:Q63HU6}	[TP0160-TP0582 (0.74148)]
COG1432	COG1488	BPSS1326	BPSS1326	Hypothetical protein {UniProtKB/TrEMBL:Q63KN5}	BPSL2462	pncB	Nicotinate phosphoribosyltransferase (EC 2.4.2.11) (NAPRTase)	[TP0894-TP0628 (0.59059936)]
COG1432	COG1488	BPSS1326	BPSS1326	Hypothetical protein {UniProtKB/TrEMBL:Q63KN5}	BPSL0717	BPSL0717	Hypothetical protein {UniProtKB/TrEMBL:Q63X23}	[TP0894-TP0628 (0.59059936)]
COG0693	COG0761	BPSS0719	BPSS0719	Family C56 unassigned peptidase	BPSS2168	ispH	4-hydroxy-3-methylbut-2-enyl diphosphate reductase 2 (EC 1.17.1.2)	[TP0445-TP0547 (0.53976095)]
COG0693	COG0761	BPSS1863	BPSS1863	DJ-1/PfpI family protein	BPSL0919	lytB	4-hydroxy-3-methylbut-2-enyl diphosphate reductase 1 (EC 1.17.1.2)	[TP0445-TP0547 (0.53976095)]
COG0693	COG0761	BPSS0506	BPSS0506	DJ-1/PfpI family protein	BPSL0919	lytB	4-hydroxy-3-methylbut-2-enyl diphosphate reductase 1 (EC 1.17.1.2)	[TP0445-TP0547 (0.53976095)]
COG0693	COG0761	BPSS1863	BPSS1863	DJ-1/PfpI family protein	BPSS2168	ispH	4-hydroxy-3-methylbut-2-enyl diphosphate reductase 2 (EC 1.17.1.2)	[TP0445-TP0547 (0.53976095)]
COG0693	COG0761	BPSL0627	BPSL0627	Family C56 unassigned peptidase	BPSS2168	ispH	4-hydroxy-3-methylbut-2-enyl diphosphate reductase 2 (EC 1.17.1.2)	[TP0445-TP0547 (0.53976095)]
COG0693	COG0761	BPSS0719	BPSS0719	Family C56 unassigned peptidase	BPSL0919	lytB	4-hydroxy-3-methylbut-2-enyl diphosphate reductase 1 (EC 1.17.1.2)	[TP0445-TP0547 (0.53976095)]
COG0693	COG0761	BPSS0506	BPSS0506	DJ-1/PfpI family protein	BPSS2168	ispH	4-hydroxy-3-methylbut-2-enyl diphosphate reductase 2 (EC 1.17.1.2)	[TP0445-TP0547 (0.53976095)]
COG0693	COG0761	BPSL0627	BPSL0627	Family C56 unassigned peptidase	BPSL0919	lytB	4-hydroxy-3-methylbut-2-enyl diphosphate reductase 1 (EC 1.17.1.2)	[TP0445-TP0547 (0.53976095)]
COG0584	COG1493	BPSL3066	BPSL3066	Putative hydrolase {UniProtKB/TrEMBL:Q63QF7}	BPSL0530	BPSL0530	Putative HPr(Ser) kinase/phosphatase	[TP0257-TP0591 (0.75711113)]
COG0584	COG1493	BPSS0405	BPSS0405	Glycerophosphoryl diester phosphodiesterase	BPSL0530	BPSL0530	Putative HPr(Ser) kinase/phosphatase	[TP0257-TP0591 (0.75711113)]
COG0584	COG1493	BPSL3162	BPSL3162	Glycerophosphoryl diester phosphodiesterase	BPSL0530	BPSL0530	Putative HPr(Ser) kinase/phosphatase	[TP0257-TP0591 (0.75711113)]
COG0584	COG1493	BPSL2712	BPSL2712	Putative hydrolase {UniProtKB/TrEMBL:Q63RG0}	BPSL0530	BPSL0530	Putative HPr(Ser) kinase/phosphatase	[TP0257-TP0591 (0.75711113)]
COG1536	COG4786	BPSL0229	BPSL0229	Flagellar motor switch protein	BPSL0275	BPSL0275	Flagellar basal-body rod protein	[TP0026-TP0961 (0.8107165)]
COG0223	COG0664	BPSL0122	fmt	Methionyl-tRNA formyltransferase (EC 2.1.2.9)	BPSL2365	BPSL2365	Putative regulatory protein	[TP0756-TP0995 (0.69102824)]
COG0223	COG0664	BPSL0122	fmt	Methionyl-tRNA formyltransferase (EC 2.1.2.9)	BPSL0883	BPSL0883	Putative regulatory protein	[TP0756-TP0995 (0.69102824)]
COG0223	COG0664	BPSL0122	fmt	Methionyl-tRNA formyltransferase (EC 2.1.2.9)	BPSS0730	BPSS0730	Putative regulatory protein	[TP0756-TP0995 (0.69102824)]
COG0223	COG0664	BPSL0122	fmt	Methionyl-tRNA formyltransferase (EC 2.1.2.9)	BPSS0031	BPSS0031	Putative anaerobic growth regulatory protein	[TP0756-TP0995 (0.69102824)]
COG0223	COG0664	BPSL0122	fmt	Methionyl-tRNA formyltransferase (EC 2.1.2.9)	BPSS1163	BPSS1163	Putative fumarate and nitrate reduction family	[TP0756-TP0995 (0.69102824)]
COG0223	COG0664	BPSL0122	fmt	Methionyl-tRNA formyltransferase (EC 2.1.2.9)	BPSL0616	BPSL0616	Hypothetical protein {UniProtKB/TrEMBL:Q63XC0}	[TP0756-TP0995 (0.69102824)]
COG0223	COG0664	BPSL0122	fmt	Methionyl-tRNA formyltransferase (EC 2.1.2.9)	BPSS1917	BPSS1917	Putative crp-family transcriptional regulator	[TP0756-TP0995 (0.69102824)]
COG0223	COG0664	BPSL0122	fmt	Methionyl-tRNA formyltransferase (EC 2.1.2.9)	BPSL0617	BPSL0617	Hypothetical protein {UniProtKB/TrEMBL:Q63XB9}	[TP0756-TP0995 (0.69102824)]
COG0305	COG2236	BPSL1462	BPSL1462	Replicative DNA helicase	BPSL1525	BPSL1525	Putative nucleotide phosphoribosyltransferase	[TP0058-TP0050 (0.53343445)]
COG0465	COG4591	BPSL1356	BPSL1356	FtsH endopeptidase {UniProtKB/TrEMBL:Q63V85}	BPSS2324	BPSS2324	Putative permease {UniProtKB/TrEMBL:Q63HU6}	[TP0765-TP0582 (0.6598422)]
COG0465	COG4591	BPSS1114	BPSS1114	FtsH-2 protease {UniProtKB/TrEMBL:Q63L94}	BPSL2277	BPSL2277	Putative lipoprotein releasing system	[TP0765-TP0582 (0.6598422)]
COG0465	COG4591	BPSS1114	BPSS1114	FtsH-2 protease {UniProtKB/TrEMBL:Q63L94}	BPSS2324	BPSS2324	Putative permease {UniProtKB/TrEMBL:Q63HU6}	[TP0765-TP0582 (0.6598422)]
COG0465	COG4591	BPSL1356	BPSL1356	FtsH endopeptidase {UniProtKB/TrEMBL:Q63V85}	BPSL2277	BPSL2277	Putative lipoprotein releasing system	[TP0765-TP0582 (0.6598422)]
COG0773	COG0817	BPSL2979	BPSL2979	UDP-N-acetylmuramate:L-alanyl-gamma-D-glutamyl-me	BPSL2897	ruvC	Crossover junction endodeoxyribonuclease ruvC (EC 3.1.22.4) (Holliday junction nuclease ruvC) (Holliday junction resolvase ruvC)	[TP0341-TP0517 (0.7285616)]
COG0773	COG0817	BPSL3024	murC	UDP-N-acetylmuramate--L-alanine ligase (EC 6.3.2.8) (UDP-N- acetylmuramoyl-L-alanine synthetase)	BPSL2897	ruvC	Crossover junction endodeoxyribonuclease ruvC (EC 3.1.22.4) (Holliday junction nuclease ruvC) (Holliday junction resolvase ruvC)	[TP0341-TP0517 (0.7285616)]
COG0272	COG0773	BPSL2164	BPSL2164	DNA ligase {UniProtKB/TrEMBL:Q63T07}	BPSL2979	BPSL2979	UDP-N-acetylmuramate:L-alanyl-gamma-D-glutamyl-me	[TP0634-TP0341 (0.8201813)]
COG0272	COG0773	BPSL2164	BPSL2164	DNA ligase {UniProtKB/TrEMBL:Q63T07}	BPSL3024	murC	UDP-N-acetylmuramate--L-alanine ligase (EC 6.3.2.8) (UDP-N- acetylmuramoyl-L-alanine synthetase)	[TP0634-TP0341 (0.8201813)]
COG1344	COG2882	BPSL3319	BPSL3319	Flagellin {UniProtKB/TrEMBL:P70944}	BPSL0226	BPSL0226	Flagellar fliJ protein {UniProtKB/TrEMBL:Q63YG1}	[TP0868-TP0403 (0.93215036)]
COG1344	COG2882	BPSL0281	BPSL0281	Putative flagellar hook-associated protein	BPSL0226	BPSL0226	Flagellar fliJ protein {UniProtKB/TrEMBL:Q63YG1}	[TP0868-TP0403 (0.93215036)]
COG1512	COG2095	BPSL0304	BPSL0304	Putative glycine rich membrane protein	BPSL2997	BPSL2997	MarC family integral membrane protein	[TP0561-TP0988 (0.5704539)]
COG1512	COG2095	BPSL0304	BPSL0304	Putative glycine rich membrane protein	BPSL3136	BPSL3136	Putative membrane protein	[TP0561-TP0988 (0.5704539)]
COG1512	COG2095	BPSL0304	BPSL0304	Putative glycine rich membrane protein	BPSS1017	BPSS1017	Putative antibiotic resistance protein	[TP0561-TP0988 (0.5704539)]
COG1652	COG1684	BPSL1449	BPSL1449	Hypothetical protein {UniProtKB/TrEMBL:Q63UZ5}	BPSL0032	BPSL0032	Flagellar biosynthetic protein	[TP0042-TP0716 (0.75048)]
COG0353	COG0514	BPSL1500	recR	Recombination protein recR	BPSL3219	BPSL3219	ATP-dependent DNA helicase RecQ	[TP1004-TP0103 (0.6917512)]
COG0036	COG0249	BPSL3048	BPSL3048	Putative ribulose-phosphate 3-epimerase	BPSL2252	mutS	DNA mismatch repair protein mutS	[TP0945-TP0328 (0.6742458)]
COG0280	COG2204	BPSS1955	BPSS1955	Putative phosphate acetyltransferase/enoyl-CoA	BPSL2475	BPSL2475	Sigma-54 dependant regulatory protein	[TP0094-TP0519 (0.5559654)]
COG0280	COG2204	BPSS1955	BPSS1955	Putative phosphate acetyltransferase/enoyl-CoA	BPSL0609	BPSL0609	Fis family regulatory protein	[TP0094-TP0519 (0.5559654)]
COG0280	COG2204	BPSS1955	BPSS1955	Putative phosphate acetyltransferase/enoyl-CoA	BPSS2249	BPSS2249	Putative sigma-54 interacting response regulator	[TP0094-TP0519 (0.5559654)]
COG0280	COG2204	BPSS1955	BPSS1955	Putative phosphate acetyltransferase/enoyl-CoA	BPSL0427	BPSL0427	C4-dicarboxylate transport transcriptional	[TP0094-TP0519 (0.5559654)]
COG0280	COG2204	BPSS1955	BPSS1955	Putative phosphate acetyltransferase/enoyl-CoA	BPSS2250	BPSS2250	Putative sigma-54 interacting transcriptional	[TP0094-TP0519 (0.5559654)]
COG0280	COG2204	BPSS1955	BPSS1955	Putative phosphate acetyltransferase/enoyl-CoA	BPSL2474	BPSL2474	Sigma-54 interacting regulatory protein	[TP0094-TP0519 (0.5559654)]
COG0280	COG2204	BPSS1955	BPSS1955	Putative phosphate acetyltransferase/enoyl-CoA	BPSL0128	BPSL0128	Response regulator protein	[TP0094-TP0519 (0.5559654)]
COG0280	COG2204	BPSS1955	BPSS1955	Putative phosphate acetyltransferase/enoyl-CoA	BPSL2423	BPSL2423	Sigma-54 interacting response regulator protein	[TP0094-TP0519 (0.5559654)]
COG0280	COG2204	BPSS1955	BPSS1955	Putative phosphate acetyltransferase/enoyl-CoA	BPSS0063	BPSS0063	C4-dicarboxylate transport transcriptional	[TP0094-TP0519 (0.5559654)]
COG0280	COG2204	BPSS1955	BPSS1955	Putative phosphate acetyltransferase/enoyl-CoA	BPSL2316	BPSL2316	Nitrogen regulation protein NR(I)	[TP0094-TP0519 (0.5559654)]
COG0124	COG0465	BPSL1514	hisS	Histidyl-tRNA synthetase (EC 6.1.1.21) (Histidine--tRNA ligase) (HisRS)	BPSL1356	BPSL1356	FtsH endopeptidase {UniProtKB/TrEMBL:Q63V85}	[TP0641-TP0330 (0.76316583)]
COG0124	COG0465	BPSL1514	hisS	Histidyl-tRNA synthetase (EC 6.1.1.21) (Histidine--tRNA ligase) (HisRS)	BPSS1114	BPSS1114	FtsH-2 protease {UniProtKB/TrEMBL:Q63L94}	[TP0641-TP0330 (0.76316583)]
COG0257	COG0719	BPSL3191	BPSL3191	50S ribosomal protein L36	BPSL2371	BPSL2371	Hypothetical protein {UniProtKB/TrEMBL:Q63SF2}	[TP0209-TP0612 (0.6772987)]
COG0257	COG0719	BPSL3191	BPSL3191	50S ribosomal protein L36	BPSL2369	BPSL2369	Hypothetical protein {UniProtKB/TrEMBL:Q63SF4}	[TP0209-TP0612 (0.6772987)]
COG0564	COG1843	BPSL2451	BPSL2451	Pseudouridine synthase {UniProtKB/TrEMBL:Q63S74}	BPSL0272	BPSL0272	Putative basal-body rod modification protein	[TP0339-TP0728 (0.7885255)]
COG0564	COG1843	BPSL1532	BPSL1532	Pseudouridine synthase {UniProtKB/TrEMBL:Q63UR4}	BPSL0272	BPSL0272	Putative basal-body rod modification protein	[TP0339-TP0728 (0.7885255)]
COG0493	COG1488	BPSL3158	BPSL3158	Glutamate synthase small subunit	BPSL2462	pncB	Nicotinate phosphoribosyltransferase (EC 2.4.2.11) (NAPRTase)	[TP0735-TP0628 (0.6598422)]
COG0493	COG1488	BPSL3158	BPSL3158	Glutamate synthase small subunit	BPSL0717	BPSL0717	Hypothetical protein {UniProtKB/TrEMBL:Q63X23}	[TP0735-TP0628 (0.6598422)]
COG0772	COG1512	BPSL0182	BPSL0182	Rod shape-determining protein	BPSL0304	BPSL0304	Putative glycine rich membrane protein	[TP0387-TP0561 (0.5082704)]
COG0772	COG1512	BPSL3026	BPSL3026	Cell division protein FtsW	BPSL0304	BPSL0304	Putative glycine rich membrane protein	[TP0387-TP0561 (0.5082704)]
COG0173	COG0493	BPSL0644	aspS	Aspartyl-tRNA synthetase (EC 6.1.1.12) (Aspartate--tRNA ligase) (AspRS)	BPSL3158	BPSL3158	Glutamate synthase small subunit	[TP0985-TP0735 (0.50901)]
COG0860	COG2080	BPSL0859	BPSL0859	Putative N-acetylmuramoyl-L-alanine amidase	BPSS0680	BPSS0680	Putative oxidoreductase alpha subunit	[TP0247-TP0080 (0.7296782)]
COG0504	COG0728	BPSL2272	BPSL2272	CTP synthase {UniProtKB/TrEMBL:Q63SP8}	BPSL0872	BPSL0872	MviN-like protein {UniProtKB/TrEMBL:Q63WL9}	[TP0305-TP0516 (0.84299135)]
COG0275	COG0820	BPSL3033	mraW	S-adenosyl-methyltransferase mraW (EC 2.1.1.-)	BPSL1511	BPSL1511	Hypothetical protein {UniProtKB/TrEMBL:Q63UT5}	[TP0384-TP0068 (0.79878455)]
COG0242	COG0360	BPSL2163	BPSL2163	Peptide deformylase {UniProtKB/TrEMBL:Q63T08}	BPSL1458	rpsF	30S ribosomal protein S6	[TP0757-TP0063 (0.54983324)]
COG0242	COG0360	BPSL0121	BPSL0121	Peptide deformylase {UniProtKB/TrEMBL:Q63YR7}	BPSL1458	rpsF	30S ribosomal protein S6	[TP0757-TP0063 (0.54983324)]
COG0693	COG1653	BPSS0506	BPSS0506	DJ-1/PfpI family protein	BPSL2611	BPSL2611	Maltose-binding protein	[TP0445-TP0074 (0.5751514)]
COG0693	COG1653	BPSS0719	BPSS0719	Family C56 unassigned peptidase	BPSL2611	BPSL2611	Maltose-binding protein	[TP0445-TP0074 (0.5751514)]
COG0693	COG1653	BPSS1863	BPSS1863	DJ-1/PfpI family protein	BPSS1232	BPSS1232	Putative transporter periplasmic binding protein	[TP0445-TP0074 (0.5751514)]
COG0693	COG1653	BPSL0627	BPSL0627	Family C56 unassigned peptidase	BPSL3166	BPSL3166	Putative ABC transporter extracellular	[TP0445-TP0074 (0.5751514)]
COG0693	COG1653	BPSS1863	BPSS1863	DJ-1/PfpI family protein	BPSL3166	BPSL3166	Putative ABC transporter extracellular	[TP0445-TP0074 (0.5751514)]
COG0693	COG1653	BPSL0627	BPSL0627	Family C56 unassigned peptidase	BPSL2611	BPSL2611	Maltose-binding protein	[TP0445-TP0074 (0.5751514)]
COG0693	COG1653	BPSS0506	BPSS0506	DJ-1/PfpI family protein	BPSL3166	BPSL3166	Putative ABC transporter extracellular	[TP0445-TP0074 (0.5751514)]
COG0693	COG1653	BPSS1863	BPSS1863	DJ-1/PfpI family protein	BPSL0829	BPSL0829	Putative periplasmic ABC transporter	[TP0445-TP0074 (0.5751514)]
COG0693	COG1653	BPSS0506	BPSS0506	DJ-1/PfpI family protein	BPSS2084	BPSS2084	Putative extracellular solute-binding protein	[TP0445-TP0074 (0.5751514)]
COG0693	COG1653	BPSS0719	BPSS0719	Family C56 unassigned peptidase	BPSL0829	BPSL0829	Putative periplasmic ABC transporter	[TP0445-TP0074 (0.5751514)]
COG0693	COG1653	BPSL0627	BPSL0627	Family C56 unassigned peptidase	BPSL0829	BPSL0829	Putative periplasmic ABC transporter	[TP0445-TP0074 (0.5751514)]
COG0693	COG1653	BPSS1863	BPSS1863	DJ-1/PfpI family protein	BPSS2084	BPSS2084	Putative extracellular solute-binding protein	[TP0445-TP0074 (0.5751514)]
COG0693	COG1653	BPSS0719	BPSS0719	Family C56 unassigned peptidase	BPSL3166	BPSL3166	Putative ABC transporter extracellular	[TP0445-TP0074 (0.5751514)]
COG0693	COG1653	BPSS0719	BPSS0719	Family C56 unassigned peptidase	BPSS2084	BPSS2084	Putative extracellular solute-binding protein	[TP0445-TP0074 (0.5751514)]
COG0693	COG1653	BPSL0627	BPSL0627	Family C56 unassigned peptidase	BPSS2084	BPSS2084	Putative extracellular solute-binding protein	[TP0445-TP0074 (0.5751514)]
COG0693	COG1653	BPSS1863	BPSS1863	DJ-1/PfpI family protein	BPSL2611	BPSL2611	Maltose-binding protein	[TP0445-TP0074 (0.5751514)]
COG0693	COG1653	BPSL0627	BPSL0627	Family C56 unassigned peptidase	BPSS1232	BPSS1232	Putative transporter periplasmic binding protein	[TP0445-TP0074 (0.5751514)]
COG0693	COG1653	BPSS0506	BPSS0506	DJ-1/PfpI family protein	BPSL0829	BPSL0829	Putative periplasmic ABC transporter	[TP0445-TP0074 (0.5751514)]
COG0693	COG1653	BPSS0719	BPSS0719	Family C56 unassigned peptidase	BPSS1232	BPSS1232	Putative transporter periplasmic binding protein	[TP0445-TP0074 (0.5751514)]
COG0693	COG1653	BPSS0506	BPSS0506	DJ-1/PfpI family protein	BPSS1232	BPSS1232	Putative transporter periplasmic binding protein	[TP0445-TP0074 (0.5751514)]
COG0267	COG0357	BPSL0915	BPSL0915	50S ribosomal protein L33	BPSL3407	BPSL3407	Methyltransferase GidB {UniProtKB/TrEMBL:Q63PG9}	[TP0234-TP0946 (0.6249908)]
COG0234	COG0772	BPSL2698	BPSL2698	10 kDa chaperonin {UniProtKB/TrEMBL:Q63RH4}	BPSL3026	BPSL3026	Cell division protein FtsW	[TP1013-TP0387 (0.81326103)]
COG0234	COG0772	BPSS0476	BPSS0476	10 kDa chaperonin {UniProtKB/TrEMBL:Q63N21}	BPSL0182	BPSL0182	Rod shape-determining protein	[TP1013-TP0387 (0.81326103)]
COG0234	COG0772	BPSL2698	BPSL2698	10 kDa chaperonin {UniProtKB/TrEMBL:Q63RH4}	BPSL0182	BPSL0182	Rod shape-determining protein	[TP1013-TP0387 (0.81326103)]
COG0234	COG0772	BPSL2919	BPSL2919	10 kDa chaperonin {UniProtKB/TrEMBL:Q63QV5}	BPSL0182	BPSL0182	Rod shape-determining protein	[TP1013-TP0387 (0.81326103)]
COG0234	COG0772	BPSS0476	BPSS0476	10 kDa chaperonin {UniProtKB/TrEMBL:Q63N21}	BPSL3026	BPSL3026	Cell division protein FtsW	[TP1013-TP0387 (0.81326103)]
COG0234	COG0772	BPSL2919	BPSL2919	10 kDa chaperonin {UniProtKB/TrEMBL:Q63QV5}	BPSL3026	BPSL3026	Cell division protein FtsW	[TP1013-TP0387 (0.81326103)]
COG0445	COG0457	BPSL3408	gidA	tRNA uridine 5-carboxymethylaminomethyl modification enzyme gidA (Glucose-inhibited division protein A)	BPSL1667	BPSL1667	Hypothetical protein {UniProtKB/TrEMBL:Q63UD8}	[TP0044-TP0954 (0.8549597)]
COG0445	COG0457	BPSL3408	gidA	tRNA uridine 5-carboxymethylaminomethyl modification enzyme gidA (Glucose-inhibited division protein A)	BPSS1438	BPSS1438	Hypothetical protein {UniProtKB/TrEMBL:Q63KC4}	[TP0044-TP0954 (0.8549597)]
COG0445	COG0457	BPSL3408	gidA	tRNA uridine 5-carboxymethylaminomethyl modification enzyme gidA (Glucose-inhibited division protein A)	BPSL0525	BPSL0525	Putative membrane protein	[TP0044-TP0954 (0.8549597)]
COG0445	COG0457	BPSL3408	gidA	tRNA uridine 5-carboxymethylaminomethyl modification enzyme gidA (Glucose-inhibited division protein A)	BPSS1580	BPSS1580	Putative cellulose biosynthesis protein	[TP0044-TP0954 (0.8549597)]
COG0445	COG0457	BPSL3408	gidA	tRNA uridine 5-carboxymethylaminomethyl modification enzyme gidA (Glucose-inhibited division protein A)	BPSL2244	BPSL2244	Putative exported protein	[TP0044-TP0954 (0.8549597)]
COG0445	COG0457	BPSL3408	gidA	tRNA uridine 5-carboxymethylaminomethyl modification enzyme gidA (Glucose-inhibited division protein A)	BPSL2533	BPSL2533	Hypothetical protein {UniProtKB/TrEMBL:Q63RY8}	[TP0044-TP0954 (0.8549597)]
COG0445	COG0457	BPSL3408	gidA	tRNA uridine 5-carboxymethylaminomethyl modification enzyme gidA (Glucose-inhibited division protein A)	BPSS1533	BPSS1533	Surface presentation of antigens protein	[TP0044-TP0954 (0.8549597)]
COG0445	COG0457	BPSL3408	gidA	tRNA uridine 5-carboxymethylaminomethyl modification enzyme gidA (Glucose-inhibited division protein A)	BPSL2061	BPSL2061	Hypothetical protein {UniProtKB/TrEMBL:Q63TA6}	[TP0044-TP0954 (0.8549597)]
COG0305	COG1595	BPSL1462	BPSL1462	Replicative DNA helicase	BPSL1686	BPSL1686	Putative RNA polymerase sigma factor	[TP0058-TP0092 (0.74082893)]
COG0305	COG1595	BPSL1462	BPSL1462	Replicative DNA helicase	BPSS2347	BPSS2347	Hypothetical protein {UniProtKB/TrEMBL:Q63HS3}	[TP0058-TP0092 (0.74082893)]
COG0305	COG1595	BPSL1462	BPSL1462	Replicative DNA helicase	BPSS1022	BPSS1022	Putative RNA polymerase sigma factor	[TP0058-TP0092 (0.74082893)]
COG0305	COG1595	BPSL1462	BPSL1462	Replicative DNA helicase	BPSL1130	BPSL1130	Putative sigma factor {UniProtKB/TrEMBL:Q63VW4}	[TP0058-TP0092 (0.74082893)]
COG0305	COG1595	BPSL1462	BPSL1462	Replicative DNA helicase	BPSS1027	BPSS1027	Putative RNA polymerase sigma factor	[TP0058-TP0092 (0.74082893)]
COG0305	COG1595	BPSL1462	BPSL1462	Replicative DNA helicase	BPSL2436	BPSL2436	RNA polymerase sigma E factor	[TP0058-TP0092 (0.74082893)]
COG0305	COG1595	BPSL1462	BPSL1462	Replicative DNA helicase	BPSL1195	BPSL1195	Putative sigma factor {UniProtKB/TrEMBL:Q63VP9}	[TP0058-TP0092 (0.74082893)]
COG0305	COG1595	BPSL1462	BPSL1462	Replicative DNA helicase	BPSL1787	BPSL1787	Putative RNA polymerase sigma factor	[TP0058-TP0092 (0.74082893)]
COG0305	COG1595	BPSL1462	BPSL1462	Replicative DNA helicase	BPSL0070	BPSL0070	Putative RNA polymerase sigma factor	[TP0058-TP0092 (0.74082893)]
COG0305	COG1595	BPSL1462	BPSL1462	Replicative DNA helicase	BPSS0057	BPSS0057	Putative RNA polymerase sigma factor	[TP0058-TP0092 (0.74082893)]
COG0305	COG1595	BPSL1462	BPSL1462	Replicative DNA helicase	BPSS1275	BPSS1275	Putative RNA polymerase sigma factor	[TP0058-TP0092 (0.74082893)]
COG0305	COG1595	BPSL1462	BPSL1462	Replicative DNA helicase	BPSL1456	BPSL1456	Putative sigma factor {UniProtKB/TrEMBL:Q63UY8}	[TP0058-TP0092 (0.74082893)]
COG0290	COG1516	BPSL1944	BPSL1944	Translation initiation factor IF-3	BPSL0232	BPSL0232	Putative flagellar biosynthesis protein	[TP0850-TP0943 (0.6225916)]
COG0228	COG0250	BPSL2492	rpsP	30S ribosomal protein S16	BPSL3226	BPSL3226	Transcription antitermination protein NusG	[TP0905-TP0236 (0.7099409)]
COG1595	COG1868	BPSL1456	BPSL1456	Putative sigma factor {UniProtKB/TrEMBL:Q63UY8}	BPSL0027	BPSL0027	Flagellar motor switch protein FliM	[TP0092-TP0721 (0.802411)]
COG1595	COG1868	BPSL1787	BPSL1787	Putative RNA polymerase sigma factor	BPSL0027	BPSL0027	Flagellar motor switch protein FliM	[TP0092-TP0721 (0.802411)]
COG1595	COG1868	BPSL1686	BPSL1686	Putative RNA polymerase sigma factor	BPSL0027	BPSL0027	Flagellar motor switch protein FliM	[TP0092-TP0721 (0.802411)]
COG1595	COG1868	BPSS1275	BPSS1275	Putative RNA polymerase sigma factor	BPSL0027	BPSL0027	Flagellar motor switch protein FliM	[TP0092-TP0721 (0.802411)]
COG1595	COG1868	BPSS1027	BPSS1027	Putative RNA polymerase sigma factor	BPSL0027	BPSL0027	Flagellar motor switch protein FliM	[TP0092-TP0721 (0.802411)]
COG1595	COG1868	BPSL0070	BPSL0070	Putative RNA polymerase sigma factor	BPSL0027	BPSL0027	Flagellar motor switch protein FliM	[TP0092-TP0721 (0.802411)]
COG1595	COG1868	BPSS1022	BPSS1022	Putative RNA polymerase sigma factor	BPSL0027	BPSL0027	Flagellar motor switch protein FliM	[TP0092-TP0721 (0.802411)]
COG1595	COG1868	BPSL1195	BPSL1195	Putative sigma factor {UniProtKB/TrEMBL:Q63VP9}	BPSL0027	BPSL0027	Flagellar motor switch protein FliM	[TP0092-TP0721 (0.802411)]
COG1595	COG1868	BPSS2347	BPSS2347	Hypothetical protein {UniProtKB/TrEMBL:Q63HS3}	BPSL0027	BPSL0027	Flagellar motor switch protein FliM	[TP0092-TP0721 (0.802411)]
COG1595	COG1868	BPSL1130	BPSL1130	Putative sigma factor {UniProtKB/TrEMBL:Q63VW4}	BPSL0027	BPSL0027	Flagellar motor switch protein FliM	[TP0092-TP0721 (0.802411)]
COG1595	COG1868	BPSL2436	BPSL2436	RNA polymerase sigma E factor	BPSL0027	BPSL0027	Flagellar motor switch protein FliM	[TP0092-TP0721 (0.802411)]
COG1595	COG1868	BPSS0057	BPSS0057	Putative RNA polymerase sigma factor	BPSL0027	BPSL0027	Flagellar motor switch protein FliM	[TP0092-TP0721 (0.802411)]
COG0173	COG1512	BPSL0644	aspS	Aspartyl-tRNA synthetase (EC 6.1.1.12) (Aspartate--tRNA ligase) (AspRS)	BPSL0304	BPSL0304	Putative glycine rich membrane protein	[TP0985-TP0561 (0.83540547)]
COG0465	COG0532	BPSL1356	BPSL1356	FtsH endopeptidase {UniProtKB/TrEMBL:Q63V85}	BPSL1918	infB	Translation initiation factor IF-2	[TP0330-TP0891 (0.8751731)]
COG0465	COG0532	BPSS1114	BPSS1114	FtsH-2 protease {UniProtKB/TrEMBL:Q63L94}	BPSL1918	infB	Translation initiation factor IF-2	[TP0330-TP0891 (0.8751731)]
COG1452	COG1488	BPSL0658	BPSL0658	Putative exported protein	BPSL2462	pncB	Nicotinate phosphoribosyltransferase (EC 2.4.2.11) (NAPRTase)	[TP0515-TP0628 (0.6658587)]
COG1452	COG1488	BPSL0658	BPSL0658	Putative exported protein	BPSL0717	BPSL0717	Hypothetical protein {UniProtKB/TrEMBL:Q63X23}	[TP0515-TP0628 (0.6658587)]
COG0234	COG0445	BPSL2698	BPSL2698	10 kDa chaperonin {UniProtKB/TrEMBL:Q63RH4}	BPSL3408	gidA	tRNA uridine 5-carboxymethylaminomethyl modification enzyme gidA (Glucose-inhibited division protein A)	[TP1013-TP0044 (0.813164)]
COG0234	COG0445	BPSL2919	BPSL2919	10 kDa chaperonin {UniProtKB/TrEMBL:Q63QV5}	BPSL3408	gidA	tRNA uridine 5-carboxymethylaminomethyl modification enzyme gidA (Glucose-inhibited division protein A)	[TP1013-TP0044 (0.813164)]
COG0234	COG0445	BPSS0476	BPSS0476	10 kDa chaperonin {UniProtKB/TrEMBL:Q63N21}	BPSL3408	gidA	tRNA uridine 5-carboxymethylaminomethyl modification enzyme gidA (Glucose-inhibited division protein A)	[TP1013-TP0044 (0.813164)]
[truncated: 1,558 more rows]
