# Supplementary material for: The Binary Protein Interactome of Treponema pallidum – The Syphilis Spirochete
Source: PLoS One. 2008 May 28;3(5):e2292. doi: 10.1371/journal.pone.0002292 (PMC2386257; doi:10.1371/journal.pone.0002292)
Supplement: Data S1 — Predicted protein-protein interactions based on our Treponema pallidum data; zip archive containing 372 files with one file per species. (6.09 MB ZIP) [file pone.0002292.s006.zip › bacteria/Burkholderia_sp__383.tab]

269483 Burkholderia sp. 383
COG A	COG B	Locus Id A	Preferred Name(s) A	Annotation A	Locus Id B	Preferred Name(s) B	Annotation B	T. pallidum interaction
COG0186	COG1475	Bcep18194_A3456	rpsQ	30S ribosomal protein S17	Bcep18194_B0004	Bcep18194_B0004	ParB-like partition protein	[TP0198-TP0271 (0.71912634)]
COG0186	COG1475	Bcep18194_A3456	rpsQ	30S ribosomal protein S17	Bcep18194_A3278	Bcep18194_A3278	ParB-like partition protein	[TP0198-TP0271 (0.71912634)]
COG0186	COG1475	Bcep18194_A3456	rpsQ	30S ribosomal protein S17	Bcep18194_C7738	Bcep18194_C7738	ParB-like partition protein	[TP0198-TP0271 (0.71912634)]
COG0608	COG0817	Bcep18194_A5422	Bcep18194_A5422	RecJ exonuclease	Bcep18194_A3776	ruvC	Crossover junction endodeoxyribonuclease ruvC (EC 3.1.22.4) (Holliday junction nuclease ruvC) (Holliday junction resolvase ruvC)	[TP0704-TP0517 (0.81382185)]
COG0845	COG4591	Bcep18194_B0295	Bcep18194_B0295	Secretion protein, HlyD family	Bcep18194_C7413	Bcep18194_C7413	ABC efflux pump, inner membrane subunit	[TP0965-TP0582 (0.8143851)]
COG0845	COG4591	Bcep18194_B1004	Bcep18194_B1004	Secretion protein, HlyD family	Bcep18194_C6689	Bcep18194_C6689	protein of unknown function DUF214	[TP0965-TP0582 (0.8143851)]
COG0845	COG4591	Bcep18194_B1836	Bcep18194_B1836	Multidrug resistance efflux pump-like	Bcep18194_B0507	Bcep18194_B0507	Lipoprotein releasing system, transmembrane	[TP0965-TP0582 (0.8143851)]
COG0845	COG4591	Bcep18194_A3403	Bcep18194_A3403	Secretion protein HlyD family	Bcep18194_C6689	Bcep18194_C6689	protein of unknown function DUF214	[TP0965-TP0582 (0.8143851)]
COG0845	COG4591	Bcep18194_C6607	Bcep18194_C6607	Secretion protein, HlyD family	Bcep18194_B0507	Bcep18194_B0507	Lipoprotein releasing system, transmembrane	[TP0965-TP0582 (0.8143851)]
COG0845	COG4591	Bcep18194_A5035	Bcep18194_A5035	Secretion protein HlyD family	Bcep18194_A5420	Bcep18194_A5420	Lipoprotein releasing system, transmembrane	[TP0965-TP0582 (0.8143851)]
COG0845	COG4591	Bcep18194_A5940	Bcep18194_A5940	Secretion protein HlyD family	Bcep18194_C6689	Bcep18194_C6689	protein of unknown function DUF214	[TP0965-TP0582 (0.8143851)]
COG0845	COG4591	Bcep18194_A5035	Bcep18194_A5035	Secretion protein HlyD family	Bcep18194_B0507	Bcep18194_B0507	Lipoprotein releasing system, transmembrane	[TP0965-TP0582 (0.8143851)]
COG0845	COG4591	Bcep18194_A5940	Bcep18194_A5940	Secretion protein HlyD family	Bcep18194_B0507	Bcep18194_B0507	Lipoprotein releasing system, transmembrane	[TP0965-TP0582 (0.8143851)]
COG0845	COG4591	Bcep18194_A5940	Bcep18194_A5940	Secretion protein HlyD family	Bcep18194_A5420	Bcep18194_A5420	Lipoprotein releasing system, transmembrane	[TP0965-TP0582 (0.8143851)]
COG0845	COG4591	Bcep18194_B1744	Bcep18194_B1744	Secretion protein, HlyD family	Bcep18194_B0507	Bcep18194_B0507	Lipoprotein releasing system, transmembrane	[TP0965-TP0582 (0.8143851)]
COG0845	COG4591	Bcep18194_B0725	Bcep18194_B0725	Secretion protein, HlyD family	Bcep18194_C6689	Bcep18194_C6689	protein of unknown function DUF214	[TP0965-TP0582 (0.8143851)]
COG0845	COG4591	Bcep18194_A4306	Bcep18194_A4306	Secretion protein HlyD family	Bcep18194_C6689	Bcep18194_C6689	protein of unknown function DUF214	[TP0965-TP0582 (0.8143851)]
COG0845	COG4591	Bcep18194_B1836	Bcep18194_B1836	Multidrug resistance efflux pump-like	Bcep18194_C6689	Bcep18194_C6689	protein of unknown function DUF214	[TP0965-TP0582 (0.8143851)]
COG0845	COG4591	Bcep18194_B1727	Bcep18194_B1727	Secretion protein, HlyD family	Bcep18194_C7413	Bcep18194_C7413	ABC efflux pump, inner membrane subunit	[TP0965-TP0582 (0.8143851)]
COG0845	COG4591	Bcep18194_B2432	Bcep18194_B2432	Secretion protein, HlyD family	Bcep18194_A5420	Bcep18194_A5420	Lipoprotein releasing system, transmembrane	[TP0965-TP0582 (0.8143851)]
COG0845	COG4591	Bcep18194_B0725	Bcep18194_B0725	Secretion protein, HlyD family	Bcep18194_A5420	Bcep18194_A5420	Lipoprotein releasing system, transmembrane	[TP0965-TP0582 (0.8143851)]
COG0845	COG4591	Bcep18194_A4306	Bcep18194_A4306	Secretion protein HlyD family	Bcep18194_A5420	Bcep18194_A5420	Lipoprotein releasing system, transmembrane	[TP0965-TP0582 (0.8143851)]
COG0845	COG4591	Bcep18194_C6607	Bcep18194_C6607	Secretion protein, HlyD family	Bcep18194_C7413	Bcep18194_C7413	ABC efflux pump, inner membrane subunit	[TP0965-TP0582 (0.8143851)]
COG0845	COG4591	Bcep18194_A5035	Bcep18194_A5035	Secretion protein HlyD family	Bcep18194_C7413	Bcep18194_C7413	ABC efflux pump, inner membrane subunit	[TP0965-TP0582 (0.8143851)]
COG0845	COG4591	Bcep18194_A4767	Bcep18194_A4767	Secretion protein HlyD family	Bcep18194_A5420	Bcep18194_A5420	Lipoprotein releasing system, transmembrane	[TP0965-TP0582 (0.8143851)]
COG0845	COG4591	Bcep18194_B1004	Bcep18194_B1004	Secretion protein, HlyD family	Bcep18194_C7413	Bcep18194_C7413	ABC efflux pump, inner membrane subunit	[TP0965-TP0582 (0.8143851)]
COG0845	COG4591	Bcep18194_B2432	Bcep18194_B2432	Secretion protein, HlyD family	Bcep18194_C7413	Bcep18194_C7413	ABC efflux pump, inner membrane subunit	[TP0965-TP0582 (0.8143851)]
COG0845	COG4591	Bcep18194_B1744	Bcep18194_B1744	Secretion protein, HlyD family	Bcep18194_C6689	Bcep18194_C6689	protein of unknown function DUF214	[TP0965-TP0582 (0.8143851)]
COG0845	COG4591	Bcep18194_B1193	Bcep18194_B1193	Secretion protein, HlyD family	Bcep18194_B0507	Bcep18194_B0507	Lipoprotein releasing system, transmembrane	[TP0965-TP0582 (0.8143851)]
COG0845	COG4591	Bcep18194_B0725	Bcep18194_B0725	Secretion protein, HlyD family	Bcep18194_B0507	Bcep18194_B0507	Lipoprotein releasing system, transmembrane	[TP0965-TP0582 (0.8143851)]
COG0845	COG4591	Bcep18194_B1193	Bcep18194_B1193	Secretion protein, HlyD family	Bcep18194_C6689	Bcep18194_C6689	protein of unknown function DUF214	[TP0965-TP0582 (0.8143851)]
COG0845	COG4591	Bcep18194_B0295	Bcep18194_B0295	Secretion protein, HlyD family	Bcep18194_C6689	Bcep18194_C6689	protein of unknown function DUF214	[TP0965-TP0582 (0.8143851)]
COG0845	COG4591	Bcep18194_B1727	Bcep18194_B1727	Secretion protein, HlyD family	Bcep18194_B0507	Bcep18194_B0507	Lipoprotein releasing system, transmembrane	[TP0965-TP0582 (0.8143851)]
COG0845	COG4591	Bcep18194_C6825	Bcep18194_C6825	Secretion protein HlyD family	Bcep18194_C6689	Bcep18194_C6689	protein of unknown function DUF214	[TP0965-TP0582 (0.8143851)]
COG0845	COG4591	Bcep18194_B1193	Bcep18194_B1193	Secretion protein, HlyD family	Bcep18194_A5420	Bcep18194_A5420	Lipoprotein releasing system, transmembrane	[TP0965-TP0582 (0.8143851)]
COG0845	COG4591	Bcep18194_B1744	Bcep18194_B1744	Secretion protein, HlyD family	Bcep18194_C7413	Bcep18194_C7413	ABC efflux pump, inner membrane subunit	[TP0965-TP0582 (0.8143851)]
COG0845	COG4591	Bcep18194_B2432	Bcep18194_B2432	Secretion protein, HlyD family	Bcep18194_B0507	Bcep18194_B0507	Lipoprotein releasing system, transmembrane	[TP0965-TP0582 (0.8143851)]
COG0845	COG4591	Bcep18194_B1836	Bcep18194_B1836	Multidrug resistance efflux pump-like	Bcep18194_A5420	Bcep18194_A5420	Lipoprotein releasing system, transmembrane	[TP0965-TP0582 (0.8143851)]
COG0845	COG4591	Bcep18194_B0725	Bcep18194_B0725	Secretion protein, HlyD family	Bcep18194_C7413	Bcep18194_C7413	ABC efflux pump, inner membrane subunit	[TP0965-TP0582 (0.8143851)]
COG0845	COG4591	Bcep18194_B0295	Bcep18194_B0295	Secretion protein, HlyD family	Bcep18194_A5420	Bcep18194_A5420	Lipoprotein releasing system, transmembrane	[TP0965-TP0582 (0.8143851)]
COG0845	COG4591	Bcep18194_C6607	Bcep18194_C6607	Secretion protein, HlyD family	Bcep18194_C6689	Bcep18194_C6689	protein of unknown function DUF214	[TP0965-TP0582 (0.8143851)]
COG0845	COG4591	Bcep18194_A4306	Bcep18194_A4306	Secretion protein HlyD family	Bcep18194_C7413	Bcep18194_C7413	ABC efflux pump, inner membrane subunit	[TP0965-TP0582 (0.8143851)]
COG0845	COG4591	Bcep18194_A3403	Bcep18194_A3403	Secretion protein HlyD family	Bcep18194_A5420	Bcep18194_A5420	Lipoprotein releasing system, transmembrane	[TP0965-TP0582 (0.8143851)]
COG0845	COG4591	Bcep18194_B1836	Bcep18194_B1836	Multidrug resistance efflux pump-like	Bcep18194_C7413	Bcep18194_C7413	ABC efflux pump, inner membrane subunit	[TP0965-TP0582 (0.8143851)]
COG0845	COG4591	Bcep18194_A5035	Bcep18194_A5035	Secretion protein HlyD family	Bcep18194_C6689	Bcep18194_C6689	protein of unknown function DUF214	[TP0965-TP0582 (0.8143851)]
COG0845	COG4591	Bcep18194_A4767	Bcep18194_A4767	Secretion protein HlyD family	Bcep18194_B0507	Bcep18194_B0507	Lipoprotein releasing system, transmembrane	[TP0965-TP0582 (0.8143851)]
COG0845	COG4591	Bcep18194_A4767	Bcep18194_A4767	Secretion protein HlyD family	Bcep18194_C6689	Bcep18194_C6689	protein of unknown function DUF214	[TP0965-TP0582 (0.8143851)]
COG0845	COG4591	Bcep18194_C6607	Bcep18194_C6607	Secretion protein, HlyD family	Bcep18194_A5420	Bcep18194_A5420	Lipoprotein releasing system, transmembrane	[TP0965-TP0582 (0.8143851)]
COG0845	COG4591	Bcep18194_C6825	Bcep18194_C6825	Secretion protein HlyD family	Bcep18194_A5420	Bcep18194_A5420	Lipoprotein releasing system, transmembrane	[TP0965-TP0582 (0.8143851)]
COG0845	COG4591	Bcep18194_A4767	Bcep18194_A4767	Secretion protein HlyD family	Bcep18194_C7413	Bcep18194_C7413	ABC efflux pump, inner membrane subunit	[TP0965-TP0582 (0.8143851)]
COG0845	COG4591	Bcep18194_B1727	Bcep18194_B1727	Secretion protein, HlyD family	Bcep18194_C6689	Bcep18194_C6689	protein of unknown function DUF214	[TP0965-TP0582 (0.8143851)]
COG0845	COG4591	Bcep18194_B1004	Bcep18194_B1004	Secretion protein, HlyD family	Bcep18194_B0507	Bcep18194_B0507	Lipoprotein releasing system, transmembrane	[TP0965-TP0582 (0.8143851)]
COG0845	COG4591	Bcep18194_A5940	Bcep18194_A5940	Secretion protein HlyD family	Bcep18194_C7413	Bcep18194_C7413	ABC efflux pump, inner membrane subunit	[TP0965-TP0582 (0.8143851)]
COG0845	COG4591	Bcep18194_C6825	Bcep18194_C6825	Secretion protein HlyD family	Bcep18194_C7413	Bcep18194_C7413	ABC efflux pump, inner membrane subunit	[TP0965-TP0582 (0.8143851)]
COG0845	COG4591	Bcep18194_C6825	Bcep18194_C6825	Secretion protein HlyD family	Bcep18194_B0507	Bcep18194_B0507	Lipoprotein releasing system, transmembrane	[TP0965-TP0582 (0.8143851)]
COG0845	COG4591	Bcep18194_A4306	Bcep18194_A4306	Secretion protein HlyD family	Bcep18194_B0507	Bcep18194_B0507	Lipoprotein releasing system, transmembrane	[TP0965-TP0582 (0.8143851)]
COG0845	COG4591	Bcep18194_B1744	Bcep18194_B1744	Secretion protein, HlyD family	Bcep18194_A5420	Bcep18194_A5420	Lipoprotein releasing system, transmembrane	[TP0965-TP0582 (0.8143851)]
COG0845	COG4591	Bcep18194_A3403	Bcep18194_A3403	Secretion protein HlyD family	Bcep18194_C7413	Bcep18194_C7413	ABC efflux pump, inner membrane subunit	[TP0965-TP0582 (0.8143851)]
COG0845	COG4591	Bcep18194_B1727	Bcep18194_B1727	Secretion protein, HlyD family	Bcep18194_A5420	Bcep18194_A5420	Lipoprotein releasing system, transmembrane	[TP0965-TP0582 (0.8143851)]
COG0845	COG4591	Bcep18194_B2432	Bcep18194_B2432	Secretion protein, HlyD family	Bcep18194_C6689	Bcep18194_C6689	protein of unknown function DUF214	[TP0965-TP0582 (0.8143851)]
COG0845	COG4591	Bcep18194_A3403	Bcep18194_A3403	Secretion protein HlyD family	Bcep18194_B0507	Bcep18194_B0507	Lipoprotein releasing system, transmembrane	[TP0965-TP0582 (0.8143851)]
COG0845	COG4591	Bcep18194_B0295	Bcep18194_B0295	Secretion protein, HlyD family	Bcep18194_B0507	Bcep18194_B0507	Lipoprotein releasing system, transmembrane	[TP0965-TP0582 (0.8143851)]
COG0845	COG4591	Bcep18194_B1004	Bcep18194_B1004	Secretion protein, HlyD family	Bcep18194_A5420	Bcep18194_A5420	Lipoprotein releasing system, transmembrane	[TP0965-TP0582 (0.8143851)]
COG0845	COG4591	Bcep18194_B1193	Bcep18194_B1193	Secretion protein, HlyD family	Bcep18194_C7413	Bcep18194_C7413	ABC efflux pump, inner membrane subunit	[TP0965-TP0582 (0.8143851)]
COG0617	COG0860	Bcep18194_A6378	Bcep18194_A6378	metal-dependent phosphohydrolase	Bcep18194_A5895	Bcep18194_A5895	N-acetylmuramoyl-L-alanine amidase	[TP0270-TP0247 (0.76828843)]
COG0617	COG0860	Bcep18194_A3845	Bcep18194_A3845	Poly(A) polymerase, PcnB	Bcep18194_A5895	Bcep18194_A5895	N-acetylmuramoyl-L-alanine amidase	[TP0270-TP0247 (0.76828843)]
COG0617	COG0860	Bcep18194_A4864	Bcep18194_A4864	metal-dependent phosphohydrolase	Bcep18194_A5895	Bcep18194_A5895	N-acetylmuramoyl-L-alanine amidase	[TP0270-TP0247 (0.76828843)]
COG0617	COG0860	Bcep18194_A4864	Bcep18194_A4864	metal-dependent phosphohydrolase	Bcep18194_B0814	Bcep18194_B0814	Cell wall hydrolase/autolysin	[TP0270-TP0247 (0.76828843)]
COG0617	COG0860	Bcep18194_A6378	Bcep18194_A6378	metal-dependent phosphohydrolase	Bcep18194_B0814	Bcep18194_B0814	Cell wall hydrolase/autolysin	[TP0270-TP0247 (0.76828843)]
COG0617	COG0860	Bcep18194_A3845	Bcep18194_A3845	Poly(A) polymerase, PcnB	Bcep18194_B0814	Bcep18194_B0814	Cell wall hydrolase/autolysin	[TP0270-TP0247 (0.76828843)]
COG0201	COG0550	Bcep18194_A3467	Bcep18194_A3467	preprotein translocase SecY	Bcep18194_A6481	Bcep18194_A6481	DNA topoisomerase III	[TP0208-TP0394 (0.8044664)]
COG0768	COG2812	Bcep18194_B1788	Bcep18194_B1788	Peptidoglycan glycosyltransferase	Bcep18194_A5128	Bcep18194_A5128	DNA polymerase III subunits gamma and tau	[TP0500-TP1005 (0.655462)]
COG0768	COG2812	Bcep18194_A3639	Bcep18194_A3639	Peptidoglycan glycosyltransferase	Bcep18194_A5128	Bcep18194_A5128	DNA polymerase III subunits gamma and tau	[TP0500-TP1005 (0.655462)]
COG0768	COG2812	Bcep18194_A6464	Bcep18194_A6464	Peptidoglycan glycosyltransferase	Bcep18194_A5128	Bcep18194_A5128	DNA polymerase III subunits gamma and tau	[TP0500-TP1005 (0.655462)]
COG0051	COG0693	Bcep18194_A3446	rpsJ	30S ribosomal protein S10	Bcep18194_C7236	Bcep18194_C7236	ThiJ/PfpI family protein	[TP0188-TP0445 (0.6307204)]
COG0051	COG0693	Bcep18194_A3446	rpsJ	30S ribosomal protein S10	Bcep18194_C7474	Bcep18194_C7474	ThiJ/PfpI family protein	[TP0188-TP0445 (0.6307204)]
COG0051	COG0693	Bcep18194_A3446	rpsJ	30S ribosomal protein S10	Bcep18194_A6071	Bcep18194_A6071	Peptidase C56, PfpI	[TP0188-TP0445 (0.6307204)]
COG0051	COG0693	Bcep18194_A3446	rpsJ	30S ribosomal protein S10	Bcep18194_C6949	Bcep18194_C6949	ThiJ/PfpI family protein	[TP0188-TP0445 (0.6307204)]
COG0051	COG0693	Bcep18194_A3446	rpsJ	30S ribosomal protein S10	Bcep18194_B1737	Bcep18194_B1737	ThiJ/PfpI family protein	[TP0188-TP0445 (0.6307204)]
COG0051	COG0693	Bcep18194_A3446	rpsJ	30S ribosomal protein S10	Bcep18194_B3049	Bcep18194_B3049	chaperone protein HchA	[TP0188-TP0445 (0.6307204)]
COG0051	COG0693	Bcep18194_A3446	rpsJ	30S ribosomal protein S10	Bcep18194_A5986	Bcep18194_A5986	ThiJ/PfpI family protein	[TP0188-TP0445 (0.6307204)]
COG0051	COG0693	Bcep18194_A3446	rpsJ	30S ribosomal protein S10	Bcep18194_B2746	Bcep18194_B2746	ThiJ/PfpI family protein	[TP0188-TP0445 (0.6307204)]
COG0180	COG0564	Bcep18194_C6975	Bcep18194_C6975	tryptophanyl-tRNA synthetase	Bcep18194_A5094	Bcep18194_A5094	Pseudouridine synthase, RluD	[TP0632-TP0339 (0.7885255)]
COG0180	COG0564	Bcep18194_A5403	Bcep18194_A5403	tryptophanyl-tRNA synthetase	Bcep18194_A5094	Bcep18194_A5094	Pseudouridine synthase, RluD	[TP0632-TP0339 (0.7885255)]
COG0180	COG0564	Bcep18194_A5403	Bcep18194_A5403	tryptophanyl-tRNA synthetase	Bcep18194_A4224	Bcep18194_A4224	Pseudouridine synthase, RluD	[TP0632-TP0339 (0.7885255)]
COG0180	COG0564	Bcep18194_C6975	Bcep18194_C6975	tryptophanyl-tRNA synthetase	Bcep18194_A4224	Bcep18194_A4224	Pseudouridine synthase, RluD	[TP0632-TP0339 (0.7885255)]
COG0090	COG0223	Bcep18194_A3450	rplB	50S ribosomal protein L2	Bcep18194_A6477	Bcep18194_A6477	methionyl-tRNA formyltransferase	[TP0192-TP0756 (0.8610547)]
COG0090	COG0223	Bcep18194_A3450	rplB	50S ribosomal protein L2	Bcep18194_A5162	Bcep18194_A5162	hypothetical protein	[TP0192-TP0756 (0.8610547)]
COG0632	COG2255	Bcep18194_A3775	ruvA	Holliday junction ATP-dependent DNA helicase ruvA (EC 3.6.1.-)	Bcep18194_A3774	ruvB	Holliday junction ATP-dependent DNA helicase ruvB (EC 3.6.1.-)	[TP0543-TP0162 (0.9659884)]
COG0462	COG0817	Bcep18194_A6132	Bcep18194_A6132	ribose-phosphate pyrophosphokinase	Bcep18194_A3776	ruvC	Crossover junction endodeoxyribonuclease ruvC (EC 3.1.22.4) (Holliday junction nuclease ruvC) (Holliday junction resolvase ruvC)	[TP0294-TP0517 (0.54911256)]
COG0125	COG0586	Bcep18194_A5193	Bcep18194_A5193	thymidylate kinase	Bcep18194_B0121	Bcep18194_B0121	DedA family protein	[TP0354-TP0779 (0.67954355)]
COG0125	COG0586	Bcep18194_A5193	Bcep18194_A5193	thymidylate kinase	Bcep18194_A4877	Bcep18194_A4877	uncharacterized membrane-associated protein	[TP0354-TP0779 (0.67954355)]
COG0125	COG0586	Bcep18194_A5193	Bcep18194_A5193	thymidylate kinase	Bcep18194_A3854	Bcep18194_A3854	putative DedA family transmembrane protein	[TP0354-TP0779 (0.67954355)]
COG0125	COG0586	Bcep18194_A5193	Bcep18194_A5193	thymidylate kinase	Bcep18194_B1648	Bcep18194_B1648	uncharacterized membrane-associated protein	[TP0354-TP0779 (0.67954355)]
COG0257	COG0577	Bcep18194_A3469	Bcep18194_A3469	50S ribosomal protein L36	Bcep18194_A3401	Bcep18194_A3401	ABC efflux pump, inner membrane subunit	[TP0209-TP0962 (0.5903608)]
COG0257	COG0577	Bcep18194_A3469	Bcep18194_A3469	50S ribosomal protein L36	Bcep18194_B0724	Bcep18194_B0724	hypothetical protein	[TP0209-TP0962 (0.5903608)]
COG0257	COG0577	Bcep18194_A3469	Bcep18194_A3469	50S ribosomal protein L36	Bcep18194_A3400	Bcep18194_A3400	ABC efflux pump, inner membrane subunit	[TP0209-TP0962 (0.5903608)]
COG0457	COG1653	Bcep18194_A6129	Bcep18194_A6129	TPR repeat protein	Bcep18194_C6933	Bcep18194_C6933	ABC sugar transporter, periplasmic ligand	[TP0067-TP0074 (0.6656524)]
COG0457	COG1653	Bcep18194_C7089	Bcep18194_C7089	hypothetical protein	Bcep18194_A5926	Bcep18194_A5926	ABC sugar transporter, periplasmic ligand	[TP0067-TP0074 (0.6656524)]
COG0457	COG1653	Bcep18194_A5809	Bcep18194_A5809	TPR repeat protein	Bcep18194_A5926	Bcep18194_A5926	ABC sugar transporter, periplasmic ligand	[TP0067-TP0074 (0.6656524)]
COG0457	COG1653	Bcep18194_C7089	Bcep18194_C7089	hypothetical protein	Bcep18194_A3492	Bcep18194_A3492	ABC sugar transporter, periplasmic ligand	[TP0067-TP0074 (0.6656524)]
COG0457	COG1653	Bcep18194_B2660	Bcep18194_B2660	hypothetical protein	Bcep18194_A4071	Bcep18194_A4071	ABC sugar transporter, periplasmic ligand	[TP0067-TP0074 (0.6656524)]
COG0457	COG1653	Bcep18194_A4527	Bcep18194_A4527	Cellulose synthase operon C-like protein	Bcep18194_A5926	Bcep18194_A5926	ABC sugar transporter, periplasmic ligand	[TP0067-TP0074 (0.6656524)]
COG0457	COG1653	Bcep18194_A4527	Bcep18194_A4527	Cellulose synthase operon C-like protein	Bcep18194_B0939	Bcep18194_B0939	ABC sugar transporter, periplasmic ligand	[TP0067-TP0074 (0.6656524)]
COG0457	COG1653	Bcep18194_A5809	Bcep18194_A5809	TPR repeat protein	Bcep18194_C6933	Bcep18194_C6933	ABC sugar transporter, periplasmic ligand	[TP0067-TP0074 (0.6656524)]
COG0457	COG1653	Bcep18194_A6027	Bcep18194_A6027	TPR repeat protein	Bcep18194_A5926	Bcep18194_A5926	ABC sugar transporter, periplasmic ligand	[TP0067-TP0074 (0.6656524)]
COG0457	COG1653	Bcep18194_B0701	Bcep18194_B0701	TPR repeat protein	Bcep18194_A5926	Bcep18194_A5926	ABC sugar transporter, periplasmic ligand	[TP0067-TP0074 (0.6656524)]
COG0457	COG1653	Bcep18194_B0459	Bcep18194_B0459	hypothetical protein	Bcep18194_A5926	Bcep18194_A5926	ABC sugar transporter, periplasmic ligand	[TP0067-TP0074 (0.6656524)]
COG0457	COG1653	Bcep18194_B0701	Bcep18194_B0701	TPR repeat protein	Bcep18194_C6933	Bcep18194_C6933	ABC sugar transporter, periplasmic ligand	[TP0067-TP0074 (0.6656524)]
COG0457	COG1653	Bcep18194_B0459	Bcep18194_B0459	hypothetical protein	Bcep18194_B0939	Bcep18194_B0939	ABC sugar transporter, periplasmic ligand	[TP0067-TP0074 (0.6656524)]
COG0457	COG1653	Bcep18194_A6027	Bcep18194_A6027	TPR repeat protein	Bcep18194_A4071	Bcep18194_A4071	ABC sugar transporter, periplasmic ligand	[TP0067-TP0074 (0.6656524)]
COG0457	COG1653	Bcep18194_C7089	Bcep18194_C7089	hypothetical protein	Bcep18194_B3065	Bcep18194_B3065	ABC sugar transporter, periplasmic ligand	[TP0067-TP0074 (0.6656524)]
COG0457	COG1653	Bcep18194_C7090	Bcep18194_C7090	hypothetical protein	Bcep18194_C6933	Bcep18194_C6933	ABC sugar transporter, periplasmic ligand	[TP0067-TP0074 (0.6656524)]
COG0457	COG1653	Bcep18194_A6027	Bcep18194_A6027	TPR repeat protein	Bcep18194_B0939	Bcep18194_B0939	ABC sugar transporter, periplasmic ligand	[TP0067-TP0074 (0.6656524)]
COG0457	COG1653	Bcep18194_A6129	Bcep18194_A6129	TPR repeat protein	Bcep18194_A3492	Bcep18194_A3492	ABC sugar transporter, periplasmic ligand	[TP0067-TP0074 (0.6656524)]
COG0457	COG1653	Bcep18194_B0701	Bcep18194_B0701	TPR repeat protein	Bcep18194_A3492	Bcep18194_A3492	ABC sugar transporter, periplasmic ligand	[TP0067-TP0074 (0.6656524)]
COG0457	COG1653	Bcep18194_B2660	Bcep18194_B2660	hypothetical protein	Bcep18194_A5926	Bcep18194_A5926	ABC sugar transporter, periplasmic ligand	[TP0067-TP0074 (0.6656524)]
COG0457	COG1653	Bcep18194_B2660	Bcep18194_B2660	hypothetical protein	Bcep18194_C6933	Bcep18194_C6933	ABC sugar transporter, periplasmic ligand	[TP0067-TP0074 (0.6656524)]
COG0457	COG1653	Bcep18194_A6027	Bcep18194_A6027	TPR repeat protein	Bcep18194_C6933	Bcep18194_C6933	ABC sugar transporter, periplasmic ligand	[TP0067-TP0074 (0.6656524)]
COG0457	COG1653	Bcep18194_B0701	Bcep18194_B0701	TPR repeat protein	Bcep18194_B3065	Bcep18194_B3065	ABC sugar transporter, periplasmic ligand	[TP0067-TP0074 (0.6656524)]
COG0457	COG1653	Bcep18194_B0459	Bcep18194_B0459	hypothetical protein	Bcep18194_A4071	Bcep18194_A4071	ABC sugar transporter, periplasmic ligand	[TP0067-TP0074 (0.6656524)]
COG0457	COG1653	Bcep18194_B0459	Bcep18194_B0459	hypothetical protein	Bcep18194_C6933	Bcep18194_C6933	ABC sugar transporter, periplasmic ligand	[TP0067-TP0074 (0.6656524)]
COG0457	COG1653	Bcep18194_B2660	Bcep18194_B2660	hypothetical protein	Bcep18194_B3065	Bcep18194_B3065	ABC sugar transporter, periplasmic ligand	[TP0067-TP0074 (0.6656524)]
COG0457	COG1653	Bcep18194_C7089	Bcep18194_C7089	hypothetical protein	Bcep18194_B0939	Bcep18194_B0939	ABC sugar transporter, periplasmic ligand	[TP0067-TP0074 (0.6656524)]
COG0457	COG1653	Bcep18194_B2660	Bcep18194_B2660	hypothetical protein	Bcep18194_B0939	Bcep18194_B0939	ABC sugar transporter, periplasmic ligand	[TP0067-TP0074 (0.6656524)]
COG0457	COG1653	Bcep18194_A6027	Bcep18194_A6027	TPR repeat protein	Bcep18194_B3065	Bcep18194_B3065	ABC sugar transporter, periplasmic ligand	[TP0067-TP0074 (0.6656524)]
COG0457	COG1653	Bcep18194_A6027	Bcep18194_A6027	TPR repeat protein	Bcep18194_A3492	Bcep18194_A3492	ABC sugar transporter, periplasmic ligand	[TP0067-TP0074 (0.6656524)]
COG0457	COG1653	Bcep18194_B2660	Bcep18194_B2660	hypothetical protein	Bcep18194_A3492	Bcep18194_A3492	ABC sugar transporter, periplasmic ligand	[TP0067-TP0074 (0.6656524)]
COG0457	COG1653	Bcep18194_B0701	Bcep18194_B0701	TPR repeat protein	Bcep18194_A4071	Bcep18194_A4071	ABC sugar transporter, periplasmic ligand	[TP0067-TP0074 (0.6656524)]
COG0457	COG1653	Bcep18194_C7090	Bcep18194_C7090	hypothetical protein	Bcep18194_A3492	Bcep18194_A3492	ABC sugar transporter, periplasmic ligand	[TP0067-TP0074 (0.6656524)]
COG0457	COG1653	Bcep18194_B0459	Bcep18194_B0459	hypothetical protein	Bcep18194_A3492	Bcep18194_A3492	ABC sugar transporter, periplasmic ligand	[TP0067-TP0074 (0.6656524)]
COG0457	COG1653	Bcep18194_A6129	Bcep18194_A6129	TPR repeat protein	Bcep18194_A4071	Bcep18194_A4071	ABC sugar transporter, periplasmic ligand	[TP0067-TP0074 (0.6656524)]
COG0457	COG1653	Bcep18194_A5809	Bcep18194_A5809	TPR repeat protein	Bcep18194_A4071	Bcep18194_A4071	ABC sugar transporter, periplasmic ligand	[TP0067-TP0074 (0.6656524)]
COG0457	COG1653	Bcep18194_A5809	Bcep18194_A5809	TPR repeat protein	Bcep18194_B3065	Bcep18194_B3065	ABC sugar transporter, periplasmic ligand	[TP0067-TP0074 (0.6656524)]
COG0457	COG1653	Bcep18194_A4527	Bcep18194_A4527	Cellulose synthase operon C-like protein	Bcep18194_B3065	Bcep18194_B3065	ABC sugar transporter, periplasmic ligand	[TP0067-TP0074 (0.6656524)]
COG0457	COG1653	Bcep18194_A4527	Bcep18194_A4527	Cellulose synthase operon C-like protein	Bcep18194_A4071	Bcep18194_A4071	ABC sugar transporter, periplasmic ligand	[TP0067-TP0074 (0.6656524)]
COG0457	COG1653	Bcep18194_A6129	Bcep18194_A6129	TPR repeat protein	Bcep18194_B3065	Bcep18194_B3065	ABC sugar transporter, periplasmic ligand	[TP0067-TP0074 (0.6656524)]
COG0457	COG1653	Bcep18194_A5809	Bcep18194_A5809	TPR repeat protein	Bcep18194_A3492	Bcep18194_A3492	ABC sugar transporter, periplasmic ligand	[TP0067-TP0074 (0.6656524)]
COG0457	COG1653	Bcep18194_A5809	Bcep18194_A5809	TPR repeat protein	Bcep18194_B0939	Bcep18194_B0939	ABC sugar transporter, periplasmic ligand	[TP0067-TP0074 (0.6656524)]
COG0457	COG1653	Bcep18194_A4527	Bcep18194_A4527	Cellulose synthase operon C-like protein	Bcep18194_C6933	Bcep18194_C6933	ABC sugar transporter, periplasmic ligand	[TP0067-TP0074 (0.6656524)]
COG0457	COG1653	Bcep18194_C7090	Bcep18194_C7090	hypothetical protein	Bcep18194_A5926	Bcep18194_A5926	ABC sugar transporter, periplasmic ligand	[TP0067-TP0074 (0.6656524)]
COG0457	COG1653	Bcep18194_C7089	Bcep18194_C7089	hypothetical protein	Bcep18194_A4071	Bcep18194_A4071	ABC sugar transporter, periplasmic ligand	[TP0067-TP0074 (0.6656524)]
COG0457	COG1653	Bcep18194_B0701	Bcep18194_B0701	TPR repeat protein	Bcep18194_B0939	Bcep18194_B0939	ABC sugar transporter, periplasmic ligand	[TP0067-TP0074 (0.6656524)]
COG0457	COG1653	Bcep18194_A6129	Bcep18194_A6129	TPR repeat protein	Bcep18194_A5926	Bcep18194_A5926	ABC sugar transporter, periplasmic ligand	[TP0067-TP0074 (0.6656524)]
COG0457	COG1653	Bcep18194_C7090	Bcep18194_C7090	hypothetical protein	Bcep18194_B3065	Bcep18194_B3065	ABC sugar transporter, periplasmic ligand	[TP0067-TP0074 (0.6656524)]
COG0457	COG1653	Bcep18194_C7090	Bcep18194_C7090	hypothetical protein	Bcep18194_B0939	Bcep18194_B0939	ABC sugar transporter, periplasmic ligand	[TP0067-TP0074 (0.6656524)]
COG0457	COG1653	Bcep18194_A4527	Bcep18194_A4527	Cellulose synthase operon C-like protein	Bcep18194_A3492	Bcep18194_A3492	ABC sugar transporter, periplasmic ligand	[TP0067-TP0074 (0.6656524)]
COG0457	COG1653	Bcep18194_B0459	Bcep18194_B0459	hypothetical protein	Bcep18194_B3065	Bcep18194_B3065	ABC sugar transporter, periplasmic ligand	[TP0067-TP0074 (0.6656524)]
COG0457	COG1653	Bcep18194_A6129	Bcep18194_A6129	TPR repeat protein	Bcep18194_B0939	Bcep18194_B0939	ABC sugar transporter, periplasmic ligand	[TP0067-TP0074 (0.6656524)]
COG0457	COG1653	Bcep18194_C7090	Bcep18194_C7090	hypothetical protein	Bcep18194_A4071	Bcep18194_A4071	ABC sugar transporter, periplasmic ligand	[TP0067-TP0074 (0.6656524)]
COG0457	COG1653	Bcep18194_C7089	Bcep18194_C7089	hypothetical protein	Bcep18194_C6933	Bcep18194_C6933	ABC sugar transporter, periplasmic ligand	[TP0067-TP0074 (0.6656524)]
COG1291	COG1684	Bcep18194_A3355	Bcep18194_A3355	flagellar motor protein	Bcep18194_A3219	Bcep18194_A3219	Flagellar biosynthesis protein FliR	[TP0725-TP0716 (0.9601814)]
COG1291	COG1684	Bcep18194_B2790	Bcep18194_B2790	Flagellar motor component-like	Bcep18194_A3219	Bcep18194_A3219	Flagellar biosynthesis protein FliR	[TP0725-TP0716 (0.9601814)]
COG1291	COG1684	Bcep18194_B2359	Bcep18194_B2359	MotA/TolQ/ExbB proton channel	Bcep18194_A3219	Bcep18194_A3219	Flagellar biosynthesis protein FliR	[TP0725-TP0716 (0.9601814)]
COG0222	COG0802	Bcep18194_A3438	rplL	50S ribosomal protein L7/L12	Bcep18194_A5894	Bcep18194_A5894	hypothetical protein	[TP0240-TP0875 (0.8481433)]
COG0495	COG1214	Bcep18194_A3740	leuS	leucyl-tRNA synthetase	Bcep18194_A5354	Bcep18194_A5354	Peptidase M22, glycoprotease	[TP0586-TP0876 (0.5571989)]
COG0192	COG0592	Bcep18194_A6431	metK	S-adenosylmethionine synthetase (EC 2.5.1.6) (Methionine adenosyltransferase) (AdoMet synthetase) (MAT)	Bcep18194_A3183	Bcep18194_A3183	DNA polymerase III subunit beta	[TP0794-TP0002 (0.8412751)]
COG0360	COG0616	Bcep18194_A5174	rpsF	30S ribosomal protein S6	Bcep18194_A4227	Bcep18194_A4227	Peptidase S49	[TP0063-TP0997 (0.6657489)]
COG0125	COG0457	Bcep18194_A5193	Bcep18194_A5193	thymidylate kinase	Bcep18194_B2660	Bcep18194_B2660	hypothetical protein	[TP0354-TP0648 (0.5206915)]
COG0125	COG0457	Bcep18194_A5193	Bcep18194_A5193	thymidylate kinase	Bcep18194_A6129	Bcep18194_A6129	TPR repeat protein	[TP0354-TP0648 (0.5206915)]
COG0125	COG0457	Bcep18194_A5193	Bcep18194_A5193	thymidylate kinase	Bcep18194_C7089	Bcep18194_C7089	hypothetical protein	[TP0354-TP0648 (0.5206915)]
COG0125	COG0457	Bcep18194_A5193	Bcep18194_A5193	thymidylate kinase	Bcep18194_B0459	Bcep18194_B0459	hypothetical protein	[TP0354-TP0648 (0.5206915)]
COG0125	COG0457	Bcep18194_A5193	Bcep18194_A5193	thymidylate kinase	Bcep18194_A4527	Bcep18194_A4527	Cellulose synthase operon C-like protein	[TP0354-TP0648 (0.5206915)]
COG0125	COG0457	Bcep18194_A5193	Bcep18194_A5193	thymidylate kinase	Bcep18194_C7090	Bcep18194_C7090	hypothetical protein	[TP0354-TP0648 (0.5206915)]
COG0125	COG0457	Bcep18194_A5193	Bcep18194_A5193	thymidylate kinase	Bcep18194_A6027	Bcep18194_A6027	TPR repeat protein	[TP0354-TP0648 (0.5206915)]
COG0125	COG0457	Bcep18194_A5193	Bcep18194_A5193	thymidylate kinase	Bcep18194_A5809	Bcep18194_A5809	TPR repeat protein	[TP0354-TP0648 (0.5206915)]
COG0125	COG0457	Bcep18194_A5193	Bcep18194_A5193	thymidylate kinase	Bcep18194_B0701	Bcep18194_B0701	TPR repeat protein	[TP0354-TP0648 (0.5206915)]
COG0860	COG1396	Bcep18194_B0814	Bcep18194_B0814	Cell wall hydrolase/autolysin	Bcep18194_B0803	Bcep18194_B0803	transcriptional regulator, XRE family	[TP0247-TP0461 (0.8100859)]
COG0860	COG1396	Bcep18194_B0814	Bcep18194_B0814	Cell wall hydrolase/autolysin	Bcep18194_A5003	Bcep18194_A5003	transcriptional regulator, XRE family with cupin	[TP0247-TP0461 (0.8100859)]
COG0860	COG1396	Bcep18194_B0814	Bcep18194_B0814	Cell wall hydrolase/autolysin	Bcep18194_A6018	Bcep18194_A6018	transcriptional regulator, XRE family	[TP0247-TP0461 (0.8100859)]
COG0860	COG1396	Bcep18194_A5895	Bcep18194_A5895	N-acetylmuramoyl-L-alanine amidase	Bcep18194_B0114	Bcep18194_B0114	transcriptional regulator, XRE family with cupin	[TP0247-TP0461 (0.8100859)]
COG0860	COG1396	Bcep18194_A5895	Bcep18194_A5895	N-acetylmuramoyl-L-alanine amidase	Bcep18194_C6540	Bcep18194_C6540	transcriptional regulator, XRE family	[TP0247-TP0461 (0.8100859)]
COG0860	COG1396	Bcep18194_A5895	Bcep18194_A5895	N-acetylmuramoyl-L-alanine amidase	Bcep18194_B0324	Bcep18194_B0324	transcriptional regulator, XRE family	[TP0247-TP0461 (0.8100859)]
COG0860	COG1396	Bcep18194_B0814	Bcep18194_B0814	Cell wall hydrolase/autolysin	Bcep18194_B2562	Bcep18194_B2562	transcriptional regulator, XRE family	[TP0247-TP0461 (0.8100859)]
COG0860	COG1396	Bcep18194_B0814	Bcep18194_B0814	Cell wall hydrolase/autolysin	Bcep18194_C6540	Bcep18194_C6540	transcriptional regulator, XRE family	[TP0247-TP0461 (0.8100859)]
COG0860	COG1396	Bcep18194_A5895	Bcep18194_A5895	N-acetylmuramoyl-L-alanine amidase	Bcep18194_B3180	Bcep18194_B3180	transcriptional regulator, XRE family with cupin	[TP0247-TP0461 (0.8100859)]
COG0860	COG1396	Bcep18194_B0814	Bcep18194_B0814	Cell wall hydrolase/autolysin	Bcep18194_A6377	Bcep18194_A6377	transcriptional regulator, XRE family with cupin	[TP0247-TP0461 (0.8100859)]
COG0860	COG1396	Bcep18194_A5895	Bcep18194_A5895	N-acetylmuramoyl-L-alanine amidase	Bcep18194_B0076	Bcep18194_B0076	transcriptional regulator, XRE family with cupin	[TP0247-TP0461 (0.8100859)]
COG0860	COG1396	Bcep18194_B0814	Bcep18194_B0814	Cell wall hydrolase/autolysin	Bcep18194_A6340	Bcep18194_A6340	transcriptional regulator, XRE family with cupin	[TP0247-TP0461 (0.8100859)]
COG0860	COG1396	Bcep18194_A5895	Bcep18194_A5895	N-acetylmuramoyl-L-alanine amidase	Bcep18194_A5755	Bcep18194_A5755	transcriptional regulator, XRE family	[TP0247-TP0461 (0.8100859)]
COG0860	COG1396	Bcep18194_B0814	Bcep18194_B0814	Cell wall hydrolase/autolysin	Bcep18194_B0114	Bcep18194_B0114	transcriptional regulator, XRE family with cupin	[TP0247-TP0461 (0.8100859)]
COG0860	COG1396	Bcep18194_B0814	Bcep18194_B0814	Cell wall hydrolase/autolysin	Bcep18194_B0062	Bcep18194_B0062	transcriptional regulator, XRE family with cupin	[TP0247-TP0461 (0.8100859)]
COG0860	COG1396	Bcep18194_A5895	Bcep18194_A5895	N-acetylmuramoyl-L-alanine amidase	Bcep18194_B0803	Bcep18194_B0803	transcriptional regulator, XRE family	[TP0247-TP0461 (0.8100859)]
COG0860	COG1396	Bcep18194_A5895	Bcep18194_A5895	N-acetylmuramoyl-L-alanine amidase	Bcep18194_B0729	Bcep18194_B0729	transcriptional regulator, XRE family	[TP0247-TP0461 (0.8100859)]
COG0860	COG1396	Bcep18194_B0814	Bcep18194_B0814	Cell wall hydrolase/autolysin	Bcep18194_B2467	Bcep18194_B2467	transcriptional regulator, XRE family	[TP0247-TP0461 (0.8100859)]
COG0860	COG1396	Bcep18194_A5895	Bcep18194_A5895	N-acetylmuramoyl-L-alanine amidase	Bcep18194_B2562	Bcep18194_B2562	transcriptional regulator, XRE family	[TP0247-TP0461 (0.8100859)]
COG0860	COG1396	Bcep18194_B0814	Bcep18194_B0814	Cell wall hydrolase/autolysin	Bcep18194_A5755	Bcep18194_A5755	transcriptional regulator, XRE family	[TP0247-TP0461 (0.8100859)]
COG0860	COG1396	Bcep18194_A5895	Bcep18194_A5895	N-acetylmuramoyl-L-alanine amidase	Bcep18194_B1227	Bcep18194_B1227	transcriptional regulator, XRE family with cupin	[TP0247-TP0461 (0.8100859)]
COG0860	COG1396	Bcep18194_A5895	Bcep18194_A5895	N-acetylmuramoyl-L-alanine amidase	Bcep18194_A3331	Bcep18194_A3331	putative transcriptional regulator, XRE family	[TP0247-TP0461 (0.8100859)]
COG0860	COG1396	Bcep18194_B0814	Bcep18194_B0814	Cell wall hydrolase/autolysin	Bcep18194_B1536	Bcep18194_B1536	transcriptional regulator, XRE family	[TP0247-TP0461 (0.8100859)]
COG0860	COG1396	Bcep18194_B0814	Bcep18194_B0814	Cell wall hydrolase/autolysin	Bcep18194_A4259	Bcep18194_A4259	transcriptional regulator, XRE family	[TP0247-TP0461 (0.8100859)]
COG0860	COG1396	Bcep18194_B0814	Bcep18194_B0814	Cell wall hydrolase/autolysin	Bcep18194_B0324	Bcep18194_B0324	transcriptional regulator, XRE family	[TP0247-TP0461 (0.8100859)]
COG0860	COG1396	Bcep18194_A5895	Bcep18194_A5895	N-acetylmuramoyl-L-alanine amidase	Bcep18194_A6377	Bcep18194_A6377	transcriptional regulator, XRE family with cupin	[TP0247-TP0461 (0.8100859)]
COG0860	COG1396	Bcep18194_A5895	Bcep18194_A5895	N-acetylmuramoyl-L-alanine amidase	Bcep18194_B2467	Bcep18194_B2467	transcriptional regulator, XRE family	[TP0247-TP0461 (0.8100859)]
COG0860	COG1396	Bcep18194_A5895	Bcep18194_A5895	N-acetylmuramoyl-L-alanine amidase	Bcep18194_B1536	Bcep18194_B1536	transcriptional regulator, XRE family	[TP0247-TP0461 (0.8100859)]
COG0860	COG1396	Bcep18194_B0814	Bcep18194_B0814	Cell wall hydrolase/autolysin	Bcep18194_B0076	Bcep18194_B0076	transcriptional regulator, XRE family with cupin	[TP0247-TP0461 (0.8100859)]
COG0860	COG1396	Bcep18194_A5895	Bcep18194_A5895	N-acetylmuramoyl-L-alanine amidase	Bcep18194_A6340	Bcep18194_A6340	transcriptional regulator, XRE family with cupin	[TP0247-TP0461 (0.8100859)]
COG0860	COG1396	Bcep18194_A5895	Bcep18194_A5895	N-acetylmuramoyl-L-alanine amidase	Bcep18194_A4259	Bcep18194_A4259	transcriptional regulator, XRE family	[TP0247-TP0461 (0.8100859)]
COG0860	COG1396	Bcep18194_B0814	Bcep18194_B0814	Cell wall hydrolase/autolysin	Bcep18194_B0729	Bcep18194_B0729	transcriptional regulator, XRE family	[TP0247-TP0461 (0.8100859)]
COG0860	COG1396	Bcep18194_A5895	Bcep18194_A5895	N-acetylmuramoyl-L-alanine amidase	Bcep18194_B0062	Bcep18194_B0062	transcriptional regulator, XRE family with cupin	[TP0247-TP0461 (0.8100859)]
COG0860	COG1396	Bcep18194_B0814	Bcep18194_B0814	Cell wall hydrolase/autolysin	Bcep18194_B3180	Bcep18194_B3180	transcriptional regulator, XRE family with cupin	[TP0247-TP0461 (0.8100859)]
COG0860	COG1396	Bcep18194_A5895	Bcep18194_A5895	N-acetylmuramoyl-L-alanine amidase	Bcep18194_A6018	Bcep18194_A6018	transcriptional regulator, XRE family	[TP0247-TP0461 (0.8100859)]
COG0860	COG1396	Bcep18194_B0814	Bcep18194_B0814	Cell wall hydrolase/autolysin	Bcep18194_A3331	Bcep18194_A3331	putative transcriptional regulator, XRE family	[TP0247-TP0461 (0.8100859)]
COG0860	COG1396	Bcep18194_B0814	Bcep18194_B0814	Cell wall hydrolase/autolysin	Bcep18194_B1227	Bcep18194_B1227	transcriptional regulator, XRE family with cupin	[TP0247-TP0461 (0.8100859)]
COG0860	COG1396	Bcep18194_A5895	Bcep18194_A5895	N-acetylmuramoyl-L-alanine amidase	Bcep18194_A5003	Bcep18194_A5003	transcriptional regulator, XRE family with cupin	[TP0247-TP0461 (0.8100859)]
COG0265	COG0333	Bcep18194_B1097	Bcep18194_B1097	Peptidase S1C, Do	Bcep18194_A4231	rpmF	50S ribosomal protein L32	[TP0773-TP0807 (0.5060325)]
COG0265	COG0333	Bcep18194_A3537	Bcep18194_A3537	Peptidase S1 and S6, chymotrypsin/Hap	Bcep18194_A4231	rpmF	50S ribosomal protein L32	[TP0773-TP0807 (0.5060325)]
COG0265	COG0333	Bcep18194_A5947	Bcep18194_A5947	Peptidase S1C, Do	Bcep18194_A4231	rpmF	50S ribosomal protein L32	[TP0773-TP0807 (0.5060325)]
COG0265	COG0333	Bcep18194_B1333	Bcep18194_B1333	Peptidase S1 and S6, chymotrypsin/Hap	Bcep18194_A4231	rpmF	50S ribosomal protein L32	[TP0773-TP0807 (0.5060325)]
COG0265	COG0333	Bcep18194_A4242	Bcep18194_A4242	Peptidase S1C, Do	Bcep18194_A4231	rpmF	50S ribosomal protein L32	[TP0773-TP0807 (0.5060325)]
COG0802	COG0860	Bcep18194_A5894	Bcep18194_A5894	hypothetical protein	Bcep18194_B0814	Bcep18194_B0814	Cell wall hydrolase/autolysin	[TP0875-TP0247 (0.90700364)]
COG0802	COG0860	Bcep18194_A5894	Bcep18194_A5894	hypothetical protein	Bcep18194_A5895	Bcep18194_A5895	N-acetylmuramoyl-L-alanine amidase	[TP0875-TP0247 (0.90700364)]
COG0495	COG0761	Bcep18194_A3740	leuS	leucyl-tRNA synthetase	Bcep18194_B0106	Bcep18194_B0106	4-hydroxy-3-methylbut-2-enyl diphosphate	[TP0586-TP0547 (0.63095015)]
COG0495	COG0761	Bcep18194_A3740	leuS	leucyl-tRNA synthetase	Bcep18194_A5831	Bcep18194_A5831	4-hydroxy-3-methylbut-2-enyl diphosphate	[TP0586-TP0547 (0.63095015)]
COG1536	COG1677	Bcep18194_A6414	Bcep18194_A6414	flagellar motor protein	Bcep18194_A6412	Bcep18194_A6412	Flagellar hook-basal body complex protein FliE	[TP0026-TP0398 (0.81876683)]
COG0820	COG2812	Bcep18194_A5115	Bcep18194_A5115	hypothetical protein	Bcep18194_A5128	Bcep18194_A5128	DNA polymerase III subunits gamma and tau	[TP0068-TP1005 (0.60435057)]
COG0771	COG1815	Bcep18194_A3643	murD	UDP-N-acetylmuramoyl-L-alanyl-D-glutamate	Bcep18194_A6371	Bcep18194_A6371	Flagellar basal-body rod protein FlgB	[TP0903-TP0396 (0.6336193)]
COG0272	COG1396	Bcep18194_A5334	Bcep18194_A5334	DNA ligase (NAD+)	Bcep18194_B3180	Bcep18194_B3180	transcriptional regulator, XRE family with cupin	[TP0634-TP0461 (0.7134334)]
COG0272	COG1396	Bcep18194_A5334	Bcep18194_A5334	DNA ligase (NAD+)	Bcep18194_B2562	Bcep18194_B2562	transcriptional regulator, XRE family	[TP0634-TP0461 (0.7134334)]
COG0272	COG1396	Bcep18194_A5334	Bcep18194_A5334	DNA ligase (NAD+)	Bcep18194_A6377	Bcep18194_A6377	transcriptional regulator, XRE family with cupin	[TP0634-TP0461 (0.7134334)]
COG0272	COG1396	Bcep18194_A5334	Bcep18194_A5334	DNA ligase (NAD+)	Bcep18194_B2467	Bcep18194_B2467	transcriptional regulator, XRE family	[TP0634-TP0461 (0.7134334)]
COG0272	COG1396	Bcep18194_A5334	Bcep18194_A5334	DNA ligase (NAD+)	Bcep18194_A3331	Bcep18194_A3331	putative transcriptional regulator, XRE family	[TP0634-TP0461 (0.7134334)]
COG0272	COG1396	Bcep18194_A5334	Bcep18194_A5334	DNA ligase (NAD+)	Bcep18194_B1227	Bcep18194_B1227	transcriptional regulator, XRE family with cupin	[TP0634-TP0461 (0.7134334)]
COG0272	COG1396	Bcep18194_A5334	Bcep18194_A5334	DNA ligase (NAD+)	Bcep18194_A6340	Bcep18194_A6340	transcriptional regulator, XRE family with cupin	[TP0634-TP0461 (0.7134334)]
COG0272	COG1396	Bcep18194_A5334	Bcep18194_A5334	DNA ligase (NAD+)	Bcep18194_A6018	Bcep18194_A6018	transcriptional regulator, XRE family	[TP0634-TP0461 (0.7134334)]
COG0272	COG1396	Bcep18194_A5334	Bcep18194_A5334	DNA ligase (NAD+)	Bcep18194_A5003	Bcep18194_A5003	transcriptional regulator, XRE family with cupin	[TP0634-TP0461 (0.7134334)]
COG0272	COG1396	Bcep18194_A5334	Bcep18194_A5334	DNA ligase (NAD+)	Bcep18194_A4259	Bcep18194_A4259	transcriptional regulator, XRE family	[TP0634-TP0461 (0.7134334)]
COG0272	COG1396	Bcep18194_A5334	Bcep18194_A5334	DNA ligase (NAD+)	Bcep18194_B1536	Bcep18194_B1536	transcriptional regulator, XRE family	[TP0634-TP0461 (0.7134334)]
COG0272	COG1396	Bcep18194_A5334	Bcep18194_A5334	DNA ligase (NAD+)	Bcep18194_B0062	Bcep18194_B0062	transcriptional regulator, XRE family with cupin	[TP0634-TP0461 (0.7134334)]
COG0272	COG1396	Bcep18194_A5334	Bcep18194_A5334	DNA ligase (NAD+)	Bcep18194_B0729	Bcep18194_B0729	transcriptional regulator, XRE family	[TP0634-TP0461 (0.7134334)]
COG0272	COG1396	Bcep18194_A5334	Bcep18194_A5334	DNA ligase (NAD+)	Bcep18194_B0114	Bcep18194_B0114	transcriptional regulator, XRE family with cupin	[TP0634-TP0461 (0.7134334)]
COG0272	COG1396	Bcep18194_A5334	Bcep18194_A5334	DNA ligase (NAD+)	Bcep18194_B0076	Bcep18194_B0076	transcriptional regulator, XRE family with cupin	[TP0634-TP0461 (0.7134334)]
COG0272	COG1396	Bcep18194_A5334	Bcep18194_A5334	DNA ligase (NAD+)	Bcep18194_B0803	Bcep18194_B0803	transcriptional regulator, XRE family	[TP0634-TP0461 (0.7134334)]
COG0272	COG1396	Bcep18194_A5334	Bcep18194_A5334	DNA ligase (NAD+)	Bcep18194_B0324	Bcep18194_B0324	transcriptional regulator, XRE family	[TP0634-TP0461 (0.7134334)]
COG0272	COG1396	Bcep18194_A5334	Bcep18194_A5334	DNA ligase (NAD+)	Bcep18194_C6540	Bcep18194_C6540	transcriptional regulator, XRE family	[TP0634-TP0461 (0.7134334)]
COG0272	COG1396	Bcep18194_A5334	Bcep18194_A5334	DNA ligase (NAD+)	Bcep18194_A5755	Bcep18194_A5755	transcriptional regulator, XRE family	[TP0634-TP0461 (0.7134334)]
COG0577	COG0845	Bcep18194_A3400	Bcep18194_A3400	ABC efflux pump, inner membrane subunit	Bcep18194_B2432	Bcep18194_B2432	Secretion protein, HlyD family	[TP0963-TP0965 (0.93032813)]
COG0577	COG0845	Bcep18194_A3401	Bcep18194_A3401	ABC efflux pump, inner membrane subunit	Bcep18194_B1836	Bcep18194_B1836	Multidrug resistance efflux pump-like	[TP0963-TP0965 (0.93032813)]
COG0577	COG0845	Bcep18194_A3400	Bcep18194_A3400	ABC efflux pump, inner membrane subunit	Bcep18194_B1744	Bcep18194_B1744	Secretion protein, HlyD family	[TP0963-TP0965 (0.93032813)]
COG0577	COG0845	Bcep18194_A3400	Bcep18194_A3400	ABC efflux pump, inner membrane subunit	Bcep18194_A5035	Bcep18194_A5035	Secretion protein HlyD family	[TP0963-TP0965 (0.93032813)]
COG0577	COG0845	Bcep18194_A3401	Bcep18194_A3401	ABC efflux pump, inner membrane subunit	Bcep18194_B1193	Bcep18194_B1193	Secretion protein, HlyD family	[TP0963-TP0965 (0.93032813)]
COG0577	COG0845	Bcep18194_A3400	Bcep18194_A3400	ABC efflux pump, inner membrane subunit	Bcep18194_C6607	Bcep18194_C6607	Secretion protein, HlyD family	[TP0963-TP0965 (0.93032813)]
COG0577	COG0845	Bcep18194_A3400	Bcep18194_A3400	ABC efflux pump, inner membrane subunit	Bcep18194_B1004	Bcep18194_B1004	Secretion protein, HlyD family	[TP0963-TP0965 (0.93032813)]
COG0577	COG0845	Bcep18194_B0724	Bcep18194_B0724	hypothetical protein	Bcep18194_B1004	Bcep18194_B1004	Secretion protein, HlyD family	[TP0963-TP0965 (0.93032813)]
COG0577	COG0845	Bcep18194_B0724	Bcep18194_B0724	hypothetical protein	Bcep18194_B1744	Bcep18194_B1744	Secretion protein, HlyD family	[TP0963-TP0965 (0.93032813)]
COG0577	COG0845	Bcep18194_B0724	Bcep18194_B0724	hypothetical protein	Bcep18194_B0295	Bcep18194_B0295	Secretion protein, HlyD family	[TP0963-TP0965 (0.93032813)]
COG0577	COG0845	Bcep18194_B0724	Bcep18194_B0724	hypothetical protein	Bcep18194_A4767	Bcep18194_A4767	Secretion protein HlyD family	[TP0963-TP0965 (0.93032813)]
COG0577	COG0845	Bcep18194_A3401	Bcep18194_A3401	ABC efflux pump, inner membrane subunit	Bcep18194_B1744	Bcep18194_B1744	Secretion protein, HlyD family	[TP0963-TP0965 (0.93032813)]
COG0577	COG0845	Bcep18194_B0724	Bcep18194_B0724	hypothetical protein	Bcep18194_B0725	Bcep18194_B0725	Secretion protein, HlyD family	[TP0963-TP0965 (0.93032813)]
COG0577	COG0845	Bcep18194_A3401	Bcep18194_A3401	ABC efflux pump, inner membrane subunit	Bcep18194_A4306	Bcep18194_A4306	Secretion protein HlyD family	[TP0963-TP0965 (0.93032813)]
COG0577	COG0845	Bcep18194_A3401	Bcep18194_A3401	ABC efflux pump, inner membrane subunit	Bcep18194_A5035	Bcep18194_A5035	Secretion protein HlyD family	[TP0963-TP0965 (0.93032813)]
COG0577	COG0845	Bcep18194_B0724	Bcep18194_B0724	hypothetical protein	Bcep18194_C6607	Bcep18194_C6607	Secretion protein, HlyD family	[TP0963-TP0965 (0.93032813)]
COG0577	COG0845	Bcep18194_A3401	Bcep18194_A3401	ABC efflux pump, inner membrane subunit	Bcep18194_A3403	Bcep18194_A3403	Secretion protein HlyD family	[TP0963-TP0965 (0.93032813)]
COG0577	COG0845	Bcep18194_A3401	Bcep18194_A3401	ABC efflux pump, inner membrane subunit	Bcep18194_A4767	Bcep18194_A4767	Secretion protein HlyD family	[TP0963-TP0965 (0.93032813)]
COG0577	COG0845	Bcep18194_A3401	Bcep18194_A3401	ABC efflux pump, inner membrane subunit	Bcep18194_B2432	Bcep18194_B2432	Secretion protein, HlyD family	[TP0963-TP0965 (0.93032813)]
COG0577	COG0845	Bcep18194_A3400	Bcep18194_A3400	ABC efflux pump, inner membrane subunit	Bcep18194_B0295	Bcep18194_B0295	Secretion protein, HlyD family	[TP0963-TP0965 (0.93032813)]
COG0577	COG0845	Bcep18194_A3400	Bcep18194_A3400	ABC efflux pump, inner membrane subunit	Bcep18194_A4306	Bcep18194_A4306	Secretion protein HlyD family	[TP0963-TP0965 (0.93032813)]
COG0577	COG0845	Bcep18194_A3400	Bcep18194_A3400	ABC efflux pump, inner membrane subunit	Bcep18194_B1727	Bcep18194_B1727	Secretion protein, HlyD family	[TP0963-TP0965 (0.93032813)]
COG0577	COG0845	Bcep18194_A3400	Bcep18194_A3400	ABC efflux pump, inner membrane subunit	Bcep18194_C6825	Bcep18194_C6825	Secretion protein HlyD family	[TP0963-TP0965 (0.93032813)]
COG0577	COG0845	Bcep18194_A3401	Bcep18194_A3401	ABC efflux pump, inner membrane subunit	Bcep18194_B1004	Bcep18194_B1004	Secretion protein, HlyD family	[TP0963-TP0965 (0.93032813)]
COG0577	COG0845	Bcep18194_A3400	Bcep18194_A3400	ABC efflux pump, inner membrane subunit	Bcep18194_A4767	Bcep18194_A4767	Secretion protein HlyD family	[TP0963-TP0965 (0.93032813)]
COG0577	COG0845	Bcep18194_A3400	Bcep18194_A3400	ABC efflux pump, inner membrane subunit	Bcep18194_B1193	Bcep18194_B1193	Secretion protein, HlyD family	[TP0963-TP0965 (0.93032813)]
COG0577	COG0845	Bcep18194_B0724	Bcep18194_B0724	hypothetical protein	Bcep18194_A4306	Bcep18194_A4306	Secretion protein HlyD family	[TP0963-TP0965 (0.93032813)]
COG0577	COG0845	Bcep18194_B0724	Bcep18194_B0724	hypothetical protein	Bcep18194_A5940	Bcep18194_A5940	Secretion protein HlyD family	[TP0963-TP0965 (0.93032813)]
COG0577	COG0845	Bcep18194_B0724	Bcep18194_B0724	hypothetical protein	Bcep18194_A5035	Bcep18194_A5035	Secretion protein HlyD family	[TP0963-TP0965 (0.93032813)]
COG0577	COG0845	Bcep18194_A3400	Bcep18194_A3400	ABC efflux pump, inner membrane subunit	Bcep18194_A3403	Bcep18194_A3403	Secretion protein HlyD family	[TP0963-TP0965 (0.93032813)]
COG0577	COG0845	Bcep18194_A3400	Bcep18194_A3400	ABC efflux pump, inner membrane subunit	Bcep18194_B1836	Bcep18194_B1836	Multidrug resistance efflux pump-like	[TP0963-TP0965 (0.93032813)]
COG0577	COG0845	Bcep18194_A3401	Bcep18194_A3401	ABC efflux pump, inner membrane subunit	Bcep18194_A5940	Bcep18194_A5940	Secretion protein HlyD family	[TP0963-TP0965 (0.93032813)]
COG0577	COG0845	Bcep18194_A3401	Bcep18194_A3401	ABC efflux pump, inner membrane subunit	Bcep18194_C6607	Bcep18194_C6607	Secretion protein, HlyD family	[TP0963-TP0965 (0.93032813)]
COG0577	COG0845	Bcep18194_A3401	Bcep18194_A3401	ABC efflux pump, inner membrane subunit	Bcep18194_B1727	Bcep18194_B1727	Secretion protein, HlyD family	[TP0963-TP0965 (0.93032813)]
COG0577	COG0845	Bcep18194_A3401	Bcep18194_A3401	ABC efflux pump, inner membrane subunit	Bcep18194_C6825	Bcep18194_C6825	Secretion protein HlyD family	[TP0963-TP0965 (0.93032813)]
COG0577	COG0845	Bcep18194_B0724	Bcep18194_B0724	hypothetical protein	Bcep18194_B1727	Bcep18194_B1727	Secretion protein, HlyD family	[TP0963-TP0965 (0.93032813)]
COG0577	COG0845	Bcep18194_A3400	Bcep18194_A3400	ABC efflux pump, inner membrane subunit	Bcep18194_A5940	Bcep18194_A5940	Secretion protein HlyD family	[TP0963-TP0965 (0.93032813)]
COG0577	COG0845	Bcep18194_B0724	Bcep18194_B0724	hypothetical protein	Bcep18194_B2432	Bcep18194_B2432	Secretion protein, HlyD family	[TP0963-TP0965 (0.93032813)]
COG0577	COG0845	Bcep18194_A3401	Bcep18194_A3401	ABC efflux pump, inner membrane subunit	Bcep18194_B0295	Bcep18194_B0295	Secretion protein, HlyD family	[TP0963-TP0965 (0.93032813)]
COG0577	COG0845	Bcep18194_B0724	Bcep18194_B0724	hypothetical protein	Bcep18194_A3403	Bcep18194_A3403	Secretion protein HlyD family	[TP0963-TP0965 (0.93032813)]
COG0577	COG0845	Bcep18194_B0724	Bcep18194_B0724	hypothetical protein	Bcep18194_B1836	Bcep18194_B1836	Multidrug resistance efflux pump-like	[TP0963-TP0965 (0.93032813)]
COG0577	COG0845	Bcep18194_B0724	Bcep18194_B0724	hypothetical protein	Bcep18194_C6825	Bcep18194_C6825	Secretion protein HlyD family	[TP0963-TP0965 (0.93032813)]
COG0577	COG0845	Bcep18194_A3400	Bcep18194_A3400	ABC efflux pump, inner membrane subunit	Bcep18194_B0725	Bcep18194_B0725	Secretion protein, HlyD family	[TP0963-TP0965 (0.93032813)]
COG0577	COG0845	Bcep18194_B0724	Bcep18194_B0724	hypothetical protein	Bcep18194_B1193	Bcep18194_B1193	Secretion protein, HlyD family	[TP0963-TP0965 (0.93032813)]
COG0577	COG0845	Bcep18194_A3401	Bcep18194_A3401	ABC efflux pump, inner membrane subunit	Bcep18194_B0725	Bcep18194_B0725	Secretion protein, HlyD family	[TP0963-TP0965 (0.93032813)]
COG0333	COG1077	Bcep18194_A4231	rpmF	50S ribosomal protein L32	Bcep18194_A6461	Bcep18194_A6461	Cell shape determining protein MreB/Mrl	[TP0807-TP0497 (0.61855906)]
COG0333	COG1077	Bcep18194_A4231	rpmF	50S ribosomal protein L32	Bcep18194_B0756	Bcep18194_B0756	Cell shape determining protein MreB/Mrl	[TP0807-TP0497 (0.61855906)]
COG0234	COG1200	Bcep18194_A3954	Bcep18194_A3954	co-chaperonin GroES	Bcep18194_A3812	Bcep18194_A3812	ATP-dependent DNA helicase RecG	[TP1013-TP0687 (0.84594196)]
COG0234	COG1200	Bcep18194_B2615	Bcep18194_B2615	co-chaperonin GroES	Bcep18194_A3812	Bcep18194_A3812	ATP-dependent DNA helicase RecG	[TP1013-TP0687 (0.84594196)]
COG0084	COG2201	Bcep18194_A5191	Bcep18194_A5191	TatD-related deoxyribonuclease	Bcep18194_B2303	cheB2	Chemotaxis response regulator protein-glutamate methylesterase 2 (EC 3.1.1.61)	[TP0994-TP0631 (0.71912634)]
COG0084	COG2201	Bcep18194_A5191	Bcep18194_A5191	TatD-related deoxyribonuclease	Bcep18194_B2017	cheB1	Chemotaxis response regulator protein-glutamate methylesterase 1 (EC 3.1.1.61)	[TP0994-TP0631 (0.71912634)]
COG0084	COG2201	Bcep18194_A5418	Bcep18194_A5418	TatD-related deoxyribonuclease	Bcep18194_B2303	cheB2	Chemotaxis response regulator protein-glutamate methylesterase 2 (EC 3.1.1.61)	[TP0994-TP0631 (0.71912634)]
COG0084	COG2201	Bcep18194_A5191	Bcep18194_A5191	TatD-related deoxyribonuclease	Bcep18194_A3363	cheB3	Chemotaxis response regulator protein-glutamate methylesterase 3 (EC 3.1.1.61)	[TP0994-TP0631 (0.71912634)]
COG0084	COG2201	Bcep18194_A5418	Bcep18194_A5418	TatD-related deoxyribonuclease	Bcep18194_B2017	cheB1	Chemotaxis response regulator protein-glutamate methylesterase 1 (EC 3.1.1.61)	[TP0994-TP0631 (0.71912634)]
COG0084	COG2201	Bcep18194_A5418	Bcep18194_A5418	TatD-related deoxyribonuclease	Bcep18194_A3363	cheB3	Chemotaxis response regulator protein-glutamate methylesterase 3 (EC 3.1.1.61)	[TP0994-TP0631 (0.71912634)]
COG1121	COG1345	Bcep18194_A5932	Bcep18194_A5932	ABC heavy metal transporter, ATPase subunit	Bcep18194_A3342	Bcep18194_A3342	Flagellar hook-associated protein 2	[TP0035-TP0872 (0.6931363)]
COG1121	COG1345	Bcep18194_A5932	Bcep18194_A5932	ABC heavy metal transporter, ATPase subunit	Bcep18194_C7620	Bcep18194_C7620	Flagellar hook-associated protein 2	[TP0035-TP0872 (0.6931363)]
COG1671	COG2812	Bcep18194_A4809	Bcep18194_A4809	protein of unknown function DUF188	Bcep18194_A5128	Bcep18194_A5128	DNA polymerase III subunits gamma and tau	[TP0845-TP1005 (0.5704539)]
COG0257	COG1253	Bcep18194_A3469	Bcep18194_A3469	50S ribosomal protein L36	Bcep18194_B2245	Bcep18194_B2245	hypothetical protein	[TP0209-TP0027 (0.74441797)]
COG0060	COG0681	Bcep18194_A5844	Bcep18194_A5844	isoleucyl-tRNA synthetase	Bcep18194_A4245	Bcep18194_A4245	Peptidase S26A, signal peptidase I	[TP0452-TP0185 (0.79878455)]
COG1344	COG2236	Bcep18194_A6360	Bcep18194_A6360	Flagellin-like	Bcep18194_A5101	Bcep18194_A5101	Phosphoribosyltransferase	[TP0868-TP0050 (0.7570204)]
COG1344	COG2236	Bcep18194_A3343	Bcep18194_A3343	Flagellin	Bcep18194_A5101	Bcep18194_A5101	Phosphoribosyltransferase	[TP0868-TP0050 (0.7570204)]
COG1344	COG1815	Bcep18194_A6360	Bcep18194_A6360	Flagellin-like	Bcep18194_A6371	Bcep18194_A6371	Flagellar basal-body rod protein FlgB	[TP0870-TP0396 (0.7209834)]
COG1344	COG1815	Bcep18194_A3343	Bcep18194_A3343	Flagellin	Bcep18194_A6371	Bcep18194_A6371	Flagellar basal-body rod protein FlgB	[TP0870-TP0396 (0.7209834)]
COG0242	COG1879	Bcep18194_A5333	Bcep18194_A5333	peptide deformylase	Bcep18194_B0044	Bcep18194_B0044	ABC sugar transporter, periplasmic ligand	[TP0757-TP0684 (0.80039173)]
COG0242	COG1879	Bcep18194_A6478	Bcep18194_A6478	peptide deformylase	Bcep18194_B0884	Bcep18194_B0884	ABC sugar transporter, periplasmic ligand	[TP0757-TP0684 (0.80039173)]
COG0242	COG1879	Bcep18194_A6478	Bcep18194_A6478	peptide deformylase	Bcep18194_A4681	Bcep18194_A4681	ABC sugar transporter, periplasmic ligand	[TP0757-TP0684 (0.80039173)]
COG0242	COG1879	Bcep18194_A6478	Bcep18194_A6478	peptide deformylase	Bcep18194_A4745	Bcep18194_A4745	ABC sugar transporter, periplasmic ligand	[TP0757-TP0684 (0.80039173)]
COG0242	COG1879	Bcep18194_A5333	Bcep18194_A5333	peptide deformylase	Bcep18194_B0884	Bcep18194_B0884	ABC sugar transporter, periplasmic ligand	[TP0757-TP0684 (0.80039173)]
COG0242	COG1879	Bcep18194_A6478	Bcep18194_A6478	peptide deformylase	Bcep18194_A3703	Bcep18194_A3703	ABC sugar transporter, periplasmic ligand	[TP0757-TP0684 (0.80039173)]
COG0242	COG1879	Bcep18194_A5333	Bcep18194_A5333	peptide deformylase	Bcep18194_B1789	Bcep18194_B1789	Periplasmic binding protein/LacI transcriptional	[TP0757-TP0684 (0.80039173)]
COG0242	COG1879	Bcep18194_A5333	Bcep18194_A5333	peptide deformylase	Bcep18194_A4681	Bcep18194_A4681	ABC sugar transporter, periplasmic ligand	[TP0757-TP0684 (0.80039173)]
COG0242	COG1879	Bcep18194_A6478	Bcep18194_A6478	peptide deformylase	Bcep18194_B1789	Bcep18194_B1789	Periplasmic binding protein/LacI transcriptional	[TP0757-TP0684 (0.80039173)]
COG0242	COG1879	Bcep18194_A5333	Bcep18194_A5333	peptide deformylase	Bcep18194_A3703	Bcep18194_A3703	ABC sugar transporter, periplasmic ligand	[TP0757-TP0684 (0.80039173)]
COG0242	COG1879	Bcep18194_A6478	Bcep18194_A6478	peptide deformylase	Bcep18194_A4568	Bcep18194_A4568	ABC sugar transporter, periplasmic ligand	[TP0757-TP0684 (0.80039173)]
COG0242	COG1879	Bcep18194_A5333	Bcep18194_A5333	peptide deformylase	Bcep18194_A4745	Bcep18194_A4745	ABC sugar transporter, periplasmic ligand	[TP0757-TP0684 (0.80039173)]
COG0242	COG1879	Bcep18194_A6478	Bcep18194_A6478	peptide deformylase	Bcep18194_A6011	Bcep18194_A6011	regulatory protein, LacI	[TP0757-TP0684 (0.80039173)]
COG0242	COG1879	Bcep18194_A5333	Bcep18194_A5333	peptide deformylase	Bcep18194_A6011	Bcep18194_A6011	regulatory protein, LacI	[TP0757-TP0684 (0.80039173)]
COG0242	COG1879	Bcep18194_A5333	Bcep18194_A5333	peptide deformylase	Bcep18194_B2371	Bcep18194_B2371	ABC sugar transporter, periplasmic ligand	[TP0757-TP0684 (0.80039173)]
COG0242	COG1879	Bcep18194_A6478	Bcep18194_A6478	peptide deformylase	Bcep18194_B0044	Bcep18194_B0044	ABC sugar transporter, periplasmic ligand	[TP0757-TP0684 (0.80039173)]
COG0242	COG1879	Bcep18194_A6478	Bcep18194_A6478	peptide deformylase	Bcep18194_B2371	Bcep18194_B2371	ABC sugar transporter, periplasmic ligand	[TP0757-TP0684 (0.80039173)]
COG0242	COG1879	Bcep18194_A5333	Bcep18194_A5333	peptide deformylase	Bcep18194_A4568	Bcep18194_A4568	ABC sugar transporter, periplasmic ligand	[TP0757-TP0684 (0.80039173)]
COG0242	COG1879	Bcep18194_A5333	Bcep18194_A5333	peptide deformylase	Bcep18194_B0626	Bcep18194_B0626	ABC sugar transporter, periplasmic ligand	[TP0757-TP0684 (0.80039173)]
COG0242	COG1879	Bcep18194_A6478	Bcep18194_A6478	peptide deformylase	Bcep18194_B0626	Bcep18194_B0626	ABC sugar transporter, periplasmic ligand	[TP0757-TP0684 (0.80039173)]
COG0257	COG1749	Bcep18194_A3469	Bcep18194_A3469	50S ribosomal protein L36	Bcep18194_B2129	Bcep18194_B2129	flagellar hook protein	[TP0209-TP0727 (0.6772987)]
COG0257	COG1749	Bcep18194_A3469	Bcep18194_A3469	50S ribosomal protein L36	Bcep18194_A6368	Bcep18194_A6368	flagellar hook protein	[TP0209-TP0727 (0.6772987)]
COG0652	COG1879	Bcep18194_A5386	Bcep18194_A5386	Peptidylprolyl isomerase	Bcep18194_A4681	Bcep18194_A4681	ABC sugar transporter, periplasmic ligand	[TP0947-TP0684 (0.5775195)]
COG0652	COG1879	Bcep18194_A5386	Bcep18194_A5386	Peptidylprolyl isomerase	Bcep18194_A4568	Bcep18194_A4568	ABC sugar transporter, periplasmic ligand	[TP0947-TP0684 (0.5775195)]
COG0652	COG1879	Bcep18194_A5387	Bcep18194_A5387	Peptidyl-prolyl cis-trans isomerase, cyclophilin	Bcep18194_B2371	Bcep18194_B2371	ABC sugar transporter, periplasmic ligand	[TP0947-TP0684 (0.5775195)]
COG0652	COG1879	Bcep18194_A5387	Bcep18194_A5387	Peptidyl-prolyl cis-trans isomerase, cyclophilin	Bcep18194_A4745	Bcep18194_A4745	ABC sugar transporter, periplasmic ligand	[TP0947-TP0684 (0.5775195)]
COG0652	COG1879	Bcep18194_A5387	Bcep18194_A5387	Peptidyl-prolyl cis-trans isomerase, cyclophilin	Bcep18194_B0044	Bcep18194_B0044	ABC sugar transporter, periplasmic ligand	[TP0947-TP0684 (0.5775195)]
COG0652	COG1879	Bcep18194_A5387	Bcep18194_A5387	Peptidyl-prolyl cis-trans isomerase, cyclophilin	Bcep18194_A6011	Bcep18194_A6011	regulatory protein, LacI	[TP0947-TP0684 (0.5775195)]
COG0652	COG1879	Bcep18194_A5386	Bcep18194_A5386	Peptidylprolyl isomerase	Bcep18194_B0626	Bcep18194_B0626	ABC sugar transporter, periplasmic ligand	[TP0947-TP0684 (0.5775195)]
COG0652	COG1879	Bcep18194_A5386	Bcep18194_A5386	Peptidylprolyl isomerase	Bcep18194_B0044	Bcep18194_B0044	ABC sugar transporter, periplasmic ligand	[TP0947-TP0684 (0.5775195)]
COG0652	COG1879	Bcep18194_A5387	Bcep18194_A5387	Peptidyl-prolyl cis-trans isomerase, cyclophilin	Bcep18194_B1789	Bcep18194_B1789	Periplasmic binding protein/LacI transcriptional	[TP0947-TP0684 (0.5775195)]
COG0652	COG1879	Bcep18194_A5386	Bcep18194_A5386	Peptidylprolyl isomerase	Bcep18194_B0884	Bcep18194_B0884	ABC sugar transporter, periplasmic ligand	[TP0947-TP0684 (0.5775195)]
COG0652	COG1879	Bcep18194_A5387	Bcep18194_A5387	Peptidyl-prolyl cis-trans isomerase, cyclophilin	Bcep18194_A3703	Bcep18194_A3703	ABC sugar transporter, periplasmic ligand	[TP0947-TP0684 (0.5775195)]
COG0652	COG1879	Bcep18194_A5387	Bcep18194_A5387	Peptidyl-prolyl cis-trans isomerase, cyclophilin	Bcep18194_B0626	Bcep18194_B0626	ABC sugar transporter, periplasmic ligand	[TP0947-TP0684 (0.5775195)]
COG0652	COG1879	Bcep18194_A5387	Bcep18194_A5387	Peptidyl-prolyl cis-trans isomerase, cyclophilin	Bcep18194_B0884	Bcep18194_B0884	ABC sugar transporter, periplasmic ligand	[TP0947-TP0684 (0.5775195)]
COG0652	COG1879	Bcep18194_A5386	Bcep18194_A5386	Peptidylprolyl isomerase	Bcep18194_A6011	Bcep18194_A6011	regulatory protein, LacI	[TP0947-TP0684 (0.5775195)]
COG0652	COG1879	Bcep18194_A5386	Bcep18194_A5386	Peptidylprolyl isomerase	Bcep18194_A3703	Bcep18194_A3703	ABC sugar transporter, periplasmic ligand	[TP0947-TP0684 (0.5775195)]
COG0652	COG1879	Bcep18194_A5386	Bcep18194_A5386	Peptidylprolyl isomerase	Bcep18194_B2371	Bcep18194_B2371	ABC sugar transporter, periplasmic ligand	[TP0947-TP0684 (0.5775195)]
COG0652	COG1879	Bcep18194_A5386	Bcep18194_A5386	Peptidylprolyl isomerase	Bcep18194_A4745	Bcep18194_A4745	ABC sugar transporter, periplasmic ligand	[TP0947-TP0684 (0.5775195)]
COG0652	COG1879	Bcep18194_A5387	Bcep18194_A5387	Peptidyl-prolyl cis-trans isomerase, cyclophilin	Bcep18194_A4568	Bcep18194_A4568	ABC sugar transporter, periplasmic ligand	[TP0947-TP0684 (0.5775195)]
COG0652	COG1879	Bcep18194_A5387	Bcep18194_A5387	Peptidyl-prolyl cis-trans isomerase, cyclophilin	Bcep18194_A4681	Bcep18194_A4681	ABC sugar transporter, periplasmic ligand	[TP0947-TP0684 (0.5775195)]
COG0652	COG1879	Bcep18194_A5386	Bcep18194_A5386	Peptidylprolyl isomerase	Bcep18194_B1789	Bcep18194_B1789	Periplasmic binding protein/LacI transcriptional	[TP0947-TP0684 (0.5775195)]
COG1352	COG1815	Bcep18194_B2306	Bcep18194_B2306	MCP methyltransferase, CheR-type	Bcep18194_A6371	Bcep18194_A6371	Flagellar basal-body rod protein FlgB	[TP0630-TP0396 (0.7590469)]
COG1352	COG1815	Bcep18194_A3361	Bcep18194_A3361	MCP methyltransferase, CheR-type	Bcep18194_A6371	Bcep18194_A6371	Flagellar basal-body rod protein FlgB	[TP0630-TP0396 (0.7590469)]
COG0459	COG2236	Bcep18194_A3955	groEL	chaperonin GroEL	Bcep18194_A5101	Bcep18194_A5101	Phosphoribosyltransferase	[TP0030-TP0050 (0.733236)]
COG0459	COG2236	Bcep18194_B2616	Bcep18194_B2616	Chaperonin Cpn60/GroEL	Bcep18194_A5101	Bcep18194_A5101	Phosphoribosyltransferase	[TP0030-TP0050 (0.733236)]
COG1352	COG1595	Bcep18194_A3361	Bcep18194_A3361	MCP methyltransferase, CheR-type	Bcep18194_A4502	Bcep18194_A4502	sigma-24 (FecI-like)	[TP0630-TP0092 (0.6191048)]
COG1352	COG1595	Bcep18194_B2306	Bcep18194_B2306	MCP methyltransferase, CheR-type	Bcep18194_C6640	Bcep18194_C6640	sigma-24 (FecI-like)	[TP0630-TP0092 (0.6191048)]
COG1352	COG1595	Bcep18194_B2306	Bcep18194_B2306	MCP methyltransferase, CheR-type	Bcep18194_A4778	Bcep18194_A4778	RNA polymerase sigma-70 factor	[TP0630-TP0092 (0.6191048)]
COG1352	COG1595	Bcep18194_B2306	Bcep18194_B2306	MCP methyltransferase, CheR-type	Bcep18194_B0008	Bcep18194_B0008	RNA polymerase sigma-70 factor	[TP0630-TP0092 (0.6191048)]
COG1352	COG1595	Bcep18194_A3361	Bcep18194_A3361	MCP methyltransferase, CheR-type	Bcep18194_C6640	Bcep18194_C6640	sigma-24 (FecI-like)	[TP0630-TP0092 (0.6191048)]
COG1352	COG1595	Bcep18194_A3361	Bcep18194_A3361	MCP methyltransferase, CheR-type	Bcep18194_A5453	Bcep18194_A5453	sigma-24 (FecI-like)	[TP0630-TP0092 (0.6191048)]
COG1352	COG1595	Bcep18194_A3361	Bcep18194_A3361	MCP methyltransferase, CheR-type	Bcep18194_A3204	Bcep18194_A3204	RNA polymerase sigma-70 factor	[TP0630-TP0092 (0.6191048)]
COG1352	COG1595	Bcep18194_A3361	Bcep18194_A3361	MCP methyltransferase, CheR-type	Bcep18194_A3197	Bcep18194_A3197	sigma-24 (FecI-like)	[TP0630-TP0092 (0.6191048)]
COG1352	COG1595	Bcep18194_B2306	Bcep18194_B2306	MCP methyltransferase, CheR-type	Bcep18194_A3943	Bcep18194_A3943	sigma-24 (FecI-like)	[TP0630-TP0092 (0.6191048)]
COG1352	COG1595	Bcep18194_B2306	Bcep18194_B2306	MCP methyltransferase, CheR-type	Bcep18194_A4239	Bcep18194_A4239	RNA polymerase sigma-70 factor	[TP0630-TP0092 (0.6191048)]
COG1352	COG1595	Bcep18194_A3361	Bcep18194_A3361	MCP methyltransferase, CheR-type	Bcep18194_C6588	Bcep18194_C6588	sigma-24 (FecI-like)	[TP0630-TP0092 (0.6191048)]
COG1352	COG1595	Bcep18194_A3361	Bcep18194_A3361	MCP methyltransferase, CheR-type	Bcep18194_A3943	Bcep18194_A3943	sigma-24 (FecI-like)	[TP0630-TP0092 (0.6191048)]
COG1352	COG1595	Bcep18194_B2306	Bcep18194_B2306	MCP methyltransferase, CheR-type	Bcep18194_A3197	Bcep18194_A3197	sigma-24 (FecI-like)	[TP0630-TP0092 (0.6191048)]
COG1352	COG1595	Bcep18194_B2306	Bcep18194_B2306	MCP methyltransferase, CheR-type	Bcep18194_A5176	Bcep18194_A5176	RNA polymerase sigma-70 factor	[TP0630-TP0092 (0.6191048)]
COG1352	COG1595	Bcep18194_A3361	Bcep18194_A3361	MCP methyltransferase, CheR-type	Bcep18194_B1379	Bcep18194_B1379	RNA polymerase sigma-70 factor	[TP0630-TP0092 (0.6191048)]
COG1352	COG1595	Bcep18194_A3361	Bcep18194_A3361	MCP methyltransferase, CheR-type	Bcep18194_B0008	Bcep18194_B0008	RNA polymerase sigma-70 factor	[TP0630-TP0092 (0.6191048)]
COG1352	COG1595	Bcep18194_B2306	Bcep18194_B2306	MCP methyltransferase, CheR-type	Bcep18194_C6588	Bcep18194_C6588	sigma-24 (FecI-like)	[TP0630-TP0092 (0.6191048)]
COG1352	COG1595	Bcep18194_B2306	Bcep18194_B2306	MCP methyltransferase, CheR-type	Bcep18194_A3204	Bcep18194_A3204	RNA polymerase sigma-70 factor	[TP0630-TP0092 (0.6191048)]
COG1352	COG1595	Bcep18194_A3361	Bcep18194_A3361	MCP methyltransferase, CheR-type	Bcep18194_A4778	Bcep18194_A4778	RNA polymerase sigma-70 factor	[TP0630-TP0092 (0.6191048)]
COG1352	COG1595	Bcep18194_A3361	Bcep18194_A3361	MCP methyltransferase, CheR-type	Bcep18194_A5593	Bcep18194_A5593	RNA polymerase sigma-70 factor	[TP0630-TP0092 (0.6191048)]
COG1352	COG1595	Bcep18194_B2306	Bcep18194_B2306	MCP methyltransferase, CheR-type	Bcep18194_A5453	Bcep18194_A5453	sigma-24 (FecI-like)	[TP0630-TP0092 (0.6191048)]
COG1352	COG1595	Bcep18194_B2306	Bcep18194_B2306	MCP methyltransferase, CheR-type	Bcep18194_B0094	Bcep18194_B0094	sigma-24 (FecI-like)	[TP0630-TP0092 (0.6191048)]
COG1352	COG1595	Bcep18194_B2306	Bcep18194_B2306	MCP methyltransferase, CheR-type	Bcep18194_B1076	Bcep18194_B1076	sigma-24 (FecI-like)	[TP0630-TP0092 (0.6191048)]
COG1352	COG1595	Bcep18194_A3361	Bcep18194_A3361	MCP methyltransferase, CheR-type	Bcep18194_A5176	Bcep18194_A5176	RNA polymerase sigma-70 factor	[TP0630-TP0092 (0.6191048)]
COG1352	COG1595	Bcep18194_B2306	Bcep18194_B2306	MCP methyltransferase, CheR-type	Bcep18194_B1379	Bcep18194_B1379	RNA polymerase sigma-70 factor	[TP0630-TP0092 (0.6191048)]
COG1352	COG1595	Bcep18194_A3361	Bcep18194_A3361	MCP methyltransferase, CheR-type	Bcep18194_B1076	Bcep18194_B1076	sigma-24 (FecI-like)	[TP0630-TP0092 (0.6191048)]
COG1352	COG1595	Bcep18194_A3361	Bcep18194_A3361	MCP methyltransferase, CheR-type	Bcep18194_B0094	Bcep18194_B0094	sigma-24 (FecI-like)	[TP0630-TP0092 (0.6191048)]
COG1352	COG1595	Bcep18194_A3361	Bcep18194_A3361	MCP methyltransferase, CheR-type	Bcep18194_A4239	Bcep18194_A4239	RNA polymerase sigma-70 factor	[TP0630-TP0092 (0.6191048)]
COG1352	COG1595	Bcep18194_B2306	Bcep18194_B2306	MCP methyltransferase, CheR-type	Bcep18194_A4502	Bcep18194_A4502	sigma-24 (FecI-like)	[TP0630-TP0092 (0.6191048)]
COG1352	COG1595	Bcep18194_B2306	Bcep18194_B2306	MCP methyltransferase, CheR-type	Bcep18194_A5593	Bcep18194_A5593	RNA polymerase sigma-70 factor	[TP0630-TP0092 (0.6191048)]
COG1558	COG1776	Bcep18194_A6370	Bcep18194_A6370	flagellar basal body rod protein	Bcep18194_B0013	Bcep18194_B0013	CheC, inhibitor of MCP methylation	[TP0397-TP0720 (0.6910892)]
COG1344	COG4786	Bcep18194_A6360	Bcep18194_A6360	Flagellin-like	Bcep18194_A6366	Bcep18194_A6366	hypothetical protein	[TP0792-TP0961 (0.7009321), TP0659-TP0961 (0.6018447)]
COG1344	COG4786	Bcep18194_A3343	Bcep18194_A3343	Flagellin	Bcep18194_A6366	Bcep18194_A6366	hypothetical protein	[TP0792-TP0961 (0.7009321), TP0659-TP0961 (0.6018447)]
COG0593	COG1077	Bcep18194_A3847	Bcep18194_A3847	hypothetical protein	Bcep18194_B0756	Bcep18194_B0756	Cell shape determining protein MreB/Mrl	[TP0001-TP0497 (0.678435)]
COG0593	COG1077	Bcep18194_A3182	dnaA	chromosomal replication initiation protein	Bcep18194_B0756	Bcep18194_B0756	Cell shape determining protein MreB/Mrl	[TP0001-TP0497 (0.678435)]
COG0593	COG1077	Bcep18194_A3182	dnaA	chromosomal replication initiation protein	Bcep18194_A6461	Bcep18194_A6461	Cell shape determining protein MreB/Mrl	[TP0001-TP0497 (0.678435)]
COG0593	COG1077	Bcep18194_A3847	Bcep18194_A3847	hypothetical protein	Bcep18194_A6461	Bcep18194_A6461	Cell shape determining protein MreB/Mrl	[TP0001-TP0497 (0.678435)]
COG0249	COG0357	Bcep18194_A5394	mutS	DNA mismatch repair protein mutS	Bcep18194_A3276	Bcep18194_A3276	Glucose inhibited division protein	[TP0328-TP0946 (0.7367136)]
COG0658	COG1187	Bcep18194_A5417	Bcep18194_A5417	DNA internalization-related competence protein	Bcep18194_A5819	Bcep18194_A5819	Pseudouridine synthase, Rsu	[TP0336-TP0459 (0.6079956)]
COG0658	COG1187	Bcep18194_A5417	Bcep18194_A5417	DNA internalization-related competence protein	Bcep18194_A4638	Bcep18194_A4638	Pseudouridine synthase, Rsu	[TP0336-TP0459 (0.6079956)]
COG0658	COG1187	Bcep18194_A5417	Bcep18194_A5417	DNA internalization-related competence protein	Bcep18194_A5857	Bcep18194_A5857	Pseudouridine synthase, Rsu	[TP0336-TP0459 (0.6079956)]
COG0465	COG0465	Bcep18194_A4439	Bcep18194_A4439	Peptidase M41, FtsH	Bcep18194_A4439	Bcep18194_A4439	Peptidase M41, FtsH	[TP0330-TP0330 (0.73856413)]
COG0465	COG0465	Bcep18194_B1520	Bcep18194_B1520	Peptidase M41, FtsH	Bcep18194_B1520	Bcep18194_B1520	Peptidase M41, FtsH	[TP0330-TP0330 (0.73856413)]
COG0465	COG0465	Bcep18194_B1520	Bcep18194_B1520	Peptidase M41, FtsH	Bcep18194_A4439	Bcep18194_A4439	Peptidase M41, FtsH	[TP0330-TP0330 (0.73856413)]
COG0465	COG0465	Bcep18194_A4439	Bcep18194_A4439	Peptidase M41, FtsH	Bcep18194_B1520	Bcep18194_B1520	Peptidase M41, FtsH	[TP0330-TP0330 (0.73856413)]
COG1558	COG1792	Bcep18194_A6370	Bcep18194_A6370	flagellar basal body rod protein	Bcep18194_A6462	Bcep18194_A6462	Rod shape-determining protein MreC, subtype	[TP0397-TP0498 (0.58822864)]
COG0817	COG1558	Bcep18194_A3776	ruvC	Crossover junction endodeoxyribonuclease ruvC (EC 3.1.22.4) (Holliday junction nuclease ruvC) (Holliday junction resolvase ruvC)	Bcep18194_A6370	Bcep18194_A6370	flagellar basal body rod protein	[TP0517-TP0397 (0.53212774)]
COG0592	COG1344	Bcep18194_A3183	Bcep18194_A3183	DNA polymerase III subunit beta	Bcep18194_A3343	Bcep18194_A3343	Flagellin	[TP0002-TP0659 (0.6618167)]
COG0592	COG1344	Bcep18194_A3183	Bcep18194_A3183	DNA polymerase III subunit beta	Bcep18194_A6360	Bcep18194_A6360	Flagellin-like	[TP0002-TP0659 (0.6618167)]
COG0860	COG1192	Bcep18194_A5895	Bcep18194_A5895	N-acetylmuramoyl-L-alanine amidase	Bcep18194_A3277	Bcep18194_A3277	Cobyrinic acid a,c-diamide synthase	[TP0247-TP0272 (0.7527567)]
COG0860	COG1192	Bcep18194_A5895	Bcep18194_A5895	N-acetylmuramoyl-L-alanine amidase	Bcep18194_B0005	Bcep18194_B0005	Cobyrinic acid a,c-diamide synthase	[TP0247-TP0272 (0.7527567)]
COG0860	COG1192	Bcep18194_B0814	Bcep18194_B0814	Cell wall hydrolase/autolysin	Bcep18194_A5775	Bcep18194_A5775	Cobyrinic acid a,c-diamide synthase	[TP0247-TP0272 (0.7527567)]
COG0860	COG1192	Bcep18194_B0814	Bcep18194_B0814	Cell wall hydrolase/autolysin	Bcep18194_C7737	Bcep18194_C7737	Cobyrinic acid a,c-diamide synthase	[TP0247-TP0272 (0.7527567)]
COG0860	COG1192	Bcep18194_B0814	Bcep18194_B0814	Cell wall hydrolase/autolysin	Bcep18194_A3277	Bcep18194_A3277	Cobyrinic acid a,c-diamide synthase	[TP0247-TP0272 (0.7527567)]
COG0860	COG1192	Bcep18194_A5895	Bcep18194_A5895	N-acetylmuramoyl-L-alanine amidase	Bcep18194_A6104	Bcep18194_A6104	Cobyrinic acid a,c-diamide synthase	[TP0247-TP0272 (0.7527567)]
COG0860	COG1192	Bcep18194_A5895	Bcep18194_A5895	N-acetylmuramoyl-L-alanine amidase	Bcep18194_C7737	Bcep18194_C7737	Cobyrinic acid a,c-diamide synthase	[TP0247-TP0272 (0.7527567)]
COG0860	COG1192	Bcep18194_A5895	Bcep18194_A5895	N-acetylmuramoyl-L-alanine amidase	Bcep18194_A5775	Bcep18194_A5775	Cobyrinic acid a,c-diamide synthase	[TP0247-TP0272 (0.7527567)]
COG0860	COG1192	Bcep18194_B0814	Bcep18194_B0814	Cell wall hydrolase/autolysin	Bcep18194_A6104	Bcep18194_A6104	Cobyrinic acid a,c-diamide synthase	[TP0247-TP0272 (0.7527567)]
COG0860	COG1192	Bcep18194_B0814	Bcep18194_B0814	Cell wall hydrolase/autolysin	Bcep18194_B0005	Bcep18194_B0005	Cobyrinic acid a,c-diamide synthase	[TP0247-TP0272 (0.7527567)]
COG0242	COG0272	Bcep18194_A6478	Bcep18194_A6478	peptide deformylase	Bcep18194_A5334	Bcep18194_A5334	DNA ligase (NAD+)	[TP0757-TP0634 (0.68197167)]
COG0242	COG0272	Bcep18194_A5333	Bcep18194_A5333	peptide deformylase	Bcep18194_A5334	Bcep18194_A5334	DNA ligase (NAD+)	[TP0757-TP0634 (0.68197167)]
COG0265	COG0817	Bcep18194_A3537	Bcep18194_A3537	Peptidase S1 and S6, chymotrypsin/Hap	Bcep18194_A3776	ruvC	Crossover junction endodeoxyribonuclease ruvC (EC 3.1.22.4) (Holliday junction nuclease ruvC) (Holliday junction resolvase ruvC)	[TP0773-TP0517 (0.5118523)]
COG0265	COG0817	Bcep18194_B1097	Bcep18194_B1097	Peptidase S1C, Do	Bcep18194_A3776	ruvC	Crossover junction endodeoxyribonuclease ruvC (EC 3.1.22.4) (Holliday junction nuclease ruvC) (Holliday junction resolvase ruvC)	[TP0773-TP0517 (0.5118523)]
COG0265	COG0817	Bcep18194_B1333	Bcep18194_B1333	Peptidase S1 and S6, chymotrypsin/Hap	Bcep18194_A3776	ruvC	Crossover junction endodeoxyribonuclease ruvC (EC 3.1.22.4) (Holliday junction nuclease ruvC) (Holliday junction resolvase ruvC)	[TP0773-TP0517 (0.5118523)]
COG0265	COG0817	Bcep18194_A4242	Bcep18194_A4242	Peptidase S1C, Do	Bcep18194_A3776	ruvC	Crossover junction endodeoxyribonuclease ruvC (EC 3.1.22.4) (Holliday junction nuclease ruvC) (Holliday junction resolvase ruvC)	[TP0773-TP0517 (0.5118523)]
COG0265	COG0817	Bcep18194_A5947	Bcep18194_A5947	Peptidase S1C, Do	Bcep18194_A3776	ruvC	Crossover junction endodeoxyribonuclease ruvC (EC 3.1.22.4) (Holliday junction nuclease ruvC) (Holliday junction resolvase ruvC)	[TP0773-TP0517 (0.5118523)]
COG0187	COG0358	Bcep18194_A3184	Bcep18194_A3184	DNA gyrase subunit B	Bcep18194_B2205	Bcep18194_B2205	DNA primase	[TP1006-TP0492 (0.55112576)]
COG0187	COG0358	Bcep18194_A5699	Bcep18194_A5699	DNA topoisomerase IV subunit B	Bcep18194_B2205	Bcep18194_B2205	DNA primase	[TP1006-TP0492 (0.55112576)]
COG1154	COG2812	Bcep18194_B2211	Bcep18194_B2211	1-deoxy-D-xylulose-5-phosphate synthase	Bcep18194_A5128	Bcep18194_A5128	DNA polymerase III subunits gamma and tau	[TP0824-TP1005 (0.68180764)]
COG0237	COG0552	Bcep18194_A3660	coaE	Dephospho-CoA kinase (EC 2.7.1.24) (Dephosphocoenzyme A kinase)	Bcep18194_A6139	Bcep18194_A6139	Cell division transporter substrate-binding	[TP0296-TP0578 (0.7885255)]
COG0080	COG0265	Bcep18194_A3435	rplK	50S ribosomal protein L11	Bcep18194_A3537	Bcep18194_A3537	Peptidase S1 and S6, chymotrypsin/Hap	[TP0237-TP0773 (0.6164146)]
COG0080	COG0265	Bcep18194_A3435	rplK	50S ribosomal protein L11	Bcep18194_B1333	Bcep18194_B1333	Peptidase S1 and S6, chymotrypsin/Hap	[TP0237-TP0773 (0.6164146)]
COG0080	COG0265	Bcep18194_A3435	rplK	50S ribosomal protein L11	Bcep18194_A4242	Bcep18194_A4242	Peptidase S1C, Do	[TP0237-TP0773 (0.6164146)]
COG0080	COG0265	Bcep18194_A3435	rplK	50S ribosomal protein L11	Bcep18194_B1097	Bcep18194_B1097	Peptidase S1C, Do	[TP0237-TP0773 (0.6164146)]
COG0080	COG0265	Bcep18194_A3435	rplK	50S ribosomal protein L11	Bcep18194_A5947	Bcep18194_A5947	Peptidase S1C, Do	[TP0237-TP0773 (0.6164146)]
COG2812	COG2812	Bcep18194_A5128	Bcep18194_A5128	DNA polymerase III subunits gamma and tau	Bcep18194_A5128	Bcep18194_A5128	DNA polymerase III subunits gamma and tau	[TP1005-TP1005 (0.52391654)]
COG0223	COG0234	Bcep18194_A5162	Bcep18194_A5162	hypothetical protein	Bcep18194_B2615	Bcep18194_B2615	co-chaperonin GroES	[TP0756-TP1013 (0.64276713)]
COG0223	COG0234	Bcep18194_A6477	Bcep18194_A6477	methionyl-tRNA formyltransferase	Bcep18194_B2615	Bcep18194_B2615	co-chaperonin GroES	[TP0756-TP1013 (0.64276713)]
COG0223	COG0234	Bcep18194_A5162	Bcep18194_A5162	hypothetical protein	Bcep18194_A3954	Bcep18194_A3954	co-chaperonin GroES	[TP0756-TP1013 (0.64276713)]
COG0223	COG0234	Bcep18194_A6477	Bcep18194_A6477	methionyl-tRNA formyltransferase	Bcep18194_A3954	Bcep18194_A3954	co-chaperonin GroES	[TP0756-TP1013 (0.64276713)]
COG0036	COG1653	Bcep18194_A3623	Bcep18194_A3623	ribulose-phosphate 3-epimerase	Bcep18194_B0939	Bcep18194_B0939	ABC sugar transporter, periplasmic ligand	[TP0945-TP0074 (0.654426)]
COG0036	COG1653	Bcep18194_A3623	Bcep18194_A3623	ribulose-phosphate 3-epimerase	Bcep18194_A3492	Bcep18194_A3492	ABC sugar transporter, periplasmic ligand	[TP0945-TP0074 (0.654426)]
COG0036	COG1653	Bcep18194_A3623	Bcep18194_A3623	ribulose-phosphate 3-epimerase	Bcep18194_B3065	Bcep18194_B3065	ABC sugar transporter, periplasmic ligand	[TP0945-TP0074 (0.654426)]
COG0036	COG1653	Bcep18194_A3623	Bcep18194_A3623	ribulose-phosphate 3-epimerase	Bcep18194_A4071	Bcep18194_A4071	ABC sugar transporter, periplasmic ligand	[TP0945-TP0074 (0.654426)]
COG0036	COG1653	Bcep18194_A3623	Bcep18194_A3623	ribulose-phosphate 3-epimerase	Bcep18194_C6933	Bcep18194_C6933	ABC sugar transporter, periplasmic ligand	[TP0945-TP0074 (0.654426)]
COG0036	COG1653	Bcep18194_A3623	Bcep18194_A3623	ribulose-phosphate 3-epimerase	Bcep18194_A5926	Bcep18194_A5926	ABC sugar transporter, periplasmic ligand	[TP0945-TP0074 (0.654426)]
COG0357	COG0459	Bcep18194_A3276	Bcep18194_A3276	Glucose inhibited division protein	Bcep18194_A3955	groEL	chaperonin GroEL	[TP0946-TP0030 (0.68326145)]
COG0357	COG0459	Bcep18194_A3276	Bcep18194_A3276	Glucose inhibited division protein	Bcep18194_B2616	Bcep18194_B2616	Chaperonin Cpn60/GroEL	[TP0946-TP0030 (0.68326145)]
COG0664	COG1074	Bcep18194_B1802	Bcep18194_B1802	putative transcriptional regulator, Crp/Fnr	Bcep18194_A4323	Bcep18194_A4323	Exodeoxyribonuclease V, beta subunit	[TP0089-TP0898 (0.8304331)]
COG0664	COG1074	Bcep18194_A5872	Bcep18194_A5872	transcriptional regulator, Crp/Fnr family	Bcep18194_A4323	Bcep18194_A4323	Exodeoxyribonuclease V, beta subunit	[TP0089-TP0898 (0.8304331)]
COG0664	COG1074	Bcep18194_B1803	Bcep18194_B1803	cyclic nucleotide-binding domain (cNMP-BD)	Bcep18194_A4323	Bcep18194_A4323	Exodeoxyribonuclease V, beta subunit	[TP0089-TP0898 (0.8304331)]
COG0664	COG1074	Bcep18194_B3138	Bcep18194_B3138	transcriptional regulator, Crp/Fnr family	Bcep18194_A4323	Bcep18194_A4323	Exodeoxyribonuclease V, beta subunit	[TP0089-TP0898 (0.8304331)]
COG0664	COG1074	Bcep18194_B1725	Bcep18194_B1725	cyclic nucleotide-binding domain (cNMP-BD)	Bcep18194_A4323	Bcep18194_A4323	Exodeoxyribonuclease V, beta subunit	[TP0089-TP0898 (0.8304331)]
COG0664	COG1074	Bcep18194_B1665	Bcep18194_B1665	transcriptional regulator, Crp/Fnr family	Bcep18194_A4323	Bcep18194_A4323	Exodeoxyribonuclease V, beta subunit	[TP0089-TP0898 (0.8304331)]
COG0223	COG0242	Bcep18194_A6477	Bcep18194_A6477	methionyl-tRNA formyltransferase	Bcep18194_A5333	Bcep18194_A5333	peptide deformylase	[TP0756-TP0757 (0.8300303)]
COG0223	COG0242	Bcep18194_A5162	Bcep18194_A5162	hypothetical protein	Bcep18194_A6478	Bcep18194_A6478	peptide deformylase	[TP0756-TP0757 (0.8300303)]
COG0223	COG0242	Bcep18194_A6477	Bcep18194_A6477	methionyl-tRNA formyltransferase	Bcep18194_A6478	Bcep18194_A6478	peptide deformylase	[TP0756-TP0757 (0.8300303)]
COG0223	COG0242	Bcep18194_A5162	Bcep18194_A5162	hypothetical protein	Bcep18194_A5333	Bcep18194_A5333	peptide deformylase	[TP0756-TP0757 (0.8300303)]
COG0233	COG0359	Bcep18194_A5326	frr	ribosome releasing factor	Bcep18194_A5171	rplI	50S ribosomal protein L9	[TP0604-TP0060 (0.5105792)]
COG0012	COG0457	Bcep18194_A3611	Bcep18194_A3611	GTP-binding protein, HSR1-related	Bcep18194_A5809	Bcep18194_A5809	TPR repeat protein	[TP0124-TP0067 (0.81355333)]
COG0012	COG0457	Bcep18194_A3611	Bcep18194_A3611	GTP-binding protein, HSR1-related	Bcep18194_A4527	Bcep18194_A4527	Cellulose synthase operon C-like protein	[TP0124-TP0067 (0.81355333)]
COG0012	COG0457	Bcep18194_A3611	Bcep18194_A3611	GTP-binding protein, HSR1-related	Bcep18194_B0459	Bcep18194_B0459	hypothetical protein	[TP0124-TP0067 (0.81355333)]
COG0012	COG0457	Bcep18194_A3611	Bcep18194_A3611	GTP-binding protein, HSR1-related	Bcep18194_B0701	Bcep18194_B0701	TPR repeat protein	[TP0124-TP0067 (0.81355333)]
COG0012	COG0457	Bcep18194_A3611	Bcep18194_A3611	GTP-binding protein, HSR1-related	Bcep18194_B2660	Bcep18194_B2660	hypothetical protein	[TP0124-TP0067 (0.81355333)]
COG0012	COG0457	Bcep18194_A3611	Bcep18194_A3611	GTP-binding protein, HSR1-related	Bcep18194_A6129	Bcep18194_A6129	TPR repeat protein	[TP0124-TP0067 (0.81355333)]
COG0012	COG0457	Bcep18194_A3611	Bcep18194_A3611	GTP-binding protein, HSR1-related	Bcep18194_A6027	Bcep18194_A6027	TPR repeat protein	[TP0124-TP0067 (0.81355333)]
COG0012	COG0457	Bcep18194_A3611	Bcep18194_A3611	GTP-binding protein, HSR1-related	Bcep18194_C7089	Bcep18194_C7089	hypothetical protein	[TP0124-TP0067 (0.81355333)]
COG0012	COG0457	Bcep18194_A3611	Bcep18194_A3611	GTP-binding protein, HSR1-related	Bcep18194_C7090	Bcep18194_C7090	hypothetical protein	[TP0124-TP0067 (0.81355333)]
COG0265	COG0492	Bcep18194_A5947	Bcep18194_A5947	Peptidase S1C, Do	Bcep18194_A4965	Bcep18194_A4965	FAD-dependent pyridine nucleotide-disulphide	[TP0773-TP0814 (0.6926654)]
COG0265	COG0492	Bcep18194_A5947	Bcep18194_A5947	Peptidase S1C, Do	Bcep18194_B2548	Bcep18194_B2548	FAD dependent oxidoreductase	[TP0773-TP0814 (0.6926654)]
COG0265	COG0492	Bcep18194_A3537	Bcep18194_A3537	Peptidase S1 and S6, chymotrypsin/Hap	Bcep18194_B2548	Bcep18194_B2548	FAD dependent oxidoreductase	[TP0773-TP0814 (0.6926654)]
COG0265	COG0492	Bcep18194_B1333	Bcep18194_B1333	Peptidase S1 and S6, chymotrypsin/Hap	Bcep18194_A4965	Bcep18194_A4965	FAD-dependent pyridine nucleotide-disulphide	[TP0773-TP0814 (0.6926654)]
COG0265	COG0492	Bcep18194_B1097	Bcep18194_B1097	Peptidase S1C, Do	Bcep18194_A4077	Bcep18194_A4077	Thioredoxin reductase	[TP0773-TP0814 (0.6926654)]
COG0265	COG0492	Bcep18194_B1333	Bcep18194_B1333	Peptidase S1 and S6, chymotrypsin/Hap	Bcep18194_B2548	Bcep18194_B2548	FAD dependent oxidoreductase	[TP0773-TP0814 (0.6926654)]
COG0265	COG0492	Bcep18194_A3537	Bcep18194_A3537	Peptidase S1 and S6, chymotrypsin/Hap	Bcep18194_A4077	Bcep18194_A4077	Thioredoxin reductase	[TP0773-TP0814 (0.6926654)]
COG0265	COG0492	Bcep18194_A3537	Bcep18194_A3537	Peptidase S1 and S6, chymotrypsin/Hap	Bcep18194_A4965	Bcep18194_A4965	FAD-dependent pyridine nucleotide-disulphide	[TP0773-TP0814 (0.6926654)]
COG0265	COG0492	Bcep18194_B1097	Bcep18194_B1097	Peptidase S1C, Do	Bcep18194_A4965	Bcep18194_A4965	FAD-dependent pyridine nucleotide-disulphide	[TP0773-TP0814 (0.6926654)]
COG0265	COG0492	Bcep18194_A4242	Bcep18194_A4242	Peptidase S1C, Do	Bcep18194_B2548	Bcep18194_B2548	FAD dependent oxidoreductase	[TP0773-TP0814 (0.6926654)]
COG0265	COG0492	Bcep18194_A5947	Bcep18194_A5947	Peptidase S1C, Do	Bcep18194_A4077	Bcep18194_A4077	Thioredoxin reductase	[TP0773-TP0814 (0.6926654)]
COG0265	COG0492	Bcep18194_B1333	Bcep18194_B1333	Peptidase S1 and S6, chymotrypsin/Hap	Bcep18194_A4077	Bcep18194_A4077	Thioredoxin reductase	[TP0773-TP0814 (0.6926654)]
COG0265	COG0492	Bcep18194_B1097	Bcep18194_B1097	Peptidase S1C, Do	Bcep18194_B2548	Bcep18194_B2548	FAD dependent oxidoreductase	[TP0773-TP0814 (0.6926654)]
COG0265	COG0492	Bcep18194_A4242	Bcep18194_A4242	Peptidase S1C, Do	Bcep18194_A4965	Bcep18194_A4965	FAD-dependent pyridine nucleotide-disulphide	[TP0773-TP0814 (0.6926654)]
COG0265	COG0492	Bcep18194_A4242	Bcep18194_A4242	Peptidase S1C, Do	Bcep18194_A4077	Bcep18194_A4077	Thioredoxin reductase	[TP0773-TP0814 (0.6926654)]
COG0124	COG0608	Bcep18194_A5112	hisS	histidyl-tRNA synthetase	Bcep18194_A5422	Bcep18194_A5422	RecJ exonuclease	[TP0641-TP0704 (0.75894904)]
COG0465	COG0772	Bcep18194_B1520	Bcep18194_B1520	Peptidase M41, FtsH	Bcep18194_A3644	Bcep18194_A3644	Cell cycle protein	[TP0330-TP0387 (0.8016956)]
COG0465	COG0772	Bcep18194_B1520	Bcep18194_B1520	Peptidase M41, FtsH	Bcep18194_A6465	Bcep18194_A6465	Rod shape-determining protein RodA	[TP0330-TP0387 (0.8016956)]
COG0465	COG0772	Bcep18194_A4439	Bcep18194_A4439	Peptidase M41, FtsH	Bcep18194_A3644	Bcep18194_A3644	Cell cycle protein	[TP0330-TP0387 (0.8016956)]
COG0465	COG0772	Bcep18194_A4439	Bcep18194_A4439	Peptidase M41, FtsH	Bcep18194_A6465	Bcep18194_A6465	Rod shape-determining protein RodA	[TP0330-TP0387 (0.8016956)]
COG0234	COG0792	Bcep18194_A3954	Bcep18194_A3954	co-chaperonin GroES	Bcep18194_A3391	Bcep18194_A3391	hypothetical protein	[TP1013-TP0913 (0.7815084)]
COG0234	COG0792	Bcep18194_B2615	Bcep18194_B2615	co-chaperonin GroES	Bcep18194_A3391	Bcep18194_A3391	hypothetical protein	[TP1013-TP0913 (0.7815084)]
COG0457	COG1426	Bcep18194_A5809	Bcep18194_A5809	TPR repeat protein	Bcep18194_A5114	Bcep18194_A5114	transcriptional regulator, XRE family	[TP0268-TP0334 (0.739808)]
COG0457	COG1426	Bcep18194_A6027	Bcep18194_A6027	TPR repeat protein	Bcep18194_A5114	Bcep18194_A5114	transcriptional regulator, XRE family	[TP0268-TP0334 (0.739808)]
COG0457	COG1426	Bcep18194_C7089	Bcep18194_C7089	hypothetical protein	Bcep18194_A5114	Bcep18194_A5114	transcriptional regulator, XRE family	[TP0268-TP0334 (0.739808)]
COG0457	COG1426	Bcep18194_B0701	Bcep18194_B0701	TPR repeat protein	Bcep18194_A5114	Bcep18194_A5114	transcriptional regulator, XRE family	[TP0268-TP0334 (0.739808)]
COG0457	COG1426	Bcep18194_A6129	Bcep18194_A6129	TPR repeat protein	Bcep18194_A5114	Bcep18194_A5114	transcriptional regulator, XRE family	[TP0268-TP0334 (0.739808)]
COG0457	COG1426	Bcep18194_B2660	Bcep18194_B2660	hypothetical protein	Bcep18194_A5114	Bcep18194_A5114	transcriptional regulator, XRE family	[TP0268-TP0334 (0.739808)]
COG0457	COG1426	Bcep18194_C7090	Bcep18194_C7090	hypothetical protein	Bcep18194_A5114	Bcep18194_A5114	transcriptional regulator, XRE family	[TP0268-TP0334 (0.739808)]
COG0457	COG1426	Bcep18194_B0459	Bcep18194_B0459	hypothetical protein	Bcep18194_A5114	Bcep18194_A5114	transcriptional regulator, XRE family	[TP0268-TP0334 (0.739808)]
COG0457	COG1426	Bcep18194_A4527	Bcep18194_A4527	Cellulose synthase operon C-like protein	Bcep18194_A5114	Bcep18194_A5114	transcriptional regulator, XRE family	[TP0268-TP0334 (0.739808)]
COG0192	COG0217	Bcep18194_A6431	metK	S-adenosylmethionine synthetase (EC 2.5.1.6) (Methionine adenosyltransferase) (AdoMet synthetase) (MAT)	Bcep18194_A5621	Bcep18194_A5621	hypothetical protein	[TP0794-TP0474 (0.71912634)]
COG0860	COG1214	Bcep18194_B0814	Bcep18194_B0814	Cell wall hydrolase/autolysin	Bcep18194_A5354	Bcep18194_A5354	Peptidase M22, glycoprotease	[TP0247-TP0876 (0.6334264)]
COG0860	COG1214	Bcep18194_A5895	Bcep18194_A5895	N-acetylmuramoyl-L-alanine amidase	Bcep18194_A5354	Bcep18194_A5354	Peptidase M22, glycoprotease	[TP0247-TP0876 (0.6334264)]
COG0544	COG1418	Bcep18194_A5225	tig	trigger factor	Bcep18194_C7497	Bcep18194_C7497	metal-dependent phosphohydrolase	[TP0506-TP1018 (0.7668753)]
COG0477	COG0845	Bcep18194_B2487	Bcep18194_B2487	Major facilitator superfamily (MFS_1)	Bcep18194_B0295	Bcep18194_B0295	Secretion protein, HlyD family	[TP0840-TP0965 (0.8653204)]
COG0477	COG0845	Bcep18194_A4140	Bcep18194_A4140	Major facilitator superfamily (MFS_1)	Bcep18194_C6825	Bcep18194_C6825	Secretion protein HlyD family	[TP0840-TP0965 (0.8653204)]
COG0477	COG0845	Bcep18194_A5867	Bcep18194_A5867	Drug resistance transporter EmrB/QacA subfamily	Bcep18194_B1004	Bcep18194_B1004	Secretion protein, HlyD family	[TP0840-TP0965 (0.8653204)]
COG0477	COG0845	Bcep18194_B1885	Bcep18194_B1885	Major facilitator superfamily (MFS_1)	Bcep18194_B2432	Bcep18194_B2432	Secretion protein, HlyD family	[TP0840-TP0965 (0.8653204)]
COG0477	COG0845	Bcep18194_B2266	Bcep18194_B2266	Major facilitator superfamily (MFS_1)	Bcep18194_B1727	Bcep18194_B1727	Secretion protein, HlyD family	[TP0840-TP0965 (0.8653204)]
COG0477	COG0845	Bcep18194_A4067	Bcep18194_A4067	Drug resistance transporter Bcr/CflA subfamily	Bcep18194_B1836	Bcep18194_B1836	Multidrug resistance efflux pump-like	[TP0840-TP0965 (0.8653204)]
COG0477	COG0845	Bcep18194_B0025	Bcep18194_B0025	Drug resistance transporter, EmrB/QacA	Bcep18194_A5035	Bcep18194_A5035	Secretion protein HlyD family	[TP0840-TP0965 (0.8653204)]
COG0477	COG0845	Bcep18194_B2166	Bcep18194_B2166	Major facilitator superfamily (MFS_1)	Bcep18194_B1193	Bcep18194_B1193	Secretion protein, HlyD family	[TP0840-TP0965 (0.8653204)]
COG0477	COG0845	Bcep18194_C7098	Bcep18194_C7098	Major facilitator superfamily (MFS_1)	Bcep18194_A5035	Bcep18194_A5035	Secretion protein HlyD family	[TP0840-TP0965 (0.8653204)]
COG0477	COG0845	Bcep18194_B0559	Bcep18194_B0559	Drug resistance transporter EmrB/QacA subfamily	Bcep18194_A5940	Bcep18194_A5940	Secretion protein HlyD family	[TP0840-TP0965 (0.8653204)]
COG0477	COG0845	Bcep18194_B2647	Bcep18194_B2647	Major facilitator superfamily (MFS_1)	Bcep18194_A4306	Bcep18194_A4306	Secretion protein HlyD family	[TP0840-TP0965 (0.8653204)]
COG0477	COG0845	Bcep18194_A4067	Bcep18194_A4067	Drug resistance transporter Bcr/CflA subfamily	Bcep18194_B2432	Bcep18194_B2432	Secretion protein, HlyD family	[TP0840-TP0965 (0.8653204)]
COG0477	COG0845	Bcep18194_A5349	Bcep18194_A5349	Major facilitator superfamily (MFS_1)	Bcep18194_B1727	Bcep18194_B1727	Secretion protein, HlyD family	[TP0840-TP0965 (0.8653204)]
COG0477	COG0845	Bcep18194_C6959	Bcep18194_C6959	Major facilitator superfamily (MFS_1)	Bcep18194_A5940	Bcep18194_A5940	Secretion protein HlyD family	[TP0840-TP0965 (0.8653204)]
COG0477	COG0845	Bcep18194_B1271	Bcep18194_B1271	Drug resistance transporter EmrB/QacA subfamily	Bcep18194_A5940	Bcep18194_A5940	Secretion protein HlyD family	[TP0840-TP0965 (0.8653204)]
COG0477	COG0845	Bcep18194_B0591	Bcep18194_B0591	hypothetical protein	Bcep18194_B0725	Bcep18194_B0725	Secretion protein, HlyD family	[TP0840-TP0965 (0.8653204)]
COG0477	COG0845	Bcep18194_B2742	Bcep18194_B2742	Major facilitator superfamily (MFS_1)	Bcep18194_A5940	Bcep18194_A5940	Secretion protein HlyD family	[TP0840-TP0965 (0.8653204)]
COG0477	COG0845	Bcep18194_C7319	Bcep18194_C7319	Major facilitator superfamily (MFS_1)	Bcep18194_B0295	Bcep18194_B0295	Secretion protein, HlyD family	[TP0840-TP0965 (0.8653204)]
COG0477	COG0845	Bcep18194_A5498	Bcep18194_A5498	Major facilitator superfamily (MFS_1)	Bcep18194_B0725	Bcep18194_B0725	Secretion protein, HlyD family	[TP0840-TP0965 (0.8653204)]
COG0477	COG0845	Bcep18194_B1616	Bcep18194_B1616	Major facilitator superfamily (MFS_1)	Bcep18194_A3403	Bcep18194_A3403	Secretion protein HlyD family	[TP0840-TP0965 (0.8653204)]
COG0477	COG0845	Bcep18194_B2718	Bcep18194_B2718	Major facilitator superfamily (MFS_1)	Bcep18194_B0725	Bcep18194_B0725	Secretion protein, HlyD family	[TP0840-TP0965 (0.8653204)]
COG0477	COG0845	Bcep18194_A6393	Bcep18194_A6393	Major facilitator superfamily (MFS_1)	Bcep18194_C6825	Bcep18194_C6825	Secretion protein HlyD family	[TP0840-TP0965 (0.8653204)]
COG0477	COG0845	Bcep18194_C7165	Bcep18194_C7165	Major facilitator superfamily (MFS_1)	Bcep18194_A5940	Bcep18194_A5940	Secretion protein HlyD family	[TP0840-TP0965 (0.8653204)]
COG0477	COG0845	Bcep18194_B0100	Bcep18194_B0100	Major facilitator superfamily (MFS_1)	Bcep18194_A5940	Bcep18194_A5940	Secretion protein HlyD family	[TP0840-TP0965 (0.8653204)]
COG0477	COG0845	Bcep18194_B1285	Bcep18194_B1285	Drug resistance transporter Bcr/CflA subfamily	Bcep18194_B0725	Bcep18194_B0725	Secretion protein, HlyD family	[TP0840-TP0965 (0.8653204)]
COG0477	COG0845	Bcep18194_C7622	Bcep18194_C7622	Major facilitator superfamily, (MFS_1) family	Bcep18194_B1193	Bcep18194_B1193	Secretion protein, HlyD family	[TP0840-TP0965 (0.8653204)]
COG0477	COG0845	Bcep18194_B1271	Bcep18194_B1271	Drug resistance transporter EmrB/QacA subfamily	Bcep18194_B1004	Bcep18194_B1004	Secretion protein, HlyD family	[TP0840-TP0965 (0.8653204)]
COG0477	COG0845	Bcep18194_B2550	Bcep18194_B2550	Major facilitator superfamily (MFS_1)	Bcep18194_B2432	Bcep18194_B2432	Secretion protein, HlyD family	[TP0840-TP0965 (0.8653204)]
COG0477	COG0845	Bcep18194_B0963	Bcep18194_B0963	Major facilitator superfamily (MFS_1)	Bcep18194_C6607	Bcep18194_C6607	Secretion protein, HlyD family	[TP0840-TP0965 (0.8653204)]
COG0477	COG0845	Bcep18194_C7406	Bcep18194_C7406	Major facilitator superfamily (MFS_1)	Bcep18194_C6607	Bcep18194_C6607	Secretion protein, HlyD family	[TP0840-TP0965 (0.8653204)]
COG0477	COG0845	Bcep18194_C7509	Bcep18194_C7509	Drug resistance transporter EmrB/QacA subfamily	Bcep18194_A5035	Bcep18194_A5035	Secretion protein HlyD family	[TP0840-TP0965 (0.8653204)]
COG0477	COG0845	Bcep18194_A4644	Bcep18194_A4644	Drug resistance transporter EmrB/QacA subfamily	Bcep18194_A5035	Bcep18194_A5035	Secretion protein HlyD family	[TP0840-TP0965 (0.8653204)]
COG0477	COG0845	Bcep18194_A4968	Bcep18194_A4968	Major facilitator superfamily (MFS_1)	Bcep18194_A3403	Bcep18194_A3403	Secretion protein HlyD family	[TP0840-TP0965 (0.8653204)]
COG0477	COG0845	Bcep18194_A5285	Bcep18194_A5285	Major facilitator superfamily (MFS_1)	Bcep18194_B1744	Bcep18194_B1744	Secretion protein, HlyD family	[TP0840-TP0965 (0.8653204)]
COG0477	COG0845	Bcep18194_C6889	Bcep18194_C6889	Major facilitator superfamily, (MFS_1) family	Bcep18194_B1193	Bcep18194_B1193	Secretion protein, HlyD family	[TP0840-TP0965 (0.8653204)]
COG0477	COG0845	Bcep18194_B1297	Bcep18194_B1297	Major facilitator superfamily (MFS_1)	Bcep18194_B1836	Bcep18194_B1836	Multidrug resistance efflux pump-like	[TP0840-TP0965 (0.8653204)]
COG0477	COG0845	Bcep18194_C7578	Bcep18194_C7578	Major facilitator superfamily, (MFS_1) family	Bcep18194_A3403	Bcep18194_A3403	Secretion protein HlyD family	[TP0840-TP0965 (0.8653204)]
COG0477	COG0845	Bcep18194_A4843	Bcep18194_A4843	Major facilitator superfamily (MFS_1)	Bcep18194_C6825	Bcep18194_C6825	Secretion protein HlyD family	[TP0840-TP0965 (0.8653204)]
COG0477	COG0845	Bcep18194_C7161	Bcep18194_C7161	Major facilitator superfamily (MFS_1)	Bcep18194_B0725	Bcep18194_B0725	Secretion protein, HlyD family	[TP0840-TP0965 (0.8653204)]
COG0477	COG0845	Bcep18194_A4588	Bcep18194_A4588	Major facilitator superfamily (MFS_1)	Bcep18194_C6607	Bcep18194_C6607	Secretion protein, HlyD family	[TP0840-TP0965 (0.8653204)]
COG0477	COG0845	Bcep18194_A4890	Bcep18194_A4890	Drug resistance transporter EmrB/QacA subfamily	Bcep18194_B0295	Bcep18194_B0295	Secretion protein, HlyD family	[TP0840-TP0965 (0.8653204)]
COG0477	COG0845	Bcep18194_B0100	Bcep18194_B0100	Major facilitator superfamily (MFS_1)	Bcep18194_B2432	Bcep18194_B2432	Secretion protein, HlyD family	[TP0840-TP0965 (0.8653204)]
COG0477	COG0845	Bcep18194_B2742	Bcep18194_B2742	Major facilitator superfamily (MFS_1)	Bcep18194_C6825	Bcep18194_C6825	Secretion protein HlyD family	[TP0840-TP0965 (0.8653204)]
COG0477	COG0845	Bcep18194_B3124	Bcep18194_B3124	Major facilitator superfamily (MFS_1)	Bcep18194_B1836	Bcep18194_B1836	Multidrug resistance efflux pump-like	[TP0840-TP0965 (0.8653204)]
COG0477	COG0845	Bcep18194_B2927	Bcep18194_B2927	Drug resistance transporter EmrB/QacA subfamily	Bcep18194_A5940	Bcep18194_A5940	Secretion protein HlyD family	[TP0840-TP0965 (0.8653204)]
COG0477	COG0845	Bcep18194_B0963	Bcep18194_B0963	Major facilitator superfamily (MFS_1)	Bcep18194_A4767	Bcep18194_A4767	Secretion protein HlyD family	[TP0840-TP0965 (0.8653204)]
COG0477	COG0845	Bcep18194_B0365	Bcep18194_B0365	Major facilitator superfamily (MFS_1)	Bcep18194_B0725	Bcep18194_B0725	Secretion protein, HlyD family	[TP0840-TP0965 (0.8653204)]
COG0477	COG0845	Bcep18194_A3729	Bcep18194_A3729	Major facilitator superfamily (MFS_1)	Bcep18194_A3403	Bcep18194_A3403	Secretion protein HlyD family	[TP0840-TP0965 (0.8653204)]
COG0477	COG0845	Bcep18194_C7161	Bcep18194_C7161	Major facilitator superfamily (MFS_1)	Bcep18194_C6607	Bcep18194_C6607	Secretion protein, HlyD family	[TP0840-TP0965 (0.8653204)]
COG0477	COG0845	Bcep18194_C7600	Bcep18194_C7600	Major facilitator superfamily, (MFS_1) family	Bcep18194_A4306	Bcep18194_A4306	Secretion protein HlyD family	[TP0840-TP0965 (0.8653204)]
COG0477	COG0845	Bcep18194_B2192	Bcep18194_B2192	Drug resistance transporter EmrB/QacA subfamily	Bcep18194_B0295	Bcep18194_B0295	Secretion protein, HlyD family	[TP0840-TP0965 (0.8653204)]
COG0477	COG0845	Bcep18194_A4644	Bcep18194_A4644	Drug resistance transporter EmrB/QacA subfamily	Bcep18194_B1744	Bcep18194_B1744	Secretion protein, HlyD family	[TP0840-TP0965 (0.8653204)]
COG0477	COG0845	Bcep18194_A5982	Bcep18194_A5982	Major facilitator superfamily (MFS_1)	Bcep18194_B0725	Bcep18194_B0725	Secretion protein, HlyD family	[TP0840-TP0965 (0.8653204)]
COG0477	COG0845	Bcep18194_C7465	Bcep18194_C7465	Major facilitator superfamily (MFS_1)	Bcep18194_B2432	Bcep18194_B2432	Secretion protein, HlyD family	[TP0840-TP0965 (0.8653204)]
COG0477	COG0845	Bcep18194_A4338	Bcep18194_A4338	Major facilitator superfamily (MFS_1)	Bcep18194_B1727	Bcep18194_B1727	Secretion protein, HlyD family	[TP0840-TP0965 (0.8653204)]
COG0477	COG0845	Bcep18194_A4431	Bcep18194_A4431	Major facilitator superfamily (MFS_1)	Bcep18194_A4306	Bcep18194_A4306	Secretion protein HlyD family	[TP0840-TP0965 (0.8653204)]
COG0477	COG0845	Bcep18194_C6889	Bcep18194_C6889	Major facilitator superfamily, (MFS_1) family	Bcep18194_C6607	Bcep18194_C6607	Secretion protein, HlyD family	[TP0840-TP0965 (0.8653204)]
COG0477	COG0845	Bcep18194_B1626	Bcep18194_B1626	Citrate-proton symport	Bcep18194_B1836	Bcep18194_B1836	Multidrug resistance efflux pump-like	[TP0840-TP0965 (0.8653204)]
COG0477	COG0845	Bcep18194_A4140	Bcep18194_A4140	Major facilitator superfamily (MFS_1)	Bcep18194_A3403	Bcep18194_A3403	Secretion protein HlyD family	[TP0840-TP0965 (0.8653204)]
COG0477	COG0845	Bcep18194_B1717	Bcep18194_B1717	Major facilitator superfamily (MFS_1)	Bcep18194_B1836	Bcep18194_B1836	Multidrug resistance efflux pump-like	[TP0840-TP0965 (0.8653204)]
COG0477	COG0845	Bcep18194_A3382	Bcep18194_A3382	Major facilitator superfamily (MFS_1)	Bcep18194_B2432	Bcep18194_B2432	Secretion protein, HlyD family	[TP0840-TP0965 (0.8653204)]
COG0477	COG0845	Bcep18194_C6915	Bcep18194_C6915	Major facilitator superfamily, (MFS_1) family	Bcep18194_A4767	Bcep18194_A4767	Secretion protein HlyD family	[TP0840-TP0965 (0.8653204)]
COG0477	COG0845	Bcep18194_B2043	Bcep18194_B2043	Major facilitator superfamily (MFS_1)	Bcep18194_B1836	Bcep18194_B1836	Multidrug resistance efflux pump-like	[TP0840-TP0965 (0.8653204)]
COG0477	COG0845	Bcep18194_A3923	Bcep18194_A3923	hypothetical protein	Bcep18194_A3403	Bcep18194_A3403	Secretion protein HlyD family	[TP0840-TP0965 (0.8653204)]
COG0477	COG0845	Bcep18194_A4954	Bcep18194_A4954	Major facilitator superfamily (MFS_1)	Bcep18194_C6825	Bcep18194_C6825	Secretion protein HlyD family	[TP0840-TP0965 (0.8653204)]
COG0477	COG0845	Bcep18194_B0337	Bcep18194_B0337	Major facilitator superfamily (MFS_1)	Bcep18194_B0725	Bcep18194_B0725	Secretion protein, HlyD family	[TP0840-TP0965 (0.8653204)]
COG0477	COG0845	Bcep18194_B2892	Bcep18194_B2892	Major facilitator superfamily (MFS_1)	Bcep18194_C6825	Bcep18194_C6825	Secretion protein HlyD family	[TP0840-TP0965 (0.8653204)]
COG0477	COG0845	Bcep18194_A3729	Bcep18194_A3729	Major facilitator superfamily (MFS_1)	Bcep18194_A5035	Bcep18194_A5035	Secretion protein HlyD family	[TP0840-TP0965 (0.8653204)]
COG0477	COG0845	Bcep18194_C7578	Bcep18194_C7578	Major facilitator superfamily, (MFS_1) family	Bcep18194_A4767	Bcep18194_A4767	Secretion protein HlyD family	[TP0840-TP0965 (0.8653204)]
COG0477	COG0845	Bcep18194_B2776	Bcep18194_B2776	Major facilitator superfamily (MFS_1)	Bcep18194_A4767	Bcep18194_A4767	Secretion protein HlyD family	[TP0840-TP0965 (0.8653204)]
COG0477	COG0845	Bcep18194_A4968	Bcep18194_A4968	Major facilitator superfamily (MFS_1)	Bcep18194_C6607	Bcep18194_C6607	Secretion protein, HlyD family	[TP0840-TP0965 (0.8653204)]
COG0477	COG0845	Bcep18194_B1327	Bcep18194_B1327	Major facilitator superfamily (MFS_1)	Bcep18194_B1004	Bcep18194_B1004	Secretion protein, HlyD family	[TP0840-TP0965 (0.8653204)]
COG0477	COG0845	Bcep18194_B3153	Bcep18194_B3153	Major facilitator superfamily (MFS_1)	Bcep18194_B1744	Bcep18194_B1744	Secretion protein, HlyD family	[TP0840-TP0965 (0.8653204)]
COG0477	COG0845	Bcep18194_A4820	Bcep18194_A4820	Major facilitator superfamily (MFS_1)	Bcep18194_B1836	Bcep18194_B1836	Multidrug resistance efflux pump-like	[TP0840-TP0965 (0.8653204)]
COG0477	COG0845	Bcep18194_B0259	Bcep18194_B0259	Major facilitator superfamily (MFS_1)	Bcep18194_A5940	Bcep18194_A5940	Secretion protein HlyD family	[TP0840-TP0965 (0.8653204)]
COG0477	COG0845	Bcep18194_B2353	Bcep18194_B2353	Major facilitator superfamily (MFS_1)	Bcep18194_B0295	Bcep18194_B0295	Secretion protein, HlyD family	[TP0840-TP0965 (0.8653204)]
COG0477	COG0845	Bcep18194_A4890	Bcep18194_A4890	Drug resistance transporter EmrB/QacA subfamily	Bcep18194_C6607	Bcep18194_C6607	Secretion protein, HlyD family	[TP0840-TP0965 (0.8653204)]
COG0477	COG0845	Bcep18194_C7578	Bcep18194_C7578	Major facilitator superfamily, (MFS_1) family	Bcep18194_B2432	Bcep18194_B2432	Secretion protein, HlyD family	[TP0840-TP0965 (0.8653204)]
COG0477	COG0845	Bcep18194_B2487	Bcep18194_B2487	Major facilitator superfamily (MFS_1)	Bcep18194_C6825	Bcep18194_C6825	Secretion protein HlyD family	[TP0840-TP0965 (0.8653204)]
COG0477	COG0845	Bcep18194_A6452	Bcep18194_A6452	Major facilitator superfamily (MFS_1)	Bcep18194_A5940	Bcep18194_A5940	Secretion protein HlyD family	[TP0840-TP0965 (0.8653204)]
COG0477	COG0845	Bcep18194_C6917	Bcep18194_C6917	Drug resistance transporter, EmrB/QacA	Bcep18194_A5940	Bcep18194_A5940	Secretion protein HlyD family	[TP0840-TP0965 (0.8653204)]
COG0477	COG0845	Bcep18194_C6959	Bcep18194_C6959	Major facilitator superfamily (MFS_1)	Bcep18194_A4306	Bcep18194_A4306	Secretion protein HlyD family	[TP0840-TP0965 (0.8653204)]
COG0477	COG0845	Bcep18194_B1710	Bcep18194_B1710	Major facilitator superfamily (MFS_1)	Bcep18194_B2432	Bcep18194_B2432	Secretion protein, HlyD family	[TP0840-TP0965 (0.8653204)]
COG0477	COG0845	Bcep18194_A6393	Bcep18194_A6393	Major facilitator superfamily (MFS_1)	Bcep18194_A4306	Bcep18194_A4306	Secretion protein HlyD family	[TP0840-TP0965 (0.8653204)]
COG0477	COG0845	Bcep18194_C6915	Bcep18194_C6915	Major facilitator superfamily, (MFS_1) family	Bcep18194_C6825	Bcep18194_C6825	Secretion protein HlyD family	[TP0840-TP0965 (0.8653204)]
COG0477	COG0845	Bcep18194_B2353	Bcep18194_B2353	Major facilitator superfamily (MFS_1)	Bcep18194_A5940	Bcep18194_A5940	Secretion protein HlyD family	[TP0840-TP0965 (0.8653204)]
COG0477	COG0845	Bcep18194_B0848	Bcep18194_B0848	Major facilitator superfamily (MFS_1)	Bcep18194_B1727	Bcep18194_B1727	Secretion protein, HlyD family	[TP0840-TP0965 (0.8653204)]
COG0477	COG0845	Bcep18194_C6572	Bcep18194_C6572	Major facilitator superfamily transporter, MFS_1	Bcep18194_A4306	Bcep18194_A4306	Secretion protein HlyD family	[TP0840-TP0965 (0.8653204)]
COG0477	COG0845	Bcep18194_B0100	Bcep18194_B0100	Major facilitator superfamily (MFS_1)	Bcep18194_A4767	Bcep18194_A4767	Secretion protein HlyD family	[TP0840-TP0965 (0.8653204)]
COG0477	COG0845	Bcep18194_B1357	Bcep18194_B1357	Major facilitator superfamily (MFS_1)	Bcep18194_B1836	Bcep18194_B1836	Multidrug resistance efflux pump-like	[TP0840-TP0965 (0.8653204)]
COG0477	COG0845	Bcep18194_B2164	Bcep18194_B2164	Major facilitator superfamily (MFS_1)	Bcep18194_A5035	Bcep18194_A5035	Secretion protein HlyD family	[TP0840-TP0965 (0.8653204)]
COG0477	COG0845	Bcep18194_B1271	Bcep18194_B1271	Drug resistance transporter EmrB/QacA subfamily	Bcep18194_B1727	Bcep18194_B1727	Secretion protein, HlyD family	[TP0840-TP0965 (0.8653204)]
COG0477	COG0845	Bcep18194_A4754	Bcep18194_A4754	Citrate-proton symporter, (MFS_1)	Bcep18194_C6607	Bcep18194_C6607	Secretion protein, HlyD family	[TP0840-TP0965 (0.8653204)]
COG0477	COG0845	Bcep18194_B2575	Bcep18194_B2575	Major facilitator superfamily (MFS_1)	Bcep18194_A4767	Bcep18194_A4767	Secretion protein HlyD family	[TP0840-TP0965 (0.8653204)]
COG0477	COG0845	Bcep18194_C6531	Bcep18194_C6531	Major facilitator superfamily, (MFS_1) family	Bcep18194_A5035	Bcep18194_A5035	Secretion protein HlyD family	[TP0840-TP0965 (0.8653204)]
COG0477	COG0845	Bcep18194_C7502	Bcep18194_C7502	Major facilitator superfamily (MFS_1)	Bcep18194_A5940	Bcep18194_A5940	Secretion protein HlyD family	[TP0840-TP0965 (0.8653204)]
COG0477	COG0845	Bcep18194_B3017	Bcep18194_B3017	Major facilitator superfamily (MFS_1)	Bcep18194_B1004	Bcep18194_B1004	Secretion protein, HlyD family	[TP0840-TP0965 (0.8653204)]
COG0477	COG0845	Bcep18194_A5982	Bcep18194_A5982	Major facilitator superfamily (MFS_1)	Bcep18194_B2432	Bcep18194_B2432	Secretion protein, HlyD family	[TP0840-TP0965 (0.8653204)]
COG0477	COG0845	Bcep18194_A4868	Bcep18194_A4868	Major facilitator superfamily (MFS_1)	Bcep18194_C6825	Bcep18194_C6825	Secretion protein HlyD family	[TP0840-TP0965 (0.8653204)]
COG0477	COG0845	Bcep18194_A4954	Bcep18194_A4954	Major facilitator superfamily (MFS_1)	Bcep18194_B2432	Bcep18194_B2432	Secretion protein, HlyD family	[TP0840-TP0965 (0.8653204)]
COG0477	COG0845	Bcep18194_A6073	Bcep18194_A6073	Major facilitator superfamily (MFS_1)	Bcep18194_A3403	Bcep18194_A3403	Secretion protein HlyD family	[TP0840-TP0965 (0.8653204)]
COG0477	COG0845	Bcep18194_B2647	Bcep18194_B2647	Major facilitator superfamily (MFS_1)	Bcep18194_C6825	Bcep18194_C6825	Secretion protein HlyD family	[TP0840-TP0965 (0.8653204)]
COG0477	COG0845	Bcep18194_A4644	Bcep18194_A4644	Drug resistance transporter EmrB/QacA subfamily	Bcep18194_A3403	Bcep18194_A3403	Secretion protein HlyD family	[TP0840-TP0965 (0.8653204)]
COG0477	COG0845	Bcep18194_A5982	Bcep18194_A5982	Major facilitator superfamily (MFS_1)	Bcep18194_C6825	Bcep18194_C6825	Secretion protein HlyD family	[TP0840-TP0965 (0.8653204)]
COG0477	COG0845	Bcep18194_B3023	Bcep18194_B3023	Major facilitator superfamily (MFS_1)	Bcep18194_A5940	Bcep18194_A5940	Secretion protein HlyD family	[TP0840-TP0965 (0.8653204)]
COG0477	COG0845	Bcep18194_B1327	Bcep18194_B1327	Major facilitator superfamily (MFS_1)	Bcep18194_B1836	Bcep18194_B1836	Multidrug resistance efflux pump-like	[TP0840-TP0965 (0.8653204)]
COG0477	COG0845	Bcep18194_B0559	Bcep18194_B0559	Drug resistance transporter EmrB/QacA subfamily	Bcep18194_C6607	Bcep18194_C6607	Secretion protein, HlyD family	[TP0840-TP0965 (0.8653204)]
COG0477	COG0845	Bcep18194_B0950	Bcep18194_B0950	Major facilitator superfamily (MFS_1)	Bcep18194_B1193	Bcep18194_B1193	Secretion protein, HlyD family	[TP0840-TP0965 (0.8653204)]
COG0477	COG0845	Bcep18194_B0346	Bcep18194_B0346	Major facilitator superfamily (MFS_1)	Bcep18194_A5940	Bcep18194_A5940	Secretion protein HlyD family	[TP0840-TP0965 (0.8653204)]
COG0477	COG0845	Bcep18194_A3505	Bcep18194_A3505	Major facilitator superfamily (MFS_1)	Bcep18194_B2432	Bcep18194_B2432	Secretion protein, HlyD family	[TP0840-TP0965 (0.8653204)]
COG0477	COG0845	Bcep18194_B3017	Bcep18194_B3017	Major facilitator superfamily (MFS_1)	Bcep18194_B1193	Bcep18194_B1193	Secretion protein, HlyD family	[TP0840-TP0965 (0.8653204)]
COG0477	COG0845	Bcep18194_B0680	Bcep18194_B0680	Major facilitator superfamily (MFS_1)	Bcep18194_A3403	Bcep18194_A3403	Secretion protein HlyD family	[TP0840-TP0965 (0.8653204)]
COG0477	COG0845	Bcep18194_C7571	Bcep18194_C7571	Major facilitator superfamily, (MFS_1) family	Bcep18194_B1744	Bcep18194_B1744	Secretion protein, HlyD family	[TP0840-TP0965 (0.8653204)]
COG0477	COG0845	Bcep18194_C7588	Bcep18194_C7588	Major facilitator superfamily, (MFS_1) family	Bcep18194_B1727	Bcep18194_B1727	Secretion protein, HlyD family	[TP0840-TP0965 (0.8653204)]
COG0477	COG0845	Bcep18194_B0925	Bcep18194_B0925	Major facilitator superfamily (MFS_1)	Bcep18194_A3403	Bcep18194_A3403	Secretion protein HlyD family	[TP0840-TP0965 (0.8653204)]
COG0477	COG0845	Bcep18194_B2043	Bcep18194_B2043	Major facilitator superfamily (MFS_1)	Bcep18194_B1004	Bcep18194_B1004	Secretion protein, HlyD family	[TP0840-TP0965 (0.8653204)]
COG0477	COG0845	Bcep18194_B1271	Bcep18194_B1271	Drug resistance transporter EmrB/QacA subfamily	Bcep18194_B0725	Bcep18194_B0725	Secretion protein, HlyD family	[TP0840-TP0965 (0.8653204)]
COG0477	COG0845	Bcep18194_A3397	Bcep18194_A3397	D-galactonate transporter	Bcep18194_A4306	Bcep18194_A4306	Secretion protein HlyD family	[TP0840-TP0965 (0.8653204)]
COG0477	COG0845	Bcep18194_B2139	Bcep18194_B2139	Major facilitator superfamily (MFS_1)	Bcep18194_A4767	Bcep18194_A4767	Secretion protein HlyD family	[TP0840-TP0965 (0.8653204)]
COG0477	COG0845	Bcep18194_A3729	Bcep18194_A3729	Major facilitator superfamily (MFS_1)	Bcep18194_A5940	Bcep18194_A5940	Secretion protein HlyD family	[TP0840-TP0965 (0.8653204)]
COG0477	COG0845	Bcep18194_A4094	Bcep18194_A4094	Major facilitator superfamily (MFS_1)	Bcep18194_A5940	Bcep18194_A5940	Secretion protein HlyD family	[TP0840-TP0965 (0.8653204)]
COG0477	COG0845	Bcep18194_B1908	Bcep18194_B1908	Drug resistance transporter EmrB/QacA subfamily	Bcep18194_B1727	Bcep18194_B1727	Secretion protein, HlyD family	[TP0840-TP0965 (0.8653204)]
COG0477	COG0845	Bcep18194_A3915	Bcep18194_A3915	Major facilitator superfamily (MFS_1)	Bcep18194_B1727	Bcep18194_B1727	Secretion protein, HlyD family	[TP0840-TP0965 (0.8653204)]
COG0477	COG0845	Bcep18194_A4904	Bcep18194_A4904	Major facilitator superfamily (MFS_1)	Bcep18194_B1744	Bcep18194_B1744	Secretion protein, HlyD family	[TP0840-TP0965 (0.8653204)]
COG0477	COG0845	Bcep18194_B1016	Bcep18194_B1016	Major facilitator superfamily (MFS_1)	Bcep18194_B0725	Bcep18194_B0725	Secretion protein, HlyD family	[TP0840-TP0965 (0.8653204)]
COG0477	COG0845	Bcep18194_B2043	Bcep18194_B2043	Major facilitator superfamily (MFS_1)	Bcep18194_B2432	Bcep18194_B2432	Secretion protein, HlyD family	[TP0840-TP0965 (0.8653204)]
COG0477	COG0845	Bcep18194_C7588	Bcep18194_C7588	Major facilitator superfamily, (MFS_1) family	Bcep18194_C6607	Bcep18194_C6607	Secretion protein, HlyD family	[TP0840-TP0965 (0.8653204)]
COG0477	COG0845	Bcep18194_A4968	Bcep18194_A4968	Major facilitator superfamily (MFS_1)	Bcep18194_B0295	Bcep18194_B0295	Secretion protein, HlyD family	[TP0840-TP0965 (0.8653204)]
COG0477	COG0845	Bcep18194_C6917	Bcep18194_C6917	Drug resistance transporter, EmrB/QacA	Bcep18194_C6607	Bcep18194_C6607	Secretion protein, HlyD family	[TP0840-TP0965 (0.8653204)]
COG0477	COG0845	Bcep18194_A4644	Bcep18194_A4644	Drug resistance transporter EmrB/QacA subfamily	Bcep18194_B1004	Bcep18194_B1004	Secretion protein, HlyD family	[TP0840-TP0965 (0.8653204)]
COG0477	COG0845	Bcep18194_C7129	Bcep18194_C7129	Major facilitator superfamily (MFS_1)	Bcep18194_C6825	Bcep18194_C6825	Secretion protein HlyD family	[TP0840-TP0965 (0.8653204)]
COG0477	COG0845	Bcep18194_B1717	Bcep18194_B1717	Major facilitator superfamily (MFS_1)	Bcep18194_B2432	Bcep18194_B2432	Secretion protein, HlyD family	[TP0840-TP0965 (0.8653204)]
COG0477	COG0845	Bcep18194_B3023	Bcep18194_B3023	Major facilitator superfamily (MFS_1)	Bcep18194_B1727	Bcep18194_B1727	Secretion protein, HlyD family	[TP0840-TP0965 (0.8653204)]
COG0477	COG0845	Bcep18194_C6531	Bcep18194_C6531	Major facilitator superfamily, (MFS_1) family	Bcep18194_A4767	Bcep18194_A4767	Secretion protein HlyD family	[TP0840-TP0965 (0.8653204)]
COG0477	COG0845	Bcep18194_A4676	Bcep18194_A4676	Major facilitator superfamily (MFS_1)	Bcep18194_A4306	Bcep18194_A4306	Secretion protein HlyD family	[TP0840-TP0965 (0.8653204)]
COG0477	COG0845	Bcep18194_B2718	Bcep18194_B2718	Major facilitator superfamily (MFS_1)	Bcep18194_B0295	Bcep18194_B0295	Secretion protein, HlyD family	[TP0840-TP0965 (0.8653204)]
COG0477	COG0845	Bcep18194_B1285	Bcep18194_B1285	Drug resistance transporter Bcr/CflA subfamily	Bcep18194_B1727	Bcep18194_B1727	Secretion protein, HlyD family	[TP0840-TP0965 (0.8653204)]
COG0477	COG0845	Bcep18194_B0963	Bcep18194_B0963	Major facilitator superfamily (MFS_1)	Bcep18194_B1744	Bcep18194_B1744	Secretion protein, HlyD family	[TP0840-TP0965 (0.8653204)]
COG0477	COG0845	Bcep18194_B2507	Bcep18194_B2507	hypothetical protein	Bcep18194_B0295	Bcep18194_B0295	Secretion protein, HlyD family	[TP0840-TP0965 (0.8653204)]
COG0477	COG0845	Bcep18194_A4588	Bcep18194_A4588	Major facilitator superfamily (MFS_1)	Bcep18194_B1727	Bcep18194_B1727	Secretion protein, HlyD family	[TP0840-TP0965 (0.8653204)]
COG0477	COG0845	Bcep18194_B1871	Bcep18194_B1871	Major facilitator superfamily (MFS_1)	Bcep18194_A4306	Bcep18194_A4306	Secretion protein HlyD family	[TP0840-TP0965 (0.8653204)]
COG0477	COG0845	Bcep18194_A6393	Bcep18194_A6393	Major facilitator superfamily (MFS_1)	Bcep18194_B2432	Bcep18194_B2432	Secretion protein, HlyD family	[TP0840-TP0965 (0.8653204)]
COG0477	COG0845	Bcep18194_A5747	Bcep18194_A5747	Major facilitator superfamily (MFS_1)	Bcep18194_B1836	Bcep18194_B1836	Multidrug resistance efflux pump-like	[TP0840-TP0965 (0.8653204)]
COG0477	COG0845	Bcep18194_A5349	Bcep18194_A5349	Major facilitator superfamily (MFS_1)	Bcep18194_A4306	Bcep18194_A4306	Secretion protein HlyD family	[TP0840-TP0965 (0.8653204)]
COG0477	COG0845	Bcep18194_A4954	Bcep18194_A4954	Major facilitator superfamily (MFS_1)	Bcep18194_A3403	Bcep18194_A3403	Secretion protein HlyD family	[TP0840-TP0965 (0.8653204)]
COG0477	COG0845	Bcep18194_B2904	Bcep18194_B2904	Major facilitator superfamily (MFS_1)	Bcep18194_B1836	Bcep18194_B1836	Multidrug resistance efflux pump-like	[TP0840-TP0965 (0.8653204)]
COG0477	COG0845	Bcep18194_C7465	Bcep18194_C7465	Major facilitator superfamily (MFS_1)	Bcep18194_B1004	Bcep18194_B1004	Secretion protein, HlyD family	[TP0840-TP0965 (0.8653204)]
COG0477	COG0845	Bcep18194_B0025	Bcep18194_B0025	Drug resistance transporter, EmrB/QacA	Bcep18194_A4767	Bcep18194_A4767	Secretion protein HlyD family	[TP0840-TP0965 (0.8653204)]
COG0477	COG0845	Bcep18194_A4140	Bcep18194_A4140	Major facilitator superfamily (MFS_1)	Bcep18194_A5940	Bcep18194_A5940	Secretion protein HlyD family	[TP0840-TP0965 (0.8653204)]
COG0477	COG0845	Bcep18194_B2742	Bcep18194_B2742	Major facilitator superfamily (MFS_1)	Bcep18194_C6607	Bcep18194_C6607	Secretion protein, HlyD family	[TP0840-TP0965 (0.8653204)]
COG0477	COG0845	Bcep18194_A5982	Bcep18194_A5982	Major facilitator superfamily (MFS_1)	Bcep18194_B1836	Bcep18194_B1836	Multidrug resistance efflux pump-like	[TP0840-TP0965 (0.8653204)]
COG0477	COG0845	Bcep18194_A3729	Bcep18194_A3729	Major facilitator superfamily (MFS_1)	Bcep18194_B1004	Bcep18194_B1004	Secretion protein, HlyD family	[TP0840-TP0965 (0.8653204)]
COG0477	COG0845	Bcep18194_A4676	Bcep18194_A4676	Major facilitator superfamily (MFS_1)	Bcep18194_A3403	Bcep18194_A3403	Secretion protein HlyD family	[TP0840-TP0965 (0.8653204)]
COG0477	COG0845	Bcep18194_B0100	Bcep18194_B0100	Major facilitator superfamily (MFS_1)	Bcep18194_C6825	Bcep18194_C6825	Secretion protein HlyD family	[TP0840-TP0965 (0.8653204)]
COG0477	COG0845	Bcep18194_A4904	Bcep18194_A4904	Major facilitator superfamily (MFS_1)	Bcep18194_C6825	Bcep18194_C6825	Secretion protein HlyD family	[TP0840-TP0965 (0.8653204)]
COG0477	COG0845	Bcep18194_B0417	Bcep18194_B0417	Major facilitator superfamily (MFS_1)	Bcep18194_C6825	Bcep18194_C6825	Secretion protein HlyD family	[TP0840-TP0965 (0.8653204)]
COG0477	COG0845	Bcep18194_C6889	Bcep18194_C6889	Major facilitator superfamily, (MFS_1) family	Bcep18194_B0295	Bcep18194_B0295	Secretion protein, HlyD family	[TP0840-TP0965 (0.8653204)]
COG0477	COG0845	Bcep18194_C7165	Bcep18194_C7165	Major facilitator superfamily (MFS_1)	Bcep18194_B1193	Bcep18194_B1193	Secretion protein, HlyD family	[TP0840-TP0965 (0.8653204)]
COG0477	COG0845	Bcep18194_B1016	Bcep18194_B1016	Major facilitator superfamily (MFS_1)	Bcep18194_B2432	Bcep18194_B2432	Secretion protein, HlyD family	[TP0840-TP0965 (0.8653204)]
COG0477	COG0845	Bcep18194_B0918	Bcep18194_B0918	Major facilitator superfamily (MFS_1)	Bcep18194_B1744	Bcep18194_B1744	Secretion protein, HlyD family	[TP0840-TP0965 (0.8653204)]
COG0477	COG0845	Bcep18194_B2507	Bcep18194_B2507	hypothetical protein	Bcep18194_B0725	Bcep18194_B0725	Secretion protein, HlyD family	[TP0840-TP0965 (0.8653204)]
COG0477	COG0845	Bcep18194_A3229	Bcep18194_A3229	Drug resistance transporter EmrB/QacA subfamily	Bcep18194_B1744	Bcep18194_B1744	Secretion protein, HlyD family	[TP0840-TP0965 (0.8653204)]
COG0477	COG0845	Bcep18194_B3029	Bcep18194_B3029	Major facilitator superfamily (MFS_1)	Bcep18194_B0725	Bcep18194_B0725	Secretion protein, HlyD family	[TP0840-TP0965 (0.8653204)]
COG0477	COG0845	Bcep18194_B0591	Bcep18194_B0591	hypothetical protein	Bcep18194_B0295	Bcep18194_B0295	Secretion protein, HlyD family	[TP0840-TP0965 (0.8653204)]
COG0477	COG0845	Bcep18194_B0591	Bcep18194_B0591	hypothetical protein	Bcep18194_C6607	Bcep18194_C6607	Secretion protein, HlyD family	[TP0840-TP0965 (0.8653204)]
COG0477	COG0845	Bcep18194_B1885	Bcep18194_B1885	Major facilitator superfamily (MFS_1)	Bcep18194_B0725	Bcep18194_B0725	Secretion protein, HlyD family	[TP0840-TP0965 (0.8653204)]
COG0477	COG0845	Bcep18194_B1700	Bcep18194_B1700	hypothetical protein	Bcep18194_A5035	Bcep18194_A5035	Secretion protein HlyD family	[TP0840-TP0965 (0.8653204)]
COG0477	COG0845	Bcep18194_A3935	Bcep18194_A3935	Drug resistance transporter EmrB/QacA subfamily	Bcep18194_A5035	Bcep18194_A5035	Secretion protein HlyD family	[TP0840-TP0965 (0.8653204)]
COG0477	COG0845	Bcep18194_A6452	Bcep18194_A6452	Major facilitator superfamily (MFS_1)	Bcep18194_C6607	Bcep18194_C6607	Secretion protein, HlyD family	[TP0840-TP0965 (0.8653204)]
COG0477	COG0845	Bcep18194_A4555	Bcep18194_A4555	hypothetical protein	Bcep18194_B1727	Bcep18194_B1727	Secretion protein, HlyD family	[TP0840-TP0965 (0.8653204)]
COG0477	COG0845	Bcep18194_A3850	Bcep18194_A3850	Major facilitator superfamily (MFS_1)	Bcep18194_B2432	Bcep18194_B2432	Secretion protein, HlyD family	[TP0840-TP0965 (0.8653204)]
COG0477	COG0845	Bcep18194_B3029	Bcep18194_B3029	Major facilitator superfamily (MFS_1)	Bcep18194_B1836	Bcep18194_B1836	Multidrug resistance efflux pump-like	[TP0840-TP0965 (0.8653204)]
COG0477	COG0845	Bcep18194_B0680	Bcep18194_B0680	Major facilitator superfamily (MFS_1)	Bcep18194_B1193	Bcep18194_B1193	Secretion protein, HlyD family	[TP0840-TP0965 (0.8653204)]
COG0477	COG0845	Bcep18194_C6959	Bcep18194_C6959	Major facilitator superfamily (MFS_1)	Bcep18194_B2432	Bcep18194_B2432	Secretion protein, HlyD family	[TP0840-TP0965 (0.8653204)]
COG0477	COG0845	Bcep18194_B1116	Bcep18194_B1116	Major facilitator superfamily (MFS_1)	Bcep18194_B0725	Bcep18194_B0725	Secretion protein, HlyD family	[TP0840-TP0965 (0.8653204)]
COG0477	COG0845	Bcep18194_B0147	Bcep18194_B0147	Major facilitator superfamily (MFS_1)	Bcep18194_B1744	Bcep18194_B1744	Secretion protein, HlyD family	[TP0840-TP0965 (0.8653204)]
COG0477	COG0845	Bcep18194_C7578	Bcep18194_C7578	Major facilitator superfamily, (MFS_1) family	Bcep18194_A5940	Bcep18194_A5940	Secretion protein HlyD family	[TP0840-TP0965 (0.8653204)]
COG0477	COG0845	Bcep18194_B2673	Bcep18194_B2673	Major facilitator superfamily (MFS_1)	Bcep18194_B1836	Bcep18194_B1836	Multidrug resistance efflux pump-like	[TP0840-TP0965 (0.8653204)]
COG0477	COG0845	Bcep18194_B1710	Bcep18194_B1710	Major facilitator superfamily (MFS_1)	Bcep18194_B1004	Bcep18194_B1004	Secretion protein, HlyD family	[TP0840-TP0965 (0.8653204)]
COG0477	COG0845	Bcep18194_A6073	Bcep18194_A6073	Major facilitator superfamily (MFS_1)	Bcep18194_B1004	Bcep18194_B1004	Secretion protein, HlyD family	[TP0840-TP0965 (0.8653204)]
COG0477	COG0845	Bcep18194_B2043	Bcep18194_B2043	Major facilitator superfamily (MFS_1)	Bcep18194_A5035	Bcep18194_A5035	Secretion protein HlyD family	[TP0840-TP0965 (0.8653204)]
COG0477	COG0845	Bcep18194_B2043	Bcep18194_B2043	Major facilitator superfamily (MFS_1)	Bcep18194_B0295	Bcep18194_B0295	Secretion protein, HlyD family	[TP0840-TP0965 (0.8653204)]
COG0477	COG0845	Bcep18194_B1116	Bcep18194_B1116	Major facilitator superfamily (MFS_1)	Bcep18194_A4767	Bcep18194_A4767	Secretion protein HlyD family	[TP0840-TP0965 (0.8653204)]
COG0477	COG0845	Bcep18194_B1700	Bcep18194_B1700	hypothetical protein	Bcep18194_C6825	Bcep18194_C6825	Secretion protein HlyD family	[TP0840-TP0965 (0.8653204)]
COG0477	COG0845	Bcep18194_C6959	Bcep18194_C6959	Major facilitator superfamily (MFS_1)	Bcep18194_B1004	Bcep18194_B1004	Secretion protein, HlyD family	[TP0840-TP0965 (0.8653204)]
COG0477	COG0845	Bcep18194_B2718	Bcep18194_B2718	Major facilitator superfamily (MFS_1)	Bcep18194_A4767	Bcep18194_A4767	Secretion protein HlyD family	[TP0840-TP0965 (0.8653204)]
COG0477	COG0845	Bcep18194_C7165	Bcep18194_C7165	Major facilitator superfamily (MFS_1)	Bcep18194_B2432	Bcep18194_B2432	Secretion protein, HlyD family	[TP0840-TP0965 (0.8653204)]
COG0477	COG0845	Bcep18194_B2004	Bcep18194_B2004	Major facilitator superfamily (MFS_1)	Bcep18194_B1744	Bcep18194_B1744	Secretion protein, HlyD family	[TP0840-TP0965 (0.8653204)]
COG0477	COG0845	Bcep18194_B1157	Bcep18194_B1157	Drug resistance transporter EmrB/QacA subfamily	Bcep18194_C6607	Bcep18194_C6607	Secretion protein, HlyD family	[TP0840-TP0965 (0.8653204)]
COG0477	COG0845	Bcep18194_A5717	Bcep18194_A5717	Major facilitator superfamily (MFS_1)	Bcep18194_C6607	Bcep18194_C6607	Secretion protein, HlyD family	[TP0840-TP0965 (0.8653204)]
COG0477	COG0845	Bcep18194_B2192	Bcep18194_B2192	Drug resistance transporter EmrB/QacA subfamily	Bcep18194_B1004	Bcep18194_B1004	Secretion protein, HlyD family	[TP0840-TP0965 (0.8653204)]
COG0477	COG0845	Bcep18194_B3023	Bcep18194_B3023	Major facilitator superfamily (MFS_1)	Bcep18194_B0295	Bcep18194_B0295	Secretion protein, HlyD family	[TP0840-TP0965 (0.8653204)]
COG0477	COG0845	Bcep18194_B2192	Bcep18194_B2192	Drug resistance transporter EmrB/QacA subfamily	Bcep18194_B1727	Bcep18194_B1727	Secretion protein, HlyD family	[TP0840-TP0965 (0.8653204)]
COG0477	COG0845	Bcep18194_B2083	Bcep18194_B2083	Major facilitator superfamily (MFS_1)	Bcep18194_B1836	Bcep18194_B1836	Multidrug resistance efflux pump-like	[TP0840-TP0965 (0.8653204)]
COG0477	COG0845	Bcep18194_A4868	Bcep18194_A4868	Major facilitator superfamily (MFS_1)	Bcep18194_C6607	Bcep18194_C6607	Secretion protein, HlyD family	[TP0840-TP0965 (0.8653204)]
COG0477	COG0845	Bcep18194_A3726	Bcep18194_A3726	Major facilitator superfamily (MFS_1)	Bcep18194_A5035	Bcep18194_A5035	Secretion protein HlyD family	[TP0840-TP0965 (0.8653204)]
COG0477	COG0845	Bcep18194_A5487	Bcep18194_A5487	Major facilitator superfamily (MFS_1)	Bcep18194_B1744	Bcep18194_B1744	Secretion protein, HlyD family	[TP0840-TP0965 (0.8653204)]
COG0477	COG0845	Bcep18194_C7319	Bcep18194_C7319	Major facilitator superfamily (MFS_1)	Bcep18194_B1193	Bcep18194_B1193	Secretion protein, HlyD family	[TP0840-TP0965 (0.8653204)]
COG0477	COG0845	Bcep18194_A4860	Bcep18194_A4860	Major facilitator superfamily (MFS_1)	Bcep18194_B1193	Bcep18194_B1193	Secretion protein, HlyD family	[TP0840-TP0965 (0.8653204)]
COG0477	COG0845	Bcep18194_B2776	Bcep18194_B2776	Major facilitator superfamily (MFS_1)	Bcep18194_B1193	Bcep18194_B1193	Secretion protein, HlyD family	[TP0840-TP0965 (0.8653204)]
COG0477	COG0845	Bcep18194_B1271	Bcep18194_B1271	Drug resistance transporter EmrB/QacA subfamily	Bcep18194_A4767	Bcep18194_A4767	Secretion protein HlyD family	[TP0840-TP0965 (0.8653204)]
COG0477	COG0845	Bcep18194_B0365	Bcep18194_B0365	Major facilitator superfamily (MFS_1)	Bcep18194_B0295	Bcep18194_B0295	Secretion protein, HlyD family	[TP0840-TP0965 (0.8653204)]
COG0477	COG0845	Bcep18194_B2449	Bcep18194_B2449	Drug resistance transporter Bcr/CflA subfamily	Bcep18194_C6825	Bcep18194_C6825	Secretion protein HlyD family	[TP0840-TP0965 (0.8653204)]
COG0477	COG0845	Bcep18194_B2904	Bcep18194_B2904	Major facilitator superfamily (MFS_1)	Bcep18194_A4306	Bcep18194_A4306	Secretion protein HlyD family	[TP0840-TP0965 (0.8653204)]
COG0477	COG0845	Bcep18194_B0475	Bcep18194_B0475	Major facilitator superfamily (MFS_1)	Bcep18194_B1744	Bcep18194_B1744	Secretion protein, HlyD family	[TP0840-TP0965 (0.8653204)]
COG0477	COG0845	Bcep18194_A4890	Bcep18194_A4890	Drug resistance transporter EmrB/QacA subfamily	Bcep18194_B1727	Bcep18194_B1727	Secretion protein, HlyD family	[TP0840-TP0965 (0.8653204)]
COG0477	COG0845	Bcep18194_A5467	Bcep18194_A5467	Major facilitator superfamily (MFS_1)	Bcep18194_B1836	Bcep18194_B1836	Multidrug resistance efflux pump-like	[TP0840-TP0965 (0.8653204)]
COG0477	COG0845	Bcep18194_A4954	Bcep18194_A4954	Major facilitator superfamily (MFS_1)	Bcep18194_A5940	Bcep18194_A5940	Secretion protein HlyD family	[TP0840-TP0965 (0.8653204)]
COG0477	COG0845	Bcep18194_C7509	Bcep18194_C7509	Drug resistance transporter EmrB/QacA subfamily	Bcep18194_B1836	Bcep18194_B1836	Multidrug resistance efflux pump-like	[TP0840-TP0965 (0.8653204)]
COG0477	COG0845	Bcep18194_B3053	Bcep18194_B3053	Major facilitator superfamily (MFS_1)	Bcep18194_A3403	Bcep18194_A3403	Secretion protein HlyD family	[TP0840-TP0965 (0.8653204)]
COG0477	COG0845	Bcep18194_C6889	Bcep18194_C6889	Major facilitator superfamily, (MFS_1) family	Bcep18194_B1836	Bcep18194_B1836	Multidrug resistance efflux pump-like	[TP0840-TP0965 (0.8653204)]
COG0477	COG0845	Bcep18194_B2353	Bcep18194_B2353	Major facilitator superfamily (MFS_1)	Bcep18194_B1727	Bcep18194_B1727	Secretion protein, HlyD family	[TP0840-TP0965 (0.8653204)]
COG0477	COG0845	Bcep18194_B2004	Bcep18194_B2004	Major facilitator superfamily (MFS_1)	Bcep18194_B1727	Bcep18194_B1727	Secretion protein, HlyD family	[TP0840-TP0965 (0.8653204)]
COG0477	COG0845	Bcep18194_B2139	Bcep18194_B2139	Major facilitator superfamily (MFS_1)	Bcep18194_B2432	Bcep18194_B2432	Secretion protein, HlyD family	[TP0840-TP0965 (0.8653204)]
COG0477	COG0845	Bcep18194_B2004	Bcep18194_B2004	Major facilitator superfamily (MFS_1)	Bcep18194_A4767	Bcep18194_A4767	Secretion protein HlyD family	[TP0840-TP0965 (0.8653204)]
COG0477	COG0845	Bcep18194_A4038	Bcep18194_A4038	Major facilitator superfamily (MFS_1)	Bcep18194_C6607	Bcep18194_C6607	Secretion protein, HlyD family	[TP0840-TP0965 (0.8653204)]
COG0477	COG0845	Bcep18194_B0147	Bcep18194_B0147	Major facilitator superfamily (MFS_1)	Bcep18194_A4306	Bcep18194_A4306	Secretion protein HlyD family	[TP0840-TP0965 (0.8653204)]
COG0477	COG0845	Bcep18194_B2166	Bcep18194_B2166	Major facilitator superfamily (MFS_1)	Bcep18194_B1004	Bcep18194_B1004	Secretion protein, HlyD family	[TP0840-TP0965 (0.8653204)]
COG0477	COG0845	Bcep18194_B2507	Bcep18194_B2507	hypothetical protein	Bcep18194_B1004	Bcep18194_B1004	Secretion protein, HlyD family	[TP0840-TP0965 (0.8653204)]
COG0477	COG0845	Bcep18194_A3505	Bcep18194_A3505	Major facilitator superfamily (MFS_1)	Bcep18194_B1193	Bcep18194_B1193	Secretion protein, HlyD family	[TP0840-TP0965 (0.8653204)]
COG0477	COG0845	Bcep18194_B2493	Bcep18194_B2493	Major facilitator superfamily (MFS_1)	Bcep18194_A3403	Bcep18194_A3403	Secretion protein HlyD family	[TP0840-TP0965 (0.8653204)]
COG0477	COG0845	Bcep18194_A6452	Bcep18194_A6452	Major facilitator superfamily (MFS_1)	Bcep18194_A4767	Bcep18194_A4767	Secretion protein HlyD family	[TP0840-TP0965 (0.8653204)]
COG0477	COG0845	Bcep18194_C7483	Bcep18194_C7483	Major facilitator superfamily (MFS_1)	Bcep18194_B1727	Bcep18194_B1727	Secretion protein, HlyD family	[TP0840-TP0965 (0.8653204)]
COG0477	COG0845	Bcep18194_B2592	Bcep18194_B2592	Major facilitator superfamily (MFS_1)	Bcep18194_B1727	Bcep18194_B1727	Secretion protein, HlyD family	[TP0840-TP0965 (0.8653204)]
COG0477	COG0845	Bcep18194_B1166	Bcep18194_B1166	Major facilitator superfamily (MFS_1)	Bcep18194_A3403	Bcep18194_A3403	Secretion protein HlyD family	[TP0840-TP0965 (0.8653204)]
COG0477	COG0845	Bcep18194_A5747	Bcep18194_A5747	Major facilitator superfamily (MFS_1)	Bcep18194_B2432	Bcep18194_B2432	Secretion protein, HlyD family	[TP0840-TP0965 (0.8653204)]
COG0477	COG0845	Bcep18194_C7600	Bcep18194_C7600	Major facilitator superfamily, (MFS_1) family	Bcep18194_B1004	Bcep18194_B1004	Secretion protein, HlyD family	[TP0840-TP0965 (0.8653204)]
COG0477	COG0845	Bcep18194_A4820	Bcep18194_A4820	Major facilitator superfamily (MFS_1)	Bcep18194_C6607	Bcep18194_C6607	Secretion protein, HlyD family	[TP0840-TP0965 (0.8653204)]
COG0477	COG0845	Bcep18194_A3505	Bcep18194_A3505	Major facilitator superfamily (MFS_1)	Bcep18194_A5940	Bcep18194_A5940	Secretion protein HlyD family	[TP0840-TP0965 (0.8653204)]
COG0477	COG0845	Bcep18194_A4338	Bcep18194_A4338	Major facilitator superfamily (MFS_1)	Bcep18194_B1744	Bcep18194_B1744	Secretion protein, HlyD family	[TP0840-TP0965 (0.8653204)]
COG0477	COG0845	Bcep18194_B1306	Bcep18194_B1306	Major facilitator superfamily (MFS_1)	Bcep18194_B1836	Bcep18194_B1836	Multidrug resistance efflux pump-like	[TP0840-TP0965 (0.8653204)]
COG0477	COG0845	Bcep18194_A3382	Bcep18194_A3382	Major facilitator superfamily (MFS_1)	Bcep18194_B1727	Bcep18194_B1727	Secretion protein, HlyD family	[TP0840-TP0965 (0.8653204)]
COG0477	COG0845	Bcep18194_A4390	Bcep18194_A4390	Major facilitator superfamily (MFS_1)	Bcep18194_B0725	Bcep18194_B0725	Secretion protein, HlyD family	[TP0840-TP0965 (0.8653204)]
COG0477	COG0845	Bcep18194_B1455	Bcep18194_B1455	Major facilitator superfamily (MFS_1)	Bcep18194_A5035	Bcep18194_A5035	Secretion protein HlyD family	[TP0840-TP0965 (0.8653204)]
COG0477	COG0845	Bcep18194_C7272	Bcep18194_C7272	Major facilitator superfamily (MFS_1)	Bcep18194_C6825	Bcep18194_C6825	Secretion protein HlyD family	[TP0840-TP0965 (0.8653204)]
COG0477	COG0845	Bcep18194_B1166	Bcep18194_B1166	Major facilitator superfamily (MFS_1)	Bcep18194_B0295	Bcep18194_B0295	Secretion protein, HlyD family	[TP0840-TP0965 (0.8653204)]
COG0477	COG0845	Bcep18194_B1409	Bcep18194_B1409	Major facilitator superfamily (MFS_1)	Bcep18194_C6607	Bcep18194_C6607	Secretion protein, HlyD family	[TP0840-TP0965 (0.8653204)]
COG0477	COG0845	Bcep18194_B0918	Bcep18194_B0918	Major facilitator superfamily (MFS_1)	Bcep18194_A5035	Bcep18194_A5035	Secretion protein HlyD family	[TP0840-TP0965 (0.8653204)]
COG0477	COG0845	Bcep18194_C7588	Bcep18194_C7588	Major facilitator superfamily, (MFS_1) family	Bcep18194_A5940	Bcep18194_A5940	Secretion protein HlyD family	[TP0840-TP0965 (0.8653204)]
COG0477	COG0845	Bcep18194_B2892	Bcep18194_B2892	Major facilitator superfamily (MFS_1)	Bcep18194_A5940	Bcep18194_A5940	Secretion protein HlyD family	[TP0840-TP0965 (0.8653204)]
COG0477	COG0845	Bcep18194_B1700	Bcep18194_B1700	hypothetical protein	Bcep18194_A3403	Bcep18194_A3403	Secretion protein HlyD family	[TP0840-TP0965 (0.8653204)]
COG0477	COG0845	Bcep18194_A5285	Bcep18194_A5285	Major facilitator superfamily (MFS_1)	Bcep18194_B2432	Bcep18194_B2432	Secretion protein, HlyD family	[TP0840-TP0965 (0.8653204)]
COG0477	COG0845	Bcep18194_A4424	Bcep18194_A4424	Major facilitator superfamily (MFS_1)	Bcep18194_C6607	Bcep18194_C6607	Secretion protein, HlyD family	[TP0840-TP0965 (0.8653204)]
COG0477	COG0845	Bcep18194_A3588	Bcep18194_A3588	Major facilitator superfamily (MFS_1)	Bcep18194_A5035	Bcep18194_A5035	Secretion protein HlyD family	[TP0840-TP0965 (0.8653204)]
COG0477	COG0845	Bcep18194_B2004	Bcep18194_B2004	Major facilitator superfamily (MFS_1)	Bcep18194_A5035	Bcep18194_A5035	Secretion protein HlyD family	[TP0840-TP0965 (0.8653204)]
COG0477	COG0845	Bcep18194_A3588	Bcep18194_A3588	Major facilitator superfamily (MFS_1)	Bcep18194_B0295	Bcep18194_B0295	Secretion protein, HlyD family	[TP0840-TP0965 (0.8653204)]
COG0477	COG0845	Bcep18194_B0259	Bcep18194_B0259	Major facilitator superfamily (MFS_1)	Bcep18194_A5035	Bcep18194_A5035	Secretion protein HlyD family	[TP0840-TP0965 (0.8653204)]
COG0477	COG0845	Bcep18194_B2836	Bcep18194_B2836	Major facilitator superfamily (MFS_1)	Bcep18194_B1193	Bcep18194_B1193	Secretion protein, HlyD family	[TP0840-TP0965 (0.8653204)]
COG0477	COG0845	Bcep18194_B2263	Bcep18194_B2263	Major facilitator superfamily (MFS_1)	Bcep18194_C6607	Bcep18194_C6607	Secretion protein, HlyD family	[TP0840-TP0965 (0.8653204)]
COG0477	COG0845	Bcep18194_B1334	Bcep18194_B1334	Drug resistance transporter Bcr/CflA subfamily	Bcep18194_A5035	Bcep18194_A5035	Secretion protein HlyD family	[TP0840-TP0965 (0.8653204)]
COG0477	COG0845	Bcep18194_B1327	Bcep18194_B1327	Major facilitator superfamily (MFS_1)	Bcep18194_B0725	Bcep18194_B0725	Secretion protein, HlyD family	[TP0840-TP0965 (0.8653204)]
COG0477	COG0845	Bcep18194_A4890	Bcep18194_A4890	Drug resistance transporter EmrB/QacA subfamily	Bcep18194_A3403	Bcep18194_A3403	Secretion protein HlyD family	[TP0840-TP0965 (0.8653204)]
COG0477	COG0845	Bcep18194_B1709	Bcep18194_B1709	Major facilitator superfamily (MFS_1)	Bcep18194_A3403	Bcep18194_A3403	Secretion protein HlyD family	[TP0840-TP0965 (0.8653204)]
COG0477	COG0845	Bcep18194_B0382	Bcep18194_B0382	Major facilitator superfamily (MFS_1)	Bcep18194_B1004	Bcep18194_B1004	Secretion protein, HlyD family	[TP0840-TP0965 (0.8653204)]
COG0477	COG0845	Bcep18194_B3110	Bcep18194_B3110	Major facilitator superfamily (MFS_1)	Bcep18194_B0295	Bcep18194_B0295	Secretion protein, HlyD family	[TP0840-TP0965 (0.8653204)]
COG0477	COG0845	Bcep18194_A5467	Bcep18194_A5467	Major facilitator superfamily (MFS_1)	Bcep18194_B1004	Bcep18194_B1004	Secretion protein, HlyD family	[TP0840-TP0965 (0.8653204)]
COG0477	COG0845	Bcep18194_B3023	Bcep18194_B3023	Major facilitator superfamily (MFS_1)	Bcep18194_C6607	Bcep18194_C6607	Secretion protein, HlyD family	[TP0840-TP0965 (0.8653204)]
COG0477	COG0845	Bcep18194_B2507	Bcep18194_B2507	hypothetical protein	Bcep18194_A4767	Bcep18194_A4767	Secretion protein HlyD family	[TP0840-TP0965 (0.8653204)]
COG0477	COG0845	Bcep18194_B0337	Bcep18194_B0337	Major facilitator superfamily (MFS_1)	Bcep18194_B1836	Bcep18194_B1836	Multidrug resistance efflux pump-like	[TP0840-TP0965 (0.8653204)]
COG0477	COG0845	Bcep18194_A4604	Bcep18194_A4604	Major facilitator superfamily (MFS_1)	Bcep18194_C6607	Bcep18194_C6607	Secretion protein, HlyD family	[TP0840-TP0965 (0.8653204)]
COG0477	COG0845	Bcep18194_A3408	Bcep18194_A3408	Major facilitator superfamily (MFS_1)	Bcep18194_B1744	Bcep18194_B1744	Secretion protein, HlyD family	[TP0840-TP0965 (0.8653204)]
COG0477	COG0845	Bcep18194_B1871	Bcep18194_B1871	Major facilitator superfamily (MFS_1)	Bcep18194_B0725	Bcep18194_B0725	Secretion protein, HlyD family	[TP0840-TP0965 (0.8653204)]
COG0477	COG0845	Bcep18194_C7483	Bcep18194_C7483	Major facilitator superfamily (MFS_1)	Bcep18194_B1004	Bcep18194_B1004	Secretion protein, HlyD family	[TP0840-TP0965 (0.8653204)]
COG0477	COG0845	Bcep18194_A6108	Bcep18194_A6108	Major facilitator superfamily (MFS_1)	Bcep18194_A4767	Bcep18194_A4767	Secretion protein HlyD family	[TP0840-TP0965 (0.8653204)]
COG0477	COG0845	Bcep18194_B0559	Bcep18194_B0559	Drug resistance transporter EmrB/QacA subfamily	Bcep18194_B1744	Bcep18194_B1744	Secretion protein, HlyD family	[TP0840-TP0965 (0.8653204)]
COG0477	COG0845	Bcep18194_B1016	Bcep18194_B1016	Major facilitator superfamily (MFS_1)	Bcep18194_B1193	Bcep18194_B1193	Secretion protein, HlyD family	[TP0840-TP0965 (0.8653204)]
COG0477	COG0845	Bcep18194_A4424	Bcep18194_A4424	Major facilitator superfamily (MFS_1)	Bcep18194_B1744	Bcep18194_B1744	Secretion protein, HlyD family	[TP0840-TP0965 (0.8653204)]
COG0477	COG0845	Bcep18194_B2550	Bcep18194_B2550	Major facilitator superfamily (MFS_1)	Bcep18194_A5940	Bcep18194_A5940	Secretion protein HlyD family	[TP0840-TP0965 (0.8653204)]
COG0477	COG0845	Bcep18194_B0355	Bcep18194_B0355	Major facilitator superfamily (MFS_1)	Bcep18194_B0295	Bcep18194_B0295	Secretion protein, HlyD family	[TP0840-TP0965 (0.8653204)]
COG0477	COG0845	Bcep18194_C6889	Bcep18194_C6889	Major facilitator superfamily, (MFS_1) family	Bcep18194_B1744	Bcep18194_B1744	Secretion protein, HlyD family	[TP0840-TP0965 (0.8653204)]
COG0477	COG0845	Bcep18194_A6452	Bcep18194_A6452	Major facilitator superfamily (MFS_1)	Bcep18194_B1744	Bcep18194_B1744	Secretion protein, HlyD family	[TP0840-TP0965 (0.8653204)]
COG0477	COG0845	Bcep18194_B1116	Bcep18194_B1116	Major facilitator superfamily (MFS_1)	Bcep18194_B0295	Bcep18194_B0295	Secretion protein, HlyD family	[TP0840-TP0965 (0.8653204)]
COG0477	COG0845	Bcep18194_C6572	Bcep18194_C6572	Major facilitator superfamily transporter, MFS_1	Bcep18194_B0725	Bcep18194_B0725	Secretion protein, HlyD family	[TP0840-TP0965 (0.8653204)]
COG0477	COG0845	Bcep18194_A4352	Bcep18194_A4352	Major facilitator superfamily (MFS_1)	Bcep18194_C6607	Bcep18194_C6607	Secretion protein, HlyD family	[TP0840-TP0965 (0.8653204)]
COG0477	COG0845	Bcep18194_C7502	Bcep18194_C7502	Major facilitator superfamily (MFS_1)	Bcep18194_B1727	Bcep18194_B1727	Secretion protein, HlyD family	[TP0840-TP0965 (0.8653204)]
COG0477	COG0845	Bcep18194_A3588	Bcep18194_A3588	Major facilitator superfamily (MFS_1)	Bcep18194_B0725	Bcep18194_B0725	Secretion protein, HlyD family	[TP0840-TP0965 (0.8653204)]
COG0477	COG0845	Bcep18194_B2192	Bcep18194_B2192	Drug resistance transporter EmrB/QacA subfamily	Bcep18194_B0725	Bcep18194_B0725	Secretion protein, HlyD family	[TP0840-TP0965 (0.8653204)]
COG0477	COG0845	Bcep18194_A4754	Bcep18194_A4754	Citrate-proton symporter, (MFS_1)	Bcep18194_B1193	Bcep18194_B1193	Secretion protein, HlyD family	[TP0840-TP0965 (0.8653204)]
COG0477	COG0845	Bcep18194_A5911	Bcep18194_A5911	Major facilitator superfamily (MFS_1)	Bcep18194_A4767	Bcep18194_A4767	Secretion protein HlyD family	[TP0840-TP0965 (0.8653204)]
COG0477	COG0845	Bcep18194_A3588	Bcep18194_A3588	Major facilitator superfamily (MFS_1)	Bcep18194_A4306	Bcep18194_A4306	Secretion protein HlyD family	[TP0840-TP0965 (0.8653204)]
COG0477	COG0845	Bcep18194_B2004	Bcep18194_B2004	Major facilitator superfamily (MFS_1)	Bcep18194_C6607	Bcep18194_C6607	Secretion protein, HlyD family	[TP0840-TP0965 (0.8653204)]
COG0477	COG0845	Bcep18194_B3058	Bcep18194_B3058	Major facilitator superfamily (MFS_1)	Bcep18194_C6825	Bcep18194_C6825	Secretion protein HlyD family	[TP0840-TP0965 (0.8653204)]
COG0477	COG0845	Bcep18194_B0539	Bcep18194_B0539	major facilitator superfamily (MFS_1)	Bcep18194_B1193	Bcep18194_B1193	Secretion protein, HlyD family	[TP0840-TP0965 (0.8653204)]
COG0477	COG0845	Bcep18194_A5498	Bcep18194_A5498	Major facilitator superfamily (MFS_1)	Bcep18194_B1744	Bcep18194_B1744	Secretion protein, HlyD family	[TP0840-TP0965 (0.8653204)]
COG0477	COG0845	Bcep18194_B2647	Bcep18194_B2647	Major facilitator superfamily (MFS_1)	Bcep18194_A4767	Bcep18194_A4767	Secretion protein HlyD family	[TP0840-TP0965 (0.8653204)]
COG0477	COG0845	Bcep18194_B2487	Bcep18194_B2487	Major facilitator superfamily (MFS_1)	Bcep18194_A4306	Bcep18194_A4306	Secretion protein HlyD family	[TP0840-TP0965 (0.8653204)]
COG0477	COG0845	Bcep18194_B1157	Bcep18194_B1157	Drug resistance transporter EmrB/QacA subfamily	Bcep18194_C6825	Bcep18194_C6825	Secretion protein HlyD family	[TP0840-TP0965 (0.8653204)]
COG0477	COG0845	Bcep18194_C6959	Bcep18194_C6959	Major facilitator superfamily (MFS_1)	Bcep18194_B0295	Bcep18194_B0295	Secretion protein, HlyD family	[TP0840-TP0965 (0.8653204)]
COG0477	COG0845	Bcep18194_B2718	Bcep18194_B2718	Major facilitator superfamily (MFS_1)	Bcep18194_A5035	Bcep18194_A5035	Secretion protein HlyD family	[TP0840-TP0965 (0.8653204)]
COG0477	COG0845	Bcep18194_B0591	Bcep18194_B0591	hypothetical protein	Bcep18194_A3403	Bcep18194_A3403	Secretion protein HlyD family	[TP0840-TP0965 (0.8653204)]
COG0477	COG0845	Bcep18194_A3607	Bcep18194_A3607	Major facilitator superfamily (MFS_1)	Bcep18194_C6825	Bcep18194_C6825	Secretion protein HlyD family	[TP0840-TP0965 (0.8653204)]
COG0477	COG0845	Bcep18194_B0539	Bcep18194_B0539	major facilitator superfamily (MFS_1)	Bcep18194_B0725	Bcep18194_B0725	Secretion protein, HlyD family	[TP0840-TP0965 (0.8653204)]
COG0477	COG0845	Bcep18194_B3147	Bcep18194_B3147	Major facilitator superfamily (MFS_1)	Bcep18194_B1193	Bcep18194_B1193	Secretion protein, HlyD family	[TP0840-TP0965 (0.8653204)]
COG0477	COG0845	Bcep18194_A5717	Bcep18194_A5717	Major facilitator superfamily (MFS_1)	Bcep18194_C6825	Bcep18194_C6825	Secretion protein HlyD family	[TP0840-TP0965 (0.8653204)]
COG0477	COG0845	Bcep18194_A4860	Bcep18194_A4860	Major facilitator superfamily (MFS_1)	Bcep18194_B0295	Bcep18194_B0295	Secretion protein, HlyD family	[TP0840-TP0965 (0.8653204)]
COG0477	COG0845	Bcep18194_A4431	Bcep18194_A4431	Major facilitator superfamily (MFS_1)	Bcep18194_B0725	Bcep18194_B0725	Secretion protein, HlyD family	[TP0840-TP0965 (0.8653204)]
COG0477	COG0845	Bcep18194_B2524	Bcep18194_B2524	Major facilitator superfamily (MFS_1)	Bcep18194_A5940	Bcep18194_A5940	Secretion protein HlyD family	[TP0840-TP0965 (0.8653204)]
COG0477	COG0845	Bcep18194_A5982	Bcep18194_A5982	Major facilitator superfamily (MFS_1)	Bcep18194_A5035	Bcep18194_A5035	Secretion protein HlyD family	[TP0840-TP0965 (0.8653204)]
COG0477	COG0845	Bcep18194_B1373	Bcep18194_B1373	Major facilitator superfamily (MFS_1)	Bcep18194_B1004	Bcep18194_B1004	Secretion protein, HlyD family	[TP0840-TP0965 (0.8653204)]
COG0477	COG0845	Bcep18194_A3382	Bcep18194_A3382	Major facilitator superfamily (MFS_1)	Bcep18194_A4306	Bcep18194_A4306	Secretion protein HlyD family	[TP0840-TP0965 (0.8653204)]
COG0477	COG0845	Bcep18194_B0327	Bcep18194_B0327	D-galactonate transporter	Bcep18194_B1836	Bcep18194_B1836	Multidrug resistance efflux pump-like	[TP0840-TP0965 (0.8653204)]
COG0477	COG0845	Bcep18194_A4140	Bcep18194_A4140	Major facilitator superfamily (MFS_1)	Bcep18194_A4306	Bcep18194_A4306	Secretion protein HlyD family	[TP0840-TP0965 (0.8653204)]
COG0477	COG0845	Bcep18194_A3607	Bcep18194_A3607	Major facilitator superfamily (MFS_1)	Bcep18194_A4767	Bcep18194_A4767	Secretion protein HlyD family	[TP0840-TP0965 (0.8653204)]
COG0477	COG0845	Bcep18194_A4038	Bcep18194_A4038	Major facilitator superfamily (MFS_1)	Bcep18194_B1193	Bcep18194_B1193	Secretion protein, HlyD family	[TP0840-TP0965 (0.8653204)]
COG0477	COG0845	Bcep18194_A5867	Bcep18194_A5867	Drug resistance transporter EmrB/QacA subfamily	Bcep18194_B0725	Bcep18194_B0725	Secretion protein, HlyD family	[TP0840-TP0965 (0.8653204)]
COG0477	COG0845	Bcep18194_A4686	Bcep18194_A4686	Drug resistance transporter EmrB/QacA subfamily	Bcep18194_B1004	Bcep18194_B1004	Secretion protein, HlyD family	[TP0840-TP0965 (0.8653204)]
COG0477	COG0845	Bcep18194_B2032	Bcep18194_B2032	Major facilitator superfamily (MFS_1)	Bcep18194_B1727	Bcep18194_B1727	Secretion protein, HlyD family	[TP0840-TP0965 (0.8653204)]
COG0477	COG0845	Bcep18194_A4038	Bcep18194_A4038	Major facilitator superfamily (MFS_1)	Bcep18194_A4306	Bcep18194_A4306	Secretion protein HlyD family	[TP0840-TP0965 (0.8653204)]
COG0477	COG0845	Bcep18194_B2032	Bcep18194_B2032	Major facilitator superfamily (MFS_1)	Bcep18194_C6825	Bcep18194_C6825	Secretion protein HlyD family	[TP0840-TP0965 (0.8653204)]
COG0477	COG0845	Bcep18194_B1297	Bcep18194_B1297	Major facilitator superfamily (MFS_1)	Bcep18194_B0725	Bcep18194_B0725	Secretion protein, HlyD family	[TP0840-TP0965 (0.8653204)]
COG0477	COG0845	Bcep18194_B2828	Bcep18194_B2828	Major facilitator superfamily (MFS_1)	Bcep18194_B1836	Bcep18194_B1836	Multidrug resistance efflux pump-like	[TP0840-TP0965 (0.8653204)]
COG0477	COG0845	Bcep18194_B2776	Bcep18194_B2776	Major facilitator superfamily (MFS_1)	Bcep18194_B1004	Bcep18194_B1004	Secretion protein, HlyD family	[TP0840-TP0965 (0.8653204)]
COG0477	COG0845	Bcep18194_A4604	Bcep18194_A4604	Major facilitator superfamily (MFS_1)	Bcep18194_C6825	Bcep18194_C6825	Secretion protein HlyD family	[TP0840-TP0965 (0.8653204)]
COG0477	COG0845	Bcep18194_C7272	Bcep18194_C7272	Major facilitator superfamily (MFS_1)	Bcep18194_A4306	Bcep18194_A4306	Secretion protein HlyD family	[TP0840-TP0965 (0.8653204)]
COG0477	COG0845	Bcep18194_B1016	Bcep18194_B1016	Major facilitator superfamily (MFS_1)	Bcep18194_A3403	Bcep18194_A3403	Secretion protein HlyD family	[TP0840-TP0965 (0.8653204)]
COG0477	COG0845	Bcep18194_B2263	Bcep18194_B2263	Major facilitator superfamily (MFS_1)	Bcep18194_A5035	Bcep18194_A5035	Secretion protein HlyD family	[TP0840-TP0965 (0.8653204)]
COG0477	COG0845	Bcep18194_B2673	Bcep18194_B2673	Major facilitator superfamily (MFS_1)	Bcep18194_A4767	Bcep18194_A4767	Secretion protein HlyD family	[TP0840-TP0965 (0.8653204)]
COG0477	COG0845	Bcep18194_C7571	Bcep18194_C7571	Major facilitator superfamily, (MFS_1) family	Bcep18194_B1193	Bcep18194_B1193	Secretion protein, HlyD family	[TP0840-TP0965 (0.8653204)]
COG0477	COG0845	Bcep18194_B1285	Bcep18194_B1285	Drug resistance transporter Bcr/CflA subfamily	Bcep18194_B1744	Bcep18194_B1744	Secretion protein, HlyD family	[TP0840-TP0965 (0.8653204)]
COG0477	COG0845	Bcep18194_A4352	Bcep18194_A4352	Major facilitator superfamily (MFS_1)	Bcep18194_B1193	Bcep18194_B1193	Secretion protein, HlyD family	[TP0840-TP0965 (0.8653204)]
COG0477	COG0845	Bcep18194_B1157	Bcep18194_B1157	Drug resistance transporter EmrB/QacA subfamily	Bcep18194_B0725	Bcep18194_B0725	Secretion protein, HlyD family	[TP0840-TP0965 (0.8653204)]
COG0477	COG0845	Bcep18194_B2353	Bcep18194_B2353	Major facilitator superfamily (MFS_1)	Bcep18194_B1744	Bcep18194_B1744	Secretion protein, HlyD family	[TP0840-TP0965 (0.8653204)]
COG0477	COG0845	Bcep18194_B1455	Bcep18194_B1455	Major facilitator superfamily (MFS_1)	Bcep18194_A4767	Bcep18194_A4767	Secretion protein HlyD family	[TP0840-TP0965 (0.8653204)]
COG0477	COG0845	Bcep18194_B2592	Bcep18194_B2592	Major facilitator superfamily (MFS_1)	Bcep18194_B0295	Bcep18194_B0295	Secretion protein, HlyD family	[TP0840-TP0965 (0.8653204)]
COG0477	COG0845	Bcep18194_A4968	Bcep18194_A4968	Major facilitator superfamily (MFS_1)	Bcep18194_B0725	Bcep18194_B0725	Secretion protein, HlyD family	[TP0840-TP0965 (0.8653204)]
COG0477	COG0845	Bcep18194_A3726	Bcep18194_A3726	Major facilitator superfamily (MFS_1)	Bcep18194_B0725	Bcep18194_B0725	Secretion protein, HlyD family	[TP0840-TP0965 (0.8653204)]
COG0477	COG0845	Bcep18194_B0327	Bcep18194_B0327	D-galactonate transporter	Bcep18194_A4767	Bcep18194_A4767	Secretion protein HlyD family	[TP0840-TP0965 (0.8653204)]
COG0477	COG0845	Bcep18194_B1700	Bcep18194_B1700	hypothetical protein	Bcep18194_B1004	Bcep18194_B1004	Secretion protein, HlyD family	[TP0840-TP0965 (0.8653204)]
COG0477	COG0845	Bcep18194_B2828	Bcep18194_B2828	Major facilitator superfamily (MFS_1)	Bcep18194_A4767	Bcep18194_A4767	Secretion protein HlyD family	[TP0840-TP0965 (0.8653204)]
COG0477	COG0845	Bcep18194_A3805	Bcep18194_A3805	Major facilitator superfamily (MFS_1)	Bcep18194_B0725	Bcep18194_B0725	Secretion protein, HlyD family	[TP0840-TP0965 (0.8653204)]
COG0477	COG0845	Bcep18194_C6572	Bcep18194_C6572	Major facilitator superfamily transporter, MFS_1	Bcep18194_B0295	Bcep18194_B0295	Secretion protein, HlyD family	[TP0840-TP0965 (0.8653204)]
COG0477	COG0845	Bcep18194_B0722	Bcep18194_B0722	Major facilitator superfamily (MFS_1)	Bcep18194_C6607	Bcep18194_C6607	Secretion protein, HlyD family	[TP0840-TP0965 (0.8653204)]
COG0477	COG0845	Bcep18194_C6572	Bcep18194_C6572	Major facilitator superfamily transporter, MFS_1	Bcep18194_A3403	Bcep18194_A3403	Secretion protein HlyD family	[TP0840-TP0965 (0.8653204)]
COG0477	COG0845	Bcep18194_B0053	Bcep18194_B0053	Major facilitator superfamily (MFS_1)	Bcep18194_A5940	Bcep18194_A5940	Secretion protein HlyD family	[TP0840-TP0965 (0.8653204)]
COG0477	COG0845	Bcep18194_B1157	Bcep18194_B1157	Drug resistance transporter EmrB/QacA subfamily	Bcep18194_B1193	Bcep18194_B1193	Secretion protein, HlyD family	[TP0840-TP0965 (0.8653204)]
COG0477	COG0845	Bcep18194_C6917	Bcep18194_C6917	Drug resistance transporter, EmrB/QacA	Bcep18194_C6825	Bcep18194_C6825	Secretion protein HlyD family	[TP0840-TP0965 (0.8653204)]
COG0477	COG0845	Bcep18194_B2718	Bcep18194_B2718	Major facilitator superfamily (MFS_1)	Bcep18194_C6825	Bcep18194_C6825	Secretion protein HlyD family	[TP0840-TP0965 (0.8653204)]
COG0477	COG0845	Bcep18194_A4968	Bcep18194_A4968	Major facilitator superfamily (MFS_1)	Bcep18194_C6825	Bcep18194_C6825	Secretion protein HlyD family	[TP0840-TP0965 (0.8653204)]
COG0477	COG0845	Bcep18194_A5349	Bcep18194_A5349	Major facilitator superfamily (MFS_1)	Bcep18194_A3403	Bcep18194_A3403	Secretion protein HlyD family	[TP0840-TP0965 (0.8653204)]
COG0477	COG0845	Bcep18194_B0147	Bcep18194_B0147	Major facilitator superfamily (MFS_1)	Bcep18194_A5035	Bcep18194_A5035	Secretion protein HlyD family	[TP0840-TP0965 (0.8653204)]
COG0477	COG0845	Bcep18194_C6917	Bcep18194_C6917	Drug resistance transporter, EmrB/QacA	Bcep18194_B1836	Bcep18194_B1836	Multidrug resistance efflux pump-like	[TP0840-TP0965 (0.8653204)]
COG0477	COG0845	Bcep18194_B2836	Bcep18194_B2836	Major facilitator superfamily (MFS_1)	Bcep18194_A5035	Bcep18194_A5035	Secretion protein HlyD family	[TP0840-TP0965 (0.8653204)]
COG0477	COG0845	Bcep18194_B1166	Bcep18194_B1166	Major facilitator superfamily (MFS_1)	Bcep18194_B1193	Bcep18194_B1193	Secretion protein, HlyD family	[TP0840-TP0965 (0.8653204)]
COG0477	COG0845	Bcep18194_A4843	Bcep18194_A4843	Major facilitator superfamily (MFS_1)	Bcep18194_B1004	Bcep18194_B1004	Secretion protein, HlyD family	[TP0840-TP0965 (0.8653204)]
COG0477	COG0845	Bcep18194_A6073	Bcep18194_A6073	Major facilitator superfamily (MFS_1)	Bcep18194_B1727	Bcep18194_B1727	Secretion protein, HlyD family	[TP0840-TP0965 (0.8653204)]
COG0477	COG0845	Bcep18194_A5132	Bcep18194_A5132	Major facilitator superfamily (MFS_1)	Bcep18194_A4767	Bcep18194_A4767	Secretion protein HlyD family	[TP0840-TP0965 (0.8653204)]
COG0477	COG0845	Bcep18194_A4843	Bcep18194_A4843	Major facilitator superfamily (MFS_1)	Bcep18194_B1727	Bcep18194_B1727	Secretion protein, HlyD family	[TP0840-TP0965 (0.8653204)]
COG0477	COG0845	Bcep18194_B2892	Bcep18194_B2892	Major facilitator superfamily (MFS_1)	Bcep18194_A3403	Bcep18194_A3403	Secretion protein HlyD family	[TP0840-TP0965 (0.8653204)]
COG0477	COG0845	Bcep18194_A6073	Bcep18194_A6073	Major facilitator superfamily (MFS_1)	Bcep18194_C6825	Bcep18194_C6825	Secretion protein HlyD family	[TP0840-TP0965 (0.8653204)]
COG0477	COG0845	Bcep18194_A5349	Bcep18194_A5349	Major facilitator superfamily (MFS_1)	Bcep18194_C6825	Bcep18194_C6825	Secretion protein HlyD family	[TP0840-TP0965 (0.8653204)]
COG0477	COG0845	Bcep18194_A4067	Bcep18194_A4067	Drug resistance transporter Bcr/CflA subfamily	Bcep18194_B1727	Bcep18194_B1727	Secretion protein, HlyD family	[TP0840-TP0965 (0.8653204)]
COG0477	COG0845	Bcep18194_C7495	Bcep18194_C7495	Major facilitator superfamily (MFS_1)	Bcep18194_A5035	Bcep18194_A5035	Secretion protein HlyD family	[TP0840-TP0965 (0.8653204)]
COG0477	COG0845	Bcep18194_A3408	Bcep18194_A3408	Major facilitator superfamily (MFS_1)	Bcep18194_B0295	Bcep18194_B0295	Secretion protein, HlyD family	[TP0840-TP0965 (0.8653204)]
COG0477	COG0845	Bcep18194_B2487	Bcep18194_B2487	Major facilitator superfamily (MFS_1)	Bcep18194_C6607	Bcep18194_C6607	Secretion protein, HlyD family	[TP0840-TP0965 (0.8653204)]
COG0477	COG0845	Bcep18194_B1015	Bcep18194_B1015	Major facilitator superfamily (MFS_1)	Bcep18194_B1727	Bcep18194_B1727	Secretion protein, HlyD family	[TP0840-TP0965 (0.8653204)]
COG0477	COG0845	Bcep18194_C6531	Bcep18194_C6531	Major facilitator superfamily, (MFS_1) family	Bcep18194_A3403	Bcep18194_A3403	Secretion protein HlyD family	[TP0840-TP0965 (0.8653204)]
COG0477	COG0845	Bcep18194_B1455	Bcep18194_B1455	Major facilitator superfamily (MFS_1)	Bcep18194_C6825	Bcep18194_C6825	Secretion protein HlyD family	[TP0840-TP0965 (0.8653204)]
COG0477	COG0845	Bcep18194_B2673	Bcep18194_B2673	Major facilitator superfamily (MFS_1)	Bcep18194_B1727	Bcep18194_B1727	Secretion protein, HlyD family	[TP0840-TP0965 (0.8653204)]
COG0477	COG0845	Bcep18194_C6531	Bcep18194_C6531	Major facilitator superfamily, (MFS_1) family	Bcep18194_B1744	Bcep18194_B1744	Secretion protein, HlyD family	[TP0840-TP0965 (0.8653204)]
COG0477	COG0845	Bcep18194_A4038	Bcep18194_A4038	Major facilitator superfamily (MFS_1)	Bcep18194_B1836	Bcep18194_B1836	Multidrug resistance efflux pump-like	[TP0840-TP0965 (0.8653204)]
COG0477	COG0845	Bcep18194_A4843	Bcep18194_A4843	Major facilitator superfamily (MFS_1)	Bcep18194_A4306	Bcep18194_A4306	Secretion protein HlyD family	[TP0840-TP0965 (0.8653204)]
COG0477	COG0845	Bcep18194_B2083	Bcep18194_B2083	Major facilitator superfamily (MFS_1)	Bcep18194_C6607	Bcep18194_C6607	Secretion protein, HlyD family	[TP0840-TP0965 (0.8653204)]
COG0477	COG0845	Bcep18194_A4904	Bcep18194_A4904	Major facilitator superfamily (MFS_1)	Bcep18194_A5035	Bcep18194_A5035	Secretion protein HlyD family	[TP0840-TP0965 (0.8653204)]
COG0477	COG0845	Bcep18194_B1626	Bcep18194_B1626	Citrate-proton symport	Bcep18194_C6825	Bcep18194_C6825	Secretion protein HlyD family	[TP0840-TP0965 (0.8653204)]
COG0477	COG0845	Bcep18194_A3607	Bcep18194_A3607	Major facilitator superfamily (MFS_1)	Bcep18194_A5035	Bcep18194_A5035	Secretion protein HlyD family	[TP0840-TP0965 (0.8653204)]
COG0477	COG0845	Bcep18194_B2166	Bcep18194_B2166	Major facilitator superfamily (MFS_1)	Bcep18194_A5940	Bcep18194_A5940	Secretion protein HlyD family	[TP0840-TP0965 (0.8653204)]
COG0477	COG0845	Bcep18194_A4352	Bcep18194_A4352	Major facilitator superfamily (MFS_1)	Bcep18194_B1727	Bcep18194_B1727	Secretion protein, HlyD family	[TP0840-TP0965 (0.8653204)]
COG0477	COG0845	Bcep18194_C7350	Bcep18194_C7350	Major facilitator superfamily (MFS_1)	Bcep18194_A4767	Bcep18194_A4767	Secretion protein HlyD family	[TP0840-TP0965 (0.8653204)]
COG0477	COG0845	Bcep18194_A4067	Bcep18194_A4067	Drug resistance transporter Bcr/CflA subfamily	Bcep18194_B0295	Bcep18194_B0295	Secretion protein, HlyD family	[TP0840-TP0965 (0.8653204)]
COG0477	COG0845	Bcep18194_A3397	Bcep18194_A3397	D-galactonate transporter	Bcep18194_B1004	Bcep18194_B1004	Secretion protein, HlyD family	[TP0840-TP0965 (0.8653204)]
COG0477	COG0845	Bcep18194_A5867	Bcep18194_A5867	Drug resistance transporter EmrB/QacA subfamily	Bcep18194_A4306	Bcep18194_A4306	Secretion protein HlyD family	[TP0840-TP0965 (0.8653204)]
COG0477	COG0845	Bcep18194_B0591	Bcep18194_B0591	hypothetical protein	Bcep18194_B2432	Bcep18194_B2432	Secretion protein, HlyD family	[TP0840-TP0965 (0.8653204)]
COG0477	COG0845	Bcep18194_C6917	Bcep18194_C6917	Drug resistance transporter, EmrB/QacA	Bcep18194_B0725	Bcep18194_B0725	Secretion protein, HlyD family	[TP0840-TP0965 (0.8653204)]
COG0477	COG0845	Bcep18194_B2550	Bcep18194_B2550	Major facilitator superfamily (MFS_1)	Bcep18194_B1744	Bcep18194_B1744	Secretion protein, HlyD family	[TP0840-TP0965 (0.8653204)]
COG0477	COG0845	Bcep18194_B2192	Bcep18194_B2192	Drug resistance transporter EmrB/QacA subfamily	Bcep18194_A3403	Bcep18194_A3403	Secretion protein HlyD family	[TP0840-TP0965 (0.8653204)]
COG0477	COG0845	Bcep18194_B2904	Bcep18194_B2904	Major facilitator superfamily (MFS_1)	Bcep18194_C6825	Bcep18194_C6825	Secretion protein HlyD family	[TP0840-TP0965 (0.8653204)]
COG0477	COG0845	Bcep18194_C7600	Bcep18194_C7600	Major facilitator superfamily, (MFS_1) family	Bcep18194_B2432	Bcep18194_B2432	Secretion protein, HlyD family	[TP0840-TP0965 (0.8653204)]
COG0477	COG0845	Bcep18194_B0413	Bcep18194_B0413	Drug resistance transporter Bcr/CflA subfamily	Bcep18194_A5035	Bcep18194_A5035	Secretion protein HlyD family	[TP0840-TP0965 (0.8653204)]
COG0477	COG0845	Bcep18194_B2904	Bcep18194_B2904	Major facilitator superfamily (MFS_1)	Bcep18194_C6607	Bcep18194_C6607	Secretion protein, HlyD family	[TP0840-TP0965 (0.8653204)]
COG0477	COG0845	Bcep18194_A3607	Bcep18194_A3607	Major facilitator superfamily (MFS_1)	Bcep18194_B1836	Bcep18194_B1836	Multidrug resistance efflux pump-like	[TP0840-TP0965 (0.8653204)]
COG0477	COG0845	Bcep18194_B1166	Bcep18194_B1166	Major facilitator superfamily (MFS_1)	Bcep18194_C6825	Bcep18194_C6825	Secretion protein HlyD family	[TP0840-TP0965 (0.8653204)]
COG0477	COG0845	Bcep18194_B2575	Bcep18194_B2575	Major facilitator superfamily (MFS_1)	Bcep18194_B1193	Bcep18194_B1193	Secretion protein, HlyD family	[TP0840-TP0965 (0.8653204)]
COG0477	COG0845	Bcep18194_A4038	Bcep18194_A4038	Major facilitator superfamily (MFS_1)	Bcep18194_A3403	Bcep18194_A3403	Secretion protein HlyD family	[TP0840-TP0965 (0.8653204)]
COG0477	COG0845	Bcep18194_A5747	Bcep18194_A5747	Major facilitator superfamily (MFS_1)	Bcep18194_A5035	Bcep18194_A5035	Secretion protein HlyD family	[TP0840-TP0965 (0.8653204)]
COG0477	COG0845	Bcep18194_B3058	Bcep18194_B3058	Major facilitator superfamily (MFS_1)	Bcep18194_A5940	Bcep18194_A5940	Secretion protein HlyD family	[TP0840-TP0965 (0.8653204)]
COG0477	COG0845	Bcep18194_B1885	Bcep18194_B1885	Major facilitator superfamily (MFS_1)	Bcep18194_A5035	Bcep18194_A5035	Secretion protein HlyD family	[TP0840-TP0965 (0.8653204)]
COG0477	COG0845	Bcep18194_A4754	Bcep18194_A4754	Citrate-proton symporter, (MFS_1)	Bcep18194_A4306	Bcep18194_A4306	Secretion protein HlyD family	[TP0840-TP0965 (0.8653204)]
COG0477	COG0845	Bcep18194_B1409	Bcep18194_B1409	Major facilitator superfamily (MFS_1)	Bcep18194_B0725	Bcep18194_B0725	Secretion protein, HlyD family	[TP0840-TP0965 (0.8653204)]
COG0477	COG0845	Bcep18194_B0337	Bcep18194_B0337	Major facilitator superfamily (MFS_1)	Bcep18194_A5940	Bcep18194_A5940	Secretion protein HlyD family	[TP0840-TP0965 (0.8653204)]
COG0477	COG0845	Bcep18194_A5982	Bcep18194_A5982	Major facilitator superfamily (MFS_1)	Bcep18194_B0295	Bcep18194_B0295	Secretion protein, HlyD family	[TP0840-TP0965 (0.8653204)]
COG0477	COG0845	Bcep18194_B1261	Bcep18194_B1261	Drug resistance transporter EmrB/QacA subfamily	Bcep18194_A4306	Bcep18194_A4306	Secretion protein HlyD family	[TP0840-TP0965 (0.8653204)]
COG0477	COG0845	Bcep18194_A5747	Bcep18194_A5747	Major facilitator superfamily (MFS_1)	Bcep18194_A5940	Bcep18194_A5940	Secretion protein HlyD family	[TP0840-TP0965 (0.8653204)]
COG0477	COG0845	Bcep18194_C7098	Bcep18194_C7098	Major facilitator superfamily (MFS_1)	Bcep18194_B0295	Bcep18194_B0295	Secretion protein, HlyD family	[TP0840-TP0965 (0.8653204)]
COG0477	COG0845	Bcep18194_A3505	Bcep18194_A3505	Major facilitator superfamily (MFS_1)	Bcep18194_A4306	Bcep18194_A4306	Secretion protein HlyD family	[TP0840-TP0965 (0.8653204)]
COG0477	COG0845	Bcep18194_B0365	Bcep18194_B0365	Major facilitator superfamily (MFS_1)	Bcep18194_A4767	Bcep18194_A4767	Secretion protein HlyD family	[TP0840-TP0965 (0.8653204)]
COG0477	COG0845	Bcep18194_B2482	Bcep18194_B2482	Major facilitator superfamily (MFS_1)	Bcep18194_A3403	Bcep18194_A3403	Secretion protein HlyD family	[TP0840-TP0965 (0.8653204)]
COG0477	COG0845	Bcep18194_A3505	Bcep18194_A3505	Major facilitator superfamily (MFS_1)	Bcep18194_C6607	Bcep18194_C6607	Secretion protein, HlyD family	[TP0840-TP0965 (0.8653204)]
COG0477	COG0845	Bcep18194_B2345	Bcep18194_B2345	Drug resistance transporter EmrB/QacA subfamily	Bcep18194_B0725	Bcep18194_B0725	Secretion protein, HlyD family	[TP0840-TP0965 (0.8653204)]
COG0477	COG0845	Bcep18194_A5467	Bcep18194_A5467	Major facilitator superfamily (MFS_1)	Bcep18194_A5940	Bcep18194_A5940	Secretion protein HlyD family	[TP0840-TP0965 (0.8653204)]
COG0477	COG0845	Bcep18194_A3312	Bcep18194_A3312	Major facilitator superfamily (MFS_1)	Bcep18194_A4306	Bcep18194_A4306	Secretion protein HlyD family	[TP0840-TP0965 (0.8653204)]
COG0477	COG0845	Bcep18194_B2083	Bcep18194_B2083	Major facilitator superfamily (MFS_1)	Bcep18194_B2432	Bcep18194_B2432	Secretion protein, HlyD family	[TP0840-TP0965 (0.8653204)]
COG0477	COG0845	Bcep18194_C7622	Bcep18194_C7622	Major facilitator superfamily, (MFS_1) family	Bcep18194_B0725	Bcep18194_B0725	Secretion protein, HlyD family	[TP0840-TP0965 (0.8653204)]
COG0477	COG0845	Bcep18194_B1455	Bcep18194_B1455	Major facilitator superfamily (MFS_1)	Bcep18194_B1193	Bcep18194_B1193	Secretion protein, HlyD family	[TP0840-TP0965 (0.8653204)]
COG0477	COG0845	Bcep18194_C7622	Bcep18194_C7622	Major facilitator superfamily, (MFS_1) family	Bcep18194_B1744	Bcep18194_B1744	Secretion protein, HlyD family	[TP0840-TP0965 (0.8653204)]
COG0477	COG0845	Bcep18194_C7161	Bcep18194_C7161	Major facilitator superfamily (MFS_1)	Bcep18194_A4767	Bcep18194_A4767	Secretion protein HlyD family	[TP0840-TP0965 (0.8653204)]
COG0477	COG0845	Bcep18194_B0417	Bcep18194_B0417	Major facilitator superfamily (MFS_1)	Bcep18194_A4306	Bcep18194_A4306	Secretion protein HlyD family	[TP0840-TP0965 (0.8653204)]
COG0477	COG0845	Bcep18194_C7509	Bcep18194_C7509	Drug resistance transporter EmrB/QacA subfamily	Bcep18194_B1744	Bcep18194_B1744	Secretion protein, HlyD family	[TP0840-TP0965 (0.8653204)]
COG0477	COG0845	Bcep18194_C7502	Bcep18194_C7502	Major facilitator superfamily (MFS_1)	Bcep18194_C6607	Bcep18194_C6607	Secretion protein, HlyD family	[TP0840-TP0965 (0.8653204)]
COG0477	COG0845	Bcep18194_A4904	Bcep18194_A4904	Major facilitator superfamily (MFS_1)	Bcep18194_A4306	Bcep18194_A4306	Secretion protein HlyD family	[TP0840-TP0965 (0.8653204)]
COG0477	COG0845	Bcep18194_A5747	Bcep18194_A5747	Major facilitator superfamily (MFS_1)	Bcep18194_C6607	Bcep18194_C6607	Secretion protein, HlyD family	[TP0840-TP0965 (0.8653204)]
COG0477	COG0845	Bcep18194_B2927	Bcep18194_B2927	Drug resistance transporter EmrB/QacA subfamily	Bcep18194_A4306	Bcep18194_A4306	Secretion protein HlyD family	[TP0840-TP0965 (0.8653204)]
COG0477	COG0845	Bcep18194_B2575	Bcep18194_B2575	Major facilitator superfamily (MFS_1)	Bcep18194_B1727	Bcep18194_B1727	Secretion protein, HlyD family	[TP0840-TP0965 (0.8653204)]
COG0477	COG0845	Bcep18194_B1373	Bcep18194_B1373	Major facilitator superfamily (MFS_1)	Bcep18194_C6607	Bcep18194_C6607	Secretion protein, HlyD family	[TP0840-TP0965 (0.8653204)]
COG0477	COG0845	Bcep18194_B1334	Bcep18194_B1334	Drug resistance transporter Bcr/CflA subfamily	Bcep18194_A3403	Bcep18194_A3403	Secretion protein HlyD family	[TP0840-TP0965 (0.8653204)]
COG0477	COG0845	Bcep18194_B2776	Bcep18194_B2776	Major facilitator superfamily (MFS_1)	Bcep18194_A3403	Bcep18194_A3403	Secretion protein HlyD family	[TP0840-TP0965 (0.8653204)]
COG0477	COG0845	Bcep18194_B2083	Bcep18194_B2083	Major facilitator superfamily (MFS_1)	Bcep18194_B0295	Bcep18194_B0295	Secretion protein, HlyD family	[TP0840-TP0965 (0.8653204)]
COG0477	COG0845	Bcep18194_B0365	Bcep18194_B0365	Major facilitator superfamily (MFS_1)	Bcep18194_C6607	Bcep18194_C6607	Secretion protein, HlyD family	[TP0840-TP0965 (0.8653204)]
COG0477	COG0845	Bcep18194_C7350	Bcep18194_C7350	Major facilitator superfamily (MFS_1)	Bcep18194_B1836	Bcep18194_B1836	Multidrug resistance efflux pump-like	[TP0840-TP0965 (0.8653204)]
COG0477	COG0845	Bcep18194_A5747	Bcep18194_A5747	Major facilitator superfamily (MFS_1)	Bcep18194_A3403	Bcep18194_A3403	Secretion protein HlyD family	[TP0840-TP0965 (0.8653204)]
COG0477	COG0845	Bcep18194_A4038	Bcep18194_A4038	Major facilitator superfamily (MFS_1)	Bcep18194_B2432	Bcep18194_B2432	Secretion protein, HlyD family	[TP0840-TP0965 (0.8653204)]
COG0477	COG0845	Bcep18194_B2164	Bcep18194_B2164	Major facilitator superfamily (MFS_1)	Bcep18194_A4306	Bcep18194_A4306	Secretion protein HlyD family	[TP0840-TP0965 (0.8653204)]
COG0477	COG0845	Bcep18194_A4727	Bcep18194_A4727	Major facilitator superfamily (MFS_1)	Bcep18194_B1193	Bcep18194_B1193	Secretion protein, HlyD family	[TP0840-TP0965 (0.8653204)]
COG0477	COG0845	Bcep18194_B3029	Bcep18194_B3029	Major facilitator superfamily (MFS_1)	Bcep18194_B1004	Bcep18194_B1004	Secretion protein, HlyD family	[TP0840-TP0965 (0.8653204)]
COG0477	COG0845	Bcep18194_B2575	Bcep18194_B2575	Major facilitator superfamily (MFS_1)	Bcep18194_C6825	Bcep18194_C6825	Secretion protein HlyD family	[TP0840-TP0965 (0.8653204)]
COG0477	COG0845	Bcep18194_B1015	Bcep18194_B1015	Major facilitator superfamily (MFS_1)	Bcep18194_B0725	Bcep18194_B0725	Secretion protein, HlyD family	[TP0840-TP0965 (0.8653204)]
COG0477	COG0845	Bcep18194_B2592	Bcep18194_B2592	Major facilitator superfamily (MFS_1)	Bcep18194_A3403	Bcep18194_A3403	Secretion protein HlyD family	[TP0840-TP0965 (0.8653204)]
COG0477	COG0845	Bcep18194_B2083	Bcep18194_B2083	Major facilitator superfamily (MFS_1)	Bcep18194_A4306	Bcep18194_A4306	Secretion protein HlyD family	[TP0840-TP0965 (0.8653204)]
COG0477	COG0845	Bcep18194_A4431	Bcep18194_A4431	Major facilitator superfamily (MFS_1)	Bcep18194_A4767	Bcep18194_A4767	Secretion protein HlyD family	[TP0840-TP0965 (0.8653204)]
COG0477	COG0845	Bcep18194_B1327	Bcep18194_B1327	Major facilitator superfamily (MFS_1)	Bcep18194_C6607	Bcep18194_C6607	Secretion protein, HlyD family	[TP0840-TP0965 (0.8653204)]
COG0477	COG0845	Bcep18194_B0327	Bcep18194_B0327	D-galactonate transporter	Bcep18194_B0295	Bcep18194_B0295	Secretion protein, HlyD family	[TP0840-TP0965 (0.8653204)]
COG0477	COG0845	Bcep18194_A4390	Bcep18194_A4390	Major facilitator superfamily (MFS_1)	Bcep18194_B1004	Bcep18194_B1004	Secretion protein, HlyD family	[TP0840-TP0965 (0.8653204)]
COG0477	COG0845	Bcep18194_B2742	Bcep18194_B2742	Major facilitator superfamily (MFS_1)	Bcep18194_B2432	Bcep18194_B2432	Secretion protein, HlyD family	[TP0840-TP0965 (0.8653204)]
COG0477	COG0845	Bcep18194_B3017	Bcep18194_B3017	Major facilitator superfamily (MFS_1)	Bcep18194_C6607	Bcep18194_C6607	Secretion protein, HlyD family	[TP0840-TP0965 (0.8653204)]
COG0477	COG0845	Bcep18194_B3017	Bcep18194_B3017	Major facilitator superfamily (MFS_1)	Bcep18194_B1744	Bcep18194_B1744	Secretion protein, HlyD family	[TP0840-TP0965 (0.8653204)]
COG0477	COG0845	Bcep18194_A5747	Bcep18194_A5747	Major facilitator superfamily (MFS_1)	Bcep18194_B1193	Bcep18194_B1193	Secretion protein, HlyD family	[TP0840-TP0965 (0.8653204)]
COG0477	COG0845	Bcep18194_C6915	Bcep18194_C6915	Major facilitator superfamily, (MFS_1) family	Bcep18194_B1193	Bcep18194_B1193	Secretion protein, HlyD family	[TP0840-TP0965 (0.8653204)]
COG0477	COG0845	Bcep18194_A4338	Bcep18194_A4338	Major facilitator superfamily (MFS_1)	Bcep18194_A3403	Bcep18194_A3403	Secretion protein HlyD family	[TP0840-TP0965 (0.8653204)]
COG0477	COG0845	Bcep18194_C7465	Bcep18194_C7465	Major facilitator superfamily (MFS_1)	Bcep18194_B1836	Bcep18194_B1836	Multidrug resistance efflux pump-like	[TP0840-TP0965 (0.8653204)]
COG0477	COG0845	Bcep18194_B0382	Bcep18194_B0382	Major facilitator superfamily (MFS_1)	Bcep18194_B2432	Bcep18194_B2432	Secretion protein, HlyD family	[TP0840-TP0965 (0.8653204)]
COG0477	COG0845	Bcep18194_A3726	Bcep18194_A3726	Major facilitator superfamily (MFS_1)	Bcep18194_A4767	Bcep18194_A4767	Secretion protein HlyD family	[TP0840-TP0965 (0.8653204)]
COG0477	COG0845	Bcep18194_B2836	Bcep18194_B2836	Major facilitator superfamily (MFS_1)	Bcep18194_B1836	Bcep18194_B1836	Multidrug resistance efflux pump-like	[TP0840-TP0965 (0.8653204)]
COG0477	COG0845	Bcep18194_A4094	Bcep18194_A4094	Major facilitator superfamily (MFS_1)	Bcep18194_B1727	Bcep18194_B1727	Secretion protein, HlyD family	[TP0840-TP0965 (0.8653204)]
COG0477	COG0845	Bcep18194_A3935	Bcep18194_A3935	Drug resistance transporter EmrB/QacA subfamily	Bcep18194_B1727	Bcep18194_B1727	Secretion protein, HlyD family	[TP0840-TP0965 (0.8653204)]
COG0477	COG0845	Bcep18194_B2083	Bcep18194_B2083	Major facilitator superfamily (MFS_1)	Bcep18194_B1744	Bcep18194_B1744	Secretion protein, HlyD family	[TP0840-TP0965 (0.8653204)]
COG0477	COG0845	Bcep18194_B1015	Bcep18194_B1015	Major facilitator superfamily (MFS_1)	Bcep18194_A5940	Bcep18194_A5940	Secretion protein HlyD family	[TP0840-TP0965 (0.8653204)]
COG0477	COG0845	Bcep18194_B2083	Bcep18194_B2083	Major facilitator superfamily (MFS_1)	Bcep18194_C6825	Bcep18194_C6825	Secretion protein HlyD family	[TP0840-TP0965 (0.8653204)]
COG0477	COG0845	Bcep18194_B0025	Bcep18194_B0025	Drug resistance transporter, EmrB/QacA	Bcep18194_A4306	Bcep18194_A4306	Secretion protein HlyD family	[TP0840-TP0965 (0.8653204)]
COG0477	COG0845	Bcep18194_A6073	Bcep18194_A6073	Major facilitator superfamily (MFS_1)	Bcep18194_C6607	Bcep18194_C6607	Secretion protein, HlyD family	[TP0840-TP0965 (0.8653204)]
COG0477	COG0845	Bcep18194_B1765	Bcep18194_B1765	Drug resistance transporter Bcr/CflA subfamily	Bcep18194_A4767	Bcep18194_A4767	Secretion protein HlyD family	[TP0840-TP0965 (0.8653204)]
COG0477	COG0845	Bcep18194_B0327	Bcep18194_B0327	D-galactonate transporter	Bcep18194_C6607	Bcep18194_C6607	Secretion protein, HlyD family	[TP0840-TP0965 (0.8653204)]
COG0477	COG0845	Bcep18194_C7502	Bcep18194_C7502	Major facilitator superfamily (MFS_1)	Bcep18194_A3403	Bcep18194_A3403	Secretion protein HlyD family	[TP0840-TP0965 (0.8653204)]
COG0477	COG0845	Bcep18194_B1297	Bcep18194_B1297	Major facilitator superfamily (MFS_1)	Bcep18194_B1744	Bcep18194_B1744	Secretion protein, HlyD family	[TP0840-TP0965 (0.8653204)]
COG0477	COG0845	Bcep18194_B0680	Bcep18194_B0680	Major facilitator superfamily (MFS_1)	Bcep18194_C6607	Bcep18194_C6607	Secretion protein, HlyD family	[TP0840-TP0965 (0.8653204)]
COG0477	COG0845	Bcep18194_A5867	Bcep18194_A5867	Drug resistance transporter EmrB/QacA subfamily	Bcep18194_B1836	Bcep18194_B1836	Multidrug resistance efflux pump-like	[TP0840-TP0965 (0.8653204)]
COG0477	COG0845	Bcep18194_B0327	Bcep18194_B0327	D-galactonate transporter	Bcep18194_A5035	Bcep18194_A5035	Secretion protein HlyD family	[TP0840-TP0965 (0.8653204)]
COG0477	COG0845	Bcep18194_B0539	Bcep18194_B0539	major facilitator superfamily (MFS_1)	Bcep18194_C6607	Bcep18194_C6607	Secretion protein, HlyD family	[TP0840-TP0965 (0.8653204)]
COG0477	COG0845	Bcep18194_A5911	Bcep18194_A5911	Major facilitator superfamily (MFS_1)	Bcep18194_B1727	Bcep18194_B1727	Secretion protein, HlyD family	[TP0840-TP0965 (0.8653204)]
COG0477	COG0845	Bcep18194_B1709	Bcep18194_B1709	Major facilitator superfamily (MFS_1)	Bcep18194_B0725	Bcep18194_B0725	Secretion protein, HlyD family	[TP0840-TP0965 (0.8653204)]
COG0477	COG0845	Bcep18194_B0963	Bcep18194_B0963	Major facilitator superfamily (MFS_1)	Bcep18194_A4306	Bcep18194_A4306	Secretion protein HlyD family	[TP0840-TP0965 (0.8653204)]
COG0477	COG0845	Bcep18194_C7588	Bcep18194_C7588	Major facilitator superfamily, (MFS_1) family	Bcep18194_B1836	Bcep18194_B1836	Multidrug resistance efflux pump-like	[TP0840-TP0965 (0.8653204)]
COG0477	COG0845	Bcep18194_B3110	Bcep18194_B3110	Major facilitator superfamily (MFS_1)	Bcep18194_B1744	Bcep18194_B1744	Secretion protein, HlyD family	[TP0840-TP0965 (0.8653204)]
COG0477	COG0845	Bcep18194_C7161	Bcep18194_C7161	Major facilitator superfamily (MFS_1)	Bcep18194_B1836	Bcep18194_B1836	Multidrug resistance efflux pump-like	[TP0840-TP0965 (0.8653204)]
COG0477	COG0845	Bcep18194_B0685	Bcep18194_B0685	Major facilitator superfamily (MFS_1)	Bcep18194_A3403	Bcep18194_A3403	Secretion protein HlyD family	[TP0840-TP0965 (0.8653204)]
COG0477	COG0845	Bcep18194_C7406	Bcep18194_C7406	Major facilitator superfamily (MFS_1)	Bcep18194_B0725	Bcep18194_B0725	Secretion protein, HlyD family	[TP0840-TP0965 (0.8653204)]
COG0477	COG0845	Bcep18194_B1261	Bcep18194_B1261	Drug resistance transporter EmrB/QacA subfamily	Bcep18194_A5940	Bcep18194_A5940	Secretion protein HlyD family	[TP0840-TP0965 (0.8653204)]
COG0477	COG0845	Bcep18194_C7600	Bcep18194_C7600	Major facilitator superfamily, (MFS_1) family	Bcep18194_A3403	Bcep18194_A3403	Secretion protein HlyD family	[TP0840-TP0965 (0.8653204)]
COG0477	COG0845	Bcep18194_A4954	Bcep18194_A4954	Major facilitator superfamily (MFS_1)	Bcep18194_B1004	Bcep18194_B1004	Secretion protein, HlyD family	[TP0840-TP0965 (0.8653204)]
COG0477	COG0845	Bcep18194_A3805	Bcep18194_A3805	Major facilitator superfamily (MFS_1)	Bcep18194_B1836	Bcep18194_B1836	Multidrug resistance efflux pump-like	[TP0840-TP0965 (0.8653204)]
COG0477	COG0845	Bcep18194_B0963	Bcep18194_B0963	Major facilitator superfamily (MFS_1)	Bcep18194_B1836	Bcep18194_B1836	Multidrug resistance efflux pump-like	[TP0840-TP0965 (0.8653204)]
COG0477	COG0845	Bcep18194_C7509	Bcep18194_C7509	Drug resistance transporter EmrB/QacA subfamily	Bcep18194_A4306	Bcep18194_A4306	Secretion protein HlyD family	[TP0840-TP0965 (0.8653204)]
COG0477	COG0845	Bcep18194_B2507	Bcep18194_B2507	hypothetical protein	Bcep18194_A5035	Bcep18194_A5035	Secretion protein HlyD family	[TP0840-TP0965 (0.8653204)]
COG0477	COG0845	Bcep18194_A4686	Bcep18194_A4686	Drug resistance transporter EmrB/QacA subfamily	Bcep18194_B1744	Bcep18194_B1744	Secretion protein, HlyD family	[TP0840-TP0965 (0.8653204)]
COG0477	COG0845	Bcep18194_B2776	Bcep18194_B2776	Major facilitator superfamily (MFS_1)	Bcep18194_B1727	Bcep18194_B1727	Secretion protein, HlyD family	[TP0840-TP0965 (0.8653204)]
COG0477	COG0845	Bcep18194_C7509	Bcep18194_C7509	Drug resistance transporter EmrB/QacA subfamily	Bcep18194_B0725	Bcep18194_B0725	Secretion protein, HlyD family	[TP0840-TP0965 (0.8653204)]
COG0477	COG0845	Bcep18194_A4904	Bcep18194_A4904	Major facilitator superfamily (MFS_1)	Bcep18194_A3403	Bcep18194_A3403	Secretion protein HlyD family	[TP0840-TP0965 (0.8653204)]
COG0477	COG0845	Bcep18194_B0680	Bcep18194_B0680	Major facilitator superfamily (MFS_1)	Bcep18194_B0725	Bcep18194_B0725	Secretion protein, HlyD family	[TP0840-TP0965 (0.8653204)]
COG0477	COG0845	Bcep18194_B0539	Bcep18194_B0539	major facilitator superfamily (MFS_1)	Bcep18194_B1836	Bcep18194_B1836	Multidrug resistance efflux pump-like	[TP0840-TP0965 (0.8653204)]
COG0477	COG0845	Bcep18194_C7578	Bcep18194_C7578	Major facilitator superfamily, (MFS_1) family	Bcep18194_A5035	Bcep18194_A5035	Secretion protein HlyD family	[TP0840-TP0965 (0.8653204)]
COG0477	COG0845	Bcep18194_A5982	Bcep18194_A5982	Major facilitator superfamily (MFS_1)	Bcep18194_B1744	Bcep18194_B1744	Secretion protein, HlyD family	[TP0840-TP0965 (0.8653204)]
COG0477	COG0845	Bcep18194_B3017	Bcep18194_B3017	Major facilitator superfamily (MFS_1)	Bcep18194_B1727	Bcep18194_B1727	Secretion protein, HlyD family	[TP0840-TP0965 (0.8653204)]
COG0477	COG0845	Bcep18194_A4094	Bcep18194_A4094	Major facilitator superfamily (MFS_1)	Bcep18194_A3403	Bcep18194_A3403	Secretion protein HlyD family	[TP0840-TP0965 (0.8653204)]
COG0477	COG0845	Bcep18194_B0722	Bcep18194_B0722	Major facilitator superfamily (MFS_1)	Bcep18194_A3403	Bcep18194_A3403	Secretion protein HlyD family	[TP0840-TP0965 (0.8653204)]
COG0477	COG0845	Bcep18194_B0253	Bcep18194_B0253	Major facilitator superfamily (MFS_1)	Bcep18194_B0725	Bcep18194_B0725	Secretion protein, HlyD family	[TP0840-TP0965 (0.8653204)]
COG0477	COG0845	Bcep18194_B1765	Bcep18194_B1765	Drug resistance transporter Bcr/CflA subfamily	Bcep18194_C6607	Bcep18194_C6607	Secretion protein, HlyD family	[TP0840-TP0965 (0.8653204)]
COG0477	COG0845	Bcep18194_A3229	Bcep18194_A3229	Drug resistance transporter EmrB/QacA subfamily	Bcep18194_C6825	Bcep18194_C6825	Secretion protein HlyD family	[TP0840-TP0965 (0.8653204)]
COG0477	COG0845	Bcep18194_C7502	Bcep18194_C7502	Major facilitator superfamily (MFS_1)	Bcep18194_B0295	Bcep18194_B0295	Secretion protein, HlyD family	[TP0840-TP0965 (0.8653204)]
COG0477	COG0845	Bcep18194_B2266	Bcep18194_B2266	Major facilitator superfamily (MFS_1)	Bcep18194_C6825	Bcep18194_C6825	Secretion protein HlyD family	[TP0840-TP0965 (0.8653204)]
COG0477	COG0845	Bcep18194_C7483	Bcep18194_C7483	Major facilitator superfamily (MFS_1)	Bcep18194_A5035	Bcep18194_A5035	Secretion protein HlyD family	[TP0840-TP0965 (0.8653204)]
COG0477	COG0845	Bcep18194_C6572	Bcep18194_C6572	Major facilitator superfamily transporter, MFS_1	Bcep18194_A5940	Bcep18194_A5940	Secretion protein HlyD family	[TP0840-TP0965 (0.8653204)]
COG0477	COG0845	Bcep18194_B1765	Bcep18194_B1765	Drug resistance transporter Bcr/CflA subfamily	Bcep18194_A3403	Bcep18194_A3403	Secretion protein HlyD family	[TP0840-TP0965 (0.8653204)]
COG0477	COG0845	Bcep18194_B2828	Bcep18194_B2828	Major facilitator superfamily (MFS_1)	Bcep18194_A4306	Bcep18194_A4306	Secretion protein HlyD family	[TP0840-TP0965 (0.8653204)]
COG0477	COG0845	Bcep18194_B0925	Bcep18194_B0925	Major facilitator superfamily (MFS_1)	Bcep18194_B0295	Bcep18194_B0295	Secretion protein, HlyD family	[TP0840-TP0965 (0.8653204)]
COG0477	COG0845	Bcep18194_B1357	Bcep18194_B1357	Major facilitator superfamily (MFS_1)	Bcep18194_C6607	Bcep18194_C6607	Secretion protein, HlyD family	[TP0840-TP0965 (0.8653204)]
COG0477	COG0845	Bcep18194_B2927	Bcep18194_B2927	Drug resistance transporter EmrB/QacA subfamily	Bcep18194_B1727	Bcep18194_B1727	Secretion protein, HlyD family	[TP0840-TP0965 (0.8653204)]
COG0477	COG0845	Bcep18194_B0950	Bcep18194_B0950	Major facilitator superfamily (MFS_1)	Bcep18194_B1744	Bcep18194_B1744	Secretion protein, HlyD family	[TP0840-TP0965 (0.8653204)]
COG0477	COG0845	Bcep18194_A4424	Bcep18194_A4424	Major facilitator superfamily (MFS_1)	Bcep18194_B0725	Bcep18194_B0725	Secretion protein, HlyD family	[TP0840-TP0965 (0.8653204)]
COG0477	COG0845	Bcep18194_B1616	Bcep18194_B1616	Major facilitator superfamily (MFS_1)	Bcep18194_B0725	Bcep18194_B0725	Secretion protein, HlyD family	[TP0840-TP0965 (0.8653204)]
COG0477	COG0845	Bcep18194_B2166	Bcep18194_B2166	Major facilitator superfamily (MFS_1)	Bcep18194_C6825	Bcep18194_C6825	Secretion protein HlyD family	[TP0840-TP0965 (0.8653204)]
COG0477	COG0845	Bcep18194_B0053	Bcep18194_B0053	Major facilitator superfamily (MFS_1)	Bcep18194_B0295	Bcep18194_B0295	Secretion protein, HlyD family	[TP0840-TP0965 (0.8653204)]
COG0477	COG0845	Bcep18194_A4390	Bcep18194_A4390	Major facilitator superfamily (MFS_1)	Bcep18194_A5035	Bcep18194_A5035	Secretion protein HlyD family	[TP0840-TP0965 (0.8653204)]
COG0477	COG0845	Bcep18194_A5132	Bcep18194_A5132	Major facilitator superfamily (MFS_1)	Bcep18194_A4306	Bcep18194_A4306	Secretion protein HlyD family	[TP0840-TP0965 (0.8653204)]
COG0477	COG0845	Bcep18194_A4038	Bcep18194_A4038	Major facilitator superfamily (MFS_1)	Bcep18194_B0725	Bcep18194_B0725	Secretion protein, HlyD family	[TP0840-TP0965 (0.8653204)]
COG0477	COG0845	Bcep18194_B1015	Bcep18194_B1015	Major facilitator superfamily (MFS_1)	Bcep18194_C6607	Bcep18194_C6607	Secretion protein, HlyD family	[TP0840-TP0965 (0.8653204)]
COG0477	COG0845	Bcep18194_A5132	Bcep18194_A5132	Major facilitator superfamily (MFS_1)	Bcep18194_A5035	Bcep18194_A5035	Secretion protein HlyD family	[TP0840-TP0965 (0.8653204)]
COG0477	COG0845	Bcep18194_B2742	Bcep18194_B2742	Major facilitator superfamily (MFS_1)	Bcep18194_B1836	Bcep18194_B1836	Multidrug resistance efflux pump-like	[TP0840-TP0965 (0.8653204)]
COG0477	COG0845	Bcep18194_A5467	Bcep18194_A5467	Major facilitator superfamily (MFS_1)	Bcep18194_B0725	Bcep18194_B0725	Secretion protein, HlyD family	[TP0840-TP0965 (0.8653204)]
COG0477	COG0845	Bcep18194_B1157	Bcep18194_B1157	Drug resistance transporter EmrB/QacA subfamily	Bcep18194_A5035	Bcep18194_A5035	Secretion protein HlyD family	[TP0840-TP0965 (0.8653204)]
COG0477	COG0845	Bcep18194_B0259	Bcep18194_B0259	Major facilitator superfamily (MFS_1)	Bcep18194_A4767	Bcep18194_A4767	Secretion protein HlyD family	[TP0840-TP0965 (0.8653204)]
COG0477	COG0845	Bcep18194_B2449	Bcep18194_B2449	Drug resistance transporter Bcr/CflA subfamily	Bcep18194_A5035	Bcep18194_A5035	Secretion protein HlyD family	[TP0840-TP0965 (0.8653204)]
COG0477	COG0845	Bcep18194_B1261	Bcep18194_B1261	Drug resistance transporter EmrB/QacA subfamily	Bcep18194_B0725	Bcep18194_B0725	Secretion protein, HlyD family	[TP0840-TP0965 (0.8653204)]
COG0477	COG0845	Bcep18194_B0147	Bcep18194_B0147	Major facilitator superfamily (MFS_1)	Bcep18194_B1836	Bcep18194_B1836	Multidrug resistance efflux pump-like	[TP0840-TP0965 (0.8653204)]
COG0477	COG0845	Bcep18194_B3153	Bcep18194_B3153	Major facilitator superfamily (MFS_1)	Bcep18194_B1836	Bcep18194_B1836	Multidrug resistance efflux pump-like	[TP0840-TP0965 (0.8653204)]
COG0477	COG0845	Bcep18194_B1261	Bcep18194_B1261	Drug resistance transporter EmrB/QacA subfamily	Bcep18194_B1004	Bcep18194_B1004	Secretion protein, HlyD family	[TP0840-TP0965 (0.8653204)]
COG0477	COG0845	Bcep18194_B2482	Bcep18194_B2482	Major facilitator superfamily (MFS_1)	Bcep18194_B2432	Bcep18194_B2432	Secretion protein, HlyD family	[TP0840-TP0965 (0.8653204)]
COG0477	COG0845	Bcep18194_C7161	Bcep18194_C7161	Major facilitator superfamily (MFS_1)	Bcep18194_B0295	Bcep18194_B0295	Secretion protein, HlyD family	[TP0840-TP0965 (0.8653204)]
COG0477	COG0845	Bcep18194_A5498	Bcep18194_A5498	Major facilitator superfamily (MFS_1)	Bcep18194_B0295	Bcep18194_B0295	Secretion protein, HlyD family	[TP0840-TP0965 (0.8653204)]
COG0477	COG0845	Bcep18194_B3153	Bcep18194_B3153	Major facilitator superfamily (MFS_1)	Bcep18194_B0295	Bcep18194_B0295	Secretion protein, HlyD family	[TP0840-TP0965 (0.8653204)]
COG0477	COG0845	Bcep18194_B2487	Bcep18194_B2487	Major facilitator superfamily (MFS_1)	Bcep18194_A5940	Bcep18194_A5940	Secretion protein HlyD family	[TP0840-TP0965 (0.8653204)]
COG0477	COG0845	Bcep18194_C7578	Bcep18194_C7578	Major facilitator superfamily, (MFS_1) family	Bcep18194_B1004	Bcep18194_B1004	Secretion protein, HlyD family	[TP0840-TP0965 (0.8653204)]
COG0477	COG0845	Bcep18194_B1285	Bcep18194_B1285	Drug resistance transporter Bcr/CflA subfamily	Bcep18194_B2432	Bcep18194_B2432	Secretion protein, HlyD family	[TP0840-TP0965 (0.8653204)]
COG0477	COG0845	Bcep18194_B0100	Bcep18194_B0100	Major facilitator superfamily (MFS_1)	Bcep18194_A5035	Bcep18194_A5035	Secretion protein HlyD family	[TP0840-TP0965 (0.8653204)]
COG0477	COG0845	Bcep18194_B2032	Bcep18194_B2032	Major facilitator superfamily (MFS_1)	Bcep18194_B1836	Bcep18194_B1836	Multidrug resistance efflux pump-like	[TP0840-TP0965 (0.8653204)]
COG0477	COG0845	Bcep18194_B2263	Bcep18194_B2263	Major facilitator superfamily (MFS_1)	Bcep18194_B1193	Bcep18194_B1193	Secretion protein, HlyD family	[TP0840-TP0965 (0.8653204)]
COG0477	COG0845	Bcep18194_B1700	Bcep18194_B1700	hypothetical protein	Bcep18194_B1193	Bcep18194_B1193	Secretion protein, HlyD family	[TP0840-TP0965 (0.8653204)]
COG0477	COG0845	Bcep18194_B0365	Bcep18194_B0365	Major facilitator superfamily (MFS_1)	Bcep18194_B1744	Bcep18194_B1744	Secretion protein, HlyD family	[TP0840-TP0965 (0.8653204)]
COG0477	COG0845	Bcep18194_B0337	Bcep18194_B0337	Major facilitator superfamily (MFS_1)	Bcep18194_B1193	Bcep18194_B1193	Secretion protein, HlyD family	[TP0840-TP0965 (0.8653204)]
COG0477	COG0845	Bcep18194_C7272	Bcep18194_C7272	Major facilitator superfamily (MFS_1)	Bcep18194_B1004	Bcep18194_B1004	Secretion protein, HlyD family	[TP0840-TP0965 (0.8653204)]
COG0477	COG0845	Bcep18194_B1613	Bcep18194_B1613	Major facilitator superfamily (MFS_1)	Bcep18194_B1193	Bcep18194_B1193	Secretion protein, HlyD family	[TP0840-TP0965 (0.8653204)]
COG0477	COG0845	Bcep18194_A4686	Bcep18194_A4686	Drug resistance transporter EmrB/QacA subfamily	Bcep18194_B0295	Bcep18194_B0295	Secretion protein, HlyD family	[TP0840-TP0965 (0.8653204)]
COG0477	COG0845	Bcep18194_B0346	Bcep18194_B0346	Major facilitator superfamily (MFS_1)	Bcep18194_B1193	Bcep18194_B1193	Secretion protein, HlyD family	[TP0840-TP0965 (0.8653204)]
COG0477	COG0845	Bcep18194_B2166	Bcep18194_B2166	Major facilitator superfamily (MFS_1)	Bcep18194_A3403	Bcep18194_A3403	Secretion protein HlyD family	[TP0840-TP0965 (0.8653204)]
COG0477	COG0845	Bcep18194_B0337	Bcep18194_B0337	Major facilitator superfamily (MFS_1)	Bcep18194_B1727	Bcep18194_B1727	Secretion protein, HlyD family	[TP0840-TP0965 (0.8653204)]
COG0477	COG0845	Bcep18194_B2647	Bcep18194_B2647	Major facilitator superfamily (MFS_1)	Bcep18194_B1727	Bcep18194_B1727	Secretion protein, HlyD family	[TP0840-TP0965 (0.8653204)]
COG0477	COG0845	Bcep18194_A4094	Bcep18194_A4094	Major facilitator superfamily (MFS_1)	Bcep18194_B2432	Bcep18194_B2432	Secretion protein, HlyD family	[TP0840-TP0965 (0.8653204)]
COG0477	COG0845	Bcep18194_A3382	Bcep18194_A3382	Major facilitator superfamily (MFS_1)	Bcep18194_B1193	Bcep18194_B1193	Secretion protein, HlyD family	[TP0840-TP0965 (0.8653204)]
COG0477	COG0845	Bcep18194_B1871	Bcep18194_B1871	Major facilitator superfamily (MFS_1)	Bcep18194_C6607	Bcep18194_C6607	Secretion protein, HlyD family	[TP0840-TP0965 (0.8653204)]
COG0477	COG0845	Bcep18194_B1306	Bcep18194_B1306	Major facilitator superfamily (MFS_1)	Bcep18194_B1744	Bcep18194_B1744	Secretion protein, HlyD family	[TP0840-TP0965 (0.8653204)]
COG0477	COG0845	Bcep18194_B2592	Bcep18194_B2592	Major facilitator superfamily (MFS_1)	Bcep18194_C6825	Bcep18194_C6825	Secretion protein HlyD family	[TP0840-TP0965 (0.8653204)]
COG0477	COG0845	Bcep18194_C7571	Bcep18194_C7571	Major facilitator superfamily, (MFS_1) family	Bcep18194_C6607	Bcep18194_C6607	Secretion protein, HlyD family	[TP0840-TP0965 (0.8653204)]
COG0477	COG0845	Bcep18194_B2575	Bcep18194_B2575	Major facilitator superfamily (MFS_1)	Bcep18194_A5035	Bcep18194_A5035	Secretion protein HlyD family	[TP0840-TP0965 (0.8653204)]
COG0477	COG0845	Bcep18194_A3607	Bcep18194_A3607	Major facilitator superfamily (MFS_1)	Bcep18194_B1727	Bcep18194_B1727	Secretion protein, HlyD family	[TP0840-TP0965 (0.8653204)]
COG0477	COG0845	Bcep18194_B1885	Bcep18194_B1885	Major facilitator superfamily (MFS_1)	Bcep18194_C6607	Bcep18194_C6607	Secretion protein, HlyD family	[TP0840-TP0965 (0.8653204)]
COG0477	COG0845	Bcep18194_B1373	Bcep18194_B1373	Major facilitator superfamily (MFS_1)	Bcep18194_A5035	Bcep18194_A5035	Secretion protein HlyD family	[TP0840-TP0965 (0.8653204)]
COG0477	COG0845	Bcep18194_A3912	Bcep18194_A3912	Major facilitator superfamily (MFS_1)	Bcep18194_A3403	Bcep18194_A3403	Secretion protein HlyD family	[TP0840-TP0965 (0.8653204)]
COG0477	COG0845	Bcep18194_B2718	Bcep18194_B2718	Major facilitator superfamily (MFS_1)	Bcep18194_A3403	Bcep18194_A3403	Secretion protein HlyD family	[TP0840-TP0965 (0.8653204)]
COG0477	COG0845	Bcep18194_B2487	Bcep18194_B2487	Major facilitator superfamily (MFS_1)	Bcep18194_B1004	Bcep18194_B1004	Secretion protein, HlyD family	[TP0840-TP0965 (0.8653204)]
COG0477	COG0845	Bcep18194_C7588	Bcep18194_C7588	Major facilitator superfamily, (MFS_1) family	Bcep18194_B0295	Bcep18194_B0295	Secretion protein, HlyD family	[TP0840-TP0965 (0.8653204)]
COG0477	COG0845	Bcep18194_A6073	Bcep18194_A6073	Major facilitator superfamily (MFS_1)	Bcep18194_B1193	Bcep18194_B1193	Secretion protein, HlyD family	[TP0840-TP0965 (0.8653204)]
COG0477	COG0845	Bcep18194_C6915	Bcep18194_C6915	Major facilitator superfamily, (MFS_1) family	Bcep18194_C6607	Bcep18194_C6607	Secretion protein, HlyD family	[TP0840-TP0965 (0.8653204)]
COG0477	COG0845	Bcep18194_C7588	Bcep18194_C7588	Major facilitator superfamily, (MFS_1) family	Bcep18194_C6825	Bcep18194_C6825	Secretion protein HlyD family	[TP0840-TP0965 (0.8653204)]
COG0477	COG0845	Bcep18194_B0918	Bcep18194_B0918	Major facilitator superfamily (MFS_1)	Bcep18194_B2432	Bcep18194_B2432	Secretion protein, HlyD family	[TP0840-TP0965 (0.8653204)]
COG0477	COG0845	Bcep18194_A4555	Bcep18194_A4555	hypothetical protein	Bcep18194_A5035	Bcep18194_A5035	Secretion protein HlyD family	[TP0840-TP0965 (0.8653204)]
COG0477	COG0845	Bcep18194_B1166	Bcep18194_B1166	Major facilitator superfamily (MFS_1)	Bcep18194_A4767	Bcep18194_A4767	Secretion protein HlyD family	[TP0840-TP0965 (0.8653204)]
COG0477	COG0845	Bcep18194_C7571	Bcep18194_C7571	Major facilitator superfamily, (MFS_1) family	Bcep18194_A3403	Bcep18194_A3403	Secretion protein HlyD family	[TP0840-TP0965 (0.8653204)]
COG0477	COG0845	Bcep18194_B2742	Bcep18194_B2742	Major facilitator superfamily (MFS_1)	Bcep18194_B1193	Bcep18194_B1193	Secretion protein, HlyD family	[TP0840-TP0965 (0.8653204)]
COG0477	COG0845	Bcep18194_C7350	Bcep18194_C7350	Major facilitator superfamily (MFS_1)	Bcep18194_B0725	Bcep18194_B0725	Secretion protein, HlyD family	[TP0840-TP0965 (0.8653204)]
COG0477	COG0845	Bcep18194_A3505	Bcep18194_A3505	Major facilitator superfamily (MFS_1)	Bcep18194_B1727	Bcep18194_B1727	Secretion protein, HlyD family	[TP0840-TP0965 (0.8653204)]
COG0477	COG0845	Bcep18194_B3147	Bcep18194_B3147	Major facilitator superfamily (MFS_1)	Bcep18194_C6825	Bcep18194_C6825	Secretion protein HlyD family	[TP0840-TP0965 (0.8653204)]
COG0477	COG0845	Bcep18194_B1709	Bcep18194_B1709	Major facilitator superfamily (MFS_1)	Bcep18194_B1004	Bcep18194_B1004	Secretion protein, HlyD family	[TP0840-TP0965 (0.8653204)]
COG0477	COG0845	Bcep18194_B3029	Bcep18194_B3029	Major facilitator superfamily (MFS_1)	Bcep18194_A5940	Bcep18194_A5940	Secretion protein HlyD family	[TP0840-TP0965 (0.8653204)]
COG0477	COG0845	Bcep18194_A4555	Bcep18194_A4555	hypothetical protein	Bcep18194_B0725	Bcep18194_B0725	Secretion protein, HlyD family	[TP0840-TP0965 (0.8653204)]
COG0477	COG0845	Bcep18194_A3850	Bcep18194_A3850	Major facilitator superfamily (MFS_1)	Bcep18194_A4767	Bcep18194_A4767	Secretion protein HlyD family	[TP0840-TP0965 (0.8653204)]
COG0477	COG0845	Bcep18194_A6393	Bcep18194_A6393	Major facilitator superfamily (MFS_1)	Bcep18194_B0725	Bcep18194_B0725	Secretion protein, HlyD family	[TP0840-TP0965 (0.8653204)]
COG0477	COG0845	Bcep18194_A5982	Bcep18194_A5982	Major facilitator superfamily (MFS_1)	Bcep18194_A5940	Bcep18194_A5940	Secretion protein HlyD family	[TP0840-TP0965 (0.8653204)]
COG0477	COG0845	Bcep18194_C7571	Bcep18194_C7571	Major facilitator superfamily, (MFS_1) family	Bcep18194_B0295	Bcep18194_B0295	Secretion protein, HlyD family	[TP0840-TP0965 (0.8653204)]
COG0477	COG0845	Bcep18194_B0925	Bcep18194_B0925	Major facilitator superfamily (MFS_1)	Bcep18194_B1836	Bcep18194_B1836	Multidrug resistance efflux pump-like	[TP0840-TP0965 (0.8653204)]
COG0477	COG0845	Bcep18194_B1116	Bcep18194_B1116	Major facilitator superfamily (MFS_1)	Bcep18194_A5035	Bcep18194_A5035	Secretion protein HlyD family	[TP0840-TP0965 (0.8653204)]
COG0477	COG0845	Bcep18194_A4676	Bcep18194_A4676	Major facilitator superfamily (MFS_1)	Bcep18194_A4767	Bcep18194_A4767	Secretion protein HlyD family	[TP0840-TP0965 (0.8653204)]
COG0477	COG0845	Bcep18194_B0539	Bcep18194_B0539	major facilitator superfamily (MFS_1)	Bcep18194_B0295	Bcep18194_B0295	Secretion protein, HlyD family	[TP0840-TP0965 (0.8653204)]
COG0477	COG0845	Bcep18194_A3726	Bcep18194_A3726	Major facilitator superfamily (MFS_1)	Bcep18194_A5940	Bcep18194_A5940	Secretion protein HlyD family	[TP0840-TP0965 (0.8653204)]
COG0477	COG0845	Bcep18194_A4644	Bcep18194_A4644	Drug resistance transporter EmrB/QacA subfamily	Bcep18194_C6607	Bcep18194_C6607	Secretion protein, HlyD family	[TP0840-TP0965 (0.8653204)]
COG0477	COG0845	Bcep18194_B0346	Bcep18194_B0346	Major facilitator superfamily (MFS_1)	Bcep18194_B1744	Bcep18194_B1744	Secretion protein, HlyD family	[TP0840-TP0965 (0.8653204)]
COG0477	COG0845	Bcep18194_B2575	Bcep18194_B2575	Major facilitator superfamily (MFS_1)	Bcep18194_C6607	Bcep18194_C6607	Secretion protein, HlyD family	[TP0840-TP0965 (0.8653204)]
COG0477	COG0845	Bcep18194_C7272	Bcep18194_C7272	Major facilitator superfamily (MFS_1)	Bcep18194_B2432	Bcep18194_B2432	Secretion protein, HlyD family	[TP0840-TP0965 (0.8653204)]
COG0477	COG0845	Bcep18194_B1285	Bcep18194_B1285	Drug resistance transporter Bcr/CflA subfamily	Bcep18194_B1193	Bcep18194_B1193	Secretion protein, HlyD family	[TP0840-TP0965 (0.8653204)]
COG0477	COG0845	Bcep18194_B2345	Bcep18194_B2345	Drug resistance transporter EmrB/QacA subfamily	Bcep18194_C6825	Bcep18194_C6825	Secretion protein HlyD family	[TP0840-TP0965 (0.8653204)]
COG0477	COG0845	Bcep18194_A4727	Bcep18194_A4727	Major facilitator superfamily (MFS_1)	Bcep18194_C6607	Bcep18194_C6607	Secretion protein, HlyD family	[TP0840-TP0965 (0.8653204)]
COG0477	COG0845	Bcep18194_B0475	Bcep18194_B0475	Major facilitator superfamily (MFS_1)	Bcep18194_A5940	Bcep18194_A5940	Secretion protein HlyD family	[TP0840-TP0965 (0.8653204)]
COG0477	COG0845	Bcep18194_A6108	Bcep18194_A6108	Major facilitator superfamily (MFS_1)	Bcep18194_B1727	Bcep18194_B1727	Secretion protein, HlyD family	[TP0840-TP0965 (0.8653204)]
COG0477	COG0845	Bcep18194_A3935	Bcep18194_A3935	Drug resistance transporter EmrB/QacA subfamily	Bcep18194_A3403	Bcep18194_A3403	Secretion protein HlyD family	[TP0840-TP0965 (0.8653204)]
COG0477	COG0845	Bcep18194_A3923	Bcep18194_A3923	hypothetical protein	Bcep18194_B1193	Bcep18194_B1193	Secretion protein, HlyD family	[TP0840-TP0965 (0.8653204)]
COG0477	COG0845	Bcep18194_B1710	Bcep18194_B1710	Major facilitator superfamily (MFS_1)	Bcep18194_A3403	Bcep18194_A3403	Secretion protein HlyD family	[TP0840-TP0965 (0.8653204)]
COG0477	COG0845	Bcep18194_B3053	Bcep18194_B3053	Major facilitator superfamily (MFS_1)	Bcep18194_C6825	Bcep18194_C6825	Secretion protein HlyD family	[TP0840-TP0965 (0.8653204)]
COG0477	COG0845	Bcep18194_A3607	Bcep18194_A3607	Major facilitator superfamily (MFS_1)	Bcep18194_B0725	Bcep18194_B0725	Secretion protein, HlyD family	[TP0840-TP0965 (0.8653204)]
COG0477	COG0845	Bcep18194_B3029	Bcep18194_B3029	Major facilitator superfamily (MFS_1)	Bcep18194_B1727	Bcep18194_B1727	Secretion protein, HlyD family	[TP0840-TP0965 (0.8653204)]
COG0477	COG0845	Bcep18194_A4431	Bcep18194_A4431	Major facilitator superfamily (MFS_1)	Bcep18194_A5940	Bcep18194_A5940	Secretion protein HlyD family	[TP0840-TP0965 (0.8653204)]
COG0477	COG0845	Bcep18194_B2742	Bcep18194_B2742	Major facilitator superfamily (MFS_1)	Bcep18194_B0295	Bcep18194_B0295	Secretion protein, HlyD family	[TP0840-TP0965 (0.8653204)]
COG0477	COG0845	Bcep18194_B2345	Bcep18194_B2345	Drug resistance transporter EmrB/QacA subfamily	Bcep18194_B1836	Bcep18194_B1836	Multidrug resistance efflux pump-like	[TP0840-TP0965 (0.8653204)]
COG0477	COG0845	Bcep18194_A5911	Bcep18194_A5911	Major facilitator superfamily (MFS_1)	Bcep18194_B0725	Bcep18194_B0725	Secretion protein, HlyD family	[TP0840-TP0965 (0.8653204)]
COG0477	COG0845	Bcep18194_A3397	Bcep18194_A3397	D-galactonate transporter	Bcep18194_B0295	Bcep18194_B0295	Secretion protein, HlyD family	[TP0840-TP0965 (0.8653204)]
COG0477	COG0845	Bcep18194_B0417	Bcep18194_B0417	Major facilitator superfamily (MFS_1)	Bcep18194_B2432	Bcep18194_B2432	Secretion protein, HlyD family	[TP0840-TP0965 (0.8653204)]
COG0477	COG0845	Bcep18194_A4431	Bcep18194_A4431	Major facilitator superfamily (MFS_1)	Bcep18194_B1744	Bcep18194_B1744	Secretion protein, HlyD family	[TP0840-TP0965 (0.8653204)]
COG0477	COG0845	Bcep18194_B1409	Bcep18194_B1409	Major facilitator superfamily (MFS_1)	Bcep18194_A4767	Bcep18194_A4767	Secretion protein HlyD family	[TP0840-TP0965 (0.8653204)]
COG0477	COG0845	Bcep18194_A3588	Bcep18194_A3588	Major facilitator superfamily (MFS_1)	Bcep18194_B1193	Bcep18194_B1193	Secretion protein, HlyD family	[TP0840-TP0965 (0.8653204)]
COG0477	COG0845	Bcep18194_A3312	Bcep18194_A3312	Major facilitator superfamily (MFS_1)	Bcep18194_C6825	Bcep18194_C6825	Secretion protein HlyD family	[TP0840-TP0965 (0.8653204)]
COG0477	COG0845	Bcep18194_B1271	Bcep18194_B1271	Drug resistance transporter EmrB/QacA subfamily	Bcep18194_B0295	Bcep18194_B0295	Secretion protein, HlyD family	[TP0840-TP0965 (0.8653204)]
COG0477	COG0845	Bcep18194_B2836	Bcep18194_B2836	Major facilitator superfamily (MFS_1)	Bcep18194_A4306	Bcep18194_A4306	Secretion protein HlyD family	[TP0840-TP0965 (0.8653204)]
COG0477	COG0845	Bcep18194_B1357	Bcep18194_B1357	Major facilitator superfamily (MFS_1)	Bcep18194_B0295	Bcep18194_B0295	Secretion protein, HlyD family	[TP0840-TP0965 (0.8653204)]
COG0477	COG0845	Bcep18194_B0925	Bcep18194_B0925	Major facilitator superfamily (MFS_1)	Bcep18194_C6607	Bcep18194_C6607	Secretion protein, HlyD family	[TP0840-TP0965 (0.8653204)]
COG0477	COG0845	Bcep18194_A4968	Bcep18194_A4968	Major facilitator superfamily (MFS_1)	Bcep18194_B1744	Bcep18194_B1744	Secretion protein, HlyD family	[TP0840-TP0965 (0.8653204)]
COG0477	COG0845	Bcep18194_A5028	Bcep18194_A5028	Major facilitator superfamily (MFS_1)	Bcep18194_A3403	Bcep18194_A3403	Secretion protein HlyD family	[TP0840-TP0965 (0.8653204)]
COG0477	COG0845	Bcep18194_B3124	Bcep18194_B3124	Major facilitator superfamily (MFS_1)	Bcep18194_B1744	Bcep18194_B1744	Secretion protein, HlyD family	[TP0840-TP0965 (0.8653204)]
COG0477	COG0845	Bcep18194_A5717	Bcep18194_A5717	Major facilitator superfamily (MFS_1)	Bcep18194_A5035	Bcep18194_A5035	Secretion protein HlyD family	[TP0840-TP0965 (0.8653204)]
COG0477	COG0845	Bcep18194_B0053	Bcep18194_B0053	Major facilitator superfamily (MFS_1)	Bcep18194_B1727	Bcep18194_B1727	Secretion protein, HlyD family	[TP0840-TP0965 (0.8653204)]
COG0477	COG0845	Bcep18194_A5498	Bcep18194_A5498	Major facilitator superfamily (MFS_1)	Bcep18194_A5940	Bcep18194_A5940	Secretion protein HlyD family	[TP0840-TP0965 (0.8653204)]
COG0477	COG0845	Bcep18194_A4140	Bcep18194_A4140	Major facilitator superfamily (MFS_1)	Bcep18194_B1004	Bcep18194_B1004	Secretion protein, HlyD family	[TP0840-TP0965 (0.8653204)]
COG0477	COG0845	Bcep18194_B2139	Bcep18194_B2139	Major facilitator superfamily (MFS_1)	Bcep18194_A4306	Bcep18194_A4306	Secretion protein HlyD family	[TP0840-TP0965 (0.8653204)]
COG0477	COG0845	Bcep18194_A3607	Bcep18194_A3607	Major facilitator superfamily (MFS_1)	Bcep18194_B1004	Bcep18194_B1004	Secretion protein, HlyD family	[TP0840-TP0965 (0.8653204)]
COG0477	COG0845	Bcep18194_B1626	Bcep18194_B1626	Citrate-proton symport	Bcep18194_A5940	Bcep18194_A5940	Secretion protein HlyD family	[TP0840-TP0965 (0.8653204)]
COG0477	COG0845	Bcep18194_B2695	Bcep18194_B2695	Major facilitator superfamily (MFS_1)	Bcep18194_C6825	Bcep18194_C6825	Secretion protein HlyD family	[TP0840-TP0965 (0.8653204)]
COG0477	COG0845	Bcep18194_B2836	Bcep18194_B2836	Major facilitator superfamily (MFS_1)	Bcep18194_A5940	Bcep18194_A5940	Secretion protein HlyD family	[TP0840-TP0965 (0.8653204)]
COG0477	COG0845	Bcep18194_B1626	Bcep18194_B1626	Citrate-proton symport	Bcep18194_A5035	Bcep18194_A5035	Secretion protein HlyD family	[TP0840-TP0965 (0.8653204)]
COG0477	COG0845	Bcep18194_B1626	Bcep18194_B1626	Citrate-proton symport	Bcep18194_B0725	Bcep18194_B0725	Secretion protein, HlyD family	[TP0840-TP0965 (0.8653204)]
COG0477	COG0845	Bcep18194_A3505	Bcep18194_A3505	Major facilitator superfamily (MFS_1)	Bcep18194_A3403	Bcep18194_A3403	Secretion protein HlyD family	[TP0840-TP0965 (0.8653204)]
COG0477	COG0845	Bcep18194_C6889	Bcep18194_C6889	Major facilitator superfamily, (MFS_1) family	Bcep18194_A3403	Bcep18194_A3403	Secretion protein HlyD family	[TP0840-TP0965 (0.8653204)]
COG0477	COG0845	Bcep18194_B2266	Bcep18194_B2266	Major facilitator superfamily (MFS_1)	Bcep18194_A5035	Bcep18194_A5035	Secretion protein HlyD family	[TP0840-TP0965 (0.8653204)]
COG0477	COG0845	Bcep18194_B0100	Bcep18194_B0100	Major facilitator superfamily (MFS_1)	Bcep18194_B1744	Bcep18194_B1744	Secretion protein, HlyD family	[TP0840-TP0965 (0.8653204)]
COG0477	COG0845	Bcep18194_A4868	Bcep18194_A4868	Major facilitator superfamily (MFS_1)	Bcep18194_B2432	Bcep18194_B2432	Secretion protein, HlyD family	[TP0840-TP0965 (0.8653204)]
COG0477	COG0845	Bcep18194_B1015	Bcep18194_B1015	Major facilitator superfamily (MFS_1)	Bcep18194_A3403	Bcep18194_A3403	Secretion protein HlyD family	[TP0840-TP0965 (0.8653204)]
COG0477	COG0845	Bcep18194_B2592	Bcep18194_B2592	Major facilitator superfamily (MFS_1)	Bcep18194_B1004	Bcep18194_B1004	Secretion protein, HlyD family	[TP0840-TP0965 (0.8653204)]
COG0477	COG0845	Bcep18194_A4676	Bcep18194_A4676	Major facilitator superfamily (MFS_1)	Bcep18194_B1004	Bcep18194_B1004	Secretion protein, HlyD family	[TP0840-TP0965 (0.8653204)]
COG0477	COG0845	Bcep18194_A4890	Bcep18194_A4890	Drug resistance transporter EmrB/QacA subfamily	Bcep18194_B1744	Bcep18194_B1744	Secretion protein, HlyD family	[TP0840-TP0965 (0.8653204)]
COG0477	COG0845	Bcep18194_B3023	Bcep18194_B3023	Major facilitator superfamily (MFS_1)	Bcep18194_A4767	Bcep18194_A4767	Secretion protein HlyD family	[TP0840-TP0965 (0.8653204)]
COG0477	COG0845	Bcep18194_A4644	Bcep18194_A4644	Drug resistance transporter EmrB/QacA subfamily	Bcep18194_B0295	Bcep18194_B0295	Secretion protein, HlyD family	[TP0840-TP0965 (0.8653204)]
COG0477	COG0845	Bcep18194_B0355	Bcep18194_B0355	Major facilitator superfamily (MFS_1)	Bcep18194_B0725	Bcep18194_B0725	Secretion protein, HlyD family	[TP0840-TP0965 (0.8653204)]
COG0477	COG0845	Bcep18194_C7571	Bcep18194_C7571	Major facilitator superfamily, (MFS_1) family	Bcep18194_A4767	Bcep18194_A4767	Secretion protein HlyD family	[TP0840-TP0965 (0.8653204)]
COG0477	COG0845	Bcep18194_A4868	Bcep18194_A4868	Major facilitator superfamily (MFS_1)	Bcep18194_B1004	Bcep18194_B1004	Secretion protein, HlyD family	[TP0840-TP0965 (0.8653204)]
COG0477	COG0845	Bcep18194_B2164	Bcep18194_B2164	Major facilitator superfamily (MFS_1)	Bcep18194_B0725	Bcep18194_B0725	Secretion protein, HlyD family	[TP0840-TP0965 (0.8653204)]
COG0477	COG0845	Bcep18194_C6917	Bcep18194_C6917	Drug resistance transporter, EmrB/QacA	Bcep18194_A4767	Bcep18194_A4767	Secretion protein HlyD family	[TP0840-TP0965 (0.8653204)]
COG0477	COG0845	Bcep18194_A3729	Bcep18194_A3729	Major facilitator superfamily (MFS_1)	Bcep18194_A4306	Bcep18194_A4306	Secretion protein HlyD family	[TP0840-TP0965 (0.8653204)]
COG0477	COG0845	Bcep18194_A5285	Bcep18194_A5285	Major facilitator superfamily (MFS_1)	Bcep18194_B1836	Bcep18194_B1836	Multidrug resistance efflux pump-like	[TP0840-TP0965 (0.8653204)]
COG0477	COG0845	Bcep18194_B0963	Bcep18194_B0963	Major facilitator superfamily (MFS_1)	Bcep18194_B1193	Bcep18194_B1193	Secretion protein, HlyD family	[TP0840-TP0965 (0.8653204)]
COG0477	COG0845	Bcep18194_B2487	Bcep18194_B2487	Major facilitator superfamily (MFS_1)	Bcep18194_B0725	Bcep18194_B0725	Secretion protein, HlyD family	[TP0840-TP0965 (0.8653204)]
COG0477	COG0845	Bcep18194_A4140	Bcep18194_A4140	Major facilitator superfamily (MFS_1)	Bcep18194_A4767	Bcep18194_A4767	Secretion protein HlyD family	[TP0840-TP0965 (0.8653204)]
COG0477	COG0845	Bcep18194_B2673	Bcep18194_B2673	Major facilitator superfamily (MFS_1)	Bcep18194_C6607	Bcep18194_C6607	Secretion protein, HlyD family	[TP0840-TP0965 (0.8653204)]
COG0477	COG0845	Bcep18194_C7272	Bcep18194_C7272	Major facilitator superfamily (MFS_1)	Bcep18194_B0295	Bcep18194_B0295	Secretion protein, HlyD family	[TP0840-TP0965 (0.8653204)]
COG0477	COG0845	Bcep18194_A5867	Bcep18194_A5867	Drug resistance transporter EmrB/QacA subfamily	Bcep18194_B1744	Bcep18194_B1744	Secretion protein, HlyD family	[TP0840-TP0965 (0.8653204)]
COG0477	COG0845	Bcep18194_A5498	Bcep18194_A5498	Major facilitator superfamily (MFS_1)	Bcep18194_B2432	Bcep18194_B2432	Secretion protein, HlyD family	[TP0840-TP0965 (0.8653204)]
COG0477	COG0845	Bcep18194_B1116	Bcep18194_B1116	Major facilitator superfamily (MFS_1)	Bcep18194_A4306	Bcep18194_A4306	Secretion protein HlyD family	[TP0840-TP0965 (0.8653204)]
COG0477	COG0845	Bcep18194_A3312	Bcep18194_A3312	Major facilitator superfamily (MFS_1)	Bcep18194_B2432	Bcep18194_B2432	Secretion protein, HlyD family	[TP0840-TP0965 (0.8653204)]
COG0477	COG0845	Bcep18194_A3505	Bcep18194_A3505	Major facilitator superfamily (MFS_1)	Bcep18194_B1744	Bcep18194_B1744	Secretion protein, HlyD family	[TP0840-TP0965 (0.8653204)]
COG0477	COG0845	Bcep18194_B1327	Bcep18194_B1327	Major facilitator superfamily (MFS_1)	Bcep18194_B0295	Bcep18194_B0295	Secretion protein, HlyD family	[TP0840-TP0965 (0.8653204)]
COG0477	COG0845	Bcep18194_B1373	Bcep18194_B1373	Major facilitator superfamily (MFS_1)	Bcep18194_A4767	Bcep18194_A4767	Secretion protein HlyD family	[TP0840-TP0965 (0.8653204)]
COG0477	COG0845	Bcep18194_B1373	Bcep18194_B1373	Major facilitator superfamily (MFS_1)	Bcep18194_A4306	Bcep18194_A4306	Secretion protein HlyD family	[TP0840-TP0965 (0.8653204)]
COG0477	COG0845	Bcep18194_A4820	Bcep18194_A4820	Major facilitator superfamily (MFS_1)	Bcep18194_B0725	Bcep18194_B0725	Secretion protein, HlyD family	[TP0840-TP0965 (0.8653204)]
COG0477	COG0845	Bcep18194_A4604	Bcep18194_A4604	Major facilitator superfamily (MFS_1)	Bcep18194_A5035	Bcep18194_A5035	Secretion protein HlyD family	[TP0840-TP0965 (0.8653204)]
COG0477	COG0845	Bcep18194_B0147	Bcep18194_B0147	Major facilitator superfamily (MFS_1)	Bcep18194_B1193	Bcep18194_B1193	Secretion protein, HlyD family	[TP0840-TP0965 (0.8653204)]
COG0477	COG0845	Bcep18194_C6572	Bcep18194_C6572	Major facilitator superfamily transporter, MFS_1	Bcep18194_B1004	Bcep18194_B1004	Secretion protein, HlyD family	[TP0840-TP0965 (0.8653204)]
COG0477	COG0845	Bcep18194_C7578	Bcep18194_C7578	Major facilitator superfamily, (MFS_1) family	Bcep18194_C6825	Bcep18194_C6825	Secretion protein HlyD family	[TP0840-TP0965 (0.8653204)]
COG0477	COG0845	Bcep18194_B3017	Bcep18194_B3017	Major facilitator superfamily (MFS_1)	Bcep18194_A3403	Bcep18194_A3403	Secretion protein HlyD family	[TP0840-TP0965 (0.8653204)]
COG0477	COG0845	Bcep18194_B2345	Bcep18194_B2345	Drug resistance transporter EmrB/QacA subfamily	Bcep18194_A5035	Bcep18194_A5035	Secretion protein HlyD family	[TP0840-TP0965 (0.8653204)]
COG0477	COG0845	Bcep18194_B1455	Bcep18194_B1455	Major facilitator superfamily (MFS_1)	Bcep18194_B0295	Bcep18194_B0295	Secretion protein, HlyD family	[TP0840-TP0965 (0.8653204)]
COG0477	COG0845	Bcep18194_A4676	Bcep18194_A4676	Major facilitator superfamily (MFS_1)	Bcep18194_B1744	Bcep18194_B1744	Secretion protein, HlyD family	[TP0840-TP0965 (0.8653204)]
COG0477	COG0845	Bcep18194_A3912	Bcep18194_A3912	Major facilitator superfamily (MFS_1)	Bcep18194_B0295	Bcep18194_B0295	Secretion protein, HlyD family	[TP0840-TP0965 (0.8653204)]
COG0477	COG0845	Bcep18194_B2742	Bcep18194_B2742	Major facilitator superfamily (MFS_1)	Bcep18194_A4306	Bcep18194_A4306	Secretion protein HlyD family	[TP0840-TP0965 (0.8653204)]
COG0477	COG0845	Bcep18194_B1166	Bcep18194_B1166	Major facilitator superfamily (MFS_1)	Bcep18194_B1004	Bcep18194_B1004	Secretion protein, HlyD family	[TP0840-TP0965 (0.8653204)]
COG0477	COG0845	Bcep18194_A4431	Bcep18194_A4431	Major facilitator superfamily (MFS_1)	Bcep18194_A3403	Bcep18194_A3403	Secretion protein HlyD family	[TP0840-TP0965 (0.8653204)]
COG0477	COG0845	Bcep18194_B1157	Bcep18194_B1157	Drug resistance transporter EmrB/QacA subfamily	Bcep18194_B0295	Bcep18194_B0295	Secretion protein, HlyD family	[TP0840-TP0965 (0.8653204)]
COG0477	COG0845	Bcep18194_A4820	Bcep18194_A4820	Major facilitator superfamily (MFS_1)	Bcep18194_B1193	Bcep18194_B1193	Secretion protein, HlyD family	[TP0840-TP0965 (0.8653204)]
COG0477	COG0845	Bcep18194_B2166	Bcep18194_B2166	Major facilitator superfamily (MFS_1)	Bcep18194_B2432	Bcep18194_B2432	Secretion protein, HlyD family	[TP0840-TP0965 (0.8653204)]
COG0477	COG0845	Bcep18194_B2742	Bcep18194_B2742	Major facilitator superfamily (MFS_1)	Bcep18194_A5035	Bcep18194_A5035	Secretion protein HlyD family	[TP0840-TP0965 (0.8653204)]
COG0477	COG0845	Bcep18194_A4904	Bcep18194_A4904	Major facilitator superfamily (MFS_1)	Bcep18194_B1727	Bcep18194_B1727	Secretion protein, HlyD family	[TP0840-TP0965 (0.8653204)]
COG0477	COG0845	Bcep18194_C7483	Bcep18194_C7483	Major facilitator superfamily (MFS_1)	Bcep18194_A4767	Bcep18194_A4767	Secretion protein HlyD family	[TP0840-TP0965 (0.8653204)]
COG0477	COG0845	Bcep18194_C7495	Bcep18194_C7495	Major facilitator superfamily (MFS_1)	Bcep18194_A4306	Bcep18194_A4306	Secretion protein HlyD family	[TP0840-TP0965 (0.8653204)]
COG0477	COG0845	Bcep18194_A5487	Bcep18194_A5487	Major facilitator superfamily (MFS_1)	Bcep18194_A4767	Bcep18194_A4767	Secretion protein HlyD family	[TP0840-TP0965 (0.8653204)]
COG0477	COG0845	Bcep18194_A5349	Bcep18194_A5349	Major facilitator superfamily (MFS_1)	Bcep18194_B1004	Bcep18194_B1004	Secretion protein, HlyD family	[TP0840-TP0965 (0.8653204)]
COG0477	COG0845	Bcep18194_A3505	Bcep18194_A3505	Major facilitator superfamily (MFS_1)	Bcep18194_B1004	Bcep18194_B1004	Secretion protein, HlyD family	[TP0840-TP0965 (0.8653204)]
COG0477	COG0845	Bcep18194_B1717	Bcep18194_B1717	Major facilitator superfamily (MFS_1)	Bcep18194_B1193	Bcep18194_B1193	Secretion protein, HlyD family	[TP0840-TP0965 (0.8653204)]
COG0477	COG0845	Bcep18194_C6959	Bcep18194_C6959	Major facilitator superfamily (MFS_1)	Bcep18194_B1193	Bcep18194_B1193	Secretion protein, HlyD family	[TP0840-TP0965 (0.8653204)]
COG0477	COG0845	Bcep18194_B0253	Bcep18194_B0253	Major facilitator superfamily (MFS_1)	Bcep18194_B0295	Bcep18194_B0295	Secretion protein, HlyD family	[TP0840-TP0965 (0.8653204)]
COG0477	COG0845	Bcep18194_B0722	Bcep18194_B0722	Major facilitator superfamily (MFS_1)	Bcep18194_A5035	Bcep18194_A5035	Secretion protein HlyD family	[TP0840-TP0965 (0.8653204)]
COG0477	COG0845	Bcep18194_A5467	Bcep18194_A5467	Major facilitator superfamily (MFS_1)	Bcep18194_C6825	Bcep18194_C6825	Secretion protein HlyD family	[TP0840-TP0965 (0.8653204)]
COG0477	COG0845	Bcep18194_B1717	Bcep18194_B1717	Major facilitator superfamily (MFS_1)	Bcep18194_A5940	Bcep18194_A5940	Secretion protein HlyD family	[TP0840-TP0965 (0.8653204)]
COG0477	COG0845	Bcep18194_C7406	Bcep18194_C7406	Major facilitator superfamily (MFS_1)	Bcep18194_B1744	Bcep18194_B1744	Secretion protein, HlyD family	[TP0840-TP0965 (0.8653204)]
COG0477	COG0845	Bcep18194_B0539	Bcep18194_B0539	major facilitator superfamily (MFS_1)	Bcep18194_C6825	Bcep18194_C6825	Secretion protein HlyD family	[TP0840-TP0965 (0.8653204)]
COG0477	COG0845	Bcep18194_A3382	Bcep18194_A3382	Major facilitator superfamily (MFS_1)	Bcep18194_A3403	Bcep18194_A3403	Secretion protein HlyD family	[TP0840-TP0965 (0.8653204)]
COG0477	COG0845	Bcep18194_B1710	Bcep18194_B1710	Major facilitator superfamily (MFS_1)	Bcep18194_B1727	Bcep18194_B1727	Secretion protein, HlyD family	[TP0840-TP0965 (0.8653204)]
COG0477	COG0845	Bcep18194_B2004	Bcep18194_B2004	Major facilitator superfamily (MFS_1)	Bcep18194_C6825	Bcep18194_C6825	Secretion protein HlyD family	[TP0840-TP0965 (0.8653204)]
COG0477	COG0845	Bcep18194_B0722	Bcep18194_B0722	Major facilitator superfamily (MFS_1)	Bcep18194_B1004	Bcep18194_B1004	Secretion protein, HlyD family	[TP0840-TP0965 (0.8653204)]
COG0477	COG0845	Bcep18194_A3923	Bcep18194_A3923	hypothetical protein	Bcep18194_B1836	Bcep18194_B1836	Multidrug resistance efflux pump-like	[TP0840-TP0965 (0.8653204)]
COG0477	COG0845	Bcep18194_B1455	Bcep18194_B1455	Major facilitator superfamily (MFS_1)	Bcep18194_A4306	Bcep18194_A4306	Secretion protein HlyD family	[TP0840-TP0965 (0.8653204)]
COG0477	COG0845	Bcep18194_B3058	Bcep18194_B3058	Major facilitator superfamily (MFS_1)	Bcep18194_B1004	Bcep18194_B1004	Secretion protein, HlyD family	[TP0840-TP0965 (0.8653204)]
COG0477	COG0845	Bcep18194_B2776	Bcep18194_B2776	Major facilitator superfamily (MFS_1)	Bcep18194_B1836	Bcep18194_B1836	Multidrug resistance efflux pump-like	[TP0840-TP0965 (0.8653204)]
COG0477	COG0845	Bcep18194_B2263	Bcep18194_B2263	Major facilitator superfamily (MFS_1)	Bcep18194_B1836	Bcep18194_B1836	Multidrug resistance efflux pump-like	[TP0840-TP0965 (0.8653204)]
COG0477	COG0845	Bcep18194_B0355	Bcep18194_B0355	Major facilitator superfamily (MFS_1)	Bcep18194_A3403	Bcep18194_A3403	Secretion protein HlyD family	[TP0840-TP0965 (0.8653204)]
COG0477	COG0845	Bcep18194_C7350	Bcep18194_C7350	Major facilitator superfamily (MFS_1)	Bcep18194_A5035	Bcep18194_A5035	Secretion protein HlyD family	[TP0840-TP0965 (0.8653204)]
COG0477	COG0845	Bcep18194_B1327	Bcep18194_B1327	Major facilitator superfamily (MFS_1)	Bcep18194_A4306	Bcep18194_A4306	Secretion protein HlyD family	[TP0840-TP0965 (0.8653204)]
COG0477	COG0845	Bcep18194_B0925	Bcep18194_B0925	Major facilitator superfamily (MFS_1)	Bcep18194_B1727	Bcep18194_B1727	Secretion protein, HlyD family	[TP0840-TP0965 (0.8653204)]
COG0477	COG0845	Bcep18194_C7098	Bcep18194_C7098	Major facilitator superfamily (MFS_1)	Bcep18194_B2432	Bcep18194_B2432	Secretion protein, HlyD family	[TP0840-TP0965 (0.8653204)]
COG0477	COG0845	Bcep18194_A4968	Bcep18194_A4968	Major facilitator superfamily (MFS_1)	Bcep18194_A5940	Bcep18194_A5940	Secretion protein HlyD family	[TP0840-TP0965 (0.8653204)]
COG0477	COG0845	Bcep18194_B1765	Bcep18194_B1765	Drug resistance transporter Bcr/CflA subfamily	Bcep18194_B1004	Bcep18194_B1004	Secretion protein, HlyD family	[TP0840-TP0965 (0.8653204)]
COG0477	COG0845	Bcep18194_C7129	Bcep18194_C7129	Major facilitator superfamily (MFS_1)	Bcep18194_A4306	Bcep18194_A4306	Secretion protein HlyD family	[TP0840-TP0965 (0.8653204)]
COG0477	COG0845	Bcep18194_B0559	Bcep18194_B0559	Drug resistance transporter EmrB/QacA subfamily	Bcep18194_B0295	Bcep18194_B0295	Secretion protein, HlyD family	[TP0840-TP0965 (0.8653204)]
COG0477	COG0845	Bcep18194_B0382	Bcep18194_B0382	Major facilitator superfamily (MFS_1)	Bcep18194_A3403	Bcep18194_A3403	Secretion protein HlyD family	[TP0840-TP0965 (0.8653204)]
COG0477	COG0845	Bcep18194_B2493	Bcep18194_B2493	Major facilitator superfamily (MFS_1)	Bcep18194_C6825	Bcep18194_C6825	Secretion protein HlyD family	[TP0840-TP0965 (0.8653204)]
COG0477	COG0845	Bcep18194_C7350	Bcep18194_C7350	Major facilitator superfamily (MFS_1)	Bcep18194_B1744	Bcep18194_B1744	Secretion protein, HlyD family	[TP0840-TP0965 (0.8653204)]
COG0477	COG0845	Bcep18194_A3923	Bcep18194_A3923	hypothetical protein	Bcep18194_A4767	Bcep18194_A4767	Secretion protein HlyD family	[TP0840-TP0965 (0.8653204)]
COG0477	COG0845	Bcep18194_A5285	Bcep18194_A5285	Major facilitator superfamily (MFS_1)	Bcep18194_A3403	Bcep18194_A3403	Secretion protein HlyD family	[TP0840-TP0965 (0.8653204)]
COG0477	COG0845	Bcep18194_A4860	Bcep18194_A4860	Major facilitator superfamily (MFS_1)	Bcep18194_B1727	Bcep18194_B1727	Secretion protein, HlyD family	[TP0840-TP0965 (0.8653204)]
COG0477	COG0845	Bcep18194_B0925	Bcep18194_B0925	Major facilitator superfamily (MFS_1)	Bcep18194_B1193	Bcep18194_B1193	Secretion protein, HlyD family	[TP0840-TP0965 (0.8653204)]
COG0477	COG0845	Bcep18194_B0417	Bcep18194_B0417	Major facilitator superfamily (MFS_1)	Bcep18194_A5940	Bcep18194_A5940	Secretion protein HlyD family	[TP0840-TP0965 (0.8653204)]
COG0477	COG0845	Bcep18194_B0918	Bcep18194_B0918	Major facilitator superfamily (MFS_1)	Bcep18194_B1193	Bcep18194_B1193	Secretion protein, HlyD family	[TP0840-TP0965 (0.8653204)]
COG0477	COG0845	Bcep18194_A4588	Bcep18194_A4588	Major facilitator superfamily (MFS_1)	Bcep18194_A4767	Bcep18194_A4767	Secretion protein HlyD family	[TP0840-TP0965 (0.8653204)]
COG0477	COG0845	Bcep18194_A3729	Bcep18194_A3729	Major facilitator superfamily (MFS_1)	Bcep18194_B1193	Bcep18194_B1193	Secretion protein, HlyD family	[TP0840-TP0965 (0.8653204)]
COG0477	COG0845	Bcep18194_A5467	Bcep18194_A5467	Major facilitator superfamily (MFS_1)	Bcep18194_B1193	Bcep18194_B1193	Secretion protein, HlyD family	[TP0840-TP0965 (0.8653204)]
COG0477	COG0845	Bcep18194_C7495	Bcep18194_C7495	Major facilitator superfamily (MFS_1)	Bcep18194_B2432	Bcep18194_B2432	Secretion protein, HlyD family	[TP0840-TP0965 (0.8653204)]
COG0477	COG0845	Bcep18194_A4754	Bcep18194_A4754	Citrate-proton symporter, (MFS_1)	Bcep18194_B1004	Bcep18194_B1004	Secretion protein, HlyD family	[TP0840-TP0965 (0.8653204)]
COG0477	COG0845	Bcep18194_B1765	Bcep18194_B1765	Drug resistance transporter Bcr/CflA subfamily	Bcep18194_B1193	Bcep18194_B1193	Secretion protein, HlyD family	[TP0840-TP0965 (0.8653204)]
COG0477	COG0845	Bcep18194_B2828	Bcep18194_B2828	Major facilitator superfamily (MFS_1)	Bcep18194_A3403	Bcep18194_A3403	Secretion protein HlyD family	[TP0840-TP0965 (0.8653204)]
COG0477	COG0845	Bcep18194_A4676	Bcep18194_A4676	Major facilitator superfamily (MFS_1)	Bcep18194_A5940	Bcep18194_A5940	Secretion protein HlyD family	[TP0840-TP0965 (0.8653204)]
COG0477	COG0845	Bcep18194_A4644	Bcep18194_A4644	Drug resistance transporter EmrB/QacA subfamily	Bcep18194_A4767	Bcep18194_A4767	Secretion protein HlyD family	[TP0840-TP0965 (0.8653204)]
COG0477	COG0845	Bcep18194_A5747	Bcep18194_A5747	Major facilitator superfamily (MFS_1)	Bcep18194_A4767	Bcep18194_A4767	Secretion protein HlyD family	[TP0840-TP0965 (0.8653204)]
COG0477	COG0845	Bcep18194_A5028	Bcep18194_A5028	Major facilitator superfamily (MFS_1)	Bcep18194_B2432	Bcep18194_B2432	Secretion protein, HlyD family	[TP0840-TP0965 (0.8653204)]
COG0477	COG0845	Bcep18194_B2263	Bcep18194_B2263	Major facilitator superfamily (MFS_1)	Bcep18194_B1004	Bcep18194_B1004	Secretion protein, HlyD family	[TP0840-TP0965 (0.8653204)]
COG0477	COG0845	Bcep18194_A4820	Bcep18194_A4820	Major facilitator superfamily (MFS_1)	Bcep18194_B1744	Bcep18194_B1744	Secretion protein, HlyD family	[TP0840-TP0965 (0.8653204)]
COG0477	COG0845	Bcep18194_B0253	Bcep18194_B0253	Major facilitator superfamily (MFS_1)	Bcep18194_B2432	Bcep18194_B2432	Secretion protein, HlyD family	[TP0840-TP0965 (0.8653204)]
COG0477	COG0845	Bcep18194_A3726	Bcep18194_A3726	Major facilitator superfamily (MFS_1)	Bcep18194_C6607	Bcep18194_C6607	Secretion protein, HlyD family	[TP0840-TP0965 (0.8653204)]
COG0477	COG0845	Bcep18194_B3147	Bcep18194_B3147	Major facilitator superfamily (MFS_1)	Bcep18194_B2432	Bcep18194_B2432	Secretion protein, HlyD family	[TP0840-TP0965 (0.8653204)]
COG0477	COG0845	Bcep18194_A3915	Bcep18194_A3915	Major facilitator superfamily (MFS_1)	Bcep18194_A4306	Bcep18194_A4306	Secretion protein HlyD family	[TP0840-TP0965 (0.8653204)]
COG0477	COG0845	Bcep18194_A3726	Bcep18194_A3726	Major facilitator superfamily (MFS_1)	Bcep18194_B0295	Bcep18194_B0295	Secretion protein, HlyD family	[TP0840-TP0965 (0.8653204)]
COG0477	COG0845	Bcep18194_C7165	Bcep18194_C7165	Major facilitator superfamily (MFS_1)	Bcep18194_A5035	Bcep18194_A5035	Secretion protein HlyD family	[TP0840-TP0965 (0.8653204)]
COG0477	COG0845	Bcep18194_B1616	Bcep18194_B1616	Major facilitator superfamily (MFS_1)	Bcep18194_B1004	Bcep18194_B1004	Secretion protein, HlyD family	[TP0840-TP0965 (0.8653204)]
COG0477	COG0845	Bcep18194_B0185	Bcep18194_B0185	Major facilitator superfamily (MFS_1)	Bcep18194_B2432	Bcep18194_B2432	Secretion protein, HlyD family	[TP0840-TP0965 (0.8653204)]
COG0477	COG0845	Bcep18194_B1261	Bcep18194_B1261	Drug resistance transporter EmrB/QacA subfamily	Bcep18194_B1836	Bcep18194_B1836	Multidrug resistance efflux pump-like	[TP0840-TP0965 (0.8653204)]
COG0477	COG0845	Bcep18194_A3850	Bcep18194_A3850	Major facilitator superfamily (MFS_1)	Bcep18194_B1193	Bcep18194_B1193	Secretion protein, HlyD family	[TP0840-TP0965 (0.8653204)]
COG0477	COG0845	Bcep18194_B1709	Bcep18194_B1709	Major facilitator superfamily (MFS_1)	Bcep18194_B0295	Bcep18194_B0295	Secretion protein, HlyD family	[TP0840-TP0965 (0.8653204)]
COG0477	COG0845	Bcep18194_B1306	Bcep18194_B1306	Major facilitator superfamily (MFS_1)	Bcep18194_B1004	Bcep18194_B1004	Secretion protein, HlyD family	[TP0840-TP0965 (0.8653204)]
COG0477	COG0845	Bcep18194_A3607	Bcep18194_A3607	Major facilitator superfamily (MFS_1)	Bcep18194_A4306	Bcep18194_A4306	Secretion protein HlyD family	[TP0840-TP0965 (0.8653204)]
COG0477	COG0845	Bcep18194_C7588	Bcep18194_C7588	Major facilitator superfamily, (MFS_1) family	Bcep18194_B1744	Bcep18194_B1744	Secretion protein, HlyD family	[TP0840-TP0965 (0.8653204)]
COG0477	COG0845	Bcep18194_A6452	Bcep18194_A6452	Major facilitator superfamily (MFS_1)	Bcep18194_A4306	Bcep18194_A4306	Secretion protein HlyD family	[TP0840-TP0965 (0.8653204)]
COG0477	COG0845	Bcep18194_B1409	Bcep18194_B1409	Major facilitator superfamily (MFS_1)	Bcep18194_B0295	Bcep18194_B0295	Secretion protein, HlyD family	[TP0840-TP0965 (0.8653204)]
COG0477	COG0845	Bcep18194_B1455	Bcep18194_B1455	Major facilitator superfamily (MFS_1)	Bcep18194_B0725	Bcep18194_B0725	Secretion protein, HlyD family	[TP0840-TP0965 (0.8653204)]
COG0477	COG0845	Bcep18194_B0925	Bcep18194_B0925	Major facilitator superfamily (MFS_1)	Bcep18194_B2432	Bcep18194_B2432	Secretion protein, HlyD family	[TP0840-TP0965 (0.8653204)]
COG0477	COG0845	Bcep18194_B2353	Bcep18194_B2353	Major facilitator superfamily (MFS_1)	Bcep18194_B1004	Bcep18194_B1004	Secretion protein, HlyD family	[TP0840-TP0965 (0.8653204)]
COG0477	COG0845	Bcep18194_B0722	Bcep18194_B0722	Major facilitator superfamily (MFS_1)	Bcep18194_A4767	Bcep18194_A4767	Secretion protein HlyD family	[TP0840-TP0965 (0.8653204)]
COG0477	COG0845	Bcep18194_B2647	Bcep18194_B2647	Major facilitator superfamily (MFS_1)	Bcep18194_A3403	Bcep18194_A3403	Secretion protein HlyD family	[TP0840-TP0965 (0.8653204)]
COG0477	COG0845	Bcep18194_B2166	Bcep18194_B2166	Major facilitator superfamily (MFS_1)	Bcep18194_B1836	Bcep18194_B1836	Multidrug resistance efflux pump-like	[TP0840-TP0965 (0.8653204)]
COG0477	COG0845	Bcep18194_B2345	Bcep18194_B2345	Drug resistance transporter EmrB/QacA subfamily	Bcep18194_B1727	Bcep18194_B1727	Secretion protein, HlyD family	[TP0840-TP0965 (0.8653204)]
COG0477	COG0845	Bcep18194_A5867	Bcep18194_A5867	Drug resistance transporter EmrB/QacA subfamily	Bcep18194_C6607	Bcep18194_C6607	Secretion protein, HlyD family	[TP0840-TP0965 (0.8653204)]
COG0477	COG0845	Bcep18194_A6393	Bcep18194_A6393	Major facilitator superfamily (MFS_1)	Bcep18194_C6607	Bcep18194_C6607	Secretion protein, HlyD family	[TP0840-TP0965 (0.8653204)]
COG0477	COG0845	Bcep18194_A4727	Bcep18194_A4727	Major facilitator superfamily (MFS_1)	Bcep18194_B1004	Bcep18194_B1004	Secretion protein, HlyD family	[TP0840-TP0965 (0.8653204)]
COG0477	COG0845	Bcep18194_A3912	Bcep18194_A3912	Major facilitator superfamily (MFS_1)	Bcep18194_B1004	Bcep18194_B1004	Secretion protein, HlyD family	[TP0840-TP0965 (0.8653204)]
COG0477	COG0845	Bcep18194_B2927	Bcep18194_B2927	Drug resistance transporter EmrB/QacA subfamily	Bcep18194_B1744	Bcep18194_B1744	Secretion protein, HlyD family	[TP0840-TP0965 (0.8653204)]
COG0477	COG0845	Bcep18194_B0685	Bcep18194_B0685	Major facilitator superfamily (MFS_1)	Bcep18194_B1193	Bcep18194_B1193	Secretion protein, HlyD family	[TP0840-TP0965 (0.8653204)]
COG0477	COG0845	Bcep18194_C7319	Bcep18194_C7319	Major facilitator superfamily (MFS_1)	Bcep18194_B0725	Bcep18194_B0725	Secretion protein, HlyD family	[TP0840-TP0965 (0.8653204)]
COG0477	COG0845	Bcep18194_B2524	Bcep18194_B2524	Major facilitator superfamily (MFS_1)	Bcep18194_B2432	Bcep18194_B2432	Secretion protein, HlyD family	[TP0840-TP0965 (0.8653204)]
COG0477	COG0845	Bcep18194_B2032	Bcep18194_B2032	Major facilitator superfamily (MFS_1)	Bcep18194_B1004	Bcep18194_B1004	Secretion protein, HlyD family	[TP0840-TP0965 (0.8653204)]
COG0477	COG0845	Bcep18194_B1613	Bcep18194_B1613	Major facilitator superfamily (MFS_1)	Bcep18194_A3403	Bcep18194_A3403	Secretion protein HlyD family	[TP0840-TP0965 (0.8653204)]
COG0477	COG0845	Bcep18194_B0253	Bcep18194_B0253	Major facilitator superfamily (MFS_1)	Bcep18194_A5035	Bcep18194_A5035	Secretion protein HlyD family	[TP0840-TP0965 (0.8653204)]
COG0477	COG0845	Bcep18194_B2353	Bcep18194_B2353	Major facilitator superfamily (MFS_1)	Bcep18194_B1836	Bcep18194_B1836	Multidrug resistance efflux pump-like	[TP0840-TP0965 (0.8653204)]
COG0477	COG0845	Bcep18194_B2266	Bcep18194_B2266	Major facilitator superfamily (MFS_1)	Bcep18194_B0295	Bcep18194_B0295	Secretion protein, HlyD family	[TP0840-TP0965 (0.8653204)]
COG0477	COG0845	Bcep18194_B2032	Bcep18194_B2032	Major facilitator superfamily (MFS_1)	Bcep18194_A4306	Bcep18194_A4306	Secretion protein HlyD family	[TP0840-TP0965 (0.8653204)]
COG0477	COG0845	Bcep18194_B0685	Bcep18194_B0685	Major facilitator superfamily (MFS_1)	Bcep18194_B2432	Bcep18194_B2432	Secretion protein, HlyD family	[TP0840-TP0965 (0.8653204)]
COG0477	COG0845	Bcep18194_B3124	Bcep18194_B3124	Major facilitator superfamily (MFS_1)	Bcep18194_A4306	Bcep18194_A4306	Secretion protein HlyD family	[TP0840-TP0965 (0.8653204)]
COG0477	COG0845	Bcep18194_B0337	Bcep18194_B0337	Major facilitator superfamily (MFS_1)	Bcep18194_B2432	Bcep18194_B2432	Secretion protein, HlyD family	[TP0840-TP0965 (0.8653204)]
COG0477	COG0845	Bcep18194_A3850	Bcep18194_A3850	Major facilitator superfamily (MFS_1)	Bcep18194_C6607	Bcep18194_C6607	Secretion protein, HlyD family	[TP0840-TP0965 (0.8653204)]
COG0477	COG0845	Bcep18194_B1871	Bcep18194_B1871	Major facilitator superfamily (MFS_1)	Bcep18194_B2432	Bcep18194_B2432	Secretion protein, HlyD family	[TP0840-TP0965 (0.8653204)]
COG0477	COG0845	Bcep18194_B2493	Bcep18194_B2493	Major facilitator superfamily (MFS_1)	Bcep18194_B2432	Bcep18194_B2432	Secretion protein, HlyD family	[TP0840-TP0965 (0.8653204)]
COG0477	COG0845	Bcep18194_B2695	Bcep18194_B2695	Major facilitator superfamily (MFS_1)	Bcep18194_A4306	Bcep18194_A4306	Secretion protein HlyD family	[TP0840-TP0965 (0.8653204)]
COG0477	COG0845	Bcep18194_B1327	Bcep18194_B1327	Major facilitator superfamily (MFS_1)	Bcep18194_B1744	Bcep18194_B1744	Secretion protein, HlyD family	[TP0840-TP0965 (0.8653204)]
COG0477	COG0845	Bcep18194_A3912	Bcep18194_A3912	Major facilitator superfamily (MFS_1)	Bcep18194_B2432	Bcep18194_B2432	Secretion protein, HlyD family	[TP0840-TP0965 (0.8653204)]
COG0477	COG0845	Bcep18194_A3915	Bcep18194_A3915	Major facilitator superfamily (MFS_1)	Bcep18194_A5035	Bcep18194_A5035	Secretion protein HlyD family	[TP0840-TP0965 (0.8653204)]
COG0477	COG0845	Bcep18194_C6915	Bcep18194_C6915	Major facilitator superfamily, (MFS_1) family	Bcep18194_B2432	Bcep18194_B2432	Secretion protein, HlyD family	[TP0840-TP0965 (0.8653204)]
COG0477	COG0845	Bcep18194_B2828	Bcep18194_B2828	Major facilitator superfamily (MFS_1)	Bcep18194_B1193	Bcep18194_B1193	Secretion protein, HlyD family	[TP0840-TP0965 (0.8653204)]
COG0477	COG0845	Bcep18194_A6108	Bcep18194_A6108	Major facilitator superfamily (MFS_1)	Bcep18194_B0295	Bcep18194_B0295	Secretion protein, HlyD family	[TP0840-TP0965 (0.8653204)]
COG0477	COG0845	Bcep18194_C6917	Bcep18194_C6917	Drug resistance transporter, EmrB/QacA	Bcep18194_B0295	Bcep18194_B0295	Secretion protein, HlyD family	[TP0840-TP0965 (0.8653204)]
COG0477	COG0845	Bcep18194_B2139	Bcep18194_B2139	Major facilitator superfamily (MFS_1)	Bcep18194_B1727	Bcep18194_B1727	Secretion protein, HlyD family	[TP0840-TP0965 (0.8653204)]
COG0477	COG0845	Bcep18194_B0346	Bcep18194_B0346	Major facilitator superfamily (MFS_1)	Bcep18194_B0725	Bcep18194_B0725	Secretion protein, HlyD family	[TP0840-TP0965 (0.8653204)]
COG0477	COG0845	Bcep18194_A3382	Bcep18194_A3382	Major facilitator superfamily (MFS_1)	Bcep18194_B1836	Bcep18194_B1836	Multidrug resistance efflux pump-like	[TP0840-TP0965 (0.8653204)]
COG0477	COG0845	Bcep18194_B1885	Bcep18194_B1885	Major facilitator superfamily (MFS_1)	Bcep18194_B1836	Bcep18194_B1836	Multidrug resistance efflux pump-like	[TP0840-TP0965 (0.8653204)]
COG0477	COG0845	Bcep18194_A3588	Bcep18194_A3588	Major facilitator superfamily (MFS_1)	Bcep18194_B1836	Bcep18194_B1836	Multidrug resistance efflux pump-like	[TP0840-TP0965 (0.8653204)]
COG0477	COG0845	Bcep18194_C7319	Bcep18194_C7319	Major facilitator superfamily (MFS_1)	Bcep18194_B2432	Bcep18194_B2432	Secretion protein, HlyD family	[TP0840-TP0965 (0.8653204)]
COG0477	COG0845	Bcep18194_C7495	Bcep18194_C7495	Major facilitator superfamily (MFS_1)	Bcep18194_B1193	Bcep18194_B1193	Secretion protein, HlyD family	[TP0840-TP0965 (0.8653204)]
COG0477	COG0845	Bcep18194_B0365	Bcep18194_B0365	Major facilitator superfamily (MFS_1)	Bcep18194_B1004	Bcep18194_B1004	Secretion protein, HlyD family	[TP0840-TP0965 (0.8653204)]
COG0477	COG0845	Bcep18194_A5349	Bcep18194_A5349	Major facilitator superfamily (MFS_1)	Bcep18194_B1744	Bcep18194_B1744	Secretion protein, HlyD family	[TP0840-TP0965 (0.8653204)]
COG0477	COG0845	Bcep18194_C7406	Bcep18194_C7406	Major facilitator superfamily (MFS_1)	Bcep18194_B0295	Bcep18194_B0295	Secretion protein, HlyD family	[TP0840-TP0965 (0.8653204)]
COG0477	COG0845	Bcep18194_A6393	Bcep18194_A6393	Major facilitator superfamily (MFS_1)	Bcep18194_B1193	Bcep18194_B1193	Secretion protein, HlyD family	[TP0840-TP0965 (0.8653204)]
COG0477	COG0845	Bcep18194_A4140	Bcep18194_A4140	Major facilitator superfamily (MFS_1)	Bcep18194_B0295	Bcep18194_B0295	Secretion protein, HlyD family	[TP0840-TP0965 (0.8653204)]
COG0477	COG0845	Bcep18194_A5982	Bcep18194_A5982	Major facilitator superfamily (MFS_1)	Bcep18194_A3403	Bcep18194_A3403	Secretion protein HlyD family	[TP0840-TP0965 (0.8653204)]
COG0477	COG0845	Bcep18194_B1261	Bcep18194_B1261	Drug resistance transporter EmrB/QacA subfamily	Bcep18194_A4767	Bcep18194_A4767	Secretion protein HlyD family	[TP0840-TP0965 (0.8653204)]
COG0477	COG0845	Bcep18194_A4038	Bcep18194_A4038	Major facilitator superfamily (MFS_1)	Bcep18194_A5035	Bcep18194_A5035	Secretion protein HlyD family	[TP0840-TP0965 (0.8653204)]
COG0477	COG0845	Bcep18194_B2927	Bcep18194_B2927	Drug resistance transporter EmrB/QacA subfamily	Bcep18194_B1193	Bcep18194_B1193	Secretion protein, HlyD family	[TP0840-TP0965 (0.8653204)]
COG0477	COG0845	Bcep18194_A3923	Bcep18194_A3923	hypothetical protein	Bcep18194_A5035	Bcep18194_A5035	Secretion protein HlyD family	[TP0840-TP0965 (0.8653204)]
COG0477	COG0845	Bcep18194_A4140	Bcep18194_A4140	Major facilitator superfamily (MFS_1)	Bcep18194_B1744	Bcep18194_B1744	Secretion protein, HlyD family	[TP0840-TP0965 (0.8653204)]
COG0477	COG0845	Bcep18194_B3124	Bcep18194_B3124	Major facilitator superfamily (MFS_1)	Bcep18194_B1193	Bcep18194_B1193	Secretion protein, HlyD family	[TP0840-TP0965 (0.8653204)]
COG0477	COG0845	Bcep18194_A5467	Bcep18194_A5467	Major facilitator superfamily (MFS_1)	Bcep18194_B1727	Bcep18194_B1727	Secretion protein, HlyD family	[TP0840-TP0965 (0.8653204)]
COG0477	COG0845	Bcep18194_A4860	Bcep18194_A4860	Major facilitator superfamily (MFS_1)	Bcep18194_A4306	Bcep18194_A4306	Secretion protein HlyD family	[TP0840-TP0965 (0.8653204)]
COG0477	COG0845	Bcep18194_B0685	Bcep18194_B0685	Major facilitator superfamily (MFS_1)	Bcep18194_B1004	Bcep18194_B1004	Secretion protein, HlyD family	[TP0840-TP0965 (0.8653204)]
COG0477	COG0845	Bcep18194_A4390	Bcep18194_A4390	Major facilitator superfamily (MFS_1)	Bcep18194_A5940	Bcep18194_A5940	Secretion protein HlyD family	[TP0840-TP0965 (0.8653204)]
COG0477	COG0845	Bcep18194_C6917	Bcep18194_C6917	Drug resistance transporter, EmrB/QacA	Bcep18194_B1727	Bcep18194_B1727	Secretion protein, HlyD family	[TP0840-TP0965 (0.8653204)]
COG0477	COG0845	Bcep18194_B1765	Bcep18194_B1765	Drug resistance transporter Bcr/CflA subfamily	Bcep18194_A5035	Bcep18194_A5035	Secretion protein HlyD family	[TP0840-TP0965 (0.8653204)]
COG0477	COG0845	Bcep18194_B0539	Bcep18194_B0539	major facilitator superfamily (MFS_1)	Bcep18194_A4767	Bcep18194_A4767	Secretion protein HlyD family	[TP0840-TP0965 (0.8653204)]
COG0477	COG0845	Bcep18194_B2345	Bcep18194_B2345	Drug resistance transporter EmrB/QacA subfamily	Bcep18194_A3403	Bcep18194_A3403	Secretion protein HlyD family	[TP0840-TP0965 (0.8653204)]
COG0477	COG0845	Bcep18194_B0417	Bcep18194_B0417	Major facilitator superfamily (MFS_1)	Bcep18194_A5035	Bcep18194_A5035	Secretion protein HlyD family	[TP0840-TP0965 (0.8653204)]
COG0477	COG0845	Bcep18194_B1613	Bcep18194_B1613	Major facilitator superfamily (MFS_1)	Bcep18194_B0295	Bcep18194_B0295	Secretion protein, HlyD family	[TP0840-TP0965 (0.8653204)]
COG0477	COG0845	Bcep18194_A3912	Bcep18194_A3912	Major facilitator superfamily (MFS_1)	Bcep18194_A5940	Bcep18194_A5940	Secretion protein HlyD family	[TP0840-TP0965 (0.8653204)]
COG0477	COG0845	Bcep18194_B1626	Bcep18194_B1626	Citrate-proton symport	Bcep18194_C6607	Bcep18194_C6607	Secretion protein, HlyD family	[TP0840-TP0965 (0.8653204)]
COG0477	COG0845	Bcep18194_C7272	Bcep18194_C7272	Major facilitator superfamily (MFS_1)	Bcep18194_B1727	Bcep18194_B1727	Secretion protein, HlyD family	[TP0840-TP0965 (0.8653204)]
COG0477	COG0845	Bcep18194_A4676	Bcep18194_A4676	Major facilitator superfamily (MFS_1)	Bcep18194_B1193	Bcep18194_B1193	Secretion protein, HlyD family	[TP0840-TP0965 (0.8653204)]
COG0477	COG0845	Bcep18194_C7319	Bcep18194_C7319	Major facilitator superfamily (MFS_1)	Bcep18194_A3403	Bcep18194_A3403	Secretion protein HlyD family	[TP0840-TP0965 (0.8653204)]
COG0477	COG0845	Bcep18194_B1306	Bcep18194_B1306	Major facilitator superfamily (MFS_1)	Bcep18194_A4306	Bcep18194_A4306	Secretion protein HlyD family	[TP0840-TP0965 (0.8653204)]
COG0477	COG0845	Bcep18194_A3588	Bcep18194_A3588	Major facilitator superfamily (MFS_1)	Bcep18194_A4767	Bcep18194_A4767	Secretion protein HlyD family	[TP0840-TP0965 (0.8653204)]
COG0477	COG0845	Bcep18194_B1765	Bcep18194_B1765	Drug resistance transporter Bcr/CflA subfamily	Bcep18194_B1744	Bcep18194_B1744	Secretion protein, HlyD family	[TP0840-TP0965 (0.8653204)]
COG0477	COG0845	Bcep18194_B0346	Bcep18194_B0346	Major facilitator superfamily (MFS_1)	Bcep18194_B1004	Bcep18194_B1004	Secretion protein, HlyD family	[TP0840-TP0965 (0.8653204)]
COG0477	COG0845	Bcep18194_B3124	Bcep18194_B3124	Major facilitator superfamily (MFS_1)	Bcep18194_A5035	Bcep18194_A5035	Secretion protein HlyD family	[TP0840-TP0965 (0.8653204)]
COG0477	COG0845	Bcep18194_A4676	Bcep18194_A4676	Major facilitator superfamily (MFS_1)	Bcep18194_B2432	Bcep18194_B2432	Secretion protein, HlyD family	[TP0840-TP0965 (0.8653204)]
COG0477	COG0845	Bcep18194_B1166	Bcep18194_B1166	Major facilitator superfamily (MFS_1)	Bcep18194_A5940	Bcep18194_A5940	Secretion protein HlyD family	[TP0840-TP0965 (0.8653204)]
COG0477	COG0845	Bcep18194_B2836	Bcep18194_B2836	Major facilitator superfamily (MFS_1)	Bcep18194_B1004	Bcep18194_B1004	Secretion protein, HlyD family	[TP0840-TP0965 (0.8653204)]
COG0477	COG0845	Bcep18194_B2647	Bcep18194_B2647	Major facilitator superfamily (MFS_1)	Bcep18194_B1193	Bcep18194_B1193	Secretion protein, HlyD family	[TP0840-TP0965 (0.8653204)]
COG0477	COG0845	Bcep18194_B1016	Bcep18194_B1016	Major facilitator superfamily (MFS_1)	Bcep18194_A5940	Bcep18194_A5940	Secretion protein HlyD family	[TP0840-TP0965 (0.8653204)]
COG0477	COG0845	Bcep18194_A4352	Bcep18194_A4352	Major facilitator superfamily (MFS_1)	Bcep18194_B1836	Bcep18194_B1836	Multidrug resistance efflux pump-like	[TP0840-TP0965 (0.8653204)]
COG0477	COG0845	Bcep18194_A6108	Bcep18194_A6108	Major facilitator superfamily (MFS_1)	Bcep18194_A4306	Bcep18194_A4306	Secretion protein HlyD family	[TP0840-TP0965 (0.8653204)]
COG0477	COG0845	Bcep18194_A5747	Bcep18194_A5747	Major facilitator superfamily (MFS_1)	Bcep18194_B0295	Bcep18194_B0295	Secretion protein, HlyD family	[TP0840-TP0965 (0.8653204)]
COG0477	COG0845	Bcep18194_B0918	Bcep18194_B0918	Major facilitator superfamily (MFS_1)	Bcep18194_A5940	Bcep18194_A5940	Secretion protein HlyD family	[TP0840-TP0965 (0.8653204)]
COG0477	COG0845	Bcep18194_C7272	Bcep18194_C7272	Major facilitator superfamily (MFS_1)	Bcep18194_A3403	Bcep18194_A3403	Secretion protein HlyD family	[TP0840-TP0965 (0.8653204)]
COG0477	COG0845	Bcep18194_A4038	Bcep18194_A4038	Major facilitator superfamily (MFS_1)	Bcep18194_A5940	Bcep18194_A5940	Secretion protein HlyD family	[TP0840-TP0965 (0.8653204)]
COG0477	COG0845	Bcep18194_B2493	Bcep18194_B2493	Major facilitator superfamily (MFS_1)	Bcep18194_B0295	Bcep18194_B0295	Secretion protein, HlyD family	[TP0840-TP0965 (0.8653204)]
COG0477	COG0845	Bcep18194_A5867	Bcep18194_A5867	Drug resistance transporter EmrB/QacA subfamily	Bcep18194_C6825	Bcep18194_C6825	Secretion protein HlyD family	[TP0840-TP0965 (0.8653204)]
COG0477	COG0845	Bcep18194_B2139	Bcep18194_B2139	Major facilitator superfamily (MFS_1)	Bcep18194_A5940	Bcep18194_A5940	Secretion protein HlyD family	[TP0840-TP0965 (0.8653204)]
COG0477	COG0845	Bcep18194_B1166	Bcep18194_B1166	Major facilitator superfamily (MFS_1)	Bcep18194_B0725	Bcep18194_B0725	Secretion protein, HlyD family	[TP0840-TP0965 (0.8653204)]
COG0477	COG0845	Bcep18194_B2482	Bcep18194_B2482	Major facilitator superfamily (MFS_1)	Bcep18194_B1004	Bcep18194_B1004	Secretion protein, HlyD family	[TP0840-TP0965 (0.8653204)]
COG0477	COG0845	Bcep18194_A5132	Bcep18194_A5132	Major facilitator superfamily (MFS_1)	Bcep18194_A5940	Bcep18194_A5940	Secretion protein HlyD family	[TP0840-TP0965 (0.8653204)]
COG0477	COG0845	Bcep18194_B1613	Bcep18194_B1613	Major facilitator superfamily (MFS_1)	Bcep18194_B2432	Bcep18194_B2432	Secretion protein, HlyD family	[TP0840-TP0965 (0.8653204)]
COG0477	COG0845	Bcep18194_C7600	Bcep18194_C7600	Major facilitator superfamily, (MFS_1) family	Bcep18194_A5940	Bcep18194_A5940	Secretion protein HlyD family	[TP0840-TP0965 (0.8653204)]
COG0477	COG0845	Bcep18194_B0685	Bcep18194_B0685	Major facilitator superfamily (MFS_1)	Bcep18194_B0725	Bcep18194_B0725	Secretion protein, HlyD family	[TP0840-TP0965 (0.8653204)]
COG0477	COG0845	Bcep18194_B2493	Bcep18194_B2493	Major facilitator superfamily (MFS_1)	Bcep18194_A5940	Bcep18194_A5940	Secretion protein HlyD family	[TP0840-TP0965 (0.8653204)]
COG0477	COG0845	Bcep18194_B1357	Bcep18194_B1357	Major facilitator superfamily (MFS_1)	Bcep18194_B1744	Bcep18194_B1744	Secretion protein, HlyD family	[TP0840-TP0965 (0.8653204)]
COG0477	COG0845	Bcep18194_A4820	Bcep18194_A4820	Major facilitator superfamily (MFS_1)	Bcep18194_A5940	Bcep18194_A5940	Secretion protein HlyD family	[TP0840-TP0965 (0.8653204)]
COG0477	COG0845	Bcep18194_C7129	Bcep18194_C7129	Major facilitator superfamily (MFS_1)	Bcep18194_A5940	Bcep18194_A5940	Secretion protein HlyD family	[TP0840-TP0965 (0.8653204)]
COG0477	COG0845	Bcep18194_B0685	Bcep18194_B0685	Major facilitator superfamily (MFS_1)	Bcep18194_B1744	Bcep18194_B1744	Secretion protein, HlyD family	[TP0840-TP0965 (0.8653204)]
COG0477	COG0845	Bcep18194_B0685	Bcep18194_B0685	Major facilitator superfamily (MFS_1)	Bcep18194_A5940	Bcep18194_A5940	Secretion protein HlyD family	[TP0840-TP0965 (0.8653204)]
COG0477	COG0845	Bcep18194_A3729	Bcep18194_A3729	Major facilitator superfamily (MFS_1)	Bcep18194_B0295	Bcep18194_B0295	Secretion protein, HlyD family	[TP0840-TP0965 (0.8653204)]
COG0477	COG0845	Bcep18194_B1166	Bcep18194_B1166	Major facilitator superfamily (MFS_1)	Bcep18194_B1836	Bcep18194_B1836	Multidrug resistance efflux pump-like	[TP0840-TP0965 (0.8653204)]
COG0477	COG0845	Bcep18194_B3023	Bcep18194_B3023	Major facilitator superfamily (MFS_1)	Bcep18194_B1004	Bcep18194_B1004	Secretion protein, HlyD family	[TP0840-TP0965 (0.8653204)]
COG0477	COG0845	Bcep18194_B1885	Bcep18194_B1885	Major facilitator superfamily (MFS_1)	Bcep18194_B1727	Bcep18194_B1727	Secretion protein, HlyD family	[TP0840-TP0965 (0.8653204)]
COG0477	COG0845	Bcep18194_B1297	Bcep18194_B1297	Major facilitator superfamily (MFS_1)	Bcep18194_B0295	Bcep18194_B0295	Secretion protein, HlyD family	[TP0840-TP0965 (0.8653204)]
COG0477	COG0845	Bcep18194_B2892	Bcep18194_B2892	Major facilitator superfamily (MFS_1)	Bcep18194_A4767	Bcep18194_A4767	Secretion protein HlyD family	[TP0840-TP0965 (0.8653204)]
COG0477	COG0845	Bcep18194_C7319	Bcep18194_C7319	Major facilitator superfamily (MFS_1)	Bcep18194_C6825	Bcep18194_C6825	Secretion protein HlyD family	[TP0840-TP0965 (0.8653204)]
COG0477	COG0845	Bcep18194_B0253	Bcep18194_B0253	Major facilitator superfamily (MFS_1)	Bcep18194_B1004	Bcep18194_B1004	Secretion protein, HlyD family	[TP0840-TP0965 (0.8653204)]
COG0477	COG0845	Bcep18194_B2263	Bcep18194_B2263	Major facilitator superfamily (MFS_1)	Bcep18194_A3403	Bcep18194_A3403	Secretion protein HlyD family	[TP0840-TP0965 (0.8653204)]
COG0477	COG0845	Bcep18194_A5911	Bcep18194_A5911	Major facilitator superfamily (MFS_1)	Bcep18194_B2432	Bcep18194_B2432	Secretion protein, HlyD family	[TP0840-TP0965 (0.8653204)]
COG0477	COG0845	Bcep18194_B1016	Bcep18194_B1016	Major facilitator superfamily (MFS_1)	Bcep18194_C6607	Bcep18194_C6607	Secretion protein, HlyD family	[TP0840-TP0965 (0.8653204)]
COG0477	COG0845	Bcep18194_B2164	Bcep18194_B2164	Major facilitator superfamily (MFS_1)	Bcep18194_A5940	Bcep18194_A5940	Secretion protein HlyD family	[TP0840-TP0965 (0.8653204)]
COG0477	COG0845	Bcep18194_A3805	Bcep18194_A3805	Major facilitator superfamily (MFS_1)	Bcep18194_B1744	Bcep18194_B1744	Secretion protein, HlyD family	[TP0840-TP0965 (0.8653204)]
COG0477	COG0845	Bcep18194_A4390	Bcep18194_A4390	Major facilitator superfamily (MFS_1)	Bcep18194_B2432	Bcep18194_B2432	Secretion protein, HlyD family	[TP0840-TP0965 (0.8653204)]
COG0477	COG0845	Bcep18194_B2263	Bcep18194_B2263	Major facilitator superfamily (MFS_1)	Bcep18194_A4767	Bcep18194_A4767	Secretion protein HlyD family	[TP0840-TP0965 (0.8653204)]
COG0477	COG0845	Bcep18194_B2083	Bcep18194_B2083	Major facilitator superfamily (MFS_1)	Bcep18194_A3403	Bcep18194_A3403	Secretion protein HlyD family	[TP0840-TP0965 (0.8653204)]
COG0477	COG0845	Bcep18194_A5028	Bcep18194_A5028	Major facilitator superfamily (MFS_1)	Bcep18194_C6825	Bcep18194_C6825	Secretion protein HlyD family	[TP0840-TP0965 (0.8653204)]
COG0477	COG0845	Bcep18194_C7483	Bcep18194_C7483	Major facilitator superfamily (MFS_1)	Bcep18194_B1744	Bcep18194_B1744	Secretion protein, HlyD family	[TP0840-TP0965 (0.8653204)]
COG0477	COG0845	Bcep18194_A4676	Bcep18194_A4676	Major facilitator superfamily (MFS_1)	Bcep18194_C6607	Bcep18194_C6607	Secretion protein, HlyD family	[TP0840-TP0965 (0.8653204)]
COG0477	COG0845	Bcep18194_C6531	Bcep18194_C6531	Major facilitator superfamily, (MFS_1) family	Bcep18194_B0295	Bcep18194_B0295	Secretion protein, HlyD family	[TP0840-TP0965 (0.8653204)]
COG0477	COG0845	Bcep18194_B0253	Bcep18194_B0253	Major facilitator superfamily (MFS_1)	Bcep18194_A4306	Bcep18194_A4306	Secretion protein HlyD family	[TP0840-TP0965 (0.8653204)]
COG0477	COG0845	Bcep18194_B3053	Bcep18194_B3053	Major facilitator superfamily (MFS_1)	Bcep18194_B1193	Bcep18194_B1193	Secretion protein, HlyD family	[TP0840-TP0965 (0.8653204)]
COG0477	COG0845	Bcep18194_B0382	Bcep18194_B0382	Major facilitator superfamily (MFS_1)	Bcep18194_B1744	Bcep18194_B1744	Secretion protein, HlyD family	[TP0840-TP0965 (0.8653204)]
COG0477	COG0845	Bcep18194_A4067	Bcep18194_A4067	Drug resistance transporter Bcr/CflA subfamily	Bcep18194_A4767	Bcep18194_A4767	Secretion protein HlyD family	[TP0840-TP0965 (0.8653204)]
COG0477	COG0845	Bcep18194_A4424	Bcep18194_A4424	Major facilitator superfamily (MFS_1)	Bcep18194_A4767	Bcep18194_A4767	Secretion protein HlyD family	[TP0840-TP0965 (0.8653204)]
COG0477	COG0845	Bcep18194_A4644	Bcep18194_A4644	Drug resistance transporter EmrB/QacA subfamily	Bcep18194_B1193	Bcep18194_B1193	Secretion protein, HlyD family	[TP0840-TP0965 (0.8653204)]
COG0477	COG0845	Bcep18194_B0355	Bcep18194_B0355	Major facilitator superfamily (MFS_1)	Bcep18194_B1004	Bcep18194_B1004	Secretion protein, HlyD family	[TP0840-TP0965 (0.8653204)]
COG0477	COG0845	Bcep18194_A5911	Bcep18194_A5911	Major facilitator superfamily (MFS_1)	Bcep18194_B1004	Bcep18194_B1004	Secretion protein, HlyD family	[TP0840-TP0965 (0.8653204)]
COG0477	COG0845	Bcep18194_C7319	Bcep18194_C7319	Major facilitator superfamily (MFS_1)	Bcep18194_C6607	Bcep18194_C6607	Secretion protein, HlyD family	[TP0840-TP0965 (0.8653204)]
COG0477	COG0845	Bcep18194_C6959	Bcep18194_C6959	Major facilitator superfamily (MFS_1)	Bcep18194_A4767	Bcep18194_A4767	Secretion protein HlyD family	[TP0840-TP0965 (0.8653204)]
COG0477	COG0845	Bcep18194_B0053	Bcep18194_B0053	Major facilitator superfamily (MFS_1)	Bcep18194_B1836	Bcep18194_B1836	Multidrug resistance efflux pump-like	[TP0840-TP0965 (0.8653204)]
COG0477	COG0845	Bcep18194_A6393	Bcep18194_A6393	Major facilitator superfamily (MFS_1)	Bcep18194_B1727	Bcep18194_B1727	Secretion protein, HlyD family	[TP0840-TP0965 (0.8653204)]
COG0477	COG0845	Bcep18194_A3229	Bcep18194_A3229	Drug resistance transporter EmrB/QacA subfamily	Bcep18194_A5035	Bcep18194_A5035	Secretion protein HlyD family	[TP0840-TP0965 (0.8653204)]
COG0477	COG0845	Bcep18194_B1116	Bcep18194_B1116	Major facilitator superfamily (MFS_1)	Bcep18194_C6607	Bcep18194_C6607	Secretion protein, HlyD family	[TP0840-TP0965 (0.8653204)]
COG0477	COG0845	Bcep18194_A5132	Bcep18194_A5132	Major facilitator superfamily (MFS_1)	Bcep18194_B0725	Bcep18194_B0725	Secretion protein, HlyD family	[TP0840-TP0965 (0.8653204)]
COG0477	COG0845	Bcep18194_B1327	Bcep18194_B1327	Major facilitator superfamily (MFS_1)	Bcep18194_A5940	Bcep18194_A5940	Secretion protein HlyD family	[TP0840-TP0965 (0.8653204)]
COG0477	COG0845	Bcep18194_B2673	Bcep18194_B2673	Major facilitator superfamily (MFS_1)	Bcep18194_A5940	Bcep18194_A5940	Secretion protein HlyD family	[TP0840-TP0965 (0.8653204)]
COG0477	COG0845	Bcep18194_B2043	Bcep18194_B2043	Major facilitator superfamily (MFS_1)	Bcep18194_C6825	Bcep18194_C6825	Secretion protein HlyD family	[TP0840-TP0965 (0.8653204)]
COG0477	COG0845	Bcep18194_A4038	Bcep18194_A4038	Major facilitator superfamily (MFS_1)	Bcep18194_B0295	Bcep18194_B0295	Secretion protein, HlyD family	[TP0840-TP0965 (0.8653204)]
COG0477	COG0845	Bcep18194_A6073	Bcep18194_A6073	Major facilitator superfamily (MFS_1)	Bcep18194_B0725	Bcep18194_B0725	Secretion protein, HlyD family	[TP0840-TP0965 (0.8653204)]
COG0477	COG0845	Bcep18194_B2004	Bcep18194_B2004	Major facilitator superfamily (MFS_1)	Bcep18194_A3403	Bcep18194_A3403	Secretion protein HlyD family	[TP0840-TP0965 (0.8653204)]
COG0477	COG0845	Bcep18194_C7129	Bcep18194_C7129	Major facilitator superfamily (MFS_1)	Bcep18194_A4767	Bcep18194_A4767	Secretion protein HlyD family	[TP0840-TP0965 (0.8653204)]
COG0477	COG0845	Bcep18194_C7588	Bcep18194_C7588	Major facilitator superfamily, (MFS_1) family	Bcep18194_A4306	Bcep18194_A4306	Secretion protein HlyD family	[TP0840-TP0965 (0.8653204)]
COG0477	COG0845	Bcep18194_C7465	Bcep18194_C7465	Major facilitator superfamily (MFS_1)	Bcep18194_B0725	Bcep18194_B0725	Secretion protein, HlyD family	[TP0840-TP0965 (0.8653204)]
COG0477	COG0845	Bcep18194_A3915	Bcep18194_A3915	Major facilitator superfamily (MFS_1)	Bcep18194_A5940	Bcep18194_A5940	Secretion protein HlyD family	[TP0840-TP0965 (0.8653204)]
COG0477	COG0845	Bcep18194_B2550	Bcep18194_B2550	Major facilitator superfamily (MFS_1)	Bcep18194_A5035	Bcep18194_A5035	Secretion protein HlyD family	[TP0840-TP0965 (0.8653204)]
COG0477	COG0845	Bcep18194_A5349	Bcep18194_A5349	Major facilitator superfamily (MFS_1)	Bcep18194_B0725	Bcep18194_B0725	Secretion protein, HlyD family	[TP0840-TP0965 (0.8653204)]
COG0477	COG0845	Bcep18194_B1765	Bcep18194_B1765	Drug resistance transporter Bcr/CflA subfamily	Bcep18194_A4306	Bcep18194_A4306	Secretion protein HlyD family	[TP0840-TP0965 (0.8653204)]
COG0477	COG0845	Bcep18194_C7161	Bcep18194_C7161	Major facilitator superfamily (MFS_1)	Bcep18194_B1004	Bcep18194_B1004	Secretion protein, HlyD family	[TP0840-TP0965 (0.8653204)]
COG0477	COG0845	Bcep18194_A3915	Bcep18194_A3915	Major facilitator superfamily (MFS_1)	Bcep18194_B0725	Bcep18194_B0725	Secretion protein, HlyD family	[TP0840-TP0965 (0.8653204)]
COG0477	COG0845	Bcep18194_C6531	Bcep18194_C6531	Major facilitator superfamily, (MFS_1) family	Bcep18194_C6825	Bcep18194_C6825	Secretion protein HlyD family	[TP0840-TP0965 (0.8653204)]
COG0477	COG0845	Bcep18194_C7588	Bcep18194_C7588	Major facilitator superfamily, (MFS_1) family	Bcep18194_A3403	Bcep18194_A3403	Secretion protein HlyD family	[TP0840-TP0965 (0.8653204)]
COG0477	COG0845	Bcep18194_B3029	Bcep18194_B3029	Major facilitator superfamily (MFS_1)	Bcep18194_C6825	Bcep18194_C6825	Secretion protein HlyD family	[TP0840-TP0965 (0.8653204)]
COG0477	COG0845	Bcep18194_C7465	Bcep18194_C7465	Major facilitator superfamily (MFS_1)	Bcep18194_A4306	Bcep18194_A4306	Secretion protein HlyD family	[TP0840-TP0965 (0.8653204)]
COG0477	COG0845	Bcep18194_B2164	Bcep18194_B2164	Major facilitator superfamily (MFS_1)	Bcep18194_B1004	Bcep18194_B1004	Secretion protein, HlyD family	[TP0840-TP0965 (0.8653204)]
COG0477	COG0845	Bcep18194_A4067	Bcep18194_A4067	Drug resistance transporter Bcr/CflA subfamily	Bcep18194_A5940	Bcep18194_A5940	Secretion protein HlyD family	[TP0840-TP0965 (0.8653204)]
COG0477	COG0845	Bcep18194_B0327	Bcep18194_B0327	D-galactonate transporter	Bcep18194_B2432	Bcep18194_B2432	Secretion protein, HlyD family	[TP0840-TP0965 (0.8653204)]
COG0477	COG0845	Bcep18194_B2263	Bcep18194_B2263	Major facilitator superfamily (MFS_1)	Bcep18194_B0725	Bcep18194_B0725	Secretion protein, HlyD family	[TP0840-TP0965 (0.8653204)]
COG0477	COG0845	Bcep18194_B1885	Bcep18194_B1885	Major facilitator superfamily (MFS_1)	Bcep18194_A3403	Bcep18194_A3403	Secretion protein HlyD family	[TP0840-TP0965 (0.8653204)]
COG0477	COG0845	Bcep18194_A3923	Bcep18194_A3923	hypothetical protein	Bcep18194_A4306	Bcep18194_A4306	Secretion protein HlyD family	[TP0840-TP0965 (0.8653204)]
COG0477	COG0845	Bcep18194_B2892	Bcep18194_B2892	Major facilitator superfamily (MFS_1)	Bcep18194_B1836	Bcep18194_B1836	Multidrug resistance efflux pump-like	[TP0840-TP0965 (0.8653204)]
COG0477	COG0845	Bcep18194_C7272	Bcep18194_C7272	Major facilitator superfamily (MFS_1)	Bcep18194_C6607	Bcep18194_C6607	Secretion protein, HlyD family	[TP0840-TP0965 (0.8653204)]
COG0477	COG0845	Bcep18194_A3805	Bcep18194_A3805	Major facilitator superfamily (MFS_1)	Bcep18194_B1004	Bcep18194_B1004	Secretion protein, HlyD family	[TP0840-TP0965 (0.8653204)]
COG0477	COG0845	Bcep18194_A3505	Bcep18194_A3505	Major facilitator superfamily (MFS_1)	Bcep18194_A4767	Bcep18194_A4767	Secretion protein HlyD family	[TP0840-TP0965 (0.8653204)]
COG0477	COG0845	Bcep18194_B0185	Bcep18194_B0185	Major facilitator superfamily (MFS_1)	Bcep18194_A5940	Bcep18194_A5940	Secretion protein HlyD family	[TP0840-TP0965 (0.8653204)]
COG0477	COG0845	Bcep18194_B1871	Bcep18194_B1871	Major facilitator superfamily (MFS_1)	Bcep18194_B1727	Bcep18194_B1727	Secretion protein, HlyD family	[TP0840-TP0965 (0.8653204)]
COG0477	COG0845	Bcep18194_B0559	Bcep18194_B0559	Drug resistance transporter EmrB/QacA subfamily	Bcep18194_B1836	Bcep18194_B1836	Multidrug resistance efflux pump-like	[TP0840-TP0965 (0.8653204)]
COG0477	COG0845	Bcep18194_B2524	Bcep18194_B2524	Major facilitator superfamily (MFS_1)	Bcep18194_B1836	Bcep18194_B1836	Multidrug resistance efflux pump-like	[TP0840-TP0965 (0.8653204)]
COG0477	COG0845	Bcep18194_B2776	Bcep18194_B2776	Major facilitator superfamily (MFS_1)	Bcep18194_B0725	Bcep18194_B0725	Secretion protein, HlyD family	[TP0840-TP0965 (0.8653204)]
COG0477	COG0845	Bcep18194_B0025	Bcep18194_B0025	Drug resistance transporter, EmrB/QacA	Bcep18194_B1836	Bcep18194_B1836	Multidrug resistance efflux pump-like	[TP0840-TP0965 (0.8653204)]
COG0477	COG0845	Bcep18194_C6572	Bcep18194_C6572	Major facilitator superfamily transporter, MFS_1	Bcep18194_A4767	Bcep18194_A4767	Secretion protein HlyD family	[TP0840-TP0965 (0.8653204)]
COG0477	COG0845	Bcep18194_A3312	Bcep18194_A3312	Major facilitator superfamily (MFS_1)	Bcep18194_B1193	Bcep18194_B1193	Secretion protein, HlyD family	[TP0840-TP0965 (0.8653204)]
COG0477	COG0845	Bcep18194_A4820	Bcep18194_A4820	Major facilitator superfamily (MFS_1)	Bcep18194_A4767	Bcep18194_A4767	Secretion protein HlyD family	[TP0840-TP0965 (0.8653204)]
COG0477	COG0845	Bcep18194_A5285	Bcep18194_A5285	Major facilitator superfamily (MFS_1)	Bcep18194_B1193	Bcep18194_B1193	Secretion protein, HlyD family	[TP0840-TP0965 (0.8653204)]
COG0477	COG0845	Bcep18194_B1710	Bcep18194_B1710	Major facilitator superfamily (MFS_1)	Bcep18194_A4767	Bcep18194_A4767	Secretion protein HlyD family	[TP0840-TP0965 (0.8653204)]
COG0477	COG0845	Bcep18194_B2507	Bcep18194_B2507	hypothetical protein	Bcep18194_C6607	Bcep18194_C6607	Secretion protein, HlyD family	[TP0840-TP0965 (0.8653204)]
COG0477	COG0845	Bcep18194_B0950	Bcep18194_B0950	Major facilitator superfamily (MFS_1)	Bcep18194_A5940	Bcep18194_A5940	Secretion protein HlyD family	[TP0840-TP0965 (0.8653204)]
COG0477	COG0845	Bcep18194_A5498	Bcep18194_A5498	Major facilitator superfamily (MFS_1)	Bcep18194_A5035	Bcep18194_A5035	Secretion protein HlyD family	[TP0840-TP0965 (0.8653204)]
COG0477	COG0845	Bcep18194_A4604	Bcep18194_A4604	Major facilitator superfamily (MFS_1)	Bcep18194_A3403	Bcep18194_A3403	Secretion protein HlyD family	[TP0840-TP0965 (0.8653204)]
COG0477	COG0845	Bcep18194_B2345	Bcep18194_B2345	Drug resistance transporter EmrB/QacA subfamily	Bcep18194_B1193	Bcep18194_B1193	Secretion protein, HlyD family	[TP0840-TP0965 (0.8653204)]
COG0477	COG0845	Bcep18194_B2776	Bcep18194_B2776	Major facilitator superfamily (MFS_1)	Bcep18194_B0295	Bcep18194_B0295	Secretion protein, HlyD family	[TP0840-TP0965 (0.8653204)]
COG0477	COG0845	Bcep18194_C7502	Bcep18194_C7502	Major facilitator superfamily (MFS_1)	Bcep18194_C6825	Bcep18194_C6825	Secretion protein HlyD family	[TP0840-TP0965 (0.8653204)]
COG0477	COG0845	Bcep18194_A3588	Bcep18194_A3588	Major facilitator superfamily (MFS_1)	Bcep18194_A3403	Bcep18194_A3403	Secretion protein HlyD family	[TP0840-TP0965 (0.8653204)]
COG0477	COG0845	Bcep18194_B0539	Bcep18194_B0539	major facilitator superfamily (MFS_1)	Bcep18194_B2432	Bcep18194_B2432	Secretion protein, HlyD family	[TP0840-TP0965 (0.8653204)]
COG0477	COG0845	Bcep18194_B2345	Bcep18194_B2345	Drug resistance transporter EmrB/QacA subfamily	Bcep18194_B1744	Bcep18194_B1744	Secretion protein, HlyD family	[TP0840-TP0965 (0.8653204)]
COG0477	COG0845	Bcep18194_B1157	Bcep18194_B1157	Drug resistance transporter EmrB/QacA subfamily	Bcep18194_B1004	Bcep18194_B1004	Secretion protein, HlyD family	[TP0840-TP0965 (0.8653204)]
COG0477	COG0845	Bcep18194_B0591	Bcep18194_B0591	hypothetical protein	Bcep18194_B1727	Bcep18194_B1727	Secretion protein, HlyD family	[TP0840-TP0965 (0.8653204)]
COG0477	COG0845	Bcep18194_A4352	Bcep18194_A4352	Major facilitator superfamily (MFS_1)	Bcep18194_B0725	Bcep18194_B0725	Secretion protein, HlyD family	[TP0840-TP0965 (0.8653204)]
COG0477	COG0845	Bcep18194_B3023	Bcep18194_B3023	Major facilitator superfamily (MFS_1)	Bcep18194_C6825	Bcep18194_C6825	Secretion protein HlyD family	[TP0840-TP0965 (0.8653204)]
COG0477	COG0845	Bcep18194_B0413	Bcep18194_B0413	Drug resistance transporter Bcr/CflA subfamily	Bcep18194_B0295	Bcep18194_B0295	Secretion protein, HlyD family	[TP0840-TP0965 (0.8653204)]
COG0477	COG0845	Bcep18194_A5285	Bcep18194_A5285	Major facilitator superfamily (MFS_1)	Bcep18194_B1727	Bcep18194_B1727	Secretion protein, HlyD family	[TP0840-TP0965 (0.8653204)]
COG0477	COG0845	Bcep18194_B1015	Bcep18194_B1015	Major facilitator superfamily (MFS_1)	Bcep18194_B1836	Bcep18194_B1836	Multidrug resistance efflux pump-like	[TP0840-TP0965 (0.8653204)]
COG0477	COG0845	Bcep18194_C7350	Bcep18194_C7350	Major facilitator superfamily (MFS_1)	Bcep18194_A3403	Bcep18194_A3403	Secretion protein HlyD family	[TP0840-TP0965 (0.8653204)]
COG0477	COG0845	Bcep18194_B0413	Bcep18194_B0413	Drug resistance transporter Bcr/CflA subfamily	Bcep18194_C6607	Bcep18194_C6607	Secretion protein, HlyD family	[TP0840-TP0965 (0.8653204)]
COG0477	COG0845	Bcep18194_B0100	Bcep18194_B0100	Major facilitator superfamily (MFS_1)	Bcep18194_B1193	Bcep18194_B1193	Secretion protein, HlyD family	[TP0840-TP0965 (0.8653204)]
COG0477	COG0845	Bcep18194_B0591	Bcep18194_B0591	hypothetical protein	Bcep18194_C6825	Bcep18194_C6825	Secretion protein HlyD family	[TP0840-TP0965 (0.8653204)]
COG0477	COG0845	Bcep18194_B2263	Bcep18194_B2263	Major facilitator superfamily (MFS_1)	Bcep18194_B1744	Bcep18194_B1744	Secretion protein, HlyD family	[TP0840-TP0965 (0.8653204)]
COG0477	COG0845	Bcep18194_C7350	Bcep18194_C7350	Major facilitator superfamily (MFS_1)	Bcep18194_A4306	Bcep18194_A4306	Secretion protein HlyD family	[TP0840-TP0965 (0.8653204)]
COG0477	COG0845	Bcep18194_B2718	Bcep18194_B2718	Major facilitator superfamily (MFS_1)	Bcep18194_A5940	Bcep18194_A5940	Secretion protein HlyD family	[TP0840-TP0965 (0.8653204)]
COG0477	COG0845	Bcep18194_B0475	Bcep18194_B0475	Major facilitator superfamily (MFS_1)	Bcep18194_B1727	Bcep18194_B1727	Secretion protein, HlyD family	[TP0840-TP0965 (0.8653204)]
COG0477	COG0845	Bcep18194_A4754	Bcep18194_A4754	Citrate-proton symporter, (MFS_1)	Bcep18194_B2432	Bcep18194_B2432	Secretion protein, HlyD family	[TP0840-TP0965 (0.8653204)]
COG0477	COG0845	Bcep18194_B1709	Bcep18194_B1709	Major facilitator superfamily (MFS_1)	Bcep18194_A5940	Bcep18194_A5940	Secretion protein HlyD family	[TP0840-TP0965 (0.8653204)]
COG0477	COG0845	Bcep18194_B2828	Bcep18194_B2828	Major facilitator superfamily (MFS_1)	Bcep18194_C6607	Bcep18194_C6607	Secretion protein, HlyD family	[TP0840-TP0965 (0.8653204)]
COG0477	COG0845	Bcep18194_A4676	Bcep18194_A4676	Major facilitator superfamily (MFS_1)	Bcep18194_B0725	Bcep18194_B0725	Secretion protein, HlyD family	[TP0840-TP0965 (0.8653204)]
COG0477	COG0845	Bcep18194_A5487	Bcep18194_A5487	Major facilitator superfamily (MFS_1)	Bcep18194_B1004	Bcep18194_B1004	Secretion protein, HlyD family	[TP0840-TP0965 (0.8653204)]
COG0477	COG0845	Bcep18194_B0365	Bcep18194_B0365	Major facilitator superfamily (MFS_1)	Bcep18194_A5035	Bcep18194_A5035	Secretion protein HlyD family	[TP0840-TP0965 (0.8653204)]
COG0477	COG0845	Bcep18194_A3397	Bcep18194_A3397	D-galactonate transporter	Bcep18194_B0725	Bcep18194_B0725	Secretion protein, HlyD family	[TP0840-TP0965 (0.8653204)]
COG0477	COG0845	Bcep18194_B2673	Bcep18194_B2673	Major facilitator superfamily (MFS_1)	Bcep18194_B0725	Bcep18194_B0725	Secretion protein, HlyD family	[TP0840-TP0965 (0.8653204)]
COG0477	COG0845	Bcep18194_A3850	Bcep18194_A3850	Major facilitator superfamily (MFS_1)	Bcep18194_B1836	Bcep18194_B1836	Multidrug resistance efflux pump-like	[TP0840-TP0965 (0.8653204)]
COG0477	COG0845	Bcep18194_A3397	Bcep18194_A3397	D-galactonate transporter	Bcep18194_C6607	Bcep18194_C6607	Secretion protein, HlyD family	[TP0840-TP0965 (0.8653204)]
COG0477	COG0845	Bcep18194_A3726	Bcep18194_A3726	Major facilitator superfamily (MFS_1)	Bcep18194_A3403	Bcep18194_A3403	Secretion protein HlyD family	[TP0840-TP0965 (0.8653204)]
COG0477	COG0845	Bcep18194_B2904	Bcep18194_B2904	Major facilitator superfamily (MFS_1)	Bcep18194_A4767	Bcep18194_A4767	Secretion protein HlyD family	[TP0840-TP0965 (0.8653204)]
COG0477	COG0845	Bcep18194_B0327	Bcep18194_B0327	D-galactonate transporter	Bcep18194_B0725	Bcep18194_B0725	Secretion protein, HlyD family	[TP0840-TP0965 (0.8653204)]
COG0477	COG0845	Bcep18194_B2828	Bcep18194_B2828	Major facilitator superfamily (MFS_1)	Bcep18194_B1004	Bcep18194_B1004	Secretion protein, HlyD family	[TP0840-TP0965 (0.8653204)]
COG0477	COG0845	Bcep18194_B3017	Bcep18194_B3017	Major facilitator superfamily (MFS_1)	Bcep18194_C6825	Bcep18194_C6825	Secretion protein HlyD family	[TP0840-TP0965 (0.8653204)]
COG0477	COG0845	Bcep18194_B2836	Bcep18194_B2836	Major facilitator superfamily (MFS_1)	Bcep18194_A3403	Bcep18194_A3403	Secretion protein HlyD family	[TP0840-TP0965 (0.8653204)]
COG0477	COG0845	Bcep18194_A4727	Bcep18194_A4727	Major facilitator superfamily (MFS_1)	Bcep18194_B0295	Bcep18194_B0295	Secretion protein, HlyD family	[TP0840-TP0965 (0.8653204)]
COG0477	COG0845	Bcep18194_B3058	Bcep18194_B3058	Major facilitator superfamily (MFS_1)	Bcep18194_B0295	Bcep18194_B0295	Secretion protein, HlyD family	[TP0840-TP0965 (0.8653204)]
COG0477	COG0845	Bcep18194_B1871	Bcep18194_B1871	Major facilitator superfamily (MFS_1)	Bcep18194_B1193	Bcep18194_B1193	Secretion protein, HlyD family	[TP0840-TP0965 (0.8653204)]
COG0477	COG0845	Bcep18194_A3805	Bcep18194_A3805	Major facilitator superfamily (MFS_1)	Bcep18194_A4767	Bcep18194_A4767	Secretion protein HlyD family	[TP0840-TP0965 (0.8653204)]
COG0477	COG0845	Bcep18194_B3110	Bcep18194_B3110	Major facilitator superfamily (MFS_1)	Bcep18194_A5035	Bcep18194_A5035	Secretion protein HlyD family	[TP0840-TP0965 (0.8653204)]
COG0477	COG0845	Bcep18194_C7571	Bcep18194_C7571	Major facilitator superfamily, (MFS_1) family	Bcep18194_B1727	Bcep18194_B1727	Secretion protein, HlyD family	[TP0840-TP0965 (0.8653204)]
COG0477	COG0845	Bcep18194_C6572	Bcep18194_C6572	Major facilitator superfamily transporter, MFS_1	Bcep18194_C6607	Bcep18194_C6607	Secretion protein, HlyD family	[TP0840-TP0965 (0.8653204)]
COG0477	COG0845	Bcep18194_B1016	Bcep18194_B1016	Major facilitator superfamily (MFS_1)	Bcep18194_A4767	Bcep18194_A4767	Secretion protein HlyD family	[TP0840-TP0965 (0.8653204)]
COG0477	COG0845	Bcep18194_A5487	Bcep18194_A5487	Major facilitator superfamily (MFS_1)	Bcep18194_B0295	Bcep18194_B0295	Secretion protein, HlyD family	[TP0840-TP0965 (0.8653204)]
COG0477	COG0845	Bcep18194_A6452	Bcep18194_A6452	Major facilitator superfamily (MFS_1)	Bcep18194_B0725	Bcep18194_B0725	Secretion protein, HlyD family	[TP0840-TP0965 (0.8653204)]
COG0477	COG0845	Bcep18194_B2524	Bcep18194_B2524	Major facilitator superfamily (MFS_1)	Bcep18194_C6607	Bcep18194_C6607	Secretion protein, HlyD family	[TP0840-TP0965 (0.8653204)]
COG0477	COG0845	Bcep18194_C7465	Bcep18194_C7465	Major facilitator superfamily (MFS_1)	Bcep18194_C6607	Bcep18194_C6607	Secretion protein, HlyD family	[TP0840-TP0965 (0.8653204)]
COG0477	COG0845	Bcep18194_B0053	Bcep18194_B0053	Major facilitator superfamily (MFS_1)	Bcep18194_A3403	Bcep18194_A3403	Secretion protein HlyD family	[TP0840-TP0965 (0.8653204)]
COG0477	COG0845	Bcep18194_C7571	Bcep18194_C7571	Major facilitator superfamily, (MFS_1) family	Bcep18194_C6825	Bcep18194_C6825	Secretion protein HlyD family	[TP0840-TP0965 (0.8653204)]
COG0477	COG0845	Bcep18194_B2927	Bcep18194_B2927	Drug resistance transporter EmrB/QacA subfamily	Bcep18194_A3403	Bcep18194_A3403	Secretion protein HlyD family	[TP0840-TP0965 (0.8653204)]
COG0477	COG0845	Bcep18194_C7509	Bcep18194_C7509	Drug resistance transporter EmrB/QacA subfamily	Bcep18194_B0295	Bcep18194_B0295	Secretion protein, HlyD family	[TP0840-TP0965 (0.8653204)]
COG0477	COG0845	Bcep18194_B1016	Bcep18194_B1016	Major facilitator superfamily (MFS_1)	Bcep18194_B0295	Bcep18194_B0295	Secretion protein, HlyD family	[TP0840-TP0965 (0.8653204)]
COG0477	COG0845	Bcep18194_B3053	Bcep18194_B3053	Major facilitator superfamily (MFS_1)	Bcep18194_A4306	Bcep18194_A4306	Secretion protein HlyD family	[TP0840-TP0965 (0.8653204)]
COG0477	COG0845	Bcep18194_A5285	Bcep18194_A5285	Major facilitator superfamily (MFS_1)	Bcep18194_B0725	Bcep18194_B0725	Secretion protein, HlyD family	[TP0840-TP0965 (0.8653204)]
COG0477	COG0845	Bcep18194_C7502	Bcep18194_C7502	Major facilitator superfamily (MFS_1)	Bcep18194_B2432	Bcep18194_B2432	Secretion protein, HlyD family	[TP0840-TP0965 (0.8653204)]
COG0477	COG0845	Bcep18194_B0025	Bcep18194_B0025	Drug resistance transporter, EmrB/QacA	Bcep18194_B1193	Bcep18194_B1193	Secretion protein, HlyD family	[TP0840-TP0965 (0.8653204)]
COG0477	COG0845	Bcep18194_B2263	Bcep18194_B2263	Major facilitator superfamily (MFS_1)	Bcep18194_B1727	Bcep18194_B1727	Secretion protein, HlyD family	[TP0840-TP0965 (0.8653204)]
COG0477	COG0845	Bcep18194_B0417	Bcep18194_B0417	Major facilitator superfamily (MFS_1)	Bcep18194_B1836	Bcep18194_B1836	Multidrug resistance efflux pump-like	[TP0840-TP0965 (0.8653204)]
COG0477	COG0845	Bcep18194_A4820	Bcep18194_A4820	Major facilitator superfamily (MFS_1)	Bcep18194_B2432	Bcep18194_B2432	Secretion protein, HlyD family	[TP0840-TP0965 (0.8653204)]
COG0477	COG0845	Bcep18194_A4555	Bcep18194_A4555	hypothetical protein	Bcep18194_A4767	Bcep18194_A4767	Secretion protein HlyD family	[TP0840-TP0965 (0.8653204)]
COG0477	COG0845	Bcep18194_B1409	Bcep18194_B1409	Major facilitator superfamily (MFS_1)	Bcep18194_A5035	Bcep18194_A5035	Secretion protein HlyD family	[TP0840-TP0965 (0.8653204)]
COG0477	COG0845	Bcep18194_B3110	Bcep18194_B3110	Major facilitator superfamily (MFS_1)	Bcep18194_B1836	Bcep18194_B1836	Multidrug resistance efflux pump-like	[TP0840-TP0965 (0.8653204)]
COG0477	COG0845	Bcep18194_A4390	Bcep18194_A4390	Major facilitator superfamily (MFS_1)	Bcep18194_B0295	Bcep18194_B0295	Secretion protein, HlyD family	[TP0840-TP0965 (0.8653204)]
COG0477	COG0845	Bcep18194_B0413	Bcep18194_B0413	Drug resistance transporter Bcr/CflA subfamily	Bcep18194_B1744	Bcep18194_B1744	Secretion protein, HlyD family	[TP0840-TP0965 (0.8653204)]
COG0477	COG0845	Bcep18194_B0025	Bcep18194_B0025	Drug resistance transporter, EmrB/QacA	Bcep18194_A3403	Bcep18194_A3403	Secretion protein HlyD family	[TP0840-TP0965 (0.8653204)]
COG0477	COG0845	Bcep18194_B1908	Bcep18194_B1908	Drug resistance transporter EmrB/QacA subfamily	Bcep18194_A4306	Bcep18194_A4306	Secretion protein HlyD family	[TP0840-TP0965 (0.8653204)]
COG0477	COG0845	Bcep18194_B0722	Bcep18194_B0722	Major facilitator superfamily (MFS_1)	Bcep18194_B1836	Bcep18194_B1836	Multidrug resistance efflux pump-like	[TP0840-TP0965 (0.8653204)]
COG0477	COG0845	Bcep18194_B1357	Bcep18194_B1357	Major facilitator superfamily (MFS_1)	Bcep18194_A5940	Bcep18194_A5940	Secretion protein HlyD family	[TP0840-TP0965 (0.8653204)]
COG0477	COG0845	Bcep18194_A6393	Bcep18194_A6393	Major facilitator superfamily (MFS_1)	Bcep18194_B0295	Bcep18194_B0295	Secretion protein, HlyD family	[TP0840-TP0965 (0.8653204)]
COG0477	COG0845	Bcep18194_B2742	Bcep18194_B2742	Major facilitator superfamily (MFS_1)	Bcep18194_A3403	Bcep18194_A3403	Secretion protein HlyD family	[TP0840-TP0965 (0.8653204)]
COG0477	COG0845	Bcep18194_A4338	Bcep18194_A4338	Major facilitator superfamily (MFS_1)	Bcep18194_A5940	Bcep18194_A5940	Secretion protein HlyD family	[TP0840-TP0965 (0.8653204)]
COG0477	COG0845	Bcep18194_B1297	Bcep18194_B1297	Major facilitator superfamily (MFS_1)	Bcep18194_A5940	Bcep18194_A5940	Secretion protein HlyD family	[TP0840-TP0965 (0.8653204)]
COG0477	COG0845	Bcep18194_A4754	Bcep18194_A4754	Citrate-proton symporter, (MFS_1)	Bcep18194_B1727	Bcep18194_B1727	Secretion protein, HlyD family	[TP0840-TP0965 (0.8653204)]
COG0477	COG0845	Bcep18194_A4067	Bcep18194_A4067	Drug resistance transporter Bcr/CflA subfamily	Bcep18194_C6825	Bcep18194_C6825	Secretion protein HlyD family	[TP0840-TP0965 (0.8653204)]
COG0477	COG0845	Bcep18194_B0417	Bcep18194_B0417	Major facilitator superfamily (MFS_1)	Bcep18194_A3403	Bcep18194_A3403	Secretion protein HlyD family	[TP0840-TP0965 (0.8653204)]
COG0477	COG0845	Bcep18194_C7600	Bcep18194_C7600	Major facilitator superfamily, (MFS_1) family	Bcep18194_B1727	Bcep18194_B1727	Secretion protein, HlyD family	[TP0840-TP0965 (0.8653204)]
COG0477	COG0845	Bcep18194_A4431	Bcep18194_A4431	Major facilitator superfamily (MFS_1)	Bcep18194_A5035	Bcep18194_A5035	Secretion protein HlyD family	[TP0840-TP0965 (0.8653204)]
COG0477	COG0845	Bcep18194_B0848	Bcep18194_B0848	Major facilitator superfamily (MFS_1)	Bcep18194_C6607	Bcep18194_C6607	Secretion protein, HlyD family	[TP0840-TP0965 (0.8653204)]
COG0477	COG0845	Bcep18194_B2550	Bcep18194_B2550	Major facilitator superfamily (MFS_1)	Bcep18194_A4306	Bcep18194_A4306	Secretion protein HlyD family	[TP0840-TP0965 (0.8653204)]
COG0477	COG0845	Bcep18194_A4727	Bcep18194_A4727	Major facilitator superfamily (MFS_1)	Bcep18194_B2432	Bcep18194_B2432	Secretion protein, HlyD family	[TP0840-TP0965 (0.8653204)]
COG0477	COG0845	Bcep18194_B2449	Bcep18194_B2449	Drug resistance transporter Bcr/CflA subfamily	Bcep18194_B1744	Bcep18194_B1744	Secretion protein, HlyD family	[TP0840-TP0965 (0.8653204)]
COG0477	COG0845	Bcep18194_B0475	Bcep18194_B0475	Major facilitator superfamily (MFS_1)	Bcep18194_B1193	Bcep18194_B1193	Secretion protein, HlyD family	[TP0840-TP0965 (0.8653204)]
COG0477	COG0845	Bcep18194_C6572	Bcep18194_C6572	Major facilitator superfamily transporter, MFS_1	Bcep18194_B1744	Bcep18194_B1744	Secretion protein, HlyD family	[TP0840-TP0965 (0.8653204)]
COG0477	COG0845	Bcep18194_B2493	Bcep18194_B2493	Major facilitator superfamily (MFS_1)	Bcep18194_B1744	Bcep18194_B1744	Secretion protein, HlyD family	[TP0840-TP0965 (0.8653204)]
COG0477	COG0845	Bcep18194_B2592	Bcep18194_B2592	Major facilitator superfamily (MFS_1)	Bcep18194_B1836	Bcep18194_B1836	Multidrug resistance efflux pump-like	[TP0840-TP0965 (0.8653204)]
COG0477	COG0845	Bcep18194_B1613	Bcep18194_B1613	Major facilitator superfamily (MFS_1)	Bcep18194_A4306	Bcep18194_A4306	Secretion protein HlyD family	[TP0840-TP0965 (0.8653204)]
COG0477	COG0845	Bcep18194_B2353	Bcep18194_B2353	Major facilitator superfamily (MFS_1)	Bcep18194_C6825	Bcep18194_C6825	Secretion protein HlyD family	[TP0840-TP0965 (0.8653204)]
COG0477	COG0845	Bcep18194_B1717	Bcep18194_B1717	Major facilitator superfamily (MFS_1)	Bcep18194_A5035	Bcep18194_A5035	Secretion protein HlyD family	[TP0840-TP0965 (0.8653204)]
COG0477	COG0845	Bcep18194_C7350	Bcep18194_C7350	Major facilitator superfamily (MFS_1)	Bcep18194_B1193	Bcep18194_B1193	Secretion protein, HlyD family	[TP0840-TP0965 (0.8653204)]
COG0477	COG0845	Bcep18194_B1016	Bcep18194_B1016	Major facilitator superfamily (MFS_1)	Bcep18194_B1744	Bcep18194_B1744	Secretion protein, HlyD family	[TP0840-TP0965 (0.8653204)]
COG0477	COG0845	Bcep18194_A4754	Bcep18194_A4754	Citrate-proton symporter, (MFS_1)	Bcep18194_A4767	Bcep18194_A4767	Secretion protein HlyD family	[TP0840-TP0965 (0.8653204)]
COG0477	COG0845	Bcep18194_B1626	Bcep18194_B1626	Citrate-proton symport	Bcep18194_B1744	Bcep18194_B1744	Secretion protein, HlyD family	[TP0840-TP0965 (0.8653204)]
COG0477	COG0845	Bcep18194_B1717	Bcep18194_B1717	Major facilitator superfamily (MFS_1)	Bcep18194_C6607	Bcep18194_C6607	Secretion protein, HlyD family	[TP0840-TP0965 (0.8653204)]
COG0477	COG0845	Bcep18194_A3935	Bcep18194_A3935	Drug resistance transporter EmrB/QacA subfamily	Bcep18194_B1193	Bcep18194_B1193	Secretion protein, HlyD family	[TP0840-TP0965 (0.8653204)]
COG0477	COG0845	Bcep18194_B3153	Bcep18194_B3153	Major facilitator superfamily (MFS_1)	Bcep18194_A5940	Bcep18194_A5940	Secretion protein HlyD family	[TP0840-TP0965 (0.8653204)]
COG0477	COG0845	Bcep18194_A4604	Bcep18194_A4604	Major facilitator superfamily (MFS_1)	Bcep18194_A4767	Bcep18194_A4767	Secretion protein HlyD family	[TP0840-TP0965 (0.8653204)]
COG0477	COG0845	Bcep18194_B1261	Bcep18194_B1261	Drug resistance transporter EmrB/QacA subfamily	Bcep18194_C6825	Bcep18194_C6825	Secretion protein HlyD family	[TP0840-TP0965 (0.8653204)]
COG0477	COG0845	Bcep18194_B1885	Bcep18194_B1885	Major facilitator superfamily (MFS_1)	Bcep18194_B1744	Bcep18194_B1744	Secretion protein, HlyD family	[TP0840-TP0965 (0.8653204)]
COG0477	COG0845	Bcep18194_A4890	Bcep18194_A4890	Drug resistance transporter EmrB/QacA subfamily	Bcep18194_A4306	Bcep18194_A4306	Secretion protein HlyD family	[TP0840-TP0965 (0.8653204)]
COG0477	COG0845	Bcep18194_B2836	Bcep18194_B2836	Major facilitator superfamily (MFS_1)	Bcep18194_B1727	Bcep18194_B1727	Secretion protein, HlyD family	[TP0840-TP0965 (0.8653204)]
COG0477	COG0845	Bcep18194_C7600	Bcep18194_C7600	Major facilitator superfamily, (MFS_1) family	Bcep18194_C6607	Bcep18194_C6607	Secretion protein, HlyD family	[TP0840-TP0965 (0.8653204)]
COG0477	COG0845	Bcep18194_A3588	Bcep18194_A3588	Major facilitator superfamily (MFS_1)	Bcep18194_B1727	Bcep18194_B1727	Secretion protein, HlyD family	[TP0840-TP0965 (0.8653204)]
COG0477	COG0845	Bcep18194_B0053	Bcep18194_B0053	Major facilitator superfamily (MFS_1)	Bcep18194_A5035	Bcep18194_A5035	Secretion protein HlyD family	[TP0840-TP0965 (0.8653204)]
COG0477	COG0845	Bcep18194_A5028	Bcep18194_A5028	Major facilitator superfamily (MFS_1)	Bcep18194_B1004	Bcep18194_B1004	Secretion protein, HlyD family	[TP0840-TP0965 (0.8653204)]
COG0477	COG0845	Bcep18194_B0327	Bcep18194_B0327	D-galactonate transporter	Bcep18194_C6825	Bcep18194_C6825	Secretion protein HlyD family	[TP0840-TP0965 (0.8653204)]
COG0477	COG0845	Bcep18194_B2836	Bcep18194_B2836	Major facilitator superfamily (MFS_1)	Bcep18194_C6607	Bcep18194_C6607	Secretion protein, HlyD family	[TP0840-TP0965 (0.8653204)]
COG0477	COG0845	Bcep18194_B1297	Bcep18194_B1297	Major facilitator superfamily (MFS_1)	Bcep18194_A4306	Bcep18194_A4306	Secretion protein HlyD family	[TP0840-TP0965 (0.8653204)]
COG0477	COG0845	Bcep18194_B1908	Bcep18194_B1908	Drug resistance transporter EmrB/QacA subfamily	Bcep18194_B1744	Bcep18194_B1744	Secretion protein, HlyD family	[TP0840-TP0965 (0.8653204)]
COG0477	COG0845	Bcep18194_C7600	Bcep18194_C7600	Major facilitator superfamily, (MFS_1) family	Bcep18194_C6825	Bcep18194_C6825	Secretion protein HlyD family	[TP0840-TP0965 (0.8653204)]
COG0477	COG0845	Bcep18194_A3915	Bcep18194_A3915	Major facilitator superfamily (MFS_1)	Bcep18194_B1193	Bcep18194_B1193	Secretion protein, HlyD family	[TP0840-TP0965 (0.8653204)]
COG0477	COG0845	Bcep18194_B1166	Bcep18194_B1166	Major facilitator superfamily (MFS_1)	Bcep18194_C6607	Bcep18194_C6607	Secretion protein, HlyD family	[TP0840-TP0965 (0.8653204)]
COG0477	COG0845	Bcep18194_A3229	Bcep18194_A3229	Drug resistance transporter EmrB/QacA subfamily	Bcep18194_B1193	Bcep18194_B1193	Secretion protein, HlyD family	[TP0840-TP0965 (0.8653204)]
COG0477	COG0845	Bcep18194_B1455	Bcep18194_B1455	Major facilitator superfamily (MFS_1)	Bcep18194_B1727	Bcep18194_B1727	Secretion protein, HlyD family	[TP0840-TP0965 (0.8653204)]
COG0477	COG0845	Bcep18194_B2892	Bcep18194_B2892	Major facilitator superfamily (MFS_1)	Bcep18194_B1744	Bcep18194_B1744	Secretion protein, HlyD family	[TP0840-TP0965 (0.8653204)]
COG0477	COG0845	Bcep18194_B0259	Bcep18194_B0259	Major facilitator superfamily (MFS_1)	Bcep18194_B1744	Bcep18194_B1744	Secretion protein, HlyD family	[TP0840-TP0965 (0.8653204)]
COG0477	COG0845	Bcep18194_B2695	Bcep18194_B2695	Major facilitator superfamily (MFS_1)	Bcep18194_A4767	Bcep18194_A4767	Secretion protein HlyD family	[TP0840-TP0965 (0.8653204)]
COG0477	COG0845	Bcep18194_B2695	Bcep18194_B2695	Major facilitator superfamily (MFS_1)	Bcep18194_B2432	Bcep18194_B2432	Secretion protein, HlyD family	[TP0840-TP0965 (0.8653204)]
COG0477	COG0845	Bcep18194_B2592	Bcep18194_B2592	Major facilitator superfamily (MFS_1)	Bcep18194_B2432	Bcep18194_B2432	Secretion protein, HlyD family	[TP0840-TP0965 (0.8653204)]
COG0477	COG0845	Bcep18194_A4352	Bcep18194_A4352	Major facilitator superfamily (MFS_1)	Bcep18194_B1004	Bcep18194_B1004	Secretion protein, HlyD family	[TP0840-TP0965 (0.8653204)]
COG0477	COG0845	Bcep18194_A3607	Bcep18194_A3607	Major facilitator superfamily (MFS_1)	Bcep18194_B1744	Bcep18194_B1744	Secretion protein, HlyD family	[TP0840-TP0965 (0.8653204)]
COG0477	COG0845	Bcep18194_B1357	Bcep18194_B1357	Major facilitator superfamily (MFS_1)	Bcep18194_A5035	Bcep18194_A5035	Secretion protein HlyD family	[TP0840-TP0965 (0.8653204)]
COG0477	COG0845	Bcep18194_A4727	Bcep18194_A4727	Major facilitator superfamily (MFS_1)	Bcep18194_C6825	Bcep18194_C6825	Secretion protein HlyD family	[TP0840-TP0965 (0.8653204)]
COG0477	COG0845	Bcep18194_B3110	Bcep18194_B3110	Major facilitator superfamily (MFS_1)	Bcep18194_C6607	Bcep18194_C6607	Secretion protein, HlyD family	[TP0840-TP0965 (0.8653204)]
COG0477	COG0845	Bcep18194_B3124	Bcep18194_B3124	Major facilitator superfamily (MFS_1)	Bcep18194_B0295	Bcep18194_B0295	Secretion protein, HlyD family	[TP0840-TP0965 (0.8653204)]
COG0477	COG0845	Bcep18194_B2482	Bcep18194_B2482	Major facilitator superfamily (MFS_1)	Bcep18194_B1727	Bcep18194_B1727	Secretion protein, HlyD family	[TP0840-TP0965 (0.8653204)]
COG0477	COG0845	Bcep18194_B3017	Bcep18194_B3017	Major facilitator superfamily (MFS_1)	Bcep18194_B1836	Bcep18194_B1836	Multidrug resistance efflux pump-like	[TP0840-TP0965 (0.8653204)]
COG0477	COG0845	Bcep18194_B1908	Bcep18194_B1908	Drug resistance transporter EmrB/QacA subfamily	Bcep18194_A5035	Bcep18194_A5035	Secretion protein HlyD family	[TP0840-TP0965 (0.8653204)]
COG0477	COG0845	Bcep18194_B0417	Bcep18194_B0417	Major facilitator superfamily (MFS_1)	Bcep18194_A4767	Bcep18194_A4767	Secretion protein HlyD family	[TP0840-TP0965 (0.8653204)]
COG0477	COG0845	Bcep18194_B0100	Bcep18194_B0100	Major facilitator superfamily (MFS_1)	Bcep18194_B0295	Bcep18194_B0295	Secretion protein, HlyD family	[TP0840-TP0965 (0.8653204)]
COG0477	COG0845	Bcep18194_B2673	Bcep18194_B2673	Major facilitator superfamily (MFS_1)	Bcep18194_B1744	Bcep18194_B1744	Secretion protein, HlyD family	[TP0840-TP0965 (0.8653204)]
COG0477	COG0845	Bcep18194_A4754	Bcep18194_A4754	Citrate-proton symporter, (MFS_1)	Bcep18194_C6825	Bcep18194_C6825	Secretion protein HlyD family	[TP0840-TP0965 (0.8653204)]
COG0477	COG0845	Bcep18194_B2482	Bcep18194_B2482	Major facilitator superfamily (MFS_1)	Bcep18194_C6825	Bcep18194_C6825	Secretion protein HlyD family	[TP0840-TP0965 (0.8653204)]
COG0477	COG0845	Bcep18194_A4843	Bcep18194_A4843	Major facilitator superfamily (MFS_1)	Bcep18194_A5940	Bcep18194_A5940	Secretion protein HlyD family	[TP0840-TP0965 (0.8653204)]
COG0477	COG0845	Bcep18194_A4424	Bcep18194_A4424	Major facilitator superfamily (MFS_1)	Bcep18194_B2432	Bcep18194_B2432	Secretion protein, HlyD family	[TP0840-TP0965 (0.8653204)]
COG0477	COG0845	Bcep18194_A3588	Bcep18194_A3588	Major facilitator superfamily (MFS_1)	Bcep18194_C6607	Bcep18194_C6607	Secretion protein, HlyD family	[TP0840-TP0965 (0.8653204)]
COG0477	COG0845	Bcep18194_B1357	Bcep18194_B1357	Major facilitator superfamily (MFS_1)	Bcep18194_B0725	Bcep18194_B0725	Secretion protein, HlyD family	[TP0840-TP0965 (0.8653204)]
COG0477	COG0845	Bcep18194_C7165	Bcep18194_C7165	Major facilitator superfamily (MFS_1)	Bcep18194_B1744	Bcep18194_B1744	Secretion protein, HlyD family	[TP0840-TP0965 (0.8653204)]
COG0477	COG0845	Bcep18194_B3029	Bcep18194_B3029	Major facilitator superfamily (MFS_1)	Bcep18194_C6607	Bcep18194_C6607	Secretion protein, HlyD family	[TP0840-TP0965 (0.8653204)]
COG0477	COG0845	Bcep18194_A4390	Bcep18194_A4390	Major facilitator superfamily (MFS_1)	Bcep18194_C6825	Bcep18194_C6825	Secretion protein HlyD family	[TP0840-TP0965 (0.8653204)]
COG0477	COG0845	Bcep18194_B0685	Bcep18194_B0685	Major facilitator superfamily (MFS_1)	Bcep18194_A5035	Bcep18194_A5035	Secretion protein HlyD family	[TP0840-TP0965 (0.8653204)]
COG0477	COG0845	Bcep18194_C6531	Bcep18194_C6531	Major facilitator superfamily, (MFS_1) family	Bcep18194_C6607	Bcep18194_C6607	Secretion protein, HlyD family	[TP0840-TP0965 (0.8653204)]
COG0477	COG0845	Bcep18194_B1717	Bcep18194_B1717	Major facilitator superfamily (MFS_1)	Bcep18194_A3403	Bcep18194_A3403	Secretion protein HlyD family	[TP0840-TP0965 (0.8653204)]
COG0477	COG0845	Bcep18194_A4676	Bcep18194_A4676	Major facilitator superfamily (MFS_1)	Bcep18194_B1836	Bcep18194_B1836	Multidrug resistance efflux pump-like	[TP0840-TP0965 (0.8653204)]
COG0477	COG0845	Bcep18194_B1626	Bcep18194_B1626	Citrate-proton symport	Bcep18194_B1004	Bcep18194_B1004	Secretion protein, HlyD family	[TP0840-TP0965 (0.8653204)]
COG0477	COG0845	Bcep18194_A3312	Bcep18194_A3312	Major facilitator superfamily (MFS_1)	Bcep18194_A5035	Bcep18194_A5035	Secretion protein HlyD family	[TP0840-TP0965 (0.8653204)]
COG0477	COG0845	Bcep18194_A4390	Bcep18194_A4390	Major facilitator superfamily (MFS_1)	Bcep18194_B1727	Bcep18194_B1727	Secretion protein, HlyD family	[TP0840-TP0965 (0.8653204)]
COG0477	COG0845	Bcep18194_B1717	Bcep18194_B1717	Major facilitator superfamily (MFS_1)	Bcep18194_B1744	Bcep18194_B1744	Secretion protein, HlyD family	[TP0840-TP0965 (0.8653204)]
COG0477	COG0845	Bcep18194_B2742	Bcep18194_B2742	Major facilitator superfamily (MFS_1)	Bcep18194_B1744	Bcep18194_B1744	Secretion protein, HlyD family	[TP0840-TP0965 (0.8653204)]
COG0477	COG0845	Bcep18194_B1285	Bcep18194_B1285	Drug resistance transporter Bcr/CflA subfamily	Bcep18194_B0295	Bcep18194_B0295	Secretion protein, HlyD family	[TP0840-TP0965 (0.8653204)]
COG0477	COG0845	Bcep18194_B1334	Bcep18194_B1334	Drug resistance transporter Bcr/CflA subfamily	Bcep18194_B1727	Bcep18194_B1727	Secretion protein, HlyD family	[TP0840-TP0965 (0.8653204)]
COG0477	COG0845	Bcep18194_B0680	Bcep18194_B0680	Major facilitator superfamily (MFS_1)	Bcep18194_C6825	Bcep18194_C6825	Secretion protein HlyD family	[TP0840-TP0965 (0.8653204)]
COG0477	COG0845	Bcep18194_C7483	Bcep18194_C7483	Major facilitator superfamily (MFS_1)	Bcep18194_A3403	Bcep18194_A3403	Secretion protein HlyD family	[TP0840-TP0965 (0.8653204)]
COG0477	COG0845	Bcep18194_A4604	Bcep18194_A4604	Major facilitator superfamily (MFS_1)	Bcep18194_B0295	Bcep18194_B0295	Secretion protein, HlyD family	[TP0840-TP0965 (0.8653204)]
COG0477	COG0845	Bcep18194_B0147	Bcep18194_B0147	Major facilitator superfamily (MFS_1)	Bcep18194_B0295	Bcep18194_B0295	Secretion protein, HlyD family	[TP0840-TP0965 (0.8653204)]
COG0477	COG0845	Bcep18194_A4820	Bcep18194_A4820	Major facilitator superfamily (MFS_1)	Bcep18194_A5035	Bcep18194_A5035	Secretion protein HlyD family	[TP0840-TP0965 (0.8653204)]
COG0477	COG0845	Bcep18194_B1357	Bcep18194_B1357	Major facilitator superfamily (MFS_1)	Bcep18194_B1727	Bcep18194_B1727	Secretion protein, HlyD family	[TP0840-TP0965 (0.8653204)]
COG0477	COG0845	Bcep18194_B1116	Bcep18194_B1116	Major facilitator superfamily (MFS_1)	Bcep18194_C6825	Bcep18194_C6825	Secretion protein HlyD family	[TP0840-TP0965 (0.8653204)]
COG0477	COG0845	Bcep18194_A4352	Bcep18194_A4352	Major facilitator superfamily (MFS_1)	Bcep18194_A4306	Bcep18194_A4306	Secretion protein HlyD family	[TP0840-TP0965 (0.8653204)]
COG0477	COG0845	Bcep18194_A3729	Bcep18194_A3729	Major facilitator superfamily (MFS_1)	Bcep18194_B0725	Bcep18194_B0725	Secretion protein, HlyD family	[TP0840-TP0965 (0.8653204)]
COG0477	COG0845	Bcep18194_A5487	Bcep18194_A5487	Major facilitator superfamily (MFS_1)	Bcep18194_A4306	Bcep18194_A4306	Secretion protein HlyD family	[TP0840-TP0965 (0.8653204)]
COG0477	COG0845	Bcep18194_A4954	Bcep18194_A4954	Major facilitator superfamily (MFS_1)	Bcep18194_B1836	Bcep18194_B1836	Multidrug resistance efflux pump-like	[TP0840-TP0965 (0.8653204)]
COG0477	COG0845	Bcep18194_A5028	Bcep18194_A5028	Major facilitator superfamily (MFS_1)	Bcep18194_A4767	Bcep18194_A4767	Secretion protein HlyD family	[TP0840-TP0965 (0.8653204)]
COG0477	COG0845	Bcep18194_C7406	Bcep18194_C7406	Major facilitator superfamily (MFS_1)	Bcep18194_A5940	Bcep18194_A5940	Secretion protein HlyD family	[TP0840-TP0965 (0.8653204)]
COG0477	COG0845	Bcep18194_B2550	Bcep18194_B2550	Major facilitator superfamily (MFS_1)	Bcep18194_B1727	Bcep18194_B1727	Secretion protein, HlyD family	[TP0840-TP0965 (0.8653204)]
COG0477	COG0845	Bcep18194_B0382	Bcep18194_B0382	Major facilitator superfamily (MFS_1)	Bcep18194_B0295	Bcep18194_B0295	Secretion protein, HlyD family	[TP0840-TP0965 (0.8653204)]
COG0477	COG0845	Bcep18194_A4843	Bcep18194_A4843	Major facilitator superfamily (MFS_1)	Bcep18194_B1744	Bcep18194_B1744	Secretion protein, HlyD family	[TP0840-TP0965 (0.8653204)]
COG0477	COG0845	Bcep18194_A4390	Bcep18194_A4390	Major facilitator superfamily (MFS_1)	Bcep18194_A4306	Bcep18194_A4306	Secretion protein HlyD family	[TP0840-TP0965 (0.8653204)]
COG0477	COG0845	Bcep18194_B3110	Bcep18194_B3110	Major facilitator superfamily (MFS_1)	Bcep18194_A3403	Bcep18194_A3403	Secretion protein HlyD family	[TP0840-TP0965 (0.8653204)]
COG0477	COG0845	Bcep18194_B0346	Bcep18194_B0346	Major facilitator superfamily (MFS_1)	Bcep18194_C6607	Bcep18194_C6607	Secretion protein, HlyD family	[TP0840-TP0965 (0.8653204)]
COG0477	COG0845	Bcep18194_B3023	Bcep18194_B3023	Major facilitator superfamily (MFS_1)	Bcep18194_A3403	Bcep18194_A3403	Secretion protein HlyD family	[TP0840-TP0965 (0.8653204)]
COG0477	COG0845	Bcep18194_B1871	Bcep18194_B1871	Major facilitator superfamily (MFS_1)	Bcep18194_A5035	Bcep18194_A5035	Secretion protein HlyD family	[TP0840-TP0965 (0.8653204)]
COG0477	COG0845	Bcep18194_B1700	Bcep18194_B1700	hypothetical protein	Bcep18194_B1727	Bcep18194_B1727	Secretion protein, HlyD family	[TP0840-TP0965 (0.8653204)]
COG0477	COG0845	Bcep18194_B1709	Bcep18194_B1709	Major facilitator superfamily (MFS_1)	Bcep18194_B1727	Bcep18194_B1727	Secretion protein, HlyD family	[TP0840-TP0965 (0.8653204)]
COG0477	COG0845	Bcep18194_A4352	Bcep18194_A4352	Major facilitator superfamily (MFS_1)	Bcep18194_B2432	Bcep18194_B2432	Secretion protein, HlyD family	[TP0840-TP0965 (0.8653204)]
COG0477	COG0845	Bcep18194_A3408	Bcep18194_A3408	Major facilitator superfamily (MFS_1)	Bcep18194_B0725	Bcep18194_B0725	Secretion protein, HlyD family	[TP0840-TP0965 (0.8653204)]
COG0477	COG0845	Bcep18194_A3805	Bcep18194_A3805	Major facilitator superfamily (MFS_1)	Bcep18194_A5940	Bcep18194_A5940	Secretion protein HlyD family	[TP0840-TP0965 (0.8653204)]
COG0477	COG0845	Bcep18194_B1409	Bcep18194_B1409	Major facilitator superfamily (MFS_1)	Bcep18194_B1004	Bcep18194_B1004	Secretion protein, HlyD family	[TP0840-TP0965 (0.8653204)]
COG0477	COG0845	Bcep18194_B1710	Bcep18194_B1710	Major facilitator superfamily (MFS_1)	Bcep18194_B1836	Bcep18194_B1836	Multidrug resistance efflux pump-like	[TP0840-TP0965 (0.8653204)]
COG0477	COG0845	Bcep18194_A3805	Bcep18194_A3805	Major facilitator superfamily (MFS_1)	Bcep18194_A3403	Bcep18194_A3403	Secretion protein HlyD family	[TP0840-TP0965 (0.8653204)]
COG0477	COG0845	Bcep18194_B3058	Bcep18194_B3058	Major facilitator superfamily (MFS_1)	Bcep18194_B1836	Bcep18194_B1836	Multidrug resistance efflux pump-like	[TP0840-TP0965 (0.8653204)]
COG0477	COG0845	Bcep18194_B2647	Bcep18194_B2647	Major facilitator superfamily (MFS_1)	Bcep18194_A5940	Bcep18194_A5940	Secretion protein HlyD family	[TP0840-TP0965 (0.8653204)]
COG0477	COG0845	Bcep18194_B3058	Bcep18194_B3058	Major facilitator superfamily (MFS_1)	Bcep18194_A4767	Bcep18194_A4767	Secretion protein HlyD family	[TP0840-TP0965 (0.8653204)]
COG0477	COG0845	Bcep18194_B3110	Bcep18194_B3110	Major facilitator superfamily (MFS_1)	Bcep18194_B1004	Bcep18194_B1004	Secretion protein, HlyD family	[TP0840-TP0965 (0.8653204)]
COG0477	COG0845	Bcep18194_C7495	Bcep18194_C7495	Major facilitator superfamily (MFS_1)	Bcep18194_A5940	Bcep18194_A5940	Secretion protein HlyD family	[TP0840-TP0965 (0.8653204)]
COG0477	COG0845	Bcep18194_B0925	Bcep18194_B0925	Major facilitator superfamily (MFS_1)	Bcep18194_C6825	Bcep18194_C6825	Secretion protein HlyD family	[TP0840-TP0965 (0.8653204)]
COG0477	COG0845	Bcep18194_A4555	Bcep18194_A4555	hypothetical protein	Bcep18194_C6607	Bcep18194_C6607	Secretion protein, HlyD family	[TP0840-TP0965 (0.8653204)]
COG0477	COG0845	Bcep18194_A4094	Bcep18194_A4094	Major facilitator superfamily (MFS_1)	Bcep18194_B1744	Bcep18194_B1744	Secretion protein, HlyD family	[TP0840-TP0965 (0.8653204)]
COG0477	COG0845	Bcep18194_B3053	Bcep18194_B3053	Major facilitator superfamily (MFS_1)	Bcep18194_A4767	Bcep18194_A4767	Secretion protein HlyD family	[TP0840-TP0965 (0.8653204)]
COG0477	COG0845	Bcep18194_A4555	Bcep18194_A4555	hypothetical protein	Bcep18194_A5940	Bcep18194_A5940	Secretion protein HlyD family	[TP0840-TP0965 (0.8653204)]
COG0477	COG0845	Bcep18194_B0925	Bcep18194_B0925	Major facilitator superfamily (MFS_1)	Bcep18194_A4767	Bcep18194_A4767	Secretion protein HlyD family	[TP0840-TP0965 (0.8653204)]
COG0477	COG0845	Bcep18194_A3935	Bcep18194_A3935	Drug resistance transporter EmrB/QacA subfamily	Bcep18194_A4767	Bcep18194_A4767	Secretion protein HlyD family	[TP0840-TP0965 (0.8653204)]
COG0477	COG0845	Bcep18194_B0413	Bcep18194_B0413	Drug resistance transporter Bcr/CflA subfamily	Bcep18194_C6825	Bcep18194_C6825	Secretion protein HlyD family	[TP0840-TP0965 (0.8653204)]
COG0477	COG0845	Bcep18194_A3935	Bcep18194_A3935	Drug resistance transporter EmrB/QacA subfamily	Bcep18194_C6825	Bcep18194_C6825	Secretion protein HlyD family	[TP0840-TP0965 (0.8653204)]
COG0477	COG0845	Bcep18194_A6393	Bcep18194_A6393	Major facilitator superfamily (MFS_1)	Bcep18194_A3403	Bcep18194_A3403	Secretion protein HlyD family	[TP0840-TP0965 (0.8653204)]
COG0477	COG0845	Bcep18194_A5132	Bcep18194_A5132	Major facilitator superfamily (MFS_1)	Bcep18194_A3403	Bcep18194_A3403	Secretion protein HlyD family	[TP0840-TP0965 (0.8653204)]
COG0477	COG0845	Bcep18194_A5467	Bcep18194_A5467	Major facilitator superfamily (MFS_1)	Bcep18194_C6607	Bcep18194_C6607	Secretion protein, HlyD family	[TP0840-TP0965 (0.8653204)]
COG0477	COG0845	Bcep18194_B3017	Bcep18194_B3017	Major facilitator superfamily (MFS_1)	Bcep18194_A4306	Bcep18194_A4306	Secretion protein HlyD family	[TP0840-TP0965 (0.8653204)]
COG0477	COG0845	Bcep18194_B0053	Bcep18194_B0053	Major facilitator superfamily (MFS_1)	Bcep18194_A4306	Bcep18194_A4306	Secretion protein HlyD family	[TP0840-TP0965 (0.8653204)]
COG0477	COG0845	Bcep18194_B0848	Bcep18194_B0848	Major facilitator superfamily (MFS_1)	Bcep18194_B1193	Bcep18194_B1193	Secretion protein, HlyD family	[TP0840-TP0965 (0.8653204)]
COG0477	COG0845	Bcep18194_A4727	Bcep18194_A4727	Major facilitator superfamily (MFS_1)	Bcep18194_B1727	Bcep18194_B1727	Secretion protein, HlyD family	[TP0840-TP0965 (0.8653204)]
COG0477	COG0845	Bcep18194_A4604	Bcep18194_A4604	Major facilitator superfamily (MFS_1)	Bcep18194_A4306	Bcep18194_A4306	Secretion protein HlyD family	[TP0840-TP0965 (0.8653204)]
COG0477	COG0845	Bcep18194_C6572	Bcep18194_C6572	Major facilitator superfamily transporter, MFS_1	Bcep18194_A5035	Bcep18194_A5035	Secretion protein HlyD family	[TP0840-TP0965 (0.8653204)]
COG0477	COG0845	Bcep18194_A3229	Bcep18194_A3229	Drug resistance transporter EmrB/QacA subfamily	Bcep18194_B1727	Bcep18194_B1727	Secretion protein, HlyD family	[TP0840-TP0965 (0.8653204)]
COG0477	COG0845	Bcep18194_B0591	Bcep18194_B0591	hypothetical protein	Bcep18194_B1004	Bcep18194_B1004	Secretion protein, HlyD family	[TP0840-TP0965 (0.8653204)]
COG0477	COG0845	Bcep18194_A3607	Bcep18194_A3607	Major facilitator superfamily (MFS_1)	Bcep18194_B0295	Bcep18194_B0295	Secretion protein, HlyD family	[TP0840-TP0965 (0.8653204)]
COG0477	COG0845	Bcep18194_B1710	Bcep18194_B1710	Major facilitator superfamily (MFS_1)	Bcep18194_A5035	Bcep18194_A5035	Secretion protein HlyD family	[TP0840-TP0965 (0.8653204)]
COG0477	COG0845	Bcep18194_C7129	Bcep18194_C7129	Major facilitator superfamily (MFS_1)	Bcep18194_B0295	Bcep18194_B0295	Secretion protein, HlyD family	[TP0840-TP0965 (0.8653204)]
COG0477	COG0845	Bcep18194_A6073	Bcep18194_A6073	Major facilitator superfamily (MFS_1)	Bcep18194_A4767	Bcep18194_A4767	Secretion protein HlyD family	[TP0840-TP0965 (0.8653204)]
COG0477	COG0845	Bcep18194_B2004	Bcep18194_B2004	Major facilitator superfamily (MFS_1)	Bcep18194_B1193	Bcep18194_B1193	Secretion protein, HlyD family	[TP0840-TP0965 (0.8653204)]
COG0477	COG0845	Bcep18194_B1455	Bcep18194_B1455	Major facilitator superfamily (MFS_1)	Bcep18194_A3403	Bcep18194_A3403	Secretion protein HlyD family	[TP0840-TP0965 (0.8653204)]
COG0477	COG0845	Bcep18194_B0417	Bcep18194_B0417	Major facilitator superfamily (MFS_1)	Bcep18194_B0725	Bcep18194_B0725	Secretion protein, HlyD family	[TP0840-TP0965 (0.8653204)]
COG0477	COG0845	Bcep18194_B1373	Bcep18194_B1373	Major facilitator superfamily (MFS_1)	Bcep18194_B1836	Bcep18194_B1836	Multidrug resistance efflux pump-like	[TP0840-TP0965 (0.8653204)]
COG0477	COG0845	Bcep18194_B2524	Bcep18194_B2524	Major facilitator superfamily (MFS_1)	Bcep18194_A5035	Bcep18194_A5035	Secretion protein HlyD family	[TP0840-TP0965 (0.8653204)]
COG0477	COG0845	Bcep18194_B1616	Bcep18194_B1616	Major facilitator superfamily (MFS_1)	Bcep18194_A5940	Bcep18194_A5940	Secretion protein HlyD family	[TP0840-TP0965 (0.8653204)]
COG0477	COG0845	Bcep18194_B2892	Bcep18194_B2892	Major facilitator superfamily (MFS_1)	Bcep18194_A5035	Bcep18194_A5035	Secretion protein HlyD family	[TP0840-TP0965 (0.8653204)]
COG0477	COG0845	Bcep18194_B1717	Bcep18194_B1717	Major facilitator superfamily (MFS_1)	Bcep18194_B0725	Bcep18194_B0725	Secretion protein, HlyD family	[TP0840-TP0965 (0.8653204)]
COG0477	COG0845	Bcep18194_B2083	Bcep18194_B2083	Major facilitator superfamily (MFS_1)	Bcep18194_B1193	Bcep18194_B1193	Secretion protein, HlyD family	[TP0840-TP0965 (0.8653204)]
COG0477	COG0845	Bcep18194_B1710	Bcep18194_B1710	Major facilitator superfamily (MFS_1)	Bcep18194_A4306	Bcep18194_A4306	Secretion protein HlyD family	[TP0840-TP0965 (0.8653204)]
COG0477	COG0845	Bcep18194_B0253	Bcep18194_B0253	Major facilitator superfamily (MFS_1)	Bcep18194_B1193	Bcep18194_B1193	Secretion protein, HlyD family	[TP0840-TP0965 (0.8653204)]
COG0477	COG0845	Bcep18194_B1871	Bcep18194_B1871	Major facilitator superfamily (MFS_1)	Bcep18194_B1836	Bcep18194_B1836	Multidrug resistance efflux pump-like	[TP0840-TP0965 (0.8653204)]
COG0477	COG0845	Bcep18194_B0185	Bcep18194_B0185	Major facilitator superfamily (MFS_1)	Bcep18194_B0295	Bcep18194_B0295	Secretion protein, HlyD family	[TP0840-TP0965 (0.8653204)]
COG0477	COG0845	Bcep18194_B0848	Bcep18194_B0848	Major facilitator superfamily (MFS_1)	Bcep18194_B0725	Bcep18194_B0725	Secretion protein, HlyD family	[TP0840-TP0965 (0.8653204)]
COG0477	COG0845	Bcep18194_A3912	Bcep18194_A3912	Major facilitator superfamily (MFS_1)	Bcep18194_B1744	Bcep18194_B1744	Secretion protein, HlyD family	[TP0840-TP0965 (0.8653204)]
COG0477	COG0845	Bcep18194_B1710	Bcep18194_B1710	Major facilitator superfamily (MFS_1)	Bcep18194_C6607	Bcep18194_C6607	Secretion protein, HlyD family	[TP0840-TP0965 (0.8653204)]
COG0477	COG0845	Bcep18194_B2524	Bcep18194_B2524	Major facilitator superfamily (MFS_1)	Bcep18194_A4767	Bcep18194_A4767	Secretion protein HlyD family	[TP0840-TP0965 (0.8653204)]
COG0477	COG0845	Bcep18194_A4860	Bcep18194_A4860	Major facilitator superfamily (MFS_1)	Bcep18194_B1004	Bcep18194_B1004	Secretion protein, HlyD family	[TP0840-TP0965 (0.8653204)]
COG0477	COG0845	Bcep18194_A4954	Bcep18194_A4954	Major facilitator superfamily (MFS_1)	Bcep18194_B0725	Bcep18194_B0725	Secretion protein, HlyD family	[TP0840-TP0965 (0.8653204)]
COG0477	COG0845	Bcep18194_C7129	Bcep18194_C7129	Major facilitator superfamily (MFS_1)	Bcep18194_B0725	Bcep18194_B0725	Secretion protein, HlyD family	[TP0840-TP0965 (0.8653204)]
COG0477	COG0845	Bcep18194_B2550	Bcep18194_B2550	Major facilitator superfamily (MFS_1)	Bcep18194_B1193	Bcep18194_B1193	Secretion protein, HlyD family	[TP0840-TP0965 (0.8653204)]
COG0477	COG0845	Bcep18194_C7165	Bcep18194_C7165	Major facilitator superfamily (MFS_1)	Bcep18194_C6825	Bcep18194_C6825	Secretion protein HlyD family	[TP0840-TP0965 (0.8653204)]
COG0477	COG0845	Bcep18194_B1271	Bcep18194_B1271	Drug resistance transporter EmrB/QacA subfamily	Bcep18194_A3403	Bcep18194_A3403	Secretion protein HlyD family	[TP0840-TP0965 (0.8653204)]
COG0477	COG0845	Bcep18194_A3915	Bcep18194_A3915	Major facilitator superfamily (MFS_1)	Bcep18194_B1004	Bcep18194_B1004	Secretion protein, HlyD family	[TP0840-TP0965 (0.8653204)]
COG0477	COG0845	Bcep18194_B2524	Bcep18194_B2524	Major facilitator superfamily (MFS_1)	Bcep18194_A4306	Bcep18194_A4306	Secretion protein HlyD family	[TP0840-TP0965 (0.8653204)]
COG0477	COG0845	Bcep18194_B1327	Bcep18194_B1327	Major facilitator superfamily (MFS_1)	Bcep18194_C6825	Bcep18194_C6825	Secretion protein HlyD family	[TP0840-TP0965 (0.8653204)]
COG0477	COG0845	Bcep18194_A3408	Bcep18194_A3408	Major facilitator superfamily (MFS_1)	Bcep18194_C6607	Bcep18194_C6607	Secretion protein, HlyD family	[TP0840-TP0965 (0.8653204)]
COG0477	COG0845	Bcep18194_B1357	Bcep18194_B1357	Major facilitator superfamily (MFS_1)	Bcep18194_C6825	Bcep18194_C6825	Secretion protein HlyD family	[TP0840-TP0965 (0.8653204)]
COG0477	COG0845	Bcep18194_B1908	Bcep18194_B1908	Drug resistance transporter EmrB/QacA subfamily	Bcep18194_A4767	Bcep18194_A4767	Secretion protein HlyD family	[TP0840-TP0965 (0.8653204)]
COG0477	COG0845	Bcep18194_C7165	Bcep18194_C7165	Major facilitator superfamily (MFS_1)	Bcep18194_A4306	Bcep18194_A4306	Secretion protein HlyD family	[TP0840-TP0965 (0.8653204)]
COG0477	COG0845	Bcep18194_A4390	Bcep18194_A4390	Major facilitator superfamily (MFS_1)	Bcep18194_C6607	Bcep18194_C6607	Secretion protein, HlyD family	[TP0840-TP0965 (0.8653204)]
COG0477	COG0845	Bcep18194_A3588	Bcep18194_A3588	Major facilitator superfamily (MFS_1)	Bcep18194_B1004	Bcep18194_B1004	Secretion protein, HlyD family	[TP0840-TP0965 (0.8653204)]
COG0477	COG0845	Bcep18194_B1261	Bcep18194_B1261	Drug resistance transporter EmrB/QacA subfamily	Bcep18194_B0295	Bcep18194_B0295	Secretion protein, HlyD family	[TP0840-TP0965 (0.8653204)]
COG0477	COG0845	Bcep18194_B0950	Bcep18194_B0950	Major facilitator superfamily (MFS_1)	Bcep18194_A4767	Bcep18194_A4767	Secretion protein HlyD family	[TP0840-TP0965 (0.8653204)]
COG0477	COG0845	Bcep18194_B0053	Bcep18194_B0053	Major facilitator superfamily (MFS_1)	Bcep18194_B1744	Bcep18194_B1744	Secretion protein, HlyD family	[TP0840-TP0965 (0.8653204)]
COG0477	COG0845	Bcep18194_B0355	Bcep18194_B0355	Major facilitator superfamily (MFS_1)	Bcep18194_B1744	Bcep18194_B1744	Secretion protein, HlyD family	[TP0840-TP0965 (0.8653204)]
COG0477	COG0845	Bcep18194_A3607	Bcep18194_A3607	Major facilitator superfamily (MFS_1)	Bcep18194_B2432	Bcep18194_B2432	Secretion protein, HlyD family	[TP0840-TP0965 (0.8653204)]
COG0477	COG0845	Bcep18194_A5747	Bcep18194_A5747	Major facilitator superfamily (MFS_1)	Bcep18194_C6825	Bcep18194_C6825	Secretion protein HlyD family	[TP0840-TP0965 (0.8653204)]
COG0477	COG0845	Bcep18194_B2192	Bcep18194_B2192	Drug resistance transporter EmrB/QacA subfamily	Bcep18194_B1193	Bcep18194_B1193	Secretion protein, HlyD family	[TP0840-TP0965 (0.8653204)]
COG0477	COG0845	Bcep18194_B0685	Bcep18194_B0685	Major facilitator superfamily (MFS_1)	Bcep18194_C6825	Bcep18194_C6825	Secretion protein HlyD family	[TP0840-TP0965 (0.8653204)]
COG0477	COG0845	Bcep18194_B0382	Bcep18194_B0382	Major facilitator superfamily (MFS_1)	Bcep18194_B1193	Bcep18194_B1193	Secretion protein, HlyD family	[TP0840-TP0965 (0.8653204)]
COG0477	COG0845	Bcep18194_A4431	Bcep18194_A4431	Major facilitator superfamily (MFS_1)	Bcep18194_B0295	Bcep18194_B0295	Secretion protein, HlyD family	[TP0840-TP0965 (0.8653204)]
COG0477	COG0845	Bcep18194_A4067	Bcep18194_A4067	Drug resistance transporter Bcr/CflA subfamily	Bcep18194_B1193	Bcep18194_B1193	Secretion protein, HlyD family	[TP0840-TP0965 (0.8653204)]
COG0477	COG0845	Bcep18194_C7509	Bcep18194_C7509	Drug resistance transporter EmrB/QacA subfamily	Bcep18194_A3403	Bcep18194_A3403	Secretion protein HlyD family	[TP0840-TP0965 (0.8653204)]
COG0477	COG0845	Bcep18194_B0591	Bcep18194_B0591	hypothetical protein	Bcep18194_B1744	Bcep18194_B1744	Secretion protein, HlyD family	[TP0840-TP0965 (0.8653204)]
COG0477	COG0845	Bcep18194_C7495	Bcep18194_C7495	Major facilitator superfamily (MFS_1)	Bcep18194_B1727	Bcep18194_B1727	Secretion protein, HlyD family	[TP0840-TP0965 (0.8653204)]
COG0477	COG0845	Bcep18194_A4954	Bcep18194_A4954	Major facilitator superfamily (MFS_1)	Bcep18194_A5035	Bcep18194_A5035	Secretion protein HlyD family	[TP0840-TP0965 (0.8653204)]
COG0477	COG0845	Bcep18194_A3805	Bcep18194_A3805	Major facilitator superfamily (MFS_1)	Bcep18194_C6825	Bcep18194_C6825	Secretion protein HlyD family	[TP0840-TP0965 (0.8653204)]
COG0477	COG0845	Bcep18194_B3058	Bcep18194_B3058	Major facilitator superfamily (MFS_1)	Bcep18194_B0725	Bcep18194_B0725	Secretion protein, HlyD family	[TP0840-TP0965 (0.8653204)]
COG0477	COG0845	Bcep18194_B2647	Bcep18194_B2647	Major facilitator superfamily (MFS_1)	Bcep18194_A5035	Bcep18194_A5035	Secretion protein HlyD family	[TP0840-TP0965 (0.8653204)]
COG0477	COG0845	Bcep18194_A4754	Bcep18194_A4754	Citrate-proton symporter, (MFS_1)	Bcep18194_B0295	Bcep18194_B0295	Secretion protein, HlyD family	[TP0840-TP0965 (0.8653204)]
COG0477	COG0845	Bcep18194_A3915	Bcep18194_A3915	Major facilitator superfamily (MFS_1)	Bcep18194_C6825	Bcep18194_C6825	Secretion protein HlyD family	[TP0840-TP0965 (0.8653204)]
COG0477	COG0845	Bcep18194_A4140	Bcep18194_A4140	Major facilitator superfamily (MFS_1)	Bcep18194_B1836	Bcep18194_B1836	Multidrug resistance efflux pump-like	[TP0840-TP0965 (0.8653204)]
COG0477	COG0845	Bcep18194_B0147	Bcep18194_B0147	Major facilitator superfamily (MFS_1)	Bcep18194_B1004	Bcep18194_B1004	Secretion protein, HlyD family	[TP0840-TP0965 (0.8653204)]
COG0477	COG0845	Bcep18194_B0963	Bcep18194_B0963	Major facilitator superfamily (MFS_1)	Bcep18194_A5940	Bcep18194_A5940	Secretion protein HlyD family	[TP0840-TP0965 (0.8653204)]
COG0477	COG0845	Bcep18194_A4860	Bcep18194_A4860	Major facilitator superfamily (MFS_1)	Bcep18194_B1744	Bcep18194_B1744	Secretion protein, HlyD family	[TP0840-TP0965 (0.8653204)]
COG0477	COG0845	Bcep18194_B2592	Bcep18194_B2592	Major facilitator superfamily (MFS_1)	Bcep18194_A5940	Bcep18194_A5940	Secretion protein HlyD family	[TP0840-TP0965 (0.8653204)]
COG0477	COG0845	Bcep18194_C7483	Bcep18194_C7483	Major facilitator superfamily (MFS_1)	Bcep18194_A5940	Bcep18194_A5940	Secretion protein HlyD family	[TP0840-TP0965 (0.8653204)]
COG0477	COG0845	Bcep18194_B0365	Bcep18194_B0365	Major facilitator superfamily (MFS_1)	Bcep18194_C6825	Bcep18194_C6825	Secretion protein HlyD family	[TP0840-TP0965 (0.8653204)]
COG0477	COG0845	Bcep18194_A4604	Bcep18194_A4604	Major facilitator superfamily (MFS_1)	Bcep18194_A5940	Bcep18194_A5940	Secretion protein HlyD family	[TP0840-TP0965 (0.8653204)]
COG0477	COG0845	Bcep18194_B0185	Bcep18194_B0185	Major facilitator superfamily (MFS_1)	Bcep18194_A4306	Bcep18194_A4306	Secretion protein HlyD family	[TP0840-TP0965 (0.8653204)]
COG0477	COG0845	Bcep18194_B1373	Bcep18194_B1373	Major facilitator superfamily (MFS_1)	Bcep18194_B0725	Bcep18194_B0725	Secretion protein, HlyD family	[TP0840-TP0965 (0.8653204)]
COG0477	COG0845	Bcep18194_B2575	Bcep18194_B2575	Major facilitator superfamily (MFS_1)	Bcep18194_B2432	Bcep18194_B2432	Secretion protein, HlyD family	[TP0840-TP0965 (0.8653204)]
COG0477	COG0845	Bcep18194_B2904	Bcep18194_B2904	Major facilitator superfamily (MFS_1)	Bcep18194_B1744	Bcep18194_B1744	Secretion protein, HlyD family	[TP0840-TP0965 (0.8653204)]
COG0477	COG0845	Bcep18194_B0417	Bcep18194_B0417	Major facilitator superfamily (MFS_1)	Bcep18194_B1004	Bcep18194_B1004	Secretion protein, HlyD family	[TP0840-TP0965 (0.8653204)]
COG0477	COG0845	Bcep18194_B2353	Bcep18194_B2353	Major facilitator superfamily (MFS_1)	Bcep18194_B2432	Bcep18194_B2432	Secretion protein, HlyD family	[TP0840-TP0965 (0.8653204)]
COG0477	COG0845	Bcep18194_B3029	Bcep18194_B3029	Major facilitator superfamily (MFS_1)	Bcep18194_A5035	Bcep18194_A5035	Secretion protein HlyD family	[TP0840-TP0965 (0.8653204)]
COG0477	COG0845	Bcep18194_A4338	Bcep18194_A4338	Major facilitator superfamily (MFS_1)	Bcep18194_A4767	Bcep18194_A4767	Secretion protein HlyD family	[TP0840-TP0965 (0.8653204)]
COG0477	COG0845	Bcep18194_B2166	Bcep18194_B2166	Major facilitator superfamily (MFS_1)	Bcep18194_B0295	Bcep18194_B0295	Secretion protein, HlyD family	[TP0840-TP0965 (0.8653204)]
COG0477	COG0845	Bcep18194_B2695	Bcep18194_B2695	Major facilitator superfamily (MFS_1)	Bcep18194_B1727	Bcep18194_B1727	Secretion protein, HlyD family	[TP0840-TP0965 (0.8653204)]
COG0477	COG0845	Bcep18194_A3850	Bcep18194_A3850	Major facilitator superfamily (MFS_1)	Bcep18194_B1004	Bcep18194_B1004	Secretion protein, HlyD family	[TP0840-TP0965 (0.8653204)]
COG0477	COG0845	Bcep18194_C7098	Bcep18194_C7098	Major facilitator superfamily (MFS_1)	Bcep18194_C6825	Bcep18194_C6825	Secretion protein HlyD family	[TP0840-TP0965 (0.8653204)]
COG0477	COG0845	Bcep18194_A4843	Bcep18194_A4843	Major facilitator superfamily (MFS_1)	Bcep18194_C6607	Bcep18194_C6607	Secretion protein, HlyD family	[TP0840-TP0965 (0.8653204)]
COG0477	COG0845	Bcep18194_B1271	Bcep18194_B1271	Drug resistance transporter EmrB/QacA subfamily	Bcep18194_A5035	Bcep18194_A5035	Secretion protein HlyD family	[TP0840-TP0965 (0.8653204)]
COG0477	COG0845	Bcep18194_C6572	Bcep18194_C6572	Major facilitator superfamily transporter, MFS_1	Bcep18194_B1193	Bcep18194_B1193	Secretion protein, HlyD family	[TP0840-TP0965 (0.8653204)]
COG0477	COG0845	Bcep18194_B2493	Bcep18194_B2493	Major facilitator superfamily (MFS_1)	Bcep18194_C6607	Bcep18194_C6607	Secretion protein, HlyD family	[TP0840-TP0965 (0.8653204)]
COG0477	COG0845	Bcep18194_B2673	Bcep18194_B2673	Major facilitator superfamily (MFS_1)	Bcep18194_A5035	Bcep18194_A5035	Secretion protein HlyD family	[TP0840-TP0965 (0.8653204)]
COG0477	COG0845	Bcep18194_B2192	Bcep18194_B2192	Drug resistance transporter EmrB/QacA subfamily	Bcep18194_A4767	Bcep18194_A4767	Secretion protein HlyD family	[TP0840-TP0965 (0.8653204)]
COG0477	COG0845	Bcep18194_B1765	Bcep18194_B1765	Drug resistance transporter Bcr/CflA subfamily	Bcep18194_A5940	Bcep18194_A5940	Secretion protein HlyD family	[TP0840-TP0965 (0.8653204)]
COG0477	COG0845	Bcep18194_B2192	Bcep18194_B2192	Drug resistance transporter EmrB/QacA subfamily	Bcep18194_A5940	Bcep18194_A5940	Secretion protein HlyD family	[TP0840-TP0965 (0.8653204)]
COG0477	COG0845	Bcep18194_B2673	Bcep18194_B2673	Major facilitator superfamily (MFS_1)	Bcep18194_B1193	Bcep18194_B1193	Secretion protein, HlyD family	[TP0840-TP0965 (0.8653204)]
COG0477	COG0845	Bcep18194_A4820	Bcep18194_A4820	Major facilitator superfamily (MFS_1)	Bcep18194_A4306	Bcep18194_A4306	Secretion protein HlyD family	[TP0840-TP0965 (0.8653204)]
COG0477	COG0845	Bcep18194_A4860	Bcep18194_A4860	Major facilitator superfamily (MFS_1)	Bcep18194_A4767	Bcep18194_A4767	Secretion protein HlyD family	[TP0840-TP0965 (0.8653204)]
COG0477	COG0845	Bcep18194_B3023	Bcep18194_B3023	Major facilitator superfamily (MFS_1)	Bcep18194_B2432	Bcep18194_B2432	Secretion protein, HlyD family	[TP0840-TP0965 (0.8653204)]
COG0477	COG0845	Bcep18194_C7165	Bcep18194_C7165	Major facilitator superfamily (MFS_1)	Bcep18194_A3403	Bcep18194_A3403	Secretion protein HlyD family	[TP0840-TP0965 (0.8653204)]
COG0477	COG0845	Bcep18194_B1616	Bcep18194_B1616	Major facilitator superfamily (MFS_1)	Bcep18194_B1193	Bcep18194_B1193	Secretion protein, HlyD family	[TP0840-TP0965 (0.8653204)]
COG0477	COG0845	Bcep18194_B1016	Bcep18194_B1016	Major facilitator superfamily (MFS_1)	Bcep18194_B1836	Bcep18194_B1836	Multidrug resistance efflux pump-like	[TP0840-TP0965 (0.8653204)]
COG0477	COG0845	Bcep18194_B0925	Bcep18194_B0925	Major facilitator superfamily (MFS_1)	Bcep18194_B1004	Bcep18194_B1004	Secretion protein, HlyD family	[TP0840-TP0965 (0.8653204)]
COG0477	COG0845	Bcep18194_B1157	Bcep18194_B1157	Drug resistance transporter EmrB/QacA subfamily	Bcep18194_A4767	Bcep18194_A4767	Secretion protein HlyD family	[TP0840-TP0965 (0.8653204)]
COG0477	COG0845	Bcep18194_B1015	Bcep18194_B1015	Major facilitator superfamily (MFS_1)	Bcep18194_B2432	Bcep18194_B2432	Secretion protein, HlyD family	[TP0840-TP0965 (0.8653204)]
COG0477	COG0845	Bcep18194_A4094	Bcep18194_A4094	Major facilitator superfamily (MFS_1)	Bcep18194_B0725	Bcep18194_B0725	Secretion protein, HlyD family	[TP0840-TP0965 (0.8653204)]
COG0477	COG0845	Bcep18194_B2575	Bcep18194_B2575	Major facilitator superfamily (MFS_1)	Bcep18194_B1004	Bcep18194_B1004	Secretion protein, HlyD family	[TP0840-TP0965 (0.8653204)]
COG0477	COG0845	Bcep18194_B2927	Bcep18194_B2927	Drug resistance transporter EmrB/QacA subfamily	Bcep18194_B1836	Bcep18194_B1836	Multidrug resistance efflux pump-like	[TP0840-TP0965 (0.8653204)]
COG0477	COG0845	Bcep18194_C6531	Bcep18194_C6531	Major facilitator superfamily, (MFS_1) family	Bcep18194_B2432	Bcep18194_B2432	Secretion protein, HlyD family	[TP0840-TP0965 (0.8653204)]
COG0477	COG0845	Bcep18194_C7600	Bcep18194_C7600	Major facilitator superfamily, (MFS_1) family	Bcep18194_A5035	Bcep18194_A5035	Secretion protein HlyD family	[TP0840-TP0965 (0.8653204)]
COG0477	COG0845	Bcep18194_B3053	Bcep18194_B3053	Major facilitator superfamily (MFS_1)	Bcep18194_B1004	Bcep18194_B1004	Secretion protein, HlyD family	[TP0840-TP0965 (0.8653204)]
COG0477	COG0845	Bcep18194_A4431	Bcep18194_A4431	Major facilitator superfamily (MFS_1)	Bcep18194_B2432	Bcep18194_B2432	Secretion protein, HlyD family	[TP0840-TP0965 (0.8653204)]
COG0477	COG0845	Bcep18194_B0327	Bcep18194_B0327	D-galactonate transporter	Bcep18194_A3403	Bcep18194_A3403	Secretion protein HlyD family	[TP0840-TP0965 (0.8653204)]
COG0477	COG0845	Bcep18194_B0950	Bcep18194_B0950	Major facilitator superfamily (MFS_1)	Bcep18194_C6825	Bcep18194_C6825	Secretion protein HlyD family	[TP0840-TP0965 (0.8653204)]
COG0477	COG0845	Bcep18194_A4860	Bcep18194_A4860	Major facilitator superfamily (MFS_1)	Bcep18194_B0725	Bcep18194_B0725	Secretion protein, HlyD family	[TP0840-TP0965 (0.8653204)]
COG0477	COG0845	Bcep18194_B0963	Bcep18194_B0963	Major facilitator superfamily (MFS_1)	Bcep18194_B0295	Bcep18194_B0295	Secretion protein, HlyD family	[TP0840-TP0965 (0.8653204)]
COG0477	COG0845	Bcep18194_B0259	Bcep18194_B0259	Major facilitator superfamily (MFS_1)	Bcep18194_B0295	Bcep18194_B0295	Secretion protein, HlyD family	[TP0840-TP0965 (0.8653204)]
COG0477	COG0845	Bcep18194_B1334	Bcep18194_B1334	Drug resistance transporter Bcr/CflA subfamily	Bcep18194_C6607	Bcep18194_C6607	Secretion protein, HlyD family	[TP0840-TP0965 (0.8653204)]
COG0477	COG0845	Bcep18194_B2449	Bcep18194_B2449	Drug resistance transporter Bcr/CflA subfamily	Bcep18194_B1836	Bcep18194_B1836	Multidrug resistance efflux pump-like	[TP0840-TP0965 (0.8653204)]
COG0477	COG0845	Bcep18194_B2592	Bcep18194_B2592	Major facilitator superfamily (MFS_1)	Bcep18194_A4306	Bcep18194_A4306	Secretion protein HlyD family	[TP0840-TP0965 (0.8653204)]
COG0477	COG0845	Bcep18194_B2345	Bcep18194_B2345	Drug resistance transporter EmrB/QacA subfamily	Bcep18194_A4306	Bcep18194_A4306	Secretion protein HlyD family	[TP0840-TP0965 (0.8653204)]
COG0477	COG0845	Bcep18194_C7272	Bcep18194_C7272	Major facilitator superfamily (MFS_1)	Bcep18194_B1744	Bcep18194_B1744	Secretion protein, HlyD family	[TP0840-TP0965 (0.8653204)]
COG0477	COG0845	Bcep18194_B1616	Bcep18194_B1616	Major facilitator superfamily (MFS_1)	Bcep18194_B2432	Bcep18194_B2432	Secretion protein, HlyD family	[TP0840-TP0965 (0.8653204)]
COG0477	COG0845	Bcep18194_B2482	Bcep18194_B2482	Major facilitator superfamily (MFS_1)	Bcep18194_B1193	Bcep18194_B1193	Secretion protein, HlyD family	[TP0840-TP0965 (0.8653204)]
COG0477	COG0845	Bcep18194_A5349	Bcep18194_A5349	Major facilitator superfamily (MFS_1)	Bcep18194_C6607	Bcep18194_C6607	Secretion protein, HlyD family	[TP0840-TP0965 (0.8653204)]
COG0477	COG0845	Bcep18194_B2828	Bcep18194_B2828	Major facilitator superfamily (MFS_1)	Bcep18194_C6825	Bcep18194_C6825	Secretion protein HlyD family	[TP0840-TP0965 (0.8653204)]
COG0477	COG0845	Bcep18194_C7465	Bcep18194_C7465	Major facilitator superfamily (MFS_1)	Bcep18194_C6825	Bcep18194_C6825	Secretion protein HlyD family	[TP0840-TP0965 (0.8653204)]
COG0477	COG0845	Bcep18194_A6108	Bcep18194_A6108	Major facilitator superfamily (MFS_1)	Bcep18194_A5940	Bcep18194_A5940	Secretion protein HlyD family	[TP0840-TP0965 (0.8653204)]
COG0477	COG0845	Bcep18194_A5487	Bcep18194_A5487	Major facilitator superfamily (MFS_1)	Bcep18194_B1727	Bcep18194_B1727	Secretion protein, HlyD family	[TP0840-TP0965 (0.8653204)]
COG0477	COG0845	Bcep18194_B2449	Bcep18194_B2449	Drug resistance transporter Bcr/CflA subfamily	Bcep18194_A4767	Bcep18194_A4767	Secretion protein HlyD family	[TP0840-TP0965 (0.8653204)]
COG0477	COG0845	Bcep18194_B1908	Bcep18194_B1908	Drug resistance transporter EmrB/QacA subfamily	Bcep18194_B2432	Bcep18194_B2432	Secretion protein, HlyD family	[TP0840-TP0965 (0.8653204)]
COG0477	COG0845	Bcep18194_B2836	Bcep18194_B2836	Major facilitator superfamily (MFS_1)	Bcep18194_B1744	Bcep18194_B1744	Secretion protein, HlyD family	[TP0840-TP0965 (0.8653204)]
COG0477	COG0845	Bcep18194_B0337	Bcep18194_B0337	Major facilitator superfamily (MFS_1)	Bcep18194_A5035	Bcep18194_A5035	Secretion protein HlyD family	[TP0840-TP0965 (0.8653204)]
COG0477	COG0845	Bcep18194_C6915	Bcep18194_C6915	Major facilitator superfamily, (MFS_1) family	Bcep18194_A5035	Bcep18194_A5035	Secretion protein HlyD family	[TP0840-TP0965 (0.8653204)]
COG0477	COG0845	Bcep18194_B2493	Bcep18194_B2493	Major facilitator superfamily (MFS_1)	Bcep18194_B1836	Bcep18194_B1836	Multidrug resistance efflux pump-like	[TP0840-TP0965 (0.8653204)]
COG0477	COG0845	Bcep18194_C6889	Bcep18194_C6889	Major facilitator superfamily, (MFS_1) family	Bcep18194_B0725	Bcep18194_B0725	Secretion protein, HlyD family	[TP0840-TP0965 (0.8653204)]
COG0477	COG0845	Bcep18194_A3850	Bcep18194_A3850	Major facilitator superfamily (MFS_1)	Bcep18194_C6825	Bcep18194_C6825	Secretion protein HlyD family	[TP0840-TP0965 (0.8653204)]
COG0477	COG0845	Bcep18194_B1357	Bcep18194_B1357	Major facilitator superfamily (MFS_1)	Bcep18194_B1004	Bcep18194_B1004	Secretion protein, HlyD family	[TP0840-TP0965 (0.8653204)]
COG0477	COG0845	Bcep18194_A3923	Bcep18194_A3923	hypothetical protein	Bcep18194_B1004	Bcep18194_B1004	Secretion protein, HlyD family	[TP0840-TP0965 (0.8653204)]
COG0477	COG0845	Bcep18194_B1709	Bcep18194_B1709	Major facilitator superfamily (MFS_1)	Bcep18194_A4767	Bcep18194_A4767	Secretion protein HlyD family	[TP0840-TP0965 (0.8653204)]
COG0477	COG0845	Bcep18194_A3912	Bcep18194_A3912	Major facilitator superfamily (MFS_1)	Bcep18194_A5035	Bcep18194_A5035	Secretion protein HlyD family	[TP0840-TP0965 (0.8653204)]
COG0477	COG0845	Bcep18194_A4555	Bcep18194_A4555	hypothetical protein	Bcep18194_A4306	Bcep18194_A4306	Secretion protein HlyD family	[TP0840-TP0965 (0.8653204)]
COG0477	COG0845	Bcep18194_A4868	Bcep18194_A4868	Major facilitator superfamily (MFS_1)	Bcep18194_B1836	Bcep18194_B1836	Multidrug resistance efflux pump-like	[TP0840-TP0965 (0.8653204)]
COG0477	COG0845	Bcep18194_A4904	Bcep18194_A4904	Major facilitator superfamily (MFS_1)	Bcep18194_B2432	Bcep18194_B2432	Secretion protein, HlyD family	[TP0840-TP0965 (0.8653204)]
COG0477	COG0845	Bcep18194_A5498	Bcep18194_A5498	Major facilitator superfamily (MFS_1)	Bcep18194_B1836	Bcep18194_B1836	Multidrug resistance efflux pump-like	[TP0840-TP0965 (0.8653204)]
COG0477	COG0845	Bcep18194_B3029	Bcep18194_B3029	Major facilitator superfamily (MFS_1)	Bcep18194_A4306	Bcep18194_A4306	Secretion protein HlyD family	[TP0840-TP0965 (0.8653204)]
COG0477	COG0845	Bcep18194_B0925	Bcep18194_B0925	Major facilitator superfamily (MFS_1)	Bcep18194_B1744	Bcep18194_B1744	Secretion protein, HlyD family	[TP0840-TP0965 (0.8653204)]
COG0477	COG0845	Bcep18194_C7272	Bcep18194_C7272	Major facilitator superfamily (MFS_1)	Bcep18194_B1193	Bcep18194_B1193	Secretion protein, HlyD family	[TP0840-TP0965 (0.8653204)]
COG0477	COG0845	Bcep18194_A6452	Bcep18194_A6452	Major facilitator superfamily (MFS_1)	Bcep18194_C6825	Bcep18194_C6825	Secretion protein HlyD family	[TP0840-TP0965 (0.8653204)]
COG0477	COG0845	Bcep18194_A4352	Bcep18194_A4352	Major facilitator superfamily (MFS_1)	Bcep18194_B0295	Bcep18194_B0295	Secretion protein, HlyD family	[TP0840-TP0965 (0.8653204)]
COG0477	COG0845	Bcep18194_B2164	Bcep18194_B2164	Major facilitator superfamily (MFS_1)	Bcep18194_B1727	Bcep18194_B1727	Secretion protein, HlyD family	[TP0840-TP0965 (0.8653204)]
COG0477	COG0845	Bcep18194_B2673	Bcep18194_B2673	Major facilitator superfamily (MFS_1)	Bcep18194_B0295	Bcep18194_B0295	Secretion protein, HlyD family	[TP0840-TP0965 (0.8653204)]
COG0477	COG0845	Bcep18194_A3912	Bcep18194_A3912	Major facilitator superfamily (MFS_1)	Bcep18194_A4767	Bcep18194_A4767	Secretion protein HlyD family	[TP0840-TP0965 (0.8653204)]
COG0477	COG0845	Bcep18194_B2524	Bcep18194_B2524	Major facilitator superfamily (MFS_1)	Bcep18194_B0295	Bcep18194_B0295	Secretion protein, HlyD family	[TP0840-TP0965 (0.8653204)]
COG0477	COG0845	Bcep18194_B0918	Bcep18194_B0918	Major facilitator superfamily (MFS_1)	Bcep18194_C6607	Bcep18194_C6607	Secretion protein, HlyD family	[TP0840-TP0965 (0.8653204)]
COG0477	COG0845	Bcep18194_C7129	Bcep18194_C7129	Major facilitator superfamily (MFS_1)	Bcep18194_B1193	Bcep18194_B1193	Secretion protein, HlyD family	[TP0840-TP0965 (0.8653204)]
COG0477	COG0845	Bcep18194_A3805	Bcep18194_A3805	Major facilitator superfamily (MFS_1)	Bcep18194_A5035	Bcep18194_A5035	Secretion protein HlyD family	[TP0840-TP0965 (0.8653204)]
COG0477	COG0845	Bcep18194_B2927	Bcep18194_B2927	Drug resistance transporter EmrB/QacA subfamily	Bcep18194_B0725	Bcep18194_B0725	Secretion protein, HlyD family	[TP0840-TP0965 (0.8653204)]
COG0477	COG0845	Bcep18194_B2493	Bcep18194_B2493	Major facilitator superfamily (MFS_1)	Bcep18194_A4306	Bcep18194_A4306	Secretion protein HlyD family	[TP0840-TP0965 (0.8653204)]
COG0477	COG0845	Bcep18194_A4868	Bcep18194_A4868	Major facilitator superfamily (MFS_1)	Bcep18194_A3403	Bcep18194_A3403	Secretion protein HlyD family	[TP0840-TP0965 (0.8653204)]
COG0477	COG0845	Bcep18194_B0147	Bcep18194_B0147	Major facilitator superfamily (MFS_1)	Bcep18194_A5940	Bcep18194_A5940	Secretion protein HlyD family	[TP0840-TP0965 (0.8653204)]
COG0477	COG0845	Bcep18194_B1261	Bcep18194_B1261	Drug resistance transporter EmrB/QacA subfamily	Bcep18194_A3403	Bcep18194_A3403	Secretion protein HlyD family	[TP0840-TP0965 (0.8653204)]
COG0477	COG0845	Bcep18194_B2043	Bcep18194_B2043	Major facilitator superfamily (MFS_1)	Bcep18194_A3403	Bcep18194_A3403	Secretion protein HlyD family	[TP0840-TP0965 (0.8653204)]
COG0477	COG0845	Bcep18194_B2550	Bcep18194_B2550	Major facilitator superfamily (MFS_1)	Bcep18194_B1004	Bcep18194_B1004	Secretion protein, HlyD family	[TP0840-TP0965 (0.8653204)]
COG0477	COG0845	Bcep18194_C7495	Bcep18194_C7495	Major facilitator superfamily (MFS_1)	Bcep18194_C6825	Bcep18194_C6825	Secretion protein HlyD family	[TP0840-TP0965 (0.8653204)]
COG0477	COG0845	Bcep18194_A4843	Bcep18194_A4843	Major facilitator superfamily (MFS_1)	Bcep18194_B0725	Bcep18194_B0725	Secretion protein, HlyD family	[TP0840-TP0965 (0.8653204)]
COG0477	COG0845	Bcep18194_A4588	Bcep18194_A4588	Major facilitator superfamily (MFS_1)	Bcep18194_B0295	Bcep18194_B0295	Secretion protein, HlyD family	[TP0840-TP0965 (0.8653204)]
COG0477	COG0845	Bcep18194_B1409	Bcep18194_B1409	Major facilitator superfamily (MFS_1)	Bcep18194_A5940	Bcep18194_A5940	Secretion protein HlyD family	[TP0840-TP0965 (0.8653204)]
COG0477	COG0845	Bcep18194_B1700	Bcep18194_B1700	hypothetical protein	Bcep18194_A4767	Bcep18194_A4767	Secretion protein HlyD family	[TP0840-TP0965 (0.8653204)]
COG0477	COG0845	Bcep18194_A3588	Bcep18194_A3588	Major facilitator superfamily (MFS_1)	Bcep18194_B1744	Bcep18194_B1744	Secretion protein, HlyD family	[TP0840-TP0965 (0.8653204)]
COG0477	COG0845	Bcep18194_A3312	Bcep18194_A3312	Major facilitator superfamily (MFS_1)	Bcep18194_B0725	Bcep18194_B0725	Secretion protein, HlyD family	[TP0840-TP0965 (0.8653204)]
COG0477	COG0845	Bcep18194_C7495	Bcep18194_C7495	Major facilitator superfamily (MFS_1)	Bcep18194_B1744	Bcep18194_B1744	Secretion protein, HlyD family	[TP0840-TP0965 (0.8653204)]
COG0477	COG0845	Bcep18194_B0722	Bcep18194_B0722	Major facilitator superfamily (MFS_1)	Bcep18194_B1727	Bcep18194_B1727	Secretion protein, HlyD family	[TP0840-TP0965 (0.8653204)]
COG0477	COG0845	Bcep18194_A4588	Bcep18194_A4588	Major facilitator superfamily (MFS_1)	Bcep18194_B2432	Bcep18194_B2432	Secretion protein, HlyD family	[TP0840-TP0965 (0.8653204)]
COG0477	COG0845	Bcep18194_B2892	Bcep18194_B2892	Major facilitator superfamily (MFS_1)	Bcep18194_B2432	Bcep18194_B2432	Secretion protein, HlyD family	[TP0840-TP0965 (0.8653204)]
COG0477	COG0845	Bcep18194_B1700	Bcep18194_B1700	hypothetical protein	Bcep18194_B1836	Bcep18194_B1836	Multidrug resistance efflux pump-like	[TP0840-TP0965 (0.8653204)]
COG0477	COG0845	Bcep18194_B1765	Bcep18194_B1765	Drug resistance transporter Bcr/CflA subfamily	Bcep18194_B1836	Bcep18194_B1836	Multidrug resistance efflux pump-like	[TP0840-TP0965 (0.8653204)]
COG0477	COG0845	Bcep18194_A4094	Bcep18194_A4094	Major facilitator superfamily (MFS_1)	Bcep18194_B1836	Bcep18194_B1836	Multidrug resistance efflux pump-like	[TP0840-TP0965 (0.8653204)]
COG0477	COG0845	Bcep18194_A3912	Bcep18194_A3912	Major facilitator superfamily (MFS_1)	Bcep18194_B1193	Bcep18194_B1193	Secretion protein, HlyD family	[TP0840-TP0965 (0.8653204)]
COG0477	COG0845	Bcep18194_B1373	Bcep18194_B1373	Major facilitator superfamily (MFS_1)	Bcep18194_B1193	Bcep18194_B1193	Secretion protein, HlyD family	[TP0840-TP0965 (0.8653204)]
COG0477	COG0845	Bcep18194_C7406	Bcep18194_C7406	Major facilitator superfamily (MFS_1)	Bcep18194_B1727	Bcep18194_B1727	Secretion protein, HlyD family	[TP0840-TP0965 (0.8653204)]
COG0477	COG0845	Bcep18194_B3147	Bcep18194_B3147	Major facilitator superfamily (MFS_1)	Bcep18194_A4767	Bcep18194_A4767	Secretion protein HlyD family	[TP0840-TP0965 (0.8653204)]
COG0477	COG0845	Bcep18194_A4644	Bcep18194_A4644	Drug resistance transporter EmrB/QacA subfamily	Bcep18194_B1836	Bcep18194_B1836	Multidrug resistance efflux pump-like	[TP0840-TP0965 (0.8653204)]
COG0477	COG0845	Bcep18194_B2164	Bcep18194_B2164	Major facilitator superfamily (MFS_1)	Bcep18194_B1836	Bcep18194_B1836	Multidrug resistance efflux pump-like	[TP0840-TP0965 (0.8653204)]
COG0477	COG0845	Bcep18194_A3935	Bcep18194_A3935	Drug resistance transporter EmrB/QacA subfamily	Bcep18194_B1836	Bcep18194_B1836	Multidrug resistance efflux pump-like	[TP0840-TP0965 (0.8653204)]
COG0477	COG0845	Bcep18194_A4094	Bcep18194_A4094	Major facilitator superfamily (MFS_1)	Bcep18194_A4306	Bcep18194_A4306	Secretion protein HlyD family	[TP0840-TP0965 (0.8653204)]
COG0477	COG0845	Bcep18194_B0253	Bcep18194_B0253	Major facilitator superfamily (MFS_1)	Bcep18194_B1744	Bcep18194_B1744	Secretion protein, HlyD family	[TP0840-TP0965 (0.8653204)]
COG0477	COG0845	Bcep18194_B0680	Bcep18194_B0680	Major facilitator superfamily (MFS_1)	Bcep18194_A4767	Bcep18194_A4767	Secretion protein HlyD family	[TP0840-TP0965 (0.8653204)]
COG0477	COG0845	Bcep18194_B1157	Bcep18194_B1157	Drug resistance transporter EmrB/QacA subfamily	Bcep18194_B1727	Bcep18194_B1727	Secretion protein, HlyD family	[TP0840-TP0965 (0.8653204)]
COG0477	COG0845	Bcep18194_A4904	Bcep18194_A4904	Major facilitator superfamily (MFS_1)	Bcep18194_B0295	Bcep18194_B0295	Secretion protein, HlyD family	[TP0840-TP0965 (0.8653204)]
COG0477	COG0845	Bcep18194_C7483	Bcep18194_C7483	Major facilitator superfamily (MFS_1)	Bcep18194_B2432	Bcep18194_B2432	Secretion protein, HlyD family	[TP0840-TP0965 (0.8653204)]
COG0477	COG0845	Bcep18194_B3110	Bcep18194_B3110	Major facilitator superfamily (MFS_1)	Bcep18194_B2432	Bcep18194_B2432	Secretion protein, HlyD family	[TP0840-TP0965 (0.8653204)]
COG0477	COG0845	Bcep18194_B2927	Bcep18194_B2927	Drug resistance transporter EmrB/QacA subfamily	Bcep18194_C6607	Bcep18194_C6607	Secretion protein, HlyD family	[TP0840-TP0965 (0.8653204)]
COG0477	COG0845	Bcep18194_B0100	Bcep18194_B0100	Major facilitator superfamily (MFS_1)	Bcep18194_B0725	Bcep18194_B0725	Secretion protein, HlyD family	[TP0840-TP0965 (0.8653204)]
COG0477	COG0845	Bcep18194_B1306	Bcep18194_B1306	Major facilitator superfamily (MFS_1)	Bcep18194_B1193	Bcep18194_B1193	Secretion protein, HlyD family	[TP0840-TP0965 (0.8653204)]
COG0477	COG0845	Bcep18194_B0100	Bcep18194_B0100	Major facilitator superfamily (MFS_1)	Bcep18194_A4306	Bcep18194_A4306	Secretion protein HlyD family	[TP0840-TP0965 (0.8653204)]
COG0477	COG0845	Bcep18194_A4424	Bcep18194_A4424	Major facilitator superfamily (MFS_1)	Bcep18194_C6825	Bcep18194_C6825	Secretion protein HlyD family	[TP0840-TP0965 (0.8653204)]
COG0477	COG0845	Bcep18194_C7465	Bcep18194_C7465	Major facilitator superfamily (MFS_1)	Bcep18194_A5035	Bcep18194_A5035	Secretion protein HlyD family	[TP0840-TP0965 (0.8653204)]
COG0477	COG0845	Bcep18194_B2192	Bcep18194_B2192	Drug resistance transporter EmrB/QacA subfamily	Bcep18194_B2432	Bcep18194_B2432	Secretion protein, HlyD family	[TP0840-TP0965 (0.8653204)]
COG0477	COG0845	Bcep18194_B1710	Bcep18194_B1710	Major facilitator superfamily (MFS_1)	Bcep18194_A5940	Bcep18194_A5940	Secretion protein HlyD family	[TP0840-TP0965 (0.8653204)]
COG0477	COG0845	Bcep18194_B2647	Bcep18194_B2647	Major facilitator superfamily (MFS_1)	Bcep18194_B0725	Bcep18194_B0725	Secretion protein, HlyD family	[TP0840-TP0965 (0.8653204)]
COG0477	COG0845	Bcep18194_B1015	Bcep18194_B1015	Major facilitator superfamily (MFS_1)	Bcep18194_A4767	Bcep18194_A4767	Secretion protein HlyD family	[TP0840-TP0965 (0.8653204)]
COG0477	COG0845	Bcep18194_A5349	Bcep18194_A5349	Major facilitator superfamily (MFS_1)	Bcep18194_A4767	Bcep18194_A4767	Secretion protein HlyD family	[TP0840-TP0965 (0.8653204)]
COG0477	COG0845	Bcep18194_B0591	Bcep18194_B0591	hypothetical protein	Bcep18194_A5035	Bcep18194_A5035	Secretion protein HlyD family	[TP0840-TP0965 (0.8653204)]
COG0477	COG0845	Bcep18194_B0417	Bcep18194_B0417	Major facilitator superfamily (MFS_1)	Bcep18194_B1193	Bcep18194_B1193	Secretion protein, HlyD family	[TP0840-TP0965 (0.8653204)]
COG0477	COG0845	Bcep18194_A3382	Bcep18194_A3382	Major facilitator superfamily (MFS_1)	Bcep18194_B1004	Bcep18194_B1004	Secretion protein, HlyD family	[TP0840-TP0965 (0.8653204)]
COG0477	COG0845	Bcep18194_B2139	Bcep18194_B2139	Major facilitator superfamily (MFS_1)	Bcep18194_A5035	Bcep18194_A5035	Secretion protein HlyD family	[TP0840-TP0965 (0.8653204)]
COG0477	COG0845	Bcep18194_C6889	Bcep18194_C6889	Major facilitator superfamily, (MFS_1) family	Bcep18194_A5940	Bcep18194_A5940	Secretion protein HlyD family	[TP0840-TP0965 (0.8653204)]
COG0477	COG0845	Bcep18194_A3397	Bcep18194_A3397	D-galactonate transporter	Bcep18194_B1744	Bcep18194_B1744	Secretion protein, HlyD family	[TP0840-TP0965 (0.8653204)]
COG0477	COG0845	Bcep18194_B1871	Bcep18194_B1871	Major facilitator superfamily (MFS_1)	Bcep18194_B1744	Bcep18194_B1744	Secretion protein, HlyD family	[TP0840-TP0965 (0.8653204)]
COG0477	COG0845	Bcep18194_A6108	Bcep18194_A6108	Major facilitator superfamily (MFS_1)	Bcep18194_A3403	Bcep18194_A3403	Secretion protein HlyD family	[TP0840-TP0965 (0.8653204)]
COG0477	COG0845	Bcep18194_B0355	Bcep18194_B0355	Major facilitator superfamily (MFS_1)	Bcep18194_A4767	Bcep18194_A4767	Secretion protein HlyD family	[TP0840-TP0965 (0.8653204)]
COG0477	COG0845	Bcep18194_C6959	Bcep18194_C6959	Major facilitator superfamily (MFS_1)	Bcep18194_B1744	Bcep18194_B1744	Secretion protein, HlyD family	[TP0840-TP0965 (0.8653204)]
COG0477	COG0845	Bcep18194_B0685	Bcep18194_B0685	Major facilitator superfamily (MFS_1)	Bcep18194_A4306	Bcep18194_A4306	Secretion protein HlyD family	[TP0840-TP0965 (0.8653204)]
COG0477	COG0845	Bcep18194_C7098	Bcep18194_C7098	Major facilitator superfamily (MFS_1)	Bcep18194_B1004	Bcep18194_B1004	Secretion protein, HlyD family	[TP0840-TP0965 (0.8653204)]
COG0477	COG0845	Bcep18194_B0475	Bcep18194_B0475	Major facilitator superfamily (MFS_1)	Bcep18194_B1836	Bcep18194_B1836	Multidrug resistance efflux pump-like	[TP0840-TP0965 (0.8653204)]
COG0477	COG0845	Bcep18194_B2139	Bcep18194_B2139	Major facilitator superfamily (MFS_1)	Bcep18194_C6607	Bcep18194_C6607	Secretion protein, HlyD family	[TP0840-TP0965 (0.8653204)]
COG0477	COG0845	Bcep18194_A4140	Bcep18194_A4140	Major facilitator superfamily (MFS_1)	Bcep18194_B1193	Bcep18194_B1193	Secretion protein, HlyD family	[TP0840-TP0965 (0.8653204)]
COG0477	COG0845	Bcep18194_B2353	Bcep18194_B2353	Major facilitator superfamily (MFS_1)	Bcep18194_C6607	Bcep18194_C6607	Secretion protein, HlyD family	[TP0840-TP0965 (0.8653204)]
COG0477	COG0845	Bcep18194_B0591	Bcep18194_B0591	hypothetical protein	Bcep18194_B1193	Bcep18194_B1193	Secretion protein, HlyD family	[TP0840-TP0965 (0.8653204)]
COG0477	COG0845	Bcep18194_B1885	Bcep18194_B1885	Major facilitator superfamily (MFS_1)	Bcep18194_A5940	Bcep18194_A5940	Secretion protein HlyD family	[TP0840-TP0965 (0.8653204)]
COG0477	COG0845	Bcep18194_B1613	Bcep18194_B1613	Major facilitator superfamily (MFS_1)	Bcep18194_B1836	Bcep18194_B1836	Multidrug resistance efflux pump-like	[TP0840-TP0965 (0.8653204)]
COG0477	COG0845	Bcep18194_A3805	Bcep18194_A3805	Major facilitator superfamily (MFS_1)	Bcep18194_C6607	Bcep18194_C6607	Secretion protein, HlyD family	[TP0840-TP0965 (0.8653204)]
COG0477	COG0845	Bcep18194_B0848	Bcep18194_B0848	Major facilitator superfamily (MFS_1)	Bcep18194_B1004	Bcep18194_B1004	Secretion protein, HlyD family	[TP0840-TP0965 (0.8653204)]
COG0477	COG0845	Bcep18194_B2493	Bcep18194_B2493	Major facilitator superfamily (MFS_1)	Bcep18194_B1727	Bcep18194_B1727	Secretion protein, HlyD family	[TP0840-TP0965 (0.8653204)]
COG0477	COG0845	Bcep18194_B2043	Bcep18194_B2043	Major facilitator superfamily (MFS_1)	Bcep18194_A4767	Bcep18194_A4767	Secretion protein HlyD family	[TP0840-TP0965 (0.8653204)]
COG0477	COG0845	Bcep18194_B2032	Bcep18194_B2032	Major facilitator superfamily (MFS_1)	Bcep18194_A5035	Bcep18194_A5035	Secretion protein HlyD family	[TP0840-TP0965 (0.8653204)]
COG0477	COG0845	Bcep18194_B3053	Bcep18194_B3053	Major facilitator superfamily (MFS_1)	Bcep18194_A5035	Bcep18194_A5035	Secretion protein HlyD family	[TP0840-TP0965 (0.8653204)]
COG0477	COG0845	Bcep18194_B2004	Bcep18194_B2004	Major facilitator superfamily (MFS_1)	Bcep18194_B2432	Bcep18194_B2432	Secretion protein, HlyD family	[TP0840-TP0965 (0.8653204)]
COG0477	COG0845	Bcep18194_A4843	Bcep18194_A4843	Major facilitator superfamily (MFS_1)	Bcep18194_A4767	Bcep18194_A4767	Secretion protein HlyD family	[TP0840-TP0965 (0.8653204)]
COG0477	COG0845	Bcep18194_A5132	Bcep18194_A5132	Major facilitator superfamily (MFS_1)	Bcep18194_B1744	Bcep18194_B1744	Secretion protein, HlyD family	[TP0840-TP0965 (0.8653204)]
COG0477	COG0845	Bcep18194_A3729	Bcep18194_A3729	Major facilitator superfamily (MFS_1)	Bcep18194_B1744	Bcep18194_B1744	Secretion protein, HlyD family	[TP0840-TP0965 (0.8653204)]
COG0477	COG0845	Bcep18194_A4754	Bcep18194_A4754	Citrate-proton symporter, (MFS_1)	Bcep18194_B0725	Bcep18194_B0725	Secretion protein, HlyD family	[TP0840-TP0965 (0.8653204)]
COG0477	COG0845	Bcep18194_A5467	Bcep18194_A5467	Major facilitator superfamily (MFS_1)	Bcep18194_A4767	Bcep18194_A4767	Secretion protein HlyD family	[TP0840-TP0965 (0.8653204)]
COG0477	COG0845	Bcep18194_B1765	Bcep18194_B1765	Drug resistance transporter Bcr/CflA subfamily	Bcep18194_B1727	Bcep18194_B1727	Secretion protein, HlyD family	[TP0840-TP0965 (0.8653204)]
COG0477	COG0845	Bcep18194_B2043	Bcep18194_B2043	Major facilitator superfamily (MFS_1)	Bcep18194_B0725	Bcep18194_B0725	Secretion protein, HlyD family	[TP0840-TP0965 (0.8653204)]
COG0477	COG0845	Bcep18194_B0963	Bcep18194_B0963	Major facilitator superfamily (MFS_1)	Bcep18194_A5035	Bcep18194_A5035	Secretion protein HlyD family	[TP0840-TP0965 (0.8653204)]
COG0477	COG0845	Bcep18194_A4338	Bcep18194_A4338	Major facilitator superfamily (MFS_1)	Bcep18194_B1004	Bcep18194_B1004	Secretion protein, HlyD family	[TP0840-TP0965 (0.8653204)]
COG0477	COG0845	Bcep18194_B0259	Bcep18194_B0259	Major facilitator superfamily (MFS_1)	Bcep18194_B0725	Bcep18194_B0725	Secretion protein, HlyD family	[TP0840-TP0965 (0.8653204)]
COG0477	COG0845	Bcep18194_A3923	Bcep18194_A3923	hypothetical protein	Bcep18194_B1744	Bcep18194_B1744	Secretion protein, HlyD family	[TP0840-TP0965 (0.8653204)]
COG0477	COG0845	Bcep18194_B1613	Bcep18194_B1613	Major facilitator superfamily (MFS_1)	Bcep18194_B1744	Bcep18194_B1744	Secretion protein, HlyD family	[TP0840-TP0965 (0.8653204)]
COG0477	COG0845	Bcep18194_B0337	Bcep18194_B0337	Major facilitator superfamily (MFS_1)	Bcep18194_B1004	Bcep18194_B1004	Secretion protein, HlyD family	[TP0840-TP0965 (0.8653204)]
COG0477	COG0845	Bcep18194_B0053	Bcep18194_B0053	Major facilitator superfamily (MFS_1)	Bcep18194_C6825	Bcep18194_C6825	Secretion protein HlyD family	[TP0840-TP0965 (0.8653204)]
COG0477	COG0845	Bcep18194_B2592	Bcep18194_B2592	Major facilitator superfamily (MFS_1)	Bcep18194_B0725	Bcep18194_B0725	Secretion protein, HlyD family	[TP0840-TP0965 (0.8653204)]
COG0477	COG0845	Bcep18194_A3726	Bcep18194_A3726	Major facilitator superfamily (MFS_1)	Bcep18194_B1836	Bcep18194_B1836	Multidrug resistance efflux pump-like	[TP0840-TP0965 (0.8653204)]
COG0477	COG0845	Bcep18194_A3729	Bcep18194_A3729	Major facilitator superfamily (MFS_1)	Bcep18194_C6607	Bcep18194_C6607	Secretion protein, HlyD family	[TP0840-TP0965 (0.8653204)]
COG0477	COG0845	Bcep18194_B2482	Bcep18194_B2482	Major facilitator superfamily (MFS_1)	Bcep18194_B0295	Bcep18194_B0295	Secretion protein, HlyD family	[TP0840-TP0965 (0.8653204)]
COG0477	COG0845	Bcep18194_A4954	Bcep18194_A4954	Major facilitator superfamily (MFS_1)	Bcep18194_A4767	Bcep18194_A4767	Secretion protein HlyD family	[TP0840-TP0965 (0.8653204)]
COG0477	COG0845	Bcep18194_C7350	Bcep18194_C7350	Major facilitator superfamily (MFS_1)	Bcep18194_B1727	Bcep18194_B1727	Secretion protein, HlyD family	[TP0840-TP0965 (0.8653204)]
COG0477	COG0845	Bcep18194_A4686	Bcep18194_A4686	Drug resistance transporter EmrB/QacA subfamily	Bcep18194_A5035	Bcep18194_A5035	Secretion protein HlyD family	[TP0840-TP0965 (0.8653204)]
COG0477	COG0845	Bcep18194_B2718	Bcep18194_B2718	Major facilitator superfamily (MFS_1)	Bcep18194_A4306	Bcep18194_A4306	Secretion protein HlyD family	[TP0840-TP0965 (0.8653204)]
COG0477	COG0845	Bcep18194_A5911	Bcep18194_A5911	Major facilitator superfamily (MFS_1)	Bcep18194_A5940	Bcep18194_A5940	Secretion protein HlyD family	[TP0840-TP0965 (0.8653204)]
COG0477	COG0845	Bcep18194_A5982	Bcep18194_A5982	Major facilitator superfamily (MFS_1)	Bcep18194_B1193	Bcep18194_B1193	Secretion protein, HlyD family	[TP0840-TP0965 (0.8653204)]
COG0477	COG0845	Bcep18194_A3850	Bcep18194_A3850	Major facilitator superfamily (MFS_1)	Bcep18194_B1744	Bcep18194_B1744	Secretion protein, HlyD family	[TP0840-TP0965 (0.8653204)]
COG0477	COG0845	Bcep18194_A4067	Bcep18194_A4067	Drug resistance transporter Bcr/CflA subfamily	Bcep18194_A5035	Bcep18194_A5035	Secretion protein HlyD family	[TP0840-TP0965 (0.8653204)]
COG0477	COG0845	Bcep18194_C6917	Bcep18194_C6917	Drug resistance transporter, EmrB/QacA	Bcep18194_A5035	Bcep18194_A5035	Secretion protein HlyD family	[TP0840-TP0965 (0.8653204)]
COG0477	COG0845	Bcep18194_B0259	Bcep18194_B0259	Major facilitator superfamily (MFS_1)	Bcep18194_B2432	Bcep18194_B2432	Secretion protein, HlyD family	[TP0840-TP0965 (0.8653204)]
COG0477	COG0845	Bcep18194_B0963	Bcep18194_B0963	Major facilitator superfamily (MFS_1)	Bcep18194_B1727	Bcep18194_B1727	Secretion protein, HlyD family	[TP0840-TP0965 (0.8653204)]
COG0477	COG0845	Bcep18194_A4555	Bcep18194_A4555	hypothetical protein	Bcep18194_B0295	Bcep18194_B0295	Secretion protein, HlyD family	[TP0840-TP0965 (0.8653204)]
COG0477	COG0845	Bcep18194_B2776	Bcep18194_B2776	Major facilitator superfamily (MFS_1)	Bcep18194_C6825	Bcep18194_C6825	Secretion protein HlyD family	[TP0840-TP0965 (0.8653204)]
COG0477	COG0845	Bcep18194_B2166	Bcep18194_B2166	Major facilitator superfamily (MFS_1)	Bcep18194_B1727	Bcep18194_B1727	Secretion protein, HlyD family	[TP0840-TP0965 (0.8653204)]
COG0477	COG0845	Bcep18194_C6915	Bcep18194_C6915	Major facilitator superfamily, (MFS_1) family	Bcep18194_B0295	Bcep18194_B0295	Secretion protein, HlyD family	[TP0840-TP0965 (0.8653204)]
COG0477	COG0845	Bcep18194_B0253	Bcep18194_B0253	Major facilitator superfamily (MFS_1)	Bcep18194_B1727	Bcep18194_B1727	Secretion protein, HlyD family	[TP0840-TP0965 (0.8653204)]
COG0477	COG0845	Bcep18194_A3726	Bcep18194_A3726	Major facilitator superfamily (MFS_1)	Bcep18194_C6825	Bcep18194_C6825	Secretion protein HlyD family	[TP0840-TP0965 (0.8653204)]
COG0477	COG0845	Bcep18194_A4868	Bcep18194_A4868	Major facilitator superfamily (MFS_1)	Bcep18194_A4767	Bcep18194_A4767	Secretion protein HlyD family	[TP0840-TP0965 (0.8653204)]
COG0477	COG0845	Bcep18194_B0950	Bcep18194_B0950	Major facilitator superfamily (MFS_1)	Bcep18194_B2432	Bcep18194_B2432	Secretion protein, HlyD family	[TP0840-TP0965 (0.8653204)]
COG0477	COG0845	Bcep18194_B0337	Bcep18194_B0337	Major facilitator superfamily (MFS_1)	Bcep18194_B1744	Bcep18194_B1744	Secretion protein, HlyD family	[TP0840-TP0965 (0.8653204)]
COG0477	COG0845	Bcep18194_A4094	Bcep18194_A4094	Major facilitator superfamily (MFS_1)	Bcep18194_A5035	Bcep18194_A5035	Secretion protein HlyD family	[TP0840-TP0965 (0.8653204)]
COG0477	COG0845	Bcep18194_B2032	Bcep18194_B2032	Major facilitator superfamily (MFS_1)	Bcep18194_B1193	Bcep18194_B1193	Secretion protein, HlyD family	[TP0840-TP0965 (0.8653204)]
COG0477	COG0845	Bcep18194_C7578	Bcep18194_C7578	Major facilitator superfamily, (MFS_1) family	Bcep18194_C6607	Bcep18194_C6607	Secretion protein, HlyD family	[TP0840-TP0965 (0.8653204)]
COG0477	COG0845	Bcep18194_B1166	Bcep18194_B1166	Major facilitator superfamily (MFS_1)	Bcep18194_A4306	Bcep18194_A4306	Secretion protein HlyD family	[TP0840-TP0965 (0.8653204)]
COG0477	COG0845	Bcep18194_A4727	Bcep18194_A4727	Major facilitator superfamily (MFS_1)	Bcep18194_A5940	Bcep18194_A5940	Secretion protein HlyD family	[TP0840-TP0965 (0.8653204)]
COG0477	COG0845	Bcep18194_A4968	Bcep18194_A4968	Major facilitator superfamily (MFS_1)	Bcep18194_A4767	Bcep18194_A4767	Secretion protein HlyD family	[TP0840-TP0965 (0.8653204)]
COG0477	COG0845	Bcep18194_C7350	Bcep18194_C7350	Major facilitator superfamily (MFS_1)	Bcep18194_B1004	Bcep18194_B1004	Secretion protein, HlyD family	[TP0840-TP0965 (0.8653204)]
COG0477	COG0845	Bcep18194_C6889	Bcep18194_C6889	Major facilitator superfamily, (MFS_1) family	Bcep18194_B1727	Bcep18194_B1727	Secretion protein, HlyD family	[TP0840-TP0965 (0.8653204)]
COG0477	COG0845	Bcep18194_C7571	Bcep18194_C7571	Major facilitator superfamily, (MFS_1) family	Bcep18194_A5035	Bcep18194_A5035	Secretion protein HlyD family	[TP0840-TP0965 (0.8653204)]
COG0477	COG0845	Bcep18194_C6531	Bcep18194_C6531	Major facilitator superfamily, (MFS_1) family	Bcep18194_B1004	Bcep18194_B1004	Secretion protein, HlyD family	[TP0840-TP0965 (0.8653204)]
COG0477	COG0845	Bcep18194_B1116	Bcep18194_B1116	Major facilitator superfamily (MFS_1)	Bcep18194_A5940	Bcep18194_A5940	Secretion protein HlyD family	[TP0840-TP0965 (0.8653204)]
COG0477	COG0845	Bcep18194_A4904	Bcep18194_A4904	Major facilitator superfamily (MFS_1)	Bcep18194_B0725	Bcep18194_B0725	Secretion protein, HlyD family	[TP0840-TP0965 (0.8653204)]
COG0477	COG0845	Bcep18194_C7272	Bcep18194_C7272	Major facilitator superfamily (MFS_1)	Bcep18194_A4767	Bcep18194_A4767	Secretion protein HlyD family	[TP0840-TP0965 (0.8653204)]
COG0477	COG0845	Bcep18194_A6452	Bcep18194_A6452	Major facilitator superfamily (MFS_1)	Bcep18194_B1727	Bcep18194_B1727	Secretion protein, HlyD family	[TP0840-TP0965 (0.8653204)]
COG0477	COG0845	Bcep18194_B1357	Bcep18194_B1357	Major facilitator superfamily (MFS_1)	Bcep18194_B2432	Bcep18194_B2432	Secretion protein, HlyD family	[TP0840-TP0965 (0.8653204)]
COG0477	COG0845	Bcep18194_B2043	Bcep18194_B2043	Major facilitator superfamily (MFS_1)	Bcep18194_B1744	Bcep18194_B1744	Secretion protein, HlyD family	[TP0840-TP0965 (0.8653204)]
COG0477	COG0845	Bcep18194_A4588	Bcep18194_A4588	Major facilitator superfamily (MFS_1)	Bcep18194_B1193	Bcep18194_B1193	Secretion protein, HlyD family	[TP0840-TP0965 (0.8653204)]
COG0477	COG0845	Bcep18194_B3053	Bcep18194_B3053	Major facilitator superfamily (MFS_1)	Bcep18194_B1744	Bcep18194_B1744	Secretion protein, HlyD family	[TP0840-TP0965 (0.8653204)]
COG0477	COG0845	Bcep18194_C7495	Bcep18194_C7495	Major facilitator superfamily (MFS_1)	Bcep18194_B0295	Bcep18194_B0295	Secretion protein, HlyD family	[TP0840-TP0965 (0.8653204)]
COG0477	COG0845	Bcep18194_B0025	Bcep18194_B0025	Drug resistance transporter, EmrB/QacA	Bcep18194_A5940	Bcep18194_A5940	Secretion protein HlyD family	[TP0840-TP0965 (0.8653204)]
COG0477	COG0845	Bcep18194_B2043	Bcep18194_B2043	Major facilitator superfamily (MFS_1)	Bcep18194_B1193	Bcep18194_B1193	Secretion protein, HlyD family	[TP0840-TP0965 (0.8653204)]
COG0477	COG0845	Bcep18194_A3408	Bcep18194_A3408	Major facilitator superfamily (MFS_1)	Bcep18194_B2432	Bcep18194_B2432	Secretion protein, HlyD family	[TP0840-TP0965 (0.8653204)]
COG0477	COG0845	Bcep18194_A5132	Bcep18194_A5132	Major facilitator superfamily (MFS_1)	Bcep18194_C6825	Bcep18194_C6825	Secretion protein HlyD family	[TP0840-TP0965 (0.8653204)]
COG0477	COG0845	Bcep18194_A5747	Bcep18194_A5747	Major facilitator superfamily (MFS_1)	Bcep18194_B0725	Bcep18194_B0725	Secretion protein, HlyD family	[TP0840-TP0965 (0.8653204)]
COG0477	COG0845	Bcep18194_A4727	Bcep18194_A4727	Major facilitator superfamily (MFS_1)	Bcep18194_B1744	Bcep18194_B1744	Secretion protein, HlyD family	[TP0840-TP0965 (0.8653204)]
COG0477	COG0845	Bcep18194_B0100	Bcep18194_B0100	Major facilitator superfamily (MFS_1)	Bcep18194_B1727	Bcep18194_B1727	Secretion protein, HlyD family	[TP0840-TP0965 (0.8653204)]
COG0477	COG0845	Bcep18194_A3850	Bcep18194_A3850	Major facilitator superfamily (MFS_1)	Bcep18194_A5940	Bcep18194_A5940	Secretion protein HlyD family	[TP0840-TP0965 (0.8653204)]
COG0477	COG0845	Bcep18194_B1157	Bcep18194_B1157	Drug resistance transporter EmrB/QacA subfamily	Bcep18194_B2432	Bcep18194_B2432	Secretion protein, HlyD family	[TP0840-TP0965 (0.8653204)]
COG0477	COG0845	Bcep18194_B2449	Bcep18194_B2449	Drug resistance transporter Bcr/CflA subfamily	Bcep18194_B1193	Bcep18194_B1193	Secretion protein, HlyD family	[TP0840-TP0965 (0.8653204)]
COG0477	COG0845	Bcep18194_B1717	Bcep18194_B1717	Major facilitator superfamily (MFS_1)	Bcep18194_B0295	Bcep18194_B0295	Secretion protein, HlyD family	[TP0840-TP0965 (0.8653204)]
COG0477	COG0845	Bcep18194_C7600	Bcep18194_C7600	Major facilitator superfamily, (MFS_1) family	Bcep18194_B0725	Bcep18194_B0725	Secretion protein, HlyD family	[TP0840-TP0965 (0.8653204)]
COG0477	COG0845	Bcep18194_B2647	Bcep18194_B2647	Major facilitator superfamily (MFS_1)	Bcep18194_B0295	Bcep18194_B0295	Secretion protein, HlyD family	[TP0840-TP0965 (0.8653204)]
COG0477	COG0845	Bcep18194_A5867	Bcep18194_A5867	Drug resistance transporter EmrB/QacA subfamily	Bcep18194_A5035	Bcep18194_A5035	Secretion protein HlyD family	[TP0840-TP0965 (0.8653204)]
COG0477	COG0845	Bcep18194_A4686	Bcep18194_A4686	Drug resistance transporter EmrB/QacA subfamily	Bcep18194_A4306	Bcep18194_A4306	Secretion protein HlyD family	[TP0840-TP0965 (0.8653204)]
COG0477	COG0845	Bcep18194_C7161	Bcep18194_C7161	Major facilitator superfamily (MFS_1)	Bcep18194_C6825	Bcep18194_C6825	Secretion protein HlyD family	[TP0840-TP0965 (0.8653204)]
COG0477	COG0845	Bcep18194_B0355	Bcep18194_B0355	Major facilitator superfamily (MFS_1)	Bcep18194_C6607	Bcep18194_C6607	Secretion protein, HlyD family	[TP0840-TP0965 (0.8653204)]
COG0477	COG0845	Bcep18194_B2892	Bcep18194_B2892	Major facilitator superfamily (MFS_1)	Bcep18194_B1727	Bcep18194_B1727	Secretion protein, HlyD family	[TP0840-TP0965 (0.8653204)]
COG0477	COG0845	Bcep18194_B2192	Bcep18194_B2192	Drug resistance transporter EmrB/QacA subfamily	Bcep18194_B1744	Bcep18194_B1744	Secretion protein, HlyD family	[TP0840-TP0965 (0.8653204)]
COG0477	COG0845	Bcep18194_A5487	Bcep18194_A5487	Major facilitator superfamily (MFS_1)	Bcep18194_A5035	Bcep18194_A5035	Secretion protein HlyD family	[TP0840-TP0965 (0.8653204)]
COG0477	COG0845	Bcep18194_B1157	Bcep18194_B1157	Drug resistance transporter EmrB/QacA subfamily	Bcep18194_A3403	Bcep18194_A3403	Secretion protein HlyD family	[TP0840-TP0965 (0.8653204)]
COG0477	COG0845	Bcep18194_B2836	Bcep18194_B2836	Major facilitator superfamily (MFS_1)	Bcep18194_C6825	Bcep18194_C6825	Secretion protein HlyD family	[TP0840-TP0965 (0.8653204)]
COG0477	COG0845	Bcep18194_B2353	Bcep18194_B2353	Major facilitator superfamily (MFS_1)	Bcep18194_B1193	Bcep18194_B1193	Secretion protein, HlyD family	[TP0840-TP0965 (0.8653204)]
COG0477	COG0845	Bcep18194_B1261	Bcep18194_B1261	Drug resistance transporter EmrB/QacA subfamily	Bcep18194_C6607	Bcep18194_C6607	Secretion protein, HlyD family	[TP0840-TP0965 (0.8653204)]
COG0477	COG0845	Bcep18194_B2927	Bcep18194_B2927	Drug resistance transporter EmrB/QacA subfamily	Bcep18194_B0295	Bcep18194_B0295	Secretion protein, HlyD family	[TP0840-TP0965 (0.8653204)]
COG0477	COG0845	Bcep18194_C7578	Bcep18194_C7578	Major facilitator superfamily, (MFS_1) family	Bcep18194_B1193	Bcep18194_B1193	Secretion protein, HlyD family	[TP0840-TP0965 (0.8653204)]
COG0477	COG0845	Bcep18194_A6108	Bcep18194_A6108	Major facilitator superfamily (MFS_1)	Bcep18194_C6825	Bcep18194_C6825	Secretion protein HlyD family	[TP0840-TP0965 (0.8653204)]
COG0477	COG0845	Bcep18194_B2164	Bcep18194_B2164	Major facilitator superfamily (MFS_1)	Bcep18194_C6607	Bcep18194_C6607	Secretion protein, HlyD family	[TP0840-TP0965 (0.8653204)]
COG0477	COG0845	Bcep18194_C7350	Bcep18194_C7350	Major facilitator superfamily (MFS_1)	Bcep18194_A5940	Bcep18194_A5940	Secretion protein HlyD family	[TP0840-TP0965 (0.8653204)]
COG0477	COG0845	Bcep18194_C6915	Bcep18194_C6915	Major facilitator superfamily, (MFS_1) family	Bcep18194_B1744	Bcep18194_B1744	Secretion protein, HlyD family	[TP0840-TP0965 (0.8653204)]
COG0477	COG0845	Bcep18194_A3408	Bcep18194_A3408	Major facilitator superfamily (MFS_1)	Bcep18194_A4767	Bcep18194_A4767	Secretion protein HlyD family	[TP0840-TP0965 (0.8653204)]
COG0477	COG0845	Bcep18194_A6108	Bcep18194_A6108	Major facilitator superfamily (MFS_1)	Bcep18194_C6607	Bcep18194_C6607	Secretion protein, HlyD family	[TP0840-TP0965 (0.8653204)]
COG0477	COG0845	Bcep18194_B3124	Bcep18194_B3124	Major facilitator superfamily (MFS_1)	Bcep18194_A4767	Bcep18194_A4767	Secretion protein HlyD family	[TP0840-TP0965 (0.8653204)]
COG0477	COG0845	Bcep18194_B0253	Bcep18194_B0253	Major facilitator superfamily (MFS_1)	Bcep18194_C6607	Bcep18194_C6607	Secretion protein, HlyD family	[TP0840-TP0965 (0.8653204)]
COG0477	COG0845	Bcep18194_B3110	Bcep18194_B3110	Major facilitator superfamily (MFS_1)	Bcep18194_B0725	Bcep18194_B0725	Secretion protein, HlyD family	[TP0840-TP0965 (0.8653204)]
COG0477	COG0845	Bcep18194_B0355	Bcep18194_B0355	Major facilitator superfamily (MFS_1)	Bcep18194_C6825	Bcep18194_C6825	Secretion protein HlyD family	[TP0840-TP0965 (0.8653204)]
COG0477	COG0845	Bcep18194_B2524	Bcep18194_B2524	Major facilitator superfamily (MFS_1)	Bcep18194_B1727	Bcep18194_B1727	Secretion protein, HlyD family	[TP0840-TP0965 (0.8653204)]
COG0477	COG0845	Bcep18194_A5285	Bcep18194_A5285	Major facilitator superfamily (MFS_1)	Bcep18194_A5940	Bcep18194_A5940	Secretion protein HlyD family	[TP0840-TP0965 (0.8653204)]
COG0477	COG0845	Bcep18194_B1116	Bcep18194_B1116	Major facilitator superfamily (MFS_1)	Bcep18194_B1193	Bcep18194_B1193	Secretion protein, HlyD family	[TP0840-TP0965 (0.8653204)]
COG0477	COG0845	Bcep18194_A3397	Bcep18194_A3397	D-galactonate transporter	Bcep18194_C6825	Bcep18194_C6825	Secretion protein HlyD family	[TP0840-TP0965 (0.8653204)]
COG0477	COG0845	Bcep18194_B3153	Bcep18194_B3153	Major facilitator superfamily (MFS_1)	Bcep18194_B1193	Bcep18194_B1193	Secretion protein, HlyD family	[TP0840-TP0965 (0.8653204)]
COG0477	COG0845	Bcep18194_A4390	Bcep18194_A4390	Major facilitator superfamily (MFS_1)	Bcep18194_B1744	Bcep18194_B1744	Secretion protein, HlyD family	[TP0840-TP0965 (0.8653204)]
COG0477	COG0845	Bcep18194_B0327	Bcep18194_B0327	D-galactonate transporter	Bcep18194_B1004	Bcep18194_B1004	Secretion protein, HlyD family	[TP0840-TP0965 (0.8653204)]
COG0477	COG0845	Bcep18194_B1871	Bcep18194_B1871	Major facilitator superfamily (MFS_1)	Bcep18194_A4767	Bcep18194_A4767	Secretion protein HlyD family	[TP0840-TP0965 (0.8653204)]
COG0477	COG0845	Bcep18194_A4588	Bcep18194_A4588	Major facilitator superfamily (MFS_1)	Bcep18194_B1836	Bcep18194_B1836	Multidrug resistance efflux pump-like	[TP0840-TP0965 (0.8653204)]
COG0477	COG0845	Bcep18194_B0848	Bcep18194_B0848	Major facilitator superfamily (MFS_1)	Bcep18194_B0295	Bcep18194_B0295	Secretion protein, HlyD family	[TP0840-TP0965 (0.8653204)]
COG0477	COG0845	Bcep18194_B3017	Bcep18194_B3017	Major facilitator superfamily (MFS_1)	Bcep18194_A5035	Bcep18194_A5035	Secretion protein HlyD family	[TP0840-TP0965 (0.8653204)]
COG0477	COG0845	Bcep18194_B2718	Bcep18194_B2718	Major facilitator superfamily (MFS_1)	Bcep18194_B1004	Bcep18194_B1004	Secretion protein, HlyD family	[TP0840-TP0965 (0.8653204)]
COG0477	COG0845	Bcep18194_B1709	Bcep18194_B1709	Major facilitator superfamily (MFS_1)	Bcep18194_C6607	Bcep18194_C6607	Secretion protein, HlyD family	[TP0840-TP0965 (0.8653204)]
COG0477	COG0845	Bcep18194_A4094	Bcep18194_A4094	Major facilitator superfamily (MFS_1)	Bcep18194_C6825	Bcep18194_C6825	Secretion protein HlyD family	[TP0840-TP0965 (0.8653204)]
COG0477	COG0845	Bcep18194_C7165	Bcep18194_C7165	Major facilitator superfamily (MFS_1)	Bcep18194_C6607	Bcep18194_C6607	Secretion protein, HlyD family	[TP0840-TP0965 (0.8653204)]
COG0477	COG0845	Bcep18194_B2004	Bcep18194_B2004	Major facilitator superfamily (MFS_1)	Bcep18194_B0725	Bcep18194_B0725	Secretion protein, HlyD family	[TP0840-TP0965 (0.8653204)]
COG0477	COG0845	Bcep18194_B0382	Bcep18194_B0382	Major facilitator superfamily (MFS_1)	Bcep18194_B0725	Bcep18194_B0725	Secretion protein, HlyD family	[TP0840-TP0965 (0.8653204)]
COG0477	COG0845	Bcep18194_A4604	Bcep18194_A4604	Major facilitator superfamily (MFS_1)	Bcep18194_B0725	Bcep18194_B0725	Secretion protein, HlyD family	[TP0840-TP0965 (0.8653204)]
COG0477	COG0845	Bcep18194_A5285	Bcep18194_A5285	Major facilitator superfamily (MFS_1)	Bcep18194_C6825	Bcep18194_C6825	Secretion protein HlyD family	[TP0840-TP0965 (0.8653204)]
COG0477	COG0845	Bcep18194_C7502	Bcep18194_C7502	Major facilitator superfamily (MFS_1)	Bcep18194_B1744	Bcep18194_B1744	Secretion protein, HlyD family	[TP0840-TP0965 (0.8653204)]
COG0477	COG0845	Bcep18194_C7588	Bcep18194_C7588	Major facilitator superfamily, (MFS_1) family	Bcep18194_A5035	Bcep18194_A5035	Secretion protein HlyD family	[TP0840-TP0965 (0.8653204)]
COG0477	COG0845	Bcep18194_B3023	Bcep18194_B3023	Major facilitator superfamily (MFS_1)	Bcep18194_B0725	Bcep18194_B0725	Secretion protein, HlyD family	[TP0840-TP0965 (0.8653204)]
COG0477	COG0845	Bcep18194_B1908	Bcep18194_B1908	Drug resistance transporter EmrB/QacA subfamily	Bcep18194_B1836	Bcep18194_B1836	Multidrug resistance efflux pump-like	[TP0840-TP0965 (0.8653204)]
COG0477	COG0845	Bcep18194_A4140	Bcep18194_A4140	Major facilitator superfamily (MFS_1)	Bcep18194_B0725	Bcep18194_B0725	Secretion protein, HlyD family	[TP0840-TP0965 (0.8653204)]
COG0477	COG0845	Bcep18194_B0559	Bcep18194_B0559	Drug resistance transporter EmrB/QacA subfamily	Bcep18194_A4306	Bcep18194_A4306	Secretion protein HlyD family	[TP0840-TP0965 (0.8653204)]
COG0477	COG0845	Bcep18194_B2083	Bcep18194_B2083	Major facilitator superfamily (MFS_1)	Bcep18194_B0725	Bcep18194_B0725	Secretion protein, HlyD family	[TP0840-TP0965 (0.8653204)]
COG0477	COG0845	Bcep18194_B2487	Bcep18194_B2487	Major facilitator superfamily (MFS_1)	Bcep18194_B1727	Bcep18194_B1727	Secretion protein, HlyD family	[TP0840-TP0965 (0.8653204)]
COG0477	COG0845	Bcep18194_C6915	Bcep18194_C6915	Major facilitator superfamily, (MFS_1) family	Bcep18194_B1727	Bcep18194_B1727	Secretion protein, HlyD family	[TP0840-TP0965 (0.8653204)]
COG0477	COG0845	Bcep18194_B1616	Bcep18194_B1616	Major facilitator superfamily (MFS_1)	Bcep18194_B1836	Bcep18194_B1836	Multidrug resistance efflux pump-like	[TP0840-TP0965 (0.8653204)]
COG0477	COG0845	Bcep18194_B2507	Bcep18194_B2507	hypothetical protein	Bcep18194_B1836	Bcep18194_B1836	Multidrug resistance efflux pump-like	[TP0840-TP0965 (0.8653204)]
COG0477	COG0845	Bcep18194_B2139	Bcep18194_B2139	Major facilitator superfamily (MFS_1)	Bcep18194_B1004	Bcep18194_B1004	Secretion protein, HlyD family	[TP0840-TP0965 (0.8653204)]
COG0477	COG0845	Bcep18194_B1709	Bcep18194_B1709	Major facilitator superfamily (MFS_1)	Bcep18194_B1836	Bcep18194_B1836	Multidrug resistance efflux pump-like	[TP0840-TP0965 (0.8653204)]
COG0477	COG0845	Bcep18194_B0365	Bcep18194_B0365	Major facilitator superfamily (MFS_1)	Bcep18194_A4306	Bcep18194_A4306	Secretion protein HlyD family	[TP0840-TP0965 (0.8653204)]
COG0477	COG0845	Bcep18194_B1709	Bcep18194_B1709	Major facilitator superfamily (MFS_1)	Bcep18194_A5035	Bcep18194_A5035	Secretion protein HlyD family	[TP0840-TP0965 (0.8653204)]
COG0477	COG0845	Bcep18194_A4860	Bcep18194_A4860	Major facilitator superfamily (MFS_1)	Bcep18194_B2432	Bcep18194_B2432	Secretion protein, HlyD family	[TP0840-TP0965 (0.8653204)]
COG0477	COG0845	Bcep18194_B0365	Bcep18194_B0365	Major facilitator superfamily (MFS_1)	Bcep18194_A5940	Bcep18194_A5940	Secretion protein HlyD family	[TP0840-TP0965 (0.8653204)]
COG0477	COG0845	Bcep18194_B2192	Bcep18194_B2192	Drug resistance transporter EmrB/QacA subfamily	Bcep18194_C6607	Bcep18194_C6607	Secretion protein, HlyD family	[TP0840-TP0965 (0.8653204)]
COG0477	COG0845	Bcep18194_B2083	Bcep18194_B2083	Major facilitator superfamily (MFS_1)	Bcep18194_A4767	Bcep18194_A4767	Secretion protein HlyD family	[TP0840-TP0965 (0.8653204)]
COG0477	COG0845	Bcep18194_B2828	Bcep18194_B2828	Major facilitator superfamily (MFS_1)	Bcep18194_B1744	Bcep18194_B1744	Secretion protein, HlyD family	[TP0840-TP0965 (0.8653204)]
COG0477	COG0845	Bcep18194_B2139	Bcep18194_B2139	Major facilitator superfamily (MFS_1)	Bcep18194_A3403	Bcep18194_A3403	Secretion protein HlyD family	[TP0840-TP0965 (0.8653204)]
COG0477	COG0845	Bcep18194_A3805	Bcep18194_A3805	Major facilitator superfamily (MFS_1)	Bcep18194_A4306	Bcep18194_A4306	Secretion protein HlyD family	[TP0840-TP0965 (0.8653204)]
COG0477	COG0845	Bcep18194_C7319	Bcep18194_C7319	Major facilitator superfamily (MFS_1)	Bcep18194_B1744	Bcep18194_B1744	Secretion protein, HlyD family	[TP0840-TP0965 (0.8653204)]
COG0477	COG0845	Bcep18194_B3058	Bcep18194_B3058	Major facilitator superfamily (MFS_1)	Bcep18194_A3403	Bcep18194_A3403	Secretion protein HlyD family	[TP0840-TP0965 (0.8653204)]
COG0477	COG0845	Bcep18194_B0539	Bcep18194_B0539	major facilitator superfamily (MFS_1)	Bcep18194_B1727	Bcep18194_B1727	Secretion protein, HlyD family	[TP0840-TP0965 (0.8653204)]
COG0477	COG0845	Bcep18194_B3147	Bcep18194_B3147	Major facilitator superfamily (MFS_1)	Bcep18194_B1836	Bcep18194_B1836	Multidrug resistance efflux pump-like	[TP0840-TP0965 (0.8653204)]
COG0477	COG0845	Bcep18194_B1710	Bcep18194_B1710	Major facilitator superfamily (MFS_1)	Bcep18194_B1193	Bcep18194_B1193	Secretion protein, HlyD family	[TP0840-TP0965 (0.8653204)]
COG0477	COG0845	Bcep18194_B0025	Bcep18194_B0025	Drug resistance transporter, EmrB/QacA	Bcep18194_C6607	Bcep18194_C6607	Secretion protein, HlyD family	[TP0840-TP0965 (0.8653204)]
COG0477	COG0845	Bcep18194_A3915	Bcep18194_A3915	Major facilitator superfamily (MFS_1)	Bcep18194_B1744	Bcep18194_B1744	Secretion protein, HlyD family	[TP0840-TP0965 (0.8653204)]
COG0477	COG0845	Bcep18194_A3915	Bcep18194_A3915	Major facilitator superfamily (MFS_1)	Bcep18194_A4767	Bcep18194_A4767	Secretion protein HlyD family	[TP0840-TP0965 (0.8653204)]
COG0477	COG0845	Bcep18194_B3017	Bcep18194_B3017	Major facilitator superfamily (MFS_1)	Bcep18194_B0295	Bcep18194_B0295	Secretion protein, HlyD family	[TP0840-TP0965 (0.8653204)]
COG0477	COG0845	Bcep18194_A4904	Bcep18194_A4904	Major facilitator superfamily (MFS_1)	Bcep18194_A5940	Bcep18194_A5940	Secretion protein HlyD family	[TP0840-TP0965 (0.8653204)]
COG0477	COG0845	Bcep18194_B0680	Bcep18194_B0680	Major facilitator superfamily (MFS_1)	Bcep18194_A5940	Bcep18194_A5940	Secretion protein HlyD family	[TP0840-TP0965 (0.8653204)]
COG0477	COG0845	Bcep18194_B3147	Bcep18194_B3147	Major facilitator superfamily (MFS_1)	Bcep18194_A4306	Bcep18194_A4306	Secretion protein HlyD family	[TP0840-TP0965 (0.8653204)]
COG0477	COG0845	Bcep18194_B2139	Bcep18194_B2139	Major facilitator superfamily (MFS_1)	Bcep18194_B0295	Bcep18194_B0295	Secretion protein, HlyD family	[TP0840-TP0965 (0.8653204)]
COG0477	COG0845	Bcep18194_C7483	Bcep18194_C7483	Major facilitator superfamily (MFS_1)	Bcep18194_B1836	Bcep18194_B1836	Multidrug resistance efflux pump-like	[TP0840-TP0965 (0.8653204)]
COG0477	COG0845	Bcep18194_A5911	Bcep18194_A5911	Major facilitator superfamily (MFS_1)	Bcep18194_B1744	Bcep18194_B1744	Secretion protein, HlyD family	[TP0840-TP0965 (0.8653204)]
COG0477	COG0845	Bcep18194_A4890	Bcep18194_A4890	Drug resistance transporter EmrB/QacA subfamily	Bcep18194_A5035	Bcep18194_A5035	Secretion protein HlyD family	[TP0840-TP0965 (0.8653204)]
COG0477	COG0845	Bcep18194_A3408	Bcep18194_A3408	Major facilitator superfamily (MFS_1)	Bcep18194_B1193	Bcep18194_B1193	Secretion protein, HlyD family	[TP0840-TP0965 (0.8653204)]
COG0477	COG0845	Bcep18194_B0475	Bcep18194_B0475	Major facilitator superfamily (MFS_1)	Bcep18194_B1004	Bcep18194_B1004	Secretion protein, HlyD family	[TP0840-TP0965 (0.8653204)]
COG0477	COG0845	Bcep18194_B2904	Bcep18194_B2904	Major facilitator superfamily (MFS_1)	Bcep18194_B0725	Bcep18194_B0725	Secretion protein, HlyD family	[TP0840-TP0965 (0.8653204)]
COG0477	COG0845	Bcep18194_A4067	Bcep18194_A4067	Drug resistance transporter Bcr/CflA subfamily	Bcep18194_B0725	Bcep18194_B0725	Secretion protein, HlyD family	[TP0840-TP0965 (0.8653204)]
COG0477	COG0845	Bcep18194_C7406	Bcep18194_C7406	Major facilitator superfamily (MFS_1)	Bcep18194_C6825	Bcep18194_C6825	Secretion protein HlyD family	[TP0840-TP0965 (0.8653204)]
COG0477	COG0845	Bcep18194_A3397	Bcep18194_A3397	D-galactonate transporter	Bcep18194_A3403	Bcep18194_A3403	Secretion protein HlyD family	[TP0840-TP0965 (0.8653204)]
COG0477	COG0845	Bcep18194_A3935	Bcep18194_A3935	Drug resistance transporter EmrB/QacA subfamily	Bcep18194_C6607	Bcep18194_C6607	Secretion protein, HlyD family	[TP0840-TP0965 (0.8653204)]
COG0477	COG0845	Bcep18194_A3726	Bcep18194_A3726	Major facilitator superfamily (MFS_1)	Bcep18194_B1727	Bcep18194_B1727	Secretion protein, HlyD family	[TP0840-TP0965 (0.8653204)]
COG0477	COG0845	Bcep18194_B1116	Bcep18194_B1116	Major facilitator superfamily (MFS_1)	Bcep18194_B1727	Bcep18194_B1727	Secretion protein, HlyD family	[TP0840-TP0965 (0.8653204)]
COG0477	COG0845	Bcep18194_B1334	Bcep18194_B1334	Drug resistance transporter Bcr/CflA subfamily	Bcep18194_A4306	Bcep18194_A4306	Secretion protein HlyD family	[TP0840-TP0965 (0.8653204)]
COG0477	COG0845	Bcep18194_A3912	Bcep18194_A3912	Major facilitator superfamily (MFS_1)	Bcep18194_C6825	Bcep18194_C6825	Secretion protein HlyD family	[TP0840-TP0965 (0.8653204)]
COG0477	COG0845	Bcep18194_C7495	Bcep18194_C7495	Major facilitator superfamily (MFS_1)	Bcep18194_A4767	Bcep18194_A4767	Secretion protein HlyD family	[TP0840-TP0965 (0.8653204)]
COG0477	COG0845	Bcep18194_B1409	Bcep18194_B1409	Major facilitator superfamily (MFS_1)	Bcep18194_C6825	Bcep18194_C6825	Secretion protein HlyD family	[TP0840-TP0965 (0.8653204)]
COG0477	COG0845	Bcep18194_B1613	Bcep18194_B1613	Major facilitator superfamily (MFS_1)	Bcep18194_B1727	Bcep18194_B1727	Secretion protein, HlyD family	[TP0840-TP0965 (0.8653204)]
COG0477	COG0845	Bcep18194_B2032	Bcep18194_B2032	Major facilitator superfamily (MFS_1)	Bcep18194_B0725	Bcep18194_B0725	Secretion protein, HlyD family	[TP0840-TP0965 (0.8653204)]
COG0477	COG0845	Bcep18194_B1373	Bcep18194_B1373	Major facilitator superfamily (MFS_1)	Bcep18194_A3403	Bcep18194_A3403	Secretion protein HlyD family	[TP0840-TP0965 (0.8653204)]
COG0477	COG0845	Bcep18194_B1885	Bcep18194_B1885	Major facilitator superfamily (MFS_1)	Bcep18194_B0295	Bcep18194_B0295	Secretion protein, HlyD family	[TP0840-TP0965 (0.8653204)]
COG0477	COG0845	Bcep18194_C7502	Bcep18194_C7502	Major facilitator superfamily (MFS_1)	Bcep18194_B1836	Bcep18194_B1836	Multidrug resistance efflux pump-like	[TP0840-TP0965 (0.8653204)]
COG0477	COG0845	Bcep18194_B0382	Bcep18194_B0382	Major facilitator superfamily (MFS_1)	Bcep18194_B1836	Bcep18194_B1836	Multidrug resistance efflux pump-like	[TP0840-TP0965 (0.8653204)]
COG0477	COG0845	Bcep18194_A4390	Bcep18194_A4390	Major facilitator superfamily (MFS_1)	Bcep18194_B1193	Bcep18194_B1193	Secretion protein, HlyD family	[TP0840-TP0965 (0.8653204)]
COG0477	COG0845	Bcep18194_B1285	Bcep18194_B1285	Drug resistance transporter Bcr/CflA subfamily	Bcep18194_B1004	Bcep18194_B1004	Secretion protein, HlyD family	[TP0840-TP0965 (0.8653204)]
COG0477	COG0845	Bcep18194_B0337	Bcep18194_B0337	Major facilitator superfamily (MFS_1)	Bcep18194_C6607	Bcep18194_C6607	Secretion protein, HlyD family	[TP0840-TP0965 (0.8653204)]
COG0477	COG0845	Bcep18194_B0185	Bcep18194_B0185	Major facilitator superfamily (MFS_1)	Bcep18194_B1193	Bcep18194_B1193	Secretion protein, HlyD family	[TP0840-TP0965 (0.8653204)]
COG0477	COG0845	Bcep18194_B0722	Bcep18194_B0722	Major facilitator superfamily (MFS_1)	Bcep18194_B1744	Bcep18194_B1744	Secretion protein, HlyD family	[TP0840-TP0965 (0.8653204)]
COG0477	COG0845	Bcep18194_B0365	Bcep18194_B0365	Major facilitator superfamily (MFS_1)	Bcep18194_A3403	Bcep18194_A3403	Secretion protein HlyD family	[TP0840-TP0965 (0.8653204)]
[truncated: 3,532 more rows]
