# Supplementary material for: The Binary Protein Interactome of Treponema pallidum – The Syphilis Spirochete
Source: PLoS One. 2008 May 28;3(5):e2292. doi: 10.1371/journal.pone.0002292 (PMC2386257; doi:10.1371/journal.pone.0002292)
Supplement: Data S1 — Predicted protein-protein interactions based on our Treponema pallidum data; zip archive containing 372 files with one file per species. (6.09 MB ZIP) [file pone.0002292.s006.zip › bacteria/Burkholderia_thailandensis.tab]

271848 Burkholderia thailandensis
COG A	COG B	Locus Id A	Preferred Name(s) A	Annotation A	Locus Id B	Preferred Name(s) B	Annotation B	T. pallidum interaction
COG0186	COG1475	BTH_I3059	rpsQ	30S ribosomal protein S17	BTH_I2747	BTH_I2747	stage 0 sporulation protein J, putative	[TP0198-TP0271 (0.71912634)]
COG0186	COG1475	BTH_I3059	rpsQ	30S ribosomal protein S17	BTH_I0076	BTH_I0076	stage 0 sporulation protein J, putative	[TP0198-TP0271 (0.71912634)]
COG0186	COG1475	BTH_I3059	rpsQ	30S ribosomal protein S17	BTH_I3317	BTH_I3317	stage 0 sporulation protein J, putative	[TP0198-TP0271 (0.71912634)]
COG0186	COG1475	BTH_I3059	rpsQ	30S ribosomal protein S17	BTH_II2372	BTH_II2372	parB family protein	[TP0198-TP0271 (0.71912634)]
COG0608	COG0817	BTH_I1885	recJ	single-stranded-DNA-specific exonuclease RecJ	BTH_I1249	BTH_I1249	crossover junction endodeoxyribonuclease RuvC	[TP0704-TP0517 (0.81382185)]
COG0845	COG4591	BTH_II1791	BTH_II1791	macrolide efflux protein MacA	BTH_I1887	BTH_I1887	lipoprotein releasing system transmembrane	[TP0965-TP0582 (0.8143851)]
COG0845	COG4591	BTH_I1951	BTH_I1951	multidrug efflux RND membrane fusion protein	BTH_II2344	BTH_II2344	ABC transporter, permease protein, putative	[TP0965-TP0582 (0.8143851)]
COG0845	COG4591	BTH_II1374	BTH_II1374	heavy metal resistance protein CzcB	BTH_I1887	BTH_I1887	lipoprotein releasing system transmembrane	[TP0965-TP0582 (0.8143851)]
COG0845	COG4591	BTH_I1951	BTH_I1951	multidrug efflux RND membrane fusion protein	BTH_I1887	BTH_I1887	lipoprotein releasing system transmembrane	[TP0965-TP0582 (0.8143851)]
COG0845	COG4591	BTH_I2445	BTH_I2445	RND multidrug efflux membrane fusion protein	BTH_II2344	BTH_II2344	ABC transporter, permease protein, putative	[TP0965-TP0582 (0.8143851)]
COG0845	COG4591	BTH_II1291	BTH_II1291	HlyD family secretion protein	BTH_II2344	BTH_II2344	ABC transporter, permease protein, putative	[TP0965-TP0582 (0.8143851)]
COG0845	COG4591	BTH_II1791	BTH_II1791	macrolide efflux protein MacA	BTH_II2344	BTH_II2344	ABC transporter, permease protein, putative	[TP0965-TP0582 (0.8143851)]
COG0845	COG4591	BTH_II1288	BTH_II1288	efflux transporter, RND family, MFP subunit	BTH_I1887	BTH_I1887	lipoprotein releasing system transmembrane	[TP0965-TP0582 (0.8143851)]
COG0845	COG4591	BTH_II0439	BTH_II0439	Type I antifreeze protein:HlyD family secretion	BTH_I1887	BTH_I1887	lipoprotein releasing system transmembrane	[TP0965-TP0582 (0.8143851)]
COG0845	COG4591	BTH_II1140	BTH_II1140	secretion protein, putative	BTH_II2344	BTH_II2344	ABC transporter, permease protein, putative	[TP0965-TP0582 (0.8143851)]
COG0845	COG4591	BTH_I2948	BTH_I2948	secretion protein, putative	BTH_II2344	BTH_II2344	ABC transporter, permease protein, putative	[TP0965-TP0582 (0.8143851)]
COG0845	COG4591	BTH_I2866	BTH_I2866	HlyD family secretion protein	BTH_I1887	BTH_I1887	lipoprotein releasing system transmembrane	[TP0965-TP0582 (0.8143851)]
COG0845	COG4591	BTH_I2948	BTH_I2948	secretion protein, putative	BTH_I1887	BTH_I1887	lipoprotein releasing system transmembrane	[TP0965-TP0582 (0.8143851)]
COG0845	COG4591	BTH_II2106	BTH_II2106	efflux transporter, RND family, MFP subunit	BTH_II2344	BTH_II2344	ABC transporter, permease protein, putative	[TP0965-TP0582 (0.8143851)]
COG0845	COG4591	BTH_II0059	BTH_II0059	efflux transporter, RND family, MFP subunit,	BTH_II2344	BTH_II2344	ABC transporter, permease protein, putative	[TP0965-TP0582 (0.8143851)]
COG0845	COG4591	BTH_I2289	BTH_I2289	efflux transporter, RND family, MFP subunit	BTH_II2344	BTH_II2344	ABC transporter, permease protein, putative	[TP0965-TP0582 (0.8143851)]
COG0845	COG4591	BTH_II1374	BTH_II1374	heavy metal resistance protein CzcB	BTH_II2344	BTH_II2344	ABC transporter, permease protein, putative	[TP0965-TP0582 (0.8143851)]
COG0845	COG4591	BTH_II0059	BTH_II0059	efflux transporter, RND family, MFP subunit,	BTH_I1887	BTH_I1887	lipoprotein releasing system transmembrane	[TP0965-TP0582 (0.8143851)]
COG0845	COG4591	BTH_I0680	BTH_I0680	efflux transporter, RND family, MFP subunit	BTH_II2344	BTH_II2344	ABC transporter, permease protein, putative	[TP0965-TP0582 (0.8143851)]
COG0845	COG4591	BTH_II1288	BTH_II1288	efflux transporter, RND family, MFP subunit	BTH_II2344	BTH_II2344	ABC transporter, permease protein, putative	[TP0965-TP0582 (0.8143851)]
COG0845	COG4591	BTH_II0446	BTH_II0446	membrane protein	BTH_I1887	BTH_I1887	lipoprotein releasing system transmembrane	[TP0965-TP0582 (0.8143851)]
COG0845	COG4591	BTH_II1291	BTH_II1291	HlyD family secretion protein	BTH_I1887	BTH_I1887	lipoprotein releasing system transmembrane	[TP0965-TP0582 (0.8143851)]
COG0845	COG4591	BTH_II0064	BTH_II0064	efflux transporter, RND family, MFP subunit	BTH_I1887	BTH_I1887	lipoprotein releasing system transmembrane	[TP0965-TP0582 (0.8143851)]
COG0845	COG4591	BTH_II2106	BTH_II2106	efflux transporter, RND family, MFP subunit	BTH_I1887	BTH_I1887	lipoprotein releasing system transmembrane	[TP0965-TP0582 (0.8143851)]
COG0845	COG4591	BTH_I2866	BTH_I2866	HlyD family secretion protein	BTH_II2344	BTH_II2344	ABC transporter, permease protein, putative	[TP0965-TP0582 (0.8143851)]
COG0845	COG4591	BTH_II0446	BTH_II0446	membrane protein	BTH_II2344	BTH_II2344	ABC transporter, permease protein, putative	[TP0965-TP0582 (0.8143851)]
COG0845	COG4591	BTH_II0439	BTH_II0439	Type I antifreeze protein:HlyD family secretion	BTH_II2344	BTH_II2344	ABC transporter, permease protein, putative	[TP0965-TP0582 (0.8143851)]
COG0845	COG4591	BTH_II0064	BTH_II0064	efflux transporter, RND family, MFP subunit	BTH_II2344	BTH_II2344	ABC transporter, permease protein, putative	[TP0965-TP0582 (0.8143851)]
COG0845	COG4591	BTH_I2445	BTH_I2445	RND multidrug efflux membrane fusion protein	BTH_I1887	BTH_I1887	lipoprotein releasing system transmembrane	[TP0965-TP0582 (0.8143851)]
COG0845	COG4591	BTH_II1140	BTH_II1140	secretion protein, putative	BTH_I1887	BTH_I1887	lipoprotein releasing system transmembrane	[TP0965-TP0582 (0.8143851)]
COG0845	COG4591	BTH_I0680	BTH_I0680	efflux transporter, RND family, MFP subunit	BTH_I1887	BTH_I1887	lipoprotein releasing system transmembrane	[TP0965-TP0582 (0.8143851)]
COG0845	COG4591	BTH_I2289	BTH_I2289	efflux transporter, RND family, MFP subunit	BTH_I1887	BTH_I1887	lipoprotein releasing system transmembrane	[TP0965-TP0582 (0.8143851)]
COG0617	COG0860	BTH_I0236	BTH_I0236	tRNA nucleotidyltransferase	BTH_I0722	BTH_I0722	N-acetylmuramoyl-L-alanine amidase	[TP0270-TP0247 (0.76828843)]
COG0617	COG0860	BTH_I1314	BTH_I1314	polyA polymerase	BTH_I0722	BTH_I0722	N-acetylmuramoyl-L-alanine amidase	[TP0270-TP0247 (0.76828843)]
COG0201	COG0550	BTH_I3048	BTH_I3048	preprotein translocase, SecY subunit	BTH_I0125	BTH_I0125	DNA topoisomerase III	[TP0208-TP0394 (0.8044664)]
COG0768	COG2812	BTH_II1197	BTH_II1197	penicillin-binding protein	BTH_I2219	BTH_I2219	DNA polymerase III, subunits gamma and tau,	[TP0500-TP1005 (0.655462)]
COG0768	COG2812	BTH_I0143	BTH_I0143	penicillin-binding protein 2	BTH_I2219	BTH_I2219	DNA polymerase III, subunits gamma and tau,	[TP0500-TP1005 (0.655462)]
COG0768	COG2812	BTH_I1112	BTH_I1112	penicillin-binding protein	BTH_I2219	BTH_I2219	DNA polymerase III, subunits gamma and tau,	[TP0500-TP1005 (0.655462)]
COG0051	COG0693	BTH_I3069	rpsJ	30S ribosomal protein S10	BTH_II1700	BTH_II1700	DJ-1/PfpI family protein	[TP0188-TP0445 (0.6307204)]
COG0051	COG0693	BTH_I3069	rpsJ	30S ribosomal protein S10	BTH_I0543	BTH_I0543	intracellular protease, PfpI family	[TP0188-TP0445 (0.6307204)]
COG0051	COG0693	BTH_I3069	rpsJ	30S ribosomal protein S10	BTH_II1911	BTH_II1911	DJ-1/PfpI family protein	[TP0188-TP0445 (0.6307204)]
COG0051	COG0693	BTH_I3069	rpsJ	30S ribosomal protein S10	BTH_II0514	BTH_II0514	DJ-1/PfpI family protein	[TP0188-TP0445 (0.6307204)]
COG0180	COG0564	BTH_I1904	BTH_I1904	tryptophanyl-tRNA synthetase	BTH_I2253	BTH_I2253	ribosomal large subunit pseudouridine synthase	[TP0632-TP0339 (0.7885255)]
COG0180	COG0564	BTH_I1904	BTH_I1904	tryptophanyl-tRNA synthetase	BTH_I1708	BTH_I1708	ribosomal large subunit pseudouridine synthase	[TP0632-TP0339 (0.7885255)]
COG0180	COG0564	BTH_II0512	trpS	tryptophanyl-tRNA synthetase	BTH_I2253	BTH_I2253	ribosomal large subunit pseudouridine synthase	[TP0632-TP0339 (0.7885255)]
COG0180	COG0564	BTH_II0512	trpS	tryptophanyl-tRNA synthetase	BTH_I1708	BTH_I1708	ribosomal large subunit pseudouridine synthase	[TP0632-TP0339 (0.7885255)]
COG0090	COG0223	BTH_I3065	rplB	50S ribosomal protein L2	BTH_I2191	fxbA	ferric exochelin biosynthesis	[TP0192-TP0756 (0.8610547)]
COG0090	COG0223	BTH_I3065	rplB	50S ribosomal protein L2	BTH_I0129	fmt	methionyl-tRNA formyltransferase	[TP0192-TP0756 (0.8610547)]
COG0632	COG2255	BTH_I1248	BTH_I1248	Holliday junction DNA helicase RuvA	BTH_I1247	ruvB	Holliday junction ATP-dependent DNA helicase ruvB (EC 3.6.1.-)	[TP0543-TP0162 (0.9659884)]
COG0462	COG0817	BTH_I0474	BTH_I0474	ribose-phosphate pyrophosphokinase	BTH_I1249	BTH_I1249	crossover junction endodeoxyribonuclease RuvC	[TP0294-TP0517 (0.54911256)]
COG0462	COG0817	BTH_II0918	BTH_II0918	ribose-phosphate pyrophosphokinase	BTH_I1249	BTH_I1249	crossover junction endodeoxyribonuclease RuvC	[TP0294-TP0517 (0.54911256)]
COG0125	COG0586	BTH_I2154	tmk	thymidylate kinase	BTH_II2213	BTH_II2213	dedA family protein	[TP0354-TP0779 (0.67954355)]
COG0125	COG0586	BTH_I2154	tmk	thymidylate kinase	BTH_II1564	BTH_II1564	dedA family protein	[TP0354-TP0779 (0.67954355)]
COG0125	COG0586	BTH_I2154	tmk	thymidylate kinase	BTH_I1321	BTH_I1321	DedA	[TP0354-TP0779 (0.67954355)]
COG0257	COG0577	BTH_I3046	rpmJ	ribosomal protein L36	BTH_II0063	BTH_II0063	permease, putative domain protein	[TP0209-TP0962 (0.5903608)]
COG0257	COG0577	BTH_I3046	rpmJ	ribosomal protein L36	BTH_II1792	macB	macrolide-specific ABC-type efflux carrier	[TP0209-TP0962 (0.5903608)]
COG0257	COG0577	BTH_I3046	rpmJ	ribosomal protein L36	BTH_II0444	BTH_II0444	ABC transporter, permease protein	[TP0209-TP0962 (0.5903608)]
COG0457	COG1653	BTH_II0840	BTH_II0840	type III secretion chaperone BicA	BTH_I1553	BTH_I1553	maltose ABC transporter, periplasmic	[TP0067-TP0074 (0.6656524)]
COG0457	COG1653	BTH_II0793	BTH_II0793	cellulose synthase operon protein C	BTH_I1553	BTH_I1553	maltose ABC transporter, periplasmic	[TP0067-TP0074 (0.6656524)]
COG0457	COG1653	BTH_II0840	BTH_II0840	type III secretion chaperone BicA	BTH_I0695	BTH_I0695	mannitol ABC transporter, periplasmic	[TP0067-TP0074 (0.6656524)]
COG0457	COG1653	BTH_I1619	BTH_I1619	TPR domain protein	BTH_I3021	BTH_I3021	glycerol-3-phosphate ABC transporter,	[TP0067-TP0074 (0.6656524)]
COG0457	COG1653	BTH_II0955	BTH_II0955	TPR Domain domain protein	BTH_II1179	BTH_II1179	sugar ABC transporter, periplasmic sugar-binding	[TP0067-TP0074 (0.6656524)]
COG0457	COG1653	BTH_I0478	BTH_I0478	TPR domain protein	BTH_I1553	BTH_I1553	maltose ABC transporter, periplasmic	[TP0067-TP0074 (0.6656524)]
COG0457	COG1653	BTH_II0793	BTH_II0793	cellulose synthase operon protein C	BTH_II1179	BTH_II1179	sugar ABC transporter, periplasmic sugar-binding	[TP0067-TP0074 (0.6656524)]
COG0457	COG1653	BTH_II0793	BTH_II0793	cellulose synthase operon protein C	BTH_I0695	BTH_I0695	mannitol ABC transporter, periplasmic	[TP0067-TP0074 (0.6656524)]
COG0457	COG1653	BTH_I0478	BTH_I0478	TPR domain protein	BTH_II1179	BTH_II1179	sugar ABC transporter, periplasmic sugar-binding	[TP0067-TP0074 (0.6656524)]
COG0457	COG1653	BTH_I0478	BTH_I0478	TPR domain protein	BTH_I0695	BTH_I0695	mannitol ABC transporter, periplasmic	[TP0067-TP0074 (0.6656524)]
COG0457	COG1653	BTH_II0793	BTH_II0793	cellulose synthase operon protein C	BTH_I3021	BTH_I3021	glycerol-3-phosphate ABC transporter,	[TP0067-TP0074 (0.6656524)]
COG0457	COG1653	BTH_II0955	BTH_II0955	TPR Domain domain protein	BTH_I1553	BTH_I1553	maltose ABC transporter, periplasmic	[TP0067-TP0074 (0.6656524)]
COG0457	COG1653	BTH_II0955	BTH_II0955	TPR Domain domain protein	BTH_I0695	BTH_I0695	mannitol ABC transporter, periplasmic	[TP0067-TP0074 (0.6656524)]
COG0457	COG1653	BTH_II0955	BTH_II0955	TPR Domain domain protein	BTH_I3021	BTH_I3021	glycerol-3-phosphate ABC transporter,	[TP0067-TP0074 (0.6656524)]
COG0457	COG1653	BTH_II0840	BTH_II0840	type III secretion chaperone BicA	BTH_II1179	BTH_II1179	sugar ABC transporter, periplasmic sugar-binding	[TP0067-TP0074 (0.6656524)]
COG0457	COG1653	BTH_I0478	BTH_I0478	TPR domain protein	BTH_I3021	BTH_I3021	glycerol-3-phosphate ABC transporter,	[TP0067-TP0074 (0.6656524)]
COG0457	COG1653	BTH_I1619	BTH_I1619	TPR domain protein	BTH_II1179	BTH_II1179	sugar ABC transporter, periplasmic sugar-binding	[TP0067-TP0074 (0.6656524)]
COG0457	COG1653	BTH_II0840	BTH_II0840	type III secretion chaperone BicA	BTH_I3021	BTH_I3021	glycerol-3-phosphate ABC transporter,	[TP0067-TP0074 (0.6656524)]
COG0457	COG1653	BTH_I1619	BTH_I1619	TPR domain protein	BTH_I1553	BTH_I1553	maltose ABC transporter, periplasmic	[TP0067-TP0074 (0.6656524)]
COG0457	COG1653	BTH_I1619	BTH_I1619	TPR domain protein	BTH_I0695	BTH_I0695	mannitol ABC transporter, periplasmic	[TP0067-TP0074 (0.6656524)]
COG1291	COG1684	BTH_I3185	BTH_I3185	chemotaxis MotA protein	BTH_II0165	BTH_II0165	flagellar biosynthetic protein FliR, putative	[TP0725-TP0716 (0.9601814)]
COG1291	COG1684	BTH_I3185	BTH_I3185	chemotaxis MotA protein	BTH_I0032	fliR	flagellar biosynthetic protein FliR	[TP0725-TP0716 (0.9601814)]
COG1291	COG1684	BTH_II0153	BTH_II0153	chemotaxis MotA protein	BTH_II0165	BTH_II0165	flagellar biosynthetic protein FliR, putative	[TP0725-TP0716 (0.9601814)]
COG1291	COG1684	BTH_II0153	BTH_II0153	chemotaxis MotA protein	BTH_I0032	fliR	flagellar biosynthetic protein FliR	[TP0725-TP0716 (0.9601814)]
COG1061	COG3391	BTH_I1533	BTH_I1533	probable helicase	BTH_I1839	BTH_I1839	hypothetical protein	[TP0380-TP0421 (0.5112116)]
COG1061	COG3391	BTH_I1534	BTH_I1534	hypothetical protein	BTH_II0370	BTH_II0370	hypothetical protein	[TP0380-TP0421 (0.5112116)]
COG1061	COG3391	BTH_I1533	BTH_I1533	probable helicase	BTH_II0370	BTH_II0370	hypothetical protein	[TP0380-TP0421 (0.5112116)]
COG1061	COG3391	BTH_I1534	BTH_I1534	hypothetical protein	BTH_I1839	BTH_I1839	hypothetical protein	[TP0380-TP0421 (0.5112116)]
COG0222	COG0802	BTH_I3077	rplL	50S ribosomal protein L7/L12	BTH_I0723	BTH_I0723	conserved hypothetical protein TIGR00150	[TP0240-TP0875 (0.8481433)]
COG0495	COG1214	BTH_I1211	leuS	leucyl-tRNA synthetase	BTH_I2001	BTH_I2001	glycoprotease family protein	[TP0586-TP0876 (0.5571989)]
COG0192	COG0592	BTH_I0174	metK	S-adenosylmethionine synthetase (EC 2.5.1.6) (Methionine adenosyltransferase) (AdoMet synthetase) (MAT)	BTH_I3240	dnaN	DNA polymerase III, beta subunit	[TP0794-TP0002 (0.8412751)]
COG0360	COG0616	BTH_I2179	BTH_I2179	ribosomal protein S6	BTH_I1711	BTH_I1711	peptidase, U7 family protein	[TP0063-TP0997 (0.6657489)]
COG0125	COG0457	BTH_I2154	tmk	thymidylate kinase	BTH_II0793	BTH_II0793	cellulose synthase operon protein C	[TP0354-TP0648 (0.5206915)]
COG0125	COG0457	BTH_I2154	tmk	thymidylate kinase	BTH_I0478	BTH_I0478	TPR domain protein	[TP0354-TP0648 (0.5206915)]
COG0125	COG0457	BTH_I2154	tmk	thymidylate kinase	BTH_I1619	BTH_I1619	TPR domain protein	[TP0354-TP0648 (0.5206915)]
COG0125	COG0457	BTH_I2154	tmk	thymidylate kinase	BTH_II0840	BTH_II0840	type III secretion chaperone BicA	[TP0354-TP0648 (0.5206915)]
COG0125	COG0457	BTH_I2154	tmk	thymidylate kinase	BTH_II0955	BTH_II0955	TPR Domain domain protein	[TP0354-TP0648 (0.5206915)]
COG0860	COG1396	BTH_I0722	BTH_I0722	N-acetylmuramoyl-L-alanine amidase	BTH_I1428	BTH_I1428	DNA-binding protein	[TP0247-TP0461 (0.8100859)]
COG0860	COG1396	BTH_I0722	BTH_I0722	N-acetylmuramoyl-L-alanine amidase	BTH_I0107	BTH_I0107	possible transcriptional regulator, XRE family	[TP0247-TP0461 (0.8100859)]
COG0860	COG1396	BTH_I0722	BTH_I0722	N-acetylmuramoyl-L-alanine amidase	BTH_II1943	BTH_II1943	transcriptional regulator, Cro/CI family,	[TP0247-TP0461 (0.8100859)]
COG0860	COG1396	BTH_I0722	BTH_I0722	N-acetylmuramoyl-L-alanine amidase	BTH_I0805	BTH_I0805	DNA-binding protein	[TP0247-TP0461 (0.8100859)]
COG0860	COG1396	BTH_I0722	BTH_I0722	N-acetylmuramoyl-L-alanine amidase	BTH_II2220	BTH_II2220	DNA-binding protein	[TP0247-TP0461 (0.8100859)]
COG0860	COG1396	BTH_I0722	BTH_I0722	N-acetylmuramoyl-L-alanine amidase	BTH_II1575	BTH_II1575	DNA-binding protein	[TP0247-TP0461 (0.8100859)]
COG0860	COG1396	BTH_I0722	BTH_I0722	N-acetylmuramoyl-L-alanine amidase	BTH_I0594	BTH_I0594	DNA-binding protein	[TP0247-TP0461 (0.8100859)]
COG0860	COG1396	BTH_I0722	BTH_I0722	N-acetylmuramoyl-L-alanine amidase	BTH_I0869	BTH_I0869	COG1396:Predicted transcriptional regulators	[TP0247-TP0461 (0.8100859)]
COG0860	COG1396	BTH_I0722	BTH_I0722	N-acetylmuramoyl-L-alanine amidase	BTH_II0004	BTH_II0004	DNA-binding protein	[TP0247-TP0461 (0.8100859)]
COG0265	COG0333	BTH_I1726	BTH_I1726	serine protease, MucD	BTH_I1715	rpmF	ribosomal protein L32	[TP0773-TP0807 (0.5060325)]
COG0265	COG0333	BTH_I2979	BTH_I2979	serine protease	BTH_I1715	rpmF	ribosomal protein L32	[TP0773-TP0807 (0.5060325)]
COG0265	COG0333	BTH_I0675	BTH_I0675	serine protease	BTH_I1715	rpmF	ribosomal protein L32	[TP0773-TP0807 (0.5060325)]
COG0265	COG0333	BTH_I2658	BTH_I2658	probable protease signal peptide protein	BTH_I1715	rpmF	ribosomal protein L32	[TP0773-TP0807 (0.5060325)]
COG0802	COG0860	BTH_I0723	BTH_I0723	conserved hypothetical protein TIGR00150	BTH_I0722	BTH_I0722	N-acetylmuramoyl-L-alanine amidase	[TP0875-TP0247 (0.90700364)]
COG0495	COG0761	BTH_I1211	leuS	leucyl-tRNA synthetase	BTH_I0783	ispH-1	4-hydroxy-3-methylbut-2-enyl diphosphate	[TP0586-TP0547 (0.63095015)]
COG0495	COG0761	BTH_I1211	leuS	leucyl-tRNA synthetase	BTH_II2243	ispH-2	4-hydroxy-3-methylbut-2-enyl diphosphate	[TP0586-TP0547 (0.63095015)]
COG1536	COG1677	BTH_I0199	fliG	flagellar motor switch protein FliG	BTH_II0170	fliE-2	Flagellar hook-basal body complex protein FliE	[TP0026-TP0398 (0.81876683)]
COG1536	COG1677	BTH_II0172	BTH_II0172	flagellar motor switch protein FliG, putative	BTH_II0170	fliE-2	Flagellar hook-basal body complex protein FliE	[TP0026-TP0398 (0.81876683)]
COG1536	COG1677	BTH_II0172	BTH_II0172	flagellar motor switch protein FliG, putative	BTH_I0201	fliE-1	flagellar hook-basal body complex protein	[TP0026-TP0398 (0.81876683)]
COG1536	COG1677	BTH_I0199	fliG	flagellar motor switch protein FliG	BTH_I0201	fliE-1	flagellar hook-basal body complex protein	[TP0026-TP0398 (0.81876683)]
COG0820	COG2812	BTH_I2232	BTH_I2232	radical SAM enzyme, Cfr family	BTH_I2219	BTH_I2219	DNA polymerase III, subunits gamma and tau,	[TP0068-TP1005 (0.60435057)]
COG0771	COG1815	BTH_I1116	murD	UDP-N-acetylmuramoylalanine--D-glutamate ligase	BTH_I0240	flgB-1	flagellar basal-body rod protein FlgB	[TP0903-TP0396 (0.6336193)]
COG0771	COG1815	BTH_I1116	murD	UDP-N-acetylmuramoylalanine--D-glutamate ligase	BTH_II0184	flgB-2	flagellar basal-body rod protein FlgB	[TP0903-TP0396 (0.6336193)]
COG1512	COG1766	BTH_I0285	BTH_I0285	lipoprotein, putative	BTH_I0200	fliF-1	flagellar M-ring protein FliF	[TP0561-TP0399 (0.53951585)]
COG1512	COG1766	BTH_I0285	BTH_I0285	lipoprotein, putative	BTH_II0171	fliF-2	flagellar M-ring protein FliF	[TP0561-TP0399 (0.53951585)]
COG0272	COG1396	BTH_I2022	ligA	DNA ligase, NAD-dependent	BTH_I0805	BTH_I0805	DNA-binding protein	[TP0634-TP0461 (0.7134334)]
COG0272	COG1396	BTH_I2022	ligA	DNA ligase, NAD-dependent	BTH_II0004	BTH_II0004	DNA-binding protein	[TP0634-TP0461 (0.7134334)]
COG0272	COG1396	BTH_I2022	ligA	DNA ligase, NAD-dependent	BTH_I0594	BTH_I0594	DNA-binding protein	[TP0634-TP0461 (0.7134334)]
COG0272	COG1396	BTH_I2022	ligA	DNA ligase, NAD-dependent	BTH_II1575	BTH_II1575	DNA-binding protein	[TP0634-TP0461 (0.7134334)]
COG0272	COG1396	BTH_I2022	ligA	DNA ligase, NAD-dependent	BTH_I1428	BTH_I1428	DNA-binding protein	[TP0634-TP0461 (0.7134334)]
COG0272	COG1396	BTH_I2022	ligA	DNA ligase, NAD-dependent	BTH_II2220	BTH_II2220	DNA-binding protein	[TP0634-TP0461 (0.7134334)]
COG0272	COG1396	BTH_I2022	ligA	DNA ligase, NAD-dependent	BTH_I0107	BTH_I0107	possible transcriptional regulator, XRE family	[TP0634-TP0461 (0.7134334)]
COG0272	COG1396	BTH_I2022	ligA	DNA ligase, NAD-dependent	BTH_I0869	BTH_I0869	COG1396:Predicted transcriptional regulators	[TP0634-TP0461 (0.7134334)]
COG0272	COG1396	BTH_I2022	ligA	DNA ligase, NAD-dependent	BTH_II1943	BTH_II1943	transcriptional regulator, Cro/CI family,	[TP0634-TP0461 (0.7134334)]
COG0577	COG0845	BTH_II0444	BTH_II0444	ABC transporter, permease protein	BTH_II1288	BTH_II1288	efflux transporter, RND family, MFP subunit	[TP0963-TP0965 (0.93032813)]
COG0577	COG0845	BTH_II0063	BTH_II0063	permease, putative domain protein	BTH_II1291	BTH_II1291	HlyD family secretion protein	[TP0963-TP0965 (0.93032813)]
COG0577	COG0845	BTH_II1792	macB	macrolide-specific ABC-type efflux carrier	BTH_II2106	BTH_II2106	efflux transporter, RND family, MFP subunit	[TP0963-TP0965 (0.93032813)]
COG0577	COG0845	BTH_II0063	BTH_II0063	permease, putative domain protein	BTH_II1140	BTH_II1140	secretion protein, putative	[TP0963-TP0965 (0.93032813)]
COG0577	COG0845	BTH_II0063	BTH_II0063	permease, putative domain protein	BTH_II0446	BTH_II0446	membrane protein	[TP0963-TP0965 (0.93032813)]
COG0577	COG0845	BTH_II1792	macB	macrolide-specific ABC-type efflux carrier	BTH_I2866	BTH_I2866	HlyD family secretion protein	[TP0963-TP0965 (0.93032813)]
COG0577	COG0845	BTH_II1792	macB	macrolide-specific ABC-type efflux carrier	BTH_II1140	BTH_II1140	secretion protein, putative	[TP0963-TP0965 (0.93032813)]
COG0577	COG0845	BTH_II0063	BTH_II0063	permease, putative domain protein	BTH_I0680	BTH_I0680	efflux transporter, RND family, MFP subunit	[TP0963-TP0965 (0.93032813)]
COG0577	COG0845	BTH_II0444	BTH_II0444	ABC transporter, permease protein	BTH_II1291	BTH_II1291	HlyD family secretion protein	[TP0963-TP0965 (0.93032813)]
COG0577	COG0845	BTH_II0063	BTH_II0063	permease, putative domain protein	BTH_I2289	BTH_I2289	efflux transporter, RND family, MFP subunit	[TP0963-TP0965 (0.93032813)]
COG0577	COG0845	BTH_II1792	macB	macrolide-specific ABC-type efflux carrier	BTH_II0439	BTH_II0439	Type I antifreeze protein:HlyD family secretion	[TP0963-TP0965 (0.93032813)]
COG0577	COG0845	BTH_II0444	BTH_II0444	ABC transporter, permease protein	BTH_II0446	BTH_II0446	membrane protein	[TP0963-TP0965 (0.93032813)]
COG0577	COG0845	BTH_II1792	macB	macrolide-specific ABC-type efflux carrier	BTH_II1791	BTH_II1791	macrolide efflux protein MacA	[TP0963-TP0965 (0.93032813)]
COG0577	COG0845	BTH_II1792	macB	macrolide-specific ABC-type efflux carrier	BTH_I2289	BTH_I2289	efflux transporter, RND family, MFP subunit	[TP0963-TP0965 (0.93032813)]
COG0577	COG0845	BTH_II0444	BTH_II0444	ABC transporter, permease protein	BTH_II0059	BTH_II0059	efflux transporter, RND family, MFP subunit,	[TP0963-TP0965 (0.93032813)]
COG0577	COG0845	BTH_II0444	BTH_II0444	ABC transporter, permease protein	BTH_II1140	BTH_II1140	secretion protein, putative	[TP0963-TP0965 (0.93032813)]
COG0577	COG0845	BTH_II0063	BTH_II0063	permease, putative domain protein	BTH_I2866	BTH_I2866	HlyD family secretion protein	[TP0963-TP0965 (0.93032813)]
COG0577	COG0845	BTH_II0444	BTH_II0444	ABC transporter, permease protein	BTH_II2106	BTH_II2106	efflux transporter, RND family, MFP subunit	[TP0963-TP0965 (0.93032813)]
COG0577	COG0845	BTH_II1792	macB	macrolide-specific ABC-type efflux carrier	BTH_I2948	BTH_I2948	secretion protein, putative	[TP0963-TP0965 (0.93032813)]
COG0577	COG0845	BTH_II0444	BTH_II0444	ABC transporter, permease protein	BTH_II0064	BTH_II0064	efflux transporter, RND family, MFP subunit	[TP0963-TP0965 (0.93032813)]
COG0577	COG0845	BTH_II0063	BTH_II0063	permease, putative domain protein	BTH_II1791	BTH_II1791	macrolide efflux protein MacA	[TP0963-TP0965 (0.93032813)]
COG0577	COG0845	BTH_II1792	macB	macrolide-specific ABC-type efflux carrier	BTH_II0064	BTH_II0064	efflux transporter, RND family, MFP subunit	[TP0963-TP0965 (0.93032813)]
COG0577	COG0845	BTH_II0444	BTH_II0444	ABC transporter, permease protein	BTH_I2948	BTH_I2948	secretion protein, putative	[TP0963-TP0965 (0.93032813)]
COG0577	COG0845	BTH_II0444	BTH_II0444	ABC transporter, permease protein	BTH_I1951	BTH_I1951	multidrug efflux RND membrane fusion protein	[TP0963-TP0965 (0.93032813)]
COG0577	COG0845	BTH_II1792	macB	macrolide-specific ABC-type efflux carrier	BTH_II0059	BTH_II0059	efflux transporter, RND family, MFP subunit,	[TP0963-TP0965 (0.93032813)]
COG0577	COG0845	BTH_II1792	macB	macrolide-specific ABC-type efflux carrier	BTH_I1951	BTH_I1951	multidrug efflux RND membrane fusion protein	[TP0963-TP0965 (0.93032813)]
COG0577	COG0845	BTH_II1792	macB	macrolide-specific ABC-type efflux carrier	BTH_I0680	BTH_I0680	efflux transporter, RND family, MFP subunit	[TP0963-TP0965 (0.93032813)]
COG0577	COG0845	BTH_II0444	BTH_II0444	ABC transporter, permease protein	BTH_II1791	BTH_II1791	macrolide efflux protein MacA	[TP0963-TP0965 (0.93032813)]
COG0577	COG0845	BTH_II0444	BTH_II0444	ABC transporter, permease protein	BTH_II1374	BTH_II1374	heavy metal resistance protein CzcB	[TP0963-TP0965 (0.93032813)]
COG0577	COG0845	BTH_II0063	BTH_II0063	permease, putative domain protein	BTH_II2106	BTH_II2106	efflux transporter, RND family, MFP subunit	[TP0963-TP0965 (0.93032813)]
COG0577	COG0845	BTH_II0063	BTH_II0063	permease, putative domain protein	BTH_II0059	BTH_II0059	efflux transporter, RND family, MFP subunit,	[TP0963-TP0965 (0.93032813)]
COG0577	COG0845	BTH_II0063	BTH_II0063	permease, putative domain protein	BTH_II1288	BTH_II1288	efflux transporter, RND family, MFP subunit	[TP0963-TP0965 (0.93032813)]
COG0577	COG0845	BTH_II0444	BTH_II0444	ABC transporter, permease protein	BTH_I0680	BTH_I0680	efflux transporter, RND family, MFP subunit	[TP0963-TP0965 (0.93032813)]
COG0577	COG0845	BTH_II0063	BTH_II0063	permease, putative domain protein	BTH_I2948	BTH_I2948	secretion protein, putative	[TP0963-TP0965 (0.93032813)]
COG0577	COG0845	BTH_II1792	macB	macrolide-specific ABC-type efflux carrier	BTH_II1374	BTH_II1374	heavy metal resistance protein CzcB	[TP0963-TP0965 (0.93032813)]
COG0577	COG0845	BTH_II0444	BTH_II0444	ABC transporter, permease protein	BTH_I2289	BTH_I2289	efflux transporter, RND family, MFP subunit	[TP0963-TP0965 (0.93032813)]
COG0577	COG0845	BTH_II0063	BTH_II0063	permease, putative domain protein	BTH_II0439	BTH_II0439	Type I antifreeze protein:HlyD family secretion	[TP0963-TP0965 (0.93032813)]
COG0577	COG0845	BTH_II1792	macB	macrolide-specific ABC-type efflux carrier	BTH_II1288	BTH_II1288	efflux transporter, RND family, MFP subunit	[TP0963-TP0965 (0.93032813)]
COG0577	COG0845	BTH_II0063	BTH_II0063	permease, putative domain protein	BTH_I1951	BTH_I1951	multidrug efflux RND membrane fusion protein	[TP0963-TP0965 (0.93032813)]
COG0577	COG0845	BTH_II1792	macB	macrolide-specific ABC-type efflux carrier	BTH_I2445	BTH_I2445	RND multidrug efflux membrane fusion protein	[TP0963-TP0965 (0.93032813)]
COG0577	COG0845	BTH_II0444	BTH_II0444	ABC transporter, permease protein	BTH_II0439	BTH_II0439	Type I antifreeze protein:HlyD family secretion	[TP0963-TP0965 (0.93032813)]
COG0577	COG0845	BTH_II0063	BTH_II0063	permease, putative domain protein	BTH_II0064	BTH_II0064	efflux transporter, RND family, MFP subunit	[TP0963-TP0965 (0.93032813)]
COG0577	COG0845	BTH_II1792	macB	macrolide-specific ABC-type efflux carrier	BTH_II1291	BTH_II1291	HlyD family secretion protein	[TP0963-TP0965 (0.93032813)]
COG0577	COG0845	BTH_II1792	macB	macrolide-specific ABC-type efflux carrier	BTH_II0446	BTH_II0446	membrane protein	[TP0963-TP0965 (0.93032813)]
COG0577	COG0845	BTH_II0063	BTH_II0063	permease, putative domain protein	BTH_II1374	BTH_II1374	heavy metal resistance protein CzcB	[TP0963-TP0965 (0.93032813)]
COG0577	COG0845	BTH_II0444	BTH_II0444	ABC transporter, permease protein	BTH_I2445	BTH_I2445	RND multidrug efflux membrane fusion protein	[TP0963-TP0965 (0.93032813)]
COG0577	COG0845	BTH_II0063	BTH_II0063	permease, putative domain protein	BTH_I2445	BTH_I2445	RND multidrug efflux membrane fusion protein	[TP0963-TP0965 (0.93032813)]
COG0577	COG0845	BTH_II0444	BTH_II0444	ABC transporter, permease protein	BTH_I2866	BTH_I2866	HlyD family secretion protein	[TP0963-TP0965 (0.93032813)]
COG0333	COG1077	BTH_I1715	rpmF	ribosomal protein L32	BTH_I0146	BTH_I0146	rod shape-determining protein MreB	[TP0807-TP0497 (0.61855906)]
COG0333	COG1077	BTH_I1715	rpmF	ribosomal protein L32	BTH_II1780	BTH_II1780	rod shape-determining protein MreB	[TP0807-TP0497 (0.61855906)]
COG0234	COG1200	BTH_I1457	groES-1	chaperonin, 10 kDa	BTH_I1280	BTH_I1280	ATP-dependent DNA helicase RecG	[TP1013-TP0687 (0.84594196)]
COG0234	COG1200	BTH_II1939	groES-2	chaperonin, 10 kDa	BTH_I1280	BTH_I1280	ATP-dependent DNA helicase RecG	[TP1013-TP0687 (0.84594196)]
COG0084	COG2201	BTH_I1889	BTH_I1889	hydrolase, TatD family	BTH_II0506	BTH_II0506	methylesterase, CheB-like	[TP0994-TP0631 (0.71912634)]
COG0084	COG2201	BTH_I2157	BTH_I2157	hydrolase, TatD family	BTH_II0162	BTH_II0162	protein-glutamate methylesterase CheB	[TP0994-TP0631 (0.71912634)]
COG0084	COG2201	BTH_I1889	BTH_I1889	hydrolase, TatD family	BTH_II0162	BTH_II0162	protein-glutamate methylesterase CheB	[TP0994-TP0631 (0.71912634)]
COG0084	COG2201	BTH_I1889	BTH_I1889	hydrolase, TatD family	BTH_II0161	BTH_II0161	protein-glutamate methylesterase CheB	[TP0994-TP0631 (0.71912634)]
COG0084	COG2201	BTH_I2157	BTH_I2157	hydrolase, TatD family	BTH_II0161	BTH_II0161	protein-glutamate methylesterase CheB	[TP0994-TP0631 (0.71912634)]
COG0084	COG2201	BTH_I2157	BTH_I2157	hydrolase, TatD family	BTH_I3177	BTH_I3177	protein-glutamate methylesterase CheB	[TP0994-TP0631 (0.71912634)]
COG0084	COG2201	BTH_I2157	BTH_I2157	hydrolase, TatD family	BTH_II0506	BTH_II0506	methylesterase, CheB-like	[TP0994-TP0631 (0.71912634)]
COG0084	COG2201	BTH_I1889	BTH_I1889	hydrolase, TatD family	BTH_I3177	BTH_I3177	protein-glutamate methylesterase CheB	[TP0994-TP0631 (0.71912634)]
COG0257	COG1253	BTH_I3046	rpmJ	ribosomal protein L36	BTH_II0584	BTH_II0584	CBS domain protein	[TP0209-TP0027 (0.74441797)]
COG0060	COG0681	BTH_I0770	ileS	isoleucyl-tRNA synthetase	BTH_I1729	BTH_I1729	signal peptidase I	[TP0452-TP0185 (0.79878455)]
COG1344	COG2236	BTH_I0251	BTH_I0251	flagellar hook-associated protein 3	BTH_I2246	BTH_I2246	phosphoribosyl transferase domain protein	[TP0868-TP0050 (0.7570204)]
COG1344	COG2236	BTH_II0194	BTH_II0194	flagellar hook-associated protein 3, putative	BTH_I2246	BTH_I2246	phosphoribosyl transferase domain protein	[TP0868-TP0050 (0.7570204)]
COG1344	COG2236	BTH_II0151	BTH_II0151	flagellin D	BTH_I2246	BTH_I2246	phosphoribosyl transferase domain protein	[TP0868-TP0050 (0.7570204)]
COG1344	COG2236	BTH_I3196	BTH_I3196	flagellin	BTH_I2246	BTH_I2246	phosphoribosyl transferase domain protein	[TP0868-TP0050 (0.7570204)]
COG1344	COG1815	BTH_I0251	BTH_I0251	flagellar hook-associated protein 3	BTH_I0240	flgB-1	flagellar basal-body rod protein FlgB	[TP0870-TP0396 (0.7209834)]
COG1344	COG1815	BTH_II0151	BTH_II0151	flagellin D	BTH_II0184	flgB-2	flagellar basal-body rod protein FlgB	[TP0870-TP0396 (0.7209834)]
COG1344	COG1815	BTH_II0194	BTH_II0194	flagellar hook-associated protein 3, putative	BTH_II0184	flgB-2	flagellar basal-body rod protein FlgB	[TP0870-TP0396 (0.7209834)]
COG1344	COG1815	BTH_I0251	BTH_I0251	flagellar hook-associated protein 3	BTH_II0184	flgB-2	flagellar basal-body rod protein FlgB	[TP0870-TP0396 (0.7209834)]
COG1344	COG1815	BTH_II0194	BTH_II0194	flagellar hook-associated protein 3, putative	BTH_I0240	flgB-1	flagellar basal-body rod protein FlgB	[TP0870-TP0396 (0.7209834)]
COG1344	COG1815	BTH_I3196	BTH_I3196	flagellin	BTH_II0184	flgB-2	flagellar basal-body rod protein FlgB	[TP0870-TP0396 (0.7209834)]
COG1344	COG1815	BTH_I3196	BTH_I3196	flagellin	BTH_I0240	flgB-1	flagellar basal-body rod protein FlgB	[TP0870-TP0396 (0.7209834)]
COG1344	COG1815	BTH_II0151	BTH_II0151	flagellin D	BTH_I0240	flgB-1	flagellar basal-body rod protein FlgB	[TP0870-TP0396 (0.7209834)]
COG0242	COG1879	BTH_I0128	def-1	peptide deformylase	BTH_II1610	BTH_II1610	sugar ABC transporter, periplasmic sugar-binding	[TP0757-TP0684 (0.80039173)]
COG0242	COG1879	BTH_I2023	def-2	polypeptide deformylase	BTH_I2342	BTH_I2342	periplasmic ribose-binding protein	[TP0757-TP0684 (0.80039173)]
COG0242	COG1879	BTH_I2023	def-2	polypeptide deformylase	BTH_II1196	BTH_II1196	L-arabinose ABC transporter, periplasmic	[TP0757-TP0684 (0.80039173)]
COG0242	COG1879	BTH_I0128	def-1	peptide deformylase	BTH_II0209	BTH_II0209	ribose ABC transporter, periplasmic	[TP0757-TP0684 (0.80039173)]
COG0242	COG1879	BTH_I0128	def-1	peptide deformylase	BTH_I2435	BTH_I2435	ribose ABC transporter, periplasmic	[TP0757-TP0684 (0.80039173)]
COG0242	COG1879	BTH_I0128	def-1	peptide deformylase	BTH_I2342	BTH_I2342	periplasmic ribose-binding protein	[TP0757-TP0684 (0.80039173)]
COG0242	COG1879	BTH_I2023	def-2	polypeptide deformylase	BTH_I2435	BTH_I2435	ribose ABC transporter, periplasmic	[TP0757-TP0684 (0.80039173)]
COG0242	COG1879	BTH_I2023	def-2	polypeptide deformylase	BTH_II1628	BTH_II1628	L-arabinose ABC transporter, periplasmic	[TP0757-TP0684 (0.80039173)]
COG0242	COG1879	BTH_I0128	def-1	peptide deformylase	BTH_I2475	BTH_I2475	binding protein component precursor of ABC	[TP0757-TP0684 (0.80039173)]
COG0242	COG1879	BTH_I0128	def-1	peptide deformylase	BTH_II1628	BTH_II1628	L-arabinose ABC transporter, periplasmic	[TP0757-TP0684 (0.80039173)]
COG0242	COG1879	BTH_I2023	def-2	polypeptide deformylase	BTH_I2644	BTH_I2644	sugar ABC transporter, periplasmic sugar-binding	[TP0757-TP0684 (0.80039173)]
COG0242	COG1879	BTH_I0128	def-1	peptide deformylase	BTH_I1179	BTH_I1179	L-arabinose ABC transporter, periplasmic	[TP0757-TP0684 (0.80039173)]
COG0242	COG1879	BTH_I2023	def-2	polypeptide deformylase	BTH_II0209	BTH_II0209	ribose ABC transporter, periplasmic	[TP0757-TP0684 (0.80039173)]
COG0242	COG1879	BTH_I2023	def-2	polypeptide deformylase	BTH_I2475	BTH_I2475	binding protein component precursor of ABC	[TP0757-TP0684 (0.80039173)]
COG0242	COG1879	BTH_I2023	def-2	polypeptide deformylase	BTH_II1610	BTH_II1610	sugar ABC transporter, periplasmic sugar-binding	[TP0757-TP0684 (0.80039173)]
COG0242	COG1879	BTH_I0128	def-1	peptide deformylase	BTH_II1196	BTH_II1196	L-arabinose ABC transporter, periplasmic	[TP0757-TP0684 (0.80039173)]
COG0242	COG1879	BTH_I2023	def-2	polypeptide deformylase	BTH_I1179	BTH_I1179	L-arabinose ABC transporter, periplasmic	[TP0757-TP0684 (0.80039173)]
COG0242	COG1879	BTH_I0128	def-1	peptide deformylase	BTH_I2644	BTH_I2644	sugar ABC transporter, periplasmic sugar-binding	[TP0757-TP0684 (0.80039173)]
COG0257	COG1749	BTH_I3046	rpmJ	ribosomal protein L36	BTH_II0187	flgE	flagellar hook protein flgE	[TP0209-TP0727 (0.6772987)]
COG0257	COG1749	BTH_I3046	rpmJ	ribosomal protein L36	BTH_I0243	BTH_I0243	flagellar hook protein FlgE	[TP0209-TP0727 (0.6772987)]
COG0652	COG1879	BTH_I1938	BTH_I1938	peptidyl-prolyl cis-trans isomerase B	BTH_I2342	BTH_I2342	periplasmic ribose-binding protein	[TP0947-TP0684 (0.5775195)]
COG0652	COG1879	BTH_I1938	BTH_I1938	peptidyl-prolyl cis-trans isomerase B	BTH_I2644	BTH_I2644	sugar ABC transporter, periplasmic sugar-binding	[TP0947-TP0684 (0.5775195)]
COG0652	COG1879	BTH_I1938	BTH_I1938	peptidyl-prolyl cis-trans isomerase B	BTH_II1628	BTH_II1628	L-arabinose ABC transporter, periplasmic	[TP0947-TP0684 (0.5775195)]
COG0652	COG1879	BTH_I1938	BTH_I1938	peptidyl-prolyl cis-trans isomerase B	BTH_I2435	BTH_I2435	ribose ABC transporter, periplasmic	[TP0947-TP0684 (0.5775195)]
COG0652	COG1879	BTH_I1938	BTH_I1938	peptidyl-prolyl cis-trans isomerase B	BTH_II1196	BTH_II1196	L-arabinose ABC transporter, periplasmic	[TP0947-TP0684 (0.5775195)]
COG0652	COG1879	BTH_I1938	BTH_I1938	peptidyl-prolyl cis-trans isomerase B	BTH_I2475	BTH_I2475	binding protein component precursor of ABC	[TP0947-TP0684 (0.5775195)]
COG0652	COG1879	BTH_I1939	BTH_I1939	peptidyl-prolyl cis-trans isomerase A	BTH_II1610	BTH_II1610	sugar ABC transporter, periplasmic sugar-binding	[TP0947-TP0684 (0.5775195)]
COG0652	COG1879	BTH_I1939	BTH_I1939	peptidyl-prolyl cis-trans isomerase A	BTH_I2435	BTH_I2435	ribose ABC transporter, periplasmic	[TP0947-TP0684 (0.5775195)]
COG0652	COG1879	BTH_I1939	BTH_I1939	peptidyl-prolyl cis-trans isomerase A	BTH_I2644	BTH_I2644	sugar ABC transporter, periplasmic sugar-binding	[TP0947-TP0684 (0.5775195)]
COG0652	COG1879	BTH_I1939	BTH_I1939	peptidyl-prolyl cis-trans isomerase A	BTH_I2475	BTH_I2475	binding protein component precursor of ABC	[TP0947-TP0684 (0.5775195)]
COG0652	COG1879	BTH_I1938	BTH_I1938	peptidyl-prolyl cis-trans isomerase B	BTH_I1179	BTH_I1179	L-arabinose ABC transporter, periplasmic	[TP0947-TP0684 (0.5775195)]
COG0652	COG1879	BTH_I1939	BTH_I1939	peptidyl-prolyl cis-trans isomerase A	BTH_I1179	BTH_I1179	L-arabinose ABC transporter, periplasmic	[TP0947-TP0684 (0.5775195)]
COG0652	COG1879	BTH_I1939	BTH_I1939	peptidyl-prolyl cis-trans isomerase A	BTH_II0209	BTH_II0209	ribose ABC transporter, periplasmic	[TP0947-TP0684 (0.5775195)]
COG0652	COG1879	BTH_I1938	BTH_I1938	peptidyl-prolyl cis-trans isomerase B	BTH_II0209	BTH_II0209	ribose ABC transporter, periplasmic	[TP0947-TP0684 (0.5775195)]
COG0652	COG1879	BTH_I1938	BTH_I1938	peptidyl-prolyl cis-trans isomerase B	BTH_II1610	BTH_II1610	sugar ABC transporter, periplasmic sugar-binding	[TP0947-TP0684 (0.5775195)]
COG0652	COG1879	BTH_I1939	BTH_I1939	peptidyl-prolyl cis-trans isomerase A	BTH_II1628	BTH_II1628	L-arabinose ABC transporter, periplasmic	[TP0947-TP0684 (0.5775195)]
COG0652	COG1879	BTH_I1939	BTH_I1939	peptidyl-prolyl cis-trans isomerase A	BTH_I2342	BTH_I2342	periplasmic ribose-binding protein	[TP0947-TP0684 (0.5775195)]
COG0652	COG1879	BTH_I1939	BTH_I1939	peptidyl-prolyl cis-trans isomerase A	BTH_II1196	BTH_II1196	L-arabinose ABC transporter, periplasmic	[TP0947-TP0684 (0.5775195)]
COG1352	COG1815	BTH_II0159	BTH_II0159	chemotaxis protein methyltransferase CheR	BTH_I0240	flgB-1	flagellar basal-body rod protein FlgB	[TP0630-TP0396 (0.7590469)]
COG1352	COG1815	BTH_I3179	BTH_I3179	chemotaxis protein methyltransferase CheR	BTH_I0240	flgB-1	flagellar basal-body rod protein FlgB	[TP0630-TP0396 (0.7590469)]
COG1352	COG1815	BTH_I3179	BTH_I3179	chemotaxis protein methyltransferase CheR	BTH_II0184	flgB-2	flagellar basal-body rod protein FlgB	[TP0630-TP0396 (0.7590469)]
COG1352	COG1815	BTH_II0159	BTH_II0159	chemotaxis protein methyltransferase CheR	BTH_II0184	flgB-2	flagellar basal-body rod protein FlgB	[TP0630-TP0396 (0.7590469)]
COG0459	COG2236	BTH_II0916	groL-2	chaperonin GroEL	BTH_I2246	BTH_I2246	phosphoribosyl transferase domain protein	[TP0030-TP0050 (0.733236)]
COG0459	COG2236	BTH_I1458	groL	60 kDa chaperonin (Protein Cpn60) (groEL protein)	BTH_I2246	BTH_I2246	phosphoribosyl transferase domain protein	[TP0030-TP0050 (0.733236)]
COG0459	COG2236	BTH_II1938	groL-3	chaperonin GroEL	BTH_I2246	BTH_I2246	phosphoribosyl transferase domain protein	[TP0030-TP0050 (0.733236)]
COG1352	COG1595	BTH_II0159	BTH_II0159	chemotaxis protein methyltransferase CheR	BTH_I0071	BTH_I0071	RNA polymerase sigma-70 factor, ECF subfamily	[TP0630-TP0092 (0.6191048)]
COG1352	COG1595	BTH_II0159	BTH_II0159	chemotaxis protein methyltransferase CheR	BTH_I0997	BTH_I0997	RNA polymerase sigma-70 factor, ECF family	[TP0630-TP0092 (0.6191048)]
COG1352	COG1595	BTH_II0159	BTH_II0159	chemotaxis protein methyltransferase CheR	BTH_II1387	BTH_II1387	RNA polymerase sigma-70 factor, ECF subfamily	[TP0630-TP0092 (0.6191048)]
COG1352	COG1595	BTH_II0159	BTH_II0159	chemotaxis protein methyltransferase CheR	BTH_II1383	BTH_II1383	RNA polymerase sigma-70 factor, ECF family	[TP0630-TP0092 (0.6191048)]
COG1352	COG1595	BTH_II0159	BTH_II0159	chemotaxis protein methyltransferase CheR	BTH_I1044	BTH_I1044	RNA polymerase sigma-70 factor, ECF subfamily	[TP0630-TP0092 (0.6191048)]
COG1352	COG1595	BTH_I3179	BTH_I3179	chemotaxis protein methyltransferase CheR	BTH_I2177	BTH_I2177	RNA polymerase sigma-70 factor, ECF subfamily	[TP0630-TP0092 (0.6191048)]
COG1352	COG1595	BTH_I3179	BTH_I3179	chemotaxis protein methyltransferase CheR	BTH_I2427	BTH_I2427	RNA polymerase sigma-70 factor, ECF subfamily	[TP0630-TP0092 (0.6191048)]
COG1352	COG1595	BTH_I3179	BTH_I3179	chemotaxis protein methyltransferase CheR	BTH_I1723	BTH_I1723	RNA polymerase sigma-H factor	[TP0630-TP0092 (0.6191048)]
COG1352	COG1595	BTH_I3179	BTH_I3179	chemotaxis protein methyltransferase CheR	BTH_I0071	BTH_I0071	RNA polymerase sigma-70 factor, ECF subfamily	[TP0630-TP0092 (0.6191048)]
COG1352	COG1595	BTH_I3179	BTH_I3179	chemotaxis protein methyltransferase CheR	BTH_I1044	BTH_I1044	RNA polymerase sigma-70 factor, ECF subfamily	[TP0630-TP0092 (0.6191048)]
COG1352	COG1595	BTH_I3179	BTH_I3179	chemotaxis protein methyltransferase CheR	BTH_II1387	BTH_II1387	RNA polymerase sigma-70 factor, ECF subfamily	[TP0630-TP0092 (0.6191048)]
COG1352	COG1595	BTH_II0159	BTH_II0159	chemotaxis protein methyltransferase CheR	BTH_II2368	BTH_II2368	sigma-70 factor, putative	[TP0630-TP0092 (0.6191048)]
COG1352	COG1595	BTH_II0159	BTH_II0159	chemotaxis protein methyltransferase CheR	BTH_I2427	BTH_I2427	RNA polymerase sigma-70 factor, ECF subfamily	[TP0630-TP0092 (0.6191048)]
COG1352	COG1595	BTH_I3179	BTH_I3179	chemotaxis protein methyltransferase CheR	BTH_II1383	BTH_II1383	RNA polymerase sigma-70 factor, ECF family	[TP0630-TP0092 (0.6191048)]
COG1352	COG1595	BTH_I3179	BTH_I3179	chemotaxis protein methyltransferase CheR	BTH_I0997	BTH_I0997	RNA polymerase sigma-70 factor, ECF family	[TP0630-TP0092 (0.6191048)]
COG1352	COG1595	BTH_II0159	BTH_II0159	chemotaxis protein methyltransferase CheR	BTH_I1723	BTH_I1723	RNA polymerase sigma-H factor	[TP0630-TP0092 (0.6191048)]
COG1352	COG1595	BTH_II0159	BTH_II0159	chemotaxis protein methyltransferase CheR	BTH_I2177	BTH_I2177	RNA polymerase sigma-70 factor, ECF subfamily	[TP0630-TP0092 (0.6191048)]
COG1352	COG1595	BTH_I3179	BTH_I3179	chemotaxis protein methyltransferase CheR	BTH_II2368	BTH_II2368	sigma-70 factor, putative	[TP0630-TP0092 (0.6191048)]
COG1558	COG1776	BTH_I0241	flgC-1	flagellar basal-body rod protein FlgC	BTH_II1586	BTH_II1586	CheC family protein	[TP0397-TP0720 (0.6910892)]
COG1558	COG1776	BTH_II0185	flgC-2	flagellar basal-body rod protein FlgC	BTH_II2364	BTH_II2364	CheC family protein	[TP0397-TP0720 (0.6910892)]
COG1558	COG1776	BTH_I0241	flgC-1	flagellar basal-body rod protein FlgC	BTH_II2364	BTH_II2364	CheC family protein	[TP0397-TP0720 (0.6910892)]
COG1558	COG1776	BTH_II0185	flgC-2	flagellar basal-body rod protein FlgC	BTH_II1586	BTH_II1586	CheC family protein	[TP0397-TP0720 (0.6910892)]
COG1344	COG4786	BTH_II0151	BTH_II0151	flagellin D	BTH_II0189	BTH_II0189	flagellar basal-body rod protein FlgG	[TP0792-TP0961 (0.7009321), TP0659-TP0961 (0.6018447)]
COG1344	COG4786	BTH_I3196	BTH_I3196	flagellin	BTH_II0189	BTH_II0189	flagellar basal-body rod protein FlgG	[TP0792-TP0961 (0.7009321), TP0659-TP0961 (0.6018447)]
COG1344	COG4786	BTH_I0251	BTH_I0251	flagellar hook-associated protein 3	BTH_I0245	BTH_I0245	flagellar basal-body rod protein FlgG	[TP0792-TP0961 (0.7009321), TP0659-TP0961 (0.6018447)]
COG1344	COG4786	BTH_II0194	BTH_II0194	flagellar hook-associated protein 3, putative	BTH_I0245	BTH_I0245	flagellar basal-body rod protein FlgG	[TP0792-TP0961 (0.7009321), TP0659-TP0961 (0.6018447)]
COG1344	COG4786	BTH_I0251	BTH_I0251	flagellar hook-associated protein 3	BTH_II0189	BTH_II0189	flagellar basal-body rod protein FlgG	[TP0792-TP0961 (0.7009321), TP0659-TP0961 (0.6018447)]
COG1344	COG4786	BTH_II0194	BTH_II0194	flagellar hook-associated protein 3, putative	BTH_II0189	BTH_II0189	flagellar basal-body rod protein FlgG	[TP0792-TP0961 (0.7009321), TP0659-TP0961 (0.6018447)]
COG1344	COG4786	BTH_II0151	BTH_II0151	flagellin D	BTH_I0245	BTH_I0245	flagellar basal-body rod protein FlgG	[TP0792-TP0961 (0.7009321), TP0659-TP0961 (0.6018447)]
COG1344	COG4786	BTH_I3196	BTH_I3196	flagellin	BTH_I0245	BTH_I0245	flagellar basal-body rod protein FlgG	[TP0792-TP0961 (0.7009321), TP0659-TP0961 (0.6018447)]
COG0593	COG1077	BTH_I1316	BTH_I1316	hypothetical protein	BTH_II1780	BTH_II1780	rod shape-determining protein MreB	[TP0001-TP0497 (0.678435)]
COG0593	COG1077	BTH_I3239	dnaA	chromosomal replication initiator protein DnaA	BTH_I0146	BTH_I0146	rod shape-determining protein MreB	[TP0001-TP0497 (0.678435)]
COG0593	COG1077	BTH_I1316	BTH_I1316	hypothetical protein	BTH_I0146	BTH_I0146	rod shape-determining protein MreB	[TP0001-TP0497 (0.678435)]
COG0593	COG1077	BTH_I3239	dnaA	chromosomal replication initiator protein DnaA	BTH_II1780	BTH_II1780	rod shape-determining protein MreB	[TP0001-TP0497 (0.678435)]
COG0249	COG0357	BTH_I1913	mutS	DNA mismatch repair protein MutS	BTH_I3319	gidB	methyltransferase GidB	[TP0328-TP0946 (0.7367136)]
COG0658	COG1187	BTH_I1890	BTH_I1890	DNA internalization-related competence protein	BTH_I0795	BTH_I0795	ribosomal small subunit pseudouridine synthase	[TP0336-TP0459 (0.6079956)]
COG0658	COG1187	BTH_I1890	BTH_I1890	DNA internalization-related competence protein	BTH_I2567	BTH_I2567	RNA pseudouridylate synthase family protein	[TP0336-TP0459 (0.6079956)]
COG0658	COG1187	BTH_I1890	BTH_I1890	DNA internalization-related competence protein	BTH_I0758	BTH_I0758	pseudouridine synthase family protein	[TP0336-TP0459 (0.6079956)]
COG0465	COG0465	BTH_I2776	BTH_I2776	cell division protein FtsH	BTH_II1298	BTH_II1298	ATP-dependent metalloprotease, FtsH family	[TP0330-TP0330 (0.73856413)]
COG0465	COG0465	BTH_II1298	BTH_II1298	ATP-dependent metalloprotease, FtsH family	BTH_I2776	BTH_I2776	cell division protein FtsH	[TP0330-TP0330 (0.73856413)]
COG0465	COG0465	BTH_II1298	BTH_II1298	ATP-dependent metalloprotease, FtsH family	BTH_II1298	BTH_II1298	ATP-dependent metalloprotease, FtsH family	[TP0330-TP0330 (0.73856413)]
COG0465	COG0465	BTH_I2776	BTH_I2776	cell division protein FtsH	BTH_I2776	BTH_I2776	cell division protein FtsH	[TP0330-TP0330 (0.73856413)]
COG1558	COG1792	BTH_II0185	flgC-2	flagellar basal-body rod protein FlgC	BTH_I0145	BTH_I0145	rod shape-determining protein MreC	[TP0397-TP0498 (0.58822864)]
COG1558	COG1792	BTH_I0241	flgC-1	flagellar basal-body rod protein FlgC	BTH_I0145	BTH_I0145	rod shape-determining protein MreC	[TP0397-TP0498 (0.58822864)]
COG0817	COG1558	BTH_I1249	BTH_I1249	crossover junction endodeoxyribonuclease RuvC	BTH_I0241	flgC-1	flagellar basal-body rod protein FlgC	[TP0517-TP0397 (0.53212774)]
COG0817	COG1558	BTH_I1249	BTH_I1249	crossover junction endodeoxyribonuclease RuvC	BTH_II0185	flgC-2	flagellar basal-body rod protein FlgC	[TP0517-TP0397 (0.53212774)]
COG1512	COG2891	BTH_I0285	BTH_I0285	lipoprotein, putative	BTH_I0144	mreD	rod shape-determining protein MreD	[TP0561-TP0499 (0.5857341)]
COG0592	COG1344	BTH_I3240	dnaN	DNA polymerase III, beta subunit	BTH_I3196	BTH_I3196	flagellin	[TP0002-TP0659 (0.6618167)]
COG0592	COG1344	BTH_I3240	dnaN	DNA polymerase III, beta subunit	BTH_II0151	BTH_II0151	flagellin D	[TP0002-TP0659 (0.6618167)]
COG0592	COG1344	BTH_I3240	dnaN	DNA polymerase III, beta subunit	BTH_I0251	BTH_I0251	flagellar hook-associated protein 3	[TP0002-TP0659 (0.6618167)]
COG0592	COG1344	BTH_I3240	dnaN	DNA polymerase III, beta subunit	BTH_II0194	BTH_II0194	flagellar hook-associated protein 3, putative	[TP0002-TP0659 (0.6618167)]
COG0860	COG1192	BTH_I0722	BTH_I0722	N-acetylmuramoyl-L-alanine amidase	BTH_II2371	BTH_II2371	ParA family protein	[TP0247-TP0272 (0.7527567)]
COG0860	COG1192	BTH_I0722	BTH_I0722	N-acetylmuramoyl-L-alanine amidase	BTH_II1360	BTH_II1360	ParA family protein, putative	[TP0247-TP0272 (0.7527567)]
COG0860	COG1192	BTH_I0722	BTH_I0722	N-acetylmuramoyl-L-alanine amidase	BTH_I0846	BTH_I0846	ParA family protein	[TP0247-TP0272 (0.7527567)]
COG0860	COG1192	BTH_I0722	BTH_I0722	N-acetylmuramoyl-L-alanine amidase	BTH_I3318	BTH_I3318	sporulation initiation inhibitor protein Soj	[TP0247-TP0272 (0.7527567)]
COG0242	COG0272	BTH_I2023	def-2	polypeptide deformylase	BTH_I2022	ligA	DNA ligase, NAD-dependent	[TP0757-TP0634 (0.68197167)]
COG0242	COG0272	BTH_I0128	def-1	peptide deformylase	BTH_I2022	ligA	DNA ligase, NAD-dependent	[TP0757-TP0634 (0.68197167)]
COG0265	COG0817	BTH_I1726	BTH_I1726	serine protease, MucD	BTH_I1249	BTH_I1249	crossover junction endodeoxyribonuclease RuvC	[TP0773-TP0517 (0.5118523)]
COG0265	COG0817	BTH_I0675	BTH_I0675	serine protease	BTH_I1249	BTH_I1249	crossover junction endodeoxyribonuclease RuvC	[TP0773-TP0517 (0.5118523)]
COG0265	COG0817	BTH_I2979	BTH_I2979	serine protease	BTH_I1249	BTH_I1249	crossover junction endodeoxyribonuclease RuvC	[TP0773-TP0517 (0.5118523)]
COG0265	COG0817	BTH_I2658	BTH_I2658	probable protease signal peptide protein	BTH_I1249	BTH_I1249	crossover junction endodeoxyribonuclease RuvC	[TP0773-TP0517 (0.5118523)]
COG0187	COG0358	BTH_I0940	BTH_I0940	DNA topoisomerase IV, subunit B	BTH_II0620	BTH_II0620	DNA primase	[TP1006-TP0492 (0.55112576)]
COG0187	COG0358	BTH_I3241	gyrB	DNA gyrase, B subunit	BTH_II0620	BTH_II0620	DNA primase	[TP1006-TP0492 (0.55112576)]
COG1154	COG2812	BTH_II0614	dxs	1-deoxy-D-xylulose-5-phosphate synthase	BTH_I2219	BTH_I2219	DNA polymerase III, subunits gamma and tau,	[TP0824-TP1005 (0.68180764)]
COG0237	COG0552	BTH_I1133	coaE	Dephospho-CoA kinase (EC 2.7.1.24) (Dephosphocoenzyme A kinase)	BTH_I0466	BTH_I0466	signal recognition particle-docking protein	[TP0296-TP0578 (0.7885255)]
COG0080	COG0265	BTH_I3080	rplK	ribosomal protein L11	BTH_I2658	BTH_I2658	probable protease signal peptide protein	[TP0237-TP0773 (0.6164146)]
COG0080	COG0265	BTH_I3080	rplK	ribosomal protein L11	BTH_I2979	BTH_I2979	serine protease	[TP0237-TP0773 (0.6164146)]
COG0080	COG0265	BTH_I3080	rplK	ribosomal protein L11	BTH_I1726	BTH_I1726	serine protease, MucD	[TP0237-TP0773 (0.6164146)]
COG0080	COG0265	BTH_I3080	rplK	ribosomal protein L11	BTH_I0675	BTH_I0675	serine protease	[TP0237-TP0773 (0.6164146)]
COG2812	COG2812	BTH_I2219	BTH_I2219	DNA polymerase III, subunits gamma and tau,	BTH_I2219	BTH_I2219	DNA polymerase III, subunits gamma and tau,	[TP1005-TP1005 (0.52391654)]
COG0223	COG0234	BTH_I2191	fxbA	ferric exochelin biosynthesis	BTH_II1939	groES-2	chaperonin, 10 kDa	[TP0756-TP1013 (0.64276713)]
COG0223	COG0234	BTH_I0129	fmt	methionyl-tRNA formyltransferase	BTH_I1457	groES-1	chaperonin, 10 kDa	[TP0756-TP1013 (0.64276713)]
COG0223	COG0234	BTH_I0129	fmt	methionyl-tRNA formyltransferase	BTH_II1939	groES-2	chaperonin, 10 kDa	[TP0756-TP1013 (0.64276713)]
COG0223	COG0234	BTH_I2191	fxbA	ferric exochelin biosynthesis	BTH_I1457	groES-1	chaperonin, 10 kDa	[TP0756-TP1013 (0.64276713)]
COG0036	COG1653	BTH_I2907	rpe	ribulose-phosphate 3-epimerase	BTH_I0695	BTH_I0695	mannitol ABC transporter, periplasmic	[TP0945-TP0074 (0.654426)]
COG0036	COG1653	BTH_I2907	rpe	ribulose-phosphate 3-epimerase	BTH_I3021	BTH_I3021	glycerol-3-phosphate ABC transporter,	[TP0945-TP0074 (0.654426)]
COG0036	COG1653	BTH_I2907	rpe	ribulose-phosphate 3-epimerase	BTH_I1553	BTH_I1553	maltose ABC transporter, periplasmic	[TP0945-TP0074 (0.654426)]
COG0036	COG1653	BTH_I2907	rpe	ribulose-phosphate 3-epimerase	BTH_II1179	BTH_II1179	sugar ABC transporter, periplasmic sugar-binding	[TP0945-TP0074 (0.654426)]
COG0357	COG0459	BTH_I3319	gidB	methyltransferase GidB	BTH_II1938	groL-3	chaperonin GroEL	[TP0946-TP0030 (0.68326145)]
COG0357	COG0459	BTH_I3319	gidB	methyltransferase GidB	BTH_II0916	groL-2	chaperonin GroEL	[TP0946-TP0030 (0.68326145)]
COG0357	COG0459	BTH_I3319	gidB	methyltransferase GidB	BTH_I1458	groL	60 kDa chaperonin (Protein Cpn60) (groEL protein)	[TP0946-TP0030 (0.68326145)]
COG0664	COG1074	BTH_II0035	BTH_II0035	transcriptional regulator, Crp/Fnr family	BTH_I2851	recB	exodeoxyribonuclease V, beta subunit	[TP0089-TP0898 (0.8304331)]
COG0664	COG1074	BTH_I0534	BTH_I0534	hypothetical protein	BTH_I2851	recB	exodeoxyribonuclease V, beta subunit	[TP0089-TP0898 (0.8304331)]
COG0664	COG1074	BTH_II1244	BTH_II1244	transcriptional regulator, Crp/Fnr family	BTH_I2851	recB	exodeoxyribonuclease V, beta subunit	[TP0089-TP0898 (0.8304331)]
COG0664	COG1074	BTH_II0460	BTH_II0460	transcriptional regulator, Crp/Fnr family	BTH_I2851	recB	exodeoxyribonuclease V, beta subunit	[TP0089-TP0898 (0.8304331)]
COG0664	COG1074	BTH_I1801	BTH_I1801	cyclic nucleotide-binding domain protein	BTH_I2851	recB	exodeoxyribonuclease V, beta subunit	[TP0089-TP0898 (0.8304331)]
COG0664	COG1074	BTH_I0533	BTH_I0533	cyclic nucleotide-binding domain protein	BTH_I2851	recB	exodeoxyribonuclease V, beta subunit	[TP0089-TP0898 (0.8304331)]
COG0664	COG1074	BTH_I0747	BTH_I0747	transcriptional regulator, putative	BTH_I2851	recB	exodeoxyribonuclease V, beta subunit	[TP0089-TP0898 (0.8304331)]
COG0664	COG1074	BTH_II1687	BTH_II1687	cyclic nucleotide-binding domain protein	BTH_I2851	recB	exodeoxyribonuclease V, beta subunit	[TP0089-TP0898 (0.8304331)]
COG0223	COG0242	BTH_I2191	fxbA	ferric exochelin biosynthesis	BTH_I0128	def-1	peptide deformylase	[TP0756-TP0757 (0.8300303)]
COG0223	COG0242	BTH_I0129	fmt	methionyl-tRNA formyltransferase	BTH_I0128	def-1	peptide deformylase	[TP0756-TP0757 (0.8300303)]
COG0223	COG0242	BTH_I0129	fmt	methionyl-tRNA formyltransferase	BTH_I2023	def-2	polypeptide deformylase	[TP0756-TP0757 (0.8300303)]
COG0223	COG0242	BTH_I2191	fxbA	ferric exochelin biosynthesis	BTH_I2023	def-2	polypeptide deformylase	[TP0756-TP0757 (0.8300303)]
COG0233	COG0359	BTH_I2030	frr	ribosome recycling factor	BTH_I2182	rplI	50S ribosomal protein L9	[TP0604-TP0060 (0.5105792)]
COG0012	COG0457	BTH_I2920	ychF	GTP-binding protein YchF	BTH_II0793	BTH_II0793	cellulose synthase operon protein C	[TP0124-TP0067 (0.81355333)]
COG0012	COG0457	BTH_I2920	ychF	GTP-binding protein YchF	BTH_I0478	BTH_I0478	TPR domain protein	[TP0124-TP0067 (0.81355333)]
COG0012	COG0457	BTH_I2920	ychF	GTP-binding protein YchF	BTH_II0955	BTH_II0955	TPR Domain domain protein	[TP0124-TP0067 (0.81355333)]
COG0012	COG0457	BTH_I2920	ychF	GTP-binding protein YchF	BTH_II0840	BTH_II0840	type III secretion chaperone BicA	[TP0124-TP0067 (0.81355333)]
COG0012	COG0457	BTH_I2920	ychF	GTP-binding protein YchF	BTH_I1619	BTH_I1619	TPR domain protein	[TP0124-TP0067 (0.81355333)]
COG0552	COG1061	BTH_I0466	BTH_I0466	signal recognition particle-docking protein	BTH_I1534	BTH_I1534	hypothetical protein	[TP0578-TP0380 (0.62695336)]
COG0552	COG1061	BTH_I0466	BTH_I0466	signal recognition particle-docking protein	BTH_I1533	BTH_I1533	probable helicase	[TP0578-TP0380 (0.62695336)]
COG0265	COG0492	BTH_I1726	BTH_I1726	serine protease, MucD	BTH_I2359	BTH_I2359	pyridine nucleotide-disulphide oxidoreductase,	[TP0773-TP0814 (0.6926654)]
COG0265	COG0492	BTH_I2979	BTH_I2979	serine protease	BTH_I2359	BTH_I2359	pyridine nucleotide-disulphide oxidoreductase,	[TP0773-TP0814 (0.6926654)]
COG0265	COG0492	BTH_I2979	BTH_I2979	serine protease	BTH_I1560	trxB	thioredoxin-disulfide reductase	[TP0773-TP0814 (0.6926654)]
COG0265	COG0492	BTH_I1726	BTH_I1726	serine protease, MucD	BTH_I1560	trxB	thioredoxin-disulfide reductase	[TP0773-TP0814 (0.6926654)]
COG0265	COG0492	BTH_I2658	BTH_I2658	probable protease signal peptide protein	BTH_I1560	trxB	thioredoxin-disulfide reductase	[TP0773-TP0814 (0.6926654)]
COG0265	COG0492	BTH_I0675	BTH_I0675	serine protease	BTH_I1560	trxB	thioredoxin-disulfide reductase	[TP0773-TP0814 (0.6926654)]
COG0265	COG0492	BTH_I2979	BTH_I2979	serine protease	BTH_II1477	BTH_II1477	pyridine nucleotide-disulphide oxidoreductase,	[TP0773-TP0814 (0.6926654)]
COG0265	COG0492	BTH_I0675	BTH_I0675	serine protease	BTH_I2359	BTH_I2359	pyridine nucleotide-disulphide oxidoreductase,	[TP0773-TP0814 (0.6926654)]
COG0265	COG0492	BTH_I2658	BTH_I2658	probable protease signal peptide protein	BTH_I2359	BTH_I2359	pyridine nucleotide-disulphide oxidoreductase,	[TP0773-TP0814 (0.6926654)]
COG0265	COG0492	BTH_I2658	BTH_I2658	probable protease signal peptide protein	BTH_II1477	BTH_II1477	pyridine nucleotide-disulphide oxidoreductase,	[TP0773-TP0814 (0.6926654)]
COG0265	COG0492	BTH_I0675	BTH_I0675	serine protease	BTH_II1477	BTH_II1477	pyridine nucleotide-disulphide oxidoreductase,	[TP0773-TP0814 (0.6926654)]
COG0265	COG0492	BTH_I1726	BTH_I1726	serine protease, MucD	BTH_II1477	BTH_II1477	pyridine nucleotide-disulphide oxidoreductase,	[TP0773-TP0814 (0.6926654)]
COG0124	COG0608	BTH_I2235	hisS	histidyl-tRNA synthetase	BTH_I1885	recJ	single-stranded-DNA-specific exonuclease RecJ	[TP0641-TP0704 (0.75894904)]
COG0465	COG0772	BTH_II1298	BTH_II1298	ATP-dependent metalloprotease, FtsH family	BTH_I1117	BTH_I1117	cell division protein FtsW	[TP0330-TP0387 (0.8016956)]
COG0465	COG0772	BTH_I2776	BTH_I2776	cell division protein FtsH	BTH_I1117	BTH_I1117	cell division protein FtsW	[TP0330-TP0387 (0.8016956)]
COG0465	COG0772	BTH_II1298	BTH_II1298	ATP-dependent metalloprotease, FtsH family	BTH_I0142	rodA	rod shape-determining protein RodA	[TP0330-TP0387 (0.8016956)]
COG0465	COG0772	BTH_I2776	BTH_I2776	cell division protein FtsH	BTH_I0142	rodA	rod shape-determining protein RodA	[TP0330-TP0387 (0.8016956)]
COG0234	COG0792	BTH_I1457	groES-1	chaperonin, 10 kDa	BTH_I3148	BTH_I3148	conserved hypothetical protein TIGR00252	[TP1013-TP0913 (0.7815084)]
COG0234	COG0792	BTH_II1939	groES-2	chaperonin, 10 kDa	BTH_I3148	BTH_I3148	conserved hypothetical protein TIGR00252	[TP1013-TP0913 (0.7815084)]
COG1512	COG1987	BTH_I0285	BTH_I0285	lipoprotein, putative	BTH_I0031	fliQ	flagellar biosynthetic protein FliQ	[TP0561-TP0717 (0.66457963)]
COG1512	COG1987	BTH_I0285	BTH_I0285	lipoprotein, putative	BTH_II0166	BTH_II0166	flagellar biosynthetic protein FliQ, putative	[TP0561-TP0717 (0.66457963)]
COG0457	COG1426	BTH_II0840	BTH_II0840	type III secretion chaperone BicA	BTH_I2233	BTH_I2233	hypothetical protein	[TP0268-TP0334 (0.739808)]
COG0457	COG1426	BTH_II0793	BTH_II0793	cellulose synthase operon protein C	BTH_I2233	BTH_I2233	hypothetical protein	[TP0268-TP0334 (0.739808)]
COG0457	COG1426	BTH_I0478	BTH_I0478	TPR domain protein	BTH_I2233	BTH_I2233	hypothetical protein	[TP0268-TP0334 (0.739808)]
COG0457	COG1426	BTH_I1619	BTH_I1619	TPR domain protein	BTH_I2233	BTH_I2233	hypothetical protein	[TP0268-TP0334 (0.739808)]
COG0457	COG1426	BTH_II0955	BTH_II0955	TPR Domain domain protein	BTH_I2233	BTH_I2233	hypothetical protein	[TP0268-TP0334 (0.739808)]
COG0192	COG0217	BTH_I0174	metK	S-adenosylmethionine synthetase (EC 2.5.1.6) (Methionine adenosyltransferase) (AdoMet synthetase) (MAT)	BTH_I1015	BTH_I1015	conserved hypothetical protein TIGR01033	[TP0794-TP0474 (0.71912634)]
COG0860	COG1214	BTH_I0722	BTH_I0722	N-acetylmuramoyl-L-alanine amidase	BTH_I2001	BTH_I2001	glycoprotease family protein	[TP0247-TP0876 (0.6334264)]
COG0477	COG0845	BTH_II1821	BTH_II1821	probable transporter	BTH_I2866	BTH_I2866	HlyD family secretion protein	[TP0840-TP0965 (0.8653204)]
COG0477	COG0845	BTH_I0181	BTH_I0181	major facilitator family transporter	BTH_I2866	BTH_I2866	HlyD family secretion protein	[TP0840-TP0965 (0.8653204)]
COG0477	COG0845	BTH_I1954	BTH_I1954	hypothetical protein	BTH_II1288	BTH_II1288	efflux transporter, RND family, MFP subunit	[TP0840-TP0965 (0.8653204)]
COG0477	COG0845	BTH_I1546	BTH_I1546	drug resistance transporter, Bcr/CflA family	BTH_I2445	BTH_I2445	RND multidrug efflux membrane fusion protein	[TP0840-TP0965 (0.8653204)]
COG0477	COG0845	BTH_I2715	BTH_I2715	major facilitator family transporter	BTH_II1288	BTH_II1288	efflux transporter, RND family, MFP subunit	[TP0840-TP0965 (0.8653204)]
COG0477	COG0845	BTH_II0295	BTH_II0295	drug resistance transporter, EmrB/QacA family	BTH_I1951	BTH_I1951	multidrug efflux RND membrane fusion protein	[TP0840-TP0965 (0.8653204)]
COG0477	COG0845	BTH_II2129	BTH_II2129	major facilitator family transporter	BTH_I0680	BTH_I0680	efflux transporter, RND family, MFP subunit	[TP0840-TP0965 (0.8653204)]
COG0477	COG0845	BTH_I1399	BTH_I1399	transporter, putative	BTH_II2106	BTH_II2106	efflux transporter, RND family, MFP subunit	[TP0840-TP0965 (0.8653204)]
COG0477	COG0845	BTH_II2056	BTH_II2056	MFS transporter, phthalate permease family	BTH_II1140	BTH_II1140	secretion protein, putative	[TP0840-TP0965 (0.8653204)]
COG0477	COG0845	BTH_II2129	BTH_II2129	major facilitator family transporter	BTH_I2289	BTH_I2289	efflux transporter, RND family, MFP subunit	[TP0840-TP0965 (0.8653204)]
COG0477	COG0845	BTH_II2072	BTH_II2072	major facilitator family transporter	BTH_II2106	BTH_II2106	efflux transporter, RND family, MFP subunit	[TP0840-TP0965 (0.8653204)]
COG0477	COG0845	BTH_I0022	BTH_I0022	drug resistance transporter, EmrB/QacA family	BTH_I0680	BTH_I0680	efflux transporter, RND family, MFP subunit	[TP0840-TP0965 (0.8653204)]
COG0477	COG0845	BTH_I0155	BTH_I0155	AmpG-related permease	BTH_I2866	BTH_I2866	HlyD family secretion protein	[TP0840-TP0965 (0.8653204)]
COG0477	COG0845	BTH_II2297	BTH_II2297	hypothetical protein	BTH_II0439	BTH_II0439	Type I antifreeze protein:HlyD family secretion	[TP0840-TP0965 (0.8653204)]
COG0477	COG0845	BTH_I2684	BTH_I2684	major facilitator family transporter	BTH_I0680	BTH_I0680	efflux transporter, RND family, MFP subunit	[TP0840-TP0965 (0.8653204)]
COG0477	COG0845	BTH_I2615	BTH_I2615	acyltransferase family protein	BTH_I2289	BTH_I2289	efflux transporter, RND family, MFP subunit	[TP0840-TP0965 (0.8653204)]
COG0477	COG0845	BTH_II0726	BTH_II0726	4-hydroxybenzoate transporter	BTH_II0059	BTH_II0059	efflux transporter, RND family, MFP subunit,	[TP0840-TP0965 (0.8653204)]
COG0477	COG0845	BTH_I2006	BTH_I2006	transporter, putative	BTH_I2866	BTH_I2866	HlyD family secretion protein	[TP0840-TP0965 (0.8653204)]
COG0477	COG0845	BTH_I1546	BTH_I1546	drug resistance transporter, Bcr/CflA family	BTH_II2106	BTH_II2106	efflux transporter, RND family, MFP subunit	[TP0840-TP0965 (0.8653204)]
COG0477	COG0845	BTH_I3120	BTH_I3120	major facilitator family transporter	BTH_II0446	BTH_II0446	membrane protein	[TP0840-TP0965 (0.8653204)]
COG0477	COG0845	BTH_I0875	BTH_I0875	major facilitator family transporter	BTH_II1291	BTH_II1291	HlyD family secretion protein	[TP0840-TP0965 (0.8653204)]
COG0477	COG0845	BTH_I2659	BTH_I2659	Major Facilitator Superfamily subfamily,	BTH_I2866	BTH_I2866	HlyD family secretion protein	[TP0840-TP0965 (0.8653204)]
COG0477	COG0845	BTH_I0541	BTH_I0541	drug resistance transporter, EmrB/QacA family	BTH_II1288	BTH_II1288	efflux transporter, RND family, MFP subunit	[TP0840-TP0965 (0.8653204)]
COG0477	COG0845	BTH_II1915	BTH_II1915	drug resistance transporter, Bcr/CflA family	BTH_II0059	BTH_II0059	efflux transporter, RND family, MFP subunit,	[TP0840-TP0965 (0.8653204)]
COG0477	COG0845	BTH_I0022	BTH_I0022	drug resistance transporter, EmrB/QacA family	BTH_II1291	BTH_II1291	HlyD family secretion protein	[TP0840-TP0965 (0.8653204)]
COG0477	COG0845	BTH_I0499	BTH_I0499	major facilitator family transporter	BTH_II0059	BTH_II0059	efflux transporter, RND family, MFP subunit,	[TP0840-TP0965 (0.8653204)]
COG0477	COG0845	BTH_I0640	BTH_I0640	major facilitator family transporter	BTH_I1951	BTH_I1951	multidrug efflux RND membrane fusion protein	[TP0840-TP0965 (0.8653204)]
COG0477	COG0845	BTH_II1915	BTH_II1915	drug resistance transporter, Bcr/CflA family	BTH_I0680	BTH_I0680	efflux transporter, RND family, MFP subunit	[TP0840-TP0965 (0.8653204)]
COG0477	COG0845	BTH_I0022	BTH_I0022	drug resistance transporter, EmrB/QacA family	BTH_I2289	BTH_I2289	efflux transporter, RND family, MFP subunit	[TP0840-TP0965 (0.8653204)]
COG0477	COG0845	BTH_I0155	BTH_I0155	AmpG-related permease	BTH_I1951	BTH_I1951	multidrug efflux RND membrane fusion protein	[TP0840-TP0965 (0.8653204)]
COG0477	COG0845	BTH_II0241	BTH_II0241	major facilitator family transporter	BTH_I2445	BTH_I2445	RND multidrug efflux membrane fusion protein	[TP0840-TP0965 (0.8653204)]
COG0477	COG0845	BTH_II2129	BTH_II2129	major facilitator family transporter	BTH_II0446	BTH_II0446	membrane protein	[TP0840-TP0965 (0.8653204)]
COG0477	COG0845	BTH_II0974	BTH_II0974	major facilitator family transporter	BTH_II1288	BTH_II1288	efflux transporter, RND family, MFP subunit	[TP0840-TP0965 (0.8653204)]
COG0477	COG0845	BTH_II1095	BTH_II1095	major facilitator family transporter	BTH_I2445	BTH_I2445	RND multidrug efflux membrane fusion protein	[TP0840-TP0965 (0.8653204)]
COG0477	COG0845	BTH_II1490	BTH_II1490	major facilitator family transporter	BTH_I2289	BTH_I2289	efflux transporter, RND family, MFP subunit	[TP0840-TP0965 (0.8653204)]
COG0477	COG0845	BTH_II2231	BTH_II2231	major facilitator family transporter	BTH_II1374	BTH_II1374	heavy metal resistance protein CzcB	[TP0840-TP0965 (0.8653204)]
COG0477	COG0845	BTH_I0219	BTH_I0219	major facilitator family transporter	BTH_II0446	BTH_II0446	membrane protein	[TP0840-TP0965 (0.8653204)]
COG0477	COG0845	BTH_II2179	BTH_II2179	drug resistance transporter, EmrB/QacA	BTH_II2106	BTH_II2106	efflux transporter, RND family, MFP subunit	[TP0840-TP0965 (0.8653204)]
COG0477	COG0845	BTH_I2297	BTH_I2297	major facilitator family transporter	BTH_II1140	BTH_II1140	secretion protein, putative	[TP0840-TP0965 (0.8653204)]
COG0477	COG0845	BTH_I0708	BTH_I0708	4-hydroxybenzoate transporter, putative	BTH_I2289	BTH_I2289	efflux transporter, RND family, MFP subunit	[TP0840-TP0965 (0.8653204)]
COG0477	COG0845	BTH_II1095	BTH_II1095	major facilitator family transporter	BTH_II1288	BTH_II1288	efflux transporter, RND family, MFP subunit	[TP0840-TP0965 (0.8653204)]
COG0477	COG0845	BTH_I1197	BTH_I1197	major facilitator family transporter	BTH_II0059	BTH_II0059	efflux transporter, RND family, MFP subunit,	[TP0840-TP0965 (0.8653204)]
COG0477	COG0845	BTH_II1162	BTH_II1162	major facilitator family transporter	BTH_II0446	BTH_II0446	membrane protein	[TP0840-TP0965 (0.8653204)]
COG0477	COG0845	BTH_I2615	BTH_I2615	acyltransferase family protein	BTH_II1291	BTH_II1291	HlyD family secretion protein	[TP0840-TP0965 (0.8653204)]
COG0477	COG0845	BTH_II1915	BTH_II1915	drug resistance transporter, Bcr/CflA family	BTH_I2866	BTH_I2866	HlyD family secretion protein	[TP0840-TP0965 (0.8653204)]
COG0477	COG0845	BTH_II1010	BTH_II1010	major facilitator family transporter	BTH_II0446	BTH_II0446	membrane protein	[TP0840-TP0965 (0.8653204)]
COG0477	COG0845	BTH_I2659	BTH_I2659	Major Facilitator Superfamily subfamily,	BTH_II0439	BTH_II0439	Type I antifreeze protein:HlyD family secretion	[TP0840-TP0965 (0.8653204)]
COG0477	COG0845	BTH_I2786	BTH_I2786	major facilitator family tranporter	BTH_I2948	BTH_I2948	secretion protein, putative	[TP0840-TP0965 (0.8653204)]
COG0477	COG0845	BTH_I1396	BTH_I1396	4-hydroxybenzoate transporter	BTH_II2106	BTH_II2106	efflux transporter, RND family, MFP subunit	[TP0840-TP0965 (0.8653204)]
COG0477	COG0845	BTH_I1197	BTH_I1197	major facilitator family transporter	BTH_II0446	BTH_II0446	membrane protein	[TP0840-TP0965 (0.8653204)]
COG0477	COG0845	BTH_II0353	BTH_II0353	major facilitator family transporter	BTH_I2948	BTH_I2948	secretion protein, putative	[TP0840-TP0965 (0.8653204)]
COG0477	COG0845	BTH_II0338	BTH_II0338	major facilitator family transporter	BTH_I2289	BTH_I2289	efflux transporter, RND family, MFP subunit	[TP0840-TP0965 (0.8653204)]
COG0477	COG0845	BTH_I1399	BTH_I1399	transporter, putative	BTH_I2445	BTH_I2445	RND multidrug efflux membrane fusion protein	[TP0840-TP0965 (0.8653204)]
COG0477	COG0845	BTH_II1915	BTH_II1915	drug resistance transporter, Bcr/CflA family	BTH_II0439	BTH_II0439	Type I antifreeze protein:HlyD family secretion	[TP0840-TP0965 (0.8653204)]
COG0477	COG0845	BTH_I2561	BTH_I2561	drug resistance transporter, EmrB/QacA family	BTH_II0059	BTH_II0059	efflux transporter, RND family, MFP subunit,	[TP0840-TP0965 (0.8653204)]
COG0477	COG0845	BTH_I0752	BTH_I0752	drug resistance transporter, EmrB/QacA family	BTH_I2289	BTH_I2289	efflux transporter, RND family, MFP subunit	[TP0840-TP0965 (0.8653204)]
COG0477	COG0845	BTH_II0974	BTH_II0974	major facilitator family transporter	BTH_I2445	BTH_I2445	RND multidrug efflux membrane fusion protein	[TP0840-TP0965 (0.8653204)]
COG0477	COG0845	BTH_II1221	BTH_II1221	metabolite-proton symporter	BTH_II2106	BTH_II2106	efflux transporter, RND family, MFP subunit	[TP0840-TP0965 (0.8653204)]
COG0477	COG0845	BTH_I1033	BTH_I1033	major facilitator family transporter	BTH_I1951	BTH_I1951	multidrug efflux RND membrane fusion protein	[TP0840-TP0965 (0.8653204)]
COG0477	COG0845	BTH_I0875	BTH_I0875	major facilitator family transporter	BTH_I2289	BTH_I2289	efflux transporter, RND family, MFP subunit	[TP0840-TP0965 (0.8653204)]
COG0477	COG0845	BTH_I2630	BTH_I2630	fosmidomycin resistance protein	BTH_I2948	BTH_I2948	secretion protein, putative	[TP0840-TP0965 (0.8653204)]
COG0477	COG0845	BTH_I2837	BTH_I2837	major facilitator family transporter	BTH_II1288	BTH_II1288	efflux transporter, RND family, MFP subunit	[TP0840-TP0965 (0.8653204)]
COG0477	COG0845	BTH_II1278	BTH_II1278	major facilitator superfamily protein	BTH_II2106	BTH_II2106	efflux transporter, RND family, MFP subunit	[TP0840-TP0965 (0.8653204)]
COG0477	COG0845	BTH_II1879	BTH_II1879	drug resistance transporter, EmrB/QacA family	BTH_I2445	BTH_I2445	RND multidrug efflux membrane fusion protein	[TP0840-TP0965 (0.8653204)]
COG0477	COG0845	BTH_II1753	BTH_II1753	drug resistance transporter, EmrB/QacA family	BTH_II2106	BTH_II2106	efflux transporter, RND family, MFP subunit	[TP0840-TP0965 (0.8653204)]
COG0477	COG0845	BTH_I2684	BTH_I2684	major facilitator family transporter	BTH_II0059	BTH_II0059	efflux transporter, RND family, MFP subunit,	[TP0840-TP0965 (0.8653204)]
COG0477	COG0845	BTH_I2466	BTH_I2466	alpha-ketoglutarate permease	BTH_I2948	BTH_I2948	secretion protein, putative	[TP0840-TP0965 (0.8653204)]
COG0477	COG0845	BTH_II0910	BTH_II0910	major facilitator family transporter	BTH_I2289	BTH_I2289	efflux transporter, RND family, MFP subunit	[TP0840-TP0965 (0.8653204)]
COG0477	COG0845	BTH_II0338	BTH_II0338	major facilitator family transporter	BTH_II0064	BTH_II0064	efflux transporter, RND family, MFP subunit	[TP0840-TP0965 (0.8653204)]
COG0477	COG0845	BTH_I3157	BTH_I3157	amino acid ABC transporter, permease protein,	BTH_II0064	BTH_II0064	efflux transporter, RND family, MFP subunit	[TP0840-TP0965 (0.8653204)]
COG0477	COG0845	BTH_I0499	BTH_I0499	major facilitator family transporter	BTH_II0446	BTH_II0446	membrane protein	[TP0840-TP0965 (0.8653204)]
COG0477	COG0845	BTH_I1274	BTH_I1274	major facilitator family transporter	BTH_II0064	BTH_II0064	efflux transporter, RND family, MFP subunit	[TP0840-TP0965 (0.8653204)]
COG0477	COG0845	BTH_I0880	BTH_I0880	drug resistance transporter, EmrB/QacA family	BTH_II1374	BTH_II1374	heavy metal resistance protein CzcB	[TP0840-TP0965 (0.8653204)]
COG0477	COG0845	BTH_II0332	BTH_II0332	MFS transporter, phthalate permease family,	BTH_II2106	BTH_II2106	efflux transporter, RND family, MFP subunit	[TP0840-TP0965 (0.8653204)]
COG0477	COG0845	BTH_II2073	BTH_II2073	drug resistance transporter, EmrB/QacA family	BTH_II1791	BTH_II1791	macrolide efflux protein MacA	[TP0840-TP0965 (0.8653204)]
COG0477	COG0845	BTH_II0051	BTH_II0051	4-hydroxybenzoate transporter	BTH_II1374	BTH_II1374	heavy metal resistance protein CzcB	[TP0840-TP0965 (0.8653204)]
COG0477	COG0845	BTH_I0022	BTH_I0022	drug resistance transporter, EmrB/QacA family	BTH_II2106	BTH_II2106	efflux transporter, RND family, MFP subunit	[TP0840-TP0965 (0.8653204)]
COG0477	COG0845	BTH_II0241	BTH_II0241	major facilitator family transporter	BTH_I1951	BTH_I1951	multidrug efflux RND membrane fusion protein	[TP0840-TP0965 (0.8653204)]
COG0477	COG0845	BTH_II2179	BTH_II2179	drug resistance transporter, EmrB/QacA	BTH_I2866	BTH_I2866	HlyD family secretion protein	[TP0840-TP0965 (0.8653204)]
COG0477	COG0845	BTH_I0187	BTH_I0187	MFS transporter, phthalate permease family	BTH_II1791	BTH_II1791	macrolide efflux protein MacA	[TP0840-TP0965 (0.8653204)]
COG0477	COG0845	BTH_II1490	BTH_II1490	major facilitator family transporter	BTH_II0064	BTH_II0064	efflux transporter, RND family, MFP subunit	[TP0840-TP0965 (0.8653204)]
COG0477	COG0845	BTH_I2786	BTH_I2786	major facilitator family tranporter	BTH_II1140	BTH_II1140	secretion protein, putative	[TP0840-TP0965 (0.8653204)]
COG0477	COG0845	BTH_II1563	BTH_II1563	major facilitator superfamily protein	BTH_II1140	BTH_II1140	secretion protein, putative	[TP0840-TP0965 (0.8653204)]
COG0477	COG0845	BTH_I0903	BTH_I0903	drug resistance transporter, EmrB/QacA	BTH_I2445	BTH_I2445	RND multidrug efflux membrane fusion protein	[TP0840-TP0965 (0.8653204)]
COG0477	COG0845	BTH_I0155	BTH_I0155	AmpG-related permease	BTH_I0680	BTH_I0680	efflux transporter, RND family, MFP subunit	[TP0840-TP0965 (0.8653204)]
COG0477	COG0845	BTH_I3246	BTH_I3246	drug resistance transporter, EmrB/QacA	BTH_I2289	BTH_I2289	efflux transporter, RND family, MFP subunit	[TP0840-TP0965 (0.8653204)]
COG0477	COG0845	BTH_I0187	BTH_I0187	MFS transporter, phthalate permease family	BTH_II0059	BTH_II0059	efflux transporter, RND family, MFP subunit,	[TP0840-TP0965 (0.8653204)]
COG0477	COG0845	BTH_II0353	BTH_II0353	major facilitator family transporter	BTH_II1791	BTH_II1791	macrolide efflux protein MacA	[TP0840-TP0965 (0.8653204)]
COG0477	COG0845	BTH_I2837	BTH_I2837	major facilitator family transporter	BTH_I2289	BTH_I2289	efflux transporter, RND family, MFP subunit	[TP0840-TP0965 (0.8653204)]
COG0477	COG0845	BTH_II1077	BTH_II1077	drug resistance transporter, EmrB/QacA family	BTH_II1791	BTH_II1791	macrolide efflux protein MacA	[TP0840-TP0965 (0.8653204)]
COG0477	COG0845	BTH_I2215	BTH_I2215	multidrug resistance protein, putative	BTH_I0680	BTH_I0680	efflux transporter, RND family, MFP subunit	[TP0840-TP0965 (0.8653204)]
COG0477	COG0845	BTH_II0353	BTH_II0353	major facilitator family transporter	BTH_II1140	BTH_II1140	secretion protein, putative	[TP0840-TP0965 (0.8653204)]
COG0477	COG0845	BTH_I1424	BTH_I1424	drug resistance transporter, EmrB/QacA	BTH_I0680	BTH_I0680	efflux transporter, RND family, MFP subunit	[TP0840-TP0965 (0.8653204)]
COG0477	COG0845	BTH_II1879	BTH_II1879	drug resistance transporter, EmrB/QacA family	BTH_II2106	BTH_II2106	efflux transporter, RND family, MFP subunit	[TP0840-TP0965 (0.8653204)]
COG0477	COG0845	BTH_I2659	BTH_I2659	Major Facilitator Superfamily subfamily,	BTH_I2948	BTH_I2948	secretion protein, putative	[TP0840-TP0965 (0.8653204)]
COG0477	COG0845	BTH_II2072	BTH_II2072	major facilitator family transporter	BTH_II1291	BTH_II1291	HlyD family secretion protein	[TP0840-TP0965 (0.8653204)]
COG0477	COG0845	BTH_I1197	BTH_I1197	major facilitator family transporter	BTH_II1374	BTH_II1374	heavy metal resistance protein CzcB	[TP0840-TP0965 (0.8653204)]
COG0477	COG0845	BTH_I1197	BTH_I1197	major facilitator family transporter	BTH_II1140	BTH_II1140	secretion protein, putative	[TP0840-TP0965 (0.8653204)]
COG0477	COG0845	BTH_II1753	BTH_II1753	drug resistance transporter, EmrB/QacA family	BTH_II0059	BTH_II0059	efflux transporter, RND family, MFP subunit,	[TP0840-TP0965 (0.8653204)]
COG0477	COG0845	BTH_I0752	BTH_I0752	drug resistance transporter, EmrB/QacA family	BTH_II1291	BTH_II1291	HlyD family secretion protein	[TP0840-TP0965 (0.8653204)]
COG0477	COG0845	BTH_II0910	BTH_II0910	major facilitator family transporter	BTH_II2106	BTH_II2106	efflux transporter, RND family, MFP subunit	[TP0840-TP0965 (0.8653204)]
COG0477	COG0845	BTH_I1954	BTH_I1954	hypothetical protein	BTH_I1951	BTH_I1951	multidrug efflux RND membrane fusion protein	[TP0840-TP0965 (0.8653204)]
COG0477	COG0845	BTH_I2615	BTH_I2615	acyltransferase family protein	BTH_II2106	BTH_II2106	efflux transporter, RND family, MFP subunit	[TP0840-TP0965 (0.8653204)]
COG0477	COG0845	BTH_I0752	BTH_I0752	drug resistance transporter, EmrB/QacA family	BTH_II2106	BTH_II2106	efflux transporter, RND family, MFP subunit	[TP0840-TP0965 (0.8653204)]
COG0477	COG0845	BTH_II2230	BTH_II2230	drug resistance transporter, EmrB/QacA family	BTH_II1288	BTH_II1288	efflux transporter, RND family, MFP subunit	[TP0840-TP0965 (0.8653204)]
COG0477	COG0845	BTH_I2793	BTH_I2793	proline/betaine transporter	BTH_I2445	BTH_I2445	RND multidrug efflux membrane fusion protein	[TP0840-TP0965 (0.8653204)]
COG0477	COG0845	BTH_I1399	BTH_I1399	transporter, putative	BTH_II0059	BTH_II0059	efflux transporter, RND family, MFP subunit,	[TP0840-TP0965 (0.8653204)]
COG0477	COG0845	BTH_II2179	BTH_II2179	drug resistance transporter, EmrB/QacA	BTH_II1374	BTH_II1374	heavy metal resistance protein CzcB	[TP0840-TP0965 (0.8653204)]
COG0477	COG0845	BTH_I1424	BTH_I1424	drug resistance transporter, EmrB/QacA	BTH_II1374	BTH_II1374	heavy metal resistance protein CzcB	[TP0840-TP0965 (0.8653204)]
COG0477	COG0845	BTH_II0295	BTH_II0295	drug resistance transporter, EmrB/QacA family	BTH_II0064	BTH_II0064	efflux transporter, RND family, MFP subunit	[TP0840-TP0965 (0.8653204)]
COG0477	COG0845	BTH_II0353	BTH_II0353	major facilitator family transporter	BTH_II0446	BTH_II0446	membrane protein	[TP0840-TP0965 (0.8653204)]
COG0477	COG0845	BTH_II2179	BTH_II2179	drug resistance transporter, EmrB/QacA	BTH_II1291	BTH_II1291	HlyD family secretion protein	[TP0840-TP0965 (0.8653204)]
COG0477	COG0845	BTH_I2561	BTH_I2561	drug resistance transporter, EmrB/QacA family	BTH_I0680	BTH_I0680	efflux transporter, RND family, MFP subunit	[TP0840-TP0965 (0.8653204)]
COG0477	COG0845	BTH_I1835	BTH_I1835	major facilitator family transporter	BTH_II0064	BTH_II0064	efflux transporter, RND family, MFP subunit	[TP0840-TP0965 (0.8653204)]
COG0477	COG0845	BTH_II1221	BTH_II1221	metabolite-proton symporter	BTH_II1288	BTH_II1288	efflux transporter, RND family, MFP subunit	[TP0840-TP0965 (0.8653204)]
COG0477	COG0845	BTH_I2527	BTH_I2527	major facilitator family transporter	BTH_I0680	BTH_I0680	efflux transporter, RND family, MFP subunit	[TP0840-TP0965 (0.8653204)]
COG0477	COG0845	BTH_I2466	BTH_I2466	alpha-ketoglutarate permease	BTH_II0446	BTH_II0446	membrane protein	[TP0840-TP0965 (0.8653204)]
COG0477	COG0845	BTH_II1010	BTH_II1010	major facilitator family transporter	BTH_I2289	BTH_I2289	efflux transporter, RND family, MFP subunit	[TP0840-TP0965 (0.8653204)]
COG0477	COG0845	BTH_I2939	BTH_I2939	transporter, putative	BTH_II1791	BTH_II1791	macrolide efflux protein MacA	[TP0840-TP0965 (0.8653204)]
COG0477	COG0845	BTH_II0051	BTH_II0051	4-hydroxybenzoate transporter	BTH_II1791	BTH_II1791	macrolide efflux protein MacA	[TP0840-TP0965 (0.8653204)]
COG0477	COG0845	BTH_I3120	BTH_I3120	major facilitator family transporter	BTH_I2289	BTH_I2289	efflux transporter, RND family, MFP subunit	[TP0840-TP0965 (0.8653204)]
COG0477	COG0845	BTH_I2006	BTH_I2006	transporter, putative	BTH_II0059	BTH_II0059	efflux transporter, RND family, MFP subunit,	[TP0840-TP0965 (0.8653204)]
COG0477	COG0845	BTH_II1563	BTH_II1563	major facilitator superfamily protein	BTH_I2948	BTH_I2948	secretion protein, putative	[TP0840-TP0965 (0.8653204)]
COG0477	COG0845	BTH_II1278	BTH_II1278	major facilitator superfamily protein	BTH_I1951	BTH_I1951	multidrug efflux RND membrane fusion protein	[TP0840-TP0965 (0.8653204)]
COG0477	COG0845	BTH_II0735	BTH_II0735	drug resistance transporter, EmrB/QacA family	BTH_I2866	BTH_I2866	HlyD family secretion protein	[TP0840-TP0965 (0.8653204)]
COG0477	COG0845	BTH_II0295	BTH_II0295	drug resistance transporter, EmrB/QacA family	BTH_I2445	BTH_I2445	RND multidrug efflux membrane fusion protein	[TP0840-TP0965 (0.8653204)]
COG0477	COG0845	BTH_I2837	BTH_I2837	major facilitator family transporter	BTH_II1140	BTH_II1140	secretion protein, putative	[TP0840-TP0965 (0.8653204)]
COG0477	COG0845	BTH_I0903	BTH_I0903	drug resistance transporter, EmrB/QacA	BTH_II0059	BTH_II0059	efflux transporter, RND family, MFP subunit,	[TP0840-TP0965 (0.8653204)]
COG0477	COG0845	BTH_I1576	BTH_I1576	metabolite:proton symporter family protein	BTH_II0439	BTH_II0439	Type I antifreeze protein:HlyD family secretion	[TP0840-TP0965 (0.8653204)]
COG0477	COG0845	BTH_II1753	BTH_II1753	drug resistance transporter, EmrB/QacA family	BTH_II1140	BTH_II1140	secretion protein, putative	[TP0840-TP0965 (0.8653204)]
COG0477	COG0845	BTH_I0219	BTH_I0219	major facilitator family transporter	BTH_II1374	BTH_II1374	heavy metal resistance protein CzcB	[TP0840-TP0965 (0.8653204)]
COG0477	COG0845	BTH_I1033	BTH_I1033	major facilitator family transporter	BTH_I2445	BTH_I2445	RND multidrug efflux membrane fusion protein	[TP0840-TP0965 (0.8653204)]
COG0477	COG0845	BTH_II2286	BTH_II2286	major facilitator family transporter	BTH_II0059	BTH_II0059	efflux transporter, RND family, MFP subunit,	[TP0840-TP0965 (0.8653204)]
COG0477	COG0845	BTH_I0903	BTH_I0903	drug resistance transporter, EmrB/QacA	BTH_II2106	BTH_II2106	efflux transporter, RND family, MFP subunit	[TP0840-TP0965 (0.8653204)]
COG0477	COG0845	BTH_I2939	BTH_I2939	transporter, putative	BTH_I1951	BTH_I1951	multidrug efflux RND membrane fusion protein	[TP0840-TP0965 (0.8653204)]
COG0477	COG0845	BTH_II1077	BTH_II1077	drug resistance transporter, EmrB/QacA family	BTH_I0680	BTH_I0680	efflux transporter, RND family, MFP subunit	[TP0840-TP0965 (0.8653204)]
COG0477	COG0845	BTH_I1546	BTH_I1546	drug resistance transporter, Bcr/CflA family	BTH_II1791	BTH_II1791	macrolide efflux protein MacA	[TP0840-TP0965 (0.8653204)]
COG0477	COG0845	BTH_II0526	BTH_II0526	major facilitator family transporter	BTH_II0064	BTH_II0064	efflux transporter, RND family, MFP subunit	[TP0840-TP0965 (0.8653204)]
COG0477	COG0845	BTH_II0815	BTH_II0815	metabolite:proton symporter family protein	BTH_I2948	BTH_I2948	secretion protein, putative	[TP0840-TP0965 (0.8653204)]
COG0477	COG0845	BTH_II2179	BTH_II2179	drug resistance transporter, EmrB/QacA	BTH_II0439	BTH_II0439	Type I antifreeze protein:HlyD family secretion	[TP0840-TP0965 (0.8653204)]
COG0477	COG0845	BTH_II0051	BTH_II0051	4-hydroxybenzoate transporter	BTH_I1951	BTH_I1951	multidrug efflux RND membrane fusion protein	[TP0840-TP0965 (0.8653204)]
COG0477	COG0845	BTH_I1576	BTH_I1576	metabolite:proton symporter family protein	BTH_II1140	BTH_II1140	secretion protein, putative	[TP0840-TP0965 (0.8653204)]
COG0477	COG0845	BTH_II1181	BTH_II1181	transporter, putative	BTH_I2445	BTH_I2445	RND multidrug efflux membrane fusion protein	[TP0840-TP0965 (0.8653204)]
COG0477	COG0845	BTH_I2466	BTH_I2466	alpha-ketoglutarate permease	BTH_I0680	BTH_I0680	efflux transporter, RND family, MFP subunit	[TP0840-TP0965 (0.8653204)]
COG0477	COG0845	BTH_I1576	BTH_I1576	metabolite:proton symporter family protein	BTH_II0446	BTH_II0446	membrane protein	[TP0840-TP0965 (0.8653204)]
COG0477	COG0845	BTH_II2129	BTH_II2129	major facilitator family transporter	BTH_I2866	BTH_I2866	HlyD family secretion protein	[TP0840-TP0965 (0.8653204)]
COG0477	COG0845	BTH_I1954	BTH_I1954	hypothetical protein	BTH_II0064	BTH_II0064	efflux transporter, RND family, MFP subunit	[TP0840-TP0965 (0.8653204)]
COG0477	COG0845	BTH_II2286	BTH_II2286	major facilitator family transporter	BTH_II0446	BTH_II0446	membrane protein	[TP0840-TP0965 (0.8653204)]
COG0477	COG0845	BTH_II0216	BTH_II0216	major facilitator family transporter	BTH_II0059	BTH_II0059	efflux transporter, RND family, MFP subunit,	[TP0840-TP0965 (0.8653204)]
COG0477	COG0845	BTH_I1197	BTH_I1197	major facilitator family transporter	BTH_II1288	BTH_II1288	efflux transporter, RND family, MFP subunit	[TP0840-TP0965 (0.8653204)]
COG0477	COG0845	BTH_II1490	BTH_II1490	major facilitator family transporter	BTH_I2445	BTH_I2445	RND multidrug efflux membrane fusion protein	[TP0840-TP0965 (0.8653204)]
COG0477	COG0845	BTH_II2230	BTH_II2230	drug resistance transporter, EmrB/QacA family	BTH_II0446	BTH_II0446	membrane protein	[TP0840-TP0965 (0.8653204)]
COG0477	COG0845	BTH_II0241	BTH_II0241	major facilitator family transporter	BTH_II0059	BTH_II0059	efflux transporter, RND family, MFP subunit,	[TP0840-TP0965 (0.8653204)]
COG0477	COG0845	BTH_II0974	BTH_II0974	major facilitator family transporter	BTH_I2289	BTH_I2289	efflux transporter, RND family, MFP subunit	[TP0840-TP0965 (0.8653204)]
COG0477	COG0845	BTH_I0541	BTH_I0541	drug resistance transporter, EmrB/QacA family	BTH_II0439	BTH_II0439	Type I antifreeze protein:HlyD family secretion	[TP0840-TP0965 (0.8653204)]
COG0477	COG0845	BTH_I2297	BTH_I2297	major facilitator family transporter	BTH_I1951	BTH_I1951	multidrug efflux RND membrane fusion protein	[TP0840-TP0965 (0.8653204)]
COG0477	COG0845	BTH_I0541	BTH_I0541	drug resistance transporter, EmrB/QacA family	BTH_I0680	BTH_I0680	efflux transporter, RND family, MFP subunit	[TP0840-TP0965 (0.8653204)]
COG0477	COG0845	BTH_II0216	BTH_II0216	major facilitator family transporter	BTH_II1140	BTH_II1140	secretion protein, putative	[TP0840-TP0965 (0.8653204)]
COG0477	COG0845	BTH_I3157	BTH_I3157	amino acid ABC transporter, permease protein,	BTH_I0680	BTH_I0680	efflux transporter, RND family, MFP subunit	[TP0840-TP0965 (0.8653204)]
COG0477	COG0845	BTH_I2630	BTH_I2630	fosmidomycin resistance protein	BTH_I2866	BTH_I2866	HlyD family secretion protein	[TP0840-TP0965 (0.8653204)]
COG0477	COG0845	BTH_I1424	BTH_I1424	drug resistance transporter, EmrB/QacA	BTH_I2948	BTH_I2948	secretion protein, putative	[TP0840-TP0965 (0.8653204)]
COG0477	COG0845	BTH_I2466	BTH_I2466	alpha-ketoglutarate permease	BTH_II1140	BTH_II1140	secretion protein, putative	[TP0840-TP0965 (0.8653204)]
COG0477	COG0845	BTH_I0499	BTH_I0499	major facilitator family transporter	BTH_II1288	BTH_II1288	efflux transporter, RND family, MFP subunit	[TP0840-TP0965 (0.8653204)]
COG0477	COG0845	BTH_II0200	BTH_II0200	major facilitator family transporter	BTH_II0064	BTH_II0064	efflux transporter, RND family, MFP subunit	[TP0840-TP0965 (0.8653204)]
COG0477	COG0845	BTH_I0155	BTH_I0155	AmpG-related permease	BTH_II2106	BTH_II2106	efflux transporter, RND family, MFP subunit	[TP0840-TP0965 (0.8653204)]
COG0477	COG0845	BTH_II1915	BTH_II1915	drug resistance transporter, Bcr/CflA family	BTH_II1288	BTH_II1288	efflux transporter, RND family, MFP subunit	[TP0840-TP0965 (0.8653204)]
COG0477	COG0845	BTH_II1077	BTH_II1077	drug resistance transporter, EmrB/QacA family	BTH_II0064	BTH_II0064	efflux transporter, RND family, MFP subunit	[TP0840-TP0965 (0.8653204)]
COG0477	COG0845	BTH_I3157	BTH_I3157	amino acid ABC transporter, permease protein,	BTH_II0439	BTH_II0439	Type I antifreeze protein:HlyD family secretion	[TP0840-TP0965 (0.8653204)]
COG0477	COG0845	BTH_II0735	BTH_II0735	drug resistance transporter, EmrB/QacA family	BTH_II1291	BTH_II1291	HlyD family secretion protein	[TP0840-TP0965 (0.8653204)]
COG0477	COG0845	BTH_I0022	BTH_I0022	drug resistance transporter, EmrB/QacA family	BTH_II1374	BTH_II1374	heavy metal resistance protein CzcB	[TP0840-TP0965 (0.8653204)]
COG0477	COG0845	BTH_II1753	BTH_II1753	drug resistance transporter, EmrB/QacA family	BTH_II1291	BTH_II1291	HlyD family secretion protein	[TP0840-TP0965 (0.8653204)]
COG0477	COG0845	BTH_I3120	BTH_I3120	major facilitator family transporter	BTH_II1791	BTH_II1791	macrolide efflux protein MacA	[TP0840-TP0965 (0.8653204)]
COG0477	COG0845	BTH_I1424	BTH_I1424	drug resistance transporter, EmrB/QacA	BTH_II0446	BTH_II0446	membrane protein	[TP0840-TP0965 (0.8653204)]
COG0477	COG0845	BTH_II0526	BTH_II0526	major facilitator family transporter	BTH_I2948	BTH_I2948	secretion protein, putative	[TP0840-TP0965 (0.8653204)]
COG0477	COG0845	BTH_II2072	BTH_II2072	major facilitator family transporter	BTH_II1791	BTH_II1791	macrolide efflux protein MacA	[TP0840-TP0965 (0.8653204)]
COG0477	COG0845	BTH_II0241	BTH_II0241	major facilitator family transporter	BTH_II1374	BTH_II1374	heavy metal resistance protein CzcB	[TP0840-TP0965 (0.8653204)]
COG0477	COG0845	BTH_II0526	BTH_II0526	major facilitator family transporter	BTH_II1140	BTH_II1140	secretion protein, putative	[TP0840-TP0965 (0.8653204)]
COG0477	COG0845	BTH_II2297	BTH_II2297	hypothetical protein	BTH_II1374	BTH_II1374	heavy metal resistance protein CzcB	[TP0840-TP0965 (0.8653204)]
COG0477	COG0845	BTH_II1097	BTH_II1097	major facilitator family transporter	BTH_I1951	BTH_I1951	multidrug efflux RND membrane fusion protein	[TP0840-TP0965 (0.8653204)]
COG0477	COG0845	BTH_I2215	BTH_I2215	multidrug resistance protein, putative	BTH_II0064	BTH_II0064	efflux transporter, RND family, MFP subunit	[TP0840-TP0965 (0.8653204)]
COG0477	COG0845	BTH_II1097	BTH_II1097	major facilitator family transporter	BTH_II0439	BTH_II0439	Type I antifreeze protein:HlyD family secretion	[TP0840-TP0965 (0.8653204)]
COG0477	COG0845	BTH_II2073	BTH_II2073	drug resistance transporter, EmrB/QacA family	BTH_II1288	BTH_II1288	efflux transporter, RND family, MFP subunit	[TP0840-TP0965 (0.8653204)]
COG0477	COG0845	BTH_I1396	BTH_I1396	4-hydroxybenzoate transporter	BTH_II0064	BTH_II0064	efflux transporter, RND family, MFP subunit	[TP0840-TP0965 (0.8653204)]
COG0477	COG0845	BTH_II2231	BTH_II2231	major facilitator family transporter	BTH_II0064	BTH_II0064	efflux transporter, RND family, MFP subunit	[TP0840-TP0965 (0.8653204)]
COG0477	COG0845	BTH_I0903	BTH_I0903	drug resistance transporter, EmrB/QacA	BTH_I2866	BTH_I2866	HlyD family secretion protein	[TP0840-TP0965 (0.8653204)]
COG0477	COG0845	BTH_I2466	BTH_I2466	alpha-ketoglutarate permease	BTH_II1288	BTH_II1288	efflux transporter, RND family, MFP subunit	[TP0840-TP0965 (0.8653204)]
COG0477	COG0845	BTH_II1465	BTH_II1465	drug resistance transporter, EmrB/QacA family	BTH_I2289	BTH_I2289	efflux transporter, RND family, MFP subunit	[TP0840-TP0965 (0.8653204)]
COG0477	COG0845	BTH_II0910	BTH_II0910	major facilitator family transporter	BTH_II1291	BTH_II1291	HlyD family secretion protein	[TP0840-TP0965 (0.8653204)]
COG0477	COG0845	BTH_II2231	BTH_II2231	major facilitator family transporter	BTH_II1291	BTH_II1291	HlyD family secretion protein	[TP0840-TP0965 (0.8653204)]
COG0477	COG0845	BTH_II2129	BTH_II2129	major facilitator family transporter	BTH_II0064	BTH_II0064	efflux transporter, RND family, MFP subunit	[TP0840-TP0965 (0.8653204)]
COG0477	COG0845	BTH_II0974	BTH_II0974	major facilitator family transporter	BTH_I2948	BTH_I2948	secretion protein, putative	[TP0840-TP0965 (0.8653204)]
COG0477	COG0845	BTH_II1221	BTH_II1221	metabolite-proton symporter	BTH_I2948	BTH_I2948	secretion protein, putative	[TP0840-TP0965 (0.8653204)]
COG0477	COG0845	BTH_I3157	BTH_I3157	amino acid ABC transporter, permease protein,	BTH_II1291	BTH_II1291	HlyD family secretion protein	[TP0840-TP0965 (0.8653204)]
COG0477	COG0845	BTH_I0541	BTH_I0541	drug resistance transporter, EmrB/QacA family	BTH_II1374	BTH_II1374	heavy metal resistance protein CzcB	[TP0840-TP0965 (0.8653204)]
COG0477	COG0845	BTH_II2297	BTH_II2297	hypothetical protein	BTH_I2866	BTH_I2866	HlyD family secretion protein	[TP0840-TP0965 (0.8653204)]
COG0477	COG0845	BTH_II2179	BTH_II2179	drug resistance transporter, EmrB/QacA	BTH_II1288	BTH_II1288	efflux transporter, RND family, MFP subunit	[TP0840-TP0965 (0.8653204)]
COG0477	COG0845	BTH_I1618	BTH_I1618	citrate-proten symporter	BTH_II1291	BTH_II1291	HlyD family secretion protein	[TP0840-TP0965 (0.8653204)]
COG0477	COG0845	BTH_II0735	BTH_II0735	drug resistance transporter, EmrB/QacA family	BTH_II0439	BTH_II0439	Type I antifreeze protein:HlyD family secretion	[TP0840-TP0965 (0.8653204)]
COG0477	COG0845	BTH_I2786	BTH_I2786	major facilitator family tranporter	BTH_II0064	BTH_II0064	efflux transporter, RND family, MFP subunit	[TP0840-TP0965 (0.8653204)]
COG0477	COG0845	BTH_II0200	BTH_II0200	major facilitator family transporter	BTH_II0446	BTH_II0446	membrane protein	[TP0840-TP0965 (0.8653204)]
COG0477	COG0845	BTH_II1821	BTH_II1821	probable transporter	BTH_II1374	BTH_II1374	heavy metal resistance protein CzcB	[TP0840-TP0965 (0.8653204)]
COG0477	COG0845	BTH_II1821	BTH_II1821	probable transporter	BTH_II0064	BTH_II0064	efflux transporter, RND family, MFP subunit	[TP0840-TP0965 (0.8653204)]
COG0477	COG0845	BTH_II0353	BTH_II0353	major facilitator family transporter	BTH_I2445	BTH_I2445	RND multidrug efflux membrane fusion protein	[TP0840-TP0965 (0.8653204)]
COG0477	COG0845	BTH_II1278	BTH_II1278	major facilitator superfamily protein	BTH_I2445	BTH_I2445	RND multidrug efflux membrane fusion protein	[TP0840-TP0965 (0.8653204)]
COG0477	COG0845	BTH_I2615	BTH_I2615	acyltransferase family protein	BTH_II1140	BTH_II1140	secretion protein, putative	[TP0840-TP0965 (0.8653204)]
COG0477	COG0845	BTH_I0219	BTH_I0219	major facilitator family transporter	BTH_I2866	BTH_I2866	HlyD family secretion protein	[TP0840-TP0965 (0.8653204)]
COG0477	COG0845	BTH_I1033	BTH_I1033	major facilitator family transporter	BTH_II0064	BTH_II0064	efflux transporter, RND family, MFP subunit	[TP0840-TP0965 (0.8653204)]
COG0477	COG0845	BTH_I0640	BTH_I0640	major facilitator family transporter	BTH_II1140	BTH_II1140	secretion protein, putative	[TP0840-TP0965 (0.8653204)]
COG0477	COG0845	BTH_II1181	BTH_II1181	transporter, putative	BTH_I2289	BTH_I2289	efflux transporter, RND family, MFP subunit	[TP0840-TP0965 (0.8653204)]
COG0477	COG0845	BTH_I0499	BTH_I0499	major facilitator family transporter	BTH_II1291	BTH_II1291	HlyD family secretion protein	[TP0840-TP0965 (0.8653204)]
COG0477	COG0845	BTH_II2073	BTH_II2073	drug resistance transporter, EmrB/QacA family	BTH_I2948	BTH_I2948	secretion protein, putative	[TP0840-TP0965 (0.8653204)]
COG0477	COG0845	BTH_II0338	BTH_II0338	major facilitator family transporter	BTH_I2866	BTH_I2866	HlyD family secretion protein	[TP0840-TP0965 (0.8653204)]
COG0477	COG0845	BTH_I0903	BTH_I0903	drug resistance transporter, EmrB/QacA	BTH_II0064	BTH_II0064	efflux transporter, RND family, MFP subunit	[TP0840-TP0965 (0.8653204)]
COG0477	COG0845	BTH_I3120	BTH_I3120	major facilitator family transporter	BTH_I2445	BTH_I2445	RND multidrug efflux membrane fusion protein	[TP0840-TP0965 (0.8653204)]
COG0477	COG0845	BTH_II2072	BTH_II2072	major facilitator family transporter	BTH_I2948	BTH_I2948	secretion protein, putative	[TP0840-TP0965 (0.8653204)]
COG0477	COG0845	BTH_I2837	BTH_I2837	major facilitator family transporter	BTH_I2948	BTH_I2948	secretion protein, putative	[TP0840-TP0965 (0.8653204)]
COG0477	COG0845	BTH_II0726	BTH_II0726	4-hydroxybenzoate transporter	BTH_II0439	BTH_II0439	Type I antifreeze protein:HlyD family secretion	[TP0840-TP0965 (0.8653204)]
COG0477	COG0845	BTH_I0155	BTH_I0155	AmpG-related permease	BTH_II1291	BTH_II1291	HlyD family secretion protein	[TP0840-TP0965 (0.8653204)]
COG0477	COG0845	BTH_I1618	BTH_I1618	citrate-proten symporter	BTH_II0446	BTH_II0446	membrane protein	[TP0840-TP0965 (0.8653204)]
COG0477	COG0845	BTH_I2297	BTH_I2297	major facilitator family transporter	BTH_II0446	BTH_II0446	membrane protein	[TP0840-TP0965 (0.8653204)]
COG0477	COG0845	BTH_I0708	BTH_I0708	4-hydroxybenzoate transporter, putative	BTH_I2948	BTH_I2948	secretion protein, putative	[TP0840-TP0965 (0.8653204)]
COG0477	COG0845	BTH_I0640	BTH_I0640	major facilitator family transporter	BTH_I0680	BTH_I0680	efflux transporter, RND family, MFP subunit	[TP0840-TP0965 (0.8653204)]
COG0477	COG0845	BTH_I0880	BTH_I0880	drug resistance transporter, EmrB/QacA family	BTH_II0439	BTH_II0439	Type I antifreeze protein:HlyD family secretion	[TP0840-TP0965 (0.8653204)]
COG0477	COG0845	BTH_II1465	BTH_II1465	drug resistance transporter, EmrB/QacA family	BTH_II1288	BTH_II1288	efflux transporter, RND family, MFP subunit	[TP0840-TP0965 (0.8653204)]
COG0477	COG0845	BTH_I1618	BTH_I1618	citrate-proten symporter	BTH_I1951	BTH_I1951	multidrug efflux RND membrane fusion protein	[TP0840-TP0965 (0.8653204)]
COG0477	COG0845	BTH_II1162	BTH_II1162	major facilitator family transporter	BTH_I2289	BTH_I2289	efflux transporter, RND family, MFP subunit	[TP0840-TP0965 (0.8653204)]
COG0477	COG0845	BTH_I0640	BTH_I0640	major facilitator family transporter	BTH_II1791	BTH_II1791	macrolide efflux protein MacA	[TP0840-TP0965 (0.8653204)]
COG0477	COG0845	BTH_I1576	BTH_I1576	metabolite:proton symporter family protein	BTH_II1291	BTH_II1291	HlyD family secretion protein	[TP0840-TP0965 (0.8653204)]
COG0477	COG0845	BTH_II0295	BTH_II0295	drug resistance transporter, EmrB/QacA family	BTH_I2866	BTH_I2866	HlyD family secretion protein	[TP0840-TP0965 (0.8653204)]
COG0477	COG0845	BTH_I0880	BTH_I0880	drug resistance transporter, EmrB/QacA family	BTH_II1291	BTH_II1291	HlyD family secretion protein	[TP0840-TP0965 (0.8653204)]
COG0477	COG0845	BTH_II2129	BTH_II2129	major facilitator family transporter	BTH_I2948	BTH_I2948	secretion protein, putative	[TP0840-TP0965 (0.8653204)]
COG0477	COG0845	BTH_I1396	BTH_I1396	4-hydroxybenzoate transporter	BTH_I1951	BTH_I1951	multidrug efflux RND membrane fusion protein	[TP0840-TP0965 (0.8653204)]
COG0477	COG0845	BTH_I0880	BTH_I0880	drug resistance transporter, EmrB/QacA family	BTH_II0064	BTH_II0064	efflux transporter, RND family, MFP subunit	[TP0840-TP0965 (0.8653204)]
COG0477	COG0845	BTH_I2006	BTH_I2006	transporter, putative	BTH_II0439	BTH_II0439	Type I antifreeze protein:HlyD family secretion	[TP0840-TP0965 (0.8653204)]
COG0477	COG0845	BTH_I0155	BTH_I0155	AmpG-related permease	BTH_II0064	BTH_II0064	efflux transporter, RND family, MFP subunit	[TP0840-TP0965 (0.8653204)]
COG0477	COG0845	BTH_II1181	BTH_II1181	transporter, putative	BTH_II0059	BTH_II0059	efflux transporter, RND family, MFP subunit,	[TP0840-TP0965 (0.8653204)]
COG0477	COG0845	BTH_I0155	BTH_I0155	AmpG-related permease	BTH_I2948	BTH_I2948	secretion protein, putative	[TP0840-TP0965 (0.8653204)]
COG0477	COG0845	BTH_I0880	BTH_I0880	drug resistance transporter, EmrB/QacA family	BTH_I2866	BTH_I2866	HlyD family secretion protein	[TP0840-TP0965 (0.8653204)]
COG0477	COG0845	BTH_I2939	BTH_I2939	transporter, putative	BTH_II0439	BTH_II0439	Type I antifreeze protein:HlyD family secretion	[TP0840-TP0965 (0.8653204)]
COG0477	COG0845	BTH_II0332	BTH_II0332	MFS transporter, phthalate permease family,	BTH_II0439	BTH_II0439	Type I antifreeze protein:HlyD family secretion	[TP0840-TP0965 (0.8653204)]
COG0477	COG0845	BTH_I2837	BTH_I2837	major facilitator family transporter	BTH_II0446	BTH_II0446	membrane protein	[TP0840-TP0965 (0.8653204)]
COG0477	COG0845	BTH_II2230	BTH_II2230	drug resistance transporter, EmrB/QacA family	BTH_II1291	BTH_II1291	HlyD family secretion protein	[TP0840-TP0965 (0.8653204)]
COG0477	COG0845	BTH_II0241	BTH_II0241	major facilitator family transporter	BTH_II1288	BTH_II1288	efflux transporter, RND family, MFP subunit	[TP0840-TP0965 (0.8653204)]
COG0477	COG0845	BTH_I1954	BTH_I1954	hypothetical protein	BTH_II0439	BTH_II0439	Type I antifreeze protein:HlyD family secretion	[TP0840-TP0965 (0.8653204)]
COG0477	COG0845	BTH_I2939	BTH_I2939	transporter, putative	BTH_I2289	BTH_I2289	efflux transporter, RND family, MFP subunit	[TP0840-TP0965 (0.8653204)]
COG0477	COG0845	BTH_I0181	BTH_I0181	major facilitator family transporter	BTH_I1951	BTH_I1951	multidrug efflux RND membrane fusion protein	[TP0840-TP0965 (0.8653204)]
COG0477	COG0845	BTH_I2715	BTH_I2715	major facilitator family transporter	BTH_I1951	BTH_I1951	multidrug efflux RND membrane fusion protein	[TP0840-TP0965 (0.8653204)]
COG0477	COG0845	BTH_I1424	BTH_I1424	drug resistance transporter, EmrB/QacA	BTH_I1951	BTH_I1951	multidrug efflux RND membrane fusion protein	[TP0840-TP0965 (0.8653204)]
COG0477	COG0845	BTH_I2786	BTH_I2786	major facilitator family tranporter	BTH_II1288	BTH_II1288	efflux transporter, RND family, MFP subunit	[TP0840-TP0965 (0.8653204)]
COG0477	COG0845	BTH_I1546	BTH_I1546	drug resistance transporter, Bcr/CflA family	BTH_II1374	BTH_II1374	heavy metal resistance protein CzcB	[TP0840-TP0965 (0.8653204)]
COG0477	COG0845	BTH_I3120	BTH_I3120	major facilitator family transporter	BTH_II1140	BTH_II1140	secretion protein, putative	[TP0840-TP0965 (0.8653204)]
COG0477	COG0845	BTH_II1162	BTH_II1162	major facilitator family transporter	BTH_II1140	BTH_II1140	secretion protein, putative	[TP0840-TP0965 (0.8653204)]
COG0477	COG0845	BTH_II1490	BTH_II1490	major facilitator family transporter	BTH_II0446	BTH_II0446	membrane protein	[TP0840-TP0965 (0.8653204)]
COG0477	COG0845	BTH_I2793	BTH_I2793	proline/betaine transporter	BTH_II0059	BTH_II0059	efflux transporter, RND family, MFP subunit,	[TP0840-TP0965 (0.8653204)]
COG0477	COG0845	BTH_I0181	BTH_I0181	major facilitator family transporter	BTH_II1291	BTH_II1291	HlyD family secretion protein	[TP0840-TP0965 (0.8653204)]
COG0477	COG0845	BTH_II0974	BTH_II0974	major facilitator family transporter	BTH_II1791	BTH_II1791	macrolide efflux protein MacA	[TP0840-TP0965 (0.8653204)]
COG0477	COG0845	BTH_I0880	BTH_I0880	drug resistance transporter, EmrB/QacA family	BTH_I2445	BTH_I2445	RND multidrug efflux membrane fusion protein	[TP0840-TP0965 (0.8653204)]
COG0477	COG0845	BTH_I2786	BTH_I2786	major facilitator family tranporter	BTH_II2106	BTH_II2106	efflux transporter, RND family, MFP subunit	[TP0840-TP0965 (0.8653204)]
COG0477	COG0845	BTH_I2939	BTH_I2939	transporter, putative	BTH_II1291	BTH_II1291	HlyD family secretion protein	[TP0840-TP0965 (0.8653204)]
COG0477	COG0845	BTH_I1396	BTH_I1396	4-hydroxybenzoate transporter	BTH_I2948	BTH_I2948	secretion protein, putative	[TP0840-TP0965 (0.8653204)]
COG0477	COG0845	BTH_I3120	BTH_I3120	major facilitator family transporter	BTH_II2106	BTH_II2106	efflux transporter, RND family, MFP subunit	[TP0840-TP0965 (0.8653204)]
COG0477	COG0845	BTH_I2006	BTH_I2006	transporter, putative	BTH_II1291	BTH_II1291	HlyD family secretion protein	[TP0840-TP0965 (0.8653204)]
COG0477	COG0845	BTH_II1010	BTH_II1010	major facilitator family transporter	BTH_II1140	BTH_II1140	secretion protein, putative	[TP0840-TP0965 (0.8653204)]
COG0477	COG0845	BTH_II0216	BTH_II0216	major facilitator family transporter	BTH_II1374	BTH_II1374	heavy metal resistance protein CzcB	[TP0840-TP0965 (0.8653204)]
COG0477	COG0845	BTH_I3157	BTH_I3157	amino acid ABC transporter, permease protein,	BTH_II0446	BTH_II0446	membrane protein	[TP0840-TP0965 (0.8653204)]
COG0477	COG0845	BTH_I1033	BTH_I1033	major facilitator family transporter	BTH_I0680	BTH_I0680	efflux transporter, RND family, MFP subunit	[TP0840-TP0965 (0.8653204)]
COG0477	COG0845	BTH_I1274	BTH_I1274	major facilitator family transporter	BTH_II1791	BTH_II1791	macrolide efflux protein MacA	[TP0840-TP0965 (0.8653204)]
COG0477	COG0845	BTH_II0295	BTH_II0295	drug resistance transporter, EmrB/QacA family	BTH_II1288	BTH_II1288	efflux transporter, RND family, MFP subunit	[TP0840-TP0965 (0.8653204)]
COG0477	COG0845	BTH_I2006	BTH_I2006	transporter, putative	BTH_I2948	BTH_I2948	secretion protein, putative	[TP0840-TP0965 (0.8653204)]
COG0477	COG0845	BTH_II0241	BTH_II0241	major facilitator family transporter	BTH_II0446	BTH_II0446	membrane protein	[TP0840-TP0965 (0.8653204)]
COG0477	COG0845	BTH_I2793	BTH_I2793	proline/betaine transporter	BTH_II1374	BTH_II1374	heavy metal resistance protein CzcB	[TP0840-TP0965 (0.8653204)]
COG0477	COG0845	BTH_I1576	BTH_I1576	metabolite:proton symporter family protein	BTH_I0680	BTH_I0680	efflux transporter, RND family, MFP subunit	[TP0840-TP0965 (0.8653204)]
COG0477	COG0845	BTH_II0332	BTH_II0332	MFS transporter, phthalate permease family,	BTH_II1291	BTH_II1291	HlyD family secretion protein	[TP0840-TP0965 (0.8653204)]
COG0477	COG0845	BTH_II1563	BTH_II1563	major facilitator superfamily protein	BTH_II1791	BTH_II1791	macrolide efflux protein MacA	[TP0840-TP0965 (0.8653204)]
COG0477	COG0845	BTH_I2715	BTH_I2715	major facilitator family transporter	BTH_II0439	BTH_II0439	Type I antifreeze protein:HlyD family secretion	[TP0840-TP0965 (0.8653204)]
COG0477	COG0845	BTH_II2231	BTH_II2231	major facilitator family transporter	BTH_II2106	BTH_II2106	efflux transporter, RND family, MFP subunit	[TP0840-TP0965 (0.8653204)]
COG0477	COG0845	BTH_I2561	BTH_I2561	drug resistance transporter, EmrB/QacA family	BTH_II2106	BTH_II2106	efflux transporter, RND family, MFP subunit	[TP0840-TP0965 (0.8653204)]
COG0477	COG0845	BTH_II2297	BTH_II2297	hypothetical protein	BTH_I2289	BTH_I2289	efflux transporter, RND family, MFP subunit	[TP0840-TP0965 (0.8653204)]
COG0477	COG0845	BTH_I1399	BTH_I1399	transporter, putative	BTH_II1288	BTH_II1288	efflux transporter, RND family, MFP subunit	[TP0840-TP0965 (0.8653204)]
COG0477	COG0845	BTH_II0735	BTH_II0735	drug resistance transporter, EmrB/QacA family	BTH_I0680	BTH_I0680	efflux transporter, RND family, MFP subunit	[TP0840-TP0965 (0.8653204)]
COG0477	COG0845	BTH_II0353	BTH_II0353	major facilitator family transporter	BTH_II1374	BTH_II1374	heavy metal resistance protein CzcB	[TP0840-TP0965 (0.8653204)]
COG0477	COG0845	BTH_I2630	BTH_I2630	fosmidomycin resistance protein	BTH_II0059	BTH_II0059	efflux transporter, RND family, MFP subunit,	[TP0840-TP0965 (0.8653204)]
COG0477	COG0845	BTH_I1618	BTH_I1618	citrate-proten symporter	BTH_II1140	BTH_II1140	secretion protein, putative	[TP0840-TP0965 (0.8653204)]
COG0477	COG0845	BTH_II0295	BTH_II0295	drug resistance transporter, EmrB/QacA family	BTH_I0680	BTH_I0680	efflux transporter, RND family, MFP subunit	[TP0840-TP0965 (0.8653204)]
COG0477	COG0845	BTH_I3120	BTH_I3120	major facilitator family transporter	BTH_I1951	BTH_I1951	multidrug efflux RND membrane fusion protein	[TP0840-TP0965 (0.8653204)]
COG0477	COG0845	BTH_I2215	BTH_I2215	multidrug resistance protein, putative	BTH_II2106	BTH_II2106	efflux transporter, RND family, MFP subunit	[TP0840-TP0965 (0.8653204)]
COG0477	COG0845	BTH_II1465	BTH_II1465	drug resistance transporter, EmrB/QacA family	BTH_II0446	BTH_II0446	membrane protein	[TP0840-TP0965 (0.8653204)]
COG0477	COG0845	BTH_II1278	BTH_II1278	major facilitator superfamily protein	BTH_II1140	BTH_II1140	secretion protein, putative	[TP0840-TP0965 (0.8653204)]
COG0477	COG0845	BTH_I3246	BTH_I3246	drug resistance transporter, EmrB/QacA	BTH_I2445	BTH_I2445	RND multidrug efflux membrane fusion protein	[TP0840-TP0965 (0.8653204)]
COG0477	COG0845	BTH_II0295	BTH_II0295	drug resistance transporter, EmrB/QacA family	BTH_II0439	BTH_II0439	Type I antifreeze protein:HlyD family secretion	[TP0840-TP0965 (0.8653204)]
COG0477	COG0845	BTH_II1821	BTH_II1821	probable transporter	BTH_I2289	BTH_I2289	efflux transporter, RND family, MFP subunit	[TP0840-TP0965 (0.8653204)]
COG0477	COG0845	BTH_I0640	BTH_I0640	major facilitator family transporter	BTH_II0446	BTH_II0446	membrane protein	[TP0840-TP0965 (0.8653204)]
COG0477	COG0845	BTH_I2215	BTH_I2215	multidrug resistance protein, putative	BTH_I2866	BTH_I2866	HlyD family secretion protein	[TP0840-TP0965 (0.8653204)]
COG0477	COG0845	BTH_II1563	BTH_II1563	major facilitator superfamily protein	BTH_II1374	BTH_II1374	heavy metal resistance protein CzcB	[TP0840-TP0965 (0.8653204)]
COG0477	COG0845	BTH_I1396	BTH_I1396	4-hydroxybenzoate transporter	BTH_II1791	BTH_II1791	macrolide efflux protein MacA	[TP0840-TP0965 (0.8653204)]
COG0477	COG0845	BTH_II1077	BTH_II1077	drug resistance transporter, EmrB/QacA family	BTH_II0446	BTH_II0446	membrane protein	[TP0840-TP0965 (0.8653204)]
COG0477	COG0845	BTH_I0875	BTH_I0875	major facilitator family transporter	BTH_I1951	BTH_I1951	multidrug efflux RND membrane fusion protein	[TP0840-TP0965 (0.8653204)]
COG0477	COG0845	BTH_II2230	BTH_II2230	drug resistance transporter, EmrB/QacA family	BTH_I2866	BTH_I2866	HlyD family secretion protein	[TP0840-TP0965 (0.8653204)]
COG0477	COG0845	BTH_II1753	BTH_II1753	drug resistance transporter, EmrB/QacA family	BTH_I2445	BTH_I2445	RND multidrug efflux membrane fusion protein	[TP0840-TP0965 (0.8653204)]
COG0477	COG0845	BTH_I2786	BTH_I2786	major facilitator family tranporter	BTH_I1951	BTH_I1951	multidrug efflux RND membrane fusion protein	[TP0840-TP0965 (0.8653204)]
COG0477	COG0845	BTH_II1221	BTH_II1221	metabolite-proton symporter	BTH_I2445	BTH_I2445	RND multidrug efflux membrane fusion protein	[TP0840-TP0965 (0.8653204)]
COG0477	COG0845	BTH_I0187	BTH_I0187	MFS transporter, phthalate permease family	BTH_II1374	BTH_II1374	heavy metal resistance protein CzcB	[TP0840-TP0965 (0.8653204)]
COG0477	COG0845	BTH_II0353	BTH_II0353	major facilitator family transporter	BTH_II1291	BTH_II1291	HlyD family secretion protein	[TP0840-TP0965 (0.8653204)]
COG0477	COG0845	BTH_I1954	BTH_I1954	hypothetical protein	BTH_II1791	BTH_II1791	macrolide efflux protein MacA	[TP0840-TP0965 (0.8653204)]
COG0477	COG0845	BTH_II2231	BTH_II2231	major facilitator family transporter	BTH_I2948	BTH_I2948	secretion protein, putative	[TP0840-TP0965 (0.8653204)]
COG0477	COG0845	BTH_I2793	BTH_I2793	proline/betaine transporter	BTH_II1791	BTH_II1791	macrolide efflux protein MacA	[TP0840-TP0965 (0.8653204)]
COG0477	COG0845	BTH_I2527	BTH_I2527	major facilitator family transporter	BTH_II0059	BTH_II0059	efflux transporter, RND family, MFP subunit,	[TP0840-TP0965 (0.8653204)]
COG0477	COG0845	BTH_I0187	BTH_I0187	MFS transporter, phthalate permease family	BTH_II1140	BTH_II1140	secretion protein, putative	[TP0840-TP0965 (0.8653204)]
COG0477	COG0845	BTH_I2006	BTH_I2006	transporter, putative	BTH_II0064	BTH_II0064	efflux transporter, RND family, MFP subunit	[TP0840-TP0965 (0.8653204)]
COG0477	COG0845	BTH_I0640	BTH_I0640	major facilitator family transporter	BTH_II1291	BTH_II1291	HlyD family secretion protein	[TP0840-TP0965 (0.8653204)]
COG0477	COG0845	BTH_II0200	BTH_II0200	major facilitator family transporter	BTH_II1288	BTH_II1288	efflux transporter, RND family, MFP subunit	[TP0840-TP0965 (0.8653204)]
COG0477	COG0845	BTH_I3157	BTH_I3157	amino acid ABC transporter, permease protein,	BTH_II2106	BTH_II2106	efflux transporter, RND family, MFP subunit	[TP0840-TP0965 (0.8653204)]
COG0477	COG0845	BTH_I1274	BTH_I1274	major facilitator family transporter	BTH_I2948	BTH_I2948	secretion protein, putative	[TP0840-TP0965 (0.8653204)]
COG0477	COG0845	BTH_I3157	BTH_I3157	amino acid ABC transporter, permease protein,	BTH_I2866	BTH_I2866	HlyD family secretion protein	[TP0840-TP0965 (0.8653204)]
COG0477	COG0845	BTH_II2179	BTH_II2179	drug resistance transporter, EmrB/QacA	BTH_II1791	BTH_II1791	macrolide efflux protein MacA	[TP0840-TP0965 (0.8653204)]
COG0477	COG0845	BTH_I2466	BTH_I2466	alpha-ketoglutarate permease	BTH_I1951	BTH_I1951	multidrug efflux RND membrane fusion protein	[TP0840-TP0965 (0.8653204)]
COG0477	COG0845	BTH_II0726	BTH_II0726	4-hydroxybenzoate transporter	BTH_I1951	BTH_I1951	multidrug efflux RND membrane fusion protein	[TP0840-TP0965 (0.8653204)]
COG0477	COG0845	BTH_I3157	BTH_I3157	amino acid ABC transporter, permease protein,	BTH_II1140	BTH_II1140	secretion protein, putative	[TP0840-TP0965 (0.8653204)]
COG0477	COG0845	BTH_II1278	BTH_II1278	major facilitator superfamily protein	BTH_I2866	BTH_I2866	HlyD family secretion protein	[TP0840-TP0965 (0.8653204)]
COG0477	COG0845	BTH_II2286	BTH_II2286	major facilitator family transporter	BTH_II1291	BTH_II1291	HlyD family secretion protein	[TP0840-TP0965 (0.8653204)]
COG0477	COG0845	BTH_I0022	BTH_I0022	drug resistance transporter, EmrB/QacA family	BTH_I2866	BTH_I2866	HlyD family secretion protein	[TP0840-TP0965 (0.8653204)]
COG0477	COG0845	BTH_II2073	BTH_II2073	drug resistance transporter, EmrB/QacA family	BTH_I1951	BTH_I1951	multidrug efflux RND membrane fusion protein	[TP0840-TP0965 (0.8653204)]
COG0477	COG0845	BTH_I3157	BTH_I3157	amino acid ABC transporter, permease protein,	BTH_II1374	BTH_II1374	heavy metal resistance protein CzcB	[TP0840-TP0965 (0.8653204)]
COG0477	COG0845	BTH_II1278	BTH_II1278	major facilitator superfamily protein	BTH_I2948	BTH_I2948	secretion protein, putative	[TP0840-TP0965 (0.8653204)]
COG0477	COG0845	BTH_II1490	BTH_II1490	major facilitator family transporter	BTH_II1288	BTH_II1288	efflux transporter, RND family, MFP subunit	[TP0840-TP0965 (0.8653204)]
COG0477	COG0845	BTH_I0499	BTH_I0499	major facilitator family transporter	BTH_II0439	BTH_II0439	Type I antifreeze protein:HlyD family secretion	[TP0840-TP0965 (0.8653204)]
COG0477	COG0845	BTH_I0752	BTH_I0752	drug resistance transporter, EmrB/QacA family	BTH_II1791	BTH_II1791	macrolide efflux protein MacA	[TP0840-TP0965 (0.8653204)]
COG0477	COG0845	BTH_II1490	BTH_II1490	major facilitator family transporter	BTH_I2948	BTH_I2948	secretion protein, putative	[TP0840-TP0965 (0.8653204)]
COG0477	COG0845	BTH_II0051	BTH_II0051	4-hydroxybenzoate transporter	BTH_I2289	BTH_I2289	efflux transporter, RND family, MFP subunit	[TP0840-TP0965 (0.8653204)]
COG0477	COG0845	BTH_I1396	BTH_I1396	4-hydroxybenzoate transporter	BTH_II0446	BTH_II0446	membrane protein	[TP0840-TP0965 (0.8653204)]
COG0477	COG0845	BTH_I2006	BTH_I2006	transporter, putative	BTH_II1140	BTH_II1140	secretion protein, putative	[TP0840-TP0965 (0.8653204)]
COG0477	COG0845	BTH_I0708	BTH_I0708	4-hydroxybenzoate transporter, putative	BTH_II2106	BTH_II2106	efflux transporter, RND family, MFP subunit	[TP0840-TP0965 (0.8653204)]
COG0477	COG0845	BTH_I2615	BTH_I2615	acyltransferase family protein	BTH_II0059	BTH_II0059	efflux transporter, RND family, MFP subunit,	[TP0840-TP0965 (0.8653204)]
COG0477	COG0845	BTH_I1835	BTH_I1835	major facilitator family transporter	BTH_II1291	BTH_II1291	HlyD family secretion protein	[TP0840-TP0965 (0.8653204)]
COG0477	COG0845	BTH_II0332	BTH_II0332	MFS transporter, phthalate permease family,	BTH_I2948	BTH_I2948	secretion protein, putative	[TP0840-TP0965 (0.8653204)]
COG0477	COG0845	BTH_I2684	BTH_I2684	major facilitator family transporter	BTH_I2866	BTH_I2866	HlyD family secretion protein	[TP0840-TP0965 (0.8653204)]
COG0477	COG0845	BTH_I1424	BTH_I1424	drug resistance transporter, EmrB/QacA	BTH_II0059	BTH_II0059	efflux transporter, RND family, MFP subunit,	[TP0840-TP0965 (0.8653204)]
COG0477	COG0845	BTH_II0974	BTH_II0974	major facilitator family transporter	BTH_I0680	BTH_I0680	efflux transporter, RND family, MFP subunit	[TP0840-TP0965 (0.8653204)]
COG0477	COG0845	BTH_I1954	BTH_I1954	hypothetical protein	BTH_I0680	BTH_I0680	efflux transporter, RND family, MFP subunit	[TP0840-TP0965 (0.8653204)]
COG0477	COG0845	BTH_II1221	BTH_II1221	metabolite-proton symporter	BTH_I2866	BTH_I2866	HlyD family secretion protein	[TP0840-TP0965 (0.8653204)]
COG0477	COG0845	BTH_II1221	BTH_II1221	metabolite-proton symporter	BTH_II1791	BTH_II1791	macrolide efflux protein MacA	[TP0840-TP0965 (0.8653204)]
COG0477	COG0845	BTH_I1618	BTH_I1618	citrate-proten symporter	BTH_II0064	BTH_II0064	efflux transporter, RND family, MFP subunit	[TP0840-TP0965 (0.8653204)]
COG0477	COG0845	BTH_I1954	BTH_I1954	hypothetical protein	BTH_II0059	BTH_II0059	efflux transporter, RND family, MFP subunit,	[TP0840-TP0965 (0.8653204)]
COG0477	COG0845	BTH_II0974	BTH_II0974	major facilitator family transporter	BTH_I2866	BTH_I2866	HlyD family secretion protein	[TP0840-TP0965 (0.8653204)]
COG0477	COG0845	BTH_I2527	BTH_I2527	major facilitator family transporter	BTH_II1291	BTH_II1291	HlyD family secretion protein	[TP0840-TP0965 (0.8653204)]
COG0477	COG0845	BTH_II1879	BTH_II1879	drug resistance transporter, EmrB/QacA family	BTH_II0059	BTH_II0059	efflux transporter, RND family, MFP subunit,	[TP0840-TP0965 (0.8653204)]
COG0477	COG0845	BTH_II1879	BTH_II1879	drug resistance transporter, EmrB/QacA family	BTH_I2948	BTH_I2948	secretion protein, putative	[TP0840-TP0965 (0.8653204)]
COG0477	COG0845	BTH_I0499	BTH_I0499	major facilitator family transporter	BTH_I0680	BTH_I0680	efflux transporter, RND family, MFP subunit	[TP0840-TP0965 (0.8653204)]
COG0477	COG0845	BTH_I3246	BTH_I3246	drug resistance transporter, EmrB/QacA	BTH_I2866	BTH_I2866	HlyD family secretion protein	[TP0840-TP0965 (0.8653204)]
COG0477	COG0845	BTH_I2006	BTH_I2006	transporter, putative	BTH_II1791	BTH_II1791	macrolide efflux protein MacA	[TP0840-TP0965 (0.8653204)]
COG0477	COG0845	BTH_I0541	BTH_I0541	drug resistance transporter, EmrB/QacA family	BTH_II1291	BTH_II1291	HlyD family secretion protein	[TP0840-TP0965 (0.8653204)]
COG0477	COG0845	BTH_II0735	BTH_II0735	drug resistance transporter, EmrB/QacA family	BTH_I1951	BTH_I1951	multidrug efflux RND membrane fusion protein	[TP0840-TP0965 (0.8653204)]
COG0477	COG0845	BTH_II1010	BTH_II1010	major facilitator family transporter	BTH_I0680	BTH_I0680	efflux transporter, RND family, MFP subunit	[TP0840-TP0965 (0.8653204)]
COG0477	COG0845	BTH_I2527	BTH_I2527	major facilitator family transporter	BTH_I2948	BTH_I2948	secretion protein, putative	[TP0840-TP0965 (0.8653204)]
COG0477	COG0845	BTH_I0022	BTH_I0022	drug resistance transporter, EmrB/QacA family	BTH_II1791	BTH_II1791	macrolide efflux protein MacA	[TP0840-TP0965 (0.8653204)]
COG0477	COG0845	BTH_II2073	BTH_II2073	drug resistance transporter, EmrB/QacA family	BTH_II2106	BTH_II2106	efflux transporter, RND family, MFP subunit	[TP0840-TP0965 (0.8653204)]
COG0477	COG0845	BTH_I3246	BTH_I3246	drug resistance transporter, EmrB/QacA	BTH_II2106	BTH_II2106	efflux transporter, RND family, MFP subunit	[TP0840-TP0965 (0.8653204)]
COG0477	COG0845	BTH_II0241	BTH_II0241	major facilitator family transporter	BTH_I2289	BTH_I2289	efflux transporter, RND family, MFP subunit	[TP0840-TP0965 (0.8653204)]
COG0477	COG0845	BTH_II0735	BTH_II0735	drug resistance transporter, EmrB/QacA family	BTH_I2445	BTH_I2445	RND multidrug efflux membrane fusion protein	[TP0840-TP0965 (0.8653204)]
COG0477	COG0845	BTH_I1835	BTH_I1835	major facilitator family transporter	BTH_II1374	BTH_II1374	heavy metal resistance protein CzcB	[TP0840-TP0965 (0.8653204)]
COG0477	COG0845	BTH_I1618	BTH_I1618	citrate-proten symporter	BTH_II0439	BTH_II0439	Type I antifreeze protein:HlyD family secretion	[TP0840-TP0965 (0.8653204)]
COG0477	COG0845	BTH_I2466	BTH_I2466	alpha-ketoglutarate permease	BTH_II0439	BTH_II0439	Type I antifreeze protein:HlyD family secretion	[TP0840-TP0965 (0.8653204)]
COG0477	COG0845	BTH_II2056	BTH_II2056	MFS transporter, phthalate permease family	BTH_I0680	BTH_I0680	efflux transporter, RND family, MFP subunit	[TP0840-TP0965 (0.8653204)]
COG0477	COG0845	BTH_II0526	BTH_II0526	major facilitator family transporter	BTH_II0059	BTH_II0059	efflux transporter, RND family, MFP subunit,	[TP0840-TP0965 (0.8653204)]
COG0477	COG0845	BTH_II1465	BTH_II1465	drug resistance transporter, EmrB/QacA family	BTH_II1791	BTH_II1791	macrolide efflux protein MacA	[TP0840-TP0965 (0.8653204)]
COG0477	COG0845	BTH_II2056	BTH_II2056	MFS transporter, phthalate permease family	BTH_I2445	BTH_I2445	RND multidrug efflux membrane fusion protein	[TP0840-TP0965 (0.8653204)]
COG0477	COG0845	BTH_I2466	BTH_I2466	alpha-ketoglutarate permease	BTH_I2289	BTH_I2289	efflux transporter, RND family, MFP subunit	[TP0840-TP0965 (0.8653204)]
COG0477	COG0845	BTH_II2231	BTH_II2231	major facilitator family transporter	BTH_I2289	BTH_I2289	efflux transporter, RND family, MFP subunit	[TP0840-TP0965 (0.8653204)]
COG0477	COG0845	BTH_II2179	BTH_II2179	drug resistance transporter, EmrB/QacA	BTH_I2445	BTH_I2445	RND multidrug efflux membrane fusion protein	[TP0840-TP0965 (0.8653204)]
COG0477	COG0845	BTH_I2715	BTH_I2715	major facilitator family transporter	BTH_II1140	BTH_II1140	secretion protein, putative	[TP0840-TP0965 (0.8653204)]
COG0477	COG0845	BTH_II1821	BTH_II1821	probable transporter	BTH_II2106	BTH_II2106	efflux transporter, RND family, MFP subunit	[TP0840-TP0965 (0.8653204)]
COG0477	COG0845	BTH_II0910	BTH_II0910	major facilitator family transporter	BTH_II0439	BTH_II0439	Type I antifreeze protein:HlyD family secretion	[TP0840-TP0965 (0.8653204)]
COG0477	COG0845	BTH_II1278	BTH_II1278	major facilitator superfamily protein	BTH_II0064	BTH_II0064	efflux transporter, RND family, MFP subunit	[TP0840-TP0965 (0.8653204)]
COG0477	COG0845	BTH_II0726	BTH_II0726	4-hydroxybenzoate transporter	BTH_I2866	BTH_I2866	HlyD family secretion protein	[TP0840-TP0965 (0.8653204)]
COG0477	COG0845	BTH_II0051	BTH_II0051	4-hydroxybenzoate transporter	BTH_II1291	BTH_II1291	HlyD family secretion protein	[TP0840-TP0965 (0.8653204)]
COG0477	COG0845	BTH_II1563	BTH_II1563	major facilitator superfamily protein	BTH_I1951	BTH_I1951	multidrug efflux RND membrane fusion protein	[TP0840-TP0965 (0.8653204)]
COG0477	COG0845	BTH_II1097	BTH_II1097	major facilitator family transporter	BTH_I2866	BTH_I2866	HlyD family secretion protein	[TP0840-TP0965 (0.8653204)]
COG0477	COG0845	BTH_II0295	BTH_II0295	drug resistance transporter, EmrB/QacA family	BTH_I2948	BTH_I2948	secretion protein, putative	[TP0840-TP0965 (0.8653204)]
COG0477	COG0845	BTH_II2072	BTH_II2072	major facilitator family transporter	BTH_II1140	BTH_II1140	secretion protein, putative	[TP0840-TP0965 (0.8653204)]
COG0477	COG0845	BTH_II1278	BTH_II1278	major facilitator superfamily protein	BTH_II1291	BTH_II1291	HlyD family secretion protein	[TP0840-TP0965 (0.8653204)]
COG0477	COG0845	BTH_II0332	BTH_II0332	MFS transporter, phthalate permease family,	BTH_I1951	BTH_I1951	multidrug efflux RND membrane fusion protein	[TP0840-TP0965 (0.8653204)]
COG0477	COG0845	BTH_II0815	BTH_II0815	metabolite:proton symporter family protein	BTH_II1374	BTH_II1374	heavy metal resistance protein CzcB	[TP0840-TP0965 (0.8653204)]
COG0477	COG0845	BTH_II0241	BTH_II0241	major facilitator family transporter	BTH_I0680	BTH_I0680	efflux transporter, RND family, MFP subunit	[TP0840-TP0965 (0.8653204)]
COG0477	COG0845	BTH_II1915	BTH_II1915	drug resistance transporter, Bcr/CflA family	BTH_I2948	BTH_I2948	secretion protein, putative	[TP0840-TP0965 (0.8653204)]
COG0477	COG0845	BTH_II1162	BTH_II1162	major facilitator family transporter	BTH_II0064	BTH_II0064	efflux transporter, RND family, MFP subunit	[TP0840-TP0965 (0.8653204)]
COG0477	COG0845	BTH_II1181	BTH_II1181	transporter, putative	BTH_I2948	BTH_I2948	secretion protein, putative	[TP0840-TP0965 (0.8653204)]
COG0477	COG0845	BTH_I1033	BTH_I1033	major facilitator family transporter	BTH_I2866	BTH_I2866	HlyD family secretion protein	[TP0840-TP0965 (0.8653204)]
COG0477	COG0845	BTH_II0295	BTH_II0295	drug resistance transporter, EmrB/QacA family	BTH_II2106	BTH_II2106	efflux transporter, RND family, MFP subunit	[TP0840-TP0965 (0.8653204)]
COG0477	COG0845	BTH_I1546	BTH_I1546	drug resistance transporter, Bcr/CflA family	BTH_II1140	BTH_II1140	secretion protein, putative	[TP0840-TP0965 (0.8653204)]
COG0477	COG0845	BTH_I2006	BTH_I2006	transporter, putative	BTH_II1374	BTH_II1374	heavy metal resistance protein CzcB	[TP0840-TP0965 (0.8653204)]
COG0477	COG0845	BTH_I1033	BTH_I1033	major facilitator family transporter	BTH_II0059	BTH_II0059	efflux transporter, RND family, MFP subunit,	[TP0840-TP0965 (0.8653204)]
COG0477	COG0845	BTH_I3246	BTH_I3246	drug resistance transporter, EmrB/QacA	BTH_II1288	BTH_II1288	efflux transporter, RND family, MFP subunit	[TP0840-TP0965 (0.8653204)]
COG0477	COG0845	BTH_II1181	BTH_II1181	transporter, putative	BTH_II2106	BTH_II2106	efflux transporter, RND family, MFP subunit	[TP0840-TP0965 (0.8653204)]
COG0477	COG0845	BTH_II2286	BTH_II2286	major facilitator family transporter	BTH_I1951	BTH_I1951	multidrug efflux RND membrane fusion protein	[TP0840-TP0965 (0.8653204)]
COG0477	COG0845	BTH_II0726	BTH_II0726	4-hydroxybenzoate transporter	BTH_I2445	BTH_I2445	RND multidrug efflux membrane fusion protein	[TP0840-TP0965 (0.8653204)]
COG0477	COG0845	BTH_I2630	BTH_I2630	fosmidomycin resistance protein	BTH_II1288	BTH_II1288	efflux transporter, RND family, MFP subunit	[TP0840-TP0965 (0.8653204)]
COG0477	COG0845	BTH_II0526	BTH_II0526	major facilitator family transporter	BTH_II1374	BTH_II1374	heavy metal resistance protein CzcB	[TP0840-TP0965 (0.8653204)]
COG0477	COG0845	BTH_I1546	BTH_I1546	drug resistance transporter, Bcr/CflA family	BTH_II0446	BTH_II0446	membrane protein	[TP0840-TP0965 (0.8653204)]
COG0477	COG0845	BTH_II2230	BTH_II2230	drug resistance transporter, EmrB/QacA family	BTH_I0680	BTH_I0680	efflux transporter, RND family, MFP subunit	[TP0840-TP0965 (0.8653204)]
COG0477	COG0845	BTH_II1077	BTH_II1077	drug resistance transporter, EmrB/QacA family	BTH_II1374	BTH_II1374	heavy metal resistance protein CzcB	[TP0840-TP0965 (0.8653204)]
COG0477	COG0845	BTH_II0200	BTH_II0200	major facilitator family transporter	BTH_I2445	BTH_I2445	RND multidrug efflux membrane fusion protein	[TP0840-TP0965 (0.8653204)]
COG0477	COG0845	BTH_I3246	BTH_I3246	drug resistance transporter, EmrB/QacA	BTH_II0059	BTH_II0059	efflux transporter, RND family, MFP subunit,	[TP0840-TP0965 (0.8653204)]
COG0477	COG0845	BTH_I0752	BTH_I0752	drug resistance transporter, EmrB/QacA family	BTH_II1140	BTH_II1140	secretion protein, putative	[TP0840-TP0965 (0.8653204)]
COG0477	COG0845	BTH_II2230	BTH_II2230	drug resistance transporter, EmrB/QacA family	BTH_II0439	BTH_II0439	Type I antifreeze protein:HlyD family secretion	[TP0840-TP0965 (0.8653204)]
COG0477	COG0845	BTH_I2006	BTH_I2006	transporter, putative	BTH_I2289	BTH_I2289	efflux transporter, RND family, MFP subunit	[TP0840-TP0965 (0.8653204)]
COG0477	COG0845	BTH_I3246	BTH_I3246	drug resistance transporter, EmrB/QacA	BTH_II1791	BTH_II1791	macrolide efflux protein MacA	[TP0840-TP0965 (0.8653204)]
COG0477	COG0845	BTH_I2684	BTH_I2684	major facilitator family transporter	BTH_II0439	BTH_II0439	Type I antifreeze protein:HlyD family secretion	[TP0840-TP0965 (0.8653204)]
COG0477	COG0845	BTH_II1097	BTH_II1097	major facilitator family transporter	BTH_II1791	BTH_II1791	macrolide efflux protein MacA	[TP0840-TP0965 (0.8653204)]
COG0477	COG0845	BTH_I1618	BTH_I1618	citrate-proten symporter	BTH_I0680	BTH_I0680	efflux transporter, RND family, MFP subunit	[TP0840-TP0965 (0.8653204)]
COG0477	COG0845	BTH_II2286	BTH_II2286	major facilitator family transporter	BTH_II0439	BTH_II0439	Type I antifreeze protein:HlyD family secretion	[TP0840-TP0965 (0.8653204)]
COG0477	COG0845	BTH_II1010	BTH_II1010	major facilitator family transporter	BTH_II1291	BTH_II1291	HlyD family secretion protein	[TP0840-TP0965 (0.8653204)]
COG0477	COG0845	BTH_II1821	BTH_II1821	probable transporter	BTH_I0680	BTH_I0680	efflux transporter, RND family, MFP subunit	[TP0840-TP0965 (0.8653204)]
COG0477	COG0845	BTH_II0241	BTH_II0241	major facilitator family transporter	BTH_II0064	BTH_II0064	efflux transporter, RND family, MFP subunit	[TP0840-TP0965 (0.8653204)]
COG0477	COG0845	BTH_II1753	BTH_II1753	drug resistance transporter, EmrB/QacA family	BTH_I2948	BTH_I2948	secretion protein, putative	[TP0840-TP0965 (0.8653204)]
COG0477	COG0845	BTH_II0815	BTH_II0815	metabolite:proton symporter family protein	BTH_II0439	BTH_II0439	Type I antifreeze protein:HlyD family secretion	[TP0840-TP0965 (0.8653204)]
COG0477	COG0845	BTH_II0910	BTH_II0910	major facilitator family transporter	BTH_I2948	BTH_I2948	secretion protein, putative	[TP0840-TP0965 (0.8653204)]
COG0477	COG0845	BTH_II0216	BTH_II0216	major facilitator family transporter	BTH_II0064	BTH_II0064	efflux transporter, RND family, MFP subunit	[TP0840-TP0965 (0.8653204)]
COG0477	COG0845	BTH_I2561	BTH_I2561	drug resistance transporter, EmrB/QacA family	BTH_I2289	BTH_I2289	efflux transporter, RND family, MFP subunit	[TP0840-TP0965 (0.8653204)]
COG0477	COG0845	BTH_I3246	BTH_I3246	drug resistance transporter, EmrB/QacA	BTH_I2948	BTH_I2948	secretion protein, putative	[TP0840-TP0965 (0.8653204)]
COG0477	COG0845	BTH_II2297	BTH_II2297	hypothetical protein	BTH_II0446	BTH_II0446	membrane protein	[TP0840-TP0965 (0.8653204)]
COG0477	COG0845	BTH_II1563	BTH_II1563	major facilitator superfamily protein	BTH_II0059	BTH_II0059	efflux transporter, RND family, MFP subunit,	[TP0840-TP0965 (0.8653204)]
COG0477	COG0845	BTH_II0216	BTH_II0216	major facilitator family transporter	BTH_I0680	BTH_I0680	efflux transporter, RND family, MFP subunit	[TP0840-TP0965 (0.8653204)]
COG0477	COG0845	BTH_I0541	BTH_I0541	drug resistance transporter, EmrB/QacA family	BTH_II1140	BTH_II1140	secretion protein, putative	[TP0840-TP0965 (0.8653204)]
COG0477	COG0845	BTH_II0353	BTH_II0353	major facilitator family transporter	BTH_II0064	BTH_II0064	efflux transporter, RND family, MFP subunit	[TP0840-TP0965 (0.8653204)]
COG0477	COG0845	BTH_II0338	BTH_II0338	major facilitator family transporter	BTH_II0059	BTH_II0059	efflux transporter, RND family, MFP subunit,	[TP0840-TP0965 (0.8653204)]
COG0477	COG0845	BTH_I2715	BTH_I2715	major facilitator family transporter	BTH_I2445	BTH_I2445	RND multidrug efflux membrane fusion protein	[TP0840-TP0965 (0.8653204)]
COG0477	COG0845	BTH_I2659	BTH_I2659	Major Facilitator Superfamily subfamily,	BTH_II1140	BTH_II1140	secretion protein, putative	[TP0840-TP0965 (0.8653204)]
COG0477	COG0845	BTH_II1821	BTH_II1821	probable transporter	BTH_I1951	BTH_I1951	multidrug efflux RND membrane fusion protein	[TP0840-TP0965 (0.8653204)]
COG0477	COG0845	BTH_II1010	BTH_II1010	major facilitator family transporter	BTH_II0064	BTH_II0064	efflux transporter, RND family, MFP subunit	[TP0840-TP0965 (0.8653204)]
COG0477	COG0845	BTH_II1097	BTH_II1097	major facilitator family transporter	BTH_II0059	BTH_II0059	efflux transporter, RND family, MFP subunit,	[TP0840-TP0965 (0.8653204)]
COG0477	COG0845	BTH_II1915	BTH_II1915	drug resistance transporter, Bcr/CflA family	BTH_I2445	BTH_I2445	RND multidrug efflux membrane fusion protein	[TP0840-TP0965 (0.8653204)]
COG0477	COG0845	BTH_I0499	BTH_I0499	major facilitator family transporter	BTH_I2948	BTH_I2948	secretion protein, putative	[TP0840-TP0965 (0.8653204)]
COG0477	COG0845	BTH_I0187	BTH_I0187	MFS transporter, phthalate permease family	BTH_II2106	BTH_II2106	efflux transporter, RND family, MFP subunit	[TP0840-TP0965 (0.8653204)]
COG0477	COG0845	BTH_II0216	BTH_II0216	major facilitator family transporter	BTH_II0439	BTH_II0439	Type I antifreeze protein:HlyD family secretion	[TP0840-TP0965 (0.8653204)]
COG0477	COG0845	BTH_I1835	BTH_I1835	major facilitator family transporter	BTH_I1951	BTH_I1951	multidrug efflux RND membrane fusion protein	[TP0840-TP0965 (0.8653204)]
COG0477	COG0845	BTH_II1095	BTH_II1095	major facilitator family transporter	BTH_II1291	BTH_II1291	HlyD family secretion protein	[TP0840-TP0965 (0.8653204)]
COG0477	COG0845	BTH_I0219	BTH_I0219	major facilitator family transporter	BTH_I2289	BTH_I2289	efflux transporter, RND family, MFP subunit	[TP0840-TP0965 (0.8653204)]
COG0477	COG0845	BTH_II0216	BTH_II0216	major facilitator family transporter	BTH_I2289	BTH_I2289	efflux transporter, RND family, MFP subunit	[TP0840-TP0965 (0.8653204)]
COG0477	COG0845	BTH_I2615	BTH_I2615	acyltransferase family protein	BTH_I2445	BTH_I2445	RND multidrug efflux membrane fusion protein	[TP0840-TP0965 (0.8653204)]
COG0477	COG0845	BTH_II2073	BTH_II2073	drug resistance transporter, EmrB/QacA family	BTH_II1140	BTH_II1140	secretion protein, putative	[TP0840-TP0965 (0.8653204)]
COG0477	COG0845	BTH_II0815	BTH_II0815	metabolite:proton symporter family protein	BTH_II1140	BTH_II1140	secretion protein, putative	[TP0840-TP0965 (0.8653204)]
COG0477	COG0845	BTH_I2684	BTH_I2684	major facilitator family transporter	BTH_II0064	BTH_II0064	efflux transporter, RND family, MFP subunit	[TP0840-TP0965 (0.8653204)]
COG0477	COG0845	BTH_II0735	BTH_II0735	drug resistance transporter, EmrB/QacA family	BTH_II0446	BTH_II0446	membrane protein	[TP0840-TP0965 (0.8653204)]
COG0477	COG0845	BTH_I2793	BTH_I2793	proline/betaine transporter	BTH_II0064	BTH_II0064	efflux transporter, RND family, MFP subunit	[TP0840-TP0965 (0.8653204)]
COG0477	COG0845	BTH_I0155	BTH_I0155	AmpG-related permease	BTH_II1288	BTH_II1288	efflux transporter, RND family, MFP subunit	[TP0840-TP0965 (0.8653204)]
COG0477	COG0845	BTH_I2684	BTH_I2684	major facilitator family transporter	BTH_II1374	BTH_II1374	heavy metal resistance protein CzcB	[TP0840-TP0965 (0.8653204)]
COG0477	COG0845	BTH_I2793	BTH_I2793	proline/betaine transporter	BTH_II2106	BTH_II2106	efflux transporter, RND family, MFP subunit	[TP0840-TP0965 (0.8653204)]
COG0477	COG0845	BTH_I0499	BTH_I0499	major facilitator family transporter	BTH_II2106	BTH_II2106	efflux transporter, RND family, MFP subunit	[TP0840-TP0965 (0.8653204)]
COG0477	COG0845	BTH_I0499	BTH_I0499	major facilitator family transporter	BTH_I2866	BTH_I2866	HlyD family secretion protein	[TP0840-TP0965 (0.8653204)]
COG0477	COG0845	BTH_I0181	BTH_I0181	major facilitator family transporter	BTH_II0439	BTH_II0439	Type I antifreeze protein:HlyD family secretion	[TP0840-TP0965 (0.8653204)]
COG0477	COG0845	BTH_I0903	BTH_I0903	drug resistance transporter, EmrB/QacA	BTH_I0680	BTH_I0680	efflux transporter, RND family, MFP subunit	[TP0840-TP0965 (0.8653204)]
COG0477	COG0845	BTH_II0974	BTH_II0974	major facilitator family transporter	BTH_I1951	BTH_I1951	multidrug efflux RND membrane fusion protein	[TP0840-TP0965 (0.8653204)]
COG0477	COG0845	BTH_II0338	BTH_II0338	major facilitator family transporter	BTH_II0439	BTH_II0439	Type I antifreeze protein:HlyD family secretion	[TP0840-TP0965 (0.8653204)]
COG0477	COG0845	BTH_I0181	BTH_I0181	major facilitator family transporter	BTH_II1288	BTH_II1288	efflux transporter, RND family, MFP subunit	[TP0840-TP0965 (0.8653204)]
COG0477	COG0845	BTH_II2286	BTH_II2286	major facilitator family transporter	BTH_I0680	BTH_I0680	efflux transporter, RND family, MFP subunit	[TP0840-TP0965 (0.8653204)]
COG0477	COG0845	BTH_II2129	BTH_II2129	major facilitator family transporter	BTH_II1374	BTH_II1374	heavy metal resistance protein CzcB	[TP0840-TP0965 (0.8653204)]
COG0477	COG0845	BTH_I1399	BTH_I1399	transporter, putative	BTH_I2948	BTH_I2948	secretion protein, putative	[TP0840-TP0965 (0.8653204)]
COG0477	COG0845	BTH_II0200	BTH_II0200	major facilitator family transporter	BTH_II1374	BTH_II1374	heavy metal resistance protein CzcB	[TP0840-TP0965 (0.8653204)]
COG0477	COG0845	BTH_II0353	BTH_II0353	major facilitator family transporter	BTH_I2866	BTH_I2866	HlyD family secretion protein	[TP0840-TP0965 (0.8653204)]
COG0477	COG0845	BTH_II1278	BTH_II1278	major facilitator superfamily protein	BTH_II1374	BTH_II1374	heavy metal resistance protein CzcB	[TP0840-TP0965 (0.8653204)]
COG0477	COG0845	BTH_I0880	BTH_I0880	drug resistance transporter, EmrB/QacA family	BTH_I2948	BTH_I2948	secretion protein, putative	[TP0840-TP0965 (0.8653204)]
COG0477	COG0845	BTH_II1915	BTH_II1915	drug resistance transporter, Bcr/CflA family	BTH_II1374	BTH_II1374	heavy metal resistance protein CzcB	[TP0840-TP0965 (0.8653204)]
COG0477	COG0845	BTH_II1490	BTH_II1490	major facilitator family transporter	BTH_II2106	BTH_II2106	efflux transporter, RND family, MFP subunit	[TP0840-TP0965 (0.8653204)]
COG0477	COG0845	BTH_II1753	BTH_II1753	drug resistance transporter, EmrB/QacA family	BTH_II0446	BTH_II0446	membrane protein	[TP0840-TP0965 (0.8653204)]
COG0477	COG0845	BTH_II1221	BTH_II1221	metabolite-proton symporter	BTH_II0059	BTH_II0059	efflux transporter, RND family, MFP subunit,	[TP0840-TP0965 (0.8653204)]
COG0477	COG0845	BTH_II2179	BTH_II2179	drug resistance transporter, EmrB/QacA	BTH_I0680	BTH_I0680	efflux transporter, RND family, MFP subunit	[TP0840-TP0965 (0.8653204)]
COG0477	COG0845	BTH_II2056	BTH_II2056	MFS transporter, phthalate permease family	BTH_I2948	BTH_I2948	secretion protein, putative	[TP0840-TP0965 (0.8653204)]
COG0477	COG0845	BTH_II0526	BTH_II0526	major facilitator family transporter	BTH_I0680	BTH_I0680	efflux transporter, RND family, MFP subunit	[TP0840-TP0965 (0.8653204)]
COG0477	COG0845	BTH_I0708	BTH_I0708	4-hydroxybenzoate transporter, putative	BTH_I0680	BTH_I0680	efflux transporter, RND family, MFP subunit	[TP0840-TP0965 (0.8653204)]
COG0477	COG0845	BTH_I2527	BTH_I2527	major facilitator family transporter	BTH_II0439	BTH_II0439	Type I antifreeze protein:HlyD family secretion	[TP0840-TP0965 (0.8653204)]
COG0477	COG0845	BTH_II1010	BTH_II1010	major facilitator family transporter	BTH_I2866	BTH_I2866	HlyD family secretion protein	[TP0840-TP0965 (0.8653204)]
COG0477	COG0845	BTH_I1197	BTH_I1197	major facilitator family transporter	BTH_I2948	BTH_I2948	secretion protein, putative	[TP0840-TP0965 (0.8653204)]
COG0477	COG0845	BTH_II0353	BTH_II0353	major facilitator family transporter	BTH_II0439	BTH_II0439	Type I antifreeze protein:HlyD family secretion	[TP0840-TP0965 (0.8653204)]
COG0477	COG0845	BTH_I2630	BTH_I2630	fosmidomycin resistance protein	BTH_II1791	BTH_II1791	macrolide efflux protein MacA	[TP0840-TP0965 (0.8653204)]
COG0477	COG0845	BTH_II0815	BTH_II0815	metabolite:proton symporter family protein	BTH_I1951	BTH_I1951	multidrug efflux RND membrane fusion protein	[TP0840-TP0965 (0.8653204)]
COG0477	COG0845	BTH_II1465	BTH_II1465	drug resistance transporter, EmrB/QacA family	BTH_II1140	BTH_II1140	secretion protein, putative	[TP0840-TP0965 (0.8653204)]
COG0477	COG0845	BTH_II0295	BTH_II0295	drug resistance transporter, EmrB/QacA family	BTH_II0059	BTH_II0059	efflux transporter, RND family, MFP subunit,	[TP0840-TP0965 (0.8653204)]
COG0477	COG0845	BTH_II0910	BTH_II0910	major facilitator family transporter	BTH_II0446	BTH_II0446	membrane protein	[TP0840-TP0965 (0.8653204)]
COG0477	COG0845	BTH_I0022	BTH_I0022	drug resistance transporter, EmrB/QacA family	BTH_II1140	BTH_II1140	secretion protein, putative	[TP0840-TP0965 (0.8653204)]
COG0477	COG0845	BTH_II1490	BTH_II1490	major facilitator family transporter	BTH_II1291	BTH_II1291	HlyD family secretion protein	[TP0840-TP0965 (0.8653204)]
COG0477	COG0845	BTH_I2561	BTH_I2561	drug resistance transporter, EmrB/QacA family	BTH_I1951	BTH_I1951	multidrug efflux RND membrane fusion protein	[TP0840-TP0965 (0.8653204)]
COG0477	COG0845	BTH_I2215	BTH_I2215	multidrug resistance protein, putative	BTH_II1374	BTH_II1374	heavy metal resistance protein CzcB	[TP0840-TP0965 (0.8653204)]
COG0477	COG0845	BTH_II1915	BTH_II1915	drug resistance transporter, Bcr/CflA family	BTH_II1791	BTH_II1791	macrolide efflux protein MacA	[TP0840-TP0965 (0.8653204)]
COG0477	COG0845	BTH_II0735	BTH_II0735	drug resistance transporter, EmrB/QacA family	BTH_I2289	BTH_I2289	efflux transporter, RND family, MFP subunit	[TP0840-TP0965 (0.8653204)]
COG0477	COG0845	BTH_I2837	BTH_I2837	major facilitator family transporter	BTH_I0680	BTH_I0680	efflux transporter, RND family, MFP subunit	[TP0840-TP0965 (0.8653204)]
COG0477	COG0845	BTH_II0200	BTH_II0200	major facilitator family transporter	BTH_II2106	BTH_II2106	efflux transporter, RND family, MFP subunit	[TP0840-TP0965 (0.8653204)]
COG0477	COG0845	BTH_I1835	BTH_I1835	major facilitator family transporter	BTH_II2106	BTH_II2106	efflux transporter, RND family, MFP subunit	[TP0840-TP0965 (0.8653204)]
COG0477	COG0845	BTH_II2297	BTH_II2297	hypothetical protein	BTH_II1140	BTH_II1140	secretion protein, putative	[TP0840-TP0965 (0.8653204)]
COG0477	COG0845	BTH_II0526	BTH_II0526	major facilitator family transporter	BTH_II0439	BTH_II0439	Type I antifreeze protein:HlyD family secretion	[TP0840-TP0965 (0.8653204)]
COG0477	COG0845	BTH_I1954	BTH_I1954	hypothetical protein	BTH_II2106	BTH_II2106	efflux transporter, RND family, MFP subunit	[TP0840-TP0965 (0.8653204)]
COG0477	COG0845	BTH_II2286	BTH_II2286	major facilitator family transporter	BTH_II2106	BTH_II2106	efflux transporter, RND family, MFP subunit	[TP0840-TP0965 (0.8653204)]
COG0477	COG0845	BTH_I2837	BTH_I2837	major facilitator family transporter	BTH_I2866	BTH_I2866	HlyD family secretion protein	[TP0840-TP0965 (0.8653204)]
COG0477	COG0845	BTH_I1576	BTH_I1576	metabolite:proton symporter family protein	BTH_I2445	BTH_I2445	RND multidrug efflux membrane fusion protein	[TP0840-TP0965 (0.8653204)]
COG0477	COG0845	BTH_I0155	BTH_I0155	AmpG-related permease	BTH_II0446	BTH_II0446	membrane protein	[TP0840-TP0965 (0.8653204)]
COG0477	COG0845	BTH_II1097	BTH_II1097	major facilitator family transporter	BTH_II0446	BTH_II0446	membrane protein	[TP0840-TP0965 (0.8653204)]
COG0477	COG0845	BTH_II0726	BTH_II0726	4-hydroxybenzoate transporter	BTH_II0446	BTH_II0446	membrane protein	[TP0840-TP0965 (0.8653204)]
COG0477	COG0845	BTH_I0640	BTH_I0640	major facilitator family transporter	BTH_I2948	BTH_I2948	secretion protein, putative	[TP0840-TP0965 (0.8653204)]
COG0477	COG0845	BTH_II2231	BTH_II2231	major facilitator family transporter	BTH_II0446	BTH_II0446	membrane protein	[TP0840-TP0965 (0.8653204)]
COG0477	COG0845	BTH_II2072	BTH_II2072	major facilitator family transporter	BTH_I0680	BTH_I0680	efflux transporter, RND family, MFP subunit	[TP0840-TP0965 (0.8653204)]
COG0477	COG0845	BTH_I2630	BTH_I2630	fosmidomycin resistance protein	BTH_I0680	BTH_I0680	efflux transporter, RND family, MFP subunit	[TP0840-TP0965 (0.8653204)]
COG0477	COG0845	BTH_II0338	BTH_II0338	major facilitator family transporter	BTH_II1288	BTH_II1288	efflux transporter, RND family, MFP subunit	[TP0840-TP0965 (0.8653204)]
COG0477	COG0845	BTH_I3120	BTH_I3120	major facilitator family transporter	BTH_I0680	BTH_I0680	efflux transporter, RND family, MFP subunit	[TP0840-TP0965 (0.8653204)]
COG0477	COG0845	BTH_II2297	BTH_II2297	hypothetical protein	BTH_I1951	BTH_I1951	multidrug efflux RND membrane fusion protein	[TP0840-TP0965 (0.8653204)]
COG0477	COG0845	BTH_I1274	BTH_I1274	major facilitator family transporter	BTH_I0680	BTH_I0680	efflux transporter, RND family, MFP subunit	[TP0840-TP0965 (0.8653204)]
COG0477	COG0845	BTH_I2786	BTH_I2786	major facilitator family tranporter	BTH_II1791	BTH_II1791	macrolide efflux protein MacA	[TP0840-TP0965 (0.8653204)]
COG0477	COG0845	BTH_I0219	BTH_I0219	major facilitator family transporter	BTH_II1140	BTH_II1140	secretion protein, putative	[TP0840-TP0965 (0.8653204)]
COG0477	COG0845	BTH_II1821	BTH_II1821	probable transporter	BTH_II0446	BTH_II0446	membrane protein	[TP0840-TP0965 (0.8653204)]
COG0477	COG0845	BTH_I2939	BTH_I2939	transporter, putative	BTH_II0446	BTH_II0446	membrane protein	[TP0840-TP0965 (0.8653204)]
COG0477	COG0845	BTH_II2231	BTH_II2231	major facilitator family transporter	BTH_I2866	BTH_I2866	HlyD family secretion protein	[TP0840-TP0965 (0.8653204)]
COG0477	COG0845	BTH_I0875	BTH_I0875	major facilitator family transporter	BTH_II1288	BTH_II1288	efflux transporter, RND family, MFP subunit	[TP0840-TP0965 (0.8653204)]
COG0477	COG0845	BTH_II1097	BTH_II1097	major facilitator family transporter	BTH_II1374	BTH_II1374	heavy metal resistance protein CzcB	[TP0840-TP0965 (0.8653204)]
COG0477	COG0845	BTH_II1490	BTH_II1490	major facilitator family transporter	BTH_I2866	BTH_I2866	HlyD family secretion protein	[TP0840-TP0965 (0.8653204)]
COG0477	COG0845	BTH_II0295	BTH_II0295	drug resistance transporter, EmrB/QacA family	BTH_II1374	BTH_II1374	heavy metal resistance protein CzcB	[TP0840-TP0965 (0.8653204)]
COG0477	COG0845	BTH_I0499	BTH_I0499	major facilitator family transporter	BTH_I1951	BTH_I1951	multidrug efflux RND membrane fusion protein	[TP0840-TP0965 (0.8653204)]
COG0477	COG0845	BTH_II0200	BTH_II0200	major facilitator family transporter	BTH_II1791	BTH_II1791	macrolide efflux protein MacA	[TP0840-TP0965 (0.8653204)]
COG0477	COG0845	BTH_II1879	BTH_II1879	drug resistance transporter, EmrB/QacA family	BTH_II1140	BTH_II1140	secretion protein, putative	[TP0840-TP0965 (0.8653204)]
COG0477	COG0845	BTH_II1563	BTH_II1563	major facilitator superfamily protein	BTH_I2445	BTH_I2445	RND multidrug efflux membrane fusion protein	[TP0840-TP0965 (0.8653204)]
COG0477	COG0845	BTH_II0353	BTH_II0353	major facilitator family transporter	BTH_II1288	BTH_II1288	efflux transporter, RND family, MFP subunit	[TP0840-TP0965 (0.8653204)]
COG0477	COG0845	BTH_II0241	BTH_II0241	major facilitator family transporter	BTH_II2106	BTH_II2106	efflux transporter, RND family, MFP subunit	[TP0840-TP0965 (0.8653204)]
COG0477	COG0845	BTH_I2561	BTH_I2561	drug resistance transporter, EmrB/QacA family	BTH_II1140	BTH_II1140	secretion protein, putative	[TP0840-TP0965 (0.8653204)]
COG0477	COG0845	BTH_I2527	BTH_I2527	major facilitator family transporter	BTH_I2445	BTH_I2445	RND multidrug efflux membrane fusion protein	[TP0840-TP0965 (0.8653204)]
COG0477	COG0845	BTH_I1033	BTH_I1033	major facilitator family transporter	BTH_I2289	BTH_I2289	efflux transporter, RND family, MFP subunit	[TP0840-TP0965 (0.8653204)]
COG0477	COG0845	BTH_I2793	BTH_I2793	proline/betaine transporter	BTH_I2948	BTH_I2948	secretion protein, putative	[TP0840-TP0965 (0.8653204)]
COG0477	COG0845	BTH_II1010	BTH_II1010	major facilitator family transporter	BTH_II0059	BTH_II0059	efflux transporter, RND family, MFP subunit,	[TP0840-TP0965 (0.8653204)]
COG0477	COG0845	BTH_II1095	BTH_II1095	major facilitator family transporter	BTH_II1140	BTH_II1140	secretion protein, putative	[TP0840-TP0965 (0.8653204)]
COG0477	COG0845	BTH_I2527	BTH_I2527	major facilitator family transporter	BTH_II0064	BTH_II0064	efflux transporter, RND family, MFP subunit	[TP0840-TP0965 (0.8653204)]
COG0477	COG0845	BTH_I2939	BTH_I2939	transporter, putative	BTH_II0059	BTH_II0059	efflux transporter, RND family, MFP subunit,	[TP0840-TP0965 (0.8653204)]
COG0477	COG0845	BTH_I2466	BTH_I2466	alpha-ketoglutarate permease	BTH_II1791	BTH_II1791	macrolide efflux protein MacA	[TP0840-TP0965 (0.8653204)]
COG0477	COG0845	BTH_I1424	BTH_I1424	drug resistance transporter, EmrB/QacA	BTH_II1140	BTH_II1140	secretion protein, putative	[TP0840-TP0965 (0.8653204)]
COG0477	COG0845	BTH_II2072	BTH_II2072	major facilitator family transporter	BTH_I2445	BTH_I2445	RND multidrug efflux membrane fusion protein	[TP0840-TP0965 (0.8653204)]
COG0477	COG0845	BTH_I0752	BTH_I0752	drug resistance transporter, EmrB/QacA family	BTH_II0446	BTH_II0446	membrane protein	[TP0840-TP0965 (0.8653204)]
COG0477	COG0845	BTH_I0903	BTH_I0903	drug resistance transporter, EmrB/QacA	BTH_II1288	BTH_II1288	efflux transporter, RND family, MFP subunit	[TP0840-TP0965 (0.8653204)]
COG0477	COG0845	BTH_I2466	BTH_I2466	alpha-ketoglutarate permease	BTH_II1374	BTH_II1374	heavy metal resistance protein CzcB	[TP0840-TP0965 (0.8653204)]
COG0477	COG0845	BTH_II2056	BTH_II2056	MFS transporter, phthalate permease family	BTH_I1951	BTH_I1951	multidrug efflux RND membrane fusion protein	[TP0840-TP0965 (0.8653204)]
COG0477	COG0845	BTH_II1095	BTH_II1095	major facilitator family transporter	BTH_I0680	BTH_I0680	efflux transporter, RND family, MFP subunit	[TP0840-TP0965 (0.8653204)]
COG0477	COG0845	BTH_I1835	BTH_I1835	major facilitator family transporter	BTH_I0680	BTH_I0680	efflux transporter, RND family, MFP subunit	[TP0840-TP0965 (0.8653204)]
COG0477	COG0845	BTH_I1424	BTH_I1424	drug resistance transporter, EmrB/QacA	BTH_II1791	BTH_II1791	macrolide efflux protein MacA	[TP0840-TP0965 (0.8653204)]
COG0477	COG0845	BTH_II2297	BTH_II2297	hypothetical protein	BTH_II2106	BTH_II2106	efflux transporter, RND family, MFP subunit	[TP0840-TP0965 (0.8653204)]
COG0477	COG0845	BTH_I2659	BTH_I2659	Major Facilitator Superfamily subfamily,	BTH_II0446	BTH_II0446	membrane protein	[TP0840-TP0965 (0.8653204)]
COG0477	COG0845	BTH_I1618	BTH_I1618	citrate-proten symporter	BTH_I2948	BTH_I2948	secretion protein, putative	[TP0840-TP0965 (0.8653204)]
COG0477	COG0845	BTH_I3246	BTH_I3246	drug resistance transporter, EmrB/QacA	BTH_II1291	BTH_II1291	HlyD family secretion protein	[TP0840-TP0965 (0.8653204)]
COG0477	COG0845	BTH_II0815	BTH_II0815	metabolite:proton symporter family protein	BTH_I2289	BTH_I2289	efflux transporter, RND family, MFP subunit	[TP0840-TP0965 (0.8653204)]
COG0477	COG0845	BTH_II1095	BTH_II1095	major facilitator family transporter	BTH_I2289	BTH_I2289	efflux transporter, RND family, MFP subunit	[TP0840-TP0965 (0.8653204)]
COG0477	COG0845	BTH_I2939	BTH_I2939	transporter, putative	BTH_I2445	BTH_I2445	RND multidrug efflux membrane fusion protein	[TP0840-TP0965 (0.8653204)]
COG0477	COG0845	BTH_I2659	BTH_I2659	Major Facilitator Superfamily subfamily,	BTH_I1951	BTH_I1951	multidrug efflux RND membrane fusion protein	[TP0840-TP0965 (0.8653204)]
COG0477	COG0845	BTH_I0187	BTH_I0187	MFS transporter, phthalate permease family	BTH_I2289	BTH_I2289	efflux transporter, RND family, MFP subunit	[TP0840-TP0965 (0.8653204)]
COG0477	COG0845	BTH_II1465	BTH_II1465	drug resistance transporter, EmrB/QacA family	BTH_II0064	BTH_II0064	efflux transporter, RND family, MFP subunit	[TP0840-TP0965 (0.8653204)]
COG0477	COG0845	BTH_II0200	BTH_II0200	major facilitator family transporter	BTH_I1951	BTH_I1951	multidrug efflux RND membrane fusion protein	[TP0840-TP0965 (0.8653204)]
COG0477	COG0845	BTH_II1010	BTH_II1010	major facilitator family transporter	BTH_II1288	BTH_II1288	efflux transporter, RND family, MFP subunit	[TP0840-TP0965 (0.8653204)]
COG0477	COG0845	BTH_I0708	BTH_I0708	4-hydroxybenzoate transporter, putative	BTH_II0446	BTH_II0446	membrane protein	[TP0840-TP0965 (0.8653204)]
COG0477	COG0845	BTH_II1221	BTH_II1221	metabolite-proton symporter	BTH_II1374	BTH_II1374	heavy metal resistance protein CzcB	[TP0840-TP0965 (0.8653204)]
COG0477	COG0845	BTH_I0219	BTH_I0219	major facilitator family transporter	BTH_I2948	BTH_I2948	secretion protein, putative	[TP0840-TP0965 (0.8653204)]
COG0477	COG0845	BTH_I1274	BTH_I1274	major facilitator family transporter	BTH_I2866	BTH_I2866	HlyD family secretion protein	[TP0840-TP0965 (0.8653204)]
COG0477	COG0845	BTH_II2129	BTH_II2129	major facilitator family transporter	BTH_I2445	BTH_I2445	RND multidrug efflux membrane fusion protein	[TP0840-TP0965 (0.8653204)]
COG0477	COG0845	BTH_II2286	BTH_II2286	major facilitator family transporter	BTH_II1288	BTH_II1288	efflux transporter, RND family, MFP subunit	[TP0840-TP0965 (0.8653204)]
COG0477	COG0845	BTH_I1274	BTH_I1274	major facilitator family transporter	BTH_II0059	BTH_II0059	efflux transporter, RND family, MFP subunit,	[TP0840-TP0965 (0.8653204)]
COG0477	COG0845	BTH_I2684	BTH_I2684	major facilitator family transporter	BTH_II1791	BTH_II1791	macrolide efflux protein MacA	[TP0840-TP0965 (0.8653204)]
COG0477	COG0845	BTH_II0815	BTH_II0815	metabolite:proton symporter family protein	BTH_I2445	BTH_I2445	RND multidrug efflux membrane fusion protein	[TP0840-TP0965 (0.8653204)]
COG0477	COG0845	BTH_I1396	BTH_I1396	4-hydroxybenzoate transporter	BTH_II1140	BTH_II1140	secretion protein, putative	[TP0840-TP0965 (0.8653204)]
COG0477	COG0845	BTH_II0241	BTH_II0241	major facilitator family transporter	BTH_II1791	BTH_II1791	macrolide efflux protein MacA	[TP0840-TP0965 (0.8653204)]
COG0477	COG0845	BTH_I3157	BTH_I3157	amino acid ABC transporter, permease protein,	BTH_II1791	BTH_II1791	macrolide efflux protein MacA	[TP0840-TP0965 (0.8653204)]
COG0477	COG0845	BTH_II1097	BTH_II1097	major facilitator family transporter	BTH_II2106	BTH_II2106	efflux transporter, RND family, MFP subunit	[TP0840-TP0965 (0.8653204)]
COG0477	COG0845	BTH_II2073	BTH_II2073	drug resistance transporter, EmrB/QacA family	BTH_II1291	BTH_II1291	HlyD family secretion protein	[TP0840-TP0965 (0.8653204)]
COG0477	COG0845	BTH_I1197	BTH_I1197	major facilitator family transporter	BTH_II1291	BTH_II1291	HlyD family secretion protein	[TP0840-TP0965 (0.8653204)]
COG0477	COG0845	BTH_I2659	BTH_I2659	Major Facilitator Superfamily subfamily,	BTH_II1291	BTH_II1291	HlyD family secretion protein	[TP0840-TP0965 (0.8653204)]
COG0477	COG0845	BTH_II2230	BTH_II2230	drug resistance transporter, EmrB/QacA family	BTH_I2948	BTH_I2948	secretion protein, putative	[TP0840-TP0965 (0.8653204)]
COG0477	COG0845	BTH_I1396	BTH_I1396	4-hydroxybenzoate transporter	BTH_I2445	BTH_I2445	RND multidrug efflux membrane fusion protein	[TP0840-TP0965 (0.8653204)]
COG0477	COG0845	BTH_I0499	BTH_I0499	major facilitator family transporter	BTH_II0064	BTH_II0064	efflux transporter, RND family, MFP subunit	[TP0840-TP0965 (0.8653204)]
COG0477	COG0845	BTH_II2230	BTH_II2230	drug resistance transporter, EmrB/QacA family	BTH_II1374	BTH_II1374	heavy metal resistance protein CzcB	[TP0840-TP0965 (0.8653204)]
COG0477	COG0845	BTH_II2231	BTH_II2231	major facilitator family transporter	BTH_I0680	BTH_I0680	efflux transporter, RND family, MFP subunit	[TP0840-TP0965 (0.8653204)]
COG0477	COG0845	BTH_II1821	BTH_II1821	probable transporter	BTH_II1791	BTH_II1791	macrolide efflux protein MacA	[TP0840-TP0965 (0.8653204)]
COG0477	COG0845	BTH_II0332	BTH_II0332	MFS transporter, phthalate permease family,	BTH_II0446	BTH_II0446	membrane protein	[TP0840-TP0965 (0.8653204)]
COG0477	COG0845	BTH_II1753	BTH_II1753	drug resistance transporter, EmrB/QacA family	BTH_II1374	BTH_II1374	heavy metal resistance protein CzcB	[TP0840-TP0965 (0.8653204)]
COG0477	COG0845	BTH_I1197	BTH_I1197	major facilitator family transporter	BTH_I0680	BTH_I0680	efflux transporter, RND family, MFP subunit	[TP0840-TP0965 (0.8653204)]
COG0477	COG0845	BTH_II1010	BTH_II1010	major facilitator family transporter	BTH_II1791	BTH_II1791	macrolide efflux protein MacA	[TP0840-TP0965 (0.8653204)]
COG0477	COG0845	BTH_I3157	BTH_I3157	amino acid ABC transporter, permease protein,	BTH_II1288	BTH_II1288	efflux transporter, RND family, MFP subunit	[TP0840-TP0965 (0.8653204)]
COG0477	COG0845	BTH_II1563	BTH_II1563	major facilitator superfamily protein	BTH_I2866	BTH_I2866	HlyD family secretion protein	[TP0840-TP0965 (0.8653204)]
COG0477	COG0845	BTH_I2715	BTH_I2715	major facilitator family transporter	BTH_I2948	BTH_I2948	secretion protein, putative	[TP0840-TP0965 (0.8653204)]
COG0477	COG0845	BTH_I1835	BTH_I1835	major facilitator family transporter	BTH_II1140	BTH_II1140	secretion protein, putative	[TP0840-TP0965 (0.8653204)]
COG0477	COG0845	BTH_II2286	BTH_II2286	major facilitator family transporter	BTH_I2445	BTH_I2445	RND multidrug efflux membrane fusion protein	[TP0840-TP0965 (0.8653204)]
COG0477	COG0845	BTH_I2837	BTH_I2837	major facilitator family transporter	BTH_II1291	BTH_II1291	HlyD family secretion protein	[TP0840-TP0965 (0.8653204)]
COG0477	COG0845	BTH_I2684	BTH_I2684	major facilitator family transporter	BTH_II1291	BTH_II1291	HlyD family secretion protein	[TP0840-TP0965 (0.8653204)]
COG0477	COG0845	BTH_I2006	BTH_I2006	transporter, putative	BTH_I2445	BTH_I2445	RND multidrug efflux membrane fusion protein	[TP0840-TP0965 (0.8653204)]
COG0477	COG0845	BTH_II2129	BTH_II2129	major facilitator family transporter	BTH_II1791	BTH_II1791	macrolide efflux protein MacA	[TP0840-TP0965 (0.8653204)]
COG0477	COG0845	BTH_I1399	BTH_I1399	transporter, putative	BTH_II1291	BTH_II1291	HlyD family secretion protein	[TP0840-TP0965 (0.8653204)]
COG0477	COG0845	BTH_I2527	BTH_I2527	major facilitator family transporter	BTH_I2289	BTH_I2289	efflux transporter, RND family, MFP subunit	[TP0840-TP0965 (0.8653204)]
COG0477	COG0845	BTH_II0051	BTH_II0051	4-hydroxybenzoate transporter	BTH_II1288	BTH_II1288	efflux transporter, RND family, MFP subunit	[TP0840-TP0965 (0.8653204)]
COG0477	COG0845	BTH_I2527	BTH_I2527	major facilitator family transporter	BTH_II1791	BTH_II1791	macrolide efflux protein MacA	[TP0840-TP0965 (0.8653204)]
COG0477	COG0845	BTH_II1563	BTH_II1563	major facilitator superfamily protein	BTH_II2106	BTH_II2106	efflux transporter, RND family, MFP subunit	[TP0840-TP0965 (0.8653204)]
COG0477	COG0845	BTH_I0875	BTH_I0875	major facilitator family transporter	BTH_II0439	BTH_II0439	Type I antifreeze protein:HlyD family secretion	[TP0840-TP0965 (0.8653204)]
COG0477	COG0845	BTH_I0880	BTH_I0880	drug resistance transporter, EmrB/QacA family	BTH_II0059	BTH_II0059	efflux transporter, RND family, MFP subunit,	[TP0840-TP0965 (0.8653204)]
COG0477	COG0845	BTH_I1399	BTH_I1399	transporter, putative	BTH_II1791	BTH_II1791	macrolide efflux protein MacA	[TP0840-TP0965 (0.8653204)]
COG0477	COG0845	BTH_II1821	BTH_II1821	probable transporter	BTH_II0059	BTH_II0059	efflux transporter, RND family, MFP subunit,	[TP0840-TP0965 (0.8653204)]
COG0477	COG0845	BTH_II0295	BTH_II0295	drug resistance transporter, EmrB/QacA family	BTH_II1791	BTH_II1791	macrolide efflux protein MacA	[TP0840-TP0965 (0.8653204)]
COG0477	COG0845	BTH_I0875	BTH_I0875	major facilitator family transporter	BTH_I2445	BTH_I2445	RND multidrug efflux membrane fusion protein	[TP0840-TP0965 (0.8653204)]
COG0477	COG0845	BTH_II1490	BTH_II1490	major facilitator family transporter	BTH_II1791	BTH_II1791	macrolide efflux protein MacA	[TP0840-TP0965 (0.8653204)]
COG0477	COG0845	BTH_II0241	BTH_II0241	major facilitator family transporter	BTH_I2866	BTH_I2866	HlyD family secretion protein	[TP0840-TP0965 (0.8653204)]
COG0477	COG0845	BTH_II1095	BTH_II1095	major facilitator family transporter	BTH_II0064	BTH_II0064	efflux transporter, RND family, MFP subunit	[TP0840-TP0965 (0.8653204)]
COG0477	COG0845	BTH_I0875	BTH_I0875	major facilitator family transporter	BTH_II0059	BTH_II0059	efflux transporter, RND family, MFP subunit,	[TP0840-TP0965 (0.8653204)]
COG0477	COG0845	BTH_II0295	BTH_II0295	drug resistance transporter, EmrB/QacA family	BTH_II0446	BTH_II0446	membrane protein	[TP0840-TP0965 (0.8653204)]
COG0477	COG0845	BTH_II1162	BTH_II1162	major facilitator family transporter	BTH_I2948	BTH_I2948	secretion protein, putative	[TP0840-TP0965 (0.8653204)]
COG0477	COG0845	BTH_I2939	BTH_I2939	transporter, putative	BTH_I2866	BTH_I2866	HlyD family secretion protein	[TP0840-TP0965 (0.8653204)]
COG0477	COG0845	BTH_I1399	BTH_I1399	transporter, putative	BTH_II1374	BTH_II1374	heavy metal resistance protein CzcB	[TP0840-TP0965 (0.8653204)]
COG0477	COG0845	BTH_II0726	BTH_II0726	4-hydroxybenzoate transporter	BTH_II1791	BTH_II1791	macrolide efflux protein MacA	[TP0840-TP0965 (0.8653204)]
COG0477	COG0845	BTH_II0726	BTH_II0726	4-hydroxybenzoate transporter	BTH_II2106	BTH_II2106	efflux transporter, RND family, MFP subunit	[TP0840-TP0965 (0.8653204)]
COG0477	COG0845	BTH_II0200	BTH_II0200	major facilitator family transporter	BTH_I2866	BTH_I2866	HlyD family secretion protein	[TP0840-TP0965 (0.8653204)]
COG0477	COG0845	BTH_I2793	BTH_I2793	proline/betaine transporter	BTH_I2289	BTH_I2289	efflux transporter, RND family, MFP subunit	[TP0840-TP0965 (0.8653204)]
COG0477	COG0845	BTH_II1162	BTH_II1162	major facilitator family transporter	BTH_II2106	BTH_II2106	efflux transporter, RND family, MFP subunit	[TP0840-TP0965 (0.8653204)]
COG0477	COG0845	BTH_I2527	BTH_I2527	major facilitator family transporter	BTH_II1288	BTH_II1288	efflux transporter, RND family, MFP subunit	[TP0840-TP0965 (0.8653204)]
COG0477	COG0845	BTH_II1879	BTH_II1879	drug resistance transporter, EmrB/QacA family	BTH_I1951	BTH_I1951	multidrug efflux RND membrane fusion protein	[TP0840-TP0965 (0.8653204)]
COG0477	COG0845	BTH_I2939	BTH_I2939	transporter, putative	BTH_II1288	BTH_II1288	efflux transporter, RND family, MFP subunit	[TP0840-TP0965 (0.8653204)]
COG0477	COG0845	BTH_I2297	BTH_I2297	major facilitator family transporter	BTH_II1374	BTH_II1374	heavy metal resistance protein CzcB	[TP0840-TP0965 (0.8653204)]
COG0477	COG0845	BTH_I3157	BTH_I3157	amino acid ABC transporter, permease protein,	BTH_I2289	BTH_I2289	efflux transporter, RND family, MFP subunit	[TP0840-TP0965 (0.8653204)]
COG0477	COG0845	BTH_II0200	BTH_II0200	major facilitator family transporter	BTH_II0059	BTH_II0059	efflux transporter, RND family, MFP subunit,	[TP0840-TP0965 (0.8653204)]
COG0477	COG0845	BTH_II1278	BTH_II1278	major facilitator superfamily protein	BTH_I2289	BTH_I2289	efflux transporter, RND family, MFP subunit	[TP0840-TP0965 (0.8653204)]
COG0477	COG0845	BTH_II1821	BTH_II1821	probable transporter	BTH_II1291	BTH_II1291	HlyD family secretion protein	[TP0840-TP0965 (0.8653204)]
COG0477	COG0845	BTH_II0735	BTH_II0735	drug resistance transporter, EmrB/QacA family	BTH_II0064	BTH_II0064	efflux transporter, RND family, MFP subunit	[TP0840-TP0965 (0.8653204)]
COG0477	COG0845	BTH_I2615	BTH_I2615	acyltransferase family protein	BTH_I2866	BTH_I2866	HlyD family secretion protein	[TP0840-TP0965 (0.8653204)]
COG0477	COG0845	BTH_I2630	BTH_I2630	fosmidomycin resistance protein	BTH_I2289	BTH_I2289	efflux transporter, RND family, MFP subunit	[TP0840-TP0965 (0.8653204)]
COG0477	COG0845	BTH_I3246	BTH_I3246	drug resistance transporter, EmrB/QacA	BTH_II0446	BTH_II0446	membrane protein	[TP0840-TP0965 (0.8653204)]
COG0477	COG0845	BTH_I2659	BTH_I2659	Major Facilitator Superfamily subfamily,	BTH_II0064	BTH_II0064	efflux transporter, RND family, MFP subunit	[TP0840-TP0965 (0.8653204)]
COG0477	COG0845	BTH_II2297	BTH_II2297	hypothetical protein	BTH_II0059	BTH_II0059	efflux transporter, RND family, MFP subunit,	[TP0840-TP0965 (0.8653204)]
COG0477	COG0845	BTH_I2615	BTH_I2615	acyltransferase family protein	BTH_I2948	BTH_I2948	secretion protein, putative	[TP0840-TP0965 (0.8653204)]
COG0477	COG0845	BTH_II0338	BTH_II0338	major facilitator family transporter	BTH_I0680	BTH_I0680	efflux transporter, RND family, MFP subunit	[TP0840-TP0965 (0.8653204)]
COG0477	COG0845	BTH_I1424	BTH_I1424	drug resistance transporter, EmrB/QacA	BTH_II0439	BTH_II0439	Type I antifreeze protein:HlyD family secretion	[TP0840-TP0965 (0.8653204)]
COG0477	COG0845	BTH_I1274	BTH_I1274	major facilitator family transporter	BTH_I2289	BTH_I2289	efflux transporter, RND family, MFP subunit	[TP0840-TP0965 (0.8653204)]
COG0477	COG0845	BTH_I3246	BTH_I3246	drug resistance transporter, EmrB/QacA	BTH_II0439	BTH_II0439	Type I antifreeze protein:HlyD family secretion	[TP0840-TP0965 (0.8653204)]
COG0477	COG0845	BTH_I2793	BTH_I2793	proline/betaine transporter	BTH_I1951	BTH_I1951	multidrug efflux RND membrane fusion protein	[TP0840-TP0965 (0.8653204)]
COG0477	COG0845	BTH_II0332	BTH_II0332	MFS transporter, phthalate permease family,	BTH_I2289	BTH_I2289	efflux transporter, RND family, MFP subunit	[TP0840-TP0965 (0.8653204)]
COG0477	COG0845	BTH_I1396	BTH_I1396	4-hydroxybenzoate transporter	BTH_II0439	BTH_II0439	Type I antifreeze protein:HlyD family secretion	[TP0840-TP0965 (0.8653204)]
COG0477	COG0845	BTH_I0187	BTH_I0187	MFS transporter, phthalate permease family	BTH_II1288	BTH_II1288	efflux transporter, RND family, MFP subunit	[TP0840-TP0965 (0.8653204)]
COG0477	COG0845	BTH_I0022	BTH_I0022	drug resistance transporter, EmrB/QacA family	BTH_I2445	BTH_I2445	RND multidrug efflux membrane fusion protein	[TP0840-TP0965 (0.8653204)]
COG0477	COG0845	BTH_II2297	BTH_II2297	hypothetical protein	BTH_I0680	BTH_I0680	efflux transporter, RND family, MFP subunit	[TP0840-TP0965 (0.8653204)]
COG0477	COG0845	BTH_I2786	BTH_I2786	major facilitator family tranporter	BTH_I2866	BTH_I2866	HlyD family secretion protein	[TP0840-TP0965 (0.8653204)]
COG0477	COG0845	BTH_I0181	BTH_I0181	major facilitator family transporter	BTH_II0059	BTH_II0059	efflux transporter, RND family, MFP subunit,	[TP0840-TP0965 (0.8653204)]
COG0477	COG0845	BTH_I1033	BTH_I1033	major facilitator family transporter	BTH_II2106	BTH_II2106	efflux transporter, RND family, MFP subunit	[TP0840-TP0965 (0.8653204)]
COG0477	COG0845	BTH_I3120	BTH_I3120	major facilitator family transporter	BTH_II0064	BTH_II0064	efflux transporter, RND family, MFP subunit	[TP0840-TP0965 (0.8653204)]
COG0477	COG0845	BTH_I0752	BTH_I0752	drug resistance transporter, EmrB/QacA family	BTH_I1951	BTH_I1951	multidrug efflux RND membrane fusion protein	[TP0840-TP0965 (0.8653204)]
COG0477	COG0845	BTH_II0974	BTH_II0974	major facilitator family transporter	BTH_II0059	BTH_II0059	efflux transporter, RND family, MFP subunit,	[TP0840-TP0965 (0.8653204)]
COG0477	COG0845	BTH_I0181	BTH_I0181	major facilitator family transporter	BTH_II1140	BTH_II1140	secretion protein, putative	[TP0840-TP0965 (0.8653204)]
COG0477	COG0845	BTH_I3246	BTH_I3246	drug resistance transporter, EmrB/QacA	BTH_II1374	BTH_II1374	heavy metal resistance protein CzcB	[TP0840-TP0965 (0.8653204)]
COG0477	COG0845	BTH_II1563	BTH_II1563	major facilitator superfamily protein	BTH_I2289	BTH_I2289	efflux transporter, RND family, MFP subunit	[TP0840-TP0965 (0.8653204)]
COG0477	COG0845	BTH_I0187	BTH_I0187	MFS transporter, phthalate permease family	BTH_I0680	BTH_I0680	efflux transporter, RND family, MFP subunit	[TP0840-TP0965 (0.8653204)]
COG0477	COG0845	BTH_I3120	BTH_I3120	major facilitator family transporter	BTH_II1291	BTH_II1291	HlyD family secretion protein	[TP0840-TP0965 (0.8653204)]
COG0477	COG0845	BTH_I2786	BTH_I2786	major facilitator family tranporter	BTH_II1291	BTH_II1291	HlyD family secretion protein	[TP0840-TP0965 (0.8653204)]
COG0477	COG0845	BTH_II2297	BTH_II2297	hypothetical protein	BTH_I2948	BTH_I2948	secretion protein, putative	[TP0840-TP0965 (0.8653204)]
COG0477	COG0845	BTH_I2786	BTH_I2786	major facilitator family tranporter	BTH_II0439	BTH_II0439	Type I antifreeze protein:HlyD family secretion	[TP0840-TP0965 (0.8653204)]
COG0477	COG0845	BTH_I1274	BTH_I1274	major facilitator family transporter	BTH_II1374	BTH_II1374	heavy metal resistance protein CzcB	[TP0840-TP0965 (0.8653204)]
COG0477	COG0845	BTH_II0216	BTH_II0216	major facilitator family transporter	BTH_II1791	BTH_II1791	macrolide efflux protein MacA	[TP0840-TP0965 (0.8653204)]
COG0477	COG0845	BTH_I0875	BTH_I0875	major facilitator family transporter	BTH_I0680	BTH_I0680	efflux transporter, RND family, MFP subunit	[TP0840-TP0965 (0.8653204)]
COG0477	COG0845	BTH_I2659	BTH_I2659	Major Facilitator Superfamily subfamily,	BTH_I2445	BTH_I2445	RND multidrug efflux membrane fusion protein	[TP0840-TP0965 (0.8653204)]
COG0477	COG0845	BTH_I0541	BTH_I0541	drug resistance transporter, EmrB/QacA family	BTH_I1951	BTH_I1951	multidrug efflux RND membrane fusion protein	[TP0840-TP0965 (0.8653204)]
COG0477	COG0845	BTH_II1181	BTH_II1181	transporter, putative	BTH_I1951	BTH_I1951	multidrug efflux RND membrane fusion protein	[TP0840-TP0965 (0.8653204)]
COG0477	COG0845	BTH_II0216	BTH_II0216	major facilitator family transporter	BTH_I2948	BTH_I2948	secretion protein, putative	[TP0840-TP0965 (0.8653204)]
COG0477	COG0845	BTH_I2215	BTH_I2215	multidrug resistance protein, putative	BTH_I1951	BTH_I1951	multidrug efflux RND membrane fusion protein	[TP0840-TP0965 (0.8653204)]
COG0477	COG0845	BTH_I0187	BTH_I0187	MFS transporter, phthalate permease family	BTH_I2948	BTH_I2948	secretion protein, putative	[TP0840-TP0965 (0.8653204)]
COG0477	COG0845	BTH_II2129	BTH_II2129	major facilitator family transporter	BTH_II0439	BTH_II0439	Type I antifreeze protein:HlyD family secretion	[TP0840-TP0965 (0.8653204)]
COG0477	COG0845	BTH_I2297	BTH_I2297	major facilitator family transporter	BTH_I0680	BTH_I0680	efflux transporter, RND family, MFP subunit	[TP0840-TP0965 (0.8653204)]
COG0477	COG0845	BTH_I0187	BTH_I0187	MFS transporter, phthalate permease family	BTH_I2866	BTH_I2866	HlyD family secretion protein	[TP0840-TP0965 (0.8653204)]
COG0477	COG0845	BTH_II0353	BTH_II0353	major facilitator family transporter	BTH_I0680	BTH_I0680	efflux transporter, RND family, MFP subunit	[TP0840-TP0965 (0.8653204)]
COG0477	COG0845	BTH_II1162	BTH_II1162	major facilitator family transporter	BTH_I1951	BTH_I1951	multidrug efflux RND membrane fusion protein	[TP0840-TP0965 (0.8653204)]
COG0477	COG0845	BTH_I0219	BTH_I0219	major facilitator family transporter	BTH_II0059	BTH_II0059	efflux transporter, RND family, MFP subunit,	[TP0840-TP0965 (0.8653204)]
COG0477	COG0845	BTH_I0187	BTH_I0187	MFS transporter, phthalate permease family	BTH_I1951	BTH_I1951	multidrug efflux RND membrane fusion protein	[TP0840-TP0965 (0.8653204)]
COG0477	COG0845	BTH_I1197	BTH_I1197	major facilitator family transporter	BTH_I1951	BTH_I1951	multidrug efflux RND membrane fusion protein	[TP0840-TP0965 (0.8653204)]
COG0477	COG0845	BTH_II0200	BTH_II0200	major facilitator family transporter	BTH_I2289	BTH_I2289	efflux transporter, RND family, MFP subunit	[TP0840-TP0965 (0.8653204)]
COG0477	COG0845	BTH_I0880	BTH_I0880	drug resistance transporter, EmrB/QacA family	BTH_II2106	BTH_II2106	efflux transporter, RND family, MFP subunit	[TP0840-TP0965 (0.8653204)]
COG0477	COG0845	BTH_I0708	BTH_I0708	4-hydroxybenzoate transporter, putative	BTH_I1951	BTH_I1951	multidrug efflux RND membrane fusion protein	[TP0840-TP0965 (0.8653204)]
COG0477	COG0845	BTH_II0216	BTH_II0216	major facilitator family transporter	BTH_II0446	BTH_II0446	membrane protein	[TP0840-TP0965 (0.8653204)]
COG0477	COG0845	BTH_II2056	BTH_II2056	MFS transporter, phthalate permease family	BTH_II0439	BTH_II0439	Type I antifreeze protein:HlyD family secretion	[TP0840-TP0965 (0.8653204)]
COG0477	COG0845	BTH_II1095	BTH_II1095	major facilitator family transporter	BTH_II0439	BTH_II0439	Type I antifreeze protein:HlyD family secretion	[TP0840-TP0965 (0.8653204)]
COG0477	COG0845	BTH_II1879	BTH_II1879	drug resistance transporter, EmrB/QacA family	BTH_II0064	BTH_II0064	efflux transporter, RND family, MFP subunit	[TP0840-TP0965 (0.8653204)]
COG0477	COG0845	BTH_I1835	BTH_I1835	major facilitator family transporter	BTH_II1288	BTH_II1288	efflux transporter, RND family, MFP subunit	[TP0840-TP0965 (0.8653204)]
COG0477	COG0845	BTH_I1954	BTH_I1954	hypothetical protein	BTH_I2866	BTH_I2866	HlyD family secretion protein	[TP0840-TP0965 (0.8653204)]
COG0477	COG0845	BTH_I0219	BTH_I0219	major facilitator family transporter	BTH_II1291	BTH_II1291	HlyD family secretion protein	[TP0840-TP0965 (0.8653204)]
COG0477	COG0845	BTH_I2215	BTH_I2215	multidrug resistance protein, putative	BTH_I2948	BTH_I2948	secretion protein, putative	[TP0840-TP0965 (0.8653204)]
COG0477	COG0845	BTH_I0875	BTH_I0875	major facilitator family transporter	BTH_II0064	BTH_II0064	efflux transporter, RND family, MFP subunit	[TP0840-TP0965 (0.8653204)]
COG0477	COG0845	BTH_I0752	BTH_I0752	drug resistance transporter, EmrB/QacA family	BTH_II0064	BTH_II0064	efflux transporter, RND family, MFP subunit	[TP0840-TP0965 (0.8653204)]
COG0477	COG0845	BTH_I1197	BTH_I1197	major facilitator family transporter	BTH_II2106	BTH_II2106	efflux transporter, RND family, MFP subunit	[TP0840-TP0965 (0.8653204)]
COG0477	COG0845	BTH_I0155	BTH_I0155	AmpG-related permease	BTH_II0059	BTH_II0059	efflux transporter, RND family, MFP subunit,	[TP0840-TP0965 (0.8653204)]
COG0477	COG0845	BTH_I2297	BTH_I2297	major facilitator family transporter	BTH_II1288	BTH_II1288	efflux transporter, RND family, MFP subunit	[TP0840-TP0965 (0.8653204)]
COG0477	COG0845	BTH_II1097	BTH_II1097	major facilitator family transporter	BTH_I2445	BTH_I2445	RND multidrug efflux membrane fusion protein	[TP0840-TP0965 (0.8653204)]
COG0477	COG0845	BTH_I1546	BTH_I1546	drug resistance transporter, Bcr/CflA family	BTH_II1288	BTH_II1288	efflux transporter, RND family, MFP subunit	[TP0840-TP0965 (0.8653204)]
COG0477	COG0845	BTH_I0875	BTH_I0875	major facilitator family transporter	BTH_II0446	BTH_II0446	membrane protein	[TP0840-TP0965 (0.8653204)]
COG0477	COG0845	BTH_I0752	BTH_I0752	drug resistance transporter, EmrB/QacA family	BTH_II1374	BTH_II1374	heavy metal resistance protein CzcB	[TP0840-TP0965 (0.8653204)]
COG0477	COG0845	BTH_I1396	BTH_I1396	4-hydroxybenzoate transporter	BTH_II1374	BTH_II1374	heavy metal resistance protein CzcB	[TP0840-TP0965 (0.8653204)]
COG0477	COG0845	BTH_II1879	BTH_II1879	drug resistance transporter, EmrB/QacA family	BTH_I2289	BTH_I2289	efflux transporter, RND family, MFP subunit	[TP0840-TP0965 (0.8653204)]
COG0477	COG0845	BTH_II2073	BTH_II2073	drug resistance transporter, EmrB/QacA family	BTH_II0446	BTH_II0446	membrane protein	[TP0840-TP0965 (0.8653204)]
COG0477	COG0845	BTH_II0974	BTH_II0974	major facilitator family transporter	BTH_II1374	BTH_II1374	heavy metal resistance protein CzcB	[TP0840-TP0965 (0.8653204)]
COG0477	COG0845	BTH_I0499	BTH_I0499	major facilitator family transporter	BTH_II1374	BTH_II1374	heavy metal resistance protein CzcB	[TP0840-TP0965 (0.8653204)]
COG0477	COG0845	BTH_II1879	BTH_II1879	drug resistance transporter, EmrB/QacA family	BTH_II1288	BTH_II1288	efflux transporter, RND family, MFP subunit	[TP0840-TP0965 (0.8653204)]
COG0477	COG0845	BTH_II0338	BTH_II0338	major facilitator family transporter	BTH_I2445	BTH_I2445	RND multidrug efflux membrane fusion protein	[TP0840-TP0965 (0.8653204)]
COG0477	COG0845	BTH_II1821	BTH_II1821	probable transporter	BTH_II0439	BTH_II0439	Type I antifreeze protein:HlyD family secretion	[TP0840-TP0965 (0.8653204)]
COG0477	COG0845	BTH_II0241	BTH_II0241	major facilitator family transporter	BTH_II1291	BTH_II1291	HlyD family secretion protein	[TP0840-TP0965 (0.8653204)]
COG0477	COG0845	BTH_II2231	BTH_II2231	major facilitator family transporter	BTH_II0439	BTH_II0439	Type I antifreeze protein:HlyD family secretion	[TP0840-TP0965 (0.8653204)]
COG0477	COG0845	BTH_I3246	BTH_I3246	drug resistance transporter, EmrB/QacA	BTH_II0064	BTH_II0064	efflux transporter, RND family, MFP subunit	[TP0840-TP0965 (0.8653204)]
COG0477	COG0845	BTH_I2630	BTH_I2630	fosmidomycin resistance protein	BTH_II1291	BTH_II1291	HlyD family secretion protein	[TP0840-TP0965 (0.8653204)]
COG0477	COG0845	BTH_I1396	BTH_I1396	4-hydroxybenzoate transporter	BTH_II1288	BTH_II1288	efflux transporter, RND family, MFP subunit	[TP0840-TP0965 (0.8653204)]
COG0477	COG0845	BTH_I0640	BTH_I0640	major facilitator family transporter	BTH_I2445	BTH_I2445	RND multidrug efflux membrane fusion protein	[TP0840-TP0965 (0.8653204)]
COG0477	COG0845	BTH_I1618	BTH_I1618	citrate-proten symporter	BTH_I2445	BTH_I2445	RND multidrug efflux membrane fusion protein	[TP0840-TP0965 (0.8653204)]
COG0477	COG0845	BTH_II1821	BTH_II1821	probable transporter	BTH_I2445	BTH_I2445	RND multidrug efflux membrane fusion protein	[TP0840-TP0965 (0.8653204)]
COG0477	COG0845	BTH_I3120	BTH_I3120	major facilitator family transporter	BTH_II0439	BTH_II0439	Type I antifreeze protein:HlyD family secretion	[TP0840-TP0965 (0.8653204)]
COG0477	COG0845	BTH_II2286	BTH_II2286	major facilitator family transporter	BTH_II1140	BTH_II1140	secretion protein, putative	[TP0840-TP0965 (0.8653204)]
COG0477	COG0845	BTH_II0353	BTH_II0353	major facilitator family transporter	BTH_II2106	BTH_II2106	efflux transporter, RND family, MFP subunit	[TP0840-TP0965 (0.8653204)]
COG0477	COG0845	BTH_II1915	BTH_II1915	drug resistance transporter, Bcr/CflA family	BTH_II1140	BTH_II1140	secretion protein, putative	[TP0840-TP0965 (0.8653204)]
COG0477	COG0845	BTH_II0332	BTH_II0332	MFS transporter, phthalate permease family,	BTH_II1140	BTH_II1140	secretion protein, putative	[TP0840-TP0965 (0.8653204)]
COG0477	COG0845	BTH_II2231	BTH_II2231	major facilitator family transporter	BTH_II1140	BTH_II1140	secretion protein, putative	[TP0840-TP0965 (0.8653204)]
COG0477	COG0845	BTH_II0910	BTH_II0910	major facilitator family transporter	BTH_II0059	BTH_II0059	efflux transporter, RND family, MFP subunit,	[TP0840-TP0965 (0.8653204)]
COG0477	COG0845	BTH_I2215	BTH_I2215	multidrug resistance protein, putative	BTH_II1140	BTH_II1140	secretion protein, putative	[TP0840-TP0965 (0.8653204)]
COG0477	COG0845	BTH_II0910	BTH_II0910	major facilitator family transporter	BTH_I2445	BTH_I2445	RND multidrug efflux membrane fusion protein	[TP0840-TP0965 (0.8653204)]
COG0477	COG0845	BTH_I0880	BTH_I0880	drug resistance transporter, EmrB/QacA family	BTH_II1288	BTH_II1288	efflux transporter, RND family, MFP subunit	[TP0840-TP0965 (0.8653204)]
COG0477	COG0845	BTH_I0880	BTH_I0880	drug resistance transporter, EmrB/QacA family	BTH_II1140	BTH_II1140	secretion protein, putative	[TP0840-TP0965 (0.8653204)]
COG0477	COG0845	BTH_I0708	BTH_I0708	4-hydroxybenzoate transporter, putative	BTH_II1291	BTH_II1291	HlyD family secretion protein	[TP0840-TP0965 (0.8653204)]
COG0477	COG0845	BTH_II1221	BTH_II1221	metabolite-proton symporter	BTH_II1291	BTH_II1291	HlyD family secretion protein	[TP0840-TP0965 (0.8653204)]
COG0477	COG0845	BTH_I0752	BTH_I0752	drug resistance transporter, EmrB/QacA family	BTH_I2948	BTH_I2948	secretion protein, putative	[TP0840-TP0965 (0.8653204)]
COG0477	COG0845	BTH_I1197	BTH_I1197	major facilitator family transporter	BTH_II0064	BTH_II0064	efflux transporter, RND family, MFP subunit	[TP0840-TP0965 (0.8653204)]
COG0477	COG0845	BTH_I2837	BTH_I2837	major facilitator family transporter	BTH_I2445	BTH_I2445	RND multidrug efflux membrane fusion protein	[TP0840-TP0965 (0.8653204)]
COG0477	COG0845	BTH_I2684	BTH_I2684	major facilitator family transporter	BTH_I1951	BTH_I1951	multidrug efflux RND membrane fusion protein	[TP0840-TP0965 (0.8653204)]
COG0477	COG0845	BTH_I1197	BTH_I1197	major facilitator family transporter	BTH_I2866	BTH_I2866	HlyD family secretion protein	[TP0840-TP0965 (0.8653204)]
COG0477	COG0845	BTH_I2561	BTH_I2561	drug resistance transporter, EmrB/QacA family	BTH_II1791	BTH_II1791	macrolide efflux protein MacA	[TP0840-TP0965 (0.8653204)]
COG0477	COG0845	BTH_I1197	BTH_I1197	major facilitator family transporter	BTH_I2445	BTH_I2445	RND multidrug efflux membrane fusion protein	[TP0840-TP0965 (0.8653204)]
COG0477	COG0845	BTH_I2659	BTH_I2659	Major Facilitator Superfamily subfamily,	BTH_I2289	BTH_I2289	efflux transporter, RND family, MFP subunit	[TP0840-TP0965 (0.8653204)]
COG0477	COG0845	BTH_II0051	BTH_II0051	4-hydroxybenzoate transporter	BTH_I2866	BTH_I2866	HlyD family secretion protein	[TP0840-TP0965 (0.8653204)]
COG0477	COG0845	BTH_II1077	BTH_II1077	drug resistance transporter, EmrB/QacA family	BTH_I1951	BTH_I1951	multidrug efflux RND membrane fusion protein	[TP0840-TP0965 (0.8653204)]
COG0477	COG0845	BTH_II2056	BTH_II2056	MFS transporter, phthalate permease family	BTH_II1374	BTH_II1374	heavy metal resistance protein CzcB	[TP0840-TP0965 (0.8653204)]
COG0477	COG0845	BTH_I2466	BTH_I2466	alpha-ketoglutarate permease	BTH_I2866	BTH_I2866	HlyD family secretion protein	[TP0840-TP0965 (0.8653204)]
COG0477	COG0845	BTH_II0910	BTH_II0910	major facilitator family transporter	BTH_II1374	BTH_II1374	heavy metal resistance protein CzcB	[TP0840-TP0965 (0.8653204)]
COG0477	COG0845	BTH_I0181	BTH_I0181	major facilitator family transporter	BTH_II1791	BTH_II1791	macrolide efflux protein MacA	[TP0840-TP0965 (0.8653204)]
COG0477	COG0845	BTH_I2297	BTH_I2297	major facilitator family transporter	BTH_I2948	BTH_I2948	secretion protein, putative	[TP0840-TP0965 (0.8653204)]
COG0477	COG0845	BTH_I1618	BTH_I1618	citrate-proten symporter	BTH_I2289	BTH_I2289	efflux transporter, RND family, MFP subunit	[TP0840-TP0965 (0.8653204)]
COG0477	COG0845	BTH_I2630	BTH_I2630	fosmidomycin resistance protein	BTH_II0446	BTH_II0446	membrane protein	[TP0840-TP0965 (0.8653204)]
COG0477	COG0845	BTH_II0332	BTH_II0332	MFS transporter, phthalate permease family,	BTH_II1791	BTH_II1791	macrolide efflux protein MacA	[TP0840-TP0965 (0.8653204)]
COG0477	COG0845	BTH_II0526	BTH_II0526	major facilitator family transporter	BTH_II0446	BTH_II0446	membrane protein	[TP0840-TP0965 (0.8653204)]
COG0477	COG0845	BTH_II1490	BTH_II1490	major facilitator family transporter	BTH_I1951	BTH_I1951	multidrug efflux RND membrane fusion protein	[TP0840-TP0965 (0.8653204)]
COG0477	COG0845	BTH_II1879	BTH_II1879	drug resistance transporter, EmrB/QacA family	BTH_II0446	BTH_II0446	membrane protein	[TP0840-TP0965 (0.8653204)]
COG0477	COG0845	BTH_II2179	BTH_II2179	drug resistance transporter, EmrB/QacA	BTH_II1140	BTH_II1140	secretion protein, putative	[TP0840-TP0965 (0.8653204)]
COG0477	COG0845	BTH_I1274	BTH_I1274	major facilitator family transporter	BTH_II2106	BTH_II2106	efflux transporter, RND family, MFP subunit	[TP0840-TP0965 (0.8653204)]
COG0477	COG0845	BTH_II0526	BTH_II0526	major facilitator family transporter	BTH_I2866	BTH_I2866	HlyD family secretion protein	[TP0840-TP0965 (0.8653204)]
COG0477	COG0845	BTH_II0216	BTH_II0216	major facilitator family transporter	BTH_I2866	BTH_I2866	HlyD family secretion protein	[TP0840-TP0965 (0.8653204)]
COG0477	COG0845	BTH_II1077	BTH_II1077	drug resistance transporter, EmrB/QacA family	BTH_II2106	BTH_II2106	efflux transporter, RND family, MFP subunit	[TP0840-TP0965 (0.8653204)]
COG0477	COG0845	BTH_II2056	BTH_II2056	MFS transporter, phthalate permease family	BTH_I2866	BTH_I2866	HlyD family secretion protein	[TP0840-TP0965 (0.8653204)]
COG0477	COG0845	BTH_II1563	BTH_II1563	major facilitator superfamily protein	BTH_I0680	BTH_I0680	efflux transporter, RND family, MFP subunit	[TP0840-TP0965 (0.8653204)]
COG0477	COG0845	BTH_I1576	BTH_I1576	metabolite:proton symporter family protein	BTH_II1374	BTH_II1374	heavy metal resistance protein CzcB	[TP0840-TP0965 (0.8653204)]
COG0477	COG0845	BTH_II0051	BTH_II0051	4-hydroxybenzoate transporter	BTH_I0680	BTH_I0680	efflux transporter, RND family, MFP subunit	[TP0840-TP0965 (0.8653204)]
COG0477	COG0845	BTH_II1879	BTH_II1879	drug resistance transporter, EmrB/QacA family	BTH_I2866	BTH_I2866	HlyD family secretion protein	[TP0840-TP0965 (0.8653204)]
COG0477	COG0845	BTH_II0974	BTH_II0974	major facilitator family transporter	BTH_II0446	BTH_II0446	membrane protein	[TP0840-TP0965 (0.8653204)]
COG0477	COG0845	BTH_II2286	BTH_II2286	major facilitator family transporter	BTH_II1791	BTH_II1791	macrolide efflux protein MacA	[TP0840-TP0965 (0.8653204)]
COG0477	COG0845	BTH_II1162	BTH_II1162	major facilitator family transporter	BTH_I0680	BTH_I0680	efflux transporter, RND family, MFP subunit	[TP0840-TP0965 (0.8653204)]
COG0477	COG0845	BTH_I1274	BTH_I1274	major facilitator family transporter	BTH_II1288	BTH_II1288	efflux transporter, RND family, MFP subunit	[TP0840-TP0965 (0.8653204)]
COG0477	COG0845	BTH_II1465	BTH_II1465	drug resistance transporter, EmrB/QacA family	BTH_II0059	BTH_II0059	efflux transporter, RND family, MFP subunit,	[TP0840-TP0965 (0.8653204)]
COG0477	COG0845	BTH_I1399	BTH_I1399	transporter, putative	BTH_I0680	BTH_I0680	efflux transporter, RND family, MFP subunit	[TP0840-TP0965 (0.8653204)]
COG0477	COG0845	BTH_II1465	BTH_II1465	drug resistance transporter, EmrB/QacA family	BTH_II1291	BTH_II1291	HlyD family secretion protein	[TP0840-TP0965 (0.8653204)]
COG0477	COG0845	BTH_II0526	BTH_II0526	major facilitator family transporter	BTH_II2106	BTH_II2106	efflux transporter, RND family, MFP subunit	[TP0840-TP0965 (0.8653204)]
COG0477	COG0845	BTH_I1424	BTH_I1424	drug resistance transporter, EmrB/QacA	BTH_II1291	BTH_II1291	HlyD family secretion protein	[TP0840-TP0965 (0.8653204)]
COG0477	COG0845	BTH_I2297	BTH_I2297	major facilitator family transporter	BTH_II0439	BTH_II0439	Type I antifreeze protein:HlyD family secretion	[TP0840-TP0965 (0.8653204)]
COG0477	COG0845	BTH_I0155	BTH_I0155	AmpG-related permease	BTH_II0439	BTH_II0439	Type I antifreeze protein:HlyD family secretion	[TP0840-TP0965 (0.8653204)]
COG0477	COG0845	BTH_II0735	BTH_II0735	drug resistance transporter, EmrB/QacA family	BTH_II1140	BTH_II1140	secretion protein, putative	[TP0840-TP0965 (0.8653204)]
COG0477	COG0845	BTH_I0875	BTH_I0875	major facilitator family transporter	BTH_II2106	BTH_II2106	efflux transporter, RND family, MFP subunit	[TP0840-TP0965 (0.8653204)]
COG0477	COG0845	BTH_I1618	BTH_I1618	citrate-proten symporter	BTH_II2106	BTH_II2106	efflux transporter, RND family, MFP subunit	[TP0840-TP0965 (0.8653204)]
COG0477	COG0845	BTH_I0903	BTH_I0903	drug resistance transporter, EmrB/QacA	BTH_II1374	BTH_II1374	heavy metal resistance protein CzcB	[TP0840-TP0965 (0.8653204)]
COG0477	COG0845	BTH_I1396	BTH_I1396	4-hydroxybenzoate transporter	BTH_I2289	BTH_I2289	efflux transporter, RND family, MFP subunit	[TP0840-TP0965 (0.8653204)]
COG0477	COG0845	BTH_I2630	BTH_I2630	fosmidomycin resistance protein	BTH_II1140	BTH_II1140	secretion protein, putative	[TP0840-TP0965 (0.8653204)]
COG0477	COG0845	BTH_II1278	BTH_II1278	major facilitator superfamily protein	BTH_II1288	BTH_II1288	efflux transporter, RND family, MFP subunit	[TP0840-TP0965 (0.8653204)]
COG0477	COG0845	BTH_I2837	BTH_I2837	major facilitator family transporter	BTH_II1791	BTH_II1791	macrolide efflux protein MacA	[TP0840-TP0965 (0.8653204)]
COG0477	COG0845	BTH_I1033	BTH_I1033	major facilitator family transporter	BTH_II1791	BTH_II1791	macrolide efflux protein MacA	[TP0840-TP0965 (0.8653204)]
COG0477	COG0845	BTH_II1010	BTH_II1010	major facilitator family transporter	BTH_I2445	BTH_I2445	RND multidrug efflux membrane fusion protein	[TP0840-TP0965 (0.8653204)]
COG0477	COG0845	BTH_I1399	BTH_I1399	transporter, putative	BTH_II0446	BTH_II0446	membrane protein	[TP0840-TP0965 (0.8653204)]
COG0477	COG0845	BTH_I1576	BTH_I1576	metabolite:proton symporter family protein	BTH_II2106	BTH_II2106	efflux transporter, RND family, MFP subunit	[TP0840-TP0965 (0.8653204)]
COG0477	COG0845	BTH_II1097	BTH_II1097	major facilitator family transporter	BTH_II1288	BTH_II1288	efflux transporter, RND family, MFP subunit	[TP0840-TP0965 (0.8653204)]
COG0477	COG0845	BTH_II1181	BTH_II1181	transporter, putative	BTH_I0680	BTH_I0680	efflux transporter, RND family, MFP subunit	[TP0840-TP0965 (0.8653204)]
COG0477	COG0845	BTH_I0541	BTH_I0541	drug resistance transporter, EmrB/QacA family	BTH_I2445	BTH_I2445	RND multidrug efflux membrane fusion protein	[TP0840-TP0965 (0.8653204)]
COG0477	COG0845	BTH_II1181	BTH_II1181	transporter, putative	BTH_II1288	BTH_II1288	efflux transporter, RND family, MFP subunit	[TP0840-TP0965 (0.8653204)]
COG0477	COG0845	BTH_II1753	BTH_II1753	drug resistance transporter, EmrB/QacA family	BTH_I2289	BTH_I2289	efflux transporter, RND family, MFP subunit	[TP0840-TP0965 (0.8653204)]
COG0477	COG0845	BTH_II1095	BTH_II1095	major facilitator family transporter	BTH_II1374	BTH_II1374	heavy metal resistance protein CzcB	[TP0840-TP0965 (0.8653204)]
COG0477	COG0845	BTH_I2786	BTH_I2786	major facilitator family tranporter	BTH_I2289	BTH_I2289	efflux transporter, RND family, MFP subunit	[TP0840-TP0965 (0.8653204)]
COG0477	COG0845	BTH_II0051	BTH_II0051	4-hydroxybenzoate transporter	BTH_II2106	BTH_II2106	efflux transporter, RND family, MFP subunit	[TP0840-TP0965 (0.8653204)]
COG0477	COG0845	BTH_I0880	BTH_I0880	drug resistance transporter, EmrB/QacA family	BTH_II1791	BTH_II1791	macrolide efflux protein MacA	[TP0840-TP0965 (0.8653204)]
COG0477	COG0845	BTH_I0640	BTH_I0640	major facilitator family transporter	BTH_II1374	BTH_II1374	heavy metal resistance protein CzcB	[TP0840-TP0965 (0.8653204)]
COG0477	COG0845	BTH_I3157	BTH_I3157	amino acid ABC transporter, permease protein,	BTH_I1951	BTH_I1951	multidrug efflux RND membrane fusion protein	[TP0840-TP0965 (0.8653204)]
COG0477	COG0845	BTH_II2297	BTH_II2297	hypothetical protein	BTH_II1288	BTH_II1288	efflux transporter, RND family, MFP subunit	[TP0840-TP0965 (0.8653204)]
COG0477	COG0845	BTH_I0219	BTH_I0219	major facilitator family transporter	BTH_I2445	BTH_I2445	RND multidrug efflux membrane fusion protein	[TP0840-TP0965 (0.8653204)]
COG0477	COG0845	BTH_I2659	BTH_I2659	Major Facilitator Superfamily subfamily,	BTH_II2106	BTH_II2106	efflux transporter, RND family, MFP subunit	[TP0840-TP0965 (0.8653204)]
COG0477	COG0845	BTH_I3246	BTH_I3246	drug resistance transporter, EmrB/QacA	BTH_I1951	BTH_I1951	multidrug efflux RND membrane fusion protein	[TP0840-TP0965 (0.8653204)]
COG0477	COG0845	BTH_II0974	BTH_II0974	major facilitator family transporter	BTH_II0439	BTH_II0439	Type I antifreeze protein:HlyD family secretion	[TP0840-TP0965 (0.8653204)]
COG0477	COG0845	BTH_II1879	BTH_II1879	drug resistance transporter, EmrB/QacA family	BTH_II1291	BTH_II1291	HlyD family secretion protein	[TP0840-TP0965 (0.8653204)]
COG0477	COG0845	BTH_I2793	BTH_I2793	proline/betaine transporter	BTH_II0439	BTH_II0439	Type I antifreeze protein:HlyD family secretion	[TP0840-TP0965 (0.8653204)]
COG0477	COG0845	BTH_II0332	BTH_II0332	MFS transporter, phthalate permease family,	BTH_II1374	BTH_II1374	heavy metal resistance protein CzcB	[TP0840-TP0965 (0.8653204)]
COG0477	COG0845	BTH_I0022	BTH_I0022	drug resistance transporter, EmrB/QacA family	BTH_I1951	BTH_I1951	multidrug efflux RND membrane fusion protein	[TP0840-TP0965 (0.8653204)]
COG0477	COG0845	BTH_II1077	BTH_II1077	drug resistance transporter, EmrB/QacA family	BTH_II1140	BTH_II1140	secretion protein, putative	[TP0840-TP0965 (0.8653204)]
COG0477	COG0845	BTH_II2072	BTH_II2072	major facilitator family transporter	BTH_II1374	BTH_II1374	heavy metal resistance protein CzcB	[TP0840-TP0965 (0.8653204)]
COG0477	COG0845	BTH_I2615	BTH_I2615	acyltransferase family protein	BTH_I0680	BTH_I0680	efflux transporter, RND family, MFP subunit	[TP0840-TP0965 (0.8653204)]
COG0477	COG0845	BTH_I2527	BTH_I2527	major facilitator family transporter	BTH_II1374	BTH_II1374	heavy metal resistance protein CzcB	[TP0840-TP0965 (0.8653204)]
COG0477	COG0845	BTH_I2297	BTH_I2297	major facilitator family transporter	BTH_II1291	BTH_II1291	HlyD family secretion protein	[TP0840-TP0965 (0.8653204)]
COG0477	COG0845	BTH_II2179	BTH_II2179	drug resistance transporter, EmrB/QacA	BTH_II0446	BTH_II0446	membrane protein	[TP0840-TP0965 (0.8653204)]
COG0477	COG0845	BTH_I1033	BTH_I1033	major facilitator family transporter	BTH_II1140	BTH_II1140	secretion protein, putative	[TP0840-TP0965 (0.8653204)]
COG0477	COG0845	BTH_I1033	BTH_I1033	major facilitator family transporter	BTH_I2948	BTH_I2948	secretion protein, putative	[TP0840-TP0965 (0.8653204)]
COG0477	COG0845	BTH_I0880	BTH_I0880	drug resistance transporter, EmrB/QacA family	BTH_I2289	BTH_I2289	efflux transporter, RND family, MFP subunit	[TP0840-TP0965 (0.8653204)]
COG0477	COG0845	BTH_II0332	BTH_II0332	MFS transporter, phthalate permease family,	BTH_I2866	BTH_I2866	HlyD family secretion protein	[TP0840-TP0965 (0.8653204)]
COG0477	COG0845	BTH_II0526	BTH_II0526	major facilitator family transporter	BTH_II1791	BTH_II1791	macrolide efflux protein MacA	[TP0840-TP0965 (0.8653204)]
COG0477	COG0845	BTH_II1095	BTH_II1095	major facilitator family transporter	BTH_I1951	BTH_I1951	multidrug efflux RND membrane fusion protein	[TP0840-TP0965 (0.8653204)]
COG0477	COG0845	BTH_I2466	BTH_I2466	alpha-ketoglutarate permease	BTH_II0059	BTH_II0059	efflux transporter, RND family, MFP subunit,	[TP0840-TP0965 (0.8653204)]
COG0477	COG0845	BTH_I0541	BTH_I0541	drug resistance transporter, EmrB/QacA family	BTH_I2948	BTH_I2948	secretion protein, putative	[TP0840-TP0965 (0.8653204)]
COG0477	COG0845	BTH_I2837	BTH_I2837	major facilitator family transporter	BTH_II1374	BTH_II1374	heavy metal resistance protein CzcB	[TP0840-TP0965 (0.8653204)]
COG0477	COG0845	BTH_II1077	BTH_II1077	drug resistance transporter, EmrB/QacA family	BTH_II1291	BTH_II1291	HlyD family secretion protein	[TP0840-TP0965 (0.8653204)]
COG0477	COG0845	BTH_II2056	BTH_II2056	MFS transporter, phthalate permease family	BTH_II1288	BTH_II1288	efflux transporter, RND family, MFP subunit	[TP0840-TP0965 (0.8653204)]
COG0477	COG0845	BTH_II1181	BTH_II1181	transporter, putative	BTH_II0064	BTH_II0064	efflux transporter, RND family, MFP subunit	[TP0840-TP0965 (0.8653204)]
COG0477	COG0845	BTH_II1915	BTH_II1915	drug resistance transporter, Bcr/CflA family	BTH_I2289	BTH_I2289	efflux transporter, RND family, MFP subunit	[TP0840-TP0965 (0.8653204)]
COG0477	COG0845	BTH_I0708	BTH_I0708	4-hydroxybenzoate transporter, putative	BTH_II1791	BTH_II1791	macrolide efflux protein MacA	[TP0840-TP0965 (0.8653204)]
COG0477	COG0845	BTH_I0640	BTH_I0640	major facilitator family transporter	BTH_I2866	BTH_I2866	HlyD family secretion protein	[TP0840-TP0965 (0.8653204)]
COG0477	COG0845	BTH_II0910	BTH_II0910	major facilitator family transporter	BTH_I1951	BTH_I1951	multidrug efflux RND membrane fusion protein	[TP0840-TP0965 (0.8653204)]
COG0477	COG0845	BTH_II2231	BTH_II2231	major facilitator family transporter	BTH_I1951	BTH_I1951	multidrug efflux RND membrane fusion protein	[TP0840-TP0965 (0.8653204)]
COG0477	COG0845	BTH_I0903	BTH_I0903	drug resistance transporter, EmrB/QacA	BTH_I1951	BTH_I1951	multidrug efflux RND membrane fusion protein	[TP0840-TP0965 (0.8653204)]
COG0477	COG0845	BTH_II2073	BTH_II2073	drug resistance transporter, EmrB/QacA family	BTH_II0059	BTH_II0059	efflux transporter, RND family, MFP subunit,	[TP0840-TP0965 (0.8653204)]
COG0477	COG0845	BTH_I2684	BTH_I2684	major facilitator family transporter	BTH_II1288	BTH_II1288	efflux transporter, RND family, MFP subunit	[TP0840-TP0965 (0.8653204)]
COG0477	COG0845	BTH_I0903	BTH_I0903	drug resistance transporter, EmrB/QacA	BTH_II1291	BTH_II1291	HlyD family secretion protein	[TP0840-TP0965 (0.8653204)]
COG0477	COG0845	BTH_II2230	BTH_II2230	drug resistance transporter, EmrB/QacA family	BTH_I2445	BTH_I2445	RND multidrug efflux membrane fusion protein	[TP0840-TP0965 (0.8653204)]
COG0477	COG0845	BTH_II2297	BTH_II2297	hypothetical protein	BTH_I2445	BTH_I2445	RND multidrug efflux membrane fusion protein	[TP0840-TP0965 (0.8653204)]
COG0477	COG0845	BTH_II0051	BTH_II0051	4-hydroxybenzoate transporter	BTH_I2948	BTH_I2948	secretion protein, putative	[TP0840-TP0965 (0.8653204)]
COG0477	COG0845	BTH_I2561	BTH_I2561	drug resistance transporter, EmrB/QacA family	BTH_II0446	BTH_II0446	membrane protein	[TP0840-TP0965 (0.8653204)]
COG0477	COG0845	BTH_I0155	BTH_I0155	AmpG-related permease	BTH_I2445	BTH_I2445	RND multidrug efflux membrane fusion protein	[TP0840-TP0965 (0.8653204)]
COG0477	COG0845	BTH_I2793	BTH_I2793	proline/betaine transporter	BTH_II1288	BTH_II1288	efflux transporter, RND family, MFP subunit	[TP0840-TP0965 (0.8653204)]
COG0477	COG0845	BTH_I0499	BTH_I0499	major facilitator family transporter	BTH_I2289	BTH_I2289	efflux transporter, RND family, MFP subunit	[TP0840-TP0965 (0.8653204)]
COG0477	COG0845	BTH_II0815	BTH_II0815	metabolite:proton symporter family protein	BTH_I2866	BTH_I2866	HlyD family secretion protein	[TP0840-TP0965 (0.8653204)]
COG0477	COG0845	BTH_II2231	BTH_II2231	major facilitator family transporter	BTH_II1288	BTH_II1288	efflux transporter, RND family, MFP subunit	[TP0840-TP0965 (0.8653204)]
COG0477	COG0845	BTH_II0216	BTH_II0216	major facilitator family transporter	BTH_I2445	BTH_I2445	RND multidrug efflux membrane fusion protein	[TP0840-TP0965 (0.8653204)]
COG0477	COG0845	BTH_II1879	BTH_II1879	drug resistance transporter, EmrB/QacA family	BTH_II1374	BTH_II1374	heavy metal resistance protein CzcB	[TP0840-TP0965 (0.8653204)]
COG0477	COG0845	BTH_I0708	BTH_I0708	4-hydroxybenzoate transporter, putative	BTH_II0064	BTH_II0064	efflux transporter, RND family, MFP subunit	[TP0840-TP0965 (0.8653204)]
COG0477	COG0845	BTH_I1399	BTH_I1399	transporter, putative	BTH_II0064	BTH_II0064	efflux transporter, RND family, MFP subunit	[TP0840-TP0965 (0.8653204)]
COG0477	COG0845	BTH_I2615	BTH_I2615	acyltransferase family protein	BTH_II1791	BTH_II1791	macrolide efflux protein MacA	[TP0840-TP0965 (0.8653204)]
COG0477	COG0845	BTH_II2286	BTH_II2286	major facilitator family transporter	BTH_I2289	BTH_I2289	efflux transporter, RND family, MFP subunit	[TP0840-TP0965 (0.8653204)]
COG0477	COG0845	BTH_II2129	BTH_II2129	major facilitator family transporter	BTH_II1288	BTH_II1288	efflux transporter, RND family, MFP subunit	[TP0840-TP0965 (0.8653204)]
COG0477	COG0845	BTH_II1097	BTH_II1097	major facilitator family transporter	BTH_I2948	BTH_I2948	secretion protein, putative	[TP0840-TP0965 (0.8653204)]
COG0477	COG0845	BTH_II1181	BTH_II1181	transporter, putative	BTH_II1291	BTH_II1291	HlyD family secretion protein	[TP0840-TP0965 (0.8653204)]
COG0477	COG0845	BTH_I2297	BTH_I2297	major facilitator family transporter	BTH_II1791	BTH_II1791	macrolide efflux protein MacA	[TP0840-TP0965 (0.8653204)]
COG0477	COG0845	BTH_I0181	BTH_I0181	major facilitator family transporter	BTH_I2289	BTH_I2289	efflux transporter, RND family, MFP subunit	[TP0840-TP0965 (0.8653204)]
COG0477	COG0845	BTH_II2179	BTH_II2179	drug resistance transporter, EmrB/QacA	BTH_II0064	BTH_II0064	efflux transporter, RND family, MFP subunit	[TP0840-TP0965 (0.8653204)]
COG0477	COG0845	BTH_II1563	BTH_II1563	major facilitator superfamily protein	BTH_II1291	BTH_II1291	HlyD family secretion protein	[TP0840-TP0965 (0.8653204)]
COG0477	COG0845	BTH_II0051	BTH_II0051	4-hydroxybenzoate transporter	BTH_II0064	BTH_II0064	efflux transporter, RND family, MFP subunit	[TP0840-TP0965 (0.8653204)]
COG0477	COG0845	BTH_II1278	BTH_II1278	major facilitator superfamily protein	BTH_II0439	BTH_II0439	Type I antifreeze protein:HlyD family secretion	[TP0840-TP0965 (0.8653204)]
COG0477	COG0845	BTH_I1197	BTH_I1197	major facilitator family transporter	BTH_II1791	BTH_II1791	macrolide efflux protein MacA	[TP0840-TP0965 (0.8653204)]
COG0477	COG0845	BTH_I1618	BTH_I1618	citrate-proten symporter	BTH_II1374	BTH_II1374	heavy metal resistance protein CzcB	[TP0840-TP0965 (0.8653204)]
COG0477	COG0845	BTH_I1618	BTH_I1618	citrate-proten symporter	BTH_II1791	BTH_II1791	macrolide efflux protein MacA	[TP0840-TP0965 (0.8653204)]
COG0477	COG0845	BTH_I2715	BTH_I2715	major facilitator family transporter	BTH_II1374	BTH_II1374	heavy metal resistance protein CzcB	[TP0840-TP0965 (0.8653204)]
COG0477	COG0845	BTH_I2684	BTH_I2684	major facilitator family transporter	BTH_I2445	BTH_I2445	RND multidrug efflux membrane fusion protein	[TP0840-TP0965 (0.8653204)]
COG0477	COG0845	BTH_I1274	BTH_I1274	major facilitator family transporter	BTH_I1951	BTH_I1951	multidrug efflux RND membrane fusion protein	[TP0840-TP0965 (0.8653204)]
COG0477	COG0845	BTH_I1424	BTH_I1424	drug resistance transporter, EmrB/QacA	BTH_I2445	BTH_I2445	RND multidrug efflux membrane fusion protein	[TP0840-TP0965 (0.8653204)]
COG0477	COG0845	BTH_I1197	BTH_I1197	major facilitator family transporter	BTH_I2289	BTH_I2289	efflux transporter, RND family, MFP subunit	[TP0840-TP0965 (0.8653204)]
COG0477	COG0845	BTH_II2073	BTH_II2073	drug resistance transporter, EmrB/QacA family	BTH_I2289	BTH_I2289	efflux transporter, RND family, MFP subunit	[TP0840-TP0965 (0.8653204)]
COG0477	COG0845	BTH_I2715	BTH_I2715	major facilitator family transporter	BTH_II0064	BTH_II0064	efflux transporter, RND family, MFP subunit	[TP0840-TP0965 (0.8653204)]
COG0477	COG0845	BTH_II0974	BTH_II0974	major facilitator family transporter	BTH_II0064	BTH_II0064	efflux transporter, RND family, MFP subunit	[TP0840-TP0965 (0.8653204)]
COG0477	COG0845	BTH_I0155	BTH_I0155	AmpG-related permease	BTH_I2289	BTH_I2289	efflux transporter, RND family, MFP subunit	[TP0840-TP0965 (0.8653204)]
COG0477	COG0845	BTH_II0200	BTH_II0200	major facilitator family transporter	BTH_I0680	BTH_I0680	efflux transporter, RND family, MFP subunit	[TP0840-TP0965 (0.8653204)]
COG0477	COG0845	BTH_II2297	BTH_II2297	hypothetical protein	BTH_II0064	BTH_II0064	efflux transporter, RND family, MFP subunit	[TP0840-TP0965 (0.8653204)]
COG0477	COG0845	BTH_I0752	BTH_I0752	drug resistance transporter, EmrB/QacA family	BTH_I0680	BTH_I0680	efflux transporter, RND family, MFP subunit	[TP0840-TP0965 (0.8653204)]
COG0477	COG0845	BTH_II2073	BTH_II2073	drug resistance transporter, EmrB/QacA family	BTH_II0439	BTH_II0439	Type I antifreeze protein:HlyD family secretion	[TP0840-TP0965 (0.8653204)]
COG0477	COG0845	BTH_II1162	BTH_II1162	major facilitator family transporter	BTH_I2866	BTH_I2866	HlyD family secretion protein	[TP0840-TP0965 (0.8653204)]
COG0477	COG0845	BTH_II0332	BTH_II0332	MFS transporter, phthalate permease family,	BTH_II0064	BTH_II0064	efflux transporter, RND family, MFP subunit	[TP0840-TP0965 (0.8653204)]
COG0477	COG0845	BTH_I2939	BTH_I2939	transporter, putative	BTH_II2106	BTH_II2106	efflux transporter, RND family, MFP subunit	[TP0840-TP0965 (0.8653204)]
COG0477	COG0845	BTH_I1424	BTH_I1424	drug resistance transporter, EmrB/QacA	BTH_II2106	BTH_II2106	efflux transporter, RND family, MFP subunit	[TP0840-TP0965 (0.8653204)]
COG0477	COG0845	BTH_I2561	BTH_I2561	drug resistance transporter, EmrB/QacA family	BTH_II1374	BTH_II1374	heavy metal resistance protein CzcB	[TP0840-TP0965 (0.8653204)]
COG0477	COG0845	BTH_I2837	BTH_I2837	major facilitator family transporter	BTH_II0059	BTH_II0059	efflux transporter, RND family, MFP subunit,	[TP0840-TP0965 (0.8653204)]
COG0477	COG0845	BTH_I0875	BTH_I0875	major facilitator family transporter	BTH_II1374	BTH_II1374	heavy metal resistance protein CzcB	[TP0840-TP0965 (0.8653204)]
COG0477	COG0845	BTH_I1576	BTH_I1576	metabolite:proton symporter family protein	BTH_II0064	BTH_II0064	efflux transporter, RND family, MFP subunit	[TP0840-TP0965 (0.8653204)]
COG0477	COG0845	BTH_II1221	BTH_II1221	metabolite-proton symporter	BTH_II0439	BTH_II0439	Type I antifreeze protein:HlyD family secretion	[TP0840-TP0965 (0.8653204)]
COG0477	COG0845	BTH_II1221	BTH_II1221	metabolite-proton symporter	BTH_I1951	BTH_I1951	multidrug efflux RND membrane fusion protein	[TP0840-TP0965 (0.8653204)]
COG0477	COG0845	BTH_I0708	BTH_I0708	4-hydroxybenzoate transporter, putative	BTH_I2866	BTH_I2866	HlyD family secretion protein	[TP0840-TP0965 (0.8653204)]
COG0477	COG0845	BTH_I2793	BTH_I2793	proline/betaine transporter	BTH_I2866	BTH_I2866	HlyD family secretion protein	[TP0840-TP0965 (0.8653204)]
COG0477	COG0845	BTH_II0815	BTH_II0815	metabolite:proton symporter family protein	BTH_II0059	BTH_II0059	efflux transporter, RND family, MFP subunit,	[TP0840-TP0965 (0.8653204)]
COG0477	COG0845	BTH_I1835	BTH_I1835	major facilitator family transporter	BTH_I2948	BTH_I2948	secretion protein, putative	[TP0840-TP0965 (0.8653204)]
COG0477	COG0845	BTH_II2072	BTH_II2072	major facilitator family transporter	BTH_II0064	BTH_II0064	efflux transporter, RND family, MFP subunit	[TP0840-TP0965 (0.8653204)]
COG0477	COG0845	BTH_I2793	BTH_I2793	proline/betaine transporter	BTH_I0680	BTH_I0680	efflux transporter, RND family, MFP subunit	[TP0840-TP0965 (0.8653204)]
COG0477	COG0845	BTH_I2561	BTH_I2561	drug resistance transporter, EmrB/QacA family	BTH_I2445	BTH_I2445	RND multidrug efflux membrane fusion protein	[TP0840-TP0965 (0.8653204)]
COG0477	COG0845	BTH_I2561	BTH_I2561	drug resistance transporter, EmrB/QacA family	BTH_II1291	BTH_II1291	HlyD family secretion protein	[TP0840-TP0965 (0.8653204)]
COG0477	COG0845	BTH_II1077	BTH_II1077	drug resistance transporter, EmrB/QacA family	BTH_I2948	BTH_I2948	secretion protein, putative	[TP0840-TP0965 (0.8653204)]
COG0477	COG0845	BTH_II2072	BTH_II2072	major facilitator family transporter	BTH_I2289	BTH_I2289	efflux transporter, RND family, MFP subunit	[TP0840-TP0965 (0.8653204)]
COG0477	COG0845	BTH_I0219	BTH_I0219	major facilitator family transporter	BTH_II2106	BTH_II2106	efflux transporter, RND family, MFP subunit	[TP0840-TP0965 (0.8653204)]
COG0477	COG0845	BTH_II2179	BTH_II2179	drug resistance transporter, EmrB/QacA	BTH_I2948	BTH_I2948	secretion protein, putative	[TP0840-TP0965 (0.8653204)]
COG0477	COG0845	BTH_II2056	BTH_II2056	MFS transporter, phthalate permease family	BTH_I2289	BTH_I2289	efflux transporter, RND family, MFP subunit	[TP0840-TP0965 (0.8653204)]
COG0477	COG0845	BTH_I2006	BTH_I2006	transporter, putative	BTH_I0680	BTH_I0680	efflux transporter, RND family, MFP subunit	[TP0840-TP0965 (0.8653204)]
COG0477	COG0845	BTH_II2072	BTH_II2072	major facilitator family transporter	BTH_II0446	BTH_II0446	membrane protein	[TP0840-TP0965 (0.8653204)]
COG0477	COG0845	BTH_I0022	BTH_I0022	drug resistance transporter, EmrB/QacA family	BTH_II0059	BTH_II0059	efflux transporter, RND family, MFP subunit,	[TP0840-TP0965 (0.8653204)]
COG0477	COG0845	BTH_I0155	BTH_I0155	AmpG-related permease	BTH_II1791	BTH_II1791	macrolide efflux protein MacA	[TP0840-TP0965 (0.8653204)]
COG0477	COG0845	BTH_I2630	BTH_I2630	fosmidomycin resistance protein	BTH_II1374	BTH_II1374	heavy metal resistance protein CzcB	[TP0840-TP0965 (0.8653204)]
COG0477	COG0845	BTH_I2939	BTH_I2939	transporter, putative	BTH_II0064	BTH_II0064	efflux transporter, RND family, MFP subunit	[TP0840-TP0965 (0.8653204)]
COG0477	COG0845	BTH_I2659	BTH_I2659	Major Facilitator Superfamily subfamily,	BTH_II1288	BTH_II1288	efflux transporter, RND family, MFP subunit	[TP0840-TP0965 (0.8653204)]
COG0477	COG0845	BTH_II0726	BTH_II0726	4-hydroxybenzoate transporter	BTH_I2289	BTH_I2289	efflux transporter, RND family, MFP subunit	[TP0840-TP0965 (0.8653204)]
COG0477	COG0845	BTH_II0726	BTH_II0726	4-hydroxybenzoate transporter	BTH_II0064	BTH_II0064	efflux transporter, RND family, MFP subunit	[TP0840-TP0965 (0.8653204)]
COG0477	COG0845	BTH_I2684	BTH_I2684	major facilitator family transporter	BTH_I2948	BTH_I2948	secretion protein, putative	[TP0840-TP0965 (0.8653204)]
COG0477	COG0845	BTH_I0875	BTH_I0875	major facilitator family transporter	BTH_I2866	BTH_I2866	HlyD family secretion protein	[TP0840-TP0965 (0.8653204)]
COG0477	COG0845	BTH_I3120	BTH_I3120	major facilitator family transporter	BTH_II1374	BTH_II1374	heavy metal resistance protein CzcB	[TP0840-TP0965 (0.8653204)]
COG0477	COG0845	BTH_II1077	BTH_II1077	drug resistance transporter, EmrB/QacA family	BTH_I2866	BTH_I2866	HlyD family secretion protein	[TP0840-TP0965 (0.8653204)]
COG0477	COG0845	BTH_I2466	BTH_I2466	alpha-ketoglutarate permease	BTH_II1291	BTH_II1291	HlyD family secretion protein	[TP0840-TP0965 (0.8653204)]
COG0477	COG0845	BTH_I0752	BTH_I0752	drug resistance transporter, EmrB/QacA family	BTH_I2866	BTH_I2866	HlyD family secretion protein	[TP0840-TP0965 (0.8653204)]
COG0477	COG0845	BTH_II1490	BTH_II1490	major facilitator family transporter	BTH_II0439	BTH_II0439	Type I antifreeze protein:HlyD family secretion	[TP0840-TP0965 (0.8653204)]
COG0477	COG0845	BTH_I0181	BTH_I0181	major facilitator family transporter	BTH_II1374	BTH_II1374	heavy metal resistance protein CzcB	[TP0840-TP0965 (0.8653204)]
COG0477	COG0845	BTH_II0815	BTH_II0815	metabolite:proton symporter family protein	BTH_II1291	BTH_II1291	HlyD family secretion protein	[TP0840-TP0965 (0.8653204)]
COG0477	COG0845	BTH_II1563	BTH_II1563	major facilitator superfamily protein	BTH_II0446	BTH_II0446	membrane protein	[TP0840-TP0965 (0.8653204)]
COG0477	COG0845	BTH_I1399	BTH_I1399	transporter, putative	BTH_I2866	BTH_I2866	HlyD family secretion protein	[TP0840-TP0965 (0.8653204)]
COG0477	COG0845	BTH_II2231	BTH_II2231	major facilitator family transporter	BTH_II1791	BTH_II1791	macrolide efflux protein MacA	[TP0840-TP0965 (0.8653204)]
COG0477	COG0845	BTH_I1954	BTH_I1954	hypothetical protein	BTH_II1291	BTH_II1291	HlyD family secretion protein	[TP0840-TP0965 (0.8653204)]
COG0477	COG0845	BTH_II1181	BTH_II1181	transporter, putative	BTH_II1140	BTH_II1140	secretion protein, putative	[TP0840-TP0965 (0.8653204)]
COG0477	COG0845	BTH_II0910	BTH_II0910	major facilitator family transporter	BTH_II1791	BTH_II1791	macrolide efflux protein MacA	[TP0840-TP0965 (0.8653204)]
COG0477	COG0845	BTH_I1835	BTH_I1835	major facilitator family transporter	BTH_II0439	BTH_II0439	Type I antifreeze protein:HlyD family secretion	[TP0840-TP0965 (0.8653204)]
COG0477	COG0845	BTH_I1546	BTH_I1546	drug resistance transporter, Bcr/CflA family	BTH_II0059	BTH_II0059	efflux transporter, RND family, MFP subunit,	[TP0840-TP0965 (0.8653204)]
COG0477	COG0845	BTH_II1465	BTH_II1465	drug resistance transporter, EmrB/QacA family	BTH_II2106	BTH_II2106	efflux transporter, RND family, MFP subunit	[TP0840-TP0965 (0.8653204)]
COG0477	COG0845	BTH_II0910	BTH_II0910	major facilitator family transporter	BTH_I0680	BTH_I0680	efflux transporter, RND family, MFP subunit	[TP0840-TP0965 (0.8653204)]
COG0477	COG0845	BTH_II0815	BTH_II0815	metabolite:proton symporter family protein	BTH_II0446	BTH_II0446	membrane protein	[TP0840-TP0965 (0.8653204)]
COG0477	COG0845	BTH_II1821	BTH_II1821	probable transporter	BTH_II1288	BTH_II1288	efflux transporter, RND family, MFP subunit	[TP0840-TP0965 (0.8653204)]
COG0477	COG0845	BTH_II1753	BTH_II1753	drug resistance transporter, EmrB/QacA family	BTH_I1951	BTH_I1951	multidrug efflux RND membrane fusion protein	[TP0840-TP0965 (0.8653204)]
COG0477	COG0845	BTH_I1546	BTH_I1546	drug resistance transporter, Bcr/CflA family	BTH_I2866	BTH_I2866	HlyD family secretion protein	[TP0840-TP0965 (0.8653204)]
COG0477	COG0845	BTH_II0338	BTH_II0338	major facilitator family transporter	BTH_II1791	BTH_II1791	macrolide efflux protein MacA	[TP0840-TP0965 (0.8653204)]
COG0477	COG0845	BTH_I2527	BTH_I2527	major facilitator family transporter	BTH_II1140	BTH_II1140	secretion protein, putative	[TP0840-TP0965 (0.8653204)]
COG0477	COG0845	BTH_I0640	BTH_I0640	major facilitator family transporter	BTH_II0439	BTH_II0439	Type I antifreeze protein:HlyD family secretion	[TP0840-TP0965 (0.8653204)]
COG0477	COG0845	BTH_I0903	BTH_I0903	drug resistance transporter, EmrB/QacA	BTH_II1140	BTH_II1140	secretion protein, putative	[TP0840-TP0965 (0.8653204)]
COG0477	COG0845	BTH_II0200	BTH_II0200	major facilitator family transporter	BTH_II0439	BTH_II0439	Type I antifreeze protein:HlyD family secretion	[TP0840-TP0965 (0.8653204)]
COG0477	COG0845	BTH_I0187	BTH_I0187	MFS transporter, phthalate permease family	BTH_II0446	BTH_II0446	membrane protein	[TP0840-TP0965 (0.8653204)]
COG0477	COG0845	BTH_I2715	BTH_I2715	major facilitator family transporter	BTH_I0680	BTH_I0680	efflux transporter, RND family, MFP subunit	[TP0840-TP0965 (0.8653204)]
COG0477	COG0845	BTH_II0726	BTH_II0726	4-hydroxybenzoate transporter	BTH_II1288	BTH_II1288	efflux transporter, RND family, MFP subunit	[TP0840-TP0965 (0.8653204)]
COG0477	COG0845	BTH_I2215	BTH_I2215	multidrug resistance protein, putative	BTH_I2289	BTH_I2289	efflux transporter, RND family, MFP subunit	[TP0840-TP0965 (0.8653204)]
COG0477	COG0845	BTH_II1915	BTH_II1915	drug resistance transporter, Bcr/CflA family	BTH_I1951	BTH_I1951	multidrug efflux RND membrane fusion protein	[TP0840-TP0965 (0.8653204)]
COG0477	COG0845	BTH_II1077	BTH_II1077	drug resistance transporter, EmrB/QacA family	BTH_I2289	BTH_I2289	efflux transporter, RND family, MFP subunit	[TP0840-TP0965 (0.8653204)]
COG0477	COG0845	BTH_I0181	BTH_I0181	major facilitator family transporter	BTH_I2445	BTH_I2445	RND multidrug efflux membrane fusion protein	[TP0840-TP0965 (0.8653204)]
COG0477	COG0845	BTH_I2215	BTH_I2215	multidrug resistance protein, putative	BTH_II1291	BTH_II1291	HlyD family secretion protein	[TP0840-TP0965 (0.8653204)]
COG0477	COG0845	BTH_I2561	BTH_I2561	drug resistance transporter, EmrB/QacA family	BTH_I2948	BTH_I2948	secretion protein, putative	[TP0840-TP0965 (0.8653204)]
COG0477	COG0845	BTH_I0219	BTH_I0219	major facilitator family transporter	BTH_I0680	BTH_I0680	efflux transporter, RND family, MFP subunit	[TP0840-TP0965 (0.8653204)]
COG0477	COG0845	BTH_II2073	BTH_II2073	drug resistance transporter, EmrB/QacA family	BTH_I2445	BTH_I2445	RND multidrug efflux membrane fusion protein	[TP0840-TP0965 (0.8653204)]
COG0477	COG0845	BTH_I1274	BTH_I1274	major facilitator family transporter	BTH_II0446	BTH_II0446	membrane protein	[TP0840-TP0965 (0.8653204)]
COG0477	COG0845	BTH_I1399	BTH_I1399	transporter, putative	BTH_I1951	BTH_I1951	multidrug efflux RND membrane fusion protein	[TP0840-TP0965 (0.8653204)]
COG0477	COG0845	BTH_I1954	BTH_I1954	hypothetical protein	BTH_I2289	BTH_I2289	efflux transporter, RND family, MFP subunit	[TP0840-TP0965 (0.8653204)]
COG0477	COG0845	BTH_I0022	BTH_I0022	drug resistance transporter, EmrB/QacA family	BTH_II0439	BTH_II0439	Type I antifreeze protein:HlyD family secretion	[TP0840-TP0965 (0.8653204)]
COG0477	COG0845	BTH_I0903	BTH_I0903	drug resistance transporter, EmrB/QacA	BTH_I2289	BTH_I2289	efflux transporter, RND family, MFP subunit	[TP0840-TP0965 (0.8653204)]
COG0477	COG0845	BTH_I2659	BTH_I2659	Major Facilitator Superfamily subfamily,	BTH_II1374	BTH_II1374	heavy metal resistance protein CzcB	[TP0840-TP0965 (0.8653204)]
COG0477	COG0845	BTH_I2561	BTH_I2561	drug resistance transporter, EmrB/QacA family	BTH_II1288	BTH_II1288	efflux transporter, RND family, MFP subunit	[TP0840-TP0965 (0.8653204)]
COG0477	COG0845	BTH_II1010	BTH_II1010	major facilitator family transporter	BTH_I1951	BTH_I1951	multidrug efflux RND membrane fusion protein	[TP0840-TP0965 (0.8653204)]
COG0477	COG0845	BTH_I1576	BTH_I1576	metabolite:proton symporter family protein	BTH_I2948	BTH_I2948	secretion protein, putative	[TP0840-TP0965 (0.8653204)]
COG0477	COG0845	BTH_I1274	BTH_I1274	major facilitator family transporter	BTH_II1291	BTH_II1291	HlyD family secretion protein	[TP0840-TP0965 (0.8653204)]
COG0477	COG0845	BTH_I3157	BTH_I3157	amino acid ABC transporter, permease protein,	BTH_II0059	BTH_II0059	efflux transporter, RND family, MFP subunit,	[TP0840-TP0965 (0.8653204)]
COG0477	COG0845	BTH_I2215	BTH_I2215	multidrug resistance protein, putative	BTH_II1791	BTH_II1791	macrolide efflux protein MacA	[TP0840-TP0965 (0.8653204)]
COG0477	COG0845	BTH_I2466	BTH_I2466	alpha-ketoglutarate permease	BTH_II0064	BTH_II0064	efflux transporter, RND family, MFP subunit	[TP0840-TP0965 (0.8653204)]
COG0477	COG0845	BTH_II2073	BTH_II2073	drug resistance transporter, EmrB/QacA family	BTH_II0064	BTH_II0064	efflux transporter, RND family, MFP subunit	[TP0840-TP0965 (0.8653204)]
COG0477	COG0845	BTH_I2786	BTH_I2786	major facilitator family tranporter	BTH_I2445	BTH_I2445	RND multidrug efflux membrane fusion protein	[TP0840-TP0965 (0.8653204)]
COG0477	COG0845	BTH_II2056	BTH_II2056	MFS transporter, phthalate permease family	BTH_II1791	BTH_II1791	macrolide efflux protein MacA	[TP0840-TP0965 (0.8653204)]
COG0477	COG0845	BTH_I1618	BTH_I1618	citrate-proten symporter	BTH_I2866	BTH_I2866	HlyD family secretion protein	[TP0840-TP0965 (0.8653204)]
COG0477	COG0845	BTH_I2297	BTH_I2297	major facilitator family transporter	BTH_II0059	BTH_II0059	efflux transporter, RND family, MFP subunit,	[TP0840-TP0965 (0.8653204)]
COG0477	COG0845	BTH_I2715	BTH_I2715	major facilitator family transporter	BTH_I2289	BTH_I2289	efflux transporter, RND family, MFP subunit	[TP0840-TP0965 (0.8653204)]
COG0477	COG0845	BTH_I2659	BTH_I2659	Major Facilitator Superfamily subfamily,	BTH_II0059	BTH_II0059	efflux transporter, RND family, MFP subunit,	[TP0840-TP0965 (0.8653204)]
COG0477	COG0845	BTH_II0353	BTH_II0353	major facilitator family transporter	BTH_I2289	BTH_I2289	efflux transporter, RND family, MFP subunit	[TP0840-TP0965 (0.8653204)]
COG0477	COG0845	BTH_II2286	BTH_II2286	major facilitator family transporter	BTH_I2866	BTH_I2866	HlyD family secretion protein	[TP0840-TP0965 (0.8653204)]
COG0477	COG0845	BTH_I2215	BTH_I2215	multidrug resistance protein, putative	BTH_I2445	BTH_I2445	RND multidrug efflux membrane fusion protein	[TP0840-TP0965 (0.8653204)]
COG0477	COG0845	BTH_I1033	BTH_I1033	major facilitator family transporter	BTH_II0439	BTH_II0439	Type I antifreeze protein:HlyD family secretion	[TP0840-TP0965 (0.8653204)]
COG0477	COG0845	BTH_II1162	BTH_II1162	major facilitator family transporter	BTH_II0059	BTH_II0059	efflux transporter, RND family, MFP subunit,	[TP0840-TP0965 (0.8653204)]
COG0477	COG0845	BTH_II1077	BTH_II1077	drug resistance transporter, EmrB/QacA family	BTH_I2445	BTH_I2445	RND multidrug efflux membrane fusion protein	[TP0840-TP0965 (0.8653204)]
COG0477	COG0845	BTH_I1576	BTH_I1576	metabolite:proton symporter family protein	BTH_I2289	BTH_I2289	efflux transporter, RND family, MFP subunit	[TP0840-TP0965 (0.8653204)]
COG0477	COG0845	BTH_I2615	BTH_I2615	acyltransferase family protein	BTH_II1288	BTH_II1288	efflux transporter, RND family, MFP subunit	[TP0840-TP0965 (0.8653204)]
COG0477	COG0845	BTH_I0541	BTH_I0541	drug resistance transporter, EmrB/QacA family	BTH_II1791	BTH_II1791	macrolide efflux protein MacA	[TP0840-TP0965 (0.8653204)]
COG0477	COG0845	BTH_II2072	BTH_II2072	major facilitator family transporter	BTH_II0439	BTH_II0439	Type I antifreeze protein:HlyD family secretion	[TP0840-TP0965 (0.8653204)]
COG0477	COG0845	BTH_I0541	BTH_I0541	drug resistance transporter, EmrB/QacA family	BTH_I2289	BTH_I2289	efflux transporter, RND family, MFP subunit	[TP0840-TP0965 (0.8653204)]
COG0477	COG0845	BTH_II1753	BTH_II1753	drug resistance transporter, EmrB/QacA family	BTH_II1791	BTH_II1791	macrolide efflux protein MacA	[TP0840-TP0965 (0.8653204)]
COG0477	COG0845	BTH_II1278	BTH_II1278	major facilitator superfamily protein	BTH_II1791	BTH_II1791	macrolide efflux protein MacA	[TP0840-TP0965 (0.8653204)]
COG0477	COG0845	BTH_I0155	BTH_I0155	AmpG-related permease	BTH_II1374	BTH_II1374	heavy metal resistance protein CzcB	[TP0840-TP0965 (0.8653204)]
COG0477	COG0845	BTH_II0332	BTH_II0332	MFS transporter, phthalate permease family,	BTH_II0059	BTH_II0059	efflux transporter, RND family, MFP subunit,	[TP0840-TP0965 (0.8653204)]
COG0477	COG0845	BTH_I0022	BTH_I0022	drug resistance transporter, EmrB/QacA family	BTH_I2948	BTH_I2948	secretion protein, putative	[TP0840-TP0965 (0.8653204)]
COG0477	COG0845	BTH_I2466	BTH_I2466	alpha-ketoglutarate permease	BTH_II2106	BTH_II2106	efflux transporter, RND family, MFP subunit	[TP0840-TP0965 (0.8653204)]
COG0477	COG0845	BTH_I2837	BTH_I2837	major facilitator family transporter	BTH_I1951	BTH_I1951	multidrug efflux RND membrane fusion protein	[TP0840-TP0965 (0.8653204)]
COG0477	COG0845	BTH_I2684	BTH_I2684	major facilitator family transporter	BTH_II2106	BTH_II2106	efflux transporter, RND family, MFP subunit	[TP0840-TP0965 (0.8653204)]
COG0477	COG0845	BTH_II0910	BTH_II0910	major facilitator family transporter	BTH_II1140	BTH_II1140	secretion protein, putative	[TP0840-TP0965 (0.8653204)]
COG0477	COG0845	BTH_II2072	BTH_II2072	major facilitator family transporter	BTH_I2866	BTH_I2866	HlyD family secretion protein	[TP0840-TP0965 (0.8653204)]
COG0477	COG0845	BTH_II2056	BTH_II2056	MFS transporter, phthalate permease family	BTH_II0064	BTH_II0064	efflux transporter, RND family, MFP subunit	[TP0840-TP0965 (0.8653204)]
COG0477	COG0845	BTH_II0815	BTH_II0815	metabolite:proton symporter family protein	BTH_II1288	BTH_II1288	efflux transporter, RND family, MFP subunit	[TP0840-TP0965 (0.8653204)]
COG0477	COG0845	BTH_II2286	BTH_II2286	major facilitator family transporter	BTH_II1374	BTH_II1374	heavy metal resistance protein CzcB	[TP0840-TP0965 (0.8653204)]
COG0477	COG0845	BTH_I1546	BTH_I1546	drug resistance transporter, Bcr/CflA family	BTH_I1951	BTH_I1951	multidrug efflux RND membrane fusion protein	[TP0840-TP0965 (0.8653204)]
COG0477	COG0845	BTH_I2715	BTH_I2715	major facilitator family transporter	BTH_I2866	BTH_I2866	HlyD family secretion protein	[TP0840-TP0965 (0.8653204)]
COG0477	COG0845	BTH_II1010	BTH_II1010	major facilitator family transporter	BTH_II0439	BTH_II0439	Type I antifreeze protein:HlyD family secretion	[TP0840-TP0965 (0.8653204)]
COG0477	COG0845	BTH_I0880	BTH_I0880	drug resistance transporter, EmrB/QacA family	BTH_I1951	BTH_I1951	multidrug efflux RND membrane fusion protein	[TP0840-TP0965 (0.8653204)]
COG0477	COG0845	BTH_II0241	BTH_II0241	major facilitator family transporter	BTH_I2948	BTH_I2948	secretion protein, putative	[TP0840-TP0965 (0.8653204)]
COG0477	COG0845	BTH_I0903	BTH_I0903	drug resistance transporter, EmrB/QacA	BTH_II0446	BTH_II0446	membrane protein	[TP0840-TP0965 (0.8653204)]
COG0477	COG0845	BTH_I2793	BTH_I2793	proline/betaine transporter	BTH_II1140	BTH_II1140	secretion protein, putative	[TP0840-TP0965 (0.8653204)]
COG0477	COG0845	BTH_I1546	BTH_I1546	drug resistance transporter, Bcr/CflA family	BTH_I2948	BTH_I2948	secretion protein, putative	[TP0840-TP0965 (0.8653204)]
COG0477	COG0845	BTH_I0880	BTH_I0880	drug resistance transporter, EmrB/QacA family	BTH_I0680	BTH_I0680	efflux transporter, RND family, MFP subunit	[TP0840-TP0965 (0.8653204)]
COG0477	COG0845	BTH_I2659	BTH_I2659	Major Facilitator Superfamily subfamily,	BTH_I0680	BTH_I0680	efflux transporter, RND family, MFP subunit	[TP0840-TP0965 (0.8653204)]
COG0477	COG0845	BTH_I2786	BTH_I2786	major facilitator family tranporter	BTH_I0680	BTH_I0680	efflux transporter, RND family, MFP subunit	[TP0840-TP0965 (0.8653204)]
COG0477	COG0845	BTH_I3120	BTH_I3120	major facilitator family transporter	BTH_II0059	BTH_II0059	efflux transporter, RND family, MFP subunit,	[TP0840-TP0965 (0.8653204)]
COG0477	COG0845	BTH_II0338	BTH_II0338	major facilitator family transporter	BTH_II1140	BTH_II1140	secretion protein, putative	[TP0840-TP0965 (0.8653204)]
COG0477	COG0845	BTH_I1576	BTH_I1576	metabolite:proton symporter family protein	BTH_II1288	BTH_II1288	efflux transporter, RND family, MFP subunit	[TP0840-TP0965 (0.8653204)]
COG0477	COG0845	BTH_II1181	BTH_II1181	transporter, putative	BTH_II1374	BTH_II1374	heavy metal resistance protein CzcB	[TP0840-TP0965 (0.8653204)]
COG0477	COG0845	BTH_I1618	BTH_I1618	citrate-proten symporter	BTH_II1288	BTH_II1288	efflux transporter, RND family, MFP subunit	[TP0840-TP0965 (0.8653204)]
COG0477	COG0845	BTH_II1490	BTH_II1490	major facilitator family transporter	BTH_II0059	BTH_II0059	efflux transporter, RND family, MFP subunit,	[TP0840-TP0965 (0.8653204)]
COG0477	COG0845	BTH_I0708	BTH_I0708	4-hydroxybenzoate transporter, putative	BTH_II1140	BTH_II1140	secretion protein, putative	[TP0840-TP0965 (0.8653204)]
COG0477	COG0845	BTH_I1033	BTH_I1033	major facilitator family transporter	BTH_II1291	BTH_II1291	HlyD family secretion protein	[TP0840-TP0965 (0.8653204)]
COG0477	COG0845	BTH_I3246	BTH_I3246	drug resistance transporter, EmrB/QacA	BTH_II1140	BTH_II1140	secretion protein, putative	[TP0840-TP0965 (0.8653204)]
COG0477	COG0845	BTH_I0708	BTH_I0708	4-hydroxybenzoate transporter, putative	BTH_II0439	BTH_II0439	Type I antifreeze protein:HlyD family secretion	[TP0840-TP0965 (0.8653204)]
COG0477	COG0845	BTH_I2684	BTH_I2684	major facilitator family transporter	BTH_II0446	BTH_II0446	membrane protein	[TP0840-TP0965 (0.8653204)]
COG0477	COG0845	BTH_I0219	BTH_I0219	major facilitator family transporter	BTH_II1791	BTH_II1791	macrolide efflux protein MacA	[TP0840-TP0965 (0.8653204)]
COG0477	COG0845	BTH_I2793	BTH_I2793	proline/betaine transporter	BTH_II1291	BTH_II1291	HlyD family secretion protein	[TP0840-TP0965 (0.8653204)]
COG0477	COG0845	BTH_II0526	BTH_II0526	major facilitator family transporter	BTH_I1951	BTH_I1951	multidrug efflux RND membrane fusion protein	[TP0840-TP0965 (0.8653204)]
COG0477	COG0845	BTH_II2129	BTH_II2129	major facilitator family transporter	BTH_II2106	BTH_II2106	efflux transporter, RND family, MFP subunit	[TP0840-TP0965 (0.8653204)]
COG0477	COG0845	BTH_I2793	BTH_I2793	proline/betaine transporter	BTH_II0446	BTH_II0446	membrane protein	[TP0840-TP0965 (0.8653204)]
COG0477	COG0845	BTH_II0726	BTH_II0726	4-hydroxybenzoate transporter	BTH_II1291	BTH_II1291	HlyD family secretion protein	[TP0840-TP0965 (0.8653204)]
COG0477	COG0845	BTH_I2659	BTH_I2659	Major Facilitator Superfamily subfamily,	BTH_II1791	BTH_II1791	macrolide efflux protein MacA	[TP0840-TP0965 (0.8653204)]
COG0477	COG0845	BTH_II0216	BTH_II0216	major facilitator family transporter	BTH_II1288	BTH_II1288	efflux transporter, RND family, MFP subunit	[TP0840-TP0965 (0.8653204)]
COG0477	COG0845	BTH_I1546	BTH_I1546	drug resistance transporter, Bcr/CflA family	BTH_II1291	BTH_II1291	HlyD family secretion protein	[TP0840-TP0965 (0.8653204)]
COG0477	COG0845	BTH_I1835	BTH_I1835	major facilitator family transporter	BTH_I2866	BTH_I2866	HlyD family secretion protein	[TP0840-TP0965 (0.8653204)]
COG0477	COG0845	BTH_I2561	BTH_I2561	drug resistance transporter, EmrB/QacA family	BTH_II0439	BTH_II0439	Type I antifreeze protein:HlyD family secretion	[TP0840-TP0965 (0.8653204)]
COG0477	COG0845	BTH_I3120	BTH_I3120	major facilitator family transporter	BTH_I2866	BTH_I2866	HlyD family secretion protein	[TP0840-TP0965 (0.8653204)]
COG0477	COG0845	BTH_I1424	BTH_I1424	drug resistance transporter, EmrB/QacA	BTH_I2866	BTH_I2866	HlyD family secretion protein	[TP0840-TP0965 (0.8653204)]
COG0477	COG0845	BTH_II1095	BTH_II1095	major facilitator family transporter	BTH_II0059	BTH_II0059	efflux transporter, RND family, MFP subunit,	[TP0840-TP0965 (0.8653204)]
COG0477	COG0845	BTH_I1033	BTH_I1033	major facilitator family transporter	BTH_II1374	BTH_II1374	heavy metal resistance protein CzcB	[TP0840-TP0965 (0.8653204)]
COG0477	COG0845	BTH_II0051	BTH_II0051	4-hydroxybenzoate transporter	BTH_II0446	BTH_II0446	membrane protein	[TP0840-TP0965 (0.8653204)]
COG0477	COG0845	BTH_I2615	BTH_I2615	acyltransferase family protein	BTH_II1374	BTH_II1374	heavy metal resistance protein CzcB	[TP0840-TP0965 (0.8653204)]
COG0477	COG0845	BTH_I0219	BTH_I0219	major facilitator family transporter	BTH_II1288	BTH_II1288	efflux transporter, RND family, MFP subunit	[TP0840-TP0965 (0.8653204)]
COG0477	COG0845	BTH_I0022	BTH_I0022	drug resistance transporter, EmrB/QacA family	BTH_II1288	BTH_II1288	efflux transporter, RND family, MFP subunit	[TP0840-TP0965 (0.8653204)]
COG0477	COG0845	BTH_II1915	BTH_II1915	drug resistance transporter, Bcr/CflA family	BTH_II1291	BTH_II1291	HlyD family secretion protein	[TP0840-TP0965 (0.8653204)]
COG0477	COG0845	BTH_I2297	BTH_I2297	major facilitator family transporter	BTH_II0064	BTH_II0064	efflux transporter, RND family, MFP subunit	[TP0840-TP0965 (0.8653204)]
COG0477	COG0845	BTH_I2786	BTH_I2786	major facilitator family tranporter	BTH_II0059	BTH_II0059	efflux transporter, RND family, MFP subunit,	[TP0840-TP0965 (0.8653204)]
COG0477	COG0845	BTH_II2286	BTH_II2286	major facilitator family transporter	BTH_II0064	BTH_II0064	efflux transporter, RND family, MFP subunit	[TP0840-TP0965 (0.8653204)]
COG0477	COG0845	BTH_II2231	BTH_II2231	major facilitator family transporter	BTH_II0059	BTH_II0059	efflux transporter, RND family, MFP subunit,	[TP0840-TP0965 (0.8653204)]
COG0477	COG0845	BTH_I0640	BTH_I0640	major facilitator family transporter	BTH_I2289	BTH_I2289	efflux transporter, RND family, MFP subunit	[TP0840-TP0965 (0.8653204)]
COG0477	COG0845	BTH_II0338	BTH_II0338	major facilitator family transporter	BTH_I2948	BTH_I2948	secretion protein, putative	[TP0840-TP0965 (0.8653204)]
COG0477	COG0845	BTH_I0181	BTH_I0181	major facilitator family transporter	BTH_II0446	BTH_II0446	membrane protein	[TP0840-TP0965 (0.8653204)]
COG0477	COG0845	BTH_I0181	BTH_I0181	major facilitator family transporter	BTH_II0064	BTH_II0064	efflux transporter, RND family, MFP subunit	[TP0840-TP0965 (0.8653204)]
COG0477	COG0845	BTH_II0353	BTH_II0353	major facilitator family transporter	BTH_II0059	BTH_II0059	efflux transporter, RND family, MFP subunit,	[TP0840-TP0965 (0.8653204)]
COG0477	COG0845	BTH_I0875	BTH_I0875	major facilitator family transporter	BTH_I2948	BTH_I2948	secretion protein, putative	[TP0840-TP0965 (0.8653204)]
COG0477	COG0845	BTH_I1546	BTH_I1546	drug resistance transporter, Bcr/CflA family	BTH_II0439	BTH_II0439	Type I antifreeze protein:HlyD family secretion	[TP0840-TP0965 (0.8653204)]
COG0477	COG0845	BTH_II0051	BTH_II0051	4-hydroxybenzoate transporter	BTH_I2445	BTH_I2445	RND multidrug efflux membrane fusion protein	[TP0840-TP0965 (0.8653204)]
COG0477	COG0845	BTH_I1954	BTH_I1954	hypothetical protein	BTH_II1140	BTH_II1140	secretion protein, putative	[TP0840-TP0965 (0.8653204)]
COG0477	COG0845	BTH_II1162	BTH_II1162	major facilitator family transporter	BTH_II1791	BTH_II1791	macrolide efflux protein MacA	[TP0840-TP0965 (0.8653204)]
COG0477	COG0845	BTH_I0541	BTH_I0541	drug resistance transporter, EmrB/QacA family	BTH_II0446	BTH_II0446	membrane protein	[TP0840-TP0965 (0.8653204)]
COG0477	COG0845	BTH_II1821	BTH_II1821	probable transporter	BTH_I2948	BTH_I2948	secretion protein, putative	[TP0840-TP0965 (0.8653204)]
COG0477	COG0845	BTH_I1576	BTH_I1576	metabolite:proton symporter family protein	BTH_II1791	BTH_II1791	macrolide efflux protein MacA	[TP0840-TP0965 (0.8653204)]
COG0477	COG0845	BTH_I0640	BTH_I0640	major facilitator family transporter	BTH_II0064	BTH_II0064	efflux transporter, RND family, MFP subunit	[TP0840-TP0965 (0.8653204)]
COG0477	COG0845	BTH_I2684	BTH_I2684	major facilitator family transporter	BTH_I2289	BTH_I2289	efflux transporter, RND family, MFP subunit	[TP0840-TP0965 (0.8653204)]
COG0477	COG0845	BTH_I2527	BTH_I2527	major facilitator family transporter	BTH_II0446	BTH_II0446	membrane protein	[TP0840-TP0965 (0.8653204)]
COG0477	COG0845	BTH_II1915	BTH_II1915	drug resistance transporter, Bcr/CflA family	BTH_II0064	BTH_II0064	efflux transporter, RND family, MFP subunit	[TP0840-TP0965 (0.8653204)]
COG0477	COG0845	BTH_II1162	BTH_II1162	major facilitator family transporter	BTH_II0439	BTH_II0439	Type I antifreeze protein:HlyD family secretion	[TP0840-TP0965 (0.8653204)]
COG0477	COG0845	BTH_II0815	BTH_II0815	metabolite:proton symporter family protein	BTH_II1791	BTH_II1791	macrolide efflux protein MacA	[TP0840-TP0965 (0.8653204)]
COG0477	COG0845	BTH_I1424	BTH_I1424	drug resistance transporter, EmrB/QacA	BTH_II1288	BTH_II1288	efflux transporter, RND family, MFP subunit	[TP0840-TP0965 (0.8653204)]
COG0477	COG0845	BTH_II0526	BTH_II0526	major facilitator family transporter	BTH_I2445	BTH_I2445	RND multidrug efflux membrane fusion protein	[TP0840-TP0965 (0.8653204)]
COG0477	COG0845	BTH_I0541	BTH_I0541	drug resistance transporter, EmrB/QacA family	BTH_II0064	BTH_II0064	efflux transporter, RND family, MFP subunit	[TP0840-TP0965 (0.8653204)]
COG0477	COG0845	BTH_II2129	BTH_II2129	major facilitator family transporter	BTH_II0059	BTH_II0059	efflux transporter, RND family, MFP subunit,	[TP0840-TP0965 (0.8653204)]
COG0477	COG0845	BTH_I3157	BTH_I3157	amino acid ABC transporter, permease protein,	BTH_I2948	BTH_I2948	secretion protein, putative	[TP0840-TP0965 (0.8653204)]
COG0477	COG0845	BTH_I1954	BTH_I1954	hypothetical protein	BTH_II0446	BTH_II0446	membrane protein	[TP0840-TP0965 (0.8653204)]
COG0477	COG0845	BTH_I1399	BTH_I1399	transporter, putative	BTH_I2289	BTH_I2289	efflux transporter, RND family, MFP subunit	[TP0840-TP0965 (0.8653204)]
COG0477	COG0845	BTH_I3120	BTH_I3120	major facilitator family transporter	BTH_I2948	BTH_I2948	secretion protein, putative	[TP0840-TP0965 (0.8653204)]
COG0477	COG0845	BTH_II0338	BTH_II0338	major facilitator family transporter	BTH_II1374	BTH_II1374	heavy metal resistance protein CzcB	[TP0840-TP0965 (0.8653204)]
COG0477	COG0845	BTH_II2056	BTH_II2056	MFS transporter, phthalate permease family	BTH_II0446	BTH_II0446	membrane protein	[TP0840-TP0965 (0.8653204)]
COG0477	COG0845	BTH_II1753	BTH_II1753	drug resistance transporter, EmrB/QacA family	BTH_II0064	BTH_II0064	efflux transporter, RND family, MFP subunit	[TP0840-TP0965 (0.8653204)]
COG0477	COG0845	BTH_II2230	BTH_II2230	drug resistance transporter, EmrB/QacA family	BTH_II1140	BTH_II1140	secretion protein, putative	[TP0840-TP0965 (0.8653204)]
COG0477	COG0845	BTH_II1465	BTH_II1465	drug resistance transporter, EmrB/QacA family	BTH_I2948	BTH_I2948	secretion protein, putative	[TP0840-TP0965 (0.8653204)]
COG0477	COG0845	BTH_II1162	BTH_II1162	major facilitator family transporter	BTH_II1288	BTH_II1288	efflux transporter, RND family, MFP subunit	[TP0840-TP0965 (0.8653204)]
COG0477	COG0845	BTH_II1490	BTH_II1490	major facilitator family transporter	BTH_II1140	BTH_II1140	secretion protein, putative	[TP0840-TP0965 (0.8653204)]
COG0477	COG0845	BTH_I2006	BTH_I2006	transporter, putative	BTH_II0446	BTH_II0446	membrane protein	[TP0840-TP0965 (0.8653204)]
COG0477	COG0845	BTH_II1095	BTH_II1095	major facilitator family transporter	BTH_I2948	BTH_I2948	secretion protein, putative	[TP0840-TP0965 (0.8653204)]
COG0477	COG0845	BTH_I0903	BTH_I0903	drug resistance transporter, EmrB/QacA	BTH_I2948	BTH_I2948	secretion protein, putative	[TP0840-TP0965 (0.8653204)]
COG0477	COG0845	BTH_II2073	BTH_II2073	drug resistance transporter, EmrB/QacA family	BTH_I0680	BTH_I0680	efflux transporter, RND family, MFP subunit	[TP0840-TP0965 (0.8653204)]
COG0477	COG0845	BTH_I2715	BTH_I2715	major facilitator family transporter	BTH_II1791	BTH_II1791	macrolide efflux protein MacA	[TP0840-TP0965 (0.8653204)]
COG0477	COG0845	BTH_II1162	BTH_II1162	major facilitator family transporter	BTH_I2445	BTH_I2445	RND multidrug efflux membrane fusion protein	[TP0840-TP0965 (0.8653204)]
COG0477	COG0845	BTH_I0875	BTH_I0875	major facilitator family transporter	BTH_II1791	BTH_II1791	macrolide efflux protein MacA	[TP0840-TP0965 (0.8653204)]
COG0477	COG0845	BTH_II2179	BTH_II2179	drug resistance transporter, EmrB/QacA	BTH_I2289	BTH_I2289	efflux transporter, RND family, MFP subunit	[TP0840-TP0965 (0.8653204)]
COG0477	COG0845	BTH_I1399	BTH_I1399	transporter, putative	BTH_II0439	BTH_II0439	Type I antifreeze protein:HlyD family secretion	[TP0840-TP0965 (0.8653204)]
COG0477	COG0845	BTH_II1563	BTH_II1563	major facilitator superfamily protein	BTH_II1288	BTH_II1288	efflux transporter, RND family, MFP subunit	[TP0840-TP0965 (0.8653204)]
COG0477	COG0845	BTH_II2286	BTH_II2286	major facilitator family transporter	BTH_I2948	BTH_I2948	secretion protein, putative	[TP0840-TP0965 (0.8653204)]
COG0477	COG0845	BTH_I3120	BTH_I3120	major facilitator family transporter	BTH_II1288	BTH_II1288	efflux transporter, RND family, MFP subunit	[TP0840-TP0965 (0.8653204)]
COG0477	COG0845	BTH_I0880	BTH_I0880	drug resistance transporter, EmrB/QacA family	BTH_II0446	BTH_II0446	membrane protein	[TP0840-TP0965 (0.8653204)]
COG0477	COG0845	BTH_II0910	BTH_II0910	major facilitator family transporter	BTH_II0064	BTH_II0064	efflux transporter, RND family, MFP subunit	[TP0840-TP0965 (0.8653204)]
COG0477	COG0845	BTH_I2837	BTH_I2837	major facilitator family transporter	BTH_II2106	BTH_II2106	efflux transporter, RND family, MFP subunit	[TP0840-TP0965 (0.8653204)]
COG0477	COG0845	BTH_II0735	BTH_II0735	drug resistance transporter, EmrB/QacA family	BTH_II1288	BTH_II1288	efflux transporter, RND family, MFP subunit	[TP0840-TP0965 (0.8653204)]
COG0477	COG0845	BTH_II1181	BTH_II1181	transporter, putative	BTH_I2866	BTH_I2866	HlyD family secretion protein	[TP0840-TP0965 (0.8653204)]
COG0477	COG0845	BTH_II0910	BTH_II0910	major facilitator family transporter	BTH_I2866	BTH_I2866	HlyD family secretion protein	[TP0840-TP0965 (0.8653204)]
COG0477	COG0845	BTH_I2939	BTH_I2939	transporter, putative	BTH_I2948	BTH_I2948	secretion protein, putative	[TP0840-TP0965 (0.8653204)]
COG0477	COG0845	BTH_II1095	BTH_II1095	major facilitator family transporter	BTH_II1791	BTH_II1791	macrolide efflux protein MacA	[TP0840-TP0965 (0.8653204)]
COG0477	COG0845	BTH_II1278	BTH_II1278	major facilitator superfamily protein	BTH_II0059	BTH_II0059	efflux transporter, RND family, MFP subunit,	[TP0840-TP0965 (0.8653204)]
COG0477	COG0845	BTH_I2786	BTH_I2786	major facilitator family tranporter	BTH_II1374	BTH_II1374	heavy metal resistance protein CzcB	[TP0840-TP0965 (0.8653204)]
COG0477	COG0845	BTH_II1162	BTH_II1162	major facilitator family transporter	BTH_II1374	BTH_II1374	heavy metal resistance protein CzcB	[TP0840-TP0965 (0.8653204)]
COG0477	COG0845	BTH_II0216	BTH_II0216	major facilitator family transporter	BTH_I1951	BTH_I1951	multidrug efflux RND membrane fusion protein	[TP0840-TP0965 (0.8653204)]
COG0477	COG0845	BTH_I0219	BTH_I0219	major facilitator family transporter	BTH_II0064	BTH_II0064	efflux transporter, RND family, MFP subunit	[TP0840-TP0965 (0.8653204)]
COG0477	COG0845	BTH_I0903	BTH_I0903	drug resistance transporter, EmrB/QacA	BTH_II0439	BTH_II0439	Type I antifreeze protein:HlyD family secretion	[TP0840-TP0965 (0.8653204)]
COG0477	COG0845	BTH_II0735	BTH_II0735	drug resistance transporter, EmrB/QacA family	BTH_II0059	BTH_II0059	efflux transporter, RND family, MFP subunit,	[TP0840-TP0965 (0.8653204)]
COG0477	COG0845	BTH_II0726	BTH_II0726	4-hydroxybenzoate transporter	BTH_I0680	BTH_I0680	efflux transporter, RND family, MFP subunit	[TP0840-TP0965 (0.8653204)]
COG0477	COG0845	BTH_II1278	BTH_II1278	major facilitator superfamily protein	BTH_II0446	BTH_II0446	membrane protein	[TP0840-TP0965 (0.8653204)]
COG0477	COG0845	BTH_I0187	BTH_I0187	MFS transporter, phthalate permease family	BTH_II0439	BTH_II0439	Type I antifreeze protein:HlyD family secretion	[TP0840-TP0965 (0.8653204)]
COG0477	COG0845	BTH_I2527	BTH_I2527	major facilitator family transporter	BTH_I1951	BTH_I1951	multidrug efflux RND membrane fusion protein	[TP0840-TP0965 (0.8653204)]
COG0477	COG0845	BTH_I0499	BTH_I0499	major facilitator family transporter	BTH_II1791	BTH_II1791	macrolide efflux protein MacA	[TP0840-TP0965 (0.8653204)]
COG0477	COG0845	BTH_II1563	BTH_II1563	major facilitator superfamily protein	BTH_II0439	BTH_II0439	Type I antifreeze protein:HlyD family secretion	[TP0840-TP0965 (0.8653204)]
COG0477	COG0845	BTH_II2072	BTH_II2072	major facilitator family transporter	BTH_I1951	BTH_I1951	multidrug efflux RND membrane fusion protein	[TP0840-TP0965 (0.8653204)]
COG0477	COG0845	BTH_I0875	BTH_I0875	major facilitator family transporter	BTH_II1140	BTH_II1140	secretion protein, putative	[TP0840-TP0965 (0.8653204)]
COG0477	COG0845	BTH_II1915	BTH_II1915	drug resistance transporter, Bcr/CflA family	BTH_II0446	BTH_II0446	membrane protein	[TP0840-TP0965 (0.8653204)]
COG0477	COG0845	BTH_I0708	BTH_I0708	4-hydroxybenzoate transporter, putative	BTH_II0059	BTH_II0059	efflux transporter, RND family, MFP subunit,	[TP0840-TP0965 (0.8653204)]
COG0477	COG0845	BTH_I0708	BTH_I0708	4-hydroxybenzoate transporter, putative	BTH_II1288	BTH_II1288	efflux transporter, RND family, MFP subunit	[TP0840-TP0965 (0.8653204)]
COG0477	COG0845	BTH_II0735	BTH_II0735	drug resistance transporter, EmrB/QacA family	BTH_II2106	BTH_II2106	efflux transporter, RND family, MFP subunit	[TP0840-TP0965 (0.8653204)]
COG0477	COG0845	BTH_I2561	BTH_I2561	drug resistance transporter, EmrB/QacA family	BTH_II0064	BTH_II0064	efflux transporter, RND family, MFP subunit	[TP0840-TP0965 (0.8653204)]
COG0477	COG0845	BTH_I2215	BTH_I2215	multidrug resistance protein, putative	BTH_II0446	BTH_II0446	membrane protein	[TP0840-TP0965 (0.8653204)]
COG0477	COG0845	BTH_I1546	BTH_I1546	drug resistance transporter, Bcr/CflA family	BTH_II0064	BTH_II0064	efflux transporter, RND family, MFP subunit	[TP0840-TP0965 (0.8653204)]
COG0477	COG0845	BTH_I1033	BTH_I1033	major facilitator family transporter	BTH_II1288	BTH_II1288	efflux transporter, RND family, MFP subunit	[TP0840-TP0965 (0.8653204)]
COG0477	COG0845	BTH_I1274	BTH_I1274	major facilitator family transporter	BTH_I2445	BTH_I2445	RND multidrug efflux membrane fusion protein	[TP0840-TP0965 (0.8653204)]
COG0477	COG0845	BTH_II1465	BTH_II1465	drug resistance transporter, EmrB/QacA family	BTH_II0439	BTH_II0439	Type I antifreeze protein:HlyD family secretion	[TP0840-TP0965 (0.8653204)]
COG0477	COG0845	BTH_I1033	BTH_I1033	major facilitator family transporter	BTH_II0446	BTH_II0446	membrane protein	[TP0840-TP0965 (0.8653204)]
COG0477	COG0845	BTH_I2466	BTH_I2466	alpha-ketoglutarate permease	BTH_I2445	BTH_I2445	RND multidrug efflux membrane fusion protein	[TP0840-TP0965 (0.8653204)]
COG0477	COG0845	BTH_I2837	BTH_I2837	major facilitator family transporter	BTH_II0439	BTH_II0439	Type I antifreeze protein:HlyD family secretion	[TP0840-TP0965 (0.8653204)]
COG0477	COG0845	BTH_I1576	BTH_I1576	metabolite:proton symporter family protein	BTH_I1951	BTH_I1951	multidrug efflux RND membrane fusion protein	[TP0840-TP0965 (0.8653204)]
COG0477	COG0845	BTH_II1010	BTH_II1010	major facilitator family transporter	BTH_I2948	BTH_I2948	secretion protein, putative	[TP0840-TP0965 (0.8653204)]
COG0477	COG0845	BTH_II0526	BTH_II0526	major facilitator family transporter	BTH_I2289	BTH_I2289	efflux transporter, RND family, MFP subunit	[TP0840-TP0965 (0.8653204)]
COG0477	COG0845	BTH_II0338	BTH_II0338	major facilitator family transporter	BTH_II2106	BTH_II2106	efflux transporter, RND family, MFP subunit	[TP0840-TP0965 (0.8653204)]
COG0477	COG0845	BTH_I0181	BTH_I0181	major facilitator family transporter	BTH_I0680	BTH_I0680	efflux transporter, RND family, MFP subunit	[TP0840-TP0965 (0.8653204)]
COG0477	COG0845	BTH_I0541	BTH_I0541	drug resistance transporter, EmrB/QacA family	BTH_I2866	BTH_I2866	HlyD family secretion protein	[TP0840-TP0965 (0.8653204)]
COG0477	COG0845	BTH_II0974	BTH_II0974	major facilitator family transporter	BTH_II1291	BTH_II1291	HlyD family secretion protein	[TP0840-TP0965 (0.8653204)]
COG0477	COG0845	BTH_I1197	BTH_I1197	major facilitator family transporter	BTH_II0439	BTH_II0439	Type I antifreeze protein:HlyD family secretion	[TP0840-TP0965 (0.8653204)]
COG0477	COG0845	BTH_II0353	BTH_II0353	major facilitator family transporter	BTH_I1951	BTH_I1951	multidrug efflux RND membrane fusion protein	[TP0840-TP0965 (0.8653204)]
COG0477	COG0845	BTH_I2939	BTH_I2939	transporter, putative	BTH_II1374	BTH_II1374	heavy metal resistance protein CzcB	[TP0840-TP0965 (0.8653204)]
COG0477	COG0845	BTH_II0974	BTH_II0974	major facilitator family transporter	BTH_II1140	BTH_II1140	secretion protein, putative	[TP0840-TP0965 (0.8653204)]
COG0477	COG0845	BTH_II1753	BTH_II1753	drug resistance transporter, EmrB/QacA family	BTH_II0439	BTH_II0439	Type I antifreeze protein:HlyD family secretion	[TP0840-TP0965 (0.8653204)]
COG0477	COG0845	BTH_I0640	BTH_I0640	major facilitator family transporter	BTH_II1288	BTH_II1288	efflux transporter, RND family, MFP subunit	[TP0840-TP0965 (0.8653204)]
COG0477	COG0845	BTH_I1618	BTH_I1618	citrate-proten symporter	BTH_II0059	BTH_II0059	efflux transporter, RND family, MFP subunit,	[TP0840-TP0965 (0.8653204)]
COG0477	COG0845	BTH_I1424	BTH_I1424	drug resistance transporter, EmrB/QacA	BTH_I2289	BTH_I2289	efflux transporter, RND family, MFP subunit	[TP0840-TP0965 (0.8653204)]
COG0477	COG0845	BTH_I2715	BTH_I2715	major facilitator family transporter	BTH_II0059	BTH_II0059	efflux transporter, RND family, MFP subunit,	[TP0840-TP0965 (0.8653204)]
COG0477	COG0845	BTH_I0499	BTH_I0499	major facilitator family transporter	BTH_I2445	BTH_I2445	RND multidrug efflux membrane fusion protein	[TP0840-TP0965 (0.8653204)]
COG0477	COG0845	BTH_I0640	BTH_I0640	major facilitator family transporter	BTH_II2106	BTH_II2106	efflux transporter, RND family, MFP subunit	[TP0840-TP0965 (0.8653204)]
COG0477	COG0845	BTH_II0338	BTH_II0338	major facilitator family transporter	BTH_I1951	BTH_I1951	multidrug efflux RND membrane fusion protein	[TP0840-TP0965 (0.8653204)]
COG0477	COG0845	BTH_I2297	BTH_I2297	major facilitator family transporter	BTH_I2289	BTH_I2289	efflux transporter, RND family, MFP subunit	[TP0840-TP0965 (0.8653204)]
COG0477	COG0845	BTH_I1954	BTH_I1954	hypothetical protein	BTH_I2445	BTH_I2445	RND multidrug efflux membrane fusion protein	[TP0840-TP0965 (0.8653204)]
COG0477	COG0845	BTH_I0022	BTH_I0022	drug resistance transporter, EmrB/QacA family	BTH_II0446	BTH_II0446	membrane protein	[TP0840-TP0965 (0.8653204)]
COG0477	COG0845	BTH_II2230	BTH_II2230	drug resistance transporter, EmrB/QacA family	BTH_II0064	BTH_II0064	efflux transporter, RND family, MFP subunit	[TP0840-TP0965 (0.8653204)]
COG0477	COG0845	BTH_II0910	BTH_II0910	major facilitator family transporter	BTH_II1288	BTH_II1288	efflux transporter, RND family, MFP subunit	[TP0840-TP0965 (0.8653204)]
COG0477	COG0845	BTH_II1221	BTH_II1221	metabolite-proton symporter	BTH_I0680	BTH_I0680	efflux transporter, RND family, MFP subunit	[TP0840-TP0965 (0.8653204)]
COG0477	COG0845	BTH_II2056	BTH_II2056	MFS transporter, phthalate permease family	BTH_II1291	BTH_II1291	HlyD family secretion protein	[TP0840-TP0965 (0.8653204)]
COG0477	COG0845	BTH_II1221	BTH_II1221	metabolite-proton symporter	BTH_II0446	BTH_II0446	membrane protein	[TP0840-TP0965 (0.8653204)]
COG0477	COG0845	BTH_II1753	BTH_II1753	drug resistance transporter, EmrB/QacA family	BTH_I2866	BTH_I2866	HlyD family secretion protein	[TP0840-TP0965 (0.8653204)]
COG0477	COG0845	BTH_II2129	BTH_II2129	major facilitator family transporter	BTH_II1140	BTH_II1140	secretion protein, putative	[TP0840-TP0965 (0.8653204)]
COG0477	COG0845	BTH_II2179	BTH_II2179	drug resistance transporter, EmrB/QacA	BTH_I1951	BTH_I1951	multidrug efflux RND membrane fusion protein	[TP0840-TP0965 (0.8653204)]
COG0477	COG0845	BTH_I1396	BTH_I1396	4-hydroxybenzoate transporter	BTH_I2866	BTH_I2866	HlyD family secretion protein	[TP0840-TP0965 (0.8653204)]
COG0477	COG0845	BTH_II1097	BTH_II1097	major facilitator family transporter	BTH_II0064	BTH_II0064	efflux transporter, RND family, MFP subunit	[TP0840-TP0965 (0.8653204)]
COG0477	COG0845	BTH_I0187	BTH_I0187	MFS transporter, phthalate permease family	BTH_I2445	BTH_I2445	RND multidrug efflux membrane fusion protein	[TP0840-TP0965 (0.8653204)]
COG0477	COG0845	BTH_II0526	BTH_II0526	major facilitator family transporter	BTH_II1291	BTH_II1291	HlyD family secretion protein	[TP0840-TP0965 (0.8653204)]
COG0477	COG0845	BTH_I2715	BTH_I2715	major facilitator family transporter	BTH_II1291	BTH_II1291	HlyD family secretion protein	[TP0840-TP0965 (0.8653204)]
COG0477	COG0845	BTH_II0241	BTH_II0241	major facilitator family transporter	BTH_II0439	BTH_II0439	Type I antifreeze protein:HlyD family secretion	[TP0840-TP0965 (0.8653204)]
COG0477	COG0845	BTH_I2630	BTH_I2630	fosmidomycin resistance protein	BTH_II2106	BTH_II2106	efflux transporter, RND family, MFP subunit	[TP0840-TP0965 (0.8653204)]
COG0477	COG0845	BTH_II1010	BTH_II1010	major facilitator family transporter	BTH_II1374	BTH_II1374	heavy metal resistance protein CzcB	[TP0840-TP0965 (0.8653204)]
COG0477	COG0845	BTH_I1424	BTH_I1424	drug resistance transporter, EmrB/QacA	BTH_II0064	BTH_II0064	efflux transporter, RND family, MFP subunit	[TP0840-TP0965 (0.8653204)]
COG0477	COG0845	BTH_I1546	BTH_I1546	drug resistance transporter, Bcr/CflA family	BTH_I2289	BTH_I2289	efflux transporter, RND family, MFP subunit	[TP0840-TP0965 (0.8653204)]
COG0477	COG0845	BTH_I2215	BTH_I2215	multidrug resistance protein, putative	BTH_II0439	BTH_II0439	Type I antifreeze protein:HlyD family secretion	[TP0840-TP0965 (0.8653204)]
COG0477	COG0845	BTH_II1753	BTH_II1753	drug resistance transporter, EmrB/QacA family	BTH_II1288	BTH_II1288	efflux transporter, RND family, MFP subunit	[TP0840-TP0965 (0.8653204)]
COG0477	COG0845	BTH_I1396	BTH_I1396	4-hydroxybenzoate transporter	BTH_I0680	BTH_I0680	efflux transporter, RND family, MFP subunit	[TP0840-TP0965 (0.8653204)]
COG0477	COG0845	BTH_II1879	BTH_II1879	drug resistance transporter, EmrB/QacA family	BTH_I0680	BTH_I0680	efflux transporter, RND family, MFP subunit	[TP0840-TP0965 (0.8653204)]
COG0477	COG0845	BTH_II0295	BTH_II0295	drug resistance transporter, EmrB/QacA family	BTH_II1140	BTH_II1140	secretion protein, putative	[TP0840-TP0965 (0.8653204)]
COG0477	COG0845	BTH_II0726	BTH_II0726	4-hydroxybenzoate transporter	BTH_II1140	BTH_II1140	secretion protein, putative	[TP0840-TP0965 (0.8653204)]
COG0477	COG0845	BTH_I3246	BTH_I3246	drug resistance transporter, EmrB/QacA	BTH_I0680	BTH_I0680	efflux transporter, RND family, MFP subunit	[TP0840-TP0965 (0.8653204)]
COG0477	COG0845	BTH_I3157	BTH_I3157	amino acid ABC transporter, permease protein,	BTH_I2445	BTH_I2445	RND multidrug efflux membrane fusion protein	[TP0840-TP0965 (0.8653204)]
COG0477	COG0845	BTH_II1465	BTH_II1465	drug resistance transporter, EmrB/QacA family	BTH_I2866	BTH_I2866	HlyD family secretion protein	[TP0840-TP0965 (0.8653204)]
COG0477	COG0845	BTH_II0526	BTH_II0526	major facilitator family transporter	BTH_II1288	BTH_II1288	efflux transporter, RND family, MFP subunit	[TP0840-TP0965 (0.8653204)]
COG0477	COG0845	BTH_II0051	BTH_II0051	4-hydroxybenzoate transporter	BTH_II1140	BTH_II1140	secretion protein, putative	[TP0840-TP0965 (0.8653204)]
COG0477	COG0845	BTH_II1095	BTH_II1095	major facilitator family transporter	BTH_II2106	BTH_II2106	efflux transporter, RND family, MFP subunit	[TP0840-TP0965 (0.8653204)]
COG0477	COG0845	BTH_I2215	BTH_I2215	multidrug resistance protein, putative	BTH_II1288	BTH_II1288	efflux transporter, RND family, MFP subunit	[TP0840-TP0965 (0.8653204)]
COG0477	COG0845	BTH_II1753	BTH_II1753	drug resistance transporter, EmrB/QacA family	BTH_I0680	BTH_I0680	efflux transporter, RND family, MFP subunit	[TP0840-TP0965 (0.8653204)]
COG0477	COG0845	BTH_II0051	BTH_II0051	4-hydroxybenzoate transporter	BTH_II0059	BTH_II0059	efflux transporter, RND family, MFP subunit,	[TP0840-TP0965 (0.8653204)]
COG0477	COG0845	BTH_II1097	BTH_II1097	major facilitator family transporter	BTH_II1291	BTH_II1291	HlyD family secretion protein	[TP0840-TP0965 (0.8653204)]
COG0477	COG0845	BTH_II0295	BTH_II0295	drug resistance transporter, EmrB/QacA family	BTH_I2289	BTH_I2289	efflux transporter, RND family, MFP subunit	[TP0840-TP0965 (0.8653204)]
COG0477	COG0845	BTH_II2231	BTH_II2231	major facilitator family transporter	BTH_I2445	BTH_I2445	RND multidrug efflux membrane fusion protein	[TP0840-TP0965 (0.8653204)]
COG0477	COG0845	BTH_II2230	BTH_II2230	drug resistance transporter, EmrB/QacA family	BTH_I1951	BTH_I1951	multidrug efflux RND membrane fusion protein	[TP0840-TP0965 (0.8653204)]
COG0477	COG0845	BTH_II1097	BTH_II1097	major facilitator family transporter	BTH_II1140	BTH_II1140	secretion protein, putative	[TP0840-TP0965 (0.8653204)]
COG0477	COG0845	BTH_I1396	BTH_I1396	4-hydroxybenzoate transporter	BTH_II1291	BTH_II1291	HlyD family secretion protein	[TP0840-TP0965 (0.8653204)]
COG0477	COG0845	BTH_II2230	BTH_II2230	drug resistance transporter, EmrB/QacA family	BTH_II2106	BTH_II2106	efflux transporter, RND family, MFP subunit	[TP0840-TP0965 (0.8653204)]
COG0477	COG0845	BTH_II2072	BTH_II2072	major facilitator family transporter	BTH_II0059	BTH_II0059	efflux transporter, RND family, MFP subunit,	[TP0840-TP0965 (0.8653204)]
COG0477	COG0845	BTH_II0051	BTH_II0051	4-hydroxybenzoate transporter	BTH_II0439	BTH_II0439	Type I antifreeze protein:HlyD family secretion	[TP0840-TP0965 (0.8653204)]
COG0477	COG0845	BTH_II1095	BTH_II1095	major facilitator family transporter	BTH_II0446	BTH_II0446	membrane protein	[TP0840-TP0965 (0.8653204)]
COG0477	COG0845	BTH_I1835	BTH_I1835	major facilitator family transporter	BTH_II0059	BTH_II0059	efflux transporter, RND family, MFP subunit,	[TP0840-TP0965 (0.8653204)]
COG0477	COG0845	BTH_I0752	BTH_I0752	drug resistance transporter, EmrB/QacA family	BTH_I2445	BTH_I2445	RND multidrug efflux membrane fusion protein	[TP0840-TP0965 (0.8653204)]
COG0477	COG0845	BTH_II2297	BTH_II2297	hypothetical protein	BTH_II1291	BTH_II1291	HlyD family secretion protein	[TP0840-TP0965 (0.8653204)]
COG0477	COG0845	BTH_II1077	BTH_II1077	drug resistance transporter, EmrB/QacA family	BTH_II0439	BTH_II0439	Type I antifreeze protein:HlyD family secretion	[TP0840-TP0965 (0.8653204)]
COG0477	COG0845	BTH_II0726	BTH_II0726	4-hydroxybenzoate transporter	BTH_I2948	BTH_I2948	secretion protein, putative	[TP0840-TP0965 (0.8653204)]
COG0477	COG0845	BTH_II0200	BTH_II0200	major facilitator family transporter	BTH_II1140	BTH_II1140	secretion protein, putative	[TP0840-TP0965 (0.8653204)]
COG0477	COG0845	BTH_I0219	BTH_I0219	major facilitator family transporter	BTH_I1951	BTH_I1951	multidrug efflux RND membrane fusion protein	[TP0840-TP0965 (0.8653204)]
COG0477	COG0845	BTH_I2527	BTH_I2527	major facilitator family transporter	BTH_II2106	BTH_II2106	efflux transporter, RND family, MFP subunit	[TP0840-TP0965 (0.8653204)]
COG0477	COG0845	BTH_II1097	BTH_II1097	major facilitator family transporter	BTH_I0680	BTH_I0680	efflux transporter, RND family, MFP subunit	[TP0840-TP0965 (0.8653204)]
COG0477	COG0845	BTH_I2615	BTH_I2615	acyltransferase family protein	BTH_I1951	BTH_I1951	multidrug efflux RND membrane fusion protein	[TP0840-TP0965 (0.8653204)]
COG0477	COG0845	BTH_II1490	BTH_II1490	major facilitator family transporter	BTH_II1374	BTH_II1374	heavy metal resistance protein CzcB	[TP0840-TP0965 (0.8653204)]
COG0477	COG0845	BTH_I0187	BTH_I0187	MFS transporter, phthalate permease family	BTH_II1291	BTH_II1291	HlyD family secretion protein	[TP0840-TP0965 (0.8653204)]
COG0477	COG0845	BTH_I2006	BTH_I2006	transporter, putative	BTH_II2106	BTH_II2106	efflux transporter, RND family, MFP subunit	[TP0840-TP0965 (0.8653204)]
COG0477	COG0845	BTH_II1221	BTH_II1221	metabolite-proton symporter	BTH_II0064	BTH_II0064	efflux transporter, RND family, MFP subunit	[TP0840-TP0965 (0.8653204)]
COG0477	COG0845	BTH_II0735	BTH_II0735	drug resistance transporter, EmrB/QacA family	BTH_II1791	BTH_II1791	macrolide efflux protein MacA	[TP0840-TP0965 (0.8653204)]
COG0477	COG0845	BTH_I2715	BTH_I2715	major facilitator family transporter	BTH_II0446	BTH_II0446	membrane protein	[TP0840-TP0965 (0.8653204)]
COG0477	COG0845	BTH_II1879	BTH_II1879	drug resistance transporter, EmrB/QacA family	BTH_II0439	BTH_II0439	Type I antifreeze protein:HlyD family secretion	[TP0840-TP0965 (0.8653204)]
COG0477	COG0845	BTH_II1490	BTH_II1490	major facilitator family transporter	BTH_I0680	BTH_I0680	efflux transporter, RND family, MFP subunit	[TP0840-TP0965 (0.8653204)]
COG0477	COG0845	BTH_I0181	BTH_I0181	major facilitator family transporter	BTH_I2948	BTH_I2948	secretion protein, putative	[TP0840-TP0965 (0.8653204)]
COG0477	COG0845	BTH_II2056	BTH_II2056	MFS transporter, phthalate permease family	BTH_II0059	BTH_II0059	efflux transporter, RND family, MFP subunit,	[TP0840-TP0965 (0.8653204)]
COG0477	COG0845	BTH_I2939	BTH_I2939	transporter, putative	BTH_I0680	BTH_I0680	efflux transporter, RND family, MFP subunit	[TP0840-TP0965 (0.8653204)]
COG0477	COG0845	BTH_II2230	BTH_II2230	drug resistance transporter, EmrB/QacA family	BTH_I2289	BTH_I2289	efflux transporter, RND family, MFP subunit	[TP0840-TP0965 (0.8653204)]
COG0477	COG0845	BTH_I0541	BTH_I0541	drug resistance transporter, EmrB/QacA family	BTH_II0059	BTH_II0059	efflux transporter, RND family, MFP subunit,	[TP0840-TP0965 (0.8653204)]
COG0477	COG0845	BTH_II2129	BTH_II2129	major facilitator family transporter	BTH_II1291	BTH_II1291	HlyD family secretion protein	[TP0840-TP0965 (0.8653204)]
COG0477	COG0845	BTH_I1954	BTH_I1954	hypothetical protein	BTH_I2948	BTH_I2948	secretion protein, putative	[TP0840-TP0965 (0.8653204)]
COG0477	COG0845	BTH_II1278	BTH_II1278	major facilitator superfamily protein	BTH_I0680	BTH_I0680	efflux transporter, RND family, MFP subunit	[TP0840-TP0965 (0.8653204)]
COG0477	COG0845	BTH_II1465	BTH_II1465	drug resistance transporter, EmrB/QacA family	BTH_I0680	BTH_I0680	efflux transporter, RND family, MFP subunit	[TP0840-TP0965 (0.8653204)]
COG0477	COG0845	BTH_II1221	BTH_II1221	metabolite-proton symporter	BTH_II1140	BTH_II1140	secretion protein, putative	[TP0840-TP0965 (0.8653204)]
COG0477	COG0845	BTH_I1576	BTH_I1576	metabolite:proton symporter family protein	BTH_II0059	BTH_II0059	efflux transporter, RND family, MFP subunit,	[TP0840-TP0965 (0.8653204)]
COG0477	COG0845	BTH_I2527	BTH_I2527	major facilitator family transporter	BTH_I2866	BTH_I2866	HlyD family secretion protein	[TP0840-TP0965 (0.8653204)]
COG0477	COG0845	BTH_I2684	BTH_I2684	major facilitator family transporter	BTH_II1140	BTH_II1140	secretion protein, putative	[TP0840-TP0965 (0.8653204)]
COG0477	COG0845	BTH_I2615	BTH_I2615	acyltransferase family protein	BTH_II0064	BTH_II0064	efflux transporter, RND family, MFP subunit	[TP0840-TP0965 (0.8653204)]
COG0477	COG0845	BTH_II0200	BTH_II0200	major facilitator family transporter	BTH_II1291	BTH_II1291	HlyD family secretion protein	[TP0840-TP0965 (0.8653204)]
COG0477	COG0845	BTH_I2715	BTH_I2715	major facilitator family transporter	BTH_II2106	BTH_II2106	efflux transporter, RND family, MFP subunit	[TP0840-TP0965 (0.8653204)]
COG0477	COG0845	BTH_I2297	BTH_I2297	major facilitator family transporter	BTH_II2106	BTH_II2106	efflux transporter, RND family, MFP subunit	[TP0840-TP0965 (0.8653204)]
COG0477	COG0845	BTH_II1221	BTH_II1221	metabolite-proton symporter	BTH_I2289	BTH_I2289	efflux transporter, RND family, MFP subunit	[TP0840-TP0965 (0.8653204)]
COG0477	COG0845	BTH_I0903	BTH_I0903	drug resistance transporter, EmrB/QacA	BTH_II1791	BTH_II1791	macrolide efflux protein MacA	[TP0840-TP0965 (0.8653204)]
COG0477	COG0845	BTH_II0332	BTH_II0332	MFS transporter, phthalate permease family,	BTH_II1288	BTH_II1288	efflux transporter, RND family, MFP subunit	[TP0840-TP0965 (0.8653204)]
COG0477	COG0845	BTH_I0752	BTH_I0752	drug resistance transporter, EmrB/QacA family	BTH_II0439	BTH_II0439	Type I antifreeze protein:HlyD family secretion	[TP0840-TP0965 (0.8653204)]
COG0477	COG0845	BTH_II1097	BTH_II1097	major facilitator family transporter	BTH_I2289	BTH_I2289	efflux transporter, RND family, MFP subunit	[TP0840-TP0965 (0.8653204)]
COG0477	COG0845	BTH_I1546	BTH_I1546	drug resistance transporter, Bcr/CflA family	BTH_I0680	BTH_I0680	efflux transporter, RND family, MFP subunit	[TP0840-TP0965 (0.8653204)]
COG0477	COG0845	BTH_II2072	BTH_II2072	major facilitator family transporter	BTH_II1288	BTH_II1288	efflux transporter, RND family, MFP subunit	[TP0840-TP0965 (0.8653204)]
COG0477	COG0845	BTH_I0155	BTH_I0155	AmpG-related permease	BTH_II1140	BTH_II1140	secretion protein, putative	[TP0840-TP0965 (0.8653204)]
COG0477	COG0845	BTH_II1181	BTH_II1181	transporter, putative	BTH_II0439	BTH_II0439	Type I antifreeze protein:HlyD family secretion	[TP0840-TP0965 (0.8653204)]
COG0477	COG0845	BTH_I2939	BTH_I2939	transporter, putative	BTH_II1140	BTH_II1140	secretion protein, putative	[TP0840-TP0965 (0.8653204)]
COG0477	COG0845	BTH_II0726	BTH_II0726	4-hydroxybenzoate transporter	BTH_II1374	BTH_II1374	heavy metal resistance protein CzcB	[TP0840-TP0965 (0.8653204)]
COG0477	COG0845	BTH_I1396	BTH_I1396	4-hydroxybenzoate transporter	BTH_II0059	BTH_II0059	efflux transporter, RND family, MFP subunit,	[TP0840-TP0965 (0.8653204)]
COG0477	COG0845	BTH_II1010	BTH_II1010	major facilitator family transporter	BTH_II2106	BTH_II2106	efflux transporter, RND family, MFP subunit	[TP0840-TP0965 (0.8653204)]
COG0477	COG0845	BTH_II1465	BTH_II1465	drug resistance transporter, EmrB/QacA family	BTH_I1951	BTH_I1951	multidrug efflux RND membrane fusion protein	[TP0840-TP0965 (0.8653204)]
COG0477	COG0845	BTH_II1077	BTH_II1077	drug resistance transporter, EmrB/QacA family	BTH_II1288	BTH_II1288	efflux transporter, RND family, MFP subunit	[TP0840-TP0965 (0.8653204)]
COG0477	COG0845	BTH_I0752	BTH_I0752	drug resistance transporter, EmrB/QacA family	BTH_II0059	BTH_II0059	efflux transporter, RND family, MFP subunit,	[TP0840-TP0965 (0.8653204)]
COG0477	COG0845	BTH_II0815	BTH_II0815	metabolite:proton symporter family protein	BTH_II0064	BTH_II0064	efflux transporter, RND family, MFP subunit	[TP0840-TP0965 (0.8653204)]
COG0477	COG0845	BTH_I1274	BTH_I1274	major facilitator family transporter	BTH_II1140	BTH_II1140	secretion protein, putative	[TP0840-TP0965 (0.8653204)]
COG0477	COG0845	BTH_I2297	BTH_I2297	major facilitator family transporter	BTH_I2866	BTH_I2866	HlyD family secretion protein	[TP0840-TP0965 (0.8653204)]
COG0477	COG0845	BTH_I0219	BTH_I0219	major facilitator family transporter	BTH_II0439	BTH_II0439	Type I antifreeze protein:HlyD family secretion	[TP0840-TP0965 (0.8653204)]
COG0477	COG0845	BTH_I0708	BTH_I0708	4-hydroxybenzoate transporter, putative	BTH_II1374	BTH_II1374	heavy metal resistance protein CzcB	[TP0840-TP0965 (0.8653204)]
COG0477	COG0845	BTH_I2630	BTH_I2630	fosmidomycin resistance protein	BTH_I2445	BTH_I2445	RND multidrug efflux membrane fusion protein	[TP0840-TP0965 (0.8653204)]
COG0477	COG0845	BTH_I0022	BTH_I0022	drug resistance transporter, EmrB/QacA family	BTH_II0064	BTH_II0064	efflux transporter, RND family, MFP subunit	[TP0840-TP0965 (0.8653204)]
COG0477	COG0845	BTH_I2297	BTH_I2297	major facilitator family transporter	BTH_I2445	BTH_I2445	RND multidrug efflux membrane fusion protein	[TP0840-TP0965 (0.8653204)]
COG0477	COG0845	BTH_I1274	BTH_I1274	major facilitator family transporter	BTH_II0439	BTH_II0439	Type I antifreeze protein:HlyD family secretion	[TP0840-TP0965 (0.8653204)]
COG0477	COG0845	BTH_II0216	BTH_II0216	major facilitator family transporter	BTH_II1291	BTH_II1291	HlyD family secretion protein	[TP0840-TP0965 (0.8653204)]
COG0477	COG0845	BTH_II0735	BTH_II0735	drug resistance transporter, EmrB/QacA family	BTH_I2948	BTH_I2948	secretion protein, putative	[TP0840-TP0965 (0.8653204)]
COG0477	COG0845	BTH_I1835	BTH_I1835	major facilitator family transporter	BTH_II0446	BTH_II0446	membrane protein	[TP0840-TP0965 (0.8653204)]
COG0477	COG0845	BTH_I0181	BTH_I0181	major facilitator family transporter	BTH_II2106	BTH_II2106	efflux transporter, RND family, MFP subunit	[TP0840-TP0965 (0.8653204)]
COG0477	COG0845	BTH_II0815	BTH_II0815	metabolite:proton symporter family protein	BTH_I0680	BTH_I0680	efflux transporter, RND family, MFP subunit	[TP0840-TP0965 (0.8653204)]
COG0477	COG0845	BTH_I0187	BTH_I0187	MFS transporter, phthalate permease family	BTH_II0064	BTH_II0064	efflux transporter, RND family, MFP subunit	[TP0840-TP0965 (0.8653204)]
COG0477	COG0845	BTH_II1879	BTH_II1879	drug resistance transporter, EmrB/QacA family	BTH_II1791	BTH_II1791	macrolide efflux protein MacA	[TP0840-TP0965 (0.8653204)]
COG0477	COG0845	BTH_I1954	BTH_I1954	hypothetical protein	BTH_II1374	BTH_II1374	heavy metal resistance protein CzcB	[TP0840-TP0965 (0.8653204)]
COG0477	COG0845	BTH_I1576	BTH_I1576	metabolite:proton symporter family protein	BTH_I2866	BTH_I2866	HlyD family secretion protein	[TP0840-TP0965 (0.8653204)]
COG0477	COG0845	BTH_II2179	BTH_II2179	drug resistance transporter, EmrB/QacA	BTH_II0059	BTH_II0059	efflux transporter, RND family, MFP subunit,	[TP0840-TP0965 (0.8653204)]
COG0477	COG0845	BTH_I2006	BTH_I2006	transporter, putative	BTH_II1288	BTH_II1288	efflux transporter, RND family, MFP subunit	[TP0840-TP0965 (0.8653204)]
COG0477	COG0845	BTH_II0200	BTH_II0200	major facilitator family transporter	BTH_I2948	BTH_I2948	secretion protein, putative	[TP0840-TP0965 (0.8653204)]
COG0477	COG0845	BTH_II1465	BTH_II1465	drug resistance transporter, EmrB/QacA family	BTH_I2445	BTH_I2445	RND multidrug efflux membrane fusion protein	[TP0840-TP0965 (0.8653204)]
COG0477	COG0845	BTH_II1162	BTH_II1162	major facilitator family transporter	BTH_II1291	BTH_II1291	HlyD family secretion protein	[TP0840-TP0965 (0.8653204)]
COG0477	COG0845	BTH_I0752	BTH_I0752	drug resistance transporter, EmrB/QacA family	BTH_II1288	BTH_II1288	efflux transporter, RND family, MFP subunit	[TP0840-TP0965 (0.8653204)]
COG0477	COG0845	BTH_I1835	BTH_I1835	major facilitator family transporter	BTH_I2445	BTH_I2445	RND multidrug efflux membrane fusion protein	[TP0840-TP0965 (0.8653204)]
COG0477	COG0845	BTH_II1095	BTH_II1095	major facilitator family transporter	BTH_I2866	BTH_I2866	HlyD family secretion protein	[TP0840-TP0965 (0.8653204)]
COG0477	COG0845	BTH_II0332	BTH_II0332	MFS transporter, phthalate permease family,	BTH_I2445	BTH_I2445	RND multidrug efflux membrane fusion protein	[TP0840-TP0965 (0.8653204)]
COG0477	COG0845	BTH_II1077	BTH_II1077	drug resistance transporter, EmrB/QacA family	BTH_II0059	BTH_II0059	efflux transporter, RND family, MFP subunit,	[TP0840-TP0965 (0.8653204)]
COG0477	COG0845	BTH_I0640	BTH_I0640	major facilitator family transporter	BTH_II0059	BTH_II0059	efflux transporter, RND family, MFP subunit,	[TP0840-TP0965 (0.8653204)]
COG0477	COG0845	BTH_II1915	BTH_II1915	drug resistance transporter, Bcr/CflA family	BTH_II2106	BTH_II2106	efflux transporter, RND family, MFP subunit	[TP0840-TP0965 (0.8653204)]
COG0477	COG0845	BTH_II2230	BTH_II2230	drug resistance transporter, EmrB/QacA family	BTH_II1791	BTH_II1791	macrolide efflux protein MacA	[TP0840-TP0965 (0.8653204)]
COG0477	COG0845	BTH_I2837	BTH_I2837	major facilitator family transporter	BTH_II0064	BTH_II0064	efflux transporter, RND family, MFP subunit	[TP0840-TP0965 (0.8653204)]
COG0477	COG0845	BTH_II2297	BTH_II2297	hypothetical protein	BTH_II1791	BTH_II1791	macrolide efflux protein MacA	[TP0840-TP0965 (0.8653204)]
COG0477	COG0845	BTH_II0735	BTH_II0735	drug resistance transporter, EmrB/QacA family	BTH_II1374	BTH_II1374	heavy metal resistance protein CzcB	[TP0840-TP0965 (0.8653204)]
COG0477	COG0845	BTH_I0708	BTH_I0708	4-hydroxybenzoate transporter, putative	BTH_I2445	BTH_I2445	RND multidrug efflux membrane fusion protein	[TP0840-TP0965 (0.8653204)]
COG0477	COG0845	BTH_I1835	BTH_I1835	major facilitator family transporter	BTH_II1791	BTH_II1791	macrolide efflux protein MacA	[TP0840-TP0965 (0.8653204)]
COG0477	COG0845	BTH_II2129	BTH_II2129	major facilitator family transporter	BTH_I1951	BTH_I1951	multidrug efflux RND membrane fusion protein	[TP0840-TP0965 (0.8653204)]
COG0477	COG0845	BTH_II0974	BTH_II0974	major facilitator family transporter	BTH_II2106	BTH_II2106	efflux transporter, RND family, MFP subunit	[TP0840-TP0965 (0.8653204)]
COG0477	COG0845	BTH_II0295	BTH_II0295	drug resistance transporter, EmrB/QacA family	BTH_II1291	BTH_II1291	HlyD family secretion protein	[TP0840-TP0965 (0.8653204)]
COG0477	COG0845	BTH_II0241	BTH_II0241	major facilitator family transporter	BTH_II1140	BTH_II1140	secretion protein, putative	[TP0840-TP0965 (0.8653204)]
COG0477	COG0845	BTH_II2073	BTH_II2073	drug resistance transporter, EmrB/QacA family	BTH_II1374	BTH_II1374	heavy metal resistance protein CzcB	[TP0840-TP0965 (0.8653204)]
COG0477	COG0845	BTH_I2786	BTH_I2786	major facilitator family tranporter	BTH_II0446	BTH_II0446	membrane protein	[TP0840-TP0965 (0.8653204)]
COG0477	COG0845	BTH_I2630	BTH_I2630	fosmidomycin resistance protein	BTH_II0064	BTH_II0064	efflux transporter, RND family, MFP subunit	[TP0840-TP0965 (0.8653204)]
COG0477	COG0845	BTH_II1181	BTH_II1181	transporter, putative	BTH_II1791	BTH_II1791	macrolide efflux protein MacA	[TP0840-TP0965 (0.8653204)]
COG0477	COG0845	BTH_II0338	BTH_II0338	major facilitator family transporter	BTH_II0446	BTH_II0446	membrane protein	[TP0840-TP0965 (0.8653204)]
COG0477	COG0845	BTH_II1181	BTH_II1181	transporter, putative	BTH_II0446	BTH_II0446	membrane protein	[TP0840-TP0965 (0.8653204)]
COG0477	COG0845	BTH_II1563	BTH_II1563	major facilitator superfamily protein	BTH_II0064	BTH_II0064	efflux transporter, RND family, MFP subunit	[TP0840-TP0965 (0.8653204)]
COG0477	COG0845	BTH_II0338	BTH_II0338	major facilitator family transporter	BTH_II1291	BTH_II1291	HlyD family secretion protein	[TP0840-TP0965 (0.8653204)]
COG0477	COG0845	BTH_II0216	BTH_II0216	major facilitator family transporter	BTH_II2106	BTH_II2106	efflux transporter, RND family, MFP subunit	[TP0840-TP0965 (0.8653204)]
COG0477	COG0845	BTH_II1465	BTH_II1465	drug resistance transporter, EmrB/QacA family	BTH_II1374	BTH_II1374	heavy metal resistance protein CzcB	[TP0840-TP0965 (0.8653204)]
COG0477	COG0845	BTH_II2073	BTH_II2073	drug resistance transporter, EmrB/QacA family	BTH_I2866	BTH_I2866	HlyD family secretion protein	[TP0840-TP0965 (0.8653204)]
COG0477	COG0845	BTH_I0499	BTH_I0499	major facilitator family transporter	BTH_II1140	BTH_II1140	secretion protein, putative	[TP0840-TP0965 (0.8653204)]
COG0477	COG0845	BTH_II2230	BTH_II2230	drug resistance transporter, EmrB/QacA family	BTH_II0059	BTH_II0059	efflux transporter, RND family, MFP subunit,	[TP0840-TP0965 (0.8653204)]
COG0477	COG0845	BTH_I2615	BTH_I2615	acyltransferase family protein	BTH_II0446	BTH_II0446	membrane protein	[TP0840-TP0965 (0.8653204)]
COG0477	COG0845	BTH_I0541	BTH_I0541	drug resistance transporter, EmrB/QacA family	BTH_II2106	BTH_II2106	efflux transporter, RND family, MFP subunit	[TP0840-TP0965 (0.8653204)]
COG0477	COG0845	BTH_II2056	BTH_II2056	MFS transporter, phthalate permease family	BTH_II2106	BTH_II2106	efflux transporter, RND family, MFP subunit	[TP0840-TP0965 (0.8653204)]
COG0477	COG0845	BTH_I2630	BTH_I2630	fosmidomycin resistance protein	BTH_II0439	BTH_II0439	Type I antifreeze protein:HlyD family secretion	[TP0840-TP0965 (0.8653204)]
COG0477	COG0845	BTH_I1835	BTH_I1835	major facilitator family transporter	BTH_I2289	BTH_I2289	efflux transporter, RND family, MFP subunit	[TP0840-TP0965 (0.8653204)]
COG0477	COG0845	BTH_I2215	BTH_I2215	multidrug resistance protein, putative	BTH_II0059	BTH_II0059	efflux transporter, RND family, MFP subunit,	[TP0840-TP0965 (0.8653204)]
COG0477	COG0845	BTH_I1399	BTH_I1399	transporter, putative	BTH_II1140	BTH_II1140	secretion protein, putative	[TP0840-TP0965 (0.8653204)]
COG0477	COG0845	BTH_I2006	BTH_I2006	transporter, putative	BTH_I1951	BTH_I1951	multidrug efflux RND membrane fusion protein	[TP0840-TP0965 (0.8653204)]
COG0477	COG0845	BTH_I2615	BTH_I2615	acyltransferase family protein	BTH_II0439	BTH_II0439	Type I antifreeze protein:HlyD family secretion	[TP0840-TP0965 (0.8653204)]
COG0477	COG0845	BTH_II0332	BTH_II0332	MFS transporter, phthalate permease family,	BTH_I0680	BTH_I0680	efflux transporter, RND family, MFP subunit	[TP0840-TP0965 (0.8653204)]
COG0477	COG0845	BTH_I2630	BTH_I2630	fosmidomycin resistance protein	BTH_I1951	BTH_I1951	multidrug efflux RND membrane fusion protein	[TP0840-TP0965 (0.8653204)]
COG0477	COG0845	BTH_I2561	BTH_I2561	drug resistance transporter, EmrB/QacA family	BTH_I2866	BTH_I2866	HlyD family secretion protein	[TP0840-TP0965 (0.8653204)]
COG0477	COG0845	BTH_II0815	BTH_II0815	metabolite:proton symporter family protein	BTH_II2106	BTH_II2106	efflux transporter, RND family, MFP subunit	[TP0840-TP0965 (0.8653204)]
COG0477	COG0845	BTH_II1821	BTH_II1821	probable transporter	BTH_II1140	BTH_II1140	secretion protein, putative	[TP0840-TP0965 (0.8653204)]
COG0305	COG2812	BTH_I2183	dnaB	replicative DNA helicase	BTH_I2219	BTH_I2219	DNA polymerase III, subunits gamma and tau,	[TP0058-TP1005 (0.7130585)]
COG0188	COG0526	BTH_I1632	gyrA	DNA gyrase, A subunit	BTH_I0353	BTH_I0353	thiol:disulfide interchange protein DsbA	[TP0005-TP0100 (0.7885434)]
COG0188	COG0526	BTH_I0941	parC	DNA topoisomerase IV, A subunit	BTH_I1727	BTH_I1727	hypothetical protein	[TP0005-TP0100 (0.7885434)]
COG0188	COG0526	BTH_I1632	gyrA	DNA gyrase, A subunit	BTH_I1307	BTH_I1307	hypothetical protein	[TP0005-TP0100 (0.7885434)]
COG0188	COG0526	BTH_I1632	gyrA	DNA gyrase, A subunit	BTH_I0126	BTH_I0126	hypothetical protein	[TP0005-TP0100 (0.7885434)]
COG0188	COG0526	BTH_I0941	parC	DNA topoisomerase IV, A subunit	BTH_I0126	BTH_I0126	hypothetical protein	[TP0005-TP0100 (0.7885434)]
COG0188	COG0526	BTH_I0941	parC	DNA topoisomerase IV, A subunit	BTH_I2218	BTH_I2218	thioredoxin	[TP0005-TP0100 (0.7885434)]
COG0188	COG0526	BTH_I0941	parC	DNA topoisomerase IV, A subunit	BTH_I1165	BTH_I1165	thioredoxin family protein, putative	[TP0005-TP0100 (0.7885434)]
COG0188	COG0526	BTH_I1632	gyrA	DNA gyrase, A subunit	BTH_I1727	BTH_I1727	hypothetical protein	[TP0005-TP0100 (0.7885434)]
COG0188	COG0526	BTH_I1632	gyrA	DNA gyrase, A subunit	BTH_I0402	BTH_I0402	hypothetical protein	[TP0005-TP0100 (0.7885434)]
COG0188	COG0526	BTH_I0941	parC	DNA topoisomerase IV, A subunit	BTH_II0054	BTH_II0054	thioredoxin, putative	[TP0005-TP0100 (0.7885434)]
COG0188	COG0526	BTH_I0941	parC	DNA topoisomerase IV, A subunit	BTH_I0353	BTH_I0353	thiol:disulfide interchange protein DsbA	[TP0005-TP0100 (0.7885434)]
COG0188	COG0526	BTH_I1632	gyrA	DNA gyrase, A subunit	BTH_II0054	BTH_II0054	thioredoxin, putative	[TP0005-TP0100 (0.7885434)]
COG0188	COG0526	BTH_I0941	parC	DNA topoisomerase IV, A subunit	BTH_I1307	BTH_I1307	hypothetical protein	[TP0005-TP0100 (0.7885434)]
COG0188	COG0526	BTH_I1632	gyrA	DNA gyrase, A subunit	BTH_I2218	BTH_I2218	thioredoxin	[TP0005-TP0100 (0.7885434)]
COG0188	COG0526	BTH_I0941	parC	DNA topoisomerase IV, A subunit	BTH_I0402	BTH_I0402	hypothetical protein	[TP0005-TP0100 (0.7885434)]
COG0188	COG0526	BTH_I1632	gyrA	DNA gyrase, A subunit	BTH_II0100	trx	thioredoxin	[TP0005-TP0100 (0.7885434)]
COG0188	COG0526	BTH_I0941	parC	DNA topoisomerase IV, A subunit	BTH_II0100	trx	thioredoxin	[TP0005-TP0100 (0.7885434)]
COG0188	COG0526	BTH_I1632	gyrA	DNA gyrase, A subunit	BTH_I1165	BTH_I1165	thioredoxin family protein, putative	[TP0005-TP0100 (0.7885434)]
COG0526	COG0771	BTH_I2218	BTH_I2218	thioredoxin	BTH_I1116	murD	UDP-N-acetylmuramoylalanine--D-glutamate ligase	[TP0100-TP0903 (0.59509045)]
COG0526	COG0771	BTH_I0402	BTH_I0402	hypothetical protein	BTH_I1116	murD	UDP-N-acetylmuramoylalanine--D-glutamate ligase	[TP0100-TP0903 (0.59509045)]
COG0526	COG0771	BTH_II0054	BTH_II0054	thioredoxin, putative	BTH_I1116	murD	UDP-N-acetylmuramoylalanine--D-glutamate ligase	[TP0100-TP0903 (0.59509045)]
COG0526	COG0771	BTH_I1727	BTH_I1727	hypothetical protein	BTH_I1116	murD	UDP-N-acetylmuramoylalanine--D-glutamate ligase	[TP0100-TP0903 (0.59509045)]
COG0526	COG0771	BTH_I0353	BTH_I0353	thiol:disulfide interchange protein DsbA	BTH_I1116	murD	UDP-N-acetylmuramoylalanine--D-glutamate ligase	[TP0100-TP0903 (0.59509045)]
COG0526	COG0771	BTH_II0100	trx	thioredoxin	BTH_I1116	murD	UDP-N-acetylmuramoylalanine--D-glutamate ligase	[TP0100-TP0903 (0.59509045)]
COG0526	COG0771	BTH_I1165	BTH_I1165	thioredoxin family protein, putative	BTH_I1116	murD	UDP-N-acetylmuramoylalanine--D-glutamate ligase	[TP0100-TP0903 (0.59509045)]
COG0526	COG0771	BTH_I0126	BTH_I0126	hypothetical protein	BTH_I1116	murD	UDP-N-acetylmuramoylalanine--D-glutamate ligase	[TP0100-TP0903 (0.59509045)]
COG0526	COG0771	BTH_I1307	BTH_I1307	hypothetical protein	BTH_I1116	murD	UDP-N-acetylmuramoylalanine--D-glutamate ligase	[TP0100-TP0903 (0.59509045)]
COG0143	COG0845	BTH_I0856	BTH_I0856	methionyl-tRNA synthetase	BTH_II0064	BTH_II0064	efflux transporter, RND family, MFP subunit	[TP0798-TP0965 (0.7246752)]
COG0143	COG0845	BTH_I0856	BTH_I0856	methionyl-tRNA synthetase	BTH_II2106	BTH_II2106	efflux transporter, RND family, MFP subunit	[TP0798-TP0965 (0.7246752)]
COG0143	COG0845	BTH_I0856	BTH_I0856	methionyl-tRNA synthetase	BTH_II1374	BTH_II1374	heavy metal resistance protein CzcB	[TP0798-TP0965 (0.7246752)]
COG0143	COG0845	BTH_I0856	BTH_I0856	methionyl-tRNA synthetase	BTH_I1951	BTH_I1951	multidrug efflux RND membrane fusion protein	[TP0798-TP0965 (0.7246752)]
COG0143	COG0845	BTH_I0856	BTH_I0856	methionyl-tRNA synthetase	BTH_II0439	BTH_II0439	Type I antifreeze protein:HlyD family secretion	[TP0798-TP0965 (0.7246752)]
COG0143	COG0845	BTH_I0856	BTH_I0856	methionyl-tRNA synthetase	BTH_I2445	BTH_I2445	RND multidrug efflux membrane fusion protein	[TP0798-TP0965 (0.7246752)]
COG0143	COG0845	BTH_I0856	BTH_I0856	methionyl-tRNA synthetase	BTH_I2866	BTH_I2866	HlyD family secretion protein	[TP0798-TP0965 (0.7246752)]
COG0143	COG0845	BTH_I0856	BTH_I0856	methionyl-tRNA synthetase	BTH_II1291	BTH_II1291	HlyD family secretion protein	[TP0798-TP0965 (0.7246752)]
COG0143	COG0845	BTH_I0856	BTH_I0856	methionyl-tRNA synthetase	BTH_II0446	BTH_II0446	membrane protein	[TP0798-TP0965 (0.7246752)]
COG0143	COG0845	BTH_I0856	BTH_I0856	methionyl-tRNA synthetase	BTH_I2289	BTH_I2289	efflux transporter, RND family, MFP subunit	[TP0798-TP0965 (0.7246752)]
COG0143	COG0845	BTH_I0856	BTH_I0856	methionyl-tRNA synthetase	BTH_II1791	BTH_II1791	macrolide efflux protein MacA	[TP0798-TP0965 (0.7246752)]
COG0143	COG0845	BTH_I0856	BTH_I0856	methionyl-tRNA synthetase	BTH_II1140	BTH_II1140	secretion protein, putative	[TP0798-TP0965 (0.7246752)]
COG0143	COG0845	BTH_I0856	BTH_I0856	methionyl-tRNA synthetase	BTH_II0059	BTH_II0059	efflux transporter, RND family, MFP subunit,	[TP0798-TP0965 (0.7246752)]
COG0143	COG0845	BTH_I0856	BTH_I0856	methionyl-tRNA synthetase	BTH_II1288	BTH_II1288	efflux transporter, RND family, MFP subunit	[TP0798-TP0965 (0.7246752)]
COG0143	COG0845	BTH_I0856	BTH_I0856	methionyl-tRNA synthetase	BTH_I0680	BTH_I0680	efflux transporter, RND family, MFP subunit	[TP0798-TP0965 (0.7246752)]
COG0143	COG0845	BTH_I0856	BTH_I0856	methionyl-tRNA synthetase	BTH_I2948	BTH_I2948	secretion protein, putative	[TP0798-TP0965 (0.7246752)]
COG1536	COG1868	BTH_I0199	fliG	flagellar motor switch protein FliG	BTH_I0027	fliM	flagellar motor switch protein FliM	[TP0026-TP0721 (0.9539454)]
COG1536	COG1868	BTH_II0172	BTH_II0172	flagellar motor switch protein FliG, putative	BTH_I0027	fliM	flagellar motor switch protein FliM	[TP0026-TP0721 (0.9539454)]
COG0504	COG1475	BTH_I1892	pyrG	CTP synthase	BTH_II2372	BTH_II2372	parB family protein	[TP0305-TP0271 (0.70252794)]
COG0504	COG1475	BTH_I1892	pyrG	CTP synthase	BTH_I2747	BTH_I2747	stage 0 sporulation protein J, putative	[TP0305-TP0271 (0.70252794)]
COG0504	COG1475	BTH_I1892	pyrG	CTP synthase	BTH_I0076	BTH_I0076	stage 0 sporulation protein J, putative	[TP0305-TP0271 (0.70252794)]
COG0504	COG1475	BTH_I1892	pyrG	CTP synthase	BTH_I3317	BTH_I3317	stage 0 sporulation protein J, putative	[TP0305-TP0271 (0.70252794)]
COG0457	COG3391	BTH_I1619	BTH_I1619	TPR domain protein	BTH_II0370	BTH_II0370	hypothetical protein	[TP0095-TP0421 (0.8119976)]
COG0457	COG3391	BTH_II0955	BTH_II0955	TPR Domain domain protein	BTH_I1839	BTH_I1839	hypothetical protein	[TP0095-TP0421 (0.8119976)]
COG0457	COG3391	BTH_II0793	BTH_II0793	cellulose synthase operon protein C	BTH_I1839	BTH_I1839	hypothetical protein	[TP0095-TP0421 (0.8119976)]
COG0457	COG3391	BTH_I0478	BTH_I0478	TPR domain protein	BTH_II0370	BTH_II0370	hypothetical protein	[TP0095-TP0421 (0.8119976)]
COG0457	COG3391	BTH_I1619	BTH_I1619	TPR domain protein	BTH_I1839	BTH_I1839	hypothetical protein	[TP0095-TP0421 (0.8119976)]
COG0457	COG3391	BTH_II0793	BTH_II0793	cellulose synthase operon protein C	BTH_II0370	BTH_II0370	hypothetical protein	[TP0095-TP0421 (0.8119976)]
COG0457	COG3391	BTH_II0840	BTH_II0840	type III secretion chaperone BicA	BTH_I1839	BTH_I1839	hypothetical protein	[TP0095-TP0421 (0.8119976)]
COG0457	COG3391	BTH_I0478	BTH_I0478	TPR domain protein	BTH_I1839	BTH_I1839	hypothetical protein	[TP0095-TP0421 (0.8119976)]
COG0457	COG3391	BTH_II0840	BTH_II0840	type III secretion chaperone BicA	BTH_II0370	BTH_II0370	hypothetical protein	[TP0095-TP0421 (0.8119976)]
COG0457	COG3391	BTH_II0955	BTH_II0955	TPR Domain domain protein	BTH_II0370	BTH_II0370	hypothetical protein	[TP0095-TP0421 (0.8119976)]
COG0250	COG0772	BTH_I3081	nusG	transcription termination/antitermination factor	BTH_I1117	BTH_I1117	cell division protein FtsW	[TP0236-TP0387 (0.7470728)]
COG0250	COG0772	BTH_I3081	nusG	transcription termination/antitermination factor	BTH_I0142	rodA	rod shape-determining protein RodA	[TP0236-TP0387 (0.7470728)]
COG0227	COG0740	BTH_I0780	BTH_I0780	ribosomal protein L28, putative	BTH_II1046	BTH_II1046	ClpP protease	[TP0362-TP0507 (0.75048)]
COG0227	COG0740	BTH_I0780	BTH_I0780	ribosomal protein L28, putative	BTH_I2120	clpP	ATP-dependent Clp protease proteolytic subunit (EC 3.4.21.92) (Endopeptidase Clp)	[TP0362-TP0507 (0.75048)]
COG0457	COG0457	BTH_I1619	BTH_I1619	TPR domain protein	BTH_II0955	BTH_II0955	TPR Domain domain protein	[TP0067-TP0095 (0.6515529)]
COG0457	COG0457	BTH_II0955	BTH_II0955	TPR Domain domain protein	BTH_I1619	BTH_I1619	TPR domain protein	[TP0067-TP0095 (0.6515529)]
COG0457	COG0457	BTH_II0955	BTH_II0955	TPR Domain domain protein	BTH_II0955	BTH_II0955	TPR Domain domain protein	[TP0067-TP0095 (0.6515529)]
COG0457	COG0457	BTH_II0840	BTH_II0840	type III secretion chaperone BicA	BTH_II0793	BTH_II0793	cellulose synthase operon protein C	[TP0067-TP0095 (0.6515529)]
COG0457	COG0457	BTH_II0793	BTH_II0793	cellulose synthase operon protein C	BTH_II0840	BTH_II0840	type III secretion chaperone BicA	[TP0067-TP0095 (0.6515529)]
COG0457	COG0457	BTH_I1619	BTH_I1619	TPR domain protein	BTH_I0478	BTH_I0478	TPR domain protein	[TP0067-TP0095 (0.6515529)]
COG0457	COG0457	BTH_I0478	BTH_I0478	TPR domain protein	BTH_I1619	BTH_I1619	TPR domain protein	[TP0067-TP0095 (0.6515529)]
COG0457	COG0457	BTH_II0955	BTH_II0955	TPR Domain domain protein	BTH_I0478	BTH_I0478	TPR domain protein	[TP0067-TP0095 (0.6515529)]
COG0457	COG0457	BTH_I1619	BTH_I1619	TPR domain protein	BTH_II0793	BTH_II0793	cellulose synthase operon protein C	[TP0067-TP0095 (0.6515529)]
COG0457	COG0457	BTH_I0478	BTH_I0478	TPR domain protein	BTH_II0955	BTH_II0955	TPR Domain domain protein	[TP0067-TP0095 (0.6515529)]
COG0457	COG0457	BTH_II0793	BTH_II0793	cellulose synthase operon protein C	BTH_I1619	BTH_I1619	TPR domain protein	[TP0067-TP0095 (0.6515529)]
COG0457	COG0457	BTH_II0840	BTH_II0840	type III secretion chaperone BicA	BTH_II0955	BTH_II0955	TPR Domain domain protein	[TP0067-TP0095 (0.6515529)]
COG0457	COG0457	BTH_II0955	BTH_II0955	TPR Domain domain protein	BTH_II0840	BTH_II0840	type III secretion chaperone BicA	[TP0067-TP0095 (0.6515529)]
COG0457	COG0457	BTH_I0478	BTH_I0478	TPR domain protein	BTH_I0478	BTH_I0478	TPR domain protein	[TP0067-TP0095 (0.6515529)]
COG0457	COG0457	BTH_II0840	BTH_II0840	type III secretion chaperone BicA	BTH_II0840	BTH_II0840	type III secretion chaperone BicA	[TP0067-TP0095 (0.6515529)]
COG0457	COG0457	BTH_II0840	BTH_II0840	type III secretion chaperone BicA	BTH_I0478	BTH_I0478	TPR domain protein	[TP0067-TP0095 (0.6515529)]
COG0457	COG0457	BTH_I0478	BTH_I0478	TPR domain protein	BTH_II0840	BTH_II0840	type III secretion chaperone BicA	[TP0067-TP0095 (0.6515529)]
COG0457	COG0457	BTH_I0478	BTH_I0478	TPR domain protein	BTH_II0793	BTH_II0793	cellulose synthase operon protein C	[TP0067-TP0095 (0.6515529)]
COG0457	COG0457	BTH_II0793	BTH_II0793	cellulose synthase operon protein C	BTH_I0478	BTH_I0478	TPR domain protein	[TP0067-TP0095 (0.6515529)]
COG0457	COG0457	BTH_II0793	BTH_II0793	cellulose synthase operon protein C	BTH_II0793	BTH_II0793	cellulose synthase operon protein C	[TP0067-TP0095 (0.6515529)]
COG0457	COG0457	BTH_I1619	BTH_I1619	TPR domain protein	BTH_I1619	BTH_I1619	TPR domain protein	[TP0067-TP0095 (0.6515529)]
COG0457	COG0457	BTH_I1619	BTH_I1619	TPR domain protein	BTH_II0840	BTH_II0840	type III secretion chaperone BicA	[TP0067-TP0095 (0.6515529)]
COG0457	COG0457	BTH_II0840	BTH_II0840	type III secretion chaperone BicA	BTH_I1619	BTH_I1619	TPR domain protein	[TP0067-TP0095 (0.6515529)]
COG0457	COG0457	BTH_II0955	BTH_II0955	TPR Domain domain protein	BTH_II0793	BTH_II0793	cellulose synthase operon protein C	[TP0067-TP0095 (0.6515529)]
COG0457	COG0457	BTH_II0793	BTH_II0793	cellulose synthase operon protein C	BTH_II0955	BTH_II0955	TPR Domain domain protein	[TP0067-TP0095 (0.6515529)]
COG0445	COG3839	BTH_I3320	gidA	glucose-inhibited division protein A	BTH_II1175	BTH_II1175	glycerol-3-phosphate ABC transporter,	[TP0044-TP0804 (0.81002605)]
COG0445	COG3839	BTH_I3320	gidA	glucose-inhibited division protein A	BTH_I0699	BTH_I0699	maltose/mannitol ABC transporter, ATP-binding	[TP0044-TP0804 (0.81002605)]
COG0445	COG3839	BTH_I3320	gidA	glucose-inhibited division protein A	BTH_I3018	BTH_I3018	glycerol-3-phosphate ABC transporter,	[TP0044-TP0804 (0.81002605)]
COG0445	COG3839	BTH_I3320	gidA	glucose-inhibited division protein A	BTH_I1556	BTH_I1556	maltose ABC transporter, ATP-binding protein,	[TP0044-TP0804 (0.81002605)]
COG0103	COG0211	BTH_I1234	rpsI	ribosomal protein S9	BTH_I1141	rpmA	ribosomal protein L27	[TP1024-TP0743 (0.87139803)]
COG0457	COG0803	BTH_II0840	BTH_II0840	type III secretion chaperone BicA	BTH_I0690	BTH_I0690	possible solute binding protein of ABC	[TP0469-TP0034 (0.86910707)]
COG0457	COG0803	BTH_II0955	BTH_II0955	TPR Domain domain protein	BTH_I0690	BTH_I0690	possible solute binding protein of ABC	[TP0469-TP0034 (0.86910707)]
COG0457	COG0803	BTH_I1619	BTH_I1619	TPR domain protein	BTH_I0690	BTH_I0690	possible solute binding protein of ABC	[TP0469-TP0034 (0.86910707)]
COG0457	COG0803	BTH_I0478	BTH_I0478	TPR domain protein	BTH_I0690	BTH_I0690	possible solute binding protein of ABC	[TP0469-TP0034 (0.86910707)]
COG0457	COG0803	BTH_II0793	BTH_II0793	cellulose synthase operon protein C	BTH_I0690	BTH_I0690	possible solute binding protein of ABC	[TP0469-TP0034 (0.86910707)]
COG0472	COG1512	BTH_I1484	BTH_I1484	undecaprenyl-phosphate	BTH_I0285	BTH_I0285	lipoprotein, putative	[TP0345-TP0561 (0.53951585)]
COG0472	COG1512	BTH_I1482	BTH_I1482	glycosyl transferase, group 4 family protein	BTH_I0285	BTH_I0285	lipoprotein, putative	[TP0345-TP0561 (0.53951585)]
COG0472	COG1512	BTH_I1115	mraY	Phospho-N-acetylmuramoyl-pentapeptide-transferase (EC 2.7.8.13) (UDP- MurNAc-pentapeptide phosphotransferase)	BTH_I0285	BTH_I0285	lipoprotein, putative	[TP0345-TP0561 (0.53951585)]
COG1285	COG1684	BTH_II1509	BTH_II1509	MgtC family protein	BTH_II0165	BTH_II0165	flagellar biosynthetic protein FliR, putative	[TP0774-TP0716 (0.78400123)]
COG1285	COG1684	BTH_II2176	BTH_II2176	MgtC family protein	BTH_II0165	BTH_II0165	flagellar biosynthetic protein FliR, putative	[TP0774-TP0716 (0.78400123)]
COG1285	COG1684	BTH_II2176	BTH_II2176	MgtC family protein	BTH_I0032	fliR	flagellar biosynthetic protein FliR	[TP0774-TP0716 (0.78400123)]
COG1285	COG1684	BTH_II1509	BTH_II1509	MgtC family protein	BTH_I0032	fliR	flagellar biosynthetic protein FliR	[TP0774-TP0716 (0.78400123)]
COG0621	COG2812	BTH_I2259	BTH_I2259	MiaB-like tRNA modifying enzyme YliG, TIGR01125	BTH_I2219	BTH_I2219	DNA polymerase III, subunits gamma and tau,	[TP0754-TP1005 (0.5550382)]
COG0621	COG2812	BTH_I0591	miaB	tRNA-i(6)A37 thiotransferase enzyme MiaB	BTH_I2219	BTH_I2219	DNA polymerase III, subunits gamma and tau,	[TP0754-TP1005 (0.5550382)]
COG0739	COG1344	BTH_II0634	BTH_II0634	lipoprotein NlpD, putative	BTH_I0251	BTH_I0251	flagellar hook-associated protein 3	[TP0702-TP0870 (0.64395046)]
COG0739	COG1344	BTH_I2225	BTH_I2225	lipoprotein NlpD, putative	BTH_II0151	BTH_II0151	flagellin D	[TP0702-TP0870 (0.64395046)]
COG0739	COG1344	BTH_II0634	BTH_II0634	lipoprotein NlpD, putative	BTH_II0151	BTH_II0151	flagellin D	[TP0702-TP0870 (0.64395046)]
COG0739	COG1344	BTH_II1451	BTH_II1451	lipoprotein NlpD, putative	BTH_I0251	BTH_I0251	flagellar hook-associated protein 3	[TP0702-TP0870 (0.64395046)]
COG0739	COG1344	BTH_I2752	BTH_I2752	lipoprotein NlpD, putative	BTH_II0151	BTH_II0151	flagellin D	[TP0702-TP0870 (0.64395046)]
COG0739	COG1344	BTH_I2752	BTH_I2752	lipoprotein NlpD, putative	BTH_II0194	BTH_II0194	flagellar hook-associated protein 3, putative	[TP0702-TP0870 (0.64395046)]
COG0739	COG1344	BTH_II1451	BTH_II1451	lipoprotein NlpD, putative	BTH_I3196	BTH_I3196	flagellin	[TP0702-TP0870 (0.64395046)]
COG0739	COG1344	BTH_II1451	BTH_II1451	lipoprotein NlpD, putative	BTH_II0151	BTH_II0151	flagellin D	[TP0702-TP0870 (0.64395046)]
COG0739	COG1344	BTH_I2225	BTH_I2225	lipoprotein NlpD, putative	BTH_I3196	BTH_I3196	flagellin	[TP0702-TP0870 (0.64395046)]
COG0739	COG1344	BTH_I2752	BTH_I2752	lipoprotein NlpD, putative	BTH_I0251	BTH_I0251	flagellar hook-associated protein 3	[TP0702-TP0870 (0.64395046)]
COG0739	COG1344	BTH_I2225	BTH_I2225	lipoprotein NlpD, putative	BTH_II0194	BTH_II0194	flagellar hook-associated protein 3, putative	[TP0702-TP0870 (0.64395046)]
COG0739	COG1344	BTH_II0634	BTH_II0634	lipoprotein NlpD, putative	BTH_II0194	BTH_II0194	flagellar hook-associated protein 3, putative	[TP0702-TP0870 (0.64395046)]
COG0739	COG1344	BTH_II1451	BTH_II1451	lipoprotein NlpD, putative	BTH_II0194	BTH_II0194	flagellar hook-associated protein 3, putative	[TP0702-TP0870 (0.64395046)]
COG0739	COG1344	BTH_I2752	BTH_I2752	lipoprotein NlpD, putative	BTH_I3196	BTH_I3196	flagellin	[TP0702-TP0870 (0.64395046)]
COG0739	COG1344	BTH_II1654	BTH_II1654	lipoprotein NlpD, putative	BTH_II0151	BTH_II0151	flagellin D	[TP0702-TP0870 (0.64395046)]
COG0739	COG1344	BTH_I2225	BTH_I2225	lipoprotein NlpD, putative	BTH_I0251	BTH_I0251	flagellar hook-associated protein 3	[TP0702-TP0870 (0.64395046)]
COG0739	COG1344	BTH_II1654	BTH_II1654	lipoprotein NlpD, putative	BTH_II0194	BTH_II0194	flagellar hook-associated protein 3, putative	[TP0702-TP0870 (0.64395046)]
COG0739	COG1344	BTH_II0634	BTH_II0634	lipoprotein NlpD, putative	BTH_I3196	BTH_I3196	flagellin	[TP0702-TP0870 (0.64395046)]
COG0739	COG1344	BTH_II1654	BTH_II1654	lipoprotein NlpD, putative	BTH_I0251	BTH_I0251	flagellar hook-associated protein 3	[TP0702-TP0870 (0.64395046)]
COG0739	COG1344	BTH_II1654	BTH_II1654	lipoprotein NlpD, putative	BTH_I3196	BTH_I3196	flagellin	[TP0702-TP0870 (0.64395046)]
COG0442	COG4591	BTH_I1146	proS	prolyl-tRNA synthetase	BTH_I1887	BTH_I1887	lipoprotein releasing system transmembrane	[TP0160-TP0582 (0.74148)]
COG0442	COG4591	BTH_I1146	proS	prolyl-tRNA synthetase	BTH_II2344	BTH_II2344	ABC transporter, permease protein, putative	[TP0160-TP0582 (0.74148)]
COG1432	COG1488	BTH_II1099	BTH_II1099	Protein of unknown function family	BTH_I1697	pncB	nicotinate phosphoribosyltransferase	[TP0894-TP0628 (0.59059936)]
COG1432	COG1488	BTH_II1099	BTH_II1099	Protein of unknown function family	BTH_I0625	BTH_I0625	nicotinate phosphoribosyltransferase, putative	[TP0894-TP0628 (0.59059936)]
COG0693	COG0761	BTH_II1911	BTH_II1911	DJ-1/PfpI family protein	BTH_I0783	ispH-1	4-hydroxy-3-methylbut-2-enyl diphosphate	[TP0445-TP0547 (0.53976095)]
COG0693	COG0761	BTH_II0514	BTH_II0514	DJ-1/PfpI family protein	BTH_I0783	ispH-1	4-hydroxy-3-methylbut-2-enyl diphosphate	[TP0445-TP0547 (0.53976095)]
COG0693	COG0761	BTH_I0543	BTH_I0543	intracellular protease, PfpI family	BTH_I0783	ispH-1	4-hydroxy-3-methylbut-2-enyl diphosphate	[TP0445-TP0547 (0.53976095)]
COG0693	COG0761	BTH_II1700	BTH_II1700	DJ-1/PfpI family protein	BTH_II2243	ispH-2	4-hydroxy-3-methylbut-2-enyl diphosphate	[TP0445-TP0547 (0.53976095)]
COG0693	COG0761	BTH_II0514	BTH_II0514	DJ-1/PfpI family protein	BTH_II2243	ispH-2	4-hydroxy-3-methylbut-2-enyl diphosphate	[TP0445-TP0547 (0.53976095)]
COG0693	COG0761	BTH_II1911	BTH_II1911	DJ-1/PfpI family protein	BTH_II2243	ispH-2	4-hydroxy-3-methylbut-2-enyl diphosphate	[TP0445-TP0547 (0.53976095)]
COG0693	COG0761	BTH_I0543	BTH_I0543	intracellular protease, PfpI family	BTH_II2243	ispH-2	4-hydroxy-3-methylbut-2-enyl diphosphate	[TP0445-TP0547 (0.53976095)]
COG0693	COG0761	BTH_II1700	BTH_II1700	DJ-1/PfpI family protein	BTH_I0783	ispH-1	4-hydroxy-3-methylbut-2-enyl diphosphate	[TP0445-TP0547 (0.53976095)]
COG0584	COG1493	BTH_I1425	BTH_I1425	glycerophosphoryl diester phosphodiesterase	BTH_I0483	BTH_I0483	HPr	[TP0257-TP0591 (0.75711113)]
COG0584	COG1493	BTH_I3017	BTH_I3017	glycerophosphoryl diester phosphodiesterase	BTH_I0483	BTH_I0483	HPr	[TP0257-TP0591 (0.75711113)]
COG1536	COG4786	BTH_II0172	BTH_II0172	flagellar motor switch protein FliG, putative	BTH_I0245	BTH_I0245	flagellar basal-body rod protein FlgG	[TP0026-TP0961 (0.8107165)]
COG1536	COG4786	BTH_I0199	fliG	flagellar motor switch protein FliG	BTH_I0245	BTH_I0245	flagellar basal-body rod protein FlgG	[TP0026-TP0961 (0.8107165)]
COG1536	COG4786	BTH_II0172	BTH_II0172	flagellar motor switch protein FliG, putative	BTH_II0189	BTH_II0189	flagellar basal-body rod protein FlgG	[TP0026-TP0961 (0.8107165)]
COG1536	COG4786	BTH_I0199	fliG	flagellar motor switch protein FliG	BTH_II0189	BTH_II0189	flagellar basal-body rod protein FlgG	[TP0026-TP0961 (0.8107165)]
COG0223	COG0664	BTH_I0129	fmt	methionyl-tRNA formyltransferase	BTH_I0533	BTH_I0533	cyclic nucleotide-binding domain protein	[TP0756-TP0995 (0.69102824)]
COG0223	COG0664	BTH_I2191	fxbA	ferric exochelin biosynthesis	BTH_II1687	BTH_II1687	cyclic nucleotide-binding domain protein	[TP0756-TP0995 (0.69102824)]
COG0223	COG0664	BTH_I2191	fxbA	ferric exochelin biosynthesis	BTH_I0533	BTH_I0533	cyclic nucleotide-binding domain protein	[TP0756-TP0995 (0.69102824)]
COG0223	COG0664	BTH_I0129	fmt	methionyl-tRNA formyltransferase	BTH_II1244	BTH_II1244	transcriptional regulator, Crp/Fnr family	[TP0756-TP0995 (0.69102824)]
COG0223	COG0664	BTH_I2191	fxbA	ferric exochelin biosynthesis	BTH_II0460	BTH_II0460	transcriptional regulator, Crp/Fnr family	[TP0756-TP0995 (0.69102824)]
COG0223	COG0664	BTH_I2191	fxbA	ferric exochelin biosynthesis	BTH_II1244	BTH_II1244	transcriptional regulator, Crp/Fnr family	[TP0756-TP0995 (0.69102824)]
COG0223	COG0664	BTH_I0129	fmt	methionyl-tRNA formyltransferase	BTH_II1687	BTH_II1687	cyclic nucleotide-binding domain protein	[TP0756-TP0995 (0.69102824)]
COG0223	COG0664	BTH_I2191	fxbA	ferric exochelin biosynthesis	BTH_I0534	BTH_I0534	hypothetical protein	[TP0756-TP0995 (0.69102824)]
COG0223	COG0664	BTH_I0129	fmt	methionyl-tRNA formyltransferase	BTH_I0747	BTH_I0747	transcriptional regulator, putative	[TP0756-TP0995 (0.69102824)]
COG0223	COG0664	BTH_I2191	fxbA	ferric exochelin biosynthesis	BTH_I1801	BTH_I1801	cyclic nucleotide-binding domain protein	[TP0756-TP0995 (0.69102824)]
COG0223	COG0664	BTH_I0129	fmt	methionyl-tRNA formyltransferase	BTH_II0460	BTH_II0460	transcriptional regulator, Crp/Fnr family	[TP0756-TP0995 (0.69102824)]
COG0223	COG0664	BTH_I0129	fmt	methionyl-tRNA formyltransferase	BTH_I0534	BTH_I0534	hypothetical protein	[TP0756-TP0995 (0.69102824)]
COG0223	COG0664	BTH_I2191	fxbA	ferric exochelin biosynthesis	BTH_I0747	BTH_I0747	transcriptional regulator, putative	[TP0756-TP0995 (0.69102824)]
COG0223	COG0664	BTH_I0129	fmt	methionyl-tRNA formyltransferase	BTH_I1801	BTH_I1801	cyclic nucleotide-binding domain protein	[TP0756-TP0995 (0.69102824)]
COG0223	COG0664	BTH_I2191	fxbA	ferric exochelin biosynthesis	BTH_II0035	BTH_II0035	transcriptional regulator, Crp/Fnr family	[TP0756-TP0995 (0.69102824)]
COG0223	COG0664	BTH_I0129	fmt	methionyl-tRNA formyltransferase	BTH_II0035	BTH_II0035	transcriptional regulator, Crp/Fnr family	[TP0756-TP0995 (0.69102824)]
COG0305	COG2236	BTH_I2183	dnaB	replicative DNA helicase	BTH_I2246	BTH_I2246	phosphoribosyl transferase domain protein	[TP0058-TP0050 (0.53343445)]
COG0465	COG4591	BTH_I2776	BTH_I2776	cell division protein FtsH	BTH_I1887	BTH_I1887	lipoprotein releasing system transmembrane	[TP0765-TP0582 (0.6598422)]
COG0465	COG4591	BTH_II1298	BTH_II1298	ATP-dependent metalloprotease, FtsH family	BTH_I1887	BTH_I1887	lipoprotein releasing system transmembrane	[TP0765-TP0582 (0.6598422)]
COG0465	COG4591	BTH_I2776	BTH_I2776	cell division protein FtsH	BTH_II2344	BTH_II2344	ABC transporter, permease protein, putative	[TP0765-TP0582 (0.6598422)]
COG0465	COG4591	BTH_II1298	BTH_II1298	ATP-dependent metalloprotease, FtsH family	BTH_II2344	BTH_II2344	ABC transporter, permease protein, putative	[TP0765-TP0582 (0.6598422)]
COG0773	COG0817	BTH_I1119	murC	UDP-N-acetylmuramate--L-alanine ligase (EC 6.3.2.8) (UDP-N- acetylmuramoyl-L-alanine synthetase)	BTH_I1249	BTH_I1249	crossover junction endodeoxyribonuclease RuvC	[TP0341-TP0517 (0.7285616)]
COG0773	COG0817	BTH_I1168	mpl	UDP-N-acetylmuramate:L-alanyl-gamma-D-glutamyl-	BTH_I1249	BTH_I1249	crossover junction endodeoxyribonuclease RuvC	[TP0341-TP0517 (0.7285616)]
COG0272	COG0773	BTH_I2022	ligA	DNA ligase, NAD-dependent	BTH_I1168	mpl	UDP-N-acetylmuramate:L-alanyl-gamma-D-glutamyl-	[TP0634-TP0341 (0.8201813)]
COG0272	COG0773	BTH_I2022	ligA	DNA ligase, NAD-dependent	BTH_I1119	murC	UDP-N-acetylmuramate--L-alanine ligase (EC 6.3.2.8) (UDP-N- acetylmuramoyl-L-alanine synthetase)	[TP0634-TP0341 (0.8201813)]
COG1344	COG2882	BTH_I0251	BTH_I0251	flagellar hook-associated protein 3	BTH_I0196	fliJ	Flagellar FliJ protein	[TP0868-TP0403 (0.93215036)]
COG1344	COG2882	BTH_II0151	BTH_II0151	flagellin D	BTH_I0196	fliJ	Flagellar FliJ protein	[TP0868-TP0403 (0.93215036)]
COG1344	COG2882	BTH_II0194	BTH_II0194	flagellar hook-associated protein 3, putative	BTH_I0196	fliJ	Flagellar FliJ protein	[TP0868-TP0403 (0.93215036)]
COG1344	COG2882	BTH_I3196	BTH_I3196	flagellin	BTH_I0196	fliJ	Flagellar FliJ protein	[TP0868-TP0403 (0.93215036)]
COG1512	COG2095	BTH_I0285	BTH_I0285	lipoprotein, putative	BTH_II1391	BTH_II1391	conserved hypothetical protein TIGR00427	[TP0561-TP0988 (0.5704539)]
COG1512	COG2095	BTH_I0285	BTH_I0285	lipoprotein, putative	BTH_I1147	BTH_I1147	hypothetical protein	[TP0561-TP0988 (0.5704539)]
COG1512	COG2095	BTH_I0285	BTH_I0285	lipoprotein, putative	BTH_I2990	BTH_I2990	hypothetical protein	[TP0561-TP0988 (0.5704539)]
COG1652	COG1684	BTH_I2167	BTH_I2167	LysM domain protein	BTH_II0165	BTH_II0165	flagellar biosynthetic protein FliR, putative	[TP0042-TP0716 (0.75048)]
COG1652	COG1684	BTH_I2167	BTH_I2167	LysM domain protein	BTH_I0032	fliR	flagellar biosynthetic protein FliR	[TP0042-TP0716 (0.75048)]
COG0353	COG0514	BTH_I2221	recR	recombination protein RecR	BTH_I3074	recQ	ATP-dependent DNA helicase RecQ	[TP1004-TP0103 (0.6917512)]
COG0036	COG0249	BTH_I2907	rpe	ribulose-phosphate 3-epimerase	BTH_I1913	mutS	DNA mismatch repair protein MutS	[TP0945-TP0328 (0.6742458)]
COG0280	COG2204	BTH_II0417	BTH_II0417	phosphate acetyl/butyryltransferase family	BTH_I0401	BTH_I0401	C4-dicarboxylate transport transcriptional	[TP0094-TP0519 (0.5559654)]
COG0280	COG2204	BTH_II0417	BTH_II0417	phosphate acetyl/butyryltransferase family	BTH_I1675	BTH_I1675	sigma-54 dependent DNA-binding transcriptional	[TP0094-TP0519 (0.5559654)]
COG0280	COG2204	BTH_II0417	BTH_II0417	phosphate acetyl/butyryltransferase family	BTH_I1679	BTH_I1679	sigma-54 dependent DNA-binding transcriptional	[TP0094-TP0519 (0.5559654)]
COG0280	COG2204	BTH_II0417	BTH_II0417	phosphate acetyl/butyryltransferase family	BTH_I0526	BTH_I0526	sigma-54 dependent transcriptional regulator	[TP0094-TP0519 (0.5559654)]
COG0280	COG2204	BTH_II0417	BTH_II0417	phosphate acetyl/butyryltransferase family	BTH_I1736	BTH_I1736	sigma-54 dependent DNA-binding response	[TP0094-TP0519 (0.5559654)]
COG0280	COG2204	BTH_II0417	BTH_II0417	phosphate acetyl/butyryltransferase family	BTH_I1846	ntrC	nitrogen regulation protein NR(I)	[TP0094-TP0519 (0.5559654)]
COG0280	COG2204	BTH_II0417	BTH_II0417	phosphate acetyl/butyryltransferase family	BTH_I0936	BTH_I0936	sigma-54 dependent DNA-binding transcriptional	[TP0094-TP0519 (0.5559654)]
COG0280	COG2204	BTH_II0417	BTH_II0417	phosphate acetyl/butyryltransferase family	BTH_I0135	BTH_I0135	DNA-binding response regulator	[TP0094-TP0519 (0.5559654)]
COG0124	COG0465	BTH_I2235	hisS	histidyl-tRNA synthetase	BTH_I2776	BTH_I2776	cell division protein FtsH	[TP0641-TP0330 (0.76316583)]
COG0124	COG0465	BTH_I2235	hisS	histidyl-tRNA synthetase	BTH_II1298	BTH_II1298	ATP-dependent metalloprotease, FtsH family	[TP0641-TP0330 (0.76316583)]
COG0257	COG0719	BTH_I3046	rpmJ	ribosomal protein L36	BTH_I1795	BTH_I1795	sufD domain protein	[TP0209-TP0612 (0.6772987)]
COG0257	COG0719	BTH_I3046	rpmJ	ribosomal protein L36	BTH_I1797	BTH_I1797	ABC transporter	[TP0209-TP0612 (0.6772987)]
COG0564	COG1843	BTH_I2253	BTH_I2253	ribosomal large subunit pseudouridine synthase	BTH_II0186	BTH_II0186	basal-body rod modification protein FlgD,	[TP0339-TP0728 (0.7885255)]
COG0564	COG1843	BTH_I1708	BTH_I1708	ribosomal large subunit pseudouridine synthase	BTH_II0186	BTH_II0186	basal-body rod modification protein FlgD,	[TP0339-TP0728 (0.7885255)]
COG0564	COG1843	BTH_I2253	BTH_I2253	ribosomal large subunit pseudouridine synthase	BTH_I0242	BTH_I0242	basal-body rod modification protein FlgD	[TP0339-TP0728 (0.7885255)]
COG0564	COG1843	BTH_I1708	BTH_I1708	ribosomal large subunit pseudouridine synthase	BTH_I0242	BTH_I0242	basal-body rod modification protein FlgD	[TP0339-TP0728 (0.7885255)]
COG0493	COG1488	BTH_I3013	BTH_I3013	glutamate synthase, small subunit	BTH_I0625	BTH_I0625	nicotinate phosphoribosyltransferase, putative	[TP0735-TP0628 (0.6598422)]
COG0493	COG1488	BTH_I3013	BTH_I3013	glutamate synthase, small subunit	BTH_I1697	pncB	nicotinate phosphoribosyltransferase	[TP0735-TP0628 (0.6598422)]
COG0772	COG1512	BTH_I1117	BTH_I1117	cell division protein FtsW	BTH_I0285	BTH_I0285	lipoprotein, putative	[TP0387-TP0561 (0.5082704)]
COG0772	COG1512	BTH_I0142	rodA	rod shape-determining protein RodA	BTH_I0285	BTH_I0285	lipoprotein, putative	[TP0387-TP0561 (0.5082704)]
COG0173	COG0493	BTH_I0560	aspS	Aspartyl-tRNA synthetase (EC 6.1.1.12) (Aspartate--tRNA ligase) (AspRS)	BTH_I3013	BTH_I3013	glutamate synthase, small subunit	[TP0985-TP0735 (0.50901)]
COG0860	COG2080	BTH_I0722	BTH_I0722	N-acetylmuramoyl-L-alanine amidase	BTH_II1746	BTH_II1746	isoquinoline 1-oxidoreductase, alpha subunit	[TP0247-TP0080 (0.7296782)]
COG0504	COG0728	BTH_I1892	pyrG	CTP synthase	BTH_I0736	mviN	integral membrane protein MviN	[TP0305-TP0516 (0.84299135)]
COG0275	COG0820	BTH_I1110	mraW	S-adenosyl-methyltransferase MraW	BTH_I2232	BTH_I2232	radical SAM enzyme, Cfr family	[TP0384-TP0068 (0.79878455)]
COG0242	COG0360	BTH_I0128	def-1	peptide deformylase	BTH_I2179	BTH_I2179	ribosomal protein S6	[TP0757-TP0063 (0.54983324)]
COG0242	COG0360	BTH_I2023	def-2	polypeptide deformylase	BTH_I2179	BTH_I2179	ribosomal protein S6	[TP0757-TP0063 (0.54983324)]
COG0693	COG1653	BTH_II1911	BTH_II1911	DJ-1/PfpI family protein	BTH_I1553	BTH_I1553	maltose ABC transporter, periplasmic	[TP0445-TP0074 (0.5751514)]
COG0693	COG1653	BTH_II1700	BTH_II1700	DJ-1/PfpI family protein	BTH_I0695	BTH_I0695	mannitol ABC transporter, periplasmic	[TP0445-TP0074 (0.5751514)]
COG0693	COG1653	BTH_II1911	BTH_II1911	DJ-1/PfpI family protein	BTH_I3021	BTH_I3021	glycerol-3-phosphate ABC transporter,	[TP0445-TP0074 (0.5751514)]
COG0693	COG1653	BTH_II1700	BTH_II1700	DJ-1/PfpI family protein	BTH_I1553	BTH_I1553	maltose ABC transporter, periplasmic	[TP0445-TP0074 (0.5751514)]
COG0693	COG1653	BTH_I0543	BTH_I0543	intracellular protease, PfpI family	BTH_I1553	BTH_I1553	maltose ABC transporter, periplasmic	[TP0445-TP0074 (0.5751514)]
COG0693	COG1653	BTH_II0514	BTH_II0514	DJ-1/PfpI family protein	BTH_I3021	BTH_I3021	glycerol-3-phosphate ABC transporter,	[TP0445-TP0074 (0.5751514)]
COG0693	COG1653	BTH_II1700	BTH_II1700	DJ-1/PfpI family protein	BTH_I3021	BTH_I3021	glycerol-3-phosphate ABC transporter,	[TP0445-TP0074 (0.5751514)]
COG0693	COG1653	BTH_I0543	BTH_I0543	intracellular protease, PfpI family	BTH_I0695	BTH_I0695	mannitol ABC transporter, periplasmic	[TP0445-TP0074 (0.5751514)]
COG0693	COG1653	BTH_II1911	BTH_II1911	DJ-1/PfpI family protein	BTH_II1179	BTH_II1179	sugar ABC transporter, periplasmic sugar-binding	[TP0445-TP0074 (0.5751514)]
COG0693	COG1653	BTH_II0514	BTH_II0514	DJ-1/PfpI family protein	BTH_II1179	BTH_II1179	sugar ABC transporter, periplasmic sugar-binding	[TP0445-TP0074 (0.5751514)]
COG0693	COG1653	BTH_II0514	BTH_II0514	DJ-1/PfpI family protein	BTH_I1553	BTH_I1553	maltose ABC transporter, periplasmic	[TP0445-TP0074 (0.5751514)]
COG0693	COG1653	BTH_II1700	BTH_II1700	DJ-1/PfpI family protein	BTH_II1179	BTH_II1179	sugar ABC transporter, periplasmic sugar-binding	[TP0445-TP0074 (0.5751514)]
COG0693	COG1653	BTH_II1911	BTH_II1911	DJ-1/PfpI family protein	BTH_I0695	BTH_I0695	mannitol ABC transporter, periplasmic	[TP0445-TP0074 (0.5751514)]
COG0693	COG1653	BTH_I0543	BTH_I0543	intracellular protease, PfpI family	BTH_II1179	BTH_II1179	sugar ABC transporter, periplasmic sugar-binding	[TP0445-TP0074 (0.5751514)]
COG0693	COG1653	BTH_I0543	BTH_I0543	intracellular protease, PfpI family	BTH_I3021	BTH_I3021	glycerol-3-phosphate ABC transporter,	[TP0445-TP0074 (0.5751514)]
COG0693	COG1653	BTH_II0514	BTH_II0514	DJ-1/PfpI family protein	BTH_I0695	BTH_I0695	mannitol ABC transporter, periplasmic	[TP0445-TP0074 (0.5751514)]
COG0267	COG0357	BTH_I0779	rpmG	ribosomal protein L33	BTH_I3319	gidB	methyltransferase GidB	[TP0234-TP0946 (0.6249908)]
COG0234	COG0772	BTH_II1939	groES-2	chaperonin, 10 kDa	BTH_I0142	rodA	rod shape-determining protein RodA	[TP1013-TP0387 (0.81326103)]
COG0234	COG0772	BTH_II1939	groES-2	chaperonin, 10 kDa	BTH_I1117	BTH_I1117	cell division protein FtsW	[TP1013-TP0387 (0.81326103)]
COG0234	COG0772	BTH_I1457	groES-1	chaperonin, 10 kDa	BTH_I1117	BTH_I1117	cell division protein FtsW	[TP1013-TP0387 (0.81326103)]
COG0234	COG0772	BTH_I1457	groES-1	chaperonin, 10 kDa	BTH_I0142	rodA	rod shape-determining protein RodA	[TP1013-TP0387 (0.81326103)]
COG0445	COG0457	BTH_I3320	gidA	glucose-inhibited division protein A	BTH_II0793	BTH_II0793	cellulose synthase operon protein C	[TP0044-TP0954 (0.8549597)]
COG0445	COG0457	BTH_I3320	gidA	glucose-inhibited division protein A	BTH_I0478	BTH_I0478	TPR domain protein	[TP0044-TP0954 (0.8549597)]
COG0445	COG0457	BTH_I3320	gidA	glucose-inhibited division protein A	BTH_II0840	BTH_II0840	type III secretion chaperone BicA	[TP0044-TP0954 (0.8549597)]
COG0445	COG0457	BTH_I3320	gidA	glucose-inhibited division protein A	BTH_II0955	BTH_II0955	TPR Domain domain protein	[TP0044-TP0954 (0.8549597)]
COG0445	COG0457	BTH_I3320	gidA	glucose-inhibited division protein A	BTH_I1619	BTH_I1619	TPR domain protein	[TP0044-TP0954 (0.8549597)]
COG0305	COG1595	BTH_I2183	dnaB	replicative DNA helicase	BTH_II2368	BTH_II2368	sigma-70 factor, putative	[TP0058-TP0092 (0.74082893)]
COG0305	COG1595	BTH_I2183	dnaB	replicative DNA helicase	BTH_I0071	BTH_I0071	RNA polymerase sigma-70 factor, ECF subfamily	[TP0058-TP0092 (0.74082893)]
COG0305	COG1595	BTH_I2183	dnaB	replicative DNA helicase	BTH_I2427	BTH_I2427	RNA polymerase sigma-70 factor, ECF subfamily	[TP0058-TP0092 (0.74082893)]
COG0305	COG1595	BTH_I2183	dnaB	replicative DNA helicase	BTH_I2177	BTH_I2177	RNA polymerase sigma-70 factor, ECF subfamily	[TP0058-TP0092 (0.74082893)]
COG0305	COG1595	BTH_I2183	dnaB	replicative DNA helicase	BTH_I0997	BTH_I0997	RNA polymerase sigma-70 factor, ECF family	[TP0058-TP0092 (0.74082893)]
COG0305	COG1595	BTH_I2183	dnaB	replicative DNA helicase	BTH_II1383	BTH_II1383	RNA polymerase sigma-70 factor, ECF family	[TP0058-TP0092 (0.74082893)]
COG0305	COG1595	BTH_I2183	dnaB	replicative DNA helicase	BTH_I1723	BTH_I1723	RNA polymerase sigma-H factor	[TP0058-TP0092 (0.74082893)]
COG0305	COG1595	BTH_I2183	dnaB	replicative DNA helicase	BTH_II1387	BTH_II1387	RNA polymerase sigma-70 factor, ECF subfamily	[TP0058-TP0092 (0.74082893)]
COG0305	COG1595	BTH_I2183	dnaB	replicative DNA helicase	BTH_I1044	BTH_I1044	RNA polymerase sigma-70 factor, ECF subfamily	[TP0058-TP0092 (0.74082893)]
COG0290	COG1516	BTH_I2594	infC	translation initiation factor IF-3	BTH_II0177	fliS-2	flagellar protein FliS	[TP0850-TP0943 (0.6225916)]
COG0290	COG1516	BTH_I2594	infC	translation initiation factor IF-3	BTH_I0202	fliS-1	flagellar protein FliS	[TP0850-TP0943 (0.6225916)]
COG0228	COG0250	BTH_I1661	rpsP	30S ribosomal protein S16	BTH_I3081	nusG	transcription termination/antitermination factor	[TP0905-TP0236 (0.7099409)]
COG1595	COG1868	BTH_I0997	BTH_I0997	RNA polymerase sigma-70 factor, ECF family	BTH_I0027	fliM	flagellar motor switch protein FliM	[TP0092-TP0721 (0.802411)]
COG1595	COG1868	BTH_II1387	BTH_II1387	RNA polymerase sigma-70 factor, ECF subfamily	BTH_I0027	fliM	flagellar motor switch protein FliM	[TP0092-TP0721 (0.802411)]
COG1595	COG1868	BTH_II2368	BTH_II2368	sigma-70 factor, putative	BTH_I0027	fliM	flagellar motor switch protein FliM	[TP0092-TP0721 (0.802411)]
COG1595	COG1868	BTH_I2427	BTH_I2427	RNA polymerase sigma-70 factor, ECF subfamily	BTH_I0027	fliM	flagellar motor switch protein FliM	[TP0092-TP0721 (0.802411)]
COG1595	COG1868	BTH_I1723	BTH_I1723	RNA polymerase sigma-H factor	BTH_I0027	fliM	flagellar motor switch protein FliM	[TP0092-TP0721 (0.802411)]
COG1595	COG1868	BTH_I2177	BTH_I2177	RNA polymerase sigma-70 factor, ECF subfamily	BTH_I0027	fliM	flagellar motor switch protein FliM	[TP0092-TP0721 (0.802411)]
COG1595	COG1868	BTH_II1383	BTH_II1383	RNA polymerase sigma-70 factor, ECF family	BTH_I0027	fliM	flagellar motor switch protein FliM	[TP0092-TP0721 (0.802411)]
COG1595	COG1868	BTH_I0071	BTH_I0071	RNA polymerase sigma-70 factor, ECF subfamily	BTH_I0027	fliM	flagellar motor switch protein FliM	[TP0092-TP0721 (0.802411)]
COG1595	COG1868	BTH_I1044	BTH_I1044	RNA polymerase sigma-70 factor, ECF subfamily	BTH_I0027	fliM	flagellar motor switch protein FliM	[TP0092-TP0721 (0.802411)]
COG0173	COG1512	BTH_I0560	aspS	Aspartyl-tRNA synthetase (EC 6.1.1.12) (Aspartate--tRNA ligase) (AspRS)	BTH_I0285	BTH_I0285	lipoprotein, putative	[TP0985-TP0561 (0.83540547)]
COG0465	COG0532	BTH_II1298	BTH_II1298	ATP-dependent metalloprotease, FtsH family	BTH_I2564	BTH_I2564	translation initiation factor IF-2	[TP0330-TP0891 (0.8751731)]
COG0465	COG0532	BTH_I2776	BTH_I2776	cell division protein FtsH	BTH_I2564	BTH_I2564	translation initiation factor IF-2	[TP0330-TP0891 (0.8751731)]
COG1452	COG1488	BTH_I0575	BTH_I0575	organic solvent tolerance protein, putative	BTH_I1697	pncB	nicotinate phosphoribosyltransferase	[TP0515-TP0628 (0.6658587)]
COG1452	COG1488	BTH_I0575	BTH_I0575	organic solvent tolerance protein, putative	BTH_I0625	BTH_I0625	nicotinate phosphoribosyltransferase, putative	[TP0515-TP0628 (0.6658587)]
COG0234	COG0445	BTH_II1939	groES-2	chaperonin, 10 kDa	BTH_I3320	gidA	glucose-inhibited division protein A	[TP1013-TP0044 (0.813164)]
COG0234	COG0445	BTH_I1457	groES-1	chaperonin, 10 kDa	BTH_I3320	gidA	glucose-inhibited division protein A	[TP1013-TP0044 (0.813164)]
COG0326	COG0353	BTH_I0955	htpG	Chaperone protein htpG (Heat shock protein htpG) (High temperature protein G)	BTH_I2221	recR	recombination protein RecR	[TP0984-TP1004 (0.5573069)]
COG0265	COG1381	BTH_I2979	BTH_I2979	serine protease	BTH_I1732	recO	DNA repair protein RecO	[TP0773-TP0636 (0.870009)]
COG0265	COG1381	BTH_I1726	BTH_I1726	serine protease, MucD	BTH_I1732	recO	DNA repair protein RecO	[TP0773-TP0636 (0.870009)]
COG0265	COG1381	BTH_I0675	BTH_I0675	serine protease	BTH_I1732	recO	DNA repair protein RecO	[TP0773-TP0636 (0.870009)]
COG0265	COG1381	BTH_I2658	BTH_I2658	probable protease signal peptide protein	BTH_I1732	recO	DNA repair protein RecO	[TP0773-TP0636 (0.870009)]
COG0457	COG0860	BTH_I0478	BTH_I0478	TPR domain protein	BTH_I0722	BTH_I0722	N-acetylmuramoyl-L-alanine amidase	[TP0820-TP0247 (0.74644035), TP0067-TP0247 (0.79531366)]
COG0457	COG0860	BTH_II0955	BTH_II0955	TPR Domain domain protein	BTH_I0722	BTH_I0722	N-acetylmuramoyl-L-alanine amidase	[TP0820-TP0247 (0.74644035), TP0067-TP0247 (0.79531366)]
COG0457	COG0860	BTH_II0840	BTH_II0840	type III secretion chaperone BicA	BTH_I0722	BTH_I0722	N-acetylmuramoyl-L-alanine amidase	[TP0820-TP0247 (0.74644035), TP0067-TP0247 (0.79531366)]
COG0457	COG0860	BTH_II0793	BTH_II0793	cellulose synthase operon protein C	BTH_I0722	BTH_I0722	N-acetylmuramoyl-L-alanine amidase	[TP0820-TP0247 (0.74644035), TP0067-TP0247 (0.79531366)]
COG0457	COG0860	BTH_I1619	BTH_I1619	TPR domain protein	BTH_I0722	BTH_I0722	N-acetylmuramoyl-L-alanine amidase	[TP0820-TP0247 (0.74644035), TP0067-TP0247 (0.79531366)]
COG2201	COG4786	BTH_I3177	BTH_I3177	protein-glutamate methylesterase CheB	BTH_I0245	BTH_I0245	flagellar basal-body rod protein FlgG	[TP0631-TP0961 (0.5728655)]
COG2201	COG4786	BTH_II0506	BTH_II0506	methylesterase, CheB-like	BTH_I0245	BTH_I0245	flagellar basal-body rod protein FlgG	[TP0631-TP0961 (0.5728655)]
COG2201	COG4786	BTH_II0161	BTH_II0161	protein-glutamate methylesterase CheB	BTH_I0245	BTH_I0245	flagellar basal-body rod protein FlgG	[TP0631-TP0961 (0.5728655)]
COG2201	COG4786	BTH_II0162	BTH_II0162	protein-glutamate methylesterase CheB	BTH_II0189	BTH_II0189	flagellar basal-body rod protein FlgG	[TP0631-TP0961 (0.5728655)]
COG2201	COG4786	BTH_I3177	BTH_I3177	protein-glutamate methylesterase CheB	BTH_II0189	BTH_II0189	flagellar basal-body rod protein FlgG	[TP0631-TP0961 (0.5728655)]
COG2201	COG4786	BTH_II0161	BTH_II0161	protein-glutamate methylesterase CheB	BTH_II0189	BTH_II0189	flagellar basal-body rod protein FlgG	[TP0631-TP0961 (0.5728655)]
COG2201	COG4786	BTH_II0162	BTH_II0162	protein-glutamate methylesterase CheB	BTH_I0245	BTH_I0245	flagellar basal-body rod protein FlgG	[TP0631-TP0961 (0.5728655)]
COG2201	COG4786	BTH_II0506	BTH_II0506	methylesterase, CheB-like	BTH_II0189	BTH_II0189	flagellar basal-body rod protein FlgG	[TP0631-TP0961 (0.5728655)]
COG1653	COG2204	BTH_I3021	BTH_I3021	glycerol-3-phosphate ABC transporter,	BTH_I0936	BTH_I0936	sigma-54 dependent DNA-binding transcriptional	[TP0074-TP0519 (0.57840663)]
COG1653	COG2204	BTH_I3021	BTH_I3021	glycerol-3-phosphate ABC transporter,	BTH_I1675	BTH_I1675	sigma-54 dependent DNA-binding transcriptional	[TP0074-TP0519 (0.57840663)]
COG1653	COG2204	BTH_I0695	BTH_I0695	mannitol ABC transporter, periplasmic	BTH_I0135	BTH_I0135	DNA-binding response regulator	[TP0074-TP0519 (0.57840663)]
COG1653	COG2204	BTH_II1179	BTH_II1179	sugar ABC transporter, periplasmic sugar-binding	BTH_I0526	BTH_I0526	sigma-54 dependent transcriptional regulator	[TP0074-TP0519 (0.57840663)]
COG1653	COG2204	BTH_II1179	BTH_II1179	sugar ABC transporter, periplasmic sugar-binding	BTH_I0936	BTH_I0936	sigma-54 dependent DNA-binding transcriptional	[TP0074-TP0519 (0.57840663)]
COG1653	COG2204	BTH_I3021	BTH_I3021	glycerol-3-phosphate ABC transporter,	BTH_I0401	BTH_I0401	C4-dicarboxylate transport transcriptional	[TP0074-TP0519 (0.57840663)]
COG1653	COG2204	BTH_II1179	BTH_II1179	sugar ABC transporter, periplasmic sugar-binding	BTH_I1675	BTH_I1675	sigma-54 dependent DNA-binding transcriptional	[TP0074-TP0519 (0.57840663)]
COG1653	COG2204	BTH_II1179	BTH_II1179	sugar ABC transporter, periplasmic sugar-binding	BTH_I0135	BTH_I0135	DNA-binding response regulator	[TP0074-TP0519 (0.57840663)]
COG1653	COG2204	BTH_I0695	BTH_I0695	mannitol ABC transporter, periplasmic	BTH_I1736	BTH_I1736	sigma-54 dependent DNA-binding response	[TP0074-TP0519 (0.57840663)]
COG1653	COG2204	BTH_I3021	BTH_I3021	glycerol-3-phosphate ABC transporter,	BTH_I1679	BTH_I1679	sigma-54 dependent DNA-binding transcriptional	[TP0074-TP0519 (0.57840663)]
COG1653	COG2204	BTH_I0695	BTH_I0695	mannitol ABC transporter, periplasmic	BTH_I1846	ntrC	nitrogen regulation protein NR(I)	[TP0074-TP0519 (0.57840663)]
COG1653	COG2204	BTH_I1553	BTH_I1553	maltose ABC transporter, periplasmic	BTH_I0526	BTH_I0526	sigma-54 dependent transcriptional regulator	[TP0074-TP0519 (0.57840663)]
COG1653	COG2204	BTH_II1179	BTH_II1179	sugar ABC transporter, periplasmic sugar-binding	BTH_I1679	BTH_I1679	sigma-54 dependent DNA-binding transcriptional	[TP0074-TP0519 (0.57840663)]
COG1653	COG2204	BTH_I0695	BTH_I0695	mannitol ABC transporter, periplasmic	BTH_I0401	BTH_I0401	C4-dicarboxylate transport transcriptional	[TP0074-TP0519 (0.57840663)]
COG1653	COG2204	BTH_II1179	BTH_II1179	sugar ABC transporter, periplasmic sugar-binding	BTH_I0401	BTH_I0401	C4-dicarboxylate transport transcriptional	[TP0074-TP0519 (0.57840663)]
COG1653	COG2204	BTH_I1553	BTH_I1553	maltose ABC transporter, periplasmic	BTH_I1846	ntrC	nitrogen regulation protein NR(I)	[TP0074-TP0519 (0.57840663)]
COG1653	COG2204	BTH_I1553	BTH_I1553	maltose ABC transporter, periplasmic	BTH_I0135	BTH_I0135	DNA-binding response regulator	[TP0074-TP0519 (0.57840663)]
COG1653	COG2204	BTH_II1179	BTH_II1179	sugar ABC transporter, periplasmic sugar-binding	BTH_I1846	ntrC	nitrogen regulation protein NR(I)	[TP0074-TP0519 (0.57840663)]
COG1653	COG2204	BTH_I0695	BTH_I0695	mannitol ABC transporter, periplasmic	BTH_I1675	BTH_I1675	sigma-54 dependent DNA-binding transcriptional	[TP0074-TP0519 (0.57840663)]
COG1653	COG2204	BTH_I3021	BTH_I3021	glycerol-3-phosphate ABC transporter,	BTH_I1736	BTH_I1736	sigma-54 dependent DNA-binding response	[TP0074-TP0519 (0.57840663)]
COG1653	COG2204	BTH_I0695	BTH_I0695	mannitol ABC transporter, periplasmic	BTH_I0936	BTH_I0936	sigma-54 dependent DNA-binding transcriptional	[TP0074-TP0519 (0.57840663)]
COG1653	COG2204	BTH_I3021	BTH_I3021	glycerol-3-phosphate ABC transporter,	BTH_I1846	ntrC	nitrogen regulation protein NR(I)	[TP0074-TP0519 (0.57840663)]
COG1653	COG2204	BTH_I3021	BTH_I3021	glycerol-3-phosphate ABC transporter,	BTH_I0135	BTH_I0135	DNA-binding response regulator	[TP0074-TP0519 (0.57840663)]
COG1653	COG2204	BTH_I1553	BTH_I1553	maltose ABC transporter, periplasmic	BTH_I0401	BTH_I0401	C4-dicarboxylate transport transcriptional	[TP0074-TP0519 (0.57840663)]
COG1653	COG2204	BTH_I1553	BTH_I1553	maltose ABC transporter, periplasmic	BTH_I1736	BTH_I1736	sigma-54 dependent DNA-binding response	[TP0074-TP0519 (0.57840663)]
COG1653	COG2204	BTH_I0695	BTH_I0695	mannitol ABC transporter, periplasmic	BTH_I0526	BTH_I0526	sigma-54 dependent transcriptional regulator	[TP0074-TP0519 (0.57840663)]
COG1653	COG2204	BTH_I1553	BTH_I1553	maltose ABC transporter, periplasmic	BTH_I1675	BTH_I1675	sigma-54 dependent DNA-binding transcriptional	[TP0074-TP0519 (0.57840663)]
COG1653	COG2204	BTH_I1553	BTH_I1553	maltose ABC transporter, periplasmic	BTH_I0936	BTH_I0936	sigma-54 dependent DNA-binding transcriptional	[TP0074-TP0519 (0.57840663)]
COG1653	COG2204	BTH_II1179	BTH_II1179	sugar ABC transporter, periplasmic sugar-binding	BTH_I1736	BTH_I1736	sigma-54 dependent DNA-binding response	[TP0074-TP0519 (0.57840663)]
COG1653	COG2204	BTH_I3021	BTH_I3021	glycerol-3-phosphate ABC transporter,	BTH_I0526	BTH_I0526	sigma-54 dependent transcriptional regulator	[TP0074-TP0519 (0.57840663)]
COG1653	COG2204	BTH_I0695	BTH_I0695	mannitol ABC transporter, periplasmic	BTH_I1679	BTH_I1679	sigma-54 dependent DNA-binding transcriptional	[TP0074-TP0519 (0.57840663)]
COG1653	COG2204	BTH_I1553	BTH_I1553	maltose ABC transporter, periplasmic	BTH_I1679	BTH_I1679	sigma-54 dependent DNA-binding transcriptional	[TP0074-TP0519 (0.57840663)]
COG0652	COG1749	BTH_I1938	BTH_I1938	peptidyl-prolyl cis-trans isomerase B	BTH_II0187	flgE	flagellar hook protein flgE	[TP0947-TP0727 (0.6414869)]
COG0652	COG1749	BTH_I1939	BTH_I1939	peptidyl-prolyl cis-trans isomerase A	BTH_II0187	flgE	flagellar hook protein flgE	[TP0947-TP0727 (0.6414869)]
COG0652	COG1749	BTH_I1938	BTH_I1938	peptidyl-prolyl cis-trans isomerase B	BTH_I0243	BTH_I0243	flagellar hook protein FlgE	[TP0947-TP0727 (0.6414869)]
COG0652	COG1749	BTH_I1939	BTH_I1939	peptidyl-prolyl cis-trans isomerase A	BTH_I0243	BTH_I0243	flagellar hook protein FlgE	[TP0947-TP0727 (0.6414869)]
COG1186	COG1925	BTH_I1884	BTH_I1884	peptide chain release factor 2, programmed	BTH_I0412	BTH_I0412	phosphocarrier protein HPr	[TP0576-TP0589 (0.79878455)]
COG1186	COG1925	BTH_I2849	BTH_I2849	peptidyl-tRNA hydrolase, putative	BTH_I0412	BTH_I0412	phosphocarrier protein HPr	[TP0576-TP0589 (0.79878455)]
COG1749	COG2885	BTH_II0187	flgE	flagellar hook protein flgE	BTH_I0857	BTH_I0857	ompA family protein	[TP0727-TP0292 (0.89187646)]
COG1749	COG2885	BTH_I0243	BTH_I0243	flagellar hook protein FlgE	BTH_I1372	BTH_I1372	outer membrane protein, OmpA family	[TP0727-TP0292 (0.89187646)]
COG1749	COG2885	BTH_II0187	flgE	flagellar hook protein flgE	BTH_I1631	BTH_I1631	OmpA family protein	[TP0727-TP0292 (0.89187646)]
COG1749	COG2885	BTH_II0187	flgE	flagellar hook protein flgE	BTH_I1372	BTH_I1372	outer membrane protein, OmpA family	[TP0727-TP0292 (0.89187646)]
COG1749	COG2885	BTH_II0187	flgE	flagellar hook protein flgE	BTH_I2956	BTH_I2956	OmpA domain protein	[TP0727-TP0292 (0.89187646)]
COG1749	COG2885	BTH_I0243	BTH_I0243	flagellar hook protein FlgE	BTH_I1631	BTH_I1631	OmpA family protein	[TP0727-TP0292 (0.89187646)]
COG1749	COG2885	BTH_I0243	BTH_I0243	flagellar hook protein FlgE	BTH_I2956	BTH_I2956	OmpA domain protein	[TP0727-TP0292 (0.89187646)]
COG1749	COG2885	BTH_I0243	BTH_I0243	flagellar hook protein FlgE	BTH_I0857	BTH_I0857	ompA family protein	[TP0727-TP0292 (0.89187646)]
COG1177	COG1558	BTH_II0645	BTH_II0645	polyamine ABC transporter, permease protein	BTH_I0241	flgC-1	flagellar basal-body rod protein FlgC	[TP0654-TP0397 (0.7022186)]
COG1177	COG1558	BTH_II2051	BTH_II2051	ABC transporter, permease protein	BTH_II0185	flgC-2	flagellar basal-body rod protein FlgC	[TP0654-TP0397 (0.7022186)]
COG1177	COG1558	BTH_II2051	BTH_II2051	ABC transporter, permease protein	BTH_I0241	flgC-1	flagellar basal-body rod protein FlgC	[TP0654-TP0397 (0.7022186)]
COG1177	COG1558	BTH_II0085	potC	ABC transporter, permease protein	BTH_II0185	flgC-2	flagellar basal-body rod protein FlgC	[TP0654-TP0397 (0.7022186)]
COG1177	COG1558	BTH_I2833	BTH_I2833	ABC transporter, permease protein	BTH_II0185	flgC-2	flagellar basal-body rod protein FlgC	[TP0654-TP0397 (0.7022186)]
COG1177	COG1558	BTH_II1951	BTH_II1951	putrescine ABC transporter, permease protein	BTH_I0241	flgC-1	flagellar basal-body rod protein FlgC	[TP0654-TP0397 (0.7022186)]
COG1177	COG1558	BTH_II0645	BTH_II0645	polyamine ABC transporter, permease protein	BTH_II0185	flgC-2	flagellar basal-body rod protein FlgC	[TP0654-TP0397 (0.7022186)]
COG1177	COG1558	BTH_I2833	BTH_I2833	ABC transporter, permease protein	BTH_I0241	flgC-1	flagellar basal-body rod protein FlgC	[TP0654-TP0397 (0.7022186)]
COG1177	COG1558	BTH_I2279	BTH_I2279	putrescine ABC transporter, permease protein	BTH_I0241	flgC-1	flagellar basal-body rod protein FlgC	[TP0654-TP0397 (0.7022186)]
COG1177	COG1558	BTH_I2279	BTH_I2279	putrescine ABC transporter, permease protein	BTH_II0185	flgC-2	flagellar basal-body rod protein FlgC	[TP0654-TP0397 (0.7022186)]
COG1177	COG1558	BTH_II1951	BTH_II1951	putrescine ABC transporter, permease protein	BTH_II0185	flgC-2	flagellar basal-body rod protein FlgC	[TP0654-TP0397 (0.7022186)]
[truncated: 1,382 more rows]
