# Supplementary material for: The Binary Protein Interactome of Treponema pallidum – The Syphilis Spirochete
Source: PLoS One. 2008 May 28;3(5):e2292. doi: 10.1371/journal.pone.0002292 (PMC2386257; doi:10.1371/journal.pone.0002292)
Supplement: Data S1 — Predicted protein-protein interactions based on our Treponema pallidum data; zip archive containing 372 files with one file per species. (6.09 MB ZIP) [file pone.0002292.s006.zip › bacteria/Burkholderia_xenovorans.tab]

266265 Burkholderia xenovorans
COG A	COG B	Locus Id A	Preferred Name(s) A	Annotation A	Locus Id B	Preferred Name(s) B	Annotation B	T. pallidum interaction
COG0186	COG1475	Bxe_A0323	Bxe_A0323	Ribosomal protein S17	Bxe_B3027	Bxe_B3027	ParB-like partition protein	[TP0198-TP0271 (0.71912634)]
COG0186	COG1475	Bxe_A0323	Bxe_A0323	Ribosomal protein S17	Bxe_A1781	Bxe_A1781	Putative plasmid stabilization protein	[TP0198-TP0271 (0.71912634)]
COG0186	COG1475	Bxe_A0323	Bxe_A0323	Ribosomal protein S17	Bxe_C0477	Bxe_C0477	Putative ParB-like nuclease	[TP0198-TP0271 (0.71912634)]
COG0186	COG1475	Bxe_A0323	Bxe_A0323	Ribosomal protein S17	Bxe_A0031	Bxe_A0031	ParB-like partition protein	[TP0198-TP0271 (0.71912634)]
COG0186	COG1475	Bxe_A0323	Bxe_A0323	Ribosomal protein S17	Bxe_A2572	Bxe_A2572	Putative chromosome partitioning nuclease, ParB	[TP0198-TP0271 (0.71912634)]
COG0608	COG0817	Bxe_A1564	Bxe_A1564	RecJ exonuclease	Bxe_A0617	Bxe_A0617	Crossover junction endodeoxyribonuclease RuvC	[TP0704-TP0517 (0.81382185)]
COG0845	COG4591	Bxe_B0731	Bxe_B0731	hypothetical protein	Bxe_A1566	Bxe_A1566	ABC lipoprotein efflux pump, inner membrane	[TP0965-TP0582 (0.8143851)]
COG0845	COG4591	Bxe_A2584	Bxe_A2584	membrane fusion protein, CzcB subfamily	Bxe_A1566	Bxe_A1566	ABC lipoprotein efflux pump, inner membrane	[TP0965-TP0582 (0.8143851)]
COG0845	COG4591	Bxe_A2891	Bxe_A2891	RND efflux pump, membrane fusion protein, CzcB	Bxe_A1566	Bxe_A1566	ABC lipoprotein efflux pump, inner membrane	[TP0965-TP0582 (0.8143851)]
COG0845	COG4591	Bxe_B0706	Bxe_B0706	RND heavy metal efflux pump, membrane fusion	Bxe_A1566	Bxe_A1566	ABC lipoprotein efflux pump, inner membrane	[TP0965-TP0582 (0.8143851)]
COG0845	COG4591	Bxe_A1968	Bxe_A1968	multidrug efflux pump, membrane fusion protein,	Bxe_A1566	Bxe_A1566	ABC lipoprotein efflux pump, inner membrane	[TP0965-TP0582 (0.8143851)]
COG0845	COG4591	Bxe_B1392	Bxe_B1392	RND efflux pump, membrane fusion protein, CzcB	Bxe_A1566	Bxe_A1566	ABC lipoprotein efflux pump, inner membrane	[TP0965-TP0582 (0.8143851)]
COG0845	COG4591	Bxe_C1141	Bxe_C1141	RND efflux pump, membrane fusion protein, CzcB	Bxe_A1566	Bxe_A1566	ABC lipoprotein efflux pump, inner membrane	[TP0965-TP0582 (0.8143851)]
COG0845	COG4591	Bxe_B0849	Bxe_B0849	RND efflux pump, membrane fusion protein, CzcB	Bxe_A1566	Bxe_A1566	ABC lipoprotein efflux pump, inner membrane	[TP0965-TP0582 (0.8143851)]
COG0845	COG4591	Bxe_A1742	Bxe_A1742	RND efflux system, membrane fusion protein, CzcB	Bxe_A1566	Bxe_A1566	ABC lipoprotein efflux pump, inner membrane	[TP0965-TP0582 (0.8143851)]
COG0845	COG4591	Bxe_A0708	Bxe_A0708	membrane fusion protein, RND efflux pump	Bxe_A1566	Bxe_A1566	ABC lipoprotein efflux pump, inner membrane	[TP0965-TP0582 (0.8143851)]
COG0845	COG4591	Bxe_A1914	Bxe_A1914	ABC multidrug efflux pump, membrane fusion	Bxe_A1566	Bxe_A1566	ABC lipoprotein efflux pump, inner membrane	[TP0965-TP0582 (0.8143851)]
COG0845	COG4591	Bxe_A4363	Bxe_A4363	RND efflux pump, membrane fusion protein, CzcB	Bxe_A1566	Bxe_A1566	ABC lipoprotein efflux pump, inner membrane	[TP0965-TP0582 (0.8143851)]
COG0845	COG4591	Bxe_B2071	Bxe_B2071	RND efflux pump, membrane fusion protein, CzcB	Bxe_A1566	Bxe_A1566	ABC lipoprotein efflux pump, inner membrane	[TP0965-TP0582 (0.8143851)]
COG0845	COG4591	Bxe_A2907	Bxe_A2907	RND efflux pump, membrane fusion protein, CzcB	Bxe_A1566	Bxe_A1566	ABC lipoprotein efflux pump, inner membrane	[TP0965-TP0582 (0.8143851)]
COG0845	COG4591	Bxe_B1229	Bxe_B1229	RND efflux pump, membrane fusion protein, CzcB	Bxe_A1566	Bxe_A1566	ABC lipoprotein efflux pump, inner membrane	[TP0965-TP0582 (0.8143851)]
COG0845	COG4591	Bxe_B2339	Bxe_B2339	ABC efflux pump, membrane fusion protein, HlyD	Bxe_A1566	Bxe_A1566	ABC lipoprotein efflux pump, inner membrane	[TP0965-TP0582 (0.8143851)]
COG0845	COG4591	Bxe_B0473	Bxe_B0473	ABC efflux pump, membrane fusion protein, HlyD	Bxe_A1566	Bxe_A1566	ABC lipoprotein efflux pump, inner membrane	[TP0965-TP0582 (0.8143851)]
COG0845	COG4591	Bxe_C1144	Bxe_C1144	ABC antibiotic efflux pump, membrane fusion	Bxe_A1566	Bxe_A1566	ABC lipoprotein efflux pump, inner membrane	[TP0965-TP0582 (0.8143851)]
COG0845	COG4591	Bxe_A3361	Bxe_A3361	RND efflux pump, membrane fusion protein, CzcB	Bxe_A1566	Bxe_A1566	ABC lipoprotein efflux pump, inner membrane	[TP0965-TP0582 (0.8143851)]
COG0845	COG4591	Bxe_B2008	Bxe_B2008	RND efflux pump, membrane fusion protein, CzcB	Bxe_A1566	Bxe_A1566	ABC lipoprotein efflux pump, inner membrane	[TP0965-TP0582 (0.8143851)]
COG0617	COG0860	Bxe_A3955	Bxe_A3955	Poly(A) polymerase	Bxe_A0746	Bxe_A0746	N-acetylmuramoyl-L-alanine amidase	[TP0270-TP0247 (0.76828843)]
COG0617	COG0860	Bxe_A0201	Bxe_A0201	tRNA nucleotidyltransferase	Bxe_A0746	Bxe_A0746	N-acetylmuramoyl-L-alanine amidase	[TP0270-TP0247 (0.76828843)]
COG0201	COG0550	Bxe_A0334	Bxe_A0334	Preprotein translocase subunit SecY	Bxe_A1223	Bxe_A1223	DNA topoisomerase III	[TP0208-TP0394 (0.8044664)]
COG0201	COG0550	Bxe_A0334	Bxe_A0334	Preprotein translocase subunit SecY	Bxe_A4419	Bxe_A4419	DNA topoisomerase III	[TP0208-TP0394 (0.8044664)]
COG0693	COG1922	Bxe_C1320	Bxe_C1320	hypothetical protein	Bxe_B2248	Bxe_B2248	Glycosyl transferase WecB/TagA/CpsF	[TP0445-TP0275 (0.6010877)]
COG0693	COG1922	Bxe_B1164	Bxe_B1164	Peptidase C56, PfpI	Bxe_B2248	Bxe_B2248	Glycosyl transferase WecB/TagA/CpsF	[TP0445-TP0275 (0.6010877)]
COG0693	COG1922	Bxe_C1318	Bxe_C1318	Peptidase C56, PfpI	Bxe_B2248	Bxe_B2248	Glycosyl transferase WecB/TagA/CpsF	[TP0445-TP0275 (0.6010877)]
COG0693	COG1922	Bxe_A2865	Bxe_A2865	Peptidase C56, PfpI	Bxe_B0500	Bxe_B0500	Glycosyl transferase WecB/TagA/CpsF	[TP0445-TP0275 (0.6010877)]
COG0693	COG1922	Bxe_B1164	Bxe_B1164	Peptidase C56, PfpI	Bxe_B0500	Bxe_B0500	Glycosyl transferase WecB/TagA/CpsF	[TP0445-TP0275 (0.6010877)]
COG0693	COG1922	Bxe_A2865	Bxe_A2865	Peptidase C56, PfpI	Bxe_B2248	Bxe_B2248	Glycosyl transferase WecB/TagA/CpsF	[TP0445-TP0275 (0.6010877)]
COG0693	COG1922	Bxe_C1320	Bxe_C1320	hypothetical protein	Bxe_B0500	Bxe_B0500	Glycosyl transferase WecB/TagA/CpsF	[TP0445-TP0275 (0.6010877)]
COG0693	COG1922	Bxe_C1318	Bxe_C1318	Peptidase C56, PfpI	Bxe_B0500	Bxe_B0500	Glycosyl transferase WecB/TagA/CpsF	[TP0445-TP0275 (0.6010877)]
COG0051	COG0693	Bxe_A0313	Bxe_A0313	Ribosomal protein S10	Bxe_C1320	Bxe_C1320	hypothetical protein	[TP0188-TP0445 (0.6307204)]
COG0051	COG0693	Bxe_A0313	Bxe_A0313	Ribosomal protein S10	Bxe_C1318	Bxe_C1318	Peptidase C56, PfpI	[TP0188-TP0445 (0.6307204)]
COG0051	COG0693	Bxe_A0313	Bxe_A0313	Ribosomal protein S10	Bxe_B1164	Bxe_B1164	Peptidase C56, PfpI	[TP0188-TP0445 (0.6307204)]
COG0051	COG0693	Bxe_A0313	Bxe_A0313	Ribosomal protein S10	Bxe_A2865	Bxe_A2865	Peptidase C56, PfpI	[TP0188-TP0445 (0.6307204)]
COG0180	COG0564	Bxe_B0406	Bxe_B0406	putative tryptophanyl-tRNA synthetase	Bxe_A2346	Bxe_A2346	Pseudouridine synthase, RluD	[TP0632-TP0339 (0.7885255)]
COG0180	COG0564	Bxe_A1583	Bxe_A1583	Tryptophanyl-tRNA synthetase, class Ib	Bxe_A2346	Bxe_A2346	Pseudouridine synthase, RluD	[TP0632-TP0339 (0.7885255)]
COG0180	COG0564	Bxe_A1583	Bxe_A1583	Tryptophanyl-tRNA synthetase, class Ib	Bxe_A1063	Bxe_A1063	Pseudouridine synthase, RluD	[TP0632-TP0339 (0.7885255)]
COG0180	COG0564	Bxe_B0406	Bxe_B0406	putative tryptophanyl-tRNA synthetase	Bxe_A1063	Bxe_A1063	Pseudouridine synthase, RluD	[TP0632-TP0339 (0.7885255)]
COG0090	COG0223	Bxe_A0317	Bxe_A0317	Ribosomal protein L2	Bxe_A2388	Bxe_A2388	Putative transformylase protein	[TP0192-TP0756 (0.8610547)]
COG0090	COG0223	Bxe_A0317	Bxe_A0317	Ribosomal protein L2	Bxe_A4415	Bxe_A4415	Methionyl-tRNA formyltransferase	[TP0192-TP0756 (0.8610547)]
COG0632	COG2255	Bxe_A0616	Bxe_A0616	DNA recombination protein, RuvA	Bxe_A0615	Bxe_A0615	Holliday junction DNA helicase RuvB	[TP0543-TP0162 (0.9659884)]
COG0462	COG0817	Bxe_A4133	Bxe_A4133	Ribose-phosphate pyrophosphokinase	Bxe_A0617	Bxe_A0617	Crossover junction endodeoxyribonuclease RuvC	[TP0294-TP0517 (0.54911256)]
COG0125	COG0586	Bxe_A2263	Bxe_A2263	Thymidylate kinase	Bxe_B0949	Bxe_B0949	putative transmembrane protein	[TP0354-TP0779 (0.67954355)]
COG0125	COG0586	Bxe_A2263	Bxe_A2263	Thymidylate kinase	Bxe_B0639	Bxe_B0639	putative DedA-like transmembrane protein	[TP0354-TP0779 (0.67954355)]
COG0125	COG0586	Bxe_A2263	Bxe_A2263	Thymidylate kinase	Bxe_A3933	Bxe_A3933	Putative DedA family transmembrane protein	[TP0354-TP0779 (0.67954355)]
COG0125	COG0586	Bxe_A2263	Bxe_A2263	Thymidylate kinase	Bxe_B2986	Bxe_B2986	putative DedA protein	[TP0354-TP0779 (0.67954355)]
COG0257	COG0577	Bxe_A0336	Bxe_A0336	Ribosomal protein L36	Bxe_B1641	Bxe_B1641	ABC liporpotein exporter, fused inner membrane	[TP0209-TP0962 (0.5903608)]
COG0457	COG1653	Bxe_A4384	Bxe_A4384	hypothetical protein	Bxe_A2191	Bxe_A2191	ABC sugar transporter, periplasmic ligand	[TP0067-TP0074 (0.6656524)]
COG0457	COG1653	Bxe_A0190	Bxe_A0190	TPR repeat protein	Bxe_A3451	Bxe_A3451	ABC sugar (maltose) transporter, periplasmic	[TP0067-TP0074 (0.6656524)]
COG0457	COG1653	Bxe_A1625	Bxe_A1625	hypothetical protein	Bxe_A2191	Bxe_A2191	ABC sugar transporter, periplasmic ligand	[TP0067-TP0074 (0.6656524)]
COG0457	COG1653	Bxe_A2974	Bxe_A2974	Putative signal peptide protein, TPR domain-	Bxe_A0448	Bxe_A0448	ABC sugar transporter, periplasmic ligand	[TP0067-TP0074 (0.6656524)]
COG0457	COG1653	Bxe_B1587	Bxe_B1587	hypothetical protein	Bxe_A3451	Bxe_A3451	ABC sugar (maltose) transporter, periplasmic	[TP0067-TP0074 (0.6656524)]
COG0457	COG1653	Bxe_A2482	Bxe_A2482	Putative sulfotransferase, TPR-domain protein	Bxe_A0720	Bxe_A0720	ABC sugar transporter, periplasmic ligand	[TP0067-TP0074 (0.6656524)]
COG0457	COG1653	Bxe_A4040	Bxe_A4040	TPR domain protein	Bxe_A0720	Bxe_A0720	ABC sugar transporter, periplasmic ligand	[TP0067-TP0074 (0.6656524)]
COG0457	COG1653	Bxe_A1625	Bxe_A1625	hypothetical protein	Bxe_A0720	Bxe_A0720	ABC sugar transporter, periplasmic ligand	[TP0067-TP0074 (0.6656524)]
COG0457	COG1653	Bxe_A3326	Bxe_A3326	TPR repeatprotein	Bxe_A3451	Bxe_A3451	ABC sugar (maltose) transporter, periplasmic	[TP0067-TP0074 (0.6656524)]
COG0457	COG1653	Bxe_A2974	Bxe_A2974	Putative signal peptide protein, TPR domain-	Bxe_B2083	Bxe_B2083	ABC sugar transporter, periplasmic ligand	[TP0067-TP0074 (0.6656524)]
COG0457	COG1653	Bxe_A0190	Bxe_A0190	TPR repeat protein	Bxe_B2083	Bxe_B2083	ABC sugar transporter, periplasmic ligand	[TP0067-TP0074 (0.6656524)]
COG0457	COG1653	Bxe_A3327	Bxe_A3327	hypothetical protein	Bxe_A0448	Bxe_A0448	ABC sugar transporter, periplasmic ligand	[TP0067-TP0074 (0.6656524)]
COG0457	COG1653	Bxe_A1361	Bxe_A1361	hypothetical protein	Bxe_B0420	Bxe_B0420	ABC sugar transporter, periplasmic ligand	[TP0067-TP0074 (0.6656524)]
COG0457	COG1653	Bxe_A2482	Bxe_A2482	Putative sulfotransferase, TPR-domain protein	Bxe_B2083	Bxe_B2083	ABC sugar transporter, periplasmic ligand	[TP0067-TP0074 (0.6656524)]
COG0457	COG1653	Bxe_A4384	Bxe_A4384	hypothetical protein	Bxe_B0080	Bxe_B0080	ABC sugar transporter, periplasmic ligand	[TP0067-TP0074 (0.6656524)]
COG0457	COG1653	Bxe_A4130	Bxe_A4130	hypothetical protein	Bxe_B0080	Bxe_B0080	ABC sugar transporter, periplasmic ligand	[TP0067-TP0074 (0.6656524)]
COG0457	COG1653	Bxe_B2618	Bxe_B2618	hypothetical protein	Bxe_A0448	Bxe_A0448	ABC sugar transporter, periplasmic ligand	[TP0067-TP0074 (0.6656524)]
COG0457	COG1653	Bxe_A3327	Bxe_A3327	hypothetical protein	Bxe_A2191	Bxe_A2191	ABC sugar transporter, periplasmic ligand	[TP0067-TP0074 (0.6656524)]
COG0457	COG1653	Bxe_A3327	Bxe_A3327	hypothetical protein	Bxe_B0080	Bxe_B0080	ABC sugar transporter, periplasmic ligand	[TP0067-TP0074 (0.6656524)]
COG0457	COG1653	Bxe_B1587	Bxe_B1587	hypothetical protein	Bxe_A2191	Bxe_A2191	ABC sugar transporter, periplasmic ligand	[TP0067-TP0074 (0.6656524)]
COG0457	COG1653	Bxe_A1361	Bxe_A1361	hypothetical protein	Bxe_A2191	Bxe_A2191	ABC sugar transporter, periplasmic ligand	[TP0067-TP0074 (0.6656524)]
COG0457	COG1653	Bxe_A4384	Bxe_A4384	hypothetical protein	Bxe_A0448	Bxe_A0448	ABC sugar transporter, periplasmic ligand	[TP0067-TP0074 (0.6656524)]
COG0457	COG1653	Bxe_A4130	Bxe_A4130	hypothetical protein	Bxe_A3451	Bxe_A3451	ABC sugar (maltose) transporter, periplasmic	[TP0067-TP0074 (0.6656524)]
COG0457	COG1653	Bxe_A3326	Bxe_A3326	TPR repeatprotein	Bxe_A0720	Bxe_A0720	ABC sugar transporter, periplasmic ligand	[TP0067-TP0074 (0.6656524)]
COG0457	COG1653	Bxe_A2482	Bxe_A2482	Putative sulfotransferase, TPR-domain protein	Bxe_B0420	Bxe_B0420	ABC sugar transporter, periplasmic ligand	[TP0067-TP0074 (0.6656524)]
COG0457	COG1653	Bxe_A4130	Bxe_A4130	hypothetical protein	Bxe_A0448	Bxe_A0448	ABC sugar transporter, periplasmic ligand	[TP0067-TP0074 (0.6656524)]
COG0457	COG1653	Bxe_A0959	Bxe_A0959	hypothetical protein	Bxe_A0448	Bxe_A0448	ABC sugar transporter, periplasmic ligand	[TP0067-TP0074 (0.6656524)]
COG0457	COG1653	Bxe_A1361	Bxe_A1361	hypothetical protein	Bxe_A3451	Bxe_A3451	ABC sugar (maltose) transporter, periplasmic	[TP0067-TP0074 (0.6656524)]
COG0457	COG1653	Bxe_A3016	Bxe_A3016	Putative TPR/sulfotransferase domain protein,	Bxe_B0080	Bxe_B0080	ABC sugar transporter, periplasmic ligand	[TP0067-TP0074 (0.6656524)]
COG0457	COG1653	Bxe_B2618	Bxe_B2618	hypothetical protein	Bxe_B2083	Bxe_B2083	ABC sugar transporter, periplasmic ligand	[TP0067-TP0074 (0.6656524)]
COG0457	COG1653	Bxe_A4384	Bxe_A4384	hypothetical protein	Bxe_A0720	Bxe_A0720	ABC sugar transporter, periplasmic ligand	[TP0067-TP0074 (0.6656524)]
COG0457	COG1653	Bxe_A4040	Bxe_A4040	TPR domain protein	Bxe_B0080	Bxe_B0080	ABC sugar transporter, periplasmic ligand	[TP0067-TP0074 (0.6656524)]
COG0457	COG1653	Bxe_A1361	Bxe_A1361	hypothetical protein	Bxe_B0080	Bxe_B0080	ABC sugar transporter, periplasmic ligand	[TP0067-TP0074 (0.6656524)]
COG0457	COG1653	Bxe_A4384	Bxe_A4384	hypothetical protein	Bxe_B0420	Bxe_B0420	ABC sugar transporter, periplasmic ligand	[TP0067-TP0074 (0.6656524)]
COG0457	COG1653	Bxe_A4384	Bxe_A4384	hypothetical protein	Bxe_A3451	Bxe_A3451	ABC sugar (maltose) transporter, periplasmic	[TP0067-TP0074 (0.6656524)]
COG0457	COG1653	Bxe_A2482	Bxe_A2482	Putative sulfotransferase, TPR-domain protein	Bxe_A2191	Bxe_A2191	ABC sugar transporter, periplasmic ligand	[TP0067-TP0074 (0.6656524)]
COG0457	COG1653	Bxe_A1625	Bxe_A1625	hypothetical protein	Bxe_B0420	Bxe_B0420	ABC sugar transporter, periplasmic ligand	[TP0067-TP0074 (0.6656524)]
COG0457	COG1653	Bxe_A2974	Bxe_A2974	Putative signal peptide protein, TPR domain-	Bxe_A0720	Bxe_A0720	ABC sugar transporter, periplasmic ligand	[TP0067-TP0074 (0.6656524)]
COG0457	COG1653	Bxe_B2618	Bxe_B2618	hypothetical protein	Bxe_A2191	Bxe_A2191	ABC sugar transporter, periplasmic ligand	[TP0067-TP0074 (0.6656524)]
COG0457	COG1653	Bxe_A4130	Bxe_A4130	hypothetical protein	Bxe_B0420	Bxe_B0420	ABC sugar transporter, periplasmic ligand	[TP0067-TP0074 (0.6656524)]
COG0457	COG1653	Bxe_A4130	Bxe_A4130	hypothetical protein	Bxe_A0720	Bxe_A0720	ABC sugar transporter, periplasmic ligand	[TP0067-TP0074 (0.6656524)]
COG0457	COG1653	Bxe_A3327	Bxe_A3327	hypothetical protein	Bxe_B2083	Bxe_B2083	ABC sugar transporter, periplasmic ligand	[TP0067-TP0074 (0.6656524)]
COG0457	COG1653	Bxe_A2482	Bxe_A2482	Putative sulfotransferase, TPR-domain protein	Bxe_A3451	Bxe_A3451	ABC sugar (maltose) transporter, periplasmic	[TP0067-TP0074 (0.6656524)]
COG0457	COG1653	Bxe_A0959	Bxe_A0959	hypothetical protein	Bxe_B0420	Bxe_B0420	ABC sugar transporter, periplasmic ligand	[TP0067-TP0074 (0.6656524)]
COG0457	COG1653	Bxe_A3327	Bxe_A3327	hypothetical protein	Bxe_A0720	Bxe_A0720	ABC sugar transporter, periplasmic ligand	[TP0067-TP0074 (0.6656524)]
COG0457	COG1653	Bxe_A1625	Bxe_A1625	hypothetical protein	Bxe_A0448	Bxe_A0448	ABC sugar transporter, periplasmic ligand	[TP0067-TP0074 (0.6656524)]
COG0457	COG1653	Bxe_A1625	Bxe_A1625	hypothetical protein	Bxe_A3451	Bxe_A3451	ABC sugar (maltose) transporter, periplasmic	[TP0067-TP0074 (0.6656524)]
COG0457	COG1653	Bxe_B1587	Bxe_B1587	hypothetical protein	Bxe_A0448	Bxe_A0448	ABC sugar transporter, periplasmic ligand	[TP0067-TP0074 (0.6656524)]
COG0457	COG1653	Bxe_A1361	Bxe_A1361	hypothetical protein	Bxe_A0448	Bxe_A0448	ABC sugar transporter, periplasmic ligand	[TP0067-TP0074 (0.6656524)]
COG0457	COG1653	Bxe_A4040	Bxe_A4040	TPR domain protein	Bxe_B2083	Bxe_B2083	ABC sugar transporter, periplasmic ligand	[TP0067-TP0074 (0.6656524)]
COG0457	COG1653	Bxe_B2618	Bxe_B2618	hypothetical protein	Bxe_B0420	Bxe_B0420	ABC sugar transporter, periplasmic ligand	[TP0067-TP0074 (0.6656524)]
COG0457	COG1653	Bxe_A1625	Bxe_A1625	hypothetical protein	Bxe_B2083	Bxe_B2083	ABC sugar transporter, periplasmic ligand	[TP0067-TP0074 (0.6656524)]
COG0457	COG1653	Bxe_A0959	Bxe_A0959	hypothetical protein	Bxe_B0080	Bxe_B0080	ABC sugar transporter, periplasmic ligand	[TP0067-TP0074 (0.6656524)]
COG0457	COG1653	Bxe_A4130	Bxe_A4130	hypothetical protein	Bxe_A2191	Bxe_A2191	ABC sugar transporter, periplasmic ligand	[TP0067-TP0074 (0.6656524)]
COG0457	COG1653	Bxe_A3016	Bxe_A3016	Putative TPR/sulfotransferase domain protein,	Bxe_B0420	Bxe_B0420	ABC sugar transporter, periplasmic ligand	[TP0067-TP0074 (0.6656524)]
COG0457	COG1653	Bxe_B2618	Bxe_B2618	hypothetical protein	Bxe_A3451	Bxe_A3451	ABC sugar (maltose) transporter, periplasmic	[TP0067-TP0074 (0.6656524)]
COG0457	COG1653	Bxe_A0190	Bxe_A0190	TPR repeat protein	Bxe_A0448	Bxe_A0448	ABC sugar transporter, periplasmic ligand	[TP0067-TP0074 (0.6656524)]
COG0457	COG1653	Bxe_A3326	Bxe_A3326	TPR repeatprotein	Bxe_B0420	Bxe_B0420	ABC sugar transporter, periplasmic ligand	[TP0067-TP0074 (0.6656524)]
COG0457	COG1653	Bxe_A3327	Bxe_A3327	hypothetical protein	Bxe_A3451	Bxe_A3451	ABC sugar (maltose) transporter, periplasmic	[TP0067-TP0074 (0.6656524)]
COG0457	COG1653	Bxe_A1361	Bxe_A1361	hypothetical protein	Bxe_B2083	Bxe_B2083	ABC sugar transporter, periplasmic ligand	[TP0067-TP0074 (0.6656524)]
COG0457	COG1653	Bxe_A4040	Bxe_A4040	TPR domain protein	Bxe_A2191	Bxe_A2191	ABC sugar transporter, periplasmic ligand	[TP0067-TP0074 (0.6656524)]
COG0457	COG1653	Bxe_A4130	Bxe_A4130	hypothetical protein	Bxe_B2083	Bxe_B2083	ABC sugar transporter, periplasmic ligand	[TP0067-TP0074 (0.6656524)]
COG0457	COG1653	Bxe_B2618	Bxe_B2618	hypothetical protein	Bxe_A0720	Bxe_A0720	ABC sugar transporter, periplasmic ligand	[TP0067-TP0074 (0.6656524)]
COG0457	COG1653	Bxe_A3326	Bxe_A3326	TPR repeatprotein	Bxe_B2083	Bxe_B2083	ABC sugar transporter, periplasmic ligand	[TP0067-TP0074 (0.6656524)]
COG0457	COG1653	Bxe_B1587	Bxe_B1587	hypothetical protein	Bxe_B2083	Bxe_B2083	ABC sugar transporter, periplasmic ligand	[TP0067-TP0074 (0.6656524)]
COG0457	COG1653	Bxe_A2974	Bxe_A2974	Putative signal peptide protein, TPR domain-	Bxe_A2191	Bxe_A2191	ABC sugar transporter, periplasmic ligand	[TP0067-TP0074 (0.6656524)]
COG0457	COG1653	Bxe_A4040	Bxe_A4040	TPR domain protein	Bxe_A0448	Bxe_A0448	ABC sugar transporter, periplasmic ligand	[TP0067-TP0074 (0.6656524)]
COG0457	COG1653	Bxe_A0190	Bxe_A0190	TPR repeat protein	Bxe_A2191	Bxe_A2191	ABC sugar transporter, periplasmic ligand	[TP0067-TP0074 (0.6656524)]
COG0457	COG1653	Bxe_A2974	Bxe_A2974	Putative signal peptide protein, TPR domain-	Bxe_B0420	Bxe_B0420	ABC sugar transporter, periplasmic ligand	[TP0067-TP0074 (0.6656524)]
COG0457	COG1653	Bxe_A1625	Bxe_A1625	hypothetical protein	Bxe_B0080	Bxe_B0080	ABC sugar transporter, periplasmic ligand	[TP0067-TP0074 (0.6656524)]
COG0457	COG1653	Bxe_A3327	Bxe_A3327	hypothetical protein	Bxe_B0420	Bxe_B0420	ABC sugar transporter, periplasmic ligand	[TP0067-TP0074 (0.6656524)]
COG0457	COG1653	Bxe_A2974	Bxe_A2974	Putative signal peptide protein, TPR domain-	Bxe_A3451	Bxe_A3451	ABC sugar (maltose) transporter, periplasmic	[TP0067-TP0074 (0.6656524)]
COG0457	COG1653	Bxe_A2974	Bxe_A2974	Putative signal peptide protein, TPR domain-	Bxe_B0080	Bxe_B0080	ABC sugar transporter, periplasmic ligand	[TP0067-TP0074 (0.6656524)]
COG0457	COG1653	Bxe_A0959	Bxe_A0959	hypothetical protein	Bxe_A2191	Bxe_A2191	ABC sugar transporter, periplasmic ligand	[TP0067-TP0074 (0.6656524)]
COG0457	COG1653	Bxe_B1587	Bxe_B1587	hypothetical protein	Bxe_B0420	Bxe_B0420	ABC sugar transporter, periplasmic ligand	[TP0067-TP0074 (0.6656524)]
COG0457	COG1653	Bxe_A4040	Bxe_A4040	TPR domain protein	Bxe_A3451	Bxe_A3451	ABC sugar (maltose) transporter, periplasmic	[TP0067-TP0074 (0.6656524)]
COG0457	COG1653	Bxe_A2482	Bxe_A2482	Putative sulfotransferase, TPR-domain protein	Bxe_A0448	Bxe_A0448	ABC sugar transporter, periplasmic ligand	[TP0067-TP0074 (0.6656524)]
COG0457	COG1653	Bxe_A3016	Bxe_A3016	Putative TPR/sulfotransferase domain protein,	Bxe_A3451	Bxe_A3451	ABC sugar (maltose) transporter, periplasmic	[TP0067-TP0074 (0.6656524)]
COG0457	COG1653	Bxe_A0190	Bxe_A0190	TPR repeat protein	Bxe_B0080	Bxe_B0080	ABC sugar transporter, periplasmic ligand	[TP0067-TP0074 (0.6656524)]
COG0457	COG1653	Bxe_A0959	Bxe_A0959	hypothetical protein	Bxe_A0720	Bxe_A0720	ABC sugar transporter, periplasmic ligand	[TP0067-TP0074 (0.6656524)]
COG0457	COG1653	Bxe_A3016	Bxe_A3016	Putative TPR/sulfotransferase domain protein,	Bxe_A0720	Bxe_A0720	ABC sugar transporter, periplasmic ligand	[TP0067-TP0074 (0.6656524)]
COG0457	COG1653	Bxe_A1361	Bxe_A1361	hypothetical protein	Bxe_A0720	Bxe_A0720	ABC sugar transporter, periplasmic ligand	[TP0067-TP0074 (0.6656524)]
COG0457	COG1653	Bxe_B2618	Bxe_B2618	hypothetical protein	Bxe_B0080	Bxe_B0080	ABC sugar transporter, periplasmic ligand	[TP0067-TP0074 (0.6656524)]
COG0457	COG1653	Bxe_A4384	Bxe_A4384	hypothetical protein	Bxe_B2083	Bxe_B2083	ABC sugar transporter, periplasmic ligand	[TP0067-TP0074 (0.6656524)]
COG0457	COG1653	Bxe_B1587	Bxe_B1587	hypothetical protein	Bxe_A0720	Bxe_A0720	ABC sugar transporter, periplasmic ligand	[TP0067-TP0074 (0.6656524)]
COG0457	COG1653	Bxe_A0959	Bxe_A0959	hypothetical protein	Bxe_A3451	Bxe_A3451	ABC sugar (maltose) transporter, periplasmic	[TP0067-TP0074 (0.6656524)]
COG0457	COG1653	Bxe_A3016	Bxe_A3016	Putative TPR/sulfotransferase domain protein,	Bxe_A2191	Bxe_A2191	ABC sugar transporter, periplasmic ligand	[TP0067-TP0074 (0.6656524)]
COG0457	COG1653	Bxe_A0190	Bxe_A0190	TPR repeat protein	Bxe_A0720	Bxe_A0720	ABC sugar transporter, periplasmic ligand	[TP0067-TP0074 (0.6656524)]
COG0457	COG1653	Bxe_A0959	Bxe_A0959	hypothetical protein	Bxe_B2083	Bxe_B2083	ABC sugar transporter, periplasmic ligand	[TP0067-TP0074 (0.6656524)]
COG0457	COG1653	Bxe_A3016	Bxe_A3016	Putative TPR/sulfotransferase domain protein,	Bxe_A0448	Bxe_A0448	ABC sugar transporter, periplasmic ligand	[TP0067-TP0074 (0.6656524)]
COG0457	COG1653	Bxe_A2482	Bxe_A2482	Putative sulfotransferase, TPR-domain protein	Bxe_B0080	Bxe_B0080	ABC sugar transporter, periplasmic ligand	[TP0067-TP0074 (0.6656524)]
COG0457	COG1653	Bxe_A3016	Bxe_A3016	Putative TPR/sulfotransferase domain protein,	Bxe_B2083	Bxe_B2083	ABC sugar transporter, periplasmic ligand	[TP0067-TP0074 (0.6656524)]
COG0457	COG1653	Bxe_A3326	Bxe_A3326	TPR repeatprotein	Bxe_B0080	Bxe_B0080	ABC sugar transporter, periplasmic ligand	[TP0067-TP0074 (0.6656524)]
COG0457	COG1653	Bxe_A0190	Bxe_A0190	TPR repeat protein	Bxe_B0420	Bxe_B0420	ABC sugar transporter, periplasmic ligand	[TP0067-TP0074 (0.6656524)]
COG0457	COG1653	Bxe_A3326	Bxe_A3326	TPR repeatprotein	Bxe_A2191	Bxe_A2191	ABC sugar transporter, periplasmic ligand	[TP0067-TP0074 (0.6656524)]
COG0457	COG1653	Bxe_A4040	Bxe_A4040	TPR domain protein	Bxe_B0420	Bxe_B0420	ABC sugar transporter, periplasmic ligand	[TP0067-TP0074 (0.6656524)]
COG0457	COG1653	Bxe_A3326	Bxe_A3326	TPR repeatprotein	Bxe_A0448	Bxe_A0448	ABC sugar transporter, periplasmic ligand	[TP0067-TP0074 (0.6656524)]
COG0457	COG1653	Bxe_B1587	Bxe_B1587	hypothetical protein	Bxe_B0080	Bxe_B0080	ABC sugar transporter, periplasmic ligand	[TP0067-TP0074 (0.6656524)]
COG1291	COG1684	Bxe_C1376	Bxe_C1376	putative flagellar motor protein (MotA)	Bxe_A0153	Bxe_A0153	Flagellar biosynthesis protein FliR	[TP0725-TP0716 (0.9601814)]
COG1291	COG1684	Bxe_A0116	Bxe_A0116	Chemotaxis protein MotA	Bxe_A0153	Bxe_A0153	Flagellar biosynthesis protein FliR	[TP0725-TP0716 (0.9601814)]
COG0222	COG0802	Bxe_A0305	Bxe_A0305	Ribosomal protein L7/L12	Bxe_A0747	Bxe_A0747	Protein of unknown function UPF0079	[TP0240-TP0875 (0.8481433)]
COG0495	COG1214	Bxe_A0576	Bxe_A0576	Leucyl-tRNA synthetase class Ia	Bxe_A1654	Bxe_A1654	Peptidase M22, glycoprotease	[TP0586-TP0876 (0.5571989)]
COG0192	COG0592	Bxe_A4371	Bxe_A4371	S-adenosylmethionine synthetase	Bxe_A4461	Bxe_A4461	DNA polymerase III, beta chain	[TP0794-TP0002 (0.8412751)]
COG0360	COG0616	Bxe_A2456	Bxe_A2456	30S ribosomal protein S6, RpsF	Bxe_A1066	Bxe_A1066	Family S49 unassigned peptidase	[TP0063-TP0997 (0.6657489)]
COG0360	COG0616	Bxe_A2456	Bxe_A2456	30S ribosomal protein S6, RpsF	Bxe_A3650	Bxe_A3650	Putative Peptidase	[TP0063-TP0997 (0.6657489)]
COG0360	COG0616	Bxe_A2456	Bxe_A2456	30S ribosomal protein S6, RpsF	Bxe_A3063	Bxe_A3063	Putative head-tail preconnector protein Gp5	[TP0063-TP0997 (0.6657489)]
COG0125	COG0457	Bxe_A2263	Bxe_A2263	Thymidylate kinase	Bxe_A4384	Bxe_A4384	hypothetical protein	[TP0354-TP0648 (0.5206915)]
COG0125	COG0457	Bxe_A2263	Bxe_A2263	Thymidylate kinase	Bxe_A3327	Bxe_A3327	hypothetical protein	[TP0354-TP0648 (0.5206915)]
COG0125	COG0457	Bxe_A2263	Bxe_A2263	Thymidylate kinase	Bxe_A4040	Bxe_A4040	TPR domain protein	[TP0354-TP0648 (0.5206915)]
COG0125	COG0457	Bxe_A2263	Bxe_A2263	Thymidylate kinase	Bxe_B1587	Bxe_B1587	hypothetical protein	[TP0354-TP0648 (0.5206915)]
COG0125	COG0457	Bxe_A2263	Bxe_A2263	Thymidylate kinase	Bxe_A2974	Bxe_A2974	Putative signal peptide protein, TPR domain-	[TP0354-TP0648 (0.5206915)]
COG0125	COG0457	Bxe_A2263	Bxe_A2263	Thymidylate kinase	Bxe_A0190	Bxe_A0190	TPR repeat protein	[TP0354-TP0648 (0.5206915)]
COG0125	COG0457	Bxe_A2263	Bxe_A2263	Thymidylate kinase	Bxe_A0959	Bxe_A0959	hypothetical protein	[TP0354-TP0648 (0.5206915)]
COG0125	COG0457	Bxe_A2263	Bxe_A2263	Thymidylate kinase	Bxe_A3326	Bxe_A3326	TPR repeatprotein	[TP0354-TP0648 (0.5206915)]
COG0125	COG0457	Bxe_A2263	Bxe_A2263	Thymidylate kinase	Bxe_A1361	Bxe_A1361	hypothetical protein	[TP0354-TP0648 (0.5206915)]
COG0125	COG0457	Bxe_A2263	Bxe_A2263	Thymidylate kinase	Bxe_A4130	Bxe_A4130	hypothetical protein	[TP0354-TP0648 (0.5206915)]
COG0125	COG0457	Bxe_A2263	Bxe_A2263	Thymidylate kinase	Bxe_A3016	Bxe_A3016	Putative TPR/sulfotransferase domain protein,	[TP0354-TP0648 (0.5206915)]
COG0125	COG0457	Bxe_A2263	Bxe_A2263	Thymidylate kinase	Bxe_A1625	Bxe_A1625	hypothetical protein	[TP0354-TP0648 (0.5206915)]
COG0125	COG0457	Bxe_A2263	Bxe_A2263	Thymidylate kinase	Bxe_B2618	Bxe_B2618	hypothetical protein	[TP0354-TP0648 (0.5206915)]
COG0125	COG0457	Bxe_A2263	Bxe_A2263	Thymidylate kinase	Bxe_A2482	Bxe_A2482	Putative sulfotransferase, TPR-domain protein	[TP0354-TP0648 (0.5206915)]
COG0860	COG1396	Bxe_A0746	Bxe_A0746	N-acetylmuramoyl-L-alanine amidase	Bxe_B0902	Bxe_B0902	Transcriptional regulator, XRE family	[TP0247-TP0461 (0.8100859)]
COG0860	COG1396	Bxe_A0746	Bxe_A0746	N-acetylmuramoyl-L-alanine amidase	Bxe_B0860	Bxe_B0860	Transcriptional regulator, XRE family	[TP0247-TP0461 (0.8100859)]
COG0860	COG1396	Bxe_A0746	Bxe_A0746	N-acetylmuramoyl-L-alanine amidase	Bxe_B0115	Bxe_B0115	hypothetical protein	[TP0247-TP0461 (0.8100859)]
COG0860	COG1396	Bxe_A0746	Bxe_A0746	N-acetylmuramoyl-L-alanine amidase	Bxe_C0772	Bxe_C0772	Transcriptional regulator, XRE family with Cupin	[TP0247-TP0461 (0.8100859)]
COG0860	COG1396	Bxe_A0746	Bxe_A0746	N-acetylmuramoyl-L-alanine amidase	Bxe_C0429	Bxe_C0429	Transcriptional regulator, XRE family	[TP0247-TP0461 (0.8100859)]
COG0860	COG1396	Bxe_A0746	Bxe_A0746	N-acetylmuramoyl-L-alanine amidase	Bxe_A3414	Bxe_A3414	Transcriptional regulator, XRE family	[TP0247-TP0461 (0.8100859)]
COG0860	COG1396	Bxe_A0746	Bxe_A0746	N-acetylmuramoyl-L-alanine amidase	Bxe_B3022	Bxe_B3022	Transcriptional regulator, XRE family	[TP0247-TP0461 (0.8100859)]
COG0860	COG1396	Bxe_A0746	Bxe_A0746	N-acetylmuramoyl-L-alanine amidase	Bxe_A1135	Bxe_A1135	Transcriptional Regulator, XRE family	[TP0247-TP0461 (0.8100859)]
COG0860	COG1396	Bxe_A0746	Bxe_A0746	N-acetylmuramoyl-L-alanine amidase	Bxe_C0430	Bxe_C0430	Transcriptional regulator, XRE family	[TP0247-TP0461 (0.8100859)]
COG0860	COG1396	Bxe_A0746	Bxe_A0746	N-acetylmuramoyl-L-alanine amidase	Bxe_B0758	Bxe_B0758	Transcriptional regulator, XRE family with Cupin	[TP0247-TP0461 (0.8100859)]
COG0860	COG1396	Bxe_A0746	Bxe_A0746	N-acetylmuramoyl-L-alanine amidase	Bxe_B1354	Bxe_B1354	Transcriptional regulator, XRE family	[TP0247-TP0461 (0.8100859)]
COG0860	COG1396	Bxe_A0746	Bxe_A0746	N-acetylmuramoyl-L-alanine amidase	Bxe_B0944	Bxe_B0944	Transcriptional regulator, XRE family with Cupin	[TP0247-TP0461 (0.8100859)]
COG0860	COG1396	Bxe_A0746	Bxe_A0746	N-acetylmuramoyl-L-alanine amidase	Bxe_B0919	Bxe_B0919	Transcriptional regulator, XRE family	[TP0247-TP0461 (0.8100859)]
COG0860	COG1396	Bxe_A0746	Bxe_A0746	N-acetylmuramoyl-L-alanine amidase	Bxe_A0634	Bxe_A0634	Transcriptional Regulator, XRE family	[TP0247-TP0461 (0.8100859)]
COG0860	COG1396	Bxe_A0746	Bxe_A0746	N-acetylmuramoyl-L-alanine amidase	Bxe_A2995	Bxe_A2995	Transcriptional Regulator, XRE(MerR) family with	[TP0247-TP0461 (0.8100859)]
COG0860	COG1396	Bxe_A0746	Bxe_A0746	N-acetylmuramoyl-L-alanine amidase	Bxe_B2769	Bxe_B2769	Transcriptional regulator, XRE family	[TP0247-TP0461 (0.8100859)]
COG0860	COG1396	Bxe_A0746	Bxe_A0746	N-acetylmuramoyl-L-alanine amidase	Bxe_A3625	Bxe_A3625	Transcriptional regulator, XRE family	[TP0247-TP0461 (0.8100859)]
COG0860	COG1396	Bxe_A0746	Bxe_A0746	N-acetylmuramoyl-L-alanine amidase	Bxe_B0043	Bxe_B0043	Transcriptional regulator, XRE family	[TP0247-TP0461 (0.8100859)]
COG0265	COG0333	Bxe_A0412	Bxe_A0412	Putative exported serine protease,	Bxe_A1070	Bxe_A1070	Ribosomal protein S32	[TP0773-TP0807 (0.5060325)]
COG0265	COG0333	Bxe_C1260	Bxe_C1260	hypothetical protein	Bxe_A1070	Bxe_A1070	Ribosomal protein S32	[TP0773-TP0807 (0.5060325)]
COG0265	COG0333	Bxe_A1081	Bxe_A1081	Subfamily S1C, unassigned peptidase	Bxe_A1070	Bxe_A1070	Ribosomal protein S32	[TP0773-TP0807 (0.5060325)]
COG0265	COG0333	Bxe_A0701	Bxe_A0701	Serine protease, subfamily S1C	Bxe_A1070	Bxe_A1070	Ribosomal protein S32	[TP0773-TP0807 (0.5060325)]
COG0265	COG0333	Bxe_B0630	Bxe_B0630	putative serine protease	Bxe_A1070	Bxe_A1070	Ribosomal protein S32	[TP0773-TP0807 (0.5060325)]
COG0802	COG0860	Bxe_A0747	Bxe_A0747	Protein of unknown function UPF0079	Bxe_A0746	Bxe_A0746	N-acetylmuramoyl-L-alanine amidase	[TP0875-TP0247 (0.90700364)]
COG0495	COG0761	Bxe_A0576	Bxe_A0576	Leucyl-tRNA synthetase class Ia	Bxe_B0018	Bxe_B0018	LytB protein	[TP0586-TP0547 (0.63095015)]
COG0495	COG0761	Bxe_A0576	Bxe_A0576	Leucyl-tRNA synthetase class Ia	Bxe_A0820	Bxe_A0820	LytB protein	[TP0586-TP0547 (0.63095015)]
COG1536	COG1677	Bxe_A0165	Bxe_A0165	Flagellar motor switch protein FliG	Bxe_B0090	Bxe_B0090	Flagellar hook-basal body complex protein FliE	[TP0026-TP0398 (0.81876683)]
COG1536	COG1677	Bxe_A0165	Bxe_A0165	Flagellar motor switch protein FliG	Bxe_A0167	Bxe_A0167	Flagellar hook-basal body complex protein FliE	[TP0026-TP0398 (0.81876683)]
COG0771	COG1815	Bxe_A0484	Bxe_A0484	UDP-N-acetylmuramoylalanine-D-glutamate ligase,	Bxe_A0140	Bxe_A0140	Flagellar basal-body rod protein FlgB	[TP0903-TP0396 (0.6336193)]
COG0272	COG1396	Bxe_A1676	Bxe_A1676	NAD-dependent DNA ligase	Bxe_B0860	Bxe_B0860	Transcriptional regulator, XRE family	[TP0634-TP0461 (0.7134334)]
COG0272	COG1396	Bxe_A1676	Bxe_A1676	NAD-dependent DNA ligase	Bxe_A1135	Bxe_A1135	Transcriptional Regulator, XRE family	[TP0634-TP0461 (0.7134334)]
COG0272	COG1396	Bxe_A1676	Bxe_A1676	NAD-dependent DNA ligase	Bxe_A2995	Bxe_A2995	Transcriptional Regulator, XRE(MerR) family with	[TP0634-TP0461 (0.7134334)]
COG0272	COG1396	Bxe_A1676	Bxe_A1676	NAD-dependent DNA ligase	Bxe_B0115	Bxe_B0115	hypothetical protein	[TP0634-TP0461 (0.7134334)]
COG0272	COG1396	Bxe_A1676	Bxe_A1676	NAD-dependent DNA ligase	Bxe_A3625	Bxe_A3625	Transcriptional regulator, XRE family	[TP0634-TP0461 (0.7134334)]
COG0272	COG1396	Bxe_A1676	Bxe_A1676	NAD-dependent DNA ligase	Bxe_A0634	Bxe_A0634	Transcriptional Regulator, XRE family	[TP0634-TP0461 (0.7134334)]
COG0272	COG1396	Bxe_A1676	Bxe_A1676	NAD-dependent DNA ligase	Bxe_B0919	Bxe_B0919	Transcriptional regulator, XRE family	[TP0634-TP0461 (0.7134334)]
COG0272	COG1396	Bxe_A1676	Bxe_A1676	NAD-dependent DNA ligase	Bxe_B0902	Bxe_B0902	Transcriptional regulator, XRE family	[TP0634-TP0461 (0.7134334)]
COG0272	COG1396	Bxe_A1676	Bxe_A1676	NAD-dependent DNA ligase	Bxe_C0429	Bxe_C0429	Transcriptional regulator, XRE family	[TP0634-TP0461 (0.7134334)]
COG0272	COG1396	Bxe_A1676	Bxe_A1676	NAD-dependent DNA ligase	Bxe_B0758	Bxe_B0758	Transcriptional regulator, XRE family with Cupin	[TP0634-TP0461 (0.7134334)]
COG0272	COG1396	Bxe_A1676	Bxe_A1676	NAD-dependent DNA ligase	Bxe_B0043	Bxe_B0043	Transcriptional regulator, XRE family	[TP0634-TP0461 (0.7134334)]
COG0272	COG1396	Bxe_A1676	Bxe_A1676	NAD-dependent DNA ligase	Bxe_C0772	Bxe_C0772	Transcriptional regulator, XRE family with Cupin	[TP0634-TP0461 (0.7134334)]
COG0272	COG1396	Bxe_A1676	Bxe_A1676	NAD-dependent DNA ligase	Bxe_A3414	Bxe_A3414	Transcriptional regulator, XRE family	[TP0634-TP0461 (0.7134334)]
COG0272	COG1396	Bxe_A1676	Bxe_A1676	NAD-dependent DNA ligase	Bxe_B0944	Bxe_B0944	Transcriptional regulator, XRE family with Cupin	[TP0634-TP0461 (0.7134334)]
COG0272	COG1396	Bxe_A1676	Bxe_A1676	NAD-dependent DNA ligase	Bxe_C0430	Bxe_C0430	Transcriptional regulator, XRE family	[TP0634-TP0461 (0.7134334)]
COG0272	COG1396	Bxe_A1676	Bxe_A1676	NAD-dependent DNA ligase	Bxe_B2769	Bxe_B2769	Transcriptional regulator, XRE family	[TP0634-TP0461 (0.7134334)]
COG0272	COG1396	Bxe_A1676	Bxe_A1676	NAD-dependent DNA ligase	Bxe_B3022	Bxe_B3022	Transcriptional regulator, XRE family	[TP0634-TP0461 (0.7134334)]
COG0272	COG1396	Bxe_A1676	Bxe_A1676	NAD-dependent DNA ligase	Bxe_B1354	Bxe_B1354	Transcriptional regulator, XRE family	[TP0634-TP0461 (0.7134334)]
COG0577	COG0845	Bxe_B1641	Bxe_B1641	ABC liporpotein exporter, fused inner membrane	Bxe_B0706	Bxe_B0706	RND heavy metal efflux pump, membrane fusion	[TP0963-TP0965 (0.93032813)]
COG0577	COG0845	Bxe_B1641	Bxe_B1641	ABC liporpotein exporter, fused inner membrane	Bxe_B2008	Bxe_B2008	RND efflux pump, membrane fusion protein, CzcB	[TP0963-TP0965 (0.93032813)]
COG0577	COG0845	Bxe_B1641	Bxe_B1641	ABC liporpotein exporter, fused inner membrane	Bxe_B0731	Bxe_B0731	hypothetical protein	[TP0963-TP0965 (0.93032813)]
COG0577	COG0845	Bxe_B1641	Bxe_B1641	ABC liporpotein exporter, fused inner membrane	Bxe_A2907	Bxe_A2907	RND efflux pump, membrane fusion protein, CzcB	[TP0963-TP0965 (0.93032813)]
COG0577	COG0845	Bxe_B1641	Bxe_B1641	ABC liporpotein exporter, fused inner membrane	Bxe_B0473	Bxe_B0473	ABC efflux pump, membrane fusion protein, HlyD	[TP0963-TP0965 (0.93032813)]
COG0577	COG0845	Bxe_B1641	Bxe_B1641	ABC liporpotein exporter, fused inner membrane	Bxe_C1144	Bxe_C1144	ABC antibiotic efflux pump, membrane fusion	[TP0963-TP0965 (0.93032813)]
COG0577	COG0845	Bxe_B1641	Bxe_B1641	ABC liporpotein exporter, fused inner membrane	Bxe_A1742	Bxe_A1742	RND efflux system, membrane fusion protein, CzcB	[TP0963-TP0965 (0.93032813)]
COG0577	COG0845	Bxe_B1641	Bxe_B1641	ABC liporpotein exporter, fused inner membrane	Bxe_A2891	Bxe_A2891	RND efflux pump, membrane fusion protein, CzcB	[TP0963-TP0965 (0.93032813)]
COG0577	COG0845	Bxe_B1641	Bxe_B1641	ABC liporpotein exporter, fused inner membrane	Bxe_A3361	Bxe_A3361	RND efflux pump, membrane fusion protein, CzcB	[TP0963-TP0965 (0.93032813)]
COG0577	COG0845	Bxe_B1641	Bxe_B1641	ABC liporpotein exporter, fused inner membrane	Bxe_B2339	Bxe_B2339	ABC efflux pump, membrane fusion protein, HlyD	[TP0963-TP0965 (0.93032813)]
COG0577	COG0845	Bxe_B1641	Bxe_B1641	ABC liporpotein exporter, fused inner membrane	Bxe_B1392	Bxe_B1392	RND efflux pump, membrane fusion protein, CzcB	[TP0963-TP0965 (0.93032813)]
COG0577	COG0845	Bxe_B1641	Bxe_B1641	ABC liporpotein exporter, fused inner membrane	Bxe_A4363	Bxe_A4363	RND efflux pump, membrane fusion protein, CzcB	[TP0963-TP0965 (0.93032813)]
COG0577	COG0845	Bxe_B1641	Bxe_B1641	ABC liporpotein exporter, fused inner membrane	Bxe_B2071	Bxe_B2071	RND efflux pump, membrane fusion protein, CzcB	[TP0963-TP0965 (0.93032813)]
COG0577	COG0845	Bxe_B1641	Bxe_B1641	ABC liporpotein exporter, fused inner membrane	Bxe_A0708	Bxe_A0708	membrane fusion protein, RND efflux pump	[TP0963-TP0965 (0.93032813)]
COG0577	COG0845	Bxe_B1641	Bxe_B1641	ABC liporpotein exporter, fused inner membrane	Bxe_C1141	Bxe_C1141	RND efflux pump, membrane fusion protein, CzcB	[TP0963-TP0965 (0.93032813)]
COG0577	COG0845	Bxe_B1641	Bxe_B1641	ABC liporpotein exporter, fused inner membrane	Bxe_A1914	Bxe_A1914	ABC multidrug efflux pump, membrane fusion	[TP0963-TP0965 (0.93032813)]
COG0577	COG0845	Bxe_B1641	Bxe_B1641	ABC liporpotein exporter, fused inner membrane	Bxe_A2584	Bxe_A2584	membrane fusion protein, CzcB subfamily	[TP0963-TP0965 (0.93032813)]
COG0577	COG0845	Bxe_B1641	Bxe_B1641	ABC liporpotein exporter, fused inner membrane	Bxe_B0849	Bxe_B0849	RND efflux pump, membrane fusion protein, CzcB	[TP0963-TP0965 (0.93032813)]
COG0577	COG0845	Bxe_B1641	Bxe_B1641	ABC liporpotein exporter, fused inner membrane	Bxe_B1229	Bxe_B1229	RND efflux pump, membrane fusion protein, CzcB	[TP0963-TP0965 (0.93032813)]
COG0577	COG0845	Bxe_B1641	Bxe_B1641	ABC liporpotein exporter, fused inner membrane	Bxe_A1968	Bxe_A1968	multidrug efflux pump, membrane fusion protein,	[TP0963-TP0965 (0.93032813)]
COG0333	COG1077	Bxe_A1070	Bxe_A1070	Ribosomal protein S32	Bxe_B1376	Bxe_B1376	Cell shape determining protein MreB/Mrl	[TP0807-TP0497 (0.61855906)]
COG0333	COG1077	Bxe_A1070	Bxe_A1070	Ribosomal protein S32	Bxe_A4398	Bxe_A4398	Cell shape determining protein MreB/Mrl	[TP0807-TP0497 (0.61855906)]
COG0333	COG1077	Bxe_A1070	Bxe_A1070	Ribosomal protein S32	Bxe_B1131	Bxe_B1131	Cell shape determining protein MreB/Mrl	[TP0807-TP0497 (0.61855906)]
COG0234	COG1200	Bxe_A2610	Bxe_A2610	10 kDa chaperonin (Cpn10), groES	Bxe_A3988	Bxe_A3988	ATP-dependent DNA helicase RecG	[TP1013-TP0687 (0.84594196)]
COG0234	COG1200	Bxe_C0136	Bxe_C0136	groES 10 kDa chaperonin	Bxe_A3988	Bxe_A3988	ATP-dependent DNA helicase RecG	[TP1013-TP0687 (0.84594196)]
COG0234	COG1200	Bxe_A3816	Bxe_A3816	10 kDa chaperonin, GroES	Bxe_A3988	Bxe_A3988	ATP-dependent DNA helicase RecG	[TP1013-TP0687 (0.84594196)]
COG0234	COG1200	Bxe_B1568	Bxe_B1568	GroES	Bxe_A3988	Bxe_A3988	ATP-dependent DNA helicase RecG	[TP1013-TP0687 (0.84594196)]
COG0234	COG1200	Bxe_A4543	Bxe_A4543	10 kDa chaperonin (Cpn10), groES	Bxe_A3988	Bxe_A3988	ATP-dependent DNA helicase RecG	[TP1013-TP0687 (0.84594196)]
COG0084	COG2201	Bxe_A1568	Bxe_A1568	Putative TatD-related deoxyribonuclease	Bxe_A0124	Bxe_A0124	Two component CheB methylesterase	[TP0994-TP0631 (0.71912634)]
COG0084	COG2201	Bxe_A2260	Bxe_A2260	TatD-related deoxyribonuclease	Bxe_A0124	Bxe_A0124	Two component CheB methylesterase	[TP0994-TP0631 (0.71912634)]
COG0084	COG2201	Bxe_A2260	Bxe_A2260	TatD-related deoxyribonuclease	Bxe_B1218	Bxe_B1218	CheB methylesterase	[TP0994-TP0631 (0.71912634)]
COG0084	COG2201	Bxe_A1568	Bxe_A1568	Putative TatD-related deoxyribonuclease	Bxe_B1218	Bxe_B1218	CheB methylesterase	[TP0994-TP0631 (0.71912634)]
COG1121	COG1345	Bxe_A0716	Bxe_A0716	ABC Mn2+/Zn2+ transporter, ATPase subunit	Bxe_A0102	Bxe_A0102	putative fliD; flagellar hook-associated	[TP0035-TP0872 (0.6931363)]
COG0257	COG1253	Bxe_A0336	Bxe_A0336	Ribosomal protein L36	Bxe_B2869	Bxe_B2869	Putative CorC/HlyC Co++/Mg++ transporter	[TP0209-TP0027 (0.74441797)]
COG0060	COG0681	Bxe_A0807	Bxe_A0807	Isoleucyl-tRNA synthetase, class Ia	Bxe_A2510	Bxe_A2510	Signal peptidase I	[TP0452-TP0185 (0.79878455)]
COG0060	COG0681	Bxe_A0807	Bxe_A0807	Isoleucyl-tRNA synthetase, class Ia	Bxe_A1084	Bxe_A1084	Signal peptidase I	[TP0452-TP0185 (0.79878455)]
COG1344	COG2236	Bxe_A0151	Bxe_A0151	Flagellar hook-associated protein	Bxe_A1607	Bxe_A1607	Putative nucleotide phosphoribosyltransferase	[TP0868-TP0050 (0.7570204)]
COG1344	COG2236	Bxe_A0103	Bxe_A0103	fliC; flagellin	Bxe_A1607	Bxe_A1607	Putative nucleotide phosphoribosyltransferase	[TP0868-TP0050 (0.7570204)]
COG1344	COG1815	Bxe_A0103	Bxe_A0103	fliC; flagellin	Bxe_A0140	Bxe_A0140	Flagellar basal-body rod protein FlgB	[TP0870-TP0396 (0.7209834)]
COG1344	COG1815	Bxe_A0151	Bxe_A0151	Flagellar hook-associated protein	Bxe_A0140	Bxe_A0140	Flagellar basal-body rod protein FlgB	[TP0870-TP0396 (0.7209834)]
COG0242	COG1879	Bxe_A4416	Bxe_A4416	Formylmethionine deformylase	Bxe_C1348	Bxe_C1348	ABC sugar transporter, periplasmic ligand	[TP0757-TP0684 (0.80039173)]
COG0242	COG1879	Bxe_A4416	Bxe_A4416	Formylmethionine deformylase	Bxe_B1403	Bxe_B1403	ABC sugar transporter, periplasmic ligand	[TP0757-TP0684 (0.80039173)]
COG0242	COG1879	Bxe_A4416	Bxe_A4416	Formylmethionine deformylase	Bxe_A3673	Bxe_A3673	ABC sugar transporter, periplasmic ligand	[TP0757-TP0684 (0.80039173)]
COG0242	COG1879	Bxe_A1677	Bxe_A1677	Formylmethionine deformylase	Bxe_A0546	Bxe_A0546	ABC sugar(arabinose) transporter, periplasmic	[TP0757-TP0684 (0.80039173)]
COG0242	COG1879	Bxe_A1677	Bxe_A1677	Formylmethionine deformylase	Bxe_B1038	Bxe_B1038	ABC sugar transporter, periplasmic ligand	[TP0757-TP0684 (0.80039173)]
COG0242	COG1879	Bxe_A1677	Bxe_A1677	Formylmethionine deformylase	Bxe_B0437	Bxe_B0437	Transcriptional regulator, LacI family	[TP0757-TP0684 (0.80039173)]
COG0242	COG1879	Bxe_A4416	Bxe_A4416	Formylmethionine deformylase	Bxe_B0590	Bxe_B0590	ABC sugar transporter, periplasmic ligand	[TP0757-TP0684 (0.80039173)]
COG0242	COG1879	Bxe_A1677	Bxe_A1677	Formylmethionine deformylase	Bxe_A1997	Bxe_A1997	ABC ribose transporter, periplasmic ligand	[TP0757-TP0684 (0.80039173)]
COG0242	COG1879	Bxe_A4416	Bxe_A4416	Formylmethionine deformylase	Bxe_B0573	Bxe_B0573	ABC sugar transporter, periplasmic ligand	[TP0757-TP0684 (0.80039173)]
COG0242	COG1879	Bxe_A4416	Bxe_A4416	Formylmethionine deformylase	Bxe_A4340	Bxe_A4340	ABC sugar transporter, periplasmic ligand	[TP0757-TP0684 (0.80039173)]
COG0242	COG1879	Bxe_A4416	Bxe_A4416	Formylmethionine deformylase	Bxe_A1329	Bxe_A1329	ABC sugar transporter, periplasmic ligand	[TP0757-TP0684 (0.80039173)]
COG0242	COG1879	Bxe_A1677	Bxe_A1677	Formylmethionine deformylase	Bxe_A3673	Bxe_A3673	ABC sugar transporter, periplasmic ligand	[TP0757-TP0684 (0.80039173)]
COG0242	COG1879	Bxe_A4416	Bxe_A4416	Formylmethionine deformylase	Bxe_B0558	Bxe_B0558	ABC sugar transporter, periplasmic ligand	[TP0757-TP0684 (0.80039173)]
COG0242	COG1879	Bxe_A4416	Bxe_A4416	Formylmethionine deformylase	Bxe_B0894	Bxe_B0894	ABC sugar transporter, periplasmic ligand	[TP0757-TP0684 (0.80039173)]
COG0242	COG1879	Bxe_A1677	Bxe_A1677	Formylmethionine deformylase	Bxe_C1348	Bxe_C1348	ABC sugar transporter, periplasmic ligand	[TP0757-TP0684 (0.80039173)]
COG0242	COG1879	Bxe_A1677	Bxe_A1677	Formylmethionine deformylase	Bxe_A4340	Bxe_A4340	ABC sugar transporter, periplasmic ligand	[TP0757-TP0684 (0.80039173)]
COG0242	COG1879	Bxe_A4416	Bxe_A4416	Formylmethionine deformylase	Bxe_B2964	Bxe_B2964	ABC sugar transporter, periplasmic ligand	[TP0757-TP0684 (0.80039173)]
COG0242	COG1879	Bxe_A4416	Bxe_A4416	Formylmethionine deformylase	Bxe_A0546	Bxe_A0546	ABC sugar(arabinose) transporter, periplasmic	[TP0757-TP0684 (0.80039173)]
COG0242	COG1879	Bxe_A1677	Bxe_A1677	Formylmethionine deformylase	Bxe_A1329	Bxe_A1329	ABC sugar transporter, periplasmic ligand	[TP0757-TP0684 (0.80039173)]
COG0242	COG1879	Bxe_A1677	Bxe_A1677	Formylmethionine deformylase	Bxe_B0558	Bxe_B0558	ABC sugar transporter, periplasmic ligand	[TP0757-TP0684 (0.80039173)]
COG0242	COG1879	Bxe_A4416	Bxe_A4416	Formylmethionine deformylase	Bxe_B1396	Bxe_B1396	ABC sugar transporter, periplasmic ligand	[TP0757-TP0684 (0.80039173)]
COG0242	COG1879	Bxe_A1677	Bxe_A1677	Formylmethionine deformylase	Bxe_B0573	Bxe_B0573	ABC sugar transporter, periplasmic ligand	[TP0757-TP0684 (0.80039173)]
COG0242	COG1879	Bxe_A1677	Bxe_A1677	Formylmethionine deformylase	Bxe_B2964	Bxe_B2964	ABC sugar transporter, periplasmic ligand	[TP0757-TP0684 (0.80039173)]
COG0242	COG1879	Bxe_A1677	Bxe_A1677	Formylmethionine deformylase	Bxe_B1396	Bxe_B1396	ABC sugar transporter, periplasmic ligand	[TP0757-TP0684 (0.80039173)]
COG0242	COG1879	Bxe_A4416	Bxe_A4416	Formylmethionine deformylase	Bxe_B0437	Bxe_B0437	Transcriptional regulator, LacI family	[TP0757-TP0684 (0.80039173)]
COG0242	COG1879	Bxe_A1677	Bxe_A1677	Formylmethionine deformylase	Bxe_B1403	Bxe_B1403	ABC sugar transporter, periplasmic ligand	[TP0757-TP0684 (0.80039173)]
COG0242	COG1879	Bxe_A4416	Bxe_A4416	Formylmethionine deformylase	Bxe_C1270	Bxe_C1270	ABC sugar transporter, periplasmic ligand	[TP0757-TP0684 (0.80039173)]
COG0242	COG1879	Bxe_A1677	Bxe_A1677	Formylmethionine deformylase	Bxe_B0894	Bxe_B0894	ABC sugar transporter, periplasmic ligand	[TP0757-TP0684 (0.80039173)]
COG0242	COG1879	Bxe_A4416	Bxe_A4416	Formylmethionine deformylase	Bxe_B1038	Bxe_B1038	ABC sugar transporter, periplasmic ligand	[TP0757-TP0684 (0.80039173)]
COG0242	COG1879	Bxe_A4416	Bxe_A4416	Formylmethionine deformylase	Bxe_A1997	Bxe_A1997	ABC ribose transporter, periplasmic ligand	[TP0757-TP0684 (0.80039173)]
COG0242	COG1879	Bxe_A1677	Bxe_A1677	Formylmethionine deformylase	Bxe_B0590	Bxe_B0590	ABC sugar transporter, periplasmic ligand	[TP0757-TP0684 (0.80039173)]
COG0242	COG1879	Bxe_A1677	Bxe_A1677	Formylmethionine deformylase	Bxe_C1270	Bxe_C1270	ABC sugar transporter, periplasmic ligand	[TP0757-TP0684 (0.80039173)]
COG0257	COG1749	Bxe_A0336	Bxe_A0336	Ribosomal protein L36	Bxe_A0143	Bxe_A0143	putative flagellar hook protein FlgE	[TP0209-TP0727 (0.6772987)]
COG0652	COG1879	Bxe_A1624	Bxe_A1624	Peptidylprolyl isomerase	Bxe_B0558	Bxe_B0558	ABC sugar transporter, periplasmic ligand	[TP0947-TP0684 (0.5775195)]
COG0652	COG1879	Bxe_A1623	Bxe_A1623	Peptidylprolyl isomerase	Bxe_B0558	Bxe_B0558	ABC sugar transporter, periplasmic ligand	[TP0947-TP0684 (0.5775195)]
COG0652	COG1879	Bxe_A1623	Bxe_A1623	Peptidylprolyl isomerase	Bxe_A1329	Bxe_A1329	ABC sugar transporter, periplasmic ligand	[TP0947-TP0684 (0.5775195)]
COG0652	COG1879	Bxe_A1624	Bxe_A1624	Peptidylprolyl isomerase	Bxe_A1329	Bxe_A1329	ABC sugar transporter, periplasmic ligand	[TP0947-TP0684 (0.5775195)]
COG0652	COG1879	Bxe_A1624	Bxe_A1624	Peptidylprolyl isomerase	Bxe_C1270	Bxe_C1270	ABC sugar transporter, periplasmic ligand	[TP0947-TP0684 (0.5775195)]
COG0652	COG1879	Bxe_A1623	Bxe_A1623	Peptidylprolyl isomerase	Bxe_C1348	Bxe_C1348	ABC sugar transporter, periplasmic ligand	[TP0947-TP0684 (0.5775195)]
COG0652	COG1879	Bxe_A1624	Bxe_A1624	Peptidylprolyl isomerase	Bxe_B1403	Bxe_B1403	ABC sugar transporter, periplasmic ligand	[TP0947-TP0684 (0.5775195)]
COG0652	COG1879	Bxe_A1624	Bxe_A1624	Peptidylprolyl isomerase	Bxe_B2964	Bxe_B2964	ABC sugar transporter, periplasmic ligand	[TP0947-TP0684 (0.5775195)]
COG0652	COG1879	Bxe_A1623	Bxe_A1623	Peptidylprolyl isomerase	Bxe_A4340	Bxe_A4340	ABC sugar transporter, periplasmic ligand	[TP0947-TP0684 (0.5775195)]
COG0652	COG1879	Bxe_A1624	Bxe_A1624	Peptidylprolyl isomerase	Bxe_B1396	Bxe_B1396	ABC sugar transporter, periplasmic ligand	[TP0947-TP0684 (0.5775195)]
COG0652	COG1879	Bxe_A1623	Bxe_A1623	Peptidylprolyl isomerase	Bxe_B0590	Bxe_B0590	ABC sugar transporter, periplasmic ligand	[TP0947-TP0684 (0.5775195)]
COG0652	COG1879	Bxe_A1624	Bxe_A1624	Peptidylprolyl isomerase	Bxe_B0590	Bxe_B0590	ABC sugar transporter, periplasmic ligand	[TP0947-TP0684 (0.5775195)]
COG0652	COG1879	Bxe_A1624	Bxe_A1624	Peptidylprolyl isomerase	Bxe_A0546	Bxe_A0546	ABC sugar(arabinose) transporter, periplasmic	[TP0947-TP0684 (0.5775195)]
COG0652	COG1879	Bxe_A1623	Bxe_A1623	Peptidylprolyl isomerase	Bxe_A0546	Bxe_A0546	ABC sugar(arabinose) transporter, periplasmic	[TP0947-TP0684 (0.5775195)]
COG0652	COG1879	Bxe_A1624	Bxe_A1624	Peptidylprolyl isomerase	Bxe_A4340	Bxe_A4340	ABC sugar transporter, periplasmic ligand	[TP0947-TP0684 (0.5775195)]
COG0652	COG1879	Bxe_A1623	Bxe_A1623	Peptidylprolyl isomerase	Bxe_B1403	Bxe_B1403	ABC sugar transporter, periplasmic ligand	[TP0947-TP0684 (0.5775195)]
COG0652	COG1879	Bxe_A1624	Bxe_A1624	Peptidylprolyl isomerase	Bxe_B0573	Bxe_B0573	ABC sugar transporter, periplasmic ligand	[TP0947-TP0684 (0.5775195)]
COG0652	COG1879	Bxe_A1623	Bxe_A1623	Peptidylprolyl isomerase	Bxe_B0437	Bxe_B0437	Transcriptional regulator, LacI family	[TP0947-TP0684 (0.5775195)]
COG0652	COG1879	Bxe_A1624	Bxe_A1624	Peptidylprolyl isomerase	Bxe_A1997	Bxe_A1997	ABC ribose transporter, periplasmic ligand	[TP0947-TP0684 (0.5775195)]
COG0652	COG1879	Bxe_A1623	Bxe_A1623	Peptidylprolyl isomerase	Bxe_B1396	Bxe_B1396	ABC sugar transporter, periplasmic ligand	[TP0947-TP0684 (0.5775195)]
COG0652	COG1879	Bxe_A1624	Bxe_A1624	Peptidylprolyl isomerase	Bxe_B1038	Bxe_B1038	ABC sugar transporter, periplasmic ligand	[TP0947-TP0684 (0.5775195)]
COG0652	COG1879	Bxe_A1623	Bxe_A1623	Peptidylprolyl isomerase	Bxe_B1038	Bxe_B1038	ABC sugar transporter, periplasmic ligand	[TP0947-TP0684 (0.5775195)]
COG0652	COG1879	Bxe_A1624	Bxe_A1624	Peptidylprolyl isomerase	Bxe_C1348	Bxe_C1348	ABC sugar transporter, periplasmic ligand	[TP0947-TP0684 (0.5775195)]
COG0652	COG1879	Bxe_A1623	Bxe_A1623	Peptidylprolyl isomerase	Bxe_B0573	Bxe_B0573	ABC sugar transporter, periplasmic ligand	[TP0947-TP0684 (0.5775195)]
COG0652	COG1879	Bxe_A1624	Bxe_A1624	Peptidylprolyl isomerase	Bxe_B0894	Bxe_B0894	ABC sugar transporter, periplasmic ligand	[TP0947-TP0684 (0.5775195)]
COG0652	COG1879	Bxe_A1623	Bxe_A1623	Peptidylprolyl isomerase	Bxe_A3673	Bxe_A3673	ABC sugar transporter, periplasmic ligand	[TP0947-TP0684 (0.5775195)]
COG0652	COG1879	Bxe_A1623	Bxe_A1623	Peptidylprolyl isomerase	Bxe_C1270	Bxe_C1270	ABC sugar transporter, periplasmic ligand	[TP0947-TP0684 (0.5775195)]
COG0652	COG1879	Bxe_A1623	Bxe_A1623	Peptidylprolyl isomerase	Bxe_B0894	Bxe_B0894	ABC sugar transporter, periplasmic ligand	[TP0947-TP0684 (0.5775195)]
COG0652	COG1879	Bxe_A1624	Bxe_A1624	Peptidylprolyl isomerase	Bxe_A3673	Bxe_A3673	ABC sugar transporter, periplasmic ligand	[TP0947-TP0684 (0.5775195)]
COG0652	COG1879	Bxe_A1624	Bxe_A1624	Peptidylprolyl isomerase	Bxe_B0437	Bxe_B0437	Transcriptional regulator, LacI family	[TP0947-TP0684 (0.5775195)]
COG0652	COG1879	Bxe_A1623	Bxe_A1623	Peptidylprolyl isomerase	Bxe_A1997	Bxe_A1997	ABC ribose transporter, periplasmic ligand	[TP0947-TP0684 (0.5775195)]
COG0652	COG1879	Bxe_A1623	Bxe_A1623	Peptidylprolyl isomerase	Bxe_B2964	Bxe_B2964	ABC sugar transporter, periplasmic ligand	[TP0947-TP0684 (0.5775195)]
COG1352	COG1815	Bxe_A0122	Bxe_A0122	MCP methyltransferase, CheR-type	Bxe_A0140	Bxe_A0140	Flagellar basal-body rod protein FlgB	[TP0630-TP0396 (0.7590469)]
COG1352	COG1815	Bxe_B1217	Bxe_B1217	CheR methyltransferase	Bxe_A0140	Bxe_A0140	Flagellar basal-body rod protein FlgB	[TP0630-TP0396 (0.7590469)]
COG0459	COG2236	Bxe_A2609	Bxe_A2609	60 kDa chaperonin (Cpn60), groEL	Bxe_A1607	Bxe_A1607	Putative nucleotide phosphoribosyltransferase	[TP0030-TP0050 (0.733236)]
COG0459	COG2236	Bxe_C0135	Bxe_C0135	groEL 60 kDa chaperonin	Bxe_A1607	Bxe_A1607	Putative nucleotide phosphoribosyltransferase	[TP0030-TP0050 (0.733236)]
COG0459	COG2236	Bxe_B1569	Bxe_B1569	GroEL	Bxe_A1607	Bxe_A1607	Putative nucleotide phosphoribosyltransferase	[TP0030-TP0050 (0.733236)]
COG0459	COG2236	Bxe_A3815	Bxe_A3815	60 kDa chaperonin, GroEL	Bxe_A1607	Bxe_A1607	Putative nucleotide phosphoribosyltransferase	[TP0030-TP0050 (0.733236)]
COG0459	COG2236	Bxe_A4544	Bxe_A4544	60 kDa chaperonin (Cpn60), groEL	Bxe_A1607	Bxe_A1607	Putative nucleotide phosphoribosyltransferase	[TP0030-TP0050 (0.733236)]
COG1352	COG1595	Bxe_A0122	Bxe_A0122	MCP methyltransferase, CheR-type	Bxe_B0517	Bxe_B0517	Sigma-24 (FecI)	[TP0630-TP0092 (0.6191048)]
COG1352	COG1595	Bxe_B1217	Bxe_B1217	CheR methyltransferase	Bxe_B0517	Bxe_B0517	Sigma-24 (FecI)	[TP0630-TP0092 (0.6191048)]
COG1352	COG1595	Bxe_B1217	Bxe_B1217	CheR methyltransferase	Bxe_B0889	Bxe_B0889	Sigma-24 (FecI)	[TP0630-TP0092 (0.6191048)]
COG1352	COG1595	Bxe_A0122	Bxe_A0122	MCP methyltransferase, CheR-type	Bxe_A1078	Bxe_A1078	Sigma-24 (FecI)	[TP0630-TP0092 (0.6191048)]
COG1352	COG1595	Bxe_A0122	Bxe_A0122	MCP methyltransferase, CheR-type	Bxe_B1671	Bxe_B1671	Sigma-24 (FecI)	[TP0630-TP0092 (0.6191048)]
COG1352	COG1595	Bxe_B1217	Bxe_B1217	CheR methyltransferase	Bxe_C1051	Bxe_C1051	Sigma-24 (FecI)	[TP0630-TP0092 (0.6191048)]
COG1352	COG1595	Bxe_A0122	Bxe_A0122	MCP methyltransferase, CheR-type	Bxe_B0889	Bxe_B0889	Sigma-24 (FecI)	[TP0630-TP0092 (0.6191048)]
COG1352	COG1595	Bxe_B1217	Bxe_B1217	CheR methyltransferase	Bxe_A2458	Bxe_A2458	Sigma-24 (FecI)	[TP0630-TP0092 (0.6191048)]
COG1352	COG1595	Bxe_B1217	Bxe_B1217	CheR methyltransferase	Bxe_A1388	Bxe_A1388	Sigma-24 (FecI)	[TP0630-TP0092 (0.6191048)]
COG1352	COG1595	Bxe_B1217	Bxe_B1217	CheR methyltransferase	Bxe_A2784	Bxe_A2784	Sigma-24 (FecI)	[TP0630-TP0092 (0.6191048)]
COG1352	COG1595	Bxe_A0122	Bxe_A0122	MCP methyltransferase, CheR-type	Bxe_A0777	Bxe_A0777	Sigma-24 (FecI)	[TP0630-TP0092 (0.6191048)]
COG1352	COG1595	Bxe_A0122	Bxe_A0122	MCP methyltransferase, CheR-type	Bxe_A2784	Bxe_A2784	Sigma-24 (FecI)	[TP0630-TP0092 (0.6191048)]
COG1352	COG1595	Bxe_A0122	Bxe_A0122	MCP methyltransferase, CheR-type	Bxe_B1629	Bxe_B1629	Sigma-24 (FecI)	[TP0630-TP0092 (0.6191048)]
COG1352	COG1595	Bxe_A0122	Bxe_A0122	MCP methyltransferase, CheR-type	Bxe_C1051	Bxe_C1051	Sigma-24 (FecI)	[TP0630-TP0092 (0.6191048)]
COG1352	COG1595	Bxe_B1217	Bxe_B1217	CheR methyltransferase	Bxe_A1078	Bxe_A1078	Sigma-24 (FecI)	[TP0630-TP0092 (0.6191048)]
COG1352	COG1595	Bxe_A0122	Bxe_A0122	MCP methyltransferase, CheR-type	Bxe_A3232	Bxe_A3232	Sigma-24 (FecI)	[TP0630-TP0092 (0.6191048)]
COG1352	COG1595	Bxe_B1217	Bxe_B1217	CheR methyltransferase	Bxe_B1629	Bxe_B1629	Sigma-24 (FecI)	[TP0630-TP0092 (0.6191048)]
COG1352	COG1595	Bxe_B1217	Bxe_B1217	CheR methyltransferase	Bxe_A0777	Bxe_A0777	Sigma-24 (FecI)	[TP0630-TP0092 (0.6191048)]
COG1352	COG1595	Bxe_B1217	Bxe_B1217	CheR methyltransferase	Bxe_B1671	Bxe_B1671	Sigma-24 (FecI)	[TP0630-TP0092 (0.6191048)]
COG1352	COG1595	Bxe_A0122	Bxe_A0122	MCP methyltransferase, CheR-type	Bxe_A2180	Bxe_A2180	Sigma-24 (FecI)	[TP0630-TP0092 (0.6191048)]
COG1352	COG1595	Bxe_A0122	Bxe_A0122	MCP methyltransferase, CheR-type	Bxe_A2458	Bxe_A2458	Sigma-24 (FecI)	[TP0630-TP0092 (0.6191048)]
COG1352	COG1595	Bxe_A0122	Bxe_A0122	MCP methyltransferase, CheR-type	Bxe_A1388	Bxe_A1388	Sigma-24 (FecI)	[TP0630-TP0092 (0.6191048)]
COG1352	COG1595	Bxe_B1217	Bxe_B1217	CheR methyltransferase	Bxe_A2180	Bxe_A2180	Sigma-24 (FecI)	[TP0630-TP0092 (0.6191048)]
COG1352	COG1595	Bxe_B1217	Bxe_B1217	CheR methyltransferase	Bxe_A3232	Bxe_A3232	Sigma-24 (FecI)	[TP0630-TP0092 (0.6191048)]
COG1558	COG1776	Bxe_A0141	Bxe_A0141	Flagellar basal-body rod protein FlgC	Bxe_B0008	Bxe_B0008	CheC, inhibitor of MCP methylation	[TP0397-TP0720 (0.6910892)]
COG1344	COG4786	Bxe_A0103	Bxe_A0103	fliC; flagellin	Bxe_A0145	Bxe_A0145	flgG; flagellar basal-body rod protein	[TP0792-TP0961 (0.7009321), TP0659-TP0961 (0.6018447)]
COG1344	COG4786	Bxe_A0151	Bxe_A0151	Flagellar hook-associated protein	Bxe_A0145	Bxe_A0145	flgG; flagellar basal-body rod protein	[TP0792-TP0961 (0.7009321), TP0659-TP0961 (0.6018447)]
COG0593	COG1077	Bxe_A4462	Bxe_A4462	chromosomal replication initiator protein, DnaA	Bxe_B1376	Bxe_B1376	Cell shape determining protein MreB/Mrl	[TP0001-TP0497 (0.678435)]
COG0593	COG1077	Bxe_A4462	Bxe_A4462	chromosomal replication initiator protein, DnaA	Bxe_A4398	Bxe_A4398	Cell shape determining protein MreB/Mrl	[TP0001-TP0497 (0.678435)]
COG0593	COG1077	Bxe_A4462	Bxe_A4462	chromosomal replication initiator protein, DnaA	Bxe_B1131	Bxe_B1131	Cell shape determining protein MreB/Mrl	[TP0001-TP0497 (0.678435)]
COG0593	COG1077	Bxe_A3953	Bxe_A3953	hypothetical protein	Bxe_A4398	Bxe_A4398	Cell shape determining protein MreB/Mrl	[TP0001-TP0497 (0.678435)]
COG0593	COG1077	Bxe_A3953	Bxe_A3953	hypothetical protein	Bxe_B1376	Bxe_B1376	Cell shape determining protein MreB/Mrl	[TP0001-TP0497 (0.678435)]
COG0593	COG1077	Bxe_A3953	Bxe_A3953	hypothetical protein	Bxe_B1131	Bxe_B1131	Cell shape determining protein MreB/Mrl	[TP0001-TP0497 (0.678435)]
COG0249	COG0357	Bxe_A1617	Bxe_A1617	MutS 1 protein	Bxe_A0029	Bxe_A0029	Glucose inhibited division protein	[TP0328-TP0946 (0.7367136)]
COG0658	COG1187	Bxe_A1569	Bxe_A1569	ComEC/Rec2-related protein	Bxe_A0796	Bxe_A0796	Pseudouridine synthase, Rsu	[TP0336-TP0459 (0.6079956)]
COG0658	COG1187	Bxe_A1569	Bxe_A1569	ComEC/Rec2-related protein	Bxe_A0832	Bxe_A0832	Pseudouridine synthase, Rsu	[TP0336-TP0459 (0.6079956)]
COG0658	COG1187	Bxe_A1569	Bxe_A1569	ComEC/Rec2-related protein	Bxe_A2823	Bxe_A2823	Pseudouridine synthase, Rsu	[TP0336-TP0459 (0.6079956)]
COG0465	COG0465	Bxe_B2284	Bxe_B2284	Putative cell division protein	Bxe_A1262	Bxe_A1262	Peptidase M41, FtsH	[TP0330-TP0330 (0.73856413)]
COG0465	COG0465	Bxe_A1262	Bxe_A1262	Peptidase M41, FtsH	Bxe_B2284	Bxe_B2284	Putative cell division protein	[TP0330-TP0330 (0.73856413)]
COG0465	COG0465	Bxe_A1901	Bxe_A1901	Peptidase M41, FtsH	Bxe_B2284	Bxe_B2284	Putative cell division protein	[TP0330-TP0330 (0.73856413)]
COG0465	COG0465	Bxe_B2284	Bxe_B2284	Putative cell division protein	Bxe_A1901	Bxe_A1901	Peptidase M41, FtsH	[TP0330-TP0330 (0.73856413)]
COG0465	COG0465	Bxe_A1262	Bxe_A1262	Peptidase M41, FtsH	Bxe_A1262	Bxe_A1262	Peptidase M41, FtsH	[TP0330-TP0330 (0.73856413)]
COG0465	COG0465	Bxe_A1901	Bxe_A1901	Peptidase M41, FtsH	Bxe_A1262	Bxe_A1262	Peptidase M41, FtsH	[TP0330-TP0330 (0.73856413)]
COG0465	COG0465	Bxe_A1262	Bxe_A1262	Peptidase M41, FtsH	Bxe_A1901	Bxe_A1901	Peptidase M41, FtsH	[TP0330-TP0330 (0.73856413)]
COG0465	COG0465	Bxe_B2284	Bxe_B2284	Putative cell division protein	Bxe_B2284	Bxe_B2284	Putative cell division protein	[TP0330-TP0330 (0.73856413)]
COG0465	COG0465	Bxe_A1901	Bxe_A1901	Peptidase M41, FtsH	Bxe_A1901	Bxe_A1901	Peptidase M41, FtsH	[TP0330-TP0330 (0.73856413)]
COG1558	COG1792	Bxe_A0141	Bxe_A0141	Flagellar basal-body rod protein FlgC	Bxe_A4399	Bxe_A4399	Rod shape-determining protein MreC	[TP0397-TP0498 (0.58822864)]
COG0817	COG1558	Bxe_A0617	Bxe_A0617	Crossover junction endodeoxyribonuclease RuvC	Bxe_A0141	Bxe_A0141	Flagellar basal-body rod protein FlgC	[TP0517-TP0397 (0.53212774)]
COG0592	COG1344	Bxe_A4461	Bxe_A4461	DNA polymerase III, beta chain	Bxe_A0151	Bxe_A0151	Flagellar hook-associated protein	[TP0002-TP0659 (0.6618167)]
COG0592	COG1344	Bxe_A4461	Bxe_A4461	DNA polymerase III, beta chain	Bxe_A0103	Bxe_A0103	fliC; flagellin	[TP0002-TP0659 (0.6618167)]
COG0860	COG1192	Bxe_A0746	Bxe_A0746	N-acetylmuramoyl-L-alanine amidase	Bxe_A3490	Bxe_A3490	Putative ParA family ATPase	[TP0247-TP0272 (0.7527567)]
COG0860	COG1192	Bxe_A0746	Bxe_A0746	N-acetylmuramoyl-L-alanine amidase	Bxe_C1369	Bxe_C1369	putative ParA-like partition protein	[TP0247-TP0272 (0.7527567)]
COG0860	COG1192	Bxe_A0746	Bxe_A0746	N-acetylmuramoyl-L-alanine amidase	Bxe_B3028	Bxe_B3028	putative partition protein ParA	[TP0247-TP0272 (0.7527567)]
COG0860	COG1192	Bxe_A0746	Bxe_A0746	N-acetylmuramoyl-L-alanine amidase	Bxe_A2041	Bxe_A2041	Putative chromosome partitioning protein ParA,	[TP0247-TP0272 (0.7527567)]
COG0860	COG1192	Bxe_A0746	Bxe_A0746	N-acetylmuramoyl-L-alanine amidase	Bxe_B2039	Bxe_B2039	hypothetical protein	[TP0247-TP0272 (0.7527567)]
COG0860	COG1192	Bxe_A0746	Bxe_A0746	N-acetylmuramoyl-L-alanine amidase	Bxe_A1230	Bxe_A1230	Putative chromosome partitioning protein ParA	[TP0247-TP0272 (0.7527567)]
COG0860	COG1192	Bxe_A0746	Bxe_A0746	N-acetylmuramoyl-L-alanine amidase	Bxe_A0030	Bxe_A0030	chromosome partitioning protein ParA	[TP0247-TP0272 (0.7527567)]
COG0242	COG0272	Bxe_A1677	Bxe_A1677	Formylmethionine deformylase	Bxe_A1676	Bxe_A1676	NAD-dependent DNA ligase	[TP0757-TP0634 (0.68197167)]
COG0242	COG0272	Bxe_A4416	Bxe_A4416	Formylmethionine deformylase	Bxe_A1676	Bxe_A1676	NAD-dependent DNA ligase	[TP0757-TP0634 (0.68197167)]
COG0265	COG0817	Bxe_A0701	Bxe_A0701	Serine protease, subfamily S1C	Bxe_A0617	Bxe_A0617	Crossover junction endodeoxyribonuclease RuvC	[TP0773-TP0517 (0.5118523)]
COG0265	COG0817	Bxe_A0412	Bxe_A0412	Putative exported serine protease,	Bxe_A0617	Bxe_A0617	Crossover junction endodeoxyribonuclease RuvC	[TP0773-TP0517 (0.5118523)]
COG0265	COG0817	Bxe_A1081	Bxe_A1081	Subfamily S1C, unassigned peptidase	Bxe_A0617	Bxe_A0617	Crossover junction endodeoxyribonuclease RuvC	[TP0773-TP0517 (0.5118523)]
COG0265	COG0817	Bxe_C1260	Bxe_C1260	hypothetical protein	Bxe_A0617	Bxe_A0617	Crossover junction endodeoxyribonuclease RuvC	[TP0773-TP0517 (0.5118523)]
COG0265	COG0817	Bxe_B0630	Bxe_B0630	putative serine protease	Bxe_A0617	Bxe_A0617	Crossover junction endodeoxyribonuclease RuvC	[TP0773-TP0517 (0.5118523)]
COG0187	COG0358	Bxe_A3339	Bxe_A3339	DNA topoisomerase (ATP-hydrolyzing)	Bxe_B2821	Bxe_B2821	DNA primase	[TP1006-TP0492 (0.55112576)]
COG0187	COG0358	Bxe_A4460	Bxe_A4460	DNA gyrase, B subunit	Bxe_B2821	Bxe_B2821	DNA primase	[TP1006-TP0492 (0.55112576)]
COG0237	COG0552	Bxe_A0501	Bxe_A0501	Dephospho-CoA kinase, CoaE	Bxe_A4140	Bxe_A4140	signal recognition particle-docking protein	[TP0296-TP0578 (0.7885255)]
COG0080	COG0265	Bxe_A0302	Bxe_A0302	Ribosomal protein L11	Bxe_B0630	Bxe_B0630	putative serine protease	[TP0237-TP0773 (0.6164146)]
COG0080	COG0265	Bxe_A0302	Bxe_A0302	Ribosomal protein L11	Bxe_C1260	Bxe_C1260	hypothetical protein	[TP0237-TP0773 (0.6164146)]
COG0080	COG0265	Bxe_A0302	Bxe_A0302	Ribosomal protein L11	Bxe_A1081	Bxe_A1081	Subfamily S1C, unassigned peptidase	[TP0237-TP0773 (0.6164146)]
COG0080	COG0265	Bxe_A0302	Bxe_A0302	Ribosomal protein L11	Bxe_A0701	Bxe_A0701	Serine protease, subfamily S1C	[TP0237-TP0773 (0.6164146)]
COG0080	COG0265	Bxe_A0302	Bxe_A0302	Ribosomal protein L11	Bxe_A0412	Bxe_A0412	Putative exported serine protease,	[TP0237-TP0773 (0.6164146)]
COG0783	COG1079	Bxe_A3984	Bxe_A3984	Putative ferritin DPS-family DNA binding	Bxe_A1940	Bxe_A1940	ABC transporter, inner membrane subunit	[TP1038-TP0302 (0.79878455)]
COG0783	COG1079	Bxe_A3984	Bxe_A3984	Putative ferritin DPS-family DNA binding	Bxe_B1370	Bxe_B1370	ABC transporter, inner membrane subunit	[TP1038-TP0302 (0.79878455)]
COG0223	COG0234	Bxe_A4415	Bxe_A4415	Methionyl-tRNA formyltransferase	Bxe_C0136	Bxe_C0136	groES 10 kDa chaperonin	[TP0756-TP1013 (0.64276713)]
COG0223	COG0234	Bxe_A2388	Bxe_A2388	Putative transformylase protein	Bxe_A2610	Bxe_A2610	10 kDa chaperonin (Cpn10), groES	[TP0756-TP1013 (0.64276713)]
COG0223	COG0234	Bxe_A2388	Bxe_A2388	Putative transformylase protein	Bxe_A4543	Bxe_A4543	10 kDa chaperonin (Cpn10), groES	[TP0756-TP1013 (0.64276713)]
COG0223	COG0234	Bxe_A4415	Bxe_A4415	Methionyl-tRNA formyltransferase	Bxe_A2610	Bxe_A2610	10 kDa chaperonin (Cpn10), groES	[TP0756-TP1013 (0.64276713)]
COG0223	COG0234	Bxe_A2388	Bxe_A2388	Putative transformylase protein	Bxe_B1568	Bxe_B1568	GroES	[TP0756-TP1013 (0.64276713)]
COG0223	COG0234	Bxe_A4415	Bxe_A4415	Methionyl-tRNA formyltransferase	Bxe_B1568	Bxe_B1568	GroES	[TP0756-TP1013 (0.64276713)]
COG0223	COG0234	Bxe_A4415	Bxe_A4415	Methionyl-tRNA formyltransferase	Bxe_A3816	Bxe_A3816	10 kDa chaperonin, GroES	[TP0756-TP1013 (0.64276713)]
COG0223	COG0234	Bxe_A2388	Bxe_A2388	Putative transformylase protein	Bxe_A3816	Bxe_A3816	10 kDa chaperonin, GroES	[TP0756-TP1013 (0.64276713)]
COG0223	COG0234	Bxe_A4415	Bxe_A4415	Methionyl-tRNA formyltransferase	Bxe_A4543	Bxe_A4543	10 kDa chaperonin (Cpn10), groES	[TP0756-TP1013 (0.64276713)]
COG0223	COG0234	Bxe_A2388	Bxe_A2388	Putative transformylase protein	Bxe_C0136	Bxe_C0136	groES 10 kDa chaperonin	[TP0756-TP1013 (0.64276713)]
COG0036	COG1653	Bxe_A0463	Bxe_A0463	Ribulose-phosphate 3-epimerase	Bxe_A0720	Bxe_A0720	ABC sugar transporter, periplasmic ligand	[TP0945-TP0074 (0.654426)]
COG0036	COG1653	Bxe_B2446	Bxe_B2446	Ribulose-phosphate 3-epimerase	Bxe_B0080	Bxe_B0080	ABC sugar transporter, periplasmic ligand	[TP0945-TP0074 (0.654426)]
COG0036	COG1653	Bxe_A0463	Bxe_A0463	Ribulose-phosphate 3-epimerase	Bxe_B2083	Bxe_B2083	ABC sugar transporter, periplasmic ligand	[TP0945-TP0074 (0.654426)]
COG0036	COG1653	Bxe_B2446	Bxe_B2446	Ribulose-phosphate 3-epimerase	Bxe_B0420	Bxe_B0420	ABC sugar transporter, periplasmic ligand	[TP0945-TP0074 (0.654426)]
COG0036	COG1653	Bxe_B2446	Bxe_B2446	Ribulose-phosphate 3-epimerase	Bxe_B2083	Bxe_B2083	ABC sugar transporter, periplasmic ligand	[TP0945-TP0074 (0.654426)]
COG0036	COG1653	Bxe_A0463	Bxe_A0463	Ribulose-phosphate 3-epimerase	Bxe_B0420	Bxe_B0420	ABC sugar transporter, periplasmic ligand	[TP0945-TP0074 (0.654426)]
COG0036	COG1653	Bxe_A0463	Bxe_A0463	Ribulose-phosphate 3-epimerase	Bxe_A3451	Bxe_A3451	ABC sugar (maltose) transporter, periplasmic	[TP0945-TP0074 (0.654426)]
COG0036	COG1653	Bxe_B2446	Bxe_B2446	Ribulose-phosphate 3-epimerase	Bxe_A2191	Bxe_A2191	ABC sugar transporter, periplasmic ligand	[TP0945-TP0074 (0.654426)]
COG0036	COG1653	Bxe_B2446	Bxe_B2446	Ribulose-phosphate 3-epimerase	Bxe_A0448	Bxe_A0448	ABC sugar transporter, periplasmic ligand	[TP0945-TP0074 (0.654426)]
COG0036	COG1653	Bxe_A0463	Bxe_A0463	Ribulose-phosphate 3-epimerase	Bxe_A0448	Bxe_A0448	ABC sugar transporter, periplasmic ligand	[TP0945-TP0074 (0.654426)]
COG0036	COG1653	Bxe_A0463	Bxe_A0463	Ribulose-phosphate 3-epimerase	Bxe_A2191	Bxe_A2191	ABC sugar transporter, periplasmic ligand	[TP0945-TP0074 (0.654426)]
COG0036	COG1653	Bxe_A0463	Bxe_A0463	Ribulose-phosphate 3-epimerase	Bxe_B0080	Bxe_B0080	ABC sugar transporter, periplasmic ligand	[TP0945-TP0074 (0.654426)]
COG0036	COG1653	Bxe_B2446	Bxe_B2446	Ribulose-phosphate 3-epimerase	Bxe_A3451	Bxe_A3451	ABC sugar (maltose) transporter, periplasmic	[TP0945-TP0074 (0.654426)]
COG0036	COG1653	Bxe_B2446	Bxe_B2446	Ribulose-phosphate 3-epimerase	Bxe_A0720	Bxe_A0720	ABC sugar transporter, periplasmic ligand	[TP0945-TP0074 (0.654426)]
COG0357	COG0459	Bxe_A0029	Bxe_A0029	Glucose inhibited division protein	Bxe_B1569	Bxe_B1569	GroEL	[TP0946-TP0030 (0.68326145)]
COG0357	COG0459	Bxe_A0029	Bxe_A0029	Glucose inhibited division protein	Bxe_A4544	Bxe_A4544	60 kDa chaperonin (Cpn60), groEL	[TP0946-TP0030 (0.68326145)]
COG0357	COG0459	Bxe_A0029	Bxe_A0029	Glucose inhibited division protein	Bxe_A2609	Bxe_A2609	60 kDa chaperonin (Cpn60), groEL	[TP0946-TP0030 (0.68326145)]
COG0357	COG0459	Bxe_A0029	Bxe_A0029	Glucose inhibited division protein	Bxe_C0135	Bxe_C0135	groEL 60 kDa chaperonin	[TP0946-TP0030 (0.68326145)]
COG0357	COG0459	Bxe_A0029	Bxe_A0029	Glucose inhibited division protein	Bxe_A3815	Bxe_A3815	60 kDa chaperonin, GroEL	[TP0946-TP0030 (0.68326145)]
COG0664	COG1074	Bxe_A3820	Bxe_A3820	Cyclic nucleotide-binding domain (cNMP- BD)	Bxe_A2838	Bxe_A2838	Exodeoxyribonuclease V, beta subunit	[TP0089-TP0898 (0.8304331)]
COG0664	COG1074	Bxe_B0027	Bxe_B0027	Transcriptional regulator, Crp/Fnr family	Bxe_A2838	Bxe_A2838	Exodeoxyribonuclease V, beta subunit	[TP0089-TP0898 (0.8304331)]
COG0664	COG1074	Bxe_A3729	Bxe_A3729	Transcriptional regulator, Crp/Fnr family	Bxe_A2838	Bxe_A2838	Exodeoxyribonuclease V, beta subunit	[TP0089-TP0898 (0.8304331)]
COG0664	COG1074	Bxe_B1519	Bxe_B1519	Transcriptional regulator, Crp/Fnr family	Bxe_A2838	Bxe_A2838	Exodeoxyribonuclease V, beta subunit	[TP0089-TP0898 (0.8304331)]
COG0664	COG1074	Bxe_B2630	Bxe_B2630	Transcriptional regulator, Crp/Fnr family	Bxe_A2838	Bxe_A2838	Exodeoxyribonuclease V, beta subunit	[TP0089-TP0898 (0.8304331)]
COG0664	COG1074	Bxe_C0520	Bxe_C0520	Transcriptional regulator, Crp/Fnr family	Bxe_A2838	Bxe_A2838	Exodeoxyribonuclease V, beta subunit	[TP0089-TP0898 (0.8304331)]
COG0664	COG1074	Bxe_B0606	Bxe_B0606	Transcriptional regulator, Crp/Fnr family	Bxe_A2838	Bxe_A2838	Exodeoxyribonuclease V, beta subunit	[TP0089-TP0898 (0.8304331)]
COG0664	COG1074	Bxe_C0749	Bxe_C0749	Transcriptional regulator, Crp/Fnr family	Bxe_A2838	Bxe_A2838	Exodeoxyribonuclease V, beta subunit	[TP0089-TP0898 (0.8304331)]
COG0664	COG1074	Bxe_B2783	Bxe_B2783	Cyclic nucleotide-binding domain (cNMP- BD)	Bxe_A2838	Bxe_A2838	Exodeoxyribonuclease V, beta subunit	[TP0089-TP0898 (0.8304331)]
COG0664	COG1074	Bxe_C0542	Bxe_C0542	Transcriptional regulator, Crp/Fnr family	Bxe_A2838	Bxe_A2838	Exodeoxyribonuclease V, beta subunit	[TP0089-TP0898 (0.8304331)]
COG0664	COG1074	Bxe_A2530	Bxe_A2530	Transcriptional Regulator, Crp/Fnr family	Bxe_A2838	Bxe_A2838	Exodeoxyribonuclease V, beta subunit	[TP0089-TP0898 (0.8304331)]
COG0664	COG1074	Bxe_A3927	Bxe_A3927	Transcriptional regulator, Crp/Fnr family	Bxe_A2838	Bxe_A2838	Exodeoxyribonuclease V, beta subunit	[TP0089-TP0898 (0.8304331)]
COG0223	COG0242	Bxe_A2388	Bxe_A2388	Putative transformylase protein	Bxe_A4416	Bxe_A4416	Formylmethionine deformylase	[TP0756-TP0757 (0.8300303)]
COG0223	COG0242	Bxe_A4415	Bxe_A4415	Methionyl-tRNA formyltransferase	Bxe_A1677	Bxe_A1677	Formylmethionine deformylase	[TP0756-TP0757 (0.8300303)]
COG0223	COG0242	Bxe_A4415	Bxe_A4415	Methionyl-tRNA formyltransferase	Bxe_A4416	Bxe_A4416	Formylmethionine deformylase	[TP0756-TP0757 (0.8300303)]
COG0223	COG0242	Bxe_A2388	Bxe_A2388	Putative transformylase protein	Bxe_A1677	Bxe_A1677	Formylmethionine deformylase	[TP0756-TP0757 (0.8300303)]
COG0233	COG0359	Bxe_A1685	Bxe_A1685	Ribosome recycling factor	Bxe_A2453	Bxe_A2453	Ribosomal protein L9	[TP0604-TP0060 (0.5105792)]
COG0012	COG0457	Bxe_A0450	Bxe_A0450	Putative GTP-dependent nucleic acid-binding	Bxe_B1587	Bxe_B1587	hypothetical protein	[TP0124-TP0067 (0.81355333)]
COG0012	COG0457	Bxe_A0450	Bxe_A0450	Putative GTP-dependent nucleic acid-binding	Bxe_A3016	Bxe_A3016	Putative TPR/sulfotransferase domain protein,	[TP0124-TP0067 (0.81355333)]
COG0012	COG0457	Bxe_A0450	Bxe_A0450	Putative GTP-dependent nucleic acid-binding	Bxe_A1361	Bxe_A1361	hypothetical protein	[TP0124-TP0067 (0.81355333)]
COG0012	COG0457	Bxe_A0450	Bxe_A0450	Putative GTP-dependent nucleic acid-binding	Bxe_A3326	Bxe_A3326	TPR repeatprotein	[TP0124-TP0067 (0.81355333)]
COG0012	COG0457	Bxe_A0450	Bxe_A0450	Putative GTP-dependent nucleic acid-binding	Bxe_A4384	Bxe_A4384	hypothetical protein	[TP0124-TP0067 (0.81355333)]
COG0012	COG0457	Bxe_A0450	Bxe_A0450	Putative GTP-dependent nucleic acid-binding	Bxe_A1625	Bxe_A1625	hypothetical protein	[TP0124-TP0067 (0.81355333)]
COG0012	COG0457	Bxe_A0450	Bxe_A0450	Putative GTP-dependent nucleic acid-binding	Bxe_A3327	Bxe_A3327	hypothetical protein	[TP0124-TP0067 (0.81355333)]
COG0012	COG0457	Bxe_A0450	Bxe_A0450	Putative GTP-dependent nucleic acid-binding	Bxe_A0190	Bxe_A0190	TPR repeat protein	[TP0124-TP0067 (0.81355333)]
COG0012	COG0457	Bxe_A0450	Bxe_A0450	Putative GTP-dependent nucleic acid-binding	Bxe_A2482	Bxe_A2482	Putative sulfotransferase, TPR-domain protein	[TP0124-TP0067 (0.81355333)]
COG0012	COG0457	Bxe_A0450	Bxe_A0450	Putative GTP-dependent nucleic acid-binding	Bxe_A4130	Bxe_A4130	hypothetical protein	[TP0124-TP0067 (0.81355333)]
COG0012	COG0457	Bxe_A0450	Bxe_A0450	Putative GTP-dependent nucleic acid-binding	Bxe_A0959	Bxe_A0959	hypothetical protein	[TP0124-TP0067 (0.81355333)]
COG0012	COG0457	Bxe_A0450	Bxe_A0450	Putative GTP-dependent nucleic acid-binding	Bxe_B2618	Bxe_B2618	hypothetical protein	[TP0124-TP0067 (0.81355333)]
COG0012	COG0457	Bxe_A0450	Bxe_A0450	Putative GTP-dependent nucleic acid-binding	Bxe_A2974	Bxe_A2974	Putative signal peptide protein, TPR domain-	[TP0124-TP0067 (0.81355333)]
COG0012	COG0457	Bxe_A0450	Bxe_A0450	Putative GTP-dependent nucleic acid-binding	Bxe_A4040	Bxe_A4040	TPR domain protein	[TP0124-TP0067 (0.81355333)]
COG0265	COG0492	Bxe_B0630	Bxe_B0630	putative serine protease	Bxe_A2024	Bxe_A2024	Putative thioredoxin reductase, trxB	[TP0773-TP0814 (0.6926654)]
COG0265	COG0492	Bxe_C1260	Bxe_C1260	hypothetical protein	Bxe_A3442	Bxe_A3442	thioredoxin reductase	[TP0773-TP0814 (0.6926654)]
COG0265	COG0492	Bxe_A1081	Bxe_A1081	Subfamily S1C, unassigned peptidase	Bxe_B0903	Bxe_B0903	Thioredoxin reductase	[TP0773-TP0814 (0.6926654)]
COG0265	COG0492	Bxe_B0630	Bxe_B0630	putative serine protease	Bxe_B2987	Bxe_B2987	Cyclic nucleotide-regulated FAD- dependent	[TP0773-TP0814 (0.6926654)]
COG0265	COG0492	Bxe_C1260	Bxe_C1260	hypothetical protein	Bxe_B0903	Bxe_B0903	Thioredoxin reductase	[TP0773-TP0814 (0.6926654)]
COG0265	COG0492	Bxe_A0701	Bxe_A0701	Serine protease, subfamily S1C	Bxe_A3442	Bxe_A3442	thioredoxin reductase	[TP0773-TP0814 (0.6926654)]
COG0265	COG0492	Bxe_A0701	Bxe_A0701	Serine protease, subfamily S1C	Bxe_B2382	Bxe_B2382	Cyclic nucleotide-regulated FAD- dependent	[TP0773-TP0814 (0.6926654)]
COG0265	COG0492	Bxe_A0701	Bxe_A0701	Serine protease, subfamily S1C	Bxe_B0903	Bxe_B0903	Thioredoxin reductase	[TP0773-TP0814 (0.6926654)]
COG0265	COG0492	Bxe_A1081	Bxe_A1081	Subfamily S1C, unassigned peptidase	Bxe_B2382	Bxe_B2382	Cyclic nucleotide-regulated FAD- dependent	[TP0773-TP0814 (0.6926654)]
COG0265	COG0492	Bxe_C1260	Bxe_C1260	hypothetical protein	Bxe_B2382	Bxe_B2382	Cyclic nucleotide-regulated FAD- dependent	[TP0773-TP0814 (0.6926654)]
COG0265	COG0492	Bxe_B0630	Bxe_B0630	putative serine protease	Bxe_A3442	Bxe_A3442	thioredoxin reductase	[TP0773-TP0814 (0.6926654)]
COG0265	COG0492	Bxe_A0412	Bxe_A0412	Putative exported serine protease,	Bxe_A2024	Bxe_A2024	Putative thioredoxin reductase, trxB	[TP0773-TP0814 (0.6926654)]
COG0265	COG0492	Bxe_C1260	Bxe_C1260	hypothetical protein	Bxe_A2024	Bxe_A2024	Putative thioredoxin reductase, trxB	[TP0773-TP0814 (0.6926654)]
COG0265	COG0492	Bxe_A0701	Bxe_A0701	Serine protease, subfamily S1C	Bxe_A2024	Bxe_A2024	Putative thioredoxin reductase, trxB	[TP0773-TP0814 (0.6926654)]
COG0265	COG0492	Bxe_B0630	Bxe_B0630	putative serine protease	Bxe_B2382	Bxe_B2382	Cyclic nucleotide-regulated FAD- dependent	[TP0773-TP0814 (0.6926654)]
COG0265	COG0492	Bxe_B0630	Bxe_B0630	putative serine protease	Bxe_B0903	Bxe_B0903	Thioredoxin reductase	[TP0773-TP0814 (0.6926654)]
COG0265	COG0492	Bxe_A0412	Bxe_A0412	Putative exported serine protease,	Bxe_B0903	Bxe_B0903	Thioredoxin reductase	[TP0773-TP0814 (0.6926654)]
COG0265	COG0492	Bxe_A0412	Bxe_A0412	Putative exported serine protease,	Bxe_B2987	Bxe_B2987	Cyclic nucleotide-regulated FAD- dependent	[TP0773-TP0814 (0.6926654)]
COG0265	COG0492	Bxe_A0412	Bxe_A0412	Putative exported serine protease,	Bxe_A3442	Bxe_A3442	thioredoxin reductase	[TP0773-TP0814 (0.6926654)]
COG0265	COG0492	Bxe_C1260	Bxe_C1260	hypothetical protein	Bxe_B2987	Bxe_B2987	Cyclic nucleotide-regulated FAD- dependent	[TP0773-TP0814 (0.6926654)]
COG0265	COG0492	Bxe_A0701	Bxe_A0701	Serine protease, subfamily S1C	Bxe_B2987	Bxe_B2987	Cyclic nucleotide-regulated FAD- dependent	[TP0773-TP0814 (0.6926654)]
COG0265	COG0492	Bxe_A0412	Bxe_A0412	Putative exported serine protease,	Bxe_B2382	Bxe_B2382	Cyclic nucleotide-regulated FAD- dependent	[TP0773-TP0814 (0.6926654)]
COG0265	COG0492	Bxe_A1081	Bxe_A1081	Subfamily S1C, unassigned peptidase	Bxe_A2024	Bxe_A2024	Putative thioredoxin reductase, trxB	[TP0773-TP0814 (0.6926654)]
COG0265	COG0492	Bxe_A1081	Bxe_A1081	Subfamily S1C, unassigned peptidase	Bxe_A3442	Bxe_A3442	thioredoxin reductase	[TP0773-TP0814 (0.6926654)]
COG0265	COG0492	Bxe_A1081	Bxe_A1081	Subfamily S1C, unassigned peptidase	Bxe_B2987	Bxe_B2987	Cyclic nucleotide-regulated FAD- dependent	[TP0773-TP0814 (0.6926654)]
COG0124	COG0608	Bxe_A1595	Bxe_A1595	Histidyl-tRNA synthetase, class IIa	Bxe_A1564	Bxe_A1564	RecJ exonuclease	[TP0641-TP0704 (0.75894904)]
COG0465	COG0772	Bxe_A1901	Bxe_A1901	Peptidase M41, FtsH	Bxe_A4402	Bxe_A4402	Putative rod shape-determining protein, rodA	[TP0330-TP0387 (0.8016956)]
COG0465	COG0772	Bxe_A1901	Bxe_A1901	Peptidase M41, FtsH	Bxe_A0485	Bxe_A0485	Cell division transmembrane protein, FtsW	[TP0330-TP0387 (0.8016956)]
COG0465	COG0772	Bxe_A1262	Bxe_A1262	Peptidase M41, FtsH	Bxe_A4402	Bxe_A4402	Putative rod shape-determining protein, rodA	[TP0330-TP0387 (0.8016956)]
COG0465	COG0772	Bxe_B2284	Bxe_B2284	Putative cell division protein	Bxe_A4402	Bxe_A4402	Putative rod shape-determining protein, rodA	[TP0330-TP0387 (0.8016956)]
COG0465	COG0772	Bxe_A1262	Bxe_A1262	Peptidase M41, FtsH	Bxe_A0485	Bxe_A0485	Cell division transmembrane protein, FtsW	[TP0330-TP0387 (0.8016956)]
COG0465	COG0772	Bxe_B2284	Bxe_B2284	Putative cell division protein	Bxe_A0485	Bxe_A0485	Cell division transmembrane protein, FtsW	[TP0330-TP0387 (0.8016956)]
COG0234	COG0792	Bxe_A3816	Bxe_A3816	10 kDa chaperonin, GroES	Bxe_A4313	Bxe_A4313	Protein of unknown function UPF0102	[TP1013-TP0913 (0.7815084)]
COG0234	COG0792	Bxe_C0136	Bxe_C0136	groES 10 kDa chaperonin	Bxe_A4313	Bxe_A4313	Protein of unknown function UPF0102	[TP1013-TP0913 (0.7815084)]
COG0234	COG0792	Bxe_B1568	Bxe_B1568	GroES	Bxe_A4313	Bxe_A4313	Protein of unknown function UPF0102	[TP1013-TP0913 (0.7815084)]
COG0234	COG0792	Bxe_A2610	Bxe_A2610	10 kDa chaperonin (Cpn10), groES	Bxe_A4313	Bxe_A4313	Protein of unknown function UPF0102	[TP1013-TP0913 (0.7815084)]
COG0234	COG0792	Bxe_A4543	Bxe_A4543	10 kDa chaperonin (Cpn10), groES	Bxe_A4313	Bxe_A4313	Protein of unknown function UPF0102	[TP1013-TP0913 (0.7815084)]
COG0457	COG1426	Bxe_A0959	Bxe_A0959	hypothetical protein	Bxe_A1593	Bxe_A1593	Transcriptional regulator, XRE family	[TP0268-TP0334 (0.739808)]
COG0457	COG1426	Bxe_A1625	Bxe_A1625	hypothetical protein	Bxe_A1593	Bxe_A1593	Transcriptional regulator, XRE family	[TP0268-TP0334 (0.739808)]
COG0457	COG1426	Bxe_A3327	Bxe_A3327	hypothetical protein	Bxe_A1593	Bxe_A1593	Transcriptional regulator, XRE family	[TP0268-TP0334 (0.739808)]
COG0457	COG1426	Bxe_A2974	Bxe_A2974	Putative signal peptide protein, TPR domain-	Bxe_A1593	Bxe_A1593	Transcriptional regulator, XRE family	[TP0268-TP0334 (0.739808)]
COG0457	COG1426	Bxe_B1587	Bxe_B1587	hypothetical protein	Bxe_A1593	Bxe_A1593	Transcriptional regulator, XRE family	[TP0268-TP0334 (0.739808)]
COG0457	COG1426	Bxe_A3326	Bxe_A3326	TPR repeatprotein	Bxe_A1593	Bxe_A1593	Transcriptional regulator, XRE family	[TP0268-TP0334 (0.739808)]
COG0457	COG1426	Bxe_A4130	Bxe_A4130	hypothetical protein	Bxe_A1593	Bxe_A1593	Transcriptional regulator, XRE family	[TP0268-TP0334 (0.739808)]
COG0457	COG1426	Bxe_A4384	Bxe_A4384	hypothetical protein	Bxe_A1593	Bxe_A1593	Transcriptional regulator, XRE family	[TP0268-TP0334 (0.739808)]
COG0457	COG1426	Bxe_B2618	Bxe_B2618	hypothetical protein	Bxe_A1593	Bxe_A1593	Transcriptional regulator, XRE family	[TP0268-TP0334 (0.739808)]
COG0457	COG1426	Bxe_A2482	Bxe_A2482	Putative sulfotransferase, TPR-domain protein	Bxe_A1593	Bxe_A1593	Transcriptional regulator, XRE family	[TP0268-TP0334 (0.739808)]
COG0457	COG1426	Bxe_A1361	Bxe_A1361	hypothetical protein	Bxe_A1593	Bxe_A1593	Transcriptional regulator, XRE family	[TP0268-TP0334 (0.739808)]
COG0457	COG1426	Bxe_A4040	Bxe_A4040	TPR domain protein	Bxe_A1593	Bxe_A1593	Transcriptional regulator, XRE family	[TP0268-TP0334 (0.739808)]
COG0457	COG1426	Bxe_A0190	Bxe_A0190	TPR repeat protein	Bxe_A1593	Bxe_A1593	Transcriptional regulator, XRE family	[TP0268-TP0334 (0.739808)]
COG0457	COG1426	Bxe_A3016	Bxe_A3016	Putative TPR/sulfotransferase domain protein,	Bxe_A1593	Bxe_A1593	Transcriptional regulator, XRE family	[TP0268-TP0334 (0.739808)]
COG0192	COG0217	Bxe_A4371	Bxe_A4371	S-adenosylmethionine synthetase	Bxe_A3259	Bxe_A3259	Protein of unknown function DUF28	[TP0794-TP0474 (0.71912634)]
COG0860	COG1214	Bxe_A0746	Bxe_A0746	N-acetylmuramoyl-L-alanine amidase	Bxe_A1654	Bxe_A1654	Peptidase M22, glycoprotease	[TP0247-TP0876 (0.6334264)]
COG0477	COG0845	Bxe_A1156	Bxe_A1156	major facilitator superfamily (MFS) multidrug	Bxe_A1742	Bxe_A1742	RND efflux system, membrane fusion protein, CzcB	[TP0840-TP0965 (0.8653204)]
COG0477	COG0845	Bxe_A0428	Bxe_A0428	Major facilitator superfamily (MFS) sugar	Bxe_B2008	Bxe_B2008	RND efflux pump, membrane fusion protein, CzcB	[TP0840-TP0965 (0.8653204)]
COG0477	COG0845	Bxe_A1830	Bxe_A1830	major facilitator superfamily (MFS) drug efflux	Bxe_B1229	Bxe_B1229	RND efflux pump, membrane fusion protein, CzcB	[TP0840-TP0965 (0.8653204)]
COG0477	COG0845	Bxe_B1526	Bxe_B1526	Major facilitator superfamily (MFS) tartrate/H+	Bxe_B0849	Bxe_B0849	RND efflux pump, membrane fusion protein, CzcB	[TP0840-TP0965 (0.8653204)]
COG0477	COG0845	Bxe_A1618	Bxe_A1618	Putative major facilitator superfamily	Bxe_A1914	Bxe_A1914	ABC multidrug efflux pump, membrane fusion	[TP0840-TP0965 (0.8653204)]
COG0477	COG0845	Bxe_B0434	Bxe_B0434	major facilitator superfamily (MFS) transporter	Bxe_A1742	Bxe_A1742	RND efflux system, membrane fusion protein, CzcB	[TP0840-TP0965 (0.8653204)]
COG0477	COG0845	Bxe_B2748	Bxe_B2748	major facilitator superfamily (MFS) aromatic	Bxe_A1968	Bxe_A1968	multidrug efflux pump, membrane fusion protein,	[TP0840-TP0965 (0.8653204)]
COG0477	COG0845	Bxe_A3403	Bxe_A3403	Major facilitator superfamily (MFS)	Bxe_A2891	Bxe_A2891	RND efflux pump, membrane fusion protein, CzcB	[TP0840-TP0965 (0.8653204)]
COG0477	COG0845	Bxe_C0668	Bxe_C0668	major facilitator superfamily (MFS) transporter	Bxe_B0849	Bxe_B0849	RND efflux pump, membrane fusion protein, CzcB	[TP0840-TP0965 (0.8653204)]
COG0477	COG0845	Bxe_A2365	Bxe_A2365	major facilitator superfamily (MFS) multidrug	Bxe_B1229	Bxe_B1229	RND efflux pump, membrane fusion protein, CzcB	[TP0840-TP0965 (0.8653204)]
COG0477	COG0845	Bxe_B2313	Bxe_B2313	Major facilitator superfamily (MFS)	Bxe_A1742	Bxe_A1742	RND efflux system, membrane fusion protein, CzcB	[TP0840-TP0965 (0.8653204)]
COG0477	COG0845	Bxe_C1261	Bxe_C1261	major facilitator superfamily (MFS) multidrug	Bxe_A0708	Bxe_A0708	membrane fusion protein, RND efflux pump	[TP0840-TP0965 (0.8653204)]
COG0477	COG0845	Bxe_B0699	Bxe_B0699	Major facilitator superfamily (MFS)metabolite/H+	Bxe_A1968	Bxe_A1968	multidrug efflux pump, membrane fusion protein,	[TP0840-TP0965 (0.8653204)]
COG0477	COG0845	Bxe_C0580	Bxe_C0580	putative major facilitator superfamily	Bxe_C1144	Bxe_C1144	ABC antibiotic efflux pump, membrane fusion	[TP0840-TP0965 (0.8653204)]
COG0477	COG0845	Bxe_A1156	Bxe_A1156	major facilitator superfamily (MFS) multidrug	Bxe_C1141	Bxe_C1141	RND efflux pump, membrane fusion protein, CzcB	[TP0840-TP0965 (0.8653204)]
COG0477	COG0845	Bxe_B2262	Bxe_B2262	putative major facilitator superfamily	Bxe_A1968	Bxe_A1968	multidrug efflux pump, membrane fusion protein,	[TP0840-TP0965 (0.8653204)]
COG0477	COG0845	Bxe_B2393	Bxe_B2393	Major facilitator superfamily (MFS) efflux pump	Bxe_B0706	Bxe_B0706	RND heavy metal efflux pump, membrane fusion	[TP0840-TP0965 (0.8653204)]
COG0477	COG0845	Bxe_B0430	Bxe_B0430	Major facilitator superfamily (MFS)	Bxe_B2008	Bxe_B2008	RND efflux pump, membrane fusion protein, CzcB	[TP0840-TP0965 (0.8653204)]
COG0477	COG0845	Bxe_A3031	Bxe_A3031	major facilitator superfamily (MFS) transporter	Bxe_B0849	Bxe_B0849	RND efflux pump, membrane fusion protein, CzcB	[TP0840-TP0965 (0.8653204)]
COG0477	COG0845	Bxe_B0970	Bxe_B0970	Major facilitator superfamily (MFS)metabolite/H+	Bxe_A2907	Bxe_A2907	RND efflux pump, membrane fusion protein, CzcB	[TP0840-TP0965 (0.8653204)]
COG0477	COG0845	Bxe_B0871	Bxe_B0871	Major facilitator superfamily (MFS)metabolite/H+	Bxe_B1392	Bxe_B1392	RND efflux pump, membrane fusion protein, CzcB	[TP0840-TP0965 (0.8653204)]
COG0477	COG0845	Bxe_B0920	Bxe_B0920	Major facilitator superfamily (MFS)metabolite/H+	Bxe_B0731	Bxe_B0731	hypothetical protein	[TP0840-TP0965 (0.8653204)]
COG0477	COG0845	Bxe_A3901	Bxe_A3901	Major facilitator superfamily (MFS) 4-	Bxe_C1141	Bxe_C1141	RND efflux pump, membrane fusion protein, CzcB	[TP0840-TP0965 (0.8653204)]
COG0477	COG0845	Bxe_B2605	Bxe_B2605	major facilitator superfamily (MFS)metabolite/H+	Bxe_B1229	Bxe_B1229	RND efflux pump, membrane fusion protein, CzcB	[TP0840-TP0965 (0.8653204)]
COG0477	COG0845	Bxe_A2031	Bxe_A2031	Major facilitator superfamily (MFS) multidrug	Bxe_B2008	Bxe_B2008	RND efflux pump, membrane fusion protein, CzcB	[TP0840-TP0965 (0.8653204)]
COG0477	COG0845	Bxe_B2393	Bxe_B2393	Major facilitator superfamily (MFS) efflux pump	Bxe_B1229	Bxe_B1229	RND efflux pump, membrane fusion protein, CzcB	[TP0840-TP0965 (0.8653204)]
COG0477	COG0845	Bxe_B0951	Bxe_B0951	major facilitator superfamily (MFS) transporter	Bxe_C1141	Bxe_C1141	RND efflux pump, membrane fusion protein, CzcB	[TP0840-TP0965 (0.8653204)]
COG0477	COG0845	Bxe_A4486	Bxe_A4486	major facilitator superfamily (MFS) multidrug	Bxe_A1742	Bxe_A1742	RND efflux system, membrane fusion protein, CzcB	[TP0840-TP0965 (0.8653204)]
COG0477	COG0845	Bxe_B0977	Bxe_B0977	Major facilitator superfamily (MFS)metabolite/H+	Bxe_A0708	Bxe_A0708	membrane fusion protein, RND efflux pump	[TP0840-TP0965 (0.8653204)]
COG0477	COG0845	Bxe_B2307	Bxe_B2307	Major facilitator superfamily (MFS)metabolite/H+	Bxe_B0849	Bxe_B0849	RND efflux pump, membrane fusion protein, CzcB	[TP0840-TP0965 (0.8653204)]
COG0477	COG0845	Bxe_A1710	Bxe_A1710	major facilitator superfamily (MFS) drug efflux	Bxe_A2891	Bxe_A2891	RND efflux pump, membrane fusion protein, CzcB	[TP0840-TP0965 (0.8653204)]
COG0477	COG0845	Bxe_B0699	Bxe_B0699	Major facilitator superfamily (MFS)metabolite/H+	Bxe_B0849	Bxe_B0849	RND efflux pump, membrane fusion protein, CzcB	[TP0840-TP0965 (0.8653204)]
COG0477	COG0845	Bxe_B0987	Bxe_B0987	Major facilitator superfamily (MFS)metabolite/H+	Bxe_B0731	Bxe_B0731	hypothetical protein	[TP0840-TP0965 (0.8653204)]
COG0477	COG0845	Bxe_B2605	Bxe_B2605	major facilitator superfamily (MFS)metabolite/H+	Bxe_B0706	Bxe_B0706	RND heavy metal efflux pump, membrane fusion	[TP0840-TP0965 (0.8653204)]
COG0477	COG0845	Bxe_B2523	Bxe_B2523	major facilitator superfamily (MFS) aromatic	Bxe_B1392	Bxe_B1392	RND efflux pump, membrane fusion protein, CzcB	[TP0840-TP0965 (0.8653204)]
COG0477	COG0845	Bxe_A2008	Bxe_A2008	major facilitator superfamily (MFS)	Bxe_A1968	Bxe_A1968	multidrug efflux pump, membrane fusion protein,	[TP0840-TP0965 (0.8653204)]
COG0477	COG0845	Bxe_A1462	Bxe_A1462	Major facilitator superfamily (MFS) transporter	Bxe_B2071	Bxe_B2071	RND efflux pump, membrane fusion protein, CzcB	[TP0840-TP0965 (0.8653204)]
COG0477	COG0845	Bxe_B2262	Bxe_B2262	putative major facilitator superfamily	Bxe_A2584	Bxe_A2584	membrane fusion protein, CzcB subfamily	[TP0840-TP0965 (0.8653204)]
COG0477	COG0845	Bxe_A3598	Bxe_A3598	Major facilitator superfamily (MFS)	Bxe_A2584	Bxe_A2584	membrane fusion protein, CzcB subfamily	[TP0840-TP0965 (0.8653204)]
COG0477	COG0845	Bxe_A1710	Bxe_A1710	major facilitator superfamily (MFS) drug efflux	Bxe_B0473	Bxe_B0473	ABC efflux pump, membrane fusion protein, HlyD	[TP0840-TP0965 (0.8653204)]
COG0477	COG0845	Bxe_A0779	Bxe_A0779	MFS drug efflux pump, EmrB/QacA subfamily	Bxe_A4363	Bxe_A4363	RND efflux pump, membrane fusion protein, CzcB	[TP0840-TP0965 (0.8653204)]
COG0477	COG0845	Bxe_B0540	Bxe_B0540	major facilitator superfamily (MFS) multidrug	Bxe_A2891	Bxe_A2891	RND efflux pump, membrane fusion protein, CzcB	[TP0840-TP0965 (0.8653204)]
COG0477	COG0845	Bxe_A2103	Bxe_A2103	Major facilitator superfamily (MFS)	Bxe_C1141	Bxe_C1141	RND efflux pump, membrane fusion protein, CzcB	[TP0840-TP0965 (0.8653204)]
COG0477	COG0845	Bxe_B2022	Bxe_B2022	major facilitator superfamily (MFS) multidrug	Bxe_B2008	Bxe_B2008	RND efflux pump, membrane fusion protein, CzcB	[TP0840-TP0965 (0.8653204)]
COG0477	COG0845	Bxe_A3598	Bxe_A3598	Major facilitator superfamily (MFS)	Bxe_A0708	Bxe_A0708	membrane fusion protein, RND efflux pump	[TP0840-TP0965 (0.8653204)]
COG0477	COG0845	Bxe_A4107	Bxe_A4107	major facilitator superfamily (MFS) multidrug	Bxe_B0473	Bxe_B0473	ABC efflux pump, membrane fusion protein, HlyD	[TP0840-TP0965 (0.8653204)]
COG0477	COG0845	Bxe_B2998	Bxe_B2998	major facilitator superfamily (MFS)	Bxe_B1229	Bxe_B1229	RND efflux pump, membrane fusion protein, CzcB	[TP0840-TP0965 (0.8653204)]
COG0477	COG0845	Bxe_A4100	Bxe_A4100	Major facilitator superfamily (MFS)	Bxe_A2907	Bxe_A2907	RND efflux pump, membrane fusion protein, CzcB	[TP0840-TP0965 (0.8653204)]
COG0477	COG0845	Bxe_B2307	Bxe_B2307	Major facilitator superfamily (MFS)metabolite/H+	Bxe_B0706	Bxe_B0706	RND heavy metal efflux pump, membrane fusion	[TP0840-TP0965 (0.8653204)]
COG0477	COG0845	Bxe_B2748	Bxe_B2748	major facilitator superfamily (MFS) aromatic	Bxe_A1742	Bxe_A1742	RND efflux system, membrane fusion protein, CzcB	[TP0840-TP0965 (0.8653204)]
COG0477	COG0845	Bxe_A1987	Bxe_A1987	alpha-ketoglutarate/proton symporter, major	Bxe_A2891	Bxe_A2891	RND efflux pump, membrane fusion protein, CzcB	[TP0840-TP0965 (0.8653204)]
COG0477	COG0845	Bxe_B0993	Bxe_B0993	Major facilitator superfamily (MFS)2-	Bxe_A2891	Bxe_A2891	RND efflux pump, membrane fusion protein, CzcB	[TP0840-TP0965 (0.8653204)]
COG0477	COG0845	Bxe_A0958	Bxe_A0958	Major facilitator superfamily (MFS) citrate/H+	Bxe_C1141	Bxe_C1141	RND efflux pump, membrane fusion protein, CzcB	[TP0840-TP0965 (0.8653204)]
COG0477	COG0845	Bxe_B1522	Bxe_B1522	Major facilitator superfamily (MFS) metabolite	Bxe_A1968	Bxe_A1968	multidrug efflux pump, membrane fusion protein,	[TP0840-TP0965 (0.8653204)]
COG0477	COG0845	Bxe_A1156	Bxe_A1156	major facilitator superfamily (MFS) multidrug	Bxe_B2339	Bxe_B2339	ABC efflux pump, membrane fusion protein, HlyD	[TP0840-TP0965 (0.8653204)]
COG0477	COG0845	Bxe_A1462	Bxe_A1462	Major facilitator superfamily (MFS) transporter	Bxe_A1914	Bxe_A1914	ABC multidrug efflux pump, membrane fusion	[TP0840-TP0965 (0.8653204)]
COG0477	COG0845	Bxe_C0270	Bxe_C0270	major facilitator superfamily (MFS) transporter	Bxe_C1144	Bxe_C1144	ABC antibiotic efflux pump, membrane fusion	[TP0840-TP0965 (0.8653204)]
COG0477	COG0845	Bxe_A2031	Bxe_A2031	Major facilitator superfamily (MFS) multidrug	Bxe_B0706	Bxe_B0706	RND heavy metal efflux pump, membrane fusion	[TP0840-TP0965 (0.8653204)]
COG0477	COG0845	Bxe_C0899	Bxe_C0899	major facilitator superfamily (MFS)	Bxe_A4363	Bxe_A4363	RND efflux pump, membrane fusion protein, CzcB	[TP0840-TP0965 (0.8653204)]
COG0477	COG0845	Bxe_B0885	Bxe_B0885	Major facilitator superfamily (MFS)metabolite/H+	Bxe_A1968	Bxe_A1968	multidrug efflux pump, membrane fusion protein,	[TP0840-TP0965 (0.8653204)]
COG0477	COG0845	Bxe_A2625	Bxe_A2625	Major facilitator superfamily (MFS)4-	Bxe_C1144	Bxe_C1144	ABC antibiotic efflux pump, membrane fusion	[TP0840-TP0965 (0.8653204)]
COG0477	COG0845	Bxe_B1526	Bxe_B1526	Major facilitator superfamily (MFS) tartrate/H+	Bxe_A2584	Bxe_A2584	membrane fusion protein, CzcB subfamily	[TP0840-TP0965 (0.8653204)]
COG0477	COG0845	Bxe_B0992	Bxe_B0992	Major facilitator superfamily (MFS)metabolite/H+	Bxe_B0849	Bxe_B0849	RND efflux pump, membrane fusion protein, CzcB	[TP0840-TP0965 (0.8653204)]
COG0477	COG0845	Bxe_A1255	Bxe_A1255	Putative major facilitator family	Bxe_B0849	Bxe_B0849	RND efflux pump, membrane fusion protein, CzcB	[TP0840-TP0965 (0.8653204)]
COG0477	COG0845	Bxe_C0580	Bxe_C0580	putative major facilitator superfamily	Bxe_A2891	Bxe_A2891	RND efflux pump, membrane fusion protein, CzcB	[TP0840-TP0965 (0.8653204)]
COG0477	COG0845	Bxe_A1340	Bxe_A1340	major facilitator superfamily (MFS) multidrug	Bxe_A2907	Bxe_A2907	RND efflux pump, membrane fusion protein, CzcB	[TP0840-TP0965 (0.8653204)]
COG0477	COG0845	Bxe_B1915	Bxe_B1915	Major facilitator superfamily (MFS)	Bxe_B0706	Bxe_B0706	RND heavy metal efflux pump, membrane fusion	[TP0840-TP0965 (0.8653204)]
COG0477	COG0845	Bxe_B0703	Bxe_B0703	Major facilitator superfamily (MFS)	Bxe_B0473	Bxe_B0473	ABC efflux pump, membrane fusion protein, HlyD	[TP0840-TP0965 (0.8653204)]
COG0477	COG0845	Bxe_A4107	Bxe_A4107	major facilitator superfamily (MFS) multidrug	Bxe_B2339	Bxe_B2339	ABC efflux pump, membrane fusion protein, HlyD	[TP0840-TP0965 (0.8653204)]
COG0477	COG0845	Bxe_A0779	Bxe_A0779	MFS drug efflux pump, EmrB/QacA subfamily	Bxe_A0708	Bxe_A0708	membrane fusion protein, RND efflux pump	[TP0840-TP0965 (0.8653204)]
COG0477	COG0845	Bxe_B2998	Bxe_B2998	major facilitator superfamily (MFS)	Bxe_B1392	Bxe_B1392	RND efflux pump, membrane fusion protein, CzcB	[TP0840-TP0965 (0.8653204)]
COG0477	COG0845	Bxe_A2008	Bxe_A2008	major facilitator superfamily (MFS)	Bxe_B2008	Bxe_B2008	RND efflux pump, membrane fusion protein, CzcB	[TP0840-TP0965 (0.8653204)]
COG0477	COG0845	Bxe_C1058	Bxe_C1058	major facilitator superfamily (MFS)	Bxe_B1229	Bxe_B1229	RND efflux pump, membrane fusion protein, CzcB	[TP0840-TP0965 (0.8653204)]
COG0477	COG0845	Bxe_B0703	Bxe_B0703	Major facilitator superfamily (MFS)	Bxe_C1144	Bxe_C1144	ABC antibiotic efflux pump, membrane fusion	[TP0840-TP0965 (0.8653204)]
COG0477	COG0845	Bxe_A2008	Bxe_A2008	major facilitator superfamily (MFS)	Bxe_A1914	Bxe_A1914	ABC multidrug efflux pump, membrane fusion	[TP0840-TP0965 (0.8653204)]
COG0477	COG0845	Bxe_B2288	Bxe_B2288	Major facilitator superfamily (MFS)	Bxe_A3361	Bxe_A3361	RND efflux pump, membrane fusion protein, CzcB	[TP0840-TP0965 (0.8653204)]
COG0477	COG0845	Bxe_A0645	Bxe_A0645	Major facilitator superfamily (MFS)	Bxe_B1392	Bxe_B1392	RND efflux pump, membrane fusion protein, CzcB	[TP0840-TP0965 (0.8653204)]
COG0477	COG0845	Bxe_A0898	Bxe_A0898	Major facilitator superfamily (MFS) multidrug	Bxe_A1968	Bxe_A1968	multidrug efflux pump, membrane fusion protein,	[TP0840-TP0965 (0.8653204)]
COG0477	COG0845	Bxe_B1915	Bxe_B1915	Major facilitator superfamily (MFS)	Bxe_A1968	Bxe_A1968	multidrug efflux pump, membrane fusion protein,	[TP0840-TP0965 (0.8653204)]
COG0477	COG0845	Bxe_C0270	Bxe_C0270	major facilitator superfamily (MFS) transporter	Bxe_B2071	Bxe_B2071	RND efflux pump, membrane fusion protein, CzcB	[TP0840-TP0965 (0.8653204)]
COG0477	COG0845	Bxe_A3364	Bxe_A3364	Major facilitator superfamily (MFS) multidrug	Bxe_A0708	Bxe_A0708	membrane fusion protein, RND efflux pump	[TP0840-TP0965 (0.8653204)]
COG0477	COG0845	Bxe_C0899	Bxe_C0899	major facilitator superfamily (MFS)	Bxe_B0706	Bxe_B0706	RND heavy metal efflux pump, membrane fusion	[TP0840-TP0965 (0.8653204)]
COG0477	COG0845	Bxe_B2393	Bxe_B2393	Major facilitator superfamily (MFS) efflux pump	Bxe_A0708	Bxe_A0708	membrane fusion protein, RND efflux pump	[TP0840-TP0965 (0.8653204)]
COG0477	COG0845	Bxe_B1779	Bxe_B1779	major facilitator superfamily (MFS) multidrug	Bxe_B0706	Bxe_B0706	RND heavy metal efflux pump, membrane fusion	[TP0840-TP0965 (0.8653204)]
COG0477	COG0845	Bxe_A1099	Bxe_A1099	Major facilitator superfamily, aromatic acid/H+	Bxe_C1141	Bxe_C1141	RND efflux pump, membrane fusion protein, CzcB	[TP0840-TP0965 (0.8653204)]
COG0477	COG0845	Bxe_B2605	Bxe_B2605	major facilitator superfamily (MFS)metabolite/H+	Bxe_A2907	Bxe_A2907	RND efflux pump, membrane fusion protein, CzcB	[TP0840-TP0965 (0.8653204)]
COG0477	COG0845	Bxe_B2519	Bxe_B2519	major facilitator superfamily (MFS) aromatic	Bxe_A3361	Bxe_A3361	RND efflux pump, membrane fusion protein, CzcB	[TP0840-TP0965 (0.8653204)]
COG0477	COG0845	Bxe_A0658	Bxe_A0658	major facilitator superfamily (MFS) drug efflux	Bxe_A4363	Bxe_A4363	RND efflux pump, membrane fusion protein, CzcB	[TP0840-TP0965 (0.8653204)]
COG0477	COG0845	Bxe_B1147	Bxe_B1147	major facilitator superfamily (MFS) drug efflux	Bxe_C1144	Bxe_C1144	ABC antibiotic efflux pump, membrane fusion	[TP0840-TP0965 (0.8653204)]
COG0477	COG0845	Bxe_A1156	Bxe_A1156	major facilitator superfamily (MFS) multidrug	Bxe_B0706	Bxe_B0706	RND heavy metal efflux pump, membrane fusion	[TP0840-TP0965 (0.8653204)]
COG0477	COG0845	Bxe_B0186	Bxe_B0186	major facilitator superfamily (MFS) transporter	Bxe_B0473	Bxe_B0473	ABC efflux pump, membrane fusion protein, HlyD	[TP0840-TP0965 (0.8653204)]
COG0477	COG0845	Bxe_A4107	Bxe_A4107	major facilitator superfamily (MFS) multidrug	Bxe_A1968	Bxe_A1968	multidrug efflux pump, membrane fusion protein,	[TP0840-TP0965 (0.8653204)]
COG0477	COG0845	Bxe_B2304	Bxe_B2304	major facilitator superfamily (MFS) aromatic	Bxe_B2008	Bxe_B2008	RND efflux pump, membrane fusion protein, CzcB	[TP0840-TP0965 (0.8653204)]
COG0477	COG0845	Bxe_C1336	Bxe_C1336	major facilitator superfamily (MFS) multidrug	Bxe_B2008	Bxe_B2008	RND efflux pump, membrane fusion protein, CzcB	[TP0840-TP0965 (0.8653204)]
COG0477	COG0845	Bxe_C0652	Bxe_C0652	major facilitator superfamily (MFS)	Bxe_B2339	Bxe_B2339	ABC efflux pump, membrane fusion protein, HlyD	[TP0840-TP0965 (0.8653204)]
COG0477	COG0845	Bxe_A3598	Bxe_A3598	Major facilitator superfamily (MFS)	Bxe_A2907	Bxe_A2907	RND efflux pump, membrane fusion protein, CzcB	[TP0840-TP0965 (0.8653204)]
COG0477	COG0845	Bxe_C0354	Bxe_C0354	major facilitator superfamily (MFS) aromatic	Bxe_B2008	Bxe_B2008	RND efflux pump, membrane fusion protein, CzcB	[TP0840-TP0965 (0.8653204)]
COG0477	COG0845	Bxe_A1255	Bxe_A1255	Putative major facilitator family	Bxe_B1392	Bxe_B1392	RND efflux pump, membrane fusion protein, CzcB	[TP0840-TP0965 (0.8653204)]
COG0477	COG0845	Bxe_A2161	Bxe_A2161	major facilitator superfamily (MFS) transporter	Bxe_C1141	Bxe_C1141	RND efflux pump, membrane fusion protein, CzcB	[TP0840-TP0965 (0.8653204)]
COG0477	COG0845	Bxe_A0958	Bxe_A0958	Major facilitator superfamily (MFS) citrate/H+	Bxe_A2891	Bxe_A2891	RND efflux pump, membrane fusion protein, CzcB	[TP0840-TP0965 (0.8653204)]
COG0477	COG0845	Bxe_C0298	Bxe_C0298	major facilitator superfamily (MFS)	Bxe_B2008	Bxe_B2008	RND efflux pump, membrane fusion protein, CzcB	[TP0840-TP0965 (0.8653204)]
COG0477	COG0845	Bxe_A2625	Bxe_A2625	Major facilitator superfamily (MFS)4-	Bxe_B2339	Bxe_B2339	ABC efflux pump, membrane fusion protein, HlyD	[TP0840-TP0965 (0.8653204)]
COG0477	COG0845	Bxe_B0703	Bxe_B0703	Major facilitator superfamily (MFS)	Bxe_B2071	Bxe_B2071	RND efflux pump, membrane fusion protein, CzcB	[TP0840-TP0965 (0.8653204)]
COG0477	COG0845	Bxe_B1202	Bxe_B1202	major facilitator superfamily (MFS) multidrug	Bxe_B2071	Bxe_B2071	RND efflux pump, membrane fusion protein, CzcB	[TP0840-TP0965 (0.8653204)]
COG0477	COG0845	Bxe_A3598	Bxe_A3598	Major facilitator superfamily (MFS)	Bxe_C1141	Bxe_C1141	RND efflux pump, membrane fusion protein, CzcB	[TP0840-TP0965 (0.8653204)]
COG0477	COG0845	Bxe_A1832	Bxe_A1832	Major facilitator family (MFS) drug efflux pump,	Bxe_B1392	Bxe_B1392	RND efflux pump, membrane fusion protein, CzcB	[TP0840-TP0965 (0.8653204)]
COG0477	COG0845	Bxe_B2758	Bxe_B2758	putative major facilitator superfamily (MFS)	Bxe_A0708	Bxe_A0708	membrane fusion protein, RND efflux pump	[TP0840-TP0965 (0.8653204)]
COG0477	COG0845	Bxe_B1414	Bxe_B1414	Major facilitator superfamily (MFS)	Bxe_A3361	Bxe_A3361	RND efflux pump, membrane fusion protein, CzcB	[TP0840-TP0965 (0.8653204)]
COG0477	COG0845	Bxe_A4324	Bxe_A4324	major facilitator superfamily (MFS) transporter	Bxe_A0708	Bxe_A0708	membrane fusion protein, RND efflux pump	[TP0840-TP0965 (0.8653204)]
COG0477	COG0845	Bxe_B2519	Bxe_B2519	major facilitator superfamily (MFS) aromatic	Bxe_B2071	Bxe_B2071	RND efflux pump, membrane fusion protein, CzcB	[TP0840-TP0965 (0.8653204)]
COG0477	COG0845	Bxe_B0540	Bxe_B0540	major facilitator superfamily (MFS) multidrug	Bxe_B0731	Bxe_B0731	hypothetical protein	[TP0840-TP0965 (0.8653204)]
COG0477	COG0845	Bxe_B1779	Bxe_B1779	major facilitator superfamily (MFS) multidrug	Bxe_B0473	Bxe_B0473	ABC efflux pump, membrane fusion protein, HlyD	[TP0840-TP0965 (0.8653204)]
COG0477	COG0845	Bxe_C0903	Bxe_C0903	major facilitator superfamily (MFS)	Bxe_B0731	Bxe_B0731	hypothetical protein	[TP0840-TP0965 (0.8653204)]
COG0477	COG0845	Bxe_A3365	Bxe_A3365	Major facilitator superfamily (MFS)	Bxe_C1141	Bxe_C1141	RND efflux pump, membrane fusion protein, CzcB	[TP0840-TP0965 (0.8653204)]
COG0477	COG0845	Bxe_A3373	Bxe_A3373	Major facilitator superfamily (MFS) multidrug	Bxe_B1392	Bxe_B1392	RND efflux pump, membrane fusion protein, CzcB	[TP0840-TP0965 (0.8653204)]
COG0477	COG0845	Bxe_B0540	Bxe_B0540	major facilitator superfamily (MFS) multidrug	Bxe_A0708	Bxe_A0708	membrane fusion protein, RND efflux pump	[TP0840-TP0965 (0.8653204)]
COG0477	COG0845	Bxe_B0920	Bxe_B0920	Major facilitator superfamily (MFS)metabolite/H+	Bxe_A1914	Bxe_A1914	ABC multidrug efflux pump, membrane fusion	[TP0840-TP0965 (0.8653204)]
COG0477	COG0845	Bxe_B0977	Bxe_B0977	Major facilitator superfamily (MFS)metabolite/H+	Bxe_B0731	Bxe_B0731	hypothetical protein	[TP0840-TP0965 (0.8653204)]
COG0477	COG0845	Bxe_A3994	Bxe_A3994	Major facilitator superfamily (MFS)	Bxe_A1914	Bxe_A1914	ABC multidrug efflux pump, membrane fusion	[TP0840-TP0965 (0.8653204)]
COG0477	COG0845	Bxe_B2519	Bxe_B2519	major facilitator superfamily (MFS) aromatic	Bxe_C1144	Bxe_C1144	ABC antibiotic efflux pump, membrane fusion	[TP0840-TP0965 (0.8653204)]
COG0477	COG0845	Bxe_A1255	Bxe_A1255	Putative major facilitator family	Bxe_A2584	Bxe_A2584	membrane fusion protein, CzcB subfamily	[TP0840-TP0965 (0.8653204)]
COG0477	COG0845	Bxe_A1340	Bxe_A1340	major facilitator superfamily (MFS) multidrug	Bxe_B0731	Bxe_B0731	hypothetical protein	[TP0840-TP0965 (0.8653204)]
COG0477	COG0845	Bxe_A2031	Bxe_A2031	Major facilitator superfamily (MFS) multidrug	Bxe_A1742	Bxe_A1742	RND efflux system, membrane fusion protein, CzcB	[TP0840-TP0965 (0.8653204)]
COG0477	COG0845	Bxe_C0609	Bxe_C0609	major facilitator superfamily (MFS) transporter	Bxe_A2907	Bxe_A2907	RND efflux pump, membrane fusion protein, CzcB	[TP0840-TP0965 (0.8653204)]
COG0477	COG0845	Bxe_A4100	Bxe_A4100	Major facilitator superfamily (MFS)	Bxe_A3361	Bxe_A3361	RND efflux pump, membrane fusion protein, CzcB	[TP0840-TP0965 (0.8653204)]
COG0477	COG0845	Bxe_C1336	Bxe_C1336	major facilitator superfamily (MFS) multidrug	Bxe_C1144	Bxe_C1144	ABC antibiotic efflux pump, membrane fusion	[TP0840-TP0965 (0.8653204)]
COG0477	COG0845	Bxe_B1414	Bxe_B1414	Major facilitator superfamily (MFS)	Bxe_B0849	Bxe_B0849	RND efflux pump, membrane fusion protein, CzcB	[TP0840-TP0965 (0.8653204)]
COG0477	COG0845	Bxe_B0054	Bxe_B0054	major facilitator superfamily (MFS) transporter	Bxe_A1742	Bxe_A1742	RND efflux system, membrane fusion protein, CzcB	[TP0840-TP0965 (0.8653204)]
COG0477	COG0845	Bxe_A1987	Bxe_A1987	alpha-ketoglutarate/proton symporter, major	Bxe_A4363	Bxe_A4363	RND efflux pump, membrane fusion protein, CzcB	[TP0840-TP0965 (0.8653204)]
COG0477	COG0845	Bxe_A3403	Bxe_A3403	Major facilitator superfamily (MFS)	Bxe_B2339	Bxe_B2339	ABC efflux pump, membrane fusion protein, HlyD	[TP0840-TP0965 (0.8653204)]
COG0477	COG0845	Bxe_A4451	Bxe_A4451	Putative oxalate/formate antiporter,	Bxe_B2071	Bxe_B2071	RND efflux pump, membrane fusion protein, CzcB	[TP0840-TP0965 (0.8653204)]
COG0477	COG0845	Bxe_C0354	Bxe_C0354	major facilitator superfamily (MFS) aromatic	Bxe_A1742	Bxe_A1742	RND efflux system, membrane fusion protein, CzcB	[TP0840-TP0965 (0.8653204)]
COG0477	COG0845	Bxe_A1156	Bxe_A1156	major facilitator superfamily (MFS) multidrug	Bxe_B2071	Bxe_B2071	RND efflux pump, membrane fusion protein, CzcB	[TP0840-TP0965 (0.8653204)]
COG0477	COG0845	Bxe_C0243	Bxe_C0243	major facilitator superfamily (MFS)metabolite/H+	Bxe_A1914	Bxe_A1914	ABC multidrug efflux pump, membrane fusion	[TP0840-TP0965 (0.8653204)]
COG0477	COG0845	Bxe_B0529	Bxe_B0529	major facilitator superfamily (MFS) efflux pump	Bxe_A1914	Bxe_A1914	ABC multidrug efflux pump, membrane fusion	[TP0840-TP0965 (0.8653204)]
COG0477	COG0845	Bxe_A3373	Bxe_A3373	Major facilitator superfamily (MFS) multidrug	Bxe_A1968	Bxe_A1968	multidrug efflux pump, membrane fusion protein,	[TP0840-TP0965 (0.8653204)]
COG0477	COG0845	Bxe_B2758	Bxe_B2758	putative major facilitator superfamily (MFS)	Bxe_B1392	Bxe_B1392	RND efflux pump, membrane fusion protein, CzcB	[TP0840-TP0965 (0.8653204)]
COG0477	COG0845	Bxe_A0658	Bxe_A0658	major facilitator superfamily (MFS) drug efflux	Bxe_A1968	Bxe_A1968	multidrug efflux pump, membrane fusion protein,	[TP0840-TP0965 (0.8653204)]
COG0477	COG0845	Bxe_B1252	Bxe_B1252	major facilitator superfamily (MFS) multidrug	Bxe_B0473	Bxe_B0473	ABC efflux pump, membrane fusion protein, HlyD	[TP0840-TP0965 (0.8653204)]
COG0477	COG0845	Bxe_A3365	Bxe_A3365	Major facilitator superfamily (MFS)	Bxe_A0708	Bxe_A0708	membrane fusion protein, RND efflux pump	[TP0840-TP0965 (0.8653204)]
COG0477	COG0845	Bxe_B2748	Bxe_B2748	major facilitator superfamily (MFS) aromatic	Bxe_B2008	Bxe_B2008	RND efflux pump, membrane fusion protein, CzcB	[TP0840-TP0965 (0.8653204)]
COG0477	COG0845	Bxe_A4332	Bxe_A4332	Major facilitator superfamily (MFS)	Bxe_A3361	Bxe_A3361	RND efflux pump, membrane fusion protein, CzcB	[TP0840-TP0965 (0.8653204)]
COG0477	COG0845	Bxe_A2718	Bxe_A2718	Major facilitator superfamily (MFS) aromatic	Bxe_A2907	Bxe_A2907	RND efflux pump, membrane fusion protein, CzcB	[TP0840-TP0965 (0.8653204)]
COG0477	COG0845	Bxe_B0628	Bxe_B0628	major facilitator superfamily (MFS) multidrug	Bxe_B0706	Bxe_B0706	RND heavy metal efflux pump, membrane fusion	[TP0840-TP0965 (0.8653204)]
COG0477	COG0845	Bxe_C0652	Bxe_C0652	major facilitator superfamily (MFS)	Bxe_B2071	Bxe_B2071	RND efflux pump, membrane fusion protein, CzcB	[TP0840-TP0965 (0.8653204)]
COG0477	COG0845	Bxe_A2021	Bxe_A2021	Major facilitator superfamily (MFS) multidrug	Bxe_B0849	Bxe_B0849	RND efflux pump, membrane fusion protein, CzcB	[TP0840-TP0965 (0.8653204)]
COG0477	COG0845	Bxe_B2022	Bxe_B2022	major facilitator superfamily (MFS) multidrug	Bxe_A1742	Bxe_A1742	RND efflux system, membrane fusion protein, CzcB	[TP0840-TP0965 (0.8653204)]
COG0477	COG0845	Bxe_B0430	Bxe_B0430	Major facilitator superfamily (MFS)	Bxe_A3361	Bxe_A3361	RND efflux pump, membrane fusion protein, CzcB	[TP0840-TP0965 (0.8653204)]
COG0477	COG0845	Bxe_A0426	Bxe_A0426	Major facilitator superfamily (MFS) transporter,	Bxe_A1914	Bxe_A1914	ABC multidrug efflux pump, membrane fusion	[TP0840-TP0965 (0.8653204)]
COG0477	COG0845	Bxe_A0958	Bxe_A0958	Major facilitator superfamily (MFS) citrate/H+	Bxe_B1229	Bxe_B1229	RND efflux pump, membrane fusion protein, CzcB	[TP0840-TP0965 (0.8653204)]
COG0477	COG0845	Bxe_B1526	Bxe_B1526	Major facilitator superfamily (MFS) tartrate/H+	Bxe_B0706	Bxe_B0706	RND heavy metal efflux pump, membrane fusion	[TP0840-TP0965 (0.8653204)]
COG0477	COG0845	Bxe_C0828	Bxe_C0828	major facilitator superfamily (MFS) aromatic	Bxe_A1968	Bxe_A1968	multidrug efflux pump, membrane fusion protein,	[TP0840-TP0965 (0.8653204)]
COG0477	COG0845	Bxe_A2031	Bxe_A2031	Major facilitator superfamily (MFS) multidrug	Bxe_A1914	Bxe_A1914	ABC multidrug efflux pump, membrane fusion	[TP0840-TP0965 (0.8653204)]
COG0477	COG0845	Bxe_B1197	Bxe_B1197	major facilitator superfamily (MFS) multidrug	Bxe_A0708	Bxe_A0708	membrane fusion protein, RND efflux pump	[TP0840-TP0965 (0.8653204)]
COG0477	COG0845	Bxe_C0069	Bxe_C0069	major facilitator superfamily (MFS)	Bxe_B2339	Bxe_B2339	ABC efflux pump, membrane fusion protein, HlyD	[TP0840-TP0965 (0.8653204)]
COG0477	COG0845	Bxe_B2022	Bxe_B2022	major facilitator superfamily (MFS) multidrug	Bxe_B2339	Bxe_B2339	ABC efflux pump, membrane fusion protein, HlyD	[TP0840-TP0965 (0.8653204)]
COG0477	COG0845	Bxe_B2758	Bxe_B2758	putative major facilitator superfamily (MFS)	Bxe_A1742	Bxe_A1742	RND efflux system, membrane fusion protein, CzcB	[TP0840-TP0965 (0.8653204)]
COG0477	COG0845	Bxe_C0354	Bxe_C0354	major facilitator superfamily (MFS) aromatic	Bxe_A4363	Bxe_A4363	RND efflux pump, membrane fusion protein, CzcB	[TP0840-TP0965 (0.8653204)]
COG0477	COG0845	Bxe_C0329	Bxe_C0329	major facilitator superfamily (MFS)metabolite/H+	Bxe_C1144	Bxe_C1144	ABC antibiotic efflux pump, membrane fusion	[TP0840-TP0965 (0.8653204)]
COG0477	COG0845	Bxe_C0914	Bxe_C0914	major facilitator superfamily (MFS) transporter	Bxe_B2339	Bxe_B2339	ABC efflux pump, membrane fusion protein, HlyD	[TP0840-TP0965 (0.8653204)]
COG0477	COG0845	Bxe_A4390	Bxe_A4390	putative major facilitator superfamily	Bxe_A2891	Bxe_A2891	RND efflux pump, membrane fusion protein, CzcB	[TP0840-TP0965 (0.8653204)]
COG0477	COG0845	Bxe_C0668	Bxe_C0668	major facilitator superfamily (MFS) transporter	Bxe_A2584	Bxe_A2584	membrane fusion protein, CzcB subfamily	[TP0840-TP0965 (0.8653204)]
COG0477	COG0845	Bxe_A3373	Bxe_A3373	Major facilitator superfamily (MFS) multidrug	Bxe_A1914	Bxe_A1914	ABC multidrug efflux pump, membrane fusion	[TP0840-TP0965 (0.8653204)]
COG0477	COG0845	Bxe_A1832	Bxe_A1832	Major facilitator family (MFS) drug efflux pump,	Bxe_A1742	Bxe_A1742	RND efflux system, membrane fusion protein, CzcB	[TP0840-TP0965 (0.8653204)]
COG0477	COG0845	Bxe_C0989	Bxe_C0989	major facilitator superfamily (MFS)	Bxe_C1141	Bxe_C1141	RND efflux pump, membrane fusion protein, CzcB	[TP0840-TP0965 (0.8653204)]
COG0477	COG0845	Bxe_A1659	Bxe_A1659	major facilitator superfamily (MFS) transporter	Bxe_B0473	Bxe_B0473	ABC efflux pump, membrane fusion protein, HlyD	[TP0840-TP0965 (0.8653204)]
COG0477	COG0845	Bxe_A0779	Bxe_A0779	MFS drug efflux pump, EmrB/QacA subfamily	Bxe_A2907	Bxe_A2907	RND efflux pump, membrane fusion protein, CzcB	[TP0840-TP0965 (0.8653204)]
COG0477	COG0845	Bxe_B2816	Bxe_B2816	major facilitator superfamily (MFS) aromatic	Bxe_B2008	Bxe_B2008	RND efflux pump, membrane fusion protein, CzcB	[TP0840-TP0965 (0.8653204)]
COG0477	COG0845	Bxe_B2304	Bxe_B2304	major facilitator superfamily (MFS) aromatic	Bxe_C1144	Bxe_C1144	ABC antibiotic efflux pump, membrane fusion	[TP0840-TP0965 (0.8653204)]
COG0477	COG0845	Bxe_B2307	Bxe_B2307	Major facilitator superfamily (MFS)metabolite/H+	Bxe_C1141	Bxe_C1141	RND efflux pump, membrane fusion protein, CzcB	[TP0840-TP0965 (0.8653204)]
COG0477	COG0845	Bxe_B1842	Bxe_B1842	Major facilitator superfamily (MFS)metabolite/H+	Bxe_A1742	Bxe_A1742	RND efflux system, membrane fusion protein, CzcB	[TP0840-TP0965 (0.8653204)]
COG0477	COG0845	Bxe_A3612	Bxe_A3612	Major facilitator superfamily (MFS)	Bxe_A3361	Bxe_A3361	RND efflux pump, membrane fusion protein, CzcB	[TP0840-TP0965 (0.8653204)]
COG0477	COG0845	Bxe_A3031	Bxe_A3031	major facilitator superfamily (MFS) transporter	Bxe_B2008	Bxe_B2008	RND efflux pump, membrane fusion protein, CzcB	[TP0840-TP0965 (0.8653204)]
COG0477	COG0845	Bxe_A4365	Bxe_A4365	major facilitator superfamily (MFS) transporter	Bxe_A2584	Bxe_A2584	membrane fusion protein, CzcB subfamily	[TP0840-TP0965 (0.8653204)]
COG0477	COG0845	Bxe_A4332	Bxe_A4332	Major facilitator superfamily (MFS)	Bxe_B0849	Bxe_B0849	RND efflux pump, membrane fusion protein, CzcB	[TP0840-TP0965 (0.8653204)]
COG0477	COG0845	Bxe_A3887	Bxe_A3887	major facilitator superfamily (MFS) transporter	Bxe_B2008	Bxe_B2008	RND efflux pump, membrane fusion protein, CzcB	[TP0840-TP0965 (0.8653204)]
COG0477	COG0845	Bxe_A4451	Bxe_A4451	Putative oxalate/formate antiporter,	Bxe_B0731	Bxe_B0731	hypothetical protein	[TP0840-TP0965 (0.8653204)]
COG0477	COG0845	Bxe_C0899	Bxe_C0899	major facilitator superfamily (MFS)	Bxe_A1742	Bxe_A1742	RND efflux system, membrane fusion protein, CzcB	[TP0840-TP0965 (0.8653204)]
COG0477	COG0845	Bxe_C1336	Bxe_C1336	major facilitator superfamily (MFS) multidrug	Bxe_A3361	Bxe_A3361	RND efflux pump, membrane fusion protein, CzcB	[TP0840-TP0965 (0.8653204)]
COG0477	COG0845	Bxe_B0947	Bxe_B0947	major facilitator superfamily (MFS) transporter	Bxe_A0708	Bxe_A0708	membrane fusion protein, RND efflux pump	[TP0840-TP0965 (0.8653204)]
COG0477	COG0845	Bxe_A4090	Bxe_A4090	Major facilitator superfamily (MFS)	Bxe_C1141	Bxe_C1141	RND efflux pump, membrane fusion protein, CzcB	[TP0840-TP0965 (0.8653204)]
COG0477	COG0845	Bxe_A4087	Bxe_A4087	Major facilitator superfamily (MFS)	Bxe_C1144	Bxe_C1144	ABC antibiotic efflux pump, membrane fusion	[TP0840-TP0965 (0.8653204)]
COG0477	COG0845	Bxe_B1252	Bxe_B1252	major facilitator superfamily (MFS) multidrug	Bxe_B0706	Bxe_B0706	RND heavy metal efflux pump, membrane fusion	[TP0840-TP0965 (0.8653204)]
COG0477	COG0845	Bxe_C0652	Bxe_C0652	major facilitator superfamily (MFS)	Bxe_A1914	Bxe_A1914	ABC multidrug efflux pump, membrane fusion	[TP0840-TP0965 (0.8653204)]
COG0477	COG0845	Bxe_A4365	Bxe_A4365	major facilitator superfamily (MFS) transporter	Bxe_B1392	Bxe_B1392	RND efflux pump, membrane fusion protein, CzcB	[TP0840-TP0965 (0.8653204)]
COG0477	COG0845	Bxe_A0282	Bxe_A0282	Major facilitator superfamily (MFS) transporter	Bxe_B0849	Bxe_B0849	RND efflux pump, membrane fusion protein, CzcB	[TP0840-TP0965 (0.8653204)]
COG0477	COG0845	Bxe_A0958	Bxe_A0958	Major facilitator superfamily (MFS) citrate/H+	Bxe_B2008	Bxe_B2008	RND efflux pump, membrane fusion protein, CzcB	[TP0840-TP0965 (0.8653204)]
COG0477	COG0845	Bxe_A4390	Bxe_A4390	putative major facilitator superfamily	Bxe_B2008	Bxe_B2008	RND efflux pump, membrane fusion protein, CzcB	[TP0840-TP0965 (0.8653204)]
COG0477	COG0845	Bxe_A2897	Bxe_A2897	major facilitator superfamily (MFS) efflux pump	Bxe_C1144	Bxe_C1144	ABC antibiotic efflux pump, membrane fusion	[TP0840-TP0965 (0.8653204)]
COG0477	COG0845	Bxe_B0987	Bxe_B0987	Major facilitator superfamily (MFS)metabolite/H+	Bxe_A2907	Bxe_A2907	RND efflux pump, membrane fusion protein, CzcB	[TP0840-TP0965 (0.8653204)]
COG0477	COG0845	Bxe_A1340	Bxe_A1340	major facilitator superfamily (MFS) multidrug	Bxe_A2891	Bxe_A2891	RND efflux pump, membrane fusion protein, CzcB	[TP0840-TP0965 (0.8653204)]
COG0477	COG0845	Bxe_C1058	Bxe_C1058	major facilitator superfamily (MFS)	Bxe_B1392	Bxe_B1392	RND efflux pump, membrane fusion protein, CzcB	[TP0840-TP0965 (0.8653204)]
COG0477	COG0845	Bxe_B2304	Bxe_B2304	major facilitator superfamily (MFS) aromatic	Bxe_A0708	Bxe_A0708	membrane fusion protein, RND efflux pump	[TP0840-TP0965 (0.8653204)]
COG0477	COG0845	Bxe_A4332	Bxe_A4332	Major facilitator superfamily (MFS)	Bxe_A2584	Bxe_A2584	membrane fusion protein, CzcB subfamily	[TP0840-TP0965 (0.8653204)]
COG0477	COG0845	Bxe_A1981	Bxe_A1981	Major facilitator superfamily (MFS) 2-	Bxe_B0731	Bxe_B0731	hypothetical protein	[TP0840-TP0965 (0.8653204)]
COG0477	COG0845	Bxe_B1326	Bxe_B1326	major facilitator superfamily (MFS) multidrug	Bxe_A1914	Bxe_A1914	ABC multidrug efflux pump, membrane fusion	[TP0840-TP0965 (0.8653204)]
COG0477	COG0845	Bxe_B2269	Bxe_B2269	Major facilitator superfamily	Bxe_A1742	Bxe_A1742	RND efflux system, membrane fusion protein, CzcB	[TP0840-TP0965 (0.8653204)]
COG0477	COG0845	Bxe_B0992	Bxe_B0992	Major facilitator superfamily (MFS)metabolite/H+	Bxe_C1144	Bxe_C1144	ABC antibiotic efflux pump, membrane fusion	[TP0840-TP0965 (0.8653204)]
COG0477	COG0845	Bxe_B2288	Bxe_B2288	Major facilitator superfamily (MFS)	Bxe_C1141	Bxe_C1141	RND efflux pump, membrane fusion protein, CzcB	[TP0840-TP0965 (0.8653204)]
COG0477	COG0845	Bxe_B2307	Bxe_B2307	Major facilitator superfamily (MFS)metabolite/H+	Bxe_A1914	Bxe_A1914	ABC multidrug efflux pump, membrane fusion	[TP0840-TP0965 (0.8653204)]
COG0477	COG0845	Bxe_A1710	Bxe_A1710	major facilitator superfamily (MFS) drug efflux	Bxe_A2907	Bxe_A2907	RND efflux pump, membrane fusion protein, CzcB	[TP0840-TP0965 (0.8653204)]
COG0477	COG0845	Bxe_A2698	Bxe_A2698	major facilitator family (MFS) transporter	Bxe_A1914	Bxe_A1914	ABC multidrug efflux pump, membrane fusion	[TP0840-TP0965 (0.8653204)]
COG0477	COG0845	Bxe_A4324	Bxe_A4324	major facilitator superfamily (MFS) transporter	Bxe_B2339	Bxe_B2339	ABC efflux pump, membrane fusion protein, HlyD	[TP0840-TP0965 (0.8653204)]
COG0477	COG0845	Bxe_B1414	Bxe_B1414	Major facilitator superfamily (MFS)	Bxe_B0706	Bxe_B0706	RND heavy metal efflux pump, membrane fusion	[TP0840-TP0965 (0.8653204)]
COG0477	COG0845	Bxe_C0580	Bxe_C0580	putative major facilitator superfamily	Bxe_A1742	Bxe_A1742	RND efflux system, membrane fusion protein, CzcB	[TP0840-TP0965 (0.8653204)]
COG0477	COG0845	Bxe_C0899	Bxe_C0899	major facilitator superfamily (MFS)	Bxe_B1392	Bxe_B1392	RND efflux pump, membrane fusion protein, CzcB	[TP0840-TP0965 (0.8653204)]
COG0477	COG0845	Bxe_A3901	Bxe_A3901	Major facilitator superfamily (MFS) 4-	Bxe_B1229	Bxe_B1229	RND efflux pump, membrane fusion protein, CzcB	[TP0840-TP0965 (0.8653204)]
COG0477	COG0845	Bxe_C0609	Bxe_C0609	major facilitator superfamily (MFS) transporter	Bxe_B1229	Bxe_B1229	RND efflux pump, membrane fusion protein, CzcB	[TP0840-TP0965 (0.8653204)]
COG0477	COG0845	Bxe_A0645	Bxe_A0645	Major facilitator superfamily (MFS)	Bxe_B0849	Bxe_B0849	RND efflux pump, membrane fusion protein, CzcB	[TP0840-TP0965 (0.8653204)]
COG0477	COG0845	Bxe_B2269	Bxe_B2269	Major facilitator superfamily	Bxe_B1392	Bxe_B1392	RND efflux pump, membrane fusion protein, CzcB	[TP0840-TP0965 (0.8653204)]
COG0477	COG0845	Bxe_C0580	Bxe_C0580	putative major facilitator superfamily	Bxe_A2907	Bxe_A2907	RND efflux pump, membrane fusion protein, CzcB	[TP0840-TP0965 (0.8653204)]
COG0477	COG0845	Bxe_B1522	Bxe_B1522	Major facilitator superfamily (MFS) metabolite	Bxe_B0731	Bxe_B0731	hypothetical protein	[TP0840-TP0965 (0.8653204)]
COG0477	COG0845	Bxe_A2008	Bxe_A2008	major facilitator superfamily (MFS)	Bxe_B1229	Bxe_B1229	RND efflux pump, membrane fusion protein, CzcB	[TP0840-TP0965 (0.8653204)]
COG0477	COG0845	Bxe_A2772	Bxe_A2772	major facilitator superfamily (MFS) transporter	Bxe_B2339	Bxe_B2339	ABC efflux pump, membrane fusion protein, HlyD	[TP0840-TP0965 (0.8653204)]
COG0477	COG0845	Bxe_C0828	Bxe_C0828	major facilitator superfamily (MFS) aromatic	Bxe_B1229	Bxe_B1229	RND efflux pump, membrane fusion protein, CzcB	[TP0840-TP0965 (0.8653204)]
COG0477	COG0845	Bxe_B2816	Bxe_B2816	major facilitator superfamily (MFS) aromatic	Bxe_A1968	Bxe_A1968	multidrug efflux pump, membrane fusion protein,	[TP0840-TP0965 (0.8653204)]
COG0477	COG0845	Bxe_B1029	Bxe_B1029	Major facilitator superfamily (MFS)	Bxe_B0706	Bxe_B0706	RND heavy metal efflux pump, membrane fusion	[TP0840-TP0965 (0.8653204)]
COG0477	COG0845	Bxe_A2008	Bxe_A2008	major facilitator superfamily (MFS)	Bxe_C1141	Bxe_C1141	RND efflux pump, membrane fusion protein, CzcB	[TP0840-TP0965 (0.8653204)]
COG0477	COG0845	Bxe_A3530	Bxe_A3530	Major facilitator superfamily (MFS)4-	Bxe_B0706	Bxe_B0706	RND heavy metal efflux pump, membrane fusion	[TP0840-TP0965 (0.8653204)]
COG0477	COG0845	Bxe_B0737	Bxe_B0737	major facilitator superfamily (MFS) multidrug	Bxe_A2584	Bxe_A2584	membrane fusion protein, CzcB subfamily	[TP0840-TP0965 (0.8653204)]
COG0477	COG0845	Bxe_B2758	Bxe_B2758	putative major facilitator superfamily (MFS)	Bxe_A2891	Bxe_A2891	RND efflux pump, membrane fusion protein, CzcB	[TP0840-TP0965 (0.8653204)]
COG0477	COG0845	Bxe_A2031	Bxe_A2031	Major facilitator superfamily (MFS) multidrug	Bxe_B1229	Bxe_B1229	RND efflux pump, membrane fusion protein, CzcB	[TP0840-TP0965 (0.8653204)]
COG0477	COG0845	Bxe_A2031	Bxe_A2031	Major facilitator superfamily (MFS) multidrug	Bxe_A2584	Bxe_A2584	membrane fusion protein, CzcB subfamily	[TP0840-TP0965 (0.8653204)]
COG0477	COG0845	Bxe_B2313	Bxe_B2313	Major facilitator superfamily (MFS)	Bxe_A1914	Bxe_A1914	ABC multidrug efflux pump, membrane fusion	[TP0840-TP0965 (0.8653204)]
COG0477	COG0845	Bxe_C1242	Bxe_C1242	major facilitator superfamily (MFS) transporter	Bxe_C1144	Bxe_C1144	ABC antibiotic efflux pump, membrane fusion	[TP0840-TP0965 (0.8653204)]
COG0477	COG0845	Bxe_A4107	Bxe_A4107	major facilitator superfamily (MFS) multidrug	Bxe_A2584	Bxe_A2584	membrane fusion protein, CzcB subfamily	[TP0840-TP0965 (0.8653204)]
COG0477	COG0845	Bxe_B1779	Bxe_B1779	major facilitator superfamily (MFS) multidrug	Bxe_B0731	Bxe_B0731	hypothetical protein	[TP0840-TP0965 (0.8653204)]
COG0477	COG0845	Bxe_B1526	Bxe_B1526	Major facilitator superfamily (MFS) tartrate/H+	Bxe_A3361	Bxe_A3361	RND efflux pump, membrane fusion protein, CzcB	[TP0840-TP0965 (0.8653204)]
COG0477	COG0845	Bxe_B2288	Bxe_B2288	Major facilitator superfamily (MFS)	Bxe_A2584	Bxe_A2584	membrane fusion protein, CzcB subfamily	[TP0840-TP0965 (0.8653204)]
COG0477	COG0845	Bxe_A1509	Bxe_A1509	putative proline/betaine major facilitator	Bxe_A1742	Bxe_A1742	RND efflux system, membrane fusion protein, CzcB	[TP0840-TP0965 (0.8653204)]
COG0477	COG0845	Bxe_B2715	Bxe_B2715	major facilitator superfamily (MFS)	Bxe_B2008	Bxe_B2008	RND efflux pump, membrane fusion protein, CzcB	[TP0840-TP0965 (0.8653204)]
COG0477	COG0845	Bxe_A3031	Bxe_A3031	major facilitator superfamily (MFS) transporter	Bxe_B2339	Bxe_B2339	ABC efflux pump, membrane fusion protein, HlyD	[TP0840-TP0965 (0.8653204)]
COG0477	COG0845	Bxe_A2772	Bxe_A2772	major facilitator superfamily (MFS) transporter	Bxe_A1968	Bxe_A1968	multidrug efflux pump, membrane fusion protein,	[TP0840-TP0965 (0.8653204)]
COG0477	COG0845	Bxe_A3004	Bxe_A3004	Major facilitator superfamily (MFS) transporter	Bxe_A1742	Bxe_A1742	RND efflux system, membrane fusion protein, CzcB	[TP0840-TP0965 (0.8653204)]
COG0477	COG0845	Bxe_B1414	Bxe_B1414	Major facilitator superfamily (MFS)	Bxe_B1392	Bxe_B1392	RND efflux pump, membrane fusion protein, CzcB	[TP0840-TP0965 (0.8653204)]
COG0477	COG0845	Bxe_B0445	Bxe_B0445	major facilitator family (MFS) transporter	Bxe_A1968	Bxe_A1968	multidrug efflux pump, membrane fusion protein,	[TP0840-TP0965 (0.8653204)]
COG0477	COG0845	Bxe_C1029	Bxe_C1029	major facilitator superfamily (MFS) aromatic	Bxe_A2891	Bxe_A2891	RND efflux pump, membrane fusion protein, CzcB	[TP0840-TP0965 (0.8653204)]
COG0477	COG0845	Bxe_C0113	Bxe_C0113	major facilitator superfamily (MFS) transporter	Bxe_B1392	Bxe_B1392	RND efflux pump, membrane fusion protein, CzcB	[TP0840-TP0965 (0.8653204)]
COG0477	COG0845	Bxe_B0885	Bxe_B0885	Major facilitator superfamily (MFS)metabolite/H+	Bxe_B0473	Bxe_B0473	ABC efflux pump, membrane fusion protein, HlyD	[TP0840-TP0965 (0.8653204)]
COG0477	COG0845	Bxe_A3614	Bxe_A3614	major facilitator superfamily (MFS) transporter	Bxe_A1968	Bxe_A1968	multidrug efflux pump, membrane fusion protein,	[TP0840-TP0965 (0.8653204)]
COG0477	COG0845	Bxe_A1313	Bxe_A1313	Putative major facilitator superfamily (MFS)	Bxe_B1229	Bxe_B1229	RND efflux pump, membrane fusion protein, CzcB	[TP0840-TP0965 (0.8653204)]
COG0477	COG0845	Bxe_A2078	Bxe_A2078	Major facilitator superfamily (MFS)	Bxe_B0473	Bxe_B0473	ABC efflux pump, membrane fusion protein, HlyD	[TP0840-TP0965 (0.8653204)]
COG0477	COG0845	Bxe_B0993	Bxe_B0993	Major facilitator superfamily (MFS)2-	Bxe_B0849	Bxe_B0849	RND efflux pump, membrane fusion protein, CzcB	[TP0840-TP0965 (0.8653204)]
COG0477	COG0845	Bxe_B2022	Bxe_B2022	major facilitator superfamily (MFS) multidrug	Bxe_C1141	Bxe_C1141	RND efflux pump, membrane fusion protein, CzcB	[TP0840-TP0965 (0.8653204)]
COG0477	COG0845	Bxe_C0329	Bxe_C0329	major facilitator superfamily (MFS)metabolite/H+	Bxe_C1141	Bxe_C1141	RND efflux pump, membrane fusion protein, CzcB	[TP0840-TP0965 (0.8653204)]
COG0477	COG0845	Bxe_A1359	Bxe_A1359	Bifunctional - major facilitator superfamily	Bxe_A1914	Bxe_A1914	ABC multidrug efflux pump, membrane fusion	[TP0840-TP0965 (0.8653204)]
COG0477	COG0845	Bxe_A3031	Bxe_A3031	major facilitator superfamily (MFS) transporter	Bxe_A1968	Bxe_A1968	multidrug efflux pump, membrane fusion protein,	[TP0840-TP0965 (0.8653204)]
COG0477	COG0845	Bxe_B2519	Bxe_B2519	major facilitator superfamily (MFS) aromatic	Bxe_B0731	Bxe_B0731	hypothetical protein	[TP0840-TP0965 (0.8653204)]
COG0477	COG0845	Bxe_A2103	Bxe_A2103	Major facilitator superfamily (MFS)	Bxe_B1392	Bxe_B1392	RND efflux pump, membrane fusion protein, CzcB	[TP0840-TP0965 (0.8653204)]
COG0477	COG0845	Bxe_B0947	Bxe_B0947	major facilitator superfamily (MFS) transporter	Bxe_B0849	Bxe_B0849	RND efflux pump, membrane fusion protein, CzcB	[TP0840-TP0965 (0.8653204)]
COG0477	COG0845	Bxe_A1099	Bxe_A1099	Major facilitator superfamily, aromatic acid/H+	Bxe_C1144	Bxe_C1144	ABC antibiotic efflux pump, membrane fusion	[TP0840-TP0965 (0.8653204)]
COG0477	COG0845	Bxe_A3598	Bxe_A3598	Major facilitator superfamily (MFS)	Bxe_B2008	Bxe_B2008	RND efflux pump, membrane fusion protein, CzcB	[TP0840-TP0965 (0.8653204)]
COG0477	COG0845	Bxe_A2365	Bxe_A2365	major facilitator superfamily (MFS) multidrug	Bxe_A1914	Bxe_A1914	ABC multidrug efflux pump, membrane fusion	[TP0840-TP0965 (0.8653204)]
COG0477	COG0845	Bxe_B1326	Bxe_B1326	major facilitator superfamily (MFS) multidrug	Bxe_B1229	Bxe_B1229	RND efflux pump, membrane fusion protein, CzcB	[TP0840-TP0965 (0.8653204)]
COG0477	COG0845	Bxe_C0069	Bxe_C0069	major facilitator superfamily (MFS)	Bxe_C1144	Bxe_C1144	ABC antibiotic efflux pump, membrane fusion	[TP0840-TP0965 (0.8653204)]
COG0477	COG0845	Bxe_B2270	Bxe_B2270	putative major facilitator superfamily	Bxe_A1914	Bxe_A1914	ABC multidrug efflux pump, membrane fusion	[TP0840-TP0965 (0.8653204)]
COG0477	COG0845	Bxe_B0970	Bxe_B0970	Major facilitator superfamily (MFS)metabolite/H+	Bxe_C1144	Bxe_C1144	ABC antibiotic efflux pump, membrane fusion	[TP0840-TP0965 (0.8653204)]
COG0477	COG0845	Bxe_A3994	Bxe_A3994	Major facilitator superfamily (MFS)	Bxe_B1392	Bxe_B1392	RND efflux pump, membrane fusion protein, CzcB	[TP0840-TP0965 (0.8653204)]
COG0477	COG0845	Bxe_B1522	Bxe_B1522	Major facilitator superfamily (MFS) metabolite	Bxe_A2891	Bxe_A2891	RND efflux pump, membrane fusion protein, CzcB	[TP0840-TP0965 (0.8653204)]
COG0477	COG0845	Bxe_B2262	Bxe_B2262	putative major facilitator superfamily	Bxe_A2907	Bxe_A2907	RND efflux pump, membrane fusion protein, CzcB	[TP0840-TP0965 (0.8653204)]
COG0477	COG0845	Bxe_A1987	Bxe_A1987	alpha-ketoglutarate/proton symporter, major	Bxe_A1742	Bxe_A1742	RND efflux system, membrane fusion protein, CzcB	[TP0840-TP0965 (0.8653204)]
COG0477	COG0845	Bxe_A1340	Bxe_A1340	major facilitator superfamily (MFS) multidrug	Bxe_B2071	Bxe_B2071	RND efflux pump, membrane fusion protein, CzcB	[TP0840-TP0965 (0.8653204)]
COG0477	COG0845	Bxe_A2021	Bxe_A2021	Major facilitator superfamily (MFS) multidrug	Bxe_A1742	Bxe_A1742	RND efflux system, membrane fusion protein, CzcB	[TP0840-TP0965 (0.8653204)]
COG0477	COG0845	Bxe_C0354	Bxe_C0354	major facilitator superfamily (MFS) aromatic	Bxe_A3361	Bxe_A3361	RND efflux pump, membrane fusion protein, CzcB	[TP0840-TP0965 (0.8653204)]
COG0477	COG0845	Bxe_B2304	Bxe_B2304	major facilitator superfamily (MFS) aromatic	Bxe_A4363	Bxe_A4363	RND efflux pump, membrane fusion protein, CzcB	[TP0840-TP0965 (0.8653204)]
COG0477	COG0845	Bxe_C0652	Bxe_C0652	major facilitator superfamily (MFS)	Bxe_A1968	Bxe_A1968	multidrug efflux pump, membrane fusion protein,	[TP0840-TP0965 (0.8653204)]
COG0477	COG0845	Bxe_B2262	Bxe_B2262	putative major facilitator superfamily	Bxe_B1229	Bxe_B1229	RND efflux pump, membrane fusion protein, CzcB	[TP0840-TP0965 (0.8653204)]
COG0477	COG0845	Bxe_B0628	Bxe_B0628	major facilitator superfamily (MFS) multidrug	Bxe_C1141	Bxe_C1141	RND efflux pump, membrane fusion protein, CzcB	[TP0840-TP0965 (0.8653204)]
COG0477	COG0845	Bxe_B2022	Bxe_B2022	major facilitator superfamily (MFS) multidrug	Bxe_B1392	Bxe_B1392	RND efflux pump, membrane fusion protein, CzcB	[TP0840-TP0965 (0.8653204)]
COG0477	COG0845	Bxe_B1414	Bxe_B1414	Major facilitator superfamily (MFS)	Bxe_B0473	Bxe_B0473	ABC efflux pump, membrane fusion protein, HlyD	[TP0840-TP0965 (0.8653204)]
COG0477	COG0845	Bxe_B1129	Bxe_B1129	major facilitator superfamily (MFS) multidrug	Bxe_A1968	Bxe_A1968	multidrug efflux pump, membrane fusion protein,	[TP0840-TP0965 (0.8653204)]
COG0477	COG0845	Bxe_A2897	Bxe_A2897	major facilitator superfamily (MFS) efflux pump	Bxe_A4363	Bxe_A4363	RND efflux pump, membrane fusion protein, CzcB	[TP0840-TP0965 (0.8653204)]
COG0477	COG0845	Bxe_A4390	Bxe_A4390	putative major facilitator superfamily	Bxe_A1914	Bxe_A1914	ABC multidrug efflux pump, membrane fusion	[TP0840-TP0965 (0.8653204)]
COG0477	COG0845	Bxe_A3403	Bxe_A3403	Major facilitator superfamily (MFS)	Bxe_B0706	Bxe_B0706	RND heavy metal efflux pump, membrane fusion	[TP0840-TP0965 (0.8653204)]
COG0477	COG0845	Bxe_A0370	Bxe_A0370	Major facilitator superfamily (MFS) transporter	Bxe_B1392	Bxe_B1392	RND efflux pump, membrane fusion protein, CzcB	[TP0840-TP0965 (0.8653204)]
COG0477	COG0845	Bxe_A0668	Bxe_A0668	Major facilitator superfamily (MFS) transporter	Bxe_B0731	Bxe_B0731	hypothetical protein	[TP0840-TP0965 (0.8653204)]
COG0477	COG0845	Bxe_C0828	Bxe_C0828	major facilitator superfamily (MFS) aromatic	Bxe_A2584	Bxe_A2584	membrane fusion protein, CzcB subfamily	[TP0840-TP0965 (0.8653204)]
COG0477	COG0845	Bxe_A2031	Bxe_A2031	Major facilitator superfamily (MFS) multidrug	Bxe_B2339	Bxe_B2339	ABC efflux pump, membrane fusion protein, HlyD	[TP0840-TP0965 (0.8653204)]
COG0477	COG0845	Bxe_B0970	Bxe_B0970	Major facilitator superfamily (MFS)metabolite/H+	Bxe_A3361	Bxe_A3361	RND efflux pump, membrane fusion protein, CzcB	[TP0840-TP0965 (0.8653204)]
COG0477	COG0845	Bxe_A3031	Bxe_A3031	major facilitator superfamily (MFS) transporter	Bxe_A2891	Bxe_A2891	RND efflux pump, membrane fusion protein, CzcB	[TP0840-TP0965 (0.8653204)]
COG0477	COG0845	Bxe_B1937	Bxe_B1937	Major facilitator superfamily (MFS)	Bxe_A2891	Bxe_A2891	RND efflux pump, membrane fusion protein, CzcB	[TP0840-TP0965 (0.8653204)]
COG0477	COG0845	Bxe_B2605	Bxe_B2605	major facilitator superfamily (MFS)metabolite/H+	Bxe_B1392	Bxe_B1392	RND efflux pump, membrane fusion protein, CzcB	[TP0840-TP0965 (0.8653204)]
COG0477	COG0845	Bxe_B0186	Bxe_B0186	major facilitator superfamily (MFS) transporter	Bxe_A1914	Bxe_A1914	ABC multidrug efflux pump, membrane fusion	[TP0840-TP0965 (0.8653204)]
COG0477	COG0845	Bxe_B1803	Bxe_B1803	major facilitator superfamily (MFS)	Bxe_A3361	Bxe_A3361	RND efflux pump, membrane fusion protein, CzcB	[TP0840-TP0965 (0.8653204)]
COG0477	COG0845	Bxe_A4528	Bxe_A4528	Major facilitator superfamily (MFS)4-	Bxe_C1141	Bxe_C1141	RND efflux pump, membrane fusion protein, CzcB	[TP0840-TP0965 (0.8653204)]
COG0477	COG0845	Bxe_C0989	Bxe_C0989	major facilitator superfamily (MFS)	Bxe_A2907	Bxe_A2907	RND efflux pump, membrane fusion protein, CzcB	[TP0840-TP0965 (0.8653204)]
COG0477	COG0845	Bxe_A1659	Bxe_A1659	major facilitator superfamily (MFS) transporter	Bxe_B2071	Bxe_B2071	RND efflux pump, membrane fusion protein, CzcB	[TP0840-TP0965 (0.8653204)]
COG0477	COG0845	Bxe_A4099	Bxe_A4099	Major facilitator superfamily (MFS)	Bxe_B1392	Bxe_B1392	RND efflux pump, membrane fusion protein, CzcB	[TP0840-TP0965 (0.8653204)]
COG0477	COG0845	Bxe_A2078	Bxe_A2078	Major facilitator superfamily (MFS)	Bxe_B0731	Bxe_B0731	hypothetical protein	[TP0840-TP0965 (0.8653204)]
COG0477	COG0845	Bxe_B1803	Bxe_B1803	major facilitator superfamily (MFS)	Bxe_A2907	Bxe_A2907	RND efflux pump, membrane fusion protein, CzcB	[TP0840-TP0965 (0.8653204)]
COG0477	COG0845	Bxe_A2698	Bxe_A2698	major facilitator family (MFS) transporter	Bxe_B2071	Bxe_B2071	RND efflux pump, membrane fusion protein, CzcB	[TP0840-TP0965 (0.8653204)]
COG0477	COG0845	Bxe_C0760	Bxe_C0760	major facilitator superfamily (MFS) multidrug	Bxe_C1144	Bxe_C1144	ABC antibiotic efflux pump, membrane fusion	[TP0840-TP0965 (0.8653204)]
COG0477	COG0845	Bxe_C0967	Bxe_C0967	major facilitator superfamily (MFS) aromatic	Bxe_A2584	Bxe_A2584	membrane fusion protein, CzcB subfamily	[TP0840-TP0965 (0.8653204)]
COG0477	COG0845	Bxe_A2161	Bxe_A2161	major facilitator superfamily (MFS) transporter	Bxe_A2907	Bxe_A2907	RND efflux pump, membrane fusion protein, CzcB	[TP0840-TP0965 (0.8653204)]
COG0477	COG0845	Bxe_C1242	Bxe_C1242	major facilitator superfamily (MFS) transporter	Bxe_A0708	Bxe_A0708	membrane fusion protein, RND efflux pump	[TP0840-TP0965 (0.8653204)]
COG0477	COG0845	Bxe_A4099	Bxe_A4099	Major facilitator superfamily (MFS)	Bxe_A3361	Bxe_A3361	RND efflux pump, membrane fusion protein, CzcB	[TP0840-TP0965 (0.8653204)]
COG0477	COG0845	Bxe_B2203	Bxe_B2203	major facilitator superfamily (MFS) multidrug	Bxe_C1141	Bxe_C1141	RND efflux pump, membrane fusion protein, CzcB	[TP0840-TP0965 (0.8653204)]
COG0477	COG0845	Bxe_B0703	Bxe_B0703	Major facilitator superfamily (MFS)	Bxe_C1141	Bxe_C1141	RND efflux pump, membrane fusion protein, CzcB	[TP0840-TP0965 (0.8653204)]
COG0477	COG0845	Bxe_B2998	Bxe_B2998	major facilitator superfamily (MFS)	Bxe_B2071	Bxe_B2071	RND efflux pump, membrane fusion protein, CzcB	[TP0840-TP0965 (0.8653204)]
COG0477	COG0845	Bxe_A2078	Bxe_A2078	Major facilitator superfamily (MFS)	Bxe_A1742	Bxe_A1742	RND efflux system, membrane fusion protein, CzcB	[TP0840-TP0965 (0.8653204)]
COG0477	COG0845	Bxe_A1718	Bxe_A1718	major facilitator superfamily (MFS) transporter	Bxe_A1968	Bxe_A1968	multidrug efflux pump, membrane fusion protein,	[TP0840-TP0965 (0.8653204)]
COG0477	COG0845	Bxe_B1915	Bxe_B1915	Major facilitator superfamily (MFS)	Bxe_B0731	Bxe_B0731	hypothetical protein	[TP0840-TP0965 (0.8653204)]
COG0477	COG0845	Bxe_B0920	Bxe_B0920	Major facilitator superfamily (MFS)metabolite/H+	Bxe_B1392	Bxe_B1392	RND efflux pump, membrane fusion protein, CzcB	[TP0840-TP0965 (0.8653204)]
COG0477	COG0845	Bxe_A1359	Bxe_A1359	Bifunctional - major facilitator superfamily	Bxe_B2071	Bxe_B2071	RND efflux pump, membrane fusion protein, CzcB	[TP0840-TP0965 (0.8653204)]
COG0477	COG0845	Bxe_A1618	Bxe_A1618	Putative major facilitator superfamily	Bxe_B2071	Bxe_B2071	RND efflux pump, membrane fusion protein, CzcB	[TP0840-TP0965 (0.8653204)]
COG0477	COG0845	Bxe_A0779	Bxe_A0779	MFS drug efflux pump, EmrB/QacA subfamily	Bxe_B0849	Bxe_B0849	RND efflux pump, membrane fusion protein, CzcB	[TP0840-TP0965 (0.8653204)]
COG0477	COG0845	Bxe_C0580	Bxe_C0580	putative major facilitator superfamily	Bxe_C1141	Bxe_C1141	RND efflux pump, membrane fusion protein, CzcB	[TP0840-TP0965 (0.8653204)]
COG0477	COG0845	Bxe_B0970	Bxe_B0970	Major facilitator superfamily (MFS)metabolite/H+	Bxe_B2339	Bxe_B2339	ABC efflux pump, membrane fusion protein, HlyD	[TP0840-TP0965 (0.8653204)]
COG0477	COG0845	Bxe_C0580	Bxe_C0580	putative major facilitator superfamily	Bxe_B1229	Bxe_B1229	RND efflux pump, membrane fusion protein, CzcB	[TP0840-TP0965 (0.8653204)]
COG0477	COG0845	Bxe_C0903	Bxe_C0903	major facilitator superfamily (MFS)	Bxe_A3361	Bxe_A3361	RND efflux pump, membrane fusion protein, CzcB	[TP0840-TP0965 (0.8653204)]
COG0477	COG0845	Bxe_A0658	Bxe_A0658	major facilitator superfamily (MFS) drug efflux	Bxe_B0849	Bxe_B0849	RND efflux pump, membrane fusion protein, CzcB	[TP0840-TP0965 (0.8653204)]
COG0477	COG0845	Bxe_C0069	Bxe_C0069	major facilitator superfamily (MFS)	Bxe_A2907	Bxe_A2907	RND efflux pump, membrane fusion protein, CzcB	[TP0840-TP0965 (0.8653204)]
COG0477	COG0845	Bxe_A3004	Bxe_A3004	Major facilitator superfamily (MFS) transporter	Bxe_C1141	Bxe_C1141	RND efflux pump, membrane fusion protein, CzcB	[TP0840-TP0965 (0.8653204)]
COG0477	COG0845	Bxe_A0645	Bxe_A0645	Major facilitator superfamily (MFS)	Bxe_B0473	Bxe_B0473	ABC efflux pump, membrane fusion protein, HlyD	[TP0840-TP0965 (0.8653204)]
COG0477	COG0845	Bxe_A3029	Bxe_A3029	Major facilitator superfamily (MFS)	Bxe_B1392	Bxe_B1392	RND efflux pump, membrane fusion protein, CzcB	[TP0840-TP0965 (0.8653204)]
COG0477	COG0845	Bxe_A0282	Bxe_A0282	Major facilitator superfamily (MFS) transporter	Bxe_B0473	Bxe_B0473	ABC efflux pump, membrane fusion protein, HlyD	[TP0840-TP0965 (0.8653204)]
COG0477	COG0845	Bxe_B1937	Bxe_B1937	Major facilitator superfamily (MFS)	Bxe_B0473	Bxe_B0473	ABC efflux pump, membrane fusion protein, HlyD	[TP0840-TP0965 (0.8653204)]
COG0477	COG0845	Bxe_A0645	Bxe_A0645	Major facilitator superfamily (MFS)	Bxe_A1742	Bxe_A1742	RND efflux system, membrane fusion protein, CzcB	[TP0840-TP0965 (0.8653204)]
COG0477	COG0845	Bxe_B0540	Bxe_B0540	major facilitator superfamily (MFS) multidrug	Bxe_A3361	Bxe_A3361	RND efflux pump, membrane fusion protein, CzcB	[TP0840-TP0965 (0.8653204)]
COG0477	COG0845	Bxe_A1830	Bxe_A1830	major facilitator superfamily (MFS) drug efflux	Bxe_B2339	Bxe_B2339	ABC efflux pump, membrane fusion protein, HlyD	[TP0840-TP0965 (0.8653204)]
COG0477	COG0845	Bxe_A3994	Bxe_A3994	Major facilitator superfamily (MFS)	Bxe_A0708	Bxe_A0708	membrane fusion protein, RND efflux pump	[TP0840-TP0965 (0.8653204)]
COG0477	COG0845	Bxe_C0270	Bxe_C0270	major facilitator superfamily (MFS) transporter	Bxe_A2891	Bxe_A2891	RND efflux pump, membrane fusion protein, CzcB	[TP0840-TP0965 (0.8653204)]
COG0477	COG0845	Bxe_B2519	Bxe_B2519	major facilitator superfamily (MFS) aromatic	Bxe_B0706	Bxe_B0706	RND heavy metal efflux pump, membrane fusion	[TP0840-TP0965 (0.8653204)]
COG0477	COG0845	Bxe_C0243	Bxe_C0243	major facilitator superfamily (MFS)metabolite/H+	Bxe_A1968	Bxe_A1968	multidrug efflux pump, membrane fusion protein,	[TP0840-TP0965 (0.8653204)]
COG0477	COG0845	Bxe_A3598	Bxe_A3598	Major facilitator superfamily (MFS)	Bxe_B2339	Bxe_B2339	ABC efflux pump, membrane fusion protein, HlyD	[TP0840-TP0965 (0.8653204)]
COG0477	COG0845	Bxe_A3598	Bxe_A3598	Major facilitator superfamily (MFS)	Bxe_C1144	Bxe_C1144	ABC antibiotic efflux pump, membrane fusion	[TP0840-TP0965 (0.8653204)]
COG0477	COG0845	Bxe_B2288	Bxe_B2288	Major facilitator superfamily (MFS)	Bxe_B2071	Bxe_B2071	RND efflux pump, membrane fusion protein, CzcB	[TP0840-TP0965 (0.8653204)]
COG0477	COG0845	Bxe_A2021	Bxe_A2021	Major facilitator superfamily (MFS) multidrug	Bxe_B1392	Bxe_B1392	RND efflux pump, membrane fusion protein, CzcB	[TP0840-TP0965 (0.8653204)]
COG0477	COG0845	Bxe_C0329	Bxe_C0329	major facilitator superfamily (MFS)metabolite/H+	Bxe_A2584	Bxe_A2584	membrane fusion protein, CzcB subfamily	[TP0840-TP0965 (0.8653204)]
COG0477	COG0845	Bxe_A4365	Bxe_A4365	major facilitator superfamily (MFS) transporter	Bxe_A1968	Bxe_A1968	multidrug efflux pump, membrane fusion protein,	[TP0840-TP0965 (0.8653204)]
COG0477	COG0845	Bxe_A3612	Bxe_A3612	Major facilitator superfamily (MFS)	Bxe_B2339	Bxe_B2339	ABC efflux pump, membrane fusion protein, HlyD	[TP0840-TP0965 (0.8653204)]
COG0477	COG0845	Bxe_B1202	Bxe_B1202	major facilitator superfamily (MFS) multidrug	Bxe_A0708	Bxe_A0708	membrane fusion protein, RND efflux pump	[TP0840-TP0965 (0.8653204)]
COG0477	COG0845	Bxe_B2758	Bxe_B2758	putative major facilitator superfamily (MFS)	Bxe_B2008	Bxe_B2008	RND efflux pump, membrane fusion protein, CzcB	[TP0840-TP0965 (0.8653204)]
COG0477	COG0845	Bxe_A0779	Bxe_A0779	MFS drug efflux pump, EmrB/QacA subfamily	Bxe_B0473	Bxe_B0473	ABC efflux pump, membrane fusion protein, HlyD	[TP0840-TP0965 (0.8653204)]
COG0477	COG0845	Bxe_A3403	Bxe_A3403	Major facilitator superfamily (MFS)	Bxe_A4363	Bxe_A4363	RND efflux pump, membrane fusion protein, CzcB	[TP0840-TP0965 (0.8653204)]
COG0477	COG0845	Bxe_C0903	Bxe_C0903	major facilitator superfamily (MFS)	Bxe_C1141	Bxe_C1141	RND efflux pump, membrane fusion protein, CzcB	[TP0840-TP0965 (0.8653204)]
COG0477	COG0845	Bxe_A3577	Bxe_A3577	Major facilitator superfamily (MFS)	Bxe_A2907	Bxe_A2907	RND efflux pump, membrane fusion protein, CzcB	[TP0840-TP0965 (0.8653204)]
COG0477	COG0845	Bxe_A4486	Bxe_A4486	major facilitator superfamily (MFS) multidrug	Bxe_A1968	Bxe_A1968	multidrug efflux pump, membrane fusion protein,	[TP0840-TP0965 (0.8653204)]
COG0477	COG0845	Bxe_C0329	Bxe_C0329	major facilitator superfamily (MFS)metabolite/H+	Bxe_A2907	Bxe_A2907	RND efflux pump, membrane fusion protein, CzcB	[TP0840-TP0965 (0.8653204)]
COG0477	COG0845	Bxe_A3004	Bxe_A3004	Major facilitator superfamily (MFS) transporter	Bxe_B0849	Bxe_B0849	RND efflux pump, membrane fusion protein, CzcB	[TP0840-TP0965 (0.8653204)]
COG0477	COG0845	Bxe_A4528	Bxe_A4528	Major facilitator superfamily (MFS)4-	Bxe_B0731	Bxe_B0731	hypothetical protein	[TP0840-TP0965 (0.8653204)]
COG0477	COG0845	Bxe_A2954	Bxe_A2954	major facilitator superfamily (MFS) metabolite	Bxe_A1742	Bxe_A1742	RND efflux system, membrane fusion protein, CzcB	[TP0840-TP0965 (0.8653204)]
COG0477	COG0845	Bxe_A0282	Bxe_A0282	Major facilitator superfamily (MFS) transporter	Bxe_A1742	Bxe_A1742	RND efflux system, membrane fusion protein, CzcB	[TP0840-TP0965 (0.8653204)]
COG0477	COG0845	Bxe_A1099	Bxe_A1099	Major facilitator superfamily, aromatic acid/H+	Bxe_A2584	Bxe_A2584	membrane fusion protein, CzcB subfamily	[TP0840-TP0965 (0.8653204)]
COG0477	COG0845	Bxe_C0652	Bxe_C0652	major facilitator superfamily (MFS)	Bxe_B0706	Bxe_B0706	RND heavy metal efflux pump, membrane fusion	[TP0840-TP0965 (0.8653204)]
COG0477	COG0845	Bxe_A2103	Bxe_A2103	Major facilitator superfamily (MFS)	Bxe_B2339	Bxe_B2339	ABC efflux pump, membrane fusion protein, HlyD	[TP0840-TP0965 (0.8653204)]
COG0477	COG0845	Bxe_A3612	Bxe_A3612	Major facilitator superfamily (MFS)	Bxe_B0706	Bxe_B0706	RND heavy metal efflux pump, membrane fusion	[TP0840-TP0965 (0.8653204)]
COG0477	COG0845	Bxe_C0967	Bxe_C0967	major facilitator superfamily (MFS) aromatic	Bxe_A2907	Bxe_A2907	RND efflux pump, membrane fusion protein, CzcB	[TP0840-TP0965 (0.8653204)]
COG0477	COG0845	Bxe_A2021	Bxe_A2021	Major facilitator superfamily (MFS) multidrug	Bxe_B2339	Bxe_B2339	ABC efflux pump, membrane fusion protein, HlyD	[TP0840-TP0965 (0.8653204)]
COG0477	COG0845	Bxe_B1595	Bxe_B1595	Major facilitator superfamily (MFS)	Bxe_A2907	Bxe_A2907	RND efflux pump, membrane fusion protein, CzcB	[TP0840-TP0965 (0.8653204)]
COG0477	COG0845	Bxe_A1832	Bxe_A1832	Major facilitator family (MFS) drug efflux pump,	Bxe_B0473	Bxe_B0473	ABC efflux pump, membrane fusion protein, HlyD	[TP0840-TP0965 (0.8653204)]
COG0477	COG0845	Bxe_B2262	Bxe_B2262	putative major facilitator superfamily	Bxe_C1141	Bxe_C1141	RND efflux pump, membrane fusion protein, CzcB	[TP0840-TP0965 (0.8653204)]
COG0477	COG0845	Bxe_A3994	Bxe_A3994	Major facilitator superfamily (MFS)	Bxe_A3361	Bxe_A3361	RND efflux pump, membrane fusion protein, CzcB	[TP0840-TP0965 (0.8653204)]
COG0477	COG0845	Bxe_A3614	Bxe_A3614	major facilitator superfamily (MFS) transporter	Bxe_B1392	Bxe_B1392	RND efflux pump, membrane fusion protein, CzcB	[TP0840-TP0965 (0.8653204)]
COG0477	COG0845	Bxe_A0426	Bxe_A0426	Major facilitator superfamily (MFS) transporter,	Bxe_A2584	Bxe_A2584	membrane fusion protein, CzcB subfamily	[TP0840-TP0965 (0.8653204)]
COG0477	COG0845	Bxe_A1710	Bxe_A1710	major facilitator superfamily (MFS) drug efflux	Bxe_A0708	Bxe_A0708	membrane fusion protein, RND efflux pump	[TP0840-TP0965 (0.8653204)]
COG0477	COG0845	Bxe_B2313	Bxe_B2313	Major facilitator superfamily (MFS)	Bxe_B2339	Bxe_B2339	ABC efflux pump, membrane fusion protein, HlyD	[TP0840-TP0965 (0.8653204)]
COG0477	COG0845	Bxe_B0054	Bxe_B0054	major facilitator superfamily (MFS) transporter	Bxe_A1968	Bxe_A1968	multidrug efflux pump, membrane fusion protein,	[TP0840-TP0965 (0.8653204)]
COG0477	COG0845	Bxe_B1252	Bxe_B1252	major facilitator superfamily (MFS) multidrug	Bxe_C1141	Bxe_C1141	RND efflux pump, membrane fusion protein, CzcB	[TP0840-TP0965 (0.8653204)]
COG0477	COG0845	Bxe_C1228	Bxe_C1228	major facilitator superfamily (MFS)	Bxe_B2008	Bxe_B2008	RND efflux pump, membrane fusion protein, CzcB	[TP0840-TP0965 (0.8653204)]
COG0477	COG0845	Bxe_A4365	Bxe_A4365	major facilitator superfamily (MFS) transporter	Bxe_A2907	Bxe_A2907	RND efflux pump, membrane fusion protein, CzcB	[TP0840-TP0965 (0.8653204)]
COG0477	COG0845	Bxe_A4062	Bxe_A4062	major facilitator superfamily (MFS) multidrug	Bxe_B0706	Bxe_B0706	RND heavy metal efflux pump, membrane fusion	[TP0840-TP0965 (0.8653204)]
COG0477	COG0845	Bxe_A4087	Bxe_A4087	Major facilitator superfamily (MFS)	Bxe_B1392	Bxe_B1392	RND efflux pump, membrane fusion protein, CzcB	[TP0840-TP0965 (0.8653204)]
COG0477	COG0845	Bxe_C0615	Bxe_C0615	major facilitator superfamily (MFS) transporter	Bxe_B0849	Bxe_B0849	RND efflux pump, membrane fusion protein, CzcB	[TP0840-TP0965 (0.8653204)]
COG0477	COG0845	Bxe_B0951	Bxe_B0951	major facilitator superfamily (MFS) transporter	Bxe_A1968	Bxe_A1968	multidrug efflux pump, membrane fusion protein,	[TP0840-TP0965 (0.8653204)]
COG0477	COG0845	Bxe_C1228	Bxe_C1228	major facilitator superfamily (MFS)	Bxe_B2339	Bxe_B2339	ABC efflux pump, membrane fusion protein, HlyD	[TP0840-TP0965 (0.8653204)]
COG0477	COG0845	Bxe_A4451	Bxe_A4451	Putative oxalate/formate antiporter,	Bxe_A2907	Bxe_A2907	RND efflux pump, membrane fusion protein, CzcB	[TP0840-TP0965 (0.8653204)]
COG0477	COG0845	Bxe_A3004	Bxe_A3004	Major facilitator superfamily (MFS) transporter	Bxe_A2584	Bxe_A2584	membrane fusion protein, CzcB subfamily	[TP0840-TP0965 (0.8653204)]
COG0477	COG0845	Bxe_A0779	Bxe_A0779	MFS drug efflux pump, EmrB/QacA subfamily	Bxe_B1392	Bxe_B1392	RND efflux pump, membrane fusion protein, CzcB	[TP0840-TP0965 (0.8653204)]
COG0477	COG0845	Bxe_A3901	Bxe_A3901	Major facilitator superfamily (MFS) 4-	Bxe_A2907	Bxe_A2907	RND efflux pump, membrane fusion protein, CzcB	[TP0840-TP0965 (0.8653204)]
COG0477	COG0845	Bxe_B2758	Bxe_B2758	putative major facilitator superfamily (MFS)	Bxe_B2339	Bxe_B2339	ABC efflux pump, membrane fusion protein, HlyD	[TP0840-TP0965 (0.8653204)]
COG0477	COG0845	Bxe_A2078	Bxe_A2078	Major facilitator superfamily (MFS)	Bxe_B2339	Bxe_B2339	ABC efflux pump, membrane fusion protein, HlyD	[TP0840-TP0965 (0.8653204)]
COG0477	COG0845	Bxe_C0932	Bxe_C0932	major facilitator superfamily (MFS) multidrug	Bxe_B1392	Bxe_B1392	RND efflux pump, membrane fusion protein, CzcB	[TP0840-TP0965 (0.8653204)]
COG0477	COG0845	Bxe_C0243	Bxe_C0243	major facilitator superfamily (MFS)metabolite/H+	Bxe_A1742	Bxe_A1742	RND efflux system, membrane fusion protein, CzcB	[TP0840-TP0965 (0.8653204)]
COG0477	COG0845	Bxe_B1526	Bxe_B1526	Major facilitator superfamily (MFS) tartrate/H+	Bxe_A1914	Bxe_A1914	ABC multidrug efflux pump, membrane fusion	[TP0840-TP0965 (0.8653204)]
COG0477	COG0845	Bxe_C0609	Bxe_C0609	major facilitator superfamily (MFS) transporter	Bxe_C1141	Bxe_C1141	RND efflux pump, membrane fusion protein, CzcB	[TP0840-TP0965 (0.8653204)]
COG0477	COG0845	Bxe_B1202	Bxe_B1202	major facilitator superfamily (MFS) multidrug	Bxe_A1914	Bxe_A1914	ABC multidrug efflux pump, membrane fusion	[TP0840-TP0965 (0.8653204)]
COG0477	COG0845	Bxe_B1595	Bxe_B1595	Major facilitator superfamily (MFS)	Bxe_B0473	Bxe_B0473	ABC efflux pump, membrane fusion protein, HlyD	[TP0840-TP0965 (0.8653204)]
COG0477	COG0845	Bxe_A0668	Bxe_A0668	Major facilitator superfamily (MFS) transporter	Bxe_A0708	Bxe_A0708	membrane fusion protein, RND efflux pump	[TP0840-TP0965 (0.8653204)]
COG0477	COG0845	Bxe_B0430	Bxe_B0430	Major facilitator superfamily (MFS)	Bxe_B1392	Bxe_B1392	RND efflux pump, membrane fusion protein, CzcB	[TP0840-TP0965 (0.8653204)]
COG0477	COG0845	Bxe_C0909	Bxe_C0909	major facilitator superfamily (MFS) transporter	Bxe_B0473	Bxe_B0473	ABC efflux pump, membrane fusion protein, HlyD	[TP0840-TP0965 (0.8653204)]
COG0477	COG0845	Bxe_C1228	Bxe_C1228	major facilitator superfamily (MFS)	Bxe_A4363	Bxe_A4363	RND efflux pump, membrane fusion protein, CzcB	[TP0840-TP0965 (0.8653204)]
COG0477	COG0845	Bxe_A2365	Bxe_A2365	major facilitator superfamily (MFS) multidrug	Bxe_B0731	Bxe_B0731	hypothetical protein	[TP0840-TP0965 (0.8653204)]
COG0477	COG0845	Bxe_B0993	Bxe_B0993	Major facilitator superfamily (MFS)2-	Bxe_C1144	Bxe_C1144	ABC antibiotic efflux pump, membrane fusion	[TP0840-TP0965 (0.8653204)]
COG0477	COG0845	Bxe_A1987	Bxe_A1987	alpha-ketoglutarate/proton symporter, major	Bxe_A2584	Bxe_A2584	membrane fusion protein, CzcB subfamily	[TP0840-TP0965 (0.8653204)]
COG0477	COG0845	Bxe_A0426	Bxe_A0426	Major facilitator superfamily (MFS) transporter,	Bxe_B1229	Bxe_B1229	RND efflux pump, membrane fusion protein, CzcB	[TP0840-TP0965 (0.8653204)]
COG0477	COG0845	Bxe_B0434	Bxe_B0434	major facilitator superfamily (MFS) transporter	Bxe_A2891	Bxe_A2891	RND efflux pump, membrane fusion protein, CzcB	[TP0840-TP0965 (0.8653204)]
COG0477	COG0845	Bxe_A3614	Bxe_A3614	major facilitator superfamily (MFS) transporter	Bxe_A4363	Bxe_A4363	RND efflux pump, membrane fusion protein, CzcB	[TP0840-TP0965 (0.8653204)]
COG0477	COG0845	Bxe_C0974	Bxe_C0974	major facilitator superfamily (MFS) aromatic	Bxe_B2339	Bxe_B2339	ABC efflux pump, membrane fusion protein, HlyD	[TP0840-TP0965 (0.8653204)]
COG0477	COG0845	Bxe_B1129	Bxe_B1129	major facilitator superfamily (MFS) multidrug	Bxe_B0706	Bxe_B0706	RND heavy metal efflux pump, membrane fusion	[TP0840-TP0965 (0.8653204)]
COG0477	COG0845	Bxe_B1526	Bxe_B1526	Major facilitator superfamily (MFS) tartrate/H+	Bxe_B1392	Bxe_B1392	RND efflux pump, membrane fusion protein, CzcB	[TP0840-TP0965 (0.8653204)]
COG0477	COG0845	Bxe_B1937	Bxe_B1937	Major facilitator superfamily (MFS)	Bxe_A2907	Bxe_A2907	RND efflux pump, membrane fusion protein, CzcB	[TP0840-TP0965 (0.8653204)]
COG0477	COG0845	Bxe_A1340	Bxe_A1340	major facilitator superfamily (MFS) multidrug	Bxe_B1229	Bxe_B1229	RND efflux pump, membrane fusion protein, CzcB	[TP0840-TP0965 (0.8653204)]
COG0477	COG0845	Bxe_B2304	Bxe_B2304	major facilitator superfamily (MFS) aromatic	Bxe_B0731	Bxe_B0731	hypothetical protein	[TP0840-TP0965 (0.8653204)]
COG0477	COG0845	Bxe_A0658	Bxe_A0658	major facilitator superfamily (MFS) drug efflux	Bxe_A1742	Bxe_A1742	RND efflux system, membrane fusion protein, CzcB	[TP0840-TP0965 (0.8653204)]
COG0477	COG0845	Bxe_A2365	Bxe_A2365	major facilitator superfamily (MFS) multidrug	Bxe_B2339	Bxe_B2339	ABC efflux pump, membrane fusion protein, HlyD	[TP0840-TP0965 (0.8653204)]
COG0477	COG0845	Bxe_A2078	Bxe_A2078	Major facilitator superfamily (MFS)	Bxe_B0849	Bxe_B0849	RND efflux pump, membrane fusion protein, CzcB	[TP0840-TP0965 (0.8653204)]
COG0477	COG0845	Bxe_B0951	Bxe_B0951	major facilitator superfamily (MFS) transporter	Bxe_A1742	Bxe_A1742	RND efflux system, membrane fusion protein, CzcB	[TP0840-TP0965 (0.8653204)]
COG0477	COG0845	Bxe_A3580	Bxe_A3580	major facilitator superfamily (MFS) multidrug	Bxe_B0706	Bxe_B0706	RND heavy metal efflux pump, membrane fusion	[TP0840-TP0965 (0.8653204)]
COG0477	COG0845	Bxe_A1987	Bxe_A1987	alpha-ketoglutarate/proton symporter, major	Bxe_A3361	Bxe_A3361	RND efflux pump, membrane fusion protein, CzcB	[TP0840-TP0965 (0.8653204)]
COG0477	COG0845	Bxe_A2625	Bxe_A2625	Major facilitator superfamily (MFS)4-	Bxe_B0473	Bxe_B0473	ABC efflux pump, membrane fusion protein, HlyD	[TP0840-TP0965 (0.8653204)]
COG0477	COG0845	Bxe_B1803	Bxe_B1803	major facilitator superfamily (MFS)	Bxe_B1229	Bxe_B1229	RND efflux pump, membrane fusion protein, CzcB	[TP0840-TP0965 (0.8653204)]
COG0477	COG0845	Bxe_A4324	Bxe_A4324	major facilitator superfamily (MFS) transporter	Bxe_A1914	Bxe_A1914	ABC multidrug efflux pump, membrane fusion	[TP0840-TP0965 (0.8653204)]
COG0477	COG0845	Bxe_A4486	Bxe_A4486	major facilitator superfamily (MFS) multidrug	Bxe_B0473	Bxe_B0473	ABC efflux pump, membrane fusion protein, HlyD	[TP0840-TP0965 (0.8653204)]
COG0477	COG0845	Bxe_A0282	Bxe_A0282	Major facilitator superfamily (MFS) transporter	Bxe_A4363	Bxe_A4363	RND efflux pump, membrane fusion protein, CzcB	[TP0840-TP0965 (0.8653204)]
COG0477	COG0845	Bxe_A1359	Bxe_A1359	Bifunctional - major facilitator superfamily	Bxe_B0849	Bxe_B0849	RND efflux pump, membrane fusion protein, CzcB	[TP0840-TP0965 (0.8653204)]
COG0477	COG0845	Bxe_C1037	Bxe_C1037	major facilitator superfamily (MFS)	Bxe_B0731	Bxe_B0731	hypothetical protein	[TP0840-TP0965 (0.8653204)]
COG0477	COG0845	Bxe_B2748	Bxe_B2748	major facilitator superfamily (MFS) aromatic	Bxe_A2907	Bxe_A2907	RND efflux pump, membrane fusion protein, CzcB	[TP0840-TP0965 (0.8653204)]
COG0477	COG0845	Bxe_C1037	Bxe_C1037	major facilitator superfamily (MFS)	Bxe_B0473	Bxe_B0473	ABC efflux pump, membrane fusion protein, HlyD	[TP0840-TP0965 (0.8653204)]
COG0477	COG0845	Bxe_A4099	Bxe_A4099	Major facilitator superfamily (MFS)	Bxe_C1144	Bxe_C1144	ABC antibiotic efflux pump, membrane fusion	[TP0840-TP0965 (0.8653204)]
COG0477	COG0845	Bxe_A0370	Bxe_A0370	Major facilitator superfamily (MFS) transporter	Bxe_B0731	Bxe_B0731	hypothetical protein	[TP0840-TP0965 (0.8653204)]
COG0477	COG0845	Bxe_A4451	Bxe_A4451	Putative oxalate/formate antiporter,	Bxe_B0849	Bxe_B0849	RND efflux pump, membrane fusion protein, CzcB	[TP0840-TP0965 (0.8653204)]
COG0477	COG0845	Bxe_B0947	Bxe_B0947	major facilitator superfamily (MFS) transporter	Bxe_A2891	Bxe_A2891	RND efflux pump, membrane fusion protein, CzcB	[TP0840-TP0965 (0.8653204)]
COG0477	COG0845	Bxe_B0445	Bxe_B0445	major facilitator family (MFS) transporter	Bxe_A2907	Bxe_A2907	RND efflux pump, membrane fusion protein, CzcB	[TP0840-TP0965 (0.8653204)]
COG0477	COG0845	Bxe_A3898	Bxe_A3898	major facilitator superfamily (MFS) transporter	Bxe_A1742	Bxe_A1742	RND efflux system, membrane fusion protein, CzcB	[TP0840-TP0965 (0.8653204)]
COG0477	COG0845	Bxe_A3530	Bxe_A3530	Major facilitator superfamily (MFS)4-	Bxe_A1968	Bxe_A1968	multidrug efflux pump, membrane fusion protein,	[TP0840-TP0965 (0.8653204)]
COG0477	COG0845	Bxe_B0529	Bxe_B0529	major facilitator superfamily (MFS) efflux pump	Bxe_A3361	Bxe_A3361	RND efflux pump, membrane fusion protein, CzcB	[TP0840-TP0965 (0.8653204)]
COG0477	COG0845	Bxe_C0828	Bxe_C0828	major facilitator superfamily (MFS) aromatic	Bxe_A1914	Bxe_A1914	ABC multidrug efflux pump, membrane fusion	[TP0840-TP0965 (0.8653204)]
COG0477	COG0845	Bxe_C0914	Bxe_C0914	major facilitator superfamily (MFS) transporter	Bxe_C1141	Bxe_C1141	RND efflux pump, membrane fusion protein, CzcB	[TP0840-TP0965 (0.8653204)]
COG0477	COG0845	Bxe_A0658	Bxe_A0658	major facilitator superfamily (MFS) drug efflux	Bxe_B0473	Bxe_B0473	ABC efflux pump, membrane fusion protein, HlyD	[TP0840-TP0965 (0.8653204)]
COG0477	COG0845	Bxe_B0970	Bxe_B0970	Major facilitator superfamily (MFS)metabolite/H+	Bxe_B1229	Bxe_B1229	RND efflux pump, membrane fusion protein, CzcB	[TP0840-TP0965 (0.8653204)]
COG0477	COG0845	Bxe_A0282	Bxe_A0282	Major facilitator superfamily (MFS) transporter	Bxe_B0706	Bxe_B0706	RND heavy metal efflux pump, membrane fusion	[TP0840-TP0965 (0.8653204)]
COG0477	COG0845	Bxe_B2523	Bxe_B2523	major facilitator superfamily (MFS) aromatic	Bxe_A2891	Bxe_A2891	RND efflux pump, membrane fusion protein, CzcB	[TP0840-TP0965 (0.8653204)]
COG0477	COG0845	Bxe_C1228	Bxe_C1228	major facilitator superfamily (MFS)	Bxe_B0473	Bxe_B0473	ABC efflux pump, membrane fusion protein, HlyD	[TP0840-TP0965 (0.8653204)]
COG0477	COG0845	Bxe_A0779	Bxe_A0779	MFS drug efflux pump, EmrB/QacA subfamily	Bxe_A2584	Bxe_A2584	membrane fusion protein, CzcB subfamily	[TP0840-TP0965 (0.8653204)]
COG0477	COG0845	Bxe_C1037	Bxe_C1037	major facilitator superfamily (MFS)	Bxe_B1392	Bxe_B1392	RND efflux pump, membrane fusion protein, CzcB	[TP0840-TP0965 (0.8653204)]
COG0477	COG0845	Bxe_A0658	Bxe_A0658	major facilitator superfamily (MFS) drug efflux	Bxe_C1141	Bxe_C1141	RND efflux pump, membrane fusion protein, CzcB	[TP0840-TP0965 (0.8653204)]
COG0477	COG0845	Bxe_C0760	Bxe_C0760	major facilitator superfamily (MFS) multidrug	Bxe_B0849	Bxe_B0849	RND efflux pump, membrane fusion protein, CzcB	[TP0840-TP0965 (0.8653204)]
COG0477	COG0845	Bxe_A1830	Bxe_A1830	major facilitator superfamily (MFS) drug efflux	Bxe_A0708	Bxe_A0708	membrane fusion protein, RND efflux pump	[TP0840-TP0965 (0.8653204)]
COG0477	COG0845	Bxe_A4107	Bxe_A4107	major facilitator superfamily (MFS) multidrug	Bxe_B0706	Bxe_B0706	RND heavy metal efflux pump, membrane fusion	[TP0840-TP0965 (0.8653204)]
COG0477	COG0845	Bxe_B2313	Bxe_B2313	Major facilitator superfamily (MFS)	Bxe_A0708	Bxe_A0708	membrane fusion protein, RND efflux pump	[TP0840-TP0965 (0.8653204)]
COG0477	COG0845	Bxe_C0668	Bxe_C0668	major facilitator superfamily (MFS) transporter	Bxe_B2008	Bxe_B2008	RND efflux pump, membrane fusion protein, CzcB	[TP0840-TP0965 (0.8653204)]
COG0477	COG0845	Bxe_B0871	Bxe_B0871	Major facilitator superfamily (MFS)metabolite/H+	Bxe_A3361	Bxe_A3361	RND efflux pump, membrane fusion protein, CzcB	[TP0840-TP0965 (0.8653204)]
COG0477	COG0845	Bxe_B2816	Bxe_B2816	major facilitator superfamily (MFS) aromatic	Bxe_C1141	Bxe_C1141	RND efflux pump, membrane fusion protein, CzcB	[TP0840-TP0965 (0.8653204)]
COG0477	COG0845	Bxe_B2270	Bxe_B2270	putative major facilitator superfamily	Bxe_C1141	Bxe_C1141	RND efflux pump, membrane fusion protein, CzcB	[TP0840-TP0965 (0.8653204)]
COG0477	COG0845	Bxe_C0760	Bxe_C0760	major facilitator superfamily (MFS) multidrug	Bxe_C1141	Bxe_C1141	RND efflux pump, membrane fusion protein, CzcB	[TP0840-TP0965 (0.8653204)]
COG0477	COG0845	Bxe_A0282	Bxe_A0282	Major facilitator superfamily (MFS) transporter	Bxe_B0731	Bxe_B0731	hypothetical protein	[TP0840-TP0965 (0.8653204)]
COG0477	COG0845	Bxe_A3584	Bxe_A3584	major facilitator superfamily (MFS) multidrug	Bxe_A1968	Bxe_A1968	multidrug efflux pump, membrane fusion protein,	[TP0840-TP0965 (0.8653204)]
COG0477	COG0845	Bxe_A4324	Bxe_A4324	major facilitator superfamily (MFS) transporter	Bxe_B2008	Bxe_B2008	RND efflux pump, membrane fusion protein, CzcB	[TP0840-TP0965 (0.8653204)]
COG0477	COG0845	Bxe_A4090	Bxe_A4090	Major facilitator superfamily (MFS)	Bxe_A2907	Bxe_A2907	RND efflux pump, membrane fusion protein, CzcB	[TP0840-TP0965 (0.8653204)]
COG0477	COG0845	Bxe_B2758	Bxe_B2758	putative major facilitator superfamily (MFS)	Bxe_B2071	Bxe_B2071	RND efflux pump, membrane fusion protein, CzcB	[TP0840-TP0965 (0.8653204)]
COG0477	COG0845	Bxe_A4332	Bxe_A4332	Major facilitator superfamily (MFS)	Bxe_C1141	Bxe_C1141	RND efflux pump, membrane fusion protein, CzcB	[TP0840-TP0965 (0.8653204)]
COG0477	COG0845	Bxe_A4105	Bxe_A4105	Major facilitator superfamily (MFS)	Bxe_A1968	Bxe_A1968	multidrug efflux pump, membrane fusion protein,	[TP0840-TP0965 (0.8653204)]
COG0477	COG0845	Bxe_A1618	Bxe_A1618	Putative major facilitator superfamily	Bxe_A0708	Bxe_A0708	membrane fusion protein, RND efflux pump	[TP0840-TP0965 (0.8653204)]
COG0477	COG0845	Bxe_B1339	Bxe_B1339	major facilitator superfamily (MFS) sugar efflux	Bxe_A1742	Bxe_A1742	RND efflux system, membrane fusion protein, CzcB	[TP0840-TP0965 (0.8653204)]
COG0477	COG0845	Bxe_A3898	Bxe_A3898	major facilitator superfamily (MFS) transporter	Bxe_A0708	Bxe_A0708	membrane fusion protein, RND efflux pump	[TP0840-TP0965 (0.8653204)]
COG0477	COG0845	Bxe_B1326	Bxe_B1326	major facilitator superfamily (MFS) multidrug	Bxe_B0706	Bxe_B0706	RND heavy metal efflux pump, membrane fusion	[TP0840-TP0965 (0.8653204)]
COG0477	COG0845	Bxe_C0609	Bxe_C0609	major facilitator superfamily (MFS) transporter	Bxe_A4363	Bxe_A4363	RND efflux pump, membrane fusion protein, CzcB	[TP0840-TP0965 (0.8653204)]
COG0477	COG0845	Bxe_A3419	Bxe_A3419	Major facilitator superfamily (MFS)	Bxe_A0708	Bxe_A0708	membrane fusion protein, RND efflux pump	[TP0840-TP0965 (0.8653204)]
COG0477	COG0845	Bxe_B1202	Bxe_B1202	major facilitator superfamily (MFS) multidrug	Bxe_B2008	Bxe_B2008	RND efflux pump, membrane fusion protein, CzcB	[TP0840-TP0965 (0.8653204)]
COG0477	COG0845	Bxe_B0540	Bxe_B0540	major facilitator superfamily (MFS) multidrug	Bxe_A1914	Bxe_A1914	ABC multidrug efflux pump, membrane fusion	[TP0840-TP0965 (0.8653204)]
COG0477	COG0845	Bxe_B0628	Bxe_B0628	major facilitator superfamily (MFS) multidrug	Bxe_B2071	Bxe_B2071	RND efflux pump, membrane fusion protein, CzcB	[TP0840-TP0965 (0.8653204)]
COG0477	COG0845	Bxe_C0329	Bxe_C0329	major facilitator superfamily (MFS)metabolite/H+	Bxe_B0849	Bxe_B0849	RND efflux pump, membrane fusion protein, CzcB	[TP0840-TP0965 (0.8653204)]
COG0477	COG0845	Bxe_B0054	Bxe_B0054	major facilitator superfamily (MFS) transporter	Bxe_B0473	Bxe_B0473	ABC efflux pump, membrane fusion protein, HlyD	[TP0840-TP0965 (0.8653204)]
COG0477	COG0845	Bxe_A3887	Bxe_A3887	major facilitator superfamily (MFS) transporter	Bxe_A4363	Bxe_A4363	RND efflux pump, membrane fusion protein, CzcB	[TP0840-TP0965 (0.8653204)]
COG0477	COG0845	Bxe_A1509	Bxe_A1509	putative proline/betaine major facilitator	Bxe_A1968	Bxe_A1968	multidrug efflux pump, membrane fusion protein,	[TP0840-TP0965 (0.8653204)]
COG0477	COG0845	Bxe_A0898	Bxe_A0898	Major facilitator superfamily (MFS) multidrug	Bxe_A2584	Bxe_A2584	membrane fusion protein, CzcB subfamily	[TP0840-TP0965 (0.8653204)]
COG0477	COG0845	Bxe_B1414	Bxe_B1414	Major facilitator superfamily (MFS)	Bxe_A1914	Bxe_A1914	ABC multidrug efflux pump, membrane fusion	[TP0840-TP0965 (0.8653204)]
COG0477	COG0845	Bxe_A3373	Bxe_A3373	Major facilitator superfamily (MFS) multidrug	Bxe_A3361	Bxe_A3361	RND efflux pump, membrane fusion protein, CzcB	[TP0840-TP0965 (0.8653204)]
COG0477	COG0845	Bxe_A3029	Bxe_A3029	Major facilitator superfamily (MFS)	Bxe_A2907	Bxe_A2907	RND efflux pump, membrane fusion protein, CzcB	[TP0840-TP0965 (0.8653204)]
COG0477	COG0845	Bxe_B0993	Bxe_B0993	Major facilitator superfamily (MFS)2-	Bxe_B2071	Bxe_B2071	RND efflux pump, membrane fusion protein, CzcB	[TP0840-TP0965 (0.8653204)]
COG0477	COG0845	Bxe_C0615	Bxe_C0615	major facilitator superfamily (MFS) transporter	Bxe_B0706	Bxe_B0706	RND heavy metal efflux pump, membrane fusion	[TP0840-TP0965 (0.8653204)]
COG0477	COG0845	Bxe_C1029	Bxe_C1029	major facilitator superfamily (MFS) aromatic	Bxe_B2339	Bxe_B2339	ABC efflux pump, membrane fusion protein, HlyD	[TP0840-TP0965 (0.8653204)]
COG0477	COG0845	Bxe_C0760	Bxe_C0760	major facilitator superfamily (MFS) multidrug	Bxe_A2584	Bxe_A2584	membrane fusion protein, CzcB subfamily	[TP0840-TP0965 (0.8653204)]
COG0477	COG0845	Bxe_C0609	Bxe_C0609	major facilitator superfamily (MFS) transporter	Bxe_B0473	Bxe_B0473	ABC efflux pump, membrane fusion protein, HlyD	[TP0840-TP0965 (0.8653204)]
COG0477	COG0845	Bxe_C0899	Bxe_C0899	major facilitator superfamily (MFS)	Bxe_B2008	Bxe_B2008	RND efflux pump, membrane fusion protein, CzcB	[TP0840-TP0965 (0.8653204)]
COG0477	COG0845	Bxe_A2161	Bxe_A2161	major facilitator superfamily (MFS) transporter	Bxe_A0708	Bxe_A0708	membrane fusion protein, RND efflux pump	[TP0840-TP0965 (0.8653204)]
COG0477	COG0845	Bxe_C0967	Bxe_C0967	major facilitator superfamily (MFS) aromatic	Bxe_B2008	Bxe_B2008	RND efflux pump, membrane fusion protein, CzcB	[TP0840-TP0965 (0.8653204)]
COG0477	COG0845	Bxe_B0430	Bxe_B0430	Major facilitator superfamily (MFS)	Bxe_B0473	Bxe_B0473	ABC efflux pump, membrane fusion protein, HlyD	[TP0840-TP0965 (0.8653204)]
COG0477	COG0845	Bxe_B1252	Bxe_B1252	major facilitator superfamily (MFS) multidrug	Bxe_B0731	Bxe_B0731	hypothetical protein	[TP0840-TP0965 (0.8653204)]
COG0477	COG0845	Bxe_A1618	Bxe_A1618	Putative major facilitator superfamily	Bxe_B2008	Bxe_B2008	RND efflux pump, membrane fusion protein, CzcB	[TP0840-TP0965 (0.8653204)]
COG0477	COG0845	Bxe_A2772	Bxe_A2772	major facilitator superfamily (MFS) transporter	Bxe_B0849	Bxe_B0849	RND efflux pump, membrane fusion protein, CzcB	[TP0840-TP0965 (0.8653204)]
COG0477	COG0845	Bxe_B1414	Bxe_B1414	Major facilitator superfamily (MFS)	Bxe_B1229	Bxe_B1229	RND efflux pump, membrane fusion protein, CzcB	[TP0840-TP0965 (0.8653204)]
COG0477	COG0845	Bxe_A2021	Bxe_A2021	Major facilitator superfamily (MFS) multidrug	Bxe_B0706	Bxe_B0706	RND heavy metal efflux pump, membrane fusion	[TP0840-TP0965 (0.8653204)]
COG0477	COG0845	Bxe_A3612	Bxe_A3612	Major facilitator superfamily (MFS)	Bxe_A0708	Bxe_A0708	membrane fusion protein, RND efflux pump	[TP0840-TP0965 (0.8653204)]
COG0477	COG0845	Bxe_A1462	Bxe_A1462	Major facilitator superfamily (MFS) transporter	Bxe_B0473	Bxe_B0473	ABC efflux pump, membrane fusion protein, HlyD	[TP0840-TP0965 (0.8653204)]
COG0477	COG0845	Bxe_B2313	Bxe_B2313	Major facilitator superfamily (MFS)	Bxe_A2907	Bxe_A2907	RND efflux pump, membrane fusion protein, CzcB	[TP0840-TP0965 (0.8653204)]
COG0477	COG0845	Bxe_B0951	Bxe_B0951	major facilitator superfamily (MFS) transporter	Bxe_B2339	Bxe_B2339	ABC efflux pump, membrane fusion protein, HlyD	[TP0840-TP0965 (0.8653204)]
COG0477	COG0845	Bxe_B0430	Bxe_B0430	Major facilitator superfamily (MFS)	Bxe_A2907	Bxe_A2907	RND efflux pump, membrane fusion protein, CzcB	[TP0840-TP0965 (0.8653204)]
COG0477	COG0845	Bxe_A1340	Bxe_A1340	major facilitator superfamily (MFS) multidrug	Bxe_B0706	Bxe_B0706	RND heavy metal efflux pump, membrane fusion	[TP0840-TP0965 (0.8653204)]
COG0477	COG0845	Bxe_A4100	Bxe_A4100	Major facilitator superfamily (MFS)	Bxe_B1392	Bxe_B1392	RND efflux pump, membrane fusion protein, CzcB	[TP0840-TP0965 (0.8653204)]
COG0477	COG0845	Bxe_C0270	Bxe_C0270	major facilitator superfamily (MFS) transporter	Bxe_A0708	Bxe_A0708	membrane fusion protein, RND efflux pump	[TP0840-TP0965 (0.8653204)]
COG0477	COG0845	Bxe_B0445	Bxe_B0445	major facilitator family (MFS) transporter	Bxe_A1914	Bxe_A1914	ABC multidrug efflux pump, membrane fusion	[TP0840-TP0965 (0.8653204)]
COG0477	COG0845	Bxe_A0898	Bxe_A0898	Major facilitator superfamily (MFS) multidrug	Bxe_B2339	Bxe_B2339	ABC efflux pump, membrane fusion protein, HlyD	[TP0840-TP0965 (0.8653204)]
COG0477	COG0845	Bxe_B0977	Bxe_B0977	Major facilitator superfamily (MFS)metabolite/H+	Bxe_A2907	Bxe_A2907	RND efflux pump, membrane fusion protein, CzcB	[TP0840-TP0965 (0.8653204)]
COG0477	COG0845	Bxe_C0354	Bxe_C0354	major facilitator superfamily (MFS) aromatic	Bxe_A0708	Bxe_A0708	membrane fusion protein, RND efflux pump	[TP0840-TP0965 (0.8653204)]
COG0477	COG0845	Bxe_A1099	Bxe_A1099	Major facilitator superfamily, aromatic acid/H+	Bxe_A4363	Bxe_A4363	RND efflux pump, membrane fusion protein, CzcB	[TP0840-TP0965 (0.8653204)]
COG0477	COG0845	Bxe_C0243	Bxe_C0243	major facilitator superfamily (MFS)metabolite/H+	Bxe_B1229	Bxe_B1229	RND efflux pump, membrane fusion protein, CzcB	[TP0840-TP0965 (0.8653204)]
COG0477	COG0845	Bxe_A2698	Bxe_A2698	major facilitator family (MFS) transporter	Bxe_B0706	Bxe_B0706	RND heavy metal efflux pump, membrane fusion	[TP0840-TP0965 (0.8653204)]
COG0477	COG0845	Bxe_A4062	Bxe_A4062	major facilitator superfamily (MFS) multidrug	Bxe_A2891	Bxe_A2891	RND efflux pump, membrane fusion protein, CzcB	[TP0840-TP0965 (0.8653204)]
COG0477	COG0845	Bxe_B1842	Bxe_B1842	Major facilitator superfamily (MFS)metabolite/H+	Bxe_A2584	Bxe_A2584	membrane fusion protein, CzcB subfamily	[TP0840-TP0965 (0.8653204)]
COG0477	COG0845	Bxe_B1842	Bxe_B1842	Major facilitator superfamily (MFS)metabolite/H+	Bxe_A2891	Bxe_A2891	RND efflux pump, membrane fusion protein, CzcB	[TP0840-TP0965 (0.8653204)]
COG0477	COG0845	Bxe_B0993	Bxe_B0993	Major facilitator superfamily (MFS)2-	Bxe_A0708	Bxe_A0708	membrane fusion protein, RND efflux pump	[TP0840-TP0965 (0.8653204)]
COG0477	COG0845	Bxe_B1252	Bxe_B1252	major facilitator superfamily (MFS) multidrug	Bxe_A2584	Bxe_A2584	membrane fusion protein, CzcB subfamily	[TP0840-TP0965 (0.8653204)]
COG0477	COG0845	Bxe_B2998	Bxe_B2998	major facilitator superfamily (MFS)	Bxe_A2891	Bxe_A2891	RND efflux pump, membrane fusion protein, CzcB	[TP0840-TP0965 (0.8653204)]
COG0477	COG0845	Bxe_C0967	Bxe_C0967	major facilitator superfamily (MFS) aromatic	Bxe_B1229	Bxe_B1229	RND efflux pump, membrane fusion protein, CzcB	[TP0840-TP0965 (0.8653204)]
COG0477	COG0845	Bxe_B0970	Bxe_B0970	Major facilitator superfamily (MFS)metabolite/H+	Bxe_A2891	Bxe_A2891	RND efflux pump, membrane fusion protein, CzcB	[TP0840-TP0965 (0.8653204)]
COG0477	COG0845	Bxe_A1987	Bxe_A1987	alpha-ketoglutarate/proton symporter, major	Bxe_B1392	Bxe_B1392	RND efflux pump, membrane fusion protein, CzcB	[TP0840-TP0965 (0.8653204)]
COG0477	COG0845	Bxe_C0113	Bxe_C0113	major facilitator superfamily (MFS) transporter	Bxe_B1229	Bxe_B1229	RND efflux pump, membrane fusion protein, CzcB	[TP0840-TP0965 (0.8653204)]
COG0477	COG0845	Bxe_B2269	Bxe_B2269	Major facilitator superfamily	Bxe_A2891	Bxe_A2891	RND efflux pump, membrane fusion protein, CzcB	[TP0840-TP0965 (0.8653204)]
COG0477	COG0845	Bxe_A1987	Bxe_A1987	alpha-ketoglutarate/proton symporter, major	Bxe_B0731	Bxe_B0731	hypothetical protein	[TP0840-TP0965 (0.8653204)]
COG0477	COG0845	Bxe_A2718	Bxe_A2718	Major facilitator superfamily (MFS) aromatic	Bxe_A1968	Bxe_A1968	multidrug efflux pump, membrane fusion protein,	[TP0840-TP0965 (0.8653204)]
COG0477	COG0845	Bxe_A3901	Bxe_A3901	Major facilitator superfamily (MFS) 4-	Bxe_A2584	Bxe_A2584	membrane fusion protein, CzcB subfamily	[TP0840-TP0965 (0.8653204)]
COG0477	COG0845	Bxe_A3365	Bxe_A3365	Major facilitator superfamily (MFS)	Bxe_B0731	Bxe_B0731	hypothetical protein	[TP0840-TP0965 (0.8653204)]
COG0477	COG0845	Bxe_B1147	Bxe_B1147	major facilitator superfamily (MFS) drug efflux	Bxe_A2584	Bxe_A2584	membrane fusion protein, CzcB subfamily	[TP0840-TP0965 (0.8653204)]
COG0477	COG0845	Bxe_B2313	Bxe_B2313	Major facilitator superfamily (MFS)	Bxe_B1392	Bxe_B1392	RND efflux pump, membrane fusion protein, CzcB	[TP0840-TP0965 (0.8653204)]
COG0477	COG0845	Bxe_A3004	Bxe_A3004	Major facilitator superfamily (MFS) transporter	Bxe_C1144	Bxe_C1144	ABC antibiotic efflux pump, membrane fusion	[TP0840-TP0965 (0.8653204)]
COG0477	COG0845	Bxe_B0540	Bxe_B0540	major facilitator superfamily (MFS) multidrug	Bxe_B2071	Bxe_B2071	RND efflux pump, membrane fusion protein, CzcB	[TP0840-TP0965 (0.8653204)]
COG0477	COG0845	Bxe_B2288	Bxe_B2288	Major facilitator superfamily (MFS)	Bxe_B0473	Bxe_B0473	ABC efflux pump, membrane fusion protein, HlyD	[TP0840-TP0965 (0.8653204)]
COG0477	COG0845	Bxe_A2078	Bxe_A2078	Major facilitator superfamily (MFS)	Bxe_C1144	Bxe_C1144	ABC antibiotic efflux pump, membrane fusion	[TP0840-TP0965 (0.8653204)]
COG0477	COG0845	Bxe_C1058	Bxe_C1058	major facilitator superfamily (MFS)	Bxe_B2339	Bxe_B2339	ABC efflux pump, membrane fusion protein, HlyD	[TP0840-TP0965 (0.8653204)]
COG0477	COG0845	Bxe_A0282	Bxe_A0282	Major facilitator superfamily (MFS) transporter	Bxe_A3361	Bxe_A3361	RND efflux pump, membrane fusion protein, CzcB	[TP0840-TP0965 (0.8653204)]
COG0477	COG0845	Bxe_A4486	Bxe_A4486	major facilitator superfamily (MFS) multidrug	Bxe_A2891	Bxe_A2891	RND efflux pump, membrane fusion protein, CzcB	[TP0840-TP0965 (0.8653204)]
COG0477	COG0845	Bxe_B0992	Bxe_B0992	Major facilitator superfamily (MFS)metabolite/H+	Bxe_A1968	Bxe_A1968	multidrug efflux pump, membrane fusion protein,	[TP0840-TP0965 (0.8653204)]
COG0477	COG0845	Bxe_A4324	Bxe_A4324	major facilitator superfamily (MFS) transporter	Bxe_A4363	Bxe_A4363	RND efflux pump, membrane fusion protein, CzcB	[TP0840-TP0965 (0.8653204)]
COG0477	COG0845	Bxe_C0113	Bxe_C0113	major facilitator superfamily (MFS) transporter	Bxe_A4363	Bxe_A4363	RND efflux pump, membrane fusion protein, CzcB	[TP0840-TP0965 (0.8653204)]
COG0477	COG0845	Bxe_B2758	Bxe_B2758	putative major facilitator superfamily (MFS)	Bxe_A2907	Bxe_A2907	RND efflux pump, membrane fusion protein, CzcB	[TP0840-TP0965 (0.8653204)]
COG0477	COG0845	Bxe_A0282	Bxe_A0282	Major facilitator superfamily (MFS) transporter	Bxe_C1144	Bxe_C1144	ABC antibiotic efflux pump, membrane fusion	[TP0840-TP0965 (0.8653204)]
COG0477	COG0845	Bxe_A2021	Bxe_A2021	Major facilitator superfamily (MFS) multidrug	Bxe_B1229	Bxe_B1229	RND efflux pump, membrane fusion protein, CzcB	[TP0840-TP0965 (0.8653204)]
COG0477	COG0845	Bxe_C0989	Bxe_C0989	major facilitator superfamily (MFS)	Bxe_B0706	Bxe_B0706	RND heavy metal efflux pump, membrane fusion	[TP0840-TP0965 (0.8653204)]
COG0477	COG0845	Bxe_B1619	Bxe_B1619	Major facilitator superfamily (MFS) tartrate/H+	Bxe_B1392	Bxe_B1392	RND efflux pump, membrane fusion protein, CzcB	[TP0840-TP0965 (0.8653204)]
COG0477	COG0845	Bxe_A3419	Bxe_A3419	Major facilitator superfamily (MFS)	Bxe_C1144	Bxe_C1144	ABC antibiotic efflux pump, membrane fusion	[TP0840-TP0965 (0.8653204)]
COG0477	COG0845	Bxe_C1029	Bxe_C1029	major facilitator superfamily (MFS) aromatic	Bxe_A2584	Bxe_A2584	membrane fusion protein, CzcB subfamily	[TP0840-TP0965 (0.8653204)]
COG0477	COG0845	Bxe_B0272	Bxe_B0272	major facilitator superfamily (MFS) multidrug	Bxe_A1914	Bxe_A1914	ABC multidrug efflux pump, membrane fusion	[TP0840-TP0965 (0.8653204)]
COG0477	COG0845	Bxe_B2022	Bxe_B2022	major facilitator superfamily (MFS) multidrug	Bxe_A2907	Bxe_A2907	RND efflux pump, membrane fusion protein, CzcB	[TP0840-TP0965 (0.8653204)]
COG0477	COG0845	Bxe_B0186	Bxe_B0186	major facilitator superfamily (MFS) transporter	Bxe_C1141	Bxe_C1141	RND efflux pump, membrane fusion protein, CzcB	[TP0840-TP0965 (0.8653204)]
COG0477	COG0845	Bxe_C1261	Bxe_C1261	major facilitator superfamily (MFS) multidrug	Bxe_B2008	Bxe_B2008	RND efflux pump, membrane fusion protein, CzcB	[TP0840-TP0965 (0.8653204)]
COG0477	COG0845	Bxe_C1058	Bxe_C1058	major facilitator superfamily (MFS)	Bxe_A4363	Bxe_A4363	RND efflux pump, membrane fusion protein, CzcB	[TP0840-TP0965 (0.8653204)]
COG0477	COG0845	Bxe_C0914	Bxe_C0914	major facilitator superfamily (MFS) transporter	Bxe_B2008	Bxe_B2008	RND efflux pump, membrane fusion protein, CzcB	[TP0840-TP0965 (0.8653204)]
COG0477	COG0845	Bxe_A3887	Bxe_A3887	major facilitator superfamily (MFS) transporter	Bxe_A2891	Bxe_A2891	RND efflux pump, membrane fusion protein, CzcB	[TP0840-TP0965 (0.8653204)]
COG0477	COG0845	Bxe_C0974	Bxe_C0974	major facilitator superfamily (MFS) aromatic	Bxe_A2891	Bxe_A2891	RND efflux pump, membrane fusion protein, CzcB	[TP0840-TP0965 (0.8653204)]
COG0477	COG0845	Bxe_B0699	Bxe_B0699	Major facilitator superfamily (MFS)metabolite/H+	Bxe_A1742	Bxe_A1742	RND efflux system, membrane fusion protein, CzcB	[TP0840-TP0965 (0.8653204)]
COG0477	COG0845	Bxe_B2262	Bxe_B2262	putative major facilitator superfamily	Bxe_A1914	Bxe_A1914	ABC multidrug efflux pump, membrane fusion	[TP0840-TP0965 (0.8653204)]
COG0477	COG0845	Bxe_B1522	Bxe_B1522	Major facilitator superfamily (MFS) metabolite	Bxe_A1742	Bxe_A1742	RND efflux system, membrane fusion protein, CzcB	[TP0840-TP0965 (0.8653204)]
COG0477	COG0845	Bxe_A3403	Bxe_A3403	Major facilitator superfamily (MFS)	Bxe_B2008	Bxe_B2008	RND efflux pump, membrane fusion protein, CzcB	[TP0840-TP0965 (0.8653204)]
COG0477	COG0845	Bxe_A4090	Bxe_A4090	Major facilitator superfamily (MFS)	Bxe_B0849	Bxe_B0849	RND efflux pump, membrane fusion protein, CzcB	[TP0840-TP0965 (0.8653204)]
COG0477	COG0845	Bxe_C0270	Bxe_C0270	major facilitator superfamily (MFS) transporter	Bxe_C1141	Bxe_C1141	RND efflux pump, membrane fusion protein, CzcB	[TP0840-TP0965 (0.8653204)]
COG0477	COG0845	Bxe_C0113	Bxe_C0113	major facilitator superfamily (MFS) transporter	Bxe_B2339	Bxe_B2339	ABC efflux pump, membrane fusion protein, HlyD	[TP0840-TP0965 (0.8653204)]
COG0477	COG0845	Bxe_A3598	Bxe_A3598	Major facilitator superfamily (MFS)	Bxe_B1392	Bxe_B1392	RND efflux pump, membrane fusion protein, CzcB	[TP0840-TP0965 (0.8653204)]
COG0477	COG0845	Bxe_A0370	Bxe_A0370	Major facilitator superfamily (MFS) transporter	Bxe_C1144	Bxe_C1144	ABC antibiotic efflux pump, membrane fusion	[TP0840-TP0965 (0.8653204)]
COG0477	COG0845	Bxe_B2313	Bxe_B2313	Major facilitator superfamily (MFS)	Bxe_B0849	Bxe_B0849	RND efflux pump, membrane fusion protein, CzcB	[TP0840-TP0965 (0.8653204)]
COG0477	COG0845	Bxe_A3419	Bxe_A3419	Major facilitator superfamily (MFS)	Bxe_B0731	Bxe_B0731	hypothetical protein	[TP0840-TP0965 (0.8653204)]
COG0477	COG0845	Bxe_A1340	Bxe_A1340	major facilitator superfamily (MFS) multidrug	Bxe_A3361	Bxe_A3361	RND efflux pump, membrane fusion protein, CzcB	[TP0840-TP0965 (0.8653204)]
COG0477	COG0845	Bxe_B2203	Bxe_B2203	major facilitator superfamily (MFS) multidrug	Bxe_A1742	Bxe_A1742	RND efflux system, membrane fusion protein, CzcB	[TP0840-TP0965 (0.8653204)]
COG0477	COG0845	Bxe_B2748	Bxe_B2748	major facilitator superfamily (MFS) aromatic	Bxe_B0849	Bxe_B0849	RND efflux pump, membrane fusion protein, CzcB	[TP0840-TP0965 (0.8653204)]
COG0477	COG0845	Bxe_C0899	Bxe_C0899	major facilitator superfamily (MFS)	Bxe_C1144	Bxe_C1144	ABC antibiotic efflux pump, membrane fusion	[TP0840-TP0965 (0.8653204)]
COG0477	COG0845	Bxe_C0989	Bxe_C0989	major facilitator superfamily (MFS)	Bxe_B0849	Bxe_B0849	RND efflux pump, membrane fusion protein, CzcB	[TP0840-TP0965 (0.8653204)]
COG0477	COG0845	Bxe_A4105	Bxe_A4105	Major facilitator superfamily (MFS)	Bxe_A1914	Bxe_A1914	ABC multidrug efflux pump, membrane fusion	[TP0840-TP0965 (0.8653204)]
COG0477	COG0845	Bxe_B0992	Bxe_B0992	Major facilitator superfamily (MFS)metabolite/H+	Bxe_A4363	Bxe_A4363	RND efflux pump, membrane fusion protein, CzcB	[TP0840-TP0965 (0.8653204)]
COG0477	COG0845	Bxe_A3527	Bxe_A3527	Major facilitator superfamily (MFS) transporter	Bxe_A1968	Bxe_A1968	multidrug efflux pump, membrane fusion protein,	[TP0840-TP0965 (0.8653204)]
COG0477	COG0845	Bxe_B2748	Bxe_B2748	major facilitator superfamily (MFS) aromatic	Bxe_B1392	Bxe_B1392	RND efflux pump, membrane fusion protein, CzcB	[TP0840-TP0965 (0.8653204)]
COG0477	COG0845	Bxe_B2307	Bxe_B2307	Major facilitator superfamily (MFS)metabolite/H+	Bxe_B1392	Bxe_B1392	RND efflux pump, membrane fusion protein, CzcB	[TP0840-TP0965 (0.8653204)]
COG0477	COG0845	Bxe_A3527	Bxe_A3527	Major facilitator superfamily (MFS) transporter	Bxe_B1229	Bxe_B1229	RND efflux pump, membrane fusion protein, CzcB	[TP0840-TP0965 (0.8653204)]
COG0477	COG0845	Bxe_C0205	Bxe_C0205	major facilitator superfamily (MFS)metabolite/H+	Bxe_A1914	Bxe_A1914	ABC multidrug efflux pump, membrane fusion	[TP0840-TP0965 (0.8653204)]
COG0477	COG0845	Bxe_C0909	Bxe_C0909	major facilitator superfamily (MFS) transporter	Bxe_B0731	Bxe_B0731	hypothetical protein	[TP0840-TP0965 (0.8653204)]
COG0477	COG0845	Bxe_A4324	Bxe_A4324	major facilitator superfamily (MFS) transporter	Bxe_A1742	Bxe_A1742	RND efflux system, membrane fusion protein, CzcB	[TP0840-TP0965 (0.8653204)]
COG0477	COG0845	Bxe_B1029	Bxe_B1029	Major facilitator superfamily (MFS)	Bxe_A3361	Bxe_A3361	RND efflux pump, membrane fusion protein, CzcB	[TP0840-TP0965 (0.8653204)]
COG0477	COG0845	Bxe_B1937	Bxe_B1937	Major facilitator superfamily (MFS)	Bxe_B1229	Bxe_B1229	RND efflux pump, membrane fusion protein, CzcB	[TP0840-TP0965 (0.8653204)]
COG0477	COG0845	Bxe_A1987	Bxe_A1987	alpha-ketoglutarate/proton symporter, major	Bxe_A0708	Bxe_A0708	membrane fusion protein, RND efflux pump	[TP0840-TP0965 (0.8653204)]
COG0477	COG0845	Bxe_B0993	Bxe_B0993	Major facilitator superfamily (MFS)2-	Bxe_C1141	Bxe_C1141	RND efflux pump, membrane fusion protein, CzcB	[TP0840-TP0965 (0.8653204)]
COG0477	COG0845	Bxe_A3373	Bxe_A3373	Major facilitator superfamily (MFS) multidrug	Bxe_B1229	Bxe_B1229	RND efflux pump, membrane fusion protein, CzcB	[TP0840-TP0965 (0.8653204)]
COG0477	COG0845	Bxe_B0885	Bxe_B0885	Major facilitator superfamily (MFS)metabolite/H+	Bxe_B1229	Bxe_B1229	RND efflux pump, membrane fusion protein, CzcB	[TP0840-TP0965 (0.8653204)]
COG0477	COG0845	Bxe_C0205	Bxe_C0205	major facilitator superfamily (MFS)metabolite/H+	Bxe_C1144	Bxe_C1144	ABC antibiotic efflux pump, membrane fusion	[TP0840-TP0965 (0.8653204)]
COG0477	COG0845	Bxe_A3614	Bxe_A3614	major facilitator superfamily (MFS) transporter	Bxe_B2008	Bxe_B2008	RND efflux pump, membrane fusion protein, CzcB	[TP0840-TP0965 (0.8653204)]
COG0477	COG0845	Bxe_A2817	Bxe_A2817	major facilitator superfamily (MFS) multidrug	Bxe_A1742	Bxe_A1742	RND efflux system, membrane fusion protein, CzcB	[TP0840-TP0965 (0.8653204)]
COG0477	COG0845	Bxe_B1252	Bxe_B1252	major facilitator superfamily (MFS) multidrug	Bxe_C1144	Bxe_C1144	ABC antibiotic efflux pump, membrane fusion	[TP0840-TP0965 (0.8653204)]
COG0477	COG0845	Bxe_C0298	Bxe_C0298	major facilitator superfamily (MFS)	Bxe_B2071	Bxe_B2071	RND efflux pump, membrane fusion protein, CzcB	[TP0840-TP0965 (0.8653204)]
COG0477	COG0845	Bxe_A4528	Bxe_A4528	Major facilitator superfamily (MFS)4-	Bxe_A1914	Bxe_A1914	ABC multidrug efflux pump, membrane fusion	[TP0840-TP0965 (0.8653204)]
COG0477	COG0845	Bxe_B1526	Bxe_B1526	Major facilitator superfamily (MFS) tartrate/H+	Bxe_B1229	Bxe_B1229	RND efflux pump, membrane fusion protein, CzcB	[TP0840-TP0965 (0.8653204)]
COG0477	COG0845	Bxe_A1832	Bxe_A1832	Major facilitator family (MFS) drug efflux pump,	Bxe_A2907	Bxe_A2907	RND efflux pump, membrane fusion protein, CzcB	[TP0840-TP0965 (0.8653204)]
COG0477	COG0845	Bxe_B0703	Bxe_B0703	Major facilitator superfamily (MFS)	Bxe_B2339	Bxe_B2339	ABC efflux pump, membrane fusion protein, HlyD	[TP0840-TP0965 (0.8653204)]
COG0477	COG0845	Bxe_A4105	Bxe_A4105	Major facilitator superfamily (MFS)	Bxe_B0849	Bxe_B0849	RND efflux pump, membrane fusion protein, CzcB	[TP0840-TP0965 (0.8653204)]
COG0477	COG0845	Bxe_A4105	Bxe_A4105	Major facilitator superfamily (MFS)	Bxe_B0473	Bxe_B0473	ABC efflux pump, membrane fusion protein, HlyD	[TP0840-TP0965 (0.8653204)]
COG0477	COG0845	Bxe_A0779	Bxe_A0779	MFS drug efflux pump, EmrB/QacA subfamily	Bxe_C1141	Bxe_C1141	RND efflux pump, membrane fusion protein, CzcB	[TP0840-TP0965 (0.8653204)]
COG0477	COG0845	Bxe_A0426	Bxe_A0426	Major facilitator superfamily (MFS) transporter,	Bxe_B1392	Bxe_B1392	RND efflux pump, membrane fusion protein, CzcB	[TP0840-TP0965 (0.8653204)]
COG0477	COG0845	Bxe_A2897	Bxe_A2897	major facilitator superfamily (MFS) efflux pump	Bxe_A1968	Bxe_A1968	multidrug efflux pump, membrane fusion protein,	[TP0840-TP0965 (0.8653204)]
COG0477	COG0845	Bxe_A3029	Bxe_A3029	Major facilitator superfamily (MFS)	Bxe_A3361	Bxe_A3361	RND efflux pump, membrane fusion protein, CzcB	[TP0840-TP0965 (0.8653204)]
COG0477	COG0845	Bxe_A2365	Bxe_A2365	major facilitator superfamily (MFS) multidrug	Bxe_A2584	Bxe_A2584	membrane fusion protein, CzcB subfamily	[TP0840-TP0965 (0.8653204)]
COG0477	COG0845	Bxe_A2817	Bxe_A2817	major facilitator superfamily (MFS) multidrug	Bxe_A0708	Bxe_A0708	membrane fusion protein, RND efflux pump	[TP0840-TP0965 (0.8653204)]
COG0477	COG0845	Bxe_B1129	Bxe_B1129	major facilitator superfamily (MFS) multidrug	Bxe_B0731	Bxe_B0731	hypothetical protein	[TP0840-TP0965 (0.8653204)]
COG0477	COG0845	Bxe_B0186	Bxe_B0186	major facilitator superfamily (MFS) transporter	Bxe_B0731	Bxe_B0731	hypothetical protein	[TP0840-TP0965 (0.8653204)]
COG0477	COG0845	Bxe_B2269	Bxe_B2269	Major facilitator superfamily	Bxe_B0849	Bxe_B0849	RND efflux pump, membrane fusion protein, CzcB	[TP0840-TP0965 (0.8653204)]
COG0477	COG0845	Bxe_B1806	Bxe_B1806	Major facilitator superfamily (MFS)	Bxe_A1742	Bxe_A1742	RND efflux system, membrane fusion protein, CzcB	[TP0840-TP0965 (0.8653204)]
COG0477	COG0845	Bxe_A4105	Bxe_A4105	Major facilitator superfamily (MFS)	Bxe_A3361	Bxe_A3361	RND efflux pump, membrane fusion protein, CzcB	[TP0840-TP0965 (0.8653204)]
COG0477	COG0845	Bxe_A0668	Bxe_A0668	Major facilitator superfamily (MFS) transporter	Bxe_A3361	Bxe_A3361	RND efflux pump, membrane fusion protein, CzcB	[TP0840-TP0965 (0.8653204)]
COG0477	COG0845	Bxe_B0737	Bxe_B0737	major facilitator superfamily (MFS) multidrug	Bxe_B2008	Bxe_B2008	RND efflux pump, membrane fusion protein, CzcB	[TP0840-TP0965 (0.8653204)]
COG0477	COG0845	Bxe_C0615	Bxe_C0615	major facilitator superfamily (MFS) transporter	Bxe_C1141	Bxe_C1141	RND efflux pump, membrane fusion protein, CzcB	[TP0840-TP0965 (0.8653204)]
COG0477	COG0845	Bxe_B1595	Bxe_B1595	Major facilitator superfamily (MFS)	Bxe_B0731	Bxe_B0731	hypothetical protein	[TP0840-TP0965 (0.8653204)]
COG0477	COG0845	Bxe_C0615	Bxe_C0615	major facilitator superfamily (MFS) transporter	Bxe_A3361	Bxe_A3361	RND efflux pump, membrane fusion protein, CzcB	[TP0840-TP0965 (0.8653204)]
COG0477	COG0845	Bxe_B0529	Bxe_B0529	major facilitator superfamily (MFS) efflux pump	Bxe_A2907	Bxe_A2907	RND efflux pump, membrane fusion protein, CzcB	[TP0840-TP0965 (0.8653204)]
COG0477	COG0845	Bxe_B2288	Bxe_B2288	Major facilitator superfamily (MFS)	Bxe_A0708	Bxe_A0708	membrane fusion protein, RND efflux pump	[TP0840-TP0965 (0.8653204)]
COG0477	COG0845	Bxe_B0871	Bxe_B0871	Major facilitator superfamily (MFS)metabolite/H+	Bxe_A1914	Bxe_A1914	ABC multidrug efflux pump, membrane fusion	[TP0840-TP0965 (0.8653204)]
COG0477	COG0845	Bxe_B1619	Bxe_B1619	Major facilitator superfamily (MFS) tartrate/H+	Bxe_A0708	Bxe_A0708	membrane fusion protein, RND efflux pump	[TP0840-TP0965 (0.8653204)]
COG0477	COG0845	Bxe_A0958	Bxe_A0958	Major facilitator superfamily (MFS) citrate/H+	Bxe_B0706	Bxe_B0706	RND heavy metal efflux pump, membrane fusion	[TP0840-TP0965 (0.8653204)]
COG0477	COG0845	Bxe_C0652	Bxe_C0652	major facilitator superfamily (MFS)	Bxe_B0473	Bxe_B0473	ABC efflux pump, membrane fusion protein, HlyD	[TP0840-TP0965 (0.8653204)]
COG0477	COG0845	Bxe_B1803	Bxe_B1803	major facilitator superfamily (MFS)	Bxe_B2339	Bxe_B2339	ABC efflux pump, membrane fusion protein, HlyD	[TP0840-TP0965 (0.8653204)]
COG0477	COG0845	Bxe_B1619	Bxe_B1619	Major facilitator superfamily (MFS) tartrate/H+	Bxe_B0473	Bxe_B0473	ABC efflux pump, membrane fusion protein, HlyD	[TP0840-TP0965 (0.8653204)]
COG0477	COG0845	Bxe_B0285	Bxe_B0285	major facilitator superfamily (MFS) sugar	Bxe_A2891	Bxe_A2891	RND efflux pump, membrane fusion protein, CzcB	[TP0840-TP0965 (0.8653204)]
COG0477	COG0845	Bxe_A4107	Bxe_A4107	major facilitator superfamily (MFS) multidrug	Bxe_B2071	Bxe_B2071	RND efflux pump, membrane fusion protein, CzcB	[TP0840-TP0965 (0.8653204)]
COG0477	COG0845	Bxe_C1058	Bxe_C1058	major facilitator superfamily (MFS)	Bxe_A2584	Bxe_A2584	membrane fusion protein, CzcB subfamily	[TP0840-TP0965 (0.8653204)]
COG0477	COG0845	Bxe_A3887	Bxe_A3887	major facilitator superfamily (MFS) transporter	Bxe_C1141	Bxe_C1141	RND efflux pump, membrane fusion protein, CzcB	[TP0840-TP0965 (0.8653204)]
COG0477	COG0845	Bxe_A2078	Bxe_A2078	Major facilitator superfamily (MFS)	Bxe_A2584	Bxe_A2584	membrane fusion protein, CzcB subfamily	[TP0840-TP0965 (0.8653204)]
COG0477	COG0845	Bxe_A3365	Bxe_A3365	Major facilitator superfamily (MFS)	Bxe_A4363	Bxe_A4363	RND efflux pump, membrane fusion protein, CzcB	[TP0840-TP0965 (0.8653204)]
COG0477	COG0845	Bxe_A3580	Bxe_A3580	major facilitator superfamily (MFS) multidrug	Bxe_A1968	Bxe_A1968	multidrug efflux pump, membrane fusion protein,	[TP0840-TP0965 (0.8653204)]
COG0477	COG0845	Bxe_C0668	Bxe_C0668	major facilitator superfamily (MFS) transporter	Bxe_A1742	Bxe_A1742	RND efflux system, membrane fusion protein, CzcB	[TP0840-TP0965 (0.8653204)]
COG0477	COG0845	Bxe_A4105	Bxe_A4105	Major facilitator superfamily (MFS)	Bxe_A2584	Bxe_A2584	membrane fusion protein, CzcB subfamily	[TP0840-TP0965 (0.8653204)]
COG0477	COG0845	Bxe_A3584	Bxe_A3584	major facilitator superfamily (MFS) multidrug	Bxe_B2071	Bxe_B2071	RND efflux pump, membrane fusion protein, CzcB	[TP0840-TP0965 (0.8653204)]
COG0477	COG0845	Bxe_A1718	Bxe_A1718	major facilitator superfamily (MFS) transporter	Bxe_B2339	Bxe_B2339	ABC efflux pump, membrane fusion protein, HlyD	[TP0840-TP0965 (0.8653204)]
COG0477	COG0845	Bxe_B2605	Bxe_B2605	major facilitator superfamily (MFS)metabolite/H+	Bxe_A3361	Bxe_A3361	RND efflux pump, membrane fusion protein, CzcB	[TP0840-TP0965 (0.8653204)]
COG0477	COG0845	Bxe_A3527	Bxe_A3527	Major facilitator superfamily (MFS) transporter	Bxe_B2071	Bxe_B2071	RND efflux pump, membrane fusion protein, CzcB	[TP0840-TP0965 (0.8653204)]
COG0477	COG0845	Bxe_A2008	Bxe_A2008	major facilitator superfamily (MFS)	Bxe_A1742	Bxe_A1742	RND efflux system, membrane fusion protein, CzcB	[TP0840-TP0965 (0.8653204)]
COG0477	COG0845	Bxe_A0426	Bxe_A0426	Major facilitator superfamily (MFS) transporter,	Bxe_A3361	Bxe_A3361	RND efflux pump, membrane fusion protein, CzcB	[TP0840-TP0965 (0.8653204)]
COG0477	COG0845	Bxe_A3584	Bxe_A3584	major facilitator superfamily (MFS) multidrug	Bxe_B0731	Bxe_B0731	hypothetical protein	[TP0840-TP0965 (0.8653204)]
COG0477	COG0845	Bxe_A4107	Bxe_A4107	major facilitator superfamily (MFS) multidrug	Bxe_B0731	Bxe_B0731	hypothetical protein	[TP0840-TP0965 (0.8653204)]
COG0477	COG0845	Bxe_B0947	Bxe_B0947	major facilitator superfamily (MFS) transporter	Bxe_A2584	Bxe_A2584	membrane fusion protein, CzcB subfamily	[TP0840-TP0965 (0.8653204)]
COG0477	COG0845	Bxe_A3584	Bxe_A3584	major facilitator superfamily (MFS) multidrug	Bxe_B1392	Bxe_B1392	RND efflux pump, membrane fusion protein, CzcB	[TP0840-TP0965 (0.8653204)]
COG0477	COG0845	Bxe_A1830	Bxe_A1830	major facilitator superfamily (MFS) drug efflux	Bxe_A2907	Bxe_A2907	RND efflux pump, membrane fusion protein, CzcB	[TP0840-TP0965 (0.8653204)]
COG0477	COG0845	Bxe_A3527	Bxe_A3527	Major facilitator superfamily (MFS) transporter	Bxe_B0473	Bxe_B0473	ABC efflux pump, membrane fusion protein, HlyD	[TP0840-TP0965 (0.8653204)]
COG0477	COG0845	Bxe_B0529	Bxe_B0529	major facilitator superfamily (MFS) efflux pump	Bxe_B1229	Bxe_B1229	RND efflux pump, membrane fusion protein, CzcB	[TP0840-TP0965 (0.8653204)]
COG0477	COG0845	Bxe_A1359	Bxe_A1359	Bifunctional - major facilitator superfamily	Bxe_B0473	Bxe_B0473	ABC efflux pump, membrane fusion protein, HlyD	[TP0840-TP0965 (0.8653204)]
COG0477	COG0845	Bxe_A2008	Bxe_A2008	major facilitator superfamily (MFS)	Bxe_A4363	Bxe_A4363	RND efflux pump, membrane fusion protein, CzcB	[TP0840-TP0965 (0.8653204)]
COG0477	COG0845	Bxe_A4100	Bxe_A4100	Major facilitator superfamily (MFS)	Bxe_C1144	Bxe_C1144	ABC antibiotic efflux pump, membrane fusion	[TP0840-TP0965 (0.8653204)]
COG0477	COG0845	Bxe_C0609	Bxe_C0609	major facilitator superfamily (MFS) transporter	Bxe_B0706	Bxe_B0706	RND heavy metal efflux pump, membrane fusion	[TP0840-TP0965 (0.8653204)]
COG0477	COG0845	Bxe_A4099	Bxe_A4099	Major facilitator superfamily (MFS)	Bxe_A2907	Bxe_A2907	RND efflux pump, membrane fusion protein, CzcB	[TP0840-TP0965 (0.8653204)]
COG0477	COG0845	Bxe_C1037	Bxe_C1037	major facilitator superfamily (MFS)	Bxe_B0849	Bxe_B0849	RND efflux pump, membrane fusion protein, CzcB	[TP0840-TP0965 (0.8653204)]
COG0477	COG0845	Bxe_B1937	Bxe_B1937	Major facilitator superfamily (MFS)	Bxe_A1914	Bxe_A1914	ABC multidrug efflux pump, membrane fusion	[TP0840-TP0965 (0.8653204)]
COG0477	COG0845	Bxe_C0932	Bxe_C0932	major facilitator superfamily (MFS) multidrug	Bxe_B2008	Bxe_B2008	RND efflux pump, membrane fusion protein, CzcB	[TP0840-TP0965 (0.8653204)]
COG0477	COG0845	Bxe_A4105	Bxe_A4105	Major facilitator superfamily (MFS)	Bxe_B2008	Bxe_B2008	RND efflux pump, membrane fusion protein, CzcB	[TP0840-TP0965 (0.8653204)]
COG0477	COG0845	Bxe_A1832	Bxe_A1832	Major facilitator family (MFS) drug efflux pump,	Bxe_A4363	Bxe_A4363	RND efflux pump, membrane fusion protein, CzcB	[TP0840-TP0965 (0.8653204)]
COG0477	COG0845	Bxe_B2270	Bxe_B2270	putative major facilitator superfamily	Bxe_B2008	Bxe_B2008	RND efflux pump, membrane fusion protein, CzcB	[TP0840-TP0965 (0.8653204)]
COG0477	COG0845	Bxe_B0871	Bxe_B0871	Major facilitator superfamily (MFS)metabolite/H+	Bxe_B1229	Bxe_B1229	RND efflux pump, membrane fusion protein, CzcB	[TP0840-TP0965 (0.8653204)]
COG0477	COG0845	Bxe_C0760	Bxe_C0760	major facilitator superfamily (MFS) multidrug	Bxe_B0473	Bxe_B0473	ABC efflux pump, membrane fusion protein, HlyD	[TP0840-TP0965 (0.8653204)]
COG0477	COG0845	Bxe_A3612	Bxe_A3612	Major facilitator superfamily (MFS)	Bxe_A1914	Bxe_A1914	ABC multidrug efflux pump, membrane fusion	[TP0840-TP0965 (0.8653204)]
COG0477	COG0845	Bxe_A2625	Bxe_A2625	Major facilitator superfamily (MFS)4-	Bxe_A2907	Bxe_A2907	RND efflux pump, membrane fusion protein, CzcB	[TP0840-TP0965 (0.8653204)]
COG0477	COG0845	Bxe_A3612	Bxe_A3612	Major facilitator superfamily (MFS)	Bxe_A1968	Bxe_A1968	multidrug efflux pump, membrane fusion protein,	[TP0840-TP0965 (0.8653204)]
COG0477	COG0845	Bxe_A3612	Bxe_A3612	Major facilitator superfamily (MFS)	Bxe_B0473	Bxe_B0473	ABC efflux pump, membrane fusion protein, HlyD	[TP0840-TP0965 (0.8653204)]
COG0477	COG0845	Bxe_C0909	Bxe_C0909	major facilitator superfamily (MFS) transporter	Bxe_A1742	Bxe_A1742	RND efflux system, membrane fusion protein, CzcB	[TP0840-TP0965 (0.8653204)]
COG0477	COG0845	Bxe_A2718	Bxe_A2718	Major facilitator superfamily (MFS) aromatic	Bxe_C1144	Bxe_C1144	ABC antibiotic efflux pump, membrane fusion	[TP0840-TP0965 (0.8653204)]
COG0477	COG0845	Bxe_C0967	Bxe_C0967	major facilitator superfamily (MFS) aromatic	Bxe_A0708	Bxe_A0708	membrane fusion protein, RND efflux pump	[TP0840-TP0965 (0.8653204)]
COG0477	COG0845	Bxe_A1340	Bxe_A1340	major facilitator superfamily (MFS) multidrug	Bxe_A1914	Bxe_A1914	ABC multidrug efflux pump, membrane fusion	[TP0840-TP0965 (0.8653204)]
COG0477	COG0845	Bxe_B1252	Bxe_B1252	major facilitator superfamily (MFS) multidrug	Bxe_A3361	Bxe_A3361	RND efflux pump, membrane fusion protein, CzcB	[TP0840-TP0965 (0.8653204)]
COG0477	COG0845	Bxe_A1156	Bxe_A1156	major facilitator superfamily (MFS) multidrug	Bxe_C1144	Bxe_C1144	ABC antibiotic efflux pump, membrane fusion	[TP0840-TP0965 (0.8653204)]
COG0477	COG0845	Bxe_A0668	Bxe_A0668	Major facilitator superfamily (MFS) transporter	Bxe_A2891	Bxe_A2891	RND efflux pump, membrane fusion protein, CzcB	[TP0840-TP0965 (0.8653204)]
COG0477	COG0845	Bxe_B2270	Bxe_B2270	putative major facilitator superfamily	Bxe_B0849	Bxe_B0849	RND efflux pump, membrane fusion protein, CzcB	[TP0840-TP0965 (0.8653204)]
COG0477	COG0845	Bxe_B1414	Bxe_B1414	Major facilitator superfamily (MFS)	Bxe_B2071	Bxe_B2071	RND efflux pump, membrane fusion protein, CzcB	[TP0840-TP0965 (0.8653204)]
COG0477	COG0845	Bxe_B1197	Bxe_B1197	major facilitator superfamily (MFS) multidrug	Bxe_A3361	Bxe_A3361	RND efflux pump, membrane fusion protein, CzcB	[TP0840-TP0965 (0.8653204)]
COG0477	COG0845	Bxe_A1255	Bxe_A1255	Putative major facilitator family	Bxe_A4363	Bxe_A4363	RND efflux pump, membrane fusion protein, CzcB	[TP0840-TP0965 (0.8653204)]
COG0477	COG0845	Bxe_A1313	Bxe_A1313	Putative major facilitator superfamily (MFS)	Bxe_B0731	Bxe_B0731	hypothetical protein	[TP0840-TP0965 (0.8653204)]
COG0477	COG0845	Bxe_A3598	Bxe_A3598	Major facilitator superfamily (MFS)	Bxe_A1968	Bxe_A1968	multidrug efflux pump, membrane fusion protein,	[TP0840-TP0965 (0.8653204)]
COG0477	COG0845	Bxe_A3577	Bxe_A3577	Major facilitator superfamily (MFS)	Bxe_B1229	Bxe_B1229	RND efflux pump, membrane fusion protein, CzcB	[TP0840-TP0965 (0.8653204)]
COG0477	COG0845	Bxe_A3031	Bxe_A3031	major facilitator superfamily (MFS) transporter	Bxe_A2584	Bxe_A2584	membrane fusion protein, CzcB subfamily	[TP0840-TP0965 (0.8653204)]
COG0477	COG0845	Bxe_A1710	Bxe_A1710	major facilitator superfamily (MFS) drug efflux	Bxe_A3361	Bxe_A3361	RND efflux pump, membrane fusion protein, CzcB	[TP0840-TP0965 (0.8653204)]
COG0477	COG0845	Bxe_A3029	Bxe_A3029	Major facilitator superfamily (MFS)	Bxe_B0731	Bxe_B0731	hypothetical protein	[TP0840-TP0965 (0.8653204)]
COG0477	COG0845	Bxe_A2078	Bxe_A2078	Major facilitator superfamily (MFS)	Bxe_A2907	Bxe_A2907	RND efflux pump, membrane fusion protein, CzcB	[TP0840-TP0965 (0.8653204)]
COG0477	COG0845	Bxe_C0760	Bxe_C0760	major facilitator superfamily (MFS) multidrug	Bxe_A1914	Bxe_A1914	ABC multidrug efflux pump, membrane fusion	[TP0840-TP0965 (0.8653204)]
COG0477	COG0845	Bxe_A3530	Bxe_A3530	Major facilitator superfamily (MFS)4-	Bxe_A0708	Bxe_A0708	membrane fusion protein, RND efflux pump	[TP0840-TP0965 (0.8653204)]
COG0477	COG0845	Bxe_C0243	Bxe_C0243	major facilitator superfamily (MFS)metabolite/H+	Bxe_B2008	Bxe_B2008	RND efflux pump, membrane fusion protein, CzcB	[TP0840-TP0965 (0.8653204)]
COG0477	COG0845	Bxe_C0270	Bxe_C0270	major facilitator superfamily (MFS) transporter	Bxe_B0706	Bxe_B0706	RND heavy metal efflux pump, membrane fusion	[TP0840-TP0965 (0.8653204)]
COG0477	COG0845	Bxe_A0658	Bxe_A0658	major facilitator superfamily (MFS) drug efflux	Bxe_B0706	Bxe_B0706	RND heavy metal efflux pump, membrane fusion	[TP0840-TP0965 (0.8653204)]
COG0477	COG0845	Bxe_A4486	Bxe_A4486	major facilitator superfamily (MFS) multidrug	Bxe_A2584	Bxe_A2584	membrane fusion protein, CzcB subfamily	[TP0840-TP0965 (0.8653204)]
COG0477	COG0845	Bxe_B2304	Bxe_B2304	major facilitator superfamily (MFS) aromatic	Bxe_B2339	Bxe_B2339	ABC efflux pump, membrane fusion protein, HlyD	[TP0840-TP0965 (0.8653204)]
COG0477	COG0845	Bxe_A4062	Bxe_A4062	major facilitator superfamily (MFS) multidrug	Bxe_A4363	Bxe_A4363	RND efflux pump, membrane fusion protein, CzcB	[TP0840-TP0965 (0.8653204)]
COG0477	COG0845	Bxe_A1981	Bxe_A1981	Major facilitator superfamily (MFS) 2-	Bxe_A2584	Bxe_A2584	membrane fusion protein, CzcB subfamily	[TP0840-TP0965 (0.8653204)]
COG0477	COG0845	Bxe_B0977	Bxe_B0977	Major facilitator superfamily (MFS)metabolite/H+	Bxe_B0706	Bxe_B0706	RND heavy metal efflux pump, membrane fusion	[TP0840-TP0965 (0.8653204)]
COG0477	COG0845	Bxe_A0898	Bxe_A0898	Major facilitator superfamily (MFS) multidrug	Bxe_C1144	Bxe_C1144	ABC antibiotic efflux pump, membrane fusion	[TP0840-TP0965 (0.8653204)]
COG0477	COG0845	Bxe_B1202	Bxe_B1202	major facilitator superfamily (MFS) multidrug	Bxe_B0706	Bxe_B0706	RND heavy metal efflux pump, membrane fusion	[TP0840-TP0965 (0.8653204)]
COG0477	COG0845	Bxe_C0069	Bxe_C0069	major facilitator superfamily (MFS)	Bxe_B0849	Bxe_B0849	RND efflux pump, membrane fusion protein, CzcB	[TP0840-TP0965 (0.8653204)]
COG0477	COG0845	Bxe_B1326	Bxe_B1326	major facilitator superfamily (MFS) multidrug	Bxe_A2584	Bxe_A2584	membrane fusion protein, CzcB subfamily	[TP0840-TP0965 (0.8653204)]
COG0477	COG0845	Bxe_A1509	Bxe_A1509	putative proline/betaine major facilitator	Bxe_B2008	Bxe_B2008	RND efflux pump, membrane fusion protein, CzcB	[TP0840-TP0965 (0.8653204)]
COG0477	COG0845	Bxe_A0779	Bxe_A0779	MFS drug efflux pump, EmrB/QacA subfamily	Bxe_B0706	Bxe_B0706	RND heavy metal efflux pump, membrane fusion	[TP0840-TP0965 (0.8653204)]
COG0477	COG0845	Bxe_B0737	Bxe_B0737	major facilitator superfamily (MFS) multidrug	Bxe_A1914	Bxe_A1914	ABC multidrug efflux pump, membrane fusion	[TP0840-TP0965 (0.8653204)]
COG0477	COG0845	Bxe_B2262	Bxe_B2262	putative major facilitator superfamily	Bxe_B2008	Bxe_B2008	RND efflux pump, membrane fusion protein, CzcB	[TP0840-TP0965 (0.8653204)]
COG0477	COG0845	Bxe_C0580	Bxe_C0580	putative major facilitator superfamily	Bxe_B2008	Bxe_B2008	RND efflux pump, membrane fusion protein, CzcB	[TP0840-TP0965 (0.8653204)]
COG0477	COG0845	Bxe_C0899	Bxe_C0899	major facilitator superfamily (MFS)	Bxe_A1968	Bxe_A1968	multidrug efflux pump, membrane fusion protein,	[TP0840-TP0965 (0.8653204)]
COG0477	COG0845	Bxe_B2262	Bxe_B2262	putative major facilitator superfamily	Bxe_A1742	Bxe_A1742	RND efflux system, membrane fusion protein, CzcB	[TP0840-TP0965 (0.8653204)]
COG0477	COG0845	Bxe_A2718	Bxe_A2718	Major facilitator superfamily (MFS) aromatic	Bxe_B0731	Bxe_B0731	hypothetical protein	[TP0840-TP0965 (0.8653204)]
COG0477	COG0845	Bxe_C0205	Bxe_C0205	major facilitator superfamily (MFS)metabolite/H+	Bxe_B2339	Bxe_B2339	ABC efflux pump, membrane fusion protein, HlyD	[TP0840-TP0965 (0.8653204)]
COG0477	COG0845	Bxe_A2897	Bxe_A2897	major facilitator superfamily (MFS) efflux pump	Bxe_B2008	Bxe_B2008	RND efflux pump, membrane fusion protein, CzcB	[TP0840-TP0965 (0.8653204)]
COG0477	COG0845	Bxe_B1937	Bxe_B1937	Major facilitator superfamily (MFS)	Bxe_A0708	Bxe_A0708	membrane fusion protein, RND efflux pump	[TP0840-TP0965 (0.8653204)]
COG0477	COG0845	Bxe_B2519	Bxe_B2519	major facilitator superfamily (MFS) aromatic	Bxe_A0708	Bxe_A0708	membrane fusion protein, RND efflux pump	[TP0840-TP0965 (0.8653204)]
COG0477	COG0845	Bxe_B2393	Bxe_B2393	Major facilitator superfamily (MFS) efflux pump	Bxe_A3361	Bxe_A3361	RND efflux pump, membrane fusion protein, CzcB	[TP0840-TP0965 (0.8653204)]
COG0477	COG0845	Bxe_C1228	Bxe_C1228	major facilitator superfamily (MFS)	Bxe_A1742	Bxe_A1742	RND efflux system, membrane fusion protein, CzcB	[TP0840-TP0965 (0.8653204)]
COG0477	COG0845	Bxe_A2021	Bxe_A2021	Major facilitator superfamily (MFS) multidrug	Bxe_A0708	Bxe_A0708	membrane fusion protein, RND efflux pump	[TP0840-TP0965 (0.8653204)]
COG0477	COG0845	Bxe_C0243	Bxe_C0243	major facilitator superfamily (MFS)metabolite/H+	Bxe_A4363	Bxe_A4363	RND efflux pump, membrane fusion protein, CzcB	[TP0840-TP0965 (0.8653204)]
COG0477	COG0845	Bxe_B0992	Bxe_B0992	Major facilitator superfamily (MFS)metabolite/H+	Bxe_A0708	Bxe_A0708	membrane fusion protein, RND efflux pump	[TP0840-TP0965 (0.8653204)]
COG0477	COG0845	Bxe_B1351	Bxe_B1351	major facilitator superfamily (MFS) multidrug	Bxe_B2008	Bxe_B2008	RND efflux pump, membrane fusion protein, CzcB	[TP0840-TP0965 (0.8653204)]
COG0477	COG0845	Bxe_B1806	Bxe_B1806	Major facilitator superfamily (MFS)	Bxe_A2891	Bxe_A2891	RND efflux pump, membrane fusion protein, CzcB	[TP0840-TP0965 (0.8653204)]
COG0477	COG0845	Bxe_C1037	Bxe_C1037	major facilitator superfamily (MFS)	Bxe_B2008	Bxe_B2008	RND efflux pump, membrane fusion protein, CzcB	[TP0840-TP0965 (0.8653204)]
COG0477	COG0845	Bxe_B0871	Bxe_B0871	Major facilitator superfamily (MFS)metabolite/H+	Bxe_B2008	Bxe_B2008	RND efflux pump, membrane fusion protein, CzcB	[TP0840-TP0965 (0.8653204)]
COG0477	COG0845	Bxe_C1228	Bxe_C1228	major facilitator superfamily (MFS)	Bxe_A2584	Bxe_A2584	membrane fusion protein, CzcB subfamily	[TP0840-TP0965 (0.8653204)]
COG0477	COG0845	Bxe_B1619	Bxe_B1619	Major facilitator superfamily (MFS) tartrate/H+	Bxe_C1141	Bxe_C1141	RND efflux pump, membrane fusion protein, CzcB	[TP0840-TP0965 (0.8653204)]
COG0477	COG0845	Bxe_B0430	Bxe_B0430	Major facilitator superfamily (MFS)	Bxe_A4363	Bxe_A4363	RND efflux pump, membrane fusion protein, CzcB	[TP0840-TP0965 (0.8653204)]
COG0477	COG0845	Bxe_B0920	Bxe_B0920	Major facilitator superfamily (MFS)metabolite/H+	Bxe_A2907	Bxe_A2907	RND efflux pump, membrane fusion protein, CzcB	[TP0840-TP0965 (0.8653204)]
COG0477	COG0845	Bxe_C0903	Bxe_C0903	major facilitator superfamily (MFS)	Bxe_A2907	Bxe_A2907	RND efflux pump, membrane fusion protein, CzcB	[TP0840-TP0965 (0.8653204)]
COG0477	COG0845	Bxe_B1197	Bxe_B1197	major facilitator superfamily (MFS) multidrug	Bxe_A1968	Bxe_A1968	multidrug efflux pump, membrane fusion protein,	[TP0840-TP0965 (0.8653204)]
COG0477	COG0845	Bxe_A2954	Bxe_A2954	major facilitator superfamily (MFS) metabolite	Bxe_B0731	Bxe_B0731	hypothetical protein	[TP0840-TP0965 (0.8653204)]
COG0477	COG0845	Bxe_A1359	Bxe_A1359	Bifunctional - major facilitator superfamily	Bxe_A4363	Bxe_A4363	RND efflux pump, membrane fusion protein, CzcB	[TP0840-TP0965 (0.8653204)]
COG0477	COG0845	Bxe_B1147	Bxe_B1147	major facilitator superfamily (MFS) drug efflux	Bxe_B2008	Bxe_B2008	RND efflux pump, membrane fusion protein, CzcB	[TP0840-TP0965 (0.8653204)]
COG0477	COG0845	Bxe_A1832	Bxe_A1832	Major facilitator family (MFS) drug efflux pump,	Bxe_A1914	Bxe_A1914	ABC multidrug efflux pump, membrane fusion	[TP0840-TP0965 (0.8653204)]
COG0477	COG0845	Bxe_B2748	Bxe_B2748	major facilitator superfamily (MFS) aromatic	Bxe_A2891	Bxe_A2891	RND efflux pump, membrane fusion protein, CzcB	[TP0840-TP0965 (0.8653204)]
COG0477	COG0845	Bxe_C1242	Bxe_C1242	major facilitator superfamily (MFS) transporter	Bxe_A2907	Bxe_A2907	RND efflux pump, membrane fusion protein, CzcB	[TP0840-TP0965 (0.8653204)]
COG0477	COG0845	Bxe_B1937	Bxe_B1937	Major facilitator superfamily (MFS)	Bxe_B2071	Bxe_B2071	RND efflux pump, membrane fusion protein, CzcB	[TP0840-TP0965 (0.8653204)]
COG0477	COG0845	Bxe_B2758	Bxe_B2758	putative major facilitator superfamily (MFS)	Bxe_A1914	Bxe_A1914	ABC multidrug efflux pump, membrane fusion	[TP0840-TP0965 (0.8653204)]
COG0477	COG0845	Bxe_A1340	Bxe_A1340	major facilitator superfamily (MFS) multidrug	Bxe_C1144	Bxe_C1144	ABC antibiotic efflux pump, membrane fusion	[TP0840-TP0965 (0.8653204)]
COG0477	COG0845	Bxe_C0967	Bxe_C0967	major facilitator superfamily (MFS) aromatic	Bxe_B0473	Bxe_B0473	ABC efflux pump, membrane fusion protein, HlyD	[TP0840-TP0965 (0.8653204)]
COG0477	COG0845	Bxe_A3598	Bxe_A3598	Major facilitator superfamily (MFS)	Bxe_B0473	Bxe_B0473	ABC efflux pump, membrane fusion protein, HlyD	[TP0840-TP0965 (0.8653204)]
COG0477	COG0845	Bxe_B0699	Bxe_B0699	Major facilitator superfamily (MFS)metabolite/H+	Bxe_A1914	Bxe_A1914	ABC multidrug efflux pump, membrane fusion	[TP0840-TP0965 (0.8653204)]
COG0477	COG0845	Bxe_B2715	Bxe_B2715	major facilitator superfamily (MFS)	Bxe_A1742	Bxe_A1742	RND efflux system, membrane fusion protein, CzcB	[TP0840-TP0965 (0.8653204)]
COG0477	COG0845	Bxe_B1351	Bxe_B1351	major facilitator superfamily (MFS) multidrug	Bxe_B0731	Bxe_B0731	hypothetical protein	[TP0840-TP0965 (0.8653204)]
COG0477	COG0845	Bxe_A3029	Bxe_A3029	Major facilitator superfamily (MFS)	Bxe_B2339	Bxe_B2339	ABC efflux pump, membrane fusion protein, HlyD	[TP0840-TP0965 (0.8653204)]
COG0477	COG0845	Bxe_B2523	Bxe_B2523	major facilitator superfamily (MFS) aromatic	Bxe_C1141	Bxe_C1141	RND efflux pump, membrane fusion protein, CzcB	[TP0840-TP0965 (0.8653204)]
COG0477	COG0845	Bxe_A3364	Bxe_A3364	Major facilitator superfamily (MFS) multidrug	Bxe_C1141	Bxe_C1141	RND efflux pump, membrane fusion protein, CzcB	[TP0840-TP0965 (0.8653204)]
COG0477	COG0845	Bxe_A3898	Bxe_A3898	major facilitator superfamily (MFS) transporter	Bxe_B0849	Bxe_B0849	RND efflux pump, membrane fusion protein, CzcB	[TP0840-TP0965 (0.8653204)]
COG0477	COG0845	Bxe_C1336	Bxe_C1336	major facilitator superfamily (MFS) multidrug	Bxe_A2907	Bxe_A2907	RND efflux pump, membrane fusion protein, CzcB	[TP0840-TP0965 (0.8653204)]
COG0477	COG0845	Bxe_A3614	Bxe_A3614	major facilitator superfamily (MFS) transporter	Bxe_B0706	Bxe_B0706	RND heavy metal efflux pump, membrane fusion	[TP0840-TP0965 (0.8653204)]
COG0477	COG0845	Bxe_A4062	Bxe_A4062	major facilitator superfamily (MFS) multidrug	Bxe_B2008	Bxe_B2008	RND efflux pump, membrane fusion protein, CzcB	[TP0840-TP0965 (0.8653204)]
COG0477	COG0845	Bxe_A3029	Bxe_A3029	Major facilitator superfamily (MFS)	Bxe_B0706	Bxe_B0706	RND heavy metal efflux pump, membrane fusion	[TP0840-TP0965 (0.8653204)]
COG0477	COG0845	Bxe_B2605	Bxe_B2605	major facilitator superfamily (MFS)metabolite/H+	Bxe_A1968	Bxe_A1968	multidrug efflux pump, membrane fusion protein,	[TP0840-TP0965 (0.8653204)]
COG0477	COG0845	Bxe_A4087	Bxe_A4087	Major facilitator superfamily (MFS)	Bxe_A2907	Bxe_A2907	RND efflux pump, membrane fusion protein, CzcB	[TP0840-TP0965 (0.8653204)]
COG0477	COG0845	Bxe_B2998	Bxe_B2998	major facilitator superfamily (MFS)	Bxe_A1742	Bxe_A1742	RND efflux system, membrane fusion protein, CzcB	[TP0840-TP0965 (0.8653204)]
COG0477	COG0845	Bxe_A3887	Bxe_A3887	major facilitator superfamily (MFS) transporter	Bxe_A1742	Bxe_A1742	RND efflux system, membrane fusion protein, CzcB	[TP0840-TP0965 (0.8653204)]
COG0477	COG0845	Bxe_A3612	Bxe_A3612	Major facilitator superfamily (MFS)	Bxe_A2891	Bxe_A2891	RND efflux pump, membrane fusion protein, CzcB	[TP0840-TP0965 (0.8653204)]
COG0477	COG0845	Bxe_A1099	Bxe_A1099	Major facilitator superfamily, aromatic acid/H+	Bxe_A0708	Bxe_A0708	membrane fusion protein, RND efflux pump	[TP0840-TP0965 (0.8653204)]
COG0477	COG0845	Bxe_B1252	Bxe_B1252	major facilitator superfamily (MFS) multidrug	Bxe_B2071	Bxe_B2071	RND efflux pump, membrane fusion protein, CzcB	[TP0840-TP0965 (0.8653204)]
COG0477	COG0845	Bxe_A2161	Bxe_A2161	major facilitator superfamily (MFS) transporter	Bxe_A2584	Bxe_A2584	membrane fusion protein, CzcB subfamily	[TP0840-TP0965 (0.8653204)]
COG0477	COG0845	Bxe_A2698	Bxe_A2698	major facilitator family (MFS) transporter	Bxe_A1742	Bxe_A1742	RND efflux system, membrane fusion protein, CzcB	[TP0840-TP0965 (0.8653204)]
COG0477	COG0845	Bxe_B1803	Bxe_B1803	major facilitator superfamily (MFS)	Bxe_C1141	Bxe_C1141	RND efflux pump, membrane fusion protein, CzcB	[TP0840-TP0965 (0.8653204)]
COG0477	COG0845	Bxe_C0909	Bxe_C0909	major facilitator superfamily (MFS) transporter	Bxe_B0849	Bxe_B0849	RND efflux pump, membrane fusion protein, CzcB	[TP0840-TP0965 (0.8653204)]
COG0477	COG0845	Bxe_C1037	Bxe_C1037	major facilitator superfamily (MFS)	Bxe_A4363	Bxe_A4363	RND efflux pump, membrane fusion protein, CzcB	[TP0840-TP0965 (0.8653204)]
COG0477	COG0845	Bxe_A1255	Bxe_A1255	Putative major facilitator family	Bxe_B0473	Bxe_B0473	ABC efflux pump, membrane fusion protein, HlyD	[TP0840-TP0965 (0.8653204)]
COG0477	COG0845	Bxe_A3530	Bxe_A3530	Major facilitator superfamily (MFS)4-	Bxe_A2907	Bxe_A2907	RND efflux pump, membrane fusion protein, CzcB	[TP0840-TP0965 (0.8653204)]
COG0477	COG0845	Bxe_C1336	Bxe_C1336	major facilitator superfamily (MFS) multidrug	Bxe_A2584	Bxe_A2584	membrane fusion protein, CzcB subfamily	[TP0840-TP0965 (0.8653204)]
COG0477	COG0845	Bxe_C0914	Bxe_C0914	major facilitator superfamily (MFS) transporter	Bxe_A3361	Bxe_A3361	RND efflux pump, membrane fusion protein, CzcB	[TP0840-TP0965 (0.8653204)]
COG0477	COG0845	Bxe_A0668	Bxe_A0668	Major facilitator superfamily (MFS) transporter	Bxe_A2584	Bxe_A2584	membrane fusion protein, CzcB subfamily	[TP0840-TP0965 (0.8653204)]
COG0477	COG0845	Bxe_B2262	Bxe_B2262	putative major facilitator superfamily	Bxe_A4363	Bxe_A4363	RND efflux pump, membrane fusion protein, CzcB	[TP0840-TP0965 (0.8653204)]
COG0477	COG0845	Bxe_A2161	Bxe_A2161	major facilitator superfamily (MFS) transporter	Bxe_B0706	Bxe_B0706	RND heavy metal efflux pump, membrane fusion	[TP0840-TP0965 (0.8653204)]
COG0477	COG0845	Bxe_A1099	Bxe_A1099	Major facilitator superfamily, aromatic acid/H+	Bxe_A1742	Bxe_A1742	RND efflux system, membrane fusion protein, CzcB	[TP0840-TP0965 (0.8653204)]
COG0477	COG0845	Bxe_B0737	Bxe_B0737	major facilitator superfamily (MFS) multidrug	Bxe_B0731	Bxe_B0731	hypothetical protein	[TP0840-TP0965 (0.8653204)]
COG0477	COG0845	Bxe_A2817	Bxe_A2817	major facilitator superfamily (MFS) multidrug	Bxe_A1914	Bxe_A1914	ABC multidrug efflux pump, membrane fusion	[TP0840-TP0965 (0.8653204)]
COG0477	COG0845	Bxe_A1313	Bxe_A1313	Putative major facilitator superfamily (MFS)	Bxe_A2891	Bxe_A2891	RND efflux pump, membrane fusion protein, CzcB	[TP0840-TP0965 (0.8653204)]
COG0477	COG0845	Bxe_B0951	Bxe_B0951	major facilitator superfamily (MFS) transporter	Bxe_A1914	Bxe_A1914	ABC multidrug efflux pump, membrane fusion	[TP0840-TP0965 (0.8653204)]
COG0477	COG0845	Bxe_B0434	Bxe_B0434	major facilitator superfamily (MFS) transporter	Bxe_A1968	Bxe_A1968	multidrug efflux pump, membrane fusion protein,	[TP0840-TP0965 (0.8653204)]
COG0477	COG0845	Bxe_A4451	Bxe_A4451	Putative oxalate/formate antiporter,	Bxe_B0706	Bxe_B0706	RND heavy metal efflux pump, membrane fusion	[TP0840-TP0965 (0.8653204)]
COG0477	COG0845	Bxe_B2269	Bxe_B2269	Major facilitator superfamily	Bxe_B0731	Bxe_B0731	hypothetical protein	[TP0840-TP0965 (0.8653204)]
COG0477	COG0845	Bxe_B2203	Bxe_B2203	major facilitator superfamily (MFS) multidrug	Bxe_B0731	Bxe_B0731	hypothetical protein	[TP0840-TP0965 (0.8653204)]
COG0477	COG0845	Bxe_C0652	Bxe_C0652	major facilitator superfamily (MFS)	Bxe_C1144	Bxe_C1144	ABC antibiotic efflux pump, membrane fusion	[TP0840-TP0965 (0.8653204)]
COG0477	COG0845	Bxe_A3527	Bxe_A3527	Major facilitator superfamily (MFS) transporter	Bxe_B0731	Bxe_B0731	hypothetical protein	[TP0840-TP0965 (0.8653204)]
COG0477	COG0845	Bxe_B1595	Bxe_B1595	Major facilitator superfamily (MFS)	Bxe_C1144	Bxe_C1144	ABC antibiotic efflux pump, membrane fusion	[TP0840-TP0965 (0.8653204)]
COG0477	COG0845	Bxe_A3994	Bxe_A3994	Major facilitator superfamily (MFS)	Bxe_A1968	Bxe_A1968	multidrug efflux pump, membrane fusion protein,	[TP0840-TP0965 (0.8653204)]
COG0477	COG0845	Bxe_A4332	Bxe_A4332	Major facilitator superfamily (MFS)	Bxe_B1392	Bxe_B1392	RND efflux pump, membrane fusion protein, CzcB	[TP0840-TP0965 (0.8653204)]
COG0477	COG0845	Bxe_B2998	Bxe_B2998	major facilitator superfamily (MFS)	Bxe_A2584	Bxe_A2584	membrane fusion protein, CzcB subfamily	[TP0840-TP0965 (0.8653204)]
COG0477	COG0845	Bxe_B0871	Bxe_B0871	Major facilitator superfamily (MFS)metabolite/H+	Bxe_C1141	Bxe_C1141	RND efflux pump, membrane fusion protein, CzcB	[TP0840-TP0965 (0.8653204)]
COG0477	COG0845	Bxe_A3584	Bxe_A3584	major facilitator superfamily (MFS) multidrug	Bxe_A1742	Bxe_A1742	RND efflux system, membrane fusion protein, CzcB	[TP0840-TP0965 (0.8653204)]
COG0477	COG0845	Bxe_A3364	Bxe_A3364	Major facilitator superfamily (MFS) multidrug	Bxe_A1968	Bxe_A1968	multidrug efflux pump, membrane fusion protein,	[TP0840-TP0965 (0.8653204)]
COG0477	COG0845	Bxe_B0993	Bxe_B0993	Major facilitator superfamily (MFS)2-	Bxe_A1914	Bxe_A1914	ABC multidrug efflux pump, membrane fusion	[TP0840-TP0965 (0.8653204)]
COG0477	COG0845	Bxe_A0658	Bxe_A0658	major facilitator superfamily (MFS) drug efflux	Bxe_A2891	Bxe_A2891	RND efflux pump, membrane fusion protein, CzcB	[TP0840-TP0965 (0.8653204)]
COG0477	COG0845	Bxe_A1509	Bxe_A1509	putative proline/betaine major facilitator	Bxe_A3361	Bxe_A3361	RND efflux pump, membrane fusion protein, CzcB	[TP0840-TP0965 (0.8653204)]
COG0477	COG0845	Bxe_A3580	Bxe_A3580	major facilitator superfamily (MFS) multidrug	Bxe_A0708	Bxe_A0708	membrane fusion protein, RND efflux pump	[TP0840-TP0965 (0.8653204)]
COG0477	COG0845	Bxe_A0426	Bxe_A0426	Major facilitator superfamily (MFS) transporter,	Bxe_A0708	Bxe_A0708	membrane fusion protein, RND efflux pump	[TP0840-TP0965 (0.8653204)]
COG0477	COG0845	Bxe_C0909	Bxe_C0909	major facilitator superfamily (MFS) transporter	Bxe_B2008	Bxe_B2008	RND efflux pump, membrane fusion protein, CzcB	[TP0840-TP0965 (0.8653204)]
COG0477	COG0845	Bxe_B0285	Bxe_B0285	major facilitator superfamily (MFS) sugar	Bxe_A2584	Bxe_A2584	membrane fusion protein, CzcB subfamily	[TP0840-TP0965 (0.8653204)]
COG0477	COG0845	Bxe_B1595	Bxe_B1595	Major facilitator superfamily (MFS)	Bxe_A1742	Bxe_A1742	RND efflux system, membrane fusion protein, CzcB	[TP0840-TP0965 (0.8653204)]
COG0477	COG0845	Bxe_A3527	Bxe_A3527	Major facilitator superfamily (MFS) transporter	Bxe_A2891	Bxe_A2891	RND efflux pump, membrane fusion protein, CzcB	[TP0840-TP0965 (0.8653204)]
COG0477	COG0845	Bxe_B1526	Bxe_B1526	Major facilitator superfamily (MFS) tartrate/H+	Bxe_B2071	Bxe_B2071	RND efflux pump, membrane fusion protein, CzcB	[TP0840-TP0965 (0.8653204)]
COG0477	COG0845	Bxe_A2365	Bxe_A2365	major facilitator superfamily (MFS) multidrug	Bxe_A0708	Bxe_A0708	membrane fusion protein, RND efflux pump	[TP0840-TP0965 (0.8653204)]
COG0477	COG0845	Bxe_B2393	Bxe_B2393	Major facilitator superfamily (MFS) efflux pump	Bxe_B1392	Bxe_B1392	RND efflux pump, membrane fusion protein, CzcB	[TP0840-TP0965 (0.8653204)]
COG0477	COG0845	Bxe_C0668	Bxe_C0668	major facilitator superfamily (MFS) transporter	Bxe_B2071	Bxe_B2071	RND efflux pump, membrane fusion protein, CzcB	[TP0840-TP0965 (0.8653204)]
COG0477	COG0845	Bxe_C1029	Bxe_C1029	major facilitator superfamily (MFS) aromatic	Bxe_A3361	Bxe_A3361	RND efflux pump, membrane fusion protein, CzcB	[TP0840-TP0965 (0.8653204)]
COG0477	COG0845	Bxe_A2625	Bxe_A2625	Major facilitator superfamily (MFS)4-	Bxe_A4363	Bxe_A4363	RND efflux pump, membrane fusion protein, CzcB	[TP0840-TP0965 (0.8653204)]
COG0477	COG0845	Bxe_A2008	Bxe_A2008	major facilitator superfamily (MFS)	Bxe_A2584	Bxe_A2584	membrane fusion protein, CzcB subfamily	[TP0840-TP0965 (0.8653204)]
COG0477	COG0845	Bxe_A1099	Bxe_A1099	Major facilitator superfamily, aromatic acid/H+	Bxe_A1914	Bxe_A1914	ABC multidrug efflux pump, membrane fusion	[TP0840-TP0965 (0.8653204)]
COG0477	COG0845	Bxe_A3530	Bxe_A3530	Major facilitator superfamily (MFS)4-	Bxe_B0849	Bxe_B0849	RND efflux pump, membrane fusion protein, CzcB	[TP0840-TP0965 (0.8653204)]
COG0477	COG0845	Bxe_B1526	Bxe_B1526	Major facilitator superfamily (MFS) tartrate/H+	Bxe_B2339	Bxe_B2339	ABC efflux pump, membrane fusion protein, HlyD	[TP0840-TP0965 (0.8653204)]
COG0477	COG0845	Bxe_B0434	Bxe_B0434	major facilitator superfamily (MFS) transporter	Bxe_B2339	Bxe_B2339	ABC efflux pump, membrane fusion protein, HlyD	[TP0840-TP0965 (0.8653204)]
COG0477	COG0845	Bxe_B1029	Bxe_B1029	Major facilitator superfamily (MFS)	Bxe_A0708	Bxe_A0708	membrane fusion protein, RND efflux pump	[TP0840-TP0965 (0.8653204)]
COG0477	COG0845	Bxe_A1509	Bxe_A1509	putative proline/betaine major facilitator	Bxe_A4363	Bxe_A4363	RND efflux pump, membrane fusion protein, CzcB	[TP0840-TP0965 (0.8653204)]
COG0477	COG0845	Bxe_B0737	Bxe_B0737	major facilitator superfamily (MFS) multidrug	Bxe_A2907	Bxe_A2907	RND efflux pump, membrane fusion protein, CzcB	[TP0840-TP0965 (0.8653204)]
COG0477	COG0845	Bxe_C0615	Bxe_C0615	major facilitator superfamily (MFS) transporter	Bxe_A4363	Bxe_A4363	RND efflux pump, membrane fusion protein, CzcB	[TP0840-TP0965 (0.8653204)]
COG0477	COG0845	Bxe_A0645	Bxe_A0645	Major facilitator superfamily (MFS)	Bxe_A2907	Bxe_A2907	RND efflux pump, membrane fusion protein, CzcB	[TP0840-TP0965 (0.8653204)]
COG0477	COG0845	Bxe_A4107	Bxe_A4107	major facilitator superfamily (MFS) multidrug	Bxe_A1742	Bxe_A1742	RND efflux system, membrane fusion protein, CzcB	[TP0840-TP0965 (0.8653204)]
COG0477	COG0845	Bxe_A2625	Bxe_A2625	Major facilitator superfamily (MFS)4-	Bxe_B2008	Bxe_B2008	RND efflux pump, membrane fusion protein, CzcB	[TP0840-TP0965 (0.8653204)]
COG0477	COG0845	Bxe_B2523	Bxe_B2523	major facilitator superfamily (MFS) aromatic	Bxe_A2907	Bxe_A2907	RND efflux pump, membrane fusion protein, CzcB	[TP0840-TP0965 (0.8653204)]
COG0477	COG0845	Bxe_B0987	Bxe_B0987	Major facilitator superfamily (MFS)metabolite/H+	Bxe_B0706	Bxe_B0706	RND heavy metal efflux pump, membrane fusion	[TP0840-TP0965 (0.8653204)]
COG0477	COG0845	Bxe_A0282	Bxe_A0282	Major facilitator superfamily (MFS) transporter	Bxe_A0708	Bxe_A0708	membrane fusion protein, RND efflux pump	[TP0840-TP0965 (0.8653204)]
COG0477	COG0845	Bxe_B1202	Bxe_B1202	major facilitator superfamily (MFS) multidrug	Bxe_A2907	Bxe_A2907	RND efflux pump, membrane fusion protein, CzcB	[TP0840-TP0965 (0.8653204)]
COG0477	COG0845	Bxe_B2288	Bxe_B2288	Major facilitator superfamily (MFS)	Bxe_B2008	Bxe_B2008	RND efflux pump, membrane fusion protein, CzcB	[TP0840-TP0965 (0.8653204)]
COG0477	COG0845	Bxe_B2313	Bxe_B2313	Major facilitator superfamily (MFS)	Bxe_A4363	Bxe_A4363	RND efflux pump, membrane fusion protein, CzcB	[TP0840-TP0965 (0.8653204)]
COG0477	COG0845	Bxe_B2022	Bxe_B2022	major facilitator superfamily (MFS) multidrug	Bxe_B0849	Bxe_B0849	RND efflux pump, membrane fusion protein, CzcB	[TP0840-TP0965 (0.8653204)]
COG0477	COG0845	Bxe_B1937	Bxe_B1937	Major facilitator superfamily (MFS)	Bxe_B2339	Bxe_B2339	ABC efflux pump, membrane fusion protein, HlyD	[TP0840-TP0965 (0.8653204)]
COG0477	COG0845	Bxe_C0989	Bxe_C0989	major facilitator superfamily (MFS)	Bxe_B1392	Bxe_B1392	RND efflux pump, membrane fusion protein, CzcB	[TP0840-TP0965 (0.8653204)]
COG0477	COG0845	Bxe_B1779	Bxe_B1779	major facilitator superfamily (MFS) multidrug	Bxe_A0708	Bxe_A0708	membrane fusion protein, RND efflux pump	[TP0840-TP0965 (0.8653204)]
COG0477	COG0845	Bxe_C0903	Bxe_C0903	major facilitator superfamily (MFS)	Bxe_B2071	Bxe_B2071	RND efflux pump, membrane fusion protein, CzcB	[TP0840-TP0965 (0.8653204)]
COG0477	COG0845	Bxe_B1619	Bxe_B1619	Major facilitator superfamily (MFS) tartrate/H+	Bxe_B2071	Bxe_B2071	RND efflux pump, membrane fusion protein, CzcB	[TP0840-TP0965 (0.8653204)]
COG0477	COG0845	Bxe_A3901	Bxe_A3901	Major facilitator superfamily (MFS) 4-	Bxe_A1968	Bxe_A1968	multidrug efflux pump, membrane fusion protein,	[TP0840-TP0965 (0.8653204)]
COG0477	COG0845	Bxe_B0540	Bxe_B0540	major facilitator superfamily (MFS) multidrug	Bxe_C1144	Bxe_C1144	ABC antibiotic efflux pump, membrane fusion	[TP0840-TP0965 (0.8653204)]
COG0477	COG0845	Bxe_B0703	Bxe_B0703	Major facilitator superfamily (MFS)	Bxe_A1914	Bxe_A1914	ABC multidrug efflux pump, membrane fusion	[TP0840-TP0965 (0.8653204)]
COG0477	COG0845	Bxe_A3898	Bxe_A3898	major facilitator superfamily (MFS) transporter	Bxe_A4363	Bxe_A4363	RND efflux pump, membrane fusion protein, CzcB	[TP0840-TP0965 (0.8653204)]
COG0477	COG0845	Bxe_A2103	Bxe_A2103	Major facilitator superfamily (MFS)	Bxe_B2071	Bxe_B2071	RND efflux pump, membrane fusion protein, CzcB	[TP0840-TP0965 (0.8653204)]
COG0477	COG0845	Bxe_A4365	Bxe_A4365	major facilitator superfamily (MFS) transporter	Bxe_A4363	Bxe_A4363	RND efflux pump, membrane fusion protein, CzcB	[TP0840-TP0965 (0.8653204)]
COG0477	COG0845	Bxe_A3598	Bxe_A3598	Major facilitator superfamily (MFS)	Bxe_A1742	Bxe_A1742	RND efflux system, membrane fusion protein, CzcB	[TP0840-TP0965 (0.8653204)]
COG0477	COG0845	Bxe_A4451	Bxe_A4451	Putative oxalate/formate antiporter,	Bxe_B1229	Bxe_B1229	RND efflux pump, membrane fusion protein, CzcB	[TP0840-TP0965 (0.8653204)]
COG0477	COG0845	Bxe_C0914	Bxe_C0914	major facilitator superfamily (MFS) transporter	Bxe_A1742	Bxe_A1742	RND efflux system, membrane fusion protein, CzcB	[TP0840-TP0965 (0.8653204)]
COG0477	COG0845	Bxe_B2324	Bxe_B2324	Major facilitator superfamily (MFS) aromatic	Bxe_B0706	Bxe_B0706	RND heavy metal efflux pump, membrane fusion	[TP0840-TP0965 (0.8653204)]
COG0477	COG0845	Bxe_C0909	Bxe_C0909	major facilitator superfamily (MFS) transporter	Bxe_A4363	Bxe_A4363	RND efflux pump, membrane fusion protein, CzcB	[TP0840-TP0965 (0.8653204)]
COG0477	COG0845	Bxe_A0668	Bxe_A0668	Major facilitator superfamily (MFS) transporter	Bxe_B2071	Bxe_B2071	RND efflux pump, membrane fusion protein, CzcB	[TP0840-TP0965 (0.8653204)]
COG0477	COG0845	Bxe_B1414	Bxe_B1414	Major facilitator superfamily (MFS)	Bxe_A2584	Bxe_A2584	membrane fusion protein, CzcB subfamily	[TP0840-TP0965 (0.8653204)]
COG0477	COG0845	Bxe_B2715	Bxe_B2715	major facilitator superfamily (MFS)	Bxe_A1968	Bxe_A1968	multidrug efflux pump, membrane fusion protein,	[TP0840-TP0965 (0.8653204)]
COG0477	COG0845	Bxe_B2816	Bxe_B2816	major facilitator superfamily (MFS) aromatic	Bxe_A1914	Bxe_A1914	ABC multidrug efflux pump, membrane fusion	[TP0840-TP0965 (0.8653204)]
COG0477	COG0845	Bxe_A3419	Bxe_A3419	Major facilitator superfamily (MFS)	Bxe_B2339	Bxe_B2339	ABC efflux pump, membrane fusion protein, HlyD	[TP0840-TP0965 (0.8653204)]
COG0477	COG0845	Bxe_B2288	Bxe_B2288	Major facilitator superfamily (MFS)	Bxe_A1742	Bxe_A1742	RND efflux system, membrane fusion protein, CzcB	[TP0840-TP0965 (0.8653204)]
COG0477	COG0845	Bxe_B1619	Bxe_B1619	Major facilitator superfamily (MFS) tartrate/H+	Bxe_B0731	Bxe_B0731	hypothetical protein	[TP0840-TP0965 (0.8653204)]
COG0477	COG0845	Bxe_B2519	Bxe_B2519	major facilitator superfamily (MFS) aromatic	Bxe_B1392	Bxe_B1392	RND efflux pump, membrane fusion protein, CzcB	[TP0840-TP0965 (0.8653204)]
COG0477	COG0845	Bxe_A1099	Bxe_A1099	Major facilitator superfamily, aromatic acid/H+	Bxe_B0706	Bxe_B0706	RND heavy metal efflux pump, membrane fusion	[TP0840-TP0965 (0.8653204)]
COG0477	COG0845	Bxe_C1029	Bxe_C1029	major facilitator superfamily (MFS) aromatic	Bxe_B0849	Bxe_B0849	RND efflux pump, membrane fusion protein, CzcB	[TP0840-TP0965 (0.8653204)]
COG0477	COG0845	Bxe_A1255	Bxe_A1255	Putative major facilitator family	Bxe_A2907	Bxe_A2907	RND efflux pump, membrane fusion protein, CzcB	[TP0840-TP0965 (0.8653204)]
COG0477	COG0845	Bxe_A0958	Bxe_A0958	Major facilitator superfamily (MFS) citrate/H+	Bxe_A1914	Bxe_A1914	ABC multidrug efflux pump, membrane fusion	[TP0840-TP0965 (0.8653204)]
COG0477	COG0845	Bxe_A2103	Bxe_A2103	Major facilitator superfamily (MFS)	Bxe_A2907	Bxe_A2907	RND efflux pump, membrane fusion protein, CzcB	[TP0840-TP0965 (0.8653204)]
COG0477	COG0845	Bxe_A2718	Bxe_A2718	Major facilitator superfamily (MFS) aromatic	Bxe_B1229	Bxe_B1229	RND efflux pump, membrane fusion protein, CzcB	[TP0840-TP0965 (0.8653204)]
COG0477	COG0845	Bxe_B1339	Bxe_B1339	major facilitator superfamily (MFS) sugar efflux	Bxe_A0708	Bxe_A0708	membrane fusion protein, RND efflux pump	[TP0840-TP0965 (0.8653204)]
COG0477	COG0845	Bxe_A0428	Bxe_A0428	Major facilitator superfamily (MFS) sugar	Bxe_A1968	Bxe_A1968	multidrug efflux pump, membrane fusion protein,	[TP0840-TP0965 (0.8653204)]
COG0477	COG0845	Bxe_A4087	Bxe_A4087	Major facilitator superfamily (MFS)	Bxe_A2891	Bxe_A2891	RND efflux pump, membrane fusion protein, CzcB	[TP0840-TP0965 (0.8653204)]
COG0477	COG0845	Bxe_C0989	Bxe_C0989	major facilitator superfamily (MFS)	Bxe_B2008	Bxe_B2008	RND efflux pump, membrane fusion protein, CzcB	[TP0840-TP0965 (0.8653204)]
COG0477	COG0845	Bxe_A1830	Bxe_A1830	major facilitator superfamily (MFS) drug efflux	Bxe_B0849	Bxe_B0849	RND efflux pump, membrane fusion protein, CzcB	[TP0840-TP0965 (0.8653204)]
COG0477	COG0845	Bxe_B0186	Bxe_B0186	major facilitator superfamily (MFS) transporter	Bxe_A2907	Bxe_A2907	RND efflux pump, membrane fusion protein, CzcB	[TP0840-TP0965 (0.8653204)]
COG0477	COG0845	Bxe_B2715	Bxe_B2715	major facilitator superfamily (MFS)	Bxe_B2071	Bxe_B2071	RND efflux pump, membrane fusion protein, CzcB	[TP0840-TP0965 (0.8653204)]
COG0477	COG0845	Bxe_A0898	Bxe_A0898	Major facilitator superfamily (MFS) multidrug	Bxe_B1392	Bxe_B1392	RND efflux pump, membrane fusion protein, CzcB	[TP0840-TP0965 (0.8653204)]
COG0477	COG0845	Bxe_C0580	Bxe_C0580	putative major facilitator superfamily	Bxe_B0731	Bxe_B0731	hypothetical protein	[TP0840-TP0965 (0.8653204)]
COG0477	COG0845	Bxe_A1359	Bxe_A1359	Bifunctional - major facilitator superfamily	Bxe_A1968	Bxe_A1968	multidrug efflux pump, membrane fusion protein,	[TP0840-TP0965 (0.8653204)]
COG0477	COG0845	Bxe_A4087	Bxe_A4087	Major facilitator superfamily (MFS)	Bxe_B1229	Bxe_B1229	RND efflux pump, membrane fusion protein, CzcB	[TP0840-TP0965 (0.8653204)]
COG0477	COG0845	Bxe_C0354	Bxe_C0354	major facilitator superfamily (MFS) aromatic	Bxe_A1914	Bxe_A1914	ABC multidrug efflux pump, membrane fusion	[TP0840-TP0965 (0.8653204)]
COG0477	COG0845	Bxe_A4365	Bxe_A4365	major facilitator superfamily (MFS) transporter	Bxe_C1141	Bxe_C1141	RND efflux pump, membrane fusion protein, CzcB	[TP0840-TP0965 (0.8653204)]
COG0477	COG0845	Bxe_B1937	Bxe_B1937	Major facilitator superfamily (MFS)	Bxe_B1392	Bxe_B1392	RND efflux pump, membrane fusion protein, CzcB	[TP0840-TP0965 (0.8653204)]
COG0477	COG0845	Bxe_C0652	Bxe_C0652	major facilitator superfamily (MFS)	Bxe_A3361	Bxe_A3361	RND efflux pump, membrane fusion protein, CzcB	[TP0840-TP0965 (0.8653204)]
COG0477	COG0845	Bxe_C0899	Bxe_C0899	major facilitator superfamily (MFS)	Bxe_A0708	Bxe_A0708	membrane fusion protein, RND efflux pump	[TP0840-TP0965 (0.8653204)]
COG0477	COG0845	Bxe_B1029	Bxe_B1029	Major facilitator superfamily (MFS)	Bxe_A2891	Bxe_A2891	RND efflux pump, membrane fusion protein, CzcB	[TP0840-TP0965 (0.8653204)]
COG0477	COG0845	Bxe_C0113	Bxe_C0113	major facilitator superfamily (MFS) transporter	Bxe_B0473	Bxe_B0473	ABC efflux pump, membrane fusion protein, HlyD	[TP0840-TP0965 (0.8653204)]
COG0477	COG0845	Bxe_A1981	Bxe_A1981	Major facilitator superfamily (MFS) 2-	Bxe_B1229	Bxe_B1229	RND efflux pump, membrane fusion protein, CzcB	[TP0840-TP0965 (0.8653204)]
COG0477	COG0845	Bxe_C0967	Bxe_C0967	major facilitator superfamily (MFS) aromatic	Bxe_B0731	Bxe_B0731	hypothetical protein	[TP0840-TP0965 (0.8653204)]
COG0477	COG0845	Bxe_B2605	Bxe_B2605	major facilitator superfamily (MFS)metabolite/H+	Bxe_A0708	Bxe_A0708	membrane fusion protein, RND efflux pump	[TP0840-TP0965 (0.8653204)]
COG0477	COG0845	Bxe_A4324	Bxe_A4324	major facilitator superfamily (MFS) transporter	Bxe_B1229	Bxe_B1229	RND efflux pump, membrane fusion protein, CzcB	[TP0840-TP0965 (0.8653204)]
COG0477	COG0845	Bxe_B1915	Bxe_B1915	Major facilitator superfamily (MFS)	Bxe_B0849	Bxe_B0849	RND efflux pump, membrane fusion protein, CzcB	[TP0840-TP0965 (0.8653204)]
COG0477	COG0845	Bxe_A1462	Bxe_A1462	Major facilitator superfamily (MFS) transporter	Bxe_A2891	Bxe_A2891	RND efflux pump, membrane fusion protein, CzcB	[TP0840-TP0965 (0.8653204)]
COG0477	COG0845	Bxe_B2022	Bxe_B2022	major facilitator superfamily (MFS) multidrug	Bxe_C1144	Bxe_C1144	ABC antibiotic efflux pump, membrane fusion	[TP0840-TP0965 (0.8653204)]
COG0477	COG0845	Bxe_C0270	Bxe_C0270	major facilitator superfamily (MFS) transporter	Bxe_B2339	Bxe_B2339	ABC efflux pump, membrane fusion protein, HlyD	[TP0840-TP0965 (0.8653204)]
COG0477	COG0845	Bxe_B0445	Bxe_B0445	major facilitator family (MFS) transporter	Bxe_B2008	Bxe_B2008	RND efflux pump, membrane fusion protein, CzcB	[TP0840-TP0965 (0.8653204)]
COG0477	COG0845	Bxe_A4486	Bxe_A4486	major facilitator superfamily (MFS) multidrug	Bxe_B2071	Bxe_B2071	RND efflux pump, membrane fusion protein, CzcB	[TP0840-TP0965 (0.8653204)]
COG0477	COG0845	Bxe_A3364	Bxe_A3364	Major facilitator superfamily (MFS) multidrug	Bxe_A1742	Bxe_A1742	RND efflux system, membrane fusion protein, CzcB	[TP0840-TP0965 (0.8653204)]
COG0477	COG0845	Bxe_C0932	Bxe_C0932	major facilitator superfamily (MFS) multidrug	Bxe_A3361	Bxe_A3361	RND efflux pump, membrane fusion protein, CzcB	[TP0840-TP0965 (0.8653204)]
COG0477	COG0845	Bxe_A2365	Bxe_A2365	major facilitator superfamily (MFS) multidrug	Bxe_B2008	Bxe_B2008	RND efflux pump, membrane fusion protein, CzcB	[TP0840-TP0965 (0.8653204)]
COG0477	COG0845	Bxe_C0615	Bxe_C0615	major facilitator superfamily (MFS) transporter	Bxe_B0473	Bxe_B0473	ABC efflux pump, membrane fusion protein, HlyD	[TP0840-TP0965 (0.8653204)]
COG0477	COG0845	Bxe_B1526	Bxe_B1526	Major facilitator superfamily (MFS) tartrate/H+	Bxe_A2907	Bxe_A2907	RND efflux pump, membrane fusion protein, CzcB	[TP0840-TP0965 (0.8653204)]
COG0477	COG0845	Bxe_A0658	Bxe_A0658	major facilitator superfamily (MFS) drug efflux	Bxe_A1914	Bxe_A1914	ABC multidrug efflux pump, membrane fusion	[TP0840-TP0965 (0.8653204)]
COG0477	COG0845	Bxe_A3403	Bxe_A3403	Major facilitator superfamily (MFS)	Bxe_B2071	Bxe_B2071	RND efflux pump, membrane fusion protein, CzcB	[TP0840-TP0965 (0.8653204)]
COG0477	COG0845	Bxe_A2718	Bxe_A2718	Major facilitator superfamily (MFS) aromatic	Bxe_A4363	Bxe_A4363	RND efflux pump, membrane fusion protein, CzcB	[TP0840-TP0965 (0.8653204)]
COG0477	COG0845	Bxe_A3614	Bxe_A3614	major facilitator superfamily (MFS) transporter	Bxe_B2339	Bxe_B2339	ABC efflux pump, membrane fusion protein, HlyD	[TP0840-TP0965 (0.8653204)]
COG0477	COG0845	Bxe_B1619	Bxe_B1619	Major facilitator superfamily (MFS) tartrate/H+	Bxe_A4363	Bxe_A4363	RND efflux pump, membrane fusion protein, CzcB	[TP0840-TP0965 (0.8653204)]
COG0477	COG0845	Bxe_A1156	Bxe_A1156	major facilitator superfamily (MFS) multidrug	Bxe_B0849	Bxe_B0849	RND efflux pump, membrane fusion protein, CzcB	[TP0840-TP0965 (0.8653204)]
COG0477	COG0845	Bxe_C0967	Bxe_C0967	major facilitator superfamily (MFS) aromatic	Bxe_B0849	Bxe_B0849	RND efflux pump, membrane fusion protein, CzcB	[TP0840-TP0965 (0.8653204)]
COG0477	COG0845	Bxe_A3419	Bxe_A3419	Major facilitator superfamily (MFS)	Bxe_A1968	Bxe_A1968	multidrug efflux pump, membrane fusion protein,	[TP0840-TP0965 (0.8653204)]
COG0477	COG0845	Bxe_B1129	Bxe_B1129	major facilitator superfamily (MFS) multidrug	Bxe_A1742	Bxe_A1742	RND efflux system, membrane fusion protein, CzcB	[TP0840-TP0965 (0.8653204)]
COG0477	COG0845	Bxe_C0298	Bxe_C0298	major facilitator superfamily (MFS)	Bxe_B1392	Bxe_B1392	RND efflux pump, membrane fusion protein, CzcB	[TP0840-TP0965 (0.8653204)]
COG0477	COG0845	Bxe_A3577	Bxe_A3577	Major facilitator superfamily (MFS)	Bxe_A1914	Bxe_A1914	ABC multidrug efflux pump, membrane fusion	[TP0840-TP0965 (0.8653204)]
COG0477	COG0845	Bxe_C0903	Bxe_C0903	major facilitator superfamily (MFS)	Bxe_A1968	Bxe_A1968	multidrug efflux pump, membrane fusion protein,	[TP0840-TP0965 (0.8653204)]
COG0477	COG0845	Bxe_B1522	Bxe_B1522	Major facilitator superfamily (MFS) metabolite	Bxe_B0849	Bxe_B0849	RND efflux pump, membrane fusion protein, CzcB	[TP0840-TP0965 (0.8653204)]
COG0477	COG0845	Bxe_B0699	Bxe_B0699	Major facilitator superfamily (MFS)metabolite/H+	Bxe_B0473	Bxe_B0473	ABC efflux pump, membrane fusion protein, HlyD	[TP0840-TP0965 (0.8653204)]
COG0477	COG0845	Bxe_B1129	Bxe_B1129	major facilitator superfamily (MFS) multidrug	Bxe_B1392	Bxe_B1392	RND efflux pump, membrane fusion protein, CzcB	[TP0840-TP0965 (0.8653204)]
COG0477	COG0845	Bxe_C0914	Bxe_C0914	major facilitator superfamily (MFS) transporter	Bxe_B0849	Bxe_B0849	RND efflux pump, membrane fusion protein, CzcB	[TP0840-TP0965 (0.8653204)]
COG0477	COG0845	Bxe_C0828	Bxe_C0828	major facilitator superfamily (MFS) aromatic	Bxe_B0473	Bxe_B0473	ABC efflux pump, membrane fusion protein, HlyD	[TP0840-TP0965 (0.8653204)]
COG0477	COG0845	Bxe_C0270	Bxe_C0270	major facilitator superfamily (MFS) transporter	Bxe_A2907	Bxe_A2907	RND efflux pump, membrane fusion protein, CzcB	[TP0840-TP0965 (0.8653204)]
COG0477	COG0845	Bxe_A1830	Bxe_A1830	major facilitator superfamily (MFS) drug efflux	Bxe_B0473	Bxe_B0473	ABC efflux pump, membrane fusion protein, HlyD	[TP0840-TP0965 (0.8653204)]
COG0477	COG0845	Bxe_B0628	Bxe_B0628	major facilitator superfamily (MFS) multidrug	Bxe_B1229	Bxe_B1229	RND efflux pump, membrane fusion protein, CzcB	[TP0840-TP0965 (0.8653204)]
COG0477	COG0845	Bxe_A3365	Bxe_A3365	Major facilitator superfamily (MFS)	Bxe_B2008	Bxe_B2008	RND efflux pump, membrane fusion protein, CzcB	[TP0840-TP0965 (0.8653204)]
COG0477	COG0845	Bxe_A3901	Bxe_A3901	Major facilitator superfamily (MFS) 4-	Bxe_B0473	Bxe_B0473	ABC efflux pump, membrane fusion protein, HlyD	[TP0840-TP0965 (0.8653204)]
COG0477	COG0845	Bxe_A2103	Bxe_A2103	Major facilitator superfamily (MFS)	Bxe_B2008	Bxe_B2008	RND efflux pump, membrane fusion protein, CzcB	[TP0840-TP0965 (0.8653204)]
COG0477	COG0845	Bxe_C1261	Bxe_C1261	major facilitator superfamily (MFS) multidrug	Bxe_A1914	Bxe_A1914	ABC multidrug efflux pump, membrane fusion	[TP0840-TP0965 (0.8653204)]
COG0477	COG0845	Bxe_C0243	Bxe_C0243	major facilitator superfamily (MFS)metabolite/H+	Bxe_B0706	Bxe_B0706	RND heavy metal efflux pump, membrane fusion	[TP0840-TP0965 (0.8653204)]
COG0477	COG0845	Bxe_C1242	Bxe_C1242	major facilitator superfamily (MFS) transporter	Bxe_A1914	Bxe_A1914	ABC multidrug efflux pump, membrane fusion	[TP0840-TP0965 (0.8653204)]
COG0477	COG0845	Bxe_A2008	Bxe_A2008	major facilitator superfamily (MFS)	Bxe_C1144	Bxe_C1144	ABC antibiotic efflux pump, membrane fusion	[TP0840-TP0965 (0.8653204)]
COG0477	COG0845	Bxe_A4528	Bxe_A4528	Major facilitator superfamily (MFS)4-	Bxe_A3361	Bxe_A3361	RND efflux pump, membrane fusion protein, CzcB	[TP0840-TP0965 (0.8653204)]
COG0477	COG0845	Bxe_A4107	Bxe_A4107	major facilitator superfamily (MFS) multidrug	Bxe_A2907	Bxe_A2907	RND efflux pump, membrane fusion protein, CzcB	[TP0840-TP0965 (0.8653204)]
COG0477	COG0845	Bxe_A0370	Bxe_A0370	Major facilitator superfamily (MFS) transporter	Bxe_B0473	Bxe_B0473	ABC efflux pump, membrane fusion protein, HlyD	[TP0840-TP0965 (0.8653204)]
COG0477	COG0845	Bxe_C1228	Bxe_C1228	major facilitator superfamily (MFS)	Bxe_A3361	Bxe_A3361	RND efflux pump, membrane fusion protein, CzcB	[TP0840-TP0965 (0.8653204)]
COG0477	COG0845	Bxe_B2307	Bxe_B2307	Major facilitator superfamily (MFS)metabolite/H+	Bxe_A2891	Bxe_A2891	RND efflux pump, membrane fusion protein, CzcB	[TP0840-TP0965 (0.8653204)]
COG0477	COG0845	Bxe_B0445	Bxe_B0445	major facilitator family (MFS) transporter	Bxe_B1392	Bxe_B1392	RND efflux pump, membrane fusion protein, CzcB	[TP0840-TP0965 (0.8653204)]
COG0477	COG0845	Bxe_B1147	Bxe_B1147	major facilitator superfamily (MFS) drug efflux	Bxe_B2339	Bxe_B2339	ABC efflux pump, membrane fusion protein, HlyD	[TP0840-TP0965 (0.8653204)]
COG0477	COG0845	Bxe_B2715	Bxe_B2715	major facilitator superfamily (MFS)	Bxe_A0708	Bxe_A0708	membrane fusion protein, RND efflux pump	[TP0840-TP0965 (0.8653204)]
COG0477	COG0845	Bxe_C0298	Bxe_C0298	major facilitator superfamily (MFS)	Bxe_C1141	Bxe_C1141	RND efflux pump, membrane fusion protein, CzcB	[TP0840-TP0965 (0.8653204)]
COG0477	COG0845	Bxe_B0699	Bxe_B0699	Major facilitator superfamily (MFS)metabolite/H+	Bxe_C1144	Bxe_C1144	ABC antibiotic efflux pump, membrane fusion	[TP0840-TP0965 (0.8653204)]
COG0477	COG0845	Bxe_B1129	Bxe_B1129	major facilitator superfamily (MFS) multidrug	Bxe_C1144	Bxe_C1144	ABC antibiotic efflux pump, membrane fusion	[TP0840-TP0965 (0.8653204)]
COG0477	COG0845	Bxe_C0668	Bxe_C0668	major facilitator superfamily (MFS) transporter	Bxe_C1144	Bxe_C1144	ABC antibiotic efflux pump, membrane fusion	[TP0840-TP0965 (0.8653204)]
COG0477	COG0845	Bxe_B0951	Bxe_B0951	major facilitator superfamily (MFS) transporter	Bxe_A0708	Bxe_A0708	membrane fusion protein, RND efflux pump	[TP0840-TP0965 (0.8653204)]
COG0477	COG0845	Bxe_A3031	Bxe_A3031	major facilitator superfamily (MFS) transporter	Bxe_B2071	Bxe_B2071	RND efflux pump, membrane fusion protein, CzcB	[TP0840-TP0965 (0.8653204)]
COG0477	COG0845	Bxe_A1313	Bxe_A1313	Putative major facilitator superfamily (MFS)	Bxe_A1742	Bxe_A1742	RND efflux system, membrane fusion protein, CzcB	[TP0840-TP0965 (0.8653204)]
COG0477	COG0845	Bxe_C0243	Bxe_C0243	major facilitator superfamily (MFS)metabolite/H+	Bxe_A2891	Bxe_A2891	RND efflux pump, membrane fusion protein, CzcB	[TP0840-TP0965 (0.8653204)]
COG0477	COG0845	Bxe_B2519	Bxe_B2519	major facilitator superfamily (MFS) aromatic	Bxe_B1229	Bxe_B1229	RND efflux pump, membrane fusion protein, CzcB	[TP0840-TP0965 (0.8653204)]
COG0477	COG0845	Bxe_B2816	Bxe_B2816	major facilitator superfamily (MFS) aromatic	Bxe_A2584	Bxe_A2584	membrane fusion protein, CzcB subfamily	[TP0840-TP0965 (0.8653204)]
COG0477	COG0845	Bxe_B1522	Bxe_B1522	Major facilitator superfamily (MFS) metabolite	Bxe_B0706	Bxe_B0706	RND heavy metal efflux pump, membrane fusion	[TP0840-TP0965 (0.8653204)]
COG0477	COG0845	Bxe_A1099	Bxe_A1099	Major facilitator superfamily, aromatic acid/H+	Bxe_A2891	Bxe_A2891	RND efflux pump, membrane fusion protein, CzcB	[TP0840-TP0965 (0.8653204)]
COG0477	COG0845	Bxe_A0958	Bxe_A0958	Major facilitator superfamily (MFS) citrate/H+	Bxe_A3361	Bxe_A3361	RND efflux pump, membrane fusion protein, CzcB	[TP0840-TP0965 (0.8653204)]
COG0477	COG0845	Bxe_A1255	Bxe_A1255	Putative major facilitator family	Bxe_A1914	Bxe_A1914	ABC multidrug efflux pump, membrane fusion	[TP0840-TP0965 (0.8653204)]
COG0477	COG0845	Bxe_A1340	Bxe_A1340	major facilitator superfamily (MFS) multidrug	Bxe_A2584	Bxe_A2584	membrane fusion protein, CzcB subfamily	[TP0840-TP0965 (0.8653204)]
COG0477	COG0845	Bxe_A3577	Bxe_A3577	Major facilitator superfamily (MFS)	Bxe_B2339	Bxe_B2339	ABC efflux pump, membrane fusion protein, HlyD	[TP0840-TP0965 (0.8653204)]
COG0477	COG0845	Bxe_C0329	Bxe_C0329	major facilitator superfamily (MFS)metabolite/H+	Bxe_B1229	Bxe_B1229	RND efflux pump, membrane fusion protein, CzcB	[TP0840-TP0965 (0.8653204)]
COG0477	COG0845	Bxe_C1261	Bxe_C1261	major facilitator superfamily (MFS) multidrug	Bxe_A2891	Bxe_A2891	RND efflux pump, membrane fusion protein, CzcB	[TP0840-TP0965 (0.8653204)]
COG0477	COG0845	Bxe_B2816	Bxe_B2816	major facilitator superfamily (MFS) aromatic	Bxe_B1392	Bxe_B1392	RND efflux pump, membrane fusion protein, CzcB	[TP0840-TP0965 (0.8653204)]
COG0477	COG0845	Bxe_C0113	Bxe_C0113	major facilitator superfamily (MFS) transporter	Bxe_B2008	Bxe_B2008	RND efflux pump, membrane fusion protein, CzcB	[TP0840-TP0965 (0.8653204)]
COG0477	COG0845	Bxe_B1339	Bxe_B1339	major facilitator superfamily (MFS) sugar efflux	Bxe_B0731	Bxe_B0731	hypothetical protein	[TP0840-TP0965 (0.8653204)]
COG0477	COG0845	Bxe_B2758	Bxe_B2758	putative major facilitator superfamily (MFS)	Bxe_B0731	Bxe_B0731	hypothetical protein	[TP0840-TP0965 (0.8653204)]
COG0477	COG0845	Bxe_B1339	Bxe_B1339	major facilitator superfamily (MFS) sugar efflux	Bxe_B1229	Bxe_B1229	RND efflux pump, membrane fusion protein, CzcB	[TP0840-TP0965 (0.8653204)]
COG0477	COG0845	Bxe_A3994	Bxe_A3994	Major facilitator superfamily (MFS)	Bxe_B2008	Bxe_B2008	RND efflux pump, membrane fusion protein, CzcB	[TP0840-TP0965 (0.8653204)]
COG0477	COG0845	Bxe_C0989	Bxe_C0989	major facilitator superfamily (MFS)	Bxe_B1229	Bxe_B1229	RND efflux pump, membrane fusion protein, CzcB	[TP0840-TP0965 (0.8653204)]
COG0477	COG0845	Bxe_B0977	Bxe_B0977	Major facilitator superfamily (MFS)metabolite/H+	Bxe_B0473	Bxe_B0473	ABC efflux pump, membrane fusion protein, HlyD	[TP0840-TP0965 (0.8653204)]
COG0477	COG0845	Bxe_B1029	Bxe_B1029	Major facilitator superfamily (MFS)	Bxe_B1229	Bxe_B1229	RND efflux pump, membrane fusion protein, CzcB	[TP0840-TP0965 (0.8653204)]
COG0477	COG0845	Bxe_B2523	Bxe_B2523	major facilitator superfamily (MFS) aromatic	Bxe_B2339	Bxe_B2339	ABC efflux pump, membrane fusion protein, HlyD	[TP0840-TP0965 (0.8653204)]
COG0477	COG0845	Bxe_A2625	Bxe_A2625	Major facilitator superfamily (MFS)4-	Bxe_A1742	Bxe_A1742	RND efflux system, membrane fusion protein, CzcB	[TP0840-TP0965 (0.8653204)]
COG0477	COG0845	Bxe_B0871	Bxe_B0871	Major facilitator superfamily (MFS)metabolite/H+	Bxe_C1144	Bxe_C1144	ABC antibiotic efflux pump, membrane fusion	[TP0840-TP0965 (0.8653204)]
COG0477	COG0845	Bxe_A1718	Bxe_A1718	major facilitator superfamily (MFS) transporter	Bxe_B0706	Bxe_B0706	RND heavy metal efflux pump, membrane fusion	[TP0840-TP0965 (0.8653204)]
COG0477	COG0845	Bxe_B0434	Bxe_B0434	major facilitator superfamily (MFS) transporter	Bxe_B2008	Bxe_B2008	RND efflux pump, membrane fusion protein, CzcB	[TP0840-TP0965 (0.8653204)]
COG0477	COG0845	Bxe_B2998	Bxe_B2998	major facilitator superfamily (MFS)	Bxe_B2339	Bxe_B2339	ABC efflux pump, membrane fusion protein, HlyD	[TP0840-TP0965 (0.8653204)]
COG0477	COG0845	Bxe_B1351	Bxe_B1351	major facilitator superfamily (MFS) multidrug	Bxe_B0473	Bxe_B0473	ABC efflux pump, membrane fusion protein, HlyD	[TP0840-TP0965 (0.8653204)]
COG0477	COG0845	Bxe_B2324	Bxe_B2324	Major facilitator superfamily (MFS) aromatic	Bxe_A3361	Bxe_A3361	RND efflux pump, membrane fusion protein, CzcB	[TP0840-TP0965 (0.8653204)]
COG0477	COG0845	Bxe_A3614	Bxe_A3614	major facilitator superfamily (MFS) transporter	Bxe_A1914	Bxe_A1914	ABC multidrug efflux pump, membrane fusion	[TP0840-TP0965 (0.8653204)]
COG0477	COG0845	Bxe_B0737	Bxe_B0737	major facilitator superfamily (MFS) multidrug	Bxe_A3361	Bxe_A3361	RND efflux pump, membrane fusion protein, CzcB	[TP0840-TP0965 (0.8653204)]
COG0477	COG0845	Bxe_A3029	Bxe_A3029	Major facilitator superfamily (MFS)	Bxe_C1141	Bxe_C1141	RND efflux pump, membrane fusion protein, CzcB	[TP0840-TP0965 (0.8653204)]
COG0477	COG0845	Bxe_C0899	Bxe_C0899	major facilitator superfamily (MFS)	Bxe_A2584	Bxe_A2584	membrane fusion protein, CzcB subfamily	[TP0840-TP0965 (0.8653204)]
COG0477	COG0845	Bxe_A4107	Bxe_A4107	major facilitator superfamily (MFS) multidrug	Bxe_A1914	Bxe_A1914	ABC multidrug efflux pump, membrane fusion	[TP0840-TP0965 (0.8653204)]
COG0477	COG0845	Bxe_B2816	Bxe_B2816	major facilitator superfamily (MFS) aromatic	Bxe_B0473	Bxe_B0473	ABC efflux pump, membrane fusion protein, HlyD	[TP0840-TP0965 (0.8653204)]
COG0477	COG0845	Bxe_A3612	Bxe_A3612	Major facilitator superfamily (MFS)	Bxe_B2071	Bxe_B2071	RND efflux pump, membrane fusion protein, CzcB	[TP0840-TP0965 (0.8653204)]
COG0477	COG0845	Bxe_A1987	Bxe_A1987	alpha-ketoglutarate/proton symporter, major	Bxe_A1968	Bxe_A1968	multidrug efflux pump, membrane fusion protein,	[TP0840-TP0965 (0.8653204)]
COG0477	COG0845	Bxe_A1710	Bxe_A1710	major facilitator superfamily (MFS) drug efflux	Bxe_B1392	Bxe_B1392	RND efflux pump, membrane fusion protein, CzcB	[TP0840-TP0965 (0.8653204)]
COG0477	COG0845	Bxe_B2519	Bxe_B2519	major facilitator superfamily (MFS) aromatic	Bxe_B0849	Bxe_B0849	RND efflux pump, membrane fusion protein, CzcB	[TP0840-TP0965 (0.8653204)]
COG0477	COG0845	Bxe_A1981	Bxe_A1981	Major facilitator superfamily (MFS) 2-	Bxe_C1144	Bxe_C1144	ABC antibiotic efflux pump, membrane fusion	[TP0840-TP0965 (0.8653204)]
COG0477	COG0845	Bxe_B1252	Bxe_B1252	major facilitator superfamily (MFS) multidrug	Bxe_A0708	Bxe_A0708	membrane fusion protein, RND efflux pump	[TP0840-TP0965 (0.8653204)]
COG0477	COG0845	Bxe_A1981	Bxe_A1981	Major facilitator superfamily (MFS) 2-	Bxe_B2071	Bxe_B2071	RND efflux pump, membrane fusion protein, CzcB	[TP0840-TP0965 (0.8653204)]
COG0477	COG0845	Bxe_A1718	Bxe_A1718	major facilitator superfamily (MFS) transporter	Bxe_A1742	Bxe_A1742	RND efflux system, membrane fusion protein, CzcB	[TP0840-TP0965 (0.8653204)]
COG0477	COG0845	Bxe_B0054	Bxe_B0054	major facilitator superfamily (MFS) transporter	Bxe_A0708	Bxe_A0708	membrane fusion protein, RND efflux pump	[TP0840-TP0965 (0.8653204)]
COG0477	COG0845	Bxe_A4090	Bxe_A4090	Major facilitator superfamily (MFS)	Bxe_B1392	Bxe_B1392	RND efflux pump, membrane fusion protein, CzcB	[TP0840-TP0965 (0.8653204)]
COG0477	COG0845	Bxe_B2393	Bxe_B2393	Major facilitator superfamily (MFS) efflux pump	Bxe_B0731	Bxe_B0731	hypothetical protein	[TP0840-TP0965 (0.8653204)]
COG0477	COG0845	Bxe_B2269	Bxe_B2269	Major facilitator superfamily	Bxe_B0473	Bxe_B0473	ABC efflux pump, membrane fusion protein, HlyD	[TP0840-TP0965 (0.8653204)]
COG0477	COG0845	Bxe_B0430	Bxe_B0430	Major facilitator superfamily (MFS)	Bxe_C1141	Bxe_C1141	RND efflux pump, membrane fusion protein, CzcB	[TP0840-TP0965 (0.8653204)]
COG0477	COG0845	Bxe_A4107	Bxe_A4107	major facilitator superfamily (MFS) multidrug	Bxe_A3361	Bxe_A3361	RND efflux pump, membrane fusion protein, CzcB	[TP0840-TP0965 (0.8653204)]
COG0477	COG0845	Bxe_B0987	Bxe_B0987	Major facilitator superfamily (MFS)metabolite/H+	Bxe_A0708	Bxe_A0708	membrane fusion protein, RND efflux pump	[TP0840-TP0965 (0.8653204)]
COG0477	COG0845	Bxe_A1659	Bxe_A1659	major facilitator superfamily (MFS) transporter	Bxe_A2891	Bxe_A2891	RND efflux pump, membrane fusion protein, CzcB	[TP0840-TP0965 (0.8653204)]
COG0477	COG0845	Bxe_A3365	Bxe_A3365	Major facilitator superfamily (MFS)	Bxe_B2339	Bxe_B2339	ABC efflux pump, membrane fusion protein, HlyD	[TP0840-TP0965 (0.8653204)]
COG0477	COG0845	Bxe_B0871	Bxe_B0871	Major facilitator superfamily (MFS)metabolite/H+	Bxe_A4363	Bxe_A4363	RND efflux pump, membrane fusion protein, CzcB	[TP0840-TP0965 (0.8653204)]
COG0477	COG0845	Bxe_A2698	Bxe_A2698	major facilitator family (MFS) transporter	Bxe_A4363	Bxe_A4363	RND efflux pump, membrane fusion protein, CzcB	[TP0840-TP0965 (0.8653204)]
COG0477	COG0845	Bxe_A1981	Bxe_A1981	Major facilitator superfamily (MFS) 2-	Bxe_B2339	Bxe_B2339	ABC efflux pump, membrane fusion protein, HlyD	[TP0840-TP0965 (0.8653204)]
COG0477	COG0845	Bxe_C0580	Bxe_C0580	putative major facilitator superfamily	Bxe_A0708	Bxe_A0708	membrane fusion protein, RND efflux pump	[TP0840-TP0965 (0.8653204)]
COG0477	COG0845	Bxe_A2625	Bxe_A2625	Major facilitator superfamily (MFS)4-	Bxe_C1141	Bxe_C1141	RND efflux pump, membrane fusion protein, CzcB	[TP0840-TP0965 (0.8653204)]
COG0477	COG0845	Bxe_A3614	Bxe_A3614	major facilitator superfamily (MFS) transporter	Bxe_A2891	Bxe_A2891	RND efflux pump, membrane fusion protein, CzcB	[TP0840-TP0965 (0.8653204)]
COG0477	COG0845	Bxe_A1987	Bxe_A1987	alpha-ketoglutarate/proton symporter, major	Bxe_B0473	Bxe_B0473	ABC efflux pump, membrane fusion protein, HlyD	[TP0840-TP0965 (0.8653204)]
COG0477	COG0845	Bxe_A0645	Bxe_A0645	Major facilitator superfamily (MFS)	Bxe_A1914	Bxe_A1914	ABC multidrug efflux pump, membrane fusion	[TP0840-TP0965 (0.8653204)]
COG0477	COG0845	Bxe_A0426	Bxe_A0426	Major facilitator superfamily (MFS) transporter,	Bxe_B2339	Bxe_B2339	ABC efflux pump, membrane fusion protein, HlyD	[TP0840-TP0965 (0.8653204)]
COG0477	COG0845	Bxe_A4062	Bxe_A4062	major facilitator superfamily (MFS) multidrug	Bxe_B1392	Bxe_B1392	RND efflux pump, membrane fusion protein, CzcB	[TP0840-TP0965 (0.8653204)]
COG0477	COG0845	Bxe_B0871	Bxe_B0871	Major facilitator superfamily (MFS)metabolite/H+	Bxe_A1968	Bxe_A1968	multidrug efflux pump, membrane fusion protein,	[TP0840-TP0965 (0.8653204)]
COG0477	COG0845	Bxe_C0580	Bxe_C0580	putative major facilitator superfamily	Bxe_B0473	Bxe_B0473	ABC efflux pump, membrane fusion protein, HlyD	[TP0840-TP0965 (0.8653204)]
COG0477	COG0845	Bxe_C1336	Bxe_C1336	major facilitator superfamily (MFS) multidrug	Bxe_B0849	Bxe_B0849	RND efflux pump, membrane fusion protein, CzcB	[TP0840-TP0965 (0.8653204)]
COG0477	COG0845	Bxe_A0370	Bxe_A0370	Major facilitator superfamily (MFS) transporter	Bxe_B2339	Bxe_B2339	ABC efflux pump, membrane fusion protein, HlyD	[TP0840-TP0965 (0.8653204)]
COG0477	COG0845	Bxe_B2393	Bxe_B2393	Major facilitator superfamily (MFS) efflux pump	Bxe_C1141	Bxe_C1141	RND efflux pump, membrane fusion protein, CzcB	[TP0840-TP0965 (0.8653204)]
COG0477	COG0845	Bxe_B2313	Bxe_B2313	Major facilitator superfamily (MFS)	Bxe_B0706	Bxe_B0706	RND heavy metal efflux pump, membrane fusion	[TP0840-TP0965 (0.8653204)]
COG0477	COG0845	Bxe_B0445	Bxe_B0445	major facilitator family (MFS) transporter	Bxe_A1742	Bxe_A1742	RND efflux system, membrane fusion protein, CzcB	[TP0840-TP0965 (0.8653204)]
COG0477	COG0845	Bxe_B1522	Bxe_B1522	Major facilitator superfamily (MFS) metabolite	Bxe_A3361	Bxe_A3361	RND efflux pump, membrane fusion protein, CzcB	[TP0840-TP0965 (0.8653204)]
COG0477	COG0845	Bxe_C1242	Bxe_C1242	major facilitator superfamily (MFS) transporter	Bxe_A2891	Bxe_A2891	RND efflux pump, membrane fusion protein, CzcB	[TP0840-TP0965 (0.8653204)]
COG0477	COG0845	Bxe_C0760	Bxe_C0760	major facilitator superfamily (MFS) multidrug	Bxe_A3361	Bxe_A3361	RND efflux pump, membrane fusion protein, CzcB	[TP0840-TP0965 (0.8653204)]
COG0477	COG0845	Bxe_B0987	Bxe_B0987	Major facilitator superfamily (MFS)metabolite/H+	Bxe_A3361	Bxe_A3361	RND efflux pump, membrane fusion protein, CzcB	[TP0840-TP0965 (0.8653204)]
COG0477	COG0845	Bxe_C0967	Bxe_C0967	major facilitator superfamily (MFS) aromatic	Bxe_A1968	Bxe_A1968	multidrug efflux pump, membrane fusion protein,	[TP0840-TP0965 (0.8653204)]
COG0477	COG0845	Bxe_B1619	Bxe_B1619	Major facilitator superfamily (MFS) tartrate/H+	Bxe_A1914	Bxe_A1914	ABC multidrug efflux pump, membrane fusion	[TP0840-TP0965 (0.8653204)]
COG0477	COG0845	Bxe_C0932	Bxe_C0932	major facilitator superfamily (MFS) multidrug	Bxe_A1968	Bxe_A1968	multidrug efflux pump, membrane fusion protein,	[TP0840-TP0965 (0.8653204)]
COG0477	COG0845	Bxe_A3887	Bxe_A3887	major facilitator superfamily (MFS) transporter	Bxe_A0708	Bxe_A0708	membrane fusion protein, RND efflux pump	[TP0840-TP0965 (0.8653204)]
COG0477	COG0845	Bxe_C0205	Bxe_C0205	major facilitator superfamily (MFS)metabolite/H+	Bxe_B2071	Bxe_B2071	RND efflux pump, membrane fusion protein, CzcB	[TP0840-TP0965 (0.8653204)]
COG0477	COG0845	Bxe_A3994	Bxe_A3994	Major facilitator superfamily (MFS)	Bxe_B1229	Bxe_B1229	RND efflux pump, membrane fusion protein, CzcB	[TP0840-TP0965 (0.8653204)]
COG0477	COG0845	Bxe_A2008	Bxe_A2008	major facilitator superfamily (MFS)	Bxe_A3361	Bxe_A3361	RND efflux pump, membrane fusion protein, CzcB	[TP0840-TP0965 (0.8653204)]
COG0477	COG0845	Bxe_A3527	Bxe_A3527	Major facilitator superfamily (MFS) transporter	Bxe_A2584	Bxe_A2584	membrane fusion protein, CzcB subfamily	[TP0840-TP0965 (0.8653204)]
COG0477	COG0845	Bxe_B0737	Bxe_B0737	major facilitator superfamily (MFS) multidrug	Bxe_A4363	Bxe_A4363	RND efflux pump, membrane fusion protein, CzcB	[TP0840-TP0965 (0.8653204)]
COG0477	COG0845	Bxe_B0703	Bxe_B0703	Major facilitator superfamily (MFS)	Bxe_A2907	Bxe_A2907	RND efflux pump, membrane fusion protein, CzcB	[TP0840-TP0965 (0.8653204)]
COG0477	COG0845	Bxe_B1619	Bxe_B1619	Major facilitator superfamily (MFS) tartrate/H+	Bxe_B2008	Bxe_B2008	RND efflux pump, membrane fusion protein, CzcB	[TP0840-TP0965 (0.8653204)]
COG0477	COG0845	Bxe_A1509	Bxe_A1509	putative proline/betaine major facilitator	Bxe_B1392	Bxe_B1392	RND efflux pump, membrane fusion protein, CzcB	[TP0840-TP0965 (0.8653204)]
COG0477	COG0845	Bxe_A1830	Bxe_A1830	major facilitator superfamily (MFS) drug efflux	Bxe_B2008	Bxe_B2008	RND efflux pump, membrane fusion protein, CzcB	[TP0840-TP0965 (0.8653204)]
COG0477	COG0845	Bxe_A3901	Bxe_A3901	Major facilitator superfamily (MFS) 4-	Bxe_A3361	Bxe_A3361	RND efflux pump, membrane fusion protein, CzcB	[TP0840-TP0965 (0.8653204)]
COG0477	COG0845	Bxe_A3364	Bxe_A3364	Major facilitator superfamily (MFS) multidrug	Bxe_B0473	Bxe_B0473	ABC efflux pump, membrane fusion protein, HlyD	[TP0840-TP0965 (0.8653204)]
COG0477	COG0845	Bxe_C1261	Bxe_C1261	major facilitator superfamily (MFS) multidrug	Bxe_B0473	Bxe_B0473	ABC efflux pump, membrane fusion protein, HlyD	[TP0840-TP0965 (0.8653204)]
COG0477	COG0845	Bxe_B0445	Bxe_B0445	major facilitator family (MFS) transporter	Bxe_A3361	Bxe_A3361	RND efflux pump, membrane fusion protein, CzcB	[TP0840-TP0965 (0.8653204)]
COG0477	COG0845	Bxe_A2817	Bxe_A2817	major facilitator superfamily (MFS) multidrug	Bxe_B2071	Bxe_B2071	RND efflux pump, membrane fusion protein, CzcB	[TP0840-TP0965 (0.8653204)]
COG0477	COG0845	Bxe_A1618	Bxe_A1618	Putative major facilitator superfamily	Bxe_A1742	Bxe_A1742	RND efflux system, membrane fusion protein, CzcB	[TP0840-TP0965 (0.8653204)]
COG0477	COG0845	Bxe_C1058	Bxe_C1058	major facilitator superfamily (MFS)	Bxe_A2907	Bxe_A2907	RND efflux pump, membrane fusion protein, CzcB	[TP0840-TP0965 (0.8653204)]
COG0477	COG0845	Bxe_A1832	Bxe_A1832	Major facilitator family (MFS) drug efflux pump,	Bxe_A1968	Bxe_A1968	multidrug efflux pump, membrane fusion protein,	[TP0840-TP0965 (0.8653204)]
COG0477	COG0845	Bxe_B1595	Bxe_B1595	Major facilitator superfamily (MFS)	Bxe_A2891	Bxe_A2891	RND efflux pump, membrane fusion protein, CzcB	[TP0840-TP0965 (0.8653204)]
COG0477	COG0845	Bxe_A2772	Bxe_A2772	major facilitator superfamily (MFS) transporter	Bxe_B2008	Bxe_B2008	RND efflux pump, membrane fusion protein, CzcB	[TP0840-TP0965 (0.8653204)]
COG0477	COG0845	Bxe_B1202	Bxe_B1202	major facilitator superfamily (MFS) multidrug	Bxe_A4363	Bxe_A4363	RND efflux pump, membrane fusion protein, CzcB	[TP0840-TP0965 (0.8653204)]
COG0477	COG0845	Bxe_B1029	Bxe_B1029	Major facilitator superfamily (MFS)	Bxe_A4363	Bxe_A4363	RND efflux pump, membrane fusion protein, CzcB	[TP0840-TP0965 (0.8653204)]
COG0477	COG0845	Bxe_B2523	Bxe_B2523	major facilitator superfamily (MFS) aromatic	Bxe_B0731	Bxe_B0731	hypothetical protein	[TP0840-TP0965 (0.8653204)]
COG0477	COG0845	Bxe_A1509	Bxe_A1509	putative proline/betaine major facilitator	Bxe_A0708	Bxe_A0708	membrane fusion protein, RND efflux pump	[TP0840-TP0965 (0.8653204)]
COG0477	COG0845	Bxe_A3598	Bxe_A3598	Major facilitator superfamily (MFS)	Bxe_A4363	Bxe_A4363	RND efflux pump, membrane fusion protein, CzcB	[TP0840-TP0965 (0.8653204)]
COG0477	COG0845	Bxe_B0920	Bxe_B0920	Major facilitator superfamily (MFS)metabolite/H+	Bxe_B1229	Bxe_B1229	RND efflux pump, membrane fusion protein, CzcB	[TP0840-TP0965 (0.8653204)]
COG0477	COG0845	Bxe_B0699	Bxe_B0699	Major facilitator superfamily (MFS)metabolite/H+	Bxe_C1141	Bxe_C1141	RND efflux pump, membrane fusion protein, CzcB	[TP0840-TP0965 (0.8653204)]
COG0477	COG0845	Bxe_C0974	Bxe_C0974	major facilitator superfamily (MFS) aromatic	Bxe_B0706	Bxe_B0706	RND heavy metal efflux pump, membrane fusion	[TP0840-TP0965 (0.8653204)]
COG0477	COG0845	Bxe_B1806	Bxe_B1806	Major facilitator superfamily (MFS)	Bxe_C1144	Bxe_C1144	ABC antibiotic efflux pump, membrane fusion	[TP0840-TP0965 (0.8653204)]
COG0477	COG0845	Bxe_A1313	Bxe_A1313	Putative major facilitator superfamily (MFS)	Bxe_B2008	Bxe_B2008	RND efflux pump, membrane fusion protein, CzcB	[TP0840-TP0965 (0.8653204)]
COG0477	COG0845	Bxe_B1129	Bxe_B1129	major facilitator superfamily (MFS) multidrug	Bxe_B0473	Bxe_B0473	ABC efflux pump, membrane fusion protein, HlyD	[TP0840-TP0965 (0.8653204)]
COG0477	COG0845	Bxe_B2816	Bxe_B2816	major facilitator superfamily (MFS) aromatic	Bxe_B1229	Bxe_B1229	RND efflux pump, membrane fusion protein, CzcB	[TP0840-TP0965 (0.8653204)]
COG0477	COG0845	Bxe_C0298	Bxe_C0298	major facilitator superfamily (MFS)	Bxe_A2891	Bxe_A2891	RND efflux pump, membrane fusion protein, CzcB	[TP0840-TP0965 (0.8653204)]
COG0477	COG0845	Bxe_A2161	Bxe_A2161	major facilitator superfamily (MFS) transporter	Bxe_B2008	Bxe_B2008	RND efflux pump, membrane fusion protein, CzcB	[TP0840-TP0965 (0.8653204)]
COG0477	COG0845	Bxe_B0951	Bxe_B0951	major facilitator superfamily (MFS) transporter	Bxe_A3361	Bxe_A3361	RND efflux pump, membrane fusion protein, CzcB	[TP0840-TP0965 (0.8653204)]
COG0477	COG0845	Bxe_C0899	Bxe_C0899	major facilitator superfamily (MFS)	Bxe_A3361	Bxe_A3361	RND efflux pump, membrane fusion protein, CzcB	[TP0840-TP0965 (0.8653204)]
COG0477	COG0845	Bxe_A1718	Bxe_A1718	major facilitator superfamily (MFS) transporter	Bxe_A2907	Bxe_A2907	RND efflux pump, membrane fusion protein, CzcB	[TP0840-TP0965 (0.8653204)]
COG0477	COG0845	Bxe_C1029	Bxe_C1029	major facilitator superfamily (MFS) aromatic	Bxe_B0706	Bxe_B0706	RND heavy metal efflux pump, membrane fusion	[TP0840-TP0965 (0.8653204)]
COG0477	COG0845	Bxe_A1099	Bxe_A1099	Major facilitator superfamily, aromatic acid/H+	Bxe_A1968	Bxe_A1968	multidrug efflux pump, membrane fusion protein,	[TP0840-TP0965 (0.8653204)]
COG0477	COG0845	Bxe_A4099	Bxe_A4099	Major facilitator superfamily (MFS)	Bxe_A2891	Bxe_A2891	RND efflux pump, membrane fusion protein, CzcB	[TP0840-TP0965 (0.8653204)]
COG0477	COG0845	Bxe_A2698	Bxe_A2698	major facilitator family (MFS) transporter	Bxe_B1392	Bxe_B1392	RND efflux pump, membrane fusion protein, CzcB	[TP0840-TP0965 (0.8653204)]
COG0477	COG0845	Bxe_C0205	Bxe_C0205	major facilitator superfamily (MFS)metabolite/H+	Bxe_A1742	Bxe_A1742	RND efflux system, membrane fusion protein, CzcB	[TP0840-TP0965 (0.8653204)]
COG0477	COG0845	Bxe_A2103	Bxe_A2103	Major facilitator superfamily (MFS)	Bxe_B1229	Bxe_B1229	RND efflux pump, membrane fusion protein, CzcB	[TP0840-TP0965 (0.8653204)]
COG0477	COG0845	Bxe_A3901	Bxe_A3901	Major facilitator superfamily (MFS) 4-	Bxe_B0731	Bxe_B0731	hypothetical protein	[TP0840-TP0965 (0.8653204)]
COG0477	COG0845	Bxe_B0737	Bxe_B0737	major facilitator superfamily (MFS) multidrug	Bxe_A1968	Bxe_A1968	multidrug efflux pump, membrane fusion protein,	[TP0840-TP0965 (0.8653204)]
COG0477	COG0845	Bxe_A4099	Bxe_A4099	Major facilitator superfamily (MFS)	Bxe_B2339	Bxe_B2339	ABC efflux pump, membrane fusion protein, HlyD	[TP0840-TP0965 (0.8653204)]
COG0477	COG0845	Bxe_B2022	Bxe_B2022	major facilitator superfamily (MFS) multidrug	Bxe_B1229	Bxe_B1229	RND efflux pump, membrane fusion protein, CzcB	[TP0840-TP0965 (0.8653204)]
COG0477	COG0845	Bxe_B2203	Bxe_B2203	major facilitator superfamily (MFS) multidrug	Bxe_A2907	Bxe_A2907	RND efflux pump, membrane fusion protein, CzcB	[TP0840-TP0965 (0.8653204)]
COG0477	COG0845	Bxe_C0113	Bxe_C0113	major facilitator superfamily (MFS) transporter	Bxe_A2891	Bxe_A2891	RND efflux pump, membrane fusion protein, CzcB	[TP0840-TP0965 (0.8653204)]
COG0477	COG0845	Bxe_B0628	Bxe_B0628	major facilitator superfamily (MFS) multidrug	Bxe_A1968	Bxe_A1968	multidrug efflux pump, membrane fusion protein,	[TP0840-TP0965 (0.8653204)]
COG0477	COG0845	Bxe_A1718	Bxe_A1718	major facilitator superfamily (MFS) transporter	Bxe_B0473	Bxe_B0473	ABC efflux pump, membrane fusion protein, HlyD	[TP0840-TP0965 (0.8653204)]
COG0477	COG0845	Bxe_A2365	Bxe_A2365	major facilitator superfamily (MFS) multidrug	Bxe_B0473	Bxe_B0473	ABC efflux pump, membrane fusion protein, HlyD	[TP0840-TP0965 (0.8653204)]
COG0477	COG0845	Bxe_B0186	Bxe_B0186	major facilitator superfamily (MFS) transporter	Bxe_A2584	Bxe_A2584	membrane fusion protein, CzcB subfamily	[TP0840-TP0965 (0.8653204)]
COG0477	COG0845	Bxe_A0958	Bxe_A0958	Major facilitator superfamily (MFS) citrate/H+	Bxe_A1968	Bxe_A1968	multidrug efflux pump, membrane fusion protein,	[TP0840-TP0965 (0.8653204)]
COG0477	COG0845	Bxe_B1197	Bxe_B1197	major facilitator superfamily (MFS) multidrug	Bxe_A2891	Bxe_A2891	RND efflux pump, membrane fusion protein, CzcB	[TP0840-TP0965 (0.8653204)]
COG0477	COG0845	Bxe_A2008	Bxe_A2008	major facilitator superfamily (MFS)	Bxe_A0708	Bxe_A0708	membrane fusion protein, RND efflux pump	[TP0840-TP0965 (0.8653204)]
COG0477	COG0845	Bxe_B1803	Bxe_B1803	major facilitator superfamily (MFS)	Bxe_B2008	Bxe_B2008	RND efflux pump, membrane fusion protein, CzcB	[TP0840-TP0965 (0.8653204)]
COG0477	COG0845	Bxe_B0920	Bxe_B0920	Major facilitator superfamily (MFS)metabolite/H+	Bxe_B0706	Bxe_B0706	RND heavy metal efflux pump, membrane fusion	[TP0840-TP0965 (0.8653204)]
COG0477	COG0845	Bxe_C0298	Bxe_C0298	major facilitator superfamily (MFS)	Bxe_B2339	Bxe_B2339	ABC efflux pump, membrane fusion protein, HlyD	[TP0840-TP0965 (0.8653204)]
COG0477	COG0845	Bxe_B2605	Bxe_B2605	major facilitator superfamily (MFS)metabolite/H+	Bxe_A1742	Bxe_A1742	RND efflux system, membrane fusion protein, CzcB	[TP0840-TP0965 (0.8653204)]
COG0477	COG0845	Bxe_C0909	Bxe_C0909	major facilitator superfamily (MFS) transporter	Bxe_A1914	Bxe_A1914	ABC multidrug efflux pump, membrane fusion	[TP0840-TP0965 (0.8653204)]
COG0477	COG0845	Bxe_C0828	Bxe_C0828	major facilitator superfamily (MFS) aromatic	Bxe_B0706	Bxe_B0706	RND heavy metal efflux pump, membrane fusion	[TP0840-TP0965 (0.8653204)]
COG0477	COG0845	Bxe_B0947	Bxe_B0947	major facilitator superfamily (MFS) transporter	Bxe_A1968	Bxe_A1968	multidrug efflux pump, membrane fusion protein,	[TP0840-TP0965 (0.8653204)]
COG0477	COG0845	Bxe_B1351	Bxe_B1351	major facilitator superfamily (MFS) multidrug	Bxe_A1968	Bxe_A1968	multidrug efflux pump, membrane fusion protein,	[TP0840-TP0965 (0.8653204)]
COG0477	COG0845	Bxe_A4107	Bxe_A4107	major facilitator superfamily (MFS) multidrug	Bxe_B2008	Bxe_B2008	RND efflux pump, membrane fusion protein, CzcB	[TP0840-TP0965 (0.8653204)]
COG0477	COG0845	Bxe_A1509	Bxe_A1509	putative proline/betaine major facilitator	Bxe_B0706	Bxe_B0706	RND heavy metal efflux pump, membrane fusion	[TP0840-TP0965 (0.8653204)]
COG0477	COG0845	Bxe_A2365	Bxe_A2365	major facilitator superfamily (MFS) multidrug	Bxe_A3361	Bxe_A3361	RND efflux pump, membrane fusion protein, CzcB	[TP0840-TP0965 (0.8653204)]
COG0477	COG0845	Bxe_C0329	Bxe_C0329	major facilitator superfamily (MFS)metabolite/H+	Bxe_B0731	Bxe_B0731	hypothetical protein	[TP0840-TP0965 (0.8653204)]
COG0477	COG0845	Bxe_A0282	Bxe_A0282	Major facilitator superfamily (MFS) transporter	Bxe_B2339	Bxe_B2339	ABC efflux pump, membrane fusion protein, HlyD	[TP0840-TP0965 (0.8653204)]
COG0477	COG0845	Bxe_C0609	Bxe_C0609	major facilitator superfamily (MFS) transporter	Bxe_A1914	Bxe_A1914	ABC multidrug efflux pump, membrane fusion	[TP0840-TP0965 (0.8653204)]
COG0477	COG0845	Bxe_B1842	Bxe_B1842	Major facilitator superfamily (MFS)metabolite/H+	Bxe_A1968	Bxe_A1968	multidrug efflux pump, membrane fusion protein,	[TP0840-TP0965 (0.8653204)]
COG0477	COG0845	Bxe_B0054	Bxe_B0054	major facilitator superfamily (MFS) transporter	Bxe_B2071	Bxe_B2071	RND efflux pump, membrane fusion protein, CzcB	[TP0840-TP0965 (0.8653204)]
COG0477	COG0845	Bxe_A4365	Bxe_A4365	major facilitator superfamily (MFS) transporter	Bxe_B0849	Bxe_B0849	RND efflux pump, membrane fusion protein, CzcB	[TP0840-TP0965 (0.8653204)]
COG0477	COG0845	Bxe_B2304	Bxe_B2304	major facilitator superfamily (MFS) aromatic	Bxe_A1914	Bxe_A1914	ABC multidrug efflux pump, membrane fusion	[TP0840-TP0965 (0.8653204)]
COG0477	COG0845	Bxe_B0885	Bxe_B0885	Major facilitator superfamily (MFS)metabolite/H+	Bxe_A2891	Bxe_A2891	RND efflux pump, membrane fusion protein, CzcB	[TP0840-TP0965 (0.8653204)]
COG0477	COG0845	Bxe_B1779	Bxe_B1779	major facilitator superfamily (MFS) multidrug	Bxe_A1968	Bxe_A1968	multidrug efflux pump, membrane fusion protein,	[TP0840-TP0965 (0.8653204)]
COG0477	COG0845	Bxe_B0434	Bxe_B0434	major facilitator superfamily (MFS) transporter	Bxe_A3361	Bxe_A3361	RND efflux pump, membrane fusion protein, CzcB	[TP0840-TP0965 (0.8653204)]
COG0477	COG0845	Bxe_A1313	Bxe_A1313	Putative major facilitator superfamily (MFS)	Bxe_B1392	Bxe_B1392	RND efflux pump, membrane fusion protein, CzcB	[TP0840-TP0965 (0.8653204)]
COG0477	COG0845	Bxe_B2748	Bxe_B2748	major facilitator superfamily (MFS) aromatic	Bxe_A4363	Bxe_A4363	RND efflux pump, membrane fusion protein, CzcB	[TP0840-TP0965 (0.8653204)]
COG0477	COG0845	Bxe_C0354	Bxe_C0354	major facilitator superfamily (MFS) aromatic	Bxe_A2891	Bxe_A2891	RND efflux pump, membrane fusion protein, CzcB	[TP0840-TP0965 (0.8653204)]
COG0477	COG0845	Bxe_B0272	Bxe_B0272	major facilitator superfamily (MFS) multidrug	Bxe_B1229	Bxe_B1229	RND efflux pump, membrane fusion protein, CzcB	[TP0840-TP0965 (0.8653204)]
COG0477	COG0845	Bxe_B0737	Bxe_B0737	major facilitator superfamily (MFS) multidrug	Bxe_B2339	Bxe_B2339	ABC efflux pump, membrane fusion protein, HlyD	[TP0840-TP0965 (0.8653204)]
COG0477	COG0845	Bxe_A3419	Bxe_A3419	Major facilitator superfamily (MFS)	Bxe_A2584	Bxe_A2584	membrane fusion protein, CzcB subfamily	[TP0840-TP0965 (0.8653204)]
COG0477	COG0845	Bxe_B0992	Bxe_B0992	Major facilitator superfamily (MFS)metabolite/H+	Bxe_B0731	Bxe_B0731	hypothetical protein	[TP0840-TP0965 (0.8653204)]
COG0477	COG0845	Bxe_A3994	Bxe_A3994	Major facilitator superfamily (MFS)	Bxe_B0706	Bxe_B0706	RND heavy metal efflux pump, membrane fusion	[TP0840-TP0965 (0.8653204)]
COG0477	COG0845	Bxe_A4107	Bxe_A4107	major facilitator superfamily (MFS) multidrug	Bxe_B1229	Bxe_B1229	RND efflux pump, membrane fusion protein, CzcB	[TP0840-TP0965 (0.8653204)]
COG0477	COG0845	Bxe_B0285	Bxe_B0285	major facilitator superfamily (MFS) sugar	Bxe_C1141	Bxe_C1141	RND efflux pump, membrane fusion protein, CzcB	[TP0840-TP0965 (0.8653204)]
COG0477	COG0845	Bxe_B1029	Bxe_B1029	Major facilitator superfamily (MFS)	Bxe_A1742	Bxe_A1742	RND efflux system, membrane fusion protein, CzcB	[TP0840-TP0965 (0.8653204)]
COG0477	COG0845	Bxe_C1037	Bxe_C1037	major facilitator superfamily (MFS)	Bxe_C1141	Bxe_C1141	RND efflux pump, membrane fusion protein, CzcB	[TP0840-TP0965 (0.8653204)]
COG0477	COG0845	Bxe_A3584	Bxe_A3584	major facilitator superfamily (MFS) multidrug	Bxe_A2907	Bxe_A2907	RND efflux pump, membrane fusion protein, CzcB	[TP0840-TP0965 (0.8653204)]
COG0477	COG0845	Bxe_C0354	Bxe_C0354	major facilitator superfamily (MFS) aromatic	Bxe_C1141	Bxe_C1141	RND efflux pump, membrane fusion protein, CzcB	[TP0840-TP0965 (0.8653204)]
COG0477	COG0845	Bxe_B2203	Bxe_B2203	major facilitator superfamily (MFS) multidrug	Bxe_B2008	Bxe_B2008	RND efflux pump, membrane fusion protein, CzcB	[TP0840-TP0965 (0.8653204)]
COG0477	COG0845	Bxe_B0628	Bxe_B0628	major facilitator superfamily (MFS) multidrug	Bxe_A1914	Bxe_A1914	ABC multidrug efflux pump, membrane fusion	[TP0840-TP0965 (0.8653204)]
COG0477	COG0845	Bxe_A1359	Bxe_A1359	Bifunctional - major facilitator superfamily	Bxe_A2891	Bxe_A2891	RND efflux pump, membrane fusion protein, CzcB	[TP0840-TP0965 (0.8653204)]
COG0477	COG0845	Bxe_B0272	Bxe_B0272	major facilitator superfamily (MFS) multidrug	Bxe_B0849	Bxe_B0849	RND efflux pump, membrane fusion protein, CzcB	[TP0840-TP0965 (0.8653204)]
COG0477	COG0845	Bxe_B0540	Bxe_B0540	major facilitator superfamily (MFS) multidrug	Bxe_A1742	Bxe_A1742	RND efflux system, membrane fusion protein, CzcB	[TP0840-TP0965 (0.8653204)]
COG0477	COG0845	Bxe_C0615	Bxe_C0615	major facilitator superfamily (MFS) transporter	Bxe_A1742	Bxe_A1742	RND efflux system, membrane fusion protein, CzcB	[TP0840-TP0965 (0.8653204)]
COG0477	COG0845	Bxe_A0958	Bxe_A0958	Major facilitator superfamily (MFS) citrate/H+	Bxe_B1392	Bxe_B1392	RND efflux pump, membrane fusion protein, CzcB	[TP0840-TP0965 (0.8653204)]
COG0477	COG0845	Bxe_B1915	Bxe_B1915	Major facilitator superfamily (MFS)	Bxe_A0708	Bxe_A0708	membrane fusion protein, RND efflux pump	[TP0840-TP0965 (0.8653204)]
COG0477	COG0845	Bxe_A4105	Bxe_A4105	Major facilitator superfamily (MFS)	Bxe_B0731	Bxe_B0731	hypothetical protein	[TP0840-TP0965 (0.8653204)]
COG0477	COG0845	Bxe_A0658	Bxe_A0658	major facilitator superfamily (MFS) drug efflux	Bxe_C1144	Bxe_C1144	ABC antibiotic efflux pump, membrane fusion	[TP0840-TP0965 (0.8653204)]
COG0477	COG0845	Bxe_A3029	Bxe_A3029	Major facilitator superfamily (MFS)	Bxe_C1144	Bxe_C1144	ABC antibiotic efflux pump, membrane fusion	[TP0840-TP0965 (0.8653204)]
COG0477	COG0845	Bxe_A1156	Bxe_A1156	major facilitator superfamily (MFS) multidrug	Bxe_B0731	Bxe_B0731	hypothetical protein	[TP0840-TP0965 (0.8653204)]
COG0477	COG0845	Bxe_C0974	Bxe_C0974	major facilitator superfamily (MFS) aromatic	Bxe_A3361	Bxe_A3361	RND efflux pump, membrane fusion protein, CzcB	[TP0840-TP0965 (0.8653204)]
COG0477	COG0845	Bxe_A1313	Bxe_A1313	Putative major facilitator superfamily (MFS)	Bxe_B0849	Bxe_B0849	RND efflux pump, membrane fusion protein, CzcB	[TP0840-TP0965 (0.8653204)]
COG0477	COG0845	Bxe_B0885	Bxe_B0885	Major facilitator superfamily (MFS)metabolite/H+	Bxe_C1144	Bxe_C1144	ABC antibiotic efflux pump, membrane fusion	[TP0840-TP0965 (0.8653204)]
COG0477	COG0845	Bxe_A1659	Bxe_A1659	major facilitator superfamily (MFS) transporter	Bxe_A1968	Bxe_A1968	multidrug efflux pump, membrane fusion protein,	[TP0840-TP0965 (0.8653204)]
COG0477	COG0845	Bxe_C0932	Bxe_C0932	major facilitator superfamily (MFS) multidrug	Bxe_B0706	Bxe_B0706	RND heavy metal efflux pump, membrane fusion	[TP0840-TP0965 (0.8653204)]
COG0477	COG0845	Bxe_B2324	Bxe_B2324	Major facilitator superfamily (MFS) aromatic	Bxe_B0849	Bxe_B0849	RND efflux pump, membrane fusion protein, CzcB	[TP0840-TP0965 (0.8653204)]
COG0477	COG0845	Bxe_A0658	Bxe_A0658	major facilitator superfamily (MFS) drug efflux	Bxe_A3361	Bxe_A3361	RND efflux pump, membrane fusion protein, CzcB	[TP0840-TP0965 (0.8653204)]
COG0477	COG0845	Bxe_A1710	Bxe_A1710	major facilitator superfamily (MFS) drug efflux	Bxe_B2071	Bxe_B2071	RND efflux pump, membrane fusion protein, CzcB	[TP0840-TP0965 (0.8653204)]
COG0477	COG0845	Bxe_B1915	Bxe_B1915	Major facilitator superfamily (MFS)	Bxe_B2071	Bxe_B2071	RND efflux pump, membrane fusion protein, CzcB	[TP0840-TP0965 (0.8653204)]
COG0477	COG0845	Bxe_C0828	Bxe_C0828	major facilitator superfamily (MFS) aromatic	Bxe_A1742	Bxe_A1742	RND efflux system, membrane fusion protein, CzcB	[TP0840-TP0965 (0.8653204)]
COG0477	COG0845	Bxe_C1058	Bxe_C1058	major facilitator superfamily (MFS)	Bxe_A3361	Bxe_A3361	RND efflux pump, membrane fusion protein, CzcB	[TP0840-TP0965 (0.8653204)]
COG0477	COG0845	Bxe_C1242	Bxe_C1242	major facilitator superfamily (MFS) transporter	Bxe_A3361	Bxe_A3361	RND efflux pump, membrane fusion protein, CzcB	[TP0840-TP0965 (0.8653204)]
COG0477	COG0845	Bxe_B1202	Bxe_B1202	major facilitator superfamily (MFS) multidrug	Bxe_A1742	Bxe_A1742	RND efflux system, membrane fusion protein, CzcB	[TP0840-TP0965 (0.8653204)]
COG0477	COG0845	Bxe_B2523	Bxe_B2523	major facilitator superfamily (MFS) aromatic	Bxe_A3361	Bxe_A3361	RND efflux pump, membrane fusion protein, CzcB	[TP0840-TP0965 (0.8653204)]
COG0477	COG0845	Bxe_B2523	Bxe_B2523	major facilitator superfamily (MFS) aromatic	Bxe_A2584	Bxe_A2584	membrane fusion protein, CzcB subfamily	[TP0840-TP0965 (0.8653204)]
COG0477	COG0845	Bxe_C0243	Bxe_C0243	major facilitator superfamily (MFS)metabolite/H+	Bxe_B0731	Bxe_B0731	hypothetical protein	[TP0840-TP0965 (0.8653204)]
COG0477	COG0845	Bxe_B1915	Bxe_B1915	Major facilitator superfamily (MFS)	Bxe_A2584	Bxe_A2584	membrane fusion protein, CzcB subfamily	[TP0840-TP0965 (0.8653204)]
COG0477	COG0845	Bxe_C0329	Bxe_C0329	major facilitator superfamily (MFS)metabolite/H+	Bxe_A1968	Bxe_A1968	multidrug efflux pump, membrane fusion protein,	[TP0840-TP0965 (0.8653204)]
COG0477	COG0845	Bxe_A1462	Bxe_A1462	Major facilitator superfamily (MFS) transporter	Bxe_A3361	Bxe_A3361	RND efflux pump, membrane fusion protein, CzcB	[TP0840-TP0965 (0.8653204)]
COG0477	COG0845	Bxe_B2288	Bxe_B2288	Major facilitator superfamily (MFS)	Bxe_A4363	Bxe_A4363	RND efflux pump, membrane fusion protein, CzcB	[TP0840-TP0965 (0.8653204)]
COG0477	COG0845	Bxe_C0903	Bxe_C0903	major facilitator superfamily (MFS)	Bxe_B0706	Bxe_B0706	RND heavy metal efflux pump, membrane fusion	[TP0840-TP0965 (0.8653204)]
COG0477	COG0845	Bxe_A3994	Bxe_A3994	Major facilitator superfamily (MFS)	Bxe_B2071	Bxe_B2071	RND efflux pump, membrane fusion protein, CzcB	[TP0840-TP0965 (0.8653204)]
COG0477	COG0845	Bxe_B0699	Bxe_B0699	Major facilitator superfamily (MFS)metabolite/H+	Bxe_A4363	Bxe_A4363	RND efflux pump, membrane fusion protein, CzcB	[TP0840-TP0965 (0.8653204)]
COG0477	COG0845	Bxe_B0977	Bxe_B0977	Major facilitator superfamily (MFS)metabolite/H+	Bxe_A2891	Bxe_A2891	RND efflux pump, membrane fusion protein, CzcB	[TP0840-TP0965 (0.8653204)]
COG0477	COG0845	Bxe_C0828	Bxe_C0828	major facilitator superfamily (MFS) aromatic	Bxe_B2008	Bxe_B2008	RND efflux pump, membrane fusion protein, CzcB	[TP0840-TP0965 (0.8653204)]
COG0477	COG0845	Bxe_A3419	Bxe_A3419	Major facilitator superfamily (MFS)	Bxe_A1914	Bxe_A1914	ABC multidrug efflux pump, membrane fusion	[TP0840-TP0965 (0.8653204)]
COG0477	COG0845	Bxe_B1147	Bxe_B1147	major facilitator superfamily (MFS) drug efflux	Bxe_A2907	Bxe_A2907	RND efflux pump, membrane fusion protein, CzcB	[TP0840-TP0965 (0.8653204)]
COG0477	COG0845	Bxe_A3898	Bxe_A3898	major facilitator superfamily (MFS) transporter	Bxe_B0731	Bxe_B0731	hypothetical protein	[TP0840-TP0965 (0.8653204)]
COG0477	COG0845	Bxe_B0699	Bxe_B0699	Major facilitator superfamily (MFS)metabolite/H+	Bxe_A3361	Bxe_A3361	RND efflux pump, membrane fusion protein, CzcB	[TP0840-TP0965 (0.8653204)]
COG0477	COG0845	Bxe_C0354	Bxe_C0354	major facilitator superfamily (MFS) aromatic	Bxe_B1229	Bxe_B1229	RND efflux pump, membrane fusion protein, CzcB	[TP0840-TP0965 (0.8653204)]
COG0477	COG0845	Bxe_C0609	Bxe_C0609	major facilitator superfamily (MFS) transporter	Bxe_A2584	Bxe_A2584	membrane fusion protein, CzcB subfamily	[TP0840-TP0965 (0.8653204)]
COG0477	COG0845	Bxe_A4390	Bxe_A4390	putative major facilitator superfamily	Bxe_B0849	Bxe_B0849	RND efflux pump, membrane fusion protein, CzcB	[TP0840-TP0965 (0.8653204)]
COG0477	COG0845	Bxe_C0652	Bxe_C0652	major facilitator superfamily (MFS)	Bxe_B0731	Bxe_B0731	hypothetical protein	[TP0840-TP0965 (0.8653204)]
COG0477	COG0845	Bxe_B0186	Bxe_B0186	major facilitator superfamily (MFS) transporter	Bxe_B2339	Bxe_B2339	ABC efflux pump, membrane fusion protein, HlyD	[TP0840-TP0965 (0.8653204)]
COG0477	COG0845	Bxe_A2817	Bxe_A2817	major facilitator superfamily (MFS) multidrug	Bxe_A3361	Bxe_A3361	RND efflux pump, membrane fusion protein, CzcB	[TP0840-TP0965 (0.8653204)]
COG0477	COG0845	Bxe_B1779	Bxe_B1779	major facilitator superfamily (MFS) multidrug	Bxe_B2071	Bxe_B2071	RND efflux pump, membrane fusion protein, CzcB	[TP0840-TP0965 (0.8653204)]
COG0477	COG0845	Bxe_A3004	Bxe_A3004	Major facilitator superfamily (MFS) transporter	Bxe_B1392	Bxe_B1392	RND efflux pump, membrane fusion protein, CzcB	[TP0840-TP0965 (0.8653204)]
COG0477	COG0845	Bxe_B1326	Bxe_B1326	major facilitator superfamily (MFS) multidrug	Bxe_B0473	Bxe_B0473	ABC efflux pump, membrane fusion protein, HlyD	[TP0840-TP0965 (0.8653204)]
COG0477	COG0845	Bxe_A4062	Bxe_A4062	major facilitator superfamily (MFS) multidrug	Bxe_C1141	Bxe_C1141	RND efflux pump, membrane fusion protein, CzcB	[TP0840-TP0965 (0.8653204)]
COG0477	COG0845	Bxe_C0243	Bxe_C0243	major facilitator superfamily (MFS)metabolite/H+	Bxe_B0473	Bxe_B0473	ABC efflux pump, membrane fusion protein, HlyD	[TP0840-TP0965 (0.8653204)]
COG0477	COG0845	Bxe_B1339	Bxe_B1339	major facilitator superfamily (MFS) sugar efflux	Bxe_C1144	Bxe_C1144	ABC antibiotic efflux pump, membrane fusion	[TP0840-TP0965 (0.8653204)]
COG0477	COG0845	Bxe_A1313	Bxe_A1313	Putative major facilitator superfamily (MFS)	Bxe_B0473	Bxe_B0473	ABC efflux pump, membrane fusion protein, HlyD	[TP0840-TP0965 (0.8653204)]
COG0477	COG0845	Bxe_B0977	Bxe_B0977	Major facilitator superfamily (MFS)metabolite/H+	Bxe_B2008	Bxe_B2008	RND efflux pump, membrane fusion protein, CzcB	[TP0840-TP0965 (0.8653204)]
COG0477	COG0845	Bxe_A1156	Bxe_A1156	major facilitator superfamily (MFS) multidrug	Bxe_A2907	Bxe_A2907	RND efflux pump, membrane fusion protein, CzcB	[TP0840-TP0965 (0.8653204)]
COG0477	COG0845	Bxe_C0932	Bxe_C0932	major facilitator superfamily (MFS) multidrug	Bxe_A0708	Bxe_A0708	membrane fusion protein, RND efflux pump	[TP0840-TP0965 (0.8653204)]
COG0477	COG0845	Bxe_C0989	Bxe_C0989	major facilitator superfamily (MFS)	Bxe_B2071	Bxe_B2071	RND efflux pump, membrane fusion protein, CzcB	[TP0840-TP0965 (0.8653204)]
COG0477	COG0845	Bxe_A1462	Bxe_A1462	Major facilitator superfamily (MFS) transporter	Bxe_A0708	Bxe_A0708	membrane fusion protein, RND efflux pump	[TP0840-TP0965 (0.8653204)]
COG0477	COG0845	Bxe_B1806	Bxe_B1806	Major facilitator superfamily (MFS)	Bxe_A1914	Bxe_A1914	ABC multidrug efflux pump, membrane fusion	[TP0840-TP0965 (0.8653204)]
COG0477	COG0845	Bxe_A1255	Bxe_A1255	Putative major facilitator family	Bxe_A1968	Bxe_A1968	multidrug efflux pump, membrane fusion protein,	[TP0840-TP0965 (0.8653204)]
COG0477	COG0845	Bxe_B2262	Bxe_B2262	putative major facilitator superfamily	Bxe_B2339	Bxe_B2339	ABC efflux pump, membrane fusion protein, HlyD	[TP0840-TP0965 (0.8653204)]
COG0477	COG0845	Bxe_B1326	Bxe_B1326	major facilitator superfamily (MFS) multidrug	Bxe_B2008	Bxe_B2008	RND efflux pump, membrane fusion protein, CzcB	[TP0840-TP0965 (0.8653204)]
COG0477	COG0845	Bxe_C0113	Bxe_C0113	major facilitator superfamily (MFS) transporter	Bxe_B0731	Bxe_B0731	hypothetical protein	[TP0840-TP0965 (0.8653204)]
COG0477	COG0845	Bxe_C0903	Bxe_C0903	major facilitator superfamily (MFS)	Bxe_B1229	Bxe_B1229	RND efflux pump, membrane fusion protein, CzcB	[TP0840-TP0965 (0.8653204)]
COG0477	COG0845	Bxe_A4390	Bxe_A4390	putative major facilitator superfamily	Bxe_B0473	Bxe_B0473	ABC efflux pump, membrane fusion protein, HlyD	[TP0840-TP0965 (0.8653204)]
COG0477	COG0845	Bxe_B1803	Bxe_B1803	major facilitator superfamily (MFS)	Bxe_B0731	Bxe_B0731	hypothetical protein	[TP0840-TP0965 (0.8653204)]
COG0477	COG0845	Bxe_A3530	Bxe_A3530	Major facilitator superfamily (MFS)4-	Bxe_B2008	Bxe_B2008	RND efflux pump, membrane fusion protein, CzcB	[TP0840-TP0965 (0.8653204)]
COG0477	COG0845	Bxe_B1915	Bxe_B1915	Major facilitator superfamily (MFS)	Bxe_B2339	Bxe_B2339	ABC efflux pump, membrane fusion protein, HlyD	[TP0840-TP0965 (0.8653204)]
COG0477	COG0845	Bxe_A3580	Bxe_A3580	major facilitator superfamily (MFS) multidrug	Bxe_B0849	Bxe_B0849	RND efflux pump, membrane fusion protein, CzcB	[TP0840-TP0965 (0.8653204)]
COG0477	COG0845	Bxe_C0989	Bxe_C0989	major facilitator superfamily (MFS)	Bxe_B0731	Bxe_B0731	hypothetical protein	[TP0840-TP0965 (0.8653204)]
COG0477	COG0845	Bxe_B0951	Bxe_B0951	major facilitator superfamily (MFS) transporter	Bxe_A2907	Bxe_A2907	RND efflux pump, membrane fusion protein, CzcB	[TP0840-TP0965 (0.8653204)]
COG0477	COG0845	Bxe_A0898	Bxe_A0898	Major facilitator superfamily (MFS) multidrug	Bxe_B0849	Bxe_B0849	RND efflux pump, membrane fusion protein, CzcB	[TP0840-TP0965 (0.8653204)]
COG0477	COG0845	Bxe_A3031	Bxe_A3031	major facilitator superfamily (MFS) transporter	Bxe_B0706	Bxe_B0706	RND heavy metal efflux pump, membrane fusion	[TP0840-TP0965 (0.8653204)]
COG0477	COG0845	Bxe_B2393	Bxe_B2393	Major facilitator superfamily (MFS) efflux pump	Bxe_A1742	Bxe_A1742	RND efflux system, membrane fusion protein, CzcB	[TP0840-TP0965 (0.8653204)]
COG0477	COG0845	Bxe_C0903	Bxe_C0903	major facilitator superfamily (MFS)	Bxe_B2008	Bxe_B2008	RND efflux pump, membrane fusion protein, CzcB	[TP0840-TP0965 (0.8653204)]
COG0477	COG0845	Bxe_A3887	Bxe_A3887	major facilitator superfamily (MFS) transporter	Bxe_B0731	Bxe_B0731	hypothetical protein	[TP0840-TP0965 (0.8653204)]
COG0477	COG0845	Bxe_C1242	Bxe_C1242	major facilitator superfamily (MFS) transporter	Bxe_A2584	Bxe_A2584	membrane fusion protein, CzcB subfamily	[TP0840-TP0965 (0.8653204)]
COG0477	COG0845	Bxe_A1659	Bxe_A1659	major facilitator superfamily (MFS) transporter	Bxe_A0708	Bxe_A0708	membrane fusion protein, RND efflux pump	[TP0840-TP0965 (0.8653204)]
COG0477	COG0845	Bxe_A4528	Bxe_A4528	Major facilitator superfamily (MFS)4-	Bxe_B2071	Bxe_B2071	RND efflux pump, membrane fusion protein, CzcB	[TP0840-TP0965 (0.8653204)]
COG0477	COG0845	Bxe_B0540	Bxe_B0540	major facilitator superfamily (MFS) multidrug	Bxe_B1229	Bxe_B1229	RND efflux pump, membrane fusion protein, CzcB	[TP0840-TP0965 (0.8653204)]
COG0477	COG0845	Bxe_B1252	Bxe_B1252	major facilitator superfamily (MFS) multidrug	Bxe_B1392	Bxe_B1392	RND efflux pump, membrane fusion protein, CzcB	[TP0840-TP0965 (0.8653204)]
COG0477	COG0845	Bxe_C0760	Bxe_C0760	major facilitator superfamily (MFS) multidrug	Bxe_B2339	Bxe_B2339	ABC efflux pump, membrane fusion protein, HlyD	[TP0840-TP0965 (0.8653204)]
COG0477	COG0845	Bxe_B2288	Bxe_B2288	Major facilitator superfamily (MFS)	Bxe_A2891	Bxe_A2891	RND efflux pump, membrane fusion protein, CzcB	[TP0840-TP0965 (0.8653204)]
COG0477	COG0845	Bxe_A4451	Bxe_A4451	Putative oxalate/formate antiporter,	Bxe_A3361	Bxe_A3361	RND efflux pump, membrane fusion protein, CzcB	[TP0840-TP0965 (0.8653204)]
COG0477	COG0845	Bxe_B0540	Bxe_B0540	major facilitator superfamily (MFS) multidrug	Bxe_C1141	Bxe_C1141	RND efflux pump, membrane fusion protein, CzcB	[TP0840-TP0965 (0.8653204)]
COG0477	COG0845	Bxe_A0426	Bxe_A0426	Major facilitator superfamily (MFS) transporter,	Bxe_A2891	Bxe_A2891	RND efflux pump, membrane fusion protein, CzcB	[TP0840-TP0965 (0.8653204)]
COG0477	COG0845	Bxe_A0428	Bxe_A0428	Major facilitator superfamily (MFS) sugar	Bxe_A0708	Bxe_A0708	membrane fusion protein, RND efflux pump	[TP0840-TP0965 (0.8653204)]
COG0477	COG0845	Bxe_A2817	Bxe_A2817	major facilitator superfamily (MFS) multidrug	Bxe_A2584	Bxe_A2584	membrane fusion protein, CzcB subfamily	[TP0840-TP0965 (0.8653204)]
COG0477	COG0845	Bxe_C1058	Bxe_C1058	major facilitator superfamily (MFS)	Bxe_C1144	Bxe_C1144	ABC antibiotic efflux pump, membrane fusion	[TP0840-TP0965 (0.8653204)]
COG0477	COG0845	Bxe_B2203	Bxe_B2203	major facilitator superfamily (MFS) multidrug	Bxe_A4363	Bxe_A4363	RND efflux pump, membrane fusion protein, CzcB	[TP0840-TP0965 (0.8653204)]
COG0477	COG0845	Bxe_B1595	Bxe_B1595	Major facilitator superfamily (MFS)	Bxe_A3361	Bxe_A3361	RND efflux pump, membrane fusion protein, CzcB	[TP0840-TP0965 (0.8653204)]
COG0477	COG0845	Bxe_B0977	Bxe_B0977	Major facilitator superfamily (MFS)metabolite/H+	Bxe_A1742	Bxe_A1742	RND efflux system, membrane fusion protein, CzcB	[TP0840-TP0965 (0.8653204)]
COG0477	COG0845	Bxe_B1202	Bxe_B1202	major facilitator superfamily (MFS) multidrug	Bxe_C1144	Bxe_C1144	ABC antibiotic efflux pump, membrane fusion	[TP0840-TP0965 (0.8653204)]
COG0477	COG0845	Bxe_A3898	Bxe_A3898	major facilitator superfamily (MFS) transporter	Bxe_C1144	Bxe_C1144	ABC antibiotic efflux pump, membrane fusion	[TP0840-TP0965 (0.8653204)]
COG0477	COG0845	Bxe_A4062	Bxe_A4062	major facilitator superfamily (MFS) multidrug	Bxe_A3361	Bxe_A3361	RND efflux pump, membrane fusion protein, CzcB	[TP0840-TP0965 (0.8653204)]
COG0477	COG0845	Bxe_B1806	Bxe_B1806	Major facilitator superfamily (MFS)	Bxe_A1968	Bxe_A1968	multidrug efflux pump, membrane fusion protein,	[TP0840-TP0965 (0.8653204)]
COG0477	COG0845	Bxe_C0760	Bxe_C0760	major facilitator superfamily (MFS) multidrug	Bxe_A4363	Bxe_A4363	RND efflux pump, membrane fusion protein, CzcB	[TP0840-TP0965 (0.8653204)]
COG0477	COG0845	Bxe_A3419	Bxe_A3419	Major facilitator superfamily (MFS)	Bxe_A2907	Bxe_A2907	RND efflux pump, membrane fusion protein, CzcB	[TP0840-TP0965 (0.8653204)]
COG0477	COG0845	Bxe_C0899	Bxe_C0899	major facilitator superfamily (MFS)	Bxe_A2891	Bxe_A2891	RND efflux pump, membrane fusion protein, CzcB	[TP0840-TP0965 (0.8653204)]
COG0477	COG0845	Bxe_A3419	Bxe_A3419	Major facilitator superfamily (MFS)	Bxe_B0706	Bxe_B0706	RND heavy metal efflux pump, membrane fusion	[TP0840-TP0965 (0.8653204)]
COG0477	COG0845	Bxe_B0987	Bxe_B0987	Major facilitator superfamily (MFS)metabolite/H+	Bxe_A4363	Bxe_A4363	RND efflux pump, membrane fusion protein, CzcB	[TP0840-TP0965 (0.8653204)]
COG0477	COG0845	Bxe_A3364	Bxe_A3364	Major facilitator superfamily (MFS) multidrug	Bxe_B2339	Bxe_B2339	ABC efflux pump, membrane fusion protein, HlyD	[TP0840-TP0965 (0.8653204)]
COG0477	COG0845	Bxe_B1806	Bxe_B1806	Major facilitator superfamily (MFS)	Bxe_A2584	Bxe_A2584	membrane fusion protein, CzcB subfamily	[TP0840-TP0965 (0.8653204)]
COG0477	COG0845	Bxe_A2897	Bxe_A2897	major facilitator superfamily (MFS) efflux pump	Bxe_A0708	Bxe_A0708	membrane fusion protein, RND efflux pump	[TP0840-TP0965 (0.8653204)]
COG0477	COG0845	Bxe_B0285	Bxe_B0285	major facilitator superfamily (MFS) sugar	Bxe_A4363	Bxe_A4363	RND efflux pump, membrane fusion protein, CzcB	[TP0840-TP0965 (0.8653204)]
COG0477	COG0845	Bxe_B1526	Bxe_B1526	Major facilitator superfamily (MFS) tartrate/H+	Bxe_A0708	Bxe_A0708	membrane fusion protein, RND efflux pump	[TP0840-TP0965 (0.8653204)]
COG0477	COG0845	Bxe_A3365	Bxe_A3365	Major facilitator superfamily (MFS)	Bxe_A2907	Bxe_A2907	RND efflux pump, membrane fusion protein, CzcB	[TP0840-TP0965 (0.8653204)]
COG0477	COG0845	Bxe_B2748	Bxe_B2748	major facilitator superfamily (MFS) aromatic	Bxe_B0473	Bxe_B0473	ABC efflux pump, membrane fusion protein, HlyD	[TP0840-TP0965 (0.8653204)]
COG0477	COG0845	Bxe_C0580	Bxe_C0580	putative major facilitator superfamily	Bxe_A2584	Bxe_A2584	membrane fusion protein, CzcB subfamily	[TP0840-TP0965 (0.8653204)]
COG0477	COG0845	Bxe_B0987	Bxe_B0987	Major facilitator superfamily (MFS)metabolite/H+	Bxe_B1229	Bxe_B1229	RND efflux pump, membrane fusion protein, CzcB	[TP0840-TP0965 (0.8653204)]
COG0477	COG0845	Bxe_B2715	Bxe_B2715	major facilitator superfamily (MFS)	Bxe_B1229	Bxe_B1229	RND efflux pump, membrane fusion protein, CzcB	[TP0840-TP0965 (0.8653204)]
COG0477	COG0845	Bxe_A4087	Bxe_A4087	Major facilitator superfamily (MFS)	Bxe_B0706	Bxe_B0706	RND heavy metal efflux pump, membrane fusion	[TP0840-TP0965 (0.8653204)]
COG0477	COG0845	Bxe_A3004	Bxe_A3004	Major facilitator superfamily (MFS) transporter	Bxe_B1229	Bxe_B1229	RND efflux pump, membrane fusion protein, CzcB	[TP0840-TP0965 (0.8653204)]
COG0477	COG0845	Bxe_B2816	Bxe_B2816	major facilitator superfamily (MFS) aromatic	Bxe_A4363	Bxe_A4363	RND efflux pump, membrane fusion protein, CzcB	[TP0840-TP0965 (0.8653204)]
COG0477	COG0845	Bxe_A3364	Bxe_A3364	Major facilitator superfamily (MFS) multidrug	Bxe_B2071	Bxe_B2071	RND efflux pump, membrane fusion protein, CzcB	[TP0840-TP0965 (0.8653204)]
COG0477	COG0845	Bxe_A4451	Bxe_A4451	Putative oxalate/formate antiporter,	Bxe_A0708	Bxe_A0708	membrane fusion protein, RND efflux pump	[TP0840-TP0965 (0.8653204)]
COG0477	COG0845	Bxe_B2262	Bxe_B2262	putative major facilitator superfamily	Bxe_B0706	Bxe_B0706	RND heavy metal efflux pump, membrane fusion	[TP0840-TP0965 (0.8653204)]
COG0477	COG0845	Bxe_A1832	Bxe_A1832	Major facilitator family (MFS) drug efflux pump,	Bxe_B0706	Bxe_B0706	RND heavy metal efflux pump, membrane fusion	[TP0840-TP0965 (0.8653204)]
COG0477	COG0845	Bxe_A0645	Bxe_A0645	Major facilitator superfamily (MFS)	Bxe_B0706	Bxe_B0706	RND heavy metal efflux pump, membrane fusion	[TP0840-TP0965 (0.8653204)]
COG0477	COG0845	Bxe_C1261	Bxe_C1261	major facilitator superfamily (MFS) multidrug	Bxe_B1392	Bxe_B1392	RND efflux pump, membrane fusion protein, CzcB	[TP0840-TP0965 (0.8653204)]
COG0477	COG0845	Bxe_A4087	Bxe_A4087	Major facilitator superfamily (MFS)	Bxe_A1914	Bxe_A1914	ABC multidrug efflux pump, membrane fusion	[TP0840-TP0965 (0.8653204)]
COG0477	COG0845	Bxe_B0434	Bxe_B0434	major facilitator superfamily (MFS) transporter	Bxe_B1392	Bxe_B1392	RND efflux pump, membrane fusion protein, CzcB	[TP0840-TP0965 (0.8653204)]
COG0477	COG0845	Bxe_A4105	Bxe_A4105	Major facilitator superfamily (MFS)	Bxe_A1742	Bxe_A1742	RND efflux system, membrane fusion protein, CzcB	[TP0840-TP0965 (0.8653204)]
COG0477	COG0845	Bxe_A1313	Bxe_A1313	Putative major facilitator superfamily (MFS)	Bxe_B0706	Bxe_B0706	RND heavy metal efflux pump, membrane fusion	[TP0840-TP0965 (0.8653204)]
COG0477	COG0845	Bxe_A1830	Bxe_A1830	major facilitator superfamily (MFS) drug efflux	Bxe_A2891	Bxe_A2891	RND efflux pump, membrane fusion protein, CzcB	[TP0840-TP0965 (0.8653204)]
COG0477	COG0845	Bxe_A3365	Bxe_A3365	Major facilitator superfamily (MFS)	Bxe_B0706	Bxe_B0706	RND heavy metal efflux pump, membrane fusion	[TP0840-TP0965 (0.8653204)]
COG0477	COG0845	Bxe_B1526	Bxe_B1526	Major facilitator superfamily (MFS) tartrate/H+	Bxe_C1144	Bxe_C1144	ABC antibiotic efflux pump, membrane fusion	[TP0840-TP0965 (0.8653204)]
COG0477	COG0845	Bxe_C0668	Bxe_C0668	major facilitator superfamily (MFS) transporter	Bxe_A1968	Bxe_A1968	multidrug efflux pump, membrane fusion protein,	[TP0840-TP0965 (0.8653204)]
COG0477	COG0845	Bxe_A1359	Bxe_A1359	Bifunctional - major facilitator superfamily	Bxe_A2907	Bxe_A2907	RND efflux pump, membrane fusion protein, CzcB	[TP0840-TP0965 (0.8653204)]
COG0477	COG0845	Bxe_B2324	Bxe_B2324	Major facilitator superfamily (MFS) aromatic	Bxe_A2907	Bxe_A2907	RND efflux pump, membrane fusion protein, CzcB	[TP0840-TP0965 (0.8653204)]
COG0477	COG0845	Bxe_A1710	Bxe_A1710	major facilitator superfamily (MFS) drug efflux	Bxe_B0849	Bxe_B0849	RND efflux pump, membrane fusion protein, CzcB	[TP0840-TP0965 (0.8653204)]
COG0477	COG0845	Bxe_A0958	Bxe_A0958	Major facilitator superfamily (MFS) citrate/H+	Bxe_B2339	Bxe_B2339	ABC efflux pump, membrane fusion protein, HlyD	[TP0840-TP0965 (0.8653204)]
COG0477	COG0845	Bxe_B0430	Bxe_B0430	Major facilitator superfamily (MFS)	Bxe_A2891	Bxe_A2891	RND efflux pump, membrane fusion protein, CzcB	[TP0840-TP0965 (0.8653204)]
COG0477	COG0845	Bxe_B2288	Bxe_B2288	Major facilitator superfamily (MFS)	Bxe_C1144	Bxe_C1144	ABC antibiotic efflux pump, membrane fusion	[TP0840-TP0965 (0.8653204)]
COG0477	COG0845	Bxe_A1255	Bxe_A1255	Putative major facilitator family	Bxe_A0708	Bxe_A0708	membrane fusion protein, RND efflux pump	[TP0840-TP0965 (0.8653204)]
COG0477	COG0845	Bxe_A3887	Bxe_A3887	major facilitator superfamily (MFS) transporter	Bxe_A2907	Bxe_A2907	RND efflux pump, membrane fusion protein, CzcB	[TP0840-TP0965 (0.8653204)]
COG0477	COG0845	Bxe_A3901	Bxe_A3901	Major facilitator superfamily (MFS) 4-	Bxe_A2891	Bxe_A2891	RND efflux pump, membrane fusion protein, CzcB	[TP0840-TP0965 (0.8653204)]
COG0477	COG0845	Bxe_A1099	Bxe_A1099	Major facilitator superfamily, aromatic acid/H+	Bxe_B0731	Bxe_B0731	hypothetical protein	[TP0840-TP0965 (0.8653204)]
COG0477	COG0845	Bxe_B2307	Bxe_B2307	Major facilitator superfamily (MFS)metabolite/H+	Bxe_A0708	Bxe_A0708	membrane fusion protein, RND efflux pump	[TP0840-TP0965 (0.8653204)]
COG0477	COG0845	Bxe_B0540	Bxe_B0540	major facilitator superfamily (MFS) multidrug	Bxe_B0849	Bxe_B0849	RND efflux pump, membrane fusion protein, CzcB	[TP0840-TP0965 (0.8653204)]
COG0477	COG0845	Bxe_B1522	Bxe_B1522	Major facilitator superfamily (MFS) metabolite	Bxe_B0473	Bxe_B0473	ABC efflux pump, membrane fusion protein, HlyD	[TP0840-TP0965 (0.8653204)]
COG0477	COG0845	Bxe_B0699	Bxe_B0699	Major facilitator superfamily (MFS)metabolite/H+	Bxe_B2071	Bxe_B2071	RND efflux pump, membrane fusion protein, CzcB	[TP0840-TP0965 (0.8653204)]
COG0477	COG0845	Bxe_A1156	Bxe_A1156	major facilitator superfamily (MFS) multidrug	Bxe_A1914	Bxe_A1914	ABC multidrug efflux pump, membrane fusion	[TP0840-TP0965 (0.8653204)]
COG0477	COG0845	Bxe_C0967	Bxe_C0967	major facilitator superfamily (MFS) aromatic	Bxe_B1392	Bxe_B1392	RND efflux pump, membrane fusion protein, CzcB	[TP0840-TP0965 (0.8653204)]
COG0477	COG0845	Bxe_A4107	Bxe_A4107	major facilitator superfamily (MFS) multidrug	Bxe_A2891	Bxe_A2891	RND efflux pump, membrane fusion protein, CzcB	[TP0840-TP0965 (0.8653204)]
COG0477	COG0845	Bxe_A3029	Bxe_A3029	Major facilitator superfamily (MFS)	Bxe_A4363	Bxe_A4363	RND efflux pump, membrane fusion protein, CzcB	[TP0840-TP0965 (0.8653204)]
COG0477	COG0845	Bxe_B2998	Bxe_B2998	major facilitator superfamily (MFS)	Bxe_B0731	Bxe_B0731	hypothetical protein	[TP0840-TP0965 (0.8653204)]
COG0477	COG0845	Bxe_A1313	Bxe_A1313	Putative major facilitator superfamily (MFS)	Bxe_A3361	Bxe_A3361	RND efflux pump, membrane fusion protein, CzcB	[TP0840-TP0965 (0.8653204)]
COG0477	COG0845	Bxe_C0652	Bxe_C0652	major facilitator superfamily (MFS)	Bxe_A2584	Bxe_A2584	membrane fusion protein, CzcB subfamily	[TP0840-TP0965 (0.8653204)]
COG0477	COG0845	Bxe_C0580	Bxe_C0580	putative major facilitator superfamily	Bxe_B0849	Bxe_B0849	RND efflux pump, membrane fusion protein, CzcB	[TP0840-TP0965 (0.8653204)]
COG0477	COG0845	Bxe_A2954	Bxe_A2954	major facilitator superfamily (MFS) metabolite	Bxe_A0708	Bxe_A0708	membrane fusion protein, RND efflux pump	[TP0840-TP0965 (0.8653204)]
COG0477	COG0845	Bxe_B2262	Bxe_B2262	putative major facilitator superfamily	Bxe_A3361	Bxe_A3361	RND efflux pump, membrane fusion protein, CzcB	[TP0840-TP0965 (0.8653204)]
COG0477	COG0845	Bxe_B2307	Bxe_B2307	Major facilitator superfamily (MFS)metabolite/H+	Bxe_A2907	Bxe_A2907	RND efflux pump, membrane fusion protein, CzcB	[TP0840-TP0965 (0.8653204)]
COG0477	COG0845	Bxe_A0668	Bxe_A0668	Major facilitator superfamily (MFS) transporter	Bxe_A1742	Bxe_A1742	RND efflux system, membrane fusion protein, CzcB	[TP0840-TP0965 (0.8653204)]
COG0477	COG0845	Bxe_A2008	Bxe_A2008	major facilitator superfamily (MFS)	Bxe_B0706	Bxe_B0706	RND heavy metal efflux pump, membrane fusion	[TP0840-TP0965 (0.8653204)]
COG0477	COG0845	Bxe_C0205	Bxe_C0205	major facilitator superfamily (MFS)metabolite/H+	Bxe_B0706	Bxe_B0706	RND heavy metal efflux pump, membrane fusion	[TP0840-TP0965 (0.8653204)]
COG0477	COG0845	Bxe_A3577	Bxe_A3577	Major facilitator superfamily (MFS)	Bxe_B2008	Bxe_B2008	RND efflux pump, membrane fusion protein, CzcB	[TP0840-TP0965 (0.8653204)]
COG0477	COG0845	Bxe_B1806	Bxe_B1806	Major facilitator superfamily (MFS)	Bxe_B2071	Bxe_B2071	RND efflux pump, membrane fusion protein, CzcB	[TP0840-TP0965 (0.8653204)]
COG0477	COG0845	Bxe_B0186	Bxe_B0186	major facilitator superfamily (MFS) transporter	Bxe_A1742	Bxe_A1742	RND efflux system, membrane fusion protein, CzcB	[TP0840-TP0965 (0.8653204)]
COG0477	COG0845	Bxe_A3530	Bxe_A3530	Major facilitator superfamily (MFS)4-	Bxe_B2071	Bxe_B2071	RND efflux pump, membrane fusion protein, CzcB	[TP0840-TP0965 (0.8653204)]
COG0477	COG0845	Bxe_B2324	Bxe_B2324	Major facilitator superfamily (MFS) aromatic	Bxe_B0731	Bxe_B0731	hypothetical protein	[TP0840-TP0965 (0.8653204)]
COG0477	COG0845	Bxe_B2519	Bxe_B2519	major facilitator superfamily (MFS) aromatic	Bxe_A2891	Bxe_A2891	RND efflux pump, membrane fusion protein, CzcB	[TP0840-TP0965 (0.8653204)]
COG0477	COG0845	Bxe_A2008	Bxe_A2008	major facilitator superfamily (MFS)	Bxe_B0473	Bxe_B0473	ABC efflux pump, membrane fusion protein, HlyD	[TP0840-TP0965 (0.8653204)]
COG0477	COG0845	Bxe_B0871	Bxe_B0871	Major facilitator superfamily (MFS)metabolite/H+	Bxe_B0849	Bxe_B0849	RND efflux pump, membrane fusion protein, CzcB	[TP0840-TP0965 (0.8653204)]
COG0477	COG0845	Bxe_A1618	Bxe_A1618	Putative major facilitator superfamily	Bxe_B0706	Bxe_B0706	RND heavy metal efflux pump, membrane fusion	[TP0840-TP0965 (0.8653204)]
COG0477	COG0845	Bxe_B1129	Bxe_B1129	major facilitator superfamily (MFS) multidrug	Bxe_A4363	Bxe_A4363	RND efflux pump, membrane fusion protein, CzcB	[TP0840-TP0965 (0.8653204)]
COG0477	COG0845	Bxe_C0828	Bxe_C0828	major facilitator superfamily (MFS) aromatic	Bxe_B2071	Bxe_B2071	RND efflux pump, membrane fusion protein, CzcB	[TP0840-TP0965 (0.8653204)]
COG0477	COG0845	Bxe_B0885	Bxe_B0885	Major facilitator superfamily (MFS)metabolite/H+	Bxe_C1141	Bxe_C1141	RND efflux pump, membrane fusion protein, CzcB	[TP0840-TP0965 (0.8653204)]
COG0477	COG0845	Bxe_A1509	Bxe_A1509	putative proline/betaine major facilitator	Bxe_B2339	Bxe_B2339	ABC efflux pump, membrane fusion protein, HlyD	[TP0840-TP0965 (0.8653204)]
COG0477	COG0845	Bxe_C0354	Bxe_C0354	major facilitator superfamily (MFS) aromatic	Bxe_B0731	Bxe_B0731	hypothetical protein	[TP0840-TP0965 (0.8653204)]
COG0477	COG0845	Bxe_C0668	Bxe_C0668	major facilitator superfamily (MFS) transporter	Bxe_B1229	Bxe_B1229	RND efflux pump, membrane fusion protein, CzcB	[TP0840-TP0965 (0.8653204)]
COG0477	COG0845	Bxe_B0186	Bxe_B0186	major facilitator superfamily (MFS) transporter	Bxe_B1392	Bxe_B1392	RND efflux pump, membrane fusion protein, CzcB	[TP0840-TP0965 (0.8653204)]
COG0477	COG0845	Bxe_A1710	Bxe_A1710	major facilitator superfamily (MFS) drug efflux	Bxe_A1742	Bxe_A1742	RND efflux system, membrane fusion protein, CzcB	[TP0840-TP0965 (0.8653204)]
COG0477	COG0845	Bxe_A4100	Bxe_A4100	Major facilitator superfamily (MFS)	Bxe_B0731	Bxe_B0731	hypothetical protein	[TP0840-TP0965 (0.8653204)]
COG0477	COG0845	Bxe_A4090	Bxe_A4090	Major facilitator superfamily (MFS)	Bxe_A1968	Bxe_A1968	multidrug efflux pump, membrane fusion protein,	[TP0840-TP0965 (0.8653204)]
COG0477	COG0845	Bxe_B0529	Bxe_B0529	major facilitator superfamily (MFS) efflux pump	Bxe_B0731	Bxe_B0731	hypothetical protein	[TP0840-TP0965 (0.8653204)]
COG0477	COG0845	Bxe_A4365	Bxe_A4365	major facilitator superfamily (MFS) transporter	Bxe_A3361	Bxe_A3361	RND efflux pump, membrane fusion protein, CzcB	[TP0840-TP0965 (0.8653204)]
COG0477	COG0845	Bxe_A0428	Bxe_A0428	Major facilitator superfamily (MFS) sugar	Bxe_B2339	Bxe_B2339	ABC efflux pump, membrane fusion protein, HlyD	[TP0840-TP0965 (0.8653204)]
COG0477	COG0845	Bxe_B1522	Bxe_B1522	Major facilitator superfamily (MFS) metabolite	Bxe_B1392	Bxe_B1392	RND efflux pump, membrane fusion protein, CzcB	[TP0840-TP0965 (0.8653204)]
COG0477	COG0845	Bxe_C0909	Bxe_C0909	major facilitator superfamily (MFS) transporter	Bxe_A1968	Bxe_A1968	multidrug efflux pump, membrane fusion protein,	[TP0840-TP0965 (0.8653204)]
COG0477	COG0845	Bxe_A0898	Bxe_A0898	Major facilitator superfamily (MFS) multidrug	Bxe_B1229	Bxe_B1229	RND efflux pump, membrane fusion protein, CzcB	[TP0840-TP0965 (0.8653204)]
COG0477	COG0845	Bxe_A1462	Bxe_A1462	Major facilitator superfamily (MFS) transporter	Bxe_A1968	Bxe_A1968	multidrug efflux pump, membrane fusion protein,	[TP0840-TP0965 (0.8653204)]
COG0477	COG0845	Bxe_A2698	Bxe_A2698	major facilitator family (MFS) transporter	Bxe_C1141	Bxe_C1141	RND efflux pump, membrane fusion protein, CzcB	[TP0840-TP0965 (0.8653204)]
COG0477	COG0845	Bxe_B1806	Bxe_B1806	Major facilitator superfamily (MFS)	Bxe_B2008	Bxe_B2008	RND efflux pump, membrane fusion protein, CzcB	[TP0840-TP0965 (0.8653204)]
COG0477	COG0845	Bxe_A4486	Bxe_A4486	major facilitator superfamily (MFS) multidrug	Bxe_A3361	Bxe_A3361	RND efflux pump, membrane fusion protein, CzcB	[TP0840-TP0965 (0.8653204)]
COG0477	COG0845	Bxe_B1915	Bxe_B1915	Major facilitator superfamily (MFS)	Bxe_A4363	Bxe_A4363	RND efflux pump, membrane fusion protein, CzcB	[TP0840-TP0965 (0.8653204)]
COG0477	COG0845	Bxe_B2203	Bxe_B2203	major facilitator superfamily (MFS) multidrug	Bxe_A0708	Bxe_A0708	membrane fusion protein, RND efflux pump	[TP0840-TP0965 (0.8653204)]
COG0477	COG0845	Bxe_A0426	Bxe_A0426	Major facilitator superfamily (MFS) transporter,	Bxe_B2008	Bxe_B2008	RND efflux pump, membrane fusion protein, CzcB	[TP0840-TP0965 (0.8653204)]
COG0477	COG0845	Bxe_A2625	Bxe_A2625	Major facilitator superfamily (MFS)4-	Bxe_A3361	Bxe_A3361	RND efflux pump, membrane fusion protein, CzcB	[TP0840-TP0965 (0.8653204)]
COG0477	COG0845	Bxe_B1197	Bxe_B1197	major facilitator superfamily (MFS) multidrug	Bxe_B1392	Bxe_B1392	RND efflux pump, membrane fusion protein, CzcB	[TP0840-TP0965 (0.8653204)]
COG0477	COG0845	Bxe_A3598	Bxe_A3598	Major facilitator superfamily (MFS)	Bxe_B1229	Bxe_B1229	RND efflux pump, membrane fusion protein, CzcB	[TP0840-TP0965 (0.8653204)]
COG0477	COG0845	Bxe_A4486	Bxe_A4486	major facilitator superfamily (MFS) multidrug	Bxe_A1914	Bxe_A1914	ABC multidrug efflux pump, membrane fusion	[TP0840-TP0965 (0.8653204)]
COG0477	COG0845	Bxe_A1340	Bxe_A1340	major facilitator superfamily (MFS) multidrug	Bxe_A1742	Bxe_A1742	RND efflux system, membrane fusion protein, CzcB	[TP0840-TP0965 (0.8653204)]
COG0477	COG0845	Bxe_A2161	Bxe_A2161	major facilitator superfamily (MFS) transporter	Bxe_A1742	Bxe_A1742	RND efflux system, membrane fusion protein, CzcB	[TP0840-TP0965 (0.8653204)]
COG0477	COG0845	Bxe_B1803	Bxe_B1803	major facilitator superfamily (MFS)	Bxe_A1742	Bxe_A1742	RND efflux system, membrane fusion protein, CzcB	[TP0840-TP0965 (0.8653204)]
COG0477	COG0845	Bxe_A0282	Bxe_A0282	Major facilitator superfamily (MFS) transporter	Bxe_B2071	Bxe_B2071	RND efflux pump, membrane fusion protein, CzcB	[TP0840-TP0965 (0.8653204)]
COG0477	COG0845	Bxe_B0430	Bxe_B0430	Major facilitator superfamily (MFS)	Bxe_A2584	Bxe_A2584	membrane fusion protein, CzcB subfamily	[TP0840-TP0965 (0.8653204)]
COG0477	COG0845	Bxe_A0282	Bxe_A0282	Major facilitator superfamily (MFS) transporter	Bxe_C1141	Bxe_C1141	RND efflux pump, membrane fusion protein, CzcB	[TP0840-TP0965 (0.8653204)]
COG0477	COG0845	Bxe_B0993	Bxe_B0993	Major facilitator superfamily (MFS)2-	Bxe_B2008	Bxe_B2008	RND efflux pump, membrane fusion protein, CzcB	[TP0840-TP0965 (0.8653204)]
COG0477	COG0845	Bxe_A1099	Bxe_A1099	Major facilitator superfamily, aromatic acid/H+	Bxe_B1392	Bxe_B1392	RND efflux pump, membrane fusion protein, CzcB	[TP0840-TP0965 (0.8653204)]
COG0477	COG0845	Bxe_B2393	Bxe_B2393	Major facilitator superfamily (MFS) efflux pump	Bxe_C1144	Bxe_C1144	ABC antibiotic efflux pump, membrane fusion	[TP0840-TP0965 (0.8653204)]
COG0477	COG0845	Bxe_A3612	Bxe_A3612	Major facilitator superfamily (MFS)	Bxe_A1742	Bxe_A1742	RND efflux system, membrane fusion protein, CzcB	[TP0840-TP0965 (0.8653204)]
COG0477	COG0845	Bxe_A1659	Bxe_A1659	major facilitator superfamily (MFS) transporter	Bxe_A4363	Bxe_A4363	RND efflux pump, membrane fusion protein, CzcB	[TP0840-TP0965 (0.8653204)]
COG0477	COG0845	Bxe_A1710	Bxe_A1710	major facilitator superfamily (MFS) drug efflux	Bxe_B1229	Bxe_B1229	RND efflux pump, membrane fusion protein, CzcB	[TP0840-TP0965 (0.8653204)]
COG0477	COG0845	Bxe_C0899	Bxe_C0899	major facilitator superfamily (MFS)	Bxe_B0473	Bxe_B0473	ABC efflux pump, membrane fusion protein, HlyD	[TP0840-TP0965 (0.8653204)]
COG0477	COG0845	Bxe_B0054	Bxe_B0054	major facilitator superfamily (MFS) transporter	Bxe_A2891	Bxe_A2891	RND efflux pump, membrane fusion protein, CzcB	[TP0840-TP0965 (0.8653204)]
COG0477	COG0845	Bxe_A4062	Bxe_A4062	major facilitator superfamily (MFS) multidrug	Bxe_A1914	Bxe_A1914	ABC multidrug efflux pump, membrane fusion	[TP0840-TP0965 (0.8653204)]
COG0477	COG0845	Bxe_C0932	Bxe_C0932	major facilitator superfamily (MFS) multidrug	Bxe_A4363	Bxe_A4363	RND efflux pump, membrane fusion protein, CzcB	[TP0840-TP0965 (0.8653204)]
COG0477	COG0845	Bxe_C0760	Bxe_C0760	major facilitator superfamily (MFS) multidrug	Bxe_A0708	Bxe_A0708	membrane fusion protein, RND efflux pump	[TP0840-TP0965 (0.8653204)]
COG0477	COG0845	Bxe_A3365	Bxe_A3365	Major facilitator superfamily (MFS)	Bxe_C1144	Bxe_C1144	ABC antibiotic efflux pump, membrane fusion	[TP0840-TP0965 (0.8653204)]
COG0477	COG0845	Bxe_A0282	Bxe_A0282	Major facilitator superfamily (MFS) transporter	Bxe_B1392	Bxe_B1392	RND efflux pump, membrane fusion protein, CzcB	[TP0840-TP0965 (0.8653204)]
COG0477	COG0845	Bxe_A0779	Bxe_A0779	MFS drug efflux pump, EmrB/QacA subfamily	Bxe_B1229	Bxe_B1229	RND efflux pump, membrane fusion protein, CzcB	[TP0840-TP0965 (0.8653204)]
COG0477	COG0845	Bxe_C0932	Bxe_C0932	major facilitator superfamily (MFS) multidrug	Bxe_B0731	Bxe_B0731	hypothetical protein	[TP0840-TP0965 (0.8653204)]
COG0477	COG0845	Bxe_A2021	Bxe_A2021	Major facilitator superfamily (MFS) multidrug	Bxe_A2891	Bxe_A2891	RND efflux pump, membrane fusion protein, CzcB	[TP0840-TP0965 (0.8653204)]
COG0477	COG0845	Bxe_A3530	Bxe_A3530	Major facilitator superfamily (MFS)4-	Bxe_A1742	Bxe_A1742	RND efflux system, membrane fusion protein, CzcB	[TP0840-TP0965 (0.8653204)]
COG0477	COG0845	Bxe_B2269	Bxe_B2269	Major facilitator superfamily	Bxe_B0706	Bxe_B0706	RND heavy metal efflux pump, membrane fusion	[TP0840-TP0965 (0.8653204)]
COG0477	COG0845	Bxe_A2772	Bxe_A2772	major facilitator superfamily (MFS) transporter	Bxe_B1229	Bxe_B1229	RND efflux pump, membrane fusion protein, CzcB	[TP0840-TP0965 (0.8653204)]
COG0477	COG0845	Bxe_A2161	Bxe_A2161	major facilitator superfamily (MFS) transporter	Bxe_B2339	Bxe_B2339	ABC efflux pump, membrane fusion protein, HlyD	[TP0840-TP0965 (0.8653204)]
COG0477	COG0845	Bxe_B0529	Bxe_B0529	major facilitator superfamily (MFS) efflux pump	Bxe_B2071	Bxe_B2071	RND efflux pump, membrane fusion protein, CzcB	[TP0840-TP0965 (0.8653204)]
COG0477	COG0845	Bxe_B2269	Bxe_B2269	Major facilitator superfamily	Bxe_A4363	Bxe_A4363	RND efflux pump, membrane fusion protein, CzcB	[TP0840-TP0965 (0.8653204)]
COG0477	COG0845	Bxe_C0899	Bxe_C0899	major facilitator superfamily (MFS)	Bxe_B0849	Bxe_B0849	RND efflux pump, membrane fusion protein, CzcB	[TP0840-TP0965 (0.8653204)]
COG0477	COG0845	Bxe_C0903	Bxe_C0903	major facilitator superfamily (MFS)	Bxe_B2339	Bxe_B2339	ABC efflux pump, membrane fusion protein, HlyD	[TP0840-TP0965 (0.8653204)]
COG0477	COG0845	Bxe_A3584	Bxe_A3584	major facilitator superfamily (MFS) multidrug	Bxe_B0849	Bxe_B0849	RND efflux pump, membrane fusion protein, CzcB	[TP0840-TP0965 (0.8653204)]
COG0477	COG0845	Bxe_A3365	Bxe_A3365	Major facilitator superfamily (MFS)	Bxe_A1968	Bxe_A1968	multidrug efflux pump, membrane fusion protein,	[TP0840-TP0965 (0.8653204)]
COG0477	COG0845	Bxe_B2715	Bxe_B2715	major facilitator superfamily (MFS)	Bxe_B1392	Bxe_B1392	RND efflux pump, membrane fusion protein, CzcB	[TP0840-TP0965 (0.8653204)]
COG0477	COG0845	Bxe_C1228	Bxe_C1228	major facilitator superfamily (MFS)	Bxe_A1968	Bxe_A1968	multidrug efflux pump, membrane fusion protein,	[TP0840-TP0965 (0.8653204)]
COG0477	COG0845	Bxe_A3580	Bxe_A3580	major facilitator superfamily (MFS) multidrug	Bxe_A3361	Bxe_A3361	RND efflux pump, membrane fusion protein, CzcB	[TP0840-TP0965 (0.8653204)]
COG0477	COG0845	Bxe_A3580	Bxe_A3580	major facilitator superfamily (MFS) multidrug	Bxe_A2891	Bxe_A2891	RND efflux pump, membrane fusion protein, CzcB	[TP0840-TP0965 (0.8653204)]
COG0477	COG0845	Bxe_A1359	Bxe_A1359	Bifunctional - major facilitator superfamily	Bxe_C1141	Bxe_C1141	RND efflux pump, membrane fusion protein, CzcB	[TP0840-TP0965 (0.8653204)]
COG0477	COG0845	Bxe_A2625	Bxe_A2625	Major facilitator superfamily (MFS)4-	Bxe_A2891	Bxe_A2891	RND efflux pump, membrane fusion protein, CzcB	[TP0840-TP0965 (0.8653204)]
COG0477	COG0845	Bxe_C1037	Bxe_C1037	major facilitator superfamily (MFS)	Bxe_A2907	Bxe_A2907	RND efflux pump, membrane fusion protein, CzcB	[TP0840-TP0965 (0.8653204)]
COG0477	COG0845	Bxe_B2324	Bxe_B2324	Major facilitator superfamily (MFS) aromatic	Bxe_B2008	Bxe_B2008	RND efflux pump, membrane fusion protein, CzcB	[TP0840-TP0965 (0.8653204)]
COG0477	COG0845	Bxe_B0703	Bxe_B0703	Major facilitator superfamily (MFS)	Bxe_A4363	Bxe_A4363	RND efflux pump, membrane fusion protein, CzcB	[TP0840-TP0965 (0.8653204)]
COG0477	COG0845	Bxe_A3004	Bxe_A3004	Major facilitator superfamily (MFS) transporter	Bxe_B2071	Bxe_B2071	RND efflux pump, membrane fusion protein, CzcB	[TP0840-TP0965 (0.8653204)]
COG0477	COG0845	Bxe_B0885	Bxe_B0885	Major facilitator superfamily (MFS)metabolite/H+	Bxe_A4363	Bxe_A4363	RND efflux pump, membrane fusion protein, CzcB	[TP0840-TP0965 (0.8653204)]
COG0477	COG0845	Bxe_B1414	Bxe_B1414	Major facilitator superfamily (MFS)	Bxe_A0708	Bxe_A0708	membrane fusion protein, RND efflux pump	[TP0840-TP0965 (0.8653204)]
COG0477	COG0845	Bxe_B1129	Bxe_B1129	major facilitator superfamily (MFS) multidrug	Bxe_A2907	Bxe_A2907	RND efflux pump, membrane fusion protein, CzcB	[TP0840-TP0965 (0.8653204)]
COG0477	COG0845	Bxe_A4087	Bxe_A4087	Major facilitator superfamily (MFS)	Bxe_B0731	Bxe_B0731	hypothetical protein	[TP0840-TP0965 (0.8653204)]
COG0477	COG0845	Bxe_A3419	Bxe_A3419	Major facilitator superfamily (MFS)	Bxe_B1392	Bxe_B1392	RND efflux pump, membrane fusion protein, CzcB	[TP0840-TP0965 (0.8653204)]
COG0477	COG0845	Bxe_A2103	Bxe_A2103	Major facilitator superfamily (MFS)	Bxe_A2584	Bxe_A2584	membrane fusion protein, CzcB subfamily	[TP0840-TP0965 (0.8653204)]
COG0477	COG0845	Bxe_A4390	Bxe_A4390	putative major facilitator superfamily	Bxe_C1141	Bxe_C1141	RND efflux pump, membrane fusion protein, CzcB	[TP0840-TP0965 (0.8653204)]
COG0477	COG0845	Bxe_B2748	Bxe_B2748	major facilitator superfamily (MFS) aromatic	Bxe_B2339	Bxe_B2339	ABC efflux pump, membrane fusion protein, HlyD	[TP0840-TP0965 (0.8653204)]
COG0477	COG0845	Bxe_A2365	Bxe_A2365	major facilitator superfamily (MFS) multidrug	Bxe_B0706	Bxe_B0706	RND heavy metal efflux pump, membrane fusion	[TP0840-TP0965 (0.8653204)]
COG0477	COG0845	Bxe_B1197	Bxe_B1197	major facilitator superfamily (MFS) multidrug	Bxe_A4363	Bxe_A4363	RND efflux pump, membrane fusion protein, CzcB	[TP0840-TP0965 (0.8653204)]
COG0477	COG0845	Bxe_C1037	Bxe_C1037	major facilitator superfamily (MFS)	Bxe_C1144	Bxe_C1144	ABC antibiotic efflux pump, membrane fusion	[TP0840-TP0965 (0.8653204)]
COG0477	COG0845	Bxe_B2203	Bxe_B2203	major facilitator superfamily (MFS) multidrug	Bxe_A1914	Bxe_A1914	ABC multidrug efflux pump, membrane fusion	[TP0840-TP0965 (0.8653204)]
COG0477	COG0845	Bxe_B0434	Bxe_B0434	major facilitator superfamily (MFS) transporter	Bxe_B0473	Bxe_B0473	ABC efflux pump, membrane fusion protein, HlyD	[TP0840-TP0965 (0.8653204)]
COG0477	COG0845	Bxe_A3365	Bxe_A3365	Major facilitator superfamily (MFS)	Bxe_A2584	Bxe_A2584	membrane fusion protein, CzcB subfamily	[TP0840-TP0965 (0.8653204)]
COG0477	COG0845	Bxe_B2605	Bxe_B2605	major facilitator superfamily (MFS)metabolite/H+	Bxe_B2339	Bxe_B2339	ABC efflux pump, membrane fusion protein, HlyD	[TP0840-TP0965 (0.8653204)]
COG0477	COG0845	Bxe_C0205	Bxe_C0205	major facilitator superfamily (MFS)metabolite/H+	Bxe_B2008	Bxe_B2008	RND efflux pump, membrane fusion protein, CzcB	[TP0840-TP0965 (0.8653204)]
COG0477	COG0845	Bxe_C0243	Bxe_C0243	major facilitator superfamily (MFS)metabolite/H+	Bxe_C1141	Bxe_C1141	RND efflux pump, membrane fusion protein, CzcB	[TP0840-TP0965 (0.8653204)]
COG0477	COG0845	Bxe_B0529	Bxe_B0529	major facilitator superfamily (MFS) efflux pump	Bxe_B1392	Bxe_B1392	RND efflux pump, membrane fusion protein, CzcB	[TP0840-TP0965 (0.8653204)]
COG0477	COG0845	Bxe_B0920	Bxe_B0920	Major facilitator superfamily (MFS)metabolite/H+	Bxe_A2584	Bxe_A2584	membrane fusion protein, CzcB subfamily	[TP0840-TP0965 (0.8653204)]
COG0477	COG0845	Bxe_A4324	Bxe_A4324	major facilitator superfamily (MFS) transporter	Bxe_B0706	Bxe_B0706	RND heavy metal efflux pump, membrane fusion	[TP0840-TP0965 (0.8653204)]
COG0477	COG0845	Bxe_B0445	Bxe_B0445	major facilitator family (MFS) transporter	Bxe_C1141	Bxe_C1141	RND efflux pump, membrane fusion protein, CzcB	[TP0840-TP0965 (0.8653204)]
COG0477	COG0845	Bxe_B0186	Bxe_B0186	major facilitator superfamily (MFS) transporter	Bxe_B2008	Bxe_B2008	RND efflux pump, membrane fusion protein, CzcB	[TP0840-TP0965 (0.8653204)]
COG0477	COG0845	Bxe_B0947	Bxe_B0947	major facilitator superfamily (MFS) transporter	Bxe_B1229	Bxe_B1229	RND efflux pump, membrane fusion protein, CzcB	[TP0840-TP0965 (0.8653204)]
COG0477	COG0845	Bxe_A4100	Bxe_A4100	Major facilitator superfamily (MFS)	Bxe_B2339	Bxe_B2339	ABC efflux pump, membrane fusion protein, HlyD	[TP0840-TP0965 (0.8653204)]
COG0477	COG0845	Bxe_A2954	Bxe_A2954	major facilitator superfamily (MFS) metabolite	Bxe_A3361	Bxe_A3361	RND efflux pump, membrane fusion protein, CzcB	[TP0840-TP0965 (0.8653204)]
COG0477	COG0845	Bxe_C0609	Bxe_C0609	major facilitator superfamily (MFS) transporter	Bxe_A2891	Bxe_A2891	RND efflux pump, membrane fusion protein, CzcB	[TP0840-TP0965 (0.8653204)]
COG0477	COG0845	Bxe_A1340	Bxe_A1340	major facilitator superfamily (MFS) multidrug	Bxe_A0708	Bxe_A0708	membrane fusion protein, RND efflux pump	[TP0840-TP0965 (0.8653204)]
COG0477	COG0845	Bxe_B0951	Bxe_B0951	major facilitator superfamily (MFS) transporter	Bxe_B0706	Bxe_B0706	RND heavy metal efflux pump, membrane fusion	[TP0840-TP0965 (0.8653204)]
COG0477	COG0845	Bxe_A1718	Bxe_A1718	major facilitator superfamily (MFS) transporter	Bxe_C1141	Bxe_C1141	RND efflux pump, membrane fusion protein, CzcB	[TP0840-TP0965 (0.8653204)]
COG0477	COG0845	Bxe_C1058	Bxe_C1058	major facilitator superfamily (MFS)	Bxe_C1141	Bxe_C1141	RND efflux pump, membrane fusion protein, CzcB	[TP0840-TP0965 (0.8653204)]
COG0477	COG0845	Bxe_A1313	Bxe_A1313	Putative major facilitator superfamily (MFS)	Bxe_A4363	Bxe_A4363	RND efflux pump, membrane fusion protein, CzcB	[TP0840-TP0965 (0.8653204)]
COG0477	COG0845	Bxe_B1937	Bxe_B1937	Major facilitator superfamily (MFS)	Bxe_C1141	Bxe_C1141	RND efflux pump, membrane fusion protein, CzcB	[TP0840-TP0965 (0.8653204)]
COG0477	COG0845	Bxe_B0970	Bxe_B0970	Major facilitator superfamily (MFS)metabolite/H+	Bxe_B0473	Bxe_B0473	ABC efflux pump, membrane fusion protein, HlyD	[TP0840-TP0965 (0.8653204)]
COG0477	COG0845	Bxe_A3901	Bxe_A3901	Major facilitator superfamily (MFS) 4-	Bxe_A1742	Bxe_A1742	RND efflux system, membrane fusion protein, CzcB	[TP0840-TP0965 (0.8653204)]
COG0477	COG0845	Bxe_B2523	Bxe_B2523	major facilitator superfamily (MFS) aromatic	Bxe_A1914	Bxe_A1914	ABC multidrug efflux pump, membrane fusion	[TP0840-TP0965 (0.8653204)]
COG0477	COG0845	Bxe_C1058	Bxe_C1058	major facilitator superfamily (MFS)	Bxe_A1914	Bxe_A1914	ABC multidrug efflux pump, membrane fusion	[TP0840-TP0965 (0.8653204)]
COG0477	COG0845	Bxe_C0668	Bxe_C0668	major facilitator superfamily (MFS) transporter	Bxe_B0473	Bxe_B0473	ABC efflux pump, membrane fusion protein, HlyD	[TP0840-TP0965 (0.8653204)]
COG0477	COG0845	Bxe_B2304	Bxe_B2304	major facilitator superfamily (MFS) aromatic	Bxe_A1742	Bxe_A1742	RND efflux system, membrane fusion protein, CzcB	[TP0840-TP0965 (0.8653204)]
COG0477	COG0845	Bxe_C0909	Bxe_C0909	major facilitator superfamily (MFS) transporter	Bxe_B1392	Bxe_B1392	RND efflux pump, membrane fusion protein, CzcB	[TP0840-TP0965 (0.8653204)]
COG0477	COG0845	Bxe_B2523	Bxe_B2523	major facilitator superfamily (MFS) aromatic	Bxe_B2008	Bxe_B2008	RND efflux pump, membrane fusion protein, CzcB	[TP0840-TP0965 (0.8653204)]
COG0477	COG0845	Bxe_C0967	Bxe_C0967	major facilitator superfamily (MFS) aromatic	Bxe_B2339	Bxe_B2339	ABC efflux pump, membrane fusion protein, HlyD	[TP0840-TP0965 (0.8653204)]
COG0477	COG0845	Bxe_C1037	Bxe_C1037	major facilitator superfamily (MFS)	Bxe_B1229	Bxe_B1229	RND efflux pump, membrane fusion protein, CzcB	[TP0840-TP0965 (0.8653204)]
COG0477	COG0845	Bxe_A2698	Bxe_A2698	major facilitator family (MFS) transporter	Bxe_B1229	Bxe_B1229	RND efflux pump, membrane fusion protein, CzcB	[TP0840-TP0965 (0.8653204)]
COG0477	COG0845	Bxe_A4090	Bxe_A4090	Major facilitator superfamily (MFS)	Bxe_A3361	Bxe_A3361	RND efflux pump, membrane fusion protein, CzcB	[TP0840-TP0965 (0.8653204)]
COG0477	COG0845	Bxe_B2998	Bxe_B2998	major facilitator superfamily (MFS)	Bxe_B0849	Bxe_B0849	RND efflux pump, membrane fusion protein, CzcB	[TP0840-TP0965 (0.8653204)]
COG0477	COG0845	Bxe_B2270	Bxe_B2270	putative major facilitator superfamily	Bxe_C1144	Bxe_C1144	ABC antibiotic efflux pump, membrane fusion	[TP0840-TP0965 (0.8653204)]
COG0477	COG0845	Bxe_B0186	Bxe_B0186	major facilitator superfamily (MFS) transporter	Bxe_B2071	Bxe_B2071	RND efflux pump, membrane fusion protein, CzcB	[TP0840-TP0965 (0.8653204)]
COG0477	COG0845	Bxe_A1509	Bxe_A1509	putative proline/betaine major facilitator	Bxe_A2907	Bxe_A2907	RND efflux pump, membrane fusion protein, CzcB	[TP0840-TP0965 (0.8653204)]
COG0477	COG0845	Bxe_A3364	Bxe_A3364	Major facilitator superfamily (MFS) multidrug	Bxe_C1144	Bxe_C1144	ABC antibiotic efflux pump, membrane fusion	[TP0840-TP0965 (0.8653204)]
COG0477	COG0845	Bxe_C0967	Bxe_C0967	major facilitator superfamily (MFS) aromatic	Bxe_A4363	Bxe_A4363	RND efflux pump, membrane fusion protein, CzcB	[TP0840-TP0965 (0.8653204)]
COG0477	COG0845	Bxe_C0899	Bxe_C0899	major facilitator superfamily (MFS)	Bxe_B1229	Bxe_B1229	RND efflux pump, membrane fusion protein, CzcB	[TP0840-TP0965 (0.8653204)]
COG0477	COG0845	Bxe_A2772	Bxe_A2772	major facilitator superfamily (MFS) transporter	Bxe_A2584	Bxe_A2584	membrane fusion protein, CzcB subfamily	[TP0840-TP0965 (0.8653204)]
COG0477	COG0845	Bxe_B1915	Bxe_B1915	Major facilitator superfamily (MFS)	Bxe_A3361	Bxe_A3361	RND efflux pump, membrane fusion protein, CzcB	[TP0840-TP0965 (0.8653204)]
COG0477	COG0845	Bxe_B1029	Bxe_B1029	Major facilitator superfamily (MFS)	Bxe_B2339	Bxe_B2339	ABC efflux pump, membrane fusion protein, HlyD	[TP0840-TP0965 (0.8653204)]
COG0477	COG0845	Bxe_A4324	Bxe_A4324	major facilitator superfamily (MFS) transporter	Bxe_A1968	Bxe_A1968	multidrug efflux pump, membrane fusion protein,	[TP0840-TP0965 (0.8653204)]
COG0477	COG0845	Bxe_A3419	Bxe_A3419	Major facilitator superfamily (MFS)	Bxe_A1742	Bxe_A1742	RND efflux system, membrane fusion protein, CzcB	[TP0840-TP0965 (0.8653204)]
COG0477	COG0845	Bxe_A3527	Bxe_A3527	Major facilitator superfamily (MFS) transporter	Bxe_B0849	Bxe_B0849	RND efflux pump, membrane fusion protein, CzcB	[TP0840-TP0965 (0.8653204)]
COG0477	COG0845	Bxe_A2954	Bxe_A2954	major facilitator superfamily (MFS) metabolite	Bxe_A2891	Bxe_A2891	RND efflux pump, membrane fusion protein, CzcB	[TP0840-TP0965 (0.8653204)]
COG0477	COG0845	Bxe_A2365	Bxe_A2365	major facilitator superfamily (MFS) multidrug	Bxe_A4363	Bxe_A4363	RND efflux pump, membrane fusion protein, CzcB	[TP0840-TP0965 (0.8653204)]
COG0477	COG0845	Bxe_C0760	Bxe_C0760	major facilitator superfamily (MFS) multidrug	Bxe_A1742	Bxe_A1742	RND efflux system, membrane fusion protein, CzcB	[TP0840-TP0965 (0.8653204)]
COG0477	COG0845	Bxe_A3614	Bxe_A3614	major facilitator superfamily (MFS) transporter	Bxe_B2071	Bxe_B2071	RND efflux pump, membrane fusion protein, CzcB	[TP0840-TP0965 (0.8653204)]
COG0477	COG0845	Bxe_C1228	Bxe_C1228	major facilitator superfamily (MFS)	Bxe_A0708	Bxe_A0708	membrane fusion protein, RND efflux pump	[TP0840-TP0965 (0.8653204)]
COG0477	COG0845	Bxe_B2816	Bxe_B2816	major facilitator superfamily (MFS) aromatic	Bxe_A2907	Bxe_A2907	RND efflux pump, membrane fusion protein, CzcB	[TP0840-TP0965 (0.8653204)]
COG0477	COG0845	Bxe_B1202	Bxe_B1202	major facilitator superfamily (MFS) multidrug	Bxe_B1229	Bxe_B1229	RND efflux pump, membrane fusion protein, CzcB	[TP0840-TP0965 (0.8653204)]
COG0477	COG0845	Bxe_A3029	Bxe_A3029	Major facilitator superfamily (MFS)	Bxe_A2891	Bxe_A2891	RND efflux pump, membrane fusion protein, CzcB	[TP0840-TP0965 (0.8653204)]
COG0477	COG0845	Bxe_A3029	Bxe_A3029	Major facilitator superfamily (MFS)	Bxe_B0473	Bxe_B0473	ABC efflux pump, membrane fusion protein, HlyD	[TP0840-TP0965 (0.8653204)]
COG0477	COG0845	Bxe_B0628	Bxe_B0628	major facilitator superfamily (MFS) multidrug	Bxe_C1144	Bxe_C1144	ABC antibiotic efflux pump, membrane fusion	[TP0840-TP0965 (0.8653204)]
COG0477	COG0845	Bxe_B1803	Bxe_B1803	major facilitator superfamily (MFS)	Bxe_C1144	Bxe_C1144	ABC antibiotic efflux pump, membrane fusion	[TP0840-TP0965 (0.8653204)]
COG0477	COG0845	Bxe_B1806	Bxe_B1806	Major facilitator superfamily (MFS)	Bxe_C1141	Bxe_C1141	RND efflux pump, membrane fusion protein, CzcB	[TP0840-TP0965 (0.8653204)]
COG0477	COG0845	Bxe_B2203	Bxe_B2203	major facilitator superfamily (MFS) multidrug	Bxe_C1144	Bxe_C1144	ABC antibiotic efflux pump, membrane fusion	[TP0840-TP0965 (0.8653204)]
COG0477	COG0845	Bxe_A4332	Bxe_A4332	Major facilitator superfamily (MFS)	Bxe_B2339	Bxe_B2339	ABC efflux pump, membrane fusion protein, HlyD	[TP0840-TP0965 (0.8653204)]
COG0477	COG0845	Bxe_C0989	Bxe_C0989	major facilitator superfamily (MFS)	Bxe_A1968	Bxe_A1968	multidrug efflux pump, membrane fusion protein,	[TP0840-TP0965 (0.8653204)]
COG0477	COG0845	Bxe_C0989	Bxe_C0989	major facilitator superfamily (MFS)	Bxe_A1914	Bxe_A1914	ABC multidrug efflux pump, membrane fusion	[TP0840-TP0965 (0.8653204)]
COG0477	COG0845	Bxe_A1509	Bxe_A1509	putative proline/betaine major facilitator	Bxe_B0849	Bxe_B0849	RND efflux pump, membrane fusion protein, CzcB	[TP0840-TP0965 (0.8653204)]
COG0477	COG0845	Bxe_B0737	Bxe_B0737	major facilitator superfamily (MFS) multidrug	Bxe_B1392	Bxe_B1392	RND efflux pump, membrane fusion protein, CzcB	[TP0840-TP0965 (0.8653204)]
COG0477	COG0845	Bxe_A3994	Bxe_A3994	Major facilitator superfamily (MFS)	Bxe_A2891	Bxe_A2891	RND efflux pump, membrane fusion protein, CzcB	[TP0840-TP0965 (0.8653204)]
COG0477	COG0845	Bxe_B2998	Bxe_B2998	major facilitator superfamily (MFS)	Bxe_B0706	Bxe_B0706	RND heavy metal efflux pump, membrane fusion	[TP0840-TP0965 (0.8653204)]
COG0477	COG0845	Bxe_A4332	Bxe_A4332	Major facilitator superfamily (MFS)	Bxe_C1144	Bxe_C1144	ABC antibiotic efflux pump, membrane fusion	[TP0840-TP0965 (0.8653204)]
COG0477	COG0845	Bxe_A4324	Bxe_A4324	major facilitator superfamily (MFS) transporter	Bxe_A2891	Bxe_A2891	RND efflux pump, membrane fusion protein, CzcB	[TP0840-TP0965 (0.8653204)]
COG0477	COG0845	Bxe_B0445	Bxe_B0445	major facilitator family (MFS) transporter	Bxe_B0473	Bxe_B0473	ABC efflux pump, membrane fusion protein, HlyD	[TP0840-TP0965 (0.8653204)]
COG0477	COG0845	Bxe_C0652	Bxe_C0652	major facilitator superfamily (MFS)	Bxe_A2891	Bxe_A2891	RND efflux pump, membrane fusion protein, CzcB	[TP0840-TP0965 (0.8653204)]
COG0477	COG0845	Bxe_A2161	Bxe_A2161	major facilitator superfamily (MFS) transporter	Bxe_B2071	Bxe_B2071	RND efflux pump, membrane fusion protein, CzcB	[TP0840-TP0965 (0.8653204)]
COG0477	COG0845	Bxe_A0370	Bxe_A0370	Major facilitator superfamily (MFS) transporter	Bxe_A1968	Bxe_A1968	multidrug efflux pump, membrane fusion protein,	[TP0840-TP0965 (0.8653204)]
COG0477	COG0845	Bxe_C0615	Bxe_C0615	major facilitator superfamily (MFS) transporter	Bxe_B0731	Bxe_B0731	hypothetical protein	[TP0840-TP0965 (0.8653204)]
COG0477	COG0845	Bxe_A3614	Bxe_A3614	major facilitator superfamily (MFS) transporter	Bxe_A3361	Bxe_A3361	RND efflux pump, membrane fusion protein, CzcB	[TP0840-TP0965 (0.8653204)]
COG0477	COG0845	Bxe_A4528	Bxe_A4528	Major facilitator superfamily (MFS)4-	Bxe_B0849	Bxe_B0849	RND efflux pump, membrane fusion protein, CzcB	[TP0840-TP0965 (0.8653204)]
COG0477	COG0845	Bxe_A3994	Bxe_A3994	Major facilitator superfamily (MFS)	Bxe_A2584	Bxe_A2584	membrane fusion protein, CzcB subfamily	[TP0840-TP0965 (0.8653204)]
COG0477	COG0845	Bxe_B2270	Bxe_B2270	putative major facilitator superfamily	Bxe_B1392	Bxe_B1392	RND efflux pump, membrane fusion protein, CzcB	[TP0840-TP0965 (0.8653204)]
COG0477	COG0845	Bxe_B2288	Bxe_B2288	Major facilitator superfamily (MFS)	Bxe_B0706	Bxe_B0706	RND heavy metal efflux pump, membrane fusion	[TP0840-TP0965 (0.8653204)]
COG0477	COG0845	Bxe_A4528	Bxe_A4528	Major facilitator superfamily (MFS)4-	Bxe_B2008	Bxe_B2008	RND efflux pump, membrane fusion protein, CzcB	[TP0840-TP0965 (0.8653204)]
COG0477	COG0845	Bxe_C0270	Bxe_C0270	major facilitator superfamily (MFS) transporter	Bxe_B2008	Bxe_B2008	RND efflux pump, membrane fusion protein, CzcB	[TP0840-TP0965 (0.8653204)]
COG0477	COG0845	Bxe_C1261	Bxe_C1261	major facilitator superfamily (MFS) multidrug	Bxe_C1141	Bxe_C1141	RND efflux pump, membrane fusion protein, CzcB	[TP0840-TP0965 (0.8653204)]
COG0477	COG0845	Bxe_A3419	Bxe_A3419	Major facilitator superfamily (MFS)	Bxe_B0849	Bxe_B0849	RND efflux pump, membrane fusion protein, CzcB	[TP0840-TP0965 (0.8653204)]
COG0477	COG0845	Bxe_A2031	Bxe_A2031	Major facilitator superfamily (MFS) multidrug	Bxe_A2891	Bxe_A2891	RND efflux pump, membrane fusion protein, CzcB	[TP0840-TP0965 (0.8653204)]
COG0477	COG0845	Bxe_C0243	Bxe_C0243	major facilitator superfamily (MFS)metabolite/H+	Bxe_A3361	Bxe_A3361	RND efflux pump, membrane fusion protein, CzcB	[TP0840-TP0965 (0.8653204)]
COG0477	COG0845	Bxe_C0270	Bxe_C0270	major facilitator superfamily (MFS) transporter	Bxe_B0473	Bxe_B0473	ABC efflux pump, membrane fusion protein, HlyD	[TP0840-TP0965 (0.8653204)]
COG0477	COG0845	Bxe_C0909	Bxe_C0909	major facilitator superfamily (MFS) transporter	Bxe_A2584	Bxe_A2584	membrane fusion protein, CzcB subfamily	[TP0840-TP0965 (0.8653204)]
COG0477	COG0845	Bxe_C0903	Bxe_C0903	major facilitator superfamily (MFS)	Bxe_A4363	Bxe_A4363	RND efflux pump, membrane fusion protein, CzcB	[TP0840-TP0965 (0.8653204)]
COG0477	COG0845	Bxe_C1228	Bxe_C1228	major facilitator superfamily (MFS)	Bxe_B0731	Bxe_B0731	hypothetical protein	[TP0840-TP0965 (0.8653204)]
COG0477	COG0845	Bxe_B1252	Bxe_B1252	major facilitator superfamily (MFS) multidrug	Bxe_A1968	Bxe_A1968	multidrug efflux pump, membrane fusion protein,	[TP0840-TP0965 (0.8653204)]
COG0477	COG0845	Bxe_B1522	Bxe_B1522	Major facilitator superfamily (MFS) metabolite	Bxe_B1229	Bxe_B1229	RND efflux pump, membrane fusion protein, CzcB	[TP0840-TP0965 (0.8653204)]
COG0477	COG0845	Bxe_A4528	Bxe_A4528	Major facilitator superfamily (MFS)4-	Bxe_B0706	Bxe_B0706	RND heavy metal efflux pump, membrane fusion	[TP0840-TP0965 (0.8653204)]
COG0477	COG0845	Bxe_A3364	Bxe_A3364	Major facilitator superfamily (MFS) multidrug	Bxe_B0706	Bxe_B0706	RND heavy metal efflux pump, membrane fusion	[TP0840-TP0965 (0.8653204)]
COG0477	COG0845	Bxe_A2031	Bxe_A2031	Major facilitator superfamily (MFS) multidrug	Bxe_A0708	Bxe_A0708	membrane fusion protein, RND efflux pump	[TP0840-TP0965 (0.8653204)]
COG0477	COG0845	Bxe_B0885	Bxe_B0885	Major facilitator superfamily (MFS)metabolite/H+	Bxe_B2008	Bxe_B2008	RND efflux pump, membrane fusion protein, CzcB	[TP0840-TP0965 (0.8653204)]
COG0477	COG0845	Bxe_B2313	Bxe_B2313	Major facilitator superfamily (MFS)	Bxe_A3361	Bxe_A3361	RND efflux pump, membrane fusion protein, CzcB	[TP0840-TP0965 (0.8653204)]
COG0477	COG0845	Bxe_B0951	Bxe_B0951	major facilitator superfamily (MFS) transporter	Bxe_B2008	Bxe_B2008	RND efflux pump, membrane fusion protein, CzcB	[TP0840-TP0965 (0.8653204)]
COG0477	COG0845	Bxe_A0282	Bxe_A0282	Major facilitator superfamily (MFS) transporter	Bxe_A2891	Bxe_A2891	RND efflux pump, membrane fusion protein, CzcB	[TP0840-TP0965 (0.8653204)]
COG0477	COG0845	Bxe_A2718	Bxe_A2718	Major facilitator superfamily (MFS) aromatic	Bxe_B0706	Bxe_B0706	RND heavy metal efflux pump, membrane fusion	[TP0840-TP0965 (0.8653204)]
COG0477	COG0845	Bxe_A3373	Bxe_A3373	Major facilitator superfamily (MFS) multidrug	Bxe_B0473	Bxe_B0473	ABC efflux pump, membrane fusion protein, HlyD	[TP0840-TP0965 (0.8653204)]
COG0477	COG0845	Bxe_B1526	Bxe_B1526	Major facilitator superfamily (MFS) tartrate/H+	Bxe_C1141	Bxe_C1141	RND efflux pump, membrane fusion protein, CzcB	[TP0840-TP0965 (0.8653204)]
COG0477	COG0845	Bxe_A3887	Bxe_A3887	major facilitator superfamily (MFS) transporter	Bxe_C1144	Bxe_C1144	ABC antibiotic efflux pump, membrane fusion	[TP0840-TP0965 (0.8653204)]
COG0477	COG0845	Bxe_A3373	Bxe_A3373	Major facilitator superfamily (MFS) multidrug	Bxe_A2891	Bxe_A2891	RND efflux pump, membrane fusion protein, CzcB	[TP0840-TP0965 (0.8653204)]
COG0477	COG0845	Bxe_B0970	Bxe_B0970	Major facilitator superfamily (MFS)metabolite/H+	Bxe_B2008	Bxe_B2008	RND efflux pump, membrane fusion protein, CzcB	[TP0840-TP0965 (0.8653204)]
COG0477	COG0845	Bxe_C0113	Bxe_C0113	major facilitator superfamily (MFS) transporter	Bxe_A0708	Bxe_A0708	membrane fusion protein, RND efflux pump	[TP0840-TP0965 (0.8653204)]
COG0477	COG0845	Bxe_B0445	Bxe_B0445	major facilitator family (MFS) transporter	Bxe_A2891	Bxe_A2891	RND efflux pump, membrane fusion protein, CzcB	[TP0840-TP0965 (0.8653204)]
COG0477	COG0845	Bxe_A4390	Bxe_A4390	putative major facilitator superfamily	Bxe_B1392	Bxe_B1392	RND efflux pump, membrane fusion protein, CzcB	[TP0840-TP0965 (0.8653204)]
COG0477	COG0845	Bxe_A3898	Bxe_A3898	major facilitator superfamily (MFS) transporter	Bxe_B2339	Bxe_B2339	ABC efflux pump, membrane fusion protein, HlyD	[TP0840-TP0965 (0.8653204)]
COG0477	COG0845	Bxe_A1659	Bxe_A1659	major facilitator superfamily (MFS) transporter	Bxe_A1914	Bxe_A1914	ABC multidrug efflux pump, membrane fusion	[TP0840-TP0965 (0.8653204)]
COG0477	COG0845	Bxe_B0992	Bxe_B0992	Major facilitator superfamily (MFS)metabolite/H+	Bxe_A1914	Bxe_A1914	ABC multidrug efflux pump, membrane fusion	[TP0840-TP0965 (0.8653204)]
COG0477	COG0845	Bxe_B2605	Bxe_B2605	major facilitator superfamily (MFS)metabolite/H+	Bxe_B2008	Bxe_B2008	RND efflux pump, membrane fusion protein, CzcB	[TP0840-TP0965 (0.8653204)]
COG0477	COG0845	Bxe_C0609	Bxe_C0609	major facilitator superfamily (MFS) transporter	Bxe_A1968	Bxe_A1968	multidrug efflux pump, membrane fusion protein,	[TP0840-TP0965 (0.8653204)]
COG0477	COG0845	Bxe_B1915	Bxe_B1915	Major facilitator superfamily (MFS)	Bxe_A2907	Bxe_A2907	RND efflux pump, membrane fusion protein, CzcB	[TP0840-TP0965 (0.8653204)]
COG0477	COG0845	Bxe_B2715	Bxe_B2715	major facilitator superfamily (MFS)	Bxe_A2907	Bxe_A2907	RND efflux pump, membrane fusion protein, CzcB	[TP0840-TP0965 (0.8653204)]
COG0477	COG0845	Bxe_B2313	Bxe_B2313	Major facilitator superfamily (MFS)	Bxe_B2008	Bxe_B2008	RND efflux pump, membrane fusion protein, CzcB	[TP0840-TP0965 (0.8653204)]
COG0477	COG0845	Bxe_B1806	Bxe_B1806	Major facilitator superfamily (MFS)	Bxe_B0706	Bxe_B0706	RND heavy metal efflux pump, membrane fusion	[TP0840-TP0965 (0.8653204)]
COG0477	COG0845	Bxe_A1618	Bxe_A1618	Putative major facilitator superfamily	Bxe_A1968	Bxe_A1968	multidrug efflux pump, membrane fusion protein,	[TP0840-TP0965 (0.8653204)]
COG0477	COG0845	Bxe_C0903	Bxe_C0903	major facilitator superfamily (MFS)	Bxe_A1742	Bxe_A1742	RND efflux system, membrane fusion protein, CzcB	[TP0840-TP0965 (0.8653204)]
COG0477	COG0845	Bxe_A4365	Bxe_A4365	major facilitator superfamily (MFS) transporter	Bxe_C1144	Bxe_C1144	ABC antibiotic efflux pump, membrane fusion	[TP0840-TP0965 (0.8653204)]
COG0477	COG0845	Bxe_A3530	Bxe_A3530	Major facilitator superfamily (MFS)4-	Bxe_A2891	Bxe_A2891	RND efflux pump, membrane fusion protein, CzcB	[TP0840-TP0965 (0.8653204)]
COG0477	COG0845	Bxe_B0186	Bxe_B0186	major facilitator superfamily (MFS) transporter	Bxe_A4363	Bxe_A4363	RND efflux pump, membrane fusion protein, CzcB	[TP0840-TP0965 (0.8653204)]
COG0477	COG0845	Bxe_B1326	Bxe_B1326	major facilitator superfamily (MFS) multidrug	Bxe_A2907	Bxe_A2907	RND efflux pump, membrane fusion protein, CzcB	[TP0840-TP0965 (0.8653204)]
COG0477	COG0845	Bxe_A2103	Bxe_A2103	Major facilitator superfamily (MFS)	Bxe_C1144	Bxe_C1144	ABC antibiotic efflux pump, membrane fusion	[TP0840-TP0965 (0.8653204)]
COG0477	COG0845	Bxe_C0967	Bxe_C0967	major facilitator superfamily (MFS) aromatic	Bxe_A3361	Bxe_A3361	RND efflux pump, membrane fusion protein, CzcB	[TP0840-TP0965 (0.8653204)]
COG0477	COG0845	Bxe_C0615	Bxe_C0615	major facilitator superfamily (MFS) transporter	Bxe_B2008	Bxe_B2008	RND efflux pump, membrane fusion protein, CzcB	[TP0840-TP0965 (0.8653204)]
COG0477	COG0845	Bxe_C0298	Bxe_C0298	major facilitator superfamily (MFS)	Bxe_A2584	Bxe_A2584	membrane fusion protein, CzcB subfamily	[TP0840-TP0965 (0.8653204)]
COG0477	COG0845	Bxe_A4062	Bxe_A4062	major facilitator superfamily (MFS) multidrug	Bxe_B0849	Bxe_B0849	RND efflux pump, membrane fusion protein, CzcB	[TP0840-TP0965 (0.8653204)]
COG0477	COG0845	Bxe_A3901	Bxe_A3901	Major facilitator superfamily (MFS) 4-	Bxe_B0706	Bxe_B0706	RND heavy metal efflux pump, membrane fusion	[TP0840-TP0965 (0.8653204)]
COG0477	COG0845	Bxe_B2022	Bxe_B2022	major facilitator superfamily (MFS) multidrug	Bxe_A2584	Bxe_A2584	membrane fusion protein, CzcB subfamily	[TP0840-TP0965 (0.8653204)]
COG0477	COG0845	Bxe_A3373	Bxe_A3373	Major facilitator superfamily (MFS) multidrug	Bxe_B0731	Bxe_B0731	hypothetical protein	[TP0840-TP0965 (0.8653204)]
COG0477	COG0845	Bxe_A2772	Bxe_A2772	major facilitator superfamily (MFS) transporter	Bxe_C1141	Bxe_C1141	RND efflux pump, membrane fusion protein, CzcB	[TP0840-TP0965 (0.8653204)]
COG0477	COG0845	Bxe_B1326	Bxe_B1326	major facilitator superfamily (MFS) multidrug	Bxe_B2071	Bxe_B2071	RND efflux pump, membrane fusion protein, CzcB	[TP0840-TP0965 (0.8653204)]
COG0477	COG0845	Bxe_B0920	Bxe_B0920	Major facilitator superfamily (MFS)metabolite/H+	Bxe_B0849	Bxe_B0849	RND efflux pump, membrane fusion protein, CzcB	[TP0840-TP0965 (0.8653204)]
COG0477	COG0845	Bxe_B0430	Bxe_B0430	Major facilitator superfamily (MFS)	Bxe_B2071	Bxe_B2071	RND efflux pump, membrane fusion protein, CzcB	[TP0840-TP0965 (0.8653204)]
COG0477	COG0845	Bxe_A3994	Bxe_A3994	Major facilitator superfamily (MFS)	Bxe_A1742	Bxe_A1742	RND efflux system, membrane fusion protein, CzcB	[TP0840-TP0965 (0.8653204)]
COG0477	COG0845	Bxe_B1351	Bxe_B1351	major facilitator superfamily (MFS) multidrug	Bxe_A1742	Bxe_A1742	RND efflux system, membrane fusion protein, CzcB	[TP0840-TP0965 (0.8653204)]
COG0477	COG0845	Bxe_C0974	Bxe_C0974	major facilitator superfamily (MFS) aromatic	Bxe_B1392	Bxe_B1392	RND efflux pump, membrane fusion protein, CzcB	[TP0840-TP0965 (0.8653204)]
COG0477	COG0845	Bxe_A1462	Bxe_A1462	Major facilitator superfamily (MFS) transporter	Bxe_B2008	Bxe_B2008	RND efflux pump, membrane fusion protein, CzcB	[TP0840-TP0965 (0.8653204)]
COG0477	COG0845	Bxe_A4486	Bxe_A4486	major facilitator superfamily (MFS) multidrug	Bxe_C1144	Bxe_C1144	ABC antibiotic efflux pump, membrane fusion	[TP0840-TP0965 (0.8653204)]
COG0477	COG0845	Bxe_A1830	Bxe_A1830	major facilitator superfamily (MFS) drug efflux	Bxe_B0731	Bxe_B0731	hypothetical protein	[TP0840-TP0965 (0.8653204)]
COG0477	COG0845	Bxe_B1806	Bxe_B1806	Major facilitator superfamily (MFS)	Bxe_B1229	Bxe_B1229	RND efflux pump, membrane fusion protein, CzcB	[TP0840-TP0965 (0.8653204)]
COG0477	COG0845	Bxe_A0428	Bxe_A0428	Major facilitator superfamily (MFS) sugar	Bxe_A2907	Bxe_A2907	RND efflux pump, membrane fusion protein, CzcB	[TP0840-TP0965 (0.8653204)]
COG0477	COG0845	Bxe_B0285	Bxe_B0285	major facilitator superfamily (MFS) sugar	Bxe_A3361	Bxe_A3361	RND efflux pump, membrane fusion protein, CzcB	[TP0840-TP0965 (0.8653204)]
COG0477	COG0845	Bxe_B1129	Bxe_B1129	major facilitator superfamily (MFS) multidrug	Bxe_A2584	Bxe_A2584	membrane fusion protein, CzcB subfamily	[TP0840-TP0965 (0.8653204)]
COG0477	COG0845	Bxe_C0914	Bxe_C0914	major facilitator superfamily (MFS) transporter	Bxe_A4363	Bxe_A4363	RND efflux pump, membrane fusion protein, CzcB	[TP0840-TP0965 (0.8653204)]
COG0477	COG0845	Bxe_B0947	Bxe_B0947	major facilitator superfamily (MFS) transporter	Bxe_C1144	Bxe_C1144	ABC antibiotic efflux pump, membrane fusion	[TP0840-TP0965 (0.8653204)]
COG0477	COG0845	Bxe_A1099	Bxe_A1099	Major facilitator superfamily, aromatic acid/H+	Bxe_B2339	Bxe_B2339	ABC efflux pump, membrane fusion protein, HlyD	[TP0840-TP0965 (0.8653204)]
COG0477	COG0845	Bxe_A0779	Bxe_A0779	MFS drug efflux pump, EmrB/QacA subfamily	Bxe_B2008	Bxe_B2008	RND efflux pump, membrane fusion protein, CzcB	[TP0840-TP0965 (0.8653204)]
COG0477	COG0845	Bxe_B0951	Bxe_B0951	major facilitator superfamily (MFS) transporter	Bxe_A2584	Bxe_A2584	membrane fusion protein, CzcB subfamily	[TP0840-TP0965 (0.8653204)]
COG0477	COG0845	Bxe_A2625	Bxe_A2625	Major facilitator superfamily (MFS)4-	Bxe_A0708	Bxe_A0708	membrane fusion protein, RND efflux pump	[TP0840-TP0965 (0.8653204)]
COG0477	COG0845	Bxe_A1981	Bxe_A1981	Major facilitator superfamily (MFS) 2-	Bxe_C1141	Bxe_C1141	RND efflux pump, membrane fusion protein, CzcB	[TP0840-TP0965 (0.8653204)]
COG0477	COG0845	Bxe_A1509	Bxe_A1509	putative proline/betaine major facilitator	Bxe_B0473	Bxe_B0473	ABC efflux pump, membrane fusion protein, HlyD	[TP0840-TP0965 (0.8653204)]
COG0477	COG0845	Bxe_A3598	Bxe_A3598	Major facilitator superfamily (MFS)	Bxe_B0849	Bxe_B0849	RND efflux pump, membrane fusion protein, CzcB	[TP0840-TP0965 (0.8653204)]
COG0477	COG0845	Bxe_B0992	Bxe_B0992	Major facilitator superfamily (MFS)metabolite/H+	Bxe_B2008	Bxe_B2008	RND efflux pump, membrane fusion protein, CzcB	[TP0840-TP0965 (0.8653204)]
COG0477	COG0845	Bxe_B0430	Bxe_B0430	Major facilitator superfamily (MFS)	Bxe_C1144	Bxe_C1144	ABC antibiotic efflux pump, membrane fusion	[TP0840-TP0965 (0.8653204)]
COG0477	COG0845	Bxe_B1806	Bxe_B1806	Major facilitator superfamily (MFS)	Bxe_B1392	Bxe_B1392	RND efflux pump, membrane fusion protein, CzcB	[TP0840-TP0965 (0.8653204)]
COG0477	COG0845	Bxe_C0609	Bxe_C0609	major facilitator superfamily (MFS) transporter	Bxe_C1144	Bxe_C1144	ABC antibiotic efflux pump, membrane fusion	[TP0840-TP0965 (0.8653204)]
COG0477	COG0845	Bxe_A4451	Bxe_A4451	Putative oxalate/formate antiporter,	Bxe_B1392	Bxe_B1392	RND efflux pump, membrane fusion protein, CzcB	[TP0840-TP0965 (0.8653204)]
COG0477	COG0845	Bxe_B1129	Bxe_B1129	major facilitator superfamily (MFS) multidrug	Bxe_B2008	Bxe_B2008	RND efflux pump, membrane fusion protein, CzcB	[TP0840-TP0965 (0.8653204)]
COG0477	COG0845	Bxe_A3403	Bxe_A3403	Major facilitator superfamily (MFS)	Bxe_C1144	Bxe_C1144	ABC antibiotic efflux pump, membrane fusion	[TP0840-TP0965 (0.8653204)]
COG0477	COG0845	Bxe_B1595	Bxe_B1595	Major facilitator superfamily (MFS)	Bxe_A1914	Bxe_A1914	ABC multidrug efflux pump, membrane fusion	[TP0840-TP0965 (0.8653204)]
COG0477	COG0845	Bxe_A3004	Bxe_A3004	Major facilitator superfamily (MFS) transporter	Bxe_A2907	Bxe_A2907	RND efflux pump, membrane fusion protein, CzcB	[TP0840-TP0965 (0.8653204)]
COG0477	COG0845	Bxe_A4528	Bxe_A4528	Major facilitator superfamily (MFS)4-	Bxe_A2891	Bxe_A2891	RND efflux pump, membrane fusion protein, CzcB	[TP0840-TP0965 (0.8653204)]
COG0477	COG0845	Bxe_A3580	Bxe_A3580	major facilitator superfamily (MFS) multidrug	Bxe_B0473	Bxe_B0473	ABC efflux pump, membrane fusion protein, HlyD	[TP0840-TP0965 (0.8653204)]
COG0477	COG0845	Bxe_B0628	Bxe_B0628	major facilitator superfamily (MFS) multidrug	Bxe_A0708	Bxe_A0708	membrane fusion protein, RND efflux pump	[TP0840-TP0965 (0.8653204)]
COG0477	COG0845	Bxe_A1509	Bxe_A1509	putative proline/betaine major facilitator	Bxe_A1914	Bxe_A1914	ABC multidrug efflux pump, membrane fusion	[TP0840-TP0965 (0.8653204)]
COG0477	COG0845	Bxe_C1242	Bxe_C1242	major facilitator superfamily (MFS) transporter	Bxe_B2339	Bxe_B2339	ABC efflux pump, membrane fusion protein, HlyD	[TP0840-TP0965 (0.8653204)]
COG0477	COG0845	Bxe_A0370	Bxe_A0370	Major facilitator superfamily (MFS) transporter	Bxe_B2008	Bxe_B2008	RND efflux pump, membrane fusion protein, CzcB	[TP0840-TP0965 (0.8653204)]
COG0477	COG0845	Bxe_C0243	Bxe_C0243	major facilitator superfamily (MFS)metabolite/H+	Bxe_A0708	Bxe_A0708	membrane fusion protein, RND efflux pump	[TP0840-TP0965 (0.8653204)]
COG0477	COG0845	Bxe_B2393	Bxe_B2393	Major facilitator superfamily (MFS) efflux pump	Bxe_A1968	Bxe_A1968	multidrug efflux pump, membrane fusion protein,	[TP0840-TP0965 (0.8653204)]
COG0477	COG0845	Bxe_B0272	Bxe_B0272	major facilitator superfamily (MFS) multidrug	Bxe_B0473	Bxe_B0473	ABC efflux pump, membrane fusion protein, HlyD	[TP0840-TP0965 (0.8653204)]
COG0477	COG0845	Bxe_C0974	Bxe_C0974	major facilitator superfamily (MFS) aromatic	Bxe_A0708	Bxe_A0708	membrane fusion protein, RND efflux pump	[TP0840-TP0965 (0.8653204)]
COG0477	COG0845	Bxe_B2203	Bxe_B2203	major facilitator superfamily (MFS) multidrug	Bxe_B1229	Bxe_B1229	RND efflux pump, membrane fusion protein, CzcB	[TP0840-TP0965 (0.8653204)]
[truncated: 5,006 more rows]
