# Supplementary material for: The Binary Protein Interactome of Treponema pallidum – The Syphilis Spirochete
Source: PLoS One. 2008 May 28;3(5):e2292. doi: 10.1371/journal.pone.0002292 (PMC2386257; doi:10.1371/journal.pone.0002292)
Supplement: Data S1 — Predicted protein-protein interactions based on our Treponema pallidum data; zip archive containing 372 files with one file per species. (6.09 MB ZIP) [file pone.0002292.s006.zip › bacteria/Campylobacter_jejuni_11168.tab]

192222 Campylobacter jejuni 11168
COG A	COG B	Locus Id A	Preferred Name(s) A	Annotation A	Locus Id B	Preferred Name(s) B	Annotation B	T. pallidum interaction
COG0186	COG1475	Cj1698c	rpsQ	30S ribosomal protein S17	Cj0101	parB	Probable chromosome partitioning protein parB	[TP0198-TP0271 (0.71912634)]
COG0608	COG0817	Cj0028	Cj0028	Putative single-stranded-DNA-specific exonuclease	Cj1731c	ruvC	Crossover junction endodeoxyribonuclease ruvC (EC 3.1.22.4) (Holliday junction nuclease ruvC) (Holliday junction resolvase ruvC)	[TP0704-TP0517 (0.81382185)]
COG0845	COG4591	Cj0606	Cj0606	Putative periplasmic protein	Cj0941c	Cj0941c	Putative integral membrane protein	[TP0965-TP0582 (0.8143851)]
COG0845	COG4591	Cj0367c	Cj0367c	Putative membrane fusion component of efflux	Cj0941c	Cj0941c	Putative integral membrane protein	[TP0965-TP0582 (0.8143851)]
COG0845	COG4591	Cj1032	Cj1032	Putative membrane fusion component of efflux	Cj0941c	Cj0941c	Putative integral membrane protein	[TP0965-TP0582 (0.8143851)]
COG0617	COG0860	Cj0789	Cj0789	Putative RNA nucleotidyltransferase	Cj1269c	Cj1269c	Putative N-acetylmuramoyl-L-alanine amidase	[TP0270-TP0247 (0.76828843)]
COG0201	COG0550	Cj1688c	Cj1688c	Preprotein translocase secY subunit	Cj1686	topA	DNA topoisomerase 1 (EC 5.99.1.2) (DNA topoisomerase I) (Omega- protein) (Relaxing enzyme) (Untwisting enzyme) (Swivelase)	[TP0208-TP0394 (0.8044664)]
COG0768	COG2812	Cj0525c	Cj0525c	Putative penicillin-binding protein	Cj1157	Cj1157	Putative DNA polymerase III subunit gamma	[TP0500-TP1005 (0.655462)]
COG0768	COG2812	Cj0652	Cj0652	Penicillin-binding protein	Cj1157	Cj1157	Putative DNA polymerase III subunit gamma	[TP0500-TP1005 (0.655462)]
COG0051	COG0693	Cj1708c	rpsJ	30S ribosomal protein S10	Cj0899c	Cj0899c	4-methyl-5(Beta-hydroxyethyl)-thiazole	[TP0188-TP0445 (0.6307204)]
COG0180	COG0564	Cj0388	trpS	Tryptophanyl-tRNA synthetase (EC 6.1.1.2) (Tryptophan--tRNA ligase) (TrpRS)	Cj0708	Cj0708	Putative ribosomal pseudouridine synthase	[TP0632-TP0339 (0.7885255)]
COG0180	COG0564	Cj0388	trpS	Tryptophanyl-tRNA synthetase (EC 6.1.1.2) (Tryptophan--tRNA ligase) (TrpRS)	Cj0022c	Cj0022c	Putative ribosomal pseudouridine synthase	[TP0632-TP0339 (0.7885255)]
COG0180	COG0564	Cj0388	trpS	Tryptophanyl-tRNA synthetase (EC 6.1.1.2) (Tryptophan--tRNA ligase) (TrpRS)	Cj1280c	Cj1280c	Pseudouridine synthase {UniProtKB/TrEMBL:Q9PN18}	[TP0632-TP0339 (0.7885255)]
COG0090	COG0223	Cj1704c	rplB	50S ribosomal protein L2	Cj0098	fmt	Methionyl-tRNA formyltransferase (EC 2.1.2.9)	[TP0192-TP0756 (0.8610547)]
COG0632	COG2255	Cj0799c	ruvA	Holliday junction ATP-dependent DNA helicase ruvA (EC 3.6.1.-)	Cj1362	ruvB	Holliday junction ATP-dependent DNA helicase ruvB (EC 3.6.1.-)	[TP0543-TP0162 (0.9659884)]
COG0462	COG0817	Cj0918c	prs	Ribose-phosphate pyrophosphokinase (EC 2.7.6.1) (RPPK) (Phosphoribosyl pyrophosphate synthetase) (P-Rib-PP synthetase) (PRPP synthetase)	Cj1731c	ruvC	Crossover junction endodeoxyribonuclease ruvC (EC 3.1.22.4) (Holliday junction nuclease ruvC) (Holliday junction resolvase ruvC)	[TP0294-TP0517 (0.54911256)]
COG0125	COG0586	Cj0766c	tmk	Thymidylate kinase {UniProtKB/Swiss-Prot:Q9PPF3}	Cj1210	Cj1210	Putative integral membrane protein	[TP0354-TP0779 (0.67954355)]
COG0125	COG0586	Cj0766c	tmk	Thymidylate kinase {UniProtKB/Swiss-Prot:Q9PPF3}	Cj0928	Cj0928	Putative integral membrane protein	[TP0354-TP0779 (0.67954355)]
COG0125	COG0586	Cj0766c	tmk	Thymidylate kinase {UniProtKB/Swiss-Prot:Q9PPF3}	Cj1168c	Cj1168c	Putative integral membrane protein	[TP0354-TP0779 (0.67954355)]
COG0257	COG0577	Cj1591	Cj1591	50S ribosomal protein L36	Cj1662	Cj1662	Putative integral membrane protein	[TP0209-TP0962 (0.5903608)]
COG0257	COG0577	Cj1591	Cj1591	50S ribosomal protein L36	Cj0607	Cj0607	ABC-type transmembrane transport protein	[TP0209-TP0962 (0.5903608)]
COG0257	COG0577	Cj1591	Cj1591	50S ribosomal protein L36	Cj1661	Cj1661	Possible ABC transport system permease protein	[TP0209-TP0962 (0.5903608)]
COG1291	COG1684	Cj0337c	Cj0337c	Putative flagellar motor proton channel	Cj1179c	Cj1179c	Flagellar biosynthetic protein fliR	[TP0725-TP0716 (0.9601814)]
COG0222	COG0802	Cj0477	rplL	50S ribosomal protein L7/L12	Cj0668	Cj0668	Putative ATP /GTP-binding protein	[TP0240-TP0875 (0.8481433)]
COG0495	COG1214	Cj1091	leuS	Leucyl-tRNA synthetase (EC 6.1.1.4) (Leucine--tRNA ligase) (LeuRS)	Cj0133	Cj0133	Hypothetical protein Cj0133	[TP0586-TP0876 (0.5571989)]
COG0192	COG0592	Cj1096c	Cj1096c	S-adenosylmethionine synthetase	Cj0002	Cj0002	DNA polymerase III, beta chain	[TP0794-TP0002 (0.8412751)]
COG0360	COG0616	Cj1070	rpsF	30S ribosomal protein S6	Cj0068	Cj0068	Protease {UniProtKB/TrEMBL:Q9PJ51}	[TP0063-TP0997 (0.6657489)]
COG0125	COG0457	Cj0766c	tmk	Thymidylate kinase {UniProtKB/Swiss-Prot:Q9PPF3}	Cj0497	Cj0497	Putative lipoprotein {UniProtKB/TrEMBL:Q9PI12}	[TP0354-TP0648 (0.5206915)]
COG0125	COG0457	Cj0766c	tmk	Thymidylate kinase {UniProtKB/Swiss-Prot:Q9PPF3}	Cj0390	Cj0390	Putative transmembrane protein	[TP0354-TP0648 (0.5206915)]
COG0125	COG0457	Cj0766c	tmk	Thymidylate kinase {UniProtKB/Swiss-Prot:Q9PPF3}	Cj1679	Cj1679	Hypothetical protein Cj1679	[TP0354-TP0648 (0.5206915)]
COG0265	COG0333	Cj1228c	Cj1228c	Serine protease {UniProtKB/TrEMBL:Q9PN69}	Cj0330	Cj0330	50S ribosomal protein L32	[TP0773-TP0807 (0.5060325)]
COG0802	COG0860	Cj0668	Cj0668	Putative ATP /GTP-binding protein	Cj1269c	Cj1269c	Putative N-acetylmuramoyl-L-alanine amidase	[TP0875-TP0247 (0.90700364)]
COG0495	COG0761	Cj1091	leuS	Leucyl-tRNA synthetase (EC 6.1.1.4) (Leucine--tRNA ligase) (LeuRS)	Cj0894c	ispH	4-hydroxy-3-methylbut-2-enyl diphosphate reductase (EC 1.17.1.2)	[TP0586-TP0547 (0.63095015)]
COG1536	COG1677	Cj0319	Cj0319	Flagellar motor switch protein	Cj0526c	fliE	Flagellar hook-basal body complex protein fliE	[TP0026-TP0398 (0.81876683)]
COG0820	COG2812	Cj1713	Cj1713	Hypothetical protein Cj1713	Cj1157	Cj1157	Putative DNA polymerase III subunit gamma	[TP0068-TP1005 (0.60435057)]
COG0771	COG1815	Cj0432c	murD	UDP-N-acetylmuramoylalanine--D-glutamate ligase (EC 6.3.2.9) (UDP-N- acetylmuramoyl-L-alanyl-D-glutamate synthetase) (D-glutamic acid- adding enzyme)	Cj0528c	Cj0528c	Putative flagellar basal-body rod protein	[TP0903-TP0396 (0.6336193)]
COG0577	COG0845	Cj1662	Cj1662	Putative integral membrane protein	Cj0606	Cj0606	Putative periplasmic protein	[TP0963-TP0965 (0.93032813)]
COG0577	COG0845	Cj1661	Cj1661	Possible ABC transport system permease protein	Cj0367c	Cj0367c	Putative membrane fusion component of efflux	[TP0963-TP0965 (0.93032813)]
COG0577	COG0845	Cj0607	Cj0607	ABC-type transmembrane transport protein	Cj0367c	Cj0367c	Putative membrane fusion component of efflux	[TP0963-TP0965 (0.93032813)]
COG0577	COG0845	Cj0607	Cj0607	ABC-type transmembrane transport protein	Cj1032	Cj1032	Putative membrane fusion component of efflux	[TP0963-TP0965 (0.93032813)]
COG0577	COG0845	Cj1662	Cj1662	Putative integral membrane protein	Cj0367c	Cj0367c	Putative membrane fusion component of efflux	[TP0963-TP0965 (0.93032813)]
COG0577	COG0845	Cj1662	Cj1662	Putative integral membrane protein	Cj1032	Cj1032	Putative membrane fusion component of efflux	[TP0963-TP0965 (0.93032813)]
COG0577	COG0845	Cj1661	Cj1661	Possible ABC transport system permease protein	Cj1032	Cj1032	Putative membrane fusion component of efflux	[TP0963-TP0965 (0.93032813)]
COG0577	COG0845	Cj0607	Cj0607	ABC-type transmembrane transport protein	Cj0606	Cj0606	Putative periplasmic protein	[TP0963-TP0965 (0.93032813)]
COG0577	COG0845	Cj1661	Cj1661	Possible ABC transport system permease protein	Cj0606	Cj0606	Putative periplasmic protein	[TP0963-TP0965 (0.93032813)]
COG0333	COG1077	Cj0330	Cj0330	50S ribosomal protein L32	Cj0276	Cj0276	Homolog of E. coli rod shape-determining protein	[TP0807-TP0497 (0.61855906)]
COG0234	COG1200	Cj1220	groS	10 kDa chaperonin (Protein Cpn10) (groES protein)	Cj0464	Cj0464	ATP-dependent DNA helicase	[TP1013-TP0687 (0.84594196)]
COG0084	COG2201	Cj0644	Cj0644	Hypothetical protein Cj0644	Cj0924c	Cj0924c	Putative MCP protein-glutamate methylesterase	[TP0994-TP0631 (0.71912634)]
COG1121	COG1345	Cj0142c	Cj0142c	ABC transporter ATP-binding protein	Cj0548	fliD	Flagellar hook-associated protein 2 (HAP2) (Filament cap protein) (Flagellar cap protein)	[TP0035-TP0872 (0.6931363)]
COG0257	COG1253	Cj1591	Cj1591	50S ribosomal protein L36	Cj0183	Cj0183	Putative integral membrane protein with	[TP0209-TP0027 (0.74441797)]
COG0060	COG0681	Cj1061c	ileS	Isoleucyl-tRNA synthetase (EC 6.1.1.5) (Isoleucine--tRNA ligase) (IleRS)	Cj0856	Cj0856	Signal peptidase I {UniProtKB/TrEMBL:Q9PP67}	[TP0452-TP0185 (0.79878455)]
COG1344	COG2236	Cj1338c	flaB	Flagellin B {UniProtKB/Swiss-Prot:P56964}	Cj1370	Cj1370	Putative nucleotide phosphoribosyltransferase	[TP0868-TP0050 (0.7570204)]
COG1344	COG2236	Cj1339c	flaA	Flagellin A {UniProtKB/Swiss-Prot:P56963}	Cj1370	Cj1370	Putative nucleotide phosphoribosyltransferase	[TP0868-TP0050 (0.7570204)]
COG1344	COG2236	Cj0720c	flaC	Flagellin C {UniProtKB/Swiss-Prot:P96747}	Cj1370	Cj1370	Putative nucleotide phosphoribosyltransferase	[TP0868-TP0050 (0.7570204)]
COG1344	COG2236	Cj0887c	Cj0887c	Putative flagellin {UniProtKB/TrEMBL:Q9PP44}	Cj1370	Cj1370	Putative nucleotide phosphoribosyltransferase	[TP0868-TP0050 (0.7570204)]
COG1344	COG1815	Cj1338c	flaB	Flagellin B {UniProtKB/Swiss-Prot:P56964}	Cj0528c	Cj0528c	Putative flagellar basal-body rod protein	[TP0870-TP0396 (0.7209834)]
COG1344	COG1815	Cj0720c	flaC	Flagellin C {UniProtKB/Swiss-Prot:P96747}	Cj0528c	Cj0528c	Putative flagellar basal-body rod protein	[TP0870-TP0396 (0.7209834)]
COG1344	COG1815	Cj1339c	flaA	Flagellin A {UniProtKB/Swiss-Prot:P56963}	Cj0528c	Cj0528c	Putative flagellar basal-body rod protein	[TP0870-TP0396 (0.7209834)]
COG1344	COG1815	Cj0887c	Cj0887c	Putative flagellin {UniProtKB/TrEMBL:Q9PP44}	Cj0528c	Cj0528c	Putative flagellar basal-body rod protein	[TP0870-TP0396 (0.7209834)]
COG0257	COG1749	Cj1591	Cj1591	50S ribosomal protein L36	Cj1729c	Cj1729c	Flagellar hook subunit protein	[TP0209-TP0727 (0.6772987)]
COG0257	COG1749	Cj1591	Cj1591	50S ribosomal protein L36	Cj0043	Cj0043	Flagellar hook protein flgE	[TP0209-TP0727 (0.6772987)]
COG1352	COG1815	Cj0923c	cheR	Chemotaxis protein methyltransferase (EC 2.1.1.80)	Cj0528c	Cj0528c	Putative flagellar basal-body rod protein	[TP0630-TP0396 (0.7590469)]
COG0459	COG2236	Cj1221	groL	60 kDa chaperonin (Protein Cpn60) (groEL protein)	Cj1370	Cj1370	Putative nucleotide phosphoribosyltransferase	[TP0030-TP0050 (0.733236)]
COG0018	COG1699	Cj1175c	argS	Arginyl-tRNA synthetase (EC 6.1.1.19) (Arginine--tRNA ligase) (ArgRS)	Cj1075	Cj1075	Hypothetical protein Cj1075	[TP0831-TP0658 (0.7668753)]
COG1558	COG1776	Cj0527c	Cj0527c	Flagellar basal-body rod protein	Cj0059c	Cj0059c	Putative flagellar motor switch protein	[TP0397-TP0720 (0.6910892)]
COG1344	COG4786	Cj0720c	flaC	Flagellin C {UniProtKB/Swiss-Prot:P96747}	Cj0697	Cj0697	Putative flagellar basal-body rod protein	[TP0792-TP0961 (0.7009321), TP0659-TP0961 (0.6018447)]
COG1344	COG4786	Cj0887c	Cj0887c	Putative flagellin {UniProtKB/TrEMBL:Q9PP44}	Cj0698	Cj0698	Flagellar basal-body rod protein	[TP0792-TP0961 (0.7009321), TP0659-TP0961 (0.6018447)]
COG1344	COG4786	Cj1339c	flaA	Flagellin A {UniProtKB/Swiss-Prot:P56963}	Cj0697	Cj0697	Putative flagellar basal-body rod protein	[TP0792-TP0961 (0.7009321), TP0659-TP0961 (0.6018447)]
COG1344	COG4786	Cj1338c	flaB	Flagellin B {UniProtKB/Swiss-Prot:P56964}	Cj0698	Cj0698	Flagellar basal-body rod protein	[TP0792-TP0961 (0.7009321), TP0659-TP0961 (0.6018447)]
COG1344	COG4786	Cj1338c	flaB	Flagellin B {UniProtKB/Swiss-Prot:P56964}	Cj0697	Cj0697	Putative flagellar basal-body rod protein	[TP0792-TP0961 (0.7009321), TP0659-TP0961 (0.6018447)]
COG1344	COG4786	Cj0720c	flaC	Flagellin C {UniProtKB/Swiss-Prot:P96747}	Cj0698	Cj0698	Flagellar basal-body rod protein	[TP0792-TP0961 (0.7009321), TP0659-TP0961 (0.6018447)]
COG1344	COG4786	Cj0887c	Cj0887c	Putative flagellin {UniProtKB/TrEMBL:Q9PP44}	Cj0697	Cj0697	Putative flagellar basal-body rod protein	[TP0792-TP0961 (0.7009321), TP0659-TP0961 (0.6018447)]
COG1344	COG4786	Cj1339c	flaA	Flagellin A {UniProtKB/Swiss-Prot:P56963}	Cj0698	Cj0698	Flagellar basal-body rod protein	[TP0792-TP0961 (0.7009321), TP0659-TP0961 (0.6018447)]
COG0593	COG1077	Cj0001	dnaA	Chromosomal replication initiator protein dnaA	Cj0276	Cj0276	Homolog of E. coli rod shape-determining protein	[TP0001-TP0497 (0.678435)]
COG0658	COG1187	Cj1211	Cj1211	Putative integral membrane protein	Cj1709c	Cj1709c	Putative ribosomal pseudouridine synthase	[TP0336-TP0459 (0.6079956)]
COG0465	COG0465	Cj1005c	Cj1005c	Putative membrane bound ATPase	Cj1116c	Cj1116c	Membrane bound zinc metallopeptidase	[TP0330-TP0330 (0.73856413)]
COG0465	COG0465	Cj1116c	Cj1116c	Membrane bound zinc metallopeptidase	Cj1005c	Cj1005c	Putative membrane bound ATPase	[TP0330-TP0330 (0.73856413)]
COG0465	COG0465	Cj1116c	Cj1116c	Membrane bound zinc metallopeptidase	Cj1116c	Cj1116c	Membrane bound zinc metallopeptidase	[TP0330-TP0330 (0.73856413)]
COG0465	COG0465	Cj1005c	Cj1005c	Putative membrane bound ATPase	Cj1005c	Cj1005c	Putative membrane bound ATPase	[TP0330-TP0330 (0.73856413)]
COG1558	COG1792	Cj0527c	Cj0527c	Flagellar basal-body rod protein	Cj0277	Cj0277	Putative periplasmic protein	[TP0397-TP0498 (0.58822864)]
COG0817	COG1558	Cj1731c	ruvC	Crossover junction endodeoxyribonuclease ruvC (EC 3.1.22.4) (Holliday junction nuclease ruvC) (Holliday junction resolvase ruvC)	Cj0527c	Cj0527c	Flagellar basal-body rod protein	[TP0517-TP0397 (0.53212774)]
COG0592	COG1344	Cj0002	Cj0002	DNA polymerase III, beta chain	Cj1339c	flaA	Flagellin A {UniProtKB/Swiss-Prot:P56963}	[TP0002-TP0659 (0.6618167)]
COG0592	COG1344	Cj0002	Cj0002	DNA polymerase III, beta chain	Cj0720c	flaC	Flagellin C {UniProtKB/Swiss-Prot:P96747}	[TP0002-TP0659 (0.6618167)]
COG0592	COG1344	Cj0002	Cj0002	DNA polymerase III, beta chain	Cj0887c	Cj0887c	Putative flagellin {UniProtKB/TrEMBL:Q9PP44}	[TP0002-TP0659 (0.6618167)]
COG0592	COG1344	Cj0002	Cj0002	DNA polymerase III, beta chain	Cj1338c	flaB	Flagellin B {UniProtKB/Swiss-Prot:P56964}	[TP0002-TP0659 (0.6618167)]
COG0860	COG1192	Cj1269c	Cj1269c	Putative N-acetylmuramoyl-L-alanine amidase	Cj0100	Cj0100	ParA family protein {UniProtKB/TrEMBL:Q9PJ26}	[TP0247-TP0272 (0.7527567)]
COG0242	COG0272	Cj0191c	def	Peptide deformylase (EC 3.5.1.88) (PDF) (Polypeptide deformylase)	Cj0586	Cj0586	DNA ligase {UniProtKB/TrEMBL:Q9PHT0}	[TP0757-TP0634 (0.68197167)]
COG0265	COG0817	Cj1228c	Cj1228c	Serine protease {UniProtKB/TrEMBL:Q9PN69}	Cj1731c	ruvC	Crossover junction endodeoxyribonuclease ruvC (EC 3.1.22.4) (Holliday junction nuclease ruvC) (Holliday junction resolvase ruvC)	[TP0773-TP0517 (0.5118523)]
COG0187	COG0358	Cj0003	gyrB	DNA gyrase subunit B (EC 5.99.1.3)	Cj1638	dnaG	DNA primase {UniProtKB/Swiss-Prot:Q9PM37}	[TP1006-TP0492 (0.55112576)]
COG1154	COG2812	Cj0321	dxs	1-deoxy-D-xylulose-5-phosphate synthase (EC 2.2.1.7) (1-deoxyxylulose- 5-phosphate synthase) (DXP synthase) (DXPS)	Cj1157	Cj1157	Putative DNA polymerase III subunit gamma	[TP0824-TP1005 (0.68180764)]
COG0223	COG1551	Cj0098	fmt	Methionyl-tRNA formyltransferase (EC 2.1.2.9)	Cj1103	Cj1103	Carbon storage regulator homolog	[TP0756-TP0657 (0.72355264)]
COG0237	COG0552	Cj1530	coaE	Dephospho-CoA kinase (EC 2.7.1.24) (Dephosphocoenzyme A kinase)	Cj1206c	Cj1206c	Putative signal recognition particle protein	[TP0296-TP0578 (0.7885255)]
COG0080	COG0265	Cj0474	rplK	50S ribosomal protein L11	Cj1228c	Cj1228c	Serine protease {UniProtKB/TrEMBL:Q9PN69}	[TP0237-TP0773 (0.6164146)]
COG2812	COG2812	Cj1157	Cj1157	Putative DNA polymerase III subunit gamma	Cj1157	Cj1157	Putative DNA polymerase III subunit gamma	[TP1005-TP1005 (0.52391654)]
COG0223	COG0234	Cj0098	fmt	Methionyl-tRNA formyltransferase (EC 2.1.2.9)	Cj1220	groS	10 kDa chaperonin (Protein Cpn10) (groES protein)	[TP0756-TP1013 (0.64276713)]
COG0357	COG0459	Cj0997	gidB	Methyltransferase gidB (EC 2.1.-.-) (Glucose-inhibited division protein B)	Cj1221	groL	60 kDa chaperonin (Protein Cpn60) (groEL protein)	[TP0946-TP0030 (0.68326145)]
COG0664	COG1074	Cj0466	Cj0466	Putative transcriptional regulator	Cj1481c	Cj1481c	Putative helicase {UniProtKB/TrEMBL:Q9PMI1}	[TP0089-TP0898 (0.8304331)]
COG0223	COG0242	Cj0098	fmt	Methionyl-tRNA formyltransferase (EC 2.1.2.9)	Cj0191c	def	Peptide deformylase (EC 3.5.1.88) (PDF) (Polypeptide deformylase)	[TP0756-TP0757 (0.8300303)]
COG0233	COG0359	Cj0234c	frr	Ribosome recycling factor (Ribosome-releasing factor) (RRF)	Cj0664	rplI	50S ribosomal protein L9	[TP0604-TP0060 (0.5105792)]
COG0012	COG0457	Cj0930	Cj0930	Putative GTP-binding protein	Cj0390	Cj0390	Putative transmembrane protein	[TP0124-TP0067 (0.81355333)]
COG0012	COG0457	Cj0930	Cj0930	Putative GTP-binding protein	Cj0497	Cj0497	Putative lipoprotein {UniProtKB/TrEMBL:Q9PI12}	[TP0124-TP0067 (0.81355333)]
COG0012	COG0457	Cj0930	Cj0930	Putative GTP-binding protein	Cj1679	Cj1679	Hypothetical protein Cj1679	[TP0124-TP0067 (0.81355333)]
COG0265	COG0492	Cj1228c	Cj1228c	Serine protease {UniProtKB/TrEMBL:Q9PN69}	Cj1725	Cj1725	Putative periplasmic protein	[TP0773-TP0814 (0.6926654)]
COG0265	COG0492	Cj1228c	Cj1228c	Serine protease {UniProtKB/TrEMBL:Q9PN69}	Cj0559	Cj0559	Oxidoreductase {UniProtKB/TrEMBL:Q9PHV6}	[TP0773-TP0814 (0.6926654)]
COG0265	COG0492	Cj1228c	Cj1228c	Serine protease {UniProtKB/TrEMBL:Q9PN69}	Cj0146c	Cj0146c	Thioredoxin reductase {UniProtKB/TrEMBL:Q9PIY1}	[TP0773-TP0814 (0.6926654)]
COG0124	COG0608	Cj0765c	hisS	Histidyl-tRNA synthetase (EC 6.1.1.21) (Histidine--tRNA ligase) (HisRS)	Cj0028	Cj0028	Putative single-stranded-DNA-specific exonuclease	[TP0641-TP0704 (0.75894904)]
COG0465	COG0772	Cj1005c	Cj1005c	Putative membrane bound ATPase	Cj1038	Cj1038	Probable cell division/peptidoglycan biosynthesis	[TP0330-TP0387 (0.8016956)]
COG0465	COG0772	Cj1116c	Cj1116c	Membrane bound zinc metallopeptidase	Cj1282	Cj1282	RodA protein homolog {UniProtKB/TrEMBL:Q9PN17}	[TP0330-TP0387 (0.8016956)]
COG0465	COG0772	Cj1116c	Cj1116c	Membrane bound zinc metallopeptidase	Cj1038	Cj1038	Probable cell division/peptidoglycan biosynthesis	[TP0330-TP0387 (0.8016956)]
COG0465	COG0772	Cj1005c	Cj1005c	Putative membrane bound ATPase	Cj1282	Cj1282	RodA protein homolog {UniProtKB/TrEMBL:Q9PN17}	[TP0330-TP0387 (0.8016956)]
COG0234	COG0792	Cj1220	groS	10 kDa chaperonin (Protein Cpn10) (groES protein)	Cj0148c	Cj0148c	UPF0102 protein Cj0148c	[TP1013-TP0913 (0.7815084)]
COG0192	COG0217	Cj1096c	Cj1096c	S-adenosylmethionine synthetase	Cj1172c	Cj1172c	Hypothetical UPF0082 protein Cj1172c	[TP0794-TP0474 (0.71912634)]
COG0860	COG1214	Cj1269c	Cj1269c	Putative N-acetylmuramoyl-L-alanine amidase	Cj0133	Cj0133	Hypothetical protein Cj0133	[TP0247-TP0876 (0.6334264)]
COG0544	COG1418	Cj0193c	tig	Trigger factor {UniProtKB/Swiss-Prot:Q46108}	Cj1209	Cj1209	UPF0144 protein Cj1209	[TP0506-TP1018 (0.7668753)]
COG0477	COG0845	Cj0981c	Cj0981c	Transmembrane transport protein	Cj1032	Cj1032	Putative membrane fusion component of efflux	[TP0840-TP0965 (0.8653204)]
COG0477	COG0845	Cj1619	Cj1619	Alpha-ketoglutarate permease	Cj0606	Cj0606	Putative periplasmic protein	[TP0840-TP0965 (0.8653204)]
COG0477	COG0845	Cj0461c	Cj0461c	Putative integral membrane protein	Cj0606	Cj0606	Putative periplasmic protein	[TP0840-TP0965 (0.8653204)]
COG0477	COG0845	Cj0484	Cj0484	Transmembrane transport protein	Cj0367c	Cj0367c	Putative membrane fusion component of efflux	[TP0840-TP0965 (0.8653204)]
COG0477	COG0845	Cj1687	Cj1687	Putative efflux protein	Cj1032	Cj1032	Putative membrane fusion component of efflux	[TP0840-TP0965 (0.8653204)]
COG0477	COG0845	Cj1687	Cj1687	Putative efflux protein	Cj0367c	Cj0367c	Putative membrane fusion component of efflux	[TP0840-TP0965 (0.8653204)]
COG0477	COG0845	Cj1619	Cj1619	Alpha-ketoglutarate permease	Cj0367c	Cj0367c	Putative membrane fusion component of efflux	[TP0840-TP0965 (0.8653204)]
COG0477	COG0845	Cj0484	Cj0484	Transmembrane transport protein	Cj0606	Cj0606	Putative periplasmic protein	[TP0840-TP0965 (0.8653204)]
COG0477	COG0845	Cj0339	Cj0339	Putative transmembrane transport protein	Cj1032	Cj1032	Putative membrane fusion component of efflux	[TP0840-TP0965 (0.8653204)]
COG0477	COG0845	Cj0250c	Cj0250c	Putative transmembrane transport protein	Cj0367c	Cj0367c	Putative membrane fusion component of efflux	[TP0840-TP0965 (0.8653204)]
COG0477	COG0845	Cj1257c	Cj1257c	Putative efflux pump {UniProtKB/TrEMBL:Q9PN40}	Cj1032	Cj1032	Putative membrane fusion component of efflux	[TP0840-TP0965 (0.8653204)]
COG0477	COG0845	Cj0250c	Cj0250c	Putative transmembrane transport protein	Cj1032	Cj1032	Putative membrane fusion component of efflux	[TP0840-TP0965 (0.8653204)]
COG0477	COG0845	Cj0035c	Cj0035c	Putative efflux protein	Cj0367c	Cj0367c	Putative membrane fusion component of efflux	[TP0840-TP0965 (0.8653204)]
COG0477	COG0845	Cj0850c	Cj0850c	Transmembrane transport protein	Cj0367c	Cj0367c	Putative membrane fusion component of efflux	[TP0840-TP0965 (0.8653204)]
COG0477	COG0845	Cj1375	Cj1375	Putative efflux protein	Cj0367c	Cj0367c	Putative membrane fusion component of efflux	[TP0840-TP0965 (0.8653204)]
COG0477	COG0845	Cj0035c	Cj0035c	Putative efflux protein	Cj1032	Cj1032	Putative membrane fusion component of efflux	[TP0840-TP0965 (0.8653204)]
COG0477	COG0845	Cj1588c	Cj1588c	Putative transmembrane transport protein	Cj0367c	Cj0367c	Putative membrane fusion component of efflux	[TP0840-TP0965 (0.8653204)]
COG0477	COG0845	Cj0850c	Cj0850c	Transmembrane transport protein	Cj1032	Cj1032	Putative membrane fusion component of efflux	[TP0840-TP0965 (0.8653204)]
COG0477	COG0845	Cj0981c	Cj0981c	Transmembrane transport protein	Cj0606	Cj0606	Putative periplasmic protein	[TP0840-TP0965 (0.8653204)]
COG0477	COG0845	Cj0250c	Cj0250c	Putative transmembrane transport protein	Cj0606	Cj0606	Putative periplasmic protein	[TP0840-TP0965 (0.8653204)]
COG0477	COG0845	Cj1687	Cj1687	Putative efflux protein	Cj0606	Cj0606	Putative periplasmic protein	[TP0840-TP0965 (0.8653204)]
COG0477	COG0845	Cj1619	Cj1619	Alpha-ketoglutarate permease	Cj1032	Cj1032	Putative membrane fusion component of efflux	[TP0840-TP0965 (0.8653204)]
COG0477	COG0845	Cj0461c	Cj0461c	Putative integral membrane protein	Cj1032	Cj1032	Putative membrane fusion component of efflux	[TP0840-TP0965 (0.8653204)]
COG0477	COG0845	Cj0484	Cj0484	Transmembrane transport protein	Cj1032	Cj1032	Putative membrane fusion component of efflux	[TP0840-TP0965 (0.8653204)]
COG0477	COG0845	Cj1257c	Cj1257c	Putative efflux pump {UniProtKB/TrEMBL:Q9PN40}	Cj0367c	Cj0367c	Putative membrane fusion component of efflux	[TP0840-TP0965 (0.8653204)]
COG0477	COG0845	Cj1257c	Cj1257c	Putative efflux pump {UniProtKB/TrEMBL:Q9PN40}	Cj0606	Cj0606	Putative periplasmic protein	[TP0840-TP0965 (0.8653204)]
COG0477	COG0845	Cj0339	Cj0339	Putative transmembrane transport protein	Cj0606	Cj0606	Putative periplasmic protein	[TP0840-TP0965 (0.8653204)]
COG0477	COG0845	Cj1588c	Cj1588c	Putative transmembrane transport protein	Cj1032	Cj1032	Putative membrane fusion component of efflux	[TP0840-TP0965 (0.8653204)]
COG0477	COG0845	Cj0339	Cj0339	Putative transmembrane transport protein	Cj0367c	Cj0367c	Putative membrane fusion component of efflux	[TP0840-TP0965 (0.8653204)]
COG0477	COG0845	Cj1588c	Cj1588c	Putative transmembrane transport protein	Cj0606	Cj0606	Putative periplasmic protein	[TP0840-TP0965 (0.8653204)]
COG0477	COG0845	Cj0850c	Cj0850c	Transmembrane transport protein	Cj0606	Cj0606	Putative periplasmic protein	[TP0840-TP0965 (0.8653204)]
COG0477	COG0845	Cj0461c	Cj0461c	Putative integral membrane protein	Cj0367c	Cj0367c	Putative membrane fusion component of efflux	[TP0840-TP0965 (0.8653204)]
COG0477	COG0845	Cj0981c	Cj0981c	Transmembrane transport protein	Cj0367c	Cj0367c	Putative membrane fusion component of efflux	[TP0840-TP0965 (0.8653204)]
COG0477	COG0845	Cj0035c	Cj0035c	Putative efflux protein	Cj0606	Cj0606	Putative periplasmic protein	[TP0840-TP0965 (0.8653204)]
COG0477	COG0845	Cj1375	Cj1375	Putative efflux protein	Cj0606	Cj0606	Putative periplasmic protein	[TP0840-TP0965 (0.8653204)]
COG0477	COG0845	Cj1375	Cj1375	Putative efflux protein	Cj1032	Cj1032	Putative membrane fusion component of efflux	[TP0840-TP0965 (0.8653204)]
COG0305	COG2812	Cj0562	Cj0562	Replicative DNA helicase	Cj1157	Cj1157	Putative DNA polymerase III subunit gamma	[TP0058-TP1005 (0.7130585)]
COG0188	COG0526	Cj1027c	gyrA	DNA gyrase subunit A (EC 5.99.1.3)	Cj1665	Cj1665	Possible lipoprotein thiredoxin	[TP0005-TP0100 (0.7885434)]
COG0188	COG0526	Cj1027c	gyrA	DNA gyrase subunit A (EC 5.99.1.3)	Cj0872	Cj0872	Hypothetical protein dsbA	[TP0005-TP0100 (0.7885434)]
COG0188	COG0526	Cj1027c	gyrA	DNA gyrase subunit A (EC 5.99.1.3)	Cj0864	Cj0864	Putative periplasmic protein	[TP0005-TP0100 (0.7885434)]
COG0188	COG0526	Cj1027c	gyrA	DNA gyrase subunit A (EC 5.99.1.3)	Cj1207c	Cj1207c	Putative lipoprotein thiredoxin	[TP0005-TP0100 (0.7885434)]
COG0188	COG0526	Cj1027c	gyrA	DNA gyrase subunit A (EC 5.99.1.3)	Cj0147c	Cj0147c	Thioredoxin {UniProtKB/TrEMBL:Q9PIY0}	[TP0005-TP0100 (0.7885434)]
COG0188	COG0526	Cj1027c	gyrA	DNA gyrase subunit A (EC 5.99.1.3)	Cj1106	Cj1106	Possible periplasmic thioredoxin	[TP0005-TP0100 (0.7885434)]
COG0188	COG0526	Cj1027c	gyrA	DNA gyrase subunit A (EC 5.99.1.3)	Cj1664	Cj1664	Possible periplasmic thiredoxin	[TP0005-TP0100 (0.7885434)]
COG0526	COG0771	Cj0147c	Cj0147c	Thioredoxin {UniProtKB/TrEMBL:Q9PIY0}	Cj0432c	murD	UDP-N-acetylmuramoylalanine--D-glutamate ligase (EC 6.3.2.9) (UDP-N- acetylmuramoyl-L-alanyl-D-glutamate synthetase) (D-glutamic acid- adding enzyme)	[TP0100-TP0903 (0.59509045)]
COG0526	COG0771	Cj1665	Cj1665	Possible lipoprotein thiredoxin	Cj0432c	murD	UDP-N-acetylmuramoylalanine--D-glutamate ligase (EC 6.3.2.9) (UDP-N- acetylmuramoyl-L-alanyl-D-glutamate synthetase) (D-glutamic acid- adding enzyme)	[TP0100-TP0903 (0.59509045)]
COG0526	COG0771	Cj1664	Cj1664	Possible periplasmic thiredoxin	Cj0432c	murD	UDP-N-acetylmuramoylalanine--D-glutamate ligase (EC 6.3.2.9) (UDP-N- acetylmuramoyl-L-alanyl-D-glutamate synthetase) (D-glutamic acid- adding enzyme)	[TP0100-TP0903 (0.59509045)]
COG0526	COG0771	Cj1207c	Cj1207c	Putative lipoprotein thiredoxin	Cj0432c	murD	UDP-N-acetylmuramoylalanine--D-glutamate ligase (EC 6.3.2.9) (UDP-N- acetylmuramoyl-L-alanyl-D-glutamate synthetase) (D-glutamic acid- adding enzyme)	[TP0100-TP0903 (0.59509045)]
COG0526	COG0771	Cj0872	Cj0872	Hypothetical protein dsbA	Cj0432c	murD	UDP-N-acetylmuramoylalanine--D-glutamate ligase (EC 6.3.2.9) (UDP-N- acetylmuramoyl-L-alanyl-D-glutamate synthetase) (D-glutamic acid- adding enzyme)	[TP0100-TP0903 (0.59509045)]
COG0526	COG0771	Cj1106	Cj1106	Possible periplasmic thioredoxin	Cj0432c	murD	UDP-N-acetylmuramoylalanine--D-glutamate ligase (EC 6.3.2.9) (UDP-N- acetylmuramoyl-L-alanyl-D-glutamate synthetase) (D-glutamic acid- adding enzyme)	[TP0100-TP0903 (0.59509045)]
COG0526	COG0771	Cj0864	Cj0864	Putative periplasmic protein	Cj0432c	murD	UDP-N-acetylmuramoylalanine--D-glutamate ligase (EC 6.3.2.9) (UDP-N- acetylmuramoyl-L-alanyl-D-glutamate synthetase) (D-glutamic acid- adding enzyme)	[TP0100-TP0903 (0.59509045)]
COG1283	COG1286	Cj0523	Cj0523	Putative membrane protein	Cj0399	Cj0399	Putative integral membrane protein	[TP0771-TP0522 (0.80866665)]
COG1283	COG1286	Cj0522	Cj0522	Putative membrane protein	Cj0399	Cj0399	Putative integral membrane protein	[TP0771-TP0522 (0.80866665)]
COG0143	COG0845	Cj0838c	metG	Methionyl-tRNA synthetase (EC 6.1.1.10) (Methionine--tRNA ligase) (MetRS)	Cj0367c	Cj0367c	Putative membrane fusion component of efflux	[TP0798-TP0965 (0.7246752)]
COG0143	COG0845	Cj0838c	metG	Methionyl-tRNA synthetase (EC 6.1.1.10) (Methionine--tRNA ligase) (MetRS)	Cj1032	Cj1032	Putative membrane fusion component of efflux	[TP0798-TP0965 (0.7246752)]
COG0143	COG0845	Cj0838c	metG	Methionyl-tRNA synthetase (EC 6.1.1.10) (Methionine--tRNA ligase) (MetRS)	Cj0606	Cj0606	Putative periplasmic protein	[TP0798-TP0965 (0.7246752)]
COG1536	COG1868	Cj0319	Cj0319	Flagellar motor switch protein	Cj0060c	Cj0060c	Flagellar motor switch protein	[TP0026-TP0721 (0.9539454)]
COG0504	COG1475	Cj0027	pyrG	CTP synthase (EC 6.3.4.2) (UTP--ammonia ligase) (CTP synthetase)	Cj0101	parB	Probable chromosome partitioning protein parB	[TP0305-TP0271 (0.70252794)]
COG0250	COG0772	Cj0473	nusG	Transcription antitermination protein nusG	Cj1038	Cj1038	Probable cell division/peptidoglycan biosynthesis	[TP0236-TP0387 (0.7470728)]
COG0250	COG0772	Cj0473	nusG	Transcription antitermination protein nusG	Cj1282	Cj1282	RodA protein homolog {UniProtKB/TrEMBL:Q9PN17}	[TP0236-TP0387 (0.7470728)]
COG0227	COG0740	Cj0450	rpmB	50S ribosomal protein L28	Cj0192c	clpP	ATP-dependent Clp protease proteolytic subunit (EC 3.4.21.92) (Endopeptidase Clp)	[TP0362-TP0507 (0.75048)]
COG0457	COG0457	Cj0390	Cj0390	Putative transmembrane protein	Cj0497	Cj0497	Putative lipoprotein {UniProtKB/TrEMBL:Q9PI12}	[TP0067-TP0095 (0.6515529)]
COG0457	COG0457	Cj0497	Cj0497	Putative lipoprotein {UniProtKB/TrEMBL:Q9PI12}	Cj0390	Cj0390	Putative transmembrane protein	[TP0067-TP0095 (0.6515529)]
COG0457	COG0457	Cj0390	Cj0390	Putative transmembrane protein	Cj0390	Cj0390	Putative transmembrane protein	[TP0067-TP0095 (0.6515529)]
COG0457	COG0457	Cj1679	Cj1679	Hypothetical protein Cj1679	Cj1679	Cj1679	Hypothetical protein Cj1679	[TP0067-TP0095 (0.6515529)]
COG0457	COG0457	Cj0497	Cj0497	Putative lipoprotein {UniProtKB/TrEMBL:Q9PI12}	Cj0497	Cj0497	Putative lipoprotein {UniProtKB/TrEMBL:Q9PI12}	[TP0067-TP0095 (0.6515529)]
COG0457	COG0457	Cj1679	Cj1679	Hypothetical protein Cj1679	Cj0497	Cj0497	Putative lipoprotein {UniProtKB/TrEMBL:Q9PI12}	[TP0067-TP0095 (0.6515529)]
COG0457	COG0457	Cj0497	Cj0497	Putative lipoprotein {UniProtKB/TrEMBL:Q9PI12}	Cj1679	Cj1679	Hypothetical protein Cj1679	[TP0067-TP0095 (0.6515529)]
COG0457	COG0457	Cj0390	Cj0390	Putative transmembrane protein	Cj1679	Cj1679	Hypothetical protein Cj1679	[TP0067-TP0095 (0.6515529)]
COG0457	COG0457	Cj1679	Cj1679	Hypothetical protein Cj1679	Cj0390	Cj0390	Putative transmembrane protein	[TP0067-TP0095 (0.6515529)]
COG0445	COG3839	Cj1188c	gidA	tRNA uridine 5-carboxymethylaminomethyl modification enzyme gidA (Glucose-inhibited division protein A)	Cj1538c	Cj1538c	Putative anion-uptake ABC-transport system	[TP0044-TP0804 (0.81002605)]
COG0103	COG0211	Cj1479c	rpsI	30S ribosomal protein S9	Cj0095	rpmA	50S ribosomal protein L27	[TP1024-TP0743 (0.87139803)]
COG0457	COG0803	Cj0390	Cj0390	Putative transmembrane protein	Cj0143c	Cj0143c	Periplasmic solute binding protein for ABC	[TP0469-TP0034 (0.86910707)]
COG0457	COG0803	Cj1679	Cj1679	Hypothetical protein Cj1679	Cj0143c	Cj0143c	Periplasmic solute binding protein for ABC	[TP0469-TP0034 (0.86910707)]
COG0457	COG0803	Cj0497	Cj0497	Putative lipoprotein {UniProtKB/TrEMBL:Q9PI12}	Cj0143c	Cj0143c	Periplasmic solute binding protein for ABC	[TP0469-TP0034 (0.86910707)]
COG0621	COG2812	Cj0458c	Cj0458c	Hypothetical protein Cj0458c	Cj1157	Cj1157	Putative DNA polymerase III subunit gamma	[TP0754-TP1005 (0.5550382)]
COG0621	COG2812	Cj1454c	Cj1454c	Hypothetical protein Cj1454c	Cj1157	Cj1157	Putative DNA polymerase III subunit gamma	[TP0754-TP1005 (0.5550382)]
COG0621	COG2812	Cj1006c	Cj1006c	Hypothetical protein Cj1006c	Cj1157	Cj1157	Putative DNA polymerase III subunit gamma	[TP0754-TP1005 (0.5550382)]
COG0739	COG1418	Cj1087c	Cj1087c	Putative periplasmic protein	Cj1209	Cj1209	UPF0144 protein Cj1209	[TP0702-TP1018 (0.7620277)]
COG0739	COG1418	Cj0131	Cj0131	Putative periplasmic protein	Cj1209	Cj1209	UPF0144 protein Cj1209	[TP0702-TP1018 (0.7620277)]
COG0739	COG1418	Cj1235	Cj1235	Putative periplasmic protein	Cj1209	Cj1209	UPF0144 protein Cj1209	[TP0702-TP1018 (0.7620277)]
COG0739	COG1418	Cj1215	Cj1215	Putative periplasmic protein	Cj1209	Cj1209	UPF0144 protein Cj1209	[TP0702-TP1018 (0.7620277)]
COG0739	COG1418	Cj1275c	Cj1275c	Putative periplasmic protein	Cj1209	Cj1209	UPF0144 protein Cj1209	[TP0702-TP1018 (0.7620277)]
COG0739	COG1344	Cj1087c	Cj1087c	Putative periplasmic protein	Cj1338c	flaB	Flagellin B {UniProtKB/Swiss-Prot:P56964}	[TP0702-TP0870 (0.64395046)]
COG0739	COG1344	Cj1235	Cj1235	Putative periplasmic protein	Cj1338c	flaB	Flagellin B {UniProtKB/Swiss-Prot:P56964}	[TP0702-TP0870 (0.64395046)]
COG0739	COG1344	Cj1275c	Cj1275c	Putative periplasmic protein	Cj1339c	flaA	Flagellin A {UniProtKB/Swiss-Prot:P56963}	[TP0702-TP0870 (0.64395046)]
COG0739	COG1344	Cj1215	Cj1215	Putative periplasmic protein	Cj0887c	Cj0887c	Putative flagellin {UniProtKB/TrEMBL:Q9PP44}	[TP0702-TP0870 (0.64395046)]
COG0739	COG1344	Cj1235	Cj1235	Putative periplasmic protein	Cj0887c	Cj0887c	Putative flagellin {UniProtKB/TrEMBL:Q9PP44}	[TP0702-TP0870 (0.64395046)]
COG0739	COG1344	Cj1235	Cj1235	Putative periplasmic protein	Cj1339c	flaA	Flagellin A {UniProtKB/Swiss-Prot:P56963}	[TP0702-TP0870 (0.64395046)]
COG0739	COG1344	Cj0131	Cj0131	Putative periplasmic protein	Cj0720c	flaC	Flagellin C {UniProtKB/Swiss-Prot:P96747}	[TP0702-TP0870 (0.64395046)]
COG0739	COG1344	Cj1235	Cj1235	Putative periplasmic protein	Cj0720c	flaC	Flagellin C {UniProtKB/Swiss-Prot:P96747}	[TP0702-TP0870 (0.64395046)]
COG0739	COG1344	Cj1275c	Cj1275c	Putative periplasmic protein	Cj0720c	flaC	Flagellin C {UniProtKB/Swiss-Prot:P96747}	[TP0702-TP0870 (0.64395046)]
COG0739	COG1344	Cj0131	Cj0131	Putative periplasmic protein	Cj0887c	Cj0887c	Putative flagellin {UniProtKB/TrEMBL:Q9PP44}	[TP0702-TP0870 (0.64395046)]
COG0739	COG1344	Cj1215	Cj1215	Putative periplasmic protein	Cj0720c	flaC	Flagellin C {UniProtKB/Swiss-Prot:P96747}	[TP0702-TP0870 (0.64395046)]
COG0739	COG1344	Cj0131	Cj0131	Putative periplasmic protein	Cj1339c	flaA	Flagellin A {UniProtKB/Swiss-Prot:P56963}	[TP0702-TP0870 (0.64395046)]
COG0739	COG1344	Cj1087c	Cj1087c	Putative periplasmic protein	Cj0720c	flaC	Flagellin C {UniProtKB/Swiss-Prot:P96747}	[TP0702-TP0870 (0.64395046)]
COG0739	COG1344	Cj1087c	Cj1087c	Putative periplasmic protein	Cj0887c	Cj0887c	Putative flagellin {UniProtKB/TrEMBL:Q9PP44}	[TP0702-TP0870 (0.64395046)]
COG0739	COG1344	Cj1215	Cj1215	Putative periplasmic protein	Cj1338c	flaB	Flagellin B {UniProtKB/Swiss-Prot:P56964}	[TP0702-TP0870 (0.64395046)]
COG0739	COG1344	Cj1275c	Cj1275c	Putative periplasmic protein	Cj0887c	Cj0887c	Putative flagellin {UniProtKB/TrEMBL:Q9PP44}	[TP0702-TP0870 (0.64395046)]
COG0739	COG1344	Cj1087c	Cj1087c	Putative periplasmic protein	Cj1339c	flaA	Flagellin A {UniProtKB/Swiss-Prot:P56963}	[TP0702-TP0870 (0.64395046)]
COG0739	COG1344	Cj0131	Cj0131	Putative periplasmic protein	Cj1338c	flaB	Flagellin B {UniProtKB/Swiss-Prot:P56964}	[TP0702-TP0870 (0.64395046)]
COG0739	COG1344	Cj1275c	Cj1275c	Putative periplasmic protein	Cj1338c	flaB	Flagellin B {UniProtKB/Swiss-Prot:P56964}	[TP0702-TP0870 (0.64395046)]
COG0739	COG1344	Cj1215	Cj1215	Putative periplasmic protein	Cj1339c	flaA	Flagellin A {UniProtKB/Swiss-Prot:P56963}	[TP0702-TP0870 (0.64395046)]
COG0442	COG4591	Cj0543	Cj0543	Prolyl-tRNA synthetase {UniProtKB/TrEMBL:Q9PHX1}	Cj0941c	Cj0941c	Putative integral membrane protein	[TP0160-TP0582 (0.74148)]
COG1432	COG1488	Cj0189c	Cj0189c	Hypothetical protein Cj0189c	Cj0230c	Cj0230c	Hypothetical protein Cj0230c	[TP0894-TP0628 (0.59059936)]
COG0693	COG0761	Cj0899c	Cj0899c	4-methyl-5(Beta-hydroxyethyl)-thiazole	Cj0894c	ispH	4-hydroxy-3-methylbut-2-enyl diphosphate reductase (EC 1.17.1.2)	[TP0445-TP0547 (0.53976095)]
COG1536	COG4786	Cj0319	Cj0319	Flagellar motor switch protein	Cj0697	Cj0697	Putative flagellar basal-body rod protein	[TP0026-TP0961 (0.8107165)]
COG1536	COG4786	Cj0319	Cj0319	Flagellar motor switch protein	Cj0698	Cj0698	Flagellar basal-body rod protein	[TP0026-TP0961 (0.8107165)]
COG0223	COG0664	Cj0098	fmt	Methionyl-tRNA formyltransferase (EC 2.1.2.9)	Cj0466	Cj0466	Putative transcriptional regulator	[TP0756-TP0995 (0.69102824)]
COG0697	COG0716	Cj1544c	Cj1544c	Putative integral membrane protein	Cj1382c	Cj1382c	Flavodoxin {UniProtKB/TrEMBL:Q9PMR8}	[TP0986-TP0925 (0.8288174)]
COG0697	COG0716	Cj0385c	Cj0385c	Putative integral membrane protein	Cj1382c	Cj1382c	Flavodoxin {UniProtKB/TrEMBL:Q9PMR8}	[TP0986-TP0925 (0.8288174)]
COG0697	COG0716	Cj0860	Cj0860	Probable integral membrane protein	Cj1382c	Cj1382c	Flavodoxin {UniProtKB/TrEMBL:Q9PMR8}	[TP0986-TP0925 (0.8288174)]
COG0305	COG2236	Cj0562	Cj0562	Replicative DNA helicase	Cj1370	Cj1370	Putative nucleotide phosphoribosyltransferase	[TP0058-TP0050 (0.53343445)]
COG0465	COG4591	Cj1005c	Cj1005c	Putative membrane bound ATPase	Cj0941c	Cj0941c	Putative integral membrane protein	[TP0765-TP0582 (0.6598422)]
COG0465	COG4591	Cj1116c	Cj1116c	Membrane bound zinc metallopeptidase	Cj0941c	Cj0941c	Putative integral membrane protein	[TP0765-TP0582 (0.6598422)]
COG0773	COG0817	Cj1054c	murC	UDP-N-acetylmuramate--L-alanine ligase (EC 6.3.2.8) (UDP-N- acetylmuramoyl-L-alanine synthetase)	Cj1731c	ruvC	Crossover junction endodeoxyribonuclease ruvC (EC 3.1.22.4) (Holliday junction nuclease ruvC) (Holliday junction resolvase ruvC)	[TP0341-TP0517 (0.7285616)]
COG0272	COG0773	Cj0586	Cj0586	DNA ligase {UniProtKB/TrEMBL:Q9PHT0}	Cj1054c	murC	UDP-N-acetylmuramate--L-alanine ligase (EC 6.3.2.8) (UDP-N- acetylmuramoyl-L-alanine synthetase)	[TP0634-TP0341 (0.8201813)]
COG0280	COG2204	Cj0688	Cj0688	Putative phosphate acetyltransferase	Cj1024c	Cj1024c	Signal-transduction regulatory protein	[TP0094-TP0519 (0.5559654)]
COG0124	COG0465	Cj0765c	hisS	Histidyl-tRNA synthetase (EC 6.1.1.21) (Histidine--tRNA ligase) (HisRS)	Cj1116c	Cj1116c	Membrane bound zinc metallopeptidase	[TP0641-TP0330 (0.76316583)]
COG0124	COG0465	Cj0765c	hisS	Histidyl-tRNA synthetase (EC 6.1.1.21) (Histidine--tRNA ligase) (HisRS)	Cj1005c	Cj1005c	Putative membrane bound ATPase	[TP0641-TP0330 (0.76316583)]
COG0564	COG1843	Cj0022c	Cj0022c	Putative ribosomal pseudouridine synthase	Cj0042	Cj0042	Putative flagellar hook assembly protein	[TP0339-TP0728 (0.7885255)]
COG0564	COG1843	Cj0708	Cj0708	Putative ribosomal pseudouridine synthase	Cj0042	Cj0042	Putative flagellar hook assembly protein	[TP0339-TP0728 (0.7885255)]
COG0564	COG1843	Cj1280c	Cj1280c	Pseudouridine synthase {UniProtKB/TrEMBL:Q9PN18}	Cj0042	Cj0042	Putative flagellar hook assembly protein	[TP0339-TP0728 (0.7885255)]
COG0493	COG1488	Cj0009	Cj0009	Glutamate synthase (NADPH) small subunit	Cj0230c	Cj0230c	Hypothetical protein Cj0230c	[TP0735-TP0628 (0.6598422)]
COG0173	COG0493	Cj0640c	aspS	Aspartyl-tRNA synthetase (EC 6.1.1.12) (Aspartate--tRNA ligase) (AspRS)	Cj0009	Cj0009	Glutamate synthase (NADPH) small subunit	[TP0985-TP0735 (0.50901)]
COG0504	COG0728	Cj0027	pyrG	CTP synthase (EC 6.3.4.2) (UTP--ammonia ligase) (CTP synthetase)	Cj0801	Cj0801	Integral membrane protein	[TP0305-TP0516 (0.84299135)]
COG0275	COG0820	Cj0693c	mraW	S-adenosyl-methyltransferase mraW (EC 2.1.1.-)	Cj1713	Cj1713	Hypothetical protein Cj1713	[TP0384-TP0068 (0.79878455)]
COG0242	COG0360	Cj0191c	def	Peptide deformylase (EC 3.5.1.88) (PDF) (Polypeptide deformylase)	Cj1070	rpsF	30S ribosomal protein S6	[TP0757-TP0063 (0.54983324)]
COG0267	COG0357	Cj0471	Cj0471	50S ribosomal protein L33	Cj0997	gidB	Methyltransferase gidB (EC 2.1.-.-) (Glucose-inhibited division protein B)	[TP0234-TP0946 (0.6249908)]
COG0234	COG0772	Cj1220	groS	10 kDa chaperonin (Protein Cpn10) (groES protein)	Cj1282	Cj1282	RodA protein homolog {UniProtKB/TrEMBL:Q9PN17}	[TP1013-TP0387 (0.81326103)]
COG0234	COG0772	Cj1220	groS	10 kDa chaperonin (Protein Cpn10) (groES protein)	Cj1038	Cj1038	Probable cell division/peptidoglycan biosynthesis	[TP1013-TP0387 (0.81326103)]
COG0445	COG0457	Cj1188c	gidA	tRNA uridine 5-carboxymethylaminomethyl modification enzyme gidA (Glucose-inhibited division protein A)	Cj1679	Cj1679	Hypothetical protein Cj1679	[TP0044-TP0954 (0.8549597)]
COG0445	COG0457	Cj1188c	gidA	tRNA uridine 5-carboxymethylaminomethyl modification enzyme gidA (Glucose-inhibited division protein A)	Cj0497	Cj0497	Putative lipoprotein {UniProtKB/TrEMBL:Q9PI12}	[TP0044-TP0954 (0.8549597)]
COG0445	COG0457	Cj1188c	gidA	tRNA uridine 5-carboxymethylaminomethyl modification enzyme gidA (Glucose-inhibited division protein A)	Cj0390	Cj0390	Putative transmembrane protein	[TP0044-TP0954 (0.8549597)]
COG0290	COG1516	Cj0207	infC	Translation initiation factor IF-3	Cj0549	Cj0549	Flagellar protein {UniProtKB/TrEMBL:Q9PHW5}	[TP0850-TP0943 (0.6225916)]
COG0228	COG0250	Cj0710	rpsP	30S ribosomal protein S16	Cj0473	nusG	Transcription antitermination protein nusG	[TP0905-TP0236 (0.7099409)]
COG0465	COG0532	Cj1005c	Cj1005c	Putative membrane bound ATPase	Cj0136	infB	Translation initiation factor IF-2	[TP0330-TP0891 (0.8751731)]
COG0465	COG0532	Cj1116c	Cj1116c	Membrane bound zinc metallopeptidase	Cj0136	infB	Translation initiation factor IF-2	[TP0330-TP0891 (0.8751731)]
COG1452	COG1488	Cj1252	Cj1252	Putative periplasmic protein	Cj0230c	Cj0230c	Hypothetical protein Cj0230c	[TP0515-TP0628 (0.6658587)]
COG0234	COG0445	Cj1220	groS	10 kDa chaperonin (Protein Cpn10) (groES protein)	Cj1188c	gidA	tRNA uridine 5-carboxymethylaminomethyl modification enzyme gidA (Glucose-inhibited division protein A)	[TP1013-TP0044 (0.813164)]
COG0326	COG0353	Cj0518	htpG	Chaperone protein htpG (Heat shock protein htpG) (High temperature protein G)	Cj1263	recR	Recombination protein recR	[TP0984-TP1004 (0.5573069)]
COG0457	COG0860	Cj1679	Cj1679	Hypothetical protein Cj1679	Cj1269c	Cj1269c	Putative N-acetylmuramoyl-L-alanine amidase	[TP0820-TP0247 (0.74644035), TP0067-TP0247 (0.79531366)]
COG0457	COG0860	Cj0390	Cj0390	Putative transmembrane protein	Cj1269c	Cj1269c	Putative N-acetylmuramoyl-L-alanine amidase	[TP0820-TP0247 (0.74644035), TP0067-TP0247 (0.79531366)]
COG0457	COG0860	Cj0497	Cj0497	Putative lipoprotein {UniProtKB/TrEMBL:Q9PI12}	Cj1269c	Cj1269c	Putative N-acetylmuramoyl-L-alanine amidase	[TP0820-TP0247 (0.74644035), TP0067-TP0247 (0.79531366)]
COG2201	COG4786	Cj0924c	Cj0924c	Putative MCP protein-glutamate methylesterase	Cj0698	Cj0698	Flagellar basal-body rod protein	[TP0631-TP0961 (0.5728655)]
COG2201	COG4786	Cj0924c	Cj0924c	Putative MCP protein-glutamate methylesterase	Cj0697	Cj0697	Putative flagellar basal-body rod protein	[TP0631-TP0961 (0.5728655)]
COG0652	COG1749	Cj1171c	Cj1171c	Peptidyl-prolyl cis-trans isomerase	Cj0043	Cj0043	Flagellar hook protein flgE	[TP0947-TP0727 (0.6414869)]
COG0652	COG1749	Cj1171c	Cj1171c	Peptidyl-prolyl cis-trans isomerase	Cj1729c	Cj1729c	Flagellar hook subunit protein	[TP0947-TP0727 (0.6414869)]
COG1749	COG2885	Cj0043	Cj0043	Flagellar hook protein flgE	Cj0113	Cj0113	Precursor of peptidoglycane associated	[TP0727-TP0292 (0.89187646)]
COG1749	COG2885	Cj0043	Cj0043	Flagellar hook protein flgE	Cj0599	Cj0599	Putative periplasmic protein	[TP0727-TP0292 (0.89187646)]
COG1749	COG2885	Cj1729c	Cj1729c	Flagellar hook subunit protein	Cj1478c	Cj1478c	Outer membrane fibronectin-binding protein	[TP0727-TP0292 (0.89187646)]
COG1749	COG2885	Cj0043	Cj0043	Flagellar hook protein flgE	Cj1478c	Cj1478c	Outer membrane fibronectin-binding protein	[TP0727-TP0292 (0.89187646)]
COG1749	COG2885	Cj1729c	Cj1729c	Flagellar hook subunit protein	Cj0113	Cj0113	Precursor of peptidoglycane associated	[TP0727-TP0292 (0.89187646)]
COG1749	COG2885	Cj1729c	Cj1729c	Flagellar hook subunit protein	Cj0599	Cj0599	Putative periplasmic protein	[TP0727-TP0292 (0.89187646)]
COG1159	COG1699	Cj0661	era	GTP-binding protein era homolog	Cj1075	Cj1075	Hypothetical protein Cj1075	[TP0541-TP0658 (0.79144865)]
COG1177	COG1558	Cj0731	Cj0731	Putative ABC transport system permease	Cj0527c	Cj0527c	Flagellar basal-body rod protein	[TP0654-TP0397 (0.7022186)]
COG0319	COG0333	Cj0121	Cj0121	UPF0054 protein Cj0121	Cj0330	Cj0330	50S ribosomal protein L32	[TP0650-TP0807 (0.80809164)]
COG0216	COG0457	Cj1612	prfA	Peptide chain release factor 1 (RF-1)	Cj1679	Cj1679	Hypothetical protein Cj1679	[TP0051-TP0067 (0.7097377)]
COG0216	COG0457	Cj1612	prfA	Peptide chain release factor 1 (RF-1)	Cj0390	Cj0390	Putative transmembrane protein	[TP0051-TP0067 (0.7097377)]
COG0216	COG0457	Cj1612	prfA	Peptide chain release factor 1 (RF-1)	Cj0497	Cj0497	Putative lipoprotein {UniProtKB/TrEMBL:Q9PI12}	[TP0051-TP0067 (0.7097377)]
COG1360	COG4786	Cj0336c	Cj0336c	Putative flagellar motor protein	Cj0697	Cj0697	Putative flagellar basal-body rod protein	[TP0724-TP0961 (0.729456)]
COG1360	COG4786	Cj0336c	Cj0336c	Putative flagellar motor protein	Cj0698	Cj0698	Flagellar basal-body rod protein	[TP0724-TP0961 (0.729456)]
COG1385	COG2204	Cj0156c	Cj0156c	Hypothetical protein Cj0156c	Cj1024c	Cj1024c	Signal-transduction regulatory protein	[TP0032-TP0519 (0.67332727)]
COG0542	COG2204	Cj1108	Cj1108	ATP-dependent CLP protease ATP-binding subunit	Cj1024c	Cj1024c	Signal-transduction regulatory protein	[TP0071-TP0519 (0.6908589)]
COG0542	COG2204	Cj0509	clpB	Chaperone clpB {UniProtKB/Swiss-Prot:Q9PI02}	Cj1024c	Cj1024c	Signal-transduction regulatory protein	[TP0071-TP0519 (0.6908589)]
COG0705	COG1187	Cj1003c	Cj1003c	Putative integral membrane protein	Cj1709c	Cj1709c	Putative ribosomal pseudouridine synthase	[TP0982-TP0459 (0.6079956)]
COG0569	COG1256	Cj1284	Cj1284	Putative K+ uptake protein	Cj1466	Cj1466	Putative flagellar hook-associated protein	[TP0024-TP0660 (0.58621275)]
COG0290	COG0457	Cj0207	infC	Translation initiation factor IF-3	Cj0390	Cj0390	Putative transmembrane protein	[TP0850-TP0095 (0.6947713)]
COG0290	COG0457	Cj0207	infC	Translation initiation factor IF-3	Cj1679	Cj1679	Hypothetical protein Cj1679	[TP0850-TP0095 (0.6947713)]
COG0290	COG0457	Cj0207	infC	Translation initiation factor IF-3	Cj0497	Cj0497	Putative lipoprotein {UniProtKB/TrEMBL:Q9PI12}	[TP0850-TP0095 (0.6947713)]
COG0782	COG0860	Cj0287c	greA	Transcription elongation factor greA (Transcript cleavage factor greA)	Cj1269c	Cj1269c	Putative N-acetylmuramoyl-L-alanine amidase	[TP0019-TP0247 (0.7668169)]
COG0255	COG1516	Cj1699	rpmC	50S ribosomal protein L29	Cj0549	Cj0549	Flagellar protein {UniProtKB/TrEMBL:Q9PHW5}	[TP0197-TP0943 (0.5311184)]
COG0103	COG1432	Cj1479c	rpsI	30S ribosomal protein S9	Cj0189c	Cj0189c	Hypothetical protein Cj0189c	[TP1024-TP0894 (0.64955014)]
COG1344	COG1699	Cj1339c	flaA	Flagellin A {UniProtKB/Swiss-Prot:P56963}	Cj1075	Cj1075	Hypothetical protein Cj1075	[TP0792-TP0658 (0.94066244), TP0868-TP0658 (0.9503252), TP0870-TP0658 (0.7328265)]
COG1344	COG1699	Cj0720c	flaC	Flagellin C {UniProtKB/Swiss-Prot:P96747}	Cj1075	Cj1075	Hypothetical protein Cj1075	[TP0792-TP0658 (0.94066244), TP0868-TP0658 (0.9503252), TP0870-TP0658 (0.7328265)]
COG1344	COG1699	Cj1338c	flaB	Flagellin B {UniProtKB/Swiss-Prot:P56964}	Cj1075	Cj1075	Hypothetical protein Cj1075	[TP0792-TP0658 (0.94066244), TP0868-TP0658 (0.9503252), TP0870-TP0658 (0.7328265)]
COG1344	COG1699	Cj0887c	Cj0887c	Putative flagellin {UniProtKB/TrEMBL:Q9PP44}	Cj1075	Cj1075	Hypothetical protein Cj1075	[TP0792-TP0658 (0.94066244), TP0868-TP0658 (0.9503252), TP0870-TP0658 (0.7328265)]
COG0220	COG0455	Cj1278c	trmB	tRNA (guanine-N(7)-)-methyltransferase (EC 2.1.1.33) (tRNA(m7G46)- methyltransferase)	Cj0063c	Cj0063c	Putative ATP-binding protein	[TP0464-TP0712 (0.7885255)]
COG0322	COG0353	Cj1246c	uvrC	UvrABC system protein C (Protein uvrC) (Excinuclease ABC subunit C)	Cj1263	recR	Recombination protein recR	[TP0472-TP1004 (0.53674763)]
COG1677	COG1815	Cj0526c	fliE	Flagellar hook-basal body complex protein fliE	Cj0528c	Cj0528c	Putative flagellar basal-body rod protein	[TP0398-TP0396 (0.79194725)]
COG0188	COG0305	Cj1027c	gyrA	DNA gyrase subunit A (EC 5.99.1.3)	Cj0562	Cj0562	Replicative DNA helicase	[TP0005-TP0058 (0.73312306)]
COG0233	COG1283	Cj0234c	frr	Ribosome recycling factor (Ribosome-releasing factor) (RRF)	Cj0523	Cj0523	Putative membrane protein	[TP0604-TP0771 (0.7316062)]
COG0233	COG1283	Cj0234c	frr	Ribosome recycling factor (Ribosome-releasing factor) (RRF)	Cj0522	Cj0522	Putative membrane protein	[TP0604-TP0771 (0.7316062)]
COG0840	COG1344	Cj0019c	Cj0019c	MCP-domain signal transduction protein	Cj0720c	flaC	Flagellin C {UniProtKB/Swiss-Prot:P96747}	[TP0640-TP0870 (0.6975479)]
COG0840	COG1344	Cj1506c	Cj1506c	Putative MCP-type signal transduction protein	Cj1338c	flaB	Flagellin B {UniProtKB/Swiss-Prot:P56964}	[TP0640-TP0870 (0.6975479)]
COG0840	COG1344	Cj0448c	Cj0448c	Putative MCP-type signal transduction protein	Cj0887c	Cj0887c	Putative flagellin {UniProtKB/TrEMBL:Q9PP44}	[TP0640-TP0870 (0.6975479)]
COG0840	COG1344	Cj1564	Cj1564	Putative methyl-accepting chemotaxis signal	Cj1339c	flaA	Flagellin A {UniProtKB/Swiss-Prot:P56963}	[TP0640-TP0870 (0.6975479)]
COG0840	COG1344	Cj1190c	Cj1190c	Putative MCP-domain signal transduction protein	Cj1339c	flaA	Flagellin A {UniProtKB/Swiss-Prot:P56963}	[TP0640-TP0870 (0.6975479)]
COG0840	COG1344	Cj0951c	Cj0951c	Putative MCP-domain signal transduction protein	Cj0720c	flaC	Flagellin C {UniProtKB/Swiss-Prot:P96747}	[TP0640-TP0870 (0.6975479)]
COG0840	COG1344	Cj1564	Cj1564	Putative methyl-accepting chemotaxis signal	Cj0887c	Cj0887c	Putative flagellin {UniProtKB/TrEMBL:Q9PP44}	[TP0640-TP0870 (0.6975479)]
COG0840	COG1344	Cj0019c	Cj0019c	MCP-domain signal transduction protein	Cj1339c	flaA	Flagellin A {UniProtKB/Swiss-Prot:P56963}	[TP0640-TP0870 (0.6975479)]
COG0840	COG1344	Cj0144	Cj0144	Methyl-accepting chemotaxis signal transduction	Cj0887c	Cj0887c	Putative flagellin {UniProtKB/TrEMBL:Q9PP44}	[TP0640-TP0870 (0.6975479)]
COG0840	COG1344	Cj0246c	Cj0246c	Putative MCP-domain signal transduction protein	Cj0887c	Cj0887c	Putative flagellin {UniProtKB/TrEMBL:Q9PP44}	[TP0640-TP0870 (0.6975479)]
COG0840	COG1344	Cj1564	Cj1564	Putative methyl-accepting chemotaxis signal	Cj1338c	flaB	Flagellin B {UniProtKB/Swiss-Prot:P56964}	[TP0640-TP0870 (0.6975479)]
COG0840	COG1344	Cj0144	Cj0144	Methyl-accepting chemotaxis signal transduction	Cj1339c	flaA	Flagellin A {UniProtKB/Swiss-Prot:P56963}	[TP0640-TP0870 (0.6975479)]
COG0840	COG1344	Cj1506c	Cj1506c	Putative MCP-type signal transduction protein	Cj0720c	flaC	Flagellin C {UniProtKB/Swiss-Prot:P96747}	[TP0640-TP0870 (0.6975479)]
COG0840	COG1344	Cj0448c	Cj0448c	Putative MCP-type signal transduction protein	Cj0720c	flaC	Flagellin C {UniProtKB/Swiss-Prot:P96747}	[TP0640-TP0870 (0.6975479)]
COG0840	COG1344	Cj1190c	Cj1190c	Putative MCP-domain signal transduction protein	Cj1338c	flaB	Flagellin B {UniProtKB/Swiss-Prot:P56964}	[TP0640-TP0870 (0.6975479)]
COG0840	COG1344	Cj1506c	Cj1506c	Putative MCP-type signal transduction protein	Cj0887c	Cj0887c	Putative flagellin {UniProtKB/TrEMBL:Q9PP44}	[TP0640-TP0870 (0.6975479)]
COG0840	COG1344	Cj0448c	Cj0448c	Putative MCP-type signal transduction protein	Cj1338c	flaB	Flagellin B {UniProtKB/Swiss-Prot:P56964}	[TP0640-TP0870 (0.6975479)]
COG0840	COG1344	Cj0019c	Cj0019c	MCP-domain signal transduction protein	Cj1338c	flaB	Flagellin B {UniProtKB/Swiss-Prot:P56964}	[TP0640-TP0870 (0.6975479)]
COG0840	COG1344	Cj0262c	Cj0262c	Putative methyl-accepting chemotaxis signal	Cj1339c	flaA	Flagellin A {UniProtKB/Swiss-Prot:P56963}	[TP0640-TP0870 (0.6975479)]
COG0840	COG1344	Cj1190c	Cj1190c	Putative MCP-domain signal transduction protein	Cj0887c	Cj0887c	Putative flagellin {UniProtKB/TrEMBL:Q9PP44}	[TP0640-TP0870 (0.6975479)]
COG0840	COG1344	Cj1506c	Cj1506c	Putative MCP-type signal transduction protein	Cj1339c	flaA	Flagellin A {UniProtKB/Swiss-Prot:P56963}	[TP0640-TP0870 (0.6975479)]
COG0840	COG1344	Cj0144	Cj0144	Methyl-accepting chemotaxis signal transduction	Cj1338c	flaB	Flagellin B {UniProtKB/Swiss-Prot:P56964}	[TP0640-TP0870 (0.6975479)]
COG0840	COG1344	Cj0951c	Cj0951c	Putative MCP-domain signal transduction protein	Cj1339c	flaA	Flagellin A {UniProtKB/Swiss-Prot:P56963}	[TP0640-TP0870 (0.6975479)]
COG0840	COG1344	Cj0246c	Cj0246c	Putative MCP-domain signal transduction protein	Cj1338c	flaB	Flagellin B {UniProtKB/Swiss-Prot:P56964}	[TP0640-TP0870 (0.6975479)]
COG0840	COG1344	Cj0951c	Cj0951c	Putative MCP-domain signal transduction protein	Cj0887c	Cj0887c	Putative flagellin {UniProtKB/TrEMBL:Q9PP44}	[TP0640-TP0870 (0.6975479)]
COG0840	COG1344	Cj1564	Cj1564	Putative methyl-accepting chemotaxis signal	Cj0720c	flaC	Flagellin C {UniProtKB/Swiss-Prot:P96747}	[TP0640-TP0870 (0.6975479)]
COG0840	COG1344	Cj0262c	Cj0262c	Putative methyl-accepting chemotaxis signal	Cj1338c	flaB	Flagellin B {UniProtKB/Swiss-Prot:P56964}	[TP0640-TP0870 (0.6975479)]
COG0840	COG1344	Cj1190c	Cj1190c	Putative MCP-domain signal transduction protein	Cj0720c	flaC	Flagellin C {UniProtKB/Swiss-Prot:P96747}	[TP0640-TP0870 (0.6975479)]
COG0840	COG1344	Cj0019c	Cj0019c	MCP-domain signal transduction protein	Cj0887c	Cj0887c	Putative flagellin {UniProtKB/TrEMBL:Q9PP44}	[TP0640-TP0870 (0.6975479)]
COG0840	COG1344	Cj0951c	Cj0951c	Putative MCP-domain signal transduction protein	Cj1338c	flaB	Flagellin B {UniProtKB/Swiss-Prot:P56964}	[TP0640-TP0870 (0.6975479)]
COG0840	COG1344	Cj0246c	Cj0246c	Putative MCP-domain signal transduction protein	Cj0720c	flaC	Flagellin C {UniProtKB/Swiss-Prot:P96747}	[TP0640-TP0870 (0.6975479)]
COG0840	COG1344	Cj0448c	Cj0448c	Putative MCP-type signal transduction protein	Cj1339c	flaA	Flagellin A {UniProtKB/Swiss-Prot:P56963}	[TP0640-TP0870 (0.6975479)]
COG0840	COG1344	Cj0262c	Cj0262c	Putative methyl-accepting chemotaxis signal	Cj0720c	flaC	Flagellin C {UniProtKB/Swiss-Prot:P96747}	[TP0640-TP0870 (0.6975479)]
COG0840	COG1344	Cj0262c	Cj0262c	Putative methyl-accepting chemotaxis signal	Cj0887c	Cj0887c	Putative flagellin {UniProtKB/TrEMBL:Q9PP44}	[TP0640-TP0870 (0.6975479)]
COG0840	COG1344	Cj0246c	Cj0246c	Putative MCP-domain signal transduction protein	Cj1339c	flaA	Flagellin A {UniProtKB/Swiss-Prot:P56963}	[TP0640-TP0870 (0.6975479)]
COG0840	COG1344	Cj0144	Cj0144	Methyl-accepting chemotaxis signal transduction	Cj0720c	flaC	Flagellin C {UniProtKB/Swiss-Prot:P96747}	[TP0640-TP0870 (0.6975479)]
COG1825	COG2812	Cj0311	rplY	50S ribosomal protein L25 (General stress protein CTC)	Cj1157	Cj1157	Putative DNA polymerase III subunit gamma	[TP0372-TP1005 (0.6540257)]
COG0024	COG1121	Cj1651c	Cj1651c	Methionine aminopeptidase	Cj0142c	Cj0142c	ABC transporter ATP-binding protein	[TP0842-TP0164 (0.77940726)]
COG0361	COG1214	Cj1590	infA	Translation initiation factor IF-1	Cj0133	Cj0133	Hypothetical protein Cj0133	[TP0097-TP0876 (0.56457245)]
COG0257	COG1283	Cj1591	Cj1591	50S ribosomal protein L36	Cj0522	Cj0522	Putative membrane protein	[TP0209-TP0771 (0.6772987)]
COG0257	COG1283	Cj1591	Cj1591	50S ribosomal protein L36	Cj0523	Cj0523	Putative membrane protein	[TP0209-TP0771 (0.6772987)]
COG2204	COG2204	Cj1024c	Cj1024c	Signal-transduction regulatory protein	Cj1024c	Cj1024c	Signal-transduction regulatory protein	[TP0519-TP0519 (0.65939915)]
COG0546	COG0739	Cj1233	Cj1233	Putative hydrolase {UniProtKB/TrEMBL:Q9PN64}	Cj0131	Cj0131	Putative periplasmic protein	[TP0554-TP0782 (0.73069036)]
COG0546	COG0739	Cj1477c	Cj1477c	Putative hydrolase {UniProtKB/TrEMBL:Q9PMI5}	Cj1087c	Cj1087c	Putative periplasmic protein	[TP0554-TP0782 (0.73069036)]
COG0546	COG0739	Cj1233	Cj1233	Putative hydrolase {UniProtKB/TrEMBL:Q9PN64}	Cj1215	Cj1215	Putative periplasmic protein	[TP0554-TP0782 (0.73069036)]
COG0546	COG0739	Cj1477c	Cj1477c	Putative hydrolase {UniProtKB/TrEMBL:Q9PMI5}	Cj0131	Cj0131	Putative periplasmic protein	[TP0554-TP0782 (0.73069036)]
COG0546	COG0739	Cj1233	Cj1233	Putative hydrolase {UniProtKB/TrEMBL:Q9PN64}	Cj1235	Cj1235	Putative periplasmic protein	[TP0554-TP0782 (0.73069036)]
COG0546	COG0739	Cj1477c	Cj1477c	Putative hydrolase {UniProtKB/TrEMBL:Q9PMI5}	Cj1215	Cj1215	Putative periplasmic protein	[TP0554-TP0782 (0.73069036)]
COG0546	COG0739	Cj1477c	Cj1477c	Putative hydrolase {UniProtKB/TrEMBL:Q9PMI5}	Cj1275c	Cj1275c	Putative periplasmic protein	[TP0554-TP0782 (0.73069036)]
COG0546	COG0739	Cj1477c	Cj1477c	Putative hydrolase {UniProtKB/TrEMBL:Q9PMI5}	Cj1235	Cj1235	Putative periplasmic protein	[TP0554-TP0782 (0.73069036)]
COG0546	COG0739	Cj1233	Cj1233	Putative hydrolase {UniProtKB/TrEMBL:Q9PN64}	Cj1087c	Cj1087c	Putative periplasmic protein	[TP0554-TP0782 (0.73069036)]
COG0546	COG0739	Cj1233	Cj1233	Putative hydrolase {UniProtKB/TrEMBL:Q9PN64}	Cj1275c	Cj1275c	Putative periplasmic protein	[TP0554-TP0782 (0.73069036)]
COG0242	COG1187	Cj0191c	def	Peptide deformylase (EC 3.5.1.88) (PDF) (Polypeptide deformylase)	Cj1709c	Cj1709c	Putative ribosomal pseudouridine synthase	[TP0757-TP0459 (0.5284328)]
COG0457	COG0558	Cj0497	Cj0497	Putative lipoprotein {UniProtKB/TrEMBL:Q9PI12}	Cj1067	Cj1067	CDP-diacylglycerol--glycerol-3-phosphate	[TP0067-TP0730 (0.86096925)]
COG0457	COG0558	Cj0390	Cj0390	Putative transmembrane protein	Cj1067	Cj1067	CDP-diacylglycerol--glycerol-3-phosphate	[TP0067-TP0730 (0.86096925)]
COG0457	COG0558	Cj1679	Cj1679	Hypothetical protein Cj1679	Cj1067	Cj1067	CDP-diacylglycerol--glycerol-3-phosphate	[TP0067-TP0730 (0.86096925)]
COG0020	COG1508	Cj0824	uppS	Undecaprenyl pyrophosphate synthetase (EC 2.5.1.31) (UPP synthetase) (Di-trans,poly-cis-decaprenylcistransferase) (Undecaprenyl diphosphate synthase) (UDS)	Cj0670	Cj0670	RNA polymerase sigma-54 factor	[TP0603-TP0111 (0.79878455)]
COG1385	COG2812	Cj0156c	Cj0156c	Hypothetical protein Cj0156c	Cj1157	Cj1157	Putative DNA polymerase III subunit gamma	[TP0276-TP1005 (0.66627616)]
COG0217	COG0739	Cj1172c	Cj1172c	Hypothetical UPF0082 protein Cj1172c	Cj1215	Cj1215	Putative periplasmic protein	[TP0474-TP0864 (0.82349855)]
COG0217	COG0739	Cj1172c	Cj1172c	Hypothetical UPF0082 protein Cj1172c	Cj1235	Cj1235	Putative periplasmic protein	[TP0474-TP0864 (0.82349855)]
COG0217	COG0739	Cj1172c	Cj1172c	Hypothetical UPF0082 protein Cj1172c	Cj0131	Cj0131	Putative periplasmic protein	[TP0474-TP0864 (0.82349855)]
COG0217	COG0739	Cj1172c	Cj1172c	Hypothetical UPF0082 protein Cj1172c	Cj1275c	Cj1275c	Putative periplasmic protein	[TP0474-TP0864 (0.82349855)]
COG0217	COG0739	Cj1172c	Cj1172c	Hypothetical UPF0082 protein Cj1172c	Cj1087c	Cj1087c	Putative periplasmic protein	[TP0474-TP0864 (0.82349855)]
COG0242	COG0254	Cj0191c	def	Peptide deformylase (EC 3.5.1.88) (PDF) (Polypeptide deformylase)	Cj0155	rpmE	50S ribosomal protein L31	[TP0757-TP0255 (0.6434887)]
COG0442	COG1466	Cj0543	Cj0543	Prolyl-tRNA synthetase {UniProtKB/TrEMBL:Q9PHX1}	Cj0630c	Cj0630c	Hypothetical protein Cj0630c	[TP0160-TP0588 (0.66563916)]
COG0847	COG1558	Cj0452	Cj0452	Exonuclease, possibly dna polymerase III epsilon	Cj0527c	Cj0527c	Flagellar basal-body rod protein	[TP0643-TP0397 (0.7022186)]
COG0305	COG0593	Cj0562	Cj0562	Replicative DNA helicase	Cj0001	dnaA	Chromosomal replication initiator protein dnaA	[TP0058-TP0001 (0.9013428)]
COG0178	COG1197	Cj0342c	Cj0342c	Excinuclease ABC subunit A	Cj1085c	Cj1085c	Transcription-repair coupling factor	[TP0514-TP0344 (0.9414915)]
COG0264	COG0544	Cj1181c	tsf	Elongation factor Ts (EF-Ts)	Cj0193c	tig	Trigger factor {UniProtKB/Swiss-Prot:Q46108}	[TP0605-TP0506 (0.9100214)]
COG1344	COG1352	Cj1339c	flaA	Flagellin A {UniProtKB/Swiss-Prot:P56963}	Cj0923c	cheR	Chemotaxis protein methyltransferase (EC 2.1.1.80)	[TP0870-TP0630 (0.7476691)]
COG1344	COG1352	Cj0887c	Cj0887c	Putative flagellin {UniProtKB/TrEMBL:Q9PP44}	Cj0923c	cheR	Chemotaxis protein methyltransferase (EC 2.1.1.80)	[TP0870-TP0630 (0.7476691)]
COG1344	COG1352	Cj1338c	flaB	Flagellin B {UniProtKB/Swiss-Prot:P56964}	Cj0923c	cheR	Chemotaxis protein methyltransferase (EC 2.1.1.80)	[TP0870-TP0630 (0.7476691)]
COG1344	COG1352	Cj0720c	flaC	Flagellin C {UniProtKB/Swiss-Prot:P96747}	Cj0923c	cheR	Chemotaxis protein methyltransferase (EC 2.1.1.80)	[TP0870-TP0630 (0.7476691)]
COG0495	COG1475	Cj1091	leuS	Leucyl-tRNA synthetase (EC 6.1.1.4) (Leucine--tRNA ligase) (LeuRS)	Cj0101	parB	Probable chromosome partitioning protein parB	[TP0586-TP0271 (0.63095015)]
COG1352	COG1536	Cj0923c	cheR	Chemotaxis protein methyltransferase (EC 2.1.1.80)	Cj0319	Cj0319	Flagellar motor switch protein	[TP0630-TP0026 (0.7604114)]
COG1344	COG1516	Cj1338c	flaB	Flagellin B {UniProtKB/Swiss-Prot:P56964}	Cj0549	Cj0549	Flagellar protein {UniProtKB/TrEMBL:Q9PHW5}	[TP0870-TP0943 (0.723277)]
COG1344	COG1516	Cj0887c	Cj0887c	Putative flagellin {UniProtKB/TrEMBL:Q9PP44}	Cj0549	Cj0549	Flagellar protein {UniProtKB/TrEMBL:Q9PHW5}	[TP0870-TP0943 (0.723277)]
COG1344	COG1516	Cj0720c	flaC	Flagellin C {UniProtKB/Swiss-Prot:P96747}	Cj0549	Cj0549	Flagellar protein {UniProtKB/TrEMBL:Q9PHW5}	[TP0870-TP0943 (0.723277)]
COG1344	COG1516	Cj1339c	flaA	Flagellin A {UniProtKB/Swiss-Prot:P56963}	Cj0549	Cj0549	Flagellar protein {UniProtKB/TrEMBL:Q9PHW5}	[TP0870-TP0943 (0.723277)]
COG0099	COG0216	Cj1592	rpsM	30S ribosomal protein S13	Cj1612	prfA	Peptide chain release factor 1 (RF-1)	[TP0210-TP0051 (0.8775348)]
COG0442	COG0552	Cj0543	Cj0543	Prolyl-tRNA synthetase {UniProtKB/TrEMBL:Q9PHX1}	Cj1206c	Cj1206c	Putative signal recognition particle protein	[TP0160-TP0578 (0.56216276)]
COG0242	COG0319	Cj0191c	def	Peptide deformylase (EC 3.5.1.88) (PDF) (Polypeptide deformylase)	Cj0121	Cj0121	UPF0054 protein Cj0121	[TP0757-TP0650 (0.630912)]
COG0178	COG0845	Cj0342c	Cj0342c	Excinuclease ABC subunit A	Cj0367c	Cj0367c	Putative membrane fusion component of efflux	[TP0514-TP0965 (0.87363523)]
COG0178	COG0845	Cj0342c	Cj0342c	Excinuclease ABC subunit A	Cj1032	Cj1032	Putative membrane fusion component of efflux	[TP0514-TP0965 (0.87363523)]
COG0178	COG0845	Cj0342c	Cj0342c	Excinuclease ABC subunit A	Cj0606	Cj0606	Putative periplasmic protein	[TP0514-TP0965 (0.87363523)]
COG0457	COG0566	Cj0497	Cj0497	Putative lipoprotein {UniProtKB/TrEMBL:Q9PI12}	Cj0153c	Cj0153c	Putative rRNA methylase	[TP0095-TP0054 (0.73981166)]
COG0457	COG0566	Cj1679	Cj1679	Hypothetical protein Cj1679	Cj0153c	Cj0153c	Putative rRNA methylase	[TP0095-TP0054 (0.73981166)]
COG0457	COG0566	Cj0390	Cj0390	Putative transmembrane protein	Cj0153c	Cj0153c	Putative rRNA methylase	[TP0095-TP0054 (0.73981166)]
COG0465	COG0558	Cj1116c	Cj1116c	Membrane bound zinc metallopeptidase	Cj1067	Cj1067	CDP-diacylglycerol--glycerol-3-phosphate	[TP0765-TP0256 (0.8653493)]
COG0465	COG0558	Cj1005c	Cj1005c	Putative membrane bound ATPase	Cj1067	Cj1067	CDP-diacylglycerol--glycerol-3-phosphate	[TP0765-TP0256 (0.8653493)]
COG0024	COG0462	Cj1651c	Cj1651c	Methionine aminopeptidase	Cj0918c	prs	Ribose-phosphate pyrophosphokinase (EC 2.7.6.1) (RPPK) (Phosphoribosyl pyrophosphate synthetase) (P-Rib-PP synthetase) (PRPP synthetase)	[TP0842-TP0294 (0.8762697)]
COG0125	COG0361	Cj0766c	tmk	Thymidylate kinase {UniProtKB/Swiss-Prot:Q9PPF3}	Cj1590	infA	Translation initiation factor IF-1	[TP0354-TP0097 (0.8382038)]
COG1536	COG1766	Cj0319	Cj0319	Flagellar motor switch protein	Cj0318	Cj0318	Flagellar M-ring protein	[TP0400-TP0399 (0.9198608), TP0026-TP0399 (0.9539454)]
COG0319	COG0787	Cj0121	Cj0121	UPF0054 protein Cj0121	Cj0905c	alr	Alanine racemase {UniProtKB/Swiss-Prot:Q9PP26}	[TP0650-TP0681 (0.82058704)]
COG0215	COG1536	Cj0802	cysS	Cysteinyl-tRNA synthetase (EC 6.1.1.16) (Cysteine--tRNA ligase) (CysRS)	Cj0319	Cj0319	Flagellar motor switch protein	[TP0091-TP0400 (0.6374247)]
COG0564	COG1418	Cj0708	Cj0708	Putative ribosomal pseudouridine synthase	Cj1209	Cj1209	UPF0144 protein Cj1209	[TP0154-TP1018 (0.7668753)]
COG0564	COG1418	Cj1280c	Cj1280c	Pseudouridine synthase {UniProtKB/TrEMBL:Q9PN18}	Cj1209	Cj1209	UPF0144 protein Cj1209	[TP0154-TP1018 (0.7668753)]
COG0564	COG1418	Cj0022c	Cj0022c	Putative ribosomal pseudouridine synthase	Cj1209	Cj1209	UPF0144 protein Cj1209	[TP0154-TP1018 (0.7668753)]
COG0739	COG2204	Cj1087c	Cj1087c	Putative periplasmic protein	Cj1024c	Cj1024c	Signal-transduction regulatory protein	[TP0706-TP0519 (0.80130965)]
COG0739	COG2204	Cj1235	Cj1235	Putative periplasmic protein	Cj1024c	Cj1024c	Signal-transduction regulatory protein	[TP0706-TP0519 (0.80130965)]
COG0739	COG2204	Cj0131	Cj0131	Putative periplasmic protein	Cj1024c	Cj1024c	Signal-transduction regulatory protein	[TP0706-TP0519 (0.80130965)]
COG0739	COG2204	Cj1215	Cj1215	Putative periplasmic protein	Cj1024c	Cj1024c	Signal-transduction regulatory protein	[TP0706-TP0519 (0.80130965)]
COG0739	COG2204	Cj1275c	Cj1275c	Putative periplasmic protein	Cj1024c	Cj1024c	Signal-transduction regulatory protein	[TP0706-TP0519 (0.80130965)]
COG0280	COG0457	Cj0688	Cj0688	Putative phosphate acetyltransferase	Cj0390	Cj0390	Putative transmembrane protein	[TP0094-TP0067 (0.5068833)]
COG0280	COG0457	Cj0688	Cj0688	Putative phosphate acetyltransferase	Cj1679	Cj1679	Hypothetical protein Cj1679	[TP0094-TP0067 (0.5068833)]
COG0280	COG0457	Cj0688	Cj0688	Putative phosphate acetyltransferase	Cj0497	Cj0497	Putative lipoprotein {UniProtKB/TrEMBL:Q9PI12}	[TP0094-TP0067 (0.5068833)]
COG0457	COG0495	Cj1679	Cj1679	Hypothetical protein Cj1679	Cj1091	leuS	Leucyl-tRNA synthetase (EC 6.1.1.4) (Leucine--tRNA ligase) (LeuRS)	[TP0067-TP0586 (0.714839)]
COG0457	COG0495	Cj0390	Cj0390	Putative transmembrane protein	Cj1091	leuS	Leucyl-tRNA synthetase (EC 6.1.1.4) (Leucine--tRNA ligase) (LeuRS)	[TP0067-TP0586 (0.714839)]
COG0457	COG0495	Cj0497	Cj0497	Putative lipoprotein {UniProtKB/TrEMBL:Q9PI12}	Cj1091	leuS	Leucyl-tRNA synthetase (EC 6.1.1.4) (Leucine--tRNA ligase) (LeuRS)	[TP0067-TP0586 (0.714839)]
COG0257	COG0472	Cj1591	Cj1591	50S ribosomal protein L36	Cj0433.3	mraY	Phospho-N-acetylmuramoyl-pentapeptide-transferase (EC 2.7.8.13) (UDP- MurNAc-pentapeptide phosphotransferase)	[TP0209-TP0345 (0.64932555)]
COG0358	COG0457	Cj1638	dnaG	DNA primase {UniProtKB/Swiss-Prot:Q9PM37}	Cj0497	Cj0497	Putative lipoprotein {UniProtKB/TrEMBL:Q9PI12}	[TP0492-TP0648 (0.5111708)]
COG0358	COG0457	Cj1638	dnaG	DNA primase {UniProtKB/Swiss-Prot:Q9PM37}	Cj1679	Cj1679	Hypothetical protein Cj1679	[TP0492-TP0648 (0.5111708)]
COG0358	COG0457	Cj1638	dnaG	DNA primase {UniProtKB/Swiss-Prot:Q9PM37}	Cj0390	Cj0390	Putative transmembrane protein	[TP0492-TP0648 (0.5111708)]
COG0766	COG1419	Cj0858c	murA	UDP-N-acetylglucosamine 1-carboxyvinyltransferase (EC 2.5.1.7) (Enoylpyruvate transferase) (UDP-N-acetylglucosamine enolpyruvyl transferase) (EPT)	Cj0064c	flhF	Flagellar biosynthesis protein flhF (Flagella-associated GTP-binding protein)	[TP0029-TP0713 (0.80866665)]
COG0795	COG1792	Cj0313	Cj0313	Putative integral membrane protein	Cj0277	Cj0277	Putative periplasmic protein	[TP0884-TP0498 (0.8374102)]
COG0795	COG1792	Cj0826	Cj0826	Putative integral membrane protein	Cj0277	Cj0277	Putative periplasmic protein	[TP0884-TP0498 (0.8374102)]
COG1317	COG1536	Cj0320	Cj0320	Putative flagellar assembly protein	Cj0319	Cj0319	Flagellar motor switch protein	[TP0401-TP0026 (0.96139234)]
COG1214	COG1516	Cj0133	Cj0133	Hypothetical protein Cj0133	Cj0549	Cj0549	Flagellar protein {UniProtKB/TrEMBL:Q9PHW5}	[TP0876-TP0943 (0.57131183)]
COG0024	COG0125	Cj1651c	Cj1651c	Methionine aminopeptidase	Cj0766c	tmk	Thymidylate kinase {UniProtKB/Swiss-Prot:Q9PPF3}	[TP0842-TP0354 (0.8096375)]
COG0257	COG0779	Cj1591	Cj1591	50S ribosomal protein L36	Cj0138	Cj0138	Hypothetical UPF0090 protein Cj0138	[TP0209-TP0893 (0.7461857)]
COG1291	COG1291	Cj0337c	Cj0337c	Putative flagellar motor proton channel	Cj0337c	Cj0337c	Putative flagellar motor proton channel	[TP0725-TP0725 (0.8044664)]
COG0275	COG1815	Cj0693c	mraW	S-adenosyl-methyltransferase mraW (EC 2.1.1.-)	Cj0528c	Cj0528c	Putative flagellar basal-body rod protein	[TP0384-TP0396 (0.81050646)]
COG1536	COG1536	Cj0319	Cj0319	Flagellar motor switch protein	Cj0319	Cj0319	Flagellar motor switch protein	[TP0026-TP0400 (0.5928469)]
COG0457	COG0845	Cj0390	Cj0390	Putative transmembrane protein	Cj0606	Cj0606	Putative periplasmic protein	[TP0648-TP0965 (0.54118866)]
COG0457	COG0845	Cj0390	Cj0390	Putative transmembrane protein	Cj0367c	Cj0367c	Putative membrane fusion component of efflux	[TP0648-TP0965 (0.54118866)]
COG0457	COG0845	Cj1679	Cj1679	Hypothetical protein Cj1679	Cj0606	Cj0606	Putative periplasmic protein	[TP0648-TP0965 (0.54118866)]
COG0457	COG0845	Cj0497	Cj0497	Putative lipoprotein {UniProtKB/TrEMBL:Q9PI12}	Cj1032	Cj1032	Putative membrane fusion component of efflux	[TP0648-TP0965 (0.54118866)]
COG0457	COG0845	Cj1679	Cj1679	Hypothetical protein Cj1679	Cj1032	Cj1032	Putative membrane fusion component of efflux	[TP0648-TP0965 (0.54118866)]
COG0457	COG0845	Cj0497	Cj0497	Putative lipoprotein {UniProtKB/TrEMBL:Q9PI12}	Cj0367c	Cj0367c	Putative membrane fusion component of efflux	[TP0648-TP0965 (0.54118866)]
COG0457	COG0845	Cj0497	Cj0497	Putative lipoprotein {UniProtKB/TrEMBL:Q9PI12}	Cj0606	Cj0606	Putative periplasmic protein	[TP0648-TP0965 (0.54118866)]
COG0457	COG0845	Cj0390	Cj0390	Putative transmembrane protein	Cj1032	Cj1032	Putative membrane fusion component of efflux	[TP0648-TP0965 (0.54118866)]
COG0457	COG0845	Cj1679	Cj1679	Hypothetical protein Cj1679	Cj0367c	Cj0367c	Putative membrane fusion component of efflux	[TP0648-TP0965 (0.54118866)]
COG1749	COG1843	Cj1729c	Cj1729c	Flagellar hook subunit protein	Cj0042	Cj0042	Putative flagellar hook assembly protein	[TP0727-TP0728 (0.8651164)]
COG1749	COG1843	Cj0043	Cj0043	Flagellar hook protein flgE	Cj0042	Cj0042	Putative flagellar hook assembly protein	[TP0727-TP0728 (0.8651164)]
COG1536	COG1776	Cj0319	Cj0319	Flagellar motor switch protein	Cj0059c	Cj0059c	Putative flagellar motor switch protein	[TP0026-TP0720 (0.7923422)]
COG0782	COG1057	Cj0287c	greA	Transcription elongation factor greA (Transcript cleavage factor greA)	Cj1404	nadD	Probable nicotinate-nucleotide adenylyltransferase (EC 2.7.7.18) (Deamido-NAD(+) pyrophosphorylase) (Deamido-NAD(+) diphosphorylase) (Nicotinate mononucleotide adenylyltransferase) (NaMN adenylyltransferase)	[TP0019-TP0741 (0.75909394)]
COG1516	COG1516	Cj0549	Cj0549	Flagellar protein {UniProtKB/TrEMBL:Q9PHW5}	Cj0549	Cj0549	Flagellar protein {UniProtKB/TrEMBL:Q9PHW5}	[TP0943-TP0943 (0.5311184)]
COG0817	COG1516	Cj1731c	ruvC	Crossover junction endodeoxyribonuclease ruvC (EC 3.1.22.4) (Holliday junction nuclease ruvC) (Holliday junction resolvase ruvC)	Cj0549	Cj0549	Flagellar protein {UniProtKB/TrEMBL:Q9PHW5}	[TP0517-TP0943 (0.5294325)]
COG1109	COG1157	Cj1407c	Cj1407c	Putative phospho-sugar mutase	Cj0195	Cj0195	Flagellum-specific ATP synthase	[TP0413-TP0402 (0.78400123)]
COG1109	COG1157	Cj0360	glmM	Phosphoglucosamine mutase (EC 5.4.2.10)	Cj0195	Cj0195	Flagellum-specific ATP synthase	[TP0413-TP0402 (0.78400123)]
COG1256	COG1776	Cj1466	Cj1466	Putative flagellar hook-associated protein	Cj0059c	Cj0059c	Putative flagellar motor switch protein	[TP0660-TP0720 (0.80235356)]
COG0012	COG0188	Cj0930	Cj0930	Putative GTP-binding protein	Cj1027c	gyrA	DNA gyrase subunit A (EC 5.99.1.3)	[TP0124-TP0005 (0.7149395)]
COG0324	COG1558	Cj0166	miaA	tRNA delta(2)-isopentenylpyrophosphate transferase (EC 2.5.1.8) (IPP transferase) (Isopentenyl-diphosphate:tRNA isopentenyltransferase) (IPTase) (IPPT)	Cj0527c	Cj0527c	Flagellar basal-body rod protein	[TP0637-TP0397 (0.66148543)]
COG0840	COG1157	Cj0019c	Cj0019c	MCP-domain signal transduction protein	Cj0195	Cj0195	Flagellum-specific ATP synthase	[TP0640-TP0402 (0.9180537)]
COG0840	COG1157	Cj0246c	Cj0246c	Putative MCP-domain signal transduction protein	Cj0195	Cj0195	Flagellum-specific ATP synthase	[TP0640-TP0402 (0.9180537)]
COG0840	COG1157	Cj1564	Cj1564	Putative methyl-accepting chemotaxis signal	Cj0195	Cj0195	Flagellum-specific ATP synthase	[TP0640-TP0402 (0.9180537)]
COG0840	COG1157	Cj0448c	Cj0448c	Putative MCP-type signal transduction protein	Cj0195	Cj0195	Flagellum-specific ATP synthase	[TP0640-TP0402 (0.9180537)]
COG0840	COG1157	Cj1190c	Cj1190c	Putative MCP-domain signal transduction protein	Cj0195	Cj0195	Flagellum-specific ATP synthase	[TP0640-TP0402 (0.9180537)]
COG0840	COG1157	Cj0144	Cj0144	Methyl-accepting chemotaxis signal transduction	Cj0195	Cj0195	Flagellum-specific ATP synthase	[TP0640-TP0402 (0.9180537)]
COG0840	COG1157	Cj0262c	Cj0262c	Putative methyl-accepting chemotaxis signal	Cj0195	Cj0195	Flagellum-specific ATP synthase	[TP0640-TP0402 (0.9180537)]
COG0840	COG1157	Cj0951c	Cj0951c	Putative MCP-domain signal transduction protein	Cj0195	Cj0195	Flagellum-specific ATP synthase	[TP0640-TP0402 (0.9180537)]
COG0840	COG1157	Cj1506c	Cj1506c	Putative MCP-type signal transduction protein	Cj0195	Cj0195	Flagellum-specific ATP synthase	[TP0640-TP0402 (0.9180537)]
COG0462	COG0492	Cj0918c	prs	Ribose-phosphate pyrophosphokinase (EC 2.7.6.1) (RPPK) (Phosphoribosyl pyrophosphate synthetase) (P-Rib-PP synthetase) (PRPP synthetase)	Cj0146c	Cj0146c	Thioredoxin reductase {UniProtKB/TrEMBL:Q9PIY1}	[TP0294-TP0814 (0.8323514)]
COG0462	COG0492	Cj0918c	prs	Ribose-phosphate pyrophosphokinase (EC 2.7.6.1) (RPPK) (Phosphoribosyl pyrophosphate synthetase) (P-Rib-PP synthetase) (PRPP synthetase)	Cj0559	Cj0559	Oxidoreductase {UniProtKB/TrEMBL:Q9PHV6}	[TP0294-TP0814 (0.8323514)]
COG0462	COG0492	Cj0918c	prs	Ribose-phosphate pyrophosphokinase (EC 2.7.6.1) (RPPK) (Phosphoribosyl pyrophosphate synthetase) (P-Rib-PP synthetase) (PRPP synthetase)	Cj1725	Cj1725	Putative periplasmic protein	[TP0294-TP0814 (0.8323514)]
COG0124	COG0254	Cj0765c	hisS	Histidyl-tRNA synthetase (EC 6.1.1.21) (Histidine--tRNA ligase) (HisRS)	Cj0155	rpmE	50S ribosomal protein L31	[TP0641-TP0255 (0.65973145)]
COG0178	COG0272	Cj0342c	Cj0342c	Excinuclease ABC subunit A	Cj0586	Cj0586	DNA ligase {UniProtKB/TrEMBL:Q9PHT0}	[TP0514-TP0634 (0.7537598)]
COG0257	COG2204	Cj1591	Cj1591	50S ribosomal protein L36	Cj1024c	Cj1024c	Signal-transduction regulatory protein	[TP0209-TP0519 (0.6010877)]
COG0495	COG1558	Cj1091	leuS	Leucyl-tRNA synthetase (EC 6.1.1.4) (Leucine--tRNA ligase) (LeuRS)	Cj0527c	Cj0527c	Flagellar basal-body rod protein	[TP0586-TP0397 (0.60331625)]
COG1135	COG1466	Cj0774c	Cj0774c	ABC transport system ATP-binding protein	Cj0630c	Cj0630c	Hypothetical protein Cj0630c	[TP0120-TP0588 (0.7896185)]
COG1192	COG2214	Cj0100	Cj0100	ParA family protein {UniProtKB/TrEMBL:Q9PJ26}	Cj1229	Cj1229	Putative curved-DNA binding protein	[TP0272-TP0843 (0.8210422)]
COG0608	COG1159	Cj0028	Cj0028	Putative single-stranded-DNA-specific exonuclease	Cj0661	era	GTP-binding protein era homolog	[TP0704-TP0541 (0.7586372)]
COG0242	COG0263	Cj0191c	def	Peptide deformylase (EC 3.5.1.88) (PDF) (Polypeptide deformylase)	Cj0097	proB	Glutamate 5-kinase (EC 2.7.2.11) (Gamma-glutamyl kinase) (GK)	[TP0757-TP0351 (0.5771584)]
COG0739	COG4786	Cj1215	Cj1215	Putative periplasmic protein	Cj0698	Cj0698	Flagellar basal-body rod protein	[TP0782-TP0961 (0.69582695)]
COG0739	COG4786	Cj1087c	Cj1087c	Putative periplasmic protein	Cj0697	Cj0697	Putative flagellar basal-body rod protein	[TP0782-TP0961 (0.69582695)]
COG0739	COG4786	Cj1235	Cj1235	Putative periplasmic protein	Cj0698	Cj0698	Flagellar basal-body rod protein	[TP0782-TP0961 (0.69582695)]
COG0739	COG4786	Cj1275c	Cj1275c	Putative periplasmic protein	Cj0697	Cj0697	Putative flagellar basal-body rod protein	[TP0782-TP0961 (0.69582695)]
COG0739	COG4786	Cj1275c	Cj1275c	Putative periplasmic protein	Cj0698	Cj0698	Flagellar basal-body rod protein	[TP0782-TP0961 (0.69582695)]
COG0739	COG4786	Cj1087c	Cj1087c	Putative periplasmic protein	Cj0698	Cj0698	Flagellar basal-body rod protein	[TP0782-TP0961 (0.69582695)]
COG0739	COG4786	Cj0131	Cj0131	Putative periplasmic protein	Cj0697	Cj0697	Putative flagellar basal-body rod protein	[TP0782-TP0961 (0.69582695)]
COG0739	COG4786	Cj1215	Cj1215	Putative periplasmic protein	Cj0697	Cj0697	Putative flagellar basal-body rod protein	[TP0782-TP0961 (0.69582695)]
COG0739	COG4786	Cj1235	Cj1235	Putative periplasmic protein	Cj0697	Cj0697	Putative flagellar basal-body rod protein	[TP0782-TP0961 (0.69582695)]
COG0739	COG4786	Cj0131	Cj0131	Putative periplasmic protein	Cj0698	Cj0698	Flagellar basal-body rod protein	[TP0782-TP0961 (0.69582695)]
COG0124	COG0546	Cj0765c	hisS	Histidyl-tRNA synthetase (EC 6.1.1.21) (Histidine--tRNA ligase) (HisRS)	Cj1233	Cj1233	Putative hydrolase {UniProtKB/TrEMBL:Q9PN64}	[TP0641-TP0554 (0.5196431)]
COG0124	COG0546	Cj0765c	hisS	Histidyl-tRNA synthetase (EC 6.1.1.21) (Histidine--tRNA ligase) (HisRS)	Cj1477c	Cj1477c	Putative hydrolase {UniProtKB/TrEMBL:Q9PMI5}	[TP0641-TP0554 (0.5196431)]
COG0257	COG0773	Cj1591	Cj1591	50S ribosomal protein L36	Cj1054c	murC	UDP-N-acetylmuramate--L-alanine ligase (EC 6.3.2.8) (UDP-N- acetylmuramoyl-L-alanine synthetase)	[TP0209-TP0341 (0.6926446)]
COG0457	COG2204	Cj0390	Cj0390	Putative transmembrane protein	Cj1024c	Cj1024c	Signal-transduction regulatory protein	[TP0067-TP0519 (0.7741208)]
COG0457	COG2204	Cj0497	Cj0497	Putative lipoprotein {UniProtKB/TrEMBL:Q9PI12}	Cj1024c	Cj1024c	Signal-transduction regulatory protein	[TP0067-TP0519 (0.7741208)]
COG0457	COG2204	Cj1679	Cj1679	Hypothetical protein Cj1679	Cj1024c	Cj1024c	Signal-transduction regulatory protein	[TP0067-TP0519 (0.7741208)]
COG0257	COG0681	Cj1591	Cj1591	50S ribosomal protein L36	Cj0856	Cj0856	Signal peptidase I {UniProtKB/TrEMBL:Q9PP67}	[TP0209-TP0926 (0.69083804)]
COG0526	COG1843	Cj0864	Cj0864	Putative periplasmic protein	Cj0042	Cj0042	Putative flagellar hook assembly protein	[TP0100-TP0728 (0.58155864)]
COG0526	COG1843	Cj1207c	Cj1207c	Putative lipoprotein thiredoxin	Cj0042	Cj0042	Putative flagellar hook assembly protein	[TP0100-TP0728 (0.58155864)]
COG0526	COG1843	Cj1106	Cj1106	Possible periplasmic thioredoxin	Cj0042	Cj0042	Putative flagellar hook assembly protein	[TP0100-TP0728 (0.58155864)]
COG0526	COG1843	Cj1664	Cj1664	Possible periplasmic thiredoxin	Cj0042	Cj0042	Putative flagellar hook assembly protein	[TP0100-TP0728 (0.58155864)]
COG0526	COG1843	Cj1665	Cj1665	Possible lipoprotein thiredoxin	Cj0042	Cj0042	Putative flagellar hook assembly protein	[TP0100-TP0728 (0.58155864)]
COG0526	COG1843	Cj0147c	Cj0147c	Thioredoxin {UniProtKB/TrEMBL:Q9PIY0}	Cj0042	Cj0042	Putative flagellar hook assembly protein	[TP0100-TP0728 (0.58155864)]
COG0526	COG1843	Cj0872	Cj0872	Hypothetical protein dsbA	Cj0042	Cj0042	Putative flagellar hook assembly protein	[TP0100-TP0728 (0.58155864)]
COG0768	COG1344	Cj0652	Cj0652	Penicillin-binding protein	Cj0720c	flaC	Flagellin C {UniProtKB/Swiss-Prot:P96747}	[TP0760-TP0870 (0.7190043)]
COG0768	COG1344	Cj0525c	Cj0525c	Putative penicillin-binding protein	Cj1339c	flaA	Flagellin A {UniProtKB/Swiss-Prot:P56963}	[TP0760-TP0870 (0.7190043)]
COG0768	COG1344	Cj0652	Cj0652	Penicillin-binding protein	Cj1339c	flaA	Flagellin A {UniProtKB/Swiss-Prot:P56963}	[TP0760-TP0870 (0.7190043)]
COG0768	COG1344	Cj0525c	Cj0525c	Putative penicillin-binding protein	Cj0720c	flaC	Flagellin C {UniProtKB/Swiss-Prot:P96747}	[TP0760-TP0870 (0.7190043)]
COG0768	COG1344	Cj0652	Cj0652	Penicillin-binding protein	Cj0887c	Cj0887c	Putative flagellin {UniProtKB/TrEMBL:Q9PP44}	[TP0760-TP0870 (0.7190043)]
COG0768	COG1344	Cj0652	Cj0652	Penicillin-binding protein	Cj1338c	flaB	Flagellin B {UniProtKB/Swiss-Prot:P56964}	[TP0760-TP0870 (0.7190043)]
COG0768	COG1344	Cj0525c	Cj0525c	Putative penicillin-binding protein	Cj0887c	Cj0887c	Putative flagellin {UniProtKB/TrEMBL:Q9PP44}	[TP0760-TP0870 (0.7190043)]
COG0768	COG1344	Cj0525c	Cj0525c	Putative penicillin-binding protein	Cj1338c	flaB	Flagellin B {UniProtKB/Swiss-Prot:P56964}	[TP0760-TP0870 (0.7190043)]
COG1121	COG2204	Cj0142c	Cj0142c	ABC transporter ATP-binding protein	Cj1024c	Cj1024c	Signal-transduction regulatory protein	[TP0035-TP0519 (0.5085169)]
COG0528	COG4591	Cj1274c	pyrH	Uridylate kinase (EC 2.7.4.-) (UK) (Uridine monophosphate kinase) (UMP kinase)	Cj0941c	Cj0941c	Putative integral membrane protein	[TP0099-TP0580 (0.8561369)]
COG0228	COG0546	Cj0710	rpsP	30S ribosomal protein S16	Cj1233	Cj1233	Putative hydrolase {UniProtKB/TrEMBL:Q9PN64}	[TP0905-TP0554 (0.5352583)]
COG0228	COG0546	Cj0710	rpsP	30S ribosomal protein S16	Cj1477c	Cj1477c	Putative hydrolase {UniProtKB/TrEMBL:Q9PMI5}	[TP0905-TP0554 (0.5352583)]
COG0503	COG1488	Cj0927	apt	Adenine phosphoribosyltransferase (EC 2.4.2.7) (APRT)	Cj0230c	Cj0230c	Hypothetical protein Cj0230c	[TP1039-TP0628 (0.6658587)]
COG0051	COG2204	Cj1708c	rpsJ	30S ribosomal protein S10	Cj1024c	Cj1024c	Signal-transduction regulatory protein	[TP0188-TP0519 (0.6307204)]
COG0234	COG0803	Cj1220	groS	10 kDa chaperonin (Protein Cpn10) (groES protein)	Cj0143c	Cj0143c	Periplasmic solute binding protein for ABC	[TP1013-TP0163 (0.67160416)]
COG0162	COG2834	Cj1271c	tyrS	Tyrosyl-tRNA synthetase (EC 6.1.1.1) (Tyrosine--tRNA ligase) (TyrRS)	Cj0943	lolA	Outer-membrane lipoprotein carrier protein precursor	[TP0834-TP0333 (0.5313641)]
COG0342	COG0546	Cj1093c	Cj1093c	Protein-export membrane protein	Cj1233	Cj1233	Putative hydrolase {UniProtKB/TrEMBL:Q9PN64}	[TP0410-TP0554 (0.6160348)]
COG0342	COG0546	Cj1093c	Cj1093c	Protein-export membrane protein	Cj1477c	Cj1477c	Putative hydrolase {UniProtKB/TrEMBL:Q9PMI5}	[TP0410-TP0554 (0.6160348)]
COG0457	COG1536	Cj0390	Cj0390	Putative transmembrane protein	Cj0319	Cj0319	Flagellar motor switch protein	[TP0648-TP0400 (0.69805074)]
COG0457	COG1536	Cj0497	Cj0497	Putative lipoprotein {UniProtKB/TrEMBL:Q9PI12}	Cj0319	Cj0319	Flagellar motor switch protein	[TP0648-TP0400 (0.69805074)]
COG0457	COG1536	Cj1679	Cj1679	Hypothetical protein Cj1679	Cj0319	Cj0319	Flagellar motor switch protein	[TP0648-TP0400 (0.69805074)]
COG0227	COG0492	Cj0450	rpmB	50S ribosomal protein L28	Cj0559	Cj0559	Oxidoreductase {UniProtKB/TrEMBL:Q9PHV6}	[TP0362-TP0814 (0.801083)]
COG0227	COG0492	Cj0450	rpmB	50S ribosomal protein L28	Cj1725	Cj1725	Putative periplasmic protein	[TP0362-TP0814 (0.801083)]
COG0227	COG0492	Cj0450	rpmB	50S ribosomal protein L28	Cj0146c	Cj0146c	Thioredoxin reductase {UniProtKB/TrEMBL:Q9PIY1}	[TP0362-TP0814 (0.801083)]
COG0051	COG1192	Cj1708c	rpsJ	30S ribosomal protein S10	Cj0100	Cj0100	ParA family protein {UniProtKB/TrEMBL:Q9PJ26}	[TP0188-TP0272 (0.7732025)]
COG0098	COG0803	Cj1690c	rpsE	30S ribosomal protein S5	Cj0143c	Cj0143c	Periplasmic solute binding protein for ABC	[TP0206-TP0163 (0.74372905)]
COG0442	COG0459	Cj0543	Cj0543	Prolyl-tRNA synthetase {UniProtKB/TrEMBL:Q9PHX1}	Cj1221	groL	60 kDa chaperonin (Protein Cpn60) (groEL protein)	[TP0160-TP0030 (0.7719589)]
COG0036	COG1573	Cj0451	Cj0451	Ribulose-phosphate 3-epimerase	Cj0963	Cj0963	Hypothetical protein Cj0963	[TP0945-TP0229 (0.685165)]
COG0217	COG0481	Cj1172c	Cj1172c	Hypothetical UPF0082 protein Cj1172c	Cj1030c	lepA	GTP-binding protein lepA	[TP0474-TP0510 (0.76600474)]
COG0178	COG0357	Cj0342c	Cj0342c	Excinuclease ABC subunit A	Cj0997	gidB	Methyltransferase gidB (EC 2.1.-.-) (Glucose-inhibited division protein B)	[TP0514-TP0946 (0.8569251)]
COG1815	COG1843	Cj0528c	Cj0528c	Putative flagellar basal-body rod protein	Cj0042	Cj0042	Putative flagellar hook assembly protein	[TP0396-TP0728 (0.83050734)]
COG0592	COG1580	Cj0002	Cj0002	DNA polymerase III, beta chain	Cj1408	Cj1408	Possible flagellar protein	[TP0002-TP0378 (0.79585755)]
COG0330	COG0772	Cj0268c	Cj0268c	Putative transmembrane protein	Cj1038	Cj1038	Probable cell division/peptidoglycan biosynthesis	[TP0113-TP0501 (0.70068353)]
COG0330	COG0772	Cj0268c	Cj0268c	Putative transmembrane protein	Cj1282	Cj1282	RodA protein homolog {UniProtKB/TrEMBL:Q9PN17}	[TP0113-TP0501 (0.70068353)]
COG0442	COG1843	Cj0543	Cj0543	Prolyl-tRNA synthetase {UniProtKB/TrEMBL:Q9PHX1}	Cj0042	Cj0042	Putative flagellar hook assembly protein	[TP0160-TP0728 (0.50152636)]
COG0840	COG1558	Cj0246c	Cj0246c	Putative MCP-domain signal transduction protein	Cj0527c	Cj0527c	Flagellar basal-body rod protein	[TP0640-TP0397 (0.8569927)]
COG0840	COG1558	Cj1506c	Cj1506c	Putative MCP-type signal transduction protein	Cj0527c	Cj0527c	Flagellar basal-body rod protein	[TP0640-TP0397 (0.8569927)]
COG0840	COG1558	Cj0019c	Cj0019c	MCP-domain signal transduction protein	Cj0527c	Cj0527c	Flagellar basal-body rod protein	[TP0640-TP0397 (0.8569927)]
COG0840	COG1558	Cj0448c	Cj0448c	Putative MCP-type signal transduction protein	Cj0527c	Cj0527c	Flagellar basal-body rod protein	[TP0640-TP0397 (0.8569927)]
COG0840	COG1558	Cj0144	Cj0144	Methyl-accepting chemotaxis signal transduction	Cj0527c	Cj0527c	Flagellar basal-body rod protein	[TP0640-TP0397 (0.8569927)]
COG0840	COG1558	Cj1190c	Cj1190c	Putative MCP-domain signal transduction protein	Cj0527c	Cj0527c	Flagellar basal-body rod protein	[TP0640-TP0397 (0.8569927)]
COG0840	COG1558	Cj0951c	Cj0951c	Putative MCP-domain signal transduction protein	Cj0527c	Cj0527c	Flagellar basal-body rod protein	[TP0640-TP0397 (0.8569927)]
COG0840	COG1558	Cj0262c	Cj0262c	Putative methyl-accepting chemotaxis signal	Cj0527c	Cj0527c	Flagellar basal-body rod protein	[TP0640-TP0397 (0.8569927)]
COG0840	COG1558	Cj1564	Cj1564	Putative methyl-accepting chemotaxis signal	Cj0527c	Cj0527c	Flagellar basal-body rod protein	[TP0640-TP0397 (0.8569927)]
COG1109	COG1488	Cj0360	glmM	Phosphoglucosamine mutase (EC 5.4.2.10)	Cj0230c	Cj0230c	Hypothetical protein Cj0230c	[TP0413-TP0628 (0.6598422)]
COG1109	COG1488	Cj1407c	Cj1407c	Putative phospho-sugar mutase	Cj0230c	Cj0230c	Hypothetical protein Cj0230c	[TP0413-TP0628 (0.6598422)]
COG0477	COG1432	Cj0461c	Cj0461c	Putative integral membrane protein	Cj0189c	Cj0189c	Hypothetical protein Cj0189c	[TP0840-TP0894 (0.55999315)]
COG0477	COG1432	Cj1619	Cj1619	Alpha-ketoglutarate permease	Cj0189c	Cj0189c	Hypothetical protein Cj0189c	[TP0840-TP0894 (0.55999315)]
COG0477	COG1432	Cj0250c	Cj0250c	Putative transmembrane transport protein	Cj0189c	Cj0189c	Hypothetical protein Cj0189c	[TP0840-TP0894 (0.55999315)]
COG0477	COG1432	Cj1588c	Cj1588c	Putative transmembrane transport protein	Cj0189c	Cj0189c	Hypothetical protein Cj0189c	[TP0840-TP0894 (0.55999315)]
COG0477	COG1432	Cj0035c	Cj0035c	Putative efflux protein	Cj0189c	Cj0189c	Hypothetical protein Cj0189c	[TP0840-TP0894 (0.55999315)]
COG0477	COG1432	Cj0850c	Cj0850c	Transmembrane transport protein	Cj0189c	Cj0189c	Hypothetical protein Cj0189c	[TP0840-TP0894 (0.55999315)]
COG0477	COG1432	Cj1375	Cj1375	Putative efflux protein	Cj0189c	Cj0189c	Hypothetical protein Cj0189c	[TP0840-TP0894 (0.55999315)]
COG0477	COG1432	Cj0484	Cj0484	Transmembrane transport protein	Cj0189c	Cj0189c	Hypothetical protein Cj0189c	[TP0840-TP0894 (0.55999315)]
COG0477	COG1432	Cj1257c	Cj1257c	Putative efflux pump {UniProtKB/TrEMBL:Q9PN40}	Cj0189c	Cj0189c	Hypothetical protein Cj0189c	[TP0840-TP0894 (0.55999315)]
COG0477	COG1432	Cj0981c	Cj0981c	Transmembrane transport protein	Cj0189c	Cj0189c	Hypothetical protein Cj0189c	[TP0840-TP0894 (0.55999315)]
COG0477	COG1432	Cj1687	Cj1687	Putative efflux protein	Cj0189c	Cj0189c	Hypothetical protein Cj0189c	[TP0840-TP0894 (0.55999315)]
COG0477	COG1432	Cj0339	Cj0339	Putative transmembrane transport protein	Cj0189c	Cj0189c	Hypothetical protein Cj0189c	[TP0840-TP0894 (0.55999315)]
COG0143	COG0217	Cj0838c	metG	Methionyl-tRNA synthetase (EC 6.1.1.10) (Methionine--tRNA ligase) (MetRS)	Cj1172c	Cj1172c	Hypothetical UPF0082 protein Cj1172c	[TP0798-TP0474 (0.7790581)]
COG0257	COG0716	Cj1591	Cj1591	50S ribosomal protein L36	Cj1382c	Cj1382c	Flavodoxin {UniProtKB/TrEMBL:Q9PMR8}	[TP0209-TP0925 (0.69083804)]
COG0357	COG0442	Cj0997	gidB	Methyltransferase gidB (EC 2.1.-.-) (Glucose-inhibited division protein B)	Cj0543	Cj0543	Prolyl-tRNA synthetase {UniProtKB/TrEMBL:Q9PHX1}	[TP0946-TP0160 (0.6515529)]
COG0566	COG2204	Cj0153c	Cj0153c	Putative rRNA methylase	Cj1024c	Cj1024c	Signal-transduction regulatory protein	[TP0054-TP0519 (0.63495165)]
COG0457	COG1256	Cj1679	Cj1679	Hypothetical protein Cj1679	Cj1466	Cj1466	Putative flagellar hook-associated protein	[TP0067-TP0660 (0.6278126)]
COG0457	COG1256	Cj0497	Cj0497	Putative lipoprotein {UniProtKB/TrEMBL:Q9PI12}	Cj1466	Cj1466	Putative flagellar hook-associated protein	[TP0067-TP0660 (0.6278126)]
COG0457	COG1256	Cj0390	Cj0390	Putative transmembrane protein	Cj1466	Cj1466	Putative flagellar hook-associated protein	[TP0067-TP0660 (0.6278126)]
COG0564	COG1200	Cj0022c	Cj0022c	Putative ribosomal pseudouridine synthase	Cj0464	Cj0464	ATP-dependent DNA helicase	[TP0339-TP0687 (0.85149276)]
COG0564	COG1200	Cj0708	Cj0708	Putative ribosomal pseudouridine synthase	Cj0464	Cj0464	ATP-dependent DNA helicase	[TP0339-TP0687 (0.85149276)]
COG0564	COG1200	Cj1280c	Cj1280c	Pseudouridine synthase {UniProtKB/TrEMBL:Q9PN18}	Cj0464	Cj0464	ATP-dependent DNA helicase	[TP0339-TP0687 (0.85149276)]
COG0772	COG1115	Cj1038	Cj1038	Probable cell division/peptidoglycan biosynthesis	Cj0903c	Cj0903c	Putative amino-acid transport protein	[TP0501-TP0998 (0.70629925)]
COG0772	COG1115	Cj1282	Cj1282	RodA protein homolog {UniProtKB/TrEMBL:Q9PN17}	Cj0903c	Cj0903c	Putative amino-acid transport protein	[TP0501-TP0998 (0.70629925)]
COG0457	COG2812	Cj1679	Cj1679	Hypothetical protein Cj1679	Cj1157	Cj1157	Putative DNA polymerase III subunit gamma	[TP0067-TP1005 (0.5652097)]
COG0457	COG2812	Cj0497	Cj0497	Putative lipoprotein {UniProtKB/TrEMBL:Q9PI12}	Cj1157	Cj1157	Putative DNA polymerase III subunit gamma	[TP0067-TP1005 (0.5652097)]
COG0457	COG2812	Cj0390	Cj0390	Putative transmembrane protein	Cj1157	Cj1157	Putative DNA polymerase III subunit gamma	[TP0067-TP1005 (0.5652097)]
COG0036	COG1516	Cj0451	Cj0451	Ribulose-phosphate 3-epimerase	Cj0549	Cj0549	Flagellar protein {UniProtKB/TrEMBL:Q9PHW5}	[TP0945-TP0943 (0.573118)]
COG0322	COG1432	Cj1246c	uvrC	UvrABC system protein C (Protein uvrC) (Excinuclease ABC subunit C)	Cj0189c	Cj0189c	Hypothetical protein Cj0189c	[TP0472-TP0894 (0.7171434)]
COG0124	COG0124	Cj0765c	hisS	Histidyl-tRNA synthetase (EC 6.1.1.21) (Histidine--tRNA ligase) (HisRS)	Cj0765c	hisS	Histidyl-tRNA synthetase (EC 6.1.1.21) (Histidine--tRNA ligase) (HisRS)	[TP0641-TP0641 (0.67365265)]
COG0290	COG1837	Cj0207	infC	Translation initiation factor IF-3	Cj0711	Cj0711	Hypothetical protein Cj0711	[TP0850-TP0906 (0.70629925)]
COG0768	COG0815	Cj0652	Cj0652	Penicillin-binding protein	Cj1095	lnt	Apolipoprotein N-acyltransferase (EC 2.3.1.-) (ALP N-acyltransferase)	[TP0500-TP0252 (0.87159187)]
COG0768	COG0815	Cj0525c	Cj0525c	Putative penicillin-binding protein	Cj1095	lnt	Apolipoprotein N-acyltransferase (EC 2.3.1.-) (ALP N-acyltransferase)	[TP0500-TP0252 (0.87159187)]
COG0586	COG2236	Cj1210	Cj1210	Putative integral membrane protein	Cj1370	Cj1370	Putative nucleotide phosphoribosyltransferase	[TP0779-TP0050 (0.66770643)]
COG0586	COG2236	Cj1168c	Cj1168c	Putative integral membrane protein	Cj1370	Cj1370	Putative nucleotide phosphoribosyltransferase	[TP0779-TP0050 (0.66770643)]
COG0586	COG2236	Cj0928	Cj0928	Putative integral membrane protein	Cj1370	Cj1370	Putative nucleotide phosphoribosyltransferase	[TP0779-TP0050 (0.66770643)]
COG0442	COG1344	Cj0543	Cj0543	Prolyl-tRNA synthetase {UniProtKB/TrEMBL:Q9PHX1}	Cj0887c	Cj0887c	Putative flagellin {UniProtKB/TrEMBL:Q9PP44}	[TP0160-TP0792 (0.6929264), TP0160-TP0659 (0.5927278)]
COG0442	COG1344	Cj0543	Cj0543	Prolyl-tRNA synthetase {UniProtKB/TrEMBL:Q9PHX1}	Cj0720c	flaC	Flagellin C {UniProtKB/Swiss-Prot:P96747}	[TP0160-TP0792 (0.6929264), TP0160-TP0659 (0.5927278)]
COG0442	COG1344	Cj0543	Cj0543	Prolyl-tRNA synthetase {UniProtKB/TrEMBL:Q9PHX1}	Cj1339c	flaA	Flagellin A {UniProtKB/Swiss-Prot:P56963}	[TP0160-TP0792 (0.6929264), TP0160-TP0659 (0.5927278)]
COG0442	COG1344	Cj0543	Cj0543	Prolyl-tRNA synthetase {UniProtKB/TrEMBL:Q9PHX1}	Cj1338c	flaB	Flagellin B {UniProtKB/Swiss-Prot:P56964}	[TP0160-TP0792 (0.6929264), TP0160-TP0659 (0.5927278)]
COG0211	COG1536	Cj0095	rpmA	50S ribosomal protein L27	Cj0319	Cj0319	Flagellar motor switch protein	[TP0743-TP0400 (0.6311798)]
COG1558	COG4591	Cj0527c	Cj0527c	Flagellar basal-body rod protein	Cj0941c	Cj0941c	Putative integral membrane protein	[TP0397-TP0582 (0.5810855)]
COG0486	COG0803	Cj0956c	trmE	Probable tRNA modification GTPase trmE	Cj0143c	Cj0143c	Periplasmic solute binding protein for ABC	[TP0550-TP0163 (0.74372905)]
COG1558	COG4786	Cj0527c	Cj0527c	Flagellar basal-body rod protein	Cj0697	Cj0697	Putative flagellar basal-body rod protein	[TP0397-TP0961 (0.74447966)]
COG1558	COG4786	Cj0527c	Cj0527c	Flagellar basal-body rod protein	Cj0698	Cj0698	Flagellar basal-body rod protein	[TP0397-TP0961 (0.74447966)]
COG0012	COG0608	Cj0930	Cj0930	Putative GTP-binding protein	Cj0028	Cj0028	Putative single-stranded-DNA-specific exonuclease	[TP0124-TP0704 (0.626838)]
COG2257	COG4786	Cj0848c	Cj0848c	Hypothetical protein Cj0848c	Cj0697	Cj0697	Putative flagellar basal-body rod protein	[TP0911-TP0961 (0.5510204)]
COG2257	COG4786	Cj0848c	Cj0848c	Hypothetical protein Cj0848c	Cj0698	Cj0698	Flagellar basal-body rod protein	[TP0911-TP0961 (0.5510204)]
COG0739	COG0773	Cj0131	Cj0131	Putative periplasmic protein	Cj1054c	murC	UDP-N-acetylmuramate--L-alanine ligase (EC 6.3.2.8) (UDP-N- acetylmuramoyl-L-alanine synthetase)	[TP0782-TP0341 (0.8145237)]
COG0739	COG0773	Cj1215	Cj1215	Putative periplasmic protein	Cj1054c	murC	UDP-N-acetylmuramate--L-alanine ligase (EC 6.3.2.8) (UDP-N- acetylmuramoyl-L-alanine synthetase)	[TP0782-TP0341 (0.8145237)]
COG0739	COG0773	Cj1235	Cj1235	Putative periplasmic protein	Cj1054c	murC	UDP-N-acetylmuramate--L-alanine ligase (EC 6.3.2.8) (UDP-N- acetylmuramoyl-L-alanine synthetase)	[TP0782-TP0341 (0.8145237)]
COG0739	COG0773	Cj1087c	Cj1087c	Putative periplasmic protein	Cj1054c	murC	UDP-N-acetylmuramate--L-alanine ligase (EC 6.3.2.8) (UDP-N- acetylmuramoyl-L-alanine synthetase)	[TP0782-TP0341 (0.8145237)]
COG0739	COG0773	Cj1275c	Cj1275c	Putative periplasmic protein	Cj1054c	murC	UDP-N-acetylmuramate--L-alanine ligase (EC 6.3.2.8) (UDP-N- acetylmuramoyl-L-alanine synthetase)	[TP0782-TP0341 (0.8145237)]
COG0050	COG0457	Cj0470	tuf	Elongation factor Tu (EF-Tu)	Cj0497	Cj0497	Putative lipoprotein {UniProtKB/TrEMBL:Q9PI12}	[TP0187-TP0067 (0.7854602)]
COG0050	COG0457	Cj0470	tuf	Elongation factor Tu (EF-Tu)	Cj1679	Cj1679	Hypothetical protein Cj1679	[TP0187-TP0067 (0.7854602)]
COG0050	COG0457	Cj0470	tuf	Elongation factor Tu (EF-Tu)	Cj0390	Cj0390	Putative transmembrane protein	[TP0187-TP0067 (0.7854602)]
COG0257	COG0564	Cj1591	Cj1591	50S ribosomal protein L36	Cj0022c	Cj0022c	Putative ribosomal pseudouridine synthase	[TP0209-TP0154 (0.634929)]
COG0257	COG0564	Cj1591	Cj1591	50S ribosomal protein L36	Cj0708	Cj0708	Putative ribosomal pseudouridine synthase	[TP0209-TP0154 (0.634929)]
COG0257	COG0564	Cj1591	Cj1591	50S ribosomal protein L36	Cj1280c	Cj1280c	Pseudouridine synthase {UniProtKB/TrEMBL:Q9PN18}	[TP0209-TP0154 (0.634929)]
COG0457	COG1187	Cj0390	Cj0390	Putative transmembrane protein	Cj1709c	Cj1709c	Putative ribosomal pseudouridine synthase	[TP0067-TP0459 (0.6360361)]
COG0457	COG1187	Cj1679	Cj1679	Hypothetical protein Cj1679	Cj1709c	Cj1709c	Putative ribosomal pseudouridine synthase	[TP0067-TP0459 (0.6360361)]
COG0457	COG1187	Cj0497	Cj0497	Putative lipoprotein {UniProtKB/TrEMBL:Q9PI12}	Cj1709c	Cj1709c	Putative ribosomal pseudouridine synthase	[TP0067-TP0459 (0.6360361)]
COG0210	COG0305	Cj1101	Cj1101	ATP-dependent DNA helicase	Cj0562	Cj0562	Replicative DNA helicase	[TP0102-TP0058 (0.8842861)]
COG0210	COG0305	Cj0777	Cj0777	Putative ATP-dependent DNA helicase	Cj0562	Cj0562	Replicative DNA helicase	[TP0102-TP0058 (0.8842861)]
COG0621	COG0739	Cj0458c	Cj0458c	Hypothetical protein Cj0458c	Cj0131	Cj0131	Putative periplasmic protein	[TP0269-TP0702 (0.8475093)]
COG0621	COG0739	Cj0458c	Cj0458c	Hypothetical protein Cj0458c	Cj1215	Cj1215	Putative periplasmic protein	[TP0269-TP0702 (0.8475093)]
COG0621	COG0739	Cj1454c	Cj1454c	Hypothetical protein Cj1454c	Cj1215	Cj1215	Putative periplasmic protein	[TP0269-TP0702 (0.8475093)]
COG0621	COG0739	Cj1454c	Cj1454c	Hypothetical protein Cj1454c	Cj0131	Cj0131	Putative periplasmic protein	[TP0269-TP0702 (0.8475093)]
COG0621	COG0739	Cj0458c	Cj0458c	Hypothetical protein Cj0458c	Cj1275c	Cj1275c	Putative periplasmic protein	[TP0269-TP0702 (0.8475093)]
COG0621	COG0739	Cj1454c	Cj1454c	Hypothetical protein Cj1454c	Cj1275c	Cj1275c	Putative periplasmic protein	[TP0269-TP0702 (0.8475093)]
COG0621	COG0739	Cj1006c	Cj1006c	Hypothetical protein Cj1006c	Cj1235	Cj1235	Putative periplasmic protein	[TP0269-TP0702 (0.8475093)]
COG0621	COG0739	Cj1006c	Cj1006c	Hypothetical protein Cj1006c	Cj0131	Cj0131	Putative periplasmic protein	[TP0269-TP0702 (0.8475093)]
COG0621	COG0739	Cj1006c	Cj1006c	Hypothetical protein Cj1006c	Cj1275c	Cj1275c	Putative periplasmic protein	[TP0269-TP0702 (0.8475093)]
COG0621	COG0739	Cj1454c	Cj1454c	Hypothetical protein Cj1454c	Cj1087c	Cj1087c	Putative periplasmic protein	[TP0269-TP0702 (0.8475093)]
COG0621	COG0739	Cj1454c	Cj1454c	Hypothetical protein Cj1454c	Cj1235	Cj1235	Putative periplasmic protein	[TP0269-TP0702 (0.8475093)]
COG0621	COG0739	Cj0458c	Cj0458c	Hypothetical protein Cj0458c	Cj1087c	Cj1087c	Putative periplasmic protein	[TP0269-TP0702 (0.8475093)]
COG0621	COG0739	Cj0458c	Cj0458c	Hypothetical protein Cj0458c	Cj1235	Cj1235	Putative periplasmic protein	[TP0269-TP0702 (0.8475093)]
COG0621	COG0739	Cj1006c	Cj1006c	Hypothetical protein Cj1006c	Cj1087c	Cj1087c	Putative periplasmic protein	[TP0269-TP0702 (0.8475093)]
COG0621	COG0739	Cj1006c	Cj1006c	Hypothetical protein Cj1006c	Cj1215	Cj1215	Putative periplasmic protein	[TP0269-TP0702 (0.8475093)]
COG1256	COG1516	Cj1466	Cj1466	Putative flagellar hook-associated protein	Cj0549	Cj0549	Flagellar protein {UniProtKB/TrEMBL:Q9PHW5}	[TP0660-TP0943 (0.90609026)]
COG0257	COG1057	Cj1591	Cj1591	50S ribosomal protein L36	Cj1404	nadD	Probable nicotinate-nucleotide adenylyltransferase (EC 2.7.7.18) (Deamido-NAD(+) pyrophosphorylase) (Deamido-NAD(+) diphosphorylase) (Nicotinate mononucleotide adenylyltransferase) (NaMN adenylyltransferase)	[TP0209-TP0741 (0.64932555)]
