# Supplementary material for: The Binary Protein Interactome of Treponema pallidum – The Syphilis Spirochete
Source: PLoS One. 2008 May 28;3(5):e2292. doi: 10.1371/journal.pone.0002292 (PMC2386257; doi:10.1371/journal.pone.0002292)
Supplement: Data S1 — Predicted protein-protein interactions based on our Treponema pallidum data; zip archive containing 372 files with one file per species. (6.09 MB ZIP) [file pone.0002292.s006.zip › bacteria/Campylobacter_jejuni_RM1221.tab]

195099 Campylobacter jejuni RM1221
COG A	COG B	Locus Id A	Preferred Name(s) A	Annotation A	Locus Id B	Preferred Name(s) B	Annotation B	T. pallidum interaction
COG0186	COG1475	CJE1866	rpsQ	Ribosomal protein S17 {UniProtKB/TrEMBL:Q5HS99}	CJE0096	parB	Probable chromosome partitioning protein parB	[TP0198-TP0271 (0.71912634)]
COG0608	COG0817	CJE0028	CJE0028	Single-stranded-DNA-specific exonuclease RecJ	CJE1897	ruvC	Crossover junction endodeoxyribonuclease ruvC (EC 3.1.22.4) (Holliday junction nuclease ruvC) (Holliday junction resolvase ruvC)	[TP0704-TP0517 (0.81382185)]
COG0845	COG4591	CJE0709	CJE0709	Macrolide-specific efflux protein macA	CJE1019	CJE1019	Permease, putative {UniProtKB/TrEMBL:Q5HUL8}	[TP0965-TP0582 (0.8143851)]
COG0845	COG4591	CJE1176	CJE1176	Hypothetical protein {UniProtKB/TrEMBL:Q5HU69}	CJE1019	CJE1019	Permease, putative {UniProtKB/TrEMBL:Q5HUL8}	[TP0965-TP0582 (0.8143851)]
COG0845	COG4591	CJE0416	CJE0416	RND efflux system, membrane fusion protein CmeA	CJE1019	CJE1019	Permease, putative {UniProtKB/TrEMBL:Q5HUL8}	[TP0965-TP0582 (0.8143851)]
COG0617	COG0860	CJE0880	CJE0880	PolyA polymerase family protein	CJE1405	CJE1405	N-acetylmuramoyl-L-alanine amidase	[TP0270-TP0247 (0.76828843)]
COG0201	COG0550	CJE1856	CJE1856	Preprotein translocase, SecY subunit	CJE1854	topA	DNA topoisomerase 1 (EC 5.99.1.2) (DNA topoisomerase I) (Omega- protein) (Relaxing enzyme) (Untwisting enzyme) (Swivelase)	[TP0208-TP0394 (0.8044664)]
COG0768	COG2812	CJE0629	CJE0629	Penicillin-binding protein	CJE1293	CJE1293	DNA polymerase III, gamma/tau subunits	[TP0500-TP1005 (0.655462)]
COG0768	COG2812	CJE0755	CJE0755	Penicillin-binding protein 2	CJE1293	CJE1293	DNA polymerase III, gamma/tau subunits	[TP0500-TP1005 (0.655462)]
COG0051	COG0693	CJE1876	rpsJ	Ribosomal protein S10 {UniProtKB/TrEMBL:Q5HS89}	CJE0978	CJE0978	4-methyl-5(B-hydroxyethyl)-thiazole monophosphate	[TP0188-TP0445 (0.6307204)]
COG0180	COG0564	CJE0437	trpS	Tryptophanyl-tRNA synthetase (EC 6.1.1.2) (Tryptophan--tRNA ligase) (TrpRS)	CJE1416	CJE1416	Ribosomal large subunit pseudouridine synthases,	[TP0632-TP0339 (0.7885255)]
COG0180	COG0564	CJE0437	trpS	Tryptophanyl-tRNA synthetase (EC 6.1.1.2) (Tryptophan--tRNA ligase) (TrpRS)	CJE0022	CJE0022	RNA pseudouridylate synthase family protein	[TP0632-TP0339 (0.7885255)]
COG0180	COG0564	CJE0437	trpS	Tryptophanyl-tRNA synthetase (EC 6.1.1.2) (Tryptophan--tRNA ligase) (TrpRS)	CJE0808	CJE0808	RNA pseudouridylate synthase family protein	[TP0632-TP0339 (0.7885255)]
COG0090	COG0223	CJE1872	rplB	Ribosomal protein L2 {UniProtKB/TrEMBL:Q5HS93}	CJE1515	CJE1515	Formyltransferase, putative	[TP0192-TP0756 (0.8610547)]
COG0090	COG0223	CJE1872	rplB	Ribosomal protein L2 {UniProtKB/TrEMBL:Q5HS93}	CJE0093	fmt	Methionyl-tRNA formyltransferase (EC 2.1.2.9)	[TP0192-TP0756 (0.8610547)]
COG0090	COG0223	CJE1872	rplB	Ribosomal protein L2 {UniProtKB/TrEMBL:Q5HS93}	CJE1498	CJE1498	Formyl transferase domain protein	[TP0192-TP0756 (0.8610547)]
COG0632	COG2255	CJE0890	ruvA	Holliday junction ATP-dependent DNA helicase ruvA (EC 3.6.1.-)	CJE1554	ruvB	Holliday junction ATP-dependent DNA helicase ruvB (EC 3.6.1.-)	[TP0543-TP0162 (0.9659884)]
COG0462	COG0817	CJE0996	prs	Ribose-phosphate pyrophosphokinase (EC 2.7.6.1) (RPPK) (Phosphoribosyl pyrophosphate synthetase) (P-Rib-PP synthetase) (PRPP synthetase)	CJE1897	ruvC	Crossover junction endodeoxyribonuclease ruvC (EC 3.1.22.4) (Holliday junction nuclease ruvC) (Holliday junction resolvase ruvC)	[TP0294-TP0517 (0.54911256)]
COG0125	COG0586	CJE0857	tmk	Thymidylate kinase {UniProtKB/Swiss-Prot:Q5HV26}	CJE1302	CJE1302	DedA family protein {UniProtKB/TrEMBL:Q5HTU6}	[TP0354-TP0779 (0.67954355)]
COG0125	COG0586	CJE0857	tmk	Thymidylate kinase {UniProtKB/Swiss-Prot:Q5HV26}	CJE1006	CJE1006	DedA family protein {UniProtKB/TrEMBL:Q5HUN1}	[TP0354-TP0779 (0.67954355)]
COG0125	COG0586	CJE0857	tmk	Thymidylate kinase {UniProtKB/Swiss-Prot:Q5HV26}	CJE1344	CJE1344	DedA family protein {UniProtKB/TrEMBL:Q5HTQ4}	[TP0354-TP0779 (0.67954355)]
COG0257	COG0577	CJE1763	CJE1763	Ribosomal protein L36 {UniProtKB/TrEMBL:Q5HSK0}	CJE1834	CJE1834	ABC transporter, permease protein	[TP0209-TP0962 (0.5903608)]
COG0257	COG0577	CJE1763	CJE1763	Ribosomal protein L36 {UniProtKB/TrEMBL:Q5HSK0}	CJE0710	CJE0710	Macrolide-specific efflux protein macB	[TP0209-TP0962 (0.5903608)]
COG0257	COG0577	CJE1763	CJE1763	Ribosomal protein L36 {UniProtKB/TrEMBL:Q5HSK0}	CJE1833	CJE1833	ABC transporter, permease protein	[TP0209-TP0962 (0.5903608)]
COG1291	COG1684	CJE0382	CJE0382	Chemotaxis protein MotA, putative	CJE1313	CJE1313	Flagellar biosynthetic protein FliR	[TP0725-TP0716 (0.9601814)]
COG0222	COG0802	CJE0527	rplL	50S ribosomal protein L7/L12	CJE0769	CJE0769	Hypothetical protein {UniProtKB/TrEMBL:Q5HVA7}	[TP0240-TP0875 (0.8481433)]
COG0495	COG1214	CJE1234	leuS	Leucyl-tRNA synthetase (EC 6.1.1.4) (Leucine--tRNA ligase) (LeuRS)	CJE0128	CJE0128	Hypothetical protein {UniProtKB/TrEMBL:Q5HX33}	[TP0586-TP0876 (0.5571989)]
COG0192	COG0592	CJE1239	CJE1239	S-adenosylmethionine synthetase	CJE0002	CJE0002	DNA polymerase III, beta subunit	[TP0794-TP0002 (0.8412751)]
COG0360	COG0616	CJE1213	rpsF	30S ribosomal protein S6	CJE0065	CJE0065	Signal peptide peptidase SppA, 36K type	[TP0063-TP0997 (0.6657489)]
COG0125	COG0457	CJE0857	tmk	Thymidylate kinase {UniProtKB/Swiss-Prot:Q5HV26}	CJE0605	CJE0605	Lipoprotein, putative {UniProtKB/TrEMBL:Q5HVR4}	[TP0354-TP0648 (0.5206915)]
COG0125	COG0457	CJE0857	tmk	Thymidylate kinase {UniProtKB/Swiss-Prot:Q5HV26}	CJE0439	CJE0439	TPR domain protein {UniProtKB/TrEMBL:Q5HW77}	[TP0354-TP0648 (0.5206915)]
COG0265	COG0333	CJE1363	CJE1363	Protease DO {UniProtKB/TrEMBL:Q5HTN5}	CJE0375	CJE0375	Ribosomal protein L32 {UniProtKB/TrEMBL:Q5HWE1}	[TP0773-TP0807 (0.5060325)]
COG0802	COG0860	CJE0769	CJE0769	Hypothetical protein {UniProtKB/TrEMBL:Q5HVA7}	CJE1405	CJE1405	N-acetylmuramoyl-L-alanine amidase	[TP0875-TP0247 (0.90700364)]
COG0495	COG0761	CJE1234	leuS	Leucyl-tRNA synthetase (EC 6.1.1.4) (Leucine--tRNA ligase) (LeuRS)	CJE0973	ispH	4-hydroxy-3-methylbut-2-enyl diphosphate reductase (EC 1.17.1.2)	[TP0586-TP0547 (0.63095015)]
COG1536	COG1677	CJE0364	CJE0364	Flagellar motor switch protein FliG	CJE0630	fliE	Flagellar hook-basal body complex protein fliE	[TP0026-TP0398 (0.81876683)]
COG0820	COG2812	CJE1882	CJE1882	Radical SAM enzyme, Cfr family	CJE1293	CJE1293	DNA polymerase III, gamma/tau subunits	[TP0068-TP1005 (0.60435057)]
COG0771	COG1815	CJE0482	murD	UDP-N-acetylmuramoylalanine--D-glutamate ligase (EC 6.3.2.9) (UDP-N- acetylmuramoyl-L-alanyl-D-glutamate synthetase) (D-glutamic acid- adding enzyme)	CJE0632	CJE0632	Flagellar basal-body rod protein FlgB	[TP0903-TP0396 (0.6336193)]
COG0577	COG0845	CJE0710	CJE0710	Macrolide-specific efflux protein macB	CJE1176	CJE1176	Hypothetical protein {UniProtKB/TrEMBL:Q5HU69}	[TP0963-TP0965 (0.93032813)]
COG0577	COG0845	CJE1834	CJE1834	ABC transporter, permease protein	CJE0709	CJE0709	Macrolide-specific efflux protein macA	[TP0963-TP0965 (0.93032813)]
COG0577	COG0845	CJE1833	CJE1833	ABC transporter, permease protein	CJE0416	CJE0416	RND efflux system, membrane fusion protein CmeA	[TP0963-TP0965 (0.93032813)]
COG0577	COG0845	CJE1834	CJE1834	ABC transporter, permease protein	CJE1176	CJE1176	Hypothetical protein {UniProtKB/TrEMBL:Q5HU69}	[TP0963-TP0965 (0.93032813)]
COG0577	COG0845	CJE0710	CJE0710	Macrolide-specific efflux protein macB	CJE0709	CJE0709	Macrolide-specific efflux protein macA	[TP0963-TP0965 (0.93032813)]
COG0577	COG0845	CJE1834	CJE1834	ABC transporter, permease protein	CJE0416	CJE0416	RND efflux system, membrane fusion protein CmeA	[TP0963-TP0965 (0.93032813)]
COG0577	COG0845	CJE1833	CJE1833	ABC transporter, permease protein	CJE0709	CJE0709	Macrolide-specific efflux protein macA	[TP0963-TP0965 (0.93032813)]
COG0577	COG0845	CJE1833	CJE1833	ABC transporter, permease protein	CJE1176	CJE1176	Hypothetical protein {UniProtKB/TrEMBL:Q5HU69}	[TP0963-TP0965 (0.93032813)]
COG0577	COG0845	CJE0710	CJE0710	Macrolide-specific efflux protein macB	CJE0416	CJE0416	RND efflux system, membrane fusion protein CmeA	[TP0963-TP0965 (0.93032813)]
COG0333	COG1077	CJE0375	CJE0375	Ribosomal protein L32 {UniProtKB/TrEMBL:Q5HWE1}	CJE0325	CJE0325	Cell shape-determining protein MreB	[TP0807-TP0497 (0.61855906)]
COG0234	COG1200	CJE1355	groS	10 kDa chaperonin (Protein Cpn10) (groES protein)	CJE0514	CJE0514	ATP-dependent DNA helicase RecG	[TP1013-TP0687 (0.84594196)]
COG0084	COG2201	CJE0747	CJE0747	Hydrolase, TatD family {UniProtKB/TrEMBL:Q5HVC7}	CJE1002	CJE1002	Protein-glutamate methylesterase CheB	[TP0994-TP0631 (0.71912634)]
COG1121	COG1345	CJE0137	CJE0137	Cation ABC transporter, ATP-binding protein	CJE0652	fliD	Flagellar hook-associated protein 2 (HAP2) (Filament cap protein) (Flagellar cap protein)	[TP0035-TP0872 (0.6931363)]
COG0257	COG1253	CJE1763	CJE1763	Ribosomal protein L36 {UniProtKB/TrEMBL:Q5HSK0}	CJE0176	CJE0176	Transporter, putative {UniProtKB/TrEMBL:Q5HWY5}	[TP0209-TP0027 (0.74441797)]
COG0060	COG0681	CJE1204	ileS	Isoleucyl-tRNA synthetase (EC 6.1.1.5) (Isoleucine--tRNA ligase) (IleRS)	CJE0943	CJE0943	Signal peptidase I {UniProtKB/TrEMBL:Q5HUU0}	[TP0452-TP0185 (0.79878455)]
COG1344	COG2236	CJE1528	flaA	Flagellin subunit protein FlaA	CJE1562	CJE1562	Nucleotide phosphoribosyltransferase, putative	[TP0868-TP0050 (0.7570204)]
COG1344	COG2236	CJE0966	CJE0966	Flagellin family protein	CJE1562	CJE1562	Nucleotide phosphoribosyltransferase, putative	[TP0868-TP0050 (0.7570204)]
COG1344	COG2236	CJE1526	flaB	Flagellin subunit protein FlaB	CJE1562	CJE1562	Nucleotide phosphoribosyltransferase, putative	[TP0868-TP0050 (0.7570204)]
COG1344	COG2236	CJE0820	flaC	Flagellin subunit protein FlaC	CJE1562	CJE1562	Nucleotide phosphoribosyltransferase, putative	[TP0868-TP0050 (0.7570204)]
COG1344	COG1815	CJE0966	CJE0966	Flagellin family protein	CJE0632	CJE0632	Flagellar basal-body rod protein FlgB	[TP0870-TP0396 (0.7209834)]
COG1344	COG1815	CJE1526	flaB	Flagellin subunit protein FlaB	CJE0632	CJE0632	Flagellar basal-body rod protein FlgB	[TP0870-TP0396 (0.7209834)]
COG1344	COG1815	CJE0820	flaC	Flagellin subunit protein FlaC	CJE0632	CJE0632	Flagellar basal-body rod protein FlgB	[TP0870-TP0396 (0.7209834)]
COG1344	COG1815	CJE1528	flaA	Flagellin subunit protein FlaA	CJE0632	CJE0632	Flagellar basal-body rod protein FlgB	[TP0870-TP0396 (0.7209834)]
COG0257	COG1749	CJE1763	CJE1763	Ribosomal protein L36 {UniProtKB/TrEMBL:Q5HSK0}	CJE1896	CJE1896	Flagellar hook protein {UniProtKB/TrEMBL:Q5HS69}	[TP0209-TP0727 (0.6772987)]
COG0257	COG1749	CJE1763	CJE1763	Ribosomal protein L36 {UniProtKB/TrEMBL:Q5HSK0}	CJE0042	CJE0042	Flagellar hook protein {UniProtKB/TrEMBL:Q5HXB6}	[TP0209-TP0727 (0.6772987)]
COG1352	COG1815	CJE1001	cheR	Chemotaxis protein methyltransferase (EC 2.1.1.80)	CJE0632	CJE0632	Flagellar basal-body rod protein FlgB	[TP0630-TP0396 (0.7590469)]
COG0459	COG2236	CJE1356	groL	60 kDa chaperonin (Protein Cpn60) (groEL protein)	CJE1562	CJE1562	Nucleotide phosphoribosyltransferase, putative	[TP0030-TP0050 (0.733236)]
COG0018	COG1699	CJE1309	argS	Arginyl-tRNA synthetase (EC 6.1.1.19) (Arginine--tRNA ligase) (ArgRS)	CJE1218	CJE1218	Hypothetical protein {UniProtKB/TrEMBL:Q5HU29}	[TP0831-TP0658 (0.7668753)]
COG1558	COG1776	CJE0631	CJE0631	Flagellar basal-body rod protein FlgC	CJE0056	CJE0056	Flagellar motor switch protein	[TP0397-TP0720 (0.6910892)]
COG1344	COG4786	CJE1528	flaA	Flagellin subunit protein FlaA	CJE0796	CJE0796	Flagellar basal-body rod protein	[TP0792-TP0961 (0.7009321), TP0659-TP0961 (0.6018447)]
COG1344	COG4786	CJE0820	flaC	Flagellin subunit protein FlaC	CJE0796	CJE0796	Flagellar basal-body rod protein	[TP0792-TP0961 (0.7009321), TP0659-TP0961 (0.6018447)]
COG1344	COG4786	CJE1526	flaB	Flagellin subunit protein FlaB	CJE0796	CJE0796	Flagellar basal-body rod protein	[TP0792-TP0961 (0.7009321), TP0659-TP0961 (0.6018447)]
COG1344	COG4786	CJE1528	flaA	Flagellin subunit protein FlaA	CJE0797	CJE0797	Flagellar basal-body rod protein FlgG	[TP0792-TP0961 (0.7009321), TP0659-TP0961 (0.6018447)]
COG1344	COG4786	CJE0966	CJE0966	Flagellin family protein	CJE0797	CJE0797	Flagellar basal-body rod protein FlgG	[TP0792-TP0961 (0.7009321), TP0659-TP0961 (0.6018447)]
COG1344	COG4786	CJE1526	flaB	Flagellin subunit protein FlaB	CJE0797	CJE0797	Flagellar basal-body rod protein FlgG	[TP0792-TP0961 (0.7009321), TP0659-TP0961 (0.6018447)]
COG1344	COG4786	CJE0820	flaC	Flagellin subunit protein FlaC	CJE0797	CJE0797	Flagellar basal-body rod protein FlgG	[TP0792-TP0961 (0.7009321), TP0659-TP0961 (0.6018447)]
COG1344	COG4786	CJE0966	CJE0966	Flagellin family protein	CJE0796	CJE0796	Flagellar basal-body rod protein	[TP0792-TP0961 (0.7009321), TP0659-TP0961 (0.6018447)]
COG0593	COG1077	CJE0001	dnaA	Chromosomal replication initiator protein dnaA	CJE0325	CJE0325	Cell shape-determining protein MreB	[TP0001-TP0497 (0.678435)]
COG0658	COG1187	CJE1345	CJE1345	ComEC/Rec2 family protein	CJE1878	CJE1878	RNA pseudouridylate synthase family protein	[TP0336-TP0459 (0.6079956)]
COG0465	COG0465	CJE1085	CJE1085	Cell division protein FtsH, putative	CJE1085	CJE1085	Cell division protein FtsH, putative	[TP0330-TP0330 (0.73856413)]
COG0465	COG0465	CJE1259	CJE1259	Cell division protein FtsH	CJE1259	CJE1259	Cell division protein FtsH	[TP0330-TP0330 (0.73856413)]
COG0465	COG0465	CJE1259	CJE1259	Cell division protein FtsH	CJE1085	CJE1085	Cell division protein FtsH, putative	[TP0330-TP0330 (0.73856413)]
COG0465	COG0465	CJE1085	CJE1085	Cell division protein FtsH, putative	CJE1259	CJE1259	Cell division protein FtsH	[TP0330-TP0330 (0.73856413)]
COG1558	COG1792	CJE0631	CJE0631	Flagellar basal-body rod protein FlgC	CJE0326	CJE0326	Rod shape-determining protein MreC	[TP0397-TP0498 (0.58822864)]
COG0817	COG1558	CJE1897	ruvC	Crossover junction endodeoxyribonuclease ruvC (EC 3.1.22.4) (Holliday junction nuclease ruvC) (Holliday junction resolvase ruvC)	CJE0631	CJE0631	Flagellar basal-body rod protein FlgC	[TP0517-TP0397 (0.53212774)]
COG0592	COG1344	CJE0002	CJE0002	DNA polymerase III, beta subunit	CJE1528	flaA	Flagellin subunit protein FlaA	[TP0002-TP0659 (0.6618167)]
COG0592	COG1344	CJE0002	CJE0002	DNA polymerase III, beta subunit	CJE0820	flaC	Flagellin subunit protein FlaC	[TP0002-TP0659 (0.6618167)]
COG0592	COG1344	CJE0002	CJE0002	DNA polymerase III, beta subunit	CJE0966	CJE0966	Flagellin family protein	[TP0002-TP0659 (0.6618167)]
COG0592	COG1344	CJE0002	CJE0002	DNA polymerase III, beta subunit	CJE1526	flaB	Flagellin subunit protein FlaB	[TP0002-TP0659 (0.6618167)]
COG0860	COG1192	CJE1405	CJE1405	N-acetylmuramoyl-L-alanine amidase	CJE0095	CJE0095	Chromosome partitioning protein, ParA family	[TP0247-TP0272 (0.7527567)]
COG0242	COG0272	CJE0184	def	Peptide deformylase (EC 3.5.1.88) (PDF) (Polypeptide deformylase)	CJE0689	CJE0689	DNA ligase, NAD-dependent	[TP0757-TP0634 (0.68197167)]
COG0265	COG0817	CJE1363	CJE1363	Protease DO {UniProtKB/TrEMBL:Q5HTN5}	CJE1897	ruvC	Crossover junction endodeoxyribonuclease ruvC (EC 3.1.22.4) (Holliday junction nuclease ruvC) (Holliday junction resolvase ruvC)	[TP0773-TP0517 (0.5118523)]
COG0187	COG0358	CJE0003	gyrB	DNA gyrase, B subunit {UniProtKB/TrEMBL:Q5HXF3}	CJE1810	dnaG	DNA primase {UniProtKB/TrEMBL:Q5HSF5}	[TP1006-TP0492 (0.55112576)]
COG1154	COG2812	CJE0366	dxs	1-deoxy-D-xylulose-5-phosphate synthase (EC 2.2.1.7) (1-deoxyxylulose- 5-phosphate synthase) (DXP synthase) (DXPS)	CJE1293	CJE1293	DNA polymerase III, gamma/tau subunits	[TP0824-TP1005 (0.68180764)]
COG0223	COG1551	CJE1498	CJE1498	Formyl transferase domain protein	CJE1246	CJE1246	Carbon storage regulator	[TP0756-TP0657 (0.72355264)]
COG0223	COG1551	CJE0093	fmt	Methionyl-tRNA formyltransferase (EC 2.1.2.9)	CJE1246	CJE1246	Carbon storage regulator	[TP0756-TP0657 (0.72355264)]
COG0223	COG1551	CJE1515	CJE1515	Formyltransferase, putative	CJE1246	CJE1246	Carbon storage regulator	[TP0756-TP0657 (0.72355264)]
COG0237	COG0552	CJE1701	coaE	Dephospho-CoA kinase (EC 2.7.1.24) (Dephosphocoenzyme A kinase)	CJE1340	CJE1340	Signal recognition particle-docking protein FtsY	[TP0296-TP0578 (0.7885255)]
COG0080	COG0265	CJE0524	rplK	Ribosomal protein L11 {UniProtKB/TrEMBL:Q5HVZ3}	CJE1363	CJE1363	Protease DO {UniProtKB/TrEMBL:Q5HTN5}	[TP0237-TP0773 (0.6164146)]
COG2812	COG2812	CJE1293	CJE1293	DNA polymerase III, gamma/tau subunits	CJE1293	CJE1293	DNA polymerase III, gamma/tau subunits	[TP1005-TP1005 (0.52391654)]
COG0223	COG0234	CJE0093	fmt	Methionyl-tRNA formyltransferase (EC 2.1.2.9)	CJE1355	groS	10 kDa chaperonin (Protein Cpn10) (groES protein)	[TP0756-TP1013 (0.64276713)]
COG0223	COG0234	CJE1515	CJE1515	Formyltransferase, putative	CJE1355	groS	10 kDa chaperonin (Protein Cpn10) (groES protein)	[TP0756-TP1013 (0.64276713)]
COG0223	COG0234	CJE1498	CJE1498	Formyl transferase domain protein	CJE1355	groS	10 kDa chaperonin (Protein Cpn10) (groES protein)	[TP0756-TP1013 (0.64276713)]
COG0357	COG0459	CJE1077	gidB	Methyltransferase gidB (EC 2.1.-.-) (Glucose-inhibited division protein B)	CJE1356	groL	60 kDa chaperonin (Protein Cpn60) (groEL protein)	[TP0946-TP0030 (0.68326145)]
COG0664	COG1074	CJE0516	CJE0516	Transcriptional regulator, putative	CJE1654	CJE1654	ATP-dependent DNA helicase, UvrD/REP family	[TP0089-TP0898 (0.8304331)]
COG0223	COG0242	CJE0093	fmt	Methionyl-tRNA formyltransferase (EC 2.1.2.9)	CJE0184	def	Peptide deformylase (EC 3.5.1.88) (PDF) (Polypeptide deformylase)	[TP0756-TP0757 (0.8300303)]
COG0223	COG0242	CJE1498	CJE1498	Formyl transferase domain protein	CJE0184	def	Peptide deformylase (EC 3.5.1.88) (PDF) (Polypeptide deformylase)	[TP0756-TP0757 (0.8300303)]
COG0223	COG0242	CJE1515	CJE1515	Formyltransferase, putative	CJE0184	def	Peptide deformylase (EC 3.5.1.88) (PDF) (Polypeptide deformylase)	[TP0756-TP0757 (0.8300303)]
COG0233	COG0359	CJE0285	frr	Ribosome recycling factor (Ribosome-releasing factor) (RRF)	CJE0766	rplI	Ribosomal protein L9 {UniProtKB/TrEMBL:Q5HVB0}	[TP0604-TP0060 (0.5105792)]
COG0012	COG0457	CJE1008	CJE1008	GTP-binding protein YchF	CJE0439	CJE0439	TPR domain protein {UniProtKB/TrEMBL:Q5HW77}	[TP0124-TP0067 (0.81355333)]
COG0012	COG0457	CJE1008	CJE1008	GTP-binding protein YchF	CJE0605	CJE0605	Lipoprotein, putative {UniProtKB/TrEMBL:Q5HVR4}	[TP0124-TP0067 (0.81355333)]
COG0265	COG0492	CJE1363	CJE1363	Protease DO {UniProtKB/TrEMBL:Q5HTN5}	CJE0663	CJE0663	Pyridine nucleotide-disulphide oxidoreductase	[TP0773-TP0814 (0.6926654)]
COG0265	COG0492	CJE1363	CJE1363	Protease DO {UniProtKB/TrEMBL:Q5HTN5}	CJE0142	CJE0142	Thioredoxin-disulfide reductase	[TP0773-TP0814 (0.6926654)]
COG0265	COG0492	CJE1363	CJE1363	Protease DO {UniProtKB/TrEMBL:Q5HTN5}	CJE1893	CJE1893	Hypothetical protein {UniProtKB/TrEMBL:Q5HS72}	[TP0773-TP0814 (0.6926654)]
COG0124	COG0608	CJE0856	hisS	Histidyl-tRNA synthetase (EC 6.1.1.21) (Histidine--tRNA ligase) (HisRS)	CJE0028	CJE0028	Single-stranded-DNA-specific exonuclease RecJ	[TP0641-TP0704 (0.75894904)]
COG0465	COG0772	CJE1259	CJE1259	Cell division protein FtsH	CJE1417	CJE1417	Rod shape-determining protein RodA, putative	[TP0330-TP0387 (0.8016956)]
COG0465	COG0772	CJE1085	CJE1085	Cell division protein FtsH, putative	CJE1182	CJE1182	Cell division protein, FtsW/RodA/SpoVE family	[TP0330-TP0387 (0.8016956)]
COG0465	COG0772	CJE1259	CJE1259	Cell division protein FtsH	CJE1182	CJE1182	Cell division protein, FtsW/RodA/SpoVE family	[TP0330-TP0387 (0.8016956)]
COG0465	COG0772	CJE1085	CJE1085	Cell division protein FtsH, putative	CJE1417	CJE1417	Rod shape-determining protein RodA, putative	[TP0330-TP0387 (0.8016956)]
COG0234	COG0792	CJE1355	groS	10 kDa chaperonin (Protein Cpn10) (groES protein)	CJE0144	Cj0148c	UPF0102 protein Cj0148c	[TP1013-TP0913 (0.7815084)]
COG0192	COG0217	CJE1239	CJE1239	S-adenosylmethionine synthetase	CJE1306	CJE1306	Hypothetical UPF0082 protein CJE1306	[TP0794-TP0474 (0.71912634)]
COG0860	COG1214	CJE1405	CJE1405	N-acetylmuramoyl-L-alanine amidase	CJE0128	CJE0128	Hypothetical protein {UniProtKB/TrEMBL:Q5HX33}	[TP0247-TP0876 (0.6334264)]
COG0544	COG1418	CJE0186	tig	Trigger factor {UniProtKB/Swiss-Prot:Q5HWX5}	CJE1343	Cj1209	HD/HDIG/KH domain protein	[TP0506-TP1018 (0.7668753)]
COG0477	COG0845	CJE1855	CJE1855	Major facilitator superfamily protein	CJE1176	CJE1176	Hypothetical protein {UniProtKB/TrEMBL:Q5HU69}	[TP0840-TP0965 (0.8653204)]
COG0477	COG0845	CJE0384	CJE0384	Major facilitator family transporter	CJE0416	CJE0416	RND efflux system, membrane fusion protein CmeA	[TP0840-TP0965 (0.8653204)]
COG0477	COG0845	CJE0300	CJE0300	Major facilitator superfamily protein	CJE0709	CJE0709	Macrolide-specific efflux protein macA	[TP0840-TP0965 (0.8653204)]
COG0477	COG0845	CJE1791	CJE1791	Alpha-ketoglutarate permease	CJE0709	CJE0709	Macrolide-specific efflux protein macA	[TP0840-TP0965 (0.8653204)]
COG0477	COG0845	CJE0034	CJE0034	Drug resistance transporter, Bcr/CflA family	CJE0709	CJE0709	Macrolide-specific efflux protein macA	[TP0840-TP0965 (0.8653204)]
COG0477	COG0845	CJE0034	CJE0034	Drug resistance transporter, Bcr/CflA family	CJE1176	CJE1176	Hypothetical protein {UniProtKB/TrEMBL:Q5HU69}	[TP0840-TP0965 (0.8653204)]
COG0477	COG0845	CJE0937	CJE0937	Major facilitator family protein	CJE0416	CJE0416	RND efflux system, membrane fusion protein CmeA	[TP0840-TP0965 (0.8653204)]
COG0477	COG0845	CJE0300	CJE0300	Major facilitator superfamily protein	CJE1176	CJE1176	Hypothetical protein {UniProtKB/TrEMBL:Q5HU69}	[TP0840-TP0965 (0.8653204)]
COG0477	COG0845	CJE0384	CJE0384	Major facilitator family transporter	CJE0709	CJE0709	Macrolide-specific efflux protein macA	[TP0840-TP0965 (0.8653204)]
COG0477	COG0845	CJE1567	CJE1567	Multidrug resistance efflux transporter, putative	CJE0416	CJE0416	RND efflux system, membrane fusion protein CmeA	[TP0840-TP0965 (0.8653204)]
COG0477	COG0845	CJE0937	CJE0937	Major facilitator family protein	CJE0709	CJE0709	Macrolide-specific efflux protein macA	[TP0840-TP0965 (0.8653204)]
COG0477	COG0845	CJE0937	CJE0937	Major facilitator family protein	CJE1176	CJE1176	Hypothetical protein {UniProtKB/TrEMBL:Q5HU69}	[TP0840-TP0965 (0.8653204)]
COG0477	COG0845	CJE1791	CJE1791	Alpha-ketoglutarate permease	CJE1176	CJE1176	Hypothetical protein {UniProtKB/TrEMBL:Q5HU69}	[TP0840-TP0965 (0.8653204)]
COG0477	COG0845	CJE1855	CJE1855	Major facilitator superfamily protein	CJE0709	CJE0709	Macrolide-specific efflux protein macA	[TP0840-TP0965 (0.8653204)]
COG0477	COG0845	CJE1855	CJE1855	Major facilitator superfamily protein	CJE0416	CJE0416	RND efflux system, membrane fusion protein CmeA	[TP0840-TP0965 (0.8653204)]
COG0477	COG0845	CJE0534	CJE0534	Tartrate transporter, putative	CJE0416	CJE0416	RND efflux system, membrane fusion protein CmeA	[TP0840-TP0965 (0.8653204)]
COG0477	COG0845	CJE1567	CJE1567	Multidrug resistance efflux transporter, putative	CJE0709	CJE0709	Macrolide-specific efflux protein macA	[TP0840-TP0965 (0.8653204)]
COG0477	COG0845	CJE0511	CJE0511	Transporter, putative {UniProtKB/TrEMBL:Q5HW06}	CJE0416	CJE0416	RND efflux system, membrane fusion protein CmeA	[TP0840-TP0965 (0.8653204)]
COG0477	COG0845	CJE0300	CJE0300	Major facilitator superfamily protein	CJE0416	CJE0416	RND efflux system, membrane fusion protein CmeA	[TP0840-TP0965 (0.8653204)]
COG0477	COG0845	CJE0534	CJE0534	Tartrate transporter, putative	CJE0709	CJE0709	Macrolide-specific efflux protein macA	[TP0840-TP0965 (0.8653204)]
COG0477	COG0845	CJE1567	CJE1567	Multidrug resistance efflux transporter, putative	CJE1176	CJE1176	Hypothetical protein {UniProtKB/TrEMBL:Q5HU69}	[TP0840-TP0965 (0.8653204)]
COG0477	COG0845	CJE0511	CJE0511	Transporter, putative {UniProtKB/TrEMBL:Q5HW06}	CJE0709	CJE0709	Macrolide-specific efflux protein macA	[TP0840-TP0965 (0.8653204)]
COG0477	COG0845	CJE1063	CJE1063	Transport protein CjaB {UniProtKB/TrEMBL:Q5HUH9}	CJE0709	CJE0709	Macrolide-specific efflux protein macA	[TP0840-TP0965 (0.8653204)]
COG0477	COG0845	CJE0384	CJE0384	Major facilitator family transporter	CJE1176	CJE1176	Hypothetical protein {UniProtKB/TrEMBL:Q5HU69}	[TP0840-TP0965 (0.8653204)]
COG0477	COG0845	CJE0511	CJE0511	Transporter, putative {UniProtKB/TrEMBL:Q5HW06}	CJE1176	CJE1176	Hypothetical protein {UniProtKB/TrEMBL:Q5HU69}	[TP0840-TP0965 (0.8653204)]
COG0477	COG0845	CJE0034	CJE0034	Drug resistance transporter, Bcr/CflA family	CJE0416	CJE0416	RND efflux system, membrane fusion protein CmeA	[TP0840-TP0965 (0.8653204)]
COG0477	COG0845	CJE1063	CJE1063	Transport protein CjaB {UniProtKB/TrEMBL:Q5HUH9}	CJE0416	CJE0416	RND efflux system, membrane fusion protein CmeA	[TP0840-TP0965 (0.8653204)]
COG0477	COG0845	CJE1063	CJE1063	Transport protein CjaB {UniProtKB/TrEMBL:Q5HUH9}	CJE1176	CJE1176	Hypothetical protein {UniProtKB/TrEMBL:Q5HU69}	[TP0840-TP0965 (0.8653204)]
COG0477	COG0845	CJE0534	CJE0534	Tartrate transporter, putative	CJE1176	CJE1176	Hypothetical protein {UniProtKB/TrEMBL:Q5HU69}	[TP0840-TP0965 (0.8653204)]
COG0477	COG0845	CJE1791	CJE1791	Alpha-ketoglutarate permease	CJE0416	CJE0416	RND efflux system, membrane fusion protein CmeA	[TP0840-TP0965 (0.8653204)]
COG0305	COG2812	CJE0667	CJE0667	Replicative DNA helicase	CJE1293	CJE1293	DNA polymerase III, gamma/tau subunits	[TP0058-TP1005 (0.7130585)]
COG0188	COG0526	CJE1171	gyrA	DNA gyrase, A subunit {UniProtKB/TrEMBL:Q5HU73}	CJE1341	CJE1341	Lipoprotein, putative {UniProtKB/TrEMBL:Q5HTQ7}	[TP0005-TP0100 (0.7885434)]
COG0188	COG0526	CJE1171	gyrA	DNA gyrase, A subunit {UniProtKB/TrEMBL:Q5HU73}	CJE0143	CJE0143	Thioredoxin {UniProtKB/TrEMBL:Q5HX18}	[TP0005-TP0100 (0.7885434)]
COG0188	COG0526	CJE1171	gyrA	DNA gyrase, A subunit {UniProtKB/TrEMBL:Q5HU73}	CJE0954	CJE0954	Thiol:disulfide interchange protein DsbA,	[TP0005-TP0100 (0.7885434)]
COG0188	COG0526	CJE1171	gyrA	DNA gyrase, A subunit {UniProtKB/TrEMBL:Q5HU73}	CJE1836	CJE1836	Thiredoxin, homolog {UniProtKB/TrEMBL:Q5HSC9}	[TP0005-TP0100 (0.7885434)]
COG0188	COG0526	CJE1171	gyrA	DNA gyrase, A subunit {UniProtKB/TrEMBL:Q5HU73}	CJE1249	CJE1249	Thioredoxin domain protein	[TP0005-TP0100 (0.7885434)]
COG0188	COG0526	CJE1171	gyrA	DNA gyrase, A subunit {UniProtKB/TrEMBL:Q5HU73}	CJE0951	CJE0951	Thiol:disulfide interchange protein DsbA	[TP0005-TP0100 (0.7885434)]
COG0188	COG0526	CJE1171	gyrA	DNA gyrase, A subunit {UniProtKB/TrEMBL:Q5HU73}	CJE1837	CJE1837	Thioredoxin family protein	[TP0005-TP0100 (0.7885434)]
COG0526	COG0771	CJE1836	CJE1836	Thiredoxin, homolog {UniProtKB/TrEMBL:Q5HSC9}	CJE0482	murD	UDP-N-acetylmuramoylalanine--D-glutamate ligase (EC 6.3.2.9) (UDP-N- acetylmuramoyl-L-alanyl-D-glutamate synthetase) (D-glutamic acid- adding enzyme)	[TP0100-TP0903 (0.59509045)]
COG0526	COG0771	CJE0143	CJE0143	Thioredoxin {UniProtKB/TrEMBL:Q5HX18}	CJE0482	murD	UDP-N-acetylmuramoylalanine--D-glutamate ligase (EC 6.3.2.9) (UDP-N- acetylmuramoyl-L-alanyl-D-glutamate synthetase) (D-glutamic acid- adding enzyme)	[TP0100-TP0903 (0.59509045)]
COG0526	COG0771	CJE1341	CJE1341	Lipoprotein, putative {UniProtKB/TrEMBL:Q5HTQ7}	CJE0482	murD	UDP-N-acetylmuramoylalanine--D-glutamate ligase (EC 6.3.2.9) (UDP-N- acetylmuramoyl-L-alanyl-D-glutamate synthetase) (D-glutamic acid- adding enzyme)	[TP0100-TP0903 (0.59509045)]
COG0526	COG0771	CJE1837	CJE1837	Thioredoxin family protein	CJE0482	murD	UDP-N-acetylmuramoylalanine--D-glutamate ligase (EC 6.3.2.9) (UDP-N- acetylmuramoyl-L-alanyl-D-glutamate synthetase) (D-glutamic acid- adding enzyme)	[TP0100-TP0903 (0.59509045)]
COG0526	COG0771	CJE0951	CJE0951	Thiol:disulfide interchange protein DsbA	CJE0482	murD	UDP-N-acetylmuramoylalanine--D-glutamate ligase (EC 6.3.2.9) (UDP-N- acetylmuramoyl-L-alanyl-D-glutamate synthetase) (D-glutamic acid- adding enzyme)	[TP0100-TP0903 (0.59509045)]
COG0526	COG0771	CJE0954	CJE0954	Thiol:disulfide interchange protein DsbA,	CJE0482	murD	UDP-N-acetylmuramoylalanine--D-glutamate ligase (EC 6.3.2.9) (UDP-N- acetylmuramoyl-L-alanyl-D-glutamate synthetase) (D-glutamic acid- adding enzyme)	[TP0100-TP0903 (0.59509045)]
COG0526	COG0771	CJE1249	CJE1249	Thioredoxin domain protein	CJE0482	murD	UDP-N-acetylmuramoylalanine--D-glutamate ligase (EC 6.3.2.9) (UDP-N- acetylmuramoyl-L-alanyl-D-glutamate synthetase) (D-glutamic acid- adding enzyme)	[TP0100-TP0903 (0.59509045)]
COG0143	COG0845	CJE0925	metG	Methionyl-tRNA synthetase (EC 6.1.1.10) (Methionine--tRNA ligase) (MetRS)	CJE1176	CJE1176	Hypothetical protein {UniProtKB/TrEMBL:Q5HU69}	[TP0798-TP0965 (0.7246752)]
COG0143	COG0845	CJE0925	metG	Methionyl-tRNA synthetase (EC 6.1.1.10) (Methionine--tRNA ligase) (MetRS)	CJE0416	CJE0416	RND efflux system, membrane fusion protein CmeA	[TP0798-TP0965 (0.7246752)]
COG0143	COG0845	CJE0925	metG	Methionyl-tRNA synthetase (EC 6.1.1.10) (Methionine--tRNA ligase) (MetRS)	CJE0709	CJE0709	Macrolide-specific efflux protein macA	[TP0798-TP0965 (0.7246752)]
COG1536	COG1868	CJE0364	CJE0364	Flagellar motor switch protein FliG	CJE0057	CJE0057	Flagellar motor switch protein FliM	[TP0026-TP0721 (0.9539454)]
COG0504	COG1475	CJE0027	pyrG	CTP synthase (EC 6.3.4.2) (UTP--ammonia ligase) (CTP synthetase)	CJE0096	parB	Probable chromosome partitioning protein parB	[TP0305-TP0271 (0.70252794)]
COG0250	COG0772	CJE0523	nusG	Transcription antitermination protein nusG	CJE1417	CJE1417	Rod shape-determining protein RodA, putative	[TP0236-TP0387 (0.7470728)]
COG0250	COG0772	CJE0523	nusG	Transcription antitermination protein nusG	CJE1182	CJE1182	Cell division protein, FtsW/RodA/SpoVE family	[TP0236-TP0387 (0.7470728)]
COG0227	COG0740	CJE0500	rpmB	50S ribosomal protein L28	CJE0185	clpP	ATP-dependent Clp protease proteolytic subunit (EC 3.4.21.92) (Endopeptidase Clp)	[TP0362-TP0507 (0.75048)]
COG0457	COG0457	CJE0439	CJE0439	TPR domain protein {UniProtKB/TrEMBL:Q5HW77}	CJE0605	CJE0605	Lipoprotein, putative {UniProtKB/TrEMBL:Q5HVR4}	[TP0067-TP0095 (0.6515529)]
COG0457	COG0457	CJE0605	CJE0605	Lipoprotein, putative {UniProtKB/TrEMBL:Q5HVR4}	CJE0439	CJE0439	TPR domain protein {UniProtKB/TrEMBL:Q5HW77}	[TP0067-TP0095 (0.6515529)]
COG0457	COG0457	CJE0605	CJE0605	Lipoprotein, putative {UniProtKB/TrEMBL:Q5HVR4}	CJE0605	CJE0605	Lipoprotein, putative {UniProtKB/TrEMBL:Q5HVR4}	[TP0067-TP0095 (0.6515529)]
COG0457	COG0457	CJE0439	CJE0439	TPR domain protein {UniProtKB/TrEMBL:Q5HW77}	CJE0439	CJE0439	TPR domain protein {UniProtKB/TrEMBL:Q5HW77}	[TP0067-TP0095 (0.6515529)]
COG0445	COG3839	CJE1322	gidA	tRNA uridine 5-carboxymethylaminomethyl modification enzyme gidA (Glucose-inhibited division protein A)	CJE1709	CJE1709	Tungsten ABC transporter, ATP-binding protein,	[TP0044-TP0804 (0.81002605)]
COG0103	COG0211	CJE1652	rpsI	Ribosomal protein S9 {UniProtKB/TrEMBL:Q5HSV2}	CJE0090	rpmA	50S ribosomal protein L27	[TP1024-TP0743 (0.87139803)]
COG0457	COG0803	CJE0439	CJE0439	TPR domain protein {UniProtKB/TrEMBL:Q5HW77}	CJE0138	CJE0138	Cation ABC transporter, periplasmic	[TP0469-TP0034 (0.86910707)]
COG0457	COG0803	CJE0605	CJE0605	Lipoprotein, putative {UniProtKB/TrEMBL:Q5HVR4}	CJE0138	CJE0138	Cation ABC transporter, periplasmic	[TP0469-TP0034 (0.86910707)]
COG0621	COG2812	CJE1086	CJE1086	MiaB-like tRNA modifying enzyme	CJE1293	CJE1293	DNA polymerase III, gamma/tau subunits	[TP0754-TP1005 (0.5550382)]
COG0621	COG2812	CJE1627	CJE1627	MiaB-like tRNA modifying enzyme YliG, TIGR01125	CJE1293	CJE1293	DNA polymerase III, gamma/tau subunits	[TP0754-TP1005 (0.5550382)]
COG0621	COG2812	CJE0508	CJE0508	TRNA-i(6)A37 thiotransferase enzyme MiaB	CJE1293	CJE1293	DNA polymerase III, gamma/tau subunits	[TP0754-TP1005 (0.5550382)]
COG0739	COG1418	CJE1411	CJE1411	Peptidase, M23/M37 family	CJE1343	Cj1209	HD/HDIG/KH domain protein	[TP0702-TP1018 (0.7620277)]
COG0739	COG1418	CJE1370	CJE1370	Peptidase, M23/M37 family	CJE1343	Cj1209	HD/HDIG/KH domain protein	[TP0702-TP1018 (0.7620277)]
COG0739	COG1418	CJE1230	CJE1230	Peptidase, M23/M37 family	CJE1343	Cj1209	HD/HDIG/KH domain protein	[TP0702-TP1018 (0.7620277)]
COG0739	COG1418	CJE1350	CJE1350	Peptidase, M23/M37 family	CJE1343	Cj1209	HD/HDIG/KH domain protein	[TP0702-TP1018 (0.7620277)]
COG0739	COG1418	CJE0126	CJE0126	Peptidase, M23/M37 family	CJE1343	Cj1209	HD/HDIG/KH domain protein	[TP0702-TP1018 (0.7620277)]
COG0739	COG1344	CJE1411	CJE1411	Peptidase, M23/M37 family	CJE0820	flaC	Flagellin subunit protein FlaC	[TP0702-TP0870 (0.64395046)]
COG0739	COG1344	CJE1370	CJE1370	Peptidase, M23/M37 family	CJE1528	flaA	Flagellin subunit protein FlaA	[TP0702-TP0870 (0.64395046)]
COG0739	COG1344	CJE1230	CJE1230	Peptidase, M23/M37 family	CJE0966	CJE0966	Flagellin family protein	[TP0702-TP0870 (0.64395046)]
COG0739	COG1344	CJE0126	CJE0126	Peptidase, M23/M37 family	CJE0966	CJE0966	Flagellin family protein	[TP0702-TP0870 (0.64395046)]
COG0739	COG1344	CJE1411	CJE1411	Peptidase, M23/M37 family	CJE1528	flaA	Flagellin subunit protein FlaA	[TP0702-TP0870 (0.64395046)]
COG0739	COG1344	CJE0126	CJE0126	Peptidase, M23/M37 family	CJE1528	flaA	Flagellin subunit protein FlaA	[TP0702-TP0870 (0.64395046)]
COG0739	COG1344	CJE1350	CJE1350	Peptidase, M23/M37 family	CJE0820	flaC	Flagellin subunit protein FlaC	[TP0702-TP0870 (0.64395046)]
COG0739	COG1344	CJE0126	CJE0126	Peptidase, M23/M37 family	CJE0820	flaC	Flagellin subunit protein FlaC	[TP0702-TP0870 (0.64395046)]
COG0739	COG1344	CJE1411	CJE1411	Peptidase, M23/M37 family	CJE1526	flaB	Flagellin subunit protein FlaB	[TP0702-TP0870 (0.64395046)]
COG0739	COG1344	CJE1350	CJE1350	Peptidase, M23/M37 family	CJE1528	flaA	Flagellin subunit protein FlaA	[TP0702-TP0870 (0.64395046)]
COG0739	COG1344	CJE1370	CJE1370	Peptidase, M23/M37 family	CJE0966	CJE0966	Flagellin family protein	[TP0702-TP0870 (0.64395046)]
COG0739	COG1344	CJE1230	CJE1230	Peptidase, M23/M37 family	CJE1528	flaA	Flagellin subunit protein FlaA	[TP0702-TP0870 (0.64395046)]
COG0739	COG1344	CJE1411	CJE1411	Peptidase, M23/M37 family	CJE0966	CJE0966	Flagellin family protein	[TP0702-TP0870 (0.64395046)]
COG0739	COG1344	CJE1350	CJE1350	Peptidase, M23/M37 family	CJE0966	CJE0966	Flagellin family protein	[TP0702-TP0870 (0.64395046)]
COG0739	COG1344	CJE1230	CJE1230	Peptidase, M23/M37 family	CJE1526	flaB	Flagellin subunit protein FlaB	[TP0702-TP0870 (0.64395046)]
COG0739	COG1344	CJE1350	CJE1350	Peptidase, M23/M37 family	CJE1526	flaB	Flagellin subunit protein FlaB	[TP0702-TP0870 (0.64395046)]
COG0739	COG1344	CJE0126	CJE0126	Peptidase, M23/M37 family	CJE1526	flaB	Flagellin subunit protein FlaB	[TP0702-TP0870 (0.64395046)]
COG0739	COG1344	CJE1370	CJE1370	Peptidase, M23/M37 family	CJE1526	flaB	Flagellin subunit protein FlaB	[TP0702-TP0870 (0.64395046)]
COG0739	COG1344	CJE1230	CJE1230	Peptidase, M23/M37 family	CJE0820	flaC	Flagellin subunit protein FlaC	[TP0702-TP0870 (0.64395046)]
COG0739	COG1344	CJE1370	CJE1370	Peptidase, M23/M37 family	CJE0820	flaC	Flagellin subunit protein FlaC	[TP0702-TP0870 (0.64395046)]
COG0442	COG4591	CJE0647	CJE0647	Prolyl-tRNA synthetase {UniProtKB/TrEMBL:Q5HVM3}	CJE1019	CJE1019	Permease, putative {UniProtKB/TrEMBL:Q5HUL8}	[TP0160-TP0582 (0.74148)]
COG1432	COG1488	CJE1124	CJE1124	Conserved domain protein	CJE0281	CJE0281	Nicotinate phosphoribosyltransferase, putative	[TP0894-TP0628 (0.59059936)]
COG1432	COG1488	CJE0182	CJE0182	Hypothetical protein {UniProtKB/TrEMBL:Q5HWX9}	CJE0281	CJE0281	Nicotinate phosphoribosyltransferase, putative	[TP0894-TP0628 (0.59059936)]
COG0693	COG0761	CJE0978	CJE0978	4-methyl-5(B-hydroxyethyl)-thiazole monophosphate	CJE0973	ispH	4-hydroxy-3-methylbut-2-enyl diphosphate reductase (EC 1.17.1.2)	[TP0445-TP0547 (0.53976095)]
COG1536	COG4786	CJE0364	CJE0364	Flagellar motor switch protein FliG	CJE0797	CJE0797	Flagellar basal-body rod protein FlgG	[TP0026-TP0961 (0.8107165)]
COG1536	COG4786	CJE0364	CJE0364	Flagellar motor switch protein FliG	CJE0796	CJE0796	Flagellar basal-body rod protein	[TP0026-TP0961 (0.8107165)]
COG0223	COG0664	CJE1498	CJE1498	Formyl transferase domain protein	CJE0516	CJE0516	Transcriptional regulator, putative	[TP0756-TP0995 (0.69102824)]
COG0223	COG0664	CJE1515	CJE1515	Formyltransferase, putative	CJE0516	CJE0516	Transcriptional regulator, putative	[TP0756-TP0995 (0.69102824)]
COG0223	COG0664	CJE0093	fmt	Methionyl-tRNA formyltransferase (EC 2.1.2.9)	CJE0516	CJE0516	Transcriptional regulator, putative	[TP0756-TP0995 (0.69102824)]
COG0697	COG0716	CJE0434	CJE0434	Integral membrane protein	CJE1573	CJE1573	Flavodoxin {UniProtKB/TrEMBL:Q5HT29}	[TP0986-TP0925 (0.8288174)]
COG0697	COG0716	CJE0947	CJE0947	Integral membrane protein	CJE1573	CJE1573	Flavodoxin {UniProtKB/TrEMBL:Q5HT29}	[TP0986-TP0925 (0.8288174)]
COG0697	COG0716	CJE1715	CJE1715	Integral membrane protein	CJE1573	CJE1573	Flavodoxin {UniProtKB/TrEMBL:Q5HT29}	[TP0986-TP0925 (0.8288174)]
COG0305	COG2236	CJE0667	CJE0667	Replicative DNA helicase	CJE1562	CJE1562	Nucleotide phosphoribosyltransferase, putative	[TP0058-TP0050 (0.53343445)]
COG0465	COG4591	CJE1085	CJE1085	Cell division protein FtsH, putative	CJE1019	CJE1019	Permease, putative {UniProtKB/TrEMBL:Q5HUL8}	[TP0765-TP0582 (0.6598422)]
COG0465	COG4591	CJE1259	CJE1259	Cell division protein FtsH	CJE1019	CJE1019	Permease, putative {UniProtKB/TrEMBL:Q5HUL8}	[TP0765-TP0582 (0.6598422)]
COG0773	COG0817	CJE1198	murC	UDP-N-acetylmuramate--L-alanine ligase (EC 6.3.2.8) (UDP-N- acetylmuramoyl-L-alanine synthetase)	CJE1897	ruvC	Crossover junction endodeoxyribonuclease ruvC (EC 3.1.22.4) (Holliday junction nuclease ruvC) (Holliday junction resolvase ruvC)	[TP0341-TP0517 (0.7285616)]
COG0272	COG0773	CJE0689	CJE0689	DNA ligase, NAD-dependent	CJE1198	murC	UDP-N-acetylmuramate--L-alanine ligase (EC 6.3.2.8) (UDP-N- acetylmuramoyl-L-alanine synthetase)	[TP0634-TP0341 (0.8201813)]
COG0280	COG2204	CJE0787	CJE0787	Phosphate acetyltransferase	CJE1168	CJE1168	Sigma-54 dependent DNA-binding response regulator	[TP0094-TP0519 (0.5559654)]
COG0124	COG0465	CJE0856	hisS	Histidyl-tRNA synthetase (EC 6.1.1.21) (Histidine--tRNA ligase) (HisRS)	CJE1259	CJE1259	Cell division protein FtsH	[TP0641-TP0330 (0.76316583)]
COG0124	COG0465	CJE0856	hisS	Histidyl-tRNA synthetase (EC 6.1.1.21) (Histidine--tRNA ligase) (HisRS)	CJE1085	CJE1085	Cell division protein FtsH, putative	[TP0641-TP0330 (0.76316583)]
COG0564	COG1843	CJE1416	CJE1416	Ribosomal large subunit pseudouridine synthases,	CJE0041	CJE0041	Flagellar hook assembly protein	[TP0339-TP0728 (0.7885255)]
COG0564	COG1843	CJE0022	CJE0022	RNA pseudouridylate synthase family protein	CJE0041	CJE0041	Flagellar hook assembly protein	[TP0339-TP0728 (0.7885255)]
COG0564	COG1843	CJE0808	CJE0808	RNA pseudouridylate synthase family protein	CJE0041	CJE0041	Flagellar hook assembly protein	[TP0339-TP0728 (0.7885255)]
COG0493	COG1488	CJE0008	CJE0008	Glutamate synthase, small subunit	CJE0281	CJE0281	Nicotinate phosphoribosyltransferase, putative	[TP0735-TP0628 (0.6598422)]
COG0173	COG0493	CJE0743	aspS	Aspartyl-tRNA synthetase (EC 6.1.1.12) (Aspartate--tRNA ligase) (AspRS)	CJE0008	CJE0008	Glutamate synthase, small subunit	[TP0985-TP0735 (0.50901)]
COG0504	COG0728	CJE0027	pyrG	CTP synthase (EC 6.3.4.2) (UTP--ammonia ligase) (CTP synthetase)	CJE0892	CJE0892	Integral membrane protein MviN	[TP0305-TP0516 (0.84299135)]
COG0275	COG0820	CJE0792	mraW	S-adenosyl-methyltransferase mraW (EC 2.1.1.-)	CJE1882	CJE1882	Radical SAM enzyme, Cfr family	[TP0384-TP0068 (0.79878455)]
COG0242	COG0360	CJE0184	def	Peptide deformylase (EC 3.5.1.88) (PDF) (Polypeptide deformylase)	CJE1213	rpsF	30S ribosomal protein S6	[TP0757-TP0063 (0.54983324)]
COG0267	COG0357	CJE0521	CJE0521	Ribosomal protein L33 {UniProtKB/TrEMBL:Q5HVZ6}	CJE1077	gidB	Methyltransferase gidB (EC 2.1.-.-) (Glucose-inhibited division protein B)	[TP0234-TP0946 (0.6249908)]
COG0234	COG0772	CJE1355	groS	10 kDa chaperonin (Protein Cpn10) (groES protein)	CJE1182	CJE1182	Cell division protein, FtsW/RodA/SpoVE family	[TP1013-TP0387 (0.81326103)]
COG0234	COG0772	CJE1355	groS	10 kDa chaperonin (Protein Cpn10) (groES protein)	CJE1417	CJE1417	Rod shape-determining protein RodA, putative	[TP1013-TP0387 (0.81326103)]
COG0445	COG0457	CJE1322	gidA	tRNA uridine 5-carboxymethylaminomethyl modification enzyme gidA (Glucose-inhibited division protein A)	CJE0439	CJE0439	TPR domain protein {UniProtKB/TrEMBL:Q5HW77}	[TP0044-TP0954 (0.8549597)]
COG0445	COG0457	CJE1322	gidA	tRNA uridine 5-carboxymethylaminomethyl modification enzyme gidA (Glucose-inhibited division protein A)	CJE0605	CJE0605	Lipoprotein, putative {UniProtKB/TrEMBL:Q5HVR4}	[TP0044-TP0954 (0.8549597)]
COG0290	COG1516	CJE0200	infC	Translation initiation factor IF-3	CJE0653	CJE0653	Flagellar protein FliS {UniProtKB/TrEMBL:Q5HVL7}	[TP0850-TP0943 (0.6225916)]
COG0228	COG0250	CJE0810	rpsP	Ribosomal protein S16 {UniProtKB/TrEMBL:Q5HV71}	CJE0523	nusG	Transcription antitermination protein nusG	[TP0905-TP0236 (0.7099409)]
COG0465	COG0532	CJE1259	CJE1259	Cell division protein FtsH	CJE0131	infB	Translation initiation factor IF-2	[TP0330-TP0891 (0.8751731)]
COG0465	COG0532	CJE1085	CJE1085	Cell division protein FtsH, putative	CJE0131	infB	Translation initiation factor IF-2	[TP0330-TP0891 (0.8751731)]
COG1452	COG1488	CJE1389	CJE1389	Organic solvent tolerance protein, putative	CJE0281	CJE0281	Nicotinate phosphoribosyltransferase, putative	[TP0515-TP0628 (0.6658587)]
COG0234	COG0445	CJE1355	groS	10 kDa chaperonin (Protein Cpn10) (groES protein)	CJE1322	gidA	tRNA uridine 5-carboxymethylaminomethyl modification enzyme gidA (Glucose-inhibited division protein A)	[TP1013-TP0044 (0.813164)]
COG0326	COG0353	CJE0625	htpG	Chaperone protein htpG (Heat shock protein htpG) (High temperature protein G)	CJE1399	recR	Recombination protein recR	[TP0984-TP1004 (0.5573069)]
COG0457	COG0860	CJE0439	CJE0439	TPR domain protein {UniProtKB/TrEMBL:Q5HW77}	CJE1405	CJE1405	N-acetylmuramoyl-L-alanine amidase	[TP0820-TP0247 (0.74644035), TP0067-TP0247 (0.79531366)]
COG0457	COG0860	CJE0605	CJE0605	Lipoprotein, putative {UniProtKB/TrEMBL:Q5HVR4}	CJE1405	CJE1405	N-acetylmuramoyl-L-alanine amidase	[TP0820-TP0247 (0.74644035), TP0067-TP0247 (0.79531366)]
COG2201	COG4786	CJE1002	CJE1002	Protein-glutamate methylesterase CheB	CJE0797	CJE0797	Flagellar basal-body rod protein FlgG	[TP0631-TP0961 (0.5728655)]
COG2201	COG4786	CJE1002	CJE1002	Protein-glutamate methylesterase CheB	CJE0796	CJE0796	Flagellar basal-body rod protein	[TP0631-TP0961 (0.5728655)]
COG0652	COG1749	CJE1305	CJE1305	Peptidyl-prolyl cis-trans isomerase B	CJE0042	CJE0042	Flagellar hook protein {UniProtKB/TrEMBL:Q5HXB6}	[TP0947-TP0727 (0.6414869)]
COG0652	COG1749	CJE1305	CJE1305	Peptidyl-prolyl cis-trans isomerase B	CJE1896	CJE1896	Flagellar hook protein {UniProtKB/TrEMBL:Q5HS69}	[TP0947-TP0727 (0.6414869)]
COG1749	COG2885	CJE1896	CJE1896	Flagellar hook protein {UniProtKB/TrEMBL:Q5HS69}	CJE0108	CJE0108	Peptidoglycan-associated lipoprotein Omp18	[TP0727-TP0292 (0.89187646)]
COG1749	COG2885	CJE1896	CJE1896	Flagellar hook protein {UniProtKB/TrEMBL:Q5HS69}	CJE1651	CJE1651	Fibronectin-binding protein	[TP0727-TP0292 (0.89187646)]
COG1749	COG2885	CJE1896	CJE1896	Flagellar hook protein {UniProtKB/TrEMBL:Q5HS69}	CJE0702	CJE0702	Chemotaxis protein MotB, putative	[TP0727-TP0292 (0.89187646)]
COG1749	COG2885	CJE0042	CJE0042	Flagellar hook protein {UniProtKB/TrEMBL:Q5HXB6}	CJE0108	CJE0108	Peptidoglycan-associated lipoprotein Omp18	[TP0727-TP0292 (0.89187646)]
COG1749	COG2885	CJE0042	CJE0042	Flagellar hook protein {UniProtKB/TrEMBL:Q5HXB6}	CJE0702	CJE0702	Chemotaxis protein MotB, putative	[TP0727-TP0292 (0.89187646)]
COG1749	COG2885	CJE0042	CJE0042	Flagellar hook protein {UniProtKB/TrEMBL:Q5HXB6}	CJE1651	CJE1651	Fibronectin-binding protein	[TP0727-TP0292 (0.89187646)]
COG1159	COG1699	CJE0763	era	GTP-binding protein era homolog	CJE1218	CJE1218	Hypothetical protein {UniProtKB/TrEMBL:Q5HU29}	[TP0541-TP0658 (0.79144865)]
COG1177	COG1558	CJE0831	CJE0831	ABC transporter, permease protein	CJE0631	CJE0631	Flagellar basal-body rod protein FlgC	[TP0654-TP0397 (0.7022186)]
COG0319	COG0333	CJE0116	Cj0121	UPF0054 protein Cj0121	CJE0375	CJE0375	Ribosomal protein L32 {UniProtKB/TrEMBL:Q5HWE1}	[TP0650-TP0807 (0.80809164)]
COG0216	COG0457	CJE1784	prfA	Peptide chain release factor 1 (RF-1)	CJE0605	CJE0605	Lipoprotein, putative {UniProtKB/TrEMBL:Q5HVR4}	[TP0051-TP0067 (0.7097377)]
COG0216	COG0457	CJE1784	prfA	Peptide chain release factor 1 (RF-1)	CJE0439	CJE0439	TPR domain protein {UniProtKB/TrEMBL:Q5HW77}	[TP0051-TP0067 (0.7097377)]
COG1360	COG4786	CJE0381	CJE0381	Chemotaxis protein MotB, putative	CJE0796	CJE0796	Flagellar basal-body rod protein	[TP0724-TP0961 (0.729456)]
COG1360	COG4786	CJE0381	CJE0381	Chemotaxis protein MotB, putative	CJE0797	CJE0797	Flagellar basal-body rod protein FlgG	[TP0724-TP0961 (0.729456)]
COG1385	COG2204	CJE0152	CJE0152	Hypothetical protein {UniProtKB/TrEMBL:Q5HX09}	CJE1168	CJE1168	Sigma-54 dependent DNA-binding response regulator	[TP0032-TP0519 (0.67332727)]
COG0542	COG2204	CJE0616	clpB	ATP-dependent chaperone protein ClpB	CJE1168	CJE1168	Sigma-54 dependent DNA-binding response regulator	[TP0071-TP0519 (0.6908589)]
COG0542	COG2204	CJE1251	CJE1251	ATP-dependent Clp protease, ATP-binding subunit	CJE1168	CJE1168	Sigma-54 dependent DNA-binding response regulator	[TP0071-TP0519 (0.6908589)]
COG0705	COG1187	CJE1083	CJE1083	Rhomboid family protein	CJE1878	CJE1878	RNA pseudouridylate synthase family protein	[TP0982-TP0459 (0.6079956)]
COG0569	COG1256	CJE1476	CJE1476	Potassium uptake protein TrkA, putative	CJE1640	CJE1640	Flagellar hook-associated protein FlgK, putative	[TP0024-TP0660 (0.58621275)]
COG0290	COG0457	CJE0200	infC	Translation initiation factor IF-3	CJE0605	CJE0605	Lipoprotein, putative {UniProtKB/TrEMBL:Q5HVR4}	[TP0850-TP0095 (0.6947713)]
COG0290	COG0457	CJE0200	infC	Translation initiation factor IF-3	CJE0439	CJE0439	TPR domain protein {UniProtKB/TrEMBL:Q5HW77}	[TP0850-TP0095 (0.6947713)]
COG0782	COG0860	CJE0335	greA	Transcription elongation factor greA (Transcript cleavage factor greA)	CJE1405	CJE1405	N-acetylmuramoyl-L-alanine amidase	[TP0019-TP0247 (0.7668169)]
COG0255	COG1516	CJE1867	rpmC	50S ribosomal protein L29	CJE0653	CJE0653	Flagellar protein FliS {UniProtKB/TrEMBL:Q5HVL7}	[TP0197-TP0943 (0.5311184)]
COG0103	COG1432	CJE1652	rpsI	Ribosomal protein S9 {UniProtKB/TrEMBL:Q5HSV2}	CJE1124	CJE1124	Conserved domain protein	[TP1024-TP0894 (0.64955014)]
COG0103	COG1432	CJE1652	rpsI	Ribosomal protein S9 {UniProtKB/TrEMBL:Q5HSV2}	CJE0182	CJE0182	Hypothetical protein {UniProtKB/TrEMBL:Q5HWX9}	[TP1024-TP0894 (0.64955014)]
COG1344	COG1699	CJE1526	flaB	Flagellin subunit protein FlaB	CJE1218	CJE1218	Hypothetical protein {UniProtKB/TrEMBL:Q5HU29}	[TP0792-TP0658 (0.94066244), TP0868-TP0658 (0.9503252), TP0870-TP0658 (0.7328265)]
COG1344	COG1699	CJE1528	flaA	Flagellin subunit protein FlaA	CJE1218	CJE1218	Hypothetical protein {UniProtKB/TrEMBL:Q5HU29}	[TP0792-TP0658 (0.94066244), TP0868-TP0658 (0.9503252), TP0870-TP0658 (0.7328265)]
COG1344	COG1699	CJE0820	flaC	Flagellin subunit protein FlaC	CJE1218	CJE1218	Hypothetical protein {UniProtKB/TrEMBL:Q5HU29}	[TP0792-TP0658 (0.94066244), TP0868-TP0658 (0.9503252), TP0870-TP0658 (0.7328265)]
COG1344	COG1699	CJE0966	CJE0966	Flagellin family protein	CJE1218	CJE1218	Hypothetical protein {UniProtKB/TrEMBL:Q5HU29}	[TP0792-TP0658 (0.94066244), TP0868-TP0658 (0.9503252), TP0870-TP0658 (0.7328265)]
COG0220	COG0455	CJE1414	trmB	tRNA (guanine-N(7)-)-methyltransferase (EC 2.1.1.33) (tRNA(m7G46)- methyltransferase)	CJE0060	CJE0060	ATPase, ParA family {UniProtKB/TrEMBL:Q5HXA0}	[TP0464-TP0712 (0.7885255)]
COG0322	COG0353	CJE1382	uvrC	UvrABC system protein C (Protein uvrC) (Excinuclease ABC subunit C)	CJE1399	recR	Recombination protein recR	[TP0472-TP1004 (0.53674763)]
COG1677	COG1815	CJE0630	fliE	Flagellar hook-basal body complex protein fliE	CJE0632	CJE0632	Flagellar basal-body rod protein FlgB	[TP0398-TP0396 (0.79194725)]
COG0188	COG0305	CJE1171	gyrA	DNA gyrase, A subunit {UniProtKB/TrEMBL:Q5HU73}	CJE0667	CJE0667	Replicative DNA helicase	[TP0005-TP0058 (0.73312306)]
COG0840	COG1344	CJE0314	CJE0314	Methyl-accepting chemotaxis protein	CJE1526	flaB	Flagellin subunit protein FlaB	[TP0640-TP0870 (0.6975479)]
COG0840	COG1344	CJE1735	CJE1735	Methyl-accepting chemotaxis protein	CJE0820	flaC	Flagellin subunit protein FlaC	[TP0640-TP0870 (0.6975479)]
COG0840	COG1344	CJE1030	CJE1030	Methyl-accepting chemotaxis protein	CJE1528	flaA	Flagellin subunit protein FlaA	[TP0640-TP0870 (0.6975479)]
COG0840	COG1344	CJE0019	CJE0019	Methyl-accepting chemotaxis protein	CJE0820	flaC	Flagellin subunit protein FlaC	[TP0640-TP0870 (0.6975479)]
COG0840	COG1344	CJE0139	CJE0139	Conserved domain protein	CJE1526	flaB	Flagellin subunit protein FlaB	[TP0640-TP0870 (0.6975479)]
COG0840	COG1344	CJE1324	CJE1324	Methyl-accepting chemotaxis protein	CJE1528	flaA	Flagellin subunit protein FlaA	[TP0640-TP0870 (0.6975479)]
COG0840	COG1344	CJE1029	CJE1029	Hypothetical protein {UniProtKB/TrEMBL:Q5HUK8}	CJE1528	flaA	Flagellin subunit protein FlaA	[TP0640-TP0870 (0.6975479)]
COG0840	COG1344	CJE0140	CJE0140	Methyl-accepting chemotaxis protein	CJE0966	CJE0966	Flagellin family protein	[TP0640-TP0870 (0.6975479)]
COG0840	COG1344	CJE1679	CJE1679	Methyl-accepting chemotaxis protein	CJE0820	flaC	Flagellin subunit protein FlaC	[TP0640-TP0870 (0.6975479)]
COG0840	COG1344	CJE0312	CJE0312	Methyl-accepting chemotaxis protein	CJE0966	CJE0966	Flagellin family protein	[TP0640-TP0870 (0.6975479)]
COG0840	COG1344	CJE0019	CJE0019	Methyl-accepting chemotaxis protein	CJE1526	flaB	Flagellin subunit protein FlaB	[TP0640-TP0870 (0.6975479)]
COG0840	COG1344	CJE1029	CJE1029	Hypothetical protein {UniProtKB/TrEMBL:Q5HUK8}	CJE0820	flaC	Flagellin subunit protein FlaC	[TP0640-TP0870 (0.6975479)]
COG0840	COG1344	CJE0296	CJE0296	Conserved domain protein	CJE0966	CJE0966	Flagellin family protein	[TP0640-TP0870 (0.6975479)]
COG0840	COG1344	CJE0314	CJE0314	Methyl-accepting chemotaxis protein	CJE0820	flaC	Flagellin subunit protein FlaC	[TP0640-TP0870 (0.6975479)]
COG0840	COG1344	CJE0312	CJE0312	Methyl-accepting chemotaxis protein	CJE1526	flaB	Flagellin subunit protein FlaB	[TP0640-TP0870 (0.6975479)]
COG0840	COG1344	CJE0139	CJE0139	Conserved domain protein	CJE1528	flaA	Flagellin subunit protein FlaA	[TP0640-TP0870 (0.6975479)]
COG0840	COG1344	CJE0314	CJE0314	Methyl-accepting chemotaxis protein	CJE1528	flaA	Flagellin subunit protein FlaA	[TP0640-TP0870 (0.6975479)]
COG0840	COG1344	CJE1679	CJE1679	Methyl-accepting chemotaxis protein	CJE1526	flaB	Flagellin subunit protein FlaB	[TP0640-TP0870 (0.6975479)]
COG0840	COG1344	CJE0140	CJE0140	Methyl-accepting chemotaxis protein	CJE1526	flaB	Flagellin subunit protein FlaB	[TP0640-TP0870 (0.6975479)]
COG0840	COG1344	CJE1679	CJE1679	Methyl-accepting chemotaxis protein	CJE0966	CJE0966	Flagellin family protein	[TP0640-TP0870 (0.6975479)]
COG0840	COG1344	CJE0139	CJE0139	Conserved domain protein	CJE0966	CJE0966	Flagellin family protein	[TP0640-TP0870 (0.6975479)]
COG0840	COG1344	CJE0312	CJE0312	Methyl-accepting chemotaxis protein	CJE1528	flaA	Flagellin subunit protein FlaA	[TP0640-TP0870 (0.6975479)]
COG0840	COG1344	CJE0498	CJE0498	Methyl-accepting chemotaxis protein	CJE0820	flaC	Flagellin subunit protein FlaC	[TP0640-TP0870 (0.6975479)]
COG0840	COG1344	CJE1735	CJE1735	Methyl-accepting chemotaxis protein	CJE0966	CJE0966	Flagellin family protein	[TP0640-TP0870 (0.6975479)]
COG0840	COG1344	CJE0140	CJE0140	Methyl-accepting chemotaxis protein	CJE1528	flaA	Flagellin subunit protein FlaA	[TP0640-TP0870 (0.6975479)]
COG0840	COG1344	CJE0296	CJE0296	Conserved domain protein	CJE1528	flaA	Flagellin subunit protein FlaA	[TP0640-TP0870 (0.6975479)]
COG0840	COG1344	CJE1029	CJE1029	Hypothetical protein {UniProtKB/TrEMBL:Q5HUK8}	CJE0966	CJE0966	Flagellin family protein	[TP0640-TP0870 (0.6975479)]
COG0840	COG1344	CJE1030	CJE1030	Methyl-accepting chemotaxis protein	CJE0820	flaC	Flagellin subunit protein FlaC	[TP0640-TP0870 (0.6975479)]
COG0840	COG1344	CJE1324	CJE1324	Methyl-accepting chemotaxis protein	CJE1526	flaB	Flagellin subunit protein FlaB	[TP0640-TP0870 (0.6975479)]
COG0840	COG1344	CJE0498	CJE0498	Methyl-accepting chemotaxis protein	CJE1528	flaA	Flagellin subunit protein FlaA	[TP0640-TP0870 (0.6975479)]
COG0840	COG1344	CJE0296	CJE0296	Conserved domain protein	CJE0820	flaC	Flagellin subunit protein FlaC	[TP0640-TP0870 (0.6975479)]
COG0840	COG1344	CJE0498	CJE0498	Methyl-accepting chemotaxis protein	CJE1526	flaB	Flagellin subunit protein FlaB	[TP0640-TP0870 (0.6975479)]
COG0840	COG1344	CJE1030	CJE1030	Methyl-accepting chemotaxis protein	CJE0966	CJE0966	Flagellin family protein	[TP0640-TP0870 (0.6975479)]
COG0840	COG1344	CJE0019	CJE0019	Methyl-accepting chemotaxis protein	CJE1528	flaA	Flagellin subunit protein FlaA	[TP0640-TP0870 (0.6975479)]
COG0840	COG1344	CJE1735	CJE1735	Methyl-accepting chemotaxis protein	CJE1528	flaA	Flagellin subunit protein FlaA	[TP0640-TP0870 (0.6975479)]
COG0840	COG1344	CJE0140	CJE0140	Methyl-accepting chemotaxis protein	CJE0820	flaC	Flagellin subunit protein FlaC	[TP0640-TP0870 (0.6975479)]
COG0840	COG1344	CJE1029	CJE1029	Hypothetical protein {UniProtKB/TrEMBL:Q5HUK8}	CJE1526	flaB	Flagellin subunit protein FlaB	[TP0640-TP0870 (0.6975479)]
COG0840	COG1344	CJE0019	CJE0019	Methyl-accepting chemotaxis protein	CJE0966	CJE0966	Flagellin family protein	[TP0640-TP0870 (0.6975479)]
COG0840	COG1344	CJE1324	CJE1324	Methyl-accepting chemotaxis protein	CJE0966	CJE0966	Flagellin family protein	[TP0640-TP0870 (0.6975479)]
COG0840	COG1344	CJE0312	CJE0312	Methyl-accepting chemotaxis protein	CJE0820	flaC	Flagellin subunit protein FlaC	[TP0640-TP0870 (0.6975479)]
COG0840	COG1344	CJE1030	CJE1030	Methyl-accepting chemotaxis protein	CJE1526	flaB	Flagellin subunit protein FlaB	[TP0640-TP0870 (0.6975479)]
COG0840	COG1344	CJE0296	CJE0296	Conserved domain protein	CJE1526	flaB	Flagellin subunit protein FlaB	[TP0640-TP0870 (0.6975479)]
COG0840	COG1344	CJE1324	CJE1324	Methyl-accepting chemotaxis protein	CJE0820	flaC	Flagellin subunit protein FlaC	[TP0640-TP0870 (0.6975479)]
COG0840	COG1344	CJE0498	CJE0498	Methyl-accepting chemotaxis protein	CJE0966	CJE0966	Flagellin family protein	[TP0640-TP0870 (0.6975479)]
COG0840	COG1344	CJE1735	CJE1735	Methyl-accepting chemotaxis protein	CJE1526	flaB	Flagellin subunit protein FlaB	[TP0640-TP0870 (0.6975479)]
COG0840	COG1344	CJE0314	CJE0314	Methyl-accepting chemotaxis protein	CJE0966	CJE0966	Flagellin family protein	[TP0640-TP0870 (0.6975479)]
COG0840	COG1344	CJE1679	CJE1679	Methyl-accepting chemotaxis protein	CJE1528	flaA	Flagellin subunit protein FlaA	[TP0640-TP0870 (0.6975479)]
COG0840	COG1344	CJE0139	CJE0139	Conserved domain protein	CJE0820	flaC	Flagellin subunit protein FlaC	[TP0640-TP0870 (0.6975479)]
COG1825	COG2812	CJE0356	rplY	50S ribosomal protein L25 (General stress protein CTC)	CJE1293	CJE1293	DNA polymerase III, gamma/tau subunits	[TP0372-TP1005 (0.6540257)]
COG0024	COG1121	CJE1823	CJE1823	Methionine aminopeptidase, type I	CJE0137	CJE0137	Cation ABC transporter, ATP-binding protein	[TP0842-TP0164 (0.77940726)]
COG0361	COG1214	CJE1762	infA	Translation initiation factor IF-1	CJE0128	CJE0128	Hypothetical protein {UniProtKB/TrEMBL:Q5HX33}	[TP0097-TP0876 (0.56457245)]
COG2204	COG2204	CJE1168	CJE1168	Sigma-54 dependent DNA-binding response regulator	CJE1168	CJE1168	Sigma-54 dependent DNA-binding response regulator	[TP0519-TP0519 (0.65939915)]
COG0546	COG0739	CJE1368	CJE1368	HAD-superfamily hydrolase, subfamily IA, variant	CJE1230	CJE1230	Peptidase, M23/M37 family	[TP0554-TP0782 (0.73069036)]
COG0546	COG0739	CJE1368	CJE1368	HAD-superfamily hydrolase, subfamily IA, variant	CJE1370	CJE1370	Peptidase, M23/M37 family	[TP0554-TP0782 (0.73069036)]
COG0546	COG0739	CJE1650	CJE1650	HAD-superfamily hydrolase, subfamily IA, variant	CJE1230	CJE1230	Peptidase, M23/M37 family	[TP0554-TP0782 (0.73069036)]
COG0546	COG0739	CJE1368	CJE1368	HAD-superfamily hydrolase, subfamily IA, variant	CJE1350	CJE1350	Peptidase, M23/M37 family	[TP0554-TP0782 (0.73069036)]
COG0546	COG0739	CJE1368	CJE1368	HAD-superfamily hydrolase, subfamily IA, variant	CJE1411	CJE1411	Peptidase, M23/M37 family	[TP0554-TP0782 (0.73069036)]
COG0546	COG0739	CJE1368	CJE1368	HAD-superfamily hydrolase, subfamily IA, variant	CJE0126	CJE0126	Peptidase, M23/M37 family	[TP0554-TP0782 (0.73069036)]
COG0546	COG0739	CJE1650	CJE1650	HAD-superfamily hydrolase, subfamily IA, variant	CJE0126	CJE0126	Peptidase, M23/M37 family	[TP0554-TP0782 (0.73069036)]
COG0546	COG0739	CJE1650	CJE1650	HAD-superfamily hydrolase, subfamily IA, variant	CJE1370	CJE1370	Peptidase, M23/M37 family	[TP0554-TP0782 (0.73069036)]
COG0546	COG0739	CJE1650	CJE1650	HAD-superfamily hydrolase, subfamily IA, variant	CJE1411	CJE1411	Peptidase, M23/M37 family	[TP0554-TP0782 (0.73069036)]
COG0546	COG0739	CJE1650	CJE1650	HAD-superfamily hydrolase, subfamily IA, variant	CJE1350	CJE1350	Peptidase, M23/M37 family	[TP0554-TP0782 (0.73069036)]
COG0242	COG1187	CJE0184	def	Peptide deformylase (EC 3.5.1.88) (PDF) (Polypeptide deformylase)	CJE1878	CJE1878	RNA pseudouridylate synthase family protein	[TP0757-TP0459 (0.5284328)]
COG0457	COG0558	CJE0439	CJE0439	TPR domain protein {UniProtKB/TrEMBL:Q5HW77}	CJE1210	CJE1210	CDP-diacylglycerol--glycerol-3-phosphate	[TP0067-TP0730 (0.86096925)]
COG0457	COG0558	CJE0605	CJE0605	Lipoprotein, putative {UniProtKB/TrEMBL:Q5HVR4}	CJE1210	CJE1210	CDP-diacylglycerol--glycerol-3-phosphate	[TP0067-TP0730 (0.86096925)]
COG0020	COG1508	CJE0911	uppS	Undecaprenyl pyrophosphate synthetase (EC 2.5.1.31) (UPP synthetase) (Di-trans,poly-cis-decaprenylcistransferase) (Undecaprenyl diphosphate synthase) (UDS)	CJE0771	CJE0771	RNA polymerase sigma-54 factor	[TP0603-TP0111 (0.79878455)]
COG1385	COG2812	CJE0152	CJE0152	Hypothetical protein {UniProtKB/TrEMBL:Q5HX09}	CJE1293	CJE1293	DNA polymerase III, gamma/tau subunits	[TP0276-TP1005 (0.66627616)]
COG0217	COG0739	CJE1306	CJE1306	Hypothetical UPF0082 protein CJE1306	CJE1230	CJE1230	Peptidase, M23/M37 family	[TP0474-TP0864 (0.82349855)]
COG0217	COG0739	CJE1306	CJE1306	Hypothetical UPF0082 protein CJE1306	CJE1411	CJE1411	Peptidase, M23/M37 family	[TP0474-TP0864 (0.82349855)]
COG0217	COG0739	CJE1306	CJE1306	Hypothetical UPF0082 protein CJE1306	CJE0126	CJE0126	Peptidase, M23/M37 family	[TP0474-TP0864 (0.82349855)]
COG0217	COG0739	CJE1306	CJE1306	Hypothetical UPF0082 protein CJE1306	CJE1370	CJE1370	Peptidase, M23/M37 family	[TP0474-TP0864 (0.82349855)]
COG0217	COG0739	CJE1306	CJE1306	Hypothetical UPF0082 protein CJE1306	CJE1350	CJE1350	Peptidase, M23/M37 family	[TP0474-TP0864 (0.82349855)]
COG0242	COG0254	CJE0184	def	Peptide deformylase (EC 3.5.1.88) (PDF) (Polypeptide deformylase)	CJE0151	rpmE	50S ribosomal protein L31	[TP0757-TP0255 (0.6434887)]
COG0442	COG1466	CJE0647	CJE0647	Prolyl-tRNA synthetase {UniProtKB/TrEMBL:Q5HVM3}	CJE0733	CJE0733	Hypothetical protein {UniProtKB/TrEMBL:Q5HVE1}	[TP0160-TP0588 (0.66563916)]
COG0847	COG1558	CJE0502	CJE0502	Exonuclease, DNA polymerase III, epsilon subunit	CJE0631	CJE0631	Flagellar basal-body rod protein FlgC	[TP0643-TP0397 (0.7022186)]
COG0305	COG0593	CJE0667	CJE0667	Replicative DNA helicase	CJE0001	dnaA	Chromosomal replication initiator protein dnaA	[TP0058-TP0001 (0.9013428)]
COG0178	COG1197	CJE0390	CJE0390	Excinuclease ABC, A subunit	CJE1228	CJE1228	Transcription-repair coupling factor	[TP0514-TP0344 (0.9414915)]
COG0264	COG0544	CJE1315	tsf	Elongation factor Ts (EF-Ts)	CJE0186	tig	Trigger factor {UniProtKB/Swiss-Prot:Q5HWX5}	[TP0605-TP0506 (0.9100214)]
COG1344	COG1352	CJE0820	flaC	Flagellin subunit protein FlaC	CJE1001	cheR	Chemotaxis protein methyltransferase (EC 2.1.1.80)	[TP0870-TP0630 (0.7476691)]
COG1344	COG1352	CJE1528	flaA	Flagellin subunit protein FlaA	CJE1001	cheR	Chemotaxis protein methyltransferase (EC 2.1.1.80)	[TP0870-TP0630 (0.7476691)]
COG1344	COG1352	CJE0966	CJE0966	Flagellin family protein	CJE1001	cheR	Chemotaxis protein methyltransferase (EC 2.1.1.80)	[TP0870-TP0630 (0.7476691)]
COG1344	COG1352	CJE1526	flaB	Flagellin subunit protein FlaB	CJE1001	cheR	Chemotaxis protein methyltransferase (EC 2.1.1.80)	[TP0870-TP0630 (0.7476691)]
COG0495	COG1475	CJE1234	leuS	Leucyl-tRNA synthetase (EC 6.1.1.4) (Leucine--tRNA ligase) (LeuRS)	CJE0096	parB	Probable chromosome partitioning protein parB	[TP0586-TP0271 (0.63095015)]
COG1352	COG1536	CJE1001	cheR	Chemotaxis protein methyltransferase (EC 2.1.1.80)	CJE0364	CJE0364	Flagellar motor switch protein FliG	[TP0630-TP0026 (0.7604114)]
COG1344	COG1516	CJE0820	flaC	Flagellin subunit protein FlaC	CJE0653	CJE0653	Flagellar protein FliS {UniProtKB/TrEMBL:Q5HVL7}	[TP0870-TP0943 (0.723277)]
COG1344	COG1516	CJE0966	CJE0966	Flagellin family protein	CJE0653	CJE0653	Flagellar protein FliS {UniProtKB/TrEMBL:Q5HVL7}	[TP0870-TP0943 (0.723277)]
COG1344	COG1516	CJE1528	flaA	Flagellin subunit protein FlaA	CJE0653	CJE0653	Flagellar protein FliS {UniProtKB/TrEMBL:Q5HVL7}	[TP0870-TP0943 (0.723277)]
COG1344	COG1516	CJE1526	flaB	Flagellin subunit protein FlaB	CJE0653	CJE0653	Flagellar protein FliS {UniProtKB/TrEMBL:Q5HVL7}	[TP0870-TP0943 (0.723277)]
COG0099	COG0216	CJE1764	rpsM	30S ribosomal protein S13	CJE1784	prfA	Peptide chain release factor 1 (RF-1)	[TP0210-TP0051 (0.8775348)]
COG0442	COG0552	CJE0647	CJE0647	Prolyl-tRNA synthetase {UniProtKB/TrEMBL:Q5HVM3}	CJE1340	CJE1340	Signal recognition particle-docking protein FtsY	[TP0160-TP0578 (0.56216276)]
COG0242	COG0319	CJE0184	def	Peptide deformylase (EC 3.5.1.88) (PDF) (Polypeptide deformylase)	CJE0116	Cj0121	UPF0054 protein Cj0121	[TP0757-TP0650 (0.630912)]
COG0178	COG0845	CJE0390	CJE0390	Excinuclease ABC, A subunit	CJE0709	CJE0709	Macrolide-specific efflux protein macA	[TP0514-TP0965 (0.87363523)]
COG0178	COG0845	CJE0390	CJE0390	Excinuclease ABC, A subunit	CJE0416	CJE0416	RND efflux system, membrane fusion protein CmeA	[TP0514-TP0965 (0.87363523)]
COG0178	COG0845	CJE0390	CJE0390	Excinuclease ABC, A subunit	CJE1176	CJE1176	Hypothetical protein {UniProtKB/TrEMBL:Q5HU69}	[TP0514-TP0965 (0.87363523)]
COG0457	COG0566	CJE0439	CJE0439	TPR domain protein {UniProtKB/TrEMBL:Q5HW77}	CJE0149	CJE0149	RNA methyltransferase, TrmH family	[TP0095-TP0054 (0.73981166)]
COG0457	COG0566	CJE0605	CJE0605	Lipoprotein, putative {UniProtKB/TrEMBL:Q5HVR4}	CJE0149	CJE0149	RNA methyltransferase, TrmH family	[TP0095-TP0054 (0.73981166)]
COG0465	COG0558	CJE1259	CJE1259	Cell division protein FtsH	CJE1210	CJE1210	CDP-diacylglycerol--glycerol-3-phosphate	[TP0765-TP0256 (0.8653493)]
COG0465	COG0558	CJE1085	CJE1085	Cell division protein FtsH, putative	CJE1210	CJE1210	CDP-diacylglycerol--glycerol-3-phosphate	[TP0765-TP0256 (0.8653493)]
COG0024	COG0462	CJE1823	CJE1823	Methionine aminopeptidase, type I	CJE0996	prs	Ribose-phosphate pyrophosphokinase (EC 2.7.6.1) (RPPK) (Phosphoribosyl pyrophosphate synthetase) (P-Rib-PP synthetase) (PRPP synthetase)	[TP0842-TP0294 (0.8762697)]
COG0125	COG0361	CJE0857	tmk	Thymidylate kinase {UniProtKB/Swiss-Prot:Q5HV26}	CJE1762	infA	Translation initiation factor IF-1	[TP0354-TP0097 (0.8382038)]
COG1536	COG1766	CJE0364	CJE0364	Flagellar motor switch protein FliG	CJE0363	CJE0363	Flagellar M-ring protein FliF	[TP0400-TP0399 (0.9198608), TP0026-TP0399 (0.9539454)]
COG0319	COG0787	CJE0116	Cj0121	UPF0054 protein Cj0121	CJE0984	alr	Alanine racemase {UniProtKB/TrEMBL:Q5HUQ3}	[TP0650-TP0681 (0.82058704)]
COG0215	COG1536	CJE0893	cysS	Cysteinyl-tRNA synthetase (EC 6.1.1.16) (Cysteine--tRNA ligase) (CysRS)	CJE0364	CJE0364	Flagellar motor switch protein FliG	[TP0091-TP0400 (0.6374247)]
COG0564	COG1418	CJE1416	CJE1416	Ribosomal large subunit pseudouridine synthases,	CJE1343	Cj1209	HD/HDIG/KH domain protein	[TP0154-TP1018 (0.7668753)]
COG0564	COG1418	CJE0808	CJE0808	RNA pseudouridylate synthase family protein	CJE1343	Cj1209	HD/HDIG/KH domain protein	[TP0154-TP1018 (0.7668753)]
COG0564	COG1418	CJE0022	CJE0022	RNA pseudouridylate synthase family protein	CJE1343	Cj1209	HD/HDIG/KH domain protein	[TP0154-TP1018 (0.7668753)]
COG0739	COG2204	CJE0126	CJE0126	Peptidase, M23/M37 family	CJE1168	CJE1168	Sigma-54 dependent DNA-binding response regulator	[TP0706-TP0519 (0.80130965)]
COG0739	COG2204	CJE1230	CJE1230	Peptidase, M23/M37 family	CJE1168	CJE1168	Sigma-54 dependent DNA-binding response regulator	[TP0706-TP0519 (0.80130965)]
COG0739	COG2204	CJE1370	CJE1370	Peptidase, M23/M37 family	CJE1168	CJE1168	Sigma-54 dependent DNA-binding response regulator	[TP0706-TP0519 (0.80130965)]
COG0739	COG2204	CJE1411	CJE1411	Peptidase, M23/M37 family	CJE1168	CJE1168	Sigma-54 dependent DNA-binding response regulator	[TP0706-TP0519 (0.80130965)]
COG0739	COG2204	CJE1350	CJE1350	Peptidase, M23/M37 family	CJE1168	CJE1168	Sigma-54 dependent DNA-binding response regulator	[TP0706-TP0519 (0.80130965)]
COG0280	COG0457	CJE0787	CJE0787	Phosphate acetyltransferase	CJE0439	CJE0439	TPR domain protein {UniProtKB/TrEMBL:Q5HW77}	[TP0094-TP0067 (0.5068833)]
COG0280	COG0457	CJE0787	CJE0787	Phosphate acetyltransferase	CJE0605	CJE0605	Lipoprotein, putative {UniProtKB/TrEMBL:Q5HVR4}	[TP0094-TP0067 (0.5068833)]
COG0457	COG0495	CJE0605	CJE0605	Lipoprotein, putative {UniProtKB/TrEMBL:Q5HVR4}	CJE1234	leuS	Leucyl-tRNA synthetase (EC 6.1.1.4) (Leucine--tRNA ligase) (LeuRS)	[TP0067-TP0586 (0.714839)]
COG0457	COG0495	CJE0439	CJE0439	TPR domain protein {UniProtKB/TrEMBL:Q5HW77}	CJE1234	leuS	Leucyl-tRNA synthetase (EC 6.1.1.4) (Leucine--tRNA ligase) (LeuRS)	[TP0067-TP0586 (0.714839)]
COG0257	COG0472	CJE1763	CJE1763	Ribosomal protein L36 {UniProtKB/TrEMBL:Q5HSK0}	CJE0483	mraY	Phospho-N-acetylmuramoyl-pentapeptide-transferase (EC 2.7.8.13) (UDP- MurNAc-pentapeptide phosphotransferase)	[TP0209-TP0345 (0.64932555)]
COG0358	COG0457	CJE1810	dnaG	DNA primase {UniProtKB/TrEMBL:Q5HSF5}	CJE0605	CJE0605	Lipoprotein, putative {UniProtKB/TrEMBL:Q5HVR4}	[TP0492-TP0648 (0.5111708)]
COG0358	COG0457	CJE1810	dnaG	DNA primase {UniProtKB/TrEMBL:Q5HSF5}	CJE0439	CJE0439	TPR domain protein {UniProtKB/TrEMBL:Q5HW77}	[TP0492-TP0648 (0.5111708)]
COG0766	COG1419	CJE0945	murA	UDP-N-acetylglucosamine 1-carboxyvinyltransferase (EC 2.5.1.7) (Enoylpyruvate transferase) (UDP-N-acetylglucosamine enolpyruvyl transferase) (EPT)	CJE0061	flhF	Flagellar biosynthesis protein flhF (Flagella-associated GTP-binding protein)	[TP0029-TP0713 (0.80866665)]
COG0795	COG1792	CJE0913	CJE0913	Membrane protein, putative	CJE0326	CJE0326	Rod shape-determining protein MreC	[TP0884-TP0498 (0.8374102)]
COG0795	COG1792	CJE0358	CJE0358	Membrane protein, putative	CJE0326	CJE0326	Rod shape-determining protein MreC	[TP0884-TP0498 (0.8374102)]
COG1317	COG1536	CJE0365	CJE0365	Flagellar assembly protein FliH, putative	CJE0364	CJE0364	Flagellar motor switch protein FliG	[TP0401-TP0026 (0.96139234)]
COG1214	COG1516	CJE0128	CJE0128	Hypothetical protein {UniProtKB/TrEMBL:Q5HX33}	CJE0653	CJE0653	Flagellar protein FliS {UniProtKB/TrEMBL:Q5HVL7}	[TP0876-TP0943 (0.57131183)]
COG0024	COG0125	CJE1823	CJE1823	Methionine aminopeptidase, type I	CJE0857	tmk	Thymidylate kinase {UniProtKB/Swiss-Prot:Q5HV26}	[TP0842-TP0354 (0.8096375)]
COG0257	COG0779	CJE1763	CJE1763	Ribosomal protein L36 {UniProtKB/TrEMBL:Q5HSK0}	CJE0133	Cj0138	Hypothetical protein {UniProtKB/TrEMBL:Q5HX28}	[TP0209-TP0893 (0.7461857)]
COG1291	COG1291	CJE0382	CJE0382	Chemotaxis protein MotA, putative	CJE0382	CJE0382	Chemotaxis protein MotA, putative	[TP0725-TP0725 (0.8044664)]
COG0275	COG1815	CJE0792	mraW	S-adenosyl-methyltransferase mraW (EC 2.1.1.-)	CJE0632	CJE0632	Flagellar basal-body rod protein FlgB	[TP0384-TP0396 (0.81050646)]
COG1536	COG1536	CJE0364	CJE0364	Flagellar motor switch protein FliG	CJE0364	CJE0364	Flagellar motor switch protein FliG	[TP0026-TP0400 (0.5928469)]
COG0457	COG0845	CJE0439	CJE0439	TPR domain protein {UniProtKB/TrEMBL:Q5HW77}	CJE0709	CJE0709	Macrolide-specific efflux protein macA	[TP0648-TP0965 (0.54118866)]
COG0457	COG0845	CJE0439	CJE0439	TPR domain protein {UniProtKB/TrEMBL:Q5HW77}	CJE1176	CJE1176	Hypothetical protein {UniProtKB/TrEMBL:Q5HU69}	[TP0648-TP0965 (0.54118866)]
COG0457	COG0845	CJE0605	CJE0605	Lipoprotein, putative {UniProtKB/TrEMBL:Q5HVR4}	CJE1176	CJE1176	Hypothetical protein {UniProtKB/TrEMBL:Q5HU69}	[TP0648-TP0965 (0.54118866)]
COG0457	COG0845	CJE0605	CJE0605	Lipoprotein, putative {UniProtKB/TrEMBL:Q5HVR4}	CJE0416	CJE0416	RND efflux system, membrane fusion protein CmeA	[TP0648-TP0965 (0.54118866)]
COG0457	COG0845	CJE0605	CJE0605	Lipoprotein, putative {UniProtKB/TrEMBL:Q5HVR4}	CJE0709	CJE0709	Macrolide-specific efflux protein macA	[TP0648-TP0965 (0.54118866)]
COG0457	COG0845	CJE0439	CJE0439	TPR domain protein {UniProtKB/TrEMBL:Q5HW77}	CJE0416	CJE0416	RND efflux system, membrane fusion protein CmeA	[TP0648-TP0965 (0.54118866)]
COG1749	COG1843	CJE1896	CJE1896	Flagellar hook protein {UniProtKB/TrEMBL:Q5HS69}	CJE0041	CJE0041	Flagellar hook assembly protein	[TP0727-TP0728 (0.8651164)]
COG1749	COG1843	CJE0042	CJE0042	Flagellar hook protein {UniProtKB/TrEMBL:Q5HXB6}	CJE0041	CJE0041	Flagellar hook assembly protein	[TP0727-TP0728 (0.8651164)]
COG1536	COG1776	CJE0364	CJE0364	Flagellar motor switch protein FliG	CJE0056	CJE0056	Flagellar motor switch protein	[TP0026-TP0720 (0.7923422)]
COG0782	COG1057	CJE0335	greA	Transcription elongation factor greA (Transcript cleavage factor greA)	CJE1591	nadD	Probable nicotinate-nucleotide adenylyltransferase (EC 2.7.7.18) (Deamido-NAD(+) pyrophosphorylase) (Deamido-NAD(+) diphosphorylase) (Nicotinate mononucleotide adenylyltransferase) (NaMN adenylyltransferase)	[TP0019-TP0741 (0.75909394)]
COG1516	COG1516	CJE0653	CJE0653	Flagellar protein FliS {UniProtKB/TrEMBL:Q5HVL7}	CJE0653	CJE0653	Flagellar protein FliS {UniProtKB/TrEMBL:Q5HVL7}	[TP0943-TP0943 (0.5311184)]
COG0817	COG1516	CJE1897	ruvC	Crossover junction endodeoxyribonuclease ruvC (EC 3.1.22.4) (Holliday junction nuclease ruvC) (Holliday junction resolvase ruvC)	CJE0653	CJE0653	Flagellar protein FliS {UniProtKB/TrEMBL:Q5HVL7}	[TP0517-TP0943 (0.5294325)]
COG1109	COG1157	CJE1594	CJE1594	Phosphomannomutase/phosphoglucomutase	CJE0188	CJE0188	Flagellum-specific ATP synthase FliI	[TP0413-TP0402 (0.78400123)]
COG1109	COG1157	CJE0409	glmM	Phosphoglucosamine mutase (EC 5.4.2.10)	CJE0188	CJE0188	Flagellum-specific ATP synthase FliI	[TP0413-TP0402 (0.78400123)]
COG1256	COG1776	CJE1640	CJE1640	Flagellar hook-associated protein FlgK, putative	CJE0056	CJE0056	Flagellar motor switch protein	[TP0660-TP0720 (0.80235356)]
COG0012	COG0188	CJE1008	CJE1008	GTP-binding protein YchF	CJE1171	gyrA	DNA gyrase, A subunit {UniProtKB/TrEMBL:Q5HU73}	[TP0124-TP0005 (0.7149395)]
COG0324	COG1558	CJE0161	miaA	tRNA delta(2)-isopentenylpyrophosphate transferase (EC 2.5.1.8) (IPP transferase) (Isopentenyl-diphosphate:tRNA isopentenyltransferase) (IPTase) (IPPT)	CJE0631	CJE0631	Flagellar basal-body rod protein FlgC	[TP0637-TP0397 (0.66148543)]
COG0840	COG1157	CJE0139	CJE0139	Conserved domain protein	CJE0188	CJE0188	Flagellum-specific ATP synthase FliI	[TP0640-TP0402 (0.9180537)]
COG0840	COG1157	CJE0498	CJE0498	Methyl-accepting chemotaxis protein	CJE0188	CJE0188	Flagellum-specific ATP synthase FliI	[TP0640-TP0402 (0.9180537)]
COG0840	COG1157	CJE0314	CJE0314	Methyl-accepting chemotaxis protein	CJE0188	CJE0188	Flagellum-specific ATP synthase FliI	[TP0640-TP0402 (0.9180537)]
COG0840	COG1157	CJE1029	CJE1029	Hypothetical protein {UniProtKB/TrEMBL:Q5HUK8}	CJE0188	CJE0188	Flagellum-specific ATP synthase FliI	[TP0640-TP0402 (0.9180537)]
COG0840	COG1157	CJE1679	CJE1679	Methyl-accepting chemotaxis protein	CJE0188	CJE0188	Flagellum-specific ATP synthase FliI	[TP0640-TP0402 (0.9180537)]
COG0840	COG1157	CJE1735	CJE1735	Methyl-accepting chemotaxis protein	CJE0188	CJE0188	Flagellum-specific ATP synthase FliI	[TP0640-TP0402 (0.9180537)]
COG0840	COG1157	CJE0140	CJE0140	Methyl-accepting chemotaxis protein	CJE0188	CJE0188	Flagellum-specific ATP synthase FliI	[TP0640-TP0402 (0.9180537)]
COG0840	COG1157	CJE0312	CJE0312	Methyl-accepting chemotaxis protein	CJE0188	CJE0188	Flagellum-specific ATP synthase FliI	[TP0640-TP0402 (0.9180537)]
COG0840	COG1157	CJE1324	CJE1324	Methyl-accepting chemotaxis protein	CJE0188	CJE0188	Flagellum-specific ATP synthase FliI	[TP0640-TP0402 (0.9180537)]
COG0840	COG1157	CJE0296	CJE0296	Conserved domain protein	CJE0188	CJE0188	Flagellum-specific ATP synthase FliI	[TP0640-TP0402 (0.9180537)]
COG0840	COG1157	CJE0019	CJE0019	Methyl-accepting chemotaxis protein	CJE0188	CJE0188	Flagellum-specific ATP synthase FliI	[TP0640-TP0402 (0.9180537)]
COG0840	COG1157	CJE1030	CJE1030	Methyl-accepting chemotaxis protein	CJE0188	CJE0188	Flagellum-specific ATP synthase FliI	[TP0640-TP0402 (0.9180537)]
COG0462	COG0492	CJE0996	prs	Ribose-phosphate pyrophosphokinase (EC 2.7.6.1) (RPPK) (Phosphoribosyl pyrophosphate synthetase) (P-Rib-PP synthetase) (PRPP synthetase)	CJE0142	CJE0142	Thioredoxin-disulfide reductase	[TP0294-TP0814 (0.8323514)]
COG0462	COG0492	CJE0996	prs	Ribose-phosphate pyrophosphokinase (EC 2.7.6.1) (RPPK) (Phosphoribosyl pyrophosphate synthetase) (P-Rib-PP synthetase) (PRPP synthetase)	CJE1893	CJE1893	Hypothetical protein {UniProtKB/TrEMBL:Q5HS72}	[TP0294-TP0814 (0.8323514)]
COG0462	COG0492	CJE0996	prs	Ribose-phosphate pyrophosphokinase (EC 2.7.6.1) (RPPK) (Phosphoribosyl pyrophosphate synthetase) (P-Rib-PP synthetase) (PRPP synthetase)	CJE0663	CJE0663	Pyridine nucleotide-disulphide oxidoreductase	[TP0294-TP0814 (0.8323514)]
COG0124	COG0254	CJE0856	hisS	Histidyl-tRNA synthetase (EC 6.1.1.21) (Histidine--tRNA ligase) (HisRS)	CJE0151	rpmE	50S ribosomal protein L31	[TP0641-TP0255 (0.65973145)]
COG0178	COG0272	CJE0390	CJE0390	Excinuclease ABC, A subunit	CJE0689	CJE0689	DNA ligase, NAD-dependent	[TP0514-TP0634 (0.7537598)]
COG0257	COG2204	CJE1763	CJE1763	Ribosomal protein L36 {UniProtKB/TrEMBL:Q5HSK0}	CJE1168	CJE1168	Sigma-54 dependent DNA-binding response regulator	[TP0209-TP0519 (0.6010877)]
COG0495	COG1558	CJE1234	leuS	Leucyl-tRNA synthetase (EC 6.1.1.4) (Leucine--tRNA ligase) (LeuRS)	CJE0631	CJE0631	Flagellar basal-body rod protein FlgC	[TP0586-TP0397 (0.60331625)]
COG1135	COG1466	CJE0865	CJE0865	ABC transporter, ATP-binding protein	CJE0733	CJE0733	Hypothetical protein {UniProtKB/TrEMBL:Q5HVE1}	[TP0120-TP0588 (0.7896185)]
COG1192	COG2214	CJE0095	CJE0095	Chromosome partitioning protein, ParA family	CJE1364	CJE1364	Co-chaperone protein DnaJ	[TP0272-TP0843 (0.8210422)]
COG0608	COG1159	CJE0028	CJE0028	Single-stranded-DNA-specific exonuclease RecJ	CJE0763	era	GTP-binding protein era homolog	[TP0704-TP0541 (0.7586372)]
COG0242	COG0263	CJE0184	def	Peptide deformylase (EC 3.5.1.88) (PDF) (Polypeptide deformylase)	CJE0092	proB	Glutamate 5-kinase (EC 2.7.2.11) (Gamma-glutamyl kinase) (GK)	[TP0757-TP0351 (0.5771584)]
COG0739	COG4786	CJE1230	CJE1230	Peptidase, M23/M37 family	CJE0797	CJE0797	Flagellar basal-body rod protein FlgG	[TP0782-TP0961 (0.69582695)]
COG0739	COG4786	CJE1230	CJE1230	Peptidase, M23/M37 family	CJE0796	CJE0796	Flagellar basal-body rod protein	[TP0782-TP0961 (0.69582695)]
COG0739	COG4786	CJE1411	CJE1411	Peptidase, M23/M37 family	CJE0797	CJE0797	Flagellar basal-body rod protein FlgG	[TP0782-TP0961 (0.69582695)]
COG0739	COG4786	CJE1350	CJE1350	Peptidase, M23/M37 family	CJE0797	CJE0797	Flagellar basal-body rod protein FlgG	[TP0782-TP0961 (0.69582695)]
COG0739	COG4786	CJE1350	CJE1350	Peptidase, M23/M37 family	CJE0796	CJE0796	Flagellar basal-body rod protein	[TP0782-TP0961 (0.69582695)]
COG0739	COG4786	CJE1411	CJE1411	Peptidase, M23/M37 family	CJE0796	CJE0796	Flagellar basal-body rod protein	[TP0782-TP0961 (0.69582695)]
COG0739	COG4786	CJE1370	CJE1370	Peptidase, M23/M37 family	CJE0797	CJE0797	Flagellar basal-body rod protein FlgG	[TP0782-TP0961 (0.69582695)]
COG0739	COG4786	CJE1370	CJE1370	Peptidase, M23/M37 family	CJE0796	CJE0796	Flagellar basal-body rod protein	[TP0782-TP0961 (0.69582695)]
COG0739	COG4786	CJE0126	CJE0126	Peptidase, M23/M37 family	CJE0797	CJE0797	Flagellar basal-body rod protein FlgG	[TP0782-TP0961 (0.69582695)]
COG0739	COG4786	CJE0126	CJE0126	Peptidase, M23/M37 family	CJE0796	CJE0796	Flagellar basal-body rod protein	[TP0782-TP0961 (0.69582695)]
COG0124	COG0546	CJE0856	hisS	Histidyl-tRNA synthetase (EC 6.1.1.21) (Histidine--tRNA ligase) (HisRS)	CJE1368	CJE1368	HAD-superfamily hydrolase, subfamily IA, variant	[TP0641-TP0554 (0.5196431)]
COG0124	COG0546	CJE0856	hisS	Histidyl-tRNA synthetase (EC 6.1.1.21) (Histidine--tRNA ligase) (HisRS)	CJE1650	CJE1650	HAD-superfamily hydrolase, subfamily IA, variant	[TP0641-TP0554 (0.5196431)]
COG0257	COG0773	CJE1763	CJE1763	Ribosomal protein L36 {UniProtKB/TrEMBL:Q5HSK0}	CJE1198	murC	UDP-N-acetylmuramate--L-alanine ligase (EC 6.3.2.8) (UDP-N- acetylmuramoyl-L-alanine synthetase)	[TP0209-TP0341 (0.6926446)]
COG0457	COG2204	CJE0605	CJE0605	Lipoprotein, putative {UniProtKB/TrEMBL:Q5HVR4}	CJE1168	CJE1168	Sigma-54 dependent DNA-binding response regulator	[TP0067-TP0519 (0.7741208)]
COG0457	COG2204	CJE0439	CJE0439	TPR domain protein {UniProtKB/TrEMBL:Q5HW77}	CJE1168	CJE1168	Sigma-54 dependent DNA-binding response regulator	[TP0067-TP0519 (0.7741208)]
COG0257	COG0681	CJE1763	CJE1763	Ribosomal protein L36 {UniProtKB/TrEMBL:Q5HSK0}	CJE0943	CJE0943	Signal peptidase I {UniProtKB/TrEMBL:Q5HUU0}	[TP0209-TP0926 (0.69083804)]
COG0526	COG1843	CJE1836	CJE1836	Thiredoxin, homolog {UniProtKB/TrEMBL:Q5HSC9}	CJE0041	CJE0041	Flagellar hook assembly protein	[TP0100-TP0728 (0.58155864)]
COG0526	COG1843	CJE1341	CJE1341	Lipoprotein, putative {UniProtKB/TrEMBL:Q5HTQ7}	CJE0041	CJE0041	Flagellar hook assembly protein	[TP0100-TP0728 (0.58155864)]
COG0526	COG1843	CJE1249	CJE1249	Thioredoxin domain protein	CJE0041	CJE0041	Flagellar hook assembly protein	[TP0100-TP0728 (0.58155864)]
COG0526	COG1843	CJE0143	CJE0143	Thioredoxin {UniProtKB/TrEMBL:Q5HX18}	CJE0041	CJE0041	Flagellar hook assembly protein	[TP0100-TP0728 (0.58155864)]
COG0526	COG1843	CJE0951	CJE0951	Thiol:disulfide interchange protein DsbA	CJE0041	CJE0041	Flagellar hook assembly protein	[TP0100-TP0728 (0.58155864)]
COG0526	COG1843	CJE1837	CJE1837	Thioredoxin family protein	CJE0041	CJE0041	Flagellar hook assembly protein	[TP0100-TP0728 (0.58155864)]
COG0526	COG1843	CJE0954	CJE0954	Thiol:disulfide interchange protein DsbA,	CJE0041	CJE0041	Flagellar hook assembly protein	[TP0100-TP0728 (0.58155864)]
COG0768	COG1344	CJE0629	CJE0629	Penicillin-binding protein	CJE1526	flaB	Flagellin subunit protein FlaB	[TP0760-TP0870 (0.7190043)]
COG0768	COG1344	CJE0629	CJE0629	Penicillin-binding protein	CJE0820	flaC	Flagellin subunit protein FlaC	[TP0760-TP0870 (0.7190043)]
COG0768	COG1344	CJE0629	CJE0629	Penicillin-binding protein	CJE0966	CJE0966	Flagellin family protein	[TP0760-TP0870 (0.7190043)]
COG0768	COG1344	CJE0755	CJE0755	Penicillin-binding protein 2	CJE1526	flaB	Flagellin subunit protein FlaB	[TP0760-TP0870 (0.7190043)]
COG0768	COG1344	CJE0629	CJE0629	Penicillin-binding protein	CJE1528	flaA	Flagellin subunit protein FlaA	[TP0760-TP0870 (0.7190043)]
COG0768	COG1344	CJE0755	CJE0755	Penicillin-binding protein 2	CJE0820	flaC	Flagellin subunit protein FlaC	[TP0760-TP0870 (0.7190043)]
COG0768	COG1344	CJE0755	CJE0755	Penicillin-binding protein 2	CJE1528	flaA	Flagellin subunit protein FlaA	[TP0760-TP0870 (0.7190043)]
COG0768	COG1344	CJE0755	CJE0755	Penicillin-binding protein 2	CJE0966	CJE0966	Flagellin family protein	[TP0760-TP0870 (0.7190043)]
COG1121	COG2204	CJE0137	CJE0137	Cation ABC transporter, ATP-binding protein	CJE1168	CJE1168	Sigma-54 dependent DNA-binding response regulator	[TP0035-TP0519 (0.5085169)]
COG0528	COG4591	CJE1410	pyrH	Uridylate kinase (EC 2.7.4.-) (UK) (Uridine monophosphate kinase) (UMP kinase)	CJE1019	CJE1019	Permease, putative {UniProtKB/TrEMBL:Q5HUL8}	[TP0099-TP0580 (0.8561369)]
COG0228	COG0546	CJE0810	rpsP	Ribosomal protein S16 {UniProtKB/TrEMBL:Q5HV71}	CJE1368	CJE1368	HAD-superfamily hydrolase, subfamily IA, variant	[TP0905-TP0554 (0.5352583)]
COG0228	COG0546	CJE0810	rpsP	Ribosomal protein S16 {UniProtKB/TrEMBL:Q5HV71}	CJE1650	CJE1650	HAD-superfamily hydrolase, subfamily IA, variant	[TP0905-TP0554 (0.5352583)]
COG0503	COG1488	CJE1005	apt	Adenine phosphoribosyltransferase (EC 2.4.2.7) (APRT)	CJE0281	CJE0281	Nicotinate phosphoribosyltransferase, putative	[TP1039-TP0628 (0.6658587)]
COG0051	COG2204	CJE1876	rpsJ	Ribosomal protein S10 {UniProtKB/TrEMBL:Q5HS89}	CJE1168	CJE1168	Sigma-54 dependent DNA-binding response regulator	[TP0188-TP0519 (0.6307204)]
COG0234	COG0803	CJE1355	groS	10 kDa chaperonin (Protein Cpn10) (groES protein)	CJE0138	CJE0138	Cation ABC transporter, periplasmic	[TP1013-TP0163 (0.67160416)]
COG0162	COG2834	CJE1407	tyrS	Tyrosyl-tRNA synthetase (EC 6.1.1.1) (Tyrosine--tRNA ligase) (TyrRS)	CJE1021	lolA	Outer-membrane lipoprotein carrier protein precursor	[TP0834-TP0333 (0.5313641)]
COG0342	COG0546	CJE1236	CJE1236	Protein-export membrane protein SecD	CJE1368	CJE1368	HAD-superfamily hydrolase, subfamily IA, variant	[TP0410-TP0554 (0.6160348)]
COG0342	COG0546	CJE1236	CJE1236	Protein-export membrane protein SecD	CJE1650	CJE1650	HAD-superfamily hydrolase, subfamily IA, variant	[TP0410-TP0554 (0.6160348)]
COG0457	COG1536	CJE0605	CJE0605	Lipoprotein, putative {UniProtKB/TrEMBL:Q5HVR4}	CJE0364	CJE0364	Flagellar motor switch protein FliG	[TP0648-TP0400 (0.69805074)]
COG0457	COG1536	CJE0439	CJE0439	TPR domain protein {UniProtKB/TrEMBL:Q5HW77}	CJE0364	CJE0364	Flagellar motor switch protein FliG	[TP0648-TP0400 (0.69805074)]
COG0227	COG0492	CJE0500	rpmB	50S ribosomal protein L28	CJE0142	CJE0142	Thioredoxin-disulfide reductase	[TP0362-TP0814 (0.801083)]
COG0227	COG0492	CJE0500	rpmB	50S ribosomal protein L28	CJE1893	CJE1893	Hypothetical protein {UniProtKB/TrEMBL:Q5HS72}	[TP0362-TP0814 (0.801083)]
COG0227	COG0492	CJE0500	rpmB	50S ribosomal protein L28	CJE0663	CJE0663	Pyridine nucleotide-disulphide oxidoreductase	[TP0362-TP0814 (0.801083)]
COG0051	COG1192	CJE1876	rpsJ	Ribosomal protein S10 {UniProtKB/TrEMBL:Q5HS89}	CJE0095	CJE0095	Chromosome partitioning protein, ParA family	[TP0188-TP0272 (0.7732025)]
COG0098	COG0803	CJE1858	rpsE	30S ribosomal protein S5	CJE0138	CJE0138	Cation ABC transporter, periplasmic	[TP0206-TP0163 (0.74372905)]
COG0442	COG0459	CJE0647	CJE0647	Prolyl-tRNA synthetase {UniProtKB/TrEMBL:Q5HVM3}	CJE1356	groL	60 kDa chaperonin (Protein Cpn60) (groEL protein)	[TP0160-TP0030 (0.7719589)]
COG0036	COG1573	CJE0501	CJE0501	Ribulose-phosphate 3-epimerase	CJE1043	CJE1043	Hypothetical protein {UniProtKB/TrEMBL:Q5HUJ6}	[TP0945-TP0229 (0.685165)]
COG0217	COG0481	CJE1306	CJE1306	Hypothetical UPF0082 protein CJE1306	CJE1174	lepA	GTP-binding protein lepA	[TP0474-TP0510 (0.76600474)]
COG0178	COG0357	CJE0390	CJE0390	Excinuclease ABC, A subunit	CJE1077	gidB	Methyltransferase gidB (EC 2.1.-.-) (Glucose-inhibited division protein B)	[TP0514-TP0946 (0.8569251)]
COG1815	COG1843	CJE0632	CJE0632	Flagellar basal-body rod protein FlgB	CJE0041	CJE0041	Flagellar hook assembly protein	[TP0396-TP0728 (0.83050734)]
COG0592	COG1580	CJE0002	CJE0002	DNA polymerase III, beta subunit	CJE1595	CJE1595	Flagellar protein FliL {UniProtKB/TrEMBL:Q5HT09}	[TP0002-TP0378 (0.79585755)]
COG0330	COG0772	CJE0317	CJE0317	SPFH domain , Band 7 family protein	CJE1182	CJE1182	Cell division protein, FtsW/RodA/SpoVE family	[TP0113-TP0501 (0.70068353)]
COG0330	COG0772	CJE0317	CJE0317	SPFH domain , Band 7 family protein	CJE1417	CJE1417	Rod shape-determining protein RodA, putative	[TP0113-TP0501 (0.70068353)]
COG0442	COG1843	CJE0647	CJE0647	Prolyl-tRNA synthetase {UniProtKB/TrEMBL:Q5HVM3}	CJE0041	CJE0041	Flagellar hook assembly protein	[TP0160-TP0728 (0.50152636)]
COG0840	COG1558	CJE0140	CJE0140	Methyl-accepting chemotaxis protein	CJE0631	CJE0631	Flagellar basal-body rod protein FlgC	[TP0640-TP0397 (0.8569927)]
COG0840	COG1558	CJE1679	CJE1679	Methyl-accepting chemotaxis protein	CJE0631	CJE0631	Flagellar basal-body rod protein FlgC	[TP0640-TP0397 (0.8569927)]
COG0840	COG1558	CJE1030	CJE1030	Methyl-accepting chemotaxis protein	CJE0631	CJE0631	Flagellar basal-body rod protein FlgC	[TP0640-TP0397 (0.8569927)]
COG0840	COG1558	CJE1029	CJE1029	Hypothetical protein {UniProtKB/TrEMBL:Q5HUK8}	CJE0631	CJE0631	Flagellar basal-body rod protein FlgC	[TP0640-TP0397 (0.8569927)]
COG0840	COG1558	CJE0019	CJE0019	Methyl-accepting chemotaxis protein	CJE0631	CJE0631	Flagellar basal-body rod protein FlgC	[TP0640-TP0397 (0.8569927)]
COG0840	COG1558	CJE0296	CJE0296	Conserved domain protein	CJE0631	CJE0631	Flagellar basal-body rod protein FlgC	[TP0640-TP0397 (0.8569927)]
COG0840	COG1558	CJE0498	CJE0498	Methyl-accepting chemotaxis protein	CJE0631	CJE0631	Flagellar basal-body rod protein FlgC	[TP0640-TP0397 (0.8569927)]
COG0840	COG1558	CJE0139	CJE0139	Conserved domain protein	CJE0631	CJE0631	Flagellar basal-body rod protein FlgC	[TP0640-TP0397 (0.8569927)]
COG0840	COG1558	CJE0314	CJE0314	Methyl-accepting chemotaxis protein	CJE0631	CJE0631	Flagellar basal-body rod protein FlgC	[TP0640-TP0397 (0.8569927)]
COG0840	COG1558	CJE0312	CJE0312	Methyl-accepting chemotaxis protein	CJE0631	CJE0631	Flagellar basal-body rod protein FlgC	[TP0640-TP0397 (0.8569927)]
COG0840	COG1558	CJE1735	CJE1735	Methyl-accepting chemotaxis protein	CJE0631	CJE0631	Flagellar basal-body rod protein FlgC	[TP0640-TP0397 (0.8569927)]
COG0840	COG1558	CJE1324	CJE1324	Methyl-accepting chemotaxis protein	CJE0631	CJE0631	Flagellar basal-body rod protein FlgC	[TP0640-TP0397 (0.8569927)]
COG1109	COG1488	CJE0409	glmM	Phosphoglucosamine mutase (EC 5.4.2.10)	CJE0281	CJE0281	Nicotinate phosphoribosyltransferase, putative	[TP0413-TP0628 (0.6598422)]
COG1109	COG1488	CJE1594	CJE1594	Phosphomannomutase/phosphoglucomutase	CJE0281	CJE0281	Nicotinate phosphoribosyltransferase, putative	[TP0413-TP0628 (0.6598422)]
COG0477	COG1432	CJE0534	CJE0534	Tartrate transporter, putative	CJE1124	CJE1124	Conserved domain protein	[TP0840-TP0894 (0.55999315)]
COG0477	COG1432	CJE1791	CJE1791	Alpha-ketoglutarate permease	CJE0182	CJE0182	Hypothetical protein {UniProtKB/TrEMBL:Q5HWX9}	[TP0840-TP0894 (0.55999315)]
COG0477	COG1432	CJE0511	CJE0511	Transporter, putative {UniProtKB/TrEMBL:Q5HW06}	CJE1124	CJE1124	Conserved domain protein	[TP0840-TP0894 (0.55999315)]
COG0477	COG1432	CJE0534	CJE0534	Tartrate transporter, putative	CJE0182	CJE0182	Hypothetical protein {UniProtKB/TrEMBL:Q5HWX9}	[TP0840-TP0894 (0.55999315)]
COG0477	COG1432	CJE0034	CJE0034	Drug resistance transporter, Bcr/CflA family	CJE0182	CJE0182	Hypothetical protein {UniProtKB/TrEMBL:Q5HWX9}	[TP0840-TP0894 (0.55999315)]
COG0477	COG1432	CJE0937	CJE0937	Major facilitator family protein	CJE0182	CJE0182	Hypothetical protein {UniProtKB/TrEMBL:Q5HWX9}	[TP0840-TP0894 (0.55999315)]
COG0477	COG1432	CJE1063	CJE1063	Transport protein CjaB {UniProtKB/TrEMBL:Q5HUH9}	CJE1124	CJE1124	Conserved domain protein	[TP0840-TP0894 (0.55999315)]
COG0477	COG1432	CJE0384	CJE0384	Major facilitator family transporter	CJE1124	CJE1124	Conserved domain protein	[TP0840-TP0894 (0.55999315)]
COG0477	COG1432	CJE0937	CJE0937	Major facilitator family protein	CJE1124	CJE1124	Conserved domain protein	[TP0840-TP0894 (0.55999315)]
COG0477	COG1432	CJE1567	CJE1567	Multidrug resistance efflux transporter, putative	CJE0182	CJE0182	Hypothetical protein {UniProtKB/TrEMBL:Q5HWX9}	[TP0840-TP0894 (0.55999315)]
COG0477	COG1432	CJE0300	CJE0300	Major facilitator superfamily protein	CJE1124	CJE1124	Conserved domain protein	[TP0840-TP0894 (0.55999315)]
COG0477	COG1432	CJE0300	CJE0300	Major facilitator superfamily protein	CJE0182	CJE0182	Hypothetical protein {UniProtKB/TrEMBL:Q5HWX9}	[TP0840-TP0894 (0.55999315)]
COG0477	COG1432	CJE0034	CJE0034	Drug resistance transporter, Bcr/CflA family	CJE1124	CJE1124	Conserved domain protein	[TP0840-TP0894 (0.55999315)]
COG0477	COG1432	CJE1855	CJE1855	Major facilitator superfamily protein	CJE1124	CJE1124	Conserved domain protein	[TP0840-TP0894 (0.55999315)]
COG0477	COG1432	CJE0511	CJE0511	Transporter, putative {UniProtKB/TrEMBL:Q5HW06}	CJE0182	CJE0182	Hypothetical protein {UniProtKB/TrEMBL:Q5HWX9}	[TP0840-TP0894 (0.55999315)]
COG0477	COG1432	CJE1855	CJE1855	Major facilitator superfamily protein	CJE0182	CJE0182	Hypothetical protein {UniProtKB/TrEMBL:Q5HWX9}	[TP0840-TP0894 (0.55999315)]
COG0477	COG1432	CJE1791	CJE1791	Alpha-ketoglutarate permease	CJE1124	CJE1124	Conserved domain protein	[TP0840-TP0894 (0.55999315)]
COG0477	COG1432	CJE0384	CJE0384	Major facilitator family transporter	CJE0182	CJE0182	Hypothetical protein {UniProtKB/TrEMBL:Q5HWX9}	[TP0840-TP0894 (0.55999315)]
COG0477	COG1432	CJE1063	CJE1063	Transport protein CjaB {UniProtKB/TrEMBL:Q5HUH9}	CJE0182	CJE0182	Hypothetical protein {UniProtKB/TrEMBL:Q5HWX9}	[TP0840-TP0894 (0.55999315)]
COG0477	COG1432	CJE1567	CJE1567	Multidrug resistance efflux transporter, putative	CJE1124	CJE1124	Conserved domain protein	[TP0840-TP0894 (0.55999315)]
COG0143	COG0217	CJE0925	metG	Methionyl-tRNA synthetase (EC 6.1.1.10) (Methionine--tRNA ligase) (MetRS)	CJE1306	CJE1306	Hypothetical UPF0082 protein CJE1306	[TP0798-TP0474 (0.7790581)]
COG0257	COG0716	CJE1763	CJE1763	Ribosomal protein L36 {UniProtKB/TrEMBL:Q5HSK0}	CJE1573	CJE1573	Flavodoxin {UniProtKB/TrEMBL:Q5HT29}	[TP0209-TP0925 (0.69083804)]
COG0357	COG0442	CJE1077	gidB	Methyltransferase gidB (EC 2.1.-.-) (Glucose-inhibited division protein B)	CJE0647	CJE0647	Prolyl-tRNA synthetase {UniProtKB/TrEMBL:Q5HVM3}	[TP0946-TP0160 (0.6515529)]
COG0566	COG2204	CJE0149	CJE0149	RNA methyltransferase, TrmH family	CJE1168	CJE1168	Sigma-54 dependent DNA-binding response regulator	[TP0054-TP0519 (0.63495165)]
COG0457	COG1256	CJE0439	CJE0439	TPR domain protein {UniProtKB/TrEMBL:Q5HW77}	CJE1640	CJE1640	Flagellar hook-associated protein FlgK, putative	[TP0067-TP0660 (0.6278126)]
COG0457	COG1256	CJE0605	CJE0605	Lipoprotein, putative {UniProtKB/TrEMBL:Q5HVR4}	CJE1640	CJE1640	Flagellar hook-associated protein FlgK, putative	[TP0067-TP0660 (0.6278126)]
COG0564	COG1200	CJE0808	CJE0808	RNA pseudouridylate synthase family protein	CJE0514	CJE0514	ATP-dependent DNA helicase RecG	[TP0339-TP0687 (0.85149276)]
COG0564	COG1200	CJE0022	CJE0022	RNA pseudouridylate synthase family protein	CJE0514	CJE0514	ATP-dependent DNA helicase RecG	[TP0339-TP0687 (0.85149276)]
COG0564	COG1200	CJE1416	CJE1416	Ribosomal large subunit pseudouridine synthases,	CJE0514	CJE0514	ATP-dependent DNA helicase RecG	[TP0339-TP0687 (0.85149276)]
COG0772	COG1115	CJE1182	CJE1182	Cell division protein, FtsW/RodA/SpoVE family	CJE0982	CJE0982	Amino acid carrier protein	[TP0501-TP0998 (0.70629925)]
COG0772	COG1115	CJE1417	CJE1417	Rod shape-determining protein RodA, putative	CJE0982	CJE0982	Amino acid carrier protein	[TP0501-TP0998 (0.70629925)]
COG0457	COG2812	CJE0605	CJE0605	Lipoprotein, putative {UniProtKB/TrEMBL:Q5HVR4}	CJE1293	CJE1293	DNA polymerase III, gamma/tau subunits	[TP0067-TP1005 (0.5652097)]
COG0457	COG2812	CJE0439	CJE0439	TPR domain protein {UniProtKB/TrEMBL:Q5HW77}	CJE1293	CJE1293	DNA polymerase III, gamma/tau subunits	[TP0067-TP1005 (0.5652097)]
COG0036	COG1516	CJE0501	CJE0501	Ribulose-phosphate 3-epimerase	CJE0653	CJE0653	Flagellar protein FliS {UniProtKB/TrEMBL:Q5HVL7}	[TP0945-TP0943 (0.573118)]
COG0322	COG1432	CJE1382	uvrC	UvrABC system protein C (Protein uvrC) (Excinuclease ABC subunit C)	CJE1124	CJE1124	Conserved domain protein	[TP0472-TP0894 (0.7171434)]
COG0322	COG1432	CJE1382	uvrC	UvrABC system protein C (Protein uvrC) (Excinuclease ABC subunit C)	CJE0182	CJE0182	Hypothetical protein {UniProtKB/TrEMBL:Q5HWX9}	[TP0472-TP0894 (0.7171434)]
COG0124	COG0124	CJE0856	hisS	Histidyl-tRNA synthetase (EC 6.1.1.21) (Histidine--tRNA ligase) (HisRS)	CJE0856	hisS	Histidyl-tRNA synthetase (EC 6.1.1.21) (Histidine--tRNA ligase) (HisRS)	[TP0641-TP0641 (0.67365265)]
COG0290	COG1837	CJE0200	infC	Translation initiation factor IF-3	CJE0811	CJE0811	Hypothetical protein {UniProtKB/TrEMBL:Q5HV70}	[TP0850-TP0906 (0.70629925)]
COG0768	COG0815	CJE0629	CJE0629	Penicillin-binding protein	CJE1238	lnt	Apolipoprotein N-acyltransferase (EC 2.3.1.-) (ALP N-acyltransferase)	[TP0500-TP0252 (0.87159187)]
COG0768	COG0815	CJE0755	CJE0755	Penicillin-binding protein 2	CJE1238	lnt	Apolipoprotein N-acyltransferase (EC 2.3.1.-) (ALP N-acyltransferase)	[TP0500-TP0252 (0.87159187)]
COG0586	COG2236	CJE1302	CJE1302	DedA family protein {UniProtKB/TrEMBL:Q5HTU6}	CJE1562	CJE1562	Nucleotide phosphoribosyltransferase, putative	[TP0779-TP0050 (0.66770643)]
COG0586	COG2236	CJE1344	CJE1344	DedA family protein {UniProtKB/TrEMBL:Q5HTQ4}	CJE1562	CJE1562	Nucleotide phosphoribosyltransferase, putative	[TP0779-TP0050 (0.66770643)]
COG0586	COG2236	CJE1006	CJE1006	DedA family protein {UniProtKB/TrEMBL:Q5HUN1}	CJE1562	CJE1562	Nucleotide phosphoribosyltransferase, putative	[TP0779-TP0050 (0.66770643)]
COG0442	COG1344	CJE0647	CJE0647	Prolyl-tRNA synthetase {UniProtKB/TrEMBL:Q5HVM3}	CJE0966	CJE0966	Flagellin family protein	[TP0160-TP0792 (0.6929264), TP0160-TP0659 (0.5927278)]
COG0442	COG1344	CJE0647	CJE0647	Prolyl-tRNA synthetase {UniProtKB/TrEMBL:Q5HVM3}	CJE0820	flaC	Flagellin subunit protein FlaC	[TP0160-TP0792 (0.6929264), TP0160-TP0659 (0.5927278)]
COG0442	COG1344	CJE0647	CJE0647	Prolyl-tRNA synthetase {UniProtKB/TrEMBL:Q5HVM3}	CJE1528	flaA	Flagellin subunit protein FlaA	[TP0160-TP0792 (0.6929264), TP0160-TP0659 (0.5927278)]
COG0442	COG1344	CJE0647	CJE0647	Prolyl-tRNA synthetase {UniProtKB/TrEMBL:Q5HVM3}	CJE1526	flaB	Flagellin subunit protein FlaB	[TP0160-TP0792 (0.6929264), TP0160-TP0659 (0.5927278)]
COG0211	COG1536	CJE0090	rpmA	50S ribosomal protein L27	CJE0364	CJE0364	Flagellar motor switch protein FliG	[TP0743-TP0400 (0.6311798)]
COG1558	COG4591	CJE0631	CJE0631	Flagellar basal-body rod protein FlgC	CJE1019	CJE1019	Permease, putative {UniProtKB/TrEMBL:Q5HUL8}	[TP0397-TP0582 (0.5810855)]
COG0486	COG0803	CJE1036	trmE	Probable tRNA modification GTPase trmE	CJE0138	CJE0138	Cation ABC transporter, periplasmic	[TP0550-TP0163 (0.74372905)]
COG1558	COG4786	CJE0631	CJE0631	Flagellar basal-body rod protein FlgC	CJE0796	CJE0796	Flagellar basal-body rod protein	[TP0397-TP0961 (0.74447966)]
COG1558	COG4786	CJE0631	CJE0631	Flagellar basal-body rod protein FlgC	CJE0797	CJE0797	Flagellar basal-body rod protein FlgG	[TP0397-TP0961 (0.74447966)]
COG0012	COG0608	CJE1008	CJE1008	GTP-binding protein YchF	CJE0028	CJE0028	Single-stranded-DNA-specific exonuclease RecJ	[TP0124-TP0704 (0.626838)]
COG2257	COG4786	CJE0935	CJE0935	FlhB domain protein {UniProtKB/TrEMBL:Q5HUU8}	CJE0796	CJE0796	Flagellar basal-body rod protein	[TP0911-TP0961 (0.5510204)]
COG2257	COG4786	CJE0935	CJE0935	FlhB domain protein {UniProtKB/TrEMBL:Q5HUU8}	CJE0797	CJE0797	Flagellar basal-body rod protein FlgG	[TP0911-TP0961 (0.5510204)]
COG0739	COG0773	CJE0126	CJE0126	Peptidase, M23/M37 family	CJE1198	murC	UDP-N-acetylmuramate--L-alanine ligase (EC 6.3.2.8) (UDP-N- acetylmuramoyl-L-alanine synthetase)	[TP0782-TP0341 (0.8145237)]
COG0739	COG0773	CJE1411	CJE1411	Peptidase, M23/M37 family	CJE1198	murC	UDP-N-acetylmuramate--L-alanine ligase (EC 6.3.2.8) (UDP-N- acetylmuramoyl-L-alanine synthetase)	[TP0782-TP0341 (0.8145237)]
COG0739	COG0773	CJE1350	CJE1350	Peptidase, M23/M37 family	CJE1198	murC	UDP-N-acetylmuramate--L-alanine ligase (EC 6.3.2.8) (UDP-N- acetylmuramoyl-L-alanine synthetase)	[TP0782-TP0341 (0.8145237)]
COG0739	COG0773	CJE1370	CJE1370	Peptidase, M23/M37 family	CJE1198	murC	UDP-N-acetylmuramate--L-alanine ligase (EC 6.3.2.8) (UDP-N- acetylmuramoyl-L-alanine synthetase)	[TP0782-TP0341 (0.8145237)]
COG0739	COG0773	CJE1230	CJE1230	Peptidase, M23/M37 family	CJE1198	murC	UDP-N-acetylmuramate--L-alanine ligase (EC 6.3.2.8) (UDP-N- acetylmuramoyl-L-alanine synthetase)	[TP0782-TP0341 (0.8145237)]
COG0050	COG0457	CJE0520	tuf	Elongation factor Tu (EF-Tu)	CJE0605	CJE0605	Lipoprotein, putative {UniProtKB/TrEMBL:Q5HVR4}	[TP0187-TP0067 (0.7854602)]
COG0050	COG0457	CJE0520	tuf	Elongation factor Tu (EF-Tu)	CJE0439	CJE0439	TPR domain protein {UniProtKB/TrEMBL:Q5HW77}	[TP0187-TP0067 (0.7854602)]
COG0257	COG0564	CJE1763	CJE1763	Ribosomal protein L36 {UniProtKB/TrEMBL:Q5HSK0}	CJE0022	CJE0022	RNA pseudouridylate synthase family protein	[TP0209-TP0154 (0.634929)]
COG0257	COG0564	CJE1763	CJE1763	Ribosomal protein L36 {UniProtKB/TrEMBL:Q5HSK0}	CJE1416	CJE1416	Ribosomal large subunit pseudouridine synthases,	[TP0209-TP0154 (0.634929)]
COG0257	COG0564	CJE1763	CJE1763	Ribosomal protein L36 {UniProtKB/TrEMBL:Q5HSK0}	CJE0808	CJE0808	RNA pseudouridylate synthase family protein	[TP0209-TP0154 (0.634929)]
COG0457	COG1187	CJE0605	CJE0605	Lipoprotein, putative {UniProtKB/TrEMBL:Q5HVR4}	CJE1878	CJE1878	RNA pseudouridylate synthase family protein	[TP0067-TP0459 (0.6360361)]
COG0457	COG1187	CJE0439	CJE0439	TPR domain protein {UniProtKB/TrEMBL:Q5HW77}	CJE1878	CJE1878	RNA pseudouridylate synthase family protein	[TP0067-TP0459 (0.6360361)]
COG0210	COG0305	CJE1244	CJE1244	ATP-dependent DNA helicase, UvrD/REP family	CJE0667	CJE0667	Replicative DNA helicase	[TP0102-TP0058 (0.8842861)]
COG0210	COG0305	CJE0868	CJE0868	ATP-dependent DNA helicase, putative	CJE0667	CJE0667	Replicative DNA helicase	[TP0102-TP0058 (0.8842861)]
COG0621	COG0739	CJE1627	CJE1627	MiaB-like tRNA modifying enzyme YliG, TIGR01125	CJE1370	CJE1370	Peptidase, M23/M37 family	[TP0269-TP0702 (0.8475093)]
COG0621	COG0739	CJE0508	CJE0508	TRNA-i(6)A37 thiotransferase enzyme MiaB	CJE1411	CJE1411	Peptidase, M23/M37 family	[TP0269-TP0702 (0.8475093)]
COG0621	COG0739	CJE1627	CJE1627	MiaB-like tRNA modifying enzyme YliG, TIGR01125	CJE1411	CJE1411	Peptidase, M23/M37 family	[TP0269-TP0702 (0.8475093)]
COG0621	COG0739	CJE1086	CJE1086	MiaB-like tRNA modifying enzyme	CJE1370	CJE1370	Peptidase, M23/M37 family	[TP0269-TP0702 (0.8475093)]
COG0621	COG0739	CJE1627	CJE1627	MiaB-like tRNA modifying enzyme YliG, TIGR01125	CJE1350	CJE1350	Peptidase, M23/M37 family	[TP0269-TP0702 (0.8475093)]
COG0621	COG0739	CJE0508	CJE0508	TRNA-i(6)A37 thiotransferase enzyme MiaB	CJE1370	CJE1370	Peptidase, M23/M37 family	[TP0269-TP0702 (0.8475093)]
COG0621	COG0739	CJE1086	CJE1086	MiaB-like tRNA modifying enzyme	CJE1411	CJE1411	Peptidase, M23/M37 family	[TP0269-TP0702 (0.8475093)]
COG0621	COG0739	CJE0508	CJE0508	TRNA-i(6)A37 thiotransferase enzyme MiaB	CJE1230	CJE1230	Peptidase, M23/M37 family	[TP0269-TP0702 (0.8475093)]
COG0621	COG0739	CJE0508	CJE0508	TRNA-i(6)A37 thiotransferase enzyme MiaB	CJE1350	CJE1350	Peptidase, M23/M37 family	[TP0269-TP0702 (0.8475093)]
COG0621	COG0739	CJE1627	CJE1627	MiaB-like tRNA modifying enzyme YliG, TIGR01125	CJE1230	CJE1230	Peptidase, M23/M37 family	[TP0269-TP0702 (0.8475093)]
COG0621	COG0739	CJE1086	CJE1086	MiaB-like tRNA modifying enzyme	CJE0126	CJE0126	Peptidase, M23/M37 family	[TP0269-TP0702 (0.8475093)]
COG0621	COG0739	CJE1086	CJE1086	MiaB-like tRNA modifying enzyme	CJE1350	CJE1350	Peptidase, M23/M37 family	[TP0269-TP0702 (0.8475093)]
COG0621	COG0739	CJE1086	CJE1086	MiaB-like tRNA modifying enzyme	CJE1230	CJE1230	Peptidase, M23/M37 family	[TP0269-TP0702 (0.8475093)]
COG0621	COG0739	CJE1627	CJE1627	MiaB-like tRNA modifying enzyme YliG, TIGR01125	CJE0126	CJE0126	Peptidase, M23/M37 family	[TP0269-TP0702 (0.8475093)]
COG0621	COG0739	CJE0508	CJE0508	TRNA-i(6)A37 thiotransferase enzyme MiaB	CJE0126	CJE0126	Peptidase, M23/M37 family	[TP0269-TP0702 (0.8475093)]
COG1256	COG1516	CJE1640	CJE1640	Flagellar hook-associated protein FlgK, putative	CJE0653	CJE0653	Flagellar protein FliS {UniProtKB/TrEMBL:Q5HVL7}	[TP0660-TP0943 (0.90609026)]
COG0257	COG1057	CJE1763	CJE1763	Ribosomal protein L36 {UniProtKB/TrEMBL:Q5HSK0}	CJE1591	nadD	Probable nicotinate-nucleotide adenylyltransferase (EC 2.7.7.18) (Deamido-NAD(+) pyrophosphorylase) (Deamido-NAD(+) diphosphorylase) (Nicotinate mononucleotide adenylyltransferase) (NaMN adenylyltransferase)	[TP0209-TP0741 (0.64932555)]
