# Supplementary material for: The Binary Protein Interactome of Treponema pallidum – The Syphilis Spirochete
Source: PLoS One. 2008 May 28;3(5):e2292. doi: 10.1371/journal.pone.0002292 (PMC2386257; doi:10.1371/journal.pone.0002292)
Supplement: Data S1 — Predicted protein-protein interactions based on our Treponema pallidum data; zip archive containing 372 files with one file per species. (6.09 MB ZIP) [file pone.0002292.s006.zip › bacteria/Carboxydothermus_hydrogenoform_.tab]

246194 Carboxydothermus hydrogenoform.
COG A	COG B	Locus Id A	Preferred Name(s) A	Annotation A	Locus Id B	Preferred Name(s) B	Annotation B	T. pallidum interaction
COG0186	COG1475	CHY_2300	rpsQ	Ribosomal protein S17 {UniProtKB/TrEMBL:Q3A9S5}	CHY_0010	CHY_0010	Stage 0 sporulation protein J	[TP0198-TP0271 (0.71912634)]
COG0608	COG0817	CHY_2224	CHY_2224	Single-stranded DNA-specific exonuclease RecJ	CHY_1524	ruvC	Crossover junction endodeoxyribonuclease ruvC (EC 3.1.22.4) (Holliday junction nuclease ruvC) (Holliday junction resolvase ruvC)	[TP0704-TP0517 (0.81382185)]
COG0617	COG0860	CHY_2440	CHY_2440	PolyA polymerase/tRNA nucleotidyltransferase	CHY_2271	CHY_2271	N-acetylmuramoyl-L-alanine amidase	[TP0270-TP0247 (0.76828843)]
COG0617	COG0860	CHY_2440	CHY_2440	PolyA polymerase/tRNA nucleotidyltransferase	CHY_2569	CHY_2569	N-acetylmuramoyl-L-alanine amidase	[TP0270-TP0247 (0.76828843)]
COG0201	COG0550	CHY_2289	CHY_2289	Preprotein translocase, SecY subunit	CHY_1794	CHY_1794	DNA topoisomerase I {UniProtKB/TrEMBL:Q3AB70}	[TP0208-TP0394 (0.8044664)]
COG0768	COG2812	CHY_0345	CHY_0345	Peptidoglycan biosynthesis transpeptidase	CHY_2675	CHY_2675	Putative DNA polymerase III, gamma/tau subunits	[TP0500-TP1005 (0.655462)]
COG0768	COG2812	CHY_2075	CHY_2075	Penicillin-binding protein 2B	CHY_2675	CHY_2675	Putative DNA polymerase III, gamma/tau subunits	[TP0500-TP1005 (0.655462)]
COG0180	COG0564	CHY_1947	CHY_1947	Tryptophanyl-tRNA synthetase	CHY_1119	CHY_1119	Ribosomal large subunit pseudouridine synthase,	[TP0632-TP0339 (0.7885255)]
COG0180	COG0564	CHY_1947	CHY_1947	Tryptophanyl-tRNA synthetase	CHY_1505	CHY_1505	Ribosomal large subunit pseudouridine synthase,	[TP0632-TP0339 (0.7885255)]
COG0090	COG0223	CHY_2306	rplB	Ribosomal protein L2 {UniProtKB/TrEMBL:Q3A9R9}	CHY_1483	CHY_1483	Methionyl-tRNA formyltransferase	[TP0192-TP0756 (0.8610547)]
COG0632	COG2255	CHY_1523	ruvA	Holliday junction ATP-dependent DNA helicase ruvA (EC 3.6.1.-)	CHY_1522	ruvB	Holliday junction ATP-dependent DNA helicase ruvB (EC 3.6.1.-)	[TP0543-TP0162 (0.9659884)]
COG0462	COG0817	CHY_0193	CHY_0193	Ribose-phosphate pyrophosphokinase	CHY_1524	ruvC	Crossover junction endodeoxyribonuclease ruvC (EC 3.1.22.4) (Holliday junction nuclease ruvC) (Holliday junction resolvase ruvC)	[TP0294-TP0517 (0.54911256)]
COG0125	COG0586	CHY_0050	CHY_0050	Thymidylate kinase {UniProtKB/TrEMBL:Q3AG12}	CHY_1820	CHY_1820	DedA protein {UniProtKB/TrEMBL:Q3AB44}	[TP0354-TP0779 (0.67954355)]
COG0257	COG0577	CHY_2285	CHY_2285	Ribosomal protein L36 {UniProtKB/TrEMBL:Q3A9U0}	CHY_2184	CHY_2184	ABC transporter, permease protein	[TP0209-TP0962 (0.5903608)]
COG0257	COG0577	CHY_2285	CHY_2285	Ribosomal protein L36 {UniProtKB/TrEMBL:Q3A9U0}	CHY_0090	CHY_0090	ABC transporter, permease protein	[TP0209-TP0962 (0.5903608)]
COG0257	COG0577	CHY_2285	CHY_2285	Ribosomal protein L36 {UniProtKB/TrEMBL:Q3A9U0}	CHY_2096	CHY_2096	Putative permease {UniProtKB/TrEMBL:Q3AAB9}	[TP0209-TP0962 (0.5903608)]
COG0257	COG0577	CHY_2285	CHY_2285	Ribosomal protein L36 {UniProtKB/TrEMBL:Q3A9U0}	CHY_2239	CHY_2239	ABC transporter, permease protein	[TP0209-TP0962 (0.5903608)]
COG1291	COG1684	CHY_0963	CHY_0963	Chemotaxis motA protein	CHY_1007	CHY_1007	Flagellar biosynthetic protein FliR	[TP0725-TP0716 (0.9601814)]
COG0222	COG0802	CHY_2320	rplL	50S ribosomal protein L7/L12	CHY_0722	CHY_0722	Hypothetical protein {UniProtKB/TrEMBL:Q3AE58}	[TP0240-TP0875 (0.8481433)]
COG0495	COG1214	CHY_0393	CHY_0393	Leucyl-tRNA synthetase {UniProtKB/TrEMBL:Q3AF30}	CHY_0723	CHY_0723	Glycoprotease, homolog {UniProtKB/TrEMBL:Q3AE57}	[TP0586-TP0876 (0.5571989)]
COG0192	COG0592	CHY_0138	metK	S-adenosylmethionine synthetase (EC 2.5.1.6) (Methionine adenosyltransferase) (AdoMet synthetase) (MAT)	CHY_2709	CHY_2709	DNA polymerase III, beta subunit	[TP0794-TP0002 (0.8412751)]
COG0360	COG0616	CHY_0035	rpsF	Ribosomal protein S6 {UniProtKB/TrEMBL:Q3AG27}	CHY_2465	CHY_2465	Hypothetical protein {UniProtKB/TrEMBL:Q3A9C5}	[TP0063-TP0997 (0.6657489)]
COG0125	COG0457	CHY_0050	CHY_0050	Thymidylate kinase {UniProtKB/TrEMBL:Q3AG12}	CHY_0221	CHY_0221	TPR domain protein {UniProtKB/TrEMBL:Q3AFJ1}	[TP0354-TP0648 (0.5206915)]
COG0860	COG1396	CHY_2569	CHY_2569	N-acetylmuramoyl-L-alanine amidase	CHY_0677	CHY_0677	Transcriptional regulator, MerR family	[TP0247-TP0461 (0.8100859)]
COG0860	COG1396	CHY_2271	CHY_2271	N-acetylmuramoyl-L-alanine amidase	CHY_0677	CHY_0677	Transcriptional regulator, MerR family	[TP0247-TP0461 (0.8100859)]
COG0265	COG0333	CHY_0057	CHY_0057	Putative serine protease Do	CHY_1453	rpmF	Ribosomal protein L32 {UniProtKB/TrEMBL:Q3AC49}	[TP0773-TP0807 (0.5060325)]
COG0265	COG0333	CHY_0655	CHY_0655	Serine protease Do {UniProtKB/TrEMBL:Q3AEC4}	CHY_1453	rpmF	Ribosomal protein L32 {UniProtKB/TrEMBL:Q3AC49}	[TP0773-TP0807 (0.5060325)]
COG0265	COG0333	CHY_0171	CHY_0171	Putative membrane protein	CHY_1453	rpmF	Ribosomal protein L32 {UniProtKB/TrEMBL:Q3AC49}	[TP0773-TP0807 (0.5060325)]
COG0802	COG0860	CHY_0722	CHY_0722	Hypothetical protein {UniProtKB/TrEMBL:Q3AE58}	CHY_2271	CHY_2271	N-acetylmuramoyl-L-alanine amidase	[TP0875-TP0247 (0.90700364)]
COG0802	COG0860	CHY_0722	CHY_0722	Hypothetical protein {UniProtKB/TrEMBL:Q3AE58}	CHY_2569	CHY_2569	N-acetylmuramoyl-L-alanine amidase	[TP0875-TP0247 (0.90700364)]
COG0265	COG1774	CHY_0655	CHY_0655	Serine protease Do {UniProtKB/TrEMBL:Q3AEC4}	CHY_0052	CHY_0052	Putative tpl protein {UniProtKB/TrEMBL:Q3AG10}	[TP0773-TP0046 (0.558835)]
COG0265	COG1774	CHY_0171	CHY_0171	Putative membrane protein	CHY_0052	CHY_0052	Putative tpl protein {UniProtKB/TrEMBL:Q3AG10}	[TP0773-TP0046 (0.558835)]
COG0265	COG1774	CHY_0057	CHY_0057	Putative serine protease Do	CHY_0052	CHY_0052	Putative tpl protein {UniProtKB/TrEMBL:Q3AG10}	[TP0773-TP0046 (0.558835)]
COG1536	COG1677	CHY_0994	CHY_0994	Flagellar motor switch protein FliG	CHY_0992	CHY_0992	Flagellar hook-basal body complex protein FliE	[TP0026-TP0398 (0.81876683)]
COG0820	COG2812	CHY_1480	CHY_1480	Radical SAM enzyme, Cfr family	CHY_2675	CHY_2675	Putative DNA polymerase III, gamma/tau subunits	[TP0068-TP1005 (0.60435057)]
COG0771	COG1815	CHY_2071	CHY_2071	UDP-N-acetylmuramoylalanine--D-glutamate ligase	CHY_0990	CHY_0990	Flagellar basal-body rod protein FlgB	[TP0903-TP0396 (0.6336193)]
COG1684	COG2239	CHY_1007	CHY_1007	Flagellar biosynthetic protein FliR	CHY_0384	CHY_0384	MgtE domain protein {UniProtKB/TrEMBL:Q3AF38}	[TP0716-TP0917 (0.5059451)]
COG1512	COG1766	CHY_2468	CHY_2468	Hypothetical protein {UniProtKB/TrEMBL:Q3A9C2}	CHY_0993	CHY_0993	Flagellar M-ring protein FliF	[TP0561-TP0399 (0.53951585)]
COG0272	COG1396	CHY_1100	CHY_1100	DNA ligase, NAD-dependent	CHY_0677	CHY_0677	Transcriptional regulator, MerR family	[TP0634-TP0461 (0.7134334)]
COG1509	COG1509	CHY_2479	CHY_2479	Putative L-lysine 2,3-aminomutase	CHY_2479	CHY_2479	Putative L-lysine 2,3-aminomutase	[TP0121-TP0121 (0.7367639)]
COG0577	COG0845	CHY_2096	CHY_2096	Putative permease {UniProtKB/TrEMBL:Q3AAB9}	CHY_0088	CHY_0088	Efflux transporter, RND family, MFP subunit	[TP0963-TP0965 (0.93032813)]
COG0577	COG0845	CHY_0090	CHY_0090	ABC transporter, permease protein	CHY_0873	CHY_0873	Putative lipoprotein {UniProtKB/TrEMBL:Q3ADR0}	[TP0963-TP0965 (0.93032813)]
COG0577	COG0845	CHY_2184	CHY_2184	ABC transporter, permease protein	CHY_0088	CHY_0088	Efflux transporter, RND family, MFP subunit	[TP0963-TP0965 (0.93032813)]
COG0577	COG0845	CHY_0090	CHY_0090	ABC transporter, permease protein	CHY_0088	CHY_0088	Efflux transporter, RND family, MFP subunit	[TP0963-TP0965 (0.93032813)]
COG0577	COG0845	CHY_2184	CHY_2184	ABC transporter, permease protein	CHY_0873	CHY_0873	Putative lipoprotein {UniProtKB/TrEMBL:Q3ADR0}	[TP0963-TP0965 (0.93032813)]
COG0577	COG0845	CHY_2184	CHY_2184	ABC transporter, permease protein	CHY_2241	CHY_2241	Efflux transporter, RND family, MFP subunit	[TP0963-TP0965 (0.93032813)]
COG0577	COG0845	CHY_2239	CHY_2239	ABC transporter, permease protein	CHY_0088	CHY_0088	Efflux transporter, RND family, MFP subunit	[TP0963-TP0965 (0.93032813)]
COG0577	COG0845	CHY_2239	CHY_2239	ABC transporter, permease protein	CHY_2241	CHY_2241	Efflux transporter, RND family, MFP subunit	[TP0963-TP0965 (0.93032813)]
COG0577	COG0845	CHY_0090	CHY_0090	ABC transporter, permease protein	CHY_2241	CHY_2241	Efflux transporter, RND family, MFP subunit	[TP0963-TP0965 (0.93032813)]
COG0577	COG0845	CHY_2239	CHY_2239	ABC transporter, permease protein	CHY_0873	CHY_0873	Putative lipoprotein {UniProtKB/TrEMBL:Q3ADR0}	[TP0963-TP0965 (0.93032813)]
COG0577	COG0845	CHY_2096	CHY_2096	Putative permease {UniProtKB/TrEMBL:Q3AAB9}	CHY_2241	CHY_2241	Efflux transporter, RND family, MFP subunit	[TP0963-TP0965 (0.93032813)]
COG0577	COG0845	CHY_2096	CHY_2096	Putative permease {UniProtKB/TrEMBL:Q3AAB9}	CHY_0873	CHY_0873	Putative lipoprotein {UniProtKB/TrEMBL:Q3ADR0}	[TP0963-TP0965 (0.93032813)]
COG0333	COG1077	CHY_1453	rpmF	Ribosomal protein L32 {UniProtKB/TrEMBL:Q3AC49}	CHY_0342	CHY_0342	Cell shape-determining protein MreB	[TP0807-TP0497 (0.61855906)]
COG0333	COG1077	CHY_1453	rpmF	Ribosomal protein L32 {UniProtKB/TrEMBL:Q3AC49}	CHY_2533	CHY_2533	Mbl protein {UniProtKB/TrEMBL:Q3A958}	[TP0807-TP0497 (0.61855906)]
COG0234	COG1200	CHY_0806	CHY_0806	Chaperonin, 10 kDa {UniProtKB/TrEMBL:Q3ADX4}	CHY_1468	CHY_1468	ATP-dependent DNA helicase RecG	[TP1013-TP0687 (0.84594196)]
COG0084	COG2201	CHY_2620	CHY_2620	Hydrolase, TatD family {UniProtKB/TrEMBL:Q3A8X1}	CHY_0968	cheB1	Chemotaxis response regulator protein-glutamate methylesterase 1 (EC 3.1.1.61)	[TP0994-TP0631 (0.71912634)]
COG0084	COG2201	CHY_2620	CHY_2620	Hydrolase, TatD family {UniProtKB/TrEMBL:Q3A8X1}	CHY_1031	cheB2	Chemotaxis response regulator protein-glutamate methylesterase 2 (EC 3.1.1.61)	[TP0994-TP0631 (0.71912634)]
COG0608	COG2206	CHY_2224	CHY_2224	Single-stranded DNA-specific exonuclease RecJ	CHY_0135	CHY_0135	HDIG domain protein {UniProtKB/TrEMBL:Q3AFS7}	[TP0704-TP0912 (0.7469796)]
COG0608	COG2206	CHY_2224	CHY_2224	Single-stranded DNA-specific exonuclease RecJ	CHY_0881	CHY_0881	HD domain protein {UniProtKB/TrEMBL:Q3ADQ3}	[TP0704-TP0912 (0.7469796)]
COG0608	COG2206	CHY_2224	CHY_2224	Single-stranded DNA-specific exonuclease RecJ	CHY_0883	CHY_0883	HD domain protein {UniProtKB/TrEMBL:Q3ADQ1}	[TP0704-TP0912 (0.7469796)]
COG0608	COG2206	CHY_2224	CHY_2224	Single-stranded DNA-specific exonuclease RecJ	CHY_0962	CHY_0962	HDIG domain protein {UniProtKB/TrEMBL:Q3ADH5}	[TP0704-TP0912 (0.7469796)]
COG0608	COG2206	CHY_2224	CHY_2224	Single-stranded DNA-specific exonuclease RecJ	CHY_2441	CHY_2441	HDIG domain protein {UniProtKB/TrEMBL:Q3A9E9}	[TP0704-TP0912 (0.7469796)]
COG0608	COG2206	CHY_2224	CHY_2224	Single-stranded DNA-specific exonuclease RecJ	CHY_1905	CHY_1905	HD domain protein {UniProtKB/TrEMBL:Q3AAW0}	[TP0704-TP0912 (0.7469796)]
COG0060	COG0681	CHY_0534	CHY_0534	Isoleucyl-tRNA synthetase	CHY_1360	CHY_1360	Signal peptidase I {UniProtKB/TrEMBL:Q3ACE1}	[TP0452-TP0185 (0.79878455)]
COG1344	COG1815	CHY_0972	CHY_0972	Flagellar hook-associated protein 3	CHY_0990	CHY_0990	Flagellar basal-body rod protein FlgB	[TP0870-TP0396 (0.7209834)]
COG1344	COG1815	CHY_0981	CHY_0981	Flagellin {UniProtKB/TrEMBL:Q3ADF6}	CHY_0990	CHY_0990	Flagellar basal-body rod protein FlgB	[TP0870-TP0396 (0.7209834)]
COG1352	COG1815	CHY_1016	CHY_1016	Chemotaxis protein methyltransferase	CHY_0990	CHY_0990	Flagellar basal-body rod protein FlgB	[TP0630-TP0396 (0.7590469)]
COG1352	COG1815	CHY_1028	CHY_1028	Chemotaxis protein methyltransferase	CHY_0990	CHY_0990	Flagellar basal-body rod protein FlgB	[TP0630-TP0396 (0.7590469)]
COG1352	COG1595	CHY_1028	CHY_1028	Chemotaxis protein methyltransferase	CHY_2333	CHY_2333	RNA polymerase sigma-H factor	[TP0630-TP0092 (0.6191048)]
COG1352	COG1595	CHY_1016	CHY_1016	Chemotaxis protein methyltransferase	CHY_2333	CHY_2333	RNA polymerase sigma-H factor	[TP0630-TP0092 (0.6191048)]
COG1352	COG1595	CHY_1028	CHY_1028	Chemotaxis protein methyltransferase	CHY_1709	CHY_1709	RNA polymerase sigma-Z factor	[TP0630-TP0092 (0.6191048)]
COG1352	COG1595	CHY_1028	CHY_1028	Chemotaxis protein methyltransferase	CHY_1845	CHY_1845	Putative RNA polymerase sigma-W factor	[TP0630-TP0092 (0.6191048)]
COG1352	COG1595	CHY_1016	CHY_1016	Chemotaxis protein methyltransferase	CHY_1845	CHY_1845	Putative RNA polymerase sigma-W factor	[TP0630-TP0092 (0.6191048)]
COG1352	COG1595	CHY_1016	CHY_1016	Chemotaxis protein methyltransferase	CHY_1709	CHY_1709	RNA polymerase sigma-Z factor	[TP0630-TP0092 (0.6191048)]
COG0018	COG1699	CHY_0124	argS	Arginyl-tRNA synthetase (EC 6.1.1.19) (Arginine--tRNA ligase) (ArgRS)	CHY_0974	CHY_0974	Hypothetical protein {UniProtKB/TrEMBL:Q3ADG3}	[TP0831-TP0658 (0.7668753)]
COG1558	COG1776	CHY_0991	CHY_0991	Flagellar basal-body rod protein FlgC	CHY_1017	CHY_1017	Chemotaxis protein CheC	[TP0397-TP0720 (0.6910892)]
COG1558	COG1776	CHY_0991	CHY_0991	Flagellar basal-body rod protein FlgC	CHY_1020	CHY_1020	Flagellar motor switch protein	[TP0397-TP0720 (0.6910892)]
COG1344	COG4786	CHY_0972	CHY_0972	Flagellar hook-associated protein 3	CHY_1001	CHY_1001	Flagellar basal-body rod protein FlgG	[TP0792-TP0961 (0.7009321), TP0659-TP0961 (0.6018447)]
COG1344	COG4786	CHY_0972	CHY_0972	Flagellar hook-associated protein 3	CHY_1014	CHY_1014	Flagellar hook-basal body rod protein	[TP0792-TP0961 (0.7009321), TP0659-TP0961 (0.6018447)]
COG1344	COG4786	CHY_0981	CHY_0981	Flagellin {UniProtKB/TrEMBL:Q3ADF6}	CHY_1014	CHY_1014	Flagellar hook-basal body rod protein	[TP0792-TP0961 (0.7009321), TP0659-TP0961 (0.6018447)]
COG1344	COG4786	CHY_0981	CHY_0981	Flagellin {UniProtKB/TrEMBL:Q3ADF6}	CHY_1001	CHY_1001	Flagellar basal-body rod protein FlgG	[TP0792-TP0961 (0.7009321), TP0659-TP0961 (0.6018447)]
COG1512	COG2208	CHY_2468	CHY_2468	Hypothetical protein {UniProtKB/TrEMBL:Q3A9C2}	CHY_0212	CHY_0212	Putative stage II sporulation protein E	[TP0561-TP0218 (0.53951585)]
COG0593	COG1077	CHY_2710	CHY_2710	Chromosomal replication initiator protein DnaA	CHY_2533	CHY_2533	Mbl protein {UniProtKB/TrEMBL:Q3A958}	[TP0001-TP0497 (0.678435)]
COG0593	COG1077	CHY_2710	CHY_2710	Chromosomal replication initiator protein DnaA	CHY_0342	CHY_0342	Cell shape-determining protein MreB	[TP0001-TP0497 (0.678435)]
COG0249	COG0357	CHY_1397	mutS	DNA mismatch repair protein mutS	CHY_0008	CHY_0008	Glucose-inhibited division protein B	[TP0328-TP0946 (0.7367136)]
COG0658	COG1187	CHY_0403	CHY_0403	DNA internalization-related competence protein	CHY_1938	CHY_1938	Ribosomal large subunit pseudouridine synthase B	[TP0336-TP0459 (0.6079956)]
COG0658	COG1187	CHY_0403	CHY_0403	DNA internalization-related competence protein	CHY_1531	CHY_1531	Ribosomal small subunit pseudouridine synthase A	[TP0336-TP0459 (0.6079956)]
COG0465	COG0465	CHY_0214	CHY_0214	Cell division protein FtsH	CHY_0214	CHY_0214	Cell division protein FtsH	[TP0330-TP0330 (0.73856413)]
COG1558	COG1792	CHY_0991	CHY_0991	Flagellar basal-body rod protein FlgC	CHY_0343	CHY_0343	Cell shape-determining protein MreC	[TP0397-TP0498 (0.58822864)]
COG0817	COG1558	CHY_1524	ruvC	Crossover junction endodeoxyribonuclease ruvC (EC 3.1.22.4) (Holliday junction nuclease ruvC) (Holliday junction resolvase ruvC)	CHY_0991	CHY_0991	Flagellar basal-body rod protein FlgC	[TP0517-TP0397 (0.53212774)]
COG0592	COG1344	CHY_2709	CHY_2709	DNA polymerase III, beta subunit	CHY_0981	CHY_0981	Flagellin {UniProtKB/TrEMBL:Q3ADF6}	[TP0002-TP0659 (0.6618167)]
COG0592	COG1344	CHY_2709	CHY_2709	DNA polymerase III, beta subunit	CHY_0972	CHY_0972	Flagellar hook-associated protein 3	[TP0002-TP0659 (0.6618167)]
COG0860	COG1192	CHY_2569	CHY_2569	N-acetylmuramoyl-L-alanine amidase	CHY_0009	CHY_0009	Sporulation initiation inhibitor protein soj	[TP0247-TP0272 (0.7527567)]
COG0860	COG1192	CHY_2271	CHY_2271	N-acetylmuramoyl-L-alanine amidase	CHY_0009	CHY_0009	Sporulation initiation inhibitor protein soj	[TP0247-TP0272 (0.7527567)]
COG0242	COG0272	CHY_1484	CHY_1484	Peptide deformylase {UniProtKB/TrEMBL:Q3AC18}	CHY_1100	CHY_1100	DNA ligase, NAD-dependent	[TP0757-TP0634 (0.68197167)]
COG0265	COG0817	CHY_0655	CHY_0655	Serine protease Do {UniProtKB/TrEMBL:Q3AEC4}	CHY_1524	ruvC	Crossover junction endodeoxyribonuclease ruvC (EC 3.1.22.4) (Holliday junction nuclease ruvC) (Holliday junction resolvase ruvC)	[TP0773-TP0517 (0.5118523)]
COG0265	COG0817	CHY_0171	CHY_0171	Putative membrane protein	CHY_1524	ruvC	Crossover junction endodeoxyribonuclease ruvC (EC 3.1.22.4) (Holliday junction nuclease ruvC) (Holliday junction resolvase ruvC)	[TP0773-TP0517 (0.5118523)]
COG0265	COG0817	CHY_0057	CHY_0057	Putative serine protease Do	CHY_1524	ruvC	Crossover junction endodeoxyribonuclease ruvC (EC 3.1.22.4) (Holliday junction nuclease ruvC) (Holliday junction resolvase ruvC)	[TP0773-TP0517 (0.5118523)]
COG0187	COG0358	CHY_2705	CHY_2705	DNA gyrase, B subunit {UniProtKB/TrEMBL:Q3A8P7}	CHY_0454	CHY_0454	DNA primase {UniProtKB/TrEMBL:Q3AEW9}	[TP1006-TP0492 (0.55112576)]
COG1154	COG2812	CHY_1985	CHY_1985	1-deoxy-D-xylulose-5-phosphate synthase	CHY_2675	CHY_2675	Putative DNA polymerase III, gamma/tau subunits	[TP0824-TP1005 (0.68180764)]
COG0223	COG1551	CHY_1483	CHY_1483	Methionyl-tRNA formyltransferase	CHY_0975	CHY_0975	Carbon storage regulator	[TP0756-TP0657 (0.72355264)]
COG0237	COG0552	CHY_1647	coaE	Dephospho-CoA kinase (EC 2.7.1.24) (Dephosphocoenzyme A kinase)	CHY_1442	CHY_1442	Signal recognition particle-docking protein FtsY	[TP0296-TP0578 (0.7885255)]
COG0080	COG0265	CHY_2323	CHY_2323	Ribosomal protein L11 {UniProtKB/TrEMBL:Q3A9Q2}	CHY_0057	CHY_0057	Putative serine protease Do	[TP0237-TP0773 (0.6164146)]
COG0080	COG0265	CHY_2323	CHY_2323	Ribosomal protein L11 {UniProtKB/TrEMBL:Q3A9Q2}	CHY_0171	CHY_0171	Putative membrane protein	[TP0237-TP0773 (0.6164146)]
COG0080	COG0265	CHY_2323	CHY_2323	Ribosomal protein L11 {UniProtKB/TrEMBL:Q3A9Q2}	CHY_0655	CHY_0655	Serine protease Do {UniProtKB/TrEMBL:Q3AEC4}	[TP0237-TP0773 (0.6164146)]
COG2812	COG2812	CHY_2675	CHY_2675	Putative DNA polymerase III, gamma/tau subunits	CHY_2675	CHY_2675	Putative DNA polymerase III, gamma/tau subunits	[TP1005-TP1005 (0.52391654)]
COG1466	COG1847	CHY_0405	CHY_0405	Hypothetical protein {UniProtKB/TrEMBL:Q3AF18}	CHY_0005	CHY_0005	Jag protein {UniProtKB/TrEMBL:Q3AG57}	[TP0588-TP0948 (0.74372905)]
COG0223	COG0234	CHY_1483	CHY_1483	Methionyl-tRNA formyltransferase	CHY_0806	CHY_0806	Chaperonin, 10 kDa {UniProtKB/TrEMBL:Q3ADX4}	[TP0756-TP1013 (0.64276713)]
COG0357	COG0459	CHY_0008	CHY_0008	Glucose-inhibited division protein B	CHY_0413	CHY_0413	Thermosome, alpha subunit	[TP0946-TP0030 (0.68326145)]
COG0357	COG0459	CHY_0008	CHY_0008	Glucose-inhibited division protein B	CHY_0807	CHY_0807	Chaperonin, 60 kDa {UniProtKB/TrEMBL:Q3ADX3}	[TP0946-TP0030 (0.68326145)]
COG0664	COG1074	CHY_1835	CHY_1835	Carbon monoxide oxidation system transcription	CHY_2186	CHY_2186	Exonuclease RexA {UniProtKB/TrEMBL:Q3AA35}	[TP0089-TP0898 (0.8304331)]
COG0664	COG1074	CHY_0394	CHY_0394	Transcriptional regulator, Crp/Fnr family	CHY_2186	CHY_2186	Exonuclease RexA {UniProtKB/TrEMBL:Q3AA35}	[TP0089-TP0898 (0.8304331)]
COG0345	COG1774	CHY_2041	CHY_2041	Pyrroline-5-carboxylate reductase	CHY_0052	CHY_0052	Putative tpl protein {UniProtKB/TrEMBL:Q3AG10}	[TP0797-TP0046 (0.6414869)]
COG0223	COG0242	CHY_1483	CHY_1483	Methionyl-tRNA formyltransferase	CHY_1484	CHY_1484	Peptide deformylase {UniProtKB/TrEMBL:Q3AC18}	[TP0756-TP0757 (0.8300303)]
COG0233	COG0359	CHY_1784	CHY_1784	Ribosome recycling factor	CHY_0039	rplI	Ribosomal protein L9 {UniProtKB/TrEMBL:Q3AG23}	[TP0604-TP0060 (0.5105792)]
COG0012	COG0457	CHY_0031	CHY_0031	GTP-binding protein YchF	CHY_0221	CHY_0221	TPR domain protein {UniProtKB/TrEMBL:Q3AFJ1}	[TP0124-TP0067 (0.81355333)]
COG0265	COG0492	CHY_0057	CHY_0057	Putative serine protease Do	CHY_2389	CHY_2389	Thioredoxin-disulfide reductase	[TP0773-TP0814 (0.6926654)]
COG0265	COG0492	CHY_0655	CHY_0655	Serine protease Do {UniProtKB/TrEMBL:Q3AEC4}	CHY_0560	CHY_0560	Thioredoxin/thioredoxin-disulfide reductase	[TP0773-TP0814 (0.6926654)]
COG0265	COG0492	CHY_0057	CHY_0057	Putative serine protease Do	CHY_0906	CHY_0906	Thioredoxin-disulfide reductase	[TP0773-TP0814 (0.6926654)]
COG0265	COG0492	CHY_0171	CHY_0171	Putative membrane protein	CHY_0560	CHY_0560	Thioredoxin/thioredoxin-disulfide reductase	[TP0773-TP0814 (0.6926654)]
COG0265	COG0492	CHY_0057	CHY_0057	Putative serine protease Do	CHY_0560	CHY_0560	Thioredoxin/thioredoxin-disulfide reductase	[TP0773-TP0814 (0.6926654)]
COG0265	COG0492	CHY_0655	CHY_0655	Serine protease Do {UniProtKB/TrEMBL:Q3AEC4}	CHY_0906	CHY_0906	Thioredoxin-disulfide reductase	[TP0773-TP0814 (0.6926654)]
COG0265	COG0492	CHY_0655	CHY_0655	Serine protease Do {UniProtKB/TrEMBL:Q3AEC4}	CHY_2389	CHY_2389	Thioredoxin-disulfide reductase	[TP0773-TP0814 (0.6926654)]
COG0265	COG0492	CHY_0171	CHY_0171	Putative membrane protein	CHY_2389	CHY_2389	Thioredoxin-disulfide reductase	[TP0773-TP0814 (0.6926654)]
COG0265	COG0492	CHY_0171	CHY_0171	Putative membrane protein	CHY_0906	CHY_0906	Thioredoxin-disulfide reductase	[TP0773-TP0814 (0.6926654)]
COG0495	COG1480	CHY_0393	CHY_0393	Leucyl-tRNA synthetase {UniProtKB/TrEMBL:Q3AF30}	CHY_0426	CHY_0426	HDIG domain protein {UniProtKB/TrEMBL:Q3AEZ7}	[TP0586-TP0651 (0.5087635)]
COG1377	COG2239	CHY_1008	CHY_1008	Flagellar biosynthetic protein FlhB	CHY_0384	CHY_0384	MgtE domain protein {UniProtKB/TrEMBL:Q3AF38}	[TP0715-TP0917 (0.53720385)]
COG0124	COG0608	CHY_2205	CHY_2205	Histidyl-tRNA synthetase	CHY_2224	CHY_2224	Single-stranded DNA-specific exonuclease RecJ	[TP0641-TP0704 (0.75894904)]
COG0465	COG0772	CHY_0214	CHY_0214	Cell division protein FtsH	CHY_0358	CHY_0358	Peptidoglycan biosynthesis protein,	[TP0330-TP0387 (0.8016956)]
COG0465	COG0772	CHY_0214	CHY_0214	Cell division protein FtsH	CHY_2070	CHY_2070	Cell division protein FtsW	[TP0330-TP0387 (0.8016956)]
COG0234	COG0792	CHY_0806	CHY_0806	Chaperonin, 10 kDa {UniProtKB/TrEMBL:Q3ADX4}	CHY_1414	CHY_1414	Hypothetical protein {UniProtKB/TrEMBL:Q3AC88}	[TP1013-TP0913 (0.7815084)]
COG1512	COG1987	CHY_2468	CHY_2468	Hypothetical protein {UniProtKB/TrEMBL:Q3A9C2}	CHY_1006	CHY_1006	Flagellar biosynthetic protein FliQ	[TP0561-TP0717 (0.66457963)]
COG0457	COG1426	CHY_0221	CHY_0221	TPR domain protein {UniProtKB/TrEMBL:Q3AFJ1}	CHY_1163	CHY_1163	Hypothetical protein {UniProtKB/TrEMBL:Q3ACX6}	[TP0268-TP0334 (0.739808)]
COG0192	COG0217	CHY_0138	metK	S-adenosylmethionine synthetase (EC 2.5.1.6) (Methionine adenosyltransferase) (AdoMet synthetase) (MAT)	CHY_1525	CHY_1525	Hypothetical protein {UniProtKB/TrEMBL:Q3ABX7}	[TP0794-TP0474 (0.71912634)]
COG0201	COG2239	CHY_2289	CHY_2289	Preprotein translocase, SecY subunit	CHY_0384	CHY_0384	MgtE domain protein {UniProtKB/TrEMBL:Q3AF38}	[TP0208-TP0917 (0.5527395)]
COG0860	COG1214	CHY_2569	CHY_2569	N-acetylmuramoyl-L-alanine amidase	CHY_0723	CHY_0723	Glycoprotease, homolog {UniProtKB/TrEMBL:Q3AE57}	[TP0247-TP0876 (0.6334264)]
COG0860	COG1214	CHY_2271	CHY_2271	N-acetylmuramoyl-L-alanine amidase	CHY_0723	CHY_0723	Glycoprotease, homolog {UniProtKB/TrEMBL:Q3AE57}	[TP0247-TP0876 (0.6334264)]
COG0544	COG1418	CHY_0324	CHY_0324	Trigger factor {UniProtKB/TrEMBL:Q3AF97}	CHY_2384	CHY_2384	HDIG domain protein {UniProtKB/TrEMBL:Q3A9K3}	[TP0506-TP1018 (0.7668753)]
COG0544	COG1418	CHY_0324	CHY_0324	Trigger factor {UniProtKB/TrEMBL:Q3AF97}	CHY_1168	CHY_1168	HDIG/KH domain protein {UniProtKB/TrEMBL:Q3ACX1}	[TP0506-TP1018 (0.7668753)]
COG0477	COG0845	CHY_0588	CHY_0588	Drug resistance transporter, EmrB/QacA family	CHY_0088	CHY_0088	Efflux transporter, RND family, MFP subunit	[TP0840-TP0965 (0.8653204)]
COG0477	COG0845	CHY_0815	CHY_0815	Putative fosmidomycin resistance protein	CHY_0088	CHY_0088	Efflux transporter, RND family, MFP subunit	[TP0840-TP0965 (0.8653204)]
COG0477	COG0845	CHY_0373	CHY_0373	Putative transporter {UniProtKB/TrEMBL:Q3AF48}	CHY_0088	CHY_0088	Efflux transporter, RND family, MFP subunit	[TP0840-TP0965 (0.8653204)]
COG0477	COG0845	CHY_0814	CHY_0814	Drug resistance transporter, EmrB/QacA family	CHY_0088	CHY_0088	Efflux transporter, RND family, MFP subunit	[TP0840-TP0965 (0.8653204)]
COG0477	COG0845	CHY_0238	CHY_0238	Putative transporter {UniProtKB/TrEMBL:Q3AFH4}	CHY_0088	CHY_0088	Efflux transporter, RND family, MFP subunit	[TP0840-TP0965 (0.8653204)]
COG0477	COG0845	CHY_0588	CHY_0588	Drug resistance transporter, EmrB/QacA family	CHY_0873	CHY_0873	Putative lipoprotein {UniProtKB/TrEMBL:Q3ADR0}	[TP0840-TP0965 (0.8653204)]
COG0477	COG0845	CHY_0238	CHY_0238	Putative transporter {UniProtKB/TrEMBL:Q3AFH4}	CHY_2241	CHY_2241	Efflux transporter, RND family, MFP subunit	[TP0840-TP0965 (0.8653204)]
COG0477	COG0845	CHY_1115	CHY_1115	Putative transporter {UniProtKB/TrEMBL:Q3AD23}	CHY_0088	CHY_0088	Efflux transporter, RND family, MFP subunit	[TP0840-TP0965 (0.8653204)]
COG0477	COG0845	CHY_2417	CHY_2417	Putative fosmidomycin resistance protein	CHY_0873	CHY_0873	Putative lipoprotein {UniProtKB/TrEMBL:Q3ADR0}	[TP0840-TP0965 (0.8653204)]
COG0477	COG0845	CHY_2417	CHY_2417	Putative fosmidomycin resistance protein	CHY_0088	CHY_0088	Efflux transporter, RND family, MFP subunit	[TP0840-TP0965 (0.8653204)]
COG0477	COG0845	CHY_2266	CHY_2266	Major facilitator superfamily protein	CHY_0088	CHY_0088	Efflux transporter, RND family, MFP subunit	[TP0840-TP0965 (0.8653204)]
COG0477	COG0845	CHY_0588	CHY_0588	Drug resistance transporter, EmrB/QacA family	CHY_2241	CHY_2241	Efflux transporter, RND family, MFP subunit	[TP0840-TP0965 (0.8653204)]
COG0477	COG0845	CHY_0098	CHY_0098	Putative transporter {UniProtKB/TrEMBL:Q3AFW4}	CHY_0088	CHY_0088	Efflux transporter, RND family, MFP subunit	[TP0840-TP0965 (0.8653204)]
COG0477	COG0845	CHY_2032	CHY_2032	Putative transporter {UniProtKB/TrEMBL:Q3AAI3}	CHY_0088	CHY_0088	Efflux transporter, RND family, MFP subunit	[TP0840-TP0965 (0.8653204)]
COG0477	COG0845	CHY_2417	CHY_2417	Putative fosmidomycin resistance protein	CHY_2241	CHY_2241	Efflux transporter, RND family, MFP subunit	[TP0840-TP0965 (0.8653204)]
COG0477	COG0845	CHY_0814	CHY_0814	Drug resistance transporter, EmrB/QacA family	CHY_0873	CHY_0873	Putative lipoprotein {UniProtKB/TrEMBL:Q3ADR0}	[TP0840-TP0965 (0.8653204)]
COG0477	COG0845	CHY_2266	CHY_2266	Major facilitator superfamily protein	CHY_0873	CHY_0873	Putative lipoprotein {UniProtKB/TrEMBL:Q3ADR0}	[TP0840-TP0965 (0.8653204)]
COG0477	COG0845	CHY_0815	CHY_0815	Putative fosmidomycin resistance protein	CHY_2241	CHY_2241	Efflux transporter, RND family, MFP subunit	[TP0840-TP0965 (0.8653204)]
COG0477	COG0845	CHY_0238	CHY_0238	Putative transporter {UniProtKB/TrEMBL:Q3AFH4}	CHY_0873	CHY_0873	Putative lipoprotein {UniProtKB/TrEMBL:Q3ADR0}	[TP0840-TP0965 (0.8653204)]
COG0477	COG0845	CHY_0814	CHY_0814	Drug resistance transporter, EmrB/QacA family	CHY_2241	CHY_2241	Efflux transporter, RND family, MFP subunit	[TP0840-TP0965 (0.8653204)]
COG0477	COG0845	CHY_1115	CHY_1115	Putative transporter {UniProtKB/TrEMBL:Q3AD23}	CHY_0873	CHY_0873	Putative lipoprotein {UniProtKB/TrEMBL:Q3ADR0}	[TP0840-TP0965 (0.8653204)]
COG0477	COG0845	CHY_2032	CHY_2032	Putative transporter {UniProtKB/TrEMBL:Q3AAI3}	CHY_2241	CHY_2241	Efflux transporter, RND family, MFP subunit	[TP0840-TP0965 (0.8653204)]
COG0477	COG0845	CHY_1115	CHY_1115	Putative transporter {UniProtKB/TrEMBL:Q3AD23}	CHY_2241	CHY_2241	Efflux transporter, RND family, MFP subunit	[TP0840-TP0965 (0.8653204)]
COG0477	COG0845	CHY_0098	CHY_0098	Putative transporter {UniProtKB/TrEMBL:Q3AFW4}	CHY_0873	CHY_0873	Putative lipoprotein {UniProtKB/TrEMBL:Q3ADR0}	[TP0840-TP0965 (0.8653204)]
COG0477	COG0845	CHY_2266	CHY_2266	Major facilitator superfamily protein	CHY_2241	CHY_2241	Efflux transporter, RND family, MFP subunit	[TP0840-TP0965 (0.8653204)]
COG0477	COG0845	CHY_1864	CHY_1864	Drug resistance transporter, EmrB/QacA family	CHY_0873	CHY_0873	Putative lipoprotein {UniProtKB/TrEMBL:Q3ADR0}	[TP0840-TP0965 (0.8653204)]
COG0477	COG0845	CHY_1864	CHY_1864	Drug resistance transporter, EmrB/QacA family	CHY_0088	CHY_0088	Efflux transporter, RND family, MFP subunit	[TP0840-TP0965 (0.8653204)]
COG0477	COG0845	CHY_0815	CHY_0815	Putative fosmidomycin resistance protein	CHY_0873	CHY_0873	Putative lipoprotein {UniProtKB/TrEMBL:Q3ADR0}	[TP0840-TP0965 (0.8653204)]
COG0477	COG0845	CHY_0373	CHY_0373	Putative transporter {UniProtKB/TrEMBL:Q3AF48}	CHY_2241	CHY_2241	Efflux transporter, RND family, MFP subunit	[TP0840-TP0965 (0.8653204)]
COG0477	COG0845	CHY_0373	CHY_0373	Putative transporter {UniProtKB/TrEMBL:Q3AF48}	CHY_0873	CHY_0873	Putative lipoprotein {UniProtKB/TrEMBL:Q3ADR0}	[TP0840-TP0965 (0.8653204)]
COG0477	COG0845	CHY_0098	CHY_0098	Putative transporter {UniProtKB/TrEMBL:Q3AFW4}	CHY_2241	CHY_2241	Efflux transporter, RND family, MFP subunit	[TP0840-TP0965 (0.8653204)]
COG0477	COG0845	CHY_2032	CHY_2032	Putative transporter {UniProtKB/TrEMBL:Q3AAI3}	CHY_0873	CHY_0873	Putative lipoprotein {UniProtKB/TrEMBL:Q3ADR0}	[TP0840-TP0965 (0.8653204)]
COG0477	COG0845	CHY_1864	CHY_1864	Drug resistance transporter, EmrB/QacA family	CHY_2241	CHY_2241	Efflux transporter, RND family, MFP subunit	[TP0840-TP0965 (0.8653204)]
COG0305	COG2812	CHY_0041	CHY_0041	Replicative DNA helicase	CHY_2675	CHY_2675	Putative DNA polymerase III, gamma/tau subunits	[TP0058-TP1005 (0.7130585)]
COG0188	COG0526	CHY_2704	CHY_2704	DNA gyrase, A subunit {UniProtKB/TrEMBL:Q3A8P8}	CHY_0740	CHY_0740	Dehydrogenase, selenocysteine-containing	[TP0005-TP0100 (0.7885434)]
COG0188	COG0526	CHY_2704	CHY_2704	DNA gyrase, A subunit {UniProtKB/TrEMBL:Q3A8P8}	CHY_2390	CHY_2390	Putative thioredoxin {UniProtKB/TrEMBL:Q3A9J7}	[TP0005-TP0100 (0.7885434)]
COG0188	COG0526	CHY_2704	CHY_2704	DNA gyrase, A subunit {UniProtKB/TrEMBL:Q3A8P8}	CHY_2202	CHY_2202	Thioredoxin {UniProtKB/TrEMBL:Q3AA19}	[TP0005-TP0100 (0.7885434)]
COG0188	COG0526	CHY_2704	CHY_2704	DNA gyrase, A subunit {UniProtKB/TrEMBL:Q3A8P8}	CHY_0553	CHY_0553	Thioredoxin {UniProtKB/TrEMBL:Q3AEM3}	[TP0005-TP0100 (0.7885434)]
COG0188	COG0526	CHY_2704	CHY_2704	DNA gyrase, A subunit {UniProtKB/TrEMBL:Q3A8P8}	CHY_1096	CHY_1096	Redox-active disulfide protein 2	[TP0005-TP0100 (0.7885434)]
COG0526	COG0771	CHY_0553	CHY_0553	Thioredoxin {UniProtKB/TrEMBL:Q3AEM3}	CHY_2071	CHY_2071	UDP-N-acetylmuramoylalanine--D-glutamate ligase	[TP0100-TP0903 (0.59509045)]
COG0526	COG0771	CHY_2202	CHY_2202	Thioredoxin {UniProtKB/TrEMBL:Q3AA19}	CHY_2071	CHY_2071	UDP-N-acetylmuramoylalanine--D-glutamate ligase	[TP0100-TP0903 (0.59509045)]
COG0526	COG0771	CHY_1096	CHY_1096	Redox-active disulfide protein 2	CHY_2071	CHY_2071	UDP-N-acetylmuramoylalanine--D-glutamate ligase	[TP0100-TP0903 (0.59509045)]
COG0526	COG0771	CHY_0740	CHY_0740	Dehydrogenase, selenocysteine-containing	CHY_2071	CHY_2071	UDP-N-acetylmuramoylalanine--D-glutamate ligase	[TP0100-TP0903 (0.59509045)]
COG0526	COG0771	CHY_2390	CHY_2390	Putative thioredoxin {UniProtKB/TrEMBL:Q3A9J7}	CHY_2071	CHY_2071	UDP-N-acetylmuramoylalanine--D-glutamate ligase	[TP0100-TP0903 (0.59509045)]
COG0143	COG0845	CHY_2621	CHY_2621	Methionyl-tRNA synthetase	CHY_0088	CHY_0088	Efflux transporter, RND family, MFP subunit	[TP0798-TP0965 (0.7246752)]
COG0143	COG0845	CHY_2621	CHY_2621	Methionyl-tRNA synthetase	CHY_0873	CHY_0873	Putative lipoprotein {UniProtKB/TrEMBL:Q3ADR0}	[TP0798-TP0965 (0.7246752)]
COG0143	COG0845	CHY_2621	CHY_2621	Methionyl-tRNA synthetase	CHY_2241	CHY_2241	Efflux transporter, RND family, MFP subunit	[TP0798-TP0965 (0.7246752)]
COG0242	COG1744	CHY_1484	CHY_1484	Peptide deformylase {UniProtKB/TrEMBL:Q3AC18}	CHY_1536	CHY_1536	Basic membrane protein family protein	[TP0757-TP0298 (0.51512045)]
COG0762	COG2239	CHY_2040	CHY_2040	Hypothetical protein {UniProtKB/TrEMBL:Q3AAH5}	CHY_0384	CHY_0384	MgtE domain protein {UniProtKB/TrEMBL:Q3AF38}	[TP0668-TP0917 (0.5215956)]
COG1536	COG1868	CHY_0994	CHY_0994	Flagellar motor switch protein FliG	CHY_1019	CHY_1019	Flagellar motor switch protein FliM	[TP0026-TP0721 (0.9539454)]
COG1366	COG1536	CHY_1961	CHY_1961	Anti-sigma F factor antagonist	CHY_0994	CHY_0994	Flagellar motor switch protein FliG	[TP0233-TP0400 (0.68778783)]
COG0504	COG1475	CHY_0125	CHY_0125	CTP synthase {UniProtKB/TrEMBL:Q3AFT7}	CHY_0010	CHY_0010	Stage 0 sporulation protein J	[TP0305-TP0271 (0.70252794)]
COG2206	COG4786	CHY_0881	CHY_0881	HD domain protein {UniProtKB/TrEMBL:Q3ADQ3}	CHY_1014	CHY_1014	Flagellar hook-basal body rod protein	[TP0877-TP0961 (0.57706213)]
COG2206	COG4786	CHY_0135	CHY_0135	HDIG domain protein {UniProtKB/TrEMBL:Q3AFS7}	CHY_1001	CHY_1001	Flagellar basal-body rod protein FlgG	[TP0877-TP0961 (0.57706213)]
COG2206	COG4786	CHY_0881	CHY_0881	HD domain protein {UniProtKB/TrEMBL:Q3ADQ3}	CHY_1001	CHY_1001	Flagellar basal-body rod protein FlgG	[TP0877-TP0961 (0.57706213)]
COG2206	COG4786	CHY_0962	CHY_0962	HDIG domain protein {UniProtKB/TrEMBL:Q3ADH5}	CHY_1001	CHY_1001	Flagellar basal-body rod protein FlgG	[TP0877-TP0961 (0.57706213)]
COG2206	COG4786	CHY_2441	CHY_2441	HDIG domain protein {UniProtKB/TrEMBL:Q3A9E9}	CHY_1001	CHY_1001	Flagellar basal-body rod protein FlgG	[TP0877-TP0961 (0.57706213)]
COG2206	COG4786	CHY_0135	CHY_0135	HDIG domain protein {UniProtKB/TrEMBL:Q3AFS7}	CHY_1014	CHY_1014	Flagellar hook-basal body rod protein	[TP0877-TP0961 (0.57706213)]
COG2206	COG4786	CHY_0962	CHY_0962	HDIG domain protein {UniProtKB/TrEMBL:Q3ADH5}	CHY_1014	CHY_1014	Flagellar hook-basal body rod protein	[TP0877-TP0961 (0.57706213)]
COG2206	COG4786	CHY_2441	CHY_2441	HDIG domain protein {UniProtKB/TrEMBL:Q3A9E9}	CHY_1014	CHY_1014	Flagellar hook-basal body rod protein	[TP0877-TP0961 (0.57706213)]
COG2206	COG4786	CHY_1905	CHY_1905	HD domain protein {UniProtKB/TrEMBL:Q3AAW0}	CHY_1001	CHY_1001	Flagellar basal-body rod protein FlgG	[TP0877-TP0961 (0.57706213)]
COG2206	COG4786	CHY_1905	CHY_1905	HD domain protein {UniProtKB/TrEMBL:Q3AAW0}	CHY_1014	CHY_1014	Flagellar hook-basal body rod protein	[TP0877-TP0961 (0.57706213)]
COG2206	COG4786	CHY_0883	CHY_0883	HD domain protein {UniProtKB/TrEMBL:Q3ADQ1}	CHY_1014	CHY_1014	Flagellar hook-basal body rod protein	[TP0877-TP0961 (0.57706213)]
COG2206	COG4786	CHY_0883	CHY_0883	HD domain protein {UniProtKB/TrEMBL:Q3ADQ1}	CHY_1001	CHY_1001	Flagellar basal-body rod protein FlgG	[TP0877-TP0961 (0.57706213)]
COG0149	COG2239	CHY_0282	CHY_0282	Triosephosphate isomerase	CHY_0384	CHY_0384	MgtE domain protein {UniProtKB/TrEMBL:Q3AF38}	[TP0537-TP0917 (0.5527395)]
COG0457	COG3391	CHY_0221	CHY_0221	TPR domain protein {UniProtKB/TrEMBL:Q3AFJ1}	CHY_0222	CHY_0222	NHL repeat protein {UniProtKB/TrEMBL:Q3AFJ0}	[TP0095-TP0421 (0.8119976)]
COG0250	COG0772	CHY_2324	CHY_2324	Transcription termination/antitermination factor	CHY_2070	CHY_2070	Cell division protein FtsW	[TP0236-TP0387 (0.7470728)]
COG0250	COG0772	CHY_2324	CHY_2324	Transcription termination/antitermination factor	CHY_0358	CHY_0358	Peptidoglycan biosynthesis protein,	[TP0236-TP0387 (0.7470728)]
COG0543	COG1699	CHY_0934	CHY_0934	Hydrogenase, gamma subunit	CHY_0974	CHY_0974	Hypothetical protein {UniProtKB/TrEMBL:Q3ADG3}	[TP0736-TP0658 (0.7668753)]
COG0543	COG1699	CHY_1992	CHY_1992	Putative oxidoreductase, NAD-binding	CHY_0974	CHY_0974	Hypothetical protein {UniProtKB/TrEMBL:Q3ADG3}	[TP0736-TP0658 (0.7668753)]
COG0543	COG1699	CHY_1498	CHY_1498	Dihydroorotate dehydrogenase, electron transfer	CHY_0974	CHY_0974	Hypothetical protein {UniProtKB/TrEMBL:Q3ADG3}	[TP0736-TP0658 (0.7668753)]
COG0227	COG0740	CHY_1469	CHY_1469	Ribosomal protein L28 {UniProtKB/TrEMBL:Q3AC33}	CHY_0325	clpP	ATP-dependent Clp protease proteolytic subunit (EC 3.4.21.92) (Endopeptidase Clp)	[TP0362-TP0507 (0.75048)]
COG0457	COG0457	CHY_0221	CHY_0221	TPR domain protein {UniProtKB/TrEMBL:Q3AFJ1}	CHY_0221	CHY_0221	TPR domain protein {UniProtKB/TrEMBL:Q3AFJ1}	[TP0067-TP0095 (0.6515529)]
COG0445	COG3839	CHY_0007	CHY_0007	Glucose inhibited division protein A	CHY_0377	CHY_0377	Anion ABC transporter, ATP-binding protein	[TP0044-TP0804 (0.81002605)]
COG0103	COG0211	CHY_2273	CHY_2273	Ribosomal protein S9 {UniProtKB/TrEMBL:Q3A9V2}	CHY_0368	CHY_0368	Ribosomal protein L27 {UniProtKB/TrEMBL:Q3AF53}	[TP1024-TP0743 (0.87139803)]
COG0457	COG0803	CHY_0221	CHY_0221	TPR domain protein {UniProtKB/TrEMBL:Q3AFJ1}	CHY_0652	CHY_0652	ABC transporter, substrate-binding protein	[TP0469-TP0034 (0.86910707)]
COG0472	COG1512	CHY_2588	CHY_2588	Undecaprenyl-phosphate N-acetylglucosaminyl	CHY_2468	CHY_2468	Hypothetical protein {UniProtKB/TrEMBL:Q3A9C2}	[TP0345-TP0561 (0.53951585)]
COG0472	COG1512	CHY_2072	mraY	Phospho-N-acetylmuramoyl-pentapeptide-transferase (EC 2.7.8.13) (UDP- MurNAc-pentapeptide phosphotransferase)	CHY_2468	CHY_2468	Hypothetical protein {UniProtKB/TrEMBL:Q3A9C2}	[TP0345-TP0561 (0.53951585)]
COG0530	COG0741	CHY_2275	CHY_2275	Sodium/calcium antiporter	CHY_1646	CHY_1646	Transglycosylase {UniProtKB/TrEMBL:Q3ABL7}	[TP1034-TP0043 (0.7823198)]
COG0530	COG0741	CHY_2431	CHY_2431	Putative Na+/Ca+ exchanger protein	CHY_0404	CHY_0404	Transglycosylase {UniProtKB/TrEMBL:Q3AF19}	[TP1034-TP0043 (0.7823198)]
COG0530	COG0741	CHY_2275	CHY_2275	Sodium/calcium antiporter	CHY_0404	CHY_0404	Transglycosylase {UniProtKB/TrEMBL:Q3AF19}	[TP1034-TP0043 (0.7823198)]
COG0530	COG0741	CHY_2431	CHY_2431	Putative Na+/Ca+ exchanger protein	CHY_1646	CHY_1646	Transglycosylase {UniProtKB/TrEMBL:Q3ABL7}	[TP1034-TP0043 (0.7823198)]
COG1285	COG1684	CHY_1773	CHY_1773	MgtC family protein {UniProtKB/TrEMBL:Q3AB91}	CHY_1007	CHY_1007	Flagellar biosynthetic protein FliR	[TP0774-TP0716 (0.78400123)]
COG0621	COG2812	CHY_1164	CHY_1164	MiaB-like tRNA modifying enzyme YliG, TIGR01125	CHY_2675	CHY_2675	Putative DNA polymerase III, gamma/tau subunits	[TP0754-TP1005 (0.5550382)]
COG0621	COG2812	CHY_1398	CHY_1398	TRNA-i(6)A37 thiotransferase enzyme MiaB	CHY_2675	CHY_2675	Putative DNA polymerase III, gamma/tau subunits	[TP0754-TP1005 (0.5550382)]
COG0621	COG2812	CHY_0419	CHY_0419	MiaB-like tRNA modifying enzyme	CHY_2675	CHY_2675	Putative DNA polymerase III, gamma/tau subunits	[TP0754-TP1005 (0.5550382)]
COG0739	COG1418	CHY_0169	CHY_0169	Peptidase, M23/M37 family	CHY_1168	CHY_1168	HDIG/KH domain protein {UniProtKB/TrEMBL:Q3ACX1}	[TP0702-TP1018 (0.7620277)]
COG0739	COG1418	CHY_2625	CHY_2625	M23/M37 peptidase domain protein	CHY_1168	CHY_1168	HDIG/KH domain protein {UniProtKB/TrEMBL:Q3ACX1}	[TP0702-TP1018 (0.7620277)]
COG0739	COG1418	CHY_0861	CHY_0861	Peptidase, M23/M37 family	CHY_2384	CHY_2384	HDIG domain protein {UniProtKB/TrEMBL:Q3A9K3}	[TP0702-TP1018 (0.7620277)]
COG0739	COG1418	CHY_0861	CHY_0861	Peptidase, M23/M37 family	CHY_1168	CHY_1168	HDIG/KH domain protein {UniProtKB/TrEMBL:Q3ACX1}	[TP0702-TP1018 (0.7620277)]
COG0739	COG1418	CHY_0169	CHY_0169	Peptidase, M23/M37 family	CHY_2384	CHY_2384	HDIG domain protein {UniProtKB/TrEMBL:Q3A9K3}	[TP0702-TP1018 (0.7620277)]
COG0739	COG1418	CHY_2625	CHY_2625	M23/M37 peptidase domain protein	CHY_2384	CHY_2384	HDIG domain protein {UniProtKB/TrEMBL:Q3A9K3}	[TP0702-TP1018 (0.7620277)]
COG0739	COG1344	CHY_0169	CHY_0169	Peptidase, M23/M37 family	CHY_0972	CHY_0972	Flagellar hook-associated protein 3	[TP0702-TP0870 (0.64395046)]
COG0739	COG1344	CHY_2625	CHY_2625	M23/M37 peptidase domain protein	CHY_0972	CHY_0972	Flagellar hook-associated protein 3	[TP0702-TP0870 (0.64395046)]
COG0739	COG1344	CHY_0861	CHY_0861	Peptidase, M23/M37 family	CHY_0981	CHY_0981	Flagellin {UniProtKB/TrEMBL:Q3ADF6}	[TP0702-TP0870 (0.64395046)]
COG0739	COG1344	CHY_0169	CHY_0169	Peptidase, M23/M37 family	CHY_0981	CHY_0981	Flagellin {UniProtKB/TrEMBL:Q3ADF6}	[TP0702-TP0870 (0.64395046)]
COG0739	COG1344	CHY_0861	CHY_0861	Peptidase, M23/M37 family	CHY_0972	CHY_0972	Flagellar hook-associated protein 3	[TP0702-TP0870 (0.64395046)]
COG0739	COG1344	CHY_2625	CHY_2625	M23/M37 peptidase domain protein	CHY_0981	CHY_0981	Flagellin {UniProtKB/TrEMBL:Q3ADF6}	[TP0702-TP0870 (0.64395046)]
COG1291	COG2239	CHY_0963	CHY_0963	Chemotaxis motA protein	CHY_0384	CHY_0384	MgtE domain protein {UniProtKB/TrEMBL:Q3AF38}	[TP0725-TP0917 (0.53720385)]
COG1536	COG4786	CHY_0994	CHY_0994	Flagellar motor switch protein FliG	CHY_1014	CHY_1014	Flagellar hook-basal body rod protein	[TP0026-TP0961 (0.8107165)]
COG1536	COG4786	CHY_0994	CHY_0994	Flagellar motor switch protein FliG	CHY_1001	CHY_1001	Flagellar basal-body rod protein FlgG	[TP0026-TP0961 (0.8107165)]
COG0223	COG0664	CHY_1483	CHY_1483	Methionyl-tRNA formyltransferase	CHY_0394	CHY_0394	Transcriptional regulator, Crp/Fnr family	[TP0756-TP0995 (0.69102824)]
COG0223	COG0664	CHY_1483	CHY_1483	Methionyl-tRNA formyltransferase	CHY_1835	CHY_1835	Carbon monoxide oxidation system transcription	[TP0756-TP0995 (0.69102824)]
COG1197	COG1774	CHY_0200	CHY_0200	Transcription-repair coupling factor	CHY_0052	CHY_0052	Putative tpl protein {UniProtKB/TrEMBL:Q3AG10}	[TP0344-TP0046 (0.6615959)]
COG1475	COG1774	CHY_0010	CHY_0010	Stage 0 sporulation protein J	CHY_0052	CHY_0052	Putative tpl protein {UniProtKB/TrEMBL:Q3AG10}	[TP0271-TP0046 (0.61832625)]
COG0697	COG0716	CHY_2226	CHY_2226	Putative membrane protein	CHY_1707	CHY_1707	Hypothetical protein {UniProtKB/TrEMBL:Q3ABF7}	[TP0986-TP0925 (0.8288174)]
COG0697	COG0716	CHY_0101	CHY_0101	Putative membrane protein	CHY_1707	CHY_1707	Hypothetical protein {UniProtKB/TrEMBL:Q3ABF7}	[TP0986-TP0925 (0.8288174)]
COG0697	COG0716	CHY_1051	CHY_1051	Membrane protein, putaive	CHY_1707	CHY_1707	Hypothetical protein {UniProtKB/TrEMBL:Q3ABF7}	[TP0986-TP0925 (0.8288174)]
COG0697	COG0716	CHY_0469	CHY_0469	Putative membrane protein	CHY_1707	CHY_1707	Hypothetical protein {UniProtKB/TrEMBL:Q3ABF7}	[TP0986-TP0925 (0.8288174)]
COG0697	COG0716	CHY_1867	CHY_1867	Putative membrane protein	CHY_1707	CHY_1707	Hypothetical protein {UniProtKB/TrEMBL:Q3ABF7}	[TP0986-TP0925 (0.8288174)]
COG0697	COG0716	CHY_0503	CHY_0503	Putative membrane protein	CHY_1707	CHY_1707	Hypothetical protein {UniProtKB/TrEMBL:Q3ABF7}	[TP0986-TP0925 (0.8288174)]
COG0785	COG1512	CHY_1095	CHY_1095	Thioredoxin domain selenoprotein/cytochrome C	CHY_2468	CHY_2468	Hypothetical protein {UniProtKB/TrEMBL:Q3A9C2}	[TP0101-TP0561 (0.5550382)]
COG0773	COG0817	CHY_2068	murC	UDP-N-acetylmuramate--L-alanine ligase (EC 6.3.2.8) (UDP-N- acetylmuramoyl-L-alanine synthetase)	CHY_1524	ruvC	Crossover junction endodeoxyribonuclease ruvC (EC 3.1.22.4) (Holliday junction nuclease ruvC) (Holliday junction resolvase ruvC)	[TP0341-TP0517 (0.7285616)]
COG0272	COG0773	CHY_1100	CHY_1100	DNA ligase, NAD-dependent	CHY_2068	murC	UDP-N-acetylmuramate--L-alanine ligase (EC 6.3.2.8) (UDP-N- acetylmuramoyl-L-alanine synthetase)	[TP0634-TP0341 (0.8201813)]
COG0036	COG0249	CHY_1476	CHY_1476	Ribulose-phosphate 3-epimerase	CHY_1397	mutS	DNA mismatch repair protein mutS	[TP0945-TP0328 (0.6742458)]
COG2011	COG2239	CHY_2421	CHY_2421	ABC transporter, permease protein	CHY_0384	CHY_0384	MgtE domain protein {UniProtKB/TrEMBL:Q3AF38}	[TP0119-TP0917 (0.63653934)]
COG0280	COG2204	CHY_1456	CHY_1456	Phosphate acetyltransferase	CHY_1855	CHY_1855	Sigma-54 dependent transcriptional	[TP0094-TP0519 (0.5559654)]
COG0124	COG0465	CHY_2205	CHY_2205	Histidyl-tRNA synthetase	CHY_0214	CHY_0214	Cell division protein FtsH	[TP0641-TP0330 (0.76316583)]
COG1396	COG2206	CHY_0677	CHY_0677	Transcriptional regulator, MerR family	CHY_0135	CHY_0135	HDIG domain protein {UniProtKB/TrEMBL:Q3AFS7}	[TP0461-TP0877 (0.81002605)]
COG1396	COG2206	CHY_0677	CHY_0677	Transcriptional regulator, MerR family	CHY_0962	CHY_0962	HDIG domain protein {UniProtKB/TrEMBL:Q3ADH5}	[TP0461-TP0877 (0.81002605)]
COG1396	COG2206	CHY_0677	CHY_0677	Transcriptional regulator, MerR family	CHY_2441	CHY_2441	HDIG domain protein {UniProtKB/TrEMBL:Q3A9E9}	[TP0461-TP0877 (0.81002605)]
COG1396	COG2206	CHY_0677	CHY_0677	Transcriptional regulator, MerR family	CHY_1905	CHY_1905	HD domain protein {UniProtKB/TrEMBL:Q3AAW0}	[TP0461-TP0877 (0.81002605)]
COG1396	COG2206	CHY_0677	CHY_0677	Transcriptional regulator, MerR family	CHY_0883	CHY_0883	HD domain protein {UniProtKB/TrEMBL:Q3ADQ1}	[TP0461-TP0877 (0.81002605)]
COG1396	COG2206	CHY_0677	CHY_0677	Transcriptional regulator, MerR family	CHY_0881	CHY_0881	HD domain protein {UniProtKB/TrEMBL:Q3ADQ3}	[TP0461-TP0877 (0.81002605)]
COG0564	COG1843	CHY_1119	CHY_1119	Ribosomal large subunit pseudouridine synthase,	CHY_0999	CHY_0999	Flagellar hook assembly protein	[TP0339-TP0728 (0.7885255)]
COG0564	COG1843	CHY_1505	CHY_1505	Ribosomal large subunit pseudouridine synthase,	CHY_0999	CHY_0999	Flagellar hook assembly protein	[TP0339-TP0728 (0.7885255)]
COG0772	COG1512	CHY_2070	CHY_2070	Cell division protein FtsW	CHY_2468	CHY_2468	Hypothetical protein {UniProtKB/TrEMBL:Q3A9C2}	[TP0387-TP0561 (0.5082704)]
COG0772	COG1512	CHY_0358	CHY_0358	Peptidoglycan biosynthesis protein,	CHY_2468	CHY_2468	Hypothetical protein {UniProtKB/TrEMBL:Q3A9C2}	[TP0387-TP0561 (0.5082704)]
COG0173	COG0493	CHY_2204	aspS	Aspartyl-tRNA synthetase (EC 6.1.1.12) (Aspartate--tRNA ligase) (AspRS)	CHY_1991	CHY_1991	Glutamate synthase (NADPH), homotetrameric	[TP0985-TP0735 (0.50901)]
COG0860	COG2080	CHY_2271	CHY_2271	N-acetylmuramoyl-L-alanine amidase	CHY_0691	CHY_0691	2Fe-2S iron-sulfur cluster binding domain	[TP0247-TP0080 (0.7296782)]
COG0860	COG2080	CHY_2569	CHY_2569	N-acetylmuramoyl-L-alanine amidase	CHY_0691	CHY_0691	2Fe-2S iron-sulfur cluster binding domain	[TP0247-TP0080 (0.7296782)]
COG0504	COG0728	CHY_0125	CHY_0125	CTP synthase {UniProtKB/TrEMBL:Q3AFT7}	CHY_0409	CHY_0409	Integral membrane protein MviN	[TP0305-TP0516 (0.84299135)]
COG0504	COG0728	CHY_0125	CHY_0125	CTP synthase {UniProtKB/TrEMBL:Q3AFT7}	CHY_0546	CHY_0546	Integral membrane protein MviN	[TP0305-TP0516 (0.84299135)]
COG0275	COG0820	CHY_2078	mraW	S-adenosyl-methyltransferase mraW (EC 2.1.1.-)	CHY_1480	CHY_1480	Radical SAM enzyme, Cfr family	[TP0384-TP0068 (0.79878455)]
COG0445	COG1366	CHY_0007	CHY_0007	Glucose inhibited division protein A	CHY_1961	CHY_1961	Anti-sigma F factor antagonist	[TP0044-TP0233 (0.74185747)]
COG0242	COG0360	CHY_1484	CHY_1484	Peptide deformylase {UniProtKB/TrEMBL:Q3AC18}	CHY_0035	rpsF	Ribosomal protein S6 {UniProtKB/TrEMBL:Q3AG27}	[TP0757-TP0063 (0.54983324)]
COG0267	COG0357	CHY_2326	CHY_2326	Ribosomal protein L33 {UniProtKB/TrEMBL:Q3A9P9}	CHY_0008	CHY_0008	Glucose-inhibited division protein B	[TP0234-TP0946 (0.6249908)]
COG0234	COG0772	CHY_0806	CHY_0806	Chaperonin, 10 kDa {UniProtKB/TrEMBL:Q3ADX4}	CHY_0358	CHY_0358	Peptidoglycan biosynthesis protein,	[TP1013-TP0387 (0.81326103)]
COG0234	COG0772	CHY_0806	CHY_0806	Chaperonin, 10 kDa {UniProtKB/TrEMBL:Q3ADX4}	CHY_2070	CHY_2070	Cell division protein FtsW	[TP1013-TP0387 (0.81326103)]
COG0445	COG0457	CHY_0007	CHY_0007	Glucose inhibited division protein A	CHY_0221	CHY_0221	TPR domain protein {UniProtKB/TrEMBL:Q3AFJ1}	[TP0044-TP0954 (0.8549597)]
COG0305	COG1595	CHY_0041	CHY_0041	Replicative DNA helicase	CHY_2333	CHY_2333	RNA polymerase sigma-H factor	[TP0058-TP0092 (0.74082893)]
COG0305	COG1595	CHY_0041	CHY_0041	Replicative DNA helicase	CHY_1709	CHY_1709	RNA polymerase sigma-Z factor	[TP0058-TP0092 (0.74082893)]
COG0305	COG1595	CHY_0041	CHY_0041	Replicative DNA helicase	CHY_1845	CHY_1845	Putative RNA polymerase sigma-W factor	[TP0058-TP0092 (0.74082893)]
COG0290	COG1516	CHY_1578	CHY_1578	Translation initiation factor IF-3	CHY_0986	CHY_0986	Flagellar protein FliS {UniProtKB/TrEMBL:Q3ADF1}	[TP0850-TP0943 (0.6225916)]
COG0228	COG0250	CHY_1433	rpsP	Ribosomal protein S16 {UniProtKB/TrEMBL:Q3AC69}	CHY_2324	CHY_2324	Transcription termination/antitermination factor	[TP0905-TP0236 (0.7099409)]
COG1595	COG1868	CHY_1709	CHY_1709	RNA polymerase sigma-Z factor	CHY_1019	CHY_1019	Flagellar motor switch protein FliM	[TP0092-TP0721 (0.802411)]
COG1595	COG1868	CHY_2333	CHY_2333	RNA polymerase sigma-H factor	CHY_1019	CHY_1019	Flagellar motor switch protein FliM	[TP0092-TP0721 (0.802411)]
COG1595	COG1868	CHY_1845	CHY_1845	Putative RNA polymerase sigma-W factor	CHY_1019	CHY_1019	Flagellar motor switch protein FliM	[TP0092-TP0721 (0.802411)]
COG0173	COG1512	CHY_2204	aspS	Aspartyl-tRNA synthetase (EC 6.1.1.12) (Aspartate--tRNA ligase) (AspRS)	CHY_2468	CHY_2468	Hypothetical protein {UniProtKB/TrEMBL:Q3A9C2}	[TP0985-TP0561 (0.83540547)]
COG0465	COG0532	CHY_0214	CHY_0214	Cell division protein FtsH	CHY_1766	infB	Translation initiation factor IF-2	[TP0330-TP0891 (0.8751731)]
COG0234	COG0445	CHY_0806	CHY_0806	Chaperonin, 10 kDa {UniProtKB/TrEMBL:Q3ADX4}	CHY_0007	CHY_0007	Glucose inhibited division protein A	[TP1013-TP0044 (0.813164)]
COG0265	COG1381	CHY_0057	CHY_0057	Putative serine protease Do	CHY_0438	CHY_0438	Putative DNA repair protein RecO	[TP0773-TP0636 (0.870009)]
COG0265	COG1381	CHY_0171	CHY_0171	Putative membrane protein	CHY_0438	CHY_0438	Putative DNA repair protein RecO	[TP0773-TP0636 (0.870009)]
COG0265	COG1381	CHY_0655	CHY_0655	Serine protease Do {UniProtKB/TrEMBL:Q3AEC4}	CHY_0438	CHY_0438	Putative DNA repair protein RecO	[TP0773-TP0636 (0.870009)]
COG0457	COG0860	CHY_0221	CHY_0221	TPR domain protein {UniProtKB/TrEMBL:Q3AFJ1}	CHY_2569	CHY_2569	N-acetylmuramoyl-L-alanine amidase	[TP0820-TP0247 (0.74644035), TP0067-TP0247 (0.79531366)]
COG0457	COG0860	CHY_0221	CHY_0221	TPR domain protein {UniProtKB/TrEMBL:Q3AFJ1}	CHY_2271	CHY_2271	N-acetylmuramoyl-L-alanine amidase	[TP0820-TP0247 (0.74644035), TP0067-TP0247 (0.79531366)]
COG2201	COG4786	CHY_0968	cheB1	Chemotaxis response regulator protein-glutamate methylesterase 1 (EC 3.1.1.61)	CHY_1001	CHY_1001	Flagellar basal-body rod protein FlgG	[TP0631-TP0961 (0.5728655)]
COG2201	COG4786	CHY_0968	cheB1	Chemotaxis response regulator protein-glutamate methylesterase 1 (EC 3.1.1.61)	CHY_1014	CHY_1014	Flagellar hook-basal body rod protein	[TP0631-TP0961 (0.5728655)]
COG2201	COG4786	CHY_1031	cheB2	Chemotaxis response regulator protein-glutamate methylesterase 2 (EC 3.1.1.61)	CHY_1001	CHY_1001	Flagellar basal-body rod protein FlgG	[TP0631-TP0961 (0.5728655)]
COG2201	COG4786	CHY_1031	cheB2	Chemotaxis response regulator protein-glutamate methylesterase 2 (EC 3.1.1.61)	CHY_1014	CHY_1014	Flagellar hook-basal body rod protein	[TP0631-TP0961 (0.5728655)]
COG1057	COG1774	CHY_0388	CHY_0388	Nicotinate (Nicotinamide) nucleotide	CHY_0052	CHY_0052	Putative tpl protein {UniProtKB/TrEMBL:Q3AG10}	[TP0741-TP0046 (0.7023217)]
COG1159	COG1699	CHY_0430	CHY_0430	GTP-binding protein Era	CHY_0974	CHY_0974	Hypothetical protein {UniProtKB/TrEMBL:Q3ADG3}	[TP0541-TP0658 (0.79144865)]
COG0530	COG2239	CHY_2431	CHY_2431	Putative Na+/Ca+ exchanger protein	CHY_0384	CHY_0384	MgtE domain protein {UniProtKB/TrEMBL:Q3AF38}	[TP1034-TP0917 (0.5728957)]
COG0530	COG2239	CHY_2275	CHY_2275	Sodium/calcium antiporter	CHY_0384	CHY_0384	MgtE domain protein {UniProtKB/TrEMBL:Q3AF38}	[TP1034-TP0917 (0.5728957)]
COG0319	COG0333	CHY_0427	CHY_0427	Hypothetical protein {UniProtKB/TrEMBL:Q3AEZ6}	CHY_1453	rpmF	Ribosomal protein L32 {UniProtKB/TrEMBL:Q3AC49}	[TP0650-TP0807 (0.80809164)]
COG0216	COG0457	CHY_2563	CHY_2563	Peptide chain release factor 1	CHY_0221	CHY_0221	TPR domain protein {UniProtKB/TrEMBL:Q3AFJ1}	[TP0051-TP0067 (0.7097377)]
COG1360	COG4786	CHY_0964	CHY_0964	Flagellar motor protein MotB	CHY_1001	CHY_1001	Flagellar basal-body rod protein FlgG	[TP0724-TP0961 (0.729456)]
COG1360	COG4786	CHY_0964	CHY_0964	Flagellar motor protein MotB	CHY_1014	CHY_1014	Flagellar hook-basal body rod protein	[TP0724-TP0961 (0.729456)]
COG1352	COG2206	CHY_1028	CHY_1028	Chemotaxis protein methyltransferase	CHY_0135	CHY_0135	HDIG domain protein {UniProtKB/TrEMBL:Q3AFS7}	[TP0630-TP0877 (0.67253613)]
COG1352	COG2206	CHY_1016	CHY_1016	Chemotaxis protein methyltransferase	CHY_0883	CHY_0883	HD domain protein {UniProtKB/TrEMBL:Q3ADQ1}	[TP0630-TP0877 (0.67253613)]
COG1352	COG2206	CHY_1016	CHY_1016	Chemotaxis protein methyltransferase	CHY_0135	CHY_0135	HDIG domain protein {UniProtKB/TrEMBL:Q3AFS7}	[TP0630-TP0877 (0.67253613)]
COG1352	COG2206	CHY_1028	CHY_1028	Chemotaxis protein methyltransferase	CHY_1905	CHY_1905	HD domain protein {UniProtKB/TrEMBL:Q3AAW0}	[TP0630-TP0877 (0.67253613)]
COG1352	COG2206	CHY_1016	CHY_1016	Chemotaxis protein methyltransferase	CHY_0962	CHY_0962	HDIG domain protein {UniProtKB/TrEMBL:Q3ADH5}	[TP0630-TP0877 (0.67253613)]
COG1352	COG2206	CHY_1028	CHY_1028	Chemotaxis protein methyltransferase	CHY_0883	CHY_0883	HD domain protein {UniProtKB/TrEMBL:Q3ADQ1}	[TP0630-TP0877 (0.67253613)]
COG1352	COG2206	CHY_1028	CHY_1028	Chemotaxis protein methyltransferase	CHY_0881	CHY_0881	HD domain protein {UniProtKB/TrEMBL:Q3ADQ3}	[TP0630-TP0877 (0.67253613)]
COG1352	COG2206	CHY_1028	CHY_1028	Chemotaxis protein methyltransferase	CHY_2441	CHY_2441	HDIG domain protein {UniProtKB/TrEMBL:Q3A9E9}	[TP0630-TP0877 (0.67253613)]
COG1352	COG2206	CHY_1028	CHY_1028	Chemotaxis protein methyltransferase	CHY_0962	CHY_0962	HDIG domain protein {UniProtKB/TrEMBL:Q3ADH5}	[TP0630-TP0877 (0.67253613)]
COG1352	COG2206	CHY_1016	CHY_1016	Chemotaxis protein methyltransferase	CHY_1905	CHY_1905	HD domain protein {UniProtKB/TrEMBL:Q3AAW0}	[TP0630-TP0877 (0.67253613)]
COG1352	COG2206	CHY_1016	CHY_1016	Chemotaxis protein methyltransferase	CHY_2441	CHY_2441	HDIG domain protein {UniProtKB/TrEMBL:Q3A9E9}	[TP0630-TP0877 (0.67253613)]
COG1352	COG2206	CHY_1016	CHY_1016	Chemotaxis protein methyltransferase	CHY_0881	CHY_0881	HD domain protein {UniProtKB/TrEMBL:Q3ADQ3}	[TP0630-TP0877 (0.67253613)]
COG1385	COG2204	CHY_0418	CHY_0418	Hypothetical protein {UniProtKB/TrEMBL:Q3AF05}	CHY_1855	CHY_1855	Sigma-54 dependent transcriptional	[TP0032-TP0519 (0.67332727)]
COG1512	COG4603	CHY_2468	CHY_2468	Hypothetical protein {UniProtKB/TrEMBL:Q3A9C2}	CHY_1534	CHY_1534	Putative sugar ABC transporter, permease protein	[TP0561-TP0301 (0.6658524), TP0561-TP0322 (0.6796448)]
COG0542	COG2204	CHY_2348	CHY_2348	Negative regulator of genetic competence	CHY_1855	CHY_1855	Sigma-54 dependent transcriptional	[TP0071-TP0519 (0.6908589)]
COG0802	COG1774	CHY_0722	CHY_0722	Hypothetical protein {UniProtKB/TrEMBL:Q3AE58}	CHY_0052	CHY_0052	Putative tpl protein {UniProtKB/TrEMBL:Q3AG10}	[TP0875-TP0046 (0.67547834)]
COG0608	COG1366	CHY_2224	CHY_2224	Single-stranded DNA-specific exonuclease RecJ	CHY_1961	CHY_1961	Anti-sigma F factor antagonist	[TP0704-TP0540 (0.7098393)]
COG0705	COG1187	CHY_0820	CHY_0820	Rhomboid family protein	CHY_1938	CHY_1938	Ribosomal large subunit pseudouridine synthase B	[TP0982-TP0459 (0.6079956)]
COG0705	COG1187	CHY_0820	CHY_0820	Rhomboid family protein	CHY_1531	CHY_1531	Ribosomal small subunit pseudouridine synthase A	[TP0982-TP0459 (0.6079956)]
COG0569	COG1256	CHY_1574	CHY_1574	Potassium uptake protein KtrA	CHY_0971	CHY_0971	Flagellar hook-associated protein 1	[TP0024-TP0660 (0.58621275)]
COG0290	COG0457	CHY_1578	CHY_1578	Translation initiation factor IF-3	CHY_0221	CHY_0221	TPR domain protein {UniProtKB/TrEMBL:Q3AFJ1}	[TP0850-TP0095 (0.6947713)]
COG0782	COG0860	CHY_2366	CHY_2366	Transcription elongation factor GreA	CHY_2271	CHY_2271	N-acetylmuramoyl-L-alanine amidase	[TP0019-TP0247 (0.7668169)]
COG0782	COG0860	CHY_2366	CHY_2366	Transcription elongation factor GreA	CHY_2569	CHY_2569	N-acetylmuramoyl-L-alanine amidase	[TP0019-TP0247 (0.7668169)]
COG0255	COG1516	CHY_2301	CHY_2301	Ribosomal protein L29 {UniProtKB/TrEMBL:Q3A9S4}	CHY_0986	CHY_0986	Flagellar protein FliS {UniProtKB/TrEMBL:Q3ADF1}	[TP0197-TP0943 (0.5311184)]
COG0024	COG0530	CHY_2288	CHY_2288	Methionine aminopeptidase, type I	CHY_2431	CHY_2431	Putative Na+/Ca+ exchanger protein	[TP0842-TP1034 (0.7696508)]
COG0024	COG0530	CHY_2288	CHY_2288	Methionine aminopeptidase, type I	CHY_2275	CHY_2275	Sodium/calcium antiporter	[TP0842-TP1034 (0.7696508)]
COG0530	COG0771	CHY_2431	CHY_2431	Putative Na+/Ca+ exchanger protein	CHY_2071	CHY_2071	UDP-N-acetylmuramoylalanine--D-glutamate ligase	[TP1034-TP0903 (0.71912634)]
COG0530	COG0771	CHY_2275	CHY_2275	Sodium/calcium antiporter	CHY_2071	CHY_2071	UDP-N-acetylmuramoylalanine--D-glutamate ligase	[TP1034-TP0903 (0.71912634)]
COG1344	COG1699	CHY_0972	CHY_0972	Flagellar hook-associated protein 3	CHY_0974	CHY_0974	Hypothetical protein {UniProtKB/TrEMBL:Q3ADG3}	[TP0792-TP0658 (0.94066244), TP0868-TP0658 (0.9503252), TP0870-TP0658 (0.7328265)]
COG1344	COG1699	CHY_0981	CHY_0981	Flagellin {UniProtKB/TrEMBL:Q3ADF6}	CHY_0974	CHY_0974	Hypothetical protein {UniProtKB/TrEMBL:Q3ADG3}	[TP0792-TP0658 (0.94066244), TP0868-TP0658 (0.9503252), TP0870-TP0658 (0.7328265)]
COG1115	COG1512	CHY_0075	CHY_0075	Amino acid carrier protein	CHY_2468	CHY_2468	Hypothetical protein {UniProtKB/TrEMBL:Q3A9C2}	[TP0414-TP0561 (0.5704539)]
COG0322	COG0353	CHY_0267	uvrC	UvrABC system protein C (Protein uvrC) (Excinuclease ABC subunit C)	CHY_2673	CHY_2673	Recombination protein RecR	[TP0472-TP1004 (0.53674763)]
COG0771	COG1595	CHY_2071	CHY_2071	UDP-N-acetylmuramoylalanine--D-glutamate ligase	CHY_2333	CHY_2333	RNA polymerase sigma-H factor	[TP0903-TP0092 (0.6651206)]
COG0771	COG1595	CHY_2071	CHY_2071	UDP-N-acetylmuramoylalanine--D-glutamate ligase	CHY_1845	CHY_1845	Putative RNA polymerase sigma-W factor	[TP0903-TP0092 (0.6651206)]
COG0771	COG1595	CHY_2071	CHY_2071	UDP-N-acetylmuramoylalanine--D-glutamate ligase	CHY_1709	CHY_1709	RNA polymerase sigma-Z factor	[TP0903-TP0092 (0.6651206)]
COG1677	COG1815	CHY_0992	CHY_0992	Flagellar hook-basal body complex protein FliE	CHY_0990	CHY_0990	Flagellar basal-body rod protein FlgB	[TP0398-TP0396 (0.79194725)]
COG0188	COG0305	CHY_2704	CHY_2704	DNA gyrase, A subunit {UniProtKB/TrEMBL:Q3A8P8}	CHY_0041	CHY_0041	Replicative DNA helicase	[TP0005-TP0058 (0.73312306)]
COG0840	COG1344	CHY_1025	CHY_1025	Methyl-accepting chemotaxis protein	CHY_0972	CHY_0972	Flagellar hook-associated protein 3	[TP0640-TP0870 (0.6975479)]
COG0840	COG1344	CHY_1025	CHY_1025	Methyl-accepting chemotaxis protein	CHY_0981	CHY_0981	Flagellin {UniProtKB/TrEMBL:Q3ADF6}	[TP0640-TP0870 (0.6975479)]
COG0840	COG1344	CHY_0217	CHY_0217	Methyl-accepting chemotaxis protein	CHY_0972	CHY_0972	Flagellar hook-associated protein 3	[TP0640-TP0870 (0.6975479)]
COG0840	COG1344	CHY_1296	CHY_1296	Methyl-accepting chemotaxis protein	CHY_0981	CHY_0981	Flagellin {UniProtKB/TrEMBL:Q3ADF6}	[TP0640-TP0870 (0.6975479)]
COG0840	COG1344	CHY_2489	CHY_2489	Putative methyl-accepting chemotaxis protein	CHY_0972	CHY_0972	Flagellar hook-associated protein 3	[TP0640-TP0870 (0.6975479)]
COG0840	COG1344	CHY_1045	CHY_1045	Putative methyl-accepting chemotaxis protein	CHY_0981	CHY_0981	Flagellin {UniProtKB/TrEMBL:Q3ADF6}	[TP0640-TP0870 (0.6975479)]
COG0840	COG1344	CHY_0134	CHY_0134	Signal tranducer domain protein	CHY_0981	CHY_0981	Flagellin {UniProtKB/TrEMBL:Q3ADF6}	[TP0640-TP0870 (0.6975479)]
COG0840	COG1344	CHY_0886	CHY_0886	Methyl-accepting chemotaxis protein	CHY_0972	CHY_0972	Flagellar hook-associated protein 3	[TP0640-TP0870 (0.6975479)]
COG0840	COG1344	CHY_0886	CHY_0886	Methyl-accepting chemotaxis protein	CHY_0981	CHY_0981	Flagellin {UniProtKB/TrEMBL:Q3ADF6}	[TP0640-TP0870 (0.6975479)]
COG0840	COG1344	CHY_0216	CHY_0216	Methyl-accepting chemotaxis protein	CHY_0972	CHY_0972	Flagellar hook-associated protein 3	[TP0640-TP0870 (0.6975479)]
COG0840	COG1344	CHY_0217	CHY_0217	Methyl-accepting chemotaxis protein	CHY_0981	CHY_0981	Flagellin {UniProtKB/TrEMBL:Q3ADF6}	[TP0640-TP0870 (0.6975479)]
COG0840	COG1344	CHY_1029	CHY_1029	Methyl-accepting chemotaxis protein	CHY_0981	CHY_0981	Flagellin {UniProtKB/TrEMBL:Q3ADF6}	[TP0640-TP0870 (0.6975479)]
COG0840	COG1344	CHY_0965	CHY_0965	Methyl-accepting chemotaxis protein	CHY_0981	CHY_0981	Flagellin {UniProtKB/TrEMBL:Q3ADF6}	[TP0640-TP0870 (0.6975479)]
COG0840	COG1344	CHY_0965	CHY_0965	Methyl-accepting chemotaxis protein	CHY_0972	CHY_0972	Flagellar hook-associated protein 3	[TP0640-TP0870 (0.6975479)]
COG0840	COG1344	CHY_1023	CHY_1023	Methyl-accepting chemotaxis protein	CHY_0981	CHY_0981	Flagellin {UniProtKB/TrEMBL:Q3ADF6}	[TP0640-TP0870 (0.6975479)]
COG0840	COG1344	CHY_0134	CHY_0134	Signal tranducer domain protein	CHY_0972	CHY_0972	Flagellar hook-associated protein 3	[TP0640-TP0870 (0.6975479)]
COG0840	COG1344	CHY_1045	CHY_1045	Putative methyl-accepting chemotaxis protein	CHY_0972	CHY_0972	Flagellar hook-associated protein 3	[TP0640-TP0870 (0.6975479)]
COG0840	COG1344	CHY_1296	CHY_1296	Methyl-accepting chemotaxis protein	CHY_0972	CHY_0972	Flagellar hook-associated protein 3	[TP0640-TP0870 (0.6975479)]
COG0840	COG1344	CHY_2489	CHY_2489	Putative methyl-accepting chemotaxis protein	CHY_0981	CHY_0981	Flagellin {UniProtKB/TrEMBL:Q3ADF6}	[TP0640-TP0870 (0.6975479)]
COG0840	COG1344	CHY_1029	CHY_1029	Methyl-accepting chemotaxis protein	CHY_0972	CHY_0972	Flagellar hook-associated protein 3	[TP0640-TP0870 (0.6975479)]
COG0840	COG1344	CHY_0216	CHY_0216	Methyl-accepting chemotaxis protein	CHY_0981	CHY_0981	Flagellin {UniProtKB/TrEMBL:Q3ADF6}	[TP0640-TP0870 (0.6975479)]
COG0840	COG1344	CHY_1023	CHY_1023	Methyl-accepting chemotaxis protein	CHY_0972	CHY_0972	Flagellar hook-associated protein 3	[TP0640-TP0870 (0.6975479)]
COG1825	COG2812	CHY_0195	ctc	50S ribosomal protein L25 (General stress protein CTC)	CHY_2675	CHY_2675	Putative DNA polymerase III, gamma/tau subunits	[TP0372-TP1005 (0.6540257)]
COG0222	COG0530	CHY_2320	rplL	50S ribosomal protein L7/L12	CHY_2431	CHY_2431	Putative Na+/Ca+ exchanger protein	[TP0240-TP1034 (0.77472186)]
COG0222	COG0530	CHY_2320	rplL	50S ribosomal protein L7/L12	CHY_2275	CHY_2275	Sodium/calcium antiporter	[TP0240-TP1034 (0.77472186)]
COG0361	COG1214	CHY_2286	CHY_2286	Translation initiation factor IF-1	CHY_0723	CHY_0723	Glycoprotease, homolog {UniProtKB/TrEMBL:Q3AE57}	[TP0097-TP0876 (0.56457245)]
COG1509	COG2812	CHY_2479	CHY_2479	Putative L-lysine 2,3-aminomutase	CHY_2675	CHY_2675	Putative DNA polymerase III, gamma/tau subunits	[TP0121-TP1005 (0.5082704)]
COG0255	COG1011	CHY_2301	CHY_2301	Ribosomal protein L29 {UniProtKB/TrEMBL:Q3A9S4}	CHY_0240	CHY_0240	Haloacid dehalogenase domain protein	[TP0197-TP0158 (0.6077605)]
COG1108	COG2239	CHY_0654	CHY_0654	ABC transporter, permease protein	CHY_0384	CHY_0384	MgtE domain protein {UniProtKB/TrEMBL:Q3AF38}	[TP0165-TP0917 (0.5215956)]
COG2204	COG2204	CHY_1855	CHY_1855	Sigma-54 dependent transcriptional	CHY_1855	CHY_1855	Sigma-54 dependent transcriptional	[TP0519-TP0519 (0.65939915)]
COG0546	COG0739	CHY_1358	CHY_1358	HAD-superfamily hydrolase, subfamily IA	CHY_0861	CHY_0861	Peptidase, M23/M37 family	[TP0554-TP0782 (0.73069036)]
COG0546	COG0739	CHY_1358	CHY_1358	HAD-superfamily hydrolase, subfamily IA	CHY_0169	CHY_0169	Peptidase, M23/M37 family	[TP0554-TP0782 (0.73069036)]
COG0546	COG0739	CHY_1358	CHY_1358	HAD-superfamily hydrolase, subfamily IA	CHY_2625	CHY_2625	M23/M37 peptidase domain protein	[TP0554-TP0782 (0.73069036)]
COG0242	COG1187	CHY_1484	CHY_1484	Peptide deformylase {UniProtKB/TrEMBL:Q3AC18}	CHY_1531	CHY_1531	Ribosomal small subunit pseudouridine synthase A	[TP0757-TP0459 (0.5284328)]
COG0242	COG1187	CHY_1484	CHY_1484	Peptide deformylase {UniProtKB/TrEMBL:Q3AC18}	CHY_1938	CHY_1938	Ribosomal large subunit pseudouridine synthase B	[TP0757-TP0459 (0.5284328)]
COG0020	COG1508	CHY_0237	CHY_0237	Putative undecaprenyl diphosphate synthase	CHY_0279	CHY_0279	RNA polymerase sigma-54 factor	[TP0603-TP0111 (0.79878455)]
COG0020	COG1508	CHY_1781	CHY_1781	Undecaprenyl diphosphate synthase	CHY_0279	CHY_0279	RNA polymerase sigma-54 factor	[TP0603-TP0111 (0.79878455)]
COG0192	COG1774	CHY_0138	metK	S-adenosylmethionine synthetase (EC 2.5.1.6) (Methionine adenosyltransferase) (AdoMet synthetase) (MAT)	CHY_0052	CHY_0052	Putative tpl protein {UniProtKB/TrEMBL:Q3AG10}	[TP0794-TP0046 (0.7023217)]
COG0420	COG0739	CHY_0945	CHY_0945	Ser/Thr protein phosphatase family protein	CHY_2625	CHY_2625	M23/M37 peptidase domain protein	[TP0626-TP0782 (0.7781429)]
COG0420	COG0739	CHY_0945	CHY_0945	Ser/Thr protein phosphatase family protein	CHY_0861	CHY_0861	Peptidase, M23/M37 family	[TP0626-TP0782 (0.7781429)]
COG0420	COG0739	CHY_0945	CHY_0945	Ser/Thr protein phosphatase family protein	CHY_0169	CHY_0169	Peptidase, M23/M37 family	[TP0626-TP0782 (0.7781429)]
COG1385	COG2812	CHY_0418	CHY_0418	Hypothetical protein {UniProtKB/TrEMBL:Q3AF05}	CHY_2675	CHY_2675	Putative DNA polymerase III, gamma/tau subunits	[TP0276-TP1005 (0.66627616)]
COG0341	COG1512	CHY_1511	CHY_1511	Protein-export membrane protein SecF	CHY_2468	CHY_2468	Hypothetical protein {UniProtKB/TrEMBL:Q3A9C2}	[TP0411-TP0561 (0.5704539)]
COG1512	COG2239	CHY_2468	CHY_2468	Hypothetical protein {UniProtKB/TrEMBL:Q3A9C2}	CHY_0384	CHY_0384	MgtE domain protein {UniProtKB/TrEMBL:Q3AF38}	[TP0561-TP0917 (0.596176)]
COG0217	COG0739	CHY_1525	CHY_1525	Hypothetical protein {UniProtKB/TrEMBL:Q3ABX7}	CHY_0169	CHY_0169	Peptidase, M23/M37 family	[TP0474-TP0864 (0.82349855)]
COG0217	COG0739	CHY_1525	CHY_1525	Hypothetical protein {UniProtKB/TrEMBL:Q3ABX7}	CHY_0861	CHY_0861	Peptidase, M23/M37 family	[TP0474-TP0864 (0.82349855)]
COG0217	COG0739	CHY_1525	CHY_1525	Hypothetical protein {UniProtKB/TrEMBL:Q3ABX7}	CHY_2625	CHY_2625	M23/M37 peptidase domain protein	[TP0474-TP0864 (0.82349855)]
COG0242	COG0254	CHY_1484	CHY_1484	Peptide deformylase {UniProtKB/TrEMBL:Q3AC18}	CHY_2565	CHY_2565	Ribosomal protein L31 {UniProtKB/TrEMBL:Q3A926}	[TP0757-TP0255 (0.6434887)]
COG0762	COG1512	CHY_2040	CHY_2040	Hypothetical protein {UniProtKB/TrEMBL:Q3AAH5}	CHY_2468	CHY_2468	Hypothetical protein {UniProtKB/TrEMBL:Q3A9C2}	[TP0668-TP0561 (0.5550382)]
COG0442	COG1466	CHY_1775	CHY_1775	Prolyl-tRNA synthetase {UniProtKB/TrEMBL:Q3AB89}	CHY_0405	CHY_0405	Hypothetical protein {UniProtKB/TrEMBL:Q3AF18}	[TP0160-TP0588 (0.66563916)]
COG0785	COG2239	CHY_1095	CHY_1095	Thioredoxin domain selenoprotein/cytochrome C	CHY_0384	CHY_0384	MgtE domain protein {UniProtKB/TrEMBL:Q3AF38}	[TP0101-TP0917 (0.5215956)]
COG0705	COG2239	CHY_0820	CHY_0820	Rhomboid family protein	CHY_0384	CHY_0384	MgtE domain protein {UniProtKB/TrEMBL:Q3AF38}	[TP0982-TP0917 (0.5527395)]
COG0847	COG1558	CHY_2036	CHY_2036	Putative DNA polymerase III, epsilon subunit	CHY_0991	CHY_0991	Flagellar basal-body rod protein FlgC	[TP0643-TP0397 (0.7022186)]
COG0305	COG0593	CHY_0041	CHY_0041	Replicative DNA helicase	CHY_2710	CHY_2710	Chromosomal replication initiator protein DnaA	[TP0058-TP0001 (0.9013428)]
COG0772	COG2239	CHY_2070	CHY_2070	Cell division protein FtsW	CHY_0384	CHY_0384	MgtE domain protein {UniProtKB/TrEMBL:Q3AF38}	[TP0501-TP0917 (0.53388965), TP0387-TP0917 (0.61041105)]
COG0772	COG2239	CHY_0358	CHY_0358	Peptidoglycan biosynthesis protein,	CHY_0384	CHY_0384	MgtE domain protein {UniProtKB/TrEMBL:Q3AF38}	[TP0501-TP0917 (0.53388965), TP0387-TP0917 (0.61041105)]
COG1766	COG2239	CHY_0993	CHY_0993	Flagellar M-ring protein FliF	CHY_0384	CHY_0384	MgtE domain protein {UniProtKB/TrEMBL:Q3AF38}	[TP0399-TP0917 (0.5059451)]
COG0178	COG1197	CHY_0259	CHY_0259	Excinuclease ABC, A subunit	CHY_0200	CHY_0200	Transcription-repair coupling factor	[TP0514-TP0344 (0.9414915)]
COG0264	COG0544	CHY_1786	tsf	Translation elongation factor Ts	CHY_0324	CHY_0324	Trigger factor {UniProtKB/TrEMBL:Q3AF97}	[TP0605-TP0506 (0.9100214)]
COG1344	COG1352	CHY_0972	CHY_0972	Flagellar hook-associated protein 3	CHY_1016	CHY_1016	Chemotaxis protein methyltransferase	[TP0870-TP0630 (0.7476691)]
COG1344	COG1352	CHY_0981	CHY_0981	Flagellin {UniProtKB/TrEMBL:Q3ADF6}	CHY_1028	CHY_1028	Chemotaxis protein methyltransferase	[TP0870-TP0630 (0.7476691)]
COG1344	COG1352	CHY_0981	CHY_0981	Flagellin {UniProtKB/TrEMBL:Q3ADF6}	CHY_1016	CHY_1016	Chemotaxis protein methyltransferase	[TP0870-TP0630 (0.7476691)]
COG1344	COG1352	CHY_0972	CHY_0972	Flagellar hook-associated protein 3	CHY_1028	CHY_1028	Chemotaxis protein methyltransferase	[TP0870-TP0630 (0.7476691)]
COG0495	COG1475	CHY_0393	CHY_0393	Leucyl-tRNA synthetase {UniProtKB/TrEMBL:Q3AF30}	CHY_0010	CHY_0010	Stage 0 sporulation protein J	[TP0586-TP0271 (0.63095015)]
COG1512	COG1512	CHY_2468	CHY_2468	Hypothetical protein {UniProtKB/TrEMBL:Q3A9C2}	CHY_2468	CHY_2468	Hypothetical protein {UniProtKB/TrEMBL:Q3A9C2}	[TP0561-TP0561 (0.53951585)]
COG0272	COG2080	CHY_1100	CHY_1100	DNA ligase, NAD-dependent	CHY_0691	CHY_0691	2Fe-2S iron-sulfur cluster binding domain	[TP0634-TP0080 (0.5753685)]
COG0750	COG1512	CHY_1979	CHY_1979	Putative stage IV sporulation protein B	CHY_2468	CHY_2468	Hypothetical protein {UniProtKB/TrEMBL:Q3A9C2}	[TP0600-TP0561 (0.5857341)]
COG0750	COG1512	CHY_1777	CHY_1777	Putative membrane-associated zinc metalloprotease	CHY_2468	CHY_2468	Hypothetical protein {UniProtKB/TrEMBL:Q3A9C2}	[TP0600-TP0561 (0.5857341)]
COG1352	COG1536	CHY_1028	CHY_1028	Chemotaxis protein methyltransferase	CHY_0994	CHY_0994	Flagellar motor switch protein FliG	[TP0630-TP0026 (0.7604114)]
COG1352	COG1536	CHY_1016	CHY_1016	Chemotaxis protein methyltransferase	CHY_0994	CHY_0994	Flagellar motor switch protein FliG	[TP0630-TP0026 (0.7604114)]
COG1344	COG1516	CHY_0972	CHY_0972	Flagellar hook-associated protein 3	CHY_0986	CHY_0986	Flagellar protein FliS {UniProtKB/TrEMBL:Q3ADF1}	[TP0870-TP0943 (0.723277)]
COG1344	COG1516	CHY_0981	CHY_0981	Flagellin {UniProtKB/TrEMBL:Q3ADF6}	CHY_0986	CHY_0986	Flagellar protein FliS {UniProtKB/TrEMBL:Q3ADF1}	[TP0870-TP0943 (0.723277)]
COG0099	COG0216	CHY_2284	rpsM	Ribosomal protein S13 {UniProtKB/TrEMBL:Q3A9U1}	CHY_2563	CHY_2563	Peptide chain release factor 1	[TP0210-TP0051 (0.8775348)]
COG0803	COG1268	CHY_0652	CHY_0652	ABC transporter, substrate-binding protein	CHY_1642	CHY_1642	BioY family protein {UniProtKB/TrEMBL:Q3ABM1}	[TP0034-TP0228 (0.8514437)]
COG0442	COG0552	CHY_1775	CHY_1775	Prolyl-tRNA synthetase {UniProtKB/TrEMBL:Q3AB89}	CHY_1442	CHY_1442	Signal recognition particle-docking protein FtsY	[TP0160-TP0578 (0.56216276)]
COG0242	COG0319	CHY_1484	CHY_1484	Peptide deformylase {UniProtKB/TrEMBL:Q3AC18}	CHY_0427	CHY_0427	Hypothetical protein {UniProtKB/TrEMBL:Q3AEZ6}	[TP0757-TP0650 (0.630912)]
COG0178	COG0845	CHY_0259	CHY_0259	Excinuclease ABC, A subunit	CHY_0873	CHY_0873	Putative lipoprotein {UniProtKB/TrEMBL:Q3ADR0}	[TP0514-TP0965 (0.87363523)]
COG0178	COG0845	CHY_0259	CHY_0259	Excinuclease ABC, A subunit	CHY_0088	CHY_0088	Efflux transporter, RND family, MFP subunit	[TP0514-TP0965 (0.87363523)]
COG0178	COG0845	CHY_0259	CHY_0259	Excinuclease ABC, A subunit	CHY_2241	CHY_2241	Efflux transporter, RND family, MFP subunit	[TP0514-TP0965 (0.87363523)]
COG0457	COG0566	CHY_0221	CHY_0221	TPR domain protein {UniProtKB/TrEMBL:Q3AFJ1}	CHY_1573	CHY_1573	RNA methyltransferase, TrmH family protein	[TP0095-TP0054 (0.73981166)]
COG0457	COG0566	CHY_0221	CHY_0221	TPR domain protein {UniProtKB/TrEMBL:Q3AFJ1}	CHY_2335	CHY_2335	RNA methyltransferase, TrmH family, group 3	[TP0095-TP0054 (0.73981166)]
COG0024	COG0462	CHY_2288	CHY_2288	Methionine aminopeptidase, type I	CHY_0193	CHY_0193	Ribose-phosphate pyrophosphokinase	[TP0842-TP0294 (0.8762697)]
COG0125	COG0361	CHY_0050	CHY_0050	Thymidylate kinase {UniProtKB/TrEMBL:Q3AG12}	CHY_2286	CHY_2286	Translation initiation factor IF-1	[TP0354-TP0097 (0.8382038)]
COG1536	COG1766	CHY_0994	CHY_0994	Flagellar motor switch protein FliG	CHY_0993	CHY_0993	Flagellar M-ring protein FliF	[TP0400-TP0399 (0.9198608), TP0026-TP0399 (0.9539454)]
COG0319	COG0787	CHY_0427	CHY_0427	Hypothetical protein {UniProtKB/TrEMBL:Q3AEZ6}	CHY_0667	alr	Alanine racemase {UniProtKB/Swiss-Prot:Q9F8I0}	[TP0650-TP0681 (0.82058704)]
COG0215	COG1536	CHY_2338	cysS	Cysteinyl-tRNA synthetase (EC 6.1.1.16) (Cysteine--tRNA ligase) (CysRS)	CHY_0994	CHY_0994	Flagellar motor switch protein FliG	[TP0091-TP0400 (0.6374247)]
COG0564	COG1418	CHY_1119	CHY_1119	Ribosomal large subunit pseudouridine synthase,	CHY_1168	CHY_1168	HDIG/KH domain protein {UniProtKB/TrEMBL:Q3ACX1}	[TP0154-TP1018 (0.7668753)]
COG0564	COG1418	CHY_1119	CHY_1119	Ribosomal large subunit pseudouridine synthase,	CHY_2384	CHY_2384	HDIG domain protein {UniProtKB/TrEMBL:Q3A9K3}	[TP0154-TP1018 (0.7668753)]
COG0564	COG1418	CHY_1505	CHY_1505	Ribosomal large subunit pseudouridine synthase,	CHY_1168	CHY_1168	HDIG/KH domain protein {UniProtKB/TrEMBL:Q3ACX1}	[TP0154-TP1018 (0.7668753)]
COG0564	COG1418	CHY_1505	CHY_1505	Ribosomal large subunit pseudouridine synthase,	CHY_2384	CHY_2384	HDIG domain protein {UniProtKB/TrEMBL:Q3A9K3}	[TP0154-TP1018 (0.7668753)]
COG0849	COG1595	CHY_2439	CHY_2439	Putative cell division protein FtsA	CHY_1845	CHY_1845	Putative RNA polymerase sigma-W factor	[TP0389-TP0092 (0.66770643)]
COG0849	COG1595	CHY_2061	CHY_2061	Cell division protein FtsA	CHY_1709	CHY_1709	RNA polymerase sigma-Z factor	[TP0389-TP0092 (0.66770643)]
COG0849	COG1595	CHY_2439	CHY_2439	Putative cell division protein FtsA	CHY_1709	CHY_1709	RNA polymerase sigma-Z factor	[TP0389-TP0092 (0.66770643)]
COG0849	COG1595	CHY_2061	CHY_2061	Cell division protein FtsA	CHY_1845	CHY_1845	Putative RNA polymerase sigma-W factor	[TP0389-TP0092 (0.66770643)]
COG0849	COG1595	CHY_2439	CHY_2439	Putative cell division protein FtsA	CHY_2333	CHY_2333	RNA polymerase sigma-H factor	[TP0389-TP0092 (0.66770643)]
COG0849	COG1595	CHY_2061	CHY_2061	Cell division protein FtsA	CHY_2333	CHY_2333	RNA polymerase sigma-H factor	[TP0389-TP0092 (0.66770643)]
COG0739	COG2204	CHY_0861	CHY_0861	Peptidase, M23/M37 family	CHY_1855	CHY_1855	Sigma-54 dependent transcriptional	[TP0706-TP0519 (0.80130965)]
COG0739	COG2204	CHY_0169	CHY_0169	Peptidase, M23/M37 family	CHY_1855	CHY_1855	Sigma-54 dependent transcriptional	[TP0706-TP0519 (0.80130965)]
COG0739	COG2204	CHY_2625	CHY_2625	M23/M37 peptidase domain protein	CHY_1855	CHY_1855	Sigma-54 dependent transcriptional	[TP0706-TP0519 (0.80130965)]
COG0036	COG2001	CHY_1476	CHY_1476	Ribulose-phosphate 3-epimerase	CHY_2079	mraZ	MraZ protein {UniProtKB/TrEMBL:Q3AAD6}	[TP0945-TP0383 (0.685165)]
COG0280	COG0457	CHY_1456	CHY_1456	Phosphate acetyltransferase	CHY_0221	CHY_0221	TPR domain protein {UniProtKB/TrEMBL:Q3AFJ1}	[TP0094-TP0067 (0.5068833)]
COG1108	COG1277	CHY_0654	CHY_0654	ABC transporter, permease protein	CHY_2423	CHY_2423	ABC transporter, permease protein	[TP0165-TP0880 (0.79878455)]
COG0457	COG0495	CHY_0221	CHY_0221	TPR domain protein {UniProtKB/TrEMBL:Q3AFJ1}	CHY_0393	CHY_0393	Leucyl-tRNA synthetase {UniProtKB/TrEMBL:Q3AF30}	[TP0067-TP0586 (0.714839)]
COG0257	COG0472	CHY_2285	CHY_2285	Ribosomal protein L36 {UniProtKB/TrEMBL:Q3A9U0}	CHY_2588	CHY_2588	Undecaprenyl-phosphate N-acetylglucosaminyl	[TP0209-TP0345 (0.64932555)]
COG0257	COG0472	CHY_2285	CHY_2285	Ribosomal protein L36 {UniProtKB/TrEMBL:Q3A9U0}	CHY_2072	mraY	Phospho-N-acetylmuramoyl-pentapeptide-transferase (EC 2.7.8.13) (UDP- MurNAc-pentapeptide phosphotransferase)	[TP0209-TP0345 (0.64932555)]
COG0358	COG0457	CHY_0454	CHY_0454	DNA primase {UniProtKB/TrEMBL:Q3AEW9}	CHY_0221	CHY_0221	TPR domain protein {UniProtKB/TrEMBL:Q3AFJ1}	[TP0492-TP0648 (0.5111708)]
COG0766	COG1419	CHY_2066	murAB	UDP-N-acetylglucosamine 1-carboxyvinyltransferase 1 (EC 2.5.1.7) (Enoylpyruvate transferase 1) (UDP-N-acetylglucosamine enolpyruvyl transferase 1) (EPT 1)	CHY_1010	CHY_1010	Flagellar biosynthesis protein FlhF	[TP0029-TP0713 (0.80866665)]
COG0766	COG1419	CHY_2542	murA	UDP-N-acetylglucosamine 1-carboxyvinyltransferase 2 (EC 2.5.1.7) (Enoylpyruvate transferase 2) (UDP-N-acetylglucosamine enolpyruvyl transferase 2) (EPT 2)	CHY_1010	CHY_1010	Flagellar biosynthesis protein FlhF	[TP0029-TP0713 (0.80866665)]
COG1214	COG1516	CHY_0723	CHY_0723	Glycoprotease, homolog {UniProtKB/TrEMBL:Q3AE57}	CHY_0986	CHY_0986	Flagellar protein FliS {UniProtKB/TrEMBL:Q3ADF1}	[TP0876-TP0943 (0.57131183)]
COG0608	COG1234	CHY_2224	CHY_2224	Single-stranded DNA-specific exonuclease RecJ	CHY_0312	CHY_0312	Metallo-beta-lactamase family protein	[TP0704-TP0819 (0.5844061)]
COG0024	COG0125	CHY_2288	CHY_2288	Methionine aminopeptidase, type I	CHY_0050	CHY_0050	Thymidylate kinase {UniProtKB/TrEMBL:Q3AG12}	[TP0842-TP0354 (0.8096375)]
COG1077	COG1426	CHY_0342	CHY_0342	Cell shape-determining protein MreB	CHY_1163	CHY_1163	Hypothetical protein {UniProtKB/TrEMBL:Q3ACX6}	[TP0497-TP0334 (0.739115)]
COG1077	COG1426	CHY_2533	CHY_2533	Mbl protein {UniProtKB/TrEMBL:Q3A958}	CHY_1163	CHY_1163	Hypothetical protein {UniProtKB/TrEMBL:Q3ACX6}	[TP0497-TP0334 (0.739115)]
COG0618	COG1214	CHY_1764	CHY_1764	DHH/DHHA1 family protein	CHY_0723	CHY_0723	Glycoprotease, homolog {UniProtKB/TrEMBL:Q3AE57}	[TP0803-TP0876 (0.700686)]
COG0257	COG0779	CHY_2285	CHY_2285	Ribosomal protein L36 {UniProtKB/TrEMBL:Q3A9U0}	CHY_1770	CHY_1770	Hypothetical protein {UniProtKB/TrEMBL:Q3AB94}	[TP0209-TP0893 (0.7461857)]
COG1291	COG1291	CHY_0963	CHY_0963	Chemotaxis motA protein	CHY_0963	CHY_0963	Chemotaxis motA protein	[TP0725-TP0725 (0.8044664)]
COG0275	COG1815	CHY_2078	mraW	S-adenosyl-methyltransferase mraW (EC 2.1.1.-)	CHY_0990	CHY_0990	Flagellar basal-body rod protein FlgB	[TP0384-TP0396 (0.81050646)]
COG1536	COG1536	CHY_0994	CHY_0994	Flagellar motor switch protein FliG	CHY_0994	CHY_0994	Flagellar motor switch protein FliG	[TP0026-TP0400 (0.5928469)]
COG0457	COG0845	CHY_0221	CHY_0221	TPR domain protein {UniProtKB/TrEMBL:Q3AFJ1}	CHY_0088	CHY_0088	Efflux transporter, RND family, MFP subunit	[TP0648-TP0965 (0.54118866)]
COG0457	COG0845	CHY_0221	CHY_0221	TPR domain protein {UniProtKB/TrEMBL:Q3AFJ1}	CHY_2241	CHY_2241	Efflux transporter, RND family, MFP subunit	[TP0648-TP0965 (0.54118866)]
COG0457	COG0845	CHY_0221	CHY_0221	TPR domain protein {UniProtKB/TrEMBL:Q3AFJ1}	CHY_0873	CHY_0873	Putative lipoprotein {UniProtKB/TrEMBL:Q3ADR0}	[TP0648-TP0965 (0.54118866)]
COG0419	COG1512	CHY_0946	CHY_0946	Hypothetical protein {UniProtKB/TrEMBL:Q3ADJ1}	CHY_2468	CHY_2468	Hypothetical protein {UniProtKB/TrEMBL:Q3A9C2}	[TP0627-TP0561 (0.5704539)]
COG0760	COG2239	CHY_0201	CHY_0201	Putative peptidyl-prolyl cis-trans isomerase,	CHY_0384	CHY_0384	MgtE domain protein {UniProtKB/TrEMBL:Q3AF38}	[TP1016-TP0917 (0.81817394)]
COG0420	COG1655	CHY_0945	CHY_0945	Ser/Thr protein phosphatase family protein	CHY_1022	CHY_1022	Hypothetical protein {UniProtKB/TrEMBL:Q3ADB5}	[TP0626-TP0829 (0.55117077)]
COG1536	COG1776	CHY_0994	CHY_0994	Flagellar motor switch protein FliG	CHY_1017	CHY_1017	Chemotaxis protein CheC	[TP0026-TP0720 (0.7923422)]
COG1536	COG1776	CHY_0994	CHY_0994	Flagellar motor switch protein FliG	CHY_1020	CHY_1020	Flagellar motor switch protein	[TP0026-TP0720 (0.7923422)]
COG0782	COG1057	CHY_2366	CHY_2366	Transcription elongation factor GreA	CHY_0388	CHY_0388	Nicotinate (Nicotinamide) nucleotide	[TP0019-TP0741 (0.75909394)]
COG1516	COG1516	CHY_0986	CHY_0986	Flagellar protein FliS {UniProtKB/TrEMBL:Q3ADF1}	CHY_0986	CHY_0986	Flagellar protein FliS {UniProtKB/TrEMBL:Q3ADF1}	[TP0943-TP0943 (0.5311184)]
COG0817	COG1516	CHY_1524	ruvC	Crossover junction endodeoxyribonuclease ruvC (EC 3.1.22.4) (Holliday junction nuclease ruvC) (Holliday junction resolvase ruvC)	CHY_0986	CHY_0986	Flagellar protein FliS {UniProtKB/TrEMBL:Q3ADF1}	[TP0517-TP0943 (0.5294325)]
COG1079	COG2239	CHY_1533	CHY_1533	Putative sugar ABC transporter, permease protein	CHY_0384	CHY_0384	MgtE domain protein {UniProtKB/TrEMBL:Q3AF38}	[TP0302-TP0917 (0.5527395)]
COG1109	COG1157	CHY_2580	CHY_2580	Phosphoglucomutase/phosphomannomutase family	CHY_0996	CHY_0996	Flagellum-specific ATP synthase	[TP0413-TP0402 (0.78400123)]
COG1109	COG1157	CHY_2012	CHY_2012	Phosphoglucosamine mutase	CHY_0996	CHY_0996	Flagellum-specific ATP synthase	[TP0413-TP0402 (0.78400123)]
COG1987	COG2239	CHY_1006	CHY_1006	Flagellar biosynthetic protein FliQ	CHY_0384	CHY_0384	MgtE domain protein {UniProtKB/TrEMBL:Q3AF38}	[TP0717-TP0917 (0.53720385)]
COG0217	COG1235	CHY_1525	CHY_1525	Hypothetical protein {UniProtKB/TrEMBL:Q3ABX7}	CHY_0276	CHY_0276	Hypothetical protein {UniProtKB/TrEMBL:Q3AFD6}	[TP0474-TP0489 (0.71912634)]
COG1256	COG1776	CHY_0971	CHY_0971	Flagellar hook-associated protein 1	CHY_1017	CHY_1017	Chemotaxis protein CheC	[TP0660-TP0720 (0.80235356)]
COG1256	COG1776	CHY_0971	CHY_0971	Flagellar hook-associated protein 1	CHY_1020	CHY_1020	Flagellar motor switch protein	[TP0660-TP0720 (0.80235356)]
COG0012	COG0188	CHY_0031	CHY_0031	GTP-binding protein YchF	CHY_2704	CHY_2704	DNA gyrase, A subunit {UniProtKB/TrEMBL:Q3A8P8}	[TP0124-TP0005 (0.7149395)]
COG0206	COG1774	CHY_2060	CHY_2060	Cell division protein FtsZ	CHY_0052	CHY_0052	Putative tpl protein {UniProtKB/TrEMBL:Q3AG10}	[TP0390-TP0046 (0.67547834)]
COG0324	COG1558	CHY_1394	CHY_1394	TRNA delta(2)-isopentenylpyrophosphate	CHY_0991	CHY_0991	Flagellar basal-body rod protein FlgC	[TP0637-TP0397 (0.66148543)]
COG0530	COG0621	CHY_2275	CHY_2275	Sodium/calcium antiporter	CHY_0419	CHY_0419	MiaB-like tRNA modifying enzyme	[TP1034-TP0269 (0.7081234)]
COG0530	COG0621	CHY_2431	CHY_2431	Putative Na+/Ca+ exchanger protein	CHY_0419	CHY_0419	MiaB-like tRNA modifying enzyme	[TP1034-TP0269 (0.7081234)]
COG0530	COG0621	CHY_2431	CHY_2431	Putative Na+/Ca+ exchanger protein	CHY_1164	CHY_1164	MiaB-like tRNA modifying enzyme YliG, TIGR01125	[TP1034-TP0269 (0.7081234)]
COG0530	COG0621	CHY_2275	CHY_2275	Sodium/calcium antiporter	CHY_1398	CHY_1398	TRNA-i(6)A37 thiotransferase enzyme MiaB	[TP1034-TP0269 (0.7081234)]
COG0530	COG0621	CHY_2275	CHY_2275	Sodium/calcium antiporter	CHY_1164	CHY_1164	MiaB-like tRNA modifying enzyme YliG, TIGR01125	[TP1034-TP0269 (0.7081234)]
COG0530	COG0621	CHY_2431	CHY_2431	Putative Na+/Ca+ exchanger protein	CHY_1398	CHY_1398	TRNA-i(6)A37 thiotransferase enzyme MiaB	[TP1034-TP0269 (0.7081234)]
COG0528	COG1774	CHY_1785	CHY_1785	Uridylate kinase {UniProtKB/TrEMBL:Q3AB79}	CHY_0052	CHY_0052	Putative tpl protein {UniProtKB/TrEMBL:Q3AG10}	[TP0099-TP0046 (0.65377367)]
COG0840	COG1157	CHY_2489	CHY_2489	Putative methyl-accepting chemotaxis protein	CHY_0996	CHY_0996	Flagellum-specific ATP synthase	[TP0640-TP0402 (0.9180537)]
COG0840	COG1157	CHY_1025	CHY_1025	Methyl-accepting chemotaxis protein	CHY_0996	CHY_0996	Flagellum-specific ATP synthase	[TP0640-TP0402 (0.9180537)]
COG0840	COG1157	CHY_1023	CHY_1023	Methyl-accepting chemotaxis protein	CHY_0996	CHY_0996	Flagellum-specific ATP synthase	[TP0640-TP0402 (0.9180537)]
COG0840	COG1157	CHY_0886	CHY_0886	Methyl-accepting chemotaxis protein	CHY_0996	CHY_0996	Flagellum-specific ATP synthase	[TP0640-TP0402 (0.9180537)]
COG0840	COG1157	CHY_0134	CHY_0134	Signal tranducer domain protein	CHY_0996	CHY_0996	Flagellum-specific ATP synthase	[TP0640-TP0402 (0.9180537)]
COG0840	COG1157	CHY_1296	CHY_1296	Methyl-accepting chemotaxis protein	CHY_0996	CHY_0996	Flagellum-specific ATP synthase	[TP0640-TP0402 (0.9180537)]
COG0840	COG1157	CHY_0216	CHY_0216	Methyl-accepting chemotaxis protein	CHY_0996	CHY_0996	Flagellum-specific ATP synthase	[TP0640-TP0402 (0.9180537)]
COG0840	COG1157	CHY_1029	CHY_1029	Methyl-accepting chemotaxis protein	CHY_0996	CHY_0996	Flagellum-specific ATP synthase	[TP0640-TP0402 (0.9180537)]
COG0840	COG1157	CHY_0217	CHY_0217	Methyl-accepting chemotaxis protein	CHY_0996	CHY_0996	Flagellum-specific ATP synthase	[TP0640-TP0402 (0.9180537)]
COG0840	COG1157	CHY_1045	CHY_1045	Putative methyl-accepting chemotaxis protein	CHY_0996	CHY_0996	Flagellum-specific ATP synthase	[TP0640-TP0402 (0.9180537)]
COG0840	COG1157	CHY_0965	CHY_0965	Methyl-accepting chemotaxis protein	CHY_0996	CHY_0996	Flagellum-specific ATP synthase	[TP0640-TP0402 (0.9180537)]
COG0462	COG0492	CHY_0193	CHY_0193	Ribose-phosphate pyrophosphokinase	CHY_0906	CHY_0906	Thioredoxin-disulfide reductase	[TP0294-TP0814 (0.8323514)]
COG0462	COG0492	CHY_0193	CHY_0193	Ribose-phosphate pyrophosphokinase	CHY_2389	CHY_2389	Thioredoxin-disulfide reductase	[TP0294-TP0814 (0.8323514)]
COG0462	COG0492	CHY_0193	CHY_0193	Ribose-phosphate pyrophosphokinase	CHY_0560	CHY_0560	Thioredoxin/thioredoxin-disulfide reductase	[TP0294-TP0814 (0.8323514)]
COG0124	COG0254	CHY_2205	CHY_2205	Histidyl-tRNA synthetase	CHY_2565	CHY_2565	Ribosomal protein L31 {UniProtKB/TrEMBL:Q3A926}	[TP0641-TP0255 (0.65973145)]
COG0178	COG0272	CHY_0259	CHY_0259	Excinuclease ABC, A subunit	CHY_1100	CHY_1100	DNA ligase, NAD-dependent	[TP0514-TP0634 (0.7537598)]
COG1512	COG1684	CHY_2468	CHY_2468	Hypothetical protein {UniProtKB/TrEMBL:Q3A9C2}	CHY_1007	CHY_1007	Flagellar biosynthetic protein FliR	[TP0561-TP0716 (0.6360963)]
COG0257	COG2204	CHY_2285	CHY_2285	Ribosomal protein L36 {UniProtKB/TrEMBL:Q3A9U0}	CHY_1855	CHY_1855	Sigma-54 dependent transcriptional	[TP0209-TP0519 (0.6010877)]
COG0495	COG1558	CHY_0393	CHY_0393	Leucyl-tRNA synthetase {UniProtKB/TrEMBL:Q3AF30}	CHY_0991	CHY_0991	Flagellar basal-body rod protein FlgC	[TP0586-TP0397 (0.60331625)]
COG1135	COG1466	CHY_2422	CHY_2422	ABC transporter, ATP-binding protein	CHY_0405	CHY_0405	Hypothetical protein {UniProtKB/TrEMBL:Q3AF18}	[TP0120-TP0588 (0.7896185)]
COG0608	COG1159	CHY_2224	CHY_2224	Single-stranded DNA-specific exonuclease RecJ	CHY_0430	CHY_0430	GTP-binding protein Era	[TP0704-TP0541 (0.7586372)]
COG0242	COG0263	CHY_1484	CHY_1484	Peptide deformylase {UniProtKB/TrEMBL:Q3AC18}	CHY_0380	proB	Glutamate 5-kinase (EC 2.7.2.11) (Gamma-glutamyl kinase) (GK)	[TP0757-TP0351 (0.5771584)]
COG1115	COG2239	CHY_0075	CHY_0075	Amino acid carrier protein	CHY_0384	CHY_0384	MgtE domain protein {UniProtKB/TrEMBL:Q3AF38}	[TP0414-TP0917 (0.53720385)]
COG1366	COG1776	CHY_1961	CHY_1961	Anti-sigma F factor antagonist	CHY_1017	CHY_1017	Chemotaxis protein CheC	[TP0233-TP0720 (0.5310372)]
COG1366	COG1776	CHY_1961	CHY_1961	Anti-sigma F factor antagonist	CHY_1020	CHY_1020	Flagellar motor switch protein	[TP0233-TP0720 (0.5310372)]
COG0739	COG4786	CHY_2625	CHY_2625	M23/M37 peptidase domain protein	CHY_1014	CHY_1014	Flagellar hook-basal body rod protein	[TP0782-TP0961 (0.69582695)]
COG0739	COG4786	CHY_0169	CHY_0169	Peptidase, M23/M37 family	CHY_1001	CHY_1001	Flagellar basal-body rod protein FlgG	[TP0782-TP0961 (0.69582695)]
COG0739	COG4786	CHY_0861	CHY_0861	Peptidase, M23/M37 family	CHY_1001	CHY_1001	Flagellar basal-body rod protein FlgG	[TP0782-TP0961 (0.69582695)]
COG0739	COG4786	CHY_0169	CHY_0169	Peptidase, M23/M37 family	CHY_1014	CHY_1014	Flagellar hook-basal body rod protein	[TP0782-TP0961 (0.69582695)]
COG0739	COG4786	CHY_0861	CHY_0861	Peptidase, M23/M37 family	CHY_1014	CHY_1014	Flagellar hook-basal body rod protein	[TP0782-TP0961 (0.69582695)]
COG0739	COG4786	CHY_2625	CHY_2625	M23/M37 peptidase domain protein	CHY_1001	CHY_1001	Flagellar basal-body rod protein FlgG	[TP0782-TP0961 (0.69582695)]
COG0124	COG0546	CHY_2205	CHY_2205	Histidyl-tRNA synthetase	CHY_1358	CHY_1358	HAD-superfamily hydrolase, subfamily IA	[TP0641-TP0554 (0.5196431)]
COG0457	COG1234	CHY_0221	CHY_0221	TPR domain protein {UniProtKB/TrEMBL:Q3AFJ1}	CHY_0312	CHY_0312	Metallo-beta-lactamase family protein	[TP0095-TP0819 (0.5178716)]
COG0257	COG0773	CHY_2285	CHY_2285	Ribosomal protein L36 {UniProtKB/TrEMBL:Q3A9U0}	CHY_2068	murC	UDP-N-acetylmuramate--L-alanine ligase (EC 6.3.2.8) (UDP-N- acetylmuramoyl-L-alanine synthetase)	[TP0209-TP0341 (0.6926446)]
COG0457	COG2204	CHY_0221	CHY_0221	TPR domain protein {UniProtKB/TrEMBL:Q3AFJ1}	CHY_1855	CHY_1855	Sigma-54 dependent transcriptional	[TP0067-TP0519 (0.7741208)]
COG2208	COG2239	CHY_0212	CHY_0212	Putative stage II sporulation protein E	CHY_0384	CHY_0384	MgtE domain protein {UniProtKB/TrEMBL:Q3AF38}	[TP0218-TP0917 (0.6618409)]
COG0217	COG1480	CHY_1525	CHY_1525	Hypothetical protein {UniProtKB/TrEMBL:Q3ABX7}	CHY_0426	CHY_0426	HDIG domain protein {UniProtKB/TrEMBL:Q3AEZ7}	[TP0474-TP0651 (0.71912634)]
COG0257	COG0681	CHY_2285	CHY_2285	Ribosomal protein L36 {UniProtKB/TrEMBL:Q3A9U0}	CHY_1360	CHY_1360	Signal peptidase I {UniProtKB/TrEMBL:Q3ACE1}	[TP0209-TP0926 (0.69083804)]
COG0526	COG1843	CHY_0740	CHY_0740	Dehydrogenase, selenocysteine-containing	CHY_0999	CHY_0999	Flagellar hook assembly protein	[TP0100-TP0728 (0.58155864)]
COG0526	COG1843	CHY_0553	CHY_0553	Thioredoxin {UniProtKB/TrEMBL:Q3AEM3}	CHY_0999	CHY_0999	Flagellar hook assembly protein	[TP0100-TP0728 (0.58155864)]
COG0526	COG1843	CHY_2390	CHY_2390	Putative thioredoxin {UniProtKB/TrEMBL:Q3A9J7}	CHY_0999	CHY_0999	Flagellar hook assembly protein	[TP0100-TP0728 (0.58155864)]
COG0526	COG1843	CHY_1096	CHY_1096	Redox-active disulfide protein 2	CHY_0999	CHY_0999	Flagellar hook assembly protein	[TP0100-TP0728 (0.58155864)]
COG0526	COG1843	CHY_2202	CHY_2202	Thioredoxin {UniProtKB/TrEMBL:Q3AA19}	CHY_0999	CHY_0999	Flagellar hook assembly protein	[TP0100-TP0728 (0.58155864)]
COG1774	COG2812	CHY_0052	CHY_0052	Putative tpl protein {UniProtKB/TrEMBL:Q3AG10}	CHY_2675	CHY_2675	Putative DNA polymerase III, gamma/tau subunits	[TP0046-TP1005 (0.5678104)]
COG0768	COG1344	CHY_0345	CHY_0345	Peptidoglycan biosynthesis transpeptidase	CHY_0972	CHY_0972	Flagellar hook-associated protein 3	[TP0760-TP0870 (0.7190043)]
COG0768	COG1344	CHY_0345	CHY_0345	Peptidoglycan biosynthesis transpeptidase	CHY_0981	CHY_0981	Flagellin {UniProtKB/TrEMBL:Q3ADF6}	[TP0760-TP0870 (0.7190043)]
COG0768	COG1344	CHY_2075	CHY_2075	Penicillin-binding protein 2B	CHY_0981	CHY_0981	Flagellin {UniProtKB/TrEMBL:Q3ADF6}	[TP0760-TP0870 (0.7190043)]
COG0768	COG1344	CHY_2075	CHY_2075	Penicillin-binding protein 2B	CHY_0972	CHY_0972	Flagellar hook-associated protein 3	[TP0760-TP0870 (0.7190043)]
COG0036	COG1774	CHY_1476	CHY_1476	Ribulose-phosphate 3-epimerase	CHY_0052	CHY_0052	Putative tpl protein {UniProtKB/TrEMBL:Q3AG10}	[TP0945-TP0046 (0.53769433)]
COG0228	COG0546	CHY_1433	rpsP	Ribosomal protein S16 {UniProtKB/TrEMBL:Q3AC69}	CHY_1358	CHY_1358	HAD-superfamily hydrolase, subfamily IA	[TP0905-TP0554 (0.5352583)]
COG0770	COG2001	CHY_2073	CHY_2073	UDP-N-acetylmuramoyl-tripeptide--D-alanyl-D-alani	CHY_2079	mraZ	MraZ protein {UniProtKB/TrEMBL:Q3AAD6}	[TP0386-TP0383 (0.8315325)]
COG0051	COG2204	CHY_2310	rpsJ	Ribosomal protein S10 {UniProtKB/TrEMBL:Q3A9R5}	CHY_1855	CHY_1855	Sigma-54 dependent transcriptional	[TP0188-TP0519 (0.6307204)]
COG0249	COG0546	CHY_1397	mutS	DNA mismatch repair protein mutS	CHY_1358	CHY_1358	HAD-superfamily hydrolase, subfamily IA	[TP0328-TP0554 (0.5196431)]
COG0234	COG0803	CHY_0806	CHY_0806	Chaperonin, 10 kDa {UniProtKB/TrEMBL:Q3ADX4}	CHY_0652	CHY_0652	ABC transporter, substrate-binding protein	[TP1013-TP0163 (0.67160416)]
COG0342	COG0546	CHY_1512	CHY_1512	Protein-export membrane protein SecD	CHY_1358	CHY_1358	HAD-superfamily hydrolase, subfamily IA	[TP0410-TP0554 (0.6160348)]
COG1115	COG1319	CHY_0075	CHY_0075	Amino acid carrier protein	CHY_0690	CHY_0690	Carbon monoxide dehydrogenase, medium subunit	[TP0414-TP0081 (0.81817394)]
COG0457	COG1536	CHY_0221	CHY_0221	TPR domain protein {UniProtKB/TrEMBL:Q3AFJ1}	CHY_0994	CHY_0994	Flagellar motor switch protein FliG	[TP0648-TP0400 (0.69805074)]
COG0240	COG0622	CHY_1917	CHY_1917	Glycerol-3-phosphate dehydrogenase	CHY_1471	CHY_1471	Putative phosphoesterase	[TP1009-TP0937 (0.80866665)]
COG0240	COG0622	CHY_1917	CHY_1917	Glycerol-3-phosphate dehydrogenase	CHY_2188	CHY_2188	Putative phosphoesterase	[TP1009-TP0937 (0.80866665)]
COG0240	COG0622	CHY_1917	CHY_1917	Glycerol-3-phosphate dehydrogenase	CHY_0316	CHY_0316	Putative phosphoesterase	[TP1009-TP0937 (0.80866665)]
COG0227	COG0492	CHY_1469	CHY_1469	Ribosomal protein L28 {UniProtKB/TrEMBL:Q3AC33}	CHY_2389	CHY_2389	Thioredoxin-disulfide reductase	[TP0362-TP0814 (0.801083)]
COG0227	COG0492	CHY_1469	CHY_1469	Ribosomal protein L28 {UniProtKB/TrEMBL:Q3AC33}	CHY_0906	CHY_0906	Thioredoxin-disulfide reductase	[TP0362-TP0814 (0.801083)]
COG0227	COG0492	CHY_1469	CHY_1469	Ribosomal protein L28 {UniProtKB/TrEMBL:Q3AC33}	CHY_0560	CHY_0560	Thioredoxin/thioredoxin-disulfide reductase	[TP0362-TP0814 (0.801083)]
COG0051	COG1192	CHY_2310	rpsJ	Ribosomal protein S10 {UniProtKB/TrEMBL:Q3A9R5}	CHY_0009	CHY_0009	Sporulation initiation inhibitor protein soj	[TP0188-TP0272 (0.7732025)]
COG0098	COG0803	CHY_2292	rpsE	Ribosomal protein S5 {UniProtKB/TrEMBL:Q3A9T3}	CHY_0652	CHY_0652	ABC transporter, substrate-binding protein	[TP0206-TP0163 (0.74372905)]
COG0249	COG0457	CHY_1397	mutS	DNA mismatch repair protein mutS	CHY_0221	CHY_0221	TPR domain protein {UniProtKB/TrEMBL:Q3AFJ1}	[TP0328-TP0095 (0.63719666)]
COG0442	COG0459	CHY_1775	CHY_1775	Prolyl-tRNA synthetase {UniProtKB/TrEMBL:Q3AB89}	CHY_0413	CHY_0413	Thermosome, alpha subunit	[TP0160-TP0030 (0.7719589)]
COG0442	COG0459	CHY_1775	CHY_1775	Prolyl-tRNA synthetase {UniProtKB/TrEMBL:Q3AB89}	CHY_0807	CHY_0807	Chaperonin, 60 kDa {UniProtKB/TrEMBL:Q3ADX3}	[TP0160-TP0030 (0.7719589)]
COG0255	COG1354	CHY_2301	CHY_2301	Ribosomal protein L29 {UniProtKB/TrEMBL:Q3A9S4}	CHY_1946	CHY_1946	Segregation and condensation protein A	[TP0197-TP0691 (0.70609456)]
COG0341	COG2239	CHY_1511	CHY_1511	Protein-export membrane protein SecF	CHY_0384	CHY_0384	MgtE domain protein {UniProtKB/TrEMBL:Q3AF38}	[TP0411-TP0917 (0.6093018)]
COG0036	COG1573	CHY_1476	CHY_1476	Ribulose-phosphate 3-epimerase	CHY_0179	CHY_0179	Uracil-DNA glycosylase, family 4	[TP0945-TP0229 (0.685165)]
COG0217	COG0481	CHY_1525	CHY_1525	Hypothetical protein {UniProtKB/TrEMBL:Q3ABX7}	CHY_0410	lepA	GTP-binding protein lepA	[TP0474-TP0510 (0.76600474)]
COG1516	COG1655	CHY_0986	CHY_0986	Flagellar protein FliS {UniProtKB/TrEMBL:Q3ADF1}	CHY_1022	CHY_1022	Hypothetical protein {UniProtKB/TrEMBL:Q3ADB5}	[TP0943-TP0829 (0.6471694)]
COG0178	COG0357	CHY_0259	CHY_0259	Excinuclease ABC, A subunit	CHY_0008	CHY_0008	Glucose-inhibited division protein B	[TP0514-TP0946 (0.8569251)]
COG1815	COG1843	CHY_0990	CHY_0990	Flagellar basal-body rod protein FlgB	CHY_0999	CHY_0999	Flagellar hook assembly protein	[TP0396-TP0728 (0.83050734)]
COG0472	COG2239	CHY_2588	CHY_2588	Undecaprenyl-phosphate N-acetylglucosaminyl	CHY_0384	CHY_0384	MgtE domain protein {UniProtKB/TrEMBL:Q3AF38}	[TP0345-TP0917 (0.5059451)]
COG0472	COG2239	CHY_2072	mraY	Phospho-N-acetylmuramoyl-pentapeptide-transferase (EC 2.7.8.13) (UDP- MurNAc-pentapeptide phosphotransferase)	CHY_0384	CHY_0384	MgtE domain protein {UniProtKB/TrEMBL:Q3AF38}	[TP0345-TP0917 (0.5059451)]
COG0330	COG0772	CHY_0857	CHY_0857	SPFH domain , Band 7 family protein	CHY_0358	CHY_0358	Peptidoglycan biosynthesis protein,	[TP0113-TP0501 (0.70068353)]
COG0330	COG0772	CHY_0094	CHY_0094	SPFH domain/Band 7 family protein	CHY_2070	CHY_2070	Cell division protein FtsW	[TP0113-TP0501 (0.70068353)]
COG0330	COG0772	CHY_0094	CHY_0094	SPFH domain/Band 7 family protein	CHY_0358	CHY_0358	Peptidoglycan biosynthesis protein,	[TP0113-TP0501 (0.70068353)]
COG0330	COG0772	CHY_0857	CHY_0857	SPFH domain , Band 7 family protein	CHY_2070	CHY_2070	Cell division protein FtsW	[TP0113-TP0501 (0.70068353)]
COG0154	COG1624	CHY_1102	gatA	Glutamyl-tRNA(Gln) amidotransferase subunit A (EC 6.3.5.-) (Glu-ADT subunit A)	CHY_2015	CHY_2015	Hypothetical protein {UniProtKB/TrEMBL:Q3AAK0}	[TP1020-TP0826 (0.7964557)]
COG0442	COG1843	CHY_1775	CHY_1775	Prolyl-tRNA synthetase {UniProtKB/TrEMBL:Q3AB89}	CHY_0999	CHY_0999	Flagellar hook assembly protein	[TP0160-TP0728 (0.50152636)]
COG0840	COG1558	CHY_0134	CHY_0134	Signal tranducer domain protein	CHY_0991	CHY_0991	Flagellar basal-body rod protein FlgC	[TP0640-TP0397 (0.8569927)]
COG0840	COG1558	CHY_1029	CHY_1029	Methyl-accepting chemotaxis protein	CHY_0991	CHY_0991	Flagellar basal-body rod protein FlgC	[TP0640-TP0397 (0.8569927)]
COG0840	COG1558	CHY_0217	CHY_0217	Methyl-accepting chemotaxis protein	CHY_0991	CHY_0991	Flagellar basal-body rod protein FlgC	[TP0640-TP0397 (0.8569927)]
COG0840	COG1558	CHY_0965	CHY_0965	Methyl-accepting chemotaxis protein	CHY_0991	CHY_0991	Flagellar basal-body rod protein FlgC	[TP0640-TP0397 (0.8569927)]
COG0840	COG1558	CHY_1023	CHY_1023	Methyl-accepting chemotaxis protein	CHY_0991	CHY_0991	Flagellar basal-body rod protein FlgC	[TP0640-TP0397 (0.8569927)]
COG0840	COG1558	CHY_2489	CHY_2489	Putative methyl-accepting chemotaxis protein	CHY_0991	CHY_0991	Flagellar basal-body rod protein FlgC	[TP0640-TP0397 (0.8569927)]
COG0840	COG1558	CHY_1025	CHY_1025	Methyl-accepting chemotaxis protein	CHY_0991	CHY_0991	Flagellar basal-body rod protein FlgC	[TP0640-TP0397 (0.8569927)]
COG0840	COG1558	CHY_1296	CHY_1296	Methyl-accepting chemotaxis protein	CHY_0991	CHY_0991	Flagellar basal-body rod protein FlgC	[TP0640-TP0397 (0.8569927)]
COG0840	COG1558	CHY_1045	CHY_1045	Putative methyl-accepting chemotaxis protein	CHY_0991	CHY_0991	Flagellar basal-body rod protein FlgC	[TP0640-TP0397 (0.8569927)]
COG0840	COG1558	CHY_0886	CHY_0886	Methyl-accepting chemotaxis protein	CHY_0991	CHY_0991	Flagellar basal-body rod protein FlgC	[TP0640-TP0397 (0.8569927)]
COG0840	COG1558	CHY_0216	CHY_0216	Methyl-accepting chemotaxis protein	CHY_0991	CHY_0991	Flagellar basal-body rod protein FlgC	[TP0640-TP0397 (0.8569927)]
COG1214	COG1509	CHY_0723	CHY_0723	Glycoprotease, homolog {UniProtKB/TrEMBL:Q3AE57}	CHY_2479	CHY_2479	Putative L-lysine 2,3-aminomutase	[TP0876-TP0121 (0.53793955)]
COG0143	COG0217	CHY_2621	CHY_2621	Methionyl-tRNA synthetase	CHY_1525	CHY_1525	Hypothetical protein {UniProtKB/TrEMBL:Q3ABX7}	[TP0798-TP0474 (0.7790581)]
COG0257	COG0716	CHY_2285	CHY_2285	Ribosomal protein L36 {UniProtKB/TrEMBL:Q3A9U0}	CHY_1707	CHY_1707	Hypothetical protein {UniProtKB/TrEMBL:Q3ABF7}	[TP0209-TP0925 (0.69083804)]
COG0357	COG1774	CHY_0008	CHY_0008	Glucose-inhibited division protein B	CHY_0052	CHY_0052	Putative tpl protein {UniProtKB/TrEMBL:Q3AG10}	[TP0946-TP0046 (0.5510487)]
COG0357	COG0442	CHY_0008	CHY_0008	Glucose-inhibited division protein B	CHY_1775	CHY_1775	Prolyl-tRNA synthetase {UniProtKB/TrEMBL:Q3AB89}	[TP0946-TP0160 (0.6515529)]
COG0566	COG2204	CHY_2335	CHY_2335	RNA methyltransferase, TrmH family, group 3	CHY_1855	CHY_1855	Sigma-54 dependent transcriptional	[TP0054-TP0519 (0.63495165)]
COG0566	COG2204	CHY_1573	CHY_1573	RNA methyltransferase, TrmH family protein	CHY_1855	CHY_1855	Sigma-54 dependent transcriptional	[TP0054-TP0519 (0.63495165)]
COG0290	COG0724	CHY_1578	CHY_1578	Translation initiation factor IF-3	CHY_0389	CHY_0389	RNA-binding protein {UniProtKB/TrEMBL:Q3AF33}	[TP0850-TP0356 (0.81817394)]
COG0457	COG1256	CHY_0221	CHY_0221	TPR domain protein {UniProtKB/TrEMBL:Q3AFJ1}	CHY_0971	CHY_0971	Flagellar hook-associated protein 1	[TP0067-TP0660 (0.6278126)]
COG1752	COG2011	CHY_0894	CHY_0894	Phospholipase family protein	CHY_2421	CHY_2421	ABC transporter, permease protein	[TP1033-TP0119 (0.6374247)]
COG1752	COG2011	CHY_2088	CHY_2088	Patatin family protein {UniProtKB/TrEMBL:Q3AAC7}	CHY_2421	CHY_2421	ABC transporter, permease protein	[TP1033-TP0119 (0.6374247)]
COG0564	COG1200	CHY_1119	CHY_1119	Ribosomal large subunit pseudouridine synthase,	CHY_1468	CHY_1468	ATP-dependent DNA helicase RecG	[TP0339-TP0687 (0.85149276)]
COG0564	COG1200	CHY_1505	CHY_1505	Ribosomal large subunit pseudouridine synthase,	CHY_1468	CHY_1468	ATP-dependent DNA helicase RecG	[TP0339-TP0687 (0.85149276)]
COG0457	COG2080	CHY_0221	CHY_0221	TPR domain protein {UniProtKB/TrEMBL:Q3AFJ1}	CHY_0691	CHY_0691	2Fe-2S iron-sulfur cluster binding domain	[TP0820-TP0080 (0.6775143)]
COG0636	COG1512	CHY_2550	CHY_2550	ATP synthase F0, C subunit	CHY_2468	CHY_2468	Hypothetical protein {UniProtKB/TrEMBL:Q3A9C2}	[TP0430-TP0561 (0.5857341)]
COG0772	COG1115	CHY_0358	CHY_0358	Peptidoglycan biosynthesis protein,	CHY_0075	CHY_0075	Amino acid carrier protein	[TP0501-TP0998 (0.70629925)]
COG0772	COG1115	CHY_2070	CHY_2070	Cell division protein FtsW	CHY_0075	CHY_0075	Amino acid carrier protein	[TP0501-TP0998 (0.70629925)]
COG0457	COG2812	CHY_0221	CHY_0221	TPR domain protein {UniProtKB/TrEMBL:Q3AFJ1}	CHY_2675	CHY_2675	Putative DNA polymerase III, gamma/tau subunits	[TP0067-TP1005 (0.5652097)]
COG0457	COG1396	CHY_0221	CHY_0221	TPR domain protein {UniProtKB/TrEMBL:Q3AFJ1}	CHY_0677	CHY_0677	Transcriptional regulator, MerR family	[TP0648-TP0461 (0.6214171)]
COG0036	COG1516	CHY_1476	CHY_1476	Ribulose-phosphate 3-epimerase	CHY_0986	CHY_0986	Flagellar protein FliS {UniProtKB/TrEMBL:Q3ADF1}	[TP0945-TP0943 (0.573118)]
COG0124	COG0124	CHY_2205	CHY_2205	Histidyl-tRNA synthetase	CHY_2205	CHY_2205	Histidyl-tRNA synthetase	[TP0641-TP0641 (0.67365265)]
COG1377	COG1512	CHY_1008	CHY_1008	Flagellar biosynthetic protein FlhB	CHY_2468	CHY_2468	Hypothetical protein {UniProtKB/TrEMBL:Q3A9C2}	[TP0715-TP0561 (0.6628788)]
COG0290	COG1837	CHY_1578	CHY_1578	Translation initiation factor IF-3	CHY_1432	CHY_1432	Hypothetical protein {UniProtKB/TrEMBL:Q3AC70}	[TP0850-TP0906 (0.70629925)]
COG0420	COG1256	CHY_0945	CHY_0945	Ser/Thr protein phosphatase family protein	CHY_0971	CHY_0971	Flagellar hook-associated protein 1	[TP0626-TP0660 (0.6120698)]
COG2239	COG4603	CHY_0384	CHY_0384	MgtE domain protein {UniProtKB/TrEMBL:Q3AF38}	CHY_1534	CHY_1534	Putative sugar ABC transporter, permease protein	[TP0917-TP0301 (0.53720385)]
COG0442	COG1344	CHY_1775	CHY_1775	Prolyl-tRNA synthetase {UniProtKB/TrEMBL:Q3AB89}	CHY_0981	CHY_0981	Flagellin {UniProtKB/TrEMBL:Q3ADF6}	[TP0160-TP0792 (0.6929264), TP0160-TP0659 (0.5927278)]
COG0442	COG1344	CHY_1775	CHY_1775	Prolyl-tRNA synthetase {UniProtKB/TrEMBL:Q3AB89}	CHY_0972	CHY_0972	Flagellar hook-associated protein 3	[TP0160-TP0792 (0.6929264), TP0160-TP0659 (0.5927278)]
COG0211	COG1536	CHY_0368	CHY_0368	Ribosomal protein L27 {UniProtKB/TrEMBL:Q3AF53}	CHY_0994	CHY_0994	Flagellar motor switch protein FliG	[TP0743-TP0400 (0.6311798)]
COG0486	COG0803	CHY_0006	CHY_0006	TRNA modification GTPase TrmE	CHY_0652	CHY_0652	ABC transporter, substrate-binding protein	[TP0550-TP0163 (0.74372905)]
COG1536	COG1595	CHY_0994	CHY_0994	Flagellar motor switch protein FliG	CHY_2333	CHY_2333	RNA polymerase sigma-H factor	[TP0400-TP0092 (0.64304686)]
COG1536	COG1595	CHY_0994	CHY_0994	Flagellar motor switch protein FliG	CHY_1709	CHY_1709	RNA polymerase sigma-Z factor	[TP0400-TP0092 (0.64304686)]
COG1536	COG1595	CHY_0994	CHY_0994	Flagellar motor switch protein FliG	CHY_1845	CHY_1845	Putative RNA polymerase sigma-W factor	[TP0400-TP0092 (0.64304686)]
COG1558	COG4786	CHY_0991	CHY_0991	Flagellar basal-body rod protein FlgC	CHY_1001	CHY_1001	Flagellar basal-body rod protein FlgG	[TP0397-TP0961 (0.74447966)]
COG1558	COG4786	CHY_0991	CHY_0991	Flagellar basal-body rod protein FlgC	CHY_1014	CHY_1014	Flagellar hook-basal body rod protein	[TP0397-TP0961 (0.74447966)]
COG0012	COG0608	CHY_0031	CHY_0031	GTP-binding protein YchF	CHY_2224	CHY_2224	Single-stranded DNA-specific exonuclease RecJ	[TP0124-TP0704 (0.626838)]
COG1214	COG1773	CHY_0723	CHY_0723	Glycoprotease, homolog {UniProtKB/TrEMBL:Q3AE57}	CHY_2595	CHY_2595	Rubredoxin {UniProtKB/TrEMBL:Q3A8Z6}	[TP0876-TP0991 (0.57776016)]
COG0739	COG0773	CHY_2625	CHY_2625	M23/M37 peptidase domain protein	CHY_2068	murC	UDP-N-acetylmuramate--L-alanine ligase (EC 6.3.2.8) (UDP-N- acetylmuramoyl-L-alanine synthetase)	[TP0782-TP0341 (0.8145237)]
COG0739	COG0773	CHY_0861	CHY_0861	Peptidase, M23/M37 family	CHY_2068	murC	UDP-N-acetylmuramate--L-alanine ligase (EC 6.3.2.8) (UDP-N- acetylmuramoyl-L-alanine synthetase)	[TP0782-TP0341 (0.8145237)]
COG0739	COG0773	CHY_0169	CHY_0169	Peptidase, M23/M37 family	CHY_2068	murC	UDP-N-acetylmuramate--L-alanine ligase (EC 6.3.2.8) (UDP-N- acetylmuramoyl-L-alanine synthetase)	[TP0782-TP0341 (0.8145237)]
COG0050	COG0457	CHY_2312	CHY_2312	Translation elongation factor Tu	CHY_0221	CHY_0221	TPR domain protein {UniProtKB/TrEMBL:Q3AFJ1}	[TP0187-TP0067 (0.7854602)]
COG0050	COG0457	CHY_2327	CHY_2327	Translation elongation factor Tu	CHY_0221	CHY_0221	TPR domain protein {UniProtKB/TrEMBL:Q3AFJ1}	[TP0187-TP0067 (0.7854602)]
COG0496	COG1774	CHY_0957	surE	5'-nucleotidase surE (EC 3.1.3.5) (Nucleoside 5'-monophosphate phosphohydrolase)	CHY_0052	CHY_0052	Putative tpl protein {UniProtKB/TrEMBL:Q3AG10}	[TP0419-TP0046 (0.7400719)]
COG0257	COG0564	CHY_2285	CHY_2285	Ribosomal protein L36 {UniProtKB/TrEMBL:Q3A9U0}	CHY_1119	CHY_1119	Ribosomal large subunit pseudouridine synthase,	[TP0209-TP0154 (0.634929)]
COG0257	COG0564	CHY_2285	CHY_2285	Ribosomal protein L36 {UniProtKB/TrEMBL:Q3A9U0}	CHY_1505	CHY_1505	Ribosomal large subunit pseudouridine synthase,	[TP0209-TP0154 (0.634929)]
COG0621	COG2208	CHY_1164	CHY_1164	MiaB-like tRNA modifying enzyme YliG, TIGR01125	CHY_0212	CHY_0212	Putative stage II sporulation protein E	[TP0269-TP0218 (0.77940726)]
COG0621	COG2208	CHY_1398	CHY_1398	TRNA-i(6)A37 thiotransferase enzyme MiaB	CHY_0212	CHY_0212	Putative stage II sporulation protein E	[TP0269-TP0218 (0.77940726)]
COG0621	COG2208	CHY_0419	CHY_0419	MiaB-like tRNA modifying enzyme	CHY_0212	CHY_0212	Putative stage II sporulation protein E	[TP0269-TP0218 (0.77940726)]
COG1108	COG1512	CHY_0654	CHY_0654	ABC transporter, permease protein	CHY_2468	CHY_2468	Hypothetical protein {UniProtKB/TrEMBL:Q3A9C2}	[TP0036-TP0561 (0.5857341)]
COG0739	COG2239	CHY_0169	CHY_0169	Peptidase, M23/M37 family	CHY_0384	CHY_0384	MgtE domain protein {UniProtKB/TrEMBL:Q3AF38}	[TP0155-TP0917 (0.6343327)]
COG0739	COG2239	CHY_0861	CHY_0861	Peptidase, M23/M37 family	CHY_0384	CHY_0384	MgtE domain protein {UniProtKB/TrEMBL:Q3AF38}	[TP0155-TP0917 (0.6343327)]
COG0739	COG2239	CHY_2625	CHY_2625	M23/M37 peptidase domain protein	CHY_0384	CHY_0384	MgtE domain protein {UniProtKB/TrEMBL:Q3AF38}	[TP0155-TP0917 (0.6343327)]
COG0457	COG1187	CHY_0221	CHY_0221	TPR domain protein {UniProtKB/TrEMBL:Q3AFJ1}	CHY_1938	CHY_1938	Ribosomal large subunit pseudouridine synthase B	[TP0067-TP0459 (0.6360361)]
COG0457	COG1187	CHY_0221	CHY_0221	TPR domain protein {UniProtKB/TrEMBL:Q3AFJ1}	CHY_1531	CHY_1531	Ribosomal small subunit pseudouridine synthase A	[TP0067-TP0459 (0.6360361)]
COG0210	COG0305	CHY_1099	CHY_1099	ATP-dependent DNA helicase PcrA	CHY_0041	CHY_0041	Replicative DNA helicase	[TP0102-TP0058 (0.8842861)]
COG0621	COG0739	CHY_1164	CHY_1164	MiaB-like tRNA modifying enzyme YliG, TIGR01125	CHY_0861	CHY_0861	Peptidase, M23/M37 family	[TP0269-TP0702 (0.8475093)]
COG0621	COG0739	CHY_1398	CHY_1398	TRNA-i(6)A37 thiotransferase enzyme MiaB	CHY_0861	CHY_0861	Peptidase, M23/M37 family	[TP0269-TP0702 (0.8475093)]
COG0621	COG0739	CHY_0419	CHY_0419	MiaB-like tRNA modifying enzyme	CHY_0861	CHY_0861	Peptidase, M23/M37 family	[TP0269-TP0702 (0.8475093)]
COG0621	COG0739	CHY_1398	CHY_1398	TRNA-i(6)A37 thiotransferase enzyme MiaB	CHY_0169	CHY_0169	Peptidase, M23/M37 family	[TP0269-TP0702 (0.8475093)]
COG0621	COG0739	CHY_0419	CHY_0419	MiaB-like tRNA modifying enzyme	CHY_2625	CHY_2625	M23/M37 peptidase domain protein	[TP0269-TP0702 (0.8475093)]
COG0621	COG0739	CHY_1164	CHY_1164	MiaB-like tRNA modifying enzyme YliG, TIGR01125	CHY_0169	CHY_0169	Peptidase, M23/M37 family	[TP0269-TP0702 (0.8475093)]
COG0621	COG0739	CHY_1164	CHY_1164	MiaB-like tRNA modifying enzyme YliG, TIGR01125	CHY_2625	CHY_2625	M23/M37 peptidase domain protein	[TP0269-TP0702 (0.8475093)]
COG0621	COG0739	CHY_0419	CHY_0419	MiaB-like tRNA modifying enzyme	CHY_0169	CHY_0169	Peptidase, M23/M37 family	[TP0269-TP0702 (0.8475093)]
COG0621	COG0739	CHY_1398	CHY_1398	TRNA-i(6)A37 thiotransferase enzyme MiaB	CHY_2625	CHY_2625	M23/M37 peptidase domain protein	[TP0269-TP0702 (0.8475093)]
COG1256	COG1516	CHY_0971	CHY_0971	Flagellar hook-associated protein 1	CHY_0986	CHY_0986	Flagellar protein FliS {UniProtKB/TrEMBL:Q3ADF1}	[TP0660-TP0943 (0.90609026)]
COG0552	COG1774	CHY_1442	CHY_1442	Signal recognition particle-docking protein FtsY	CHY_0052	CHY_0052	Putative tpl protein {UniProtKB/TrEMBL:Q3AG10}	[TP0578-TP0046 (0.5421936)]
COG0257	COG1057	CHY_2285	CHY_2285	Ribosomal protein L36 {UniProtKB/TrEMBL:Q3A9U0}	CHY_0388	CHY_0388	Nicotinate (Nicotinamide) nucleotide	[TP0209-TP0741 (0.64932555)]
