# Supplementary material for: The Binary Protein Interactome of Treponema pallidum – The Syphilis Spirochete
Source: PLoS One. 2008 May 28;3(5):e2292. doi: 10.1371/journal.pone.0002292 (PMC2386257; doi:10.1371/journal.pone.0002292)
Supplement: Data S1 — Predicted protein-protein interactions based on our Treponema pallidum data; zip archive containing 372 files with one file per species. (6.09 MB ZIP) [file pone.0002292.s006.zip › bacteria/Caulobacter_crescentus.tab]

190650 Caulobacter crescentus
COG A	COG B	Locus Id A	Preferred Name(s) A	Annotation A	Locus Id B	Preferred Name(s) B	Annotation B	T. pallidum interaction
COG0186	COG1475	CC1257	rpsQ	Ribosomal protein S17 {UniProtKB/TrEMBL:Q9A8U4}	CC3752	parB	Chromosome partitioning protein parB	[TP0198-TP0271 (0.71912634)]
COG0608	COG0817	CC1386	CC1386	Single-stranded-DNA-specific exonuclease RecJ	CC3238	ruvC	Crossover junction endodeoxyribonuclease ruvC (EC 3.1.22.4) (Holliday junction nuclease ruvC) (Holliday junction resolvase ruvC)	[TP0704-TP0517 (0.81382185)]
COG0845	COG4591	CC3119	CC3119	Efflux system protein, putative	CC0931	CC0931	Hypothetical protein CC0931	[TP0965-TP0582 (0.8143851)]
COG0845	COG4591	CC0808	CC0808	HlyD family secretion protein	CC0931	CC0931	Hypothetical protein CC0931	[TP0965-TP0582 (0.8143851)]
COG0845	COG4591	CC2722	CC2722	Metal ion efflux membrane fusion protein family	CC0931	CC0931	Hypothetical protein CC0931	[TP0965-TP0582 (0.8143851)]
COG0845	COG4591	CC1009	CC1009	Membrane forming unit {UniProtKB/TrEMBL:O85351}	CC0931	CC0931	Hypothetical protein CC0931	[TP0965-TP0582 (0.8143851)]
COG0845	COG4591	CC1203	CC1203	HlyD family secretion protein	CC1930	CC1930	Hypothetical protein CC1930	[TP0965-TP0582 (0.8143851)]
COG0845	COG4591	CC3196	CC3196	HlyD family secretion protein	CC0931	CC0931	Hypothetical protein CC0931	[TP0965-TP0582 (0.8143851)]
COG0845	COG4591	CC0930	CC0930	HlyD family secretion protein, putative	CC1930	CC1930	Hypothetical protein CC1930	[TP0965-TP0582 (0.8143851)]
COG0845	COG4591	CC0683	CC0683	HlyD family secretion protein	CC1930	CC1930	Hypothetical protein CC1930	[TP0965-TP0582 (0.8143851)]
COG0845	COG4591	CC1787	CC1787	HlyD family secretion protein	CC0931	CC0931	Hypothetical protein CC0931	[TP0965-TP0582 (0.8143851)]
COG0845	COG4591	CC2092	CC2092	HlyD family secretion protein	CC1930	CC1930	Hypothetical protein CC1930	[TP0965-TP0582 (0.8143851)]
COG0845	COG4591	CC1787	CC1787	HlyD family secretion protein	CC1930	CC1930	Hypothetical protein CC1930	[TP0965-TP0582 (0.8143851)]
COG0845	COG4591	CC0683	CC0683	HlyD family secretion protein	CC0931	CC0931	Hypothetical protein CC0931	[TP0965-TP0582 (0.8143851)]
COG0845	COG4591	CC1009	CC1009	Membrane forming unit {UniProtKB/TrEMBL:O85351}	CC1930	CC1930	Hypothetical protein CC1930	[TP0965-TP0582 (0.8143851)]
COG0845	COG4591	CC1203	CC1203	HlyD family secretion protein	CC0931	CC0931	Hypothetical protein CC0931	[TP0965-TP0582 (0.8143851)]
COG0845	COG4591	CC2722	CC2722	Metal ion efflux membrane fusion protein family	CC1930	CC1930	Hypothetical protein CC1930	[TP0965-TP0582 (0.8143851)]
COG0845	COG4591	CC3119	CC3119	Efflux system protein, putative	CC1930	CC1930	Hypothetical protein CC1930	[TP0965-TP0582 (0.8143851)]
COG0845	COG4591	CC2092	CC2092	HlyD family secretion protein	CC0931	CC0931	Hypothetical protein CC0931	[TP0965-TP0582 (0.8143851)]
COG0845	COG4591	CC3196	CC3196	HlyD family secretion protein	CC1930	CC1930	Hypothetical protein CC1930	[TP0965-TP0582 (0.8143851)]
COG0845	COG4591	CC0808	CC0808	HlyD family secretion protein	CC1930	CC1930	Hypothetical protein CC1930	[TP0965-TP0582 (0.8143851)]
COG0845	COG4591	CC0930	CC0930	HlyD family secretion protein, putative	CC0931	CC0931	Hypothetical protein CC0931	[TP0965-TP0582 (0.8143851)]
COG0617	COG0860	CC0408	CC0408	Poly A polymerase family protein	CC1876	CC1876	N-acetylmuramoyl-L-alanine amidase	[TP0270-TP0247 (0.76828843)]
COG0201	COG0550	CC1268	CC1268	Preprotein translocase SecY subunit	CC2451	CC2451	DNA topoisomerase I {UniProtKB/TrEMBL:Q9A5J6}	[TP0208-TP0394 (0.8044664)]
COG0693	COG1922	CC0208	CC0208	ThiJ/PfpI family protein	CC0095	CC0095	WecB/TagA/CpsF family protein	[TP0445-TP0275 (0.6010877)]
COG0693	COG1922	CC1780	CC1780	ThiJ/PfpI family protein	CC0095	CC0095	WecB/TagA/CpsF family protein	[TP0445-TP0275 (0.6010877)]
COG0693	COG1922	CC2959	CC2959	ThiJ/PfpI family protein	CC0095	CC0095	WecB/TagA/CpsF family protein	[TP0445-TP0275 (0.6010877)]
COG0693	COG1922	CC2182	CC2182	ThiJ/PfpI family protein	CC0095	CC0095	WecB/TagA/CpsF family protein	[TP0445-TP0275 (0.6010877)]
COG0693	COG1922	CC1779	CC1779	ThiJ/PfpI family protein	CC0095	CC0095	WecB/TagA/CpsF family protein	[TP0445-TP0275 (0.6010877)]
COG0768	COG2812	CC2560	CC2560	Penicillin binding protein B	CC0267	CC0267	DNA polymerase III, gamma and tau subunits	[TP0500-TP1005 (0.655462)]
COG0768	COG2812	CC1546	CC1546	Penicillin-binding protein 2	CC0267	CC0267	DNA polymerase III, gamma and tau subunits	[TP0500-TP1005 (0.655462)]
COG0051	COG0693	CC1247	rpsJ	30S ribosomal protein S10	CC1780	CC1780	ThiJ/PfpI family protein	[TP0188-TP0445 (0.6307204)]
COG0051	COG0693	CC1247	rpsJ	30S ribosomal protein S10	CC2959	CC2959	ThiJ/PfpI family protein	[TP0188-TP0445 (0.6307204)]
COG0051	COG0693	CC1247	rpsJ	30S ribosomal protein S10	CC1779	CC1779	ThiJ/PfpI family protein	[TP0188-TP0445 (0.6307204)]
COG0051	COG0693	CC1247	rpsJ	30S ribosomal protein S10	CC2182	CC2182	ThiJ/PfpI family protein	[TP0188-TP0445 (0.6307204)]
COG0051	COG0693	CC1247	rpsJ	30S ribosomal protein S10	CC0208	CC0208	ThiJ/PfpI family protein	[TP0188-TP0445 (0.6307204)]
COG0180	COG0564	CC0064	trpS	Tryptophanyl-tRNA synthetase (EC 6.1.1.2) (Tryptophan--tRNA ligase) (TrpRS)	CC1284	CC1284	Ribosomal large subunit pseudouridine synthase D	[TP0632-TP0339 (0.7885255)]
COG0180	COG0564	CC0064	trpS	Tryptophanyl-tRNA synthetase (EC 6.1.1.2) (Tryptophan--tRNA ligase) (TrpRS)	CC1980	CC1980	Ribosomal large subunit pseudouridine synthase C	[TP0632-TP0339 (0.7885255)]
COG0180	COG0564	CC0064	trpS	Tryptophanyl-tRNA synthetase (EC 6.1.1.2) (Tryptophan--tRNA ligase) (TrpRS)	CC0453	CC0453	Ribosomal large subunit pseudouridine synthase d	[TP0632-TP0339 (0.7885255)]
COG0090	COG0223	CC1251	rplB	50S ribosomal protein L2	CC0279	fmt	Methionyl-tRNA formyltransferase (EC 2.1.2.9)	[TP0192-TP0756 (0.8610547)]
COG0632	COG2255	CC3237	ruvA	Holliday junction ATP-dependent DNA helicase ruvA (EC 3.6.1.-)	CC3236	ruvB	Holliday junction ATP-dependent DNA helicase ruvB (EC 3.6.1.-)	[TP0543-TP0162 (0.9659884)]
COG0462	COG0817	CC0487	prs	Ribose-phosphate pyrophosphokinase (EC 2.7.6.1) (RPPK) (Phosphoribosyl pyrophosphate synthetase) (P-Rib-PP synthetase) (PRPP synthetase)	CC3238	ruvC	Crossover junction endodeoxyribonuclease ruvC (EC 3.1.22.4) (Holliday junction nuclease ruvC) (Holliday junction resolvase ruvC)	[TP0294-TP0517 (0.54911256)]
COG0125	COG0586	CC1824	tmk	Thymidylate kinase {UniProtKB/Swiss-Prot:Q9RQJ9}	CC1701	CC1701	DedA family protein {UniProtKB/TrEMBL:Q9A7M1}	[TP0354-TP0779 (0.67954355)]
COG0257	COG0577	CC3321	CC3321	50S ribosomal protein L36	CC2090	CC2090	Hypothetical protein CC2090	[TP0209-TP0962 (0.5903608)]
COG1291	COG1684	CC0750	CC0750	Chemotaxis MotA protein	CC1076	fliR	Flagellar biosynthetic protein fliR	[TP0725-TP0716 (0.9601814)]
COG0222	COG0802	CC0497	rplL	50S ribosomal protein L7/L12	CC3534	CC3534	Hypothetical protein CC3534	[TP0240-TP0875 (0.8481433)]
COG0495	COG1214	CC3749	leuS	Leucyl-tRNA synthetase (EC 6.1.1.4) (Leucine--tRNA ligase) (LeuRS)	CC0059	CC0059	Glycoprotease family protein	[TP0586-TP0876 (0.5571989)]
COG0192	COG0592	CC0050	CC0050	S-adenosylmethionine synthetase	CC0156	dnaN	DNA polymerase III subunit beta (EC 2.7.7.7)	[TP0794-TP0002 (0.8412751)]
COG0360	COG0616	CC1669	rpsF	30S ribosomal protein S6	CC0927	CC0927	Signal peptide peptidase SppA	[TP0063-TP0997 (0.6657489)]
COG0125	COG0457	CC1824	tmk	Thymidylate kinase {UniProtKB/Swiss-Prot:Q9RQJ9}	CC3128	CC3128	TPR domain protein {UniProtKB/TrEMBL:Q9A3S4}	[TP0354-TP0648 (0.5206915)]
COG0125	COG0457	CC1824	tmk	Thymidylate kinase {UniProtKB/Swiss-Prot:Q9RQJ9}	CC1413	CC1413	Hypothetical protein CC1413	[TP0354-TP0648 (0.5206915)]
COG0125	COG0457	CC1824	tmk	Thymidylate kinase {UniProtKB/Swiss-Prot:Q9RQJ9}	CC2031	CC2031	TPR domain protein {UniProtKB/TrEMBL:Q9A6Q3}	[TP0354-TP0648 (0.5206915)]
COG0125	COG0457	CC1824	tmk	Thymidylate kinase {UniProtKB/Swiss-Prot:Q9RQJ9}	CC1457	flbA	Protein flbA {UniProtKB/Swiss-Prot:P21296}	[TP0354-TP0648 (0.5206915)]
COG0125	COG0457	CC1824	tmk	Thymidylate kinase {UniProtKB/Swiss-Prot:Q9RQJ9}	CC0410	CC0410	TPR domain protein {UniProtKB/TrEMBL:Q9AB24}	[TP0354-TP0648 (0.5206915)]
COG0125	COG0457	CC1824	tmk	Thymidylate kinase {UniProtKB/Swiss-Prot:Q9RQJ9}	CC1335	CC1335	TPR domain protein {UniProtKB/TrEMBL:Q9A8L8}	[TP0354-TP0648 (0.5206915)]
COG0860	COG1396	CC1876	CC1876	N-acetylmuramoyl-L-alanine amidase	CC3164	CC3164	Transcriptional regulator, Cro/CI family	[TP0247-TP0461 (0.8100859)]
COG0860	COG1396	CC1876	CC1876	N-acetylmuramoyl-L-alanine amidase	CC2330	CC2330	Transcriptional regulator, Cro/CI family	[TP0247-TP0461 (0.8100859)]
COG0860	COG1396	CC1876	CC1876	N-acetylmuramoyl-L-alanine amidase	CC2673	CC2673	Transcriptional regulator, Cro/CI family	[TP0247-TP0461 (0.8100859)]
COG0860	COG1396	CC1876	CC1876	N-acetylmuramoyl-L-alanine amidase	CC2076	CC2076	Transcriptional regulator, Cro/CI family	[TP0247-TP0461 (0.8100859)]
COG0860	COG1396	CC1876	CC1876	N-acetylmuramoyl-L-alanine amidase	CC1994	CC1994	Transcriptional regulator, Cro/CI family	[TP0247-TP0461 (0.8100859)]
COG0860	COG1396	CC1876	CC1876	N-acetylmuramoyl-L-alanine amidase	CC2251	CC2251	Transcriptional regulator, Cro/CI family	[TP0247-TP0461 (0.8100859)]
COG0860	COG1396	CC1876	CC1876	N-acetylmuramoyl-L-alanine amidase	CC0051	CC0051	Transcriptional regulator, Cro/CI family	[TP0247-TP0461 (0.8100859)]
COG0860	COG1396	CC1876	CC1876	N-acetylmuramoyl-L-alanine amidase	CC1006	CC1006	Transcriptional regulator, Cro/CI family	[TP0247-TP0461 (0.8100859)]
COG0265	COG0333	CC1282	CC1282	Serine protease {UniProtKB/TrEMBL:Q9A8R9}	CC1721	rpmF	50S ribosomal protein L32	[TP0773-TP0807 (0.5060325)]
COG0265	COG0333	CC0151	CC0151	PDZ domain family protein	CC1721	rpmF	50S ribosomal protein L32	[TP0773-TP0807 (0.5060325)]
COG0265	COG0333	CC2758	CC2758	Serine protease HtrA {UniProtKB/TrEMBL:Q9A4S2}	CC1721	rpmF	50S ribosomal protein L32	[TP0773-TP0807 (0.5060325)]
COG0265	COG0333	CC0136	CC0136	Hypothetical protein CC0136	CC1721	rpmF	50S ribosomal protein L32	[TP0773-TP0807 (0.5060325)]
COG0265	COG0333	CC0702	CC0702	Serine protease {UniProtKB/TrEMBL:Q9AAA4}	CC1721	rpmF	50S ribosomal protein L32	[TP0773-TP0807 (0.5060325)]
COG0802	COG0860	CC3534	CC3534	Hypothetical protein CC3534	CC1876	CC1876	N-acetylmuramoyl-L-alanine amidase	[TP0875-TP0247 (0.90700364)]
COG0495	COG0761	CC3749	leuS	Leucyl-tRNA synthetase (EC 6.1.1.4) (Leucine--tRNA ligase) (LeuRS)	CC3361	ispH	4-hydroxy-3-methylbut-2-enyl diphosphate reductase (EC 1.17.1.2)	[TP0586-TP0547 (0.63095015)]
COG1536	COG1677	CC0906	fliG	Flagellar motor switch protein fliG	CC0955	fliE	Flagellar hook-basal body complex protein fliE	[TP0026-TP0398 (0.81876683)]
COG0820	COG2812	CC0134	CC0134	Hypothetical protein CC0134	CC0267	CC0267	DNA polymerase III, gamma and tau subunits	[TP0068-TP1005 (0.60435057)]
COG0771	COG1815	CC2556	murD	UDP-N-acetylmuramoylalanine--D-glutamate ligase (EC 6.3.2.9) (UDP-N- acetylmuramoyl-L-alanyl-D-glutamate synthetase) (D-glutamic acid- adding enzyme)	CC0953	CC0953	Flagellar basal-body rod protein FlgB, putative	[TP0903-TP0396 (0.6336193)]
COG1684	COG2239	CC1076	fliR	Flagellar biosynthetic protein fliR	CC2174	CC2174	Magnesium transporter {UniProtKB/TrEMBL:Q9A6C0}	[TP0716-TP0917 (0.5059451)]
COG1512	COG1766	CC3456	CC3456	Hypothetical protein CC3456	CC0905	fliF	Flagellar M-ring protein	[TP0561-TP0399 (0.53951585)]
COG0272	COG1396	CC1522	CC1522	DNA ligase, NAD-dependent	CC0051	CC0051	Transcriptional regulator, Cro/CI family	[TP0634-TP0461 (0.7134334)]
COG0272	COG1396	CC1522	CC1522	DNA ligase, NAD-dependent	CC1994	CC1994	Transcriptional regulator, Cro/CI family	[TP0634-TP0461 (0.7134334)]
COG0272	COG1396	CC1522	CC1522	DNA ligase, NAD-dependent	CC3164	CC3164	Transcriptional regulator, Cro/CI family	[TP0634-TP0461 (0.7134334)]
COG0272	COG1396	CC1522	CC1522	DNA ligase, NAD-dependent	CC2076	CC2076	Transcriptional regulator, Cro/CI family	[TP0634-TP0461 (0.7134334)]
COG0272	COG1396	CC1522	CC1522	DNA ligase, NAD-dependent	CC2251	CC2251	Transcriptional regulator, Cro/CI family	[TP0634-TP0461 (0.7134334)]
COG0272	COG1396	CC1522	CC1522	DNA ligase, NAD-dependent	CC2673	CC2673	Transcriptional regulator, Cro/CI family	[TP0634-TP0461 (0.7134334)]
COG0272	COG1396	CC1522	CC1522	DNA ligase, NAD-dependent	CC2330	CC2330	Transcriptional regulator, Cro/CI family	[TP0634-TP0461 (0.7134334)]
COG0272	COG1396	CC1522	CC1522	DNA ligase, NAD-dependent	CC1006	CC1006	Transcriptional regulator, Cro/CI family	[TP0634-TP0461 (0.7134334)]
COG1509	COG1509	CC0716	CC0716	L-lysine 2,3-aminomutase, putative	CC0716	CC0716	L-lysine 2,3-aminomutase, putative	[TP0121-TP0121 (0.7367639)]
COG0577	COG0845	CC2090	CC2090	Hypothetical protein CC2090	CC3196	CC3196	HlyD family secretion protein	[TP0963-TP0965 (0.93032813)]
COG0577	COG0845	CC2090	CC2090	Hypothetical protein CC2090	CC2092	CC2092	HlyD family secretion protein	[TP0963-TP0965 (0.93032813)]
COG0577	COG0845	CC2090	CC2090	Hypothetical protein CC2090	CC3119	CC3119	Efflux system protein, putative	[TP0963-TP0965 (0.93032813)]
COG0577	COG0845	CC2090	CC2090	Hypothetical protein CC2090	CC0930	CC0930	HlyD family secretion protein, putative	[TP0963-TP0965 (0.93032813)]
COG0577	COG0845	CC2090	CC2090	Hypothetical protein CC2090	CC0683	CC0683	HlyD family secretion protein	[TP0963-TP0965 (0.93032813)]
COG0577	COG0845	CC2090	CC2090	Hypothetical protein CC2090	CC0808	CC0808	HlyD family secretion protein	[TP0963-TP0965 (0.93032813)]
COG0577	COG0845	CC2090	CC2090	Hypothetical protein CC2090	CC2722	CC2722	Metal ion efflux membrane fusion protein family	[TP0963-TP0965 (0.93032813)]
COG0577	COG0845	CC2090	CC2090	Hypothetical protein CC2090	CC1787	CC1787	HlyD family secretion protein	[TP0963-TP0965 (0.93032813)]
COG0577	COG0845	CC2090	CC2090	Hypothetical protein CC2090	CC1009	CC1009	Membrane forming unit {UniProtKB/TrEMBL:O85351}	[TP0963-TP0965 (0.93032813)]
COG0577	COG0845	CC2090	CC2090	Hypothetical protein CC2090	CC1203	CC1203	HlyD family secretion protein	[TP0963-TP0965 (0.93032813)]
COG0333	COG1077	CC1721	rpmF	50S ribosomal protein L32	CC1543	CC1543	Rod shape-determining protein MreB	[TP0807-TP0497 (0.61855906)]
COG0234	COG1200	CC0686	groS	10 kDa chaperonin (Protein Cpn10) (groES protein)	CC1437	CC1437	ATP-dependent DNA helicase RecG	[TP1013-TP0687 (0.84594196)]
COG0084	COG2201	CC1822	CC1822	Urease/pyrimidinase family protein	CC0597	cheB2	Chemotaxis response regulator protein-glutamate methylesterase of group 2 operon (EC 3.1.1.61)	[TP0994-TP0631 (0.71912634)]
COG0084	COG2201	CC1822	CC1822	Urease/pyrimidinase family protein	CC0436	cheB1	Chemotaxis response regulator protein-glutamate methylesterase of group 1 operon (EC 3.1.1.61)	[TP0994-TP0631 (0.71912634)]
COG1671	COG2812	CC1215	CC1215	Hypothetical UPF0178 protein CC1215	CC0267	CC0267	DNA polymerase III, gamma and tau subunits	[TP0845-TP1005 (0.5704539)]
COG0257	COG1253	CC3321	CC3321	50S ribosomal protein L36	CC0364	CC0364	CBS domain protein {UniProtKB/TrEMBL:Q9AB67}	[TP0209-TP0027 (0.74441797)]
COG0257	COG1253	CC3321	CC3321	50S ribosomal protein L36	CC0053	CC0053	CBS domain protein {UniProtKB/TrEMBL:Q9AC15}	[TP0209-TP0027 (0.74441797)]
COG0060	COG0681	CC0701	ileS	Isoleucyl-tRNA synthetase (EC 6.1.1.5) (Isoleucine--tRNA ligase) (IleRS)	CC2150	CC2150	Signal peptidase I {UniProtKB/TrEMBL:Q9A6E4}	[TP0452-TP0185 (0.79878455)]
COG0060	COG0681	CC0701	ileS	Isoleucyl-tRNA synthetase (EC 6.1.1.5) (Isoleucine--tRNA ligase) (IleRS)	CC1559	CC1559	Signal peptidase I {UniProtKB/TrEMBL:Q9A806}	[TP0452-TP0185 (0.79878455)]
COG0558	COG2239	CC1159	CC1159	Hypothetical protein CC1159	CC2174	CC2174	Magnesium transporter {UniProtKB/TrEMBL:Q9A6C0}	[TP0256-TP0917 (0.6007029)]
COG0558	COG2239	CC2908	CC2908	CDP-diacylglycerol--glycerol-3-phosphate	CC2174	CC2174	Magnesium transporter {UniProtKB/TrEMBL:Q9A6C0}	[TP0256-TP0917 (0.6007029)]
COG1344	COG1815	CC2976	CC2976	Flagellin, putative {UniProtKB/TrEMBL:Q9A467}	CC0953	CC0953	Flagellar basal-body rod protein FlgB, putative	[TP0870-TP0396 (0.7209834)]
COG1344	COG1815	CC1461	AAK23442.1	Flagellin fljK {UniProtKB/Swiss-Prot:P18913}	CC0953	CC0953	Flagellar basal-body rod protein FlgB, putative	[TP0870-TP0396 (0.7209834)]
COG1344	COG1815	CC0792	CC0792	Flagellin fljM {UniProtKB/Swiss-Prot:O52529}	CC0953	CC0953	Flagellar basal-body rod protein FlgB, putative	[TP0870-TP0396 (0.7209834)]
COG1344	COG1815	CC0794	fljO	Flagellin fljO {UniProtKB/Swiss-Prot:O52531}	CC0953	CC0953	Flagellar basal-body rod protein FlgB, putative	[TP0870-TP0396 (0.7209834)]
COG1344	COG1815	CC0793	fljN	Flagellin fljN {UniProtKB/Swiss-Prot:O52530}	CC0953	CC0953	Flagellar basal-body rod protein FlgB, putative	[TP0870-TP0396 (0.7209834)]
COG1344	COG1815	CC1460	fljL	Flagellin fljL {UniProtKB/Swiss-Prot:P18914}	CC0953	CC0953	Flagellar basal-body rod protein FlgB, putative	[TP0870-TP0396 (0.7209834)]
COG1344	COG1815	CC0898	CC0898	Flagellin, putative {UniProtKB/TrEMBL:Q9A9R5}	CC0953	CC0953	Flagellar basal-body rod protein FlgB, putative	[TP0870-TP0396 (0.7209834)]
COG0242	COG1879	CC0272	def	Peptide deformylase (EC 3.5.1.88) (PDF) (Polypeptide deformylase)	CC0859	CC0859	Sugar ABC transporter, periplasmic sugar-binding	[TP0757-TP0684 (0.80039173)]
COG0257	COG1749	CC3321	CC3321	50S ribosomal protein L36	CC0902	flgE	Flagellar hook protein flgE	[TP0209-TP0727 (0.6772987)]
COG0257	COG1749	CC3321	CC3321	50S ribosomal protein L36	CC2839	CC2839	Hypothetical protein CC2839	[TP0209-TP0727 (0.6772987)]
COG0652	COG1879	CC0979	CC0979	Peptidyl-prolyl cis-trans isomerase A	CC0859	CC0859	Sugar ABC transporter, periplasmic sugar-binding	[TP0947-TP0684 (0.5775195)]
COG0652	COG1879	CC1582	CC1582	Peptidyl-prolyl cis-trans isomerase,	CC0859	CC0859	Sugar ABC transporter, periplasmic sugar-binding	[TP0947-TP0684 (0.5775195)]
COG0652	COG1879	CC1584	CC1584	Peptidyl-prolyl cis-trans isomerase,	CC0859	CC0859	Sugar ABC transporter, periplasmic sugar-binding	[TP0947-TP0684 (0.5775195)]
COG0652	COG1879	CC1583	CC1583	Peptidyl-prolyl cis-trans isomerase,	CC0859	CC0859	Sugar ABC transporter, periplasmic sugar-binding	[TP0947-TP0684 (0.5775195)]
COG0652	COG1879	CC1337	CC1337	Peptidyl-prolyl cis-trans isomerase A	CC0859	CC0859	Sugar ABC transporter, periplasmic sugar-binding	[TP0947-TP0684 (0.5775195)]
COG1352	COG1815	CC0435	CC0435	Chemotaxis protein methyltransferase CheR	CC0953	CC0953	Flagellar basal-body rod protein FlgB, putative	[TP0630-TP0396 (0.7590469)]
COG1352	COG1815	CC0598	CC0598	Chemotaxis protein methyltransferase CheR	CC0953	CC0953	Flagellar basal-body rod protein FlgB, putative	[TP0630-TP0396 (0.7590469)]
COG1352	COG1815	CC3472	CC3472	Chemotaxis protein methyltransferase CheR	CC0953	CC0953	Flagellar basal-body rod protein FlgB, putative	[TP0630-TP0396 (0.7590469)]
COG1352	COG1595	CC3472	CC3472	Chemotaxis protein methyltransferase CheR	CC1649	CC1649	RNA polymerase sigma-70 factor, ECF subfamily	[TP0630-TP0092 (0.6191048)]
COG1352	COG1595	CC0598	CC0598	Chemotaxis protein methyltransferase CheR	CC0561	CC0561	Sigma factor, putative {UniProtKB/TrEMBL:Q9AAN6}	[TP0630-TP0092 (0.6191048)]
COG1352	COG1595	CC3472	CC3472	Chemotaxis protein methyltransferase CheR	CC2883	CC2883	RNA polymerase sigma-70 factor, ECF subfamily	[TP0630-TP0092 (0.6191048)]
COG1352	COG1595	CC0435	CC0435	Chemotaxis protein methyltransferase CheR	CC1649	CC1649	RNA polymerase sigma-70 factor, ECF subfamily	[TP0630-TP0092 (0.6191048)]
COG1352	COG1595	CC0598	CC0598	Chemotaxis protein methyltransferase CheR	CC2707	CC2707	RNA polymerase sigma-70 factor, ECF subfamily	[TP0630-TP0092 (0.6191048)]
COG1352	COG1595	CC3472	CC3472	Chemotaxis protein methyltransferase CheR	CC0561	CC0561	Sigma factor, putative {UniProtKB/TrEMBL:Q9AAN6}	[TP0630-TP0092 (0.6191048)]
COG1352	COG1595	CC0435	CC0435	Chemotaxis protein methyltransferase CheR	CC3253	CC3253	RNA polymerase sigma-70 factor, ECF subfamily	[TP0630-TP0092 (0.6191048)]
COG1352	COG1595	CC0598	CC0598	Chemotaxis protein methyltransferase CheR	CC3253	CC3253	RNA polymerase sigma-70 factor, ECF subfamily	[TP0630-TP0092 (0.6191048)]
COG1352	COG1595	CC0435	CC0435	Chemotaxis protein methyltransferase CheR	CC1129	CC1129	RNA polymerase sigma-70 factor, ECF subfamily	[TP0630-TP0092 (0.6191048)]
COG1352	COG1595	CC0435	CC0435	Chemotaxis protein methyltransferase CheR	CC1646	CC1646	RNA polymerase sigma-70 factor, ECF subfamily	[TP0630-TP0092 (0.6191048)]
COG1352	COG1595	CC0598	CC0598	Chemotaxis protein methyltransferase CheR	CC3475	CC3475	RNA polymerase sigma-70 factor, ECF subfamily	[TP0630-TP0092 (0.6191048)]
COG1352	COG1595	CC3472	CC3472	Chemotaxis protein methyltransferase CheR	CC3477	CC3477	Response regulator {UniProtKB/TrEMBL:Q9A2S9}	[TP0630-TP0092 (0.6191048)]
COG1352	COG1595	CC0598	CC0598	Chemotaxis protein methyltransferase CheR	CC2751	CC2751	RNA polymerase sigma-70 factor, ECF subfamily	[TP0630-TP0092 (0.6191048)]
COG1352	COG1595	CC3472	CC3472	Chemotaxis protein methyltransferase CheR	CC0981	CC0981	RNA polymerase sigma-70 factor, ECF subfamily	[TP0630-TP0092 (0.6191048)]
COG1352	COG1595	CC0435	CC0435	Chemotaxis protein methyltransferase CheR	CC2707	CC2707	RNA polymerase sigma-70 factor, ECF subfamily	[TP0630-TP0092 (0.6191048)]
COG1352	COG1595	CC0435	CC0435	Chemotaxis protein methyltransferase CheR	CC3475	CC3475	RNA polymerase sigma-70 factor, ECF subfamily	[TP0630-TP0092 (0.6191048)]
COG1352	COG1595	CC0598	CC0598	Chemotaxis protein methyltransferase CheR	CC0648	CC0648	RNA polymerase sigma-70 factor, ECF subfamily	[TP0630-TP0092 (0.6191048)]
COG1352	COG1595	CC0435	CC0435	Chemotaxis protein methyltransferase CheR	CC0561	CC0561	Sigma factor, putative {UniProtKB/TrEMBL:Q9AAN6}	[TP0630-TP0092 (0.6191048)]
COG1352	COG1595	CC0598	CC0598	Chemotaxis protein methyltransferase CheR	CC3477	CC3477	Response regulator {UniProtKB/TrEMBL:Q9A2S9}	[TP0630-TP0092 (0.6191048)]
COG1352	COG1595	CC0435	CC0435	Chemotaxis protein methyltransferase CheR	CC2751	CC2751	RNA polymerase sigma-70 factor, ECF subfamily	[TP0630-TP0092 (0.6191048)]
COG1352	COG1595	CC3472	CC3472	Chemotaxis protein methyltransferase CheR	CC0648	CC0648	RNA polymerase sigma-70 factor, ECF subfamily	[TP0630-TP0092 (0.6191048)]
COG1352	COG1595	CC0435	CC0435	Chemotaxis protein methyltransferase CheR	CC0648	CC0648	RNA polymerase sigma-70 factor, ECF subfamily	[TP0630-TP0092 (0.6191048)]
COG1352	COG1595	CC0435	CC0435	Chemotaxis protein methyltransferase CheR	CC0981	CC0981	RNA polymerase sigma-70 factor, ECF subfamily	[TP0630-TP0092 (0.6191048)]
COG1352	COG1595	CC0598	CC0598	Chemotaxis protein methyltransferase CheR	CC2883	CC2883	RNA polymerase sigma-70 factor, ECF subfamily	[TP0630-TP0092 (0.6191048)]
COG1352	COG1595	CC3472	CC3472	Chemotaxis protein methyltransferase CheR	CC3475	CC3475	RNA polymerase sigma-70 factor, ECF subfamily	[TP0630-TP0092 (0.6191048)]
COG1352	COG1595	CC0598	CC0598	Chemotaxis protein methyltransferase CheR	CC1646	CC1646	RNA polymerase sigma-70 factor, ECF subfamily	[TP0630-TP0092 (0.6191048)]
COG1352	COG1595	CC0598	CC0598	Chemotaxis protein methyltransferase CheR	CC1129	CC1129	RNA polymerase sigma-70 factor, ECF subfamily	[TP0630-TP0092 (0.6191048)]
COG1352	COG1595	CC3472	CC3472	Chemotaxis protein methyltransferase CheR	CC1646	CC1646	RNA polymerase sigma-70 factor, ECF subfamily	[TP0630-TP0092 (0.6191048)]
COG1352	COG1595	CC0435	CC0435	Chemotaxis protein methyltransferase CheR	CC2883	CC2883	RNA polymerase sigma-70 factor, ECF subfamily	[TP0630-TP0092 (0.6191048)]
COG1352	COG1595	CC0598	CC0598	Chemotaxis protein methyltransferase CheR	CC0981	CC0981	RNA polymerase sigma-70 factor, ECF subfamily	[TP0630-TP0092 (0.6191048)]
COG1352	COG1595	CC0435	CC0435	Chemotaxis protein methyltransferase CheR	CC3477	CC3477	Response regulator {UniProtKB/TrEMBL:Q9A2S9}	[TP0630-TP0092 (0.6191048)]
COG1352	COG1595	CC3472	CC3472	Chemotaxis protein methyltransferase CheR	CC3253	CC3253	RNA polymerase sigma-70 factor, ECF subfamily	[TP0630-TP0092 (0.6191048)]
COG1352	COG1595	CC3472	CC3472	Chemotaxis protein methyltransferase CheR	CC3266	CC3266	RNA polymerase sigma-70 factor, ECF subfamily	[TP0630-TP0092 (0.6191048)]
COG1352	COG1595	CC3472	CC3472	Chemotaxis protein methyltransferase CheR	CC1129	CC1129	RNA polymerase sigma-70 factor, ECF subfamily	[TP0630-TP0092 (0.6191048)]
COG1352	COG1595	CC0598	CC0598	Chemotaxis protein methyltransferase CheR	CC1649	CC1649	RNA polymerase sigma-70 factor, ECF subfamily	[TP0630-TP0092 (0.6191048)]
COG1352	COG1595	CC3472	CC3472	Chemotaxis protein methyltransferase CheR	CC2751	CC2751	RNA polymerase sigma-70 factor, ECF subfamily	[TP0630-TP0092 (0.6191048)]
COG1352	COG1595	CC0598	CC0598	Chemotaxis protein methyltransferase CheR	CC3266	CC3266	RNA polymerase sigma-70 factor, ECF subfamily	[TP0630-TP0092 (0.6191048)]
COG1352	COG1595	CC3472	CC3472	Chemotaxis protein methyltransferase CheR	CC2707	CC2707	RNA polymerase sigma-70 factor, ECF subfamily	[TP0630-TP0092 (0.6191048)]
COG1352	COG1595	CC0435	CC0435	Chemotaxis protein methyltransferase CheR	CC3266	CC3266	RNA polymerase sigma-70 factor, ECF subfamily	[TP0630-TP0092 (0.6191048)]
COG1344	COG4786	CC2976	CC2976	Flagellin, putative {UniProtKB/TrEMBL:Q9A467}	CC2064	flgG	Flagellar basal-body rod protein flgG (Distal rod protein)	[TP0792-TP0961 (0.7009321), TP0659-TP0961 (0.6018447)]
COG1344	COG4786	CC1460	fljL	Flagellin fljL {UniProtKB/Swiss-Prot:P18914}	CC2063	flgF	Flagellar basal-body rod protein flgF	[TP0792-TP0961 (0.7009321), TP0659-TP0961 (0.6018447)]
COG1344	COG4786	CC0898	CC0898	Flagellin, putative {UniProtKB/TrEMBL:Q9A9R5}	CC2063	flgF	Flagellar basal-body rod protein flgF	[TP0792-TP0961 (0.7009321), TP0659-TP0961 (0.6018447)]
COG1344	COG4786	CC0793	fljN	Flagellin fljN {UniProtKB/Swiss-Prot:O52530}	CC2064	flgG	Flagellar basal-body rod protein flgG (Distal rod protein)	[TP0792-TP0961 (0.7009321), TP0659-TP0961 (0.6018447)]
COG1344	COG4786	CC1461	AAK23442.1	Flagellin fljK {UniProtKB/Swiss-Prot:P18913}	CC2063	flgF	Flagellar basal-body rod protein flgF	[TP0792-TP0961 (0.7009321), TP0659-TP0961 (0.6018447)]
COG1344	COG4786	CC0793	fljN	Flagellin fljN {UniProtKB/Swiss-Prot:O52530}	CC2063	flgF	Flagellar basal-body rod protein flgF	[TP0792-TP0961 (0.7009321), TP0659-TP0961 (0.6018447)]
COG1344	COG4786	CC0792	CC0792	Flagellin fljM {UniProtKB/Swiss-Prot:O52529}	CC2064	flgG	Flagellar basal-body rod protein flgG (Distal rod protein)	[TP0792-TP0961 (0.7009321), TP0659-TP0961 (0.6018447)]
COG1344	COG4786	CC1461	AAK23442.1	Flagellin fljK {UniProtKB/Swiss-Prot:P18913}	CC2064	flgG	Flagellar basal-body rod protein flgG (Distal rod protein)	[TP0792-TP0961 (0.7009321), TP0659-TP0961 (0.6018447)]
COG1344	COG4786	CC2976	CC2976	Flagellin, putative {UniProtKB/TrEMBL:Q9A467}	CC2063	flgF	Flagellar basal-body rod protein flgF	[TP0792-TP0961 (0.7009321), TP0659-TP0961 (0.6018447)]
COG1344	COG4786	CC0794	fljO	Flagellin fljO {UniProtKB/Swiss-Prot:O52531}	CC2063	flgF	Flagellar basal-body rod protein flgF	[TP0792-TP0961 (0.7009321), TP0659-TP0961 (0.6018447)]
COG1344	COG4786	CC0898	CC0898	Flagellin, putative {UniProtKB/TrEMBL:Q9A9R5}	CC2064	flgG	Flagellar basal-body rod protein flgG (Distal rod protein)	[TP0792-TP0961 (0.7009321), TP0659-TP0961 (0.6018447)]
COG1344	COG4786	CC1460	fljL	Flagellin fljL {UniProtKB/Swiss-Prot:P18914}	CC2064	flgG	Flagellar basal-body rod protein flgG (Distal rod protein)	[TP0792-TP0961 (0.7009321), TP0659-TP0961 (0.6018447)]
COG1344	COG4786	CC0792	CC0792	Flagellin fljM {UniProtKB/Swiss-Prot:O52529}	CC2063	flgF	Flagellar basal-body rod protein flgF	[TP0792-TP0961 (0.7009321), TP0659-TP0961 (0.6018447)]
COG1344	COG4786	CC0794	fljO	Flagellin fljO {UniProtKB/Swiss-Prot:O52531}	CC2064	flgG	Flagellar basal-body rod protein flgG (Distal rod protein)	[TP0792-TP0961 (0.7009321), TP0659-TP0961 (0.6018447)]
COG0593	COG1077	CC1711	CC1711	DnaA-related protein {UniProtKB/TrEMBL:Q9A7L1}	CC1543	CC1543	Rod shape-determining protein MreB	[TP0001-TP0497 (0.678435)]
COG0593	COG1077	CC0008	dnaA	Chromosomal replication initiator protein dnaA	CC1543	CC1543	Rod shape-determining protein MreB	[TP0001-TP0497 (0.678435)]
COG0593	COG1077	CC1058	CC1058	DnaA-related protein {UniProtKB/TrEMBL:Q9A9D0}	CC1543	CC1543	Rod shape-determining protein MreB	[TP0001-TP0497 (0.678435)]
COG0249	COG0357	CC0012	mutS	DNA mismatch repair protein mutS	CC3754	gidB	Methyltransferase gidB (EC 2.1.-.-) (Glucose-inhibited division protein B)	[TP0328-TP0946 (0.7367136)]
COG0658	COG1187	CC1904	CC1904	ComEC/Rec2 family protein	CC0230	CC0230	S4 domain protein {UniProtKB/TrEMBL:Q9ABJ7}	[TP0336-TP0459 (0.6079956)]
COG0658	COG1187	CC1904	CC1904	ComEC/Rec2 family protein	CC0855	CC0855	RNA pseudouridylate synthase, putative	[TP0336-TP0459 (0.6079956)]
COG0658	COG1187	CC1904	CC1904	ComEC/Rec2 family protein	CC1838	CC1838	Ribosomal small subunit pseudouridine synthase A	[TP0336-TP0459 (0.6079956)]
COG0465	COG0465	CC3226	CC3226	Cell division protein FtsH	CC3226	CC3226	Cell division protein FtsH	[TP0330-TP0330 (0.73856413)]
COG1558	COG1792	CC0954	CC0954	Flagellar basal-body rod protein FlgC	CC1544	CC1544	Rod shape-determining protein MreC	[TP0397-TP0498 (0.58822864)]
COG0817	COG1558	CC3238	ruvC	Crossover junction endodeoxyribonuclease ruvC (EC 3.1.22.4) (Holliday junction nuclease ruvC) (Holliday junction resolvase ruvC)	CC0954	CC0954	Flagellar basal-body rod protein FlgC	[TP0517-TP0397 (0.53212774)]
COG0592	COG1344	CC0156	dnaN	DNA polymerase III subunit beta (EC 2.7.7.7)	CC0793	fljN	Flagellin fljN {UniProtKB/Swiss-Prot:O52530}	[TP0002-TP0659 (0.6618167)]
COG0592	COG1344	CC0156	dnaN	DNA polymerase III subunit beta (EC 2.7.7.7)	CC0898	CC0898	Flagellin, putative {UniProtKB/TrEMBL:Q9A9R5}	[TP0002-TP0659 (0.6618167)]
COG0592	COG1344	CC0156	dnaN	DNA polymerase III subunit beta (EC 2.7.7.7)	CC0792	CC0792	Flagellin fljM {UniProtKB/Swiss-Prot:O52529}	[TP0002-TP0659 (0.6618167)]
COG0592	COG1344	CC0156	dnaN	DNA polymerase III subunit beta (EC 2.7.7.7)	CC1460	fljL	Flagellin fljL {UniProtKB/Swiss-Prot:P18914}	[TP0002-TP0659 (0.6618167)]
COG0592	COG1344	CC0156	dnaN	DNA polymerase III subunit beta (EC 2.7.7.7)	CC2976	CC2976	Flagellin, putative {UniProtKB/TrEMBL:Q9A467}	[TP0002-TP0659 (0.6618167)]
COG0592	COG1344	CC0156	dnaN	DNA polymerase III subunit beta (EC 2.7.7.7)	CC0794	fljO	Flagellin fljO {UniProtKB/Swiss-Prot:O52531}	[TP0002-TP0659 (0.6618167)]
COG0592	COG1344	CC0156	dnaN	DNA polymerase III subunit beta (EC 2.7.7.7)	CC1461	AAK23442.1	Flagellin fljK {UniProtKB/Swiss-Prot:P18913}	[TP0002-TP0659 (0.6618167)]
COG0860	COG1192	CC1876	CC1876	N-acetylmuramoyl-L-alanine amidase	CC1537	CC1537	ParA family protein {UniProtKB/TrEMBL:Q9A827}	[TP0247-TP0272 (0.7527567)]
COG0860	COG1192	CC1876	CC1876	N-acetylmuramoyl-L-alanine amidase	CC3753	parA	Chromosome partitioning protein parA	[TP0247-TP0272 (0.7527567)]
COG0860	COG1192	CC1876	CC1876	N-acetylmuramoyl-L-alanine amidase	CC2165	CC2165	Hypothetical protein CC2165	[TP0247-TP0272 (0.7527567)]
COG0242	COG0272	CC0272	def	Peptide deformylase (EC 3.5.1.88) (PDF) (Polypeptide deformylase)	CC1522	CC1522	DNA ligase, NAD-dependent	[TP0757-TP0634 (0.68197167)]
COG0265	COG0817	CC0136	CC0136	Hypothetical protein CC0136	CC3238	ruvC	Crossover junction endodeoxyribonuclease ruvC (EC 3.1.22.4) (Holliday junction nuclease ruvC) (Holliday junction resolvase ruvC)	[TP0773-TP0517 (0.5118523)]
COG0265	COG0817	CC0702	CC0702	Serine protease {UniProtKB/TrEMBL:Q9AAA4}	CC3238	ruvC	Crossover junction endodeoxyribonuclease ruvC (EC 3.1.22.4) (Holliday junction nuclease ruvC) (Holliday junction resolvase ruvC)	[TP0773-TP0517 (0.5118523)]
COG0265	COG0817	CC0151	CC0151	PDZ domain family protein	CC3238	ruvC	Crossover junction endodeoxyribonuclease ruvC (EC 3.1.22.4) (Holliday junction nuclease ruvC) (Holliday junction resolvase ruvC)	[TP0773-TP0517 (0.5118523)]
COG0265	COG0817	CC1282	CC1282	Serine protease {UniProtKB/TrEMBL:Q9A8R9}	CC3238	ruvC	Crossover junction endodeoxyribonuclease ruvC (EC 3.1.22.4) (Holliday junction nuclease ruvC) (Holliday junction resolvase ruvC)	[TP0773-TP0517 (0.5118523)]
COG0265	COG0817	CC2758	CC2758	Serine protease HtrA {UniProtKB/TrEMBL:Q9A4S2}	CC3238	ruvC	Crossover junction endodeoxyribonuclease ruvC (EC 3.1.22.4) (Holliday junction nuclease ruvC) (Holliday junction resolvase ruvC)	[TP0773-TP0517 (0.5118523)]
COG0187	COG0358	CC1974	parE	DNA topoisomerase 4 subunit B (EC 5.99.1.-) (Topoisomerase IV subunit B)	CC3049	CC3049	DNA primase {UniProtKB/TrEMBL:Q9A401}	[TP1006-TP0492 (0.55112576)]
COG0187	COG0358	CC0160	gyrB	DNA gyrase subunit B (EC 5.99.1.3)	CC3049	CC3049	DNA primase {UniProtKB/TrEMBL:Q9A401}	[TP1006-TP0492 (0.55112576)]
COG1154	COG2812	CC2068	dxs	1-deoxy-D-xylulose-5-phosphate synthase (EC 2.2.1.7) (1-deoxyxylulose- 5-phosphate synthase) (DXP synthase) (DXPS)	CC0267	CC0267	DNA polymerase III, gamma and tau subunits	[TP0824-TP1005 (0.68180764)]
COG0237	COG0552	CC0004	coaE	Dephospho-CoA kinase (EC 2.7.1.24) (Dephosphocoenzyme A kinase)	CC3679	CC3679	Signal recognition particle-docking protein FtsY	[TP0296-TP0578 (0.7885255)]
COG0080	COG0265	CC0641	rplK	50S ribosomal protein L11	CC0702	CC0702	Serine protease {UniProtKB/TrEMBL:Q9AAA4}	[TP0237-TP0773 (0.6164146)]
COG0080	COG0265	CC0641	rplK	50S ribosomal protein L11	CC0151	CC0151	PDZ domain family protein	[TP0237-TP0773 (0.6164146)]
COG0080	COG0265	CC0641	rplK	50S ribosomal protein L11	CC1282	CC1282	Serine protease {UniProtKB/TrEMBL:Q9A8R9}	[TP0237-TP0773 (0.6164146)]
COG0080	COG0265	CC0641	rplK	50S ribosomal protein L11	CC2758	CC2758	Serine protease HtrA {UniProtKB/TrEMBL:Q9A4S2}	[TP0237-TP0773 (0.6164146)]
COG0080	COG0265	CC0641	rplK	50S ribosomal protein L11	CC0136	CC0136	Hypothetical protein CC0136	[TP0237-TP0773 (0.6164146)]
COG2812	COG2812	CC0267	CC0267	DNA polymerase III, gamma and tau subunits	CC0267	CC0267	DNA polymerase III, gamma and tau subunits	[TP1005-TP1005 (0.52391654)]
COG0223	COG0234	CC0279	fmt	Methionyl-tRNA formyltransferase (EC 2.1.2.9)	CC0686	groS	10 kDa chaperonin (Protein Cpn10) (groES protein)	[TP0756-TP1013 (0.64276713)]
COG0357	COG0459	CC3754	gidB	Methyltransferase gidB (EC 2.1.-.-) (Glucose-inhibited division protein B)	CC0685	groL	60 kDa chaperonin (Protein Cpn60) (groEL protein)	[TP0946-TP0030 (0.68326145)]
COG0664	COG1074	CC0752	CC0752	Transcriptional regulator, Crp family	CC3538	CC3538	Helicase, UvrD/Rep family	[TP0089-TP0898 (0.8304331)]
COG0664	COG1074	CC1410	CC1410	Transcriptional activator, putative	CC3538	CC3538	Helicase, UvrD/Rep family	[TP0089-TP0898 (0.8304331)]
COG0664	COG1074	CC2702	CC2702	Hypothetical protein CC2702	CC3538	CC3538	Helicase, UvrD/Rep family	[TP0089-TP0898 (0.8304331)]
COG0664	COG1074	CC1412	CC1412	Transcriptional regulator, putative	CC3538	CC3538	Helicase, UvrD/Rep family	[TP0089-TP0898 (0.8304331)]
COG0223	COG0242	CC0279	fmt	Methionyl-tRNA formyltransferase (EC 2.1.2.9)	CC0272	def	Peptide deformylase (EC 3.5.1.88) (PDF) (Polypeptide deformylase)	[TP0756-TP0757 (0.8300303)]
COG0233	COG0359	CC1920	frr	Ribosome recycling factor (Ribosome-releasing factor) (RRF)	CC1667	rplI	50S ribosomal protein L9	[TP0604-TP0060 (0.5105792)]
COG0012	COG0457	CC0479	CC0479	GTP-binding protein, YchF family	CC3128	CC3128	TPR domain protein {UniProtKB/TrEMBL:Q9A3S4}	[TP0124-TP0067 (0.81355333)]
COG0012	COG0457	CC0479	CC0479	GTP-binding protein, YchF family	CC2031	CC2031	TPR domain protein {UniProtKB/TrEMBL:Q9A6Q3}	[TP0124-TP0067 (0.81355333)]
COG0012	COG0457	CC0479	CC0479	GTP-binding protein, YchF family	CC1457	flbA	Protein flbA {UniProtKB/Swiss-Prot:P21296}	[TP0124-TP0067 (0.81355333)]
COG0012	COG0457	CC0479	CC0479	GTP-binding protein, YchF family	CC0410	CC0410	TPR domain protein {UniProtKB/TrEMBL:Q9AB24}	[TP0124-TP0067 (0.81355333)]
COG0012	COG0457	CC0479	CC0479	GTP-binding protein, YchF family	CC1335	CC1335	TPR domain protein {UniProtKB/TrEMBL:Q9A8L8}	[TP0124-TP0067 (0.81355333)]
COG0012	COG0457	CC0479	CC0479	GTP-binding protein, YchF family	CC1413	CC1413	Hypothetical protein CC1413	[TP0124-TP0067 (0.81355333)]
COG0265	COG0492	CC1282	CC1282	Serine protease {UniProtKB/TrEMBL:Q9A8R9}	CC2871	CC2871	Thioredoxin reductase {UniProtKB/TrEMBL:Q9A4G3}	[TP0773-TP0814 (0.6926654)]
COG0265	COG0492	CC0151	CC0151	PDZ domain family protein	CC2871	CC2871	Thioredoxin reductase {UniProtKB/TrEMBL:Q9A4G3}	[TP0773-TP0814 (0.6926654)]
COG0265	COG0492	CC0702	CC0702	Serine protease {UniProtKB/TrEMBL:Q9AAA4}	CC2871	CC2871	Thioredoxin reductase {UniProtKB/TrEMBL:Q9A4G3}	[TP0773-TP0814 (0.6926654)]
COG0265	COG0492	CC2758	CC2758	Serine protease HtrA {UniProtKB/TrEMBL:Q9A4S2}	CC2871	CC2871	Thioredoxin reductase {UniProtKB/TrEMBL:Q9A4G3}	[TP0773-TP0814 (0.6926654)]
COG0265	COG0492	CC0136	CC0136	Hypothetical protein CC0136	CC2871	CC2871	Thioredoxin reductase {UniProtKB/TrEMBL:Q9A4G3}	[TP0773-TP0814 (0.6926654)]
COG1377	COG2239	CC1077	CC1077	PodW protein {UniProtKB/TrEMBL:Q45997}	CC2174	CC2174	Magnesium transporter {UniProtKB/TrEMBL:Q9A6C0}	[TP0715-TP0917 (0.53720385)]
COG0124	COG0608	CC3513	hisS	Histidyl-tRNA synthetase (EC 6.1.1.21) (Histidine--tRNA ligase) (HisRS)	CC1386	CC1386	Single-stranded-DNA-specific exonuclease RecJ	[TP0641-TP0704 (0.75894904)]
COG0465	COG0772	CC3226	CC3226	Cell division protein FtsH	CC2552	CC2552	Cell division protein DivB	[TP0330-TP0387 (0.8016956)]
COG0465	COG0772	CC3226	CC3226	Cell division protein FtsH	CC3235	CC3235	Hypothetical protein CC3235	[TP0330-TP0387 (0.8016956)]
COG0465	COG0772	CC3226	CC3226	Cell division protein FtsH	CC1547	CC1547	Rod shape-determining protein RodA	[TP0330-TP0387 (0.8016956)]
COG0234	COG0792	CC0686	groS	10 kDa chaperonin (Protein Cpn10) (groES protein)	CC0143	CC0143	UPF0102 protein CC0143	[TP1013-TP0913 (0.7815084)]
COG1512	COG1987	CC3456	CC3456	Hypothetical protein CC3456	CC1075	fliQ	Flagellar biosynthetic protein fliQ	[TP0561-TP0717 (0.66457963)]
COG0192	COG0217	CC0050	CC0050	S-adenosylmethionine synthetase	CC3243	CC3243	Hypothetical UPF0082 protein CC3243	[TP0794-TP0474 (0.71912634)]
COG0201	COG2239	CC1268	CC1268	Preprotein translocase SecY subunit	CC2174	CC2174	Magnesium transporter {UniProtKB/TrEMBL:Q9A6C0}	[TP0208-TP0917 (0.5527395)]
COG0860	COG1214	CC1876	CC1876	N-acetylmuramoyl-L-alanine amidase	CC0059	CC0059	Glycoprotease family protein	[TP0247-TP0876 (0.6334264)]
COG0477	COG0845	CC3715	CC3715	Drug resistance transporter, EmrB/QacA subfamily	CC0930	CC0930	HlyD family secretion protein, putative	[TP0840-TP0965 (0.8653204)]
COG0477	COG0845	CC1019	CC1019	Major facilitator family transporter	CC0930	CC0930	HlyD family secretion protein, putative	[TP0840-TP0965 (0.8653204)]
COG0477	COG0845	CC1019	CC1019	Major facilitator family transporter	CC1787	CC1787	HlyD family secretion protein	[TP0840-TP0965 (0.8653204)]
COG0477	COG0845	CC0137	CC0137	AmpG protein, putative {UniProtKB/TrEMBL:Q9ABT3}	CC0683	CC0683	HlyD family secretion protein	[TP0840-TP0965 (0.8653204)]
COG0477	COG0845	CC3069	CC3069	Major facilitator family transporter	CC3119	CC3119	Efflux system protein, putative	[TP0840-TP0965 (0.8653204)]
COG0477	COG0845	CC0336	CC0336	Major facilitator family transporter	CC0930	CC0930	HlyD family secretion protein, putative	[TP0840-TP0965 (0.8653204)]
COG0477	COG0845	CC0381	CC0381	Multidrug resistance protein	CC1787	CC1787	HlyD family secretion protein	[TP0840-TP0965 (0.8653204)]
COG0477	COG0845	CC2485	CC2485	Major facilitator family transporter	CC3119	CC3119	Efflux system protein, putative	[TP0840-TP0965 (0.8653204)]
COG0477	COG0845	CC3078	CC3078	Hypothetical protein CC3078	CC2722	CC2722	Metal ion efflux membrane fusion protein family	[TP0840-TP0965 (0.8653204)]
COG0477	COG0845	CC1628	CC1628	Membrane protein, putative	CC3119	CC3119	Efflux system protein, putative	[TP0840-TP0965 (0.8653204)]
COG0477	COG0845	CC1481	CC1481	Membrane protein, putative	CC2092	CC2092	HlyD family secretion protein	[TP0840-TP0965 (0.8653204)]
COG0477	COG0845	CC0403	CC0403	Transporter, putative {UniProtKB/TrEMBL:Q9AB31}	CC3196	CC3196	HlyD family secretion protein	[TP0840-TP0965 (0.8653204)]
COG0477	COG0845	CC0336	CC0336	Major facilitator family transporter	CC1009	CC1009	Membrane forming unit {UniProtKB/TrEMBL:O85351}	[TP0840-TP0965 (0.8653204)]
COG0477	COG0845	CC0980	CC0980	Major facilitator family transporter	CC2092	CC2092	HlyD family secretion protein	[TP0840-TP0965 (0.8653204)]
COG0477	COG0845	CC1508	CC1508	Major facilitator family transporter	CC3196	CC3196	HlyD family secretion protein	[TP0840-TP0965 (0.8653204)]
COG0477	COG0845	CC0137	CC0137	AmpG protein, putative {UniProtKB/TrEMBL:Q9ABT3}	CC3196	CC3196	HlyD family secretion protein	[TP0840-TP0965 (0.8653204)]
COG0477	COG0845	CC0137	CC0137	AmpG protein, putative {UniProtKB/TrEMBL:Q9ABT3}	CC2722	CC2722	Metal ion efflux membrane fusion protein family	[TP0840-TP0965 (0.8653204)]
COG0477	COG0845	CC3069	CC3069	Major facilitator family transporter	CC0930	CC0930	HlyD family secretion protein, putative	[TP0840-TP0965 (0.8653204)]
COG0477	COG0845	CC3078	CC3078	Hypothetical protein CC3078	CC1203	CC1203	HlyD family secretion protein	[TP0840-TP0965 (0.8653204)]
COG0477	COG0845	CC0403	CC0403	Transporter, putative {UniProtKB/TrEMBL:Q9AB31}	CC2092	CC2092	HlyD family secretion protein	[TP0840-TP0965 (0.8653204)]
COG0477	COG0845	CC1019	CC1019	Major facilitator family transporter	CC2722	CC2722	Metal ion efflux membrane fusion protein family	[TP0840-TP0965 (0.8653204)]
COG0477	COG0845	CC1481	CC1481	Membrane protein, putative	CC0683	CC0683	HlyD family secretion protein	[TP0840-TP0965 (0.8653204)]
COG0477	COG0845	CC0381	CC0381	Multidrug resistance protein	CC2092	CC2092	HlyD family secretion protein	[TP0840-TP0965 (0.8653204)]
COG0477	COG0845	CC3715	CC3715	Drug resistance transporter, EmrB/QacA subfamily	CC1009	CC1009	Membrane forming unit {UniProtKB/TrEMBL:O85351}	[TP0840-TP0965 (0.8653204)]
COG0477	COG0845	CC0403	CC0403	Transporter, putative {UniProtKB/TrEMBL:Q9AB31}	CC1203	CC1203	HlyD family secretion protein	[TP0840-TP0965 (0.8653204)]
COG0477	COG0845	CC1508	CC1508	Major facilitator family transporter	CC3119	CC3119	Efflux system protein, putative	[TP0840-TP0965 (0.8653204)]
COG0477	COG0845	CC0137	CC0137	AmpG protein, putative {UniProtKB/TrEMBL:Q9ABT3}	CC2092	CC2092	HlyD family secretion protein	[TP0840-TP0965 (0.8653204)]
COG0477	COG0845	CC0980	CC0980	Major facilitator family transporter	CC3196	CC3196	HlyD family secretion protein	[TP0840-TP0965 (0.8653204)]
COG0477	COG0845	CC1481	CC1481	Membrane protein, putative	CC3119	CC3119	Efflux system protein, putative	[TP0840-TP0965 (0.8653204)]
COG0477	COG0845	CC1047	CC1047	Multidrug resistance protein, putative	CC0683	CC0683	HlyD family secretion protein	[TP0840-TP0965 (0.8653204)]
COG0477	COG0845	CC2412	CC2412	Major facilitator family transporter	CC0930	CC0930	HlyD family secretion protein, putative	[TP0840-TP0965 (0.8653204)]
COG0477	COG0845	CC2283	CC2283	Transporter, putative {UniProtKB/TrEMBL:Q9A612}	CC1009	CC1009	Membrane forming unit {UniProtKB/TrEMBL:O85351}	[TP0840-TP0965 (0.8653204)]
COG0477	COG0845	CC0381	CC0381	Multidrug resistance protein	CC1203	CC1203	HlyD family secretion protein	[TP0840-TP0965 (0.8653204)]
COG0477	COG0845	CC0336	CC0336	Major facilitator family transporter	CC3119	CC3119	Efflux system protein, putative	[TP0840-TP0965 (0.8653204)]
COG0477	COG0845	CC1019	CC1019	Major facilitator family transporter	CC0808	CC0808	HlyD family secretion protein	[TP0840-TP0965 (0.8653204)]
COG0477	COG0845	CC1019	CC1019	Major facilitator family transporter	CC0683	CC0683	HlyD family secretion protein	[TP0840-TP0965 (0.8653204)]
COG0477	COG0845	CC2412	CC2412	Major facilitator family transporter	CC1203	CC1203	HlyD family secretion protein	[TP0840-TP0965 (0.8653204)]
COG0477	COG0845	CC3069	CC3069	Major facilitator family transporter	CC2092	CC2092	HlyD family secretion protein	[TP0840-TP0965 (0.8653204)]
COG0477	COG0845	CC1628	CC1628	Membrane protein, putative	CC0683	CC0683	HlyD family secretion protein	[TP0840-TP0965 (0.8653204)]
COG0477	COG0845	CC1230	CC1230	Drug resistance transporter, Bcr/CflA subfamily	CC1787	CC1787	HlyD family secretion protein	[TP0840-TP0965 (0.8653204)]
COG0477	COG0845	CC0381	CC0381	Multidrug resistance protein	CC2722	CC2722	Metal ion efflux membrane fusion protein family	[TP0840-TP0965 (0.8653204)]
COG0477	COG0845	CC3078	CC3078	Hypothetical protein CC3078	CC1787	CC1787	HlyD family secretion protein	[TP0840-TP0965 (0.8653204)]
COG0477	COG0845	CC1047	CC1047	Multidrug resistance protein, putative	CC2722	CC2722	Metal ion efflux membrane fusion protein family	[TP0840-TP0965 (0.8653204)]
COG0477	COG0845	CC2283	CC2283	Transporter, putative {UniProtKB/TrEMBL:Q9A612}	CC2722	CC2722	Metal ion efflux membrane fusion protein family	[TP0840-TP0965 (0.8653204)]
COG0477	COG0845	CC2283	CC2283	Transporter, putative {UniProtKB/TrEMBL:Q9A612}	CC0808	CC0808	HlyD family secretion protein	[TP0840-TP0965 (0.8653204)]
COG0477	COG0845	CC1230	CC1230	Drug resistance transporter, Bcr/CflA subfamily	CC1203	CC1203	HlyD family secretion protein	[TP0840-TP0965 (0.8653204)]
COG0477	COG0845	CC0980	CC0980	Major facilitator family transporter	CC3119	CC3119	Efflux system protein, putative	[TP0840-TP0965 (0.8653204)]
COG0477	COG0845	CC1281	CC1281	Tetracycline resistance protein	CC0808	CC0808	HlyD family secretion protein	[TP0840-TP0965 (0.8653204)]
COG0477	COG0845	CC1774	CC1774	Major facilitator family transporter	CC1203	CC1203	HlyD family secretion protein	[TP0840-TP0965 (0.8653204)]
COG0477	COG0845	CC0137	CC0137	AmpG protein, putative {UniProtKB/TrEMBL:Q9ABT3}	CC1203	CC1203	HlyD family secretion protein	[TP0840-TP0965 (0.8653204)]
COG0477	COG0845	CC2354	CC2354	Major facilitator family transporter	CC0930	CC0930	HlyD family secretion protein, putative	[TP0840-TP0965 (0.8653204)]
COG0477	COG0845	CC1819	CC1819	Major facilitator family transporter	CC0930	CC0930	HlyD family secretion protein, putative	[TP0840-TP0965 (0.8653204)]
COG0477	COG0845	CC1508	CC1508	Major facilitator family transporter	CC2092	CC2092	HlyD family secretion protein	[TP0840-TP0965 (0.8653204)]
COG0477	COG0845	CC1508	CC1508	Major facilitator family transporter	CC0808	CC0808	HlyD family secretion protein	[TP0840-TP0965 (0.8653204)]
COG0477	COG0845	CC1481	CC1481	Membrane protein, putative	CC1009	CC1009	Membrane forming unit {UniProtKB/TrEMBL:O85351}	[TP0840-TP0965 (0.8653204)]
COG0477	COG0845	CC0137	CC0137	AmpG protein, putative {UniProtKB/TrEMBL:Q9ABT3}	CC0808	CC0808	HlyD family secretion protein	[TP0840-TP0965 (0.8653204)]
COG0477	COG0845	CC2486	CC2486	Major facilitator family transporter	CC2092	CC2092	HlyD family secretion protein	[TP0840-TP0965 (0.8653204)]
COG0477	COG0845	CC1508	CC1508	Major facilitator family transporter	CC0683	CC0683	HlyD family secretion protein	[TP0840-TP0965 (0.8653204)]
COG0477	COG0845	CC1774	CC1774	Major facilitator family transporter	CC2092	CC2092	HlyD family secretion protein	[TP0840-TP0965 (0.8653204)]
COG0477	COG0845	CC0751	CC0751	Multidrug resistance protein, putative	CC1787	CC1787	HlyD family secretion protein	[TP0840-TP0965 (0.8653204)]
COG0477	COG0845	CC3078	CC3078	Hypothetical protein CC3078	CC0683	CC0683	HlyD family secretion protein	[TP0840-TP0965 (0.8653204)]
COG0477	COG0845	CC3069	CC3069	Major facilitator family transporter	CC2722	CC2722	Metal ion efflux membrane fusion protein family	[TP0840-TP0965 (0.8653204)]
COG0477	COG0845	CC1047	CC1047	Multidrug resistance protein, putative	CC0808	CC0808	HlyD family secretion protein	[TP0840-TP0965 (0.8653204)]
COG0477	COG0845	CC2486	CC2486	Major facilitator family transporter	CC0808	CC0808	HlyD family secretion protein	[TP0840-TP0965 (0.8653204)]
COG0477	COG0845	CC2354	CC2354	Major facilitator family transporter	CC1009	CC1009	Membrane forming unit {UniProtKB/TrEMBL:O85351}	[TP0840-TP0965 (0.8653204)]
COG0477	COG0845	CC0381	CC0381	Multidrug resistance protein	CC0808	CC0808	HlyD family secretion protein	[TP0840-TP0965 (0.8653204)]
COG0477	COG0845	CC2354	CC2354	Major facilitator family transporter	CC0683	CC0683	HlyD family secretion protein	[TP0840-TP0965 (0.8653204)]
COG0477	COG0845	CC2412	CC2412	Major facilitator family transporter	CC2092	CC2092	HlyD family secretion protein	[TP0840-TP0965 (0.8653204)]
COG0477	COG0845	CC1774	CC1774	Major facilitator family transporter	CC0683	CC0683	HlyD family secretion protein	[TP0840-TP0965 (0.8653204)]
COG0477	COG0845	CC1819	CC1819	Major facilitator family transporter	CC1203	CC1203	HlyD family secretion protein	[TP0840-TP0965 (0.8653204)]
COG0477	COG0845	CC2485	CC2485	Major facilitator family transporter	CC2092	CC2092	HlyD family secretion protein	[TP0840-TP0965 (0.8653204)]
COG0477	COG0845	CC1819	CC1819	Major facilitator family transporter	CC0683	CC0683	HlyD family secretion protein	[TP0840-TP0965 (0.8653204)]
COG0477	COG0845	CC1047	CC1047	Multidrug resistance protein, putative	CC2092	CC2092	HlyD family secretion protein	[TP0840-TP0965 (0.8653204)]
COG0477	COG0845	CC0025	CC0025	Major facilitator family transporter	CC3119	CC3119	Efflux system protein, putative	[TP0840-TP0965 (0.8653204)]
COG0477	COG0845	CC0988	CC0988	Hexuronate transporter {UniProtKB/TrEMBL:Q9A9J2}	CC1787	CC1787	HlyD family secretion protein	[TP0840-TP0965 (0.8653204)]
COG0477	COG0845	CC1508	CC1508	Major facilitator family transporter	CC2722	CC2722	Metal ion efflux membrane fusion protein family	[TP0840-TP0965 (0.8653204)]
COG0477	COG0845	CC1281	CC1281	Tetracycline resistance protein	CC1787	CC1787	HlyD family secretion protein	[TP0840-TP0965 (0.8653204)]
COG0477	COG0845	CC2354	CC2354	Major facilitator family transporter	CC2092	CC2092	HlyD family secretion protein	[TP0840-TP0965 (0.8653204)]
COG0477	COG0845	CC1628	CC1628	Membrane protein, putative	CC1009	CC1009	Membrane forming unit {UniProtKB/TrEMBL:O85351}	[TP0840-TP0965 (0.8653204)]
COG0477	COG0845	CC1047	CC1047	Multidrug resistance protein, putative	CC1787	CC1787	HlyD family secretion protein	[TP0840-TP0965 (0.8653204)]
COG0477	COG0845	CC2485	CC2485	Major facilitator family transporter	CC0808	CC0808	HlyD family secretion protein	[TP0840-TP0965 (0.8653204)]
COG0477	COG0845	CC1508	CC1508	Major facilitator family transporter	CC1787	CC1787	HlyD family secretion protein	[TP0840-TP0965 (0.8653204)]
COG0477	COG0845	CC0137	CC0137	AmpG protein, putative {UniProtKB/TrEMBL:Q9ABT3}	CC1787	CC1787	HlyD family secretion protein	[TP0840-TP0965 (0.8653204)]
COG0477	COG0845	CC2486	CC2486	Major facilitator family transporter	CC3119	CC3119	Efflux system protein, putative	[TP0840-TP0965 (0.8653204)]
COG0477	COG0845	CC3069	CC3069	Major facilitator family transporter	CC3196	CC3196	HlyD family secretion protein	[TP0840-TP0965 (0.8653204)]
COG0477	COG0845	CC1628	CC1628	Membrane protein, putative	CC2092	CC2092	HlyD family secretion protein	[TP0840-TP0965 (0.8653204)]
COG0477	COG0845	CC0988	CC0988	Hexuronate transporter {UniProtKB/TrEMBL:Q9A9J2}	CC2092	CC2092	HlyD family secretion protein	[TP0840-TP0965 (0.8653204)]
COG0477	COG0845	CC0025	CC0025	Major facilitator family transporter	CC3196	CC3196	HlyD family secretion protein	[TP0840-TP0965 (0.8653204)]
COG0477	COG0845	CC2412	CC2412	Major facilitator family transporter	CC1787	CC1787	HlyD family secretion protein	[TP0840-TP0965 (0.8653204)]
COG0477	COG0845	CC0751	CC0751	Multidrug resistance protein, putative	CC0808	CC0808	HlyD family secretion protein	[TP0840-TP0965 (0.8653204)]
COG0477	COG0845	CC1281	CC1281	Tetracycline resistance protein	CC2722	CC2722	Metal ion efflux membrane fusion protein family	[TP0840-TP0965 (0.8653204)]
COG0477	COG0845	CC0988	CC0988	Hexuronate transporter {UniProtKB/TrEMBL:Q9A9J2}	CC3196	CC3196	HlyD family secretion protein	[TP0840-TP0965 (0.8653204)]
COG0477	COG0845	CC1508	CC1508	Major facilitator family transporter	CC0930	CC0930	HlyD family secretion protein, putative	[TP0840-TP0965 (0.8653204)]
COG0477	COG0845	CC2412	CC2412	Major facilitator family transporter	CC3196	CC3196	HlyD family secretion protein	[TP0840-TP0965 (0.8653204)]
COG0477	COG0845	CC3078	CC3078	Hypothetical protein CC3078	CC3196	CC3196	HlyD family secretion protein	[TP0840-TP0965 (0.8653204)]
COG0477	COG0845	CC3078	CC3078	Hypothetical protein CC3078	CC0808	CC0808	HlyD family secretion protein	[TP0840-TP0965 (0.8653204)]
COG0477	COG0845	CC3715	CC3715	Drug resistance transporter, EmrB/QacA subfamily	CC3196	CC3196	HlyD family secretion protein	[TP0840-TP0965 (0.8653204)]
COG0477	COG0845	CC1819	CC1819	Major facilitator family transporter	CC1009	CC1009	Membrane forming unit {UniProtKB/TrEMBL:O85351}	[TP0840-TP0965 (0.8653204)]
COG0477	COG0845	CC2412	CC2412	Major facilitator family transporter	CC0808	CC0808	HlyD family secretion protein	[TP0840-TP0965 (0.8653204)]
COG0477	COG0845	CC3069	CC3069	Major facilitator family transporter	CC1009	CC1009	Membrane forming unit {UniProtKB/TrEMBL:O85351}	[TP0840-TP0965 (0.8653204)]
COG0477	COG0845	CC1230	CC1230	Drug resistance transporter, Bcr/CflA subfamily	CC3119	CC3119	Efflux system protein, putative	[TP0840-TP0965 (0.8653204)]
COG0477	COG0845	CC0814	CC0814	Major facilitator family transporter	CC1787	CC1787	HlyD family secretion protein	[TP0840-TP0965 (0.8653204)]
COG0477	COG0845	CC0751	CC0751	Multidrug resistance protein, putative	CC2092	CC2092	HlyD family secretion protein	[TP0840-TP0965 (0.8653204)]
COG0477	COG0845	CC2354	CC2354	Major facilitator family transporter	CC3119	CC3119	Efflux system protein, putative	[TP0840-TP0965 (0.8653204)]
COG0477	COG0845	CC0814	CC0814	Major facilitator family transporter	CC0683	CC0683	HlyD family secretion protein	[TP0840-TP0965 (0.8653204)]
COG0477	COG0845	CC1230	CC1230	Drug resistance transporter, Bcr/CflA subfamily	CC0683	CC0683	HlyD family secretion protein	[TP0840-TP0965 (0.8653204)]
COG0477	COG0845	CC0336	CC0336	Major facilitator family transporter	CC0808	CC0808	HlyD family secretion protein	[TP0840-TP0965 (0.8653204)]
COG0477	COG0845	CC1774	CC1774	Major facilitator family transporter	CC3196	CC3196	HlyD family secretion protein	[TP0840-TP0965 (0.8653204)]
COG0477	COG0845	CC1281	CC1281	Tetracycline resistance protein	CC1203	CC1203	HlyD family secretion protein	[TP0840-TP0965 (0.8653204)]
COG0477	COG0845	CC0814	CC0814	Major facilitator family transporter	CC1203	CC1203	HlyD family secretion protein	[TP0840-TP0965 (0.8653204)]
COG0477	COG0845	CC0751	CC0751	Multidrug resistance protein, putative	CC0930	CC0930	HlyD family secretion protein, putative	[TP0840-TP0965 (0.8653204)]
COG0477	COG0845	CC0814	CC0814	Major facilitator family transporter	CC2092	CC2092	HlyD family secretion protein	[TP0840-TP0965 (0.8653204)]
COG0477	COG0845	CC1019	CC1019	Major facilitator family transporter	CC3196	CC3196	HlyD family secretion protein	[TP0840-TP0965 (0.8653204)]
COG0477	COG0845	CC3715	CC3715	Drug resistance transporter, EmrB/QacA subfamily	CC0808	CC0808	HlyD family secretion protein	[TP0840-TP0965 (0.8653204)]
COG0477	COG0845	CC0751	CC0751	Multidrug resistance protein, putative	CC1203	CC1203	HlyD family secretion protein	[TP0840-TP0965 (0.8653204)]
COG0477	COG0845	CC0751	CC0751	Multidrug resistance protein, putative	CC1009	CC1009	Membrane forming unit {UniProtKB/TrEMBL:O85351}	[TP0840-TP0965 (0.8653204)]
COG0477	COG0845	CC2486	CC2486	Major facilitator family transporter	CC1203	CC1203	HlyD family secretion protein	[TP0840-TP0965 (0.8653204)]
COG0477	COG0845	CC1628	CC1628	Membrane protein, putative	CC0808	CC0808	HlyD family secretion protein	[TP0840-TP0965 (0.8653204)]
COG0477	COG0845	CC0814	CC0814	Major facilitator family transporter	CC1009	CC1009	Membrane forming unit {UniProtKB/TrEMBL:O85351}	[TP0840-TP0965 (0.8653204)]
COG0477	COG0845	CC1774	CC1774	Major facilitator family transporter	CC0808	CC0808	HlyD family secretion protein	[TP0840-TP0965 (0.8653204)]
COG0477	COG0845	CC0381	CC0381	Multidrug resistance protein	CC3196	CC3196	HlyD family secretion protein	[TP0840-TP0965 (0.8653204)]
COG0477	COG0845	CC1481	CC1481	Membrane protein, putative	CC1203	CC1203	HlyD family secretion protein	[TP0840-TP0965 (0.8653204)]
COG0477	COG0845	CC0814	CC0814	Major facilitator family transporter	CC3196	CC3196	HlyD family secretion protein	[TP0840-TP0965 (0.8653204)]
COG0477	COG0845	CC1019	CC1019	Major facilitator family transporter	CC1203	CC1203	HlyD family secretion protein	[TP0840-TP0965 (0.8653204)]
COG0477	COG0845	CC1628	CC1628	Membrane protein, putative	CC1203	CC1203	HlyD family secretion protein	[TP0840-TP0965 (0.8653204)]
COG0477	COG0845	CC1481	CC1481	Membrane protein, putative	CC3196	CC3196	HlyD family secretion protein	[TP0840-TP0965 (0.8653204)]
COG0477	COG0845	CC1481	CC1481	Membrane protein, putative	CC1787	CC1787	HlyD family secretion protein	[TP0840-TP0965 (0.8653204)]
COG0477	COG0845	CC1047	CC1047	Multidrug resistance protein, putative	CC3196	CC3196	HlyD family secretion protein	[TP0840-TP0965 (0.8653204)]
COG0477	COG0845	CC1819	CC1819	Major facilitator family transporter	CC3119	CC3119	Efflux system protein, putative	[TP0840-TP0965 (0.8653204)]
COG0477	COG0845	CC0988	CC0988	Hexuronate transporter {UniProtKB/TrEMBL:Q9A9J2}	CC0930	CC0930	HlyD family secretion protein, putative	[TP0840-TP0965 (0.8653204)]
COG0477	COG0845	CC1281	CC1281	Tetracycline resistance protein	CC0683	CC0683	HlyD family secretion protein	[TP0840-TP0965 (0.8653204)]
COG0477	COG0845	CC0403	CC0403	Transporter, putative {UniProtKB/TrEMBL:Q9AB31}	CC2722	CC2722	Metal ion efflux membrane fusion protein family	[TP0840-TP0965 (0.8653204)]
COG0477	COG0845	CC0403	CC0403	Transporter, putative {UniProtKB/TrEMBL:Q9AB31}	CC1787	CC1787	HlyD family secretion protein	[TP0840-TP0965 (0.8653204)]
COG0477	COG0845	CC2283	CC2283	Transporter, putative {UniProtKB/TrEMBL:Q9A612}	CC0930	CC0930	HlyD family secretion protein, putative	[TP0840-TP0965 (0.8653204)]
COG0477	COG0845	CC0980	CC0980	Major facilitator family transporter	CC0930	CC0930	HlyD family secretion protein, putative	[TP0840-TP0965 (0.8653204)]
COG0477	COG0845	CC3078	CC3078	Hypothetical protein CC3078	CC3119	CC3119	Efflux system protein, putative	[TP0840-TP0965 (0.8653204)]
COG0477	COG0845	CC1628	CC1628	Membrane protein, putative	CC3196	CC3196	HlyD family secretion protein	[TP0840-TP0965 (0.8653204)]
COG0477	COG0845	CC0025	CC0025	Major facilitator family transporter	CC0930	CC0930	HlyD family secretion protein, putative	[TP0840-TP0965 (0.8653204)]
COG0477	COG0845	CC0381	CC0381	Multidrug resistance protein	CC3119	CC3119	Efflux system protein, putative	[TP0840-TP0965 (0.8653204)]
COG0477	COG0845	CC2485	CC2485	Major facilitator family transporter	CC1009	CC1009	Membrane forming unit {UniProtKB/TrEMBL:O85351}	[TP0840-TP0965 (0.8653204)]
COG0477	COG0845	CC0137	CC0137	AmpG protein, putative {UniProtKB/TrEMBL:Q9ABT3}	CC3119	CC3119	Efflux system protein, putative	[TP0840-TP0965 (0.8653204)]
COG0477	COG0845	CC3078	CC3078	Hypothetical protein CC3078	CC0930	CC0930	HlyD family secretion protein, putative	[TP0840-TP0965 (0.8653204)]
COG0477	COG0845	CC3078	CC3078	Hypothetical protein CC3078	CC2092	CC2092	HlyD family secretion protein	[TP0840-TP0965 (0.8653204)]
COG0477	COG0845	CC2354	CC2354	Major facilitator family transporter	CC0808	CC0808	HlyD family secretion protein	[TP0840-TP0965 (0.8653204)]
COG0477	COG0845	CC3069	CC3069	Major facilitator family transporter	CC1787	CC1787	HlyD family secretion protein	[TP0840-TP0965 (0.8653204)]
COG0477	COG0845	CC2283	CC2283	Transporter, putative {UniProtKB/TrEMBL:Q9A612}	CC2092	CC2092	HlyD family secretion protein	[TP0840-TP0965 (0.8653204)]
COG0477	COG0845	CC2486	CC2486	Major facilitator family transporter	CC3196	CC3196	HlyD family secretion protein	[TP0840-TP0965 (0.8653204)]
COG0477	COG0845	CC0025	CC0025	Major facilitator family transporter	CC0683	CC0683	HlyD family secretion protein	[TP0840-TP0965 (0.8653204)]
COG0477	COG0845	CC0988	CC0988	Hexuronate transporter {UniProtKB/TrEMBL:Q9A9J2}	CC1203	CC1203	HlyD family secretion protein	[TP0840-TP0965 (0.8653204)]
COG0477	COG0845	CC3715	CC3715	Drug resistance transporter, EmrB/QacA subfamily	CC2092	CC2092	HlyD family secretion protein	[TP0840-TP0965 (0.8653204)]
COG0477	COG0845	CC2486	CC2486	Major facilitator family transporter	CC1009	CC1009	Membrane forming unit {UniProtKB/TrEMBL:O85351}	[TP0840-TP0965 (0.8653204)]
COG0477	COG0845	CC1774	CC1774	Major facilitator family transporter	CC3119	CC3119	Efflux system protein, putative	[TP0840-TP0965 (0.8653204)]
COG0477	COG0845	CC0988	CC0988	Hexuronate transporter {UniProtKB/TrEMBL:Q9A9J2}	CC2722	CC2722	Metal ion efflux membrane fusion protein family	[TP0840-TP0965 (0.8653204)]
COG0477	COG0845	CC0025	CC0025	Major facilitator family transporter	CC1787	CC1787	HlyD family secretion protein	[TP0840-TP0965 (0.8653204)]
COG0477	COG0845	CC1281	CC1281	Tetracycline resistance protein	CC0930	CC0930	HlyD family secretion protein, putative	[TP0840-TP0965 (0.8653204)]
COG0477	COG0845	CC2354	CC2354	Major facilitator family transporter	CC2722	CC2722	Metal ion efflux membrane fusion protein family	[TP0840-TP0965 (0.8653204)]
COG0477	COG0845	CC0025	CC0025	Major facilitator family transporter	CC1009	CC1009	Membrane forming unit {UniProtKB/TrEMBL:O85351}	[TP0840-TP0965 (0.8653204)]
COG0477	COG0845	CC1481	CC1481	Membrane protein, putative	CC2722	CC2722	Metal ion efflux membrane fusion protein family	[TP0840-TP0965 (0.8653204)]
COG0477	COG0845	CC1628	CC1628	Membrane protein, putative	CC2722	CC2722	Metal ion efflux membrane fusion protein family	[TP0840-TP0965 (0.8653204)]
COG0477	COG0845	CC0403	CC0403	Transporter, putative {UniProtKB/TrEMBL:Q9AB31}	CC0808	CC0808	HlyD family secretion protein	[TP0840-TP0965 (0.8653204)]
COG0477	COG0845	CC1230	CC1230	Drug resistance transporter, Bcr/CflA subfamily	CC0930	CC0930	HlyD family secretion protein, putative	[TP0840-TP0965 (0.8653204)]
COG0477	COG0845	CC2486	CC2486	Major facilitator family transporter	CC2722	CC2722	Metal ion efflux membrane fusion protein family	[TP0840-TP0965 (0.8653204)]
COG0477	COG0845	CC1774	CC1774	Major facilitator family transporter	CC2722	CC2722	Metal ion efflux membrane fusion protein family	[TP0840-TP0965 (0.8653204)]
COG0477	COG0845	CC1774	CC1774	Major facilitator family transporter	CC1009	CC1009	Membrane forming unit {UniProtKB/TrEMBL:O85351}	[TP0840-TP0965 (0.8653204)]
COG0477	COG0845	CC3715	CC3715	Drug resistance transporter, EmrB/QacA subfamily	CC1787	CC1787	HlyD family secretion protein	[TP0840-TP0965 (0.8653204)]
COG0477	COG0845	CC0336	CC0336	Major facilitator family transporter	CC2092	CC2092	HlyD family secretion protein	[TP0840-TP0965 (0.8653204)]
COG0477	COG0845	CC0814	CC0814	Major facilitator family transporter	CC0808	CC0808	HlyD family secretion protein	[TP0840-TP0965 (0.8653204)]
COG0477	COG0845	CC0336	CC0336	Major facilitator family transporter	CC1203	CC1203	HlyD family secretion protein	[TP0840-TP0965 (0.8653204)]
COG0477	COG0845	CC0980	CC0980	Major facilitator family transporter	CC1009	CC1009	Membrane forming unit {UniProtKB/TrEMBL:O85351}	[TP0840-TP0965 (0.8653204)]
COG0477	COG0845	CC1628	CC1628	Membrane protein, putative	CC0930	CC0930	HlyD family secretion protein, putative	[TP0840-TP0965 (0.8653204)]
COG0477	COG0845	CC1047	CC1047	Multidrug resistance protein, putative	CC1009	CC1009	Membrane forming unit {UniProtKB/TrEMBL:O85351}	[TP0840-TP0965 (0.8653204)]
COG0477	COG0845	CC2412	CC2412	Major facilitator family transporter	CC0683	CC0683	HlyD family secretion protein	[TP0840-TP0965 (0.8653204)]
COG0477	COG0845	CC2283	CC2283	Transporter, putative {UniProtKB/TrEMBL:Q9A612}	CC0683	CC0683	HlyD family secretion protein	[TP0840-TP0965 (0.8653204)]
COG0477	COG0845	CC2283	CC2283	Transporter, putative {UniProtKB/TrEMBL:Q9A612}	CC3196	CC3196	HlyD family secretion protein	[TP0840-TP0965 (0.8653204)]
COG0477	COG0845	CC0025	CC0025	Major facilitator family transporter	CC2092	CC2092	HlyD family secretion protein	[TP0840-TP0965 (0.8653204)]
COG0477	COG0845	CC0403	CC0403	Transporter, putative {UniProtKB/TrEMBL:Q9AB31}	CC0930	CC0930	HlyD family secretion protein, putative	[TP0840-TP0965 (0.8653204)]
COG0477	COG0845	CC0336	CC0336	Major facilitator family transporter	CC0683	CC0683	HlyD family secretion protein	[TP0840-TP0965 (0.8653204)]
COG0477	COG0845	CC1774	CC1774	Major facilitator family transporter	CC0930	CC0930	HlyD family secretion protein, putative	[TP0840-TP0965 (0.8653204)]
COG0477	COG0845	CC0025	CC0025	Major facilitator family transporter	CC2722	CC2722	Metal ion efflux membrane fusion protein family	[TP0840-TP0965 (0.8653204)]
COG0477	COG0845	CC1281	CC1281	Tetracycline resistance protein	CC3119	CC3119	Efflux system protein, putative	[TP0840-TP0965 (0.8653204)]
COG0477	COG0845	CC0403	CC0403	Transporter, putative {UniProtKB/TrEMBL:Q9AB31}	CC3119	CC3119	Efflux system protein, putative	[TP0840-TP0965 (0.8653204)]
COG0477	COG0845	CC1047	CC1047	Multidrug resistance protein, putative	CC3119	CC3119	Efflux system protein, putative	[TP0840-TP0965 (0.8653204)]
COG0477	COG0845	CC1819	CC1819	Major facilitator family transporter	CC3196	CC3196	HlyD family secretion protein	[TP0840-TP0965 (0.8653204)]
COG0477	COG0845	CC3069	CC3069	Major facilitator family transporter	CC0683	CC0683	HlyD family secretion protein	[TP0840-TP0965 (0.8653204)]
COG0477	COG0845	CC3715	CC3715	Drug resistance transporter, EmrB/QacA subfamily	CC2722	CC2722	Metal ion efflux membrane fusion protein family	[TP0840-TP0965 (0.8653204)]
COG0477	COG0845	CC2485	CC2485	Major facilitator family transporter	CC3196	CC3196	HlyD family secretion protein	[TP0840-TP0965 (0.8653204)]
COG0477	COG0845	CC0025	CC0025	Major facilitator family transporter	CC1203	CC1203	HlyD family secretion protein	[TP0840-TP0965 (0.8653204)]
COG0477	COG0845	CC0403	CC0403	Transporter, putative {UniProtKB/TrEMBL:Q9AB31}	CC0683	CC0683	HlyD family secretion protein	[TP0840-TP0965 (0.8653204)]
COG0477	COG0845	CC0336	CC0336	Major facilitator family transporter	CC1787	CC1787	HlyD family secretion protein	[TP0840-TP0965 (0.8653204)]
COG0477	COG0845	CC1819	CC1819	Major facilitator family transporter	CC0808	CC0808	HlyD family secretion protein	[TP0840-TP0965 (0.8653204)]
COG0477	COG0845	CC1819	CC1819	Major facilitator family transporter	CC1787	CC1787	HlyD family secretion protein	[TP0840-TP0965 (0.8653204)]
COG0477	COG0845	CC3069	CC3069	Major facilitator family transporter	CC0808	CC0808	HlyD family secretion protein	[TP0840-TP0965 (0.8653204)]
COG0477	COG0845	CC1774	CC1774	Major facilitator family transporter	CC1787	CC1787	HlyD family secretion protein	[TP0840-TP0965 (0.8653204)]
COG0477	COG0845	CC0025	CC0025	Major facilitator family transporter	CC0808	CC0808	HlyD family secretion protein	[TP0840-TP0965 (0.8653204)]
COG0477	COG0845	CC2485	CC2485	Major facilitator family transporter	CC0930	CC0930	HlyD family secretion protein, putative	[TP0840-TP0965 (0.8653204)]
COG0477	COG0845	CC1230	CC1230	Drug resistance transporter, Bcr/CflA subfamily	CC2722	CC2722	Metal ion efflux membrane fusion protein family	[TP0840-TP0965 (0.8653204)]
COG0477	COG0845	CC2485	CC2485	Major facilitator family transporter	CC2722	CC2722	Metal ion efflux membrane fusion protein family	[TP0840-TP0965 (0.8653204)]
COG0477	COG0845	CC0751	CC0751	Multidrug resistance protein, putative	CC2722	CC2722	Metal ion efflux membrane fusion protein family	[TP0840-TP0965 (0.8653204)]
COG0477	COG0845	CC2354	CC2354	Major facilitator family transporter	CC3196	CC3196	HlyD family secretion protein	[TP0840-TP0965 (0.8653204)]
COG0477	COG0845	CC0403	CC0403	Transporter, putative {UniProtKB/TrEMBL:Q9AB31}	CC1009	CC1009	Membrane forming unit {UniProtKB/TrEMBL:O85351}	[TP0840-TP0965 (0.8653204)]
COG0477	COG0845	CC3715	CC3715	Drug resistance transporter, EmrB/QacA subfamily	CC1203	CC1203	HlyD family secretion protein	[TP0840-TP0965 (0.8653204)]
COG0477	COG0845	CC0814	CC0814	Major facilitator family transporter	CC0930	CC0930	HlyD family secretion protein, putative	[TP0840-TP0965 (0.8653204)]
COG0477	COG0845	CC0336	CC0336	Major facilitator family transporter	CC3196	CC3196	HlyD family secretion protein	[TP0840-TP0965 (0.8653204)]
COG0477	COG0845	CC1508	CC1508	Major facilitator family transporter	CC1009	CC1009	Membrane forming unit {UniProtKB/TrEMBL:O85351}	[TP0840-TP0965 (0.8653204)]
COG0477	COG0845	CC0980	CC0980	Major facilitator family transporter	CC1787	CC1787	HlyD family secretion protein	[TP0840-TP0965 (0.8653204)]
COG0477	COG0845	CC3715	CC3715	Drug resistance transporter, EmrB/QacA subfamily	CC3119	CC3119	Efflux system protein, putative	[TP0840-TP0965 (0.8653204)]
COG0477	COG0845	CC0751	CC0751	Multidrug resistance protein, putative	CC3119	CC3119	Efflux system protein, putative	[TP0840-TP0965 (0.8653204)]
COG0477	COG0845	CC1281	CC1281	Tetracycline resistance protein	CC2092	CC2092	HlyD family secretion protein	[TP0840-TP0965 (0.8653204)]
COG0477	COG0845	CC2486	CC2486	Major facilitator family transporter	CC0930	CC0930	HlyD family secretion protein, putative	[TP0840-TP0965 (0.8653204)]
COG0477	COG0845	CC2412	CC2412	Major facilitator family transporter	CC3119	CC3119	Efflux system protein, putative	[TP0840-TP0965 (0.8653204)]
COG0477	COG0845	CC0980	CC0980	Major facilitator family transporter	CC0683	CC0683	HlyD family secretion protein	[TP0840-TP0965 (0.8653204)]
COG0477	COG0845	CC1230	CC1230	Drug resistance transporter, Bcr/CflA subfamily	CC0808	CC0808	HlyD family secretion protein	[TP0840-TP0965 (0.8653204)]
COG0477	COG0845	CC2412	CC2412	Major facilitator family transporter	CC1009	CC1009	Membrane forming unit {UniProtKB/TrEMBL:O85351}	[TP0840-TP0965 (0.8653204)]
COG0477	COG0845	CC0988	CC0988	Hexuronate transporter {UniProtKB/TrEMBL:Q9A9J2}	CC0683	CC0683	HlyD family secretion protein	[TP0840-TP0965 (0.8653204)]
COG0477	COG0845	CC1481	CC1481	Membrane protein, putative	CC0808	CC0808	HlyD family secretion protein	[TP0840-TP0965 (0.8653204)]
COG0477	COG0845	CC2486	CC2486	Major facilitator family transporter	CC1787	CC1787	HlyD family secretion protein	[TP0840-TP0965 (0.8653204)]
COG0477	COG0845	CC0988	CC0988	Hexuronate transporter {UniProtKB/TrEMBL:Q9A9J2}	CC3119	CC3119	Efflux system protein, putative	[TP0840-TP0965 (0.8653204)]
COG0477	COG0845	CC0980	CC0980	Major facilitator family transporter	CC2722	CC2722	Metal ion efflux membrane fusion protein family	[TP0840-TP0965 (0.8653204)]
COG0477	COG0845	CC3715	CC3715	Drug resistance transporter, EmrB/QacA subfamily	CC0683	CC0683	HlyD family secretion protein	[TP0840-TP0965 (0.8653204)]
COG0477	COG0845	CC2412	CC2412	Major facilitator family transporter	CC2722	CC2722	Metal ion efflux membrane fusion protein family	[TP0840-TP0965 (0.8653204)]
COG0477	COG0845	CC0137	CC0137	AmpG protein, putative {UniProtKB/TrEMBL:Q9ABT3}	CC0930	CC0930	HlyD family secretion protein, putative	[TP0840-TP0965 (0.8653204)]
COG0477	COG0845	CC1230	CC1230	Drug resistance transporter, Bcr/CflA subfamily	CC3196	CC3196	HlyD family secretion protein	[TP0840-TP0965 (0.8653204)]
COG0477	COG0845	CC0814	CC0814	Major facilitator family transporter	CC3119	CC3119	Efflux system protein, putative	[TP0840-TP0965 (0.8653204)]
COG0477	COG0845	CC2354	CC2354	Major facilitator family transporter	CC1203	CC1203	HlyD family secretion protein	[TP0840-TP0965 (0.8653204)]
COG0477	COG0845	CC1230	CC1230	Drug resistance transporter, Bcr/CflA subfamily	CC1009	CC1009	Membrane forming unit {UniProtKB/TrEMBL:O85351}	[TP0840-TP0965 (0.8653204)]
COG0477	COG0845	CC0988	CC0988	Hexuronate transporter {UniProtKB/TrEMBL:Q9A9J2}	CC0808	CC0808	HlyD family secretion protein	[TP0840-TP0965 (0.8653204)]
COG0477	COG0845	CC2283	CC2283	Transporter, putative {UniProtKB/TrEMBL:Q9A612}	CC3119	CC3119	Efflux system protein, putative	[TP0840-TP0965 (0.8653204)]
COG0477	COG0845	CC2283	CC2283	Transporter, putative {UniProtKB/TrEMBL:Q9A612}	CC1203	CC1203	HlyD family secretion protein	[TP0840-TP0965 (0.8653204)]
COG0477	COG0845	CC2485	CC2485	Major facilitator family transporter	CC1787	CC1787	HlyD family secretion protein	[TP0840-TP0965 (0.8653204)]
COG0477	COG0845	CC0751	CC0751	Multidrug resistance protein, putative	CC3196	CC3196	HlyD family secretion protein	[TP0840-TP0965 (0.8653204)]
COG0477	COG0845	CC1230	CC1230	Drug resistance transporter, Bcr/CflA subfamily	CC2092	CC2092	HlyD family secretion protein	[TP0840-TP0965 (0.8653204)]
COG0477	COG0845	CC0137	CC0137	AmpG protein, putative {UniProtKB/TrEMBL:Q9ABT3}	CC1009	CC1009	Membrane forming unit {UniProtKB/TrEMBL:O85351}	[TP0840-TP0965 (0.8653204)]
COG0477	COG0845	CC1019	CC1019	Major facilitator family transporter	CC1009	CC1009	Membrane forming unit {UniProtKB/TrEMBL:O85351}	[TP0840-TP0965 (0.8653204)]
COG0477	COG0845	CC1481	CC1481	Membrane protein, putative	CC0930	CC0930	HlyD family secretion protein, putative	[TP0840-TP0965 (0.8653204)]
COG0477	COG0845	CC2485	CC2485	Major facilitator family transporter	CC1203	CC1203	HlyD family secretion protein	[TP0840-TP0965 (0.8653204)]
COG0477	COG0845	CC1019	CC1019	Major facilitator family transporter	CC2092	CC2092	HlyD family secretion protein	[TP0840-TP0965 (0.8653204)]
COG0477	COG0845	CC3078	CC3078	Hypothetical protein CC3078	CC1009	CC1009	Membrane forming unit {UniProtKB/TrEMBL:O85351}	[TP0840-TP0965 (0.8653204)]
COG0477	COG0845	CC0751	CC0751	Multidrug resistance protein, putative	CC0683	CC0683	HlyD family secretion protein	[TP0840-TP0965 (0.8653204)]
COG0477	COG0845	CC0988	CC0988	Hexuronate transporter {UniProtKB/TrEMBL:Q9A9J2}	CC1009	CC1009	Membrane forming unit {UniProtKB/TrEMBL:O85351}	[TP0840-TP0965 (0.8653204)]
COG0477	COG0845	CC1628	CC1628	Membrane protein, putative	CC1787	CC1787	HlyD family secretion protein	[TP0840-TP0965 (0.8653204)]
COG0477	COG0845	CC3069	CC3069	Major facilitator family transporter	CC1203	CC1203	HlyD family secretion protein	[TP0840-TP0965 (0.8653204)]
COG0477	COG0845	CC0381	CC0381	Multidrug resistance protein	CC0683	CC0683	HlyD family secretion protein	[TP0840-TP0965 (0.8653204)]
COG0477	COG0845	CC2485	CC2485	Major facilitator family transporter	CC0683	CC0683	HlyD family secretion protein	[TP0840-TP0965 (0.8653204)]
COG0477	COG0845	CC0336	CC0336	Major facilitator family transporter	CC2722	CC2722	Metal ion efflux membrane fusion protein family	[TP0840-TP0965 (0.8653204)]
COG0477	COG0845	CC0814	CC0814	Major facilitator family transporter	CC2722	CC2722	Metal ion efflux membrane fusion protein family	[TP0840-TP0965 (0.8653204)]
COG0477	COG0845	CC0980	CC0980	Major facilitator family transporter	CC1203	CC1203	HlyD family secretion protein	[TP0840-TP0965 (0.8653204)]
COG0477	COG0845	CC2354	CC2354	Major facilitator family transporter	CC1787	CC1787	HlyD family secretion protein	[TP0840-TP0965 (0.8653204)]
COG0477	COG0845	CC1819	CC1819	Major facilitator family transporter	CC2092	CC2092	HlyD family secretion protein	[TP0840-TP0965 (0.8653204)]
COG0477	COG0845	CC1508	CC1508	Major facilitator family transporter	CC1203	CC1203	HlyD family secretion protein	[TP0840-TP0965 (0.8653204)]
COG0477	COG0845	CC2486	CC2486	Major facilitator family transporter	CC0683	CC0683	HlyD family secretion protein	[TP0840-TP0965 (0.8653204)]
COG0477	COG0845	CC0381	CC0381	Multidrug resistance protein	CC1009	CC1009	Membrane forming unit {UniProtKB/TrEMBL:O85351}	[TP0840-TP0965 (0.8653204)]
COG0477	COG0845	CC1047	CC1047	Multidrug resistance protein, putative	CC1203	CC1203	HlyD family secretion protein	[TP0840-TP0965 (0.8653204)]
COG0477	COG0845	CC1281	CC1281	Tetracycline resistance protein	CC3196	CC3196	HlyD family secretion protein	[TP0840-TP0965 (0.8653204)]
COG0477	COG0845	CC1281	CC1281	Tetracycline resistance protein	CC1009	CC1009	Membrane forming unit {UniProtKB/TrEMBL:O85351}	[TP0840-TP0965 (0.8653204)]
COG0477	COG0845	CC2283	CC2283	Transporter, putative {UniProtKB/TrEMBL:Q9A612}	CC1787	CC1787	HlyD family secretion protein	[TP0840-TP0965 (0.8653204)]
COG0477	COG0845	CC1047	CC1047	Multidrug resistance protein, putative	CC0930	CC0930	HlyD family secretion protein, putative	[TP0840-TP0965 (0.8653204)]
COG0477	COG0845	CC0980	CC0980	Major facilitator family transporter	CC0808	CC0808	HlyD family secretion protein	[TP0840-TP0965 (0.8653204)]
COG0477	COG0845	CC1019	CC1019	Major facilitator family transporter	CC3119	CC3119	Efflux system protein, putative	[TP0840-TP0965 (0.8653204)]
COG0477	COG0845	CC1819	CC1819	Major facilitator family transporter	CC2722	CC2722	Metal ion efflux membrane fusion protein family	[TP0840-TP0965 (0.8653204)]
COG0477	COG0845	CC0381	CC0381	Multidrug resistance protein	CC0930	CC0930	HlyD family secretion protein, putative	[TP0840-TP0965 (0.8653204)]
COG0305	COG2812	CC1665	CC1665	Replicative DNA helicase	CC0267	CC0267	DNA polymerase III, gamma and tau subunits	[TP0058-TP1005 (0.7130585)]
COG0188	COG0526	CC1566	parC	DNA topoisomerase 4 subunit A (EC 5.99.1.-) (Topoisomerase IV subunit A)	CC0220	CC0220	Hypothetical protein CC0220	[TP0005-TP0100 (0.7885434)]
COG0188	COG0526	CC1580	CC1580	DNA gyrase subunit A {UniProtKB/TrEMBL:Q9A7Y8}	CC3674	CC3674	Thiol:disulfide interchange protein CycY	[TP0005-TP0100 (0.7885434)]
COG0188	COG0526	CC1580	CC1580	DNA gyrase subunit A {UniProtKB/TrEMBL:Q9A7Y8}	CC3539	CC3539	Thioredoxin {UniProtKB/TrEMBL:Q9A2L8}	[TP0005-TP0100 (0.7885434)]
COG0188	COG0526	CC1566	parC	DNA topoisomerase 4 subunit A (EC 5.99.1.-) (Topoisomerase IV subunit A)	CC3539	CC3539	Thioredoxin {UniProtKB/TrEMBL:Q9A2L8}	[TP0005-TP0100 (0.7885434)]
COG0188	COG0526	CC1580	CC1580	DNA gyrase subunit A {UniProtKB/TrEMBL:Q9A7Y8}	CC2210	CC2210	Thiol:disulfide interchange protein, putative	[TP0005-TP0100 (0.7885434)]
COG0188	COG0526	CC1566	parC	DNA topoisomerase 4 subunit A (EC 5.99.1.-) (Topoisomerase IV subunit A)	CC3674	CC3674	Thiol:disulfide interchange protein CycY	[TP0005-TP0100 (0.7885434)]
COG0188	COG0526	CC1580	CC1580	DNA gyrase subunit A {UniProtKB/TrEMBL:Q9A7Y8}	CC0220	CC0220	Hypothetical protein CC0220	[TP0005-TP0100 (0.7885434)]
COG0188	COG0526	CC1566	parC	DNA topoisomerase 4 subunit A (EC 5.99.1.-) (Topoisomerase IV subunit A)	CC2210	CC2210	Thiol:disulfide interchange protein, putative	[TP0005-TP0100 (0.7885434)]
COG0526	COG0771	CC2210	CC2210	Thiol:disulfide interchange protein, putative	CC2556	murD	UDP-N-acetylmuramoylalanine--D-glutamate ligase (EC 6.3.2.9) (UDP-N- acetylmuramoyl-L-alanyl-D-glutamate synthetase) (D-glutamic acid- adding enzyme)	[TP0100-TP0903 (0.59509045)]
COG0526	COG0771	CC3539	CC3539	Thioredoxin {UniProtKB/TrEMBL:Q9A2L8}	CC2556	murD	UDP-N-acetylmuramoylalanine--D-glutamate ligase (EC 6.3.2.9) (UDP-N- acetylmuramoyl-L-alanyl-D-glutamate synthetase) (D-glutamic acid- adding enzyme)	[TP0100-TP0903 (0.59509045)]
COG0526	COG0771	CC3674	CC3674	Thiol:disulfide interchange protein CycY	CC2556	murD	UDP-N-acetylmuramoylalanine--D-glutamate ligase (EC 6.3.2.9) (UDP-N- acetylmuramoyl-L-alanyl-D-glutamate synthetase) (D-glutamic acid- adding enzyme)	[TP0100-TP0903 (0.59509045)]
COG0526	COG0771	CC0220	CC0220	Hypothetical protein CC0220	CC2556	murD	UDP-N-acetylmuramoylalanine--D-glutamate ligase (EC 6.3.2.9) (UDP-N- acetylmuramoyl-L-alanyl-D-glutamate synthetase) (D-glutamic acid- adding enzyme)	[TP0100-TP0903 (0.59509045)]
COG0143	COG0845	CC1480	metG	Methionyl-tRNA synthetase (EC 6.1.1.10) (Methionine--tRNA ligase) (MetRS)	CC3196	CC3196	HlyD family secretion protein	[TP0798-TP0965 (0.7246752)]
COG0143	COG0845	CC1480	metG	Methionyl-tRNA synthetase (EC 6.1.1.10) (Methionine--tRNA ligase) (MetRS)	CC1787	CC1787	HlyD family secretion protein	[TP0798-TP0965 (0.7246752)]
COG0143	COG0845	CC1480	metG	Methionyl-tRNA synthetase (EC 6.1.1.10) (Methionine--tRNA ligase) (MetRS)	CC1203	CC1203	HlyD family secretion protein	[TP0798-TP0965 (0.7246752)]
COG0143	COG0845	CC1480	metG	Methionyl-tRNA synthetase (EC 6.1.1.10) (Methionine--tRNA ligase) (MetRS)	CC0930	CC0930	HlyD family secretion protein, putative	[TP0798-TP0965 (0.7246752)]
COG0143	COG0845	CC1480	metG	Methionyl-tRNA synthetase (EC 6.1.1.10) (Methionine--tRNA ligase) (MetRS)	CC2722	CC2722	Metal ion efflux membrane fusion protein family	[TP0798-TP0965 (0.7246752)]
COG0143	COG0845	CC1480	metG	Methionyl-tRNA synthetase (EC 6.1.1.10) (Methionine--tRNA ligase) (MetRS)	CC0683	CC0683	HlyD family secretion protein	[TP0798-TP0965 (0.7246752)]
COG0143	COG0845	CC1480	metG	Methionyl-tRNA synthetase (EC 6.1.1.10) (Methionine--tRNA ligase) (MetRS)	CC3119	CC3119	Efflux system protein, putative	[TP0798-TP0965 (0.7246752)]
COG0143	COG0845	CC1480	metG	Methionyl-tRNA synthetase (EC 6.1.1.10) (Methionine--tRNA ligase) (MetRS)	CC0808	CC0808	HlyD family secretion protein	[TP0798-TP0965 (0.7246752)]
COG0143	COG0845	CC1480	metG	Methionyl-tRNA synthetase (EC 6.1.1.10) (Methionine--tRNA ligase) (MetRS)	CC2092	CC2092	HlyD family secretion protein	[TP0798-TP0965 (0.7246752)]
COG0143	COG0845	CC1480	metG	Methionyl-tRNA synthetase (EC 6.1.1.10) (Methionine--tRNA ligase) (MetRS)	CC1009	CC1009	Membrane forming unit {UniProtKB/TrEMBL:O85351}	[TP0798-TP0965 (0.7246752)]
COG0762	COG2239	CC3621	CC3621	Hypothetical protein CC3621	CC2174	CC2174	Magnesium transporter {UniProtKB/TrEMBL:Q9A6C0}	[TP0668-TP0917 (0.5215956)]
COG1366	COG1536	CC0431	CC0431	CheX protein {UniProtKB/TrEMBL:Q9AB04}	CC0906	fliG	Flagellar motor switch protein fliG	[TP0233-TP0400 (0.68778783)]
COG0504	COG1475	CC1720	pyrG	CTP synthase (EC 6.3.4.2) (UTP--ammonia ligase) (CTP synthetase)	CC3752	parB	Chromosome partitioning protein parB	[TP0305-TP0271 (0.70252794)]
COG0149	COG2239	CC1893	tpiA	Triosephosphate isomerase (EC 5.3.1.1) (TIM) (Triose-phosphate isomerase)	CC2174	CC2174	Magnesium transporter {UniProtKB/TrEMBL:Q9A6C0}	[TP0537-TP0917 (0.5527395)]
COG0250	COG0772	CC3205	CC3205	Transcription antitermination protein NusG	CC3235	CC3235	Hypothetical protein CC3235	[TP0236-TP0387 (0.7470728)]
COG0250	COG0772	CC3205	CC3205	Transcription antitermination protein NusG	CC1547	CC1547	Rod shape-determining protein RodA	[TP0236-TP0387 (0.7470728)]
COG0250	COG0772	CC3205	CC3205	Transcription antitermination protein NusG	CC2552	CC2552	Cell division protein DivB	[TP0236-TP0387 (0.7470728)]
COG0227	COG0740	CC0661	rpmB	50S ribosomal protein L28	CC1963	clpP	ATP-dependent Clp protease proteolytic subunit (EC 3.4.21.92) (Endopeptidase Clp)	[TP0362-TP0507 (0.75048)]
COG0457	COG0457	CC0410	CC0410	TPR domain protein {UniProtKB/TrEMBL:Q9AB24}	CC3128	CC3128	TPR domain protein {UniProtKB/TrEMBL:Q9A3S4}	[TP0067-TP0095 (0.6515529)]
COG0457	COG0457	CC3128	CC3128	TPR domain protein {UniProtKB/TrEMBL:Q9A3S4}	CC0410	CC0410	TPR domain protein {UniProtKB/TrEMBL:Q9AB24}	[TP0067-TP0095 (0.6515529)]
COG0457	COG0457	CC1413	CC1413	Hypothetical protein CC1413	CC0410	CC0410	TPR domain protein {UniProtKB/TrEMBL:Q9AB24}	[TP0067-TP0095 (0.6515529)]
COG0457	COG0457	CC0410	CC0410	TPR domain protein {UniProtKB/TrEMBL:Q9AB24}	CC1413	CC1413	Hypothetical protein CC1413	[TP0067-TP0095 (0.6515529)]
COG0457	COG0457	CC2031	CC2031	TPR domain protein {UniProtKB/TrEMBL:Q9A6Q3}	CC2031	CC2031	TPR domain protein {UniProtKB/TrEMBL:Q9A6Q3}	[TP0067-TP0095 (0.6515529)]
COG0457	COG0457	CC1335	CC1335	TPR domain protein {UniProtKB/TrEMBL:Q9A8L8}	CC3128	CC3128	TPR domain protein {UniProtKB/TrEMBL:Q9A3S4}	[TP0067-TP0095 (0.6515529)]
COG0457	COG0457	CC3128	CC3128	TPR domain protein {UniProtKB/TrEMBL:Q9A3S4}	CC1335	CC1335	TPR domain protein {UniProtKB/TrEMBL:Q9A8L8}	[TP0067-TP0095 (0.6515529)]
COG0457	COG0457	CC0410	CC0410	TPR domain protein {UniProtKB/TrEMBL:Q9AB24}	CC2031	CC2031	TPR domain protein {UniProtKB/TrEMBL:Q9A6Q3}	[TP0067-TP0095 (0.6515529)]
COG0457	COG0457	CC2031	CC2031	TPR domain protein {UniProtKB/TrEMBL:Q9A6Q3}	CC0410	CC0410	TPR domain protein {UniProtKB/TrEMBL:Q9AB24}	[TP0067-TP0095 (0.6515529)]
COG0457	COG0457	CC1457	flbA	Protein flbA {UniProtKB/Swiss-Prot:P21296}	CC1413	CC1413	Hypothetical protein CC1413	[TP0067-TP0095 (0.6515529)]
COG0457	COG0457	CC1413	CC1413	Hypothetical protein CC1413	CC1457	flbA	Protein flbA {UniProtKB/Swiss-Prot:P21296}	[TP0067-TP0095 (0.6515529)]
COG0457	COG0457	CC1457	flbA	Protein flbA {UniProtKB/Swiss-Prot:P21296}	CC3128	CC3128	TPR domain protein {UniProtKB/TrEMBL:Q9A3S4}	[TP0067-TP0095 (0.6515529)]
COG0457	COG0457	CC3128	CC3128	TPR domain protein {UniProtKB/TrEMBL:Q9A3S4}	CC1457	flbA	Protein flbA {UniProtKB/Swiss-Prot:P21296}	[TP0067-TP0095 (0.6515529)]
COG0457	COG0457	CC1335	CC1335	TPR domain protein {UniProtKB/TrEMBL:Q9A8L8}	CC1335	CC1335	TPR domain protein {UniProtKB/TrEMBL:Q9A8L8}	[TP0067-TP0095 (0.6515529)]
COG0457	COG0457	CC0410	CC0410	TPR domain protein {UniProtKB/TrEMBL:Q9AB24}	CC0410	CC0410	TPR domain protein {UniProtKB/TrEMBL:Q9AB24}	[TP0067-TP0095 (0.6515529)]
COG0457	COG0457	CC1413	CC1413	Hypothetical protein CC1413	CC1335	CC1335	TPR domain protein {UniProtKB/TrEMBL:Q9A8L8}	[TP0067-TP0095 (0.6515529)]
COG0457	COG0457	CC1335	CC1335	TPR domain protein {UniProtKB/TrEMBL:Q9A8L8}	CC1413	CC1413	Hypothetical protein CC1413	[TP0067-TP0095 (0.6515529)]
COG0457	COG0457	CC2031	CC2031	TPR domain protein {UniProtKB/TrEMBL:Q9A6Q3}	CC1413	CC1413	Hypothetical protein CC1413	[TP0067-TP0095 (0.6515529)]
COG0457	COG0457	CC1413	CC1413	Hypothetical protein CC1413	CC2031	CC2031	TPR domain protein {UniProtKB/TrEMBL:Q9A6Q3}	[TP0067-TP0095 (0.6515529)]
COG0457	COG0457	CC1457	flbA	Protein flbA {UniProtKB/Swiss-Prot:P21296}	CC1335	CC1335	TPR domain protein {UniProtKB/TrEMBL:Q9A8L8}	[TP0067-TP0095 (0.6515529)]
COG0457	COG0457	CC1335	CC1335	TPR domain protein {UniProtKB/TrEMBL:Q9A8L8}	CC1457	flbA	Protein flbA {UniProtKB/Swiss-Prot:P21296}	[TP0067-TP0095 (0.6515529)]
COG0457	COG0457	CC1335	CC1335	TPR domain protein {UniProtKB/TrEMBL:Q9A8L8}	CC2031	CC2031	TPR domain protein {UniProtKB/TrEMBL:Q9A6Q3}	[TP0067-TP0095 (0.6515529)]
COG0457	COG0457	CC2031	CC2031	TPR domain protein {UniProtKB/TrEMBL:Q9A6Q3}	CC1335	CC1335	TPR domain protein {UniProtKB/TrEMBL:Q9A8L8}	[TP0067-TP0095 (0.6515529)]
COG0457	COG0457	CC1413	CC1413	Hypothetical protein CC1413	CC3128	CC3128	TPR domain protein {UniProtKB/TrEMBL:Q9A3S4}	[TP0067-TP0095 (0.6515529)]
COG0457	COG0457	CC3128	CC3128	TPR domain protein {UniProtKB/TrEMBL:Q9A3S4}	CC1413	CC1413	Hypothetical protein CC1413	[TP0067-TP0095 (0.6515529)]
COG0457	COG0457	CC1335	CC1335	TPR domain protein {UniProtKB/TrEMBL:Q9A8L8}	CC0410	CC0410	TPR domain protein {UniProtKB/TrEMBL:Q9AB24}	[TP0067-TP0095 (0.6515529)]
COG0457	COG0457	CC0410	CC0410	TPR domain protein {UniProtKB/TrEMBL:Q9AB24}	CC1335	CC1335	TPR domain protein {UniProtKB/TrEMBL:Q9A8L8}	[TP0067-TP0095 (0.6515529)]
COG0457	COG0457	CC1457	flbA	Protein flbA {UniProtKB/Swiss-Prot:P21296}	CC1457	flbA	Protein flbA {UniProtKB/Swiss-Prot:P21296}	[TP0067-TP0095 (0.6515529)]
COG0457	COG0457	CC1413	CC1413	Hypothetical protein CC1413	CC1413	CC1413	Hypothetical protein CC1413	[TP0067-TP0095 (0.6515529)]
COG0457	COG0457	CC1457	flbA	Protein flbA {UniProtKB/Swiss-Prot:P21296}	CC2031	CC2031	TPR domain protein {UniProtKB/TrEMBL:Q9A6Q3}	[TP0067-TP0095 (0.6515529)]
COG0457	COG0457	CC2031	CC2031	TPR domain protein {UniProtKB/TrEMBL:Q9A6Q3}	CC1457	flbA	Protein flbA {UniProtKB/Swiss-Prot:P21296}	[TP0067-TP0095 (0.6515529)]
COG0457	COG0457	CC1457	flbA	Protein flbA {UniProtKB/Swiss-Prot:P21296}	CC0410	CC0410	TPR domain protein {UniProtKB/TrEMBL:Q9AB24}	[TP0067-TP0095 (0.6515529)]
COG0457	COG0457	CC0410	CC0410	TPR domain protein {UniProtKB/TrEMBL:Q9AB24}	CC1457	flbA	Protein flbA {UniProtKB/Swiss-Prot:P21296}	[TP0067-TP0095 (0.6515529)]
COG0457	COG0457	CC3128	CC3128	TPR domain protein {UniProtKB/TrEMBL:Q9A3S4}	CC3128	CC3128	TPR domain protein {UniProtKB/TrEMBL:Q9A3S4}	[TP0067-TP0095 (0.6515529)]
COG0457	COG0457	CC2031	CC2031	TPR domain protein {UniProtKB/TrEMBL:Q9A6Q3}	CC3128	CC3128	TPR domain protein {UniProtKB/TrEMBL:Q9A3S4}	[TP0067-TP0095 (0.6515529)]
COG0457	COG0457	CC3128	CC3128	TPR domain protein {UniProtKB/TrEMBL:Q9A3S4}	CC2031	CC2031	TPR domain protein {UniProtKB/TrEMBL:Q9A6Q3}	[TP0067-TP0095 (0.6515529)]
COG0103	COG0211	CC1377	rpsI	30S ribosomal protein S9	CC0318	rpmA	50S ribosomal protein L27	[TP1024-TP0743 (0.87139803)]
COG0621	COG2812	CC3684	CC3684	Hypothetical protein CC3684	CC0267	CC0267	DNA polymerase III, gamma and tau subunits	[TP0754-TP1005 (0.5550382)]
COG0739	COG1344	CC3034	CC3034	Peptidase, M23/M37 family	CC2976	CC2976	Flagellin, putative {UniProtKB/TrEMBL:Q9A467}	[TP0702-TP0870 (0.64395046)]
COG0739	COG1344	CC3301	CC3301	Peptidase, M23/M37 family	CC0792	CC0792	Flagellin fljM {UniProtKB/Swiss-Prot:O52529}	[TP0702-TP0870 (0.64395046)]
COG0739	COG1344	CC2248	CC2248	Peptidase, M23/M37 family	CC1460	fljL	Flagellin fljL {UniProtKB/Swiss-Prot:P18914}	[TP0702-TP0870 (0.64395046)]
COG0739	COG1344	CC2297	CC2297	Peptidase, M23/M37 family	CC0794	fljO	Flagellin fljO {UniProtKB/Swiss-Prot:O52531}	[TP0702-TP0870 (0.64395046)]
COG0739	COG1344	CC1872	CC1872	Peptidase, M23/M37 family	CC1460	fljL	Flagellin fljL {UniProtKB/Swiss-Prot:P18914}	[TP0702-TP0870 (0.64395046)]
COG0739	COG1344	CC3301	CC3301	Peptidase, M23/M37 family	CC2976	CC2976	Flagellin, putative {UniProtKB/TrEMBL:Q9A467}	[TP0702-TP0870 (0.64395046)]
COG0739	COG1344	CC3034	CC3034	Peptidase, M23/M37 family	CC0794	fljO	Flagellin fljO {UniProtKB/Swiss-Prot:O52531}	[TP0702-TP0870 (0.64395046)]
COG0739	COG1344	CC2297	CC2297	Peptidase, M23/M37 family	CC2976	CC2976	Flagellin, putative {UniProtKB/TrEMBL:Q9A467}	[TP0702-TP0870 (0.64395046)]
COG0739	COG1344	CC3301	CC3301	Peptidase, M23/M37 family	CC1460	fljL	Flagellin fljL {UniProtKB/Swiss-Prot:P18914}	[TP0702-TP0870 (0.64395046)]
COG0739	COG1344	CC3301	CC3301	Peptidase, M23/M37 family	CC0794	fljO	Flagellin fljO {UniProtKB/Swiss-Prot:O52531}	[TP0702-TP0870 (0.64395046)]
COG0739	COG1344	CC1996	CC1996	Peptidase, M23/M37 family	CC0898	CC0898	Flagellin, putative {UniProtKB/TrEMBL:Q9A9R5}	[TP0702-TP0870 (0.64395046)]
COG0739	COG1344	CC2248	CC2248	Peptidase, M23/M37 family	CC0794	fljO	Flagellin fljO {UniProtKB/Swiss-Prot:O52531}	[TP0702-TP0870 (0.64395046)]
COG0739	COG1344	CC3301	CC3301	Peptidase, M23/M37 family	CC0898	CC0898	Flagellin, putative {UniProtKB/TrEMBL:Q9A9R5}	[TP0702-TP0870 (0.64395046)]
COG0739	COG1344	CC3034	CC3034	Peptidase, M23/M37 family	CC0793	fljN	Flagellin fljN {UniProtKB/Swiss-Prot:O52530}	[TP0702-TP0870 (0.64395046)]
COG0739	COG1344	CC2248	CC2248	Peptidase, M23/M37 family	CC2976	CC2976	Flagellin, putative {UniProtKB/TrEMBL:Q9A467}	[TP0702-TP0870 (0.64395046)]
COG0739	COG1344	CC1872	CC1872	Peptidase, M23/M37 family	CC0792	CC0792	Flagellin fljM {UniProtKB/Swiss-Prot:O52529}	[TP0702-TP0870 (0.64395046)]
COG0739	COG1344	CC1996	CC1996	Peptidase, M23/M37 family	CC1460	fljL	Flagellin fljL {UniProtKB/Swiss-Prot:P18914}	[TP0702-TP0870 (0.64395046)]
COG0739	COG1344	CC1872	CC1872	Peptidase, M23/M37 family	CC1461	AAK23442.1	Flagellin fljK {UniProtKB/Swiss-Prot:P18913}	[TP0702-TP0870 (0.64395046)]
COG0739	COG1344	CC2248	CC2248	Peptidase, M23/M37 family	CC0793	fljN	Flagellin fljN {UniProtKB/Swiss-Prot:O52530}	[TP0702-TP0870 (0.64395046)]
COG0739	COG1344	CC1996	CC1996	Peptidase, M23/M37 family	CC0792	CC0792	Flagellin fljM {UniProtKB/Swiss-Prot:O52529}	[TP0702-TP0870 (0.64395046)]
COG0739	COG1344	CC2248	CC2248	Peptidase, M23/M37 family	CC0898	CC0898	Flagellin, putative {UniProtKB/TrEMBL:Q9A9R5}	[TP0702-TP0870 (0.64395046)]
COG0739	COG1344	CC1872	CC1872	Peptidase, M23/M37 family	CC0793	fljN	Flagellin fljN {UniProtKB/Swiss-Prot:O52530}	[TP0702-TP0870 (0.64395046)]
COG0739	COG1344	CC2297	CC2297	Peptidase, M23/M37 family	CC0792	CC0792	Flagellin fljM {UniProtKB/Swiss-Prot:O52529}	[TP0702-TP0870 (0.64395046)]
COG0739	COG1344	CC3034	CC3034	Peptidase, M23/M37 family	CC1461	AAK23442.1	Flagellin fljK {UniProtKB/Swiss-Prot:P18913}	[TP0702-TP0870 (0.64395046)]
COG0739	COG1344	CC1996	CC1996	Peptidase, M23/M37 family	CC1461	AAK23442.1	Flagellin fljK {UniProtKB/Swiss-Prot:P18913}	[TP0702-TP0870 (0.64395046)]
COG0739	COG1344	CC3301	CC3301	Peptidase, M23/M37 family	CC0793	fljN	Flagellin fljN {UniProtKB/Swiss-Prot:O52530}	[TP0702-TP0870 (0.64395046)]
COG0739	COG1344	CC2297	CC2297	Peptidase, M23/M37 family	CC1461	AAK23442.1	Flagellin fljK {UniProtKB/Swiss-Prot:P18913}	[TP0702-TP0870 (0.64395046)]
COG0739	COG1344	CC1872	CC1872	Peptidase, M23/M37 family	CC0794	fljO	Flagellin fljO {UniProtKB/Swiss-Prot:O52531}	[TP0702-TP0870 (0.64395046)]
COG0739	COG1344	CC2297	CC2297	Peptidase, M23/M37 family	CC0898	CC0898	Flagellin, putative {UniProtKB/TrEMBL:Q9A9R5}	[TP0702-TP0870 (0.64395046)]
COG0739	COG1344	CC2248	CC2248	Peptidase, M23/M37 family	CC0792	CC0792	Flagellin fljM {UniProtKB/Swiss-Prot:O52529}	[TP0702-TP0870 (0.64395046)]
COG0739	COG1344	CC3034	CC3034	Peptidase, M23/M37 family	CC1460	fljL	Flagellin fljL {UniProtKB/Swiss-Prot:P18914}	[TP0702-TP0870 (0.64395046)]
COG0739	COG1344	CC1996	CC1996	Peptidase, M23/M37 family	CC0794	fljO	Flagellin fljO {UniProtKB/Swiss-Prot:O52531}	[TP0702-TP0870 (0.64395046)]
COG0739	COG1344	CC3034	CC3034	Peptidase, M23/M37 family	CC0792	CC0792	Flagellin fljM {UniProtKB/Swiss-Prot:O52529}	[TP0702-TP0870 (0.64395046)]
COG0739	COG1344	CC2297	CC2297	Peptidase, M23/M37 family	CC1460	fljL	Flagellin fljL {UniProtKB/Swiss-Prot:P18914}	[TP0702-TP0870 (0.64395046)]
COG0739	COG1344	CC1872	CC1872	Peptidase, M23/M37 family	CC2976	CC2976	Flagellin, putative {UniProtKB/TrEMBL:Q9A467}	[TP0702-TP0870 (0.64395046)]
COG0739	COG1344	CC1996	CC1996	Peptidase, M23/M37 family	CC0793	fljN	Flagellin fljN {UniProtKB/Swiss-Prot:O52530}	[TP0702-TP0870 (0.64395046)]
COG0739	COG1344	CC1872	CC1872	Peptidase, M23/M37 family	CC0898	CC0898	Flagellin, putative {UniProtKB/TrEMBL:Q9A9R5}	[TP0702-TP0870 (0.64395046)]
COG0739	COG1344	CC2297	CC2297	Peptidase, M23/M37 family	CC0793	fljN	Flagellin fljN {UniProtKB/Swiss-Prot:O52530}	[TP0702-TP0870 (0.64395046)]
COG0739	COG1344	CC3301	CC3301	Peptidase, M23/M37 family	CC1461	AAK23442.1	Flagellin fljK {UniProtKB/Swiss-Prot:P18913}	[TP0702-TP0870 (0.64395046)]
COG0739	COG1344	CC3034	CC3034	Peptidase, M23/M37 family	CC0898	CC0898	Flagellin, putative {UniProtKB/TrEMBL:Q9A9R5}	[TP0702-TP0870 (0.64395046)]
COG0739	COG1344	CC1996	CC1996	Peptidase, M23/M37 family	CC2976	CC2976	Flagellin, putative {UniProtKB/TrEMBL:Q9A467}	[TP0702-TP0870 (0.64395046)]
COG0739	COG1344	CC2248	CC2248	Peptidase, M23/M37 family	CC1461	AAK23442.1	Flagellin fljK {UniProtKB/Swiss-Prot:P18913}	[TP0702-TP0870 (0.64395046)]
COG0442	COG4591	CC1931	CC1931	Prolyl-tRNA synthetase {UniProtKB/TrEMBL:Q9A6Z5}	CC1930	CC1930	Hypothetical protein CC1930	[TP0160-TP0582 (0.74148)]
COG0442	COG4591	CC1931	CC1931	Prolyl-tRNA synthetase {UniProtKB/TrEMBL:Q9A6Z5}	CC0931	CC0931	Hypothetical protein CC0931	[TP0160-TP0582 (0.74148)]
COG0693	COG0761	CC2959	CC2959	ThiJ/PfpI family protein	CC3361	ispH	4-hydroxy-3-methylbut-2-enyl diphosphate reductase (EC 1.17.1.2)	[TP0445-TP0547 (0.53976095)]
COG0693	COG0761	CC2182	CC2182	ThiJ/PfpI family protein	CC3361	ispH	4-hydroxy-3-methylbut-2-enyl diphosphate reductase (EC 1.17.1.2)	[TP0445-TP0547 (0.53976095)]
COG0693	COG0761	CC1779	CC1779	ThiJ/PfpI family protein	CC3361	ispH	4-hydroxy-3-methylbut-2-enyl diphosphate reductase (EC 1.17.1.2)	[TP0445-TP0547 (0.53976095)]
COG0693	COG0761	CC0208	CC0208	ThiJ/PfpI family protein	CC3361	ispH	4-hydroxy-3-methylbut-2-enyl diphosphate reductase (EC 1.17.1.2)	[TP0445-TP0547 (0.53976095)]
COG0693	COG0761	CC1780	CC1780	ThiJ/PfpI family protein	CC3361	ispH	4-hydroxy-3-methylbut-2-enyl diphosphate reductase (EC 1.17.1.2)	[TP0445-TP0547 (0.53976095)]
COG1291	COG2239	CC0750	CC0750	Chemotaxis MotA protein	CC2174	CC2174	Magnesium transporter {UniProtKB/TrEMBL:Q9A6C0}	[TP0725-TP0917 (0.53720385)]
COG0584	COG1493	CC2157	CC2157	Hypothetical protein CC2157	CC0239	CC0239	HPr kinase/phosphatase-related protein	[TP0257-TP0591 (0.75711113)]
COG0584	COG1493	CC3272	CC3272	Glycerophosphoryl diester phosphodiesterase	CC0239	CC0239	HPr kinase/phosphatase-related protein	[TP0257-TP0591 (0.75711113)]
COG0584	COG1493	CC3172	CC3172	Hypothetical protein CC3172	CC0239	CC0239	HPr kinase/phosphatase-related protein	[TP0257-TP0591 (0.75711113)]
COG1536	COG4786	CC0906	fliG	Flagellar motor switch protein fliG	CC2064	flgG	Flagellar basal-body rod protein flgG (Distal rod protein)	[TP0026-TP0961 (0.8107165)]
COG1536	COG4786	CC0906	fliG	Flagellar motor switch protein fliG	CC2063	flgF	Flagellar basal-body rod protein flgF	[TP0026-TP0961 (0.8107165)]
COG0223	COG0664	CC0279	fmt	Methionyl-tRNA formyltransferase (EC 2.1.2.9)	CC0752	CC0752	Transcriptional regulator, Crp family	[TP0756-TP0995 (0.69102824)]
COG0223	COG0664	CC0279	fmt	Methionyl-tRNA formyltransferase (EC 2.1.2.9)	CC2702	CC2702	Hypothetical protein CC2702	[TP0756-TP0995 (0.69102824)]
COG0223	COG0664	CC0279	fmt	Methionyl-tRNA formyltransferase (EC 2.1.2.9)	CC1412	CC1412	Transcriptional regulator, putative	[TP0756-TP0995 (0.69102824)]
COG0223	COG0664	CC0279	fmt	Methionyl-tRNA formyltransferase (EC 2.1.2.9)	CC1410	CC1410	Transcriptional activator, putative	[TP0756-TP0995 (0.69102824)]
COG0465	COG4591	CC3226	CC3226	Cell division protein FtsH	CC1930	CC1930	Hypothetical protein CC1930	[TP0765-TP0582 (0.6598422)]
COG0465	COG4591	CC3226	CC3226	Cell division protein FtsH	CC0931	CC0931	Hypothetical protein CC0931	[TP0765-TP0582 (0.6598422)]
COG0773	COG0817	CC2546	murC	UDP-N-acetylmuramate--L-alanine ligase (EC 6.3.2.8) (UDP-N- acetylmuramoyl-L-alanine synthetase)	CC3238	ruvC	Crossover junction endodeoxyribonuclease ruvC (EC 3.1.22.4) (Holliday junction nuclease ruvC) (Holliday junction resolvase ruvC)	[TP0341-TP0517 (0.7285616)]
COG0272	COG0773	CC1522	CC1522	DNA ligase, NAD-dependent	CC2546	murC	UDP-N-acetylmuramate--L-alanine ligase (EC 6.3.2.8) (UDP-N- acetylmuramoyl-L-alanine synthetase)	[TP0634-TP0341 (0.8201813)]
COG1512	COG2095	CC3456	CC3456	Hypothetical protein CC3456	CC0106	CC0106	Hypothetical protein CC0106	[TP0561-TP0988 (0.5704539)]
COG1512	COG2095	CC3456	CC3456	Hypothetical protein CC3456	CC1662	CC1662	Hypothetical protein CC1662	[TP0561-TP0988 (0.5704539)]
COG0353	COG0514	CC0269	recR	Recombination protein recR	CC3465	CC3465	ATP-dependent DNA helicase RecQ	[TP1004-TP0103 (0.6917512)]
COG0036	COG0249	CC0101	CC0101	Ribulose-phosphate 3-epimerase	CC0012	mutS	DNA mismatch repair protein mutS	[TP0945-TP0328 (0.6742458)]
COG2011	COG2239	CC2668	CC2668	ABC transporter, permease protein	CC2174	CC2174	Magnesium transporter {UniProtKB/TrEMBL:Q9A6C0}	[TP0119-TP0917 (0.63653934)]
COG0124	COG0465	CC3513	hisS	Histidyl-tRNA synthetase (EC 6.1.1.21) (Histidine--tRNA ligase) (HisRS)	CC3226	CC3226	Cell division protein FtsH	[TP0641-TP0330 (0.76316583)]
COG0257	COG0719	CC3321	CC3321	50S ribosomal protein L36	CC1861	CC1861	Hypothetical protein CC1861	[TP0209-TP0612 (0.6772987)]
COG0257	COG0719	CC3321	CC3321	50S ribosomal protein L36	CC1864	CC1864	Hypothetical protein CC1864	[TP0209-TP0612 (0.6772987)]
COG0564	COG1843	CC1284	CC1284	Ribosomal large subunit pseudouridine synthase D	CC0901	CC0901	Putative scaffolding protein	[TP0339-TP0728 (0.7885255)]
COG0564	COG1843	CC0453	CC0453	Ribosomal large subunit pseudouridine synthase d	CC0901	CC0901	Putative scaffolding protein	[TP0339-TP0728 (0.7885255)]
COG0564	COG1843	CC1980	CC1980	Ribosomal large subunit pseudouridine synthase C	CC0901	CC0901	Putative scaffolding protein	[TP0339-TP0728 (0.7885255)]
COG0772	COG1512	CC2552	CC2552	Cell division protein DivB	CC3456	CC3456	Hypothetical protein CC3456	[TP0387-TP0561 (0.5082704)]
COG0772	COG1512	CC3235	CC3235	Hypothetical protein CC3235	CC3456	CC3456	Hypothetical protein CC3456	[TP0387-TP0561 (0.5082704)]
COG0772	COG1512	CC1547	CC1547	Rod shape-determining protein RodA	CC3456	CC3456	Hypothetical protein CC3456	[TP0387-TP0561 (0.5082704)]
COG0173	COG0493	CC1892	aspS	Aspartyl-tRNA synthetase (EC 6.1.1.12) (Aspartate--tRNA ligase) (AspRS)	CC3606	CC3606	Glutamate synthase, small subunit	[TP0985-TP0735 (0.50901)]
COG0860	COG2080	CC1876	CC1876	N-acetylmuramoyl-L-alanine amidase	CC0022	CC0022	Isoquinoline 1-oxidoreductase, alpha subunit	[TP0247-TP0080 (0.7296782)]
COG0860	COG2080	CC1876	CC1876	N-acetylmuramoyl-L-alanine amidase	CC2270	CC2270	Isoquinoline 1-oxidoreductase, alpha subunit	[TP0247-TP0080 (0.7296782)]
COG0504	COG0728	CC1720	pyrG	CTP synthase (EC 6.3.4.2) (UTP--ammonia ligase) (CTP synthetase)	CC0065	CC0065	MviN family protein {UniProtKB/TrEMBL:Q9AC04}	[TP0305-TP0516 (0.84299135)]
COG0275	COG0820	CC2562	mraW	S-adenosyl-methyltransferase mraW (EC 2.1.1.-)	CC0134	CC0134	Hypothetical protein CC0134	[TP0384-TP0068 (0.79878455)]
COG0681	COG1384	CC2150	CC2150	Signal peptidase I {UniProtKB/TrEMBL:Q9A6E4}	CC0084	lysS	Lysyl-tRNA synthetase (EC 6.1.1.6) (Lysine--tRNA ligase) (LysRS)	[TP0185-TP0644 (0.7885255)]
COG0681	COG1384	CC1559	CC1559	Signal peptidase I {UniProtKB/TrEMBL:Q9A806}	CC0084	lysS	Lysyl-tRNA synthetase (EC 6.1.1.6) (Lysine--tRNA ligase) (LysRS)	[TP0185-TP0644 (0.7885255)]
COG0445	COG1366	CC3755	gidA	tRNA uridine 5-carboxymethylaminomethyl modification enzyme gidA (Glucose-inhibited division protein A)	CC0431	CC0431	CheX protein {UniProtKB/TrEMBL:Q9AB04}	[TP0044-TP0233 (0.74185747)]
COG0242	COG0360	CC0272	def	Peptide deformylase (EC 3.5.1.88) (PDF) (Polypeptide deformylase)	CC1669	rpsF	30S ribosomal protein S6	[TP0757-TP0063 (0.54983324)]
COG0267	COG0357	CC2459	CC2459	50S ribosomal protein L33	CC3754	gidB	Methyltransferase gidB (EC 2.1.-.-) (Glucose-inhibited division protein B)	[TP0234-TP0946 (0.6249908)]
COG0234	COG0772	CC0686	groS	10 kDa chaperonin (Protein Cpn10) (groES protein)	CC3235	CC3235	Hypothetical protein CC3235	[TP1013-TP0387 (0.81326103)]
COG0234	COG0772	CC0686	groS	10 kDa chaperonin (Protein Cpn10) (groES protein)	CC2552	CC2552	Cell division protein DivB	[TP1013-TP0387 (0.81326103)]
COG0234	COG0772	CC0686	groS	10 kDa chaperonin (Protein Cpn10) (groES protein)	CC1547	CC1547	Rod shape-determining protein RodA	[TP1013-TP0387 (0.81326103)]
COG0445	COG0457	CC3755	gidA	tRNA uridine 5-carboxymethylaminomethyl modification enzyme gidA (Glucose-inhibited division protein A)	CC1457	flbA	Protein flbA {UniProtKB/Swiss-Prot:P21296}	[TP0044-TP0954 (0.8549597)]
COG0445	COG0457	CC3755	gidA	tRNA uridine 5-carboxymethylaminomethyl modification enzyme gidA (Glucose-inhibited division protein A)	CC1413	CC1413	Hypothetical protein CC1413	[TP0044-TP0954 (0.8549597)]
COG0445	COG0457	CC3755	gidA	tRNA uridine 5-carboxymethylaminomethyl modification enzyme gidA (Glucose-inhibited division protein A)	CC3128	CC3128	TPR domain protein {UniProtKB/TrEMBL:Q9A3S4}	[TP0044-TP0954 (0.8549597)]
COG0445	COG0457	CC3755	gidA	tRNA uridine 5-carboxymethylaminomethyl modification enzyme gidA (Glucose-inhibited division protein A)	CC1335	CC1335	TPR domain protein {UniProtKB/TrEMBL:Q9A8L8}	[TP0044-TP0954 (0.8549597)]
COG0445	COG0457	CC3755	gidA	tRNA uridine 5-carboxymethylaminomethyl modification enzyme gidA (Glucose-inhibited division protein A)	CC0410	CC0410	TPR domain protein {UniProtKB/TrEMBL:Q9AB24}	[TP0044-TP0954 (0.8549597)]
COG0445	COG0457	CC3755	gidA	tRNA uridine 5-carboxymethylaminomethyl modification enzyme gidA (Glucose-inhibited division protein A)	CC2031	CC2031	TPR domain protein {UniProtKB/TrEMBL:Q9A6Q3}	[TP0044-TP0954 (0.8549597)]
COG0305	COG1595	CC1665	CC1665	Replicative DNA helicase	CC0648	CC0648	RNA polymerase sigma-70 factor, ECF subfamily	[TP0058-TP0092 (0.74082893)]
COG0305	COG1595	CC1665	CC1665	Replicative DNA helicase	CC3475	CC3475	RNA polymerase sigma-70 factor, ECF subfamily	[TP0058-TP0092 (0.74082893)]
COG0305	COG1595	CC1665	CC1665	Replicative DNA helicase	CC0561	CC0561	Sigma factor, putative {UniProtKB/TrEMBL:Q9AAN6}	[TP0058-TP0092 (0.74082893)]
COG0305	COG1595	CC1665	CC1665	Replicative DNA helicase	CC2883	CC2883	RNA polymerase sigma-70 factor, ECF subfamily	[TP0058-TP0092 (0.74082893)]
COG0305	COG1595	CC1665	CC1665	Replicative DNA helicase	CC1649	CC1649	RNA polymerase sigma-70 factor, ECF subfamily	[TP0058-TP0092 (0.74082893)]
COG0305	COG1595	CC1665	CC1665	Replicative DNA helicase	CC1646	CC1646	RNA polymerase sigma-70 factor, ECF subfamily	[TP0058-TP0092 (0.74082893)]
COG0305	COG1595	CC1665	CC1665	Replicative DNA helicase	CC1129	CC1129	RNA polymerase sigma-70 factor, ECF subfamily	[TP0058-TP0092 (0.74082893)]
COG0305	COG1595	CC1665	CC1665	Replicative DNA helicase	CC3477	CC3477	Response regulator {UniProtKB/TrEMBL:Q9A2S9}	[TP0058-TP0092 (0.74082893)]
COG0305	COG1595	CC1665	CC1665	Replicative DNA helicase	CC3253	CC3253	RNA polymerase sigma-70 factor, ECF subfamily	[TP0058-TP0092 (0.74082893)]
COG0305	COG1595	CC1665	CC1665	Replicative DNA helicase	CC2751	CC2751	RNA polymerase sigma-70 factor, ECF subfamily	[TP0058-TP0092 (0.74082893)]
COG0305	COG1595	CC1665	CC1665	Replicative DNA helicase	CC2707	CC2707	RNA polymerase sigma-70 factor, ECF subfamily	[TP0058-TP0092 (0.74082893)]
COG0305	COG1595	CC1665	CC1665	Replicative DNA helicase	CC3266	CC3266	RNA polymerase sigma-70 factor, ECF subfamily	[TP0058-TP0092 (0.74082893)]
COG0305	COG1595	CC1665	CC1665	Replicative DNA helicase	CC0981	CC0981	RNA polymerase sigma-70 factor, ECF subfamily	[TP0058-TP0092 (0.74082893)]
COG0228	COG0250	CC3652	rpsP	30S ribosomal protein S16	CC3205	CC3205	Transcription antitermination protein NusG	[TP0905-TP0236 (0.7099409)]
COG0173	COG1512	CC1892	aspS	Aspartyl-tRNA synthetase (EC 6.1.1.12) (Aspartate--tRNA ligase) (AspRS)	CC3456	CC3456	Hypothetical protein CC3456	[TP0985-TP0561 (0.83540547)]
COG0465	COG0532	CC3226	CC3226	Cell division protein FtsH	CC0042	infB	Translation initiation factor IF-2	[TP0330-TP0891 (0.8751731)]
COG0234	COG0445	CC0686	groS	10 kDa chaperonin (Protein Cpn10) (groES protein)	CC3755	gidA	tRNA uridine 5-carboxymethylaminomethyl modification enzyme gidA (Glucose-inhibited division protein A)	[TP1013-TP0044 (0.813164)]
COG0265	COG1381	CC2758	CC2758	Serine protease HtrA {UniProtKB/TrEMBL:Q9A4S2}	CC1564	recO	DNA repair protein recO (Recombination protein O)	[TP0773-TP0636 (0.870009)]
COG0265	COG1381	CC1282	CC1282	Serine protease {UniProtKB/TrEMBL:Q9A8R9}	CC1564	recO	DNA repair protein recO (Recombination protein O)	[TP0773-TP0636 (0.870009)]
COG0265	COG1381	CC0702	CC0702	Serine protease {UniProtKB/TrEMBL:Q9AAA4}	CC1564	recO	DNA repair protein recO (Recombination protein O)	[TP0773-TP0636 (0.870009)]
COG0265	COG1381	CC0151	CC0151	PDZ domain family protein	CC1564	recO	DNA repair protein recO (Recombination protein O)	[TP0773-TP0636 (0.870009)]
COG0265	COG1381	CC0136	CC0136	Hypothetical protein CC0136	CC1564	recO	DNA repair protein recO (Recombination protein O)	[TP0773-TP0636 (0.870009)]
COG0457	COG0860	CC2031	CC2031	TPR domain protein {UniProtKB/TrEMBL:Q9A6Q3}	CC1876	CC1876	N-acetylmuramoyl-L-alanine amidase	[TP0820-TP0247 (0.74644035), TP0067-TP0247 (0.79531366)]
COG0457	COG0860	CC0410	CC0410	TPR domain protein {UniProtKB/TrEMBL:Q9AB24}	CC1876	CC1876	N-acetylmuramoyl-L-alanine amidase	[TP0820-TP0247 (0.74644035), TP0067-TP0247 (0.79531366)]
COG0457	COG0860	CC1335	CC1335	TPR domain protein {UniProtKB/TrEMBL:Q9A8L8}	CC1876	CC1876	N-acetylmuramoyl-L-alanine amidase	[TP0820-TP0247 (0.74644035), TP0067-TP0247 (0.79531366)]
COG0457	COG0860	CC3128	CC3128	TPR domain protein {UniProtKB/TrEMBL:Q9A3S4}	CC1876	CC1876	N-acetylmuramoyl-L-alanine amidase	[TP0820-TP0247 (0.74644035), TP0067-TP0247 (0.79531366)]
COG0457	COG0860	CC1413	CC1413	Hypothetical protein CC1413	CC1876	CC1876	N-acetylmuramoyl-L-alanine amidase	[TP0820-TP0247 (0.74644035), TP0067-TP0247 (0.79531366)]
COG0457	COG0860	CC1457	flbA	Protein flbA {UniProtKB/Swiss-Prot:P21296}	CC1876	CC1876	N-acetylmuramoyl-L-alanine amidase	[TP0820-TP0247 (0.74644035), TP0067-TP0247 (0.79531366)]
COG2201	COG4786	CC0597	cheB2	Chemotaxis response regulator protein-glutamate methylesterase of group 2 operon (EC 3.1.1.61)	CC2064	flgG	Flagellar basal-body rod protein flgG (Distal rod protein)	[TP0631-TP0961 (0.5728655)]
COG2201	COG4786	CC0597	cheB2	Chemotaxis response regulator protein-glutamate methylesterase of group 2 operon (EC 3.1.1.61)	CC2063	flgF	Flagellar basal-body rod protein flgF	[TP0631-TP0961 (0.5728655)]
COG2201	COG4786	CC0436	cheB1	Chemotaxis response regulator protein-glutamate methylesterase of group 1 operon (EC 3.1.1.61)	CC2064	flgG	Flagellar basal-body rod protein flgG (Distal rod protein)	[TP0631-TP0961 (0.5728655)]
COG2201	COG4786	CC0436	cheB1	Chemotaxis response regulator protein-glutamate methylesterase of group 1 operon (EC 3.1.1.61)	CC2063	flgF	Flagellar basal-body rod protein flgF	[TP0631-TP0961 (0.5728655)]
COG0652	COG1749	CC1584	CC1584	Peptidyl-prolyl cis-trans isomerase,	CC2839	CC2839	Hypothetical protein CC2839	[TP0947-TP0727 (0.6414869)]
COG0652	COG1749	CC1583	CC1583	Peptidyl-prolyl cis-trans isomerase,	CC2839	CC2839	Hypothetical protein CC2839	[TP0947-TP0727 (0.6414869)]
COG0652	COG1749	CC0979	CC0979	Peptidyl-prolyl cis-trans isomerase A	CC0902	flgE	Flagellar hook protein flgE	[TP0947-TP0727 (0.6414869)]
COG0652	COG1749	CC0979	CC0979	Peptidyl-prolyl cis-trans isomerase A	CC2839	CC2839	Hypothetical protein CC2839	[TP0947-TP0727 (0.6414869)]
COG0652	COG1749	CC1583	CC1583	Peptidyl-prolyl cis-trans isomerase,	CC0902	flgE	Flagellar hook protein flgE	[TP0947-TP0727 (0.6414869)]
COG0652	COG1749	CC1337	CC1337	Peptidyl-prolyl cis-trans isomerase A	CC2839	CC2839	Hypothetical protein CC2839	[TP0947-TP0727 (0.6414869)]
COG0652	COG1749	CC1337	CC1337	Peptidyl-prolyl cis-trans isomerase A	CC0902	flgE	Flagellar hook protein flgE	[TP0947-TP0727 (0.6414869)]
COG0652	COG1749	CC1582	CC1582	Peptidyl-prolyl cis-trans isomerase,	CC2839	CC2839	Hypothetical protein CC2839	[TP0947-TP0727 (0.6414869)]
COG0652	COG1749	CC1584	CC1584	Peptidyl-prolyl cis-trans isomerase,	CC0902	flgE	Flagellar hook protein flgE	[TP0947-TP0727 (0.6414869)]
COG0652	COG1749	CC1582	CC1582	Peptidyl-prolyl cis-trans isomerase,	CC0902	flgE	Flagellar hook protein flgE	[TP0947-TP0727 (0.6414869)]
COG1186	COG1925	CC1874	prfB	Peptide chain release factor 2 (RF-2)	CC0241	CC0241	Phosphocarrier protein HPr	[TP0576-TP0589 (0.79878455)]
COG1186	COG1925	CC1214	CC1214	Peptidyl-tRNA hydrolase	CC0241	CC0241	Phosphocarrier protein HPr	[TP0576-TP0589 (0.79878455)]
COG1749	COG2885	CC0902	flgE	Flagellar hook protein flgE	CC0201	CC0201	OmpA family protein {UniProtKB/TrEMBL:Q9ABM6}	[TP0727-TP0292 (0.89187646)]
COG1749	COG2885	CC2839	CC2839	Hypothetical protein CC2839	CC2845	CC2845	OmpA family protein {UniProtKB/TrEMBL:Q9A4I6}	[TP0727-TP0292 (0.89187646)]
COG1749	COG2885	CC2839	CC2839	Hypothetical protein CC2839	CC3229	CC3229	OmpA family protein {UniProtKB/TrEMBL:Q9A3H5}	[TP0727-TP0292 (0.89187646)]
COG1749	COG2885	CC2839	CC2839	Hypothetical protein CC2839	CC0201	CC0201	OmpA family protein {UniProtKB/TrEMBL:Q9ABM6}	[TP0727-TP0292 (0.89187646)]
COG1749	COG2885	CC0902	flgE	Flagellar hook protein flgE	CC2845	CC2845	OmpA family protein {UniProtKB/TrEMBL:Q9A4I6}	[TP0727-TP0292 (0.89187646)]
COG1749	COG2885	CC0902	flgE	Flagellar hook protein flgE	CC3229	CC3229	OmpA family protein {UniProtKB/TrEMBL:Q9A3H5}	[TP0727-TP0292 (0.89187646)]
COG1177	COG1558	CC3135	CC3135	Spermidine/putrescine ABC transporter, permease	CC0954	CC0954	Flagellar basal-body rod protein FlgC	[TP0654-TP0397 (0.7022186)]
COG0319	COG0333	CC0054	CC0054	UPF0054 protein CC0054	CC1721	rpmF	50S ribosomal protein L32	[TP0650-TP0807 (0.80809164)]
COG0195	COG1643	CC0044	CC0044	N utilization substance protein A	CC1185	CC1185	Helicase, putative {UniProtKB/TrEMBL:Q9A909}	[TP0892-TP0526 (0.71912634)]
COG0216	COG0457	CC0856	prfA	Peptide chain release factor 1 (RF-1)	CC1335	CC1335	TPR domain protein {UniProtKB/TrEMBL:Q9A8L8}	[TP0051-TP0067 (0.7097377)]
COG0216	COG0457	CC0856	prfA	Peptide chain release factor 1 (RF-1)	CC2031	CC2031	TPR domain protein {UniProtKB/TrEMBL:Q9A6Q3}	[TP0051-TP0067 (0.7097377)]
COG0216	COG0457	CC0856	prfA	Peptide chain release factor 1 (RF-1)	CC0410	CC0410	TPR domain protein {UniProtKB/TrEMBL:Q9AB24}	[TP0051-TP0067 (0.7097377)]
COG0216	COG0457	CC0856	prfA	Peptide chain release factor 1 (RF-1)	CC3128	CC3128	TPR domain protein {UniProtKB/TrEMBL:Q9A3S4}	[TP0051-TP0067 (0.7097377)]
COG0216	COG0457	CC0856	prfA	Peptide chain release factor 1 (RF-1)	CC1457	flbA	Protein flbA {UniProtKB/Swiss-Prot:P21296}	[TP0051-TP0067 (0.7097377)]
COG0216	COG0457	CC0856	prfA	Peptide chain release factor 1 (RF-1)	CC1413	CC1413	Hypothetical protein CC1413	[TP0051-TP0067 (0.7097377)]
COG1360	COG4786	CC1573	CC1573	Chemotaxis MotB protein	CC2064	flgG	Flagellar basal-body rod protein flgG (Distal rod protein)	[TP0724-TP0961 (0.729456)]
COG1360	COG4786	CC1573	CC1573	Chemotaxis MotB protein	CC2063	flgF	Flagellar basal-body rod protein flgF	[TP0724-TP0961 (0.729456)]
COG0687	COG0693	CC3137	CC3137	Spermidine/putrescine ABC transporter,	CC2959	CC2959	ThiJ/PfpI family protein	[TP0655-TP0445 (0.5706956)]
COG0687	COG0693	CC3137	CC3137	Spermidine/putrescine ABC transporter,	CC1780	CC1780	ThiJ/PfpI family protein	[TP0655-TP0445 (0.5706956)]
COG0687	COG0693	CC3137	CC3137	Spermidine/putrescine ABC transporter,	CC0208	CC0208	ThiJ/PfpI family protein	[TP0655-TP0445 (0.5706956)]
COG0687	COG0693	CC3137	CC3137	Spermidine/putrescine ABC transporter,	CC1779	CC1779	ThiJ/PfpI family protein	[TP0655-TP0445 (0.5706956)]
COG0687	COG0693	CC3137	CC3137	Spermidine/putrescine ABC transporter,	CC2182	CC2182	ThiJ/PfpI family protein	[TP0655-TP0445 (0.5706956)]
COG1385	COG2204	CC3415	CC3415	Hypothetical protein CC3415	CC3315	CC3315	Sigma-54 dependent DNA-binding response regulator	[TP0032-TP0519 (0.67332727)]
COG1385	COG2204	CC3415	CC3415	Hypothetical protein CC3415	CC0909	flbD	Transcriptional regulatory protein flbD	[TP0032-TP0519 (0.67332727)]
COG1385	COG2204	CC3415	CC3415	Hypothetical protein CC3415	CC1743	CC1743	Nitrogen regulation protein NtrX	[TP0032-TP0519 (0.67332727)]
COG1385	COG2204	CC3415	CC3415	Hypothetical protein CC3415	CC1741	CC1741	Nitrogen regulation protein NR(I)	[TP0032-TP0519 (0.67332727)]
COG0542	COG2204	CC0878	clpB	Chaperone clpB {UniProtKB/Swiss-Prot:Q9A9T4}	CC1743	CC1743	Nitrogen regulation protein NtrX	[TP0071-TP0519 (0.6908589)]
COG0542	COG2204	CC2468	CC2468	ATP-dependent Clp protease, ATP-binding subunit	CC3315	CC3315	Sigma-54 dependent DNA-binding response regulator	[TP0071-TP0519 (0.6908589)]
COG0542	COG2204	CC0878	clpB	Chaperone clpB {UniProtKB/Swiss-Prot:Q9A9T4}	CC0909	flbD	Transcriptional regulatory protein flbD	[TP0071-TP0519 (0.6908589)]
COG0542	COG2204	CC2468	CC2468	ATP-dependent Clp protease, ATP-binding subunit	CC0909	flbD	Transcriptional regulatory protein flbD	[TP0071-TP0519 (0.6908589)]
COG0542	COG2204	CC2468	CC2468	ATP-dependent Clp protease, ATP-binding subunit	CC1741	CC1741	Nitrogen regulation protein NR(I)	[TP0071-TP0519 (0.6908589)]
COG0542	COG2204	CC2468	CC2468	ATP-dependent Clp protease, ATP-binding subunit	CC1743	CC1743	Nitrogen regulation protein NtrX	[TP0071-TP0519 (0.6908589)]
COG0542	COG2204	CC0878	clpB	Chaperone clpB {UniProtKB/Swiss-Prot:Q9A9T4}	CC3315	CC3315	Sigma-54 dependent DNA-binding response regulator	[TP0071-TP0519 (0.6908589)]
COG0542	COG2204	CC0878	clpB	Chaperone clpB {UniProtKB/Swiss-Prot:Q9A9T4}	CC1741	CC1741	Nitrogen regulation protein NR(I)	[TP0071-TP0519 (0.6908589)]
COG0608	COG1366	CC1386	CC1386	Single-stranded-DNA-specific exonuclease RecJ	CC0431	CC0431	CheX protein {UniProtKB/TrEMBL:Q9AB04}	[TP0704-TP0540 (0.7098393)]
COG0705	COG1187	CC2627	CC2627	Rhomboid family protein	CC1838	CC1838	Ribosomal small subunit pseudouridine synthase A	[TP0982-TP0459 (0.6079956)]
COG0705	COG1187	CC2627	CC2627	Rhomboid family protein	CC0855	CC0855	RNA pseudouridylate synthase, putative	[TP0982-TP0459 (0.6079956)]
COG0705	COG1187	CC2627	CC2627	Rhomboid family protein	CC0230	CC0230	S4 domain protein {UniProtKB/TrEMBL:Q9ABJ7}	[TP0982-TP0459 (0.6079956)]
COG0690	COG1512	CC3206	CC3206	Preprotein translocase, SecE subunit	CC3456	CC3456	Hypothetical protein CC3456	[TP0235-TP0561 (0.5857341)]
COG0290	COG0457	CC1049	infC	Translation initiation factor IF-3	CC1335	CC1335	TPR domain protein {UniProtKB/TrEMBL:Q9A8L8}	[TP0850-TP0095 (0.6947713)]
COG0290	COG0457	CC1049	infC	Translation initiation factor IF-3	CC1413	CC1413	Hypothetical protein CC1413	[TP0850-TP0095 (0.6947713)]
COG0290	COG0457	CC1049	infC	Translation initiation factor IF-3	CC2031	CC2031	TPR domain protein {UniProtKB/TrEMBL:Q9A6Q3}	[TP0850-TP0095 (0.6947713)]
COG0290	COG0457	CC1049	infC	Translation initiation factor IF-3	CC3128	CC3128	TPR domain protein {UniProtKB/TrEMBL:Q9A3S4}	[TP0850-TP0095 (0.6947713)]
COG0290	COG0457	CC1049	infC	Translation initiation factor IF-3	CC0410	CC0410	TPR domain protein {UniProtKB/TrEMBL:Q9AB24}	[TP0850-TP0095 (0.6947713)]
COG0290	COG0457	CC1049	infC	Translation initiation factor IF-3	CC1457	flbA	Protein flbA {UniProtKB/Swiss-Prot:P21296}	[TP0850-TP0095 (0.6947713)]
COG0782	COG0860	CC2202	CC2202	Transcription elongation factor GreA/GreB, family	CC1876	CC1876	N-acetylmuramoyl-L-alanine amidase	[TP0019-TP0247 (0.7668169)]
COG0782	COG0860	CC2848	greA	Transcription elongation factor greA (Transcript cleavage factor greA)	CC1876	CC1876	N-acetylmuramoyl-L-alanine amidase	[TP0019-TP0247 (0.7668169)]
COG0103	COG1432	CC1377	rpsI	30S ribosomal protein S9	CC1550	CC1550	Hypothetical protein CC1550	[TP1024-TP0894 (0.64955014)]
COG0322	COG0353	CC2881	uvrC	UvrABC system protein C (Protein uvrC) (Excinuclease ABC subunit C)	CC0269	recR	Recombination protein recR	[TP0472-TP1004 (0.53674763)]
COG0771	COG1595	CC2556	murD	UDP-N-acetylmuramoylalanine--D-glutamate ligase (EC 6.3.2.9) (UDP-N- acetylmuramoyl-L-alanyl-D-glutamate synthetase) (D-glutamic acid- adding enzyme)	CC1646	CC1646	RNA polymerase sigma-70 factor, ECF subfamily	[TP0903-TP0092 (0.6651206)]
COG0771	COG1595	CC2556	murD	UDP-N-acetylmuramoylalanine--D-glutamate ligase (EC 6.3.2.9) (UDP-N- acetylmuramoyl-L-alanyl-D-glutamate synthetase) (D-glutamic acid- adding enzyme)	CC2707	CC2707	RNA polymerase sigma-70 factor, ECF subfamily	[TP0903-TP0092 (0.6651206)]
COG0771	COG1595	CC2556	murD	UDP-N-acetylmuramoylalanine--D-glutamate ligase (EC 6.3.2.9) (UDP-N- acetylmuramoyl-L-alanyl-D-glutamate synthetase) (D-glutamic acid- adding enzyme)	CC2883	CC2883	RNA polymerase sigma-70 factor, ECF subfamily	[TP0903-TP0092 (0.6651206)]
COG0771	COG1595	CC2556	murD	UDP-N-acetylmuramoylalanine--D-glutamate ligase (EC 6.3.2.9) (UDP-N- acetylmuramoyl-L-alanyl-D-glutamate synthetase) (D-glutamic acid- adding enzyme)	CC3475	CC3475	RNA polymerase sigma-70 factor, ECF subfamily	[TP0903-TP0092 (0.6651206)]
COG0771	COG1595	CC2556	murD	UDP-N-acetylmuramoylalanine--D-glutamate ligase (EC 6.3.2.9) (UDP-N- acetylmuramoyl-L-alanyl-D-glutamate synthetase) (D-glutamic acid- adding enzyme)	CC0981	CC0981	RNA polymerase sigma-70 factor, ECF subfamily	[TP0903-TP0092 (0.6651206)]
COG0771	COG1595	CC2556	murD	UDP-N-acetylmuramoylalanine--D-glutamate ligase (EC 6.3.2.9) (UDP-N- acetylmuramoyl-L-alanyl-D-glutamate synthetase) (D-glutamic acid- adding enzyme)	CC0648	CC0648	RNA polymerase sigma-70 factor, ECF subfamily	[TP0903-TP0092 (0.6651206)]
COG0771	COG1595	CC2556	murD	UDP-N-acetylmuramoylalanine--D-glutamate ligase (EC 6.3.2.9) (UDP-N- acetylmuramoyl-L-alanyl-D-glutamate synthetase) (D-glutamic acid- adding enzyme)	CC1129	CC1129	RNA polymerase sigma-70 factor, ECF subfamily	[TP0903-TP0092 (0.6651206)]
COG0771	COG1595	CC2556	murD	UDP-N-acetylmuramoylalanine--D-glutamate ligase (EC 6.3.2.9) (UDP-N- acetylmuramoyl-L-alanyl-D-glutamate synthetase) (D-glutamic acid- adding enzyme)	CC3266	CC3266	RNA polymerase sigma-70 factor, ECF subfamily	[TP0903-TP0092 (0.6651206)]
COG0771	COG1595	CC2556	murD	UDP-N-acetylmuramoylalanine--D-glutamate ligase (EC 6.3.2.9) (UDP-N- acetylmuramoyl-L-alanyl-D-glutamate synthetase) (D-glutamic acid- adding enzyme)	CC3477	CC3477	Response regulator {UniProtKB/TrEMBL:Q9A2S9}	[TP0903-TP0092 (0.6651206)]
COG0771	COG1595	CC2556	murD	UDP-N-acetylmuramoylalanine--D-glutamate ligase (EC 6.3.2.9) (UDP-N- acetylmuramoyl-L-alanyl-D-glutamate synthetase) (D-glutamic acid- adding enzyme)	CC1649	CC1649	RNA polymerase sigma-70 factor, ECF subfamily	[TP0903-TP0092 (0.6651206)]
COG0771	COG1595	CC2556	murD	UDP-N-acetylmuramoylalanine--D-glutamate ligase (EC 6.3.2.9) (UDP-N- acetylmuramoyl-L-alanyl-D-glutamate synthetase) (D-glutamic acid- adding enzyme)	CC0561	CC0561	Sigma factor, putative {UniProtKB/TrEMBL:Q9AAN6}	[TP0903-TP0092 (0.6651206)]
COG0771	COG1595	CC2556	murD	UDP-N-acetylmuramoylalanine--D-glutamate ligase (EC 6.3.2.9) (UDP-N- acetylmuramoyl-L-alanyl-D-glutamate synthetase) (D-glutamic acid- adding enzyme)	CC2751	CC2751	RNA polymerase sigma-70 factor, ECF subfamily	[TP0903-TP0092 (0.6651206)]
COG0771	COG1595	CC2556	murD	UDP-N-acetylmuramoylalanine--D-glutamate ligase (EC 6.3.2.9) (UDP-N- acetylmuramoyl-L-alanyl-D-glutamate synthetase) (D-glutamic acid- adding enzyme)	CC3253	CC3253	RNA polymerase sigma-70 factor, ECF subfamily	[TP0903-TP0092 (0.6651206)]
COG1677	COG1815	CC0955	fliE	Flagellar hook-basal body complex protein fliE	CC0953	CC0953	Flagellar basal-body rod protein FlgB, putative	[TP0398-TP0396 (0.79194725)]
COG0188	COG0305	CC1566	parC	DNA topoisomerase 4 subunit A (EC 5.99.1.-) (Topoisomerase IV subunit A)	CC1665	CC1665	Replicative DNA helicase	[TP0005-TP0058 (0.73312306)]
COG0188	COG0305	CC1580	CC1580	DNA gyrase subunit A {UniProtKB/TrEMBL:Q9A7Y8}	CC1665	CC1665	Replicative DNA helicase	[TP0005-TP0058 (0.73312306)]
COG0840	COG1344	CC0589	CC0589	Methyl-accepting chemotaxis protein McpG	CC1461	AAK23442.1	Flagellin fljK {UniProtKB/Swiss-Prot:P18913}	[TP0640-TP0870 (0.6975479)]
COG0840	COG1344	CC0430	mcpA	Chemoreceptor mcpA (Methyl-accepting chemotaxis protein)	CC2976	CC2976	Flagellin, putative {UniProtKB/TrEMBL:Q9A467}	[TP0640-TP0870 (0.6975479)]
COG0840	COG1344	CC0504	CC0504	Methyl-accepting chemotaxis protein McpN	CC0794	fljO	Flagellin fljO {UniProtKB/Swiss-Prot:O52531}	[TP0640-TP0870 (0.6975479)]
COG0840	COG1344	CC0161	CC0161	Hypothetical protein CC0161	CC0898	CC0898	Flagellin, putative {UniProtKB/TrEMBL:Q9A9R5}	[TP0640-TP0870 (0.6975479)]
COG0840	COG1344	CC2842	CC2842	Methyl-accepting chemotaxis protein McpO	CC0792	CC0792	Flagellin fljM {UniProtKB/Swiss-Prot:O52529}	[TP0640-TP0870 (0.6975479)]
COG0840	COG1344	CC2847	CC2847	Methyl-accepting chemotaxis protein McpI	CC0793	fljN	Flagellin fljN {UniProtKB/Swiss-Prot:O52530}	[TP0640-TP0870 (0.6975479)]
COG0840	COG1344	CC0504	CC0504	Methyl-accepting chemotaxis protein McpN	CC0793	fljN	Flagellin fljN {UniProtKB/Swiss-Prot:O52530}	[TP0640-TP0870 (0.6975479)]
COG0840	COG1344	CC0161	CC0161	Hypothetical protein CC0161	CC0793	fljN	Flagellin fljN {UniProtKB/Swiss-Prot:O52530}	[TP0640-TP0870 (0.6975479)]
COG0840	COG1344	CC0589	CC0589	Methyl-accepting chemotaxis protein McpG	CC2976	CC2976	Flagellin, putative {UniProtKB/TrEMBL:Q9A467}	[TP0640-TP0870 (0.6975479)]
COG0840	COG1344	CC2810	CC2810	Methyl-accepting chemotaxis protein McpR,	CC0898	CC0898	Flagellin, putative {UniProtKB/TrEMBL:Q9A9R5}	[TP0640-TP0870 (0.6975479)]
COG0840	COG1344	CC0430	mcpA	Chemoreceptor mcpA (Methyl-accepting chemotaxis protein)	CC1461	AAK23442.1	Flagellin fljK {UniProtKB/Swiss-Prot:P18913}	[TP0640-TP0870 (0.6975479)]
COG0840	COG1344	CC0343	CC0343	Methyl-accepting chemotaxis protein McpC	CC0794	fljO	Flagellin fljO {UniProtKB/Swiss-Prot:O52531}	[TP0640-TP0870 (0.6975479)]
COG0840	COG1344	CC0428	CC0428	Methyl-accepting chemotaxis protein McpB	CC1460	fljL	Flagellin fljL {UniProtKB/Swiss-Prot:P18914}	[TP0640-TP0870 (0.6975479)]
COG0840	COG1344	CC0589	CC0589	Methyl-accepting chemotaxis protein McpG	CC1460	fljL	Flagellin fljL {UniProtKB/Swiss-Prot:P18914}	[TP0640-TP0870 (0.6975479)]
COG0840	COG1344	CC0504	CC0504	Methyl-accepting chemotaxis protein McpN	CC1460	fljL	Flagellin fljL {UniProtKB/Swiss-Prot:P18914}	[TP0640-TP0870 (0.6975479)]
COG0840	COG1344	CC0504	CC0504	Methyl-accepting chemotaxis protein McpN	CC0792	CC0792	Flagellin fljM {UniProtKB/Swiss-Prot:O52529}	[TP0640-TP0870 (0.6975479)]
COG0840	COG1344	CC3145	CC3145	Methyl-accepting chemotaxis protein McpJ	CC0792	CC0792	Flagellin fljM {UniProtKB/Swiss-Prot:O52529}	[TP0640-TP0870 (0.6975479)]
COG0840	COG1344	CC3145	CC3145	Methyl-accepting chemotaxis protein McpJ	CC0793	fljN	Flagellin fljN {UniProtKB/Swiss-Prot:O52530}	[TP0640-TP0870 (0.6975479)]
COG0840	COG1344	CC2281	CC2281	Methyl-accepting chemotaxis protein McpE	CC2976	CC2976	Flagellin, putative {UniProtKB/TrEMBL:Q9A467}	[TP0640-TP0870 (0.6975479)]
COG0840	COG1344	CC2691	CC2691	Methyl-accepting chemotaxis protein McpF,	CC0792	CC0792	Flagellin fljM {UniProtKB/Swiss-Prot:O52529}	[TP0640-TP0870 (0.6975479)]
COG0840	COG1344	CC3358	CC3358	Methyl-accepting chemotaxis protein McpL	CC2976	CC2976	Flagellin, putative {UniProtKB/TrEMBL:Q9A467}	[TP0640-TP0870 (0.6975479)]
COG0840	COG1344	CC1655	CC1655	Methyl-accepting chemotaxis protein McpD	CC0793	fljN	Flagellin fljN {UniProtKB/Swiss-Prot:O52530}	[TP0640-TP0870 (0.6975479)]
COG0840	COG1344	CC2810	CC2810	Methyl-accepting chemotaxis protein McpR,	CC1461	AAK23442.1	Flagellin fljK {UniProtKB/Swiss-Prot:P18913}	[TP0640-TP0870 (0.6975479)]
COG0840	COG1344	CC2281	CC2281	Methyl-accepting chemotaxis protein McpE	CC0792	CC0792	Flagellin fljM {UniProtKB/Swiss-Prot:O52529}	[TP0640-TP0870 (0.6975479)]
COG0840	COG1344	CC2281	CC2281	Methyl-accepting chemotaxis protein McpE	CC0898	CC0898	Flagellin, putative {UniProtKB/TrEMBL:Q9A9R5}	[TP0640-TP0870 (0.6975479)]
COG0840	COG1344	CC3358	CC3358	Methyl-accepting chemotaxis protein McpL	CC0898	CC0898	Flagellin, putative {UniProtKB/TrEMBL:Q9A9R5}	[TP0640-TP0870 (0.6975479)]
COG0840	COG1344	CC0428	CC0428	Methyl-accepting chemotaxis protein McpB	CC0792	CC0792	Flagellin fljM {UniProtKB/Swiss-Prot:O52529}	[TP0640-TP0870 (0.6975479)]
COG0840	COG1344	CC0343	CC0343	Methyl-accepting chemotaxis protein McpC	CC0793	fljN	Flagellin fljN {UniProtKB/Swiss-Prot:O52530}	[TP0640-TP0870 (0.6975479)]
COG0840	COG1344	CC2317	CC2317	Methyl-accepting chemotaxis protein McpM	CC1460	fljL	Flagellin fljL {UniProtKB/Swiss-Prot:P18914}	[TP0640-TP0870 (0.6975479)]
COG0840	COG1344	CC2691	CC2691	Methyl-accepting chemotaxis protein McpF,	CC0793	fljN	Flagellin fljN {UniProtKB/Swiss-Prot:O52530}	[TP0640-TP0870 (0.6975479)]
COG0840	COG1344	CC2281	CC2281	Methyl-accepting chemotaxis protein McpE	CC0793	fljN	Flagellin fljN {UniProtKB/Swiss-Prot:O52530}	[TP0640-TP0870 (0.6975479)]
COG0840	COG1344	CC0343	CC0343	Methyl-accepting chemotaxis protein McpC	CC2976	CC2976	Flagellin, putative {UniProtKB/TrEMBL:Q9A467}	[TP0640-TP0870 (0.6975479)]
COG0840	COG1344	CC1399	CC1399	Methyl-accepting chemotaxis protein McpP	CC2976	CC2976	Flagellin, putative {UniProtKB/TrEMBL:Q9A467}	[TP0640-TP0870 (0.6975479)]
COG0840	COG1344	CC2847	CC2847	Methyl-accepting chemotaxis protein McpI	CC0794	fljO	Flagellin fljO {UniProtKB/Swiss-Prot:O52531}	[TP0640-TP0870 (0.6975479)]
COG0840	COG1344	CC2810	CC2810	Methyl-accepting chemotaxis protein McpR,	CC0792	CC0792	Flagellin fljM {UniProtKB/Swiss-Prot:O52529}	[TP0640-TP0870 (0.6975479)]
COG0840	COG1344	CC0428	CC0428	Methyl-accepting chemotaxis protein McpB	CC1461	AAK23442.1	Flagellin fljK {UniProtKB/Swiss-Prot:P18913}	[TP0640-TP0870 (0.6975479)]
COG0840	COG1344	CC2691	CC2691	Methyl-accepting chemotaxis protein McpF,	CC1460	fljL	Flagellin fljL {UniProtKB/Swiss-Prot:P18914}	[TP0640-TP0870 (0.6975479)]
COG0840	COG1344	CC3358	CC3358	Methyl-accepting chemotaxis protein McpL	CC0792	CC0792	Flagellin fljM {UniProtKB/Swiss-Prot:O52529}	[TP0640-TP0870 (0.6975479)]
COG0840	COG1344	CC0161	CC0161	Hypothetical protein CC0161	CC1460	fljL	Flagellin fljL {UniProtKB/Swiss-Prot:P18914}	[TP0640-TP0870 (0.6975479)]
COG0840	COG1344	CC2847	CC2847	Methyl-accepting chemotaxis protein McpI	CC2976	CC2976	Flagellin, putative {UniProtKB/TrEMBL:Q9A467}	[TP0640-TP0870 (0.6975479)]
COG0840	COG1344	CC1399	CC1399	Methyl-accepting chemotaxis protein McpP	CC0792	CC0792	Flagellin fljM {UniProtKB/Swiss-Prot:O52529}	[TP0640-TP0870 (0.6975479)]
COG0840	COG1344	CC0430	mcpA	Chemoreceptor mcpA (Methyl-accepting chemotaxis protein)	CC0898	CC0898	Flagellin, putative {UniProtKB/TrEMBL:Q9A9R5}	[TP0640-TP0870 (0.6975479)]
COG0840	COG1344	CC2691	CC2691	Methyl-accepting chemotaxis protein McpF,	CC0898	CC0898	Flagellin, putative {UniProtKB/TrEMBL:Q9A9R5}	[TP0640-TP0870 (0.6975479)]
COG0840	COG1344	CC2317	CC2317	Methyl-accepting chemotaxis protein McpM	CC1461	AAK23442.1	Flagellin fljK {UniProtKB/Swiss-Prot:P18913}	[TP0640-TP0870 (0.6975479)]
COG0840	COG1344	CC2842	CC2842	Methyl-accepting chemotaxis protein McpO	CC0794	fljO	Flagellin fljO {UniProtKB/Swiss-Prot:O52531}	[TP0640-TP0870 (0.6975479)]
COG0840	COG1344	CC2691	CC2691	Methyl-accepting chemotaxis protein McpF,	CC0794	fljO	Flagellin fljO {UniProtKB/Swiss-Prot:O52531}	[TP0640-TP0870 (0.6975479)]
COG0840	COG1344	CC0161	CC0161	Hypothetical protein CC0161	CC0792	CC0792	Flagellin fljM {UniProtKB/Swiss-Prot:O52529}	[TP0640-TP0870 (0.6975479)]
COG0840	COG1344	CC0066	CC0066	Methyl-accepting chemotaxis protein McpQ	CC0794	fljO	Flagellin fljO {UniProtKB/Swiss-Prot:O52531}	[TP0640-TP0870 (0.6975479)]
COG0840	COG1344	CC2281	CC2281	Methyl-accepting chemotaxis protein McpE	CC1460	fljL	Flagellin fljL {UniProtKB/Swiss-Prot:P18914}	[TP0640-TP0870 (0.6975479)]
COG0840	COG1344	CC2810	CC2810	Methyl-accepting chemotaxis protein McpR,	CC0794	fljO	Flagellin fljO {UniProtKB/Swiss-Prot:O52531}	[TP0640-TP0870 (0.6975479)]
COG0840	COG1344	CC0593	CC0593	Methyl-accepting chemotaxis protein McpK	CC0794	fljO	Flagellin fljO {UniProtKB/Swiss-Prot:O52531}	[TP0640-TP0870 (0.6975479)]
COG0840	COG1344	CC2691	CC2691	Methyl-accepting chemotaxis protein McpF,	CC2976	CC2976	Flagellin, putative {UniProtKB/TrEMBL:Q9A467}	[TP0640-TP0870 (0.6975479)]
COG0840	COG1344	CC0066	CC0066	Methyl-accepting chemotaxis protein McpQ	CC0793	fljN	Flagellin fljN {UniProtKB/Swiss-Prot:O52530}	[TP0640-TP0870 (0.6975479)]
COG0840	COG1344	CC0593	CC0593	Methyl-accepting chemotaxis protein McpK	CC0898	CC0898	Flagellin, putative {UniProtKB/TrEMBL:Q9A9R5}	[TP0640-TP0870 (0.6975479)]
COG0840	COG1344	CC1399	CC1399	Methyl-accepting chemotaxis protein McpP	CC1461	AAK23442.1	Flagellin fljK {UniProtKB/Swiss-Prot:P18913}	[TP0640-TP0870 (0.6975479)]
COG0840	COG1344	CC3358	CC3358	Methyl-accepting chemotaxis protein McpL	CC1460	fljL	Flagellin fljL {UniProtKB/Swiss-Prot:P18914}	[TP0640-TP0870 (0.6975479)]
COG0840	COG1344	CC0343	CC0343	Methyl-accepting chemotaxis protein McpC	CC0792	CC0792	Flagellin fljM {UniProtKB/Swiss-Prot:O52529}	[TP0640-TP0870 (0.6975479)]
COG0840	COG1344	CC2317	CC2317	Methyl-accepting chemotaxis protein McpM	CC0792	CC0792	Flagellin fljM {UniProtKB/Swiss-Prot:O52529}	[TP0640-TP0870 (0.6975479)]
COG0840	COG1344	CC0161	CC0161	Hypothetical protein CC0161	CC0794	fljO	Flagellin fljO {UniProtKB/Swiss-Prot:O52531}	[TP0640-TP0870 (0.6975479)]
COG0840	COG1344	CC1399	CC1399	Methyl-accepting chemotaxis protein McpP	CC0793	fljN	Flagellin fljN {UniProtKB/Swiss-Prot:O52530}	[TP0640-TP0870 (0.6975479)]
COG0840	COG1344	CC0504	CC0504	Methyl-accepting chemotaxis protein McpN	CC0898	CC0898	Flagellin, putative {UniProtKB/TrEMBL:Q9A9R5}	[TP0640-TP0870 (0.6975479)]
COG0840	COG1344	CC0430	mcpA	Chemoreceptor mcpA (Methyl-accepting chemotaxis protein)	CC0792	CC0792	Flagellin fljM {UniProtKB/Swiss-Prot:O52529}	[TP0640-TP0870 (0.6975479)]
COG0840	COG1344	CC0430	mcpA	Chemoreceptor mcpA (Methyl-accepting chemotaxis protein)	CC0794	fljO	Flagellin fljO {UniProtKB/Swiss-Prot:O52531}	[TP0640-TP0870 (0.6975479)]
COG0840	COG1344	CC2281	CC2281	Methyl-accepting chemotaxis protein McpE	CC1461	AAK23442.1	Flagellin fljK {UniProtKB/Swiss-Prot:P18913}	[TP0640-TP0870 (0.6975479)]
COG0840	COG1344	CC2847	CC2847	Methyl-accepting chemotaxis protein McpI	CC0898	CC0898	Flagellin, putative {UniProtKB/TrEMBL:Q9A9R5}	[TP0640-TP0870 (0.6975479)]
COG0840	COG1344	CC3145	CC3145	Methyl-accepting chemotaxis protein McpJ	CC0898	CC0898	Flagellin, putative {UniProtKB/TrEMBL:Q9A9R5}	[TP0640-TP0870 (0.6975479)]
COG0840	COG1344	CC2281	CC2281	Methyl-accepting chemotaxis protein McpE	CC0794	fljO	Flagellin fljO {UniProtKB/Swiss-Prot:O52531}	[TP0640-TP0870 (0.6975479)]
COG0840	COG1344	CC2842	CC2842	Methyl-accepting chemotaxis protein McpO	CC0793	fljN	Flagellin fljN {UniProtKB/Swiss-Prot:O52530}	[TP0640-TP0870 (0.6975479)]
COG0840	COG1344	CC2317	CC2317	Methyl-accepting chemotaxis protein McpM	CC2976	CC2976	Flagellin, putative {UniProtKB/TrEMBL:Q9A467}	[TP0640-TP0870 (0.6975479)]
COG0840	COG1344	CC2810	CC2810	Methyl-accepting chemotaxis protein McpR,	CC1460	fljL	Flagellin fljL {UniProtKB/Swiss-Prot:P18914}	[TP0640-TP0870 (0.6975479)]
COG0840	COG1344	CC3145	CC3145	Methyl-accepting chemotaxis protein McpJ	CC1460	fljL	Flagellin fljL {UniProtKB/Swiss-Prot:P18914}	[TP0640-TP0870 (0.6975479)]
COG0840	COG1344	CC1655	CC1655	Methyl-accepting chemotaxis protein McpD	CC1461	AAK23442.1	Flagellin fljK {UniProtKB/Swiss-Prot:P18913}	[TP0640-TP0870 (0.6975479)]
COG0840	COG1344	CC0343	CC0343	Methyl-accepting chemotaxis protein McpC	CC1460	fljL	Flagellin fljL {UniProtKB/Swiss-Prot:P18914}	[TP0640-TP0870 (0.6975479)]
COG0840	COG1344	CC0066	CC0066	Methyl-accepting chemotaxis protein McpQ	CC0792	CC0792	Flagellin fljM {UniProtKB/Swiss-Prot:O52529}	[TP0640-TP0870 (0.6975479)]
COG0840	COG1344	CC2317	CC2317	Methyl-accepting chemotaxis protein McpM	CC0793	fljN	Flagellin fljN {UniProtKB/Swiss-Prot:O52530}	[TP0640-TP0870 (0.6975479)]
COG0840	COG1344	CC3349	CC3349	Methyl-accepting chemotaxis protein McpH	CC1461	AAK23442.1	Flagellin fljK {UniProtKB/Swiss-Prot:P18913}	[TP0640-TP0870 (0.6975479)]
COG0840	COG1344	CC0430	mcpA	Chemoreceptor mcpA (Methyl-accepting chemotaxis protein)	CC0793	fljN	Flagellin fljN {UniProtKB/Swiss-Prot:O52530}	[TP0640-TP0870 (0.6975479)]
COG0840	COG1344	CC1399	CC1399	Methyl-accepting chemotaxis protein McpP	CC0794	fljO	Flagellin fljO {UniProtKB/Swiss-Prot:O52531}	[TP0640-TP0870 (0.6975479)]
COG0840	COG1344	CC3349	CC3349	Methyl-accepting chemotaxis protein McpH	CC2976	CC2976	Flagellin, putative {UniProtKB/TrEMBL:Q9A467}	[TP0640-TP0870 (0.6975479)]
COG0840	COG1344	CC1399	CC1399	Methyl-accepting chemotaxis protein McpP	CC0898	CC0898	Flagellin, putative {UniProtKB/TrEMBL:Q9A9R5}	[TP0640-TP0870 (0.6975479)]
COG0840	COG1344	CC3358	CC3358	Methyl-accepting chemotaxis protein McpL	CC1461	AAK23442.1	Flagellin fljK {UniProtKB/Swiss-Prot:P18913}	[TP0640-TP0870 (0.6975479)]
COG0840	COG1344	CC2810	CC2810	Methyl-accepting chemotaxis protein McpR,	CC0793	fljN	Flagellin fljN {UniProtKB/Swiss-Prot:O52530}	[TP0640-TP0870 (0.6975479)]
COG0840	COG1344	CC0161	CC0161	Hypothetical protein CC0161	CC1461	AAK23442.1	Flagellin fljK {UniProtKB/Swiss-Prot:P18913}	[TP0640-TP0870 (0.6975479)]
COG0840	COG1344	CC0066	CC0066	Methyl-accepting chemotaxis protein McpQ	CC2976	CC2976	Flagellin, putative {UniProtKB/TrEMBL:Q9A467}	[TP0640-TP0870 (0.6975479)]
COG0840	COG1344	CC1399	CC1399	Methyl-accepting chemotaxis protein McpP	CC1460	fljL	Flagellin fljL {UniProtKB/Swiss-Prot:P18914}	[TP0640-TP0870 (0.6975479)]
COG0840	COG1344	CC3349	CC3349	Methyl-accepting chemotaxis protein McpH	CC1460	fljL	Flagellin fljL {UniProtKB/Swiss-Prot:P18914}	[TP0640-TP0870 (0.6975479)]
COG0840	COG1344	CC3349	CC3349	Methyl-accepting chemotaxis protein McpH	CC0898	CC0898	Flagellin, putative {UniProtKB/TrEMBL:Q9A9R5}	[TP0640-TP0870 (0.6975479)]
COG0840	COG1344	CC0593	CC0593	Methyl-accepting chemotaxis protein McpK	CC2976	CC2976	Flagellin, putative {UniProtKB/TrEMBL:Q9A467}	[TP0640-TP0870 (0.6975479)]
COG0840	COG1344	CC2847	CC2847	Methyl-accepting chemotaxis protein McpI	CC1461	AAK23442.1	Flagellin fljK {UniProtKB/Swiss-Prot:P18913}	[TP0640-TP0870 (0.6975479)]
COG0840	COG1344	CC0589	CC0589	Methyl-accepting chemotaxis protein McpG	CC0792	CC0792	Flagellin fljM {UniProtKB/Swiss-Prot:O52529}	[TP0640-TP0870 (0.6975479)]
COG0840	COG1344	CC0066	CC0066	Methyl-accepting chemotaxis protein McpQ	CC1461	AAK23442.1	Flagellin fljK {UniProtKB/Swiss-Prot:P18913}	[TP0640-TP0870 (0.6975479)]
COG0840	COG1344	CC2842	CC2842	Methyl-accepting chemotaxis protein McpO	CC2976	CC2976	Flagellin, putative {UniProtKB/TrEMBL:Q9A467}	[TP0640-TP0870 (0.6975479)]
COG0840	COG1344	CC0504	CC0504	Methyl-accepting chemotaxis protein McpN	CC2976	CC2976	Flagellin, putative {UniProtKB/TrEMBL:Q9A467}	[TP0640-TP0870 (0.6975479)]
COG0840	COG1344	CC0161	CC0161	Hypothetical protein CC0161	CC2976	CC2976	Flagellin, putative {UniProtKB/TrEMBL:Q9A467}	[TP0640-TP0870 (0.6975479)]
COG0840	COG1344	CC1655	CC1655	Methyl-accepting chemotaxis protein McpD	CC1460	fljL	Flagellin fljL {UniProtKB/Swiss-Prot:P18914}	[TP0640-TP0870 (0.6975479)]
COG0840	COG1344	CC2842	CC2842	Methyl-accepting chemotaxis protein McpO	CC0898	CC0898	Flagellin, putative {UniProtKB/TrEMBL:Q9A9R5}	[TP0640-TP0870 (0.6975479)]
COG0840	COG1344	CC2317	CC2317	Methyl-accepting chemotaxis protein McpM	CC0794	fljO	Flagellin fljO {UniProtKB/Swiss-Prot:O52531}	[TP0640-TP0870 (0.6975479)]
COG0840	COG1344	CC2847	CC2847	Methyl-accepting chemotaxis protein McpI	CC1460	fljL	Flagellin fljL {UniProtKB/Swiss-Prot:P18914}	[TP0640-TP0870 (0.6975479)]
COG0840	COG1344	CC2842	CC2842	Methyl-accepting chemotaxis protein McpO	CC1460	fljL	Flagellin fljL {UniProtKB/Swiss-Prot:P18914}	[TP0640-TP0870 (0.6975479)]
COG0840	COG1344	CC0593	CC0593	Methyl-accepting chemotaxis protein McpK	CC0792	CC0792	Flagellin fljM {UniProtKB/Swiss-Prot:O52529}	[TP0640-TP0870 (0.6975479)]
COG0840	COG1344	CC0428	CC0428	Methyl-accepting chemotaxis protein McpB	CC2976	CC2976	Flagellin, putative {UniProtKB/TrEMBL:Q9A467}	[TP0640-TP0870 (0.6975479)]
COG0840	COG1344	CC0428	CC0428	Methyl-accepting chemotaxis protein McpB	CC0794	fljO	Flagellin fljO {UniProtKB/Swiss-Prot:O52531}	[TP0640-TP0870 (0.6975479)]
COG0840	COG1344	CC0066	CC0066	Methyl-accepting chemotaxis protein McpQ	CC0898	CC0898	Flagellin, putative {UniProtKB/TrEMBL:Q9A9R5}	[TP0640-TP0870 (0.6975479)]
COG0840	COG1344	CC3349	CC3349	Methyl-accepting chemotaxis protein McpH	CC0794	fljO	Flagellin fljO {UniProtKB/Swiss-Prot:O52531}	[TP0640-TP0870 (0.6975479)]
COG0840	COG1344	CC2810	CC2810	Methyl-accepting chemotaxis protein McpR,	CC2976	CC2976	Flagellin, putative {UniProtKB/TrEMBL:Q9A467}	[TP0640-TP0870 (0.6975479)]
COG0840	COG1344	CC0428	CC0428	Methyl-accepting chemotaxis protein McpB	CC0793	fljN	Flagellin fljN {UniProtKB/Swiss-Prot:O52530}	[TP0640-TP0870 (0.6975479)]
COG0840	COG1344	CC1655	CC1655	Methyl-accepting chemotaxis protein McpD	CC2976	CC2976	Flagellin, putative {UniProtKB/TrEMBL:Q9A467}	[TP0640-TP0870 (0.6975479)]
COG0840	COG1344	CC0430	mcpA	Chemoreceptor mcpA (Methyl-accepting chemotaxis protein)	CC1460	fljL	Flagellin fljL {UniProtKB/Swiss-Prot:P18914}	[TP0640-TP0870 (0.6975479)]
COG0840	COG1344	CC3145	CC3145	Methyl-accepting chemotaxis protein McpJ	CC0794	fljO	Flagellin fljO {UniProtKB/Swiss-Prot:O52531}	[TP0640-TP0870 (0.6975479)]
COG0840	COG1344	CC3349	CC3349	Methyl-accepting chemotaxis protein McpH	CC0793	fljN	Flagellin fljN {UniProtKB/Swiss-Prot:O52530}	[TP0640-TP0870 (0.6975479)]
COG0840	COG1344	CC0593	CC0593	Methyl-accepting chemotaxis protein McpK	CC0793	fljN	Flagellin fljN {UniProtKB/Swiss-Prot:O52530}	[TP0640-TP0870 (0.6975479)]
COG0840	COG1344	CC3349	CC3349	Methyl-accepting chemotaxis protein McpH	CC0792	CC0792	Flagellin fljM {UniProtKB/Swiss-Prot:O52529}	[TP0640-TP0870 (0.6975479)]
COG0840	COG1344	CC2691	CC2691	Methyl-accepting chemotaxis protein McpF,	CC1461	AAK23442.1	Flagellin fljK {UniProtKB/Swiss-Prot:P18913}	[TP0640-TP0870 (0.6975479)]
COG0840	COG1344	CC3358	CC3358	Methyl-accepting chemotaxis protein McpL	CC0793	fljN	Flagellin fljN {UniProtKB/Swiss-Prot:O52530}	[TP0640-TP0870 (0.6975479)]
COG0840	COG1344	CC0504	CC0504	Methyl-accepting chemotaxis protein McpN	CC1461	AAK23442.1	Flagellin fljK {UniProtKB/Swiss-Prot:P18913}	[TP0640-TP0870 (0.6975479)]
COG0840	COG1344	CC2317	CC2317	Methyl-accepting chemotaxis protein McpM	CC0898	CC0898	Flagellin, putative {UniProtKB/TrEMBL:Q9A9R5}	[TP0640-TP0870 (0.6975479)]
COG0840	COG1344	CC0589	CC0589	Methyl-accepting chemotaxis protein McpG	CC0898	CC0898	Flagellin, putative {UniProtKB/TrEMBL:Q9A9R5}	[TP0640-TP0870 (0.6975479)]
COG0840	COG1344	CC1655	CC1655	Methyl-accepting chemotaxis protein McpD	CC0794	fljO	Flagellin fljO {UniProtKB/Swiss-Prot:O52531}	[TP0640-TP0870 (0.6975479)]
COG0840	COG1344	CC2842	CC2842	Methyl-accepting chemotaxis protein McpO	CC1461	AAK23442.1	Flagellin fljK {UniProtKB/Swiss-Prot:P18913}	[TP0640-TP0870 (0.6975479)]
COG0840	COG1344	CC0593	CC0593	Methyl-accepting chemotaxis protein McpK	CC1460	fljL	Flagellin fljL {UniProtKB/Swiss-Prot:P18914}	[TP0640-TP0870 (0.6975479)]
COG0840	COG1344	CC0428	CC0428	Methyl-accepting chemotaxis protein McpB	CC0898	CC0898	Flagellin, putative {UniProtKB/TrEMBL:Q9A9R5}	[TP0640-TP0870 (0.6975479)]
COG0840	COG1344	CC3145	CC3145	Methyl-accepting chemotaxis protein McpJ	CC1461	AAK23442.1	Flagellin fljK {UniProtKB/Swiss-Prot:P18913}	[TP0640-TP0870 (0.6975479)]
COG0840	COG1344	CC0066	CC0066	Methyl-accepting chemotaxis protein McpQ	CC1460	fljL	Flagellin fljL {UniProtKB/Swiss-Prot:P18914}	[TP0640-TP0870 (0.6975479)]
COG0840	COG1344	CC0343	CC0343	Methyl-accepting chemotaxis protein McpC	CC1461	AAK23442.1	Flagellin fljK {UniProtKB/Swiss-Prot:P18913}	[TP0640-TP0870 (0.6975479)]
COG0840	COG1344	CC0343	CC0343	Methyl-accepting chemotaxis protein McpC	CC0898	CC0898	Flagellin, putative {UniProtKB/TrEMBL:Q9A9R5}	[TP0640-TP0870 (0.6975479)]
COG0840	COG1344	CC0589	CC0589	Methyl-accepting chemotaxis protein McpG	CC0793	fljN	Flagellin fljN {UniProtKB/Swiss-Prot:O52530}	[TP0640-TP0870 (0.6975479)]
COG0840	COG1344	CC1655	CC1655	Methyl-accepting chemotaxis protein McpD	CC0898	CC0898	Flagellin, putative {UniProtKB/TrEMBL:Q9A9R5}	[TP0640-TP0870 (0.6975479)]
COG0840	COG1344	CC1655	CC1655	Methyl-accepting chemotaxis protein McpD	CC0792	CC0792	Flagellin fljM {UniProtKB/Swiss-Prot:O52529}	[TP0640-TP0870 (0.6975479)]
COG0840	COG1344	CC0589	CC0589	Methyl-accepting chemotaxis protein McpG	CC0794	fljO	Flagellin fljO {UniProtKB/Swiss-Prot:O52531}	[TP0640-TP0870 (0.6975479)]
COG0840	COG1344	CC2847	CC2847	Methyl-accepting chemotaxis protein McpI	CC0792	CC0792	Flagellin fljM {UniProtKB/Swiss-Prot:O52529}	[TP0640-TP0870 (0.6975479)]
COG0840	COG1344	CC3145	CC3145	Methyl-accepting chemotaxis protein McpJ	CC2976	CC2976	Flagellin, putative {UniProtKB/TrEMBL:Q9A467}	[TP0640-TP0870 (0.6975479)]
COG0840	COG1344	CC0593	CC0593	Methyl-accepting chemotaxis protein McpK	CC1461	AAK23442.1	Flagellin fljK {UniProtKB/Swiss-Prot:P18913}	[TP0640-TP0870 (0.6975479)]
COG0840	COG1344	CC3358	CC3358	Methyl-accepting chemotaxis protein McpL	CC0794	fljO	Flagellin fljO {UniProtKB/Swiss-Prot:O52531}	[TP0640-TP0870 (0.6975479)]
COG1825	COG2812	CC0485	rplY	50S ribosomal protein L25 (General stress protein CTC)	CC0267	CC0267	DNA polymerase III, gamma and tau subunits	[TP0372-TP1005 (0.6540257)]
COG0361	COG1214	CC2343	infA	Translation initiation factor IF-1	CC0059	CC0059	Glycoprotease family protein	[TP0097-TP0876 (0.56457245)]
COG1509	COG2812	CC0716	CC0716	L-lysine 2,3-aminomutase, putative	CC0267	CC0267	DNA polymerase III, gamma and tau subunits	[TP0121-TP1005 (0.5082704)]
COG0255	COG1011	CC1256	rpmC	50S ribosomal protein L29	CC0244	CC0244	Hydrolase, haloacid dehalogenase-like family	[TP0197-TP0158 (0.6077605)]
COG0255	COG1011	CC1256	rpmC	50S ribosomal protein L29	CC2817	CC2817	Hydrolase, haloacid dehalogenase-like family	[TP0197-TP0158 (0.6077605)]
COG0255	COG1011	CC1256	rpmC	50S ribosomal protein L29	CC3320	CC3320	Hydrolase, haloacid dehalogenase-like family	[TP0197-TP0158 (0.6077605)]
COG0255	COG1011	CC1256	rpmC	50S ribosomal protein L29	CC0282	CC0282	Hydrolase, haloacid dehalogenase-like family	[TP0197-TP0158 (0.6077605)]
COG2204	COG2204	CC3315	CC3315	Sigma-54 dependent DNA-binding response regulator	CC1743	CC1743	Nitrogen regulation protein NtrX	[TP0519-TP0519 (0.65939915)]
COG2204	COG2204	CC1743	CC1743	Nitrogen regulation protein NtrX	CC3315	CC3315	Sigma-54 dependent DNA-binding response regulator	[TP0519-TP0519 (0.65939915)]
COG2204	COG2204	CC1741	CC1741	Nitrogen regulation protein NR(I)	CC0909	flbD	Transcriptional regulatory protein flbD	[TP0519-TP0519 (0.65939915)]
COG2204	COG2204	CC0909	flbD	Transcriptional regulatory protein flbD	CC1741	CC1741	Nitrogen regulation protein NR(I)	[TP0519-TP0519 (0.65939915)]
COG2204	COG2204	CC3315	CC3315	Sigma-54 dependent DNA-binding response regulator	CC0909	flbD	Transcriptional regulatory protein flbD	[TP0519-TP0519 (0.65939915)]
COG2204	COG2204	CC1743	CC1743	Nitrogen regulation protein NtrX	CC1743	CC1743	Nitrogen regulation protein NtrX	[TP0519-TP0519 (0.65939915)]
COG2204	COG2204	CC0909	flbD	Transcriptional regulatory protein flbD	CC3315	CC3315	Sigma-54 dependent DNA-binding response regulator	[TP0519-TP0519 (0.65939915)]
COG2204	COG2204	CC1741	CC1741	Nitrogen regulation protein NR(I)	CC1741	CC1741	Nitrogen regulation protein NR(I)	[TP0519-TP0519 (0.65939915)]
COG2204	COG2204	CC3315	CC3315	Sigma-54 dependent DNA-binding response regulator	CC3315	CC3315	Sigma-54 dependent DNA-binding response regulator	[TP0519-TP0519 (0.65939915)]
COG2204	COG2204	CC1741	CC1741	Nitrogen regulation protein NR(I)	CC3315	CC3315	Sigma-54 dependent DNA-binding response regulator	[TP0519-TP0519 (0.65939915)]
COG2204	COG2204	CC3315	CC3315	Sigma-54 dependent DNA-binding response regulator	CC1741	CC1741	Nitrogen regulation protein NR(I)	[TP0519-TP0519 (0.65939915)]
COG2204	COG2204	CC1743	CC1743	Nitrogen regulation protein NtrX	CC0909	flbD	Transcriptional regulatory protein flbD	[TP0519-TP0519 (0.65939915)]
COG2204	COG2204	CC0909	flbD	Transcriptional regulatory protein flbD	CC1743	CC1743	Nitrogen regulation protein NtrX	[TP0519-TP0519 (0.65939915)]
COG2204	COG2204	CC0909	flbD	Transcriptional regulatory protein flbD	CC0909	flbD	Transcriptional regulatory protein flbD	[TP0519-TP0519 (0.65939915)]
COG2204	COG2204	CC1741	CC1741	Nitrogen regulation protein NR(I)	CC1743	CC1743	Nitrogen regulation protein NtrX	[TP0519-TP0519 (0.65939915)]
COG2204	COG2204	CC1743	CC1743	Nitrogen regulation protein NtrX	CC1741	CC1741	Nitrogen regulation protein NR(I)	[TP0519-TP0519 (0.65939915)]
COG0546	COG0739	CC1643	CC1643	Hydrolase, haloacid dehalogenase-like family	CC3034	CC3034	Peptidase, M23/M37 family	[TP0554-TP0782 (0.73069036)]
COG0546	COG0739	CC2305	gph	Phosphoglycolate phosphatase (EC 3.1.3.18) (PGPase) (PGP)	CC2297	CC2297	Peptidase, M23/M37 family	[TP0554-TP0782 (0.73069036)]
COG0546	COG0739	CC1643	CC1643	Hydrolase, haloacid dehalogenase-like family	CC2297	CC2297	Peptidase, M23/M37 family	[TP0554-TP0782 (0.73069036)]
COG0546	COG0739	CC2305	gph	Phosphoglycolate phosphatase (EC 3.1.3.18) (PGPase) (PGP)	CC2248	CC2248	Peptidase, M23/M37 family	[TP0554-TP0782 (0.73069036)]
COG0546	COG0739	CC1643	CC1643	Hydrolase, haloacid dehalogenase-like family	CC1996	CC1996	Peptidase, M23/M37 family	[TP0554-TP0782 (0.73069036)]
COG0546	COG0739	CC2305	gph	Phosphoglycolate phosphatase (EC 3.1.3.18) (PGPase) (PGP)	CC1872	CC1872	Peptidase, M23/M37 family	[TP0554-TP0782 (0.73069036)]
COG0546	COG0739	CC1643	CC1643	Hydrolase, haloacid dehalogenase-like family	CC2248	CC2248	Peptidase, M23/M37 family	[TP0554-TP0782 (0.73069036)]
COG0546	COG0739	CC1643	CC1643	Hydrolase, haloacid dehalogenase-like family	CC3301	CC3301	Peptidase, M23/M37 family	[TP0554-TP0782 (0.73069036)]
COG0546	COG0739	CC1643	CC1643	Hydrolase, haloacid dehalogenase-like family	CC1872	CC1872	Peptidase, M23/M37 family	[TP0554-TP0782 (0.73069036)]
COG0546	COG0739	CC2305	gph	Phosphoglycolate phosphatase (EC 3.1.3.18) (PGPase) (PGP)	CC3301	CC3301	Peptidase, M23/M37 family	[TP0554-TP0782 (0.73069036)]
COG0546	COG0739	CC2305	gph	Phosphoglycolate phosphatase (EC 3.1.3.18) (PGPase) (PGP)	CC1996	CC1996	Peptidase, M23/M37 family	[TP0554-TP0782 (0.73069036)]
COG0546	COG0739	CC2305	gph	Phosphoglycolate phosphatase (EC 3.1.3.18) (PGPase) (PGP)	CC3034	CC3034	Peptidase, M23/M37 family	[TP0554-TP0782 (0.73069036)]
COG0242	COG1187	CC0272	def	Peptide deformylase (EC 3.5.1.88) (PDF) (Polypeptide deformylase)	CC0855	CC0855	RNA pseudouridylate synthase, putative	[TP0757-TP0459 (0.5284328)]
COG0242	COG1187	CC0272	def	Peptide deformylase (EC 3.5.1.88) (PDF) (Polypeptide deformylase)	CC0230	CC0230	S4 domain protein {UniProtKB/TrEMBL:Q9ABJ7}	[TP0757-TP0459 (0.5284328)]
COG0242	COG1187	CC0272	def	Peptide deformylase (EC 3.5.1.88) (PDF) (Polypeptide deformylase)	CC1838	CC1838	Ribosomal small subunit pseudouridine synthase A	[TP0757-TP0459 (0.5284328)]
COG0457	COG0558	CC0410	CC0410	TPR domain protein {UniProtKB/TrEMBL:Q9AB24}	CC1159	CC1159	Hypothetical protein CC1159	[TP0067-TP0730 (0.86096925)]
COG0457	COG0558	CC2031	CC2031	TPR domain protein {UniProtKB/TrEMBL:Q9A6Q3}	CC1159	CC1159	Hypothetical protein CC1159	[TP0067-TP0730 (0.86096925)]
COG0457	COG0558	CC1457	flbA	Protein flbA {UniProtKB/Swiss-Prot:P21296}	CC2908	CC2908	CDP-diacylglycerol--glycerol-3-phosphate	[TP0067-TP0730 (0.86096925)]
COG0457	COG0558	CC2031	CC2031	TPR domain protein {UniProtKB/TrEMBL:Q9A6Q3}	CC2908	CC2908	CDP-diacylglycerol--glycerol-3-phosphate	[TP0067-TP0730 (0.86096925)]
COG0457	COG0558	CC1457	flbA	Protein flbA {UniProtKB/Swiss-Prot:P21296}	CC1159	CC1159	Hypothetical protein CC1159	[TP0067-TP0730 (0.86096925)]
COG0457	COG0558	CC1413	CC1413	Hypothetical protein CC1413	CC1159	CC1159	Hypothetical protein CC1159	[TP0067-TP0730 (0.86096925)]
COG0457	COG0558	CC0410	CC0410	TPR domain protein {UniProtKB/TrEMBL:Q9AB24}	CC2908	CC2908	CDP-diacylglycerol--glycerol-3-phosphate	[TP0067-TP0730 (0.86096925)]
COG0457	COG0558	CC3128	CC3128	TPR domain protein {UniProtKB/TrEMBL:Q9A3S4}	CC1159	CC1159	Hypothetical protein CC1159	[TP0067-TP0730 (0.86096925)]
COG0457	COG0558	CC1335	CC1335	TPR domain protein {UniProtKB/TrEMBL:Q9A8L8}	CC2908	CC2908	CDP-diacylglycerol--glycerol-3-phosphate	[TP0067-TP0730 (0.86096925)]
COG0457	COG0558	CC1335	CC1335	TPR domain protein {UniProtKB/TrEMBL:Q9A8L8}	CC1159	CC1159	Hypothetical protein CC1159	[TP0067-TP0730 (0.86096925)]
COG0457	COG0558	CC1413	CC1413	Hypothetical protein CC1413	CC2908	CC2908	CDP-diacylglycerol--glycerol-3-phosphate	[TP0067-TP0730 (0.86096925)]
COG0457	COG0558	CC3128	CC3128	TPR domain protein {UniProtKB/TrEMBL:Q9A3S4}	CC2908	CC2908	CDP-diacylglycerol--glycerol-3-phosphate	[TP0067-TP0730 (0.86096925)]
COG0020	COG1508	CC1919	uppS	Undecaprenyl pyrophosphate synthetase (EC 2.5.1.31) (UPP synthetase) (Di-trans,poly-cis-decaprenylcistransferase) (Undecaprenyl diphosphate synthase) (UDS)	CC3599	rpoN	RNA polymerase sigma-54 factor	[TP0603-TP0111 (0.79878455)]
COG1385	COG2812	CC3415	CC3415	Hypothetical protein CC3415	CC0267	CC0267	DNA polymerase III, gamma and tau subunits	[TP0276-TP1005 (0.66627616)]
COG0341	COG1512	CC1990	CC1990	Protein-export membrane protein SecF	CC3456	CC3456	Hypothetical protein CC3456	[TP0411-TP0561 (0.5704539)]
COG1512	COG2239	CC3456	CC3456	Hypothetical protein CC3456	CC2174	CC2174	Magnesium transporter {UniProtKB/TrEMBL:Q9A6C0}	[TP0561-TP0917 (0.596176)]
COG0217	COG0739	CC3243	CC3243	Hypothetical UPF0082 protein CC3243	CC1872	CC1872	Peptidase, M23/M37 family	[TP0474-TP0864 (0.82349855)]
COG0217	COG0739	CC3243	CC3243	Hypothetical UPF0082 protein CC3243	CC2297	CC2297	Peptidase, M23/M37 family	[TP0474-TP0864 (0.82349855)]
COG0217	COG0739	CC3243	CC3243	Hypothetical UPF0082 protein CC3243	CC3301	CC3301	Peptidase, M23/M37 family	[TP0474-TP0864 (0.82349855)]
COG0217	COG0739	CC3243	CC3243	Hypothetical UPF0082 protein CC3243	CC2248	CC2248	Peptidase, M23/M37 family	[TP0474-TP0864 (0.82349855)]
COG0217	COG0739	CC3243	CC3243	Hypothetical UPF0082 protein CC3243	CC3034	CC3034	Peptidase, M23/M37 family	[TP0474-TP0864 (0.82349855)]
COG0217	COG0739	CC3243	CC3243	Hypothetical UPF0082 protein CC3243	CC1996	CC1996	Peptidase, M23/M37 family	[TP0474-TP0864 (0.82349855)]
COG0242	COG0254	CC0272	def	Peptide deformylase (EC 3.5.1.88) (PDF) (Polypeptide deformylase)	CC3275	rpmE	50S ribosomal protein L31	[TP0757-TP0255 (0.6434887)]
COG0795	COG1512	CC1690	CC1690	Hypothetical protein CC1690	CC3456	CC3456	Hypothetical protein CC3456	[TP0884-TP0561 (0.6412245)]
COG0795	COG1512	CC1156	CC1156	Hypothetical protein CC1156	CC3456	CC3456	Hypothetical protein CC3456	[TP0884-TP0561 (0.6412245)]
COG0795	COG1512	CC1155	CC1155	Hypothetical protein CC1155	CC3456	CC3456	Hypothetical protein CC3456	[TP0884-TP0561 (0.6412245)]
COG0795	COG1512	CC0757	CC0757	Hypothetical protein CC0757	CC3456	CC3456	Hypothetical protein CC3456	[TP0884-TP0561 (0.6412245)]
COG0795	COG1512	CC1691	CC1691	Hypothetical protein CC1691	CC3456	CC3456	Hypothetical protein CC3456	[TP0884-TP0561 (0.6412245)]
COG0762	COG1512	CC3621	CC3621	Hypothetical protein CC3621	CC3456	CC3456	Hypothetical protein CC3456	[TP0668-TP0561 (0.5550382)]
COG0442	COG1466	CC1931	CC1931	Prolyl-tRNA synthetase {UniProtKB/TrEMBL:Q9A6Z5}	CC3751	CC3751	Hypothetical protein CC3751	[TP0160-TP0588 (0.66563916)]
COG1176	COG1512	CC3136	CC3136	Spermidine/putrescine ABC transporter, permease	CC3456	CC3456	Hypothetical protein CC3456	[TP0653-TP0561 (0.5550382)]
COG0705	COG2239	CC2627	CC2627	Rhomboid family protein	CC2174	CC2174	Magnesium transporter {UniProtKB/TrEMBL:Q9A6C0}	[TP0982-TP0917 (0.5527395)]
COG0847	COG1558	CC1523	CC1523	Exonuclease {UniProtKB/TrEMBL:Q9A841}	CC0954	CC0954	Flagellar basal-body rod protein FlgC	[TP0643-TP0397 (0.7022186)]
COG0847	COG1558	CC0005	CC0005	DNA polymerase III, epsilon subunit	CC0954	CC0954	Flagellar basal-body rod protein FlgC	[TP0643-TP0397 (0.7022186)]
COG0305	COG0593	CC1665	CC1665	Replicative DNA helicase	CC0008	dnaA	Chromosomal replication initiator protein dnaA	[TP0058-TP0001 (0.9013428)]
COG0305	COG0593	CC1665	CC1665	Replicative DNA helicase	CC1058	CC1058	DnaA-related protein {UniProtKB/TrEMBL:Q9A9D0}	[TP0058-TP0001 (0.9013428)]
COG0305	COG0593	CC1665	CC1665	Replicative DNA helicase	CC1711	CC1711	DnaA-related protein {UniProtKB/TrEMBL:Q9A7L1}	[TP0058-TP0001 (0.9013428)]
COG0772	COG2239	CC2552	CC2552	Cell division protein DivB	CC2174	CC2174	Magnesium transporter {UniProtKB/TrEMBL:Q9A6C0}	[TP0501-TP0917 (0.53388965), TP0387-TP0917 (0.61041105)]
COG0772	COG2239	CC3235	CC3235	Hypothetical protein CC3235	CC2174	CC2174	Magnesium transporter {UniProtKB/TrEMBL:Q9A6C0}	[TP0501-TP0917 (0.53388965), TP0387-TP0917 (0.61041105)]
COG0772	COG2239	CC1547	CC1547	Rod shape-determining protein RodA	CC2174	CC2174	Magnesium transporter {UniProtKB/TrEMBL:Q9A6C0}	[TP0501-TP0917 (0.53388965), TP0387-TP0917 (0.61041105)]
COG1766	COG2239	CC0905	fliF	Flagellar M-ring protein	CC2174	CC2174	Magnesium transporter {UniProtKB/TrEMBL:Q9A6C0}	[TP0399-TP0917 (0.5059451)]
COG0178	COG1197	CC2590	CC2590	Excinuclease ABC, subunit A	CC1844	CC1844	Transcription-repair coupling factor	[TP0514-TP0344 (0.9414915)]
COG0264	COG0544	CC1922	tsf	Elongation factor Ts (EF-Ts)	CC1964	tig	Trigger factor {UniProtKB/Swiss-Prot:O87705}	[TP0605-TP0506 (0.9100214)]
COG1344	COG1352	CC0794	fljO	Flagellin fljO {UniProtKB/Swiss-Prot:O52531}	CC0435	CC0435	Chemotaxis protein methyltransferase CheR	[TP0870-TP0630 (0.7476691)]
COG1344	COG1352	CC0792	CC0792	Flagellin fljM {UniProtKB/Swiss-Prot:O52529}	CC0598	CC0598	Chemotaxis protein methyltransferase CheR	[TP0870-TP0630 (0.7476691)]
COG1344	COG1352	CC0898	CC0898	Flagellin, putative {UniProtKB/TrEMBL:Q9A9R5}	CC0598	CC0598	Chemotaxis protein methyltransferase CheR	[TP0870-TP0630 (0.7476691)]
COG1344	COG1352	CC1460	fljL	Flagellin fljL {UniProtKB/Swiss-Prot:P18914}	CC3472	CC3472	Chemotaxis protein methyltransferase CheR	[TP0870-TP0630 (0.7476691)]
COG1344	COG1352	CC0898	CC0898	Flagellin, putative {UniProtKB/TrEMBL:Q9A9R5}	CC3472	CC3472	Chemotaxis protein methyltransferase CheR	[TP0870-TP0630 (0.7476691)]
COG1344	COG1352	CC1461	AAK23442.1	Flagellin fljK {UniProtKB/Swiss-Prot:P18913}	CC0598	CC0598	Chemotaxis protein methyltransferase CheR	[TP0870-TP0630 (0.7476691)]
COG1344	COG1352	CC1461	AAK23442.1	Flagellin fljK {UniProtKB/Swiss-Prot:P18913}	CC3472	CC3472	Chemotaxis protein methyltransferase CheR	[TP0870-TP0630 (0.7476691)]
COG1344	COG1352	CC0793	fljN	Flagellin fljN {UniProtKB/Swiss-Prot:O52530}	CC3472	CC3472	Chemotaxis protein methyltransferase CheR	[TP0870-TP0630 (0.7476691)]
COG1344	COG1352	CC0794	fljO	Flagellin fljO {UniProtKB/Swiss-Prot:O52531}	CC3472	CC3472	Chemotaxis protein methyltransferase CheR	[TP0870-TP0630 (0.7476691)]
COG1344	COG1352	CC2976	CC2976	Flagellin, putative {UniProtKB/TrEMBL:Q9A467}	CC3472	CC3472	Chemotaxis protein methyltransferase CheR	[TP0870-TP0630 (0.7476691)]
COG1344	COG1352	CC1460	fljL	Flagellin fljL {UniProtKB/Swiss-Prot:P18914}	CC0598	CC0598	Chemotaxis protein methyltransferase CheR	[TP0870-TP0630 (0.7476691)]
COG1344	COG1352	CC1460	fljL	Flagellin fljL {UniProtKB/Swiss-Prot:P18914}	CC0435	CC0435	Chemotaxis protein methyltransferase CheR	[TP0870-TP0630 (0.7476691)]
COG1344	COG1352	CC0792	CC0792	Flagellin fljM {UniProtKB/Swiss-Prot:O52529}	CC0435	CC0435	Chemotaxis protein methyltransferase CheR	[TP0870-TP0630 (0.7476691)]
COG1344	COG1352	CC0794	fljO	Flagellin fljO {UniProtKB/Swiss-Prot:O52531}	CC0598	CC0598	Chemotaxis protein methyltransferase CheR	[TP0870-TP0630 (0.7476691)]
COG1344	COG1352	CC0898	CC0898	Flagellin, putative {UniProtKB/TrEMBL:Q9A9R5}	CC0435	CC0435	Chemotaxis protein methyltransferase CheR	[TP0870-TP0630 (0.7476691)]
COG1344	COG1352	CC0793	fljN	Flagellin fljN {UniProtKB/Swiss-Prot:O52530}	CC0435	CC0435	Chemotaxis protein methyltransferase CheR	[TP0870-TP0630 (0.7476691)]
COG1344	COG1352	CC0792	CC0792	Flagellin fljM {UniProtKB/Swiss-Prot:O52529}	CC3472	CC3472	Chemotaxis protein methyltransferase CheR	[TP0870-TP0630 (0.7476691)]
COG1344	COG1352	CC0793	fljN	Flagellin fljN {UniProtKB/Swiss-Prot:O52530}	CC0598	CC0598	Chemotaxis protein methyltransferase CheR	[TP0870-TP0630 (0.7476691)]
COG1344	COG1352	CC1461	AAK23442.1	Flagellin fljK {UniProtKB/Swiss-Prot:P18913}	CC0435	CC0435	Chemotaxis protein methyltransferase CheR	[TP0870-TP0630 (0.7476691)]
COG1344	COG1352	CC2976	CC2976	Flagellin, putative {UniProtKB/TrEMBL:Q9A467}	CC0598	CC0598	Chemotaxis protein methyltransferase CheR	[TP0870-TP0630 (0.7476691)]
COG1344	COG1352	CC2976	CC2976	Flagellin, putative {UniProtKB/TrEMBL:Q9A467}	CC0435	CC0435	Chemotaxis protein methyltransferase CheR	[TP0870-TP0630 (0.7476691)]
COG0495	COG1475	CC3749	leuS	Leucyl-tRNA synthetase (EC 6.1.1.4) (Leucine--tRNA ligase) (LeuRS)	CC3752	parB	Chromosome partitioning protein parB	[TP0586-TP0271 (0.63095015)]
COG1512	COG1512	CC3456	CC3456	Hypothetical protein CC3456	CC3456	CC3456	Hypothetical protein CC3456	[TP0561-TP0561 (0.53951585)]
COG0272	COG2080	CC1522	CC1522	DNA ligase, NAD-dependent	CC0022	CC0022	Isoquinoline 1-oxidoreductase, alpha subunit	[TP0634-TP0080 (0.5753685)]
COG0272	COG2080	CC1522	CC1522	DNA ligase, NAD-dependent	CC2270	CC2270	Isoquinoline 1-oxidoreductase, alpha subunit	[TP0634-TP0080 (0.5753685)]
COG0750	COG1512	CC1916	mmpA	Metalloprotease mmpA (EC 3.4.24.-) (membrane metalloprotease A)	CC3456	CC3456	Hypothetical protein CC3456	[TP0600-TP0561 (0.5857341)]
COG1352	COG1536	CC0598	CC0598	Chemotaxis protein methyltransferase CheR	CC0906	fliG	Flagellar motor switch protein fliG	[TP0630-TP0026 (0.7604114)]
COG1352	COG1536	CC0435	CC0435	Chemotaxis protein methyltransferase CheR	CC0906	fliG	Flagellar motor switch protein fliG	[TP0630-TP0026 (0.7604114)]
COG1352	COG1536	CC3472	CC3472	Chemotaxis protein methyltransferase CheR	CC0906	fliG	Flagellar motor switch protein fliG	[TP0630-TP0026 (0.7604114)]
COG0099	COG0216	CC1270	rpsM	30S ribosomal protein S13	CC0856	prfA	Peptide chain release factor 1 (RF-1)	[TP0210-TP0051 (0.8775348)]
COG0442	COG0552	CC1931	CC1931	Prolyl-tRNA synthetase {UniProtKB/TrEMBL:Q9A6Z5}	CC3679	CC3679	Signal recognition particle-docking protein FtsY	[TP0160-TP0578 (0.56216276)]
COG0242	COG0319	CC0272	def	Peptide deformylase (EC 3.5.1.88) (PDF) (Polypeptide deformylase)	CC0054	CC0054	UPF0054 protein CC0054	[TP0757-TP0650 (0.630912)]
COG0178	COG0845	CC2590	CC2590	Excinuclease ABC, subunit A	CC0808	CC0808	HlyD family secretion protein	[TP0514-TP0965 (0.87363523)]
COG0178	COG0845	CC2590	CC2590	Excinuclease ABC, subunit A	CC1787	CC1787	HlyD family secretion protein	[TP0514-TP0965 (0.87363523)]
COG0178	COG0845	CC2590	CC2590	Excinuclease ABC, subunit A	CC2092	CC2092	HlyD family secretion protein	[TP0514-TP0965 (0.87363523)]
COG0178	COG0845	CC2590	CC2590	Excinuclease ABC, subunit A	CC2722	CC2722	Metal ion efflux membrane fusion protein family	[TP0514-TP0965 (0.87363523)]
COG0178	COG0845	CC2590	CC2590	Excinuclease ABC, subunit A	CC1203	CC1203	HlyD family secretion protein	[TP0514-TP0965 (0.87363523)]
COG0178	COG0845	CC2590	CC2590	Excinuclease ABC, subunit A	CC0683	CC0683	HlyD family secretion protein	[TP0514-TP0965 (0.87363523)]
COG0178	COG0845	CC2590	CC2590	Excinuclease ABC, subunit A	CC0930	CC0930	HlyD family secretion protein, putative	[TP0514-TP0965 (0.87363523)]
COG0178	COG0845	CC2590	CC2590	Excinuclease ABC, subunit A	CC3196	CC3196	HlyD family secretion protein	[TP0514-TP0965 (0.87363523)]
COG0178	COG0845	CC2590	CC2590	Excinuclease ABC, subunit A	CC3119	CC3119	Efflux system protein, putative	[TP0514-TP0965 (0.87363523)]
COG0178	COG0845	CC2590	CC2590	Excinuclease ABC, subunit A	CC1009	CC1009	Membrane forming unit {UniProtKB/TrEMBL:O85351}	[TP0514-TP0965 (0.87363523)]
COG0457	COG0566	CC1413	CC1413	Hypothetical protein CC1413	CC2314	CC2314	SpoU rRNA methylase family protein	[TP0095-TP0054 (0.73981166)]
COG0457	COG0566	CC1335	CC1335	TPR domain protein {UniProtKB/TrEMBL:Q9A8L8}	CC1187	CC1187	SpoU rRNA methylase family protein	[TP0095-TP0054 (0.73981166)]
COG0457	COG0566	CC1413	CC1413	Hypothetical protein CC1413	CC1239	CC1239	SpoU rRNA methylase family protein	[TP0095-TP0054 (0.73981166)]
COG0457	COG0566	CC2031	CC2031	TPR domain protein {UniProtKB/TrEMBL:Q9A6Q3}	CC1239	CC1239	SpoU rRNA methylase family protein	[TP0095-TP0054 (0.73981166)]
COG0457	COG0566	CC1457	flbA	Protein flbA {UniProtKB/Swiss-Prot:P21296}	CC1187	CC1187	SpoU rRNA methylase family protein	[TP0095-TP0054 (0.73981166)]
COG0457	COG0566	CC1457	flbA	Protein flbA {UniProtKB/Swiss-Prot:P21296}	CC1239	CC1239	SpoU rRNA methylase family protein	[TP0095-TP0054 (0.73981166)]
COG0457	COG0566	CC2031	CC2031	TPR domain protein {UniProtKB/TrEMBL:Q9A6Q3}	CC1187	CC1187	SpoU rRNA methylase family protein	[TP0095-TP0054 (0.73981166)]
COG0457	COG0566	CC3128	CC3128	TPR domain protein {UniProtKB/TrEMBL:Q9A3S4}	CC1187	CC1187	SpoU rRNA methylase family protein	[TP0095-TP0054 (0.73981166)]
COG0457	COG0566	CC1457	flbA	Protein flbA {UniProtKB/Swiss-Prot:P21296}	CC2314	CC2314	SpoU rRNA methylase family protein	[TP0095-TP0054 (0.73981166)]
COG0457	COG0566	CC0410	CC0410	TPR domain protein {UniProtKB/TrEMBL:Q9AB24}	CC1239	CC1239	SpoU rRNA methylase family protein	[TP0095-TP0054 (0.73981166)]
COG0457	COG0566	CC2031	CC2031	TPR domain protein {UniProtKB/TrEMBL:Q9A6Q3}	CC2314	CC2314	SpoU rRNA methylase family protein	[TP0095-TP0054 (0.73981166)]
COG0457	COG0566	CC3128	CC3128	TPR domain protein {UniProtKB/TrEMBL:Q9A3S4}	CC2314	CC2314	SpoU rRNA methylase family protein	[TP0095-TP0054 (0.73981166)]
COG0457	COG0566	CC1335	CC1335	TPR domain protein {UniProtKB/TrEMBL:Q9A8L8}	CC1239	CC1239	SpoU rRNA methylase family protein	[TP0095-TP0054 (0.73981166)]
COG0457	COG0566	CC0410	CC0410	TPR domain protein {UniProtKB/TrEMBL:Q9AB24}	CC2314	CC2314	SpoU rRNA methylase family protein	[TP0095-TP0054 (0.73981166)]
COG0457	COG0566	CC3128	CC3128	TPR domain protein {UniProtKB/TrEMBL:Q9A3S4}	CC1239	CC1239	SpoU rRNA methylase family protein	[TP0095-TP0054 (0.73981166)]
COG0457	COG0566	CC1413	CC1413	Hypothetical protein CC1413	CC1187	CC1187	SpoU rRNA methylase family protein	[TP0095-TP0054 (0.73981166)]
COG0457	COG0566	CC1335	CC1335	TPR domain protein {UniProtKB/TrEMBL:Q9A8L8}	CC2314	CC2314	SpoU rRNA methylase family protein	[TP0095-TP0054 (0.73981166)]
COG0457	COG0566	CC0410	CC0410	TPR domain protein {UniProtKB/TrEMBL:Q9AB24}	CC1187	CC1187	SpoU rRNA methylase family protein	[TP0095-TP0054 (0.73981166)]
COG0465	COG0558	CC3226	CC3226	Cell division protein FtsH	CC1159	CC1159	Hypothetical protein CC1159	[TP0765-TP0256 (0.8653493)]
COG0465	COG0558	CC3226	CC3226	Cell division protein FtsH	CC2908	CC2908	CDP-diacylglycerol--glycerol-3-phosphate	[TP0765-TP0256 (0.8653493)]
COG0024	COG0462	CC2677	CC2677	Methionine aminopeptidase	CC0487	prs	Ribose-phosphate pyrophosphokinase (EC 2.7.6.1) (RPPK) (Phosphoribosyl pyrophosphate synthetase) (P-Rib-PP synthetase) (PRPP synthetase)	[TP0842-TP0294 (0.8762697)]
COG0125	COG0361	CC1824	tmk	Thymidylate kinase {UniProtKB/Swiss-Prot:Q9RQJ9}	CC2343	infA	Translation initiation factor IF-1	[TP0354-TP0097 (0.8382038)]
COG1536	COG1766	CC0906	fliG	Flagellar motor switch protein fliG	CC0905	fliF	Flagellar M-ring protein	[TP0400-TP0399 (0.9198608), TP0026-TP0399 (0.9539454)]
COG0319	COG0787	CC0054	CC0054	UPF0054 protein CC0054	CC1661	alr	Alanine racemase {UniProtKB/Swiss-Prot:Q9A7Q9}	[TP0650-TP0681 (0.82058704)]
COG0215	COG1536	CC0460	cysS	Cysteinyl-tRNA synthetase (EC 6.1.1.16) (Cysteine--tRNA ligase) (CysRS)	CC0906	fliG	Flagellar motor switch protein fliG	[TP0091-TP0400 (0.6374247)]
COG0849	COG1595	CC2541	CC2541	Cell division protein FtsA	CC2751	CC2751	RNA polymerase sigma-70 factor, ECF subfamily	[TP0389-TP0092 (0.66770643)]
COG0849	COG1595	CC2541	CC2541	Cell division protein FtsA	CC0561	CC0561	Sigma factor, putative {UniProtKB/TrEMBL:Q9AAN6}	[TP0389-TP0092 (0.66770643)]
COG0849	COG1595	CC2541	CC2541	Cell division protein FtsA	CC3475	CC3475	RNA polymerase sigma-70 factor, ECF subfamily	[TP0389-TP0092 (0.66770643)]
COG0849	COG1595	CC2541	CC2541	Cell division protein FtsA	CC1649	CC1649	RNA polymerase sigma-70 factor, ECF subfamily	[TP0389-TP0092 (0.66770643)]
COG0849	COG1595	CC2541	CC2541	Cell division protein FtsA	CC3266	CC3266	RNA polymerase sigma-70 factor, ECF subfamily	[TP0389-TP0092 (0.66770643)]
COG0849	COG1595	CC2541	CC2541	Cell division protein FtsA	CC2883	CC2883	RNA polymerase sigma-70 factor, ECF subfamily	[TP0389-TP0092 (0.66770643)]
COG0849	COG1595	CC2541	CC2541	Cell division protein FtsA	CC0648	CC0648	RNA polymerase sigma-70 factor, ECF subfamily	[TP0389-TP0092 (0.66770643)]
COG0849	COG1595	CC2541	CC2541	Cell division protein FtsA	CC0981	CC0981	RNA polymerase sigma-70 factor, ECF subfamily	[TP0389-TP0092 (0.66770643)]
COG0849	COG1595	CC2541	CC2541	Cell division protein FtsA	CC3477	CC3477	Response regulator {UniProtKB/TrEMBL:Q9A2S9}	[TP0389-TP0092 (0.66770643)]
COG0849	COG1595	CC2541	CC2541	Cell division protein FtsA	CC1129	CC1129	RNA polymerase sigma-70 factor, ECF subfamily	[TP0389-TP0092 (0.66770643)]
COG0849	COG1595	CC2541	CC2541	Cell division protein FtsA	CC3253	CC3253	RNA polymerase sigma-70 factor, ECF subfamily	[TP0389-TP0092 (0.66770643)]
COG0849	COG1595	CC2541	CC2541	Cell division protein FtsA	CC2707	CC2707	RNA polymerase sigma-70 factor, ECF subfamily	[TP0389-TP0092 (0.66770643)]
COG0849	COG1595	CC2541	CC2541	Cell division protein FtsA	CC1646	CC1646	RNA polymerase sigma-70 factor, ECF subfamily	[TP0389-TP0092 (0.66770643)]
COG0739	COG2204	CC3034	CC3034	Peptidase, M23/M37 family	CC1743	CC1743	Nitrogen regulation protein NtrX	[TP0706-TP0519 (0.80130965)]
COG0739	COG2204	CC2248	CC2248	Peptidase, M23/M37 family	CC1743	CC1743	Nitrogen regulation protein NtrX	[TP0706-TP0519 (0.80130965)]
COG0739	COG2204	CC1872	CC1872	Peptidase, M23/M37 family	CC1741	CC1741	Nitrogen regulation protein NR(I)	[TP0706-TP0519 (0.80130965)]
COG0739	COG2204	CC2297	CC2297	Peptidase, M23/M37 family	CC1741	CC1741	Nitrogen regulation protein NR(I)	[TP0706-TP0519 (0.80130965)]
COG0739	COG2204	CC3301	CC3301	Peptidase, M23/M37 family	CC1743	CC1743	Nitrogen regulation protein NtrX	[TP0706-TP0519 (0.80130965)]
COG0739	COG2204	CC2248	CC2248	Peptidase, M23/M37 family	CC0909	flbD	Transcriptional regulatory protein flbD	[TP0706-TP0519 (0.80130965)]
COG0739	COG2204	CC1872	CC1872	Peptidase, M23/M37 family	CC3315	CC3315	Sigma-54 dependent DNA-binding response regulator	[TP0706-TP0519 (0.80130965)]
COG0739	COG2204	CC1996	CC1996	Peptidase, M23/M37 family	CC1741	CC1741	Nitrogen regulation protein NR(I)	[TP0706-TP0519 (0.80130965)]
COG0739	COG2204	CC3301	CC3301	Peptidase, M23/M37 family	CC0909	flbD	Transcriptional regulatory protein flbD	[TP0706-TP0519 (0.80130965)]
COG0739	COG2204	CC2248	CC2248	Peptidase, M23/M37 family	CC3315	CC3315	Sigma-54 dependent DNA-binding response regulator	[TP0706-TP0519 (0.80130965)]
COG0739	COG2204	CC3034	CC3034	Peptidase, M23/M37 family	CC0909	flbD	Transcriptional regulatory protein flbD	[TP0706-TP0519 (0.80130965)]
COG0739	COG2204	CC3034	CC3034	Peptidase, M23/M37 family	CC3315	CC3315	Sigma-54 dependent DNA-binding response regulator	[TP0706-TP0519 (0.80130965)]
COG0739	COG2204	CC1996	CC1996	Peptidase, M23/M37 family	CC0909	flbD	Transcriptional regulatory protein flbD	[TP0706-TP0519 (0.80130965)]
COG0739	COG2204	CC2297	CC2297	Peptidase, M23/M37 family	CC0909	flbD	Transcriptional regulatory protein flbD	[TP0706-TP0519 (0.80130965)]
COG0739	COG2204	CC1872	CC1872	Peptidase, M23/M37 family	CC1743	CC1743	Nitrogen regulation protein NtrX	[TP0706-TP0519 (0.80130965)]
COG0739	COG2204	CC3301	CC3301	Peptidase, M23/M37 family	CC1741	CC1741	Nitrogen regulation protein NR(I)	[TP0706-TP0519 (0.80130965)]
COG0739	COG2204	CC3034	CC3034	Peptidase, M23/M37 family	CC1741	CC1741	Nitrogen regulation protein NR(I)	[TP0706-TP0519 (0.80130965)]
COG0739	COG2204	CC2248	CC2248	Peptidase, M23/M37 family	CC1741	CC1741	Nitrogen regulation protein NR(I)	[TP0706-TP0519 (0.80130965)]
COG0739	COG2204	CC3301	CC3301	Peptidase, M23/M37 family	CC3315	CC3315	Sigma-54 dependent DNA-binding response regulator	[TP0706-TP0519 (0.80130965)]
COG0739	COG2204	CC2297	CC2297	Peptidase, M23/M37 family	CC1743	CC1743	Nitrogen regulation protein NtrX	[TP0706-TP0519 (0.80130965)]
COG0739	COG2204	CC1996	CC1996	Peptidase, M23/M37 family	CC3315	CC3315	Sigma-54 dependent DNA-binding response regulator	[TP0706-TP0519 (0.80130965)]
COG0739	COG2204	CC2297	CC2297	Peptidase, M23/M37 family	CC3315	CC3315	Sigma-54 dependent DNA-binding response regulator	[TP0706-TP0519 (0.80130965)]
COG0739	COG2204	CC1872	CC1872	Peptidase, M23/M37 family	CC0909	flbD	Transcriptional regulatory protein flbD	[TP0706-TP0519 (0.80130965)]
COG0739	COG2204	CC1996	CC1996	Peptidase, M23/M37 family	CC1743	CC1743	Nitrogen regulation protein NtrX	[TP0706-TP0519 (0.80130965)]
COG0036	COG2001	CC0101	CC0101	Ribulose-phosphate 3-epimerase	CC2563	mraZ	Protein mraZ {UniProtKB/Swiss-Prot:Q9A594}	[TP0945-TP0383 (0.685165)]
COG0457	COG0495	CC1413	CC1413	Hypothetical protein CC1413	CC3749	leuS	Leucyl-tRNA synthetase (EC 6.1.1.4) (Leucine--tRNA ligase) (LeuRS)	[TP0067-TP0586 (0.714839)]
COG0457	COG0495	CC1457	flbA	Protein flbA {UniProtKB/Swiss-Prot:P21296}	CC3749	leuS	Leucyl-tRNA synthetase (EC 6.1.1.4) (Leucine--tRNA ligase) (LeuRS)	[TP0067-TP0586 (0.714839)]
COG0457	COG0495	CC0410	CC0410	TPR domain protein {UniProtKB/TrEMBL:Q9AB24}	CC3749	leuS	Leucyl-tRNA synthetase (EC 6.1.1.4) (Leucine--tRNA ligase) (LeuRS)	[TP0067-TP0586 (0.714839)]
COG0457	COG0495	CC1335	CC1335	TPR domain protein {UniProtKB/TrEMBL:Q9A8L8}	CC3749	leuS	Leucyl-tRNA synthetase (EC 6.1.1.4) (Leucine--tRNA ligase) (LeuRS)	[TP0067-TP0586 (0.714839)]
COG0457	COG0495	CC3128	CC3128	TPR domain protein {UniProtKB/TrEMBL:Q9A3S4}	CC3749	leuS	Leucyl-tRNA synthetase (EC 6.1.1.4) (Leucine--tRNA ligase) (LeuRS)	[TP0067-TP0586 (0.714839)]
COG0457	COG0495	CC2031	CC2031	TPR domain protein {UniProtKB/TrEMBL:Q9A6Q3}	CC3749	leuS	Leucyl-tRNA synthetase (EC 6.1.1.4) (Leucine--tRNA ligase) (LeuRS)	[TP0067-TP0586 (0.714839)]
COG0358	COG0457	CC3049	CC3049	DNA primase {UniProtKB/TrEMBL:Q9A401}	CC0410	CC0410	TPR domain protein {UniProtKB/TrEMBL:Q9AB24}	[TP0492-TP0648 (0.5111708)]
COG0358	COG0457	CC3049	CC3049	DNA primase {UniProtKB/TrEMBL:Q9A401}	CC1335	CC1335	TPR domain protein {UniProtKB/TrEMBL:Q9A8L8}	[TP0492-TP0648 (0.5111708)]
COG0358	COG0457	CC3049	CC3049	DNA primase {UniProtKB/TrEMBL:Q9A401}	CC1413	CC1413	Hypothetical protein CC1413	[TP0492-TP0648 (0.5111708)]
COG0358	COG0457	CC3049	CC3049	DNA primase {UniProtKB/TrEMBL:Q9A401}	CC1457	flbA	Protein flbA {UniProtKB/Swiss-Prot:P21296}	[TP0492-TP0648 (0.5111708)]
COG0358	COG0457	CC3049	CC3049	DNA primase {UniProtKB/TrEMBL:Q9A401}	CC3128	CC3128	TPR domain protein {UniProtKB/TrEMBL:Q9A3S4}	[TP0492-TP0648 (0.5111708)]
COG0358	COG0457	CC3049	CC3049	DNA primase {UniProtKB/TrEMBL:Q9A401}	CC2031	CC2031	TPR domain protein {UniProtKB/TrEMBL:Q9A6Q3}	[TP0492-TP0648 (0.5111708)]
COG0687	COG1558	CC3137	CC3137	Spermidine/putrescine ABC transporter,	CC0954	CC0954	Flagellar basal-body rod protein FlgC	[TP0655-TP0397 (0.60331625)]
COG0795	COG1792	CC1691	CC1691	Hypothetical protein CC1691	CC1544	CC1544	Rod shape-determining protein MreC	[TP0884-TP0498 (0.8374102)]
COG0795	COG1792	CC1155	CC1155	Hypothetical protein CC1155	CC1544	CC1544	Rod shape-determining protein MreC	[TP0884-TP0498 (0.8374102)]
COG0795	COG1792	CC1156	CC1156	Hypothetical protein CC1156	CC1544	CC1544	Rod shape-determining protein MreC	[TP0884-TP0498 (0.8374102)]
COG0795	COG1792	CC1690	CC1690	Hypothetical protein CC1690	CC1544	CC1544	Rod shape-determining protein MreC	[TP0884-TP0498 (0.8374102)]
COG0795	COG1792	CC0757	CC0757	Hypothetical protein CC0757	CC1544	CC1544	Rod shape-determining protein MreC	[TP0884-TP0498 (0.8374102)]
COG0608	COG1234	CC1386	CC1386	Single-stranded-DNA-specific exonuclease RecJ	CC1176	CC1176	Metallo-beta-lactamase family protein	[TP0704-TP0819 (0.5844061)]
COG0024	COG0125	CC2677	CC2677	Methionine aminopeptidase	CC1824	tmk	Thymidylate kinase {UniProtKB/Swiss-Prot:Q9RQJ9}	[TP0842-TP0354 (0.8096375)]
COG0265	COG1430	CC1282	CC1282	Serine protease {UniProtKB/TrEMBL:Q9A8R9}	CC1388	CC1388	Hypothetical protein CC1388	[TP0773-TP0087 (0.5241626)]
COG0265	COG1430	CC0151	CC0151	PDZ domain family protein	CC1388	CC1388	Hypothetical protein CC1388	[TP0773-TP0087 (0.5241626)]
COG0265	COG1430	CC2758	CC2758	Serine protease HtrA {UniProtKB/TrEMBL:Q9A4S2}	CC1388	CC1388	Hypothetical protein CC1388	[TP0773-TP0087 (0.5241626)]
COG0265	COG1430	CC0136	CC0136	Hypothetical protein CC0136	CC1388	CC1388	Hypothetical protein CC1388	[TP0773-TP0087 (0.5241626)]
COG0265	COG1430	CC0702	CC0702	Serine protease {UniProtKB/TrEMBL:Q9AAA4}	CC1388	CC1388	Hypothetical protein CC1388	[TP0773-TP0087 (0.5241626)]
COG0257	COG0779	CC3321	CC3321	50S ribosomal protein L36	CC0045	CC0045	Hypothetical UPF0090 protein CC0045	[TP0209-TP0893 (0.7461857)]
COG1291	COG1291	CC0750	CC0750	Chemotaxis MotA protein	CC0750	CC0750	Chemotaxis MotA protein	[TP0725-TP0725 (0.8044664)]
COG0275	COG1815	CC2562	mraW	S-adenosyl-methyltransferase mraW (EC 2.1.1.-)	CC0953	CC0953	Flagellar basal-body rod protein FlgB, putative	[TP0384-TP0396 (0.81050646)]
COG1536	COG1536	CC0906	fliG	Flagellar motor switch protein fliG	CC0906	fliG	Flagellar motor switch protein fliG	[TP0026-TP0400 (0.5928469)]
COG0457	COG0845	CC3128	CC3128	TPR domain protein {UniProtKB/TrEMBL:Q9A3S4}	CC1203	CC1203	HlyD family secretion protein	[TP0648-TP0965 (0.54118866)]
COG0457	COG0845	CC0410	CC0410	TPR domain protein {UniProtKB/TrEMBL:Q9AB24}	CC1009	CC1009	Membrane forming unit {UniProtKB/TrEMBL:O85351}	[TP0648-TP0965 (0.54118866)]
COG0457	COG0845	CC2031	CC2031	TPR domain protein {UniProtKB/TrEMBL:Q9A6Q3}	CC0808	CC0808	HlyD family secretion protein	[TP0648-TP0965 (0.54118866)]
COG0457	COG0845	CC0410	CC0410	TPR domain protein {UniProtKB/TrEMBL:Q9AB24}	CC0808	CC0808	HlyD family secretion protein	[TP0648-TP0965 (0.54118866)]
COG0457	COG0845	CC1457	flbA	Protein flbA {UniProtKB/Swiss-Prot:P21296}	CC0808	CC0808	HlyD family secretion protein	[TP0648-TP0965 (0.54118866)]
COG0457	COG0845	CC1457	flbA	Protein flbA {UniProtKB/Swiss-Prot:P21296}	CC0930	CC0930	HlyD family secretion protein, putative	[TP0648-TP0965 (0.54118866)]
COG0457	COG0845	CC1413	CC1413	Hypothetical protein CC1413	CC3196	CC3196	HlyD family secretion protein	[TP0648-TP0965 (0.54118866)]
COG0457	COG0845	CC1413	CC1413	Hypothetical protein CC1413	CC0683	CC0683	HlyD family secretion protein	[TP0648-TP0965 (0.54118866)]
COG0457	COG0845	CC0410	CC0410	TPR domain protein {UniProtKB/TrEMBL:Q9AB24}	CC2722	CC2722	Metal ion efflux membrane fusion protein family	[TP0648-TP0965 (0.54118866)]
COG0457	COG0845	CC0410	CC0410	TPR domain protein {UniProtKB/TrEMBL:Q9AB24}	CC0683	CC0683	HlyD family secretion protein	[TP0648-TP0965 (0.54118866)]
COG0457	COG0845	CC3128	CC3128	TPR domain protein {UniProtKB/TrEMBL:Q9A3S4}	CC3196	CC3196	HlyD family secretion protein	[TP0648-TP0965 (0.54118866)]
COG0457	COG0845	CC3128	CC3128	TPR domain protein {UniProtKB/TrEMBL:Q9A3S4}	CC1787	CC1787	HlyD family secretion protein	[TP0648-TP0965 (0.54118866)]
COG0457	COG0845	CC1413	CC1413	Hypothetical protein CC1413	CC1203	CC1203	HlyD family secretion protein	[TP0648-TP0965 (0.54118866)]
COG0457	COG0845	CC0410	CC0410	TPR domain protein {UniProtKB/TrEMBL:Q9AB24}	CC0930	CC0930	HlyD family secretion protein, putative	[TP0648-TP0965 (0.54118866)]
COG0457	COG0845	CC3128	CC3128	TPR domain protein {UniProtKB/TrEMBL:Q9A3S4}	CC0930	CC0930	HlyD family secretion protein, putative	[TP0648-TP0965 (0.54118866)]
COG0457	COG0845	CC1457	flbA	Protein flbA {UniProtKB/Swiss-Prot:P21296}	CC1009	CC1009	Membrane forming unit {UniProtKB/TrEMBL:O85351}	[TP0648-TP0965 (0.54118866)]
COG0457	COG0845	CC2031	CC2031	TPR domain protein {UniProtKB/TrEMBL:Q9A6Q3}	CC1203	CC1203	HlyD family secretion protein	[TP0648-TP0965 (0.54118866)]
COG0457	COG0845	CC1413	CC1413	Hypothetical protein CC1413	CC2722	CC2722	Metal ion efflux membrane fusion protein family	[TP0648-TP0965 (0.54118866)]
COG0457	COG0845	CC1413	CC1413	Hypothetical protein CC1413	CC0808	CC0808	HlyD family secretion protein	[TP0648-TP0965 (0.54118866)]
COG0457	COG0845	CC2031	CC2031	TPR domain protein {UniProtKB/TrEMBL:Q9A6Q3}	CC2722	CC2722	Metal ion efflux membrane fusion protein family	[TP0648-TP0965 (0.54118866)]
COG0457	COG0845	CC1457	flbA	Protein flbA {UniProtKB/Swiss-Prot:P21296}	CC3196	CC3196	HlyD family secretion protein	[TP0648-TP0965 (0.54118866)]
COG0457	COG0845	CC3128	CC3128	TPR domain protein {UniProtKB/TrEMBL:Q9A3S4}	CC1009	CC1009	Membrane forming unit {UniProtKB/TrEMBL:O85351}	[TP0648-TP0965 (0.54118866)]
COG0457	COG0845	CC2031	CC2031	TPR domain protein {UniProtKB/TrEMBL:Q9A6Q3}	CC1787	CC1787	HlyD family secretion protein	[TP0648-TP0965 (0.54118866)]
COG0457	COG0845	CC3128	CC3128	TPR domain protein {UniProtKB/TrEMBL:Q9A3S4}	CC0683	CC0683	HlyD family secretion protein	[TP0648-TP0965 (0.54118866)]
COG0457	COG0845	CC1335	CC1335	TPR domain protein {UniProtKB/TrEMBL:Q9A8L8}	CC0930	CC0930	HlyD family secretion protein, putative	[TP0648-TP0965 (0.54118866)]
COG0457	COG0845	CC1335	CC1335	TPR domain protein {UniProtKB/TrEMBL:Q9A8L8}	CC1203	CC1203	HlyD family secretion protein	[TP0648-TP0965 (0.54118866)]
COG0457	COG0845	CC0410	CC0410	TPR domain protein {UniProtKB/TrEMBL:Q9AB24}	CC3196	CC3196	HlyD family secretion protein	[TP0648-TP0965 (0.54118866)]
COG0457	COG0845	CC0410	CC0410	TPR domain protein {UniProtKB/TrEMBL:Q9AB24}	CC2092	CC2092	HlyD family secretion protein	[TP0648-TP0965 (0.54118866)]
COG0457	COG0845	CC1335	CC1335	TPR domain protein {UniProtKB/TrEMBL:Q9A8L8}	CC2092	CC2092	HlyD family secretion protein	[TP0648-TP0965 (0.54118866)]
COG0457	COG0845	CC3128	CC3128	TPR domain protein {UniProtKB/TrEMBL:Q9A3S4}	CC3119	CC3119	Efflux system protein, putative	[TP0648-TP0965 (0.54118866)]
COG0457	COG0845	CC3128	CC3128	TPR domain protein {UniProtKB/TrEMBL:Q9A3S4}	CC2092	CC2092	HlyD family secretion protein	[TP0648-TP0965 (0.54118866)]
COG0457	COG0845	CC1413	CC1413	Hypothetical protein CC1413	CC1009	CC1009	Membrane forming unit {UniProtKB/TrEMBL:O85351}	[TP0648-TP0965 (0.54118866)]
COG0457	COG0845	CC1413	CC1413	Hypothetical protein CC1413	CC0930	CC0930	HlyD family secretion protein, putative	[TP0648-TP0965 (0.54118866)]
COG0457	COG0845	CC1335	CC1335	TPR domain protein {UniProtKB/TrEMBL:Q9A8L8}	CC0683	CC0683	HlyD family secretion protein	[TP0648-TP0965 (0.54118866)]
COG0457	COG0845	CC2031	CC2031	TPR domain protein {UniProtKB/TrEMBL:Q9A6Q3}	CC0683	CC0683	HlyD family secretion protein	[TP0648-TP0965 (0.54118866)]
COG0457	COG0845	CC1413	CC1413	Hypothetical protein CC1413	CC2092	CC2092	HlyD family secretion protein	[TP0648-TP0965 (0.54118866)]
COG0457	COG0845	CC2031	CC2031	TPR domain protein {UniProtKB/TrEMBL:Q9A6Q3}	CC2092	CC2092	HlyD family secretion protein	[TP0648-TP0965 (0.54118866)]
COG0457	COG0845	CC3128	CC3128	TPR domain protein {UniProtKB/TrEMBL:Q9A3S4}	CC2722	CC2722	Metal ion efflux membrane fusion protein family	[TP0648-TP0965 (0.54118866)]
COG0457	COG0845	CC1335	CC1335	TPR domain protein {UniProtKB/TrEMBL:Q9A8L8}	CC0808	CC0808	HlyD family secretion protein	[TP0648-TP0965 (0.54118866)]
COG0457	COG0845	CC1335	CC1335	TPR domain protein {UniProtKB/TrEMBL:Q9A8L8}	CC3119	CC3119	Efflux system protein, putative	[TP0648-TP0965 (0.54118866)]
COG0457	COG0845	CC3128	CC3128	TPR domain protein {UniProtKB/TrEMBL:Q9A3S4}	CC0808	CC0808	HlyD family secretion protein	[TP0648-TP0965 (0.54118866)]
COG0457	COG0845	CC2031	CC2031	TPR domain protein {UniProtKB/TrEMBL:Q9A6Q3}	CC1009	CC1009	Membrane forming unit {UniProtKB/TrEMBL:O85351}	[TP0648-TP0965 (0.54118866)]
COG0457	COG0845	CC1335	CC1335	TPR domain protein {UniProtKB/TrEMBL:Q9A8L8}	CC2722	CC2722	Metal ion efflux membrane fusion protein family	[TP0648-TP0965 (0.54118866)]
COG0457	COG0845	CC1457	flbA	Protein flbA {UniProtKB/Swiss-Prot:P21296}	CC1203	CC1203	HlyD family secretion protein	[TP0648-TP0965 (0.54118866)]
COG0457	COG0845	CC1457	flbA	Protein flbA {UniProtKB/Swiss-Prot:P21296}	CC2092	CC2092	HlyD family secretion protein	[TP0648-TP0965 (0.54118866)]
COG0457	COG0845	CC1457	flbA	Protein flbA {UniProtKB/Swiss-Prot:P21296}	CC2722	CC2722	Metal ion efflux membrane fusion protein family	[TP0648-TP0965 (0.54118866)]
COG0457	COG0845	CC1413	CC1413	Hypothetical protein CC1413	CC1787	CC1787	HlyD family secretion protein	[TP0648-TP0965 (0.54118866)]
COG0457	COG0845	CC1457	flbA	Protein flbA {UniProtKB/Swiss-Prot:P21296}	CC0683	CC0683	HlyD family secretion protein	[TP0648-TP0965 (0.54118866)]
COG0457	COG0845	CC1457	flbA	Protein flbA {UniProtKB/Swiss-Prot:P21296}	CC1787	CC1787	HlyD family secretion protein	[TP0648-TP0965 (0.54118866)]
COG0457	COG0845	CC1335	CC1335	TPR domain protein {UniProtKB/TrEMBL:Q9A8L8}	CC3196	CC3196	HlyD family secretion protein	[TP0648-TP0965 (0.54118866)]
COG0457	COG0845	CC0410	CC0410	TPR domain protein {UniProtKB/TrEMBL:Q9AB24}	CC1203	CC1203	HlyD family secretion protein	[TP0648-TP0965 (0.54118866)]
COG0457	COG0845	CC2031	CC2031	TPR domain protein {UniProtKB/TrEMBL:Q9A6Q3}	CC3119	CC3119	Efflux system protein, putative	[TP0648-TP0965 (0.54118866)]
COG0457	COG0845	CC1457	flbA	Protein flbA {UniProtKB/Swiss-Prot:P21296}	CC3119	CC3119	Efflux system protein, putative	[TP0648-TP0965 (0.54118866)]
COG0457	COG0845	CC1335	CC1335	TPR domain protein {UniProtKB/TrEMBL:Q9A8L8}	CC1787	CC1787	HlyD family secretion protein	[TP0648-TP0965 (0.54118866)]
COG0457	COG0845	CC2031	CC2031	TPR domain protein {UniProtKB/TrEMBL:Q9A6Q3}	CC3196	CC3196	HlyD family secretion protein	[TP0648-TP0965 (0.54118866)]
COG0457	COG0845	CC0410	CC0410	TPR domain protein {UniProtKB/TrEMBL:Q9AB24}	CC1787	CC1787	HlyD family secretion protein	[TP0648-TP0965 (0.54118866)]
COG0457	COG0845	CC0410	CC0410	TPR domain protein {UniProtKB/TrEMBL:Q9AB24}	CC3119	CC3119	Efflux system protein, putative	[TP0648-TP0965 (0.54118866)]
COG0457	COG0845	CC1335	CC1335	TPR domain protein {UniProtKB/TrEMBL:Q9A8L8}	CC1009	CC1009	Membrane forming unit {UniProtKB/TrEMBL:O85351}	[TP0648-TP0965 (0.54118866)]
COG0457	COG0845	CC2031	CC2031	TPR domain protein {UniProtKB/TrEMBL:Q9A6Q3}	CC0930	CC0930	HlyD family secretion protein, putative	[TP0648-TP0965 (0.54118866)]
COG0457	COG0845	CC1413	CC1413	Hypothetical protein CC1413	CC3119	CC3119	Efflux system protein, putative	[TP0648-TP0965 (0.54118866)]
COG0760	COG2239	CC3067	CC3067	Peptidyl-prolyl cis-trans isomerase family	CC2174	CC2174	Magnesium transporter {UniProtKB/TrEMBL:Q9A6C0}	[TP1016-TP0917 (0.81817394)]
COG0760	COG2239	CC1688	CC1688	Peptidyl-prolyl cis-trans isomerase family	CC2174	CC2174	Magnesium transporter {UniProtKB/TrEMBL:Q9A6C0}	[TP1016-TP0917 (0.81817394)]
COG0760	COG2239	CC1894	CC1894	Rotamase family protein	CC2174	CC2174	Magnesium transporter {UniProtKB/TrEMBL:Q9A6C0}	[TP1016-TP0917 (0.81817394)]
COG1749	COG1843	CC2839	CC2839	Hypothetical protein CC2839	CC0901	CC0901	Putative scaffolding protein	[TP0727-TP0728 (0.8651164)]
COG1749	COG1843	CC0902	flgE	Flagellar hook protein flgE	CC0901	CC0901	Putative scaffolding protein	[TP0727-TP0728 (0.8651164)]
COG0782	COG1057	CC2202	CC2202	Transcription elongation factor GreA/GreB, family	CC3431	CC3431	Hypothetical protein CC3431	[TP0019-TP0741 (0.75909394)]
COG0782	COG1057	CC2848	greA	Transcription elongation factor greA (Transcript cleavage factor greA)	CC3431	CC3431	Hypothetical protein CC3431	[TP0019-TP0741 (0.75909394)]
COG1109	COG1157	CC2264	CC2264	Phosphoglucomutase/phosphomannomutase family	CC3040	fliI	Flagellum-specific ATP synthase (EC 3.6.3.14)	[TP0413-TP0402 (0.78400123)]
COG1109	COG1157	CC0117	glmM	Phosphoglucosamine mutase (EC 5.4.2.10)	CC3040	fliI	Flagellum-specific ATP synthase (EC 3.6.3.14)	[TP0413-TP0402 (0.78400123)]
COG0090	COG1643	CC1251	rplB	50S ribosomal protein L2	CC1185	CC1185	Helicase, putative {UniProtKB/TrEMBL:Q9A909}	[TP0192-TP0526 (0.71912634)]
COG1987	COG2239	CC1075	fliQ	Flagellar biosynthetic protein fliQ	CC2174	CC2174	Magnesium transporter {UniProtKB/TrEMBL:Q9A6C0}	[TP0717-TP0917 (0.53720385)]
COG0217	COG1235	CC3243	CC3243	Hypothetical UPF0082 protein CC3243	CC1821	CC1821	Hypothetical protein CC1821	[TP0474-TP0489 (0.71912634)]
COG0012	COG0188	CC0479	CC0479	GTP-binding protein, YchF family	CC1580	CC1580	DNA gyrase subunit A {UniProtKB/TrEMBL:Q9A7Y8}	[TP0124-TP0005 (0.7149395)]
COG0012	COG0188	CC0479	CC0479	GTP-binding protein, YchF family	CC1566	parC	DNA topoisomerase 4 subunit A (EC 5.99.1.-) (Topoisomerase IV subunit A)	[TP0124-TP0005 (0.7149395)]
COG0324	COG1558	CC2098	miaA	tRNA delta(2)-isopentenylpyrophosphate transferase (EC 2.5.1.8) (IPP transferase) (Isopentenyl-diphosphate:tRNA isopentenyltransferase) (IPTase) (IPPT)	CC0954	CC0954	Flagellar basal-body rod protein FlgC	[TP0637-TP0397 (0.66148543)]
COG0457	COG1643	CC3128	CC3128	TPR domain protein {UniProtKB/TrEMBL:Q9A3S4}	CC1185	CC1185	Helicase, putative {UniProtKB/TrEMBL:Q9A909}	[TP0067-TP0526 (0.80406195)]
COG0457	COG1643	CC1457	flbA	Protein flbA {UniProtKB/Swiss-Prot:P21296}	CC1185	CC1185	Helicase, putative {UniProtKB/TrEMBL:Q9A909}	[TP0067-TP0526 (0.80406195)]
COG0457	COG1643	CC1413	CC1413	Hypothetical protein CC1413	CC1185	CC1185	Helicase, putative {UniProtKB/TrEMBL:Q9A909}	[TP0067-TP0526 (0.80406195)]
COG0457	COG1643	CC1335	CC1335	TPR domain protein {UniProtKB/TrEMBL:Q9A8L8}	CC1185	CC1185	Helicase, putative {UniProtKB/TrEMBL:Q9A909}	[TP0067-TP0526 (0.80406195)]
COG0457	COG1643	CC2031	CC2031	TPR domain protein {UniProtKB/TrEMBL:Q9A6Q3}	CC1185	CC1185	Helicase, putative {UniProtKB/TrEMBL:Q9A909}	[TP0067-TP0526 (0.80406195)]
COG0457	COG1643	CC0410	CC0410	TPR domain protein {UniProtKB/TrEMBL:Q9AB24}	CC1185	CC1185	Helicase, putative {UniProtKB/TrEMBL:Q9A909}	[TP0067-TP0526 (0.80406195)]
COG0840	COG1157	CC1399	CC1399	Methyl-accepting chemotaxis protein McpP	CC3040	fliI	Flagellum-specific ATP synthase (EC 3.6.3.14)	[TP0640-TP0402 (0.9180537)]
COG0840	COG1157	CC2842	CC2842	Methyl-accepting chemotaxis protein McpO	CC3040	fliI	Flagellum-specific ATP synthase (EC 3.6.3.14)	[TP0640-TP0402 (0.9180537)]
COG0840	COG1157	CC3358	CC3358	Methyl-accepting chemotaxis protein McpL	CC3040	fliI	Flagellum-specific ATP synthase (EC 3.6.3.14)	[TP0640-TP0402 (0.9180537)]
COG0840	COG1157	CC1655	CC1655	Methyl-accepting chemotaxis protein McpD	CC3040	fliI	Flagellum-specific ATP synthase (EC 3.6.3.14)	[TP0640-TP0402 (0.9180537)]
COG0840	COG1157	CC2810	CC2810	Methyl-accepting chemotaxis protein McpR,	CC3040	fliI	Flagellum-specific ATP synthase (EC 3.6.3.14)	[TP0640-TP0402 (0.9180537)]
COG0840	COG1157	CC3349	CC3349	Methyl-accepting chemotaxis protein McpH	CC3040	fliI	Flagellum-specific ATP synthase (EC 3.6.3.14)	[TP0640-TP0402 (0.9180537)]
COG0840	COG1157	CC0428	CC0428	Methyl-accepting chemotaxis protein McpB	CC3040	fliI	Flagellum-specific ATP synthase (EC 3.6.3.14)	[TP0640-TP0402 (0.9180537)]
COG0840	COG1157	CC0066	CC0066	Methyl-accepting chemotaxis protein McpQ	CC3040	fliI	Flagellum-specific ATP synthase (EC 3.6.3.14)	[TP0640-TP0402 (0.9180537)]
COG0840	COG1157	CC3145	CC3145	Methyl-accepting chemotaxis protein McpJ	CC3040	fliI	Flagellum-specific ATP synthase (EC 3.6.3.14)	[TP0640-TP0402 (0.9180537)]
COG0840	COG1157	CC0430	mcpA	Chemoreceptor mcpA (Methyl-accepting chemotaxis protein)	CC3040	fliI	Flagellum-specific ATP synthase (EC 3.6.3.14)	[TP0640-TP0402 (0.9180537)]
COG0840	COG1157	CC0593	CC0593	Methyl-accepting chemotaxis protein McpK	CC3040	fliI	Flagellum-specific ATP synthase (EC 3.6.3.14)	[TP0640-TP0402 (0.9180537)]
COG0840	COG1157	CC2317	CC2317	Methyl-accepting chemotaxis protein McpM	CC3040	fliI	Flagellum-specific ATP synthase (EC 3.6.3.14)	[TP0640-TP0402 (0.9180537)]
COG0840	COG1157	CC0161	CC0161	Hypothetical protein CC0161	CC3040	fliI	Flagellum-specific ATP synthase (EC 3.6.3.14)	[TP0640-TP0402 (0.9180537)]
COG0840	COG1157	CC0589	CC0589	Methyl-accepting chemotaxis protein McpG	CC3040	fliI	Flagellum-specific ATP synthase (EC 3.6.3.14)	[TP0640-TP0402 (0.9180537)]
COG0840	COG1157	CC2847	CC2847	Methyl-accepting chemotaxis protein McpI	CC3040	fliI	Flagellum-specific ATP synthase (EC 3.6.3.14)	[TP0640-TP0402 (0.9180537)]
COG0840	COG1157	CC0343	CC0343	Methyl-accepting chemotaxis protein McpC	CC3040	fliI	Flagellum-specific ATP synthase (EC 3.6.3.14)	[TP0640-TP0402 (0.9180537)]
COG0840	COG1157	CC2281	CC2281	Methyl-accepting chemotaxis protein McpE	CC3040	fliI	Flagellum-specific ATP synthase (EC 3.6.3.14)	[TP0640-TP0402 (0.9180537)]
COG0840	COG1157	CC2691	CC2691	Methyl-accepting chemotaxis protein McpF,	CC3040	fliI	Flagellum-specific ATP synthase (EC 3.6.3.14)	[TP0640-TP0402 (0.9180537)]
COG0840	COG1157	CC0504	CC0504	Methyl-accepting chemotaxis protein McpN	CC3040	fliI	Flagellum-specific ATP synthase (EC 3.6.3.14)	[TP0640-TP0402 (0.9180537)]
COG0462	COG0492	CC0487	prs	Ribose-phosphate pyrophosphokinase (EC 2.7.6.1) (RPPK) (Phosphoribosyl pyrophosphate synthetase) (P-Rib-PP synthetase) (PRPP synthetase)	CC2871	CC2871	Thioredoxin reductase {UniProtKB/TrEMBL:Q9A4G3}	[TP0294-TP0814 (0.8323514)]
COG0124	COG0254	CC3513	hisS	Histidyl-tRNA synthetase (EC 6.1.1.21) (Histidine--tRNA ligase) (HisRS)	CC3275	rpmE	50S ribosomal protein L31	[TP0641-TP0255 (0.65973145)]
COG0178	COG0272	CC2590	CC2590	Excinuclease ABC, subunit A	CC1522	CC1522	DNA ligase, NAD-dependent	[TP0514-TP0634 (0.7537598)]
COG1512	COG1684	CC3456	CC3456	Hypothetical protein CC3456	CC1076	fliR	Flagellar biosynthetic protein fliR	[TP0561-TP0716 (0.6360963)]
COG0257	COG2204	CC3321	CC3321	50S ribosomal protein L36	CC1743	CC1743	Nitrogen regulation protein NtrX	[TP0209-TP0519 (0.6010877)]
COG0257	COG2204	CC3321	CC3321	50S ribosomal protein L36	CC3315	CC3315	Sigma-54 dependent DNA-binding response regulator	[TP0209-TP0519 (0.6010877)]
COG0257	COG2204	CC3321	CC3321	50S ribosomal protein L36	CC0909	flbD	Transcriptional regulatory protein flbD	[TP0209-TP0519 (0.6010877)]
COG0257	COG2204	CC3321	CC3321	50S ribosomal protein L36	CC1741	CC1741	Nitrogen regulation protein NR(I)	[TP0209-TP0519 (0.6010877)]
COG0495	COG1558	CC3749	leuS	Leucyl-tRNA synthetase (EC 6.1.1.4) (Leucine--tRNA ligase) (LeuRS)	CC0954	CC0954	Flagellar basal-body rod protein FlgC	[TP0586-TP0397 (0.60331625)]
COG1135	COG1466	CC2669	CC2669	ABC transporter, ATP-binding protein	CC3751	CC3751	Hypothetical protein CC3751	[TP0120-TP0588 (0.7896185)]
COG1192	COG2214	CC2165	CC2165	Hypothetical protein CC2165	CC0917	CC0917	DnaJ family protein {UniProtKB/TrEMBL:Q9A9Q7}	[TP0272-TP0843 (0.8210422)]
COG1192	COG2214	CC1537	CC1537	ParA family protein {UniProtKB/TrEMBL:Q9A827}	CC3010	CC3010	DnaJ-related protein {UniProtKB/TrEMBL:Q9A433}	[TP0272-TP0843 (0.8210422)]
COG1192	COG2214	CC2165	CC2165	Hypothetical protein CC2165	CC2772	CC2772	DnaJ family protein {UniProtKB/TrEMBL:Q9A4Q8}	[TP0272-TP0843 (0.8210422)]
COG1192	COG2214	CC1537	CC1537	ParA family protein {UniProtKB/TrEMBL:Q9A827}	CC2164	CC2164	DnaJ-related protein {UniProtKB/TrEMBL:Q9A6D0}	[TP0272-TP0843 (0.8210422)]
COG1192	COG2214	CC3753	parA	Chromosome partitioning protein parA	CC2772	CC2772	DnaJ family protein {UniProtKB/TrEMBL:Q9A4Q8}	[TP0272-TP0843 (0.8210422)]
COG1192	COG2214	CC3753	parA	Chromosome partitioning protein parA	CC2164	CC2164	DnaJ-related protein {UniProtKB/TrEMBL:Q9A6D0}	[TP0272-TP0843 (0.8210422)]
COG1192	COG2214	CC1537	CC1537	ParA family protein {UniProtKB/TrEMBL:Q9A827}	CC2772	CC2772	DnaJ family protein {UniProtKB/TrEMBL:Q9A4Q8}	[TP0272-TP0843 (0.8210422)]
COG1192	COG2214	CC2165	CC2165	Hypothetical protein CC2165	CC3010	CC3010	DnaJ-related protein {UniProtKB/TrEMBL:Q9A433}	[TP0272-TP0843 (0.8210422)]
COG1192	COG2214	CC1537	CC1537	ParA family protein {UniProtKB/TrEMBL:Q9A827}	CC0917	CC0917	DnaJ family protein {UniProtKB/TrEMBL:Q9A9Q7}	[TP0272-TP0843 (0.8210422)]
COG1192	COG2214	CC2165	CC2165	Hypothetical protein CC2165	CC2164	CC2164	DnaJ-related protein {UniProtKB/TrEMBL:Q9A6D0}	[TP0272-TP0843 (0.8210422)]
COG1192	COG2214	CC3753	parA	Chromosome partitioning protein parA	CC3010	CC3010	DnaJ-related protein {UniProtKB/TrEMBL:Q9A433}	[TP0272-TP0843 (0.8210422)]
COG1192	COG2214	CC3753	parA	Chromosome partitioning protein parA	CC0917	CC0917	DnaJ family protein {UniProtKB/TrEMBL:Q9A9Q7}	[TP0272-TP0843 (0.8210422)]
COG0608	COG1159	CC1386	CC1386	Single-stranded-DNA-specific exonuclease RecJ	CC1562	era	GTP-binding protein era homolog	[TP0704-TP0541 (0.7586372)]
COG0242	COG0263	CC0272	def	Peptide deformylase (EC 3.5.1.88) (PDF) (Polypeptide deformylase)	CC0314	proB	Glutamate 5-kinase (EC 2.7.2.11) (Gamma-glutamyl kinase) (GK)	[TP0757-TP0351 (0.5771584)]
COG0566	COG1589	CC2314	CC2314	SpoU rRNA methylase family protein	CC2542	ftsQ	Cell division protein ftsQ homolog	[TP0109-TP0388 (0.8512026)]
COG0566	COG1589	CC1187	CC1187	SpoU rRNA methylase family protein	CC2542	ftsQ	Cell division protein ftsQ homolog	[TP0109-TP0388 (0.8512026)]
COG0566	COG1589	CC1239	CC1239	SpoU rRNA methylase family protein	CC2542	ftsQ	Cell division protein ftsQ homolog	[TP0109-TP0388 (0.8512026)]
COG0739	COG4786	CC3301	CC3301	Peptidase, M23/M37 family	CC2064	flgG	Flagellar basal-body rod protein flgG (Distal rod protein)	[TP0782-TP0961 (0.69582695)]
COG0739	COG4786	CC2297	CC2297	Peptidase, M23/M37 family	CC2064	flgG	Flagellar basal-body rod protein flgG (Distal rod protein)	[TP0782-TP0961 (0.69582695)]
COG0739	COG4786	CC3034	CC3034	Peptidase, M23/M37 family	CC2064	flgG	Flagellar basal-body rod protein flgG (Distal rod protein)	[TP0782-TP0961 (0.69582695)]
COG0739	COG4786	CC2248	CC2248	Peptidase, M23/M37 family	CC2064	flgG	Flagellar basal-body rod protein flgG (Distal rod protein)	[TP0782-TP0961 (0.69582695)]
COG0739	COG4786	CC1996	CC1996	Peptidase, M23/M37 family	CC2063	flgF	Flagellar basal-body rod protein flgF	[TP0782-TP0961 (0.69582695)]
COG0739	COG4786	CC3301	CC3301	Peptidase, M23/M37 family	CC2063	flgF	Flagellar basal-body rod protein flgF	[TP0782-TP0961 (0.69582695)]
COG0739	COG4786	CC3034	CC3034	Peptidase, M23/M37 family	CC2063	flgF	Flagellar basal-body rod protein flgF	[TP0782-TP0961 (0.69582695)]
COG0739	COG4786	CC2248	CC2248	Peptidase, M23/M37 family	CC2063	flgF	Flagellar basal-body rod protein flgF	[TP0782-TP0961 (0.69582695)]
COG0739	COG4786	CC1872	CC1872	Peptidase, M23/M37 family	CC2064	flgG	Flagellar basal-body rod protein flgG (Distal rod protein)	[TP0782-TP0961 (0.69582695)]
COG0739	COG4786	CC1996	CC1996	Peptidase, M23/M37 family	CC2064	flgG	Flagellar basal-body rod protein flgG (Distal rod protein)	[TP0782-TP0961 (0.69582695)]
COG0739	COG4786	CC1872	CC1872	Peptidase, M23/M37 family	CC2063	flgF	Flagellar basal-body rod protein flgF	[TP0782-TP0961 (0.69582695)]
COG0739	COG4786	CC2297	CC2297	Peptidase, M23/M37 family	CC2063	flgF	Flagellar basal-body rod protein flgF	[TP0782-TP0961 (0.69582695)]
COG0124	COG0546	CC3513	hisS	Histidyl-tRNA synthetase (EC 6.1.1.21) (Histidine--tRNA ligase) (HisRS)	CC2305	gph	Phosphoglycolate phosphatase (EC 3.1.3.18) (PGPase) (PGP)	[TP0641-TP0554 (0.5196431)]
COG0124	COG0546	CC3513	hisS	Histidyl-tRNA synthetase (EC 6.1.1.21) (Histidine--tRNA ligase) (HisRS)	CC1643	CC1643	Hydrolase, haloacid dehalogenase-like family	[TP0641-TP0554 (0.5196431)]
COG0457	COG1234	CC2031	CC2031	TPR domain protein {UniProtKB/TrEMBL:Q9A6Q3}	CC1176	CC1176	Metallo-beta-lactamase family protein	[TP0095-TP0819 (0.5178716)]
COG0457	COG1234	CC3128	CC3128	TPR domain protein {UniProtKB/TrEMBL:Q9A3S4}	CC1176	CC1176	Metallo-beta-lactamase family protein	[TP0095-TP0819 (0.5178716)]
COG0457	COG1234	CC1335	CC1335	TPR domain protein {UniProtKB/TrEMBL:Q9A8L8}	CC1176	CC1176	Metallo-beta-lactamase family protein	[TP0095-TP0819 (0.5178716)]
COG0457	COG1234	CC1413	CC1413	Hypothetical protein CC1413	CC1176	CC1176	Metallo-beta-lactamase family protein	[TP0095-TP0819 (0.5178716)]
COG0457	COG1234	CC0410	CC0410	TPR domain protein {UniProtKB/TrEMBL:Q9AB24}	CC1176	CC1176	Metallo-beta-lactamase family protein	[TP0095-TP0819 (0.5178716)]
COG0457	COG1234	CC1457	flbA	Protein flbA {UniProtKB/Swiss-Prot:P21296}	CC1176	CC1176	Metallo-beta-lactamase family protein	[TP0095-TP0819 (0.5178716)]
COG0257	COG0773	CC3321	CC3321	50S ribosomal protein L36	CC2546	murC	UDP-N-acetylmuramate--L-alanine ligase (EC 6.3.2.8) (UDP-N- acetylmuramoyl-L-alanine synthetase)	[TP0209-TP0341 (0.6926446)]
COG0457	COG2204	CC1457	flbA	Protein flbA {UniProtKB/Swiss-Prot:P21296}	CC3315	CC3315	Sigma-54 dependent DNA-binding response regulator	[TP0067-TP0519 (0.7741208)]
COG0457	COG2204	CC1457	flbA	Protein flbA {UniProtKB/Swiss-Prot:P21296}	CC1743	CC1743	Nitrogen regulation protein NtrX	[TP0067-TP0519 (0.7741208)]
COG0457	COG2204	CC0410	CC0410	TPR domain protein {UniProtKB/TrEMBL:Q9AB24}	CC0909	flbD	Transcriptional regulatory protein flbD	[TP0067-TP0519 (0.7741208)]
COG0457	COG2204	CC1335	CC1335	TPR domain protein {UniProtKB/TrEMBL:Q9A8L8}	CC1743	CC1743	Nitrogen regulation protein NtrX	[TP0067-TP0519 (0.7741208)]
COG0457	COG2204	CC0410	CC0410	TPR domain protein {UniProtKB/TrEMBL:Q9AB24}	CC3315	CC3315	Sigma-54 dependent DNA-binding response regulator	[TP0067-TP0519 (0.7741208)]
COG0457	COG2204	CC1335	CC1335	TPR domain protein {UniProtKB/TrEMBL:Q9A8L8}	CC3315	CC3315	Sigma-54 dependent DNA-binding response regulator	[TP0067-TP0519 (0.7741208)]
COG0457	COG2204	CC0410	CC0410	TPR domain protein {UniProtKB/TrEMBL:Q9AB24}	CC1743	CC1743	Nitrogen regulation protein NtrX	[TP0067-TP0519 (0.7741208)]
COG0457	COG2204	CC2031	CC2031	TPR domain protein {UniProtKB/TrEMBL:Q9A6Q3}	CC1743	CC1743	Nitrogen regulation protein NtrX	[TP0067-TP0519 (0.7741208)]
COG0457	COG2204	CC1335	CC1335	TPR domain protein {UniProtKB/TrEMBL:Q9A8L8}	CC1741	CC1741	Nitrogen regulation protein NR(I)	[TP0067-TP0519 (0.7741208)]
COG0457	COG2204	CC1335	CC1335	TPR domain protein {UniProtKB/TrEMBL:Q9A8L8}	CC0909	flbD	Transcriptional regulatory protein flbD	[TP0067-TP0519 (0.7741208)]
COG0457	COG2204	CC3128	CC3128	TPR domain protein {UniProtKB/TrEMBL:Q9A3S4}	CC1741	CC1741	Nitrogen regulation protein NR(I)	[TP0067-TP0519 (0.7741208)]
COG0457	COG2204	CC1457	flbA	Protein flbA {UniProtKB/Swiss-Prot:P21296}	CC1741	CC1741	Nitrogen regulation protein NR(I)	[TP0067-TP0519 (0.7741208)]
COG0457	COG2204	CC2031	CC2031	TPR domain protein {UniProtKB/TrEMBL:Q9A6Q3}	CC0909	flbD	Transcriptional regulatory protein flbD	[TP0067-TP0519 (0.7741208)]
COG0457	COG2204	CC2031	CC2031	TPR domain protein {UniProtKB/TrEMBL:Q9A6Q3}	CC3315	CC3315	Sigma-54 dependent DNA-binding response regulator	[TP0067-TP0519 (0.7741208)]
COG0457	COG2204	CC1413	CC1413	Hypothetical protein CC1413	CC0909	flbD	Transcriptional regulatory protein flbD	[TP0067-TP0519 (0.7741208)]
COG0457	COG2204	CC0410	CC0410	TPR domain protein {UniProtKB/TrEMBL:Q9AB24}	CC1741	CC1741	Nitrogen regulation protein NR(I)	[TP0067-TP0519 (0.7741208)]
COG0457	COG2204	CC1413	CC1413	Hypothetical protein CC1413	CC1741	CC1741	Nitrogen regulation protein NR(I)	[TP0067-TP0519 (0.7741208)]
COG0457	COG2204	CC1413	CC1413	Hypothetical protein CC1413	CC1743	CC1743	Nitrogen regulation protein NtrX	[TP0067-TP0519 (0.7741208)]
COG0457	COG2204	CC3128	CC3128	TPR domain protein {UniProtKB/TrEMBL:Q9A3S4}	CC0909	flbD	Transcriptional regulatory protein flbD	[TP0067-TP0519 (0.7741208)]
COG0457	COG2204	CC3128	CC3128	TPR domain protein {UniProtKB/TrEMBL:Q9A3S4}	CC1743	CC1743	Nitrogen regulation protein NtrX	[TP0067-TP0519 (0.7741208)]
COG0457	COG2204	CC3128	CC3128	TPR domain protein {UniProtKB/TrEMBL:Q9A3S4}	CC3315	CC3315	Sigma-54 dependent DNA-binding response regulator	[TP0067-TP0519 (0.7741208)]
COG0457	COG2204	CC1457	flbA	Protein flbA {UniProtKB/Swiss-Prot:P21296}	CC0909	flbD	Transcriptional regulatory protein flbD	[TP0067-TP0519 (0.7741208)]
COG0457	COG2204	CC1413	CC1413	Hypothetical protein CC1413	CC3315	CC3315	Sigma-54 dependent DNA-binding response regulator	[TP0067-TP0519 (0.7741208)]
COG0457	COG2204	CC2031	CC2031	TPR domain protein {UniProtKB/TrEMBL:Q9A6Q3}	CC1741	CC1741	Nitrogen regulation protein NR(I)	[TP0067-TP0519 (0.7741208)]
COG0272	COG1879	CC1522	CC1522	DNA ligase, NAD-dependent	CC0859	CC0859	Sugar ABC transporter, periplasmic sugar-binding	[TP0634-TP0684 (0.56216276)]
COG0257	COG0681	CC3321	CC3321	50S ribosomal protein L36	CC1559	CC1559	Signal peptidase I {UniProtKB/TrEMBL:Q9A806}	[TP0209-TP0926 (0.69083804)]
COG0257	COG0681	CC3321	CC3321	50S ribosomal protein L36	CC2150	CC2150	Signal peptidase I {UniProtKB/TrEMBL:Q9A6E4}	[TP0209-TP0926 (0.69083804)]
COG0526	COG1843	CC3539	CC3539	Thioredoxin {UniProtKB/TrEMBL:Q9A2L8}	CC0901	CC0901	Putative scaffolding protein	[TP0100-TP0728 (0.58155864)]
COG0526	COG1843	CC0220	CC0220	Hypothetical protein CC0220	CC0901	CC0901	Putative scaffolding protein	[TP0100-TP0728 (0.58155864)]
COG0526	COG1843	CC3674	CC3674	Thiol:disulfide interchange protein CycY	CC0901	CC0901	Putative scaffolding protein	[TP0100-TP0728 (0.58155864)]
COG0526	COG1843	CC2210	CC2210	Thiol:disulfide interchange protein, putative	CC0901	CC0901	Putative scaffolding protein	[TP0100-TP0728 (0.58155864)]
COG0768	COG1344	CC2560	CC2560	Penicillin binding protein B	CC2976	CC2976	Flagellin, putative {UniProtKB/TrEMBL:Q9A467}	[TP0760-TP0870 (0.7190043)]
COG0768	COG1344	CC2560	CC2560	Penicillin binding protein B	CC0898	CC0898	Flagellin, putative {UniProtKB/TrEMBL:Q9A9R5}	[TP0760-TP0870 (0.7190043)]
COG0768	COG1344	CC1546	CC1546	Penicillin-binding protein 2	CC0792	CC0792	Flagellin fljM {UniProtKB/Swiss-Prot:O52529}	[TP0760-TP0870 (0.7190043)]
COG0768	COG1344	CC1546	CC1546	Penicillin-binding protein 2	CC1461	AAK23442.1	Flagellin fljK {UniProtKB/Swiss-Prot:P18913}	[TP0760-TP0870 (0.7190043)]
COG0768	COG1344	CC2560	CC2560	Penicillin binding protein B	CC0792	CC0792	Flagellin fljM {UniProtKB/Swiss-Prot:O52529}	[TP0760-TP0870 (0.7190043)]
COG0768	COG1344	CC2560	CC2560	Penicillin binding protein B	CC1461	AAK23442.1	Flagellin fljK {UniProtKB/Swiss-Prot:P18913}	[TP0760-TP0870 (0.7190043)]
COG0768	COG1344	CC1546	CC1546	Penicillin-binding protein 2	CC0898	CC0898	Flagellin, putative {UniProtKB/TrEMBL:Q9A9R5}	[TP0760-TP0870 (0.7190043)]
COG0768	COG1344	CC1546	CC1546	Penicillin-binding protein 2	CC0793	fljN	Flagellin fljN {UniProtKB/Swiss-Prot:O52530}	[TP0760-TP0870 (0.7190043)]
COG0768	COG1344	CC2560	CC2560	Penicillin binding protein B	CC1460	fljL	Flagellin fljL {UniProtKB/Swiss-Prot:P18914}	[TP0760-TP0870 (0.7190043)]
COG0768	COG1344	CC2560	CC2560	Penicillin binding protein B	CC0794	fljO	Flagellin fljO {UniProtKB/Swiss-Prot:O52531}	[TP0760-TP0870 (0.7190043)]
COG0768	COG1344	CC1546	CC1546	Penicillin-binding protein 2	CC0794	fljO	Flagellin fljO {UniProtKB/Swiss-Prot:O52531}	[TP0760-TP0870 (0.7190043)]
COG0768	COG1344	CC1546	CC1546	Penicillin-binding protein 2	CC2976	CC2976	Flagellin, putative {UniProtKB/TrEMBL:Q9A467}	[TP0760-TP0870 (0.7190043)]
COG0768	COG1344	CC2560	CC2560	Penicillin binding protein B	CC0793	fljN	Flagellin fljN {UniProtKB/Swiss-Prot:O52530}	[TP0760-TP0870 (0.7190043)]
COG0768	COG1344	CC1546	CC1546	Penicillin-binding protein 2	CC1460	fljL	Flagellin fljL {UniProtKB/Swiss-Prot:P18914}	[TP0760-TP0870 (0.7190043)]
COG0528	COG4591	CC1921	pyrH	Uridylate kinase (EC 2.7.4.-) (UK) (Uridine monophosphate kinase) (UMP kinase)	CC0931	CC0931	Hypothetical protein CC0931	[TP0099-TP0580 (0.8561369)]
COG0528	COG4591	CC1921	pyrH	Uridylate kinase (EC 2.7.4.-) (UK) (Uridine monophosphate kinase) (UMP kinase)	CC1930	CC1930	Hypothetical protein CC1930	[TP0099-TP0580 (0.8561369)]
COG0228	COG0546	CC3652	rpsP	30S ribosomal protein S16	CC1643	CC1643	Hydrolase, haloacid dehalogenase-like family	[TP0905-TP0554 (0.5352583)]
COG0228	COG0546	CC3652	rpsP	30S ribosomal protein S16	CC2305	gph	Phosphoglycolate phosphatase (EC 3.1.3.18) (PGPase) (PGP)	[TP0905-TP0554 (0.5352583)]
COG0770	COG2001	CC2558	CC2558	UDP-N-acetylmuramoylalanyl-D-glutamyl-2,	CC2563	mraZ	Protein mraZ {UniProtKB/Swiss-Prot:Q9A594}	[TP0386-TP0383 (0.8315325)]
COG0051	COG2204	CC1247	rpsJ	30S ribosomal protein S10	CC1741	CC1741	Nitrogen regulation protein NR(I)	[TP0188-TP0519 (0.6307204)]
COG0051	COG2204	CC1247	rpsJ	30S ribosomal protein S10	CC1743	CC1743	Nitrogen regulation protein NtrX	[TP0188-TP0519 (0.6307204)]
COG0051	COG2204	CC1247	rpsJ	30S ribosomal protein S10	CC0909	flbD	Transcriptional regulatory protein flbD	[TP0188-TP0519 (0.6307204)]
COG0051	COG2204	CC1247	rpsJ	30S ribosomal protein S10	CC3315	CC3315	Sigma-54 dependent DNA-binding response regulator	[TP0188-TP0519 (0.6307204)]
COG0249	COG0546	CC0012	mutS	DNA mismatch repair protein mutS	CC2305	gph	Phosphoglycolate phosphatase (EC 3.1.3.18) (PGPase) (PGP)	[TP0328-TP0554 (0.5196431)]
COG0249	COG0546	CC0012	mutS	DNA mismatch repair protein mutS	CC1643	CC1643	Hydrolase, haloacid dehalogenase-like family	[TP0328-TP0554 (0.5196431)]
COG0162	COG2834	CC1870	tyrS	Tyrosyl-tRNA synthetase (EC 6.1.1.1) (Tyrosine--tRNA ligase) (TyrRS)	CC3705	CC3705	Hypothetical protein CC3705	[TP0834-TP0333 (0.5313641)]
COG0342	COG0546	CC1991	CC1991	Protein-export membrane protein SecD	CC2305	gph	Phosphoglycolate phosphatase (EC 3.1.3.18) (PGPase) (PGP)	[TP0410-TP0554 (0.6160348)]
COG0342	COG0546	CC1991	CC1991	Protein-export membrane protein SecD	CC1643	CC1643	Hydrolase, haloacid dehalogenase-like family	[TP0410-TP0554 (0.6160348)]
COG0457	COG1536	CC2031	CC2031	TPR domain protein {UniProtKB/TrEMBL:Q9A6Q3}	CC0906	fliG	Flagellar motor switch protein fliG	[TP0648-TP0400 (0.69805074)]
COG0457	COG1536	CC3128	CC3128	TPR domain protein {UniProtKB/TrEMBL:Q9A3S4}	CC0906	fliG	Flagellar motor switch protein fliG	[TP0648-TP0400 (0.69805074)]
COG0457	COG1536	CC1457	flbA	Protein flbA {UniProtKB/Swiss-Prot:P21296}	CC0906	fliG	Flagellar motor switch protein fliG	[TP0648-TP0400 (0.69805074)]
COG0457	COG1536	CC0410	CC0410	TPR domain protein {UniProtKB/TrEMBL:Q9AB24}	CC0906	fliG	Flagellar motor switch protein fliG	[TP0648-TP0400 (0.69805074)]
COG0457	COG1536	CC1335	CC1335	TPR domain protein {UniProtKB/TrEMBL:Q9A8L8}	CC0906	fliG	Flagellar motor switch protein fliG	[TP0648-TP0400 (0.69805074)]
COG0457	COG1536	CC1413	CC1413	Hypothetical protein CC1413	CC0906	fliG	Flagellar motor switch protein fliG	[TP0648-TP0400 (0.69805074)]
COG0227	COG0492	CC0661	rpmB	50S ribosomal protein L28	CC2871	CC2871	Thioredoxin reductase {UniProtKB/TrEMBL:Q9A4G3}	[TP0362-TP0814 (0.801083)]
COG0051	COG1192	CC1247	rpsJ	30S ribosomal protein S10	CC1537	CC1537	ParA family protein {UniProtKB/TrEMBL:Q9A827}	[TP0188-TP0272 (0.7732025)]
COG0051	COG1192	CC1247	rpsJ	30S ribosomal protein S10	CC3753	parA	Chromosome partitioning protein parA	[TP0188-TP0272 (0.7732025)]
COG0051	COG1192	CC1247	rpsJ	30S ribosomal protein S10	CC2165	CC2165	Hypothetical protein CC2165	[TP0188-TP0272 (0.7732025)]
COG0249	COG0457	CC0012	mutS	DNA mismatch repair protein mutS	CC1413	CC1413	Hypothetical protein CC1413	[TP0328-TP0095 (0.63719666)]
COG0249	COG0457	CC0012	mutS	DNA mismatch repair protein mutS	CC1335	CC1335	TPR domain protein {UniProtKB/TrEMBL:Q9A8L8}	[TP0328-TP0095 (0.63719666)]
COG0249	COG0457	CC0012	mutS	DNA mismatch repair protein mutS	CC3128	CC3128	TPR domain protein {UniProtKB/TrEMBL:Q9A3S4}	[TP0328-TP0095 (0.63719666)]
COG0249	COG0457	CC0012	mutS	DNA mismatch repair protein mutS	CC1457	flbA	Protein flbA {UniProtKB/Swiss-Prot:P21296}	[TP0328-TP0095 (0.63719666)]
COG0249	COG0457	CC0012	mutS	DNA mismatch repair protein mutS	CC0410	CC0410	TPR domain protein {UniProtKB/TrEMBL:Q9AB24}	[TP0328-TP0095 (0.63719666)]
COG0249	COG0457	CC0012	mutS	DNA mismatch repair protein mutS	CC2031	CC2031	TPR domain protein {UniProtKB/TrEMBL:Q9A6Q3}	[TP0328-TP0095 (0.63719666)]
COG0442	COG0459	CC1931	CC1931	Prolyl-tRNA synthetase {UniProtKB/TrEMBL:Q9A6Z5}	CC0685	groL	60 kDa chaperonin (Protein Cpn60) (groEL protein)	[TP0160-TP0030 (0.7719589)]
COG0255	COG1354	CC1256	rpmC	50S ribosomal protein L29	CC2005	CC2005	Hypothetical protein CC2005	[TP0197-TP0691 (0.70609456)]
COG0341	COG2239	CC1990	CC1990	Protein-export membrane protein SecF	CC2174	CC2174	Magnesium transporter {UniProtKB/TrEMBL:Q9A6C0}	[TP0411-TP0917 (0.6093018)]
COG0036	COG1573	CC0101	CC0101	Ribulose-phosphate 3-epimerase	CC1549	CC1549	Hypothetical protein CC1549	[TP0945-TP0229 (0.685165)]
COG0036	COG1573	CC0101	CC0101	Ribulose-phosphate 3-epimerase	CC1333	CC1333	Phage SPO1 DNA polymerase-related protein	[TP0945-TP0229 (0.685165)]
COG0036	COG1573	CC0101	CC0101	Ribulose-phosphate 3-epimerase	CC2333	CC2333	Phage SPO1 DNA polymerase-related protein	[TP0945-TP0229 (0.685165)]
COG0036	COG1573	CC0101	CC0101	Ribulose-phosphate 3-epimerase	CC2084	CC2084	Hypothetical protein CC2084	[TP0945-TP0229 (0.685165)]
COG0217	COG0481	CC3243	CC3243	Hypothetical UPF0082 protein CC3243	CC1034	lepA	GTP-binding protein lepA	[TP0474-TP0510 (0.76600474)]
COG0178	COG0357	CC2590	CC2590	Excinuclease ABC, subunit A	CC3754	gidB	Methyltransferase gidB (EC 2.1.-.-) (Glucose-inhibited division protein B)	[TP0514-TP0946 (0.8569251)]
COG1815	COG1843	CC0953	CC0953	Flagellar basal-body rod protein FlgB, putative	CC0901	CC0901	Putative scaffolding protein	[TP0396-TP0728 (0.83050734)]
COG0330	COG0772	CC3375	CC3375	Band 7/Mec-2 family protein	CC3235	CC3235	Hypothetical protein CC3235	[TP0113-TP0501 (0.70068353)]
COG0330	COG0772	CC3375	CC3375	Band 7/Mec-2 family protein	CC2552	CC2552	Cell division protein DivB	[TP0113-TP0501 (0.70068353)]
COG0330	COG0772	CC2536	CC2536	Hypothetical protein CC2536	CC3235	CC3235	Hypothetical protein CC3235	[TP0113-TP0501 (0.70068353)]
COG0330	COG0772	CC2536	CC2536	Hypothetical protein CC2536	CC1547	CC1547	Rod shape-determining protein RodA	[TP0113-TP0501 (0.70068353)]
COG0330	COG0772	CC2536	CC2536	Hypothetical protein CC2536	CC2552	CC2552	Cell division protein DivB	[TP0113-TP0501 (0.70068353)]
COG0330	COG0772	CC3375	CC3375	Band 7/Mec-2 family protein	CC1547	CC1547	Rod shape-determining protein RodA	[TP0113-TP0501 (0.70068353)]
COG0442	COG1843	CC1931	CC1931	Prolyl-tRNA synthetase {UniProtKB/TrEMBL:Q9A6Z5}	CC0901	CC0901	Putative scaffolding protein	[TP0160-TP0728 (0.50152636)]
COG0840	COG1558	CC0430	mcpA	Chemoreceptor mcpA (Methyl-accepting chemotaxis protein)	CC0954	CC0954	Flagellar basal-body rod protein FlgC	[TP0640-TP0397 (0.8569927)]
COG0840	COG1558	CC3358	CC3358	Methyl-accepting chemotaxis protein McpL	CC0954	CC0954	Flagellar basal-body rod protein FlgC	[TP0640-TP0397 (0.8569927)]
COG0840	COG1558	CC1655	CC1655	Methyl-accepting chemotaxis protein McpD	CC0954	CC0954	Flagellar basal-body rod protein FlgC	[TP0640-TP0397 (0.8569927)]
COG0840	COG1558	CC1399	CC1399	Methyl-accepting chemotaxis protein McpP	CC0954	CC0954	Flagellar basal-body rod protein FlgC	[TP0640-TP0397 (0.8569927)]
COG0840	COG1558	CC2847	CC2847	Methyl-accepting chemotaxis protein McpI	CC0954	CC0954	Flagellar basal-body rod protein FlgC	[TP0640-TP0397 (0.8569927)]
COG0840	COG1558	CC0161	CC0161	Hypothetical protein CC0161	CC0954	CC0954	Flagellar basal-body rod protein FlgC	[TP0640-TP0397 (0.8569927)]
COG0840	COG1558	CC3145	CC3145	Methyl-accepting chemotaxis protein McpJ	CC0954	CC0954	Flagellar basal-body rod protein FlgC	[TP0640-TP0397 (0.8569927)]
COG0840	COG1558	CC0343	CC0343	Methyl-accepting chemotaxis protein McpC	CC0954	CC0954	Flagellar basal-body rod protein FlgC	[TP0640-TP0397 (0.8569927)]
COG0840	COG1558	CC2842	CC2842	Methyl-accepting chemotaxis protein McpO	CC0954	CC0954	Flagellar basal-body rod protein FlgC	[TP0640-TP0397 (0.8569927)]
COG0840	COG1558	CC0593	CC0593	Methyl-accepting chemotaxis protein McpK	CC0954	CC0954	Flagellar basal-body rod protein FlgC	[TP0640-TP0397 (0.8569927)]
COG0840	COG1558	CC2317	CC2317	Methyl-accepting chemotaxis protein McpM	CC0954	CC0954	Flagellar basal-body rod protein FlgC	[TP0640-TP0397 (0.8569927)]
COG0840	COG1558	CC2810	CC2810	Methyl-accepting chemotaxis protein McpR,	CC0954	CC0954	Flagellar basal-body rod protein FlgC	[TP0640-TP0397 (0.8569927)]
COG0840	COG1558	CC2691	CC2691	Methyl-accepting chemotaxis protein McpF,	CC0954	CC0954	Flagellar basal-body rod protein FlgC	[TP0640-TP0397 (0.8569927)]
COG0840	COG1558	CC0066	CC0066	Methyl-accepting chemotaxis protein McpQ	CC0954	CC0954	Flagellar basal-body rod protein FlgC	[TP0640-TP0397 (0.8569927)]
COG0840	COG1558	CC3349	CC3349	Methyl-accepting chemotaxis protein McpH	CC0954	CC0954	Flagellar basal-body rod protein FlgC	[TP0640-TP0397 (0.8569927)]
COG0840	COG1558	CC0504	CC0504	Methyl-accepting chemotaxis protein McpN	CC0954	CC0954	Flagellar basal-body rod protein FlgC	[TP0640-TP0397 (0.8569927)]
COG0840	COG1558	CC0428	CC0428	Methyl-accepting chemotaxis protein McpB	CC0954	CC0954	Flagellar basal-body rod protein FlgC	[TP0640-TP0397 (0.8569927)]
COG0840	COG1558	CC2281	CC2281	Methyl-accepting chemotaxis protein McpE	CC0954	CC0954	Flagellar basal-body rod protein FlgC	[TP0640-TP0397 (0.8569927)]
COG0840	COG1558	CC0589	CC0589	Methyl-accepting chemotaxis protein McpG	CC0954	CC0954	Flagellar basal-body rod protein FlgC	[TP0640-TP0397 (0.8569927)]
COG0477	COG1432	CC2283	CC2283	Transporter, putative {UniProtKB/TrEMBL:Q9A612}	CC1550	CC1550	Hypothetical protein CC1550	[TP0840-TP0894 (0.55999315)]
COG0477	COG1432	CC0403	CC0403	Transporter, putative {UniProtKB/TrEMBL:Q9AB31}	CC1550	CC1550	Hypothetical protein CC1550	[TP0840-TP0894 (0.55999315)]
COG0477	COG1432	CC2486	CC2486	Major facilitator family transporter	CC1550	CC1550	Hypothetical protein CC1550	[TP0840-TP0894 (0.55999315)]
COG0477	COG1432	CC3078	CC3078	Hypothetical protein CC3078	CC1550	CC1550	Hypothetical protein CC1550	[TP0840-TP0894 (0.55999315)]
COG0477	COG1432	CC0988	CC0988	Hexuronate transporter {UniProtKB/TrEMBL:Q9A9J2}	CC1550	CC1550	Hypothetical protein CC1550	[TP0840-TP0894 (0.55999315)]
COG0477	COG1432	CC1508	CC1508	Major facilitator family transporter	CC1550	CC1550	Hypothetical protein CC1550	[TP0840-TP0894 (0.55999315)]
COG0477	COG1432	CC1019	CC1019	Major facilitator family transporter	CC1550	CC1550	Hypothetical protein CC1550	[TP0840-TP0894 (0.55999315)]
COG0477	COG1432	CC1819	CC1819	Major facilitator family transporter	CC1550	CC1550	Hypothetical protein CC1550	[TP0840-TP0894 (0.55999315)]
COG0477	COG1432	CC0381	CC0381	Multidrug resistance protein	CC1550	CC1550	Hypothetical protein CC1550	[TP0840-TP0894 (0.55999315)]
COG0477	COG1432	CC2412	CC2412	Major facilitator family transporter	CC1550	CC1550	Hypothetical protein CC1550	[TP0840-TP0894 (0.55999315)]
COG0477	COG1432	CC1230	CC1230	Drug resistance transporter, Bcr/CflA subfamily	CC1550	CC1550	Hypothetical protein CC1550	[TP0840-TP0894 (0.55999315)]
COG0477	COG1432	CC1628	CC1628	Membrane protein, putative	CC1550	CC1550	Hypothetical protein CC1550	[TP0840-TP0894 (0.55999315)]
COG0477	COG1432	CC1774	CC1774	Major facilitator family transporter	CC1550	CC1550	Hypothetical protein CC1550	[TP0840-TP0894 (0.55999315)]
COG0477	COG1432	CC0751	CC0751	Multidrug resistance protein, putative	CC1550	CC1550	Hypothetical protein CC1550	[TP0840-TP0894 (0.55999315)]
COG0477	COG1432	CC1481	CC1481	Membrane protein, putative	CC1550	CC1550	Hypothetical protein CC1550	[TP0840-TP0894 (0.55999315)]
COG0477	COG1432	CC0980	CC0980	Major facilitator family transporter	CC1550	CC1550	Hypothetical protein CC1550	[TP0840-TP0894 (0.55999315)]
COG0477	COG1432	CC1047	CC1047	Multidrug resistance protein, putative	CC1550	CC1550	Hypothetical protein CC1550	[TP0840-TP0894 (0.55999315)]
COG0477	COG1432	CC1281	CC1281	Tetracycline resistance protein	CC1550	CC1550	Hypothetical protein CC1550	[TP0840-TP0894 (0.55999315)]
COG0477	COG1432	CC0137	CC0137	AmpG protein, putative {UniProtKB/TrEMBL:Q9ABT3}	CC1550	CC1550	Hypothetical protein CC1550	[TP0840-TP0894 (0.55999315)]
COG0477	COG1432	CC3715	CC3715	Drug resistance transporter, EmrB/QacA subfamily	CC1550	CC1550	Hypothetical protein CC1550	[TP0840-TP0894 (0.55999315)]
COG0477	COG1432	CC2485	CC2485	Major facilitator family transporter	CC1550	CC1550	Hypothetical protein CC1550	[TP0840-TP0894 (0.55999315)]
COG0477	COG1432	CC0336	CC0336	Major facilitator family transporter	CC1550	CC1550	Hypothetical protein CC1550	[TP0840-TP0894 (0.55999315)]
COG0477	COG1432	CC3069	CC3069	Major facilitator family transporter	CC1550	CC1550	Hypothetical protein CC1550	[TP0840-TP0894 (0.55999315)]
COG0477	COG1432	CC0814	CC0814	Major facilitator family transporter	CC1550	CC1550	Hypothetical protein CC1550	[TP0840-TP0894 (0.55999315)]
COG0477	COG1432	CC2354	CC2354	Major facilitator family transporter	CC1550	CC1550	Hypothetical protein CC1550	[TP0840-TP0894 (0.55999315)]
COG0477	COG1432	CC0025	CC0025	Major facilitator family transporter	CC1550	CC1550	Hypothetical protein CC1550	[TP0840-TP0894 (0.55999315)]
COG1214	COG1509	CC0059	CC0059	Glycoprotease family protein	CC0716	CC0716	L-lysine 2,3-aminomutase, putative	[TP0876-TP0121 (0.53793955)]
COG0143	COG0217	CC1480	metG	Methionyl-tRNA synthetase (EC 6.1.1.10) (Methionine--tRNA ligase) (MetRS)	CC3243	CC3243	Hypothetical UPF0082 protein CC3243	[TP0798-TP0474 (0.7790581)]
COG0357	COG0442	CC3754	gidB	Methyltransferase gidB (EC 2.1.-.-) (Glucose-inhibited division protein B)	CC1931	CC1931	Prolyl-tRNA synthetase {UniProtKB/TrEMBL:Q9A6Z5}	[TP0946-TP0160 (0.6515529)]
COG0566	COG2204	CC1239	CC1239	SpoU rRNA methylase family protein	CC1743	CC1743	Nitrogen regulation protein NtrX	[TP0054-TP0519 (0.63495165)]
COG0566	COG2204	CC2314	CC2314	SpoU rRNA methylase family protein	CC1743	CC1743	Nitrogen regulation protein NtrX	[TP0054-TP0519 (0.63495165)]
COG0566	COG2204	CC1187	CC1187	SpoU rRNA methylase family protein	CC1743	CC1743	Nitrogen regulation protein NtrX	[TP0054-TP0519 (0.63495165)]
COG0566	COG2204	CC2314	CC2314	SpoU rRNA methylase family protein	CC0909	flbD	Transcriptional regulatory protein flbD	[TP0054-TP0519 (0.63495165)]
COG0566	COG2204	CC1187	CC1187	SpoU rRNA methylase family protein	CC3315	CC3315	Sigma-54 dependent DNA-binding response regulator	[TP0054-TP0519 (0.63495165)]
COG0566	COG2204	CC2314	CC2314	SpoU rRNA methylase family protein	CC3315	CC3315	Sigma-54 dependent DNA-binding response regulator	[TP0054-TP0519 (0.63495165)]
COG0566	COG2204	CC1239	CC1239	SpoU rRNA methylase family protein	CC1741	CC1741	Nitrogen regulation protein NR(I)	[TP0054-TP0519 (0.63495165)]
COG0566	COG2204	CC2314	CC2314	SpoU rRNA methylase family protein	CC1741	CC1741	Nitrogen regulation protein NR(I)	[TP0054-TP0519 (0.63495165)]
COG0566	COG2204	CC1187	CC1187	SpoU rRNA methylase family protein	CC0909	flbD	Transcriptional regulatory protein flbD	[TP0054-TP0519 (0.63495165)]
COG0566	COG2204	CC1239	CC1239	SpoU rRNA methylase family protein	CC0909	flbD	Transcriptional regulatory protein flbD	[TP0054-TP0519 (0.63495165)]
COG0566	COG2204	CC1187	CC1187	SpoU rRNA methylase family protein	CC1741	CC1741	Nitrogen regulation protein NR(I)	[TP0054-TP0519 (0.63495165)]
COG0566	COG2204	CC1239	CC1239	SpoU rRNA methylase family protein	CC3315	CC3315	Sigma-54 dependent DNA-binding response regulator	[TP0054-TP0519 (0.63495165)]
COG1129	COG4591	CC0860	CC0860	Sugar ABC transporter, ATP-binding protein	CC0931	CC0931	Hypothetical protein CC0931	[TP0685-TP0582 (0.6658587)]
COG1129	COG4591	CC0860	CC0860	Sugar ABC transporter, ATP-binding protein	CC1930	CC1930	Hypothetical protein CC1930	[TP0685-TP0582 (0.6658587)]
COG0457	COG1256	CC1457	flbA	Protein flbA {UniProtKB/Swiss-Prot:P21296}	CC0899	CC0899	Flagellar hook-associated protein FlaN, putative	[TP0067-TP0660 (0.6278126)]
COG0457	COG1256	CC0410	CC0410	TPR domain protein {UniProtKB/TrEMBL:Q9AB24}	CC0899	CC0899	Flagellar hook-associated protein FlaN, putative	[TP0067-TP0660 (0.6278126)]
COG0457	COG1256	CC2031	CC2031	TPR domain protein {UniProtKB/TrEMBL:Q9A6Q3}	CC0899	CC0899	Flagellar hook-associated protein FlaN, putative	[TP0067-TP0660 (0.6278126)]
COG0457	COG1256	CC3128	CC3128	TPR domain protein {UniProtKB/TrEMBL:Q9A3S4}	CC0899	CC0899	Flagellar hook-associated protein FlaN, putative	[TP0067-TP0660 (0.6278126)]
COG0457	COG1256	CC1335	CC1335	TPR domain protein {UniProtKB/TrEMBL:Q9A8L8}	CC0899	CC0899	Flagellar hook-associated protein FlaN, putative	[TP0067-TP0660 (0.6278126)]
COG0457	COG1256	CC1413	CC1413	Hypothetical protein CC1413	CC0899	CC0899	Flagellar hook-associated protein FlaN, putative	[TP0067-TP0660 (0.6278126)]
COG1752	COG2011	CC2171	CC2171	Hypothetical protein CC2171	CC2668	CC2668	ABC transporter, permease protein	[TP1033-TP0119 (0.6374247)]
COG1752	COG2011	CC3383	CC3383	Hypothetical protein CC3383	CC2668	CC2668	ABC transporter, permease protein	[TP1033-TP0119 (0.6374247)]
COG0564	COG1200	CC0453	CC0453	Ribosomal large subunit pseudouridine synthase d	CC1437	CC1437	ATP-dependent DNA helicase RecG	[TP0339-TP0687 (0.85149276)]
COG0564	COG1200	CC1980	CC1980	Ribosomal large subunit pseudouridine synthase C	CC1437	CC1437	ATP-dependent DNA helicase RecG	[TP0339-TP0687 (0.85149276)]
COG0564	COG1200	CC1284	CC1284	Ribosomal large subunit pseudouridine synthase D	CC1437	CC1437	ATP-dependent DNA helicase RecG	[TP0339-TP0687 (0.85149276)]
COG0457	COG2080	CC1413	CC1413	Hypothetical protein CC1413	CC0022	CC0022	Isoquinoline 1-oxidoreductase, alpha subunit	[TP0820-TP0080 (0.6775143)]
COG0457	COG2080	CC1335	CC1335	TPR domain protein {UniProtKB/TrEMBL:Q9A8L8}	CC2270	CC2270	Isoquinoline 1-oxidoreductase, alpha subunit	[TP0820-TP0080 (0.6775143)]
COG0457	COG2080	CC1457	flbA	Protein flbA {UniProtKB/Swiss-Prot:P21296}	CC0022	CC0022	Isoquinoline 1-oxidoreductase, alpha subunit	[TP0820-TP0080 (0.6775143)]
COG0457	COG2080	CC2031	CC2031	TPR domain protein {UniProtKB/TrEMBL:Q9A6Q3}	CC0022	CC0022	Isoquinoline 1-oxidoreductase, alpha subunit	[TP0820-TP0080 (0.6775143)]
COG0457	COG2080	CC2031	CC2031	TPR domain protein {UniProtKB/TrEMBL:Q9A6Q3}	CC2270	CC2270	Isoquinoline 1-oxidoreductase, alpha subunit	[TP0820-TP0080 (0.6775143)]
COG0457	COG2080	CC3128	CC3128	TPR domain protein {UniProtKB/TrEMBL:Q9A3S4}	CC0022	CC0022	Isoquinoline 1-oxidoreductase, alpha subunit	[TP0820-TP0080 (0.6775143)]
COG0457	COG2080	CC0410	CC0410	TPR domain protein {UniProtKB/TrEMBL:Q9AB24}	CC2270	CC2270	Isoquinoline 1-oxidoreductase, alpha subunit	[TP0820-TP0080 (0.6775143)]
COG0457	COG2080	CC1457	flbA	Protein flbA {UniProtKB/Swiss-Prot:P21296}	CC2270	CC2270	Isoquinoline 1-oxidoreductase, alpha subunit	[TP0820-TP0080 (0.6775143)]
COG0457	COG2080	CC1335	CC1335	TPR domain protein {UniProtKB/TrEMBL:Q9A8L8}	CC0022	CC0022	Isoquinoline 1-oxidoreductase, alpha subunit	[TP0820-TP0080 (0.6775143)]
COG0457	COG2080	CC1413	CC1413	Hypothetical protein CC1413	CC2270	CC2270	Isoquinoline 1-oxidoreductase, alpha subunit	[TP0820-TP0080 (0.6775143)]
COG0457	COG2080	CC3128	CC3128	TPR domain protein {UniProtKB/TrEMBL:Q9A3S4}	CC2270	CC2270	Isoquinoline 1-oxidoreductase, alpha subunit	[TP0820-TP0080 (0.6775143)]
COG0457	COG2080	CC0410	CC0410	TPR domain protein {UniProtKB/TrEMBL:Q9AB24}	CC0022	CC0022	Isoquinoline 1-oxidoreductase, alpha subunit	[TP0820-TP0080 (0.6775143)]
COG0636	COG1512	CC0367	CC0367	ATP synthase F0, C subunit	CC3456	CC3456	Hypothetical protein CC3456	[TP0430-TP0561 (0.5857341)]
COG0457	COG2812	CC1335	CC1335	TPR domain protein {UniProtKB/TrEMBL:Q9A8L8}	CC0267	CC0267	DNA polymerase III, gamma and tau subunits	[TP0067-TP1005 (0.5652097)]
COG0457	COG2812	CC2031	CC2031	TPR domain protein {UniProtKB/TrEMBL:Q9A6Q3}	CC0267	CC0267	DNA polymerase III, gamma and tau subunits	[TP0067-TP1005 (0.5652097)]
COG0457	COG2812	CC1457	flbA	Protein flbA {UniProtKB/Swiss-Prot:P21296}	CC0267	CC0267	DNA polymerase III, gamma and tau subunits	[TP0067-TP1005 (0.5652097)]
COG0457	COG2812	CC3128	CC3128	TPR domain protein {UniProtKB/TrEMBL:Q9A3S4}	CC0267	CC0267	DNA polymerase III, gamma and tau subunits	[TP0067-TP1005 (0.5652097)]
COG0457	COG2812	CC1413	CC1413	Hypothetical protein CC1413	CC0267	CC0267	DNA polymerase III, gamma and tau subunits	[TP0067-TP1005 (0.5652097)]
COG0457	COG2812	CC0410	CC0410	TPR domain protein {UniProtKB/TrEMBL:Q9AB24}	CC0267	CC0267	DNA polymerase III, gamma and tau subunits	[TP0067-TP1005 (0.5652097)]
COG0457	COG1396	CC1413	CC1413	Hypothetical protein CC1413	CC0051	CC0051	Transcriptional regulator, Cro/CI family	[TP0648-TP0461 (0.6214171)]
COG0457	COG1396	CC3128	CC3128	TPR domain protein {UniProtKB/TrEMBL:Q9A3S4}	CC3164	CC3164	Transcriptional regulator, Cro/CI family	[TP0648-TP0461 (0.6214171)]
COG0457	COG1396	CC1413	CC1413	Hypothetical protein CC1413	CC2330	CC2330	Transcriptional regulator, Cro/CI family	[TP0648-TP0461 (0.6214171)]
COG0457	COG1396	CC1457	flbA	Protein flbA {UniProtKB/Swiss-Prot:P21296}	CC2251	CC2251	Transcriptional regulator, Cro/CI family	[TP0648-TP0461 (0.6214171)]
COG0457	COG1396	CC3128	CC3128	TPR domain protein {UniProtKB/TrEMBL:Q9A3S4}	CC2251	CC2251	Transcriptional regulator, Cro/CI family	[TP0648-TP0461 (0.6214171)]
COG0457	COG1396	CC2031	CC2031	TPR domain protein {UniProtKB/TrEMBL:Q9A6Q3}	CC1994	CC1994	Transcriptional regulator, Cro/CI family	[TP0648-TP0461 (0.6214171)]
COG0457	COG1396	CC1335	CC1335	TPR domain protein {UniProtKB/TrEMBL:Q9A8L8}	CC2673	CC2673	Transcriptional regulator, Cro/CI family	[TP0648-TP0461 (0.6214171)]
COG0457	COG1396	CC1457	flbA	Protein flbA {UniProtKB/Swiss-Prot:P21296}	CC2076	CC2076	Transcriptional regulator, Cro/CI family	[TP0648-TP0461 (0.6214171)]
COG0457	COG1396	CC2031	CC2031	TPR domain protein {UniProtKB/TrEMBL:Q9A6Q3}	CC1006	CC1006	Transcriptional regulator, Cro/CI family	[TP0648-TP0461 (0.6214171)]
COG0457	COG1396	CC2031	CC2031	TPR domain protein {UniProtKB/TrEMBL:Q9A6Q3}	CC2673	CC2673	Transcriptional regulator, Cro/CI family	[TP0648-TP0461 (0.6214171)]
COG0457	COG1396	CC1457	flbA	Protein flbA {UniProtKB/Swiss-Prot:P21296}	CC1994	CC1994	Transcriptional regulator, Cro/CI family	[TP0648-TP0461 (0.6214171)]
COG0457	COG1396	CC1457	flbA	Protein flbA {UniProtKB/Swiss-Prot:P21296}	CC1006	CC1006	Transcriptional regulator, Cro/CI family	[TP0648-TP0461 (0.6214171)]
COG0457	COG1396	CC1457	flbA	Protein flbA {UniProtKB/Swiss-Prot:P21296}	CC3164	CC3164	Transcriptional regulator, Cro/CI family	[TP0648-TP0461 (0.6214171)]
COG0457	COG1396	CC0410	CC0410	TPR domain protein {UniProtKB/TrEMBL:Q9AB24}	CC1994	CC1994	Transcriptional regulator, Cro/CI family	[TP0648-TP0461 (0.6214171)]
COG0457	COG1396	CC1457	flbA	Protein flbA {UniProtKB/Swiss-Prot:P21296}	CC2673	CC2673	Transcriptional regulator, Cro/CI family	[TP0648-TP0461 (0.6214171)]
COG0457	COG1396	CC1335	CC1335	TPR domain protein {UniProtKB/TrEMBL:Q9A8L8}	CC3164	CC3164	Transcriptional regulator, Cro/CI family	[TP0648-TP0461 (0.6214171)]
COG0457	COG1396	CC1335	CC1335	TPR domain protein {UniProtKB/TrEMBL:Q9A8L8}	CC2330	CC2330	Transcriptional regulator, Cro/CI family	[TP0648-TP0461 (0.6214171)]
COG0457	COG1396	CC3128	CC3128	TPR domain protein {UniProtKB/TrEMBL:Q9A3S4}	CC1006	CC1006	Transcriptional regulator, Cro/CI family	[TP0648-TP0461 (0.6214171)]
COG0457	COG1396	CC0410	CC0410	TPR domain protein {UniProtKB/TrEMBL:Q9AB24}	CC2076	CC2076	Transcriptional regulator, Cro/CI family	[TP0648-TP0461 (0.6214171)]
COG0457	COG1396	CC2031	CC2031	TPR domain protein {UniProtKB/TrEMBL:Q9A6Q3}	CC0051	CC0051	Transcriptional regulator, Cro/CI family	[TP0648-TP0461 (0.6214171)]
COG0457	COG1396	CC0410	CC0410	TPR domain protein {UniProtKB/TrEMBL:Q9AB24}	CC2673	CC2673	Transcriptional regulator, Cro/CI family	[TP0648-TP0461 (0.6214171)]
COG0457	COG1396	CC1413	CC1413	Hypothetical protein CC1413	CC2673	CC2673	Transcriptional regulator, Cro/CI family	[TP0648-TP0461 (0.6214171)]
COG0457	COG1396	CC1413	CC1413	Hypothetical protein CC1413	CC1006	CC1006	Transcriptional regulator, Cro/CI family	[TP0648-TP0461 (0.6214171)]
COG0457	COG1396	CC1413	CC1413	Hypothetical protein CC1413	CC1994	CC1994	Transcriptional regulator, Cro/CI family	[TP0648-TP0461 (0.6214171)]
COG0457	COG1396	CC3128	CC3128	TPR domain protein {UniProtKB/TrEMBL:Q9A3S4}	CC2076	CC2076	Transcriptional regulator, Cro/CI family	[TP0648-TP0461 (0.6214171)]
COG0457	COG1396	CC1335	CC1335	TPR domain protein {UniProtKB/TrEMBL:Q9A8L8}	CC0051	CC0051	Transcriptional regulator, Cro/CI family	[TP0648-TP0461 (0.6214171)]
COG0457	COG1396	CC1457	flbA	Protein flbA {UniProtKB/Swiss-Prot:P21296}	CC2330	CC2330	Transcriptional regulator, Cro/CI family	[TP0648-TP0461 (0.6214171)]
COG0457	COG1396	CC0410	CC0410	TPR domain protein {UniProtKB/TrEMBL:Q9AB24}	CC2251	CC2251	Transcriptional regulator, Cro/CI family	[TP0648-TP0461 (0.6214171)]
COG0457	COG1396	CC1413	CC1413	Hypothetical protein CC1413	CC2251	CC2251	Transcriptional regulator, Cro/CI family	[TP0648-TP0461 (0.6214171)]
COG0457	COG1396	CC1457	flbA	Protein flbA {UniProtKB/Swiss-Prot:P21296}	CC0051	CC0051	Transcriptional regulator, Cro/CI family	[TP0648-TP0461 (0.6214171)]
COG0457	COG1396	CC3128	CC3128	TPR domain protein {UniProtKB/TrEMBL:Q9A3S4}	CC0051	CC0051	Transcriptional regulator, Cro/CI family	[TP0648-TP0461 (0.6214171)]
COG0457	COG1396	CC0410	CC0410	TPR domain protein {UniProtKB/TrEMBL:Q9AB24}	CC3164	CC3164	Transcriptional regulator, Cro/CI family	[TP0648-TP0461 (0.6214171)]
COG0457	COG1396	CC1413	CC1413	Hypothetical protein CC1413	CC2076	CC2076	Transcriptional regulator, Cro/CI family	[TP0648-TP0461 (0.6214171)]
COG0457	COG1396	CC0410	CC0410	TPR domain protein {UniProtKB/TrEMBL:Q9AB24}	CC2330	CC2330	Transcriptional regulator, Cro/CI family	[TP0648-TP0461 (0.6214171)]
COG0457	COG1396	CC3128	CC3128	TPR domain protein {UniProtKB/TrEMBL:Q9A3S4}	CC2330	CC2330	Transcriptional regulator, Cro/CI family	[TP0648-TP0461 (0.6214171)]
COG0457	COG1396	CC1413	CC1413	Hypothetical protein CC1413	CC3164	CC3164	Transcriptional regulator, Cro/CI family	[TP0648-TP0461 (0.6214171)]
COG0457	COG1396	CC0410	CC0410	TPR domain protein {UniProtKB/TrEMBL:Q9AB24}	CC1006	CC1006	Transcriptional regulator, Cro/CI family	[TP0648-TP0461 (0.6214171)]
COG0457	COG1396	CC3128	CC3128	TPR domain protein {UniProtKB/TrEMBL:Q9A3S4}	CC2673	CC2673	Transcriptional regulator, Cro/CI family	[TP0648-TP0461 (0.6214171)]
COG0457	COG1396	CC2031	CC2031	TPR domain protein {UniProtKB/TrEMBL:Q9A6Q3}	CC2076	CC2076	Transcriptional regulator, Cro/CI family	[TP0648-TP0461 (0.6214171)]
COG0457	COG1396	CC1335	CC1335	TPR domain protein {UniProtKB/TrEMBL:Q9A8L8}	CC1006	CC1006	Transcriptional regulator, Cro/CI family	[TP0648-TP0461 (0.6214171)]
COG0457	COG1396	CC3128	CC3128	TPR domain protein {UniProtKB/TrEMBL:Q9A3S4}	CC1994	CC1994	Transcriptional regulator, Cro/CI family	[TP0648-TP0461 (0.6214171)]
COG0457	COG1396	CC2031	CC2031	TPR domain protein {UniProtKB/TrEMBL:Q9A6Q3}	CC2251	CC2251	Transcriptional regulator, Cro/CI family	[TP0648-TP0461 (0.6214171)]
COG0457	COG1396	CC2031	CC2031	TPR domain protein {UniProtKB/TrEMBL:Q9A6Q3}	CC2330	CC2330	Transcriptional regulator, Cro/CI family	[TP0648-TP0461 (0.6214171)]
COG0457	COG1396	CC1335	CC1335	TPR domain protein {UniProtKB/TrEMBL:Q9A8L8}	CC2076	CC2076	Transcriptional regulator, Cro/CI family	[TP0648-TP0461 (0.6214171)]
COG0457	COG1396	CC1335	CC1335	TPR domain protein {UniProtKB/TrEMBL:Q9A8L8}	CC1994	CC1994	Transcriptional regulator, Cro/CI family	[TP0648-TP0461 (0.6214171)]
COG0457	COG1396	CC1335	CC1335	TPR domain protein {UniProtKB/TrEMBL:Q9A8L8}	CC2251	CC2251	Transcriptional regulator, Cro/CI family	[TP0648-TP0461 (0.6214171)]
COG0457	COG1396	CC0410	CC0410	TPR domain protein {UniProtKB/TrEMBL:Q9AB24}	CC0051	CC0051	Transcriptional regulator, Cro/CI family	[TP0648-TP0461 (0.6214171)]
COG0457	COG1396	CC2031	CC2031	TPR domain protein {UniProtKB/TrEMBL:Q9A6Q3}	CC3164	CC3164	Transcriptional regulator, Cro/CI family	[TP0648-TP0461 (0.6214171)]
COG0237	COG1493	CC0004	coaE	Dephospho-CoA kinase (EC 2.7.1.24) (Dephosphocoenzyme A kinase)	CC0239	CC0239	HPr kinase/phosphatase-related protein	[TP0296-TP0591 (0.7885255)]
COG0322	COG1432	CC2881	uvrC	UvrABC system protein C (Protein uvrC) (Excinuclease ABC subunit C)	CC1550	CC1550	Hypothetical protein CC1550	[TP0472-TP0894 (0.7171434)]
COG0124	COG0124	CC3513	hisS	Histidyl-tRNA synthetase (EC 6.1.1.21) (Histidine--tRNA ligase) (HisRS)	CC3513	hisS	Histidyl-tRNA synthetase (EC 6.1.1.21) (Histidine--tRNA ligase) (HisRS)	[TP0641-TP0641 (0.67365265)]
COG1377	COG1512	CC1077	CC1077	PodW protein {UniProtKB/TrEMBL:Q45997}	CC3456	CC3456	Hypothetical protein CC3456	[TP0715-TP0561 (0.6628788)]
COG0768	COG0815	CC1546	CC1546	Penicillin-binding protein 2	CC0052	lnt	Apolipoprotein N-acyltransferase (EC 2.3.1.-) (ALP N-acyltransferase)	[TP0500-TP0252 (0.87159187)]
COG0768	COG0815	CC2560	CC2560	Penicillin binding protein B	CC0052	lnt	Apolipoprotein N-acyltransferase (EC 2.3.1.-) (ALP N-acyltransferase)	[TP0500-TP0252 (0.87159187)]
COG0442	COG1344	CC1931	CC1931	Prolyl-tRNA synthetase {UniProtKB/TrEMBL:Q9A6Z5}	CC1460	fljL	Flagellin fljL {UniProtKB/Swiss-Prot:P18914}	[TP0160-TP0792 (0.6929264), TP0160-TP0659 (0.5927278)]
COG0442	COG1344	CC1931	CC1931	Prolyl-tRNA synthetase {UniProtKB/TrEMBL:Q9A6Z5}	CC0898	CC0898	Flagellin, putative {UniProtKB/TrEMBL:Q9A9R5}	[TP0160-TP0792 (0.6929264), TP0160-TP0659 (0.5927278)]
COG0442	COG1344	CC1931	CC1931	Prolyl-tRNA synthetase {UniProtKB/TrEMBL:Q9A6Z5}	CC0794	fljO	Flagellin fljO {UniProtKB/Swiss-Prot:O52531}	[TP0160-TP0792 (0.6929264), TP0160-TP0659 (0.5927278)]
COG0442	COG1344	CC1931	CC1931	Prolyl-tRNA synthetase {UniProtKB/TrEMBL:Q9A6Z5}	CC2976	CC2976	Flagellin, putative {UniProtKB/TrEMBL:Q9A467}	[TP0160-TP0792 (0.6929264), TP0160-TP0659 (0.5927278)]
COG0442	COG1344	CC1931	CC1931	Prolyl-tRNA synthetase {UniProtKB/TrEMBL:Q9A6Z5}	CC0792	CC0792	Flagellin fljM {UniProtKB/Swiss-Prot:O52529}	[TP0160-TP0792 (0.6929264), TP0160-TP0659 (0.5927278)]
COG0442	COG1344	CC1931	CC1931	Prolyl-tRNA synthetase {UniProtKB/TrEMBL:Q9A6Z5}	CC0793	fljN	Flagellin fljN {UniProtKB/Swiss-Prot:O52530}	[TP0160-TP0792 (0.6929264), TP0160-TP0659 (0.5927278)]
COG0442	COG1344	CC1931	CC1931	Prolyl-tRNA synthetase {UniProtKB/TrEMBL:Q9A6Z5}	CC1461	AAK23442.1	Flagellin fljK {UniProtKB/Swiss-Prot:P18913}	[TP0160-TP0792 (0.6929264), TP0160-TP0659 (0.5927278)]
COG0211	COG1536	CC0318	rpmA	50S ribosomal protein L27	CC0906	fliG	Flagellar motor switch protein fliG	[TP0743-TP0400 (0.6311798)]
COG1558	COG4591	CC0954	CC0954	Flagellar basal-body rod protein FlgC	CC1930	CC1930	Hypothetical protein CC1930	[TP0397-TP0582 (0.5810855)]
COG1558	COG4591	CC0954	CC0954	Flagellar basal-body rod protein FlgC	CC0931	CC0931	Hypothetical protein CC0931	[TP0397-TP0582 (0.5810855)]
COG1536	COG1595	CC0906	fliG	Flagellar motor switch protein fliG	CC0648	CC0648	RNA polymerase sigma-70 factor, ECF subfamily	[TP0400-TP0092 (0.64304686)]
COG1536	COG1595	CC0906	fliG	Flagellar motor switch protein fliG	CC2883	CC2883	RNA polymerase sigma-70 factor, ECF subfamily	[TP0400-TP0092 (0.64304686)]
COG1536	COG1595	CC0906	fliG	Flagellar motor switch protein fliG	CC3477	CC3477	Response regulator {UniProtKB/TrEMBL:Q9A2S9}	[TP0400-TP0092 (0.64304686)]
COG1536	COG1595	CC0906	fliG	Flagellar motor switch protein fliG	CC0561	CC0561	Sigma factor, putative {UniProtKB/TrEMBL:Q9AAN6}	[TP0400-TP0092 (0.64304686)]
COG1536	COG1595	CC0906	fliG	Flagellar motor switch protein fliG	CC1649	CC1649	RNA polymerase sigma-70 factor, ECF subfamily	[TP0400-TP0092 (0.64304686)]
COG1536	COG1595	CC0906	fliG	Flagellar motor switch protein fliG	CC0981	CC0981	RNA polymerase sigma-70 factor, ECF subfamily	[TP0400-TP0092 (0.64304686)]
COG1536	COG1595	CC0906	fliG	Flagellar motor switch protein fliG	CC3475	CC3475	RNA polymerase sigma-70 factor, ECF subfamily	[TP0400-TP0092 (0.64304686)]
COG1536	COG1595	CC0906	fliG	Flagellar motor switch protein fliG	CC2751	CC2751	RNA polymerase sigma-70 factor, ECF subfamily	[TP0400-TP0092 (0.64304686)]
COG1536	COG1595	CC0906	fliG	Flagellar motor switch protein fliG	CC2707	CC2707	RNA polymerase sigma-70 factor, ECF subfamily	[TP0400-TP0092 (0.64304686)]
COG1536	COG1595	CC0906	fliG	Flagellar motor switch protein fliG	CC3253	CC3253	RNA polymerase sigma-70 factor, ECF subfamily	[TP0400-TP0092 (0.64304686)]
COG1536	COG1595	CC0906	fliG	Flagellar motor switch protein fliG	CC1129	CC1129	RNA polymerase sigma-70 factor, ECF subfamily	[TP0400-TP0092 (0.64304686)]
COG1536	COG1595	CC0906	fliG	Flagellar motor switch protein fliG	CC1646	CC1646	RNA polymerase sigma-70 factor, ECF subfamily	[TP0400-TP0092 (0.64304686)]
COG1536	COG1595	CC0906	fliG	Flagellar motor switch protein fliG	CC3266	CC3266	RNA polymerase sigma-70 factor, ECF subfamily	[TP0400-TP0092 (0.64304686)]
COG0687	COG1057	CC3137	CC3137	Spermidine/putrescine ABC transporter,	CC3431	CC3431	Hypothetical protein CC3431	[TP0655-TP0741 (0.7061969)]
COG1558	COG4786	CC0954	CC0954	Flagellar basal-body rod protein FlgC	CC2064	flgG	Flagellar basal-body rod protein flgG (Distal rod protein)	[TP0397-TP0961 (0.74447966)]
COG1558	COG4786	CC0954	CC0954	Flagellar basal-body rod protein FlgC	CC2063	flgF	Flagellar basal-body rod protein flgF	[TP0397-TP0961 (0.74447966)]
COG0012	COG0608	CC0479	CC0479	GTP-binding protein, YchF family	CC1386	CC1386	Single-stranded-DNA-specific exonuclease RecJ	[TP0124-TP0704 (0.626838)]
COG1214	COG1773	CC0059	CC0059	Glycoprotease family protein	CC2495	CC2495	Rubredoxin {UniProtKB/TrEMBL:Q9A5F5}	[TP0876-TP0991 (0.57776016)]
COG2257	COG4786	CC1907	CC1907	FlhB-related protein {UniProtKB/TrEMBL:Q9A719}	CC2064	flgG	Flagellar basal-body rod protein flgG (Distal rod protein)	[TP0911-TP0961 (0.5510204)]
COG2257	COG4786	CC1907	CC1907	FlhB-related protein {UniProtKB/TrEMBL:Q9A719}	CC2063	flgF	Flagellar basal-body rod protein flgF	[TP0911-TP0961 (0.5510204)]
COG1301	COG1512	CC0628	dctA	C4-dicarboxylate transport protein	CC3456	CC3456	Hypothetical protein CC3456	[TP0555-TP0561 (0.5857341)]
COG1301	COG1512	CC0263	CC0263	Sodium:dicarboxylate symporter family protein	CC3456	CC3456	Hypothetical protein CC3456	[TP0555-TP0561 (0.5857341)]
COG1301	COG1512	CC1104	CC1104	Sodium:dicarboxylate symporter family protein	CC3456	CC3456	Hypothetical protein CC3456	[TP0555-TP0561 (0.5857341)]
COG0739	COG0773	CC1996	CC1996	Peptidase, M23/M37 family	CC2546	murC	UDP-N-acetylmuramate--L-alanine ligase (EC 6.3.2.8) (UDP-N- acetylmuramoyl-L-alanine synthetase)	[TP0782-TP0341 (0.8145237)]
COG0739	COG0773	CC1872	CC1872	Peptidase, M23/M37 family	CC2546	murC	UDP-N-acetylmuramate--L-alanine ligase (EC 6.3.2.8) (UDP-N- acetylmuramoyl-L-alanine synthetase)	[TP0782-TP0341 (0.8145237)]
COG0739	COG0773	CC2248	CC2248	Peptidase, M23/M37 family	CC2546	murC	UDP-N-acetylmuramate--L-alanine ligase (EC 6.3.2.8) (UDP-N- acetylmuramoyl-L-alanine synthetase)	[TP0782-TP0341 (0.8145237)]
COG0739	COG0773	CC3034	CC3034	Peptidase, M23/M37 family	CC2546	murC	UDP-N-acetylmuramate--L-alanine ligase (EC 6.3.2.8) (UDP-N- acetylmuramoyl-L-alanine synthetase)	[TP0782-TP0341 (0.8145237)]
COG0739	COG0773	CC3301	CC3301	Peptidase, M23/M37 family	CC2546	murC	UDP-N-acetylmuramate--L-alanine ligase (EC 6.3.2.8) (UDP-N- acetylmuramoyl-L-alanine synthetase)	[TP0782-TP0341 (0.8145237)]
COG0739	COG0773	CC2297	CC2297	Peptidase, M23/M37 family	CC2546	murC	UDP-N-acetylmuramate--L-alanine ligase (EC 6.3.2.8) (UDP-N- acetylmuramoyl-L-alanine synthetase)	[TP0782-TP0341 (0.8145237)]
COG0050	COG0457	CC1240	tufB	Elongation factor Tu (EF-Tu)	CC1413	CC1413	Hypothetical protein CC1413	[TP0187-TP0067 (0.7854602)]
COG0050	COG0457	CC1240	tufB	Elongation factor Tu (EF-Tu)	CC3128	CC3128	TPR domain protein {UniProtKB/TrEMBL:Q9A3S4}	[TP0187-TP0067 (0.7854602)]
COG0050	COG0457	CC1240	tufB	Elongation factor Tu (EF-Tu)	CC2031	CC2031	TPR domain protein {UniProtKB/TrEMBL:Q9A6Q3}	[TP0187-TP0067 (0.7854602)]
COG0050	COG0457	CC1240	tufB	Elongation factor Tu (EF-Tu)	CC1335	CC1335	TPR domain protein {UniProtKB/TrEMBL:Q9A8L8}	[TP0187-TP0067 (0.7854602)]
COG0050	COG0457	CC3199	AAK25161.1	Elongation factor Tu	CC3128	CC3128	TPR domain protein {UniProtKB/TrEMBL:Q9A3S4}	[TP0187-TP0067 (0.7854602)]
COG0050	COG0457	CC3199	AAK25161.1	Elongation factor Tu	CC1457	flbA	Protein flbA {UniProtKB/Swiss-Prot:P21296}	[TP0187-TP0067 (0.7854602)]
COG0050	COG0457	CC3199	AAK25161.1	Elongation factor Tu	CC1413	CC1413	Hypothetical protein CC1413	[TP0187-TP0067 (0.7854602)]
COG0050	COG0457	CC1240	tufB	Elongation factor Tu (EF-Tu)	CC1457	flbA	Protein flbA {UniProtKB/Swiss-Prot:P21296}	[TP0187-TP0067 (0.7854602)]
COG0050	COG0457	CC3199	AAK25161.1	Elongation factor Tu	CC0410	CC0410	TPR domain protein {UniProtKB/TrEMBL:Q9AB24}	[TP0187-TP0067 (0.7854602)]
COG0050	COG0457	CC3199	AAK25161.1	Elongation factor Tu	CC2031	CC2031	TPR domain protein {UniProtKB/TrEMBL:Q9A6Q3}	[TP0187-TP0067 (0.7854602)]
COG0050	COG0457	CC1240	tufB	Elongation factor Tu (EF-Tu)	CC0410	CC0410	TPR domain protein {UniProtKB/TrEMBL:Q9AB24}	[TP0187-TP0067 (0.7854602)]
COG0050	COG0457	CC3199	AAK25161.1	Elongation factor Tu	CC1335	CC1335	TPR domain protein {UniProtKB/TrEMBL:Q9A8L8}	[TP0187-TP0067 (0.7854602)]
COG0257	COG0564	CC3321	CC3321	50S ribosomal protein L36	CC1980	CC1980	Ribosomal large subunit pseudouridine synthase C	[TP0209-TP0154 (0.634929)]
COG0257	COG0564	CC3321	CC3321	50S ribosomal protein L36	CC0453	CC0453	Ribosomal large subunit pseudouridine synthase d	[TP0209-TP0154 (0.634929)]
COG0257	COG0564	CC3321	CC3321	50S ribosomal protein L36	CC1284	CC1284	Ribosomal large subunit pseudouridine synthase D	[TP0209-TP0154 (0.634929)]
COG0739	COG2239	CC3034	CC3034	Peptidase, M23/M37 family	CC2174	CC2174	Magnesium transporter {UniProtKB/TrEMBL:Q9A6C0}	[TP0155-TP0917 (0.6343327)]
COG0739	COG2239	CC2297	CC2297	Peptidase, M23/M37 family	CC2174	CC2174	Magnesium transporter {UniProtKB/TrEMBL:Q9A6C0}	[TP0155-TP0917 (0.6343327)]
COG0739	COG2239	CC1996	CC1996	Peptidase, M23/M37 family	CC2174	CC2174	Magnesium transporter {UniProtKB/TrEMBL:Q9A6C0}	[TP0155-TP0917 (0.6343327)]
COG0739	COG2239	CC3301	CC3301	Peptidase, M23/M37 family	CC2174	CC2174	Magnesium transporter {UniProtKB/TrEMBL:Q9A6C0}	[TP0155-TP0917 (0.6343327)]
COG0739	COG2239	CC2248	CC2248	Peptidase, M23/M37 family	CC2174	CC2174	Magnesium transporter {UniProtKB/TrEMBL:Q9A6C0}	[TP0155-TP0917 (0.6343327)]
COG0739	COG2239	CC1872	CC1872	Peptidase, M23/M37 family	CC2174	CC2174	Magnesium transporter {UniProtKB/TrEMBL:Q9A6C0}	[TP0155-TP0917 (0.6343327)]
COG0457	COG1187	CC0410	CC0410	TPR domain protein {UniProtKB/TrEMBL:Q9AB24}	CC1838	CC1838	Ribosomal small subunit pseudouridine synthase A	[TP0067-TP0459 (0.6360361)]
COG0457	COG1187	CC1457	flbA	Protein flbA {UniProtKB/Swiss-Prot:P21296}	CC0855	CC0855	RNA pseudouridylate synthase, putative	[TP0067-TP0459 (0.6360361)]
COG0457	COG1187	CC0410	CC0410	TPR domain protein {UniProtKB/TrEMBL:Q9AB24}	CC0230	CC0230	S4 domain protein {UniProtKB/TrEMBL:Q9ABJ7}	[TP0067-TP0459 (0.6360361)]
COG0457	COG1187	CC2031	CC2031	TPR domain protein {UniProtKB/TrEMBL:Q9A6Q3}	CC0855	CC0855	RNA pseudouridylate synthase, putative	[TP0067-TP0459 (0.6360361)]
COG0457	COG1187	CC3128	CC3128	TPR domain protein {UniProtKB/TrEMBL:Q9A3S4}	CC1838	CC1838	Ribosomal small subunit pseudouridine synthase A	[TP0067-TP0459 (0.6360361)]
COG0457	COG1187	CC1413	CC1413	Hypothetical protein CC1413	CC0855	CC0855	RNA pseudouridylate synthase, putative	[TP0067-TP0459 (0.6360361)]
COG0457	COG1187	CC1413	CC1413	Hypothetical protein CC1413	CC0230	CC0230	S4 domain protein {UniProtKB/TrEMBL:Q9ABJ7}	[TP0067-TP0459 (0.6360361)]
COG0457	COG1187	CC1335	CC1335	TPR domain protein {UniProtKB/TrEMBL:Q9A8L8}	CC1838	CC1838	Ribosomal small subunit pseudouridine synthase A	[TP0067-TP0459 (0.6360361)]
COG0457	COG1187	CC1335	CC1335	TPR domain protein {UniProtKB/TrEMBL:Q9A8L8}	CC0230	CC0230	S4 domain protein {UniProtKB/TrEMBL:Q9ABJ7}	[TP0067-TP0459 (0.6360361)]
COG0457	COG1187	CC0410	CC0410	TPR domain protein {UniProtKB/TrEMBL:Q9AB24}	CC0855	CC0855	RNA pseudouridylate synthase, putative	[TP0067-TP0459 (0.6360361)]
COG0457	COG1187	CC3128	CC3128	TPR domain protein {UniProtKB/TrEMBL:Q9A3S4}	CC0230	CC0230	S4 domain protein {UniProtKB/TrEMBL:Q9ABJ7}	[TP0067-TP0459 (0.6360361)]
COG0457	COG1187	CC1457	flbA	Protein flbA {UniProtKB/Swiss-Prot:P21296}	CC1838	CC1838	Ribosomal small subunit pseudouridine synthase A	[TP0067-TP0459 (0.6360361)]
COG0457	COG1187	CC1413	CC1413	Hypothetical protein CC1413	CC1838	CC1838	Ribosomal small subunit pseudouridine synthase A	[TP0067-TP0459 (0.6360361)]
COG0457	COG1187	CC2031	CC2031	TPR domain protein {UniProtKB/TrEMBL:Q9A6Q3}	CC0230	CC0230	S4 domain protein {UniProtKB/TrEMBL:Q9ABJ7}	[TP0067-TP0459 (0.6360361)]
COG0457	COG1187	CC3128	CC3128	TPR domain protein {UniProtKB/TrEMBL:Q9A3S4}	CC0855	CC0855	RNA pseudouridylate synthase, putative	[TP0067-TP0459 (0.6360361)]
COG0457	COG1187	CC1457	flbA	Protein flbA {UniProtKB/Swiss-Prot:P21296}	CC0230	CC0230	S4 domain protein {UniProtKB/TrEMBL:Q9ABJ7}	[TP0067-TP0459 (0.6360361)]
COG0457	COG1187	CC2031	CC2031	TPR domain protein {UniProtKB/TrEMBL:Q9A6Q3}	CC1838	CC1838	Ribosomal small subunit pseudouridine synthase A	[TP0067-TP0459 (0.6360361)]
COG0457	COG1187	CC1335	CC1335	TPR domain protein {UniProtKB/TrEMBL:Q9A8L8}	CC0855	CC0855	RNA pseudouridylate synthase, putative	[TP0067-TP0459 (0.6360361)]
COG0210	COG0305	CC1528	CC1528	DNA helicase II {UniProtKB/TrEMBL:Q9A836}	CC1665	CC1665	Replicative DNA helicase	[TP0102-TP0058 (0.8842861)]
COG0621	COG0739	CC3684	CC3684	Hypothetical protein CC3684	CC3301	CC3301	Peptidase, M23/M37 family	[TP0269-TP0702 (0.8475093)]
COG0621	COG0739	CC3684	CC3684	Hypothetical protein CC3684	CC2248	CC2248	Peptidase, M23/M37 family	[TP0269-TP0702 (0.8475093)]
COG0621	COG0739	CC3684	CC3684	Hypothetical protein CC3684	CC1872	CC1872	Peptidase, M23/M37 family	[TP0269-TP0702 (0.8475093)]
COG0621	COG0739	CC3684	CC3684	Hypothetical protein CC3684	CC1996	CC1996	Peptidase, M23/M37 family	[TP0269-TP0702 (0.8475093)]
COG0621	COG0739	CC3684	CC3684	Hypothetical protein CC3684	CC3034	CC3034	Peptidase, M23/M37 family	[TP0269-TP0702 (0.8475093)]
COG0621	COG0739	CC3684	CC3684	Hypothetical protein CC3684	CC2297	CC2297	Peptidase, M23/M37 family	[TP0269-TP0702 (0.8475093)]
COG0257	COG1057	CC3321	CC3321	50S ribosomal protein L36	CC3431	CC3431	Hypothetical protein CC3431	[TP0209-TP0741 (0.64932555)]
