# Supplementary material for: The Binary Protein Interactome of Treponema pallidum – The Syphilis Spirochete
Source: PLoS One. 2008 May 28;3(5):e2292. doi: 10.1371/journal.pone.0002292 (PMC2386257; doi:10.1371/journal.pone.0002292)
Supplement: Data S1 — Predicted protein-protein interactions based on our Treponema pallidum data; zip archive containing 372 files with one file per species. (6.09 MB ZIP) [file pone.0002292.s006.zip › bacteria/Chlamydia_muridarum.tab]

243161 Chlamydia muridarum
COG A	COG B	Locus Id A	Preferred Name(s) A	Annotation A	Locus Id B	Preferred Name(s) B	Annotation B	T. pallidum interaction
COG0186	COG1475	TC0806	rpsQ	30S ribosomal protein S17	TC0060	parB	Probable chromosome partitioning protein parB	[TP0198-TP0271 (0.71912634)]
COG0608	COG0817	TC0732	TC0732	Single-stranded-DNA-specific exonuclease RecJ	TC0789	ruvC	Crossover junction endodeoxyribonuclease ruvC (EC 3.1.22.4) (Holliday junction nuclease ruvC) (Holliday junction resolvase ruvC)	[TP0704-TP0517 (0.81382185)]
COG0617	COG0860	TC0691	TC0691	Poly(A) polymerase family protein	TC0539	TC0539	N-acetylmuramoyl-L-alanine amidase, putative	[TP0270-TP0247 (0.76828843)]
COG0617	COG0860	TC0077	TC0077	Poly(A) polymerase family protein	TC0539	TC0539	N-acetylmuramoyl-L-alanine amidase, putative	[TP0270-TP0247 (0.76828843)]
COG0201	COG0550	TC0797	secY	Preprotein translocase secY subunit	TC0012	TC0012	DNA topoisomerase I {UniProtKB/TrEMBL:Q9PLT3}	[TP0208-TP0394 (0.8044664)]
COG0768	COG2812	TC0542	TC0542	Penicillin-binding protein	TC0611	TC0611	DNA polymerase III, gamma subunit	[TP0500-TP1005 (0.655462)]
COG0768	COG2812	TC0054	TC0054	Penicillin-binding protein, putative	TC0611	TC0611	DNA polymerase III, gamma subunit	[TP0500-TP1005 (0.655462)]
COG0090	COG0223	TC0812	rplB	50S ribosomal protein L2	TC0817	fmt	Methionyl-tRNA formyltransferase (EC 2.1.2.9)	[TP0192-TP0756 (0.8610547)]
COG0632	COG2255	TC0788	ruvA	Holliday junction ATP-dependent DNA helicase ruvA (EC 3.6.1.-)	TC0310	ruvB	Holliday junction ATP-dependent DNA helicase ruvB (EC 3.6.1.-)	[TP0543-TP0162 (0.9659884)]
COG0257	COG0577	TC0169	TC0169	50S ribosomal protein L36	TC0429	TC0429	Hypothetical protein {UniProtKB/TrEMBL:Q9PKN6}	[TP0209-TP0962 (0.5903608)]
COG0222	COG0802	TC0590	rplL	50S ribosomal protein L7/L12	TC0824	TC0824	Hypothetical protein {UniProtKB/TrEMBL:Q9PJK5}	[TP0240-TP0875 (0.8481433)]
COG0495	COG1214	TC0481	leuS	Leucyl-tRNA synthetase (EC 6.1.1.4) (Leucine--tRNA ligase) (LeuRS)	TC0621	TC0621	Hypothetical protein {UniProtKB/TrEMBL:Q9PK52}	[TP0586-TP0876 (0.5571989)]
COG0360	COG0616	TC0184	rpsF	30S ribosomal protein S6	TC0781	TC0781	Protease IV, putative {UniProtKB/TrEMBL:Q9PJP7}	[TP0063-TP0997 (0.6657489)]
COG0125	COG0457	TC0460	tmk	Thymidylate kinase {UniProtKB/Swiss-Prot:Q9PKK5}	TC0546	TC0546	Type III secretion chaperone, putative	[TP0354-TP0648 (0.5206915)]
COG0125	COG0457	TC0460	tmk	Thymidylate kinase {UniProtKB/Swiss-Prot:Q9PKK5}	TC0073	TC0073	Hypothetical protein {UniProtKB/TrEMBL:Q9PLM6}	[TP0354-TP0648 (0.5206915)]
COG0125	COG0457	TC0460	tmk	Thymidylate kinase {UniProtKB/Swiss-Prot:Q9PKK5}	TC0055	TC0055	Type III secretion chaperone, putative	[TP0354-TP0648 (0.5206915)]
COG0125	COG0457	TC0460	tmk	Thymidylate kinase {UniProtKB/Swiss-Prot:Q9PKK5}	TC0865	TC0865	Type III secretion chaperone SycD	[TP0354-TP0648 (0.5206915)]
COG0125	COG0457	TC0460	tmk	Thymidylate kinase {UniProtKB/Swiss-Prot:Q9PKK5}	TC0771	TC0771	Hypothetical protein {UniProtKB/TrEMBL:Q9PJQ7}	[TP0354-TP0648 (0.5206915)]
COG0125	COG0457	TC0460	tmk	Thymidylate kinase {UniProtKB/Swiss-Prot:Q9PKK5}	TC0252	TC0252	Type III secretion chaperone	[TP0354-TP0648 (0.5206915)]
COG0265	COG0333	TC0210	htrA	Probable serine protease do-like precursor (EC 3.4.21.-)	TC0195	rpmF	50S ribosomal protein L32	[TP0773-TP0807 (0.5060325)]
COG0249	COG1156	TC0174	mutS	DNA mismatch repair protein mutS	TC0581	atpB	V-type ATP synthase beta chain (EC 3.6.3.14) (V-type ATPase subunit B)	[TP0328-TP0427 (0.80866665)]
COG0802	COG0860	TC0824	TC0824	Hypothetical protein {UniProtKB/TrEMBL:Q9PJK5}	TC0539	TC0539	N-acetylmuramoyl-L-alanine amidase, putative	[TP0875-TP0247 (0.90700364)]
COG0495	COG0761	TC0481	leuS	Leucyl-tRNA synthetase (EC 6.1.1.4) (Leucine--tRNA ligase) (LeuRS)	TC0249	lytB	4-hydroxy-3-methylbut-2-enyl diphosphate reductase (EC 1.17.1.2)	[TP0586-TP0547 (0.63095015)]
COG0020	COG1390	TC0735	uppS	Undecaprenyl pyrophosphate synthetase (EC 2.5.1.31) (UPP synthetase) (Di-trans,poly-cis-decaprenylcistransferase) (Undecaprenyl diphosphate synthase) (UDS)	TC0584	atpE	V-type ATP synthase subunit E (EC 3.6.3.14) (V-type ATPase subunit E)	[TP0603-TP0424 (0.79878455)]
COG0333	COG1077	TC0195	rpmF	50S ribosomal protein L32	TC0082	TC0082	Cell shape-determining protein MreB	[TP0807-TP0497 (0.61855906)]
COG0257	COG1253	TC0169	TC0169	50S ribosomal protein L36	TC0528	TC0528	Hypothetical protein {UniProtKB/TrEMBL:Q9PKD7}	[TP0209-TP0027 (0.74441797)]
COG0257	COG1253	TC0169	TC0169	50S ribosomal protein L36	TC0706	TC0706	Hemolysin, putative {UniProtKB/TrEMBL:Q9PJX0}	[TP0209-TP0027 (0.74441797)]
COG0257	COG1253	TC0169	TC0169	50S ribosomal protein L36	TC0527	TC0527	Hypothetical protein {UniProtKB/TrEMBL:Q9PKD8}	[TP0209-TP0027 (0.74441797)]
COG0060	COG0681	TC0288	ileS	Isoleucyl-tRNA synthetase (EC 6.1.1.5) (Isoleucine--tRNA ligase) (IleRS)	TC0289	TC0289	Signal peptidase, putative	[TP0452-TP0185 (0.79878455)]
COG0558	COG2239	TC0180	TC0180	CDP-diacylglycerol--glycerol-3-phosphate	TC0466	TC0466	Magnesium transporter {UniProtKB/TrEMBL:Q9PKJ9}	[TP0256-TP0917 (0.6007029)]
COG0558	COG2239	TC0783	TC0783	CDP-diacylglycerol--glycerol-3-phosphate	TC0466	TC0466	Magnesium transporter {UniProtKB/TrEMBL:Q9PKJ9}	[TP0256-TP0917 (0.6007029)]
COG0593	COG1077	TC0547	dnaA2	Chromosomal replication initiator protein dnaA 2	TC0082	TC0082	Cell shape-determining protein MreB	[TP0001-TP0497 (0.678435)]
COG0593	COG1077	TC0521	dnaA1	Chromosomal replication initiator protein dnaA 1	TC0082	TC0082	Cell shape-determining protein MreB	[TP0001-TP0497 (0.678435)]
COG0465	COG0465	TC0229	TC0229	Cell division protein FtsH, putative	TC0229	TC0229	Cell division protein FtsH, putative	[TP0330-TP0330 (0.73856413)]
COG0860	COG1192	TC0539	TC0539	N-acetylmuramoyl-L-alanine amidase, putative	TC0871	TC_0871	ParA family protein TC_0871	[TP0247-TP0272 (0.7527567)]
COG0860	COG1192	TC0539	TC0539	N-acetylmuramoyl-L-alanine amidase, putative	TCA06	TC_A06	Virulence plasmid parA family protein pGP5-D	[TP0247-TP0272 (0.7527567)]
COG0242	COG0272	TC0632	def	Peptide deformylase (EC 3.5.1.88) (PDF) (Polypeptide deformylase)	TC0423	ligA	DNA ligase (EC 6.5.1.2) (Polydeoxyribonucleotide synthase [NAD+])	[TP0757-TP0634 (0.68197167)]
COG0265	COG0817	TC0210	htrA	Probable serine protease do-like precursor (EC 3.4.21.-)	TC0789	ruvC	Crossover junction endodeoxyribonuclease ruvC (EC 3.1.22.4) (Holliday junction nuclease ruvC) (Holliday junction resolvase ruvC)	[TP0773-TP0517 (0.5118523)]
COG0187	COG0358	TC0032	TC0032	DNA gyrase, subunit B {UniProtKB/TrEMBL:Q9PLR3}	TC0175	dnaG	DNA primase {UniProtKB/Swiss-Prot:Q9PLC9}	[TP1006-TP0492 (0.55112576)]
COG0187	COG0358	TC0462	gyrB	DNA gyrase subunit B (EC 5.99.1.3)	TC0175	dnaG	DNA primase {UniProtKB/Swiss-Prot:Q9PLC9}	[TP1006-TP0492 (0.55112576)]
COG1154	COG2812	TC0608	dxs	1-deoxy-D-xylulose-5-phosphate synthase (EC 2.2.1.7) (1-deoxyxylulose- 5-phosphate synthase) (DXP synthase) (DXPS)	TC0611	TC0611	DNA polymerase III, gamma subunit	[TP0824-TP1005 (0.68180764)]
COG0237	COG0552	TC0779	coaE	Dephospho-CoA kinase (EC 2.7.1.24) (Dephosphocoenzyme A kinase)	TC0207	TC0207	Signal recognition particle protein FtsY	[TP0296-TP0578 (0.7885255)]
COG0080	COG0265	TC0593	rplK	50S ribosomal protein L11	TC0210	htrA	Probable serine protease do-like precursor (EC 3.4.21.-)	[TP0237-TP0773 (0.6164146)]
COG2812	COG2812	TC0611	TC0611	DNA polymerase III, gamma subunit	TC0611	TC0611	DNA polymerase III, gamma subunit	[TP1005-TP1005 (0.52391654)]
COG0223	COG0234	TC0817	fmt	Methionyl-tRNA formyltransferase (EC 2.1.2.9)	TC0387	groS	10 kDa chaperonin (Protein Cpn10) (groES protein) (11.2 kDa stress response protein) (Heat shock protein 10) (HSP10)	[TP0756-TP1013 (0.64276713)]
COG0664	COG1074	TC0506	TC0506	Cyclic nucleotide-binding protein, putative	TC0007	recB	Exodeoxyribonuclease V beta chain (EC 3.1.11.5)	[TP0089-TP0898 (0.8304331)]
COG0223	COG0242	TC0817	fmt	Methionyl-tRNA formyltransferase (EC 2.1.2.9)	TC0632	def	Peptide deformylase (EC 3.5.1.88) (PDF) (Polypeptide deformylase)	[TP0756-TP0757 (0.8300303)]
COG0233	COG0359	TC0048	rrf	Ribosome recycling factor (Ribosome-releasing factor) (RRF)	TC0186	rplI	50S ribosomal protein L9	[TP0604-TP0060 (0.5105792)]
COG0012	COG0457	TC0367	TC0367	GTP-binding protein, YchF family	TC0865	TC0865	Type III secretion chaperone SycD	[TP0124-TP0067 (0.81355333)]
COG0012	COG0457	TC0367	TC0367	GTP-binding protein, YchF family	TC0073	TC0073	Hypothetical protein {UniProtKB/TrEMBL:Q9PLM6}	[TP0124-TP0067 (0.81355333)]
COG0012	COG0457	TC0367	TC0367	GTP-binding protein, YchF family	TC0771	TC0771	Hypothetical protein {UniProtKB/TrEMBL:Q9PJQ7}	[TP0124-TP0067 (0.81355333)]
COG0012	COG0457	TC0367	TC0367	GTP-binding protein, YchF family	TC0055	TC0055	Type III secretion chaperone, putative	[TP0124-TP0067 (0.81355333)]
COG0012	COG0457	TC0367	TC0367	GTP-binding protein, YchF family	TC0252	TC0252	Type III secretion chaperone	[TP0124-TP0067 (0.81355333)]
COG0012	COG0457	TC0367	TC0367	GTP-binding protein, YchF family	TC0546	TC0546	Type III secretion chaperone, putative	[TP0124-TP0067 (0.81355333)]
COG0265	COG0492	TC0210	htrA	Probable serine protease do-like precursor (EC 3.4.21.-)	TC0375	trxB	Thioredoxin reductase (EC 1.8.1.9) (TRXR)	[TP0773-TP0814 (0.6926654)]
COG1377	COG2239	TC0366	TC0366	Type III secretion inner membrane protein SctU	TC0466	TC0466	Magnesium transporter {UniProtKB/TrEMBL:Q9PKJ9}	[TP0715-TP0917 (0.53720385)]
COG0124	COG0608	TC0830	hisS	Histidyl-tRNA synthetase (EC 6.1.1.21) (Histidine--tRNA ligase) (HisRS)	TC0732	TC0732	Single-stranded-DNA-specific exonuclease RecJ	[TP0641-TP0704 (0.75894904)]
COG0465	COG0772	TC0229	TC0229	Cell division protein FtsH, putative	TC0141	TC0141	Cell division protein, FtsW/RodA/SpovE family	[TP0330-TP0387 (0.8016956)]
COG0465	COG0772	TC0229	TC0229	Cell division protein FtsH, putative	TC0099	TC0099	Cell shape-determining protein MrdB, putative	[TP0330-TP0387 (0.8016956)]
COG0457	COG1426	TC0073	TC0073	Hypothetical protein {UniProtKB/TrEMBL:Q9PLM6}	TC0277	TC0277	Hypothetical protein {UniProtKB/TrEMBL:Q9PL31}	[TP0268-TP0334 (0.739808)]
COG0457	COG1426	TC0055	TC0055	Type III secretion chaperone, putative	TC0277	TC0277	Hypothetical protein {UniProtKB/TrEMBL:Q9PL31}	[TP0268-TP0334 (0.739808)]
COG0457	COG1426	TC0771	TC0771	Hypothetical protein {UniProtKB/TrEMBL:Q9PJQ7}	TC0277	TC0277	Hypothetical protein {UniProtKB/TrEMBL:Q9PL31}	[TP0268-TP0334 (0.739808)]
COG0457	COG1426	TC0252	TC0252	Type III secretion chaperone	TC0277	TC0277	Hypothetical protein {UniProtKB/TrEMBL:Q9PL31}	[TP0268-TP0334 (0.739808)]
COG0457	COG1426	TC0865	TC0865	Type III secretion chaperone SycD	TC0277	TC0277	Hypothetical protein {UniProtKB/TrEMBL:Q9PL31}	[TP0268-TP0334 (0.739808)]
COG0457	COG1426	TC0546	TC0546	Type III secretion chaperone, putative	TC0277	TC0277	Hypothetical protein {UniProtKB/TrEMBL:Q9PL31}	[TP0268-TP0334 (0.739808)]
COG0201	COG2239	TC0797	secY	Preprotein translocase secY subunit	TC0466	TC0466	Magnesium transporter {UniProtKB/TrEMBL:Q9PKJ9}	[TP0208-TP0917 (0.5527395)]
COG0860	COG1214	TC0539	TC0539	N-acetylmuramoyl-L-alanine amidase, putative	TC0621	TC0621	Hypothetical protein {UniProtKB/TrEMBL:Q9PK52}	[TP0247-TP0876 (0.6334264)]
COG0305	COG2812	TC0784	TC0784	Replicative DNA helicase	TC0611	TC0611	DNA polymerase III, gamma subunit	[TP0058-TP1005 (0.7130585)]
COG0305	COG2812	TCA03	TC_A03	Probable plasmid replicative DNA helicase (EC 3.6.1.-) (dnaB-like protein) (Virulence plasmid protein pGP1-D)	TC0611	TC0611	DNA polymerase III, gamma subunit	[TP0058-TP1005 (0.7130585)]
COG0188	COG0526	TC0031	TC0031	DNA gyrase, subunit A {UniProtKB/TrEMBL:Q9PLR4}	TC0826	trxA	Thioredoxin {UniProtKB/Swiss-Prot:Q9PJK3}	[TP0005-TP0100 (0.7885434)]
COG0188	COG0526	TC0031	TC0031	DNA gyrase, subunit A {UniProtKB/TrEMBL:Q9PLR4}	TC0161	TC0161	Hypothetical protein {UniProtKB/TrEMBL:Q9PLE3}	[TP0005-TP0100 (0.7885434)]
COG0188	COG0526	TC0031	TC0031	DNA gyrase, subunit A {UniProtKB/TrEMBL:Q9PLR4}	TC0166	TC0166	Hypothetical protein {UniProtKB/TrEMBL:Q9PLD8}	[TP0005-TP0100 (0.7885434)]
COG0188	COG0526	TC0461	gyrA	DNA gyrase subunit A (EC 5.99.1.3)	TC0166	TC0166	Hypothetical protein {UniProtKB/TrEMBL:Q9PLD8}	[TP0005-TP0100 (0.7885434)]
COG0188	COG0526	TC0461	gyrA	DNA gyrase subunit A (EC 5.99.1.3)	TC0826	trxA	Thioredoxin {UniProtKB/Swiss-Prot:Q9PJK3}	[TP0005-TP0100 (0.7885434)]
COG0188	COG0526	TC0461	gyrA	DNA gyrase subunit A (EC 5.99.1.3)	TC0161	TC0161	Hypothetical protein {UniProtKB/TrEMBL:Q9PLE3}	[TP0005-TP0100 (0.7885434)]
COG0526	COG0771	TC0161	TC0161	Hypothetical protein {UniProtKB/TrEMBL:Q9PLE3}	TC0139	murD	UDP-N-acetylmuramoylalanine--D-glutamate ligase (EC 6.3.2.9) (UDP-N- acetylmuramoyl-L-alanyl-D-glutamate synthetase) (D-glutamic acid- adding enzyme)	[TP0100-TP0903 (0.59509045)]
COG0526	COG0771	TC0826	trxA	Thioredoxin {UniProtKB/Swiss-Prot:Q9PJK3}	TC0139	murD	UDP-N-acetylmuramoylalanine--D-glutamate ligase (EC 6.3.2.9) (UDP-N- acetylmuramoyl-L-alanyl-D-glutamate synthetase) (D-glutamic acid- adding enzyme)	[TP0100-TP0903 (0.59509045)]
COG0526	COG0771	TC0166	TC0166	Hypothetical protein {UniProtKB/TrEMBL:Q9PLD8}	TC0139	murD	UDP-N-acetylmuramoylalanine--D-glutamate ligase (EC 6.3.2.9) (UDP-N- acetylmuramoyl-L-alanyl-D-glutamate synthetase) (D-glutamic acid- adding enzyme)	[TP0100-TP0903 (0.59509045)]
COG0762	COG2239	TC0014	TC0014	Hypothetical protein {UniProtKB/TrEMBL:Q9PLT1}	TC0466	TC0466	Magnesium transporter {UniProtKB/TrEMBL:Q9PKJ9}	[TP0668-TP0917 (0.5215956)]
COG1366	COG1536	TC0707	TC0707	Anti-anti-sigma factor {UniProtKB/TrEMBL:Q9PJW9}	TC0092	TC0092	Hypothetical protein {UniProtKB/TrEMBL:Q9PLK7}	[TP0233-TP0400 (0.68778783)]
COG1366	COG1536	TC0146	TC0146	Anti-anti-sigma factor {UniProtKB/TrEMBL:Q9PLF8}	TC0092	TC0092	Hypothetical protein {UniProtKB/TrEMBL:Q9PLK7}	[TP0233-TP0400 (0.68778783)]
COG0504	COG1475	TC0455	pyrG	CTP synthase (EC 6.3.4.2) (UTP--ammonia ligase) (CTP synthetase)	TC0060	parB	Probable chromosome partitioning protein parB	[TP0305-TP0271 (0.70252794)]
COG0149	COG2239	TC0604	tpi	Triosephosphate isomerase (EC 5.3.1.1) (TIM) (Triose-phosphate isomerase)	TC0466	TC0466	Magnesium transporter {UniProtKB/TrEMBL:Q9PKJ9}	[TP0537-TP0917 (0.5527395)]
COG0250	COG0772	TC0594	nusG	Transcription antitermination protein nusG	TC0141	TC0141	Cell division protein, FtsW/RodA/SpovE family	[TP0236-TP0387 (0.7470728)]
COG0250	COG0772	TC0594	nusG	Transcription antitermination protein nusG	TC0099	TC0099	Cell shape-determining protein MrdB, putative	[TP0236-TP0387 (0.7470728)]
COG0227	COG0740	TC0361	rpmB	50S ribosomal protein L28	TC0715	clpP1	ATP-dependent Clp protease proteolytic subunit 1 (EC 3.4.21.92) (Endopeptidase Clp 1)	[TP0362-TP0507 (0.75048)]
COG0227	COG0740	TC0361	rpmB	50S ribosomal protein L28	TC0079	clpP2	ATP-dependent Clp protease proteolytic subunit 2 (EC 3.4.21.92) (Endopeptidase Clp 2)	[TP0362-TP0507 (0.75048)]
COG0457	COG0457	TC0252	TC0252	Type III secretion chaperone	TC0252	TC0252	Type III secretion chaperone	[TP0067-TP0095 (0.6515529)]
COG0457	COG0457	TC0073	TC0073	Hypothetical protein {UniProtKB/TrEMBL:Q9PLM6}	TC0865	TC0865	Type III secretion chaperone SycD	[TP0067-TP0095 (0.6515529)]
COG0457	COG0457	TC0865	TC0865	Type III secretion chaperone SycD	TC0073	TC0073	Hypothetical protein {UniProtKB/TrEMBL:Q9PLM6}	[TP0067-TP0095 (0.6515529)]
COG0457	COG0457	TC0073	TC0073	Hypothetical protein {UniProtKB/TrEMBL:Q9PLM6}	TC0073	TC0073	Hypothetical protein {UniProtKB/TrEMBL:Q9PLM6}	[TP0067-TP0095 (0.6515529)]
COG0457	COG0457	TC0865	TC0865	Type III secretion chaperone SycD	TC0865	TC0865	Type III secretion chaperone SycD	[TP0067-TP0095 (0.6515529)]
COG0457	COG0457	TC0055	TC0055	Type III secretion chaperone, putative	TC0055	TC0055	Type III secretion chaperone, putative	[TP0067-TP0095 (0.6515529)]
COG0457	COG0457	TC0771	TC0771	Hypothetical protein {UniProtKB/TrEMBL:Q9PJQ7}	TC0771	TC0771	Hypothetical protein {UniProtKB/TrEMBL:Q9PJQ7}	[TP0067-TP0095 (0.6515529)]
COG0457	COG0457	TC0546	TC0546	Type III secretion chaperone, putative	TC0546	TC0546	Type III secretion chaperone, putative	[TP0067-TP0095 (0.6515529)]
COG0457	COG0457	TC0055	TC0055	Type III secretion chaperone, putative	TC0865	TC0865	Type III secretion chaperone SycD	[TP0067-TP0095 (0.6515529)]
COG0457	COG0457	TC0865	TC0865	Type III secretion chaperone SycD	TC0055	TC0055	Type III secretion chaperone, putative	[TP0067-TP0095 (0.6515529)]
COG0457	COG0457	TC0771	TC0771	Hypothetical protein {UniProtKB/TrEMBL:Q9PJQ7}	TC0546	TC0546	Type III secretion chaperone, putative	[TP0067-TP0095 (0.6515529)]
COG0457	COG0457	TC0546	TC0546	Type III secretion chaperone, putative	TC0771	TC0771	Hypothetical protein {UniProtKB/TrEMBL:Q9PJQ7}	[TP0067-TP0095 (0.6515529)]
COG0457	COG0457	TC0073	TC0073	Hypothetical protein {UniProtKB/TrEMBL:Q9PLM6}	TC0252	TC0252	Type III secretion chaperone	[TP0067-TP0095 (0.6515529)]
COG0457	COG0457	TC0252	TC0252	Type III secretion chaperone	TC0073	TC0073	Hypothetical protein {UniProtKB/TrEMBL:Q9PLM6}	[TP0067-TP0095 (0.6515529)]
COG0457	COG0457	TC0252	TC0252	Type III secretion chaperone	TC0055	TC0055	Type III secretion chaperone, putative	[TP0067-TP0095 (0.6515529)]
COG0457	COG0457	TC0055	TC0055	Type III secretion chaperone, putative	TC0252	TC0252	Type III secretion chaperone	[TP0067-TP0095 (0.6515529)]
COG0457	COG0457	TC0055	TC0055	Type III secretion chaperone, putative	TC0546	TC0546	Type III secretion chaperone, putative	[TP0067-TP0095 (0.6515529)]
COG0457	COG0457	TC0546	TC0546	Type III secretion chaperone, putative	TC0055	TC0055	Type III secretion chaperone, putative	[TP0067-TP0095 (0.6515529)]
COG0457	COG0457	TC0073	TC0073	Hypothetical protein {UniProtKB/TrEMBL:Q9PLM6}	TC0546	TC0546	Type III secretion chaperone, putative	[TP0067-TP0095 (0.6515529)]
COG0457	COG0457	TC0546	TC0546	Type III secretion chaperone, putative	TC0252	TC0252	Type III secretion chaperone	[TP0067-TP0095 (0.6515529)]
COG0457	COG0457	TC0252	TC0252	Type III secretion chaperone	TC0546	TC0546	Type III secretion chaperone, putative	[TP0067-TP0095 (0.6515529)]
COG0457	COG0457	TC0546	TC0546	Type III secretion chaperone, putative	TC0073	TC0073	Hypothetical protein {UniProtKB/TrEMBL:Q9PLM6}	[TP0067-TP0095 (0.6515529)]
COG0457	COG0457	TC0073	TC0073	Hypothetical protein {UniProtKB/TrEMBL:Q9PLM6}	TC0055	TC0055	Type III secretion chaperone, putative	[TP0067-TP0095 (0.6515529)]
COG0457	COG0457	TC0055	TC0055	Type III secretion chaperone, putative	TC0073	TC0073	Hypothetical protein {UniProtKB/TrEMBL:Q9PLM6}	[TP0067-TP0095 (0.6515529)]
COG0457	COG0457	TC0055	TC0055	Type III secretion chaperone, putative	TC0771	TC0771	Hypothetical protein {UniProtKB/TrEMBL:Q9PJQ7}	[TP0067-TP0095 (0.6515529)]
COG0457	COG0457	TC0771	TC0771	Hypothetical protein {UniProtKB/TrEMBL:Q9PJQ7}	TC0055	TC0055	Type III secretion chaperone, putative	[TP0067-TP0095 (0.6515529)]
COG0457	COG0457	TC0073	TC0073	Hypothetical protein {UniProtKB/TrEMBL:Q9PLM6}	TC0771	TC0771	Hypothetical protein {UniProtKB/TrEMBL:Q9PJQ7}	[TP0067-TP0095 (0.6515529)]
COG0457	COG0457	TC0771	TC0771	Hypothetical protein {UniProtKB/TrEMBL:Q9PJQ7}	TC0073	TC0073	Hypothetical protein {UniProtKB/TrEMBL:Q9PLM6}	[TP0067-TP0095 (0.6515529)]
COG0457	COG0457	TC0771	TC0771	Hypothetical protein {UniProtKB/TrEMBL:Q9PJQ7}	TC0865	TC0865	Type III secretion chaperone SycD	[TP0067-TP0095 (0.6515529)]
COG0457	COG0457	TC0546	TC0546	Type III secretion chaperone, putative	TC0865	TC0865	Type III secretion chaperone SycD	[TP0067-TP0095 (0.6515529)]
COG0457	COG0457	TC0865	TC0865	Type III secretion chaperone SycD	TC0771	TC0771	Hypothetical protein {UniProtKB/TrEMBL:Q9PJQ7}	[TP0067-TP0095 (0.6515529)]
COG0457	COG0457	TC0865	TC0865	Type III secretion chaperone SycD	TC0546	TC0546	Type III secretion chaperone, putative	[TP0067-TP0095 (0.6515529)]
COG0457	COG0457	TC0252	TC0252	Type III secretion chaperone	TC0865	TC0865	Type III secretion chaperone SycD	[TP0067-TP0095 (0.6515529)]
COG0457	COG0457	TC0865	TC0865	Type III secretion chaperone SycD	TC0252	TC0252	Type III secretion chaperone	[TP0067-TP0095 (0.6515529)]
COG0457	COG0457	TC0771	TC0771	Hypothetical protein {UniProtKB/TrEMBL:Q9PJQ7}	TC0252	TC0252	Type III secretion chaperone	[TP0067-TP0095 (0.6515529)]
COG0457	COG0457	TC0252	TC0252	Type III secretion chaperone	TC0771	TC0771	Hypothetical protein {UniProtKB/TrEMBL:Q9PJQ7}	[TP0067-TP0095 (0.6515529)]
COG0103	COG0211	TC0402	rpsI	30S ribosomal protein S9	TC0700	rpmA	50S ribosomal protein L27	[TP1024-TP0743 (0.87139803)]
COG0457	COG0803	TC0865	TC0865	Type III secretion chaperone SycD	TC0696	TC_0696	Putative periplasmic metal-binding protein TC_0696 precursor	[TP0469-TP0034 (0.86910707)]
COG0457	COG0803	TC0771	TC0771	Hypothetical protein {UniProtKB/TrEMBL:Q9PJQ7}	TC0696	TC_0696	Putative periplasmic metal-binding protein TC_0696 precursor	[TP0469-TP0034 (0.86910707)]
COG0457	COG0803	TC0073	TC0073	Hypothetical protein {UniProtKB/TrEMBL:Q9PLM6}	TC0696	TC_0696	Putative periplasmic metal-binding protein TC_0696 precursor	[TP0469-TP0034 (0.86910707)]
COG0457	COG0803	TC0073	TC0073	Hypothetical protein {UniProtKB/TrEMBL:Q9PLM6}	TC0338	TC_0338	Putative metal-binding lipoprotein TC_0338 precursor	[TP0469-TP0034 (0.86910707)]
COG0457	COG0803	TC0055	TC0055	Type III secretion chaperone, putative	TC0696	TC_0696	Putative periplasmic metal-binding protein TC_0696 precursor	[TP0469-TP0034 (0.86910707)]
COG0457	COG0803	TC0055	TC0055	Type III secretion chaperone, putative	TC0338	TC_0338	Putative metal-binding lipoprotein TC_0338 precursor	[TP0469-TP0034 (0.86910707)]
COG0457	COG0803	TC0865	TC0865	Type III secretion chaperone SycD	TC0338	TC_0338	Putative metal-binding lipoprotein TC_0338 precursor	[TP0469-TP0034 (0.86910707)]
COG0457	COG0803	TC0771	TC0771	Hypothetical protein {UniProtKB/TrEMBL:Q9PJQ7}	TC0338	TC_0338	Putative metal-binding lipoprotein TC_0338 precursor	[TP0469-TP0034 (0.86910707)]
COG0457	COG0803	TC0252	TC0252	Type III secretion chaperone	TC0338	TC_0338	Putative metal-binding lipoprotein TC_0338 precursor	[TP0469-TP0034 (0.86910707)]
COG0457	COG0803	TC0546	TC0546	Type III secretion chaperone, putative	TC0696	TC_0696	Putative periplasmic metal-binding protein TC_0696 precursor	[TP0469-TP0034 (0.86910707)]
COG0457	COG0803	TC0546	TC0546	Type III secretion chaperone, putative	TC0338	TC_0338	Putative metal-binding lipoprotein TC_0338 precursor	[TP0469-TP0034 (0.86910707)]
COG0457	COG0803	TC0252	TC0252	Type III secretion chaperone	TC0696	TC_0696	Putative periplasmic metal-binding protein TC_0696 precursor	[TP0469-TP0034 (0.86910707)]
COG0223	COG0664	TC0817	fmt	Methionyl-tRNA formyltransferase (EC 2.1.2.9)	TC0506	TC0506	Cyclic nucleotide-binding protein, putative	[TP0756-TP0995 (0.69102824)]
COG0773	COG0817	TC0143	TC_0143	MurC/ddl bifunctional enzyme [Includes: UDP-N-acetylmuramate--L- alanine ligase (EC 6.3.2.8) (UDP-N-acetylmuramoyl-L-alanine synthetase); D-alanine--D-alanine ligase (EC 6.3.2.4) (D-alanylalanine synthetase) (D-Ala-D-Ala ligase)]	TC0789	ruvC	Crossover junction endodeoxyribonuclease ruvC (EC 3.1.22.4) (Holliday junction nuclease ruvC) (Holliday junction resolvase ruvC)	[TP0341-TP0517 (0.7285616)]
COG0272	COG0773	TC0423	ligA	DNA ligase (EC 6.5.1.2) (Polydeoxyribonucleotide synthase [NAD+])	TC0143	TC_0143	MurC/ddl bifunctional enzyme [Includes: UDP-N-acetylmuramate--L- alanine ligase (EC 6.3.2.8) (UDP-N-acetylmuramoyl-L-alanine synthetase); D-alanine--D-alanine ligase (EC 6.3.2.4) (D-alanylalanine synthetase) (D-Ala-D-Ala ligase)]	[TP0634-TP0341 (0.8201813)]
COG0036	COG0249	TC0397	rpe	Ribulose-phosphate 3-epimerase (EC 5.1.3.1) (Pentose-5-phosphate 3- epimerase) (PPE) (R5P3E)	TC0174	mutS	DNA mismatch repair protein mutS	[TP0945-TP0328 (0.6742458)]
COG0124	COG0465	TC0830	hisS	Histidyl-tRNA synthetase (EC 6.1.1.21) (Histidine--tRNA ligase) (HisRS)	TC0229	TC0229	Cell division protein FtsH, putative	[TP0641-TP0330 (0.76316583)]
COG0257	COG0719	TC0169	TC0169	50S ribosomal protein L36	TC0056	TC0056	Hypothetical protein {UniProtKB/TrEMBL:Q9PLP3}	[TP0209-TP0612 (0.6772987)]
COG0257	COG0719	TC0169	TC0169	50S ribosomal protein L36	TC0058	TC0058	Hypothetical protein {UniProtKB/TrEMBL:Q9PLP1}	[TP0209-TP0612 (0.6772987)]
COG0504	COG0728	TC0455	pyrG	CTP synthase (EC 6.3.4.2) (UTP--ammonia ligase) (CTP synthetase)	TC0913	mviN	Virulence factor mviN homolog	[TP0305-TP0516 (0.84299135)]
COG0445	COG1366	TC0785	gidA	tRNA uridine 5-carboxymethylaminomethyl modification enzyme gidA (Glucose-inhibited division protein A)	TC0146	TC0146	Anti-anti-sigma factor {UniProtKB/TrEMBL:Q9PLF8}	[TP0044-TP0233 (0.74185747)]
COG0445	COG1366	TC0785	gidA	tRNA uridine 5-carboxymethylaminomethyl modification enzyme gidA (Glucose-inhibited division protein A)	TC0707	TC0707	Anti-anti-sigma factor {UniProtKB/TrEMBL:Q9PJW9}	[TP0044-TP0233 (0.74185747)]
COG0242	COG0360	TC0632	def	Peptide deformylase (EC 3.5.1.88) (PDF) (Polypeptide deformylase)	TC0184	rpsF	30S ribosomal protein S6	[TP0757-TP0063 (0.54983324)]
COG0234	COG0772	TC0387	groS	10 kDa chaperonin (Protein Cpn10) (groES protein) (11.2 kDa stress response protein) (Heat shock protein 10) (HSP10)	TC0141	TC0141	Cell division protein, FtsW/RodA/SpovE family	[TP1013-TP0387 (0.81326103)]
COG0234	COG0772	TC0387	groS	10 kDa chaperonin (Protein Cpn10) (groES protein) (11.2 kDa stress response protein) (Heat shock protein 10) (HSP10)	TC0099	TC0099	Cell shape-determining protein MrdB, putative	[TP1013-TP0387 (0.81326103)]
COG0445	COG0457	TC0785	gidA	tRNA uridine 5-carboxymethylaminomethyl modification enzyme gidA (Glucose-inhibited division protein A)	TC0252	TC0252	Type III secretion chaperone	[TP0044-TP0954 (0.8549597)]
COG0445	COG0457	TC0785	gidA	tRNA uridine 5-carboxymethylaminomethyl modification enzyme gidA (Glucose-inhibited division protein A)	TC0073	TC0073	Hypothetical protein {UniProtKB/TrEMBL:Q9PLM6}	[TP0044-TP0954 (0.8549597)]
COG0445	COG0457	TC0785	gidA	tRNA uridine 5-carboxymethylaminomethyl modification enzyme gidA (Glucose-inhibited division protein A)	TC0865	TC0865	Type III secretion chaperone SycD	[TP0044-TP0954 (0.8549597)]
COG0445	COG0457	TC0785	gidA	tRNA uridine 5-carboxymethylaminomethyl modification enzyme gidA (Glucose-inhibited division protein A)	TC0055	TC0055	Type III secretion chaperone, putative	[TP0044-TP0954 (0.8549597)]
COG0445	COG0457	TC0785	gidA	tRNA uridine 5-carboxymethylaminomethyl modification enzyme gidA (Glucose-inhibited division protein A)	TC0546	TC0546	Type III secretion chaperone, putative	[TP0044-TP0954 (0.8549597)]
COG0445	COG0457	TC0785	gidA	tRNA uridine 5-carboxymethylaminomethyl modification enzyme gidA (Glucose-inhibited division protein A)	TC0771	TC0771	Hypothetical protein {UniProtKB/TrEMBL:Q9PJQ7}	[TP0044-TP0954 (0.8549597)]
COG0228	COG0250	TC0295	rpsP	30S ribosomal protein S16	TC0594	nusG	Transcription antitermination protein nusG	[TP0905-TP0236 (0.7099409)]
COG0465	COG0532	TC0229	TC0229	Cell division protein FtsH, putative	TC0371	infB	Translation initiation factor IF-2	[TP0330-TP0891 (0.8751731)]
COG0234	COG0445	TC0387	groS	10 kDa chaperonin (Protein Cpn10) (groES protein) (11.2 kDa stress response protein) (Heat shock protein 10) (HSP10)	TC0785	gidA	tRNA uridine 5-carboxymethylaminomethyl modification enzyme gidA (Glucose-inhibited division protein A)	[TP1013-TP0044 (0.813164)]
COG0265	COG1381	TC0210	htrA	Probable serine protease do-like precursor (EC 3.4.21.-)	TC0755	recO	DNA repair protein recO (Recombination protein O)	[TP0773-TP0636 (0.870009)]
COG0457	COG0860	TC0055	TC0055	Type III secretion chaperone, putative	TC0539	TC0539	N-acetylmuramoyl-L-alanine amidase, putative	[TP0820-TP0247 (0.74644035), TP0067-TP0247 (0.79531366)]
COG0457	COG0860	TC0546	TC0546	Type III secretion chaperone, putative	TC0539	TC0539	N-acetylmuramoyl-L-alanine amidase, putative	[TP0820-TP0247 (0.74644035), TP0067-TP0247 (0.79531366)]
COG0457	COG0860	TC0771	TC0771	Hypothetical protein {UniProtKB/TrEMBL:Q9PJQ7}	TC0539	TC0539	N-acetylmuramoyl-L-alanine amidase, putative	[TP0820-TP0247 (0.74644035), TP0067-TP0247 (0.79531366)]
COG0457	COG0860	TC0252	TC0252	Type III secretion chaperone	TC0539	TC0539	N-acetylmuramoyl-L-alanine amidase, putative	[TP0820-TP0247 (0.74644035), TP0067-TP0247 (0.79531366)]
COG0457	COG0860	TC0073	TC0073	Hypothetical protein {UniProtKB/TrEMBL:Q9PLM6}	TC0539	TC0539	N-acetylmuramoyl-L-alanine amidase, putative	[TP0820-TP0247 (0.74644035), TP0067-TP0247 (0.79531366)]
COG0457	COG0860	TC0865	TC0865	Type III secretion chaperone SycD	TC0539	TC0539	N-acetylmuramoyl-L-alanine amidase, putative	[TP0820-TP0247 (0.74644035), TP0067-TP0247 (0.79531366)]
COG1186	COG1925	TC0744	prfB	Peptide chain release factor 2 (RF-2)	TC0614	ptsH	Phosphocarrier protein HPr (Histidine-containing protein)	[TP0576-TP0589 (0.79878455)]
COG0319	COG0333	TC0705	TC_0705	UPF0054 protein TC_0705	TC0195	rpmF	50S ribosomal protein L32	[TP0650-TP0807 (0.80809164)]
COG0216	COG0457	TC0292	prfA	Peptide chain release factor 1 (RF-1)	TC0771	TC0771	Hypothetical protein {UniProtKB/TrEMBL:Q9PJQ7}	[TP0051-TP0067 (0.7097377)]
COG0216	COG0457	TC0292	prfA	Peptide chain release factor 1 (RF-1)	TC0252	TC0252	Type III secretion chaperone	[TP0051-TP0067 (0.7097377)]
COG0216	COG0457	TC0292	prfA	Peptide chain release factor 1 (RF-1)	TC0073	TC0073	Hypothetical protein {UniProtKB/TrEMBL:Q9PLM6}	[TP0051-TP0067 (0.7097377)]
COG0216	COG0457	TC0292	prfA	Peptide chain release factor 1 (RF-1)	TC0546	TC0546	Type III secretion chaperone, putative	[TP0051-TP0067 (0.7097377)]
COG0216	COG0457	TC0292	prfA	Peptide chain release factor 1 (RF-1)	TC0055	TC0055	Type III secretion chaperone, putative	[TP0051-TP0067 (0.7097377)]
COG0216	COG0457	TC0292	prfA	Peptide chain release factor 1 (RF-1)	TC0865	TC0865	Type III secretion chaperone SycD	[TP0051-TP0067 (0.7097377)]
COG0542	COG2204	TC0559	clpC	Probable ATP-dependent Clp protease ATP-binding subunit	TC0753	TC0753	Sigma-54 dependent response regulator	[TP0071-TP0519 (0.6908589)]
COG0542	COG2204	TC0389	clpB	Chaperone clpB {UniProtKB/Swiss-Prot:Q9PKS5}	TC0753	TC0753	Sigma-54 dependent response regulator	[TP0071-TP0519 (0.6908589)]
COG0608	COG1366	TC0732	TC0732	Single-stranded-DNA-specific exonuclease RecJ	TC0146	TC0146	Anti-anti-sigma factor {UniProtKB/TrEMBL:Q9PLF8}	[TP0704-TP0540 (0.7098393)]
COG0608	COG1366	TC0732	TC0732	Single-stranded-DNA-specific exonuclease RecJ	TC0707	TC0707	Anti-anti-sigma factor {UniProtKB/TrEMBL:Q9PJW9}	[TP0704-TP0540 (0.7098393)]
COG0290	COG0457	TC0221	infC	Translation initiation factor IF-3	TC0252	TC0252	Type III secretion chaperone	[TP0850-TP0095 (0.6947713)]
COG0290	COG0457	TC0221	infC	Translation initiation factor IF-3	TC0055	TC0055	Type III secretion chaperone, putative	[TP0850-TP0095 (0.6947713)]
COG0290	COG0457	TC0221	infC	Translation initiation factor IF-3	TC0865	TC0865	Type III secretion chaperone SycD	[TP0850-TP0095 (0.6947713)]
COG0290	COG0457	TC0221	infC	Translation initiation factor IF-3	TC0546	TC0546	Type III secretion chaperone, putative	[TP0850-TP0095 (0.6947713)]
COG0290	COG0457	TC0221	infC	Translation initiation factor IF-3	TC0771	TC0771	Hypothetical protein {UniProtKB/TrEMBL:Q9PJQ7}	[TP0850-TP0095 (0.6947713)]
COG0290	COG0457	TC0221	infC	Translation initiation factor IF-3	TC0073	TC0073	Hypothetical protein {UniProtKB/TrEMBL:Q9PLM6}	[TP0850-TP0095 (0.6947713)]
COG0322	COG0353	TC0173	uvrC	UvrABC system protein C (Protein uvrC) (Excinuclease ABC subunit C)	TC0511	recR	Recombination protein recR	[TP0472-TP1004 (0.53674763)]
COG0188	COG0305	TC0461	gyrA	DNA gyrase subunit A (EC 5.99.1.3)	TCA03	TC_A03	Probable plasmid replicative DNA helicase (EC 3.6.1.-) (dnaB-like protein) (Virulence plasmid protein pGP1-D)	[TP0005-TP0058 (0.73312306)]
COG0188	COG0305	TC0461	gyrA	DNA gyrase subunit A (EC 5.99.1.3)	TC0784	TC0784	Replicative DNA helicase	[TP0005-TP0058 (0.73312306)]
COG0188	COG0305	TC0031	TC0031	DNA gyrase, subunit A {UniProtKB/TrEMBL:Q9PLR4}	TCA03	TC_A03	Probable plasmid replicative DNA helicase (EC 3.6.1.-) (dnaB-like protein) (Virulence plasmid protein pGP1-D)	[TP0005-TP0058 (0.73312306)]
COG0188	COG0305	TC0031	TC0031	DNA gyrase, subunit A {UniProtKB/TrEMBL:Q9PLR4}	TC0784	TC0784	Replicative DNA helicase	[TP0005-TP0058 (0.73312306)]
COG1825	COG2812	TC0182	ctc	50S ribosomal protein L25 (General stress protein CTC)	TC0611	TC0611	DNA polymerase III, gamma subunit	[TP0372-TP1005 (0.6540257)]
COG0024	COG1121	TC0240	map	Methionine aminopeptidase (EC 3.4.11.18) (MAP) (Peptidase M)	TC0339	TC_0339	Probable metal transport system ATP-binding protein TC_0339	[TP0842-TP0164 (0.77940726)]
COG0024	COG1121	TC0240	map	Methionine aminopeptidase (EC 3.4.11.18) (MAP) (Peptidase M)	TC0697	TC_0697	Probable metal transport system ATP-binding protein TC_0697	[TP0842-TP0164 (0.77940726)]
COG0361	COG1214	TC0597	infA	Translation initiation factor IF-1	TC0621	TC0621	Hypothetical protein {UniProtKB/TrEMBL:Q9PK52}	[TP0097-TP0876 (0.56457245)]
COG1108	COG2239	TC0698	TC_0698	Probable metal transport system membrane protein TC_0698	TC0466	TC0466	Magnesium transporter {UniProtKB/TrEMBL:Q9PKJ9}	[TP0165-TP0917 (0.5215956)]
COG1108	COG2239	TC0342	TC_0342	Probable metal transport system membrane protein TC_0342	TC0466	TC0466	Magnesium transporter {UniProtKB/TrEMBL:Q9PKJ9}	[TP0165-TP0917 (0.5215956)]
COG1108	COG2239	TC0341	TC_0341	Probable metal transport system membrane protein TC_0341	TC0466	TC0466	Magnesium transporter {UniProtKB/TrEMBL:Q9PKJ9}	[TP0165-TP0917 (0.5215956)]
COG2204	COG2204	TC0753	TC0753	Sigma-54 dependent response regulator	TC0753	TC0753	Sigma-54 dependent response regulator	[TP0519-TP0519 (0.65939915)]
COG0457	COG0558	TC0252	TC0252	Type III secretion chaperone	TC0783	TC0783	CDP-diacylglycerol--glycerol-3-phosphate	[TP0067-TP0730 (0.86096925)]
COG0457	COG0558	TC0771	TC0771	Hypothetical protein {UniProtKB/TrEMBL:Q9PJQ7}	TC0783	TC0783	CDP-diacylglycerol--glycerol-3-phosphate	[TP0067-TP0730 (0.86096925)]
COG0457	COG0558	TC0771	TC0771	Hypothetical protein {UniProtKB/TrEMBL:Q9PJQ7}	TC0180	TC0180	CDP-diacylglycerol--glycerol-3-phosphate	[TP0067-TP0730 (0.86096925)]
COG0457	COG0558	TC0252	TC0252	Type III secretion chaperone	TC0180	TC0180	CDP-diacylglycerol--glycerol-3-phosphate	[TP0067-TP0730 (0.86096925)]
COG0457	COG0558	TC0055	TC0055	Type III secretion chaperone, putative	TC0783	TC0783	CDP-diacylglycerol--glycerol-3-phosphate	[TP0067-TP0730 (0.86096925)]
COG0457	COG0558	TC0073	TC0073	Hypothetical protein {UniProtKB/TrEMBL:Q9PLM6}	TC0180	TC0180	CDP-diacylglycerol--glycerol-3-phosphate	[TP0067-TP0730 (0.86096925)]
COG0457	COG0558	TC0073	TC0073	Hypothetical protein {UniProtKB/TrEMBL:Q9PLM6}	TC0783	TC0783	CDP-diacylglycerol--glycerol-3-phosphate	[TP0067-TP0730 (0.86096925)]
COG0457	COG0558	TC0546	TC0546	Type III secretion chaperone, putative	TC0783	TC0783	CDP-diacylglycerol--glycerol-3-phosphate	[TP0067-TP0730 (0.86096925)]
COG0457	COG0558	TC0865	TC0865	Type III secretion chaperone SycD	TC0783	TC0783	CDP-diacylglycerol--glycerol-3-phosphate	[TP0067-TP0730 (0.86096925)]
COG0457	COG0558	TC0055	TC0055	Type III secretion chaperone, putative	TC0180	TC0180	CDP-diacylglycerol--glycerol-3-phosphate	[TP0067-TP0730 (0.86096925)]
COG0457	COG0558	TC0546	TC0546	Type III secretion chaperone, putative	TC0180	TC0180	CDP-diacylglycerol--glycerol-3-phosphate	[TP0067-TP0730 (0.86096925)]
COG0457	COG0558	TC0865	TC0865	Type III secretion chaperone SycD	TC0180	TC0180	CDP-diacylglycerol--glycerol-3-phosphate	[TP0067-TP0730 (0.86096925)]
COG0020	COG1508	TC0735	uppS	Undecaprenyl pyrophosphate synthetase (EC 2.5.1.31) (UPP synthetase) (Di-trans,poly-cis-decaprenylcistransferase) (Undecaprenyl diphosphate synthase) (UDS)	TC0899	TC0899	RNA polymerase sigma factor, sigma-54 family	[TP0603-TP0111 (0.79878455)]
COG0242	COG0254	TC0632	def	Peptide deformylase (EC 3.5.1.88) (PDF) (Polypeptide deformylase)	TC0291	rpmE2	50S ribosomal protein L31 type B	[TP0757-TP0255 (0.6434887)]
COG0442	COG1466	TC0672	proS	Prolyl-tRNA synthetase (EC 6.1.1.15) (Proline--tRNA ligase) (ProRS)	TC0317	TC0317	Hypothetical protein {UniProtKB/TrEMBL:Q9PKZ3}	[TP0160-TP0588 (0.66563916)]
COG0305	COG0593	TCA03	TC_A03	Probable plasmid replicative DNA helicase (EC 3.6.1.-) (dnaB-like protein) (Virulence plasmid protein pGP1-D)	TC0547	dnaA2	Chromosomal replication initiator protein dnaA 2	[TP0058-TP0001 (0.9013428)]
COG0305	COG0593	TCA03	TC_A03	Probable plasmid replicative DNA helicase (EC 3.6.1.-) (dnaB-like protein) (Virulence plasmid protein pGP1-D)	TC0521	dnaA1	Chromosomal replication initiator protein dnaA 1	[TP0058-TP0001 (0.9013428)]
COG0305	COG0593	TC0784	TC0784	Replicative DNA helicase	TC0547	dnaA2	Chromosomal replication initiator protein dnaA 2	[TP0058-TP0001 (0.9013428)]
COG0305	COG0593	TC0784	TC0784	Replicative DNA helicase	TC0521	dnaA1	Chromosomal replication initiator protein dnaA 1	[TP0058-TP0001 (0.9013428)]
COG0772	COG2239	TC0099	TC0099	Cell shape-determining protein MrdB, putative	TC0466	TC0466	Magnesium transporter {UniProtKB/TrEMBL:Q9PKJ9}	[TP0501-TP0917 (0.53388965), TP0387-TP0917 (0.61041105)]
COG0772	COG2239	TC0141	TC0141	Cell division protein, FtsW/RodA/SpovE family	TC0466	TC0466	Magnesium transporter {UniProtKB/TrEMBL:Q9PKJ9}	[TP0501-TP0917 (0.53388965), TP0387-TP0917 (0.61041105)]
COG0178	COG1197	TC0610	uvrA	UvrABC system protein A (UvrA protein) (Excinuclease ABC subunit A)	TC0124	TC0124	Transcription-repair coupling factor	[TP0514-TP0344 (0.9414915)]
COG0264	COG0544	TC0050	tsf	Elongation factor Ts (EF-Ts)	TC0080	tig	Trigger factor {UniProtKB/Swiss-Prot:Q9PLL9}	[TP0605-TP0506 (0.9100214)]
COG0495	COG1475	TC0481	leuS	Leucyl-tRNA synthetase (EC 6.1.1.4) (Leucine--tRNA ligase) (LeuRS)	TC0060	parB	Probable chromosome partitioning protein parB	[TP0586-TP0271 (0.63095015)]
COG0099	COG0216	TC0796	rpsM	30S ribosomal protein S13	TC0292	prfA	Peptide chain release factor 1 (RF-1)	[TP0210-TP0051 (0.8775348)]
COG0803	COG1268	TC0696	TC_0696	Putative periplasmic metal-binding protein TC_0696 precursor	TC0638	TC0638	BioY family protein {UniProtKB/TrEMBL:Q9PK35}	[TP0034-TP0228 (0.8514437)]
COG0803	COG1268	TC0338	TC_0338	Putative metal-binding lipoprotein TC_0338 precursor	TC0638	TC0638	BioY family protein {UniProtKB/TrEMBL:Q9PK35}	[TP0034-TP0228 (0.8514437)]
COG1269	COG2239	TC0579	atpI	V-type ATP synthase subunit I (EC 3.6.3.14) (V-type ATPase subunit I)	TC0466	TC0466	Magnesium transporter {UniProtKB/TrEMBL:Q9PKJ9}	[TP0533-TP0917 (0.53720385)]
COG0442	COG0552	TC0672	proS	Prolyl-tRNA synthetase (EC 6.1.1.15) (Proline--tRNA ligase) (ProRS)	TC0207	TC0207	Signal recognition particle protein FtsY	[TP0160-TP0578 (0.56216276)]
COG0242	COG0319	TC0632	def	Peptide deformylase (EC 3.5.1.88) (PDF) (Polypeptide deformylase)	TC0705	TC_0705	UPF0054 protein TC_0705	[TP0757-TP0650 (0.630912)]
COG0457	COG0566	TC0865	TC0865	Type III secretion chaperone SycD	TC0683	TC0683	SpoU rRNA methylase family protein	[TP0095-TP0054 (0.73981166)]
COG0457	COG0566	TC0073	TC0073	Hypothetical protein {UniProtKB/TrEMBL:Q9PLM6}	TC0683	TC0683	SpoU rRNA methylase family protein	[TP0095-TP0054 (0.73981166)]
COG0457	COG0566	TC0252	TC0252	Type III secretion chaperone	TC0683	TC0683	SpoU rRNA methylase family protein	[TP0095-TP0054 (0.73981166)]
COG0457	COG0566	TC0055	TC0055	Type III secretion chaperone, putative	TC0683	TC0683	SpoU rRNA methylase family protein	[TP0095-TP0054 (0.73981166)]
COG0457	COG0566	TC0771	TC0771	Hypothetical protein {UniProtKB/TrEMBL:Q9PJQ7}	TC0683	TC0683	SpoU rRNA methylase family protein	[TP0095-TP0054 (0.73981166)]
COG0457	COG0566	TC0546	TC0546	Type III secretion chaperone, putative	TC0683	TC0683	SpoU rRNA methylase family protein	[TP0095-TP0054 (0.73981166)]
COG0465	COG0558	TC0229	TC0229	Cell division protein FtsH, putative	TC0783	TC0783	CDP-diacylglycerol--glycerol-3-phosphate	[TP0765-TP0256 (0.8653493)]
COG0465	COG0558	TC0229	TC0229	Cell division protein FtsH, putative	TC0180	TC0180	CDP-diacylglycerol--glycerol-3-phosphate	[TP0765-TP0256 (0.8653493)]
COG0125	COG0361	TC0460	tmk	Thymidylate kinase {UniProtKB/Swiss-Prot:Q9PKK5}	TC0597	infA	Translation initiation factor IF-1	[TP0354-TP0097 (0.8382038)]
COG0215	COG1536	TC0164	cysS	Cysteinyl-tRNA synthetase (EC 6.1.1.16) (Cysteine--tRNA ligase) (CysRS)	TC0092	TC0092	Hypothetical protein {UniProtKB/TrEMBL:Q9PLK7}	[TP0091-TP0400 (0.6374247)]
COG0457	COG0495	TC0055	TC0055	Type III secretion chaperone, putative	TC0481	leuS	Leucyl-tRNA synthetase (EC 6.1.1.4) (Leucine--tRNA ligase) (LeuRS)	[TP0067-TP0586 (0.714839)]
COG0457	COG0495	TC0073	TC0073	Hypothetical protein {UniProtKB/TrEMBL:Q9PLM6}	TC0481	leuS	Leucyl-tRNA synthetase (EC 6.1.1.4) (Leucine--tRNA ligase) (LeuRS)	[TP0067-TP0586 (0.714839)]
COG0457	COG0495	TC0546	TC0546	Type III secretion chaperone, putative	TC0481	leuS	Leucyl-tRNA synthetase (EC 6.1.1.4) (Leucine--tRNA ligase) (LeuRS)	[TP0067-TP0586 (0.714839)]
COG0457	COG0495	TC0252	TC0252	Type III secretion chaperone	TC0481	leuS	Leucyl-tRNA synthetase (EC 6.1.1.4) (Leucine--tRNA ligase) (LeuRS)	[TP0067-TP0586 (0.714839)]
COG0457	COG0495	TC0865	TC0865	Type III secretion chaperone SycD	TC0481	leuS	Leucyl-tRNA synthetase (EC 6.1.1.4) (Leucine--tRNA ligase) (LeuRS)	[TP0067-TP0586 (0.714839)]
COG0457	COG0495	TC0771	TC0771	Hypothetical protein {UniProtKB/TrEMBL:Q9PJQ7}	TC0481	leuS	Leucyl-tRNA synthetase (EC 6.1.1.4) (Leucine--tRNA ligase) (LeuRS)	[TP0067-TP0586 (0.714839)]
COG0257	COG0472	TC0169	TC0169	50S ribosomal protein L36	TC0138	mraY	Phospho-N-acetylmuramoyl-pentapeptide-transferase (EC 2.7.8.13) (UDP- MurNAc-pentapeptide phosphotransferase)	[TP0209-TP0345 (0.64932555)]
COG0358	COG0457	TC0175	dnaG	DNA primase {UniProtKB/Swiss-Prot:Q9PLC9}	TC0546	TC0546	Type III secretion chaperone, putative	[TP0492-TP0648 (0.5111708)]
COG0358	COG0457	TC0175	dnaG	DNA primase {UniProtKB/Swiss-Prot:Q9PLC9}	TC0073	TC0073	Hypothetical protein {UniProtKB/TrEMBL:Q9PLM6}	[TP0492-TP0648 (0.5111708)]
COG0358	COG0457	TC0175	dnaG	DNA primase {UniProtKB/Swiss-Prot:Q9PLC9}	TC0865	TC0865	Type III secretion chaperone SycD	[TP0492-TP0648 (0.5111708)]
COG0358	COG0457	TC0175	dnaG	DNA primase {UniProtKB/Swiss-Prot:Q9PLC9}	TC0252	TC0252	Type III secretion chaperone	[TP0492-TP0648 (0.5111708)]
COG0358	COG0457	TC0175	dnaG	DNA primase {UniProtKB/Swiss-Prot:Q9PLC9}	TC0055	TC0055	Type III secretion chaperone, putative	[TP0492-TP0648 (0.5111708)]
COG0358	COG0457	TC0175	dnaG	DNA primase {UniProtKB/Swiss-Prot:Q9PLC9}	TC0771	TC0771	Hypothetical protein {UniProtKB/TrEMBL:Q9PJQ7}	[TP0492-TP0648 (0.5111708)]
COG0795	COG1792	TC0227	TC0227	Hypothetical protein {UniProtKB/TrEMBL:Q9PL80}	TC0006	TC0006	Hypothetical protein {UniProtKB/TrEMBL:Q9PLT9}	[TP0884-TP0498 (0.8374102)]
COG0795	COG1792	TC0226	TC0226	Hypothetical protein {UniProtKB/TrEMBL:Q9PL81}	TC0006	TC0006	Hypothetical protein {UniProtKB/TrEMBL:Q9PLT9}	[TP0884-TP0498 (0.8374102)]
COG1317	COG1536	TC0850	TC0850	Type III secretion translocase sctL	TC0092	TC0092	Hypothetical protein {UniProtKB/TrEMBL:Q9PLK7}	[TP0401-TP0026 (0.96139234)]
COG0608	COG1234	TC0732	TC0732	Single-stranded-DNA-specific exonuclease RecJ	TC0625	rnz	Ribonuclease Z (EC 3.1.26.11) (RNase Z) (tRNase Z) (tRNA 3 endonuclease)	[TP0704-TP0819 (0.5844061)]
COG0024	COG0125	TC0240	map	Methionine aminopeptidase (EC 3.4.11.18) (MAP) (Peptidase M)	TC0460	tmk	Thymidylate kinase {UniProtKB/Swiss-Prot:Q9PKK5}	[TP0842-TP0354 (0.8096375)]
COG1077	COG1426	TC0082	TC0082	Cell shape-determining protein MreB	TC0277	TC0277	Hypothetical protein {UniProtKB/TrEMBL:Q9PL31}	[TP0497-TP0334 (0.739115)]
COG1536	COG1536	TC0092	TC0092	Hypothetical protein {UniProtKB/TrEMBL:Q9PLK7}	TC0092	TC0092	Hypothetical protein {UniProtKB/TrEMBL:Q9PLK7}	[TP0026-TP0400 (0.5928469)]
COG0048	COG1156	TC0723	rs12	30S ribosomal protein S12	TC0581	atpB	V-type ATP synthase beta chain (EC 3.6.3.14) (V-type ATPase subunit B)	[TP0243-TP0427 (0.80866665)]
COG1109	COG1157	TC0568	TC0568	Phosphoglucomutase/phosphomannomutase, putative	TC0040	TC0040	Type III secretion cytoplasmic ATPase SctN	[TP0413-TP0402 (0.78400123)]
COG1109	COG1157	TC0568	TC0568	Phosphoglucomutase/phosphomannomutase, putative	TC0090	TC0090	Virulence ATPase, putative	[TP0413-TP0402 (0.78400123)]
COG1109	COG1157	TC0202	glmM	Phosphoglucosamine mutase (EC 5.4.2.10)	TC0040	TC0040	Type III secretion cytoplasmic ATPase SctN	[TP0413-TP0402 (0.78400123)]
COG1109	COG1157	TC0202	glmM	Phosphoglucosamine mutase (EC 5.4.2.10)	TC0090	TC0090	Virulence ATPase, putative	[TP0413-TP0402 (0.78400123)]
COG0217	COG1235	TC0742	TC_0742	Hypothetical UPF0082 protein TC0742	TC0659	TC0659	Hydrolase, metal-dependent, putative	[TP0474-TP0489 (0.71912634)]
COG0217	COG1235	TC0742	TC_0742	Hypothetical UPF0082 protein TC0742	TC0111	TC0111	Hypothetical protein {UniProtKB/TrEMBL:Q9PLI8}	[TP0474-TP0489 (0.71912634)]
COG0012	COG0188	TC0367	TC0367	GTP-binding protein, YchF family	TC0461	gyrA	DNA gyrase subunit A (EC 5.99.1.3)	[TP0124-TP0005 (0.7149395)]
COG0012	COG0188	TC0367	TC0367	GTP-binding protein, YchF family	TC0031	TC0031	DNA gyrase, subunit A {UniProtKB/TrEMBL:Q9PLR4}	[TP0124-TP0005 (0.7149395)]
COG0124	COG0254	TC0830	hisS	Histidyl-tRNA synthetase (EC 6.1.1.21) (Histidine--tRNA ligase) (HisRS)	TC0291	rpmE2	50S ribosomal protein L31 type B	[TP0641-TP0255 (0.65973145)]
COG0178	COG0272	TC0610	uvrA	UvrABC system protein A (UvrA protein) (Excinuclease ABC subunit A)	TC0423	ligA	DNA ligase (EC 6.5.1.2) (Polydeoxyribonucleotide synthase [NAD+])	[TP0514-TP0634 (0.7537598)]
COG0257	COG2204	TC0169	TC0169	50S ribosomal protein L36	TC0753	TC0753	Sigma-54 dependent response regulator	[TP0209-TP0519 (0.6010877)]
COG1115	COG2239	TC0690	TC0690	Sodium/alanine symporter family protein	TC0466	TC0466	Magnesium transporter {UniProtKB/TrEMBL:Q9PKJ9}	[TP0414-TP0917 (0.53720385)]
COG1115	COG2239	TC0108	TC0108	Sodium/alanine symporter family protein	TC0466	TC0466	Magnesium transporter {UniProtKB/TrEMBL:Q9PKJ9}	[TP0414-TP0917 (0.53720385)]
COG0457	COG1234	TC0073	TC0073	Hypothetical protein {UniProtKB/TrEMBL:Q9PLM6}	TC0625	rnz	Ribonuclease Z (EC 3.1.26.11) (RNase Z) (tRNase Z) (tRNA 3 endonuclease)	[TP0095-TP0819 (0.5178716)]
COG0457	COG1234	TC0865	TC0865	Type III secretion chaperone SycD	TC0625	rnz	Ribonuclease Z (EC 3.1.26.11) (RNase Z) (tRNase Z) (tRNA 3 endonuclease)	[TP0095-TP0819 (0.5178716)]
COG0457	COG1234	TC0546	TC0546	Type III secretion chaperone, putative	TC0625	rnz	Ribonuclease Z (EC 3.1.26.11) (RNase Z) (tRNase Z) (tRNA 3 endonuclease)	[TP0095-TP0819 (0.5178716)]
COG0457	COG1234	TC0771	TC0771	Hypothetical protein {UniProtKB/TrEMBL:Q9PJQ7}	TC0625	rnz	Ribonuclease Z (EC 3.1.26.11) (RNase Z) (tRNase Z) (tRNA 3 endonuclease)	[TP0095-TP0819 (0.5178716)]
COG0457	COG1234	TC0252	TC0252	Type III secretion chaperone	TC0625	rnz	Ribonuclease Z (EC 3.1.26.11) (RNase Z) (tRNase Z) (tRNA 3 endonuclease)	[TP0095-TP0819 (0.5178716)]
COG0457	COG1234	TC0055	TC0055	Type III secretion chaperone, putative	TC0625	rnz	Ribonuclease Z (EC 3.1.26.11) (RNase Z) (tRNase Z) (tRNA 3 endonuclease)	[TP0095-TP0819 (0.5178716)]
COG0217	COG1269	TC0742	TC_0742	Hypothetical UPF0082 protein TC0742	TC0579	atpI	V-type ATP synthase subunit I (EC 3.6.3.14) (V-type ATPase subunit I)	[TP0474-TP0533 (0.71912634)]
COG0257	COG0773	TC0169	TC0169	50S ribosomal protein L36	TC0143	TC_0143	MurC/ddl bifunctional enzyme [Includes: UDP-N-acetylmuramate--L- alanine ligase (EC 6.3.2.8) (UDP-N-acetylmuramoyl-L-alanine synthetase); D-alanine--D-alanine ligase (EC 6.3.2.4) (D-alanylalanine synthetase) (D-Ala-D-Ala ligase)]	[TP0209-TP0341 (0.6926446)]
COG0457	COG2204	TC0865	TC0865	Type III secretion chaperone SycD	TC0753	TC0753	Sigma-54 dependent response regulator	[TP0067-TP0519 (0.7741208)]
COG0457	COG2204	TC0055	TC0055	Type III secretion chaperone, putative	TC0753	TC0753	Sigma-54 dependent response regulator	[TP0067-TP0519 (0.7741208)]
COG0457	COG2204	TC0252	TC0252	Type III secretion chaperone	TC0753	TC0753	Sigma-54 dependent response regulator	[TP0067-TP0519 (0.7741208)]
COG0457	COG2204	TC0546	TC0546	Type III secretion chaperone, putative	TC0753	TC0753	Sigma-54 dependent response regulator	[TP0067-TP0519 (0.7741208)]
COG0457	COG2204	TC0771	TC0771	Hypothetical protein {UniProtKB/TrEMBL:Q9PJQ7}	TC0753	TC0753	Sigma-54 dependent response regulator	[TP0067-TP0519 (0.7741208)]
COG0457	COG2204	TC0073	TC0073	Hypothetical protein {UniProtKB/TrEMBL:Q9PLM6}	TC0753	TC0753	Sigma-54 dependent response regulator	[TP0067-TP0519 (0.7741208)]
COG2208	COG2239	TC0877	TC0877	Regulatory protein, putative	TC0466	TC0466	Magnesium transporter {UniProtKB/TrEMBL:Q9PKJ9}	[TP0218-TP0917 (0.6618409)]
COG0257	COG0681	TC0169	TC0169	50S ribosomal protein L36	TC0289	TC0289	Signal peptidase, putative	[TP0209-TP0926 (0.69083804)]
COG1121	COG2204	TC0339	TC_0339	Probable metal transport system ATP-binding protein TC_0339	TC0753	TC0753	Sigma-54 dependent response regulator	[TP0035-TP0519 (0.5085169)]
COG1121	COG2204	TC0697	TC_0697	Probable metal transport system ATP-binding protein TC_0697	TC0753	TC0753	Sigma-54 dependent response regulator	[TP0035-TP0519 (0.5085169)]
COG0051	COG2204	TC0720	rs10	30S ribosomal protein S10	TC0753	TC0753	Sigma-54 dependent response regulator	[TP0188-TP0519 (0.6307204)]
COG0234	COG0803	TC0387	groS	10 kDa chaperonin (Protein Cpn10) (groES protein) (11.2 kDa stress response protein) (Heat shock protein 10) (HSP10)	TC0696	TC_0696	Putative periplasmic metal-binding protein TC_0696 precursor	[TP1013-TP0163 (0.67160416)]
COG0234	COG0803	TC0387	groS	10 kDa chaperonin (Protein Cpn10) (groES protein) (11.2 kDa stress response protein) (Heat shock protein 10) (HSP10)	TC0338	TC_0338	Putative metal-binding lipoprotein TC_0338 precursor	[TP1013-TP0163 (0.67160416)]
COG0457	COG1536	TC0865	TC0865	Type III secretion chaperone SycD	TC0092	TC0092	Hypothetical protein {UniProtKB/TrEMBL:Q9PLK7}	[TP0648-TP0400 (0.69805074)]
COG0457	COG1536	TC0546	TC0546	Type III secretion chaperone, putative	TC0092	TC0092	Hypothetical protein {UniProtKB/TrEMBL:Q9PLK7}	[TP0648-TP0400 (0.69805074)]
COG0457	COG1536	TC0771	TC0771	Hypothetical protein {UniProtKB/TrEMBL:Q9PJQ7}	TC0092	TC0092	Hypothetical protein {UniProtKB/TrEMBL:Q9PLK7}	[TP0648-TP0400 (0.69805074)]
COG0457	COG1536	TC0055	TC0055	Type III secretion chaperone, putative	TC0092	TC0092	Hypothetical protein {UniProtKB/TrEMBL:Q9PLK7}	[TP0648-TP0400 (0.69805074)]
COG0457	COG1536	TC0252	TC0252	Type III secretion chaperone	TC0092	TC0092	Hypothetical protein {UniProtKB/TrEMBL:Q9PLK7}	[TP0648-TP0400 (0.69805074)]
COG0457	COG1536	TC0073	TC0073	Hypothetical protein {UniProtKB/TrEMBL:Q9PLM6}	TC0092	TC0092	Hypothetical protein {UniProtKB/TrEMBL:Q9PLK7}	[TP0648-TP0400 (0.69805074)]
COG0227	COG0492	TC0361	rpmB	50S ribosomal protein L28	TC0375	trxB	Thioredoxin reductase (EC 1.8.1.9) (TRXR)	[TP0362-TP0814 (0.801083)]
COG0051	COG1192	TC0720	rs10	30S ribosomal protein S10	TCA06	TC_A06	Virulence plasmid parA family protein pGP5-D	[TP0188-TP0272 (0.7732025)]
COG0051	COG1192	TC0720	rs10	30S ribosomal protein S10	TC0871	TC_0871	ParA family protein TC_0871	[TP0188-TP0272 (0.7732025)]
COG0098	COG0803	TC0799	rs5	30S ribosomal protein S5	TC0338	TC_0338	Putative metal-binding lipoprotein TC_0338 precursor	[TP0206-TP0163 (0.74372905)]
COG0098	COG0803	TC0799	rs5	30S ribosomal protein S5	TC0696	TC_0696	Putative periplasmic metal-binding protein TC_0696 precursor	[TP0206-TP0163 (0.74372905)]
COG0249	COG0457	TC0174	mutS	DNA mismatch repair protein mutS	TC0865	TC0865	Type III secretion chaperone SycD	[TP0328-TP0095 (0.63719666)]
COG0249	COG0457	TC0174	mutS	DNA mismatch repair protein mutS	TC0055	TC0055	Type III secretion chaperone, putative	[TP0328-TP0095 (0.63719666)]
COG0249	COG0457	TC0174	mutS	DNA mismatch repair protein mutS	TC0546	TC0546	Type III secretion chaperone, putative	[TP0328-TP0095 (0.63719666)]
COG0249	COG0457	TC0174	mutS	DNA mismatch repair protein mutS	TC0771	TC0771	Hypothetical protein {UniProtKB/TrEMBL:Q9PJQ7}	[TP0328-TP0095 (0.63719666)]
COG0249	COG0457	TC0174	mutS	DNA mismatch repair protein mutS	TC0252	TC0252	Type III secretion chaperone	[TP0328-TP0095 (0.63719666)]
COG0249	COG0457	TC0174	mutS	DNA mismatch repair protein mutS	TC0073	TC0073	Hypothetical protein {UniProtKB/TrEMBL:Q9PLM6}	[TP0328-TP0095 (0.63719666)]
COG0442	COG0459	TC0672	proS	Prolyl-tRNA synthetase (EC 6.1.1.15) (Proline--tRNA ligase) (ProRS)	TC0136	TC0136	60 kDa chaperonin, putative	[TP0160-TP0030 (0.7719589)]
COG0442	COG0459	TC0672	proS	Prolyl-tRNA synthetase (EC 6.1.1.15) (Proline--tRNA ligase) (ProRS)	TC0893	TC0893	60 kDa chaperonin {UniProtKB/TrEMBL:Q9PJD6}	[TP0160-TP0030 (0.7719589)]
COG0442	COG0459	TC0672	proS	Prolyl-tRNA synthetase (EC 6.1.1.15) (Proline--tRNA ligase) (ProRS)	TC0386	groL	60 kDa chaperonin (Protein Cpn60) (groEL protein) (Heat shock protein 60) (HSP60)	[TP0160-TP0030 (0.7719589)]
COG0217	COG0481	TC0742	TC_0742	Hypothetical UPF0082 protein TC0742	TC0334	lepA	GTP-binding protein lepA	[TP0474-TP0510 (0.76600474)]
COG0472	COG2239	TC0138	mraY	Phospho-N-acetylmuramoyl-pentapeptide-transferase (EC 2.7.8.13) (UDP- MurNAc-pentapeptide phosphotransferase)	TC0466	TC0466	Magnesium transporter {UniProtKB/TrEMBL:Q9PKJ9}	[TP0345-TP0917 (0.5059451)]
COG0154	COG1624	TC0271	gatA	Glutamyl-tRNA(Gln) amidotransferase subunit A (EC 6.3.5.-) (Glu-ADT subunit A)	TC0280	TC0280	Hypothetical protein {UniProtKB/TrEMBL:Q9PL28}	[TP1020-TP0826 (0.7964557)]
COG0143	COG0217	TC0301	metG	Methionyl-tRNA synthetase (EC 6.1.1.10) (Methionine--tRNA ligase) (MetRS)	TC0742	TC_0742	Hypothetical UPF0082 protein TC0742	[TP0798-TP0474 (0.7790581)]
COG0566	COG2204	TC0683	TC0683	SpoU rRNA methylase family protein	TC0753	TC0753	Sigma-54 dependent response regulator	[TP0054-TP0519 (0.63495165)]
COG0772	COG1115	TC0141	TC0141	Cell division protein, FtsW/RodA/SpovE family	TC0108	TC0108	Sodium/alanine symporter family protein	[TP0501-TP0998 (0.70629925)]
COG0772	COG1115	TC0099	TC0099	Cell shape-determining protein MrdB, putative	TC0690	TC0690	Sodium/alanine symporter family protein	[TP0501-TP0998 (0.70629925)]
COG0772	COG1115	TC0099	TC0099	Cell shape-determining protein MrdB, putative	TC0108	TC0108	Sodium/alanine symporter family protein	[TP0501-TP0998 (0.70629925)]
COG0772	COG1115	TC0141	TC0141	Cell division protein, FtsW/RodA/SpovE family	TC0690	TC0690	Sodium/alanine symporter family protein	[TP0501-TP0998 (0.70629925)]
COG0457	COG2812	TC0055	TC0055	Type III secretion chaperone, putative	TC0611	TC0611	DNA polymerase III, gamma subunit	[TP0067-TP1005 (0.5652097)]
COG0457	COG2812	TC0252	TC0252	Type III secretion chaperone	TC0611	TC0611	DNA polymerase III, gamma subunit	[TP0067-TP1005 (0.5652097)]
COG0457	COG2812	TC0865	TC0865	Type III secretion chaperone SycD	TC0611	TC0611	DNA polymerase III, gamma subunit	[TP0067-TP1005 (0.5652097)]
COG0457	COG2812	TC0771	TC0771	Hypothetical protein {UniProtKB/TrEMBL:Q9PJQ7}	TC0611	TC0611	DNA polymerase III, gamma subunit	[TP0067-TP1005 (0.5652097)]
COG0457	COG2812	TC0073	TC0073	Hypothetical protein {UniProtKB/TrEMBL:Q9PLM6}	TC0611	TC0611	DNA polymerase III, gamma subunit	[TP0067-TP1005 (0.5652097)]
COG0457	COG2812	TC0546	TC0546	Type III secretion chaperone, putative	TC0611	TC0611	DNA polymerase III, gamma subunit	[TP0067-TP1005 (0.5652097)]
COG0124	COG0124	TC0830	hisS	Histidyl-tRNA synthetase (EC 6.1.1.21) (Histidine--tRNA ligase) (HisRS)	TC0830	hisS	Histidyl-tRNA synthetase (EC 6.1.1.21) (Histidine--tRNA ligase) (HisRS)	[TP0641-TP0641 (0.67365265)]
COG0290	COG1837	TC0221	infC	Translation initiation factor IF-3	TC0030	TC_0030	UPF0109 protein TC_0030	[TP0850-TP0906 (0.70629925)]
COG0290	COG1837	TC0221	infC	Translation initiation factor IF-3	TC0144	TC0144	Hypothetical protein {UniProtKB/TrEMBL:Q9PLG0}	[TP0850-TP0906 (0.70629925)]
COG0768	COG0815	TC0542	TC0542	Penicillin-binding protein	TC0821	lnt	Apolipoprotein N-acyltransferase (EC 2.3.1.-) (ALP N-acyltransferase)	[TP0500-TP0252 (0.87159187)]
COG0768	COG0815	TC0054	TC0054	Penicillin-binding protein, putative	TC0821	lnt	Apolipoprotein N-acyltransferase (EC 2.3.1.-) (ALP N-acyltransferase)	[TP0500-TP0252 (0.87159187)]
COG0211	COG1536	TC0700	rpmA	50S ribosomal protein L27	TC0092	TC0092	Hypothetical protein {UniProtKB/TrEMBL:Q9PLK7}	[TP0743-TP0400 (0.6311798)]
COG0486	COG0803	TC0070	trmE	Probable tRNA modification GTPase trmE	TC0696	TC_0696	Putative periplasmic metal-binding protein TC_0696 precursor	[TP0550-TP0163 (0.74372905)]
COG0486	COG0803	TC0070	trmE	Probable tRNA modification GTPase trmE	TC0338	TC_0338	Putative metal-binding lipoprotein TC_0338 precursor	[TP0550-TP0163 (0.74372905)]
COG0012	COG0608	TC0367	TC0367	GTP-binding protein, YchF family	TC0732	TC0732	Single-stranded-DNA-specific exonuclease RecJ	[TP0124-TP0704 (0.626838)]
COG0050	COG0457	TC0596	tuf	Elongation factor Tu (EF-Tu)	TC0252	TC0252	Type III secretion chaperone	[TP0187-TP0067 (0.7854602)]
COG0050	COG0457	TC0596	tuf	Elongation factor Tu (EF-Tu)	TC0546	TC0546	Type III secretion chaperone, putative	[TP0187-TP0067 (0.7854602)]
COG0050	COG0457	TC0596	tuf	Elongation factor Tu (EF-Tu)	TC0073	TC0073	Hypothetical protein {UniProtKB/TrEMBL:Q9PLM6}	[TP0187-TP0067 (0.7854602)]
COG0050	COG0457	TC0596	tuf	Elongation factor Tu (EF-Tu)	TC0771	TC0771	Hypothetical protein {UniProtKB/TrEMBL:Q9PJQ7}	[TP0187-TP0067 (0.7854602)]
COG0050	COG0457	TC0596	tuf	Elongation factor Tu (EF-Tu)	TC0055	TC0055	Type III secretion chaperone, putative	[TP0187-TP0067 (0.7854602)]
COG0050	COG0457	TC0596	tuf	Elongation factor Tu (EF-Tu)	TC0865	TC0865	Type III secretion chaperone SycD	[TP0187-TP0067 (0.7854602)]
COG0255	COG1394	TC0807	rpmC	50S ribosomal protein L29	TC0580	atpD	V-type ATP synthase subunit D (EC 3.6.3.14) (V-type ATPase subunit D)	[TP0197-TP0527 (0.51549006)]
COG0210	COG0305	TC0898	TC0898	ATP-dependent helicase PcrA	TC0784	TC0784	Replicative DNA helicase	[TP0102-TP0058 (0.8842861)]
COG0210	COG0305	TC0490	TC0490	UvrD/REP helicase family protein	TC0784	TC0784	Replicative DNA helicase	[TP0102-TP0058 (0.8842861)]
COG0210	COG0305	TC0898	TC0898	ATP-dependent helicase PcrA	TCA03	TC_A03	Probable plasmid replicative DNA helicase (EC 3.6.1.-) (dnaB-like protein) (Virulence plasmid protein pGP1-D)	[TP0102-TP0058 (0.8842861)]
COG0210	COG0305	TC0490	TC0490	UvrD/REP helicase family protein	TCA03	TC_A03	Probable plasmid replicative DNA helicase (EC 3.6.1.-) (dnaB-like protein) (Virulence plasmid protein pGP1-D)	[TP0102-TP0058 (0.8842861)]
