# Supplementary material for: The Binary Protein Interactome of Treponema pallidum – The Syphilis Spirochete
Source: PLoS One. 2008 May 28;3(5):e2292. doi: 10.1371/journal.pone.0002292 (PMC2386257; doi:10.1371/journal.pone.0002292)
Supplement: Data S1 — Predicted protein-protein interactions based on our Treponema pallidum data; zip archive containing 372 files with one file per species. (6.09 MB ZIP) [file pone.0002292.s006.zip › bacteria/Chlamydia_trachomatis_A_HAR-13.tab]

315277 Chlamydia trachomatis A/HAR-13
COG A	COG B	Locus Id A	Preferred Name(s) A	Annotation A	Locus Id B	Preferred Name(s) B	Annotation B	T. pallidum interaction
COG0186	COG1475	CTA_0568	rpsQ	30S ribosomal protein S17	CTA_0749	parB	Probable chromosome partitioning protein parB	[TP0198-TP0271 (0.71912634)]
COG0608	COG0817	CTA_0488	recJ	RecJ	CTA_0550	ruvC	Crossover junction endodeoxyribonuclease ruvC (EC 3.1.22.4) (Holliday junction nuclease ruvC) (Holliday junction resolvase ruvC)	[TP0704-TP0517 (0.81382185)]
COG0617	COG0860	CTA_0445	pcnB_1	polyA polymerase	CTA_0290	amiA	N-acetylmuramoyl-L-alanine amidase	[TP0270-TP0247 (0.76828843)]
COG0617	COG0860	CTA_0765	pcnB_2	polyA polymerase	CTA_0290	amiA	N-acetylmuramoyl-L-alanine amidase	[TP0270-TP0247 (0.76828843)]
COG0201	COG0550	CTA_0559	secY	Preprotein translocase secY subunit	CTA_0698	topA	DNA topoisomerase I/SWI domain fusion protein	[TP0208-TP0394 (0.8044664)]
COG0768	COG2812	CTA_0743	pbpB	penicillin-binding protein	CTA_0362	dnaX_2	DNA polymerase III subunits gamma and tau	[TP0500-TP1005 (0.655462)]
COG0768	COG2812	CTA_0292	pbp3	penicillin-binding protein	CTA_0362	dnaX_2	DNA polymerase III subunits gamma and tau	[TP0500-TP1005 (0.655462)]
COG0180	COG0564	CTA_0635	trpS	Tryptophanyl-tRNA synthetase (EC 6.1.1.2) (Tryptophan--tRNA ligase) (TrpRS)	CTA_0113	yceC	tRNA pseudouridine synthase A	[TP0632-TP0339 (0.7885255)]
COG0180	COG0564	CTA_0635	trpS	Tryptophanyl-tRNA synthetase (EC 6.1.1.2) (Tryptophan--tRNA ligase) (TrpRS)	CTA_0715	sfhB	ribosomal large subunit pseudouridine synthase	[TP0632-TP0339 (0.7885255)]
COG0090	COG0223	CTA_0574	rplB	50S ribosomal protein L2	CTA_0579	fmt	Methionyl-tRNA formyltransferase (EC 2.1.2.9)	[TP0192-TP0756 (0.8610547)]
COG0632	COG2255	CTA_0549	ruvA	Holliday junction ATP-dependent DNA helicase ruvA (EC 3.6.1.-)	CTA_0044	ruvB	Holliday junction ATP-dependent DNA helicase ruvB (EC 3.6.1.-)	[TP0543-TP0162 (0.9659884)]
COG0257	COG0577	CTA_0856	rpmJ	50S ribosomal protein L36	CTA_0160	CTA_0160	lipoprotein release inner membrane protein	[TP0209-TP0962 (0.5903608)]
COG0222	COG0802	CTA_0338	rplL	50S ribosomal protein L7/L12	CTA_0586	yjeE	ATP/GTP hydrolase	[TP0240-TP0875 (0.8481433)]
COG0495	COG1214	CTA_0229	leuS	Leucyl-tRNA synthetase (EC 6.1.1.4) (Leucine--tRNA ligase) (LeuRS)	CTA_0372	CTA_0372	O-sialoglycoprotein endopeptidase	[TP0586-TP0876 (0.5571989)]
COG0360	COG0616	CTA_0873	rpsF	30S ribosomal protein S6	CTA_0541	sohB	protease IV	[TP0063-TP0997 (0.6657489)]
COG0125	COG0457	CTA_0206	tmk	Thymidylate kinase (EC 2.7.4.9) (dTMP kinase)	CTA_0761	CTA_0761	tetratricopeptide repeat family protein	[TP0354-TP0648 (0.5206915)]
COG0125	COG0457	CTA_0206	tmk	Thymidylate kinase (EC 2.7.4.9) (dTMP kinase)	CTA_0531	CTA_0531	hypothetical protein	[TP0354-TP0648 (0.5206915)]
COG0125	COG0457	CTA_0206	tmk	Thymidylate kinase (EC 2.7.4.9) (dTMP kinase)	CTA_0744	CTA_0744	tetratricopeptide repeat family protein	[TP0354-TP0648 (0.5206915)]
COG0125	COG0457	CTA_0206	tmk	Thymidylate kinase (EC 2.7.4.9) (dTMP kinase)	CTA_0296	CTA_0296	tetratricopeptide repeat family protein	[TP0354-TP0648 (0.5206915)]
COG0125	COG0457	CTA_0206	tmk	Thymidylate kinase (EC 2.7.4.9) (dTMP kinase)	CTA_0940	lcrH_2	type III secretion chaperone	[TP0354-TP0648 (0.5206915)]
COG0125	COG0457	CTA_0206	tmk	Thymidylate kinase (EC 2.7.4.9) (dTMP kinase)	CTA_0626	lcrH_1	type III secretion chaperone/low calcium	[TP0354-TP0648 (0.5206915)]
COG0265	COG0333	CTA_0897	degP	Probable serine protease do-like precursor (EC 3.4.21.-) (59 kDa immunogenic protein) (SK59)	CTA_0882	rpmF	50S ribosomal protein L32	[TP0773-TP0807 (0.5060325)]
COG0249	COG1156	CTA_0862	mutS	DNA mismatch repair protein mutS	CTA_0329	atpB	V-type ATP synthase beta chain (EC 3.6.3.14) (V-type ATPase subunit B)	[TP0328-TP0427 (0.80866665)]
COG0802	COG0860	CTA_0586	yjeE	ATP/GTP hydrolase	CTA_0290	amiA	N-acetylmuramoyl-L-alanine amidase	[TP0875-TP0247 (0.90700364)]
COG0495	COG0761	CTA_0229	leuS	Leucyl-tRNA synthetase (EC 6.1.1.4) (Leucine--tRNA ligase) (LeuRS)	CTA_0937	ispH	4-hydroxy-3-methylbut-2-enyl diphosphate reductase (EC 1.17.1.2)	[TP0586-TP0547 (0.63095015)]
COG0020	COG1390	CTA_0492	uppS	Undecaprenyl pyrophosphate synthetase (EC 2.5.1.31) (UPP synthetase) (Di-trans,poly-cis-decaprenylcistransferase) (Undecaprenyl diphosphate synthase) (UDS)	CTA_0332	atpE	V-type ATP synthase subunit E (EC 3.6.3.14) (V-type ATPase subunit E)	[TP0603-TP0424 (0.79878455)]
COG0333	COG1077	CTA_0882	rpmF	50S ribosomal protein L32	CTA_0771	mreB	MreB	[TP0807-TP0497 (0.61855906)]
COG0257	COG1253	CTA_0856	rpmJ	50S ribosomal protein L36	CTA_0279	CTA_0279	hypothetical protein	[TP0209-TP0027 (0.74441797)]
COG0257	COG1253	CTA_0856	rpmJ	50S ribosomal protein L36	CTA_0462	corC	CorC	[TP0209-TP0027 (0.74441797)]
COG0257	COG1253	CTA_0856	rpmJ	50S ribosomal protein L36	CTA_0278	CTA_0278	CBS domain containing protein	[TP0209-TP0027 (0.74441797)]
COG0060	COG0681	CTA_0021	ileS	Isoleucyl-tRNA synthetase (EC 6.1.1.5) (Isoleucine--tRNA ligase) (IleRS)	CTA_0022	lepB	signal peptidase I	[TP0452-TP0185 (0.79878455)]
COG0558	COG2239	CTA_0868	pgsA_2	CDP-diacylglycerol--glycerol-3-phosphate	CTA_0212	mgtE	Mg2+ transporter	[TP0256-TP0917 (0.6007029)]
COG0558	COG2239	CTA_0543	pgsA_1	CDP-diacylglycerol--glycerol-3-phosphate	CTA_0212	mgtE	Mg2+ transporter	[TP0256-TP0917 (0.6007029)]
COG0593	COG1077	CTA_0272	dnaA1	Chromosomal replication initiator protein dnaA 1	CTA_0771	mreB	MreB	[TP0001-TP0497 (0.678435)]
COG0593	COG1077	CTA_0297	dnaA2	Chromosomal replication initiator protein dnaA 2	CTA_0771	mreB	MreB	[TP0001-TP0497 (0.678435)]
COG0658	COG1187	CTA_0367	CTA_0367	COME operon protein 3	CTA_0785	yjbC	ribosomal large subunit pseudouridine synthase	[TP0336-TP0459 (0.6079956)]
COG0465	COG0465	CTA_0917	ftsH	FtsH	CTA_0917	ftsH	FtsH	[TP0330-TP0330 (0.73856413)]
COG0860	COG1192	CTA_0290	amiA	N-acetylmuramoyl-L-alanine amidase	CTA_0632	CT_582	ParA family protein CT_582	[TP0247-TP0272 (0.7527567)]
COG0242	COG0272	CTA_0382	def	Peptide deformylase (EC 3.5.1.88) (PDF) (Polypeptide deformylase)	CTA_0155	ligA	DNA ligase (EC 6.5.1.2) (Polydeoxyribonucleotide synthase [NAD+])	[TP0757-TP0634 (0.68197167)]
COG0265	COG0817	CTA_0897	degP	Probable serine protease do-like precursor (EC 3.4.21.-) (59 kDa immunogenic protein) (SK59)	CTA_0550	ruvC	Crossover junction endodeoxyribonuclease ruvC (EC 3.1.22.4) (Holliday junction nuclease ruvC) (Holliday junction resolvase ruvC)	[TP0773-TP0517 (0.5118523)]
COG0187	COG0358	CTA_0718	gyrB_2	DNA topoisomerase IV subunit B	CTA_0864	dnaG	DNA primase (EC 2.7.7.-)	[TP1006-TP0492 (0.55112576)]
COG0187	COG0358	CTA_0208	gyrB	DNA gyrase subunit B (EC 5.99.1.3)	CTA_0864	dnaG	DNA primase (EC 2.7.7.-)	[TP1006-TP0492 (0.55112576)]
COG1154	COG2812	CTA_0359	dxs	1-deoxy-D-xylulose-5-phosphate synthase (EC 2.2.1.7) (1-deoxyxylulose- 5-phosphate synthase) (DXP synthase) (DXPS)	CTA_0362	dnaX_2	DNA polymerase III subunits gamma and tau	[TP0824-TP1005 (0.68180764)]
COG0237	COG0552	CTA_0539	coaE	Dephospho-CoA kinase (EC 2.7.1.24) (Dephosphocoenzyme A kinase)	CTA_0894	ftsY	FtsY	[TP0296-TP0578 (0.7885255)]
COG0080	COG0265	CTA_0341	rplK	50S ribosomal protein L11	CTA_0897	degP	Probable serine protease do-like precursor (EC 3.4.21.-) (59 kDa immunogenic protein) (SK59)	[TP0237-TP0773 (0.6164146)]
COG2812	COG2812	CTA_0362	dnaX_2	DNA polymerase III subunits gamma and tau	CTA_0362	dnaX_2	DNA polymerase III subunits gamma and tau	[TP1005-TP1005 (0.52391654)]
COG0223	COG0234	CTA_0579	fmt	Methionyl-tRNA formyltransferase (EC 2.1.2.9)	CTA_0118	groS	10 kDa chaperonin (Protein Cpn10) (groES protein) (11.2 kDa stress response protein) (Heat shock protein 10) (HSP10)	[TP0756-TP1013 (0.64276713)]
COG0664	COG1074	CTA_0257	CTA_0257	transcription regulator, crp family	CTA_0694	recB	Exodeoxyribonuclease V beta chain (EC 3.1.11.5)	[TP0089-TP0898 (0.8304331)]
COG0223	COG0242	CTA_0579	fmt	Methionyl-tRNA formyltransferase (EC 2.1.2.9)	CTA_0382	def	Peptide deformylase (EC 3.5.1.88) (PDF) (Polypeptide deformylase)	[TP0756-TP0757 (0.8300303)]
COG0233	COG0359	CTA_0737	frr	Ribosome recycling factor (Ribosome-releasing factor) (RRF)	CTA_0875	rplI	50S ribosomal protein L9	[TP0604-TP0060 (0.5105792)]
COG0012	COG0457	CTA_0097	ychF	GTP-binding protein, probable translation	CTA_0940	lcrH_2	type III secretion chaperone	[TP0124-TP0067 (0.81355333)]
COG0012	COG0457	CTA_0097	ychF	GTP-binding protein, probable translation	CTA_0531	CTA_0531	hypothetical protein	[TP0124-TP0067 (0.81355333)]
COG0012	COG0457	CTA_0097	ychF	GTP-binding protein, probable translation	CTA_0296	CTA_0296	tetratricopeptide repeat family protein	[TP0124-TP0067 (0.81355333)]
COG0012	COG0457	CTA_0097	ychF	GTP-binding protein, probable translation	CTA_0626	lcrH_1	type III secretion chaperone/low calcium	[TP0124-TP0067 (0.81355333)]
COG0012	COG0457	CTA_0097	ychF	GTP-binding protein, probable translation	CTA_0744	CTA_0744	tetratricopeptide repeat family protein	[TP0124-TP0067 (0.81355333)]
COG0012	COG0457	CTA_0097	ychF	GTP-binding protein, probable translation	CTA_0761	CTA_0761	tetratricopeptide repeat family protein	[TP0124-TP0067 (0.81355333)]
COG0265	COG0492	CTA_0897	degP	Probable serine protease do-like precursor (EC 3.4.21.-) (59 kDa immunogenic protein) (SK59)	CTA_0105	trxB	Thioredoxin reductase (EC 1.8.1.9) (TRXR)	[TP0773-TP0814 (0.6926654)]
COG1377	COG2239	CTA_0096	sctU	type III secretion protein	CTA_0212	mgtE	Mg2+ transporter	[TP0715-TP0917 (0.53720385)]
COG0124	COG0608	CTA_0593	hisS	Histidyl-tRNA synthetase (EC 6.1.1.21) (Histidine--tRNA ligase) (HisRS)	CTA_0488	recJ	RecJ	[TP0641-TP0704 (0.75894904)]
COG0465	COG0772	CTA_0917	ftsH	FtsH	CTA_0830	ftsW	FtsW	[TP0330-TP0387 (0.8016956)]
COG0465	COG0772	CTA_0917	ftsH	FtsH	CTA_0788	rodA	RodA	[TP0330-TP0387 (0.8016956)]
COG0457	COG1426	CTA_0531	CTA_0531	hypothetical protein	CTA_0010	yfgA	sigma-54 interaction/ATP-binding protein	[TP0268-TP0334 (0.739808)]
COG0457	COG1426	CTA_0761	CTA_0761	tetratricopeptide repeat family protein	CTA_0010	yfgA	sigma-54 interaction/ATP-binding protein	[TP0268-TP0334 (0.739808)]
COG0457	COG1426	CTA_0940	lcrH_2	type III secretion chaperone	CTA_0010	yfgA	sigma-54 interaction/ATP-binding protein	[TP0268-TP0334 (0.739808)]
COG0457	COG1426	CTA_0626	lcrH_1	type III secretion chaperone/low calcium	CTA_0010	yfgA	sigma-54 interaction/ATP-binding protein	[TP0268-TP0334 (0.739808)]
COG0457	COG1426	CTA_0744	CTA_0744	tetratricopeptide repeat family protein	CTA_0010	yfgA	sigma-54 interaction/ATP-binding protein	[TP0268-TP0334 (0.739808)]
COG0457	COG1426	CTA_0296	CTA_0296	tetratricopeptide repeat family protein	CTA_0010	yfgA	sigma-54 interaction/ATP-binding protein	[TP0268-TP0334 (0.739808)]
COG0201	COG2239	CTA_0559	secY	Preprotein translocase secY subunit	CTA_0212	mgtE	Mg2+ transporter	[TP0208-TP0917 (0.5527395)]
COG0860	COG1214	CTA_0290	amiA	N-acetylmuramoyl-L-alanine amidase	CTA_0372	CTA_0372	O-sialoglycoprotein endopeptidase	[TP0247-TP0876 (0.6334264)]
COG0305	COG2812	CTA_0545	dnaB_1	replicative DNA helicase	CTA_0362	dnaX_2	DNA polymerase III subunits gamma and tau	[TP0058-TP1005 (0.7130585)]
COG0188	COG0526	CTA_0207	gyrA	DNA gyrase subunit A (EC 5.99.1.3)	CTA_0589	trxA	Thioredoxin (TRX)	[TP0005-TP0100 (0.7885434)]
COG0188	COG0526	CTA_0717	gyrA_2	DNA topoisomerase IV subunit A	CTA_0850	CTA_0850	protein disulfide isomerase	[TP0005-TP0100 (0.7885434)]
COG0188	COG0526	CTA_0717	gyrA_2	DNA topoisomerase IV subunit A	CTA_0853	CTA_0853	protein disulfide isomerase	[TP0005-TP0100 (0.7885434)]
COG0188	COG0526	CTA_0207	gyrA	DNA gyrase subunit A (EC 5.99.1.3)	CTA_0850	CTA_0850	protein disulfide isomerase	[TP0005-TP0100 (0.7885434)]
COG0188	COG0526	CTA_0717	gyrA_2	DNA topoisomerase IV subunit A	CTA_0589	trxA	Thioredoxin (TRX)	[TP0005-TP0100 (0.7885434)]
COG0188	COG0526	CTA_0207	gyrA	DNA gyrase subunit A (EC 5.99.1.3)	CTA_0853	CTA_0853	protein disulfide isomerase	[TP0005-TP0100 (0.7885434)]
COG0526	COG0771	CTA_0589	trxA	Thioredoxin (TRX)	CTA_0828	murD	UDP-N-acetylmuramoylalanine--D-glutamate ligase (EC 6.3.2.9) (UDP-N- acetylmuramoyl-L-alanyl-D-glutamate synthetase) (D-glutamic acid- adding enzyme)	[TP0100-TP0903 (0.59509045)]
COG0526	COG0771	CTA_0850	CTA_0850	protein disulfide isomerase	CTA_0828	murD	UDP-N-acetylmuramoylalanine--D-glutamate ligase (EC 6.3.2.9) (UDP-N- acetylmuramoyl-L-alanyl-D-glutamate synthetase) (D-glutamic acid- adding enzyme)	[TP0100-TP0903 (0.59509045)]
COG0526	COG0771	CTA_0853	CTA_0853	protein disulfide isomerase	CTA_0828	murD	UDP-N-acetylmuramoylalanine--D-glutamate ligase (EC 6.3.2.9) (UDP-N- acetylmuramoyl-L-alanyl-D-glutamate synthetase) (D-glutamic acid- adding enzyme)	[TP0100-TP0903 (0.59509045)]
COG0762	COG2239	CTA_0700	CTA_0700	integral membrane protein	CTA_0212	mgtE	Mg2+ transporter	[TP0668-TP0917 (0.5215956)]
COG1366	COG1536	CTA_0835	rbsV	anti-sigma F factor antagonist	CTA_0781	fliF	flagellar motor protein	[TP0233-TP0400 (0.68778783)]
COG1366	COG1536	CTA_0463	rsbV	anti-sigma F factor antagonist	CTA_0781	fliF	flagellar motor protein	[TP0233-TP0400 (0.68778783)]
COG0504	COG1475	CTA_0201	pyrG	CTP synthase (EC 6.3.4.2) (CTP synthase) (UTP--ammonia ligase)	CTA_0749	parB	Probable chromosome partitioning protein parB	[TP0305-TP0271 (0.70252794)]
COG0149	COG2239	CTA_0355	tpiA	Triosephosphate isomerase (EC 5.3.1.1) (TIM) (Triose-phosphate isomerase)	CTA_0212	mgtE	Mg2+ transporter	[TP0537-TP0917 (0.5527395)]
COG0250	COG0772	CTA_0342	nusG	Transcription antitermination protein nusG	CTA_0830	ftsW	FtsW	[TP0236-TP0387 (0.7470728)]
COG0250	COG0772	CTA_0342	nusG	Transcription antitermination protein nusG	CTA_0788	rodA	RodA	[TP0236-TP0387 (0.7470728)]
COG0227	COG0740	CTA_0091	rpmB	50S ribosomal protein L28	CTA_0471	clpP1	ATP-dependent Clp protease proteolytic subunit 1 (EC 3.4.21.92) (Endopeptidase Clp 1)	[TP0362-TP0507 (0.75048)]
COG0227	COG0740	CTA_0091	rpmB	50S ribosomal protein L28	CTA_0767	clpP2	ATP-dependent Clp protease proteolytic subunit 2 (EC 3.4.21.92) (Endopeptidase Clp 2)	[TP0362-TP0507 (0.75048)]
COG0457	COG0457	CTA_0744	CTA_0744	tetratricopeptide repeat family protein	CTA_0531	CTA_0531	hypothetical protein	[TP0067-TP0095 (0.6515529)]
COG0457	COG0457	CTA_0531	CTA_0531	hypothetical protein	CTA_0744	CTA_0744	tetratricopeptide repeat family protein	[TP0067-TP0095 (0.6515529)]
COG0457	COG0457	CTA_0761	CTA_0761	tetratricopeptide repeat family protein	CTA_0296	CTA_0296	tetratricopeptide repeat family protein	[TP0067-TP0095 (0.6515529)]
COG0457	COG0457	CTA_0626	lcrH_1	type III secretion chaperone/low calcium	CTA_0744	CTA_0744	tetratricopeptide repeat family protein	[TP0067-TP0095 (0.6515529)]
COG0457	COG0457	CTA_0744	CTA_0744	tetratricopeptide repeat family protein	CTA_0626	lcrH_1	type III secretion chaperone/low calcium	[TP0067-TP0095 (0.6515529)]
COG0457	COG0457	CTA_0296	CTA_0296	tetratricopeptide repeat family protein	CTA_0761	CTA_0761	tetratricopeptide repeat family protein	[TP0067-TP0095 (0.6515529)]
COG0457	COG0457	CTA_0296	CTA_0296	tetratricopeptide repeat family protein	CTA_0531	CTA_0531	hypothetical protein	[TP0067-TP0095 (0.6515529)]
COG0457	COG0457	CTA_0531	CTA_0531	hypothetical protein	CTA_0296	CTA_0296	tetratricopeptide repeat family protein	[TP0067-TP0095 (0.6515529)]
COG0457	COG0457	CTA_0296	CTA_0296	tetratricopeptide repeat family protein	CTA_0744	CTA_0744	tetratricopeptide repeat family protein	[TP0067-TP0095 (0.6515529)]
COG0457	COG0457	CTA_0626	lcrH_1	type III secretion chaperone/low calcium	CTA_0531	CTA_0531	hypothetical protein	[TP0067-TP0095 (0.6515529)]
COG0457	COG0457	CTA_0744	CTA_0744	tetratricopeptide repeat family protein	CTA_0296	CTA_0296	tetratricopeptide repeat family protein	[TP0067-TP0095 (0.6515529)]
COG0457	COG0457	CTA_0531	CTA_0531	hypothetical protein	CTA_0626	lcrH_1	type III secretion chaperone/low calcium	[TP0067-TP0095 (0.6515529)]
COG0457	COG0457	CTA_0761	CTA_0761	tetratricopeptide repeat family protein	CTA_0744	CTA_0744	tetratricopeptide repeat family protein	[TP0067-TP0095 (0.6515529)]
COG0457	COG0457	CTA_0744	CTA_0744	tetratricopeptide repeat family protein	CTA_0761	CTA_0761	tetratricopeptide repeat family protein	[TP0067-TP0095 (0.6515529)]
COG0457	COG0457	CTA_0761	CTA_0761	tetratricopeptide repeat family protein	CTA_0761	CTA_0761	tetratricopeptide repeat family protein	[TP0067-TP0095 (0.6515529)]
COG0457	COG0457	CTA_0940	lcrH_2	type III secretion chaperone	CTA_0296	CTA_0296	tetratricopeptide repeat family protein	[TP0067-TP0095 (0.6515529)]
COG0457	COG0457	CTA_0296	CTA_0296	tetratricopeptide repeat family protein	CTA_0940	lcrH_2	type III secretion chaperone	[TP0067-TP0095 (0.6515529)]
COG0457	COG0457	CTA_0940	lcrH_2	type III secretion chaperone	CTA_0940	lcrH_2	type III secretion chaperone	[TP0067-TP0095 (0.6515529)]
COG0457	COG0457	CTA_0744	CTA_0744	tetratricopeptide repeat family protein	CTA_0744	CTA_0744	tetratricopeptide repeat family protein	[TP0067-TP0095 (0.6515529)]
COG0457	COG0457	CTA_0940	lcrH_2	type III secretion chaperone	CTA_0626	lcrH_1	type III secretion chaperone/low calcium	[TP0067-TP0095 (0.6515529)]
COG0457	COG0457	CTA_0626	lcrH_1	type III secretion chaperone/low calcium	CTA_0940	lcrH_2	type III secretion chaperone	[TP0067-TP0095 (0.6515529)]
COG0457	COG0457	CTA_0744	CTA_0744	tetratricopeptide repeat family protein	CTA_0940	lcrH_2	type III secretion chaperone	[TP0067-TP0095 (0.6515529)]
COG0457	COG0457	CTA_0940	lcrH_2	type III secretion chaperone	CTA_0744	CTA_0744	tetratricopeptide repeat family protein	[TP0067-TP0095 (0.6515529)]
COG0457	COG0457	CTA_0761	CTA_0761	tetratricopeptide repeat family protein	CTA_0531	CTA_0531	hypothetical protein	[TP0067-TP0095 (0.6515529)]
COG0457	COG0457	CTA_0531	CTA_0531	hypothetical protein	CTA_0761	CTA_0761	tetratricopeptide repeat family protein	[TP0067-TP0095 (0.6515529)]
COG0457	COG0457	CTA_0761	CTA_0761	tetratricopeptide repeat family protein	CTA_0626	lcrH_1	type III secretion chaperone/low calcium	[TP0067-TP0095 (0.6515529)]
COG0457	COG0457	CTA_0626	lcrH_1	type III secretion chaperone/low calcium	CTA_0761	CTA_0761	tetratricopeptide repeat family protein	[TP0067-TP0095 (0.6515529)]
COG0457	COG0457	CTA_0531	CTA_0531	hypothetical protein	CTA_0531	CTA_0531	hypothetical protein	[TP0067-TP0095 (0.6515529)]
COG0457	COG0457	CTA_0626	lcrH_1	type III secretion chaperone/low calcium	CTA_0296	CTA_0296	tetratricopeptide repeat family protein	[TP0067-TP0095 (0.6515529)]
COG0457	COG0457	CTA_0296	CTA_0296	tetratricopeptide repeat family protein	CTA_0626	lcrH_1	type III secretion chaperone/low calcium	[TP0067-TP0095 (0.6515529)]
COG0457	COG0457	CTA_0940	lcrH_2	type III secretion chaperone	CTA_0531	CTA_0531	hypothetical protein	[TP0067-TP0095 (0.6515529)]
COG0457	COG0457	CTA_0531	CTA_0531	hypothetical protein	CTA_0940	lcrH_2	type III secretion chaperone	[TP0067-TP0095 (0.6515529)]
COG0457	COG0457	CTA_0626	lcrH_1	type III secretion chaperone/low calcium	CTA_0626	lcrH_1	type III secretion chaperone/low calcium	[TP0067-TP0095 (0.6515529)]
COG0457	COG0457	CTA_0296	CTA_0296	tetratricopeptide repeat family protein	CTA_0296	CTA_0296	tetratricopeptide repeat family protein	[TP0067-TP0095 (0.6515529)]
COG0457	COG0457	CTA_0761	CTA_0761	tetratricopeptide repeat family protein	CTA_0940	lcrH_2	type III secretion chaperone	[TP0067-TP0095 (0.6515529)]
COG0457	COG0457	CTA_0940	lcrH_2	type III secretion chaperone	CTA_0761	CTA_0761	tetratricopeptide repeat family protein	[TP0067-TP0095 (0.6515529)]
COG0103	COG0211	CTA_0133	rpsI	30S ribosomal protein S9	CTA_0455	rpmA	50S ribosomal protein L27	[TP1024-TP0743 (0.87139803)]
COG0457	COG0803	CTA_0296	CTA_0296	tetratricopeptide repeat family protein	CTA_0451	CT_415	Putative periplasmic metal-binding protein CT_415 precursor	[TP0469-TP0034 (0.86910707)]
COG0457	COG0803	CTA_0531	CTA_0531	hypothetical protein	CTA_0451	CT_415	Putative periplasmic metal-binding protein CT_415 precursor	[TP0469-TP0034 (0.86910707)]
COG0457	COG0803	CTA_0531	CTA_0531	hypothetical protein	CTA_0072	CT_067	Putative metal-binding lipoprotein CT_067 precursor	[TP0469-TP0034 (0.86910707)]
COG0457	COG0803	CTA_0296	CTA_0296	tetratricopeptide repeat family protein	CTA_0072	CT_067	Putative metal-binding lipoprotein CT_067 precursor	[TP0469-TP0034 (0.86910707)]
COG0457	COG0803	CTA_0761	CTA_0761	tetratricopeptide repeat family protein	CTA_0072	CT_067	Putative metal-binding lipoprotein CT_067 precursor	[TP0469-TP0034 (0.86910707)]
COG0457	COG0803	CTA_0940	lcrH_2	type III secretion chaperone	CTA_0072	CT_067	Putative metal-binding lipoprotein CT_067 precursor	[TP0469-TP0034 (0.86910707)]
COG0457	COG0803	CTA_0940	lcrH_2	type III secretion chaperone	CTA_0451	CT_415	Putative periplasmic metal-binding protein CT_415 precursor	[TP0469-TP0034 (0.86910707)]
COG0457	COG0803	CTA_0744	CTA_0744	tetratricopeptide repeat family protein	CTA_0072	CT_067	Putative metal-binding lipoprotein CT_067 precursor	[TP0469-TP0034 (0.86910707)]
COG0457	COG0803	CTA_0626	lcrH_1	type III secretion chaperone/low calcium	CTA_0072	CT_067	Putative metal-binding lipoprotein CT_067 precursor	[TP0469-TP0034 (0.86910707)]
COG0457	COG0803	CTA_0761	CTA_0761	tetratricopeptide repeat family protein	CTA_0451	CT_415	Putative periplasmic metal-binding protein CT_415 precursor	[TP0469-TP0034 (0.86910707)]
COG0457	COG0803	CTA_0626	lcrH_1	type III secretion chaperone/low calcium	CTA_0451	CT_415	Putative periplasmic metal-binding protein CT_415 precursor	[TP0469-TP0034 (0.86910707)]
COG0457	COG0803	CTA_0744	CTA_0744	tetratricopeptide repeat family protein	CTA_0451	CT_415	Putative periplasmic metal-binding protein CT_415 precursor	[TP0469-TP0034 (0.86910707)]
COG0223	COG0664	CTA_0579	fmt	Methionyl-tRNA formyltransferase (EC 2.1.2.9)	CTA_0257	CTA_0257	transcription regulator, crp family	[TP0756-TP0995 (0.69102824)]
COG0773	COG0817	CTA_0832	murC/ddl	MurC/ddl bifunctional enzyme [Includes: UDP-N-acetylmuramate--L- alanine ligase (EC 6.3.2.8) (UDP-N-acetylmuramoyl-L-alanine synthetase); D-alanine--D-alanine ligase (EC 6.3.2.4) (D-alanylalanine synthetase) (D-Ala-D-Ala ligase)]	CTA_0550	ruvC	Crossover junction endodeoxyribonuclease ruvC (EC 3.1.22.4) (Holliday junction nuclease ruvC) (Holliday junction resolvase ruvC)	[TP0341-TP0517 (0.7285616)]
COG0272	COG0773	CTA_0155	ligA	DNA ligase (EC 6.5.1.2) (Polydeoxyribonucleotide synthase [NAD+])	CTA_0832	murC/ddl	MurC/ddl bifunctional enzyme [Includes: UDP-N-acetylmuramate--L- alanine ligase (EC 6.3.2.8) (UDP-N-acetylmuramoyl-L-alanine synthetase); D-alanine--D-alanine ligase (EC 6.3.2.4) (D-alanylalanine synthetase) (D-Ala-D-Ala ligase)]	[TP0634-TP0341 (0.8201813)]
COG0036	COG0249	CTA_0128	rpe	Ribulose-phosphate 3-epimerase (EC 5.1.3.1) (Pentose-5-phosphate 3- epimerase) (PPE) (R5P3E)	CTA_0862	mutS	DNA mismatch repair protein mutS	[TP0945-TP0328 (0.6742458)]
COG0124	COG0465	CTA_0593	hisS	Histidyl-tRNA synthetase (EC 6.1.1.21) (Histidine--tRNA ligase) (HisRS)	CTA_0917	ftsH	FtsH	[TP0641-TP0330 (0.76316583)]
COG0257	COG0719	CTA_0856	rpmJ	50S ribosomal protein L36	CTA_0745	CTA_0745	ABC transporter-associated protein	[TP0209-TP0612 (0.6772987)]
COG0257	COG0719	CTA_0856	rpmJ	50S ribosomal protein L36	CTA_0747	CTA_0747	ABC transporter-associated protein	[TP0209-TP0612 (0.6772987)]
COG0504	COG0728	CTA_0201	pyrG	CTP synthase (EC 6.3.4.2) (CTP synthase) (UTP--ammonia ligase)	CTA_0677	mviN	Virulence factor mviN homolog	[TP0305-TP0516 (0.84299135)]
COG0445	COG1366	CTA_0546	gidA	tRNA uridine 5-carboxymethylaminomethyl modification enzyme gidA (Glucose-inhibited division protein A)	CTA_0835	rbsV	anti-sigma F factor antagonist	[TP0044-TP0233 (0.74185747)]
COG0445	COG1366	CTA_0546	gidA	tRNA uridine 5-carboxymethylaminomethyl modification enzyme gidA (Glucose-inhibited division protein A)	CTA_0463	rsbV	anti-sigma F factor antagonist	[TP0044-TP0233 (0.74185747)]
COG0242	COG0360	CTA_0382	def	Peptide deformylase (EC 3.5.1.88) (PDF) (Polypeptide deformylase)	CTA_0873	rpsF	30S ribosomal protein S6	[TP0757-TP0063 (0.54983324)]
COG0234	COG0772	CTA_0118	groS	10 kDa chaperonin (Protein Cpn10) (groES protein) (11.2 kDa stress response protein) (Heat shock protein 10) (HSP10)	CTA_0788	rodA	RodA	[TP1013-TP0387 (0.81326103)]
COG0234	COG0772	CTA_0118	groS	10 kDa chaperonin (Protein Cpn10) (groES protein) (11.2 kDa stress response protein) (Heat shock protein 10) (HSP10)	CTA_0830	ftsW	FtsW	[TP1013-TP0387 (0.81326103)]
COG0445	COG0457	CTA_0546	gidA	tRNA uridine 5-carboxymethylaminomethyl modification enzyme gidA (Glucose-inhibited division protein A)	CTA_0626	lcrH_1	type III secretion chaperone/low calcium	[TP0044-TP0954 (0.8549597)]
COG0445	COG0457	CTA_0546	gidA	tRNA uridine 5-carboxymethylaminomethyl modification enzyme gidA (Glucose-inhibited division protein A)	CTA_0744	CTA_0744	tetratricopeptide repeat family protein	[TP0044-TP0954 (0.8549597)]
COG0445	COG0457	CTA_0546	gidA	tRNA uridine 5-carboxymethylaminomethyl modification enzyme gidA (Glucose-inhibited division protein A)	CTA_0296	CTA_0296	tetratricopeptide repeat family protein	[TP0044-TP0954 (0.8549597)]
COG0445	COG0457	CTA_0546	gidA	tRNA uridine 5-carboxymethylaminomethyl modification enzyme gidA (Glucose-inhibited division protein A)	CTA_0761	CTA_0761	tetratricopeptide repeat family protein	[TP0044-TP0954 (0.8549597)]
COG0445	COG0457	CTA_0546	gidA	tRNA uridine 5-carboxymethylaminomethyl modification enzyme gidA (Glucose-inhibited division protein A)	CTA_0531	CTA_0531	hypothetical protein	[TP0044-TP0954 (0.8549597)]
COG0445	COG0457	CTA_0546	gidA	tRNA uridine 5-carboxymethylaminomethyl modification enzyme gidA (Glucose-inhibited division protein A)	CTA_0940	lcrH_2	type III secretion chaperone	[TP0044-TP0954 (0.8549597)]
COG0228	COG0250	CTA_0028	rpsP	30S ribosomal protein S16	CTA_0342	nusG	Transcription antitermination protein nusG	[TP0905-TP0236 (0.7099409)]
COG0465	COG0532	CTA_0917	ftsH	FtsH	CTA_0102	infB	Translation initiation factor IF-2	[TP0330-TP0891 (0.8751731)]
COG0234	COG0445	CTA_0118	groS	10 kDa chaperonin (Protein Cpn10) (groES protein) (11.2 kDa stress response protein) (Heat shock protein 10) (HSP10)	CTA_0546	gidA	tRNA uridine 5-carboxymethylaminomethyl modification enzyme gidA (Glucose-inhibited division protein A)	[TP1013-TP0044 (0.813164)]
COG0265	COG1381	CTA_0897	degP	Probable serine protease do-like precursor (EC 3.4.21.-) (59 kDa immunogenic protein) (SK59)	CTA_0515	recO	DNA repair protein recO (Recombination protein O)	[TP0773-TP0636 (0.870009)]
COG0457	COG0860	CTA_0744	CTA_0744	tetratricopeptide repeat family protein	CTA_0290	amiA	N-acetylmuramoyl-L-alanine amidase	[TP0820-TP0247 (0.74644035), TP0067-TP0247 (0.79531366)]
COG0457	COG0860	CTA_0531	CTA_0531	hypothetical protein	CTA_0290	amiA	N-acetylmuramoyl-L-alanine amidase	[TP0820-TP0247 (0.74644035), TP0067-TP0247 (0.79531366)]
COG0457	COG0860	CTA_0296	CTA_0296	tetratricopeptide repeat family protein	CTA_0290	amiA	N-acetylmuramoyl-L-alanine amidase	[TP0820-TP0247 (0.74644035), TP0067-TP0247 (0.79531366)]
COG0457	COG0860	CTA_0761	CTA_0761	tetratricopeptide repeat family protein	CTA_0290	amiA	N-acetylmuramoyl-L-alanine amidase	[TP0820-TP0247 (0.74644035), TP0067-TP0247 (0.79531366)]
COG0457	COG0860	CTA_0626	lcrH_1	type III secretion chaperone/low calcium	CTA_0290	amiA	N-acetylmuramoyl-L-alanine amidase	[TP0820-TP0247 (0.74644035), TP0067-TP0247 (0.79531366)]
COG0457	COG0860	CTA_0940	lcrH_2	type III secretion chaperone	CTA_0290	amiA	N-acetylmuramoyl-L-alanine amidase	[TP0820-TP0247 (0.74644035), TP0067-TP0247 (0.79531366)]
COG1186	COG1925	CTA_0501	prfB	Peptide chain release factor 2 (RF-2)	CTA_0365	ptsH	Phosphocarrier protein HPr (Histidine-containing protein)	[TP0576-TP0589 (0.79878455)]
COG0319	COG0333	CTA_0461	CT_422	hypothetical metal-binding protein	CTA_0882	rpmF	50S ribosomal protein L32	[TP0650-TP0807 (0.80809164)]
COG0216	COG0457	CTA_0025	prfA	Peptide chain release factor 1 (RF-1)	CTA_0531	CTA_0531	hypothetical protein	[TP0051-TP0067 (0.7097377)]
COG0216	COG0457	CTA_0025	prfA	Peptide chain release factor 1 (RF-1)	CTA_0296	CTA_0296	tetratricopeptide repeat family protein	[TP0051-TP0067 (0.7097377)]
COG0216	COG0457	CTA_0025	prfA	Peptide chain release factor 1 (RF-1)	CTA_0761	CTA_0761	tetratricopeptide repeat family protein	[TP0051-TP0067 (0.7097377)]
COG0216	COG0457	CTA_0025	prfA	Peptide chain release factor 1 (RF-1)	CTA_0744	CTA_0744	tetratricopeptide repeat family protein	[TP0051-TP0067 (0.7097377)]
COG0216	COG0457	CTA_0025	prfA	Peptide chain release factor 1 (RF-1)	CTA_0940	lcrH_2	type III secretion chaperone	[TP0051-TP0067 (0.7097377)]
COG0216	COG0457	CTA_0025	prfA	Peptide chain release factor 1 (RF-1)	CTA_0626	lcrH_1	type III secretion chaperone/low calcium	[TP0051-TP0067 (0.7097377)]
COG0542	COG2204	CTA_0120	clpB	Chaperone clpB	CTA_0512	atoC	2-component regulatory system-ATPase	[TP0071-TP0519 (0.6908589)]
COG0542	COG2204	CTA_0308	clpC	Probable ATP-dependent Clp protease ATP-binding subunit	CTA_0512	atoC	2-component regulatory system-ATPase	[TP0071-TP0519 (0.6908589)]
COG0608	COG1366	CTA_0488	recJ	RecJ	CTA_0835	rbsV	anti-sigma F factor antagonist	[TP0704-TP0540 (0.7098393)]
COG0608	COG1366	CTA_0488	recJ	RecJ	CTA_0463	rsbV	anti-sigma F factor antagonist	[TP0704-TP0540 (0.7098393)]
COG0290	COG0457	CTA_0908	infC	Translation initiation factor IF-3	CTA_0761	CTA_0761	tetratricopeptide repeat family protein	[TP0850-TP0095 (0.6947713)]
COG0290	COG0457	CTA_0908	infC	Translation initiation factor IF-3	CTA_0531	CTA_0531	hypothetical protein	[TP0850-TP0095 (0.6947713)]
COG0290	COG0457	CTA_0908	infC	Translation initiation factor IF-3	CTA_0296	CTA_0296	tetratricopeptide repeat family protein	[TP0850-TP0095 (0.6947713)]
COG0290	COG0457	CTA_0908	infC	Translation initiation factor IF-3	CTA_0940	lcrH_2	type III secretion chaperone	[TP0850-TP0095 (0.6947713)]
COG0290	COG0457	CTA_0908	infC	Translation initiation factor IF-3	CTA_0744	CTA_0744	tetratricopeptide repeat family protein	[TP0850-TP0095 (0.6947713)]
COG0290	COG0457	CTA_0908	infC	Translation initiation factor IF-3	CTA_0626	lcrH_1	type III secretion chaperone/low calcium	[TP0850-TP0095 (0.6947713)]
COG0322	COG0353	CTA_0861	uvrC	UvrABC system protein C (Protein uvrC) (Excinuclease ABC subunit C)	CTA_0262	recR	Recombination protein recR	[TP0472-TP1004 (0.53674763)]
COG0188	COG0305	CTA_0717	gyrA_2	DNA topoisomerase IV subunit A	CTA_0545	dnaB_1	replicative DNA helicase	[TP0005-TP0058 (0.73312306)]
COG0188	COG0305	CTA_0207	gyrA	DNA gyrase subunit A (EC 5.99.1.3)	CTA_0545	dnaB_1	replicative DNA helicase	[TP0005-TP0058 (0.73312306)]
COG1825	COG2812	CTA_0871	rplY	50S ribosomal protein L25 (General stress protein CTC)	CTA_0362	dnaX_2	DNA polymerase III subunits gamma and tau	[TP0372-TP1005 (0.6540257)]
COG0024	COG1121	CTA_0928	map	Methionine aminopeptidase (EC 3.4.11.18) (MAP) (Peptidase M)	CTA_0073	CT_068	Probable metal transport system ATP-binding protein CT_068	[TP0842-TP0164 (0.77940726)]
COG0024	COG1121	CTA_0928	map	Methionine aminopeptidase (EC 3.4.11.18) (MAP) (Peptidase M)	CTA_0452	CT_416	Probable metal transport system ATP-binding protein CT_416	[TP0842-TP0164 (0.77940726)]
COG0361	COG1214	CTA_0347	infA	Translation initiation factor IF-1	CTA_0372	CTA_0372	O-sialoglycoprotein endopeptidase	[TP0097-TP0876 (0.56457245)]
COG1108	COG2239	CTA_0074	CT_069	Probable metal transport system membrane protein CT_069	CTA_0212	mgtE	Mg2+ transporter	[TP0165-TP0917 (0.5215956)]
COG1108	COG2239	CTA_0075	CT_070	Probable metal transport system membrane protein CT_070	CTA_0212	mgtE	Mg2+ transporter	[TP0165-TP0917 (0.5215956)]
COG1108	COG2239	CTA_0453	CT_417	Probable metal transport system membrane protein CT_417	CTA_0212	mgtE	Mg2+ transporter	[TP0165-TP0917 (0.5215956)]
COG2204	COG2204	CTA_0512	atoC	2-component regulatory system-ATPase	CTA_0512	atoC	2-component regulatory system-ATPase	[TP0519-TP0519 (0.65939915)]
COG0242	COG1187	CTA_0382	def	Peptide deformylase (EC 3.5.1.88) (PDF) (Polypeptide deformylase)	CTA_0785	yjbC	ribosomal large subunit pseudouridine synthase	[TP0757-TP0459 (0.5284328)]
COG0457	COG0558	CTA_0626	lcrH_1	type III secretion chaperone/low calcium	CTA_0543	pgsA_1	CDP-diacylglycerol--glycerol-3-phosphate	[TP0067-TP0730 (0.86096925)]
COG0457	COG0558	CTA_0744	CTA_0744	tetratricopeptide repeat family protein	CTA_0543	pgsA_1	CDP-diacylglycerol--glycerol-3-phosphate	[TP0067-TP0730 (0.86096925)]
COG0457	COG0558	CTA_0761	CTA_0761	tetratricopeptide repeat family protein	CTA_0543	pgsA_1	CDP-diacylglycerol--glycerol-3-phosphate	[TP0067-TP0730 (0.86096925)]
COG0457	COG0558	CTA_0531	CTA_0531	hypothetical protein	CTA_0543	pgsA_1	CDP-diacylglycerol--glycerol-3-phosphate	[TP0067-TP0730 (0.86096925)]
COG0457	COG0558	CTA_0744	CTA_0744	tetratricopeptide repeat family protein	CTA_0868	pgsA_2	CDP-diacylglycerol--glycerol-3-phosphate	[TP0067-TP0730 (0.86096925)]
COG0457	COG0558	CTA_0531	CTA_0531	hypothetical protein	CTA_0868	pgsA_2	CDP-diacylglycerol--glycerol-3-phosphate	[TP0067-TP0730 (0.86096925)]
COG0457	COG0558	CTA_0940	lcrH_2	type III secretion chaperone	CTA_0543	pgsA_1	CDP-diacylglycerol--glycerol-3-phosphate	[TP0067-TP0730 (0.86096925)]
COG0457	COG0558	CTA_0296	CTA_0296	tetratricopeptide repeat family protein	CTA_0868	pgsA_2	CDP-diacylglycerol--glycerol-3-phosphate	[TP0067-TP0730 (0.86096925)]
COG0457	COG0558	CTA_0761	CTA_0761	tetratricopeptide repeat family protein	CTA_0868	pgsA_2	CDP-diacylglycerol--glycerol-3-phosphate	[TP0067-TP0730 (0.86096925)]
COG0457	COG0558	CTA_0940	lcrH_2	type III secretion chaperone	CTA_0868	pgsA_2	CDP-diacylglycerol--glycerol-3-phosphate	[TP0067-TP0730 (0.86096925)]
COG0457	COG0558	CTA_0296	CTA_0296	tetratricopeptide repeat family protein	CTA_0543	pgsA_1	CDP-diacylglycerol--glycerol-3-phosphate	[TP0067-TP0730 (0.86096925)]
COG0457	COG0558	CTA_0626	lcrH_1	type III secretion chaperone/low calcium	CTA_0868	pgsA_2	CDP-diacylglycerol--glycerol-3-phosphate	[TP0067-TP0730 (0.86096925)]
COG0020	COG1508	CTA_0492	uppS	Undecaprenyl pyrophosphate synthetase (EC 2.5.1.31) (UPP synthetase) (Di-trans,poly-cis-decaprenylcistransferase) (Undecaprenyl diphosphate synthase) (UDS)	CTA_0662	rpoN	DNA-directed RNA polymerase subunit N	[TP0603-TP0111 (0.79878455)]
COG0242	COG0254	CTA_0382	def	Peptide deformylase (EC 3.5.1.88) (PDF) (Polypeptide deformylase)	CTA_0024	rpmE2	50S ribosomal protein L31 type B	[TP0757-TP0255 (0.6434887)]
COG0442	COG1466	CTA_0428	proS	Prolyl-tRNA synthetase (EC 6.1.1.15) (Proline--tRNA ligase) (ProRS)	CTA_0051	CTA_0051	hypothetical protein	[TP0160-TP0588 (0.66563916)]
COG0305	COG0593	CTA_0545	dnaB_1	replicative DNA helicase	CTA_0297	dnaA2	Chromosomal replication initiator protein dnaA 2	[TP0058-TP0001 (0.9013428)]
COG0305	COG0593	CTA_0545	dnaB_1	replicative DNA helicase	CTA_0272	dnaA1	Chromosomal replication initiator protein dnaA 1	[TP0058-TP0001 (0.9013428)]
COG0772	COG2239	CTA_0830	ftsW	FtsW	CTA_0212	mgtE	Mg2+ transporter	[TP0501-TP0917 (0.53388965), TP0387-TP0917 (0.61041105)]
COG0772	COG2239	CTA_0788	rodA	RodA	CTA_0212	mgtE	Mg2+ transporter	[TP0501-TP0917 (0.53388965), TP0387-TP0917 (0.61041105)]
COG0178	COG1197	CTA_0361	uvrA	UvrABC system protein A (UvrA protein) (Excinuclease ABC subunit A)	CTA_0814	mfd	transcription-repair coupling factor	[TP0514-TP0344 (0.9414915)]
COG0264	COG0544	CTA_0739	tsf	Elongation factor Ts (EF-Ts)	CTA_0768	tig	Trigger factor (TF)	[TP0605-TP0506 (0.9100214)]
COG0495	COG1475	CTA_0229	leuS	Leucyl-tRNA synthetase (EC 6.1.1.4) (Leucine--tRNA ligase) (LeuRS)	CTA_0749	parB	Probable chromosome partitioning protein parB	[TP0586-TP0271 (0.63095015)]
COG0099	COG0216	CTA_0558	rpsM	30S ribosomal protein S13	CTA_0025	prfA	Peptide chain release factor 1 (RF-1)	[TP0210-TP0051 (0.8775348)]
COG0803	COG1268	CTA_0072	CT_067	Putative metal-binding lipoprotein CT_067 precursor	CTA_0390	bioY	BioY	[TP0034-TP0228 (0.8514437)]
COG0803	COG1268	CTA_0451	CT_415	Putative periplasmic metal-binding protein CT_415 precursor	CTA_0390	bioY	BioY	[TP0034-TP0228 (0.8514437)]
COG1269	COG2239	CTA_0327	atpI	V-type ATP synthase subunit I (EC 3.6.3.14) (V-type ATPase subunit I)	CTA_0212	mgtE	Mg2+ transporter	[TP0533-TP0917 (0.53720385)]
COG0442	COG0552	CTA_0428	proS	Prolyl-tRNA synthetase (EC 6.1.1.15) (Proline--tRNA ligase) (ProRS)	CTA_0894	ftsY	FtsY	[TP0160-TP0578 (0.56216276)]
COG0242	COG0319	CTA_0382	def	Peptide deformylase (EC 3.5.1.88) (PDF) (Polypeptide deformylase)	CTA_0461	CT_422	hypothetical metal-binding protein	[TP0757-TP0650 (0.630912)]
COG0457	COG0566	CTA_0626	lcrH_1	type III secretion chaperone/low calcium	CTA_0438	yjfH	23S rRNA methyltransferase	[TP0095-TP0054 (0.73981166)]
COG0457	COG0566	CTA_0531	CTA_0531	hypothetical protein	CTA_0438	yjfH	23S rRNA methyltransferase	[TP0095-TP0054 (0.73981166)]
COG0457	COG0566	CTA_0761	CTA_0761	tetratricopeptide repeat family protein	CTA_0438	yjfH	23S rRNA methyltransferase	[TP0095-TP0054 (0.73981166)]
COG0457	COG0566	CTA_0296	CTA_0296	tetratricopeptide repeat family protein	CTA_0438	yjfH	23S rRNA methyltransferase	[TP0095-TP0054 (0.73981166)]
COG0457	COG0566	CTA_0940	lcrH_2	type III secretion chaperone	CTA_0438	yjfH	23S rRNA methyltransferase	[TP0095-TP0054 (0.73981166)]
COG0457	COG0566	CTA_0744	CTA_0744	tetratricopeptide repeat family protein	CTA_0438	yjfH	23S rRNA methyltransferase	[TP0095-TP0054 (0.73981166)]
COG0465	COG0558	CTA_0917	ftsH	FtsH	CTA_0543	pgsA_1	CDP-diacylglycerol--glycerol-3-phosphate	[TP0765-TP0256 (0.8653493)]
COG0465	COG0558	CTA_0917	ftsH	FtsH	CTA_0868	pgsA_2	CDP-diacylglycerol--glycerol-3-phosphate	[TP0765-TP0256 (0.8653493)]
COG0125	COG0361	CTA_0206	tmk	Thymidylate kinase (EC 2.7.4.9) (dTMP kinase)	CTA_0347	infA	Translation initiation factor IF-1	[TP0354-TP0097 (0.8382038)]
COG0215	COG1536	CTA_0852	cysS	Cysteinyl-tRNA synthetase (EC 6.1.1.16) (Cysteine--tRNA ligase) (CysRS)	CTA_0781	fliF	flagellar motor protein	[TP0091-TP0400 (0.6374247)]
COG0457	COG0495	CTA_0761	CTA_0761	tetratricopeptide repeat family protein	CTA_0229	leuS	Leucyl-tRNA synthetase (EC 6.1.1.4) (Leucine--tRNA ligase) (LeuRS)	[TP0067-TP0586 (0.714839)]
COG0457	COG0495	CTA_0626	lcrH_1	type III secretion chaperone/low calcium	CTA_0229	leuS	Leucyl-tRNA synthetase (EC 6.1.1.4) (Leucine--tRNA ligase) (LeuRS)	[TP0067-TP0586 (0.714839)]
COG0457	COG0495	CTA_0940	lcrH_2	type III secretion chaperone	CTA_0229	leuS	Leucyl-tRNA synthetase (EC 6.1.1.4) (Leucine--tRNA ligase) (LeuRS)	[TP0067-TP0586 (0.714839)]
COG0457	COG0495	CTA_0744	CTA_0744	tetratricopeptide repeat family protein	CTA_0229	leuS	Leucyl-tRNA synthetase (EC 6.1.1.4) (Leucine--tRNA ligase) (LeuRS)	[TP0067-TP0586 (0.714839)]
COG0457	COG0495	CTA_0296	CTA_0296	tetratricopeptide repeat family protein	CTA_0229	leuS	Leucyl-tRNA synthetase (EC 6.1.1.4) (Leucine--tRNA ligase) (LeuRS)	[TP0067-TP0586 (0.714839)]
COG0457	COG0495	CTA_0531	CTA_0531	hypothetical protein	CTA_0229	leuS	Leucyl-tRNA synthetase (EC 6.1.1.4) (Leucine--tRNA ligase) (LeuRS)	[TP0067-TP0586 (0.714839)]
COG0257	COG0472	CTA_0856	rpmJ	50S ribosomal protein L36	CTA_0827	mraY	Phospho-N-acetylmuramoyl-pentapeptide-transferase (EC 2.7.8.13) (UDP- MurNAc-pentapeptide phosphotransferase)	[TP0209-TP0345 (0.64932555)]
COG0358	COG0457	CTA_0864	dnaG	DNA primase (EC 2.7.7.-)	CTA_0744	CTA_0744	tetratricopeptide repeat family protein	[TP0492-TP0648 (0.5111708)]
COG0358	COG0457	CTA_0864	dnaG	DNA primase (EC 2.7.7.-)	CTA_0940	lcrH_2	type III secretion chaperone	[TP0492-TP0648 (0.5111708)]
COG0358	COG0457	CTA_0864	dnaG	DNA primase (EC 2.7.7.-)	CTA_0531	CTA_0531	hypothetical protein	[TP0492-TP0648 (0.5111708)]
COG0358	COG0457	CTA_0864	dnaG	DNA primase (EC 2.7.7.-)	CTA_0626	lcrH_1	type III secretion chaperone/low calcium	[TP0492-TP0648 (0.5111708)]
COG0358	COG0457	CTA_0864	dnaG	DNA primase (EC 2.7.7.-)	CTA_0761	CTA_0761	tetratricopeptide repeat family protein	[TP0492-TP0648 (0.5111708)]
COG0358	COG0457	CTA_0864	dnaG	DNA primase (EC 2.7.7.-)	CTA_0296	CTA_0296	tetratricopeptide repeat family protein	[TP0492-TP0648 (0.5111708)]
COG0795	COG1792	CTA_0915	CTA_0915	predicted permease	CTA_0693	CTA_0693	cell shape-determining protein	[TP0884-TP0498 (0.8374102)]
COG0795	COG1792	CTA_0914	CTA_0914	hypothetical protein	CTA_0693	CTA_0693	cell shape-determining protein	[TP0884-TP0498 (0.8374102)]
COG1317	COG1536	CTA_0611	sctL	type III secretion translocase	CTA_0781	fliF	flagellar motor protein	[TP0401-TP0026 (0.96139234)]
COG0608	COG1234	CTA_0488	recJ	RecJ	CTA_0375	rnz	Ribonuclease Z (EC 3.1.26.11) (RNase Z) (tRNase Z) (tRNA 3 endonuclease)	[TP0704-TP0819 (0.5844061)]
COG0024	COG0125	CTA_0928	map	Methionine aminopeptidase (EC 3.4.11.18) (MAP) (Peptidase M)	CTA_0206	tmk	Thymidylate kinase (EC 2.7.4.9) (dTMP kinase)	[TP0842-TP0354 (0.8096375)]
COG1077	COG1426	CTA_0771	mreB	MreB	CTA_0010	yfgA	sigma-54 interaction/ATP-binding protein	[TP0497-TP0334 (0.739115)]
COG1536	COG1536	CTA_0781	fliF	flagellar motor protein	CTA_0781	fliF	flagellar motor protein	[TP0026-TP0400 (0.5928469)]
COG0048	COG1156	CTA_0479	rpsL	30S ribosomal protein S12	CTA_0329	atpB	V-type ATP synthase beta chain (EC 3.6.3.14) (V-type ATPase subunit B)	[TP0243-TP0427 (0.80866665)]
COG1109	COG1157	CTA_0317	mrsA_1	phosphoglucomutase	CTA_0779	fliI	flagellum-specific ATP synthase	[TP0413-TP0402 (0.78400123)]
COG1109	COG1157	CTA_0317	mrsA_1	phosphoglucomutase	CTA_0726	sctN	type III secretion system ATPase	[TP0413-TP0402 (0.78400123)]
COG1109	COG1157	CTA_0888	glmM	Phosphoglucosamine mutase (EC 5.4.2.10)	CTA_0779	fliI	flagellum-specific ATP synthase	[TP0413-TP0402 (0.78400123)]
COG1109	COG1157	CTA_0888	glmM	Phosphoglucosamine mutase (EC 5.4.2.10)	CTA_0726	sctN	type III secretion system ATPase	[TP0413-TP0402 (0.78400123)]
COG0217	COG1235	CTA_0499	CT_457	UPF0082 protein CT_457	CTA_0800	yycJ	Zn-dependent hydrolase	[TP0474-TP0489 (0.71912634)]
COG0217	COG1235	CTA_0499	CT_457	UPF0082 protein CT_457	CTA_0414	phnP	metal-dependent hydrolase	[TP0474-TP0489 (0.71912634)]
COG0012	COG0188	CTA_0097	ychF	GTP-binding protein, probable translation	CTA_0207	gyrA	DNA gyrase subunit A (EC 5.99.1.3)	[TP0124-TP0005 (0.7149395)]
COG0012	COG0188	CTA_0097	ychF	GTP-binding protein, probable translation	CTA_0717	gyrA_2	DNA topoisomerase IV subunit A	[TP0124-TP0005 (0.7149395)]
COG0124	COG0254	CTA_0593	hisS	Histidyl-tRNA synthetase (EC 6.1.1.21) (Histidine--tRNA ligase) (HisRS)	CTA_0024	rpmE2	50S ribosomal protein L31 type B	[TP0641-TP0255 (0.65973145)]
COG0178	COG0272	CTA_0361	uvrA	UvrABC system protein A (UvrA protein) (Excinuclease ABC subunit A)	CTA_0155	ligA	DNA ligase (EC 6.5.1.2) (Polydeoxyribonucleotide synthase [NAD+])	[TP0514-TP0634 (0.7537598)]
COG0257	COG2204	CTA_0856	rpmJ	50S ribosomal protein L36	CTA_0512	atoC	2-component regulatory system-ATPase	[TP0209-TP0519 (0.6010877)]
COG1115	COG2239	CTA_0797	dagA	Na(+)-linked D-alanine glycine permease	CTA_0212	mgtE	Mg2+ transporter	[TP0414-TP0917 (0.53720385)]
COG1115	COG2239	CTA_0444	CTA_0444	Na(+)-linked D-alanine glycine permease	CTA_0212	mgtE	Mg2+ transporter	[TP0414-TP0917 (0.53720385)]
COG0457	COG1234	CTA_0531	CTA_0531	hypothetical protein	CTA_0375	rnz	Ribonuclease Z (EC 3.1.26.11) (RNase Z) (tRNase Z) (tRNA 3 endonuclease)	[TP0095-TP0819 (0.5178716)]
COG0457	COG1234	CTA_0296	CTA_0296	tetratricopeptide repeat family protein	CTA_0375	rnz	Ribonuclease Z (EC 3.1.26.11) (RNase Z) (tRNase Z) (tRNA 3 endonuclease)	[TP0095-TP0819 (0.5178716)]
COG0457	COG1234	CTA_0626	lcrH_1	type III secretion chaperone/low calcium	CTA_0375	rnz	Ribonuclease Z (EC 3.1.26.11) (RNase Z) (tRNase Z) (tRNA 3 endonuclease)	[TP0095-TP0819 (0.5178716)]
COG0457	COG1234	CTA_0744	CTA_0744	tetratricopeptide repeat family protein	CTA_0375	rnz	Ribonuclease Z (EC 3.1.26.11) (RNase Z) (tRNase Z) (tRNA 3 endonuclease)	[TP0095-TP0819 (0.5178716)]
COG0457	COG1234	CTA_0761	CTA_0761	tetratricopeptide repeat family protein	CTA_0375	rnz	Ribonuclease Z (EC 3.1.26.11) (RNase Z) (tRNase Z) (tRNA 3 endonuclease)	[TP0095-TP0819 (0.5178716)]
COG0457	COG1234	CTA_0940	lcrH_2	type III secretion chaperone	CTA_0375	rnz	Ribonuclease Z (EC 3.1.26.11) (RNase Z) (tRNase Z) (tRNA 3 endonuclease)	[TP0095-TP0819 (0.5178716)]
COG0217	COG1269	CTA_0499	CT_457	UPF0082 protein CT_457	CTA_0327	atpI	V-type ATP synthase subunit I (EC 3.6.3.14) (V-type ATPase subunit I)	[TP0474-TP0533 (0.71912634)]
COG0257	COG0773	CTA_0856	rpmJ	50S ribosomal protein L36	CTA_0832	murC/ddl	MurC/ddl bifunctional enzyme [Includes: UDP-N-acetylmuramate--L- alanine ligase (EC 6.3.2.8) (UDP-N-acetylmuramoyl-L-alanine synthetase); D-alanine--D-alanine ligase (EC 6.3.2.4) (D-alanylalanine synthetase) (D-Ala-D-Ala ligase)]	[TP0209-TP0341 (0.6926446)]
COG0457	COG2204	CTA_0761	CTA_0761	tetratricopeptide repeat family protein	CTA_0512	atoC	2-component regulatory system-ATPase	[TP0067-TP0519 (0.7741208)]
COG0457	COG2204	CTA_0296	CTA_0296	tetratricopeptide repeat family protein	CTA_0512	atoC	2-component regulatory system-ATPase	[TP0067-TP0519 (0.7741208)]
COG0457	COG2204	CTA_0531	CTA_0531	hypothetical protein	CTA_0512	atoC	2-component regulatory system-ATPase	[TP0067-TP0519 (0.7741208)]
COG0457	COG2204	CTA_0940	lcrH_2	type III secretion chaperone	CTA_0512	atoC	2-component regulatory system-ATPase	[TP0067-TP0519 (0.7741208)]
COG0457	COG2204	CTA_0744	CTA_0744	tetratricopeptide repeat family protein	CTA_0512	atoC	2-component regulatory system-ATPase	[TP0067-TP0519 (0.7741208)]
COG0457	COG2204	CTA_0626	lcrH_1	type III secretion chaperone/low calcium	CTA_0512	atoC	2-component regulatory system-ATPase	[TP0067-TP0519 (0.7741208)]
COG2208	COG2239	CTA_0638	rbsU	sigma regulatory family protein-PP2C	CTA_0212	mgtE	Mg2+ transporter	[TP0218-TP0917 (0.6618409)]
COG2208	COG2239	CTA_0639	CTA_0639	hypothetical protein	CTA_0212	mgtE	Mg2+ transporter	[TP0218-TP0917 (0.6618409)]
COG0257	COG0681	CTA_0856	rpmJ	50S ribosomal protein L36	CTA_0022	lepB	signal peptidase I	[TP0209-TP0926 (0.69083804)]
COG1121	COG2204	CTA_0073	CT_068	Probable metal transport system ATP-binding protein CT_068	CTA_0512	atoC	2-component regulatory system-ATPase	[TP0035-TP0519 (0.5085169)]
COG1121	COG2204	CTA_0452	CT_416	Probable metal transport system ATP-binding protein CT_416	CTA_0512	atoC	2-component regulatory system-ATPase	[TP0035-TP0519 (0.5085169)]
COG0051	COG2204	CTA_0476	rpsJ	30S ribosomal protein S10	CTA_0512	atoC	2-component regulatory system-ATPase	[TP0188-TP0519 (0.6307204)]
COG0234	COG0803	CTA_0118	groS	10 kDa chaperonin (Protein Cpn10) (groES protein) (11.2 kDa stress response protein) (Heat shock protein 10) (HSP10)	CTA_0072	CT_067	Putative metal-binding lipoprotein CT_067 precursor	[TP1013-TP0163 (0.67160416)]
COG0234	COG0803	CTA_0118	groS	10 kDa chaperonin (Protein Cpn10) (groES protein) (11.2 kDa stress response protein) (Heat shock protein 10) (HSP10)	CTA_0451	CT_415	Putative periplasmic metal-binding protein CT_415 precursor	[TP1013-TP0163 (0.67160416)]
COG0457	COG1536	CTA_0531	CTA_0531	hypothetical protein	CTA_0781	fliF	flagellar motor protein	[TP0648-TP0400 (0.69805074)]
COG0457	COG1536	CTA_0296	CTA_0296	tetratricopeptide repeat family protein	CTA_0781	fliF	flagellar motor protein	[TP0648-TP0400 (0.69805074)]
COG0457	COG1536	CTA_0761	CTA_0761	tetratricopeptide repeat family protein	CTA_0781	fliF	flagellar motor protein	[TP0648-TP0400 (0.69805074)]
COG0457	COG1536	CTA_0940	lcrH_2	type III secretion chaperone	CTA_0781	fliF	flagellar motor protein	[TP0648-TP0400 (0.69805074)]
COG0457	COG1536	CTA_0626	lcrH_1	type III secretion chaperone/low calcium	CTA_0781	fliF	flagellar motor protein	[TP0648-TP0400 (0.69805074)]
COG0457	COG1536	CTA_0744	CTA_0744	tetratricopeptide repeat family protein	CTA_0781	fliF	flagellar motor protein	[TP0648-TP0400 (0.69805074)]
COG0227	COG0492	CTA_0091	rpmB	50S ribosomal protein L28	CTA_0105	trxB	Thioredoxin reductase (EC 1.8.1.9) (TRXR)	[TP0362-TP0814 (0.801083)]
COG0051	COG1192	CTA_0476	rpsJ	30S ribosomal protein S10	CTA_0632	CT_582	ParA family protein CT_582	[TP0188-TP0272 (0.7732025)]
COG0098	COG0803	CTA_0561	rpsE	30S ribosomal protein S5	CTA_0451	CT_415	Putative periplasmic metal-binding protein CT_415 precursor	[TP0206-TP0163 (0.74372905)]
COG0098	COG0803	CTA_0561	rpsE	30S ribosomal protein S5	CTA_0072	CT_067	Putative metal-binding lipoprotein CT_067 precursor	[TP0206-TP0163 (0.74372905)]
COG0249	COG0457	CTA_0862	mutS	DNA mismatch repair protein mutS	CTA_0296	CTA_0296	tetratricopeptide repeat family protein	[TP0328-TP0095 (0.63719666)]
COG0249	COG0457	CTA_0862	mutS	DNA mismatch repair protein mutS	CTA_0940	lcrH_2	type III secretion chaperone	[TP0328-TP0095 (0.63719666)]
COG0249	COG0457	CTA_0862	mutS	DNA mismatch repair protein mutS	CTA_0744	CTA_0744	tetratricopeptide repeat family protein	[TP0328-TP0095 (0.63719666)]
COG0249	COG0457	CTA_0862	mutS	DNA mismatch repair protein mutS	CTA_0531	CTA_0531	hypothetical protein	[TP0328-TP0095 (0.63719666)]
COG0249	COG0457	CTA_0862	mutS	DNA mismatch repair protein mutS	CTA_0761	CTA_0761	tetratricopeptide repeat family protein	[TP0328-TP0095 (0.63719666)]
COG0249	COG0457	CTA_0862	mutS	DNA mismatch repair protein mutS	CTA_0626	lcrH_1	type III secretion chaperone/low calcium	[TP0328-TP0095 (0.63719666)]
COG0442	COG0459	CTA_0428	proS	Prolyl-tRNA synthetase (EC 6.1.1.15) (Proline--tRNA ligase) (ProRS)	CTA_0656	groEL_2	chaperonin	[TP0160-TP0030 (0.7719589)]
COG0442	COG0459	CTA_0428	proS	Prolyl-tRNA synthetase (EC 6.1.1.15) (Proline--tRNA ligase) (ProRS)	CTA_0117	groL	60 kDa chaperonin (Protein Cpn60) (groEL protein) (57 kDa chlamydial hypersensitivity antigen) (Heat shock protein 60) (HSP60)	[TP0160-TP0030 (0.7719589)]
COG0442	COG0459	CTA_0428	proS	Prolyl-tRNA synthetase (EC 6.1.1.15) (Proline--tRNA ligase) (ProRS)	CTA_0824	groEL_3	60 kDa chaperonin GroEL	[TP0160-TP0030 (0.7719589)]
COG0341	COG2239	CTA_0489	secF	SecF	CTA_0212	mgtE	Mg2+ transporter	[TP0411-TP0917 (0.6093018)]
COG0217	COG0481	CTA_0499	CT_457	UPF0082 protein CT_457	CTA_0069	lepA	GTP-binding protein lepA	[TP0474-TP0510 (0.76600474)]
COG0472	COG2239	CTA_0827	mraY	Phospho-N-acetylmuramoyl-pentapeptide-transferase (EC 2.7.8.13) (UDP- MurNAc-pentapeptide phosphotransferase)	CTA_0212	mgtE	Mg2+ transporter	[TP0345-TP0917 (0.5059451)]
COG0154	COG1624	CTA_0004	gatA	Glutamyl-tRNA(Gln) amidotransferase subunit A (EC 6.3.5.-) (Glu-ADT subunit A)	CTA_0013	ybbP	hypothetical membrane spanning protein	[TP1020-TP0826 (0.7964557)]
COG0143	COG0217	CTA_0034	metG	Methionyl-tRNA synthetase (EC 6.1.1.10) (Methionine--tRNA ligase) (MetRS)	CTA_0499	CT_457	UPF0082 protein CT_457	[TP0798-TP0474 (0.7790581)]
COG0566	COG2204	CTA_0438	yjfH	23S rRNA methyltransferase	CTA_0512	atoC	2-component regulatory system-ATPase	[TP0054-TP0519 (0.63495165)]
COG0772	COG1115	CTA_0830	ftsW	FtsW	CTA_0797	dagA	Na(+)-linked D-alanine glycine permease	[TP0501-TP0998 (0.70629925)]
COG0772	COG1115	CTA_0830	ftsW	FtsW	CTA_0444	CTA_0444	Na(+)-linked D-alanine glycine permease	[TP0501-TP0998 (0.70629925)]
COG0772	COG1115	CTA_0788	rodA	RodA	CTA_0797	dagA	Na(+)-linked D-alanine glycine permease	[TP0501-TP0998 (0.70629925)]
COG0772	COG1115	CTA_0788	rodA	RodA	CTA_0444	CTA_0444	Na(+)-linked D-alanine glycine permease	[TP0501-TP0998 (0.70629925)]
COG0457	COG2812	CTA_0761	CTA_0761	tetratricopeptide repeat family protein	CTA_0362	dnaX_2	DNA polymerase III subunits gamma and tau	[TP0067-TP1005 (0.5652097)]
COG0457	COG2812	CTA_0296	CTA_0296	tetratricopeptide repeat family protein	CTA_0362	dnaX_2	DNA polymerase III subunits gamma and tau	[TP0067-TP1005 (0.5652097)]
COG0457	COG2812	CTA_0940	lcrH_2	type III secretion chaperone	CTA_0362	dnaX_2	DNA polymerase III subunits gamma and tau	[TP0067-TP1005 (0.5652097)]
COG0457	COG2812	CTA_0744	CTA_0744	tetratricopeptide repeat family protein	CTA_0362	dnaX_2	DNA polymerase III subunits gamma and tau	[TP0067-TP1005 (0.5652097)]
COG0457	COG2812	CTA_0531	CTA_0531	hypothetical protein	CTA_0362	dnaX_2	DNA polymerase III subunits gamma and tau	[TP0067-TP1005 (0.5652097)]
COG0457	COG2812	CTA_0626	lcrH_1	type III secretion chaperone/low calcium	CTA_0362	dnaX_2	DNA polymerase III subunits gamma and tau	[TP0067-TP1005 (0.5652097)]
COG0124	COG0124	CTA_0593	hisS	Histidyl-tRNA synthetase (EC 6.1.1.21) (Histidine--tRNA ligase) (HisRS)	CTA_0593	hisS	Histidyl-tRNA synthetase (EC 6.1.1.21) (Histidine--tRNA ligase) (HisRS)	[TP0641-TP0641 (0.67365265)]
COG0290	COG1837	CTA_0908	infC	Translation initiation factor IF-3	CTA_0833	CTA_0833	RNA binding protein	[TP0850-TP0906 (0.70629925)]
COG0290	COG1837	CTA_0908	infC	Translation initiation factor IF-3	CTA_0716	CT_659	UPF0109 protein CT_659	[TP0850-TP0906 (0.70629925)]
COG0768	COG0815	CTA_0743	pbpB	penicillin-binding protein	CTA_0583	lnt	Apolipoprotein N-acyltransferase (EC 2.3.1.-) (ALP N-acyltransferase)	[TP0500-TP0252 (0.87159187)]
COG0768	COG0815	CTA_0292	pbp3	penicillin-binding protein	CTA_0583	lnt	Apolipoprotein N-acyltransferase (EC 2.3.1.-) (ALP N-acyltransferase)	[TP0500-TP0252 (0.87159187)]
COG0211	COG1536	CTA_0455	rpmA	50S ribosomal protein L27	CTA_0781	fliF	flagellar motor protein	[TP0743-TP0400 (0.6311798)]
COG0486	COG0803	CTA_0759	trmE	Probable tRNA modification GTPase trmE	CTA_0072	CT_067	Putative metal-binding lipoprotein CT_067 precursor	[TP0550-TP0163 (0.74372905)]
COG0486	COG0803	CTA_0759	trmE	Probable tRNA modification GTPase trmE	CTA_0451	CT_415	Putative periplasmic metal-binding protein CT_415 precursor	[TP0550-TP0163 (0.74372905)]
COG0012	COG0608	CTA_0097	ychF	GTP-binding protein, probable translation	CTA_0488	recJ	RecJ	[TP0124-TP0704 (0.626838)]
COG0050	COG0457	CTA_0345	tuf	Elongation factor Tu (EF-Tu)	CTA_0761	CTA_0761	tetratricopeptide repeat family protein	[TP0187-TP0067 (0.7854602)]
COG0050	COG0457	CTA_0345	tuf	Elongation factor Tu (EF-Tu)	CTA_0531	CTA_0531	hypothetical protein	[TP0187-TP0067 (0.7854602)]
COG0050	COG0457	CTA_0345	tuf	Elongation factor Tu (EF-Tu)	CTA_0296	CTA_0296	tetratricopeptide repeat family protein	[TP0187-TP0067 (0.7854602)]
COG0050	COG0457	CTA_0345	tuf	Elongation factor Tu (EF-Tu)	CTA_0626	lcrH_1	type III secretion chaperone/low calcium	[TP0187-TP0067 (0.7854602)]
COG0050	COG0457	CTA_0345	tuf	Elongation factor Tu (EF-Tu)	CTA_0744	CTA_0744	tetratricopeptide repeat family protein	[TP0187-TP0067 (0.7854602)]
COG0050	COG0457	CTA_0345	tuf	Elongation factor Tu (EF-Tu)	CTA_0940	lcrH_2	type III secretion chaperone	[TP0187-TP0067 (0.7854602)]
COG0257	COG0564	CTA_0856	rpmJ	50S ribosomal protein L36	CTA_0715	sfhB	ribosomal large subunit pseudouridine synthase	[TP0209-TP0154 (0.634929)]
COG0257	COG0564	CTA_0856	rpmJ	50S ribosomal protein L36	CTA_0113	yceC	tRNA pseudouridine synthase A	[TP0209-TP0154 (0.634929)]
COG0255	COG1394	CTA_0569	rpmC	50S ribosomal protein L29	CTA_0328	atpD	V-type ATP synthase subunit D (EC 3.6.3.14) (V-type ATPase subunit D)	[TP0197-TP0527 (0.51549006)]
COG0457	COG1187	CTA_0296	CTA_0296	tetratricopeptide repeat family protein	CTA_0785	yjbC	ribosomal large subunit pseudouridine synthase	[TP0067-TP0459 (0.6360361)]
COG0457	COG1187	CTA_0626	lcrH_1	type III secretion chaperone/low calcium	CTA_0785	yjbC	ribosomal large subunit pseudouridine synthase	[TP0067-TP0459 (0.6360361)]
COG0457	COG1187	CTA_0761	CTA_0761	tetratricopeptide repeat family protein	CTA_0785	yjbC	ribosomal large subunit pseudouridine synthase	[TP0067-TP0459 (0.6360361)]
COG0457	COG1187	CTA_0744	CTA_0744	tetratricopeptide repeat family protein	CTA_0785	yjbC	ribosomal large subunit pseudouridine synthase	[TP0067-TP0459 (0.6360361)]
COG0457	COG1187	CTA_0531	CTA_0531	hypothetical protein	CTA_0785	yjbC	ribosomal large subunit pseudouridine synthase	[TP0067-TP0459 (0.6360361)]
COG0457	COG1187	CTA_0940	lcrH_2	type III secretion chaperone	CTA_0785	yjbC	ribosomal large subunit pseudouridine synthase	[TP0067-TP0459 (0.6360361)]
COG0210	COG0305	CTA_0661	uvrD	DNA helicase	CTA_0545	dnaB_1	replicative DNA helicase	[TP0102-TP0058 (0.8842861)]
