# Supplementary material for: The Binary Protein Interactome of Treponema pallidum – The Syphilis Spirochete
Source: PLoS One. 2008 May 28;3(5):e2292. doi: 10.1371/journal.pone.0002292 (PMC2386257; doi:10.1371/journal.pone.0002292)
Supplement: Data S1 — Predicted protein-protein interactions based on our Treponema pallidum data; zip archive containing 372 files with one file per species. (6.09 MB ZIP) [file pone.0002292.s006.zip › bacteria/Chlamydia_trachomatis_D_UW-3_CX.tab]

272561 Chlamydia trachomatis D/UW-3/CX
COG A	COG B	Locus Id A	Preferred Name(s) A	Annotation A	Locus Id B	Preferred Name(s) B	Annotation B	T. pallidum interaction
COG0186	COG1475	CT519	rs17	30S ribosomal protein S17	CT688	parB	Probable chromosome partitioning protein parB	[TP0198-TP0271 (0.71912634)]
COG0608	COG0817	CT447	CT447	SsDNA Exonuclease {UniProtKB/TrEMBL:O84453}	CT502	ruvC	Crossover junction endodeoxyribonuclease ruvC (EC 3.1.22.4) (Holliday junction nuclease ruvC) (Holliday junction resolvase ruvC)	[TP0704-TP0517 (0.81382185)]
COG0617	COG0860	CT410	CT410	PolyA Polymerase {UniProtKB/TrEMBL:O84415}	CT268	CT268	N-Acetylmuramoyl Alanine Amidase	[TP0270-TP0247 (0.76828843)]
COG0617	COG0860	CT704	CT704	Poly A Polymerase {UniProtKB/TrEMBL:O84710}	CT268	CT268	N-Acetylmuramoyl Alanine Amidase	[TP0270-TP0247 (0.76828843)]
COG0201	COG0550	CT510	secY	Preprotein translocase secY subunit	CT643	CT643	DNA Topoisomerase I-Fused to SWI Domain	[TP0208-TP0394 (0.8044664)]
COG0768	COG2812	CT682	CT682	PBP2-transglycolase/transpeptidase	CT334	CT334	DNA Pol III Gamma and Tau	[TP0500-TP1005 (0.655462)]
COG0768	COG2812	CT270	CT270	Transglycolase/transpeptidase	CT334	CT334	DNA Pol III Gamma and Tau	[TP0500-TP1005 (0.655462)]
COG0180	COG0564	CT585	trpS	Tryptophanyl-tRNA synthetase (EC 6.1.1.2) (Tryptophan--tRNA ligase) (TrpRS)	CT658	CT658	(Pseudouridine Synthase)	[TP0632-TP0339 (0.7885255)]
COG0180	COG0564	CT585	trpS	Tryptophanyl-tRNA synthetase (EC 6.1.1.2) (Tryptophan--tRNA ligase) (TrpRS)	CT106	CT106	Predicted pseudouridine synthetase family	[TP0632-TP0339 (0.7885255)]
COG0090	COG0223	CT525	rl2	50S ribosomal protein L2	CT530	fmt	Methionyl-tRNA formyltransferase (EC 2.1.2.9)	[TP0192-TP0756 (0.8610547)]
COG0632	COG2255	CT501	ruvA	Holliday junction ATP-dependent DNA helicase ruvA (EC 3.6.1.-)	CT040	ruvB	Holliday junction ATP-dependent DNA helicase ruvB (EC 3.6.1.-)	[TP0543-TP0162 (0.9659884)]
COG0257	COG0577	CT786	CT786	50S ribosomal protein L36	CT151	CT151	Hypothetical protein CT151	[TP0209-TP0962 (0.5903608)]
COG0222	COG0802	CT316	rl7	50S ribosomal protein L7/L12	CT537	CT537	(ATPase or Kinase) {UniProtKB/TrEMBL:O84542}	[TP0240-TP0875 (0.8481433)]
COG0495	COG1214	CT209	leuS	Leucyl-tRNA synthetase (EC 6.1.1.4) (Leucine--tRNA ligase) (LeuRS)	CT343	CT343	O-Sialoglycoprotein Endopeptidase family	[TP0586-TP0876 (0.5571989)]
COG0360	COG0616	CT801	rs6	30S ribosomal protein S6	CT494	CT494	Protease {UniProtKB/TrEMBL:O84501}	[TP0063-TP0997 (0.6657489)]
COG0125	COG0457	CT188	tmk	Thymidylate kinase {UniProtKB/Swiss-Prot:O84191}	CT700	CT700	Hypothetical protein CT700	[TP0354-TP0648 (0.5206915)]
COG0125	COG0457	CT188	tmk	Thymidylate kinase {UniProtKB/Swiss-Prot:O84191}	CT683	CT683	TPR-motif protein {UniProtKB/TrEMBL:O84689}	[TP0354-TP0648 (0.5206915)]
COG0125	COG0457	CT188	tmk	Thymidylate kinase {UniProtKB/Swiss-Prot:O84191}	CT484	CT484	Hypothetical protein CT484	[TP0354-TP0648 (0.5206915)]
COG0125	COG0457	CT188	tmk	Thymidylate kinase {UniProtKB/Swiss-Prot:O84191}	CT274	CT274	Hypothetical protein CT274	[TP0354-TP0648 (0.5206915)]
COG0125	COG0457	CT188	tmk	Thymidylate kinase {UniProtKB/Swiss-Prot:O84191}	CT576	CT576	Low Calcium Response Protein H	[TP0354-TP0648 (0.5206915)]
COG0125	COG0457	CT188	tmk	Thymidylate kinase {UniProtKB/Swiss-Prot:O84191}	CT862	CT862	Low Calcium Response Protein H	[TP0354-TP0648 (0.5206915)]
COG0265	COG0333	CT823	htrA	Probable serine protease do-like precursor (EC 3.4.21.-) (59 kDa immunogenic protein) (SK59)	CT810	rpmF	50S ribosomal protein L32	[TP0773-TP0807 (0.5060325)]
COG0249	COG1156	CT792	mutS	DNA mismatch repair protein mutS	CT307	atpB	V-type ATP synthase beta chain (EC 3.6.3.14) (V-type ATPase subunit B)	[TP0328-TP0427 (0.80866665)]
COG0802	COG0860	CT537	CT537	(ATPase or Kinase) {UniProtKB/TrEMBL:O84542}	CT268	CT268	N-Acetylmuramoyl Alanine Amidase	[TP0875-TP0247 (0.90700364)]
COG0495	COG0761	CT209	leuS	Leucyl-tRNA synthetase (EC 6.1.1.4) (Leucine--tRNA ligase) (LeuRS)	CT859	lytB	4-hydroxy-3-methylbut-2-enyl diphosphate reductase (EC 1.17.1.2)	[TP0586-TP0547 (0.63095015)]
COG0020	COG1390	CT450	uppS	Undecaprenyl pyrophosphate synthetase (EC 2.5.1.31) (UPP synthetase) (Di-trans,poly-cis-decaprenylcistransferase) (Undecaprenyl diphosphate synthase) (UDS)	CT310	atpE	V-type ATP synthase subunit E (EC 3.6.3.14) (V-type ATPase subunit E)	[TP0603-TP0424 (0.79878455)]
COG0333	COG1077	CT810	rpmF	50S ribosomal protein L32	CT709	CT709	Rod Shape Protein-Sugar Kinase	[TP0807-TP0497 (0.61855906)]
COG0257	COG1253	CT786	CT786	50S ribosomal protein L36	CT423	CT423	(CBS Domain) {UniProtKB/TrEMBL:O84430}	[TP0209-TP0027 (0.74441797)]
COG0257	COG1253	CT786	CT786	50S ribosomal protein L36	CT256	CT256	Hypothetical protein CT256	[TP0209-TP0027 (0.74441797)]
COG0257	COG1253	CT786	CT786	50S ribosomal protein L36	CT257	CT257	Hypothetical protein CT257	[TP0209-TP0027 (0.74441797)]
COG0060	COG0681	CT019	ileS	Isoleucyl-tRNA synthetase (EC 6.1.1.5) (Isoleucine--tRNA ligase) (IleRS)	CT020	CT020	Signal Peptidase I {UniProtKB/TrEMBL:O84023}	[TP0452-TP0185 (0.79878455)]
COG0558	COG2239	CT797	CT797	CDP-diacylglycerol--glycerol-3-phosphate	CT194	CT194	Mg++ Transporter {UniProtKB/TrEMBL:O84197}	[TP0256-TP0917 (0.6007029)]
COG0558	COG2239	CT496	CT496	CDP-diacylglycerol--glycerol-3-phosphate	CT194	CT194	Mg++ Transporter {UniProtKB/TrEMBL:O84197}	[TP0256-TP0917 (0.6007029)]
COG0593	COG1077	CT250	dnaA1	Chromosomal replication initiator protein dnaA 1	CT709	CT709	Rod Shape Protein-Sugar Kinase	[TP0001-TP0497 (0.678435)]
COG0593	COG1077	CT275	dnaA2	Chromosomal replication initiator protein dnaA 2	CT709	CT709	Rod Shape Protein-Sugar Kinase	[TP0001-TP0497 (0.678435)]
COG0658	COG1187	CT339	CT339	Hypothetical protein CT339	CT723	CT723	Predicted pseudouridine synthase	[TP0336-TP0459 (0.6079956)]
COG0465	COG0465	CT841	CT841	ATP-dependent zinc protease	CT841	CT841	ATP-dependent zinc protease	[TP0330-TP0330 (0.73856413)]
COG0860	COG1192	CT268	CT268	N-Acetylmuramoyl Alanine Amidase	CT582	CT_582	ParA family protein CT_582	[TP0247-TP0272 (0.7527567)]
COG0242	COG0272	CT353	def	Peptide deformylase (EC 3.5.1.88) (PDF) (Polypeptide deformylase)	CT146	ligA	DNA ligase (EC 6.5.1.2) (Polydeoxyribonucleotide synthase [NAD+])	[TP0757-TP0634 (0.68197167)]
COG0265	COG0817	CT823	htrA	Probable serine protease do-like precursor (EC 3.4.21.-) (59 kDa immunogenic protein) (SK59)	CT502	ruvC	Crossover junction endodeoxyribonuclease ruvC (EC 3.1.22.4) (Holliday junction nuclease ruvC) (Holliday junction resolvase ruvC)	[TP0773-TP0517 (0.5118523)]
COG0187	COG0358	CT190	gyrB	DNA gyrase subunit B (EC 5.99.1.3)	CT794	dnaG	DNA primase {UniProtKB/Swiss-Prot:O84799}	[TP1006-TP0492 (0.55112576)]
COG0187	COG0358	CT661	CT661	DNA Gyrase Subunit B {UniProtKB/TrEMBL:O84668}	CT794	dnaG	DNA primase {UniProtKB/Swiss-Prot:O84799}	[TP1006-TP0492 (0.55112576)]
COG1154	COG2812	CT331	dxs	1-deoxy-D-xylulose-5-phosphate synthase (EC 2.2.1.7) (1-deoxyxylulose- 5-phosphate synthase) (DXP synthase) (DXPS)	CT334	CT334	DNA Pol III Gamma and Tau	[TP0824-TP1005 (0.68180764)]
COG0237	COG0552	CT492	coaE	Dephospho-CoA kinase (EC 2.7.1.24) (Dephosphocoenzyme A kinase)	CT820	CT820	Cell Division Protein FtsY	[TP0296-TP0578 (0.7885255)]
COG0080	COG0265	CT319	rl11	50S ribosomal protein L11	CT823	htrA	Probable serine protease do-like precursor (EC 3.4.21.-) (59 kDa immunogenic protein) (SK59)	[TP0237-TP0773 (0.6164146)]
COG2812	COG2812	CT334	CT334	DNA Pol III Gamma and Tau	CT334	CT334	DNA Pol III Gamma and Tau	[TP1005-TP1005 (0.52391654)]
COG0223	COG0234	CT530	fmt	Methionyl-tRNA formyltransferase (EC 2.1.2.9)	CT111	groS	10 kDa chaperonin (Protein Cpn10) (groES protein) (11.2 kDa stress response protein) (Heat shock protein 10) (HSP10)	[TP0756-TP1013 (0.64276713)]
COG0664	COG1074	CT235	CT235	CAMP-Dependent Protein Kinase Regulatory Subunit	CT639	recB	Exodeoxyribonuclease V beta chain (EC 3.1.11.5)	[TP0089-TP0898 (0.8304331)]
COG0223	COG0242	CT530	fmt	Methionyl-tRNA formyltransferase (EC 2.1.2.9)	CT353	def	Peptide deformylase (EC 3.5.1.88) (PDF) (Polypeptide deformylase)	[TP0756-TP0757 (0.8300303)]
COG0233	COG0359	CT677	rrf	Ribosome recycling factor (Ribosome-releasing factor) (RRF)	CT803	rl9	50S ribosomal protein L9	[TP0604-TP0060 (0.5105792)]
COG0012	COG0457	CT092	CT092	GTP Binding Protein {UniProtKB/TrEMBL:O84094}	CT683	CT683	TPR-motif protein {UniProtKB/TrEMBL:O84689}	[TP0124-TP0067 (0.81355333)]
COG0012	COG0457	CT092	CT092	GTP Binding Protein {UniProtKB/TrEMBL:O84094}	CT274	CT274	Hypothetical protein CT274	[TP0124-TP0067 (0.81355333)]
COG0012	COG0457	CT092	CT092	GTP Binding Protein {UniProtKB/TrEMBL:O84094}	CT700	CT700	Hypothetical protein CT700	[TP0124-TP0067 (0.81355333)]
COG0012	COG0457	CT092	CT092	GTP Binding Protein {UniProtKB/TrEMBL:O84094}	CT862	CT862	Low Calcium Response Protein H	[TP0124-TP0067 (0.81355333)]
COG0012	COG0457	CT092	CT092	GTP Binding Protein {UniProtKB/TrEMBL:O84094}	CT484	CT484	Hypothetical protein CT484	[TP0124-TP0067 (0.81355333)]
COG0012	COG0457	CT092	CT092	GTP Binding Protein {UniProtKB/TrEMBL:O84094}	CT576	CT576	Low Calcium Response Protein H	[TP0124-TP0067 (0.81355333)]
COG0265	COG0492	CT823	htrA	Probable serine protease do-like precursor (EC 3.4.21.-) (59 kDa immunogenic protein) (SK59)	CT099	trxB	Thioredoxin reductase (EC 1.8.1.9) (TRXR)	[TP0773-TP0814 (0.6926654)]
COG1377	COG2239	CT091	CT091	Yop proteins translocation protein U	CT194	CT194	Mg++ Transporter {UniProtKB/TrEMBL:O84197}	[TP0715-TP0917 (0.53720385)]
COG0124	COG0608	CT543	hisS	Histidyl-tRNA synthetase (EC 6.1.1.21) (Histidine--tRNA ligase) (HisRS)	CT447	CT447	SsDNA Exonuclease {UniProtKB/TrEMBL:O84453}	[TP0641-TP0704 (0.75894904)]
COG0465	COG0772	CT841	CT841	ATP-dependent zinc protease	CT726	CT726	Rod Shape Protein {UniProtKB/TrEMBL:O84731}	[TP0330-TP0387 (0.8016956)]
COG0465	COG0772	CT841	CT841	ATP-dependent zinc protease	CT760	CT760	Cell Division Protein FtsW	[TP0330-TP0387 (0.8016956)]
COG0457	COG1426	CT274	CT274	Hypothetical protein CT274	CT009	CT009	HTH Transcriptional Regulator	[TP0268-TP0334 (0.739808)]
COG0457	COG1426	CT484	CT484	Hypothetical protein CT484	CT009	CT009	HTH Transcriptional Regulator	[TP0268-TP0334 (0.739808)]
COG0457	COG1426	CT700	CT700	Hypothetical protein CT700	CT009	CT009	HTH Transcriptional Regulator	[TP0268-TP0334 (0.739808)]
COG0457	COG1426	CT862	CT862	Low Calcium Response Protein H	CT009	CT009	HTH Transcriptional Regulator	[TP0268-TP0334 (0.739808)]
COG0457	COG1426	CT683	CT683	TPR-motif protein {UniProtKB/TrEMBL:O84689}	CT009	CT009	HTH Transcriptional Regulator	[TP0268-TP0334 (0.739808)]
COG0457	COG1426	CT576	CT576	Low Calcium Response Protein H	CT009	CT009	HTH Transcriptional Regulator	[TP0268-TP0334 (0.739808)]
COG0201	COG2239	CT510	secY	Preprotein translocase secY subunit	CT194	CT194	Mg++ Transporter {UniProtKB/TrEMBL:O84197}	[TP0208-TP0917 (0.5527395)]
COG0860	COG1214	CT268	CT268	N-Acetylmuramoyl Alanine Amidase	CT343	CT343	O-Sialoglycoprotein Endopeptidase family	[TP0247-TP0876 (0.6334264)]
COG0305	COG2812	CT497	CT497	Replicative DNA Helicase	CT334	CT334	DNA Pol III Gamma and Tau	[TP0058-TP1005 (0.7130585)]
COG0188	COG0526	CT660	CT660	DNA Gyrase Subunit A {UniProtKB/TrEMBL:O84667}	CT539	trxA	Thioredoxin {UniProtKB/Swiss-Prot:O84544}	[TP0005-TP0100 (0.7885434)]
COG0188	COG0526	CT189	gyrA	DNA gyrase subunit A (EC 5.99.1.3)	CT783	CT783	Predicted disulfide bond isomerase	[TP0005-TP0100 (0.7885434)]
COG0188	COG0526	CT660	CT660	DNA Gyrase Subunit A {UniProtKB/TrEMBL:O84667}	CT780	CT780	Thioredoxin Disulfide Isomerase	[TP0005-TP0100 (0.7885434)]
COG0188	COG0526	CT189	gyrA	DNA gyrase subunit A (EC 5.99.1.3)	CT539	trxA	Thioredoxin {UniProtKB/Swiss-Prot:O84544}	[TP0005-TP0100 (0.7885434)]
COG0188	COG0526	CT660	CT660	DNA Gyrase Subunit A {UniProtKB/TrEMBL:O84667}	CT783	CT783	Predicted disulfide bond isomerase	[TP0005-TP0100 (0.7885434)]
COG0188	COG0526	CT189	gyrA	DNA gyrase subunit A (EC 5.99.1.3)	CT780	CT780	Thioredoxin Disulfide Isomerase	[TP0005-TP0100 (0.7885434)]
COG0526	COG0771	CT780	CT780	Thioredoxin Disulfide Isomerase	CT758	murD	UDP-N-acetylmuramoylalanine--D-glutamate ligase (EC 6.3.2.9) (UDP-N- acetylmuramoyl-L-alanyl-D-glutamate synthetase) (D-glutamic acid- adding enzyme)	[TP0100-TP0903 (0.59509045)]
COG0526	COG0771	CT539	trxA	Thioredoxin {UniProtKB/Swiss-Prot:O84544}	CT758	murD	UDP-N-acetylmuramoylalanine--D-glutamate ligase (EC 6.3.2.9) (UDP-N- acetylmuramoyl-L-alanyl-D-glutamate synthetase) (D-glutamic acid- adding enzyme)	[TP0100-TP0903 (0.59509045)]
COG0526	COG0771	CT783	CT783	Predicted disulfide bond isomerase	CT758	murD	UDP-N-acetylmuramoylalanine--D-glutamate ligase (EC 6.3.2.9) (UDP-N- acetylmuramoyl-L-alanyl-D-glutamate synthetase) (D-glutamic acid- adding enzyme)	[TP0100-TP0903 (0.59509045)]
COG0762	COG2239	CT645	CT645	Hypothetical protein CT645	CT194	CT194	Mg++ Transporter {UniProtKB/TrEMBL:O84197}	[TP0668-TP0917 (0.5215956)]
COG1366	COG1536	CT424	CT424	Sigma Regulatory Factor	CT719	CT719	Flagellar M-Ring Protein	[TP0233-TP0400 (0.68778783)]
COG1366	COG1536	CT765	CT765	Sigma Regulatory Factor	CT719	CT719	Flagellar M-Ring Protein	[TP0233-TP0400 (0.68778783)]
COG0504	COG1475	CT183	pyrG	CTP synthase (EC 6.3.4.2) (CTP synthase) (UTP--ammonia ligase)	CT688	parB	Probable chromosome partitioning protein parB	[TP0305-TP0271 (0.70252794)]
COG0149	COG2239	CT328	tpi	Triosephosphate isomerase (EC 5.3.1.1) (TIM) (Triose-phosphate isomerase)	CT194	CT194	Mg++ Transporter {UniProtKB/TrEMBL:O84197}	[TP0537-TP0917 (0.5527395)]
COG0250	COG0772	CT320	nusG	Transcription antitermination protein nusG	CT726	CT726	Rod Shape Protein {UniProtKB/TrEMBL:O84731}	[TP0236-TP0387 (0.7470728)]
COG0250	COG0772	CT320	nusG	Transcription antitermination protein nusG	CT760	CT760	Cell Division Protein FtsW	[TP0236-TP0387 (0.7470728)]
COG0227	COG0740	CT086	rpmB	50S ribosomal protein L28	CT706	clpP2	ATP-dependent Clp protease proteolytic subunit 2 (EC 3.4.21.92) (Endopeptidase Clp 2)	[TP0362-TP0507 (0.75048)]
COG0227	COG0740	CT086	rpmB	50S ribosomal protein L28	CT431	clpP1	ATP-dependent Clp protease proteolytic subunit 1 (EC 3.4.21.92) (Endopeptidase Clp 1)	[TP0362-TP0507 (0.75048)]
COG0457	COG0457	CT576	CT576	Low Calcium Response Protein H	CT484	CT484	Hypothetical protein CT484	[TP0067-TP0095 (0.6515529)]
COG0457	COG0457	CT484	CT484	Hypothetical protein CT484	CT576	CT576	Low Calcium Response Protein H	[TP0067-TP0095 (0.6515529)]
COG0457	COG0457	CT683	CT683	TPR-motif protein {UniProtKB/TrEMBL:O84689}	CT576	CT576	Low Calcium Response Protein H	[TP0067-TP0095 (0.6515529)]
COG0457	COG0457	CT576	CT576	Low Calcium Response Protein H	CT683	CT683	TPR-motif protein {UniProtKB/TrEMBL:O84689}	[TP0067-TP0095 (0.6515529)]
COG0457	COG0457	CT484	CT484	Hypothetical protein CT484	CT862	CT862	Low Calcium Response Protein H	[TP0067-TP0095 (0.6515529)]
COG0457	COG0457	CT683	CT683	TPR-motif protein {UniProtKB/TrEMBL:O84689}	CT274	CT274	Hypothetical protein CT274	[TP0067-TP0095 (0.6515529)]
COG0457	COG0457	CT862	CT862	Low Calcium Response Protein H	CT484	CT484	Hypothetical protein CT484	[TP0067-TP0095 (0.6515529)]
COG0457	COG0457	CT862	CT862	Low Calcium Response Protein H	CT274	CT274	Hypothetical protein CT274	[TP0067-TP0095 (0.6515529)]
COG0457	COG0457	CT274	CT274	Hypothetical protein CT274	CT683	CT683	TPR-motif protein {UniProtKB/TrEMBL:O84689}	[TP0067-TP0095 (0.6515529)]
COG0457	COG0457	CT274	CT274	Hypothetical protein CT274	CT862	CT862	Low Calcium Response Protein H	[TP0067-TP0095 (0.6515529)]
COG0457	COG0457	CT700	CT700	Hypothetical protein CT700	CT700	CT700	Hypothetical protein CT700	[TP0067-TP0095 (0.6515529)]
COG0457	COG0457	CT700	CT700	Hypothetical protein CT700	CT862	CT862	Low Calcium Response Protein H	[TP0067-TP0095 (0.6515529)]
COG0457	COG0457	CT862	CT862	Low Calcium Response Protein H	CT700	CT700	Hypothetical protein CT700	[TP0067-TP0095 (0.6515529)]
COG0457	COG0457	CT700	CT700	Hypothetical protein CT700	CT576	CT576	Low Calcium Response Protein H	[TP0067-TP0095 (0.6515529)]
COG0457	COG0457	CT576	CT576	Low Calcium Response Protein H	CT700	CT700	Hypothetical protein CT700	[TP0067-TP0095 (0.6515529)]
COG0457	COG0457	CT484	CT484	Hypothetical protein CT484	CT274	CT274	Hypothetical protein CT274	[TP0067-TP0095 (0.6515529)]
COG0457	COG0457	CT274	CT274	Hypothetical protein CT274	CT484	CT484	Hypothetical protein CT484	[TP0067-TP0095 (0.6515529)]
COG0457	COG0457	CT700	CT700	Hypothetical protein CT700	CT484	CT484	Hypothetical protein CT484	[TP0067-TP0095 (0.6515529)]
COG0457	COG0457	CT484	CT484	Hypothetical protein CT484	CT700	CT700	Hypothetical protein CT700	[TP0067-TP0095 (0.6515529)]
COG0457	COG0457	CT484	CT484	Hypothetical protein CT484	CT683	CT683	TPR-motif protein {UniProtKB/TrEMBL:O84689}	[TP0067-TP0095 (0.6515529)]
COG0457	COG0457	CT683	CT683	TPR-motif protein {UniProtKB/TrEMBL:O84689}	CT484	CT484	Hypothetical protein CT484	[TP0067-TP0095 (0.6515529)]
COG0457	COG0457	CT862	CT862	Low Calcium Response Protein H	CT862	CT862	Low Calcium Response Protein H	[TP0067-TP0095 (0.6515529)]
COG0457	COG0457	CT862	CT862	Low Calcium Response Protein H	CT683	CT683	TPR-motif protein {UniProtKB/TrEMBL:O84689}	[TP0067-TP0095 (0.6515529)]
COG0457	COG0457	CT683	CT683	TPR-motif protein {UniProtKB/TrEMBL:O84689}	CT862	CT862	Low Calcium Response Protein H	[TP0067-TP0095 (0.6515529)]
COG0457	COG0457	CT700	CT700	Hypothetical protein CT700	CT274	CT274	Hypothetical protein CT274	[TP0067-TP0095 (0.6515529)]
COG0457	COG0457	CT683	CT683	TPR-motif protein {UniProtKB/TrEMBL:O84689}	CT683	CT683	TPR-motif protein {UniProtKB/TrEMBL:O84689}	[TP0067-TP0095 (0.6515529)]
COG0457	COG0457	CT274	CT274	Hypothetical protein CT274	CT700	CT700	Hypothetical protein CT700	[TP0067-TP0095 (0.6515529)]
COG0457	COG0457	CT576	CT576	Low Calcium Response Protein H	CT274	CT274	Hypothetical protein CT274	[TP0067-TP0095 (0.6515529)]
COG0457	COG0457	CT274	CT274	Hypothetical protein CT274	CT576	CT576	Low Calcium Response Protein H	[TP0067-TP0095 (0.6515529)]
COG0457	COG0457	CT700	CT700	Hypothetical protein CT700	CT683	CT683	TPR-motif protein {UniProtKB/TrEMBL:O84689}	[TP0067-TP0095 (0.6515529)]
COG0457	COG0457	CT683	CT683	TPR-motif protein {UniProtKB/TrEMBL:O84689}	CT700	CT700	Hypothetical protein CT700	[TP0067-TP0095 (0.6515529)]
COG0457	COG0457	CT484	CT484	Hypothetical protein CT484	CT484	CT484	Hypothetical protein CT484	[TP0067-TP0095 (0.6515529)]
COG0457	COG0457	CT576	CT576	Low Calcium Response Protein H	CT862	CT862	Low Calcium Response Protein H	[TP0067-TP0095 (0.6515529)]
COG0457	COG0457	CT862	CT862	Low Calcium Response Protein H	CT576	CT576	Low Calcium Response Protein H	[TP0067-TP0095 (0.6515529)]
COG0457	COG0457	CT576	CT576	Low Calcium Response Protein H	CT576	CT576	Low Calcium Response Protein H	[TP0067-TP0095 (0.6515529)]
COG0457	COG0457	CT274	CT274	Hypothetical protein CT274	CT274	CT274	Hypothetical protein CT274	[TP0067-TP0095 (0.6515529)]
COG0103	COG0211	CT126	rs9	30S ribosomal protein S9	CT419	rpmA	50S ribosomal protein L27	[TP1024-TP0743 (0.87139803)]
COG0457	COG0803	CT683	CT683	TPR-motif protein {UniProtKB/TrEMBL:O84689}	CT415	CT_415	Putative periplasmic metal-binding protein CT_415 precursor	[TP0469-TP0034 (0.86910707)]
COG0457	COG0803	CT484	CT484	Hypothetical protein CT484	CT415	CT_415	Putative periplasmic metal-binding protein CT_415 precursor	[TP0469-TP0034 (0.86910707)]
COG0457	COG0803	CT862	CT862	Low Calcium Response Protein H	CT067	CT_067	Putative metal-binding lipoprotein CT_067 precursor	[TP0469-TP0034 (0.86910707)]
COG0457	COG0803	CT700	CT700	Hypothetical protein CT700	CT067	CT_067	Putative metal-binding lipoprotein CT_067 precursor	[TP0469-TP0034 (0.86910707)]
COG0457	COG0803	CT274	CT274	Hypothetical protein CT274	CT415	CT_415	Putative periplasmic metal-binding protein CT_415 precursor	[TP0469-TP0034 (0.86910707)]
COG0457	COG0803	CT700	CT700	Hypothetical protein CT700	CT415	CT_415	Putative periplasmic metal-binding protein CT_415 precursor	[TP0469-TP0034 (0.86910707)]
COG0457	COG0803	CT274	CT274	Hypothetical protein CT274	CT067	CT_067	Putative metal-binding lipoprotein CT_067 precursor	[TP0469-TP0034 (0.86910707)]
COG0457	COG0803	CT576	CT576	Low Calcium Response Protein H	CT067	CT_067	Putative metal-binding lipoprotein CT_067 precursor	[TP0469-TP0034 (0.86910707)]
COG0457	COG0803	CT576	CT576	Low Calcium Response Protein H	CT415	CT_415	Putative periplasmic metal-binding protein CT_415 precursor	[TP0469-TP0034 (0.86910707)]
COG0457	COG0803	CT484	CT484	Hypothetical protein CT484	CT067	CT_067	Putative metal-binding lipoprotein CT_067 precursor	[TP0469-TP0034 (0.86910707)]
COG0457	COG0803	CT683	CT683	TPR-motif protein {UniProtKB/TrEMBL:O84689}	CT067	CT_067	Putative metal-binding lipoprotein CT_067 precursor	[TP0469-TP0034 (0.86910707)]
COG0457	COG0803	CT862	CT862	Low Calcium Response Protein H	CT415	CT_415	Putative periplasmic metal-binding protein CT_415 precursor	[TP0469-TP0034 (0.86910707)]
COG0223	COG0664	CT530	fmt	Methionyl-tRNA formyltransferase (EC 2.1.2.9)	CT235	CT235	CAMP-Dependent Protein Kinase Regulatory Subunit	[TP0756-TP0995 (0.69102824)]
COG0773	COG0817	CT762	CT_762	MurC/ddl bifunctional enzyme [Includes: UDP-N-acetylmuramate--L- alanine ligase (EC 6.3.2.8) (UDP-N-acetylmuramoyl-L-alanine synthetase); D-alanine--D-alanine ligase (EC 6.3.2.4) (D-alanylalanine synthetase) (D-Ala-D-Ala ligase)]	CT502	ruvC	Crossover junction endodeoxyribonuclease ruvC (EC 3.1.22.4) (Holliday junction nuclease ruvC) (Holliday junction resolvase ruvC)	[TP0341-TP0517 (0.7285616)]
COG0272	COG0773	CT146	ligA	DNA ligase (EC 6.5.1.2) (Polydeoxyribonucleotide synthase [NAD+])	CT762	CT_762	MurC/ddl bifunctional enzyme [Includes: UDP-N-acetylmuramate--L- alanine ligase (EC 6.3.2.8) (UDP-N-acetylmuramoyl-L-alanine synthetase); D-alanine--D-alanine ligase (EC 6.3.2.4) (D-alanylalanine synthetase) (D-Ala-D-Ala ligase)]	[TP0634-TP0341 (0.8201813)]
COG0036	COG0249	CT121	rpe	Ribulose-phosphate 3-epimerase (EC 5.1.3.1) (Pentose-5-phosphate 3- epimerase) (PPE) (R5P3E)	CT792	mutS	DNA mismatch repair protein mutS	[TP0945-TP0328 (0.6742458)]
COG0124	COG0465	CT543	hisS	Histidyl-tRNA synthetase (EC 6.1.1.21) (Histidine--tRNA ligase) (HisRS)	CT841	CT841	ATP-dependent zinc protease	[TP0641-TP0330 (0.76316583)]
COG0257	COG0719	CT786	CT786	50S ribosomal protein L36	CT684	CT684	ABC Transporter {UniProtKB/TrEMBL:O84690}	[TP0209-TP0612 (0.6772987)]
COG0257	COG0719	CT786	CT786	50S ribosomal protein L36	CT686	CT686	ABC Transporter Membrane Protein	[TP0209-TP0612 (0.6772987)]
COG0504	COG0728	CT183	pyrG	CTP synthase (EC 6.3.4.2) (CTP synthase) (UTP--ammonia ligase)	CT624	mviN	Virulence factor mviN homolog	[TP0305-TP0516 (0.84299135)]
COG0445	COG1366	CT498	gidA	tRNA uridine 5-carboxymethylaminomethyl modification enzyme gidA (Glucose-inhibited division protein A)	CT765	CT765	Sigma Regulatory Factor	[TP0044-TP0233 (0.74185747)]
COG0445	COG1366	CT498	gidA	tRNA uridine 5-carboxymethylaminomethyl modification enzyme gidA (Glucose-inhibited division protein A)	CT424	CT424	Sigma Regulatory Factor	[TP0044-TP0233 (0.74185747)]
COG0242	COG0360	CT353	def	Peptide deformylase (EC 3.5.1.88) (PDF) (Polypeptide deformylase)	CT801	rs6	30S ribosomal protein S6	[TP0757-TP0063 (0.54983324)]
COG0234	COG0772	CT111	groS	10 kDa chaperonin (Protein Cpn10) (groES protein) (11.2 kDa stress response protein) (Heat shock protein 10) (HSP10)	CT726	CT726	Rod Shape Protein {UniProtKB/TrEMBL:O84731}	[TP1013-TP0387 (0.81326103)]
COG0234	COG0772	CT111	groS	10 kDa chaperonin (Protein Cpn10) (groES protein) (11.2 kDa stress response protein) (Heat shock protein 10) (HSP10)	CT760	CT760	Cell Division Protein FtsW	[TP1013-TP0387 (0.81326103)]
COG0445	COG0457	CT498	gidA	tRNA uridine 5-carboxymethylaminomethyl modification enzyme gidA (Glucose-inhibited division protein A)	CT484	CT484	Hypothetical protein CT484	[TP0044-TP0954 (0.8549597)]
COG0445	COG0457	CT498	gidA	tRNA uridine 5-carboxymethylaminomethyl modification enzyme gidA (Glucose-inhibited division protein A)	CT683	CT683	TPR-motif protein {UniProtKB/TrEMBL:O84689}	[TP0044-TP0954 (0.8549597)]
COG0445	COG0457	CT498	gidA	tRNA uridine 5-carboxymethylaminomethyl modification enzyme gidA (Glucose-inhibited division protein A)	CT700	CT700	Hypothetical protein CT700	[TP0044-TP0954 (0.8549597)]
COG0445	COG0457	CT498	gidA	tRNA uridine 5-carboxymethylaminomethyl modification enzyme gidA (Glucose-inhibited division protein A)	CT862	CT862	Low Calcium Response Protein H	[TP0044-TP0954 (0.8549597)]
COG0445	COG0457	CT498	gidA	tRNA uridine 5-carboxymethylaminomethyl modification enzyme gidA (Glucose-inhibited division protein A)	CT274	CT274	Hypothetical protein CT274	[TP0044-TP0954 (0.8549597)]
COG0445	COG0457	CT498	gidA	tRNA uridine 5-carboxymethylaminomethyl modification enzyme gidA (Glucose-inhibited division protein A)	CT576	CT576	Low Calcium Response Protein H	[TP0044-TP0954 (0.8549597)]
COG0228	COG0250	CT026	rpsP	30S ribosomal protein S16	CT320	nusG	Transcription antitermination protein nusG	[TP0905-TP0236 (0.7099409)]
COG0465	COG0532	CT841	CT841	ATP-dependent zinc protease	CT096	infB	Translation initiation factor IF-2	[TP0330-TP0891 (0.8751731)]
COG0234	COG0445	CT111	groS	10 kDa chaperonin (Protein Cpn10) (groES protein) (11.2 kDa stress response protein) (Heat shock protein 10) (HSP10)	CT498	gidA	tRNA uridine 5-carboxymethylaminomethyl modification enzyme gidA (Glucose-inhibited division protein A)	[TP1013-TP0044 (0.813164)]
COG0265	COG1381	CT823	htrA	Probable serine protease do-like precursor (EC 3.4.21.-) (59 kDa immunogenic protein) (SK59)	CT470	recO	DNA repair protein recO (Recombination protein O)	[TP0773-TP0636 (0.870009)]
COG0457	COG0860	CT862	CT862	Low Calcium Response Protein H	CT268	CT268	N-Acetylmuramoyl Alanine Amidase	[TP0820-TP0247 (0.74644035), TP0067-TP0247 (0.79531366)]
COG0457	COG0860	CT484	CT484	Hypothetical protein CT484	CT268	CT268	N-Acetylmuramoyl Alanine Amidase	[TP0820-TP0247 (0.74644035), TP0067-TP0247 (0.79531366)]
COG0457	COG0860	CT576	CT576	Low Calcium Response Protein H	CT268	CT268	N-Acetylmuramoyl Alanine Amidase	[TP0820-TP0247 (0.74644035), TP0067-TP0247 (0.79531366)]
COG0457	COG0860	CT700	CT700	Hypothetical protein CT700	CT268	CT268	N-Acetylmuramoyl Alanine Amidase	[TP0820-TP0247 (0.74644035), TP0067-TP0247 (0.79531366)]
COG0457	COG0860	CT274	CT274	Hypothetical protein CT274	CT268	CT268	N-Acetylmuramoyl Alanine Amidase	[TP0820-TP0247 (0.74644035), TP0067-TP0247 (0.79531366)]
COG0457	COG0860	CT683	CT683	TPR-motif protein {UniProtKB/TrEMBL:O84689}	CT268	CT268	N-Acetylmuramoyl Alanine Amidase	[TP0820-TP0247 (0.74644035), TP0067-TP0247 (0.79531366)]
COG1186	COG1925	CT459	prfB	Peptide chain release factor 2 (RF-2)	CT337	ptsH	Phosphocarrier protein HPr (Histidine-containing protein)	[TP0576-TP0589 (0.79878455)]
COG0319	COG0333	CT422	CT_422	Hypothetical UPF0054 protein CT422	CT810	rpmF	50S ribosomal protein L32	[TP0650-TP0807 (0.80809164)]
COG0216	COG0457	CT023	prfA	Peptide chain release factor 1 (RF-1)	CT484	CT484	Hypothetical protein CT484	[TP0051-TP0067 (0.7097377)]
COG0216	COG0457	CT023	prfA	Peptide chain release factor 1 (RF-1)	CT576	CT576	Low Calcium Response Protein H	[TP0051-TP0067 (0.7097377)]
COG0216	COG0457	CT023	prfA	Peptide chain release factor 1 (RF-1)	CT683	CT683	TPR-motif protein {UniProtKB/TrEMBL:O84689}	[TP0051-TP0067 (0.7097377)]
COG0216	COG0457	CT023	prfA	Peptide chain release factor 1 (RF-1)	CT274	CT274	Hypothetical protein CT274	[TP0051-TP0067 (0.7097377)]
COG0216	COG0457	CT023	prfA	Peptide chain release factor 1 (RF-1)	CT862	CT862	Low Calcium Response Protein H	[TP0051-TP0067 (0.7097377)]
COG0216	COG0457	CT023	prfA	Peptide chain release factor 1 (RF-1)	CT700	CT700	Hypothetical protein CT700	[TP0051-TP0067 (0.7097377)]
COG0542	COG2204	CT286	clpC	Probable ATP-dependent Clp protease ATP-binding subunit	CT468	CT468	2-component regulatory system-ATPase	[TP0071-TP0519 (0.6908589)]
COG0542	COG2204	CT113	clpB	Chaperone clpB {UniProtKB/Swiss-Prot:O84115}	CT468	CT468	2-component regulatory system-ATPase	[TP0071-TP0519 (0.6908589)]
COG0608	COG1366	CT447	CT447	SsDNA Exonuclease {UniProtKB/TrEMBL:O84453}	CT424	CT424	Sigma Regulatory Factor	[TP0704-TP0540 (0.7098393)]
COG0608	COG1366	CT447	CT447	SsDNA Exonuclease {UniProtKB/TrEMBL:O84453}	CT765	CT765	Sigma Regulatory Factor	[TP0704-TP0540 (0.7098393)]
COG0290	COG0457	CT833	infC	Translation initiation factor IF-3	CT862	CT862	Low Calcium Response Protein H	[TP0850-TP0095 (0.6947713)]
COG0290	COG0457	CT833	infC	Translation initiation factor IF-3	CT700	CT700	Hypothetical protein CT700	[TP0850-TP0095 (0.6947713)]
COG0290	COG0457	CT833	infC	Translation initiation factor IF-3	CT576	CT576	Low Calcium Response Protein H	[TP0850-TP0095 (0.6947713)]
COG0290	COG0457	CT833	infC	Translation initiation factor IF-3	CT683	CT683	TPR-motif protein {UniProtKB/TrEMBL:O84689}	[TP0850-TP0095 (0.6947713)]
COG0290	COG0457	CT833	infC	Translation initiation factor IF-3	CT484	CT484	Hypothetical protein CT484	[TP0850-TP0095 (0.6947713)]
COG0290	COG0457	CT833	infC	Translation initiation factor IF-3	CT274	CT274	Hypothetical protein CT274	[TP0850-TP0095 (0.6947713)]
COG0322	COG0353	CT791	uvrC	UvrABC system protein C (Protein uvrC) (Excinuclease ABC subunit C)	CT240	recR	Recombination protein recR	[TP0472-TP1004 (0.53674763)]
COG0188	COG0305	CT189	gyrA	DNA gyrase subunit A (EC 5.99.1.3)	CT497	CT497	Replicative DNA Helicase	[TP0005-TP0058 (0.73312306)]
COG0188	COG0305	CT660	CT660	DNA Gyrase Subunit A {UniProtKB/TrEMBL:O84667}	CT497	CT497	Replicative DNA Helicase	[TP0005-TP0058 (0.73312306)]
COG1825	COG2812	CT799	ctc	50S ribosomal protein L25 (General stress protein CTC)	CT334	CT334	DNA Pol III Gamma and Tau	[TP0372-TP1005 (0.6540257)]
COG0024	COG1121	CT851	map	Methionine aminopeptidase (EC 3.4.11.18) (MAP) (Peptidase M)	CT416	CT_416	Probable metal transport system ATP-binding protein CT_416	[TP0842-TP0164 (0.77940726)]
COG0024	COG1121	CT851	map	Methionine aminopeptidase (EC 3.4.11.18) (MAP) (Peptidase M)	CT068	CT_068	Probable metal transport system ATP-binding protein CT_068	[TP0842-TP0164 (0.77940726)]
COG0361	COG1214	CT323	infA	Translation initiation factor IF-1	CT343	CT343	O-Sialoglycoprotein Endopeptidase family	[TP0097-TP0876 (0.56457245)]
COG1108	COG2239	CT069	CT_069	Probable metal transport system membrane protein CT_069	CT194	CT194	Mg++ Transporter {UniProtKB/TrEMBL:O84197}	[TP0165-TP0917 (0.5215956)]
COG1108	COG2239	CT417	CT_417	Probable metal transport system membrane protein CT_417	CT194	CT194	Mg++ Transporter {UniProtKB/TrEMBL:O84197}	[TP0165-TP0917 (0.5215956)]
COG1108	COG2239	CT070	CT_070	Probable metal transport system membrane protein CT_070	CT194	CT194	Mg++ Transporter {UniProtKB/TrEMBL:O84197}	[TP0165-TP0917 (0.5215956)]
COG2204	COG2204	CT468	CT468	2-component regulatory system-ATPase	CT468	CT468	2-component regulatory system-ATPase	[TP0519-TP0519 (0.65939915)]
COG0242	COG1187	CT353	def	Peptide deformylase (EC 3.5.1.88) (PDF) (Polypeptide deformylase)	CT723	CT723	Predicted pseudouridine synthase	[TP0757-TP0459 (0.5284328)]
COG0457	COG0558	CT576	CT576	Low Calcium Response Protein H	CT496	CT496	CDP-diacylglycerol--glycerol-3-phosphate	[TP0067-TP0730 (0.86096925)]
COG0457	COG0558	CT862	CT862	Low Calcium Response Protein H	CT797	CT797	CDP-diacylglycerol--glycerol-3-phosphate	[TP0067-TP0730 (0.86096925)]
COG0457	COG0558	CT484	CT484	Hypothetical protein CT484	CT496	CT496	CDP-diacylglycerol--glycerol-3-phosphate	[TP0067-TP0730 (0.86096925)]
COG0457	COG0558	CT484	CT484	Hypothetical protein CT484	CT797	CT797	CDP-diacylglycerol--glycerol-3-phosphate	[TP0067-TP0730 (0.86096925)]
COG0457	COG0558	CT683	CT683	TPR-motif protein {UniProtKB/TrEMBL:O84689}	CT797	CT797	CDP-diacylglycerol--glycerol-3-phosphate	[TP0067-TP0730 (0.86096925)]
COG0457	COG0558	CT274	CT274	Hypothetical protein CT274	CT797	CT797	CDP-diacylglycerol--glycerol-3-phosphate	[TP0067-TP0730 (0.86096925)]
COG0457	COG0558	CT274	CT274	Hypothetical protein CT274	CT496	CT496	CDP-diacylglycerol--glycerol-3-phosphate	[TP0067-TP0730 (0.86096925)]
COG0457	COG0558	CT700	CT700	Hypothetical protein CT700	CT797	CT797	CDP-diacylglycerol--glycerol-3-phosphate	[TP0067-TP0730 (0.86096925)]
COG0457	COG0558	CT576	CT576	Low Calcium Response Protein H	CT797	CT797	CDP-diacylglycerol--glycerol-3-phosphate	[TP0067-TP0730 (0.86096925)]
COG0457	COG0558	CT683	CT683	TPR-motif protein {UniProtKB/TrEMBL:O84689}	CT496	CT496	CDP-diacylglycerol--glycerol-3-phosphate	[TP0067-TP0730 (0.86096925)]
COG0457	COG0558	CT700	CT700	Hypothetical protein CT700	CT496	CT496	CDP-diacylglycerol--glycerol-3-phosphate	[TP0067-TP0730 (0.86096925)]
COG0457	COG0558	CT862	CT862	Low Calcium Response Protein H	CT496	CT496	CDP-diacylglycerol--glycerol-3-phosphate	[TP0067-TP0730 (0.86096925)]
COG0020	COG1508	CT450	uppS	Undecaprenyl pyrophosphate synthetase (EC 2.5.1.31) (UPP synthetase) (Di-trans,poly-cis-decaprenylcistransferase) (Undecaprenyl diphosphate synthase) (UDS)	CT609	CT609	RNA Polymerase Sigma-54	[TP0603-TP0111 (0.79878455)]
COG0242	COG0254	CT353	def	Peptide deformylase (EC 3.5.1.88) (PDF) (Polypeptide deformylase)	CT022	rl31	50S ribosomal protein L31 type B	[TP0757-TP0255 (0.6434887)]
COG0442	COG1466	CT393	proS	Prolyl-tRNA synthetase (EC 6.1.1.15) (Proline--tRNA ligase) (ProRS)	CT047	CT047	Hypothetical protein CT047	[TP0160-TP0588 (0.66563916)]
COG0305	COG0593	CT497	CT497	Replicative DNA Helicase	CT250	dnaA1	Chromosomal replication initiator protein dnaA 1	[TP0058-TP0001 (0.9013428)]
COG0305	COG0593	CT497	CT497	Replicative DNA Helicase	CT275	dnaA2	Chromosomal replication initiator protein dnaA 2	[TP0058-TP0001 (0.9013428)]
COG0772	COG2239	CT760	CT760	Cell Division Protein FtsW	CT194	CT194	Mg++ Transporter {UniProtKB/TrEMBL:O84197}	[TP0501-TP0917 (0.53388965), TP0387-TP0917 (0.61041105)]
COG0772	COG2239	CT726	CT726	Rod Shape Protein {UniProtKB/TrEMBL:O84731}	CT194	CT194	Mg++ Transporter {UniProtKB/TrEMBL:O84197}	[TP0501-TP0917 (0.53388965), TP0387-TP0917 (0.61041105)]
COG0178	COG1197	CT333	uvrA	UvrABC system protein A (UvrA protein) (Excinuclease ABC subunit A)	CT748	CT748	Transcription-Repair Coupling	[TP0514-TP0344 (0.9414915)]
COG0264	COG0544	CT679	tsf	Elongation factor Ts (EF-Ts)	CT707	tig	Trigger factor {UniProtKB/Swiss-Prot:O84713}	[TP0605-TP0506 (0.9100214)]
COG0495	COG1475	CT209	leuS	Leucyl-tRNA synthetase (EC 6.1.1.4) (Leucine--tRNA ligase) (LeuRS)	CT688	parB	Probable chromosome partitioning protein parB	[TP0586-TP0271 (0.63095015)]
COG0099	COG0216	CT509	rs13	30S ribosomal protein S13	CT023	prfA	Peptide chain release factor 1 (RF-1)	[TP0210-TP0051 (0.8775348)]
COG0803	COG1268	CT067	CT_067	Putative metal-binding lipoprotein CT_067 precursor	CT359	CT359	Hypothetical protein CT359	[TP0034-TP0228 (0.8514437)]
COG0803	COG1268	CT415	CT_415	Putative periplasmic metal-binding protein CT_415 precursor	CT359	CT359	Hypothetical protein CT359	[TP0034-TP0228 (0.8514437)]
COG1269	COG2239	CT305	atpI	V-type ATP synthase subunit I (EC 3.6.3.14) (V-type ATPase subunit I)	CT194	CT194	Mg++ Transporter {UniProtKB/TrEMBL:O84197}	[TP0533-TP0917 (0.53720385)]
COG0442	COG0552	CT393	proS	Prolyl-tRNA synthetase (EC 6.1.1.15) (Proline--tRNA ligase) (ProRS)	CT820	CT820	Cell Division Protein FtsY	[TP0160-TP0578 (0.56216276)]
COG0242	COG0319	CT353	def	Peptide deformylase (EC 3.5.1.88) (PDF) (Polypeptide deformylase)	CT422	CT_422	Hypothetical UPF0054 protein CT422	[TP0757-TP0650 (0.630912)]
COG0457	COG0566	CT862	CT862	Low Calcium Response Protein H	CT403	CT403	RRNA Methylase {UniProtKB/TrEMBL:O84408}	[TP0095-TP0054 (0.73981166)]
COG0457	COG0566	CT700	CT700	Hypothetical protein CT700	CT403	CT403	RRNA Methylase {UniProtKB/TrEMBL:O84408}	[TP0095-TP0054 (0.73981166)]
COG0457	COG0566	CT274	CT274	Hypothetical protein CT274	CT403	CT403	RRNA Methylase {UniProtKB/TrEMBL:O84408}	[TP0095-TP0054 (0.73981166)]
COG0457	COG0566	CT484	CT484	Hypothetical protein CT484	CT403	CT403	RRNA Methylase {UniProtKB/TrEMBL:O84408}	[TP0095-TP0054 (0.73981166)]
COG0457	COG0566	CT576	CT576	Low Calcium Response Protein H	CT403	CT403	RRNA Methylase {UniProtKB/TrEMBL:O84408}	[TP0095-TP0054 (0.73981166)]
COG0457	COG0566	CT683	CT683	TPR-motif protein {UniProtKB/TrEMBL:O84689}	CT403	CT403	RRNA Methylase {UniProtKB/TrEMBL:O84408}	[TP0095-TP0054 (0.73981166)]
COG0465	COG0558	CT841	CT841	ATP-dependent zinc protease	CT797	CT797	CDP-diacylglycerol--glycerol-3-phosphate	[TP0765-TP0256 (0.8653493)]
COG0465	COG0558	CT841	CT841	ATP-dependent zinc protease	CT496	CT496	CDP-diacylglycerol--glycerol-3-phosphate	[TP0765-TP0256 (0.8653493)]
COG0125	COG0361	CT188	tmk	Thymidylate kinase {UniProtKB/Swiss-Prot:O84191}	CT323	infA	Translation initiation factor IF-1	[TP0354-TP0097 (0.8382038)]
COG0215	COG1536	CT782	cysS	Cysteinyl-tRNA synthetase (EC 6.1.1.16) (Cysteine--tRNA ligase) (CysRS)	CT719	CT719	Flagellar M-Ring Protein	[TP0091-TP0400 (0.6374247)]
COG0457	COG0495	CT274	CT274	Hypothetical protein CT274	CT209	leuS	Leucyl-tRNA synthetase (EC 6.1.1.4) (Leucine--tRNA ligase) (LeuRS)	[TP0067-TP0586 (0.714839)]
COG0457	COG0495	CT862	CT862	Low Calcium Response Protein H	CT209	leuS	Leucyl-tRNA synthetase (EC 6.1.1.4) (Leucine--tRNA ligase) (LeuRS)	[TP0067-TP0586 (0.714839)]
COG0457	COG0495	CT683	CT683	TPR-motif protein {UniProtKB/TrEMBL:O84689}	CT209	leuS	Leucyl-tRNA synthetase (EC 6.1.1.4) (Leucine--tRNA ligase) (LeuRS)	[TP0067-TP0586 (0.714839)]
COG0457	COG0495	CT576	CT576	Low Calcium Response Protein H	CT209	leuS	Leucyl-tRNA synthetase (EC 6.1.1.4) (Leucine--tRNA ligase) (LeuRS)	[TP0067-TP0586 (0.714839)]
COG0457	COG0495	CT700	CT700	Hypothetical protein CT700	CT209	leuS	Leucyl-tRNA synthetase (EC 6.1.1.4) (Leucine--tRNA ligase) (LeuRS)	[TP0067-TP0586 (0.714839)]
COG0457	COG0495	CT484	CT484	Hypothetical protein CT484	CT209	leuS	Leucyl-tRNA synthetase (EC 6.1.1.4) (Leucine--tRNA ligase) (LeuRS)	[TP0067-TP0586 (0.714839)]
COG0257	COG0472	CT786	CT786	50S ribosomal protein L36	CT757	mraY	Phospho-N-acetylmuramoyl-pentapeptide-transferase (EC 2.7.8.13) (UDP- MurNAc-pentapeptide phosphotransferase)	[TP0209-TP0345 (0.64932555)]
COG0358	COG0457	CT794	dnaG	DNA primase {UniProtKB/Swiss-Prot:O84799}	CT274	CT274	Hypothetical protein CT274	[TP0492-TP0648 (0.5111708)]
COG0358	COG0457	CT794	dnaG	DNA primase {UniProtKB/Swiss-Prot:O84799}	CT862	CT862	Low Calcium Response Protein H	[TP0492-TP0648 (0.5111708)]
COG0358	COG0457	CT794	dnaG	DNA primase {UniProtKB/Swiss-Prot:O84799}	CT576	CT576	Low Calcium Response Protein H	[TP0492-TP0648 (0.5111708)]
COG0358	COG0457	CT794	dnaG	DNA primase {UniProtKB/Swiss-Prot:O84799}	CT700	CT700	Hypothetical protein CT700	[TP0492-TP0648 (0.5111708)]
COG0358	COG0457	CT794	dnaG	DNA primase {UniProtKB/Swiss-Prot:O84799}	CT683	CT683	TPR-motif protein {UniProtKB/TrEMBL:O84689}	[TP0492-TP0648 (0.5111708)]
COG0358	COG0457	CT794	dnaG	DNA primase {UniProtKB/Swiss-Prot:O84799}	CT484	CT484	Hypothetical protein CT484	[TP0492-TP0648 (0.5111708)]
COG0795	COG1792	CT838	CT838	Hypothetical protein CT838	CT638.1	CT638.1	Hypothetical protein CT638.1	[TP0884-TP0498 (0.8374102)]
COG0795	COG1792	CT839	CT839	Hypothetical protein CT839	CT638	CT638	Hypothetical protein CT638	[TP0884-TP0498 (0.8374102)]
COG0795	COG1792	CT839	CT839	Hypothetical protein CT839	CT638.1	CT638.1	Hypothetical protein CT638.1	[TP0884-TP0498 (0.8374102)]
COG0795	COG1792	CT838	CT838	Hypothetical protein CT838	CT638	CT638	Hypothetical protein CT638	[TP0884-TP0498 (0.8374102)]
COG1317	COG1536	CT561	CT561	Yop proteins translocation protein L	CT719	CT719	Flagellar M-Ring Protein	[TP0401-TP0026 (0.96139234)]
COG0608	COG1234	CT447	CT447	SsDNA Exonuclease {UniProtKB/TrEMBL:O84453}	CT346	rnz	Ribonuclease Z (EC 3.1.26.11) (RNase Z) (tRNase Z) (tRNA 3 endonuclease)	[TP0704-TP0819 (0.5844061)]
COG0024	COG0125	CT851	map	Methionine aminopeptidase (EC 3.4.11.18) (MAP) (Peptidase M)	CT188	tmk	Thymidylate kinase {UniProtKB/Swiss-Prot:O84191}	[TP0842-TP0354 (0.8096375)]
COG1077	COG1426	CT709	CT709	Rod Shape Protein-Sugar Kinase	CT009	CT009	HTH Transcriptional Regulator	[TP0497-TP0334 (0.739115)]
COG1536	COG1536	CT719	CT719	Flagellar M-Ring Protein	CT719	CT719	Flagellar M-Ring Protein	[TP0026-TP0400 (0.5928469)]
COG0048	COG1156	CT439	rs12	30S ribosomal protein S12	CT307	atpB	V-type ATP synthase beta chain (EC 3.6.3.14) (V-type ATPase subunit B)	[TP0243-TP0427 (0.80866665)]
COG1109	COG1157	CT815	glmM	Phosphoglucosamine mutase (EC 5.4.2.10)	CT669	CT669	Yops secretion ATPase {UniProtKB/TrEMBL:O84676}	[TP0413-TP0402 (0.78400123)]
COG1109	COG1157	CT815	glmM	Phosphoglucosamine mutase (EC 5.4.2.10)	CT717	CT717	Flagellum-specific ATP Synthase	[TP0413-TP0402 (0.78400123)]
COG1109	COG1157	CT295	CT295	Phosphomannomutase {UniProtKB/TrEMBL:O84297}	CT717	CT717	Flagellum-specific ATP Synthase	[TP0413-TP0402 (0.78400123)]
COG1109	COG1157	CT295	CT295	Phosphomannomutase {UniProtKB/TrEMBL:O84297}	CT669	CT669	Yops secretion ATPase {UniProtKB/TrEMBL:O84676}	[TP0413-TP0402 (0.78400123)]
COG0217	COG1235	CT457	CT_457	Hypothetical UPF0082 protein CT457	CT738	CT738	Metal dependent hydrolase	[TP0474-TP0489 (0.71912634)]
COG0217	COG1235	CT457	CT_457	Hypothetical UPF0082 protein CT457	CT380	CT380	Predicted metal dependent hydrolase	[TP0474-TP0489 (0.71912634)]
COG0012	COG0188	CT092	CT092	GTP Binding Protein {UniProtKB/TrEMBL:O84094}	CT189	gyrA	DNA gyrase subunit A (EC 5.99.1.3)	[TP0124-TP0005 (0.7149395)]
COG0012	COG0188	CT092	CT092	GTP Binding Protein {UniProtKB/TrEMBL:O84094}	CT660	CT660	DNA Gyrase Subunit A {UniProtKB/TrEMBL:O84667}	[TP0124-TP0005 (0.7149395)]
COG0124	COG0254	CT543	hisS	Histidyl-tRNA synthetase (EC 6.1.1.21) (Histidine--tRNA ligase) (HisRS)	CT022	rl31	50S ribosomal protein L31 type B	[TP0641-TP0255 (0.65973145)]
COG0178	COG0272	CT333	uvrA	UvrABC system protein A (UvrA protein) (Excinuclease ABC subunit A)	CT146	ligA	DNA ligase (EC 6.5.1.2) (Polydeoxyribonucleotide synthase [NAD+])	[TP0514-TP0634 (0.7537598)]
COG0257	COG2204	CT786	CT786	50S ribosomal protein L36	CT468	CT468	2-component regulatory system-ATPase	[TP0209-TP0519 (0.6010877)]
COG1115	COG2239	CT409	CT409	Amino acid permease {UniProtKB/TrEMBL:O84414}	CT194	CT194	Mg++ Transporter {UniProtKB/TrEMBL:O84197}	[TP0414-TP0917 (0.53720385)]
COG1115	COG2239	CT735	CT735	D-Ala/Gly Permease {UniProtKB/TrEMBL:O84740}	CT194	CT194	Mg++ Transporter {UniProtKB/TrEMBL:O84197}	[TP0414-TP0917 (0.53720385)]
COG0457	COG1234	CT700	CT700	Hypothetical protein CT700	CT346	rnz	Ribonuclease Z (EC 3.1.26.11) (RNase Z) (tRNase Z) (tRNA 3 endonuclease)	[TP0095-TP0819 (0.5178716)]
COG0457	COG1234	CT862	CT862	Low Calcium Response Protein H	CT346	rnz	Ribonuclease Z (EC 3.1.26.11) (RNase Z) (tRNase Z) (tRNA 3 endonuclease)	[TP0095-TP0819 (0.5178716)]
COG0457	COG1234	CT484	CT484	Hypothetical protein CT484	CT346	rnz	Ribonuclease Z (EC 3.1.26.11) (RNase Z) (tRNase Z) (tRNA 3 endonuclease)	[TP0095-TP0819 (0.5178716)]
COG0457	COG1234	CT683	CT683	TPR-motif protein {UniProtKB/TrEMBL:O84689}	CT346	rnz	Ribonuclease Z (EC 3.1.26.11) (RNase Z) (tRNase Z) (tRNA 3 endonuclease)	[TP0095-TP0819 (0.5178716)]
COG0457	COG1234	CT274	CT274	Hypothetical protein CT274	CT346	rnz	Ribonuclease Z (EC 3.1.26.11) (RNase Z) (tRNase Z) (tRNA 3 endonuclease)	[TP0095-TP0819 (0.5178716)]
COG0457	COG1234	CT576	CT576	Low Calcium Response Protein H	CT346	rnz	Ribonuclease Z (EC 3.1.26.11) (RNase Z) (tRNase Z) (tRNA 3 endonuclease)	[TP0095-TP0819 (0.5178716)]
COG0217	COG1269	CT457	CT_457	Hypothetical UPF0082 protein CT457	CT305	atpI	V-type ATP synthase subunit I (EC 3.6.3.14) (V-type ATPase subunit I)	[TP0474-TP0533 (0.71912634)]
COG0257	COG0773	CT786	CT786	50S ribosomal protein L36	CT762	CT_762	MurC/ddl bifunctional enzyme [Includes: UDP-N-acetylmuramate--L- alanine ligase (EC 6.3.2.8) (UDP-N-acetylmuramoyl-L-alanine synthetase); D-alanine--D-alanine ligase (EC 6.3.2.4) (D-alanylalanine synthetase) (D-Ala-D-Ala ligase)]	[TP0209-TP0341 (0.6926446)]
COG0457	COG2204	CT274	CT274	Hypothetical protein CT274	CT468	CT468	2-component regulatory system-ATPase	[TP0067-TP0519 (0.7741208)]
COG0457	COG2204	CT862	CT862	Low Calcium Response Protein H	CT468	CT468	2-component regulatory system-ATPase	[TP0067-TP0519 (0.7741208)]
COG0457	COG2204	CT484	CT484	Hypothetical protein CT484	CT468	CT468	2-component regulatory system-ATPase	[TP0067-TP0519 (0.7741208)]
COG0457	COG2204	CT576	CT576	Low Calcium Response Protein H	CT468	CT468	2-component regulatory system-ATPase	[TP0067-TP0519 (0.7741208)]
COG0457	COG2204	CT700	CT700	Hypothetical protein CT700	CT468	CT468	2-component regulatory system-ATPase	[TP0067-TP0519 (0.7741208)]
COG0457	COG2204	CT683	CT683	TPR-motif protein {UniProtKB/TrEMBL:O84689}	CT468	CT468	2-component regulatory system-ATPase	[TP0067-TP0519 (0.7741208)]
COG2208	COG2239	CT589	CT589	Hypothetical protein CT589	CT194	CT194	Mg++ Transporter {UniProtKB/TrEMBL:O84197}	[TP0218-TP0917 (0.6618409)]
COG2208	COG2239	CT588	CT588	Sigma regulatory family protein-PP2C phosphatase	CT194	CT194	Mg++ Transporter {UniProtKB/TrEMBL:O84197}	[TP0218-TP0917 (0.6618409)]
COG0257	COG0681	CT786	CT786	50S ribosomal protein L36	CT020	CT020	Signal Peptidase I {UniProtKB/TrEMBL:O84023}	[TP0209-TP0926 (0.69083804)]
COG1121	COG2204	CT416	CT_416	Probable metal transport system ATP-binding protein CT_416	CT468	CT468	2-component regulatory system-ATPase	[TP0035-TP0519 (0.5085169)]
COG1121	COG2204	CT068	CT_068	Probable metal transport system ATP-binding protein CT_068	CT468	CT468	2-component regulatory system-ATPase	[TP0035-TP0519 (0.5085169)]
COG0051	COG2204	CT436	rs10	30S ribosomal protein S10	CT468	CT468	2-component regulatory system-ATPase	[TP0188-TP0519 (0.6307204)]
COG0234	COG0803	CT111	groS	10 kDa chaperonin (Protein Cpn10) (groES protein) (11.2 kDa stress response protein) (Heat shock protein 10) (HSP10)	CT415	CT_415	Putative periplasmic metal-binding protein CT_415 precursor	[TP1013-TP0163 (0.67160416)]
COG0234	COG0803	CT111	groS	10 kDa chaperonin (Protein Cpn10) (groES protein) (11.2 kDa stress response protein) (Heat shock protein 10) (HSP10)	CT067	CT_067	Putative metal-binding lipoprotein CT_067 precursor	[TP1013-TP0163 (0.67160416)]
COG0457	COG1536	CT683	CT683	TPR-motif protein {UniProtKB/TrEMBL:O84689}	CT719	CT719	Flagellar M-Ring Protein	[TP0648-TP0400 (0.69805074)]
COG0457	COG1536	CT862	CT862	Low Calcium Response Protein H	CT719	CT719	Flagellar M-Ring Protein	[TP0648-TP0400 (0.69805074)]
COG0457	COG1536	CT274	CT274	Hypothetical protein CT274	CT719	CT719	Flagellar M-Ring Protein	[TP0648-TP0400 (0.69805074)]
COG0457	COG1536	CT576	CT576	Low Calcium Response Protein H	CT719	CT719	Flagellar M-Ring Protein	[TP0648-TP0400 (0.69805074)]
COG0457	COG1536	CT484	CT484	Hypothetical protein CT484	CT719	CT719	Flagellar M-Ring Protein	[TP0648-TP0400 (0.69805074)]
COG0457	COG1536	CT700	CT700	Hypothetical protein CT700	CT719	CT719	Flagellar M-Ring Protein	[TP0648-TP0400 (0.69805074)]
COG0227	COG0492	CT086	rpmB	50S ribosomal protein L28	CT099	trxB	Thioredoxin reductase (EC 1.8.1.9) (TRXR)	[TP0362-TP0814 (0.801083)]
COG0051	COG1192	CT436	rs10	30S ribosomal protein S10	CT582	CT_582	ParA family protein CT_582	[TP0188-TP0272 (0.7732025)]
COG0098	COG0803	CT512	rs5	30S ribosomal protein S5	CT067	CT_067	Putative metal-binding lipoprotein CT_067 precursor	[TP0206-TP0163 (0.74372905)]
COG0098	COG0803	CT512	rs5	30S ribosomal protein S5	CT415	CT_415	Putative periplasmic metal-binding protein CT_415 precursor	[TP0206-TP0163 (0.74372905)]
COG0249	COG0457	CT792	mutS	DNA mismatch repair protein mutS	CT862	CT862	Low Calcium Response Protein H	[TP0328-TP0095 (0.63719666)]
COG0249	COG0457	CT792	mutS	DNA mismatch repair protein mutS	CT274	CT274	Hypothetical protein CT274	[TP0328-TP0095 (0.63719666)]
COG0249	COG0457	CT792	mutS	DNA mismatch repair protein mutS	CT700	CT700	Hypothetical protein CT700	[TP0328-TP0095 (0.63719666)]
COG0249	COG0457	CT792	mutS	DNA mismatch repair protein mutS	CT576	CT576	Low Calcium Response Protein H	[TP0328-TP0095 (0.63719666)]
COG0249	COG0457	CT792	mutS	DNA mismatch repair protein mutS	CT484	CT484	Hypothetical protein CT484	[TP0328-TP0095 (0.63719666)]
COG0249	COG0457	CT792	mutS	DNA mismatch repair protein mutS	CT683	CT683	TPR-motif protein {UniProtKB/TrEMBL:O84689}	[TP0328-TP0095 (0.63719666)]
COG0442	COG0459	CT393	proS	Prolyl-tRNA synthetase (EC 6.1.1.15) (Proline--tRNA ligase) (ProRS)	AE001273_GR_886320-887858	AAC68350.1	HSP60 {UniProtKB/TrEMBL:O84760}	[TP0160-TP0030 (0.7719589)]
COG0442	COG0459	CT393	proS	Prolyl-tRNA synthetase (EC 6.1.1.15) (Proline--tRNA ligase) (ProRS)	CT604	CT604	HSP-60 {UniProtKB/TrEMBL:O84609}	[TP0160-TP0030 (0.7719589)]
COG0442	COG0459	CT393	proS	Prolyl-tRNA synthetase (EC 6.1.1.15) (Proline--tRNA ligase) (ProRS)	CT110	groL	60 kDa chaperonin (Protein Cpn60) (groEL protein) (57 kDa chlamydial hypersensitivity antigen) (Heat shock protein 60) (HSP60)	[TP0160-TP0030 (0.7719589)]
COG0217	COG0481	CT457	CT_457	Hypothetical UPF0082 protein CT457	CT064	lepA	GTP-binding protein lepA	[TP0474-TP0510 (0.76600474)]
COG0472	COG2239	CT757	mraY	Phospho-N-acetylmuramoyl-pentapeptide-transferase (EC 2.7.8.13) (UDP- MurNAc-pentapeptide phosphotransferase)	CT194	CT194	Mg++ Transporter {UniProtKB/TrEMBL:O84197}	[TP0345-TP0917 (0.5059451)]
COG0154	COG1624	CT003	gatA	Glutamyl-tRNA(Gln) amidotransferase subunit A (EC 6.3.5.-) (Glu-ADT subunit A)	CT012	CT012	Hypothetical protein ybbP	[TP1020-TP0826 (0.7964557)]
COG0143	COG0217	CT032	metG	Methionyl-tRNA synthetase (EC 6.1.1.10) (Methionine--tRNA ligase) (MetRS)	CT457	CT_457	Hypothetical UPF0082 protein CT457	[TP0798-TP0474 (0.7790581)]
COG0566	COG2204	CT403	CT403	RRNA Methylase {UniProtKB/TrEMBL:O84408}	CT468	CT468	2-component regulatory system-ATPase	[TP0054-TP0519 (0.63495165)]
COG0772	COG1115	CT760	CT760	Cell Division Protein FtsW	CT735	CT735	D-Ala/Gly Permease {UniProtKB/TrEMBL:O84740}	[TP0501-TP0998 (0.70629925)]
COG0772	COG1115	CT726	CT726	Rod Shape Protein {UniProtKB/TrEMBL:O84731}	CT409	CT409	Amino acid permease {UniProtKB/TrEMBL:O84414}	[TP0501-TP0998 (0.70629925)]
COG0772	COG1115	CT760	CT760	Cell Division Protein FtsW	CT409	CT409	Amino acid permease {UniProtKB/TrEMBL:O84414}	[TP0501-TP0998 (0.70629925)]
COG0772	COG1115	CT726	CT726	Rod Shape Protein {UniProtKB/TrEMBL:O84731}	CT735	CT735	D-Ala/Gly Permease {UniProtKB/TrEMBL:O84740}	[TP0501-TP0998 (0.70629925)]
COG0457	COG2812	CT576	CT576	Low Calcium Response Protein H	CT334	CT334	DNA Pol III Gamma and Tau	[TP0067-TP1005 (0.5652097)]
COG0457	COG2812	CT484	CT484	Hypothetical protein CT484	CT334	CT334	DNA Pol III Gamma and Tau	[TP0067-TP1005 (0.5652097)]
COG0457	COG2812	CT862	CT862	Low Calcium Response Protein H	CT334	CT334	DNA Pol III Gamma and Tau	[TP0067-TP1005 (0.5652097)]
COG0457	COG2812	CT700	CT700	Hypothetical protein CT700	CT334	CT334	DNA Pol III Gamma and Tau	[TP0067-TP1005 (0.5652097)]
COG0457	COG2812	CT683	CT683	TPR-motif protein {UniProtKB/TrEMBL:O84689}	CT334	CT334	DNA Pol III Gamma and Tau	[TP0067-TP1005 (0.5652097)]
COG0457	COG2812	CT274	CT274	Hypothetical protein CT274	CT334	CT334	DNA Pol III Gamma and Tau	[TP0067-TP1005 (0.5652097)]
COG0124	COG0124	CT543	hisS	Histidyl-tRNA synthetase (EC 6.1.1.21) (Histidine--tRNA ligase) (HisRS)	CT543	hisS	Histidyl-tRNA synthetase (EC 6.1.1.21) (Histidine--tRNA ligase) (HisRS)	[TP0641-TP0641 (0.67365265)]
COG0290	COG1837	CT833	infC	Translation initiation factor IF-3	CT763	CT763	Hypothetical protein CT763	[TP0850-TP0906 (0.70629925)]
COG0290	COG1837	CT833	infC	Translation initiation factor IF-3	CT659	CT_659	UPF0109 protein CT_659	[TP0850-TP0906 (0.70629925)]
COG0768	COG0815	CT682	CT682	PBP2-transglycolase/transpeptidase	CT534	lnt	Apolipoprotein N-acyltransferase (EC 2.3.1.-) (ALP N-acyltransferase)	[TP0500-TP0252 (0.87159187)]
COG0768	COG0815	CT270	CT270	Transglycolase/transpeptidase	CT534	lnt	Apolipoprotein N-acyltransferase (EC 2.3.1.-) (ALP N-acyltransferase)	[TP0500-TP0252 (0.87159187)]
COG0211	COG1536	CT419	rpmA	50S ribosomal protein L27	CT719	CT719	Flagellar M-Ring Protein	[TP0743-TP0400 (0.6311798)]
COG0486	COG0803	CT698	trmE	Probable tRNA modification GTPase trmE	CT415	CT_415	Putative periplasmic metal-binding protein CT_415 precursor	[TP0550-TP0163 (0.74372905)]
COG0486	COG0803	CT698	trmE	Probable tRNA modification GTPase trmE	CT067	CT_067	Putative metal-binding lipoprotein CT_067 precursor	[TP0550-TP0163 (0.74372905)]
COG0012	COG0608	CT092	CT092	GTP Binding Protein {UniProtKB/TrEMBL:O84094}	CT447	CT447	SsDNA Exonuclease {UniProtKB/TrEMBL:O84453}	[TP0124-TP0704 (0.626838)]
COG0050	COG0457	CT322	tuf	Elongation factor Tu (EF-Tu)	CT484	CT484	Hypothetical protein CT484	[TP0187-TP0067 (0.7854602)]
COG0050	COG0457	CT322	tuf	Elongation factor Tu (EF-Tu)	CT576	CT576	Low Calcium Response Protein H	[TP0187-TP0067 (0.7854602)]
COG0050	COG0457	CT322	tuf	Elongation factor Tu (EF-Tu)	CT862	CT862	Low Calcium Response Protein H	[TP0187-TP0067 (0.7854602)]
COG0050	COG0457	CT322	tuf	Elongation factor Tu (EF-Tu)	CT683	CT683	TPR-motif protein {UniProtKB/TrEMBL:O84689}	[TP0187-TP0067 (0.7854602)]
COG0050	COG0457	CT322	tuf	Elongation factor Tu (EF-Tu)	CT700	CT700	Hypothetical protein CT700	[TP0187-TP0067 (0.7854602)]
COG0050	COG0457	CT322	tuf	Elongation factor Tu (EF-Tu)	CT274	CT274	Hypothetical protein CT274	[TP0187-TP0067 (0.7854602)]
COG0257	COG0564	CT786	CT786	50S ribosomal protein L36	CT106	CT106	Predicted pseudouridine synthetase family	[TP0209-TP0154 (0.634929)]
COG0257	COG0564	CT786	CT786	50S ribosomal protein L36	CT658	CT658	(Pseudouridine Synthase)	[TP0209-TP0154 (0.634929)]
COG0255	COG1394	CT520	rpmC	50S ribosomal protein L29	CT306	atpD	V-type ATP synthase subunit D (EC 3.6.3.14) (V-type ATPase subunit D)	[TP0197-TP0527 (0.51549006)]
COG0457	COG1187	CT683	CT683	TPR-motif protein {UniProtKB/TrEMBL:O84689}	CT723	CT723	Predicted pseudouridine synthase	[TP0067-TP0459 (0.6360361)]
COG0457	COG1187	CT274	CT274	Hypothetical protein CT274	CT723	CT723	Predicted pseudouridine synthase	[TP0067-TP0459 (0.6360361)]
COG0457	COG1187	CT700	CT700	Hypothetical protein CT700	CT723	CT723	Predicted pseudouridine synthase	[TP0067-TP0459 (0.6360361)]
COG0457	COG1187	CT862	CT862	Low Calcium Response Protein H	CT723	CT723	Predicted pseudouridine synthase	[TP0067-TP0459 (0.6360361)]
COG0457	COG1187	CT484	CT484	Hypothetical protein CT484	CT723	CT723	Predicted pseudouridine synthase	[TP0067-TP0459 (0.6360361)]
COG0457	COG1187	CT576	CT576	Low Calcium Response Protein H	CT723	CT723	Predicted pseudouridine synthase	[TP0067-TP0459 (0.6360361)]
COG0210	COG0305	CT608	CT608	DNA Helicase {UniProtKB/TrEMBL:O84614}	CT497	CT497	Replicative DNA Helicase	[TP0102-TP0058 (0.8842861)]
