# Supplementary material for: The Binary Protein Interactome of Treponema pallidum – The Syphilis Spirochete
Source: PLoS One. 2008 May 28;3(5):e2292. doi: 10.1371/journal.pone.0002292 (PMC2386257; doi:10.1371/journal.pone.0002292)
Supplement: Data S1 — Predicted protein-protein interactions based on our Treponema pallidum data; zip archive containing 372 files with one file per species. (6.09 MB ZIP) [file pone.0002292.s006.zip › bacteria/Chlamydophila_abortus.tab]

218497 Chlamydophila abortus
COG A	COG B	Locus Id A	Preferred Name(s) A	Annotation A	Locus Id B	Preferred Name(s) B	Annotation B	T. pallidum interaction
COG0186	COG1475	CAB101	rpsQ	Putative 30S ribosomal protein s17	CAB057	CAB057	Putative chromosome partitioning protein	[TP0198-TP0271 (0.71912634)]
COG0608	COG0817	CAB176	CAB176	Putative exonuclease {UniProtKB/TrEMBL:Q5L6T7}	CAB118	ruvC	Crossover junction endodeoxyribonuclease ruvC (EC 3.1.22.4) (Holliday junction nuclease ruvC) (Holliday junction resolvase ruvC)	[TP0704-TP0517 (0.81382185)]
COG0617	COG0860	CAB890	CAB890	Putative poly A polymerase	CAB364	CAB364	Probable N-acetylmuramoyl-L-alanine amidase	[TP0270-TP0247 (0.76828843)]
COG0617	COG0860	CAB758	CAB758	Putative poly(A) polymerase	CAB364	CAB364	Probable N-acetylmuramoyl-L-alanine amidase	[TP0270-TP0247 (0.76828843)]
COG0201	COG0550	CAB110	CAB110	Putative preprotein translocase SecY subunit	CAB958	CAB958	DNA topoisomerase I-fused to SWI domain	[TP0208-TP0394 (0.8044664)]
COG0768	COG2812	CAB049	CAB049	Putative penicillin-binding protein	CAB327	CAB327	DNA polymerase III subunit gamma/tau	[TP0500-TP1005 (0.655462)]
COG0768	COG2812	CAB362	CAB362	Probable penicillin-binding protein	CAB327	CAB327	DNA polymerase III subunit gamma/tau	[TP0500-TP1005 (0.655462)]
COG0180	COG0564	CAB930	CAB930	Putative tryptophanyl-tRNA synthetase	CAB379	CAB379	Ribosomal large subunit pseudouridine synthase C	[TP0632-TP0339 (0.7885255)]
COG0180	COG0564	CAB930	CAB930	Putative tryptophanyl-tRNA synthetase	CAB023	CAB023	Putative pseudouridine synthase	[TP0632-TP0339 (0.7885255)]
COG0090	COG0223	CAB096	rplB	Putative 50S ribosomal protein l2	CAB091	fmt	Methionyl-tRNA formyltransferase (EC 2.1.2.9)	[TP0192-TP0756 (0.8610547)]
COG0632	COG2255	CAB119	ruvA	Holliday junction ATP-dependent DNA helicase ruvA (EC 3.6.1.-)	CAB392	ruvB	Holliday junction ATP-dependent DNA helicase ruvB (EC 3.6.1.-)	[TP0543-TP0162 (0.9659884)]
COG0257	COG0577	CAB803	CAB803	Ribosomal protein L36 {UniProtKB/TrEMBL:Q5L549}	CAB514	CAB514	Lipoprotein releasing system transmembrane	[TP0209-TP0962 (0.5903608)]
COG0222	COG0802	CAB662	rplL	Putative 50S ribosomal protein L7/L12	CAB084	CAB084	Hypothetical protein {UniProtKB/TrEMBL:Q5L729}	[TP0240-TP0875 (0.8481433)]
COG0495	COG1214	CAB585	CAB585	Putative leucyl-tRNA synthetase	CAB316	CAB316	Hypothetical protein {UniProtKB/TrEMBL:Q5L6F9}	[TP0586-TP0876 (0.5571989)]
COG0360	COG0616	CAB787	rpsF	Putative 30S ribosomal protein S6	CAB126	CAB126	Putative exported protease	[TP0063-TP0997 (0.6657489)]
COG0125	COG0457	CAB495	tmk	Thymidylate kinase {UniProtKB/Swiss-Prot:Q5L5Y4}	CAB921	CAB921	Putative regulatory protein	[TP0354-TP0648 (0.5206915)]
COG0125	COG0457	CAB495	tmk	Thymidylate kinase {UniProtKB/Swiss-Prot:Q5L5Y4}	CAB359	CAB359	Hypothetical protein {UniProtKB/TrEMBL:Q5L6B7}	[TP0354-TP0648 (0.5206915)]
COG0125	COG0457	CAB495	tmk	Thymidylate kinase {UniProtKB/Swiss-Prot:Q5L5Y4}	CAB137	CAB137	Putative membrane protein	[TP0354-TP0648 (0.5206915)]
COG0125	COG0457	CAB495	tmk	Thymidylate kinase {UniProtKB/Swiss-Prot:Q5L5Y4}	CAB050	CAB050	Hypothetical protein {UniProtKB/TrEMBL:Q5L760}	[TP0354-TP0648 (0.5206915)]
COG0125	COG0457	CAB495	tmk	Thymidylate kinase {UniProtKB/Swiss-Prot:Q5L5Y4}	CAB895	CAB895	Hypothetical protein {UniProtKB/TrEMBL:Q5L4W2}	[TP0354-TP0648 (0.5206915)]
COG0125	COG0457	CAB495	tmk	Thymidylate kinase {UniProtKB/Swiss-Prot:Q5L5Y4}	CAB707	CAB707	Possible low calcium response locus protein	[TP0354-TP0648 (0.5206915)]
COG0125	COG0457	CAB495	tmk	Thymidylate kinase {UniProtKB/Swiss-Prot:Q5L5Y4}	CAB482	CAB482	Hypothetical protein {UniProtKB/TrEMBL:Q5L5Z7}	[TP0354-TP0648 (0.5206915)]
COG0265	COG0333	CAB750	CAB750	Putative heat shock-related exported protease	CAB778	rpmF	50S ribosomal protein L32	[TP0773-TP0807 (0.5060325)]
COG0249	COG1156	CAB798	mutS	Putative DNA mismatch repair protein	CAB653	CAB653	Putative V-type ATP synthase beta chain	[TP0328-TP0427 (0.80866665)]
COG0802	COG0860	CAB084	CAB084	Hypothetical protein {UniProtKB/TrEMBL:Q5L729}	CAB364	CAB364	Probable N-acetylmuramoyl-L-alanine amidase	[TP0875-TP0247 (0.90700364)]
COG0495	COG0761	CAB585	CAB585	Putative leucyl-tRNA synthetase	CAB711	lytB	4-hydroxy-3-methylbut-2-enyl diphosphate reductase (EC 1.17.1.2)	[TP0586-TP0547 (0.63095015)]
COG0020	COG1390	CAB173	uppS	Undecaprenyl pyrophosphate synthetase (EC 2.5.1.31) (UPP synthetase) (Di-trans,poly-cis-decaprenylcistransferase) (Undecaprenyl diphosphate synthase) (UDS)	CAB656	CAB656	Putative V-type ATP synthase subunit E	[TP0603-TP0424 (0.79878455)]
COG0333	COG1077	CAB778	rpmF	50S ribosomal protein L32	CAB885	CAB885	Putative rod shape-determining protein	[TP0807-TP0497 (0.61855906)]
COG0257	COG1253	CAB803	CAB803	Ribosomal protein L36 {UniProtKB/TrEMBL:Q5L549}	CAB388	CAB388	Putative membrane transport protein	[TP0209-TP0027 (0.74441797)]
COG0257	COG1253	CAB803	CAB803	Ribosomal protein L36 {UniProtKB/TrEMBL:Q5L549}	CAB230	CAB230	Putative exported protein	[TP0209-TP0027 (0.74441797)]
COG0257	COG1253	CAB803	CAB803	Ribosomal protein L36 {UniProtKB/TrEMBL:Q5L549}	CAB389	CAB389	Putative membrane transport protein	[TP0209-TP0027 (0.74441797)]
COG0060	COG0681	CAB634	ileS	Isoleucyl-tRNA synthetase (EC 6.1.1.5) (Isoleucine--tRNA ligase) (IleRS)	CAB633	CAB633	Probable signal peptidase I	[TP0452-TP0185 (0.79878455)]
COG0558	COG2239	CAB124	CAB124	Putative alcohol phosphatidyltransferase	CAB483	CAB483	Putative magnesium transporter	[TP0256-TP0917 (0.6007029)]
COG0558	COG2239	CAB791	CAB791	Putative phosphatidylglycerophosphate synthase	CAB483	CAB483	Putative magnesium transporter	[TP0256-TP0917 (0.6007029)]
COG0593	COG1077	CAB459	CAB459	Chromosomal replication initiator protein	CAB885	CAB885	Putative rod shape-determining protein	[TP0001-TP0497 (0.678435)]
COG0593	COG1077	CAB358	CAB358	Chromosomal replication initiator protein	CAB885	CAB885	Putative rod shape-determining protein	[TP0001-TP0497 (0.678435)]
COG0658	COG1187	CAB322	CAB322	Membrane protein {UniProtKB/TrEMBL:Q5L6F5}	CAB871	CAB871	Putative 16S pseudouridine synthase	[TP0336-TP0459 (0.6079956)]
COG0465	COG0465	CAB731	CAB731	Putative cell division protein	CAB731	CAB731	Putative cell division protein	[TP0330-TP0330 (0.73856413)]
COG0860	COG1192	CAB364	CAB364	Probable N-acetylmuramoyl-L-alanine amidase	CAB927	CAB927	Putative chromosome partitioning protein	[TP0247-TP0272 (0.7527567)]
COG0242	COG0272	CAB307	CAB307	Peptide deformylase {UniProtKB/TrEMBL:Q5L6G8}	CAB589	CAB589	Putative DNA ligase {UniProtKB/TrEMBL:Q5L5Q2}	[TP0757-TP0634 (0.68197167)]
COG0265	COG0817	CAB750	CAB750	Putative heat shock-related exported protease	CAB118	ruvC	Crossover junction endodeoxyribonuclease ruvC (EC 3.1.22.4) (Holliday junction nuclease ruvC) (Holliday junction resolvase ruvC)	[TP0773-TP0517 (0.5118523)]
COG0187	COG0358	CAB493	CAB493	DNA gyrase subunit B {UniProtKB/TrEMBL:Q5L5Y6}	CAB797	CAB797	Putative DNA primase {UniProtKB/TrEMBL:Q5L555}	[TP1006-TP0492 (0.55112576)]
COG0187	COG0358	CAB027	CAB027	Putative DNA gyrase subunit b or topoisomerase IV	CAB797	CAB797	Putative DNA primase {UniProtKB/TrEMBL:Q5L555}	[TP1006-TP0492 (0.55112576)]
COG1154	COG2812	CAB301	CAB301	1-deoxy-D-xylulose 5-phosphate synthase	CAB327	CAB327	DNA polymerase III subunit gamma/tau	[TP0824-TP1005 (0.68180764)]
COG0237	COG0552	CAB128	coaE	Dephospho-CoA kinase (EC 2.7.1.24) (Dephosphocoenzyme A kinase)	CAB753	CAB753	Putative cell division protein	[TP0296-TP0578 (0.7885255)]
COG0080	COG0265	CAB665	CAB665	Putative 50S ribosomal protein L11	CAB750	CAB750	Putative heat shock-related exported protease	[TP0237-TP0773 (0.6164146)]
COG2812	COG2812	CAB327	CAB327	DNA polymerase III subunit gamma/tau	CAB327	CAB327	DNA polymerase III subunit gamma/tau	[TP1005-TP1005 (0.52391654)]
COG0223	COG0234	CAB091	fmt	Methionyl-tRNA formyltransferase (EC 2.1.2.9)	CAB614	CAB614	GroES {UniProtKB/TrEMBL:Q6YNR5}	[TP0756-TP1013 (0.64276713)]
COG0664	COG1074	CAB474	CAB474	Putative Crp/Fnr-family transcriptional regulator	CAB007	CAB007	Putative UvrD/REP helicase	[TP0089-TP0898 (0.8304331)]
COG0223	COG0242	CAB091	fmt	Methionyl-tRNA formyltransferase (EC 2.1.2.9)	CAB307	CAB307	Peptide deformylase {UniProtKB/TrEMBL:Q5L6G8}	[TP0756-TP0757 (0.8300303)]
COG0233	COG0359	CAB044	frr	Ribosome recycling factor (Ribosome-releasing factor) (RRF)	CAB785	rplI	50S ribosomal protein L9	[TP0604-TP0060 (0.5105792)]
COG0012	COG0457	CAB447	CAB447	Putative ATP/GTP-binding protein	CAB359	CAB359	Hypothetical protein {UniProtKB/TrEMBL:Q5L6B7}	[TP0124-TP0067 (0.81355333)]
COG0012	COG0457	CAB447	CAB447	Putative ATP/GTP-binding protein	CAB482	CAB482	Hypothetical protein {UniProtKB/TrEMBL:Q5L5Z7}	[TP0124-TP0067 (0.81355333)]
COG0012	COG0457	CAB447	CAB447	Putative ATP/GTP-binding protein	CAB137	CAB137	Putative membrane protein	[TP0124-TP0067 (0.81355333)]
COG0012	COG0457	CAB447	CAB447	Putative ATP/GTP-binding protein	CAB707	CAB707	Possible low calcium response locus protein	[TP0124-TP0067 (0.81355333)]
COG0012	COG0457	CAB447	CAB447	Putative ATP/GTP-binding protein	CAB895	CAB895	Hypothetical protein {UniProtKB/TrEMBL:Q5L4W2}	[TP0124-TP0067 (0.81355333)]
COG0012	COG0457	CAB447	CAB447	Putative ATP/GTP-binding protein	CAB921	CAB921	Putative regulatory protein	[TP0124-TP0067 (0.81355333)]
COG0012	COG0457	CAB447	CAB447	Putative ATP/GTP-binding protein	CAB050	CAB050	Hypothetical protein {UniProtKB/TrEMBL:Q5L760}	[TP0124-TP0067 (0.81355333)]
COG0265	COG0492	CAB750	CAB750	Putative heat shock-related exported protease	CAB454	CAB454	Thioredoxin reductase {UniProtKB/TrEMBL:Q5L624}	[TP0773-TP0814 (0.6926654)]
COG0495	COG1480	CAB585	CAB585	Putative leucyl-tRNA synthetase	CAB328	CAB328	Putative inner membrane protein	[TP0586-TP0651 (0.5087635)]
COG1377	COG2239	CAB446	CAB446	Putative membrane transport protein	CAB483	CAB483	Putative magnesium transporter	[TP0715-TP0917 (0.53720385)]
COG0124	COG0608	CAB078	hisS	Histidyl-tRNA synthetase (EC 6.1.1.21) (Histidine--tRNA ligase) (HisRS)	CAB176	CAB176	Putative exonuclease {UniProtKB/TrEMBL:Q5L6T7}	[TP0641-TP0704 (0.75894904)]
COG0465	COG0772	CAB731	CAB731	Putative cell division protein	CAB868	CAB868	Putative rod shape-determining protein	[TP0330-TP0387 (0.8016956)]
COG0465	COG0772	CAB731	CAB731	Putative cell division protein	CAB831	CAB831	Putative exported cell division protein	[TP0330-TP0387 (0.8016956)]
COG0457	COG1426	CAB921	CAB921	Putative regulatory protein	CAB292	CAB292	Putative membrane protein	[TP0268-TP0334 (0.739808)]
COG0457	COG1426	CAB137	CAB137	Putative membrane protein	CAB292	CAB292	Putative membrane protein	[TP0268-TP0334 (0.739808)]
COG0457	COG1426	CAB050	CAB050	Hypothetical protein {UniProtKB/TrEMBL:Q5L760}	CAB292	CAB292	Putative membrane protein	[TP0268-TP0334 (0.739808)]
COG0457	COG1426	CAB482	CAB482	Hypothetical protein {UniProtKB/TrEMBL:Q5L5Z7}	CAB292	CAB292	Putative membrane protein	[TP0268-TP0334 (0.739808)]
COG0457	COG1426	CAB895	CAB895	Hypothetical protein {UniProtKB/TrEMBL:Q5L4W2}	CAB292	CAB292	Putative membrane protein	[TP0268-TP0334 (0.739808)]
COG0457	COG1426	CAB707	CAB707	Possible low calcium response locus protein	CAB292	CAB292	Putative membrane protein	[TP0268-TP0334 (0.739808)]
COG0457	COG1426	CAB359	CAB359	Hypothetical protein {UniProtKB/TrEMBL:Q5L6B7}	CAB292	CAB292	Putative membrane protein	[TP0268-TP0334 (0.739808)]
COG0201	COG2239	CAB110	CAB110	Putative preprotein translocase SecY subunit	CAB483	CAB483	Putative magnesium transporter	[TP0208-TP0917 (0.5527395)]
COG0860	COG1214	CAB364	CAB364	Probable N-acetylmuramoyl-L-alanine amidase	CAB316	CAB316	Hypothetical protein {UniProtKB/TrEMBL:Q5L6F9}	[TP0247-TP0876 (0.6334264)]
COG0305	COG2812	CAB123	CAB123	Putative replicative DNA helicase	CAB327	CAB327	DNA polymerase III subunit gamma/tau	[TP0058-TP1005 (0.7130585)]
COG0188	COG0526	CAB026	CAB026	Putative DNA gyrase subunit A or topoisomerase IV	CAB082	CAB082	Putative thioredoxin {UniProtKB/TrEMBL:Q5L731}	[TP0005-TP0100 (0.7885434)]
COG0188	COG0526	CAB494	CAB494	DNA gyrase subunit A {UniProtKB/TrEMBL:Q5L5Y5}	CAB805	CAB805	Hypothetical protein {UniProtKB/TrEMBL:Q5L547}	[TP0005-TP0100 (0.7885434)]
COG0188	COG0526	CAB026	CAB026	Putative DNA gyrase subunit A or topoisomerase IV	CAB805	CAB805	Hypothetical protein {UniProtKB/TrEMBL:Q5L547}	[TP0005-TP0100 (0.7885434)]
COG0188	COG0526	CAB494	CAB494	DNA gyrase subunit A {UniProtKB/TrEMBL:Q5L5Y5}	CAB808	CAB808	Conserved hypothetical exported protein	[TP0005-TP0100 (0.7885434)]
COG0188	COG0526	CAB494	CAB494	DNA gyrase subunit A {UniProtKB/TrEMBL:Q5L5Y5}	CAB082	CAB082	Putative thioredoxin {UniProtKB/TrEMBL:Q5L731}	[TP0005-TP0100 (0.7885434)]
COG0188	COG0526	CAB026	CAB026	Putative DNA gyrase subunit A or topoisomerase IV	CAB808	CAB808	Conserved hypothetical exported protein	[TP0005-TP0100 (0.7885434)]
COG0526	COG0771	CAB082	CAB082	Putative thioredoxin {UniProtKB/TrEMBL:Q5L731}	CAB833	murD	UDP-N-acetylmuramoylalanine--D-glutamate ligase (EC 6.3.2.9) (UDP-N- acetylmuramoyl-L-alanyl-D-glutamate synthetase) (D-glutamic acid- adding enzyme)	[TP0100-TP0903 (0.59509045)]
COG0526	COG0771	CAB808	CAB808	Conserved hypothetical exported protein	CAB833	murD	UDP-N-acetylmuramoylalanine--D-glutamate ligase (EC 6.3.2.9) (UDP-N- acetylmuramoyl-L-alanyl-D-glutamate synthetase) (D-glutamic acid- adding enzyme)	[TP0100-TP0903 (0.59509045)]
COG0526	COG0771	CAB805	CAB805	Hypothetical protein {UniProtKB/TrEMBL:Q5L547}	CAB833	murD	UDP-N-acetylmuramoylalanine--D-glutamate ligase (EC 6.3.2.9) (UDP-N- acetylmuramoyl-L-alanyl-D-glutamate synthetase) (D-glutamic acid- adding enzyme)	[TP0100-TP0903 (0.59509045)]
COG0762	COG2239	CAB960	CAB960	Conserved inner membrane protein	CAB483	CAB483	Putative magnesium transporter	[TP0668-TP0917 (0.5215956)]
COG1366	COG1536	CAB825	CAB825	Anti-sigma factor antagonist	CAB875	CAB875	Putative flagellar-related protein	[TP0233-TP0400 (0.68778783)]
COG1366	COG1536	CAB229	CAB229	Anti-sigma factor antagonist	CAB875	CAB875	Putative flagellar-related protein	[TP0233-TP0400 (0.68778783)]
COG0504	COG1475	CAB570	CAB570	Putative CTP synthase {UniProtKB/TrEMBL:Q5L5S1}	CAB057	CAB057	Putative chromosome partitioning protein	[TP0305-TP0271 (0.70252794)]
COG0149	COG2239	CAB305	CAB305	Triosephosphate isomerase	CAB483	CAB483	Putative magnesium transporter	[TP0537-TP0917 (0.5527395)]
COG0250	COG0772	CAB666	CAB666	Putative transcription antitermination protein	CAB831	CAB831	Putative exported cell division protein	[TP0236-TP0387 (0.7470728)]
COG0250	COG0772	CAB666	CAB666	Putative transcription antitermination protein	CAB868	CAB868	Putative rod shape-determining protein	[TP0236-TP0387 (0.7470728)]
COG0227	COG0740	CAB441	CAB441	50s ribosomal protein l28	CAB888	clpP2	ATP-dependent Clp protease proteolytic subunit 2 (EC 3.4.21.92) (Endopeptidase Clp 2)	[TP0362-TP0507 (0.75048)]
COG0227	COG0740	CAB441	CAB441	50s ribosomal protein l28	CAB222	clpP1	ATP-dependent Clp protease proteolytic subunit 1 (EC 3.4.21.92) (Endopeptidase Clp 1)	[TP0362-TP0507 (0.75048)]
COG0457	COG0457	CAB707	CAB707	Possible low calcium response locus protein	CAB921	CAB921	Putative regulatory protein	[TP0067-TP0095 (0.6515529)]
COG0457	COG0457	CAB921	CAB921	Putative regulatory protein	CAB707	CAB707	Possible low calcium response locus protein	[TP0067-TP0095 (0.6515529)]
COG0457	COG0457	CAB050	CAB050	Hypothetical protein {UniProtKB/TrEMBL:Q5L760}	CAB895	CAB895	Hypothetical protein {UniProtKB/TrEMBL:Q5L4W2}	[TP0067-TP0095 (0.6515529)]
COG0457	COG0457	CAB895	CAB895	Hypothetical protein {UniProtKB/TrEMBL:Q5L4W2}	CAB050	CAB050	Hypothetical protein {UniProtKB/TrEMBL:Q5L760}	[TP0067-TP0095 (0.6515529)]
COG0457	COG0457	CAB137	CAB137	Putative membrane protein	CAB895	CAB895	Hypothetical protein {UniProtKB/TrEMBL:Q5L4W2}	[TP0067-TP0095 (0.6515529)]
COG0457	COG0457	CAB895	CAB895	Hypothetical protein {UniProtKB/TrEMBL:Q5L4W2}	CAB137	CAB137	Putative membrane protein	[TP0067-TP0095 (0.6515529)]
COG0457	COG0457	CAB050	CAB050	Hypothetical protein {UniProtKB/TrEMBL:Q5L760}	CAB359	CAB359	Hypothetical protein {UniProtKB/TrEMBL:Q5L6B7}	[TP0067-TP0095 (0.6515529)]
COG0457	COG0457	CAB359	CAB359	Hypothetical protein {UniProtKB/TrEMBL:Q5L6B7}	CAB050	CAB050	Hypothetical protein {UniProtKB/TrEMBL:Q5L760}	[TP0067-TP0095 (0.6515529)]
COG0457	COG0457	CAB050	CAB050	Hypothetical protein {UniProtKB/TrEMBL:Q5L760}	CAB050	CAB050	Hypothetical protein {UniProtKB/TrEMBL:Q5L760}	[TP0067-TP0095 (0.6515529)]
COG0457	COG0457	CAB359	CAB359	Hypothetical protein {UniProtKB/TrEMBL:Q5L6B7}	CAB359	CAB359	Hypothetical protein {UniProtKB/TrEMBL:Q5L6B7}	[TP0067-TP0095 (0.6515529)]
COG0457	COG0457	CAB707	CAB707	Possible low calcium response locus protein	CAB482	CAB482	Hypothetical protein {UniProtKB/TrEMBL:Q5L5Z7}	[TP0067-TP0095 (0.6515529)]
COG0457	COG0457	CAB482	CAB482	Hypothetical protein {UniProtKB/TrEMBL:Q5L5Z7}	CAB707	CAB707	Possible low calcium response locus protein	[TP0067-TP0095 (0.6515529)]
COG0457	COG0457	CAB921	CAB921	Putative regulatory protein	CAB921	CAB921	Putative regulatory protein	[TP0067-TP0095 (0.6515529)]
COG0457	COG0457	CAB707	CAB707	Possible low calcium response locus protein	CAB707	CAB707	Possible low calcium response locus protein	[TP0067-TP0095 (0.6515529)]
COG0457	COG0457	CAB707	CAB707	Possible low calcium response locus protein	CAB050	CAB050	Hypothetical protein {UniProtKB/TrEMBL:Q5L760}	[TP0067-TP0095 (0.6515529)]
COG0457	COG0457	CAB050	CAB050	Hypothetical protein {UniProtKB/TrEMBL:Q5L760}	CAB707	CAB707	Possible low calcium response locus protein	[TP0067-TP0095 (0.6515529)]
COG0457	COG0457	CAB895	CAB895	Hypothetical protein {UniProtKB/TrEMBL:Q5L4W2}	CAB359	CAB359	Hypothetical protein {UniProtKB/TrEMBL:Q5L6B7}	[TP0067-TP0095 (0.6515529)]
COG0457	COG0457	CAB359	CAB359	Hypothetical protein {UniProtKB/TrEMBL:Q5L6B7}	CAB895	CAB895	Hypothetical protein {UniProtKB/TrEMBL:Q5L4W2}	[TP0067-TP0095 (0.6515529)]
COG0457	COG0457	CAB707	CAB707	Possible low calcium response locus protein	CAB137	CAB137	Putative membrane protein	[TP0067-TP0095 (0.6515529)]
COG0457	COG0457	CAB137	CAB137	Putative membrane protein	CAB707	CAB707	Possible low calcium response locus protein	[TP0067-TP0095 (0.6515529)]
COG0457	COG0457	CAB137	CAB137	Putative membrane protein	CAB137	CAB137	Putative membrane protein	[TP0067-TP0095 (0.6515529)]
COG0457	COG0457	CAB137	CAB137	Putative membrane protein	CAB482	CAB482	Hypothetical protein {UniProtKB/TrEMBL:Q5L5Z7}	[TP0067-TP0095 (0.6515529)]
COG0457	COG0457	CAB482	CAB482	Hypothetical protein {UniProtKB/TrEMBL:Q5L5Z7}	CAB137	CAB137	Putative membrane protein	[TP0067-TP0095 (0.6515529)]
COG0457	COG0457	CAB707	CAB707	Possible low calcium response locus protein	CAB359	CAB359	Hypothetical protein {UniProtKB/TrEMBL:Q5L6B7}	[TP0067-TP0095 (0.6515529)]
COG0457	COG0457	CAB482	CAB482	Hypothetical protein {UniProtKB/TrEMBL:Q5L5Z7}	CAB482	CAB482	Hypothetical protein {UniProtKB/TrEMBL:Q5L5Z7}	[TP0067-TP0095 (0.6515529)]
COG0457	COG0457	CAB359	CAB359	Hypothetical protein {UniProtKB/TrEMBL:Q5L6B7}	CAB707	CAB707	Possible low calcium response locus protein	[TP0067-TP0095 (0.6515529)]
COG0457	COG0457	CAB050	CAB050	Hypothetical protein {UniProtKB/TrEMBL:Q5L760}	CAB482	CAB482	Hypothetical protein {UniProtKB/TrEMBL:Q5L5Z7}	[TP0067-TP0095 (0.6515529)]
COG0457	COG0457	CAB482	CAB482	Hypothetical protein {UniProtKB/TrEMBL:Q5L5Z7}	CAB050	CAB050	Hypothetical protein {UniProtKB/TrEMBL:Q5L760}	[TP0067-TP0095 (0.6515529)]
COG0457	COG0457	CAB482	CAB482	Hypothetical protein {UniProtKB/TrEMBL:Q5L5Z7}	CAB895	CAB895	Hypothetical protein {UniProtKB/TrEMBL:Q5L4W2}	[TP0067-TP0095 (0.6515529)]
COG0457	COG0457	CAB895	CAB895	Hypothetical protein {UniProtKB/TrEMBL:Q5L4W2}	CAB482	CAB482	Hypothetical protein {UniProtKB/TrEMBL:Q5L5Z7}	[TP0067-TP0095 (0.6515529)]
COG0457	COG0457	CAB895	CAB895	Hypothetical protein {UniProtKB/TrEMBL:Q5L4W2}	CAB895	CAB895	Hypothetical protein {UniProtKB/TrEMBL:Q5L4W2}	[TP0067-TP0095 (0.6515529)]
COG0457	COG0457	CAB050	CAB050	Hypothetical protein {UniProtKB/TrEMBL:Q5L760}	CAB921	CAB921	Putative regulatory protein	[TP0067-TP0095 (0.6515529)]
COG0457	COG0457	CAB921	CAB921	Putative regulatory protein	CAB050	CAB050	Hypothetical protein {UniProtKB/TrEMBL:Q5L760}	[TP0067-TP0095 (0.6515529)]
COG0457	COG0457	CAB482	CAB482	Hypothetical protein {UniProtKB/TrEMBL:Q5L5Z7}	CAB359	CAB359	Hypothetical protein {UniProtKB/TrEMBL:Q5L6B7}	[TP0067-TP0095 (0.6515529)]
COG0457	COG0457	CAB359	CAB359	Hypothetical protein {UniProtKB/TrEMBL:Q5L6B7}	CAB482	CAB482	Hypothetical protein {UniProtKB/TrEMBL:Q5L5Z7}	[TP0067-TP0095 (0.6515529)]
COG0457	COG0457	CAB921	CAB921	Putative regulatory protein	CAB482	CAB482	Hypothetical protein {UniProtKB/TrEMBL:Q5L5Z7}	[TP0067-TP0095 (0.6515529)]
COG0457	COG0457	CAB482	CAB482	Hypothetical protein {UniProtKB/TrEMBL:Q5L5Z7}	CAB921	CAB921	Putative regulatory protein	[TP0067-TP0095 (0.6515529)]
COG0457	COG0457	CAB707	CAB707	Possible low calcium response locus protein	CAB895	CAB895	Hypothetical protein {UniProtKB/TrEMBL:Q5L4W2}	[TP0067-TP0095 (0.6515529)]
COG0457	COG0457	CAB895	CAB895	Hypothetical protein {UniProtKB/TrEMBL:Q5L4W2}	CAB707	CAB707	Possible low calcium response locus protein	[TP0067-TP0095 (0.6515529)]
COG0457	COG0457	CAB921	CAB921	Putative regulatory protein	CAB359	CAB359	Hypothetical protein {UniProtKB/TrEMBL:Q5L6B7}	[TP0067-TP0095 (0.6515529)]
COG0457	COG0457	CAB359	CAB359	Hypothetical protein {UniProtKB/TrEMBL:Q5L6B7}	CAB921	CAB921	Putative regulatory protein	[TP0067-TP0095 (0.6515529)]
COG0457	COG0457	CAB137	CAB137	Putative membrane protein	CAB921	CAB921	Putative regulatory protein	[TP0067-TP0095 (0.6515529)]
COG0457	COG0457	CAB921	CAB921	Putative regulatory protein	CAB137	CAB137	Putative membrane protein	[TP0067-TP0095 (0.6515529)]
COG0457	COG0457	CAB137	CAB137	Putative membrane protein	CAB050	CAB050	Hypothetical protein {UniProtKB/TrEMBL:Q5L760}	[TP0067-TP0095 (0.6515529)]
COG0457	COG0457	CAB050	CAB050	Hypothetical protein {UniProtKB/TrEMBL:Q5L760}	CAB137	CAB137	Putative membrane protein	[TP0067-TP0095 (0.6515529)]
COG0457	COG0457	CAB137	CAB137	Putative membrane protein	CAB359	CAB359	Hypothetical protein {UniProtKB/TrEMBL:Q5L6B7}	[TP0067-TP0095 (0.6515529)]
COG0457	COG0457	CAB359	CAB359	Hypothetical protein {UniProtKB/TrEMBL:Q5L6B7}	CAB137	CAB137	Putative membrane protein	[TP0067-TP0095 (0.6515529)]
COG0457	COG0457	CAB921	CAB921	Putative regulatory protein	CAB895	CAB895	Hypothetical protein {UniProtKB/TrEMBL:Q5L4W2}	[TP0067-TP0095 (0.6515529)]
COG0457	COG0457	CAB895	CAB895	Hypothetical protein {UniProtKB/TrEMBL:Q5L4W2}	CAB921	CAB921	Putative regulatory protein	[TP0067-TP0095 (0.6515529)]
COG0103	COG0211	CAB519	CAB519	30s ribosomal protein s9	CAB193	CAB193	50s ribosomal protein l27	[TP1024-TP0743 (0.87139803)]
COG0457	COG0803	CAB707	CAB707	Possible low calcium response locus protein	CAB423	CAB423	ABC transporter, substrate binding lipoprotein	[TP0469-TP0034 (0.86910707)]
COG0457	COG0803	CAB359	CAB359	Hypothetical protein {UniProtKB/TrEMBL:Q5L6B7}	CAB197	CAB197	Putative transport poprotein	[TP0469-TP0034 (0.86910707)]
COG0457	COG0803	CAB482	CAB482	Hypothetical protein {UniProtKB/TrEMBL:Q5L5Z7}	CAB197	CAB197	Putative transport poprotein	[TP0469-TP0034 (0.86910707)]
COG0457	COG0803	CAB482	CAB482	Hypothetical protein {UniProtKB/TrEMBL:Q5L5Z7}	CAB423	CAB423	ABC transporter, substrate binding lipoprotein	[TP0469-TP0034 (0.86910707)]
COG0457	COG0803	CAB707	CAB707	Possible low calcium response locus protein	CAB197	CAB197	Putative transport poprotein	[TP0469-TP0034 (0.86910707)]
COG0457	COG0803	CAB359	CAB359	Hypothetical protein {UniProtKB/TrEMBL:Q5L6B7}	CAB423	CAB423	ABC transporter, substrate binding lipoprotein	[TP0469-TP0034 (0.86910707)]
COG0457	COG0803	CAB050	CAB050	Hypothetical protein {UniProtKB/TrEMBL:Q5L760}	CAB197	CAB197	Putative transport poprotein	[TP0469-TP0034 (0.86910707)]
COG0457	COG0803	CAB895	CAB895	Hypothetical protein {UniProtKB/TrEMBL:Q5L4W2}	CAB197	CAB197	Putative transport poprotein	[TP0469-TP0034 (0.86910707)]
COG0457	COG0803	CAB921	CAB921	Putative regulatory protein	CAB423	CAB423	ABC transporter, substrate binding lipoprotein	[TP0469-TP0034 (0.86910707)]
COG0457	COG0803	CAB137	CAB137	Putative membrane protein	CAB197	CAB197	Putative transport poprotein	[TP0469-TP0034 (0.86910707)]
COG0457	COG0803	CAB050	CAB050	Hypothetical protein {UniProtKB/TrEMBL:Q5L760}	CAB423	CAB423	ABC transporter, substrate binding lipoprotein	[TP0469-TP0034 (0.86910707)]
COG0457	COG0803	CAB895	CAB895	Hypothetical protein {UniProtKB/TrEMBL:Q5L4W2}	CAB423	CAB423	ABC transporter, substrate binding lipoprotein	[TP0469-TP0034 (0.86910707)]
COG0457	COG0803	CAB921	CAB921	Putative regulatory protein	CAB197	CAB197	Putative transport poprotein	[TP0469-TP0034 (0.86910707)]
COG0457	COG0803	CAB137	CAB137	Putative membrane protein	CAB423	CAB423	ABC transporter, substrate binding lipoprotein	[TP0469-TP0034 (0.86910707)]
COG0621	COG2812	CAB512	CAB512	Hypothetical protein {UniProtKB/TrEMBL:Q5L5W7}	CAB327	CAB327	DNA polymerase III subunit gamma/tau	[TP0754-TP1005 (0.5550382)]
COG0621	COG2812	CAB260	CAB260	Hypothetical protein {UniProtKB/TrEMBL:Q5L6K6}	CAB327	CAB327	DNA polymerase III subunit gamma/tau	[TP0754-TP1005 (0.5550382)]
COG0223	COG0664	CAB091	fmt	Methionyl-tRNA formyltransferase (EC 2.1.2.9)	CAB474	CAB474	Putative Crp/Fnr-family transcriptional regulator	[TP0756-TP0995 (0.69102824)]
COG0773	COG0817	CAB829	CAB829	Putative bifunctional cell division-related	CAB118	ruvC	Crossover junction endodeoxyribonuclease ruvC (EC 3.1.22.4) (Holliday junction nuclease ruvC) (Holliday junction resolvase ruvC)	[TP0341-TP0517 (0.7285616)]
COG0272	COG0773	CAB589	CAB589	Putative DNA ligase {UniProtKB/TrEMBL:Q5L5Q2}	CAB829	CAB829	Putative bifunctional cell division-related	[TP0634-TP0341 (0.8201813)]
COG0036	COG0249	CAB537	CAB537	Ribulose-phosphate 3-epimerase	CAB798	mutS	Putative DNA mismatch repair protein	[TP0945-TP0328 (0.6742458)]
COG2011	COG2239	CAB489	CAB489	Putative ABC transport integral membrane subunit	CAB483	CAB483	Putative magnesium transporter	[TP0119-TP0917 (0.63653934)]
COG0124	COG0465	CAB078	hisS	Histidyl-tRNA synthetase (EC 6.1.1.21) (Histidine--tRNA ligase) (HisRS)	CAB731	CAB731	Putative cell division protein	[TP0641-TP0330 (0.76316583)]
COG0257	COG0719	CAB803	CAB803	Ribosomal protein L36 {UniProtKB/TrEMBL:Q5L549}	CAB053	CAB053	Putative ABC transport protein	[TP0209-TP0612 (0.6772987)]
COG0257	COG0719	CAB803	CAB803	Ribosomal protein L36 {UniProtKB/TrEMBL:Q5L549}	CAB051	CAB051	Putative ABC transporter	[TP0209-TP0612 (0.6772987)]
COG0504	COG0728	CAB570	CAB570	Putative CTP synthase {UniProtKB/TrEMBL:Q5L5S1}	CAB013	CAB013	Putative membrane protein	[TP0305-TP0516 (0.84299135)]
COG0445	COG1366	CAB122	gidA	tRNA uridine 5-carboxymethylaminomethyl modification enzyme gidA (Glucose-inhibited division protein A)	CAB229	CAB229	Anti-sigma factor antagonist	[TP0044-TP0233 (0.74185747)]
COG0445	COG1366	CAB122	gidA	tRNA uridine 5-carboxymethylaminomethyl modification enzyme gidA (Glucose-inhibited division protein A)	CAB825	CAB825	Anti-sigma factor antagonist	[TP0044-TP0233 (0.74185747)]
COG0242	COG0360	CAB307	CAB307	Peptide deformylase {UniProtKB/TrEMBL:Q5L6G8}	CAB787	rpsF	Putative 30S ribosomal protein S6	[TP0757-TP0063 (0.54983324)]
COG0234	COG0772	CAB614	CAB614	GroES {UniProtKB/TrEMBL:Q6YNR5}	CAB831	CAB831	Putative exported cell division protein	[TP1013-TP0387 (0.81326103)]
COG0234	COG0772	CAB614	CAB614	GroES {UniProtKB/TrEMBL:Q6YNR5}	CAB868	CAB868	Putative rod shape-determining protein	[TP1013-TP0387 (0.81326103)]
COG0445	COG0457	CAB122	gidA	tRNA uridine 5-carboxymethylaminomethyl modification enzyme gidA (Glucose-inhibited division protein A)	CAB895	CAB895	Hypothetical protein {UniProtKB/TrEMBL:Q5L4W2}	[TP0044-TP0954 (0.8549597)]
COG0445	COG0457	CAB122	gidA	tRNA uridine 5-carboxymethylaminomethyl modification enzyme gidA (Glucose-inhibited division protein A)	CAB707	CAB707	Possible low calcium response locus protein	[TP0044-TP0954 (0.8549597)]
COG0445	COG0457	CAB122	gidA	tRNA uridine 5-carboxymethylaminomethyl modification enzyme gidA (Glucose-inhibited division protein A)	CAB050	CAB050	Hypothetical protein {UniProtKB/TrEMBL:Q5L760}	[TP0044-TP0954 (0.8549597)]
COG0445	COG0457	CAB122	gidA	tRNA uridine 5-carboxymethylaminomethyl modification enzyme gidA (Glucose-inhibited division protein A)	CAB921	CAB921	Putative regulatory protein	[TP0044-TP0954 (0.8549597)]
COG0445	COG0457	CAB122	gidA	tRNA uridine 5-carboxymethylaminomethyl modification enzyme gidA (Glucose-inhibited division protein A)	CAB482	CAB482	Hypothetical protein {UniProtKB/TrEMBL:Q5L5Z7}	[TP0044-TP0954 (0.8549597)]
COG0445	COG0457	CAB122	gidA	tRNA uridine 5-carboxymethylaminomethyl modification enzyme gidA (Glucose-inhibited division protein A)	CAB137	CAB137	Putative membrane protein	[TP0044-TP0954 (0.8549597)]
COG0445	COG0457	CAB122	gidA	tRNA uridine 5-carboxymethylaminomethyl modification enzyme gidA (Glucose-inhibited division protein A)	CAB359	CAB359	Hypothetical protein {UniProtKB/TrEMBL:Q5L6B7}	[TP0044-TP0954 (0.8549597)]
COG0228	COG0250	CAB627.1	rpsP	30S ribosomal protein S16	CAB666	CAB666	Putative transcription antitermination protein	[TP0905-TP0236 (0.7099409)]
COG0465	COG0532	CAB731	CAB731	Putative cell division protein	CAB451	infB	Translation initiation factor IF-2	[TP0330-TP0891 (0.8751731)]
COG0234	COG0445	CAB614	CAB614	GroES {UniProtKB/TrEMBL:Q6YNR5}	CAB122	gidA	tRNA uridine 5-carboxymethylaminomethyl modification enzyme gidA (Glucose-inhibited division protein A)	[TP1013-TP0044 (0.813164)]
COG0265	COG1381	CAB750	CAB750	Putative heat shock-related exported protease	CAB150	CAB150	DNA repair protein {UniProtKB/TrEMBL:Q5L6W2}	[TP0773-TP0636 (0.870009)]
COG0457	COG0860	CAB921	CAB921	Putative regulatory protein	CAB364	CAB364	Probable N-acetylmuramoyl-L-alanine amidase	[TP0820-TP0247 (0.74644035), TP0067-TP0247 (0.79531366)]
COG0457	COG0860	CAB895	CAB895	Hypothetical protein {UniProtKB/TrEMBL:Q5L4W2}	CAB364	CAB364	Probable N-acetylmuramoyl-L-alanine amidase	[TP0820-TP0247 (0.74644035), TP0067-TP0247 (0.79531366)]
COG0457	COG0860	CAB050	CAB050	Hypothetical protein {UniProtKB/TrEMBL:Q5L760}	CAB364	CAB364	Probable N-acetylmuramoyl-L-alanine amidase	[TP0820-TP0247 (0.74644035), TP0067-TP0247 (0.79531366)]
COG0457	COG0860	CAB137	CAB137	Putative membrane protein	CAB364	CAB364	Probable N-acetylmuramoyl-L-alanine amidase	[TP0820-TP0247 (0.74644035), TP0067-TP0247 (0.79531366)]
COG0457	COG0860	CAB482	CAB482	Hypothetical protein {UniProtKB/TrEMBL:Q5L5Z7}	CAB364	CAB364	Probable N-acetylmuramoyl-L-alanine amidase	[TP0820-TP0247 (0.74644035), TP0067-TP0247 (0.79531366)]
COG0457	COG0860	CAB707	CAB707	Possible low calcium response locus protein	CAB364	CAB364	Probable N-acetylmuramoyl-L-alanine amidase	[TP0820-TP0247 (0.74644035), TP0067-TP0247 (0.79531366)]
COG0457	COG0860	CAB359	CAB359	Hypothetical protein {UniProtKB/TrEMBL:Q5L6B7}	CAB364	CAB364	Probable N-acetylmuramoyl-L-alanine amidase	[TP0820-TP0247 (0.74644035), TP0067-TP0247 (0.79531366)]
COG1186	COG1925	CAB163	CAB163	Putative peptide chain release factor 2	CAB324	CAB324	Putative Phosphotransferase system,	[TP0576-TP0589 (0.79878455)]
COG0319	COG0333	CAB231	CAB231	Hypothetical protein {UniProtKB/TrEMBL:Q5L6N4}	CAB778	rpmF	50S ribosomal protein L32	[TP0650-TP0807 (0.80809164)]
COG0216	COG0457	CAB630	CAB630	Peptide chain release factor 1	CAB482	CAB482	Hypothetical protein {UniProtKB/TrEMBL:Q5L5Z7}	[TP0051-TP0067 (0.7097377)]
COG0216	COG0457	CAB630	CAB630	Peptide chain release factor 1	CAB137	CAB137	Putative membrane protein	[TP0051-TP0067 (0.7097377)]
COG0216	COG0457	CAB630	CAB630	Peptide chain release factor 1	CAB895	CAB895	Hypothetical protein {UniProtKB/TrEMBL:Q5L4W2}	[TP0051-TP0067 (0.7097377)]
COG0216	COG0457	CAB630	CAB630	Peptide chain release factor 1	CAB921	CAB921	Putative regulatory protein	[TP0051-TP0067 (0.7097377)]
COG0216	COG0457	CAB630	CAB630	Peptide chain release factor 1	CAB050	CAB050	Hypothetical protein {UniProtKB/TrEMBL:Q5L760}	[TP0051-TP0067 (0.7097377)]
COG0216	COG0457	CAB630	CAB630	Peptide chain release factor 1	CAB359	CAB359	Hypothetical protein {UniProtKB/TrEMBL:Q5L6B7}	[TP0051-TP0067 (0.7097377)]
COG0216	COG0457	CAB630	CAB630	Peptide chain release factor 1	CAB707	CAB707	Possible low calcium response locus protein	[TP0051-TP0067 (0.7097377)]
COG0542	COG2204	CAB599	CAB599	Putative ClpB ATPase stress response protein	CAB153	CAB153	Putative sigma-54 dependent response regulator	[TP0071-TP0519 (0.6908589)]
COG0542	COG2204	CAB346	CAB346	Negative regulator of genetic competence	CAB153	CAB153	Putative sigma-54 dependent response regulator	[TP0071-TP0519 (0.6908589)]
COG0608	COG1366	CAB176	CAB176	Putative exonuclease {UniProtKB/TrEMBL:Q5L6T7}	CAB229	CAB229	Anti-sigma factor antagonist	[TP0704-TP0540 (0.7098393)]
COG0608	COG1366	CAB176	CAB176	Putative exonuclease {UniProtKB/TrEMBL:Q5L6T7}	CAB825	CAB825	Anti-sigma factor antagonist	[TP0704-TP0540 (0.7098393)]
COG0290	COG0457	CAB739	CAB739	Initiation factor IF-3 {UniProtKB/TrEMBL:Q5L5A5}	CAB482	CAB482	Hypothetical protein {UniProtKB/TrEMBL:Q5L5Z7}	[TP0850-TP0095 (0.6947713)]
COG0290	COG0457	CAB739	CAB739	Initiation factor IF-3 {UniProtKB/TrEMBL:Q5L5A5}	CAB137	CAB137	Putative membrane protein	[TP0850-TP0095 (0.6947713)]
COG0290	COG0457	CAB739	CAB739	Initiation factor IF-3 {UniProtKB/TrEMBL:Q5L5A5}	CAB921	CAB921	Putative regulatory protein	[TP0850-TP0095 (0.6947713)]
COG0290	COG0457	CAB739	CAB739	Initiation factor IF-3 {UniProtKB/TrEMBL:Q5L5A5}	CAB707	CAB707	Possible low calcium response locus protein	[TP0850-TP0095 (0.6947713)]
COG0290	COG0457	CAB739	CAB739	Initiation factor IF-3 {UniProtKB/TrEMBL:Q5L5A5}	CAB359	CAB359	Hypothetical protein {UniProtKB/TrEMBL:Q5L6B7}	[TP0850-TP0095 (0.6947713)]
COG0290	COG0457	CAB739	CAB739	Initiation factor IF-3 {UniProtKB/TrEMBL:Q5L5A5}	CAB050	CAB050	Hypothetical protein {UniProtKB/TrEMBL:Q5L760}	[TP0850-TP0095 (0.6947713)]
COG0290	COG0457	CAB739	CAB739	Initiation factor IF-3 {UniProtKB/TrEMBL:Q5L5A5}	CAB895	CAB895	Hypothetical protein {UniProtKB/TrEMBL:Q5L4W2}	[TP0850-TP0095 (0.6947713)]
COG0322	COG0353	CAB799	uvrC	UvrABC system protein C (Protein uvrC) (Excinuclease ABC subunit C)	CAB469	recR	Recombination protein recR	[TP0472-TP1004 (0.53674763)]
COG0188	COG0305	CAB026	CAB026	Putative DNA gyrase subunit A or topoisomerase IV	CAB123	CAB123	Putative replicative DNA helicase	[TP0005-TP0058 (0.73312306)]
COG0188	COG0305	CAB494	CAB494	DNA gyrase subunit A {UniProtKB/TrEMBL:Q5L5Y5}	CAB123	CAB123	Putative replicative DNA helicase	[TP0005-TP0058 (0.73312306)]
COG1825	COG2812	CAB789	ctc	50S ribosomal protein L25 (General stress protein CTC)	CAB327	CAB327	DNA polymerase III subunit gamma/tau	[TP0372-TP1005 (0.6540257)]
COG0024	COG1121	CAB720	CAB720	Methionine aminopeptidase	CAB196	CAB196	Putative ATP-binding ABC transport protein	[TP0842-TP0164 (0.77940726)]
COG0024	COG1121	CAB720	CAB720	Methionine aminopeptidase	CAB424	CAB424	ABC transporter, ATP-binding component	[TP0842-TP0164 (0.77940726)]
COG0361	COG1214	CAB669	infA	Translation initiation factor IF-1	CAB316	CAB316	Hypothetical protein {UniProtKB/TrEMBL:Q5L6F9}	[TP0097-TP0876 (0.56457245)]
COG1108	COG2239	CAB426	CAB426	ABC transporter, membrane permease	CAB483	CAB483	Putative magnesium transporter	[TP0165-TP0917 (0.5215956)]
COG1108	COG2239	CAB195	CAB195	Putative transport protein	CAB483	CAB483	Putative magnesium transporter	[TP0165-TP0917 (0.5215956)]
COG1108	COG2239	CAB425	CAB425	ABC transporter, membrane permease	CAB483	CAB483	Putative magnesium transporter	[TP0165-TP0917 (0.5215956)]
COG2204	COG2204	CAB153	CAB153	Putative sigma-54 dependent response regulator	CAB153	CAB153	Putative sigma-54 dependent response regulator	[TP0519-TP0519 (0.65939915)]
COG0242	COG1187	CAB307	CAB307	Peptide deformylase {UniProtKB/TrEMBL:Q5L6G8}	CAB871	CAB871	Putative 16S pseudouridine synthase	[TP0757-TP0459 (0.5284328)]
COG0457	COG0558	CAB137	CAB137	Putative membrane protein	CAB791	CAB791	Putative phosphatidylglycerophosphate synthase	[TP0067-TP0730 (0.86096925)]
COG0457	COG0558	CAB895	CAB895	Hypothetical protein {UniProtKB/TrEMBL:Q5L4W2}	CAB791	CAB791	Putative phosphatidylglycerophosphate synthase	[TP0067-TP0730 (0.86096925)]
COG0457	COG0558	CAB050	CAB050	Hypothetical protein {UniProtKB/TrEMBL:Q5L760}	CAB124	CAB124	Putative alcohol phosphatidyltransferase	[TP0067-TP0730 (0.86096925)]
COG0457	COG0558	CAB707	CAB707	Possible low calcium response locus protein	CAB124	CAB124	Putative alcohol phosphatidyltransferase	[TP0067-TP0730 (0.86096925)]
COG0457	COG0558	CAB921	CAB921	Putative regulatory protein	CAB124	CAB124	Putative alcohol phosphatidyltransferase	[TP0067-TP0730 (0.86096925)]
COG0457	COG0558	CAB921	CAB921	Putative regulatory protein	CAB791	CAB791	Putative phosphatidylglycerophosphate synthase	[TP0067-TP0730 (0.86096925)]
COG0457	COG0558	CAB137	CAB137	Putative membrane protein	CAB124	CAB124	Putative alcohol phosphatidyltransferase	[TP0067-TP0730 (0.86096925)]
COG0457	COG0558	CAB359	CAB359	Hypothetical protein {UniProtKB/TrEMBL:Q5L6B7}	CAB791	CAB791	Putative phosphatidylglycerophosphate synthase	[TP0067-TP0730 (0.86096925)]
COG0457	COG0558	CAB359	CAB359	Hypothetical protein {UniProtKB/TrEMBL:Q5L6B7}	CAB124	CAB124	Putative alcohol phosphatidyltransferase	[TP0067-TP0730 (0.86096925)]
COG0457	COG0558	CAB482	CAB482	Hypothetical protein {UniProtKB/TrEMBL:Q5L5Z7}	CAB124	CAB124	Putative alcohol phosphatidyltransferase	[TP0067-TP0730 (0.86096925)]
COG0457	COG0558	CAB482	CAB482	Hypothetical protein {UniProtKB/TrEMBL:Q5L5Z7}	CAB791	CAB791	Putative phosphatidylglycerophosphate synthase	[TP0067-TP0730 (0.86096925)]
COG0457	COG0558	CAB895	CAB895	Hypothetical protein {UniProtKB/TrEMBL:Q5L4W2}	CAB124	CAB124	Putative alcohol phosphatidyltransferase	[TP0067-TP0730 (0.86096925)]
COG0457	COG0558	CAB707	CAB707	Possible low calcium response locus protein	CAB791	CAB791	Putative phosphatidylglycerophosphate synthase	[TP0067-TP0730 (0.86096925)]
COG0457	COG0558	CAB050	CAB050	Hypothetical protein {UniProtKB/TrEMBL:Q5L760}	CAB791	CAB791	Putative phosphatidylglycerophosphate synthase	[TP0067-TP0730 (0.86096925)]
COG0020	COG1508	CAB173	uppS	Undecaprenyl pyrophosphate synthetase (EC 2.5.1.31) (UPP synthetase) (Di-trans,poly-cis-decaprenylcistransferase) (Undecaprenyl diphosphate synthase) (UDS)	CAB956	CAB956	RNA polymerase sigma-54 factor	[TP0603-TP0111 (0.79878455)]
COG0242	COG0254	CAB307	CAB307	Peptide deformylase {UniProtKB/TrEMBL:Q5L6G8}	CAB631	rpmE	50S ribosomal protein L31 type B	[TP0757-TP0255 (0.6434887)]
COG0442	COG1466	CAB240	CAB240	Prolyl-tRNA synthetase {UniProtKB/TrEMBL:Q5L6M5}	CAB399	CAB399	Putative DNA-binding protein	[TP0160-TP0588 (0.66563916)]
COG0305	COG0593	CAB123	CAB123	Putative replicative DNA helicase	CAB459	CAB459	Chromosomal replication initiator protein	[TP0058-TP0001 (0.9013428)]
COG0305	COG0593	CAB123	CAB123	Putative replicative DNA helicase	CAB358	CAB358	Chromosomal replication initiator protein	[TP0058-TP0001 (0.9013428)]
COG0772	COG2239	CAB831	CAB831	Putative exported cell division protein	CAB483	CAB483	Putative magnesium transporter	[TP0501-TP0917 (0.53388965), TP0387-TP0917 (0.61041105)]
COG0772	COG2239	CAB868	CAB868	Putative rod shape-determining protein	CAB483	CAB483	Putative magnesium transporter	[TP0501-TP0917 (0.53388965), TP0387-TP0917 (0.61041105)]
COG0178	COG1197	CAB646	CAB646	Putative SOS response nuclease	CAB843	CAB843	Putative transcription-repair coupling factor	[TP0514-TP0344 (0.9414915)]
COG0264	COG0544	CAB046	tsf	Elongation factor Ts {UniProtKB/TrEMBL:Q5L764}	CAB887	CAB887	Trigger factor {UniProtKB/TrEMBL:Q5L4W8}	[TP0605-TP0506 (0.9100214)]
COG0495	COG1475	CAB585	CAB585	Putative leucyl-tRNA synthetase	CAB057	CAB057	Putative chromosome partitioning protein	[TP0586-TP0271 (0.63095015)]
COG0099	COG0216	CAB111	rpsM	Putative 30s ribosomal protein s13	CAB630	CAB630	Peptide chain release factor 1	[TP0210-TP0051 (0.8775348)]
COG0803	COG1268	CAB197	CAB197	Putative transport poprotein	CAB672	CAB672	Putative transmembrane protein	[TP0034-TP0228 (0.8514437)]
COG0803	COG1268	CAB423	CAB423	ABC transporter, substrate binding lipoprotein	CAB672	CAB672	Putative transmembrane protein	[TP0034-TP0228 (0.8514437)]
COG1269	COG2239	CAB651	CAB651	Putative V-type sodium ATP synthase subunit I	CAB483	CAB483	Putative magnesium transporter	[TP0533-TP0917 (0.53720385)]
COG0442	COG0552	CAB240	CAB240	Prolyl-tRNA synthetase {UniProtKB/TrEMBL:Q5L6M5}	CAB753	CAB753	Putative cell division protein	[TP0160-TP0578 (0.56216276)]
COG0242	COG0319	CAB307	CAB307	Peptide deformylase {UniProtKB/TrEMBL:Q5L6G8}	CAB231	CAB231	Hypothetical protein {UniProtKB/TrEMBL:Q5L6N4}	[TP0757-TP0650 (0.630912)]
COG0457	COG0566	CAB707	CAB707	Possible low calcium response locus protein	CAB210	CAB210	Putative rRNA methylase	[TP0095-TP0054 (0.73981166)]
COG0457	COG0566	CAB482	CAB482	Hypothetical protein {UniProtKB/TrEMBL:Q5L5Z7}	CAB210	CAB210	Putative rRNA methylase	[TP0095-TP0054 (0.73981166)]
COG0457	COG0566	CAB359	CAB359	Hypothetical protein {UniProtKB/TrEMBL:Q5L6B7}	CAB210	CAB210	Putative rRNA methylase	[TP0095-TP0054 (0.73981166)]
COG0457	COG0566	CAB921	CAB921	Putative regulatory protein	CAB210	CAB210	Putative rRNA methylase	[TP0095-TP0054 (0.73981166)]
COG0457	COG0566	CAB050	CAB050	Hypothetical protein {UniProtKB/TrEMBL:Q5L760}	CAB210	CAB210	Putative rRNA methylase	[TP0095-TP0054 (0.73981166)]
COG0457	COG0566	CAB895	CAB895	Hypothetical protein {UniProtKB/TrEMBL:Q5L4W2}	CAB210	CAB210	Putative rRNA methylase	[TP0095-TP0054 (0.73981166)]
COG0457	COG0566	CAB137	CAB137	Putative membrane protein	CAB210	CAB210	Putative rRNA methylase	[TP0095-TP0054 (0.73981166)]
COG0465	COG0558	CAB731	CAB731	Putative cell division protein	CAB791	CAB791	Putative phosphatidylglycerophosphate synthase	[TP0765-TP0256 (0.8653493)]
COG0465	COG0558	CAB731	CAB731	Putative cell division protein	CAB124	CAB124	Putative alcohol phosphatidyltransferase	[TP0765-TP0256 (0.8653493)]
COG0125	COG0361	CAB495	tmk	Thymidylate kinase {UniProtKB/Swiss-Prot:Q5L5Y4}	CAB669	infA	Translation initiation factor IF-1	[TP0354-TP0097 (0.8382038)]
COG0215	COG1536	CAB806	cysS	Cysteinyl-tRNA synthetase (EC 6.1.1.16) (Cysteine--tRNA ligase) (CysRS)	CAB875	CAB875	Putative flagellar-related protein	[TP0091-TP0400 (0.6374247)]
COG0457	COG0495	CAB359	CAB359	Hypothetical protein {UniProtKB/TrEMBL:Q5L6B7}	CAB585	CAB585	Putative leucyl-tRNA synthetase	[TP0067-TP0586 (0.714839)]
COG0457	COG0495	CAB050	CAB050	Hypothetical protein {UniProtKB/TrEMBL:Q5L760}	CAB585	CAB585	Putative leucyl-tRNA synthetase	[TP0067-TP0586 (0.714839)]
COG0457	COG0495	CAB482	CAB482	Hypothetical protein {UniProtKB/TrEMBL:Q5L5Z7}	CAB585	CAB585	Putative leucyl-tRNA synthetase	[TP0067-TP0586 (0.714839)]
COG0457	COG0495	CAB921	CAB921	Putative regulatory protein	CAB585	CAB585	Putative leucyl-tRNA synthetase	[TP0067-TP0586 (0.714839)]
COG0457	COG0495	CAB137	CAB137	Putative membrane protein	CAB585	CAB585	Putative leucyl-tRNA synthetase	[TP0067-TP0586 (0.714839)]
COG0457	COG0495	CAB707	CAB707	Possible low calcium response locus protein	CAB585	CAB585	Putative leucyl-tRNA synthetase	[TP0067-TP0586 (0.714839)]
COG0457	COG0495	CAB895	CAB895	Hypothetical protein {UniProtKB/TrEMBL:Q5L4W2}	CAB585	CAB585	Putative leucyl-tRNA synthetase	[TP0067-TP0586 (0.714839)]
COG0257	COG0472	CAB803	CAB803	Ribosomal protein L36 {UniProtKB/TrEMBL:Q5L549}	CAB834	mraY	Phospho-N-acetylmuramoyl-pentapeptide-transferase (EC 2.7.8.13) (UDP- MurNAc-pentapeptide phosphotransferase)	[TP0209-TP0345 (0.64932555)]
COG0358	COG0457	CAB797	CAB797	Putative DNA primase {UniProtKB/TrEMBL:Q5L555}	CAB482	CAB482	Hypothetical protein {UniProtKB/TrEMBL:Q5L5Z7}	[TP0492-TP0648 (0.5111708)]
COG0358	COG0457	CAB797	CAB797	Putative DNA primase {UniProtKB/TrEMBL:Q5L555}	CAB707	CAB707	Possible low calcium response locus protein	[TP0492-TP0648 (0.5111708)]
COG0358	COG0457	CAB797	CAB797	Putative DNA primase {UniProtKB/TrEMBL:Q5L555}	CAB359	CAB359	Hypothetical protein {UniProtKB/TrEMBL:Q5L6B7}	[TP0492-TP0648 (0.5111708)]
COG0358	COG0457	CAB797	CAB797	Putative DNA primase {UniProtKB/TrEMBL:Q5L555}	CAB137	CAB137	Putative membrane protein	[TP0492-TP0648 (0.5111708)]
COG0358	COG0457	CAB797	CAB797	Putative DNA primase {UniProtKB/TrEMBL:Q5L555}	CAB895	CAB895	Hypothetical protein {UniProtKB/TrEMBL:Q5L4W2}	[TP0492-TP0648 (0.5111708)]
COG0358	COG0457	CAB797	CAB797	Putative DNA primase {UniProtKB/TrEMBL:Q5L555}	CAB050	CAB050	Hypothetical protein {UniProtKB/TrEMBL:Q5L760}	[TP0492-TP0648 (0.5111708)]
COG0358	COG0457	CAB797	CAB797	Putative DNA primase {UniProtKB/TrEMBL:Q5L555}	CAB921	CAB921	Putative regulatory protein	[TP0492-TP0648 (0.5111708)]
COG0795	COG1792	CAB733	CAB733	Conserved hypothetical membrane protein	CAB006	CAB006	Putative membrane protein	[TP0884-TP0498 (0.8374102)]
COG0795	COG1792	CAB734	CAB734	Conserved hypothetical membrane protein	CAB006	CAB006	Putative membrane protein	[TP0884-TP0498 (0.8374102)]
COG1317	COG1536	CAB906	CAB906	Putative type III export protein	CAB875	CAB875	Putative flagellar-related protein	[TP0401-TP0026 (0.96139234)]
COG0608	COG1234	CAB176	CAB176	Putative exonuclease {UniProtKB/TrEMBL:Q5L6T7}	CAB313	rnz	Ribonuclease Z (EC 3.1.26.11) (RNase Z) (tRNase Z) (tRNA 3 endonuclease)	[TP0704-TP0819 (0.5844061)]
COG0024	COG0125	CAB720	CAB720	Methionine aminopeptidase	CAB495	tmk	Thymidylate kinase {UniProtKB/Swiss-Prot:Q5L5Y4}	[TP0842-TP0354 (0.8096375)]
COG1077	COG1426	CAB885	CAB885	Putative rod shape-determining protein	CAB292	CAB292	Putative membrane protein	[TP0497-TP0334 (0.739115)]
COG1536	COG1536	CAB875	CAB875	Putative flagellar-related protein	CAB875	CAB875	Putative flagellar-related protein	[TP0026-TP0400 (0.5928469)]
COG0048	COG1156	CAB186	rpsL	Putative 30S ribosomal protein s12	CAB653	CAB653	Putative V-type ATP synthase beta chain	[TP0243-TP0427 (0.80866665)]
COG1109	COG1157	CAB336	CAB336	Putative phosphomannomutase	CAB877	CAB877	Putative flagellum-specific ATP synthase	[TP0413-TP0402 (0.78400123)]
COG1109	COG1157	CAB757	glmM	Phosphoglucosamine mutase (EC 5.4.2.10)	CAB036	CAB036	Putative type III secretion or flagellar-type ATP	[TP0413-TP0402 (0.78400123)]
COG1109	COG1157	CAB757	glmM	Phosphoglucosamine mutase (EC 5.4.2.10)	CAB877	CAB877	Putative flagellum-specific ATP synthase	[TP0413-TP0402 (0.78400123)]
COG1109	COG1157	CAB336	CAB336	Putative phosphomannomutase	CAB036	CAB036	Putative type III secretion or flagellar-type ATP	[TP0413-TP0402 (0.78400123)]
COG0217	COG1235	CAB166	CAB166	Hypothetical protein {UniProtKB/TrEMBL:Q5L6U7}	CAB856	CAB856	Conserved hypothetical hydrolase	[TP0474-TP0489 (0.71912634)]
COG0217	COG1235	CAB166	CAB166	Hypothetical protein {UniProtKB/TrEMBL:Q5L6U7}	CAB258	CAB258	Putative hydrolase {UniProtKB/TrEMBL:Q5L6K8}	[TP0474-TP0489 (0.71912634)]
COG0012	COG0188	CAB447	CAB447	Putative ATP/GTP-binding protein	CAB494	CAB494	DNA gyrase subunit A {UniProtKB/TrEMBL:Q5L5Y5}	[TP0124-TP0005 (0.7149395)]
COG0012	COG0188	CAB447	CAB447	Putative ATP/GTP-binding protein	CAB026	CAB026	Putative DNA gyrase subunit A or topoisomerase IV	[TP0124-TP0005 (0.7149395)]
COG0124	COG0254	CAB078	hisS	Histidyl-tRNA synthetase (EC 6.1.1.21) (Histidine--tRNA ligase) (HisRS)	CAB631	rpmE	50S ribosomal protein L31 type B	[TP0641-TP0255 (0.65973145)]
COG0178	COG0272	CAB646	CAB646	Putative SOS response nuclease	CAB589	CAB589	Putative DNA ligase {UniProtKB/TrEMBL:Q5L5Q2}	[TP0514-TP0634 (0.7537598)]
COG0257	COG2204	CAB803	CAB803	Ribosomal protein L36 {UniProtKB/TrEMBL:Q5L549}	CAB153	CAB153	Putative sigma-54 dependent response regulator	[TP0209-TP0519 (0.6010877)]
COG1135	COG1466	CAB488	CAB488	ABC transporter, ATP-binding component	CAB399	CAB399	Putative DNA-binding protein	[TP0120-TP0588 (0.7896185)]
COG1115	COG2239	CAB859	CAB859	Putative transport-related membrane protein	CAB483	CAB483	Putative magnesium transporter	[TP0414-TP0917 (0.53720385)]
COG1115	COG2239	CAB204	CAB204	Putative membrane protein	CAB483	CAB483	Putative magnesium transporter	[TP0414-TP0917 (0.53720385)]
COG0457	COG1234	CAB482	CAB482	Hypothetical protein {UniProtKB/TrEMBL:Q5L5Z7}	CAB313	rnz	Ribonuclease Z (EC 3.1.26.11) (RNase Z) (tRNase Z) (tRNA 3 endonuclease)	[TP0095-TP0819 (0.5178716)]
COG0457	COG1234	CAB707	CAB707	Possible low calcium response locus protein	CAB313	rnz	Ribonuclease Z (EC 3.1.26.11) (RNase Z) (tRNase Z) (tRNA 3 endonuclease)	[TP0095-TP0819 (0.5178716)]
COG0457	COG1234	CAB359	CAB359	Hypothetical protein {UniProtKB/TrEMBL:Q5L6B7}	CAB313	rnz	Ribonuclease Z (EC 3.1.26.11) (RNase Z) (tRNase Z) (tRNA 3 endonuclease)	[TP0095-TP0819 (0.5178716)]
COG0457	COG1234	CAB050	CAB050	Hypothetical protein {UniProtKB/TrEMBL:Q5L760}	CAB313	rnz	Ribonuclease Z (EC 3.1.26.11) (RNase Z) (tRNase Z) (tRNA 3 endonuclease)	[TP0095-TP0819 (0.5178716)]
COG0457	COG1234	CAB137	CAB137	Putative membrane protein	CAB313	rnz	Ribonuclease Z (EC 3.1.26.11) (RNase Z) (tRNase Z) (tRNA 3 endonuclease)	[TP0095-TP0819 (0.5178716)]
COG0457	COG1234	CAB921	CAB921	Putative regulatory protein	CAB313	rnz	Ribonuclease Z (EC 3.1.26.11) (RNase Z) (tRNase Z) (tRNA 3 endonuclease)	[TP0095-TP0819 (0.5178716)]
COG0457	COG1234	CAB895	CAB895	Hypothetical protein {UniProtKB/TrEMBL:Q5L4W2}	CAB313	rnz	Ribonuclease Z (EC 3.1.26.11) (RNase Z) (tRNase Z) (tRNA 3 endonuclease)	[TP0095-TP0819 (0.5178716)]
COG0217	COG1269	CAB166	CAB166	Hypothetical protein {UniProtKB/TrEMBL:Q5L6U7}	CAB651	CAB651	Putative V-type sodium ATP synthase subunit I	[TP0474-TP0533 (0.71912634)]
COG0257	COG0773	CAB803	CAB803	Ribosomal protein L36 {UniProtKB/TrEMBL:Q5L549}	CAB829	CAB829	Putative bifunctional cell division-related	[TP0209-TP0341 (0.6926446)]
COG0457	COG2204	CAB707	CAB707	Possible low calcium response locus protein	CAB153	CAB153	Putative sigma-54 dependent response regulator	[TP0067-TP0519 (0.7741208)]
COG0457	COG2204	CAB921	CAB921	Putative regulatory protein	CAB153	CAB153	Putative sigma-54 dependent response regulator	[TP0067-TP0519 (0.7741208)]
COG0457	COG2204	CAB895	CAB895	Hypothetical protein {UniProtKB/TrEMBL:Q5L4W2}	CAB153	CAB153	Putative sigma-54 dependent response regulator	[TP0067-TP0519 (0.7741208)]
COG0457	COG2204	CAB359	CAB359	Hypothetical protein {UniProtKB/TrEMBL:Q5L6B7}	CAB153	CAB153	Putative sigma-54 dependent response regulator	[TP0067-TP0519 (0.7741208)]
COG0457	COG2204	CAB050	CAB050	Hypothetical protein {UniProtKB/TrEMBL:Q5L760}	CAB153	CAB153	Putative sigma-54 dependent response regulator	[TP0067-TP0519 (0.7741208)]
COG0457	COG2204	CAB137	CAB137	Putative membrane protein	CAB153	CAB153	Putative sigma-54 dependent response regulator	[TP0067-TP0519 (0.7741208)]
COG0457	COG2204	CAB482	CAB482	Hypothetical protein {UniProtKB/TrEMBL:Q5L5Z7}	CAB153	CAB153	Putative sigma-54 dependent response regulator	[TP0067-TP0519 (0.7741208)]
COG2208	COG2239	CAB933	CAB933	Possible regulatory protein	CAB483	CAB483	Putative magnesium transporter	[TP0218-TP0917 (0.6618409)]
COG2208	COG2239	CAB934	CAB934	Putative exported protein	CAB483	CAB483	Putative magnesium transporter	[TP0218-TP0917 (0.6618409)]
COG0217	COG1480	CAB166	CAB166	Hypothetical protein {UniProtKB/TrEMBL:Q5L6U7}	CAB328	CAB328	Putative inner membrane protein	[TP0474-TP0651 (0.71912634)]
COG0257	COG0681	CAB803	CAB803	Ribosomal protein L36 {UniProtKB/TrEMBL:Q5L549}	CAB633	CAB633	Probable signal peptidase I	[TP0209-TP0926 (0.69083804)]
COG1121	COG2204	CAB424	CAB424	ABC transporter, ATP-binding component	CAB153	CAB153	Putative sigma-54 dependent response regulator	[TP0035-TP0519 (0.5085169)]
COG1121	COG2204	CAB196	CAB196	Putative ATP-binding ABC transport protein	CAB153	CAB153	Putative sigma-54 dependent response regulator	[TP0035-TP0519 (0.5085169)]
COG0051	COG2204	CAB189	rpsJ	30S ribosomal protein S10	CAB153	CAB153	Putative sigma-54 dependent response regulator	[TP0188-TP0519 (0.6307204)]
COG0234	COG0803	CAB614	CAB614	GroES {UniProtKB/TrEMBL:Q6YNR5}	CAB423	CAB423	ABC transporter, substrate binding lipoprotein	[TP1013-TP0163 (0.67160416)]
COG0234	COG0803	CAB614	CAB614	GroES {UniProtKB/TrEMBL:Q6YNR5}	CAB197	CAB197	Putative transport poprotein	[TP1013-TP0163 (0.67160416)]
COG0457	COG1536	CAB707	CAB707	Possible low calcium response locus protein	CAB875	CAB875	Putative flagellar-related protein	[TP0648-TP0400 (0.69805074)]
COG0457	COG1536	CAB482	CAB482	Hypothetical protein {UniProtKB/TrEMBL:Q5L5Z7}	CAB875	CAB875	Putative flagellar-related protein	[TP0648-TP0400 (0.69805074)]
COG0457	COG1536	CAB050	CAB050	Hypothetical protein {UniProtKB/TrEMBL:Q5L760}	CAB875	CAB875	Putative flagellar-related protein	[TP0648-TP0400 (0.69805074)]
COG0457	COG1536	CAB921	CAB921	Putative regulatory protein	CAB875	CAB875	Putative flagellar-related protein	[TP0648-TP0400 (0.69805074)]
COG0457	COG1536	CAB359	CAB359	Hypothetical protein {UniProtKB/TrEMBL:Q5L6B7}	CAB875	CAB875	Putative flagellar-related protein	[TP0648-TP0400 (0.69805074)]
COG0457	COG1536	CAB137	CAB137	Putative membrane protein	CAB875	CAB875	Putative flagellar-related protein	[TP0648-TP0400 (0.69805074)]
COG0457	COG1536	CAB895	CAB895	Hypothetical protein {UniProtKB/TrEMBL:Q5L4W2}	CAB875	CAB875	Putative flagellar-related protein	[TP0648-TP0400 (0.69805074)]
COG0227	COG0492	CAB441	CAB441	50s ribosomal protein l28	CAB454	CAB454	Thioredoxin reductase {UniProtKB/TrEMBL:Q5L624}	[TP0362-TP0814 (0.801083)]
COG0051	COG1192	CAB189	rpsJ	30S ribosomal protein S10	CAB927	CAB927	Putative chromosome partitioning protein	[TP0188-TP0272 (0.7732025)]
COG0098	COG0803	CAB108	rpsE	30S ribosomal protein S5	CAB197	CAB197	Putative transport poprotein	[TP0206-TP0163 (0.74372905)]
COG0098	COG0803	CAB108	rpsE	30S ribosomal protein S5	CAB423	CAB423	ABC transporter, substrate binding lipoprotein	[TP0206-TP0163 (0.74372905)]
COG0249	COG0457	CAB798	mutS	Putative DNA mismatch repair protein	CAB050	CAB050	Hypothetical protein {UniProtKB/TrEMBL:Q5L760}	[TP0328-TP0095 (0.63719666)]
COG0249	COG0457	CAB798	mutS	Putative DNA mismatch repair protein	CAB482	CAB482	Hypothetical protein {UniProtKB/TrEMBL:Q5L5Z7}	[TP0328-TP0095 (0.63719666)]
COG0249	COG0457	CAB798	mutS	Putative DNA mismatch repair protein	CAB921	CAB921	Putative regulatory protein	[TP0328-TP0095 (0.63719666)]
COG0249	COG0457	CAB798	mutS	Putative DNA mismatch repair protein	CAB895	CAB895	Hypothetical protein {UniProtKB/TrEMBL:Q5L4W2}	[TP0328-TP0095 (0.63719666)]
COG0249	COG0457	CAB798	mutS	Putative DNA mismatch repair protein	CAB707	CAB707	Possible low calcium response locus protein	[TP0328-TP0095 (0.63719666)]
COG0249	COG0457	CAB798	mutS	Putative DNA mismatch repair protein	CAB359	CAB359	Hypothetical protein {UniProtKB/TrEMBL:Q5L6B7}	[TP0328-TP0095 (0.63719666)]
COG0249	COG0457	CAB798	mutS	Putative DNA mismatch repair protein	CAB137	CAB137	Putative membrane protein	[TP0328-TP0095 (0.63719666)]
COG0442	COG0459	CAB240	CAB240	Prolyl-tRNA synthetase {UniProtKB/TrEMBL:Q5L6M5}	CAB836	CAB836	Putative chaperonin {UniProtKB/TrEMBL:Q5L518}	[TP0160-TP0030 (0.7719589)]
COG0442	COG0459	CAB240	CAB240	Prolyl-tRNA synthetase {UniProtKB/TrEMBL:Q5L6M5}	CAB615	CAB615	GroEL {UniProtKB/TrEMBL:Q6YNR4}	[TP0160-TP0030 (0.7719589)]
COG0442	COG0459	CAB240	CAB240	Prolyl-tRNA synthetase {UniProtKB/TrEMBL:Q5L6M5}	CAB949	CAB949	60 kDa chaperonin {UniProtKB/TrEMBL:Q5L4Q8}	[TP0160-TP0030 (0.7719589)]
COG0217	COG0481	CAB166	CAB166	Hypothetical protein {UniProtKB/TrEMBL:Q5L6U7}	CAB419	lepA	GTP-binding protein {UniProtKB/TrEMBL:Q5L659}	[TP0474-TP0510 (0.76600474)]
COG0472	COG2239	CAB834	mraY	Phospho-N-acetylmuramoyl-pentapeptide-transferase (EC 2.7.8.13) (UDP- MurNAc-pentapeptide phosphotransferase)	CAB483	CAB483	Putative magnesium transporter	[TP0345-TP0917 (0.5059451)]
COG0154	COG1624	CAB286	gatA	Glutamyl-tRNA(Gln) amidotransferase subunit A (EC 6.3.5.-) (Glu-ADT subunit A)	CAB642	CAB642	Conserved membrane protein	[TP1020-TP0826 (0.7964557)]
COG0143	COG0217	CAB622	metG	Methionyl-tRNA synthetase (EC 6.1.1.10) (Methionine--tRNA ligase) (MetRS)	CAB166	CAB166	Hypothetical protein {UniProtKB/TrEMBL:Q5L6U7}	[TP0798-TP0474 (0.7790581)]
COG0566	COG2204	CAB210	CAB210	Putative rRNA methylase	CAB153	CAB153	Putative sigma-54 dependent response regulator	[TP0054-TP0519 (0.63495165)]
COG0772	COG1115	CAB831	CAB831	Putative exported cell division protein	CAB204	CAB204	Putative membrane protein	[TP0501-TP0998 (0.70629925)]
COG0772	COG1115	CAB831	CAB831	Putative exported cell division protein	CAB859	CAB859	Putative transport-related membrane protein	[TP0501-TP0998 (0.70629925)]
COG0772	COG1115	CAB868	CAB868	Putative rod shape-determining protein	CAB204	CAB204	Putative membrane protein	[TP0501-TP0998 (0.70629925)]
COG0772	COG1115	CAB868	CAB868	Putative rod shape-determining protein	CAB859	CAB859	Putative transport-related membrane protein	[TP0501-TP0998 (0.70629925)]
COG0457	COG2812	CAB895	CAB895	Hypothetical protein {UniProtKB/TrEMBL:Q5L4W2}	CAB327	CAB327	DNA polymerase III subunit gamma/tau	[TP0067-TP1005 (0.5652097)]
COG0457	COG2812	CAB921	CAB921	Putative regulatory protein	CAB327	CAB327	DNA polymerase III subunit gamma/tau	[TP0067-TP1005 (0.5652097)]
COG0457	COG2812	CAB050	CAB050	Hypothetical protein {UniProtKB/TrEMBL:Q5L760}	CAB327	CAB327	DNA polymerase III subunit gamma/tau	[TP0067-TP1005 (0.5652097)]
COG0457	COG2812	CAB359	CAB359	Hypothetical protein {UniProtKB/TrEMBL:Q5L6B7}	CAB327	CAB327	DNA polymerase III subunit gamma/tau	[TP0067-TP1005 (0.5652097)]
COG0457	COG2812	CAB137	CAB137	Putative membrane protein	CAB327	CAB327	DNA polymerase III subunit gamma/tau	[TP0067-TP1005 (0.5652097)]
COG0457	COG2812	CAB482	CAB482	Hypothetical protein {UniProtKB/TrEMBL:Q5L5Z7}	CAB327	CAB327	DNA polymerase III subunit gamma/tau	[TP0067-TP1005 (0.5652097)]
COG0457	COG2812	CAB707	CAB707	Possible low calcium response locus protein	CAB327	CAB327	DNA polymerase III subunit gamma/tau	[TP0067-TP1005 (0.5652097)]
COG0124	COG0124	CAB078	hisS	Histidyl-tRNA synthetase (EC 6.1.1.21) (Histidine--tRNA ligase) (HisRS)	CAB078	hisS	Histidyl-tRNA synthetase (EC 6.1.1.21) (Histidine--tRNA ligase) (HisRS)	[TP0641-TP0641 (0.67365265)]
COG0290	COG1837	CAB739	CAB739	Initiation factor IF-3 {UniProtKB/TrEMBL:Q5L5A5}	CAB022	CAB022	Hypothetical protein {UniProtKB/TrEMBL:Q5L788}	[TP0850-TP0906 (0.70629925)]
COG0290	COG1837	CAB739	CAB739	Initiation factor IF-3 {UniProtKB/TrEMBL:Q5L5A5}	CAB828	CAB828	Hypothetical protein {UniProtKB/TrEMBL:Q5L526}	[TP0850-TP0906 (0.70629925)]
COG0768	COG0815	CAB049	CAB049	Putative penicillin-binding protein	CAB087	CAB087	Conserved hypothetical lipoprotein	[TP0500-TP0252 (0.87159187)]
COG0768	COG0815	CAB362	CAB362	Probable penicillin-binding protein	CAB087	CAB087	Conserved hypothetical lipoprotein	[TP0500-TP0252 (0.87159187)]
COG0211	COG1536	CAB193	CAB193	50s ribosomal protein l27	CAB875	CAB875	Putative flagellar-related protein	[TP0743-TP0400 (0.6311798)]
COG0486	COG0803	CAB897	CAB897	Probable tRNA modification GTPase TrmE	CAB423	CAB423	ABC transporter, substrate binding lipoprotein	[TP0550-TP0163 (0.74372905)]
COG0486	COG0803	CAB897	CAB897	Probable tRNA modification GTPase TrmE	CAB197	CAB197	Putative transport poprotein	[TP0550-TP0163 (0.74372905)]
COG0012	COG0608	CAB447	CAB447	Putative ATP/GTP-binding protein	CAB176	CAB176	Putative exonuclease {UniProtKB/TrEMBL:Q5L6T7}	[TP0124-TP0704 (0.626838)]
COG0050	COG0457	CAB668	CAB668	Putative elongation factor Tu	CAB895	CAB895	Hypothetical protein {UniProtKB/TrEMBL:Q5L4W2}	[TP0187-TP0067 (0.7854602)]
COG0050	COG0457	CAB668	CAB668	Putative elongation factor Tu	CAB137	CAB137	Putative membrane protein	[TP0187-TP0067 (0.7854602)]
COG0050	COG0457	CAB668	CAB668	Putative elongation factor Tu	CAB921	CAB921	Putative regulatory protein	[TP0187-TP0067 (0.7854602)]
COG0050	COG0457	CAB668	CAB668	Putative elongation factor Tu	CAB707	CAB707	Possible low calcium response locus protein	[TP0187-TP0067 (0.7854602)]
COG0050	COG0457	CAB668	CAB668	Putative elongation factor Tu	CAB482	CAB482	Hypothetical protein {UniProtKB/TrEMBL:Q5L5Z7}	[TP0187-TP0067 (0.7854602)]
COG0050	COG0457	CAB668	CAB668	Putative elongation factor Tu	CAB359	CAB359	Hypothetical protein {UniProtKB/TrEMBL:Q5L6B7}	[TP0187-TP0067 (0.7854602)]
COG0050	COG0457	CAB668	CAB668	Putative elongation factor Tu	CAB050	CAB050	Hypothetical protein {UniProtKB/TrEMBL:Q5L760}	[TP0187-TP0067 (0.7854602)]
COG0257	COG0564	CAB803	CAB803	Ribosomal protein L36 {UniProtKB/TrEMBL:Q5L549}	CAB023	CAB023	Putative pseudouridine synthase	[TP0209-TP0154 (0.634929)]
COG0257	COG0564	CAB803	CAB803	Ribosomal protein L36 {UniProtKB/TrEMBL:Q5L549}	CAB379	CAB379	Ribosomal large subunit pseudouridine synthase C	[TP0209-TP0154 (0.634929)]
COG0621	COG2208	CAB512	CAB512	Hypothetical protein {UniProtKB/TrEMBL:Q5L5W7}	CAB934	CAB934	Putative exported protein	[TP0269-TP0218 (0.77940726)]
COG0621	COG2208	CAB260	CAB260	Hypothetical protein {UniProtKB/TrEMBL:Q5L6K6}	CAB933	CAB933	Possible regulatory protein	[TP0269-TP0218 (0.77940726)]
COG0621	COG2208	CAB260	CAB260	Hypothetical protein {UniProtKB/TrEMBL:Q5L6K6}	CAB934	CAB934	Putative exported protein	[TP0269-TP0218 (0.77940726)]
COG0621	COG2208	CAB512	CAB512	Hypothetical protein {UniProtKB/TrEMBL:Q5L5W7}	CAB933	CAB933	Possible regulatory protein	[TP0269-TP0218 (0.77940726)]
COG0255	COG1394	CAB100.1	rpmC	50S ribosomal protein L29	CAB652	CAB652	Putative V-type ATP synthase subunit D	[TP0197-TP0527 (0.51549006)]
COG0457	COG1187	CAB895	CAB895	Hypothetical protein {UniProtKB/TrEMBL:Q5L4W2}	CAB871	CAB871	Putative 16S pseudouridine synthase	[TP0067-TP0459 (0.6360361)]
COG0457	COG1187	CAB482	CAB482	Hypothetical protein {UniProtKB/TrEMBL:Q5L5Z7}	CAB871	CAB871	Putative 16S pseudouridine synthase	[TP0067-TP0459 (0.6360361)]
COG0457	COG1187	CAB137	CAB137	Putative membrane protein	CAB871	CAB871	Putative 16S pseudouridine synthase	[TP0067-TP0459 (0.6360361)]
COG0457	COG1187	CAB359	CAB359	Hypothetical protein {UniProtKB/TrEMBL:Q5L6B7}	CAB871	CAB871	Putative 16S pseudouridine synthase	[TP0067-TP0459 (0.6360361)]
COG0457	COG1187	CAB050	CAB050	Hypothetical protein {UniProtKB/TrEMBL:Q5L760}	CAB871	CAB871	Putative 16S pseudouridine synthase	[TP0067-TP0459 (0.6360361)]
COG0457	COG1187	CAB707	CAB707	Possible low calcium response locus protein	CAB871	CAB871	Putative 16S pseudouridine synthase	[TP0067-TP0459 (0.6360361)]
COG0457	COG1187	CAB921	CAB921	Putative regulatory protein	CAB871	CAB871	Putative 16S pseudouridine synthase	[TP0067-TP0459 (0.6360361)]
COG0210	COG0305	CAB955	CAB955	DNA helicase II, UvrD {UniProtKB/TrEMBL:Q5L4Q3}	CAB123	CAB123	Putative replicative DNA helicase	[TP0102-TP0058 (0.8842861)]
