# Supplementary material for: The Binary Protein Interactome of Treponema pallidum – The Syphilis Spirochete
Source: PLoS One. 2008 May 28;3(5):e2292. doi: 10.1371/journal.pone.0002292 (PMC2386257; doi:10.1371/journal.pone.0002292)
Supplement: Data S1 — Predicted protein-protein interactions based on our Treponema pallidum data; zip archive containing 372 files with one file per species. (6.09 MB ZIP) [file pone.0002292.s006.zip › bacteria/Chlamydophila_caviae.tab]

227941 Chlamydophila caviae
COG A	COG B	Locus Id A	Preferred Name(s) A	Annotation A	Locus Id B	Preferred Name(s) B	Annotation B	T. pallidum interaction
COG0186	COG1475	CCA00102	rpsQ	Ribosomal protein S17 {UniProtKB/TrEMBL:Q824P2}	CCA00056	CCA00056	Chromosome partioning protein, ParB family	[TP0198-TP0271 (0.71912634)]
COG0608	COG0817	CCA00179	CCA00179	Single-stranded-DNA-specific exonuclease RecJ	CCA00119	ruvC	Crossover junction endodeoxyribonuclease ruvC (EC 3.1.22.4) (Holliday junction nuclease ruvC) (Holliday junction resolvase ruvC)	[TP0704-TP0517 (0.81382185)]
COG0617	COG0860	CCA00791	CCA00791	Poly(A) polymerase family protein	CCA00377	CCA00377	N-acetylmuramoyl-L-alanine amidase, family 3	[TP0270-TP0247 (0.76828843)]
COG0617	COG0860	CCA00922	CCA00922	Poly(A) polymerase family protein	CCA00377	CCA00377	N-acetylmuramoyl-L-alanine amidase, family 3	[TP0270-TP0247 (0.76828843)]
COG0201	COG0550	CCA00111	CCA00111	Preprotein translocase SecY subunit	CCA00988	CCA00988	DNA topoisomerase I {UniProtKB/TrEMBL:Q821F3}	[TP0208-TP0394 (0.8044664)]
COG0768	COG2812	CCA00048	CCA00048	PBP2-transglycolase/transpeptidase	CCA00331	CCA00331	DNA polymerase III, gamma subunit	[TP0500-TP1005 (0.655462)]
COG0768	COG2812	CCA00374	CCA00374	Penicillin-binding protein	CCA00331	CCA00331	DNA polymerase III, gamma subunit	[TP0500-TP1005 (0.655462)]
COG0090	COG0223	CCA00096	rplB	50S ribosomal protein L2	CCA00091	fmt	Methionyl-tRNA formyltransferase (EC 2.1.2.9)	[TP0192-TP0756 (0.8610547)]
COG0632	COG2255	CCA00120	ruvA	Holliday junction ATP-dependent DNA helicase ruvA (EC 3.6.1.-)	CCA00406	ruvB	Holliday junction ATP-dependent DNA helicase ruvB (EC 3.6.1.-)	[TP0543-TP0162 (0.9659884)]
COG0462	COG0817	CCA00569	CCA00569	Ribose-phosphate pyrophosphokinase	CCA00119	ruvC	Crossover junction endodeoxyribonuclease ruvC (EC 3.1.22.4) (Holliday junction nuclease ruvC) (Holliday junction resolvase ruvC)	[TP0294-TP0517 (0.54911256)]
COG0257	COG0577	CCA00834	CCA00834	50S ribosomal protein L36	CCA00528	CCA00528	Permease, putative {UniProtKB/TrEMBL:Q822Z8}	[TP0209-TP0962 (0.5903608)]
COG0222	COG0802	CCA00692	rplL	50S ribosomal protein L7/L12	CCA00084	CCA00084	Hypothetical protein {UniProtKB/TrEMBL:Q824Q8}	[TP0240-TP0875 (0.8481433)]
COG0495	COG1214	CCA00612	leuS	Leucyl-tRNA synthetase (EC 6.1.1.4) (Leucine--tRNA ligase) (LeuRS)	CCA00321	CCA00321	Hypothetical protein {UniProtKB/TrEMBL:Q823T4}	[TP0586-TP0876 (0.5571989)]
COG0360	COG0616	CCA00818	rpsF	30S ribosomal protein S6	CCA00127	CCA00127	Protease IV, putative {UniProtKB/TrEMBL:Q824L8}	[TP0063-TP0997 (0.6657489)]
COG0125	COG0457	CCA00508	tmk	Thymidylate kinase {UniProtKB/Swiss-Prot:Q823B7}	CCA00952	CCA00952	Type III secretion chaperone SycD	[TP0354-TP0648 (0.5206915)]
COG0125	COG0457	CCA00508	tmk	Thymidylate kinase {UniProtKB/Swiss-Prot:Q823B7}	CCA00138	CCA00138	Hypothetical protein {UniProtKB/TrEMBL:Q824K7}	[TP0354-TP0648 (0.5206915)]
COG0125	COG0457	CCA00508	tmk	Thymidylate kinase {UniProtKB/Swiss-Prot:Q823B7}	CCA00049	CCA00049	Type III secretion chaperone, putative	[TP0354-TP0648 (0.5206915)]
COG0125	COG0457	CCA00508	tmk	Thymidylate kinase {UniProtKB/Swiss-Prot:Q823B7}	CCA00740	CCA00740	Type III secretion chaperone	[TP0354-TP0648 (0.5206915)]
COG0125	COG0457	CCA00508	tmk	Thymidylate kinase {UniProtKB/Swiss-Prot:Q823B7}	CCA00926	CCA00926	Hypothetical protein {UniProtKB/TrEMBL:Q821L4}	[TP0354-TP0648 (0.5206915)]
COG0125	COG0457	CCA00508	tmk	Thymidylate kinase {UniProtKB/Swiss-Prot:Q823B7}	CCA00495	CCA00495	Hypothetical protein {UniProtKB/TrEMBL:Q823D0}	[TP0354-TP0648 (0.5206915)]
COG0125	COG0457	CCA00508	tmk	Thymidylate kinase {UniProtKB/Swiss-Prot:Q823B7}	CCA00370	CCA00370	Type III secretion chaperone, putative	[TP0354-TP0648 (0.5206915)]
COG0265	COG0333	CCA00782	CCA00782	Serine protease, HtrA/DegQ/DegS family	CCA00808	rpmF	50S ribosomal protein L32	[TP0773-TP0807 (0.5060325)]
COG0249	COG1156	CCA00829	mutS	DNA mismatch repair protein mutS	CCA00683	atpB	V-type ATP synthase beta chain (EC 3.6.3.14) (V-type ATPase subunit B)	[TP0328-TP0427 (0.80866665)]
COG0802	COG0860	CCA00084	CCA00084	Hypothetical protein {UniProtKB/TrEMBL:Q824Q8}	CCA00377	CCA00377	N-acetylmuramoyl-L-alanine amidase, family 3	[TP0875-TP0247 (0.90700364)]
COG0495	COG0761	CCA00612	leuS	Leucyl-tRNA synthetase (EC 6.1.1.4) (Leucine--tRNA ligase) (LeuRS)	CCA00744	ispH	4-hydroxy-3-methylbut-2-enyl diphosphate reductase (EC 1.17.1.2)	[TP0586-TP0547 (0.63095015)]
COG0020	COG1390	CCA00176	uppS	Undecaprenyl pyrophosphate synthetase (EC 2.5.1.31) (UPP synthetase) (Di-trans,poly-cis-decaprenylcistransferase) (Undecaprenyl diphosphate synthase) (UDS)	CCA00686	CCA00686	ATP synthase, subunit E, putative	[TP0603-TP0424 (0.79878455)]
COG0333	COG1077	CCA00808	rpmF	50S ribosomal protein L32	CCA00917	CCA00917	Cell shape-determining protein MreB	[TP0807-TP0497 (0.61855906)]
COG0257	COG1253	CCA00834	CCA00834	50S ribosomal protein L36	CCA00234	CCA00234	CBS domain protein {UniProtKB/TrEMBL:Q824B9}	[TP0209-TP0027 (0.74441797)]
COG0257	COG1253	CCA00834	CCA00834	50S ribosomal protein L36	CCA00402	CCA00402	CBS domain protein {UniProtKB/TrEMBL:Q823K8}	[TP0209-TP0027 (0.74441797)]
COG0257	COG1253	CCA00834	CCA00834	50S ribosomal protein L36	CCA00401	CCA00401	CBS domain protein {UniProtKB/TrEMBL:Q823K9}	[TP0209-TP0027 (0.74441797)]
COG0060	COG0681	CCA00664	ileS	Isoleucyl-tRNA synthetase (EC 6.1.1.5) (Isoleucine--tRNA ligase) (IleRS)	CCA00663	CCA00663	Signal peptidase I, putative	[TP0452-TP0185 (0.79878455)]
COG0558	COG2239	CCA00125	CCA00125	CDP-alcohol phosphatidyltransferase	CCA00496	CCA00496	Magnesium transporter {UniProtKB/TrEMBL:Q823C9}	[TP0256-TP0917 (0.6007029)]
COG0558	COG2239	CCA00822	CCA00822	CDP-diacylglycerol--glycerol-3-phosphate	CCA00496	CCA00496	Magnesium transporter {UniProtKB/TrEMBL:Q823C9}	[TP0256-TP0917 (0.6007029)]
COG0593	COG1077	CCA00473	dnaA2	Chromosomal replication initiator protein dnaA 2	CCA00917	CCA00917	Cell shape-determining protein MreB	[TP0001-TP0497 (0.678435)]
COG0593	COG1077	CCA00368	dnaA1	Chromosomal replication initiator protein dnaA 1	CCA00917	CCA00917	Cell shape-determining protein MreB	[TP0001-TP0497 (0.678435)]
COG0465	COG0465	CCA00763	CCA00763	Cell division protein FtsH, putative	CCA00763	CCA00763	Cell division protein FtsH, putative	[TP0330-TP0330 (0.73856413)]
COG0860	COG1192	CCA00377	CCA00377	N-acetylmuramoyl-L-alanine amidase, family 3	CCA00958	CCA00958	Chromosome partitioning ATPase ParA, putative	[TP0247-TP0272 (0.7527567)]
COG0242	COG0272	CCA00311	def	Peptide deformylase (EC 3.5.1.88) (PDF) (Polypeptide deformylase)	CCA00617	CCA00617	DNA ligase {UniProtKB/TrEMBL:Q822R2}	[TP0757-TP0634 (0.68197167)]
COG0265	COG0817	CCA00782	CCA00782	Serine protease, HtrA/DegQ/DegS family	CCA00119	ruvC	Crossover junction endodeoxyribonuclease ruvC (EC 3.1.22.4) (Holliday junction nuclease ruvC) (Holliday junction resolvase ruvC)	[TP0773-TP0517 (0.5118523)]
COG0187	COG0358	CCA00506	CCA00506	DNA gyrase, subunit B {UniProtKB/TrEMBL:Q823B9}	CCA00828	CCA00828	DNA primase {UniProtKB/TrEMBL:Q821V7}	[TP1006-TP0492 (0.55112576)]
COG0187	COG0358	CCA00027	CCA00027	Topoisomerase, subunit B, putative	CCA00828	CCA00828	DNA primase {UniProtKB/TrEMBL:Q821V7}	[TP1006-TP0492 (0.55112576)]
COG1154	COG2812	CCA00304	dxs	1-deoxy-D-xylulose-5-phosphate synthase (EC 2.2.1.7) (1-deoxyxylulose- 5-phosphate synthase) (DXP synthase) (DXPS)	CCA00331	CCA00331	DNA polymerase III, gamma subunit	[TP0824-TP1005 (0.68180764)]
COG0237	COG0552	CCA00129	coaE	Dephospho-CoA kinase (EC 2.7.1.24) (Dephosphocoenzyme A kinase)	CCA00785	CCA00785	Signal recognition particle-docking protein FtsY	[TP0296-TP0578 (0.7885255)]
COG0080	COG0265	CCA00695	rplK	50S ribosomal protein L11	CCA00782	CCA00782	Serine protease, HtrA/DegQ/DegS family	[TP0237-TP0773 (0.6164146)]
COG2812	COG2812	CCA00331	CCA00331	DNA polymerase III, gamma subunit	CCA00331	CCA00331	DNA polymerase III, gamma subunit	[TP1005-TP1005 (0.52391654)]
COG0223	COG0234	CCA00091	fmt	Methionyl-tRNA formyltransferase (EC 2.1.2.9)	CCA00642	groS	10 kDa chaperonin (Protein Cpn10) (groES protein) (11.2 kDa stress response protein)	[TP0756-TP1013 (0.64276713)]
COG0664	COG1074	CCA00488	CCA00488	Cyclic nucleotide-binding protein	CCA00007	CCA00007	Exodeoxyribonuclease V, beta subunit	[TP0089-TP0898 (0.8304331)]
COG0223	COG0242	CCA00091	fmt	Methionyl-tRNA formyltransferase (EC 2.1.2.9)	CCA00311	def	Peptide deformylase (EC 3.5.1.88) (PDF) (Polypeptide deformylase)	[TP0756-TP0757 (0.8300303)]
COG0233	COG0359	CCA00043	frr	Ribosome recycling factor (Ribosome-releasing factor) (RRF)	CCA00816	rplI	50S ribosomal protein L9	[TP0604-TP0060 (0.5105792)]
COG0012	COG0457	CCA00461	CCA00461	GTP-binding protein, YcfH family	CCA00138	CCA00138	Hypothetical protein {UniProtKB/TrEMBL:Q824K7}	[TP0124-TP0067 (0.81355333)]
COG0012	COG0457	CCA00461	CCA00461	GTP-binding protein, YcfH family	CCA00495	CCA00495	Hypothetical protein {UniProtKB/TrEMBL:Q823D0}	[TP0124-TP0067 (0.81355333)]
COG0012	COG0457	CCA00461	CCA00461	GTP-binding protein, YcfH family	CCA00926	CCA00926	Hypothetical protein {UniProtKB/TrEMBL:Q821L4}	[TP0124-TP0067 (0.81355333)]
COG0012	COG0457	CCA00461	CCA00461	GTP-binding protein, YcfH family	CCA00049	CCA00049	Type III secretion chaperone, putative	[TP0124-TP0067 (0.81355333)]
COG0012	COG0457	CCA00461	CCA00461	GTP-binding protein, YcfH family	CCA00740	CCA00740	Type III secretion chaperone	[TP0124-TP0067 (0.81355333)]
COG0012	COG0457	CCA00461	CCA00461	GTP-binding protein, YcfH family	CCA00952	CCA00952	Type III secretion chaperone SycD	[TP0124-TP0067 (0.81355333)]
COG0012	COG0457	CCA00461	CCA00461	GTP-binding protein, YcfH family	CCA00370	CCA00370	Type III secretion chaperone, putative	[TP0124-TP0067 (0.81355333)]
COG0265	COG0492	CCA00782	CCA00782	Serine protease, HtrA/DegQ/DegS family	CCA00468	CCA00468	Thioredoxin reductase {UniProtKB/TrEMBL:Q823E9}	[TP0773-TP0814 (0.6926654)]
COG0495	COG1480	CCA00612	leuS	Leucyl-tRNA synthetase (EC 6.1.1.4) (Leucine--tRNA ligase) (LeuRS)	CCA00333	CCA00333	Hypothetical protein {UniProtKB/TrEMBL:Q823S3}	[TP0586-TP0651 (0.5087635)]
COG1377	COG2239	CCA00460	CCA00460	Type III secretion protein, hrpY/hrcU family	CCA00496	CCA00496	Magnesium transporter {UniProtKB/TrEMBL:Q823C9}	[TP0715-TP0917 (0.53720385)]
COG0124	COG0608	CCA00076	hisS	Histidyl-tRNA synthetase (EC 6.1.1.21) (Histidine--tRNA ligase) (HisRS)	CCA00179	CCA00179	Single-stranded-DNA-specific exonuclease RecJ	[TP0641-TP0704 (0.75894904)]
COG0465	COG0772	CCA00763	CCA00763	Cell division protein FtsH, putative	CCA00865	CCA00865	Cell division protein FtsW	[TP0330-TP0387 (0.8016956)]
COG0465	COG0772	CCA00763	CCA00763	Cell division protein FtsH, putative	CCA00900	CCA00900	Cell shape-determining protein MrdB	[TP0330-TP0387 (0.8016956)]
COG0457	COG1426	CCA00049	CCA00049	Type III secretion chaperone, putative	CCA00295	CCA00295	Hypothetical protein {UniProtKB/TrEMBL:Q823W0}	[TP0268-TP0334 (0.739808)]
COG0457	COG1426	CCA00370	CCA00370	Type III secretion chaperone, putative	CCA00295	CCA00295	Hypothetical protein {UniProtKB/TrEMBL:Q823W0}	[TP0268-TP0334 (0.739808)]
COG0457	COG1426	CCA00495	CCA00495	Hypothetical protein {UniProtKB/TrEMBL:Q823D0}	CCA00295	CCA00295	Hypothetical protein {UniProtKB/TrEMBL:Q823W0}	[TP0268-TP0334 (0.739808)]
COG0457	COG1426	CCA00138	CCA00138	Hypothetical protein {UniProtKB/TrEMBL:Q824K7}	CCA00295	CCA00295	Hypothetical protein {UniProtKB/TrEMBL:Q823W0}	[TP0268-TP0334 (0.739808)]
COG0457	COG1426	CCA00740	CCA00740	Type III secretion chaperone	CCA00295	CCA00295	Hypothetical protein {UniProtKB/TrEMBL:Q823W0}	[TP0268-TP0334 (0.739808)]
COG0457	COG1426	CCA00926	CCA00926	Hypothetical protein {UniProtKB/TrEMBL:Q821L4}	CCA00295	CCA00295	Hypothetical protein {UniProtKB/TrEMBL:Q823W0}	[TP0268-TP0334 (0.739808)]
COG0457	COG1426	CCA00952	CCA00952	Type III secretion chaperone SycD	CCA00295	CCA00295	Hypothetical protein {UniProtKB/TrEMBL:Q823W0}	[TP0268-TP0334 (0.739808)]
COG0201	COG2239	CCA00111	CCA00111	Preprotein translocase SecY subunit	CCA00496	CCA00496	Magnesium transporter {UniProtKB/TrEMBL:Q823C9}	[TP0208-TP0917 (0.5527395)]
COG0860	COG1214	CCA00377	CCA00377	N-acetylmuramoyl-L-alanine amidase, family 3	CCA00321	CCA00321	Hypothetical protein {UniProtKB/TrEMBL:Q823T4}	[TP0247-TP0876 (0.6334264)]
COG0305	COG2812	CCAA00004	CCAA00004	Virulence plasmid replicative DNA helicase pGP1-D	CCA00331	CCA00331	DNA polymerase III, gamma subunit	[TP0058-TP1005 (0.7130585)]
COG0305	COG2812	CCA00124	CCA00124	Replicative DNA helicase	CCA00331	CCA00331	DNA polymerase III, gamma subunit	[TP0058-TP1005 (0.7130585)]
COG0188	COG0526	CCA00507	CCA00507	DNA gyrase, subunit A {UniProtKB/TrEMBL:Q823B8}	CCA00842	CCA00842	Hypothetical protein {UniProtKB/TrEMBL:Q821U3}	[TP0005-TP0100 (0.7885434)]
COG0188	COG0526	CCA00507	CCA00507	DNA gyrase, subunit A {UniProtKB/TrEMBL:Q823B8}	CCA00080	trx	Thioredoxin {UniProtKB/Swiss-Prot:P52227}	[TP0005-TP0100 (0.7885434)]
COG0188	COG0526	CCA00026	CCA00026	Topoisomerase, subunit A, putative	CCA00836	CCA00836	Hypothetical protein {UniProtKB/TrEMBL:Q821U9}	[TP0005-TP0100 (0.7885434)]
COG0188	COG0526	CCA00026	CCA00026	Topoisomerase, subunit A, putative	CCA00842	CCA00842	Hypothetical protein {UniProtKB/TrEMBL:Q821U3}	[TP0005-TP0100 (0.7885434)]
COG0188	COG0526	CCA00507	CCA00507	DNA gyrase, subunit A {UniProtKB/TrEMBL:Q823B8}	CCA00836	CCA00836	Hypothetical protein {UniProtKB/TrEMBL:Q821U9}	[TP0005-TP0100 (0.7885434)]
COG0188	COG0526	CCA00026	CCA00026	Topoisomerase, subunit A, putative	CCA00080	trx	Thioredoxin {UniProtKB/Swiss-Prot:P52227}	[TP0005-TP0100 (0.7885434)]
COG0526	COG0771	CCA00842	CCA00842	Hypothetical protein {UniProtKB/TrEMBL:Q821U3}	CCA00867	murD	UDP-N-acetylmuramoylalanine--D-glutamate ligase (EC 6.3.2.9) (UDP-N- acetylmuramoyl-L-alanyl-D-glutamate synthetase) (D-glutamic acid- adding enzyme)	[TP0100-TP0903 (0.59509045)]
COG0526	COG0771	CCA00080	trx	Thioredoxin {UniProtKB/Swiss-Prot:P52227}	CCA00867	murD	UDP-N-acetylmuramoylalanine--D-glutamate ligase (EC 6.3.2.9) (UDP-N- acetylmuramoyl-L-alanyl-D-glutamate synthetase) (D-glutamic acid- adding enzyme)	[TP0100-TP0903 (0.59509045)]
COG0526	COG0771	CCA00836	CCA00836	Hypothetical protein {UniProtKB/TrEMBL:Q821U9}	CCA00867	murD	UDP-N-acetylmuramoylalanine--D-glutamate ligase (EC 6.3.2.9) (UDP-N- acetylmuramoyl-L-alanyl-D-glutamate synthetase) (D-glutamic acid- adding enzyme)	[TP0100-TP0903 (0.59509045)]
COG0762	COG2239	CCA00990	CCA00990	YGGT family protein {UniProtKB/TrEMBL:Q821F1}	CCA00496	CCA00496	Magnesium transporter {UniProtKB/TrEMBL:Q823C9}	[TP0668-TP0917 (0.5215956)]
COG1366	COG1536	CCA00859	CCA00859	Anti-anti-sigma factor {UniProtKB/TrEMBL:Q821S8}	CCA00907	CCA00907	Secretory protein, YscJ/FliF family	[TP0233-TP0400 (0.68778783)]
COG1366	COG1536	CCA00233	CCA00233	Anti-anti-sigma factor {UniProtKB/TrEMBL:Q824C0}	CCA00907	CCA00907	Secretory protein, YscJ/FliF family	[TP0233-TP0400 (0.68778783)]
COG0504	COG1475	CCA00597	pyrG	CTP synthase (EC 6.3.4.2) (UTP--ammonia ligase) (CTP synthetase)	CCA00056	CCA00056	Chromosome partioning protein, ParB family	[TP0305-TP0271 (0.70252794)]
COG0149	COG2239	CCA00308	tpiA	Triosephosphate isomerase (EC 5.3.1.1) (TIM) (Triose-phosphate isomerase)	CCA00496	CCA00496	Magnesium transporter {UniProtKB/TrEMBL:Q823C9}	[TP0537-TP0917 (0.5527395)]
COG0250	COG0772	CCA00696	CCA00696	Transcription antitermination protein NusG	CCA00865	CCA00865	Cell division protein FtsW	[TP0236-TP0387 (0.7470728)]
COG0250	COG0772	CCA00696	CCA00696	Transcription antitermination protein NusG	CCA00900	CCA00900	Cell shape-determining protein MrdB	[TP0236-TP0387 (0.7470728)]
COG0227	COG0740	CCA00455	rpmB	50S ribosomal protein L28	CCA00920	clpP2	ATP-dependent Clp protease proteolytic subunit 2 (EC 3.4.21.92) (Endopeptidase Clp 2)	[TP0362-TP0507 (0.75048)]
COG0227	COG0740	CCA00455	rpmB	50S ribosomal protein L28	CCA00225	clpP1	ATP-dependent Clp protease proteolytic subunit 1 (EC 3.4.21.92) (Endopeptidase Clp 1)	[TP0362-TP0507 (0.75048)]
COG0457	COG0457	CCA00049	CCA00049	Type III secretion chaperone, putative	CCA00049	CCA00049	Type III secretion chaperone, putative	[TP0067-TP0095 (0.6515529)]
COG0457	COG0457	CCA00926	CCA00926	Hypothetical protein {UniProtKB/TrEMBL:Q821L4}	CCA00138	CCA00138	Hypothetical protein {UniProtKB/TrEMBL:Q824K7}	[TP0067-TP0095 (0.6515529)]
COG0457	COG0457	CCA00138	CCA00138	Hypothetical protein {UniProtKB/TrEMBL:Q824K7}	CCA00926	CCA00926	Hypothetical protein {UniProtKB/TrEMBL:Q821L4}	[TP0067-TP0095 (0.6515529)]
COG0457	COG0457	CCA00952	CCA00952	Type III secretion chaperone SycD	CCA00926	CCA00926	Hypothetical protein {UniProtKB/TrEMBL:Q821L4}	[TP0067-TP0095 (0.6515529)]
COG0457	COG0457	CCA00926	CCA00926	Hypothetical protein {UniProtKB/TrEMBL:Q821L4}	CCA00952	CCA00952	Type III secretion chaperone SycD	[TP0067-TP0095 (0.6515529)]
COG0457	COG0457	CCA00370	CCA00370	Type III secretion chaperone, putative	CCA00952	CCA00952	Type III secretion chaperone SycD	[TP0067-TP0095 (0.6515529)]
COG0457	COG0457	CCA00952	CCA00952	Type III secretion chaperone SycD	CCA00370	CCA00370	Type III secretion chaperone, putative	[TP0067-TP0095 (0.6515529)]
COG0457	COG0457	CCA00138	CCA00138	Hypothetical protein {UniProtKB/TrEMBL:Q824K7}	CCA00740	CCA00740	Type III secretion chaperone	[TP0067-TP0095 (0.6515529)]
COG0457	COG0457	CCA00740	CCA00740	Type III secretion chaperone	CCA00138	CCA00138	Hypothetical protein {UniProtKB/TrEMBL:Q824K7}	[TP0067-TP0095 (0.6515529)]
COG0457	COG0457	CCA00926	CCA00926	Hypothetical protein {UniProtKB/TrEMBL:Q821L4}	CCA00740	CCA00740	Type III secretion chaperone	[TP0067-TP0095 (0.6515529)]
COG0457	COG0457	CCA00740	CCA00740	Type III secretion chaperone	CCA00926	CCA00926	Hypothetical protein {UniProtKB/TrEMBL:Q821L4}	[TP0067-TP0095 (0.6515529)]
COG0457	COG0457	CCA00370	CCA00370	Type III secretion chaperone, putative	CCA00138	CCA00138	Hypothetical protein {UniProtKB/TrEMBL:Q824K7}	[TP0067-TP0095 (0.6515529)]
COG0457	COG0457	CCA00138	CCA00138	Hypothetical protein {UniProtKB/TrEMBL:Q824K7}	CCA00370	CCA00370	Type III secretion chaperone, putative	[TP0067-TP0095 (0.6515529)]
COG0457	COG0457	CCA00495	CCA00495	Hypothetical protein {UniProtKB/TrEMBL:Q823D0}	CCA00495	CCA00495	Hypothetical protein {UniProtKB/TrEMBL:Q823D0}	[TP0067-TP0095 (0.6515529)]
COG0457	COG0457	CCA00049	CCA00049	Type III secretion chaperone, putative	CCA00952	CCA00952	Type III secretion chaperone SycD	[TP0067-TP0095 (0.6515529)]
COG0457	COG0457	CCA00952	CCA00952	Type III secretion chaperone SycD	CCA00049	CCA00049	Type III secretion chaperone, putative	[TP0067-TP0095 (0.6515529)]
COG0457	COG0457	CCA00952	CCA00952	Type III secretion chaperone SycD	CCA00495	CCA00495	Hypothetical protein {UniProtKB/TrEMBL:Q823D0}	[TP0067-TP0095 (0.6515529)]
COG0457	COG0457	CCA00495	CCA00495	Hypothetical protein {UniProtKB/TrEMBL:Q823D0}	CCA00952	CCA00952	Type III secretion chaperone SycD	[TP0067-TP0095 (0.6515529)]
COG0457	COG0457	CCA00952	CCA00952	Type III secretion chaperone SycD	CCA00138	CCA00138	Hypothetical protein {UniProtKB/TrEMBL:Q824K7}	[TP0067-TP0095 (0.6515529)]
COG0457	COG0457	CCA00138	CCA00138	Hypothetical protein {UniProtKB/TrEMBL:Q824K7}	CCA00952	CCA00952	Type III secretion chaperone SycD	[TP0067-TP0095 (0.6515529)]
COG0457	COG0457	CCA00495	CCA00495	Hypothetical protein {UniProtKB/TrEMBL:Q823D0}	CCA00926	CCA00926	Hypothetical protein {UniProtKB/TrEMBL:Q821L4}	[TP0067-TP0095 (0.6515529)]
COG0457	COG0457	CCA00926	CCA00926	Hypothetical protein {UniProtKB/TrEMBL:Q821L4}	CCA00495	CCA00495	Hypothetical protein {UniProtKB/TrEMBL:Q823D0}	[TP0067-TP0095 (0.6515529)]
COG0457	COG0457	CCA00049	CCA00049	Type III secretion chaperone, putative	CCA00495	CCA00495	Hypothetical protein {UniProtKB/TrEMBL:Q823D0}	[TP0067-TP0095 (0.6515529)]
COG0457	COG0457	CCA00495	CCA00495	Hypothetical protein {UniProtKB/TrEMBL:Q823D0}	CCA00049	CCA00049	Type III secretion chaperone, putative	[TP0067-TP0095 (0.6515529)]
COG0457	COG0457	CCA00049	CCA00049	Type III secretion chaperone, putative	CCA00740	CCA00740	Type III secretion chaperone	[TP0067-TP0095 (0.6515529)]
COG0457	COG0457	CCA00740	CCA00740	Type III secretion chaperone	CCA00049	CCA00049	Type III secretion chaperone, putative	[TP0067-TP0095 (0.6515529)]
COG0457	COG0457	CCA00370	CCA00370	Type III secretion chaperone, putative	CCA00049	CCA00049	Type III secretion chaperone, putative	[TP0067-TP0095 (0.6515529)]
COG0457	COG0457	CCA00049	CCA00049	Type III secretion chaperone, putative	CCA00370	CCA00370	Type III secretion chaperone, putative	[TP0067-TP0095 (0.6515529)]
COG0457	COG0457	CCA00370	CCA00370	Type III secretion chaperone, putative	CCA00370	CCA00370	Type III secretion chaperone, putative	[TP0067-TP0095 (0.6515529)]
COG0457	COG0457	CCA00926	CCA00926	Hypothetical protein {UniProtKB/TrEMBL:Q821L4}	CCA00926	CCA00926	Hypothetical protein {UniProtKB/TrEMBL:Q821L4}	[TP0067-TP0095 (0.6515529)]
COG0457	COG0457	CCA00138	CCA00138	Hypothetical protein {UniProtKB/TrEMBL:Q824K7}	CCA00138	CCA00138	Hypothetical protein {UniProtKB/TrEMBL:Q824K7}	[TP0067-TP0095 (0.6515529)]
COG0457	COG0457	CCA00952	CCA00952	Type III secretion chaperone SycD	CCA00740	CCA00740	Type III secretion chaperone	[TP0067-TP0095 (0.6515529)]
COG0457	COG0457	CCA00740	CCA00740	Type III secretion chaperone	CCA00952	CCA00952	Type III secretion chaperone SycD	[TP0067-TP0095 (0.6515529)]
COG0457	COG0457	CCA00495	CCA00495	Hypothetical protein {UniProtKB/TrEMBL:Q823D0}	CCA00740	CCA00740	Type III secretion chaperone	[TP0067-TP0095 (0.6515529)]
COG0457	COG0457	CCA00740	CCA00740	Type III secretion chaperone	CCA00495	CCA00495	Hypothetical protein {UniProtKB/TrEMBL:Q823D0}	[TP0067-TP0095 (0.6515529)]
COG0457	COG0457	CCA00495	CCA00495	Hypothetical protein {UniProtKB/TrEMBL:Q823D0}	CCA00138	CCA00138	Hypothetical protein {UniProtKB/TrEMBL:Q824K7}	[TP0067-TP0095 (0.6515529)]
COG0457	COG0457	CCA00138	CCA00138	Hypothetical protein {UniProtKB/TrEMBL:Q824K7}	CCA00495	CCA00495	Hypothetical protein {UniProtKB/TrEMBL:Q823D0}	[TP0067-TP0095 (0.6515529)]
COG0457	COG0457	CCA00049	CCA00049	Type III secretion chaperone, putative	CCA00138	CCA00138	Hypothetical protein {UniProtKB/TrEMBL:Q824K7}	[TP0067-TP0095 (0.6515529)]
COG0457	COG0457	CCA00049	CCA00049	Type III secretion chaperone, putative	CCA00926	CCA00926	Hypothetical protein {UniProtKB/TrEMBL:Q821L4}	[TP0067-TP0095 (0.6515529)]
COG0457	COG0457	CCA00926	CCA00926	Hypothetical protein {UniProtKB/TrEMBL:Q821L4}	CCA00049	CCA00049	Type III secretion chaperone, putative	[TP0067-TP0095 (0.6515529)]
COG0457	COG0457	CCA00138	CCA00138	Hypothetical protein {UniProtKB/TrEMBL:Q824K7}	CCA00049	CCA00049	Type III secretion chaperone, putative	[TP0067-TP0095 (0.6515529)]
COG0457	COG0457	CCA00370	CCA00370	Type III secretion chaperone, putative	CCA00740	CCA00740	Type III secretion chaperone	[TP0067-TP0095 (0.6515529)]
COG0457	COG0457	CCA00740	CCA00740	Type III secretion chaperone	CCA00370	CCA00370	Type III secretion chaperone, putative	[TP0067-TP0095 (0.6515529)]
COG0457	COG0457	CCA00370	CCA00370	Type III secretion chaperone, putative	CCA00495	CCA00495	Hypothetical protein {UniProtKB/TrEMBL:Q823D0}	[TP0067-TP0095 (0.6515529)]
COG0457	COG0457	CCA00495	CCA00495	Hypothetical protein {UniProtKB/TrEMBL:Q823D0}	CCA00370	CCA00370	Type III secretion chaperone, putative	[TP0067-TP0095 (0.6515529)]
COG0457	COG0457	CCA00370	CCA00370	Type III secretion chaperone, putative	CCA00926	CCA00926	Hypothetical protein {UniProtKB/TrEMBL:Q821L4}	[TP0067-TP0095 (0.6515529)]
COG0457	COG0457	CCA00926	CCA00926	Hypothetical protein {UniProtKB/TrEMBL:Q821L4}	CCA00370	CCA00370	Type III secretion chaperone, putative	[TP0067-TP0095 (0.6515529)]
COG0457	COG0457	CCA00952	CCA00952	Type III secretion chaperone SycD	CCA00952	CCA00952	Type III secretion chaperone SycD	[TP0067-TP0095 (0.6515529)]
COG0457	COG0457	CCA00740	CCA00740	Type III secretion chaperone	CCA00740	CCA00740	Type III secretion chaperone	[TP0067-TP0095 (0.6515529)]
COG0103	COG0211	CCA00533	rpsI	30S ribosomal protein S9	CCA00198	rpmA	50S ribosomal protein L27	[TP1024-TP0743 (0.87139803)]
COG0457	COG0803	CCA00740	CCA00740	Type III secretion chaperone	CCA00202	CCA00202	ABC transporter, periplasmic solute-binding	[TP0469-TP0034 (0.86910707)]
COG0457	COG0803	CCA00495	CCA00495	Hypothetical protein {UniProtKB/TrEMBL:Q823D0}	CCA00437	CCA00437	ABC transporter, periplasmic substrate-binding	[TP0469-TP0034 (0.86910707)]
COG0457	COG0803	CCA00952	CCA00952	Type III secretion chaperone SycD	CCA00202	CCA00202	ABC transporter, periplasmic solute-binding	[TP0469-TP0034 (0.86910707)]
COG0457	COG0803	CCA00370	CCA00370	Type III secretion chaperone, putative	CCA00437	CCA00437	ABC transporter, periplasmic substrate-binding	[TP0469-TP0034 (0.86910707)]
COG0457	COG0803	CCA00049	CCA00049	Type III secretion chaperone, putative	CCA00437	CCA00437	ABC transporter, periplasmic substrate-binding	[TP0469-TP0034 (0.86910707)]
COG0457	COG0803	CCA00370	CCA00370	Type III secretion chaperone, putative	CCA00202	CCA00202	ABC transporter, periplasmic solute-binding	[TP0469-TP0034 (0.86910707)]
COG0457	COG0803	CCA00138	CCA00138	Hypothetical protein {UniProtKB/TrEMBL:Q824K7}	CCA00202	CCA00202	ABC transporter, periplasmic solute-binding	[TP0469-TP0034 (0.86910707)]
COG0457	COG0803	CCA00138	CCA00138	Hypothetical protein {UniProtKB/TrEMBL:Q824K7}	CCA00437	CCA00437	ABC transporter, periplasmic substrate-binding	[TP0469-TP0034 (0.86910707)]
COG0457	COG0803	CCA00926	CCA00926	Hypothetical protein {UniProtKB/TrEMBL:Q821L4}	CCA00202	CCA00202	ABC transporter, periplasmic solute-binding	[TP0469-TP0034 (0.86910707)]
COG0457	COG0803	CCA00740	CCA00740	Type III secretion chaperone	CCA00437	CCA00437	ABC transporter, periplasmic substrate-binding	[TP0469-TP0034 (0.86910707)]
COG0457	COG0803	CCA00952	CCA00952	Type III secretion chaperone SycD	CCA00437	CCA00437	ABC transporter, periplasmic substrate-binding	[TP0469-TP0034 (0.86910707)]
COG0457	COG0803	CCA00495	CCA00495	Hypothetical protein {UniProtKB/TrEMBL:Q823D0}	CCA00202	CCA00202	ABC transporter, periplasmic solute-binding	[TP0469-TP0034 (0.86910707)]
COG0457	COG0803	CCA00049	CCA00049	Type III secretion chaperone, putative	CCA00202	CCA00202	ABC transporter, periplasmic solute-binding	[TP0469-TP0034 (0.86910707)]
COG0457	COG0803	CCA00926	CCA00926	Hypothetical protein {UniProtKB/TrEMBL:Q821L4}	CCA00437	CCA00437	ABC transporter, periplasmic substrate-binding	[TP0469-TP0034 (0.86910707)]
COG0621	COG2812	CCA00266	CCA00266	MiaB-like tRNA modifying enzyme	CCA00331	CCA00331	DNA polymerase III, gamma subunit	[TP0754-TP1005 (0.5550382)]
COG0621	COG2812	CCA00526	CCA00526	MiaB-like tRNA modifying enzyme YliG	CCA00331	CCA00331	DNA polymerase III, gamma subunit	[TP0754-TP1005 (0.5550382)]
COG0223	COG0664	CCA00091	fmt	Methionyl-tRNA formyltransferase (EC 2.1.2.9)	CCA00488	CCA00488	Cyclic nucleotide-binding protein	[TP0756-TP0995 (0.69102824)]
COG0773	COG0817	CCA00863	murC/ddlA	MurC/ddl bifunctional enzyme [Includes: UDP-N-acetylmuramate--L- alanine ligase (EC 6.3.2.8) (UDP-N-acetylmuramoyl-L-alanine synthetase); D-alanine--D-alanine ligase (EC 6.3.2.4) (D-alanylalanine synthetase) (D-Ala-D-Ala ligase)]	CCA00119	ruvC	Crossover junction endodeoxyribonuclease ruvC (EC 3.1.22.4) (Holliday junction nuclease ruvC) (Holliday junction resolvase ruvC)	[TP0341-TP0517 (0.7285616)]
COG0272	COG0773	CCA00617	CCA00617	DNA ligase {UniProtKB/TrEMBL:Q822R2}	CCA00863	murC/ddlA	MurC/ddl bifunctional enzyme [Includes: UDP-N-acetylmuramate--L- alanine ligase (EC 6.3.2.8) (UDP-N-acetylmuramoyl-L-alanine synthetase); D-alanine--D-alanine ligase (EC 6.3.2.4) (D-alanylalanine synthetase) (D-Ala-D-Ala ligase)]	[TP0634-TP0341 (0.8201813)]
COG0036	COG0249	CCA00551	CCA00551	Ribulose-phosphate 3-epimerase	CCA00829	mutS	DNA mismatch repair protein mutS	[TP0945-TP0328 (0.6742458)]
COG2011	COG2239	CCA00502	CCA00502	ABC transporter, permease protein	CCA00496	CCA00496	Magnesium transporter {UniProtKB/TrEMBL:Q823C9}	[TP0119-TP0917 (0.63653934)]
COG0124	COG0465	CCA00076	hisS	Histidyl-tRNA synthetase (EC 6.1.1.21) (Histidine--tRNA ligase) (HisRS)	CCA00763	CCA00763	Cell division protein FtsH, putative	[TP0641-TP0330 (0.76316583)]
COG0257	COG0719	CCA00834	CCA00834	50S ribosomal protein L36	CCA00050	CCA00050	Hypothetical protein {UniProtKB/TrEMBL:Q824T9}	[TP0209-TP0612 (0.6772987)]
COG0257	COG0719	CCA00834	CCA00834	50S ribosomal protein L36	CCA00052	CCA00052	Hypothetical protein {UniProtKB/TrEMBL:Q824T7}	[TP0209-TP0612 (0.6772987)]
COG0504	COG0728	CCA00597	pyrG	CTP synthase (EC 6.3.4.2) (UTP--ammonia ligase) (CTP synthetase)	CCA00013	CCA00013	Hypothetical protein {UniProtKB/TrEMBL:Q824X5}	[TP0305-TP0516 (0.84299135)]
COG0445	COG1366	CCA00123	gidA	tRNA uridine 5-carboxymethylaminomethyl modification enzyme gidA (Glucose-inhibited division protein A)	CCA00859	CCA00859	Anti-anti-sigma factor {UniProtKB/TrEMBL:Q821S8}	[TP0044-TP0233 (0.74185747)]
COG0445	COG1366	CCA00123	gidA	tRNA uridine 5-carboxymethylaminomethyl modification enzyme gidA (Glucose-inhibited division protein A)	CCA00233	CCA00233	Anti-anti-sigma factor {UniProtKB/TrEMBL:Q824C0}	[TP0044-TP0233 (0.74185747)]
COG0242	COG0360	CCA00311	def	Peptide deformylase (EC 3.5.1.88) (PDF) (Polypeptide deformylase)	CCA00818	rpsF	30S ribosomal protein S6	[TP0757-TP0063 (0.54983324)]
COG0234	COG0772	CCA00642	groS	10 kDa chaperonin (Protein Cpn10) (groES protein) (11.2 kDa stress response protein)	CCA00900	CCA00900	Cell shape-determining protein MrdB	[TP1013-TP0387 (0.81326103)]
COG0234	COG0772	CCA00642	groS	10 kDa chaperonin (Protein Cpn10) (groES protein) (11.2 kDa stress response protein)	CCA00865	CCA00865	Cell division protein FtsW	[TP1013-TP0387 (0.81326103)]
COG0445	COG0457	CCA00123	gidA	tRNA uridine 5-carboxymethylaminomethyl modification enzyme gidA (Glucose-inhibited division protein A)	CCA00049	CCA00049	Type III secretion chaperone, putative	[TP0044-TP0954 (0.8549597)]
COG0445	COG0457	CCA00123	gidA	tRNA uridine 5-carboxymethylaminomethyl modification enzyme gidA (Glucose-inhibited division protein A)	CCA00138	CCA00138	Hypothetical protein {UniProtKB/TrEMBL:Q824K7}	[TP0044-TP0954 (0.8549597)]
COG0445	COG0457	CCA00123	gidA	tRNA uridine 5-carboxymethylaminomethyl modification enzyme gidA (Glucose-inhibited division protein A)	CCA00495	CCA00495	Hypothetical protein {UniProtKB/TrEMBL:Q823D0}	[TP0044-TP0954 (0.8549597)]
COG0445	COG0457	CCA00123	gidA	tRNA uridine 5-carboxymethylaminomethyl modification enzyme gidA (Glucose-inhibited division protein A)	CCA00952	CCA00952	Type III secretion chaperone SycD	[TP0044-TP0954 (0.8549597)]
COG0445	COG0457	CCA00123	gidA	tRNA uridine 5-carboxymethylaminomethyl modification enzyme gidA (Glucose-inhibited division protein A)	CCA00926	CCA00926	Hypothetical protein {UniProtKB/TrEMBL:Q821L4}	[TP0044-TP0954 (0.8549597)]
COG0445	COG0457	CCA00123	gidA	tRNA uridine 5-carboxymethylaminomethyl modification enzyme gidA (Glucose-inhibited division protein A)	CCA00740	CCA00740	Type III secretion chaperone	[TP0044-TP0954 (0.8549597)]
COG0445	COG0457	CCA00123	gidA	tRNA uridine 5-carboxymethylaminomethyl modification enzyme gidA (Glucose-inhibited division protein A)	CCA00370	CCA00370	Type III secretion chaperone, putative	[TP0044-TP0954 (0.8549597)]
COG0228	COG0250	CCA00657	rpsP	30S ribosomal protein S16	CCA00696	CCA00696	Transcription antitermination protein NusG	[TP0905-TP0236 (0.7099409)]
COG0465	COG0532	CCA00763	CCA00763	Cell division protein FtsH, putative	CCA00465	infB	Translation initiation factor IF-2	[TP0330-TP0891 (0.8751731)]
COG0234	COG0445	CCA00642	groS	10 kDa chaperonin (Protein Cpn10) (groES protein) (11.2 kDa stress response protein)	CCA00123	gidA	tRNA uridine 5-carboxymethylaminomethyl modification enzyme gidA (Glucose-inhibited division protein A)	[TP1013-TP0044 (0.813164)]
COG0265	COG1381	CCA00782	CCA00782	Serine protease, HtrA/DegQ/DegS family	CCA00152	CCA00152	Hypothetical protein {UniProtKB/TrEMBL:Q824J3}	[TP0773-TP0636 (0.870009)]
COG0457	COG0860	CCA00952	CCA00952	Type III secretion chaperone SycD	CCA00377	CCA00377	N-acetylmuramoyl-L-alanine amidase, family 3	[TP0820-TP0247 (0.74644035), TP0067-TP0247 (0.79531366)]
COG0457	COG0860	CCA00049	CCA00049	Type III secretion chaperone, putative	CCA00377	CCA00377	N-acetylmuramoyl-L-alanine amidase, family 3	[TP0820-TP0247 (0.74644035), TP0067-TP0247 (0.79531366)]
COG0457	COG0860	CCA00370	CCA00370	Type III secretion chaperone, putative	CCA00377	CCA00377	N-acetylmuramoyl-L-alanine amidase, family 3	[TP0820-TP0247 (0.74644035), TP0067-TP0247 (0.79531366)]
COG0457	COG0860	CCA00495	CCA00495	Hypothetical protein {UniProtKB/TrEMBL:Q823D0}	CCA00377	CCA00377	N-acetylmuramoyl-L-alanine amidase, family 3	[TP0820-TP0247 (0.74644035), TP0067-TP0247 (0.79531366)]
COG0457	COG0860	CCA00138	CCA00138	Hypothetical protein {UniProtKB/TrEMBL:Q824K7}	CCA00377	CCA00377	N-acetylmuramoyl-L-alanine amidase, family 3	[TP0820-TP0247 (0.74644035), TP0067-TP0247 (0.79531366)]
COG0457	COG0860	CCA00740	CCA00740	Type III secretion chaperone	CCA00377	CCA00377	N-acetylmuramoyl-L-alanine amidase, family 3	[TP0820-TP0247 (0.74644035), TP0067-TP0247 (0.79531366)]
COG0457	COG0860	CCA00926	CCA00926	Hypothetical protein {UniProtKB/TrEMBL:Q821L4}	CCA00377	CCA00377	N-acetylmuramoyl-L-alanine amidase, family 3	[TP0820-TP0247 (0.74644035), TP0067-TP0247 (0.79531366)]
COG1186	COG1925	CCA00166	CCA00166	Peptide chain release factor 2	CCA00328	CCA00328	Phosphocarrier protein HPr	[TP0576-TP0589 (0.79878455)]
COG0319	COG0333	CCA00235	CCA_00235	UPF0054 protein CCA_00235	CCA00808	rpmF	50S ribosomal protein L32	[TP0650-TP0807 (0.80809164)]
COG0216	COG0457	CCA00660	prfA	Peptide chain release factor 1 (RF-1)	CCA00049	CCA00049	Type III secretion chaperone, putative	[TP0051-TP0067 (0.7097377)]
COG0216	COG0457	CCA00660	prfA	Peptide chain release factor 1 (RF-1)	CCA00740	CCA00740	Type III secretion chaperone	[TP0051-TP0067 (0.7097377)]
COG0216	COG0457	CCA00660	prfA	Peptide chain release factor 1 (RF-1)	CCA00138	CCA00138	Hypothetical protein {UniProtKB/TrEMBL:Q824K7}	[TP0051-TP0067 (0.7097377)]
COG0216	COG0457	CCA00660	prfA	Peptide chain release factor 1 (RF-1)	CCA00926	CCA00926	Hypothetical protein {UniProtKB/TrEMBL:Q821L4}	[TP0051-TP0067 (0.7097377)]
COG0216	COG0457	CCA00660	prfA	Peptide chain release factor 1 (RF-1)	CCA00952	CCA00952	Type III secretion chaperone SycD	[TP0051-TP0067 (0.7097377)]
COG0216	COG0457	CCA00660	prfA	Peptide chain release factor 1 (RF-1)	CCA00495	CCA00495	Hypothetical protein {UniProtKB/TrEMBL:Q823D0}	[TP0051-TP0067 (0.7097377)]
COG0216	COG0457	CCA00660	prfA	Peptide chain release factor 1 (RF-1)	CCA00370	CCA00370	Type III secretion chaperone, putative	[TP0051-TP0067 (0.7097377)]
COG0542	COG2204	CCA00625	clpB	Chaperone clpB {UniProtKB/Swiss-Prot:Q822Q4}	CCA00155	CCA00155	Sigma-54 dependent response regulator	[TP0071-TP0519 (0.6908589)]
COG0542	COG2204	CCA00355	CCA00355	ATP-dependent Clp protease, ATP-binding subunit	CCA00155	CCA00155	Sigma-54 dependent response regulator	[TP0071-TP0519 (0.6908589)]
COG0608	COG1366	CCA00179	CCA00179	Single-stranded-DNA-specific exonuclease RecJ	CCA00233	CCA00233	Anti-anti-sigma factor {UniProtKB/TrEMBL:Q824C0}	[TP0704-TP0540 (0.7098393)]
COG0608	COG1366	CCA00179	CCA00179	Single-stranded-DNA-specific exonuclease RecJ	CCA00859	CCA00859	Anti-anti-sigma factor {UniProtKB/TrEMBL:Q821S8}	[TP0704-TP0540 (0.7098393)]
COG0290	COG0457	CCA00771	infC	Translation initiation factor IF-3	CCA00926	CCA00926	Hypothetical protein {UniProtKB/TrEMBL:Q821L4}	[TP0850-TP0095 (0.6947713)]
COG0290	COG0457	CCA00771	infC	Translation initiation factor IF-3	CCA00049	CCA00049	Type III secretion chaperone, putative	[TP0850-TP0095 (0.6947713)]
COG0290	COG0457	CCA00771	infC	Translation initiation factor IF-3	CCA00952	CCA00952	Type III secretion chaperone SycD	[TP0850-TP0095 (0.6947713)]
COG0290	COG0457	CCA00771	infC	Translation initiation factor IF-3	CCA00138	CCA00138	Hypothetical protein {UniProtKB/TrEMBL:Q824K7}	[TP0850-TP0095 (0.6947713)]
COG0290	COG0457	CCA00771	infC	Translation initiation factor IF-3	CCA00370	CCA00370	Type III secretion chaperone, putative	[TP0850-TP0095 (0.6947713)]
COG0290	COG0457	CCA00771	infC	Translation initiation factor IF-3	CCA00740	CCA00740	Type III secretion chaperone	[TP0850-TP0095 (0.6947713)]
COG0290	COG0457	CCA00771	infC	Translation initiation factor IF-3	CCA00495	CCA00495	Hypothetical protein {UniProtKB/TrEMBL:Q823D0}	[TP0850-TP0095 (0.6947713)]
COG0322	COG0353	CCA00830	uvrC	UvrABC system protein C (Protein uvrC) (Excinuclease ABC subunit C)	CCA00483	recR	Recombination protein recR	[TP0472-TP1004 (0.53674763)]
COG0188	COG0305	CCA00026	CCA00026	Topoisomerase, subunit A, putative	CCA00124	CCA00124	Replicative DNA helicase	[TP0005-TP0058 (0.73312306)]
COG0188	COG0305	CCA00507	CCA00507	DNA gyrase, subunit A {UniProtKB/TrEMBL:Q823B8}	CCAA00004	CCAA00004	Virulence plasmid replicative DNA helicase pGP1-D	[TP0005-TP0058 (0.73312306)]
COG0188	COG0305	CCA00026	CCA00026	Topoisomerase, subunit A, putative	CCAA00004	CCAA00004	Virulence plasmid replicative DNA helicase pGP1-D	[TP0005-TP0058 (0.73312306)]
COG0188	COG0305	CCA00507	CCA00507	DNA gyrase, subunit A {UniProtKB/TrEMBL:Q823B8}	CCA00124	CCA00124	Replicative DNA helicase	[TP0005-TP0058 (0.73312306)]
COG1825	COG2812	CCA00820	ctc	50S ribosomal protein L25 (General stress protein CTC)	CCA00331	CCA00331	DNA polymerase III, gamma subunit	[TP0372-TP1005 (0.6540257)]
COG0024	COG1121	CCA00752	CCA00752	Methionine aminopeptidase, type I	CCA00201	CCA00201	ABC transporter, ATP-binding protein	[TP0842-TP0164 (0.77940726)]
COG0024	COG1121	CCA00752	CCA00752	Methionine aminopeptidase, type I	CCA00438	CCA00438	ABC transporter, ATP-binding protein	[TP0842-TP0164 (0.77940726)]
COG0361	COG1214	CCA00699	infA	Translation initiation factor IF-1	CCA00321	CCA00321	Hypothetical protein {UniProtKB/TrEMBL:Q823T4}	[TP0097-TP0876 (0.56457245)]
COG1108	COG2239	CCA00200	CCA00200	Metal ABC transporter, permease protein	CCA00496	CCA00496	Magnesium transporter {UniProtKB/TrEMBL:Q823C9}	[TP0165-TP0917 (0.5215956)]
COG1108	COG2239	CCA00439	CCA00439	ABC transporter, permease protein, putative	CCA00496	CCA00496	Magnesium transporter {UniProtKB/TrEMBL:Q823C9}	[TP0165-TP0917 (0.5215956)]
COG1108	COG2239	CCA00440	CCA00440	ABC transporter, permease protein, putative	CCA00496	CCA00496	Magnesium transporter {UniProtKB/TrEMBL:Q823C9}	[TP0165-TP0917 (0.5215956)]
COG2204	COG2204	CCA00155	CCA00155	Sigma-54 dependent response regulator	CCA00155	CCA00155	Sigma-54 dependent response regulator	[TP0519-TP0519 (0.65939915)]
COG0457	COG0558	CCA00370	CCA00370	Type III secretion chaperone, putative	CCA00125	CCA00125	CDP-alcohol phosphatidyltransferase	[TP0067-TP0730 (0.86096925)]
COG0457	COG0558	CCA00495	CCA00495	Hypothetical protein {UniProtKB/TrEMBL:Q823D0}	CCA00822	CCA00822	CDP-diacylglycerol--glycerol-3-phosphate	[TP0067-TP0730 (0.86096925)]
COG0457	COG0558	CCA00952	CCA00952	Type III secretion chaperone SycD	CCA00822	CCA00822	CDP-diacylglycerol--glycerol-3-phosphate	[TP0067-TP0730 (0.86096925)]
COG0457	COG0558	CCA00138	CCA00138	Hypothetical protein {UniProtKB/TrEMBL:Q824K7}	CCA00125	CCA00125	CDP-alcohol phosphatidyltransferase	[TP0067-TP0730 (0.86096925)]
COG0457	COG0558	CCA00952	CCA00952	Type III secretion chaperone SycD	CCA00125	CCA00125	CDP-alcohol phosphatidyltransferase	[TP0067-TP0730 (0.86096925)]
COG0457	COG0558	CCA00926	CCA00926	Hypothetical protein {UniProtKB/TrEMBL:Q821L4}	CCA00125	CCA00125	CDP-alcohol phosphatidyltransferase	[TP0067-TP0730 (0.86096925)]
COG0457	COG0558	CCA00138	CCA00138	Hypothetical protein {UniProtKB/TrEMBL:Q824K7}	CCA00822	CCA00822	CDP-diacylglycerol--glycerol-3-phosphate	[TP0067-TP0730 (0.86096925)]
COG0457	COG0558	CCA00049	CCA00049	Type III secretion chaperone, putative	CCA00822	CCA00822	CDP-diacylglycerol--glycerol-3-phosphate	[TP0067-TP0730 (0.86096925)]
COG0457	COG0558	CCA00049	CCA00049	Type III secretion chaperone, putative	CCA00125	CCA00125	CDP-alcohol phosphatidyltransferase	[TP0067-TP0730 (0.86096925)]
COG0457	COG0558	CCA00926	CCA00926	Hypothetical protein {UniProtKB/TrEMBL:Q821L4}	CCA00822	CCA00822	CDP-diacylglycerol--glycerol-3-phosphate	[TP0067-TP0730 (0.86096925)]
COG0457	COG0558	CCA00495	CCA00495	Hypothetical protein {UniProtKB/TrEMBL:Q823D0}	CCA00125	CCA00125	CDP-alcohol phosphatidyltransferase	[TP0067-TP0730 (0.86096925)]
COG0457	COG0558	CCA00740	CCA00740	Type III secretion chaperone	CCA00125	CCA00125	CDP-alcohol phosphatidyltransferase	[TP0067-TP0730 (0.86096925)]
COG0457	COG0558	CCA00740	CCA00740	Type III secretion chaperone	CCA00822	CCA00822	CDP-diacylglycerol--glycerol-3-phosphate	[TP0067-TP0730 (0.86096925)]
COG0457	COG0558	CCA00370	CCA00370	Type III secretion chaperone, putative	CCA00822	CCA00822	CDP-diacylglycerol--glycerol-3-phosphate	[TP0067-TP0730 (0.86096925)]
COG0020	COG1508	CCA00176	uppS	Undecaprenyl pyrophosphate synthetase (EC 2.5.1.31) (UPP synthetase) (Di-trans,poly-cis-decaprenylcistransferase) (Undecaprenyl diphosphate synthase) (UDS)	CCA00986	CCA00986	RNA polymerase sigma factor, sigma-54 family	[TP0603-TP0111 (0.79878455)]
COG0242	COG0254	CCA00311	def	Peptide deformylase (EC 3.5.1.88) (PDF) (Polypeptide deformylase)	CCA00661	rpmE	50S ribosomal protein L31 type B	[TP0757-TP0255 (0.6434887)]
COG0442	COG1466	CCA00244	CCA00244	Prolyl-tRNA synthetase {UniProtKB/TrEMBL:Q824A9}	CCA00413	CCA00413	Hypothetical protein {UniProtKB/TrEMBL:Q823J7}	[TP0160-TP0588 (0.66563916)]
COG0305	COG0593	CCAA00004	CCAA00004	Virulence plasmid replicative DNA helicase pGP1-D	CCA00473	dnaA2	Chromosomal replication initiator protein dnaA 2	[TP0058-TP0001 (0.9013428)]
COG0305	COG0593	CCA00124	CCA00124	Replicative DNA helicase	CCA00368	dnaA1	Chromosomal replication initiator protein dnaA 1	[TP0058-TP0001 (0.9013428)]
COG0305	COG0593	CCA00124	CCA00124	Replicative DNA helicase	CCA00473	dnaA2	Chromosomal replication initiator protein dnaA 2	[TP0058-TP0001 (0.9013428)]
COG0305	COG0593	CCAA00004	CCAA00004	Virulence plasmid replicative DNA helicase pGP1-D	CCA00368	dnaA1	Chromosomal replication initiator protein dnaA 1	[TP0058-TP0001 (0.9013428)]
COG0772	COG2239	CCA00900	CCA00900	Cell shape-determining protein MrdB	CCA00496	CCA00496	Magnesium transporter {UniProtKB/TrEMBL:Q823C9}	[TP0501-TP0917 (0.53388965), TP0387-TP0917 (0.61041105)]
COG0772	COG2239	CCA00865	CCA00865	Cell division protein FtsW	CCA00496	CCA00496	Magnesium transporter {UniProtKB/TrEMBL:Q823C9}	[TP0501-TP0917 (0.53388965), TP0387-TP0917 (0.61041105)]
COG0178	COG1197	CCA00676	CCA00676	Excinuclease ABC, subunit A	CCA00877	CCA00877	Transcription-repair coupling factor	[TP0514-TP0344 (0.9414915)]
COG0264	COG0544	CCA00045	tsf	Elongation factor Ts (EF-Ts)	CCA00919	CCA00919	Trigger factor {UniProtKB/TrEMBL:Q821M1}	[TP0605-TP0506 (0.9100214)]
COG0495	COG1475	CCA00612	leuS	Leucyl-tRNA synthetase (EC 6.1.1.4) (Leucine--tRNA ligase) (LeuRS)	CCA00056	CCA00056	Chromosome partioning protein, ParB family	[TP0586-TP0271 (0.63095015)]
COG0099	COG0216	CCA00112	rpsM	30S ribosomal protein S13	CCA00660	prfA	Peptide chain release factor 1 (RF-1)	[TP0210-TP0051 (0.8775348)]
COG0803	COG1268	CCA00202	CCA00202	ABC transporter, periplasmic solute-binding	CCA00706	CCA00706	Hypothetical protein {UniProtKB/TrEMBL:Q822H6}	[TP0034-TP0228 (0.8514437)]
COG0803	COG1268	CCA00437	CCA00437	ABC transporter, periplasmic substrate-binding	CCA00706	CCA00706	Hypothetical protein {UniProtKB/TrEMBL:Q822H6}	[TP0034-TP0228 (0.8514437)]
COG1269	COG2239	CCA00681	CCA00681	V-type sodium ATP synthase, subunit I	CCA00496	CCA00496	Magnesium transporter {UniProtKB/TrEMBL:Q823C9}	[TP0533-TP0917 (0.53720385)]
COG0442	COG0552	CCA00244	CCA00244	Prolyl-tRNA synthetase {UniProtKB/TrEMBL:Q824A9}	CCA00785	CCA00785	Signal recognition particle-docking protein FtsY	[TP0160-TP0578 (0.56216276)]
COG0242	COG0319	CCA00311	def	Peptide deformylase (EC 3.5.1.88) (PDF) (Polypeptide deformylase)	CCA00235	CCA_00235	UPF0054 protein CCA_00235	[TP0757-TP0650 (0.630912)]
COG0457	COG0566	CCA00138	CCA00138	Hypothetical protein {UniProtKB/TrEMBL:Q824K7}	CCA00215	CCA00215	SpoU rRNA methylase family protein	[TP0095-TP0054 (0.73981166)]
COG0457	COG0566	CCA00740	CCA00740	Type III secretion chaperone	CCA00215	CCA00215	SpoU rRNA methylase family protein	[TP0095-TP0054 (0.73981166)]
COG0457	COG0566	CCA00049	CCA00049	Type III secretion chaperone, putative	CCA00215	CCA00215	SpoU rRNA methylase family protein	[TP0095-TP0054 (0.73981166)]
COG0457	COG0566	CCA00952	CCA00952	Type III secretion chaperone SycD	CCA00215	CCA00215	SpoU rRNA methylase family protein	[TP0095-TP0054 (0.73981166)]
COG0457	COG0566	CCA00370	CCA00370	Type III secretion chaperone, putative	CCA00215	CCA00215	SpoU rRNA methylase family protein	[TP0095-TP0054 (0.73981166)]
COG0457	COG0566	CCA00926	CCA00926	Hypothetical protein {UniProtKB/TrEMBL:Q821L4}	CCA00215	CCA00215	SpoU rRNA methylase family protein	[TP0095-TP0054 (0.73981166)]
COG0457	COG0566	CCA00495	CCA00495	Hypothetical protein {UniProtKB/TrEMBL:Q823D0}	CCA00215	CCA00215	SpoU rRNA methylase family protein	[TP0095-TP0054 (0.73981166)]
COG0465	COG0558	CCA00763	CCA00763	Cell division protein FtsH, putative	CCA00822	CCA00822	CDP-diacylglycerol--glycerol-3-phosphate	[TP0765-TP0256 (0.8653493)]
COG0465	COG0558	CCA00763	CCA00763	Cell division protein FtsH, putative	CCA00125	CCA00125	CDP-alcohol phosphatidyltransferase	[TP0765-TP0256 (0.8653493)]
COG0024	COG0462	CCA00752	CCA00752	Methionine aminopeptidase, type I	CCA00569	CCA00569	Ribose-phosphate pyrophosphokinase	[TP0842-TP0294 (0.8762697)]
COG0125	COG0361	CCA00508	tmk	Thymidylate kinase {UniProtKB/Swiss-Prot:Q823B7}	CCA00699	infA	Translation initiation factor IF-1	[TP0354-TP0097 (0.8382038)]
COG0215	COG1536	CCA00838	cysS	Cysteinyl-tRNA synthetase (EC 6.1.1.16) (Cysteine--tRNA ligase) (CysRS)	CCA00907	CCA00907	Secretory protein, YscJ/FliF family	[TP0091-TP0400 (0.6374247)]
COG0457	COG0495	CCA00495	CCA00495	Hypothetical protein {UniProtKB/TrEMBL:Q823D0}	CCA00612	leuS	Leucyl-tRNA synthetase (EC 6.1.1.4) (Leucine--tRNA ligase) (LeuRS)	[TP0067-TP0586 (0.714839)]
COG0457	COG0495	CCA00952	CCA00952	Type III secretion chaperone SycD	CCA00612	leuS	Leucyl-tRNA synthetase (EC 6.1.1.4) (Leucine--tRNA ligase) (LeuRS)	[TP0067-TP0586 (0.714839)]
COG0457	COG0495	CCA00926	CCA00926	Hypothetical protein {UniProtKB/TrEMBL:Q821L4}	CCA00612	leuS	Leucyl-tRNA synthetase (EC 6.1.1.4) (Leucine--tRNA ligase) (LeuRS)	[TP0067-TP0586 (0.714839)]
COG0457	COG0495	CCA00049	CCA00049	Type III secretion chaperone, putative	CCA00612	leuS	Leucyl-tRNA synthetase (EC 6.1.1.4) (Leucine--tRNA ligase) (LeuRS)	[TP0067-TP0586 (0.714839)]
COG0457	COG0495	CCA00740	CCA00740	Type III secretion chaperone	CCA00612	leuS	Leucyl-tRNA synthetase (EC 6.1.1.4) (Leucine--tRNA ligase) (LeuRS)	[TP0067-TP0586 (0.714839)]
COG0457	COG0495	CCA00138	CCA00138	Hypothetical protein {UniProtKB/TrEMBL:Q824K7}	CCA00612	leuS	Leucyl-tRNA synthetase (EC 6.1.1.4) (Leucine--tRNA ligase) (LeuRS)	[TP0067-TP0586 (0.714839)]
COG0457	COG0495	CCA00370	CCA00370	Type III secretion chaperone, putative	CCA00612	leuS	Leucyl-tRNA synthetase (EC 6.1.1.4) (Leucine--tRNA ligase) (LeuRS)	[TP0067-TP0586 (0.714839)]
COG0257	COG0472	CCA00834	CCA00834	50S ribosomal protein L36	CCA00868	mraY	Phospho-N-acetylmuramoyl-pentapeptide-transferase (EC 2.7.8.13) (UDP- MurNAc-pentapeptide phosphotransferase)	[TP0209-TP0345 (0.64932555)]
COG0358	COG0457	CCA00828	CCA00828	DNA primase {UniProtKB/TrEMBL:Q821V7}	CCA00926	CCA00926	Hypothetical protein {UniProtKB/TrEMBL:Q821L4}	[TP0492-TP0648 (0.5111708)]
COG0358	COG0457	CCA00828	CCA00828	DNA primase {UniProtKB/TrEMBL:Q821V7}	CCA00740	CCA00740	Type III secretion chaperone	[TP0492-TP0648 (0.5111708)]
COG0358	COG0457	CCA00828	CCA00828	DNA primase {UniProtKB/TrEMBL:Q821V7}	CCA00952	CCA00952	Type III secretion chaperone SycD	[TP0492-TP0648 (0.5111708)]
COG0358	COG0457	CCA00828	CCA00828	DNA primase {UniProtKB/TrEMBL:Q821V7}	CCA00370	CCA00370	Type III secretion chaperone, putative	[TP0492-TP0648 (0.5111708)]
COG0358	COG0457	CCA00828	CCA00828	DNA primase {UniProtKB/TrEMBL:Q821V7}	CCA00049	CCA00049	Type III secretion chaperone, putative	[TP0492-TP0648 (0.5111708)]
COG0358	COG0457	CCA00828	CCA00828	DNA primase {UniProtKB/TrEMBL:Q821V7}	CCA00495	CCA00495	Hypothetical protein {UniProtKB/TrEMBL:Q823D0}	[TP0492-TP0648 (0.5111708)]
COG0358	COG0457	CCA00828	CCA00828	DNA primase {UniProtKB/TrEMBL:Q821V7}	CCA00138	CCA00138	Hypothetical protein {UniProtKB/TrEMBL:Q824K7}	[TP0492-TP0648 (0.5111708)]
COG0795	COG1792	CCA00765	CCA00765	YjgP/YjgQ family protein	CCA00006	CCA00006	Hypothetical protein {UniProtKB/TrEMBL:Q824Y2}	[TP0884-TP0498 (0.8374102)]
COG0795	COG1792	CCA00766	CCA00766	YjgP/YjgQ family protein	CCA00006	CCA00006	Hypothetical protein {UniProtKB/TrEMBL:Q824Y2}	[TP0884-TP0498 (0.8374102)]
COG1317	COG1536	CCA00937	CCA00937	Type III secretion translocase sctL	CCA00907	CCA00907	Secretory protein, YscJ/FliF family	[TP0401-TP0026 (0.96139234)]
COG0608	COG1234	CCA00179	CCA00179	Single-stranded-DNA-specific exonuclease RecJ	CCA00317	rnz	Ribonuclease Z (EC 3.1.26.11) (RNase Z) (tRNase Z) (tRNA 3 endonuclease)	[TP0704-TP0819 (0.5844061)]
COG0024	COG0125	CCA00752	CCA00752	Methionine aminopeptidase, type I	CCA00508	tmk	Thymidylate kinase {UniProtKB/Swiss-Prot:Q823B7}	[TP0842-TP0354 (0.8096375)]
COG1077	COG1426	CCA00917	CCA00917	Cell shape-determining protein MreB	CCA00295	CCA00295	Hypothetical protein {UniProtKB/TrEMBL:Q823W0}	[TP0497-TP0334 (0.739115)]
COG1536	COG1536	CCA00907	CCA00907	Secretory protein, YscJ/FliF family	CCA00907	CCA00907	Secretory protein, YscJ/FliF family	[TP0026-TP0400 (0.5928469)]
COG0048	COG1156	CCA00190	rpsL	30S ribosomal protein S12	CCA00683	atpB	V-type ATP synthase beta chain (EC 3.6.3.14) (V-type ATPase subunit B)	[TP0243-TP0427 (0.80866665)]
COG1109	COG1157	CCA00344	CCA00344	Phosphoglucomutase/phosphomannomutase family	CCA00909	CCA00909	Virulence factor transport ATPase, putative	[TP0413-TP0402 (0.78400123)]
COG1109	COG1157	CCA00789	glmM	Phosphoglucosamine mutase (EC 5.4.2.10)	CCA00909	CCA00909	Virulence factor transport ATPase, putative	[TP0413-TP0402 (0.78400123)]
COG1109	COG1157	CCA00789	glmM	Phosphoglucosamine mutase (EC 5.4.2.10)	CCA00035	CCA00035	Type III secretion cytoplasmic ATPase SctN	[TP0413-TP0402 (0.78400123)]
COG1109	COG1157	CCA00344	CCA00344	Phosphoglucomutase/phosphomannomutase family	CCA00035	CCA00035	Type III secretion cytoplasmic ATPase SctN	[TP0413-TP0402 (0.78400123)]
COG0217	COG1235	CCA00169	CCA_00169	Hypothetical UPF0082 protein CCA00169	CCA00264	CCA00264	Metal-dependent hydrolase, putative	[TP0474-TP0489 (0.71912634)]
COG0217	COG1235	CCA00169	CCA_00169	Hypothetical UPF0082 protein CCA00169	CCA00888	CCA00888	Metal dependent hydrolase, putative	[TP0474-TP0489 (0.71912634)]
COG0012	COG0188	CCA00461	CCA00461	GTP-binding protein, YcfH family	CCA00026	CCA00026	Topoisomerase, subunit A, putative	[TP0124-TP0005 (0.7149395)]
COG0012	COG0188	CCA00461	CCA00461	GTP-binding protein, YcfH family	CCA00507	CCA00507	DNA gyrase, subunit A {UniProtKB/TrEMBL:Q823B8}	[TP0124-TP0005 (0.7149395)]
COG0462	COG0492	CCA00569	CCA00569	Ribose-phosphate pyrophosphokinase	CCA00468	CCA00468	Thioredoxin reductase {UniProtKB/TrEMBL:Q823E9}	[TP0294-TP0814 (0.8323514)]
COG0124	COG0254	CCA00076	hisS	Histidyl-tRNA synthetase (EC 6.1.1.21) (Histidine--tRNA ligase) (HisRS)	CCA00661	rpmE	50S ribosomal protein L31 type B	[TP0641-TP0255 (0.65973145)]
COG0178	COG0272	CCA00676	CCA00676	Excinuclease ABC, subunit A	CCA00617	CCA00617	DNA ligase {UniProtKB/TrEMBL:Q822R2}	[TP0514-TP0634 (0.7537598)]
COG0257	COG2204	CCA00834	CCA00834	50S ribosomal protein L36	CCA00155	CCA00155	Sigma-54 dependent response regulator	[TP0209-TP0519 (0.6010877)]
COG1135	COG1466	CCA00501	CCA00501	ABC transporter, ATP-binding protein	CCA00413	CCA00413	Hypothetical protein {UniProtKB/TrEMBL:Q823J7}	[TP0120-TP0588 (0.7896185)]
COG1115	COG2239	CCA00891	CCA00891	Sodium/alanine symporter family protein	CCA00496	CCA00496	Magnesium transporter {UniProtKB/TrEMBL:Q823C9}	[TP0414-TP0917 (0.53720385)]
COG1115	COG2239	CCA00209	CCA00209	Sodium/alanine symporter family protein	CCA00496	CCA00496	Magnesium transporter {UniProtKB/TrEMBL:Q823C9}	[TP0414-TP0917 (0.53720385)]
COG0457	COG1234	CCA00370	CCA00370	Type III secretion chaperone, putative	CCA00317	rnz	Ribonuclease Z (EC 3.1.26.11) (RNase Z) (tRNase Z) (tRNA 3 endonuclease)	[TP0095-TP0819 (0.5178716)]
COG0457	COG1234	CCA00049	CCA00049	Type III secretion chaperone, putative	CCA00317	rnz	Ribonuclease Z (EC 3.1.26.11) (RNase Z) (tRNase Z) (tRNA 3 endonuclease)	[TP0095-TP0819 (0.5178716)]
COG0457	COG1234	CCA00138	CCA00138	Hypothetical protein {UniProtKB/TrEMBL:Q824K7}	CCA00317	rnz	Ribonuclease Z (EC 3.1.26.11) (RNase Z) (tRNase Z) (tRNA 3 endonuclease)	[TP0095-TP0819 (0.5178716)]
COG0457	COG1234	CCA00495	CCA00495	Hypothetical protein {UniProtKB/TrEMBL:Q823D0}	CCA00317	rnz	Ribonuclease Z (EC 3.1.26.11) (RNase Z) (tRNase Z) (tRNA 3 endonuclease)	[TP0095-TP0819 (0.5178716)]
COG0457	COG1234	CCA00952	CCA00952	Type III secretion chaperone SycD	CCA00317	rnz	Ribonuclease Z (EC 3.1.26.11) (RNase Z) (tRNase Z) (tRNA 3 endonuclease)	[TP0095-TP0819 (0.5178716)]
COG0457	COG1234	CCA00740	CCA00740	Type III secretion chaperone	CCA00317	rnz	Ribonuclease Z (EC 3.1.26.11) (RNase Z) (tRNase Z) (tRNA 3 endonuclease)	[TP0095-TP0819 (0.5178716)]
COG0457	COG1234	CCA00926	CCA00926	Hypothetical protein {UniProtKB/TrEMBL:Q821L4}	CCA00317	rnz	Ribonuclease Z (EC 3.1.26.11) (RNase Z) (tRNase Z) (tRNA 3 endonuclease)	[TP0095-TP0819 (0.5178716)]
COG0217	COG1269	CCA00169	CCA_00169	Hypothetical UPF0082 protein CCA00169	CCA00681	CCA00681	V-type sodium ATP synthase, subunit I	[TP0474-TP0533 (0.71912634)]
COG0257	COG0773	CCA00834	CCA00834	50S ribosomal protein L36	CCA00863	murC/ddlA	MurC/ddl bifunctional enzyme [Includes: UDP-N-acetylmuramate--L- alanine ligase (EC 6.3.2.8) (UDP-N-acetylmuramoyl-L-alanine synthetase); D-alanine--D-alanine ligase (EC 6.3.2.4) (D-alanylalanine synthetase) (D-Ala-D-Ala ligase)]	[TP0209-TP0341 (0.6926446)]
COG0457	COG2204	CCA00495	CCA00495	Hypothetical protein {UniProtKB/TrEMBL:Q823D0}	CCA00155	CCA00155	Sigma-54 dependent response regulator	[TP0067-TP0519 (0.7741208)]
COG0457	COG2204	CCA00138	CCA00138	Hypothetical protein {UniProtKB/TrEMBL:Q824K7}	CCA00155	CCA00155	Sigma-54 dependent response regulator	[TP0067-TP0519 (0.7741208)]
COG0457	COG2204	CCA00740	CCA00740	Type III secretion chaperone	CCA00155	CCA00155	Sigma-54 dependent response regulator	[TP0067-TP0519 (0.7741208)]
COG0457	COG2204	CCA00049	CCA00049	Type III secretion chaperone, putative	CCA00155	CCA00155	Sigma-54 dependent response regulator	[TP0067-TP0519 (0.7741208)]
COG0457	COG2204	CCA00926	CCA00926	Hypothetical protein {UniProtKB/TrEMBL:Q821L4}	CCA00155	CCA00155	Sigma-54 dependent response regulator	[TP0067-TP0519 (0.7741208)]
COG0457	COG2204	CCA00370	CCA00370	Type III secretion chaperone, putative	CCA00155	CCA00155	Sigma-54 dependent response regulator	[TP0067-TP0519 (0.7741208)]
COG0457	COG2204	CCA00952	CCA00952	Type III secretion chaperone SycD	CCA00155	CCA00155	Sigma-54 dependent response regulator	[TP0067-TP0519 (0.7741208)]
COG2208	COG2239	CCA00964	CCA00964	Regulatory protein, putative	CCA00496	CCA00496	Magnesium transporter {UniProtKB/TrEMBL:Q823C9}	[TP0218-TP0917 (0.6618409)]
COG2208	COG2239	CCA00965	CCA00965	Hypothetical protein {UniProtKB/TrEMBL:Q821H5}	CCA00496	CCA00496	Magnesium transporter {UniProtKB/TrEMBL:Q823C9}	[TP0218-TP0917 (0.6618409)]
COG0217	COG1480	CCA00169	CCA_00169	Hypothetical UPF0082 protein CCA00169	CCA00333	CCA00333	Hypothetical protein {UniProtKB/TrEMBL:Q823S3}	[TP0474-TP0651 (0.71912634)]
COG0257	COG0681	CCA00834	CCA00834	50S ribosomal protein L36	CCA00663	CCA00663	Signal peptidase I, putative	[TP0209-TP0926 (0.69083804)]
COG1121	COG2204	CCA00201	CCA00201	ABC transporter, ATP-binding protein	CCA00155	CCA00155	Sigma-54 dependent response regulator	[TP0035-TP0519 (0.5085169)]
COG1121	COG2204	CCA00438	CCA00438	ABC transporter, ATP-binding protein	CCA00155	CCA00155	Sigma-54 dependent response regulator	[TP0035-TP0519 (0.5085169)]
COG0051	COG2204	CCA00193	rpsJ	30S ribosomal protein S10	CCA00155	CCA00155	Sigma-54 dependent response regulator	[TP0188-TP0519 (0.6307204)]
COG0234	COG0803	CCA00642	groS	10 kDa chaperonin (Protein Cpn10) (groES protein) (11.2 kDa stress response protein)	CCA00437	CCA00437	ABC transporter, periplasmic substrate-binding	[TP1013-TP0163 (0.67160416)]
COG0234	COG0803	CCA00642	groS	10 kDa chaperonin (Protein Cpn10) (groES protein) (11.2 kDa stress response protein)	CCA00202	CCA00202	ABC transporter, periplasmic solute-binding	[TP1013-TP0163 (0.67160416)]
COG0457	COG1536	CCA00740	CCA00740	Type III secretion chaperone	CCA00907	CCA00907	Secretory protein, YscJ/FliF family	[TP0648-TP0400 (0.69805074)]
COG0457	COG1536	CCA00049	CCA00049	Type III secretion chaperone, putative	CCA00907	CCA00907	Secretory protein, YscJ/FliF family	[TP0648-TP0400 (0.69805074)]
COG0457	COG1536	CCA00952	CCA00952	Type III secretion chaperone SycD	CCA00907	CCA00907	Secretory protein, YscJ/FliF family	[TP0648-TP0400 (0.69805074)]
COG0457	COG1536	CCA00138	CCA00138	Hypothetical protein {UniProtKB/TrEMBL:Q824K7}	CCA00907	CCA00907	Secretory protein, YscJ/FliF family	[TP0648-TP0400 (0.69805074)]
COG0457	COG1536	CCA00495	CCA00495	Hypothetical protein {UniProtKB/TrEMBL:Q823D0}	CCA00907	CCA00907	Secretory protein, YscJ/FliF family	[TP0648-TP0400 (0.69805074)]
COG0457	COG1536	CCA00370	CCA00370	Type III secretion chaperone, putative	CCA00907	CCA00907	Secretory protein, YscJ/FliF family	[TP0648-TP0400 (0.69805074)]
COG0457	COG1536	CCA00926	CCA00926	Hypothetical protein {UniProtKB/TrEMBL:Q821L4}	CCA00907	CCA00907	Secretory protein, YscJ/FliF family	[TP0648-TP0400 (0.69805074)]
COG0227	COG0492	CCA00455	rpmB	50S ribosomal protein L28	CCA00468	CCA00468	Thioredoxin reductase {UniProtKB/TrEMBL:Q823E9}	[TP0362-TP0814 (0.801083)]
COG0051	COG1192	CCA00193	rpsJ	30S ribosomal protein S10	CCA00958	CCA00958	Chromosome partitioning ATPase ParA, putative	[TP0188-TP0272 (0.7732025)]
COG0098	COG0803	CCA00109	rpsE	30S ribosomal protein S5	CCA00202	CCA00202	ABC transporter, periplasmic solute-binding	[TP0206-TP0163 (0.74372905)]
COG0098	COG0803	CCA00109	rpsE	30S ribosomal protein S5	CCA00437	CCA00437	ABC transporter, periplasmic substrate-binding	[TP0206-TP0163 (0.74372905)]
COG0249	COG0457	CCA00829	mutS	DNA mismatch repair protein mutS	CCA00049	CCA00049	Type III secretion chaperone, putative	[TP0328-TP0095 (0.63719666)]
COG0249	COG0457	CCA00829	mutS	DNA mismatch repair protein mutS	CCA00926	CCA00926	Hypothetical protein {UniProtKB/TrEMBL:Q821L4}	[TP0328-TP0095 (0.63719666)]
COG0249	COG0457	CCA00829	mutS	DNA mismatch repair protein mutS	CCA00138	CCA00138	Hypothetical protein {UniProtKB/TrEMBL:Q824K7}	[TP0328-TP0095 (0.63719666)]
COG0249	COG0457	CCA00829	mutS	DNA mismatch repair protein mutS	CCA00495	CCA00495	Hypothetical protein {UniProtKB/TrEMBL:Q823D0}	[TP0328-TP0095 (0.63719666)]
COG0249	COG0457	CCA00829	mutS	DNA mismatch repair protein mutS	CCA00740	CCA00740	Type III secretion chaperone	[TP0328-TP0095 (0.63719666)]
COG0249	COG0457	CCA00829	mutS	DNA mismatch repair protein mutS	CCA00952	CCA00952	Type III secretion chaperone SycD	[TP0328-TP0095 (0.63719666)]
COG0249	COG0457	CCA00829	mutS	DNA mismatch repair protein mutS	CCA00370	CCA00370	Type III secretion chaperone, putative	[TP0328-TP0095 (0.63719666)]
COG0442	COG0459	CCA00244	CCA00244	Prolyl-tRNA synthetase {UniProtKB/TrEMBL:Q824A9}	CCA00870	CCA00870	60 kDa chaperonin, putative	[TP0160-TP0030 (0.7719589)]
COG0442	COG0459	CCA00244	CCA00244	Prolyl-tRNA synthetase {UniProtKB/TrEMBL:Q824A9}	CCA00980	groL2	60 kDa chaperonin 2 (Protein Cpn60 2) (groEL protein 2)	[TP0160-TP0030 (0.7719589)]
COG0442	COG0459	CCA00244	CCA00244	Prolyl-tRNA synthetase {UniProtKB/TrEMBL:Q824A9}	CCA00643	groL	60 kDa chaperonin 1 (Protein Cpn60 1) (groEL protein 1) (57 kDa chlamydial hypersensitivity antigen)	[TP0160-TP0030 (0.7719589)]
COG0217	COG0481	CCA00169	CCA_00169	Hypothetical UPF0082 protein CCA00169	CCA00433	lepA	GTP-binding protein lepA	[TP0474-TP0510 (0.76600474)]
COG0472	COG2239	CCA00868	mraY	Phospho-N-acetylmuramoyl-pentapeptide-transferase (EC 2.7.8.13) (UDP- MurNAc-pentapeptide phosphotransferase)	CCA00496	CCA00496	Magnesium transporter {UniProtKB/TrEMBL:Q823C9}	[TP0345-TP0917 (0.5059451)]
COG0143	COG0217	CCA00651	metG	Methionyl-tRNA synthetase (EC 6.1.1.10) (Methionine--tRNA ligase) (MetRS)	CCA00169	CCA_00169	Hypothetical UPF0082 protein CCA00169	[TP0798-TP0474 (0.7790581)]
COG0566	COG2204	CCA00215	CCA00215	SpoU rRNA methylase family protein	CCA00155	CCA00155	Sigma-54 dependent response regulator	[TP0054-TP0519 (0.63495165)]
COG0772	COG1115	CCA00900	CCA00900	Cell shape-determining protein MrdB	CCA00891	CCA00891	Sodium/alanine symporter family protein	[TP0501-TP0998 (0.70629925)]
COG0772	COG1115	CCA00865	CCA00865	Cell division protein FtsW	CCA00891	CCA00891	Sodium/alanine symporter family protein	[TP0501-TP0998 (0.70629925)]
COG0772	COG1115	CCA00865	CCA00865	Cell division protein FtsW	CCA00209	CCA00209	Sodium/alanine symporter family protein	[TP0501-TP0998 (0.70629925)]
COG0772	COG1115	CCA00900	CCA00900	Cell shape-determining protein MrdB	CCA00209	CCA00209	Sodium/alanine symporter family protein	[TP0501-TP0998 (0.70629925)]
COG0457	COG2812	CCA00495	CCA00495	Hypothetical protein {UniProtKB/TrEMBL:Q823D0}	CCA00331	CCA00331	DNA polymerase III, gamma subunit	[TP0067-TP1005 (0.5652097)]
COG0457	COG2812	CCA00138	CCA00138	Hypothetical protein {UniProtKB/TrEMBL:Q824K7}	CCA00331	CCA00331	DNA polymerase III, gamma subunit	[TP0067-TP1005 (0.5652097)]
COG0457	COG2812	CCA00370	CCA00370	Type III secretion chaperone, putative	CCA00331	CCA00331	DNA polymerase III, gamma subunit	[TP0067-TP1005 (0.5652097)]
COG0457	COG2812	CCA00926	CCA00926	Hypothetical protein {UniProtKB/TrEMBL:Q821L4}	CCA00331	CCA00331	DNA polymerase III, gamma subunit	[TP0067-TP1005 (0.5652097)]
COG0457	COG2812	CCA00049	CCA00049	Type III secretion chaperone, putative	CCA00331	CCA00331	DNA polymerase III, gamma subunit	[TP0067-TP1005 (0.5652097)]
COG0457	COG2812	CCA00952	CCA00952	Type III secretion chaperone SycD	CCA00331	CCA00331	DNA polymerase III, gamma subunit	[TP0067-TP1005 (0.5652097)]
COG0457	COG2812	CCA00740	CCA00740	Type III secretion chaperone	CCA00331	CCA00331	DNA polymerase III, gamma subunit	[TP0067-TP1005 (0.5652097)]
COG0124	COG0124	CCA00076	hisS	Histidyl-tRNA synthetase (EC 6.1.1.21) (Histidine--tRNA ligase) (HisRS)	CCA00076	hisS	Histidyl-tRNA synthetase (EC 6.1.1.21) (Histidine--tRNA ligase) (HisRS)	[TP0641-TP0641 (0.67365265)]
COG0290	COG1837	CCA00771	infC	Translation initiation factor IF-3	CCA00862	CCA00862	KH domain protein {UniProtKB/TrEMBL:Q821S5}	[TP0850-TP0906 (0.70629925)]
COG0290	COG1837	CCA00771	infC	Translation initiation factor IF-3	CCA00022	CCA_00022	UPF0109 protein CCA_00022	[TP0850-TP0906 (0.70629925)]
COG0768	COG0815	CCA00374	CCA00374	Penicillin-binding protein	CCA00087	lnt	Apolipoprotein N-acyltransferase (EC 2.3.1.-) (ALP N-acyltransferase)	[TP0500-TP0252 (0.87159187)]
COG0768	COG0815	CCA00048	CCA00048	PBP2-transglycolase/transpeptidase	CCA00087	lnt	Apolipoprotein N-acyltransferase (EC 2.3.1.-) (ALP N-acyltransferase)	[TP0500-TP0252 (0.87159187)]
COG0211	COG1536	CCA00198	rpmA	50S ribosomal protein L27	CCA00907	CCA00907	Secretory protein, YscJ/FliF family	[TP0743-TP0400 (0.6311798)]
COG0486	COG0803	CCA00928	trmE	tRNA modification GTPase trmE	CCA00437	CCA00437	ABC transporter, periplasmic substrate-binding	[TP0550-TP0163 (0.74372905)]
COG0486	COG0803	CCA00928	trmE	tRNA modification GTPase trmE	CCA00202	CCA00202	ABC transporter, periplasmic solute-binding	[TP0550-TP0163 (0.74372905)]
COG0012	COG0608	CCA00461	CCA00461	GTP-binding protein, YcfH family	CCA00179	CCA00179	Single-stranded-DNA-specific exonuclease RecJ	[TP0124-TP0704 (0.626838)]
COG0050	COG0457	CCA00698	tuf	Elongation factor Tu (EF-Tu)	CCA00370	CCA00370	Type III secretion chaperone, putative	[TP0187-TP0067 (0.7854602)]
COG0050	COG0457	CCA00698	tuf	Elongation factor Tu (EF-Tu)	CCA00495	CCA00495	Hypothetical protein {UniProtKB/TrEMBL:Q823D0}	[TP0187-TP0067 (0.7854602)]
COG0050	COG0457	CCA00698	tuf	Elongation factor Tu (EF-Tu)	CCA00049	CCA00049	Type III secretion chaperone, putative	[TP0187-TP0067 (0.7854602)]
COG0050	COG0457	CCA00698	tuf	Elongation factor Tu (EF-Tu)	CCA00138	CCA00138	Hypothetical protein {UniProtKB/TrEMBL:Q824K7}	[TP0187-TP0067 (0.7854602)]
COG0050	COG0457	CCA00698	tuf	Elongation factor Tu (EF-Tu)	CCA00926	CCA00926	Hypothetical protein {UniProtKB/TrEMBL:Q821L4}	[TP0187-TP0067 (0.7854602)]
COG0050	COG0457	CCA00698	tuf	Elongation factor Tu (EF-Tu)	CCA00952	CCA00952	Type III secretion chaperone SycD	[TP0187-TP0067 (0.7854602)]
COG0050	COG0457	CCA00698	tuf	Elongation factor Tu (EF-Tu)	CCA00740	CCA00740	Type III secretion chaperone	[TP0187-TP0067 (0.7854602)]
COG0621	COG2208	CCA00526	CCA00526	MiaB-like tRNA modifying enzyme YliG	CCA00964	CCA00964	Regulatory protein, putative	[TP0269-TP0218 (0.77940726)]
COG0621	COG2208	CCA00266	CCA00266	MiaB-like tRNA modifying enzyme	CCA00964	CCA00964	Regulatory protein, putative	[TP0269-TP0218 (0.77940726)]
COG0621	COG2208	CCA00266	CCA00266	MiaB-like tRNA modifying enzyme	CCA00965	CCA00965	Hypothetical protein {UniProtKB/TrEMBL:Q821H5}	[TP0269-TP0218 (0.77940726)]
COG0621	COG2208	CCA00526	CCA00526	MiaB-like tRNA modifying enzyme YliG	CCA00965	CCA00965	Hypothetical protein {UniProtKB/TrEMBL:Q821H5}	[TP0269-TP0218 (0.77940726)]
COG0255	COG1394	CCA00101	rpmC	50S ribosomal protein L29	CCA00682	CCA00682	V-type ATPase, subunit D	[TP0197-TP0527 (0.51549006)]
COG0210	COG0305	CCA00985	CCA00985	ATP-dependent helicase PcrA	CCAA00004	CCAA00004	Virulence plasmid replicative DNA helicase pGP1-D	[TP0102-TP0058 (0.8842861)]
COG0210	COG0305	CCA00985	CCA00985	ATP-dependent helicase PcrA	CCA00124	CCA00124	Replicative DNA helicase	[TP0102-TP0058 (0.8842861)]
