# Supplementary material for: The Binary Protein Interactome of Treponema pallidum – The Syphilis Spirochete
Source: PLoS One. 2008 May 28;3(5):e2292. doi: 10.1371/journal.pone.0002292 (PMC2386257; doi:10.1371/journal.pone.0002292)
Supplement: Data S1 — Predicted protein-protein interactions based on our Treponema pallidum data; zip archive containing 372 files with one file per species. (6.09 MB ZIP) [file pone.0002292.s006.zip › bacteria/Chlamydophila_felis.tab]

264202 Chlamydophila felis
COG A	COG B	Locus Id A	Preferred Name(s) A	Annotation A	Locus Id B	Preferred Name(s) B	Annotation B	T. pallidum interaction
COG0186	COG1475	CF0904	rps17	30S ribosomal protein S17	CF0948	parB	chromosome partitioning protein	[TP0198-TP0271 (0.71912634)]
COG0608	COG0817	CF0827	recJ	Mg-dependent 5'-3' ssDNA-specific exonuclease	CF0887	ruvC	holliday junction nuclease	[TP0704-TP0517 (0.81382185)]
COG0617	COG0860	CF0222	pcnB2	Poly (A) polymerase	CF0631	ami1	N-acetylmuramoyl-L-alanine amidase	[TP0270-TP0247 (0.76828843)]
COG0617	COG0860	CF0092	pcnB1	poly (A) polymerase	CF0631	ami1	N-acetylmuramoyl-L-alanine amidase	[TP0270-TP0247 (0.76828843)]
COG0201	COG0550	CF0895	secY	preprotein translocase SecY chain	CF0025	topA	DNA topoisomerase I-fused to SWI domain	[TP0208-TP0394 (0.8044664)]
COG0768	COG2812	CF0634	ftsI2	cell division related penicillin-binding	CF0671	dnaX2	DNA polymerase III gamma/tau	[TP0500-TP1005 (0.655462)]
COG0768	COG2812	CF0956	ftsI1	cell division related penicillin-binding	CF0671	dnaX2	DNA polymerase III gamma/tau	[TP0500-TP1005 (0.655462)]
COG0180	COG0564	CF0053	trpS	tryptophanyl tRNA synthetase	CF0982	rsuD	ribosomal large subunit pseudouridine synthase	[TP0632-TP0339 (0.7885255)]
COG0180	COG0564	CF0053	trpS	tryptophanyl tRNA synthetase	CF0617	rsuC	ribosomal large subunit pseudouridine synthase	[TP0632-TP0339 (0.7885255)]
COG0090	COG0223	CF0910	rpl2	50S ribosomal protein L2	CF0915	fmt	methionyl tRNA formyltransferase	[TP0192-TP0756 (0.8610547)]
COG0632	COG2255	CF0886	ruvA	holliday junction DNA helicase	CF0602	ruvB	holliday junction DNA helicase	[TP0543-TP0162 (0.9659884)]
COG0462	COG0817	CF0433	kprS	ribose-phosphate pyrophosphokinase	CF0887	ruvC	holliday junction nuclease	[TP0294-TP0517 (0.54911256)]
COG0257	COG0577	CF0180	rpl36	50S ribosomal protein L36	CF0481	CF0481	ABC transporter	[TP0209-TP0962 (0.5903608)]
COG0495	COG1214	CF0391	leuS	leucyl tRNA synthetase	CF0682	gcp1	o-sialoglycoprotein endopeptidase	[TP0586-TP0876 (0.5571989)]
COG0360	COG0616	CF0196	rps6	30S ribosomal protein S6	CF0879	sppA	periplasmic serine proteases IV	[TP0063-TP0997 (0.6657489)]
COG0125	COG0457	CF0500	tdk	thymidylate kinase	CF0062	lcrH1	type III secretion chaperone low calcium	[TP0354-TP0648 (0.5206915)]
COG0125	COG0457	CF0500	tdk	thymidylate kinase	CF0955	CF0955	conserved hypothetical protein	[TP0354-TP0648 (0.5206915)]
COG0125	COG0457	CF0500	tdk	thymidylate kinase	CF0276	lcrH2	type III secretion chaperone low calcium	[TP0354-TP0648 (0.5206915)]
COG0125	COG0457	CF0500	tdk	thymidylate kinase	CF0638	CF0638	conserved hypothetical protein	[TP0354-TP0648 (0.5206915)]
COG0125	COG0457	CF0500	tdk	thymidylate kinase	CF0512	CF0512	hypothetical protein	[TP0354-TP0648 (0.5206915)]
COG0125	COG0457	CF0500	tdk	thymidylate kinase	CF0088	CF0088	conserved hypothetical protein	[TP0354-TP0648 (0.5206915)]
COG0125	COG0457	CF0500	tdk	thymidylate kinase	CF0868	CF0868	conserved hypothetical protein	[TP0354-TP0648 (0.5206915)]
COG0265	COG0333	CF0231	htrA	DO serine protease	CF0207	rpl32	50S ribosomal protein L32	[TP0773-TP0807 (0.5060325)]
COG0249	COG1156	CF0185	mutS	DNAmismatch repair ATPases	CF0328	atpB	V-type ATP synthase beta chain	[TP0328-TP0427 (0.80866665)]
COG0802	COG0860	CF0922	CF0922	hypothetical protein	CF0631	ami1	N-acetylmuramoyl-L-alanine amidase	[TP0875-TP0247 (0.90700364)]
COG0495	COG0761	CF0391	leuS	leucyl tRNA synthetase	CF0272	lytB	penicillin tolerance metalloproteinase	[TP0586-TP0547 (0.63095015)]
COG0020	COG1390	CF0831	yaeS	undecaprenyl pyrophosphate synthetase	CF0325	atpE	V-type ATP synthase subunit E	[TP0603-TP0424 (0.79878455)]
COG0333	COG1077	CF0207	rpl32	50S ribosomal protein L32	CF0097	mreB	HSP70 class molecular chaperones	[TP0807-TP0497 (0.61855906)]
COG0257	COG1253	CF0180	rpl36	50S ribosomal protein L36	CF0605	tlyC1	hemolysin	[TP0209-TP0027 (0.74441797)]
COG0257	COG1253	CF0180	rpl36	50S ribosomal protein L36	CF0772	tlyC3	hemolysin	[TP0209-TP0027 (0.74441797)]
COG0257	COG1253	CF0180	rpl36	50S ribosomal protein L36	CF0606	tlyC2	hemolysin	[TP0209-TP0027 (0.74441797)]
COG0060	COG0681	CF0347	ileS	isoleucyl tRNA synthetase	CF0348	lepB	signal peptidase I	[TP0452-TP0185 (0.79878455)]
COG0558	COG2239	CF0192	pgsA2	CDP-diacylglycerol/glycerol-3-P	CF0511	mgtE	Mg++ transporter	[TP0256-TP0917 (0.6007029)]
COG0558	COG2239	CF0881	pgsA1	CDP-diacylglycerol/glycerol-3-P	CF0511	mgtE	Mg++ transporter	[TP0256-TP0917 (0.6007029)]
COG0593	COG1077	CF0639	dnaA2	chromosomal replication initiator protein	CF0097	mreB	HSP70 class molecular chaperones	[TP0001-TP0497 (0.678435)]
COG0593	COG1077	CF0534	dnaA1	chromosomal replication initiator protein	CF0097	mreB	HSP70 class molecular chaperones	[TP0001-TP0497 (0.678435)]
COG0658	COG1187	CF0675	CF0675	conserved hypothetical protein	CF0111	rsuB	ribosomal large subunit pseudouridine synthase	[TP0336-TP0459 (0.6079956)]
COG0465	COG0465	CF0251	ftsH	cell division related ATP-dependent zinc	CF0251	ftsH	cell division related ATP-dependent zinc	[TP0330-TP0330 (0.73856413)]
COG0860	COG1192	CF0631	ami1	N-acetylmuramoyl-L-alanine amidase	CF0056	parA	chromosome partitioning ATPase	[TP0247-TP0272 (0.7527567)]
COG0242	COG0272	CF0692	def	polypeptide deformylase	CF0387	dnlJ	DNA ligase	[TP0757-TP0634 (0.68197167)]
COG0265	COG0817	CF0231	htrA	DO serine protease	CF0887	ruvC	holliday junction nuclease	[TP0773-TP0517 (0.5118523)]
COG0187	COG0358	CF0978	gyrB1	DNA gyrase subunit B	CF0186	dnaG	DNA primase	[TP1006-TP0492 (0.55112576)]
COG0187	COG0358	CF0502	gyrB2	DNA gyrase subunit B	CF0186	dnaG	DNA primase	[TP1006-TP0492 (0.55112576)]
COG1154	COG2812	CF0699	dxs	1-deoxy-D-xylulose 5-phosphate synthase	CF0671	dnaX2	DNA polymerase III gamma/tau	[TP0824-TP1005 (0.68180764)]
COG0237	COG0552	CF0877	coaE	Dephospho-CoA kinase (EC 2.7.1.24) (Dephosphocoenzyme A kinase)	CF0228	ftsY	cell division related signal recognition	[TP0296-TP0578 (0.7885255)]
COG0080	COG0265	CF0316	rpl11	50S ribosomal protein L11	CF0231	htrA	DO serine protease	[TP0237-TP0773 (0.6164146)]
COG2812	COG2812	CF0671	dnaX2	DNA polymerase III gamma/tau	CF0671	dnaX2	DNA polymerase III gamma/tau	[TP1005-TP1005 (0.52391654)]
COG0223	COG0234	CF0915	fmt	methionyl tRNA formyltransferase	CF0366	groS	heat shock protein HSP10 subunit	[TP0756-TP1013 (0.64276713)]
COG0664	COG1074	CF0519	cpkR	cAMP-dependent protein kinase regulatory chain	CF0999	recB	ATP-dependent dsDNA/ssDNA exodeoxyribonuclease V	[TP0089-TP0898 (0.8304331)]
COG0223	COG0242	CF0915	fmt	methionyl tRNA formyltransferase	CF0692	def	polypeptide deformylase	[TP0756-TP0757 (0.8300303)]
COG0233	COG0359	CF0962	rrf	ribosome recycling factor	CF0198	rpl9	50S ribosomal protein L9	[TP0604-TP0060 (0.5105792)]
COG0012	COG0457	CF0546	ychF	GTP binding protein	CF0955	CF0955	conserved hypothetical protein	[TP0124-TP0067 (0.81355333)]
COG0012	COG0457	CF0546	ychF	GTP binding protein	CF0638	CF0638	conserved hypothetical protein	[TP0124-TP0067 (0.81355333)]
COG0012	COG0457	CF0546	ychF	GTP binding protein	CF0276	lcrH2	type III secretion chaperone low calcium	[TP0124-TP0067 (0.81355333)]
COG0012	COG0457	CF0546	ychF	GTP binding protein	CF0088	CF0088	conserved hypothetical protein	[TP0124-TP0067 (0.81355333)]
COG0012	COG0457	CF0546	ychF	GTP binding protein	CF0512	CF0512	hypothetical protein	[TP0124-TP0067 (0.81355333)]
COG0012	COG0457	CF0546	ychF	GTP binding protein	CF0868	CF0868	conserved hypothetical protein	[TP0124-TP0067 (0.81355333)]
COG0012	COG0457	CF0546	ychF	GTP binding protein	CF0062	lcrH1	type III secretion chaperone low calcium	[TP0124-TP0067 (0.81355333)]
COG0265	COG0492	CF0231	htrA	DO serine protease	CF0539	trxB	thioredoxin reductase	[TP0773-TP0814 (0.6926654)]
COG0495	COG1480	CF0391	leuS	leucyl tRNA synthetase	CF0670	imp2	inner membrane protein	[TP0586-TP0651 (0.5087635)]
COG1377	COG2239	CF0547	yscU	type III secretory flagellar biosynthesis Yop	CF0511	mgtE	Mg++ transporter	[TP0715-TP0917 (0.53720385)]
COG0124	COG0608	CF0928	hisS	histidyl tRNA synthetase	CF0827	recJ	Mg-dependent 5'-3' ssDNA-specific exonuclease	[TP0641-TP0704 (0.75894904)]
COG0465	COG0772	CF0251	ftsH	cell division related ATP-dependent zinc	CF0114	rodA	cell division related rod shape-determining	[TP0330-TP0387 (0.8016956)]
COG0465	COG0772	CF0251	ftsH	cell division related ATP-dependent zinc	CF0151	ftsW	cell division related rod shape-determining	[TP0330-TP0387 (0.8016956)]
COG0457	COG1426	CF0638	CF0638	conserved hypothetical protein	CF0708	yfgA	transcription regulator	[TP0268-TP0334 (0.739808)]
COG0457	COG1426	CF0276	lcrH2	type III secretion chaperone low calcium	CF0708	yfgA	transcription regulator	[TP0268-TP0334 (0.739808)]
COG0457	COG1426	CF0088	CF0088	conserved hypothetical protein	CF0708	yfgA	transcription regulator	[TP0268-TP0334 (0.739808)]
COG0457	COG1426	CF0512	CF0512	hypothetical protein	CF0708	yfgA	transcription regulator	[TP0268-TP0334 (0.739808)]
COG0457	COG1426	CF0062	lcrH1	type III secretion chaperone low calcium	CF0708	yfgA	transcription regulator	[TP0268-TP0334 (0.739808)]
COG0457	COG1426	CF0868	CF0868	conserved hypothetical protein	CF0708	yfgA	transcription regulator	[TP0268-TP0334 (0.739808)]
COG0457	COG1426	CF0955	CF0955	conserved hypothetical protein	CF0708	yfgA	transcription regulator	[TP0268-TP0334 (0.739808)]
COG0201	COG2239	CF0895	secY	preprotein translocase SecY chain	CF0511	mgtE	Mg++ transporter	[TP0208-TP0917 (0.5527395)]
COG0860	COG1214	CF0631	ami1	N-acetylmuramoyl-L-alanine amidase	CF0682	gcp1	o-sialoglycoprotein endopeptidase	[TP0247-TP0876 (0.6334264)]
COG0305	COG2812	CF0882	dnaB	replicative DNA helicase	CF0671	dnaX2	DNA polymerase III gamma/tau	[TP0058-TP1005 (0.7130585)]
COG0188	COG0526	CF0979	gyrA1	DNA gyrase subunit A	CF0177	dsbD2	thioredoxin/thiol-disulfide isomerase	[TP0005-TP0100 (0.7885434)]
COG0188	COG0526	CF0979	gyrA1	DNA gyrase subunit A	CF0924	trxA3	thioredoxin	[TP0005-TP0100 (0.7885434)]
COG0188	COG0526	CF0501	gyrA2	DNA gyrase subunit A	CF0924	trxA3	thioredoxin	[TP0005-TP0100 (0.7885434)]
COG0188	COG0526	CF0501	gyrA2	DNA gyrase subunit A	CF0173	dsbD1	thioredoxin/thiol-disulfide isomerase	[TP0005-TP0100 (0.7885434)]
COG0188	COG0526	CF0979	gyrA1	DNA gyrase subunit A	CF0173	dsbD1	thioredoxin/thiol-disulfide isomerase	[TP0005-TP0100 (0.7885434)]
COG0188	COG0526	CF0501	gyrA2	DNA gyrase subunit A	CF0177	dsbD2	thioredoxin/thiol-disulfide isomerase	[TP0005-TP0100 (0.7885434)]
COG0526	COG0771	CF0173	dsbD1	thioredoxin/thiol-disulfide isomerase	CF0149	murD	UDP-N-acetylmuramoylalanine--D-glutamate ligase	[TP0100-TP0903 (0.59509045)]
COG0526	COG0771	CF0924	trxA3	thioredoxin	CF0149	murD	UDP-N-acetylmuramoylalanine--D-glutamate ligase	[TP0100-TP0903 (0.59509045)]
COG0526	COG0771	CF0177	dsbD2	thioredoxin/thiol-disulfide isomerase	CF0149	murD	UDP-N-acetylmuramoylalanine--D-glutamate ligase	[TP0100-TP0903 (0.59509045)]
COG0762	COG2239	CF0023	ylmG	integral membrane protein	CF0511	mgtE	Mg++ transporter	[TP0668-TP0917 (0.5215956)]
COG1366	COG1536	CF0773	rsbV1	anti-sigma F factor antagonist	CF0107	fliF2	type III secretion flagellar biosynthesis M-ring	[TP0233-TP0400 (0.68778783)]
COG1366	COG1536	CF0157	rsbV2	anti-sigma F factor antagonist	CF0107	fliF2	type III secretion flagellar biosynthesis M-ring	[TP0233-TP0400 (0.68778783)]
COG0504	COG1475	CF0407	pyrG	CTP synthetase	CF0948	parB	chromosome partitioning protein	[TP0305-TP0271 (0.70252794)]
COG0149	COG2239	CF0695	tpiS	triosephosphate isomerase	CF0511	mgtE	Mg++ transporter	[TP0537-TP0917 (0.5527395)]
COG0250	COG0772	CF0315	nusG	transcription antitermination	CF0114	rodA	cell division related rod shape-determining	[TP0236-TP0387 (0.7470728)]
COG0250	COG0772	CF0315	nusG	transcription antitermination	CF0151	ftsW	cell division related rod shape-determining	[TP0236-TP0387 (0.7470728)]
COG0227	COG0740	CF0552	rpl28	50S ribosomal protein L28	CF0781	clpP1	ATP-dependent Clp endopeptidase ATP-binding	[TP0362-TP0507 (0.75048)]
COG0227	COG0740	CF0552	rpl28	50S ribosomal protein L28	CF0094	clpP2	ATP-dependent Clp endopeptidase, ATP-binding	[TP0362-TP0507 (0.75048)]
COG0457	COG0457	CF0512	CF0512	hypothetical protein	CF0868	CF0868	conserved hypothetical protein	[TP0067-TP0095 (0.6515529)]
COG0457	COG0457	CF0868	CF0868	conserved hypothetical protein	CF0512	CF0512	hypothetical protein	[TP0067-TP0095 (0.6515529)]
COG0457	COG0457	CF0062	lcrH1	type III secretion chaperone low calcium	CF0062	lcrH1	type III secretion chaperone low calcium	[TP0067-TP0095 (0.6515529)]
COG0457	COG0457	CF0955	CF0955	conserved hypothetical protein	CF0512	CF0512	hypothetical protein	[TP0067-TP0095 (0.6515529)]
COG0457	COG0457	CF0512	CF0512	hypothetical protein	CF0955	CF0955	conserved hypothetical protein	[TP0067-TP0095 (0.6515529)]
COG0457	COG0457	CF0062	lcrH1	type III secretion chaperone low calcium	CF0512	CF0512	hypothetical protein	[TP0067-TP0095 (0.6515529)]
COG0457	COG0457	CF0512	CF0512	hypothetical protein	CF0062	lcrH1	type III secretion chaperone low calcium	[TP0067-TP0095 (0.6515529)]
COG0457	COG0457	CF0955	CF0955	conserved hypothetical protein	CF0638	CF0638	conserved hypothetical protein	[TP0067-TP0095 (0.6515529)]
COG0457	COG0457	CF0638	CF0638	conserved hypothetical protein	CF0955	CF0955	conserved hypothetical protein	[TP0067-TP0095 (0.6515529)]
COG0457	COG0457	CF0088	CF0088	conserved hypothetical protein	CF0955	CF0955	conserved hypothetical protein	[TP0067-TP0095 (0.6515529)]
COG0457	COG0457	CF0955	CF0955	conserved hypothetical protein	CF0088	CF0088	conserved hypothetical protein	[TP0067-TP0095 (0.6515529)]
COG0457	COG0457	CF0276	lcrH2	type III secretion chaperone low calcium	CF0955	CF0955	conserved hypothetical protein	[TP0067-TP0095 (0.6515529)]
COG0457	COG0457	CF0955	CF0955	conserved hypothetical protein	CF0276	lcrH2	type III secretion chaperone low calcium	[TP0067-TP0095 (0.6515529)]
COG0457	COG0457	CF0276	lcrH2	type III secretion chaperone low calcium	CF0088	CF0088	conserved hypothetical protein	[TP0067-TP0095 (0.6515529)]
COG0457	COG0457	CF0088	CF0088	conserved hypothetical protein	CF0276	lcrH2	type III secretion chaperone low calcium	[TP0067-TP0095 (0.6515529)]
COG0457	COG0457	CF0062	lcrH1	type III secretion chaperone low calcium	CF0638	CF0638	conserved hypothetical protein	[TP0067-TP0095 (0.6515529)]
COG0457	COG0457	CF0638	CF0638	conserved hypothetical protein	CF0062	lcrH1	type III secretion chaperone low calcium	[TP0067-TP0095 (0.6515529)]
COG0457	COG0457	CF0276	lcrH2	type III secretion chaperone low calcium	CF0062	lcrH1	type III secretion chaperone low calcium	[TP0067-TP0095 (0.6515529)]
COG0457	COG0457	CF0062	lcrH1	type III secretion chaperone low calcium	CF0276	lcrH2	type III secretion chaperone low calcium	[TP0067-TP0095 (0.6515529)]
COG0457	COG0457	CF0955	CF0955	conserved hypothetical protein	CF0062	lcrH1	type III secretion chaperone low calcium	[TP0067-TP0095 (0.6515529)]
COG0457	COG0457	CF0062	lcrH1	type III secretion chaperone low calcium	CF0955	CF0955	conserved hypothetical protein	[TP0067-TP0095 (0.6515529)]
COG0457	COG0457	CF0088	CF0088	conserved hypothetical protein	CF0088	CF0088	conserved hypothetical protein	[TP0067-TP0095 (0.6515529)]
COG0457	COG0457	CF0955	CF0955	conserved hypothetical protein	CF0955	CF0955	conserved hypothetical protein	[TP0067-TP0095 (0.6515529)]
COG0457	COG0457	CF0638	CF0638	conserved hypothetical protein	CF0512	CF0512	hypothetical protein	[TP0067-TP0095 (0.6515529)]
COG0457	COG0457	CF0512	CF0512	hypothetical protein	CF0638	CF0638	conserved hypothetical protein	[TP0067-TP0095 (0.6515529)]
COG0457	COG0457	CF0638	CF0638	conserved hypothetical protein	CF0868	CF0868	conserved hypothetical protein	[TP0067-TP0095 (0.6515529)]
COG0457	COG0457	CF0868	CF0868	conserved hypothetical protein	CF0638	CF0638	conserved hypothetical protein	[TP0067-TP0095 (0.6515529)]
COG0457	COG0457	CF0638	CF0638	conserved hypothetical protein	CF0638	CF0638	conserved hypothetical protein	[TP0067-TP0095 (0.6515529)]
COG0457	COG0457	CF0062	lcrH1	type III secretion chaperone low calcium	CF0868	CF0868	conserved hypothetical protein	[TP0067-TP0095 (0.6515529)]
COG0457	COG0457	CF0868	CF0868	conserved hypothetical protein	CF0062	lcrH1	type III secretion chaperone low calcium	[TP0067-TP0095 (0.6515529)]
COG0457	COG0457	CF0276	lcrH2	type III secretion chaperone low calcium	CF0512	CF0512	hypothetical protein	[TP0067-TP0095 (0.6515529)]
COG0457	COG0457	CF0512	CF0512	hypothetical protein	CF0276	lcrH2	type III secretion chaperone low calcium	[TP0067-TP0095 (0.6515529)]
COG0457	COG0457	CF0276	lcrH2	type III secretion chaperone low calcium	CF0276	lcrH2	type III secretion chaperone low calcium	[TP0067-TP0095 (0.6515529)]
COG0457	COG0457	CF0276	lcrH2	type III secretion chaperone low calcium	CF0868	CF0868	conserved hypothetical protein	[TP0067-TP0095 (0.6515529)]
COG0457	COG0457	CF0868	CF0868	conserved hypothetical protein	CF0276	lcrH2	type III secretion chaperone low calcium	[TP0067-TP0095 (0.6515529)]
COG0457	COG0457	CF0088	CF0088	conserved hypothetical protein	CF0868	CF0868	conserved hypothetical protein	[TP0067-TP0095 (0.6515529)]
COG0457	COG0457	CF0868	CF0868	conserved hypothetical protein	CF0088	CF0088	conserved hypothetical protein	[TP0067-TP0095 (0.6515529)]
COG0457	COG0457	CF0088	CF0088	conserved hypothetical protein	CF0062	lcrH1	type III secretion chaperone low calcium	[TP0067-TP0095 (0.6515529)]
COG0457	COG0457	CF0062	lcrH1	type III secretion chaperone low calcium	CF0088	CF0088	conserved hypothetical protein	[TP0067-TP0095 (0.6515529)]
COG0457	COG0457	CF0868	CF0868	conserved hypothetical protein	CF0868	CF0868	conserved hypothetical protein	[TP0067-TP0095 (0.6515529)]
COG0457	COG0457	CF0955	CF0955	conserved hypothetical protein	CF0868	CF0868	conserved hypothetical protein	[TP0067-TP0095 (0.6515529)]
COG0457	COG0457	CF0868	CF0868	conserved hypothetical protein	CF0955	CF0955	conserved hypothetical protein	[TP0067-TP0095 (0.6515529)]
COG0457	COG0457	CF0088	CF0088	conserved hypothetical protein	CF0512	CF0512	hypothetical protein	[TP0067-TP0095 (0.6515529)]
COG0457	COG0457	CF0276	lcrH2	type III secretion chaperone low calcium	CF0638	CF0638	conserved hypothetical protein	[TP0067-TP0095 (0.6515529)]
COG0457	COG0457	CF0638	CF0638	conserved hypothetical protein	CF0276	lcrH2	type III secretion chaperone low calcium	[TP0067-TP0095 (0.6515529)]
COG0457	COG0457	CF0512	CF0512	hypothetical protein	CF0088	CF0088	conserved hypothetical protein	[TP0067-TP0095 (0.6515529)]
COG0457	COG0457	CF0088	CF0088	conserved hypothetical protein	CF0638	CF0638	conserved hypothetical protein	[TP0067-TP0095 (0.6515529)]
COG0457	COG0457	CF0638	CF0638	conserved hypothetical protein	CF0088	CF0088	conserved hypothetical protein	[TP0067-TP0095 (0.6515529)]
COG0457	COG0457	CF0512	CF0512	hypothetical protein	CF0512	CF0512	hypothetical protein	[TP0067-TP0095 (0.6515529)]
COG0103	COG0211	CF0476	rps9	30S ribosomal protein S9	CF0809	rpl27	50S ribosomal protein L27	[TP1024-TP0743 (0.87139803)]
COG0457	COG0803	CF0062	lcrH1	type III secretion chaperone low calcium	CF0805	adhS2	ABC transporter/periplasmic Mn/Zn-binding	[TP0469-TP0034 (0.86910707)]
COG0457	COG0803	CF0276	lcrH2	type III secretion chaperone low calcium	CF0805	adhS2	ABC transporter/periplasmic Mn/Zn-binding	[TP0469-TP0034 (0.86910707)]
COG0457	COG0803	CF0062	lcrH1	type III secretion chaperone low calcium	CF0571	CF0571	conserved hypothetical protein	[TP0469-TP0034 (0.86910707)]
COG0457	COG0803	CF0512	CF0512	hypothetical protein	CF0571	CF0571	conserved hypothetical protein	[TP0469-TP0034 (0.86910707)]
COG0457	COG0803	CF0955	CF0955	conserved hypothetical protein	CF0805	adhS2	ABC transporter/periplasmic Mn/Zn-binding	[TP0469-TP0034 (0.86910707)]
COG0457	COG0803	CF0955	CF0955	conserved hypothetical protein	CF0571	CF0571	conserved hypothetical protein	[TP0469-TP0034 (0.86910707)]
COG0457	COG0803	CF0088	CF0088	conserved hypothetical protein	CF0805	adhS2	ABC transporter/periplasmic Mn/Zn-binding	[TP0469-TP0034 (0.86910707)]
COG0457	COG0803	CF0638	CF0638	conserved hypothetical protein	CF0571	CF0571	conserved hypothetical protein	[TP0469-TP0034 (0.86910707)]
COG0457	COG0803	CF0868	CF0868	conserved hypothetical protein	CF0571	CF0571	conserved hypothetical protein	[TP0469-TP0034 (0.86910707)]
COG0457	COG0803	CF0512	CF0512	hypothetical protein	CF0805	adhS2	ABC transporter/periplasmic Mn/Zn-binding	[TP0469-TP0034 (0.86910707)]
COG0457	COG0803	CF0088	CF0088	conserved hypothetical protein	CF0571	CF0571	conserved hypothetical protein	[TP0469-TP0034 (0.86910707)]
COG0457	COG0803	CF0638	CF0638	conserved hypothetical protein	CF0805	adhS2	ABC transporter/periplasmic Mn/Zn-binding	[TP0469-TP0034 (0.86910707)]
COG0457	COG0803	CF0868	CF0868	conserved hypothetical protein	CF0805	adhS2	ABC transporter/periplasmic Mn/Zn-binding	[TP0469-TP0034 (0.86910707)]
COG0457	COG0803	CF0276	lcrH2	type III secretion chaperone low calcium	CF0571	CF0571	conserved hypothetical protein	[TP0469-TP0034 (0.86910707)]
COG0621	COG2812	CF0482	CF0482	conserved hypothetical protein	CF0671	dnaX2	DNA polymerase III gamma/tau	[TP0754-TP1005 (0.5550382)]
COG0621	COG2812	CF0742	CF0742	conserved hypothetical protein	CF0671	dnaX2	DNA polymerase III gamma/tau	[TP0754-TP1005 (0.5550382)]
COG0223	COG0664	CF0915	fmt	methionyl tRNA formyltransferase	CF0519	cpkR	cAMP-dependent protein kinase regulatory chain	[TP0756-TP0995 (0.69102824)]
COG0773	COG0817	CF0153	mudD	MurC/ddl bifunctional enzyme	CF0887	ruvC	holliday junction nuclease	[TP0341-TP0517 (0.7285616)]
COG0272	COG0773	CF0387	dnlJ	DNA ligase	CF0153	mudD	MurC/ddl bifunctional enzyme	[TP0634-TP0341 (0.8201813)]
COG0036	COG0249	CF0457	rpe	ribulose-phosphate 3-epimerase	CF0185	mutS	DNAmismatch repair ATPases	[TP0945-TP0328 (0.6742458)]
COG2011	COG2239	CF0506	app	ABC transporter	CF0511	mgtE	Mg++ transporter	[TP0119-TP0917 (0.63653934)]
COG0124	COG0465	CF0928	hisS	histidyl tRNA synthetase	CF0251	ftsH	cell division related ATP-dependent zinc	[TP0641-TP0330 (0.76316583)]
COG0257	COG0719	CF0180	rpl36	50S ribosomal protein L36	CF0954	ynhE	ABC transporter	[TP0209-TP0612 (0.6772987)]
COG0257	COG0719	CF0180	rpl36	50S ribosomal protein L36	CF0952	sufB	ABC transporter integral membrane protein	[TP0209-TP0612 (0.6772987)]
COG0504	COG0728	CF0407	pyrG	CTP synthetase	CF0994	nfo	endonuclease IV	[TP0305-TP0516 (0.84299135)]
COG0445	COG1366	CF0883	gidA	glucose inhibited division protein	CF0157	rsbV2	anti-sigma F factor antagonist	[TP0044-TP0233 (0.74185747)]
COG0445	COG1366	CF0883	gidA	glucose inhibited division protein	CF0773	rsbV1	anti-sigma F factor antagonist	[TP0044-TP0233 (0.74185747)]
COG0242	COG0360	CF0692	def	polypeptide deformylase	CF0196	rps6	30S ribosomal protein S6	[TP0757-TP0063 (0.54983324)]
COG0234	COG0772	CF0366	groS	heat shock protein HSP10 subunit	CF0114	rodA	cell division related rod shape-determining	[TP1013-TP0387 (0.81326103)]
COG0234	COG0772	CF0366	groS	heat shock protein HSP10 subunit	CF0151	ftsW	cell division related rod shape-determining	[TP1013-TP0387 (0.81326103)]
COG0445	COG0457	CF0883	gidA	glucose inhibited division protein	CF0062	lcrH1	type III secretion chaperone low calcium	[TP0044-TP0954 (0.8549597)]
COG0445	COG0457	CF0883	gidA	glucose inhibited division protein	CF0868	CF0868	conserved hypothetical protein	[TP0044-TP0954 (0.8549597)]
COG0445	COG0457	CF0883	gidA	glucose inhibited division protein	CF0276	lcrH2	type III secretion chaperone low calcium	[TP0044-TP0954 (0.8549597)]
COG0445	COG0457	CF0883	gidA	glucose inhibited division protein	CF0638	CF0638	conserved hypothetical protein	[TP0044-TP0954 (0.8549597)]
COG0445	COG0457	CF0883	gidA	glucose inhibited division protein	CF0088	CF0088	conserved hypothetical protein	[TP0044-TP0954 (0.8549597)]
COG0445	COG0457	CF0883	gidA	glucose inhibited division protein	CF0955	CF0955	conserved hypothetical protein	[TP0044-TP0954 (0.8549597)]
COG0445	COG0457	CF0883	gidA	glucose inhibited division protein	CF0512	CF0512	hypothetical protein	[TP0044-TP0954 (0.8549597)]
COG0228	COG0250	CF0354	rpsP	30S ribosomal protein S16	CF0315	nusG	transcription antitermination	[TP0905-TP0236 (0.7099409)]
COG0465	COG0532	CF0251	ftsH	cell division related ATP-dependent zinc	CF0542	infB	translation initiation factor IF-2	[TP0330-TP0891 (0.8751731)]
COG0234	COG0445	CF0366	groS	heat shock protein HSP10 subunit	CF0883	gidA	glucose inhibited division protein	[TP1013-TP0044 (0.813164)]
COG0265	COG1381	CF0231	htrA	DO serine protease	CF0855	CF0855	conserved hypothetical protein	[TP0773-TP0636 (0.870009)]
COG0457	COG0860	CF0088	CF0088	conserved hypothetical protein	CF0631	ami1	N-acetylmuramoyl-L-alanine amidase	[TP0820-TP0247 (0.74644035), TP0067-TP0247 (0.79531366)]
COG0457	COG0860	CF0512	CF0512	hypothetical protein	CF0631	ami1	N-acetylmuramoyl-L-alanine amidase	[TP0820-TP0247 (0.74644035), TP0067-TP0247 (0.79531366)]
COG0457	COG0860	CF0868	CF0868	conserved hypothetical protein	CF0631	ami1	N-acetylmuramoyl-L-alanine amidase	[TP0820-TP0247 (0.74644035), TP0067-TP0247 (0.79531366)]
COG0457	COG0860	CF0638	CF0638	conserved hypothetical protein	CF0631	ami1	N-acetylmuramoyl-L-alanine amidase	[TP0820-TP0247 (0.74644035), TP0067-TP0247 (0.79531366)]
COG0457	COG0860	CF0276	lcrH2	type III secretion chaperone low calcium	CF0631	ami1	N-acetylmuramoyl-L-alanine amidase	[TP0820-TP0247 (0.74644035), TP0067-TP0247 (0.79531366)]
COG0457	COG0860	CF0062	lcrH1	type III secretion chaperone low calcium	CF0631	ami1	N-acetylmuramoyl-L-alanine amidase	[TP0820-TP0247 (0.74644035), TP0067-TP0247 (0.79531366)]
COG0457	COG0860	CF0955	CF0955	conserved hypothetical protein	CF0631	ami1	N-acetylmuramoyl-L-alanine amidase	[TP0820-TP0247 (0.74644035), TP0067-TP0247 (0.79531366)]
COG1186	COG1925	CF0842	CF0842	hypothetical protein	CF0674	ptsH	phosphotransferase system histidine-containing	[TP0576-TP0589 (0.79878455)]
COG0319	COG0333	CF0771	CF0771	conserved hypothetical protein	CF0207	rpl32	50S ribosomal protein L32	[TP0650-TP0807 (0.80809164)]
COG0216	COG0457	CF0351	prfA	peptide chain release factor RF-1	CF0512	CF0512	hypothetical protein	[TP0051-TP0067 (0.7097377)]
COG0216	COG0457	CF0351	prfA	peptide chain release factor RF-1	CF0868	CF0868	conserved hypothetical protein	[TP0051-TP0067 (0.7097377)]
COG0216	COG0457	CF0351	prfA	peptide chain release factor RF-1	CF0276	lcrH2	type III secretion chaperone low calcium	[TP0051-TP0067 (0.7097377)]
COG0216	COG0457	CF0351	prfA	peptide chain release factor RF-1	CF0955	CF0955	conserved hypothetical protein	[TP0051-TP0067 (0.7097377)]
COG0216	COG0457	CF0351	prfA	peptide chain release factor RF-1	CF0088	CF0088	conserved hypothetical protein	[TP0051-TP0067 (0.7097377)]
COG0216	COG0457	CF0351	prfA	peptide chain release factor RF-1	CF0638	CF0638	conserved hypothetical protein	[TP0051-TP0067 (0.7097377)]
COG0216	COG0457	CF0351	prfA	peptide chain release factor RF-1	CF0062	lcrH1	type III secretion chaperone low calcium	[TP0051-TP0067 (0.7097377)]
COG0542	COG2204	CF0378	clpB1	ATP-dependent Clp endopeptidase ATP-binding	CF0852	atoC	nitrogen regulation two-component transcription	[TP0071-TP0519 (0.6908589)]
COG0542	COG2204	CF0652	clpB2	ATP-dependent Clp endopeptidase ATP-binding	CF0852	atoC	nitrogen regulation two-component transcription	[TP0071-TP0519 (0.6908589)]
COG0608	COG1366	CF0827	recJ	Mg-dependent 5'-3' ssDNA-specific exonuclease	CF0157	rsbV2	anti-sigma F factor antagonist	[TP0704-TP0540 (0.7098393)]
COG0608	COG1366	CF0827	recJ	Mg-dependent 5'-3' ssDNA-specific exonuclease	CF0773	rsbV1	anti-sigma F factor antagonist	[TP0704-TP0540 (0.7098393)]
COG0290	COG0457	CF0243	infC	translation initiation factor IF-3	CF0512	CF0512	hypothetical protein	[TP0850-TP0095 (0.6947713)]
COG0290	COG0457	CF0243	infC	translation initiation factor IF-3	CF0638	CF0638	conserved hypothetical protein	[TP0850-TP0095 (0.6947713)]
COG0290	COG0457	CF0243	infC	translation initiation factor IF-3	CF0276	lcrH2	type III secretion chaperone low calcium	[TP0850-TP0095 (0.6947713)]
COG0290	COG0457	CF0243	infC	translation initiation factor IF-3	CF0955	CF0955	conserved hypothetical protein	[TP0850-TP0095 (0.6947713)]
COG0290	COG0457	CF0243	infC	translation initiation factor IF-3	CF0868	CF0868	conserved hypothetical protein	[TP0850-TP0095 (0.6947713)]
COG0290	COG0457	CF0243	infC	translation initiation factor IF-3	CF0088	CF0088	conserved hypothetical protein	[TP0850-TP0095 (0.6947713)]
COG0290	COG0457	CF0243	infC	translation initiation factor IF-3	CF0062	lcrH1	type III secretion chaperone low calcium	[TP0850-TP0095 (0.6947713)]
COG0322	COG0353	CF0184	uvrC	excinuclease ABC complex nuclease subunit C	CF0524	recR	recombination and repair	[TP0472-TP1004 (0.53674763)]
COG0188	COG0305	CF0501	gyrA2	DNA gyrase subunit A	CF0882	dnaB	replicative DNA helicase	[TP0005-TP0058 (0.73312306)]
COG0188	COG0305	CF0979	gyrA1	DNA gyrase subunit A	CF0882	dnaB	replicative DNA helicase	[TP0005-TP0058 (0.73312306)]
COG1825	COG2812	CF0194	ctc	50S ribosomal protein L25 (General stress protein CTC)	CF0671	dnaX2	DNA polymerase III gamma/tau	[TP0372-TP1005 (0.6540257)]
COG0024	COG1121	CF0262	map	methionine aminopeptidase	CF0569	ytgB1	ABC transporter of metals	[TP0842-TP0164 (0.77940726)]
COG0024	COG1121	CF0262	map	methionine aminopeptidase	CF0806	yebM	ABC transporter of metals	[TP0842-TP0164 (0.77940726)]
COG0361	COG1214	CF0312	infA	translation initiation factor IF-1	CF0682	gcp1	o-sialoglycoprotein endopeptidase	[TP0097-TP0876 (0.56457245)]
COG1108	COG2239	CF0568	ytgC	ABC transporter of metals	CF0511	mgtE	Mg++ transporter	[TP0165-TP0917 (0.5215956)]
COG1108	COG2239	CF0807	yebI	ABC transporter of metals	CF0511	mgtE	Mg++ transporter	[TP0165-TP0917 (0.5215956)]
COG1108	COG2239	CF0567	ytgD	ABC transporter of metals	CF0511	mgtE	Mg++ transporter	[TP0165-TP0917 (0.5215956)]
COG2204	COG2204	CF0852	atoC	nitrogen regulation two-component transcription	CF0852	atoC	nitrogen regulation two-component transcription	[TP0519-TP0519 (0.65939915)]
COG0242	COG1187	CF0692	def	polypeptide deformylase	CF0111	rsuB	ribosomal large subunit pseudouridine synthase	[TP0757-TP0459 (0.5284328)]
COG0457	COG0558	CF0088	CF0088	conserved hypothetical protein	CF0881	pgsA1	CDP-diacylglycerol/glycerol-3-P	[TP0067-TP0730 (0.86096925)]
COG0457	COG0558	CF0638	CF0638	conserved hypothetical protein	CF0192	pgsA2	CDP-diacylglycerol/glycerol-3-P	[TP0067-TP0730 (0.86096925)]
COG0457	COG0558	CF0276	lcrH2	type III secretion chaperone low calcium	CF0192	pgsA2	CDP-diacylglycerol/glycerol-3-P	[TP0067-TP0730 (0.86096925)]
COG0457	COG0558	CF0638	CF0638	conserved hypothetical protein	CF0881	pgsA1	CDP-diacylglycerol/glycerol-3-P	[TP0067-TP0730 (0.86096925)]
COG0457	COG0558	CF0088	CF0088	conserved hypothetical protein	CF0192	pgsA2	CDP-diacylglycerol/glycerol-3-P	[TP0067-TP0730 (0.86096925)]
COG0457	COG0558	CF0512	CF0512	hypothetical protein	CF0881	pgsA1	CDP-diacylglycerol/glycerol-3-P	[TP0067-TP0730 (0.86096925)]
COG0457	COG0558	CF0062	lcrH1	type III secretion chaperone low calcium	CF0881	pgsA1	CDP-diacylglycerol/glycerol-3-P	[TP0067-TP0730 (0.86096925)]
COG0457	COG0558	CF0062	lcrH1	type III secretion chaperone low calcium	CF0192	pgsA2	CDP-diacylglycerol/glycerol-3-P	[TP0067-TP0730 (0.86096925)]
COG0457	COG0558	CF0276	lcrH2	type III secretion chaperone low calcium	CF0881	pgsA1	CDP-diacylglycerol/glycerol-3-P	[TP0067-TP0730 (0.86096925)]
COG0457	COG0558	CF0868	CF0868	conserved hypothetical protein	CF0192	pgsA2	CDP-diacylglycerol/glycerol-3-P	[TP0067-TP0730 (0.86096925)]
COG0457	COG0558	CF0512	CF0512	hypothetical protein	CF0192	pgsA2	CDP-diacylglycerol/glycerol-3-P	[TP0067-TP0730 (0.86096925)]
COG0457	COG0558	CF0955	CF0955	conserved hypothetical protein	CF0881	pgsA1	CDP-diacylglycerol/glycerol-3-P	[TP0067-TP0730 (0.86096925)]
COG0457	COG0558	CF0868	CF0868	conserved hypothetical protein	CF0881	pgsA1	CDP-diacylglycerol/glycerol-3-P	[TP0067-TP0730 (0.86096925)]
COG0457	COG0558	CF0955	CF0955	conserved hypothetical protein	CF0192	pgsA2	CDP-diacylglycerol/glycerol-3-P	[TP0067-TP0730 (0.86096925)]
COG0020	COG1508	CF0831	yaeS	undecaprenyl pyrophosphate synthetase	CF0027	rpoN	DNA-directed RNA polymerase sigma 54	[TP0603-TP0111 (0.79878455)]
COG0242	COG0254	CF0692	def	polypeptide deformylase	CF0350	rpl31	50S ribosomal protein L31	[TP0757-TP0255 (0.6434887)]
COG0442	COG1466	CF0762	proS	prolyl tRNA synthetase	CF0594	CF0594	conserved hypothetical protein	[TP0160-TP0588 (0.66563916)]
COG0305	COG0593	CF0882	dnaB	replicative DNA helicase	CF0534	dnaA1	chromosomal replication initiator protein	[TP0058-TP0001 (0.9013428)]
COG0305	COG0593	CF0882	dnaB	replicative DNA helicase	CF0639	dnaA2	chromosomal replication initiator protein	[TP0058-TP0001 (0.9013428)]
COG0772	COG2239	CF0151	ftsW	cell division related rod shape-determining	CF0511	mgtE	Mg++ transporter	[TP0501-TP0917 (0.53388965), TP0387-TP0917 (0.61041105)]
COG0772	COG2239	CF0114	rodA	cell division related rod shape-determining	CF0511	mgtE	Mg++ transporter	[TP0501-TP0917 (0.53388965), TP0387-TP0917 (0.61041105)]
COG0178	COG1197	CF0335	uvrA	excinuclease ABC subunit A	CF0139	mfd	transcription-repair coupling factor-superfamily	[TP0514-TP0344 (0.9414915)]
COG0264	COG0544	CF0960	tsf	translation elongation factor Ts	CF0095	tigA	FKBP-type peptidyl-prolyl cis-trans isomerase	[TP0605-TP0506 (0.9100214)]
COG0495	COG1475	CF0391	leuS	leucyl tRNA synthetase	CF0948	parB	chromosome partitioning protein	[TP0586-TP0271 (0.63095015)]
COG0099	COG0216	CF0894	rps13	30S ribosomal protein S13	CF0351	prfA	peptide chain release factor RF-1	[TP0210-TP0051 (0.8775348)]
COG0803	COG1268	CF0805	adhS2	ABC transporter/periplasmic Mn/Zn-binding	CF0309	bioY	biotin synthase	[TP0034-TP0228 (0.8514437)]
COG0803	COG1268	CF0571	CF0571	conserved hypothetical protein	CF0309	bioY	biotin synthase	[TP0034-TP0228 (0.8514437)]
COG1269	COG2239	CF0330	atpI	V-type ATP synthase subunit I	CF0511	mgtE	Mg++ transporter	[TP0533-TP0917 (0.53720385)]
COG0442	COG0552	CF0762	proS	prolyl tRNA synthetase	CF0228	ftsY	cell division related signal recognition	[TP0160-TP0578 (0.56216276)]
COG0242	COG0319	CF0692	def	polypeptide deformylase	CF0771	CF0771	conserved hypothetical protein	[TP0757-TP0650 (0.630912)]
COG0457	COG0566	CF0868	CF0868	conserved hypothetical protein	CF0792	rrm10	tRNA/rRNA methyltransferase	[TP0095-TP0054 (0.73981166)]
COG0457	COG0566	CF0088	CF0088	conserved hypothetical protein	CF0792	rrm10	tRNA/rRNA methyltransferase	[TP0095-TP0054 (0.73981166)]
COG0457	COG0566	CF0512	CF0512	hypothetical protein	CF0792	rrm10	tRNA/rRNA methyltransferase	[TP0095-TP0054 (0.73981166)]
COG0457	COG0566	CF0638	CF0638	conserved hypothetical protein	CF0792	rrm10	tRNA/rRNA methyltransferase	[TP0095-TP0054 (0.73981166)]
COG0457	COG0566	CF0276	lcrH2	type III secretion chaperone low calcium	CF0792	rrm10	tRNA/rRNA methyltransferase	[TP0095-TP0054 (0.73981166)]
COG0457	COG0566	CF0955	CF0955	conserved hypothetical protein	CF0792	rrm10	tRNA/rRNA methyltransferase	[TP0095-TP0054 (0.73981166)]
COG0457	COG0566	CF0062	lcrH1	type III secretion chaperone low calcium	CF0792	rrm10	tRNA/rRNA methyltransferase	[TP0095-TP0054 (0.73981166)]
COG0465	COG0558	CF0251	ftsH	cell division related ATP-dependent zinc	CF0881	pgsA1	CDP-diacylglycerol/glycerol-3-P	[TP0765-TP0256 (0.8653493)]
COG0465	COG0558	CF0251	ftsH	cell division related ATP-dependent zinc	CF0192	pgsA2	CDP-diacylglycerol/glycerol-3-P	[TP0765-TP0256 (0.8653493)]
COG0024	COG0462	CF0262	map	methionine aminopeptidase	CF0433	kprS	ribose-phosphate pyrophosphokinase	[TP0842-TP0294 (0.8762697)]
COG0125	COG0361	CF0500	tdk	thymidylate kinase	CF0312	infA	translation initiation factor IF-1	[TP0354-TP0097 (0.8382038)]
COG0215	COG1536	CF0175	cysS	Cysteinyl-tRNA synthetase (EC 6.1.1.16) (Cysteine--tRNA ligase) (CysRS)	CF0107	fliF2	type III secretion flagellar biosynthesis M-ring	[TP0091-TP0400 (0.6374247)]
COG0457	COG0495	CF0955	CF0955	conserved hypothetical protein	CF0391	leuS	leucyl tRNA synthetase	[TP0067-TP0586 (0.714839)]
COG0457	COG0495	CF0868	CF0868	conserved hypothetical protein	CF0391	leuS	leucyl tRNA synthetase	[TP0067-TP0586 (0.714839)]
COG0457	COG0495	CF0062	lcrH1	type III secretion chaperone low calcium	CF0391	leuS	leucyl tRNA synthetase	[TP0067-TP0586 (0.714839)]
COG0457	COG0495	CF0088	CF0088	conserved hypothetical protein	CF0391	leuS	leucyl tRNA synthetase	[TP0067-TP0586 (0.714839)]
COG0457	COG0495	CF0638	CF0638	conserved hypothetical protein	CF0391	leuS	leucyl tRNA synthetase	[TP0067-TP0586 (0.714839)]
COG0457	COG0495	CF0276	lcrH2	type III secretion chaperone low calcium	CF0391	leuS	leucyl tRNA synthetase	[TP0067-TP0586 (0.714839)]
COG0457	COG0495	CF0512	CF0512	hypothetical protein	CF0391	leuS	leucyl tRNA synthetase	[TP0067-TP0586 (0.714839)]
COG0257	COG0472	CF0180	rpl36	50S ribosomal protein L36	CF0148	mraY	UDP-N-acetylmuramyl pentapeptide	[TP0209-TP0345 (0.64932555)]
COG0358	COG0457	CF0186	dnaG	DNA primase	CF0088	CF0088	conserved hypothetical protein	[TP0492-TP0648 (0.5111708)]
COG0358	COG0457	CF0186	dnaG	DNA primase	CF0512	CF0512	hypothetical protein	[TP0492-TP0648 (0.5111708)]
COG0358	COG0457	CF0186	dnaG	DNA primase	CF0638	CF0638	conserved hypothetical protein	[TP0492-TP0648 (0.5111708)]
COG0358	COG0457	CF0186	dnaG	DNA primase	CF0955	CF0955	conserved hypothetical protein	[TP0492-TP0648 (0.5111708)]
COG0358	COG0457	CF0186	dnaG	DNA primase	CF0062	lcrH1	type III secretion chaperone low calcium	[TP0492-TP0648 (0.5111708)]
COG0358	COG0457	CF0186	dnaG	DNA primase	CF0276	lcrH2	type III secretion chaperone low calcium	[TP0492-TP0648 (0.5111708)]
COG0358	COG0457	CF0186	dnaG	DNA primase	CF0868	CF0868	conserved hypothetical protein	[TP0492-TP0648 (0.5111708)]
COG0795	COG1792	CF0248	CF0248	conserved hypothetical protein	CF1000	mreC	cell division related rod shape-determining	[TP0884-TP0498 (0.8374102)]
COG0795	COG1792	CF0249	CF0249	conserved hypothetical protein	CF1000	mreC	cell division related rod shape-determining	[TP0884-TP0498 (0.8374102)]
COG1317	COG1536	CF0077	fliO	type III secretion flagellar biosynthesis	CF0107	fliF2	type III secretion flagellar biosynthesis M-ring	[TP0401-TP0026 (0.96139234)]
COG0608	COG1234	CF0827	recJ	Mg-dependent 5'-3' ssDNA-specific exonuclease	CF0686	atsA	metal-dependent hydrolase of the beta-lactamase	[TP0704-TP0819 (0.5844061)]
COG0024	COG0125	CF0262	map	methionine aminopeptidase	CF0500	tdk	thymidylate kinase	[TP0842-TP0354 (0.8096375)]
COG1077	COG1426	CF0097	mreB	HSP70 class molecular chaperones	CF0708	yfgA	transcription regulator	[TP0497-TP0334 (0.739115)]
COG1536	COG1536	CF0107	fliF2	type III secretion flagellar biosynthesis M-ring	CF0107	fliF2	type III secretion flagellar biosynthesis M-ring	[TP0026-TP0400 (0.5928469)]
COG0048	COG1156	CF0817	rps12	30S ribosomal protein S12	CF0328	atpB	V-type ATP synthase beta chain	[TP0243-TP0427 (0.80866665)]
COG1109	COG1157	CF0662	mrsA2	phosphoglucomutase/phosphomannomutase	CF0970	fliI1	type III secretory flagellar biosynthesis ATP	[TP0413-TP0402 (0.78400123)]
COG1109	COG1157	CF0224	mrsA1	phosphoglucomutase/phosphomannomutase	CF0970	fliI1	type III secretory flagellar biosynthesis ATP	[TP0413-TP0402 (0.78400123)]
COG1109	COG1157	CF0224	mrsA1	phosphoglucomutase/phosphomannomutase	CF0105	fliI2	type III secretory flagellar biosynthesis ATP	[TP0413-TP0402 (0.78400123)]
COG1109	COG1157	CF0662	mrsA2	phosphoglucomutase/phosphomannomutase	CF0105	fliI2	type III secretory flagellar biosynthesis ATP	[TP0413-TP0402 (0.78400123)]
COG0217	COG1235	CF0838	CF0838	conserved hypothetical protein	CF0126	phnP1	metal dependent hydrolase of the beta-lactamase	[TP0474-TP0489 (0.71912634)]
COG0217	COG1235	CF0838	CF0838	conserved hypothetical protein	CF0744	phnP2	metal dependent hydrolase of the beta-lactamase	[TP0474-TP0489 (0.71912634)]
COG0012	COG0188	CF0546	ychF	GTP binding protein	CF0501	gyrA2	DNA gyrase subunit A	[TP0124-TP0005 (0.7149395)]
COG0012	COG0188	CF0546	ychF	GTP binding protein	CF0979	gyrA1	DNA gyrase subunit A	[TP0124-TP0005 (0.7149395)]
COG0462	COG0492	CF0433	kprS	ribose-phosphate pyrophosphokinase	CF0539	trxB	thioredoxin reductase	[TP0294-TP0814 (0.8323514)]
COG0124	COG0254	CF0928	hisS	histidyl tRNA synthetase	CF0350	rpl31	50S ribosomal protein L31	[TP0641-TP0255 (0.65973145)]
COG0178	COG0272	CF0335	uvrA	excinuclease ABC subunit A	CF0387	dnlJ	DNA ligase	[TP0514-TP0634 (0.7537598)]
COG0257	COG2204	CF0180	rpl36	50S ribosomal protein L36	CF0852	atoC	nitrogen regulation two-component transcription	[TP0209-TP0519 (0.6010877)]
COG1135	COG1466	CF0507	dppF2	ABC transporter of dipeptides	CF0594	CF0594	conserved hypothetical protein	[TP0120-TP0588 (0.7896185)]
COG1115	COG2239	CF0123	dagA1	D-alanine/glycine permease	CF0511	mgtE	Mg++ transporter	[TP0414-TP0917 (0.53720385)]
COG1115	COG2239	CF0798	dagA2	D-alanine/glycine permease	CF0511	mgtE	Mg++ transporter	[TP0414-TP0917 (0.53720385)]
COG0457	COG1234	CF0638	CF0638	conserved hypothetical protein	CF0686	atsA	metal-dependent hydrolase of the beta-lactamase	[TP0095-TP0819 (0.5178716)]
COG0457	COG1234	CF0088	CF0088	conserved hypothetical protein	CF0686	atsA	metal-dependent hydrolase of the beta-lactamase	[TP0095-TP0819 (0.5178716)]
COG0457	COG1234	CF0512	CF0512	hypothetical protein	CF0686	atsA	metal-dependent hydrolase of the beta-lactamase	[TP0095-TP0819 (0.5178716)]
COG0457	COG1234	CF0062	lcrH1	type III secretion chaperone low calcium	CF0686	atsA	metal-dependent hydrolase of the beta-lactamase	[TP0095-TP0819 (0.5178716)]
COG0457	COG1234	CF0276	lcrH2	type III secretion chaperone low calcium	CF0686	atsA	metal-dependent hydrolase of the beta-lactamase	[TP0095-TP0819 (0.5178716)]
COG0457	COG1234	CF0955	CF0955	conserved hypothetical protein	CF0686	atsA	metal-dependent hydrolase of the beta-lactamase	[TP0095-TP0819 (0.5178716)]
COG0457	COG1234	CF0868	CF0868	conserved hypothetical protein	CF0686	atsA	metal-dependent hydrolase of the beta-lactamase	[TP0095-TP0819 (0.5178716)]
COG0217	COG1269	CF0838	CF0838	conserved hypothetical protein	CF0330	atpI	V-type ATP synthase subunit I	[TP0474-TP0533 (0.71912634)]
COG0257	COG0773	CF0180	rpl36	50S ribosomal protein L36	CF0153	mudD	MurC/ddl bifunctional enzyme	[TP0209-TP0341 (0.6926446)]
COG0457	COG2204	CF0062	lcrH1	type III secretion chaperone low calcium	CF0852	atoC	nitrogen regulation two-component transcription	[TP0067-TP0519 (0.7741208)]
COG0457	COG2204	CF0088	CF0088	conserved hypothetical protein	CF0852	atoC	nitrogen regulation two-component transcription	[TP0067-TP0519 (0.7741208)]
COG0457	COG2204	CF0955	CF0955	conserved hypothetical protein	CF0852	atoC	nitrogen regulation two-component transcription	[TP0067-TP0519 (0.7741208)]
COG0457	COG2204	CF0512	CF0512	hypothetical protein	CF0852	atoC	nitrogen regulation two-component transcription	[TP0067-TP0519 (0.7741208)]
COG0457	COG2204	CF0638	CF0638	conserved hypothetical protein	CF0852	atoC	nitrogen regulation two-component transcription	[TP0067-TP0519 (0.7741208)]
COG0457	COG2204	CF0276	lcrH2	type III secretion chaperone low calcium	CF0852	atoC	nitrogen regulation two-component transcription	[TP0067-TP0519 (0.7741208)]
COG0457	COG2204	CF0868	CF0868	conserved hypothetical protein	CF0852	atoC	nitrogen regulation two-component transcription	[TP0067-TP0519 (0.7741208)]
COG2208	COG2239	CF0050	rbsU	sigma regulatory RsbW antagonist	CF0511	mgtE	Mg++ transporter	[TP0218-TP0917 (0.6618409)]
COG2208	COG2239	CF0049	rsbU	regulator of sigma subunit	CF0511	mgtE	Mg++ transporter	[TP0218-TP0917 (0.6618409)]
COG0217	COG1480	CF0838	CF0838	conserved hypothetical protein	CF0670	imp2	inner membrane protein	[TP0474-TP0651 (0.71912634)]
COG0257	COG0681	CF0180	rpl36	50S ribosomal protein L36	CF0348	lepB	signal peptidase I	[TP0209-TP0926 (0.69083804)]
COG1121	COG2204	CF0569	ytgB1	ABC transporter of metals	CF0852	atoC	nitrogen regulation two-component transcription	[TP0035-TP0519 (0.5085169)]
COG1121	COG2204	CF0806	yebM	ABC transporter of metals	CF0852	atoC	nitrogen regulation two-component transcription	[TP0035-TP0519 (0.5085169)]
COG0051	COG2204	CF0814	rps10	30S ribosomal protein S10	CF0852	atoC	nitrogen regulation two-component transcription	[TP0188-TP0519 (0.6307204)]
COG0234	COG0803	CF0366	groS	heat shock protein HSP10 subunit	CF0805	adhS2	ABC transporter/periplasmic Mn/Zn-binding	[TP1013-TP0163 (0.67160416)]
COG0234	COG0803	CF0366	groS	heat shock protein HSP10 subunit	CF0571	CF0571	conserved hypothetical protein	[TP1013-TP0163 (0.67160416)]
COG0457	COG1536	CF0088	CF0088	conserved hypothetical protein	CF0107	fliF2	type III secretion flagellar biosynthesis M-ring	[TP0648-TP0400 (0.69805074)]
COG0457	COG1536	CF0276	lcrH2	type III secretion chaperone low calcium	CF0107	fliF2	type III secretion flagellar biosynthesis M-ring	[TP0648-TP0400 (0.69805074)]
COG0457	COG1536	CF0512	CF0512	hypothetical protein	CF0107	fliF2	type III secretion flagellar biosynthesis M-ring	[TP0648-TP0400 (0.69805074)]
COG0457	COG1536	CF0955	CF0955	conserved hypothetical protein	CF0107	fliF2	type III secretion flagellar biosynthesis M-ring	[TP0648-TP0400 (0.69805074)]
COG0457	COG1536	CF0638	CF0638	conserved hypothetical protein	CF0107	fliF2	type III secretion flagellar biosynthesis M-ring	[TP0648-TP0400 (0.69805074)]
COG0457	COG1536	CF0062	lcrH1	type III secretion chaperone low calcium	CF0107	fliF2	type III secretion flagellar biosynthesis M-ring	[TP0648-TP0400 (0.69805074)]
COG0457	COG1536	CF0868	CF0868	conserved hypothetical protein	CF0107	fliF2	type III secretion flagellar biosynthesis M-ring	[TP0648-TP0400 (0.69805074)]
COG0227	COG0492	CF0552	rpl28	50S ribosomal protein L28	CF0539	trxB	thioredoxin reductase	[TP0362-TP0814 (0.801083)]
COG0051	COG1192	CF0814	rps10	30S ribosomal protein S10	CF0056	parA	chromosome partitioning ATPase	[TP0188-TP0272 (0.7732025)]
COG0098	COG0803	CF0897	rps5	30S ribosomal protein S5	CF0805	adhS2	ABC transporter/periplasmic Mn/Zn-binding	[TP0206-TP0163 (0.74372905)]
COG0098	COG0803	CF0897	rps5	30S ribosomal protein S5	CF0571	CF0571	conserved hypothetical protein	[TP0206-TP0163 (0.74372905)]
COG0249	COG0457	CF0185	mutS	DNAmismatch repair ATPases	CF0088	CF0088	conserved hypothetical protein	[TP0328-TP0095 (0.63719666)]
COG0249	COG0457	CF0185	mutS	DNAmismatch repair ATPases	CF0868	CF0868	conserved hypothetical protein	[TP0328-TP0095 (0.63719666)]
COG0249	COG0457	CF0185	mutS	DNAmismatch repair ATPases	CF0062	lcrH1	type III secretion chaperone low calcium	[TP0328-TP0095 (0.63719666)]
COG0249	COG0457	CF0185	mutS	DNAmismatch repair ATPases	CF0276	lcrH2	type III secretion chaperone low calcium	[TP0328-TP0095 (0.63719666)]
COG0249	COG0457	CF0185	mutS	DNAmismatch repair ATPases	CF0638	CF0638	conserved hypothetical protein	[TP0328-TP0095 (0.63719666)]
COG0249	COG0457	CF0185	mutS	DNAmismatch repair ATPases	CF0512	CF0512	hypothetical protein	[TP0328-TP0095 (0.63719666)]
COG0249	COG0457	CF0185	mutS	DNAmismatch repair ATPases	CF0955	CF0955	conserved hypothetical protein	[TP0328-TP0095 (0.63719666)]
COG0442	COG0459	CF0762	proS	prolyl tRNA synthetase	CF0033	groL1	heat shock protein HSP60 subunit	[TP0160-TP0030 (0.7719589)]
COG0442	COG0459	CF0762	proS	prolyl tRNA synthetase	CF0146	groL2	heat shock protein HSP60 subunit	[TP0160-TP0030 (0.7719589)]
COG0442	COG0459	CF0762	proS	prolyl tRNA synthetase	CF0365	groL3	heat shock protein HSP60 subunit	[TP0160-TP0030 (0.7719589)]
COG0217	COG0481	CF0838	CF0838	conserved hypothetical protein	CF0575	lepA	GTP-binding protein	[TP0474-TP0510 (0.76600474)]
COG0472	COG2239	CF0148	mraY	UDP-N-acetylmuramyl pentapeptide	CF0511	mgtE	Mg++ transporter	[TP0345-TP0917 (0.5059451)]
COG0154	COG1624	CF0715	gatA	Glutamyl-tRNA(Gln) amidotransferase subunit A (EC 6.3.5.-) (Glu-ADT subunit A)	CF0340	CF0340	conserved hypothetical protein	[TP1020-TP0826 (0.7964557)]
COG0143	COG0217	CF0360	metG	methionyl tRNA synthetase	CF0838	CF0838	conserved hypothetical protein	[TP0798-TP0474 (0.7790581)]
COG0566	COG2204	CF0792	rrm10	tRNA/rRNA methyltransferase	CF0852	atoC	nitrogen regulation two-component transcription	[TP0054-TP0519 (0.63495165)]
COG0772	COG1115	CF0114	rodA	cell division related rod shape-determining	CF0123	dagA1	D-alanine/glycine permease	[TP0501-TP0998 (0.70629925)]
COG0772	COG1115	CF0151	ftsW	cell division related rod shape-determining	CF0798	dagA2	D-alanine/glycine permease	[TP0501-TP0998 (0.70629925)]
COG0772	COG1115	CF0151	ftsW	cell division related rod shape-determining	CF0123	dagA1	D-alanine/glycine permease	[TP0501-TP0998 (0.70629925)]
COG0772	COG1115	CF0114	rodA	cell division related rod shape-determining	CF0798	dagA2	D-alanine/glycine permease	[TP0501-TP0998 (0.70629925)]
COG0457	COG2812	CF0276	lcrH2	type III secretion chaperone low calcium	CF0671	dnaX2	DNA polymerase III gamma/tau	[TP0067-TP1005 (0.5652097)]
COG0457	COG2812	CF0088	CF0088	conserved hypothetical protein	CF0671	dnaX2	DNA polymerase III gamma/tau	[TP0067-TP1005 (0.5652097)]
COG0457	COG2812	CF0638	CF0638	conserved hypothetical protein	CF0671	dnaX2	DNA polymerase III gamma/tau	[TP0067-TP1005 (0.5652097)]
COG0457	COG2812	CF0062	lcrH1	type III secretion chaperone low calcium	CF0671	dnaX2	DNA polymerase III gamma/tau	[TP0067-TP1005 (0.5652097)]
COG0457	COG2812	CF0512	CF0512	hypothetical protein	CF0671	dnaX2	DNA polymerase III gamma/tau	[TP0067-TP1005 (0.5652097)]
COG0457	COG2812	CF0955	CF0955	conserved hypothetical protein	CF0671	dnaX2	DNA polymerase III gamma/tau	[TP0067-TP1005 (0.5652097)]
COG0457	COG2812	CF0868	CF0868	conserved hypothetical protein	CF0671	dnaX2	DNA polymerase III gamma/tau	[TP0067-TP1005 (0.5652097)]
COG0124	COG0124	CF0928	hisS	histidyl tRNA synthetase	CF0928	hisS	histidyl tRNA synthetase	[TP0641-TP0641 (0.67365265)]
COG0290	COG1837	CF0243	infC	translation initiation factor IF-3	CF0983	nab2	nucleic acid binding protein	[TP0850-TP0906 (0.70629925)]
COG0290	COG1837	CF0243	infC	translation initiation factor IF-3	CF0154	nab1	nucleic acid binding protein	[TP0850-TP0906 (0.70629925)]
COG0768	COG0815	CF0634	ftsI2	cell division related penicillin-binding	CF0919	lnt	apolipoprotein N-acetyltransferase	[TP0500-TP0252 (0.87159187)]
COG0768	COG0815	CF0956	ftsI1	cell division related penicillin-binding	CF0919	lnt	apolipoprotein N-acetyltransferase	[TP0500-TP0252 (0.87159187)]
COG0211	COG1536	CF0809	rpl27	50S ribosomal protein L27	CF0107	fliF2	type III secretion flagellar biosynthesis M-ring	[TP0743-TP0400 (0.6311798)]
COG0486	COG0803	CF0086	thdF	tRNA modification GTPase trmE	CF0805	adhS2	ABC transporter/periplasmic Mn/Zn-binding	[TP0550-TP0163 (0.74372905)]
COG0486	COG0803	CF0086	thdF	tRNA modification GTPase trmE	CF0571	CF0571	conserved hypothetical protein	[TP0550-TP0163 (0.74372905)]
COG0012	COG0608	CF0546	ychF	GTP binding protein	CF0827	recJ	Mg-dependent 5'-3' ssDNA-specific exonuclease	[TP0124-TP0704 (0.626838)]
COG0050	COG0457	CF0313	tufA	translation elongation factor Tu	CF0868	CF0868	conserved hypothetical protein	[TP0187-TP0067 (0.7854602)]
COG0050	COG0457	CF0313	tufA	translation elongation factor Tu	CF0638	CF0638	conserved hypothetical protein	[TP0187-TP0067 (0.7854602)]
COG0050	COG0457	CF0313	tufA	translation elongation factor Tu	CF0955	CF0955	conserved hypothetical protein	[TP0187-TP0067 (0.7854602)]
COG0050	COG0457	CF0313	tufA	translation elongation factor Tu	CF0062	lcrH1	type III secretion chaperone low calcium	[TP0187-TP0067 (0.7854602)]
COG0050	COG0457	CF0313	tufA	translation elongation factor Tu	CF0088	CF0088	conserved hypothetical protein	[TP0187-TP0067 (0.7854602)]
COG0050	COG0457	CF0313	tufA	translation elongation factor Tu	CF0512	CF0512	hypothetical protein	[TP0187-TP0067 (0.7854602)]
COG0050	COG0457	CF0313	tufA	translation elongation factor Tu	CF0276	lcrH2	type III secretion chaperone low calcium	[TP0187-TP0067 (0.7854602)]
COG0257	COG0564	CF0180	rpl36	50S ribosomal protein L36	CF0617	rsuC	ribosomal large subunit pseudouridine synthase	[TP0209-TP0154 (0.634929)]
COG0257	COG0564	CF0180	rpl36	50S ribosomal protein L36	CF0982	rsuD	ribosomal large subunit pseudouridine synthase	[TP0209-TP0154 (0.634929)]
COG0621	COG2208	CF0482	CF0482	conserved hypothetical protein	CF0049	rsbU	regulator of sigma subunit	[TP0269-TP0218 (0.77940726)]
COG0621	COG2208	CF0742	CF0742	conserved hypothetical protein	CF0050	rbsU	sigma regulatory RsbW antagonist	[TP0269-TP0218 (0.77940726)]
COG0621	COG2208	CF0482	CF0482	conserved hypothetical protein	CF0050	rbsU	sigma regulatory RsbW antagonist	[TP0269-TP0218 (0.77940726)]
COG0621	COG2208	CF0742	CF0742	conserved hypothetical protein	CF0049	rsbU	regulator of sigma subunit	[TP0269-TP0218 (0.77940726)]
COG0255	COG1394	CF0905	rpl29	50S ribosomal protein L29	CF0329	atpD	V-type ATP synthase subunit D	[TP0197-TP0527 (0.51549006)]
COG0457	COG1187	CF0088	CF0088	conserved hypothetical protein	CF0111	rsuB	ribosomal large subunit pseudouridine synthase	[TP0067-TP0459 (0.6360361)]
COG0457	COG1187	CF0512	CF0512	hypothetical protein	CF0111	rsuB	ribosomal large subunit pseudouridine synthase	[TP0067-TP0459 (0.6360361)]
COG0457	COG1187	CF0955	CF0955	conserved hypothetical protein	CF0111	rsuB	ribosomal large subunit pseudouridine synthase	[TP0067-TP0459 (0.6360361)]
COG0457	COG1187	CF0638	CF0638	conserved hypothetical protein	CF0111	rsuB	ribosomal large subunit pseudouridine synthase	[TP0067-TP0459 (0.6360361)]
COG0457	COG1187	CF0062	lcrH1	type III secretion chaperone low calcium	CF0111	rsuB	ribosomal large subunit pseudouridine synthase	[TP0067-TP0459 (0.6360361)]
COG0457	COG1187	CF0276	lcrH2	type III secretion chaperone low calcium	CF0111	rsuB	ribosomal large subunit pseudouridine synthase	[TP0067-TP0459 (0.6360361)]
COG0457	COG1187	CF0868	CF0868	conserved hypothetical protein	CF0111	rsuB	ribosomal large subunit pseudouridine synthase	[TP0067-TP0459 (0.6360361)]
COG0210	COG0305	CF0028	uvrD	DNA/RNA helicase	CF0882	dnaB	replicative DNA helicase	[TP0102-TP0058 (0.8842861)]
