# Supplementary material for: The Binary Protein Interactome of Treponema pallidum – The Syphilis Spirochete
Source: PLoS One. 2008 May 28;3(5):e2292. doi: 10.1371/journal.pone.0002292 (PMC2386257; doi:10.1371/journal.pone.0002292)
Supplement: Data S1 — Predicted protein-protein interactions based on our Treponema pallidum data; zip archive containing 372 files with one file per species. (6.09 MB ZIP) [file pone.0002292.s006.zip › bacteria/Chlamydophila_pneum__AR39.tab]

115711 Chlamydophila pneum. AR39
COG A	COG B	Locus Id A	Preferred Name(s) A	Annotation A	Locus Id B	Preferred Name(s) B	Annotation B	T. pallidum interaction
COG0186	COG1475	CP0109	rs17	30S ribosomal protein S17	CP0062	parB	Probable chromosome partitioning protein parB	[TP0198-TP0271 (0.71912634)]
COG0608	COG0817	CP0187	CP0187	SsDNA Exonuclease {UniProtKB/TrEMBL:Q9Z7Z0}	CP0126	ruvC	Crossover junction endodeoxyribonuclease ruvC (EC 3.1.22.4) (Holliday junction nuclease ruvC) (Holliday junction resolvase ruvC)	[TP0704-TP0517 (0.81382185)]
COG0617	COG0860	CP1024	CP1024	Poly A Polymerase {UniProtKB/TrEMBL:Q9Z761}	CP0337	CP0337	N-Acetylmuramoyl Alanine Amidase	[TP0270-TP0247 (0.76828843)]
COG0617	COG0860	CP0894	CP0894	Poly(A) polymerase family protein	CP0337	CP0337	N-Acetylmuramoyl Alanine Amidase	[TP0270-TP0247 (0.76828843)]
COG0201	COG0550	CP0118	secY	Preprotein translocase secY subunit	CP1103	CP1103	DNA Topoisomerase I-Fused to SWI Domain	[TP0208-TP0394 (0.8044664)]
COG0768	COG2812	CP0052	CP0052	Penicillin-binding protein, putative	CP0735	CP0735	DNA Polymerase III Gamma and Tau (DNA polymerase	[TP0500-TP1005 (0.655462)]
COG0768	COG2812	CP0335	CP0335	Transglycolase/transpeptidase	CP0735	CP0735	DNA Polymerase III Gamma and Tau (DNA polymerase	[TP0500-TP1005 (0.655462)]
COG0180	COG0564	CP1069	trpS	Tryptophanyl-tRNA synthetase (EC 6.1.1.2) (Tryptophan--tRNA ligase) (TrpRS)	CP0027	CP0027	Predicted Pseudouridine Synthase	[TP0632-TP0339 (0.7885255)]
COG0090	COG0223	CP0103	rl2	50S ribosomal protein L2	CP0098	fmt	Methionyl-tRNA formyltransferase (EC 2.1.2.9)	[TP0192-TP0756 (0.8610547)]
COG0632	COG2255	CP0127	ruvA	Holliday junction ATP-dependent DNA helicase ruvA (EC 3.6.1.-)	CP0365	ruvB	Holliday junction ATP-dependent DNA helicase ruvB (EC 3.6.1.-)	[TP0543-TP0162 (0.9659884)]
COG0257	COG0577	CP0925	CP0925	50S ribosomal protein L36	CP0512	CP0512	Hypothetical protein CPn0249	[TP0209-TP0962 (0.5903608)]
COG0222	COG0802	CP0695	rl7	50S ribosomal protein L7/L12	CP0090	CP0090	Hypothetical protein yjeE	[TP0240-TP0875 (0.8481433)]
COG0495	COG1214	CP0618	leuS	Leucyl-tRNA synthetase (EC 6.1.1.4) (Leucine--tRNA ligase) (LeuRS)	CP0746	CP0746	O-Sialoglycoprotein Endopeptidase	[TP0586-TP0876 (0.5571989)]
COG0360	COG0616	CP0908	rs6	30S ribosomal protein S6	CP0134	CP0134	Protease IV, putative {UniProtKB/TrEMBL:Q9Z7U1}	[TP0063-TP0997 (0.6657489)]
COG0125	COG0457	CP0486	tmk	Thymidylate kinase {UniProtKB/Swiss-Prot:Q9Z8R5}	CP0053	CP0053	Hypothetical protein CPn0693	[TP0354-TP0648 (0.5206915)]
COG0125	COG0457	CP0486	tmk	Thymidylate kinase {UniProtKB/Swiss-Prot:Q9Z8R5}	CP0471	CP0471	Hypothetical protein CPn0287	[TP0354-TP0648 (0.5206915)]
COG0125	COG0457	CP0486	tmk	Thymidylate kinase {UniProtKB/Swiss-Prot:Q9Z8R5}	CP1060	CP1060	Low Calcium Response Protein H	[TP0354-TP0648 (0.5206915)]
COG0125	COG0457	CP0486	tmk	Thymidylate kinase {UniProtKB/Swiss-Prot:Q9Z8R5}	CP0330	CP0330	Hypothetical protein CPn0423	[TP0354-TP0648 (0.5206915)]
COG0125	COG0457	CP0486	tmk	Thymidylate kinase {UniProtKB/Swiss-Prot:Q9Z8R5}	CP1029	CP1029	Hypothetical protein CPn0840	[TP0354-TP0648 (0.5206915)]
COG0125	COG0457	CP0486	tmk	Thymidylate kinase {UniProtKB/Swiss-Prot:Q9Z8R5}	CP0832	CP0832	Low Calcium Response Protein H	[TP0354-TP0648 (0.5206915)]
COG0125	COG0457	CP0486	tmk	Thymidylate kinase {UniProtKB/Swiss-Prot:Q9Z8R5}	CP0145	CP0145	Hypothetical protein CPn0602	[TP0354-TP0648 (0.5206915)]
COG0265	COG0333	CP0877	htrA	Probable serine protease do-like precursor (EC 3.4.21.-)	CP0899	rpmF	50S ribosomal protein L32	[TP0773-TP0807 (0.5060325)]
COG0249	COG1156	CP0920	mutS	DNA mismatch repair protein mutS	CP0685	atpB	V-type ATP synthase beta chain (EC 3.6.3.14) (V-type ATPase subunit B)	[TP0328-TP0427 (0.80866665)]
COG0802	COG0860	CP0090	CP0090	Hypothetical protein yjeE	CP0337	CP0337	N-Acetylmuramoyl Alanine Amidase	[TP0875-TP0247 (0.90700364)]
COG0495	COG0761	CP0618	leuS	Leucyl-tRNA synthetase (EC 6.1.1.4) (Leucine--tRNA ligase) (LeuRS)	CP0836	lytB	4-hydroxy-3-methylbut-2-enyl diphosphate reductase (EC 1.17.1.2)	[TP0586-TP0547 (0.63095015)]
COG0020	COG1390	CP0183	uppS	Undecaprenyl pyrophosphate synthetase (EC 2.5.1.31) (UPP synthetase) (Di-trans,poly-cis-decaprenylcistransferase) (Undecaprenyl diphosphate synthase) (UDS)	CP0688	hrpE	V-type ATP synthase subunit E (EC 3.6.3.14) (V-type ATPase subunit E)	[TP0603-TP0424 (0.79878455)]
COG0333	COG1077	CP0899	rpmF	50S ribosomal protein L32	CP1019	CP1019	Rod Shape Protein-Sugar Kinase	[TP0807-TP0497 (0.61855906)]
COG0257	COG1253	CP0925	CP0925	50S ribosomal protein L36	CP0361	CP0361	CBS Domain protein {UniProtKB/TrEMBL:Q9Z8E9}	[TP0209-TP0027 (0.74441797)]
COG0257	COG1253	CP0925	CP0925	50S ribosomal protein L36	CP0244	CP0244	CBS Domains {UniProtKB/TrEMBL:Q9Z842}	[TP0209-TP0027 (0.74441797)]
COG0257	COG1253	CP0925	CP0925	50S ribosomal protein L36	CP0360	CP0360	Hypothetical protein CPn0395	[TP0209-TP0027 (0.74441797)]
COG0060	COG0681	CP0665	ileS	Isoleucyl-tRNA synthetase (EC 6.1.1.5) (Isoleucine--tRNA ligase) (IleRS)	CP0664	CP0664	Signal peptidase I, putative	[TP0452-TP0185 (0.79878455)]
COG0558	COG2239	CP0132	CP0132	Glycerol-3-P Phosphatidyltransferase	CP0472	CP0472	Mg++ Transporter {UniProtKB/TrEMBL:Q9Z8Q2}	[TP0256-TP0917 (0.6007029)]
COG0558	COG2239	CP0912	CP0912	Glycerol-3-P Phosphatydyltransferase	CP0472	CP0472	Mg++ Transporter {UniProtKB/TrEMBL:Q9Z8Q2}	[TP0256-TP0917 (0.6007029)]
COG0593	COG1077	CP0449	dnaA	Chromosomal replication initiator protein dnaA 1	CP1019	CP1019	Rod Shape Protein-Sugar Kinase	[TP0001-TP0497 (0.678435)]
COG0593	COG1077	CP0329	dnaA2	Chromosomal replication initiator protein dnaA 2	CP1019	CP1019	Rod Shape Protein-Sugar Kinase	[TP0001-TP0497 (0.678435)]
COG0658	COG1187	CP0741	CP0741	Hypothetical protein CP0741	CP1005	CP1005	Ribosomal large subunit pseudouridine synthase B	[TP0336-TP0459 (0.6079956)]
COG0465	COG0465	CP0857	CP0857	ATP-dependent zinc protease	CP0857	CP0857	ATP-dependent zinc protease	[TP0330-TP0330 (0.73856413)]
COG0860	COG1192	CP0337	CP0337	N-Acetylmuramoyl Alanine Amidase	CP1066	CPj0805	ParA family protein CPn_0805/CP_1066/CPj0805/CpB0834	[TP0247-TP0272 (0.7527567)]
COG0242	COG0272	CP0783	def	Peptide deformylase (EC 3.5.1.88) (PDF) (Polypeptide deformylase)	CP0624	ligA	DNA ligase (EC 6.5.1.2) (Polydeoxyribonucleotide synthase [NAD+])	[TP0757-TP0634 (0.68197167)]
COG0265	COG0817	CP0877	htrA	Probable serine protease do-like precursor (EC 3.4.21.-)	CP0126	ruvC	Crossover junction endodeoxyribonuclease ruvC (EC 3.1.22.4) (Holliday junction nuclease ruvC) (Holliday junction resolvase ruvC)	[TP0773-TP0517 (0.5118523)]
COG0187	COG0358	CP0484	gyrB	DNA gyrase subunit B (EC 5.99.1.3)	CP0919	dnaG	DNA primase {UniProtKB/Swiss-Prot:Q9Z6W4}	[TP1006-TP0492 (0.55112576)]
COG0187	COG0358	CP0031	CP0031	DNA Gyrase Subunit B {UniProtKB/TrEMBL:Q9Z7J0}	CP0919	dnaG	DNA primase {UniProtKB/Swiss-Prot:Q9Z6W4}	[TP1006-TP0492 (0.55112576)]
COG1154	COG2812	CP0790	dxs	1-deoxy-D-xylulose-5-phosphate synthase (EC 2.2.1.7) (1-deoxyxylulose- 5-phosphate synthase) (DXP synthase) (DXPS)	CP0735	CP0735	DNA Polymerase III Gamma and Tau (DNA polymerase	[TP0824-TP1005 (0.68180764)]
COG0237	COG0552	CP0136	coaE	Dephospho-CoA kinase (EC 2.7.1.24) (Dephosphocoenzyme A kinase)	CP0887	CP0887	Cell Division Protein FtsY	[TP0296-TP0578 (0.7885255)]
COG0080	COG0265	CP0698	rl11	50S ribosomal protein L11	CP0877	htrA	Probable serine protease do-like precursor (EC 3.4.21.-)	[TP0237-TP0773 (0.6164146)]
COG2812	COG2812	CP0735	CP0735	DNA Polymerase III Gamma and Tau (DNA polymerase	CP0735	CP0735	DNA Polymerase III Gamma and Tau (DNA polymerase	[TP1005-TP1005 (0.52391654)]
COG0223	COG0234	CP0098	fmt	Methionyl-tRNA formyltransferase (EC 2.1.2.9)	CP0637	mopB	10 kDa chaperonin (Protein Cpn10) (groES protein)	[TP0756-TP1013 (0.64276713)]
COG0664	COG1074	CP0464	CP0464	CAMP-Dependent Protein Kinase Regulatory Subunit	CP0007	recB	Exodeoxyribonuclease V beta chain (EC 3.1.11.5)	[TP0089-TP0898 (0.8304331)]
COG0223	COG0242	CP0098	fmt	Methionyl-tRNA formyltransferase (EC 2.1.2.9)	CP0783	def	Peptide deformylase (EC 3.5.1.88) (PDF) (Polypeptide deformylase)	[TP0756-TP0757 (0.8300303)]
COG0233	COG0359	CP0047	rrf	Ribosome recycling factor (Ribosome-releasing factor) (RRF)	CP0906	rl9	50S ribosomal protein L9	[TP0604-TP0060 (0.5105792)]
COG0012	COG0457	CP0436	CP0436	GTP-binding protein, YcfH family	CP0053	CP0053	Hypothetical protein CPn0693	[TP0124-TP0067 (0.81355333)]
COG0012	COG0457	CP0436	CP0436	GTP-binding protein, YcfH family	CP1060	CP1060	Low Calcium Response Protein H	[TP0124-TP0067 (0.81355333)]
COG0012	COG0457	CP0436	CP0436	GTP-binding protein, YcfH family	CP1029	CP1029	Hypothetical protein CPn0840	[TP0124-TP0067 (0.81355333)]
COG0012	COG0457	CP0436	CP0436	GTP-binding protein, YcfH family	CP0471	CP0471	Hypothetical protein CPn0287	[TP0124-TP0067 (0.81355333)]
COG0012	COG0457	CP0436	CP0436	GTP-binding protein, YcfH family	CP0145	CP0145	Hypothetical protein CPn0602	[TP0124-TP0067 (0.81355333)]
COG0012	COG0457	CP0436	CP0436	GTP-binding protein, YcfH family	CP0832	CP0832	Low Calcium Response Protein H	[TP0124-TP0067 (0.81355333)]
COG0012	COG0457	CP0436	CP0436	GTP-binding protein, YcfH family	CP0330	CP0330	Hypothetical protein CPn0423	[TP0124-TP0067 (0.81355333)]
COG0265	COG0492	CP0877	htrA	Probable serine protease do-like precursor (EC 3.4.21.-)	CP0444	trxB	Thioredoxin reductase (EC 1.8.1.9) (TRXR)	[TP0773-TP0814 (0.6926654)]
COG0495	COG1480	CP0618	leuS	Leucyl-tRNA synthetase (EC 6.1.1.4) (Leucine--tRNA ligase) (LeuRS)	CP0726	CP0726	Conserved hypothetical inner membrane protein	[TP0586-TP0651 (0.5087635)]
COG1377	COG2239	CP0435	CP0435	Yop proteins translocation protein U	CP0472	CP0472	Mg++ Transporter {UniProtKB/TrEMBL:Q9Z8Q2}	[TP0715-TP0917 (0.53720385)]
COG0124	COG0608	CP0084	hisS	Histidyl-tRNA synthetase (EC 6.1.1.21) (Histidine--tRNA ligase) (HisRS)	CP0187	CP0187	SsDNA Exonuclease {UniProtKB/TrEMBL:Q9Z7Z0}	[TP0641-TP0704 (0.75894904)]
COG0465	COG0772	CP0857	CP0857	ATP-dependent zinc protease	CP0963	CP0963	Cell Division Protein FtsW	[TP0330-TP0387 (0.8016956)]
COG0465	COG0772	CP0857	CP0857	ATP-dependent zinc protease	CP1002	CP1002	Cell shape-determining protein MrdB	[TP0330-TP0387 (0.8016956)]
COG0457	COG1426	CP0832	CP0832	Low Calcium Response Protein H	CP0781	CP0781	HTH Transcriptional Regulator	[TP0268-TP0334 (0.739808)]
COG0457	COG1426	CP0330	CP0330	Hypothetical protein CPn0423	CP0781	CP0781	HTH Transcriptional Regulator	[TP0268-TP0334 (0.739808)]
COG0457	COG1426	CP0471	CP0471	Hypothetical protein CPn0287	CP0781	CP0781	HTH Transcriptional Regulator	[TP0268-TP0334 (0.739808)]
COG0457	COG1426	CP0053	CP0053	Hypothetical protein CPn0693	CP0781	CP0781	HTH Transcriptional Regulator	[TP0268-TP0334 (0.739808)]
COG0457	COG1426	CP1060	CP1060	Low Calcium Response Protein H	CP0781	CP0781	HTH Transcriptional Regulator	[TP0268-TP0334 (0.739808)]
COG0457	COG1426	CP1029	CP1029	Hypothetical protein CPn0840	CP0781	CP0781	HTH Transcriptional Regulator	[TP0268-TP0334 (0.739808)]
COG0457	COG1426	CP0145	CP0145	Hypothetical protein CPn0602	CP0781	CP0781	HTH Transcriptional Regulator	[TP0268-TP0334 (0.739808)]
COG0201	COG2239	CP0118	secY	Preprotein translocase secY subunit	CP0472	CP0472	Mg++ Transporter {UniProtKB/TrEMBL:Q9Z8Q2}	[TP0208-TP0917 (0.5527395)]
COG0860	COG1214	CP0337	CP0337	N-Acetylmuramoyl Alanine Amidase	CP0746	CP0746	O-Sialoglycoprotein Endopeptidase	[TP0247-TP0876 (0.6334264)]
COG0305	COG2812	CP0131	CP0131	Replicative DNA helicase	CP0735	CP0735	DNA Polymerase III Gamma and Tau (DNA polymerase	[TP0058-TP1005 (0.7130585)]
COG0188	COG0526	CP0485	gyrA	DNA gyrase subunit A (EC 5.99.1.3)	CP0088	trxA	Thioredoxin {UniProtKB/Swiss-Prot:Q9Z7P5}	[TP0005-TP0100 (0.7885434)]
COG0188	COG0526	CP0485	gyrA	DNA gyrase subunit A (EC 5.99.1.3)	CP0940	CP0940	Thioredoxin Disulfide Isomerase	[TP0005-TP0100 (0.7885434)]
COG0188	COG0526	CP0030	CP0030	DNA Gyrase Subunit A {UniProtKB/TrEMBL:Q9Z7I9}	CP0088	trxA	Thioredoxin {UniProtKB/Swiss-Prot:Q9Z7P5}	[TP0005-TP0100 (0.7885434)]
COG0188	COG0526	CP0030	CP0030	DNA Gyrase Subunit A {UniProtKB/TrEMBL:Q9Z7I9}	CP0928	CP0928	Predicted disulfide bond isomerase	[TP0005-TP0100 (0.7885434)]
COG0188	COG0526	CP0485	gyrA	DNA gyrase subunit A (EC 5.99.1.3)	CP0928	CP0928	Predicted disulfide bond isomerase	[TP0005-TP0100 (0.7885434)]
COG0188	COG0526	CP0030	CP0030	DNA Gyrase Subunit A {UniProtKB/TrEMBL:Q9Z7I9}	CP0940	CP0940	Thioredoxin Disulfide Isomerase	[TP0005-TP0100 (0.7885434)]
COG0526	COG0771	CP0928	CP0928	Predicted disulfide bond isomerase	CP0965	murD	UDP-N-acetylmuramoylalanine--D-glutamate ligase (EC 6.3.2.9) (UDP-N- acetylmuramoyl-L-alanyl-D-glutamate synthetase) (D-glutamic acid- adding enzyme)	[TP0100-TP0903 (0.59509045)]
COG0526	COG0771	CP0940	CP0940	Thioredoxin Disulfide Isomerase	CP0965	murD	UDP-N-acetylmuramoylalanine--D-glutamate ligase (EC 6.3.2.9) (UDP-N- acetylmuramoyl-L-alanyl-D-glutamate synthetase) (D-glutamic acid- adding enzyme)	[TP0100-TP0903 (0.59509045)]
COG0526	COG0771	CP0088	trxA	Thioredoxin {UniProtKB/Swiss-Prot:Q9Z7P5}	CP0965	murD	UDP-N-acetylmuramoylalanine--D-glutamate ligase (EC 6.3.2.9) (UDP-N- acetylmuramoyl-L-alanyl-D-glutamate synthetase) (D-glutamic acid- adding enzyme)	[TP0100-TP0903 (0.59509045)]
COG0762	COG2239	CP1105	CP1105	Hypothetical protein CPn0767	CP0472	CP0472	Mg++ Transporter {UniProtKB/TrEMBL:Q9Z8Q2}	[TP0668-TP0917 (0.5215956)]
COG1366	COG1536	CP0957	CP0957	Sigma Regulatory Factor	CP1009	CP1009	Flagellar M-Ring Protein	[TP0233-TP0400 (0.68778783)]
COG1366	COG1536	CP0243	CP0243	Anti-sigma factor antagonist	CP1009	CP1009	Flagellar M-Ring Protein	[TP0233-TP0400 (0.68778783)]
COG0504	COG1475	CP0526	pyrG	CTP synthase (EC 6.3.4.2) (UTP--ammonia ligase) (CTP synthetase)	CP0062	parB	Probable chromosome partitioning protein parB	[TP0305-TP0271 (0.70252794)]
COG0149	COG2239	CP0786	tpi	Triosephosphate isomerase (EC 5.3.1.1) (TIM) (Triose-phosphate isomerase)	CP0472	CP0472	Mg++ Transporter {UniProtKB/TrEMBL:Q9Z8Q2}	[TP0537-TP0917 (0.5527395)]
COG0250	COG0772	CP0699	nusG	Transcription antitermination protein nusG	CP1002	CP1002	Cell shape-determining protein MrdB	[TP0236-TP0387 (0.7470728)]
COG0250	COG0772	CP0699	nusG	Transcription antitermination protein nusG	CP0963	CP0963	Cell Division Protein FtsW	[TP0236-TP0387 (0.7470728)]
COG0227	COG0740	CP0430	rpmB	50S ribosomal protein L28	CP1022	clpP2	ATP-dependent Clp protease proteolytic subunit 2 (EC 3.4.21.92) (Endopeptidase Clp 2)	[TP0362-TP0507 (0.75048)]
COG0227	COG0740	CP0430	rpmB	50S ribosomal protein L28	CP0233	clp	ATP-dependent Clp protease proteolytic subunit 1 (EC 3.4.21.92) (Endopeptidase Clp 1)	[TP0362-TP0507 (0.75048)]
COG0457	COG0457	CP0145	CP0145	Hypothetical protein CPn0602	CP1029	CP1029	Hypothetical protein CPn0840	[TP0067-TP0095 (0.6515529)]
COG0457	COG0457	CP1029	CP1029	Hypothetical protein CPn0840	CP0145	CP0145	Hypothetical protein CPn0602	[TP0067-TP0095 (0.6515529)]
COG0457	COG0457	CP0471	CP0471	Hypothetical protein CPn0287	CP0330	CP0330	Hypothetical protein CPn0423	[TP0067-TP0095 (0.6515529)]
COG0457	COG0457	CP0330	CP0330	Hypothetical protein CPn0423	CP0471	CP0471	Hypothetical protein CPn0287	[TP0067-TP0095 (0.6515529)]
COG0457	COG0457	CP0053	CP0053	Hypothetical protein CPn0693	CP0471	CP0471	Hypothetical protein CPn0287	[TP0067-TP0095 (0.6515529)]
COG0457	COG0457	CP0471	CP0471	Hypothetical protein CPn0287	CP0053	CP0053	Hypothetical protein CPn0693	[TP0067-TP0095 (0.6515529)]
COG0457	COG0457	CP1060	CP1060	Low Calcium Response Protein H	CP0471	CP0471	Hypothetical protein CPn0287	[TP0067-TP0095 (0.6515529)]
COG0457	COG0457	CP0471	CP0471	Hypothetical protein CPn0287	CP1060	CP1060	Low Calcium Response Protein H	[TP0067-TP0095 (0.6515529)]
COG0457	COG0457	CP0832	CP0832	Low Calcium Response Protein H	CP0471	CP0471	Hypothetical protein CPn0287	[TP0067-TP0095 (0.6515529)]
COG0457	COG0457	CP0471	CP0471	Hypothetical protein CPn0287	CP0832	CP0832	Low Calcium Response Protein H	[TP0067-TP0095 (0.6515529)]
COG0457	COG0457	CP0471	CP0471	Hypothetical protein CPn0287	CP0145	CP0145	Hypothetical protein CPn0602	[TP0067-TP0095 (0.6515529)]
COG0457	COG0457	CP0145	CP0145	Hypothetical protein CPn0602	CP0471	CP0471	Hypothetical protein CPn0287	[TP0067-TP0095 (0.6515529)]
COG0457	COG0457	CP1060	CP1060	Low Calcium Response Protein H	CP0330	CP0330	Hypothetical protein CPn0423	[TP0067-TP0095 (0.6515529)]
COG0457	COG0457	CP0330	CP0330	Hypothetical protein CPn0423	CP1060	CP1060	Low Calcium Response Protein H	[TP0067-TP0095 (0.6515529)]
COG0457	COG0457	CP0053	CP0053	Hypothetical protein CPn0693	CP1029	CP1029	Hypothetical protein CPn0840	[TP0067-TP0095 (0.6515529)]
COG0457	COG0457	CP1029	CP1029	Hypothetical protein CPn0840	CP0053	CP0053	Hypothetical protein CPn0693	[TP0067-TP0095 (0.6515529)]
COG0457	COG0457	CP0053	CP0053	Hypothetical protein CPn0693	CP1060	CP1060	Low Calcium Response Protein H	[TP0067-TP0095 (0.6515529)]
COG0457	COG0457	CP1060	CP1060	Low Calcium Response Protein H	CP0053	CP0053	Hypothetical protein CPn0693	[TP0067-TP0095 (0.6515529)]
COG0457	COG0457	CP0330	CP0330	Hypothetical protein CPn0423	CP1029	CP1029	Hypothetical protein CPn0840	[TP0067-TP0095 (0.6515529)]
COG0457	COG0457	CP1029	CP1029	Hypothetical protein CPn0840	CP0330	CP0330	Hypothetical protein CPn0423	[TP0067-TP0095 (0.6515529)]
COG0457	COG0457	CP0053	CP0053	Hypothetical protein CPn0693	CP0832	CP0832	Low Calcium Response Protein H	[TP0067-TP0095 (0.6515529)]
COG0457	COG0457	CP0832	CP0832	Low Calcium Response Protein H	CP0053	CP0053	Hypothetical protein CPn0693	[TP0067-TP0095 (0.6515529)]
COG0457	COG0457	CP1060	CP1060	Low Calcium Response Protein H	CP0145	CP0145	Hypothetical protein CPn0602	[TP0067-TP0095 (0.6515529)]
COG0457	COG0457	CP0145	CP0145	Hypothetical protein CPn0602	CP1060	CP1060	Low Calcium Response Protein H	[TP0067-TP0095 (0.6515529)]
COG0457	COG0457	CP0053	CP0053	Hypothetical protein CPn0693	CP0053	CP0053	Hypothetical protein CPn0693	[TP0067-TP0095 (0.6515529)]
COG0457	COG0457	CP0471	CP0471	Hypothetical protein CPn0287	CP0471	CP0471	Hypothetical protein CPn0287	[TP0067-TP0095 (0.6515529)]
COG0457	COG0457	CP0053	CP0053	Hypothetical protein CPn0693	CP0145	CP0145	Hypothetical protein CPn0602	[TP0067-TP0095 (0.6515529)]
COG0457	COG0457	CP0145	CP0145	Hypothetical protein CPn0602	CP0053	CP0053	Hypothetical protein CPn0693	[TP0067-TP0095 (0.6515529)]
COG0457	COG0457	CP0330	CP0330	Hypothetical protein CPn0423	CP0330	CP0330	Hypothetical protein CPn0423	[TP0067-TP0095 (0.6515529)]
COG0457	COG0457	CP1060	CP1060	Low Calcium Response Protein H	CP1060	CP1060	Low Calcium Response Protein H	[TP0067-TP0095 (0.6515529)]
COG0457	COG0457	CP0832	CP0832	Low Calcium Response Protein H	CP1029	CP1029	Hypothetical protein CPn0840	[TP0067-TP0095 (0.6515529)]
COG0457	COG0457	CP1029	CP1029	Hypothetical protein CPn0840	CP0832	CP0832	Low Calcium Response Protein H	[TP0067-TP0095 (0.6515529)]
COG0457	COG0457	CP0832	CP0832	Low Calcium Response Protein H	CP0330	CP0330	Hypothetical protein CPn0423	[TP0067-TP0095 (0.6515529)]
COG0457	COG0457	CP0330	CP0330	Hypothetical protein CPn0423	CP0832	CP0832	Low Calcium Response Protein H	[TP0067-TP0095 (0.6515529)]
COG0457	COG0457	CP0471	CP0471	Hypothetical protein CPn0287	CP1029	CP1029	Hypothetical protein CPn0840	[TP0067-TP0095 (0.6515529)]
COG0457	COG0457	CP1029	CP1029	Hypothetical protein CPn0840	CP0471	CP0471	Hypothetical protein CPn0287	[TP0067-TP0095 (0.6515529)]
COG0457	COG0457	CP0145	CP0145	Hypothetical protein CPn0602	CP0330	CP0330	Hypothetical protein CPn0423	[TP0067-TP0095 (0.6515529)]
COG0457	COG0457	CP0330	CP0330	Hypothetical protein CPn0423	CP0145	CP0145	Hypothetical protein CPn0602	[TP0067-TP0095 (0.6515529)]
COG0457	COG0457	CP0832	CP0832	Low Calcium Response Protein H	CP0145	CP0145	Hypothetical protein CPn0602	[TP0067-TP0095 (0.6515529)]
COG0457	COG0457	CP0145	CP0145	Hypothetical protein CPn0602	CP0832	CP0832	Low Calcium Response Protein H	[TP0067-TP0095 (0.6515529)]
COG0457	COG0457	CP0832	CP0832	Low Calcium Response Protein H	CP0832	CP0832	Low Calcium Response Protein H	[TP0067-TP0095 (0.6515529)]
COG0457	COG0457	CP0053	CP0053	Hypothetical protein CPn0693	CP0330	CP0330	Hypothetical protein CPn0423	[TP0067-TP0095 (0.6515529)]
COG0457	COG0457	CP0330	CP0330	Hypothetical protein CPn0423	CP0053	CP0053	Hypothetical protein CPn0693	[TP0067-TP0095 (0.6515529)]
COG0457	COG0457	CP0145	CP0145	Hypothetical protein CPn0602	CP0145	CP0145	Hypothetical protein CPn0602	[TP0067-TP0095 (0.6515529)]
COG0457	COG0457	CP0832	CP0832	Low Calcium Response Protein H	CP1060	CP1060	Low Calcium Response Protein H	[TP0067-TP0095 (0.6515529)]
COG0457	COG0457	CP1060	CP1060	Low Calcium Response Protein H	CP0832	CP0832	Low Calcium Response Protein H	[TP0067-TP0095 (0.6515529)]
COG0457	COG0457	CP1060	CP1060	Low Calcium Response Protein H	CP1029	CP1029	Hypothetical protein CPn0840	[TP0067-TP0095 (0.6515529)]
COG0457	COG0457	CP1029	CP1029	Hypothetical protein CPn0840	CP1060	CP1060	Low Calcium Response Protein H	[TP0067-TP0095 (0.6515529)]
COG0457	COG0457	CP1029	CP1029	Hypothetical protein CPn0840	CP1029	CP1029	Hypothetical protein CPn0840	[TP0067-TP0095 (0.6515529)]
COG0103	COG0211	CP0516	rs9	30S ribosomal protein S9	CP0207	rpmA	50S ribosomal protein L27	[TP1024-TP0743 (0.87139803)]
COG0457	COG0803	CP0145	CP0145	Hypothetical protein CPn0602	CP0211	CpB0562	Putative periplasmic metal-binding protein CPn_0541/CP_0211/CPj0541/CpB0562 precursor	[TP0469-TP0034 (0.86910707)]
COG0457	COG0803	CP1060	CP1060	Low Calcium Response Protein H	CP0211	CpB0562	Putative periplasmic metal-binding protein CPn_0541/CP_0211/CPj0541/CpB0562 precursor	[TP0469-TP0034 (0.86910707)]
COG0457	COG0803	CP1060	CP1060	Low Calcium Response Protein H	CP0411	CP_0411	Putative metal-binding lipoprotein CPn_0349/CP_0411/CPj0349/CpB0356 precursor	[TP0469-TP0034 (0.86910707)]
COG0457	COG0803	CP0330	CP0330	Hypothetical protein CPn0423	CP0411	CP_0411	Putative metal-binding lipoprotein CPn_0349/CP_0411/CPj0349/CpB0356 precursor	[TP0469-TP0034 (0.86910707)]
COG0457	COG0803	CP0832	CP0832	Low Calcium Response Protein H	CP0211	CpB0562	Putative periplasmic metal-binding protein CPn_0541/CP_0211/CPj0541/CpB0562 precursor	[TP0469-TP0034 (0.86910707)]
COG0457	COG0803	CP0330	CP0330	Hypothetical protein CPn0423	CP0211	CpB0562	Putative periplasmic metal-binding protein CPn_0541/CP_0211/CPj0541/CpB0562 precursor	[TP0469-TP0034 (0.86910707)]
COG0457	COG0803	CP0145	CP0145	Hypothetical protein CPn0602	CP0411	CP_0411	Putative metal-binding lipoprotein CPn_0349/CP_0411/CPj0349/CpB0356 precursor	[TP0469-TP0034 (0.86910707)]
COG0457	COG0803	CP1029	CP1029	Hypothetical protein CPn0840	CP0411	CP_0411	Putative metal-binding lipoprotein CPn_0349/CP_0411/CPj0349/CpB0356 precursor	[TP0469-TP0034 (0.86910707)]
COG0457	COG0803	CP0053	CP0053	Hypothetical protein CPn0693	CP0211	CpB0562	Putative periplasmic metal-binding protein CPn_0541/CP_0211/CPj0541/CpB0562 precursor	[TP0469-TP0034 (0.86910707)]
COG0457	COG0803	CP1029	CP1029	Hypothetical protein CPn0840	CP0211	CpB0562	Putative periplasmic metal-binding protein CPn_0541/CP_0211/CPj0541/CpB0562 precursor	[TP0469-TP0034 (0.86910707)]
COG0457	COG0803	CP0471	CP0471	Hypothetical protein CPn0287	CP0411	CP_0411	Putative metal-binding lipoprotein CPn_0349/CP_0411/CPj0349/CpB0356 precursor	[TP0469-TP0034 (0.86910707)]
COG0457	COG0803	CP0053	CP0053	Hypothetical protein CPn0693	CP0411	CP_0411	Putative metal-binding lipoprotein CPn_0349/CP_0411/CPj0349/CpB0356 precursor	[TP0469-TP0034 (0.86910707)]
COG0457	COG0803	CP0471	CP0471	Hypothetical protein CPn0287	CP0211	CpB0562	Putative periplasmic metal-binding protein CPn_0541/CP_0211/CPj0541/CpB0562 precursor	[TP0469-TP0034 (0.86910707)]
COG0457	COG0803	CP0832	CP0832	Low Calcium Response Protein H	CP0411	CP_0411	Putative metal-binding lipoprotein CPn_0349/CP_0411/CPj0349/CpB0356 precursor	[TP0469-TP0034 (0.86910707)]
COG0621	COG2812	CP0277	CPj0477	Hypothetical UPF0004 protein CPn_0477/CP_0277/CPj0477/CpB0496	CP0735	CP0735	DNA Polymerase III Gamma and Tau (DNA polymerase	[TP0754-TP1005 (0.5550382)]
COG0621	COG2812	CP0510	CP0510	Hypothetical protein CP0510	CP0735	CP0735	DNA Polymerase III Gamma and Tau (DNA polymerase	[TP0754-TP1005 (0.5550382)]
COG0223	COG0664	CP0098	fmt	Methionyl-tRNA formyltransferase (EC 2.1.2.9)	CP0464	CP0464	CAMP-Dependent Protein Kinase Regulatory Subunit	[TP0756-TP0995 (0.69102824)]
COG0773	COG0817	CP0961	CpB0937	MurC/ddl bifunctional enzyme [Includes: UDP-N-acetylmuramate--L- alanine ligase (EC 6.3.2.8) (UDP-N-acetylmuramoyl-L-alanine synthetase); D-alanine--D-alanine ligase (EC 6.3.2.4) (D-alanylalanine synthetase) (D-Ala-D-Ala ligase)]	CP0126	ruvC	Crossover junction endodeoxyribonuclease ruvC (EC 3.1.22.4) (Holliday junction nuclease ruvC) (Holliday junction resolvase ruvC)	[TP0341-TP0517 (0.7285616)]
COG0272	COG0773	CP0624	ligA	DNA ligase (EC 6.5.1.2) (Polydeoxyribonucleotide synthase [NAD+])	CP0961	CpB0937	MurC/ddl bifunctional enzyme [Includes: UDP-N-acetylmuramate--L- alanine ligase (EC 6.3.2.8) (UDP-N-acetylmuramoyl-L-alanine synthetase); D-alanine--D-alanine ligase (EC 6.3.2.4) (D-alanylalanine synthetase) (D-Ala-D-Ala ligase)]	[TP0634-TP0341 (0.8201813)]
COG0036	COG0249	CP0583	rpe	Ribulose-phosphate 3-epimerase (EC 5.1.3.1) (Pentose-5-phosphate 3- epimerase) (PPE) (R5P3E)	CP0920	mutS	DNA mismatch repair protein mutS	[TP0945-TP0328 (0.6742458)]
COG2011	COG2239	CP0479	CP0479	Possible ABC Transporter Permease Protein	CP0472	CP0472	Mg++ Transporter {UniProtKB/TrEMBL:Q9Z8Q2}	[TP0119-TP0917 (0.63653934)]
COG0124	COG0465	CP0084	hisS	Histidyl-tRNA synthetase (EC 6.1.1.21) (Histidine--tRNA ligase) (HisRS)	CP0857	CP0857	ATP-dependent zinc protease	[TP0641-TP0330 (0.76316583)]
COG0257	COG0719	CP0925	CP0925	50S ribosomal protein L36	CP0056	CP0056	ABC Transporter Membrane Protein	[TP0209-TP0612 (0.6772987)]
COG0257	COG0719	CP0925	CP0925	50S ribosomal protein L36	CP0054	CP0054	ABC Transporter {UniProtKB/TrEMBL:Q9Z7L2}	[TP0209-TP0612 (0.6772987)]
COG0504	COG0728	CP0526	pyrG	CTP synthase (EC 6.3.4.2) (UTP--ammonia ligase) (CTP synthetase)	CP0016	mviN	Virulence factor mviN homolog	[TP0305-TP0516 (0.84299135)]
COG0445	COG1366	CP0130	gidA	tRNA uridine 5-carboxymethylaminomethyl modification enzyme gidA (Glucose-inhibited division protein A)	CP0957	CP0957	Sigma Regulatory Factor	[TP0044-TP0233 (0.74185747)]
COG0445	COG1366	CP0130	gidA	tRNA uridine 5-carboxymethylaminomethyl modification enzyme gidA (Glucose-inhibited division protein A)	CP0243	CP0243	Anti-sigma factor antagonist	[TP0044-TP0233 (0.74185747)]
COG0242	COG0360	CP0783	def	Peptide deformylase (EC 3.5.1.88) (PDF) (Polypeptide deformylase)	CP0908	rs6	30S ribosomal protein S6	[TP0757-TP0063 (0.54983324)]
COG0234	COG0772	CP0637	mopB	10 kDa chaperonin (Protein Cpn10) (groES protein)	CP0963	CP0963	Cell Division Protein FtsW	[TP1013-TP0387 (0.81326103)]
COG0234	COG0772	CP0637	mopB	10 kDa chaperonin (Protein Cpn10) (groES protein)	CP1002	CP1002	Cell shape-determining protein MrdB	[TP1013-TP0387 (0.81326103)]
COG0445	COG0457	CP0130	gidA	tRNA uridine 5-carboxymethylaminomethyl modification enzyme gidA (Glucose-inhibited division protein A)	CP1060	CP1060	Low Calcium Response Protein H	[TP0044-TP0954 (0.8549597)]
COG0445	COG0457	CP0130	gidA	tRNA uridine 5-carboxymethylaminomethyl modification enzyme gidA (Glucose-inhibited division protein A)	CP0471	CP0471	Hypothetical protein CPn0287	[TP0044-TP0954 (0.8549597)]
COG0445	COG0457	CP0130	gidA	tRNA uridine 5-carboxymethylaminomethyl modification enzyme gidA (Glucose-inhibited division protein A)	CP0053	CP0053	Hypothetical protein CPn0693	[TP0044-TP0954 (0.8549597)]
COG0445	COG0457	CP0130	gidA	tRNA uridine 5-carboxymethylaminomethyl modification enzyme gidA (Glucose-inhibited division protein A)	CP0330	CP0330	Hypothetical protein CPn0423	[TP0044-TP0954 (0.8549597)]
COG0445	COG0457	CP0130	gidA	tRNA uridine 5-carboxymethylaminomethyl modification enzyme gidA (Glucose-inhibited division protein A)	CP1029	CP1029	Hypothetical protein CPn0840	[TP0044-TP0954 (0.8549597)]
COG0445	COG0457	CP0130	gidA	tRNA uridine 5-carboxymethylaminomethyl modification enzyme gidA (Glucose-inhibited division protein A)	CP0145	CP0145	Hypothetical protein CPn0602	[TP0044-TP0954 (0.8549597)]
COG0445	COG0457	CP0130	gidA	tRNA uridine 5-carboxymethylaminomethyl modification enzyme gidA (Glucose-inhibited division protein A)	CP0832	CP0832	Low Calcium Response Protein H	[TP0044-TP0954 (0.8549597)]
COG0228	COG0250	CP0657	rpsP	30S ribosomal protein S16	CP0699	nusG	Transcription antitermination protein nusG	[TP0905-TP0236 (0.7099409)]
COG0465	COG0532	CP0857	CP0857	ATP-dependent zinc protease	CP0440	infB	Translation initiation factor IF-2	[TP0330-TP0891 (0.8751731)]
COG0234	COG0445	CP0637	mopB	10 kDa chaperonin (Protein Cpn10) (groES protein)	CP0130	gidA	tRNA uridine 5-carboxymethylaminomethyl modification enzyme gidA (Glucose-inhibited division protein A)	[TP1013-TP0044 (0.813164)]
COG0265	COG1381	CP0877	htrA	Probable serine protease do-like precursor (EC 3.4.21.-)	CP0159	recO	DNA repair protein recO (Recombination protein O)	[TP0773-TP0636 (0.870009)]
COG0457	COG0860	CP0471	CP0471	Hypothetical protein CPn0287	CP0337	CP0337	N-Acetylmuramoyl Alanine Amidase	[TP0820-TP0247 (0.74644035), TP0067-TP0247 (0.79531366)]
COG0457	COG0860	CP1029	CP1029	Hypothetical protein CPn0840	CP0337	CP0337	N-Acetylmuramoyl Alanine Amidase	[TP0820-TP0247 (0.74644035), TP0067-TP0247 (0.79531366)]
COG0457	COG0860	CP0330	CP0330	Hypothetical protein CPn0423	CP0337	CP0337	N-Acetylmuramoyl Alanine Amidase	[TP0820-TP0247 (0.74644035), TP0067-TP0247 (0.79531366)]
COG0457	COG0860	CP0053	CP0053	Hypothetical protein CPn0693	CP0337	CP0337	N-Acetylmuramoyl Alanine Amidase	[TP0820-TP0247 (0.74644035), TP0067-TP0247 (0.79531366)]
COG0457	COG0860	CP0832	CP0832	Low Calcium Response Protein H	CP0337	CP0337	N-Acetylmuramoyl Alanine Amidase	[TP0820-TP0247 (0.74644035), TP0067-TP0247 (0.79531366)]
COG0457	COG0860	CP1060	CP1060	Low Calcium Response Protein H	CP0337	CP0337	N-Acetylmuramoyl Alanine Amidase	[TP0820-TP0247 (0.74644035), TP0067-TP0247 (0.79531366)]
COG0457	COG0860	CP0145	CP0145	Hypothetical protein CPn0602	CP0337	CP0337	N-Acetylmuramoyl Alanine Amidase	[TP0820-TP0247 (0.74644035), TP0067-TP0247 (0.79531366)]
COG1186	COG1925	CPJ0576	prfB	Peptide chain release factor 2 (RF-2)	CP0738	ptsH	Phosphocarrier protein HPr (Histidine-containing protein)	[TP0576-TP0589 (0.79878455)]
COG0319	COG0333	CP0245	CpB0530	UPF0054 protein CPn_0509/CP_0245/CPj0509/CpB0530	CP0899	rpmF	50S ribosomal protein L32	[TP0650-TP0807 (0.80809164)]
COG0216	COG0457	CP0660	prfA	Peptide chain release factor 1 (RF-1)	CP0471	CP0471	Hypothetical protein CPn0287	[TP0051-TP0067 (0.7097377)]
COG0216	COG0457	CP0660	prfA	Peptide chain release factor 1 (RF-1)	CP1060	CP1060	Low Calcium Response Protein H	[TP0051-TP0067 (0.7097377)]
COG0216	COG0457	CP0660	prfA	Peptide chain release factor 1 (RF-1)	CP0330	CP0330	Hypothetical protein CPn0423	[TP0051-TP0067 (0.7097377)]
COG0216	COG0457	CP0660	prfA	Peptide chain release factor 1 (RF-1)	CP0832	CP0832	Low Calcium Response Protein H	[TP0051-TP0067 (0.7097377)]
COG0216	COG0457	CP0660	prfA	Peptide chain release factor 1 (RF-1)	CP1029	CP1029	Hypothetical protein CPn0840	[TP0051-TP0067 (0.7097377)]
COG0216	COG0457	CP0660	prfA	Peptide chain release factor 1 (RF-1)	CP0145	CP0145	Hypothetical protein CPn0602	[TP0051-TP0067 (0.7097377)]
COG0216	COG0457	CP0660	prfA	Peptide chain release factor 1 (RF-1)	CP0053	CP0053	Hypothetical protein CPn0693	[TP0051-TP0067 (0.7097377)]
COG0542	COG2204	CP0316	clpC	Probable ATP-dependent Clp protease ATP-binding subunit	CP0162	CP0162	Sigma-54 dependent response regulator	[TP0071-TP0519 (0.6908589)]
COG0542	COG2204	CP0629	clpB	Chaperone clpB {UniProtKB/Swiss-Prot:Q7AJA9}	CP0162	CP0162	Sigma-54 dependent response regulator	[TP0071-TP0519 (0.6908589)]
COG0608	COG1366	CP0187	CP0187	SsDNA Exonuclease {UniProtKB/TrEMBL:Q9Z7Z0}	CP0243	CP0243	Anti-sigma factor antagonist	[TP0704-TP0540 (0.7098393)]
COG0608	COG1366	CP0187	CP0187	SsDNA Exonuclease {UniProtKB/TrEMBL:Q9Z7Z0}	CP0957	CP0957	Sigma Regulatory Factor	[TP0704-TP0540 (0.7098393)]
COG0290	COG0457	CP0865	infC	Translation initiation factor IF-3	CP0330	CP0330	Hypothetical protein CPn0423	[TP0850-TP0095 (0.6947713)]
COG0290	COG0457	CP0865	infC	Translation initiation factor IF-3	CP0053	CP0053	Hypothetical protein CPn0693	[TP0850-TP0095 (0.6947713)]
COG0290	COG0457	CP0865	infC	Translation initiation factor IF-3	CP1060	CP1060	Low Calcium Response Protein H	[TP0850-TP0095 (0.6947713)]
COG0290	COG0457	CP0865	infC	Translation initiation factor IF-3	CP0832	CP0832	Low Calcium Response Protein H	[TP0850-TP0095 (0.6947713)]
COG0290	COG0457	CP0865	infC	Translation initiation factor IF-3	CP1029	CP1029	Hypothetical protein CPn0840	[TP0850-TP0095 (0.6947713)]
COG0290	COG0457	CP0865	infC	Translation initiation factor IF-3	CP0145	CP0145	Hypothetical protein CPn0602	[TP0850-TP0095 (0.6947713)]
COG0290	COG0457	CP0865	infC	Translation initiation factor IF-3	CP0471	CP0471	Hypothetical protein CPn0287	[TP0850-TP0095 (0.6947713)]
COG0322	COG0353	CP0921	uvrC	UvrABC system protein C (Protein uvrC) (Excinuclease ABC subunit C)	CP0459	recR	Recombination protein recR	[TP0472-TP1004 (0.53674763)]
COG0188	COG0305	CP0485	gyrA	DNA gyrase subunit A (EC 5.99.1.3)	CP0131	CP0131	Replicative DNA helicase	[TP0005-TP0058 (0.73312306)]
COG0188	COG0305	CP0030	CP0030	DNA Gyrase Subunit A {UniProtKB/TrEMBL:Q9Z7I9}	CP0131	CP0131	Replicative DNA helicase	[TP0005-TP0058 (0.73312306)]
COG1825	COG2812	CP0910	ctc	50S ribosomal protein L25 (General stress protein CTC)	CP0735	CP0735	DNA Polymerase III Gamma and Tau (DNA polymerase	[TP0372-TP1005 (0.6540257)]
COG0024	COG1121	CP0844	map	Methionine aminopeptidase (EC 3.4.11.18) (MAP) (Peptidase M)	CP0412	CpB0355	Probable metal transport system ATP-binding protein CPn_0348/CP_0412/CPj0348/CpB0355	[TP0842-TP0164 (0.77940726)]
COG0024	COG1121	CP0844	map	Methionine aminopeptidase (EC 3.4.11.18) (MAP) (Peptidase M)	CP0210	CP_0210	Probable metal transport system ATP-binding protein CPn_0542/CP_0210/CPj0542/CpB0563	[TP0842-TP0164 (0.77940726)]
COG0361	COG1214	CP0702	infA	Translation initiation factor IF-1	CP0746	CP0746	O-Sialoglycoprotein Endopeptidase	[TP0097-TP0876 (0.56457245)]
COG1108	COG2239	CP0413	CP_0413	Probable metal transport system membrane protein CPn_0347/CP_0413/CPj0347/CpB0354	CP0472	CP0472	Mg++ Transporter {UniProtKB/TrEMBL:Q9Z8Q2}	[TP0165-TP0917 (0.5215956)]
COG1108	COG2239	CP0209	CpB0565	Probable metal transport system membrane protein CPn_0543/CP_0209/CPj0543/CpB0565	CP0472	CP0472	Mg++ Transporter {UniProtKB/TrEMBL:Q9Z8Q2}	[TP0165-TP0917 (0.5215956)]
COG1108	COG2239	CP0414	CP_0414	Probable metal transport system membrane protein CPn_0346/CP_0414/CPj0346/CpB0353	CP0472	CP0472	Mg++ Transporter {UniProtKB/TrEMBL:Q9Z8Q2}	[TP0165-TP0917 (0.5215956)]
COG2204	COG2204	CP0162	CP0162	Sigma-54 dependent response regulator	CP0162	CP0162	Sigma-54 dependent response regulator	[TP0519-TP0519 (0.65939915)]
COG0242	COG1187	CP0783	def	Peptide deformylase (EC 3.5.1.88) (PDF) (Polypeptide deformylase)	CP1005	CP1005	Ribosomal large subunit pseudouridine synthase B	[TP0757-TP0459 (0.5284328)]
COG0457	COG0558	CP1060	CP1060	Low Calcium Response Protein H	CP0132	CP0132	Glycerol-3-P Phosphatidyltransferase	[TP0067-TP0730 (0.86096925)]
COG0457	COG0558	CP0053	CP0053	Hypothetical protein CPn0693	CP0912	CP0912	Glycerol-3-P Phosphatydyltransferase	[TP0067-TP0730 (0.86096925)]
COG0457	COG0558	CP1029	CP1029	Hypothetical protein CPn0840	CP0912	CP0912	Glycerol-3-P Phosphatydyltransferase	[TP0067-TP0730 (0.86096925)]
COG0457	COG0558	CP0471	CP0471	Hypothetical protein CPn0287	CP0132	CP0132	Glycerol-3-P Phosphatidyltransferase	[TP0067-TP0730 (0.86096925)]
COG0457	COG0558	CP0053	CP0053	Hypothetical protein CPn0693	CP0132	CP0132	Glycerol-3-P Phosphatidyltransferase	[TP0067-TP0730 (0.86096925)]
COG0457	COG0558	CP0832	CP0832	Low Calcium Response Protein H	CP0132	CP0132	Glycerol-3-P Phosphatidyltransferase	[TP0067-TP0730 (0.86096925)]
COG0457	COG0558	CP0471	CP0471	Hypothetical protein CPn0287	CP0912	CP0912	Glycerol-3-P Phosphatydyltransferase	[TP0067-TP0730 (0.86096925)]
COG0457	COG0558	CP0330	CP0330	Hypothetical protein CPn0423	CP0912	CP0912	Glycerol-3-P Phosphatydyltransferase	[TP0067-TP0730 (0.86096925)]
COG0457	COG0558	CP0145	CP0145	Hypothetical protein CPn0602	CP0912	CP0912	Glycerol-3-P Phosphatydyltransferase	[TP0067-TP0730 (0.86096925)]
COG0457	COG0558	CP1029	CP1029	Hypothetical protein CPn0840	CP0132	CP0132	Glycerol-3-P Phosphatidyltransferase	[TP0067-TP0730 (0.86096925)]
COG0457	COG0558	CP1060	CP1060	Low Calcium Response Protein H	CP0912	CP0912	Glycerol-3-P Phosphatydyltransferase	[TP0067-TP0730 (0.86096925)]
COG0457	COG0558	CP0330	CP0330	Hypothetical protein CPn0423	CP0132	CP0132	Glycerol-3-P Phosphatidyltransferase	[TP0067-TP0730 (0.86096925)]
COG0457	COG0558	CP0145	CP0145	Hypothetical protein CPn0602	CP0132	CP0132	Glycerol-3-P Phosphatidyltransferase	[TP0067-TP0730 (0.86096925)]
COG0457	COG0558	CP0832	CP0832	Low Calcium Response Protein H	CP0912	CP0912	Glycerol-3-P Phosphatydyltransferase	[TP0067-TP0730 (0.86096925)]
COG0020	COG1508	CP0183	uppS	Undecaprenyl pyrophosphate synthetase (EC 2.5.1.31) (UPP synthetase) (Di-trans,poly-cis-decaprenylcistransferase) (Undecaprenyl diphosphate synthase) (UDS)	CP1101	CP1101	RNA Polymerase Sigma-54	[TP0603-TP0111 (0.79878455)]
COG0242	COG0254	CP0783	def	Peptide deformylase (EC 3.5.1.88) (PDF) (Polypeptide deformylase)	CP0661	rl31	50S ribosomal protein L31 type B	[TP0757-TP0255 (0.6434887)]
COG0442	COG1466	CP0254	proS	Prolyl-tRNA synthetase (EC 6.1.1.15) (Proline--tRNA ligase) (ProRS)	CP0372	CP0372	Hypothetical protein CPn0383	[TP0160-TP0588 (0.66563916)]
COG0305	COG0593	CP0131	CP0131	Replicative DNA helicase	CP0449	dnaA	Chromosomal replication initiator protein dnaA 1	[TP0058-TP0001 (0.9013428)]
COG0305	COG0593	CP0131	CP0131	Replicative DNA helicase	CP0329	dnaA2	Chromosomal replication initiator protein dnaA 2	[TP0058-TP0001 (0.9013428)]
COG0772	COG2239	CP1002	CP1002	Cell shape-determining protein MrdB	CP0472	CP0472	Mg++ Transporter {UniProtKB/TrEMBL:Q9Z8Q2}	[TP0501-TP0917 (0.53388965), TP0387-TP0917 (0.61041105)]
COG0772	COG2239	CP0963	CP0963	Cell Division Protein FtsW	CP0472	CP0472	Mg++ Transporter {UniProtKB/TrEMBL:Q9Z8Q2}	[TP0501-TP0917 (0.53388965), TP0387-TP0917 (0.61041105)]
COG0178	COG1197	CP0678	uvrA	UvrABC system protein A (UvrA protein) (Excinuclease ABC subunit A)	CP0975	CP0975	Transcription-repair coupling factor	[TP0514-TP0344 (0.9414915)]
COG0264	COG0544	CP0049	tsf	Elongation factor Ts (EF-Ts)	CP1021	tig	Trigger factor {UniProtKB/Swiss-Prot:Q9Z758}	[TP0605-TP0506 (0.9100214)]
COG0495	COG1475	CP0618	leuS	Leucyl-tRNA synthetase (EC 6.1.1.4) (Leucine--tRNA ligase) (LeuRS)	CP0062	parB	Probable chromosome partitioning protein parB	[TP0586-TP0271 (0.63095015)]
COG0099	COG0216	CP0119	rs13	30S ribosomal protein S13	CP0660	prfA	Peptide chain release factor 1 (RF-1)	[TP0210-TP0051 (0.8775348)]
COG1269	COG2239	CP0683	atpI	V-type ATP synthase subunit I (EC 3.6.3.14) (V-type ATPase subunit I)	CP0472	CP0472	Mg++ Transporter {UniProtKB/TrEMBL:Q9Z8Q2}	[TP0533-TP0917 (0.53720385)]
COG0442	COG0552	CP0254	proS	Prolyl-tRNA synthetase (EC 6.1.1.15) (Proline--tRNA ligase) (ProRS)	CP0887	CP0887	Cell Division Protein FtsY	[TP0160-TP0578 (0.56216276)]
COG0242	COG0319	CP0783	def	Peptide deformylase (EC 3.5.1.88) (PDF) (Polypeptide deformylase)	CP0245	CpB0530	UPF0054 protein CPn_0509/CP_0245/CPj0509/CpB0530	[TP0757-TP0650 (0.630912)]
COG0457	COG0566	CP0145	CP0145	Hypothetical protein CPn0602	CP0222	CP0222	RRNA Methylase {UniProtKB/TrEMBL:Q9Z822}	[TP0095-TP0054 (0.73981166)]
COG0457	COG0566	CP0330	CP0330	Hypothetical protein CPn0423	CP0222	CP0222	RRNA Methylase {UniProtKB/TrEMBL:Q9Z822}	[TP0095-TP0054 (0.73981166)]
COG0457	COG0566	CP0832	CP0832	Low Calcium Response Protein H	CP0222	CP0222	RRNA Methylase {UniProtKB/TrEMBL:Q9Z822}	[TP0095-TP0054 (0.73981166)]
COG0457	COG0566	CP0053	CP0053	Hypothetical protein CPn0693	CP0222	CP0222	RRNA Methylase {UniProtKB/TrEMBL:Q9Z822}	[TP0095-TP0054 (0.73981166)]
COG0457	COG0566	CP0471	CP0471	Hypothetical protein CPn0287	CP0222	CP0222	RRNA Methylase {UniProtKB/TrEMBL:Q9Z822}	[TP0095-TP0054 (0.73981166)]
COG0457	COG0566	CP1029	CP1029	Hypothetical protein CPn0840	CP0222	CP0222	RRNA Methylase {UniProtKB/TrEMBL:Q9Z822}	[TP0095-TP0054 (0.73981166)]
COG0457	COG0566	CP1060	CP1060	Low Calcium Response Protein H	CP0222	CP0222	RRNA Methylase {UniProtKB/TrEMBL:Q9Z822}	[TP0095-TP0054 (0.73981166)]
COG0465	COG0558	CP0857	CP0857	ATP-dependent zinc protease	CP0132	CP0132	Glycerol-3-P Phosphatidyltransferase	[TP0765-TP0256 (0.8653493)]
COG0465	COG0558	CP0857	CP0857	ATP-dependent zinc protease	CP0912	CP0912	Glycerol-3-P Phosphatydyltransferase	[TP0765-TP0256 (0.8653493)]
COG0125	COG0361	CP0486	tmk	Thymidylate kinase {UniProtKB/Swiss-Prot:Q9Z8R5}	CP0702	infA	Translation initiation factor IF-1	[TP0354-TP0097 (0.8382038)]
COG0215	COG1536	CP0931	cysS	Cysteinyl-tRNA synthetase (EC 6.1.1.16) (Cysteine--tRNA ligase) (CysRS)	CP1009	CP1009	Flagellar M-Ring Protein	[TP0091-TP0400 (0.6374247)]
COG0457	COG0495	CP0471	CP0471	Hypothetical protein CPn0287	CP0618	leuS	Leucyl-tRNA synthetase (EC 6.1.1.4) (Leucine--tRNA ligase) (LeuRS)	[TP0067-TP0586 (0.714839)]
COG0457	COG0495	CP0053	CP0053	Hypothetical protein CPn0693	CP0618	leuS	Leucyl-tRNA synthetase (EC 6.1.1.4) (Leucine--tRNA ligase) (LeuRS)	[TP0067-TP0586 (0.714839)]
COG0457	COG0495	CP1029	CP1029	Hypothetical protein CPn0840	CP0618	leuS	Leucyl-tRNA synthetase (EC 6.1.1.4) (Leucine--tRNA ligase) (LeuRS)	[TP0067-TP0586 (0.714839)]
COG0457	COG0495	CP1060	CP1060	Low Calcium Response Protein H	CP0618	leuS	Leucyl-tRNA synthetase (EC 6.1.1.4) (Leucine--tRNA ligase) (LeuRS)	[TP0067-TP0586 (0.714839)]
COG0457	COG0495	CP0330	CP0330	Hypothetical protein CPn0423	CP0618	leuS	Leucyl-tRNA synthetase (EC 6.1.1.4) (Leucine--tRNA ligase) (LeuRS)	[TP0067-TP0586 (0.714839)]
COG0457	COG0495	CP0832	CP0832	Low Calcium Response Protein H	CP0618	leuS	Leucyl-tRNA synthetase (EC 6.1.1.4) (Leucine--tRNA ligase) (LeuRS)	[TP0067-TP0586 (0.714839)]
COG0457	COG0495	CP0145	CP0145	Hypothetical protein CPn0602	CP0618	leuS	Leucyl-tRNA synthetase (EC 6.1.1.4) (Leucine--tRNA ligase) (LeuRS)	[TP0067-TP0586 (0.714839)]
COG0257	COG0472	CP0925	CP0925	50S ribosomal protein L36	CP0966	mraY	Phospho-N-acetylmuramoyl-pentapeptide-transferase (EC 2.7.8.13) (UDP- MurNAc-pentapeptide phosphotransferase)	[TP0209-TP0345 (0.64932555)]
COG0358	COG0457	CP0919	dnaG	DNA primase {UniProtKB/Swiss-Prot:Q9Z6W4}	CP0471	CP0471	Hypothetical protein CPn0287	[TP0492-TP0648 (0.5111708)]
COG0358	COG0457	CP0919	dnaG	DNA primase {UniProtKB/Swiss-Prot:Q9Z6W4}	CP0145	CP0145	Hypothetical protein CPn0602	[TP0492-TP0648 (0.5111708)]
COG0358	COG0457	CP0919	dnaG	DNA primase {UniProtKB/Swiss-Prot:Q9Z6W4}	CP0330	CP0330	Hypothetical protein CPn0423	[TP0492-TP0648 (0.5111708)]
COG0358	COG0457	CP0919	dnaG	DNA primase {UniProtKB/Swiss-Prot:Q9Z6W4}	CP0832	CP0832	Low Calcium Response Protein H	[TP0492-TP0648 (0.5111708)]
COG0358	COG0457	CP0919	dnaG	DNA primase {UniProtKB/Swiss-Prot:Q9Z6W4}	CP1029	CP1029	Hypothetical protein CPn0840	[TP0492-TP0648 (0.5111708)]
COG0358	COG0457	CP0919	dnaG	DNA primase {UniProtKB/Swiss-Prot:Q9Z6W4}	CP1060	CP1060	Low Calcium Response Protein H	[TP0492-TP0648 (0.5111708)]
COG0358	COG0457	CP0919	dnaG	DNA primase {UniProtKB/Swiss-Prot:Q9Z6W4}	CP0053	CP0053	Hypothetical protein CPn0693	[TP0492-TP0648 (0.5111708)]
COG0795	COG1792	CP0859	CP0859	Hypothetical protein CPn0996	CP0006	CP0006	Hypothetical protein CPn0739	[TP0884-TP0498 (0.8374102)]
COG0795	COG1792	CP0860	CP0860	Hypothetical protein CPn0995	CP0006	CP0006	Hypothetical protein CPn0739	[TP0884-TP0498 (0.8374102)]
COG1317	COG1536	CP1045	CP1045	Yop proteins translocation protein L	CP1009	CP1009	Flagellar M-Ring Protein	[TP0401-TP0026 (0.96139234)]
COG0608	COG1234	CP0187	CP0187	SsDNA Exonuclease {UniProtKB/TrEMBL:Q9Z7Z0}	CP0751	rnz	Ribonuclease Z (EC 3.1.26.11) (RNase Z) (tRNase Z) (tRNA 3 endonuclease)	[TP0704-TP0819 (0.5844061)]
COG0024	COG0125	CP0844	map	Methionine aminopeptidase (EC 3.4.11.18) (MAP) (Peptidase M)	CP0486	tmk	Thymidylate kinase {UniProtKB/Swiss-Prot:Q9Z8R5}	[TP0842-TP0354 (0.8096375)]
COG1077	COG1426	CP1019	CP1019	Rod Shape Protein-Sugar Kinase	CP0781	CP0781	HTH Transcriptional Regulator	[TP0497-TP0334 (0.739115)]
COG1536	COG1536	CP1009	CP1009	Flagellar M-Ring Protein	CP1009	CP1009	Flagellar M-Ring Protein	[TP0026-TP0400 (0.5928469)]
COG0048	COG1156	CP0200	rs12	30S ribosomal protein S12	CP0685	atpB	V-type ATP synthase beta chain (EC 3.6.3.14) (V-type ATPase subunit B)	[TP0243-TP0427 (0.80866665)]
COG1109	COG1157	CP0719	CP0719	Phosphoglucomutase/phosphomannomutase, putative	CP0039	CP0039	Yops secretion ATPase {UniProtKB/TrEMBL:Q9Z7J8}	[TP0413-TP0402 (0.78400123)]
COG1109	COG1157	CP0893	pgm	Phosphoglucosamine mutase (EC 5.4.2.10)	CP1011	CP1011	Virulence ATPase, putative	[TP0413-TP0402 (0.78400123)]
COG1109	COG1157	CP0719	CP0719	Phosphoglucomutase/phosphomannomutase, putative	CP1011	CP1011	Virulence ATPase, putative	[TP0413-TP0402 (0.78400123)]
COG1109	COG1157	CP0893	pgm	Phosphoglucosamine mutase (EC 5.4.2.10)	CP0039	CP0039	Yops secretion ATPase {UniProtKB/TrEMBL:Q9Z7J8}	[TP0413-TP0402 (0.78400123)]
COG0217	COG1235	CP0176	CpB0595	UPF0082 protein CPn_0573/CP_0176/CPj0573/CpB0595	CP0275	CP0275	Metal-dependent hydrolase, putative	[TP0474-TP0489 (0.71912634)]
COG0217	COG1235	CP0176	CpB0595	UPF0082 protein CPn_0573/CP_0176/CPj0573/CpB0595	CP0990	CP0990	Metal dependent hydrolase	[TP0474-TP0489 (0.71912634)]
COG0012	COG0188	CP0436	CP0436	GTP-binding protein, YcfH family	CP0030	CP0030	DNA Gyrase Subunit A {UniProtKB/TrEMBL:Q9Z7I9}	[TP0124-TP0005 (0.7149395)]
COG0012	COG0188	CP0436	CP0436	GTP-binding protein, YcfH family	CP0485	gyrA	DNA gyrase subunit A (EC 5.99.1.3)	[TP0124-TP0005 (0.7149395)]
COG0124	COG0254	CP0084	hisS	Histidyl-tRNA synthetase (EC 6.1.1.21) (Histidine--tRNA ligase) (HisRS)	CP0661	rl31	50S ribosomal protein L31 type B	[TP0641-TP0255 (0.65973145)]
COG0178	COG0272	CP0678	uvrA	UvrABC system protein A (UvrA protein) (Excinuclease ABC subunit A)	CP0624	ligA	DNA ligase (EC 6.5.1.2) (Polydeoxyribonucleotide synthase [NAD+])	[TP0514-TP0634 (0.7537598)]
COG0257	COG2204	CP0925	CP0925	50S ribosomal protein L36	CP0162	CP0162	Sigma-54 dependent response regulator	[TP0209-TP0519 (0.6010877)]
COG1135	COG1466	CP0478	CP0478	Dipeptide Transporter ATPase	CP0372	CP0372	Hypothetical protein CPn0383	[TP0120-TP0588 (0.7896185)]
COG1115	COG2239	CP0216	CP0216	D-Ala/Gly Permease {UniProtKB/TrEMBL:Q9Z816}	CP0472	CP0472	Mg++ Transporter {UniProtKB/TrEMBL:Q9Z8Q2}	[TP0414-TP0917 (0.53720385)]
COG1115	COG2239	CP0993	CP0993	D-Alanine/Glycine Permease	CP0472	CP0472	Mg++ Transporter {UniProtKB/TrEMBL:Q9Z8Q2}	[TP0414-TP0917 (0.53720385)]
COG0457	COG1234	CP0053	CP0053	Hypothetical protein CPn0693	CP0751	rnz	Ribonuclease Z (EC 3.1.26.11) (RNase Z) (tRNase Z) (tRNA 3 endonuclease)	[TP0095-TP0819 (0.5178716)]
COG0457	COG1234	CP1060	CP1060	Low Calcium Response Protein H	CP0751	rnz	Ribonuclease Z (EC 3.1.26.11) (RNase Z) (tRNase Z) (tRNA 3 endonuclease)	[TP0095-TP0819 (0.5178716)]
COG0457	COG1234	CP0832	CP0832	Low Calcium Response Protein H	CP0751	rnz	Ribonuclease Z (EC 3.1.26.11) (RNase Z) (tRNase Z) (tRNA 3 endonuclease)	[TP0095-TP0819 (0.5178716)]
COG0457	COG1234	CP1029	CP1029	Hypothetical protein CPn0840	CP0751	rnz	Ribonuclease Z (EC 3.1.26.11) (RNase Z) (tRNase Z) (tRNA 3 endonuclease)	[TP0095-TP0819 (0.5178716)]
COG0457	COG1234	CP0330	CP0330	Hypothetical protein CPn0423	CP0751	rnz	Ribonuclease Z (EC 3.1.26.11) (RNase Z) (tRNase Z) (tRNA 3 endonuclease)	[TP0095-TP0819 (0.5178716)]
COG0457	COG1234	CP0471	CP0471	Hypothetical protein CPn0287	CP0751	rnz	Ribonuclease Z (EC 3.1.26.11) (RNase Z) (tRNase Z) (tRNA 3 endonuclease)	[TP0095-TP0819 (0.5178716)]
COG0457	COG1234	CP0145	CP0145	Hypothetical protein CPn0602	CP0751	rnz	Ribonuclease Z (EC 3.1.26.11) (RNase Z) (tRNase Z) (tRNA 3 endonuclease)	[TP0095-TP0819 (0.5178716)]
COG0217	COG1269	CP0176	CpB0595	UPF0082 protein CPn_0573/CP_0176/CPj0573/CpB0595	CP0683	atpI	V-type ATP synthase subunit I (EC 3.6.3.14) (V-type ATPase subunit I)	[TP0474-TP0533 (0.71912634)]
COG0257	COG0773	CP0925	CP0925	50S ribosomal protein L36	CP0961	CpB0937	MurC/ddl bifunctional enzyme [Includes: UDP-N-acetylmuramate--L- alanine ligase (EC 6.3.2.8) (UDP-N-acetylmuramoyl-L-alanine synthetase); D-alanine--D-alanine ligase (EC 6.3.2.4) (D-alanylalanine synthetase) (D-Ala-D-Ala ligase)]	[TP0209-TP0341 (0.6926446)]
COG0457	COG2204	CP0330	CP0330	Hypothetical protein CPn0423	CP0162	CP0162	Sigma-54 dependent response regulator	[TP0067-TP0519 (0.7741208)]
COG0457	COG2204	CP1029	CP1029	Hypothetical protein CPn0840	CP0162	CP0162	Sigma-54 dependent response regulator	[TP0067-TP0519 (0.7741208)]
COG0457	COG2204	CP0145	CP0145	Hypothetical protein CPn0602	CP0162	CP0162	Sigma-54 dependent response regulator	[TP0067-TP0519 (0.7741208)]
COG0457	COG2204	CP0053	CP0053	Hypothetical protein CPn0693	CP0162	CP0162	Sigma-54 dependent response regulator	[TP0067-TP0519 (0.7741208)]
COG0457	COG2204	CP0832	CP0832	Low Calcium Response Protein H	CP0162	CP0162	Sigma-54 dependent response regulator	[TP0067-TP0519 (0.7741208)]
COG0457	COG2204	CP1060	CP1060	Low Calcium Response Protein H	CP0162	CP0162	Sigma-54 dependent response regulator	[TP0067-TP0519 (0.7741208)]
COG0457	COG2204	CP0471	CP0471	Hypothetical protein CPn0287	CP0162	CP0162	Sigma-54 dependent response regulator	[TP0067-TP0519 (0.7741208)]
COG2208	COG2239	CP1079	CP1079	Sigma regulatory family protein-PP2C phosphatase	CP0472	CP0472	Mg++ Transporter {UniProtKB/TrEMBL:Q9Z8Q2}	[TP0218-TP0917 (0.6618409)]
COG0217	COG1480	CP0176	CpB0595	UPF0082 protein CPn_0573/CP_0176/CPj0573/CpB0595	CP0726	CP0726	Conserved hypothetical inner membrane protein	[TP0474-TP0651 (0.71912634)]
COG0257	COG0681	CP0925	CP0925	50S ribosomal protein L36	CP0664	CP0664	Signal peptidase I, putative	[TP0209-TP0926 (0.69083804)]
COG1121	COG2204	CP0210	CP_0210	Probable metal transport system ATP-binding protein CPn_0542/CP_0210/CPj0542/CpB0563	CP0162	CP0162	Sigma-54 dependent response regulator	[TP0035-TP0519 (0.5085169)]
COG1121	COG2204	CP0412	CpB0355	Probable metal transport system ATP-binding protein CPn_0348/CP_0412/CPj0348/CpB0355	CP0162	CP0162	Sigma-54 dependent response regulator	[TP0035-TP0519 (0.5085169)]
COG0051	COG2204	CP0203	rs10	30S ribosomal protein S10	CP0162	CP0162	Sigma-54 dependent response regulator	[TP0188-TP0519 (0.6307204)]
COG0234	COG0803	CP0637	mopB	10 kDa chaperonin (Protein Cpn10) (groES protein)	CP0411	CP_0411	Putative metal-binding lipoprotein CPn_0349/CP_0411/CPj0349/CpB0356 precursor	[TP1013-TP0163 (0.67160416)]
COG0234	COG0803	CP0637	mopB	10 kDa chaperonin (Protein Cpn10) (groES protein)	CP0211	CpB0562	Putative periplasmic metal-binding protein CPn_0541/CP_0211/CPj0541/CpB0562 precursor	[TP1013-TP0163 (0.67160416)]
COG0457	COG1536	CP0145	CP0145	Hypothetical protein CPn0602	CP1009	CP1009	Flagellar M-Ring Protein	[TP0648-TP0400 (0.69805074)]
COG0457	COG1536	CP0471	CP0471	Hypothetical protein CPn0287	CP1009	CP1009	Flagellar M-Ring Protein	[TP0648-TP0400 (0.69805074)]
COG0457	COG1536	CP0832	CP0832	Low Calcium Response Protein H	CP1009	CP1009	Flagellar M-Ring Protein	[TP0648-TP0400 (0.69805074)]
COG0457	COG1536	CP1060	CP1060	Low Calcium Response Protein H	CP1009	CP1009	Flagellar M-Ring Protein	[TP0648-TP0400 (0.69805074)]
COG0457	COG1536	CP1029	CP1029	Hypothetical protein CPn0840	CP1009	CP1009	Flagellar M-Ring Protein	[TP0648-TP0400 (0.69805074)]
COG0457	COG1536	CP0330	CP0330	Hypothetical protein CPn0423	CP1009	CP1009	Flagellar M-Ring Protein	[TP0648-TP0400 (0.69805074)]
COG0457	COG1536	CP0053	CP0053	Hypothetical protein CPn0693	CP1009	CP1009	Flagellar M-Ring Protein	[TP0648-TP0400 (0.69805074)]
COG0227	COG0492	CP0430	rpmB	50S ribosomal protein L28	CP0444	trxB	Thioredoxin reductase (EC 1.8.1.9) (TRXR)	[TP0362-TP0814 (0.801083)]
COG0051	COG1192	CP0203	rs10	30S ribosomal protein S10	CP1066	CPj0805	ParA family protein CPn_0805/CP_1066/CPj0805/CpB0834	[TP0188-TP0272 (0.7732025)]
COG0098	COG0803	CP0116	rs5	30S ribosomal protein S5	CP0411	CP_0411	Putative metal-binding lipoprotein CPn_0349/CP_0411/CPj0349/CpB0356 precursor	[TP0206-TP0163 (0.74372905)]
COG0098	COG0803	CP0116	rs5	30S ribosomal protein S5	CP0211	CpB0562	Putative periplasmic metal-binding protein CPn_0541/CP_0211/CPj0541/CpB0562 precursor	[TP0206-TP0163 (0.74372905)]
COG0249	COG0457	CP0920	mutS	DNA mismatch repair protein mutS	CP1029	CP1029	Hypothetical protein CPn0840	[TP0328-TP0095 (0.63719666)]
COG0249	COG0457	CP0920	mutS	DNA mismatch repair protein mutS	CP0471	CP0471	Hypothetical protein CPn0287	[TP0328-TP0095 (0.63719666)]
COG0249	COG0457	CP0920	mutS	DNA mismatch repair protein mutS	CP0330	CP0330	Hypothetical protein CPn0423	[TP0328-TP0095 (0.63719666)]
COG0249	COG0457	CP0920	mutS	DNA mismatch repair protein mutS	CP0053	CP0053	Hypothetical protein CPn0693	[TP0328-TP0095 (0.63719666)]
COG0249	COG0457	CP0920	mutS	DNA mismatch repair protein mutS	CP1060	CP1060	Low Calcium Response Protein H	[TP0328-TP0095 (0.63719666)]
COG0249	COG0457	CP0920	mutS	DNA mismatch repair protein mutS	CP0145	CP0145	Hypothetical protein CPn0602	[TP0328-TP0095 (0.63719666)]
COG0249	COG0457	CP0920	mutS	DNA mismatch repair protein mutS	CP0832	CP0832	Low Calcium Response Protein H	[TP0328-TP0095 (0.63719666)]
COG0442	COG0459	CP0254	proS	Prolyl-tRNA synthetase (EC 6.1.1.15) (Proline--tRNA ligase) (ProRS)	CP0968	CP0968	Heat shock protein-60 {UniProtKB/TrEMBL:Q9Z708}	[TP0160-TP0030 (0.7719589)]
COG0442	COG0459	CP0254	proS	Prolyl-tRNA synthetase (EC 6.1.1.15) (Proline--tRNA ligase) (ProRS)	CP1095	groL2	60 kDa chaperonin 2 (Protein Cpn60 2) (groEL protein 2)	[TP0160-TP0030 (0.7719589)]
COG0442	COG0459	CP0254	proS	Prolyl-tRNA synthetase (EC 6.1.1.15) (Proline--tRNA ligase) (ProRS)	CP0638	groL	60 kDa chaperonin (Protein Cpn60) (groEL protein)	[TP0160-TP0030 (0.7719589)]
COG0217	COG0481	CP0176	CpB0595	UPF0082 protein CPn_0573/CP_0176/CPj0573/CpB0595	CP0399	lepA	GTP-binding protein lepA	[TP0474-TP0510 (0.76600474)]
COG0472	COG2239	CP0966	mraY	Phospho-N-acetylmuramoyl-pentapeptide-transferase (EC 2.7.8.13) (UDP- MurNAc-pentapeptide phosphotransferase)	CP0472	CP0472	Mg++ Transporter {UniProtKB/TrEMBL:Q9Z8Q2}	[TP0345-TP0917 (0.5059451)]
COG0154	COG1624	CP0772	gatA	Glutamyl-tRNA(Gln) amidotransferase subunit A (EC 6.3.5.-) (Glu-ADT subunit A)	CP0673	CP0673	Hypothetical protein ybbP	[TP1020-TP0826 (0.7964557)]
COG0143	COG0217	CP0651	metG	Methionyl-tRNA synthetase (EC 6.1.1.10) (Methionine--tRNA ligase) (MetRS)	CP0176	CpB0595	UPF0082 protein CPn_0573/CP_0176/CPj0573/CpB0595	[TP0798-TP0474 (0.7790581)]
COG0566	COG2204	CP0222	CP0222	RRNA Methylase {UniProtKB/TrEMBL:Q9Z822}	CP0162	CP0162	Sigma-54 dependent response regulator	[TP0054-TP0519 (0.63495165)]
COG0772	COG1115	CP1002	CP1002	Cell shape-determining protein MrdB	CP0993	CP0993	D-Alanine/Glycine Permease	[TP0501-TP0998 (0.70629925)]
COG0772	COG1115	CP0963	CP0963	Cell Division Protein FtsW	CP0216	CP0216	D-Ala/Gly Permease {UniProtKB/TrEMBL:Q9Z816}	[TP0501-TP0998 (0.70629925)]
COG0772	COG1115	CP1002	CP1002	Cell shape-determining protein MrdB	CP0216	CP0216	D-Ala/Gly Permease {UniProtKB/TrEMBL:Q9Z816}	[TP0501-TP0998 (0.70629925)]
COG0772	COG1115	CP0963	CP0963	Cell Division Protein FtsW	CP0993	CP0993	D-Alanine/Glycine Permease	[TP0501-TP0998 (0.70629925)]
COG0457	COG2812	CP0330	CP0330	Hypothetical protein CPn0423	CP0735	CP0735	DNA Polymerase III Gamma and Tau (DNA polymerase	[TP0067-TP1005 (0.5652097)]
COG0457	COG2812	CP0053	CP0053	Hypothetical protein CPn0693	CP0735	CP0735	DNA Polymerase III Gamma and Tau (DNA polymerase	[TP0067-TP1005 (0.5652097)]
COG0457	COG2812	CP1060	CP1060	Low Calcium Response Protein H	CP0735	CP0735	DNA Polymerase III Gamma and Tau (DNA polymerase	[TP0067-TP1005 (0.5652097)]
COG0457	COG2812	CP0832	CP0832	Low Calcium Response Protein H	CP0735	CP0735	DNA Polymerase III Gamma and Tau (DNA polymerase	[TP0067-TP1005 (0.5652097)]
COG0457	COG2812	CP1029	CP1029	Hypothetical protein CPn0840	CP0735	CP0735	DNA Polymerase III Gamma and Tau (DNA polymerase	[TP0067-TP1005 (0.5652097)]
COG0457	COG2812	CP0471	CP0471	Hypothetical protein CPn0287	CP0735	CP0735	DNA Polymerase III Gamma and Tau (DNA polymerase	[TP0067-TP1005 (0.5652097)]
COG0457	COG2812	CP0145	CP0145	Hypothetical protein CPn0602	CP0735	CP0735	DNA Polymerase III Gamma and Tau (DNA polymerase	[TP0067-TP1005 (0.5652097)]
COG0124	COG0124	CP0084	hisS	Histidyl-tRNA synthetase (EC 6.1.1.21) (Histidine--tRNA ligase) (HisRS)	CP0084	hisS	Histidyl-tRNA synthetase (EC 6.1.1.21) (Histidine--tRNA ligase) (HisRS)	[TP0641-TP0641 (0.67365265)]
COG0290	COG1837	CP0865	infC	Translation initiation factor IF-3	CP0026	CPj0720	UPF0109 protein CPn_0720/CP_0026/CPj0720/CpB0748	[TP0850-TP0906 (0.70629925)]
COG0290	COG1837	CP0865	infC	Translation initiation factor IF-3	CP0960	CP0960	Hypothetical protein CPn0906	[TP0850-TP0906 (0.70629925)]
COG0768	COG0815	CP0052	CP0052	Penicillin-binding protein, putative	CP0094	lnt	Apolipoprotein N-acyltransferase (EC 2.3.1.-) (ALP N-acyltransferase)	[TP0500-TP0252 (0.87159187)]
COG0768	COG0815	CP0335	CP0335	Transglycolase/transpeptidase	CP0094	lnt	Apolipoprotein N-acyltransferase (EC 2.3.1.-) (ALP N-acyltransferase)	[TP0500-TP0252 (0.87159187)]
COG0211	COG1536	CP0207	rpmA	50S ribosomal protein L27	CP1009	CP1009	Flagellar M-Ring Protein	[TP0743-TP0400 (0.6311798)]
COG0486	COG0803	CP1031	trmE	Probable tRNA modification GTPase trmE	CP0211	CpB0562	Putative periplasmic metal-binding protein CPn_0541/CP_0211/CPj0541/CpB0562 precursor	[TP0550-TP0163 (0.74372905)]
COG0486	COG0803	CP1031	trmE	Probable tRNA modification GTPase trmE	CP0411	CP_0411	Putative metal-binding lipoprotein CPn_0349/CP_0411/CPj0349/CpB0356 precursor	[TP0550-TP0163 (0.74372905)]
COG0012	COG0608	CP0436	CP0436	GTP-binding protein, YcfH family	CP0187	CP0187	SsDNA Exonuclease {UniProtKB/TrEMBL:Q9Z7Z0}	[TP0124-TP0704 (0.626838)]
COG0050	COG0457	CP0701	tuf	Elongation factor Tu (EF-Tu)	CP1029	CP1029	Hypothetical protein CPn0840	[TP0187-TP0067 (0.7854602)]
COG0050	COG0457	CP0701	tuf	Elongation factor Tu (EF-Tu)	CP0471	CP0471	Hypothetical protein CPn0287	[TP0187-TP0067 (0.7854602)]
COG0050	COG0457	CP0701	tuf	Elongation factor Tu (EF-Tu)	CP1060	CP1060	Low Calcium Response Protein H	[TP0187-TP0067 (0.7854602)]
COG0050	COG0457	CP0701	tuf	Elongation factor Tu (EF-Tu)	CP0145	CP0145	Hypothetical protein CPn0602	[TP0187-TP0067 (0.7854602)]
COG0050	COG0457	CP0701	tuf	Elongation factor Tu (EF-Tu)	CP0053	CP0053	Hypothetical protein CPn0693	[TP0187-TP0067 (0.7854602)]
COG0050	COG0457	CP0701	tuf	Elongation factor Tu (EF-Tu)	CP0832	CP0832	Low Calcium Response Protein H	[TP0187-TP0067 (0.7854602)]
COG0050	COG0457	CP0701	tuf	Elongation factor Tu (EF-Tu)	CP0330	CP0330	Hypothetical protein CPn0423	[TP0187-TP0067 (0.7854602)]
COG0257	COG0564	CP0925	CP0925	50S ribosomal protein L36	CP0027	CP0027	Predicted Pseudouridine Synthase	[TP0209-TP0154 (0.634929)]
COG0621	COG2208	CP0277	CPj0477	Hypothetical UPF0004 protein CPn_0477/CP_0277/CPj0477/CpB0496	CP1079	CP1079	Sigma regulatory family protein-PP2C phosphatase	[TP0269-TP0218 (0.77940726)]
COG0621	COG2208	CP0510	CP0510	Hypothetical protein CP0510	CP1079	CP1079	Sigma regulatory family protein-PP2C phosphatase	[TP0269-TP0218 (0.77940726)]
COG0255	COG1394	CP0108	rpmC	50S ribosomal protein L29	CP0684	atpD	V-type ATP synthase subunit D (EC 3.6.3.14) (V-type ATPase subunit D)	[TP0197-TP0527 (0.51549006)]
COG0457	COG1187	CP1060	CP1060	Low Calcium Response Protein H	CP1005	CP1005	Ribosomal large subunit pseudouridine synthase B	[TP0067-TP0459 (0.6360361)]
COG0457	COG1187	CP0832	CP0832	Low Calcium Response Protein H	CP1005	CP1005	Ribosomal large subunit pseudouridine synthase B	[TP0067-TP0459 (0.6360361)]
COG0457	COG1187	CP0145	CP0145	Hypothetical protein CPn0602	CP1005	CP1005	Ribosomal large subunit pseudouridine synthase B	[TP0067-TP0459 (0.6360361)]
COG0457	COG1187	CP0053	CP0053	Hypothetical protein CPn0693	CP1005	CP1005	Ribosomal large subunit pseudouridine synthase B	[TP0067-TP0459 (0.6360361)]
COG0457	COG1187	CP0471	CP0471	Hypothetical protein CPn0287	CP1005	CP1005	Ribosomal large subunit pseudouridine synthase B	[TP0067-TP0459 (0.6360361)]
COG0457	COG1187	CP1029	CP1029	Hypothetical protein CPn0840	CP1005	CP1005	Ribosomal large subunit pseudouridine synthase B	[TP0067-TP0459 (0.6360361)]
COG0457	COG1187	CP0330	CP0330	Hypothetical protein CPn0423	CP1005	CP1005	Ribosomal large subunit pseudouridine synthase B	[TP0067-TP0459 (0.6360361)]
COG0210	COG0305	CP1100	CP1100	DNA Helicase {UniProtKB/TrEMBL:Q9Z7D4}	CP0131	CP0131	Replicative DNA helicase	[TP0102-TP0058 (0.8842861)]
