# Supplementary material for: The Binary Protein Interactome of Treponema pallidum – The Syphilis Spirochete
Source: PLoS One. 2008 May 28;3(5):e2292. doi: 10.1371/journal.pone.0002292 (PMC2386257; doi:10.1371/journal.pone.0002292)
Supplement: Data S1 — Predicted protein-protein interactions based on our Treponema pallidum data; zip archive containing 372 files with one file per species. (6.09 MB ZIP) [file pone.0002292.s006.zip › bacteria/Chlamydophila_pneum__J138.tab]

138677 Chlamydophila pneum. J138
COG A	COG B	Locus Id A	Preferred Name(s) A	Annotation A	Locus Id B	Preferred Name(s) B	Annotation B	T. pallidum interaction
COG0186	COG1475	BA000008_GR_724808-725068	rs17	30S ribosomal protein S17	BA000008_GR_766500-767360	parB	Probable chromosome partitioning protein parB	[TP0198-TP0271 (0.71912634)]
COG0608	COG0817	BA000008_GR_647611-649377	BAA98769.1	SsDNA Exonuclease {UniProtKB/TrEMBL:Q9Z7Z0}	BA000008_GR_713462-713968	ruvC	Crossover junction endodeoxyribonuclease ruvC (EC 3.1.22.4) (Holliday junction nuclease ruvC) (Holliday junction resolvase ruvC)	[TP0704-TP0517 (0.81382185)]
COG0617	COG0860	BA000008_GR_956168-957400	BAA99053.1	Poly A Polymerase {UniProtKB/TrEMBL:Q9Z761}	BA000008_GR_461950-462744	BAA98625.1	N-acetylmuramoyl alanine amidase	[TP0270-TP0247 (0.76828843)]
COG0617	COG0860	BA000008_GR_1106094-1107386	BAA99174.1	Poly(A) polymerase family protein	BA000008_GR_461950-462744	BAA98625.1	N-acetylmuramoyl alanine amidase	[TP0270-TP0247 (0.76828843)]
COG0201	COG0550	BA000008_GR_719805-721178	secY	Preprotein translocase secY subunit	BA000008_GR_864439-867054	BAA98977.1	DNA Topoisomerase I-Fused to SWI Domain	[TP0208-TP0394 (0.8044664)]
COG0768	COG2812	BA000008_GR_464583-466544	BAA98627.1	Transglycolase/transpeptidase	BA000008_GR_53986-55314	BAA98252.1	DNA polymerase III gamma and tau	[TP0500-TP1005 (0.655462)]
COG0768	COG2812	BA000008_GR_775649-778921	BAA98901.1	PBP2-transglycolase/transpeptidase	BA000008_GR_53986-55314	BAA98252.1	DNA polymerase III gamma and tau	[TP0500-TP1005 (0.655462)]
COG0180	COG0564	BA000008_GR_908027-909061	trpS	Tryptophanyl-tRNA synthetase (EC 6.1.1.2) (Tryptophan--tRNA ligase) (TrpRS)	BA000008_GR_448724-449422	BAA98611.1	Predicted pseudouridine synthetase family	[TP0632-TP0339 (0.7885255)]
COG0180	COG0564	BA000008_GR_908027-909061	trpS	Tryptophanyl-tRNA synthetase (EC 6.1.1.2) (Tryptophan--tRNA ligase) (TrpRS)	BA000008_GR_805237-806214	BAA98926.1	Predicted Pseudouridine Synthase	[TP0632-TP0339 (0.7885255)]
COG0090	COG0223	BA000008_GR_727040-727894	rl2	50S ribosomal protein L2	BA000008_GR_731028-731993	fmt	Methionyl-tRNA formyltransferase (EC 2.1.2.9)	[TP0192-TP0756 (0.8610547)]
COG0632	COG2255	BA000008_GR_712837-713460	ruvA	Holliday junction ATP-dependent DNA helicase ruvA (EC 3.6.1.-)	BA000008_GR_437840-438853	ruvB	Holliday junction ATP-dependent DNA helicase ruvB (EC 3.6.1.-)	[TP0543-TP0162 (0.9659884)]
COG0257	COG0577	BA000008_GR_1068685-1068822	BAA99144.1	50S ribosomal protein L36	CPJ0249	CPJ0249	Hypothetical protein CPn0249	[TP0209-TP0962 (0.5903608)]
COG0222	COG0802	BA000008_GR_93405-93794	rl7	50S ribosomal protein L7/L12	BA000008_GR_737369-737794	BAA98864.1	Hypothetical protein yjeE	[TP0240-TP0875 (0.8481433)]
COG0495	COG1214	BA000008_GR_195144-197606	leuS	Leucyl-tRNA synthetase (EC 6.1.1.4) (Leucine--tRNA ligase) (LeuRS)	BA000008_GR_43562-44203	BAA98242.1	O-Sialoglycoprotein Endopeptidase	[TP0586-TP0876 (0.5571989)]
COG0360	COG0616	BA000008_GR_1086471-1086809	rs6	30S ribosomal protein S6	BA000008_GR_703976-704977	BAA98820.1	Protease IV, putative {UniProtKB/TrEMBL:Q9Z7U1}	[TP0063-TP0997 (0.6657489)]
COG0125	COG0457	BA000008_GR_304846-305466	tmk	Thymidylate kinase {UniProtKB/Swiss-Prot:Q9Z8R5}	BA000008_GR_1170101-1170619	BAA99228.1	Low Calcium Response Protein H	[TP0354-TP0648 (0.5206915)]
COG0125	COG0457	BA000008_GR_304846-305466	tmk	Thymidylate kinase {UniProtKB/Swiss-Prot:Q9Z8R5}	CPJ0287	CPJ0287	Hypothetical protein CPn0287	[TP0354-TP0648 (0.5206915)]
COG0125	COG0457	BA000008_GR_304846-305466	tmk	Thymidylate kinase {UniProtKB/Swiss-Prot:Q9Z8R5}	CPJ0840	CPJ0840	Hypothetical protein CPn0840	[TP0354-TP0648 (0.5206915)]
COG0125	COG0457	BA000008_GR_304846-305466	tmk	Thymidylate kinase {UniProtKB/Swiss-Prot:Q9Z8R5}	CPJ0423	CPJ0423	Hypothetical protein CPn0423	[TP0354-TP0648 (0.5206915)]
COG0125	COG0457	BA000008_GR_304846-305466	tmk	Thymidylate kinase {UniProtKB/Swiss-Prot:Q9Z8R5}	CPJ0602	CPJ0602	Hypothetical protein CPn0602	[TP0354-TP0648 (0.5206915)]
COG0125	COG0457	BA000008_GR_304846-305466	tmk	Thymidylate kinase {UniProtKB/Swiss-Prot:Q9Z8R5}	BA000008_GR_917527-918222	BAA99019.1	Low Calcium Response Protein H	[TP0354-TP0648 (0.5206915)]
COG0125	COG0457	BA000008_GR_304846-305466	tmk	Thymidylate kinase {UniProtKB/Swiss-Prot:Q9Z8R5}	CPJ0693	CPJ0693	Hypothetical protein CPn0693	[TP0354-TP0648 (0.5206915)]
COG0265	COG0333	BA000008_GR_1120385-1121851	htrA	Probable serine protease do-like precursor (EC 3.4.21.-)	BA000008_GR_1096467-1096649	rpmF	50S ribosomal protein L32	[TP0773-TP0807 (0.5060325)]
COG0249	COG1156	BA000008_GR_1072364-1074850	mutS	DNA mismatch repair protein mutS	BA000008_GR_107824-109140	atpB	V-type ATP synthase beta chain (EC 3.6.3.14) (V-type ATPase subunit B)	[TP0328-TP0427 (0.80866665)]
COG0802	COG0860	BA000008_GR_737369-737794	BAA98864.1	Hypothetical protein yjeE	BA000008_GR_461950-462744	BAA98625.1	N-acetylmuramoyl alanine amidase	[TP0875-TP0247 (0.90700364)]
COG0495	COG0761	BA000008_GR_195144-197606	leuS	Leucyl-tRNA synthetase (EC 6.1.1.4) (Leucine--tRNA ligase) (LeuRS)	BA000008_GR_1165412-1166344	lytB	4-hydroxy-3-methylbut-2-enyl diphosphate reductase (EC 1.17.1.2)	[TP0586-TP0547 (0.63095015)]
COG0020	COG1390	BA000008_GR_655462-656214	uppS	Undecaprenyl pyrophosphate synthetase (EC 2.5.1.31) (UPP synthetase) (Di-trans,poly-cis-decaprenylcistransferase) (Undecaprenyl diphosphate synthase) (UDS)	BA000008_GR_104575-105201	hrpE	V-type ATP synthase subunit E (EC 3.6.3.14) (V-type ATPase subunit E)	[TP0603-TP0424 (0.79878455)]
COG0333	COG1077	BA000008_GR_1096467-1096649	rpmF	50S ribosomal protein L32	BA000008_GR_964614-965714	BAA99058.1	Rod Shape Protein-Sugar Kinase	[TP0807-TP0497 (0.61855906)]
COG0257	COG1253	BA000008_GR_1068685-1068822	BAA99144.1	50S ribosomal protein L36	CPJ0395	CPJ0395	Hypothetical protein CPn0395	[TP0209-TP0027 (0.74441797)]
COG0257	COG1253	BA000008_GR_1068685-1068822	BAA99144.1	50S ribosomal protein L36	BA000008_GR_440445-441680	BAA98602.1	CBS domain protein {UniProtKB/TrEMBL:Q9JSF2}	[TP0209-TP0027 (0.74441797)]
COG0257	COG1253	BA000008_GR_1068685-1068822	BAA99144.1	50S ribosomal protein L36	BA000008_GR_590133-591296	BAA98716.1	CBS Domains {UniProtKB/TrEMBL:Q9Z842}	[TP0209-TP0027 (0.74441797)]
COG0060	COG0681	BA000008_GR_138366-141497	ileS	Isoleucyl-tRNA synthetase (EC 6.1.1.5) (Isoleucine--tRNA ligase) (IleRS)	BA000008_GR_141535-143445	BAA98321.1	Signal peptidase I {UniProtKB/TrEMBL:Q9JSJ0}	[TP0452-TP0185 (0.79878455)]
COG0558	COG2239	BA000008_GR_706952-707458	BAA98822.1	Glycerol-3-P Phosphatidyltransferase	BA000008_GR_320269-321681	BAA98496.1	Mg++ Transporter {UniProtKB/TrEMBL:Q9Z8Q2}	[TP0256-TP0917 (0.6007029)]
COG0558	COG2239	BA000008_GR_1082791-1083411	BAA99155.1	Glycerol-3-P Phosphatydyltransferase	BA000008_GR_320269-321681	BAA98496.1	Mg++ Transporter {UniProtKB/TrEMBL:Q9Z8Q2}	[TP0256-TP0917 (0.6007029)]
COG0593	COG1077	BA000008_GR_349214-350596	dnaA	Chromosomal replication initiator protein dnaA 1	BA000008_GR_964614-965714	BAA99058.1	Rod Shape Protein-Sugar Kinase	[TP0001-TP0497 (0.678435)]
COG0593	COG1077	BA000008_GR_469322-470674	dnaA2	Chromosomal replication initiator protein dnaA 2	BA000008_GR_964614-965714	BAA99058.1	Rod Shape Protein-Sugar Kinase	[TP0001-TP0497 (0.678435)]
COG0658	COG1187	CPJ0035	CPJ0035	Hypothetical protein CP0741	BA000008_GR_980991-981698	BAA99072.1	Ribosomal large subunit pseudouridine synthase B	[TP0336-TP0459 (0.6079956)]
COG0465	COG0465	BA000008_GR_1144261-1146993	BAA99205.1	ATP-dependent zinc protease	BA000008_GR_1144261-1146993	BAA99205.1	ATP-dependent zinc protease	[TP0330-TP0330 (0.73856413)]
COG0860	COG1192	BA000008_GR_461950-462744	BAA98625.1	N-acetylmuramoyl alanine amidase	CPJ0805	CPj0805	ParA family protein CPn_0805/CP_1066/CPj0805/CpB0834	[TP0247-TP0272 (0.7527567)]
COG0242	COG0272	BA000008_GR_1218069-1218629	def	Peptide deformylase (EC 3.5.1.88) (PDF) (Polypeptide deformylase)	BA000008_GR_185426-187414	ligA	DNA ligase (EC 6.5.1.2) (Polydeoxyribonucleotide synthase [NAD+])	[TP0757-TP0634 (0.68197167)]
COG0265	COG0817	BA000008_GR_1120385-1121851	htrA	Probable serine protease do-like precursor (EC 3.4.21.-)	BA000008_GR_713462-713968	ruvC	Crossover junction endodeoxyribonuclease ruvC (EC 3.1.22.4) (Holliday junction nuclease ruvC) (Holliday junction resolvase ruvC)	[TP0773-TP0517 (0.5118523)]
COG0187	COG0358	BA000008_GR_800978-802786	BAA98922.1	DNA Gyrase Subunit B {UniProtKB/TrEMBL:Q9Z7J0}	BA000008_GR_1075334-1077106	dnaG	DNA primase {UniProtKB/Swiss-Prot:Q9Z6W4}	[TP1006-TP0492 (0.55112576)]
COG0187	COG0358	BA000008_GR_307991-310408	gyrB	DNA gyrase subunit B (EC 5.99.1.3)	BA000008_GR_1075334-1077106	dnaG	DNA primase {UniProtKB/Swiss-Prot:Q9Z6W4}	[TP1006-TP0492 (0.55112576)]
COG1154	COG2812	BA000008_GR_1212058-1213992	dxs	1-deoxy-D-xylulose-5-phosphate synthase (EC 2.2.1.7) (1-deoxyxylulose- 5-phosphate synthase) (DXP synthase) (DXPS)	BA000008_GR_53986-55314	BAA98252.1	DNA polymerase III gamma and tau	[TP0824-TP1005 (0.68180764)]
COG0237	COG0552	BA000008_GR_700738-701346	coaE	Dephospho-CoA kinase (EC 2.7.1.24) (Dephosphocoenzyme A kinase)	BA000008_GR_1113127-1113999	BAA99179.1	Cell Division Protein FtsY	[TP0296-TP0578 (0.7885255)]
COG0080	COG0265	BA000008_GR_91683-92108	rl11	50S ribosomal protein L11	BA000008_GR_1120385-1121851	htrA	Probable serine protease do-like precursor (EC 3.4.21.-)	[TP0237-TP0773 (0.6164146)]
COG2812	COG2812	BA000008_GR_53986-55314	BAA98252.1	DNA polymerase III gamma and tau	BA000008_GR_53986-55314	BAA98252.1	DNA polymerase III gamma and tau	[TP1005-TP1005 (0.52391654)]
COG0223	COG0234	BA000008_GR_731028-731993	fmt	Methionyl-tRNA formyltransferase (EC 2.1.2.9)	BA000008_GR_168851-169159	mopB	10 kDa chaperonin (Protein Cpn10) (groES protein)	[TP0756-TP1013 (0.64276713)]
COG0664	COG1074	CPJ0294	CPJ0294	CAMP-Dependent Protein Kinase Regulatory Subunit	BA000008_GR_830067-833219	recB	Exodeoxyribonuclease V beta chain (EC 3.1.11.5)	[TP0089-TP0898 (0.8304331)]
COG0223	COG0242	BA000008_GR_731028-731993	fmt	Methionyl-tRNA formyltransferase (EC 2.1.2.9)	BA000008_GR_1218069-1218629	def	Peptide deformylase (EC 3.5.1.88) (PDF) (Polypeptide deformylase)	[TP0756-TP0757 (0.8300303)]
COG0233	COG0359	BA000008_GR_783503-784045	rrf	Ribosome recycling factor (Ribosome-releasing factor) (RRF)	BA000008_GR_1087091-1087600	rl9	50S ribosomal protein L9	[TP0604-TP0060 (0.5105792)]
COG0012	COG0457	BA000008_GR_364386-365480	BAA98531.1	GTP-binding protein, YcfH family	CPJ0840	CPJ0840	Hypothetical protein CPn0840	[TP0124-TP0067 (0.81355333)]
COG0012	COG0457	BA000008_GR_364386-365480	BAA98531.1	GTP-binding protein, YcfH family	CPJ0423	CPJ0423	Hypothetical protein CPn0423	[TP0124-TP0067 (0.81355333)]
COG0012	COG0457	BA000008_GR_364386-365480	BAA98531.1	GTP-binding protein, YcfH family	BA000008_GR_917527-918222	BAA99019.1	Low Calcium Response Protein H	[TP0124-TP0067 (0.81355333)]
COG0012	COG0457	BA000008_GR_364386-365480	BAA98531.1	GTP-binding protein, YcfH family	BA000008_GR_1170101-1170619	BAA99228.1	Low Calcium Response Protein H	[TP0124-TP0067 (0.81355333)]
COG0012	COG0457	BA000008_GR_364386-365480	BAA98531.1	GTP-binding protein, YcfH family	CPJ0693	CPJ0693	Hypothetical protein CPn0693	[TP0124-TP0067 (0.81355333)]
COG0012	COG0457	BA000008_GR_364386-365480	BAA98531.1	GTP-binding protein, YcfH family	CPJ0602	CPJ0602	Hypothetical protein CPn0602	[TP0124-TP0067 (0.81355333)]
COG0012	COG0457	BA000008_GR_364386-365480	BAA98531.1	GTP-binding protein, YcfH family	CPJ0287	CPJ0287	Hypothetical protein CPn0287	[TP0124-TP0067 (0.81355333)]
COG0265	COG0492	BA000008_GR_1120385-1121851	htrA	Probable serine protease do-like precursor (EC 3.4.21.-)	BA000008_GR_354972-355907	trxB	Thioredoxin reductase (EC 1.8.1.9) (TRXR)	[TP0773-TP0814 (0.6926654)]
COG0495	COG1480	BA000008_GR_195144-197606	leuS	Leucyl-tRNA synthetase (EC 6.1.1.4) (Leucine--tRNA ligase) (LeuRS)	BA000008_GR_63368-65485	BAA98259.1	Conserved hypothetical inner membrane protein	[TP0586-TP0651 (0.5087635)]
COG1377	COG2239	BA000008_GR_365871-366953	BAA98532.1	Yop proteins translocation protein U	BA000008_GR_320269-321681	BAA98496.1	Mg++ Transporter {UniProtKB/TrEMBL:Q9Z8Q2}	[TP0715-TP0917 (0.53720385)]
COG0124	COG0608	CPJ0663	hisS	Histidyl-tRNA synthetase (EC 6.1.1.21) (Histidine--tRNA ligase) (HisRS)	BA000008_GR_647611-649377	BAA98769.1	SsDNA Exonuclease {UniProtKB/TrEMBL:Q9Z7Z0}	[TP0641-TP0704 (0.75894904)]
COG0465	COG0772	BA000008_GR_1144261-1146993	BAA99205.1	ATP-dependent zinc protease	BA000008_GR_1034584-1035741	BAA99111.1	Cell Division Protein FtsW	[TP0330-TP0387 (0.8016956)]
COG0465	COG0772	BA000008_GR_1144261-1146993	BAA99205.1	ATP-dependent zinc protease	BA000008_GR_982744-983991	BAA99075.1	Rod Shape Protein {UniProtKB/TrEMBL:Q9Z739}	[TP0330-TP0387 (0.8016956)]
COG0457	COG1426	BA000008_GR_917527-918222	BAA99019.1	Low Calcium Response Protein H	BA000008_GR_1219847-1220278	BAA99276.1	HTH Transcriptional Regulator	[TP0268-TP0334 (0.739808)]
COG0457	COG1426	CPJ0602	CPJ0602	Hypothetical protein CPn0602	BA000008_GR_1219847-1220278	BAA99276.1	HTH Transcriptional Regulator	[TP0268-TP0334 (0.739808)]
COG0457	COG1426	BA000008_GR_1170101-1170619	BAA99228.1	Low Calcium Response Protein H	BA000008_GR_1219847-1220278	BAA99276.1	HTH Transcriptional Regulator	[TP0268-TP0334 (0.739808)]
COG0457	COG1426	CPJ0423	CPJ0423	Hypothetical protein CPn0423	BA000008_GR_1219847-1220278	BAA99276.1	HTH Transcriptional Regulator	[TP0268-TP0334 (0.739808)]
COG0457	COG1426	CPJ0693	CPJ0693	Hypothetical protein CPn0693	BA000008_GR_1219847-1220278	BAA99276.1	HTH Transcriptional Regulator	[TP0268-TP0334 (0.739808)]
COG0457	COG1426	CPJ0840	CPJ0840	Hypothetical protein CPn0840	BA000008_GR_1219847-1220278	BAA99276.1	HTH Transcriptional Regulator	[TP0268-TP0334 (0.739808)]
COG0457	COG1426	CPJ0287	CPJ0287	Hypothetical protein CPn0287	BA000008_GR_1219847-1220278	BAA99276.1	HTH Transcriptional Regulator	[TP0268-TP0334 (0.739808)]
COG0201	COG2239	BA000008_GR_719805-721178	secY	Preprotein translocase secY subunit	BA000008_GR_320269-321681	BAA98496.1	Mg++ Transporter {UniProtKB/TrEMBL:Q9Z8Q2}	[TP0208-TP0917 (0.5527395)]
COG0860	COG1214	BA000008_GR_461950-462744	BAA98625.1	N-acetylmuramoyl alanine amidase	BA000008_GR_43562-44203	BAA98242.1	O-Sialoglycoprotein Endopeptidase	[TP0247-TP0876 (0.6334264)]
COG0305	COG2812	BA000008_GR_708112-709461	BAA98823.1	Replicative DNA Helicase	BA000008_GR_53986-55314	BAA98252.1	DNA polymerase III gamma and tau	[TP0058-TP1005 (0.7130585)]
COG0188	COG0526	BA000008_GR_802790-804226	BAA98923.1	DNA gyrase subunit A {UniProtKB/TrEMBL:Q9JSB8}	CPJ0926	CPJ0926	Thioredoxin Disulfide Isomerase	[TP0005-TP0100 (0.7885434)]
COG0188	COG0526	BA000008_GR_305471-307975	gyrA	DNA gyrase subunit A (EC 5.99.1.3)	CPJ0933	CPJ0933	Predicted disulfide bond isomerase	[TP0005-TP0100 (0.7885434)]
COG0188	COG0526	BA000008_GR_802790-804226	BAA98923.1	DNA gyrase subunit A {UniProtKB/TrEMBL:Q9JSB8}	CPJ0933	CPJ0933	Predicted disulfide bond isomerase	[TP0005-TP0100 (0.7885434)]
COG0188	COG0526	BA000008_GR_802790-804226	BAA98923.1	DNA gyrase subunit A {UniProtKB/TrEMBL:Q9JSB8}	BA000008_GR_738854-739162	trxA	Thioredoxin {UniProtKB/Swiss-Prot:Q9Z7P5}	[TP0005-TP0100 (0.7885434)]
COG0188	COG0526	BA000008_GR_305471-307975	gyrA	DNA gyrase subunit A (EC 5.99.1.3)	CPJ0926	CPJ0926	Thioredoxin Disulfide Isomerase	[TP0005-TP0100 (0.7885434)]
COG0188	COG0526	BA000008_GR_305471-307975	gyrA	DNA gyrase subunit A (EC 5.99.1.3)	BA000008_GR_738854-739162	trxA	Thioredoxin {UniProtKB/Swiss-Prot:Q9Z7P5}	[TP0005-TP0100 (0.7885434)]
COG0526	COG0771	BA000008_GR_738854-739162	trxA	Thioredoxin {UniProtKB/Swiss-Prot:Q9Z7P5}	BA000008_GR_1032608-1033861	murD	UDP-N-acetylmuramoylalanine--D-glutamate ligase (EC 6.3.2.9) (UDP-N- acetylmuramoyl-L-alanyl-D-glutamate synthetase) (D-glutamic acid- adding enzyme)	[TP0100-TP0903 (0.59509045)]
COG0526	COG0771	CPJ0926	CPJ0926	Thioredoxin Disulfide Isomerase	BA000008_GR_1032608-1033861	murD	UDP-N-acetylmuramoylalanine--D-glutamate ligase (EC 6.3.2.9) (UDP-N- acetylmuramoyl-L-alanyl-D-glutamate synthetase) (D-glutamic acid- adding enzyme)	[TP0100-TP0903 (0.59509045)]
COG0526	COG0771	CPJ0933	CPJ0933	Predicted disulfide bond isomerase	BA000008_GR_1032608-1033861	murD	UDP-N-acetylmuramoylalanine--D-glutamate ligase (EC 6.3.2.9) (UDP-N- acetylmuramoyl-L-alanyl-D-glutamate synthetase) (D-glutamic acid- adding enzyme)	[TP0100-TP0903 (0.59509045)]
COG0762	COG2239	CPJ0767	CPJ0767	Hypothetical protein CPn0767	BA000008_GR_320269-321681	BAA98496.1	Mg++ Transporter {UniProtKB/TrEMBL:Q9Z8Q2}	[TP0668-TP0917 (0.5215956)]
COG1366	COG1536	BA000008_GR_1040958-1041290	BAA99117.1	Anti-sigma factor antagonist	BA000008_GR_976926-977951	BAA99068.1	Flagellar M-Ring Protein	[TP0233-TP0400 (0.68778783)]
COG1366	COG1536	BA000008_GR_591461-591811	BAA98717.1	Anti-sigma factor antagonist	BA000008_GR_976926-977951	BAA99068.1	Flagellar M-Ring Protein	[TP0233-TP0400 (0.68778783)]
COG0504	COG1475	BA000008_GR_271778-273391	pyrG	CTP synthase (EC 6.3.4.2) (UTP--ammonia ligase) (CTP synthetase)	BA000008_GR_766500-767360	parB	Probable chromosome partitioning protein parB	[TP0305-TP0271 (0.70252794)]
COG0149	COG2239	BA000008_GR_1216285-1217049	tpi	Triosephosphate isomerase (EC 5.3.1.1) (TIM) (Triose-phosphate isomerase)	BA000008_GR_320269-321681	BAA98496.1	Mg++ Transporter {UniProtKB/TrEMBL:Q9Z8Q2}	[TP0537-TP0917 (0.5527395)]
COG0250	COG0772	BA000008_GR_91028-91576	nusG	Transcription antitermination protein nusG	BA000008_GR_1034584-1035741	BAA99111.1	Cell Division Protein FtsW	[TP0236-TP0387 (0.7470728)]
COG0250	COG0772	BA000008_GR_91028-91576	nusG	Transcription antitermination protein nusG	BA000008_GR_982744-983991	BAA99075.1	Rod Shape Protein {UniProtKB/TrEMBL:Q9Z739}	[TP0236-TP0387 (0.7470728)]
COG0227	COG0740	BA000008_GR_372567-372836	rpmB	50S ribosomal protein L28	BA000008_GR_600963-601538	clp	ATP-dependent Clp protease proteolytic subunit 1 (EC 3.4.21.92) (Endopeptidase Clp 1)	[TP0362-TP0507 (0.75048)]
COG0227	COG0740	BA000008_GR_372567-372836	rpmB	50S ribosomal protein L28	BA000008_GR_958705-959316	clpP2	ATP-dependent Clp protease proteolytic subunit 2 (EC 3.4.21.92) (Endopeptidase Clp 2)	[TP0362-TP0507 (0.75048)]
COG0457	COG0457	CPJ0602	CPJ0602	Hypothetical protein CPn0602	CPJ0693	CPJ0693	Hypothetical protein CPn0693	[TP0067-TP0095 (0.6515529)]
COG0457	COG0457	CPJ0693	CPJ0693	Hypothetical protein CPn0693	CPJ0602	CPJ0602	Hypothetical protein CPn0602	[TP0067-TP0095 (0.6515529)]
COG0457	COG0457	BA000008_GR_1170101-1170619	BAA99228.1	Low Calcium Response Protein H	BA000008_GR_917527-918222	BAA99019.1	Low Calcium Response Protein H	[TP0067-TP0095 (0.6515529)]
COG0457	COG0457	BA000008_GR_917527-918222	BAA99019.1	Low Calcium Response Protein H	BA000008_GR_1170101-1170619	BAA99228.1	Low Calcium Response Protein H	[TP0067-TP0095 (0.6515529)]
COG0457	COG0457	CPJ0602	CPJ0602	Hypothetical protein CPn0602	CPJ0840	CPJ0840	Hypothetical protein CPn0840	[TP0067-TP0095 (0.6515529)]
COG0457	COG0457	CPJ0840	CPJ0840	Hypothetical protein CPn0840	CPJ0602	CPJ0602	Hypothetical protein CPn0602	[TP0067-TP0095 (0.6515529)]
COG0457	COG0457	CPJ0602	CPJ0602	Hypothetical protein CPn0602	BA000008_GR_1170101-1170619	BAA99228.1	Low Calcium Response Protein H	[TP0067-TP0095 (0.6515529)]
COG0457	COG0457	BA000008_GR_1170101-1170619	BAA99228.1	Low Calcium Response Protein H	CPJ0602	CPJ0602	Hypothetical protein CPn0602	[TP0067-TP0095 (0.6515529)]
COG0457	COG0457	CPJ0840	CPJ0840	Hypothetical protein CPn0840	CPJ0287	CPJ0287	Hypothetical protein CPn0287	[TP0067-TP0095 (0.6515529)]
COG0457	COG0457	CPJ0287	CPJ0287	Hypothetical protein CPn0287	CPJ0840	CPJ0840	Hypothetical protein CPn0840	[TP0067-TP0095 (0.6515529)]
COG0457	COG0457	BA000008_GR_1170101-1170619	BAA99228.1	Low Calcium Response Protein H	CPJ0287	CPJ0287	Hypothetical protein CPn0287	[TP0067-TP0095 (0.6515529)]
COG0457	COG0457	CPJ0287	CPJ0287	Hypothetical protein CPn0287	BA000008_GR_1170101-1170619	BAA99228.1	Low Calcium Response Protein H	[TP0067-TP0095 (0.6515529)]
COG0457	COG0457	CPJ0693	CPJ0693	Hypothetical protein CPn0693	CPJ0693	CPJ0693	Hypothetical protein CPn0693	[TP0067-TP0095 (0.6515529)]
COG0457	COG0457	BA000008_GR_1170101-1170619	BAA99228.1	Low Calcium Response Protein H	BA000008_GR_1170101-1170619	BAA99228.1	Low Calcium Response Protein H	[TP0067-TP0095 (0.6515529)]
COG0457	COG0457	CPJ0840	CPJ0840	Hypothetical protein CPn0840	BA000008_GR_917527-918222	BAA99019.1	Low Calcium Response Protein H	[TP0067-TP0095 (0.6515529)]
COG0457	COG0457	BA000008_GR_917527-918222	BAA99019.1	Low Calcium Response Protein H	CPJ0840	CPJ0840	Hypothetical protein CPn0840	[TP0067-TP0095 (0.6515529)]
COG0457	COG0457	CPJ0423	CPJ0423	Hypothetical protein CPn0423	CPJ0423	CPJ0423	Hypothetical protein CPn0423	[TP0067-TP0095 (0.6515529)]
COG0457	COG0457	CPJ0423	CPJ0423	Hypothetical protein CPn0423	CPJ0602	CPJ0602	Hypothetical protein CPn0602	[TP0067-TP0095 (0.6515529)]
COG0457	COG0457	CPJ0602	CPJ0602	Hypothetical protein CPn0602	CPJ0423	CPJ0423	Hypothetical protein CPn0423	[TP0067-TP0095 (0.6515529)]
COG0457	COG0457	CPJ0423	CPJ0423	Hypothetical protein CPn0423	BA000008_GR_917527-918222	BAA99019.1	Low Calcium Response Protein H	[TP0067-TP0095 (0.6515529)]
COG0457	COG0457	BA000008_GR_917527-918222	BAA99019.1	Low Calcium Response Protein H	CPJ0423	CPJ0423	Hypothetical protein CPn0423	[TP0067-TP0095 (0.6515529)]
COG0457	COG0457	CPJ0423	CPJ0423	Hypothetical protein CPn0423	CPJ0693	CPJ0693	Hypothetical protein CPn0693	[TP0067-TP0095 (0.6515529)]
COG0457	COG0457	CPJ0693	CPJ0693	Hypothetical protein CPn0693	CPJ0423	CPJ0423	Hypothetical protein CPn0423	[TP0067-TP0095 (0.6515529)]
COG0457	COG0457	BA000008_GR_1170101-1170619	BAA99228.1	Low Calcium Response Protein H	CPJ0693	CPJ0693	Hypothetical protein CPn0693	[TP0067-TP0095 (0.6515529)]
COG0457	COG0457	CPJ0693	CPJ0693	Hypothetical protein CPn0693	BA000008_GR_1170101-1170619	BAA99228.1	Low Calcium Response Protein H	[TP0067-TP0095 (0.6515529)]
COG0457	COG0457	CPJ0287	CPJ0287	Hypothetical protein CPn0287	BA000008_GR_917527-918222	BAA99019.1	Low Calcium Response Protein H	[TP0067-TP0095 (0.6515529)]
COG0457	COG0457	BA000008_GR_917527-918222	BAA99019.1	Low Calcium Response Protein H	CPJ0287	CPJ0287	Hypothetical protein CPn0287	[TP0067-TP0095 (0.6515529)]
COG0457	COG0457	CPJ0602	CPJ0602	Hypothetical protein CPn0602	BA000008_GR_917527-918222	BAA99019.1	Low Calcium Response Protein H	[TP0067-TP0095 (0.6515529)]
COG0457	COG0457	BA000008_GR_917527-918222	BAA99019.1	Low Calcium Response Protein H	CPJ0602	CPJ0602	Hypothetical protein CPn0602	[TP0067-TP0095 (0.6515529)]
COG0457	COG0457	CPJ0840	CPJ0840	Hypothetical protein CPn0840	CPJ0840	CPJ0840	Hypothetical protein CPn0840	[TP0067-TP0095 (0.6515529)]
COG0457	COG0457	BA000008_GR_917527-918222	BAA99019.1	Low Calcium Response Protein H	BA000008_GR_917527-918222	BAA99019.1	Low Calcium Response Protein H	[TP0067-TP0095 (0.6515529)]
COG0457	COG0457	CPJ0423	CPJ0423	Hypothetical protein CPn0423	CPJ0287	CPJ0287	Hypothetical protein CPn0287	[TP0067-TP0095 (0.6515529)]
COG0457	COG0457	CPJ0287	CPJ0287	Hypothetical protein CPn0287	CPJ0423	CPJ0423	Hypothetical protein CPn0423	[TP0067-TP0095 (0.6515529)]
COG0457	COG0457	CPJ0602	CPJ0602	Hypothetical protein CPn0602	CPJ0602	CPJ0602	Hypothetical protein CPn0602	[TP0067-TP0095 (0.6515529)]
COG0457	COG0457	BA000008_GR_1170101-1170619	BAA99228.1	Low Calcium Response Protein H	CPJ0840	CPJ0840	Hypothetical protein CPn0840	[TP0067-TP0095 (0.6515529)]
COG0457	COG0457	CPJ0840	CPJ0840	Hypothetical protein CPn0840	BA000008_GR_1170101-1170619	BAA99228.1	Low Calcium Response Protein H	[TP0067-TP0095 (0.6515529)]
COG0457	COG0457	CPJ0602	CPJ0602	Hypothetical protein CPn0602	CPJ0287	CPJ0287	Hypothetical protein CPn0287	[TP0067-TP0095 (0.6515529)]
COG0457	COG0457	CPJ0693	CPJ0693	Hypothetical protein CPn0693	CPJ0287	CPJ0287	Hypothetical protein CPn0287	[TP0067-TP0095 (0.6515529)]
COG0457	COG0457	CPJ0287	CPJ0287	Hypothetical protein CPn0287	CPJ0693	CPJ0693	Hypothetical protein CPn0693	[TP0067-TP0095 (0.6515529)]
COG0457	COG0457	CPJ0287	CPJ0287	Hypothetical protein CPn0287	CPJ0602	CPJ0602	Hypothetical protein CPn0602	[TP0067-TP0095 (0.6515529)]
COG0457	COG0457	CPJ0287	CPJ0287	Hypothetical protein CPn0287	CPJ0287	CPJ0287	Hypothetical protein CPn0287	[TP0067-TP0095 (0.6515529)]
COG0457	COG0457	CPJ0693	CPJ0693	Hypothetical protein CPn0693	CPJ0840	CPJ0840	Hypothetical protein CPn0840	[TP0067-TP0095 (0.6515529)]
COG0457	COG0457	CPJ0840	CPJ0840	Hypothetical protein CPn0840	CPJ0693	CPJ0693	Hypothetical protein CPn0693	[TP0067-TP0095 (0.6515529)]
COG0457	COG0457	CPJ0423	CPJ0423	Hypothetical protein CPn0423	CPJ0840	CPJ0840	Hypothetical protein CPn0840	[TP0067-TP0095 (0.6515529)]
COG0457	COG0457	CPJ0840	CPJ0840	Hypothetical protein CPn0840	CPJ0423	CPJ0423	Hypothetical protein CPn0423	[TP0067-TP0095 (0.6515529)]
COG0457	COG0457	CPJ0423	CPJ0423	Hypothetical protein CPn0423	BA000008_GR_1170101-1170619	BAA99228.1	Low Calcium Response Protein H	[TP0067-TP0095 (0.6515529)]
COG0457	COG0457	BA000008_GR_1170101-1170619	BAA99228.1	Low Calcium Response Protein H	CPJ0423	CPJ0423	Hypothetical protein CPn0423	[TP0067-TP0095 (0.6515529)]
COG0457	COG0457	CPJ0693	CPJ0693	Hypothetical protein CPn0693	BA000008_GR_917527-918222	BAA99019.1	Low Calcium Response Protein H	[TP0067-TP0095 (0.6515529)]
COG0457	COG0457	BA000008_GR_917527-918222	BAA99019.1	Low Calcium Response Protein H	CPJ0693	CPJ0693	Hypothetical protein CPn0693	[TP0067-TP0095 (0.6515529)]
COG0103	COG0211	BA000008_GR_282170-282574	rs9	30S ribosomal protein S9	BA000008_GR_629950-630204	rpmA	50S ribosomal protein L27	[TP1024-TP0743 (0.87139803)]
COG0457	COG0803	BA000008_GR_1170101-1170619	BAA99228.1	Low Calcium Response Protein H	CPJ0349	CP_0411	Putative metal-binding lipoprotein CPn_0349/CP_0411/CPj0349/CpB0356 precursor	[TP0469-TP0034 (0.86910707)]
COG0457	COG0803	CPJ0693	CPJ0693	Hypothetical protein CPn0693	CPJ0349	CP_0411	Putative metal-binding lipoprotein CPn_0349/CP_0411/CPj0349/CpB0356 precursor	[TP0469-TP0034 (0.86910707)]
COG0457	COG0803	BA000008_GR_917527-918222	BAA99019.1	Low Calcium Response Protein H	CPJ0349	CP_0411	Putative metal-binding lipoprotein CPn_0349/CP_0411/CPj0349/CpB0356 precursor	[TP0469-TP0034 (0.86910707)]
COG0457	COG0803	CPJ0840	CPJ0840	Hypothetical protein CPn0840	CPJ0349	CP_0411	Putative metal-binding lipoprotein CPn_0349/CP_0411/CPj0349/CpB0356 precursor	[TP0469-TP0034 (0.86910707)]
COG0457	COG0803	CPJ0423	CPJ0423	Hypothetical protein CPn0423	CPJ0349	CP_0411	Putative metal-binding lipoprotein CPn_0349/CP_0411/CPj0349/CpB0356 precursor	[TP0469-TP0034 (0.86910707)]
COG0457	COG0803	CPJ0423	CPJ0423	Hypothetical protein CPn0423	CPJ0541	CpB0562	Putative periplasmic metal-binding protein CPn_0541/CP_0211/CPj0541/CpB0562 precursor	[TP0469-TP0034 (0.86910707)]
COG0457	COG0803	CPJ0287	CPJ0287	Hypothetical protein CPn0287	CPJ0541	CpB0562	Putative periplasmic metal-binding protein CPn_0541/CP_0211/CPj0541/CpB0562 precursor	[TP0469-TP0034 (0.86910707)]
COG0457	COG0803	CPJ0602	CPJ0602	Hypothetical protein CPn0602	CPJ0349	CP_0411	Putative metal-binding lipoprotein CPn_0349/CP_0411/CPj0349/CpB0356 precursor	[TP0469-TP0034 (0.86910707)]
COG0457	COG0803	BA000008_GR_917527-918222	BAA99019.1	Low Calcium Response Protein H	CPJ0541	CpB0562	Putative periplasmic metal-binding protein CPn_0541/CP_0211/CPj0541/CpB0562 precursor	[TP0469-TP0034 (0.86910707)]
COG0457	COG0803	CPJ0840	CPJ0840	Hypothetical protein CPn0840	CPJ0541	CpB0562	Putative periplasmic metal-binding protein CPn_0541/CP_0211/CPj0541/CpB0562 precursor	[TP0469-TP0034 (0.86910707)]
COG0457	COG0803	CPJ0693	CPJ0693	Hypothetical protein CPn0693	CPJ0541	CpB0562	Putative periplasmic metal-binding protein CPn_0541/CP_0211/CPj0541/CpB0562 precursor	[TP0469-TP0034 (0.86910707)]
COG0457	COG0803	CPJ0602	CPJ0602	Hypothetical protein CPn0602	CPJ0541	CpB0562	Putative periplasmic metal-binding protein CPn_0541/CP_0211/CPj0541/CpB0562 precursor	[TP0469-TP0034 (0.86910707)]
COG0457	COG0803	BA000008_GR_1170101-1170619	BAA99228.1	Low Calcium Response Protein H	CPJ0541	CpB0562	Putative periplasmic metal-binding protein CPn_0541/CP_0211/CPj0541/CpB0562 precursor	[TP0469-TP0034 (0.86910707)]
COG0457	COG0803	CPJ0287	CPJ0287	Hypothetical protein CPn0287	CPJ0349	CP_0411	Putative metal-binding lipoprotein CPn_0349/CP_0411/CPj0349/CpB0356 precursor	[TP0469-TP0034 (0.86910707)]
COG0621	COG2812	CPJ0477	CPj0477	Hypothetical UPF0004 protein CPn_0477/CP_0277/CPj0477/CpB0496	BA000008_GR_53986-55314	BAA98252.1	DNA polymerase III gamma and tau	[TP0754-TP1005 (0.5550382)]
COG0621	COG2812	CPJ0251	CPJ0251	Hypothetical protein CPj0251	BA000008_GR_53986-55314	BAA98252.1	DNA polymerase III gamma and tau	[TP0754-TP1005 (0.5550382)]
COG0223	COG0664	BA000008_GR_731028-731993	fmt	Methionyl-tRNA formyltransferase (EC 2.1.2.9)	CPJ0294	CPJ0294	CAMP-Dependent Protein Kinase Regulatory Subunit	[TP0756-TP0995 (0.69102824)]
COG0773	COG0817	BA000008_GR_1036730-1039159	CpB0937	MurC/ddl bifunctional enzyme [Includes: UDP-N-acetylmuramate--L- alanine ligase (EC 6.3.2.8) (UDP-N-acetylmuramoyl-L-alanine synthetase); D-alanine--D-alanine ligase (EC 6.3.2.4) (D-alanylalanine synthetase) (D-Ala-D-Ala ligase)]	BA000008_GR_713462-713968	ruvC	Crossover junction endodeoxyribonuclease ruvC (EC 3.1.22.4) (Holliday junction nuclease ruvC) (Holliday junction resolvase ruvC)	[TP0341-TP0517 (0.7285616)]
COG0272	COG0773	BA000008_GR_185426-187414	ligA	DNA ligase (EC 6.5.1.2) (Polydeoxyribonucleotide synthase [NAD+])	BA000008_GR_1036730-1039159	CpB0937	MurC/ddl bifunctional enzyme [Includes: UDP-N-acetylmuramate--L- alanine ligase (EC 6.3.2.8) (UDP-N-acetylmuramoyl-L-alanine synthetase); D-alanine--D-alanine ligase (EC 6.3.2.4) (D-alanylalanine synthetase) (D-Ala-D-Ala ligase)]	[TP0634-TP0341 (0.8201813)]
COG0036	COG0249	BA000008_GR_221385-222074	rpe	Ribulose-phosphate 3-epimerase (EC 5.1.3.1) (Pentose-5-phosphate 3- epimerase) (PPE) (R5P3E)	BA000008_GR_1072364-1074850	mutS	DNA mismatch repair protein mutS	[TP0945-TP0328 (0.6742458)]
COG2011	COG2239	CPJ0279	CPJ0279	Possible ABC Transporter Permease Protein	BA000008_GR_320269-321681	BAA98496.1	Mg++ Transporter {UniProtKB/TrEMBL:Q9Z8Q2}	[TP0119-TP0917 (0.63653934)]
COG0124	COG0465	CPJ0663	hisS	Histidyl-tRNA synthetase (EC 6.1.1.21) (Histidine--tRNA ligase) (HisRS)	BA000008_GR_1144261-1146993	BAA99205.1	ATP-dependent zinc protease	[TP0641-TP0330 (0.76316583)]
COG0257	COG0719	BA000008_GR_1068685-1068822	BAA99144.1	50S ribosomal protein L36	CPJ0692	CPJ0692	ABC Transporter {UniProtKB/TrEMBL:Q9Z7L2}	[TP0209-TP0612 (0.6772987)]
COG0257	COG0719	BA000008_GR_1068685-1068822	BAA99144.1	50S ribosomal protein L36	CPJ0690	CPJ0690	ABC Transporter Membrane Protein	[TP0209-TP0612 (0.6772987)]
COG0504	COG0728	BA000008_GR_271778-273391	pyrG	CTP synthase (EC 6.3.4.2) (UTP--ammonia ligase) (CTP synthetase)	BA000008_GR_819281-820924	mviN	Virulence factor mviN homolog	[TP0305-TP0516 (0.84299135)]
COG0445	COG1366	BA000008_GR_709805-711640	gidA	tRNA uridine 5-carboxymethylaminomethyl modification enzyme gidA (Glucose-inhibited division protein A)	BA000008_GR_1040958-1041290	BAA99117.1	Anti-sigma factor antagonist	[TP0044-TP0233 (0.74185747)]
COG0445	COG1366	BA000008_GR_709805-711640	gidA	tRNA uridine 5-carboxymethylaminomethyl modification enzyme gidA (Glucose-inhibited division protein A)	BA000008_GR_591461-591811	BAA98717.1	Anti-sigma factor antagonist	[TP0044-TP0233 (0.74185747)]
COG0242	COG0360	BA000008_GR_1218069-1218629	def	Peptide deformylase (EC 3.5.1.88) (PDF) (Polypeptide deformylase)	BA000008_GR_1086471-1086809	rs6	30S ribosomal protein S6	[TP0757-TP0063 (0.54983324)]
COG0234	COG0772	BA000008_GR_168851-169159	mopB	10 kDa chaperonin (Protein Cpn10) (groES protein)	BA000008_GR_1034584-1035741	BAA99111.1	Cell Division Protein FtsW	[TP1013-TP0387 (0.81326103)]
COG0234	COG0772	BA000008_GR_168851-169159	mopB	10 kDa chaperonin (Protein Cpn10) (groES protein)	BA000008_GR_982744-983991	BAA99075.1	Rod Shape Protein {UniProtKB/TrEMBL:Q9Z739}	[TP1013-TP0387 (0.81326103)]
COG0445	COG0457	BA000008_GR_709805-711640	gidA	tRNA uridine 5-carboxymethylaminomethyl modification enzyme gidA (Glucose-inhibited division protein A)	CPJ0840	CPJ0840	Hypothetical protein CPn0840	[TP0044-TP0954 (0.8549597)]
COG0445	COG0457	BA000008_GR_709805-711640	gidA	tRNA uridine 5-carboxymethylaminomethyl modification enzyme gidA (Glucose-inhibited division protein A)	BA000008_GR_917527-918222	BAA99019.1	Low Calcium Response Protein H	[TP0044-TP0954 (0.8549597)]
COG0445	COG0457	BA000008_GR_709805-711640	gidA	tRNA uridine 5-carboxymethylaminomethyl modification enzyme gidA (Glucose-inhibited division protein A)	CPJ0602	CPJ0602	Hypothetical protein CPn0602	[TP0044-TP0954 (0.8549597)]
COG0445	COG0457	BA000008_GR_709805-711640	gidA	tRNA uridine 5-carboxymethylaminomethyl modification enzyme gidA (Glucose-inhibited division protein A)	BA000008_GR_1170101-1170619	BAA99228.1	Low Calcium Response Protein H	[TP0044-TP0954 (0.8549597)]
COG0445	COG0457	BA000008_GR_709805-711640	gidA	tRNA uridine 5-carboxymethylaminomethyl modification enzyme gidA (Glucose-inhibited division protein A)	CPJ0287	CPJ0287	Hypothetical protein CPn0287	[TP0044-TP0954 (0.8549597)]
COG0445	COG0457	BA000008_GR_709805-711640	gidA	tRNA uridine 5-carboxymethylaminomethyl modification enzyme gidA (Glucose-inhibited division protein A)	CPJ0693	CPJ0693	Hypothetical protein CPn0693	[TP0044-TP0954 (0.8549597)]
COG0445	COG0457	BA000008_GR_709805-711640	gidA	tRNA uridine 5-carboxymethylaminomethyl modification enzyme gidA (Glucose-inhibited division protein A)	CPJ0423	CPJ0423	Hypothetical protein CPn0423	[TP0044-TP0954 (0.8549597)]
COG0228	COG0250	BA000008_GR_148327-148686	rpsP	30S ribosomal protein S16	BA000008_GR_91028-91576	nusG	Transcription antitermination protein nusG	[TP0905-TP0236 (0.7099409)]
COG0465	COG0532	BA000008_GR_1144261-1146993	BAA99205.1	ATP-dependent zinc protease	BA000008_GR_359703-362375	infB	Translation initiation factor IF-2	[TP0330-TP0891 (0.8751731)]
COG0234	COG0445	BA000008_GR_168851-169159	mopB	10 kDa chaperonin (Protein Cpn10) (groES protein)	BA000008_GR_709805-711640	gidA	tRNA uridine 5-carboxymethylaminomethyl modification enzyme gidA (Glucose-inhibited division protein A)	[TP1013-TP0044 (0.813164)]
COG0265	COG1381	BA000008_GR_1120385-1121851	htrA	Probable serine protease do-like precursor (EC 3.4.21.-)	CPJ0589	recO	DNA repair protein recO (Recombination protein O)	[TP0773-TP0636 (0.870009)]
COG0457	COG0860	CPJ0423	CPJ0423	Hypothetical protein CPn0423	BA000008_GR_461950-462744	BAA98625.1	N-acetylmuramoyl alanine amidase	[TP0820-TP0247 (0.74644035), TP0067-TP0247 (0.79531366)]
COG0457	COG0860	CPJ0602	CPJ0602	Hypothetical protein CPn0602	BA000008_GR_461950-462744	BAA98625.1	N-acetylmuramoyl alanine amidase	[TP0820-TP0247 (0.74644035), TP0067-TP0247 (0.79531366)]
COG0457	COG0860	CPJ0287	CPJ0287	Hypothetical protein CPn0287	BA000008_GR_461950-462744	BAA98625.1	N-acetylmuramoyl alanine amidase	[TP0820-TP0247 (0.74644035), TP0067-TP0247 (0.79531366)]
COG0457	COG0860	CPJ0840	CPJ0840	Hypothetical protein CPn0840	BA000008_GR_461950-462744	BAA98625.1	N-acetylmuramoyl alanine amidase	[TP0820-TP0247 (0.74644035), TP0067-TP0247 (0.79531366)]
COG0457	COG0860	BA000008_GR_1170101-1170619	BAA99228.1	Low Calcium Response Protein H	BA000008_GR_461950-462744	BAA98625.1	N-acetylmuramoyl alanine amidase	[TP0820-TP0247 (0.74644035), TP0067-TP0247 (0.79531366)]
COG0457	COG0860	CPJ0693	CPJ0693	Hypothetical protein CPn0693	BA000008_GR_461950-462744	BAA98625.1	N-acetylmuramoyl alanine amidase	[TP0820-TP0247 (0.74644035), TP0067-TP0247 (0.79531366)]
COG0457	COG0860	BA000008_GR_917527-918222	BAA99019.1	Low Calcium Response Protein H	BA000008_GR_461950-462744	BAA98625.1	N-acetylmuramoyl alanine amidase	[TP0820-TP0247 (0.74644035), TP0067-TP0247 (0.79531366)]
COG1186	COG1925	CPJ0576	prfB	Peptide chain release factor 2 (RF-2)	BA000008_GR_51463-51789	ptsH	Phosphocarrier protein HPr (Histidine-containing protein)	[TP0576-TP0589 (0.79878455)]
COG0319	COG0333	CPJ0509	CpB0530	UPF0054 protein CPn_0509/CP_0245/CPj0509/CpB0530	BA000008_GR_1096467-1096649	rpmF	50S ribosomal protein L32	[TP0650-TP0807 (0.80809164)]
COG0216	COG0457	BA000008_GR_145046-146119	prfA	Peptide chain release factor 1 (RF-1)	CPJ0693	CPJ0693	Hypothetical protein CPn0693	[TP0051-TP0067 (0.7097377)]
COG0216	COG0457	BA000008_GR_145046-146119	prfA	Peptide chain release factor 1 (RF-1)	BA000008_GR_917527-918222	BAA99019.1	Low Calcium Response Protein H	[TP0051-TP0067 (0.7097377)]
COG0216	COG0457	BA000008_GR_145046-146119	prfA	Peptide chain release factor 1 (RF-1)	CPJ0423	CPJ0423	Hypothetical protein CPn0423	[TP0051-TP0067 (0.7097377)]
COG0216	COG0457	BA000008_GR_145046-146119	prfA	Peptide chain release factor 1 (RF-1)	CPJ0602	CPJ0602	Hypothetical protein CPn0602	[TP0051-TP0067 (0.7097377)]
COG0216	COG0457	BA000008_GR_145046-146119	prfA	Peptide chain release factor 1 (RF-1)	CPJ0287	CPJ0287	Hypothetical protein CPn0287	[TP0051-TP0067 (0.7097377)]
COG0216	COG0457	BA000008_GR_145046-146119	prfA	Peptide chain release factor 1 (RF-1)	CPJ0840	CPJ0840	Hypothetical protein CPn0840	[TP0051-TP0067 (0.7097377)]
COG0216	COG0457	BA000008_GR_145046-146119	prfA	Peptide chain release factor 1 (RF-1)	BA000008_GR_1170101-1170619	BAA99228.1	Low Calcium Response Protein H	[TP0051-TP0067 (0.7097377)]
COG0542	COG2204	BA000008_GR_481526-484063	clpC	Probable ATP-dependent Clp protease ATP-binding subunit	BA000008_GR_675347-676507	BAA98793.1	2-Component Regulator {UniProtKB/TrEMBL:Q9Z7W8}	[TP0071-TP0519 (0.6908589)]
COG0542	COG2204	BA000008_GR_177674-180274	clpB	Chaperone clpB {UniProtKB/Swiss-Prot:Q7AJA9}	BA000008_GR_675347-676507	BAA98793.1	2-Component Regulator {UniProtKB/TrEMBL:Q9Z7W8}	[TP0071-TP0519 (0.6908589)]
COG0608	COG1366	BA000008_GR_647611-649377	BAA98769.1	SsDNA Exonuclease {UniProtKB/TrEMBL:Q9Z7Z0}	BA000008_GR_1040958-1041290	BAA99117.1	Anti-sigma factor antagonist	[TP0704-TP0540 (0.7098393)]
COG0608	COG1366	BA000008_GR_647611-649377	BAA98769.1	SsDNA Exonuclease {UniProtKB/TrEMBL:Q9Z7Z0}	BA000008_GR_591461-591811	BAA98717.1	Anti-sigma factor antagonist	[TP0704-TP0540 (0.7098393)]
COG0290	COG0457	BA000008_GR_1136289-1136849	infC	Translation initiation factor IF-3	CPJ0602	CPJ0602	Hypothetical protein CPn0602	[TP0850-TP0095 (0.6947713)]
COG0290	COG0457	BA000008_GR_1136289-1136849	infC	Translation initiation factor IF-3	BA000008_GR_1170101-1170619	BAA99228.1	Low Calcium Response Protein H	[TP0850-TP0095 (0.6947713)]
COG0290	COG0457	BA000008_GR_1136289-1136849	infC	Translation initiation factor IF-3	BA000008_GR_917527-918222	BAA99019.1	Low Calcium Response Protein H	[TP0850-TP0095 (0.6947713)]
COG0290	COG0457	BA000008_GR_1136289-1136849	infC	Translation initiation factor IF-3	CPJ0423	CPJ0423	Hypothetical protein CPn0423	[TP0850-TP0095 (0.6947713)]
COG0290	COG0457	BA000008_GR_1136289-1136849	infC	Translation initiation factor IF-3	CPJ0287	CPJ0287	Hypothetical protein CPn0287	[TP0850-TP0095 (0.6947713)]
COG0290	COG0457	BA000008_GR_1136289-1136849	infC	Translation initiation factor IF-3	CPJ0693	CPJ0693	Hypothetical protein CPn0693	[TP0850-TP0095 (0.6947713)]
COG0290	COG0457	BA000008_GR_1136289-1136849	infC	Translation initiation factor IF-3	CPJ0840	CPJ0840	Hypothetical protein CPn0840	[TP0850-TP0095 (0.6947713)]
COG0322	COG0353	BA000008_GR_1070550-1072361	uvrC	UvrABC system protein C (Protein uvrC) (Excinuclease ABC subunit C)	BA000008_GR_336438-337040	recR	Recombination protein recR	[TP0472-TP1004 (0.53674763)]
COG0188	COG0305	BA000008_GR_305471-307975	gyrA	DNA gyrase subunit A (EC 5.99.1.3)	BA000008_GR_708112-709461	BAA98823.1	Replicative DNA Helicase	[TP0005-TP0058 (0.73312306)]
COG0188	COG0305	BA000008_GR_802790-804226	BAA98923.1	DNA gyrase subunit A {UniProtKB/TrEMBL:Q9JSB8}	BA000008_GR_708112-709461	BAA98823.1	Replicative DNA Helicase	[TP0005-TP0058 (0.73312306)]
COG1825	COG2812	BA000008_GR_1085278-1085835	ctc	50S ribosomal protein L25 (General stress protein CTC)	BA000008_GR_53986-55314	BAA98252.1	DNA polymerase III gamma and tau	[TP0372-TP1005 (0.6540257)]
COG0024	COG1121	BA000008_GR_1154589-1155464	map	Methionine aminopeptidase (EC 3.4.11.18) (MAP) (Peptidase M)	CPJ0542	CP_0210	Probable metal transport system ATP-binding protein CPn_0542/CP_0210/CPj0542/CpB0563	[TP0842-TP0164 (0.77940726)]
COG0024	COG1121	BA000008_GR_1154589-1155464	map	Methionine aminopeptidase (EC 3.4.11.18) (MAP) (Peptidase M)	CPJ0348	CpB0355	Probable metal transport system ATP-binding protein CPn_0348/CP_0412/CPj0348/CpB0355	[TP0842-TP0164 (0.77940726)]
COG0361	COG1214	BA000008_GR_89026-89247	infA	Translation initiation factor IF-1	BA000008_GR_43562-44203	BAA98242.1	O-Sialoglycoprotein Endopeptidase	[TP0097-TP0876 (0.56457245)]
COG1108	COG2239	CPJ0346	CP_0414	Probable metal transport system membrane protein CPn_0346/CP_0414/CPj0346/CpB0353	BA000008_GR_320269-321681	BAA98496.1	Mg++ Transporter {UniProtKB/TrEMBL:Q9Z8Q2}	[TP0165-TP0917 (0.5215956)]
COG1108	COG2239	CPJ0543	CpB0565	Probable metal transport system membrane protein CPn_0543/CP_0209/CPj0543/CpB0565	BA000008_GR_320269-321681	BAA98496.1	Mg++ Transporter {UniProtKB/TrEMBL:Q9Z8Q2}	[TP0165-TP0917 (0.5215956)]
COG1108	COG2239	CPJ0347	CP_0413	Probable metal transport system membrane protein CPn_0347/CP_0413/CPj0347/CpB0354	BA000008_GR_320269-321681	BAA98496.1	Mg++ Transporter {UniProtKB/TrEMBL:Q9Z8Q2}	[TP0165-TP0917 (0.5215956)]
COG2204	COG2204	BA000008_GR_675347-676507	BAA98793.1	2-Component Regulator {UniProtKB/TrEMBL:Q9Z7W8}	BA000008_GR_675347-676507	BAA98793.1	2-Component Regulator {UniProtKB/TrEMBL:Q9Z7W8}	[TP0519-TP0519 (0.65939915)]
COG0242	COG1187	BA000008_GR_1218069-1218629	def	Peptide deformylase (EC 3.5.1.88) (PDF) (Polypeptide deformylase)	BA000008_GR_980991-981698	BAA99072.1	Ribosomal large subunit pseudouridine synthase B	[TP0757-TP0459 (0.5284328)]
COG0457	COG0558	CPJ0602	CPJ0602	Hypothetical protein CPn0602	BA000008_GR_706952-707458	BAA98822.1	Glycerol-3-P Phosphatidyltransferase	[TP0067-TP0730 (0.86096925)]
COG0457	COG0558	BA000008_GR_1170101-1170619	BAA99228.1	Low Calcium Response Protein H	BA000008_GR_706952-707458	BAA98822.1	Glycerol-3-P Phosphatidyltransferase	[TP0067-TP0730 (0.86096925)]
COG0457	COG0558	CPJ0693	CPJ0693	Hypothetical protein CPn0693	BA000008_GR_1082791-1083411	BAA99155.1	Glycerol-3-P Phosphatydyltransferase	[TP0067-TP0730 (0.86096925)]
COG0457	COG0558	BA000008_GR_917527-918222	BAA99019.1	Low Calcium Response Protein H	BA000008_GR_1082791-1083411	BAA99155.1	Glycerol-3-P Phosphatydyltransferase	[TP0067-TP0730 (0.86096925)]
COG0457	COG0558	CPJ0840	CPJ0840	Hypothetical protein CPn0840	BA000008_GR_1082791-1083411	BAA99155.1	Glycerol-3-P Phosphatydyltransferase	[TP0067-TP0730 (0.86096925)]
COG0457	COG0558	CPJ0423	CPJ0423	Hypothetical protein CPn0423	BA000008_GR_706952-707458	BAA98822.1	Glycerol-3-P Phosphatidyltransferase	[TP0067-TP0730 (0.86096925)]
COG0457	COG0558	CPJ0602	CPJ0602	Hypothetical protein CPn0602	BA000008_GR_1082791-1083411	BAA99155.1	Glycerol-3-P Phosphatydyltransferase	[TP0067-TP0730 (0.86096925)]
COG0457	COG0558	BA000008_GR_1170101-1170619	BAA99228.1	Low Calcium Response Protein H	BA000008_GR_1082791-1083411	BAA99155.1	Glycerol-3-P Phosphatydyltransferase	[TP0067-TP0730 (0.86096925)]
COG0457	COG0558	BA000008_GR_917527-918222	BAA99019.1	Low Calcium Response Protein H	BA000008_GR_706952-707458	BAA98822.1	Glycerol-3-P Phosphatidyltransferase	[TP0067-TP0730 (0.86096925)]
COG0457	COG0558	CPJ0423	CPJ0423	Hypothetical protein CPn0423	BA000008_GR_1082791-1083411	BAA99155.1	Glycerol-3-P Phosphatydyltransferase	[TP0067-TP0730 (0.86096925)]
COG0457	COG0558	CPJ0693	CPJ0693	Hypothetical protein CPn0693	BA000008_GR_706952-707458	BAA98822.1	Glycerol-3-P Phosphatidyltransferase	[TP0067-TP0730 (0.86096925)]
COG0457	COG0558	CPJ0287	CPJ0287	Hypothetical protein CPn0287	BA000008_GR_1082791-1083411	BAA99155.1	Glycerol-3-P Phosphatydyltransferase	[TP0067-TP0730 (0.86096925)]
COG0457	COG0558	CPJ0840	CPJ0840	Hypothetical protein CPn0840	BA000008_GR_706952-707458	BAA98822.1	Glycerol-3-P Phosphatidyltransferase	[TP0067-TP0730 (0.86096925)]
COG0457	COG0558	CPJ0287	CPJ0287	Hypothetical protein CPn0287	BA000008_GR_706952-707458	BAA98822.1	Glycerol-3-P Phosphatidyltransferase	[TP0067-TP0730 (0.86096925)]
COG0020	COG1508	BA000008_GR_655462-656214	uppS	Undecaprenyl pyrophosphate synthetase (EC 2.5.1.31) (UPP synthetase) (Di-trans,poly-cis-decaprenylcistransferase) (Undecaprenyl diphosphate synthase) (UDS)	BA000008_GR_868462-869784	BAA98979.1	RNA Polymerase Sigma-54	[TP0603-TP0111 (0.79878455)]
COG0242	COG0254	BA000008_GR_1218069-1218629	def	Peptide deformylase (EC 3.5.1.88) (PDF) (Polypeptide deformylase)	CPJ0112	rl31	50S ribosomal protein L31 type B	[TP0757-TP0255 (0.6434887)]
COG0442	COG1466	BA000008_GR_579979-581685	proS	Prolyl-tRNA synthetase (EC 6.1.1.15) (Proline--tRNA ligase) (ProRS)	CPJ0383	CPJ0383	Hypothetical protein CPn0383	[TP0160-TP0588 (0.66563916)]
COG0305	COG0593	BA000008_GR_708112-709461	BAA98823.1	Replicative DNA Helicase	BA000008_GR_469322-470674	dnaA2	Chromosomal replication initiator protein dnaA 2	[TP0058-TP0001 (0.9013428)]
COG0305	COG0593	BA000008_GR_708112-709461	BAA98823.1	Replicative DNA Helicase	BA000008_GR_349214-350596	dnaA	Chromosomal replication initiator protein dnaA 1	[TP0058-TP0001 (0.9013428)]
COG0772	COG2239	BA000008_GR_982744-983991	BAA99075.1	Rod Shape Protein {UniProtKB/TrEMBL:Q9Z739}	BA000008_GR_320269-321681	BAA98496.1	Mg++ Transporter {UniProtKB/TrEMBL:Q9Z8Q2}	[TP0501-TP0917 (0.53388965), TP0387-TP0917 (0.61041105)]
COG0772	COG2239	BA000008_GR_1034584-1035741	BAA99111.1	Cell Division Protein FtsW	BA000008_GR_320269-321681	BAA98496.1	Mg++ Transporter {UniProtKB/TrEMBL:Q9Z8Q2}	[TP0501-TP0917 (0.53388965), TP0387-TP0917 (0.61041105)]
COG0178	COG1197	BA000008_GR_118505-123985	uvrA	UvrABC system protein A (UvrA protein) (Excinuclease ABC subunit A)	BA000008_GR_1017137-1020394	BAA99099.1	Transcription-repair coupling factor	[TP0514-TP0344 (0.9414915)]
COG0264	COG0544	BA000008_GR_781923-782771	tsf	Elongation factor Ts (EF-Ts)	BA000008_GR_959495-960823	tig	Trigger factor {UniProtKB/Swiss-Prot:Q9Z758}	[TP0605-TP0506 (0.9100214)]
COG0495	COG1475	BA000008_GR_195144-197606	leuS	Leucyl-tRNA synthetase (EC 6.1.1.4) (Leucine--tRNA ligase) (LeuRS)	BA000008_GR_766500-767360	parB	Probable chromosome partitioning protein parB	[TP0586-TP0271 (0.63095015)]
COG0099	COG0216	BA000008_GR_719381-719749	rs13	30S ribosomal protein S13	BA000008_GR_145046-146119	prfA	Peptide chain release factor 1 (RF-1)	[TP0210-TP0051 (0.8775348)]
COG1269	COG2239	BA000008_GR_109745-111727	atpI	V-type ATP synthase subunit I (EC 3.6.3.14) (V-type ATPase subunit I)	BA000008_GR_320269-321681	BAA98496.1	Mg++ Transporter {UniProtKB/TrEMBL:Q9Z8Q2}	[TP0533-TP0917 (0.53720385)]
COG0442	COG0552	BA000008_GR_579979-581685	proS	Prolyl-tRNA synthetase (EC 6.1.1.15) (Proline--tRNA ligase) (ProRS)	BA000008_GR_1113127-1113999	BAA99179.1	Cell Division Protein FtsY	[TP0160-TP0578 (0.56216276)]
COG0242	COG0319	BA000008_GR_1218069-1218629	def	Peptide deformylase (EC 3.5.1.88) (PDF) (Polypeptide deformylase)	CPJ0509	CpB0530	UPF0054 protein CPn_0509/CP_0245/CPj0509/CpB0530	[TP0757-TP0650 (0.630912)]
COG0457	COG0566	CPJ0287	CPJ0287	Hypothetical protein CPn0287	BA000008_GR_611777-612574	BAA98736.1	RRNA Methylase {UniProtKB/TrEMBL:Q9Z822}	[TP0095-TP0054 (0.73981166)]
COG0457	COG0566	CPJ0423	CPJ0423	Hypothetical protein CPn0423	BA000008_GR_611777-612574	BAA98736.1	RRNA Methylase {UniProtKB/TrEMBL:Q9Z822}	[TP0095-TP0054 (0.73981166)]
COG0457	COG0566	CPJ0840	CPJ0840	Hypothetical protein CPn0840	BA000008_GR_611777-612574	BAA98736.1	RRNA Methylase {UniProtKB/TrEMBL:Q9Z822}	[TP0095-TP0054 (0.73981166)]
COG0457	COG0566	CPJ0602	CPJ0602	Hypothetical protein CPn0602	BA000008_GR_611777-612574	BAA98736.1	RRNA Methylase {UniProtKB/TrEMBL:Q9Z822}	[TP0095-TP0054 (0.73981166)]
COG0457	COG0566	CPJ0693	CPJ0693	Hypothetical protein CPn0693	BA000008_GR_611777-612574	BAA98736.1	RRNA Methylase {UniProtKB/TrEMBL:Q9Z822}	[TP0095-TP0054 (0.73981166)]
COG0457	COG0566	BA000008_GR_1170101-1170619	BAA99228.1	Low Calcium Response Protein H	BA000008_GR_611777-612574	BAA98736.1	RRNA Methylase {UniProtKB/TrEMBL:Q9Z822}	[TP0095-TP0054 (0.73981166)]
COG0457	COG0566	BA000008_GR_917527-918222	BAA99019.1	Low Calcium Response Protein H	BA000008_GR_611777-612574	BAA98736.1	RRNA Methylase {UniProtKB/TrEMBL:Q9Z822}	[TP0095-TP0054 (0.73981166)]
COG0465	COG0558	BA000008_GR_1144261-1146993	BAA99205.1	ATP-dependent zinc protease	BA000008_GR_706952-707458	BAA98822.1	Glycerol-3-P Phosphatidyltransferase	[TP0765-TP0256 (0.8653493)]
COG0465	COG0558	BA000008_GR_1144261-1146993	BAA99205.1	ATP-dependent zinc protease	BA000008_GR_1082791-1083411	BAA99155.1	Glycerol-3-P Phosphatydyltransferase	[TP0765-TP0256 (0.8653493)]
COG0125	COG0361	BA000008_GR_304846-305466	tmk	Thymidylate kinase {UniProtKB/Swiss-Prot:Q9Z8R5}	BA000008_GR_89026-89247	infA	Translation initiation factor IF-1	[TP0354-TP0097 (0.8382038)]
COG0215	COG1536	BA000008_GR_1065067-1066491	cysS	Cysteinyl-tRNA synthetase (EC 6.1.1.16) (Cysteine--tRNA ligase) (CysRS)	BA000008_GR_976926-977951	BAA99068.1	Flagellar M-Ring Protein	[TP0091-TP0400 (0.6374247)]
COG0457	COG0495	CPJ0840	CPJ0840	Hypothetical protein CPn0840	BA000008_GR_195144-197606	leuS	Leucyl-tRNA synthetase (EC 6.1.1.4) (Leucine--tRNA ligase) (LeuRS)	[TP0067-TP0586 (0.714839)]
COG0457	COG0495	BA000008_GR_917527-918222	BAA99019.1	Low Calcium Response Protein H	BA000008_GR_195144-197606	leuS	Leucyl-tRNA synthetase (EC 6.1.1.4) (Leucine--tRNA ligase) (LeuRS)	[TP0067-TP0586 (0.714839)]
COG0457	COG0495	CPJ0693	CPJ0693	Hypothetical protein CPn0693	BA000008_GR_195144-197606	leuS	Leucyl-tRNA synthetase (EC 6.1.1.4) (Leucine--tRNA ligase) (LeuRS)	[TP0067-TP0586 (0.714839)]
COG0457	COG0495	CPJ0602	CPJ0602	Hypothetical protein CPn0602	BA000008_GR_195144-197606	leuS	Leucyl-tRNA synthetase (EC 6.1.1.4) (Leucine--tRNA ligase) (LeuRS)	[TP0067-TP0586 (0.714839)]
COG0457	COG0495	CPJ0287	CPJ0287	Hypothetical protein CPn0287	BA000008_GR_195144-197606	leuS	Leucyl-tRNA synthetase (EC 6.1.1.4) (Leucine--tRNA ligase) (LeuRS)	[TP0067-TP0586 (0.714839)]
COG0457	COG0495	BA000008_GR_1170101-1170619	BAA99228.1	Low Calcium Response Protein H	BA000008_GR_195144-197606	leuS	Leucyl-tRNA synthetase (EC 6.1.1.4) (Leucine--tRNA ligase) (LeuRS)	[TP0067-TP0586 (0.714839)]
COG0457	COG0495	CPJ0423	CPJ0423	Hypothetical protein CPn0423	BA000008_GR_195144-197606	leuS	Leucyl-tRNA synthetase (EC 6.1.1.4) (Leucine--tRNA ligase) (LeuRS)	[TP0067-TP0586 (0.714839)]
COG0257	COG0472	BA000008_GR_1068685-1068822	BAA99144.1	50S ribosomal protein L36	BA000008_GR_1031556-1032605	mraY	Phospho-N-acetylmuramoyl-pentapeptide-transferase (EC 2.7.8.13) (UDP- MurNAc-pentapeptide phosphotransferase)	[TP0209-TP0345 (0.64932555)]
COG0358	COG0457	BA000008_GR_1075334-1077106	dnaG	DNA primase {UniProtKB/Swiss-Prot:Q9Z6W4}	CPJ0287	CPJ0287	Hypothetical protein CPn0287	[TP0492-TP0648 (0.5111708)]
COG0358	COG0457	BA000008_GR_1075334-1077106	dnaG	DNA primase {UniProtKB/Swiss-Prot:Q9Z6W4}	CPJ0423	CPJ0423	Hypothetical protein CPn0423	[TP0492-TP0648 (0.5111708)]
COG0358	COG0457	BA000008_GR_1075334-1077106	dnaG	DNA primase {UniProtKB/Swiss-Prot:Q9Z6W4}	CPJ0693	CPJ0693	Hypothetical protein CPn0693	[TP0492-TP0648 (0.5111708)]
COG0358	COG0457	BA000008_GR_1075334-1077106	dnaG	DNA primase {UniProtKB/Swiss-Prot:Q9Z6W4}	BA000008_GR_1170101-1170619	BAA99228.1	Low Calcium Response Protein H	[TP0492-TP0648 (0.5111708)]
COG0358	COG0457	BA000008_GR_1075334-1077106	dnaG	DNA primase {UniProtKB/Swiss-Prot:Q9Z6W4}	CPJ0602	CPJ0602	Hypothetical protein CPn0602	[TP0492-TP0648 (0.5111708)]
COG0358	COG0457	BA000008_GR_1075334-1077106	dnaG	DNA primase {UniProtKB/Swiss-Prot:Q9Z6W4}	BA000008_GR_917527-918222	BAA99019.1	Low Calcium Response Protein H	[TP0492-TP0648 (0.5111708)]
COG0358	COG0457	BA000008_GR_1075334-1077106	dnaG	DNA primase {UniProtKB/Swiss-Prot:Q9Z6W4}	CPJ0840	CPJ0840	Hypothetical protein CPn0840	[TP0492-TP0648 (0.5111708)]
COG0795	COG1792	CPJ0996	CPJ0996	Hypothetical protein CPn0996	CPJ0739	CPJ0739	Hypothetical protein CPj0739	[TP0884-TP0498 (0.8374102)]
COG0795	COG1792	CPJ0995	CPJ0995	Hypothetical protein CPn0995	CPJ0739	CPJ0739	Hypothetical protein CPj0739	[TP0884-TP0498 (0.8374102)]
COG1317	COG1536	BA000008_GR_932930-933631	BAA99034.1	Yop proteins translocation protein L	BA000008_GR_976926-977951	BAA99068.1	Flagellar M-Ring Protein	[TP0401-TP0026 (0.96139234)]
COG0608	COG1234	BA000008_GR_647611-649377	BAA98769.1	SsDNA Exonuclease {UniProtKB/TrEMBL:Q9Z7Z0}	CPJ0025	rnz	Ribonuclease Z (EC 3.1.26.11) (RNase Z) (tRNase Z) (tRNA 3 endonuclease)	[TP0704-TP0819 (0.5844061)]
COG0024	COG0125	BA000008_GR_1154589-1155464	map	Methionine aminopeptidase (EC 3.4.11.18) (MAP) (Peptidase M)	BA000008_GR_304846-305466	tmk	Thymidylate kinase {UniProtKB/Swiss-Prot:Q9Z8R5}	[TP0842-TP0354 (0.8096375)]
COG1077	COG1426	BA000008_GR_964614-965714	BAA99058.1	Rod Shape Protein-Sugar Kinase	BA000008_GR_1219847-1220278	BAA99276.1	HTH Transcriptional Regulator	[TP0497-TP0334 (0.739115)]
COG1536	COG1536	BA000008_GR_976926-977951	BAA99068.1	Flagellar M-Ring Protein	BA000008_GR_976926-977951	BAA99068.1	Flagellar M-Ring Protein	[TP0026-TP0400 (0.5928469)]
COG0048	COG1156	BA000008_GR_635537-635908	rs12	30S ribosomal protein S12	BA000008_GR_107824-109140	atpB	V-type ATP synthase beta chain (EC 3.6.3.14) (V-type ATPase subunit B)	[TP0243-TP0427 (0.80866665)]
COG1109	COG1157	BA000008_GR_1107861-1109237	pgm	Phosphoglucosamine mutase (EC 5.4.2.10)	BA000008_GR_975075-976376	BAA99066.1	Flagellum-specific ATP synthase	[TP0413-TP0402 (0.78400123)]
COG1109	COG1157	BA000008_GR_70629-72425	BAA98267.1	Phosphoglucomutase/phosphomannomutase, putative	BA000008_GR_975075-976376	BAA99066.1	Flagellum-specific ATP synthase	[TP0413-TP0402 (0.78400123)]
COG1109	COG1157	BA000008_GR_1107861-1109237	pgm	Phosphoglucosamine mutase (EC 5.4.2.10)	BA000008_GR_793022-794350	BAA98914.1	Yops secretion ATPase {UniProtKB/TrEMBL:Q9Z7J8}	[TP0413-TP0402 (0.78400123)]
COG1109	COG1157	BA000008_GR_70629-72425	BAA98267.1	Phosphoglucomutase/phosphomannomutase, putative	BA000008_GR_793022-794350	BAA98914.1	Yops secretion ATPase {UniProtKB/TrEMBL:Q9Z7J8}	[TP0413-TP0402 (0.78400123)]
COG0217	COG1235	CPJ0573	CpB0595	UPF0082 protein CPn_0573/CP_0176/CPj0573/CpB0595	BA000008_GR_556932-557744	BAA98685.1	Metal-dependent hydrolase, putative	[TP0474-TP0489 (0.71912634)]
COG0217	COG1235	CPJ0573	CpB0595	UPF0082 protein CPn_0573/CP_0176/CPj0573/CpB0595	BA000008_GR_995963-996760	BAA99087.1	Metal dependent hydrolase	[TP0474-TP0489 (0.71912634)]
COG0012	COG0188	BA000008_GR_364386-365480	BAA98531.1	GTP-binding protein, YcfH family	BA000008_GR_305471-307975	gyrA	DNA gyrase subunit A (EC 5.99.1.3)	[TP0124-TP0005 (0.7149395)]
COG0012	COG0188	BA000008_GR_364386-365480	BAA98531.1	GTP-binding protein, YcfH family	BA000008_GR_802790-804226	BAA98923.1	DNA gyrase subunit A {UniProtKB/TrEMBL:Q9JSB8}	[TP0124-TP0005 (0.7149395)]
COG0124	COG0254	CPJ0663	hisS	Histidyl-tRNA synthetase (EC 6.1.1.21) (Histidine--tRNA ligase) (HisRS)	CPJ0112	rl31	50S ribosomal protein L31 type B	[TP0641-TP0255 (0.65973145)]
COG0178	COG0272	BA000008_GR_118505-123985	uvrA	UvrABC system protein A (UvrA protein) (Excinuclease ABC subunit A)	BA000008_GR_185426-187414	ligA	DNA ligase (EC 6.5.1.2) (Polydeoxyribonucleotide synthase [NAD+])	[TP0514-TP0634 (0.7537598)]
COG0257	COG2204	BA000008_GR_1068685-1068822	BAA99144.1	50S ribosomal protein L36	BA000008_GR_675347-676507	BAA98793.1	2-Component Regulator {UniProtKB/TrEMBL:Q9Z7W8}	[TP0209-TP0519 (0.6010877)]
COG1135	COG1466	BA000008_GR_313169-314194	BAA98490.1	Dipeptide Transporter ATPase	CPJ0383	CPJ0383	Hypothetical protein CPn0383	[TP0120-TP0588 (0.7896185)]
COG1115	COG2239	BA000008_GR_615665-617014	BAA98742.1	D-Ala/Gly Permease {UniProtKB/TrEMBL:Q9Z816}	BA000008_GR_320269-321681	BAA98496.1	Mg++ Transporter {UniProtKB/TrEMBL:Q9Z8Q2}	[TP0414-TP0917 (0.53720385)]
COG1115	COG2239	BA000008_GR_993465-994841	BAA99084.1	D-Alanine/Glycine Permease	BA000008_GR_320269-321681	BAA98496.1	Mg++ Transporter {UniProtKB/TrEMBL:Q9Z8Q2}	[TP0414-TP0917 (0.53720385)]
COG0457	COG1234	CPJ0602	CPJ0602	Hypothetical protein CPn0602	CPJ0025	rnz	Ribonuclease Z (EC 3.1.26.11) (RNase Z) (tRNase Z) (tRNA 3 endonuclease)	[TP0095-TP0819 (0.5178716)]
COG0457	COG1234	BA000008_GR_1170101-1170619	BAA99228.1	Low Calcium Response Protein H	CPJ0025	rnz	Ribonuclease Z (EC 3.1.26.11) (RNase Z) (tRNase Z) (tRNA 3 endonuclease)	[TP0095-TP0819 (0.5178716)]
COG0457	COG1234	CPJ0840	CPJ0840	Hypothetical protein CPn0840	CPJ0025	rnz	Ribonuclease Z (EC 3.1.26.11) (RNase Z) (tRNase Z) (tRNA 3 endonuclease)	[TP0095-TP0819 (0.5178716)]
COG0457	COG1234	CPJ0287	CPJ0287	Hypothetical protein CPn0287	CPJ0025	rnz	Ribonuclease Z (EC 3.1.26.11) (RNase Z) (tRNase Z) (tRNA 3 endonuclease)	[TP0095-TP0819 (0.5178716)]
COG0457	COG1234	CPJ0423	CPJ0423	Hypothetical protein CPn0423	CPJ0025	rnz	Ribonuclease Z (EC 3.1.26.11) (RNase Z) (tRNase Z) (tRNA 3 endonuclease)	[TP0095-TP0819 (0.5178716)]
COG0457	COG1234	BA000008_GR_917527-918222	BAA99019.1	Low Calcium Response Protein H	CPJ0025	rnz	Ribonuclease Z (EC 3.1.26.11) (RNase Z) (tRNase Z) (tRNA 3 endonuclease)	[TP0095-TP0819 (0.5178716)]
COG0457	COG1234	CPJ0693	CPJ0693	Hypothetical protein CPn0693	CPJ0025	rnz	Ribonuclease Z (EC 3.1.26.11) (RNase Z) (tRNase Z) (tRNA 3 endonuclease)	[TP0095-TP0819 (0.5178716)]
COG0217	COG1269	CPJ0573	CpB0595	UPF0082 protein CPn_0573/CP_0176/CPj0573/CpB0595	BA000008_GR_109745-111727	atpI	V-type ATP synthase subunit I (EC 3.6.3.14) (V-type ATPase subunit I)	[TP0474-TP0533 (0.71912634)]
COG0257	COG0773	BA000008_GR_1068685-1068822	BAA99144.1	50S ribosomal protein L36	BA000008_GR_1036730-1039159	CpB0937	MurC/ddl bifunctional enzyme [Includes: UDP-N-acetylmuramate--L- alanine ligase (EC 6.3.2.8) (UDP-N-acetylmuramoyl-L-alanine synthetase); D-alanine--D-alanine ligase (EC 6.3.2.4) (D-alanylalanine synthetase) (D-Ala-D-Ala ligase)]	[TP0209-TP0341 (0.6926446)]
COG0457	COG2204	CPJ0423	CPJ0423	Hypothetical protein CPn0423	BA000008_GR_675347-676507	BAA98793.1	2-Component Regulator {UniProtKB/TrEMBL:Q9Z7W8}	[TP0067-TP0519 (0.7741208)]
COG0457	COG2204	CPJ0602	CPJ0602	Hypothetical protein CPn0602	BA000008_GR_675347-676507	BAA98793.1	2-Component Regulator {UniProtKB/TrEMBL:Q9Z7W8}	[TP0067-TP0519 (0.7741208)]
COG0457	COG2204	BA000008_GR_917527-918222	BAA99019.1	Low Calcium Response Protein H	BA000008_GR_675347-676507	BAA98793.1	2-Component Regulator {UniProtKB/TrEMBL:Q9Z7W8}	[TP0067-TP0519 (0.7741208)]
COG0457	COG2204	CPJ0693	CPJ0693	Hypothetical protein CPn0693	BA000008_GR_675347-676507	BAA98793.1	2-Component Regulator {UniProtKB/TrEMBL:Q9Z7W8}	[TP0067-TP0519 (0.7741208)]
COG0457	COG2204	CPJ0287	CPJ0287	Hypothetical protein CPn0287	BA000008_GR_675347-676507	BAA98793.1	2-Component Regulator {UniProtKB/TrEMBL:Q9Z7W8}	[TP0067-TP0519 (0.7741208)]
COG0457	COG2204	CPJ0840	CPJ0840	Hypothetical protein CPn0840	BA000008_GR_675347-676507	BAA98793.1	2-Component Regulator {UniProtKB/TrEMBL:Q9Z7W8}	[TP0067-TP0519 (0.7741208)]
COG0457	COG2204	BA000008_GR_1170101-1170619	BAA99228.1	Low Calcium Response Protein H	BA000008_GR_675347-676507	BAA98793.1	2-Component Regulator {UniProtKB/TrEMBL:Q9Z7W8}	[TP0067-TP0519 (0.7741208)]
COG2208	COG2239	BA000008_GR_894237-896144	BAA99001.1	Sigma regulatory family protein-PP2C phosphatase	BA000008_GR_320269-321681	BAA98496.1	Mg++ Transporter {UniProtKB/TrEMBL:Q9Z8Q2}	[TP0218-TP0917 (0.6618409)]
COG0217	COG1480	CPJ0573	CpB0595	UPF0082 protein CPn_0573/CP_0176/CPj0573/CpB0595	BA000008_GR_63368-65485	BAA98259.1	Conserved hypothetical inner membrane protein	[TP0474-TP0651 (0.71912634)]
COG0257	COG0681	BA000008_GR_1068685-1068822	BAA99144.1	50S ribosomal protein L36	BA000008_GR_141535-143445	BAA98321.1	Signal peptidase I {UniProtKB/TrEMBL:Q9JSJ0}	[TP0209-TP0926 (0.69083804)]
COG1121	COG2204	CPJ0348	CpB0355	Probable metal transport system ATP-binding protein CPn_0348/CP_0412/CPj0348/CpB0355	BA000008_GR_675347-676507	BAA98793.1	2-Component Regulator {UniProtKB/TrEMBL:Q9Z7W8}	[TP0035-TP0519 (0.5085169)]
COG1121	COG2204	CPJ0542	CP_0210	Probable metal transport system ATP-binding protein CPn_0542/CP_0210/CPj0542/CpB0563	BA000008_GR_675347-676507	BAA98793.1	2-Component Regulator {UniProtKB/TrEMBL:Q9Z7W8}	[TP0035-TP0519 (0.5085169)]
COG0051	COG2204	BA000008_GR_632572-632889	rs10	30S ribosomal protein S10	BA000008_GR_675347-676507	BAA98793.1	2-Component Regulator {UniProtKB/TrEMBL:Q9Z7W8}	[TP0188-TP0519 (0.6307204)]
COG0234	COG0803	BA000008_GR_168851-169159	mopB	10 kDa chaperonin (Protein Cpn10) (groES protein)	CPJ0349	CP_0411	Putative metal-binding lipoprotein CPn_0349/CP_0411/CPj0349/CpB0356 precursor	[TP1013-TP0163 (0.67160416)]
COG0234	COG0803	BA000008_GR_168851-169159	mopB	10 kDa chaperonin (Protein Cpn10) (groES protein)	CPJ0541	CpB0562	Putative periplasmic metal-binding protein CPn_0541/CP_0211/CPj0541/CpB0562 precursor	[TP1013-TP0163 (0.67160416)]
COG0457	COG1536	CPJ0602	CPJ0602	Hypothetical protein CPn0602	BA000008_GR_976926-977951	BAA99068.1	Flagellar M-Ring Protein	[TP0648-TP0400 (0.69805074)]
COG0457	COG1536	BA000008_GR_917527-918222	BAA99019.1	Low Calcium Response Protein H	BA000008_GR_976926-977951	BAA99068.1	Flagellar M-Ring Protein	[TP0648-TP0400 (0.69805074)]
COG0457	COG1536	CPJ0840	CPJ0840	Hypothetical protein CPn0840	BA000008_GR_976926-977951	BAA99068.1	Flagellar M-Ring Protein	[TP0648-TP0400 (0.69805074)]
COG0457	COG1536	CPJ0693	CPJ0693	Hypothetical protein CPn0693	BA000008_GR_976926-977951	BAA99068.1	Flagellar M-Ring Protein	[TP0648-TP0400 (0.69805074)]
COG0457	COG1536	BA000008_GR_1170101-1170619	BAA99228.1	Low Calcium Response Protein H	BA000008_GR_976926-977951	BAA99068.1	Flagellar M-Ring Protein	[TP0648-TP0400 (0.69805074)]
COG0457	COG1536	CPJ0287	CPJ0287	Hypothetical protein CPn0287	BA000008_GR_976926-977951	BAA99068.1	Flagellar M-Ring Protein	[TP0648-TP0400 (0.69805074)]
COG0457	COG1536	CPJ0423	CPJ0423	Hypothetical protein CPn0423	BA000008_GR_976926-977951	BAA99068.1	Flagellar M-Ring Protein	[TP0648-TP0400 (0.69805074)]
COG0227	COG0492	BA000008_GR_372567-372836	rpmB	50S ribosomal protein L28	BA000008_GR_354972-355907	trxB	Thioredoxin reductase (EC 1.8.1.9) (TRXR)	[TP0362-TP0814 (0.801083)]
COG0051	COG1192	BA000008_GR_632572-632889	rs10	30S ribosomal protein S10	CPJ0805	CPj0805	ParA family protein CPn_0805/CP_1066/CPj0805/CpB0834	[TP0188-TP0272 (0.7732025)]
COG0098	COG0803	BA000008_GR_721630-722127	rs5	30S ribosomal protein S5	CPJ0349	CP_0411	Putative metal-binding lipoprotein CPn_0349/CP_0411/CPj0349/CpB0356 precursor	[TP0206-TP0163 (0.74372905)]
COG0098	COG0803	BA000008_GR_721630-722127	rs5	30S ribosomal protein S5	CPJ0541	CpB0562	Putative periplasmic metal-binding protein CPn_0541/CP_0211/CPj0541/CpB0562 precursor	[TP0206-TP0163 (0.74372905)]
COG0249	COG0457	BA000008_GR_1072364-1074850	mutS	DNA mismatch repair protein mutS	CPJ0840	CPJ0840	Hypothetical protein CPn0840	[TP0328-TP0095 (0.63719666)]
COG0249	COG0457	BA000008_GR_1072364-1074850	mutS	DNA mismatch repair protein mutS	BA000008_GR_917527-918222	BAA99019.1	Low Calcium Response Protein H	[TP0328-TP0095 (0.63719666)]
COG0249	COG0457	BA000008_GR_1072364-1074850	mutS	DNA mismatch repair protein mutS	CPJ0693	CPJ0693	Hypothetical protein CPn0693	[TP0328-TP0095 (0.63719666)]
COG0249	COG0457	BA000008_GR_1072364-1074850	mutS	DNA mismatch repair protein mutS	CPJ0423	CPJ0423	Hypothetical protein CPn0423	[TP0328-TP0095 (0.63719666)]
COG0249	COG0457	BA000008_GR_1072364-1074850	mutS	DNA mismatch repair protein mutS	CPJ0287	CPJ0287	Hypothetical protein CPn0287	[TP0328-TP0095 (0.63719666)]
COG0249	COG0457	BA000008_GR_1072364-1074850	mutS	DNA mismatch repair protein mutS	BA000008_GR_1170101-1170619	BAA99228.1	Low Calcium Response Protein H	[TP0328-TP0095 (0.63719666)]
COG0249	COG0457	BA000008_GR_1072364-1074850	mutS	DNA mismatch repair protein mutS	CPJ0602	CPJ0602	Hypothetical protein CPn0602	[TP0328-TP0095 (0.63719666)]
COG0442	COG0459	BA000008_GR_579979-581685	proS	Prolyl-tRNA synthetase (EC 6.1.1.15) (Proline--tRNA ligase) (ProRS)	BA000008_GR_167175-168809	groL	60 kDa chaperonin (Protein Cpn60) (groEL protein)	[TP0160-TP0030 (0.7719589)]
COG0442	COG0459	BA000008_GR_579979-581685	proS	Prolyl-tRNA synthetase (EC 6.1.1.15) (Proline--tRNA ligase) (ProRS)	BA000008_GR_1028222-1029781	BAA99106.1	Heat shock protein-60 {UniProtKB/TrEMBL:Q9Z708}	[TP0160-TP0030 (0.7719589)]
COG0442	COG0459	BA000008_GR_579979-581685	proS	Prolyl-tRNA synthetase (EC 6.1.1.15) (Proline--tRNA ligase) (ProRS)	BA000008_GR_874922-876502	groL2	60 kDa chaperonin 2 (Protein Cpn60 2) (groEL protein 2)	[TP0160-TP0030 (0.7719589)]
COG0217	COG0481	CPJ0573	CpB0595	UPF0082 protein CPn_0573/CP_0176/CPj0573/CpB0595	BA000008_GR_401721-403529	lepA	GTP-binding protein lepA	[TP0474-TP0510 (0.76600474)]
COG0472	COG2239	BA000008_GR_1031556-1032605	mraY	Phospho-N-acetylmuramoyl-pentapeptide-transferase (EC 2.7.8.13) (UDP- MurNAc-pentapeptide phosphotransferase)	BA000008_GR_320269-321681	BAA98496.1	Mg++ Transporter {UniProtKB/TrEMBL:Q9Z8Q2}	[TP0345-TP0917 (0.5059451)]
COG0154	COG1624	BA000008_GR_895-2373	gatA	Glutamyl-tRNA(Gln) amidotransferase subunit A (EC 6.3.5.-) (Glu-ADT subunit A)	BA000008_GR_128849-129643	BAA98312.1	Hypothetical protein ybbP	[TP1020-TP0826 (0.7964557)]
COG0143	COG0217	BA000008_GR_151782-153437	metG	Methionyl-tRNA synthetase (EC 6.1.1.10) (Methionine--tRNA ligase) (MetRS)	CPJ0573	CpB0595	UPF0082 protein CPn_0573/CP_0176/CPj0573/CpB0595	[TP0798-TP0474 (0.7790581)]
COG0566	COG2204	BA000008_GR_611777-612574	BAA98736.1	RRNA Methylase {UniProtKB/TrEMBL:Q9Z822}	BA000008_GR_675347-676507	BAA98793.1	2-Component Regulator {UniProtKB/TrEMBL:Q9Z7W8}	[TP0054-TP0519 (0.63495165)]
COG0772	COG1115	BA000008_GR_982744-983991	BAA99075.1	Rod Shape Protein {UniProtKB/TrEMBL:Q9Z739}	BA000008_GR_615665-617014	BAA98742.1	D-Ala/Gly Permease {UniProtKB/TrEMBL:Q9Z816}	[TP0501-TP0998 (0.70629925)]
COG0772	COG1115	BA000008_GR_1034584-1035741	BAA99111.1	Cell Division Protein FtsW	BA000008_GR_615665-617014	BAA98742.1	D-Ala/Gly Permease {UniProtKB/TrEMBL:Q9Z816}	[TP0501-TP0998 (0.70629925)]
COG0772	COG1115	BA000008_GR_982744-983991	BAA99075.1	Rod Shape Protein {UniProtKB/TrEMBL:Q9Z739}	BA000008_GR_993465-994841	BAA99084.1	D-Alanine/Glycine Permease	[TP0501-TP0998 (0.70629925)]
COG0772	COG1115	BA000008_GR_1034584-1035741	BAA99111.1	Cell Division Protein FtsW	BA000008_GR_993465-994841	BAA99084.1	D-Alanine/Glycine Permease	[TP0501-TP0998 (0.70629925)]
COG0457	COG2812	BA000008_GR_1170101-1170619	BAA99228.1	Low Calcium Response Protein H	BA000008_GR_53986-55314	BAA98252.1	DNA polymerase III gamma and tau	[TP0067-TP1005 (0.5652097)]
COG0457	COG2812	CPJ0602	CPJ0602	Hypothetical protein CPn0602	BA000008_GR_53986-55314	BAA98252.1	DNA polymerase III gamma and tau	[TP0067-TP1005 (0.5652097)]
COG0457	COG2812	CPJ0287	CPJ0287	Hypothetical protein CPn0287	BA000008_GR_53986-55314	BAA98252.1	DNA polymerase III gamma and tau	[TP0067-TP1005 (0.5652097)]
COG0457	COG2812	CPJ0423	CPJ0423	Hypothetical protein CPn0423	BA000008_GR_53986-55314	BAA98252.1	DNA polymerase III gamma and tau	[TP0067-TP1005 (0.5652097)]
COG0457	COG2812	BA000008_GR_917527-918222	BAA99019.1	Low Calcium Response Protein H	BA000008_GR_53986-55314	BAA98252.1	DNA polymerase III gamma and tau	[TP0067-TP1005 (0.5652097)]
COG0457	COG2812	CPJ0840	CPJ0840	Hypothetical protein CPn0840	BA000008_GR_53986-55314	BAA98252.1	DNA polymerase III gamma and tau	[TP0067-TP1005 (0.5652097)]
COG0457	COG2812	CPJ0693	CPJ0693	Hypothetical protein CPn0693	BA000008_GR_53986-55314	BAA98252.1	DNA polymerase III gamma and tau	[TP0067-TP1005 (0.5652097)]
COG0124	COG0124	CPJ0663	hisS	Histidyl-tRNA synthetase (EC 6.1.1.21) (Histidine--tRNA ligase) (HisRS)	CPJ0663	hisS	Histidyl-tRNA synthetase (EC 6.1.1.21) (Histidine--tRNA ligase) (HisRS)	[TP0641-TP0641 (0.67365265)]
COG0290	COG1837	BA000008_GR_1136289-1136849	infC	Translation initiation factor IF-3	CPJ0906	CPJ0906	Hypothetical protein CPn0906	[TP0850-TP0906 (0.70629925)]
COG0290	COG1837	BA000008_GR_1136289-1136849	infC	Translation initiation factor IF-3	CPJ0720	CPj0720	UPF0109 protein CPn_0720/CP_0026/CPj0720/CpB0748	[TP0850-TP0906 (0.70629925)]
COG0768	COG0815	BA000008_GR_464583-466544	BAA98627.1	Transglycolase/transpeptidase	CPJ0653	lnt	Apolipoprotein N-acyltransferase (EC 2.3.1.-) (ALP N-acyltransferase)	[TP0500-TP0252 (0.87159187)]
COG0768	COG0815	BA000008_GR_775649-778921	BAA98901.1	PBP2-transglycolase/transpeptidase	CPJ0653	lnt	Apolipoprotein N-acyltransferase (EC 2.3.1.-) (ALP N-acyltransferase)	[TP0500-TP0252 (0.87159187)]
COG0211	COG1536	BA000008_GR_629950-630204	rpmA	50S ribosomal protein L27	BA000008_GR_976926-977951	BAA99068.1	Flagellar M-Ring Protein	[TP0743-TP0400 (0.6311798)]
COG0486	COG0803	BA000008_GR_947099-948427	trmE	Probable tRNA modification GTPase trmE	CPJ0349	CP_0411	Putative metal-binding lipoprotein CPn_0349/CP_0411/CPj0349/CpB0356 precursor	[TP0550-TP0163 (0.74372905)]
COG0486	COG0803	BA000008_GR_947099-948427	trmE	Probable tRNA modification GTPase trmE	CPJ0541	CpB0562	Putative periplasmic metal-binding protein CPn_0541/CP_0211/CPj0541/CpB0562 precursor	[TP0550-TP0163 (0.74372905)]
COG0012	COG0608	BA000008_GR_364386-365480	BAA98531.1	GTP-binding protein, YcfH family	BA000008_GR_647611-649377	BAA98769.1	SsDNA Exonuclease {UniProtKB/TrEMBL:Q9Z7Z0}	[TP0124-TP0704 (0.626838)]
COG0050	COG0457	BA000008_GR_89444-90628	tuf	Elongation factor Tu (EF-Tu)	BA000008_GR_1170101-1170619	BAA99228.1	Low Calcium Response Protein H	[TP0187-TP0067 (0.7854602)]
COG0050	COG0457	BA000008_GR_89444-90628	tuf	Elongation factor Tu (EF-Tu)	CPJ0602	CPJ0602	Hypothetical protein CPn0602	[TP0187-TP0067 (0.7854602)]
COG0050	COG0457	BA000008_GR_89444-90628	tuf	Elongation factor Tu (EF-Tu)	BA000008_GR_917527-918222	BAA99019.1	Low Calcium Response Protein H	[TP0187-TP0067 (0.7854602)]
COG0050	COG0457	BA000008_GR_89444-90628	tuf	Elongation factor Tu (EF-Tu)	CPJ0693	CPJ0693	Hypothetical protein CPn0693	[TP0187-TP0067 (0.7854602)]
COG0050	COG0457	BA000008_GR_89444-90628	tuf	Elongation factor Tu (EF-Tu)	CPJ0840	CPJ0840	Hypothetical protein CPn0840	[TP0187-TP0067 (0.7854602)]
COG0050	COG0457	BA000008_GR_89444-90628	tuf	Elongation factor Tu (EF-Tu)	CPJ0423	CPJ0423	Hypothetical protein CPn0423	[TP0187-TP0067 (0.7854602)]
COG0050	COG0457	BA000008_GR_89444-90628	tuf	Elongation factor Tu (EF-Tu)	CPJ0287	CPJ0287	Hypothetical protein CPn0287	[TP0187-TP0067 (0.7854602)]
COG0257	COG0564	BA000008_GR_1068685-1068822	BAA99144.1	50S ribosomal protein L36	BA000008_GR_805237-806214	BAA98926.1	Predicted Pseudouridine Synthase	[TP0209-TP0154 (0.634929)]
COG0257	COG0564	BA000008_GR_1068685-1068822	BAA99144.1	50S ribosomal protein L36	BA000008_GR_448724-449422	BAA98611.1	Predicted pseudouridine synthetase family	[TP0209-TP0154 (0.634929)]
COG0621	COG2208	CPJ0477	CPj0477	Hypothetical UPF0004 protein CPn_0477/CP_0277/CPj0477/CpB0496	BA000008_GR_894237-896144	BAA99001.1	Sigma regulatory family protein-PP2C phosphatase	[TP0269-TP0218 (0.77940726)]
COG0621	COG2208	CPJ0251	CPJ0251	Hypothetical protein CPj0251	BA000008_GR_894237-896144	BAA99001.1	Sigma regulatory family protein-PP2C phosphatase	[TP0269-TP0218 (0.77940726)]
COG0255	COG1394	BA000008_GR_725061-725279	rpmC	50S ribosomal protein L29	BA000008_GR_109125-109754	atpD	V-type ATP synthase subunit D (EC 3.6.3.14) (V-type ATPase subunit D)	[TP0197-TP0527 (0.51549006)]
COG0457	COG1187	BA000008_GR_1170101-1170619	BAA99228.1	Low Calcium Response Protein H	BA000008_GR_980991-981698	BAA99072.1	Ribosomal large subunit pseudouridine synthase B	[TP0067-TP0459 (0.6360361)]
COG0457	COG1187	CPJ0602	CPJ0602	Hypothetical protein CPn0602	BA000008_GR_980991-981698	BAA99072.1	Ribosomal large subunit pseudouridine synthase B	[TP0067-TP0459 (0.6360361)]
COG0457	COG1187	CPJ0840	CPJ0840	Hypothetical protein CPn0840	BA000008_GR_980991-981698	BAA99072.1	Ribosomal large subunit pseudouridine synthase B	[TP0067-TP0459 (0.6360361)]
COG0457	COG1187	CPJ0287	CPJ0287	Hypothetical protein CPn0287	BA000008_GR_980991-981698	BAA99072.1	Ribosomal large subunit pseudouridine synthase B	[TP0067-TP0459 (0.6360361)]
COG0457	COG1187	BA000008_GR_917527-918222	BAA99019.1	Low Calcium Response Protein H	BA000008_GR_980991-981698	BAA99072.1	Ribosomal large subunit pseudouridine synthase B	[TP0067-TP0459 (0.6360361)]
COG0457	COG1187	CPJ0693	CPJ0693	Hypothetical protein CPn0693	BA000008_GR_980991-981698	BAA99072.1	Ribosomal large subunit pseudouridine synthase B	[TP0067-TP0459 (0.6360361)]
COG0457	COG1187	CPJ0423	CPJ0423	Hypothetical protein CPn0423	BA000008_GR_980991-981698	BAA99072.1	Ribosomal large subunit pseudouridine synthase B	[TP0067-TP0459 (0.6360361)]
COG0210	COG0305	BA000008_GR_869787-871706	BAA98980.1	DNA Helicase {UniProtKB/TrEMBL:Q9Z7D4}	BA000008_GR_708112-709461	BAA98823.1	Replicative DNA Helicase	[TP0102-TP0058 (0.8842861)]
