# Supplementary material for: The Binary Protein Interactome of Treponema pallidum – The Syphilis Spirochete
Source: PLoS One. 2008 May 28;3(5):e2292. doi: 10.1371/journal.pone.0002292 (PMC2386257; doi:10.1371/journal.pone.0002292)
Supplement: Data S1 — Predicted protein-protein interactions based on our Treponema pallidum data; zip archive containing 372 files with one file per species. (6.09 MB ZIP) [file pone.0002292.s006.zip › bacteria/Chlorobium_chlorochromatii.tab]

340177 Chlorobium chlorochromatii
COG A	COG B	Locus Id A	Preferred Name(s) A	Annotation A	Locus Id B	Preferred Name(s) B	Annotation B	T. pallidum interaction
COG0186	COG1475	Cag_1842	rpsQ	30S ribosomal protein S17	Cag_1804	Cag_1804	ParB-like partition protein	[TP0198-TP0271 (0.71912634)]
COG0608	COG0817	Cag_0603	Cag_0603	RecJ exonuclease	Cag_0164	ruvC	Crossover junction endodeoxyribonuclease ruvC (EC 3.1.22.4) (Holliday junction nuclease ruvC) (Holliday junction resolvase ruvC)	[TP0704-TP0517 (0.81382185)]
COG0845	COG4591	Cag_0743	Cag_0743	metalloprotease secretion protein	Cag_0920	Cag_0920	hypothetical protein	[TP0965-TP0582 (0.8143851)]
COG0845	COG4591	Cag_0558	Cag_0558	Secretion protein HlyD	Cag_1781	Cag_1781	lipoprotein releasing system	[TP0965-TP0582 (0.8143851)]
COG0845	COG4591	Cag_0972	Cag_0972	Secretion protein HlyD	Cag_1781	Cag_1781	lipoprotein releasing system	[TP0965-TP0582 (0.8143851)]
COG0845	COG4591	Cag_0871	Cag_0871	Secretion protein HlyD	Cag_0371	Cag_0371	putative ABC transporter, integral membrane	[TP0965-TP0582 (0.8143851)]
COG0845	COG4591	Cag_0987	Cag_0987	Secretion protein HlyD	Cag_1781	Cag_1781	lipoprotein releasing system	[TP0965-TP0582 (0.8143851)]
COG0845	COG4591	Cag_0972	Cag_0972	Secretion protein HlyD	Cag_0919	Cag_0919	probable ABC transporter permease protein	[TP0965-TP0582 (0.8143851)]
COG0845	COG4591	Cag_1204	Cag_1204	Secretion protein HlyD	Cag_0920	Cag_0920	hypothetical protein	[TP0965-TP0582 (0.8143851)]
COG0845	COG4591	Cag_0972	Cag_0972	Secretion protein HlyD	Cag_0371	Cag_0371	putative ABC transporter, integral membrane	[TP0965-TP0582 (0.8143851)]
COG0845	COG4591	Cag_1409	Cag_1409	Membrane-fusion protein-like	Cag_0919	Cag_0919	probable ABC transporter permease protein	[TP0965-TP0582 (0.8143851)]
COG0845	COG4591	Cag_0558	Cag_0558	Secretion protein HlyD	Cag_0371	Cag_0371	putative ABC transporter, integral membrane	[TP0965-TP0582 (0.8143851)]
COG0845	COG4591	Cag_0336	Cag_0336	Secretion protein HlyD	Cag_0919	Cag_0919	probable ABC transporter permease protein	[TP0965-TP0582 (0.8143851)]
COG0845	COG4591	Cag_0743	Cag_0743	metalloprotease secretion protein	Cag_0371	Cag_0371	putative ABC transporter, integral membrane	[TP0965-TP0582 (0.8143851)]
COG0845	COG4591	Cag_0336	Cag_0336	Secretion protein HlyD	Cag_0371	Cag_0371	putative ABC transporter, integral membrane	[TP0965-TP0582 (0.8143851)]
COG0845	COG4591	Cag_0987	Cag_0987	Secretion protein HlyD	Cag_0371	Cag_0371	putative ABC transporter, integral membrane	[TP0965-TP0582 (0.8143851)]
COG0845	COG4591	Cag_0336	Cag_0336	Secretion protein HlyD	Cag_0920	Cag_0920	hypothetical protein	[TP0965-TP0582 (0.8143851)]
COG0845	COG4591	Cag_1204	Cag_1204	Secretion protein HlyD	Cag_0371	Cag_0371	putative ABC transporter, integral membrane	[TP0965-TP0582 (0.8143851)]
COG0845	COG4591	Cag_0987	Cag_0987	Secretion protein HlyD	Cag_0920	Cag_0920	hypothetical protein	[TP0965-TP0582 (0.8143851)]
COG0845	COG4591	Cag_0336	Cag_0336	Secretion protein HlyD	Cag_1781	Cag_1781	lipoprotein releasing system	[TP0965-TP0582 (0.8143851)]
COG0845	COG4591	Cag_0972	Cag_0972	Secretion protein HlyD	Cag_0920	Cag_0920	hypothetical protein	[TP0965-TP0582 (0.8143851)]
COG0845	COG4591	Cag_0558	Cag_0558	Secretion protein HlyD	Cag_0920	Cag_0920	hypothetical protein	[TP0965-TP0582 (0.8143851)]
COG0845	COG4591	Cag_1204	Cag_1204	Secretion protein HlyD	Cag_1781	Cag_1781	lipoprotein releasing system	[TP0965-TP0582 (0.8143851)]
COG0845	COG4591	Cag_1204	Cag_1204	Secretion protein HlyD	Cag_0919	Cag_0919	probable ABC transporter permease protein	[TP0965-TP0582 (0.8143851)]
COG0845	COG4591	Cag_0558	Cag_0558	Secretion protein HlyD	Cag_0919	Cag_0919	probable ABC transporter permease protein	[TP0965-TP0582 (0.8143851)]
COG0845	COG4591	Cag_0871	Cag_0871	Secretion protein HlyD	Cag_0920	Cag_0920	hypothetical protein	[TP0965-TP0582 (0.8143851)]
COG0845	COG4591	Cag_0987	Cag_0987	Secretion protein HlyD	Cag_0919	Cag_0919	probable ABC transporter permease protein	[TP0965-TP0582 (0.8143851)]
COG0845	COG4591	Cag_1409	Cag_1409	Membrane-fusion protein-like	Cag_0920	Cag_0920	hypothetical protein	[TP0965-TP0582 (0.8143851)]
COG0845	COG4591	Cag_0743	Cag_0743	metalloprotease secretion protein	Cag_0919	Cag_0919	probable ABC transporter permease protein	[TP0965-TP0582 (0.8143851)]
COG0845	COG4591	Cag_1409	Cag_1409	Membrane-fusion protein-like	Cag_1781	Cag_1781	lipoprotein releasing system	[TP0965-TP0582 (0.8143851)]
COG0845	COG4591	Cag_0743	Cag_0743	metalloprotease secretion protein	Cag_1781	Cag_1781	lipoprotein releasing system	[TP0965-TP0582 (0.8143851)]
COG0845	COG4591	Cag_1409	Cag_1409	Membrane-fusion protein-like	Cag_0371	Cag_0371	putative ABC transporter, integral membrane	[TP0965-TP0582 (0.8143851)]
COG0845	COG4591	Cag_0871	Cag_0871	Secretion protein HlyD	Cag_1781	Cag_1781	lipoprotein releasing system	[TP0965-TP0582 (0.8143851)]
COG0845	COG4591	Cag_0871	Cag_0871	Secretion protein HlyD	Cag_0919	Cag_0919	probable ABC transporter permease protein	[TP0965-TP0582 (0.8143851)]
COG0201	COG0550	Cag_1831	Cag_1831	preprotein translocase SecY	Cag_0075	Cag_0075	DNA topoisomerase I	[TP0208-TP0394 (0.8044664)]
COG0768	COG2812	Cag_1164	Cag_1164	penicillin-binding protein 2	Cag_0934	Cag_0934	ATPase	[TP0500-TP1005 (0.655462)]
COG0768	COG2812	Cag_0049	Cag_0049	Penicillin-binding protein 3	Cag_0934	Cag_0934	ATPase	[TP0500-TP1005 (0.655462)]
COG0768	COG2812	Cag_1164	Cag_1164	penicillin-binding protein 2	Cag_1778	Cag_1778	DNA polymerase III, delta subunit, putative	[TP0500-TP1005 (0.655462)]
COG0768	COG2812	Cag_0049	Cag_0049	Penicillin-binding protein 3	Cag_1778	Cag_1778	DNA polymerase III, delta subunit, putative	[TP0500-TP1005 (0.655462)]
COG0180	COG0564	Cag_0072	Cag_0072	tryptophanyl-tRNA synthetase	Cag_1622	Cag_1622	Pseudouridine synthase, RluD	[TP0632-TP0339 (0.7885255)]
COG0090	COG0223	Cag_1848	rplB	50S ribosomal protein L2	Cag_0487	Cag_0487	Methionyl-tRNA formyltransferase	[TP0192-TP0756 (0.8610547)]
COG0632	COG2255	Cag_0457	ruvA	Holliday junction ATP-dependent DNA helicase ruvA (EC 3.6.1.-)	Cag_1767	ruvB	Holliday junction ATP-dependent DNA helicase ruvB (EC 3.6.1.-)	[TP0543-TP0162 (0.9659884)]
COG0462	COG0817	Cag_1155	Cag_1155	Ribose-phosphate pyrophosphokinase	Cag_0164	ruvC	Crossover junction endodeoxyribonuclease ruvC (EC 3.1.22.4) (Holliday junction nuclease ruvC) (Holliday junction resolvase ruvC)	[TP0294-TP0517 (0.54911256)]
COG0125	COG0586	Cag_0925	Cag_0925	Thymidylate kinase	Cag_1436	Cag_1436	DedA family protein	[TP0354-TP0779 (0.67954355)]
COG0125	COG0586	Cag_0925	Cag_0925	Thymidylate kinase	Cag_0592	Cag_0592	DedA family	[TP0354-TP0779 (0.67954355)]
COG0257	COG0577	Cag_1828	Cag_1828	Ribosomal protein L36	Cag_0870	Cag_0870	ABC transporter, permease protein	[TP0209-TP0962 (0.5903608)]
COG0257	COG0577	Cag_1828	Cag_1828	Ribosomal protein L36	Cag_0990	Cag_0990	ABC transporter efflux protein	[TP0209-TP0962 (0.5903608)]
COG0257	COG0577	Cag_1828	Cag_1828	Ribosomal protein L36	Cag_0337	Cag_0337	ATPase	[TP0209-TP0962 (0.5903608)]
COG0257	COG0577	Cag_1828	Cag_1828	Ribosomal protein L36	Cag_0989	Cag_0989	ABC transporter efflux protein	[TP0209-TP0962 (0.5903608)]
COG0222	COG0802	Cag_0356	rplL	50S ribosomal protein L7/L12	Cag_1987	Cag_1987	hypothetical protein	[TP0240-TP0875 (0.8481433)]
COG0495	COG1214	Cag_1688	Cag_1688	Leucyl-tRNA synthetase class Ia	Cag_1986	Cag_1986	protease, putative	[TP0586-TP0876 (0.5571989)]
COG0192	COG0592	Cag_1547	metK	S-adenosylmethionine synthetase (EC 2.5.1.6) (Methionine adenosyltransferase) (AdoMet synthetase) (MAT)	Cag_0002	Cag_0002	DNA polymerase III, beta chain	[TP0794-TP0002 (0.8412751)]
COG0360	COG0616	Cag_0094	rpsF	30S ribosomal protein S6	Cag_1704	Cag_1704	Peptidase S49, protease IV	[TP0063-TP0997 (0.6657489)]
COG0125	COG0457	Cag_0925	Cag_0925	Thymidylate kinase	Cag_1453	Cag_1453	TPR repeat	[TP0354-TP0648 (0.5206915)]
COG0125	COG0457	Cag_0925	Cag_0925	Thymidylate kinase	Cag_1702	Cag_1702	TPR repeat	[TP0354-TP0648 (0.5206915)]
COG0125	COG0457	Cag_0925	Cag_0925	Thymidylate kinase	Cag_1344	Cag_1344	TPR repeat	[TP0354-TP0648 (0.5206915)]
COG0125	COG0457	Cag_0925	Cag_0925	Thymidylate kinase	Cag_1169	Cag_1169	TPR repeat	[TP0354-TP0648 (0.5206915)]
COG0125	COG0457	Cag_0925	Cag_0925	Thymidylate kinase	Cag_1491	Cag_1491	TPR repeat	[TP0354-TP0648 (0.5206915)]
COG0125	COG0457	Cag_0925	Cag_0925	Thymidylate kinase	Cag_0160	Cag_0160	TPR repeat	[TP0354-TP0648 (0.5206915)]
COG0125	COG0457	Cag_0925	Cag_0925	Thymidylate kinase	Cag_0632	Cag_0632	TPR repeat	[TP0354-TP0648 (0.5206915)]
COG0125	COG0457	Cag_0925	Cag_0925	Thymidylate kinase	Cag_1997	Cag_1997	TPR repeat	[TP0354-TP0648 (0.5206915)]
COG0265	COG1774	Cag_0494	Cag_0494	Peptidase S1C, Do	Cag_1404	Cag_1404	hypothetical protein	[TP0773-TP0046 (0.558835)]
COG0495	COG0761	Cag_1688	Cag_1688	Leucyl-tRNA synthetase class Ia	Cag_0579	Cag_0579	4-hydroxy-3-methylbut-2-enyl diphosphate	[TP0586-TP0547 (0.63095015)]
COG0820	COG2812	Cag_0825	Cag_0825	hypothetical protein	Cag_0934	Cag_0934	ATPase	[TP0068-TP1005 (0.60435057)]
COG0820	COG2812	Cag_0825	Cag_0825	hypothetical protein	Cag_1778	Cag_1778	DNA polymerase III, delta subunit, putative	[TP0068-TP1005 (0.60435057)]
COG0272	COG1396	Cag_0275	Cag_0275	NAD-dependent DNA ligase	Cag_0845	Cag_0845	transcriptional regulator, XRE family	[TP0634-TP0461 (0.7134334)]
COG0577	COG0845	Cag_0990	Cag_0990	ABC transporter efflux protein	Cag_0336	Cag_0336	Secretion protein HlyD	[TP0963-TP0965 (0.93032813)]
COG0577	COG0845	Cag_0989	Cag_0989	ABC transporter efflux protein	Cag_0972	Cag_0972	Secretion protein HlyD	[TP0963-TP0965 (0.93032813)]
COG0577	COG0845	Cag_0989	Cag_0989	ABC transporter efflux protein	Cag_0871	Cag_0871	Secretion protein HlyD	[TP0963-TP0965 (0.93032813)]
COG0577	COG0845	Cag_0989	Cag_0989	ABC transporter efflux protein	Cag_1204	Cag_1204	Secretion protein HlyD	[TP0963-TP0965 (0.93032813)]
COG0577	COG0845	Cag_0990	Cag_0990	ABC transporter efflux protein	Cag_0743	Cag_0743	metalloprotease secretion protein	[TP0963-TP0965 (0.93032813)]
COG0577	COG0845	Cag_0337	Cag_0337	ATPase	Cag_0871	Cag_0871	Secretion protein HlyD	[TP0963-TP0965 (0.93032813)]
COG0577	COG0845	Cag_0990	Cag_0990	ABC transporter efflux protein	Cag_0972	Cag_0972	Secretion protein HlyD	[TP0963-TP0965 (0.93032813)]
COG0577	COG0845	Cag_0990	Cag_0990	ABC transporter efflux protein	Cag_1204	Cag_1204	Secretion protein HlyD	[TP0963-TP0965 (0.93032813)]
COG0577	COG0845	Cag_0870	Cag_0870	ABC transporter, permease protein	Cag_0972	Cag_0972	Secretion protein HlyD	[TP0963-TP0965 (0.93032813)]
COG0577	COG0845	Cag_0989	Cag_0989	ABC transporter efflux protein	Cag_0743	Cag_0743	metalloprotease secretion protein	[TP0963-TP0965 (0.93032813)]
COG0577	COG0845	Cag_0990	Cag_0990	ABC transporter efflux protein	Cag_0987	Cag_0987	Secretion protein HlyD	[TP0963-TP0965 (0.93032813)]
COG0577	COG0845	Cag_0989	Cag_0989	ABC transporter efflux protein	Cag_0336	Cag_0336	Secretion protein HlyD	[TP0963-TP0965 (0.93032813)]
COG0577	COG0845	Cag_0870	Cag_0870	ABC transporter, permease protein	Cag_0336	Cag_0336	Secretion protein HlyD	[TP0963-TP0965 (0.93032813)]
COG0577	COG0845	Cag_0337	Cag_0337	ATPase	Cag_0336	Cag_0336	Secretion protein HlyD	[TP0963-TP0965 (0.93032813)]
COG0577	COG0845	Cag_0989	Cag_0989	ABC transporter efflux protein	Cag_0558	Cag_0558	Secretion protein HlyD	[TP0963-TP0965 (0.93032813)]
COG0577	COG0845	Cag_0870	Cag_0870	ABC transporter, permease protein	Cag_0558	Cag_0558	Secretion protein HlyD	[TP0963-TP0965 (0.93032813)]
COG0577	COG0845	Cag_0870	Cag_0870	ABC transporter, permease protein	Cag_0987	Cag_0987	Secretion protein HlyD	[TP0963-TP0965 (0.93032813)]
COG0577	COG0845	Cag_0870	Cag_0870	ABC transporter, permease protein	Cag_0743	Cag_0743	metalloprotease secretion protein	[TP0963-TP0965 (0.93032813)]
COG0577	COG0845	Cag_0337	Cag_0337	ATPase	Cag_0558	Cag_0558	Secretion protein HlyD	[TP0963-TP0965 (0.93032813)]
COG0577	COG0845	Cag_0870	Cag_0870	ABC transporter, permease protein	Cag_1409	Cag_1409	Membrane-fusion protein-like	[TP0963-TP0965 (0.93032813)]
COG0577	COG0845	Cag_0990	Cag_0990	ABC transporter efflux protein	Cag_0558	Cag_0558	Secretion protein HlyD	[TP0963-TP0965 (0.93032813)]
COG0577	COG0845	Cag_0870	Cag_0870	ABC transporter, permease protein	Cag_0871	Cag_0871	Secretion protein HlyD	[TP0963-TP0965 (0.93032813)]
COG0577	COG0845	Cag_0337	Cag_0337	ATPase	Cag_0972	Cag_0972	Secretion protein HlyD	[TP0963-TP0965 (0.93032813)]
COG0577	COG0845	Cag_0870	Cag_0870	ABC transporter, permease protein	Cag_1204	Cag_1204	Secretion protein HlyD	[TP0963-TP0965 (0.93032813)]
COG0577	COG0845	Cag_0989	Cag_0989	ABC transporter efflux protein	Cag_1409	Cag_1409	Membrane-fusion protein-like	[TP0963-TP0965 (0.93032813)]
COG0577	COG0845	Cag_0989	Cag_0989	ABC transporter efflux protein	Cag_0987	Cag_0987	Secretion protein HlyD	[TP0963-TP0965 (0.93032813)]
COG0577	COG0845	Cag_0337	Cag_0337	ATPase	Cag_1409	Cag_1409	Membrane-fusion protein-like	[TP0963-TP0965 (0.93032813)]
COG0577	COG0845	Cag_0990	Cag_0990	ABC transporter efflux protein	Cag_0871	Cag_0871	Secretion protein HlyD	[TP0963-TP0965 (0.93032813)]
COG0577	COG0845	Cag_0337	Cag_0337	ATPase	Cag_0987	Cag_0987	Secretion protein HlyD	[TP0963-TP0965 (0.93032813)]
COG0577	COG0845	Cag_0990	Cag_0990	ABC transporter efflux protein	Cag_1409	Cag_1409	Membrane-fusion protein-like	[TP0963-TP0965 (0.93032813)]
COG0577	COG0845	Cag_0337	Cag_0337	ATPase	Cag_0743	Cag_0743	metalloprotease secretion protein	[TP0963-TP0965 (0.93032813)]
COG0577	COG0845	Cag_0337	Cag_0337	ATPase	Cag_1204	Cag_1204	Secretion protein HlyD	[TP0963-TP0965 (0.93032813)]
COG0234	COG1200	Cag_1305	Cag_1305	Co-chaperonin GroES (HSP10)-like	Cag_0328	Cag_0328	ATP-dependent DNA helicase RecG	[TP1013-TP0687 (0.84594196)]
COG0257	COG1253	Cag_1828	Cag_1828	Ribosomal protein L36	Cag_1932	Cag_1932	CBS	[TP0209-TP0027 (0.74441797)]
COG0060	COG0681	Cag_0523	Cag_0523	Isoleucyl-tRNA synthetase, class Ia	Cag_0491	Cag_0491	Peptidase S26A, signal peptidase I	[TP0452-TP0185 (0.79878455)]
COG0558	COG2239	Cag_0163	Cag_0163	CDP-diacylglycerol--glycerol-3-phosphate	Cag_1801	Cag_1801	Divalent cation transporter	[TP0256-TP0917 (0.6007029)]
COG0558	COG2239	Cag_1419	Cag_1419	CDP-diacylglycerol--glycerol-3-phosphate	Cag_1801	Cag_1801	Divalent cation transporter	[TP0256-TP0917 (0.6007029)]
COG1352	COG1595	Cag_0563	Cag_0563	putative PAS/PAC sensor protein	Cag_1889	Cag_1889	RNA polymerase sigma-70 factor	[TP0630-TP0092 (0.6191048)]
COG1352	COG1595	Cag_0563	Cag_0563	putative PAS/PAC sensor protein	Cag_0473	Cag_0473	sigma-24 (FecI-like)	[TP0630-TP0092 (0.6191048)]
COG0593	COG1077	Cag_0001	Cag_0001	chromosomal replication initiator protein, DnaA	Cag_1290	Cag_1290	Cell shape determining protein MreB/Mrl	[TP0001-TP0497 (0.678435)]
COG0249	COG0357	Cag_1317	mutS	DNA mismatch repair protein mutS	Cag_1822	Cag_1822	glucose-inhibited division protein B	[TP0328-TP0946 (0.7367136)]
COG0465	COG0465	Cag_0007	Cag_0007	Peptidase M41, FtsH	Cag_0007	Cag_0007	Peptidase M41, FtsH	[TP0330-TP0330 (0.73856413)]
COG0465	COG0465	Cag_0007	Cag_0007	Peptidase M41, FtsH	Cag_0391	Cag_0391	Peptidase M41, FtsH	[TP0330-TP0330 (0.73856413)]
COG0465	COG0465	Cag_0391	Cag_0391	Peptidase M41, FtsH	Cag_0007	Cag_0007	Peptidase M41, FtsH	[TP0330-TP0330 (0.73856413)]
COG0465	COG0465	Cag_0391	Cag_0391	Peptidase M41, FtsH	Cag_0391	Cag_0391	Peptidase M41, FtsH	[TP0330-TP0330 (0.73856413)]
COG0242	COG0272	Cag_0488	Cag_0488	Formylmethionine deformylase	Cag_0275	Cag_0275	NAD-dependent DNA ligase	[TP0757-TP0634 (0.68197167)]
COG0265	COG0817	Cag_0494	Cag_0494	Peptidase S1C, Do	Cag_0164	ruvC	Crossover junction endodeoxyribonuclease ruvC (EC 3.1.22.4) (Holliday junction nuclease ruvC) (Holliday junction resolvase ruvC)	[TP0773-TP0517 (0.5118523)]
COG0187	COG0358	Cag_0029	Cag_0029	DNA gyrase, B subunit	Cag_0548	Cag_0548	DNA primase	[TP1006-TP0492 (0.55112576)]
COG0237	COG0552	Cag_0965	coaE	Dephospho-CoA kinase (EC 2.7.1.24) (Dephosphocoenzyme A kinase)	Cag_1212	Cag_1212	Cell division transporter substrate-binding	[TP0296-TP0578 (0.7885255)]
COG0080	COG0265	Cag_0353	Cag_0353	Ribosomal protein L11	Cag_0494	Cag_0494	Peptidase S1C, Do	[TP0237-TP0773 (0.6164146)]
COG2812	COG2812	Cag_1778	Cag_1778	DNA polymerase III, delta subunit, putative	Cag_1778	Cag_1778	DNA polymerase III, delta subunit, putative	[TP1005-TP1005 (0.52391654)]
COG2812	COG2812	Cag_0934	Cag_0934	ATPase	Cag_0934	Cag_0934	ATPase	[TP1005-TP1005 (0.52391654)]
COG2812	COG2812	Cag_1778	Cag_1778	DNA polymerase III, delta subunit, putative	Cag_0934	Cag_0934	ATPase	[TP1005-TP1005 (0.52391654)]
COG2812	COG2812	Cag_0934	Cag_0934	ATPase	Cag_1778	Cag_1778	DNA polymerase III, delta subunit, putative	[TP1005-TP1005 (0.52391654)]
COG0223	COG0234	Cag_0487	Cag_0487	Methionyl-tRNA formyltransferase	Cag_1305	Cag_1305	Co-chaperonin GroES (HSP10)-like	[TP0756-TP1013 (0.64276713)]
COG0357	COG0459	Cag_1822	Cag_1822	glucose-inhibited division protein B	Cag_1306	Cag_1306	Chaperonin Cpn60/TCP-1	[TP0946-TP0030 (0.68326145)]
COG0345	COG1774	Cag_1680	Cag_1680	Delta 1-pyrroline-5-carboxylate reductase	Cag_1404	Cag_1404	hypothetical protein	[TP0797-TP0046 (0.6414869)]
COG0223	COG0242	Cag_0487	Cag_0487	Methionyl-tRNA formyltransferase	Cag_0488	Cag_0488	Formylmethionine deformylase	[TP0756-TP0757 (0.8300303)]
COG0233	COG0359	Cag_0326	Cag_0326	Ribosome recycling factor	Cag_0097	rplI	50S ribosomal protein L9	[TP0604-TP0060 (0.5105792)]
COG0012	COG0457	Cag_0572	Cag_0572	hypothetical protein	Cag_1169	Cag_1169	TPR repeat	[TP0124-TP0067 (0.81355333)]
COG0012	COG0457	Cag_0572	Cag_0572	hypothetical protein	Cag_1344	Cag_1344	TPR repeat	[TP0124-TP0067 (0.81355333)]
COG0012	COG0457	Cag_0572	Cag_0572	hypothetical protein	Cag_0632	Cag_0632	TPR repeat	[TP0124-TP0067 (0.81355333)]
COG0012	COG0457	Cag_0572	Cag_0572	hypothetical protein	Cag_0160	Cag_0160	TPR repeat	[TP0124-TP0067 (0.81355333)]
COG0012	COG0457	Cag_0572	Cag_0572	hypothetical protein	Cag_1702	Cag_1702	TPR repeat	[TP0124-TP0067 (0.81355333)]
COG0012	COG0457	Cag_0572	Cag_0572	hypothetical protein	Cag_1491	Cag_1491	TPR repeat	[TP0124-TP0067 (0.81355333)]
COG0012	COG0457	Cag_0572	Cag_0572	hypothetical protein	Cag_1453	Cag_1453	TPR repeat	[TP0124-TP0067 (0.81355333)]
COG0012	COG0457	Cag_0572	Cag_0572	hypothetical protein	Cag_1997	Cag_1997	TPR repeat	[TP0124-TP0067 (0.81355333)]
COG0265	COG0492	Cag_0494	Cag_0494	Peptidase S1C, Do	Cag_0944	Cag_0944	thioredoxin reductase, putative	[TP0773-TP0814 (0.6926654)]
COG0265	COG0492	Cag_0494	Cag_0494	Peptidase S1C, Do	Cag_1151	Cag_1151	Thioredoxin reductase	[TP0773-TP0814 (0.6926654)]
COG0124	COG0608	Cag_1467	Cag_1467	Histidyl-tRNA synthetase, class IIa	Cag_0603	Cag_0603	RecJ exonuclease	[TP0641-TP0704 (0.75894904)]
COG0465	COG0772	Cag_0391	Cag_0391	Peptidase M41, FtsH	Cag_0054	Cag_0054	cell division protein, FtsW/RodA/SpoVE family	[TP0330-TP0387 (0.8016956)]
COG0465	COG0772	Cag_0007	Cag_0007	Peptidase M41, FtsH	Cag_0568	Cag_0568	rod shape-determining protein RodA	[TP0330-TP0387 (0.8016956)]
COG0465	COG0772	Cag_0391	Cag_0391	Peptidase M41, FtsH	Cag_0568	Cag_0568	rod shape-determining protein RodA	[TP0330-TP0387 (0.8016956)]
COG0465	COG0772	Cag_0007	Cag_0007	Peptidase M41, FtsH	Cag_0054	Cag_0054	cell division protein, FtsW/RodA/SpoVE family	[TP0330-TP0387 (0.8016956)]
COG0234	COG0792	Cag_1305	Cag_1305	Co-chaperonin GroES (HSP10)-like	Cag_1992	Cag_1992	hypothetical protein	[TP1013-TP0913 (0.7815084)]
COG0192	COG0217	Cag_1547	metK	S-adenosylmethionine synthetase (EC 2.5.1.6) (Methionine adenosyltransferase) (AdoMet synthetase) (MAT)	Cag_0165	Cag_0165	Protein of unknown function DUF28	[TP0794-TP0474 (0.71912634)]
COG0201	COG2239	Cag_1831	Cag_1831	preprotein translocase SecY	Cag_1801	Cag_1801	Divalent cation transporter	[TP0208-TP0917 (0.5527395)]
COG0544	COG1418	Cag_0238	Cag_0238	trigger factor	Cag_1541	Cag_1541	metal dependent phosphohydrolase	[TP0506-TP1018 (0.7668753)]
COG0477	COG0845	Cag_0039	Cag_0039	Drug resistance transporter EmrB/QacA subfamily	Cag_0558	Cag_0558	Secretion protein HlyD	[TP0840-TP0965 (0.8653204)]
COG0477	COG0845	Cag_0689	Cag_0689	PucC protein	Cag_0987	Cag_0987	Secretion protein HlyD	[TP0840-TP0965 (0.8653204)]
COG0477	COG0845	Cag_0039	Cag_0039	Drug resistance transporter EmrB/QacA subfamily	Cag_0972	Cag_0972	Secretion protein HlyD	[TP0840-TP0965 (0.8653204)]
COG0477	COG0845	Cag_2010	Cag_2010	transporter, putative	Cag_0336	Cag_0336	Secretion protein HlyD	[TP0840-TP0965 (0.8653204)]
COG0477	COG0845	Cag_2010	Cag_2010	transporter, putative	Cag_0972	Cag_0972	Secretion protein HlyD	[TP0840-TP0965 (0.8653204)]
COG0477	COG0845	Cag_2010	Cag_2010	transporter, putative	Cag_1204	Cag_1204	Secretion protein HlyD	[TP0840-TP0965 (0.8653204)]
COG0477	COG0845	Cag_0424	Cag_0424	drug:proton antiporter	Cag_0972	Cag_0972	Secretion protein HlyD	[TP0840-TP0965 (0.8653204)]
COG0477	COG0845	Cag_0150	Cag_0150	hypothetical protein	Cag_1204	Cag_1204	Secretion protein HlyD	[TP0840-TP0965 (0.8653204)]
COG0477	COG0845	Cag_0889	Cag_0889	transporter, putative	Cag_0743	Cag_0743	metalloprotease secretion protein	[TP0840-TP0965 (0.8653204)]
COG0477	COG0845	Cag_0039	Cag_0039	Drug resistance transporter EmrB/QacA subfamily	Cag_1409	Cag_1409	Membrane-fusion protein-like	[TP0840-TP0965 (0.8653204)]
COG0477	COG0845	Cag_0150	Cag_0150	hypothetical protein	Cag_0336	Cag_0336	Secretion protein HlyD	[TP0840-TP0965 (0.8653204)]
COG0477	COG0845	Cag_0039	Cag_0039	Drug resistance transporter EmrB/QacA subfamily	Cag_0743	Cag_0743	metalloprotease secretion protein	[TP0840-TP0965 (0.8653204)]
COG0477	COG0845	Cag_0689	Cag_0689	PucC protein	Cag_0871	Cag_0871	Secretion protein HlyD	[TP0840-TP0965 (0.8653204)]
COG0477	COG0845	Cag_0424	Cag_0424	drug:proton antiporter	Cag_1409	Cag_1409	Membrane-fusion protein-like	[TP0840-TP0965 (0.8653204)]
COG0477	COG0845	Cag_0725	Cag_0725	drug resistance protein, putative	Cag_1204	Cag_1204	Secretion protein HlyD	[TP0840-TP0965 (0.8653204)]
COG0477	COG0845	Cag_0150	Cag_0150	hypothetical protein	Cag_0871	Cag_0871	Secretion protein HlyD	[TP0840-TP0965 (0.8653204)]
COG0477	COG0845	Cag_0039	Cag_0039	Drug resistance transporter EmrB/QacA subfamily	Cag_0871	Cag_0871	Secretion protein HlyD	[TP0840-TP0965 (0.8653204)]
COG0477	COG0845	Cag_0150	Cag_0150	hypothetical protein	Cag_0987	Cag_0987	Secretion protein HlyD	[TP0840-TP0965 (0.8653204)]
COG0477	COG0845	Cag_1339	Cag_1339	putative sugar transport protein	Cag_0972	Cag_0972	Secretion protein HlyD	[TP0840-TP0965 (0.8653204)]
COG0477	COG0845	Cag_0689	Cag_0689	PucC protein	Cag_1204	Cag_1204	Secretion protein HlyD	[TP0840-TP0965 (0.8653204)]
COG0477	COG0845	Cag_1339	Cag_1339	putative sugar transport protein	Cag_0336	Cag_0336	Secretion protein HlyD	[TP0840-TP0965 (0.8653204)]
COG0477	COG0845	Cag_0725	Cag_0725	drug resistance protein, putative	Cag_0871	Cag_0871	Secretion protein HlyD	[TP0840-TP0965 (0.8653204)]
COG0477	COG0845	Cag_0725	Cag_0725	drug resistance protein, putative	Cag_0336	Cag_0336	Secretion protein HlyD	[TP0840-TP0965 (0.8653204)]
COG0477	COG0845	Cag_2010	Cag_2010	transporter, putative	Cag_0871	Cag_0871	Secretion protein HlyD	[TP0840-TP0965 (0.8653204)]
COG0477	COG0845	Cag_1339	Cag_1339	putative sugar transport protein	Cag_1204	Cag_1204	Secretion protein HlyD	[TP0840-TP0965 (0.8653204)]
COG0477	COG0845	Cag_0424	Cag_0424	drug:proton antiporter	Cag_0336	Cag_0336	Secretion protein HlyD	[TP0840-TP0965 (0.8653204)]
COG0477	COG0845	Cag_0889	Cag_0889	transporter, putative	Cag_0871	Cag_0871	Secretion protein HlyD	[TP0840-TP0965 (0.8653204)]
COG0477	COG0845	Cag_0150	Cag_0150	hypothetical protein	Cag_0972	Cag_0972	Secretion protein HlyD	[TP0840-TP0965 (0.8653204)]
COG0477	COG0845	Cag_0424	Cag_0424	drug:proton antiporter	Cag_0558	Cag_0558	Secretion protein HlyD	[TP0840-TP0965 (0.8653204)]
COG0477	COG0845	Cag_0424	Cag_0424	drug:proton antiporter	Cag_0987	Cag_0987	Secretion protein HlyD	[TP0840-TP0965 (0.8653204)]
COG0477	COG0845	Cag_0889	Cag_0889	transporter, putative	Cag_0972	Cag_0972	Secretion protein HlyD	[TP0840-TP0965 (0.8653204)]
COG0477	COG0845	Cag_0725	Cag_0725	drug resistance protein, putative	Cag_0972	Cag_0972	Secretion protein HlyD	[TP0840-TP0965 (0.8653204)]
COG0477	COG0845	Cag_0424	Cag_0424	drug:proton antiporter	Cag_0871	Cag_0871	Secretion protein HlyD	[TP0840-TP0965 (0.8653204)]
COG0477	COG0845	Cag_0725	Cag_0725	drug resistance protein, putative	Cag_0558	Cag_0558	Secretion protein HlyD	[TP0840-TP0965 (0.8653204)]
COG0477	COG0845	Cag_2010	Cag_2010	transporter, putative	Cag_0558	Cag_0558	Secretion protein HlyD	[TP0840-TP0965 (0.8653204)]
COG0477	COG0845	Cag_0889	Cag_0889	transporter, putative	Cag_1204	Cag_1204	Secretion protein HlyD	[TP0840-TP0965 (0.8653204)]
COG0477	COG0845	Cag_0689	Cag_0689	PucC protein	Cag_1409	Cag_1409	Membrane-fusion protein-like	[TP0840-TP0965 (0.8653204)]
COG0477	COG0845	Cag_0150	Cag_0150	hypothetical protein	Cag_0558	Cag_0558	Secretion protein HlyD	[TP0840-TP0965 (0.8653204)]
COG0477	COG0845	Cag_0039	Cag_0039	Drug resistance transporter EmrB/QacA subfamily	Cag_1204	Cag_1204	Secretion protein HlyD	[TP0840-TP0965 (0.8653204)]
COG0477	COG0845	Cag_0725	Cag_0725	drug resistance protein, putative	Cag_0743	Cag_0743	metalloprotease secretion protein	[TP0840-TP0965 (0.8653204)]
COG0477	COG0845	Cag_2010	Cag_2010	transporter, putative	Cag_0987	Cag_0987	Secretion protein HlyD	[TP0840-TP0965 (0.8653204)]
COG0477	COG0845	Cag_0689	Cag_0689	PucC protein	Cag_0972	Cag_0972	Secretion protein HlyD	[TP0840-TP0965 (0.8653204)]
COG0477	COG0845	Cag_0725	Cag_0725	drug resistance protein, putative	Cag_0987	Cag_0987	Secretion protein HlyD	[TP0840-TP0965 (0.8653204)]
COG0477	COG0845	Cag_0889	Cag_0889	transporter, putative	Cag_0558	Cag_0558	Secretion protein HlyD	[TP0840-TP0965 (0.8653204)]
COG0477	COG0845	Cag_0150	Cag_0150	hypothetical protein	Cag_1409	Cag_1409	Membrane-fusion protein-like	[TP0840-TP0965 (0.8653204)]
COG0477	COG0845	Cag_0889	Cag_0889	transporter, putative	Cag_0987	Cag_0987	Secretion protein HlyD	[TP0840-TP0965 (0.8653204)]
COG0477	COG0845	Cag_0689	Cag_0689	PucC protein	Cag_0558	Cag_0558	Secretion protein HlyD	[TP0840-TP0965 (0.8653204)]
COG0477	COG0845	Cag_0889	Cag_0889	transporter, putative	Cag_1409	Cag_1409	Membrane-fusion protein-like	[TP0840-TP0965 (0.8653204)]
COG0477	COG0845	Cag_0889	Cag_0889	transporter, putative	Cag_0336	Cag_0336	Secretion protein HlyD	[TP0840-TP0965 (0.8653204)]
COG0477	COG0845	Cag_1339	Cag_1339	putative sugar transport protein	Cag_0558	Cag_0558	Secretion protein HlyD	[TP0840-TP0965 (0.8653204)]
COG0477	COG0845	Cag_0039	Cag_0039	Drug resistance transporter EmrB/QacA subfamily	Cag_0987	Cag_0987	Secretion protein HlyD	[TP0840-TP0965 (0.8653204)]
COG0477	COG0845	Cag_0725	Cag_0725	drug resistance protein, putative	Cag_1409	Cag_1409	Membrane-fusion protein-like	[TP0840-TP0965 (0.8653204)]
COG0477	COG0845	Cag_0039	Cag_0039	Drug resistance transporter EmrB/QacA subfamily	Cag_0336	Cag_0336	Secretion protein HlyD	[TP0840-TP0965 (0.8653204)]
COG0477	COG0845	Cag_0689	Cag_0689	PucC protein	Cag_0336	Cag_0336	Secretion protein HlyD	[TP0840-TP0965 (0.8653204)]
COG0477	COG0845	Cag_1339	Cag_1339	putative sugar transport protein	Cag_0987	Cag_0987	Secretion protein HlyD	[TP0840-TP0965 (0.8653204)]
COG0477	COG0845	Cag_0150	Cag_0150	hypothetical protein	Cag_0743	Cag_0743	metalloprotease secretion protein	[TP0840-TP0965 (0.8653204)]
COG0477	COG0845	Cag_2010	Cag_2010	transporter, putative	Cag_1409	Cag_1409	Membrane-fusion protein-like	[TP0840-TP0965 (0.8653204)]
COG0477	COG0845	Cag_1339	Cag_1339	putative sugar transport protein	Cag_0743	Cag_0743	metalloprotease secretion protein	[TP0840-TP0965 (0.8653204)]
COG0477	COG0845	Cag_0689	Cag_0689	PucC protein	Cag_0743	Cag_0743	metalloprotease secretion protein	[TP0840-TP0965 (0.8653204)]
COG0477	COG0845	Cag_1339	Cag_1339	putative sugar transport protein	Cag_1409	Cag_1409	Membrane-fusion protein-like	[TP0840-TP0965 (0.8653204)]
COG0477	COG0845	Cag_0424	Cag_0424	drug:proton antiporter	Cag_1204	Cag_1204	Secretion protein HlyD	[TP0840-TP0965 (0.8653204)]
COG0477	COG0845	Cag_2010	Cag_2010	transporter, putative	Cag_0743	Cag_0743	metalloprotease secretion protein	[TP0840-TP0965 (0.8653204)]
COG0477	COG0845	Cag_0424	Cag_0424	drug:proton antiporter	Cag_0743	Cag_0743	metalloprotease secretion protein	[TP0840-TP0965 (0.8653204)]
COG0477	COG0845	Cag_1339	Cag_1339	putative sugar transport protein	Cag_0871	Cag_0871	Secretion protein HlyD	[TP0840-TP0965 (0.8653204)]
COG0305	COG2812	Cag_1608	Cag_1608	DnaB helicase	Cag_1778	Cag_1778	DNA polymerase III, delta subunit, putative	[TP0058-TP1005 (0.7130585)]
COG0305	COG2812	Cag_1608	Cag_1608	DnaB helicase	Cag_0934	Cag_0934	ATPase	[TP0058-TP1005 (0.7130585)]
COG0188	COG0526	Cag_0088	Cag_0088	DNA gyrase, subunit A	Cag_1928	Cag_1928	thiol:disulfide interchange protein, thioredoxin	[TP0005-TP0100 (0.7885434)]
COG0188	COG0526	Cag_0088	Cag_0088	DNA gyrase, subunit A	Cag_1150	Cag_1150	Thioredoxin	[TP0005-TP0100 (0.7885434)]
COG0188	COG0526	Cag_0088	Cag_0088	DNA gyrase, subunit A	Cag_0399	Cag_0399	Redox-active disulfide protein 2	[TP0005-TP0100 (0.7885434)]
COG0188	COG0526	Cag_0088	Cag_0088	DNA gyrase, subunit A	Cag_2013	Cag_2013	thiol:disulfide interchange protein, thioredoxin	[TP0005-TP0100 (0.7885434)]
COG0526	COG0771	Cag_2013	Cag_2013	thiol:disulfide interchange protein, thioredoxin	Cag_0053	Cag_0053	UDP-N-acetylmuramoylalanine-D-glutamate ligase	[TP0100-TP0903 (0.59509045)]
COG0526	COG0771	Cag_0399	Cag_0399	Redox-active disulfide protein 2	Cag_0053	Cag_0053	UDP-N-acetylmuramoylalanine-D-glutamate ligase	[TP0100-TP0903 (0.59509045)]
COG0526	COG0771	Cag_1928	Cag_1928	thiol:disulfide interchange protein, thioredoxin	Cag_0053	Cag_0053	UDP-N-acetylmuramoylalanine-D-glutamate ligase	[TP0100-TP0903 (0.59509045)]
COG0526	COG0771	Cag_1150	Cag_1150	Thioredoxin	Cag_0053	Cag_0053	UDP-N-acetylmuramoylalanine-D-glutamate ligase	[TP0100-TP0903 (0.59509045)]
COG0143	COG0845	Cag_1403	Cag_1403	methionyl-tRNA synthetase	Cag_0558	Cag_0558	Secretion protein HlyD	[TP0798-TP0965 (0.7246752)]
COG0143	COG0845	Cag_1403	Cag_1403	methionyl-tRNA synthetase	Cag_1409	Cag_1409	Membrane-fusion protein-like	[TP0798-TP0965 (0.7246752)]
COG0143	COG0845	Cag_1403	Cag_1403	methionyl-tRNA synthetase	Cag_0336	Cag_0336	Secretion protein HlyD	[TP0798-TP0965 (0.7246752)]
COG0143	COG0845	Cag_1403	Cag_1403	methionyl-tRNA synthetase	Cag_1204	Cag_1204	Secretion protein HlyD	[TP0798-TP0965 (0.7246752)]
COG0143	COG0845	Cag_1403	Cag_1403	methionyl-tRNA synthetase	Cag_0972	Cag_0972	Secretion protein HlyD	[TP0798-TP0965 (0.7246752)]
COG0143	COG0845	Cag_1403	Cag_1403	methionyl-tRNA synthetase	Cag_0743	Cag_0743	metalloprotease secretion protein	[TP0798-TP0965 (0.7246752)]
COG0143	COG0845	Cag_1403	Cag_1403	methionyl-tRNA synthetase	Cag_0987	Cag_0987	Secretion protein HlyD	[TP0798-TP0965 (0.7246752)]
COG0143	COG0845	Cag_1403	Cag_1403	methionyl-tRNA synthetase	Cag_0871	Cag_0871	Secretion protein HlyD	[TP0798-TP0965 (0.7246752)]
COG0242	COG1744	Cag_0488	Cag_0488	Formylmethionine deformylase	Cag_0792	Cag_0792	basic membrane protein A	[TP0757-TP0298 (0.51512045)]
COG0504	COG1475	Cag_0090	Cag_0090	CTP synthetase	Cag_1804	Cag_1804	ParB-like partition protein	[TP0305-TP0271 (0.70252794)]
COG0149	COG2239	Cag_0497	Cag_0497	Triosephosphate isomerase	Cag_1801	Cag_1801	Divalent cation transporter	[TP0537-TP0917 (0.5527395)]
COG0250	COG0772	Cag_0352	Cag_0352	NusG antitermination factor	Cag_0568	Cag_0568	rod shape-determining protein RodA	[TP0236-TP0387 (0.7470728)]
COG0250	COG0772	Cag_0149	Cag_0149	NusG antitermination factor	Cag_0054	Cag_0054	cell division protein, FtsW/RodA/SpoVE family	[TP0236-TP0387 (0.7470728)]
COG0250	COG0772	Cag_0352	Cag_0352	NusG antitermination factor	Cag_0054	Cag_0054	cell division protein, FtsW/RodA/SpoVE family	[TP0236-TP0387 (0.7470728)]
COG0250	COG0772	Cag_0149	Cag_0149	NusG antitermination factor	Cag_0568	Cag_0568	rod shape-determining protein RodA	[TP0236-TP0387 (0.7470728)]
COG0227	COG0740	Cag_1743	Cag_1743	Ribosomal protein L28	Cag_0389	clpP	ATP-dependent Clp protease proteolytic subunit (EC 3.4.21.92) (Endopeptidase Clp)	[TP0362-TP0507 (0.75048)]
COG0457	COG0457	Cag_1169	Cag_1169	TPR repeat	Cag_1453	Cag_1453	TPR repeat	[TP0067-TP0095 (0.6515529)]
COG0457	COG0457	Cag_1453	Cag_1453	TPR repeat	Cag_1169	Cag_1169	TPR repeat	[TP0067-TP0095 (0.6515529)]
COG0457	COG0457	Cag_1491	Cag_1491	TPR repeat	Cag_1702	Cag_1702	TPR repeat	[TP0067-TP0095 (0.6515529)]
COG0457	COG0457	Cag_1702	Cag_1702	TPR repeat	Cag_1491	Cag_1491	TPR repeat	[TP0067-TP0095 (0.6515529)]
COG0457	COG0457	Cag_1169	Cag_1169	TPR repeat	Cag_1491	Cag_1491	TPR repeat	[TP0067-TP0095 (0.6515529)]
COG0457	COG0457	Cag_1344	Cag_1344	TPR repeat	Cag_1997	Cag_1997	TPR repeat	[TP0067-TP0095 (0.6515529)]
COG0457	COG0457	Cag_1491	Cag_1491	TPR repeat	Cag_1169	Cag_1169	TPR repeat	[TP0067-TP0095 (0.6515529)]
COG0457	COG0457	Cag_1997	Cag_1997	TPR repeat	Cag_1344	Cag_1344	TPR repeat	[TP0067-TP0095 (0.6515529)]
COG0457	COG0457	Cag_1997	Cag_1997	TPR repeat	Cag_0160	Cag_0160	TPR repeat	[TP0067-TP0095 (0.6515529)]
COG0457	COG0457	Cag_0160	Cag_0160	TPR repeat	Cag_1997	Cag_1997	TPR repeat	[TP0067-TP0095 (0.6515529)]
COG0457	COG0457	Cag_0632	Cag_0632	TPR repeat	Cag_1453	Cag_1453	TPR repeat	[TP0067-TP0095 (0.6515529)]
COG0457	COG0457	Cag_1453	Cag_1453	TPR repeat	Cag_0632	Cag_0632	TPR repeat	[TP0067-TP0095 (0.6515529)]
COG0457	COG0457	Cag_1997	Cag_1997	TPR repeat	Cag_0632	Cag_0632	TPR repeat	[TP0067-TP0095 (0.6515529)]
COG0457	COG0457	Cag_0632	Cag_0632	TPR repeat	Cag_1997	Cag_1997	TPR repeat	[TP0067-TP0095 (0.6515529)]
COG0457	COG0457	Cag_1344	Cag_1344	TPR repeat	Cag_1491	Cag_1491	TPR repeat	[TP0067-TP0095 (0.6515529)]
COG0457	COG0457	Cag_1491	Cag_1491	TPR repeat	Cag_1344	Cag_1344	TPR repeat	[TP0067-TP0095 (0.6515529)]
COG0457	COG0457	Cag_1344	Cag_1344	TPR repeat	Cag_1702	Cag_1702	TPR repeat	[TP0067-TP0095 (0.6515529)]
COG0457	COG0457	Cag_1702	Cag_1702	TPR repeat	Cag_1344	Cag_1344	TPR repeat	[TP0067-TP0095 (0.6515529)]
COG0457	COG0457	Cag_0160	Cag_0160	TPR repeat	Cag_0160	Cag_0160	TPR repeat	[TP0067-TP0095 (0.6515529)]
COG0457	COG0457	Cag_1169	Cag_1169	TPR repeat	Cag_0632	Cag_0632	TPR repeat	[TP0067-TP0095 (0.6515529)]
COG0457	COG0457	Cag_0632	Cag_0632	TPR repeat	Cag_1169	Cag_1169	TPR repeat	[TP0067-TP0095 (0.6515529)]
COG0457	COG0457	Cag_1453	Cag_1453	TPR repeat	Cag_0160	Cag_0160	TPR repeat	[TP0067-TP0095 (0.6515529)]
COG0457	COG0457	Cag_0160	Cag_0160	TPR repeat	Cag_1453	Cag_1453	TPR repeat	[TP0067-TP0095 (0.6515529)]
COG0457	COG0457	Cag_0632	Cag_0632	TPR repeat	Cag_1491	Cag_1491	TPR repeat	[TP0067-TP0095 (0.6515529)]
COG0457	COG0457	Cag_1344	Cag_1344	TPR repeat	Cag_1344	Cag_1344	TPR repeat	[TP0067-TP0095 (0.6515529)]
COG0457	COG0457	Cag_1491	Cag_1491	TPR repeat	Cag_0632	Cag_0632	TPR repeat	[TP0067-TP0095 (0.6515529)]
COG0457	COG0457	Cag_1344	Cag_1344	TPR repeat	Cag_0160	Cag_0160	TPR repeat	[TP0067-TP0095 (0.6515529)]
COG0457	COG0457	Cag_0160	Cag_0160	TPR repeat	Cag_1344	Cag_1344	TPR repeat	[TP0067-TP0095 (0.6515529)]
COG0457	COG0457	Cag_1169	Cag_1169	TPR repeat	Cag_1344	Cag_1344	TPR repeat	[TP0067-TP0095 (0.6515529)]
COG0457	COG0457	Cag_1344	Cag_1344	TPR repeat	Cag_1169	Cag_1169	TPR repeat	[TP0067-TP0095 (0.6515529)]
COG0457	COG0457	Cag_1453	Cag_1453	TPR repeat	Cag_1453	Cag_1453	TPR repeat	[TP0067-TP0095 (0.6515529)]
COG0457	COG0457	Cag_1702	Cag_1702	TPR repeat	Cag_1997	Cag_1997	TPR repeat	[TP0067-TP0095 (0.6515529)]
COG0457	COG0457	Cag_1997	Cag_1997	TPR repeat	Cag_1702	Cag_1702	TPR repeat	[TP0067-TP0095 (0.6515529)]
COG0457	COG0457	Cag_1702	Cag_1702	TPR repeat	Cag_0160	Cag_0160	TPR repeat	[TP0067-TP0095 (0.6515529)]
COG0457	COG0457	Cag_0160	Cag_0160	TPR repeat	Cag_1702	Cag_1702	TPR repeat	[TP0067-TP0095 (0.6515529)]
COG0457	COG0457	Cag_0632	Cag_0632	TPR repeat	Cag_1702	Cag_1702	TPR repeat	[TP0067-TP0095 (0.6515529)]
COG0457	COG0457	Cag_1702	Cag_1702	TPR repeat	Cag_0632	Cag_0632	TPR repeat	[TP0067-TP0095 (0.6515529)]
COG0457	COG0457	Cag_1491	Cag_1491	TPR repeat	Cag_1491	Cag_1491	TPR repeat	[TP0067-TP0095 (0.6515529)]
COG0457	COG0457	Cag_1491	Cag_1491	TPR repeat	Cag_0160	Cag_0160	TPR repeat	[TP0067-TP0095 (0.6515529)]
COG0457	COG0457	Cag_0160	Cag_0160	TPR repeat	Cag_1491	Cag_1491	TPR repeat	[TP0067-TP0095 (0.6515529)]
COG0457	COG0457	Cag_0632	Cag_0632	TPR repeat	Cag_1344	Cag_1344	TPR repeat	[TP0067-TP0095 (0.6515529)]
COG0457	COG0457	Cag_1344	Cag_1344	TPR repeat	Cag_0632	Cag_0632	TPR repeat	[TP0067-TP0095 (0.6515529)]
COG0457	COG0457	Cag_1344	Cag_1344	TPR repeat	Cag_1453	Cag_1453	TPR repeat	[TP0067-TP0095 (0.6515529)]
COG0457	COG0457	Cag_1702	Cag_1702	TPR repeat	Cag_1453	Cag_1453	TPR repeat	[TP0067-TP0095 (0.6515529)]
COG0457	COG0457	Cag_1453	Cag_1453	TPR repeat	Cag_1344	Cag_1344	TPR repeat	[TP0067-TP0095 (0.6515529)]
COG0457	COG0457	Cag_1453	Cag_1453	TPR repeat	Cag_1702	Cag_1702	TPR repeat	[TP0067-TP0095 (0.6515529)]
COG0457	COG0457	Cag_0632	Cag_0632	TPR repeat	Cag_0632	Cag_0632	TPR repeat	[TP0067-TP0095 (0.6515529)]
COG0457	COG0457	Cag_1169	Cag_1169	TPR repeat	Cag_0160	Cag_0160	TPR repeat	[TP0067-TP0095 (0.6515529)]
COG0457	COG0457	Cag_1169	Cag_1169	TPR repeat	Cag_1702	Cag_1702	TPR repeat	[TP0067-TP0095 (0.6515529)]
COG0457	COG0457	Cag_1702	Cag_1702	TPR repeat	Cag_1169	Cag_1169	TPR repeat	[TP0067-TP0095 (0.6515529)]
COG0457	COG0457	Cag_0160	Cag_0160	TPR repeat	Cag_1169	Cag_1169	TPR repeat	[TP0067-TP0095 (0.6515529)]
COG0457	COG0457	Cag_1997	Cag_1997	TPR repeat	Cag_1453	Cag_1453	TPR repeat	[TP0067-TP0095 (0.6515529)]
COG0457	COG0457	Cag_1453	Cag_1453	TPR repeat	Cag_1997	Cag_1997	TPR repeat	[TP0067-TP0095 (0.6515529)]
COG0457	COG0457	Cag_1491	Cag_1491	TPR repeat	Cag_1453	Cag_1453	TPR repeat	[TP0067-TP0095 (0.6515529)]
COG0457	COG0457	Cag_1453	Cag_1453	TPR repeat	Cag_1491	Cag_1491	TPR repeat	[TP0067-TP0095 (0.6515529)]
COG0457	COG0457	Cag_1997	Cag_1997	TPR repeat	Cag_1997	Cag_1997	TPR repeat	[TP0067-TP0095 (0.6515529)]
COG0457	COG0457	Cag_1169	Cag_1169	TPR repeat	Cag_1997	Cag_1997	TPR repeat	[TP0067-TP0095 (0.6515529)]
COG0457	COG0457	Cag_1997	Cag_1997	TPR repeat	Cag_1169	Cag_1169	TPR repeat	[TP0067-TP0095 (0.6515529)]
COG0457	COG0457	Cag_1702	Cag_1702	TPR repeat	Cag_1702	Cag_1702	TPR repeat	[TP0067-TP0095 (0.6515529)]
COG0457	COG0457	Cag_0632	Cag_0632	TPR repeat	Cag_0160	Cag_0160	TPR repeat	[TP0067-TP0095 (0.6515529)]
COG0457	COG0457	Cag_0160	Cag_0160	TPR repeat	Cag_0632	Cag_0632	TPR repeat	[TP0067-TP0095 (0.6515529)]
COG0457	COG0457	Cag_1997	Cag_1997	TPR repeat	Cag_1491	Cag_1491	TPR repeat	[TP0067-TP0095 (0.6515529)]
COG0457	COG0457	Cag_1491	Cag_1491	TPR repeat	Cag_1997	Cag_1997	TPR repeat	[TP0067-TP0095 (0.6515529)]
COG0457	COG0457	Cag_1169	Cag_1169	TPR repeat	Cag_1169	Cag_1169	TPR repeat	[TP0067-TP0095 (0.6515529)]
COG0103	COG0211	Cag_1649	Cag_1649	30S ribosomal protein S9	Cag_0863	Cag_0863	50S ribosomal protein L27	[TP1024-TP0743 (0.87139803)]
COG0457	COG0803	Cag_1453	Cag_1453	TPR repeat	Cag_1674	Cag_1674	adhesion protein, putative	[TP0469-TP0034 (0.86910707)]
COG0457	COG0803	Cag_1997	Cag_1997	TPR repeat	Cag_1674	Cag_1674	adhesion protein, putative	[TP0469-TP0034 (0.86910707)]
COG0457	COG0803	Cag_1702	Cag_1702	TPR repeat	Cag_1674	Cag_1674	adhesion protein, putative	[TP0469-TP0034 (0.86910707)]
COG0457	COG0803	Cag_0160	Cag_0160	TPR repeat	Cag_1674	Cag_1674	adhesion protein, putative	[TP0469-TP0034 (0.86910707)]
COG0457	COG0803	Cag_1344	Cag_1344	TPR repeat	Cag_1674	Cag_1674	adhesion protein, putative	[TP0469-TP0034 (0.86910707)]
COG0457	COG0803	Cag_1169	Cag_1169	TPR repeat	Cag_1674	Cag_1674	adhesion protein, putative	[TP0469-TP0034 (0.86910707)]
COG0457	COG0803	Cag_1491	Cag_1491	TPR repeat	Cag_1674	Cag_1674	adhesion protein, putative	[TP0469-TP0034 (0.86910707)]
COG0457	COG0803	Cag_0632	Cag_0632	TPR repeat	Cag_1674	Cag_1674	adhesion protein, putative	[TP0469-TP0034 (0.86910707)]
COG0472	COG1512	Cag_0052	mraY	Phospho-N-acetylmuramoyl-pentapeptide-transferase (EC 2.7.8.13) (UDP- MurNAc-pentapeptide phosphotransferase)	Cag_1773	Cag_1773	hypothetical protein	[TP0345-TP0561 (0.53951585)]
COG0472	COG1512	Cag_0647	Cag_0647	putative glycosyl transferase, family 4	Cag_1773	Cag_1773	hypothetical protein	[TP0345-TP0561 (0.53951585)]
COG0530	COG0741	Cag_0950	Cag_0950	K+-dependent Na+/Ca+ exchanger related-protein	Cag_1379	Cag_1379	Peptidoglycan-binding LysM	[TP1034-TP0043 (0.7823198)]
COG0621	COG2812	Cag_0713	Cag_0713	hypothetical protein	Cag_1778	Cag_1778	DNA polymerase III, delta subunit, putative	[TP0754-TP1005 (0.5550382)]
COG0621	COG2812	Cag_0566	Cag_0566	hypothetical protein	Cag_1778	Cag_1778	DNA polymerase III, delta subunit, putative	[TP0754-TP1005 (0.5550382)]
COG0621	COG2812	Cag_0208	Cag_0208	tRNA-i(6)A37 modification enzyme MiaB	Cag_0934	Cag_0934	ATPase	[TP0754-TP1005 (0.5550382)]
COG0621	COG2812	Cag_0208	Cag_0208	tRNA-i(6)A37 modification enzyme MiaB	Cag_1778	Cag_1778	DNA polymerase III, delta subunit, putative	[TP0754-TP1005 (0.5550382)]
COG0621	COG2812	Cag_0713	Cag_0713	hypothetical protein	Cag_0934	Cag_0934	ATPase	[TP0754-TP1005 (0.5550382)]
COG0621	COG2812	Cag_0566	Cag_0566	hypothetical protein	Cag_0934	Cag_0934	ATPase	[TP0754-TP1005 (0.5550382)]
COG0739	COG1418	Cag_0178	Cag_0178	Membrane proteins related to	Cag_1541	Cag_1541	metal dependent phosphohydrolase	[TP0702-TP1018 (0.7620277)]
COG0442	COG4591	Cag_0711	Cag_0711	prolyl-tRNA synthetase	Cag_0919	Cag_0919	probable ABC transporter permease protein	[TP0160-TP0582 (0.74148)]
COG0442	COG4591	Cag_0711	Cag_0711	prolyl-tRNA synthetase	Cag_1781	Cag_1781	lipoprotein releasing system	[TP0160-TP0582 (0.74148)]
COG0442	COG4591	Cag_0711	Cag_0711	prolyl-tRNA synthetase	Cag_0920	Cag_0920	hypothetical protein	[TP0160-TP0582 (0.74148)]
COG0442	COG4591	Cag_0711	Cag_0711	prolyl-tRNA synthetase	Cag_0371	Cag_0371	putative ABC transporter, integral membrane	[TP0160-TP0582 (0.74148)]
COG1197	COG1774	Cag_1882	Cag_1882	Transcription-repair coupling factor	Cag_1404	Cag_1404	hypothetical protein	[TP0344-TP0046 (0.6615959)]
COG1475	COG1774	Cag_1804	Cag_1804	ParB-like partition protein	Cag_1404	Cag_1404	hypothetical protein	[TP0271-TP0046 (0.61832625)]
COG0465	COG4591	Cag_0007	Cag_0007	Peptidase M41, FtsH	Cag_0920	Cag_0920	hypothetical protein	[TP0765-TP0582 (0.6598422)]
COG0465	COG4591	Cag_0007	Cag_0007	Peptidase M41, FtsH	Cag_0371	Cag_0371	putative ABC transporter, integral membrane	[TP0765-TP0582 (0.6598422)]
COG0465	COG4591	Cag_0391	Cag_0391	Peptidase M41, FtsH	Cag_0920	Cag_0920	hypothetical protein	[TP0765-TP0582 (0.6598422)]
COG0465	COG4591	Cag_0391	Cag_0391	Peptidase M41, FtsH	Cag_0371	Cag_0371	putative ABC transporter, integral membrane	[TP0765-TP0582 (0.6598422)]
COG0465	COG4591	Cag_0007	Cag_0007	Peptidase M41, FtsH	Cag_1781	Cag_1781	lipoprotein releasing system	[TP0765-TP0582 (0.6598422)]
COG0465	COG4591	Cag_0391	Cag_0391	Peptidase M41, FtsH	Cag_0919	Cag_0919	probable ABC transporter permease protein	[TP0765-TP0582 (0.6598422)]
COG0465	COG4591	Cag_0391	Cag_0391	Peptidase M41, FtsH	Cag_1781	Cag_1781	lipoprotein releasing system	[TP0765-TP0582 (0.6598422)]
COG0465	COG4591	Cag_0007	Cag_0007	Peptidase M41, FtsH	Cag_0919	Cag_0919	probable ABC transporter permease protein	[TP0765-TP0582 (0.6598422)]
COG0773	COG0817	Cag_0449	Cag_0449	L-alanyl-gamma-D-glutamyl-meso-diaminopimelate	Cag_0164	ruvC	Crossover junction endodeoxyribonuclease ruvC (EC 3.1.22.4) (Holliday junction nuclease ruvC) (Holliday junction resolvase ruvC)	[TP0341-TP0517 (0.7285616)]
COG0773	COG0817	Cag_0056	murC	UDP-N-acetylmuramate--L-alanine ligase (EC 6.3.2.8) (UDP-N- acetylmuramoyl-L-alanine synthetase)	Cag_0164	ruvC	Crossover junction endodeoxyribonuclease ruvC (EC 3.1.22.4) (Holliday junction nuclease ruvC) (Holliday junction resolvase ruvC)	[TP0341-TP0517 (0.7285616)]
COG0272	COG0773	Cag_0275	Cag_0275	NAD-dependent DNA ligase	Cag_0056	murC	UDP-N-acetylmuramate--L-alanine ligase (EC 6.3.2.8) (UDP-N- acetylmuramoyl-L-alanine synthetase)	[TP0634-TP0341 (0.8201813)]
COG0272	COG0773	Cag_0275	Cag_0275	NAD-dependent DNA ligase	Cag_0449	Cag_0449	L-alanyl-gamma-D-glutamyl-meso-diaminopimelate	[TP0634-TP0341 (0.8201813)]
COG0036	COG0249	Cag_0175	Cag_0175	Ribulose-phosphate 3-epimerase	Cag_1317	mutS	DNA mismatch repair protein mutS	[TP0945-TP0328 (0.6742458)]
COG0124	COG0465	Cag_1467	Cag_1467	Histidyl-tRNA synthetase, class IIa	Cag_0007	Cag_0007	Peptidase M41, FtsH	[TP0641-TP0330 (0.76316583)]
COG0124	COG0465	Cag_1467	Cag_1467	Histidyl-tRNA synthetase, class IIa	Cag_0391	Cag_0391	Peptidase M41, FtsH	[TP0641-TP0330 (0.76316583)]
COG0772	COG1512	Cag_0054	Cag_0054	cell division protein, FtsW/RodA/SpoVE family	Cag_1773	Cag_1773	hypothetical protein	[TP0387-TP0561 (0.5082704)]
COG0772	COG1512	Cag_0568	Cag_0568	rod shape-determining protein RodA	Cag_1773	Cag_1773	hypothetical protein	[TP0387-TP0561 (0.5082704)]
COG0173	COG0493	Cag_0932	aspS	Aspartyl-tRNA synthetase (EC 6.1.1.12) (Aspartate--tRNA ligase) (AspRS)	Cag_0185	Cag_0185	Glutamate synthase, NADH/NADPH, small subunit 1	[TP0985-TP0735 (0.50901)]
COG0173	COG0493	Cag_0932	aspS	Aspartyl-tRNA synthetase (EC 6.1.1.12) (Aspartate--tRNA ligase) (AspRS)	Cag_0580	Cag_0580	glutamate synthase (NADPH) small chain	[TP0985-TP0735 (0.50901)]
COG0173	COG0493	Cag_0932	aspS	Aspartyl-tRNA synthetase (EC 6.1.1.12) (Aspartate--tRNA ligase) (AspRS)	Cag_0537	Cag_0537	Glutamate synthase (NADPH), homotetrameric	[TP0985-TP0735 (0.50901)]
COG0173	COG0493	Cag_0932	aspS	Aspartyl-tRNA synthetase (EC 6.1.1.12) (Aspartate--tRNA ligase) (AspRS)	Cag_1954	Cag_1954	iron-sulfur cluster-binding protein, GltD	[TP0985-TP0735 (0.50901)]
COG0275	COG0820	Cag_0047	mraW	S-adenosyl-methyltransferase mraW (EC 2.1.1.-)	Cag_0825	Cag_0825	hypothetical protein	[TP0384-TP0068 (0.79878455)]
COG0242	COG0360	Cag_0488	Cag_0488	Formylmethionine deformylase	Cag_0094	rpsF	30S ribosomal protein S6	[TP0757-TP0063 (0.54983324)]
COG0267	COG0357	Cag_1110	Cag_1110	Ribosomal protein L33	Cag_1822	Cag_1822	glucose-inhibited division protein B	[TP0234-TP0946 (0.6249908)]
COG0234	COG0772	Cag_1305	Cag_1305	Co-chaperonin GroES (HSP10)-like	Cag_0054	Cag_0054	cell division protein, FtsW/RodA/SpoVE family	[TP1013-TP0387 (0.81326103)]
COG0234	COG0772	Cag_1305	Cag_1305	Co-chaperonin GroES (HSP10)-like	Cag_0568	Cag_0568	rod shape-determining protein RodA	[TP1013-TP0387 (0.81326103)]
COG0445	COG0457	Cag_2006	Cag_2006	glucose-inhibited division protein A	Cag_0160	Cag_0160	TPR repeat	[TP0044-TP0954 (0.8549597)]
COG0445	COG0457	Cag_2006	Cag_2006	glucose-inhibited division protein A	Cag_1453	Cag_1453	TPR repeat	[TP0044-TP0954 (0.8549597)]
COG0445	COG0457	Cag_2006	Cag_2006	glucose-inhibited division protein A	Cag_1702	Cag_1702	TPR repeat	[TP0044-TP0954 (0.8549597)]
COG0445	COG0457	Cag_2006	Cag_2006	glucose-inhibited division protein A	Cag_1344	Cag_1344	TPR repeat	[TP0044-TP0954 (0.8549597)]
COG0445	COG0457	Cag_2006	Cag_2006	glucose-inhibited division protein A	Cag_0632	Cag_0632	TPR repeat	[TP0044-TP0954 (0.8549597)]
COG0445	COG0457	Cag_2006	Cag_2006	glucose-inhibited division protein A	Cag_1491	Cag_1491	TPR repeat	[TP0044-TP0954 (0.8549597)]
COG0445	COG0457	Cag_2006	Cag_2006	glucose-inhibited division protein A	Cag_1169	Cag_1169	TPR repeat	[TP0044-TP0954 (0.8549597)]
COG0445	COG0457	Cag_2006	Cag_2006	glucose-inhibited division protein A	Cag_1997	Cag_1997	TPR repeat	[TP0044-TP0954 (0.8549597)]
COG0305	COG1595	Cag_1608	Cag_1608	DnaB helicase	Cag_1889	Cag_1889	RNA polymerase sigma-70 factor	[TP0058-TP0092 (0.74082893)]
COG0305	COG1595	Cag_1608	Cag_1608	DnaB helicase	Cag_0473	Cag_0473	sigma-24 (FecI-like)	[TP0058-TP0092 (0.74082893)]
COG0228	COG0250	Cag_0804	rpsP	30S ribosomal protein S16	Cag_0149	Cag_0149	NusG antitermination factor	[TP0905-TP0236 (0.7099409)]
COG0228	COG0250	Cag_0804	rpsP	30S ribosomal protein S16	Cag_0352	Cag_0352	NusG antitermination factor	[TP0905-TP0236 (0.7099409)]
COG0173	COG1512	Cag_0932	aspS	Aspartyl-tRNA synthetase (EC 6.1.1.12) (Aspartate--tRNA ligase) (AspRS)	Cag_1773	Cag_1773	hypothetical protein	[TP0985-TP0561 (0.83540547)]
COG0465	COG0532	Cag_0007	Cag_0007	Peptidase M41, FtsH	Cag_1462	infB	Translation initiation factor IF-2	[TP0330-TP0891 (0.8751731)]
COG0465	COG0532	Cag_0391	Cag_0391	Peptidase M41, FtsH	Cag_1462	infB	Translation initiation factor IF-2	[TP0330-TP0891 (0.8751731)]
COG0234	COG0445	Cag_1305	Cag_1305	Co-chaperonin GroES (HSP10)-like	Cag_2006	Cag_2006	glucose-inhibited division protein A	[TP1013-TP0044 (0.813164)]
COG0326	COG0353	Cag_1071	htpG	Chaperone protein htpG (Heat shock protein htpG) (High temperature protein G)	Cag_1189	Cag_1189	RecR protein	[TP0984-TP1004 (0.5573069)]
COG0265	COG1381	Cag_0494	Cag_0494	Peptidase S1C, Do	Cag_1969	Cag_1969	Recombination protein O, RecO	[TP0773-TP0636 (0.870009)]
COG1057	COG1774	Cag_0069	Cag_0069	Probable nicotinate-nucleotide	Cag_1404	Cag_1404	hypothetical protein	[TP0741-TP0046 (0.7023217)]
COG1186	COG1925	Cag_1326	Cag_1326	hypothetical protein	Cag_1869	Cag_1869	HPrNtr	[TP0576-TP0589 (0.79878455)]
COG1186	COG1925	Cag_0023	Cag_0023	Peptide chain release factor 2	Cag_1869	Cag_1869	HPrNtr	[TP0576-TP0589 (0.79878455)]
COG0530	COG2239	Cag_0950	Cag_0950	K+-dependent Na+/Ca+ exchanger related-protein	Cag_1801	Cag_1801	Divalent cation transporter	[TP1034-TP0917 (0.5728957)]
COG0216	COG0457	Cag_0010	Cag_0010	Peptide chain release factor 1	Cag_1702	Cag_1702	TPR repeat	[TP0051-TP0067 (0.7097377)]
COG0216	COG0457	Cag_0010	Cag_0010	Peptide chain release factor 1	Cag_1997	Cag_1997	TPR repeat	[TP0051-TP0067 (0.7097377)]
COG0216	COG0457	Cag_0010	Cag_0010	Peptide chain release factor 1	Cag_1491	Cag_1491	TPR repeat	[TP0051-TP0067 (0.7097377)]
COG0216	COG0457	Cag_0010	Cag_0010	Peptide chain release factor 1	Cag_1169	Cag_1169	TPR repeat	[TP0051-TP0067 (0.7097377)]
COG0216	COG0457	Cag_0010	Cag_0010	Peptide chain release factor 1	Cag_0632	Cag_0632	TPR repeat	[TP0051-TP0067 (0.7097377)]
COG0216	COG0457	Cag_0010	Cag_0010	Peptide chain release factor 1	Cag_0160	Cag_0160	TPR repeat	[TP0051-TP0067 (0.7097377)]
COG0216	COG0457	Cag_0010	Cag_0010	Peptide chain release factor 1	Cag_1453	Cag_1453	TPR repeat	[TP0051-TP0067 (0.7097377)]
COG0216	COG0457	Cag_0010	Cag_0010	Peptide chain release factor 1	Cag_1344	Cag_1344	TPR repeat	[TP0051-TP0067 (0.7097377)]
COG1512	COG4603	Cag_1773	Cag_1773	hypothetical protein	Cag_1499	Cag_1499	membrane protein	[TP0561-TP0301 (0.6658524), TP0561-TP0322 (0.6796448)]
COG0802	COG1774	Cag_1987	Cag_1987	hypothetical protein	Cag_1404	Cag_1404	hypothetical protein	[TP0875-TP0046 (0.67547834)]
COG0705	COG1187	Cag_0043	Cag_0043	hypothetical protein	Cag_0542	Cag_0542	Pseudouridine synthase, Rsu	[TP0982-TP0459 (0.6079956)]
COG0290	COG0457	Cag_1714	Cag_1714	Initiation factor 3	Cag_0632	Cag_0632	TPR repeat	[TP0850-TP0095 (0.6947713)]
COG0290	COG0457	Cag_1714	Cag_1714	Initiation factor 3	Cag_1453	Cag_1453	TPR repeat	[TP0850-TP0095 (0.6947713)]
COG0290	COG0457	Cag_1714	Cag_1714	Initiation factor 3	Cag_1344	Cag_1344	TPR repeat	[TP0850-TP0095 (0.6947713)]
COG0290	COG0457	Cag_1714	Cag_1714	Initiation factor 3	Cag_1997	Cag_1997	TPR repeat	[TP0850-TP0095 (0.6947713)]
COG0290	COG0457	Cag_1714	Cag_1714	Initiation factor 3	Cag_0160	Cag_0160	TPR repeat	[TP0850-TP0095 (0.6947713)]
COG0290	COG0457	Cag_1714	Cag_1714	Initiation factor 3	Cag_1491	Cag_1491	TPR repeat	[TP0850-TP0095 (0.6947713)]
COG0290	COG0457	Cag_1714	Cag_1714	Initiation factor 3	Cag_1702	Cag_1702	TPR repeat	[TP0850-TP0095 (0.6947713)]
COG0290	COG0457	Cag_1714	Cag_1714	Initiation factor 3	Cag_1169	Cag_1169	TPR repeat	[TP0850-TP0095 (0.6947713)]
COG0234	COG1619	Cag_1305	Cag_1305	Co-chaperonin GroES (HSP10)-like	Cag_2016	Cag_2016	muramoyltetrapeptide carboxypeptidase, putative	[TP1013-TP0688 (0.6288964)]
COG0024	COG0530	Cag_1830	Cag_1830	Peptidase M24A, methionine aminopeptidase,	Cag_0950	Cag_0950	K+-dependent Na+/Ca+ exchanger related-protein	[TP0842-TP1034 (0.7696508)]
COG0103	COG1432	Cag_1649	Cag_1649	30S ribosomal protein S9	Cag_0316	Cag_0316	hypothetical protein	[TP1024-TP0894 (0.64955014)]
COG1432	COG1774	Cag_0316	Cag_0316	hypothetical protein	Cag_1404	Cag_1404	hypothetical protein	[TP0894-TP0046 (0.59059936)]
COG0530	COG0771	Cag_0950	Cag_0950	K+-dependent Na+/Ca+ exchanger related-protein	Cag_0053	Cag_0053	UDP-N-acetylmuramoylalanine-D-glutamate ligase	[TP1034-TP0903 (0.71912634)]
COG0322	COG0353	Cag_1341	uvrC	UvrABC system protein C (Protein uvrC) (Excinuclease ABC subunit C)	Cag_1189	Cag_1189	RecR protein	[TP0472-TP1004 (0.53674763)]
COG0771	COG1595	Cag_0053	Cag_0053	UDP-N-acetylmuramoylalanine-D-glutamate ligase	Cag_1889	Cag_1889	RNA polymerase sigma-70 factor	[TP0903-TP0092 (0.6651206)]
COG0771	COG1595	Cag_0053	Cag_0053	UDP-N-acetylmuramoylalanine-D-glutamate ligase	Cag_0473	Cag_0473	sigma-24 (FecI-like)	[TP0903-TP0092 (0.6651206)]
COG0188	COG0305	Cag_0088	Cag_0088	DNA gyrase, subunit A	Cag_1608	Cag_1608	DnaB helicase	[TP0005-TP0058 (0.73312306)]
COG1825	COG2812	Cag_1156	rplY	50S ribosomal protein L25 (General stress protein CTC)	Cag_0934	Cag_0934	ATPase	[TP0372-TP1005 (0.6540257)]
COG1825	COG2812	Cag_1156	rplY	50S ribosomal protein L25 (General stress protein CTC)	Cag_1778	Cag_1778	DNA polymerase III, delta subunit, putative	[TP0372-TP1005 (0.6540257)]
COG0222	COG0530	Cag_0356	rplL	50S ribosomal protein L7/L12	Cag_0950	Cag_0950	K+-dependent Na+/Ca+ exchanger related-protein	[TP0240-TP1034 (0.77472186)]
COG0024	COG1121	Cag_1830	Cag_1830	Peptidase M24A, methionine aminopeptidase,	Cag_1675	Cag_1675	ATPase	[TP0842-TP0164 (0.77940726)]
COG0361	COG1214	Cag_1829	Cag_1829	Translation initiation factor IF-1	Cag_1986	Cag_1986	protease, putative	[TP0097-TP0876 (0.56457245)]
COG1108	COG2239	Cag_1676	Cag_1676	ABC 3 transport family protein	Cag_1801	Cag_1801	Divalent cation transporter	[TP0165-TP0917 (0.5215956)]
COG0546	COG0739	Cag_0976	Cag_0976	HAD-superfamily hydrolase subfamily IA	Cag_0178	Cag_0178	Membrane proteins related to	[TP0554-TP0782 (0.73069036)]
COG0242	COG1187	Cag_0488	Cag_0488	Formylmethionine deformylase	Cag_0542	Cag_0542	Pseudouridine synthase, Rsu	[TP0757-TP0459 (0.5284328)]
COG0457	COG0558	Cag_1453	Cag_1453	TPR repeat	Cag_0163	Cag_0163	CDP-diacylglycerol--glycerol-3-phosphate	[TP0067-TP0730 (0.86096925)]
COG0457	COG0558	Cag_0632	Cag_0632	TPR repeat	Cag_0163	Cag_0163	CDP-diacylglycerol--glycerol-3-phosphate	[TP0067-TP0730 (0.86096925)]
COG0457	COG0558	Cag_1491	Cag_1491	TPR repeat	Cag_1419	Cag_1419	CDP-diacylglycerol--glycerol-3-phosphate	[TP0067-TP0730 (0.86096925)]
COG0457	COG0558	Cag_1702	Cag_1702	TPR repeat	Cag_1419	Cag_1419	CDP-diacylglycerol--glycerol-3-phosphate	[TP0067-TP0730 (0.86096925)]
COG0457	COG0558	Cag_1169	Cag_1169	TPR repeat	Cag_0163	Cag_0163	CDP-diacylglycerol--glycerol-3-phosphate	[TP0067-TP0730 (0.86096925)]
COG0457	COG0558	Cag_1344	Cag_1344	TPR repeat	Cag_1419	Cag_1419	CDP-diacylglycerol--glycerol-3-phosphate	[TP0067-TP0730 (0.86096925)]
COG0457	COG0558	Cag_0160	Cag_0160	TPR repeat	Cag_0163	Cag_0163	CDP-diacylglycerol--glycerol-3-phosphate	[TP0067-TP0730 (0.86096925)]
COG0457	COG0558	Cag_0632	Cag_0632	TPR repeat	Cag_1419	Cag_1419	CDP-diacylglycerol--glycerol-3-phosphate	[TP0067-TP0730 (0.86096925)]
COG0457	COG0558	Cag_0160	Cag_0160	TPR repeat	Cag_1419	Cag_1419	CDP-diacylglycerol--glycerol-3-phosphate	[TP0067-TP0730 (0.86096925)]
COG0457	COG0558	Cag_1997	Cag_1997	TPR repeat	Cag_1419	Cag_1419	CDP-diacylglycerol--glycerol-3-phosphate	[TP0067-TP0730 (0.86096925)]
COG0457	COG0558	Cag_1344	Cag_1344	TPR repeat	Cag_0163	Cag_0163	CDP-diacylglycerol--glycerol-3-phosphate	[TP0067-TP0730 (0.86096925)]
COG0457	COG0558	Cag_1702	Cag_1702	TPR repeat	Cag_0163	Cag_0163	CDP-diacylglycerol--glycerol-3-phosphate	[TP0067-TP0730 (0.86096925)]
COG0457	COG0558	Cag_1453	Cag_1453	TPR repeat	Cag_1419	Cag_1419	CDP-diacylglycerol--glycerol-3-phosphate	[TP0067-TP0730 (0.86096925)]
COG0457	COG0558	Cag_1169	Cag_1169	TPR repeat	Cag_1419	Cag_1419	CDP-diacylglycerol--glycerol-3-phosphate	[TP0067-TP0730 (0.86096925)]
COG0457	COG0558	Cag_1997	Cag_1997	TPR repeat	Cag_0163	Cag_0163	CDP-diacylglycerol--glycerol-3-phosphate	[TP0067-TP0730 (0.86096925)]
COG0457	COG0558	Cag_1491	Cag_1491	TPR repeat	Cag_0163	Cag_0163	CDP-diacylglycerol--glycerol-3-phosphate	[TP0067-TP0730 (0.86096925)]
COG0020	COG1508	Cag_0464	Cag_0464	Di-trans-poly-cis-decaprenylcistransferase	Cag_0781	Cag_0781	Sigma-54 factor	[TP0603-TP0111 (0.79878455)]
COG0192	COG1774	Cag_1547	metK	S-adenosylmethionine synthetase (EC 2.5.1.6) (Methionine adenosyltransferase) (AdoMet synthetase) (MAT)	Cag_1404	Cag_1404	hypothetical protein	[TP0794-TP0046 (0.7023217)]
COG0420	COG0739	Cag_1093	Cag_1093	putative exonuclease	Cag_0178	Cag_0178	Membrane proteins related to	[TP0626-TP0782 (0.7781429)]
COG1385	COG2812	Cag_0201	Cag_0201	hypothetical protein	Cag_0934	Cag_0934	ATPase	[TP0276-TP1005 (0.66627616)]
COG1385	COG2812	Cag_0201	Cag_0201	hypothetical protein	Cag_1778	Cag_1778	DNA polymerase III, delta subunit, putative	[TP0276-TP1005 (0.66627616)]
COG0341	COG1512	Cag_0027	Cag_0027	SecF protein	Cag_1773	Cag_1773	hypothetical protein	[TP0411-TP0561 (0.5704539)]
COG1512	COG2239	Cag_1773	Cag_1773	hypothetical protein	Cag_1801	Cag_1801	Divalent cation transporter	[TP0561-TP0917 (0.596176)]
COG0217	COG0739	Cag_0165	Cag_0165	Protein of unknown function DUF28	Cag_0178	Cag_0178	Membrane proteins related to	[TP0474-TP0864 (0.82349855)]
COG0242	COG0254	Cag_0488	Cag_0488	Formylmethionine deformylase	Cag_0327	Cag_0327	Ribosomal protein L31	[TP0757-TP0255 (0.6434887)]
COG0795	COG1512	Cag_0302	Cag_0302	hypothetical protein	Cag_1773	Cag_1773	hypothetical protein	[TP0884-TP0561 (0.6412245)]
COG0795	COG1512	Cag_0437	Cag_0437	hypothetical protein	Cag_1773	Cag_1773	hypothetical protein	[TP0884-TP0561 (0.6412245)]
COG0442	COG1466	Cag_0711	Cag_0711	prolyl-tRNA synthetase	Cag_0224	Cag_0224	DNA polymerase III, delta subunit	[TP0160-TP0588 (0.66563916)]
COG0705	COG2239	Cag_0043	Cag_0043	hypothetical protein	Cag_1801	Cag_1801	Divalent cation transporter	[TP0982-TP0917 (0.5527395)]
COG0357	COG2815	Cag_1822	Cag_1822	glucose-inhibited division protein B	Cag_0962	Cag_0962	hypothetical protein	[TP0946-TP0307 (0.72611016)]
COG0305	COG0593	Cag_1608	Cag_1608	DnaB helicase	Cag_0001	Cag_0001	chromosomal replication initiator protein, DnaA	[TP0058-TP0001 (0.9013428)]
COG0772	COG2239	Cag_0054	Cag_0054	cell division protein, FtsW/RodA/SpoVE family	Cag_1801	Cag_1801	Divalent cation transporter	[TP0501-TP0917 (0.53388965), TP0387-TP0917 (0.61041105)]
COG0772	COG2239	Cag_0568	Cag_0568	rod shape-determining protein RodA	Cag_1801	Cag_1801	Divalent cation transporter	[TP0501-TP0917 (0.53388965), TP0387-TP0917 (0.61041105)]
COG0178	COG1197	Cag_0154	Cag_0154	Excinuclease ABC, A subunit	Cag_1882	Cag_1882	Transcription-repair coupling factor	[TP0514-TP0344 (0.9414915)]
COG0178	COG1197	Cag_1301	Cag_1301	Excinuclease ABC, A subunit	Cag_1882	Cag_1882	Transcription-repair coupling factor	[TP0514-TP0344 (0.9414915)]
COG0264	COG0544	Cag_1647	tsf	Elongation factor Ts (EF-Ts)	Cag_0238	Cag_0238	trigger factor	[TP0605-TP0506 (0.9100214)]
COG0495	COG1475	Cag_1688	Cag_1688	Leucyl-tRNA synthetase class Ia	Cag_1804	Cag_1804	ParB-like partition protein	[TP0586-TP0271 (0.63095015)]
COG1512	COG1512	Cag_1773	Cag_1773	hypothetical protein	Cag_1773	Cag_1773	hypothetical protein	[TP0561-TP0561 (0.53951585)]
COG0750	COG1512	Cag_0009	Cag_0009	Peptidase M50, putative membrane-associated zinc	Cag_1773	Cag_1773	hypothetical protein	[TP0600-TP0561 (0.5857341)]
COG0099	COG0216	Cag_1827	rpsM	30S ribosomal protein S13	Cag_0010	Cag_0010	Peptide chain release factor 1	[TP0210-TP0051 (0.8775348)]
COG0442	COG0552	Cag_0711	Cag_0711	prolyl-tRNA synthetase	Cag_1212	Cag_1212	Cell division transporter substrate-binding	[TP0160-TP0578 (0.56216276)]
COG0178	COG0845	Cag_1301	Cag_1301	Excinuclease ABC, A subunit	Cag_0987	Cag_0987	Secretion protein HlyD	[TP0514-TP0965 (0.87363523)]
COG0178	COG0845	Cag_0154	Cag_0154	Excinuclease ABC, A subunit	Cag_0987	Cag_0987	Secretion protein HlyD	[TP0514-TP0965 (0.87363523)]
COG0178	COG0845	Cag_0154	Cag_0154	Excinuclease ABC, A subunit	Cag_0336	Cag_0336	Secretion protein HlyD	[TP0514-TP0965 (0.87363523)]
COG0178	COG0845	Cag_1301	Cag_1301	Excinuclease ABC, A subunit	Cag_0871	Cag_0871	Secretion protein HlyD	[TP0514-TP0965 (0.87363523)]
COG0178	COG0845	Cag_0154	Cag_0154	Excinuclease ABC, A subunit	Cag_1409	Cag_1409	Membrane-fusion protein-like	[TP0514-TP0965 (0.87363523)]
COG0178	COG0845	Cag_1301	Cag_1301	Excinuclease ABC, A subunit	Cag_0743	Cag_0743	metalloprotease secretion protein	[TP0514-TP0965 (0.87363523)]
COG0178	COG0845	Cag_0154	Cag_0154	Excinuclease ABC, A subunit	Cag_0871	Cag_0871	Secretion protein HlyD	[TP0514-TP0965 (0.87363523)]
COG0178	COG0845	Cag_0154	Cag_0154	Excinuclease ABC, A subunit	Cag_1204	Cag_1204	Secretion protein HlyD	[TP0514-TP0965 (0.87363523)]
COG0178	COG0845	Cag_0154	Cag_0154	Excinuclease ABC, A subunit	Cag_0972	Cag_0972	Secretion protein HlyD	[TP0514-TP0965 (0.87363523)]
COG0178	COG0845	Cag_0154	Cag_0154	Excinuclease ABC, A subunit	Cag_0743	Cag_0743	metalloprotease secretion protein	[TP0514-TP0965 (0.87363523)]
COG0178	COG0845	Cag_1301	Cag_1301	Excinuclease ABC, A subunit	Cag_0972	Cag_0972	Secretion protein HlyD	[TP0514-TP0965 (0.87363523)]
COG0178	COG0845	Cag_1301	Cag_1301	Excinuclease ABC, A subunit	Cag_1409	Cag_1409	Membrane-fusion protein-like	[TP0514-TP0965 (0.87363523)]
COG0178	COG0845	Cag_1301	Cag_1301	Excinuclease ABC, A subunit	Cag_0336	Cag_0336	Secretion protein HlyD	[TP0514-TP0965 (0.87363523)]
COG0178	COG0845	Cag_1301	Cag_1301	Excinuclease ABC, A subunit	Cag_0558	Cag_0558	Secretion protein HlyD	[TP0514-TP0965 (0.87363523)]
COG0178	COG0845	Cag_1301	Cag_1301	Excinuclease ABC, A subunit	Cag_1204	Cag_1204	Secretion protein HlyD	[TP0514-TP0965 (0.87363523)]
COG0178	COG0845	Cag_0154	Cag_0154	Excinuclease ABC, A subunit	Cag_0558	Cag_0558	Secretion protein HlyD	[TP0514-TP0965 (0.87363523)]
COG0457	COG0566	Cag_1344	Cag_1344	TPR repeat	Cag_1735	Cag_1735	SpoU rRNA methylase family protein	[TP0095-TP0054 (0.73981166)]
COG0457	COG0566	Cag_0632	Cag_0632	TPR repeat	Cag_1731	Cag_1731	RNA methyltransferase TrmH, group 3	[TP0095-TP0054 (0.73981166)]
COG0457	COG0566	Cag_1491	Cag_1491	TPR repeat	Cag_1735	Cag_1735	SpoU rRNA methylase family protein	[TP0095-TP0054 (0.73981166)]
COG0457	COG0566	Cag_1702	Cag_1702	TPR repeat	Cag_1731	Cag_1731	RNA methyltransferase TrmH, group 3	[TP0095-TP0054 (0.73981166)]
COG0457	COG0566	Cag_0160	Cag_0160	TPR repeat	Cag_1731	Cag_1731	RNA methyltransferase TrmH, group 3	[TP0095-TP0054 (0.73981166)]
COG0457	COG0566	Cag_1453	Cag_1453	TPR repeat	Cag_1087	Cag_1087	SpoU rRNA methylase family protein	[TP0095-TP0054 (0.73981166)]
COG0457	COG0566	Cag_1169	Cag_1169	TPR repeat	Cag_1087	Cag_1087	SpoU rRNA methylase family protein	[TP0095-TP0054 (0.73981166)]
COG0457	COG0566	Cag_0160	Cag_0160	TPR repeat	Cag_1087	Cag_1087	SpoU rRNA methylase family protein	[TP0095-TP0054 (0.73981166)]
COG0457	COG0566	Cag_1344	Cag_1344	TPR repeat	Cag_1087	Cag_1087	SpoU rRNA methylase family protein	[TP0095-TP0054 (0.73981166)]
COG0457	COG0566	Cag_1997	Cag_1997	TPR repeat	Cag_1087	Cag_1087	SpoU rRNA methylase family protein	[TP0095-TP0054 (0.73981166)]
COG0457	COG0566	Cag_1702	Cag_1702	TPR repeat	Cag_1087	Cag_1087	SpoU rRNA methylase family protein	[TP0095-TP0054 (0.73981166)]
COG0457	COG0566	Cag_1169	Cag_1169	TPR repeat	Cag_1735	Cag_1735	SpoU rRNA methylase family protein	[TP0095-TP0054 (0.73981166)]
COG0457	COG0566	Cag_1453	Cag_1453	TPR repeat	Cag_1735	Cag_1735	SpoU rRNA methylase family protein	[TP0095-TP0054 (0.73981166)]
COG0457	COG0566	Cag_0160	Cag_0160	TPR repeat	Cag_1735	Cag_1735	SpoU rRNA methylase family protein	[TP0095-TP0054 (0.73981166)]
COG0457	COG0566	Cag_1453	Cag_1453	TPR repeat	Cag_1731	Cag_1731	RNA methyltransferase TrmH, group 3	[TP0095-TP0054 (0.73981166)]
COG0457	COG0566	Cag_1491	Cag_1491	TPR repeat	Cag_1087	Cag_1087	SpoU rRNA methylase family protein	[TP0095-TP0054 (0.73981166)]
COG0457	COG0566	Cag_1491	Cag_1491	TPR repeat	Cag_1731	Cag_1731	RNA methyltransferase TrmH, group 3	[TP0095-TP0054 (0.73981166)]
COG0457	COG0566	Cag_1702	Cag_1702	TPR repeat	Cag_1735	Cag_1735	SpoU rRNA methylase family protein	[TP0095-TP0054 (0.73981166)]
COG0457	COG0566	Cag_0632	Cag_0632	TPR repeat	Cag_1087	Cag_1087	SpoU rRNA methylase family protein	[TP0095-TP0054 (0.73981166)]
COG0457	COG0566	Cag_1344	Cag_1344	TPR repeat	Cag_1731	Cag_1731	RNA methyltransferase TrmH, group 3	[TP0095-TP0054 (0.73981166)]
COG0457	COG0566	Cag_1997	Cag_1997	TPR repeat	Cag_1731	Cag_1731	RNA methyltransferase TrmH, group 3	[TP0095-TP0054 (0.73981166)]
COG0457	COG0566	Cag_1169	Cag_1169	TPR repeat	Cag_1731	Cag_1731	RNA methyltransferase TrmH, group 3	[TP0095-TP0054 (0.73981166)]
COG0457	COG0566	Cag_0632	Cag_0632	TPR repeat	Cag_1735	Cag_1735	SpoU rRNA methylase family protein	[TP0095-TP0054 (0.73981166)]
COG0457	COG0566	Cag_1997	Cag_1997	TPR repeat	Cag_1735	Cag_1735	SpoU rRNA methylase family protein	[TP0095-TP0054 (0.73981166)]
COG0465	COG0558	Cag_0391	Cag_0391	Peptidase M41, FtsH	Cag_0163	Cag_0163	CDP-diacylglycerol--glycerol-3-phosphate	[TP0765-TP0256 (0.8653493)]
COG0465	COG0558	Cag_0391	Cag_0391	Peptidase M41, FtsH	Cag_1419	Cag_1419	CDP-diacylglycerol--glycerol-3-phosphate	[TP0765-TP0256 (0.8653493)]
COG0465	COG0558	Cag_0007	Cag_0007	Peptidase M41, FtsH	Cag_1419	Cag_1419	CDP-diacylglycerol--glycerol-3-phosphate	[TP0765-TP0256 (0.8653493)]
COG0465	COG0558	Cag_0007	Cag_0007	Peptidase M41, FtsH	Cag_0163	Cag_0163	CDP-diacylglycerol--glycerol-3-phosphate	[TP0765-TP0256 (0.8653493)]
COG0024	COG0462	Cag_1830	Cag_1830	Peptidase M24A, methionine aminopeptidase,	Cag_1155	Cag_1155	Ribose-phosphate pyrophosphokinase	[TP0842-TP0294 (0.8762697)]
COG0125	COG0361	Cag_0925	Cag_0925	Thymidylate kinase	Cag_1829	Cag_1829	Translation initiation factor IF-1	[TP0354-TP0097 (0.8382038)]
COG0564	COG1418	Cag_1622	Cag_1622	Pseudouridine synthase, RluD	Cag_1541	Cag_1541	metal dependent phosphohydrolase	[TP0154-TP1018 (0.7668753)]
COG0849	COG1595	Cag_0058	Cag_0058	Cell division protein FtsA	Cag_1889	Cag_1889	RNA polymerase sigma-70 factor	[TP0389-TP0092 (0.66770643)]
COG0849	COG1595	Cag_0058	Cag_0058	Cell division protein FtsA	Cag_0473	Cag_0473	sigma-24 (FecI-like)	[TP0389-TP0092 (0.66770643)]
COG0457	COG0495	Cag_1453	Cag_1453	TPR repeat	Cag_1688	Cag_1688	Leucyl-tRNA synthetase class Ia	[TP0067-TP0586 (0.714839)]
COG0457	COG0495	Cag_1491	Cag_1491	TPR repeat	Cag_1688	Cag_1688	Leucyl-tRNA synthetase class Ia	[TP0067-TP0586 (0.714839)]
COG0457	COG0495	Cag_0632	Cag_0632	TPR repeat	Cag_1688	Cag_1688	Leucyl-tRNA synthetase class Ia	[TP0067-TP0586 (0.714839)]
COG0457	COG0495	Cag_0160	Cag_0160	TPR repeat	Cag_1688	Cag_1688	Leucyl-tRNA synthetase class Ia	[TP0067-TP0586 (0.714839)]
COG0457	COG0495	Cag_1702	Cag_1702	TPR repeat	Cag_1688	Cag_1688	Leucyl-tRNA synthetase class Ia	[TP0067-TP0586 (0.714839)]
COG0457	COG0495	Cag_1344	Cag_1344	TPR repeat	Cag_1688	Cag_1688	Leucyl-tRNA synthetase class Ia	[TP0067-TP0586 (0.714839)]
COG0457	COG0495	Cag_1997	Cag_1997	TPR repeat	Cag_1688	Cag_1688	Leucyl-tRNA synthetase class Ia	[TP0067-TP0586 (0.714839)]
COG0457	COG0495	Cag_1169	Cag_1169	TPR repeat	Cag_1688	Cag_1688	Leucyl-tRNA synthetase class Ia	[TP0067-TP0586 (0.714839)]
COG0257	COG0472	Cag_1828	Cag_1828	Ribosomal protein L36	Cag_0052	mraY	Phospho-N-acetylmuramoyl-pentapeptide-transferase (EC 2.7.8.13) (UDP- MurNAc-pentapeptide phosphotransferase)	[TP0209-TP0345 (0.64932555)]
COG0257	COG0472	Cag_1828	Cag_1828	Ribosomal protein L36	Cag_0647	Cag_0647	putative glycosyl transferase, family 4	[TP0209-TP0345 (0.64932555)]
COG0358	COG0457	Cag_0548	Cag_0548	DNA primase	Cag_1997	Cag_1997	TPR repeat	[TP0492-TP0648 (0.5111708)]
COG0358	COG0457	Cag_0548	Cag_0548	DNA primase	Cag_0632	Cag_0632	TPR repeat	[TP0492-TP0648 (0.5111708)]
COG0358	COG0457	Cag_0548	Cag_0548	DNA primase	Cag_1702	Cag_1702	TPR repeat	[TP0492-TP0648 (0.5111708)]
COG0358	COG0457	Cag_0548	Cag_0548	DNA primase	Cag_1491	Cag_1491	TPR repeat	[TP0492-TP0648 (0.5111708)]
COG0358	COG0457	Cag_0548	Cag_0548	DNA primase	Cag_1169	Cag_1169	TPR repeat	[TP0492-TP0648 (0.5111708)]
COG0358	COG0457	Cag_0548	Cag_0548	DNA primase	Cag_0160	Cag_0160	TPR repeat	[TP0492-TP0648 (0.5111708)]
COG0358	COG0457	Cag_0548	Cag_0548	DNA primase	Cag_1344	Cag_1344	TPR repeat	[TP0492-TP0648 (0.5111708)]
COG0358	COG0457	Cag_0548	Cag_0548	DNA primase	Cag_1453	Cag_1453	TPR repeat	[TP0492-TP0648 (0.5111708)]
COG0795	COG1792	Cag_0302	Cag_0302	hypothetical protein	Cag_1166	Cag_1166	rod shape-determining protein MreC, putative	[TP0884-TP0498 (0.8374102)]
COG0795	COG1792	Cag_0437	Cag_0437	hypothetical protein	Cag_1166	Cag_1166	rod shape-determining protein MreC, putative	[TP0884-TP0498 (0.8374102)]
COG0024	COG0125	Cag_1830	Cag_1830	Peptidase M24A, methionine aminopeptidase,	Cag_0925	Cag_0925	Thymidylate kinase	[TP0842-TP0354 (0.8096375)]
COG0618	COG1214	Cag_0824	Cag_0824	Dhh family protein	Cag_1986	Cag_1986	protease, putative	[TP0803-TP0876 (0.700686)]
COG0257	COG2815	Cag_1828	Cag_1828	Ribosomal protein L36	Cag_0962	Cag_0962	hypothetical protein	[TP0209-TP0307 (0.60542274)]
COG0457	COG0845	Cag_0632	Cag_0632	TPR repeat	Cag_0558	Cag_0558	Secretion protein HlyD	[TP0648-TP0965 (0.54118866)]
COG0457	COG0845	Cag_1702	Cag_1702	TPR repeat	Cag_1409	Cag_1409	Membrane-fusion protein-like	[TP0648-TP0965 (0.54118866)]
COG0457	COG0845	Cag_1169	Cag_1169	TPR repeat	Cag_1204	Cag_1204	Secretion protein HlyD	[TP0648-TP0965 (0.54118866)]
COG0457	COG0845	Cag_1169	Cag_1169	TPR repeat	Cag_0558	Cag_0558	Secretion protein HlyD	[TP0648-TP0965 (0.54118866)]
COG0457	COG0845	Cag_1344	Cag_1344	TPR repeat	Cag_0558	Cag_0558	Secretion protein HlyD	[TP0648-TP0965 (0.54118866)]
COG0457	COG0845	Cag_1169	Cag_1169	TPR repeat	Cag_0972	Cag_0972	Secretion protein HlyD	[TP0648-TP0965 (0.54118866)]
COG0457	COG0845	Cag_1997	Cag_1997	TPR repeat	Cag_1204	Cag_1204	Secretion protein HlyD	[TP0648-TP0965 (0.54118866)]
COG0457	COG0845	Cag_1702	Cag_1702	TPR repeat	Cag_0558	Cag_0558	Secretion protein HlyD	[TP0648-TP0965 (0.54118866)]
COG0457	COG0845	Cag_1453	Cag_1453	TPR repeat	Cag_1409	Cag_1409	Membrane-fusion protein-like	[TP0648-TP0965 (0.54118866)]
COG0457	COG0845	Cag_1491	Cag_1491	TPR repeat	Cag_0743	Cag_0743	metalloprotease secretion protein	[TP0648-TP0965 (0.54118866)]
COG0457	COG0845	Cag_1997	Cag_1997	TPR repeat	Cag_0871	Cag_0871	Secretion protein HlyD	[TP0648-TP0965 (0.54118866)]
COG0457	COG0845	Cag_1997	Cag_1997	TPR repeat	Cag_0972	Cag_0972	Secretion protein HlyD	[TP0648-TP0965 (0.54118866)]
COG0457	COG0845	Cag_0632	Cag_0632	TPR repeat	Cag_0987	Cag_0987	Secretion protein HlyD	[TP0648-TP0965 (0.54118866)]
COG0457	COG0845	Cag_1702	Cag_1702	TPR repeat	Cag_0972	Cag_0972	Secretion protein HlyD	[TP0648-TP0965 (0.54118866)]
COG0457	COG0845	Cag_1344	Cag_1344	TPR repeat	Cag_0743	Cag_0743	metalloprotease secretion protein	[TP0648-TP0965 (0.54118866)]
COG0457	COG0845	Cag_1491	Cag_1491	TPR repeat	Cag_1204	Cag_1204	Secretion protein HlyD	[TP0648-TP0965 (0.54118866)]
COG0457	COG0845	Cag_1344	Cag_1344	TPR repeat	Cag_0972	Cag_0972	Secretion protein HlyD	[TP0648-TP0965 (0.54118866)]
COG0457	COG0845	Cag_1997	Cag_1997	TPR repeat	Cag_0743	Cag_0743	metalloprotease secretion protein	[TP0648-TP0965 (0.54118866)]
COG0457	COG0845	Cag_1491	Cag_1491	TPR repeat	Cag_1409	Cag_1409	Membrane-fusion protein-like	[TP0648-TP0965 (0.54118866)]
COG0457	COG0845	Cag_1453	Cag_1453	TPR repeat	Cag_0987	Cag_0987	Secretion protein HlyD	[TP0648-TP0965 (0.54118866)]
COG0457	COG0845	Cag_0632	Cag_0632	TPR repeat	Cag_0743	Cag_0743	metalloprotease secretion protein	[TP0648-TP0965 (0.54118866)]
COG0457	COG0845	Cag_1491	Cag_1491	TPR repeat	Cag_0336	Cag_0336	Secretion protein HlyD	[TP0648-TP0965 (0.54118866)]
COG0457	COG0845	Cag_1344	Cag_1344	TPR repeat	Cag_0987	Cag_0987	Secretion protein HlyD	[TP0648-TP0965 (0.54118866)]
COG0457	COG0845	Cag_1997	Cag_1997	TPR repeat	Cag_0336	Cag_0336	Secretion protein HlyD	[TP0648-TP0965 (0.54118866)]
COG0457	COG0845	Cag_1491	Cag_1491	TPR repeat	Cag_0972	Cag_0972	Secretion protein HlyD	[TP0648-TP0965 (0.54118866)]
COG0457	COG0845	Cag_1702	Cag_1702	TPR repeat	Cag_0336	Cag_0336	Secretion protein HlyD	[TP0648-TP0965 (0.54118866)]
COG0457	COG0845	Cag_1453	Cag_1453	TPR repeat	Cag_0871	Cag_0871	Secretion protein HlyD	[TP0648-TP0965 (0.54118866)]
COG0457	COG0845	Cag_0632	Cag_0632	TPR repeat	Cag_1409	Cag_1409	Membrane-fusion protein-like	[TP0648-TP0965 (0.54118866)]
COG0457	COG0845	Cag_0160	Cag_0160	TPR repeat	Cag_0871	Cag_0871	Secretion protein HlyD	[TP0648-TP0965 (0.54118866)]
COG0457	COG0845	Cag_1702	Cag_1702	TPR repeat	Cag_0987	Cag_0987	Secretion protein HlyD	[TP0648-TP0965 (0.54118866)]
COG0457	COG0845	Cag_0632	Cag_0632	TPR repeat	Cag_0972	Cag_0972	Secretion protein HlyD	[TP0648-TP0965 (0.54118866)]
COG0457	COG0845	Cag_1997	Cag_1997	TPR repeat	Cag_0558	Cag_0558	Secretion protein HlyD	[TP0648-TP0965 (0.54118866)]
COG0457	COG0845	Cag_1997	Cag_1997	TPR repeat	Cag_1409	Cag_1409	Membrane-fusion protein-like	[TP0648-TP0965 (0.54118866)]
COG0457	COG0845	Cag_1491	Cag_1491	TPR repeat	Cag_0558	Cag_0558	Secretion protein HlyD	[TP0648-TP0965 (0.54118866)]
COG0457	COG0845	Cag_0160	Cag_0160	TPR repeat	Cag_0336	Cag_0336	Secretion protein HlyD	[TP0648-TP0965 (0.54118866)]
COG0457	COG0845	Cag_1169	Cag_1169	TPR repeat	Cag_0336	Cag_0336	Secretion protein HlyD	[TP0648-TP0965 (0.54118866)]
COG0457	COG0845	Cag_0632	Cag_0632	TPR repeat	Cag_1204	Cag_1204	Secretion protein HlyD	[TP0648-TP0965 (0.54118866)]
COG0457	COG0845	Cag_0160	Cag_0160	TPR repeat	Cag_1204	Cag_1204	Secretion protein HlyD	[TP0648-TP0965 (0.54118866)]
COG0457	COG0845	Cag_1344	Cag_1344	TPR repeat	Cag_1409	Cag_1409	Membrane-fusion protein-like	[TP0648-TP0965 (0.54118866)]
COG0457	COG0845	Cag_0160	Cag_0160	TPR repeat	Cag_0987	Cag_0987	Secretion protein HlyD	[TP0648-TP0965 (0.54118866)]
COG0457	COG0845	Cag_1453	Cag_1453	TPR repeat	Cag_0336	Cag_0336	Secretion protein HlyD	[TP0648-TP0965 (0.54118866)]
COG0457	COG0845	Cag_1344	Cag_1344	TPR repeat	Cag_1204	Cag_1204	Secretion protein HlyD	[TP0648-TP0965 (0.54118866)]
COG0457	COG0845	Cag_1344	Cag_1344	TPR repeat	Cag_0871	Cag_0871	Secretion protein HlyD	[TP0648-TP0965 (0.54118866)]
COG0457	COG0845	Cag_1169	Cag_1169	TPR repeat	Cag_0743	Cag_0743	metalloprotease secretion protein	[TP0648-TP0965 (0.54118866)]
COG0457	COG0845	Cag_0160	Cag_0160	TPR repeat	Cag_0743	Cag_0743	metalloprotease secretion protein	[TP0648-TP0965 (0.54118866)]
COG0457	COG0845	Cag_1491	Cag_1491	TPR repeat	Cag_0987	Cag_0987	Secretion protein HlyD	[TP0648-TP0965 (0.54118866)]
COG0457	COG0845	Cag_0160	Cag_0160	TPR repeat	Cag_1409	Cag_1409	Membrane-fusion protein-like	[TP0648-TP0965 (0.54118866)]
COG0457	COG0845	Cag_0632	Cag_0632	TPR repeat	Cag_0871	Cag_0871	Secretion protein HlyD	[TP0648-TP0965 (0.54118866)]
COG0457	COG0845	Cag_1453	Cag_1453	TPR repeat	Cag_0743	Cag_0743	metalloprotease secretion protein	[TP0648-TP0965 (0.54118866)]
COG0457	COG0845	Cag_0632	Cag_0632	TPR repeat	Cag_0336	Cag_0336	Secretion protein HlyD	[TP0648-TP0965 (0.54118866)]
COG0457	COG0845	Cag_1169	Cag_1169	TPR repeat	Cag_1409	Cag_1409	Membrane-fusion protein-like	[TP0648-TP0965 (0.54118866)]
COG0457	COG0845	Cag_0160	Cag_0160	TPR repeat	Cag_0558	Cag_0558	Secretion protein HlyD	[TP0648-TP0965 (0.54118866)]
COG0457	COG0845	Cag_1344	Cag_1344	TPR repeat	Cag_0336	Cag_0336	Secretion protein HlyD	[TP0648-TP0965 (0.54118866)]
COG0457	COG0845	Cag_1453	Cag_1453	TPR repeat	Cag_0558	Cag_0558	Secretion protein HlyD	[TP0648-TP0965 (0.54118866)]
COG0457	COG0845	Cag_1702	Cag_1702	TPR repeat	Cag_0743	Cag_0743	metalloprotease secretion protein	[TP0648-TP0965 (0.54118866)]
COG0457	COG0845	Cag_1702	Cag_1702	TPR repeat	Cag_1204	Cag_1204	Secretion protein HlyD	[TP0648-TP0965 (0.54118866)]
COG0457	COG0845	Cag_1702	Cag_1702	TPR repeat	Cag_0871	Cag_0871	Secretion protein HlyD	[TP0648-TP0965 (0.54118866)]
COG0457	COG0845	Cag_1997	Cag_1997	TPR repeat	Cag_0987	Cag_0987	Secretion protein HlyD	[TP0648-TP0965 (0.54118866)]
COG0457	COG0845	Cag_1169	Cag_1169	TPR repeat	Cag_0871	Cag_0871	Secretion protein HlyD	[TP0648-TP0965 (0.54118866)]
COG0457	COG0845	Cag_1491	Cag_1491	TPR repeat	Cag_0871	Cag_0871	Secretion protein HlyD	[TP0648-TP0965 (0.54118866)]
COG0457	COG0845	Cag_1169	Cag_1169	TPR repeat	Cag_0987	Cag_0987	Secretion protein HlyD	[TP0648-TP0965 (0.54118866)]
COG0457	COG0845	Cag_1453	Cag_1453	TPR repeat	Cag_1204	Cag_1204	Secretion protein HlyD	[TP0648-TP0965 (0.54118866)]
COG0457	COG0845	Cag_1453	Cag_1453	TPR repeat	Cag_0972	Cag_0972	Secretion protein HlyD	[TP0648-TP0965 (0.54118866)]
COG0457	COG0845	Cag_0160	Cag_0160	TPR repeat	Cag_0972	Cag_0972	Secretion protein HlyD	[TP0648-TP0965 (0.54118866)]
COG0760	COG2239	Cag_0028	Cag_0028	peptidyl-prolyl cis-trans isomerase SurA	Cag_1801	Cag_1801	Divalent cation transporter	[TP1016-TP0917 (0.81817394)]
COG0782	COG1057	Cag_0495	Cag_0495	GreA/GreB family elongation factor	Cag_0069	Cag_0069	Probable nicotinate-nucleotide	[TP0019-TP0741 (0.75909394)]
COG1079	COG2239	Cag_0156	Cag_0156	ABC transporter, permease protein	Cag_1801	Cag_1801	Divalent cation transporter	[TP0302-TP0917 (0.5527395)]
COG0012	COG0188	Cag_0572	Cag_0572	hypothetical protein	Cag_0088	Cag_0088	DNA gyrase, subunit A	[TP0124-TP0005 (0.7149395)]
COG0206	COG1774	Cag_0059	Cag_0059	cell division protein FtsZ	Cag_1404	Cag_1404	hypothetical protein	[TP0390-TP0046 (0.67547834)]
COG0530	COG0621	Cag_0950	Cag_0950	K+-dependent Na+/Ca+ exchanger related-protein	Cag_0713	Cag_0713	hypothetical protein	[TP1034-TP0269 (0.7081234)]
COG0530	COG0621	Cag_0950	Cag_0950	K+-dependent Na+/Ca+ exchanger related-protein	Cag_0208	Cag_0208	tRNA-i(6)A37 modification enzyme MiaB	[TP1034-TP0269 (0.7081234)]
COG0530	COG0621	Cag_0950	Cag_0950	K+-dependent Na+/Ca+ exchanger related-protein	Cag_0566	Cag_0566	hypothetical protein	[TP1034-TP0269 (0.7081234)]
COG0528	COG1774	Cag_1646	Cag_1646	Uridylate kinase	Cag_1404	Cag_1404	hypothetical protein	[TP0099-TP0046 (0.65377367)]
COG0462	COG0492	Cag_1155	Cag_1155	Ribose-phosphate pyrophosphokinase	Cag_1151	Cag_1151	Thioredoxin reductase	[TP0294-TP0814 (0.8323514)]
COG0462	COG0492	Cag_1155	Cag_1155	Ribose-phosphate pyrophosphokinase	Cag_0944	Cag_0944	thioredoxin reductase, putative	[TP0294-TP0814 (0.8323514)]
COG0124	COG0254	Cag_1467	Cag_1467	Histidyl-tRNA synthetase, class IIa	Cag_0327	Cag_0327	Ribosomal protein L31	[TP0641-TP0255 (0.65973145)]
COG0178	COG0272	Cag_1301	Cag_1301	Excinuclease ABC, A subunit	Cag_0275	Cag_0275	NAD-dependent DNA ligase	[TP0514-TP0634 (0.7537598)]
COG0178	COG0272	Cag_0154	Cag_0154	Excinuclease ABC, A subunit	Cag_0275	Cag_0275	NAD-dependent DNA ligase	[TP0514-TP0634 (0.7537598)]
COG0608	COG1159	Cag_0603	Cag_0603	RecJ exonuclease	Cag_0569	Cag_0569	GTP-binding protein Era	[TP0704-TP0541 (0.7586372)]
COG0242	COG0263	Cag_0488	Cag_0488	Formylmethionine deformylase	Cag_1096	Cag_1096	gamma-glutamyl kinase	[TP0757-TP0351 (0.5771584)]
COG0124	COG0546	Cag_1467	Cag_1467	Histidyl-tRNA synthetase, class IIa	Cag_0976	Cag_0976	HAD-superfamily hydrolase subfamily IA	[TP0641-TP0554 (0.5196431)]
COG1057	COG2815	Cag_0069	Cag_0069	Probable nicotinate-nucleotide	Cag_0962	Cag_0962	hypothetical protein	[TP0741-TP0307 (0.78223574)]
COG0257	COG0773	Cag_1828	Cag_1828	Ribosomal protein L36	Cag_0449	Cag_0449	L-alanyl-gamma-D-glutamyl-meso-diaminopimelate	[TP0209-TP0341 (0.6926446)]
COG0257	COG0773	Cag_1828	Cag_1828	Ribosomal protein L36	Cag_0056	murC	UDP-N-acetylmuramate--L-alanine ligase (EC 6.3.2.8) (UDP-N- acetylmuramoyl-L-alanine synthetase)	[TP0209-TP0341 (0.6926446)]
COG0257	COG0681	Cag_1828	Cag_1828	Ribosomal protein L36	Cag_0491	Cag_0491	Peptidase S26A, signal peptidase I	[TP0209-TP0926 (0.69083804)]
COG1774	COG2812	Cag_1404	Cag_1404	hypothetical protein	Cag_0934	Cag_0934	ATPase	[TP0046-TP1005 (0.5678104)]
COG1774	COG2812	Cag_1404	Cag_1404	hypothetical protein	Cag_1778	Cag_1778	DNA polymerase III, delta subunit, putative	[TP0046-TP1005 (0.5678104)]
COG0036	COG1774	Cag_0175	Cag_0175	Ribulose-phosphate 3-epimerase	Cag_1404	Cag_1404	hypothetical protein	[TP0945-TP0046 (0.53769433)]
COG0528	COG4591	Cag_1646	Cag_1646	Uridylate kinase	Cag_0371	Cag_0371	putative ABC transporter, integral membrane	[TP0099-TP0580 (0.8561369)]
COG0528	COG4591	Cag_1646	Cag_1646	Uridylate kinase	Cag_0920	Cag_0920	hypothetical protein	[TP0099-TP0580 (0.8561369)]
COG0528	COG4591	Cag_1646	Cag_1646	Uridylate kinase	Cag_1781	Cag_1781	lipoprotein releasing system	[TP0099-TP0580 (0.8561369)]
COG0528	COG4591	Cag_1646	Cag_1646	Uridylate kinase	Cag_0919	Cag_0919	probable ABC transporter permease protein	[TP0099-TP0580 (0.8561369)]
COG0228	COG0546	Cag_0804	rpsP	30S ribosomal protein S16	Cag_0976	Cag_0976	HAD-superfamily hydrolase subfamily IA	[TP0905-TP0554 (0.5352583)]
COG0249	COG0546	Cag_1317	mutS	DNA mismatch repair protein mutS	Cag_0976	Cag_0976	HAD-superfamily hydrolase subfamily IA	[TP0328-TP0554 (0.5196431)]
COG0234	COG0803	Cag_1305	Cag_1305	Co-chaperonin GroES (HSP10)-like	Cag_1674	Cag_1674	adhesion protein, putative	[TP1013-TP0163 (0.67160416)]
COG0342	COG0546	Cag_0026	Cag_0026	SecD export membrane protein	Cag_0976	Cag_0976	HAD-superfamily hydrolase subfamily IA	[TP0410-TP0554 (0.6160348)]
COG0227	COG0492	Cag_1743	Cag_1743	Ribosomal protein L28	Cag_0944	Cag_0944	thioredoxin reductase, putative	[TP0362-TP0814 (0.801083)]
COG0227	COG0492	Cag_1743	Cag_1743	Ribosomal protein L28	Cag_1151	Cag_1151	Thioredoxin reductase	[TP0362-TP0814 (0.801083)]
COG0051	COG1192	Cag_1852	rpsJ	30S ribosomal protein S10	Cag_0978	Cag_0978	ATPase, ParA family	[TP0188-TP0272 (0.7732025)]
COG0051	COG1192	Cag_1852	rpsJ	30S ribosomal protein S10	Cag_0719	Cag_0719	hypothetical protein	[TP0188-TP0272 (0.7732025)]
COG0051	COG1192	Cag_1852	rpsJ	30S ribosomal protein S10	Cag_1803	Cag_1803	ATPase, ParA family	[TP0188-TP0272 (0.7732025)]
COG0098	COG0803	Cag_1834	rpsE	30S ribosomal protein S5	Cag_1674	Cag_1674	adhesion protein, putative	[TP0206-TP0163 (0.74372905)]
COG0249	COG0457	Cag_1317	mutS	DNA mismatch repair protein mutS	Cag_1453	Cag_1453	TPR repeat	[TP0328-TP0095 (0.63719666)]
COG0249	COG0457	Cag_1317	mutS	DNA mismatch repair protein mutS	Cag_1491	Cag_1491	TPR repeat	[TP0328-TP0095 (0.63719666)]
COG0249	COG0457	Cag_1317	mutS	DNA mismatch repair protein mutS	Cag_1997	Cag_1997	TPR repeat	[TP0328-TP0095 (0.63719666)]
COG0249	COG0457	Cag_1317	mutS	DNA mismatch repair protein mutS	Cag_0160	Cag_0160	TPR repeat	[TP0328-TP0095 (0.63719666)]
COG0249	COG0457	Cag_1317	mutS	DNA mismatch repair protein mutS	Cag_1344	Cag_1344	TPR repeat	[TP0328-TP0095 (0.63719666)]
COG0249	COG0457	Cag_1317	mutS	DNA mismatch repair protein mutS	Cag_1169	Cag_1169	TPR repeat	[TP0328-TP0095 (0.63719666)]
COG0249	COG0457	Cag_1317	mutS	DNA mismatch repair protein mutS	Cag_1702	Cag_1702	TPR repeat	[TP0328-TP0095 (0.63719666)]
COG0249	COG0457	Cag_1317	mutS	DNA mismatch repair protein mutS	Cag_0632	Cag_0632	TPR repeat	[TP0328-TP0095 (0.63719666)]
COG0442	COG0459	Cag_0711	Cag_0711	prolyl-tRNA synthetase	Cag_1306	Cag_1306	Chaperonin Cpn60/TCP-1	[TP0160-TP0030 (0.7719589)]
COG0341	COG2239	Cag_0027	Cag_0027	SecF protein	Cag_1801	Cag_1801	Divalent cation transporter	[TP0411-TP0917 (0.6093018)]
COG0217	COG0481	Cag_0165	Cag_0165	Protein of unknown function DUF28	Cag_0490	lepA	GTP-binding protein lepA	[TP0474-TP0510 (0.76600474)]
COG0178	COG0357	Cag_1301	Cag_1301	Excinuclease ABC, A subunit	Cag_1822	Cag_1822	glucose-inhibited division protein B	[TP0514-TP0946 (0.8569251)]
COG0178	COG0357	Cag_0154	Cag_0154	Excinuclease ABC, A subunit	Cag_1822	Cag_1822	glucose-inhibited division protein B	[TP0514-TP0946 (0.8569251)]
COG0472	COG2239	Cag_0052	mraY	Phospho-N-acetylmuramoyl-pentapeptide-transferase (EC 2.7.8.13) (UDP- MurNAc-pentapeptide phosphotransferase)	Cag_1801	Cag_1801	Divalent cation transporter	[TP0345-TP0917 (0.5059451)]
COG0472	COG2239	Cag_0647	Cag_0647	putative glycosyl transferase, family 4	Cag_1801	Cag_1801	Divalent cation transporter	[TP0345-TP0917 (0.5059451)]
COG0330	COG0772	Cag_1233	Cag_1233	Band 7 protein	Cag_0568	Cag_0568	rod shape-determining protein RodA	[TP0113-TP0501 (0.70068353)]
COG0330	COG0772	Cag_1233	Cag_1233	Band 7 protein	Cag_0054	Cag_0054	cell division protein, FtsW/RodA/SpoVE family	[TP0113-TP0501 (0.70068353)]
COG0546	COG2815	Cag_0976	Cag_0976	HAD-superfamily hydrolase subfamily IA	Cag_0962	Cag_0962	hypothetical protein	[TP0554-TP0307 (0.56625235)]
COG0267	COG2137	Cag_1110	Cag_1110	Ribosomal protein L33	Cag_1645	Cag_1645	regulatory protein RecX	[TP0234-TP1023 (0.5769722)]
COG0477	COG1432	Cag_0424	Cag_0424	drug:proton antiporter	Cag_0316	Cag_0316	hypothetical protein	[TP0840-TP0894 (0.55999315)]
COG0477	COG1432	Cag_0039	Cag_0039	Drug resistance transporter EmrB/QacA subfamily	Cag_0316	Cag_0316	hypothetical protein	[TP0840-TP0894 (0.55999315)]
COG0477	COG1432	Cag_0889	Cag_0889	transporter, putative	Cag_0316	Cag_0316	hypothetical protein	[TP0840-TP0894 (0.55999315)]
COG0477	COG1432	Cag_0150	Cag_0150	hypothetical protein	Cag_0316	Cag_0316	hypothetical protein	[TP0840-TP0894 (0.55999315)]
COG0477	COG1432	Cag_1339	Cag_1339	putative sugar transport protein	Cag_0316	Cag_0316	hypothetical protein	[TP0840-TP0894 (0.55999315)]
COG0477	COG1432	Cag_2010	Cag_2010	transporter, putative	Cag_0316	Cag_0316	hypothetical protein	[TP0840-TP0894 (0.55999315)]
COG0477	COG1432	Cag_0725	Cag_0725	drug resistance protein, putative	Cag_0316	Cag_0316	hypothetical protein	[TP0840-TP0894 (0.55999315)]
COG0477	COG1432	Cag_0689	Cag_0689	PucC protein	Cag_0316	Cag_0316	hypothetical protein	[TP0840-TP0894 (0.55999315)]
COG0143	COG0217	Cag_1403	Cag_1403	methionyl-tRNA synthetase	Cag_0165	Cag_0165	Protein of unknown function DUF28	[TP0798-TP0474 (0.7790581)]
COG0357	COG1774	Cag_1822	Cag_1822	glucose-inhibited division protein B	Cag_1404	Cag_1404	hypothetical protein	[TP0946-TP0046 (0.5510487)]
COG0357	COG0442	Cag_1822	Cag_1822	glucose-inhibited division protein B	Cag_0711	Cag_0711	prolyl-tRNA synthetase	[TP0946-TP0160 (0.6515529)]
COG0290	COG0724	Cag_1714	Cag_1714	Initiation factor 3	Cag_1551	Cag_1551	RNA-binding region RNP-1 (RNA recognition	[TP0850-TP0356 (0.81817394)]
COG0564	COG1200	Cag_1622	Cag_1622	Pseudouridine synthase, RluD	Cag_0328	Cag_0328	ATP-dependent DNA helicase RecG	[TP0339-TP0687 (0.85149276)]
COG0457	COG2812	Cag_1491	Cag_1491	TPR repeat	Cag_1778	Cag_1778	DNA polymerase III, delta subunit, putative	[TP0067-TP1005 (0.5652097)]
COG0457	COG2812	Cag_1344	Cag_1344	TPR repeat	Cag_1778	Cag_1778	DNA polymerase III, delta subunit, putative	[TP0067-TP1005 (0.5652097)]
COG0457	COG2812	Cag_1344	Cag_1344	TPR repeat	Cag_0934	Cag_0934	ATPase	[TP0067-TP1005 (0.5652097)]
COG0457	COG2812	Cag_1169	Cag_1169	TPR repeat	Cag_0934	Cag_0934	ATPase	[TP0067-TP1005 (0.5652097)]
COG0457	COG2812	Cag_1453	Cag_1453	TPR repeat	Cag_1778	Cag_1778	DNA polymerase III, delta subunit, putative	[TP0067-TP1005 (0.5652097)]
COG0457	COG2812	Cag_0160	Cag_0160	TPR repeat	Cag_1778	Cag_1778	DNA polymerase III, delta subunit, putative	[TP0067-TP1005 (0.5652097)]
COG0457	COG2812	Cag_0632	Cag_0632	TPR repeat	Cag_1778	Cag_1778	DNA polymerase III, delta subunit, putative	[TP0067-TP1005 (0.5652097)]
COG0457	COG2812	Cag_1997	Cag_1997	TPR repeat	Cag_1778	Cag_1778	DNA polymerase III, delta subunit, putative	[TP0067-TP1005 (0.5652097)]
COG0457	COG2812	Cag_1702	Cag_1702	TPR repeat	Cag_1778	Cag_1778	DNA polymerase III, delta subunit, putative	[TP0067-TP1005 (0.5652097)]
COG0457	COG2812	Cag_0160	Cag_0160	TPR repeat	Cag_0934	Cag_0934	ATPase	[TP0067-TP1005 (0.5652097)]
COG0457	COG2812	Cag_1453	Cag_1453	TPR repeat	Cag_0934	Cag_0934	ATPase	[TP0067-TP1005 (0.5652097)]
COG0457	COG2812	Cag_1491	Cag_1491	TPR repeat	Cag_0934	Cag_0934	ATPase	[TP0067-TP1005 (0.5652097)]
COG0457	COG2812	Cag_1169	Cag_1169	TPR repeat	Cag_1778	Cag_1778	DNA polymerase III, delta subunit, putative	[TP0067-TP1005 (0.5652097)]
COG0457	COG2812	Cag_1997	Cag_1997	TPR repeat	Cag_0934	Cag_0934	ATPase	[TP0067-TP1005 (0.5652097)]
COG0457	COG2812	Cag_0632	Cag_0632	TPR repeat	Cag_0934	Cag_0934	ATPase	[TP0067-TP1005 (0.5652097)]
COG0457	COG2812	Cag_1702	Cag_1702	TPR repeat	Cag_0934	Cag_0934	ATPase	[TP0067-TP1005 (0.5652097)]
COG0457	COG1396	Cag_0632	Cag_0632	TPR repeat	Cag_0845	Cag_0845	transcriptional regulator, XRE family	[TP0648-TP0461 (0.6214171)]
COG0457	COG1396	Cag_1702	Cag_1702	TPR repeat	Cag_0845	Cag_0845	transcriptional regulator, XRE family	[TP0648-TP0461 (0.6214171)]
COG0457	COG1396	Cag_1453	Cag_1453	TPR repeat	Cag_0845	Cag_0845	transcriptional regulator, XRE family	[TP0648-TP0461 (0.6214171)]
COG0457	COG1396	Cag_1344	Cag_1344	TPR repeat	Cag_0845	Cag_0845	transcriptional regulator, XRE family	[TP0648-TP0461 (0.6214171)]
COG0457	COG1396	Cag_1997	Cag_1997	TPR repeat	Cag_0845	Cag_0845	transcriptional regulator, XRE family	[TP0648-TP0461 (0.6214171)]
COG0457	COG1396	Cag_1491	Cag_1491	TPR repeat	Cag_0845	Cag_0845	transcriptional regulator, XRE family	[TP0648-TP0461 (0.6214171)]
COG0457	COG1396	Cag_0160	Cag_0160	TPR repeat	Cag_0845	Cag_0845	transcriptional regulator, XRE family	[TP0648-TP0461 (0.6214171)]
COG0457	COG1396	Cag_1169	Cag_1169	TPR repeat	Cag_0845	Cag_0845	transcriptional regulator, XRE family	[TP0648-TP0461 (0.6214171)]
COG0237	COG1493	Cag_0965	coaE	Dephospho-CoA kinase (EC 2.7.1.24) (Dephosphocoenzyme A kinase)	Cag_1764	Cag_1764	HPr kinase/phosphorylase	[TP0296-TP0591 (0.7885255)]
COG0322	COG1432	Cag_1341	uvrC	UvrABC system protein C (Protein uvrC) (Excinuclease ABC subunit C)	Cag_0316	Cag_0316	hypothetical protein	[TP0472-TP0894 (0.7171434)]
COG0124	COG0124	Cag_1467	Cag_1467	Histidyl-tRNA synthetase, class IIa	Cag_1467	Cag_1467	Histidyl-tRNA synthetase, class IIa	[TP0641-TP0641 (0.67365265)]
COG0768	COG0815	Cag_1164	Cag_1164	penicillin-binding protein 2	Cag_1330	Cag_1330	Apolipoprotein N-acyltransferase	[TP0500-TP0252 (0.87159187)]
COG0768	COG0815	Cag_0049	Cag_0049	Penicillin-binding protein 3	Cag_1330	Cag_1330	Apolipoprotein N-acyltransferase	[TP0500-TP0252 (0.87159187)]
COG2239	COG4603	Cag_1801	Cag_1801	Divalent cation transporter	Cag_1499	Cag_1499	membrane protein	[TP0917-TP0301 (0.53720385)]
COG0486	COG0803	Cag_0100	Cag_0100	tRNA modification GTPase	Cag_1674	Cag_1674	adhesion protein, putative	[TP0550-TP0163 (0.74372905)]
COG0012	COG0608	Cag_0572	Cag_0572	hypothetical protein	Cag_0603	Cag_0603	RecJ exonuclease	[TP0124-TP0704 (0.626838)]
COG1214	COG1773	Cag_1986	Cag_1986	protease, putative	Cag_0147	Cag_0147	rubredoxin	[TP0876-TP0991 (0.57776016)]
COG0739	COG0773	Cag_0178	Cag_0178	Membrane proteins related to	Cag_0449	Cag_0449	L-alanyl-gamma-D-glutamyl-meso-diaminopimelate	[TP0782-TP0341 (0.8145237)]
COG0739	COG0773	Cag_0178	Cag_0178	Membrane proteins related to	Cag_0056	murC	UDP-N-acetylmuramate--L-alanine ligase (EC 6.3.2.8) (UDP-N- acetylmuramoyl-L-alanine synthetase)	[TP0782-TP0341 (0.8145237)]
COG0050	COG0457	Cag_1853	Cag_1853	Translation elongation factor Tu	Cag_1702	Cag_1702	TPR repeat	[TP0187-TP0067 (0.7854602)]
COG0050	COG0457	Cag_1853	Cag_1853	Translation elongation factor Tu	Cag_1997	Cag_1997	TPR repeat	[TP0187-TP0067 (0.7854602)]
COG0050	COG0457	Cag_1853	Cag_1853	Translation elongation factor Tu	Cag_0632	Cag_0632	TPR repeat	[TP0187-TP0067 (0.7854602)]
COG0050	COG0457	Cag_1853	Cag_1853	Translation elongation factor Tu	Cag_0160	Cag_0160	TPR repeat	[TP0187-TP0067 (0.7854602)]
COG0050	COG0457	Cag_1853	Cag_1853	Translation elongation factor Tu	Cag_1491	Cag_1491	TPR repeat	[TP0187-TP0067 (0.7854602)]
COG0050	COG0457	Cag_1853	Cag_1853	Translation elongation factor Tu	Cag_1453	Cag_1453	TPR repeat	[TP0187-TP0067 (0.7854602)]
COG0050	COG0457	Cag_1853	Cag_1853	Translation elongation factor Tu	Cag_1344	Cag_1344	TPR repeat	[TP0187-TP0067 (0.7854602)]
COG0050	COG0457	Cag_1853	Cag_1853	Translation elongation factor Tu	Cag_1169	Cag_1169	TPR repeat	[TP0187-TP0067 (0.7854602)]
COG0496	COG1774	Cag_0291	surE	5'-nucleotidase surE (EC 3.1.3.5) (Nucleoside 5'-monophosphate phosphohydrolase)	Cag_1404	Cag_1404	hypothetical protein	[TP0419-TP0046 (0.7400719)]
COG0257	COG0564	Cag_1828	Cag_1828	Ribosomal protein L36	Cag_1622	Cag_1622	Pseudouridine synthase, RluD	[TP0209-TP0154 (0.634929)]
COG1108	COG1512	Cag_1676	Cag_1676	ABC 3 transport family protein	Cag_1773	Cag_1773	hypothetical protein	[TP0036-TP0561 (0.5857341)]
COG0739	COG2239	Cag_0178	Cag_0178	Membrane proteins related to	Cag_1801	Cag_1801	Divalent cation transporter	[TP0155-TP0917 (0.6343327)]
COG0457	COG1187	Cag_1453	Cag_1453	TPR repeat	Cag_0542	Cag_0542	Pseudouridine synthase, Rsu	[TP0067-TP0459 (0.6360361)]
COG0457	COG1187	Cag_0632	Cag_0632	TPR repeat	Cag_0542	Cag_0542	Pseudouridine synthase, Rsu	[TP0067-TP0459 (0.6360361)]
COG0457	COG1187	Cag_0160	Cag_0160	TPR repeat	Cag_0542	Cag_0542	Pseudouridine synthase, Rsu	[TP0067-TP0459 (0.6360361)]
COG0457	COG1187	Cag_1169	Cag_1169	TPR repeat	Cag_0542	Cag_0542	Pseudouridine synthase, Rsu	[TP0067-TP0459 (0.6360361)]
COG0457	COG1187	Cag_1491	Cag_1491	TPR repeat	Cag_0542	Cag_0542	Pseudouridine synthase, Rsu	[TP0067-TP0459 (0.6360361)]
COG0457	COG1187	Cag_1344	Cag_1344	TPR repeat	Cag_0542	Cag_0542	Pseudouridine synthase, Rsu	[TP0067-TP0459 (0.6360361)]
COG0457	COG1187	Cag_1702	Cag_1702	TPR repeat	Cag_0542	Cag_0542	Pseudouridine synthase, Rsu	[TP0067-TP0459 (0.6360361)]
COG0457	COG1187	Cag_1997	Cag_1997	TPR repeat	Cag_0542	Cag_0542	Pseudouridine synthase, Rsu	[TP0067-TP0459 (0.6360361)]
COG0210	COG0305	Cag_1415	Cag_1415	DNA helicase II	Cag_1608	Cag_1608	DnaB helicase	[TP0102-TP0058 (0.8842861)]
COG0621	COG0739	Cag_0713	Cag_0713	hypothetical protein	Cag_0178	Cag_0178	Membrane proteins related to	[TP0269-TP0702 (0.8475093)]
COG0621	COG0739	Cag_0208	Cag_0208	tRNA-i(6)A37 modification enzyme MiaB	Cag_0178	Cag_0178	Membrane proteins related to	[TP0269-TP0702 (0.8475093)]
COG0621	COG0739	Cag_0566	Cag_0566	hypothetical protein	Cag_0178	Cag_0178	Membrane proteins related to	[TP0269-TP0702 (0.8475093)]
COG0552	COG1774	Cag_1212	Cag_1212	Cell division transporter substrate-binding	Cag_1404	Cag_1404	hypothetical protein	[TP0578-TP0046 (0.5421936)]
COG0257	COG1057	Cag_1828	Cag_1828	Ribosomal protein L36	Cag_0069	Cag_0069	Probable nicotinate-nucleotide	[TP0209-TP0741 (0.64932555)]
