# Supplementary material for: The Binary Protein Interactome of Treponema pallidum – The Syphilis Spirochete
Source: PLoS One. 2008 May 28;3(5):e2292. doi: 10.1371/journal.pone.0002292 (PMC2386257; doi:10.1371/journal.pone.0002292)
Supplement: Data S1 — Predicted protein-protein interactions based on our Treponema pallidum data; zip archive containing 372 files with one file per species. (6.09 MB ZIP) [file pone.0002292.s006.zip › bacteria/Chlorobium_tepidum.tab]

194439 Chlorobium tepidum
COG A	COG B	Locus Id A	Preferred Name(s) A	Annotation A	Locus Id B	Preferred Name(s) B	Annotation B	T. pallidum interaction
COG0186	COG1475	CT2180	rpsQ	Ribosomal protein S17 {UniProtKB/TrEMBL:Q8KAI1}	CT1851	CT1851	Partitioning protein, ParB family	[TP0198-TP0271 (0.71912634)]
COG0608	COG0817	CT0360	CT0360	Single-stranded-DNA-specific exonuclease RecJ	CT1664	ruvC	Crossover junction endodeoxyribonuclease ruvC (EC 3.1.22.4) (Holliday junction nuclease ruvC) (Holliday junction resolvase ruvC)	[TP0704-TP0517 (0.81382185)]
COG0845	COG4591	CT0464	CT0464	Membrane fusion protein, putative	CT1103	CT1103	Hypothetical protein {UniProtKB/TrEMBL:Q8KDE9}	[TP0965-TP0582 (0.8143851)]
COG0845	COG4591	CT0464	CT0464	Membrane fusion protein, putative	CT0258	CT0258	Hypothetical protein {UniProtKB/TrEMBL:Q8KFR4}	[TP0965-TP0582 (0.8143851)]
COG0845	COG4591	CT1221	CT1221	Hypothetical protein {UniProtKB/TrEMBL:Q8KD34}	CT1602	CT1602	Lipoprotein releasing system	[TP0965-TP0582 (0.8143851)]
COG0845	COG4591	CT0377	CT0377	Hypothetical protein {UniProtKB/TrEMBL:Q8KFF0}	CT1102	CT1102	Hypothetical protein {UniProtKB/TrEMBL:Q8KDF0}	[TP0965-TP0582 (0.8143851)]
COG0845	COG4591	CT1348	CT1348	Membrane fusion efflux protein, putative	CT0258	CT0258	Hypothetical protein {UniProtKB/TrEMBL:Q8KFR4}	[TP0965-TP0582 (0.8143851)]
COG0845	COG4591	CT1348	CT1348	Membrane fusion efflux protein, putative	CT1102	CT1102	Hypothetical protein {UniProtKB/TrEMBL:Q8KDF0}	[TP0965-TP0582 (0.8143851)]
COG0845	COG4591	CT1221	CT1221	Hypothetical protein {UniProtKB/TrEMBL:Q8KD34}	CT0258	CT0258	Hypothetical protein {UniProtKB/TrEMBL:Q8KFR4}	[TP0965-TP0582 (0.8143851)]
COG0845	COG4591	CT0377	CT0377	Hypothetical protein {UniProtKB/TrEMBL:Q8KFF0}	CT1602	CT1602	Lipoprotein releasing system	[TP0965-TP0582 (0.8143851)]
COG0845	COG4591	CT0377	CT0377	Hypothetical protein {UniProtKB/TrEMBL:Q8KFF0}	CT1103	CT1103	Hypothetical protein {UniProtKB/TrEMBL:Q8KDE9}	[TP0965-TP0582 (0.8143851)]
COG0845	COG4591	CT1221	CT1221	Hypothetical protein {UniProtKB/TrEMBL:Q8KD34}	CT1102	CT1102	Hypothetical protein {UniProtKB/TrEMBL:Q8KDF0}	[TP0965-TP0582 (0.8143851)]
COG0845	COG4591	CT1288	CT1288	Multidrug resistance protein, AcrA/AcrE family	CT1103	CT1103	Hypothetical protein {UniProtKB/TrEMBL:Q8KDE9}	[TP0965-TP0582 (0.8143851)]
COG0845	COG4591	CT0464	CT0464	Membrane fusion protein, putative	CT1102	CT1102	Hypothetical protein {UniProtKB/TrEMBL:Q8KDF0}	[TP0965-TP0582 (0.8143851)]
COG0845	COG4591	CT0377	CT0377	Hypothetical protein {UniProtKB/TrEMBL:Q8KFF0}	CT0258	CT0258	Hypothetical protein {UniProtKB/TrEMBL:Q8KFR4}	[TP0965-TP0582 (0.8143851)]
COG0845	COG4591	CT1348	CT1348	Membrane fusion efflux protein, putative	CT1602	CT1602	Lipoprotein releasing system	[TP0965-TP0582 (0.8143851)]
COG0845	COG4591	CT1288	CT1288	Multidrug resistance protein, AcrA/AcrE family	CT1602	CT1602	Lipoprotein releasing system	[TP0965-TP0582 (0.8143851)]
COG0845	COG4591	CT1221	CT1221	Hypothetical protein {UniProtKB/TrEMBL:Q8KD34}	CT1103	CT1103	Hypothetical protein {UniProtKB/TrEMBL:Q8KDE9}	[TP0965-TP0582 (0.8143851)]
COG0845	COG4591	CT1348	CT1348	Membrane fusion efflux protein, putative	CT1103	CT1103	Hypothetical protein {UniProtKB/TrEMBL:Q8KDE9}	[TP0965-TP0582 (0.8143851)]
COG0845	COG4591	CT1288	CT1288	Multidrug resistance protein, AcrA/AcrE family	CT1102	CT1102	Hypothetical protein {UniProtKB/TrEMBL:Q8KDF0}	[TP0965-TP0582 (0.8143851)]
COG0845	COG4591	CT0464	CT0464	Membrane fusion protein, putative	CT1602	CT1602	Lipoprotein releasing system	[TP0965-TP0582 (0.8143851)]
COG0845	COG4591	CT1288	CT1288	Multidrug resistance protein, AcrA/AcrE family	CT0258	CT0258	Hypothetical protein {UniProtKB/TrEMBL:Q8KFR4}	[TP0965-TP0582 (0.8143851)]
COG0201	COG0550	CT2169	CT2169	Preprotein translocase SecY subunit	CT0055	CT0055	DNA topoisomerase I {UniProtKB/TrEMBL:Q8KGB3}	[TP0208-TP0394 (0.8044664)]
COG0768	COG2812	CT0566	CT0566	Penicillin-binding protein 2	CT1324	CT1324	DNA polymerase III, gamma and tau subunits	[TP0500-TP1005 (0.655462)]
COG0768	COG2812	CT0040	CT0040	Penicillin-binding protein 3	CT1606	CT1606	DNA polymerase III, delta subunit, putative	[TP0500-TP1005 (0.655462)]
COG0768	COG2812	CT0040	CT0040	Penicillin-binding protein 3	CT1324	CT1324	DNA polymerase III, gamma and tau subunits	[TP0500-TP1005 (0.655462)]
COG0768	COG2812	CT0566	CT0566	Penicillin-binding protein 2	CT1606	CT1606	DNA polymerase III, delta subunit, putative	[TP0500-TP1005 (0.655462)]
COG0180	COG0564	CT0013	CT0013	Tryptophanyl-tRNA synthetase	CT1299	CT1299	Ribosomal large subunit pseudouridine synthase D	[TP0632-TP0339 (0.7885255)]
COG0090	COG0223	CT2186	rplB	50S ribosomal protein L2	CT1453	fmt	Methionyl-tRNA formyltransferase (EC 2.1.2.9)	[TP0192-TP0756 (0.8610547)]
COG0632	COG2255	CT0262	ruvA	Holliday junction ATP-dependent DNA helicase ruvA (EC 3.6.1.-)	CT1630	ruvB	Holliday junction ATP-dependent DNA helicase ruvB (EC 3.6.1.-)	[TP0543-TP0162 (0.9659884)]
COG0462	COG0817	CT1361	prs	Ribose-phosphate pyrophosphokinase (EC 2.7.6.1) (RPPK) (Phosphoribosyl pyrophosphate synthetase) (P-Rib-PP synthetase) (PRPP synthetase)	CT1664	ruvC	Crossover junction endodeoxyribonuclease ruvC (EC 3.1.22.4) (Holliday junction nuclease ruvC) (Holliday junction resolvase ruvC)	[TP0294-TP0517 (0.54911256)]
COG0125	COG0586	CT1313	tmk	Thymidylate kinase {UniProtKB/Swiss-Prot:Q8KCU7}	CT0178	CT0178	DedA protein {UniProtKB/TrEMBL:Q8KFZ2}	[TP0354-TP0779 (0.67954355)]
COG0125	COG0586	CT1313	tmk	Thymidylate kinase {UniProtKB/Swiss-Prot:Q8KCU7}	CT0961	CT0961	DedA family protein {UniProtKB/TrEMBL:Q8KDT3}	[TP0354-TP0779 (0.67954355)]
COG0257	COG0577	CT2166	CT2166	50S ribosomal protein L36	CT0551	CT0551	ABC-type export system, membrane protein	[TP0209-TP0962 (0.5903608)]
COG0257	COG0577	CT2166	CT2166	50S ribosomal protein L36	CT1222	CT1222	Lipoprotein, putative {UniProtKB/TrEMBL:Q8KD33}	[TP0209-TP0962 (0.5903608)]
COG0257	COG0577	CT2166	CT2166	50S ribosomal protein L36	CT1350	CT1350	ABC transporter efflux protein	[TP0209-TP0962 (0.5903608)]
COG0257	COG0577	CT2166	CT2166	50S ribosomal protein L36	CT0378	CT0378	ABC transporter, ATP-binding protein	[TP0209-TP0962 (0.5903608)]
COG0257	COG0577	CT2166	CT2166	50S ribosomal protein L36	CT1351	CT1351	ABC transporter efflux protein	[TP0209-TP0962 (0.5903608)]
COG0222	COG0802	CT0154	rplL	50S ribosomal protein L7/L12	CT0138	CT0138	Nucleotide-binding protein	[TP0240-TP0875 (0.8481433)]
COG0495	COG1214	CT1650	leuS	Leucyl-tRNA synthetase (EC 6.1.1.4) (Leucine--tRNA ligase) (LeuRS)	CT0139	CT0139	Protease, putative {UniProtKB/TrEMBL:Q8KG29}	[TP0586-TP0876 (0.5571989)]
COG0192	COG0592	CT0722	metK	S-adenosylmethionine synthetase (EC 2.5.1.6) (Methionine adenosyltransferase) (AdoMet synthetase) (MAT)	CT0001	CT0001	DNA polymerase III, beta subunit	[TP0794-TP0002 (0.8412751)]
COG0360	COG0616	CT2135	rpsF	30S ribosomal protein S6	CT1644	CT1644	Protease IV {UniProtKB/TrEMBL:Q8KBY8}	[TP0063-TP0997 (0.6657489)]
COG0125	COG0457	CT1313	tmk	Thymidylate kinase {UniProtKB/Swiss-Prot:Q8KCU7}	CT1808	CT1808	TPR domain protein {UniProtKB/TrEMBL:Q8KBH9}	[TP0354-TP0648 (0.5206915)]
COG0125	COG0457	CT1313	tmk	Thymidylate kinase {UniProtKB/Swiss-Prot:Q8KCU7}	CT2075	CT2075	TPR domain protein {UniProtKB/TrEMBL:Q8KAT0}	[TP0354-TP0648 (0.5206915)]
COG0125	COG0457	CT1313	tmk	Thymidylate kinase {UniProtKB/Swiss-Prot:Q8KCU7}	CT1837	CT1837	TPR domain protein {UniProtKB/TrEMBL:Q8KBF0}	[TP0354-TP0648 (0.5206915)]
COG0265	COG0333	CT1447	CT1447	Serine protease {UniProtKB/TrEMBL:Q8KCH4}	CT2112	rpmF	50S ribosomal protein L32	[TP0773-TP0807 (0.5060325)]
COG0265	COG1774	CT1447	CT1447	Serine protease {UniProtKB/TrEMBL:Q8KCH4}	CT0968	CT0968	Hypothetical protein {UniProtKB/TrEMBL:Q8KDS6}	[TP0773-TP0046 (0.558835)]
COG0495	COG0761	CT1650	leuS	Leucyl-tRNA synthetase (EC 6.1.1.4) (Leucine--tRNA ligase) (LeuRS)	CT0283	ispH	4-hydroxy-3-methylbut-2-enyl diphosphate reductase (EC 1.17.1.2)	[TP0586-TP0547 (0.63095015)]
COG0820	COG2812	CT1183	CT1183	Florfenicol resistance protein, putative	CT1324	CT1324	DNA polymerase III, gamma and tau subunits	[TP0068-TP1005 (0.60435057)]
COG0820	COG2812	CT1183	CT1183	Florfenicol resistance protein, putative	CT1606	CT1606	DNA polymerase III, delta subunit, putative	[TP0068-TP1005 (0.60435057)]
COG0577	COG0845	CT1351	CT1351	ABC transporter efflux protein	CT1221	CT1221	Hypothetical protein {UniProtKB/TrEMBL:Q8KD34}	[TP0963-TP0965 (0.93032813)]
COG0577	COG0845	CT1351	CT1351	ABC transporter efflux protein	CT1348	CT1348	Membrane fusion efflux protein, putative	[TP0963-TP0965 (0.93032813)]
COG0577	COG0845	CT1222	CT1222	Lipoprotein, putative {UniProtKB/TrEMBL:Q8KD33}	CT0377	CT0377	Hypothetical protein {UniProtKB/TrEMBL:Q8KFF0}	[TP0963-TP0965 (0.93032813)]
COG0577	COG0845	CT1350	CT1350	ABC transporter efflux protein	CT1221	CT1221	Hypothetical protein {UniProtKB/TrEMBL:Q8KD34}	[TP0963-TP0965 (0.93032813)]
COG0577	COG0845	CT0378	CT0378	ABC transporter, ATP-binding protein	CT0464	CT0464	Membrane fusion protein, putative	[TP0963-TP0965 (0.93032813)]
COG0577	COG0845	CT0378	CT0378	ABC transporter, ATP-binding protein	CT0377	CT0377	Hypothetical protein {UniProtKB/TrEMBL:Q8KFF0}	[TP0963-TP0965 (0.93032813)]
COG0577	COG0845	CT0378	CT0378	ABC transporter, ATP-binding protein	CT1348	CT1348	Membrane fusion efflux protein, putative	[TP0963-TP0965 (0.93032813)]
COG0577	COG0845	CT0551	CT0551	ABC-type export system, membrane protein	CT1348	CT1348	Membrane fusion efflux protein, putative	[TP0963-TP0965 (0.93032813)]
COG0577	COG0845	CT1222	CT1222	Lipoprotein, putative {UniProtKB/TrEMBL:Q8KD33}	CT1221	CT1221	Hypothetical protein {UniProtKB/TrEMBL:Q8KD34}	[TP0963-TP0965 (0.93032813)]
COG0577	COG0845	CT0551	CT0551	ABC-type export system, membrane protein	CT1221	CT1221	Hypothetical protein {UniProtKB/TrEMBL:Q8KD34}	[TP0963-TP0965 (0.93032813)]
COG0577	COG0845	CT1222	CT1222	Lipoprotein, putative {UniProtKB/TrEMBL:Q8KD33}	CT1348	CT1348	Membrane fusion efflux protein, putative	[TP0963-TP0965 (0.93032813)]
COG0577	COG0845	CT0378	CT0378	ABC transporter, ATP-binding protein	CT1288	CT1288	Multidrug resistance protein, AcrA/AcrE family	[TP0963-TP0965 (0.93032813)]
COG0577	COG0845	CT0551	CT0551	ABC-type export system, membrane protein	CT1288	CT1288	Multidrug resistance protein, AcrA/AcrE family	[TP0963-TP0965 (0.93032813)]
COG0577	COG0845	CT1350	CT1350	ABC transporter efflux protein	CT0377	CT0377	Hypothetical protein {UniProtKB/TrEMBL:Q8KFF0}	[TP0963-TP0965 (0.93032813)]
COG0577	COG0845	CT0551	CT0551	ABC-type export system, membrane protein	CT0377	CT0377	Hypothetical protein {UniProtKB/TrEMBL:Q8KFF0}	[TP0963-TP0965 (0.93032813)]
COG0577	COG0845	CT0551	CT0551	ABC-type export system, membrane protein	CT0464	CT0464	Membrane fusion protein, putative	[TP0963-TP0965 (0.93032813)]
COG0577	COG0845	CT1350	CT1350	ABC transporter efflux protein	CT1348	CT1348	Membrane fusion efflux protein, putative	[TP0963-TP0965 (0.93032813)]
COG0577	COG0845	CT0378	CT0378	ABC transporter, ATP-binding protein	CT1221	CT1221	Hypothetical protein {UniProtKB/TrEMBL:Q8KD34}	[TP0963-TP0965 (0.93032813)]
COG0577	COG0845	CT1222	CT1222	Lipoprotein, putative {UniProtKB/TrEMBL:Q8KD33}	CT0464	CT0464	Membrane fusion protein, putative	[TP0963-TP0965 (0.93032813)]
COG0577	COG0845	CT1222	CT1222	Lipoprotein, putative {UniProtKB/TrEMBL:Q8KD33}	CT1288	CT1288	Multidrug resistance protein, AcrA/AcrE family	[TP0963-TP0965 (0.93032813)]
COG0577	COG0845	CT1350	CT1350	ABC transporter efflux protein	CT0464	CT0464	Membrane fusion protein, putative	[TP0963-TP0965 (0.93032813)]
COG0577	COG0845	CT1351	CT1351	ABC transporter efflux protein	CT0377	CT0377	Hypothetical protein {UniProtKB/TrEMBL:Q8KFF0}	[TP0963-TP0965 (0.93032813)]
COG0577	COG0845	CT1351	CT1351	ABC transporter efflux protein	CT0464	CT0464	Membrane fusion protein, putative	[TP0963-TP0965 (0.93032813)]
COG0577	COG0845	CT1350	CT1350	ABC transporter efflux protein	CT1288	CT1288	Multidrug resistance protein, AcrA/AcrE family	[TP0963-TP0965 (0.93032813)]
COG0577	COG0845	CT1351	CT1351	ABC transporter efflux protein	CT1288	CT1288	Multidrug resistance protein, AcrA/AcrE family	[TP0963-TP0965 (0.93032813)]
COG0333	COG1077	CT2112	rpmF	50S ribosomal protein L32	CT0547	CT0547	Rod shape-determining protein MreB	[TP0807-TP0497 (0.61855906)]
COG0333	COG1077	CT2112	rpmF	50S ribosomal protein L32	CT1470	CT1470	Rod shape-determining protein MreB	[TP0807-TP0497 (0.61855906)]
COG0234	COG1200	CT0529	groS	10 kDa chaperonin (Protein Cpn10) (groES protein)	CT1575	CT1575	ATP-dependent DNA helicase RecG	[TP1013-TP0687 (0.84594196)]
COG0257	COG1253	CT2166	CT2166	50S ribosomal protein L36	CT2000	CT2000	CBS domain protein {UniProtKB/TrEMBL:Q8KAZ8}	[TP0209-TP0027 (0.74441797)]
COG0257	COG1253	CT2166	CT2166	50S ribosomal protein L36	CT0541	CT0541	CBS domain protein {UniProtKB/TrEMBL:Q8KEZ1}	[TP0209-TP0027 (0.74441797)]
COG0060	COG0681	CT0311	ileS	Isoleucyl-tRNA synthetase (EC 6.1.1.5) (Isoleucine--tRNA ligase) (IleRS)	CT1450	CT1450	Signal peptidase I {UniProtKB/TrEMBL:Q8KCH1}	[TP0452-TP0185 (0.79878455)]
COG0558	COG2239	CT1663	CT1663	CDP-diacylglycerol--glycerol-3-phosphate	CT1854	CT1854	Mg2+ transporter MgtE {UniProtKB/TrEMBL:Q8KBD4}	[TP0256-TP0917 (0.6007029)]
COG0558	COG2239	CT0335	CT0335	CDP-diacylglycerol--glycerol-3-phosphate	CT1854	CT1854	Mg2+ transporter MgtE {UniProtKB/TrEMBL:Q8KBD4}	[TP0256-TP0917 (0.6007029)]
COG0593	COG1077	CT0002	dnaA	Chromosomal replication initiator protein dnaA	CT1470	CT1470	Rod shape-determining protein MreB	[TP0001-TP0497 (0.678435)]
COG0593	COG1077	CT0002	dnaA	Chromosomal replication initiator protein dnaA	CT0547	CT0547	Rod shape-determining protein MreB	[TP0001-TP0497 (0.678435)]
COG0249	COG0357	CT1503	mutS	DNA mismatch repair protein mutS	CT2160	gidB	Methyltransferase gidB (EC 2.1.-.-) (Glucose-inhibited division protein B)	[TP0328-TP0946 (0.7367136)]
COG0465	COG0465	CT0127	CT0127	Cell division protein FtsH	CT0127	CT0127	Cell division protein FtsH	[TP0330-TP0330 (0.73856413)]
COG0465	COG0465	CT0127	CT0127	Cell division protein FtsH	CT0297	CT0297	Cell division protein FtsH	[TP0330-TP0330 (0.73856413)]
COG0465	COG0465	CT0297	CT0297	Cell division protein FtsH	CT0127	CT0127	Cell division protein FtsH	[TP0330-TP0330 (0.73856413)]
COG0465	COG0465	CT0297	CT0297	Cell division protein FtsH	CT0297	CT0297	Cell division protein FtsH	[TP0330-TP0330 (0.73856413)]
COG0242	COG0272	CT1454	def	Peptide deformylase (EC 3.5.1.88) (PDF) (Polypeptide deformylase)	CT0457	CT0457	DNA ligase, NAD-dependent	[TP0757-TP0634 (0.68197167)]
COG0265	COG0817	CT1447	CT1447	Serine protease {UniProtKB/TrEMBL:Q8KCH4}	CT1664	ruvC	Crossover junction endodeoxyribonuclease ruvC (EC 3.1.22.4) (Holliday junction nuclease ruvC) (Holliday junction resolvase ruvC)	[TP0773-TP0517 (0.5118523)]
COG0187	COG0358	CT2263	CT2263	DNA gyrase subunit B {UniProtKB/TrEMBL:Q8KAA3}	CT1588	CT1588	DNA primase, putative {UniProtKB/TrEMBL:Q8KC38}	[TP1006-TP0492 (0.55112576)]
COG1154	COG2812	CT0337	dxs	1-deoxy-D-xylulose-5-phosphate synthase (EC 2.2.1.7) (1-deoxyxylulose- 5-phosphate synthase) (DXP synthase) (DXPS)	CT1606	CT1606	DNA polymerase III, delta subunit, putative	[TP0824-TP1005 (0.68180764)]
COG1154	COG2812	CT0337	dxs	1-deoxy-D-xylulose-5-phosphate synthase (EC 2.2.1.7) (1-deoxyxylulose- 5-phosphate synthase) (DXP synthase) (DXPS)	CT1324	CT1324	DNA polymerase III, gamma and tau subunits	[TP0824-TP1005 (0.68180764)]
COG0237	COG0552	CT1209	coaE	Dephospho-CoA kinase (EC 2.7.1.24) (Dephosphocoenzyme A kinase)	CT0200	CT0200	Signal recognition particle-docking protein FtsY	[TP0296-TP0578 (0.7885255)]
COG0080	COG0265	CT0151	rplK	50S ribosomal protein L11	CT1447	CT1447	Serine protease {UniProtKB/TrEMBL:Q8KCH4}	[TP0237-TP0773 (0.6164146)]
COG2812	COG2812	CT1606	CT1606	DNA polymerase III, delta subunit, putative	CT1606	CT1606	DNA polymerase III, delta subunit, putative	[TP1005-TP1005 (0.52391654)]
COG2812	COG2812	CT1324	CT1324	DNA polymerase III, gamma and tau subunits	CT1606	CT1606	DNA polymerase III, delta subunit, putative	[TP1005-TP1005 (0.52391654)]
COG2812	COG2812	CT1606	CT1606	DNA polymerase III, delta subunit, putative	CT1324	CT1324	DNA polymerase III, gamma and tau subunits	[TP1005-TP1005 (0.52391654)]
COG2812	COG2812	CT1324	CT1324	DNA polymerase III, gamma and tau subunits	CT1324	CT1324	DNA polymerase III, gamma and tau subunits	[TP1005-TP1005 (0.52391654)]
COG0223	COG0234	CT1453	fmt	Methionyl-tRNA formyltransferase (EC 2.1.2.9)	CT0529	groS	10 kDa chaperonin (Protein Cpn10) (groES protein)	[TP0756-TP1013 (0.64276713)]
COG0357	COG0459	CT2160	gidB	Methyltransferase gidB (EC 2.1.-.-) (Glucose-inhibited division protein B)	CT0530	groL	60 kDa chaperonin (Protein Cpn60) (groEL protein)	[TP0946-TP0030 (0.68326145)]
COG0664	COG1074	CT1719	CT1719	Transcriptional regulator, Crp/Fnr family	CT1069	CT1069	Exodeoxyribonuclease V, beta subunit	[TP0089-TP0898 (0.8304331)]
COG0345	COG1774	CT0077	CT0077	Pyrroline-5-carboxylate reductase	CT0968	CT0968	Hypothetical protein {UniProtKB/TrEMBL:Q8KDS6}	[TP0797-TP0046 (0.6414869)]
COG0223	COG0242	CT1453	fmt	Methionyl-tRNA formyltransferase (EC 2.1.2.9)	CT1454	def	Peptide deformylase (EC 3.5.1.88) (PDF) (Polypeptide deformylase)	[TP0756-TP0757 (0.8300303)]
COG0233	COG0359	CT1577	frr	Ribosome recycling factor (Ribosome-releasing factor) (RRF)	CT2132	rplI	50S ribosomal protein L9	[TP0604-TP0060 (0.5105792)]
COG0012	COG0457	CT0285	CT0285	GTP-binding protein {UniProtKB/TrEMBL:Q8KFN7}	CT1808	CT1808	TPR domain protein {UniProtKB/TrEMBL:Q8KBH9}	[TP0124-TP0067 (0.81355333)]
COG0012	COG0457	CT0285	CT0285	GTP-binding protein {UniProtKB/TrEMBL:Q8KFN7}	CT2075	CT2075	TPR domain protein {UniProtKB/TrEMBL:Q8KAT0}	[TP0124-TP0067 (0.81355333)]
COG0012	COG0457	CT0285	CT0285	GTP-binding protein {UniProtKB/TrEMBL:Q8KFN7}	CT1837	CT1837	TPR domain protein {UniProtKB/TrEMBL:Q8KBF0}	[TP0124-TP0067 (0.81355333)]
COG0265	COG0492	CT1447	CT1447	Serine protease {UniProtKB/TrEMBL:Q8KCH4}	CT0842	CT0842	Thioredoxin reductase {UniProtKB/TrEMBL:Q8KE48}	[TP0773-TP0814 (0.6926654)]
COG0265	COG0492	CT1447	CT1447	Serine protease {UniProtKB/TrEMBL:Q8KCH4}	CT1512	CT1512	Thioredoxin reductase, putative	[TP0773-TP0814 (0.6926654)]
COG1321	COG1774	CT1737	CT1737	Iron-dependent repressor	CT0968	CT0968	Hypothetical protein {UniProtKB/TrEMBL:Q8KDS6}	[TP0167-TP0046 (0.67547834)]
COG0124	COG0608	CT0236	hisS	Histidyl-tRNA synthetase (EC 6.1.1.21) (Histidine--tRNA ligase) (HisRS)	CT0360	CT0360	Single-stranded-DNA-specific exonuclease RecJ	[TP0641-TP0704 (0.75894904)]
COG0465	COG0772	CT0127	CT0127	Cell division protein FtsH	CT0290	CT0290	Rod shape-determining protein RodA	[TP0330-TP0387 (0.8016956)]
COG0465	COG0772	CT0297	CT0297	Cell division protein FtsH	CT0035	CT0035	Cell division protein, FtsW/RodA/SpoVE family	[TP0330-TP0387 (0.8016956)]
COG0465	COG0772	CT0297	CT0297	Cell division protein FtsH	CT0290	CT0290	Rod shape-determining protein RodA	[TP0330-TP0387 (0.8016956)]
COG0465	COG0772	CT0127	CT0127	Cell division protein FtsH	CT0035	CT0035	Cell division protein, FtsW/RodA/SpoVE family	[TP0330-TP0387 (0.8016956)]
COG0234	COG0792	CT0529	groS	10 kDa chaperonin (Protein Cpn10) (groES protein)	CT2262	CT2262	UPF0102 protein CT2262	[TP1013-TP0913 (0.7815084)]
COG0192	COG0217	CT0722	metK	S-adenosylmethionine synthetase (EC 2.5.1.6) (Methionine adenosyltransferase) (AdoMet synthetase) (MAT)	CT1665	CT1665	Hypothetical UPF0082 protein CT1665	[TP0794-TP0474 (0.71912634)]
COG1122	COG1432	CT0391	cbiO	Cobalt import ATP-binding protein cbiO	CT0467	CT0467	Hypothetical protein {UniProtKB/TrEMBL:Q8KF64}	[TP0227-TP0894 (0.7171434)]
COG0201	COG2239	CT2169	CT2169	Preprotein translocase SecY subunit	CT1854	CT1854	Mg2+ transporter MgtE {UniProtKB/TrEMBL:Q8KBD4}	[TP0208-TP0917 (0.5527395)]
COG0544	COG1418	CT1934	tig	Trigger factor {UniProtKB/Swiss-Prot:Q8KB57}	CT0734	CT0734	UPF0144 protein CT0734	[TP0506-TP1018 (0.7668753)]
COG0477	COG0845	CT0198	CT0198	MFS transporter family protein	CT1221	CT1221	Hypothetical protein {UniProtKB/TrEMBL:Q8KD34}	[TP0840-TP0965 (0.8653204)]
COG0477	COG0845	CT1475	CT1475	Transporter, putative {UniProtKB/TrEMBL:Q8KCE7}	CT1348	CT1348	Membrane fusion efflux protein, putative	[TP0840-TP0965 (0.8653204)]
COG0477	COG0845	CT0992	CT0992	Drug resistance protein, putative	CT1288	CT1288	Multidrug resistance protein, AcrA/AcrE family	[TP0840-TP0965 (0.8653204)]
COG0477	COG0845	CT0102	CT0102	Transporter, putative {UniProtKB/TrEMBL:Q8KG66}	CT1288	CT1288	Multidrug resistance protein, AcrA/AcrE family	[TP0840-TP0965 (0.8653204)]
COG0477	COG0845	CT0198	CT0198	MFS transporter family protein	CT0464	CT0464	Membrane fusion protein, putative	[TP0840-TP0965 (0.8653204)]
COG0477	COG0845	CT0102	CT0102	Transporter, putative {UniProtKB/TrEMBL:Q8KG66}	CT0464	CT0464	Membrane fusion protein, putative	[TP0840-TP0965 (0.8653204)]
COG0477	COG0845	CT0992	CT0992	Drug resistance protein, putative	CT1348	CT1348	Membrane fusion efflux protein, putative	[TP0840-TP0965 (0.8653204)]
COG0477	COG0845	CT1475	CT1475	Transporter, putative {UniProtKB/TrEMBL:Q8KCE7}	CT1221	CT1221	Hypothetical protein {UniProtKB/TrEMBL:Q8KD34}	[TP0840-TP0965 (0.8653204)]
COG0477	COG0845	CT1441	CT1441	PucC protein {UniProtKB/TrEMBL:Q8KCI0}	CT0377	CT0377	Hypothetical protein {UniProtKB/TrEMBL:Q8KFF0}	[TP0840-TP0965 (0.8653204)]
COG0477	COG0845	CT1441	CT1441	PucC protein {UniProtKB/TrEMBL:Q8KCI0}	CT0464	CT0464	Membrane fusion protein, putative	[TP0840-TP0965 (0.8653204)]
COG0477	COG0845	CT1692.1	CT1692.1	Major facilitator family transporter	CT1221	CT1221	Hypothetical protein {UniProtKB/TrEMBL:Q8KD34}	[TP0840-TP0965 (0.8653204)]
COG0477	COG0845	CT0992	CT0992	Drug resistance protein, putative	CT0377	CT0377	Hypothetical protein {UniProtKB/TrEMBL:Q8KFF0}	[TP0840-TP0965 (0.8653204)]
COG0477	COG0845	CT1692.1	CT1692.1	Major facilitator family transporter	CT0464	CT0464	Membrane fusion protein, putative	[TP0840-TP0965 (0.8653204)]
COG0477	COG0845	CT1692.1	CT1692.1	Major facilitator family transporter	CT0377	CT0377	Hypothetical protein {UniProtKB/TrEMBL:Q8KFF0}	[TP0840-TP0965 (0.8653204)]
COG0477	COG0845	CT0992	CT0992	Drug resistance protein, putative	CT1221	CT1221	Hypothetical protein {UniProtKB/TrEMBL:Q8KD34}	[TP0840-TP0965 (0.8653204)]
COG0477	COG0845	CT0198	CT0198	MFS transporter family protein	CT1348	CT1348	Membrane fusion efflux protein, putative	[TP0840-TP0965 (0.8653204)]
COG0477	COG0845	CT0102	CT0102	Transporter, putative {UniProtKB/TrEMBL:Q8KG66}	CT0377	CT0377	Hypothetical protein {UniProtKB/TrEMBL:Q8KFF0}	[TP0840-TP0965 (0.8653204)]
COG0477	COG0845	CT0198	CT0198	MFS transporter family protein	CT1288	CT1288	Multidrug resistance protein, AcrA/AcrE family	[TP0840-TP0965 (0.8653204)]
COG0477	COG0845	CT1692.1	CT1692.1	Major facilitator family transporter	CT1288	CT1288	Multidrug resistance protein, AcrA/AcrE family	[TP0840-TP0965 (0.8653204)]
COG0477	COG0845	CT1441	CT1441	PucC protein {UniProtKB/TrEMBL:Q8KCI0}	CT1221	CT1221	Hypothetical protein {UniProtKB/TrEMBL:Q8KD34}	[TP0840-TP0965 (0.8653204)]
COG0477	COG0845	CT1441	CT1441	PucC protein {UniProtKB/TrEMBL:Q8KCI0}	CT1348	CT1348	Membrane fusion efflux protein, putative	[TP0840-TP0965 (0.8653204)]
COG0477	COG0845	CT0102	CT0102	Transporter, putative {UniProtKB/TrEMBL:Q8KG66}	CT1348	CT1348	Membrane fusion efflux protein, putative	[TP0840-TP0965 (0.8653204)]
COG0477	COG0845	CT0104	CT0104	Multidrug resistance protein	CT0377	CT0377	Hypothetical protein {UniProtKB/TrEMBL:Q8KFF0}	[TP0840-TP0965 (0.8653204)]
COG0477	COG0845	CT0102	CT0102	Transporter, putative {UniProtKB/TrEMBL:Q8KG66}	CT1221	CT1221	Hypothetical protein {UniProtKB/TrEMBL:Q8KD34}	[TP0840-TP0965 (0.8653204)]
COG0477	COG0845	CT0104	CT0104	Multidrug resistance protein	CT1348	CT1348	Membrane fusion efflux protein, putative	[TP0840-TP0965 (0.8653204)]
COG0477	COG0845	CT1692.1	CT1692.1	Major facilitator family transporter	CT1348	CT1348	Membrane fusion efflux protein, putative	[TP0840-TP0965 (0.8653204)]
COG0477	COG0845	CT0992	CT0992	Drug resistance protein, putative	CT0464	CT0464	Membrane fusion protein, putative	[TP0840-TP0965 (0.8653204)]
COG0477	COG0845	CT1475	CT1475	Transporter, putative {UniProtKB/TrEMBL:Q8KCE7}	CT0464	CT0464	Membrane fusion protein, putative	[TP0840-TP0965 (0.8653204)]
COG0477	COG0845	CT1475	CT1475	Transporter, putative {UniProtKB/TrEMBL:Q8KCE7}	CT0377	CT0377	Hypothetical protein {UniProtKB/TrEMBL:Q8KFF0}	[TP0840-TP0965 (0.8653204)]
COG0477	COG0845	CT1475	CT1475	Transporter, putative {UniProtKB/TrEMBL:Q8KCE7}	CT1288	CT1288	Multidrug resistance protein, AcrA/AcrE family	[TP0840-TP0965 (0.8653204)]
COG0477	COG0845	CT0104	CT0104	Multidrug resistance protein	CT1288	CT1288	Multidrug resistance protein, AcrA/AcrE family	[TP0840-TP0965 (0.8653204)]
COG0477	COG0845	CT0198	CT0198	MFS transporter family protein	CT0377	CT0377	Hypothetical protein {UniProtKB/TrEMBL:Q8KFF0}	[TP0840-TP0965 (0.8653204)]
COG0477	COG0845	CT1441	CT1441	PucC protein {UniProtKB/TrEMBL:Q8KCI0}	CT1288	CT1288	Multidrug resistance protein, AcrA/AcrE family	[TP0840-TP0965 (0.8653204)]
COG0477	COG0845	CT0104	CT0104	Multidrug resistance protein	CT1221	CT1221	Hypothetical protein {UniProtKB/TrEMBL:Q8KD34}	[TP0840-TP0965 (0.8653204)]
COG0477	COG0845	CT0104	CT0104	Multidrug resistance protein	CT0464	CT0464	Membrane fusion protein, putative	[TP0840-TP0965 (0.8653204)]
COG0305	COG2812	CT0205	CT0205	Replicative DNA helicase	CT1324	CT1324	DNA polymerase III, gamma and tau subunits	[TP0058-TP1005 (0.7130585)]
COG0305	COG2812	CT0205	CT0205	Replicative DNA helicase	CT1606	CT1606	DNA polymerase III, delta subunit, putative	[TP0058-TP1005 (0.7130585)]
COG0188	COG0526	CT0141	CT0141	DNA gyrase subunit A {UniProtKB/TrEMBL:Q8KG27}	CT0841	trx2	Thioredoxin 2 {UniProtKB/Swiss-Prot:Q8KE49}	[TP0005-TP0100 (0.7885434)]
COG0188	COG0526	CT0141	CT0141	DNA gyrase subunit A {UniProtKB/TrEMBL:Q8KG27}	CT1727	CT1727	Glutaredoxin family protein	[TP0005-TP0100 (0.7885434)]
COG0188	COG0526	CT0141	CT0141	DNA gyrase subunit A {UniProtKB/TrEMBL:Q8KG27}	CT1072	CT1072	Thiol:disulfide interchange protein DsbE,	[TP0005-TP0100 (0.7885434)]
COG0188	COG0526	CT0141	CT0141	DNA gyrase subunit A {UniProtKB/TrEMBL:Q8KG27}	CT2233	CT2233	Thiol:disulfide interchange protein, thioredoxin	[TP0005-TP0100 (0.7885434)]
COG0188	COG0526	CT0141	CT0141	DNA gyrase subunit A {UniProtKB/TrEMBL:Q8KG27}	CT0785	trx1	Thioredoxin 1 {UniProtKB/Swiss-Prot:Q8KEA4}	[TP0005-TP0100 (0.7885434)]
COG0188	COG0526	CT0141	CT0141	DNA gyrase subunit A {UniProtKB/TrEMBL:Q8KG27}	CT1023	CT1023	Thiol:disulfide interchange protein, thioredoxin	[TP0005-TP0100 (0.7885434)]
COG0526	COG0771	CT2233	CT2233	Thiol:disulfide interchange protein, thioredoxin	CT0036	murD	UDP-N-acetylmuramoylalanine--D-glutamate ligase (EC 6.3.2.9) (UDP-N- acetylmuramoyl-L-alanyl-D-glutamate synthetase) (D-glutamic acid- adding enzyme)	[TP0100-TP0903 (0.59509045)]
COG0526	COG0771	CT1072	CT1072	Thiol:disulfide interchange protein DsbE,	CT0036	murD	UDP-N-acetylmuramoylalanine--D-glutamate ligase (EC 6.3.2.9) (UDP-N- acetylmuramoyl-L-alanyl-D-glutamate synthetase) (D-glutamic acid- adding enzyme)	[TP0100-TP0903 (0.59509045)]
COG0526	COG0771	CT0841	trx2	Thioredoxin 2 {UniProtKB/Swiss-Prot:Q8KE49}	CT0036	murD	UDP-N-acetylmuramoylalanine--D-glutamate ligase (EC 6.3.2.9) (UDP-N- acetylmuramoyl-L-alanyl-D-glutamate synthetase) (D-glutamic acid- adding enzyme)	[TP0100-TP0903 (0.59509045)]
COG0526	COG0771	CT1727	CT1727	Glutaredoxin family protein	CT0036	murD	UDP-N-acetylmuramoylalanine--D-glutamate ligase (EC 6.3.2.9) (UDP-N- acetylmuramoyl-L-alanyl-D-glutamate synthetase) (D-glutamic acid- adding enzyme)	[TP0100-TP0903 (0.59509045)]
COG0526	COG0771	CT1023	CT1023	Thiol:disulfide interchange protein, thioredoxin	CT0036	murD	UDP-N-acetylmuramoylalanine--D-glutamate ligase (EC 6.3.2.9) (UDP-N- acetylmuramoyl-L-alanyl-D-glutamate synthetase) (D-glutamic acid- adding enzyme)	[TP0100-TP0903 (0.59509045)]
COG0526	COG0771	CT0785	trx1	Thioredoxin 1 {UniProtKB/Swiss-Prot:Q8KEA4}	CT0036	murD	UDP-N-acetylmuramoylalanine--D-glutamate ligase (EC 6.3.2.9) (UDP-N- acetylmuramoyl-L-alanyl-D-glutamate synthetase) (D-glutamic acid- adding enzyme)	[TP0100-TP0903 (0.59509045)]
COG0143	COG0845	CT0969	metG	Methionyl-tRNA synthetase (EC 6.1.1.10) (Methionine--tRNA ligase) (MetRS)	CT0377	CT0377	Hypothetical protein {UniProtKB/TrEMBL:Q8KFF0}	[TP0798-TP0965 (0.7246752)]
COG0143	COG0845	CT0969	metG	Methionyl-tRNA synthetase (EC 6.1.1.10) (Methionine--tRNA ligase) (MetRS)	CT0464	CT0464	Membrane fusion protein, putative	[TP0798-TP0965 (0.7246752)]
COG0143	COG0845	CT0969	metG	Methionyl-tRNA synthetase (EC 6.1.1.10) (Methionine--tRNA ligase) (MetRS)	CT1348	CT1348	Membrane fusion efflux protein, putative	[TP0798-TP0965 (0.7246752)]
COG0143	COG0845	CT0969	metG	Methionyl-tRNA synthetase (EC 6.1.1.10) (Methionine--tRNA ligase) (MetRS)	CT1288	CT1288	Multidrug resistance protein, AcrA/AcrE family	[TP0798-TP0965 (0.7246752)]
COG0143	COG0845	CT0969	metG	Methionyl-tRNA synthetase (EC 6.1.1.10) (Methionine--tRNA ligase) (MetRS)	CT1221	CT1221	Hypothetical protein {UniProtKB/TrEMBL:Q8KD34}	[TP0798-TP0965 (0.7246752)]
COG0242	COG1744	CT1454	def	Peptide deformylase (EC 3.5.1.88) (PDF) (Polypeptide deformylase)	CT1036	CT1036	Basic membrane protein A	[TP0757-TP0298 (0.51512045)]
COG0504	COG1475	CT0142	pyrG	CTP synthase (EC 6.3.4.2) (UTP--ammonia ligase) (CTP synthetase)	CT1851	CT1851	Partitioning protein, ParB family	[TP0305-TP0271 (0.70252794)]
COG0149	COG2239	CT1444	tpiA	Triosephosphate isomerase (EC 5.3.1.1) (TIM) (Triose-phosphate isomerase)	CT1854	CT1854	Mg2+ transporter MgtE {UniProtKB/TrEMBL:Q8KBD4}	[TP0537-TP0917 (0.5527395)]
COG0250	COG0772	CT0622	CT0622	Transcriptional regulator, NusG/RfaH family	CT0290	CT0290	Rod shape-determining protein RodA	[TP0236-TP0387 (0.7470728)]
COG0250	COG0772	CT0150	CT0150	Transcription antitermination protein NusG	CT0035	CT0035	Cell division protein, FtsW/RodA/SpoVE family	[TP0236-TP0387 (0.7470728)]
COG0250	COG0772	CT0150	CT0150	Transcription antitermination protein NusG	CT0290	CT0290	Rod shape-determining protein RodA	[TP0236-TP0387 (0.7470728)]
COG0250	COG0772	CT0622	CT0622	Transcriptional regulator, NusG/RfaH family	CT0035	CT0035	Cell division protein, FtsW/RodA/SpoVE family	[TP0236-TP0387 (0.7470728)]
COG0227	COG0740	CT1611	rpmB	50S ribosomal protein L28	CT1553	clpP	ATP-dependent Clp protease proteolytic subunit (EC 3.4.21.92) (Endopeptidase Clp)	[TP0362-TP0507 (0.75048)]
COG0457	COG0457	CT1808	CT1808	TPR domain protein {UniProtKB/TrEMBL:Q8KBH9}	CT1808	CT1808	TPR domain protein {UniProtKB/TrEMBL:Q8KBH9}	[TP0067-TP0095 (0.6515529)]
COG0457	COG0457	CT1808	CT1808	TPR domain protein {UniProtKB/TrEMBL:Q8KBH9}	CT1837	CT1837	TPR domain protein {UniProtKB/TrEMBL:Q8KBF0}	[TP0067-TP0095 (0.6515529)]
COG0457	COG0457	CT1837	CT1837	TPR domain protein {UniProtKB/TrEMBL:Q8KBF0}	CT1808	CT1808	TPR domain protein {UniProtKB/TrEMBL:Q8KBH9}	[TP0067-TP0095 (0.6515529)]
COG0457	COG0457	CT1808	CT1808	TPR domain protein {UniProtKB/TrEMBL:Q8KBH9}	CT2075	CT2075	TPR domain protein {UniProtKB/TrEMBL:Q8KAT0}	[TP0067-TP0095 (0.6515529)]
COG0457	COG0457	CT2075	CT2075	TPR domain protein {UniProtKB/TrEMBL:Q8KAT0}	CT1808	CT1808	TPR domain protein {UniProtKB/TrEMBL:Q8KBH9}	[TP0067-TP0095 (0.6515529)]
COG0457	COG0457	CT1837	CT1837	TPR domain protein {UniProtKB/TrEMBL:Q8KBF0}	CT1837	CT1837	TPR domain protein {UniProtKB/TrEMBL:Q8KBF0}	[TP0067-TP0095 (0.6515529)]
COG0457	COG0457	CT2075	CT2075	TPR domain protein {UniProtKB/TrEMBL:Q8KAT0}	CT2075	CT2075	TPR domain protein {UniProtKB/TrEMBL:Q8KAT0}	[TP0067-TP0095 (0.6515529)]
COG0457	COG0457	CT2075	CT2075	TPR domain protein {UniProtKB/TrEMBL:Q8KAT0}	CT1837	CT1837	TPR domain protein {UniProtKB/TrEMBL:Q8KBF0}	[TP0067-TP0095 (0.6515529)]
COG0457	COG0457	CT1837	CT1837	TPR domain protein {UniProtKB/TrEMBL:Q8KBF0}	CT2075	CT2075	TPR domain protein {UniProtKB/TrEMBL:Q8KAT0}	[TP0067-TP0095 (0.6515529)]
COG0103	COG0211	CT1782	rpsI	30S ribosomal protein S9	CT1506	rpmA	50S ribosomal protein L27	[TP1024-TP0743 (0.87139803)]
COG0457	COG0803	CT1837	CT1837	TPR domain protein {UniProtKB/TrEMBL:Q8KBF0}	CT2106	CT2106	Adhesion protein, putative	[TP0469-TP0034 (0.86910707)]
COG0457	COG0803	CT1808	CT1808	TPR domain protein {UniProtKB/TrEMBL:Q8KBH9}	CT2106	CT2106	Adhesion protein, putative	[TP0469-TP0034 (0.86910707)]
COG0457	COG0803	CT2075	CT2075	TPR domain protein {UniProtKB/TrEMBL:Q8KAT0}	CT2106	CT2106	Adhesion protein, putative	[TP0469-TP0034 (0.86910707)]
COG0472	COG1512	CT0037	mraY	Phospho-N-acetylmuramoyl-pentapeptide-transferase (EC 2.7.8.13) (UDP- MurNAc-pentapeptide phosphotransferase)	CT1790	CT1790	Hypothetical protein {UniProtKB/TrEMBL:Q8KBJ7}	[TP0345-TP0561 (0.53951585)]
COG0621	COG2812	CT0291.1	CT0291.1	MiaB-like tRNA modifying enzyme	CT1324	CT1324	DNA polymerase III, gamma and tau subunits	[TP0754-TP1005 (0.5550382)]
COG0621	COG2812	CT1398	CT1398	Hypothetical protein {UniProtKB/TrEMBL:Q8KCL7}	CT1606	CT1606	DNA polymerase III, delta subunit, putative	[TP0754-TP1005 (0.5550382)]
COG0621	COG2812	CT0291.1	CT0291.1	MiaB-like tRNA modifying enzyme	CT1606	CT1606	DNA polymerase III, delta subunit, putative	[TP0754-TP1005 (0.5550382)]
COG0621	COG2812	CT1993	CT1993	Hypothetical protein {UniProtKB/TrEMBL:Q8KB05}	CT1324	CT1324	DNA polymerase III, gamma and tau subunits	[TP0754-TP1005 (0.5550382)]
COG0621	COG2812	CT1993	CT1993	Hypothetical protein {UniProtKB/TrEMBL:Q8KB05}	CT1606	CT1606	DNA polymerase III, delta subunit, putative	[TP0754-TP1005 (0.5550382)]
COG0621	COG2812	CT1398	CT1398	Hypothetical protein {UniProtKB/TrEMBL:Q8KCL7}	CT1324	CT1324	DNA polymerase III, gamma and tau subunits	[TP0754-TP1005 (0.5550382)]
COG0739	COG1418	CT1982	CT1982	Peptidase, M23/M37 family	CT0734	CT0734	UPF0144 protein CT0734	[TP0702-TP1018 (0.7620277)]
COG0739	COG1418	CT0558	CT0558	Zinc metalloendopeptidase	CT0734	CT0734	UPF0144 protein CT0734	[TP0702-TP1018 (0.7620277)]
COG0739	COG1418	CT1980.1	CT1980.1	Peptidase, M23/M37 family	CT0734	CT0734	UPF0144 protein CT0734	[TP0702-TP1018 (0.7620277)]
COG0442	COG4591	CT1491	CT1491	Prolyl-tRNA synthetase {UniProtKB/TrEMBL:Q8KCD1}	CT1102	CT1102	Hypothetical protein {UniProtKB/TrEMBL:Q8KDF0}	[TP0160-TP0582 (0.74148)]
COG0442	COG4591	CT1491	CT1491	Prolyl-tRNA synthetase {UniProtKB/TrEMBL:Q8KCD1}	CT1602	CT1602	Lipoprotein releasing system	[TP0160-TP0582 (0.74148)]
COG0442	COG4591	CT1491	CT1491	Prolyl-tRNA synthetase {UniProtKB/TrEMBL:Q8KCD1}	CT0258	CT0258	Hypothetical protein {UniProtKB/TrEMBL:Q8KFR4}	[TP0160-TP0582 (0.74148)]
COG0442	COG4591	CT1491	CT1491	Prolyl-tRNA synthetase {UniProtKB/TrEMBL:Q8KCD1}	CT1103	CT1103	Hypothetical protein {UniProtKB/TrEMBL:Q8KDE9}	[TP0160-TP0582 (0.74148)]
COG0584	COG1493	CT0079	CT0079	Glycerophosphoryl diester phosphodiesterase	CT1633	hprK	HPr kinase/phosphorylase (EC 2.7.11.-) (EC 2.7.4.-) (HPrK/P) (HPr(Ser) kinase/phosphorylase)	[TP0257-TP0591 (0.75711113)]
COG0223	COG0664	CT1453	fmt	Methionyl-tRNA formyltransferase (EC 2.1.2.9)	CT1719	CT1719	Transcriptional regulator, Crp/Fnr family	[TP0756-TP0995 (0.69102824)]
COG1197	COG1774	CT0653	CT0653	Transcription-repair coupling factor	CT0968	CT0968	Hypothetical protein {UniProtKB/TrEMBL:Q8KDS6}	[TP0344-TP0046 (0.6615959)]
COG1475	COG1774	CT1851	CT1851	Partitioning protein, ParB family	CT0968	CT0968	Hypothetical protein {UniProtKB/TrEMBL:Q8KDS6}	[TP0271-TP0046 (0.61832625)]
COG0465	COG4591	CT0127	CT0127	Cell division protein FtsH	CT1103	CT1103	Hypothetical protein {UniProtKB/TrEMBL:Q8KDE9}	[TP0765-TP0582 (0.6598422)]
COG0465	COG4591	CT0297	CT0297	Cell division protein FtsH	CT1102	CT1102	Hypothetical protein {UniProtKB/TrEMBL:Q8KDF0}	[TP0765-TP0582 (0.6598422)]
COG0465	COG4591	CT0127	CT0127	Cell division protein FtsH	CT0258	CT0258	Hypothetical protein {UniProtKB/TrEMBL:Q8KFR4}	[TP0765-TP0582 (0.6598422)]
COG0465	COG4591	CT0127	CT0127	Cell division protein FtsH	CT1102	CT1102	Hypothetical protein {UniProtKB/TrEMBL:Q8KDF0}	[TP0765-TP0582 (0.6598422)]
COG0465	COG4591	CT0297	CT0297	Cell division protein FtsH	CT1602	CT1602	Lipoprotein releasing system	[TP0765-TP0582 (0.6598422)]
COG0465	COG4591	CT0127	CT0127	Cell division protein FtsH	CT1602	CT1602	Lipoprotein releasing system	[TP0765-TP0582 (0.6598422)]
COG0465	COG4591	CT0297	CT0297	Cell division protein FtsH	CT0258	CT0258	Hypothetical protein {UniProtKB/TrEMBL:Q8KFR4}	[TP0765-TP0582 (0.6598422)]
COG0465	COG4591	CT0297	CT0297	Cell division protein FtsH	CT1103	CT1103	Hypothetical protein {UniProtKB/TrEMBL:Q8KDE9}	[TP0765-TP0582 (0.6598422)]
COG0773	COG0817	CT0033	murC	UDP-N-acetylmuramate--L-alanine ligase (EC 6.3.2.8) (UDP-N- acetylmuramoyl-L-alanine synthetase)	CT1664	ruvC	Crossover junction endodeoxyribonuclease ruvC (EC 3.1.22.4) (Holliday junction nuclease ruvC) (Holliday junction resolvase ruvC)	[TP0341-TP0517 (0.7285616)]
COG0773	COG0817	CT1479	CT1479	UDP-N-acetylmuramate:L-alanyl-gamma-D-glutamyl-me	CT1664	ruvC	Crossover junction endodeoxyribonuclease ruvC (EC 3.1.22.4) (Holliday junction nuclease ruvC) (Holliday junction resolvase ruvC)	[TP0341-TP0517 (0.7285616)]
COG0272	COG0773	CT0457	CT0457	DNA ligase, NAD-dependent	CT1479	CT1479	UDP-N-acetylmuramate:L-alanyl-gamma-D-glutamyl-me	[TP0634-TP0341 (0.8201813)]
COG0272	COG0773	CT0457	CT0457	DNA ligase, NAD-dependent	CT0033	murC	UDP-N-acetylmuramate--L-alanine ligase (EC 6.3.2.8) (UDP-N- acetylmuramoyl-L-alanine synthetase)	[TP0634-TP0341 (0.8201813)]
COG1512	COG2095	CT1790	CT1790	Hypothetical protein {UniProtKB/TrEMBL:Q8KBJ7}	CT0481	CT0481	Membrane protein, putative	[TP0561-TP0988 (0.5704539)]
COG0036	COG0249	CT1670	CT1670	Ribulose-phosphate 3-epimerase	CT1503	mutS	DNA mismatch repair protein mutS	[TP0945-TP0328 (0.6742458)]
COG0280	COG2204	CT1085	CT1085	Phosphate acetyl/butyryltransferase family	CT1497	CT1497	Sigma-54-dependent transcriptional regulator	[TP0094-TP0519 (0.5559654)]
COG0124	COG0465	CT0236	hisS	Histidyl-tRNA synthetase (EC 6.1.1.21) (Histidine--tRNA ligase) (HisRS)	CT0127	CT0127	Cell division protein FtsH	[TP0641-TP0330 (0.76316583)]
COG0124	COG0465	CT0236	hisS	Histidyl-tRNA synthetase (EC 6.1.1.21) (Histidine--tRNA ligase) (HisRS)	CT0297	CT0297	Cell division protein FtsH	[TP0641-TP0330 (0.76316583)]
COG0772	COG1512	CT0035	CT0035	Cell division protein, FtsW/RodA/SpoVE family	CT1790	CT1790	Hypothetical protein {UniProtKB/TrEMBL:Q8KBJ7}	[TP0387-TP0561 (0.5082704)]
COG0772	COG1512	CT0290	CT0290	Rod shape-determining protein RodA	CT1790	CT1790	Hypothetical protein {UniProtKB/TrEMBL:Q8KBJ7}	[TP0387-TP0561 (0.5082704)]
COG0173	COG0493	CT1323	aspS	Aspartyl-tRNA synthetase (EC 6.1.1.12) (Aspartate--tRNA ligase) (AspRS)	CT0282	CT0282	Glutamate synthase, small subunit, putative	[TP0985-TP0735 (0.50901)]
COG0173	COG0493	CT1323	aspS	Aspartyl-tRNA synthetase (EC 6.1.1.12) (Aspartate--tRNA ligase) (AspRS)	CT2247	CT2247	Iron-sulfur cluster-binding protein, gltD family	[TP0985-TP0735 (0.50901)]
COG0173	COG0493	CT1323	aspS	Aspartyl-tRNA synthetase (EC 6.1.1.12) (Aspartate--tRNA ligase) (AspRS)	CT0402	CT0402	Glutamate synthase, small subunit	[TP0985-TP0735 (0.50901)]
COG0173	COG0493	CT1323	aspS	Aspartyl-tRNA synthetase (EC 6.1.1.12) (Aspartate--tRNA ligase) (AspRS)	CT0854	CT0854	Iron-sulfur cluster-binding protein, gltD family	[TP0985-TP0735 (0.50901)]
COG0173	COG0493	CT1323	aspS	Aspartyl-tRNA synthetase (EC 6.1.1.12) (Aspartate--tRNA ligase) (AspRS)	CT0473	CT0473	Glutamate synthase, small subunit	[TP0985-TP0735 (0.50901)]
COG0275	COG0820	CT0042	mraW	S-adenosyl-methyltransferase mraW (EC 2.1.1.-)	CT1183	CT1183	Florfenicol resistance protein, putative	[TP0384-TP0068 (0.79878455)]
COG0242	COG0360	CT1454	def	Peptide deformylase (EC 3.5.1.88) (PDF) (Polypeptide deformylase)	CT2135	rpsF	30S ribosomal protein S6	[TP0757-TP0063 (0.54983324)]
COG0267	COG0357	CT1373	rpmG	50S ribosomal protein L33	CT2160	gidB	Methyltransferase gidB (EC 2.1.-.-) (Glucose-inhibited division protein B)	[TP0234-TP0946 (0.6249908)]
COG0234	COG0772	CT0529	groS	10 kDa chaperonin (Protein Cpn10) (groES protein)	CT0035	CT0035	Cell division protein, FtsW/RodA/SpoVE family	[TP1013-TP0387 (0.81326103)]
COG0234	COG0772	CT0529	groS	10 kDa chaperonin (Protein Cpn10) (groES protein)	CT0290	CT0290	Rod shape-determining protein RodA	[TP1013-TP0387 (0.81326103)]
COG0445	COG0457	CT2283	gidA	tRNA uridine 5-carboxymethylaminomethyl modification enzyme gidA (Glucose-inhibited division protein A)	CT1808	CT1808	TPR domain protein {UniProtKB/TrEMBL:Q8KBH9}	[TP0044-TP0954 (0.8549597)]
COG0445	COG0457	CT2283	gidA	tRNA uridine 5-carboxymethylaminomethyl modification enzyme gidA (Glucose-inhibited division protein A)	CT1837	CT1837	TPR domain protein {UniProtKB/TrEMBL:Q8KBF0}	[TP0044-TP0954 (0.8549597)]
COG0445	COG0457	CT2283	gidA	tRNA uridine 5-carboxymethylaminomethyl modification enzyme gidA (Glucose-inhibited division protein A)	CT2075	CT2075	TPR domain protein {UniProtKB/TrEMBL:Q8KAT0}	[TP0044-TP0954 (0.8549597)]
COG0305	COG1595	CT0205	CT0205	Replicative DNA helicase	CT0502	CT0502	RNA polymerase sigma-70 factor, ECF subfamily	[TP0058-TP0092 (0.74082893)]
COG0305	COG1595	CT0205	CT0205	Replicative DNA helicase	CT0648	CT0648	RNA polymerase sigma-70 factor, ECF subfamily	[TP0058-TP0092 (0.74082893)]
COG0305	COG1595	CT0205	CT0205	Replicative DNA helicase	CT0278	CT0278	RNA polymerase sigma-70 factor, ECF subfamily	[TP0058-TP0092 (0.74082893)]
COG0228	COG0250	CT1166	rpsP	30S ribosomal protein S16	CT0622	CT0622	Transcriptional regulator, NusG/RfaH family	[TP0905-TP0236 (0.7099409)]
COG0228	COG0250	CT1166	rpsP	30S ribosomal protein S16	CT0150	CT0150	Transcription antitermination protein NusG	[TP0905-TP0236 (0.7099409)]
COG0173	COG1512	CT1323	aspS	Aspartyl-tRNA synthetase (EC 6.1.1.12) (Aspartate--tRNA ligase) (AspRS)	CT1790	CT1790	Hypothetical protein {UniProtKB/TrEMBL:Q8KBJ7}	[TP0985-TP0561 (0.83540547)]
COG0465	COG0532	CT0297	CT0297	Cell division protein FtsH	CT0241	infB	Translation initiation factor IF-2	[TP0330-TP0891 (0.8751731)]
COG0465	COG0532	CT0127	CT0127	Cell division protein FtsH	CT0241	infB	Translation initiation factor IF-2	[TP0330-TP0891 (0.8751731)]
COG0234	COG0445	CT0529	groS	10 kDa chaperonin (Protein Cpn10) (groES protein)	CT2283	gidA	tRNA uridine 5-carboxymethylaminomethyl modification enzyme gidA (Glucose-inhibited division protein A)	[TP1013-TP0044 (0.813164)]
COG0326	COG0353	CT0829	htpG	Chaperone protein htpG (Heat shock protein htpG) (High temperature protein G)	CT0806	recR	Recombination protein recR	[TP0984-TP1004 (0.5573069)]
COG1057	COG1774	CT0016	CT0016	Nicotinate-nucleotide adenyltransferase, putative	CT0968	CT0968	Hypothetical protein {UniProtKB/TrEMBL:Q8KDS6}	[TP0741-TP0046 (0.7023217)]
COG1186	COG1925	CT1983	CT1983	Prokaryotic and mitochondrial release factors	CT2211	CT2211	Phosphocarrier protein HPr	[TP0576-TP0589 (0.79878455)]
COG0319	COG0333	CT1383	CT1383	UPF0054 protein CT1383	CT2112	rpmF	50S ribosomal protein L32	[TP0650-TP0807 (0.80809164)]
COG0216	COG0457	CT0123	prfA	Peptide chain release factor 1 (RF-1)	CT2075	CT2075	TPR domain protein {UniProtKB/TrEMBL:Q8KAT0}	[TP0051-TP0067 (0.7097377)]
COG0216	COG0457	CT0123	prfA	Peptide chain release factor 1 (RF-1)	CT1837	CT1837	TPR domain protein {UniProtKB/TrEMBL:Q8KBF0}	[TP0051-TP0067 (0.7097377)]
COG0216	COG0457	CT0123	prfA	Peptide chain release factor 1 (RF-1)	CT1808	CT1808	TPR domain protein {UniProtKB/TrEMBL:Q8KBH9}	[TP0051-TP0067 (0.7097377)]
COG1385	COG2204	CT2005	CT2005	Hypothetical protein {UniProtKB/TrEMBL:Q8KAZ3}	CT1497	CT1497	Sigma-54-dependent transcriptional regulator	[TP0032-TP0519 (0.67332727)]
COG1512	COG4603	CT1790	CT1790	Hypothetical protein {UniProtKB/TrEMBL:Q8KBJ7}	CT1199	CT1199	ABC transporter, permease protein	[TP0561-TP0301 (0.6658524), TP0561-TP0322 (0.6796448)]
COG0542	COG2204	CT0191	CT0191	ATP-dependent Clp protease, ATP-binding subunit	CT1497	CT1497	Sigma-54-dependent transcriptional regulator	[TP0071-TP0519 (0.6908589)]
COG0542	COG2204	CT2281	clpB2	Probable chaperone clpB 2	CT1497	CT1497	Sigma-54-dependent transcriptional regulator	[TP0071-TP0519 (0.6908589)]
COG0542	COG2204	CT0089	clpB1	Probable chaperone clpB 1	CT1497	CT1497	Sigma-54-dependent transcriptional regulator	[TP0071-TP0519 (0.6908589)]
COG0802	COG1774	CT0138	CT0138	Nucleotide-binding protein	CT0968	CT0968	Hypothetical protein {UniProtKB/TrEMBL:Q8KDS6}	[TP0875-TP0046 (0.67547834)]
COG0705	COG1187	CT2221	CT2221	Membrane protein, putative	CT0479	CT0479	Ribosomal small subunit pseudouridine synthase A	[TP0982-TP0459 (0.6079956)]
COG0290	COG0457	CT2127	infC	Translation initiation factor IF-3	CT1808	CT1808	TPR domain protein {UniProtKB/TrEMBL:Q8KBH9}	[TP0850-TP0095 (0.6947713)]
COG0290	COG0457	CT2127	infC	Translation initiation factor IF-3	CT2075	CT2075	TPR domain protein {UniProtKB/TrEMBL:Q8KAT0}	[TP0850-TP0095 (0.6947713)]
COG0290	COG0457	CT2127	infC	Translation initiation factor IF-3	CT1837	CT1837	TPR domain protein {UniProtKB/TrEMBL:Q8KBF0}	[TP0850-TP0095 (0.6947713)]
COG0234	COG1619	CT0529	groS	10 kDa chaperonin (Protein Cpn10) (groES protein)	CT2236	CT2236	Muramoyltetrapeptide carboxypeptidase, putative	[TP1013-TP0688 (0.6288964)]
COG0103	COG1432	CT1782	rpsI	30S ribosomal protein S9	CT0467	CT0467	Hypothetical protein {UniProtKB/TrEMBL:Q8KF64}	[TP1024-TP0894 (0.64955014)]
COG1432	COG1774	CT0467	CT0467	Hypothetical protein {UniProtKB/TrEMBL:Q8KF64}	CT0968	CT0968	Hypothetical protein {UniProtKB/TrEMBL:Q8KDS6}	[TP0894-TP0046 (0.59059936)]
COG1115	COG1512	CT0822	CT0822	Sodium:alanine symporter family protein	CT1790	CT1790	Hypothetical protein {UniProtKB/TrEMBL:Q8KBJ7}	[TP0414-TP0561 (0.5704539)]
COG0322	COG0353	CT1807	uvrC	UvrABC system protein C (Protein uvrC) (Excinuclease ABC subunit C)	CT0806	recR	Recombination protein recR	[TP0472-TP1004 (0.53674763)]
COG0771	COG1595	CT0036	murD	UDP-N-acetylmuramoylalanine--D-glutamate ligase (EC 6.3.2.9) (UDP-N- acetylmuramoyl-L-alanyl-D-glutamate synthetase) (D-glutamic acid- adding enzyme)	CT0648	CT0648	RNA polymerase sigma-70 factor, ECF subfamily	[TP0903-TP0092 (0.6651206)]
COG0771	COG1595	CT0036	murD	UDP-N-acetylmuramoylalanine--D-glutamate ligase (EC 6.3.2.9) (UDP-N- acetylmuramoyl-L-alanyl-D-glutamate synthetase) (D-glutamic acid- adding enzyme)	CT0278	CT0278	RNA polymerase sigma-70 factor, ECF subfamily	[TP0903-TP0092 (0.6651206)]
COG0771	COG1595	CT0036	murD	UDP-N-acetylmuramoylalanine--D-glutamate ligase (EC 6.3.2.9) (UDP-N- acetylmuramoyl-L-alanyl-D-glutamate synthetase) (D-glutamic acid- adding enzyme)	CT0502	CT0502	RNA polymerase sigma-70 factor, ECF subfamily	[TP0903-TP0092 (0.6651206)]
COG0188	COG0305	CT0141	CT0141	DNA gyrase subunit A {UniProtKB/TrEMBL:Q8KG27}	CT0205	CT0205	Replicative DNA helicase	[TP0005-TP0058 (0.73312306)]
COG0233	COG1283	CT1577	frr	Ribosome recycling factor (Ribosome-releasing factor) (RRF)	CT0934	CT0934	Transporter, putative {UniProtKB/TrEMBL:Q8KDW0}	[TP0604-TP0771 (0.7316062)]
COG1825	COG2812	CT1362	rplY	50S ribosomal protein L25 (General stress protein CTC)	CT1606	CT1606	DNA polymerase III, delta subunit, putative	[TP0372-TP1005 (0.6540257)]
COG1825	COG2812	CT1362	rplY	50S ribosomal protein L25 (General stress protein CTC)	CT1324	CT1324	DNA polymerase III, gamma and tau subunits	[TP0372-TP1005 (0.6540257)]
COG0024	COG1121	CT2168	CT2168	Methionine aminopeptidase	CT2105	CT2105	ABC transporter, ATP-binding protein	[TP0842-TP0164 (0.77940726)]
COG0361	COG1214	CT2167	infA	Translation initiation factor IF-1	CT0139	CT0139	Protease, putative {UniProtKB/TrEMBL:Q8KG29}	[TP0097-TP0876 (0.56457245)]
COG0257	COG1283	CT2166	CT2166	50S ribosomal protein L36	CT0934	CT0934	Transporter, putative {UniProtKB/TrEMBL:Q8KDW0}	[TP0209-TP0771 (0.6772987)]
COG1108	COG2239	CT2104	CT2104	ABC 3 transport family protein	CT1854	CT1854	Mg2+ transporter MgtE {UniProtKB/TrEMBL:Q8KBD4}	[TP0165-TP0917 (0.5215956)]
COG2204	COG2204	CT1497	CT1497	Sigma-54-dependent transcriptional regulator	CT1497	CT1497	Sigma-54-dependent transcriptional regulator	[TP0519-TP0519 (0.65939915)]
COG0546	COG0739	CT1708	CT1708	Hydrolase, haloacid dehalogenase-like family	CT1980.1	CT1980.1	Peptidase, M23/M37 family	[TP0554-TP0782 (0.73069036)]
COG0546	COG0739	CT1236	CT1236	Phosphatase, putative {UniProtKB/TrEMBL:Q8KD21}	CT0558	CT0558	Zinc metalloendopeptidase	[TP0554-TP0782 (0.73069036)]
COG0546	COG0739	CT0889	CT0889	Phosphoglycolate phosphatase	CT0558	CT0558	Zinc metalloendopeptidase	[TP0554-TP0782 (0.73069036)]
COG0546	COG0739	CT0889	CT0889	Phosphoglycolate phosphatase	CT1980.1	CT1980.1	Peptidase, M23/M37 family	[TP0554-TP0782 (0.73069036)]
COG0546	COG0739	CT1236	CT1236	Phosphatase, putative {UniProtKB/TrEMBL:Q8KD21}	CT1980.1	CT1980.1	Peptidase, M23/M37 family	[TP0554-TP0782 (0.73069036)]
COG0546	COG0739	CT0889	CT0889	Phosphoglycolate phosphatase	CT1982	CT1982	Peptidase, M23/M37 family	[TP0554-TP0782 (0.73069036)]
COG0546	COG0739	CT1708	CT1708	Hydrolase, haloacid dehalogenase-like family	CT0558	CT0558	Zinc metalloendopeptidase	[TP0554-TP0782 (0.73069036)]
COG0546	COG0739	CT1708	CT1708	Hydrolase, haloacid dehalogenase-like family	CT1982	CT1982	Peptidase, M23/M37 family	[TP0554-TP0782 (0.73069036)]
COG0546	COG0739	CT1236	CT1236	Phosphatase, putative {UniProtKB/TrEMBL:Q8KD21}	CT1982	CT1982	Peptidase, M23/M37 family	[TP0554-TP0782 (0.73069036)]
COG0242	COG1187	CT1454	def	Peptide deformylase (EC 3.5.1.88) (PDF) (Polypeptide deformylase)	CT0479	CT0479	Ribosomal small subunit pseudouridine synthase A	[TP0757-TP0459 (0.5284328)]
COG0457	COG0558	CT2075	CT2075	TPR domain protein {UniProtKB/TrEMBL:Q8KAT0}	CT0335	CT0335	CDP-diacylglycerol--glycerol-3-phosphate	[TP0067-TP0730 (0.86096925)]
COG0457	COG0558	CT1837	CT1837	TPR domain protein {UniProtKB/TrEMBL:Q8KBF0}	CT0335	CT0335	CDP-diacylglycerol--glycerol-3-phosphate	[TP0067-TP0730 (0.86096925)]
COG0457	COG0558	CT1808	CT1808	TPR domain protein {UniProtKB/TrEMBL:Q8KBH9}	CT1663	CT1663	CDP-diacylglycerol--glycerol-3-phosphate	[TP0067-TP0730 (0.86096925)]
COG0457	COG0558	CT2075	CT2075	TPR domain protein {UniProtKB/TrEMBL:Q8KAT0}	CT1663	CT1663	CDP-diacylglycerol--glycerol-3-phosphate	[TP0067-TP0730 (0.86096925)]
COG0457	COG0558	CT1837	CT1837	TPR domain protein {UniProtKB/TrEMBL:Q8KBF0}	CT1663	CT1663	CDP-diacylglycerol--glycerol-3-phosphate	[TP0067-TP0730 (0.86096925)]
COG0457	COG0558	CT1808	CT1808	TPR domain protein {UniProtKB/TrEMBL:Q8KBH9}	CT0335	CT0335	CDP-diacylglycerol--glycerol-3-phosphate	[TP0067-TP0730 (0.86096925)]
COG0020	COG1508	CT0267	uppS	Undecaprenyl pyrophosphate synthetase (EC 2.5.1.31) (UPP synthetase) (Di-trans,poly-cis-decaprenylcistransferase) (Undecaprenyl diphosphate synthase) (UDS)	CT1193	CT1193	RNA polymerase sigma-54 factor	[TP0603-TP0111 (0.79878455)]
COG0192	COG1774	CT0722	metK	S-adenosylmethionine synthetase (EC 2.5.1.6) (Methionine adenosyltransferase) (AdoMet synthetase) (MAT)	CT0968	CT0968	Hypothetical protein {UniProtKB/TrEMBL:Q8KDS6}	[TP0794-TP0046 (0.7023217)]
COG0420	COG0739	CT1148	CT1148	Exonuclease SbcD {UniProtKB/TrEMBL:Q8KDA6}	CT0558	CT0558	Zinc metalloendopeptidase	[TP0626-TP0782 (0.7781429)]
COG0420	COG0739	CT1148	CT1148	Exonuclease SbcD {UniProtKB/TrEMBL:Q8KDA6}	CT1980.1	CT1980.1	Peptidase, M23/M37 family	[TP0626-TP0782 (0.7781429)]
COG0420	COG0739	CT1148	CT1148	Exonuclease SbcD {UniProtKB/TrEMBL:Q8KDA6}	CT1982	CT1982	Peptidase, M23/M37 family	[TP0626-TP0782 (0.7781429)]
COG1385	COG2812	CT2005	CT2005	Hypothetical protein {UniProtKB/TrEMBL:Q8KAZ3}	CT1324	CT1324	DNA polymerase III, gamma and tau subunits	[TP0276-TP1005 (0.66627616)]
COG1385	COG2812	CT2005	CT2005	Hypothetical protein {UniProtKB/TrEMBL:Q8KAZ3}	CT1606	CT1606	DNA polymerase III, delta subunit, putative	[TP0276-TP1005 (0.66627616)]
COG1512	COG2239	CT1790	CT1790	Hypothetical protein {UniProtKB/TrEMBL:Q8KBJ7}	CT1854	CT1854	Mg2+ transporter MgtE {UniProtKB/TrEMBL:Q8KBD4}	[TP0561-TP0917 (0.596176)]
COG0217	COG0739	CT1665	CT1665	Hypothetical UPF0082 protein CT1665	CT0558	CT0558	Zinc metalloendopeptidase	[TP0474-TP0864 (0.82349855)]
COG0217	COG0739	CT1665	CT1665	Hypothetical UPF0082 protein CT1665	CT1980.1	CT1980.1	Peptidase, M23/M37 family	[TP0474-TP0864 (0.82349855)]
COG0217	COG0739	CT1665	CT1665	Hypothetical UPF0082 protein CT1665	CT1982	CT1982	Peptidase, M23/M37 family	[TP0474-TP0864 (0.82349855)]
COG0242	COG0254	CT1454	def	Peptide deformylase (EC 3.5.1.88) (PDF) (Polypeptide deformylase)	CT1576	rpmE	50S ribosomal protein L31	[TP0757-TP0255 (0.6434887)]
COG0795	COG1512	CT0740	CT0740	Membrane protein, putative	CT1790	CT1790	Hypothetical protein {UniProtKB/TrEMBL:Q8KBJ7}	[TP0884-TP0561 (0.6412245)]
COG0795	COG1512	CT1549	CT1549	Membrane protein, putative	CT1790	CT1790	Hypothetical protein {UniProtKB/TrEMBL:Q8KBJ7}	[TP0884-TP0561 (0.6412245)]
COG0442	COG1466	CT1491	CT1491	Prolyl-tRNA synthetase {UniProtKB/TrEMBL:Q8KCD1}	CT1948	CT1948	Hypothetical protein {UniProtKB/TrEMBL:Q8KB46}	[TP0160-TP0588 (0.66563916)]
COG0705	COG2239	CT2221	CT2221	Membrane protein, putative	CT1854	CT1854	Mg2+ transporter MgtE {UniProtKB/TrEMBL:Q8KBD4}	[TP0982-TP0917 (0.5527395)]
COG0357	COG2815	CT2160	gidB	Methyltransferase gidB (EC 2.1.-.-) (Glucose-inhibited division protein B)	CT1205	CT1205	Hypothetical protein {UniProtKB/TrEMBL:Q8KD50}	[TP0946-TP0307 (0.72611016)]
COG0305	COG0593	CT0205	CT0205	Replicative DNA helicase	CT0002	dnaA	Chromosomal replication initiator protein dnaA	[TP0058-TP0001 (0.9013428)]
COG0772	COG2239	CT0035	CT0035	Cell division protein, FtsW/RodA/SpoVE family	CT1854	CT1854	Mg2+ transporter MgtE {UniProtKB/TrEMBL:Q8KBD4}	[TP0501-TP0917 (0.53388965), TP0387-TP0917 (0.61041105)]
COG0772	COG2239	CT0290	CT0290	Rod shape-determining protein RodA	CT1854	CT1854	Mg2+ transporter MgtE {UniProtKB/TrEMBL:Q8KBD4}	[TP0501-TP0917 (0.53388965), TP0387-TP0917 (0.61041105)]
COG0178	COG1197	CT0527	CT0527	Excinuclease ABC, subunit A	CT0653	CT0653	Transcription-repair coupling factor	[TP0514-TP0344 (0.9414915)]
COG0178	COG1197	CT1689	CT1689	Excinuclease ABC, subunit A	CT0653	CT0653	Transcription-repair coupling factor	[TP0514-TP0344 (0.9414915)]
COG0264	COG0544	CT1780	tsf	Elongation factor Ts (EF-Ts)	CT1934	tig	Trigger factor {UniProtKB/Swiss-Prot:Q8KB57}	[TP0605-TP0506 (0.9100214)]
COG0495	COG1475	CT1650	leuS	Leucyl-tRNA synthetase (EC 6.1.1.4) (Leucine--tRNA ligase) (LeuRS)	CT1851	CT1851	Partitioning protein, ParB family	[TP0586-TP0271 (0.63095015)]
COG1512	COG1512	CT1790	CT1790	Hypothetical protein {UniProtKB/TrEMBL:Q8KBJ7}	CT1790	CT1790	Hypothetical protein {UniProtKB/TrEMBL:Q8KBJ7}	[TP0561-TP0561 (0.53951585)]
COG0750	COG1512	CT0124	CT0124	Membrane-associated zinc metalloprotease,	CT1790	CT1790	Hypothetical protein {UniProtKB/TrEMBL:Q8KBJ7}	[TP0600-TP0561 (0.5857341)]
COG0750	COG1512	CT1705	CT1705	Zinc protease, putative	CT1790	CT1790	Hypothetical protein {UniProtKB/TrEMBL:Q8KBJ7}	[TP0600-TP0561 (0.5857341)]
COG0099	COG0216	CT2165	rpsM	30S ribosomal protein S13	CT0123	prfA	Peptide chain release factor 1 (RF-1)	[TP0210-TP0051 (0.8775348)]
COG0442	COG0552	CT1491	CT1491	Prolyl-tRNA synthetase {UniProtKB/TrEMBL:Q8KCD1}	CT0200	CT0200	Signal recognition particle-docking protein FtsY	[TP0160-TP0578 (0.56216276)]
COG0242	COG0319	CT1454	def	Peptide deformylase (EC 3.5.1.88) (PDF) (Polypeptide deformylase)	CT1383	CT1383	UPF0054 protein CT1383	[TP0757-TP0650 (0.630912)]
COG0178	COG0845	CT0527	CT0527	Excinuclease ABC, subunit A	CT1288	CT1288	Multidrug resistance protein, AcrA/AcrE family	[TP0514-TP0965 (0.87363523)]
COG0178	COG0845	CT1689	CT1689	Excinuclease ABC, subunit A	CT1348	CT1348	Membrane fusion efflux protein, putative	[TP0514-TP0965 (0.87363523)]
COG0178	COG0845	CT1689	CT1689	Excinuclease ABC, subunit A	CT1288	CT1288	Multidrug resistance protein, AcrA/AcrE family	[TP0514-TP0965 (0.87363523)]
COG0178	COG0845	CT1689	CT1689	Excinuclease ABC, subunit A	CT0377	CT0377	Hypothetical protein {UniProtKB/TrEMBL:Q8KFF0}	[TP0514-TP0965 (0.87363523)]
COG0178	COG0845	CT0527	CT0527	Excinuclease ABC, subunit A	CT1348	CT1348	Membrane fusion efflux protein, putative	[TP0514-TP0965 (0.87363523)]
COG0178	COG0845	CT1689	CT1689	Excinuclease ABC, subunit A	CT1221	CT1221	Hypothetical protein {UniProtKB/TrEMBL:Q8KD34}	[TP0514-TP0965 (0.87363523)]
COG0178	COG0845	CT1689	CT1689	Excinuclease ABC, subunit A	CT0464	CT0464	Membrane fusion protein, putative	[TP0514-TP0965 (0.87363523)]
COG0178	COG0845	CT0527	CT0527	Excinuclease ABC, subunit A	CT0377	CT0377	Hypothetical protein {UniProtKB/TrEMBL:Q8KFF0}	[TP0514-TP0965 (0.87363523)]
COG0178	COG0845	CT0527	CT0527	Excinuclease ABC, subunit A	CT0464	CT0464	Membrane fusion protein, putative	[TP0514-TP0965 (0.87363523)]
COG0178	COG0845	CT0527	CT0527	Excinuclease ABC, subunit A	CT1221	CT1221	Hypothetical protein {UniProtKB/TrEMBL:Q8KD34}	[TP0514-TP0965 (0.87363523)]
COG0457	COG0566	CT1808	CT1808	TPR domain protein {UniProtKB/TrEMBL:Q8KBH9}	CT1627	CT1627	SpoU rRNA methylase family protein	[TP0095-TP0054 (0.73981166)]
COG0457	COG0566	CT1808	CT1808	TPR domain protein {UniProtKB/TrEMBL:Q8KBH9}	CT0879	CT0879	TRNA methyltransferase SpoU	[TP0095-TP0054 (0.73981166)]
COG0457	COG0566	CT1837	CT1837	TPR domain protein {UniProtKB/TrEMBL:Q8KBF0}	CT1888	CT1888	SpoU rRNA methylase family protein	[TP0095-TP0054 (0.73981166)]
COG0457	COG0566	CT2075	CT2075	TPR domain protein {UniProtKB/TrEMBL:Q8KAT0}	CT1888	CT1888	SpoU rRNA methylase family protein	[TP0095-TP0054 (0.73981166)]
COG0457	COG0566	CT1837	CT1837	TPR domain protein {UniProtKB/TrEMBL:Q8KBF0}	CT0879	CT0879	TRNA methyltransferase SpoU	[TP0095-TP0054 (0.73981166)]
COG0457	COG0566	CT1808	CT1808	TPR domain protein {UniProtKB/TrEMBL:Q8KBH9}	CT1255	CT1255	SpoU rRNA methylase family protein	[TP0095-TP0054 (0.73981166)]
COG0457	COG0566	CT1837	CT1837	TPR domain protein {UniProtKB/TrEMBL:Q8KBF0}	CT1627	CT1627	SpoU rRNA methylase family protein	[TP0095-TP0054 (0.73981166)]
COG0457	COG0566	CT1808	CT1808	TPR domain protein {UniProtKB/TrEMBL:Q8KBH9}	CT1888	CT1888	SpoU rRNA methylase family protein	[TP0095-TP0054 (0.73981166)]
COG0457	COG0566	CT2075	CT2075	TPR domain protein {UniProtKB/TrEMBL:Q8KAT0}	CT0879	CT0879	TRNA methyltransferase SpoU	[TP0095-TP0054 (0.73981166)]
COG0457	COG0566	CT2075	CT2075	TPR domain protein {UniProtKB/TrEMBL:Q8KAT0}	CT1255	CT1255	SpoU rRNA methylase family protein	[TP0095-TP0054 (0.73981166)]
COG0457	COG0566	CT2075	CT2075	TPR domain protein {UniProtKB/TrEMBL:Q8KAT0}	CT1627	CT1627	SpoU rRNA methylase family protein	[TP0095-TP0054 (0.73981166)]
COG0457	COG0566	CT1837	CT1837	TPR domain protein {UniProtKB/TrEMBL:Q8KBF0}	CT1255	CT1255	SpoU rRNA methylase family protein	[TP0095-TP0054 (0.73981166)]
COG0465	COG0558	CT0127	CT0127	Cell division protein FtsH	CT1663	CT1663	CDP-diacylglycerol--glycerol-3-phosphate	[TP0765-TP0256 (0.8653493)]
COG0465	COG0558	CT0297	CT0297	Cell division protein FtsH	CT0335	CT0335	CDP-diacylglycerol--glycerol-3-phosphate	[TP0765-TP0256 (0.8653493)]
COG0465	COG0558	CT0127	CT0127	Cell division protein FtsH	CT0335	CT0335	CDP-diacylglycerol--glycerol-3-phosphate	[TP0765-TP0256 (0.8653493)]
COG0465	COG0558	CT0297	CT0297	Cell division protein FtsH	CT1663	CT1663	CDP-diacylglycerol--glycerol-3-phosphate	[TP0765-TP0256 (0.8653493)]
COG0024	COG0462	CT2168	CT2168	Methionine aminopeptidase	CT1361	prs	Ribose-phosphate pyrophosphokinase (EC 2.7.6.1) (RPPK) (Phosphoribosyl pyrophosphate synthetase) (P-Rib-PP synthetase) (PRPP synthetase)	[TP0842-TP0294 (0.8762697)]
COG0125	COG0361	CT1313	tmk	Thymidylate kinase {UniProtKB/Swiss-Prot:Q8KCU7}	CT2167	infA	Translation initiation factor IF-1	[TP0354-TP0097 (0.8382038)]
COG0319	COG0787	CT1383	CT1383	UPF0054 protein CT1383	CT1922	alr	Alanine racemase {UniProtKB/Swiss-Prot:Q8KB67}	[TP0650-TP0681 (0.82058704)]
COG0564	COG1418	CT1299	CT1299	Ribosomal large subunit pseudouridine synthase D	CT0734	CT0734	UPF0144 protein CT0734	[TP0154-TP1018 (0.7668753)]
COG0849	COG1595	CT0031	CT0031	Cell division protein FtsA	CT0648	CT0648	RNA polymerase sigma-70 factor, ECF subfamily	[TP0389-TP0092 (0.66770643)]
COG0849	COG1595	CT0031	CT0031	Cell division protein FtsA	CT0278	CT0278	RNA polymerase sigma-70 factor, ECF subfamily	[TP0389-TP0092 (0.66770643)]
COG0849	COG1595	CT0031	CT0031	Cell division protein FtsA	CT0502	CT0502	RNA polymerase sigma-70 factor, ECF subfamily	[TP0389-TP0092 (0.66770643)]
COG0739	COG2204	CT1982	CT1982	Peptidase, M23/M37 family	CT1497	CT1497	Sigma-54-dependent transcriptional regulator	[TP0706-TP0519 (0.80130965)]
COG0739	COG2204	CT1980.1	CT1980.1	Peptidase, M23/M37 family	CT1497	CT1497	Sigma-54-dependent transcriptional regulator	[TP0706-TP0519 (0.80130965)]
COG0739	COG2204	CT0558	CT0558	Zinc metalloendopeptidase	CT1497	CT1497	Sigma-54-dependent transcriptional regulator	[TP0706-TP0519 (0.80130965)]
COG0036	COG2001	CT1670	CT1670	Ribulose-phosphate 3-epimerase	CT0043	mraZ	Protein mraZ {UniProtKB/Swiss-Prot:Q8KGC5}	[TP0945-TP0383 (0.685165)]
COG0280	COG0457	CT1085	CT1085	Phosphate acetyl/butyryltransferase family	CT2075	CT2075	TPR domain protein {UniProtKB/TrEMBL:Q8KAT0}	[TP0094-TP0067 (0.5068833)]
COG0280	COG0457	CT1085	CT1085	Phosphate acetyl/butyryltransferase family	CT1837	CT1837	TPR domain protein {UniProtKB/TrEMBL:Q8KBF0}	[TP0094-TP0067 (0.5068833)]
COG0280	COG0457	CT1085	CT1085	Phosphate acetyl/butyryltransferase family	CT1808	CT1808	TPR domain protein {UniProtKB/TrEMBL:Q8KBH9}	[TP0094-TP0067 (0.5068833)]
COG0457	COG0495	CT1837	CT1837	TPR domain protein {UniProtKB/TrEMBL:Q8KBF0}	CT1650	leuS	Leucyl-tRNA synthetase (EC 6.1.1.4) (Leucine--tRNA ligase) (LeuRS)	[TP0067-TP0586 (0.714839)]
COG0457	COG0495	CT2075	CT2075	TPR domain protein {UniProtKB/TrEMBL:Q8KAT0}	CT1650	leuS	Leucyl-tRNA synthetase (EC 6.1.1.4) (Leucine--tRNA ligase) (LeuRS)	[TP0067-TP0586 (0.714839)]
COG0457	COG0495	CT1808	CT1808	TPR domain protein {UniProtKB/TrEMBL:Q8KBH9}	CT1650	leuS	Leucyl-tRNA synthetase (EC 6.1.1.4) (Leucine--tRNA ligase) (LeuRS)	[TP0067-TP0586 (0.714839)]
COG0257	COG0472	CT2166	CT2166	50S ribosomal protein L36	CT0037	mraY	Phospho-N-acetylmuramoyl-pentapeptide-transferase (EC 2.7.8.13) (UDP- MurNAc-pentapeptide phosphotransferase)	[TP0209-TP0345 (0.64932555)]
COG0358	COG0457	CT1588	CT1588	DNA primase, putative {UniProtKB/TrEMBL:Q8KC38}	CT1808	CT1808	TPR domain protein {UniProtKB/TrEMBL:Q8KBH9}	[TP0492-TP0648 (0.5111708)]
COG0358	COG0457	CT1588	CT1588	DNA primase, putative {UniProtKB/TrEMBL:Q8KC38}	CT2075	CT2075	TPR domain protein {UniProtKB/TrEMBL:Q8KAT0}	[TP0492-TP0648 (0.5111708)]
COG0358	COG0457	CT1588	CT1588	DNA primase, putative {UniProtKB/TrEMBL:Q8KC38}	CT1837	CT1837	TPR domain protein {UniProtKB/TrEMBL:Q8KBF0}	[TP0492-TP0648 (0.5111708)]
COG0795	COG1792	CT0740	CT0740	Membrane protein, putative	CT0568	CT0568	Rod shape-determining protein MreC, putative	[TP0884-TP0498 (0.8374102)]
COG0795	COG1792	CT1549	CT1549	Membrane protein, putative	CT0568	CT0568	Rod shape-determining protein MreC, putative	[TP0884-TP0498 (0.8374102)]
COG0024	COG0125	CT2168	CT2168	Methionine aminopeptidase	CT1313	tmk	Thymidylate kinase {UniProtKB/Swiss-Prot:Q8KCU7}	[TP0842-TP0354 (0.8096375)]
COG0618	COG1214	CT1181	CT1181	DHH family protein {UniProtKB/TrEMBL:Q8KD73}	CT0139	CT0139	Protease, putative {UniProtKB/TrEMBL:Q8KG29}	[TP0803-TP0876 (0.700686)]
COG0257	COG2815	CT2166	CT2166	50S ribosomal protein L36	CT1205	CT1205	Hypothetical protein {UniProtKB/TrEMBL:Q8KD50}	[TP0209-TP0307 (0.60542274)]
COG0457	COG0845	CT2075	CT2075	TPR domain protein {UniProtKB/TrEMBL:Q8KAT0}	CT0464	CT0464	Membrane fusion protein, putative	[TP0648-TP0965 (0.54118866)]
COG0457	COG0845	CT1808	CT1808	TPR domain protein {UniProtKB/TrEMBL:Q8KBH9}	CT1288	CT1288	Multidrug resistance protein, AcrA/AcrE family	[TP0648-TP0965 (0.54118866)]
COG0457	COG0845	CT1837	CT1837	TPR domain protein {UniProtKB/TrEMBL:Q8KBF0}	CT1348	CT1348	Membrane fusion efflux protein, putative	[TP0648-TP0965 (0.54118866)]
COG0457	COG0845	CT2075	CT2075	TPR domain protein {UniProtKB/TrEMBL:Q8KAT0}	CT1288	CT1288	Multidrug resistance protein, AcrA/AcrE family	[TP0648-TP0965 (0.54118866)]
COG0457	COG0845	CT1837	CT1837	TPR domain protein {UniProtKB/TrEMBL:Q8KBF0}	CT1221	CT1221	Hypothetical protein {UniProtKB/TrEMBL:Q8KD34}	[TP0648-TP0965 (0.54118866)]
COG0457	COG0845	CT1837	CT1837	TPR domain protein {UniProtKB/TrEMBL:Q8KBF0}	CT1288	CT1288	Multidrug resistance protein, AcrA/AcrE family	[TP0648-TP0965 (0.54118866)]
COG0457	COG0845	CT2075	CT2075	TPR domain protein {UniProtKB/TrEMBL:Q8KAT0}	CT0377	CT0377	Hypothetical protein {UniProtKB/TrEMBL:Q8KFF0}	[TP0648-TP0965 (0.54118866)]
COG0457	COG0845	CT1837	CT1837	TPR domain protein {UniProtKB/TrEMBL:Q8KBF0}	CT0377	CT0377	Hypothetical protein {UniProtKB/TrEMBL:Q8KFF0}	[TP0648-TP0965 (0.54118866)]
COG0457	COG0845	CT1808	CT1808	TPR domain protein {UniProtKB/TrEMBL:Q8KBH9}	CT0464	CT0464	Membrane fusion protein, putative	[TP0648-TP0965 (0.54118866)]
COG0457	COG0845	CT1808	CT1808	TPR domain protein {UniProtKB/TrEMBL:Q8KBH9}	CT1348	CT1348	Membrane fusion efflux protein, putative	[TP0648-TP0965 (0.54118866)]
COG0457	COG0845	CT1837	CT1837	TPR domain protein {UniProtKB/TrEMBL:Q8KBF0}	CT0464	CT0464	Membrane fusion protein, putative	[TP0648-TP0965 (0.54118866)]
COG0457	COG0845	CT1808	CT1808	TPR domain protein {UniProtKB/TrEMBL:Q8KBH9}	CT1221	CT1221	Hypothetical protein {UniProtKB/TrEMBL:Q8KD34}	[TP0648-TP0965 (0.54118866)]
COG0457	COG0845	CT1808	CT1808	TPR domain protein {UniProtKB/TrEMBL:Q8KBH9}	CT0377	CT0377	Hypothetical protein {UniProtKB/TrEMBL:Q8KFF0}	[TP0648-TP0965 (0.54118866)]
COG0457	COG0845	CT2075	CT2075	TPR domain protein {UniProtKB/TrEMBL:Q8KAT0}	CT1348	CT1348	Membrane fusion efflux protein, putative	[TP0648-TP0965 (0.54118866)]
COG0457	COG0845	CT2075	CT2075	TPR domain protein {UniProtKB/TrEMBL:Q8KAT0}	CT1221	CT1221	Hypothetical protein {UniProtKB/TrEMBL:Q8KD34}	[TP0648-TP0965 (0.54118866)]
COG0419	COG1512	CT1147	CT1147	Exonuclease SbcC {UniProtKB/TrEMBL:Q8KDA7}	CT1790	CT1790	Hypothetical protein {UniProtKB/TrEMBL:Q8KBJ7}	[TP0627-TP0561 (0.5704539)]
COG0760	COG2239	CT2264	CT2264	Peptidyl-prolyl cis-trans isomerase SurA	CT1854	CT1854	Mg2+ transporter MgtE {UniProtKB/TrEMBL:Q8KBD4}	[TP1016-TP0917 (0.81817394)]
COG0782	COG1057	CT1446	greA	Transcription elongation factor greA (Transcript cleavage factor greA)	CT0016	CT0016	Nicotinate-nucleotide adenyltransferase, putative	[TP0019-TP0741 (0.75909394)]
COG1079	COG2239	CT1681	CT1681	ABC transporter, permease protein	CT1854	CT1854	Mg2+ transporter MgtE {UniProtKB/TrEMBL:Q8KBD4}	[TP0302-TP0917 (0.5527395)]
COG0012	COG0188	CT0285	CT0285	GTP-binding protein {UniProtKB/TrEMBL:Q8KFN7}	CT0141	CT0141	DNA gyrase subunit A {UniProtKB/TrEMBL:Q8KG27}	[TP0124-TP0005 (0.7149395)]
COG0206	COG1774	CT0030	CT0030	Cell division protein FtsZ	CT0968	CT0968	Hypothetical protein {UniProtKB/TrEMBL:Q8KDS6}	[TP0390-TP0046 (0.67547834)]
COG0528	COG1774	CT1779	pyrH	Uridylate kinase (EC 2.7.4.-) (UK) (Uridine monophosphate kinase) (UMP kinase)	CT0968	CT0968	Hypothetical protein {UniProtKB/TrEMBL:Q8KDS6}	[TP0099-TP0046 (0.65377367)]
COG0462	COG0492	CT1361	prs	Ribose-phosphate pyrophosphokinase (EC 2.7.6.1) (RPPK) (Phosphoribosyl pyrophosphate synthetase) (P-Rib-PP synthetase) (PRPP synthetase)	CT1512	CT1512	Thioredoxin reductase, putative	[TP0294-TP0814 (0.8323514)]
COG0462	COG0492	CT1361	prs	Ribose-phosphate pyrophosphokinase (EC 2.7.6.1) (RPPK) (Phosphoribosyl pyrophosphate synthetase) (P-Rib-PP synthetase) (PRPP synthetase)	CT0842	CT0842	Thioredoxin reductase {UniProtKB/TrEMBL:Q8KE48}	[TP0294-TP0814 (0.8323514)]
COG0124	COG0254	CT0236	hisS	Histidyl-tRNA synthetase (EC 6.1.1.21) (Histidine--tRNA ligase) (HisRS)	CT1576	rpmE	50S ribosomal protein L31	[TP0641-TP0255 (0.65973145)]
COG0178	COG0272	CT0527	CT0527	Excinuclease ABC, subunit A	CT0457	CT0457	DNA ligase, NAD-dependent	[TP0514-TP0634 (0.7537598)]
COG0178	COG0272	CT1689	CT1689	Excinuclease ABC, subunit A	CT0457	CT0457	DNA ligase, NAD-dependent	[TP0514-TP0634 (0.7537598)]
COG0257	COG2204	CT2166	CT2166	50S ribosomal protein L36	CT1497	CT1497	Sigma-54-dependent transcriptional regulator	[TP0209-TP0519 (0.6010877)]
COG0608	COG1159	CT0360	CT0360	Single-stranded-DNA-specific exonuclease RecJ	CT0289	CT0289	GTP-binding protein, Era/ThdF family	[TP0704-TP0541 (0.7586372)]
COG0242	COG0263	CT1454	def	Peptide deformylase (EC 3.5.1.88) (PDF) (Polypeptide deformylase)	CT1457	proB	Glutamate 5-kinase (EC 2.7.2.11) (Gamma-glutamyl kinase) (GK)	[TP0757-TP0351 (0.5771584)]
COG1115	COG2239	CT0822	CT0822	Sodium:alanine symporter family protein	CT1854	CT1854	Mg2+ transporter MgtE {UniProtKB/TrEMBL:Q8KBD4}	[TP0414-TP0917 (0.53720385)]
COG0124	COG0546	CT0236	hisS	Histidyl-tRNA synthetase (EC 6.1.1.21) (Histidine--tRNA ligase) (HisRS)	CT1708	CT1708	Hydrolase, haloacid dehalogenase-like family	[TP0641-TP0554 (0.5196431)]
COG0124	COG0546	CT0236	hisS	Histidyl-tRNA synthetase (EC 6.1.1.21) (Histidine--tRNA ligase) (HisRS)	CT0889	CT0889	Phosphoglycolate phosphatase	[TP0641-TP0554 (0.5196431)]
COG0124	COG0546	CT0236	hisS	Histidyl-tRNA synthetase (EC 6.1.1.21) (Histidine--tRNA ligase) (HisRS)	CT1236	CT1236	Phosphatase, putative {UniProtKB/TrEMBL:Q8KD21}	[TP0641-TP0554 (0.5196431)]
COG1057	COG2815	CT0016	CT0016	Nicotinate-nucleotide adenyltransferase, putative	CT1205	CT1205	Hypothetical protein {UniProtKB/TrEMBL:Q8KD50}	[TP0741-TP0307 (0.78223574)]
COG0257	COG0773	CT2166	CT2166	50S ribosomal protein L36	CT0033	murC	UDP-N-acetylmuramate--L-alanine ligase (EC 6.3.2.8) (UDP-N- acetylmuramoyl-L-alanine synthetase)	[TP0209-TP0341 (0.6926446)]
COG0257	COG0773	CT2166	CT2166	50S ribosomal protein L36	CT1479	CT1479	UDP-N-acetylmuramate:L-alanyl-gamma-D-glutamyl-me	[TP0209-TP0341 (0.6926446)]
COG0457	COG2204	CT1837	CT1837	TPR domain protein {UniProtKB/TrEMBL:Q8KBF0}	CT1497	CT1497	Sigma-54-dependent transcriptional regulator	[TP0067-TP0519 (0.7741208)]
COG0457	COG2204	CT2075	CT2075	TPR domain protein {UniProtKB/TrEMBL:Q8KAT0}	CT1497	CT1497	Sigma-54-dependent transcriptional regulator	[TP0067-TP0519 (0.7741208)]
COG0457	COG2204	CT1808	CT1808	TPR domain protein {UniProtKB/TrEMBL:Q8KBH9}	CT1497	CT1497	Sigma-54-dependent transcriptional regulator	[TP0067-TP0519 (0.7741208)]
COG0257	COG0681	CT2166	CT2166	50S ribosomal protein L36	CT1450	CT1450	Signal peptidase I {UniProtKB/TrEMBL:Q8KCH1}	[TP0209-TP0926 (0.69083804)]
COG1774	COG2812	CT0968	CT0968	Hypothetical protein {UniProtKB/TrEMBL:Q8KDS6}	CT1324	CT1324	DNA polymerase III, gamma and tau subunits	[TP0046-TP1005 (0.5678104)]
COG1774	COG2812	CT0968	CT0968	Hypothetical protein {UniProtKB/TrEMBL:Q8KDS6}	CT1606	CT1606	DNA polymerase III, delta subunit, putative	[TP0046-TP1005 (0.5678104)]
COG0036	COG1774	CT1670	CT1670	Ribulose-phosphate 3-epimerase	CT0968	CT0968	Hypothetical protein {UniProtKB/TrEMBL:Q8KDS6}	[TP0945-TP0046 (0.53769433)]
COG1121	COG2204	CT2105	CT2105	ABC transporter, ATP-binding protein	CT1497	CT1497	Sigma-54-dependent transcriptional regulator	[TP0035-TP0519 (0.5085169)]
COG0528	COG4591	CT1779	pyrH	Uridylate kinase (EC 2.7.4.-) (UK) (Uridine monophosphate kinase) (UMP kinase)	CT1103	CT1103	Hypothetical protein {UniProtKB/TrEMBL:Q8KDE9}	[TP0099-TP0580 (0.8561369)]
COG0528	COG4591	CT1779	pyrH	Uridylate kinase (EC 2.7.4.-) (UK) (Uridine monophosphate kinase) (UMP kinase)	CT1602	CT1602	Lipoprotein releasing system	[TP0099-TP0580 (0.8561369)]
COG0528	COG4591	CT1779	pyrH	Uridylate kinase (EC 2.7.4.-) (UK) (Uridine monophosphate kinase) (UMP kinase)	CT1102	CT1102	Hypothetical protein {UniProtKB/TrEMBL:Q8KDF0}	[TP0099-TP0580 (0.8561369)]
COG0528	COG4591	CT1779	pyrH	Uridylate kinase (EC 2.7.4.-) (UK) (Uridine monophosphate kinase) (UMP kinase)	CT0258	CT0258	Hypothetical protein {UniProtKB/TrEMBL:Q8KFR4}	[TP0099-TP0580 (0.8561369)]
COG0228	COG0546	CT1166	rpsP	30S ribosomal protein S16	CT0889	CT0889	Phosphoglycolate phosphatase	[TP0905-TP0554 (0.5352583)]
COG0228	COG0546	CT1166	rpsP	30S ribosomal protein S16	CT1236	CT1236	Phosphatase, putative {UniProtKB/TrEMBL:Q8KD21}	[TP0905-TP0554 (0.5352583)]
COG0228	COG0546	CT1166	rpsP	30S ribosomal protein S16	CT1708	CT1708	Hydrolase, haloacid dehalogenase-like family	[TP0905-TP0554 (0.5352583)]
COG0770	COG2001	CT0038	CT0038	UDP-N-acetylmuramoylalanyl-D-glutamyl-2,	CT0043	mraZ	Protein mraZ {UniProtKB/Swiss-Prot:Q8KGC5}	[TP0386-TP0383 (0.8315325)]
COG0051	COG2204	CT2190	rpsJ	30S ribosomal protein S10	CT1497	CT1497	Sigma-54-dependent transcriptional regulator	[TP0188-TP0519 (0.6307204)]
COG0249	COG0546	CT1503	mutS	DNA mismatch repair protein mutS	CT0889	CT0889	Phosphoglycolate phosphatase	[TP0328-TP0554 (0.5196431)]
COG0249	COG0546	CT1503	mutS	DNA mismatch repair protein mutS	CT1236	CT1236	Phosphatase, putative {UniProtKB/TrEMBL:Q8KD21}	[TP0328-TP0554 (0.5196431)]
COG0249	COG0546	CT1503	mutS	DNA mismatch repair protein mutS	CT1708	CT1708	Hydrolase, haloacid dehalogenase-like family	[TP0328-TP0554 (0.5196431)]
COG0234	COG0803	CT0529	groS	10 kDa chaperonin (Protein Cpn10) (groES protein)	CT2106	CT2106	Adhesion protein, putative	[TP1013-TP0163 (0.67160416)]
COG0227	COG0492	CT1611	rpmB	50S ribosomal protein L28	CT1512	CT1512	Thioredoxin reductase, putative	[TP0362-TP0814 (0.801083)]
COG0227	COG0492	CT1611	rpmB	50S ribosomal protein L28	CT0842	CT0842	Thioredoxin reductase {UniProtKB/TrEMBL:Q8KE48}	[TP0362-TP0814 (0.801083)]
COG0051	COG1192	CT2190	rpsJ	30S ribosomal protein S10	CT0883	CT0883	ATPase, ParA family {UniProtKB/TrEMBL:Q8KE10}	[TP0188-TP0272 (0.7732025)]
COG0051	COG1192	CT2190	rpsJ	30S ribosomal protein S10	CT1852	CT1852	ATPase, ParA family {UniProtKB/TrEMBL:Q8KBD6}	[TP0188-TP0272 (0.7732025)]
COG0098	COG0803	CT2172	rpsE	30S ribosomal protein S5	CT2106	CT2106	Adhesion protein, putative	[TP0206-TP0163 (0.74372905)]
COG0249	COG0457	CT1503	mutS	DNA mismatch repair protein mutS	CT1837	CT1837	TPR domain protein {UniProtKB/TrEMBL:Q8KBF0}	[TP0328-TP0095 (0.63719666)]
COG0249	COG0457	CT1503	mutS	DNA mismatch repair protein mutS	CT1808	CT1808	TPR domain protein {UniProtKB/TrEMBL:Q8KBH9}	[TP0328-TP0095 (0.63719666)]
COG0249	COG0457	CT1503	mutS	DNA mismatch repair protein mutS	CT2075	CT2075	TPR domain protein {UniProtKB/TrEMBL:Q8KAT0}	[TP0328-TP0095 (0.63719666)]
COG0442	COG0459	CT1491	CT1491	Prolyl-tRNA synthetase {UniProtKB/TrEMBL:Q8KCD1}	CT0530	groL	60 kDa chaperonin (Protein Cpn60) (groEL protein)	[TP0160-TP0030 (0.7719589)]
COG0036	COG1573	CT1670	CT1670	Ribulose-phosphate 3-epimerase	CT0182	CT0182	Hypothetical protein {UniProtKB/TrEMBL:Q8KFY8}	[TP0945-TP0229 (0.685165)]
COG0036	COG1573	CT1670	CT1670	Ribulose-phosphate 3-epimerase	CT0206	CT0206	DNA polymerase, bacteriophage-type	[TP0945-TP0229 (0.685165)]
COG0217	COG0481	CT1665	CT1665	Hypothetical UPF0082 protein CT1665	CT1451	lepA	GTP-binding protein lepA	[TP0474-TP0510 (0.76600474)]
COG0178	COG0357	CT0527	CT0527	Excinuclease ABC, subunit A	CT2160	gidB	Methyltransferase gidB (EC 2.1.-.-) (Glucose-inhibited division protein B)	[TP0514-TP0946 (0.8569251)]
COG0178	COG0357	CT1689	CT1689	Excinuclease ABC, subunit A	CT2160	gidB	Methyltransferase gidB (EC 2.1.-.-) (Glucose-inhibited division protein B)	[TP0514-TP0946 (0.8569251)]
COG0472	COG2239	CT0037	mraY	Phospho-N-acetylmuramoyl-pentapeptide-transferase (EC 2.7.8.13) (UDP- MurNAc-pentapeptide phosphotransferase)	CT1854	CT1854	Mg2+ transporter MgtE {UniProtKB/TrEMBL:Q8KBD4}	[TP0345-TP0917 (0.5059451)]
COG0330	COG0772	CT0796	CT0796	Band 7 family protein {UniProtKB/TrEMBL:Q8KE93}	CT0035	CT0035	Cell division protein, FtsW/RodA/SpoVE family	[TP0113-TP0501 (0.70068353)]
COG0330	COG0772	CT0796	CT0796	Band 7 family protein {UniProtKB/TrEMBL:Q8KE93}	CT0290	CT0290	Rod shape-determining protein RodA	[TP0113-TP0501 (0.70068353)]
COG0546	COG2815	CT1236	CT1236	Phosphatase, putative {UniProtKB/TrEMBL:Q8KD21}	CT1205	CT1205	Hypothetical protein {UniProtKB/TrEMBL:Q8KD50}	[TP0554-TP0307 (0.56625235)]
COG0546	COG2815	CT1708	CT1708	Hydrolase, haloacid dehalogenase-like family	CT1205	CT1205	Hypothetical protein {UniProtKB/TrEMBL:Q8KD50}	[TP0554-TP0307 (0.56625235)]
COG0546	COG2815	CT0889	CT0889	Phosphoglycolate phosphatase	CT1205	CT1205	Hypothetical protein {UniProtKB/TrEMBL:Q8KD50}	[TP0554-TP0307 (0.56625235)]
COG0267	COG2137	CT1373	rpmG	50S ribosomal protein L33	CT1778	recX	Regulatory protein recX	[TP0234-TP1023 (0.5769722)]
COG0477	COG1432	CT0992	CT0992	Drug resistance protein, putative	CT0467	CT0467	Hypothetical protein {UniProtKB/TrEMBL:Q8KF64}	[TP0840-TP0894 (0.55999315)]
COG0477	COG1432	CT0102	CT0102	Transporter, putative {UniProtKB/TrEMBL:Q8KG66}	CT0467	CT0467	Hypothetical protein {UniProtKB/TrEMBL:Q8KF64}	[TP0840-TP0894 (0.55999315)]
COG0477	COG1432	CT1475	CT1475	Transporter, putative {UniProtKB/TrEMBL:Q8KCE7}	CT0467	CT0467	Hypothetical protein {UniProtKB/TrEMBL:Q8KF64}	[TP0840-TP0894 (0.55999315)]
COG0477	COG1432	CT1692.1	CT1692.1	Major facilitator family transporter	CT0467	CT0467	Hypothetical protein {UniProtKB/TrEMBL:Q8KF64}	[TP0840-TP0894 (0.55999315)]
COG0477	COG1432	CT0104	CT0104	Multidrug resistance protein	CT0467	CT0467	Hypothetical protein {UniProtKB/TrEMBL:Q8KF64}	[TP0840-TP0894 (0.55999315)]
COG0477	COG1432	CT0198	CT0198	MFS transporter family protein	CT0467	CT0467	Hypothetical protein {UniProtKB/TrEMBL:Q8KF64}	[TP0840-TP0894 (0.55999315)]
COG0477	COG1432	CT1441	CT1441	PucC protein {UniProtKB/TrEMBL:Q8KCI0}	CT0467	CT0467	Hypothetical protein {UniProtKB/TrEMBL:Q8KF64}	[TP0840-TP0894 (0.55999315)]
COG0143	COG0217	CT0969	metG	Methionyl-tRNA synthetase (EC 6.1.1.10) (Methionine--tRNA ligase) (MetRS)	CT1665	CT1665	Hypothetical UPF0082 protein CT1665	[TP0798-TP0474 (0.7790581)]
COG0257	COG0716	CT2166	CT2166	50S ribosomal protein L36	CT1738	CT1738	Flavodoxin {UniProtKB/TrEMBL:Q8KBP7}	[TP0209-TP0925 (0.69083804)]
COG0357	COG1774	CT2160	gidB	Methyltransferase gidB (EC 2.1.-.-) (Glucose-inhibited division protein B)	CT0968	CT0968	Hypothetical protein {UniProtKB/TrEMBL:Q8KDS6}	[TP0946-TP0046 (0.5510487)]
COG0357	COG0442	CT2160	gidB	Methyltransferase gidB (EC 2.1.-.-) (Glucose-inhibited division protein B)	CT1491	CT1491	Prolyl-tRNA synthetase {UniProtKB/TrEMBL:Q8KCD1}	[TP0946-TP0160 (0.6515529)]
COG0566	COG2204	CT1255	CT1255	SpoU rRNA methylase family protein	CT1497	CT1497	Sigma-54-dependent transcriptional regulator	[TP0054-TP0519 (0.63495165)]
COG0566	COG2204	CT1627	CT1627	SpoU rRNA methylase family protein	CT1497	CT1497	Sigma-54-dependent transcriptional regulator	[TP0054-TP0519 (0.63495165)]
COG0566	COG2204	CT0879	CT0879	TRNA methyltransferase SpoU	CT1497	CT1497	Sigma-54-dependent transcriptional regulator	[TP0054-TP0519 (0.63495165)]
COG0566	COG2204	CT1888	CT1888	SpoU rRNA methylase family protein	CT1497	CT1497	Sigma-54-dependent transcriptional regulator	[TP0054-TP0519 (0.63495165)]
COG0290	COG0724	CT2127	infC	Translation initiation factor IF-3	CT0132	CT0132	RNA-binding protein {UniProtKB/TrEMBL:Q8KG36}	[TP0850-TP0356 (0.81817394)]
COG0290	COG0724	CT2127	infC	Translation initiation factor IF-3	CT1904.1	CT1904.1	RNA-binding protein {UniProtKB/TrEMBL:Q4W536}	[TP0850-TP0356 (0.81817394)]
COG0564	COG1200	CT1299	CT1299	Ribosomal large subunit pseudouridine synthase D	CT1575	CT1575	ATP-dependent DNA helicase RecG	[TP0339-TP0687 (0.85149276)]
COG0772	COG1115	CT0035	CT0035	Cell division protein, FtsW/RodA/SpoVE family	CT0822	CT0822	Sodium:alanine symporter family protein	[TP0501-TP0998 (0.70629925)]
COG0772	COG1115	CT0290	CT0290	Rod shape-determining protein RodA	CT0822	CT0822	Sodium:alanine symporter family protein	[TP0501-TP0998 (0.70629925)]
COG0457	COG2812	CT1808	CT1808	TPR domain protein {UniProtKB/TrEMBL:Q8KBH9}	CT1324	CT1324	DNA polymerase III, gamma and tau subunits	[TP0067-TP1005 (0.5652097)]
COG0457	COG2812	CT1837	CT1837	TPR domain protein {UniProtKB/TrEMBL:Q8KBF0}	CT1606	CT1606	DNA polymerase III, delta subunit, putative	[TP0067-TP1005 (0.5652097)]
COG0457	COG2812	CT1837	CT1837	TPR domain protein {UniProtKB/TrEMBL:Q8KBF0}	CT1324	CT1324	DNA polymerase III, gamma and tau subunits	[TP0067-TP1005 (0.5652097)]
COG0457	COG2812	CT1808	CT1808	TPR domain protein {UniProtKB/TrEMBL:Q8KBH9}	CT1606	CT1606	DNA polymerase III, delta subunit, putative	[TP0067-TP1005 (0.5652097)]
COG0457	COG2812	CT2075	CT2075	TPR domain protein {UniProtKB/TrEMBL:Q8KAT0}	CT1324	CT1324	DNA polymerase III, gamma and tau subunits	[TP0067-TP1005 (0.5652097)]
COG0457	COG2812	CT2075	CT2075	TPR domain protein {UniProtKB/TrEMBL:Q8KAT0}	CT1606	CT1606	DNA polymerase III, delta subunit, putative	[TP0067-TP1005 (0.5652097)]
COG0237	COG1493	CT1209	coaE	Dephospho-CoA kinase (EC 2.7.1.24) (Dephosphocoenzyme A kinase)	CT1633	hprK	HPr kinase/phosphorylase (EC 2.7.11.-) (EC 2.7.4.-) (HPrK/P) (HPr(Ser) kinase/phosphorylase)	[TP0296-TP0591 (0.7885255)]
COG0322	COG1432	CT1807	uvrC	UvrABC system protein C (Protein uvrC) (Excinuclease ABC subunit C)	CT0467	CT0467	Hypothetical protein {UniProtKB/TrEMBL:Q8KF64}	[TP0472-TP0894 (0.7171434)]
COG0124	COG0124	CT0236	hisS	Histidyl-tRNA synthetase (EC 6.1.1.21) (Histidine--tRNA ligase) (HisRS)	CT0236	hisS	Histidyl-tRNA synthetase (EC 6.1.1.21) (Histidine--tRNA ligase) (HisRS)	[TP0641-TP0641 (0.67365265)]
COG0768	COG0815	CT0040	CT0040	Penicillin-binding protein 3	CT1498	lnt	Apolipoprotein N-acyltransferase (EC 2.3.1.-) (ALP N-acyltransferase)	[TP0500-TP0252 (0.87159187)]
COG0768	COG0815	CT0566	CT0566	Penicillin-binding protein 2	CT1498	lnt	Apolipoprotein N-acyltransferase (EC 2.3.1.-) (ALP N-acyltransferase)	[TP0500-TP0252 (0.87159187)]
COG2239	COG4603	CT1854	CT1854	Mg2+ transporter MgtE {UniProtKB/TrEMBL:Q8KBD4}	CT1199	CT1199	ABC transporter, permease protein	[TP0917-TP0301 (0.53720385)]
COG0486	COG0803	CT2084	trmE	tRNA modification GTPase trmE	CT2106	CT2106	Adhesion protein, putative	[TP0550-TP0163 (0.74372905)]
COG0012	COG0608	CT0285	CT0285	GTP-binding protein {UniProtKB/TrEMBL:Q8KFN7}	CT0360	CT0360	Single-stranded-DNA-specific exonuclease RecJ	[TP0124-TP0704 (0.626838)]
COG1214	COG1773	CT0139	CT0139	Protease, putative {UniProtKB/TrEMBL:Q8KG29}	CT2024	rub3	Rubredoxin 3 {UniProtKB/Swiss-Prot:P58025}	[TP0876-TP0991 (0.57776016)]
COG1214	COG1773	CT0139	CT0139	Protease, putative {UniProtKB/TrEMBL:Q8KG29}	CT1101	rub2	Rubredoxin 2 {UniProtKB/Swiss-Prot:P58993}	[TP0876-TP0991 (0.57776016)]
COG1214	COG1773	CT0139	CT0139	Protease, putative {UniProtKB/TrEMBL:Q8KG29}	CT1100	rub1	Rubredoxin 1 {UniProtKB/Swiss-Prot:P58992}	[TP0876-TP0991 (0.57776016)]
COG0739	COG0773	CT1980.1	CT1980.1	Peptidase, M23/M37 family	CT0033	murC	UDP-N-acetylmuramate--L-alanine ligase (EC 6.3.2.8) (UDP-N- acetylmuramoyl-L-alanine synthetase)	[TP0782-TP0341 (0.8145237)]
COG0739	COG0773	CT0558	CT0558	Zinc metalloendopeptidase	CT0033	murC	UDP-N-acetylmuramate--L-alanine ligase (EC 6.3.2.8) (UDP-N- acetylmuramoyl-L-alanine synthetase)	[TP0782-TP0341 (0.8145237)]
COG0739	COG0773	CT0558	CT0558	Zinc metalloendopeptidase	CT1479	CT1479	UDP-N-acetylmuramate:L-alanyl-gamma-D-glutamyl-me	[TP0782-TP0341 (0.8145237)]
COG0739	COG0773	CT1982	CT1982	Peptidase, M23/M37 family	CT1479	CT1479	UDP-N-acetylmuramate:L-alanyl-gamma-D-glutamyl-me	[TP0782-TP0341 (0.8145237)]
COG0739	COG0773	CT1980.1	CT1980.1	Peptidase, M23/M37 family	CT1479	CT1479	UDP-N-acetylmuramate:L-alanyl-gamma-D-glutamyl-me	[TP0782-TP0341 (0.8145237)]
COG0739	COG0773	CT1982	CT1982	Peptidase, M23/M37 family	CT0033	murC	UDP-N-acetylmuramate--L-alanine ligase (EC 6.3.2.8) (UDP-N- acetylmuramoyl-L-alanine synthetase)	[TP0782-TP0341 (0.8145237)]
COG0050	COG0457	CT2191	tuf	Elongation factor Tu (EF-Tu)	CT1808	CT1808	TPR domain protein {UniProtKB/TrEMBL:Q8KBH9}	[TP0187-TP0067 (0.7854602)]
COG0050	COG0457	CT2191	tuf	Elongation factor Tu (EF-Tu)	CT2075	CT2075	TPR domain protein {UniProtKB/TrEMBL:Q8KAT0}	[TP0187-TP0067 (0.7854602)]
COG0050	COG0457	CT2191	tuf	Elongation factor Tu (EF-Tu)	CT1837	CT1837	TPR domain protein {UniProtKB/TrEMBL:Q8KBF0}	[TP0187-TP0067 (0.7854602)]
COG0496	COG1774	CT1557	surE	5'-nucleotidase surE (EC 3.1.3.5) (Nucleoside 5'-monophosphate phosphohydrolase)	CT0968	CT0968	Hypothetical protein {UniProtKB/TrEMBL:Q8KDS6}	[TP0419-TP0046 (0.7400719)]
COG0257	COG0564	CT2166	CT2166	50S ribosomal protein L36	CT1299	CT1299	Ribosomal large subunit pseudouridine synthase D	[TP0209-TP0154 (0.634929)]
COG1108	COG1512	CT2104	CT2104	ABC 3 transport family protein	CT1790	CT1790	Hypothetical protein {UniProtKB/TrEMBL:Q8KBJ7}	[TP0036-TP0561 (0.5857341)]
COG0739	COG2239	CT0558	CT0558	Zinc metalloendopeptidase	CT1854	CT1854	Mg2+ transporter MgtE {UniProtKB/TrEMBL:Q8KBD4}	[TP0155-TP0917 (0.6343327)]
COG0739	COG2239	CT1980.1	CT1980.1	Peptidase, M23/M37 family	CT1854	CT1854	Mg2+ transporter MgtE {UniProtKB/TrEMBL:Q8KBD4}	[TP0155-TP0917 (0.6343327)]
COG0739	COG2239	CT1982	CT1982	Peptidase, M23/M37 family	CT1854	CT1854	Mg2+ transporter MgtE {UniProtKB/TrEMBL:Q8KBD4}	[TP0155-TP0917 (0.6343327)]
COG0457	COG1187	CT2075	CT2075	TPR domain protein {UniProtKB/TrEMBL:Q8KAT0}	CT0479	CT0479	Ribosomal small subunit pseudouridine synthase A	[TP0067-TP0459 (0.6360361)]
COG0457	COG1187	CT1837	CT1837	TPR domain protein {UniProtKB/TrEMBL:Q8KBF0}	CT0479	CT0479	Ribosomal small subunit pseudouridine synthase A	[TP0067-TP0459 (0.6360361)]
COG0457	COG1187	CT1808	CT1808	TPR domain protein {UniProtKB/TrEMBL:Q8KBH9}	CT0479	CT0479	Ribosomal small subunit pseudouridine synthase A	[TP0067-TP0459 (0.6360361)]
COG0210	COG0305	CT0343	CT0343	DNA helicase II {UniProtKB/TrEMBL:Q8KFI3}	CT0205	CT0205	Replicative DNA helicase	[TP0102-TP0058 (0.8842861)]
COG0621	COG0739	CT1993	CT1993	Hypothetical protein {UniProtKB/TrEMBL:Q8KB05}	CT1980.1	CT1980.1	Peptidase, M23/M37 family	[TP0269-TP0702 (0.8475093)]
COG0621	COG0739	CT1398	CT1398	Hypothetical protein {UniProtKB/TrEMBL:Q8KCL7}	CT1982	CT1982	Peptidase, M23/M37 family	[TP0269-TP0702 (0.8475093)]
COG0621	COG0739	CT1993	CT1993	Hypothetical protein {UniProtKB/TrEMBL:Q8KB05}	CT1982	CT1982	Peptidase, M23/M37 family	[TP0269-TP0702 (0.8475093)]
COG0621	COG0739	CT1398	CT1398	Hypothetical protein {UniProtKB/TrEMBL:Q8KCL7}	CT0558	CT0558	Zinc metalloendopeptidase	[TP0269-TP0702 (0.8475093)]
COG0621	COG0739	CT1993	CT1993	Hypothetical protein {UniProtKB/TrEMBL:Q8KB05}	CT0558	CT0558	Zinc metalloendopeptidase	[TP0269-TP0702 (0.8475093)]
COG0621	COG0739	CT1398	CT1398	Hypothetical protein {UniProtKB/TrEMBL:Q8KCL7}	CT1980.1	CT1980.1	Peptidase, M23/M37 family	[TP0269-TP0702 (0.8475093)]
COG0621	COG0739	CT0291.1	CT0291.1	MiaB-like tRNA modifying enzyme	CT1980.1	CT1980.1	Peptidase, M23/M37 family	[TP0269-TP0702 (0.8475093)]
COG0621	COG0739	CT0291.1	CT0291.1	MiaB-like tRNA modifying enzyme	CT1982	CT1982	Peptidase, M23/M37 family	[TP0269-TP0702 (0.8475093)]
COG0621	COG0739	CT0291.1	CT0291.1	MiaB-like tRNA modifying enzyme	CT0558	CT0558	Zinc metalloendopeptidase	[TP0269-TP0702 (0.8475093)]
COG0552	COG1774	CT0200	CT0200	Signal recognition particle-docking protein FtsY	CT0968	CT0968	Hypothetical protein {UniProtKB/TrEMBL:Q8KDS6}	[TP0578-TP0046 (0.5421936)]
COG0257	COG1057	CT2166	CT2166	50S ribosomal protein L36	CT0016	CT0016	Nicotinate-nucleotide adenyltransferase, putative	[TP0209-TP0741 (0.64932555)]
