# Supplementary material for: The Binary Protein Interactome of Treponema pallidum – The Syphilis Spirochete
Source: PLoS One. 2008 May 28;3(5):e2292. doi: 10.1371/journal.pone.0002292 (PMC2386257; doi:10.1371/journal.pone.0002292)
Supplement: Data S1 — Predicted protein-protein interactions based on our Treponema pallidum data; zip archive containing 372 files with one file per species. (6.09 MB ZIP) [file pone.0002292.s006.zip › bacteria/Chromobacterium_violaceum.tab]

243365 Chromobacterium violaceum
COG A	COG B	Locus Id A	Preferred Name(s) A	Annotation A	Locus Id B	Preferred Name(s) B	Annotation B	T. pallidum interaction
COG0186	COG1475	CV4177	rpsQ	30S ribosomal protein S17	CV0664	CV0664	Chromosome partitioning protein ParB	[TP0198-TP0271 (0.71912634)]
COG0608	COG0817	CV2475	CV2475	Exodeoxyribonuclease VII	CV4225	ruvC	Crossover junction endodeoxyribonuclease ruvC (EC 3.1.22.4) (Holliday junction nuclease ruvC) (Holliday junction resolvase ruvC)	[TP0704-TP0517 (0.81382185)]
COG0845	COG4591	CV2705	CV2705	Probable membrane protein	CV3942	CV3942	Hypothetical protein {UniProtKB/TrEMBL:Q7NR42}	[TP0965-TP0582 (0.8143851)]
COG0845	COG4591	CV1975	CV1975	NolF secretion protein {UniProtKB/TrEMBL:Q7NWL1}	CV3942	CV3942	Hypothetical protein {UniProtKB/TrEMBL:Q7NR42}	[TP0965-TP0582 (0.8143851)]
COG0845	COG4591	CV1736	CV1736	Secretion protein {UniProtKB/TrEMBL:Q7NX91}	CV2964	CV2964	Lipoprotein releasing system trasmembrane protein	[TP0965-TP0582 (0.8143851)]
COG0845	COG4591	CV1627	CV1627	Acriflavin resistance protein E	CV2964	CV2964	Lipoprotein releasing system trasmembrane protein	[TP0965-TP0582 (0.8143851)]
COG0845	COG4591	CV3923	CV3923	Probable transport/efflux transmembrane protein	CV2964	CV2964	Lipoprotein releasing system trasmembrane protein	[TP0965-TP0582 (0.8143851)]
COG0845	COG4591	CV0435	CV0435	Probable multidrug efflux membrane permease	CV2964	CV2964	Lipoprotein releasing system trasmembrane protein	[TP0965-TP0582 (0.8143851)]
COG0845	COG4591	CV0069	CV0069	Probable secretion protein	CV3942	CV3942	Hypothetical protein {UniProtKB/TrEMBL:Q7NR42}	[TP0965-TP0582 (0.8143851)]
COG0845	COG4591	CV2732	CV2732	Probable membrane protein	CV2964	CV2964	Lipoprotein releasing system trasmembrane protein	[TP0965-TP0582 (0.8143851)]
COG0845	COG4591	CV2240	CV2240	Probable multidrug efflux protein	CV2964	CV2964	Lipoprotein releasing system trasmembrane protein	[TP0965-TP0582 (0.8143851)]
COG0845	COG4591	CV0514	CV0514	Probable HlyD family secretion protein	CV3942	CV3942	Hypothetical protein {UniProtKB/TrEMBL:Q7NR42}	[TP0965-TP0582 (0.8143851)]
COG0845	COG4591	CV2240	CV2240	Probable multidrug efflux protein	CV3942	CV3942	Hypothetical protein {UniProtKB/TrEMBL:Q7NR42}	[TP0965-TP0582 (0.8143851)]
COG0845	COG4591	CV0306	CV0306	Probable HlyD family secretion protein	CV2964	CV2964	Lipoprotein releasing system trasmembrane protein	[TP0965-TP0582 (0.8143851)]
COG0845	COG4591	CV2705	CV2705	Probable membrane protein	CV2964	CV2964	Lipoprotein releasing system trasmembrane protein	[TP0965-TP0582 (0.8143851)]
COG0845	COG4591	CV4398	CV4398	ABC export system, membrane fusion protein	CV2964	CV2964	Lipoprotein releasing system trasmembrane protein	[TP0965-TP0582 (0.8143851)]
COG0845	COG4591	CV0069	CV0069	Probable secretion protein	CV2964	CV2964	Lipoprotein releasing system trasmembrane protein	[TP0965-TP0582 (0.8143851)]
COG0845	COG4591	CV0466	CV0466	Hypothetical protein {UniProtKB/TrEMBL:Q7P0U9}	CV2964	CV2964	Lipoprotein releasing system trasmembrane protein	[TP0965-TP0582 (0.8143851)]
COG0845	COG4591	CV2732	CV2732	Probable membrane protein	CV3942	CV3942	Hypothetical protein {UniProtKB/TrEMBL:Q7NR42}	[TP0965-TP0582 (0.8143851)]
COG0845	COG4591	CV0514	CV0514	Probable HlyD family secretion protein	CV2964	CV2964	Lipoprotein releasing system trasmembrane protein	[TP0965-TP0582 (0.8143851)]
COG0845	COG4591	CV1736	CV1736	Secretion protein {UniProtKB/TrEMBL:Q7NX91}	CV3942	CV3942	Hypothetical protein {UniProtKB/TrEMBL:Q7NR42}	[TP0965-TP0582 (0.8143851)]
COG0845	COG4591	CV0306	CV0306	Probable HlyD family secretion protein	CV3942	CV3942	Hypothetical protein {UniProtKB/TrEMBL:Q7NR42}	[TP0965-TP0582 (0.8143851)]
COG0845	COG4591	CV0435	CV0435	Probable multidrug efflux membrane permease	CV3942	CV3942	Hypothetical protein {UniProtKB/TrEMBL:Q7NR42}	[TP0965-TP0582 (0.8143851)]
COG0845	COG4591	CV3837	CV3837	Probable multidrug efflux membrane protein	CV3942	CV3942	Hypothetical protein {UniProtKB/TrEMBL:Q7NR42}	[TP0965-TP0582 (0.8143851)]
COG0845	COG4591	CV1627	CV1627	Acriflavin resistance protein E	CV3942	CV3942	Hypothetical protein {UniProtKB/TrEMBL:Q7NR42}	[TP0965-TP0582 (0.8143851)]
COG0845	COG4591	CV3923	CV3923	Probable transport/efflux transmembrane protein	CV3942	CV3942	Hypothetical protein {UniProtKB/TrEMBL:Q7NR42}	[TP0965-TP0582 (0.8143851)]
COG0845	COG4591	CV2460	CV2460	Probable membrane protein	CV2964	CV2964	Lipoprotein releasing system trasmembrane protein	[TP0965-TP0582 (0.8143851)]
COG0845	COG4591	CV2460	CV2460	Probable membrane protein	CV3942	CV3942	Hypothetical protein {UniProtKB/TrEMBL:Q7NR42}	[TP0965-TP0582 (0.8143851)]
COG0845	COG4591	CV4398	CV4398	ABC export system, membrane fusion protein	CV3942	CV3942	Hypothetical protein {UniProtKB/TrEMBL:Q7NR42}	[TP0965-TP0582 (0.8143851)]
COG0845	COG4591	CV0466	CV0466	Hypothetical protein {UniProtKB/TrEMBL:Q7P0U9}	CV3942	CV3942	Hypothetical protein {UniProtKB/TrEMBL:Q7NR42}	[TP0965-TP0582 (0.8143851)]
COG0845	COG4591	CV3837	CV3837	Probable multidrug efflux membrane protein	CV2964	CV2964	Lipoprotein releasing system trasmembrane protein	[TP0965-TP0582 (0.8143851)]
COG0845	COG4591	CV1975	CV1975	NolF secretion protein {UniProtKB/TrEMBL:Q7NWL1}	CV2964	CV2964	Lipoprotein releasing system trasmembrane protein	[TP0965-TP0582 (0.8143851)]
COG0617	COG0860	CV1632	CV1632	Polynucleotide adenylyltransferase	CV3822	CV3822	Probable N-acetylmuramoyl-L-alanine amidase	[TP0270-TP0247 (0.76828843)]
COG0617	COG0860	CV2032	cca	Multifunctional CCA protein [Includes: CCA-adding enzyme (EC 2.7.7.25) (EC 2.7.7.21) (tRNA nucleotidyltransferase) (tRNA adenylyl-/cytidylyl- transferase) (tRNA CCA-pyrophosphorylase) (tRNA-NT); 2'-nucleotidase (EC 3.1.3.-); 2',3'-cyclic phosphodiesterase (EC 3.1.4.-); Phosphatase (EC 3.1.3.-)]	CV3822	CV3822	Probable N-acetylmuramoyl-L-alanine amidase	[TP0270-TP0247 (0.76828843)]
COG0201	COG0550	CV4166	CV4166	Preprotein translocase secY subunit	CV4269	CV4269	DNA topoisomerase {UniProtKB/TrEMBL:Q7NQ71}	[TP0208-TP0394 (0.8044664)]
COG0768	COG2812	CV4349	CV4349	Penicillin-binding protein 3	CV1610	CV1610	DNA polymerase subunits gamma and tau	[TP0500-TP1005 (0.655462)]
COG0768	COG2812	CV4360	CV4360	Penicillin-binding protein 2	CV1610	CV1610	DNA polymerase subunits gamma and tau	[TP0500-TP1005 (0.655462)]
COG0051	COG0693	CV4187	rpsJ	30S ribosomal protein S10	CV3236	CV3236	Hypothetical protein {UniProtKB/TrEMBL:Q7NT28}	[TP0188-TP0445 (0.6307204)]
COG0051	COG0693	CV4187	rpsJ	30S ribosomal protein S10	CV2336	CV2336	Probable ThiJ/PfpI family protein	[TP0188-TP0445 (0.6307204)]
COG0051	COG0693	CV4187	rpsJ	30S ribosomal protein S10	CV1313	CV1313	Probable transcriptional regulator; ThiJ/PfpI	[TP0188-TP0445 (0.6307204)]
COG0180	COG0564	CV1697	CV1697	Tryptophanyl-tRNA synthetase	CV3751	CV3751	Pseudouridine synthase A	[TP0632-TP0339 (0.7885255)]
COG0180	COG0564	CV1697	CV1697	Tryptophanyl-tRNA synthetase	CV1818	CV1818	Pseudouridine synthase {UniProtKB/TrEMBL:Q7NX11}	[TP0632-TP0339 (0.7885255)]
COG0180	COG0564	CV1697	CV1697	Tryptophanyl-tRNA synthetase	CV2346	CV2346	Probable pseudouridylate synthases	[TP0632-TP0339 (0.7885255)]
COG0180	COG0564	CV3715	CV3715	Tryptophanyl-tRNA synthetase	CV3751	CV3751	Pseudouridine synthase A	[TP0632-TP0339 (0.7885255)]
COG0180	COG0564	CV3715	CV3715	Tryptophanyl-tRNA synthetase	CV1818	CV1818	Pseudouridine synthase {UniProtKB/TrEMBL:Q7NX11}	[TP0632-TP0339 (0.7885255)]
COG0180	COG0564	CV3715	CV3715	Tryptophanyl-tRNA synthetase	CV2192	CV2192	Pseudouridine synthase D	[TP0632-TP0339 (0.7885255)]
COG0180	COG0564	CV1697	CV1697	Tryptophanyl-tRNA synthetase	CV1157	CV1157	Probable pseudouridine synthase	[TP0632-TP0339 (0.7885255)]
COG0180	COG0564	CV3715	CV3715	Tryptophanyl-tRNA synthetase	CV1157	CV1157	Probable pseudouridine synthase	[TP0632-TP0339 (0.7885255)]
COG0180	COG0564	CV1697	CV1697	Tryptophanyl-tRNA synthetase	CV2192	CV2192	Pseudouridine synthase D	[TP0632-TP0339 (0.7885255)]
COG0180	COG0564	CV3715	CV3715	Tryptophanyl-tRNA synthetase	CV2346	CV2346	Probable pseudouridylate synthases	[TP0632-TP0339 (0.7885255)]
COG1580	COG2239	CV3131	CV3131	Flagellar fliL transmembrane protein	CV3585	CV3585	Probable magnesium transporter	[TP0378-TP0917 (0.53720385)]
COG1580	COG2239	CV3131	CV3131	Flagellar fliL transmembrane protein	CV3245	CV3245	Magnesium transporter {UniProtKB/TrEMBL:Q7NT19}	[TP0378-TP0917 (0.53720385)]
COG0090	COG0223	CV4183	rplB	50S ribosomal protein L2	CV0748	CV0748	Probable transformylase	[TP0192-TP0756 (0.8610547)]
COG0090	COG0223	CV4183	rplB	50S ribosomal protein L2	CV2818	CV2818	Methionyl-tRNA formyltransferase	[TP0192-TP0756 (0.8610547)]
COG0090	COG0223	CV4183	rplB	50S ribosomal protein L2	CV4264	fmt	Methionyl-tRNA formyltransferase (EC 2.1.2.9)	[TP0192-TP0756 (0.8610547)]
COG0632	COG2255	CV4223	ruvA	Holliday junction ATP-dependent DNA helicase ruvA (EC 3.6.1.-)	CV4215	ruvB	Holliday junction ATP-dependent DNA helicase ruvB (EC 3.6.1.-)	[TP0543-TP0162 (0.9659884)]
COG0462	COG0817	CV0033	CV0033	Probable ribose-phosphate diphosphokinase	CV4225	ruvC	Crossover junction endodeoxyribonuclease ruvC (EC 3.1.22.4) (Holliday junction nuclease ruvC) (Holliday junction resolvase ruvC)	[TP0294-TP0517 (0.54911256)]
COG0462	COG0817	CV4058	prs	Ribose-phosphate pyrophosphokinase (EC 2.7.6.1) (RPPK) (Phosphoribosyl pyrophosphate synthetase) (P-Rib-PP synthetase) (PRPP synthetase)	CV4225	ruvC	Crossover junction endodeoxyribonuclease ruvC (EC 3.1.22.4) (Holliday junction nuclease ruvC) (Holliday junction resolvase ruvC)	[TP0294-TP0517 (0.54911256)]
COG0125	COG0586	CV3723	tmk	Thymidylate kinase {UniProtKB/Swiss-Prot:Q7NRQ7}	CV1343	CV1343	DedA protein family {UniProtKB/TrEMBL:Q7NYD1}	[TP0354-TP0779 (0.67954355)]
COG0125	COG0586	CV3723	tmk	Thymidylate kinase {UniProtKB/Swiss-Prot:Q7NRQ7}	CV3792	CV3792	Probable DedA protein family	[TP0354-TP0779 (0.67954355)]
COG0257	COG0577	CV4164	CV4164	50S ribosomal protein L36	CV4396	CV4396	Probable ABC transporter, permease protein	[TP0209-TP0962 (0.5903608)]
COG0257	COG0577	CV4164	CV4164	50S ribosomal protein L36	CV2704	CV2704	Probable ABC transporter, ATP-binding protein	[TP0209-TP0962 (0.5903608)]
COG0457	COG1653	CV2620	CV2620	Surface presentation of antigens; secretory	CV2897	CV2897	Probable sugar ABC transporter periplasmic	[TP0067-TP0074 (0.6656524)]
COG0457	COG1653	CV1761	CV1761	Hypothetical protein {UniProtKB/TrEMBL:Q7NX67}	CV0262	CV0262	Probable ABC transporter, periplasmic	[TP0067-TP0074 (0.6656524)]
COG0457	COG1653	CV1761	CV1761	Hypothetical protein {UniProtKB/TrEMBL:Q7NX67}	CV2897	CV2897	Probable sugar ABC transporter periplasmic	[TP0067-TP0074 (0.6656524)]
COG0457	COG1653	CV2620	CV2620	Surface presentation of antigens; secretory	CV0262	CV0262	Probable ABC transporter, periplasmic	[TP0067-TP0074 (0.6656524)]
COG0457	COG1653	CV2620	CV2620	Surface presentation of antigens; secretory	CV3656	CV3656	Glycerol-3-phosphate-binding periplasmic protein	[TP0067-TP0074 (0.6656524)]
COG0457	COG1653	CV2675	CV2675	Cellulose synthase, subunit C	CV3656	CV3656	Glycerol-3-phosphate-binding periplasmic protein	[TP0067-TP0074 (0.6656524)]
COG0457	COG1653	CV4061	CV4061	Hypothetical protein {UniProtKB/TrEMBL:Q7NQS6}	CV2897	CV2897	Probable sugar ABC transporter periplasmic	[TP0067-TP0074 (0.6656524)]
COG0457	COG1653	CV2675	CV2675	Cellulose synthase, subunit C	CV0262	CV0262	Probable ABC transporter, periplasmic	[TP0067-TP0074 (0.6656524)]
COG0457	COG1653	CV1761	CV1761	Hypothetical protein {UniProtKB/TrEMBL:Q7NX67}	CV3656	CV3656	Glycerol-3-phosphate-binding periplasmic protein	[TP0067-TP0074 (0.6656524)]
COG0457	COG1653	CV3902	CV3902	Hypothetical protein {UniProtKB/TrEMBL:Q7NR82}	CV0262	CV0262	Probable ABC transporter, periplasmic	[TP0067-TP0074 (0.6656524)]
COG0457	COG1653	CV4061	CV4061	Hypothetical protein {UniProtKB/TrEMBL:Q7NQS6}	CV3656	CV3656	Glycerol-3-phosphate-binding periplasmic protein	[TP0067-TP0074 (0.6656524)]
COG0457	COG1653	CV2578	CV2578	Type III secretion system CesD protein	CV0262	CV0262	Probable ABC transporter, periplasmic	[TP0067-TP0074 (0.6656524)]
COG0457	COG1653	CV2640	CV2640	Invasion genes transcription activator	CV0262	CV0262	Probable ABC transporter, periplasmic	[TP0067-TP0074 (0.6656524)]
COG0457	COG1653	CV3902	CV3902	Hypothetical protein {UniProtKB/TrEMBL:Q7NR82}	CV3656	CV3656	Glycerol-3-phosphate-binding periplasmic protein	[TP0067-TP0074 (0.6656524)]
COG0457	COG1653	CV3902	CV3902	Hypothetical protein {UniProtKB/TrEMBL:Q7NR82}	CV2897	CV2897	Probable sugar ABC transporter periplasmic	[TP0067-TP0074 (0.6656524)]
COG0457	COG1653	CV2675	CV2675	Cellulose synthase, subunit C	CV2897	CV2897	Probable sugar ABC transporter periplasmic	[TP0067-TP0074 (0.6656524)]
COG0457	COG1653	CV2578	CV2578	Type III secretion system CesD protein	CV2897	CV2897	Probable sugar ABC transporter periplasmic	[TP0067-TP0074 (0.6656524)]
COG0457	COG1653	CV2640	CV2640	Invasion genes transcription activator	CV3656	CV3656	Glycerol-3-phosphate-binding periplasmic protein	[TP0067-TP0074 (0.6656524)]
COG0457	COG1653	CV4061	CV4061	Hypothetical protein {UniProtKB/TrEMBL:Q7NQS6}	CV0262	CV0262	Probable ABC transporter, periplasmic	[TP0067-TP0074 (0.6656524)]
COG0457	COG1653	CV2640	CV2640	Invasion genes transcription activator	CV2897	CV2897	Probable sugar ABC transporter periplasmic	[TP0067-TP0074 (0.6656524)]
COG0457	COG1653	CV2578	CV2578	Type III secretion system CesD protein	CV3656	CV3656	Glycerol-3-phosphate-binding periplasmic protein	[TP0067-TP0074 (0.6656524)]
COG1291	COG1684	CV1021	CV1021	Chemotaxis motA protein	CV3005	CV3005	Flagellar biosynthetic protein FliR	[TP0725-TP0716 (0.9601814)]
COG1291	COG1684	CV2989	CV2989	Chemotaxis lafT protein	CV3005	CV3005	Flagellar biosynthetic protein FliR	[TP0725-TP0716 (0.9601814)]
COG1291	COG1684	CV2989	CV2989	Chemotaxis lafT protein	CV3124	CV3124	Flagellar biosynthetic protein FliR	[TP0725-TP0716 (0.9601814)]
COG1291	COG1684	CV1021	CV1021	Chemotaxis motA protein	CV3124	CV3124	Flagellar biosynthetic protein FliR	[TP0725-TP0716 (0.9601814)]
COG1291	COG1684	CV2026	CV2026	Chemotaxis motA protein	CV3005	CV3005	Flagellar biosynthetic protein FliR	[TP0725-TP0716 (0.9601814)]
COG1291	COG1684	CV2026	CV2026	Chemotaxis motA protein	CV3124	CV3124	Flagellar biosynthetic protein FliR	[TP0725-TP0716 (0.9601814)]
COG0222	COG0802	CV4194	rplL	50S ribosomal protein L7/L12	CV3821	CV3821	Hypothetical protein {UniProtKB/TrEMBL:Q7NRG0}	[TP0240-TP0875 (0.8481433)]
COG0495	COG1214	CV0505	leuS	Leucyl-tRNA synthetase (EC 6.1.1.4) (Leucine--tRNA ligase) (LeuRS)	CV3452	CV3452	Hypothetical protein {UniProtKB/TrEMBL:Q7NSH4}	[TP0586-TP0876 (0.5571989)]
COG0192	COG0592	CV0963	metK	S-adenosylmethionine synthetase (EC 2.5.1.6) (Methionine adenosyltransferase) (AdoMet synthetase) (MAT)	CV0002	CV0002	DNA-directed DNA polymerase, beta subunit	[TP0794-TP0002 (0.8412751)]
COG0360	COG0616	CV3640	rpsF	30S ribosomal protein S6	CV1815	CV1815	Serine protease {UniProtKB/TrEMBL:Q7NX14}	[TP0063-TP0997 (0.6657489)]
COG0125	COG0457	CV3723	tmk	Thymidylate kinase {UniProtKB/Swiss-Prot:Q7NRQ7}	CV2640	CV2640	Invasion genes transcription activator	[TP0354-TP0648 (0.5206915)]
COG0125	COG0457	CV3723	tmk	Thymidylate kinase {UniProtKB/Swiss-Prot:Q7NRQ7}	CV2675	CV2675	Cellulose synthase, subunit C	[TP0354-TP0648 (0.5206915)]
COG0125	COG0457	CV3723	tmk	Thymidylate kinase {UniProtKB/Swiss-Prot:Q7NRQ7}	CV2620	CV2620	Surface presentation of antigens; secretory	[TP0354-TP0648 (0.5206915)]
COG0125	COG0457	CV3723	tmk	Thymidylate kinase {UniProtKB/Swiss-Prot:Q7NRQ7}	CV4061	CV4061	Hypothetical protein {UniProtKB/TrEMBL:Q7NQS6}	[TP0354-TP0648 (0.5206915)]
COG0125	COG0457	CV3723	tmk	Thymidylate kinase {UniProtKB/Swiss-Prot:Q7NRQ7}	CV1761	CV1761	Hypothetical protein {UniProtKB/TrEMBL:Q7NX67}	[TP0354-TP0648 (0.5206915)]
COG0125	COG0457	CV3723	tmk	Thymidylate kinase {UniProtKB/Swiss-Prot:Q7NRQ7}	CV2578	CV2578	Type III secretion system CesD protein	[TP0354-TP0648 (0.5206915)]
COG0125	COG0457	CV3723	tmk	Thymidylate kinase {UniProtKB/Swiss-Prot:Q7NRQ7}	CV3902	CV3902	Hypothetical protein {UniProtKB/TrEMBL:Q7NR82}	[TP0354-TP0648 (0.5206915)]
COG0860	COG1396	CV3822	CV3822	Probable N-acetylmuramoyl-L-alanine amidase	CV2785	CV2785	Hypothetical protein {UniProtKB/TrEMBL:Q7NUB5}	[TP0247-TP0461 (0.8100859)]
COG0860	COG1396	CV3822	CV3822	Probable N-acetylmuramoyl-L-alanine amidase	CV2021	CV2021	Probable transcriptional regulator	[TP0247-TP0461 (0.8100859)]
COG0860	COG1396	CV3822	CV3822	Probable N-acetylmuramoyl-L-alanine amidase	CV2150	CV2150	Probable transcriptional regulator	[TP0247-TP0461 (0.8100859)]
COG0265	COG0333	CV2061	CV2061	Serine protease MucD {UniProtKB/TrEMBL:Q7NWC9}	CV3418	rpmF	50S ribosomal protein L32	[TP0773-TP0807 (0.5060325)]
COG0265	COG0333	CV3294	CV3294	Periplasmic serine protease	CV3418	rpmF	50S ribosomal protein L32	[TP0773-TP0807 (0.5060325)]
COG0802	COG0860	CV3821	CV3821	Hypothetical protein {UniProtKB/TrEMBL:Q7NRG0}	CV3822	CV3822	Probable N-acetylmuramoyl-L-alanine amidase	[TP0875-TP0247 (0.90700364)]
COG0495	COG0761	CV0505	leuS	Leucyl-tRNA synthetase (EC 6.1.1.4) (Leucine--tRNA ligase) (LeuRS)	CV3567	lytB	4-hydroxy-3-methylbut-2-enyl diphosphate reductase (EC 1.17.1.2)	[TP0586-TP0547 (0.63095015)]
COG1536	COG1677	CV3135	CV3135	Flagellar motor switch protein	CV3000	CV3000	Probable flagellar hook-basal body complex	[TP0026-TP0398 (0.81876683)]
COG1536	COG1677	CV2998	CV2998	Flagellar motor switch protein	CV3137	CV3137	Flagellar hook-basal body complex protein	[TP0026-TP0398 (0.81876683)]
COG1536	COG1677	CV2998	CV2998	Flagellar motor switch protein	CV3000	CV3000	Probable flagellar hook-basal body complex	[TP0026-TP0398 (0.81876683)]
COG1536	COG1677	CV3135	CV3135	Flagellar motor switch protein	CV3137	CV3137	Flagellar hook-basal body complex protein	[TP0026-TP0398 (0.81876683)]
COG0820	COG2812	CV2253	CV2253	Hypothetical protein {UniProtKB/TrEMBL:Q7NVT9}	CV1610	CV1610	DNA polymerase subunits gamma and tau	[TP0068-TP1005 (0.60435057)]
COG0820	COG2812	CV3541	CV3541	Hypothetical protein {UniProtKB/TrEMBL:Q7NS85}	CV1610	CV1610	DNA polymerase subunits gamma and tau	[TP0068-TP1005 (0.60435057)]
COG0771	COG1815	CV4345	murD	UDP-N-acetylmuramoylalanine--D-glutamate ligase (EC 6.3.2.9) (UDP-N- acetylmuramoyl-L-alanyl-D-glutamate synthetase) (D-glutamic acid- adding enzyme)	CV1701	CV1701	Probable flagellar basal-body rod protein flgB	[TP0903-TP0396 (0.6336193)]
COG0771	COG1815	CV4345	murD	UDP-N-acetylmuramoylalanine--D-glutamate ligase (EC 6.3.2.9) (UDP-N- acetylmuramoyl-L-alanyl-D-glutamate synthetase) (D-glutamic acid- adding enzyme)	CV2888	CV2888	Flagellar basal-body rod protein flgB	[TP0903-TP0396 (0.6336193)]
COG1684	COG2239	CV3124	CV3124	Flagellar biosynthetic protein FliR	CV3585	CV3585	Probable magnesium transporter	[TP0716-TP0917 (0.5059451)]
COG1684	COG2239	CV3124	CV3124	Flagellar biosynthetic protein FliR	CV3245	CV3245	Magnesium transporter {UniProtKB/TrEMBL:Q7NT19}	[TP0716-TP0917 (0.5059451)]
COG1684	COG2239	CV3005	CV3005	Flagellar biosynthetic protein FliR	CV3585	CV3585	Probable magnesium transporter	[TP0716-TP0917 (0.5059451)]
COG1684	COG2239	CV3005	CV3005	Flagellar biosynthetic protein FliR	CV3245	CV3245	Magnesium transporter {UniProtKB/TrEMBL:Q7NT19}	[TP0716-TP0917 (0.5059451)]
COG1512	COG1766	CV4233	CV4233	Hypothetical protein {UniProtKB/TrEMBL:Q7NQA7}	CV3136	CV3136	Flagellar M-ring protein	[TP0561-TP0399 (0.53951585)]
COG1512	COG1766	CV4233	CV4233	Hypothetical protein {UniProtKB/TrEMBL:Q7NQA7}	CV2999	CV2999	Flagellar M-ring protein	[TP0561-TP0399 (0.53951585)]
COG0272	COG1396	CV3903	CV3903	DNA ligase {UniProtKB/TrEMBL:Q7NR81}	CV2150	CV2150	Probable transcriptional regulator	[TP0634-TP0461 (0.7134334)]
COG0272	COG1396	CV3903	CV3903	DNA ligase {UniProtKB/TrEMBL:Q7NR81}	CV2021	CV2021	Probable transcriptional regulator	[TP0634-TP0461 (0.7134334)]
COG0272	COG1396	CV3903	CV3903	DNA ligase {UniProtKB/TrEMBL:Q7NR81}	CV2785	CV2785	Hypothetical protein {UniProtKB/TrEMBL:Q7NUB5}	[TP0634-TP0461 (0.7134334)]
COG0577	COG0845	CV2704	CV2704	Probable ABC transporter, ATP-binding protein	CV0514	CV0514	Probable HlyD family secretion protein	[TP0963-TP0965 (0.93032813)]
COG0577	COG0845	CV2704	CV2704	Probable ABC transporter, ATP-binding protein	CV2240	CV2240	Probable multidrug efflux protein	[TP0963-TP0965 (0.93032813)]
COG0577	COG0845	CV4396	CV4396	Probable ABC transporter, permease protein	CV2705	CV2705	Probable membrane protein	[TP0963-TP0965 (0.93032813)]
COG0577	COG0845	CV4396	CV4396	Probable ABC transporter, permease protein	CV1736	CV1736	Secretion protein {UniProtKB/TrEMBL:Q7NX91}	[TP0963-TP0965 (0.93032813)]
COG0577	COG0845	CV2704	CV2704	Probable ABC transporter, ATP-binding protein	CV3837	CV3837	Probable multidrug efflux membrane protein	[TP0963-TP0965 (0.93032813)]
COG0577	COG0845	CV2704	CV2704	Probable ABC transporter, ATP-binding protein	CV1627	CV1627	Acriflavin resistance protein E	[TP0963-TP0965 (0.93032813)]
COG0577	COG0845	CV2704	CV2704	Probable ABC transporter, ATP-binding protein	CV0435	CV0435	Probable multidrug efflux membrane permease	[TP0963-TP0965 (0.93032813)]
COG0577	COG0845	CV4396	CV4396	Probable ABC transporter, permease protein	CV3837	CV3837	Probable multidrug efflux membrane protein	[TP0963-TP0965 (0.93032813)]
COG0577	COG0845	CV4396	CV4396	Probable ABC transporter, permease protein	CV3923	CV3923	Probable transport/efflux transmembrane protein	[TP0963-TP0965 (0.93032813)]
COG0577	COG0845	CV2704	CV2704	Probable ABC transporter, ATP-binding protein	CV2732	CV2732	Probable membrane protein	[TP0963-TP0965 (0.93032813)]
COG0577	COG0845	CV4396	CV4396	Probable ABC transporter, permease protein	CV2240	CV2240	Probable multidrug efflux protein	[TP0963-TP0965 (0.93032813)]
COG0577	COG0845	CV4396	CV4396	Probable ABC transporter, permease protein	CV1627	CV1627	Acriflavin resistance protein E	[TP0963-TP0965 (0.93032813)]
COG0577	COG0845	CV4396	CV4396	Probable ABC transporter, permease protein	CV4398	CV4398	ABC export system, membrane fusion protein	[TP0963-TP0965 (0.93032813)]
COG0577	COG0845	CV2704	CV2704	Probable ABC transporter, ATP-binding protein	CV0466	CV0466	Hypothetical protein {UniProtKB/TrEMBL:Q7P0U9}	[TP0963-TP0965 (0.93032813)]
COG0577	COG0845	CV4396	CV4396	Probable ABC transporter, permease protein	CV2460	CV2460	Probable membrane protein	[TP0963-TP0965 (0.93032813)]
COG0577	COG0845	CV4396	CV4396	Probable ABC transporter, permease protein	CV0306	CV0306	Probable HlyD family secretion protein	[TP0963-TP0965 (0.93032813)]
COG0577	COG0845	CV2704	CV2704	Probable ABC transporter, ATP-binding protein	CV2460	CV2460	Probable membrane protein	[TP0963-TP0965 (0.93032813)]
COG0577	COG0845	CV4396	CV4396	Probable ABC transporter, permease protein	CV0514	CV0514	Probable HlyD family secretion protein	[TP0963-TP0965 (0.93032813)]
COG0577	COG0845	CV4396	CV4396	Probable ABC transporter, permease protein	CV0435	CV0435	Probable multidrug efflux membrane permease	[TP0963-TP0965 (0.93032813)]
COG0577	COG0845	CV4396	CV4396	Probable ABC transporter, permease protein	CV2732	CV2732	Probable membrane protein	[TP0963-TP0965 (0.93032813)]
COG0577	COG0845	CV4396	CV4396	Probable ABC transporter, permease protein	CV0466	CV0466	Hypothetical protein {UniProtKB/TrEMBL:Q7P0U9}	[TP0963-TP0965 (0.93032813)]
COG0577	COG0845	CV2704	CV2704	Probable ABC transporter, ATP-binding protein	CV3923	CV3923	Probable transport/efflux transmembrane protein	[TP0963-TP0965 (0.93032813)]
COG0577	COG0845	CV2704	CV2704	Probable ABC transporter, ATP-binding protein	CV0306	CV0306	Probable HlyD family secretion protein	[TP0963-TP0965 (0.93032813)]
COG0577	COG0845	CV4396	CV4396	Probable ABC transporter, permease protein	CV1975	CV1975	NolF secretion protein {UniProtKB/TrEMBL:Q7NWL1}	[TP0963-TP0965 (0.93032813)]
COG0577	COG0845	CV2704	CV2704	Probable ABC transporter, ATP-binding protein	CV2705	CV2705	Probable membrane protein	[TP0963-TP0965 (0.93032813)]
COG0577	COG0845	CV2704	CV2704	Probable ABC transporter, ATP-binding protein	CV1736	CV1736	Secretion protein {UniProtKB/TrEMBL:Q7NX91}	[TP0963-TP0965 (0.93032813)]
COG0577	COG0845	CV4396	CV4396	Probable ABC transporter, permease protein	CV0069	CV0069	Probable secretion protein	[TP0963-TP0965 (0.93032813)]
COG0577	COG0845	CV2704	CV2704	Probable ABC transporter, ATP-binding protein	CV1975	CV1975	NolF secretion protein {UniProtKB/TrEMBL:Q7NWL1}	[TP0963-TP0965 (0.93032813)]
COG0577	COG0845	CV2704	CV2704	Probable ABC transporter, ATP-binding protein	CV0069	CV0069	Probable secretion protein	[TP0963-TP0965 (0.93032813)]
COG0577	COG0845	CV2704	CV2704	Probable ABC transporter, ATP-binding protein	CV4398	CV4398	ABC export system, membrane fusion protein	[TP0963-TP0965 (0.93032813)]
COG0333	COG1077	CV3418	rpmF	50S ribosomal protein L32	CV4357	CV4357	Rod shape-determining protein mreB	[TP0807-TP0497 (0.61855906)]
COG0234	COG1200	CV3232	CV3232	Chaperonin 10kD subunit	CV0933	CV0933	ATP-dependent DNA helicase	[TP1013-TP0687 (0.84594196)]
COG0234	COG1200	CV4015	CV4015	Chaperonin 10kD subunit	CV0933	CV0933	ATP-dependent DNA helicase	[TP1013-TP0687 (0.84594196)]
COG0084	COG2201	CV3720	CV3720	Hypothetical protein {UniProtKB/TrEMBL:Q7NRR0}	CV3436	cheB3	Chemotaxis response regulator protein-glutamate methylesterase of group 3 operon (EC 3.1.1.61)	[TP0994-TP0631 (0.71912634)]
COG0084	COG2201	CV0628	CV0628	Probable deoxyribonuclease	CV1009	cheB2	Chemotaxis response regulator protein-glutamate methylesterase of group 2 operon (EC 3.1.1.61)	[TP0994-TP0631 (0.71912634)]
COG0084	COG2201	CV3720	CV3720	Hypothetical protein {UniProtKB/TrEMBL:Q7NRR0}	CV1009	cheB2	Chemotaxis response regulator protein-glutamate methylesterase of group 2 operon (EC 3.1.1.61)	[TP0994-TP0631 (0.71912634)]
COG0084	COG2201	CV0628	CV0628	Probable deoxyribonuclease	CV2506	cheB1	Chemotaxis response regulator protein-glutamate methylesterase of group 1 operon (EC 3.1.1.61)	[TP0994-TP0631 (0.71912634)]
COG0084	COG2201	CV0628	CV0628	Probable deoxyribonuclease	CV3436	cheB3	Chemotaxis response regulator protein-glutamate methylesterase of group 3 operon (EC 3.1.1.61)	[TP0994-TP0631 (0.71912634)]
COG0084	COG2201	CV3720	CV3720	Hypothetical protein {UniProtKB/TrEMBL:Q7NRR0}	CV2506	cheB1	Chemotaxis response regulator protein-glutamate methylesterase of group 1 operon (EC 3.1.1.61)	[TP0994-TP0631 (0.71912634)]
COG0084	COG2201	CV3720	CV3720	Hypothetical protein {UniProtKB/TrEMBL:Q7NRR0}	CV3139	CV3139	Probable protein-glutamate methylesterase	[TP0994-TP0631 (0.71912634)]
COG0084	COG2201	CV0628	CV0628	Probable deoxyribonuclease	CV3139	CV3139	Probable protein-glutamate methylesterase	[TP0994-TP0631 (0.71912634)]
COG1121	COG1345	CV3066	CV3066	Zinc transport system ATP-binding protein	CV2305	CV2305	Probable flagellar protein	[TP0035-TP0872 (0.6931363)]
COG1121	COG1345	CV3066	CV3066	Zinc transport system ATP-binding protein	CV2994	CV2994	Flagellar hook-associated protein	[TP0035-TP0872 (0.6931363)]
COG1121	COG1345	CV3066	CV3066	Zinc transport system ATP-binding protein	CV3729	CV3729	Probable flagellar protein	[TP0035-TP0872 (0.6931363)]
COG1121	COG1345	CV3066	CV3066	Zinc transport system ATP-binding protein	CV3876	CV3876	Probable flagellar protein	[TP0035-TP0872 (0.6931363)]
COG1671	COG2812	CV1768	CV_1768	Hypothetical UPF0178 protein CV1768	CV1610	CV1610	DNA polymerase subunits gamma and tau	[TP0845-TP1005 (0.5704539)]
COG0257	COG1253	CV4164	CV4164	50S ribosomal protein L36	CV4389	CV4389	Probable transport membrane protein	[TP0209-TP0027 (0.74441797)]
COG0257	COG1253	CV4164	CV4164	50S ribosomal protein L36	CV4242	CV4242	Hypothetical protein {UniProtKB/TrEMBL:Q7NQ98}	[TP0209-TP0027 (0.74441797)]
COG0257	COG1253	CV4164	CV4164	50S ribosomal protein L36	CV0231	CV0231	Probable hemolysin {UniProtKB/TrEMBL:Q7P1I2}	[TP0209-TP0027 (0.74441797)]
COG0608	COG2206	CV2475	CV2475	Exodeoxyribonuclease VII	CV0368	CV0368	Hypothetical protein {UniProtKB/TrEMBL:Q7P146}	[TP0704-TP0912 (0.7469796)]
COG0608	COG2206	CV2475	CV2475	Exodeoxyribonuclease VII	CV1730	CV1730	Hypothetical protein {UniProtKB/TrEMBL:Q7NX97}	[TP0704-TP0912 (0.7469796)]
COG0608	COG2206	CV2475	CV2475	Exodeoxyribonuclease VII	CV3203	CV3203	Hypothetical protein {UniProtKB/TrEMBL:Q7NT58}	[TP0704-TP0912 (0.7469796)]
COG0608	COG2206	CV2475	CV2475	Exodeoxyribonuclease VII	CV0359	CV0359	Hypothetical protein {UniProtKB/TrEMBL:Q7P155}	[TP0704-TP0912 (0.7469796)]
COG0608	COG2206	CV2475	CV2475	Exodeoxyribonuclease VII	CV1515	CV1515	Hypothetical protein {UniProtKB/TrEMBL:Q7NXW1}	[TP0704-TP0912 (0.7469796)]
COG0060	COG0681	CV3569	ileS	Isoleucyl-tRNA synthetase (EC 6.1.1.5) (Isoleucine--tRNA ligase) (IleRS)	CV2064	CV2064	Signal peptidase I {UniProtKB/TrEMBL:Q7NWC6}	[TP0452-TP0185 (0.79878455)]
COG0060	COG0681	CV3569	ileS	Isoleucyl-tRNA synthetase (EC 6.1.1.5) (Isoleucine--tRNA ligase) (IleRS)	CV3687	CV3687	Probable signal peptidase I	[TP0452-TP0185 (0.79878455)]
COG0558	COG2239	CV1306	CV1306	CDP-diacylglycerol-glycerol-3-phosphate	CV3245	CV3245	Magnesium transporter {UniProtKB/TrEMBL:Q7NT19}	[TP0256-TP0917 (0.6007029)]
COG0558	COG2239	CV1306	CV1306	CDP-diacylglycerol-glycerol-3-phosphate	CV3585	CV3585	Probable magnesium transporter	[TP0256-TP0917 (0.6007029)]
COG1344	COG1815	CV3011	CV3011	Flagellin D {UniProtKB/TrEMBL:Q7NTP3}	CV1701	CV1701	Probable flagellar basal-body rod protein flgB	[TP0870-TP0396 (0.7209834)]
COG1344	COG1815	CV2878	CV2878	Flagellar hook-associated protein 3	CV2888	CV2888	Flagellar basal-body rod protein flgB	[TP0870-TP0396 (0.7209834)]
COG1344	COG1815	CV2495	CV2495	Flagellin {UniProtKB/TrEMBL:Q7NV50}	CV1701	CV1701	Probable flagellar basal-body rod protein flgB	[TP0870-TP0396 (0.7209834)]
COG1344	COG1815	CV3878	CV3878	Flagellin {UniProtKB/TrEMBL:Q7NRA5}	CV1701	CV1701	Probable flagellar basal-body rod protein flgB	[TP0870-TP0396 (0.7209834)]
COG1344	COG1815	CV1710	CV1710	Flagellar hook-associated protein 3	CV2888	CV2888	Flagellar basal-body rod protein flgB	[TP0870-TP0396 (0.7209834)]
COG1344	COG1815	CV2495	CV2495	Flagellin {UniProtKB/TrEMBL:Q7NV50}	CV2888	CV2888	Flagellar basal-body rod protein flgB	[TP0870-TP0396 (0.7209834)]
COG1344	COG1815	CV3878	CV3878	Flagellin {UniProtKB/TrEMBL:Q7NRA5}	CV2888	CV2888	Flagellar basal-body rod protein flgB	[TP0870-TP0396 (0.7209834)]
COG1344	COG1815	CV3011	CV3011	Flagellin D {UniProtKB/TrEMBL:Q7NTP3}	CV2888	CV2888	Flagellar basal-body rod protein flgB	[TP0870-TP0396 (0.7209834)]
COG1344	COG1815	CV3879	CV3879	Flagellin {UniProtKB/TrEMBL:Q7NRA4}	CV1701	CV1701	Probable flagellar basal-body rod protein flgB	[TP0870-TP0396 (0.7209834)]
COG1344	COG1815	CV3879	CV3879	Flagellin {UniProtKB/TrEMBL:Q7NRA4}	CV2888	CV2888	Flagellar basal-body rod protein flgB	[TP0870-TP0396 (0.7209834)]
COG1344	COG1815	CV2878	CV2878	Flagellar hook-associated protein 3	CV1701	CV1701	Probable flagellar basal-body rod protein flgB	[TP0870-TP0396 (0.7209834)]
COG1344	COG1815	CV1710	CV1710	Flagellar hook-associated protein 3	CV1701	CV1701	Probable flagellar basal-body rod protein flgB	[TP0870-TP0396 (0.7209834)]
COG0242	COG1879	CV4265	def	Peptide deformylase (EC 3.5.1.88) (PDF) (Polypeptide deformylase)	CV0377	CV0377	Probable ribose ABC transporter, substrate	[TP0757-TP0684 (0.80039173)]
COG0242	COG1879	CV4265	def	Peptide deformylase (EC 3.5.1.88) (PDF) (Polypeptide deformylase)	CV3016	CV3016	Ribose ABC transporter, substrate binding protein	[TP0757-TP0684 (0.80039173)]
COG0242	COG1879	CV4265	def	Peptide deformylase (EC 3.5.1.88) (PDF) (Polypeptide deformylase)	CV2522	CV2522	Probable ribose ABC transporter, substrate	[TP0757-TP0684 (0.80039173)]
COG0257	COG1749	CV4164	CV4164	50S ribosomal protein L36	CV2885	CV2885	Flagellar hook protein flgE	[TP0209-TP0727 (0.6772987)]
COG0257	COG1749	CV4164	CV4164	50S ribosomal protein L36	CV1704	CV1704	Flagellar hook protein flgE	[TP0209-TP0727 (0.6772987)]
COG0652	COG1879	CV3185	CV3185	Probable peptidyl-prolyl cis-trans isomerase	CV3016	CV3016	Ribose ABC transporter, substrate binding protein	[TP0947-TP0684 (0.5775195)]
COG0652	COG1879	CV3185	CV3185	Probable peptidyl-prolyl cis-trans isomerase	CV0377	CV0377	Probable ribose ABC transporter, substrate	[TP0947-TP0684 (0.5775195)]
COG0652	COG1879	CV3185	CV3185	Probable peptidyl-prolyl cis-trans isomerase	CV2522	CV2522	Probable ribose ABC transporter, substrate	[TP0947-TP0684 (0.5775195)]
COG0652	COG1879	CV3184	CV3184	Probable peptidyl-prolyl cis-trans isomerase	CV3016	CV3016	Ribose ABC transporter, substrate binding protein	[TP0947-TP0684 (0.5775195)]
COG0652	COG1879	CV3184	CV3184	Probable peptidyl-prolyl cis-trans isomerase	CV0377	CV0377	Probable ribose ABC transporter, substrate	[TP0947-TP0684 (0.5775195)]
COG0652	COG1879	CV3184	CV3184	Probable peptidyl-prolyl cis-trans isomerase	CV2522	CV2522	Probable ribose ABC transporter, substrate	[TP0947-TP0684 (0.5775195)]
COG1352	COG1815	CV3437	CV3437	Chemotaxis protein methyltransferase	CV1701	CV1701	Probable flagellar basal-body rod protein flgB	[TP0630-TP0396 (0.7590469)]
COG1352	COG1815	CV3693	CV3693	Chemotaxis protein methyltransferase	CV1701	CV1701	Probable flagellar basal-body rod protein flgB	[TP0630-TP0396 (0.7590469)]
COG1352	COG1815	CV3437	CV3437	Chemotaxis protein methyltransferase	CV2888	CV2888	Flagellar basal-body rod protein flgB	[TP0630-TP0396 (0.7590469)]
COG1352	COG1815	CV2507	CV2507	Probable chemotaxis protein methyltransferase	CV1701	CV1701	Probable flagellar basal-body rod protein flgB	[TP0630-TP0396 (0.7590469)]
COG1352	COG1815	CV3693	CV3693	Chemotaxis protein methyltransferase	CV2888	CV2888	Flagellar basal-body rod protein flgB	[TP0630-TP0396 (0.7590469)]
COG1352	COG1815	CV2507	CV2507	Probable chemotaxis protein methyltransferase	CV2888	CV2888	Flagellar basal-body rod protein flgB	[TP0630-TP0396 (0.7590469)]
COG1352	COG1595	CV3437	CV3437	Chemotaxis protein methyltransferase	CV2058	CV2058	RNA polymerase sigma-E factor	[TP0630-TP0092 (0.6191048)]
COG1352	COG1595	CV2507	CV2507	Probable chemotaxis protein methyltransferase	CV0585	CV0585	Probable RNA polymerase sigma factor	[TP0630-TP0092 (0.6191048)]
COG1352	COG1595	CV2507	CV2507	Probable chemotaxis protein methyltransferase	CV2526	CV2526	Probable extracytoplasmic sigma factor EcfR	[TP0630-TP0092 (0.6191048)]
COG1352	COG1595	CV2507	CV2507	Probable chemotaxis protein methyltransferase	CV2973	CV2973	Probable ecf-family RNA polymerase sigma factor	[TP0630-TP0092 (0.6191048)]
COG1352	COG1595	CV3437	CV3437	Chemotaxis protein methyltransferase	CV0585	CV0585	Probable RNA polymerase sigma factor	[TP0630-TP0092 (0.6191048)]
COG1352	COG1595	CV3437	CV3437	Chemotaxis protein methyltransferase	CV2526	CV2526	Probable extracytoplasmic sigma factor EcfR	[TP0630-TP0092 (0.6191048)]
COG1352	COG1595	CV2507	CV2507	Probable chemotaxis protein methyltransferase	CV2058	CV2058	RNA polymerase sigma-E factor	[TP0630-TP0092 (0.6191048)]
COG1352	COG1595	CV3693	CV3693	Chemotaxis protein methyltransferase	CV2526	CV2526	Probable extracytoplasmic sigma factor EcfR	[TP0630-TP0092 (0.6191048)]
COG1352	COG1595	CV3693	CV3693	Chemotaxis protein methyltransferase	CV2058	CV2058	RNA polymerase sigma-E factor	[TP0630-TP0092 (0.6191048)]
COG1352	COG1595	CV3693	CV3693	Chemotaxis protein methyltransferase	CV2973	CV2973	Probable ecf-family RNA polymerase sigma factor	[TP0630-TP0092 (0.6191048)]
COG1352	COG1595	CV3437	CV3437	Chemotaxis protein methyltransferase	CV2973	CV2973	Probable ecf-family RNA polymerase sigma factor	[TP0630-TP0092 (0.6191048)]
COG1352	COG1595	CV3693	CV3693	Chemotaxis protein methyltransferase	CV0585	CV0585	Probable RNA polymerase sigma factor	[TP0630-TP0092 (0.6191048)]
COG1344	COG4786	CV3011	CV3011	Flagellin D {UniProtKB/TrEMBL:Q7NTP3}	CV1706	CV1706	Flagellar basal-body rod protein flgG	[TP0792-TP0961 (0.7009321), TP0659-TP0961 (0.6018447)]
COG1344	COG4786	CV2495	CV2495	Flagellin {UniProtKB/TrEMBL:Q7NV50}	CV1706	CV1706	Flagellar basal-body rod protein flgG	[TP0792-TP0961 (0.7009321), TP0659-TP0961 (0.6018447)]
COG1344	COG4786	CV1710	CV1710	Flagellar hook-associated protein 3	CV1706	CV1706	Flagellar basal-body rod protein flgG	[TP0792-TP0961 (0.7009321), TP0659-TP0961 (0.6018447)]
COG1344	COG4786	CV2878	CV2878	Flagellar hook-associated protein 3	CV2883	CV2883	Flagellar basal-body rod protein FlgG	[TP0792-TP0961 (0.7009321), TP0659-TP0961 (0.6018447)]
COG1344	COG4786	CV3879	CV3879	Flagellin {UniProtKB/TrEMBL:Q7NRA4}	CV1706	CV1706	Flagellar basal-body rod protein flgG	[TP0792-TP0961 (0.7009321), TP0659-TP0961 (0.6018447)]
COG1344	COG4786	CV3878	CV3878	Flagellin {UniProtKB/TrEMBL:Q7NRA5}	CV2883	CV2883	Flagellar basal-body rod protein FlgG	[TP0792-TP0961 (0.7009321), TP0659-TP0961 (0.6018447)]
COG1344	COG4786	CV3011	CV3011	Flagellin D {UniProtKB/TrEMBL:Q7NTP3}	CV2883	CV2883	Flagellar basal-body rod protein FlgG	[TP0792-TP0961 (0.7009321), TP0659-TP0961 (0.6018447)]
COG1344	COG4786	CV1710	CV1710	Flagellar hook-associated protein 3	CV2883	CV2883	Flagellar basal-body rod protein FlgG	[TP0792-TP0961 (0.7009321), TP0659-TP0961 (0.6018447)]
COG1344	COG4786	CV2878	CV2878	Flagellar hook-associated protein 3	CV1706	CV1706	Flagellar basal-body rod protein flgG	[TP0792-TP0961 (0.7009321), TP0659-TP0961 (0.6018447)]
COG1344	COG4786	CV2495	CV2495	Flagellin {UniProtKB/TrEMBL:Q7NV50}	CV2883	CV2883	Flagellar basal-body rod protein FlgG	[TP0792-TP0961 (0.7009321), TP0659-TP0961 (0.6018447)]
COG1344	COG4786	CV3879	CV3879	Flagellin {UniProtKB/TrEMBL:Q7NRA4}	CV2883	CV2883	Flagellar basal-body rod protein FlgG	[TP0792-TP0961 (0.7009321), TP0659-TP0961 (0.6018447)]
COG1344	COG4786	CV3878	CV3878	Flagellin {UniProtKB/TrEMBL:Q7NRA5}	CV1706	CV1706	Flagellar basal-body rod protein flgG	[TP0792-TP0961 (0.7009321), TP0659-TP0961 (0.6018447)]
COG1512	COG2208	CV4233	CV4233	Hypothetical protein {UniProtKB/TrEMBL:Q7NQA7}	CV2644	CV2644	Probable two-component response regulator	[TP0561-TP0218 (0.53951585)]
COG1512	COG2208	CV4233	CV4233	Hypothetical protein {UniProtKB/TrEMBL:Q7NQA7}	CV3505	CV3505	Probable two-component response regulator	[TP0561-TP0218 (0.53951585)]
COG0593	COG1077	CV3614	CV3614	Hypothetical protein {UniProtKB/TrEMBL:Q7NS13}	CV4357	CV4357	Rod shape-determining protein mreB	[TP0001-TP0497 (0.678435)]
COG0593	COG1077	CV0001	dnaA	Chromosomal replication initiator protein dnaA	CV4357	CV4357	Rod shape-determining protein mreB	[TP0001-TP0497 (0.678435)]
COG0249	COG0357	CV3661	mutS	DNA mismatch repair protein mutS	CV0662	gidB	Methyltransferase gidB (EC 2.1.-.-) (Glucose-inhibited division protein B)	[TP0328-TP0946 (0.7367136)]
COG0658	COG1187	CV0471	CV0471	Competence protein {UniProtKB/TrEMBL:Q7P0U4}	CV3386	CV3386	Hypothetical protein {UniProtKB/TrEMBL:Q7NSN4}	[TP0336-TP0459 (0.6079956)]
COG0658	COG1187	CV0471	CV0471	Competence protein {UniProtKB/TrEMBL:Q7P0U4}	CV0389	CV0389	Pseudouridine synthase A, small subunit	[TP0336-TP0459 (0.6079956)]
COG0658	COG1187	CV0471	CV0471	Competence protein {UniProtKB/TrEMBL:Q7P0U4}	CV4146	CV4146	Pseudouridylate synthase	[TP0336-TP0459 (0.6079956)]
COG0658	COG1187	CV0471	CV0471	Competence protein {UniProtKB/TrEMBL:Q7P0U4}	CV3663	CV3663	Probable pseudouridine synthase	[TP0336-TP0459 (0.6079956)]
COG0658	COG1187	CV0471	CV0471	Competence protein {UniProtKB/TrEMBL:Q7P0U4}	CV2406	CV2406	Probable pseudouridylate synthase	[TP0336-TP0459 (0.6079956)]
COG0465	COG0465	CV3797	CV3797	Cell division protein FtsH	CV3797	CV3797	Cell division protein FtsH	[TP0330-TP0330 (0.73856413)]
COG1558	COG1792	CV2887	CV2887	Flagellar basal-body rod protein flgC	CV4358	CV4358	Rod shape-determining protein mreC	[TP0397-TP0498 (0.58822864)]
COG1558	COG1792	CV1702	CV1702	Flagellar basal-body rod protein flgC	CV4358	CV4358	Rod shape-determining protein mreC	[TP0397-TP0498 (0.58822864)]
COG0817	COG1558	CV4225	ruvC	Crossover junction endodeoxyribonuclease ruvC (EC 3.1.22.4) (Holliday junction nuclease ruvC) (Holliday junction resolvase ruvC)	CV2887	CV2887	Flagellar basal-body rod protein flgC	[TP0517-TP0397 (0.53212774)]
COG0817	COG1558	CV4225	ruvC	Crossover junction endodeoxyribonuclease ruvC (EC 3.1.22.4) (Holliday junction nuclease ruvC) (Holliday junction resolvase ruvC)	CV1702	CV1702	Flagellar basal-body rod protein flgC	[TP0517-TP0397 (0.53212774)]
COG1512	COG2891	CV4233	CV4233	Hypothetical protein {UniProtKB/TrEMBL:Q7NQA7}	CV4359	CV4359	Rod shape-determining protein MreD	[TP0561-TP0499 (0.5857341)]
COG0592	COG1344	CV0002	CV0002	DNA-directed DNA polymerase, beta subunit	CV3878	CV3878	Flagellin {UniProtKB/TrEMBL:Q7NRA5}	[TP0002-TP0659 (0.6618167)]
COG0592	COG1344	CV0002	CV0002	DNA-directed DNA polymerase, beta subunit	CV2878	CV2878	Flagellar hook-associated protein 3	[TP0002-TP0659 (0.6618167)]
COG0592	COG1344	CV0002	CV0002	DNA-directed DNA polymerase, beta subunit	CV2495	CV2495	Flagellin {UniProtKB/TrEMBL:Q7NV50}	[TP0002-TP0659 (0.6618167)]
COG0592	COG1344	CV0002	CV0002	DNA-directed DNA polymerase, beta subunit	CV3011	CV3011	Flagellin D {UniProtKB/TrEMBL:Q7NTP3}	[TP0002-TP0659 (0.6618167)]
COG0592	COG1344	CV0002	CV0002	DNA-directed DNA polymerase, beta subunit	CV1710	CV1710	Flagellar hook-associated protein 3	[TP0002-TP0659 (0.6618167)]
COG0592	COG1344	CV0002	CV0002	DNA-directed DNA polymerase, beta subunit	CV3879	CV3879	Flagellin {UniProtKB/TrEMBL:Q7NRA4}	[TP0002-TP0659 (0.6618167)]
COG0860	COG1192	CV3822	CV3822	Probable N-acetylmuramoyl-L-alanine amidase	CV2679	CV2679	Hypothetical protein {UniProtKB/TrEMBL:Q7NUL8}	[TP0247-TP0272 (0.7527567)]
COG0860	COG1192	CV3822	CV3822	Probable N-acetylmuramoyl-L-alanine amidase	CV2923	CV2923	Probable partition-related protein	[TP0247-TP0272 (0.7527567)]
COG0860	COG1192	CV3822	CV3822	Probable N-acetylmuramoyl-L-alanine amidase	CV0663	CV0663	Chromosome partitioning protein, ParA family	[TP0247-TP0272 (0.7527567)]
COG0860	COG1192	CV3822	CV3822	Probable N-acetylmuramoyl-L-alanine amidase	CV0475	CV0475	Chromosome partitioning protein ParA	[TP0247-TP0272 (0.7527567)]
COG0242	COG0272	CV4265	def	Peptide deformylase (EC 3.5.1.88) (PDF) (Polypeptide deformylase)	CV3903	CV3903	DNA ligase {UniProtKB/TrEMBL:Q7NR81}	[TP0757-TP0634 (0.68197167)]
COG0265	COG0817	CV3294	CV3294	Periplasmic serine protease	CV4225	ruvC	Crossover junction endodeoxyribonuclease ruvC (EC 3.1.22.4) (Holliday junction nuclease ruvC) (Holliday junction resolvase ruvC)	[TP0773-TP0517 (0.5118523)]
COG0265	COG0817	CV2061	CV2061	Serine protease MucD {UniProtKB/TrEMBL:Q7NWC9}	CV4225	ruvC	Crossover junction endodeoxyribonuclease ruvC (EC 3.1.22.4) (Holliday junction nuclease ruvC) (Holliday junction resolvase ruvC)	[TP0773-TP0517 (0.5118523)]
COG0187	COG0358	CV0003	CV0003	DNA gyrase subunit B {UniProtKB/TrEMBL:Q7P257}	CV3763	CV3763	DNA primase {UniProtKB/TrEMBL:Q7NRL7}	[TP1006-TP0492 (0.55112576)]
COG0187	COG0358	CV1113	CV1113	Topoisomerase IV subunit B	CV3763	CV3763	DNA primase {UniProtKB/TrEMBL:Q7NRL7}	[TP1006-TP0492 (0.55112576)]
COG1154	COG2812	CV2692	dxs	1-deoxy-D-xylulose-5-phosphate synthase (EC 2.2.1.7) (1-deoxyxylulose- 5-phosphate synthase) (DXP synthase) (DXPS)	CV1610	CV1610	DNA polymerase subunits gamma and tau	[TP0824-TP1005 (0.68180764)]
COG0237	COG0552	CV3825	coaE	Dephospho-CoA kinase (EC 2.7.1.24) (Dephosphocoenzyme A kinase)	CV4203	CV4203	Cell division protein FtsY	[TP0296-TP0578 (0.7885255)]
COG0080	COG0265	CV4197	rplK	50S ribosomal protein L11	CV2061	CV2061	Serine protease MucD {UniProtKB/TrEMBL:Q7NWC9}	[TP0237-TP0773 (0.6164146)]
COG0080	COG0265	CV4197	rplK	50S ribosomal protein L11	CV3294	CV3294	Periplasmic serine protease	[TP0237-TP0773 (0.6164146)]
COG0783	COG1079	CV4253	CV4253	DNA-binding stress protein	CV2350	CV2350	Probable sugar ABC transporter, permease protein	[TP1038-TP0302 (0.79878455)]
COG2812	COG2812	CV1610	CV1610	DNA polymerase subunits gamma and tau	CV1610	CV1610	DNA polymerase subunits gamma and tau	[TP1005-TP1005 (0.52391654)]
COG0223	COG0234	CV2818	CV2818	Methionyl-tRNA formyltransferase	CV4015	CV4015	Chaperonin 10kD subunit	[TP0756-TP1013 (0.64276713)]
COG0223	COG0234	CV4264	fmt	Methionyl-tRNA formyltransferase (EC 2.1.2.9)	CV4015	CV4015	Chaperonin 10kD subunit	[TP0756-TP1013 (0.64276713)]
COG0223	COG0234	CV0748	CV0748	Probable transformylase	CV4015	CV4015	Chaperonin 10kD subunit	[TP0756-TP1013 (0.64276713)]
COG0223	COG0234	CV0748	CV0748	Probable transformylase	CV3232	CV3232	Chaperonin 10kD subunit	[TP0756-TP1013 (0.64276713)]
COG0223	COG0234	CV4264	fmt	Methionyl-tRNA formyltransferase (EC 2.1.2.9)	CV3232	CV3232	Chaperonin 10kD subunit	[TP0756-TP1013 (0.64276713)]
COG0223	COG0234	CV2818	CV2818	Methionyl-tRNA formyltransferase	CV3232	CV3232	Chaperonin 10kD subunit	[TP0756-TP1013 (0.64276713)]
COG0036	COG1653	CV2182	CV2182	Ribulose-phosphate 3-epimerase	CV0262	CV0262	Probable ABC transporter, periplasmic	[TP0945-TP0074 (0.654426)]
COG0036	COG1653	CV2182	CV2182	Ribulose-phosphate 3-epimerase	CV3656	CV3656	Glycerol-3-phosphate-binding periplasmic protein	[TP0945-TP0074 (0.654426)]
COG0036	COG1653	CV2182	CV2182	Ribulose-phosphate 3-epimerase	CV2897	CV2897	Probable sugar ABC transporter periplasmic	[TP0945-TP0074 (0.654426)]
COG0357	COG0459	CV0662	gidB	Methyltransferase gidB (EC 2.1.-.-) (Glucose-inhibited division protein B)	CV3233	groL1	60 kDa chaperonin 1 (Protein Cpn60 1) (groEL protein 1)	[TP0946-TP0030 (0.68326145)]
COG0357	COG0459	CV0662	gidB	Methyltransferase gidB (EC 2.1.-.-) (Glucose-inhibited division protein B)	CV4014	groL2	60 kDa chaperonin 2 (Protein Cpn60 2) (groEL protein 2)	[TP0946-TP0030 (0.68326145)]
COG0664	COG1074	CV0738	CV0738	Probable transcriptional regulator Crp/Fnr-family	CV4076	CV4076	Exodeoxyribonuclease V, beta subunit	[TP0089-TP0898 (0.8304331)]
COG0664	COG1074	CV2987	CV2987	Probable transcription regulator, Crp/Fnr family	CV4076	CV4076	Exodeoxyribonuclease V, beta subunit	[TP0089-TP0898 (0.8304331)]
COG0664	COG1074	CV2708	CV2708	Probable transcriptional regulator, Crp/Fnr	CV4076	CV4076	Exodeoxyribonuclease V, beta subunit	[TP0089-TP0898 (0.8304331)]
COG0664	COG1074	CV3647	CV3647	Probable transcription regulator protein, Crp/Fnr	CV4076	CV4076	Exodeoxyribonuclease V, beta subunit	[TP0089-TP0898 (0.8304331)]
COG0223	COG0242	CV4264	fmt	Methionyl-tRNA formyltransferase (EC 2.1.2.9)	CV4265	def	Peptide deformylase (EC 3.5.1.88) (PDF) (Polypeptide deformylase)	[TP0756-TP0757 (0.8300303)]
COG0223	COG0242	CV2818	CV2818	Methionyl-tRNA formyltransferase	CV4265	def	Peptide deformylase (EC 3.5.1.88) (PDF) (Polypeptide deformylase)	[TP0756-TP0757 (0.8300303)]
COG0223	COG0242	CV0748	CV0748	Probable transformylase	CV4265	def	Peptide deformylase (EC 3.5.1.88) (PDF) (Polypeptide deformylase)	[TP0756-TP0757 (0.8300303)]
COG0233	COG0359	CV2199	frr	Ribosome recycling factor (Ribosome-releasing factor) (RRF)	CV3637	rplI	50S ribosomal protein L9	[TP0604-TP0060 (0.5105792)]
COG0012	COG0457	CV4055	CV4055	Hypothetical protein {UniProtKB/TrEMBL:Q7NQT2}	CV2675	CV2675	Cellulose synthase, subunit C	[TP0124-TP0067 (0.81355333)]
COG0012	COG0457	CV4055	CV4055	Hypothetical protein {UniProtKB/TrEMBL:Q7NQT2}	CV1761	CV1761	Hypothetical protein {UniProtKB/TrEMBL:Q7NX67}	[TP0124-TP0067 (0.81355333)]
COG0012	COG0457	CV4055	CV4055	Hypothetical protein {UniProtKB/TrEMBL:Q7NQT2}	CV3902	CV3902	Hypothetical protein {UniProtKB/TrEMBL:Q7NR82}	[TP0124-TP0067 (0.81355333)]
COG0012	COG0457	CV4055	CV4055	Hypothetical protein {UniProtKB/TrEMBL:Q7NQT2}	CV2640	CV2640	Invasion genes transcription activator	[TP0124-TP0067 (0.81355333)]
COG0012	COG0457	CV4055	CV4055	Hypothetical protein {UniProtKB/TrEMBL:Q7NQT2}	CV4061	CV4061	Hypothetical protein {UniProtKB/TrEMBL:Q7NQS6}	[TP0124-TP0067 (0.81355333)]
COG0012	COG0457	CV4055	CV4055	Hypothetical protein {UniProtKB/TrEMBL:Q7NQT2}	CV2620	CV2620	Surface presentation of antigens; secretory	[TP0124-TP0067 (0.81355333)]
COG0012	COG0457	CV4055	CV4055	Hypothetical protein {UniProtKB/TrEMBL:Q7NQT2}	CV2578	CV2578	Type III secretion system CesD protein	[TP0124-TP0067 (0.81355333)]
COG0265	COG0492	CV3294	CV3294	Periplasmic serine protease	CV2813	CV2813	Thioredoxin reductase {UniProtKB/TrEMBL:Q7NU90}	[TP0773-TP0814 (0.6926654)]
COG0265	COG0492	CV2061	CV2061	Serine protease MucD {UniProtKB/TrEMBL:Q7NWC9}	CV2813	CV2813	Thioredoxin reductase {UniProtKB/TrEMBL:Q7NU90}	[TP0773-TP0814 (0.6926654)]
COG1377	COG2239	CV3006	CV3006	Flagellar biosynthetic protein flhB	CV3585	CV3585	Probable magnesium transporter	[TP0715-TP0917 (0.53720385)]
COG1377	COG2239	CV2621	CV2621	Secretory protein , flagellar biosynthetic	CV3245	CV3245	Magnesium transporter {UniProtKB/TrEMBL:Q7NT19}	[TP0715-TP0917 (0.53720385)]
COG1377	COG2239	CV2621	CV2621	Secretory protein , flagellar biosynthetic	CV3585	CV3585	Probable magnesium transporter	[TP0715-TP0917 (0.53720385)]
COG1377	COG2239	CV1026	CV1026	Flagellar biosynthetic protein flhB	CV3245	CV3245	Magnesium transporter {UniProtKB/TrEMBL:Q7NT19}	[TP0715-TP0917 (0.53720385)]
COG1377	COG2239	CV1026	CV1026	Flagellar biosynthetic protein flhB	CV3585	CV3585	Probable magnesium transporter	[TP0715-TP0917 (0.53720385)]
COG1377	COG2239	CV3006	CV3006	Flagellar biosynthetic protein flhB	CV3245	CV3245	Magnesium transporter {UniProtKB/TrEMBL:Q7NT19}	[TP0715-TP0917 (0.53720385)]
COG0124	COG0608	CV3537	hisS	Histidyl-tRNA synthetase (EC 6.1.1.21) (Histidine--tRNA ligase) (HisRS)	CV2475	CV2475	Exodeoxyribonuclease VII	[TP0641-TP0704 (0.75894904)]
COG0465	COG0772	CV3797	CV3797	Cell division protein FtsH	CV4361	CV4361	Probable rod shape-determining	[TP0330-TP0387 (0.8016956)]
COG0465	COG0772	CV3797	CV3797	Cell division protein FtsH	CV4344	CV4344	Cell division protein ftsW	[TP0330-TP0387 (0.8016956)]
COG0234	COG0792	CV4015	CV4015	Chaperonin 10kD subunit	CV0654	CV0654	Hypothetical protein {UniProtKB/TrEMBL:Q7P0B3}	[TP1013-TP0913 (0.7815084)]
COG0234	COG0792	CV3232	CV3232	Chaperonin 10kD subunit	CV0654	CV0654	Hypothetical protein {UniProtKB/TrEMBL:Q7P0B3}	[TP1013-TP0913 (0.7815084)]
COG1512	COG1987	CV4233	CV4233	Hypothetical protein {UniProtKB/TrEMBL:Q7NQA7}	CV3004	CV3004	Flagellar biosynthetic protein FliQ	[TP0561-TP0717 (0.66457963)]
COG1512	COG1987	CV4233	CV4233	Hypothetical protein {UniProtKB/TrEMBL:Q7NQA7}	CV3125	CV3125	Flagellar biosynthetic protein FliQ	[TP0561-TP0717 (0.66457963)]
COG0457	COG1426	CV2578	CV2578	Type III secretion system CesD protein	CV3539	CV3539	Hypothetical protein {UniProtKB/TrEMBL:Q7NS87}	[TP0268-TP0334 (0.739808)]
COG0457	COG1426	CV1761	CV1761	Hypothetical protein {UniProtKB/TrEMBL:Q7NX67}	CV3539	CV3539	Hypothetical protein {UniProtKB/TrEMBL:Q7NS87}	[TP0268-TP0334 (0.739808)]
COG0457	COG1426	CV4061	CV4061	Hypothetical protein {UniProtKB/TrEMBL:Q7NQS6}	CV3539	CV3539	Hypothetical protein {UniProtKB/TrEMBL:Q7NS87}	[TP0268-TP0334 (0.739808)]
COG0457	COG1426	CV2620	CV2620	Surface presentation of antigens; secretory	CV3539	CV3539	Hypothetical protein {UniProtKB/TrEMBL:Q7NS87}	[TP0268-TP0334 (0.739808)]
COG0457	COG1426	CV2675	CV2675	Cellulose synthase, subunit C	CV3539	CV3539	Hypothetical protein {UniProtKB/TrEMBL:Q7NS87}	[TP0268-TP0334 (0.739808)]
COG0457	COG1426	CV2640	CV2640	Invasion genes transcription activator	CV3539	CV3539	Hypothetical protein {UniProtKB/TrEMBL:Q7NS87}	[TP0268-TP0334 (0.739808)]
COG0457	COG1426	CV3902	CV3902	Hypothetical protein {UniProtKB/TrEMBL:Q7NR82}	CV3539	CV3539	Hypothetical protein {UniProtKB/TrEMBL:Q7NS87}	[TP0268-TP0334 (0.739808)]
COG0192	COG0217	CV0963	metK	S-adenosylmethionine synthetase (EC 2.5.1.6) (Methionine adenosyltransferase) (AdoMet synthetase) (MAT)	CV3123	CV_3123	Hypothetical UPF0082 protein CV3123	[TP0794-TP0474 (0.71912634)]
COG0201	COG2239	CV4166	CV4166	Preprotein translocase secY subunit	CV3585	CV3585	Probable magnesium transporter	[TP0208-TP0917 (0.5527395)]
COG0201	COG2239	CV4166	CV4166	Preprotein translocase secY subunit	CV3245	CV3245	Magnesium transporter {UniProtKB/TrEMBL:Q7NT19}	[TP0208-TP0917 (0.5527395)]
COG0860	COG1214	CV3822	CV3822	Probable N-acetylmuramoyl-L-alanine amidase	CV3452	CV3452	Hypothetical protein {UniProtKB/TrEMBL:Q7NSH4}	[TP0247-TP0876 (0.6334264)]
COG0544	COG1418	CV2559	tig	Trigger factor {UniProtKB/Swiss-Prot:Q7NUY8}	CV2189	CV2189	Hypothetical protein {UniProtKB/TrEMBL:Q7NW01}	[TP0506-TP1018 (0.7668753)]
COG0477	COG0845	CV1769	CV1769	Probable resistance protein	CV2240	CV2240	Probable multidrug efflux protein	[TP0840-TP0965 (0.8653204)]
COG0477	COG0845	CV0798	CV0798	Fosmidomycin resistance protein, MFS family	CV0466	CV0466	Hypothetical protein {UniProtKB/TrEMBL:Q7P0U9}	[TP0840-TP0965 (0.8653204)]
COG0477	COG0845	CV1078	CV1078	Multidrug resistence transmembrane protein	CV3923	CV3923	Probable transport/efflux transmembrane protein	[TP0840-TP0965 (0.8653204)]
COG0477	COG0845	CV0993	CV0993	4-hydroxybenzoate transporter	CV2460	CV2460	Probable membrane protein	[TP0840-TP0965 (0.8653204)]
COG0477	COG0845	CV1861	CV1861	Probable transport protein	CV1736	CV1736	Secretion protein {UniProtKB/TrEMBL:Q7NX91}	[TP0840-TP0965 (0.8653204)]
COG0477	COG0845	CV1205	CV1205	Probable multidrug translocase protein	CV3923	CV3923	Probable transport/efflux transmembrane protein	[TP0840-TP0965 (0.8653204)]
COG0477	COG0845	CV1219	CV1219	Probable permease transmembrane protein	CV4398	CV4398	ABC export system, membrane fusion protein	[TP0840-TP0965 (0.8653204)]
COG0477	COG0845	CV2262	CV2262	Hypothetical protein {UniProtKB/TrEMBL:Q7NVT0}	CV0435	CV0435	Probable multidrug efflux membrane permease	[TP0840-TP0965 (0.8653204)]
COG0477	COG0845	CV1892	CV1892	Probable integral membrane transporter	CV3837	CV3837	Probable multidrug efflux membrane protein	[TP0840-TP0965 (0.8653204)]
COG0477	COG0845	CV1892	CV1892	Probable integral membrane transporter	CV1975	CV1975	NolF secretion protein {UniProtKB/TrEMBL:Q7NWL1}	[TP0840-TP0965 (0.8653204)]
COG0477	COG0845	CV1823	CV1823	Probable transmembrane transporter protein	CV4398	CV4398	ABC export system, membrane fusion protein	[TP0840-TP0965 (0.8653204)]
COG0477	COG0845	CV3600	CV3600	3-hydroxyphenylpropionic acid transporter	CV0306	CV0306	Probable HlyD family secretion protein	[TP0840-TP0965 (0.8653204)]
COG0477	COG0845	CV4317	CV4317	Probable multidrug translocase	CV4398	CV4398	ABC export system, membrane fusion protein	[TP0840-TP0965 (0.8653204)]
COG0477	COG0845	CV2178	CV2178	Probable transmembrane efflux protein	CV2460	CV2460	Probable membrane protein	[TP0840-TP0965 (0.8653204)]
COG0477	COG0845	CV1299	CV1299	Probable MFS transporter	CV2732	CV2732	Probable membrane protein	[TP0840-TP0965 (0.8653204)]
COG0477	COG0845	CV0692	CV0692	Probable transport portein	CV1975	CV1975	NolF secretion protein {UniProtKB/TrEMBL:Q7NWL1}	[TP0840-TP0965 (0.8653204)]
COG0477	COG0845	CV3403	CV3403	Probable MFS transporter	CV2705	CV2705	Probable membrane protein	[TP0840-TP0965 (0.8653204)]
COG0477	COG0845	CV4292	CV4292	Hypothetical protein {UniProtKB/TrEMBL:Q7NQ48}	CV0306	CV0306	Probable HlyD family secretion protein	[TP0840-TP0965 (0.8653204)]
COG0477	COG0845	CV0766	CV0766	Probable multidrug resistance protein	CV2460	CV2460	Probable membrane protein	[TP0840-TP0965 (0.8653204)]
COG0477	COG0845	CV3403	CV3403	Probable MFS transporter	CV0435	CV0435	Probable multidrug efflux membrane permease	[TP0840-TP0965 (0.8653204)]
COG0477	COG0845	CV1168	CV1168	Probable MFS transporter	CV3837	CV3837	Probable multidrug efflux membrane protein	[TP0840-TP0965 (0.8653204)]
COG0477	COG0845	CV3600	CV3600	3-hydroxyphenylpropionic acid transporter	CV1975	CV1975	NolF secretion protein {UniProtKB/TrEMBL:Q7NWL1}	[TP0840-TP0965 (0.8653204)]
COG0477	COG0845	CV4317	CV4317	Probable multidrug translocase	CV0306	CV0306	Probable HlyD family secretion protein	[TP0840-TP0965 (0.8653204)]
COG0477	COG0845	CV2901	CV2901	Probable MFS transporter	CV1975	CV1975	NolF secretion protein {UniProtKB/TrEMBL:Q7NWL1}	[TP0840-TP0965 (0.8653204)]
COG0477	COG0845	CV0511	CV0511	Probable MFS permease {UniProtKB/TrEMBL:Q7P0Q5}	CV3837	CV3837	Probable multidrug efflux membrane protein	[TP0840-TP0965 (0.8653204)]
COG0477	COG0845	CV1823	CV1823	Probable transmembrane transporter protein	CV0514	CV0514	Probable HlyD family secretion protein	[TP0840-TP0965 (0.8653204)]
COG0477	COG0845	CV1892	CV1892	Probable integral membrane transporter	CV2705	CV2705	Probable membrane protein	[TP0840-TP0965 (0.8653204)]
COG0477	COG0845	CV3524	CV3524	Probable multidrug efflux protein	CV2705	CV2705	Probable membrane protein	[TP0840-TP0965 (0.8653204)]
COG0477	COG0845	CV2039	CV2039	Probable transporter {UniProtKB/TrEMBL:Q7NWF1}	CV2240	CV2240	Probable multidrug efflux protein	[TP0840-TP0965 (0.8653204)]
COG0477	COG0845	CV1179	CV1179	Probable multidrug resistance protein	CV0514	CV0514	Probable HlyD family secretion protein	[TP0840-TP0965 (0.8653204)]
COG0477	COG0845	CV1078	CV1078	Multidrug resistence transmembrane protein	CV2732	CV2732	Probable membrane protein	[TP0840-TP0965 (0.8653204)]
COG0477	COG0845	CV0766	CV0766	Probable multidrug resistance protein	CV0466	CV0466	Hypothetical protein {UniProtKB/TrEMBL:Q7P0U9}	[TP0840-TP0965 (0.8653204)]
COG0477	COG0845	CV1205	CV1205	Probable multidrug translocase protein	CV1736	CV1736	Secretion protein {UniProtKB/TrEMBL:Q7NX91}	[TP0840-TP0965 (0.8653204)]
COG0477	COG0845	CV1510	CV1510	Probable multidrug resistance protein	CV2732	CV2732	Probable membrane protein	[TP0840-TP0965 (0.8653204)]
COG0477	COG0845	CV2901	CV2901	Probable MFS transporter	CV0069	CV0069	Probable secretion protein	[TP0840-TP0965 (0.8653204)]
COG0477	COG0845	CV4317	CV4317	Probable multidrug translocase	CV2705	CV2705	Probable membrane protein	[TP0840-TP0965 (0.8653204)]
COG0477	COG0845	CV0048	CV0048	Probable transport transmembrane protein	CV0466	CV0466	Hypothetical protein {UniProtKB/TrEMBL:Q7P0U9}	[TP0840-TP0965 (0.8653204)]
COG0477	COG0845	CV0783	CV0783	MFS family, muropeptide transporter	CV0069	CV0069	Probable secretion protein	[TP0840-TP0965 (0.8653204)]
COG0477	COG0845	CV4292	CV4292	Hypothetical protein {UniProtKB/TrEMBL:Q7NQ48}	CV1736	CV1736	Secretion protein {UniProtKB/TrEMBL:Q7NX91}	[TP0840-TP0965 (0.8653204)]
COG0477	COG0845	CV3466	CV3466	Probable MFS transporter	CV0069	CV0069	Probable secretion protein	[TP0840-TP0965 (0.8653204)]
COG0477	COG0845	CV1299	CV1299	Probable MFS transporter	CV1975	CV1975	NolF secretion protein {UniProtKB/TrEMBL:Q7NWL1}	[TP0840-TP0965 (0.8653204)]
COG0477	COG0845	CV0692	CV0692	Probable transport portein	CV1736	CV1736	Secretion protein {UniProtKB/TrEMBL:Q7NX91}	[TP0840-TP0965 (0.8653204)]
COG0477	COG0845	CV0771	CV0771	Probable MFS transporter	CV3837	CV3837	Probable multidrug efflux membrane protein	[TP0840-TP0965 (0.8653204)]
COG0477	COG0845	CV0511	CV0511	Probable MFS permease {UniProtKB/TrEMBL:Q7P0Q5}	CV1627	CV1627	Acriflavin resistance protein E	[TP0840-TP0965 (0.8653204)]
COG0477	COG0845	CV1769	CV1769	Probable resistance protein	CV4398	CV4398	ABC export system, membrane fusion protein	[TP0840-TP0965 (0.8653204)]
COG0477	COG0845	CV2958	CV2958	D-galactonate transporter	CV2240	CV2240	Probable multidrug efflux protein	[TP0840-TP0965 (0.8653204)]
COG0477	COG0845	CV1299	CV1299	Probable MFS transporter	CV1627	CV1627	Acriflavin resistance protein E	[TP0840-TP0965 (0.8653204)]
COG0477	COG0845	CV0708	CV0708	Probable multidrug resistance protein	CV1975	CV1975	NolF secretion protein {UniProtKB/TrEMBL:Q7NWL1}	[TP0840-TP0965 (0.8653204)]
COG0477	COG0845	CV2237	CV2237	Probable POT family transport protein	CV1975	CV1975	NolF secretion protein {UniProtKB/TrEMBL:Q7NWL1}	[TP0840-TP0965 (0.8653204)]
COG0477	COG0845	CV1800	CV1800	Probable permease {UniProtKB/TrEMBL:Q7NX29}	CV3923	CV3923	Probable transport/efflux transmembrane protein	[TP0840-TP0965 (0.8653204)]
COG0477	COG0845	CV3600	CV3600	3-hydroxyphenylpropionic acid transporter	CV2240	CV2240	Probable multidrug efflux protein	[TP0840-TP0965 (0.8653204)]
COG0477	COG0845	CV1179	CV1179	Probable multidrug resistance protein	CV4398	CV4398	ABC export system, membrane fusion protein	[TP0840-TP0965 (0.8653204)]
COG0477	COG0845	CV1823	CV1823	Probable transmembrane transporter protein	CV2705	CV2705	Probable membrane protein	[TP0840-TP0965 (0.8653204)]
COG0477	COG0845	CV3466	CV3466	Probable MFS transporter	CV2732	CV2732	Probable membrane protein	[TP0840-TP0965 (0.8653204)]
COG0477	COG0845	CV3466	CV3466	Probable MFS transporter	CV2240	CV2240	Probable multidrug efflux protein	[TP0840-TP0965 (0.8653204)]
COG0477	COG0845	CV0993	CV0993	4-hydroxybenzoate transporter	CV1975	CV1975	NolF secretion protein {UniProtKB/TrEMBL:Q7NWL1}	[TP0840-TP0965 (0.8653204)]
COG0477	COG0845	CV1510	CV1510	Probable multidrug resistance protein	CV0306	CV0306	Probable HlyD family secretion protein	[TP0840-TP0965 (0.8653204)]
COG0477	COG0845	CV0122	CV0122	Probable multidrug resistance protein	CV3837	CV3837	Probable multidrug efflux membrane protein	[TP0840-TP0965 (0.8653204)]
COG0477	COG0845	CV3524	CV3524	Probable multidrug efflux protein	CV0435	CV0435	Probable multidrug efflux membrane permease	[TP0840-TP0965 (0.8653204)]
COG0477	COG0845	CV2958	CV2958	D-galactonate transporter	CV4398	CV4398	ABC export system, membrane fusion protein	[TP0840-TP0965 (0.8653204)]
COG0477	COG0845	CV0771	CV0771	Probable MFS transporter	CV0514	CV0514	Probable HlyD family secretion protein	[TP0840-TP0965 (0.8653204)]
COG0477	COG0845	CV0771	CV0771	Probable MFS transporter	CV2732	CV2732	Probable membrane protein	[TP0840-TP0965 (0.8653204)]
COG0477	COG0845	CV2958	CV2958	D-galactonate transporter	CV1627	CV1627	Acriflavin resistance protein E	[TP0840-TP0965 (0.8653204)]
COG0477	COG0845	CV0798	CV0798	Fosmidomycin resistance protein, MFS family	CV2705	CV2705	Probable membrane protein	[TP0840-TP0965 (0.8653204)]
COG0477	COG0845	CV1179	CV1179	Probable multidrug resistance protein	CV0069	CV0069	Probable secretion protein	[TP0840-TP0965 (0.8653204)]
COG0477	COG0845	CV3736	CV3736	Probable multidrug resistance protein	CV2732	CV2732	Probable membrane protein	[TP0840-TP0965 (0.8653204)]
COG0477	COG0845	CV0708	CV0708	Probable multidrug resistance protein	CV0306	CV0306	Probable HlyD family secretion protein	[TP0840-TP0965 (0.8653204)]
COG0477	COG0845	CV0511	CV0511	Probable MFS permease {UniProtKB/TrEMBL:Q7P0Q5}	CV0514	CV0514	Probable HlyD family secretion protein	[TP0840-TP0965 (0.8653204)]
COG0477	COG0845	CV0719	CV0719	Methylenomycin A resistance protein	CV0306	CV0306	Probable HlyD family secretion protein	[TP0840-TP0965 (0.8653204)]
COG0477	COG0845	CV1078	CV1078	Multidrug resistence transmembrane protein	CV0306	CV0306	Probable HlyD family secretion protein	[TP0840-TP0965 (0.8653204)]
COG0477	COG0845	CV4317	CV4317	Probable multidrug translocase	CV3837	CV3837	Probable multidrug efflux membrane protein	[TP0840-TP0965 (0.8653204)]
COG0477	COG0845	CV3403	CV3403	Probable MFS transporter	CV1627	CV1627	Acriflavin resistance protein E	[TP0840-TP0965 (0.8653204)]
COG0477	COG0845	CV1168	CV1168	Probable MFS transporter	CV2705	CV2705	Probable membrane protein	[TP0840-TP0965 (0.8653204)]
COG0477	COG0845	CV0719	CV0719	Methylenomycin A resistance protein	CV0466	CV0466	Hypothetical protein {UniProtKB/TrEMBL:Q7P0U9}	[TP0840-TP0965 (0.8653204)]
COG0477	COG0845	CV2262	CV2262	Hypothetical protein {UniProtKB/TrEMBL:Q7NVT0}	CV2240	CV2240	Probable multidrug efflux protein	[TP0840-TP0965 (0.8653204)]
COG0477	COG0845	CV0993	CV0993	4-hydroxybenzoate transporter	CV0069	CV0069	Probable secretion protein	[TP0840-TP0965 (0.8653204)]
COG0477	COG0845	CV1823	CV1823	Probable transmembrane transporter protein	CV2240	CV2240	Probable multidrug efflux protein	[TP0840-TP0965 (0.8653204)]
COG0477	COG0845	CV2416	CV2416	Probable transport transmembrane protein	CV1736	CV1736	Secretion protein {UniProtKB/TrEMBL:Q7NX91}	[TP0840-TP0965 (0.8653204)]
COG0477	COG0845	CV0783	CV0783	MFS family, muropeptide transporter	CV2705	CV2705	Probable membrane protein	[TP0840-TP0965 (0.8653204)]
COG0477	COG0845	CV0692	CV0692	Probable transport portein	CV4398	CV4398	ABC export system, membrane fusion protein	[TP0840-TP0965 (0.8653204)]
COG0477	COG0845	CV2262	CV2262	Hypothetical protein {UniProtKB/TrEMBL:Q7NVT0}	CV2705	CV2705	Probable membrane protein	[TP0840-TP0965 (0.8653204)]
COG0477	COG0845	CV0798	CV0798	Fosmidomycin resistance protein, MFS family	CV0514	CV0514	Probable HlyD family secretion protein	[TP0840-TP0965 (0.8653204)]
COG0477	COG0845	CV1078	CV1078	Multidrug resistence transmembrane protein	CV2705	CV2705	Probable membrane protein	[TP0840-TP0965 (0.8653204)]
COG0477	COG0845	CV0719	CV0719	Methylenomycin A resistance protein	CV0435	CV0435	Probable multidrug efflux membrane permease	[TP0840-TP0965 (0.8653204)]
COG0477	COG0845	CV2416	CV2416	Probable transport transmembrane protein	CV1975	CV1975	NolF secretion protein {UniProtKB/TrEMBL:Q7NWL1}	[TP0840-TP0965 (0.8653204)]
COG0477	COG0845	CV0048	CV0048	Probable transport transmembrane protein	CV0069	CV0069	Probable secretion protein	[TP0840-TP0965 (0.8653204)]
COG0477	COG0845	CV2178	CV2178	Probable transmembrane efflux protein	CV3837	CV3837	Probable multidrug efflux membrane protein	[TP0840-TP0965 (0.8653204)]
COG0477	COG0845	CV1179	CV1179	Probable multidrug resistance protein	CV1736	CV1736	Secretion protein {UniProtKB/TrEMBL:Q7NX91}	[TP0840-TP0965 (0.8653204)]
COG0477	COG0845	CV0798	CV0798	Fosmidomycin resistance protein, MFS family	CV1736	CV1736	Secretion protein {UniProtKB/TrEMBL:Q7NX91}	[TP0840-TP0965 (0.8653204)]
COG0477	COG0845	CV3466	CV3466	Probable MFS transporter	CV1975	CV1975	NolF secretion protein {UniProtKB/TrEMBL:Q7NWL1}	[TP0840-TP0965 (0.8653204)]
COG0477	COG0845	CV0403	CV0403	Probable transport protein	CV3837	CV3837	Probable multidrug efflux membrane protein	[TP0840-TP0965 (0.8653204)]
COG0477	COG0845	CV0048	CV0048	Probable transport transmembrane protein	CV1627	CV1627	Acriflavin resistance protein E	[TP0840-TP0965 (0.8653204)]
COG0477	COG0845	CV2039	CV2039	Probable transporter {UniProtKB/TrEMBL:Q7NWF1}	CV0069	CV0069	Probable secretion protein	[TP0840-TP0965 (0.8653204)]
COG0477	COG0845	CV0719	CV0719	Methylenomycin A resistance protein	CV2705	CV2705	Probable membrane protein	[TP0840-TP0965 (0.8653204)]
COG0477	COG0845	CV2958	CV2958	D-galactonate transporter	CV0466	CV0466	Hypothetical protein {UniProtKB/TrEMBL:Q7P0U9}	[TP0840-TP0965 (0.8653204)]
COG0477	COG0845	CV3243	CV3243	Transmembrane multidrug resistance efflux protein	CV1627	CV1627	Acriflavin resistance protein E	[TP0840-TP0965 (0.8653204)]
COG0477	COG0845	CV3736	CV3736	Probable multidrug resistance protein	CV0514	CV0514	Probable HlyD family secretion protein	[TP0840-TP0965 (0.8653204)]
COG0477	COG0845	CV0020	CV0020	Probable MFS transporter	CV2732	CV2732	Probable membrane protein	[TP0840-TP0965 (0.8653204)]
COG0477	COG0845	CV1510	CV1510	Probable multidrug resistance protein	CV0069	CV0069	Probable secretion protein	[TP0840-TP0965 (0.8653204)]
COG0477	COG0845	CV1219	CV1219	Probable permease transmembrane protein	CV2240	CV2240	Probable multidrug efflux protein	[TP0840-TP0965 (0.8653204)]
COG0477	COG0845	CV2237	CV2237	Probable POT family transport protein	CV3837	CV3837	Probable multidrug efflux membrane protein	[TP0840-TP0965 (0.8653204)]
COG0477	COG0845	CV1769	CV1769	Probable resistance protein	CV0306	CV0306	Probable HlyD family secretion protein	[TP0840-TP0965 (0.8653204)]
COG0477	COG0845	CV0511	CV0511	Probable MFS permease {UniProtKB/TrEMBL:Q7P0Q5}	CV2732	CV2732	Probable membrane protein	[TP0840-TP0965 (0.8653204)]
COG0477	COG0845	CV1168	CV1168	Probable MFS transporter	CV4398	CV4398	ABC export system, membrane fusion protein	[TP0840-TP0965 (0.8653204)]
COG0477	COG0845	CV0783	CV0783	MFS family, muropeptide transporter	CV2460	CV2460	Probable membrane protein	[TP0840-TP0965 (0.8653204)]
COG0477	COG0845	CV0122	CV0122	Probable multidrug resistance protein	CV0306	CV0306	Probable HlyD family secretion protein	[TP0840-TP0965 (0.8653204)]
COG0477	COG0845	CV0783	CV0783	MFS family, muropeptide transporter	CV0514	CV0514	Probable HlyD family secretion protein	[TP0840-TP0965 (0.8653204)]
COG0477	COG0845	CV2786	CV2786	Probable MFS metabolite transporter	CV1736	CV1736	Secretion protein {UniProtKB/TrEMBL:Q7NX91}	[TP0840-TP0965 (0.8653204)]
COG0477	COG0845	CV1179	CV1179	Probable multidrug resistance protein	CV1975	CV1975	NolF secretion protein {UniProtKB/TrEMBL:Q7NWL1}	[TP0840-TP0965 (0.8653204)]
COG0477	COG0845	CV0719	CV0719	Methylenomycin A resistance protein	CV2732	CV2732	Probable membrane protein	[TP0840-TP0965 (0.8653204)]
COG0477	COG0845	CV3736	CV3736	Probable multidrug resistance protein	CV3923	CV3923	Probable transport/efflux transmembrane protein	[TP0840-TP0965 (0.8653204)]
COG0477	COG0845	CV1510	CV1510	Probable multidrug resistance protein	CV2705	CV2705	Probable membrane protein	[TP0840-TP0965 (0.8653204)]
COG0477	COG0845	CV2262	CV2262	Hypothetical protein {UniProtKB/TrEMBL:Q7NVT0}	CV1736	CV1736	Secretion protein {UniProtKB/TrEMBL:Q7NX91}	[TP0840-TP0965 (0.8653204)]
COG0477	COG0845	CV0993	CV0993	4-hydroxybenzoate transporter	CV0306	CV0306	Probable HlyD family secretion protein	[TP0840-TP0965 (0.8653204)]
COG0477	COG0845	CV2262	CV2262	Hypothetical protein {UniProtKB/TrEMBL:Q7NVT0}	CV3837	CV3837	Probable multidrug efflux membrane protein	[TP0840-TP0965 (0.8653204)]
COG0477	COG0845	CV2237	CV2237	Probable POT family transport protein	CV2732	CV2732	Probable membrane protein	[TP0840-TP0965 (0.8653204)]
COG0477	COG0845	CV1769	CV1769	Probable resistance protein	CV1736	CV1736	Secretion protein {UniProtKB/TrEMBL:Q7NX91}	[TP0840-TP0965 (0.8653204)]
COG0477	COG0845	CV1078	CV1078	Multidrug resistence transmembrane protein	CV0514	CV0514	Probable HlyD family secretion protein	[TP0840-TP0965 (0.8653204)]
COG0477	COG0845	CV2798	CV2798	Probable macrolide efflux protein	CV2732	CV2732	Probable membrane protein	[TP0840-TP0965 (0.8653204)]
COG0477	COG0845	CV1823	CV1823	Probable transmembrane transporter protein	CV3923	CV3923	Probable transport/efflux transmembrane protein	[TP0840-TP0965 (0.8653204)]
COG0477	COG0845	CV1078	CV1078	Multidrug resistence transmembrane protein	CV0435	CV0435	Probable multidrug efflux membrane permease	[TP0840-TP0965 (0.8653204)]
COG0477	COG0845	CV2039	CV2039	Probable transporter {UniProtKB/TrEMBL:Q7NWF1}	CV1736	CV1736	Secretion protein {UniProtKB/TrEMBL:Q7NX91}	[TP0840-TP0965 (0.8653204)]
COG0477	COG0845	CV1823	CV1823	Probable transmembrane transporter protein	CV0069	CV0069	Probable secretion protein	[TP0840-TP0965 (0.8653204)]
COG0477	COG0845	CV0798	CV0798	Fosmidomycin resistance protein, MFS family	CV3837	CV3837	Probable multidrug efflux membrane protein	[TP0840-TP0965 (0.8653204)]
COG0477	COG0845	CV1168	CV1168	Probable MFS transporter	CV0466	CV0466	Hypothetical protein {UniProtKB/TrEMBL:Q7P0U9}	[TP0840-TP0965 (0.8653204)]
COG0477	COG0845	CV2416	CV2416	Probable transport transmembrane protein	CV0306	CV0306	Probable HlyD family secretion protein	[TP0840-TP0965 (0.8653204)]
COG0477	COG0845	CV1205	CV1205	Probable multidrug translocase protein	CV2705	CV2705	Probable membrane protein	[TP0840-TP0965 (0.8653204)]
COG0477	COG0845	CV1861	CV1861	Probable transport protein	CV1627	CV1627	Acriflavin resistance protein E	[TP0840-TP0965 (0.8653204)]
COG0477	COG0845	CV0798	CV0798	Fosmidomycin resistance protein, MFS family	CV0306	CV0306	Probable HlyD family secretion protein	[TP0840-TP0965 (0.8653204)]
COG0477	COG0845	CV3524	CV3524	Probable multidrug efflux protein	CV4398	CV4398	ABC export system, membrane fusion protein	[TP0840-TP0965 (0.8653204)]
COG0477	COG0845	CV2237	CV2237	Probable POT family transport protein	CV0466	CV0466	Hypothetical protein {UniProtKB/TrEMBL:Q7P0U9}	[TP0840-TP0965 (0.8653204)]
COG0477	COG0845	CV0783	CV0783	MFS family, muropeptide transporter	CV3837	CV3837	Probable multidrug efflux membrane protein	[TP0840-TP0965 (0.8653204)]
COG0477	COG0845	CV0719	CV0719	Methylenomycin A resistance protein	CV1627	CV1627	Acriflavin resistance protein E	[TP0840-TP0965 (0.8653204)]
COG0477	COG0845	CV1800	CV1800	Probable permease {UniProtKB/TrEMBL:Q7NX29}	CV0306	CV0306	Probable HlyD family secretion protein	[TP0840-TP0965 (0.8653204)]
COG0477	COG0845	CV2901	CV2901	Probable MFS transporter	CV2732	CV2732	Probable membrane protein	[TP0840-TP0965 (0.8653204)]
COG0477	COG0845	CV0020	CV0020	Probable MFS transporter	CV1627	CV1627	Acriflavin resistance protein E	[TP0840-TP0965 (0.8653204)]
COG0477	COG0845	CV2798	CV2798	Probable macrolide efflux protein	CV1627	CV1627	Acriflavin resistance protein E	[TP0840-TP0965 (0.8653204)]
COG0477	COG0845	CV1179	CV1179	Probable multidrug resistance protein	CV2460	CV2460	Probable membrane protein	[TP0840-TP0965 (0.8653204)]
COG0477	COG0845	CV0771	CV0771	Probable MFS transporter	CV1627	CV1627	Acriflavin resistance protein E	[TP0840-TP0965 (0.8653204)]
COG0477	COG0845	CV0771	CV0771	Probable MFS transporter	CV0306	CV0306	Probable HlyD family secretion protein	[TP0840-TP0965 (0.8653204)]
COG0477	COG0845	CV2786	CV2786	Probable MFS metabolite transporter	CV2705	CV2705	Probable membrane protein	[TP0840-TP0965 (0.8653204)]
COG0477	COG0845	CV0708	CV0708	Probable multidrug resistance protein	CV3837	CV3837	Probable multidrug efflux membrane protein	[TP0840-TP0965 (0.8653204)]
COG0477	COG0845	CV0766	CV0766	Probable multidrug resistance protein	CV0514	CV0514	Probable HlyD family secretion protein	[TP0840-TP0965 (0.8653204)]
COG0477	COG0845	CV2178	CV2178	Probable transmembrane efflux protein	CV1736	CV1736	Secretion protein {UniProtKB/TrEMBL:Q7NX91}	[TP0840-TP0965 (0.8653204)]
COG0477	COG0845	CV1861	CV1861	Probable transport protein	CV0435	CV0435	Probable multidrug efflux membrane permease	[TP0840-TP0965 (0.8653204)]
COG0477	COG0845	CV1800	CV1800	Probable permease {UniProtKB/TrEMBL:Q7NX29}	CV2732	CV2732	Probable membrane protein	[TP0840-TP0965 (0.8653204)]
COG0477	COG0845	CV2958	CV2958	D-galactonate transporter	CV3837	CV3837	Probable multidrug efflux membrane protein	[TP0840-TP0965 (0.8653204)]
COG0477	COG0845	CV2901	CV2901	Probable MFS transporter	CV3923	CV3923	Probable transport/efflux transmembrane protein	[TP0840-TP0965 (0.8653204)]
COG0477	COG0845	CV0692	CV0692	Probable transport portein	CV2732	CV2732	Probable membrane protein	[TP0840-TP0965 (0.8653204)]
COG0477	COG0845	CV1800	CV1800	Probable permease {UniProtKB/TrEMBL:Q7NX29}	CV3837	CV3837	Probable multidrug efflux membrane protein	[TP0840-TP0965 (0.8653204)]
COG0477	COG0845	CV3243	CV3243	Transmembrane multidrug resistance efflux protein	CV1736	CV1736	Secretion protein {UniProtKB/TrEMBL:Q7NX91}	[TP0840-TP0965 (0.8653204)]
COG0477	COG0845	CV0122	CV0122	Probable multidrug resistance protein	CV1975	CV1975	NolF secretion protein {UniProtKB/TrEMBL:Q7NWL1}	[TP0840-TP0965 (0.8653204)]
COG0477	COG0845	CV0783	CV0783	MFS family, muropeptide transporter	CV1736	CV1736	Secretion protein {UniProtKB/TrEMBL:Q7NX91}	[TP0840-TP0965 (0.8653204)]
COG0477	COG0845	CV2416	CV2416	Probable transport transmembrane protein	CV0514	CV0514	Probable HlyD family secretion protein	[TP0840-TP0965 (0.8653204)]
COG0477	COG0845	CV0719	CV0719	Methylenomycin A resistance protein	CV1736	CV1736	Secretion protein {UniProtKB/TrEMBL:Q7NX91}	[TP0840-TP0965 (0.8653204)]
COG0477	COG0845	CV0783	CV0783	MFS family, muropeptide transporter	CV4398	CV4398	ABC export system, membrane fusion protein	[TP0840-TP0965 (0.8653204)]
COG0477	COG0845	CV2786	CV2786	Probable MFS metabolite transporter	CV4398	CV4398	ABC export system, membrane fusion protein	[TP0840-TP0965 (0.8653204)]
COG0477	COG0845	CV0403	CV0403	Probable transport protein	CV1975	CV1975	NolF secretion protein {UniProtKB/TrEMBL:Q7NWL1}	[TP0840-TP0965 (0.8653204)]
COG0477	COG0845	CV3600	CV3600	3-hydroxyphenylpropionic acid transporter	CV4398	CV4398	ABC export system, membrane fusion protein	[TP0840-TP0965 (0.8653204)]
COG0477	COG0845	CV1219	CV1219	Probable permease transmembrane protein	CV2460	CV2460	Probable membrane protein	[TP0840-TP0965 (0.8653204)]
COG0477	COG0845	CV0783	CV0783	MFS family, muropeptide transporter	CV0435	CV0435	Probable multidrug efflux membrane permease	[TP0840-TP0965 (0.8653204)]
COG0477	COG0845	CV1892	CV1892	Probable integral membrane transporter	CV1736	CV1736	Secretion protein {UniProtKB/TrEMBL:Q7NX91}	[TP0840-TP0965 (0.8653204)]
COG0477	COG0845	CV3243	CV3243	Transmembrane multidrug resistance efflux protein	CV4398	CV4398	ABC export system, membrane fusion protein	[TP0840-TP0965 (0.8653204)]
COG0477	COG0845	CV2901	CV2901	Probable MFS transporter	CV1736	CV1736	Secretion protein {UniProtKB/TrEMBL:Q7NX91}	[TP0840-TP0965 (0.8653204)]
COG0477	COG0845	CV0020	CV0020	Probable MFS transporter	CV0069	CV0069	Probable secretion protein	[TP0840-TP0965 (0.8653204)]
COG0477	COG0845	CV2798	CV2798	Probable macrolide efflux protein	CV4398	CV4398	ABC export system, membrane fusion protein	[TP0840-TP0965 (0.8653204)]
COG0477	COG0845	CV0993	CV0993	4-hydroxybenzoate transporter	CV1736	CV1736	Secretion protein {UniProtKB/TrEMBL:Q7NX91}	[TP0840-TP0965 (0.8653204)]
COG0477	COG0845	CV2958	CV2958	D-galactonate transporter	CV3923	CV3923	Probable transport/efflux transmembrane protein	[TP0840-TP0965 (0.8653204)]
COG0477	COG0845	CV4317	CV4317	Probable multidrug translocase	CV1975	CV1975	NolF secretion protein {UniProtKB/TrEMBL:Q7NWL1}	[TP0840-TP0965 (0.8653204)]
COG0477	COG0845	CV2178	CV2178	Probable transmembrane efflux protein	CV2732	CV2732	Probable membrane protein	[TP0840-TP0965 (0.8653204)]
COG0477	COG0845	CV0403	CV0403	Probable transport protein	CV2732	CV2732	Probable membrane protein	[TP0840-TP0965 (0.8653204)]
COG0477	COG0845	CV1892	CV1892	Probable integral membrane transporter	CV2240	CV2240	Probable multidrug efflux protein	[TP0840-TP0965 (0.8653204)]
COG0477	COG0845	CV3736	CV3736	Probable multidrug resistance protein	CV1975	CV1975	NolF secretion protein {UniProtKB/TrEMBL:Q7NWL1}	[TP0840-TP0965 (0.8653204)]
COG0477	COG0845	CV3524	CV3524	Probable multidrug efflux protein	CV0069	CV0069	Probable secretion protein	[TP0840-TP0965 (0.8653204)]
COG0477	COG0845	CV0798	CV0798	Fosmidomycin resistance protein, MFS family	CV3923	CV3923	Probable transport/efflux transmembrane protein	[TP0840-TP0965 (0.8653204)]
COG0477	COG0845	CV3736	CV3736	Probable multidrug resistance protein	CV0466	CV0466	Hypothetical protein {UniProtKB/TrEMBL:Q7P0U9}	[TP0840-TP0965 (0.8653204)]
COG0477	COG0845	CV1800	CV1800	Probable permease {UniProtKB/TrEMBL:Q7NX29}	CV2460	CV2460	Probable membrane protein	[TP0840-TP0965 (0.8653204)]
COG0477	COG0845	CV2786	CV2786	Probable MFS metabolite transporter	CV1975	CV1975	NolF secretion protein {UniProtKB/TrEMBL:Q7NWL1}	[TP0840-TP0965 (0.8653204)]
COG0477	COG0845	CV3466	CV3466	Probable MFS transporter	CV2705	CV2705	Probable membrane protein	[TP0840-TP0965 (0.8653204)]
COG0477	COG0845	CV0798	CV0798	Fosmidomycin resistance protein, MFS family	CV0069	CV0069	Probable secretion protein	[TP0840-TP0965 (0.8653204)]
COG0477	COG0845	CV1168	CV1168	Probable MFS transporter	CV2460	CV2460	Probable membrane protein	[TP0840-TP0965 (0.8653204)]
COG0477	COG0845	CV1299	CV1299	Probable MFS transporter	CV4398	CV4398	ABC export system, membrane fusion protein	[TP0840-TP0965 (0.8653204)]
COG0477	COG0845	CV2039	CV2039	Probable transporter {UniProtKB/TrEMBL:Q7NWF1}	CV4398	CV4398	ABC export system, membrane fusion protein	[TP0840-TP0965 (0.8653204)]
COG0477	COG0845	CV0403	CV0403	Probable transport protein	CV0435	CV0435	Probable multidrug efflux membrane permease	[TP0840-TP0965 (0.8653204)]
COG0477	COG0845	CV1219	CV1219	Probable permease transmembrane protein	CV1736	CV1736	Secretion protein {UniProtKB/TrEMBL:Q7NX91}	[TP0840-TP0965 (0.8653204)]
COG0477	COG0845	CV1800	CV1800	Probable permease {UniProtKB/TrEMBL:Q7NX29}	CV1975	CV1975	NolF secretion protein {UniProtKB/TrEMBL:Q7NWL1}	[TP0840-TP0965 (0.8653204)]
COG0477	COG0845	CV1205	CV1205	Probable multidrug translocase protein	CV1627	CV1627	Acriflavin resistance protein E	[TP0840-TP0965 (0.8653204)]
COG0477	COG0845	CV1769	CV1769	Probable resistance protein	CV3923	CV3923	Probable transport/efflux transmembrane protein	[TP0840-TP0965 (0.8653204)]
COG0477	COG0845	CV2786	CV2786	Probable MFS metabolite transporter	CV0435	CV0435	Probable multidrug efflux membrane permease	[TP0840-TP0965 (0.8653204)]
COG0477	COG0845	CV0511	CV0511	Probable MFS permease {UniProtKB/TrEMBL:Q7P0Q5}	CV0306	CV0306	Probable HlyD family secretion protein	[TP0840-TP0965 (0.8653204)]
COG0477	COG0845	CV2786	CV2786	Probable MFS metabolite transporter	CV0514	CV0514	Probable HlyD family secretion protein	[TP0840-TP0965 (0.8653204)]
COG0477	COG0845	CV2178	CV2178	Probable transmembrane efflux protein	CV0069	CV0069	Probable secretion protein	[TP0840-TP0965 (0.8653204)]
COG0477	COG0845	CV0783	CV0783	MFS family, muropeptide transporter	CV2240	CV2240	Probable multidrug efflux protein	[TP0840-TP0965 (0.8653204)]
COG0477	COG0845	CV4317	CV4317	Probable multidrug translocase	CV3923	CV3923	Probable transport/efflux transmembrane protein	[TP0840-TP0965 (0.8653204)]
COG0477	COG0845	CV1299	CV1299	Probable MFS transporter	CV3923	CV3923	Probable transport/efflux transmembrane protein	[TP0840-TP0965 (0.8653204)]
COG0477	COG0845	CV0122	CV0122	Probable multidrug resistance protein	CV2460	CV2460	Probable membrane protein	[TP0840-TP0965 (0.8653204)]
COG0477	COG0845	CV0766	CV0766	Probable multidrug resistance protein	CV0435	CV0435	Probable multidrug efflux membrane permease	[TP0840-TP0965 (0.8653204)]
COG0477	COG0845	CV0771	CV0771	Probable MFS transporter	CV2705	CV2705	Probable membrane protein	[TP0840-TP0965 (0.8653204)]
COG0477	COG0845	CV2416	CV2416	Probable transport transmembrane protein	CV3837	CV3837	Probable multidrug efflux membrane protein	[TP0840-TP0965 (0.8653204)]
COG0477	COG0845	CV2798	CV2798	Probable macrolide efflux protein	CV3837	CV3837	Probable multidrug efflux membrane protein	[TP0840-TP0965 (0.8653204)]
COG0477	COG0845	CV3243	CV3243	Transmembrane multidrug resistance efflux protein	CV1975	CV1975	NolF secretion protein {UniProtKB/TrEMBL:Q7NWL1}	[TP0840-TP0965 (0.8653204)]
COG0477	COG0845	CV1168	CV1168	Probable MFS transporter	CV3923	CV3923	Probable transport/efflux transmembrane protein	[TP0840-TP0965 (0.8653204)]
COG0477	COG0845	CV2178	CV2178	Probable transmembrane efflux protein	CV0514	CV0514	Probable HlyD family secretion protein	[TP0840-TP0965 (0.8653204)]
COG0477	COG0845	CV0122	CV0122	Probable multidrug resistance protein	CV3923	CV3923	Probable transport/efflux transmembrane protein	[TP0840-TP0965 (0.8653204)]
COG0477	COG0845	CV0692	CV0692	Probable transport portein	CV2460	CV2460	Probable membrane protein	[TP0840-TP0965 (0.8653204)]
COG0477	COG0845	CV0048	CV0048	Probable transport transmembrane protein	CV2705	CV2705	Probable membrane protein	[TP0840-TP0965 (0.8653204)]
COG0477	COG0845	CV0020	CV0020	Probable MFS transporter	CV1975	CV1975	NolF secretion protein {UniProtKB/TrEMBL:Q7NWL1}	[TP0840-TP0965 (0.8653204)]
COG0477	COG0845	CV0771	CV0771	Probable MFS transporter	CV4398	CV4398	ABC export system, membrane fusion protein	[TP0840-TP0965 (0.8653204)]
COG0477	COG0845	CV3600	CV3600	3-hydroxyphenylpropionic acid transporter	CV0435	CV0435	Probable multidrug efflux membrane permease	[TP0840-TP0965 (0.8653204)]
COG0477	COG0845	CV2958	CV2958	D-galactonate transporter	CV0069	CV0069	Probable secretion protein	[TP0840-TP0965 (0.8653204)]
COG0477	COG0845	CV0719	CV0719	Methylenomycin A resistance protein	CV1975	CV1975	NolF secretion protein {UniProtKB/TrEMBL:Q7NWL1}	[TP0840-TP0965 (0.8653204)]
COG0477	COG0845	CV0766	CV0766	Probable multidrug resistance protein	CV0069	CV0069	Probable secretion protein	[TP0840-TP0965 (0.8653204)]
COG0477	COG0845	CV3466	CV3466	Probable MFS transporter	CV1627	CV1627	Acriflavin resistance protein E	[TP0840-TP0965 (0.8653204)]
COG0477	COG0845	CV4292	CV4292	Hypothetical protein {UniProtKB/TrEMBL:Q7NQ48}	CV0069	CV0069	Probable secretion protein	[TP0840-TP0965 (0.8653204)]
COG0477	COG0845	CV1168	CV1168	Probable MFS transporter	CV1736	CV1736	Secretion protein {UniProtKB/TrEMBL:Q7NX91}	[TP0840-TP0965 (0.8653204)]
COG0477	COG0845	CV1078	CV1078	Multidrug resistence transmembrane protein	CV1627	CV1627	Acriflavin resistance protein E	[TP0840-TP0965 (0.8653204)]
COG0477	COG0845	CV1179	CV1179	Probable multidrug resistance protein	CV2240	CV2240	Probable multidrug efflux protein	[TP0840-TP0965 (0.8653204)]
COG0477	COG0845	CV3736	CV3736	Probable multidrug resistance protein	CV4398	CV4398	ABC export system, membrane fusion protein	[TP0840-TP0965 (0.8653204)]
COG0477	COG0845	CV1861	CV1861	Probable transport protein	CV0069	CV0069	Probable secretion protein	[TP0840-TP0965 (0.8653204)]
COG0477	COG0845	CV0708	CV0708	Probable multidrug resistance protein	CV0514	CV0514	Probable HlyD family secretion protein	[TP0840-TP0965 (0.8653204)]
COG0477	COG0845	CV4317	CV4317	Probable multidrug translocase	CV0514	CV0514	Probable HlyD family secretion protein	[TP0840-TP0965 (0.8653204)]
COG0477	COG0845	CV1861	CV1861	Probable transport protein	CV4398	CV4398	ABC export system, membrane fusion protein	[TP0840-TP0965 (0.8653204)]
COG0477	COG0845	CV1769	CV1769	Probable resistance protein	CV0466	CV0466	Hypothetical protein {UniProtKB/TrEMBL:Q7P0U9}	[TP0840-TP0965 (0.8653204)]
COG0477	COG0845	CV3403	CV3403	Probable MFS transporter	CV0306	CV0306	Probable HlyD family secretion protein	[TP0840-TP0965 (0.8653204)]
COG0477	COG0845	CV3243	CV3243	Transmembrane multidrug resistance efflux protein	CV0466	CV0466	Hypothetical protein {UniProtKB/TrEMBL:Q7P0U9}	[TP0840-TP0965 (0.8653204)]
COG0477	COG0845	CV3243	CV3243	Transmembrane multidrug resistance efflux protein	CV3837	CV3837	Probable multidrug efflux membrane protein	[TP0840-TP0965 (0.8653204)]
COG0477	COG0845	CV1219	CV1219	Probable permease transmembrane protein	CV3923	CV3923	Probable transport/efflux transmembrane protein	[TP0840-TP0965 (0.8653204)]
COG0477	COG0845	CV0771	CV0771	Probable MFS transporter	CV0466	CV0466	Hypothetical protein {UniProtKB/TrEMBL:Q7P0U9}	[TP0840-TP0965 (0.8653204)]
COG0477	COG0845	CV1892	CV1892	Probable integral membrane transporter	CV0466	CV0466	Hypothetical protein {UniProtKB/TrEMBL:Q7P0U9}	[TP0840-TP0965 (0.8653204)]
COG0477	COG0845	CV4317	CV4317	Probable multidrug translocase	CV0466	CV0466	Hypothetical protein {UniProtKB/TrEMBL:Q7P0U9}	[TP0840-TP0965 (0.8653204)]
COG0477	COG0845	CV4292	CV4292	Hypothetical protein {UniProtKB/TrEMBL:Q7NQ48}	CV1627	CV1627	Acriflavin resistance protein E	[TP0840-TP0965 (0.8653204)]
COG0477	COG0845	CV2786	CV2786	Probable MFS metabolite transporter	CV2460	CV2460	Probable membrane protein	[TP0840-TP0965 (0.8653204)]
COG0477	COG0845	CV0708	CV0708	Probable multidrug resistance protein	CV2732	CV2732	Probable membrane protein	[TP0840-TP0965 (0.8653204)]
COG0477	COG0845	CV0766	CV0766	Probable multidrug resistance protein	CV2240	CV2240	Probable multidrug efflux protein	[TP0840-TP0965 (0.8653204)]
COG0477	COG0845	CV0020	CV0020	Probable MFS transporter	CV4398	CV4398	ABC export system, membrane fusion protein	[TP0840-TP0965 (0.8653204)]
COG0477	COG0845	CV2262	CV2262	Hypothetical protein {UniProtKB/TrEMBL:Q7NVT0}	CV3923	CV3923	Probable transport/efflux transmembrane protein	[TP0840-TP0965 (0.8653204)]
COG0477	COG0845	CV3524	CV3524	Probable multidrug efflux protein	CV0306	CV0306	Probable HlyD family secretion protein	[TP0840-TP0965 (0.8653204)]
COG0477	COG0845	CV2958	CV2958	D-galactonate transporter	CV0514	CV0514	Probable HlyD family secretion protein	[TP0840-TP0965 (0.8653204)]
COG0477	COG0845	CV1299	CV1299	Probable MFS transporter	CV1736	CV1736	Secretion protein {UniProtKB/TrEMBL:Q7NX91}	[TP0840-TP0965 (0.8653204)]
COG0477	COG0845	CV2039	CV2039	Probable transporter {UniProtKB/TrEMBL:Q7NWF1}	CV0466	CV0466	Hypothetical protein {UniProtKB/TrEMBL:Q7P0U9}	[TP0840-TP0965 (0.8653204)]
COG0477	COG0845	CV0771	CV0771	Probable MFS transporter	CV1736	CV1736	Secretion protein {UniProtKB/TrEMBL:Q7NX91}	[TP0840-TP0965 (0.8653204)]
COG0477	COG0845	CV1078	CV1078	Multidrug resistence transmembrane protein	CV3837	CV3837	Probable multidrug efflux membrane protein	[TP0840-TP0965 (0.8653204)]
COG0477	COG0845	CV2786	CV2786	Probable MFS metabolite transporter	CV0306	CV0306	Probable HlyD family secretion protein	[TP0840-TP0965 (0.8653204)]
COG0477	COG0845	CV0403	CV0403	Probable transport protein	CV2460	CV2460	Probable membrane protein	[TP0840-TP0965 (0.8653204)]
COG0477	COG0845	CV3243	CV3243	Transmembrane multidrug resistance efflux protein	CV2460	CV2460	Probable membrane protein	[TP0840-TP0965 (0.8653204)]
COG0477	COG0845	CV4292	CV4292	Hypothetical protein {UniProtKB/TrEMBL:Q7NQ48}	CV3923	CV3923	Probable transport/efflux transmembrane protein	[TP0840-TP0965 (0.8653204)]
COG0477	COG0845	CV1510	CV1510	Probable multidrug resistance protein	CV0435	CV0435	Probable multidrug efflux membrane permease	[TP0840-TP0965 (0.8653204)]
COG0477	COG0845	CV2798	CV2798	Probable macrolide efflux protein	CV2705	CV2705	Probable membrane protein	[TP0840-TP0965 (0.8653204)]
COG0477	COG0845	CV3600	CV3600	3-hydroxyphenylpropionic acid transporter	CV2460	CV2460	Probable membrane protein	[TP0840-TP0965 (0.8653204)]
COG0477	COG0845	CV3403	CV3403	Probable MFS transporter	CV1975	CV1975	NolF secretion protein {UniProtKB/TrEMBL:Q7NWL1}	[TP0840-TP0965 (0.8653204)]
COG0477	COG0845	CV0783	CV0783	MFS family, muropeptide transporter	CV2732	CV2732	Probable membrane protein	[TP0840-TP0965 (0.8653204)]
COG0477	COG0845	CV1219	CV1219	Probable permease transmembrane protein	CV2732	CV2732	Probable membrane protein	[TP0840-TP0965 (0.8653204)]
COG0477	COG0845	CV0403	CV0403	Probable transport protein	CV0306	CV0306	Probable HlyD family secretion protein	[TP0840-TP0965 (0.8653204)]
COG0477	COG0845	CV2178	CV2178	Probable transmembrane efflux protein	CV0435	CV0435	Probable multidrug efflux membrane permease	[TP0840-TP0965 (0.8653204)]
COG0477	COG0845	CV2039	CV2039	Probable transporter {UniProtKB/TrEMBL:Q7NWF1}	CV1627	CV1627	Acriflavin resistance protein E	[TP0840-TP0965 (0.8653204)]
COG0477	COG0845	CV0719	CV0719	Methylenomycin A resistance protein	CV2460	CV2460	Probable membrane protein	[TP0840-TP0965 (0.8653204)]
COG0477	COG0845	CV1168	CV1168	Probable MFS transporter	CV1975	CV1975	NolF secretion protein {UniProtKB/TrEMBL:Q7NWL1}	[TP0840-TP0965 (0.8653204)]
COG0477	COG0845	CV1510	CV1510	Probable multidrug resistance protein	CV0466	CV0466	Hypothetical protein {UniProtKB/TrEMBL:Q7P0U9}	[TP0840-TP0965 (0.8653204)]
COG0477	COG0845	CV3243	CV3243	Transmembrane multidrug resistance efflux protein	CV2705	CV2705	Probable membrane protein	[TP0840-TP0965 (0.8653204)]
COG0477	COG0845	CV3524	CV3524	Probable multidrug efflux protein	CV1975	CV1975	NolF secretion protein {UniProtKB/TrEMBL:Q7NWL1}	[TP0840-TP0965 (0.8653204)]
COG0477	COG0845	CV0719	CV0719	Methylenomycin A resistance protein	CV2240	CV2240	Probable multidrug efflux protein	[TP0840-TP0965 (0.8653204)]
COG0477	COG0845	CV1861	CV1861	Probable transport protein	CV2705	CV2705	Probable membrane protein	[TP0840-TP0965 (0.8653204)]
COG0477	COG0845	CV3600	CV3600	3-hydroxyphenylpropionic acid transporter	CV3923	CV3923	Probable transport/efflux transmembrane protein	[TP0840-TP0965 (0.8653204)]
COG0477	COG0845	CV1769	CV1769	Probable resistance protein	CV0069	CV0069	Probable secretion protein	[TP0840-TP0965 (0.8653204)]
COG0477	COG0845	CV2039	CV2039	Probable transporter {UniProtKB/TrEMBL:Q7NWF1}	CV0435	CV0435	Probable multidrug efflux membrane permease	[TP0840-TP0965 (0.8653204)]
COG0477	COG0845	CV3403	CV3403	Probable MFS transporter	CV3837	CV3837	Probable multidrug efflux membrane protein	[TP0840-TP0965 (0.8653204)]
COG0477	COG0845	CV2786	CV2786	Probable MFS metabolite transporter	CV2732	CV2732	Probable membrane protein	[TP0840-TP0965 (0.8653204)]
COG0477	COG0845	CV2039	CV2039	Probable transporter {UniProtKB/TrEMBL:Q7NWF1}	CV3837	CV3837	Probable multidrug efflux membrane protein	[TP0840-TP0965 (0.8653204)]
COG0477	COG0845	CV1219	CV1219	Probable permease transmembrane protein	CV0514	CV0514	Probable HlyD family secretion protein	[TP0840-TP0965 (0.8653204)]
COG0477	COG0845	CV0771	CV0771	Probable MFS transporter	CV0435	CV0435	Probable multidrug efflux membrane permease	[TP0840-TP0965 (0.8653204)]
COG0477	COG0845	CV0993	CV0993	4-hydroxybenzoate transporter	CV0435	CV0435	Probable multidrug efflux membrane permease	[TP0840-TP0965 (0.8653204)]
COG0477	COG0845	CV1800	CV1800	Probable permease {UniProtKB/TrEMBL:Q7NX29}	CV0435	CV0435	Probable multidrug efflux membrane permease	[TP0840-TP0965 (0.8653204)]
COG0477	COG0845	CV1219	CV1219	Probable permease transmembrane protein	CV0306	CV0306	Probable HlyD family secretion protein	[TP0840-TP0965 (0.8653204)]
COG0477	COG0845	CV0783	CV0783	MFS family, muropeptide transporter	CV1627	CV1627	Acriflavin resistance protein E	[TP0840-TP0965 (0.8653204)]
COG0477	COG0845	CV0719	CV0719	Methylenomycin A resistance protein	CV0069	CV0069	Probable secretion protein	[TP0840-TP0965 (0.8653204)]
COG0477	COG0845	CV0048	CV0048	Probable transport transmembrane protein	CV0306	CV0306	Probable HlyD family secretion protein	[TP0840-TP0965 (0.8653204)]
COG0477	COG0845	CV0783	CV0783	MFS family, muropeptide transporter	CV0306	CV0306	Probable HlyD family secretion protein	[TP0840-TP0965 (0.8653204)]
COG0477	COG0845	CV0122	CV0122	Probable multidrug resistance protein	CV0466	CV0466	Hypothetical protein {UniProtKB/TrEMBL:Q7P0U9}	[TP0840-TP0965 (0.8653204)]
COG0477	COG0845	CV1892	CV1892	Probable integral membrane transporter	CV0435	CV0435	Probable multidrug efflux membrane permease	[TP0840-TP0965 (0.8653204)]
COG0477	COG0845	CV0692	CV0692	Probable transport portein	CV2240	CV2240	Probable multidrug efflux protein	[TP0840-TP0965 (0.8653204)]
COG0477	COG0845	CV3736	CV3736	Probable multidrug resistance protein	CV1736	CV1736	Secretion protein {UniProtKB/TrEMBL:Q7NX91}	[TP0840-TP0965 (0.8653204)]
COG0477	COG0845	CV3600	CV3600	3-hydroxyphenylpropionic acid transporter	CV2705	CV2705	Probable membrane protein	[TP0840-TP0965 (0.8653204)]
COG0477	COG0845	CV2798	CV2798	Probable macrolide efflux protein	CV2240	CV2240	Probable multidrug efflux protein	[TP0840-TP0965 (0.8653204)]
COG0477	COG0845	CV0511	CV0511	Probable MFS permease {UniProtKB/TrEMBL:Q7P0Q5}	CV0466	CV0466	Hypothetical protein {UniProtKB/TrEMBL:Q7P0U9}	[TP0840-TP0965 (0.8653204)]
COG0477	COG0845	CV1179	CV1179	Probable multidrug resistance protein	CV2705	CV2705	Probable membrane protein	[TP0840-TP0965 (0.8653204)]
COG0477	COG0845	CV1179	CV1179	Probable multidrug resistance protein	CV0466	CV0466	Hypothetical protein {UniProtKB/TrEMBL:Q7P0U9}	[TP0840-TP0965 (0.8653204)]
COG0477	COG0845	CV2039	CV2039	Probable transporter {UniProtKB/TrEMBL:Q7NWF1}	CV2705	CV2705	Probable membrane protein	[TP0840-TP0965 (0.8653204)]
COG0477	COG0845	CV1299	CV1299	Probable MFS transporter	CV2240	CV2240	Probable multidrug efflux protein	[TP0840-TP0965 (0.8653204)]
COG0477	COG0845	CV1892	CV1892	Probable integral membrane transporter	CV4398	CV4398	ABC export system, membrane fusion protein	[TP0840-TP0965 (0.8653204)]
COG0477	COG0845	CV1510	CV1510	Probable multidrug resistance protein	CV3837	CV3837	Probable multidrug efflux membrane protein	[TP0840-TP0965 (0.8653204)]
COG0477	COG0845	CV2416	CV2416	Probable transport transmembrane protein	CV1627	CV1627	Acriflavin resistance protein E	[TP0840-TP0965 (0.8653204)]
COG0477	COG0845	CV0403	CV0403	Probable transport protein	CV3923	CV3923	Probable transport/efflux transmembrane protein	[TP0840-TP0965 (0.8653204)]
COG0477	COG0845	CV0511	CV0511	Probable MFS permease {UniProtKB/TrEMBL:Q7P0Q5}	CV2240	CV2240	Probable multidrug efflux protein	[TP0840-TP0965 (0.8653204)]
COG0477	COG0845	CV1892	CV1892	Probable integral membrane transporter	CV0069	CV0069	Probable secretion protein	[TP0840-TP0965 (0.8653204)]
COG0477	COG0845	CV1861	CV1861	Probable transport protein	CV2240	CV2240	Probable multidrug efflux protein	[TP0840-TP0965 (0.8653204)]
COG0477	COG0845	CV2798	CV2798	Probable macrolide efflux protein	CV0306	CV0306	Probable HlyD family secretion protein	[TP0840-TP0965 (0.8653204)]
COG0477	COG0845	CV0766	CV0766	Probable multidrug resistance protein	CV2732	CV2732	Probable membrane protein	[TP0840-TP0965 (0.8653204)]
COG0477	COG0845	CV1168	CV1168	Probable MFS transporter	CV1627	CV1627	Acriflavin resistance protein E	[TP0840-TP0965 (0.8653204)]
COG0477	COG0845	CV0403	CV0403	Probable transport protein	CV0514	CV0514	Probable HlyD family secretion protein	[TP0840-TP0965 (0.8653204)]
COG0477	COG0845	CV0020	CV0020	Probable MFS transporter	CV0306	CV0306	Probable HlyD family secretion protein	[TP0840-TP0965 (0.8653204)]
COG0477	COG0845	CV2262	CV2262	Hypothetical protein {UniProtKB/TrEMBL:Q7NVT0}	CV4398	CV4398	ABC export system, membrane fusion protein	[TP0840-TP0965 (0.8653204)]
COG0477	COG0845	CV3466	CV3466	Probable MFS transporter	CV0514	CV0514	Probable HlyD family secretion protein	[TP0840-TP0965 (0.8653204)]
COG0477	COG0845	CV0403	CV0403	Probable transport protein	CV0466	CV0466	Hypothetical protein {UniProtKB/TrEMBL:Q7P0U9}	[TP0840-TP0965 (0.8653204)]
COG0477	COG0845	CV1823	CV1823	Probable transmembrane transporter protein	CV0466	CV0466	Hypothetical protein {UniProtKB/TrEMBL:Q7P0U9}	[TP0840-TP0965 (0.8653204)]
COG0477	COG0845	CV1168	CV1168	Probable MFS transporter	CV0514	CV0514	Probable HlyD family secretion protein	[TP0840-TP0965 (0.8653204)]
COG0477	COG0845	CV2237	CV2237	Probable POT family transport protein	CV0435	CV0435	Probable multidrug efflux membrane permease	[TP0840-TP0965 (0.8653204)]
COG0477	COG0845	CV1205	CV1205	Probable multidrug translocase protein	CV3837	CV3837	Probable multidrug efflux membrane protein	[TP0840-TP0965 (0.8653204)]
COG0477	COG0845	CV0048	CV0048	Probable transport transmembrane protein	CV3923	CV3923	Probable transport/efflux transmembrane protein	[TP0840-TP0965 (0.8653204)]
COG0477	COG0845	CV3466	CV3466	Probable MFS transporter	CV0306	CV0306	Probable HlyD family secretion protein	[TP0840-TP0965 (0.8653204)]
COG0477	COG0845	CV2262	CV2262	Hypothetical protein {UniProtKB/TrEMBL:Q7NVT0}	CV1975	CV1975	NolF secretion protein {UniProtKB/TrEMBL:Q7NWL1}	[TP0840-TP0965 (0.8653204)]
COG0477	COG0845	CV0511	CV0511	Probable MFS permease {UniProtKB/TrEMBL:Q7P0Q5}	CV0069	CV0069	Probable secretion protein	[TP0840-TP0965 (0.8653204)]
COG0477	COG0845	CV3524	CV3524	Probable multidrug efflux protein	CV1736	CV1736	Secretion protein {UniProtKB/TrEMBL:Q7NX91}	[TP0840-TP0965 (0.8653204)]
COG0477	COG0845	CV2039	CV2039	Probable transporter {UniProtKB/TrEMBL:Q7NWF1}	CV3923	CV3923	Probable transport/efflux transmembrane protein	[TP0840-TP0965 (0.8653204)]
COG0477	COG0845	CV1205	CV1205	Probable multidrug translocase protein	CV0435	CV0435	Probable multidrug efflux membrane permease	[TP0840-TP0965 (0.8653204)]
COG0477	COG0845	CV3524	CV3524	Probable multidrug efflux protein	CV0466	CV0466	Hypothetical protein {UniProtKB/TrEMBL:Q7P0U9}	[TP0840-TP0965 (0.8653204)]
COG0477	COG0845	CV0993	CV0993	4-hydroxybenzoate transporter	CV3837	CV3837	Probable multidrug efflux membrane protein	[TP0840-TP0965 (0.8653204)]
COG0477	COG0845	CV2237	CV2237	Probable POT family transport protein	CV2460	CV2460	Probable membrane protein	[TP0840-TP0965 (0.8653204)]
COG0477	COG0845	CV1823	CV1823	Probable transmembrane transporter protein	CV1975	CV1975	NolF secretion protein {UniProtKB/TrEMBL:Q7NWL1}	[TP0840-TP0965 (0.8653204)]
COG0477	COG0845	CV3600	CV3600	3-hydroxyphenylpropionic acid transporter	CV0514	CV0514	Probable HlyD family secretion protein	[TP0840-TP0965 (0.8653204)]
COG0477	COG0845	CV0020	CV0020	Probable MFS transporter	CV1736	CV1736	Secretion protein {UniProtKB/TrEMBL:Q7NX91}	[TP0840-TP0965 (0.8653204)]
COG0477	COG0845	CV2901	CV2901	Probable MFS transporter	CV2240	CV2240	Probable multidrug efflux protein	[TP0840-TP0965 (0.8653204)]
COG0477	COG0845	CV0993	CV0993	4-hydroxybenzoate transporter	CV0466	CV0466	Hypothetical protein {UniProtKB/TrEMBL:Q7P0U9}	[TP0840-TP0965 (0.8653204)]
COG0477	COG0845	CV0798	CV0798	Fosmidomycin resistance protein, MFS family	CV1975	CV1975	NolF secretion protein {UniProtKB/TrEMBL:Q7NWL1}	[TP0840-TP0965 (0.8653204)]
COG0477	COG0845	CV2798	CV2798	Probable macrolide efflux protein	CV3923	CV3923	Probable transport/efflux transmembrane protein	[TP0840-TP0965 (0.8653204)]
COG0477	COG0845	CV1892	CV1892	Probable integral membrane transporter	CV0514	CV0514	Probable HlyD family secretion protein	[TP0840-TP0965 (0.8653204)]
COG0477	COG0845	CV0122	CV0122	Probable multidrug resistance protein	CV4398	CV4398	ABC export system, membrane fusion protein	[TP0840-TP0965 (0.8653204)]
COG0477	COG0845	CV2237	CV2237	Probable POT family transport protein	CV1736	CV1736	Secretion protein {UniProtKB/TrEMBL:Q7NX91}	[TP0840-TP0965 (0.8653204)]
COG0477	COG0845	CV0993	CV0993	4-hydroxybenzoate transporter	CV4398	CV4398	ABC export system, membrane fusion protein	[TP0840-TP0965 (0.8653204)]
COG0477	COG0845	CV0708	CV0708	Probable multidrug resistance protein	CV1736	CV1736	Secretion protein {UniProtKB/TrEMBL:Q7NX91}	[TP0840-TP0965 (0.8653204)]
COG0477	COG0845	CV1892	CV1892	Probable integral membrane transporter	CV2732	CV2732	Probable membrane protein	[TP0840-TP0965 (0.8653204)]
COG0477	COG0845	CV1823	CV1823	Probable transmembrane transporter protein	CV1736	CV1736	Secretion protein {UniProtKB/TrEMBL:Q7NX91}	[TP0840-TP0965 (0.8653204)]
COG0477	COG0845	CV2786	CV2786	Probable MFS metabolite transporter	CV1627	CV1627	Acriflavin resistance protein E	[TP0840-TP0965 (0.8653204)]
COG0477	COG0845	CV1861	CV1861	Probable transport protein	CV0514	CV0514	Probable HlyD family secretion protein	[TP0840-TP0965 (0.8653204)]
COG0477	COG0845	CV0122	CV0122	Probable multidrug resistance protein	CV0069	CV0069	Probable secretion protein	[TP0840-TP0965 (0.8653204)]
COG0477	COG0845	CV1800	CV1800	Probable permease {UniProtKB/TrEMBL:Q7NX29}	CV1736	CV1736	Secretion protein {UniProtKB/TrEMBL:Q7NX91}	[TP0840-TP0965 (0.8653204)]
COG0477	COG0845	CV2178	CV2178	Probable transmembrane efflux protein	CV4398	CV4398	ABC export system, membrane fusion protein	[TP0840-TP0965 (0.8653204)]
COG0477	COG0845	CV0708	CV0708	Probable multidrug resistance protein	CV2240	CV2240	Probable multidrug efflux protein	[TP0840-TP0965 (0.8653204)]
COG0477	COG0845	CV4317	CV4317	Probable multidrug translocase	CV2460	CV2460	Probable membrane protein	[TP0840-TP0965 (0.8653204)]
COG0477	COG0845	CV3243	CV3243	Transmembrane multidrug resistance efflux protein	CV0435	CV0435	Probable multidrug efflux membrane permease	[TP0840-TP0965 (0.8653204)]
COG0477	COG0845	CV1299	CV1299	Probable MFS transporter	CV2460	CV2460	Probable membrane protein	[TP0840-TP0965 (0.8653204)]
COG0477	COG0845	CV0719	CV0719	Methylenomycin A resistance protein	CV0514	CV0514	Probable HlyD family secretion protein	[TP0840-TP0965 (0.8653204)]
COG0477	COG0845	CV0798	CV0798	Fosmidomycin resistance protein, MFS family	CV0435	CV0435	Probable multidrug efflux membrane permease	[TP0840-TP0965 (0.8653204)]
COG0477	COG0845	CV2237	CV2237	Probable POT family transport protein	CV0514	CV0514	Probable HlyD family secretion protein	[TP0840-TP0965 (0.8653204)]
COG0477	COG0845	CV2798	CV2798	Probable macrolide efflux protein	CV1736	CV1736	Secretion protein {UniProtKB/TrEMBL:Q7NX91}	[TP0840-TP0965 (0.8653204)]
COG0477	COG0845	CV2798	CV2798	Probable macrolide efflux protein	CV2460	CV2460	Probable membrane protein	[TP0840-TP0965 (0.8653204)]
COG0477	COG0845	CV0403	CV0403	Probable transport protein	CV2705	CV2705	Probable membrane protein	[TP0840-TP0965 (0.8653204)]
COG0477	COG0845	CV2039	CV2039	Probable transporter {UniProtKB/TrEMBL:Q7NWF1}	CV1975	CV1975	NolF secretion protein {UniProtKB/TrEMBL:Q7NWL1}	[TP0840-TP0965 (0.8653204)]
COG0477	COG0845	CV0993	CV0993	4-hydroxybenzoate transporter	CV2705	CV2705	Probable membrane protein	[TP0840-TP0965 (0.8653204)]
COG0477	COG0845	CV0766	CV0766	Probable multidrug resistance protein	CV1975	CV1975	NolF secretion protein {UniProtKB/TrEMBL:Q7NWL1}	[TP0840-TP0965 (0.8653204)]
COG0477	COG0845	CV1078	CV1078	Multidrug resistence transmembrane protein	CV4398	CV4398	ABC export system, membrane fusion protein	[TP0840-TP0965 (0.8653204)]
COG0477	COG0845	CV3524	CV3524	Probable multidrug efflux protein	CV2240	CV2240	Probable multidrug efflux protein	[TP0840-TP0965 (0.8653204)]
COG0477	COG0845	CV0048	CV0048	Probable transport transmembrane protein	CV1736	CV1736	Secretion protein {UniProtKB/TrEMBL:Q7NX91}	[TP0840-TP0965 (0.8653204)]
COG0477	COG0845	CV2178	CV2178	Probable transmembrane efflux protein	CV2240	CV2240	Probable multidrug efflux protein	[TP0840-TP0965 (0.8653204)]
COG0477	COG0845	CV1219	CV1219	Probable permease transmembrane protein	CV2705	CV2705	Probable membrane protein	[TP0840-TP0965 (0.8653204)]
COG0477	COG0845	CV2237	CV2237	Probable POT family transport protein	CV4398	CV4398	ABC export system, membrane fusion protein	[TP0840-TP0965 (0.8653204)]
COG0477	COG0845	CV1769	CV1769	Probable resistance protein	CV3837	CV3837	Probable multidrug efflux membrane protein	[TP0840-TP0965 (0.8653204)]
COG0477	COG0845	CV2901	CV2901	Probable MFS transporter	CV2705	CV2705	Probable membrane protein	[TP0840-TP0965 (0.8653204)]
COG0477	COG0845	CV0708	CV0708	Probable multidrug resistance protein	CV0435	CV0435	Probable multidrug efflux membrane permease	[TP0840-TP0965 (0.8653204)]
COG0477	COG0845	CV2416	CV2416	Probable transport transmembrane protein	CV2705	CV2705	Probable membrane protein	[TP0840-TP0965 (0.8653204)]
COG0477	COG0845	CV2237	CV2237	Probable POT family transport protein	CV0306	CV0306	Probable HlyD family secretion protein	[TP0840-TP0965 (0.8653204)]
COG0477	COG0845	CV0766	CV0766	Probable multidrug resistance protein	CV1627	CV1627	Acriflavin resistance protein E	[TP0840-TP0965 (0.8653204)]
COG0477	COG0845	CV3466	CV3466	Probable MFS transporter	CV3837	CV3837	Probable multidrug efflux membrane protein	[TP0840-TP0965 (0.8653204)]
COG0477	COG0845	CV1892	CV1892	Probable integral membrane transporter	CV1627	CV1627	Acriflavin resistance protein E	[TP0840-TP0965 (0.8653204)]
COG0477	COG0845	CV3466	CV3466	Probable MFS transporter	CV0466	CV0466	Hypothetical protein {UniProtKB/TrEMBL:Q7P0U9}	[TP0840-TP0965 (0.8653204)]
COG0477	COG0845	CV2416	CV2416	Probable transport transmembrane protein	CV3923	CV3923	Probable transport/efflux transmembrane protein	[TP0840-TP0965 (0.8653204)]
COG0477	COG0845	CV3524	CV3524	Probable multidrug efflux protein	CV2460	CV2460	Probable membrane protein	[TP0840-TP0965 (0.8653204)]
COG0477	COG0845	CV3466	CV3466	Probable MFS transporter	CV1736	CV1736	Secretion protein {UniProtKB/TrEMBL:Q7NX91}	[TP0840-TP0965 (0.8653204)]
COG0477	COG0845	CV2901	CV2901	Probable MFS transporter	CV3837	CV3837	Probable multidrug efflux membrane protein	[TP0840-TP0965 (0.8653204)]
COG0477	COG0845	CV0993	CV0993	4-hydroxybenzoate transporter	CV1627	CV1627	Acriflavin resistance protein E	[TP0840-TP0965 (0.8653204)]
COG0477	COG0845	CV0020	CV0020	Probable MFS transporter	CV3923	CV3923	Probable transport/efflux transmembrane protein	[TP0840-TP0965 (0.8653204)]
COG0477	COG0845	CV0692	CV0692	Probable transport portein	CV3923	CV3923	Probable transport/efflux transmembrane protein	[TP0840-TP0965 (0.8653204)]
COG0477	COG0845	CV1510	CV1510	Probable multidrug resistance protein	CV1975	CV1975	NolF secretion protein {UniProtKB/TrEMBL:Q7NWL1}	[TP0840-TP0965 (0.8653204)]
COG0477	COG0845	CV1299	CV1299	Probable MFS transporter	CV0514	CV0514	Probable HlyD family secretion protein	[TP0840-TP0965 (0.8653204)]
COG0477	COG0845	CV2786	CV2786	Probable MFS metabolite transporter	CV3837	CV3837	Probable multidrug efflux membrane protein	[TP0840-TP0965 (0.8653204)]
COG0477	COG0845	CV4292	CV4292	Hypothetical protein {UniProtKB/TrEMBL:Q7NQ48}	CV0466	CV0466	Hypothetical protein {UniProtKB/TrEMBL:Q7P0U9}	[TP0840-TP0965 (0.8653204)]
COG0477	COG0845	CV2416	CV2416	Probable transport transmembrane protein	CV4398	CV4398	ABC export system, membrane fusion protein	[TP0840-TP0965 (0.8653204)]
COG0477	COG0845	CV0692	CV0692	Probable transport portein	CV0466	CV0466	Hypothetical protein {UniProtKB/TrEMBL:Q7P0U9}	[TP0840-TP0965 (0.8653204)]
COG0477	COG0845	CV2901	CV2901	Probable MFS transporter	CV0466	CV0466	Hypothetical protein {UniProtKB/TrEMBL:Q7P0U9}	[TP0840-TP0965 (0.8653204)]
COG0477	COG0845	CV1299	CV1299	Probable MFS transporter	CV0069	CV0069	Probable secretion protein	[TP0840-TP0965 (0.8653204)]
COG0477	COG0845	CV1769	CV1769	Probable resistance protein	CV2705	CV2705	Probable membrane protein	[TP0840-TP0965 (0.8653204)]
COG0477	COG0845	CV0771	CV0771	Probable MFS transporter	CV0069	CV0069	Probable secretion protein	[TP0840-TP0965 (0.8653204)]
COG0477	COG0845	CV3466	CV3466	Probable MFS transporter	CV3923	CV3923	Probable transport/efflux transmembrane protein	[TP0840-TP0965 (0.8653204)]
COG0477	COG0845	CV1179	CV1179	Probable multidrug resistance protein	CV0435	CV0435	Probable multidrug efflux membrane permease	[TP0840-TP0965 (0.8653204)]
COG0477	COG0845	CV0993	CV0993	4-hydroxybenzoate transporter	CV3923	CV3923	Probable transport/efflux transmembrane protein	[TP0840-TP0965 (0.8653204)]
COG0477	COG0845	CV0798	CV0798	Fosmidomycin resistance protein, MFS family	CV2240	CV2240	Probable multidrug efflux protein	[TP0840-TP0965 (0.8653204)]
COG0477	COG0845	CV4292	CV4292	Hypothetical protein {UniProtKB/TrEMBL:Q7NQ48}	CV1975	CV1975	NolF secretion protein {UniProtKB/TrEMBL:Q7NWL1}	[TP0840-TP0965 (0.8653204)]
COG0477	COG0845	CV1823	CV1823	Probable transmembrane transporter protein	CV2732	CV2732	Probable membrane protein	[TP0840-TP0965 (0.8653204)]
COG0477	COG0845	CV1205	CV1205	Probable multidrug translocase protein	CV2732	CV2732	Probable membrane protein	[TP0840-TP0965 (0.8653204)]
COG0477	COG0845	CV0719	CV0719	Methylenomycin A resistance protein	CV3923	CV3923	Probable transport/efflux transmembrane protein	[TP0840-TP0965 (0.8653204)]
COG0477	COG0845	CV1861	CV1861	Probable transport protein	CV3837	CV3837	Probable multidrug efflux membrane protein	[TP0840-TP0965 (0.8653204)]
COG0477	COG0845	CV0766	CV0766	Probable multidrug resistance protein	CV2705	CV2705	Probable membrane protein	[TP0840-TP0965 (0.8653204)]
COG0477	COG0845	CV3736	CV3736	Probable multidrug resistance protein	CV2705	CV2705	Probable membrane protein	[TP0840-TP0965 (0.8653204)]
COG0477	COG0845	CV3403	CV3403	Probable MFS transporter	CV2460	CV2460	Probable membrane protein	[TP0840-TP0965 (0.8653204)]
COG0477	COG0845	CV1078	CV1078	Multidrug resistence transmembrane protein	CV0069	CV0069	Probable secretion protein	[TP0840-TP0965 (0.8653204)]
COG0477	COG0845	CV0511	CV0511	Probable MFS permease {UniProtKB/TrEMBL:Q7P0Q5}	CV0435	CV0435	Probable multidrug efflux membrane permease	[TP0840-TP0965 (0.8653204)]
COG0477	COG0845	CV2178	CV2178	Probable transmembrane efflux protein	CV2705	CV2705	Probable membrane protein	[TP0840-TP0965 (0.8653204)]
COG0477	COG0845	CV2178	CV2178	Probable transmembrane efflux protein	CV0466	CV0466	Hypothetical protein {UniProtKB/TrEMBL:Q7P0U9}	[TP0840-TP0965 (0.8653204)]
COG0477	COG0845	CV2237	CV2237	Probable POT family transport protein	CV0069	CV0069	Probable secretion protein	[TP0840-TP0965 (0.8653204)]
COG0477	COG0845	CV3524	CV3524	Probable multidrug efflux protein	CV3837	CV3837	Probable multidrug efflux membrane protein	[TP0840-TP0965 (0.8653204)]
COG0477	COG0845	CV3466	CV3466	Probable MFS transporter	CV4398	CV4398	ABC export system, membrane fusion protein	[TP0840-TP0965 (0.8653204)]
COG0477	COG0845	CV0993	CV0993	4-hydroxybenzoate transporter	CV0514	CV0514	Probable HlyD family secretion protein	[TP0840-TP0965 (0.8653204)]
COG0477	COG0845	CV2416	CV2416	Probable transport transmembrane protein	CV2240	CV2240	Probable multidrug efflux protein	[TP0840-TP0965 (0.8653204)]
COG0477	COG0845	CV1205	CV1205	Probable multidrug translocase protein	CV2460	CV2460	Probable membrane protein	[TP0840-TP0965 (0.8653204)]
COG0477	COG0845	CV2958	CV2958	D-galactonate transporter	CV1975	CV1975	NolF secretion protein {UniProtKB/TrEMBL:Q7NWL1}	[TP0840-TP0965 (0.8653204)]
COG0477	COG0845	CV1800	CV1800	Probable permease {UniProtKB/TrEMBL:Q7NX29}	CV2240	CV2240	Probable multidrug efflux protein	[TP0840-TP0965 (0.8653204)]
COG0477	COG0845	CV0122	CV0122	Probable multidrug resistance protein	CV1627	CV1627	Acriflavin resistance protein E	[TP0840-TP0965 (0.8653204)]
COG0477	COG0845	CV2262	CV2262	Hypothetical protein {UniProtKB/TrEMBL:Q7NVT0}	CV2460	CV2460	Probable membrane protein	[TP0840-TP0965 (0.8653204)]
COG0477	COG0845	CV0048	CV0048	Probable transport transmembrane protein	CV4398	CV4398	ABC export system, membrane fusion protein	[TP0840-TP0965 (0.8653204)]
COG0477	COG0845	CV3736	CV3736	Probable multidrug resistance protein	CV0069	CV0069	Probable secretion protein	[TP0840-TP0965 (0.8653204)]
COG0477	COG0845	CV2178	CV2178	Probable transmembrane efflux protein	CV1627	CV1627	Acriflavin resistance protein E	[TP0840-TP0965 (0.8653204)]
COG0477	COG0845	CV0511	CV0511	Probable MFS permease {UniProtKB/TrEMBL:Q7P0Q5}	CV3923	CV3923	Probable transport/efflux transmembrane protein	[TP0840-TP0965 (0.8653204)]
COG0477	COG0845	CV0122	CV0122	Probable multidrug resistance protein	CV1736	CV1736	Secretion protein {UniProtKB/TrEMBL:Q7NX91}	[TP0840-TP0965 (0.8653204)]
COG0477	COG0845	CV0692	CV0692	Probable transport portein	CV0069	CV0069	Probable secretion protein	[TP0840-TP0965 (0.8653204)]
COG0477	COG0845	CV2798	CV2798	Probable macrolide efflux protein	CV1975	CV1975	NolF secretion protein {UniProtKB/TrEMBL:Q7NWL1}	[TP0840-TP0965 (0.8653204)]
COG0477	COG0845	CV0766	CV0766	Probable multidrug resistance protein	CV0306	CV0306	Probable HlyD family secretion protein	[TP0840-TP0965 (0.8653204)]
COG0477	COG0845	CV3403	CV3403	Probable MFS transporter	CV0069	CV0069	Probable secretion protein	[TP0840-TP0965 (0.8653204)]
COG0477	COG0845	CV4292	CV4292	Hypothetical protein {UniProtKB/TrEMBL:Q7NQ48}	CV2460	CV2460	Probable membrane protein	[TP0840-TP0965 (0.8653204)]
COG0477	COG0845	CV1823	CV1823	Probable transmembrane transporter protein	CV0306	CV0306	Probable HlyD family secretion protein	[TP0840-TP0965 (0.8653204)]
COG0477	COG0845	CV2416	CV2416	Probable transport transmembrane protein	CV2732	CV2732	Probable membrane protein	[TP0840-TP0965 (0.8653204)]
COG0477	COG0845	CV3466	CV3466	Probable MFS transporter	CV0435	CV0435	Probable multidrug efflux membrane permease	[TP0840-TP0965 (0.8653204)]
COG0477	COG0845	CV4317	CV4317	Probable multidrug translocase	CV0435	CV0435	Probable multidrug efflux membrane permease	[TP0840-TP0965 (0.8653204)]
COG0477	COG0845	CV3403	CV3403	Probable MFS transporter	CV3923	CV3923	Probable transport/efflux transmembrane protein	[TP0840-TP0965 (0.8653204)]
COG0477	COG0845	CV1205	CV1205	Probable multidrug translocase protein	CV2240	CV2240	Probable multidrug efflux protein	[TP0840-TP0965 (0.8653204)]
COG0477	COG0845	CV1219	CV1219	Probable permease transmembrane protein	CV1627	CV1627	Acriflavin resistance protein E	[TP0840-TP0965 (0.8653204)]
COG0477	COG0845	CV0766	CV0766	Probable multidrug resistance protein	CV3837	CV3837	Probable multidrug efflux membrane protein	[TP0840-TP0965 (0.8653204)]
COG0477	COG0845	CV2416	CV2416	Probable transport transmembrane protein	CV2460	CV2460	Probable membrane protein	[TP0840-TP0965 (0.8653204)]
COG0477	COG0845	CV2237	CV2237	Probable POT family transport protein	CV1627	CV1627	Acriflavin resistance protein E	[TP0840-TP0965 (0.8653204)]
COG0477	COG0845	CV2178	CV2178	Probable transmembrane efflux protein	CV0306	CV0306	Probable HlyD family secretion protein	[TP0840-TP0965 (0.8653204)]
COG0477	COG0845	CV2039	CV2039	Probable transporter {UniProtKB/TrEMBL:Q7NWF1}	CV2732	CV2732	Probable membrane protein	[TP0840-TP0965 (0.8653204)]
COG0477	COG0845	CV2262	CV2262	Hypothetical protein {UniProtKB/TrEMBL:Q7NVT0}	CV0069	CV0069	Probable secretion protein	[TP0840-TP0965 (0.8653204)]
COG0477	COG0845	CV3524	CV3524	Probable multidrug efflux protein	CV3923	CV3923	Probable transport/efflux transmembrane protein	[TP0840-TP0965 (0.8653204)]
COG0477	COG0845	CV1510	CV1510	Probable multidrug resistance protein	CV1736	CV1736	Secretion protein {UniProtKB/TrEMBL:Q7NX91}	[TP0840-TP0965 (0.8653204)]
COG0477	COG0845	CV0719	CV0719	Methylenomycin A resistance protein	CV4398	CV4398	ABC export system, membrane fusion protein	[TP0840-TP0965 (0.8653204)]
COG0477	COG0845	CV0798	CV0798	Fosmidomycin resistance protein, MFS family	CV1627	CV1627	Acriflavin resistance protein E	[TP0840-TP0965 (0.8653204)]
COG0477	COG0845	CV0511	CV0511	Probable MFS permease {UniProtKB/TrEMBL:Q7P0Q5}	CV2705	CV2705	Probable membrane protein	[TP0840-TP0965 (0.8653204)]
COG0477	COG0845	CV1823	CV1823	Probable transmembrane transporter protein	CV3837	CV3837	Probable multidrug efflux membrane protein	[TP0840-TP0965 (0.8653204)]
COG0477	COG0845	CV1219	CV1219	Probable permease transmembrane protein	CV0435	CV0435	Probable multidrug efflux membrane permease	[TP0840-TP0965 (0.8653204)]
COG0477	COG0845	CV0692	CV0692	Probable transport portein	CV0514	CV0514	Probable HlyD family secretion protein	[TP0840-TP0965 (0.8653204)]
COG0477	COG0845	CV2798	CV2798	Probable macrolide efflux protein	CV0069	CV0069	Probable secretion protein	[TP0840-TP0965 (0.8653204)]
COG0477	COG0845	CV1219	CV1219	Probable permease transmembrane protein	CV0069	CV0069	Probable secretion protein	[TP0840-TP0965 (0.8653204)]
COG0477	COG0845	CV0783	CV0783	MFS family, muropeptide transporter	CV1975	CV1975	NolF secretion protein {UniProtKB/TrEMBL:Q7NWL1}	[TP0840-TP0965 (0.8653204)]
COG0477	COG0845	CV0692	CV0692	Probable transport portein	CV0435	CV0435	Probable multidrug efflux membrane permease	[TP0840-TP0965 (0.8653204)]
COG0477	COG0845	CV3403	CV3403	Probable MFS transporter	CV1736	CV1736	Secretion protein {UniProtKB/TrEMBL:Q7NX91}	[TP0840-TP0965 (0.8653204)]
COG0477	COG0845	CV0692	CV0692	Probable transport portein	CV1627	CV1627	Acriflavin resistance protein E	[TP0840-TP0965 (0.8653204)]
COG0477	COG0845	CV0783	CV0783	MFS family, muropeptide transporter	CV0466	CV0466	Hypothetical protein {UniProtKB/TrEMBL:Q7P0U9}	[TP0840-TP0965 (0.8653204)]
COG0477	COG0845	CV2786	CV2786	Probable MFS metabolite transporter	CV0466	CV0466	Hypothetical protein {UniProtKB/TrEMBL:Q7P0U9}	[TP0840-TP0965 (0.8653204)]
COG0477	COG0845	CV3243	CV3243	Transmembrane multidrug resistance efflux protein	CV0306	CV0306	Probable HlyD family secretion protein	[TP0840-TP0965 (0.8653204)]
COG0477	COG0845	CV3403	CV3403	Probable MFS transporter	CV4398	CV4398	ABC export system, membrane fusion protein	[TP0840-TP0965 (0.8653204)]
COG0477	COG0845	CV2901	CV2901	Probable MFS transporter	CV2460	CV2460	Probable membrane protein	[TP0840-TP0965 (0.8653204)]
COG0477	COG0845	CV0403	CV0403	Probable transport protein	CV1627	CV1627	Acriflavin resistance protein E	[TP0840-TP0965 (0.8653204)]
COG0477	COG0845	CV0771	CV0771	Probable MFS transporter	CV3923	CV3923	Probable transport/efflux transmembrane protein	[TP0840-TP0965 (0.8653204)]
COG0477	COG0845	CV1510	CV1510	Probable multidrug resistance protein	CV0514	CV0514	Probable HlyD family secretion protein	[TP0840-TP0965 (0.8653204)]
COG0477	COG0845	CV3403	CV3403	Probable MFS transporter	CV2240	CV2240	Probable multidrug efflux protein	[TP0840-TP0965 (0.8653204)]
COG0477	COG0845	CV2416	CV2416	Probable transport transmembrane protein	CV0435	CV0435	Probable multidrug efflux membrane permease	[TP0840-TP0965 (0.8653204)]
COG0477	COG0845	CV3243	CV3243	Transmembrane multidrug resistance efflux protein	CV0514	CV0514	Probable HlyD family secretion protein	[TP0840-TP0965 (0.8653204)]
COG0477	COG0845	CV1179	CV1179	Probable multidrug resistance protein	CV2732	CV2732	Probable membrane protein	[TP0840-TP0965 (0.8653204)]
COG0477	COG0845	CV1823	CV1823	Probable transmembrane transporter protein	CV2460	CV2460	Probable membrane protein	[TP0840-TP0965 (0.8653204)]
COG0477	COG0845	CV1823	CV1823	Probable transmembrane transporter protein	CV0435	CV0435	Probable multidrug efflux membrane permease	[TP0840-TP0965 (0.8653204)]
COG0477	COG0845	CV4317	CV4317	Probable multidrug translocase	CV2732	CV2732	Probable membrane protein	[TP0840-TP0965 (0.8653204)]
COG0477	COG0845	CV2958	CV2958	D-galactonate transporter	CV0306	CV0306	Probable HlyD family secretion protein	[TP0840-TP0965 (0.8653204)]
COG0477	COG0845	CV4292	CV4292	Hypothetical protein {UniProtKB/TrEMBL:Q7NQ48}	CV2732	CV2732	Probable membrane protein	[TP0840-TP0965 (0.8653204)]
COG0477	COG0845	CV0048	CV0048	Probable transport transmembrane protein	CV3837	CV3837	Probable multidrug efflux membrane protein	[TP0840-TP0965 (0.8653204)]
COG0477	COG0845	CV2039	CV2039	Probable transporter {UniProtKB/TrEMBL:Q7NWF1}	CV0306	CV0306	Probable HlyD family secretion protein	[TP0840-TP0965 (0.8653204)]
COG0477	COG0845	CV0020	CV0020	Probable MFS transporter	CV2240	CV2240	Probable multidrug efflux protein	[TP0840-TP0965 (0.8653204)]
COG0477	COG0845	CV4317	CV4317	Probable multidrug translocase	CV0069	CV0069	Probable secretion protein	[TP0840-TP0965 (0.8653204)]
COG0477	COG0845	CV0511	CV0511	Probable MFS permease {UniProtKB/TrEMBL:Q7P0Q5}	CV2460	CV2460	Probable membrane protein	[TP0840-TP0965 (0.8653204)]
COG0477	COG0845	CV1823	CV1823	Probable transmembrane transporter protein	CV1627	CV1627	Acriflavin resistance protein E	[TP0840-TP0965 (0.8653204)]
COG0477	COG0845	CV2262	CV2262	Hypothetical protein {UniProtKB/TrEMBL:Q7NVT0}	CV1627	CV1627	Acriflavin resistance protein E	[TP0840-TP0965 (0.8653204)]
COG0477	COG0845	CV1219	CV1219	Probable permease transmembrane protein	CV1975	CV1975	NolF secretion protein {UniProtKB/TrEMBL:Q7NWL1}	[TP0840-TP0965 (0.8653204)]
COG0477	COG0845	CV1179	CV1179	Probable multidrug resistance protein	CV3837	CV3837	Probable multidrug efflux membrane protein	[TP0840-TP0965 (0.8653204)]
COG0477	COG0845	CV1800	CV1800	Probable permease {UniProtKB/TrEMBL:Q7NX29}	CV1627	CV1627	Acriflavin resistance protein E	[TP0840-TP0965 (0.8653204)]
COG0477	COG0845	CV1800	CV1800	Probable permease {UniProtKB/TrEMBL:Q7NX29}	CV0466	CV0466	Hypothetical protein {UniProtKB/TrEMBL:Q7P0U9}	[TP0840-TP0965 (0.8653204)]
COG0477	COG0845	CV0048	CV0048	Probable transport transmembrane protein	CV2460	CV2460	Probable membrane protein	[TP0840-TP0965 (0.8653204)]
COG0477	COG0845	CV3600	CV3600	3-hydroxyphenylpropionic acid transporter	CV2732	CV2732	Probable membrane protein	[TP0840-TP0965 (0.8653204)]
COG0477	COG0845	CV1299	CV1299	Probable MFS transporter	CV0466	CV0466	Hypothetical protein {UniProtKB/TrEMBL:Q7P0U9}	[TP0840-TP0965 (0.8653204)]
COG0477	COG0845	CV0708	CV0708	Probable multidrug resistance protein	CV1627	CV1627	Acriflavin resistance protein E	[TP0840-TP0965 (0.8653204)]
COG0477	COG0845	CV3600	CV3600	3-hydroxyphenylpropionic acid transporter	CV1736	CV1736	Secretion protein {UniProtKB/TrEMBL:Q7NX91}	[TP0840-TP0965 (0.8653204)]
COG0477	COG0845	CV4292	CV4292	Hypothetical protein {UniProtKB/TrEMBL:Q7NQ48}	CV4398	CV4398	ABC export system, membrane fusion protein	[TP0840-TP0965 (0.8653204)]
COG0477	COG0845	CV1078	CV1078	Multidrug resistence transmembrane protein	CV1975	CV1975	NolF secretion protein {UniProtKB/TrEMBL:Q7NWL1}	[TP0840-TP0965 (0.8653204)]
COG0477	COG0845	CV0766	CV0766	Probable multidrug resistance protein	CV1736	CV1736	Secretion protein {UniProtKB/TrEMBL:Q7NX91}	[TP0840-TP0965 (0.8653204)]
COG0477	COG0845	CV0020	CV0020	Probable MFS transporter	CV2460	CV2460	Probable membrane protein	[TP0840-TP0965 (0.8653204)]
COG0477	COG0845	CV1168	CV1168	Probable MFS transporter	CV0069	CV0069	Probable secretion protein	[TP0840-TP0965 (0.8653204)]
COG0477	COG0845	CV2262	CV2262	Hypothetical protein {UniProtKB/TrEMBL:Q7NVT0}	CV2732	CV2732	Probable membrane protein	[TP0840-TP0965 (0.8653204)]
COG0477	COG0845	CV1299	CV1299	Probable MFS transporter	CV2705	CV2705	Probable membrane protein	[TP0840-TP0965 (0.8653204)]
COG0477	COG0845	CV2262	CV2262	Hypothetical protein {UniProtKB/TrEMBL:Q7NVT0}	CV0306	CV0306	Probable HlyD family secretion protein	[TP0840-TP0965 (0.8653204)]
COG0477	COG0845	CV3600	CV3600	3-hydroxyphenylpropionic acid transporter	CV1627	CV1627	Acriflavin resistance protein E	[TP0840-TP0965 (0.8653204)]
COG0477	COG0845	CV1769	CV1769	Probable resistance protein	CV1975	CV1975	NolF secretion protein {UniProtKB/TrEMBL:Q7NWL1}	[TP0840-TP0965 (0.8653204)]
COG0477	COG0845	CV1179	CV1179	Probable multidrug resistance protein	CV3923	CV3923	Probable transport/efflux transmembrane protein	[TP0840-TP0965 (0.8653204)]
COG0477	COG0845	CV2039	CV2039	Probable transporter {UniProtKB/TrEMBL:Q7NWF1}	CV2460	CV2460	Probable membrane protein	[TP0840-TP0965 (0.8653204)]
COG0477	COG0845	CV3736	CV3736	Probable multidrug resistance protein	CV1627	CV1627	Acriflavin resistance protein E	[TP0840-TP0965 (0.8653204)]
COG0477	COG0845	CV3403	CV3403	Probable MFS transporter	CV2732	CV2732	Probable membrane protein	[TP0840-TP0965 (0.8653204)]
COG0477	COG0845	CV1861	CV1861	Probable transport protein	CV2460	CV2460	Probable membrane protein	[TP0840-TP0965 (0.8653204)]
COG0477	COG0845	CV3600	CV3600	3-hydroxyphenylpropionic acid transporter	CV3837	CV3837	Probable multidrug efflux membrane protein	[TP0840-TP0965 (0.8653204)]
COG0477	COG0845	CV2798	CV2798	Probable macrolide efflux protein	CV0514	CV0514	Probable HlyD family secretion protein	[TP0840-TP0965 (0.8653204)]
COG0477	COG0845	CV0511	CV0511	Probable MFS permease {UniProtKB/TrEMBL:Q7P0Q5}	CV4398	CV4398	ABC export system, membrane fusion protein	[TP0840-TP0965 (0.8653204)]
COG0477	COG0845	CV1179	CV1179	Probable multidrug resistance protein	CV1627	CV1627	Acriflavin resistance protein E	[TP0840-TP0965 (0.8653204)]
COG0477	COG0845	CV0692	CV0692	Probable transport portein	CV2705	CV2705	Probable membrane protein	[TP0840-TP0965 (0.8653204)]
COG0477	COG0845	CV1168	CV1168	Probable MFS transporter	CV2732	CV2732	Probable membrane protein	[TP0840-TP0965 (0.8653204)]
COG0477	COG0845	CV4317	CV4317	Probable multidrug translocase	CV1627	CV1627	Acriflavin resistance protein E	[TP0840-TP0965 (0.8653204)]
COG0477	COG0845	CV0048	CV0048	Probable transport transmembrane protein	CV2240	CV2240	Probable multidrug efflux protein	[TP0840-TP0965 (0.8653204)]
COG0477	COG0845	CV2237	CV2237	Probable POT family transport protein	CV2240	CV2240	Probable multidrug efflux protein	[TP0840-TP0965 (0.8653204)]
COG0477	COG0845	CV1861	CV1861	Probable transport protein	CV2732	CV2732	Probable membrane protein	[TP0840-TP0965 (0.8653204)]
COG0477	COG0845	CV3524	CV3524	Probable multidrug efflux protein	CV2732	CV2732	Probable membrane protein	[TP0840-TP0965 (0.8653204)]
COG0477	COG0845	CV1205	CV1205	Probable multidrug translocase protein	CV0069	CV0069	Probable secretion protein	[TP0840-TP0965 (0.8653204)]
COG0477	COG0845	CV2901	CV2901	Probable MFS transporter	CV0435	CV0435	Probable multidrug efflux membrane permease	[TP0840-TP0965 (0.8653204)]
COG0477	COG0845	CV0708	CV0708	Probable multidrug resistance protein	CV3923	CV3923	Probable transport/efflux transmembrane protein	[TP0840-TP0965 (0.8653204)]
COG0477	COG0845	CV3524	CV3524	Probable multidrug efflux protein	CV0514	CV0514	Probable HlyD family secretion protein	[TP0840-TP0965 (0.8653204)]
COG0477	COG0845	CV0020	CV0020	Probable MFS transporter	CV3837	CV3837	Probable multidrug efflux membrane protein	[TP0840-TP0965 (0.8653204)]
COG0477	COG0845	CV0122	CV0122	Probable multidrug resistance protein	CV2240	CV2240	Probable multidrug efflux protein	[TP0840-TP0965 (0.8653204)]
COG0477	COG0845	CV1510	CV1510	Probable multidrug resistance protein	CV2460	CV2460	Probable membrane protein	[TP0840-TP0965 (0.8653204)]
COG0477	COG0845	CV1299	CV1299	Probable MFS transporter	CV3837	CV3837	Probable multidrug efflux membrane protein	[TP0840-TP0965 (0.8653204)]
COG0477	COG0845	CV4292	CV4292	Hypothetical protein {UniProtKB/TrEMBL:Q7NQ48}	CV0514	CV0514	Probable HlyD family secretion protein	[TP0840-TP0965 (0.8653204)]
COG0477	COG0845	CV0048	CV0048	Probable transport transmembrane protein	CV0514	CV0514	Probable HlyD family secretion protein	[TP0840-TP0965 (0.8653204)]
COG0477	COG0845	CV0122	CV0122	Probable multidrug resistance protein	CV0435	CV0435	Probable multidrug efflux membrane permease	[TP0840-TP0965 (0.8653204)]
COG0477	COG0845	CV2416	CV2416	Probable transport transmembrane protein	CV0069	CV0069	Probable secretion protein	[TP0840-TP0965 (0.8653204)]
COG0477	COG0845	CV2958	CV2958	D-galactonate transporter	CV2732	CV2732	Probable membrane protein	[TP0840-TP0965 (0.8653204)]
COG0477	COG0845	CV1078	CV1078	Multidrug resistence transmembrane protein	CV0466	CV0466	Hypothetical protein {UniProtKB/TrEMBL:Q7P0U9}	[TP0840-TP0965 (0.8653204)]
COG0477	COG0845	CV1861	CV1861	Probable transport protein	CV1975	CV1975	NolF secretion protein {UniProtKB/TrEMBL:Q7NWL1}	[TP0840-TP0965 (0.8653204)]
COG0477	COG0845	CV1510	CV1510	Probable multidrug resistance protein	CV3923	CV3923	Probable transport/efflux transmembrane protein	[TP0840-TP0965 (0.8653204)]
COG0477	COG0845	CV0783	CV0783	MFS family, muropeptide transporter	CV3923	CV3923	Probable transport/efflux transmembrane protein	[TP0840-TP0965 (0.8653204)]
COG0477	COG0845	CV2786	CV2786	Probable MFS metabolite transporter	CV2240	CV2240	Probable multidrug efflux protein	[TP0840-TP0965 (0.8653204)]
COG0477	COG0845	CV1861	CV1861	Probable transport protein	CV3923	CV3923	Probable transport/efflux transmembrane protein	[TP0840-TP0965 (0.8653204)]
COG0477	COG0845	CV0403	CV0403	Probable transport protein	CV4398	CV4398	ABC export system, membrane fusion protein	[TP0840-TP0965 (0.8653204)]
COG0477	COG0845	CV0708	CV0708	Probable multidrug resistance protein	CV0069	CV0069	Probable secretion protein	[TP0840-TP0965 (0.8653204)]
COG0477	COG0845	CV1219	CV1219	Probable permease transmembrane protein	CV0466	CV0466	Hypothetical protein {UniProtKB/TrEMBL:Q7P0U9}	[TP0840-TP0965 (0.8653204)]
COG0477	COG0845	CV1510	CV1510	Probable multidrug resistance protein	CV4398	CV4398	ABC export system, membrane fusion protein	[TP0840-TP0965 (0.8653204)]
COG0477	COG0845	CV0020	CV0020	Probable MFS transporter	CV2705	CV2705	Probable membrane protein	[TP0840-TP0965 (0.8653204)]
COG0477	COG0845	CV2798	CV2798	Probable macrolide efflux protein	CV0435	CV0435	Probable multidrug efflux membrane permease	[TP0840-TP0965 (0.8653204)]
COG0477	COG0845	CV0993	CV0993	4-hydroxybenzoate transporter	CV2240	CV2240	Probable multidrug efflux protein	[TP0840-TP0965 (0.8653204)]
COG0477	COG0845	CV4292	CV4292	Hypothetical protein {UniProtKB/TrEMBL:Q7NQ48}	CV2240	CV2240	Probable multidrug efflux protein	[TP0840-TP0965 (0.8653204)]
COG0477	COG0845	CV1168	CV1168	Probable MFS transporter	CV0435	CV0435	Probable multidrug efflux membrane permease	[TP0840-TP0965 (0.8653204)]
COG0477	COG0845	CV0403	CV0403	Probable transport protein	CV2240	CV2240	Probable multidrug efflux protein	[TP0840-TP0965 (0.8653204)]
COG0477	COG0845	CV3736	CV3736	Probable multidrug resistance protein	CV2240	CV2240	Probable multidrug efflux protein	[TP0840-TP0965 (0.8653204)]
COG0477	COG0845	CV1800	CV1800	Probable permease {UniProtKB/TrEMBL:Q7NX29}	CV0069	CV0069	Probable secretion protein	[TP0840-TP0965 (0.8653204)]
COG0477	COG0845	CV0771	CV0771	Probable MFS transporter	CV2240	CV2240	Probable multidrug efflux protein	[TP0840-TP0965 (0.8653204)]
COG0477	COG0845	CV3403	CV3403	Probable MFS transporter	CV0466	CV0466	Hypothetical protein {UniProtKB/TrEMBL:Q7P0U9}	[TP0840-TP0965 (0.8653204)]
COG0477	COG0845	CV2958	CV2958	D-galactonate transporter	CV1736	CV1736	Secretion protein {UniProtKB/TrEMBL:Q7NX91}	[TP0840-TP0965 (0.8653204)]
COG0477	COG0845	CV2958	CV2958	D-galactonate transporter	CV0435	CV0435	Probable multidrug efflux membrane permease	[TP0840-TP0965 (0.8653204)]
COG0477	COG0845	CV1861	CV1861	Probable transport protein	CV0306	CV0306	Probable HlyD family secretion protein	[TP0840-TP0965 (0.8653204)]
COG0477	COG0845	CV3524	CV3524	Probable multidrug efflux protein	CV1627	CV1627	Acriflavin resistance protein E	[TP0840-TP0965 (0.8653204)]
COG0477	COG0845	CV0766	CV0766	Probable multidrug resistance protein	CV3923	CV3923	Probable transport/efflux transmembrane protein	[TP0840-TP0965 (0.8653204)]
COG0477	COG0845	CV3600	CV3600	3-hydroxyphenylpropionic acid transporter	CV0069	CV0069	Probable secretion protein	[TP0840-TP0965 (0.8653204)]
COG0477	COG0845	CV0766	CV0766	Probable multidrug resistance protein	CV4398	CV4398	ABC export system, membrane fusion protein	[TP0840-TP0965 (0.8653204)]
COG0477	COG0845	CV1078	CV1078	Multidrug resistence transmembrane protein	CV2460	CV2460	Probable membrane protein	[TP0840-TP0965 (0.8653204)]
COG0477	COG0845	CV1168	CV1168	Probable MFS transporter	CV0306	CV0306	Probable HlyD family secretion protein	[TP0840-TP0965 (0.8653204)]
COG0477	COG0845	CV0993	CV0993	4-hydroxybenzoate transporter	CV2732	CV2732	Probable membrane protein	[TP0840-TP0965 (0.8653204)]
COG0477	COG0845	CV1861	CV1861	Probable transport protein	CV0466	CV0466	Hypothetical protein {UniProtKB/TrEMBL:Q7P0U9}	[TP0840-TP0965 (0.8653204)]
COG0477	COG0845	CV1168	CV1168	Probable MFS transporter	CV2240	CV2240	Probable multidrug efflux protein	[TP0840-TP0965 (0.8653204)]
COG0477	COG0845	CV3600	CV3600	3-hydroxyphenylpropionic acid transporter	CV0466	CV0466	Hypothetical protein {UniProtKB/TrEMBL:Q7P0U9}	[TP0840-TP0965 (0.8653204)]
COG0477	COG0845	CV2958	CV2958	D-galactonate transporter	CV2460	CV2460	Probable membrane protein	[TP0840-TP0965 (0.8653204)]
COG0477	COG0845	CV3243	CV3243	Transmembrane multidrug resistance efflux protein	CV3923	CV3923	Probable transport/efflux transmembrane protein	[TP0840-TP0965 (0.8653204)]
COG0477	COG0845	CV2178	CV2178	Probable transmembrane efflux protein	CV3923	CV3923	Probable transport/efflux transmembrane protein	[TP0840-TP0965 (0.8653204)]
COG0477	COG0845	CV1769	CV1769	Probable resistance protein	CV0514	CV0514	Probable HlyD family secretion protein	[TP0840-TP0965 (0.8653204)]
COG0477	COG0845	CV1769	CV1769	Probable resistance protein	CV2732	CV2732	Probable membrane protein	[TP0840-TP0965 (0.8653204)]
COG0477	COG0845	CV0692	CV0692	Probable transport portein	CV3837	CV3837	Probable multidrug efflux membrane protein	[TP0840-TP0965 (0.8653204)]
COG0477	COG0845	CV0048	CV0048	Probable transport transmembrane protein	CV0435	CV0435	Probable multidrug efflux membrane permease	[TP0840-TP0965 (0.8653204)]
COG0477	COG0845	CV1769	CV1769	Probable resistance protein	CV1627	CV1627	Acriflavin resistance protein E	[TP0840-TP0965 (0.8653204)]
COG0477	COG0845	CV2901	CV2901	Probable MFS transporter	CV4398	CV4398	ABC export system, membrane fusion protein	[TP0840-TP0965 (0.8653204)]
COG0477	COG0845	CV0708	CV0708	Probable multidrug resistance protein	CV2705	CV2705	Probable membrane protein	[TP0840-TP0965 (0.8653204)]
COG0477	COG0845	CV0708	CV0708	Probable multidrug resistance protein	CV2460	CV2460	Probable membrane protein	[TP0840-TP0965 (0.8653204)]
COG0477	COG0845	CV1510	CV1510	Probable multidrug resistance protein	CV2240	CV2240	Probable multidrug efflux protein	[TP0840-TP0965 (0.8653204)]
COG0477	COG0845	CV4292	CV4292	Hypothetical protein {UniProtKB/TrEMBL:Q7NQ48}	CV2705	CV2705	Probable membrane protein	[TP0840-TP0965 (0.8653204)]
COG0477	COG0845	CV1299	CV1299	Probable MFS transporter	CV0435	CV0435	Probable multidrug efflux membrane permease	[TP0840-TP0965 (0.8653204)]
COG0477	COG0845	CV0771	CV0771	Probable MFS transporter	CV2460	CV2460	Probable membrane protein	[TP0840-TP0965 (0.8653204)]
COG0477	COG0845	CV3243	CV3243	Transmembrane multidrug resistance efflux protein	CV0069	CV0069	Probable secretion protein	[TP0840-TP0965 (0.8653204)]
COG0477	COG0845	CV1078	CV1078	Multidrug resistence transmembrane protein	CV1736	CV1736	Secretion protein {UniProtKB/TrEMBL:Q7NX91}	[TP0840-TP0965 (0.8653204)]
COG0477	COG0845	CV0511	CV0511	Probable MFS permease {UniProtKB/TrEMBL:Q7P0Q5}	CV1736	CV1736	Secretion protein {UniProtKB/TrEMBL:Q7NX91}	[TP0840-TP0965 (0.8653204)]
COG0477	COG0845	CV1800	CV1800	Probable permease {UniProtKB/TrEMBL:Q7NX29}	CV4398	CV4398	ABC export system, membrane fusion protein	[TP0840-TP0965 (0.8653204)]
COG0477	COG0845	CV0798	CV0798	Fosmidomycin resistance protein, MFS family	CV2732	CV2732	Probable membrane protein	[TP0840-TP0965 (0.8653204)]
COG0477	COG0845	CV1769	CV1769	Probable resistance protein	CV2460	CV2460	Probable membrane protein	[TP0840-TP0965 (0.8653204)]
COG0477	COG0845	CV4292	CV4292	Hypothetical protein {UniProtKB/TrEMBL:Q7NQ48}	CV3837	CV3837	Probable multidrug efflux membrane protein	[TP0840-TP0965 (0.8653204)]
COG0477	COG0845	CV1078	CV1078	Multidrug resistence transmembrane protein	CV2240	CV2240	Probable multidrug efflux protein	[TP0840-TP0965 (0.8653204)]
COG0477	COG0845	CV0708	CV0708	Probable multidrug resistance protein	CV4398	CV4398	ABC export system, membrane fusion protein	[TP0840-TP0965 (0.8653204)]
COG0477	COG0845	CV0511	CV0511	Probable MFS permease {UniProtKB/TrEMBL:Q7P0Q5}	CV1975	CV1975	NolF secretion protein {UniProtKB/TrEMBL:Q7NWL1}	[TP0840-TP0965 (0.8653204)]
COG0477	COG0845	CV0708	CV0708	Probable multidrug resistance protein	CV0466	CV0466	Hypothetical protein {UniProtKB/TrEMBL:Q7P0U9}	[TP0840-TP0965 (0.8653204)]
COG0477	COG0845	CV3243	CV3243	Transmembrane multidrug resistance efflux protein	CV2732	CV2732	Probable membrane protein	[TP0840-TP0965 (0.8653204)]
COG0477	COG0845	CV1219	CV1219	Probable permease transmembrane protein	CV3837	CV3837	Probable multidrug efflux membrane protein	[TP0840-TP0965 (0.8653204)]
COG0477	COG0845	CV1800	CV1800	Probable permease {UniProtKB/TrEMBL:Q7NX29}	CV2705	CV2705	Probable membrane protein	[TP0840-TP0965 (0.8653204)]
COG0477	COG0845	CV2901	CV2901	Probable MFS transporter	CV0514	CV0514	Probable HlyD family secretion protein	[TP0840-TP0965 (0.8653204)]
COG0477	COG0845	CV2178	CV2178	Probable transmembrane efflux protein	CV1975	CV1975	NolF secretion protein {UniProtKB/TrEMBL:Q7NWL1}	[TP0840-TP0965 (0.8653204)]
COG0477	COG0845	CV0122	CV0122	Probable multidrug resistance protein	CV2705	CV2705	Probable membrane protein	[TP0840-TP0965 (0.8653204)]
COG0477	COG0845	CV1299	CV1299	Probable MFS transporter	CV0306	CV0306	Probable HlyD family secretion protein	[TP0840-TP0965 (0.8653204)]
COG0477	COG0845	CV0020	CV0020	Probable MFS transporter	CV0435	CV0435	Probable multidrug efflux membrane permease	[TP0840-TP0965 (0.8653204)]
COG0477	COG0845	CV1205	CV1205	Probable multidrug translocase protein	CV0466	CV0466	Hypothetical protein {UniProtKB/TrEMBL:Q7P0U9}	[TP0840-TP0965 (0.8653204)]
COG0477	COG0845	CV1205	CV1205	Probable multidrug translocase protein	CV4398	CV4398	ABC export system, membrane fusion protein	[TP0840-TP0965 (0.8653204)]
COG0477	COG0845	CV2039	CV2039	Probable transporter {UniProtKB/TrEMBL:Q7NWF1}	CV0514	CV0514	Probable HlyD family secretion protein	[TP0840-TP0965 (0.8653204)]
COG0477	COG0845	CV2237	CV2237	Probable POT family transport protein	CV2705	CV2705	Probable membrane protein	[TP0840-TP0965 (0.8653204)]
COG0477	COG0845	CV0122	CV0122	Probable multidrug resistance protein	CV0514	CV0514	Probable HlyD family secretion protein	[TP0840-TP0965 (0.8653204)]
COG0477	COG0845	CV1179	CV1179	Probable multidrug resistance protein	CV0306	CV0306	Probable HlyD family secretion protein	[TP0840-TP0965 (0.8653204)]
COG0477	COG0845	CV1205	CV1205	Probable multidrug translocase protein	CV1975	CV1975	NolF secretion protein {UniProtKB/TrEMBL:Q7NWL1}	[TP0840-TP0965 (0.8653204)]
COG0477	COG0845	CV0403	CV0403	Probable transport protein	CV1736	CV1736	Secretion protein {UniProtKB/TrEMBL:Q7NX91}	[TP0840-TP0965 (0.8653204)]
COG0477	COG0845	CV4292	CV4292	Hypothetical protein {UniProtKB/TrEMBL:Q7NQ48}	CV0435	CV0435	Probable multidrug efflux membrane permease	[TP0840-TP0965 (0.8653204)]
COG0477	COG0845	CV0798	CV0798	Fosmidomycin resistance protein, MFS family	CV4398	CV4398	ABC export system, membrane fusion protein	[TP0840-TP0965 (0.8653204)]
COG0477	COG0845	CV0020	CV0020	Probable MFS transporter	CV0466	CV0466	Hypothetical protein {UniProtKB/TrEMBL:Q7P0U9}	[TP0840-TP0965 (0.8653204)]
COG0477	COG0845	CV1892	CV1892	Probable integral membrane transporter	CV2460	CV2460	Probable membrane protein	[TP0840-TP0965 (0.8653204)]
COG0477	COG0845	CV1510	CV1510	Probable multidrug resistance protein	CV1627	CV1627	Acriflavin resistance protein E	[TP0840-TP0965 (0.8653204)]
COG0477	COG0845	CV1769	CV1769	Probable resistance protein	CV0435	CV0435	Probable multidrug efflux membrane permease	[TP0840-TP0965 (0.8653204)]
COG0477	COG0845	CV3466	CV3466	Probable MFS transporter	CV2460	CV2460	Probable membrane protein	[TP0840-TP0965 (0.8653204)]
COG0477	COG0845	CV1892	CV1892	Probable integral membrane transporter	CV0306	CV0306	Probable HlyD family secretion protein	[TP0840-TP0965 (0.8653204)]
COG0477	COG0845	CV2786	CV2786	Probable MFS metabolite transporter	CV0069	CV0069	Probable secretion protein	[TP0840-TP0965 (0.8653204)]
COG0477	COG0845	CV0403	CV0403	Probable transport protein	CV0069	CV0069	Probable secretion protein	[TP0840-TP0965 (0.8653204)]
COG0477	COG0845	CV0771	CV0771	Probable MFS transporter	CV1975	CV1975	NolF secretion protein {UniProtKB/TrEMBL:Q7NWL1}	[TP0840-TP0965 (0.8653204)]
COG0477	COG0845	CV0798	CV0798	Fosmidomycin resistance protein, MFS family	CV2460	CV2460	Probable membrane protein	[TP0840-TP0965 (0.8653204)]
COG0477	COG0845	CV2262	CV2262	Hypothetical protein {UniProtKB/TrEMBL:Q7NVT0}	CV0466	CV0466	Hypothetical protein {UniProtKB/TrEMBL:Q7P0U9}	[TP0840-TP0965 (0.8653204)]
COG0477	COG0845	CV2786	CV2786	Probable MFS metabolite transporter	CV3923	CV3923	Probable transport/efflux transmembrane protein	[TP0840-TP0965 (0.8653204)]
COG0477	COG0845	CV3736	CV3736	Probable multidrug resistance protein	CV0306	CV0306	Probable HlyD family secretion protein	[TP0840-TP0965 (0.8653204)]
COG0477	COG0845	CV0048	CV0048	Probable transport transmembrane protein	CV2732	CV2732	Probable membrane protein	[TP0840-TP0965 (0.8653204)]
COG0477	COG0845	CV2262	CV2262	Hypothetical protein {UniProtKB/TrEMBL:Q7NVT0}	CV0514	CV0514	Probable HlyD family secretion protein	[TP0840-TP0965 (0.8653204)]
COG0477	COG0845	CV3243	CV3243	Transmembrane multidrug resistance efflux protein	CV2240	CV2240	Probable multidrug efflux protein	[TP0840-TP0965 (0.8653204)]
COG0477	COG0845	CV0692	CV0692	Probable transport portein	CV0306	CV0306	Probable HlyD family secretion protein	[TP0840-TP0965 (0.8653204)]
COG0477	COG0845	CV2237	CV2237	Probable POT family transport protein	CV3923	CV3923	Probable transport/efflux transmembrane protein	[TP0840-TP0965 (0.8653204)]
COG0477	COG0845	CV4317	CV4317	Probable multidrug translocase	CV2240	CV2240	Probable multidrug efflux protein	[TP0840-TP0965 (0.8653204)]
COG0477	COG0845	CV2416	CV2416	Probable transport transmembrane protein	CV0466	CV0466	Hypothetical protein {UniProtKB/TrEMBL:Q7P0U9}	[TP0840-TP0965 (0.8653204)]
COG0477	COG0845	CV0048	CV0048	Probable transport transmembrane protein	CV1975	CV1975	NolF secretion protein {UniProtKB/TrEMBL:Q7NWL1}	[TP0840-TP0965 (0.8653204)]
COG0477	COG0845	CV0719	CV0719	Methylenomycin A resistance protein	CV3837	CV3837	Probable multidrug efflux membrane protein	[TP0840-TP0965 (0.8653204)]
COG0477	COG0845	CV2958	CV2958	D-galactonate transporter	CV2705	CV2705	Probable membrane protein	[TP0840-TP0965 (0.8653204)]
COG0477	COG0845	CV2798	CV2798	Probable macrolide efflux protein	CV0466	CV0466	Hypothetical protein {UniProtKB/TrEMBL:Q7P0U9}	[TP0840-TP0965 (0.8653204)]
COG0477	COG0845	CV3403	CV3403	Probable MFS transporter	CV0514	CV0514	Probable HlyD family secretion protein	[TP0840-TP0965 (0.8653204)]
COG0477	COG0845	CV2901	CV2901	Probable MFS transporter	CV1627	CV1627	Acriflavin resistance protein E	[TP0840-TP0965 (0.8653204)]
COG0477	COG0845	CV3736	CV3736	Probable multidrug resistance protein	CV0435	CV0435	Probable multidrug efflux membrane permease	[TP0840-TP0965 (0.8653204)]
COG0477	COG0845	CV3736	CV3736	Probable multidrug resistance protein	CV2460	CV2460	Probable membrane protein	[TP0840-TP0965 (0.8653204)]
COG0477	COG0845	CV2901	CV2901	Probable MFS transporter	CV0306	CV0306	Probable HlyD family secretion protein	[TP0840-TP0965 (0.8653204)]
COG0477	COG0845	CV4317	CV4317	Probable multidrug translocase	CV1736	CV1736	Secretion protein {UniProtKB/TrEMBL:Q7NX91}	[TP0840-TP0965 (0.8653204)]
COG0477	COG0845	CV1892	CV1892	Probable integral membrane transporter	CV3923	CV3923	Probable transport/efflux transmembrane protein	[TP0840-TP0965 (0.8653204)]
COG0477	COG0845	CV1205	CV1205	Probable multidrug translocase protein	CV0514	CV0514	Probable HlyD family secretion protein	[TP0840-TP0965 (0.8653204)]
COG0477	COG0845	CV0020	CV0020	Probable MFS transporter	CV0514	CV0514	Probable HlyD family secretion protein	[TP0840-TP0965 (0.8653204)]
COG0477	COG0845	CV3736	CV3736	Probable multidrug resistance protein	CV3837	CV3837	Probable multidrug efflux membrane protein	[TP0840-TP0965 (0.8653204)]
COG0477	COG0845	CV1800	CV1800	Probable permease {UniProtKB/TrEMBL:Q7NX29}	CV0514	CV0514	Probable HlyD family secretion protein	[TP0840-TP0965 (0.8653204)]
COG0477	COG0845	CV1205	CV1205	Probable multidrug translocase protein	CV0306	CV0306	Probable HlyD family secretion protein	[TP0840-TP0965 (0.8653204)]
COG0477	COG0845	CV0122	CV0122	Probable multidrug resistance protein	CV2732	CV2732	Probable membrane protein	[TP0840-TP0965 (0.8653204)]
COG0305	COG2812	CV2502	CV2502	Replicative DNA helicase	CV1610	CV1610	DNA polymerase subunits gamma and tau	[TP0058-TP1005 (0.7130585)]
COG0188	COG0526	CV0075	CV0075	DNA topoisomerase IV subunit A	CV3998	CV3998	Thiol:disulfide interchange protein dsbA	[TP0005-TP0100 (0.7885434)]
COG0188	COG0526	CV0075	CV0075	DNA topoisomerase IV subunit A	CV1106	CV1106	Thioredoxin 2 {UniProtKB/TrEMBL:Q7NZ16}	[TP0005-TP0100 (0.7885434)]
COG0188	COG0526	CV0075	CV0075	DNA topoisomerase IV subunit A	CV2062	CV2062	Hypothetical protein {UniProtKB/TrEMBL:Q7NWC8}	[TP0005-TP0100 (0.7885434)]
COG0188	COG0526	CV0075	CV0075	DNA topoisomerase IV subunit A	CV1325	CV1325	Probable thiol-disulfide isomerase and	[TP0005-TP0100 (0.7885434)]
COG0188	COG0526	CV0075	CV0075	DNA topoisomerase IV subunit A	CV4257	CV4257	Probable thioredoxin {UniProtKB/TrEMBL:Q7NQ83}	[TP0005-TP0100 (0.7885434)]
COG0188	COG0526	CV0075	CV0075	DNA topoisomerase IV subunit A	CV1584	CV1584	Thioredoxin {UniProtKB/TrEMBL:Q7NXP2}	[TP0005-TP0100 (0.7885434)]
COG0188	COG0526	CV0075	CV0075	DNA topoisomerase IV subunit A	CV1895	CV1895	Probable thioredoxin-disulfide reductase	[TP0005-TP0100 (0.7885434)]
COG0188	COG0526	CV0075	CV0075	DNA topoisomerase IV subunit A	CV4279	CV4279	Thioredoxin-related transmembrane protein	[TP0005-TP0100 (0.7885434)]
COG0188	COG0526	CV2298	CV2298	DNA gyrase, subunit A {UniProtKB/TrEMBL:Q7NVP4}	CV2062	CV2062	Hypothetical protein {UniProtKB/TrEMBL:Q7NWC8}	[TP0005-TP0100 (0.7885434)]
COG0188	COG0526	CV2298	CV2298	DNA gyrase, subunit A {UniProtKB/TrEMBL:Q7NVP4}	CV4257	CV4257	Probable thioredoxin {UniProtKB/TrEMBL:Q7NQ83}	[TP0005-TP0100 (0.7885434)]
COG0188	COG0526	CV2298	CV2298	DNA gyrase, subunit A {UniProtKB/TrEMBL:Q7NVP4}	CV4279	CV4279	Thioredoxin-related transmembrane protein	[TP0005-TP0100 (0.7885434)]
COG0188	COG0526	CV2298	CV2298	DNA gyrase, subunit A {UniProtKB/TrEMBL:Q7NVP4}	CV1895	CV1895	Probable thioredoxin-disulfide reductase	[TP0005-TP0100 (0.7885434)]
COG0188	COG0526	CV2298	CV2298	DNA gyrase, subunit A {UniProtKB/TrEMBL:Q7NVP4}	CV1325	CV1325	Probable thiol-disulfide isomerase and	[TP0005-TP0100 (0.7885434)]
COG0188	COG0526	CV2298	CV2298	DNA gyrase, subunit A {UniProtKB/TrEMBL:Q7NVP4}	CV3998	CV3998	Thiol:disulfide interchange protein dsbA	[TP0005-TP0100 (0.7885434)]
COG0188	COG0526	CV2298	CV2298	DNA gyrase, subunit A {UniProtKB/TrEMBL:Q7NVP4}	CV1106	CV1106	Thioredoxin 2 {UniProtKB/TrEMBL:Q7NZ16}	[TP0005-TP0100 (0.7885434)]
COG0188	COG0526	CV2298	CV2298	DNA gyrase, subunit A {UniProtKB/TrEMBL:Q7NVP4}	CV1584	CV1584	Thioredoxin {UniProtKB/TrEMBL:Q7NXP2}	[TP0005-TP0100 (0.7885434)]
COG0526	COG0771	CV4279	CV4279	Thioredoxin-related transmembrane protein	CV4345	murD	UDP-N-acetylmuramoylalanine--D-glutamate ligase (EC 6.3.2.9) (UDP-N- acetylmuramoyl-L-alanyl-D-glutamate synthetase) (D-glutamic acid- adding enzyme)	[TP0100-TP0903 (0.59509045)]
COG0526	COG0771	CV2062	CV2062	Hypothetical protein {UniProtKB/TrEMBL:Q7NWC8}	CV4345	murD	UDP-N-acetylmuramoylalanine--D-glutamate ligase (EC 6.3.2.9) (UDP-N- acetylmuramoyl-L-alanyl-D-glutamate synthetase) (D-glutamic acid- adding enzyme)	[TP0100-TP0903 (0.59509045)]
COG0526	COG0771	CV3998	CV3998	Thiol:disulfide interchange protein dsbA	CV4345	murD	UDP-N-acetylmuramoylalanine--D-glutamate ligase (EC 6.3.2.9) (UDP-N- acetylmuramoyl-L-alanyl-D-glutamate synthetase) (D-glutamic acid- adding enzyme)	[TP0100-TP0903 (0.59509045)]
COG0526	COG0771	CV1106	CV1106	Thioredoxin 2 {UniProtKB/TrEMBL:Q7NZ16}	CV4345	murD	UDP-N-acetylmuramoylalanine--D-glutamate ligase (EC 6.3.2.9) (UDP-N- acetylmuramoyl-L-alanyl-D-glutamate synthetase) (D-glutamic acid- adding enzyme)	[TP0100-TP0903 (0.59509045)]
COG0526	COG0771	CV1584	CV1584	Thioredoxin {UniProtKB/TrEMBL:Q7NXP2}	CV4345	murD	UDP-N-acetylmuramoylalanine--D-glutamate ligase (EC 6.3.2.9) (UDP-N- acetylmuramoyl-L-alanyl-D-glutamate synthetase) (D-glutamic acid- adding enzyme)	[TP0100-TP0903 (0.59509045)]
COG0526	COG0771	CV1325	CV1325	Probable thiol-disulfide isomerase and	CV4345	murD	UDP-N-acetylmuramoylalanine--D-glutamate ligase (EC 6.3.2.9) (UDP-N- acetylmuramoyl-L-alanyl-D-glutamate synthetase) (D-glutamic acid- adding enzyme)	[TP0100-TP0903 (0.59509045)]
COG0526	COG0771	CV1895	CV1895	Probable thioredoxin-disulfide reductase	CV4345	murD	UDP-N-acetylmuramoylalanine--D-glutamate ligase (EC 6.3.2.9) (UDP-N- acetylmuramoyl-L-alanyl-D-glutamate synthetase) (D-glutamic acid- adding enzyme)	[TP0100-TP0903 (0.59509045)]
COG0526	COG0771	CV4257	CV4257	Probable thioredoxin {UniProtKB/TrEMBL:Q7NQ83}	CV4345	murD	UDP-N-acetylmuramoylalanine--D-glutamate ligase (EC 6.3.2.9) (UDP-N- acetylmuramoyl-L-alanyl-D-glutamate synthetase) (D-glutamic acid- adding enzyme)	[TP0100-TP0903 (0.59509045)]
COG0143	COG0845	CV1206	metG	Methionyl-tRNA synthetase (EC 6.1.1.10) (Methionine--tRNA ligase) (MetRS)	CV0466	CV0466	Hypothetical protein {UniProtKB/TrEMBL:Q7P0U9}	[TP0798-TP0965 (0.7246752)]
COG0143	COG0845	CV1206	metG	Methionyl-tRNA synthetase (EC 6.1.1.10) (Methionine--tRNA ligase) (MetRS)	CV2460	CV2460	Probable membrane protein	[TP0798-TP0965 (0.7246752)]
COG0143	COG0845	CV1206	metG	Methionyl-tRNA synthetase (EC 6.1.1.10) (Methionine--tRNA ligase) (MetRS)	CV4398	CV4398	ABC export system, membrane fusion protein	[TP0798-TP0965 (0.7246752)]
COG0143	COG0845	CV1206	metG	Methionyl-tRNA synthetase (EC 6.1.1.10) (Methionine--tRNA ligase) (MetRS)	CV2705	CV2705	Probable membrane protein	[TP0798-TP0965 (0.7246752)]
COG0143	COG0845	CV1206	metG	Methionyl-tRNA synthetase (EC 6.1.1.10) (Methionine--tRNA ligase) (MetRS)	CV1975	CV1975	NolF secretion protein {UniProtKB/TrEMBL:Q7NWL1}	[TP0798-TP0965 (0.7246752)]
COG0143	COG0845	CV1206	metG	Methionyl-tRNA synthetase (EC 6.1.1.10) (Methionine--tRNA ligase) (MetRS)	CV1736	CV1736	Secretion protein {UniProtKB/TrEMBL:Q7NX91}	[TP0798-TP0965 (0.7246752)]
COG0143	COG0845	CV1206	metG	Methionyl-tRNA synthetase (EC 6.1.1.10) (Methionine--tRNA ligase) (MetRS)	CV0306	CV0306	Probable HlyD family secretion protein	[TP0798-TP0965 (0.7246752)]
COG0143	COG0845	CV1206	metG	Methionyl-tRNA synthetase (EC 6.1.1.10) (Methionine--tRNA ligase) (MetRS)	CV0514	CV0514	Probable HlyD family secretion protein	[TP0798-TP0965 (0.7246752)]
COG0143	COG0845	CV1206	metG	Methionyl-tRNA synthetase (EC 6.1.1.10) (Methionine--tRNA ligase) (MetRS)	CV3923	CV3923	Probable transport/efflux transmembrane protein	[TP0798-TP0965 (0.7246752)]
COG0143	COG0845	CV1206	metG	Methionyl-tRNA synthetase (EC 6.1.1.10) (Methionine--tRNA ligase) (MetRS)	CV1627	CV1627	Acriflavin resistance protein E	[TP0798-TP0965 (0.7246752)]
COG0143	COG0845	CV1206	metG	Methionyl-tRNA synthetase (EC 6.1.1.10) (Methionine--tRNA ligase) (MetRS)	CV3837	CV3837	Probable multidrug efflux membrane protein	[TP0798-TP0965 (0.7246752)]
COG0143	COG0845	CV1206	metG	Methionyl-tRNA synthetase (EC 6.1.1.10) (Methionine--tRNA ligase) (MetRS)	CV0069	CV0069	Probable secretion protein	[TP0798-TP0965 (0.7246752)]
COG0143	COG0845	CV1206	metG	Methionyl-tRNA synthetase (EC 6.1.1.10) (Methionine--tRNA ligase) (MetRS)	CV0435	CV0435	Probable multidrug efflux membrane permease	[TP0798-TP0965 (0.7246752)]
COG0143	COG0845	CV1206	metG	Methionyl-tRNA synthetase (EC 6.1.1.10) (Methionine--tRNA ligase) (MetRS)	CV2240	CV2240	Probable multidrug efflux protein	[TP0798-TP0965 (0.7246752)]
COG0143	COG0845	CV1206	metG	Methionyl-tRNA synthetase (EC 6.1.1.10) (Methionine--tRNA ligase) (MetRS)	CV2732	CV2732	Probable membrane protein	[TP0798-TP0965 (0.7246752)]
COG0242	COG1744	CV4265	def	Peptide deformylase (EC 3.5.1.88) (PDF) (Polypeptide deformylase)	CV2347	CV2347	Probable membrane lipoprotein	[TP0757-TP0298 (0.51512045)]
COG0242	COG1744	CV4265	def	Peptide deformylase (EC 3.5.1.88) (PDF) (Polypeptide deformylase)	CV2467	CV2467	Probable membrane lipoprotein	[TP0757-TP0298 (0.51512045)]
COG0762	COG2239	CV0176	CV0176	Hypothetical protein {UniProtKB/TrEMBL:Q7P1N7}	CV3245	CV3245	Magnesium transporter {UniProtKB/TrEMBL:Q7NT19}	[TP0668-TP0917 (0.5215956)]
COG0762	COG2239	CV0176	CV0176	Hypothetical protein {UniProtKB/TrEMBL:Q7P1N7}	CV3585	CV3585	Probable magnesium transporter	[TP0668-TP0917 (0.5215956)]
COG1536	COG1868	CV3135	CV3135	Flagellar motor switch protein	CV3130	CV3130	Flagellar motor switch protein	[TP0026-TP0721 (0.9539454)]
COG1536	COG1868	CV2998	CV2998	Flagellar motor switch protein	CV3130	CV3130	Flagellar motor switch protein	[TP0026-TP0721 (0.9539454)]
COG0504	COG1475	CV3457	CV3457	CTP synthase {UniProtKB/TrEMBL:Q7NSG9}	CV0664	CV0664	Chromosome partitioning protein ParB	[TP0305-TP0271 (0.70252794)]
COG2206	COG4786	CV1515	CV1515	Hypothetical protein {UniProtKB/TrEMBL:Q7NXW1}	CV1706	CV1706	Flagellar basal-body rod protein flgG	[TP0877-TP0961 (0.57706213)]
COG2206	COG4786	CV1515	CV1515	Hypothetical protein {UniProtKB/TrEMBL:Q7NXW1}	CV2883	CV2883	Flagellar basal-body rod protein FlgG	[TP0877-TP0961 (0.57706213)]
COG2206	COG4786	CV0368	CV0368	Hypothetical protein {UniProtKB/TrEMBL:Q7P146}	CV2883	CV2883	Flagellar basal-body rod protein FlgG	[TP0877-TP0961 (0.57706213)]
COG2206	COG4786	CV1730	CV1730	Hypothetical protein {UniProtKB/TrEMBL:Q7NX97}	CV1706	CV1706	Flagellar basal-body rod protein flgG	[TP0877-TP0961 (0.57706213)]
COG2206	COG4786	CV0359	CV0359	Hypothetical protein {UniProtKB/TrEMBL:Q7P155}	CV1706	CV1706	Flagellar basal-body rod protein flgG	[TP0877-TP0961 (0.57706213)]
COG2206	COG4786	CV0359	CV0359	Hypothetical protein {UniProtKB/TrEMBL:Q7P155}	CV2883	CV2883	Flagellar basal-body rod protein FlgG	[TP0877-TP0961 (0.57706213)]
COG2206	COG4786	CV3203	CV3203	Hypothetical protein {UniProtKB/TrEMBL:Q7NT58}	CV1706	CV1706	Flagellar basal-body rod protein flgG	[TP0877-TP0961 (0.57706213)]
COG2206	COG4786	CV0368	CV0368	Hypothetical protein {UniProtKB/TrEMBL:Q7P146}	CV1706	CV1706	Flagellar basal-body rod protein flgG	[TP0877-TP0961 (0.57706213)]
COG2206	COG4786	CV1730	CV1730	Hypothetical protein {UniProtKB/TrEMBL:Q7NX97}	CV2883	CV2883	Flagellar basal-body rod protein FlgG	[TP0877-TP0961 (0.57706213)]
COG2206	COG4786	CV3203	CV3203	Hypothetical protein {UniProtKB/TrEMBL:Q7NT58}	CV2883	CV2883	Flagellar basal-body rod protein FlgG	[TP0877-TP0961 (0.57706213)]
COG0149	COG2239	CV0939	tpiA	Triosephosphate isomerase (EC 5.3.1.1) (TIM) (Triose-phosphate isomerase)	CV3585	CV3585	Probable magnesium transporter	[TP0537-TP0917 (0.5527395)]
COG0149	COG2239	CV0939	tpiA	Triosephosphate isomerase (EC 5.3.1.1) (TIM) (Triose-phosphate isomerase)	CV3245	CV3245	Magnesium transporter {UniProtKB/TrEMBL:Q7NT19}	[TP0537-TP0917 (0.5527395)]
COG0457	COG3391	CV4061	CV4061	Hypothetical protein {UniProtKB/TrEMBL:Q7NQS6}	CV2525	CV2525	Probable transmembrane protein	[TP0095-TP0421 (0.8119976)]
COG0457	COG3391	CV2578	CV2578	Type III secretion system CesD protein	CV2525	CV2525	Probable transmembrane protein	[TP0095-TP0421 (0.8119976)]
COG0457	COG3391	CV2620	CV2620	Surface presentation of antigens; secretory	CV2525	CV2525	Probable transmembrane protein	[TP0095-TP0421 (0.8119976)]
COG0457	COG3391	CV2675	CV2675	Cellulose synthase, subunit C	CV2525	CV2525	Probable transmembrane protein	[TP0095-TP0421 (0.8119976)]
COG0457	COG3391	CV1761	CV1761	Hypothetical protein {UniProtKB/TrEMBL:Q7NX67}	CV2525	CV2525	Probable transmembrane protein	[TP0095-TP0421 (0.8119976)]
COG0457	COG3391	CV2640	CV2640	Invasion genes transcription activator	CV2525	CV2525	Probable transmembrane protein	[TP0095-TP0421 (0.8119976)]
COG0457	COG3391	CV3902	CV3902	Hypothetical protein {UniProtKB/TrEMBL:Q7NR82}	CV2525	CV2525	Probable transmembrane protein	[TP0095-TP0421 (0.8119976)]
COG0250	COG0772	CV4198	CV4198	Transcription antitermination protein NusG	CV4361	CV4361	Probable rod shape-determining	[TP0236-TP0387 (0.7470728)]
COG0250	COG0772	CV4198	CV4198	Transcription antitermination protein NusG	CV4344	CV4344	Cell division protein ftsW	[TP0236-TP0387 (0.7470728)]
COG0227	COG0740	CV3456	rpmB	50S ribosomal protein L28	CV2558	clpP	ATP-dependent Clp protease proteolytic subunit (EC 3.4.21.92) (Endopeptidase Clp)	[TP0362-TP0507 (0.75048)]
COG0457	COG0457	CV2640	CV2640	Invasion genes transcription activator	CV2578	CV2578	Type III secretion system CesD protein	[TP0067-TP0095 (0.6515529)]
COG0457	COG0457	CV2578	CV2578	Type III secretion system CesD protein	CV2640	CV2640	Invasion genes transcription activator	[TP0067-TP0095 (0.6515529)]
COG0457	COG0457	CV4061	CV4061	Hypothetical protein {UniProtKB/TrEMBL:Q7NQS6}	CV2675	CV2675	Cellulose synthase, subunit C	[TP0067-TP0095 (0.6515529)]
COG0457	COG0457	CV2675	CV2675	Cellulose synthase, subunit C	CV4061	CV4061	Hypothetical protein {UniProtKB/TrEMBL:Q7NQS6}	[TP0067-TP0095 (0.6515529)]
COG0457	COG0457	CV3902	CV3902	Hypothetical protein {UniProtKB/TrEMBL:Q7NR82}	CV2620	CV2620	Surface presentation of antigens; secretory	[TP0067-TP0095 (0.6515529)]
COG0457	COG0457	CV2620	CV2620	Surface presentation of antigens; secretory	CV3902	CV3902	Hypothetical protein {UniProtKB/TrEMBL:Q7NR82}	[TP0067-TP0095 (0.6515529)]
COG0457	COG0457	CV3902	CV3902	Hypothetical protein {UniProtKB/TrEMBL:Q7NR82}	CV2578	CV2578	Type III secretion system CesD protein	[TP0067-TP0095 (0.6515529)]
COG0457	COG0457	CV2675	CV2675	Cellulose synthase, subunit C	CV1761	CV1761	Hypothetical protein {UniProtKB/TrEMBL:Q7NX67}	[TP0067-TP0095 (0.6515529)]
COG0457	COG0457	CV2578	CV2578	Type III secretion system CesD protein	CV3902	CV3902	Hypothetical protein {UniProtKB/TrEMBL:Q7NR82}	[TP0067-TP0095 (0.6515529)]
COG0457	COG0457	CV1761	CV1761	Hypothetical protein {UniProtKB/TrEMBL:Q7NX67}	CV2675	CV2675	Cellulose synthase, subunit C	[TP0067-TP0095 (0.6515529)]
COG0457	COG0457	CV2675	CV2675	Cellulose synthase, subunit C	CV2620	CV2620	Surface presentation of antigens; secretory	[TP0067-TP0095 (0.6515529)]
COG0457	COG0457	CV2620	CV2620	Surface presentation of antigens; secretory	CV2675	CV2675	Cellulose synthase, subunit C	[TP0067-TP0095 (0.6515529)]
COG0457	COG0457	CV3902	CV3902	Hypothetical protein {UniProtKB/TrEMBL:Q7NR82}	CV2675	CV2675	Cellulose synthase, subunit C	[TP0067-TP0095 (0.6515529)]
COG0457	COG0457	CV2675	CV2675	Cellulose synthase, subunit C	CV3902	CV3902	Hypothetical protein {UniProtKB/TrEMBL:Q7NR82}	[TP0067-TP0095 (0.6515529)]
COG0457	COG0457	CV1761	CV1761	Hypothetical protein {UniProtKB/TrEMBL:Q7NX67}	CV1761	CV1761	Hypothetical protein {UniProtKB/TrEMBL:Q7NX67}	[TP0067-TP0095 (0.6515529)]
COG0457	COG0457	CV2640	CV2640	Invasion genes transcription activator	CV2640	CV2640	Invasion genes transcription activator	[TP0067-TP0095 (0.6515529)]
COG0457	COG0457	CV2640	CV2640	Invasion genes transcription activator	CV2675	CV2675	Cellulose synthase, subunit C	[TP0067-TP0095 (0.6515529)]
COG0457	COG0457	CV2675	CV2675	Cellulose synthase, subunit C	CV2640	CV2640	Invasion genes transcription activator	[TP0067-TP0095 (0.6515529)]
COG0457	COG0457	CV2578	CV2578	Type III secretion system CesD protein	CV2620	CV2620	Surface presentation of antigens; secretory	[TP0067-TP0095 (0.6515529)]
COG0457	COG0457	CV2620	CV2620	Surface presentation of antigens; secretory	CV2578	CV2578	Type III secretion system CesD protein	[TP0067-TP0095 (0.6515529)]
COG0457	COG0457	CV2675	CV2675	Cellulose synthase, subunit C	CV2675	CV2675	Cellulose synthase, subunit C	[TP0067-TP0095 (0.6515529)]
COG0457	COG0457	CV4061	CV4061	Hypothetical protein {UniProtKB/TrEMBL:Q7NQS6}	CV2578	CV2578	Type III secretion system CesD protein	[TP0067-TP0095 (0.6515529)]
COG0457	COG0457	CV2578	CV2578	Type III secretion system CesD protein	CV4061	CV4061	Hypothetical protein {UniProtKB/TrEMBL:Q7NQS6}	[TP0067-TP0095 (0.6515529)]
COG0457	COG0457	CV4061	CV4061	Hypothetical protein {UniProtKB/TrEMBL:Q7NQS6}	CV2620	CV2620	Surface presentation of antigens; secretory	[TP0067-TP0095 (0.6515529)]
COG0457	COG0457	CV2620	CV2620	Surface presentation of antigens; secretory	CV4061	CV4061	Hypothetical protein {UniProtKB/TrEMBL:Q7NQS6}	[TP0067-TP0095 (0.6515529)]
COG0457	COG0457	CV2620	CV2620	Surface presentation of antigens; secretory	CV2620	CV2620	Surface presentation of antigens; secretory	[TP0067-TP0095 (0.6515529)]
COG0457	COG0457	CV4061	CV4061	Hypothetical protein {UniProtKB/TrEMBL:Q7NQS6}	CV4061	CV4061	Hypothetical protein {UniProtKB/TrEMBL:Q7NQS6}	[TP0067-TP0095 (0.6515529)]
COG0457	COG0457	CV2675	CV2675	Cellulose synthase, subunit C	CV2578	CV2578	Type III secretion system CesD protein	[TP0067-TP0095 (0.6515529)]
COG0457	COG0457	CV2578	CV2578	Type III secretion system CesD protein	CV2675	CV2675	Cellulose synthase, subunit C	[TP0067-TP0095 (0.6515529)]
COG0457	COG0457	CV2640	CV2640	Invasion genes transcription activator	CV3902	CV3902	Hypothetical protein {UniProtKB/TrEMBL:Q7NR82}	[TP0067-TP0095 (0.6515529)]
COG0457	COG0457	CV3902	CV3902	Hypothetical protein {UniProtKB/TrEMBL:Q7NR82}	CV2640	CV2640	Invasion genes transcription activator	[TP0067-TP0095 (0.6515529)]
COG0457	COG0457	CV2578	CV2578	Type III secretion system CesD protein	CV1761	CV1761	Hypothetical protein {UniProtKB/TrEMBL:Q7NX67}	[TP0067-TP0095 (0.6515529)]
COG0457	COG0457	CV1761	CV1761	Hypothetical protein {UniProtKB/TrEMBL:Q7NX67}	CV2578	CV2578	Type III secretion system CesD protein	[TP0067-TP0095 (0.6515529)]
COG0457	COG0457	CV2640	CV2640	Invasion genes transcription activator	CV4061	CV4061	Hypothetical protein {UniProtKB/TrEMBL:Q7NQS6}	[TP0067-TP0095 (0.6515529)]
COG0457	COG0457	CV4061	CV4061	Hypothetical protein {UniProtKB/TrEMBL:Q7NQS6}	CV2640	CV2640	Invasion genes transcription activator	[TP0067-TP0095 (0.6515529)]
COG0457	COG0457	CV3902	CV3902	Hypothetical protein {UniProtKB/TrEMBL:Q7NR82}	CV3902	CV3902	Hypothetical protein {UniProtKB/TrEMBL:Q7NR82}	[TP0067-TP0095 (0.6515529)]
COG0457	COG0457	CV2640	CV2640	Invasion genes transcription activator	CV1761	CV1761	Hypothetical protein {UniProtKB/TrEMBL:Q7NX67}	[TP0067-TP0095 (0.6515529)]
COG0457	COG0457	CV1761	CV1761	Hypothetical protein {UniProtKB/TrEMBL:Q7NX67}	CV2640	CV2640	Invasion genes transcription activator	[TP0067-TP0095 (0.6515529)]
COG0457	COG0457	CV3902	CV3902	Hypothetical protein {UniProtKB/TrEMBL:Q7NR82}	CV1761	CV1761	Hypothetical protein {UniProtKB/TrEMBL:Q7NX67}	[TP0067-TP0095 (0.6515529)]
COG0457	COG0457	CV1761	CV1761	Hypothetical protein {UniProtKB/TrEMBL:Q7NX67}	CV3902	CV3902	Hypothetical protein {UniProtKB/TrEMBL:Q7NR82}	[TP0067-TP0095 (0.6515529)]
COG0457	COG0457	CV1761	CV1761	Hypothetical protein {UniProtKB/TrEMBL:Q7NX67}	CV2620	CV2620	Surface presentation of antigens; secretory	[TP0067-TP0095 (0.6515529)]
COG0457	COG0457	CV2620	CV2620	Surface presentation of antigens; secretory	CV1761	CV1761	Hypothetical protein {UniProtKB/TrEMBL:Q7NX67}	[TP0067-TP0095 (0.6515529)]
COG0457	COG0457	CV2640	CV2640	Invasion genes transcription activator	CV2620	CV2620	Surface presentation of antigens; secretory	[TP0067-TP0095 (0.6515529)]
COG0457	COG0457	CV2578	CV2578	Type III secretion system CesD protein	CV2578	CV2578	Type III secretion system CesD protein	[TP0067-TP0095 (0.6515529)]
COG0457	COG0457	CV2620	CV2620	Surface presentation of antigens; secretory	CV2640	CV2640	Invasion genes transcription activator	[TP0067-TP0095 (0.6515529)]
COG0457	COG0457	CV4061	CV4061	Hypothetical protein {UniProtKB/TrEMBL:Q7NQS6}	CV3902	CV3902	Hypothetical protein {UniProtKB/TrEMBL:Q7NR82}	[TP0067-TP0095 (0.6515529)]
COG0457	COG0457	CV3902	CV3902	Hypothetical protein {UniProtKB/TrEMBL:Q7NR82}	CV4061	CV4061	Hypothetical protein {UniProtKB/TrEMBL:Q7NQS6}	[TP0067-TP0095 (0.6515529)]
COG0457	COG0457	CV4061	CV4061	Hypothetical protein {UniProtKB/TrEMBL:Q7NQS6}	CV1761	CV1761	Hypothetical protein {UniProtKB/TrEMBL:Q7NX67}	[TP0067-TP0095 (0.6515529)]
COG0457	COG0457	CV1761	CV1761	Hypothetical protein {UniProtKB/TrEMBL:Q7NX67}	CV4061	CV4061	Hypothetical protein {UniProtKB/TrEMBL:Q7NQS6}	[TP0067-TP0095 (0.6515529)]
COG0445	COG3839	CV0661	CV0661	Glucose inhibited division protein A	CV1856	cysA2	Sulfate/thiosulfate import ATP-binding protein cysA 2 (EC 3.6.3.25) (Sulfate-transporting ATPase 2)	[TP0044-TP0804 (0.81002605)]
COG0445	COG3839	CV0661	CV0661	Glucose inhibited division protein A	CV3653	CV3653	Sn-glycerol-3-phosphate transport, ATP-binding	[TP0044-TP0804 (0.81002605)]
COG0445	COG3839	CV0661	CV0661	Glucose inhibited division protein A	CV0258	CV0258	Probable ABC transporter, sugar ATP-binding	[TP0044-TP0804 (0.81002605)]
COG0103	COG0211	CV3696	rpsI	30S ribosomal protein S9	CV0849	rpmA	50S ribosomal protein L27	[TP1024-TP0743 (0.87139803)]
COG0457	COG0803	CV2578	CV2578	Type III secretion system CesD protein	CV3064	CV3064	High-affinity zinc transport system	[TP0469-TP0034 (0.86910707)]
COG0457	COG0803	CV1761	CV1761	Hypothetical protein {UniProtKB/TrEMBL:Q7NX67}	CV3064	CV3064	High-affinity zinc transport system	[TP0469-TP0034 (0.86910707)]
COG0457	COG0803	CV2640	CV2640	Invasion genes transcription activator	CV3064	CV3064	High-affinity zinc transport system	[TP0469-TP0034 (0.86910707)]
COG0457	COG0803	CV3902	CV3902	Hypothetical protein {UniProtKB/TrEMBL:Q7NR82}	CV3064	CV3064	High-affinity zinc transport system	[TP0469-TP0034 (0.86910707)]
COG0457	COG0803	CV4061	CV4061	Hypothetical protein {UniProtKB/TrEMBL:Q7NQS6}	CV3064	CV3064	High-affinity zinc transport system	[TP0469-TP0034 (0.86910707)]
COG0457	COG0803	CV2620	CV2620	Surface presentation of antigens; secretory	CV3064	CV3064	High-affinity zinc transport system	[TP0469-TP0034 (0.86910707)]
COG0457	COG0803	CV2675	CV2675	Cellulose synthase, subunit C	CV3064	CV3064	High-affinity zinc transport system	[TP0469-TP0034 (0.86910707)]
COG0472	COG1512	CV4346	mraY	Phospho-N-acetylmuramoyl-pentapeptide-transferase (EC 2.7.8.13) (UDP- MurNAc-pentapeptide phosphotransferase)	CV4233	CV4233	Hypothetical protein {UniProtKB/TrEMBL:Q7NQA7}	[TP0345-TP0561 (0.53951585)]
COG0472	COG1512	CV4016	CV4016	Undecaprenyl-phosphate	CV4233	CV4233	Hypothetical protein {UniProtKB/TrEMBL:Q7NQA7}	[TP0345-TP0561 (0.53951585)]
COG0530	COG0741	CV2442	CV2442	Probable cation antiporter	CV2611	CV2611	Peptidoglycan N-acetylmuramoylhydrolase	[TP1034-TP0043 (0.7823198)]
COG0530	COG0741	CV2442	CV2442	Probable cation antiporter	CV1253	CV1253	Peptidoglycan N-acetylmuramoylhydrolase	[TP1034-TP0043 (0.7823198)]
COG0530	COG0741	CV2442	CV2442	Probable cation antiporter	CV0575	CV0575	Hypothetical protein {UniProtKB/TrEMBL:Q7P0J2}	[TP1034-TP0043 (0.7823198)]
COG0530	COG0741	CV2442	CV2442	Probable cation antiporter	CV2641	CV2641	Cell invasion protein {UniProtKB/TrEMBL:Q7NUQ6}	[TP1034-TP0043 (0.7823198)]
COG0530	COG0741	CV2442	CV2442	Probable cation antiporter	CV2034	CV2034	Peptidoglycan N-acetylmuramoylhydrolase	[TP1034-TP0043 (0.7823198)]
COG1285	COG1684	CV3477	CV3477	Probable Mg2+ transport ATPase	CV3005	CV3005	Flagellar biosynthetic protein FliR	[TP0774-TP0716 (0.78400123)]
COG1285	COG1684	CV3477	CV3477	Probable Mg2+ transport ATPase	CV3124	CV3124	Flagellar biosynthetic protein FliR	[TP0774-TP0716 (0.78400123)]
COG1285	COG1684	CV3021	CV3021	Mg(2+) transport ATPase	CV3005	CV3005	Flagellar biosynthetic protein FliR	[TP0774-TP0716 (0.78400123)]
COG1285	COG1684	CV3021	CV3021	Mg(2+) transport ATPase	CV3124	CV3124	Flagellar biosynthetic protein FliR	[TP0774-TP0716 (0.78400123)]
COG0621	COG2812	CV4149	CV4149	Hypothetical protein {UniProtKB/TrEMBL:Q7NQI8}	CV1610	CV1610	DNA polymerase subunits gamma and tau	[TP0754-TP1005 (0.5550382)]
COG0621	COG2812	CV1373	CV1373	Probable oxidoreductase	CV1610	CV1610	DNA polymerase subunits gamma and tau	[TP0754-TP1005 (0.5550382)]
COG0739	COG1418	CV3681	CV3681	Probable lipoprotein nlpD	CV2189	CV2189	Hypothetical protein {UniProtKB/TrEMBL:Q7NW01}	[TP0702-TP1018 (0.7620277)]
COG0739	COG1418	CV3362	CV3362	Probable lipoprotein {UniProtKB/TrEMBL:Q7NSQ8}	CV2189	CV2189	Hypothetical protein {UniProtKB/TrEMBL:Q7NW01}	[TP0702-TP1018 (0.7620277)]
COG0739	COG1418	CV2477	CV2477	Probable Peptidase {UniProtKB/TrEMBL:Q7MBF2}	CV2189	CV2189	Hypothetical protein {UniProtKB/TrEMBL:Q7NW01}	[TP0702-TP1018 (0.7620277)]
COG0739	COG1344	CV3681	CV3681	Probable lipoprotein nlpD	CV3878	CV3878	Flagellin {UniProtKB/TrEMBL:Q7NRA5}	[TP0702-TP0870 (0.64395046)]
COG0739	COG1344	CV3362	CV3362	Probable lipoprotein {UniProtKB/TrEMBL:Q7NSQ8}	CV3011	CV3011	Flagellin D {UniProtKB/TrEMBL:Q7NTP3}	[TP0702-TP0870 (0.64395046)]
COG0739	COG1344	CV3681	CV3681	Probable lipoprotein nlpD	CV2495	CV2495	Flagellin {UniProtKB/TrEMBL:Q7NV50}	[TP0702-TP0870 (0.64395046)]
COG0739	COG1344	CV3362	CV3362	Probable lipoprotein {UniProtKB/TrEMBL:Q7NSQ8}	CV3878	CV3878	Flagellin {UniProtKB/TrEMBL:Q7NRA5}	[TP0702-TP0870 (0.64395046)]
COG0739	COG1344	CV3681	CV3681	Probable lipoprotein nlpD	CV2878	CV2878	Flagellar hook-associated protein 3	[TP0702-TP0870 (0.64395046)]
COG0739	COG1344	CV2477	CV2477	Probable Peptidase {UniProtKB/TrEMBL:Q7MBF2}	CV3878	CV3878	Flagellin {UniProtKB/TrEMBL:Q7NRA5}	[TP0702-TP0870 (0.64395046)]
COG0739	COG1344	CV2477	CV2477	Probable Peptidase {UniProtKB/TrEMBL:Q7MBF2}	CV2878	CV2878	Flagellar hook-associated protein 3	[TP0702-TP0870 (0.64395046)]
COG0739	COG1344	CV2477	CV2477	Probable Peptidase {UniProtKB/TrEMBL:Q7MBF2}	CV3011	CV3011	Flagellin D {UniProtKB/TrEMBL:Q7NTP3}	[TP0702-TP0870 (0.64395046)]
COG0739	COG1344	CV3681	CV3681	Probable lipoprotein nlpD	CV1710	CV1710	Flagellar hook-associated protein 3	[TP0702-TP0870 (0.64395046)]
COG0739	COG1344	CV3362	CV3362	Probable lipoprotein {UniProtKB/TrEMBL:Q7NSQ8}	CV1710	CV1710	Flagellar hook-associated protein 3	[TP0702-TP0870 (0.64395046)]
COG0739	COG1344	CV3362	CV3362	Probable lipoprotein {UniProtKB/TrEMBL:Q7NSQ8}	CV3879	CV3879	Flagellin {UniProtKB/TrEMBL:Q7NRA4}	[TP0702-TP0870 (0.64395046)]
COG0739	COG1344	CV3681	CV3681	Probable lipoprotein nlpD	CV3011	CV3011	Flagellin D {UniProtKB/TrEMBL:Q7NTP3}	[TP0702-TP0870 (0.64395046)]
COG0739	COG1344	CV2477	CV2477	Probable Peptidase {UniProtKB/TrEMBL:Q7MBF2}	CV3879	CV3879	Flagellin {UniProtKB/TrEMBL:Q7NRA4}	[TP0702-TP0870 (0.64395046)]
COG0739	COG1344	CV3362	CV3362	Probable lipoprotein {UniProtKB/TrEMBL:Q7NSQ8}	CV2878	CV2878	Flagellar hook-associated protein 3	[TP0702-TP0870 (0.64395046)]
COG0739	COG1344	CV2477	CV2477	Probable Peptidase {UniProtKB/TrEMBL:Q7MBF2}	CV1710	CV1710	Flagellar hook-associated protein 3	[TP0702-TP0870 (0.64395046)]
COG0739	COG1344	CV3362	CV3362	Probable lipoprotein {UniProtKB/TrEMBL:Q7NSQ8}	CV2495	CV2495	Flagellin {UniProtKB/TrEMBL:Q7NV50}	[TP0702-TP0870 (0.64395046)]
COG0739	COG1344	CV2477	CV2477	Probable Peptidase {UniProtKB/TrEMBL:Q7MBF2}	CV2495	CV2495	Flagellin {UniProtKB/TrEMBL:Q7NV50}	[TP0702-TP0870 (0.64395046)]
COG0739	COG1344	CV3681	CV3681	Probable lipoprotein nlpD	CV3879	CV3879	Flagellin {UniProtKB/TrEMBL:Q7NRA4}	[TP0702-TP0870 (0.64395046)]
COG0442	COG4591	CV0574	CV0574	Prolyl-tRNA synthetase {UniProtKB/TrEMBL:Q7P0J3}	CV2964	CV2964	Lipoprotein releasing system trasmembrane protein	[TP0160-TP0582 (0.74148)]
COG0442	COG4591	CV0574	CV0574	Prolyl-tRNA synthetase {UniProtKB/TrEMBL:Q7P0J3}	CV3942	CV3942	Hypothetical protein {UniProtKB/TrEMBL:Q7NR42}	[TP0160-TP0582 (0.74148)]
COG1432	COG1488	CV0373	CV0373	Hypothetical protein {UniProtKB/TrEMBL:Q7P141}	CV3422	pncB	Nicotinate phosphoribosyltransferase (EC 2.4.2.11) (NAPRTase)	[TP0894-TP0628 (0.59059936)]
COG1432	COG1488	CV0373	CV0373	Hypothetical protein {UniProtKB/TrEMBL:Q7P141}	CV0034	CV0034	Nicotinamide phosphoribosyl transferase	[TP0894-TP0628 (0.59059936)]
COG0693	COG0761	CV3236	CV3236	Hypothetical protein {UniProtKB/TrEMBL:Q7NT28}	CV3567	lytB	4-hydroxy-3-methylbut-2-enyl diphosphate reductase (EC 1.17.1.2)	[TP0445-TP0547 (0.53976095)]
COG0693	COG0761	CV1313	CV1313	Probable transcriptional regulator; ThiJ/PfpI	CV3567	lytB	4-hydroxy-3-methylbut-2-enyl diphosphate reductase (EC 1.17.1.2)	[TP0445-TP0547 (0.53976095)]
COG0693	COG0761	CV2336	CV2336	Probable ThiJ/PfpI family protein	CV3567	lytB	4-hydroxy-3-methylbut-2-enyl diphosphate reductase (EC 1.17.1.2)	[TP0445-TP0547 (0.53976095)]
COG1291	COG2239	CV1021	CV1021	Chemotaxis motA protein	CV3585	CV3585	Probable magnesium transporter	[TP0725-TP0917 (0.53720385)]
COG1291	COG2239	CV2026	CV2026	Chemotaxis motA protein	CV3245	CV3245	Magnesium transporter {UniProtKB/TrEMBL:Q7NT19}	[TP0725-TP0917 (0.53720385)]
COG1291	COG2239	CV1021	CV1021	Chemotaxis motA protein	CV3245	CV3245	Magnesium transporter {UniProtKB/TrEMBL:Q7NT19}	[TP0725-TP0917 (0.53720385)]
COG1291	COG2239	CV2026	CV2026	Chemotaxis motA protein	CV3585	CV3585	Probable magnesium transporter	[TP0725-TP0917 (0.53720385)]
COG1291	COG2239	CV2989	CV2989	Chemotaxis lafT protein	CV3585	CV3585	Probable magnesium transporter	[TP0725-TP0917 (0.53720385)]
COG1291	COG2239	CV2989	CV2989	Chemotaxis lafT protein	CV3245	CV3245	Magnesium transporter {UniProtKB/TrEMBL:Q7NT19}	[TP0725-TP0917 (0.53720385)]
COG0584	COG1493	CV3652	CV3652	Glycerophosphodiester phosphodiesterase	CV3335	hprK	HPr kinase/phosphorylase (EC 2.7.11.-) (EC 2.7.4.-) (HPrK/P) (HPr(Ser) kinase/phosphorylase)	[TP0257-TP0591 (0.75711113)]
COG1536	COG4786	CV3135	CV3135	Flagellar motor switch protein	CV1706	CV1706	Flagellar basal-body rod protein flgG	[TP0026-TP0961 (0.8107165)]
COG1536	COG4786	CV2998	CV2998	Flagellar motor switch protein	CV2883	CV2883	Flagellar basal-body rod protein FlgG	[TP0026-TP0961 (0.8107165)]
COG1536	COG4786	CV3135	CV3135	Flagellar motor switch protein	CV2883	CV2883	Flagellar basal-body rod protein FlgG	[TP0026-TP0961 (0.8107165)]
COG1536	COG4786	CV2998	CV2998	Flagellar motor switch protein	CV1706	CV1706	Flagellar basal-body rod protein flgG	[TP0026-TP0961 (0.8107165)]
COG0223	COG0664	CV2818	CV2818	Methionyl-tRNA formyltransferase	CV3647	CV3647	Probable transcription regulator protein, Crp/Fnr	[TP0756-TP0995 (0.69102824)]
COG0223	COG0664	CV2818	CV2818	Methionyl-tRNA formyltransferase	CV2987	CV2987	Probable transcription regulator, Crp/Fnr family	[TP0756-TP0995 (0.69102824)]
COG0223	COG0664	CV4264	fmt	Methionyl-tRNA formyltransferase (EC 2.1.2.9)	CV2987	CV2987	Probable transcription regulator, Crp/Fnr family	[TP0756-TP0995 (0.69102824)]
COG0223	COG0664	CV0748	CV0748	Probable transformylase	CV2708	CV2708	Probable transcriptional regulator, Crp/Fnr	[TP0756-TP0995 (0.69102824)]
COG0223	COG0664	CV0748	CV0748	Probable transformylase	CV3647	CV3647	Probable transcription regulator protein, Crp/Fnr	[TP0756-TP0995 (0.69102824)]
COG0223	COG0664	CV0748	CV0748	Probable transformylase	CV0738	CV0738	Probable transcriptional regulator Crp/Fnr-family	[TP0756-TP0995 (0.69102824)]
COG0223	COG0664	CV4264	fmt	Methionyl-tRNA formyltransferase (EC 2.1.2.9)	CV3647	CV3647	Probable transcription regulator protein, Crp/Fnr	[TP0756-TP0995 (0.69102824)]
COG0223	COG0664	CV2818	CV2818	Methionyl-tRNA formyltransferase	CV0738	CV0738	Probable transcriptional regulator Crp/Fnr-family	[TP0756-TP0995 (0.69102824)]
COG0223	COG0664	CV2818	CV2818	Methionyl-tRNA formyltransferase	CV2708	CV2708	Probable transcriptional regulator, Crp/Fnr	[TP0756-TP0995 (0.69102824)]
COG0223	COG0664	CV4264	fmt	Methionyl-tRNA formyltransferase (EC 2.1.2.9)	CV0738	CV0738	Probable transcriptional regulator Crp/Fnr-family	[TP0756-TP0995 (0.69102824)]
COG0223	COG0664	CV0748	CV0748	Probable transformylase	CV2987	CV2987	Probable transcription regulator, Crp/Fnr family	[TP0756-TP0995 (0.69102824)]
COG0223	COG0664	CV4264	fmt	Methionyl-tRNA formyltransferase (EC 2.1.2.9)	CV2708	CV2708	Probable transcriptional regulator, Crp/Fnr	[TP0756-TP0995 (0.69102824)]
COG0465	COG4591	CV3797	CV3797	Cell division protein FtsH	CV2964	CV2964	Lipoprotein releasing system trasmembrane protein	[TP0765-TP0582 (0.6598422)]
COG0465	COG4591	CV3797	CV3797	Cell division protein FtsH	CV3942	CV3942	Hypothetical protein {UniProtKB/TrEMBL:Q7NR42}	[TP0765-TP0582 (0.6598422)]
COG0773	COG0817	CV4342	murC	UDP-N-acetylmuramate--L-alanine ligase (EC 6.3.2.8) (UDP-N- acetylmuramoyl-L-alanine synthetase)	CV4225	ruvC	Crossover junction endodeoxyribonuclease ruvC (EC 3.1.22.4) (Holliday junction nuclease ruvC) (Holliday junction resolvase ruvC)	[TP0341-TP0517 (0.7285616)]
COG0773	COG0817	CV1666	CV1666	UDP-N-acetylmuramate:	CV4225	ruvC	Crossover junction endodeoxyribonuclease ruvC (EC 3.1.22.4) (Holliday junction nuclease ruvC) (Holliday junction resolvase ruvC)	[TP0341-TP0517 (0.7285616)]
COG0272	COG0773	CV3903	CV3903	DNA ligase {UniProtKB/TrEMBL:Q7NR81}	CV1666	CV1666	UDP-N-acetylmuramate:	[TP0634-TP0341 (0.8201813)]
COG0272	COG0773	CV3903	CV3903	DNA ligase {UniProtKB/TrEMBL:Q7NR81}	CV4342	murC	UDP-N-acetylmuramate--L-alanine ligase (EC 6.3.2.8) (UDP-N- acetylmuramoyl-L-alanine synthetase)	[TP0634-TP0341 (0.8201813)]
COG1344	COG2882	CV1710	CV1710	Flagellar hook-associated protein 3	CV3133	CV3133	Probable flagellar protein FliJ	[TP0868-TP0403 (0.93215036)]
COG1344	COG2882	CV2878	CV2878	Flagellar hook-associated protein 3	CV3133	CV3133	Probable flagellar protein FliJ	[TP0868-TP0403 (0.93215036)]
COG1344	COG2882	CV2495	CV2495	Flagellin {UniProtKB/TrEMBL:Q7NV50}	CV3133	CV3133	Probable flagellar protein FliJ	[TP0868-TP0403 (0.93215036)]
COG1344	COG2882	CV3011	CV3011	Flagellin D {UniProtKB/TrEMBL:Q7NTP3}	CV3133	CV3133	Probable flagellar protein FliJ	[TP0868-TP0403 (0.93215036)]
COG1344	COG2882	CV3879	CV3879	Flagellin {UniProtKB/TrEMBL:Q7NRA4}	CV3133	CV3133	Probable flagellar protein FliJ	[TP0868-TP0403 (0.93215036)]
COG1344	COG2882	CV3878	CV3878	Flagellin {UniProtKB/TrEMBL:Q7NRA5}	CV3133	CV3133	Probable flagellar protein FliJ	[TP0868-TP0403 (0.93215036)]
COG1512	COG2095	CV4233	CV4233	Hypothetical protein {UniProtKB/TrEMBL:Q7NQA7}	CV3706	CV3706	Hypothetical protein {UniProtKB/TrEMBL:Q7NRS4}	[TP0561-TP0988 (0.5704539)]
COG1512	COG2095	CV4233	CV4233	Hypothetical protein {UniProtKB/TrEMBL:Q7NQA7}	CV2729	CV2729	Probable multiple antibiotic resistance protein	[TP0561-TP0988 (0.5704539)]
COG1512	COG2095	CV4233	CV4233	Hypothetical protein {UniProtKB/TrEMBL:Q7NQA7}	CV4365	CV4365	Probable multiple antibiotic resistance protein	[TP0561-TP0988 (0.5704539)]
COG1512	COG2095	CV4233	CV4233	Hypothetical protein {UniProtKB/TrEMBL:Q7NQA7}	CV1455	CV1455	Probable multiple antibiotic resistance protein	[TP0561-TP0988 (0.5704539)]
COG1652	COG1684	CV4266	CV4266	Hypothetical protein {UniProtKB/TrEMBL:Q7NQ74}	CV3124	CV3124	Flagellar biosynthetic protein FliR	[TP0042-TP0716 (0.75048)]
COG1652	COG1684	CV4266	CV4266	Hypothetical protein {UniProtKB/TrEMBL:Q7NQ74}	CV3005	CV3005	Flagellar biosynthetic protein FliR	[TP0042-TP0716 (0.75048)]
COG0353	COG0514	CV1612	recR	Recombination protein recR	CV0477	CV0477	ATP-dependent DNA helicase recQ	[TP1004-TP0103 (0.6917512)]
COG0036	COG0249	CV2182	CV2182	Ribulose-phosphate 3-epimerase	CV3661	mutS	DNA mismatch repair protein mutS	[TP0945-TP0328 (0.6742458)]
COG2011	COG2239	CV2296	CV2296	Probable transmembrane ABC transporter protein	CV3245	CV3245	Magnesium transporter {UniProtKB/TrEMBL:Q7NT19}	[TP0119-TP0917 (0.63653934)]
COG2011	COG2239	CV2296	CV2296	Probable transmembrane ABC transporter protein	CV3585	CV3585	Probable magnesium transporter	[TP0119-TP0917 (0.63653934)]
COG0280	COG2204	CV3744	CV3744	Phosphate acetyltransferase	CV0688	CV0688	Probable transcriptional regulatory protein	[TP0094-TP0519 (0.5559654)]
COG0280	COG2204	CV3744	CV3744	Phosphate acetyltransferase	CV3138	CV3138	Probable two-component response regulator	[TP0094-TP0519 (0.5559654)]
COG0280	COG2204	CV3744	CV3744	Phosphate acetyltransferase	CV3592	CV3592	Nitrogen assimilation regulatory response	[TP0094-TP0519 (0.5559654)]
COG0280	COG2204	CV3744	CV3744	Phosphate acetyltransferase	CV4220	CV4220	Probable two-component transcriptional regulator	[TP0094-TP0519 (0.5559654)]
COG0280	COG2204	CV3744	CV3744	Phosphate acetyltransferase	CV4259	CV4259	Probable nitrogen assimilation regulatory protein	[TP0094-TP0519 (0.5559654)]
COG0280	COG2204	CV3744	CV3744	Phosphate acetyltransferase	CV0073	CV0073	Two-component system, regulatory protein	[TP0094-TP0519 (0.5559654)]
COG0124	COG0465	CV3537	hisS	Histidyl-tRNA synthetase (EC 6.1.1.21) (Histidine--tRNA ligase) (HisRS)	CV3797	CV3797	Cell division protein FtsH	[TP0641-TP0330 (0.76316583)]
COG1396	COG2206	CV2021	CV2021	Probable transcriptional regulator	CV1730	CV1730	Hypothetical protein {UniProtKB/TrEMBL:Q7NX97}	[TP0461-TP0877 (0.81002605)]
COG1396	COG2206	CV2150	CV2150	Probable transcriptional regulator	CV0359	CV0359	Hypothetical protein {UniProtKB/TrEMBL:Q7P155}	[TP0461-TP0877 (0.81002605)]
COG1396	COG2206	CV2150	CV2150	Probable transcriptional regulator	CV1515	CV1515	Hypothetical protein {UniProtKB/TrEMBL:Q7NXW1}	[TP0461-TP0877 (0.81002605)]
COG1396	COG2206	CV2021	CV2021	Probable transcriptional regulator	CV0368	CV0368	Hypothetical protein {UniProtKB/TrEMBL:Q7P146}	[TP0461-TP0877 (0.81002605)]
COG1396	COG2206	CV2785	CV2785	Hypothetical protein {UniProtKB/TrEMBL:Q7NUB5}	CV1730	CV1730	Hypothetical protein {UniProtKB/TrEMBL:Q7NX97}	[TP0461-TP0877 (0.81002605)]
COG1396	COG2206	CV2785	CV2785	Hypothetical protein {UniProtKB/TrEMBL:Q7NUB5}	CV1515	CV1515	Hypothetical protein {UniProtKB/TrEMBL:Q7NXW1}	[TP0461-TP0877 (0.81002605)]
COG1396	COG2206	CV2021	CV2021	Probable transcriptional regulator	CV3203	CV3203	Hypothetical protein {UniProtKB/TrEMBL:Q7NT58}	[TP0461-TP0877 (0.81002605)]
COG1396	COG2206	CV2150	CV2150	Probable transcriptional regulator	CV0368	CV0368	Hypothetical protein {UniProtKB/TrEMBL:Q7P146}	[TP0461-TP0877 (0.81002605)]
COG1396	COG2206	CV2785	CV2785	Hypothetical protein {UniProtKB/TrEMBL:Q7NUB5}	CV3203	CV3203	Hypothetical protein {UniProtKB/TrEMBL:Q7NT58}	[TP0461-TP0877 (0.81002605)]
COG1396	COG2206	CV2150	CV2150	Probable transcriptional regulator	CV1730	CV1730	Hypothetical protein {UniProtKB/TrEMBL:Q7NX97}	[TP0461-TP0877 (0.81002605)]
COG1396	COG2206	CV2021	CV2021	Probable transcriptional regulator	CV0359	CV0359	Hypothetical protein {UniProtKB/TrEMBL:Q7P155}	[TP0461-TP0877 (0.81002605)]
COG1396	COG2206	CV2785	CV2785	Hypothetical protein {UniProtKB/TrEMBL:Q7NUB5}	CV0359	CV0359	Hypothetical protein {UniProtKB/TrEMBL:Q7P155}	[TP0461-TP0877 (0.81002605)]
COG1396	COG2206	CV2150	CV2150	Probable transcriptional regulator	CV3203	CV3203	Hypothetical protein {UniProtKB/TrEMBL:Q7NT58}	[TP0461-TP0877 (0.81002605)]
COG1396	COG2206	CV2785	CV2785	Hypothetical protein {UniProtKB/TrEMBL:Q7NUB5}	CV0368	CV0368	Hypothetical protein {UniProtKB/TrEMBL:Q7P146}	[TP0461-TP0877 (0.81002605)]
COG1396	COG2206	CV2021	CV2021	Probable transcriptional regulator	CV1515	CV1515	Hypothetical protein {UniProtKB/TrEMBL:Q7NXW1}	[TP0461-TP0877 (0.81002605)]
COG0564	COG1843	CV3751	CV3751	Pseudouridine synthase A	CV2886	CV2886	Basal-body rod modification protein FlgD	[TP0339-TP0728 (0.7885255)]
COG0564	COG1843	CV2192	CV2192	Pseudouridine synthase D	CV1703	CV1703	Basal-body rod modification protein FlgD	[TP0339-TP0728 (0.7885255)]
COG0564	COG1843	CV2346	CV2346	Probable pseudouridylate synthases	CV1703	CV1703	Basal-body rod modification protein FlgD	[TP0339-TP0728 (0.7885255)]
COG0564	COG1843	CV2192	CV2192	Pseudouridine synthase D	CV2886	CV2886	Basal-body rod modification protein FlgD	[TP0339-TP0728 (0.7885255)]
COG0564	COG1843	CV1157	CV1157	Probable pseudouridine synthase	CV2886	CV2886	Basal-body rod modification protein FlgD	[TP0339-TP0728 (0.7885255)]
COG0564	COG1843	CV1818	CV1818	Pseudouridine synthase {UniProtKB/TrEMBL:Q7NX11}	CV2886	CV2886	Basal-body rod modification protein FlgD	[TP0339-TP0728 (0.7885255)]
COG0564	COG1843	CV1818	CV1818	Pseudouridine synthase {UniProtKB/TrEMBL:Q7NX11}	CV1703	CV1703	Basal-body rod modification protein FlgD	[TP0339-TP0728 (0.7885255)]
COG0564	COG1843	CV3751	CV3751	Pseudouridine synthase A	CV1703	CV1703	Basal-body rod modification protein FlgD	[TP0339-TP0728 (0.7885255)]
COG0564	COG1843	CV1157	CV1157	Probable pseudouridine synthase	CV1703	CV1703	Basal-body rod modification protein FlgD	[TP0339-TP0728 (0.7885255)]
COG0564	COG1843	CV2346	CV2346	Probable pseudouridylate synthases	CV2886	CV2886	Basal-body rod modification protein FlgD	[TP0339-TP0728 (0.7885255)]
COG0493	COG1488	CV4037	CV4037	Glutamate synthase, small subunit	CV0034	CV0034	Nicotinamide phosphoribosyl transferase	[TP0735-TP0628 (0.6598422)]
COG0493	COG1488	CV4037	CV4037	Glutamate synthase, small subunit	CV3422	pncB	Nicotinate phosphoribosyltransferase (EC 2.4.2.11) (NAPRTase)	[TP0735-TP0628 (0.6598422)]
COG0772	COG1512	CV4361	CV4361	Probable rod shape-determining	CV4233	CV4233	Hypothetical protein {UniProtKB/TrEMBL:Q7NQA7}	[TP0387-TP0561 (0.5082704)]
COG0772	COG1512	CV4344	CV4344	Cell division protein ftsW	CV4233	CV4233	Hypothetical protein {UniProtKB/TrEMBL:Q7NQA7}	[TP0387-TP0561 (0.5082704)]
COG0173	COG0493	CV3740	aspS	Aspartyl-tRNA synthetase (EC 6.1.1.12) (Aspartate--tRNA ligase) (AspRS)	CV4037	CV4037	Glutamate synthase, small subunit	[TP0985-TP0735 (0.50901)]
COG0860	COG2080	CV3822	CV3822	Probable N-acetylmuramoyl-L-alanine amidase	CV1673	CV1673	Probable aldehyde dehydrogenase	[TP0247-TP0080 (0.7296782)]
COG0504	COG0728	CV3457	CV3457	CTP synthase {UniProtKB/TrEMBL:Q7NSG9}	CV3748	CV3748	Inner membrane virulence factor protein	[TP0305-TP0516 (0.84299135)]
COG0275	COG0820	CV4351	mraW	S-adenosyl-methyltransferase mraW (EC 2.1.1.-)	CV2253	CV2253	Hypothetical protein {UniProtKB/TrEMBL:Q7NVT9}	[TP0384-TP0068 (0.79878455)]
COG0275	COG0820	CV4351	mraW	S-adenosyl-methyltransferase mraW (EC 2.1.1.-)	CV3541	CV3541	Hypothetical protein {UniProtKB/TrEMBL:Q7NS85}	[TP0384-TP0068 (0.79878455)]
COG0242	COG0360	CV4265	def	Peptide deformylase (EC 3.5.1.88) (PDF) (Polypeptide deformylase)	CV3640	rpsF	30S ribosomal protein S6	[TP0757-TP0063 (0.54983324)]
COG0693	COG1653	CV1313	CV1313	Probable transcriptional regulator; ThiJ/PfpI	CV3656	CV3656	Glycerol-3-phosphate-binding periplasmic protein	[TP0445-TP0074 (0.5751514)]
COG0693	COG1653	CV2336	CV2336	Probable ThiJ/PfpI family protein	CV3656	CV3656	Glycerol-3-phosphate-binding periplasmic protein	[TP0445-TP0074 (0.5751514)]
COG0693	COG1653	CV1313	CV1313	Probable transcriptional regulator; ThiJ/PfpI	CV0262	CV0262	Probable ABC transporter, periplasmic	[TP0445-TP0074 (0.5751514)]
COG0693	COG1653	CV2336	CV2336	Probable ThiJ/PfpI family protein	CV2897	CV2897	Probable sugar ABC transporter periplasmic	[TP0445-TP0074 (0.5751514)]
COG0693	COG1653	CV3236	CV3236	Hypothetical protein {UniProtKB/TrEMBL:Q7NT28}	CV2897	CV2897	Probable sugar ABC transporter periplasmic	[TP0445-TP0074 (0.5751514)]
COG0693	COG1653	CV1313	CV1313	Probable transcriptional regulator; ThiJ/PfpI	CV2897	CV2897	Probable sugar ABC transporter periplasmic	[TP0445-TP0074 (0.5751514)]
COG0693	COG1653	CV2336	CV2336	Probable ThiJ/PfpI family protein	CV0262	CV0262	Probable ABC transporter, periplasmic	[TP0445-TP0074 (0.5751514)]
COG0693	COG1653	CV3236	CV3236	Hypothetical protein {UniProtKB/TrEMBL:Q7NT28}	CV3656	CV3656	Glycerol-3-phosphate-binding periplasmic protein	[TP0445-TP0074 (0.5751514)]
COG0693	COG1653	CV3236	CV3236	Hypothetical protein {UniProtKB/TrEMBL:Q7NT28}	CV0262	CV0262	Probable ABC transporter, periplasmic	[TP0445-TP0074 (0.5751514)]
COG0267	COG0357	CV3455	CV3455	50S ribosomal protein L33	CV0662	gidB	Methyltransferase gidB (EC 2.1.-.-) (Glucose-inhibited division protein B)	[TP0234-TP0946 (0.6249908)]
COG0234	COG0772	CV4015	CV4015	Chaperonin 10kD subunit	CV4344	CV4344	Cell division protein ftsW	[TP1013-TP0387 (0.81326103)]
COG0234	COG0772	CV3232	CV3232	Chaperonin 10kD subunit	CV4344	CV4344	Cell division protein ftsW	[TP1013-TP0387 (0.81326103)]
COG0234	COG0772	CV3232	CV3232	Chaperonin 10kD subunit	CV4361	CV4361	Probable rod shape-determining	[TP1013-TP0387 (0.81326103)]
COG0234	COG0772	CV4015	CV4015	Chaperonin 10kD subunit	CV4361	CV4361	Probable rod shape-determining	[TP1013-TP0387 (0.81326103)]
COG0445	COG0457	CV0661	CV0661	Glucose inhibited division protein A	CV3902	CV3902	Hypothetical protein {UniProtKB/TrEMBL:Q7NR82}	[TP0044-TP0954 (0.8549597)]
COG0445	COG0457	CV0661	CV0661	Glucose inhibited division protein A	CV2620	CV2620	Surface presentation of antigens; secretory	[TP0044-TP0954 (0.8549597)]
COG0445	COG0457	CV0661	CV0661	Glucose inhibited division protein A	CV1761	CV1761	Hypothetical protein {UniProtKB/TrEMBL:Q7NX67}	[TP0044-TP0954 (0.8549597)]
COG0445	COG0457	CV0661	CV0661	Glucose inhibited division protein A	CV4061	CV4061	Hypothetical protein {UniProtKB/TrEMBL:Q7NQS6}	[TP0044-TP0954 (0.8549597)]
COG0445	COG0457	CV0661	CV0661	Glucose inhibited division protein A	CV2640	CV2640	Invasion genes transcription activator	[TP0044-TP0954 (0.8549597)]
COG0445	COG0457	CV0661	CV0661	Glucose inhibited division protein A	CV2675	CV2675	Cellulose synthase, subunit C	[TP0044-TP0954 (0.8549597)]
COG0445	COG0457	CV0661	CV0661	Glucose inhibited division protein A	CV2578	CV2578	Type III secretion system CesD protein	[TP0044-TP0954 (0.8549597)]
COG0305	COG1595	CV2502	CV2502	Replicative DNA helicase	CV2058	CV2058	RNA polymerase sigma-E factor	[TP0058-TP0092 (0.74082893)]
COG0305	COG1595	CV2502	CV2502	Replicative DNA helicase	CV2526	CV2526	Probable extracytoplasmic sigma factor EcfR	[TP0058-TP0092 (0.74082893)]
COG0305	COG1595	CV2502	CV2502	Replicative DNA helicase	CV0585	CV0585	Probable RNA polymerase sigma factor	[TP0058-TP0092 (0.74082893)]
COG0305	COG1595	CV2502	CV2502	Replicative DNA helicase	CV2973	CV2973	Probable ecf-family RNA polymerase sigma factor	[TP0058-TP0092 (0.74082893)]
COG0290	COG1516	CV1349	infC	Translation initiation factor IF-3	CV3875	CV3875	Probable flagellar protein FliS	[TP0850-TP0943 (0.6225916)]
COG0290	COG1516	CV1349	infC	Translation initiation factor IF-3	CV2993	CV2993	Flagellar protein FliS {UniProtKB/TrEMBL:Q7NTR1}	[TP0850-TP0943 (0.6225916)]
COG0228	COG0250	CV3675	rpsP	30S ribosomal protein S16	CV4198	CV4198	Transcription antitermination protein NusG	[TP0905-TP0236 (0.7099409)]
COG1595	COG1868	CV0585	CV0585	Probable RNA polymerase sigma factor	CV3130	CV3130	Flagellar motor switch protein	[TP0092-TP0721 (0.802411)]
COG1595	COG1868	CV2973	CV2973	Probable ecf-family RNA polymerase sigma factor	CV3130	CV3130	Flagellar motor switch protein	[TP0092-TP0721 (0.802411)]
COG1595	COG1868	CV2058	CV2058	RNA polymerase sigma-E factor	CV3130	CV3130	Flagellar motor switch protein	[TP0092-TP0721 (0.802411)]
COG1595	COG1868	CV2526	CV2526	Probable extracytoplasmic sigma factor EcfR	CV3130	CV3130	Flagellar motor switch protein	[TP0092-TP0721 (0.802411)]
COG0173	COG1512	CV3740	aspS	Aspartyl-tRNA synthetase (EC 6.1.1.12) (Aspartate--tRNA ligase) (AspRS)	CV4233	CV4233	Hypothetical protein {UniProtKB/TrEMBL:Q7NQA7}	[TP0985-TP0561 (0.83540547)]
COG0465	COG0532	CV3797	CV3797	Cell division protein FtsH	CV1462	infB	Translation initiation factor IF-2	[TP0330-TP0891 (0.8751731)]
COG1452	COG1488	CV4229	CV4229	Organic solvent tolerance protein	CV0034	CV0034	Nicotinamide phosphoribosyl transferase	[TP0515-TP0628 (0.6658587)]
COG1452	COG1488	CV4229	CV4229	Organic solvent tolerance protein	CV3422	pncB	Nicotinate phosphoribosyltransferase (EC 2.4.2.11) (NAPRTase)	[TP0515-TP0628 (0.6658587)]
COG0234	COG0445	CV4015	CV4015	Chaperonin 10kD subunit	CV0661	CV0661	Glucose inhibited division protein A	[TP1013-TP0044 (0.813164)]
COG0234	COG0445	CV3232	CV3232	Chaperonin 10kD subunit	CV0661	CV0661	Glucose inhibited division protein A	[TP1013-TP0044 (0.813164)]
COG0326	COG0353	CV1318	htpG	Chaperone protein htpG (Heat shock protein htpG) (High temperature protein G)	CV1612	recR	Recombination protein recR	[TP0984-TP1004 (0.5573069)]
COG0265	COG1381	CV2061	CV2061	Serine protease MucD {UniProtKB/TrEMBL:Q7NWC9}	CV2069	recO	DNA repair protein recO (Recombination protein O)	[TP0773-TP0636 (0.870009)]
COG0265	COG1381	CV3294	CV3294	Periplasmic serine protease	CV2069	recO	DNA repair protein recO (Recombination protein O)	[TP0773-TP0636 (0.870009)]
COG0457	COG0860	CV3902	CV3902	Hypothetical protein {UniProtKB/TrEMBL:Q7NR82}	CV3822	CV3822	Probable N-acetylmuramoyl-L-alanine amidase	[TP0820-TP0247 (0.74644035), TP0067-TP0247 (0.79531366)]
COG0457	COG0860	CV2578	CV2578	Type III secretion system CesD protein	CV3822	CV3822	Probable N-acetylmuramoyl-L-alanine amidase	[TP0820-TP0247 (0.74644035), TP0067-TP0247 (0.79531366)]
COG0457	COG0860	CV2675	CV2675	Cellulose synthase, subunit C	CV3822	CV3822	Probable N-acetylmuramoyl-L-alanine amidase	[TP0820-TP0247 (0.74644035), TP0067-TP0247 (0.79531366)]
COG0457	COG0860	CV1761	CV1761	Hypothetical protein {UniProtKB/TrEMBL:Q7NX67}	CV3822	CV3822	Probable N-acetylmuramoyl-L-alanine amidase	[TP0820-TP0247 (0.74644035), TP0067-TP0247 (0.79531366)]
COG0457	COG0860	CV2620	CV2620	Surface presentation of antigens; secretory	CV3822	CV3822	Probable N-acetylmuramoyl-L-alanine amidase	[TP0820-TP0247 (0.74644035), TP0067-TP0247 (0.79531366)]
COG0457	COG0860	CV2640	CV2640	Invasion genes transcription activator	CV3822	CV3822	Probable N-acetylmuramoyl-L-alanine amidase	[TP0820-TP0247 (0.74644035), TP0067-TP0247 (0.79531366)]
COG0457	COG0860	CV4061	CV4061	Hypothetical protein {UniProtKB/TrEMBL:Q7NQS6}	CV3822	CV3822	Probable N-acetylmuramoyl-L-alanine amidase	[TP0820-TP0247 (0.74644035), TP0067-TP0247 (0.79531366)]
COG2201	COG4786	CV2506	cheB1	Chemotaxis response regulator protein-glutamate methylesterase of group 1 operon (EC 3.1.1.61)	CV1706	CV1706	Flagellar basal-body rod protein flgG	[TP0631-TP0961 (0.5728655)]
COG2201	COG4786	CV3436	cheB3	Chemotaxis response regulator protein-glutamate methylesterase of group 3 operon (EC 3.1.1.61)	CV2883	CV2883	Flagellar basal-body rod protein FlgG	[TP0631-TP0961 (0.5728655)]
COG2201	COG4786	CV1009	cheB2	Chemotaxis response regulator protein-glutamate methylesterase of group 2 operon (EC 3.1.1.61)	CV1706	CV1706	Flagellar basal-body rod protein flgG	[TP0631-TP0961 (0.5728655)]
COG2201	COG4786	CV3139	CV3139	Probable protein-glutamate methylesterase	CV1706	CV1706	Flagellar basal-body rod protein flgG	[TP0631-TP0961 (0.5728655)]
COG2201	COG4786	CV3436	cheB3	Chemotaxis response regulator protein-glutamate methylesterase of group 3 operon (EC 3.1.1.61)	CV1706	CV1706	Flagellar basal-body rod protein flgG	[TP0631-TP0961 (0.5728655)]
COG2201	COG4786	CV2506	cheB1	Chemotaxis response regulator protein-glutamate methylesterase of group 1 operon (EC 3.1.1.61)	CV2883	CV2883	Flagellar basal-body rod protein FlgG	[TP0631-TP0961 (0.5728655)]
COG2201	COG4786	CV3139	CV3139	Probable protein-glutamate methylesterase	CV2883	CV2883	Flagellar basal-body rod protein FlgG	[TP0631-TP0961 (0.5728655)]
COG2201	COG4786	CV1009	cheB2	Chemotaxis response regulator protein-glutamate methylesterase of group 2 operon (EC 3.1.1.61)	CV2883	CV2883	Flagellar basal-body rod protein FlgG	[TP0631-TP0961 (0.5728655)]
COG1653	COG2204	CV2897	CV2897	Probable sugar ABC transporter periplasmic	CV4220	CV4220	Probable two-component transcriptional regulator	[TP0074-TP0519 (0.57840663)]
COG1653	COG2204	CV2897	CV2897	Probable sugar ABC transporter periplasmic	CV3138	CV3138	Probable two-component response regulator	[TP0074-TP0519 (0.57840663)]
COG1653	COG2204	CV3656	CV3656	Glycerol-3-phosphate-binding periplasmic protein	CV4220	CV4220	Probable two-component transcriptional regulator	[TP0074-TP0519 (0.57840663)]
COG1653	COG2204	CV3656	CV3656	Glycerol-3-phosphate-binding periplasmic protein	CV4259	CV4259	Probable nitrogen assimilation regulatory protein	[TP0074-TP0519 (0.57840663)]
COG1653	COG2204	CV0262	CV0262	Probable ABC transporter, periplasmic	CV4259	CV4259	Probable nitrogen assimilation regulatory protein	[TP0074-TP0519 (0.57840663)]
COG1653	COG2204	CV2897	CV2897	Probable sugar ABC transporter periplasmic	CV3592	CV3592	Nitrogen assimilation regulatory response	[TP0074-TP0519 (0.57840663)]
COG1653	COG2204	CV0262	CV0262	Probable ABC transporter, periplasmic	CV0688	CV0688	Probable transcriptional regulatory protein	[TP0074-TP0519 (0.57840663)]
COG1653	COG2204	CV3656	CV3656	Glycerol-3-phosphate-binding periplasmic protein	CV3138	CV3138	Probable two-component response regulator	[TP0074-TP0519 (0.57840663)]
COG1653	COG2204	CV0262	CV0262	Probable ABC transporter, periplasmic	CV3592	CV3592	Nitrogen assimilation regulatory response	[TP0074-TP0519 (0.57840663)]
COG1653	COG2204	CV0262	CV0262	Probable ABC transporter, periplasmic	CV3138	CV3138	Probable two-component response regulator	[TP0074-TP0519 (0.57840663)]
COG1653	COG2204	CV3656	CV3656	Glycerol-3-phosphate-binding periplasmic protein	CV3592	CV3592	Nitrogen assimilation regulatory response	[TP0074-TP0519 (0.57840663)]
COG1653	COG2204	CV2897	CV2897	Probable sugar ABC transporter periplasmic	CV0688	CV0688	Probable transcriptional regulatory protein	[TP0074-TP0519 (0.57840663)]
COG1653	COG2204	CV0262	CV0262	Probable ABC transporter, periplasmic	CV0073	CV0073	Two-component system, regulatory protein	[TP0074-TP0519 (0.57840663)]
COG1653	COG2204	CV0262	CV0262	Probable ABC transporter, periplasmic	CV4220	CV4220	Probable two-component transcriptional regulator	[TP0074-TP0519 (0.57840663)]
COG1653	COG2204	CV2897	CV2897	Probable sugar ABC transporter periplasmic	CV4259	CV4259	Probable nitrogen assimilation regulatory protein	[TP0074-TP0519 (0.57840663)]
COG1653	COG2204	CV2897	CV2897	Probable sugar ABC transporter periplasmic	CV0073	CV0073	Two-component system, regulatory protein	[TP0074-TP0519 (0.57840663)]
COG1653	COG2204	CV3656	CV3656	Glycerol-3-phosphate-binding periplasmic protein	CV0688	CV0688	Probable transcriptional regulatory protein	[TP0074-TP0519 (0.57840663)]
COG1653	COG2204	CV3656	CV3656	Glycerol-3-phosphate-binding periplasmic protein	CV0073	CV0073	Two-component system, regulatory protein	[TP0074-TP0519 (0.57840663)]
COG0652	COG1749	CV3185	CV3185	Probable peptidyl-prolyl cis-trans isomerase	CV1704	CV1704	Flagellar hook protein flgE	[TP0947-TP0727 (0.6414869)]
COG0652	COG1749	CV3185	CV3185	Probable peptidyl-prolyl cis-trans isomerase	CV2885	CV2885	Flagellar hook protein flgE	[TP0947-TP0727 (0.6414869)]
COG0652	COG1749	CV3184	CV3184	Probable peptidyl-prolyl cis-trans isomerase	CV1704	CV1704	Flagellar hook protein flgE	[TP0947-TP0727 (0.6414869)]
COG0652	COG1749	CV3184	CV3184	Probable peptidyl-prolyl cis-trans isomerase	CV2885	CV2885	Flagellar hook protein flgE	[TP0947-TP0727 (0.6414869)]
COG1186	COG1925	CV1061	CV1061	Peptide chain release factor RF-2	CV0815	CV0815	Sugar transport PTS system phosphocarrier protein	[TP0576-TP0589 (0.79878455)]
COG1186	COG1925	CV2752	CV2752	Hypothetical protein {UniProtKB/TrEMBL:Q7NUE7}	CV0815	CV0815	Sugar transport PTS system phosphocarrier protein	[TP0576-TP0589 (0.79878455)]
COG1749	COG2885	CV2885	CV2885	Flagellar hook protein flgE	CV0110	CV0110	Peptidoglycan-associated lipoprotein	[TP0727-TP0292 (0.89187646)]
COG1749	COG2885	CV2885	CV2885	Flagellar hook protein flgE	CV1891	CV1891	Probable outer membrane protein	[TP0727-TP0292 (0.89187646)]
COG1749	COG2885	CV2885	CV2885	Flagellar hook protein flgE	CV3571	CV3571	Outer membrane protein A	[TP0727-TP0292 (0.89187646)]
COG1749	COG2885	CV1704	CV1704	Flagellar hook protein flgE	CV3571	CV3571	Outer membrane protein A	[TP0727-TP0292 (0.89187646)]
COG1749	COG2885	CV1704	CV1704	Flagellar hook protein flgE	CV0110	CV0110	Peptidoglycan-associated lipoprotein	[TP0727-TP0292 (0.89187646)]
COG1749	COG2885	CV1704	CV1704	Flagellar hook protein flgE	CV1891	CV1891	Probable outer membrane protein	[TP0727-TP0292 (0.89187646)]
COG1177	COG1558	CV1679	CV1679	Probable ABC transporter, permease protein	CV2887	CV2887	Flagellar basal-body rod protein flgC	[TP0654-TP0397 (0.7022186)]
COG1177	COG1558	CV4100	CV4100	Polyamine transport protein PotC	CV2887	CV2887	Flagellar basal-body rod protein flgC	[TP0654-TP0397 (0.7022186)]
COG1177	COG1558	CV1679	CV1679	Probable ABC transporter, permease protein	CV1702	CV1702	Flagellar basal-body rod protein flgC	[TP0654-TP0397 (0.7022186)]
COG1177	COG1558	CV4100	CV4100	Polyamine transport protein PotC	CV1702	CV1702	Flagellar basal-body rod protein flgC	[TP0654-TP0397 (0.7022186)]
COG1177	COG1558	CV1959	CV1959	Putrescine transport system permease protein	CV2887	CV2887	Flagellar basal-body rod protein flgC	[TP0654-TP0397 (0.7022186)]
COG1177	COG1558	CV1959	CV1959	Putrescine transport system permease protein	CV1702	CV1702	Flagellar basal-body rod protein flgC	[TP0654-TP0397 (0.7022186)]
COG0530	COG2239	CV2442	CV2442	Probable cation antiporter	CV3585	CV3585	Probable magnesium transporter	[TP1034-TP0917 (0.5728957)]
COG0530	COG2239	CV2442	CV2442	Probable cation antiporter	CV3245	CV3245	Magnesium transporter {UniProtKB/TrEMBL:Q7NT19}	[TP1034-TP0917 (0.5728957)]
COG0319	COG0333	CV4152	CV_4152	UPF0054 protein CV_4152	CV3418	rpmF	50S ribosomal protein L32	[TP0650-TP0807 (0.80809164)]
COG0195	COG1643	CV1461	CV1461	N utilization substance transcription regulator	CV1516	CV1516	ATP-dependent helicase hrpA	[TP0892-TP0526 (0.71912634)]
COG0216	COG0457	CV0080	prfA	Peptide chain release factor 1 (RF-1)	CV2675	CV2675	Cellulose synthase, subunit C	[TP0051-TP0067 (0.7097377)]
COG0216	COG0457	CV0080	prfA	Peptide chain release factor 1 (RF-1)	CV3902	CV3902	Hypothetical protein {UniProtKB/TrEMBL:Q7NR82}	[TP0051-TP0067 (0.7097377)]
COG0216	COG0457	CV0080	prfA	Peptide chain release factor 1 (RF-1)	CV2578	CV2578	Type III secretion system CesD protein	[TP0051-TP0067 (0.7097377)]
COG0216	COG0457	CV0080	prfA	Peptide chain release factor 1 (RF-1)	CV2640	CV2640	Invasion genes transcription activator	[TP0051-TP0067 (0.7097377)]
COG0216	COG0457	CV0080	prfA	Peptide chain release factor 1 (RF-1)	CV1761	CV1761	Hypothetical protein {UniProtKB/TrEMBL:Q7NX67}	[TP0051-TP0067 (0.7097377)]
COG0216	COG0457	CV0080	prfA	Peptide chain release factor 1 (RF-1)	CV2620	CV2620	Surface presentation of antigens; secretory	[TP0051-TP0067 (0.7097377)]
COG0216	COG0457	CV0080	prfA	Peptide chain release factor 1 (RF-1)	CV4061	CV4061	Hypothetical protein {UniProtKB/TrEMBL:Q7NQS6}	[TP0051-TP0067 (0.7097377)]
COG1360	COG4786	CV1814	CV1814	Chemotaxis motB protein	CV2883	CV2883	Flagellar basal-body rod protein FlgG	[TP0724-TP0961 (0.729456)]
COG1360	COG4786	CV1814	CV1814	Chemotaxis motB protein	CV1706	CV1706	Flagellar basal-body rod protein flgG	[TP0724-TP0961 (0.729456)]
COG1360	COG4786	CV2988	CV2988	Chemotaxis lafU protein	CV1706	CV1706	Flagellar basal-body rod protein flgG	[TP0724-TP0961 (0.729456)]
COG1360	COG4786	CV2988	CV2988	Chemotaxis lafU protein	CV2883	CV2883	Flagellar basal-body rod protein FlgG	[TP0724-TP0961 (0.729456)]
COG1360	COG4786	CV2027	CV2027	Chemotaxis motB protein	CV1706	CV1706	Flagellar basal-body rod protein flgG	[TP0724-TP0961 (0.729456)]
COG1360	COG4786	CV2027	CV2027	Chemotaxis motB protein	CV2883	CV2883	Flagellar basal-body rod protein FlgG	[TP0724-TP0961 (0.729456)]
COG2215	COG2239	CV3495	CV3495	Hypothetical protein {UniProtKB/TrEMBL:Q7NSD1}	CV3585	CV3585	Probable magnesium transporter	[TP0558-TP0917 (0.5059451)]
COG2215	COG2239	CV3495	CV3495	Hypothetical protein {UniProtKB/TrEMBL:Q7NSD1}	CV3245	CV3245	Magnesium transporter {UniProtKB/TrEMBL:Q7NT19}	[TP0558-TP0917 (0.5059451)]
COG0687	COG0693	CV4213	CV4213	Polyamine ABC transporter system,	CV1313	CV1313	Probable transcriptional regulator; ThiJ/PfpI	[TP0655-TP0445 (0.5706956)]
COG0687	COG0693	CV0925	CV0925	Polyamine ABC transporter system,	CV1313	CV1313	Probable transcriptional regulator; ThiJ/PfpI	[TP0655-TP0445 (0.5706956)]
COG0687	COG0693	CV0925	CV0925	Polyamine ABC transporter system,	CV2336	CV2336	Probable ThiJ/PfpI family protein	[TP0655-TP0445 (0.5706956)]
COG0687	COG0693	CV1957	CV1957	Polyamine ABC transporter system,	CV1313	CV1313	Probable transcriptional regulator; ThiJ/PfpI	[TP0655-TP0445 (0.5706956)]
COG0687	COG0693	CV4213	CV4213	Polyamine ABC transporter system,	CV2336	CV2336	Probable ThiJ/PfpI family protein	[TP0655-TP0445 (0.5706956)]
COG0687	COG0693	CV1957	CV1957	Polyamine ABC transporter system,	CV2336	CV2336	Probable ThiJ/PfpI family protein	[TP0655-TP0445 (0.5706956)]
COG0687	COG0693	CV0925	CV0925	Polyamine ABC transporter system,	CV3236	CV3236	Hypothetical protein {UniProtKB/TrEMBL:Q7NT28}	[TP0655-TP0445 (0.5706956)]
COG0687	COG0693	CV4213	CV4213	Polyamine ABC transporter system,	CV3236	CV3236	Hypothetical protein {UniProtKB/TrEMBL:Q7NT28}	[TP0655-TP0445 (0.5706956)]
COG0687	COG0693	CV4099	CV4099	Polyamine ABC transporter protein	CV1313	CV1313	Probable transcriptional regulator; ThiJ/PfpI	[TP0655-TP0445 (0.5706956)]
COG0687	COG0693	CV1957	CV1957	Polyamine ABC transporter system,	CV3236	CV3236	Hypothetical protein {UniProtKB/TrEMBL:Q7NT28}	[TP0655-TP0445 (0.5706956)]
COG0687	COG0693	CV4099	CV4099	Polyamine ABC transporter protein	CV2336	CV2336	Probable ThiJ/PfpI family protein	[TP0655-TP0445 (0.5706956)]
COG0687	COG0693	CV4099	CV4099	Polyamine ABC transporter protein	CV3236	CV3236	Hypothetical protein {UniProtKB/TrEMBL:Q7NT28}	[TP0655-TP0445 (0.5706956)]
COG1352	COG2206	CV3437	CV3437	Chemotaxis protein methyltransferase	CV3203	CV3203	Hypothetical protein {UniProtKB/TrEMBL:Q7NT58}	[TP0630-TP0877 (0.67253613)]
COG1352	COG2206	CV3693	CV3693	Chemotaxis protein methyltransferase	CV3203	CV3203	Hypothetical protein {UniProtKB/TrEMBL:Q7NT58}	[TP0630-TP0877 (0.67253613)]
COG1352	COG2206	CV2507	CV2507	Probable chemotaxis protein methyltransferase	CV1515	CV1515	Hypothetical protein {UniProtKB/TrEMBL:Q7NXW1}	[TP0630-TP0877 (0.67253613)]
COG1352	COG2206	CV3693	CV3693	Chemotaxis protein methyltransferase	CV0359	CV0359	Hypothetical protein {UniProtKB/TrEMBL:Q7P155}	[TP0630-TP0877 (0.67253613)]
COG1352	COG2206	CV3693	CV3693	Chemotaxis protein methyltransferase	CV0368	CV0368	Hypothetical protein {UniProtKB/TrEMBL:Q7P146}	[TP0630-TP0877 (0.67253613)]
COG1352	COG2206	CV3437	CV3437	Chemotaxis protein methyltransferase	CV0359	CV0359	Hypothetical protein {UniProtKB/TrEMBL:Q7P155}	[TP0630-TP0877 (0.67253613)]
COG1352	COG2206	CV3437	CV3437	Chemotaxis protein methyltransferase	CV1730	CV1730	Hypothetical protein {UniProtKB/TrEMBL:Q7NX97}	[TP0630-TP0877 (0.67253613)]
COG1352	COG2206	CV3437	CV3437	Chemotaxis protein methyltransferase	CV0368	CV0368	Hypothetical protein {UniProtKB/TrEMBL:Q7P146}	[TP0630-TP0877 (0.67253613)]
COG1352	COG2206	CV3693	CV3693	Chemotaxis protein methyltransferase	CV1730	CV1730	Hypothetical protein {UniProtKB/TrEMBL:Q7NX97}	[TP0630-TP0877 (0.67253613)]
COG1352	COG2206	CV2507	CV2507	Probable chemotaxis protein methyltransferase	CV0359	CV0359	Hypothetical protein {UniProtKB/TrEMBL:Q7P155}	[TP0630-TP0877 (0.67253613)]
COG1352	COG2206	CV3437	CV3437	Chemotaxis protein methyltransferase	CV1515	CV1515	Hypothetical protein {UniProtKB/TrEMBL:Q7NXW1}	[TP0630-TP0877 (0.67253613)]
COG1352	COG2206	CV3693	CV3693	Chemotaxis protein methyltransferase	CV1515	CV1515	Hypothetical protein {UniProtKB/TrEMBL:Q7NXW1}	[TP0630-TP0877 (0.67253613)]
COG1352	COG2206	CV2507	CV2507	Probable chemotaxis protein methyltransferase	CV1730	CV1730	Hypothetical protein {UniProtKB/TrEMBL:Q7NX97}	[TP0630-TP0877 (0.67253613)]
COG1352	COG2206	CV2507	CV2507	Probable chemotaxis protein methyltransferase	CV3203	CV3203	Hypothetical protein {UniProtKB/TrEMBL:Q7NT58}	[TP0630-TP0877 (0.67253613)]
COG1352	COG2206	CV2507	CV2507	Probable chemotaxis protein methyltransferase	CV0368	CV0368	Hypothetical protein {UniProtKB/TrEMBL:Q7P146}	[TP0630-TP0877 (0.67253613)]
COG1385	COG2204	CV0367	CV0367	Hypothetical protein {UniProtKB/TrEMBL:Q7P147}	CV0688	CV0688	Probable transcriptional regulatory protein	[TP0032-TP0519 (0.67332727)]
COG1385	COG2204	CV0367	CV0367	Hypothetical protein {UniProtKB/TrEMBL:Q7P147}	CV4220	CV4220	Probable two-component transcriptional regulator	[TP0032-TP0519 (0.67332727)]
COG1385	COG2204	CV0367	CV0367	Hypothetical protein {UniProtKB/TrEMBL:Q7P147}	CV3592	CV3592	Nitrogen assimilation regulatory response	[TP0032-TP0519 (0.67332727)]
COG1385	COG2204	CV0367	CV0367	Hypothetical protein {UniProtKB/TrEMBL:Q7P147}	CV0073	CV0073	Two-component system, regulatory protein	[TP0032-TP0519 (0.67332727)]
COG1385	COG2204	CV0367	CV0367	Hypothetical protein {UniProtKB/TrEMBL:Q7P147}	CV4259	CV4259	Probable nitrogen assimilation regulatory protein	[TP0032-TP0519 (0.67332727)]
COG1385	COG2204	CV0367	CV0367	Hypothetical protein {UniProtKB/TrEMBL:Q7P147}	CV3138	CV3138	Probable two-component response regulator	[TP0032-TP0519 (0.67332727)]
COG1512	COG4603	CV4233	CV4233	Hypothetical protein {UniProtKB/TrEMBL:Q7NQA7}	CV2349	CV2349	Probable ABC transporter, permease protein	[TP0561-TP0301 (0.6658524), TP0561-TP0322 (0.6796448)]
COG0542	COG2204	CV3965	CV3965	Probable ClpA/B-type chaperone	CV0073	CV0073	Two-component system, regulatory protein	[TP0071-TP0519 (0.6908589)]
COG0542	COG2204	CV3965	CV3965	Probable ClpA/B-type chaperone	CV0688	CV0688	Probable transcriptional regulatory protein	[TP0071-TP0519 (0.6908589)]
COG0542	COG2204	CV3965	CV3965	Probable ClpA/B-type chaperone	CV4259	CV4259	Probable nitrogen assimilation regulatory protein	[TP0071-TP0519 (0.6908589)]
COG0542	COG2204	CV1944	clpB	Chaperone clpB {UniProtKB/Swiss-Prot:Q7NWN7}	CV0688	CV0688	Probable transcriptional regulatory protein	[TP0071-TP0519 (0.6908589)]
COG0542	COG2204	CV1944	clpB	Chaperone clpB {UniProtKB/Swiss-Prot:Q7NWN7}	CV4220	CV4220	Probable two-component transcriptional regulator	[TP0071-TP0519 (0.6908589)]
COG0542	COG2204	CV3669	CV3669	ATP-dependent Clp protease, ATP-binding subunit	CV3138	CV3138	Probable two-component response regulator	[TP0071-TP0519 (0.6908589)]
COG0542	COG2204	CV3669	CV3669	ATP-dependent Clp protease, ATP-binding subunit	CV4259	CV4259	Probable nitrogen assimilation regulatory protein	[TP0071-TP0519 (0.6908589)]
COG0542	COG2204	CV1944	clpB	Chaperone clpB {UniProtKB/Swiss-Prot:Q7NWN7}	CV3592	CV3592	Nitrogen assimilation regulatory response	[TP0071-TP0519 (0.6908589)]
COG0542	COG2204	CV3669	CV3669	ATP-dependent Clp protease, ATP-binding subunit	CV0073	CV0073	Two-component system, regulatory protein	[TP0071-TP0519 (0.6908589)]
COG0542	COG2204	CV3669	CV3669	ATP-dependent Clp protease, ATP-binding subunit	CV3592	CV3592	Nitrogen assimilation regulatory response	[TP0071-TP0519 (0.6908589)]
COG0542	COG2204	CV3669	CV3669	ATP-dependent Clp protease, ATP-binding subunit	CV4220	CV4220	Probable two-component transcriptional regulator	[TP0071-TP0519 (0.6908589)]
COG0542	COG2204	CV1944	clpB	Chaperone clpB {UniProtKB/Swiss-Prot:Q7NWN7}	CV3138	CV3138	Probable two-component response regulator	[TP0071-TP0519 (0.6908589)]
COG0542	COG2204	CV3965	CV3965	Probable ClpA/B-type chaperone	CV4220	CV4220	Probable two-component transcriptional regulator	[TP0071-TP0519 (0.6908589)]
COG0542	COG2204	CV3965	CV3965	Probable ClpA/B-type chaperone	CV3138	CV3138	Probable two-component response regulator	[TP0071-TP0519 (0.6908589)]
COG0542	COG2204	CV1944	clpB	Chaperone clpB {UniProtKB/Swiss-Prot:Q7NWN7}	CV0073	CV0073	Two-component system, regulatory protein	[TP0071-TP0519 (0.6908589)]
COG0542	COG2204	CV3965	CV3965	Probable ClpA/B-type chaperone	CV3592	CV3592	Nitrogen assimilation regulatory response	[TP0071-TP0519 (0.6908589)]
COG0542	COG2204	CV3669	CV3669	ATP-dependent Clp protease, ATP-binding subunit	CV0688	CV0688	Probable transcriptional regulatory protein	[TP0071-TP0519 (0.6908589)]
COG0542	COG2204	CV1944	clpB	Chaperone clpB {UniProtKB/Swiss-Prot:Q7NWN7}	CV4259	CV4259	Probable nitrogen assimilation regulatory protein	[TP0071-TP0519 (0.6908589)]
COG0690	COG1512	CV4199	CV4199	Preprotein translocase transmembrane,secE subunit	CV4233	CV4233	Hypothetical protein {UniProtKB/TrEMBL:Q7NQA7}	[TP0235-TP0561 (0.5857341)]
COG0290	COG0457	CV1349	infC	Translation initiation factor IF-3	CV4061	CV4061	Hypothetical protein {UniProtKB/TrEMBL:Q7NQS6}	[TP0850-TP0095 (0.6947713)]
COG0290	COG0457	CV1349	infC	Translation initiation factor IF-3	CV2620	CV2620	Surface presentation of antigens; secretory	[TP0850-TP0095 (0.6947713)]
COG0290	COG0457	CV1349	infC	Translation initiation factor IF-3	CV1761	CV1761	Hypothetical protein {UniProtKB/TrEMBL:Q7NX67}	[TP0850-TP0095 (0.6947713)]
COG0290	COG0457	CV1349	infC	Translation initiation factor IF-3	CV2640	CV2640	Invasion genes transcription activator	[TP0850-TP0095 (0.6947713)]
COG0290	COG0457	CV1349	infC	Translation initiation factor IF-3	CV2675	CV2675	Cellulose synthase, subunit C	[TP0850-TP0095 (0.6947713)]
COG0290	COG0457	CV1349	infC	Translation initiation factor IF-3	CV2578	CV2578	Type III secretion system CesD protein	[TP0850-TP0095 (0.6947713)]
COG0290	COG0457	CV1349	infC	Translation initiation factor IF-3	CV3902	CV3902	Hypothetical protein {UniProtKB/TrEMBL:Q7NR82}	[TP0850-TP0095 (0.6947713)]
COG0782	COG0860	CV3384	CV3384	Transcription elongation factor	CV3822	CV3822	Probable N-acetylmuramoyl-L-alanine amidase	[TP0019-TP0247 (0.7668169)]
COG0782	COG0860	CV3801	CV3801	Transcription elongation factor	CV3822	CV3822	Probable N-acetylmuramoyl-L-alanine amidase	[TP0019-TP0247 (0.7668169)]
COG0782	COG0860	CV2496	CV2496	Nucleoside diphosphate kinase regulator	CV3822	CV3822	Probable N-acetylmuramoyl-L-alanine amidase	[TP0019-TP0247 (0.7668169)]
COG0234	COG1619	CV3232	CV3232	Chaperonin 10kD subunit	CV0229	CV0229	Hypothetical protein {UniProtKB/TrEMBL:Q7P1I4}	[TP1013-TP0688 (0.6288964)]
COG0234	COG1619	CV4015	CV4015	Chaperonin 10kD subunit	CV0229	CV0229	Hypothetical protein {UniProtKB/TrEMBL:Q7P1I4}	[TP1013-TP0688 (0.6288964)]
COG0234	COG1619	CV4015	CV4015	Chaperonin 10kD subunit	CV2304	CV2304	Microcin C7 self-immunity protein mccF	[TP1013-TP0688 (0.6288964)]
COG0234	COG1619	CV3232	CV3232	Chaperonin 10kD subunit	CV2304	CV2304	Microcin C7 self-immunity protein mccF	[TP1013-TP0688 (0.6288964)]
COG0255	COG1516	CV4178	rpmC	50S ribosomal protein L29	CV3875	CV3875	Probable flagellar protein FliS	[TP0197-TP0943 (0.5311184)]
COG0255	COG1516	CV4178	rpmC	50S ribosomal protein L29	CV2993	CV2993	Flagellar protein FliS {UniProtKB/TrEMBL:Q7NTR1}	[TP0197-TP0943 (0.5311184)]
COG0024	COG0530	CV2334	CV2334	Methionyl aminopeptidase	CV2442	CV2442	Probable cation antiporter	[TP0842-TP1034 (0.7696508)]
COG0024	COG0530	CV2397	CV2397	Methionyl aminopeptidase	CV2442	CV2442	Probable cation antiporter	[TP0842-TP1034 (0.7696508)]
COG0103	COG1432	CV3696	rpsI	30S ribosomal protein S9	CV0373	CV0373	Hypothetical protein {UniProtKB/TrEMBL:Q7P141}	[TP1024-TP0894 (0.64955014)]
COG0530	COG0771	CV2442	CV2442	Probable cation antiporter	CV4345	murD	UDP-N-acetylmuramoylalanine--D-glutamate ligase (EC 6.3.2.9) (UDP-N- acetylmuramoyl-L-alanyl-D-glutamate synthetase) (D-glutamic acid- adding enzyme)	[TP1034-TP0903 (0.71912634)]
COG1115	COG1512	CV3650	CV3650	Probable sodium/alanine symporter	CV4233	CV4233	Hypothetical protein {UniProtKB/TrEMBL:Q7NQA7}	[TP0414-TP0561 (0.5704539)]
COG1115	COG1512	CV2223	CV2223	Probable sodium/alanine symporter	CV4233	CV4233	Hypothetical protein {UniProtKB/TrEMBL:Q7NQA7}	[TP0414-TP0561 (0.5704539)]
COG1115	COG1512	CV2225	CV2225	Probable sodium/proton-dependent alanine carrier	CV4233	CV4233	Hypothetical protein {UniProtKB/TrEMBL:Q7NQA7}	[TP0414-TP0561 (0.5704539)]
COG0220	COG0455	CV3786	trmB	tRNA (guanine-N(7)-)-methyltransferase (EC 2.1.1.33) (tRNA(m7G46)- methyltransferase)	CV1023	CV1023	Flagellar synthesis regulator FleN	[TP0464-TP0712 (0.7885255)]
COG0322	COG0353	CV1305	uvrC	UvrABC system protein C (Protein uvrC) (Excinuclease ABC subunit C)	CV1612	recR	Recombination protein recR	[TP0472-TP1004 (0.53674763)]
COG0322	COG0353	CV1020	CV1020	Probable DNA-directed DNA polymerase III	CV1612	recR	Recombination protein recR	[TP0472-TP1004 (0.53674763)]
COG0771	COG1595	CV4345	murD	UDP-N-acetylmuramoylalanine--D-glutamate ligase (EC 6.3.2.9) (UDP-N- acetylmuramoyl-L-alanyl-D-glutamate synthetase) (D-glutamic acid- adding enzyme)	CV0585	CV0585	Probable RNA polymerase sigma factor	[TP0903-TP0092 (0.6651206)]
COG0771	COG1595	CV4345	murD	UDP-N-acetylmuramoylalanine--D-glutamate ligase (EC 6.3.2.9) (UDP-N- acetylmuramoyl-L-alanyl-D-glutamate synthetase) (D-glutamic acid- adding enzyme)	CV2973	CV2973	Probable ecf-family RNA polymerase sigma factor	[TP0903-TP0092 (0.6651206)]
COG0771	COG1595	CV4345	murD	UDP-N-acetylmuramoylalanine--D-glutamate ligase (EC 6.3.2.9) (UDP-N- acetylmuramoyl-L-alanyl-D-glutamate synthetase) (D-glutamic acid- adding enzyme)	CV2058	CV2058	RNA polymerase sigma-E factor	[TP0903-TP0092 (0.6651206)]
COG0771	COG1595	CV4345	murD	UDP-N-acetylmuramoylalanine--D-glutamate ligase (EC 6.3.2.9) (UDP-N- acetylmuramoyl-L-alanyl-D-glutamate synthetase) (D-glutamic acid- adding enzyme)	CV2526	CV2526	Probable extracytoplasmic sigma factor EcfR	[TP0903-TP0092 (0.6651206)]
COG1677	COG1815	CV3137	CV3137	Flagellar hook-basal body complex protein	CV2888	CV2888	Flagellar basal-body rod protein flgB	[TP0398-TP0396 (0.79194725)]
COG1677	COG1815	CV3000	CV3000	Probable flagellar hook-basal body complex	CV1701	CV1701	Probable flagellar basal-body rod protein flgB	[TP0398-TP0396 (0.79194725)]
COG1677	COG1815	CV3137	CV3137	Flagellar hook-basal body complex protein	CV1701	CV1701	Probable flagellar basal-body rod protein flgB	[TP0398-TP0396 (0.79194725)]
COG1677	COG1815	CV3000	CV3000	Probable flagellar hook-basal body complex	CV2888	CV2888	Flagellar basal-body rod protein flgB	[TP0398-TP0396 (0.79194725)]
COG0188	COG0305	CV0075	CV0075	DNA topoisomerase IV subunit A	CV2502	CV2502	Replicative DNA helicase	[TP0005-TP0058 (0.73312306)]
COG0188	COG0305	CV2298	CV2298	DNA gyrase, subunit A {UniProtKB/TrEMBL:Q7NVP4}	CV2502	CV2502	Replicative DNA helicase	[TP0005-TP0058 (0.73312306)]
COG0840	COG1344	CV1652	CV1652	Probable methyl-accepting chemotaxis protein	CV3011	CV3011	Flagellin D {UniProtKB/TrEMBL:Q7NTP3}	[TP0640-TP0870 (0.6975479)]
COG0840	COG1344	CV1080	CV1080	Probable methyl-accepting chemotaxis protein	CV2495	CV2495	Flagellin {UniProtKB/TrEMBL:Q7NV50}	[TP0640-TP0870 (0.6975479)]
COG0840	COG1344	CV1358	CV1358	Probable methyl-accepting chemotaxis protein IV	CV2495	CV2495	Flagellin {UniProtKB/TrEMBL:Q7NV50}	[TP0640-TP0870 (0.6975479)]
COG0840	COG1344	CV0873	CV0873	Probable methyl-accepting chemotaxis protein	CV3879	CV3879	Flagellin {UniProtKB/TrEMBL:Q7NRA4}	[TP0640-TP0870 (0.6975479)]
COG0840	COG1344	CV2907	CV2907	Probable methyl-accepting chemotaxis	CV1710	CV1710	Flagellar hook-associated protein 3	[TP0640-TP0870 (0.6975479)]
COG0840	COG1344	CV0031	CV0031	Methyl-accepting chemotaxis protein II	CV2878	CV2878	Flagellar hook-associated protein 3	[TP0640-TP0870 (0.6975479)]
COG0840	COG1344	CV2859	CV2859	Probable methyl-accepting chemotaxis protein	CV2495	CV2495	Flagellin {UniProtKB/TrEMBL:Q7NV50}	[TP0640-TP0870 (0.6975479)]
COG0840	COG1344	CV4244	CV4244	Probable methyl-accepting chemotaxis transducer	CV3011	CV3011	Flagellin D {UniProtKB/TrEMBL:Q7NTP3}	[TP0640-TP0870 (0.6975479)]
COG0840	COG1344	CV1081	CV1081	Probable methyl-accepting chemotaxis protein	CV3878	CV3878	Flagellin {UniProtKB/TrEMBL:Q7NRA5}	[TP0640-TP0870 (0.6975479)]
COG0840	COG1344	CV1080	CV1080	Probable methyl-accepting chemotaxis protein	CV3879	CV3879	Flagellin {UniProtKB/TrEMBL:Q7NRA4}	[TP0640-TP0870 (0.6975479)]
COG0840	COG1344	CV1912	CV1912	Probable methyl-accepting chemotaxis protein	CV1710	CV1710	Flagellar hook-associated protein 3	[TP0640-TP0870 (0.6975479)]
COG0840	COG1344	CV0873	CV0873	Probable methyl-accepting chemotaxis protein	CV3878	CV3878	Flagellin {UniProtKB/TrEMBL:Q7NRA5}	[TP0640-TP0870 (0.6975479)]
COG0840	COG1344	CV1328	CV1328	Probable methyl-accepting chemotaxis protein	CV3878	CV3878	Flagellin {UniProtKB/TrEMBL:Q7NRA5}	[TP0640-TP0870 (0.6975479)]
COG0840	COG1344	CV1080	CV1080	Probable methyl-accepting chemotaxis protein	CV3878	CV3878	Flagellin {UniProtKB/TrEMBL:Q7NRA5}	[TP0640-TP0870 (0.6975479)]
COG0840	COG1344	CV1716	CV1716	Probable methyl-accepting chemotaxis protein	CV2495	CV2495	Flagellin {UniProtKB/TrEMBL:Q7NV50}	[TP0640-TP0870 (0.6975479)]
COG0840	COG1344	CV1358	CV1358	Probable methyl-accepting chemotaxis protein IV	CV3878	CV3878	Flagellin {UniProtKB/TrEMBL:Q7NRA5}	[TP0640-TP0870 (0.6975479)]
COG0840	COG1344	CV1013	CV1013	Probable methyl-accepting chemotaxis protein II	CV2495	CV2495	Flagellin {UniProtKB/TrEMBL:Q7NV50}	[TP0640-TP0870 (0.6975479)]
COG0840	COG1344	CV2859	CV2859	Probable methyl-accepting chemotaxis protein	CV3878	CV3878	Flagellin {UniProtKB/TrEMBL:Q7NRA5}	[TP0640-TP0870 (0.6975479)]
COG0840	COG1344	CV2646	CV2646	Probable methyl-accepting chemotaxis protein	CV2495	CV2495	Flagellin {UniProtKB/TrEMBL:Q7NV50}	[TP0640-TP0870 (0.6975479)]
COG0840	COG1344	CV1081	CV1081	Probable methyl-accepting chemotaxis protein	CV2495	CV2495	Flagellin {UniProtKB/TrEMBL:Q7NV50}	[TP0640-TP0870 (0.6975479)]
COG0840	COG1344	CV2852	CV2852	Probable methyl-accepting chemotaxis protein	CV2495	CV2495	Flagellin {UniProtKB/TrEMBL:Q7NV50}	[TP0640-TP0870 (0.6975479)]
COG0840	COG1344	CV1716	CV1716	Probable methyl-accepting chemotaxis protein	CV3879	CV3879	Flagellin {UniProtKB/TrEMBL:Q7NRA4}	[TP0640-TP0870 (0.6975479)]
COG0840	COG1344	CV3866	CV3866	Probable methyl-accepting chemotaxis protein	CV3878	CV3878	Flagellin {UniProtKB/TrEMBL:Q7NRA5}	[TP0640-TP0870 (0.6975479)]
COG0840	COG1344	CV1358	CV1358	Probable methyl-accepting chemotaxis protein IV	CV3879	CV3879	Flagellin {UniProtKB/TrEMBL:Q7NRA4}	[TP0640-TP0870 (0.6975479)]
COG0840	COG1344	CV4156	CV4156	Probable methyl-accepting chemotaxis protein	CV2495	CV2495	Flagellin {UniProtKB/TrEMBL:Q7NV50}	[TP0640-TP0870 (0.6975479)]
COG0840	COG1344	CV2646	CV2646	Probable methyl-accepting chemotaxis protein	CV2878	CV2878	Flagellar hook-associated protein 3	[TP0640-TP0870 (0.6975479)]
COG0840	COG1344	CV2463	CV2463	Probable methyl-accepting chemotaxis protein	CV3011	CV3011	Flagellin D {UniProtKB/TrEMBL:Q7NTP3}	[TP0640-TP0870 (0.6975479)]
COG0840	COG1344	CV1912	CV1912	Probable methyl-accepting chemotaxis protein	CV2878	CV2878	Flagellar hook-associated protein 3	[TP0640-TP0870 (0.6975479)]
COG0840	COG1344	CV4156	CV4156	Probable methyl-accepting chemotaxis protein	CV3011	CV3011	Flagellin D {UniProtKB/TrEMBL:Q7NTP3}	[TP0640-TP0870 (0.6975479)]
COG0840	COG1344	CV1524	CV1524	Probable methyl-accepting chemotaxis protein II	CV3879	CV3879	Flagellin {UniProtKB/TrEMBL:Q7NRA4}	[TP0640-TP0870 (0.6975479)]
COG0840	COG1344	CV1524	CV1524	Probable methyl-accepting chemotaxis protein II	CV3011	CV3011	Flagellin D {UniProtKB/TrEMBL:Q7NTP3}	[TP0640-TP0870 (0.6975479)]
COG0840	COG1344	CV0395	CV0395	Probable methyl-accepting chemotaxis protein IV	CV3879	CV3879	Flagellin {UniProtKB/TrEMBL:Q7NRA4}	[TP0640-TP0870 (0.6975479)]
COG0840	COG1344	CV0031	CV0031	Methyl-accepting chemotaxis protein II	CV2495	CV2495	Flagellin {UniProtKB/TrEMBL:Q7NV50}	[TP0640-TP0870 (0.6975479)]
COG0840	COG1344	CV1080	CV1080	Probable methyl-accepting chemotaxis protein	CV1710	CV1710	Flagellar hook-associated protein 3	[TP0640-TP0870 (0.6975479)]
COG0840	COG1344	CV2859	CV2859	Probable methyl-accepting chemotaxis protein	CV3879	CV3879	Flagellin {UniProtKB/TrEMBL:Q7NRA4}	[TP0640-TP0870 (0.6975479)]
COG0840	COG1344	CV3866	CV3866	Probable methyl-accepting chemotaxis protein	CV3879	CV3879	Flagellin {UniProtKB/TrEMBL:Q7NRA4}	[TP0640-TP0870 (0.6975479)]
COG0840	COG1344	CV1417	CV1417	Methyl-accepting chemotaxis transducer protein	CV3011	CV3011	Flagellin D {UniProtKB/TrEMBL:Q7NTP3}	[TP0640-TP0870 (0.6975479)]
COG0840	COG1344	CV2509	CV2509	Probable methyl-accepting chemotaxis transducer	CV2495	CV2495	Flagellin {UniProtKB/TrEMBL:Q7NV50}	[TP0640-TP0870 (0.6975479)]
COG0840	COG1344	CV0395	CV0395	Probable methyl-accepting chemotaxis protein IV	CV2878	CV2878	Flagellar hook-associated protein 3	[TP0640-TP0870 (0.6975479)]
COG0840	COG1344	CV1013	CV1013	Probable methyl-accepting chemotaxis protein II	CV1710	CV1710	Flagellar hook-associated protein 3	[TP0640-TP0870 (0.6975479)]
COG0840	COG1344	CV3285	CV3285	Probable methyl-accepting chemotaxis protein	CV3011	CV3011	Flagellin D {UniProtKB/TrEMBL:Q7NTP3}	[TP0640-TP0870 (0.6975479)]
COG0840	COG1344	CV1850	CV1850	Probable methyl-accepting chemotaxis transducer	CV2495	CV2495	Flagellin {UniProtKB/TrEMBL:Q7NV50}	[TP0640-TP0870 (0.6975479)]
COG0840	COG1344	CV1328	CV1328	Probable methyl-accepting chemotaxis protein	CV3879	CV3879	Flagellin {UniProtKB/TrEMBL:Q7NRA4}	[TP0640-TP0870 (0.6975479)]
COG0840	COG1344	CV1850	CV1850	Probable methyl-accepting chemotaxis transducer	CV3878	CV3878	Flagellin {UniProtKB/TrEMBL:Q7NRA5}	[TP0640-TP0870 (0.6975479)]
COG0840	COG1344	CV1328	CV1328	Probable methyl-accepting chemotaxis protein	CV1710	CV1710	Flagellar hook-associated protein 3	[TP0640-TP0870 (0.6975479)]
COG0840	COG1344	CV0713	CV0713	Probable methyl-accepting chemotaxis transducer	CV3011	CV3011	Flagellin D {UniProtKB/TrEMBL:Q7NTP3}	[TP0640-TP0870 (0.6975479)]
COG0840	COG1344	CV1081	CV1081	Probable methyl-accepting chemotaxis protein	CV2878	CV2878	Flagellar hook-associated protein 3	[TP0640-TP0870 (0.6975479)]
COG0840	COG1344	CV0095	CV0095	Probable methyl-accepting chemotaxis transducer	CV3879	CV3879	Flagellin {UniProtKB/TrEMBL:Q7NRA4}	[TP0640-TP0870 (0.6975479)]
COG0840	COG1344	CV1716	CV1716	Probable methyl-accepting chemotaxis protein	CV3878	CV3878	Flagellin {UniProtKB/TrEMBL:Q7NRA5}	[TP0640-TP0870 (0.6975479)]
COG0840	COG1344	CV2509	CV2509	Probable methyl-accepting chemotaxis transducer	CV1710	CV1710	Flagellar hook-associated protein 3	[TP0640-TP0870 (0.6975479)]
COG0840	COG1344	CV1850	CV1850	Probable methyl-accepting chemotaxis transducer	CV3879	CV3879	Flagellin {UniProtKB/TrEMBL:Q7NRA4}	[TP0640-TP0870 (0.6975479)]
COG0840	COG1344	CV4297	CV4297	Methyl-accepting chemotaxis protein III	CV2878	CV2878	Flagellar hook-associated protein 3	[TP0640-TP0870 (0.6975479)]
COG0840	COG1344	CV0395	CV0395	Probable methyl-accepting chemotaxis protein IV	CV3878	CV3878	Flagellin {UniProtKB/TrEMBL:Q7NRA5}	[TP0640-TP0870 (0.6975479)]
COG0840	COG1344	CV0873	CV0873	Probable methyl-accepting chemotaxis protein	CV2495	CV2495	Flagellin {UniProtKB/TrEMBL:Q7NV50}	[TP0640-TP0870 (0.6975479)]
COG0840	COG1344	CV0095	CV0095	Probable methyl-accepting chemotaxis transducer	CV3878	CV3878	Flagellin {UniProtKB/TrEMBL:Q7NRA5}	[TP0640-TP0870 (0.6975479)]
COG0840	COG1344	CV4297	CV4297	Methyl-accepting chemotaxis protein III	CV3011	CV3011	Flagellin D {UniProtKB/TrEMBL:Q7NTP3}	[TP0640-TP0870 (0.6975479)]
COG0840	COG1344	CV1081	CV1081	Probable methyl-accepting chemotaxis protein	CV3879	CV3879	Flagellin {UniProtKB/TrEMBL:Q7NRA4}	[TP0640-TP0870 (0.6975479)]
COG0840	COG1344	CV1677	CV1677	Probable methyl-accepting chemotaxis protein	CV2878	CV2878	Flagellar hook-associated protein 3	[TP0640-TP0870 (0.6975479)]
COG0840	COG1344	CV0257	CV0257	Probable methyl-accepting chemotaxis protein	CV1710	CV1710	Flagellar hook-associated protein 3	[TP0640-TP0870 (0.6975479)]
COG0840	COG1344	CV2859	CV2859	Probable methyl-accepting chemotaxis protein	CV1710	CV1710	Flagellar hook-associated protein 3	[TP0640-TP0870 (0.6975479)]
COG0840	COG1344	CV2859	CV2859	Probable methyl-accepting chemotaxis protein	CV3011	CV3011	Flagellin D {UniProtKB/TrEMBL:Q7NTP3}	[TP0640-TP0870 (0.6975479)]
COG0840	COG1344	CV1011	CV1011	Probable methyl-accepting chemotaxis protein II	CV1710	CV1710	Flagellar hook-associated protein 3	[TP0640-TP0870 (0.6975479)]
COG0840	COG1344	CV0713	CV0713	Probable methyl-accepting chemotaxis transducer	CV1710	CV1710	Flagellar hook-associated protein 3	[TP0640-TP0870 (0.6975479)]
COG0840	COG1344	CV4155	CV4155	Probable methyl-accepting chemotaxis transducer	CV2495	CV2495	Flagellin {UniProtKB/TrEMBL:Q7NV50}	[TP0640-TP0870 (0.6975479)]
COG0840	COG1344	CV0713	CV0713	Probable methyl-accepting chemotaxis transducer	CV2495	CV2495	Flagellin {UniProtKB/TrEMBL:Q7NV50}	[TP0640-TP0870 (0.6975479)]
COG0840	COG1344	CV0899	CV0899	Probable methyl-accepting chemotaxis protein	CV3878	CV3878	Flagellin {UniProtKB/TrEMBL:Q7NRA5}	[TP0640-TP0870 (0.6975479)]
COG0840	COG1344	CV1417	CV1417	Methyl-accepting chemotaxis transducer protein	CV3878	CV3878	Flagellin {UniProtKB/TrEMBL:Q7NRA5}	[TP0640-TP0870 (0.6975479)]
COG0840	COG1344	CV3320	CV3320	Probable methyl-accepting chemotaxis protein	CV3011	CV3011	Flagellin D {UniProtKB/TrEMBL:Q7NTP3}	[TP0640-TP0870 (0.6975479)]
COG0840	COG1344	CV1080	CV1080	Probable methyl-accepting chemotaxis protein	CV2878	CV2878	Flagellar hook-associated protein 3	[TP0640-TP0870 (0.6975479)]
COG0840	COG1344	CV2646	CV2646	Probable methyl-accepting chemotaxis protein	CV3878	CV3878	Flagellin {UniProtKB/TrEMBL:Q7NRA5}	[TP0640-TP0870 (0.6975479)]
COG0840	COG1344	CV1328	CV1328	Probable methyl-accepting chemotaxis protein	CV2878	CV2878	Flagellar hook-associated protein 3	[TP0640-TP0870 (0.6975479)]
COG0840	COG1344	CV0257	CV0257	Probable methyl-accepting chemotaxis protein	CV3011	CV3011	Flagellin D {UniProtKB/TrEMBL:Q7NTP3}	[TP0640-TP0870 (0.6975479)]
COG0840	COG1344	CV0627	CV0627	Methyl-accepting chemotaxis protein IV	CV3011	CV3011	Flagellin D {UniProtKB/TrEMBL:Q7NTP3}	[TP0640-TP0870 (0.6975479)]
COG0840	COG1344	CV3321	CV3321	Probable methyl-accepting chemotaxis protein	CV3879	CV3879	Flagellin {UniProtKB/TrEMBL:Q7NRA4}	[TP0640-TP0870 (0.6975479)]
COG0840	COG1344	CV3321	CV3321	Probable methyl-accepting chemotaxis protein	CV3011	CV3011	Flagellin D {UniProtKB/TrEMBL:Q7NTP3}	[TP0640-TP0870 (0.6975479)]
COG0840	COG1344	CV0031	CV0031	Methyl-accepting chemotaxis protein II	CV1710	CV1710	Flagellar hook-associated protein 3	[TP0640-TP0870 (0.6975479)]
COG0840	COG1344	CV2852	CV2852	Probable methyl-accepting chemotaxis protein	CV1710	CV1710	Flagellar hook-associated protein 3	[TP0640-TP0870 (0.6975479)]
COG0840	COG1344	CV0713	CV0713	Probable methyl-accepting chemotaxis transducer	CV2878	CV2878	Flagellar hook-associated protein 3	[TP0640-TP0870 (0.6975479)]
COG0840	COG1344	CV0395	CV0395	Probable methyl-accepting chemotaxis protein IV	CV2495	CV2495	Flagellin {UniProtKB/TrEMBL:Q7NV50}	[TP0640-TP0870 (0.6975479)]
COG0840	COG1344	CV4297	CV4297	Methyl-accepting chemotaxis protein III	CV3878	CV3878	Flagellin {UniProtKB/TrEMBL:Q7NRA5}	[TP0640-TP0870 (0.6975479)]
COG0840	COG1344	CV2907	CV2907	Probable methyl-accepting chemotaxis	CV3011	CV3011	Flagellin D {UniProtKB/TrEMBL:Q7NTP3}	[TP0640-TP0870 (0.6975479)]
COG0840	COG1344	CV3285	CV3285	Probable methyl-accepting chemotaxis protein	CV1710	CV1710	Flagellar hook-associated protein 3	[TP0640-TP0870 (0.6975479)]
COG0840	COG1344	CV1677	CV1677	Probable methyl-accepting chemotaxis protein	CV3011	CV3011	Flagellin D {UniProtKB/TrEMBL:Q7NTP3}	[TP0640-TP0870 (0.6975479)]
COG0840	COG1344	CV2463	CV2463	Probable methyl-accepting chemotaxis protein	CV1710	CV1710	Flagellar hook-associated protein 3	[TP0640-TP0870 (0.6975479)]
COG0840	COG1344	CV1677	CV1677	Probable methyl-accepting chemotaxis protein	CV3878	CV3878	Flagellin {UniProtKB/TrEMBL:Q7NRA5}	[TP0640-TP0870 (0.6975479)]
COG0840	COG1344	CV1417	CV1417	Methyl-accepting chemotaxis transducer protein	CV1710	CV1710	Flagellar hook-associated protein 3	[TP0640-TP0870 (0.6975479)]
COG0840	COG1344	CV0899	CV0899	Probable methyl-accepting chemotaxis protein	CV3879	CV3879	Flagellin {UniProtKB/TrEMBL:Q7NRA4}	[TP0640-TP0870 (0.6975479)]
COG0840	COG1344	CV1677	CV1677	Probable methyl-accepting chemotaxis protein	CV3879	CV3879	Flagellin {UniProtKB/TrEMBL:Q7NRA4}	[TP0640-TP0870 (0.6975479)]
COG0840	COG1344	CV4297	CV4297	Methyl-accepting chemotaxis protein III	CV2495	CV2495	Flagellin {UniProtKB/TrEMBL:Q7NV50}	[TP0640-TP0870 (0.6975479)]
COG0840	COG1344	CV1417	CV1417	Methyl-accepting chemotaxis transducer protein	CV2878	CV2878	Flagellar hook-associated protein 3	[TP0640-TP0870 (0.6975479)]
COG0840	COG1344	CV3320	CV3320	Probable methyl-accepting chemotaxis protein	CV1710	CV1710	Flagellar hook-associated protein 3	[TP0640-TP0870 (0.6975479)]
COG0840	COG1344	CV1677	CV1677	Probable methyl-accepting chemotaxis protein	CV2495	CV2495	Flagellin {UniProtKB/TrEMBL:Q7NV50}	[TP0640-TP0870 (0.6975479)]
COG0840	COG1344	CV1328	CV1328	Probable methyl-accepting chemotaxis protein	CV3011	CV3011	Flagellin D {UniProtKB/TrEMBL:Q7NTP3}	[TP0640-TP0870 (0.6975479)]
COG0840	COG1344	CV0395	CV0395	Probable methyl-accepting chemotaxis protein IV	CV1710	CV1710	Flagellar hook-associated protein 3	[TP0640-TP0870 (0.6975479)]
COG0840	COG1344	CV0031	CV0031	Methyl-accepting chemotaxis protein II	CV3879	CV3879	Flagellin {UniProtKB/TrEMBL:Q7NRA4}	[TP0640-TP0870 (0.6975479)]
COG0840	COG1344	CV0899	CV0899	Probable methyl-accepting chemotaxis protein	CV3011	CV3011	Flagellin D {UniProtKB/TrEMBL:Q7NTP3}	[TP0640-TP0870 (0.6975479)]
COG0840	COG1344	CV1013	CV1013	Probable methyl-accepting chemotaxis protein II	CV3011	CV3011	Flagellin D {UniProtKB/TrEMBL:Q7NTP3}	[TP0640-TP0870 (0.6975479)]
COG0840	COG1344	CV1011	CV1011	Probable methyl-accepting chemotaxis protein II	CV2495	CV2495	Flagellin {UniProtKB/TrEMBL:Q7NV50}	[TP0640-TP0870 (0.6975479)]
COG0840	COG1344	CV3321	CV3321	Probable methyl-accepting chemotaxis protein	CV2495	CV2495	Flagellin {UniProtKB/TrEMBL:Q7NV50}	[TP0640-TP0870 (0.6975479)]
COG0840	COG1344	CV0627	CV0627	Methyl-accepting chemotaxis protein IV	CV1710	CV1710	Flagellar hook-associated protein 3	[TP0640-TP0870 (0.6975479)]
COG0840	COG1344	CV0031	CV0031	Methyl-accepting chemotaxis protein II	CV3878	CV3878	Flagellin {UniProtKB/TrEMBL:Q7NRA5}	[TP0640-TP0870 (0.6975479)]
COG0840	COG1344	CV4297	CV4297	Methyl-accepting chemotaxis protein III	CV3879	CV3879	Flagellin {UniProtKB/TrEMBL:Q7NRA4}	[TP0640-TP0870 (0.6975479)]
COG0840	COG1344	CV0627	CV0627	Methyl-accepting chemotaxis protein IV	CV2878	CV2878	Flagellar hook-associated protein 3	[TP0640-TP0870 (0.6975479)]
COG0840	COG1344	CV1652	CV1652	Probable methyl-accepting chemotaxis protein	CV3878	CV3878	Flagellin {UniProtKB/TrEMBL:Q7NRA5}	[TP0640-TP0870 (0.6975479)]
COG0840	COG1344	CV2509	CV2509	Probable methyl-accepting chemotaxis transducer	CV3879	CV3879	Flagellin {UniProtKB/TrEMBL:Q7NRA4}	[TP0640-TP0870 (0.6975479)]
COG0840	COG1344	CV1080	CV1080	Probable methyl-accepting chemotaxis protein	CV3011	CV3011	Flagellin D {UniProtKB/TrEMBL:Q7NTP3}	[TP0640-TP0870 (0.6975479)]
COG0840	COG1344	CV4244	CV4244	Probable methyl-accepting chemotaxis transducer	CV1710	CV1710	Flagellar hook-associated protein 3	[TP0640-TP0870 (0.6975479)]
COG0840	COG1344	CV0899	CV0899	Probable methyl-accepting chemotaxis protein	CV2878	CV2878	Flagellar hook-associated protein 3	[TP0640-TP0870 (0.6975479)]
COG0840	COG1344	CV1081	CV1081	Probable methyl-accepting chemotaxis protein	CV3011	CV3011	Flagellin D {UniProtKB/TrEMBL:Q7NTP3}	[TP0640-TP0870 (0.6975479)]
COG0840	COG1344	CV1417	CV1417	Methyl-accepting chemotaxis transducer protein	CV3879	CV3879	Flagellin {UniProtKB/TrEMBL:Q7NRA4}	[TP0640-TP0870 (0.6975479)]
COG0840	COG1344	CV2852	CV2852	Probable methyl-accepting chemotaxis protein	CV2878	CV2878	Flagellar hook-associated protein 3	[TP0640-TP0870 (0.6975479)]
COG0840	COG1344	CV0257	CV0257	Probable methyl-accepting chemotaxis protein	CV3878	CV3878	Flagellin {UniProtKB/TrEMBL:Q7NRA5}	[TP0640-TP0870 (0.6975479)]
COG0840	COG1344	CV2509	CV2509	Probable methyl-accepting chemotaxis transducer	CV3878	CV3878	Flagellin {UniProtKB/TrEMBL:Q7NRA5}	[TP0640-TP0870 (0.6975479)]
COG0840	COG1344	CV3321	CV3321	Probable methyl-accepting chemotaxis protein	CV2878	CV2878	Flagellar hook-associated protein 3	[TP0640-TP0870 (0.6975479)]
COG0840	COG1344	CV0627	CV0627	Methyl-accepting chemotaxis protein IV	CV2495	CV2495	Flagellin {UniProtKB/TrEMBL:Q7NV50}	[TP0640-TP0870 (0.6975479)]
COG0840	COG1344	CV4244	CV4244	Probable methyl-accepting chemotaxis transducer	CV3878	CV3878	Flagellin {UniProtKB/TrEMBL:Q7NRA5}	[TP0640-TP0870 (0.6975479)]
COG0840	COG1344	CV1652	CV1652	Probable methyl-accepting chemotaxis protein	CV3879	CV3879	Flagellin {UniProtKB/TrEMBL:Q7NRA4}	[TP0640-TP0870 (0.6975479)]
COG0840	COG1344	CV0873	CV0873	Probable methyl-accepting chemotaxis protein	CV2878	CV2878	Flagellar hook-associated protein 3	[TP0640-TP0870 (0.6975479)]
COG0840	COG1344	CV1850	CV1850	Probable methyl-accepting chemotaxis transducer	CV2878	CV2878	Flagellar hook-associated protein 3	[TP0640-TP0870 (0.6975479)]
COG0840	COG1344	CV2463	CV2463	Probable methyl-accepting chemotaxis protein	CV3879	CV3879	Flagellin {UniProtKB/TrEMBL:Q7NRA4}	[TP0640-TP0870 (0.6975479)]
COG0840	COG1344	CV4155	CV4155	Probable methyl-accepting chemotaxis transducer	CV2878	CV2878	Flagellar hook-associated protein 3	[TP0640-TP0870 (0.6975479)]
COG0840	COG1344	CV2463	CV2463	Probable methyl-accepting chemotaxis protein	CV2878	CV2878	Flagellar hook-associated protein 3	[TP0640-TP0870 (0.6975479)]
COG0840	COG1344	CV0265	CV0265	Probable methyl-accepting chemotaxis protein	CV3011	CV3011	Flagellin D {UniProtKB/TrEMBL:Q7NTP3}	[TP0640-TP0870 (0.6975479)]
COG0840	COG1344	CV0257	CV0257	Probable methyl-accepting chemotaxis protein	CV3879	CV3879	Flagellin {UniProtKB/TrEMBL:Q7NRA4}	[TP0640-TP0870 (0.6975479)]
COG0840	COG1344	CV1716	CV1716	Probable methyl-accepting chemotaxis protein	CV3011	CV3011	Flagellin D {UniProtKB/TrEMBL:Q7NTP3}	[TP0640-TP0870 (0.6975479)]
COG0840	COG1344	CV3321	CV3321	Probable methyl-accepting chemotaxis protein	CV1710	CV1710	Flagellar hook-associated protein 3	[TP0640-TP0870 (0.6975479)]
COG0840	COG1344	CV1524	CV1524	Probable methyl-accepting chemotaxis protein II	CV2878	CV2878	Flagellar hook-associated protein 3	[TP0640-TP0870 (0.6975479)]
COG0840	COG1344	CV0095	CV0095	Probable methyl-accepting chemotaxis transducer	CV2495	CV2495	Flagellin {UniProtKB/TrEMBL:Q7NV50}	[TP0640-TP0870 (0.6975479)]
COG0840	COG1344	CV2463	CV2463	Probable methyl-accepting chemotaxis protein	CV2495	CV2495	Flagellin {UniProtKB/TrEMBL:Q7NV50}	[TP0640-TP0870 (0.6975479)]
COG0840	COG1344	CV2852	CV2852	Probable methyl-accepting chemotaxis protein	CV3878	CV3878	Flagellin {UniProtKB/TrEMBL:Q7NRA5}	[TP0640-TP0870 (0.6975479)]
COG0840	COG1344	CV3320	CV3320	Probable methyl-accepting chemotaxis protein	CV2495	CV2495	Flagellin {UniProtKB/TrEMBL:Q7NV50}	[TP0640-TP0870 (0.6975479)]
COG0840	COG1344	CV4156	CV4156	Probable methyl-accepting chemotaxis protein	CV1710	CV1710	Flagellar hook-associated protein 3	[TP0640-TP0870 (0.6975479)]
COG0840	COG1344	CV2646	CV2646	Probable methyl-accepting chemotaxis protein	CV1710	CV1710	Flagellar hook-associated protein 3	[TP0640-TP0870 (0.6975479)]
COG0840	COG1344	CV1011	CV1011	Probable methyl-accepting chemotaxis protein II	CV3011	CV3011	Flagellin D {UniProtKB/TrEMBL:Q7NTP3}	[TP0640-TP0870 (0.6975479)]
COG0840	COG1344	CV0627	CV0627	Methyl-accepting chemotaxis protein IV	CV3879	CV3879	Flagellin {UniProtKB/TrEMBL:Q7NRA4}	[TP0640-TP0870 (0.6975479)]
COG0840	COG1344	CV1716	CV1716	Probable methyl-accepting chemotaxis protein	CV1710	CV1710	Flagellar hook-associated protein 3	[TP0640-TP0870 (0.6975479)]
COG0840	COG1344	CV0031	CV0031	Methyl-accepting chemotaxis protein II	CV3011	CV3011	Flagellin D {UniProtKB/TrEMBL:Q7NTP3}	[TP0640-TP0870 (0.6975479)]
COG0840	COG1344	CV3285	CV3285	Probable methyl-accepting chemotaxis protein	CV2878	CV2878	Flagellar hook-associated protein 3	[TP0640-TP0870 (0.6975479)]
COG0840	COG1344	CV1011	CV1011	Probable methyl-accepting chemotaxis protein II	CV3879	CV3879	Flagellin {UniProtKB/TrEMBL:Q7NRA4}	[TP0640-TP0870 (0.6975479)]
COG0840	COG1344	CV0265	CV0265	Probable methyl-accepting chemotaxis protein	CV3878	CV3878	Flagellin {UniProtKB/TrEMBL:Q7NRA5}	[TP0640-TP0870 (0.6975479)]
COG0840	COG1344	CV2907	CV2907	Probable methyl-accepting chemotaxis	CV2495	CV2495	Flagellin {UniProtKB/TrEMBL:Q7NV50}	[TP0640-TP0870 (0.6975479)]
COG0840	COG1344	CV1524	CV1524	Probable methyl-accepting chemotaxis protein II	CV3878	CV3878	Flagellin {UniProtKB/TrEMBL:Q7NRA5}	[TP0640-TP0870 (0.6975479)]
COG0840	COG1344	CV1524	CV1524	Probable methyl-accepting chemotaxis protein II	CV1710	CV1710	Flagellar hook-associated protein 3	[TP0640-TP0870 (0.6975479)]
COG0840	COG1344	CV0265	CV0265	Probable methyl-accepting chemotaxis protein	CV3879	CV3879	Flagellin {UniProtKB/TrEMBL:Q7NRA4}	[TP0640-TP0870 (0.6975479)]
COG0840	COG1344	CV3321	CV3321	Probable methyl-accepting chemotaxis protein	CV3878	CV3878	Flagellin {UniProtKB/TrEMBL:Q7NRA5}	[TP0640-TP0870 (0.6975479)]
COG0840	COG1344	CV3320	CV3320	Probable methyl-accepting chemotaxis protein	CV3879	CV3879	Flagellin {UniProtKB/TrEMBL:Q7NRA4}	[TP0640-TP0870 (0.6975479)]
COG0840	COG1344	CV3320	CV3320	Probable methyl-accepting chemotaxis protein	CV3878	CV3878	Flagellin {UniProtKB/TrEMBL:Q7NRA5}	[TP0640-TP0870 (0.6975479)]
COG0840	COG1344	CV0395	CV0395	Probable methyl-accepting chemotaxis protein IV	CV3011	CV3011	Flagellin D {UniProtKB/TrEMBL:Q7NTP3}	[TP0640-TP0870 (0.6975479)]
COG0840	COG1344	CV4156	CV4156	Probable methyl-accepting chemotaxis protein	CV3879	CV3879	Flagellin {UniProtKB/TrEMBL:Q7NRA4}	[TP0640-TP0870 (0.6975479)]
COG0840	COG1344	CV1011	CV1011	Probable methyl-accepting chemotaxis protein II	CV2878	CV2878	Flagellar hook-associated protein 3	[TP0640-TP0870 (0.6975479)]
COG0840	COG1344	CV0265	CV0265	Probable methyl-accepting chemotaxis protein	CV2495	CV2495	Flagellin {UniProtKB/TrEMBL:Q7NV50}	[TP0640-TP0870 (0.6975479)]
COG0840	COG1344	CV1850	CV1850	Probable methyl-accepting chemotaxis transducer	CV1710	CV1710	Flagellar hook-associated protein 3	[TP0640-TP0870 (0.6975479)]
COG0840	COG1344	CV4155	CV4155	Probable methyl-accepting chemotaxis transducer	CV1710	CV1710	Flagellar hook-associated protein 3	[TP0640-TP0870 (0.6975479)]
COG0840	COG1344	CV1652	CV1652	Probable methyl-accepting chemotaxis protein	CV1710	CV1710	Flagellar hook-associated protein 3	[TP0640-TP0870 (0.6975479)]
COG0840	COG1344	CV2859	CV2859	Probable methyl-accepting chemotaxis protein	CV2878	CV2878	Flagellar hook-associated protein 3	[TP0640-TP0870 (0.6975479)]
COG0840	COG1344	CV2509	CV2509	Probable methyl-accepting chemotaxis transducer	CV3011	CV3011	Flagellin D {UniProtKB/TrEMBL:Q7NTP3}	[TP0640-TP0870 (0.6975479)]
COG0840	COG1344	CV1358	CV1358	Probable methyl-accepting chemotaxis protein IV	CV2878	CV2878	Flagellar hook-associated protein 3	[TP0640-TP0870 (0.6975479)]
COG0840	COG1344	CV3285	CV3285	Probable methyl-accepting chemotaxis protein	CV3878	CV3878	Flagellin {UniProtKB/TrEMBL:Q7NRA5}	[TP0640-TP0870 (0.6975479)]
COG0840	COG1344	CV4244	CV4244	Probable methyl-accepting chemotaxis transducer	CV3879	CV3879	Flagellin {UniProtKB/TrEMBL:Q7NRA4}	[TP0640-TP0870 (0.6975479)]
COG0840	COG1344	CV1524	CV1524	Probable methyl-accepting chemotaxis protein II	CV2495	CV2495	Flagellin {UniProtKB/TrEMBL:Q7NV50}	[TP0640-TP0870 (0.6975479)]
COG0840	COG1344	CV1850	CV1850	Probable methyl-accepting chemotaxis transducer	CV3011	CV3011	Flagellin D {UniProtKB/TrEMBL:Q7NTP3}	[TP0640-TP0870 (0.6975479)]
COG0840	COG1344	CV0257	CV0257	Probable methyl-accepting chemotaxis protein	CV2878	CV2878	Flagellar hook-associated protein 3	[TP0640-TP0870 (0.6975479)]
COG0840	COG1344	CV1912	CV1912	Probable methyl-accepting chemotaxis protein	CV3011	CV3011	Flagellin D {UniProtKB/TrEMBL:Q7NTP3}	[TP0640-TP0870 (0.6975479)]
COG0840	COG1344	CV0265	CV0265	Probable methyl-accepting chemotaxis protein	CV2878	CV2878	Flagellar hook-associated protein 3	[TP0640-TP0870 (0.6975479)]
COG0840	COG1344	CV2907	CV2907	Probable methyl-accepting chemotaxis	CV3879	CV3879	Flagellin {UniProtKB/TrEMBL:Q7NRA4}	[TP0640-TP0870 (0.6975479)]
COG0840	COG1344	CV2852	CV2852	Probable methyl-accepting chemotaxis protein	CV3011	CV3011	Flagellin D {UniProtKB/TrEMBL:Q7NTP3}	[TP0640-TP0870 (0.6975479)]
COG0840	COG1344	CV0095	CV0095	Probable methyl-accepting chemotaxis transducer	CV2878	CV2878	Flagellar hook-associated protein 3	[TP0640-TP0870 (0.6975479)]
COG0840	COG1344	CV3320	CV3320	Probable methyl-accepting chemotaxis protein	CV2878	CV2878	Flagellar hook-associated protein 3	[TP0640-TP0870 (0.6975479)]
COG0840	COG1344	CV3285	CV3285	Probable methyl-accepting chemotaxis protein	CV3879	CV3879	Flagellin {UniProtKB/TrEMBL:Q7NRA4}	[TP0640-TP0870 (0.6975479)]
COG0840	COG1344	CV3866	CV3866	Probable methyl-accepting chemotaxis protein	CV2495	CV2495	Flagellin {UniProtKB/TrEMBL:Q7NV50}	[TP0640-TP0870 (0.6975479)]
COG0840	COG1344	CV1081	CV1081	Probable methyl-accepting chemotaxis protein	CV1710	CV1710	Flagellar hook-associated protein 3	[TP0640-TP0870 (0.6975479)]
COG0840	COG1344	CV1013	CV1013	Probable methyl-accepting chemotaxis protein II	CV2878	CV2878	Flagellar hook-associated protein 3	[TP0640-TP0870 (0.6975479)]
COG0840	COG1344	CV4297	CV4297	Methyl-accepting chemotaxis protein III	CV1710	CV1710	Flagellar hook-associated protein 3	[TP0640-TP0870 (0.6975479)]
COG0840	COG1344	CV3866	CV3866	Probable methyl-accepting chemotaxis protein	CV1710	CV1710	Flagellar hook-associated protein 3	[TP0640-TP0870 (0.6975479)]
COG0840	COG1344	CV4155	CV4155	Probable methyl-accepting chemotaxis transducer	CV3878	CV3878	Flagellin {UniProtKB/TrEMBL:Q7NRA5}	[TP0640-TP0870 (0.6975479)]
COG0840	COG1344	CV1677	CV1677	Probable methyl-accepting chemotaxis protein	CV1710	CV1710	Flagellar hook-associated protein 3	[TP0640-TP0870 (0.6975479)]
COG0840	COG1344	CV0627	CV0627	Methyl-accepting chemotaxis protein IV	CV3878	CV3878	Flagellin {UniProtKB/TrEMBL:Q7NRA5}	[TP0640-TP0870 (0.6975479)]
COG0840	COG1344	CV0265	CV0265	Probable methyl-accepting chemotaxis protein	CV1710	CV1710	Flagellar hook-associated protein 3	[TP0640-TP0870 (0.6975479)]
COG0840	COG1344	CV0873	CV0873	Probable methyl-accepting chemotaxis protein	CV3011	CV3011	Flagellin D {UniProtKB/TrEMBL:Q7NTP3}	[TP0640-TP0870 (0.6975479)]
COG0840	COG1344	CV1328	CV1328	Probable methyl-accepting chemotaxis protein	CV2495	CV2495	Flagellin {UniProtKB/TrEMBL:Q7NV50}	[TP0640-TP0870 (0.6975479)]
COG0840	COG1344	CV1912	CV1912	Probable methyl-accepting chemotaxis protein	CV2495	CV2495	Flagellin {UniProtKB/TrEMBL:Q7NV50}	[TP0640-TP0870 (0.6975479)]
COG0840	COG1344	CV1912	CV1912	Probable methyl-accepting chemotaxis protein	CV3879	CV3879	Flagellin {UniProtKB/TrEMBL:Q7NRA4}	[TP0640-TP0870 (0.6975479)]
COG0840	COG1344	CV1652	CV1652	Probable methyl-accepting chemotaxis protein	CV2878	CV2878	Flagellar hook-associated protein 3	[TP0640-TP0870 (0.6975479)]
COG0840	COG1344	CV2907	CV2907	Probable methyl-accepting chemotaxis	CV3878	CV3878	Flagellin {UniProtKB/TrEMBL:Q7NRA5}	[TP0640-TP0870 (0.6975479)]
COG0840	COG1344	CV3866	CV3866	Probable methyl-accepting chemotaxis protein	CV3011	CV3011	Flagellin D {UniProtKB/TrEMBL:Q7NTP3}	[TP0640-TP0870 (0.6975479)]
COG0840	COG1344	CV0257	CV0257	Probable methyl-accepting chemotaxis protein	CV2495	CV2495	Flagellin {UniProtKB/TrEMBL:Q7NV50}	[TP0640-TP0870 (0.6975479)]
COG0840	COG1344	CV2463	CV2463	Probable methyl-accepting chemotaxis protein	CV3878	CV3878	Flagellin {UniProtKB/TrEMBL:Q7NRA5}	[TP0640-TP0870 (0.6975479)]
COG0840	COG1344	CV3866	CV3866	Probable methyl-accepting chemotaxis protein	CV2878	CV2878	Flagellar hook-associated protein 3	[TP0640-TP0870 (0.6975479)]
COG0840	COG1344	CV1358	CV1358	Probable methyl-accepting chemotaxis protein IV	CV3011	CV3011	Flagellin D {UniProtKB/TrEMBL:Q7NTP3}	[TP0640-TP0870 (0.6975479)]
COG0840	COG1344	CV4244	CV4244	Probable methyl-accepting chemotaxis transducer	CV2495	CV2495	Flagellin {UniProtKB/TrEMBL:Q7NV50}	[TP0640-TP0870 (0.6975479)]
COG0840	COG1344	CV1912	CV1912	Probable methyl-accepting chemotaxis protein	CV3878	CV3878	Flagellin {UniProtKB/TrEMBL:Q7NRA5}	[TP0640-TP0870 (0.6975479)]
COG0840	COG1344	CV4155	CV4155	Probable methyl-accepting chemotaxis transducer	CV3879	CV3879	Flagellin {UniProtKB/TrEMBL:Q7NRA4}	[TP0640-TP0870 (0.6975479)]
COG0840	COG1344	CV4156	CV4156	Probable methyl-accepting chemotaxis protein	CV3878	CV3878	Flagellin {UniProtKB/TrEMBL:Q7NRA5}	[TP0640-TP0870 (0.6975479)]
COG0840	COG1344	CV0713	CV0713	Probable methyl-accepting chemotaxis transducer	CV3878	CV3878	Flagellin {UniProtKB/TrEMBL:Q7NRA5}	[TP0640-TP0870 (0.6975479)]
COG0840	COG1344	CV2852	CV2852	Probable methyl-accepting chemotaxis protein	CV3879	CV3879	Flagellin {UniProtKB/TrEMBL:Q7NRA4}	[TP0640-TP0870 (0.6975479)]
COG0840	COG1344	CV1358	CV1358	Probable methyl-accepting chemotaxis protein IV	CV1710	CV1710	Flagellar hook-associated protein 3	[TP0640-TP0870 (0.6975479)]
COG0840	COG1344	CV0873	CV0873	Probable methyl-accepting chemotaxis protein	CV1710	CV1710	Flagellar hook-associated protein 3	[TP0640-TP0870 (0.6975479)]
COG0840	COG1344	CV3285	CV3285	Probable methyl-accepting chemotaxis protein	CV2495	CV2495	Flagellin {UniProtKB/TrEMBL:Q7NV50}	[TP0640-TP0870 (0.6975479)]
COG0840	COG1344	CV1011	CV1011	Probable methyl-accepting chemotaxis protein II	CV3878	CV3878	Flagellin {UniProtKB/TrEMBL:Q7NRA5}	[TP0640-TP0870 (0.6975479)]
COG0840	COG1344	CV2907	CV2907	Probable methyl-accepting chemotaxis	CV2878	CV2878	Flagellar hook-associated protein 3	[TP0640-TP0870 (0.6975479)]
COG0840	COG1344	CV0899	CV0899	Probable methyl-accepting chemotaxis protein	CV2495	CV2495	Flagellin {UniProtKB/TrEMBL:Q7NV50}	[TP0640-TP0870 (0.6975479)]
COG0840	COG1344	CV1417	CV1417	Methyl-accepting chemotaxis transducer protein	CV2495	CV2495	Flagellin {UniProtKB/TrEMBL:Q7NV50}	[TP0640-TP0870 (0.6975479)]
COG0840	COG1344	CV4155	CV4155	Probable methyl-accepting chemotaxis transducer	CV3011	CV3011	Flagellin D {UniProtKB/TrEMBL:Q7NTP3}	[TP0640-TP0870 (0.6975479)]
COG0840	COG1344	CV2646	CV2646	Probable methyl-accepting chemotaxis protein	CV3879	CV3879	Flagellin {UniProtKB/TrEMBL:Q7NRA4}	[TP0640-TP0870 (0.6975479)]
COG0840	COG1344	CV4244	CV4244	Probable methyl-accepting chemotaxis transducer	CV2878	CV2878	Flagellar hook-associated protein 3	[TP0640-TP0870 (0.6975479)]
COG0840	COG1344	CV2509	CV2509	Probable methyl-accepting chemotaxis transducer	CV2878	CV2878	Flagellar hook-associated protein 3	[TP0640-TP0870 (0.6975479)]
COG0840	COG1344	CV0713	CV0713	Probable methyl-accepting chemotaxis transducer	CV3879	CV3879	Flagellin {UniProtKB/TrEMBL:Q7NRA4}	[TP0640-TP0870 (0.6975479)]
COG0840	COG1344	CV0095	CV0095	Probable methyl-accepting chemotaxis transducer	CV1710	CV1710	Flagellar hook-associated protein 3	[TP0640-TP0870 (0.6975479)]
COG0840	COG1344	CV0899	CV0899	Probable methyl-accepting chemotaxis protein	CV1710	CV1710	Flagellar hook-associated protein 3	[TP0640-TP0870 (0.6975479)]
COG0840	COG1344	CV1013	CV1013	Probable methyl-accepting chemotaxis protein II	CV3878	CV3878	Flagellin {UniProtKB/TrEMBL:Q7NRA5}	[TP0640-TP0870 (0.6975479)]
COG0840	COG1344	CV4156	CV4156	Probable methyl-accepting chemotaxis protein	CV2878	CV2878	Flagellar hook-associated protein 3	[TP0640-TP0870 (0.6975479)]
COG0840	COG1344	CV0095	CV0095	Probable methyl-accepting chemotaxis transducer	CV3011	CV3011	Flagellin D {UniProtKB/TrEMBL:Q7NTP3}	[TP0640-TP0870 (0.6975479)]
COG0840	COG1344	CV1716	CV1716	Probable methyl-accepting chemotaxis protein	CV2878	CV2878	Flagellar hook-associated protein 3	[TP0640-TP0870 (0.6975479)]
COG0840	COG1344	CV1652	CV1652	Probable methyl-accepting chemotaxis protein	CV2495	CV2495	Flagellin {UniProtKB/TrEMBL:Q7NV50}	[TP0640-TP0870 (0.6975479)]
COG0840	COG1344	CV1013	CV1013	Probable methyl-accepting chemotaxis protein II	CV3879	CV3879	Flagellin {UniProtKB/TrEMBL:Q7NRA4}	[TP0640-TP0870 (0.6975479)]
COG0840	COG1344	CV2646	CV2646	Probable methyl-accepting chemotaxis protein	CV3011	CV3011	Flagellin D {UniProtKB/TrEMBL:Q7NTP3}	[TP0640-TP0870 (0.6975479)]
COG1825	COG2812	CV4057	rplY	50S ribosomal protein L25	CV1610	CV1610	DNA polymerase subunits gamma and tau	[TP0372-TP1005 (0.6540257)]
COG0222	COG0530	CV4194	rplL	50S ribosomal protein L7/L12	CV2442	CV2442	Probable cation antiporter	[TP0240-TP1034 (0.77472186)]
COG0024	COG1121	CV2397	CV2397	Methionyl aminopeptidase	CV3066	CV3066	Zinc transport system ATP-binding protein	[TP0842-TP0164 (0.77940726)]
COG0024	COG1121	CV2334	CV2334	Methionyl aminopeptidase	CV3066	CV3066	Zinc transport system ATP-binding protein	[TP0842-TP0164 (0.77940726)]
COG0361	COG1214	CV1898	infA1	Translation initiation factor IF-1 1	CV3452	CV3452	Hypothetical protein {UniProtKB/TrEMBL:Q7NSH4}	[TP0097-TP0876 (0.56457245)]
COG0361	COG1214	CV4165	infA2	Translation initiation factor IF-1 2	CV3452	CV3452	Hypothetical protein {UniProtKB/TrEMBL:Q7NSH4}	[TP0097-TP0876 (0.56457245)]
COG1643	COG2137	CV1516	CV1516	ATP-dependent helicase hrpA	CV1606	CV1606	Regulatory protein RecX	[TP0526-TP1023 (0.64955014)]
COG0255	COG1011	CV4178	rpmC	50S ribosomal protein L29	CV0864	CV0864	Probable haloacid dehalogenase	[TP0197-TP0158 (0.6077605)]
COG0255	COG1011	CV4178	rpmC	50S ribosomal protein L29	CV1591	CV1591	Probable haloacid dehalogenase-like hydrolase	[TP0197-TP0158 (0.6077605)]
COG0255	COG1011	CV4178	rpmC	50S ribosomal protein L29	CV4098	CV4098	Hypothetical protein {UniProtKB/TrEMBL:Q7NQN9}	[TP0197-TP0158 (0.6077605)]
COG1108	COG2239	CV3065	CV3065	High-affinity zinc transport system permease	CV3245	CV3245	Magnesium transporter {UniProtKB/TrEMBL:Q7NT19}	[TP0165-TP0917 (0.5215956)]
COG1108	COG2239	CV3065	CV3065	High-affinity zinc transport system permease	CV3585	CV3585	Probable magnesium transporter	[TP0165-TP0917 (0.5215956)]
COG2204	COG2204	CV3138	CV3138	Probable two-component response regulator	CV3138	CV3138	Probable two-component response regulator	[TP0519-TP0519 (0.65939915)]
COG2204	COG2204	CV4259	CV4259	Probable nitrogen assimilation regulatory protein	CV3138	CV3138	Probable two-component response regulator	[TP0519-TP0519 (0.65939915)]
COG2204	COG2204	CV3138	CV3138	Probable two-component response regulator	CV4259	CV4259	Probable nitrogen assimilation regulatory protein	[TP0519-TP0519 (0.65939915)]
COG2204	COG2204	CV0073	CV0073	Two-component system, regulatory protein	CV0073	CV0073	Two-component system, regulatory protein	[TP0519-TP0519 (0.65939915)]
COG2204	COG2204	CV4220	CV4220	Probable two-component transcriptional regulator	CV0073	CV0073	Two-component system, regulatory protein	[TP0519-TP0519 (0.65939915)]
COG2204	COG2204	CV0073	CV0073	Two-component system, regulatory protein	CV4220	CV4220	Probable two-component transcriptional regulator	[TP0519-TP0519 (0.65939915)]
COG2204	COG2204	CV3592	CV3592	Nitrogen assimilation regulatory response	CV4259	CV4259	Probable nitrogen assimilation regulatory protein	[TP0519-TP0519 (0.65939915)]
COG2204	COG2204	CV4259	CV4259	Probable nitrogen assimilation regulatory protein	CV3592	CV3592	Nitrogen assimilation regulatory response	[TP0519-TP0519 (0.65939915)]
COG2204	COG2204	CV0688	CV0688	Probable transcriptional regulatory protein	CV3592	CV3592	Nitrogen assimilation regulatory response	[TP0519-TP0519 (0.65939915)]
COG2204	COG2204	CV3592	CV3592	Nitrogen assimilation regulatory response	CV0688	CV0688	Probable transcriptional regulatory protein	[TP0519-TP0519 (0.65939915)]
COG2204	COG2204	CV0688	CV0688	Probable transcriptional regulatory protein	CV4259	CV4259	Probable nitrogen assimilation regulatory protein	[TP0519-TP0519 (0.65939915)]
COG2204	COG2204	CV4259	CV4259	Probable nitrogen assimilation regulatory protein	CV0688	CV0688	Probable transcriptional regulatory protein	[TP0519-TP0519 (0.65939915)]
COG2204	COG2204	CV3592	CV3592	Nitrogen assimilation regulatory response	CV3592	CV3592	Nitrogen assimilation regulatory response	[TP0519-TP0519 (0.65939915)]
COG2204	COG2204	CV0688	CV0688	Probable transcriptional regulatory protein	CV0073	CV0073	Two-component system, regulatory protein	[TP0519-TP0519 (0.65939915)]
COG2204	COG2204	CV0073	CV0073	Two-component system, regulatory protein	CV0688	CV0688	Probable transcriptional regulatory protein	[TP0519-TP0519 (0.65939915)]
COG2204	COG2204	CV0688	CV0688	Probable transcriptional regulatory protein	CV4220	CV4220	Probable two-component transcriptional regulator	[TP0519-TP0519 (0.65939915)]
COG2204	COG2204	CV4220	CV4220	Probable two-component transcriptional regulator	CV0688	CV0688	Probable transcriptional regulatory protein	[TP0519-TP0519 (0.65939915)]
COG2204	COG2204	CV3138	CV3138	Probable two-component response regulator	CV3592	CV3592	Nitrogen assimilation regulatory response	[TP0519-TP0519 (0.65939915)]
COG2204	COG2204	CV4220	CV4220	Probable two-component transcriptional regulator	CV4220	CV4220	Probable two-component transcriptional regulator	[TP0519-TP0519 (0.65939915)]
COG2204	COG2204	CV3592	CV3592	Nitrogen assimilation regulatory response	CV3138	CV3138	Probable two-component response regulator	[TP0519-TP0519 (0.65939915)]
COG2204	COG2204	CV0688	CV0688	Probable transcriptional regulatory protein	CV0688	CV0688	Probable transcriptional regulatory protein	[TP0519-TP0519 (0.65939915)]
COG2204	COG2204	CV3138	CV3138	Probable two-component response regulator	CV4220	CV4220	Probable two-component transcriptional regulator	[TP0519-TP0519 (0.65939915)]
COG2204	COG2204	CV4220	CV4220	Probable two-component transcriptional regulator	CV3138	CV3138	Probable two-component response regulator	[TP0519-TP0519 (0.65939915)]
COG2204	COG2204	CV4220	CV4220	Probable two-component transcriptional regulator	CV4259	CV4259	Probable nitrogen assimilation regulatory protein	[TP0519-TP0519 (0.65939915)]
COG2204	COG2204	CV4259	CV4259	Probable nitrogen assimilation regulatory protein	CV4220	CV4220	Probable two-component transcriptional regulator	[TP0519-TP0519 (0.65939915)]
COG2204	COG2204	CV3592	CV3592	Nitrogen assimilation regulatory response	CV0073	CV0073	Two-component system, regulatory protein	[TP0519-TP0519 (0.65939915)]
COG2204	COG2204	CV0073	CV0073	Two-component system, regulatory protein	CV3592	CV3592	Nitrogen assimilation regulatory response	[TP0519-TP0519 (0.65939915)]
COG2204	COG2204	CV4259	CV4259	Probable nitrogen assimilation regulatory protein	CV0073	CV0073	Two-component system, regulatory protein	[TP0519-TP0519 (0.65939915)]
COG2204	COG2204	CV0073	CV0073	Two-component system, regulatory protein	CV4259	CV4259	Probable nitrogen assimilation regulatory protein	[TP0519-TP0519 (0.65939915)]
COG2204	COG2204	CV4220	CV4220	Probable two-component transcriptional regulator	CV3592	CV3592	Nitrogen assimilation regulatory response	[TP0519-TP0519 (0.65939915)]
COG2204	COG2204	CV3592	CV3592	Nitrogen assimilation regulatory response	CV4220	CV4220	Probable two-component transcriptional regulator	[TP0519-TP0519 (0.65939915)]
COG2204	COG2204	CV3138	CV3138	Probable two-component response regulator	CV0073	CV0073	Two-component system, regulatory protein	[TP0519-TP0519 (0.65939915)]
COG2204	COG2204	CV0073	CV0073	Two-component system, regulatory protein	CV3138	CV3138	Probable two-component response regulator	[TP0519-TP0519 (0.65939915)]
COG2204	COG2204	CV0688	CV0688	Probable transcriptional regulatory protein	CV3138	CV3138	Probable two-component response regulator	[TP0519-TP0519 (0.65939915)]
COG2204	COG2204	CV3138	CV3138	Probable two-component response regulator	CV0688	CV0688	Probable transcriptional regulatory protein	[TP0519-TP0519 (0.65939915)]
COG2204	COG2204	CV4259	CV4259	Probable nitrogen assimilation regulatory protein	CV4259	CV4259	Probable nitrogen assimilation regulatory protein	[TP0519-TP0519 (0.65939915)]
COG0546	COG0739	CV3092	CV3092	Probable phosphoglycolate phosphatase	CV2477	CV2477	Probable Peptidase {UniProtKB/TrEMBL:Q7MBF2}	[TP0554-TP0782 (0.73069036)]
COG0546	COG0739	CV1817	CV1817	Probable phosphoglycolate phosphatase	CV3362	CV3362	Probable lipoprotein {UniProtKB/TrEMBL:Q7NSQ8}	[TP0554-TP0782 (0.73069036)]
COG0546	COG0739	CV1817	CV1817	Probable phosphoglycolate phosphatase	CV2477	CV2477	Probable Peptidase {UniProtKB/TrEMBL:Q7MBF2}	[TP0554-TP0782 (0.73069036)]
COG0546	COG0739	CV2180	CV_2180	Phosphoglycolate phosphatase (EC 3.1.3.18) (PGPase) (PGP)	CV3681	CV3681	Probable lipoprotein nlpD	[TP0554-TP0782 (0.73069036)]
COG0546	COG0739	CV1817	CV1817	Probable phosphoglycolate phosphatase	CV3681	CV3681	Probable lipoprotein nlpD	[TP0554-TP0782 (0.73069036)]
COG0546	COG0739	CV3092	CV3092	Probable phosphoglycolate phosphatase	CV3681	CV3681	Probable lipoprotein nlpD	[TP0554-TP0782 (0.73069036)]
COG0546	COG0739	CV3092	CV3092	Probable phosphoglycolate phosphatase	CV3362	CV3362	Probable lipoprotein {UniProtKB/TrEMBL:Q7NSQ8}	[TP0554-TP0782 (0.73069036)]
COG0546	COG0739	CV2180	CV_2180	Phosphoglycolate phosphatase (EC 3.1.3.18) (PGPase) (PGP)	CV2477	CV2477	Probable Peptidase {UniProtKB/TrEMBL:Q7MBF2}	[TP0554-TP0782 (0.73069036)]
COG0546	COG0739	CV2180	CV_2180	Phosphoglycolate phosphatase (EC 3.1.3.18) (PGPase) (PGP)	CV3362	CV3362	Probable lipoprotein {UniProtKB/TrEMBL:Q7NSQ8}	[TP0554-TP0782 (0.73069036)]
COG0242	COG1187	CV4265	def	Peptide deformylase (EC 3.5.1.88) (PDF) (Polypeptide deformylase)	CV3663	CV3663	Probable pseudouridine synthase	[TP0757-TP0459 (0.5284328)]
COG0242	COG1187	CV4265	def	Peptide deformylase (EC 3.5.1.88) (PDF) (Polypeptide deformylase)	CV4146	CV4146	Pseudouridylate synthase	[TP0757-TP0459 (0.5284328)]
COG0242	COG1187	CV4265	def	Peptide deformylase (EC 3.5.1.88) (PDF) (Polypeptide deformylase)	CV0389	CV0389	Pseudouridine synthase A, small subunit	[TP0757-TP0459 (0.5284328)]
COG0242	COG1187	CV4265	def	Peptide deformylase (EC 3.5.1.88) (PDF) (Polypeptide deformylase)	CV2406	CV2406	Probable pseudouridylate synthase	[TP0757-TP0459 (0.5284328)]
COG0242	COG1187	CV4265	def	Peptide deformylase (EC 3.5.1.88) (PDF) (Polypeptide deformylase)	CV3386	CV3386	Hypothetical protein {UniProtKB/TrEMBL:Q7NSN4}	[TP0757-TP0459 (0.5284328)]
COG0457	COG0558	CV2620	CV2620	Surface presentation of antigens; secretory	CV1306	CV1306	CDP-diacylglycerol-glycerol-3-phosphate	[TP0067-TP0730 (0.86096925)]
COG0457	COG0558	CV4061	CV4061	Hypothetical protein {UniProtKB/TrEMBL:Q7NQS6}	CV1306	CV1306	CDP-diacylglycerol-glycerol-3-phosphate	[TP0067-TP0730 (0.86096925)]
COG0457	COG0558	CV1761	CV1761	Hypothetical protein {UniProtKB/TrEMBL:Q7NX67}	CV1306	CV1306	CDP-diacylglycerol-glycerol-3-phosphate	[TP0067-TP0730 (0.86096925)]
COG0457	COG0558	CV2578	CV2578	Type III secretion system CesD protein	CV1306	CV1306	CDP-diacylglycerol-glycerol-3-phosphate	[TP0067-TP0730 (0.86096925)]
COG0457	COG0558	CV3902	CV3902	Hypothetical protein {UniProtKB/TrEMBL:Q7NR82}	CV1306	CV1306	CDP-diacylglycerol-glycerol-3-phosphate	[TP0067-TP0730 (0.86096925)]
COG0457	COG0558	CV2675	CV2675	Cellulose synthase, subunit C	CV1306	CV1306	CDP-diacylglycerol-glycerol-3-phosphate	[TP0067-TP0730 (0.86096925)]
COG0457	COG0558	CV2640	CV2640	Invasion genes transcription activator	CV1306	CV1306	CDP-diacylglycerol-glycerol-3-phosphate	[TP0067-TP0730 (0.86096925)]
COG0020	COG1508	CV2200	uppS	Undecaprenyl pyrophosphate synthetase (EC 2.5.1.31) (UPP synthetase) (Di-trans,poly-cis-decaprenylcistransferase) (Undecaprenyl diphosphate synthase) (UDS)	CV3332	CV3332	RNA polymerase N (Sigma54) factor	[TP0603-TP0111 (0.79878455)]
COG1385	COG2812	CV0367	CV0367	Hypothetical protein {UniProtKB/TrEMBL:Q7P147}	CV1610	CV1610	DNA polymerase subunits gamma and tau	[TP0276-TP1005 (0.66627616)]
COG0341	COG1512	CV1344	CV1344	Protein-export membrane protein SecF	CV4233	CV4233	Hypothetical protein {UniProtKB/TrEMBL:Q7NQA7}	[TP0411-TP0561 (0.5704539)]
COG1512	COG2239	CV4233	CV4233	Hypothetical protein {UniProtKB/TrEMBL:Q7NQA7}	CV3245	CV3245	Magnesium transporter {UniProtKB/TrEMBL:Q7NT19}	[TP0561-TP0917 (0.596176)]
COG1512	COG2239	CV4233	CV4233	Hypothetical protein {UniProtKB/TrEMBL:Q7NQA7}	CV3585	CV3585	Probable magnesium transporter	[TP0561-TP0917 (0.596176)]
COG0217	COG0739	CV3123	CV_3123	Hypothetical UPF0082 protein CV3123	CV2477	CV2477	Probable Peptidase {UniProtKB/TrEMBL:Q7MBF2}	[TP0474-TP0864 (0.82349855)]
COG0217	COG0739	CV3123	CV_3123	Hypothetical UPF0082 protein CV3123	CV3362	CV3362	Probable lipoprotein {UniProtKB/TrEMBL:Q7NSQ8}	[TP0474-TP0864 (0.82349855)]
COG0217	COG0739	CV3123	CV_3123	Hypothetical UPF0082 protein CV3123	CV3681	CV3681	Probable lipoprotein nlpD	[TP0474-TP0864 (0.82349855)]
COG0242	COG0254	CV4265	def	Peptide deformylase (EC 3.5.1.88) (PDF) (Polypeptide deformylase)	CV1747	rpmE	50S ribosomal protein L31	[TP0757-TP0255 (0.6434887)]
COG0795	COG1512	CV2916	CV2916	Hypothetical protein {UniProtKB/TrEMBL:Q7NTY7}	CV4233	CV4233	Hypothetical protein {UniProtKB/TrEMBL:Q7NQA7}	[TP0884-TP0561 (0.6412245)]
COG0795	COG1512	CV2915	CV2915	Hypothetical protein {UniProtKB/TrEMBL:Q7NTY8}	CV4233	CV4233	Hypothetical protein {UniProtKB/TrEMBL:Q7NQA7}	[TP0884-TP0561 (0.6412245)]
COG0762	COG1512	CV0176	CV0176	Hypothetical protein {UniProtKB/TrEMBL:Q7P1N7}	CV4233	CV4233	Hypothetical protein {UniProtKB/TrEMBL:Q7NQA7}	[TP0668-TP0561 (0.5550382)]
COG0442	COG1466	CV0574	CV0574	Prolyl-tRNA synthetase {UniProtKB/TrEMBL:Q7P0J3}	CV0507	CV0507	DNA-directed DNA polymerase, delta subunit	[TP0160-TP0588 (0.66563916)]
COG1176	COG1512	CV4101	CV4101	Polyamine transport protein PotB	CV4233	CV4233	Hypothetical protein {UniProtKB/TrEMBL:Q7NQA7}	[TP0653-TP0561 (0.5550382)]
COG1176	COG1512	CV1958	CV1958	Putrescine transport protein	CV4233	CV4233	Hypothetical protein {UniProtKB/TrEMBL:Q7NQA7}	[TP0653-TP0561 (0.5550382)]
COG0847	COG1558	CV2751	CV2751	Probable exonuclease {UniProtKB/TrEMBL:Q7NUE8}	CV2887	CV2887	Flagellar basal-body rod protein flgC	[TP0643-TP0397 (0.7022186)]
COG0847	COG1558	CV1257	CV1257	DNA-directed DNA polymerase, epsilon chain	CV1702	CV1702	Flagellar basal-body rod protein flgC	[TP0643-TP0397 (0.7022186)]
COG0847	COG1558	CV2946	CV2946	Probable DNA polymerase III	CV2887	CV2887	Flagellar basal-body rod protein flgC	[TP0643-TP0397 (0.7022186)]
COG0847	COG1558	CV1257	CV1257	DNA-directed DNA polymerase, epsilon chain	CV2887	CV2887	Flagellar basal-body rod protein flgC	[TP0643-TP0397 (0.7022186)]
COG0847	COG1558	CV2751	CV2751	Probable exonuclease {UniProtKB/TrEMBL:Q7NUE8}	CV1702	CV1702	Flagellar basal-body rod protein flgC	[TP0643-TP0397 (0.7022186)]
COG0847	COG1558	CV2946	CV2946	Probable DNA polymerase III	CV1702	CV1702	Flagellar basal-body rod protein flgC	[TP0643-TP0397 (0.7022186)]
COG0305	COG0593	CV2502	CV2502	Replicative DNA helicase	CV3614	CV3614	Hypothetical protein {UniProtKB/TrEMBL:Q7NS13}	[TP0058-TP0001 (0.9013428)]
COG0305	COG0593	CV2502	CV2502	Replicative DNA helicase	CV0001	dnaA	Chromosomal replication initiator protein dnaA	[TP0058-TP0001 (0.9013428)]
COG0772	COG2239	CV4361	CV4361	Probable rod shape-determining	CV3585	CV3585	Probable magnesium transporter	[TP0501-TP0917 (0.53388965), TP0387-TP0917 (0.61041105)]
COG0772	COG2239	CV4344	CV4344	Cell division protein ftsW	CV3245	CV3245	Magnesium transporter {UniProtKB/TrEMBL:Q7NT19}	[TP0501-TP0917 (0.53388965), TP0387-TP0917 (0.61041105)]
COG0772	COG2239	CV4361	CV4361	Probable rod shape-determining	CV3245	CV3245	Magnesium transporter {UniProtKB/TrEMBL:Q7NT19}	[TP0501-TP0917 (0.53388965), TP0387-TP0917 (0.61041105)]
COG0772	COG2239	CV4344	CV4344	Cell division protein ftsW	CV3585	CV3585	Probable magnesium transporter	[TP0501-TP0917 (0.53388965), TP0387-TP0917 (0.61041105)]
COG1766	COG2239	CV3136	CV3136	Flagellar M-ring protein	CV3245	CV3245	Magnesium transporter {UniProtKB/TrEMBL:Q7NT19}	[TP0399-TP0917 (0.5059451)]
COG1766	COG2239	CV2999	CV2999	Flagellar M-ring protein	CV3585	CV3585	Probable magnesium transporter	[TP0399-TP0917 (0.5059451)]
COG1766	COG2239	CV2999	CV2999	Flagellar M-ring protein	CV3245	CV3245	Magnesium transporter {UniProtKB/TrEMBL:Q7NT19}	[TP0399-TP0917 (0.5059451)]
COG1766	COG2239	CV3136	CV3136	Flagellar M-ring protein	CV3585	CV3585	Probable magnesium transporter	[TP0399-TP0917 (0.5059451)]
COG0178	COG1197	CV1893	CV1893	Excinuclease ABC, subunit A	CV1146	CV1146	Transcription-repair coupling factor	[TP0514-TP0344 (0.9414915)]
COG0264	COG0544	CV2197	tsf	Elongation factor Ts (EF-Ts)	CV2559	tig	Trigger factor {UniProtKB/Swiss-Prot:Q7NUY8}	[TP0605-TP0506 (0.9100214)]
COG1344	COG1352	CV1710	CV1710	Flagellar hook-associated protein 3	CV3437	CV3437	Chemotaxis protein methyltransferase	[TP0870-TP0630 (0.7476691)]
COG1344	COG1352	CV3879	CV3879	Flagellin {UniProtKB/TrEMBL:Q7NRA4}	CV3693	CV3693	Chemotaxis protein methyltransferase	[TP0870-TP0630 (0.7476691)]
COG1344	COG1352	CV2878	CV2878	Flagellar hook-associated protein 3	CV3693	CV3693	Chemotaxis protein methyltransferase	[TP0870-TP0630 (0.7476691)]
COG1344	COG1352	CV2495	CV2495	Flagellin {UniProtKB/TrEMBL:Q7NV50}	CV3437	CV3437	Chemotaxis protein methyltransferase	[TP0870-TP0630 (0.7476691)]
COG1344	COG1352	CV3878	CV3878	Flagellin {UniProtKB/TrEMBL:Q7NRA5}	CV3437	CV3437	Chemotaxis protein methyltransferase	[TP0870-TP0630 (0.7476691)]
COG1344	COG1352	CV3011	CV3011	Flagellin D {UniProtKB/TrEMBL:Q7NTP3}	CV2507	CV2507	Probable chemotaxis protein methyltransferase	[TP0870-TP0630 (0.7476691)]
COG1344	COG1352	CV3879	CV3879	Flagellin {UniProtKB/TrEMBL:Q7NRA4}	CV3437	CV3437	Chemotaxis protein methyltransferase	[TP0870-TP0630 (0.7476691)]
COG1344	COG1352	CV1710	CV1710	Flagellar hook-associated protein 3	CV2507	CV2507	Probable chemotaxis protein methyltransferase	[TP0870-TP0630 (0.7476691)]
COG1344	COG1352	CV2878	CV2878	Flagellar hook-associated protein 3	CV3437	CV3437	Chemotaxis protein methyltransferase	[TP0870-TP0630 (0.7476691)]
COG1344	COG1352	CV3878	CV3878	Flagellin {UniProtKB/TrEMBL:Q7NRA5}	CV2507	CV2507	Probable chemotaxis protein methyltransferase	[TP0870-TP0630 (0.7476691)]
COG1344	COG1352	CV3879	CV3879	Flagellin {UniProtKB/TrEMBL:Q7NRA4}	CV2507	CV2507	Probable chemotaxis protein methyltransferase	[TP0870-TP0630 (0.7476691)]
COG1344	COG1352	CV2878	CV2878	Flagellar hook-associated protein 3	CV2507	CV2507	Probable chemotaxis protein methyltransferase	[TP0870-TP0630 (0.7476691)]
COG1344	COG1352	CV2495	CV2495	Flagellin {UniProtKB/TrEMBL:Q7NV50}	CV3693	CV3693	Chemotaxis protein methyltransferase	[TP0870-TP0630 (0.7476691)]
COG1344	COG1352	CV3011	CV3011	Flagellin D {UniProtKB/TrEMBL:Q7NTP3}	CV3437	CV3437	Chemotaxis protein methyltransferase	[TP0870-TP0630 (0.7476691)]
COG1344	COG1352	CV3878	CV3878	Flagellin {UniProtKB/TrEMBL:Q7NRA5}	CV3693	CV3693	Chemotaxis protein methyltransferase	[TP0870-TP0630 (0.7476691)]
COG1344	COG1352	CV2495	CV2495	Flagellin {UniProtKB/TrEMBL:Q7NV50}	CV2507	CV2507	Probable chemotaxis protein methyltransferase	[TP0870-TP0630 (0.7476691)]
COG1344	COG1352	CV1710	CV1710	Flagellar hook-associated protein 3	CV3693	CV3693	Chemotaxis protein methyltransferase	[TP0870-TP0630 (0.7476691)]
COG1344	COG1352	CV3011	CV3011	Flagellin D {UniProtKB/TrEMBL:Q7NTP3}	CV3693	CV3693	Chemotaxis protein methyltransferase	[TP0870-TP0630 (0.7476691)]
COG0495	COG1475	CV0505	leuS	Leucyl-tRNA synthetase (EC 6.1.1.4) (Leucine--tRNA ligase) (LeuRS)	CV0664	CV0664	Chromosome partitioning protein ParB	[TP0586-TP0271 (0.63095015)]
COG1512	COG1512	CV4233	CV4233	Hypothetical protein {UniProtKB/TrEMBL:Q7NQA7}	CV4233	CV4233	Hypothetical protein {UniProtKB/TrEMBL:Q7NQA7}	[TP0561-TP0561 (0.53951585)]
COG0272	COG2080	CV3903	CV3903	DNA ligase {UniProtKB/TrEMBL:Q7NR81}	CV1673	CV1673	Probable aldehyde dehydrogenase	[TP0634-TP0080 (0.5753685)]
COG0750	COG1512	CV2203	CV2203	Hypothetical protein {UniProtKB/TrEMBL:Q7NVY7}	CV4233	CV4233	Hypothetical protein {UniProtKB/TrEMBL:Q7NQA7}	[TP0600-TP0561 (0.5857341)]
COG1352	COG1536	CV2507	CV2507	Probable chemotaxis protein methyltransferase	CV3135	CV3135	Flagellar motor switch protein	[TP0630-TP0026 (0.7604114)]
COG1352	COG1536	CV3693	CV3693	Chemotaxis protein methyltransferase	CV3135	CV3135	Flagellar motor switch protein	[TP0630-TP0026 (0.7604114)]
COG1352	COG1536	CV3437	CV3437	Chemotaxis protein methyltransferase	CV2998	CV2998	Flagellar motor switch protein	[TP0630-TP0026 (0.7604114)]
COG1352	COG1536	CV3693	CV3693	Chemotaxis protein methyltransferase	CV2998	CV2998	Flagellar motor switch protein	[TP0630-TP0026 (0.7604114)]
COG1352	COG1536	CV3437	CV3437	Chemotaxis protein methyltransferase	CV3135	CV3135	Flagellar motor switch protein	[TP0630-TP0026 (0.7604114)]
COG1352	COG1536	CV2507	CV2507	Probable chemotaxis protein methyltransferase	CV2998	CV2998	Flagellar motor switch protein	[TP0630-TP0026 (0.7604114)]
COG1344	COG1516	CV3878	CV3878	Flagellin {UniProtKB/TrEMBL:Q7NRA5}	CV2993	CV2993	Flagellar protein FliS {UniProtKB/TrEMBL:Q7NTR1}	[TP0870-TP0943 (0.723277)]
COG1344	COG1516	CV3011	CV3011	Flagellin D {UniProtKB/TrEMBL:Q7NTP3}	CV3875	CV3875	Probable flagellar protein FliS	[TP0870-TP0943 (0.723277)]
COG1344	COG1516	CV1710	CV1710	Flagellar hook-associated protein 3	CV3875	CV3875	Probable flagellar protein FliS	[TP0870-TP0943 (0.723277)]
COG1344	COG1516	CV3011	CV3011	Flagellin D {UniProtKB/TrEMBL:Q7NTP3}	CV2993	CV2993	Flagellar protein FliS {UniProtKB/TrEMBL:Q7NTR1}	[TP0870-TP0943 (0.723277)]
COG1344	COG1516	CV1710	CV1710	Flagellar hook-associated protein 3	CV2993	CV2993	Flagellar protein FliS {UniProtKB/TrEMBL:Q7NTR1}	[TP0870-TP0943 (0.723277)]
COG1344	COG1516	CV2878	CV2878	Flagellar hook-associated protein 3	CV3875	CV3875	Probable flagellar protein FliS	[TP0870-TP0943 (0.723277)]
COG1344	COG1516	CV3879	CV3879	Flagellin {UniProtKB/TrEMBL:Q7NRA4}	CV2993	CV2993	Flagellar protein FliS {UniProtKB/TrEMBL:Q7NTR1}	[TP0870-TP0943 (0.723277)]
COG1344	COG1516	CV2495	CV2495	Flagellin {UniProtKB/TrEMBL:Q7NV50}	CV3875	CV3875	Probable flagellar protein FliS	[TP0870-TP0943 (0.723277)]
COG1344	COG1516	CV3879	CV3879	Flagellin {UniProtKB/TrEMBL:Q7NRA4}	CV3875	CV3875	Probable flagellar protein FliS	[TP0870-TP0943 (0.723277)]
COG1344	COG1516	CV2878	CV2878	Flagellar hook-associated protein 3	CV2993	CV2993	Flagellar protein FliS {UniProtKB/TrEMBL:Q7NTR1}	[TP0870-TP0943 (0.723277)]
COG1344	COG1516	CV3878	CV3878	Flagellin {UniProtKB/TrEMBL:Q7NRA5}	CV3875	CV3875	Probable flagellar protein FliS	[TP0870-TP0943 (0.723277)]
COG1344	COG1516	CV2495	CV2495	Flagellin {UniProtKB/TrEMBL:Q7NV50}	CV2993	CV2993	Flagellar protein FliS {UniProtKB/TrEMBL:Q7NTR1}	[TP0870-TP0943 (0.723277)]
COG0099	COG0216	CV4163	rpsM	30S ribosomal protein S13	CV0080	prfA	Peptide chain release factor 1 (RF-1)	[TP0210-TP0051 (0.8775348)]
COG0442	COG0552	CV0574	CV0574	Prolyl-tRNA synthetase {UniProtKB/TrEMBL:Q7P0J3}	CV4203	CV4203	Cell division protein FtsY	[TP0160-TP0578 (0.56216276)]
COG0242	COG0319	CV4265	def	Peptide deformylase (EC 3.5.1.88) (PDF) (Polypeptide deformylase)	CV4152	CV_4152	UPF0054 protein CV_4152	[TP0757-TP0650 (0.630912)]
COG0178	COG0845	CV1893	CV1893	Excinuclease ABC, subunit A	CV2732	CV2732	Probable membrane protein	[TP0514-TP0965 (0.87363523)]
COG0178	COG0845	CV1893	CV1893	Excinuclease ABC, subunit A	CV1627	CV1627	Acriflavin resistance protein E	[TP0514-TP0965 (0.87363523)]
COG0178	COG0845	CV1893	CV1893	Excinuclease ABC, subunit A	CV0069	CV0069	Probable secretion protein	[TP0514-TP0965 (0.87363523)]
COG0178	COG0845	CV1893	CV1893	Excinuclease ABC, subunit A	CV0306	CV0306	Probable HlyD family secretion protein	[TP0514-TP0965 (0.87363523)]
COG0178	COG0845	CV1893	CV1893	Excinuclease ABC, subunit A	CV0466	CV0466	Hypothetical protein {UniProtKB/TrEMBL:Q7P0U9}	[TP0514-TP0965 (0.87363523)]
COG0178	COG0845	CV1893	CV1893	Excinuclease ABC, subunit A	CV1736	CV1736	Secretion protein {UniProtKB/TrEMBL:Q7NX91}	[TP0514-TP0965 (0.87363523)]
COG0178	COG0845	CV1893	CV1893	Excinuclease ABC, subunit A	CV2240	CV2240	Probable multidrug efflux protein	[TP0514-TP0965 (0.87363523)]
COG0178	COG0845	CV1893	CV1893	Excinuclease ABC, subunit A	CV2460	CV2460	Probable membrane protein	[TP0514-TP0965 (0.87363523)]
COG0178	COG0845	CV1893	CV1893	Excinuclease ABC, subunit A	CV0514	CV0514	Probable HlyD family secretion protein	[TP0514-TP0965 (0.87363523)]
COG0178	COG0845	CV1893	CV1893	Excinuclease ABC, subunit A	CV2705	CV2705	Probable membrane protein	[TP0514-TP0965 (0.87363523)]
COG0178	COG0845	CV1893	CV1893	Excinuclease ABC, subunit A	CV3923	CV3923	Probable transport/efflux transmembrane protein	[TP0514-TP0965 (0.87363523)]
COG0178	COG0845	CV1893	CV1893	Excinuclease ABC, subunit A	CV4398	CV4398	ABC export system, membrane fusion protein	[TP0514-TP0965 (0.87363523)]
COG0178	COG0845	CV1893	CV1893	Excinuclease ABC, subunit A	CV3837	CV3837	Probable multidrug efflux membrane protein	[TP0514-TP0965 (0.87363523)]
COG0178	COG0845	CV1893	CV1893	Excinuclease ABC, subunit A	CV0435	CV0435	Probable multidrug efflux membrane permease	[TP0514-TP0965 (0.87363523)]
COG0178	COG0845	CV1893	CV1893	Excinuclease ABC, subunit A	CV1975	CV1975	NolF secretion protein {UniProtKB/TrEMBL:Q7NWL1}	[TP0514-TP0965 (0.87363523)]
COG0457	COG0566	CV3902	CV3902	Hypothetical protein {UniProtKB/TrEMBL:Q7NR82}	CV2030	CV2030	Probable tRNA methyltransferase	[TP0095-TP0054 (0.73981166)]
COG0457	COG0566	CV2675	CV2675	Cellulose synthase, subunit C	CV2030	CV2030	Probable tRNA methyltransferase	[TP0095-TP0054 (0.73981166)]
COG0457	COG0566	CV1761	CV1761	Hypothetical protein {UniProtKB/TrEMBL:Q7NX67}	CV2030	CV2030	Probable tRNA methyltransferase	[TP0095-TP0054 (0.73981166)]
COG0457	COG0566	CV2675	CV2675	Cellulose synthase, subunit C	CV1149	rlmB	23S rRNA (guanosine-2'-O-)-methyltransferase rlmB (EC 2.1.1.-) (23S rRNA Gm2251 2'-O-methyltransferase)	[TP0095-TP0054 (0.73981166)]
COG0457	COG0566	CV4061	CV4061	Hypothetical protein {UniProtKB/TrEMBL:Q7NQS6}	CV2030	CV2030	Probable tRNA methyltransferase	[TP0095-TP0054 (0.73981166)]
COG0457	COG0566	CV2620	CV2620	Surface presentation of antigens; secretory	CV2030	CV2030	Probable tRNA methyltransferase	[TP0095-TP0054 (0.73981166)]
COG0457	COG0566	CV2578	CV2578	Type III secretion system CesD protein	CV1149	rlmB	23S rRNA (guanosine-2'-O-)-methyltransferase rlmB (EC 2.1.1.-) (23S rRNA Gm2251 2'-O-methyltransferase)	[TP0095-TP0054 (0.73981166)]
COG0457	COG0566	CV2640	CV2640	Invasion genes transcription activator	CV1149	rlmB	23S rRNA (guanosine-2'-O-)-methyltransferase rlmB (EC 2.1.1.-) (23S rRNA Gm2251 2'-O-methyltransferase)	[TP0095-TP0054 (0.73981166)]
COG0457	COG0566	CV2578	CV2578	Type III secretion system CesD protein	CV2030	CV2030	Probable tRNA methyltransferase	[TP0095-TP0054 (0.73981166)]
COG0457	COG0566	CV2640	CV2640	Invasion genes transcription activator	CV2030	CV2030	Probable tRNA methyltransferase	[TP0095-TP0054 (0.73981166)]
COG0457	COG0566	CV3902	CV3902	Hypothetical protein {UniProtKB/TrEMBL:Q7NR82}	CV1149	rlmB	23S rRNA (guanosine-2'-O-)-methyltransferase rlmB (EC 2.1.1.-) (23S rRNA Gm2251 2'-O-methyltransferase)	[TP0095-TP0054 (0.73981166)]
COG0457	COG0566	CV4061	CV4061	Hypothetical protein {UniProtKB/TrEMBL:Q7NQS6}	CV1149	rlmB	23S rRNA (guanosine-2'-O-)-methyltransferase rlmB (EC 2.1.1.-) (23S rRNA Gm2251 2'-O-methyltransferase)	[TP0095-TP0054 (0.73981166)]
COG0457	COG0566	CV1761	CV1761	Hypothetical protein {UniProtKB/TrEMBL:Q7NX67}	CV1149	rlmB	23S rRNA (guanosine-2'-O-)-methyltransferase rlmB (EC 2.1.1.-) (23S rRNA Gm2251 2'-O-methyltransferase)	[TP0095-TP0054 (0.73981166)]
COG0457	COG0566	CV2620	CV2620	Surface presentation of antigens; secretory	CV1149	rlmB	23S rRNA (guanosine-2'-O-)-methyltransferase rlmB (EC 2.1.1.-) (23S rRNA Gm2251 2'-O-methyltransferase)	[TP0095-TP0054 (0.73981166)]
COG0465	COG0558	CV3797	CV3797	Cell division protein FtsH	CV1306	CV1306	CDP-diacylglycerol-glycerol-3-phosphate	[TP0765-TP0256 (0.8653493)]
COG0024	COG0462	CV2334	CV2334	Methionyl aminopeptidase	CV4058	prs	Ribose-phosphate pyrophosphokinase (EC 2.7.6.1) (RPPK) (Phosphoribosyl pyrophosphate synthetase) (P-Rib-PP synthetase) (PRPP synthetase)	[TP0842-TP0294 (0.8762697)]
COG0024	COG0462	CV2397	CV2397	Methionyl aminopeptidase	CV0033	CV0033	Probable ribose-phosphate diphosphokinase	[TP0842-TP0294 (0.8762697)]
COG0024	COG0462	CV2397	CV2397	Methionyl aminopeptidase	CV4058	prs	Ribose-phosphate pyrophosphokinase (EC 2.7.6.1) (RPPK) (Phosphoribosyl pyrophosphate synthetase) (P-Rib-PP synthetase) (PRPP synthetase)	[TP0842-TP0294 (0.8762697)]
COG0024	COG0462	CV2334	CV2334	Methionyl aminopeptidase	CV0033	CV0033	Probable ribose-phosphate diphosphokinase	[TP0842-TP0294 (0.8762697)]
COG0125	COG0361	CV3723	tmk	Thymidylate kinase {UniProtKB/Swiss-Prot:Q7NRQ7}	CV1898	infA1	Translation initiation factor IF-1 1	[TP0354-TP0097 (0.8382038)]
COG0125	COG0361	CV3723	tmk	Thymidylate kinase {UniProtKB/Swiss-Prot:Q7NRQ7}	CV4165	infA2	Translation initiation factor IF-1 2	[TP0354-TP0097 (0.8382038)]
COG1536	COG1766	CV2998	CV2998	Flagellar motor switch protein	CV2999	CV2999	Flagellar M-ring protein	[TP0400-TP0399 (0.9198608), TP0026-TP0399 (0.9539454)]
COG1536	COG1766	CV3135	CV3135	Flagellar motor switch protein	CV3136	CV3136	Flagellar M-ring protein	[TP0400-TP0399 (0.9198608), TP0026-TP0399 (0.9539454)]
COG1536	COG1766	CV3135	CV3135	Flagellar motor switch protein	CV2999	CV2999	Flagellar M-ring protein	[TP0400-TP0399 (0.9198608), TP0026-TP0399 (0.9539454)]
COG1536	COG1766	CV2998	CV2998	Flagellar motor switch protein	CV3136	CV3136	Flagellar M-ring protein	[TP0400-TP0399 (0.9198608), TP0026-TP0399 (0.9539454)]
COG0319	COG0787	CV4152	CV_4152	UPF0054 protein CV_4152	CV1915	CV1915	Alanine racemase {UniProtKB/TrEMBL:Q7NWR5}	[TP0650-TP0681 (0.82058704)]
COG0319	COG0787	CV4152	CV_4152	UPF0054 protein CV_4152	CV3793	CV3793	Alanine racemase {UniProtKB/TrEMBL:Q7NRI8}	[TP0650-TP0681 (0.82058704)]
COG0215	COG1536	CV1746	cysS	Cysteinyl-tRNA synthetase (EC 6.1.1.16) (Cysteine--tRNA ligase) (CysRS)	CV2998	CV2998	Flagellar motor switch protein	[TP0091-TP0400 (0.6374247)]
COG0215	COG1536	CV1746	cysS	Cysteinyl-tRNA synthetase (EC 6.1.1.16) (Cysteine--tRNA ligase) (CysRS)	CV3135	CV3135	Flagellar motor switch protein	[TP0091-TP0400 (0.6374247)]
COG0564	COG1418	CV1818	CV1818	Pseudouridine synthase {UniProtKB/TrEMBL:Q7NX11}	CV2189	CV2189	Hypothetical protein {UniProtKB/TrEMBL:Q7NW01}	[TP0154-TP1018 (0.7668753)]
COG0564	COG1418	CV1157	CV1157	Probable pseudouridine synthase	CV2189	CV2189	Hypothetical protein {UniProtKB/TrEMBL:Q7NW01}	[TP0154-TP1018 (0.7668753)]
COG0564	COG1418	CV3751	CV3751	Pseudouridine synthase A	CV2189	CV2189	Hypothetical protein {UniProtKB/TrEMBL:Q7NW01}	[TP0154-TP1018 (0.7668753)]
COG0564	COG1418	CV2192	CV2192	Pseudouridine synthase D	CV2189	CV2189	Hypothetical protein {UniProtKB/TrEMBL:Q7NW01}	[TP0154-TP1018 (0.7668753)]
COG0564	COG1418	CV2346	CV2346	Probable pseudouridylate synthases	CV2189	CV2189	Hypothetical protein {UniProtKB/TrEMBL:Q7NW01}	[TP0154-TP1018 (0.7668753)]
COG0849	COG1595	CV4339	CV4339	Cell division protein ftsA	CV2058	CV2058	RNA polymerase sigma-E factor	[TP0389-TP0092 (0.66770643)]
COG0849	COG1595	CV4339	CV4339	Cell division protein ftsA	CV2526	CV2526	Probable extracytoplasmic sigma factor EcfR	[TP0389-TP0092 (0.66770643)]
COG0849	COG1595	CV4339	CV4339	Cell division protein ftsA	CV0585	CV0585	Probable RNA polymerase sigma factor	[TP0389-TP0092 (0.66770643)]
COG0849	COG1595	CV4339	CV4339	Cell division protein ftsA	CV2973	CV2973	Probable ecf-family RNA polymerase sigma factor	[TP0389-TP0092 (0.66770643)]
COG0739	COG2204	CV2477	CV2477	Probable Peptidase {UniProtKB/TrEMBL:Q7MBF2}	CV4220	CV4220	Probable two-component transcriptional regulator	[TP0706-TP0519 (0.80130965)]
COG0739	COG2204	CV3681	CV3681	Probable lipoprotein nlpD	CV4259	CV4259	Probable nitrogen assimilation regulatory protein	[TP0706-TP0519 (0.80130965)]
COG0739	COG2204	CV2477	CV2477	Probable Peptidase {UniProtKB/TrEMBL:Q7MBF2}	CV3138	CV3138	Probable two-component response regulator	[TP0706-TP0519 (0.80130965)]
COG0739	COG2204	CV3362	CV3362	Probable lipoprotein {UniProtKB/TrEMBL:Q7NSQ8}	CV3592	CV3592	Nitrogen assimilation regulatory response	[TP0706-TP0519 (0.80130965)]
COG0739	COG2204	CV3681	CV3681	Probable lipoprotein nlpD	CV3138	CV3138	Probable two-component response regulator	[TP0706-TP0519 (0.80130965)]
COG0739	COG2204	CV2477	CV2477	Probable Peptidase {UniProtKB/TrEMBL:Q7MBF2}	CV4259	CV4259	Probable nitrogen assimilation regulatory protein	[TP0706-TP0519 (0.80130965)]
COG0739	COG2204	CV3362	CV3362	Probable lipoprotein {UniProtKB/TrEMBL:Q7NSQ8}	CV3138	CV3138	Probable two-component response regulator	[TP0706-TP0519 (0.80130965)]
COG0739	COG2204	CV3362	CV3362	Probable lipoprotein {UniProtKB/TrEMBL:Q7NSQ8}	CV0688	CV0688	Probable transcriptional regulatory protein	[TP0706-TP0519 (0.80130965)]
COG0739	COG2204	CV2477	CV2477	Probable Peptidase {UniProtKB/TrEMBL:Q7MBF2}	CV3592	CV3592	Nitrogen assimilation regulatory response	[TP0706-TP0519 (0.80130965)]
COG0739	COG2204	CV3681	CV3681	Probable lipoprotein nlpD	CV0073	CV0073	Two-component system, regulatory protein	[TP0706-TP0519 (0.80130965)]
COG0739	COG2204	CV3362	CV3362	Probable lipoprotein {UniProtKB/TrEMBL:Q7NSQ8}	CV4259	CV4259	Probable nitrogen assimilation regulatory protein	[TP0706-TP0519 (0.80130965)]
COG0739	COG2204	CV3362	CV3362	Probable lipoprotein {UniProtKB/TrEMBL:Q7NSQ8}	CV0073	CV0073	Two-component system, regulatory protein	[TP0706-TP0519 (0.80130965)]
COG0739	COG2204	CV2477	CV2477	Probable Peptidase {UniProtKB/TrEMBL:Q7MBF2}	CV0688	CV0688	Probable transcriptional regulatory protein	[TP0706-TP0519 (0.80130965)]
COG0739	COG2204	CV3681	CV3681	Probable lipoprotein nlpD	CV3592	CV3592	Nitrogen assimilation regulatory response	[TP0706-TP0519 (0.80130965)]
COG0739	COG2204	CV3681	CV3681	Probable lipoprotein nlpD	CV0688	CV0688	Probable transcriptional regulatory protein	[TP0706-TP0519 (0.80130965)]
COG0739	COG2204	CV3681	CV3681	Probable lipoprotein nlpD	CV4220	CV4220	Probable two-component transcriptional regulator	[TP0706-TP0519 (0.80130965)]
COG0739	COG2204	CV2477	CV2477	Probable Peptidase {UniProtKB/TrEMBL:Q7MBF2}	CV0073	CV0073	Two-component system, regulatory protein	[TP0706-TP0519 (0.80130965)]
COG0739	COG2204	CV3362	CV3362	Probable lipoprotein {UniProtKB/TrEMBL:Q7NSQ8}	CV4220	CV4220	Probable two-component transcriptional regulator	[TP0706-TP0519 (0.80130965)]
COG0036	COG2001	CV2182	CV2182	Ribulose-phosphate 3-epimerase	CV4352	mraZ	Protein mraZ {UniProtKB/Swiss-Prot:Q7NPZ0}	[TP0945-TP0383 (0.685165)]
COG0280	COG0457	CV3744	CV3744	Phosphate acetyltransferase	CV2578	CV2578	Type III secretion system CesD protein	[TP0094-TP0067 (0.5068833)]
COG0280	COG0457	CV3744	CV3744	Phosphate acetyltransferase	CV2640	CV2640	Invasion genes transcription activator	[TP0094-TP0067 (0.5068833)]
COG0280	COG0457	CV3744	CV3744	Phosphate acetyltransferase	CV4061	CV4061	Hypothetical protein {UniProtKB/TrEMBL:Q7NQS6}	[TP0094-TP0067 (0.5068833)]
COG0280	COG0457	CV3744	CV3744	Phosphate acetyltransferase	CV2620	CV2620	Surface presentation of antigens; secretory	[TP0094-TP0067 (0.5068833)]
COG0280	COG0457	CV3744	CV3744	Phosphate acetyltransferase	CV1761	CV1761	Hypothetical protein {UniProtKB/TrEMBL:Q7NX67}	[TP0094-TP0067 (0.5068833)]
COG0280	COG0457	CV3744	CV3744	Phosphate acetyltransferase	CV3902	CV3902	Hypothetical protein {UniProtKB/TrEMBL:Q7NR82}	[TP0094-TP0067 (0.5068833)]
COG0280	COG0457	CV3744	CV3744	Phosphate acetyltransferase	CV2675	CV2675	Cellulose synthase, subunit C	[TP0094-TP0067 (0.5068833)]
COG0457	COG0495	CV2640	CV2640	Invasion genes transcription activator	CV0505	leuS	Leucyl-tRNA synthetase (EC 6.1.1.4) (Leucine--tRNA ligase) (LeuRS)	[TP0067-TP0586 (0.714839)]
COG0457	COG0495	CV4061	CV4061	Hypothetical protein {UniProtKB/TrEMBL:Q7NQS6}	CV0505	leuS	Leucyl-tRNA synthetase (EC 6.1.1.4) (Leucine--tRNA ligase) (LeuRS)	[TP0067-TP0586 (0.714839)]
COG0457	COG0495	CV1761	CV1761	Hypothetical protein {UniProtKB/TrEMBL:Q7NX67}	CV0505	leuS	Leucyl-tRNA synthetase (EC 6.1.1.4) (Leucine--tRNA ligase) (LeuRS)	[TP0067-TP0586 (0.714839)]
COG0457	COG0495	CV3902	CV3902	Hypothetical protein {UniProtKB/TrEMBL:Q7NR82}	CV0505	leuS	Leucyl-tRNA synthetase (EC 6.1.1.4) (Leucine--tRNA ligase) (LeuRS)	[TP0067-TP0586 (0.714839)]
COG0457	COG0495	CV2620	CV2620	Surface presentation of antigens; secretory	CV0505	leuS	Leucyl-tRNA synthetase (EC 6.1.1.4) (Leucine--tRNA ligase) (LeuRS)	[TP0067-TP0586 (0.714839)]
COG0457	COG0495	CV2578	CV2578	Type III secretion system CesD protein	CV0505	leuS	Leucyl-tRNA synthetase (EC 6.1.1.4) (Leucine--tRNA ligase) (LeuRS)	[TP0067-TP0586 (0.714839)]
COG0457	COG0495	CV2675	CV2675	Cellulose synthase, subunit C	CV0505	leuS	Leucyl-tRNA synthetase (EC 6.1.1.4) (Leucine--tRNA ligase) (LeuRS)	[TP0067-TP0586 (0.714839)]
COG0257	COG0472	CV4164	CV4164	50S ribosomal protein L36	CV4016	CV4016	Undecaprenyl-phosphate	[TP0209-TP0345 (0.64932555)]
COG0257	COG0472	CV4164	CV4164	50S ribosomal protein L36	CV4346	mraY	Phospho-N-acetylmuramoyl-pentapeptide-transferase (EC 2.7.8.13) (UDP- MurNAc-pentapeptide phosphotransferase)	[TP0209-TP0345 (0.64932555)]
COG0358	COG0457	CV3763	CV3763	DNA primase {UniProtKB/TrEMBL:Q7NRL7}	CV4061	CV4061	Hypothetical protein {UniProtKB/TrEMBL:Q7NQS6}	[TP0492-TP0648 (0.5111708)]
COG0358	COG0457	CV3763	CV3763	DNA primase {UniProtKB/TrEMBL:Q7NRL7}	CV2675	CV2675	Cellulose synthase, subunit C	[TP0492-TP0648 (0.5111708)]
COG0358	COG0457	CV3763	CV3763	DNA primase {UniProtKB/TrEMBL:Q7NRL7}	CV2640	CV2640	Invasion genes transcription activator	[TP0492-TP0648 (0.5111708)]
COG0358	COG0457	CV3763	CV3763	DNA primase {UniProtKB/TrEMBL:Q7NRL7}	CV3902	CV3902	Hypothetical protein {UniProtKB/TrEMBL:Q7NR82}	[TP0492-TP0648 (0.5111708)]
COG0358	COG0457	CV3763	CV3763	DNA primase {UniProtKB/TrEMBL:Q7NRL7}	CV2578	CV2578	Type III secretion system CesD protein	[TP0492-TP0648 (0.5111708)]
COG0358	COG0457	CV3763	CV3763	DNA primase {UniProtKB/TrEMBL:Q7NRL7}	CV1761	CV1761	Hypothetical protein {UniProtKB/TrEMBL:Q7NX67}	[TP0492-TP0648 (0.5111708)]
COG0358	COG0457	CV3763	CV3763	DNA primase {UniProtKB/TrEMBL:Q7NRL7}	CV2620	CV2620	Surface presentation of antigens; secretory	[TP0492-TP0648 (0.5111708)]
COG0687	COG1558	CV0925	CV0925	Polyamine ABC transporter system,	CV1702	CV1702	Flagellar basal-body rod protein flgC	[TP0655-TP0397 (0.60331625)]
COG0687	COG1558	CV4213	CV4213	Polyamine ABC transporter system,	CV1702	CV1702	Flagellar basal-body rod protein flgC	[TP0655-TP0397 (0.60331625)]
COG0687	COG1558	CV4099	CV4099	Polyamine ABC transporter protein	CV1702	CV1702	Flagellar basal-body rod protein flgC	[TP0655-TP0397 (0.60331625)]
COG0687	COG1558	CV4099	CV4099	Polyamine ABC transporter protein	CV2887	CV2887	Flagellar basal-body rod protein flgC	[TP0655-TP0397 (0.60331625)]
COG0687	COG1558	CV0925	CV0925	Polyamine ABC transporter system,	CV2887	CV2887	Flagellar basal-body rod protein flgC	[TP0655-TP0397 (0.60331625)]
COG0687	COG1558	CV1957	CV1957	Polyamine ABC transporter system,	CV1702	CV1702	Flagellar basal-body rod protein flgC	[TP0655-TP0397 (0.60331625)]
COG0687	COG1558	CV1957	CV1957	Polyamine ABC transporter system,	CV2887	CV2887	Flagellar basal-body rod protein flgC	[TP0655-TP0397 (0.60331625)]
COG0687	COG1558	CV4213	CV4213	Polyamine ABC transporter system,	CV2887	CV2887	Flagellar basal-body rod protein flgC	[TP0655-TP0397 (0.60331625)]
COG0766	COG1419	CV0440	murA	UDP-N-acetylglucosamine 1-carboxyvinyltransferase (EC 2.5.1.7) (Enoylpyruvate transferase) (UDP-N-acetylglucosamine enolpyruvyl transferase) (EPT)	CV1024	CV1024	Flagellar biosynthetic protein FlhF	[TP0029-TP0713 (0.80866665)]
COG0795	COG1792	CV2916	CV2916	Hypothetical protein {UniProtKB/TrEMBL:Q7NTY7}	CV4358	CV4358	Rod shape-determining protein mreC	[TP0884-TP0498 (0.8374102)]
COG0795	COG1792	CV2915	CV2915	Hypothetical protein {UniProtKB/TrEMBL:Q7NTY8}	CV4358	CV4358	Rod shape-determining protein mreC	[TP0884-TP0498 (0.8374102)]
COG1317	COG1536	CV2997	CV2997	Flagellar assembly protein	CV2998	CV2998	Flagellar motor switch protein	[TP0401-TP0026 (0.96139234)]
COG1317	COG1536	CV2997	CV2997	Flagellar assembly protein	CV3135	CV3135	Flagellar motor switch protein	[TP0401-TP0026 (0.96139234)]
COG1214	COG1516	CV3452	CV3452	Hypothetical protein {UniProtKB/TrEMBL:Q7NSH4}	CV3875	CV3875	Probable flagellar protein FliS	[TP0876-TP0943 (0.57131183)]
COG1214	COG1516	CV3452	CV3452	Hypothetical protein {UniProtKB/TrEMBL:Q7NSH4}	CV2993	CV2993	Flagellar protein FliS {UniProtKB/TrEMBL:Q7NTR1}	[TP0876-TP0943 (0.57131183)]
COG0024	COG0125	CV2397	CV2397	Methionyl aminopeptidase	CV3723	tmk	Thymidylate kinase {UniProtKB/Swiss-Prot:Q7NRQ7}	[TP0842-TP0354 (0.8096375)]
COG0024	COG0125	CV2334	CV2334	Methionyl aminopeptidase	CV3723	tmk	Thymidylate kinase {UniProtKB/Swiss-Prot:Q7NRQ7}	[TP0842-TP0354 (0.8096375)]
COG1077	COG1426	CV4357	CV4357	Rod shape-determining protein mreB	CV3539	CV3539	Hypothetical protein {UniProtKB/TrEMBL:Q7NS87}	[TP0497-TP0334 (0.739115)]
COG0618	COG1214	CV2925	CV2925	Hypothetical protein {UniProtKB/TrEMBL:Q7NTX8}	CV3452	CV3452	Hypothetical protein {UniProtKB/TrEMBL:Q7NSH4}	[TP0803-TP0876 (0.700686)]
COG0257	COG0779	CV4164	CV4164	50S ribosomal protein L36	CV1460	CV_1460	Hypothetical UPF0090 protein CV1460	[TP0209-TP0893 (0.7461857)]
COG1291	COG1291	CV2026	CV2026	Chemotaxis motA protein	CV2989	CV2989	Chemotaxis lafT protein	[TP0725-TP0725 (0.8044664)]
COG1291	COG1291	CV2989	CV2989	Chemotaxis lafT protein	CV2026	CV2026	Chemotaxis motA protein	[TP0725-TP0725 (0.8044664)]
COG1291	COG1291	CV2026	CV2026	Chemotaxis motA protein	CV2026	CV2026	Chemotaxis motA protein	[TP0725-TP0725 (0.8044664)]
COG1291	COG1291	CV1021	CV1021	Chemotaxis motA protein	CV2026	CV2026	Chemotaxis motA protein	[TP0725-TP0725 (0.8044664)]
COG1291	COG1291	CV2026	CV2026	Chemotaxis motA protein	CV1021	CV1021	Chemotaxis motA protein	[TP0725-TP0725 (0.8044664)]
COG1291	COG1291	CV2989	CV2989	Chemotaxis lafT protein	CV2989	CV2989	Chemotaxis lafT protein	[TP0725-TP0725 (0.8044664)]
COG1291	COG1291	CV1021	CV1021	Chemotaxis motA protein	CV1021	CV1021	Chemotaxis motA protein	[TP0725-TP0725 (0.8044664)]
COG1291	COG1291	CV1021	CV1021	Chemotaxis motA protein	CV2989	CV2989	Chemotaxis lafT protein	[TP0725-TP0725 (0.8044664)]
COG1291	COG1291	CV2989	CV2989	Chemotaxis lafT protein	CV1021	CV1021	Chemotaxis motA protein	[TP0725-TP0725 (0.8044664)]
COG0275	COG1815	CV4351	mraW	S-adenosyl-methyltransferase mraW (EC 2.1.1.-)	CV1701	CV1701	Probable flagellar basal-body rod protein flgB	[TP0384-TP0396 (0.81050646)]
COG0275	COG1815	CV4351	mraW	S-adenosyl-methyltransferase mraW (EC 2.1.1.-)	CV2888	CV2888	Flagellar basal-body rod protein flgB	[TP0384-TP0396 (0.81050646)]
COG1536	COG1536	CV3135	CV3135	Flagellar motor switch protein	CV2998	CV2998	Flagellar motor switch protein	[TP0026-TP0400 (0.5928469)]
COG1536	COG1536	CV2998	CV2998	Flagellar motor switch protein	CV3135	CV3135	Flagellar motor switch protein	[TP0026-TP0400 (0.5928469)]
COG1536	COG1536	CV2998	CV2998	Flagellar motor switch protein	CV2998	CV2998	Flagellar motor switch protein	[TP0026-TP0400 (0.5928469)]
COG1536	COG1536	CV3135	CV3135	Flagellar motor switch protein	CV3135	CV3135	Flagellar motor switch protein	[TP0026-TP0400 (0.5928469)]
COG0457	COG0845	CV4061	CV4061	Hypothetical protein {UniProtKB/TrEMBL:Q7NQS6}	CV0306	CV0306	Probable HlyD family secretion protein	[TP0648-TP0965 (0.54118866)]
COG0457	COG0845	CV1761	CV1761	Hypothetical protein {UniProtKB/TrEMBL:Q7NX67}	CV1736	CV1736	Secretion protein {UniProtKB/TrEMBL:Q7NX91}	[TP0648-TP0965 (0.54118866)]
COG0457	COG0845	CV2640	CV2640	Invasion genes transcription activator	CV0069	CV0069	Probable secretion protein	[TP0648-TP0965 (0.54118866)]
COG0457	COG0845	CV1761	CV1761	Hypothetical protein {UniProtKB/TrEMBL:Q7NX67}	CV1975	CV1975	NolF secretion protein {UniProtKB/TrEMBL:Q7NWL1}	[TP0648-TP0965 (0.54118866)]
COG0457	COG0845	CV2675	CV2675	Cellulose synthase, subunit C	CV3923	CV3923	Probable transport/efflux transmembrane protein	[TP0648-TP0965 (0.54118866)]
COG0457	COG0845	CV2640	CV2640	Invasion genes transcription activator	CV3923	CV3923	Probable transport/efflux transmembrane protein	[TP0648-TP0965 (0.54118866)]
COG0457	COG0845	CV2578	CV2578	Type III secretion system CesD protein	CV0306	CV0306	Probable HlyD family secretion protein	[TP0648-TP0965 (0.54118866)]
COG0457	COG0845	CV2620	CV2620	Surface presentation of antigens; secretory	CV2705	CV2705	Probable membrane protein	[TP0648-TP0965 (0.54118866)]
COG0457	COG0845	CV2620	CV2620	Surface presentation of antigens; secretory	CV0069	CV0069	Probable secretion protein	[TP0648-TP0965 (0.54118866)]
COG0457	COG0845	CV3902	CV3902	Hypothetical protein {UniProtKB/TrEMBL:Q7NR82}	CV0435	CV0435	Probable multidrug efflux membrane permease	[TP0648-TP0965 (0.54118866)]
COG0457	COG0845	CV2675	CV2675	Cellulose synthase, subunit C	CV0306	CV0306	Probable HlyD family secretion protein	[TP0648-TP0965 (0.54118866)]
COG0457	COG0845	CV2675	CV2675	Cellulose synthase, subunit C	CV1736	CV1736	Secretion protein {UniProtKB/TrEMBL:Q7NX91}	[TP0648-TP0965 (0.54118866)]
COG0457	COG0845	CV2640	CV2640	Invasion genes transcription activator	CV1975	CV1975	NolF secretion protein {UniProtKB/TrEMBL:Q7NWL1}	[TP0648-TP0965 (0.54118866)]
COG0457	COG0845	CV1761	CV1761	Hypothetical protein {UniProtKB/TrEMBL:Q7NX67}	CV0435	CV0435	Probable multidrug efflux membrane permease	[TP0648-TP0965 (0.54118866)]
COG0457	COG0845	CV4061	CV4061	Hypothetical protein {UniProtKB/TrEMBL:Q7NQS6}	CV3923	CV3923	Probable transport/efflux transmembrane protein	[TP0648-TP0965 (0.54118866)]
COG0457	COG0845	CV2675	CV2675	Cellulose synthase, subunit C	CV4398	CV4398	ABC export system, membrane fusion protein	[TP0648-TP0965 (0.54118866)]
COG0457	COG0845	CV2620	CV2620	Surface presentation of antigens; secretory	CV0466	CV0466	Hypothetical protein {UniProtKB/TrEMBL:Q7P0U9}	[TP0648-TP0965 (0.54118866)]
COG0457	COG0845	CV2675	CV2675	Cellulose synthase, subunit C	CV0514	CV0514	Probable HlyD family secretion protein	[TP0648-TP0965 (0.54118866)]
COG0457	COG0845	CV2620	CV2620	Surface presentation of antigens; secretory	CV1736	CV1736	Secretion protein {UniProtKB/TrEMBL:Q7NX91}	[TP0648-TP0965 (0.54118866)]
COG0457	COG0845	CV2675	CV2675	Cellulose synthase, subunit C	CV2460	CV2460	Probable membrane protein	[TP0648-TP0965 (0.54118866)]
COG0457	COG0845	CV4061	CV4061	Hypothetical protein {UniProtKB/TrEMBL:Q7NQS6}	CV4398	CV4398	ABC export system, membrane fusion protein	[TP0648-TP0965 (0.54118866)]
COG0457	COG0845	CV2640	CV2640	Invasion genes transcription activator	CV0435	CV0435	Probable multidrug efflux membrane permease	[TP0648-TP0965 (0.54118866)]
COG0457	COG0845	CV2640	CV2640	Invasion genes transcription activator	CV0306	CV0306	Probable HlyD family secretion protein	[TP0648-TP0965 (0.54118866)]
COG0457	COG0845	CV2640	CV2640	Invasion genes transcription activator	CV2460	CV2460	Probable membrane protein	[TP0648-TP0965 (0.54118866)]
COG0457	COG0845	CV1761	CV1761	Hypothetical protein {UniProtKB/TrEMBL:Q7NX67}	CV2460	CV2460	Probable membrane protein	[TP0648-TP0965 (0.54118866)]
COG0457	COG0845	CV2578	CV2578	Type III secretion system CesD protein	CV1627	CV1627	Acriflavin resistance protein E	[TP0648-TP0965 (0.54118866)]
COG0457	COG0845	CV2578	CV2578	Type III secretion system CesD protein	CV1736	CV1736	Secretion protein {UniProtKB/TrEMBL:Q7NX91}	[TP0648-TP0965 (0.54118866)]
COG0457	COG0845	CV4061	CV4061	Hypothetical protein {UniProtKB/TrEMBL:Q7NQS6}	CV2460	CV2460	Probable membrane protein	[TP0648-TP0965 (0.54118866)]
COG0457	COG0845	CV3902	CV3902	Hypothetical protein {UniProtKB/TrEMBL:Q7NR82}	CV0466	CV0466	Hypothetical protein {UniProtKB/TrEMBL:Q7P0U9}	[TP0648-TP0965 (0.54118866)]
COG0457	COG0845	CV1761	CV1761	Hypothetical protein {UniProtKB/TrEMBL:Q7NX67}	CV3837	CV3837	Probable multidrug efflux membrane protein	[TP0648-TP0965 (0.54118866)]
COG0457	COG0845	CV1761	CV1761	Hypothetical protein {UniProtKB/TrEMBL:Q7NX67}	CV3923	CV3923	Probable transport/efflux transmembrane protein	[TP0648-TP0965 (0.54118866)]
COG0457	COG0845	CV4061	CV4061	Hypothetical protein {UniProtKB/TrEMBL:Q7NQS6}	CV3837	CV3837	Probable multidrug efflux membrane protein	[TP0648-TP0965 (0.54118866)]
COG0457	COG0845	CV2620	CV2620	Surface presentation of antigens; secretory	CV2732	CV2732	Probable membrane protein	[TP0648-TP0965 (0.54118866)]
COG0457	COG0845	CV2640	CV2640	Invasion genes transcription activator	CV2705	CV2705	Probable membrane protein	[TP0648-TP0965 (0.54118866)]
COG0457	COG0845	CV2675	CV2675	Cellulose synthase, subunit C	CV0069	CV0069	Probable secretion protein	[TP0648-TP0965 (0.54118866)]
COG0457	COG0845	CV3902	CV3902	Hypothetical protein {UniProtKB/TrEMBL:Q7NR82}	CV2240	CV2240	Probable multidrug efflux protein	[TP0648-TP0965 (0.54118866)]
COG0457	COG0845	CV1761	CV1761	Hypothetical protein {UniProtKB/TrEMBL:Q7NX67}	CV1627	CV1627	Acriflavin resistance protein E	[TP0648-TP0965 (0.54118866)]
COG0457	COG0845	CV3902	CV3902	Hypothetical protein {UniProtKB/TrEMBL:Q7NR82}	CV2732	CV2732	Probable membrane protein	[TP0648-TP0965 (0.54118866)]
COG0457	COG0845	CV2640	CV2640	Invasion genes transcription activator	CV4398	CV4398	ABC export system, membrane fusion protein	[TP0648-TP0965 (0.54118866)]
COG0457	COG0845	CV4061	CV4061	Hypothetical protein {UniProtKB/TrEMBL:Q7NQS6}	CV1975	CV1975	NolF secretion protein {UniProtKB/TrEMBL:Q7NWL1}	[TP0648-TP0965 (0.54118866)]
COG0457	COG0845	CV1761	CV1761	Hypothetical protein {UniProtKB/TrEMBL:Q7NX67}	CV0069	CV0069	Probable secretion protein	[TP0648-TP0965 (0.54118866)]
COG0457	COG0845	CV2620	CV2620	Surface presentation of antigens; secretory	CV1627	CV1627	Acriflavin resistance protein E	[TP0648-TP0965 (0.54118866)]
COG0457	COG0845	CV2578	CV2578	Type III secretion system CesD protein	CV0069	CV0069	Probable secretion protein	[TP0648-TP0965 (0.54118866)]
COG0457	COG0845	CV2620	CV2620	Surface presentation of antigens; secretory	CV0306	CV0306	Probable HlyD family secretion protein	[TP0648-TP0965 (0.54118866)]
COG0457	COG0845	CV2675	CV2675	Cellulose synthase, subunit C	CV1975	CV1975	NolF secretion protein {UniProtKB/TrEMBL:Q7NWL1}	[TP0648-TP0965 (0.54118866)]
COG0457	COG0845	CV4061	CV4061	Hypothetical protein {UniProtKB/TrEMBL:Q7NQS6}	CV1736	CV1736	Secretion protein {UniProtKB/TrEMBL:Q7NX91}	[TP0648-TP0965 (0.54118866)]
COG0457	COG0845	CV1761	CV1761	Hypothetical protein {UniProtKB/TrEMBL:Q7NX67}	CV2732	CV2732	Probable membrane protein	[TP0648-TP0965 (0.54118866)]
COG0457	COG0845	CV3902	CV3902	Hypothetical protein {UniProtKB/TrEMBL:Q7NR82}	CV2705	CV2705	Probable membrane protein	[TP0648-TP0965 (0.54118866)]
COG0457	COG0845	CV2620	CV2620	Surface presentation of antigens; secretory	CV2240	CV2240	Probable multidrug efflux protein	[TP0648-TP0965 (0.54118866)]
COG0457	COG0845	CV3902	CV3902	Hypothetical protein {UniProtKB/TrEMBL:Q7NR82}	CV2460	CV2460	Probable membrane protein	[TP0648-TP0965 (0.54118866)]
COG0457	COG0845	CV4061	CV4061	Hypothetical protein {UniProtKB/TrEMBL:Q7NQS6}	CV2240	CV2240	Probable multidrug efflux protein	[TP0648-TP0965 (0.54118866)]
COG0457	COG0845	CV2620	CV2620	Surface presentation of antigens; secretory	CV3923	CV3923	Probable transport/efflux transmembrane protein	[TP0648-TP0965 (0.54118866)]
COG0457	COG0845	CV4061	CV4061	Hypothetical protein {UniProtKB/TrEMBL:Q7NQS6}	CV2732	CV2732	Probable membrane protein	[TP0648-TP0965 (0.54118866)]
COG0457	COG0845	CV2640	CV2640	Invasion genes transcription activator	CV1736	CV1736	Secretion protein {UniProtKB/TrEMBL:Q7NX91}	[TP0648-TP0965 (0.54118866)]
COG0457	COG0845	CV2578	CV2578	Type III secretion system CesD protein	CV3837	CV3837	Probable multidrug efflux membrane protein	[TP0648-TP0965 (0.54118866)]
COG0457	COG0845	CV2578	CV2578	Type III secretion system CesD protein	CV4398	CV4398	ABC export system, membrane fusion protein	[TP0648-TP0965 (0.54118866)]
COG0457	COG0845	CV2675	CV2675	Cellulose synthase, subunit C	CV2240	CV2240	Probable multidrug efflux protein	[TP0648-TP0965 (0.54118866)]
COG0457	COG0845	CV2578	CV2578	Type III secretion system CesD protein	CV0514	CV0514	Probable HlyD family secretion protein	[TP0648-TP0965 (0.54118866)]
COG0457	COG0845	CV2578	CV2578	Type III secretion system CesD protein	CV0435	CV0435	Probable multidrug efflux membrane permease	[TP0648-TP0965 (0.54118866)]
COG0457	COG0845	CV2578	CV2578	Type III secretion system CesD protein	CV2732	CV2732	Probable membrane protein	[TP0648-TP0965 (0.54118866)]
COG0457	COG0845	CV4061	CV4061	Hypothetical protein {UniProtKB/TrEMBL:Q7NQS6}	CV0514	CV0514	Probable HlyD family secretion protein	[TP0648-TP0965 (0.54118866)]
COG0457	COG0845	CV4061	CV4061	Hypothetical protein {UniProtKB/TrEMBL:Q7NQS6}	CV0435	CV0435	Probable multidrug efflux membrane permease	[TP0648-TP0965 (0.54118866)]
COG0457	COG0845	CV3902	CV3902	Hypothetical protein {UniProtKB/TrEMBL:Q7NR82}	CV0514	CV0514	Probable HlyD family secretion protein	[TP0648-TP0965 (0.54118866)]
COG0457	COG0845	CV1761	CV1761	Hypothetical protein {UniProtKB/TrEMBL:Q7NX67}	CV0466	CV0466	Hypothetical protein {UniProtKB/TrEMBL:Q7P0U9}	[TP0648-TP0965 (0.54118866)]
COG0457	COG0845	CV3902	CV3902	Hypothetical protein {UniProtKB/TrEMBL:Q7NR82}	CV0306	CV0306	Probable HlyD family secretion protein	[TP0648-TP0965 (0.54118866)]
COG0457	COG0845	CV3902	CV3902	Hypothetical protein {UniProtKB/TrEMBL:Q7NR82}	CV0069	CV0069	Probable secretion protein	[TP0648-TP0965 (0.54118866)]
COG0457	COG0845	CV1761	CV1761	Hypothetical protein {UniProtKB/TrEMBL:Q7NX67}	CV2705	CV2705	Probable membrane protein	[TP0648-TP0965 (0.54118866)]
COG0457	COG0845	CV4061	CV4061	Hypothetical protein {UniProtKB/TrEMBL:Q7NQS6}	CV1627	CV1627	Acriflavin resistance protein E	[TP0648-TP0965 (0.54118866)]
COG0457	COG0845	CV3902	CV3902	Hypothetical protein {UniProtKB/TrEMBL:Q7NR82}	CV4398	CV4398	ABC export system, membrane fusion protein	[TP0648-TP0965 (0.54118866)]
COG0457	COG0845	CV2578	CV2578	Type III secretion system CesD protein	CV1975	CV1975	NolF secretion protein {UniProtKB/TrEMBL:Q7NWL1}	[TP0648-TP0965 (0.54118866)]
COG0457	COG0845	CV2578	CV2578	Type III secretion system CesD protein	CV2705	CV2705	Probable membrane protein	[TP0648-TP0965 (0.54118866)]
COG0457	COG0845	CV2675	CV2675	Cellulose synthase, subunit C	CV1627	CV1627	Acriflavin resistance protein E	[TP0648-TP0965 (0.54118866)]
COG0457	COG0845	CV2640	CV2640	Invasion genes transcription activator	CV0514	CV0514	Probable HlyD family secretion protein	[TP0648-TP0965 (0.54118866)]
COG0457	COG0845	CV2675	CV2675	Cellulose synthase, subunit C	CV0466	CV0466	Hypothetical protein {UniProtKB/TrEMBL:Q7P0U9}	[TP0648-TP0965 (0.54118866)]
COG0457	COG0845	CV2620	CV2620	Surface presentation of antigens; secretory	CV0435	CV0435	Probable multidrug efflux membrane permease	[TP0648-TP0965 (0.54118866)]
COG0457	COG0845	CV1761	CV1761	Hypothetical protein {UniProtKB/TrEMBL:Q7NX67}	CV0514	CV0514	Probable HlyD family secretion protein	[TP0648-TP0965 (0.54118866)]
COG0457	COG0845	CV2675	CV2675	Cellulose synthase, subunit C	CV2705	CV2705	Probable membrane protein	[TP0648-TP0965 (0.54118866)]
COG0457	COG0845	CV1761	CV1761	Hypothetical protein {UniProtKB/TrEMBL:Q7NX67}	CV4398	CV4398	ABC export system, membrane fusion protein	[TP0648-TP0965 (0.54118866)]
COG0457	COG0845	CV2675	CV2675	Cellulose synthase, subunit C	CV3837	CV3837	Probable multidrug efflux membrane protein	[TP0648-TP0965 (0.54118866)]
COG0457	COG0845	CV3902	CV3902	Hypothetical protein {UniProtKB/TrEMBL:Q7NR82}	CV1627	CV1627	Acriflavin resistance protein E	[TP0648-TP0965 (0.54118866)]
COG0457	COG0845	CV1761	CV1761	Hypothetical protein {UniProtKB/TrEMBL:Q7NX67}	CV2240	CV2240	Probable multidrug efflux protein	[TP0648-TP0965 (0.54118866)]
COG0457	COG0845	CV2620	CV2620	Surface presentation of antigens; secretory	CV4398	CV4398	ABC export system, membrane fusion protein	[TP0648-TP0965 (0.54118866)]
COG0457	COG0845	CV2578	CV2578	Type III secretion system CesD protein	CV0466	CV0466	Hypothetical protein {UniProtKB/TrEMBL:Q7P0U9}	[TP0648-TP0965 (0.54118866)]
COG0457	COG0845	CV2578	CV2578	Type III secretion system CesD protein	CV2460	CV2460	Probable membrane protein	[TP0648-TP0965 (0.54118866)]
COG0457	COG0845	CV2620	CV2620	Surface presentation of antigens; secretory	CV1975	CV1975	NolF secretion protein {UniProtKB/TrEMBL:Q7NWL1}	[TP0648-TP0965 (0.54118866)]
COG0457	COG0845	CV2640	CV2640	Invasion genes transcription activator	CV2240	CV2240	Probable multidrug efflux protein	[TP0648-TP0965 (0.54118866)]
COG0457	COG0845	CV3902	CV3902	Hypothetical protein {UniProtKB/TrEMBL:Q7NR82}	CV1736	CV1736	Secretion protein {UniProtKB/TrEMBL:Q7NX91}	[TP0648-TP0965 (0.54118866)]
COG0457	COG0845	CV2620	CV2620	Surface presentation of antigens; secretory	CV2460	CV2460	Probable membrane protein	[TP0648-TP0965 (0.54118866)]
COG0457	COG0845	CV4061	CV4061	Hypothetical protein {UniProtKB/TrEMBL:Q7NQS6}	CV0069	CV0069	Probable secretion protein	[TP0648-TP0965 (0.54118866)]
COG0457	COG0845	CV3902	CV3902	Hypothetical protein {UniProtKB/TrEMBL:Q7NR82}	CV3923	CV3923	Probable transport/efflux transmembrane protein	[TP0648-TP0965 (0.54118866)]
COG0457	COG0845	CV2640	CV2640	Invasion genes transcription activator	CV1627	CV1627	Acriflavin resistance protein E	[TP0648-TP0965 (0.54118866)]
COG0457	COG0845	CV2640	CV2640	Invasion genes transcription activator	CV3837	CV3837	Probable multidrug efflux membrane protein	[TP0648-TP0965 (0.54118866)]
COG0457	COG0845	CV2620	CV2620	Surface presentation of antigens; secretory	CV0514	CV0514	Probable HlyD family secretion protein	[TP0648-TP0965 (0.54118866)]
COG0457	COG0845	CV2640	CV2640	Invasion genes transcription activator	CV2732	CV2732	Probable membrane protein	[TP0648-TP0965 (0.54118866)]
COG0457	COG0845	CV3902	CV3902	Hypothetical protein {UniProtKB/TrEMBL:Q7NR82}	CV3837	CV3837	Probable multidrug efflux membrane protein	[TP0648-TP0965 (0.54118866)]
[truncated: 786 more rows]
