# Supplementary material for: The Binary Protein Interactome of Treponema pallidum – The Syphilis Spirochete
Source: PLoS One. 2008 May 28;3(5):e2292. doi: 10.1371/journal.pone.0002292 (PMC2386257; doi:10.1371/journal.pone.0002292)
Supplement: Data S1 — Predicted protein-protein interactions based on our Treponema pallidum data; zip archive containing 372 files with one file per species. (6.09 MB ZIP) [file pone.0002292.s006.zip › bacteria/Chromohalobacter_salexigens.tab]

290398 Chromohalobacter salexigens
COG A	COG B	Locus Id A	Preferred Name(s) A	Annotation A	Locus Id B	Preferred Name(s) B	Annotation B	T. pallidum interaction
COG0186	COG1475	Csal_0430	Csal_0430	ribosomal protein S17	Csal_3292	Csal_3292	parB-like partition proteins	[TP0198-TP0271 (0.71912634)]
COG0608	COG0817	Csal_3008	Csal_3008	single-stranded-DNA-specific exonuclease RecJ	Csal_1846	Csal_1846	crossover junction endodeoxyribonuclease RuvC	[TP0704-TP0517 (0.81382185)]
COG0845	COG4591	Csal_1513	Csal_1513	secretion protein HlyD	Csal_1582	Csal_1582	Lipoprotein releasing system, transmembrane	[TP0965-TP0582 (0.8143851)]
COG0845	COG4591	Csal_0948	Csal_0948	secretion protein HlyD	Csal_1582	Csal_1582	Lipoprotein releasing system, transmembrane	[TP0965-TP0582 (0.8143851)]
COG0845	COG4591	Csal_0052	Csal_0052	Type I secretion membrane fusion protein, HlyD	Csal_1582	Csal_1582	Lipoprotein releasing system, transmembrane	[TP0965-TP0582 (0.8143851)]
COG0845	COG4591	Csal_1433	Csal_1433	secretion protein HlyD	Csal_1582	Csal_1582	Lipoprotein releasing system, transmembrane	[TP0965-TP0582 (0.8143851)]
COG0845	COG4591	Csal_3238	Csal_3238	secretion protein HlyD	Csal_1582	Csal_1582	Lipoprotein releasing system, transmembrane	[TP0965-TP0582 (0.8143851)]
COG0845	COG4591	Csal_1440	Csal_1440	secretion protein HlyD	Csal_1582	Csal_1582	Lipoprotein releasing system, transmembrane	[TP0965-TP0582 (0.8143851)]
COG0845	COG4591	Csal_2404	Csal_2404	secretion protein HlyD	Csal_1582	Csal_1582	Lipoprotein releasing system, transmembrane	[TP0965-TP0582 (0.8143851)]
COG0617	COG0860	Csal_0924	Csal_0924	Polynucleotide adenylyltransferase region	Csal_1274	Csal_1274	N-acetylmuramoyl-L-alanine amidase	[TP0270-TP0247 (0.76828843)]
COG0617	COG0860	Csal_3063	Csal_3063	poly(A) polymerase	Csal_1274	Csal_1274	N-acetylmuramoyl-L-alanine amidase	[TP0270-TP0247 (0.76828843)]
COG0201	COG0550	Csal_0441	Csal_0441	SecY protein	Csal_1560	Csal_1560	DNA topoisomerase	[TP0208-TP0394 (0.8044664)]
COG0201	COG0550	Csal_0441	Csal_0441	SecY protein	Csal_2146	Csal_2146	DNA topoisomerase III	[TP0208-TP0394 (0.8044664)]
COG0768	COG2812	Csal_2196	Csal_2196	Peptidoglycan glycosyltransferase	Csal_1458	Csal_1458	DNA polymerase III, subunits gamma and tau	[TP0500-TP1005 (0.655462)]
COG0768	COG2812	Csal_1545	Csal_1545	Peptidoglycan glycosyltransferase	Csal_1458	Csal_1458	DNA polymerase III, subunits gamma and tau	[TP0500-TP1005 (0.655462)]
COG0051	COG0693	Csal_0420	Csal_0420	ribosomal protein S10	Csal_0930	Csal_0930	Peptidase C56, PfpI	[TP0188-TP0445 (0.6307204)]
COG0051	COG0693	Csal_0420	Csal_0420	ribosomal protein S10	Csal_2879	Csal_2879	ThiJ/PfpI	[TP0188-TP0445 (0.6307204)]
COG0051	COG0693	Csal_0420	Csal_0420	ribosomal protein S10	Csal_1312	Csal_1312	ThiJ/PfpI	[TP0188-TP0445 (0.6307204)]
COG0051	COG0693	Csal_0420	Csal_0420	ribosomal protein S10	Csal_2791	Csal_2791	ThiJ/PfpI	[TP0188-TP0445 (0.6307204)]
COG0051	COG0693	Csal_0420	Csal_0420	ribosomal protein S10	Csal_2955	Csal_2955	Peptidase C56, PfpI	[TP0188-TP0445 (0.6307204)]
COG0180	COG0564	Csal_2965	Csal_2965	tryptophanyl-tRNA synthetase	Csal_2894	Csal_2894	pseudouridine synthase	[TP0632-TP0339 (0.7885255)]
COG0180	COG0564	Csal_2965	Csal_2965	tryptophanyl-tRNA synthetase	Csal_1593	Csal_1593	Pseudouridine synthase, RluD	[TP0632-TP0339 (0.7885255)]
COG0180	COG0564	Csal_2965	Csal_2965	tryptophanyl-tRNA synthetase	Csal_0497	Csal_0497	Pseudouridine synthase, RluD	[TP0632-TP0339 (0.7885255)]
COG1580	COG2239	Csal_1961	Csal_1961	flagellar basal body-associated protein FliL	Csal_2231	Csal_2231	magnesium transporter	[TP0378-TP0917 (0.53720385)]
COG0090	COG0223	Csal_0424	Csal_0424	ribosomal protein L2	Csal_2868	Csal_2868	methionyl-tRNA formyltransferase	[TP0192-TP0756 (0.8610547)]
COG0632	COG2255	Csal_1847	Csal_1847	Holliday junction DNA helicase RuvA	Csal_1848	Csal_1848	Holliday junction DNA helicase RuvB	[TP0543-TP0162 (0.9659884)]
COG0462	COG0817	Csal_1524	Csal_1524	ribose-phosphate pyrophosphokinase	Csal_1846	Csal_1846	crossover junction endodeoxyribonuclease RuvC	[TP0294-TP0517 (0.54911256)]
COG0457	COG1653	Csal_1527	Csal_1527	Tetratricopeptide TPR_4	Csal_2416	Csal_2416	extracellular solute-binding protein, family 1	[TP0067-TP0074 (0.6656524)]
COG0457	COG1653	Csal_1527	Csal_1527	Tetratricopeptide TPR_4	Csal_2610	Csal_2610	extracellular solute-binding protein, family 1	[TP0067-TP0074 (0.6656524)]
COG0457	COG1653	Csal_1527	Csal_1527	Tetratricopeptide TPR_4	Csal_0633	Csal_0633	extracellular solute-binding protein, family 1	[TP0067-TP0074 (0.6656524)]
COG0457	COG1653	Csal_1527	Csal_1527	Tetratricopeptide TPR_4	Csal_2738	Csal_2738	extracellular solute-binding protein, family 1	[TP0067-TP0074 (0.6656524)]
COG0457	COG1653	Csal_1527	Csal_1527	Tetratricopeptide TPR_4	Csal_0258	Csal_0258	extracellular solute-binding protein, family 1	[TP0067-TP0074 (0.6656524)]
COG0457	COG1653	Csal_1527	Csal_1527	Tetratricopeptide TPR_4	Csal_2089	Csal_2089	extracellular solute-binding protein, family 1	[TP0067-TP0074 (0.6656524)]
COG1291	COG1684	Csal_1505	Csal_1505	MotA/TolQ/ExbB proton channel	Csal_1967	Csal_1967	flagellar biosynthetic protein FliR	[TP0725-TP0716 (0.9601814)]
COG1291	COG1684	Csal_2026	Csal_2026	chemotaxis MotA protein	Csal_1967	Csal_1967	flagellar biosynthetic protein FliR	[TP0725-TP0716 (0.9601814)]
COG0222	COG0802	Csal_0413	Csal_0413	ribosomal protein L7/L12	Csal_1273	Csal_1273	protein of unknown function UPF0079	[TP0240-TP0875 (0.8481433)]
COG0495	COG1214	Csal_2344	Csal_2344	leucyl-tRNA synthetase	Csal_0858	Csal_0858	peptidase M22, glycoprotease	[TP0586-TP0876 (0.5571989)]
COG0192	COG0592	Csal_0385	Csal_0385	Methionine adenosyltransferase	Csal_0002	Csal_0002	DNA polymerase III, beta subunit	[TP0794-TP0002 (0.8412751)]
COG0360	COG0616	Csal_0888	Csal_0888	ribosomal protein S6	Csal_1595	Csal_1595	signal peptide peptidase SppA, 36K type	[TP0063-TP0997 (0.6657489)]
COG0360	COG0616	Csal_0888	Csal_0888	ribosomal protein S6	Csal_1938	Csal_1938	peptidase S49	[TP0063-TP0997 (0.6657489)]
COG0125	COG0457	Csal_1606	Csal_1606	Thymidylate kinase	Csal_1527	Csal_1527	Tetratricopeptide TPR_4	[TP0354-TP0648 (0.5206915)]
COG0860	COG1396	Csal_1274	Csal_1274	N-acetylmuramoyl-L-alanine amidase	Csal_2087	Csal_2087	transcriptional regulator, XRE family with cupin	[TP0247-TP0461 (0.8100859)]
COG0860	COG1396	Csal_1274	Csal_1274	N-acetylmuramoyl-L-alanine amidase	Csal_1906	Csal_1906	transcriptional regulator, XRE family	[TP0247-TP0461 (0.8100859)]
COG0860	COG1396	Csal_1274	Csal_1274	N-acetylmuramoyl-L-alanine amidase	Csal_1642	Csal_1642	transcriptional regulator, XRE family	[TP0247-TP0461 (0.8100859)]
COG0860	COG1396	Csal_1274	Csal_1274	N-acetylmuramoyl-L-alanine amidase	Csal_0750	Csal_0750	transcriptional regulator, XRE family	[TP0247-TP0461 (0.8100859)]
COG0860	COG1396	Csal_1274	Csal_1274	N-acetylmuramoyl-L-alanine amidase	Csal_0197	Csal_0197	transcriptional regulator, XRE family with cupin	[TP0247-TP0461 (0.8100859)]
COG0860	COG1396	Csal_1274	Csal_1274	N-acetylmuramoyl-L-alanine amidase	Csal_0389	Csal_0389	transcriptional regulator, XRE family	[TP0247-TP0461 (0.8100859)]
COG0265	COG0333	Csal_1628	Csal_1628	Peptidase S1C, Do	Csal_1598	Csal_1598	ribosomal protein L32	[TP0773-TP0807 (0.5060325)]
COG0265	COG0333	Csal_2211	Csal_2211	peptidase S1 and S6, chymotrypsin/Hap	Csal_1598	Csal_1598	ribosomal protein L32	[TP0773-TP0807 (0.5060325)]
COG0802	COG0860	Csal_1273	Csal_1273	protein of unknown function UPF0079	Csal_1274	Csal_1274	N-acetylmuramoyl-L-alanine amidase	[TP0875-TP0247 (0.90700364)]
COG0495	COG0761	Csal_2344	Csal_2344	leucyl-tRNA synthetase	Csal_0484	Csal_0484	hydroxymethylbutenyl pyrophosphate reductase	[TP0586-TP0547 (0.63095015)]
COG1536	COG1677	Csal_1956	Csal_1956	flagellar motor switch protein FliG	Csal_1954	Csal_1954	flagellar hook-basal body complex protein	[TP0026-TP0398 (0.81876683)]
COG0820	COG2812	Csal_2851	Csal_2851	hypothetical protein	Csal_1458	Csal_1458	DNA polymerase III, subunits gamma and tau	[TP0068-TP1005 (0.60435057)]
COG0771	COG1815	Csal_2192	Csal_2192	UDP-N-acetylmuramoylalanine--D-glutamate ligase	Csal_1978	Csal_1978	flagellar basal-body rod protein FlgB	[TP0903-TP0396 (0.6336193)]
COG1684	COG2239	Csal_1967	Csal_1967	flagellar biosynthetic protein FliR	Csal_2231	Csal_2231	magnesium transporter	[TP0716-TP0917 (0.5059451)]
COG1512	COG1766	Csal_0812	Csal_0812	protein of unknown function DUF477	Csal_1955	Csal_1955	flagellar M-ring protein FliF	[TP0561-TP0399 (0.53951585)]
COG0272	COG1396	Csal_0703	Csal_0703	DNA ligase, NAD-dependent	Csal_0750	Csal_0750	transcriptional regulator, XRE family	[TP0634-TP0461 (0.7134334)]
COG0272	COG1396	Csal_0703	Csal_0703	DNA ligase, NAD-dependent	Csal_0389	Csal_0389	transcriptional regulator, XRE family	[TP0634-TP0461 (0.7134334)]
COG0272	COG1396	Csal_0703	Csal_0703	DNA ligase, NAD-dependent	Csal_1642	Csal_1642	transcriptional regulator, XRE family	[TP0634-TP0461 (0.7134334)]
COG0272	COG1396	Csal_1518	Csal_1518	DNA ligase (NAD+)	Csal_1642	Csal_1642	transcriptional regulator, XRE family	[TP0634-TP0461 (0.7134334)]
COG0272	COG1396	Csal_1518	Csal_1518	DNA ligase (NAD+)	Csal_0197	Csal_0197	transcriptional regulator, XRE family with cupin	[TP0634-TP0461 (0.7134334)]
COG0272	COG1396	Csal_0703	Csal_0703	DNA ligase, NAD-dependent	Csal_2087	Csal_2087	transcriptional regulator, XRE family with cupin	[TP0634-TP0461 (0.7134334)]
COG0272	COG1396	Csal_1518	Csal_1518	DNA ligase (NAD+)	Csal_0389	Csal_0389	transcriptional regulator, XRE family	[TP0634-TP0461 (0.7134334)]
COG0272	COG1396	Csal_1518	Csal_1518	DNA ligase (NAD+)	Csal_0750	Csal_0750	transcriptional regulator, XRE family	[TP0634-TP0461 (0.7134334)]
COG0272	COG1396	Csal_0703	Csal_0703	DNA ligase, NAD-dependent	Csal_0197	Csal_0197	transcriptional regulator, XRE family with cupin	[TP0634-TP0461 (0.7134334)]
COG0272	COG1396	Csal_1518	Csal_1518	DNA ligase (NAD+)	Csal_1906	Csal_1906	transcriptional regulator, XRE family	[TP0634-TP0461 (0.7134334)]
COG0272	COG1396	Csal_0703	Csal_0703	DNA ligase, NAD-dependent	Csal_1906	Csal_1906	transcriptional regulator, XRE family	[TP0634-TP0461 (0.7134334)]
COG0272	COG1396	Csal_1518	Csal_1518	DNA ligase (NAD+)	Csal_2087	Csal_2087	transcriptional regulator, XRE family with cupin	[TP0634-TP0461 (0.7134334)]
COG1509	COG1509	Csal_2532	Csal_2532	Protein of unknown function DUF160	Csal_2532	Csal_2532	Protein of unknown function DUF160	[TP0121-TP0121 (0.7367639)]
COG0333	COG1077	Csal_1598	Csal_1598	ribosomal protein L32	Csal_2240	Csal_2240	cell shape determining protein, MreB/Mrl family	[TP0807-TP0497 (0.61855906)]
COG1512	COG2035	Csal_0812	Csal_0812	protein of unknown function DUF477	Csal_2633	Csal_2633	protein of unknown function DUF368	[TP0561-TP0312 (0.5857341)]
COG0234	COG1200	Csal_2159	Csal_2159	chaperonin Cpn10	Csal_3245	Csal_3245	ATP-dependent DNA helicase RecG	[TP1013-TP0687 (0.84594196)]
COG0084	COG2201	Csal_1829	Csal_1829	TatD-related deoxyribonuclease	Csal_2020	Csal_2020	response regulator receiver (CheY-like)	[TP0994-TP0631 (0.71912634)]
COG0084	COG2201	Csal_1609	Csal_1609	TatD-related deoxyribonuclease	Csal_2020	Csal_2020	response regulator receiver (CheY-like)	[TP0994-TP0631 (0.71912634)]
COG0084	COG2201	Csal_2399	Csal_2399	TatD-related deoxyribonuclease	Csal_2020	Csal_2020	response regulator receiver (CheY-like)	[TP0994-TP0631 (0.71912634)]
COG1121	COG1345	Csal_0222	Csal_0222	ABC transporter related	Csal_2033	Csal_2033	flagellar hook-associated 2-like protein	[TP0035-TP0872 (0.6931363)]
COG1121	COG1345	Csal_0222	Csal_0222	ABC transporter related	Csal_0506	Csal_0506	flagellar hook-associated 2-like protein	[TP0035-TP0872 (0.6931363)]
COG1121	COG1345	Csal_0189	Csal_0189	ABC transporter related	Csal_2033	Csal_2033	flagellar hook-associated 2-like protein	[TP0035-TP0872 (0.6931363)]
COG1121	COG1345	Csal_0189	Csal_0189	ABC transporter related	Csal_0506	Csal_0506	flagellar hook-associated 2-like protein	[TP0035-TP0872 (0.6931363)]
COG1671	COG2812	Csal_1138	Csal_1138	protein of unknown function DUF188	Csal_1458	Csal_1458	DNA polymerase III, subunits gamma and tau	[TP0845-TP1005 (0.5704539)]
COG0257	COG1253	Csal_0442	Csal_0442	ribosomal protein L36	Csal_1671	Csal_1671	protein of unknown function DUF21	[TP0209-TP0027 (0.74441797)]
COG0060	COG0681	Csal_0481	Csal_0481	isoleucyl-tRNA synthetase	Csal_1630	Csal_1630	Peptidase S26A, signal peptidase I	[TP0452-TP0185 (0.79878455)]
COG0558	COG2239	Csal_1296	Csal_1296	CDP-alcohol phosphatidyltransferase	Csal_2231	Csal_2231	magnesium transporter	[TP0256-TP0917 (0.6007029)]
COG0558	COG2239	Csal_2134	Csal_2134	CDP-diacylglycerol--glycerol-3-phosphate	Csal_2231	Csal_2231	magnesium transporter	[TP0256-TP0917 (0.6007029)]
COG1344	COG1815	Csal_1985	Csal_1985	flagellin-like protein	Csal_1978	Csal_1978	flagellar basal-body rod protein FlgB	[TP0870-TP0396 (0.7209834)]
COG1344	COG1815	Csal_1968	Csal_1968	flagellin-like protein	Csal_1978	Csal_1978	flagellar basal-body rod protein FlgB	[TP0870-TP0396 (0.7209834)]
COG0242	COG1879	Csal_2867	Csal_2867	Peptide deformylase	Csal_0363	Csal_0363	periplasmic binding protein/LacI transcriptional	[TP0757-TP0684 (0.80039173)]
COG0242	COG1879	Csal_2867	Csal_2867	Peptide deformylase	Csal_1019	Csal_1019	periplasmic binding protein/LacI transcriptional	[TP0757-TP0684 (0.80039173)]
COG0257	COG1749	Csal_0442	Csal_0442	ribosomal protein L36	Csal_1975	Csal_1975	flagellar basal body FlaE	[TP0209-TP0727 (0.6772987)]
COG0652	COG1879	Csal_2053	Csal_2053	peptidyl-prolyl cis-trans isomerase, cyclophilin	Csal_1019	Csal_1019	periplasmic binding protein/LacI transcriptional	[TP0947-TP0684 (0.5775195)]
COG0652	COG1879	Csal_2053	Csal_2053	peptidyl-prolyl cis-trans isomerase, cyclophilin	Csal_0363	Csal_0363	periplasmic binding protein/LacI transcriptional	[TP0947-TP0684 (0.5775195)]
COG1352	COG1815	Csal_2021	Csal_2021	MCP methyltransferase, CheR-type	Csal_1978	Csal_1978	flagellar basal-body rod protein FlgB	[TP0630-TP0396 (0.7590469)]
COG1352	COG1595	Csal_2021	Csal_2021	MCP methyltransferase, CheR-type	Csal_1626	Csal_1626	sigma-24 (FecI-like)	[TP0630-TP0092 (0.6191048)]
COG1352	COG1595	Csal_2021	Csal_2021	MCP methyltransferase, CheR-type	Csal_1098	Csal_1098	sigma-24 (FecI-like)	[TP0630-TP0092 (0.6191048)]
COG1352	COG1595	Csal_2021	Csal_2021	MCP methyltransferase, CheR-type	Csal_1052	Csal_1052	sigma-24 (FecI-like)	[TP0630-TP0092 (0.6191048)]
COG1344	COG4786	Csal_1985	Csal_1985	flagellin-like protein	Csal_1973	Csal_1973	Flagellar basal-body rod FlgG	[TP0792-TP0961 (0.7009321), TP0659-TP0961 (0.6018447)]
COG1344	COG4786	Csal_1968	Csal_1968	flagellin-like protein	Csal_1973	Csal_1973	Flagellar basal-body rod FlgG	[TP0792-TP0961 (0.7009321), TP0659-TP0961 (0.6018447)]
COG1512	COG2208	Csal_0812	Csal_0812	protein of unknown function DUF477	Csal_1472	Csal_1472	serine phosphatase	[TP0561-TP0218 (0.53951585)]
COG0593	COG1077	Csal_0001	Csal_0001	chromosomal replication initiator protein DnaA	Csal_2240	Csal_2240	cell shape determining protein, MreB/Mrl family	[TP0001-TP0497 (0.678435)]
COG0593	COG1077	Csal_2110	Csal_2110	Chromosomal replication initiator, DnaA	Csal_2240	Csal_2240	cell shape determining protein, MreB/Mrl family	[TP0001-TP0497 (0.678435)]
COG0249	COG0357	Csal_0621	Csal_0621	DNA mismatch repair protein MutS	Csal_3294	Csal_3294	methyltransferase GidB	[TP0328-TP0946 (0.7367136)]
COG0658	COG1187	Csal_1585	Csal_1585	DNA internalization-related competence protein	Csal_0851	Csal_0851	Pseudouridine synthase, Rsu	[TP0336-TP0459 (0.6079956)]
COG0658	COG1187	Csal_1585	Csal_1585	DNA internalization-related competence protein	Csal_2442	Csal_2442	Pseudouridine synthase, Rsu	[TP0336-TP0459 (0.6079956)]
COG0658	COG1187	Csal_1585	Csal_1585	DNA internalization-related competence protein	Csal_1950	Csal_1950	Pseudouridine synthase, Rsu	[TP0336-TP0459 (0.6079956)]
COG0465	COG0465	Csal_3081	Csal_3081	ATP-dependent metalloprotease FtsH	Csal_3081	Csal_3081	ATP-dependent metalloprotease FtsH	[TP0330-TP0330 (0.73856413)]
COG1558	COG1792	Csal_1977	Csal_1977	flagellar basal-body rod protein FlgC	Csal_2239	Csal_2239	rod shape-determining protein MreC	[TP0397-TP0498 (0.58822864)]
COG0817	COG1558	Csal_1846	Csal_1846	crossover junction endodeoxyribonuclease RuvC	Csal_1977	Csal_1977	flagellar basal-body rod protein FlgC	[TP0517-TP0397 (0.53212774)]
COG1512	COG2891	Csal_0812	Csal_0812	protein of unknown function DUF477	Csal_2238	Csal_2238	Rod shape-determining protein MreD	[TP0561-TP0499 (0.5857341)]
COG0592	COG1344	Csal_0002	Csal_0002	DNA polymerase III, beta subunit	Csal_1985	Csal_1985	flagellin-like protein	[TP0002-TP0659 (0.6618167)]
COG0592	COG1344	Csal_0002	Csal_0002	DNA polymerase III, beta subunit	Csal_1968	Csal_1968	flagellin-like protein	[TP0002-TP0659 (0.6618167)]
COG0860	COG1192	Csal_1274	Csal_1274	N-acetylmuramoyl-L-alanine amidase	Csal_1494	Csal_1494	Cobyrinic acid a,c-diamide synthase	[TP0247-TP0272 (0.7527567)]
COG0860	COG1192	Csal_1274	Csal_1274	N-acetylmuramoyl-L-alanine amidase	Csal_3293	Csal_3293	Cobyrinic acid a,c-diamide synthase	[TP0247-TP0272 (0.7527567)]
COG0860	COG1192	Csal_1274	Csal_1274	N-acetylmuramoyl-L-alanine amidase	Csal_2369	Csal_2369	Cobyrinic acid a,c-diamide synthase	[TP0247-TP0272 (0.7527567)]
COG0242	COG0272	Csal_2867	Csal_2867	Peptide deformylase	Csal_0703	Csal_0703	DNA ligase, NAD-dependent	[TP0757-TP0634 (0.68197167)]
COG0242	COG0272	Csal_2867	Csal_2867	Peptide deformylase	Csal_1518	Csal_1518	DNA ligase (NAD+)	[TP0757-TP0634 (0.68197167)]
COG0265	COG0817	Csal_2211	Csal_2211	peptidase S1 and S6, chymotrypsin/Hap	Csal_1846	Csal_1846	crossover junction endodeoxyribonuclease RuvC	[TP0773-TP0517 (0.5118523)]
COG0265	COG0817	Csal_1628	Csal_1628	Peptidase S1C, Do	Csal_1846	Csal_1846	crossover junction endodeoxyribonuclease RuvC	[TP0773-TP0517 (0.5118523)]
COG0187	COG0358	Csal_2544	Csal_2544	DNA topoisomerase IV, B subunit	Csal_0975	Csal_0975	DNA primase	[TP1006-TP0492 (0.55112576)]
COG0187	COG0358	Csal_0004	Csal_0004	DNA gyrase, B subunit	Csal_0975	Csal_0975	DNA primase	[TP1006-TP0492 (0.55112576)]
COG0301	COG0514	Csal_2118	Csal_2118	thiamine biosynthesis protein	Csal_1322	Csal_1322	ATP-dependent DNA helicase, RecQ family	[TP0559-TP0103 (0.6411465)]
COG1154	COG2812	Csal_0099	Csal_0099	deoxyxylulose-5-phosphate synthase	Csal_1458	Csal_1458	DNA polymerase III, subunits gamma and tau	[TP0824-TP1005 (0.68180764)]
COG0223	COG1551	Csal_2868	Csal_2868	methionyl-tRNA formyltransferase	Csal_0627	Csal_0627	carbon storage regulator, CsrA	[TP0756-TP0657 (0.72355264)]
COG0237	COG0552	Csal_2177	Csal_2177	Dephospho-CoA kinase	Csal_2989	Csal_2989	signal recognition particle-docking protein	[TP0296-TP0578 (0.7885255)]
COG0080	COG0265	Csal_0410	Csal_0410	ribosomal protein L11	Csal_1628	Csal_1628	Peptidase S1C, Do	[TP0237-TP0773 (0.6164146)]
COG0080	COG0265	Csal_0410	Csal_0410	ribosomal protein L11	Csal_2211	Csal_2211	peptidase S1 and S6, chymotrypsin/Hap	[TP0237-TP0773 (0.6164146)]
COG2812	COG2812	Csal_1458	Csal_1458	DNA polymerase III, subunits gamma and tau	Csal_1458	Csal_1458	DNA polymerase III, subunits gamma and tau	[TP1005-TP1005 (0.52391654)]
COG0223	COG0234	Csal_2868	Csal_2868	methionyl-tRNA formyltransferase	Csal_2159	Csal_2159	chaperonin Cpn10	[TP0756-TP1013 (0.64276713)]
COG0036	COG1653	Csal_2328	Csal_2328	Ribulose-phosphate 3-epimerase	Csal_0633	Csal_0633	extracellular solute-binding protein, family 1	[TP0945-TP0074 (0.654426)]
COG0036	COG1653	Csal_2328	Csal_2328	Ribulose-phosphate 3-epimerase	Csal_2416	Csal_2416	extracellular solute-binding protein, family 1	[TP0945-TP0074 (0.654426)]
COG0036	COG1653	Csal_2328	Csal_2328	Ribulose-phosphate 3-epimerase	Csal_2610	Csal_2610	extracellular solute-binding protein, family 1	[TP0945-TP0074 (0.654426)]
COG0036	COG1653	Csal_2328	Csal_2328	Ribulose-phosphate 3-epimerase	Csal_2738	Csal_2738	extracellular solute-binding protein, family 1	[TP0945-TP0074 (0.654426)]
COG0036	COG1653	Csal_2328	Csal_2328	Ribulose-phosphate 3-epimerase	Csal_0258	Csal_0258	extracellular solute-binding protein, family 1	[TP0945-TP0074 (0.654426)]
COG0036	COG1653	Csal_2328	Csal_2328	Ribulose-phosphate 3-epimerase	Csal_2089	Csal_2089	extracellular solute-binding protein, family 1	[TP0945-TP0074 (0.654426)]
COG0357	COG0459	Csal_3294	Csal_3294	methyltransferase GidB	Csal_2160	Csal_2160	chaperonin GroEL	[TP0946-TP0030 (0.68326145)]
COG0664	COG1074	Csal_0876	Csal_0876	transcriptional regulator, Crp/Fnr family	Csal_1169	Csal_1169	exodeoxyribonuclease V, beta subunit	[TP0089-TP0898 (0.8304331)]
COG0664	COG1074	Csal_0983	Csal_0983	transcriptional regulator, Crp/Fnr family	Csal_1169	Csal_1169	exodeoxyribonuclease V, beta subunit	[TP0089-TP0898 (0.8304331)]
COG0664	COG1074	Csal_2135	Csal_2135	transcriptional regulator, Crp/Fnr family	Csal_1169	Csal_1169	exodeoxyribonuclease V, beta subunit	[TP0089-TP0898 (0.8304331)]
COG0223	COG0242	Csal_2868	Csal_2868	methionyl-tRNA formyltransferase	Csal_2867	Csal_2867	Peptide deformylase	[TP0756-TP0757 (0.8300303)]
COG0233	COG0359	Csal_0566	Csal_0566	ribosome recycling factor	Csal_0891	Csal_0891	ribosomal protein L9	[TP0604-TP0060 (0.5105792)]
COG0012	COG0457	Csal_1521	Csal_1521	hypothetical protein	Csal_1527	Csal_1527	Tetratricopeptide TPR_4	[TP0124-TP0067 (0.81355333)]
COG0552	COG1061	Csal_2989	Csal_2989	signal recognition particle-docking protein	Csal_0844	Csal_0844	type III restriction enzyme, res subunit	[TP0578-TP0380 (0.62695336)]
COG0265	COG0492	Csal_1628	Csal_1628	Peptidase S1C, Do	Csal_2959	Csal_2959	thioredoxin reductase	[TP0773-TP0814 (0.6926654)]
COG0265	COG0492	Csal_2211	Csal_2211	peptidase S1 and S6, chymotrypsin/Hap	Csal_2959	Csal_2959	thioredoxin reductase	[TP0773-TP0814 (0.6926654)]
COG1377	COG2239	Csal_2016	Csal_2016	flagellar biosynthetic protein FlhB	Csal_2231	Csal_2231	magnesium transporter	[TP0715-TP0917 (0.53720385)]
COG0124	COG0608	Csal_2855	Csal_2855	histidyl-tRNA synthetase	Csal_3008	Csal_3008	single-stranded-DNA-specific exonuclease RecJ	[TP0641-TP0704 (0.75894904)]
COG0465	COG0772	Csal_3081	Csal_3081	ATP-dependent metalloprotease FtsH	Csal_2191	Csal_2191	cell cycle protein	[TP0330-TP0387 (0.8016956)]
COG0465	COG0772	Csal_3081	Csal_3081	ATP-dependent metalloprotease FtsH	Csal_1546	Csal_1546	Rod shape-determining protein RodA	[TP0330-TP0387 (0.8016956)]
COG0234	COG0792	Csal_2159	Csal_2159	chaperonin Cpn10	Csal_2201	Csal_2201	protein of unknown function UPF0102	[TP1013-TP0913 (0.7815084)]
COG1512	COG1987	Csal_0812	Csal_0812	protein of unknown function DUF477	Csal_1966	Csal_1966	flagellar biosynthetic protein FliQ	[TP0561-TP0717 (0.66457963)]
COG0457	COG1426	Csal_1527	Csal_1527	Tetratricopeptide TPR_4	Csal_2853	Csal_2853	transcriptional regulator, XRE family	[TP0268-TP0334 (0.739808)]
COG0192	COG0217	Csal_0385	Csal_0385	Methionine adenosyltransferase	Csal_0810	Csal_0810	protein of unknown function DUF28	[TP0794-TP0474 (0.71912634)]
COG0192	COG0217	Csal_0385	Csal_0385	Methionine adenosyltransferase	Csal_1845	Csal_1845	protein of unknown function DUF28	[TP0794-TP0474 (0.71912634)]
COG1122	COG1432	Csal_2082	Csal_2082	ABC transporter related	Csal_0758	Csal_0758	protein of unknown function DUF88	[TP0227-TP0894 (0.7171434)]
COG0201	COG2239	Csal_0441	Csal_0441	SecY protein	Csal_2231	Csal_2231	magnesium transporter	[TP0208-TP0917 (0.5527395)]
COG0092	COG0301	Csal_0427	Csal_0427	ribosomal protein S3	Csal_2118	Csal_2118	thiamine biosynthesis protein	[TP0195-TP0559 (0.66944)]
COG0860	COG1214	Csal_1274	Csal_1274	N-acetylmuramoyl-L-alanine amidase	Csal_0858	Csal_0858	peptidase M22, glycoprotease	[TP0247-TP0876 (0.6334264)]
COG0477	COG0845	Csal_3020	Csal_3020	phospholipid/glycerol acyltransferase	Csal_0052	Csal_0052	Type I secretion membrane fusion protein, HlyD	[TP0840-TP0965 (0.8653204)]
COG0477	COG0845	Csal_1475	Csal_1475	Drug resistance transporter Bcr/CflA subfamily	Csal_1513	Csal_1513	secretion protein HlyD	[TP0840-TP0965 (0.8653204)]
COG0477	COG0845	Csal_1159	Csal_1159	major facilitator superfamily MFS_1	Csal_0052	Csal_0052	Type I secretion membrane fusion protein, HlyD	[TP0840-TP0965 (0.8653204)]
COG0477	COG0845	Csal_1821	Csal_1821	major facilitator superfamily MFS_1	Csal_0052	Csal_0052	Type I secretion membrane fusion protein, HlyD	[TP0840-TP0965 (0.8653204)]
COG0477	COG0845	Csal_3020	Csal_3020	phospholipid/glycerol acyltransferase	Csal_1513	Csal_1513	secretion protein HlyD	[TP0840-TP0965 (0.8653204)]
COG0477	COG0845	Csal_1014	Csal_1014	Drug resistance transporter EmrB/QacA subfamily	Csal_2404	Csal_2404	secretion protein HlyD	[TP0840-TP0965 (0.8653204)]
COG0477	COG0845	Csal_0500	Csal_0500	Sugar transporter	Csal_0052	Csal_0052	Type I secretion membrane fusion protein, HlyD	[TP0840-TP0965 (0.8653204)]
COG0477	COG0845	Csal_1481	Csal_1481	major facilitator superfamily MFS_1	Csal_3238	Csal_3238	secretion protein HlyD	[TP0840-TP0965 (0.8653204)]
COG0477	COG0845	Csal_2143	Csal_2143	major facilitator superfamily MFS_1	Csal_3238	Csal_3238	secretion protein HlyD	[TP0840-TP0965 (0.8653204)]
COG0477	COG0845	Csal_2509	Csal_2509	Drug resistance transporter Bcr/CflA subfamily	Csal_3238	Csal_3238	secretion protein HlyD	[TP0840-TP0965 (0.8653204)]
COG0477	COG0845	Csal_0786	Csal_0786	major facilitator superfamily MFS_1	Csal_1440	Csal_1440	secretion protein HlyD	[TP0840-TP0965 (0.8653204)]
COG0477	COG0845	Csal_0994	Csal_0994	major facilitator superfamily MFS_1	Csal_3238	Csal_3238	secretion protein HlyD	[TP0840-TP0965 (0.8653204)]
COG0477	COG0845	Csal_1159	Csal_1159	major facilitator superfamily MFS_1	Csal_0948	Csal_0948	secretion protein HlyD	[TP0840-TP0965 (0.8653204)]
COG0477	COG0845	Csal_0449	Csal_0449	major facilitator superfamily MFS_1	Csal_0948	Csal_0948	secretion protein HlyD	[TP0840-TP0965 (0.8653204)]
COG0477	COG0845	Csal_2995	Csal_2995	major facilitator superfamily MFS_1	Csal_3238	Csal_3238	secretion protein HlyD	[TP0840-TP0965 (0.8653204)]
COG0477	COG0845	Csal_0203	Csal_0203	major facilitator superfamily MFS_1	Csal_1433	Csal_1433	secretion protein HlyD	[TP0840-TP0965 (0.8653204)]
COG0477	COG0845	Csal_1481	Csal_1481	major facilitator superfamily MFS_1	Csal_0948	Csal_0948	secretion protein HlyD	[TP0840-TP0965 (0.8653204)]
COG0477	COG0845	Csal_0500	Csal_0500	Sugar transporter	Csal_0948	Csal_0948	secretion protein HlyD	[TP0840-TP0965 (0.8653204)]
COG0477	COG0845	Csal_2509	Csal_2509	Drug resistance transporter Bcr/CflA subfamily	Csal_1433	Csal_1433	secretion protein HlyD	[TP0840-TP0965 (0.8653204)]
COG0477	COG0845	Csal_0553	Csal_0553	Drug resistance transporter EmrB/QacA subfamily	Csal_3238	Csal_3238	secretion protein HlyD	[TP0840-TP0965 (0.8653204)]
COG0477	COG0845	Csal_0500	Csal_0500	Sugar transporter	Csal_1433	Csal_1433	secretion protein HlyD	[TP0840-TP0965 (0.8653204)]
COG0477	COG0845	Csal_0137	Csal_0137	major facilitator superfamily MFS_1	Csal_1513	Csal_1513	secretion protein HlyD	[TP0840-TP0965 (0.8653204)]
COG0477	COG0845	Csal_0500	Csal_0500	Sugar transporter	Csal_1440	Csal_1440	secretion protein HlyD	[TP0840-TP0965 (0.8653204)]
COG0477	COG0845	Csal_1014	Csal_1014	Drug resistance transporter EmrB/QacA subfamily	Csal_0052	Csal_0052	Type I secretion membrane fusion protein, HlyD	[TP0840-TP0965 (0.8653204)]
COG0477	COG0845	Csal_1475	Csal_1475	Drug resistance transporter Bcr/CflA subfamily	Csal_0052	Csal_0052	Type I secretion membrane fusion protein, HlyD	[TP0840-TP0965 (0.8653204)]
COG0477	COG0845	Csal_0203	Csal_0203	major facilitator superfamily MFS_1	Csal_1513	Csal_1513	secretion protein HlyD	[TP0840-TP0965 (0.8653204)]
COG0477	COG0845	Csal_1014	Csal_1014	Drug resistance transporter EmrB/QacA subfamily	Csal_1440	Csal_1440	secretion protein HlyD	[TP0840-TP0965 (0.8653204)]
COG0477	COG0845	Csal_0553	Csal_0553	Drug resistance transporter EmrB/QacA subfamily	Csal_2404	Csal_2404	secretion protein HlyD	[TP0840-TP0965 (0.8653204)]
COG0477	COG0845	Csal_1481	Csal_1481	major facilitator superfamily MFS_1	Csal_1440	Csal_1440	secretion protein HlyD	[TP0840-TP0965 (0.8653204)]
COG0477	COG0845	Csal_3020	Csal_3020	phospholipid/glycerol acyltransferase	Csal_0948	Csal_0948	secretion protein HlyD	[TP0840-TP0965 (0.8653204)]
COG0477	COG0845	Csal_2143	Csal_2143	major facilitator superfamily MFS_1	Csal_0948	Csal_0948	secretion protein HlyD	[TP0840-TP0965 (0.8653204)]
COG0477	COG0845	Csal_0322	Csal_0322	major facilitator superfamily MFS_1	Csal_1433	Csal_1433	secretion protein HlyD	[TP0840-TP0965 (0.8653204)]
COG0477	COG0845	Csal_0322	Csal_0322	major facilitator superfamily MFS_1	Csal_1513	Csal_1513	secretion protein HlyD	[TP0840-TP0965 (0.8653204)]
COG0477	COG0845	Csal_1294	Csal_1294	major facilitator superfamily MFS_1	Csal_3238	Csal_3238	secretion protein HlyD	[TP0840-TP0965 (0.8653204)]
COG0477	COG0845	Csal_3020	Csal_3020	phospholipid/glycerol acyltransferase	Csal_1440	Csal_1440	secretion protein HlyD	[TP0840-TP0965 (0.8653204)]
COG0477	COG0845	Csal_1159	Csal_1159	major facilitator superfamily MFS_1	Csal_3238	Csal_3238	secretion protein HlyD	[TP0840-TP0965 (0.8653204)]
COG0477	COG0845	Csal_2143	Csal_2143	major facilitator superfamily MFS_1	Csal_1440	Csal_1440	secretion protein HlyD	[TP0840-TP0965 (0.8653204)]
COG0477	COG0845	Csal_0449	Csal_0449	major facilitator superfamily MFS_1	Csal_1513	Csal_1513	secretion protein HlyD	[TP0840-TP0965 (0.8653204)]
COG0477	COG0845	Csal_2143	Csal_2143	major facilitator superfamily MFS_1	Csal_0052	Csal_0052	Type I secretion membrane fusion protein, HlyD	[TP0840-TP0965 (0.8653204)]
COG0477	COG0845	Csal_0322	Csal_0322	major facilitator superfamily MFS_1	Csal_0948	Csal_0948	secretion protein HlyD	[TP0840-TP0965 (0.8653204)]
COG0477	COG0845	Csal_2995	Csal_2995	major facilitator superfamily MFS_1	Csal_1433	Csal_1433	secretion protein HlyD	[TP0840-TP0965 (0.8653204)]
COG0477	COG0845	Csal_0786	Csal_0786	major facilitator superfamily MFS_1	Csal_2404	Csal_2404	secretion protein HlyD	[TP0840-TP0965 (0.8653204)]
COG0477	COG0845	Csal_0137	Csal_0137	major facilitator superfamily MFS_1	Csal_3238	Csal_3238	secretion protein HlyD	[TP0840-TP0965 (0.8653204)]
COG0477	COG0845	Csal_1481	Csal_1481	major facilitator superfamily MFS_1	Csal_2404	Csal_2404	secretion protein HlyD	[TP0840-TP0965 (0.8653204)]
COG0477	COG0845	Csal_0553	Csal_0553	Drug resistance transporter EmrB/QacA subfamily	Csal_1513	Csal_1513	secretion protein HlyD	[TP0840-TP0965 (0.8653204)]
COG0477	COG0845	Csal_2509	Csal_2509	Drug resistance transporter Bcr/CflA subfamily	Csal_1440	Csal_1440	secretion protein HlyD	[TP0840-TP0965 (0.8653204)]
COG0477	COG0845	Csal_1728	Csal_1728	Sugar transporter	Csal_0948	Csal_0948	secretion protein HlyD	[TP0840-TP0965 (0.8653204)]
COG0477	COG0845	Csal_0553	Csal_0553	Drug resistance transporter EmrB/QacA subfamily	Csal_1433	Csal_1433	secretion protein HlyD	[TP0840-TP0965 (0.8653204)]
COG0477	COG0845	Csal_0203	Csal_0203	major facilitator superfamily MFS_1	Csal_0948	Csal_0948	secretion protein HlyD	[TP0840-TP0965 (0.8653204)]
COG0477	COG0845	Csal_1728	Csal_1728	Sugar transporter	Csal_3238	Csal_3238	secretion protein HlyD	[TP0840-TP0965 (0.8653204)]
COG0477	COG0845	Csal_2995	Csal_2995	major facilitator superfamily MFS_1	Csal_1440	Csal_1440	secretion protein HlyD	[TP0840-TP0965 (0.8653204)]
COG0477	COG0845	Csal_3232	Csal_3232	major facilitator superfamily MFS_1	Csal_3238	Csal_3238	secretion protein HlyD	[TP0840-TP0965 (0.8653204)]
COG0477	COG0845	Csal_0786	Csal_0786	major facilitator superfamily MFS_1	Csal_1433	Csal_1433	secretion protein HlyD	[TP0840-TP0965 (0.8653204)]
COG0477	COG0845	Csal_3020	Csal_3020	phospholipid/glycerol acyltransferase	Csal_2404	Csal_2404	secretion protein HlyD	[TP0840-TP0965 (0.8653204)]
COG0477	COG0845	Csal_1821	Csal_1821	major facilitator superfamily MFS_1	Csal_2404	Csal_2404	secretion protein HlyD	[TP0840-TP0965 (0.8653204)]
COG0477	COG0845	Csal_1475	Csal_1475	Drug resistance transporter Bcr/CflA subfamily	Csal_2404	Csal_2404	secretion protein HlyD	[TP0840-TP0965 (0.8653204)]
COG0477	COG0845	Csal_1481	Csal_1481	major facilitator superfamily MFS_1	Csal_1433	Csal_1433	secretion protein HlyD	[TP0840-TP0965 (0.8653204)]
COG0477	COG0845	Csal_1294	Csal_1294	major facilitator superfamily MFS_1	Csal_0948	Csal_0948	secretion protein HlyD	[TP0840-TP0965 (0.8653204)]
COG0477	COG0845	Csal_0137	Csal_0137	major facilitator superfamily MFS_1	Csal_0948	Csal_0948	secretion protein HlyD	[TP0840-TP0965 (0.8653204)]
COG0477	COG0845	Csal_0449	Csal_0449	major facilitator superfamily MFS_1	Csal_1440	Csal_1440	secretion protein HlyD	[TP0840-TP0965 (0.8653204)]
COG0477	COG0845	Csal_0994	Csal_0994	major facilitator superfamily MFS_1	Csal_1513	Csal_1513	secretion protein HlyD	[TP0840-TP0965 (0.8653204)]
COG0477	COG0845	Csal_1014	Csal_1014	Drug resistance transporter EmrB/QacA subfamily	Csal_0948	Csal_0948	secretion protein HlyD	[TP0840-TP0965 (0.8653204)]
COG0477	COG0845	Csal_1159	Csal_1159	major facilitator superfamily MFS_1	Csal_1433	Csal_1433	secretion protein HlyD	[TP0840-TP0965 (0.8653204)]
COG0477	COG0845	Csal_3232	Csal_3232	major facilitator superfamily MFS_1	Csal_1433	Csal_1433	secretion protein HlyD	[TP0840-TP0965 (0.8653204)]
COG0477	COG0845	Csal_1475	Csal_1475	Drug resistance transporter Bcr/CflA subfamily	Csal_1440	Csal_1440	secretion protein HlyD	[TP0840-TP0965 (0.8653204)]
COG0477	COG0845	Csal_0203	Csal_0203	major facilitator superfamily MFS_1	Csal_1440	Csal_1440	secretion protein HlyD	[TP0840-TP0965 (0.8653204)]
COG0477	COG0845	Csal_2509	Csal_2509	Drug resistance transporter Bcr/CflA subfamily	Csal_0052	Csal_0052	Type I secretion membrane fusion protein, HlyD	[TP0840-TP0965 (0.8653204)]
COG0477	COG0845	Csal_0994	Csal_0994	major facilitator superfamily MFS_1	Csal_2404	Csal_2404	secretion protein HlyD	[TP0840-TP0965 (0.8653204)]
COG0477	COG0845	Csal_2995	Csal_2995	major facilitator superfamily MFS_1	Csal_2404	Csal_2404	secretion protein HlyD	[TP0840-TP0965 (0.8653204)]
COG0477	COG0845	Csal_0203	Csal_0203	major facilitator superfamily MFS_1	Csal_2404	Csal_2404	secretion protein HlyD	[TP0840-TP0965 (0.8653204)]
COG0477	COG0845	Csal_0203	Csal_0203	major facilitator superfamily MFS_1	Csal_3238	Csal_3238	secretion protein HlyD	[TP0840-TP0965 (0.8653204)]
COG0477	COG0845	Csal_0137	Csal_0137	major facilitator superfamily MFS_1	Csal_1440	Csal_1440	secretion protein HlyD	[TP0840-TP0965 (0.8653204)]
COG0477	COG0845	Csal_1728	Csal_1728	Sugar transporter	Csal_1513	Csal_1513	secretion protein HlyD	[TP0840-TP0965 (0.8653204)]
COG0477	COG0845	Csal_1475	Csal_1475	Drug resistance transporter Bcr/CflA subfamily	Csal_0948	Csal_0948	secretion protein HlyD	[TP0840-TP0965 (0.8653204)]
COG0477	COG0845	Csal_1475	Csal_1475	Drug resistance transporter Bcr/CflA subfamily	Csal_3238	Csal_3238	secretion protein HlyD	[TP0840-TP0965 (0.8653204)]
COG0477	COG0845	Csal_1728	Csal_1728	Sugar transporter	Csal_1433	Csal_1433	secretion protein HlyD	[TP0840-TP0965 (0.8653204)]
COG0477	COG0845	Csal_0322	Csal_0322	major facilitator superfamily MFS_1	Csal_0052	Csal_0052	Type I secretion membrane fusion protein, HlyD	[TP0840-TP0965 (0.8653204)]
COG0477	COG0845	Csal_0994	Csal_0994	major facilitator superfamily MFS_1	Csal_0948	Csal_0948	secretion protein HlyD	[TP0840-TP0965 (0.8653204)]
COG0477	COG0845	Csal_1294	Csal_1294	major facilitator superfamily MFS_1	Csal_0052	Csal_0052	Type I secretion membrane fusion protein, HlyD	[TP0840-TP0965 (0.8653204)]
COG0477	COG0845	Csal_1821	Csal_1821	major facilitator superfamily MFS_1	Csal_1433	Csal_1433	secretion protein HlyD	[TP0840-TP0965 (0.8653204)]
COG0477	COG0845	Csal_0500	Csal_0500	Sugar transporter	Csal_3238	Csal_3238	secretion protein HlyD	[TP0840-TP0965 (0.8653204)]
COG0477	COG0845	Csal_1821	Csal_1821	major facilitator superfamily MFS_1	Csal_1440	Csal_1440	secretion protein HlyD	[TP0840-TP0965 (0.8653204)]
COG0477	COG0845	Csal_0994	Csal_0994	major facilitator superfamily MFS_1	Csal_1440	Csal_1440	secretion protein HlyD	[TP0840-TP0965 (0.8653204)]
COG0477	COG0845	Csal_1014	Csal_1014	Drug resistance transporter EmrB/QacA subfamily	Csal_1513	Csal_1513	secretion protein HlyD	[TP0840-TP0965 (0.8653204)]
COG0477	COG0845	Csal_2143	Csal_2143	major facilitator superfamily MFS_1	Csal_1433	Csal_1433	secretion protein HlyD	[TP0840-TP0965 (0.8653204)]
COG0477	COG0845	Csal_0322	Csal_0322	major facilitator superfamily MFS_1	Csal_3238	Csal_3238	secretion protein HlyD	[TP0840-TP0965 (0.8653204)]
COG0477	COG0845	Csal_1159	Csal_1159	major facilitator superfamily MFS_1	Csal_2404	Csal_2404	secretion protein HlyD	[TP0840-TP0965 (0.8653204)]
COG0477	COG0845	Csal_0449	Csal_0449	major facilitator superfamily MFS_1	Csal_2404	Csal_2404	secretion protein HlyD	[TP0840-TP0965 (0.8653204)]
COG0477	COG0845	Csal_1294	Csal_1294	major facilitator superfamily MFS_1	Csal_2404	Csal_2404	secretion protein HlyD	[TP0840-TP0965 (0.8653204)]
COG0477	COG0845	Csal_1014	Csal_1014	Drug resistance transporter EmrB/QacA subfamily	Csal_3238	Csal_3238	secretion protein HlyD	[TP0840-TP0965 (0.8653204)]
COG0477	COG0845	Csal_1728	Csal_1728	Sugar transporter	Csal_0052	Csal_0052	Type I secretion membrane fusion protein, HlyD	[TP0840-TP0965 (0.8653204)]
COG0477	COG0845	Csal_0786	Csal_0786	major facilitator superfamily MFS_1	Csal_1513	Csal_1513	secretion protein HlyD	[TP0840-TP0965 (0.8653204)]
COG0477	COG0845	Csal_3020	Csal_3020	phospholipid/glycerol acyltransferase	Csal_3238	Csal_3238	secretion protein HlyD	[TP0840-TP0965 (0.8653204)]
COG0477	COG0845	Csal_0994	Csal_0994	major facilitator superfamily MFS_1	Csal_0052	Csal_0052	Type I secretion membrane fusion protein, HlyD	[TP0840-TP0965 (0.8653204)]
COG0477	COG0845	Csal_0449	Csal_0449	major facilitator superfamily MFS_1	Csal_0052	Csal_0052	Type I secretion membrane fusion protein, HlyD	[TP0840-TP0965 (0.8653204)]
COG0477	COG0845	Csal_1821	Csal_1821	major facilitator superfamily MFS_1	Csal_3238	Csal_3238	secretion protein HlyD	[TP0840-TP0965 (0.8653204)]
COG0477	COG0845	Csal_2995	Csal_2995	major facilitator superfamily MFS_1	Csal_0052	Csal_0052	Type I secretion membrane fusion protein, HlyD	[TP0840-TP0965 (0.8653204)]
COG0477	COG0845	Csal_0137	Csal_0137	major facilitator superfamily MFS_1	Csal_1433	Csal_1433	secretion protein HlyD	[TP0840-TP0965 (0.8653204)]
COG0477	COG0845	Csal_3020	Csal_3020	phospholipid/glycerol acyltransferase	Csal_1433	Csal_1433	secretion protein HlyD	[TP0840-TP0965 (0.8653204)]
COG0477	COG0845	Csal_3232	Csal_3232	major facilitator superfamily MFS_1	Csal_1440	Csal_1440	secretion protein HlyD	[TP0840-TP0965 (0.8653204)]
COG0477	COG0845	Csal_1481	Csal_1481	major facilitator superfamily MFS_1	Csal_0052	Csal_0052	Type I secretion membrane fusion protein, HlyD	[TP0840-TP0965 (0.8653204)]
COG0477	COG0845	Csal_0203	Csal_0203	major facilitator superfamily MFS_1	Csal_0052	Csal_0052	Type I secretion membrane fusion protein, HlyD	[TP0840-TP0965 (0.8653204)]
COG0477	COG0845	Csal_3232	Csal_3232	major facilitator superfamily MFS_1	Csal_0052	Csal_0052	Type I secretion membrane fusion protein, HlyD	[TP0840-TP0965 (0.8653204)]
COG0477	COG0845	Csal_0994	Csal_0994	major facilitator superfamily MFS_1	Csal_1433	Csal_1433	secretion protein HlyD	[TP0840-TP0965 (0.8653204)]
COG0477	COG0845	Csal_0786	Csal_0786	major facilitator superfamily MFS_1	Csal_0052	Csal_0052	Type I secretion membrane fusion protein, HlyD	[TP0840-TP0965 (0.8653204)]
COG0477	COG0845	Csal_1014	Csal_1014	Drug resistance transporter EmrB/QacA subfamily	Csal_1433	Csal_1433	secretion protein HlyD	[TP0840-TP0965 (0.8653204)]
COG0477	COG0845	Csal_0449	Csal_0449	major facilitator superfamily MFS_1	Csal_1433	Csal_1433	secretion protein HlyD	[TP0840-TP0965 (0.8653204)]
COG0477	COG0845	Csal_1475	Csal_1475	Drug resistance transporter Bcr/CflA subfamily	Csal_1433	Csal_1433	secretion protein HlyD	[TP0840-TP0965 (0.8653204)]
COG0477	COG0845	Csal_1294	Csal_1294	major facilitator superfamily MFS_1	Csal_1433	Csal_1433	secretion protein HlyD	[TP0840-TP0965 (0.8653204)]
COG0477	COG0845	Csal_0137	Csal_0137	major facilitator superfamily MFS_1	Csal_2404	Csal_2404	secretion protein HlyD	[TP0840-TP0965 (0.8653204)]
COG0477	COG0845	Csal_0449	Csal_0449	major facilitator superfamily MFS_1	Csal_3238	Csal_3238	secretion protein HlyD	[TP0840-TP0965 (0.8653204)]
COG0477	COG0845	Csal_0786	Csal_0786	major facilitator superfamily MFS_1	Csal_3238	Csal_3238	secretion protein HlyD	[TP0840-TP0965 (0.8653204)]
COG0477	COG0845	Csal_1294	Csal_1294	major facilitator superfamily MFS_1	Csal_1513	Csal_1513	secretion protein HlyD	[TP0840-TP0965 (0.8653204)]
COG0477	COG0845	Csal_0553	Csal_0553	Drug resistance transporter EmrB/QacA subfamily	Csal_0052	Csal_0052	Type I secretion membrane fusion protein, HlyD	[TP0840-TP0965 (0.8653204)]
COG0477	COG0845	Csal_2995	Csal_2995	major facilitator superfamily MFS_1	Csal_0948	Csal_0948	secretion protein HlyD	[TP0840-TP0965 (0.8653204)]
COG0477	COG0845	Csal_0137	Csal_0137	major facilitator superfamily MFS_1	Csal_0052	Csal_0052	Type I secretion membrane fusion protein, HlyD	[TP0840-TP0965 (0.8653204)]
COG0477	COG0845	Csal_1159	Csal_1159	major facilitator superfamily MFS_1	Csal_1513	Csal_1513	secretion protein HlyD	[TP0840-TP0965 (0.8653204)]
COG0477	COG0845	Csal_2143	Csal_2143	major facilitator superfamily MFS_1	Csal_2404	Csal_2404	secretion protein HlyD	[TP0840-TP0965 (0.8653204)]
COG0477	COG0845	Csal_0500	Csal_0500	Sugar transporter	Csal_2404	Csal_2404	secretion protein HlyD	[TP0840-TP0965 (0.8653204)]
COG0477	COG0845	Csal_0500	Csal_0500	Sugar transporter	Csal_1513	Csal_1513	secretion protein HlyD	[TP0840-TP0965 (0.8653204)]
COG0477	COG0845	Csal_1159	Csal_1159	major facilitator superfamily MFS_1	Csal_1440	Csal_1440	secretion protein HlyD	[TP0840-TP0965 (0.8653204)]
COG0477	COG0845	Csal_0553	Csal_0553	Drug resistance transporter EmrB/QacA subfamily	Csal_0948	Csal_0948	secretion protein HlyD	[TP0840-TP0965 (0.8653204)]
COG0477	COG0845	Csal_1821	Csal_1821	major facilitator superfamily MFS_1	Csal_1513	Csal_1513	secretion protein HlyD	[TP0840-TP0965 (0.8653204)]
COG0477	COG0845	Csal_2995	Csal_2995	major facilitator superfamily MFS_1	Csal_1513	Csal_1513	secretion protein HlyD	[TP0840-TP0965 (0.8653204)]
COG0477	COG0845	Csal_2509	Csal_2509	Drug resistance transporter Bcr/CflA subfamily	Csal_2404	Csal_2404	secretion protein HlyD	[TP0840-TP0965 (0.8653204)]
COG0477	COG0845	Csal_0786	Csal_0786	major facilitator superfamily MFS_1	Csal_0948	Csal_0948	secretion protein HlyD	[TP0840-TP0965 (0.8653204)]
COG0477	COG0845	Csal_1728	Csal_1728	Sugar transporter	Csal_1440	Csal_1440	secretion protein HlyD	[TP0840-TP0965 (0.8653204)]
COG0477	COG0845	Csal_1294	Csal_1294	major facilitator superfamily MFS_1	Csal_1440	Csal_1440	secretion protein HlyD	[TP0840-TP0965 (0.8653204)]
COG0477	COG0845	Csal_2509	Csal_2509	Drug resistance transporter Bcr/CflA subfamily	Csal_1513	Csal_1513	secretion protein HlyD	[TP0840-TP0965 (0.8653204)]
COG0477	COG0845	Csal_1481	Csal_1481	major facilitator superfamily MFS_1	Csal_1513	Csal_1513	secretion protein HlyD	[TP0840-TP0965 (0.8653204)]
COG0477	COG0845	Csal_0322	Csal_0322	major facilitator superfamily MFS_1	Csal_1440	Csal_1440	secretion protein HlyD	[TP0840-TP0965 (0.8653204)]
COG0477	COG0845	Csal_3232	Csal_3232	major facilitator superfamily MFS_1	Csal_2404	Csal_2404	secretion protein HlyD	[TP0840-TP0965 (0.8653204)]
COG0477	COG0845	Csal_3232	Csal_3232	major facilitator superfamily MFS_1	Csal_0948	Csal_0948	secretion protein HlyD	[TP0840-TP0965 (0.8653204)]
COG0477	COG0845	Csal_1821	Csal_1821	major facilitator superfamily MFS_1	Csal_0948	Csal_0948	secretion protein HlyD	[TP0840-TP0965 (0.8653204)]
COG0477	COG0845	Csal_1728	Csal_1728	Sugar transporter	Csal_2404	Csal_2404	secretion protein HlyD	[TP0840-TP0965 (0.8653204)]
COG0477	COG0845	Csal_3232	Csal_3232	major facilitator superfamily MFS_1	Csal_1513	Csal_1513	secretion protein HlyD	[TP0840-TP0965 (0.8653204)]
COG0477	COG0845	Csal_2509	Csal_2509	Drug resistance transporter Bcr/CflA subfamily	Csal_0948	Csal_0948	secretion protein HlyD	[TP0840-TP0965 (0.8653204)]
COG0477	COG0845	Csal_2143	Csal_2143	major facilitator superfamily MFS_1	Csal_1513	Csal_1513	secretion protein HlyD	[TP0840-TP0965 (0.8653204)]
COG0477	COG0845	Csal_0553	Csal_0553	Drug resistance transporter EmrB/QacA subfamily	Csal_1440	Csal_1440	secretion protein HlyD	[TP0840-TP0965 (0.8653204)]
COG0477	COG0845	Csal_0322	Csal_0322	major facilitator superfamily MFS_1	Csal_2404	Csal_2404	secretion protein HlyD	[TP0840-TP0965 (0.8653204)]
COG0305	COG2812	Csal_0892	Csal_0892	replicative DNA helicase	Csal_1458	Csal_1458	DNA polymerase III, subunits gamma and tau	[TP0058-TP1005 (0.7130585)]
COG0188	COG0526	Csal_2543	Csal_2543	DNA topoisomerase IV, A subunit	Csal_2429	Csal_2429	thioredoxin	[TP0005-TP0100 (0.7885434)]
COG0188	COG0526	Csal_2543	Csal_2543	DNA topoisomerase IV, A subunit	Csal_0470	Csal_0470	putative thiol:disulfide interchange protein	[TP0005-TP0100 (0.7885434)]
COG0188	COG0526	Csal_2168	Csal_2168	DNA gyrase, A subunit	Csal_0470	Csal_0470	putative thiol:disulfide interchange protein	[TP0005-TP0100 (0.7885434)]
COG0188	COG0526	Csal_2168	Csal_2168	DNA gyrase, A subunit	Csal_2593	Csal_2593	putative thiol:disulfide interchange protein	[TP0005-TP0100 (0.7885434)]
COG0188	COG0526	Csal_2543	Csal_2543	DNA topoisomerase IV, A subunit	Csal_0582	Csal_0582	thioredoxin-related	[TP0005-TP0100 (0.7885434)]
COG0188	COG0526	Csal_2543	Csal_2543	DNA topoisomerase IV, A subunit	Csal_0321	Csal_0321	hypothetical protein	[TP0005-TP0100 (0.7885434)]
COG0188	COG0526	Csal_2168	Csal_2168	DNA gyrase, A subunit	Csal_2429	Csal_2429	thioredoxin	[TP0005-TP0100 (0.7885434)]
COG0188	COG0526	Csal_2168	Csal_2168	DNA gyrase, A subunit	Csal_0582	Csal_0582	thioredoxin-related	[TP0005-TP0100 (0.7885434)]
COG0188	COG0526	Csal_2543	Csal_2543	DNA topoisomerase IV, A subunit	Csal_2593	Csal_2593	putative thiol:disulfide interchange protein	[TP0005-TP0100 (0.7885434)]
COG0188	COG0526	Csal_2168	Csal_2168	DNA gyrase, A subunit	Csal_3118	Csal_3118	DSBA oxidoreductase	[TP0005-TP0100 (0.7885434)]
COG0188	COG0526	Csal_2168	Csal_2168	DNA gyrase, A subunit	Csal_0321	Csal_0321	hypothetical protein	[TP0005-TP0100 (0.7885434)]
COG0188	COG0526	Csal_2543	Csal_2543	DNA topoisomerase IV, A subunit	Csal_3118	Csal_3118	DSBA oxidoreductase	[TP0005-TP0100 (0.7885434)]
COG0526	COG0771	Csal_0582	Csal_0582	thioredoxin-related	Csal_2192	Csal_2192	UDP-N-acetylmuramoylalanine--D-glutamate ligase	[TP0100-TP0903 (0.59509045)]
COG0526	COG0771	Csal_2593	Csal_2593	putative thiol:disulfide interchange protein	Csal_2192	Csal_2192	UDP-N-acetylmuramoylalanine--D-glutamate ligase	[TP0100-TP0903 (0.59509045)]
COG0526	COG0771	Csal_0321	Csal_0321	hypothetical protein	Csal_2192	Csal_2192	UDP-N-acetylmuramoylalanine--D-glutamate ligase	[TP0100-TP0903 (0.59509045)]
COG0526	COG0771	Csal_3118	Csal_3118	DSBA oxidoreductase	Csal_2192	Csal_2192	UDP-N-acetylmuramoylalanine--D-glutamate ligase	[TP0100-TP0903 (0.59509045)]
COG0526	COG0771	Csal_0470	Csal_0470	putative thiol:disulfide interchange protein	Csal_2192	Csal_2192	UDP-N-acetylmuramoylalanine--D-glutamate ligase	[TP0100-TP0903 (0.59509045)]
COG0526	COG0771	Csal_2429	Csal_2429	thioredoxin	Csal_2192	Csal_2192	UDP-N-acetylmuramoylalanine--D-glutamate ligase	[TP0100-TP0903 (0.59509045)]
COG0143	COG0845	Csal_2120	Csal_2120	methionyl-tRNA synthetase	Csal_0948	Csal_0948	secretion protein HlyD	[TP0798-TP0965 (0.7246752)]
COG0143	COG0845	Csal_2120	Csal_2120	methionyl-tRNA synthetase	Csal_1433	Csal_1433	secretion protein HlyD	[TP0798-TP0965 (0.7246752)]
COG0143	COG0845	Csal_2120	Csal_2120	methionyl-tRNA synthetase	Csal_1440	Csal_1440	secretion protein HlyD	[TP0798-TP0965 (0.7246752)]
COG0143	COG0845	Csal_2120	Csal_2120	methionyl-tRNA synthetase	Csal_0052	Csal_0052	Type I secretion membrane fusion protein, HlyD	[TP0798-TP0965 (0.7246752)]
COG0143	COG0845	Csal_2120	Csal_2120	methionyl-tRNA synthetase	Csal_1513	Csal_1513	secretion protein HlyD	[TP0798-TP0965 (0.7246752)]
COG0143	COG0845	Csal_2120	Csal_2120	methionyl-tRNA synthetase	Csal_2404	Csal_2404	secretion protein HlyD	[TP0798-TP0965 (0.7246752)]
COG0143	COG0845	Csal_2120	Csal_2120	methionyl-tRNA synthetase	Csal_3238	Csal_3238	secretion protein HlyD	[TP0798-TP0965 (0.7246752)]
COG0762	COG2239	Csal_3056	Csal_3056	protein of unknown function YGGT	Csal_2231	Csal_2231	magnesium transporter	[TP0668-TP0917 (0.5215956)]
COG1536	COG1868	Csal_1956	Csal_1956	flagellar motor switch protein FliG	Csal_1962	Csal_1962	flagellar motor switch protein FliM	[TP0026-TP0721 (0.9539454)]
COG0301	COG2080	Csal_2118	Csal_2118	thiamine biosynthesis protein	Csal_0527	Csal_0527	Twin-arginine translocation pathway signal	[TP0559-TP0080 (0.5968554)]
COG1366	COG1536	Csal_1473	Csal_1473	anti-sigma-factor antagonist (STAS) domain	Csal_1956	Csal_1956	flagellar motor switch protein FliG	[TP0233-TP0400 (0.68778783)]
COG0504	COG1475	Csal_0617	Csal_0617	CTP synthase	Csal_3292	Csal_3292	parB-like partition proteins	[TP0305-TP0271 (0.70252794)]
COG0149	COG2239	Csal_3078	Csal_3078	Triosephosphate isomerase	Csal_2231	Csal_2231	magnesium transporter	[TP0537-TP0917 (0.5527395)]
COG0250	COG0772	Csal_0409	Csal_0409	NusG antitermination factor	Csal_2191	Csal_2191	cell cycle protein	[TP0236-TP0387 (0.7470728)]
COG0250	COG0772	Csal_0409	Csal_0409	NusG antitermination factor	Csal_1546	Csal_1546	Rod shape-determining protein RodA	[TP0236-TP0387 (0.7470728)]
COG0250	COG0772	Csal_2142	Csal_2142	NusG antitermination factor	Csal_1546	Csal_1546	Rod shape-determining protein RodA	[TP0236-TP0387 (0.7470728)]
COG0250	COG0772	Csal_2142	Csal_2142	NusG antitermination factor	Csal_2191	Csal_2191	cell cycle protein	[TP0236-TP0387 (0.7470728)]
COG0227	COG0740	Csal_2971	Csal_2971	ribosomal protein L28	Csal_2046	Csal_2046	ATP-dependent Clp protease, proteolytic subunit	[TP0362-TP0507 (0.75048)]
COG0457	COG0457	Csal_1527	Csal_1527	Tetratricopeptide TPR_4	Csal_1527	Csal_1527	Tetratricopeptide TPR_4	[TP0067-TP0095 (0.6515529)]
COG0445	COG3839	Csal_3295	Csal_3295	glucose inhibited division protein A	Csal_2614	Csal_2614	ABC transporter related	[TP0044-TP0804 (0.81002605)]
COG0445	COG3839	Csal_3295	Csal_3295	glucose inhibited division protein A	Csal_2094	Csal_2094	ABC transporter related	[TP0044-TP0804 (0.81002605)]
COG0445	COG3839	Csal_3295	Csal_3295	glucose inhibited division protein A	Csal_2093	Csal_2093	ABC transporter related	[TP0044-TP0804 (0.81002605)]
COG0445	COG3839	Csal_3295	Csal_3295	glucose inhibited division protein A	Csal_0636	Csal_0636	ABC transporter related	[TP0044-TP0804 (0.81002605)]
COG0445	COG3839	Csal_3295	Csal_3295	glucose inhibited division protein A	Csal_0262	Csal_0262	ABC transporter related	[TP0044-TP0804 (0.81002605)]
COG0445	COG3839	Csal_3295	Csal_3295	glucose inhibited division protein A	Csal_2735	Csal_2735	ABC transporter related	[TP0044-TP0804 (0.81002605)]
COG0445	COG3839	Csal_3295	Csal_3295	glucose inhibited division protein A	Csal_2413	Csal_2413	ABC transporter related	[TP0044-TP0804 (0.81002605)]
COG0103	COG0211	Csal_2206	Csal_2206	ribosomal protein S9	Csal_0475	Csal_0475	ribosomal protein L27	[TP1024-TP0743 (0.87139803)]
COG0457	COG0803	Csal_1527	Csal_1527	Tetratricopeptide TPR_4	Csal_0220	Csal_0220	periplasmic solute binding protein	[TP0469-TP0034 (0.86910707)]
COG0472	COG1512	Csal_2193	Csal_2193	phospho-N-acetylmuramoyl-pentapeptide-	Csal_0812	Csal_0812	protein of unknown function DUF477	[TP0345-TP0561 (0.53951585)]
COG0530	COG0741	Csal_1499	Csal_1499	sodium/calcium exchanger membrane region	Csal_2499	Csal_2499	Lytic transglycosylase	[TP1034-TP0043 (0.7823198)]
COG0530	COG0741	Csal_2006	Csal_2006	K+-dependent Na+/Ca+ exchanger related-protein	Csal_1945	Csal_1945	Lytic transglycosylase	[TP1034-TP0043 (0.7823198)]
COG0530	COG0741	Csal_1499	Csal_1499	sodium/calcium exchanger membrane region	Csal_1945	Csal_1945	Lytic transglycosylase	[TP1034-TP0043 (0.7823198)]
COG0530	COG0741	Csal_2006	Csal_2006	K+-dependent Na+/Ca+ exchanger related-protein	Csal_2499	Csal_2499	Lytic transglycosylase	[TP1034-TP0043 (0.7823198)]
COG1285	COG1684	Csal_2512	Csal_2512	MgtC/SapB transporter	Csal_1967	Csal_1967	flagellar biosynthetic protein FliR	[TP0774-TP0716 (0.78400123)]
COG0621	COG2812	Csal_2334	Csal_2334	tRNA-i(6)A37 modification enzyme MiaB	Csal_1458	Csal_1458	DNA polymerase III, subunits gamma and tau	[TP0754-TP1005 (0.5550382)]
COG0739	COG1344	Csal_1134	Csal_1134	peptidase M23B	Csal_1985	Csal_1985	flagellin-like protein	[TP0702-TP0870 (0.64395046)]
COG0739	COG1344	Csal_1818	Csal_1818	peptidase M23B	Csal_1968	Csal_1968	flagellin-like protein	[TP0702-TP0870 (0.64395046)]
COG0739	COG1344	Csal_1134	Csal_1134	peptidase M23B	Csal_1968	Csal_1968	flagellin-like protein	[TP0702-TP0870 (0.64395046)]
COG0739	COG1344	Csal_2632	Csal_2632	peptidase M23B	Csal_1968	Csal_1968	flagellin-like protein	[TP0702-TP0870 (0.64395046)]
COG0739	COG1344	Csal_2632	Csal_2632	peptidase M23B	Csal_1985	Csal_1985	flagellin-like protein	[TP0702-TP0870 (0.64395046)]
COG0739	COG1344	Csal_1818	Csal_1818	peptidase M23B	Csal_1985	Csal_1985	flagellin-like protein	[TP0702-TP0870 (0.64395046)]
COG0442	COG4591	Csal_2139	Csal_2139	prolyl-tRNA synthetase	Csal_1582	Csal_1582	Lipoprotein releasing system, transmembrane	[TP0160-TP0582 (0.74148)]
COG1432	COG1488	Csal_0758	Csal_0758	protein of unknown function DUF88	Csal_0941	Csal_0941	Nicotinate phosphoribosyltransferase	[TP0894-TP0628 (0.59059936)]
COG0693	COG0761	Csal_0930	Csal_0930	Peptidase C56, PfpI	Csal_0484	Csal_0484	hydroxymethylbutenyl pyrophosphate reductase	[TP0445-TP0547 (0.53976095)]
COG0693	COG0761	Csal_1312	Csal_1312	ThiJ/PfpI	Csal_0484	Csal_0484	hydroxymethylbutenyl pyrophosphate reductase	[TP0445-TP0547 (0.53976095)]
COG0693	COG0761	Csal_2879	Csal_2879	ThiJ/PfpI	Csal_0484	Csal_0484	hydroxymethylbutenyl pyrophosphate reductase	[TP0445-TP0547 (0.53976095)]
COG0693	COG0761	Csal_2955	Csal_2955	Peptidase C56, PfpI	Csal_0484	Csal_0484	hydroxymethylbutenyl pyrophosphate reductase	[TP0445-TP0547 (0.53976095)]
COG0693	COG0761	Csal_2791	Csal_2791	ThiJ/PfpI	Csal_0484	Csal_0484	hydroxymethylbutenyl pyrophosphate reductase	[TP0445-TP0547 (0.53976095)]
COG1291	COG2239	Csal_2026	Csal_2026	chemotaxis MotA protein	Csal_2231	Csal_2231	magnesium transporter	[TP0725-TP0917 (0.53720385)]
COG1291	COG2239	Csal_1505	Csal_1505	MotA/TolQ/ExbB proton channel	Csal_2231	Csal_2231	magnesium transporter	[TP0725-TP0917 (0.53720385)]
COG1536	COG4786	Csal_1956	Csal_1956	flagellar motor switch protein FliG	Csal_1973	Csal_1973	Flagellar basal-body rod FlgG	[TP0026-TP0961 (0.8107165)]
COG0223	COG0664	Csal_2868	Csal_2868	methionyl-tRNA formyltransferase	Csal_0876	Csal_0876	transcriptional regulator, Crp/Fnr family	[TP0756-TP0995 (0.69102824)]
COG0223	COG0664	Csal_2868	Csal_2868	methionyl-tRNA formyltransferase	Csal_2135	Csal_2135	transcriptional regulator, Crp/Fnr family	[TP0756-TP0995 (0.69102824)]
COG0223	COG0664	Csal_2868	Csal_2868	methionyl-tRNA formyltransferase	Csal_0983	Csal_0983	transcriptional regulator, Crp/Fnr family	[TP0756-TP0995 (0.69102824)]
COG0697	COG0716	Csal_0394	Csal_0394	protein of unknown function DUF6, transmembrane	Csal_1806	Csal_1806	flavodoxin/nitric oxide synthase	[TP0986-TP0925 (0.8288174)]
COG0697	COG0716	Csal_0039	Csal_0039	protein of unknown function DUF6, transmembrane	Csal_1806	Csal_1806	flavodoxin/nitric oxide synthase	[TP0986-TP0925 (0.8288174)]
COG0697	COG0716	Csal_0748	Csal_0748	protein of unknown function DUF6, transmembrane	Csal_1806	Csal_1806	flavodoxin/nitric oxide synthase	[TP0986-TP0925 (0.8288174)]
COG0697	COG0716	Csal_3092	Csal_3092	protein of unknown function DUF6, transmembrane	Csal_1806	Csal_1806	flavodoxin/nitric oxide synthase	[TP0986-TP0925 (0.8288174)]
COG0697	COG0716	Csal_2716	Csal_2716	protein of unknown function DUF6, transmembrane	Csal_1806	Csal_1806	flavodoxin/nitric oxide synthase	[TP0986-TP0925 (0.8288174)]
COG0697	COG0716	Csal_2363	Csal_2363	protein of unknown function DUF6, transmembrane	Csal_1806	Csal_1806	flavodoxin/nitric oxide synthase	[TP0986-TP0925 (0.8288174)]
COG0697	COG0716	Csal_0175	Csal_0175	protein of unknown function DUF6, transmembrane	Csal_1806	Csal_1806	flavodoxin/nitric oxide synthase	[TP0986-TP0925 (0.8288174)]
COG0697	COG0716	Csal_1123	Csal_1123	protein of unknown function DUF6, transmembrane	Csal_1806	Csal_1806	flavodoxin/nitric oxide synthase	[TP0986-TP0925 (0.8288174)]
COG0697	COG0716	Csal_0149	Csal_0149	hypothetical protein	Csal_1806	Csal_1806	flavodoxin/nitric oxide synthase	[TP0986-TP0925 (0.8288174)]
COG0697	COG0716	Csal_2674	Csal_2674	protein of unknown function DUF6, transmembrane	Csal_1806	Csal_1806	flavodoxin/nitric oxide synthase	[TP0986-TP0925 (0.8288174)]
COG0697	COG0716	Csal_1302	Csal_1302	MadN protein	Csal_1806	Csal_1806	flavodoxin/nitric oxide synthase	[TP0986-TP0925 (0.8288174)]
COG0465	COG4591	Csal_3081	Csal_3081	ATP-dependent metalloprotease FtsH	Csal_1582	Csal_1582	Lipoprotein releasing system, transmembrane	[TP0765-TP0582 (0.6598422)]
COG0773	COG0817	Csal_2189	Csal_2189	UDP-N-acetylmuramate--alanine ligase	Csal_1846	Csal_1846	crossover junction endodeoxyribonuclease RuvC	[TP0341-TP0517 (0.7285616)]
COG0773	COG0817	Csal_1535	Csal_1535	UDP-N-acetylmuramate	Csal_1846	Csal_1846	crossover junction endodeoxyribonuclease RuvC	[TP0341-TP0517 (0.7285616)]
COG0272	COG0773	Csal_1518	Csal_1518	DNA ligase (NAD+)	Csal_1535	Csal_1535	UDP-N-acetylmuramate	[TP0634-TP0341 (0.8201813)]
COG0272	COG0773	Csal_1518	Csal_1518	DNA ligase (NAD+)	Csal_2189	Csal_2189	UDP-N-acetylmuramate--alanine ligase	[TP0634-TP0341 (0.8201813)]
COG0272	COG0773	Csal_0703	Csal_0703	DNA ligase, NAD-dependent	Csal_2189	Csal_2189	UDP-N-acetylmuramate--alanine ligase	[TP0634-TP0341 (0.8201813)]
COG0272	COG0773	Csal_0703	Csal_0703	DNA ligase, NAD-dependent	Csal_1535	Csal_1535	UDP-N-acetylmuramate	[TP0634-TP0341 (0.8201813)]
COG1344	COG2882	Csal_1985	Csal_1985	flagellin-like protein	Csal_1959	Csal_1959	Flagellar export FliJ	[TP0868-TP0403 (0.93215036)]
COG1344	COG2882	Csal_1968	Csal_1968	flagellin-like protein	Csal_1959	Csal_1959	Flagellar export FliJ	[TP0868-TP0403 (0.93215036)]
COG1652	COG1684	Csal_2866	Csal_2866	hypothetical protein	Csal_1967	Csal_1967	flagellar biosynthetic protein FliR	[TP0042-TP0716 (0.75048)]
COG0301	COG0566	Csal_2118	Csal_2118	thiamine biosynthesis protein	Csal_0887	Csal_0887	RNA methyltransferase TrmH, group 3	[TP0559-TP0054 (0.678511)]
COG0353	COG0514	Csal_1460	Csal_1460	recombination protein RecR	Csal_1322	Csal_1322	ATP-dependent DNA helicase, RecQ family	[TP1004-TP0103 (0.6917512)]
COG0036	COG0249	Csal_2328	Csal_2328	Ribulose-phosphate 3-epimerase	Csal_0621	Csal_0621	DNA mismatch repair protein MutS	[TP0945-TP0328 (0.6742458)]
COG2011	COG2239	Csal_2101	Csal_2101	binding-protein-dependent transport systems	Csal_2231	Csal_2231	magnesium transporter	[TP0119-TP0917 (0.63653934)]
COG0124	COG0465	Csal_2855	Csal_2855	histidyl-tRNA synthetase	Csal_3081	Csal_3081	ATP-dependent metalloprotease FtsH	[TP0641-TP0330 (0.76316583)]
COG0257	COG0719	Csal_0442	Csal_0442	ribosomal protein L36	Csal_1235	Csal_1235	FeS assembly protein SufD	[TP0209-TP0612 (0.6772987)]
COG0257	COG0719	Csal_0442	Csal_0442	ribosomal protein L36	Csal_1233	Csal_1233	FeS assembly protein SufB	[TP0209-TP0612 (0.6772987)]
COG0564	COG1843	Csal_1593	Csal_1593	Pseudouridine synthase, RluD	Csal_1976	Csal_1976	flagellar hook capping protein	[TP0339-TP0728 (0.7885255)]
COG0564	COG1843	Csal_2894	Csal_2894	pseudouridine synthase	Csal_1976	Csal_1976	flagellar hook capping protein	[TP0339-TP0728 (0.7885255)]
COG0564	COG1843	Csal_0497	Csal_0497	Pseudouridine synthase, RluD	Csal_1976	Csal_1976	flagellar hook capping protein	[TP0339-TP0728 (0.7885255)]
COG0493	COG1488	Csal_0616	Csal_0616	glutamate synthase, small subunit	Csal_0941	Csal_0941	Nicotinate phosphoribosyltransferase	[TP0735-TP0628 (0.6598422)]
COG0772	COG1512	Csal_1546	Csal_1546	Rod shape-determining protein RodA	Csal_0812	Csal_0812	protein of unknown function DUF477	[TP0387-TP0561 (0.5082704)]
COG0772	COG1512	Csal_2191	Csal_2191	cell cycle protein	Csal_0812	Csal_0812	protein of unknown function DUF477	[TP0387-TP0561 (0.5082704)]
COG0173	COG0493	Csal_1844	Csal_1844	aspartyl-tRNA synthetase	Csal_0616	Csal_0616	glutamate synthase, small subunit	[TP0985-TP0735 (0.50901)]
COG0860	COG2080	Csal_1274	Csal_1274	N-acetylmuramoyl-L-alanine amidase	Csal_0527	Csal_0527	Twin-arginine translocation pathway signal	[TP0247-TP0080 (0.7296782)]
COG0504	COG0728	Csal_0617	Csal_0617	CTP synthase	Csal_0479	Csal_0479	integral membrane protein MviN	[TP0305-TP0516 (0.84299135)]
COG0237	COG3683	Csal_2177	Csal_2177	Dephospho-CoA kinase	Csal_3209	Csal_3209	protein of unknown function DUF1007	[TP0296-TP0557 (0.7885255)]
COG0275	COG0820	Csal_2198	Csal_2198	methyltransferase	Csal_2851	Csal_2851	hypothetical protein	[TP0384-TP0068 (0.79878455)]
COG0445	COG1366	Csal_3295	Csal_3295	glucose inhibited division protein A	Csal_1473	Csal_1473	anti-sigma-factor antagonist (STAS) domain	[TP0044-TP0233 (0.74185747)]
COG0242	COG0360	Csal_2867	Csal_2867	Peptide deformylase	Csal_0888	Csal_0888	ribosomal protein S6	[TP0757-TP0063 (0.54983324)]
COG0693	COG1653	Csal_2879	Csal_2879	ThiJ/PfpI	Csal_0258	Csal_0258	extracellular solute-binding protein, family 1	[TP0445-TP0074 (0.5751514)]
COG0693	COG1653	Csal_2791	Csal_2791	ThiJ/PfpI	Csal_0633	Csal_0633	extracellular solute-binding protein, family 1	[TP0445-TP0074 (0.5751514)]
COG0693	COG1653	Csal_1312	Csal_1312	ThiJ/PfpI	Csal_2089	Csal_2089	extracellular solute-binding protein, family 1	[TP0445-TP0074 (0.5751514)]
COG0693	COG1653	Csal_0930	Csal_0930	Peptidase C56, PfpI	Csal_0258	Csal_0258	extracellular solute-binding protein, family 1	[TP0445-TP0074 (0.5751514)]
COG0693	COG1653	Csal_2955	Csal_2955	Peptidase C56, PfpI	Csal_0258	Csal_0258	extracellular solute-binding protein, family 1	[TP0445-TP0074 (0.5751514)]
COG0693	COG1653	Csal_2955	Csal_2955	Peptidase C56, PfpI	Csal_2610	Csal_2610	extracellular solute-binding protein, family 1	[TP0445-TP0074 (0.5751514)]
COG0693	COG1653	Csal_2879	Csal_2879	ThiJ/PfpI	Csal_0633	Csal_0633	extracellular solute-binding protein, family 1	[TP0445-TP0074 (0.5751514)]
COG0693	COG1653	Csal_2791	Csal_2791	ThiJ/PfpI	Csal_0258	Csal_0258	extracellular solute-binding protein, family 1	[TP0445-TP0074 (0.5751514)]
COG0693	COG1653	Csal_1312	Csal_1312	ThiJ/PfpI	Csal_2738	Csal_2738	extracellular solute-binding protein, family 1	[TP0445-TP0074 (0.5751514)]
COG0693	COG1653	Csal_0930	Csal_0930	Peptidase C56, PfpI	Csal_2416	Csal_2416	extracellular solute-binding protein, family 1	[TP0445-TP0074 (0.5751514)]
COG0693	COG1653	Csal_1312	Csal_1312	ThiJ/PfpI	Csal_0258	Csal_0258	extracellular solute-binding protein, family 1	[TP0445-TP0074 (0.5751514)]
COG0693	COG1653	Csal_2955	Csal_2955	Peptidase C56, PfpI	Csal_2738	Csal_2738	extracellular solute-binding protein, family 1	[TP0445-TP0074 (0.5751514)]
COG0693	COG1653	Csal_2879	Csal_2879	ThiJ/PfpI	Csal_2089	Csal_2089	extracellular solute-binding protein, family 1	[TP0445-TP0074 (0.5751514)]
COG0693	COG1653	Csal_1312	Csal_1312	ThiJ/PfpI	Csal_2610	Csal_2610	extracellular solute-binding protein, family 1	[TP0445-TP0074 (0.5751514)]
COG0693	COG1653	Csal_2879	Csal_2879	ThiJ/PfpI	Csal_2610	Csal_2610	extracellular solute-binding protein, family 1	[TP0445-TP0074 (0.5751514)]
COG0693	COG1653	Csal_0930	Csal_0930	Peptidase C56, PfpI	Csal_2610	Csal_2610	extracellular solute-binding protein, family 1	[TP0445-TP0074 (0.5751514)]
COG0693	COG1653	Csal_0930	Csal_0930	Peptidase C56, PfpI	Csal_2089	Csal_2089	extracellular solute-binding protein, family 1	[TP0445-TP0074 (0.5751514)]
COG0693	COG1653	Csal_0930	Csal_0930	Peptidase C56, PfpI	Csal_0633	Csal_0633	extracellular solute-binding protein, family 1	[TP0445-TP0074 (0.5751514)]
COG0693	COG1653	Csal_2879	Csal_2879	ThiJ/PfpI	Csal_2738	Csal_2738	extracellular solute-binding protein, family 1	[TP0445-TP0074 (0.5751514)]
COG0693	COG1653	Csal_2791	Csal_2791	ThiJ/PfpI	Csal_2610	Csal_2610	extracellular solute-binding protein, family 1	[TP0445-TP0074 (0.5751514)]
COG0693	COG1653	Csal_1312	Csal_1312	ThiJ/PfpI	Csal_2416	Csal_2416	extracellular solute-binding protein, family 1	[TP0445-TP0074 (0.5751514)]
COG0693	COG1653	Csal_2791	Csal_2791	ThiJ/PfpI	Csal_2416	Csal_2416	extracellular solute-binding protein, family 1	[TP0445-TP0074 (0.5751514)]
COG0693	COG1653	Csal_2791	Csal_2791	ThiJ/PfpI	Csal_2089	Csal_2089	extracellular solute-binding protein, family 1	[TP0445-TP0074 (0.5751514)]
COG0693	COG1653	Csal_2955	Csal_2955	Peptidase C56, PfpI	Csal_0633	Csal_0633	extracellular solute-binding protein, family 1	[TP0445-TP0074 (0.5751514)]
COG0693	COG1653	Csal_2879	Csal_2879	ThiJ/PfpI	Csal_2416	Csal_2416	extracellular solute-binding protein, family 1	[TP0445-TP0074 (0.5751514)]
COG0693	COG1653	Csal_2791	Csal_2791	ThiJ/PfpI	Csal_2738	Csal_2738	extracellular solute-binding protein, family 1	[TP0445-TP0074 (0.5751514)]
COG0693	COG1653	Csal_2955	Csal_2955	Peptidase C56, PfpI	Csal_2416	Csal_2416	extracellular solute-binding protein, family 1	[TP0445-TP0074 (0.5751514)]
COG0693	COG1653	Csal_2955	Csal_2955	Peptidase C56, PfpI	Csal_2089	Csal_2089	extracellular solute-binding protein, family 1	[TP0445-TP0074 (0.5751514)]
COG0693	COG1653	Csal_0930	Csal_0930	Peptidase C56, PfpI	Csal_2738	Csal_2738	extracellular solute-binding protein, family 1	[TP0445-TP0074 (0.5751514)]
COG0693	COG1653	Csal_1312	Csal_1312	ThiJ/PfpI	Csal_0633	Csal_0633	extracellular solute-binding protein, family 1	[TP0445-TP0074 (0.5751514)]
COG0267	COG0357	Csal_2970	Csal_2970	ribosomal protein L33	Csal_3294	Csal_3294	methyltransferase GidB	[TP0234-TP0946 (0.6249908)]
COG0234	COG0772	Csal_2159	Csal_2159	chaperonin Cpn10	Csal_2191	Csal_2191	cell cycle protein	[TP1013-TP0387 (0.81326103)]
COG0234	COG0772	Csal_2159	Csal_2159	chaperonin Cpn10	Csal_1546	Csal_1546	Rod shape-determining protein RodA	[TP1013-TP0387 (0.81326103)]
COG0445	COG0457	Csal_3295	Csal_3295	glucose inhibited division protein A	Csal_1527	Csal_1527	Tetratricopeptide TPR_4	[TP0044-TP0954 (0.8549597)]
COG0305	COG1595	Csal_0892	Csal_0892	replicative DNA helicase	Csal_1098	Csal_1098	sigma-24 (FecI-like)	[TP0058-TP0092 (0.74082893)]
COG0305	COG1595	Csal_0892	Csal_0892	replicative DNA helicase	Csal_1626	Csal_1626	sigma-24 (FecI-like)	[TP0058-TP0092 (0.74082893)]
COG0305	COG1595	Csal_0892	Csal_0892	replicative DNA helicase	Csal_1052	Csal_1052	sigma-24 (FecI-like)	[TP0058-TP0092 (0.74082893)]
COG0290	COG1516	Csal_1800	Csal_1800	translation initiation factor IF-3	Csal_2032	Csal_2032	flagellar protein FliS	[TP0850-TP0943 (0.6225916)]
COG0228	COG0250	Csal_3016	Csal_3016	ribosomal protein S16	Csal_0409	Csal_0409	NusG antitermination factor	[TP0905-TP0236 (0.7099409)]
COG0228	COG0250	Csal_3016	Csal_3016	ribosomal protein S16	Csal_2142	Csal_2142	NusG antitermination factor	[TP0905-TP0236 (0.7099409)]
COG1595	COG1868	Csal_1098	Csal_1098	sigma-24 (FecI-like)	Csal_1962	Csal_1962	flagellar motor switch protein FliM	[TP0092-TP0721 (0.802411)]
COG1595	COG1868	Csal_1052	Csal_1052	sigma-24 (FecI-like)	Csal_1962	Csal_1962	flagellar motor switch protein FliM	[TP0092-TP0721 (0.802411)]
COG1595	COG1868	Csal_1626	Csal_1626	sigma-24 (FecI-like)	Csal_1962	Csal_1962	flagellar motor switch protein FliM	[TP0092-TP0721 (0.802411)]
COG0173	COG1512	Csal_1844	Csal_1844	aspartyl-tRNA synthetase	Csal_0812	Csal_0812	protein of unknown function DUF477	[TP0985-TP0561 (0.83540547)]
COG0465	COG0532	Csal_3081	Csal_3081	ATP-dependent metalloprotease FtsH	Csal_3074	Csal_3074	translation initiation factor IF-2	[TP0330-TP0891 (0.8751731)]
COG1452	COG1488	Csal_0917	Csal_0917	Organic solvent tolerance protein	Csal_0941	Csal_0941	Nicotinate phosphoribosyltransferase	[TP0515-TP0628 (0.6658587)]
COG0234	COG0445	Csal_2159	Csal_2159	chaperonin Cpn10	Csal_3295	Csal_3295	glucose inhibited division protein A	[TP1013-TP0044 (0.813164)]
COG0326	COG0353	Csal_2497	Csal_2497	heat shock protein Hsp90	Csal_1460	Csal_1460	recombination protein RecR	[TP0984-TP1004 (0.5573069)]
COG0301	COG1643	Csal_2118	Csal_2118	thiamine biosynthesis protein	Csal_1469	Csal_1469	ATP-dependent helicase HrpA	[TP0559-TP0526 (0.5663735)]
COG0265	COG1381	Csal_2211	Csal_2211	peptidase S1 and S6, chymotrypsin/Hap	Csal_1633	Csal_1633	DNA repair protein RecO	[TP0773-TP0636 (0.870009)]
COG0265	COG1381	Csal_1628	Csal_1628	Peptidase S1C, Do	Csal_1633	Csal_1633	DNA repair protein RecO	[TP0773-TP0636 (0.870009)]
COG0457	COG0860	Csal_1527	Csal_1527	Tetratricopeptide TPR_4	Csal_1274	Csal_1274	N-acetylmuramoyl-L-alanine amidase	[TP0820-TP0247 (0.74644035), TP0067-TP0247 (0.79531366)]
COG2201	COG4786	Csal_2020	Csal_2020	response regulator receiver (CheY-like)	Csal_1973	Csal_1973	Flagellar basal-body rod FlgG	[TP0631-TP0961 (0.5728655)]
COG1653	COG2204	Csal_2738	Csal_2738	extracellular solute-binding protein, family 1	Csal_2407	Csal_2407	two component, sigma54 specific, transcriptional	[TP0074-TP0519 (0.57840663)]
COG1653	COG2204	Csal_2416	Csal_2416	extracellular solute-binding protein, family 1	Csal_2085	Csal_2085	two component, sigma54 specific, transcriptional	[TP0074-TP0519 (0.57840663)]
COG1653	COG2204	Csal_2610	Csal_2610	extracellular solute-binding protein, family 1	Csal_0246	Csal_0246	nitrogen metabolism transcriptional regulator,	[TP0074-TP0519 (0.57840663)]
COG1653	COG2204	Csal_2738	Csal_2738	extracellular solute-binding protein, family 1	Csal_2085	Csal_2085	two component, sigma54 specific, transcriptional	[TP0074-TP0519 (0.57840663)]
COG1653	COG2204	Csal_0633	Csal_0633	extracellular solute-binding protein, family 1	Csal_1063	Csal_1063	two component, sigma54 specific, transcriptional	[TP0074-TP0519 (0.57840663)]
COG1653	COG2204	Csal_2416	Csal_2416	extracellular solute-binding protein, family 1	Csal_2407	Csal_2407	two component, sigma54 specific, transcriptional	[TP0074-TP0519 (0.57840663)]
COG1653	COG2204	Csal_2738	Csal_2738	extracellular solute-binding protein, family 1	Csal_3062	Csal_3062	response regulator receiver domain protein	[TP0074-TP0519 (0.57840663)]
COG1653	COG2204	Csal_2738	Csal_2738	extracellular solute-binding protein, family 1	Csal_0246	Csal_0246	nitrogen metabolism transcriptional regulator,	[TP0074-TP0519 (0.57840663)]
COG1653	COG2204	Csal_0633	Csal_0633	extracellular solute-binding protein, family 1	Csal_0717	Csal_0717	two component, sigma54 specific, transcriptional	[TP0074-TP0519 (0.57840663)]
COG1653	COG2204	Csal_2089	Csal_2089	extracellular solute-binding protein, family 1	Csal_2407	Csal_2407	two component, sigma54 specific, transcriptional	[TP0074-TP0519 (0.57840663)]
COG1653	COG2204	Csal_2416	Csal_2416	extracellular solute-binding protein, family 1	Csal_1063	Csal_1063	two component, sigma54 specific, transcriptional	[TP0074-TP0519 (0.57840663)]
COG1653	COG2204	Csal_2089	Csal_2089	extracellular solute-binding protein, family 1	Csal_0717	Csal_0717	two component, sigma54 specific, transcriptional	[TP0074-TP0519 (0.57840663)]
COG1653	COG2204	Csal_2089	Csal_2089	extracellular solute-binding protein, family 1	Csal_1063	Csal_1063	two component, sigma54 specific, transcriptional	[TP0074-TP0519 (0.57840663)]
COG1653	COG2204	Csal_2416	Csal_2416	extracellular solute-binding protein, family 1	Csal_0246	Csal_0246	nitrogen metabolism transcriptional regulator,	[TP0074-TP0519 (0.57840663)]
COG1653	COG2204	Csal_2610	Csal_2610	extracellular solute-binding protein, family 1	Csal_1063	Csal_1063	two component, sigma54 specific, transcriptional	[TP0074-TP0519 (0.57840663)]
COG1653	COG2204	Csal_0633	Csal_0633	extracellular solute-binding protein, family 1	Csal_2085	Csal_2085	two component, sigma54 specific, transcriptional	[TP0074-TP0519 (0.57840663)]
COG1653	COG2204	Csal_0633	Csal_0633	extracellular solute-binding protein, family 1	Csal_3062	Csal_3062	response regulator receiver domain protein	[TP0074-TP0519 (0.57840663)]
COG1653	COG2204	Csal_2610	Csal_2610	extracellular solute-binding protein, family 1	Csal_3062	Csal_3062	response regulator receiver domain protein	[TP0074-TP0519 (0.57840663)]
COG1653	COG2204	Csal_0258	Csal_0258	extracellular solute-binding protein, family 1	Csal_0246	Csal_0246	nitrogen metabolism transcriptional regulator,	[TP0074-TP0519 (0.57840663)]
COG1653	COG2204	Csal_2089	Csal_2089	extracellular solute-binding protein, family 1	Csal_2085	Csal_2085	two component, sigma54 specific, transcriptional	[TP0074-TP0519 (0.57840663)]
COG1653	COG2204	Csal_2610	Csal_2610	extracellular solute-binding protein, family 1	Csal_2085	Csal_2085	two component, sigma54 specific, transcriptional	[TP0074-TP0519 (0.57840663)]
COG1653	COG2204	Csal_0258	Csal_0258	extracellular solute-binding protein, family 1	Csal_0717	Csal_0717	two component, sigma54 specific, transcriptional	[TP0074-TP0519 (0.57840663)]
COG1653	COG2204	Csal_2738	Csal_2738	extracellular solute-binding protein, family 1	Csal_1063	Csal_1063	two component, sigma54 specific, transcriptional	[TP0074-TP0519 (0.57840663)]
COG1653	COG2204	Csal_0633	Csal_0633	extracellular solute-binding protein, family 1	Csal_2407	Csal_2407	two component, sigma54 specific, transcriptional	[TP0074-TP0519 (0.57840663)]
COG1653	COG2204	Csal_2416	Csal_2416	extracellular solute-binding protein, family 1	Csal_0717	Csal_0717	two component, sigma54 specific, transcriptional	[TP0074-TP0519 (0.57840663)]
COG1653	COG2204	Csal_0633	Csal_0633	extracellular solute-binding protein, family 1	Csal_0246	Csal_0246	nitrogen metabolism transcriptional regulator,	[TP0074-TP0519 (0.57840663)]
COG1653	COG2204	Csal_2416	Csal_2416	extracellular solute-binding protein, family 1	Csal_3062	Csal_3062	response regulator receiver domain protein	[TP0074-TP0519 (0.57840663)]
COG1653	COG2204	Csal_2610	Csal_2610	extracellular solute-binding protein, family 1	Csal_0717	Csal_0717	two component, sigma54 specific, transcriptional	[TP0074-TP0519 (0.57840663)]
COG1653	COG2204	Csal_2738	Csal_2738	extracellular solute-binding protein, family 1	Csal_0717	Csal_0717	two component, sigma54 specific, transcriptional	[TP0074-TP0519 (0.57840663)]
COG1653	COG2204	Csal_0258	Csal_0258	extracellular solute-binding protein, family 1	Csal_3062	Csal_3062	response regulator receiver domain protein	[TP0074-TP0519 (0.57840663)]
COG1653	COG2204	Csal_0258	Csal_0258	extracellular solute-binding protein, family 1	Csal_1063	Csal_1063	two component, sigma54 specific, transcriptional	[TP0074-TP0519 (0.57840663)]
COG1653	COG2204	Csal_0258	Csal_0258	extracellular solute-binding protein, family 1	Csal_2407	Csal_2407	two component, sigma54 specific, transcriptional	[TP0074-TP0519 (0.57840663)]
COG1653	COG2204	Csal_0258	Csal_0258	extracellular solute-binding protein, family 1	Csal_2085	Csal_2085	two component, sigma54 specific, transcriptional	[TP0074-TP0519 (0.57840663)]
COG1653	COG2204	Csal_2089	Csal_2089	extracellular solute-binding protein, family 1	Csal_3062	Csal_3062	response regulator receiver domain protein	[TP0074-TP0519 (0.57840663)]
COG1653	COG2204	Csal_2089	Csal_2089	extracellular solute-binding protein, family 1	Csal_0246	Csal_0246	nitrogen metabolism transcriptional regulator,	[TP0074-TP0519 (0.57840663)]
COG1653	COG2204	Csal_2610	Csal_2610	extracellular solute-binding protein, family 1	Csal_2407	Csal_2407	two component, sigma54 specific, transcriptional	[TP0074-TP0519 (0.57840663)]
COG0652	COG1749	Csal_2053	Csal_2053	peptidyl-prolyl cis-trans isomerase, cyclophilin	Csal_1975	Csal_1975	flagellar basal body FlaE	[TP0947-TP0727 (0.6414869)]
COG1186	COG1925	Csal_0173	Csal_0173	Class I peptide chain release factor	Csal_2230	Csal_2230	HPrNtr	[TP0576-TP0589 (0.79878455)]
COG1749	COG2885	Csal_1975	Csal_1975	flagellar basal body FlaE	Csal_1854	Csal_1854	OmpA/MotB	[TP0727-TP0292 (0.89187646)]
COG1749	COG2885	Csal_1975	Csal_1975	flagellar basal body FlaE	Csal_3309	Csal_3309	OmpA/MotB	[TP0727-TP0292 (0.89187646)]
COG1177	COG1558	Csal_1194	Csal_1194	binding-protein-dependent transport systems	Csal_1977	Csal_1977	flagellar basal-body rod protein FlgC	[TP0654-TP0397 (0.7022186)]
COG0530	COG2239	Csal_2006	Csal_2006	K+-dependent Na+/Ca+ exchanger related-protein	Csal_2231	Csal_2231	magnesium transporter	[TP1034-TP0917 (0.5728957)]
COG0530	COG2239	Csal_1499	Csal_1499	sodium/calcium exchanger membrane region	Csal_2231	Csal_2231	magnesium transporter	[TP1034-TP0917 (0.5728957)]
COG0319	COG0333	Csal_2336	Csal_2336	protein of unknown function UPF0054	Csal_1598	Csal_1598	ribosomal protein L32	[TP0650-TP0807 (0.80809164)]
COG0301	COG0849	Csal_2118	Csal_2118	thiamine biosynthesis protein	Csal_2186	Csal_2186	cell division protein FtsA	[TP0559-TP0389 (0.64923996)]
COG0195	COG1643	Csal_3075	Csal_3075	NusA antitermination factor	Csal_1469	Csal_1469	ATP-dependent helicase HrpA	[TP0892-TP0526 (0.71912634)]
COG0216	COG0457	Csal_1529	Csal_1529	peptide chain release factor 1	Csal_1527	Csal_1527	Tetratricopeptide TPR_4	[TP0051-TP0067 (0.7097377)]
COG1360	COG4786	Csal_1504	Csal_1504	OmpA/MotB	Csal_1973	Csal_1973	Flagellar basal-body rod FlgG	[TP0724-TP0961 (0.729456)]
COG1360	COG4786	Csal_2025	Csal_2025	OmpA/MotB	Csal_1973	Csal_1973	Flagellar basal-body rod FlgG	[TP0724-TP0961 (0.729456)]
COG2215	COG2239	Csal_3208	Csal_3208	high-affinity nickel-transporter	Csal_2231	Csal_2231	magnesium transporter	[TP0558-TP0917 (0.5059451)]
COG0687	COG0693	Csal_1193	Csal_1193	extracellular solute-binding protein, family 1	Csal_2879	Csal_2879	ThiJ/PfpI	[TP0655-TP0445 (0.5706956)]
COG0687	COG0693	Csal_1193	Csal_1193	extracellular solute-binding protein, family 1	Csal_2955	Csal_2955	Peptidase C56, PfpI	[TP0655-TP0445 (0.5706956)]
COG0687	COG0693	Csal_1193	Csal_1193	extracellular solute-binding protein, family 1	Csal_0930	Csal_0930	Peptidase C56, PfpI	[TP0655-TP0445 (0.5706956)]
COG0687	COG0693	Csal_1193	Csal_1193	extracellular solute-binding protein, family 1	Csal_2791	Csal_2791	ThiJ/PfpI	[TP0655-TP0445 (0.5706956)]
COG0687	COG0693	Csal_1193	Csal_1193	extracellular solute-binding protein, family 1	Csal_1312	Csal_1312	ThiJ/PfpI	[TP0655-TP0445 (0.5706956)]
COG1385	COG2204	Csal_0907	Csal_0907	protein of unknown function DUF558	Csal_2085	Csal_2085	two component, sigma54 specific, transcriptional	[TP0032-TP0519 (0.67332727)]
COG1385	COG2204	Csal_0049	Csal_0049	protein of unknown function DUF558	Csal_0246	Csal_0246	nitrogen metabolism transcriptional regulator,	[TP0032-TP0519 (0.67332727)]
COG1385	COG2204	Csal_0049	Csal_0049	protein of unknown function DUF558	Csal_0717	Csal_0717	two component, sigma54 specific, transcriptional	[TP0032-TP0519 (0.67332727)]
COG1385	COG2204	Csal_0907	Csal_0907	protein of unknown function DUF558	Csal_0246	Csal_0246	nitrogen metabolism transcriptional regulator,	[TP0032-TP0519 (0.67332727)]
COG1385	COG2204	Csal_0049	Csal_0049	protein of unknown function DUF558	Csal_2085	Csal_2085	two component, sigma54 specific, transcriptional	[TP0032-TP0519 (0.67332727)]
COG1385	COG2204	Csal_0907	Csal_0907	protein of unknown function DUF558	Csal_0717	Csal_0717	two component, sigma54 specific, transcriptional	[TP0032-TP0519 (0.67332727)]
COG1385	COG2204	Csal_0049	Csal_0049	protein of unknown function DUF558	Csal_2407	Csal_2407	two component, sigma54 specific, transcriptional	[TP0032-TP0519 (0.67332727)]
COG1385	COG2204	Csal_0907	Csal_0907	protein of unknown function DUF558	Csal_3062	Csal_3062	response regulator receiver domain protein	[TP0032-TP0519 (0.67332727)]
COG1385	COG2204	Csal_0907	Csal_0907	protein of unknown function DUF558	Csal_1063	Csal_1063	two component, sigma54 specific, transcriptional	[TP0032-TP0519 (0.67332727)]
COG1385	COG2204	Csal_0907	Csal_0907	protein of unknown function DUF558	Csal_2407	Csal_2407	two component, sigma54 specific, transcriptional	[TP0032-TP0519 (0.67332727)]
COG1385	COG2204	Csal_0049	Csal_0049	protein of unknown function DUF558	Csal_3062	Csal_3062	response regulator receiver domain protein	[TP0032-TP0519 (0.67332727)]
COG1385	COG2204	Csal_0049	Csal_0049	protein of unknown function DUF558	Csal_1063	Csal_1063	two component, sigma54 specific, transcriptional	[TP0032-TP0519 (0.67332727)]
COG0542	COG2204	Csal_0499	Csal_0499	ATPase AAA-2	Csal_0246	Csal_0246	nitrogen metabolism transcriptional regulator,	[TP0071-TP0519 (0.6908589)]
COG0542	COG2204	Csal_2273	Csal_2273	ATPase AAA-2	Csal_2407	Csal_2407	two component, sigma54 specific, transcriptional	[TP0071-TP0519 (0.6908589)]
COG0542	COG2204	Csal_2440	Csal_2440	ATPase AAA-2	Csal_3062	Csal_3062	response regulator receiver domain protein	[TP0071-TP0519 (0.6908589)]
COG0542	COG2204	Csal_2273	Csal_2273	ATPase AAA-2	Csal_0717	Csal_0717	two component, sigma54 specific, transcriptional	[TP0071-TP0519 (0.6908589)]
COG0542	COG2204	Csal_2440	Csal_2440	ATPase AAA-2	Csal_0717	Csal_0717	two component, sigma54 specific, transcriptional	[TP0071-TP0519 (0.6908589)]
COG0542	COG2204	Csal_2440	Csal_2440	ATPase AAA-2	Csal_0246	Csal_0246	nitrogen metabolism transcriptional regulator,	[TP0071-TP0519 (0.6908589)]
COG0542	COG2204	Csal_0499	Csal_0499	ATPase AAA-2	Csal_3062	Csal_3062	response regulator receiver domain protein	[TP0071-TP0519 (0.6908589)]
COG0542	COG2204	Csal_2273	Csal_2273	ATPase AAA-2	Csal_0246	Csal_0246	nitrogen metabolism transcriptional regulator,	[TP0071-TP0519 (0.6908589)]
COG0542	COG2204	Csal_0499	Csal_0499	ATPase AAA-2	Csal_0717	Csal_0717	two component, sigma54 specific, transcriptional	[TP0071-TP0519 (0.6908589)]
COG0542	COG2204	Csal_2273	Csal_2273	ATPase AAA-2	Csal_1063	Csal_1063	two component, sigma54 specific, transcriptional	[TP0071-TP0519 (0.6908589)]
COG0542	COG2204	Csal_0499	Csal_0499	ATPase AAA-2	Csal_2085	Csal_2085	two component, sigma54 specific, transcriptional	[TP0071-TP0519 (0.6908589)]
COG0542	COG2204	Csal_2273	Csal_2273	ATPase AAA-2	Csal_3062	Csal_3062	response regulator receiver domain protein	[TP0071-TP0519 (0.6908589)]
COG0542	COG2204	Csal_2440	Csal_2440	ATPase AAA-2	Csal_2085	Csal_2085	two component, sigma54 specific, transcriptional	[TP0071-TP0519 (0.6908589)]
COG0542	COG2204	Csal_2273	Csal_2273	ATPase AAA-2	Csal_2085	Csal_2085	two component, sigma54 specific, transcriptional	[TP0071-TP0519 (0.6908589)]
COG0542	COG2204	Csal_0499	Csal_0499	ATPase AAA-2	Csal_1063	Csal_1063	two component, sigma54 specific, transcriptional	[TP0071-TP0519 (0.6908589)]
COG0542	COG2204	Csal_2440	Csal_2440	ATPase AAA-2	Csal_1063	Csal_1063	two component, sigma54 specific, transcriptional	[TP0071-TP0519 (0.6908589)]
COG0542	COG2204	Csal_2440	Csal_2440	ATPase AAA-2	Csal_2407	Csal_2407	two component, sigma54 specific, transcriptional	[TP0071-TP0519 (0.6908589)]
COG0542	COG2204	Csal_0499	Csal_0499	ATPase AAA-2	Csal_2407	Csal_2407	two component, sigma54 specific, transcriptional	[TP0071-TP0519 (0.6908589)]
COG0608	COG1366	Csal_3008	Csal_3008	single-stranded-DNA-specific exonuclease RecJ	Csal_1473	Csal_1473	anti-sigma-factor antagonist (STAS) domain	[TP0704-TP0540 (0.7098393)]
COG0705	COG1187	Csal_1309	Csal_1309	Rhomboid-like protein	Csal_0851	Csal_0851	Pseudouridine synthase, Rsu	[TP0982-TP0459 (0.6079956)]
COG0705	COG1187	Csal_1309	Csal_1309	Rhomboid-like protein	Csal_1950	Csal_1950	Pseudouridine synthase, Rsu	[TP0982-TP0459 (0.6079956)]
COG0705	COG1187	Csal_1309	Csal_1309	Rhomboid-like protein	Csal_2442	Csal_2442	Pseudouridine synthase, Rsu	[TP0982-TP0459 (0.6079956)]
COG0690	COG1512	Csal_0408	Csal_0408	SecE subunit of protein translocation complex	Csal_0812	Csal_0812	protein of unknown function DUF477	[TP0235-TP0561 (0.5857341)]
COG0569	COG1256	Csal_2872	Csal_2872	TrkA	Csal_1969	Csal_1969	Flagellar hook-associated protein	[TP0024-TP0660 (0.58621275)]
COG0290	COG0457	Csal_1800	Csal_1800	translation initiation factor IF-3	Csal_1527	Csal_1527	Tetratricopeptide TPR_4	[TP0850-TP0095 (0.6947713)]
COG0080	COG0301	Csal_0410	Csal_0410	ribosomal protein L11	Csal_2118	Csal_2118	thiamine biosynthesis protein	[TP0237-TP0559 (0.59848577)]
COG0782	COG0860	Csal_2558	Csal_2558	GreA/GreB family elongation factor	Csal_1274	Csal_1274	N-acetylmuramoyl-L-alanine amidase	[TP0019-TP0247 (0.7668169)]
COG0782	COG0860	Csal_3084	Csal_3084	GreA/GreB family elongation factor	Csal_1274	Csal_1274	N-acetylmuramoyl-L-alanine amidase	[TP0019-TP0247 (0.7668169)]
COG0255	COG1516	Csal_0429	Csal_0429	ribosomal protein L29	Csal_2032	Csal_2032	flagellar protein FliS	[TP0197-TP0943 (0.5311184)]
COG0024	COG0530	Csal_0562	Csal_0562	methionine aminopeptidase, type I	Csal_1499	Csal_1499	sodium/calcium exchanger membrane region	[TP0842-TP1034 (0.7696508)]
COG0024	COG0530	Csal_0562	Csal_0562	methionine aminopeptidase, type I	Csal_2006	Csal_2006	K+-dependent Na+/Ca+ exchanger related-protein	[TP0842-TP1034 (0.7696508)]
COG0103	COG1432	Csal_2206	Csal_2206	ribosomal protein S9	Csal_0758	Csal_0758	protein of unknown function DUF88	[TP1024-TP0894 (0.64955014)]
COG0530	COG0771	Csal_1499	Csal_1499	sodium/calcium exchanger membrane region	Csal_2192	Csal_2192	UDP-N-acetylmuramoylalanine--D-glutamate ligase	[TP1034-TP0903 (0.71912634)]
COG0530	COG0771	Csal_2006	Csal_2006	K+-dependent Na+/Ca+ exchanger related-protein	Csal_2192	Csal_2192	UDP-N-acetylmuramoylalanine--D-glutamate ligase	[TP1034-TP0903 (0.71912634)]
COG1115	COG1512	Csal_3148	Csal_3148	amino acid carrier protein	Csal_0812	Csal_0812	protein of unknown function DUF477	[TP0414-TP0561 (0.5704539)]
COG1115	COG1512	Csal_1814	Csal_1814	amino acid carrier protein	Csal_0812	Csal_0812	protein of unknown function DUF477	[TP0414-TP0561 (0.5704539)]
COG0849	COG1061	Csal_2186	Csal_2186	cell division protein FtsA	Csal_0844	Csal_0844	type III restriction enzyme, res subunit	[TP0389-TP0380 (0.6968711)]
COG0322	COG0353	Csal_2133	Csal_2133	excinuclease ABC, C subunit	Csal_1460	Csal_1460	recombination protein RecR	[TP0472-TP1004 (0.53674763)]
COG0771	COG1595	Csal_2192	Csal_2192	UDP-N-acetylmuramoylalanine--D-glutamate ligase	Csal_1626	Csal_1626	sigma-24 (FecI-like)	[TP0903-TP0092 (0.6651206)]
COG0771	COG1595	Csal_2192	Csal_2192	UDP-N-acetylmuramoylalanine--D-glutamate ligase	Csal_1052	Csal_1052	sigma-24 (FecI-like)	[TP0903-TP0092 (0.6651206)]
COG0771	COG1595	Csal_2192	Csal_2192	UDP-N-acetylmuramoylalanine--D-glutamate ligase	Csal_1098	Csal_1098	sigma-24 (FecI-like)	[TP0903-TP0092 (0.6651206)]
COG1677	COG1815	Csal_1954	Csal_1954	flagellar hook-basal body complex protein	Csal_1978	Csal_1978	flagellar basal-body rod protein FlgB	[TP0398-TP0396 (0.79194725)]
COG0188	COG0305	Csal_2168	Csal_2168	DNA gyrase, A subunit	Csal_0892	Csal_0892	replicative DNA helicase	[TP0005-TP0058 (0.73312306)]
COG0188	COG0305	Csal_2543	Csal_2543	DNA topoisomerase IV, A subunit	Csal_0892	Csal_0892	replicative DNA helicase	[TP0005-TP0058 (0.73312306)]
COG0840	COG1344	Csal_1989	Csal_1989	methyl-accepting chemotaxis sensory transducer	Csal_1985	Csal_1985	flagellin-like protein	[TP0640-TP0870 (0.6975479)]
COG0840	COG1344	Csal_0033	Csal_0033	methyl-accepting chemotaxis sensory transducer	Csal_1968	Csal_1968	flagellin-like protein	[TP0640-TP0870 (0.6975479)]
COG0840	COG1344	Csal_0033	Csal_0033	methyl-accepting chemotaxis sensory transducer	Csal_1985	Csal_1985	flagellin-like protein	[TP0640-TP0870 (0.6975479)]
COG0840	COG1344	Csal_0126	Csal_0126	methyl-accepting chemotaxis sensory transducer	Csal_1968	Csal_1968	flagellin-like protein	[TP0640-TP0870 (0.6975479)]
COG0840	COG1344	Csal_2019	Csal_2019	methyl-accepting chemotaxis sensory transducer	Csal_1968	Csal_1968	flagellin-like protein	[TP0640-TP0870 (0.6975479)]
COG0840	COG1344	Csal_2022	Csal_2022	methyl-accepting chemotaxis sensory transducer	Csal_1985	Csal_1985	flagellin-like protein	[TP0640-TP0870 (0.6975479)]
COG0840	COG1344	Csal_0176	Csal_0176	methyl-accepting chemotaxis sensory transducer	Csal_1968	Csal_1968	flagellin-like protein	[TP0640-TP0870 (0.6975479)]
COG0840	COG1344	Csal_1989	Csal_1989	methyl-accepting chemotaxis sensory transducer	Csal_1968	Csal_1968	flagellin-like protein	[TP0640-TP0870 (0.6975479)]
COG0840	COG1344	Csal_2022	Csal_2022	methyl-accepting chemotaxis sensory transducer	Csal_1968	Csal_1968	flagellin-like protein	[TP0640-TP0870 (0.6975479)]
COG0840	COG1344	Csal_1099	Csal_1099	methyl-accepting chemotaxis sensory transducer	Csal_1968	Csal_1968	flagellin-like protein	[TP0640-TP0870 (0.6975479)]
COG0840	COG1344	Csal_1423	Csal_1423	methyl-accepting chemotaxis sensory transducer	Csal_1985	Csal_1985	flagellin-like protein	[TP0640-TP0870 (0.6975479)]
COG0840	COG1344	Csal_1099	Csal_1099	methyl-accepting chemotaxis sensory transducer	Csal_1985	Csal_1985	flagellin-like protein	[TP0640-TP0870 (0.6975479)]
COG0840	COG1344	Csal_0126	Csal_0126	methyl-accepting chemotaxis sensory transducer	Csal_1985	Csal_1985	flagellin-like protein	[TP0640-TP0870 (0.6975479)]
COG0840	COG1344	Csal_1423	Csal_1423	methyl-accepting chemotaxis sensory transducer	Csal_1968	Csal_1968	flagellin-like protein	[TP0640-TP0870 (0.6975479)]
COG0840	COG1344	Csal_1474	Csal_1474	methyl-accepting chemotaxis sensory transducer	Csal_1968	Csal_1968	flagellin-like protein	[TP0640-TP0870 (0.6975479)]
COG0840	COG1344	Csal_2019	Csal_2019	methyl-accepting chemotaxis sensory transducer	Csal_1985	Csal_1985	flagellin-like protein	[TP0640-TP0870 (0.6975479)]
COG0840	COG1344	Csal_1474	Csal_1474	methyl-accepting chemotaxis sensory transducer	Csal_1985	Csal_1985	flagellin-like protein	[TP0640-TP0870 (0.6975479)]
COG0840	COG1344	Csal_2778	Csal_2778	methyl-accepting chemotaxis sensory transducer	Csal_1985	Csal_1985	flagellin-like protein	[TP0640-TP0870 (0.6975479)]
COG0840	COG1344	Csal_2778	Csal_2778	methyl-accepting chemotaxis sensory transducer	Csal_1968	Csal_1968	flagellin-like protein	[TP0640-TP0870 (0.6975479)]
COG0840	COG1344	Csal_0176	Csal_0176	methyl-accepting chemotaxis sensory transducer	Csal_1985	Csal_1985	flagellin-like protein	[TP0640-TP0870 (0.6975479)]
COG1825	COG2812	Csal_1523	Csal_1523	ribosomal 5S rRNA E-loop binding protein	Csal_1458	Csal_1458	DNA polymerase III, subunits gamma and tau	[TP0372-TP1005 (0.6540257)]
COG0222	COG0530	Csal_0413	Csal_0413	ribosomal protein L7/L12	Csal_1499	Csal_1499	sodium/calcium exchanger membrane region	[TP0240-TP1034 (0.77472186)]
COG0222	COG0530	Csal_0413	Csal_0413	ribosomal protein L7/L12	Csal_2006	Csal_2006	K+-dependent Na+/Ca+ exchanger related-protein	[TP0240-TP1034 (0.77472186)]
COG0024	COG1121	Csal_0562	Csal_0562	methionine aminopeptidase, type I	Csal_0222	Csal_0222	ABC transporter related	[TP0842-TP0164 (0.77940726)]
COG0024	COG1121	Csal_0562	Csal_0562	methionine aminopeptidase, type I	Csal_0189	Csal_0189	ABC transporter related	[TP0842-TP0164 (0.77940726)]
COG0361	COG1214	Csal_2439	Csal_2439	translation initiation factor IF-1	Csal_0858	Csal_0858	peptidase M22, glycoprotease	[TP0097-TP0876 (0.56457245)]
COG1643	COG2137	Csal_1469	Csal_1469	ATP-dependent helicase HrpA	Csal_0624	Csal_0624	regulatory protein RecX	[TP0526-TP1023 (0.64955014)]
COG1509	COG2812	Csal_2532	Csal_2532	Protein of unknown function DUF160	Csal_1458	Csal_1458	DNA polymerase III, subunits gamma and tau	[TP0121-TP1005 (0.5082704)]
COG0255	COG1011	Csal_0429	Csal_0429	ribosomal protein L29	Csal_2660	Csal_2660	HAD-superfamily hydrolase subfamily IA, variant	[TP0197-TP0158 (0.6077605)]
COG0255	COG1011	Csal_0429	Csal_0429	ribosomal protein L29	Csal_3116	Csal_3116	HAD-superfamily hydrolase subfamily IA, variant	[TP0197-TP0158 (0.6077605)]
COG0255	COG1011	Csal_0429	Csal_0429	ribosomal protein L29	Csal_2713	Csal_2713	haloacid dehalogenase, type II	[TP0197-TP0158 (0.6077605)]
COG1108	COG2239	Csal_0221	Csal_0221	ABC-3	Csal_2231	Csal_2231	magnesium transporter	[TP0165-TP0917 (0.5215956)]
COG1108	COG2239	Csal_0190	Csal_0190	ABC-3	Csal_2231	Csal_2231	magnesium transporter	[TP0165-TP0917 (0.5215956)]
COG2204	COG2204	Csal_2085	Csal_2085	two component, sigma54 specific, transcriptional	Csal_2085	Csal_2085	two component, sigma54 specific, transcriptional	[TP0519-TP0519 (0.65939915)]
COG2204	COG2204	Csal_1063	Csal_1063	two component, sigma54 specific, transcriptional	Csal_3062	Csal_3062	response regulator receiver domain protein	[TP0519-TP0519 (0.65939915)]
COG2204	COG2204	Csal_3062	Csal_3062	response regulator receiver domain protein	Csal_1063	Csal_1063	two component, sigma54 specific, transcriptional	[TP0519-TP0519 (0.65939915)]
COG2204	COG2204	Csal_0717	Csal_0717	two component, sigma54 specific, transcriptional	Csal_0717	Csal_0717	two component, sigma54 specific, transcriptional	[TP0519-TP0519 (0.65939915)]
COG2204	COG2204	Csal_0246	Csal_0246	nitrogen metabolism transcriptional regulator,	Csal_0246	Csal_0246	nitrogen metabolism transcriptional regulator,	[TP0519-TP0519 (0.65939915)]
COG2204	COG2204	Csal_0246	Csal_0246	nitrogen metabolism transcriptional regulator,	Csal_1063	Csal_1063	two component, sigma54 specific, transcriptional	[TP0519-TP0519 (0.65939915)]
COG2204	COG2204	Csal_1063	Csal_1063	two component, sigma54 specific, transcriptional	Csal_0246	Csal_0246	nitrogen metabolism transcriptional regulator,	[TP0519-TP0519 (0.65939915)]
COG2204	COG2204	Csal_2085	Csal_2085	two component, sigma54 specific, transcriptional	Csal_0717	Csal_0717	two component, sigma54 specific, transcriptional	[TP0519-TP0519 (0.65939915)]
COG2204	COG2204	Csal_0717	Csal_0717	two component, sigma54 specific, transcriptional	Csal_2085	Csal_2085	two component, sigma54 specific, transcriptional	[TP0519-TP0519 (0.65939915)]
COG2204	COG2204	Csal_2085	Csal_2085	two component, sigma54 specific, transcriptional	Csal_0246	Csal_0246	nitrogen metabolism transcriptional regulator,	[TP0519-TP0519 (0.65939915)]
COG2204	COG2204	Csal_0246	Csal_0246	nitrogen metabolism transcriptional regulator,	Csal_2085	Csal_2085	two component, sigma54 specific, transcriptional	[TP0519-TP0519 (0.65939915)]
COG2204	COG2204	Csal_1063	Csal_1063	two component, sigma54 specific, transcriptional	Csal_0717	Csal_0717	two component, sigma54 specific, transcriptional	[TP0519-TP0519 (0.65939915)]
COG2204	COG2204	Csal_0717	Csal_0717	two component, sigma54 specific, transcriptional	Csal_1063	Csal_1063	two component, sigma54 specific, transcriptional	[TP0519-TP0519 (0.65939915)]
COG2204	COG2204	Csal_0246	Csal_0246	nitrogen metabolism transcriptional regulator,	Csal_3062	Csal_3062	response regulator receiver domain protein	[TP0519-TP0519 (0.65939915)]
COG2204	COG2204	Csal_0717	Csal_0717	two component, sigma54 specific, transcriptional	Csal_3062	Csal_3062	response regulator receiver domain protein	[TP0519-TP0519 (0.65939915)]
COG2204	COG2204	Csal_3062	Csal_3062	response regulator receiver domain protein	Csal_0717	Csal_0717	two component, sigma54 specific, transcriptional	[TP0519-TP0519 (0.65939915)]
COG2204	COG2204	Csal_3062	Csal_3062	response regulator receiver domain protein	Csal_0246	Csal_0246	nitrogen metabolism transcriptional regulator,	[TP0519-TP0519 (0.65939915)]
COG2204	COG2204	Csal_0246	Csal_0246	nitrogen metabolism transcriptional regulator,	Csal_0717	Csal_0717	two component, sigma54 specific, transcriptional	[TP0519-TP0519 (0.65939915)]
COG2204	COG2204	Csal_0717	Csal_0717	two component, sigma54 specific, transcriptional	Csal_0246	Csal_0246	nitrogen metabolism transcriptional regulator,	[TP0519-TP0519 (0.65939915)]
COG2204	COG2204	Csal_1063	Csal_1063	two component, sigma54 specific, transcriptional	Csal_2407	Csal_2407	two component, sigma54 specific, transcriptional	[TP0519-TP0519 (0.65939915)]
COG2204	COG2204	Csal_2407	Csal_2407	two component, sigma54 specific, transcriptional	Csal_1063	Csal_1063	two component, sigma54 specific, transcriptional	[TP0519-TP0519 (0.65939915)]
COG2204	COG2204	Csal_0717	Csal_0717	two component, sigma54 specific, transcriptional	Csal_2407	Csal_2407	two component, sigma54 specific, transcriptional	[TP0519-TP0519 (0.65939915)]
COG2204	COG2204	Csal_2407	Csal_2407	two component, sigma54 specific, transcriptional	Csal_0717	Csal_0717	two component, sigma54 specific, transcriptional	[TP0519-TP0519 (0.65939915)]
COG2204	COG2204	Csal_3062	Csal_3062	response regulator receiver domain protein	Csal_3062	Csal_3062	response regulator receiver domain protein	[TP0519-TP0519 (0.65939915)]
COG2204	COG2204	Csal_2085	Csal_2085	two component, sigma54 specific, transcriptional	Csal_3062	Csal_3062	response regulator receiver domain protein	[TP0519-TP0519 (0.65939915)]
COG2204	COG2204	Csal_1063	Csal_1063	two component, sigma54 specific, transcriptional	Csal_1063	Csal_1063	two component, sigma54 specific, transcriptional	[TP0519-TP0519 (0.65939915)]
COG2204	COG2204	Csal_3062	Csal_3062	response regulator receiver domain protein	Csal_2085	Csal_2085	two component, sigma54 specific, transcriptional	[TP0519-TP0519 (0.65939915)]
COG2204	COG2204	Csal_2407	Csal_2407	two component, sigma54 specific, transcriptional	Csal_0246	Csal_0246	nitrogen metabolism transcriptional regulator,	[TP0519-TP0519 (0.65939915)]
COG2204	COG2204	Csal_0246	Csal_0246	nitrogen metabolism transcriptional regulator,	Csal_2407	Csal_2407	two component, sigma54 specific, transcriptional	[TP0519-TP0519 (0.65939915)]
COG2204	COG2204	Csal_2407	Csal_2407	two component, sigma54 specific, transcriptional	Csal_3062	Csal_3062	response regulator receiver domain protein	[TP0519-TP0519 (0.65939915)]
COG2204	COG2204	Csal_3062	Csal_3062	response regulator receiver domain protein	Csal_2407	Csal_2407	two component, sigma54 specific, transcriptional	[TP0519-TP0519 (0.65939915)]
COG2204	COG2204	Csal_2085	Csal_2085	two component, sigma54 specific, transcriptional	Csal_2407	Csal_2407	two component, sigma54 specific, transcriptional	[TP0519-TP0519 (0.65939915)]
COG2204	COG2204	Csal_2407	Csal_2407	two component, sigma54 specific, transcriptional	Csal_2085	Csal_2085	two component, sigma54 specific, transcriptional	[TP0519-TP0519 (0.65939915)]
COG2204	COG2204	Csal_2085	Csal_2085	two component, sigma54 specific, transcriptional	Csal_1063	Csal_1063	two component, sigma54 specific, transcriptional	[TP0519-TP0519 (0.65939915)]
COG2204	COG2204	Csal_1063	Csal_1063	two component, sigma54 specific, transcriptional	Csal_2085	Csal_2085	two component, sigma54 specific, transcriptional	[TP0519-TP0519 (0.65939915)]
COG2204	COG2204	Csal_2407	Csal_2407	two component, sigma54 specific, transcriptional	Csal_2407	Csal_2407	two component, sigma54 specific, transcriptional	[TP0519-TP0519 (0.65939915)]
COG0546	COG0739	Csal_2324	Csal_2324	phosphoglycolate phosphatase	Csal_2632	Csal_2632	peptidase M23B	[TP0554-TP0782 (0.73069036)]
COG0546	COG0739	Csal_0288	Csal_0288	HAD-superfamily hydrolase, subfamily IA, variant	Csal_1818	Csal_1818	peptidase M23B	[TP0554-TP0782 (0.73069036)]
COG0546	COG0739	Csal_2324	Csal_2324	phosphoglycolate phosphatase	Csal_1818	Csal_1818	peptidase M23B	[TP0554-TP0782 (0.73069036)]
COG0546	COG0739	Csal_0288	Csal_0288	HAD-superfamily hydrolase, subfamily IA, variant	Csal_1134	Csal_1134	peptidase M23B	[TP0554-TP0782 (0.73069036)]
COG0546	COG0739	Csal_1594	Csal_1594	HAD-superfamily hydrolase, subfamily IA, variant	Csal_2632	Csal_2632	peptidase M23B	[TP0554-TP0782 (0.73069036)]
COG0546	COG0739	Csal_1857	Csal_1857	phosphoglycolate phosphatase	Csal_1134	Csal_1134	peptidase M23B	[TP0554-TP0782 (0.73069036)]
COG0546	COG0739	Csal_1857	Csal_1857	phosphoglycolate phosphatase	Csal_2632	Csal_2632	peptidase M23B	[TP0554-TP0782 (0.73069036)]
COG0546	COG0739	Csal_1594	Csal_1594	HAD-superfamily hydrolase, subfamily IA, variant	Csal_1818	Csal_1818	peptidase M23B	[TP0554-TP0782 (0.73069036)]
COG0546	COG0739	Csal_1857	Csal_1857	phosphoglycolate phosphatase	Csal_1818	Csal_1818	peptidase M23B	[TP0554-TP0782 (0.73069036)]
COG0546	COG0739	Csal_2324	Csal_2324	phosphoglycolate phosphatase	Csal_1134	Csal_1134	peptidase M23B	[TP0554-TP0782 (0.73069036)]
COG0546	COG0739	Csal_0288	Csal_0288	HAD-superfamily hydrolase, subfamily IA, variant	Csal_2632	Csal_2632	peptidase M23B	[TP0554-TP0782 (0.73069036)]
COG0546	COG0739	Csal_1594	Csal_1594	HAD-superfamily hydrolase, subfamily IA, variant	Csal_1134	Csal_1134	peptidase M23B	[TP0554-TP0782 (0.73069036)]
COG0242	COG1187	Csal_2867	Csal_2867	Peptide deformylase	Csal_1950	Csal_1950	Pseudouridine synthase, Rsu	[TP0757-TP0459 (0.5284328)]
COG0242	COG1187	Csal_2867	Csal_2867	Peptide deformylase	Csal_0851	Csal_0851	Pseudouridine synthase, Rsu	[TP0757-TP0459 (0.5284328)]
COG0242	COG1187	Csal_2867	Csal_2867	Peptide deformylase	Csal_2442	Csal_2442	Pseudouridine synthase, Rsu	[TP0757-TP0459 (0.5284328)]
COG0457	COG0558	Csal_1527	Csal_1527	Tetratricopeptide TPR_4	Csal_2134	Csal_2134	CDP-diacylglycerol--glycerol-3-phosphate	[TP0067-TP0730 (0.86096925)]
COG0457	COG0558	Csal_1527	Csal_1527	Tetratricopeptide TPR_4	Csal_1296	Csal_1296	CDP-alcohol phosphatidyltransferase	[TP0067-TP0730 (0.86096925)]
COG0020	COG1508	Csal_0567	Csal_0567	undecaprenyl diphosphate synthase	Csal_2226	Csal_2226	sigma-54 RpoN	[TP0603-TP0111 (0.79878455)]
COG0301	COG1509	Csal_2118	Csal_2118	thiamine biosynthesis protein	Csal_2532	Csal_2532	Protein of unknown function DUF160	[TP0559-TP0121 (0.62660724)]
COG0420	COG0739	Csal_1150	Csal_1150	nuclease SbcCD, D subunit	Csal_1134	Csal_1134	peptidase M23B	[TP0626-TP0782 (0.7781429)]
COG0420	COG0739	Csal_1150	Csal_1150	nuclease SbcCD, D subunit	Csal_1818	Csal_1818	peptidase M23B	[TP0626-TP0782 (0.7781429)]
COG0420	COG0739	Csal_1150	Csal_1150	nuclease SbcCD, D subunit	Csal_2632	Csal_2632	peptidase M23B	[TP0626-TP0782 (0.7781429)]
COG1385	COG2812	Csal_0049	Csal_0049	protein of unknown function DUF558	Csal_1458	Csal_1458	DNA polymerase III, subunits gamma and tau	[TP0276-TP1005 (0.66627616)]
COG1385	COG2812	Csal_0907	Csal_0907	protein of unknown function DUF558	Csal_1458	Csal_1458	DNA polymerase III, subunits gamma and tau	[TP0276-TP1005 (0.66627616)]
COG0341	COG1512	Csal_2836	Csal_2836	SecF protein	Csal_0812	Csal_0812	protein of unknown function DUF477	[TP0411-TP0561 (0.5704539)]
COG1512	COG2239	Csal_0812	Csal_0812	protein of unknown function DUF477	Csal_2231	Csal_2231	magnesium transporter	[TP0561-TP0917 (0.596176)]
COG0217	COG0739	Csal_0810	Csal_0810	protein of unknown function DUF28	Csal_1134	Csal_1134	peptidase M23B	[TP0474-TP0864 (0.82349855)]
COG0217	COG0739	Csal_0810	Csal_0810	protein of unknown function DUF28	Csal_1818	Csal_1818	peptidase M23B	[TP0474-TP0864 (0.82349855)]
COG0217	COG0739	Csal_1845	Csal_1845	protein of unknown function DUF28	Csal_1818	Csal_1818	peptidase M23B	[TP0474-TP0864 (0.82349855)]
COG0217	COG0739	Csal_0810	Csal_0810	protein of unknown function DUF28	Csal_2632	Csal_2632	peptidase M23B	[TP0474-TP0864 (0.82349855)]
COG0217	COG0739	Csal_1845	Csal_1845	protein of unknown function DUF28	Csal_1134	Csal_1134	peptidase M23B	[TP0474-TP0864 (0.82349855)]
COG0217	COG0739	Csal_1845	Csal_1845	protein of unknown function DUF28	Csal_2632	Csal_2632	peptidase M23B	[TP0474-TP0864 (0.82349855)]
COG0242	COG0254	Csal_2867	Csal_2867	Peptide deformylase	Csal_0604	Csal_0604	ribosomal protein L31	[TP0757-TP0255 (0.6434887)]
COG0795	COG1512	Csal_2917	Csal_2917	permease YjgP/YjgQ	Csal_0812	Csal_0812	protein of unknown function DUF477	[TP0884-TP0561 (0.6412245)]
COG0795	COG1512	Csal_2916	Csal_2916	permease YjgP/YjgQ	Csal_0812	Csal_0812	protein of unknown function DUF477	[TP0884-TP0561 (0.6412245)]
COG0762	COG1512	Csal_3056	Csal_3056	protein of unknown function YGGT	Csal_0812	Csal_0812	protein of unknown function DUF477	[TP0668-TP0561 (0.5550382)]
COG0442	COG1466	Csal_2139	Csal_2139	prolyl-tRNA synthetase	Csal_2346	Csal_2346	DNA polymerase III, delta subunit	[TP0160-TP0588 (0.66563916)]
COG1176	COG1512	Csal_1195	Csal_1195	binding-protein-dependent transport systems	Csal_0812	Csal_0812	protein of unknown function DUF477	[TP0653-TP0561 (0.5550382)]
COG0705	COG2239	Csal_1309	Csal_1309	Rhomboid-like protein	Csal_2231	Csal_2231	magnesium transporter	[TP0982-TP0917 (0.5527395)]
COG0847	COG1558	Csal_0874	Csal_0874	Exonuclease	Csal_1977	Csal_1977	flagellar basal-body rod protein FlgC	[TP0643-TP0397 (0.7022186)]
COG0847	COG1558	Csal_1941	Csal_1941	DNA polymerase III, epsilon subunit	Csal_1977	Csal_1977	flagellar basal-body rod protein FlgC	[TP0643-TP0397 (0.7022186)]
COG0847	COG1558	Csal_2128	Csal_2128	ribonuclease T	Csal_1977	Csal_1977	flagellar basal-body rod protein FlgC	[TP0643-TP0397 (0.7022186)]
COG0847	COG1558	Csal_0979	Csal_0979	Exonuclease	Csal_1977	Csal_1977	flagellar basal-body rod protein FlgC	[TP0643-TP0397 (0.7022186)]
COG0305	COG0593	Csal_0892	Csal_0892	replicative DNA helicase	Csal_0001	Csal_0001	chromosomal replication initiator protein DnaA	[TP0058-TP0001 (0.9013428)]
COG0305	COG0593	Csal_0892	Csal_0892	replicative DNA helicase	Csal_2110	Csal_2110	Chromosomal replication initiator, DnaA	[TP0058-TP0001 (0.9013428)]
COG0772	COG2239	Csal_2191	Csal_2191	cell cycle protein	Csal_2231	Csal_2231	magnesium transporter	[TP0501-TP0917 (0.53388965), TP0387-TP0917 (0.61041105)]
COG0772	COG2239	Csal_1546	Csal_1546	Rod shape-determining protein RodA	Csal_2231	Csal_2231	magnesium transporter	[TP0501-TP0917 (0.53388965), TP0387-TP0917 (0.61041105)]
COG1766	COG2239	Csal_1955	Csal_1955	flagellar M-ring protein FliF	Csal_2231	Csal_2231	magnesium transporter	[TP0399-TP0917 (0.5059451)]
COG0178	COG1197	Csal_0448	Csal_0448	excinuclease ABC, A subunit	Csal_1567	Csal_1567	transcription-repair coupling factor	[TP0514-TP0344 (0.9414915)]
COG0264	COG0544	Csal_0564	Csal_0564	translation elongation factor Ts	Csal_2047	Csal_2047	trigger factor	[TP0605-TP0506 (0.9100214)]
COG1344	COG1352	Csal_1968	Csal_1968	flagellin-like protein	Csal_2021	Csal_2021	MCP methyltransferase, CheR-type	[TP0870-TP0630 (0.7476691)]
COG1344	COG1352	Csal_1985	Csal_1985	flagellin-like protein	Csal_2021	Csal_2021	MCP methyltransferase, CheR-type	[TP0870-TP0630 (0.7476691)]
COG0495	COG1475	Csal_2344	Csal_2344	leucyl-tRNA synthetase	Csal_3292	Csal_3292	parB-like partition proteins	[TP0586-TP0271 (0.63095015)]
COG1512	COG1512	Csal_0812	Csal_0812	protein of unknown function DUF477	Csal_0812	Csal_0812	protein of unknown function DUF477	[TP0561-TP0561 (0.53951585)]
COG0272	COG2080	Csal_0703	Csal_0703	DNA ligase, NAD-dependent	Csal_0527	Csal_0527	Twin-arginine translocation pathway signal	[TP0634-TP0080 (0.5753685)]
COG0272	COG2080	Csal_1518	Csal_1518	DNA ligase (NAD+)	Csal_0527	Csal_0527	Twin-arginine translocation pathway signal	[TP0634-TP0080 (0.5753685)]
COG0750	COG1512	Csal_0570	Csal_0570	Peptidase M50, putative membrane-associated zinc	Csal_0812	Csal_0812	protein of unknown function DUF477	[TP0600-TP0561 (0.5857341)]
COG1352	COG1536	Csal_2021	Csal_2021	MCP methyltransferase, CheR-type	Csal_1956	Csal_1956	flagellar motor switch protein FliG	[TP0630-TP0026 (0.7604114)]
COG1344	COG1516	Csal_1968	Csal_1968	flagellin-like protein	Csal_2032	Csal_2032	flagellar protein FliS	[TP0870-TP0943 (0.723277)]
COG1344	COG1516	Csal_1985	Csal_1985	flagellin-like protein	Csal_2032	Csal_2032	flagellar protein FliS	[TP0870-TP0943 (0.723277)]
COG0099	COG0216	Csal_0443	Csal_0443	ribosomal protein S13	Csal_1529	Csal_1529	peptide chain release factor 1	[TP0210-TP0051 (0.8775348)]
COG0442	COG0552	Csal_2139	Csal_2139	prolyl-tRNA synthetase	Csal_2989	Csal_2989	signal recognition particle-docking protein	[TP0160-TP0578 (0.56216276)]
COG0242	COG0319	Csal_2867	Csal_2867	Peptide deformylase	Csal_2336	Csal_2336	protein of unknown function UPF0054	[TP0757-TP0650 (0.630912)]
COG0178	COG0845	Csal_0448	Csal_0448	excinuclease ABC, A subunit	Csal_2404	Csal_2404	secretion protein HlyD	[TP0514-TP0965 (0.87363523)]
COG0178	COG0845	Csal_0448	Csal_0448	excinuclease ABC, A subunit	Csal_1440	Csal_1440	secretion protein HlyD	[TP0514-TP0965 (0.87363523)]
COG0178	COG0845	Csal_0448	Csal_0448	excinuclease ABC, A subunit	Csal_0052	Csal_0052	Type I secretion membrane fusion protein, HlyD	[TP0514-TP0965 (0.87363523)]
COG0178	COG0845	Csal_0448	Csal_0448	excinuclease ABC, A subunit	Csal_3238	Csal_3238	secretion protein HlyD	[TP0514-TP0965 (0.87363523)]
COG0178	COG0845	Csal_0448	Csal_0448	excinuclease ABC, A subunit	Csal_1513	Csal_1513	secretion protein HlyD	[TP0514-TP0965 (0.87363523)]
COG0178	COG0845	Csal_0448	Csal_0448	excinuclease ABC, A subunit	Csal_0948	Csal_0948	secretion protein HlyD	[TP0514-TP0965 (0.87363523)]
COG0178	COG0845	Csal_0448	Csal_0448	excinuclease ABC, A subunit	Csal_1433	Csal_1433	secretion protein HlyD	[TP0514-TP0965 (0.87363523)]
COG0457	COG0566	Csal_1527	Csal_1527	Tetratricopeptide TPR_4	Csal_0887	Csal_0887	RNA methyltransferase TrmH, group 3	[TP0095-TP0054 (0.73981166)]
COG0465	COG0558	Csal_3081	Csal_3081	ATP-dependent metalloprotease FtsH	Csal_1296	Csal_1296	CDP-alcohol phosphatidyltransferase	[TP0765-TP0256 (0.8653493)]
COG0465	COG0558	Csal_3081	Csal_3081	ATP-dependent metalloprotease FtsH	Csal_2134	Csal_2134	CDP-diacylglycerol--glycerol-3-phosphate	[TP0765-TP0256 (0.8653493)]
COG1883	COG2239	Csal_0694	Csal_0694	Oxaloacetate decarboxylase	Csal_2231	Csal_2231	magnesium transporter	[TP0057-TP0917 (0.53720385)]
COG0024	COG0462	Csal_0562	Csal_0562	methionine aminopeptidase, type I	Csal_1524	Csal_1524	ribose-phosphate pyrophosphokinase	[TP0842-TP0294 (0.8762697)]
COG0125	COG0361	Csal_1606	Csal_1606	Thymidylate kinase	Csal_2439	Csal_2439	translation initiation factor IF-1	[TP0354-TP0097 (0.8382038)]
COG1536	COG1766	Csal_1956	Csal_1956	flagellar motor switch protein FliG	Csal_1955	Csal_1955	flagellar M-ring protein FliF	[TP0400-TP0399 (0.9198608), TP0026-TP0399 (0.9539454)]
COG0319	COG0787	Csal_2336	Csal_2336	protein of unknown function UPF0054	Csal_2629	Csal_2629	alanine racemase	[TP0650-TP0681 (0.82058704)]
COG0215	COG1536	Csal_2051	Csal_2051	cysteinyl-tRNA synthetase	Csal_1956	Csal_1956	flagellar motor switch protein FliG	[TP0091-TP0400 (0.6374247)]
COG0849	COG1595	Csal_2186	Csal_2186	cell division protein FtsA	Csal_1052	Csal_1052	sigma-24 (FecI-like)	[TP0389-TP0092 (0.66770643)]
COG0849	COG1595	Csal_2186	Csal_2186	cell division protein FtsA	Csal_1626	Csal_1626	sigma-24 (FecI-like)	[TP0389-TP0092 (0.66770643)]
COG0849	COG1595	Csal_2186	Csal_2186	cell division protein FtsA	Csal_1098	Csal_1098	sigma-24 (FecI-like)	[TP0389-TP0092 (0.66770643)]
COG0301	COG1529	Csal_2118	Csal_2118	thiamine biosynthesis protein	Csal_0529	Csal_0529	aldehyde oxidase and xanthine dehydrogenase,	[TP0559-TP0079 (0.62660724)]
COG0739	COG2204	Csal_1134	Csal_1134	peptidase M23B	Csal_0246	Csal_0246	nitrogen metabolism transcriptional regulator,	[TP0706-TP0519 (0.80130965)]
COG0739	COG2204	Csal_1134	Csal_1134	peptidase M23B	Csal_2085	Csal_2085	two component, sigma54 specific, transcriptional	[TP0706-TP0519 (0.80130965)]
COG0739	COG2204	Csal_1818	Csal_1818	peptidase M23B	Csal_0246	Csal_0246	nitrogen metabolism transcriptional regulator,	[TP0706-TP0519 (0.80130965)]
COG0739	COG2204	Csal_2632	Csal_2632	peptidase M23B	Csal_2407	Csal_2407	two component, sigma54 specific, transcriptional	[TP0706-TP0519 (0.80130965)]
COG0739	COG2204	Csal_1134	Csal_1134	peptidase M23B	Csal_3062	Csal_3062	response regulator receiver domain protein	[TP0706-TP0519 (0.80130965)]
COG0739	COG2204	Csal_1818	Csal_1818	peptidase M23B	Csal_3062	Csal_3062	response regulator receiver domain protein	[TP0706-TP0519 (0.80130965)]
COG0739	COG2204	Csal_2632	Csal_2632	peptidase M23B	Csal_2085	Csal_2085	two component, sigma54 specific, transcriptional	[TP0706-TP0519 (0.80130965)]
COG0739	COG2204	Csal_1134	Csal_1134	peptidase M23B	Csal_2407	Csal_2407	two component, sigma54 specific, transcriptional	[TP0706-TP0519 (0.80130965)]
COG0739	COG2204	Csal_2632	Csal_2632	peptidase M23B	Csal_3062	Csal_3062	response regulator receiver domain protein	[TP0706-TP0519 (0.80130965)]
COG0739	COG2204	Csal_1134	Csal_1134	peptidase M23B	Csal_0717	Csal_0717	two component, sigma54 specific, transcriptional	[TP0706-TP0519 (0.80130965)]
COG0739	COG2204	Csal_1818	Csal_1818	peptidase M23B	Csal_1063	Csal_1063	two component, sigma54 specific, transcriptional	[TP0706-TP0519 (0.80130965)]
COG0739	COG2204	Csal_1818	Csal_1818	peptidase M23B	Csal_2085	Csal_2085	two component, sigma54 specific, transcriptional	[TP0706-TP0519 (0.80130965)]
COG0739	COG2204	Csal_2632	Csal_2632	peptidase M23B	Csal_0717	Csal_0717	two component, sigma54 specific, transcriptional	[TP0706-TP0519 (0.80130965)]
COG0739	COG2204	Csal_1818	Csal_1818	peptidase M23B	Csal_2407	Csal_2407	two component, sigma54 specific, transcriptional	[TP0706-TP0519 (0.80130965)]
COG0739	COG2204	Csal_1134	Csal_1134	peptidase M23B	Csal_1063	Csal_1063	two component, sigma54 specific, transcriptional	[TP0706-TP0519 (0.80130965)]
COG0739	COG2204	Csal_1818	Csal_1818	peptidase M23B	Csal_0717	Csal_0717	two component, sigma54 specific, transcriptional	[TP0706-TP0519 (0.80130965)]
COG0739	COG2204	Csal_2632	Csal_2632	peptidase M23B	Csal_1063	Csal_1063	two component, sigma54 specific, transcriptional	[TP0706-TP0519 (0.80130965)]
COG0739	COG2204	Csal_2632	Csal_2632	peptidase M23B	Csal_0246	Csal_0246	nitrogen metabolism transcriptional regulator,	[TP0706-TP0519 (0.80130965)]
COG0457	COG0495	Csal_1527	Csal_1527	Tetratricopeptide TPR_4	Csal_2344	Csal_2344	leucyl-tRNA synthetase	[TP0067-TP0586 (0.714839)]
COG0257	COG0472	Csal_0442	Csal_0442	ribosomal protein L36	Csal_2193	Csal_2193	phospho-N-acetylmuramoyl-pentapeptide-	[TP0209-TP0345 (0.64932555)]
COG0358	COG0457	Csal_0975	Csal_0975	DNA primase	Csal_1527	Csal_1527	Tetratricopeptide TPR_4	[TP0492-TP0648 (0.5111708)]
COG0301	COG0301	Csal_2118	Csal_2118	thiamine biosynthesis protein	Csal_2118	Csal_2118	thiamine biosynthesis protein	[TP0559-TP0559 (0.6965584)]
COG0687	COG1558	Csal_1193	Csal_1193	extracellular solute-binding protein, family 1	Csal_1977	Csal_1977	flagellar basal-body rod protein FlgC	[TP0655-TP0397 (0.60331625)]
COG0795	COG1792	Csal_2916	Csal_2916	permease YjgP/YjgQ	Csal_2239	Csal_2239	rod shape-determining protein MreC	[TP0884-TP0498 (0.8374102)]
COG0795	COG1792	Csal_2917	Csal_2917	permease YjgP/YjgQ	Csal_2239	Csal_2239	rod shape-determining protein MreC	[TP0884-TP0498 (0.8374102)]
COG1317	COG1536	Csal_1957	Csal_1957	flagellar assembly protein FliH	Csal_1956	Csal_1956	flagellar motor switch protein FliG	[TP0401-TP0026 (0.96139234)]
COG1214	COG1516	Csal_0858	Csal_0858	peptidase M22, glycoprotease	Csal_2032	Csal_2032	flagellar protein FliS	[TP0876-TP0943 (0.57131183)]
COG0569	COG1430	Csal_2872	Csal_2872	TrkA	Csal_2673	Csal_2673	protein of unknown function DUF192	[TP0024-TP0087 (0.61624503)]
COG0024	COG0125	Csal_0562	Csal_0562	methionine aminopeptidase, type I	Csal_1606	Csal_1606	Thymidylate kinase	[TP0842-TP0354 (0.8096375)]
COG1077	COG1426	Csal_2240	Csal_2240	cell shape determining protein, MreB/Mrl family	Csal_2853	Csal_2853	transcriptional regulator, XRE family	[TP0497-TP0334 (0.739115)]
COG0265	COG1430	Csal_2211	Csal_2211	peptidase S1 and S6, chymotrypsin/Hap	Csal_2673	Csal_2673	protein of unknown function DUF192	[TP0773-TP0087 (0.5241626)]
COG0265	COG1430	Csal_1628	Csal_1628	Peptidase S1C, Do	Csal_2673	Csal_2673	protein of unknown function DUF192	[TP0773-TP0087 (0.5241626)]
COG0257	COG0779	Csal_0442	Csal_0442	ribosomal protein L36	Csal_3076	Csal_3076	protein of unknown function DUF150	[TP0209-TP0893 (0.7461857)]
COG1291	COG1291	Csal_1505	Csal_1505	MotA/TolQ/ExbB proton channel	Csal_1505	Csal_1505	MotA/TolQ/ExbB proton channel	[TP0725-TP0725 (0.8044664)]
COG1291	COG1291	Csal_2026	Csal_2026	chemotaxis MotA protein	Csal_2026	Csal_2026	chemotaxis MotA protein	[TP0725-TP0725 (0.8044664)]
COG1291	COG1291	Csal_2026	Csal_2026	chemotaxis MotA protein	Csal_1505	Csal_1505	MotA/TolQ/ExbB proton channel	[TP0725-TP0725 (0.8044664)]
COG1291	COG1291	Csal_1505	Csal_1505	MotA/TolQ/ExbB proton channel	Csal_2026	Csal_2026	chemotaxis MotA protein	[TP0725-TP0725 (0.8044664)]
COG0275	COG1815	Csal_2198	Csal_2198	methyltransferase	Csal_1978	Csal_1978	flagellar basal-body rod protein FlgB	[TP0384-TP0396 (0.81050646)]
COG1536	COG1536	Csal_1956	Csal_1956	flagellar motor switch protein FliG	Csal_1956	Csal_1956	flagellar motor switch protein FliG	[TP0026-TP0400 (0.5928469)]
COG0457	COG0845	Csal_1527	Csal_1527	Tetratricopeptide TPR_4	Csal_0948	Csal_0948	secretion protein HlyD	[TP0648-TP0965 (0.54118866)]
COG0457	COG0845	Csal_1527	Csal_1527	Tetratricopeptide TPR_4	Csal_2404	Csal_2404	secretion protein HlyD	[TP0648-TP0965 (0.54118866)]
COG0457	COG0845	Csal_1527	Csal_1527	Tetratricopeptide TPR_4	Csal_1433	Csal_1433	secretion protein HlyD	[TP0648-TP0965 (0.54118866)]
COG0457	COG0845	Csal_1527	Csal_1527	Tetratricopeptide TPR_4	Csal_0052	Csal_0052	Type I secretion membrane fusion protein, HlyD	[TP0648-TP0965 (0.54118866)]
COG0457	COG0845	Csal_1527	Csal_1527	Tetratricopeptide TPR_4	Csal_1440	Csal_1440	secretion protein HlyD	[TP0648-TP0965 (0.54118866)]
COG0457	COG0845	Csal_1527	Csal_1527	Tetratricopeptide TPR_4	Csal_3238	Csal_3238	secretion protein HlyD	[TP0648-TP0965 (0.54118866)]
COG0457	COG0845	Csal_1527	Csal_1527	Tetratricopeptide TPR_4	Csal_1513	Csal_1513	secretion protein HlyD	[TP0648-TP0965 (0.54118866)]
COG0419	COG1512	Csal_1149	Csal_1149	SMC protein-like protein	Csal_0812	Csal_0812	protein of unknown function DUF477	[TP0627-TP0561 (0.5704539)]
COG0760	COG2239	Csal_0918	Csal_0918	PpiC-type peptidyl-prolyl cis-trans isomerase	Csal_2231	Csal_2231	magnesium transporter	[TP1016-TP0917 (0.81817394)]
COG0760	COG2239	Csal_2042	Csal_2042	PpiC-type peptidyl-prolyl cis-trans isomerase	Csal_2231	Csal_2231	magnesium transporter	[TP1016-TP0917 (0.81817394)]
COG0760	COG2239	Csal_1334	Csal_1334	PpiC-type peptidyl-prolyl cis-trans isomerase	Csal_2231	Csal_2231	magnesium transporter	[TP1016-TP0917 (0.81817394)]
COG1749	COG1843	Csal_1975	Csal_1975	flagellar basal body FlaE	Csal_1976	Csal_1976	flagellar hook capping protein	[TP0727-TP0728 (0.8651164)]
COG0782	COG1057	Csal_3084	Csal_3084	GreA/GreB family elongation factor	Csal_1542	Csal_1542	putative nicotinate-nucleotide	[TP0019-TP0741 (0.75909394)]
COG0782	COG1057	Csal_2558	Csal_2558	GreA/GreB family elongation factor	Csal_1542	Csal_1542	putative nicotinate-nucleotide	[TP0019-TP0741 (0.75909394)]
COG1516	COG1516	Csal_2032	Csal_2032	flagellar protein FliS	Csal_2032	Csal_2032	flagellar protein FliS	[TP0943-TP0943 (0.5311184)]
COG0687	COG3683	Csal_1193	Csal_1193	extracellular solute-binding protein, family 1	Csal_3209	Csal_3209	protein of unknown function DUF1007	[TP0655-TP0557 (0.79878455)]
COG0817	COG1516	Csal_1846	Csal_1846	crossover junction endodeoxyribonuclease RuvC	Csal_2032	Csal_2032	flagellar protein FliS	[TP0517-TP0943 (0.5294325)]
COG1512	COG2215	Csal_0812	Csal_0812	protein of unknown function DUF477	Csal_3208	Csal_3208	high-affinity nickel-transporter	[TP0561-TP0558 (0.53951585)]
COG1109	COG1157	Csal_2983	Csal_2983	Phosphomannomutase	Csal_1958	Csal_1958	ATPase FliI/YscN	[TP0413-TP0402 (0.78400123)]
COG1109	COG1157	Csal_3079	Csal_3079	phosphoglucosamine mutase	Csal_1958	Csal_1958	ATPase FliI/YscN	[TP0413-TP0402 (0.78400123)]
COG0090	COG1643	Csal_0424	Csal_0424	ribosomal protein L2	Csal_1469	Csal_1469	ATP-dependent helicase HrpA	[TP0192-TP0526 (0.71912634)]
COG1987	COG2239	Csal_1966	Csal_1966	flagellar biosynthetic protein FliQ	Csal_2231	Csal_2231	magnesium transporter	[TP0717-TP0917 (0.53720385)]
COG2131	COG2215	Csal_0732	Csal_0732	CMP/dCMP deaminase, zinc-binding	Csal_3208	Csal_3208	high-affinity nickel-transporter	[TP0274-TP0558 (0.7885255)]
COG0217	COG1235	Csal_1845	Csal_1845	protein of unknown function DUF28	Csal_2814	Csal_2814	beta-lactamase-like protein	[TP0474-TP0489 (0.71912634)]
COG0217	COG1235	Csal_0810	Csal_0810	protein of unknown function DUF28	Csal_2814	Csal_2814	beta-lactamase-like protein	[TP0474-TP0489 (0.71912634)]
COG0217	COG1235	Csal_0810	Csal_0810	protein of unknown function DUF28	Csal_0845	Csal_0845	Coenzyme PQQ biosynthesis protein B	[TP0474-TP0489 (0.71912634)]
COG0217	COG1235	Csal_1845	Csal_1845	protein of unknown function DUF28	Csal_0845	Csal_0845	Coenzyme PQQ biosynthesis protein B	[TP0474-TP0489 (0.71912634)]
COG0267	COG2215	Csal_2970	Csal_2970	ribosomal protein L33	Csal_3208	Csal_3208	high-affinity nickel-transporter	[TP0234-TP0558 (0.7885255)]
COG0012	COG0188	Csal_1521	Csal_1521	hypothetical protein	Csal_2168	Csal_2168	DNA gyrase, A subunit	[TP0124-TP0005 (0.7149395)]
COG0012	COG0188	Csal_1521	Csal_1521	hypothetical protein	Csal_2543	Csal_2543	DNA topoisomerase IV, A subunit	[TP0124-TP0005 (0.7149395)]
COG0324	COG1558	Csal_1276	Csal_1276	tRNA delta(2)-isopentenylpyrophosphate	Csal_1977	Csal_1977	flagellar basal-body rod protein FlgC	[TP0637-TP0397 (0.66148543)]
COG0530	COG0621	Csal_1499	Csal_1499	sodium/calcium exchanger membrane region	Csal_2334	Csal_2334	tRNA-i(6)A37 modification enzyme MiaB	[TP1034-TP0269 (0.7081234)]
COG0530	COG0621	Csal_2006	Csal_2006	K+-dependent Na+/Ca+ exchanger related-protein	Csal_2334	Csal_2334	tRNA-i(6)A37 modification enzyme MiaB	[TP1034-TP0269 (0.7081234)]
COG0457	COG1643	Csal_1527	Csal_1527	Tetratricopeptide TPR_4	Csal_1469	Csal_1469	ATP-dependent helicase HrpA	[TP0067-TP0526 (0.80406195)]
COG0840	COG1157	Csal_1099	Csal_1099	methyl-accepting chemotaxis sensory transducer	Csal_1958	Csal_1958	ATPase FliI/YscN	[TP0640-TP0402 (0.9180537)]
COG0840	COG1157	Csal_1423	Csal_1423	methyl-accepting chemotaxis sensory transducer	Csal_1958	Csal_1958	ATPase FliI/YscN	[TP0640-TP0402 (0.9180537)]
COG0840	COG1157	Csal_0033	Csal_0033	methyl-accepting chemotaxis sensory transducer	Csal_1958	Csal_1958	ATPase FliI/YscN	[TP0640-TP0402 (0.9180537)]
COG0840	COG1157	Csal_1474	Csal_1474	methyl-accepting chemotaxis sensory transducer	Csal_1958	Csal_1958	ATPase FliI/YscN	[TP0640-TP0402 (0.9180537)]
COG0840	COG1157	Csal_2022	Csal_2022	methyl-accepting chemotaxis sensory transducer	Csal_1958	Csal_1958	ATPase FliI/YscN	[TP0640-TP0402 (0.9180537)]
COG0840	COG1157	Csal_1989	Csal_1989	methyl-accepting chemotaxis sensory transducer	Csal_1958	Csal_1958	ATPase FliI/YscN	[TP0640-TP0402 (0.9180537)]
COG0840	COG1157	Csal_0176	Csal_0176	methyl-accepting chemotaxis sensory transducer	Csal_1958	Csal_1958	ATPase FliI/YscN	[TP0640-TP0402 (0.9180537)]
COG0840	COG1157	Csal_2019	Csal_2019	methyl-accepting chemotaxis sensory transducer	Csal_1958	Csal_1958	ATPase FliI/YscN	[TP0640-TP0402 (0.9180537)]
COG0840	COG1157	Csal_2778	Csal_2778	methyl-accepting chemotaxis sensory transducer	Csal_1958	Csal_1958	ATPase FliI/YscN	[TP0640-TP0402 (0.9180537)]
COG0840	COG1157	Csal_0126	Csal_0126	methyl-accepting chemotaxis sensory transducer	Csal_1958	Csal_1958	ATPase FliI/YscN	[TP0640-TP0402 (0.9180537)]
COG0462	COG0492	Csal_1524	Csal_1524	ribose-phosphate pyrophosphokinase	Csal_2959	Csal_2959	thioredoxin reductase	[TP0294-TP0814 (0.8323514)]
COG0124	COG0254	Csal_2855	Csal_2855	histidyl-tRNA synthetase	Csal_0604	Csal_0604	ribosomal protein L31	[TP0641-TP0255 (0.65973145)]
COG0178	COG0272	Csal_0448	Csal_0448	excinuclease ABC, A subunit	Csal_1518	Csal_1518	DNA ligase (NAD+)	[TP0514-TP0634 (0.7537598)]
COG0178	COG0272	Csal_0448	Csal_0448	excinuclease ABC, A subunit	Csal_0703	Csal_0703	DNA ligase, NAD-dependent	[TP0514-TP0634 (0.7537598)]
COG1512	COG1684	Csal_0812	Csal_0812	protein of unknown function DUF477	Csal_1967	Csal_1967	flagellar biosynthetic protein FliR	[TP0561-TP0716 (0.6360963)]
COG0257	COG2204	Csal_0442	Csal_0442	ribosomal protein L36	Csal_3062	Csal_3062	response regulator receiver domain protein	[TP0209-TP0519 (0.6010877)]
COG0257	COG2204	Csal_0442	Csal_0442	ribosomal protein L36	Csal_1063	Csal_1063	two component, sigma54 specific, transcriptional	[TP0209-TP0519 (0.6010877)]
COG0257	COG2204	Csal_0442	Csal_0442	ribosomal protein L36	Csal_2085	Csal_2085	two component, sigma54 specific, transcriptional	[TP0209-TP0519 (0.6010877)]
COG0257	COG2204	Csal_0442	Csal_0442	ribosomal protein L36	Csal_0246	Csal_0246	nitrogen metabolism transcriptional regulator,	[TP0209-TP0519 (0.6010877)]
COG0257	COG2204	Csal_0442	Csal_0442	ribosomal protein L36	Csal_2407	Csal_2407	two component, sigma54 specific, transcriptional	[TP0209-TP0519 (0.6010877)]
COG0257	COG2204	Csal_0442	Csal_0442	ribosomal protein L36	Csal_0717	Csal_0717	two component, sigma54 specific, transcriptional	[TP0209-TP0519 (0.6010877)]
COG0495	COG1558	Csal_2344	Csal_2344	leucyl-tRNA synthetase	Csal_1977	Csal_1977	flagellar basal-body rod protein FlgC	[TP0586-TP0397 (0.60331625)]
COG1135	COG1466	Csal_2100	Csal_2100	ABC transporter related	Csal_2346	Csal_2346	DNA polymerase III, delta subunit	[TP0120-TP0588 (0.7896185)]
COG1192	COG2214	Csal_2369	Csal_2369	Cobyrinic acid a,c-diamide synthase	Csal_1428	Csal_1428	heat shock protein DnaJ-like protein	[TP0272-TP0843 (0.8210422)]
COG1192	COG2214	Csal_1494	Csal_1494	Cobyrinic acid a,c-diamide synthase	Csal_1428	Csal_1428	heat shock protein DnaJ-like protein	[TP0272-TP0843 (0.8210422)]
COG1192	COG2214	Csal_3293	Csal_3293	Cobyrinic acid a,c-diamide synthase	Csal_1428	Csal_1428	heat shock protein DnaJ-like protein	[TP0272-TP0843 (0.8210422)]
COG1292	COG1512	Csal_0820	Csal_0820	BCCT transporter	Csal_0812	Csal_0812	protein of unknown function DUF477	[TP0106-TP0561 (0.5550382)]
COG1292	COG1512	Csal_0654	Csal_0654	choline/carnitine/betaine transport	Csal_0812	Csal_0812	protein of unknown function DUF477	[TP0106-TP0561 (0.5550382)]
COG1292	COG1512	Csal_2645	Csal_2645	choline/carnitine/betaine transport	Csal_0812	Csal_0812	protein of unknown function DUF477	[TP0106-TP0561 (0.5550382)]
COG1292	COG1512	Csal_0980	Csal_0980	choline/carnitine/betaine transport	Csal_0812	Csal_0812	protein of unknown function DUF477	[TP0106-TP0561 (0.5550382)]
COG1292	COG1512	Csal_2888	Csal_2888	BCCT transporter	Csal_0812	Csal_0812	protein of unknown function DUF477	[TP0106-TP0561 (0.5550382)]
COG1292	COG1512	Csal_0223	Csal_0223	choline/carnitine/betaine transport	Csal_0812	Csal_0812	protein of unknown function DUF477	[TP0106-TP0561 (0.5550382)]
COG1292	COG1512	Csal_2887	Csal_2887	BCCT transporter	Csal_0812	Csal_0812	protein of unknown function DUF477	[TP0106-TP0561 (0.5550382)]
COG0608	COG1159	Csal_3008	Csal_3008	single-stranded-DNA-specific exonuclease RecJ	Csal_1632	Csal_1632	GTP-binding protein Era	[TP0704-TP0541 (0.7586372)]
COG0242	COG0263	Csal_2867	Csal_2867	Peptide deformylase	Csal_0477	Csal_0477	glutamate 5-kinase	[TP0757-TP0351 (0.5771584)]
COG1115	COG2239	Csal_3148	Csal_3148	amino acid carrier protein	Csal_2231	Csal_2231	magnesium transporter	[TP0414-TP0917 (0.53720385)]
COG1115	COG2239	Csal_1814	Csal_1814	amino acid carrier protein	Csal_2231	Csal_2231	magnesium transporter	[TP0414-TP0917 (0.53720385)]
COG0566	COG1589	Csal_0887	Csal_0887	RNA methyltransferase TrmH, group 3	Csal_2187	Csal_2187	cell division protein FtsQ	[TP0109-TP0388 (0.8512026)]
COG0739	COG4786	Csal_1818	Csal_1818	peptidase M23B	Csal_1973	Csal_1973	Flagellar basal-body rod FlgG	[TP0782-TP0961 (0.69582695)]
COG0739	COG4786	Csal_2632	Csal_2632	peptidase M23B	Csal_1973	Csal_1973	Flagellar basal-body rod FlgG	[TP0782-TP0961 (0.69582695)]
COG0739	COG4786	Csal_1134	Csal_1134	peptidase M23B	Csal_1973	Csal_1973	Flagellar basal-body rod FlgG	[TP0782-TP0961 (0.69582695)]
COG0124	COG0546	Csal_2855	Csal_2855	histidyl-tRNA synthetase	Csal_1857	Csal_1857	phosphoglycolate phosphatase	[TP0641-TP0554 (0.5196431)]
COG0124	COG0546	Csal_2855	Csal_2855	histidyl-tRNA synthetase	Csal_1594	Csal_1594	HAD-superfamily hydrolase, subfamily IA, variant	[TP0641-TP0554 (0.5196431)]
COG0124	COG0546	Csal_2855	Csal_2855	histidyl-tRNA synthetase	Csal_2324	Csal_2324	phosphoglycolate phosphatase	[TP0641-TP0554 (0.5196431)]
COG0124	COG0546	Csal_2855	Csal_2855	histidyl-tRNA synthetase	Csal_0288	Csal_0288	HAD-superfamily hydrolase, subfamily IA, variant	[TP0641-TP0554 (0.5196431)]
COG0495	COG2882	Csal_2344	Csal_2344	leucyl-tRNA synthetase	Csal_1959	Csal_1959	Flagellar export FliJ	[TP0586-TP0403 (0.64541596)]
COG0257	COG0773	Csal_0442	Csal_0442	ribosomal protein L36	Csal_2189	Csal_2189	UDP-N-acetylmuramate--alanine ligase	[TP0209-TP0341 (0.6926446)]
COG0257	COG0773	Csal_0442	Csal_0442	ribosomal protein L36	Csal_1535	Csal_1535	UDP-N-acetylmuramate	[TP0209-TP0341 (0.6926446)]
COG0457	COG2204	Csal_1527	Csal_1527	Tetratricopeptide TPR_4	Csal_3062	Csal_3062	response regulator receiver domain protein	[TP0067-TP0519 (0.7741208)]
COG0457	COG2204	Csal_1527	Csal_1527	Tetratricopeptide TPR_4	Csal_2407	Csal_2407	two component, sigma54 specific, transcriptional	[TP0067-TP0519 (0.7741208)]
COG0457	COG2204	Csal_1527	Csal_1527	Tetratricopeptide TPR_4	Csal_0246	Csal_0246	nitrogen metabolism transcriptional regulator,	[TP0067-TP0519 (0.7741208)]
COG0457	COG2204	Csal_1527	Csal_1527	Tetratricopeptide TPR_4	Csal_1063	Csal_1063	two component, sigma54 specific, transcriptional	[TP0067-TP0519 (0.7741208)]
COG0457	COG2204	Csal_1527	Csal_1527	Tetratricopeptide TPR_4	Csal_2085	Csal_2085	two component, sigma54 specific, transcriptional	[TP0067-TP0519 (0.7741208)]
COG0457	COG2204	Csal_1527	Csal_1527	Tetratricopeptide TPR_4	Csal_0717	Csal_0717	two component, sigma54 specific, transcriptional	[TP0067-TP0519 (0.7741208)]
COG0272	COG1879	Csal_0703	Csal_0703	DNA ligase, NAD-dependent	Csal_0363	Csal_0363	periplasmic binding protein/LacI transcriptional	[TP0634-TP0684 (0.56216276)]
COG0272	COG1879	Csal_0703	Csal_0703	DNA ligase, NAD-dependent	Csal_1019	Csal_1019	periplasmic binding protein/LacI transcriptional	[TP0634-TP0684 (0.56216276)]
COG0272	COG1879	Csal_1518	Csal_1518	DNA ligase (NAD+)	Csal_1019	Csal_1019	periplasmic binding protein/LacI transcriptional	[TP0634-TP0684 (0.56216276)]
COG0272	COG1879	Csal_1518	Csal_1518	DNA ligase (NAD+)	Csal_0363	Csal_0363	periplasmic binding protein/LacI transcriptional	[TP0634-TP0684 (0.56216276)]
COG2208	COG2239	Csal_1472	Csal_1472	serine phosphatase	Csal_2231	Csal_2231	magnesium transporter	[TP0218-TP0917 (0.6618409)]
COG0257	COG0681	Csal_0442	Csal_0442	ribosomal protein L36	Csal_1630	Csal_1630	Peptidase S26A, signal peptidase I	[TP0209-TP0926 (0.69083804)]
COG0526	COG1843	Csal_2429	Csal_2429	thioredoxin	Csal_1976	Csal_1976	flagellar hook capping protein	[TP0100-TP0728 (0.58155864)]
COG0526	COG1843	Csal_3118	Csal_3118	DSBA oxidoreductase	Csal_1976	Csal_1976	flagellar hook capping protein	[TP0100-TP0728 (0.58155864)]
COG0526	COG1843	Csal_0582	Csal_0582	thioredoxin-related	Csal_1976	Csal_1976	flagellar hook capping protein	[TP0100-TP0728 (0.58155864)]
COG0526	COG1843	Csal_0470	Csal_0470	putative thiol:disulfide interchange protein	Csal_1976	Csal_1976	flagellar hook capping protein	[TP0100-TP0728 (0.58155864)]
COG0526	COG1843	Csal_0321	Csal_0321	hypothetical protein	Csal_1976	Csal_1976	flagellar hook capping protein	[TP0100-TP0728 (0.58155864)]
COG0526	COG1843	Csal_2593	Csal_2593	putative thiol:disulfide interchange protein	Csal_1976	Csal_1976	flagellar hook capping protein	[TP0100-TP0728 (0.58155864)]
COG0768	COG1344	Csal_2196	Csal_2196	Peptidoglycan glycosyltransferase	Csal_1968	Csal_1968	flagellin-like protein	[TP0760-TP0870 (0.7190043)]
COG0768	COG1344	Csal_1545	Csal_1545	Peptidoglycan glycosyltransferase	Csal_1985	Csal_1985	flagellin-like protein	[TP0760-TP0870 (0.7190043)]
COG0768	COG1344	Csal_2196	Csal_2196	Peptidoglycan glycosyltransferase	Csal_1985	Csal_1985	flagellin-like protein	[TP0760-TP0870 (0.7190043)]
COG0768	COG1344	Csal_1545	Csal_1545	Peptidoglycan glycosyltransferase	Csal_1968	Csal_1968	flagellin-like protein	[TP0760-TP0870 (0.7190043)]
COG1121	COG2204	Csal_0189	Csal_0189	ABC transporter related	Csal_3062	Csal_3062	response regulator receiver domain protein	[TP0035-TP0519 (0.5085169)]
COG1121	COG2204	Csal_0222	Csal_0222	ABC transporter related	Csal_1063	Csal_1063	two component, sigma54 specific, transcriptional	[TP0035-TP0519 (0.5085169)]
COG1121	COG2204	Csal_0222	Csal_0222	ABC transporter related	Csal_2407	Csal_2407	two component, sigma54 specific, transcriptional	[TP0035-TP0519 (0.5085169)]
COG1121	COG2204	Csal_0222	Csal_0222	ABC transporter related	Csal_3062	Csal_3062	response regulator receiver domain protein	[TP0035-TP0519 (0.5085169)]
COG1121	COG2204	Csal_0189	Csal_0189	ABC transporter related	Csal_2407	Csal_2407	two component, sigma54 specific, transcriptional	[TP0035-TP0519 (0.5085169)]
COG1121	COG2204	Csal_0222	Csal_0222	ABC transporter related	Csal_0246	Csal_0246	nitrogen metabolism transcriptional regulator,	[TP0035-TP0519 (0.5085169)]
COG1121	COG2204	Csal_0189	Csal_0189	ABC transporter related	Csal_1063	Csal_1063	two component, sigma54 specific, transcriptional	[TP0035-TP0519 (0.5085169)]
COG1121	COG2204	Csal_0189	Csal_0189	ABC transporter related	Csal_2085	Csal_2085	two component, sigma54 specific, transcriptional	[TP0035-TP0519 (0.5085169)]
COG1121	COG2204	Csal_0189	Csal_0189	ABC transporter related	Csal_0246	Csal_0246	nitrogen metabolism transcriptional regulator,	[TP0035-TP0519 (0.5085169)]
COG1121	COG2204	Csal_0222	Csal_0222	ABC transporter related	Csal_2085	Csal_2085	two component, sigma54 specific, transcriptional	[TP0035-TP0519 (0.5085169)]
COG1121	COG2204	Csal_0189	Csal_0189	ABC transporter related	Csal_0717	Csal_0717	two component, sigma54 specific, transcriptional	[TP0035-TP0519 (0.5085169)]
COG1121	COG2204	Csal_0222	Csal_0222	ABC transporter related	Csal_0717	Csal_0717	two component, sigma54 specific, transcriptional	[TP0035-TP0519 (0.5085169)]
COG0528	COG4591	Csal_0565	Csal_0565	Uridylate kinase	Csal_1582	Csal_1582	Lipoprotein releasing system, transmembrane	[TP0099-TP0580 (0.8561369)]
COG0228	COG0546	Csal_3016	Csal_3016	ribosomal protein S16	Csal_2324	Csal_2324	phosphoglycolate phosphatase	[TP0905-TP0554 (0.5352583)]
COG0228	COG0546	Csal_3016	Csal_3016	ribosomal protein S16	Csal_0288	Csal_0288	HAD-superfamily hydrolase, subfamily IA, variant	[TP0905-TP0554 (0.5352583)]
COG0228	COG0546	Csal_3016	Csal_3016	ribosomal protein S16	Csal_1857	Csal_1857	phosphoglycolate phosphatase	[TP0905-TP0554 (0.5352583)]
COG0228	COG0546	Csal_3016	Csal_3016	ribosomal protein S16	Csal_1594	Csal_1594	HAD-superfamily hydrolase, subfamily IA, variant	[TP0905-TP0554 (0.5352583)]
COG0503	COG1488	Csal_2097	Csal_2097	Xanthine-guanine phosphoribosyltransferase	Csal_0941	Csal_0941	Nicotinate phosphoribosyltransferase	[TP1039-TP0628 (0.6658587)]
COG0503	COG1488	Csal_2098	Csal_2098	adenine phosphoribosyltransferase	Csal_0941	Csal_0941	Nicotinate phosphoribosyltransferase	[TP1039-TP0628 (0.6658587)]
COG0051	COG2204	Csal_0420	Csal_0420	ribosomal protein S10	Csal_1063	Csal_1063	two component, sigma54 specific, transcriptional	[TP0188-TP0519 (0.6307204)]
COG0051	COG2204	Csal_0420	Csal_0420	ribosomal protein S10	Csal_2085	Csal_2085	two component, sigma54 specific, transcriptional	[TP0188-TP0519 (0.6307204)]
COG0051	COG2204	Csal_0420	Csal_0420	ribosomal protein S10	Csal_0246	Csal_0246	nitrogen metabolism transcriptional regulator,	[TP0188-TP0519 (0.6307204)]
COG0051	COG2204	Csal_0420	Csal_0420	ribosomal protein S10	Csal_2407	Csal_2407	two component, sigma54 specific, transcriptional	[TP0188-TP0519 (0.6307204)]
COG0051	COG2204	Csal_0420	Csal_0420	ribosomal protein S10	Csal_0717	Csal_0717	two component, sigma54 specific, transcriptional	[TP0188-TP0519 (0.6307204)]
COG0051	COG2204	Csal_0420	Csal_0420	ribosomal protein S10	Csal_3062	Csal_3062	response regulator receiver domain protein	[TP0188-TP0519 (0.6307204)]
COG0249	COG0546	Csal_0621	Csal_0621	DNA mismatch repair protein MutS	Csal_2324	Csal_2324	phosphoglycolate phosphatase	[TP0328-TP0554 (0.5196431)]
COG0249	COG0546	Csal_0621	Csal_0621	DNA mismatch repair protein MutS	Csal_1594	Csal_1594	HAD-superfamily hydrolase, subfamily IA, variant	[TP0328-TP0554 (0.5196431)]
COG0249	COG0546	Csal_0621	Csal_0621	DNA mismatch repair protein MutS	Csal_0288	Csal_0288	HAD-superfamily hydrolase, subfamily IA, variant	[TP0328-TP0554 (0.5196431)]
COG0249	COG0546	Csal_0621	Csal_0621	DNA mismatch repair protein MutS	Csal_1857	Csal_1857	phosphoglycolate phosphatase	[TP0328-TP0554 (0.5196431)]
COG0234	COG0803	Csal_2159	Csal_2159	chaperonin Cpn10	Csal_0220	Csal_0220	periplasmic solute binding protein	[TP1013-TP0163 (0.67160416)]
COG0162	COG2834	Csal_3050	Csal_3050	tyrosyl-tRNA synthetase	Csal_2435	Csal_2435	outer membrane lipoprotein carrier protein LolA	[TP0834-TP0333 (0.5313641)]
COG0457	COG1061	Csal_1527	Csal_1527	Tetratricopeptide TPR_4	Csal_0844	Csal_0844	type III restriction enzyme, res subunit	[TP0095-TP0380 (0.51337665)]
COG0342	COG0546	Csal_2835	Csal_2835	protein-export membrane protein SecD	Csal_1857	Csal_1857	phosphoglycolate phosphatase	[TP0410-TP0554 (0.6160348)]
COG0342	COG0546	Csal_2835	Csal_2835	protein-export membrane protein SecD	Csal_2324	Csal_2324	phosphoglycolate phosphatase	[TP0410-TP0554 (0.6160348)]
COG0342	COG0546	Csal_2835	Csal_2835	protein-export membrane protein SecD	Csal_1594	Csal_1594	HAD-superfamily hydrolase, subfamily IA, variant	[TP0410-TP0554 (0.6160348)]
COG0342	COG0546	Csal_2835	Csal_2835	protein-export membrane protein SecD	Csal_0288	Csal_0288	HAD-superfamily hydrolase, subfamily IA, variant	[TP0410-TP0554 (0.6160348)]
COG1115	COG1319	Csal_3148	Csal_3148	amino acid carrier protein	Csal_0528	Csal_0528	molybdopterin dehydrogenase, FAD-binding	[TP0414-TP0081 (0.81817394)]
COG1115	COG1319	Csal_1814	Csal_1814	amino acid carrier protein	Csal_0528	Csal_0528	molybdopterin dehydrogenase, FAD-binding	[TP0414-TP0081 (0.81817394)]
COG0457	COG1536	Csal_1527	Csal_1527	Tetratricopeptide TPR_4	Csal_1956	Csal_1956	flagellar motor switch protein FliG	[TP0648-TP0400 (0.69805074)]
COG0227	COG0492	Csal_2971	Csal_2971	ribosomal protein L28	Csal_2959	Csal_2959	thioredoxin reductase	[TP0362-TP0814 (0.801083)]
COG1512	COG1580	Csal_0812	Csal_0812	protein of unknown function DUF477	Csal_1961	Csal_1961	flagellar basal body-associated protein FliL	[TP0561-TP0722 (0.64005584)]
COG0051	COG1192	Csal_0420	Csal_0420	ribosomal protein S10	Csal_1494	Csal_1494	Cobyrinic acid a,c-diamide synthase	[TP0188-TP0272 (0.7732025)]
COG0051	COG1192	Csal_0420	Csal_0420	ribosomal protein S10	Csal_2369	Csal_2369	Cobyrinic acid a,c-diamide synthase	[TP0188-TP0272 (0.7732025)]
COG0051	COG1192	Csal_0420	Csal_0420	ribosomal protein S10	Csal_3293	Csal_3293	Cobyrinic acid a,c-diamide synthase	[TP0188-TP0272 (0.7732025)]
COG0098	COG0803	Csal_0438	Csal_0438	ribosomal protein S5-like protein	Csal_0220	Csal_0220	periplasmic solute binding protein	[TP0206-TP0163 (0.74372905)]
COG0249	COG0457	Csal_0621	Csal_0621	DNA mismatch repair protein MutS	Csal_1527	Csal_1527	Tetratricopeptide TPR_4	[TP0328-TP0095 (0.63719666)]
COG0442	COG0459	Csal_2139	Csal_2139	prolyl-tRNA synthetase	Csal_2160	Csal_2160	chaperonin GroEL	[TP0160-TP0030 (0.7719589)]
COG0255	COG1354	Csal_0429	Csal_0429	ribosomal protein L29	Csal_0849	Csal_0849	chromosome segregation and condensation protein	[TP0197-TP0691 (0.70609456)]
COG0341	COG2239	Csal_2836	Csal_2836	SecF protein	Csal_2231	Csal_2231	magnesium transporter	[TP0411-TP0917 (0.6093018)]
COG0036	COG1573	Csal_2328	Csal_2328	Ribulose-phosphate 3-epimerase	Csal_0686	Csal_0686	hypothetical protein	[TP0945-TP0229 (0.685165)]
COG0217	COG0481	Csal_1845	Csal_1845	protein of unknown function DUF28	Csal_1629	Csal_1629	protein synthesis factor, GTP-binding	[TP0474-TP0510 (0.76600474)]
COG0217	COG0481	Csal_0810	Csal_0810	protein of unknown function DUF28	Csal_1629	Csal_1629	protein synthesis factor, GTP-binding	[TP0474-TP0510 (0.76600474)]
COG0178	COG0357	Csal_0448	Csal_0448	excinuclease ABC, A subunit	Csal_3294	Csal_3294	methyltransferase GidB	[TP0514-TP0946 (0.8569251)]
COG1815	COG1843	Csal_1978	Csal_1978	flagellar basal-body rod protein FlgB	Csal_1976	Csal_1976	flagellar hook capping protein	[TP0396-TP0728 (0.83050734)]
COG0592	COG1580	Csal_0002	Csal_0002	DNA polymerase III, beta subunit	Csal_1961	Csal_1961	flagellar basal body-associated protein FliL	[TP0002-TP0378 (0.79585755)]
COG0472	COG2239	Csal_2193	Csal_2193	phospho-N-acetylmuramoyl-pentapeptide-	Csal_2231	Csal_2231	magnesium transporter	[TP0345-TP0917 (0.5059451)]
COG0330	COG0772	Csal_1280	Csal_1280	HflC protein	Csal_2191	Csal_2191	cell cycle protein	[TP0113-TP0501 (0.70068353)]
COG0330	COG0772	Csal_1280	Csal_1280	HflC protein	Csal_1546	Csal_1546	Rod shape-determining protein RodA	[TP0113-TP0501 (0.70068353)]
COG0330	COG0772	Csal_2766	Csal_2766	band 7 protein	Csal_2191	Csal_2191	cell cycle protein	[TP0113-TP0501 (0.70068353)]
COG0330	COG0772	Csal_1279	Csal_1279	HflK protein	Csal_2191	Csal_2191	cell cycle protein	[TP0113-TP0501 (0.70068353)]
COG0330	COG0772	Csal_2766	Csal_2766	band 7 protein	Csal_1546	Csal_1546	Rod shape-determining protein RodA	[TP0113-TP0501 (0.70068353)]
COG0330	COG0772	Csal_1279	Csal_1279	HflK protein	Csal_1546	Csal_1546	Rod shape-determining protein RodA	[TP0113-TP0501 (0.70068353)]
COG0442	COG1843	Csal_2139	Csal_2139	prolyl-tRNA synthetase	Csal_1976	Csal_1976	flagellar hook capping protein	[TP0160-TP0728 (0.50152636)]
COG0840	COG1558	Csal_0176	Csal_0176	methyl-accepting chemotaxis sensory transducer	Csal_1977	Csal_1977	flagellar basal-body rod protein FlgC	[TP0640-TP0397 (0.8569927)]
COG0840	COG1558	Csal_2019	Csal_2019	methyl-accepting chemotaxis sensory transducer	Csal_1977	Csal_1977	flagellar basal-body rod protein FlgC	[TP0640-TP0397 (0.8569927)]
COG0840	COG1558	Csal_0126	Csal_0126	methyl-accepting chemotaxis sensory transducer	Csal_1977	Csal_1977	flagellar basal-body rod protein FlgC	[TP0640-TP0397 (0.8569927)]
COG0840	COG1558	Csal_0033	Csal_0033	methyl-accepting chemotaxis sensory transducer	Csal_1977	Csal_1977	flagellar basal-body rod protein FlgC	[TP0640-TP0397 (0.8569927)]
COG0840	COG1558	Csal_1099	Csal_1099	methyl-accepting chemotaxis sensory transducer	Csal_1977	Csal_1977	flagellar basal-body rod protein FlgC	[TP0640-TP0397 (0.8569927)]
COG0840	COG1558	Csal_1423	Csal_1423	methyl-accepting chemotaxis sensory transducer	Csal_1977	Csal_1977	flagellar basal-body rod protein FlgC	[TP0640-TP0397 (0.8569927)]
COG0840	COG1558	Csal_1474	Csal_1474	methyl-accepting chemotaxis sensory transducer	Csal_1977	Csal_1977	flagellar basal-body rod protein FlgC	[TP0640-TP0397 (0.8569927)]
COG0840	COG1558	Csal_2022	Csal_2022	methyl-accepting chemotaxis sensory transducer	Csal_1977	Csal_1977	flagellar basal-body rod protein FlgC	[TP0640-TP0397 (0.8569927)]
COG0840	COG1558	Csal_2778	Csal_2778	methyl-accepting chemotaxis sensory transducer	Csal_1977	Csal_1977	flagellar basal-body rod protein FlgC	[TP0640-TP0397 (0.8569927)]
COG0840	COG1558	Csal_1989	Csal_1989	methyl-accepting chemotaxis sensory transducer	Csal_1977	Csal_1977	flagellar basal-body rod protein FlgC	[TP0640-TP0397 (0.8569927)]
COG0267	COG2137	Csal_2970	Csal_2970	ribosomal protein L33	Csal_0624	Csal_0624	regulatory protein RecX	[TP0234-TP1023 (0.5769722)]
COG1109	COG1488	Csal_2983	Csal_2983	Phosphomannomutase	Csal_0941	Csal_0941	Nicotinate phosphoribosyltransferase	[TP0413-TP0628 (0.6598422)]
COG1109	COG1488	Csal_3079	Csal_3079	phosphoglucosamine mutase	Csal_0941	Csal_0941	Nicotinate phosphoribosyltransferase	[TP0413-TP0628 (0.6598422)]
COG0477	COG1432	Csal_1294	Csal_1294	major facilitator superfamily MFS_1	Csal_0758	Csal_0758	protein of unknown function DUF88	[TP0840-TP0894 (0.55999315)]
COG0477	COG1432	Csal_1475	Csal_1475	Drug resistance transporter Bcr/CflA subfamily	Csal_0758	Csal_0758	protein of unknown function DUF88	[TP0840-TP0894 (0.55999315)]
COG0477	COG1432	Csal_2509	Csal_2509	Drug resistance transporter Bcr/CflA subfamily	Csal_0758	Csal_0758	protein of unknown function DUF88	[TP0840-TP0894 (0.55999315)]
COG0477	COG1432	Csal_2995	Csal_2995	major facilitator superfamily MFS_1	Csal_0758	Csal_0758	protein of unknown function DUF88	[TP0840-TP0894 (0.55999315)]
COG0477	COG1432	Csal_1159	Csal_1159	major facilitator superfamily MFS_1	Csal_0758	Csal_0758	protein of unknown function DUF88	[TP0840-TP0894 (0.55999315)]
COG0477	COG1432	Csal_0137	Csal_0137	major facilitator superfamily MFS_1	Csal_0758	Csal_0758	protein of unknown function DUF88	[TP0840-TP0894 (0.55999315)]
COG0477	COG1432	Csal_2143	Csal_2143	major facilitator superfamily MFS_1	Csal_0758	Csal_0758	protein of unknown function DUF88	[TP0840-TP0894 (0.55999315)]
COG0477	COG1432	Csal_1481	Csal_1481	major facilitator superfamily MFS_1	Csal_0758	Csal_0758	protein of unknown function DUF88	[TP0840-TP0894 (0.55999315)]
COG0477	COG1432	Csal_0203	Csal_0203	major facilitator superfamily MFS_1	Csal_0758	Csal_0758	protein of unknown function DUF88	[TP0840-TP0894 (0.55999315)]
COG0477	COG1432	Csal_0322	Csal_0322	major facilitator superfamily MFS_1	Csal_0758	Csal_0758	protein of unknown function DUF88	[TP0840-TP0894 (0.55999315)]
COG0477	COG1432	Csal_0553	Csal_0553	Drug resistance transporter EmrB/QacA subfamily	Csal_0758	Csal_0758	protein of unknown function DUF88	[TP0840-TP0894 (0.55999315)]
COG0477	COG1432	Csal_0994	Csal_0994	major facilitator superfamily MFS_1	Csal_0758	Csal_0758	protein of unknown function DUF88	[TP0840-TP0894 (0.55999315)]
COG0477	COG1432	Csal_0786	Csal_0786	major facilitator superfamily MFS_1	Csal_0758	Csal_0758	protein of unknown function DUF88	[TP0840-TP0894 (0.55999315)]
COG0477	COG1432	Csal_1014	Csal_1014	Drug resistance transporter EmrB/QacA subfamily	Csal_0758	Csal_0758	protein of unknown function DUF88	[TP0840-TP0894 (0.55999315)]
COG0477	COG1432	Csal_1821	Csal_1821	major facilitator superfamily MFS_1	Csal_0758	Csal_0758	protein of unknown function DUF88	[TP0840-TP0894 (0.55999315)]
COG0477	COG1432	Csal_1728	Csal_1728	Sugar transporter	Csal_0758	Csal_0758	protein of unknown function DUF88	[TP0840-TP0894 (0.55999315)]
COG0477	COG1432	Csal_0500	Csal_0500	Sugar transporter	Csal_0758	Csal_0758	protein of unknown function DUF88	[TP0840-TP0894 (0.55999315)]
COG0477	COG1432	Csal_3020	Csal_3020	phospholipid/glycerol acyltransferase	Csal_0758	Csal_0758	protein of unknown function DUF88	[TP0840-TP0894 (0.55999315)]
COG0477	COG1432	Csal_0449	Csal_0449	major facilitator superfamily MFS_1	Csal_0758	Csal_0758	protein of unknown function DUF88	[TP0840-TP0894 (0.55999315)]
COG0477	COG1432	Csal_3232	Csal_3232	major facilitator superfamily MFS_1	Csal_0758	Csal_0758	protein of unknown function DUF88	[TP0840-TP0894 (0.55999315)]
COG1214	COG1509	Csal_0858	Csal_0858	peptidase M22, glycoprotease	Csal_2532	Csal_2532	Protein of unknown function DUF160	[TP0876-TP0121 (0.53793955)]
COG0465	COG2891	Csal_3081	Csal_3081	ATP-dependent metalloprotease FtsH	Csal_2238	Csal_2238	Rod shape-determining protein MreD	[TP0330-TP0499 (0.74372905)]
COG0143	COG0217	Csal_2120	Csal_2120	methionyl-tRNA synthetase	Csal_1845	Csal_1845	protein of unknown function DUF28	[TP0798-TP0474 (0.7790581)]
COG0143	COG0217	Csal_2120	Csal_2120	methionyl-tRNA synthetase	Csal_0810	Csal_0810	protein of unknown function DUF28	[TP0798-TP0474 (0.7790581)]
COG0257	COG0716	Csal_0442	Csal_0442	ribosomal protein L36	Csal_1806	Csal_1806	flavodoxin/nitric oxide synthase	[TP0209-TP0925 (0.69083804)]
COG0357	COG0442	Csal_3294	Csal_3294	methyltransferase GidB	Csal_2139	Csal_2139	prolyl-tRNA synthetase	[TP0946-TP0160 (0.6515529)]
COG0566	COG2204	Csal_0887	Csal_0887	RNA methyltransferase TrmH, group 3	Csal_2085	Csal_2085	two component, sigma54 specific, transcriptional	[TP0054-TP0519 (0.63495165)]
COG0566	COG2204	Csal_0887	Csal_0887	RNA methyltransferase TrmH, group 3	Csal_1063	Csal_1063	two component, sigma54 specific, transcriptional	[TP0054-TP0519 (0.63495165)]
COG0566	COG2204	Csal_0887	Csal_0887	RNA methyltransferase TrmH, group 3	Csal_2407	Csal_2407	two component, sigma54 specific, transcriptional	[TP0054-TP0519 (0.63495165)]
COG0566	COG2204	Csal_0887	Csal_0887	RNA methyltransferase TrmH, group 3	Csal_0246	Csal_0246	nitrogen metabolism transcriptional regulator,	[TP0054-TP0519 (0.63495165)]
COG0566	COG2204	Csal_0887	Csal_0887	RNA methyltransferase TrmH, group 3	Csal_0717	Csal_0717	two component, sigma54 specific, transcriptional	[TP0054-TP0519 (0.63495165)]
COG0566	COG2204	Csal_0887	Csal_0887	RNA methyltransferase TrmH, group 3	Csal_3062	Csal_3062	response regulator receiver domain protein	[TP0054-TP0519 (0.63495165)]
COG1129	COG4591	Csal_0361	Csal_0361	ABC transporter related	Csal_1582	Csal_1582	Lipoprotein releasing system, transmembrane	[TP0685-TP0582 (0.6658587)]
COG1129	COG4591	Csal_1020	Csal_1020	ABC transporter related	Csal_1582	Csal_1582	Lipoprotein releasing system, transmembrane	[TP0685-TP0582 (0.6658587)]
COG0457	COG1256	Csal_1527	Csal_1527	Tetratricopeptide TPR_4	Csal_1969	Csal_1969	Flagellar hook-associated protein	[TP0067-TP0660 (0.6278126)]
COG1752	COG2011	Csal_2469	Csal_2469	Patatin	Csal_2101	Csal_2101	binding-protein-dependent transport systems	[TP1033-TP0119 (0.6374247)]
COG0564	COG1200	Csal_1593	Csal_1593	Pseudouridine synthase, RluD	Csal_3245	Csal_3245	ATP-dependent DNA helicase RecG	[TP0339-TP0687 (0.85149276)]
COG0564	COG1200	Csal_0497	Csal_0497	Pseudouridine synthase, RluD	Csal_3245	Csal_3245	ATP-dependent DNA helicase RecG	[TP0339-TP0687 (0.85149276)]
COG0564	COG1200	Csal_2894	Csal_2894	pseudouridine synthase	Csal_3245	Csal_3245	ATP-dependent DNA helicase RecG	[TP0339-TP0687 (0.85149276)]
COG0457	COG2080	Csal_1527	Csal_1527	Tetratricopeptide TPR_4	Csal_0527	Csal_0527	Twin-arginine translocation pathway signal	[TP0820-TP0080 (0.6775143)]
COG0636	COG1512	Csal_3289	Csal_3289	ATP synthase F0, C subunit	Csal_0812	Csal_0812	protein of unknown function DUF477	[TP0430-TP0561 (0.5857341)]
COG0772	COG1115	Csal_1546	Csal_1546	Rod shape-determining protein RodA	Csal_3148	Csal_3148	amino acid carrier protein	[TP0501-TP0998 (0.70629925)]
COG0772	COG1115	Csal_2191	Csal_2191	cell cycle protein	Csal_3148	Csal_3148	amino acid carrier protein	[TP0501-TP0998 (0.70629925)]
COG0772	COG1115	Csal_1546	Csal_1546	Rod shape-determining protein RodA	Csal_1814	Csal_1814	amino acid carrier protein	[TP0501-TP0998 (0.70629925)]
COG0772	COG1115	Csal_2191	Csal_2191	cell cycle protein	Csal_1814	Csal_1814	amino acid carrier protein	[TP0501-TP0998 (0.70629925)]
COG0457	COG2812	Csal_1527	Csal_1527	Tetratricopeptide TPR_4	Csal_1458	Csal_1458	DNA polymerase III, subunits gamma and tau	[TP0067-TP1005 (0.5652097)]
COG0457	COG1396	Csal_1527	Csal_1527	Tetratricopeptide TPR_4	Csal_1642	Csal_1642	transcriptional regulator, XRE family	[TP0648-TP0461 (0.6214171)]
COG0457	COG1396	Csal_1527	Csal_1527	Tetratricopeptide TPR_4	Csal_0750	Csal_0750	transcriptional regulator, XRE family	[TP0648-TP0461 (0.6214171)]
COG0457	COG1396	Csal_1527	Csal_1527	Tetratricopeptide TPR_4	Csal_0389	Csal_0389	transcriptional regulator, XRE family	[TP0648-TP0461 (0.6214171)]
COG0457	COG1396	Csal_1527	Csal_1527	Tetratricopeptide TPR_4	Csal_1906	Csal_1906	transcriptional regulator, XRE family	[TP0648-TP0461 (0.6214171)]
COG0457	COG1396	Csal_1527	Csal_1527	Tetratricopeptide TPR_4	Csal_0197	Csal_0197	transcriptional regulator, XRE family with cupin	[TP0648-TP0461 (0.6214171)]
COG0457	COG1396	Csal_1527	Csal_1527	Tetratricopeptide TPR_4	Csal_2087	Csal_2087	transcriptional regulator, XRE family with cupin	[TP0648-TP0461 (0.6214171)]
COG0036	COG1516	Csal_2328	Csal_2328	Ribulose-phosphate 3-epimerase	Csal_2032	Csal_2032	flagellar protein FliS	[TP0945-TP0943 (0.573118)]
COG0322	COG1432	Csal_2133	Csal_2133	excinuclease ABC, C subunit	Csal_0758	Csal_0758	protein of unknown function DUF88	[TP0472-TP0894 (0.7171434)]
COG0124	COG0124	Csal_2855	Csal_2855	histidyl-tRNA synthetase	Csal_2855	Csal_2855	histidyl-tRNA synthetase	[TP0641-TP0641 (0.67365265)]
COG1377	COG1512	Csal_2016	Csal_2016	flagellar biosynthetic protein FlhB	Csal_0812	Csal_0812	protein of unknown function DUF477	[TP0715-TP0561 (0.6628788)]
COG0768	COG0815	Csal_1545	Csal_1545	Peptidoglycan glycosyltransferase	Csal_2338	Csal_2338	apolipoprotein N-acyltransferase	[TP0500-TP0252 (0.87159187)]
COG0768	COG0815	Csal_2196	Csal_2196	Peptidoglycan glycosyltransferase	Csal_2338	Csal_2338	apolipoprotein N-acyltransferase	[TP0500-TP0252 (0.87159187)]
COG0420	COG1256	Csal_1150	Csal_1150	nuclease SbcCD, D subunit	Csal_1969	Csal_1969	Flagellar hook-associated protein	[TP0626-TP0660 (0.6120698)]
COG0442	COG1344	Csal_2139	Csal_2139	prolyl-tRNA synthetase	Csal_1985	Csal_1985	flagellin-like protein	[TP0160-TP0792 (0.6929264), TP0160-TP0659 (0.5927278)]
COG0442	COG1344	Csal_2139	Csal_2139	prolyl-tRNA synthetase	Csal_1968	Csal_1968	flagellin-like protein	[TP0160-TP0792 (0.6929264), TP0160-TP0659 (0.5927278)]
COG0211	COG1536	Csal_0475	Csal_0475	ribosomal protein L27	Csal_1956	Csal_1956	flagellar motor switch protein FliG	[TP0743-TP0400 (0.6311798)]
COG1558	COG4591	Csal_1977	Csal_1977	flagellar basal-body rod protein FlgC	Csal_1582	Csal_1582	Lipoprotein releasing system, transmembrane	[TP0397-TP0582 (0.5810855)]
COG0486	COG0803	Csal_3315	Csal_3315	tRNA modification GTPase TrmE	Csal_0220	Csal_0220	periplasmic solute binding protein	[TP0550-TP0163 (0.74372905)]
COG1536	COG1595	Csal_1956	Csal_1956	flagellar motor switch protein FliG	Csal_1098	Csal_1098	sigma-24 (FecI-like)	[TP0400-TP0092 (0.64304686)]
COG1536	COG1595	Csal_1956	Csal_1956	flagellar motor switch protein FliG	Csal_1626	Csal_1626	sigma-24 (FecI-like)	[TP0400-TP0092 (0.64304686)]
COG1536	COG1595	Csal_1956	Csal_1956	flagellar motor switch protein FliG	Csal_1052	Csal_1052	sigma-24 (FecI-like)	[TP0400-TP0092 (0.64304686)]
COG0687	COG1057	Csal_1193	Csal_1193	extracellular solute-binding protein, family 1	Csal_1542	Csal_1542	putative nicotinate-nucleotide	[TP0655-TP0741 (0.7061969)]
COG1558	COG4786	Csal_1977	Csal_1977	flagellar basal-body rod protein FlgC	Csal_1973	Csal_1973	Flagellar basal-body rod FlgG	[TP0397-TP0961 (0.74447966)]
COG0012	COG0608	Csal_1521	Csal_1521	hypothetical protein	Csal_3008	Csal_3008	single-stranded-DNA-specific exonuclease RecJ	[TP0124-TP0704 (0.626838)]
COG2257	COG4786	Csal_2029	Csal_2029	flagellar protein FhlB-like protein	Csal_1973	Csal_1973	Flagellar basal-body rod FlgG	[TP0911-TP0961 (0.5510204)]
COG1301	COG1512	Csal_0795	Csal_0795	sodium:dicarboxylate symporter	Csal_0812	Csal_0812	protein of unknown function DUF477	[TP0555-TP0561 (0.5857341)]
COG0739	COG0773	Csal_1134	Csal_1134	peptidase M23B	Csal_1535	Csal_1535	UDP-N-acetylmuramate	[TP0782-TP0341 (0.8145237)]
COG0739	COG0773	Csal_2632	Csal_2632	peptidase M23B	Csal_2189	Csal_2189	UDP-N-acetylmuramate--alanine ligase	[TP0782-TP0341 (0.8145237)]
COG0739	COG0773	Csal_1818	Csal_1818	peptidase M23B	Csal_1535	Csal_1535	UDP-N-acetylmuramate	[TP0782-TP0341 (0.8145237)]
COG0739	COG0773	Csal_2632	Csal_2632	peptidase M23B	Csal_1535	Csal_1535	UDP-N-acetylmuramate	[TP0782-TP0341 (0.8145237)]
COG0739	COG0773	Csal_1818	Csal_1818	peptidase M23B	Csal_2189	Csal_2189	UDP-N-acetylmuramate--alanine ligase	[TP0782-TP0341 (0.8145237)]
COG0739	COG0773	Csal_1134	Csal_1134	peptidase M23B	Csal_2189	Csal_2189	UDP-N-acetylmuramate--alanine ligase	[TP0782-TP0341 (0.8145237)]
COG0050	COG0457	Csal_0419	Csal_0419	translation elongation factor Tu	Csal_1527	Csal_1527	Tetratricopeptide TPR_4	[TP0187-TP0067 (0.7854602)]
COG0301	COG0457	Csal_2118	Csal_2118	thiamine biosynthesis protein	Csal_1527	Csal_1527	Tetratricopeptide TPR_4	[TP0559-TP0095 (0.76004404), TP0559-TP0067 (0.65738976)]
COG0257	COG0564	Csal_0442	Csal_0442	ribosomal protein L36	Csal_0497	Csal_0497	Pseudouridine synthase, RluD	[TP0209-TP0154 (0.634929)]
COG0257	COG0564	Csal_0442	Csal_0442	ribosomal protein L36	Csal_2894	Csal_2894	pseudouridine synthase	[TP0209-TP0154 (0.634929)]
COG0257	COG0564	Csal_0442	Csal_0442	ribosomal protein L36	Csal_1593	Csal_1593	Pseudouridine synthase, RluD	[TP0209-TP0154 (0.634929)]
COG0621	COG2208	Csal_2334	Csal_2334	tRNA-i(6)A37 modification enzyme MiaB	Csal_1472	Csal_1472	serine phosphatase	[TP0269-TP0218 (0.77940726)]
COG1108	COG1512	Csal_0190	Csal_0190	ABC-3	Csal_0812	Csal_0812	protein of unknown function DUF477	[TP0036-TP0561 (0.5857341)]
COG1108	COG1512	Csal_0221	Csal_0221	ABC-3	Csal_0812	Csal_0812	protein of unknown function DUF477	[TP0036-TP0561 (0.5857341)]
COG0739	COG2239	Csal_1818	Csal_1818	peptidase M23B	Csal_2231	Csal_2231	magnesium transporter	[TP0155-TP0917 (0.6343327)]
COG0739	COG2239	Csal_2632	Csal_2632	peptidase M23B	Csal_2231	Csal_2231	magnesium transporter	[TP0155-TP0917 (0.6343327)]
COG0739	COG2239	Csal_1134	Csal_1134	peptidase M23B	Csal_2231	Csal_2231	magnesium transporter	[TP0155-TP0917 (0.6343327)]
COG1292	COG2239	Csal_0820	Csal_0820	BCCT transporter	Csal_2231	Csal_2231	magnesium transporter	[TP0106-TP0917 (0.5215956)]
COG1292	COG2239	Csal_2887	Csal_2887	BCCT transporter	Csal_2231	Csal_2231	magnesium transporter	[TP0106-TP0917 (0.5215956)]
COG1292	COG2239	Csal_2888	Csal_2888	BCCT transporter	Csal_2231	Csal_2231	magnesium transporter	[TP0106-TP0917 (0.5215956)]
COG1292	COG2239	Csal_0654	Csal_0654	choline/carnitine/betaine transport	Csal_2231	Csal_2231	magnesium transporter	[TP0106-TP0917 (0.5215956)]
COG1292	COG2239	Csal_0980	Csal_0980	choline/carnitine/betaine transport	Csal_2231	Csal_2231	magnesium transporter	[TP0106-TP0917 (0.5215956)]
COG1292	COG2239	Csal_2645	Csal_2645	choline/carnitine/betaine transport	Csal_2231	Csal_2231	magnesium transporter	[TP0106-TP0917 (0.5215956)]
COG1292	COG2239	Csal_0223	Csal_0223	choline/carnitine/betaine transport	Csal_2231	Csal_2231	magnesium transporter	[TP0106-TP0917 (0.5215956)]
COG0457	COG1187	Csal_1527	Csal_1527	Tetratricopeptide TPR_4	Csal_0851	Csal_0851	Pseudouridine synthase, Rsu	[TP0067-TP0459 (0.6360361)]
COG0457	COG1187	Csal_1527	Csal_1527	Tetratricopeptide TPR_4	Csal_1950	Csal_1950	Pseudouridine synthase, Rsu	[TP0067-TP0459 (0.6360361)]
COG0457	COG1187	Csal_1527	Csal_1527	Tetratricopeptide TPR_4	Csal_2442	Csal_2442	Pseudouridine synthase, Rsu	[TP0067-TP0459 (0.6360361)]
COG0210	COG0305	Csal_3201	Csal_3201	ATP-dependent DNA helicase Rep	Csal_0892	Csal_0892	replicative DNA helicase	[TP0102-TP0058 (0.8842861)]
COG0210	COG0305	Csal_1611	Csal_1611	UvrD/REP helicase	Csal_0892	Csal_0892	replicative DNA helicase	[TP0102-TP0058 (0.8842861)]
COG0210	COG0305	Csal_3271	Csal_3271	UvrD/REP helicase	Csal_0892	Csal_0892	replicative DNA helicase	[TP0102-TP0058 (0.8842861)]
COG0621	COG0739	Csal_2334	Csal_2334	tRNA-i(6)A37 modification enzyme MiaB	Csal_1818	Csal_1818	peptidase M23B	[TP0269-TP0702 (0.8475093)]
COG0621	COG0739	Csal_2334	Csal_2334	tRNA-i(6)A37 modification enzyme MiaB	Csal_2632	Csal_2632	peptidase M23B	[TP0269-TP0702 (0.8475093)]
COG0621	COG0739	Csal_2334	Csal_2334	tRNA-i(6)A37 modification enzyme MiaB	Csal_1134	Csal_1134	peptidase M23B	[TP0269-TP0702 (0.8475093)]
COG1256	COG1516	Csal_1969	Csal_1969	Flagellar hook-associated protein	Csal_2032	Csal_2032	flagellar protein FliS	[TP0660-TP0943 (0.90609026)]
COG0257	COG1057	Csal_0442	Csal_0442	ribosomal protein L36	Csal_1542	Csal_1542	putative nicotinate-nucleotide	[TP0209-TP0741 (0.64932555)]
COG1426	COG1652	Csal_2853	Csal_2853	transcriptional regulator, XRE family	Csal_2866	Csal_2866	hypothetical protein	[TP0334-TP0042 (0.73505175)]
COG0840	COG1070	Csal_0176	Csal_0176	methyl-accepting chemotaxis sensory transducer	Csal_0644	Csal_0644	xylulokinase	[TP0640-TP0295 (0.8429581)]
COG0840	COG1070	Csal_0033	Csal_0033	methyl-accepting chemotaxis sensory transducer	Csal_0644	Csal_0644	xylulokinase	[TP0640-TP0295 (0.8429581)]
COG0840	COG1070	Csal_0126	Csal_0126	methyl-accepting chemotaxis sensory transducer	Csal_0644	Csal_0644	xylulokinase	[TP0640-TP0295 (0.8429581)]
COG0840	COG1070	Csal_2019	Csal_2019	methyl-accepting chemotaxis sensory transducer	Csal_0644	Csal_0644	xylulokinase	[TP0640-TP0295 (0.8429581)]
COG0840	COG1070	Csal_2778	Csal_2778	methyl-accepting chemotaxis sensory transducer	Csal_0644	Csal_0644	xylulokinase	[TP0640-TP0295 (0.8429581)]
COG0840	COG1070	Csal_1099	Csal_1099	methyl-accepting chemotaxis sensory transducer	Csal_0644	Csal_0644	xylulokinase	[TP0640-TP0295 (0.8429581)]
COG0840	COG1070	Csal_1474	Csal_1474	methyl-accepting chemotaxis sensory transducer	Csal_0644	Csal_0644	xylulokinase	[TP0640-TP0295 (0.8429581)]
COG0840	COG1070	Csal_2022	Csal_2022	methyl-accepting chemotaxis sensory transducer	Csal_0644	Csal_0644	xylulokinase	[TP0640-TP0295 (0.8429581)]
COG0840	COG1070	Csal_1989	Csal_1989	methyl-accepting chemotaxis sensory transducer	Csal_0644	Csal_0644	xylulokinase	[TP0640-TP0295 (0.8429581)]
COG0840	COG1070	Csal_1423	Csal_1423	methyl-accepting chemotaxis sensory transducer	Csal_0644	Csal_0644	xylulokinase	[TP0640-TP0295 (0.8429581)]
