# Supplementary material for: The Binary Protein Interactome of Treponema pallidum – The Syphilis Spirochete
Source: PLoS One. 2008 May 28;3(5):e2292. doi: 10.1371/journal.pone.0002292 (PMC2386257; doi:10.1371/journal.pone.0002292)
Supplement: Data S1 — Predicted protein-protein interactions based on our Treponema pallidum data; zip archive containing 372 files with one file per species. (6.09 MB ZIP) [file pone.0002292.s006.zip › bacteria/Clostridium_acetobutylicum.tab]

272562 Clostridium acetobutylicum
COG A	COG B	Locus Id A	Preferred Name(s) A	Annotation A	Locus Id B	Preferred Name(s) B	Annotation B	T. pallidum interaction
COG0186	COG1475	CAC3124	rpsQ	Ribosomal protein S17 {UniProtKB/TrEMBL:Q97EI7}	CAC3729	CAC3729	Stage 0 sporulation J, ParB family of DNA-binding	[TP0198-TP0271 (0.71912634)]
COG0186	COG1475	CAC3124	rpsQ	Ribosomal protein S17 {UniProtKB/TrEMBL:Q97EI7}	CAC3731	CAC3731	Stage 0 sporulation J, ParB family of DNA-binding	[TP0198-TP0271 (0.71912634)]
COG0845	COG4591	CAC0318	CAC0318	Membrane permease, predicted cation efflux pumps	CAC0244	CAC0244	Integral membrane protein	[TP0965-TP0582 (0.8143851)]
COG0845	COG4591	CAC3270	CAC3270	Permease, predicted cation efflux pump	CAC0244	CAC0244	Integral membrane protein	[TP0965-TP0582 (0.8143851)]
COG0845	COG4591	CAP0074	CAP0074	Hypothetical protein CAP0074	CAC0244	CAC0244	Integral membrane protein	[TP0965-TP0582 (0.8143851)]
COG0845	COG4591	CAC0667	CAC0667	Sugar-binding periplasmic protein	CAC0244	CAC0244	Integral membrane protein	[TP0965-TP0582 (0.8143851)]
COG0845	COG4591	CAC3559	CAC3559	Uncharacterized conserved membrane protein, YHBJ	CAC0244	CAC0244	Integral membrane protein	[TP0965-TP0582 (0.8143851)]
COG0845	COG4591	CAC0141	CAC0141	Membrane permease, predicted cation efflux pumps	CAC0244	CAC0244	Integral membrane protein	[TP0965-TP0582 (0.8143851)]
COG0617	COG0860	CAC0311	CAC0311	PolyA polymerase {UniProtKB/TrEMBL:Q97M87}	CAC3092	CAC3092	Amidase, germination specific	[TP0270-TP0247 (0.76828843)]
COG0617	COG0860	CAC0753	CAC0753	PolyA polymerase related protein (HD hydrolase)	CAC3092	CAC3092	Amidase, germination specific	[TP0270-TP0247 (0.76828843)]
COG0617	COG0860	CAC2062	CAC2062	TRNA nucleotidyltransferase family enzyme	CAC3092	CAC3092	Amidase, germination specific	[TP0270-TP0247 (0.76828843)]
COG0617	COG0860	CAC3562	CAC3562	HD superfamily hydrolase	CAC3092	CAC3092	Amidase, germination specific	[TP0270-TP0247 (0.76828843)]
COG0201	COG0550	CAC3113	CAC3113	Preprotein translocase subunit SecY	CAC1785	CAC1785	Topoisomerase I {UniProtKB/TrEMBL:Q97I68}	[TP0208-TP0394 (0.8044664)]
COG0201	COG0550	CAC3113	CAC3113	Preprotein translocase subunit SecY	CAC2947	CAC2947	Topoisomerase B {UniProtKB/TrEMBL:Q97F08}	[TP0208-TP0394 (0.8044664)]
COG0201	COG0550	CAC3113	CAC3113	Preprotein translocase subunit SecY	CAC3567	CAC3567	Topoisomerase B {UniProtKB/TrEMBL:Q97DB3}	[TP0208-TP0394 (0.8044664)]
COG0693	COG1922	CAC1629	CAC1629	Putative intracellular protease/amidase, ThiJ	CAC2317	CAC2317	Teichoic acid biosynthesis protein, tagA	[TP0445-TP0275 (0.6010877)]
COG0693	COG1922	CAC0991	CAC0991	Putative intracellular protease	CAC2317	CAC2317	Teichoic acid biosynthesis protein, tagA	[TP0445-TP0275 (0.6010877)]
COG0693	COG1922	CAC3350	CAC3350	Putative intracellular protease/amidase	CAC2317	CAC2317	Teichoic acid biosynthesis protein, tagA	[TP0445-TP0275 (0.6010877)]
COG0693	COG1922	CAC2826	CAC2826	Intracellular protease/amidase related enzyme	CAC2317	CAC2317	Teichoic acid biosynthesis protein, tagA	[TP0445-TP0275 (0.6010877)]
COG0768	COG2812	CAC3683	CAC3683	Penicillin-binding protein 2	CAC0300	CAC0300	DNA-polymerase III, gamma subunit	[TP0500-TP1005 (0.655462)]
COG0768	COG2812	CAP0150	CAP0150	Stage V sporulation protein D, penicillin-binding	CAC0125	CAC0125	DNA-directed DNA polymerase, III chain	[TP0500-TP1005 (0.655462)]
COG0768	COG2812	CAC2130	CAC2130	Stage V sporulation protein D, spoVD, FtsI/pbp	CAC0300	CAC0300	DNA-polymerase III, gamma subunit	[TP0500-TP1005 (0.655462)]
COG0768	COG2812	CAC0506	CAC0506	Penicillin-binding protein	CAC0125	CAC0125	DNA-directed DNA polymerase, III chain	[TP0500-TP1005 (0.655462)]
COG0768	COG2812	CAC2130	CAC2130	Stage V sporulation protein D, spoVD, FtsI/pbp	CAC0125	CAC0125	DNA-directed DNA polymerase, III chain	[TP0500-TP1005 (0.655462)]
COG0768	COG2812	CAC1245	CAC1245	Penicillin-binding protein 2	CAC0125	CAC0125	DNA-directed DNA polymerase, III chain	[TP0500-TP1005 (0.655462)]
COG0768	COG2812	CAC1245	CAC1245	Penicillin-binding protein 2	CAC0300	CAC0300	DNA-polymerase III, gamma subunit	[TP0500-TP1005 (0.655462)]
COG0768	COG2812	CAC3683	CAC3683	Penicillin-binding protein 2	CAC0125	CAC0125	DNA-directed DNA polymerase, III chain	[TP0500-TP1005 (0.655462)]
COG0768	COG2812	CAC0506	CAC0506	Penicillin-binding protein	CAC0300	CAC0300	DNA-polymerase III, gamma subunit	[TP0500-TP1005 (0.655462)]
COG0768	COG2812	CAP0150	CAP0150	Stage V sporulation protein D, penicillin-binding	CAC0300	CAC0300	DNA-polymerase III, gamma subunit	[TP0500-TP1005 (0.655462)]
COG0768	COG2812	CAC1247	CAC1247	Penicillin-binding protein 2	CAC0300	CAC0300	DNA-polymerase III, gamma subunit	[TP0500-TP1005 (0.655462)]
COG0768	COG2812	CAC1246	CAC1246	Penicillin-binding protein 2	CAC0125	CAC0125	DNA-directed DNA polymerase, III chain	[TP0500-TP1005 (0.655462)]
COG0768	COG2812	CAC0329	CAC0329	Sporulation specific penicillin-binding protein	CAC0125	CAC0125	DNA-directed DNA polymerase, III chain	[TP0500-TP1005 (0.655462)]
COG0768	COG2812	CAC1247	CAC1247	Penicillin-binding protein 2	CAC0125	CAC0125	DNA-directed DNA polymerase, III chain	[TP0500-TP1005 (0.655462)]
COG0768	COG2812	CAC1246	CAC1246	Penicillin-binding protein 2	CAC0300	CAC0300	DNA-polymerase III, gamma subunit	[TP0500-TP1005 (0.655462)]
COG0768	COG2812	CAC0329	CAC0329	Sporulation specific penicillin-binding protein	CAC0300	CAC0300	DNA-polymerase III, gamma subunit	[TP0500-TP1005 (0.655462)]
COG0768	COG2812	CAC1688	CAC1688	Penicillin-binding protein	CAC0300	CAC0300	DNA-polymerase III, gamma subunit	[TP0500-TP1005 (0.655462)]
COG0768	COG2812	CAC1688	CAC1688	Penicillin-binding protein	CAC0125	CAC0125	DNA-directed DNA polymerase, III chain	[TP0500-TP1005 (0.655462)]
COG0051	COG0693	CAC3134	rpsJ	30S ribosomal protein S10	CAC2826	CAC2826	Intracellular protease/amidase related enzyme	[TP0188-TP0445 (0.6307204)]
COG0051	COG0693	CAC3134	rpsJ	30S ribosomal protein S10	CAC3350	CAC3350	Putative intracellular protease/amidase	[TP0188-TP0445 (0.6307204)]
COG0051	COG0693	CAC3134	rpsJ	30S ribosomal protein S10	CAC1629	CAC1629	Putative intracellular protease/amidase, ThiJ	[TP0188-TP0445 (0.6307204)]
COG0051	COG0693	CAC3134	rpsJ	30S ribosomal protein S10	CAC0991	CAC0991	Putative intracellular protease	[TP0188-TP0445 (0.6307204)]
COG0180	COG0564	CAC0626	trpS	Tryptophanyl-tRNA synthetase (EC 6.1.1.2) (Tryptophan--tRNA ligase) (TrpRS)	CAC1266	CAC1266	Pseudouridylate synthase family protein, yabo	[TP0632-TP0339 (0.7885255)]
COG0180	COG0564	CAC0626	trpS	Tryptophanyl-tRNA synthetase (EC 6.1.1.2) (Tryptophan--tRNA ligase) (TrpRS)	CAC2114	CAC2114	Predicted pseudouridylate synthase, YLYB	[TP0632-TP0339 (0.7885255)]
COG0180	COG0564	CAC0626	trpS	Tryptophanyl-tRNA synthetase (EC 6.1.1.2) (Tryptophan--tRNA ligase) (TrpRS)	CAC1015	CAC1015	Pseudouridylate synthase	[TP0632-TP0339 (0.7885255)]
COG1580	COG2239	CAC2152	CAC2152	Flagellar protein FliL {UniProtKB/TrEMBL:Q97H61}	CAC0684	CAC0684	CBS domains {UniProtKB/TrEMBL:Q97L78}	[TP0378-TP0917 (0.53720385)]
COG0090	COG0223	CAC3130	rplB	50S ribosomal protein L2	CAC1723	fmt	Methionyl-tRNA formyltransferase (EC 2.1.2.9)	[TP0192-TP0756 (0.8610547)]
COG0632	COG2255	CAC2285	ruvA	Holliday junction ATP-dependent DNA helicase ruvA (EC 3.6.1.-)	CAC2284	ruvB	Holliday junction ATP-dependent DNA helicase ruvB (EC 3.6.1.-)	[TP0543-TP0162 (0.9659884)]
COG0257	COG0577	CAC3108	CAC3108	50S ribosomal protein L36	CAC0227	CAC0227	Predicted permease {UniProtKB/TrEMBL:Q97MH1}	[TP0209-TP0962 (0.5903608)]
COG0257	COG0577	CAC3108	CAC3108	50S ribosomal protein L36	CAC0454	CAC0454	Predicted ATP transporter permease component	[TP0209-TP0962 (0.5903608)]
COG0257	COG0577	CAC3108	CAC3108	50S ribosomal protein L36	CAC0067	CAC0067	(FS) similar to ABC transporter (Permease), YXDM	[TP0209-TP0962 (0.5903608)]
COG0257	COG0577	CAC3108	CAC3108	50S ribosomal protein L36	CAC0823	CAC0823	Predicted membrane protein	[TP0209-TP0962 (0.5903608)]
COG0257	COG0577	CAC3108	CAC3108	50S ribosomal protein L36	CAC2003	CAC2003	Predicted permease {UniProtKB/TrEMBL:Q97HK8}	[TP0209-TP0962 (0.5903608)]
COG0257	COG0577	CAC3108	CAC3108	50S ribosomal protein L36	CAC2731	CAC2731	Predicted permease {UniProtKB/TrEMBL:Q97FK6}	[TP0209-TP0962 (0.5903608)]
COG0257	COG0577	CAC3108	CAC3108	50S ribosomal protein L36	CAC0165	CAC0165	Predicted ABC transporter, permease component	[TP0209-TP0962 (0.5903608)]
COG0257	COG0577	CAC3108	CAC3108	50S ribosomal protein L36	CAC3583	CAC3583	Predicted permease {UniProtKB/TrEMBL:Q97D97}	[TP0209-TP0962 (0.5903608)]
COG0257	COG0577	CAC3108	CAC3108	50S ribosomal protein L36	CAC1519	CAC1519	Predicted permease {UniProtKB/TrEMBL:Q97IX1}	[TP0209-TP0962 (0.5903608)]
COG0257	COG0577	CAC3108	CAC3108	50S ribosomal protein L36	CAC3584	CAC3584	Predicted permease {UniProtKB/TrEMBL:Q97D96}	[TP0209-TP0962 (0.5903608)]
COG0257	COG0577	CAC3108	CAC3108	50S ribosomal protein L36	CAC0374	CAC0374	Similar to ABC transporter	[TP0209-TP0962 (0.5903608)]
COG0257	COG0577	CAC3108	CAC3108	50S ribosomal protein L36	CAC3561	CAC3561	ABC-type transporter, permease component	[TP0209-TP0962 (0.5903608)]
COG0257	COG0577	CAC3108	CAC3108	50S ribosomal protein L36	CAC1534	CAC1534	Predicted permease {UniProtKB/TrEMBL:Q97IV6}	[TP0209-TP0962 (0.5903608)]
COG0257	COG0577	CAC3108	CAC3108	50S ribosomal protein L36	CAC0068	CAC0068	(FS) similar to ABC transporter (Permease), YXDM	[TP0209-TP0962 (0.5903608)]
COG0257	COG0577	CAC3108	CAC3108	50S ribosomal protein L36	CAC0527	CAC0527	Predicted permease, domain duplication	[TP0209-TP0962 (0.5903608)]
COG0257	COG0577	CAC3108	CAC3108	50S ribosomal protein L36	CAC0320	CAC0320	Predicted permease {UniProtKB/TrEMBL:Q97M78}	[TP0209-TP0962 (0.5903608)]
COG0457	COG1653	CAC1067	CAC1067	TPR-repeat containing protein	CAC1456	CAC1456	Sugar-binding periplasmic protein	[TP0067-TP0074 (0.6656524)]
COG0457	COG1653	CAC0415	CAC0415	TPR-repeat-containing protein	CAC0664	CAC0664	Sugar-binding periplasmic protein	[TP0067-TP0074 (0.6656524)]
COG0457	COG1653	CAC0415	CAC0415	TPR-repeat-containing protein	CAC1456	CAC1456	Sugar-binding periplasmic protein	[TP0067-TP0074 (0.6656524)]
COG0457	COG1653	CAP0161	solR	Sol locus transcriptional repressor	CAC2912	CAC2912	Sugar-binding periplasmic protein	[TP0067-TP0074 (0.6656524)]
COG0457	COG1653	CAC0415	CAC0415	TPR-repeat-containing protein	CAC0429	CAC0429	Glicerol-3-phosphate ABC-transporter, periplasmic	[TP0067-TP0074 (0.6656524)]
COG0457	COG1653	CAC0186	CAC0186	Xre family DNA-binding domain and	CAC0664	CAC0664	Sugar-binding periplasmic protein	[TP0067-TP0074 (0.6656524)]
COG0457	COG1653	CAC0412	CAC0412	TPR-repeat-containing protein	CAC1456	CAC1456	Sugar-binding periplasmic protein	[TP0067-TP0074 (0.6656524)]
COG0457	COG1653	CAC0926	CAC0926	TPR-repeat-containing protein	CAC0429	CAC0429	Glicerol-3-phosphate ABC-transporter, periplasmic	[TP0067-TP0074 (0.6656524)]
COG0457	COG1653	CAP0149	CAP0149	Xre family DNA-binding domain and TRP-repeats	CAC0429	CAC0429	Glicerol-3-phosphate ABC-transporter, periplasmic	[TP0067-TP0074 (0.6656524)]
COG0457	COG1653	CAC2822	CAC2822	TPR-repeat-containing protein	CAC2912	CAC2912	Sugar-binding periplasmic protein	[TP0067-TP0074 (0.6656524)]
COG0457	COG1653	CAC2822	CAC2822	TPR-repeat-containing protein	CAC0662	CAC0662	Sugar ABC transporter, periplasmic sugar-bindind	[TP0067-TP0074 (0.6656524)]
COG0457	COG1653	CAC0324	CAC0324	TPR repeats containing protein	CAC2912	CAC2912	Sugar-binding periplasmic protein	[TP0067-TP0074 (0.6656524)]
COG0457	COG1653	CAC0045	CAC0045	TPR-repeat-containing protein	CAC0662	CAC0662	Sugar ABC transporter, periplasmic sugar-bindind	[TP0067-TP0074 (0.6656524)]
COG0457	COG1653	CAC0412	CAC0412	TPR-repeat-containing protein	CAC0429	CAC0429	Glicerol-3-phosphate ABC-transporter, periplasmic	[TP0067-TP0074 (0.6656524)]
COG0457	COG1653	CAC2490	CAC2490	Xre family DNA-binding domain and TPR repeats	CAC0429	CAC0429	Glicerol-3-phosphate ABC-transporter, periplasmic	[TP0067-TP0074 (0.6656524)]
COG0457	COG1653	CAC0416	CAC0416	TPR-repeat-containing protein	CAC0664	CAC0664	Sugar-binding periplasmic protein	[TP0067-TP0074 (0.6656524)]
COG0457	COG1653	CAC0412	CAC0412	TPR-repeat-containing protein	CAC3672	CAC3672	ABC-type sugar transport system, periplasmic	[TP0067-TP0074 (0.6656524)]
COG0457	COG1653	CAP0040	CAP0040	Xre family DNA-binding domain and TPR repeats	CAC3672	CAC3672	ABC-type sugar transport system, periplasmic	[TP0067-TP0074 (0.6656524)]
COG0457	COG1653	CAC0925	CAC0925	TPR-repeat-containing protein	CAC0429	CAC0429	Glicerol-3-phosphate ABC-transporter, periplasmic	[TP0067-TP0074 (0.6656524)]
COG0457	COG1653	CAC0404	CAC0404	Serine/threonine protein kinase fused to TPR	CAC1456	CAC1456	Sugar-binding periplasmic protein	[TP0067-TP0074 (0.6656524)]
COG0457	COG1653	CAC0416	CAC0416	TPR-repeat-containing protein	CAC1456	CAC1456	Sugar-binding periplasmic protein	[TP0067-TP0074 (0.6656524)]
COG0457	COG1653	CAC2822	CAC2822	TPR-repeat-containing protein	CAC3672	CAC3672	ABC-type sugar transport system, periplasmic	[TP0067-TP0074 (0.6656524)]
COG0457	COG1653	CAP0040	CAP0040	Xre family DNA-binding domain and TPR repeats	CAC0662	CAC0662	Sugar ABC transporter, periplasmic sugar-bindind	[TP0067-TP0074 (0.6656524)]
COG0457	COG1653	CAC0324	CAC0324	TPR repeats containing protein	CAC1456	CAC1456	Sugar-binding periplasmic protein	[TP0067-TP0074 (0.6656524)]
COG0457	COG1653	CAC1214	CAC1214	Xre family DNA-binding domain and TPR-repeat	CAC1456	CAC1456	Sugar-binding periplasmic protein	[TP0067-TP0074 (0.6656524)]
COG0457	COG1653	CAC0404	CAC0404	Serine/threonine protein kinase fused to TPR	CAC3672	CAC3672	ABC-type sugar transport system, periplasmic	[TP0067-TP0074 (0.6656524)]
COG0457	COG1653	CAC1067	CAC1067	TPR-repeat containing protein	CAC3672	CAC3672	ABC-type sugar transport system, periplasmic	[TP0067-TP0074 (0.6656524)]
COG0457	COG1653	CAC0186	CAC0186	Xre family DNA-binding domain and	CAC1456	CAC1456	Sugar-binding periplasmic protein	[TP0067-TP0074 (0.6656524)]
COG0457	COG1653	CAC0404	CAC0404	Serine/threonine protein kinase fused to TPR	CAC0662	CAC0662	Sugar ABC transporter, periplasmic sugar-bindind	[TP0067-TP0074 (0.6656524)]
COG0457	COG1653	CAC1064	CAC1064	TPR-repeat-containing protein	CAC0664	CAC0664	Sugar-binding periplasmic protein	[TP0067-TP0074 (0.6656524)]
COG0457	COG1653	CAC1063	CAC1063	TPR-repeat-containing protein	CAC1456	CAC1456	Sugar-binding periplasmic protein	[TP0067-TP0074 (0.6656524)]
COG0457	COG1653	CAC1063	CAC1063	TPR-repeat-containing protein	CAC0662	CAC0662	Sugar ABC transporter, periplasmic sugar-bindind	[TP0067-TP0074 (0.6656524)]
COG0457	COG1653	CAC0925	CAC0925	TPR-repeat-containing protein	CAC2912	CAC2912	Sugar-binding periplasmic protein	[TP0067-TP0074 (0.6656524)]
COG0457	COG1653	CAC3694	CAC3694	TPR-repeat-containing protein	CAC3672	CAC3672	ABC-type sugar transport system, periplasmic	[TP0067-TP0074 (0.6656524)]
COG0457	COG1653	CAC2822	CAC2822	TPR-repeat-containing protein	CAC0664	CAC0664	Sugar-binding periplasmic protein	[TP0067-TP0074 (0.6656524)]
COG0457	COG1653	CAP0161	solR	Sol locus transcriptional repressor	CAC0662	CAC0662	Sugar ABC transporter, periplasmic sugar-bindind	[TP0067-TP0074 (0.6656524)]
COG0457	COG1653	CAC0404	CAC0404	Serine/threonine protein kinase fused to TPR	CAC0429	CAC0429	Glicerol-3-phosphate ABC-transporter, periplasmic	[TP0067-TP0074 (0.6656524)]
COG0457	COG1653	CAC3449	CAC3449	TPR-repeat-containing protein	CAC0429	CAC0429	Glicerol-3-phosphate ABC-transporter, periplasmic	[TP0067-TP0074 (0.6656524)]
COG0457	COG1653	CAP0149	CAP0149	Xre family DNA-binding domain and TRP-repeats	CAC0664	CAC0664	Sugar-binding periplasmic protein	[TP0067-TP0074 (0.6656524)]
COG0457	COG1653	CAC1067	CAC1067	TPR-repeat containing protein	CAC0664	CAC0664	Sugar-binding periplasmic protein	[TP0067-TP0074 (0.6656524)]
COG0457	COG1653	CAP0161	solR	Sol locus transcriptional repressor	CAC3672	CAC3672	ABC-type sugar transport system, periplasmic	[TP0067-TP0074 (0.6656524)]
COG0457	COG1653	CAC1214	CAC1214	Xre family DNA-binding domain and TPR-repeat	CAC0662	CAC0662	Sugar ABC transporter, periplasmic sugar-bindind	[TP0067-TP0074 (0.6656524)]
COG0457	COG1653	CAP0149	CAP0149	Xre family DNA-binding domain and TRP-repeats	CAC1456	CAC1456	Sugar-binding periplasmic protein	[TP0067-TP0074 (0.6656524)]
COG0457	COG1653	CAC0186	CAC0186	Xre family DNA-binding domain and	CAC0662	CAC0662	Sugar ABC transporter, periplasmic sugar-bindind	[TP0067-TP0074 (0.6656524)]
COG0457	COG1653	CAC0404	CAC0404	Serine/threonine protein kinase fused to TPR	CAC0664	CAC0664	Sugar-binding periplasmic protein	[TP0067-TP0074 (0.6656524)]
COG0457	COG1653	CAC2822	CAC2822	TPR-repeat-containing protein	CAC1456	CAC1456	Sugar-binding periplasmic protein	[TP0067-TP0074 (0.6656524)]
COG0457	COG1653	CAC3694	CAC3694	TPR-repeat-containing protein	CAC0429	CAC0429	Glicerol-3-phosphate ABC-transporter, periplasmic	[TP0067-TP0074 (0.6656524)]
COG0457	COG1653	CAC3694	CAC3694	TPR-repeat-containing protein	CAC0662	CAC0662	Sugar ABC transporter, periplasmic sugar-bindind	[TP0067-TP0074 (0.6656524)]
COG0457	COG1653	CAC3694	CAC3694	TPR-repeat-containing protein	CAC2912	CAC2912	Sugar-binding periplasmic protein	[TP0067-TP0074 (0.6656524)]
COG0457	COG1653	CAC1067	CAC1067	TPR-repeat containing protein	CAC0662	CAC0662	Sugar ABC transporter, periplasmic sugar-bindind	[TP0067-TP0074 (0.6656524)]
COG0457	COG1653	CAC0416	CAC0416	TPR-repeat-containing protein	CAC0662	CAC0662	Sugar ABC transporter, periplasmic sugar-bindind	[TP0067-TP0074 (0.6656524)]
COG0457	COG1653	CAC0925	CAC0925	TPR-repeat-containing protein	CAC3672	CAC3672	ABC-type sugar transport system, periplasmic	[TP0067-TP0074 (0.6656524)]
COG0457	COG1653	CAC0416	CAC0416	TPR-repeat-containing protein	CAC3672	CAC3672	ABC-type sugar transport system, periplasmic	[TP0067-TP0074 (0.6656524)]
COG0457	COG1653	CAC3449	CAC3449	TPR-repeat-containing protein	CAC0662	CAC0662	Sugar ABC transporter, periplasmic sugar-bindind	[TP0067-TP0074 (0.6656524)]
COG0457	COG1653	CAC3694	CAC3694	TPR-repeat-containing protein	CAC1456	CAC1456	Sugar-binding periplasmic protein	[TP0067-TP0074 (0.6656524)]
COG0457	COG1653	CAC1067	CAC1067	TPR-repeat containing protein	CAC0429	CAC0429	Glicerol-3-phosphate ABC-transporter, periplasmic	[TP0067-TP0074 (0.6656524)]
COG0457	COG1653	CAC2490	CAC2490	Xre family DNA-binding domain and TPR repeats	CAC3672	CAC3672	ABC-type sugar transport system, periplasmic	[TP0067-TP0074 (0.6656524)]
COG0457	COG1653	CAC1214	CAC1214	Xre family DNA-binding domain and TPR-repeat	CAC0664	CAC0664	Sugar-binding periplasmic protein	[TP0067-TP0074 (0.6656524)]
COG0457	COG1653	CAC0415	CAC0415	TPR-repeat-containing protein	CAC0662	CAC0662	Sugar ABC transporter, periplasmic sugar-bindind	[TP0067-TP0074 (0.6656524)]
COG0457	COG1653	CAC1043	CAC1043	Xre family DNA-binding domain and TPR-repeat	CAC0662	CAC0662	Sugar ABC transporter, periplasmic sugar-bindind	[TP0067-TP0074 (0.6656524)]
COG0457	COG1653	CAC1063	CAC1063	TPR-repeat-containing protein	CAC2912	CAC2912	Sugar-binding periplasmic protein	[TP0067-TP0074 (0.6656524)]
COG0457	COG1653	CAC2998	CAC2998	TPR-repeat-containing protein	CAC3672	CAC3672	ABC-type sugar transport system, periplasmic	[TP0067-TP0074 (0.6656524)]
COG0457	COG1653	CAC0416	CAC0416	TPR-repeat-containing protein	CAC0429	CAC0429	Glicerol-3-phosphate ABC-transporter, periplasmic	[TP0067-TP0074 (0.6656524)]
COG0457	COG1653	CAC1064	CAC1064	TPR-repeat-containing protein	CAC2912	CAC2912	Sugar-binding periplasmic protein	[TP0067-TP0074 (0.6656524)]
COG0457	COG1653	CAC0926	CAC0926	TPR-repeat-containing protein	CAC0664	CAC0664	Sugar-binding periplasmic protein	[TP0067-TP0074 (0.6656524)]
COG0457	COG1653	CAC0186	CAC0186	Xre family DNA-binding domain and	CAC0429	CAC0429	Glicerol-3-phosphate ABC-transporter, periplasmic	[TP0067-TP0074 (0.6656524)]
COG0457	COG1653	CAC0412	CAC0412	TPR-repeat-containing protein	CAC0664	CAC0664	Sugar-binding periplasmic protein	[TP0067-TP0074 (0.6656524)]
COG0457	COG1653	CAC2998	CAC2998	TPR-repeat-containing protein	CAC0664	CAC0664	Sugar-binding periplasmic protein	[TP0067-TP0074 (0.6656524)]
COG0457	COG1653	CAC0412	CAC0412	TPR-repeat-containing protein	CAC0662	CAC0662	Sugar ABC transporter, periplasmic sugar-bindind	[TP0067-TP0074 (0.6656524)]
COG0457	COG1653	CAP0040	CAP0040	Xre family DNA-binding domain and TPR repeats	CAC0429	CAC0429	Glicerol-3-phosphate ABC-transporter, periplasmic	[TP0067-TP0074 (0.6656524)]
COG0457	COG1653	CAC2490	CAC2490	Xre family DNA-binding domain and TPR repeats	CAC0664	CAC0664	Sugar-binding periplasmic protein	[TP0067-TP0074 (0.6656524)]
COG0457	COG1653	CAC0324	CAC0324	TPR repeats containing protein	CAC0429	CAC0429	Glicerol-3-phosphate ABC-transporter, periplasmic	[TP0067-TP0074 (0.6656524)]
COG0457	COG1653	CAP0040	CAP0040	Xre family DNA-binding domain and TPR repeats	CAC2912	CAC2912	Sugar-binding periplasmic protein	[TP0067-TP0074 (0.6656524)]
COG0457	COG1653	CAC2490	CAC2490	Xre family DNA-binding domain and TPR repeats	CAC2912	CAC2912	Sugar-binding periplasmic protein	[TP0067-TP0074 (0.6656524)]
COG0457	COG1653	CAC2998	CAC2998	TPR-repeat-containing protein	CAC1456	CAC1456	Sugar-binding periplasmic protein	[TP0067-TP0074 (0.6656524)]
COG0457	COG1653	CAC0045	CAC0045	TPR-repeat-containing protein	CAC0664	CAC0664	Sugar-binding periplasmic protein	[TP0067-TP0074 (0.6656524)]
COG0457	COG1653	CAC0404	CAC0404	Serine/threonine protein kinase fused to TPR	CAC2912	CAC2912	Sugar-binding periplasmic protein	[TP0067-TP0074 (0.6656524)]
COG0457	COG1653	CAC0415	CAC0415	TPR-repeat-containing protein	CAC2912	CAC2912	Sugar-binding periplasmic protein	[TP0067-TP0074 (0.6656524)]
COG0457	COG1653	CAC2998	CAC2998	TPR-repeat-containing protein	CAC0662	CAC0662	Sugar ABC transporter, periplasmic sugar-bindind	[TP0067-TP0074 (0.6656524)]
COG0457	COG1653	CAC1214	CAC1214	Xre family DNA-binding domain and TPR-repeat	CAC2912	CAC2912	Sugar-binding periplasmic protein	[TP0067-TP0074 (0.6656524)]
COG0457	COG1653	CAP0040	CAP0040	Xre family DNA-binding domain and TPR repeats	CAC0664	CAC0664	Sugar-binding periplasmic protein	[TP0067-TP0074 (0.6656524)]
COG0457	COG1653	CAC0926	CAC0926	TPR-repeat-containing protein	CAC2912	CAC2912	Sugar-binding periplasmic protein	[TP0067-TP0074 (0.6656524)]
COG0457	COG1653	CAP0161	solR	Sol locus transcriptional repressor	CAC0429	CAC0429	Glicerol-3-phosphate ABC-transporter, periplasmic	[TP0067-TP0074 (0.6656524)]
COG0457	COG1653	CAC3449	CAC3449	TPR-repeat-containing protein	CAC2912	CAC2912	Sugar-binding periplasmic protein	[TP0067-TP0074 (0.6656524)]
COG0457	COG1653	CAP0040	CAP0040	Xre family DNA-binding domain and TPR repeats	CAC1456	CAC1456	Sugar-binding periplasmic protein	[TP0067-TP0074 (0.6656524)]
COG0457	COG1653	CAC1064	CAC1064	TPR-repeat-containing protein	CAC3672	CAC3672	ABC-type sugar transport system, periplasmic	[TP0067-TP0074 (0.6656524)]
COG0457	COG1653	CAC0186	CAC0186	Xre family DNA-binding domain and	CAC3672	CAC3672	ABC-type sugar transport system, periplasmic	[TP0067-TP0074 (0.6656524)]
COG0457	COG1653	CAC1067	CAC1067	TPR-repeat containing protein	CAC2912	CAC2912	Sugar-binding periplasmic protein	[TP0067-TP0074 (0.6656524)]
COG0457	COG1653	CAC3449	CAC3449	TPR-repeat-containing protein	CAC0664	CAC0664	Sugar-binding periplasmic protein	[TP0067-TP0074 (0.6656524)]
COG0457	COG1653	CAC0045	CAC0045	TPR-repeat-containing protein	CAC3672	CAC3672	ABC-type sugar transport system, periplasmic	[TP0067-TP0074 (0.6656524)]
COG0457	COG1653	CAC1063	CAC1063	TPR-repeat-containing protein	CAC3672	CAC3672	ABC-type sugar transport system, periplasmic	[TP0067-TP0074 (0.6656524)]
COG0457	COG1653	CAC2490	CAC2490	Xre family DNA-binding domain and TPR repeats	CAC1456	CAC1456	Sugar-binding periplasmic protein	[TP0067-TP0074 (0.6656524)]
COG0457	COG1653	CAC0045	CAC0045	TPR-repeat-containing protein	CAC2912	CAC2912	Sugar-binding periplasmic protein	[TP0067-TP0074 (0.6656524)]
COG0457	COG1653	CAC1064	CAC1064	TPR-repeat-containing protein	CAC0662	CAC0662	Sugar ABC transporter, periplasmic sugar-bindind	[TP0067-TP0074 (0.6656524)]
COG0457	COG1653	CAC0412	CAC0412	TPR-repeat-containing protein	CAC2912	CAC2912	Sugar-binding periplasmic protein	[TP0067-TP0074 (0.6656524)]
COG0457	COG1653	CAP0149	CAP0149	Xre family DNA-binding domain and TRP-repeats	CAC0662	CAC0662	Sugar ABC transporter, periplasmic sugar-bindind	[TP0067-TP0074 (0.6656524)]
COG0457	COG1653	CAC1214	CAC1214	Xre family DNA-binding domain and TPR-repeat	CAC3672	CAC3672	ABC-type sugar transport system, periplasmic	[TP0067-TP0074 (0.6656524)]
COG0457	COG1653	CAC0415	CAC0415	TPR-repeat-containing protein	CAC3672	CAC3672	ABC-type sugar transport system, periplasmic	[TP0067-TP0074 (0.6656524)]
COG0457	COG1653	CAC3694	CAC3694	TPR-repeat-containing protein	CAC0664	CAC0664	Sugar-binding periplasmic protein	[TP0067-TP0074 (0.6656524)]
COG0457	COG1653	CAC1063	CAC1063	TPR-repeat-containing protein	CAC0664	CAC0664	Sugar-binding periplasmic protein	[TP0067-TP0074 (0.6656524)]
COG0457	COG1653	CAC0926	CAC0926	TPR-repeat-containing protein	CAC1456	CAC1456	Sugar-binding periplasmic protein	[TP0067-TP0074 (0.6656524)]
COG0457	COG1653	CAC3449	CAC3449	TPR-repeat-containing protein	CAC1456	CAC1456	Sugar-binding periplasmic protein	[TP0067-TP0074 (0.6656524)]
COG0457	COG1653	CAC0324	CAC0324	TPR repeats containing protein	CAC0662	CAC0662	Sugar ABC transporter, periplasmic sugar-bindind	[TP0067-TP0074 (0.6656524)]
COG0457	COG1653	CAC1064	CAC1064	TPR-repeat-containing protein	CAC1456	CAC1456	Sugar-binding periplasmic protein	[TP0067-TP0074 (0.6656524)]
COG0457	COG1653	CAC1043	CAC1043	Xre family DNA-binding domain and TPR-repeat	CAC0664	CAC0664	Sugar-binding periplasmic protein	[TP0067-TP0074 (0.6656524)]
COG0457	COG1653	CAC1043	CAC1043	Xre family DNA-binding domain and TPR-repeat	CAC3672	CAC3672	ABC-type sugar transport system, periplasmic	[TP0067-TP0074 (0.6656524)]
COG0457	COG1653	CAC2998	CAC2998	TPR-repeat-containing protein	CAC0429	CAC0429	Glicerol-3-phosphate ABC-transporter, periplasmic	[TP0067-TP0074 (0.6656524)]
COG0457	COG1653	CAC2822	CAC2822	TPR-repeat-containing protein	CAC0429	CAC0429	Glicerol-3-phosphate ABC-transporter, periplasmic	[TP0067-TP0074 (0.6656524)]
COG0457	COG1653	CAC0926	CAC0926	TPR-repeat-containing protein	CAC0662	CAC0662	Sugar ABC transporter, periplasmic sugar-bindind	[TP0067-TP0074 (0.6656524)]
COG0457	COG1653	CAC1043	CAC1043	Xre family DNA-binding domain and TPR-repeat	CAC1456	CAC1456	Sugar-binding periplasmic protein	[TP0067-TP0074 (0.6656524)]
COG0457	COG1653	CAC0045	CAC0045	TPR-repeat-containing protein	CAC1456	CAC1456	Sugar-binding periplasmic protein	[TP0067-TP0074 (0.6656524)]
COG0457	COG1653	CAC1043	CAC1043	Xre family DNA-binding domain and TPR-repeat	CAC2912	CAC2912	Sugar-binding periplasmic protein	[TP0067-TP0074 (0.6656524)]
COG0457	COG1653	CAC0925	CAC0925	TPR-repeat-containing protein	CAC0664	CAC0664	Sugar-binding periplasmic protein	[TP0067-TP0074 (0.6656524)]
COG0457	COG1653	CAC0324	CAC0324	TPR repeats containing protein	CAC0664	CAC0664	Sugar-binding periplasmic protein	[TP0067-TP0074 (0.6656524)]
COG0457	COG1653	CAC0926	CAC0926	TPR-repeat-containing protein	CAC3672	CAC3672	ABC-type sugar transport system, periplasmic	[TP0067-TP0074 (0.6656524)]
COG0457	COG1653	CAC1063	CAC1063	TPR-repeat-containing protein	CAC0429	CAC0429	Glicerol-3-phosphate ABC-transporter, periplasmic	[TP0067-TP0074 (0.6656524)]
COG0457	COG1653	CAP0149	CAP0149	Xre family DNA-binding domain and TRP-repeats	CAC3672	CAC3672	ABC-type sugar transport system, periplasmic	[TP0067-TP0074 (0.6656524)]
COG0457	COG1653	CAP0161	solR	Sol locus transcriptional repressor	CAC0664	CAC0664	Sugar-binding periplasmic protein	[TP0067-TP0074 (0.6656524)]
COG0457	COG1653	CAC1214	CAC1214	Xre family DNA-binding domain and TPR-repeat	CAC0429	CAC0429	Glicerol-3-phosphate ABC-transporter, periplasmic	[TP0067-TP0074 (0.6656524)]
COG0457	COG1653	CAC0416	CAC0416	TPR-repeat-containing protein	CAC2912	CAC2912	Sugar-binding periplasmic protein	[TP0067-TP0074 (0.6656524)]
COG0457	COG1653	CAC0186	CAC0186	Xre family DNA-binding domain and	CAC2912	CAC2912	Sugar-binding periplasmic protein	[TP0067-TP0074 (0.6656524)]
COG0457	COG1653	CAC3449	CAC3449	TPR-repeat-containing protein	CAC3672	CAC3672	ABC-type sugar transport system, periplasmic	[TP0067-TP0074 (0.6656524)]
COG0457	COG1653	CAC1064	CAC1064	TPR-repeat-containing protein	CAC0429	CAC0429	Glicerol-3-phosphate ABC-transporter, periplasmic	[TP0067-TP0074 (0.6656524)]
COG0457	COG1653	CAC0925	CAC0925	TPR-repeat-containing protein	CAC1456	CAC1456	Sugar-binding periplasmic protein	[TP0067-TP0074 (0.6656524)]
COG0457	COG1653	CAP0149	CAP0149	Xre family DNA-binding domain and TRP-repeats	CAC2912	CAC2912	Sugar-binding periplasmic protein	[TP0067-TP0074 (0.6656524)]
COG0457	COG1653	CAC2490	CAC2490	Xre family DNA-binding domain and TPR repeats	CAC0662	CAC0662	Sugar ABC transporter, periplasmic sugar-bindind	[TP0067-TP0074 (0.6656524)]
COG0457	COG1653	CAP0161	solR	Sol locus transcriptional repressor	CAC1456	CAC1456	Sugar-binding periplasmic protein	[TP0067-TP0074 (0.6656524)]
COG0457	COG1653	CAC1043	CAC1043	Xre family DNA-binding domain and TPR-repeat	CAC0429	CAC0429	Glicerol-3-phosphate ABC-transporter, periplasmic	[TP0067-TP0074 (0.6656524)]
COG0457	COG1653	CAC0324	CAC0324	TPR repeats containing protein	CAC3672	CAC3672	ABC-type sugar transport system, periplasmic	[TP0067-TP0074 (0.6656524)]
COG0457	COG1653	CAC0045	CAC0045	TPR-repeat-containing protein	CAC0429	CAC0429	Glicerol-3-phosphate ABC-transporter, periplasmic	[TP0067-TP0074 (0.6656524)]
COG0457	COG1653	CAC2998	CAC2998	TPR-repeat-containing protein	CAC2912	CAC2912	Sugar-binding periplasmic protein	[TP0067-TP0074 (0.6656524)]
COG0457	COG1653	CAC0925	CAC0925	TPR-repeat-containing protein	CAC0662	CAC0662	Sugar ABC transporter, periplasmic sugar-bindind	[TP0067-TP0074 (0.6656524)]
COG1061	COG3391	CAC2824	CAC2824	N-terminal HKD family nuclease fused to DNA/RNA	CAC2535	CAC2535	Predicted protein of beta-propeller fold	[TP0380-TP0421 (0.5112116)]
COG1061	COG3391	CAC2824	CAC2824	N-terminal HKD family nuclease fused to DNA/RNA	CAC2386	CAC2386	Predicted protein of beta-propeller fold	[TP0380-TP0421 (0.5112116)]
COG0222	COG0802	CAC3145	rplL	50S ribosomal protein L7/L12	CAC2838	CAC2838	Predicted nucleotide-binding protein, YjeE family	[TP0240-TP0875 (0.8481433)]
COG0222	COG0802	CAC1661	CAC1661	Predicted secreted nucleic acid binding protein	CAC2838	CAC2838	Predicted nucleotide-binding protein, YjeE family	[TP0240-TP0875 (0.8481433)]
COG0495	COG1214	CAC0646	leuS	Leucyl-tRNA synthetase (EC 6.1.1.4) (Leucine--tRNA ligase) (LeuRS)	CAC2839	CAC2839	Inactive homolog of metal-dependent proteases	[TP0586-TP0876 (0.5571989)]
COG0192	COG0592	CAC2856	metK	S-adenosylmethionine synthetase (EC 2.5.1.6) (Methionine adenosyltransferase) (AdoMet synthetase) (MAT)	CAC0002	CAC0002	DNA polymerase III beta subunit	[TP0794-TP0002 (0.8412751)]
COG0860	COG1396	CAC3092	CAC3092	Amidase, germination specific	CAC0841	CAC0841	Predicted transcriptional regulator	[TP0247-TP0461 (0.8100859)]
COG0860	COG1396	CAC3092	CAC3092	Amidase, germination specific	CAC3695	CAC3695	Possible transcriptional regulator, containing	[TP0247-TP0461 (0.8100859)]
COG0860	COG1396	CAC3092	CAC3092	Amidase, germination specific	CAC0465	CAC0465	Predicted transcriptional regulator,	[TP0247-TP0461 (0.8100859)]
COG0860	COG1396	CAC3092	CAC3092	Amidase, germination specific	CAC0549	CAC0549	Predicted transcriptional regulator	[TP0247-TP0461 (0.8100859)]
COG0265	COG0333	CAC0500	CAC0500	Membrane protein containing C-terminal PDZ domain	CAC1745	rpmF	50S ribosomal protein L32	[TP0773-TP0807 (0.5060325)]
COG0265	COG0333	CAC0463	CAC0463	Serine protease Do {UniProtKB/TrEMBL:Q97LU1}	CAC1745	rpmF	50S ribosomal protein L32	[TP0773-TP0807 (0.5060325)]
COG0265	COG0333	CAC2433	CAC2433	HtrA-like serine protease	CAC1745	rpmF	50S ribosomal protein L32	[TP0773-TP0807 (0.5060325)]
COG0265	COG0333	CAC3218	CAC3218	Periplasmic trypsin-like serine protease (With	CAC1745	rpmF	50S ribosomal protein L32	[TP0773-TP0807 (0.5060325)]
COG0802	COG0860	CAC2838	CAC2838	Predicted nucleotide-binding protein, YjeE family	CAC3092	CAC3092	Amidase, germination specific	[TP0875-TP0247 (0.90700364)]
COG0265	COG1774	CAC3218	CAC3218	Periplasmic trypsin-like serine protease (With	CAC0301	CAC0301	Signal peptidase II (PSP1) homolog, YAAT	[TP0773-TP0046 (0.558835)]
COG0265	COG1774	CAC0500	CAC0500	Membrane protein containing C-terminal PDZ domain	CAC0301	CAC0301	Signal peptidase II (PSP1) homolog, YAAT	[TP0773-TP0046 (0.558835)]
COG0265	COG1774	CAC2433	CAC2433	HtrA-like serine protease	CAC0301	CAC0301	Signal peptidase II (PSP1) homolog, YAAT	[TP0773-TP0046 (0.558835)]
COG0265	COG1774	CAC0463	CAC0463	Serine protease Do {UniProtKB/TrEMBL:Q97LU1}	CAC0301	CAC0301	Signal peptidase II (PSP1) homolog, YAAT	[TP0773-TP0046 (0.558835)]
COG1536	COG1677	CAC2161	CAC2161	Flagellar motor switch protein FliG	CAC2163	fliE	Flagellar hook-basal body complex protein fliE	[TP0026-TP0398 (0.81876683)]
COG1344	COG1582	CAC2167	CAC2167	Flagellin family protein	CAC2153	CAC2153	Flagellar protein flbD {UniProtKB/TrEMBL:Q97H60}	[TP0659-TP0726 (0.7363138)]
COG1344	COG1582	CAC2203	CAC2203	Flagellin {UniProtKB/TrEMBL:O69136}	CAC2153	CAC2153	Flagellar protein flbD {UniProtKB/TrEMBL:Q97H60}	[TP0659-TP0726 (0.7363138)]
COG1344	COG1582	CAC1634	CAC1634	Flagellin {UniProtKB/TrEMBL:Q97IK6}	CAC2153	CAC2153	Flagellar protein flbD {UniProtKB/TrEMBL:Q97H60}	[TP0659-TP0726 (0.7363138)]
COG1344	COG1582	CAC1555	CAC1555	Flagellin {UniProtKB/TrEMBL:Q97IT5}	CAC2153	CAC2153	Flagellar protein flbD {UniProtKB/TrEMBL:Q97H60}	[TP0659-TP0726 (0.7363138)]
COG1344	COG1582	CAC2211	CAC2211	Flagellin {UniProtKB/TrEMBL:Q97H04}	CAC2153	CAC2153	Flagellar protein flbD {UniProtKB/TrEMBL:Q97H60}	[TP0659-TP0726 (0.7363138)]
COG0820	COG2812	CAC1190	CAC1190	Predicted Fe-S-cluster redox enzyme, YLON	CAC0300	CAC0300	DNA-polymerase III, gamma subunit	[TP0068-TP1005 (0.60435057)]
COG0820	COG2812	CAC1190	CAC1190	Predicted Fe-S-cluster redox enzyme, YLON	CAC0125	CAC0125	DNA-directed DNA polymerase, III chain	[TP0068-TP1005 (0.60435057)]
COG0820	COG2812	CAC1726	CAC1726	Predicted Fe-S-cluster redox enzyme, YLON	CAC0125	CAC0125	DNA-directed DNA polymerase, III chain	[TP0068-TP1005 (0.60435057)]
COG0820	COG2812	CAC1726	CAC1726	Predicted Fe-S-cluster redox enzyme, YLON	CAC0300	CAC0300	DNA-polymerase III, gamma subunit	[TP0068-TP1005 (0.60435057)]
COG0771	COG1815	CAC3194	murD	UDP-N-acetylmuramoylalanine--D-glutamate ligase (EC 6.3.2.9) (UDP-N- acetylmuramoyl-L-alanyl-D-glutamate synthetase) (D-glutamic acid- adding enzyme)	CAC2165	CAC2165	Flagellar basal-body rod protein FlgB	[TP0903-TP0396 (0.6336193)]
COG0272	COG1396	CAC2673	CAC2673	NAD-dependent DNA ligase	CAC0465	CAC0465	Predicted transcriptional regulator,	[TP0634-TP0461 (0.7134334)]
COG0272	COG1396	CAC2673	CAC2673	NAD-dependent DNA ligase	CAC0841	CAC0841	Predicted transcriptional regulator	[TP0634-TP0461 (0.7134334)]
COG0272	COG1396	CAC1195	CAC1195	DNA ligase (NAD dependent), LigA	CAC3695	CAC3695	Possible transcriptional regulator, containing	[TP0634-TP0461 (0.7134334)]
COG0272	COG1396	CAC1195	CAC1195	DNA ligase (NAD dependent), LigA	CAC0549	CAC0549	Predicted transcriptional regulator	[TP0634-TP0461 (0.7134334)]
COG0272	COG1396	CAC1195	CAC1195	DNA ligase (NAD dependent), LigA	CAC0465	CAC0465	Predicted transcriptional regulator,	[TP0634-TP0461 (0.7134334)]
COG0272	COG1396	CAC1195	CAC1195	DNA ligase (NAD dependent), LigA	CAC0841	CAC0841	Predicted transcriptional regulator	[TP0634-TP0461 (0.7134334)]
COG0272	COG1396	CAC2673	CAC2673	NAD-dependent DNA ligase	CAC3695	CAC3695	Possible transcriptional regulator, containing	[TP0634-TP0461 (0.7134334)]
COG0272	COG1396	CAC2673	CAC2673	NAD-dependent DNA ligase	CAC0549	CAC0549	Predicted transcriptional regulator	[TP0634-TP0461 (0.7134334)]
COG0577	COG0845	CAC2731	CAC2731	Predicted permease {UniProtKB/TrEMBL:Q97FK6}	CAC0318	CAC0318	Membrane permease, predicted cation efflux pumps	[TP0963-TP0965 (0.93032813)]
COG0577	COG0845	CAC3583	CAC3583	Predicted permease {UniProtKB/TrEMBL:Q97D97}	CAC3270	CAC3270	Permease, predicted cation efflux pump	[TP0963-TP0965 (0.93032813)]
COG0577	COG0845	CAC1519	CAC1519	Predicted permease {UniProtKB/TrEMBL:Q97IX1}	CAC3270	CAC3270	Permease, predicted cation efflux pump	[TP0963-TP0965 (0.93032813)]
COG0577	COG0845	CAC2731	CAC2731	Predicted permease {UniProtKB/TrEMBL:Q97FK6}	CAC0667	CAC0667	Sugar-binding periplasmic protein	[TP0963-TP0965 (0.93032813)]
COG0577	COG0845	CAC0320	CAC0320	Predicted permease {UniProtKB/TrEMBL:Q97M78}	CAP0074	CAP0074	Hypothetical protein CAP0074	[TP0963-TP0965 (0.93032813)]
COG0577	COG0845	CAC0320	CAC0320	Predicted permease {UniProtKB/TrEMBL:Q97M78}	CAC0141	CAC0141	Membrane permease, predicted cation efflux pumps	[TP0963-TP0965 (0.93032813)]
COG0577	COG0845	CAC0823	CAC0823	Predicted membrane protein	CAP0074	CAP0074	Hypothetical protein CAP0074	[TP0963-TP0965 (0.93032813)]
COG0577	COG0845	CAC0527	CAC0527	Predicted permease, domain duplication	CAC3270	CAC3270	Permease, predicted cation efflux pump	[TP0963-TP0965 (0.93032813)]
COG0577	COG0845	CAC3561	CAC3561	ABC-type transporter, permease component	CAC0318	CAC0318	Membrane permease, predicted cation efflux pumps	[TP0963-TP0965 (0.93032813)]
COG0577	COG0845	CAC0320	CAC0320	Predicted permease {UniProtKB/TrEMBL:Q97M78}	CAC3559	CAC3559	Uncharacterized conserved membrane protein, YHBJ	[TP0963-TP0965 (0.93032813)]
COG0577	COG0845	CAC0374	CAC0374	Similar to ABC transporter	CAC3559	CAC3559	Uncharacterized conserved membrane protein, YHBJ	[TP0963-TP0965 (0.93032813)]
COG0577	COG0845	CAC1519	CAC1519	Predicted permease {UniProtKB/TrEMBL:Q97IX1}	CAC3559	CAC3559	Uncharacterized conserved membrane protein, YHBJ	[TP0963-TP0965 (0.93032813)]
COG0577	COG0845	CAC0374	CAC0374	Similar to ABC transporter	CAC3270	CAC3270	Permease, predicted cation efflux pump	[TP0963-TP0965 (0.93032813)]
COG0577	COG0845	CAC0227	CAC0227	Predicted permease {UniProtKB/TrEMBL:Q97MH1}	CAC0141	CAC0141	Membrane permease, predicted cation efflux pumps	[TP0963-TP0965 (0.93032813)]
COG0577	COG0845	CAC3584	CAC3584	Predicted permease {UniProtKB/TrEMBL:Q97D96}	CAC0667	CAC0667	Sugar-binding periplasmic protein	[TP0963-TP0965 (0.93032813)]
COG0577	COG0845	CAC3583	CAC3583	Predicted permease {UniProtKB/TrEMBL:Q97D97}	CAC0318	CAC0318	Membrane permease, predicted cation efflux pumps	[TP0963-TP0965 (0.93032813)]
COG0577	COG0845	CAC0067	CAC0067	(FS) similar to ABC transporter (Permease), YXDM	CAC0318	CAC0318	Membrane permease, predicted cation efflux pumps	[TP0963-TP0965 (0.93032813)]
COG0577	COG0845	CAC3561	CAC3561	ABC-type transporter, permease component	CAC3270	CAC3270	Permease, predicted cation efflux pump	[TP0963-TP0965 (0.93032813)]
COG0577	COG0845	CAC3561	CAC3561	ABC-type transporter, permease component	CAP0074	CAP0074	Hypothetical protein CAP0074	[TP0963-TP0965 (0.93032813)]
COG0577	COG0845	CAC0320	CAC0320	Predicted permease {UniProtKB/TrEMBL:Q97M78}	CAC3270	CAC3270	Permease, predicted cation efflux pump	[TP0963-TP0965 (0.93032813)]
COG0577	COG0845	CAC1519	CAC1519	Predicted permease {UniProtKB/TrEMBL:Q97IX1}	CAC0667	CAC0667	Sugar-binding periplasmic protein	[TP0963-TP0965 (0.93032813)]
COG0577	COG0845	CAC0527	CAC0527	Predicted permease, domain duplication	CAP0074	CAP0074	Hypothetical protein CAP0074	[TP0963-TP0965 (0.93032813)]
COG0577	COG0845	CAC2003	CAC2003	Predicted permease {UniProtKB/TrEMBL:Q97HK8}	CAC3270	CAC3270	Permease, predicted cation efflux pump	[TP0963-TP0965 (0.93032813)]
COG0577	COG0845	CAC0374	CAC0374	Similar to ABC transporter	CAC0318	CAC0318	Membrane permease, predicted cation efflux pumps	[TP0963-TP0965 (0.93032813)]
COG0577	COG0845	CAC0527	CAC0527	Predicted permease, domain duplication	CAC0667	CAC0667	Sugar-binding periplasmic protein	[TP0963-TP0965 (0.93032813)]
COG0577	COG0845	CAC0165	CAC0165	Predicted ABC transporter, permease component	CAP0074	CAP0074	Hypothetical protein CAP0074	[TP0963-TP0965 (0.93032813)]
COG0577	COG0845	CAC3583	CAC3583	Predicted permease {UniProtKB/TrEMBL:Q97D97}	CAP0074	CAP0074	Hypothetical protein CAP0074	[TP0963-TP0965 (0.93032813)]
COG0577	COG0845	CAC0165	CAC0165	Predicted ABC transporter, permease component	CAC3559	CAC3559	Uncharacterized conserved membrane protein, YHBJ	[TP0963-TP0965 (0.93032813)]
COG0577	COG0845	CAC1534	CAC1534	Predicted permease {UniProtKB/TrEMBL:Q97IV6}	CAC0667	CAC0667	Sugar-binding periplasmic protein	[TP0963-TP0965 (0.93032813)]
COG0577	COG0845	CAC0067	CAC0067	(FS) similar to ABC transporter (Permease), YXDM	CAC3559	CAC3559	Uncharacterized conserved membrane protein, YHBJ	[TP0963-TP0965 (0.93032813)]
COG0577	COG0845	CAC1519	CAC1519	Predicted permease {UniProtKB/TrEMBL:Q97IX1}	CAC0141	CAC0141	Membrane permease, predicted cation efflux pumps	[TP0963-TP0965 (0.93032813)]
COG0577	COG0845	CAC1519	CAC1519	Predicted permease {UniProtKB/TrEMBL:Q97IX1}	CAP0074	CAP0074	Hypothetical protein CAP0074	[TP0963-TP0965 (0.93032813)]
COG0577	COG0845	CAC3583	CAC3583	Predicted permease {UniProtKB/TrEMBL:Q97D97}	CAC3559	CAC3559	Uncharacterized conserved membrane protein, YHBJ	[TP0963-TP0965 (0.93032813)]
COG0577	COG0845	CAC0067	CAC0067	(FS) similar to ABC transporter (Permease), YXDM	CAP0074	CAP0074	Hypothetical protein CAP0074	[TP0963-TP0965 (0.93032813)]
COG0577	COG0845	CAC0454	CAC0454	Predicted ATP transporter permease component	CAC3559	CAC3559	Uncharacterized conserved membrane protein, YHBJ	[TP0963-TP0965 (0.93032813)]
COG0577	COG0845	CAC2003	CAC2003	Predicted permease {UniProtKB/TrEMBL:Q97HK8}	CAC0667	CAC0667	Sugar-binding periplasmic protein	[TP0963-TP0965 (0.93032813)]
COG0577	COG0845	CAC3561	CAC3561	ABC-type transporter, permease component	CAC0141	CAC0141	Membrane permease, predicted cation efflux pumps	[TP0963-TP0965 (0.93032813)]
COG0577	COG0845	CAC0823	CAC0823	Predicted membrane protein	CAC3270	CAC3270	Permease, predicted cation efflux pump	[TP0963-TP0965 (0.93032813)]
COG0577	COG0845	CAC1534	CAC1534	Predicted permease {UniProtKB/TrEMBL:Q97IV6}	CAC0141	CAC0141	Membrane permease, predicted cation efflux pumps	[TP0963-TP0965 (0.93032813)]
COG0577	COG0845	CAC0068	CAC0068	(FS) similar to ABC transporter (Permease), YXDM	CAC3270	CAC3270	Permease, predicted cation efflux pump	[TP0963-TP0965 (0.93032813)]
COG0577	COG0845	CAC0374	CAC0374	Similar to ABC transporter	CAC0141	CAC0141	Membrane permease, predicted cation efflux pumps	[TP0963-TP0965 (0.93032813)]
COG0577	COG0845	CAC1519	CAC1519	Predicted permease {UniProtKB/TrEMBL:Q97IX1}	CAC0318	CAC0318	Membrane permease, predicted cation efflux pumps	[TP0963-TP0965 (0.93032813)]
COG0577	COG0845	CAC0454	CAC0454	Predicted ATP transporter permease component	CAC3270	CAC3270	Permease, predicted cation efflux pump	[TP0963-TP0965 (0.93032813)]
COG0577	COG0845	CAC2003	CAC2003	Predicted permease {UniProtKB/TrEMBL:Q97HK8}	CAC0318	CAC0318	Membrane permease, predicted cation efflux pumps	[TP0963-TP0965 (0.93032813)]
COG0577	COG0845	CAC0068	CAC0068	(FS) similar to ABC transporter (Permease), YXDM	CAC0667	CAC0667	Sugar-binding periplasmic protein	[TP0963-TP0965 (0.93032813)]
COG0577	COG0845	CAC2731	CAC2731	Predicted permease {UniProtKB/TrEMBL:Q97FK6}	CAC3559	CAC3559	Uncharacterized conserved membrane protein, YHBJ	[TP0963-TP0965 (0.93032813)]
COG0577	COG0845	CAC0165	CAC0165	Predicted ABC transporter, permease component	CAC3270	CAC3270	Permease, predicted cation efflux pump	[TP0963-TP0965 (0.93032813)]
COG0577	COG0845	CAC0165	CAC0165	Predicted ABC transporter, permease component	CAC0318	CAC0318	Membrane permease, predicted cation efflux pumps	[TP0963-TP0965 (0.93032813)]
COG0577	COG0845	CAC3561	CAC3561	ABC-type transporter, permease component	CAC0667	CAC0667	Sugar-binding periplasmic protein	[TP0963-TP0965 (0.93032813)]
COG0577	COG0845	CAC0227	CAC0227	Predicted permease {UniProtKB/TrEMBL:Q97MH1}	CAC0667	CAC0667	Sugar-binding periplasmic protein	[TP0963-TP0965 (0.93032813)]
COG0577	COG0845	CAC0067	CAC0067	(FS) similar to ABC transporter (Permease), YXDM	CAC0667	CAC0667	Sugar-binding periplasmic protein	[TP0963-TP0965 (0.93032813)]
COG0577	COG0845	CAC0068	CAC0068	(FS) similar to ABC transporter (Permease), YXDM	CAC3559	CAC3559	Uncharacterized conserved membrane protein, YHBJ	[TP0963-TP0965 (0.93032813)]
COG0577	COG0845	CAC0374	CAC0374	Similar to ABC transporter	CAC0667	CAC0667	Sugar-binding periplasmic protein	[TP0963-TP0965 (0.93032813)]
COG0577	COG0845	CAC3584	CAC3584	Predicted permease {UniProtKB/TrEMBL:Q97D96}	CAC0318	CAC0318	Membrane permease, predicted cation efflux pumps	[TP0963-TP0965 (0.93032813)]
COG0577	COG0845	CAC3583	CAC3583	Predicted permease {UniProtKB/TrEMBL:Q97D97}	CAC0141	CAC0141	Membrane permease, predicted cation efflux pumps	[TP0963-TP0965 (0.93032813)]
COG0577	COG0845	CAC0320	CAC0320	Predicted permease {UniProtKB/TrEMBL:Q97M78}	CAC0318	CAC0318	Membrane permease, predicted cation efflux pumps	[TP0963-TP0965 (0.93032813)]
COG0577	COG0845	CAC1534	CAC1534	Predicted permease {UniProtKB/TrEMBL:Q97IV6}	CAC3270	CAC3270	Permease, predicted cation efflux pump	[TP0963-TP0965 (0.93032813)]
COG0577	COG0845	CAC3584	CAC3584	Predicted permease {UniProtKB/TrEMBL:Q97D96}	CAC0141	CAC0141	Membrane permease, predicted cation efflux pumps	[TP0963-TP0965 (0.93032813)]
COG0577	COG0845	CAC1534	CAC1534	Predicted permease {UniProtKB/TrEMBL:Q97IV6}	CAC3559	CAC3559	Uncharacterized conserved membrane protein, YHBJ	[TP0963-TP0965 (0.93032813)]
COG0577	COG0845	CAC0823	CAC0823	Predicted membrane protein	CAC0318	CAC0318	Membrane permease, predicted cation efflux pumps	[TP0963-TP0965 (0.93032813)]
COG0577	COG0845	CAC0165	CAC0165	Predicted ABC transporter, permease component	CAC0667	CAC0667	Sugar-binding periplasmic protein	[TP0963-TP0965 (0.93032813)]
COG0577	COG0845	CAC0454	CAC0454	Predicted ATP transporter permease component	CAC0318	CAC0318	Membrane permease, predicted cation efflux pumps	[TP0963-TP0965 (0.93032813)]
COG0577	COG0845	CAC0374	CAC0374	Similar to ABC transporter	CAP0074	CAP0074	Hypothetical protein CAP0074	[TP0963-TP0965 (0.93032813)]
COG0577	COG0845	CAC0067	CAC0067	(FS) similar to ABC transporter (Permease), YXDM	CAC3270	CAC3270	Permease, predicted cation efflux pump	[TP0963-TP0965 (0.93032813)]
COG0577	COG0845	CAC2003	CAC2003	Predicted permease {UniProtKB/TrEMBL:Q97HK8}	CAP0074	CAP0074	Hypothetical protein CAP0074	[TP0963-TP0965 (0.93032813)]
COG0577	COG0845	CAC0823	CAC0823	Predicted membrane protein	CAC0667	CAC0667	Sugar-binding periplasmic protein	[TP0963-TP0965 (0.93032813)]
COG0577	COG0845	CAC0527	CAC0527	Predicted permease, domain duplication	CAC0141	CAC0141	Membrane permease, predicted cation efflux pumps	[TP0963-TP0965 (0.93032813)]
COG0577	COG0845	CAC0227	CAC0227	Predicted permease {UniProtKB/TrEMBL:Q97MH1}	CAC3559	CAC3559	Uncharacterized conserved membrane protein, YHBJ	[TP0963-TP0965 (0.93032813)]
COG0577	COG0845	CAC0823	CAC0823	Predicted membrane protein	CAC0141	CAC0141	Membrane permease, predicted cation efflux pumps	[TP0963-TP0965 (0.93032813)]
COG0577	COG0845	CAC1534	CAC1534	Predicted permease {UniProtKB/TrEMBL:Q97IV6}	CAP0074	CAP0074	Hypothetical protein CAP0074	[TP0963-TP0965 (0.93032813)]
COG0577	COG0845	CAC2003	CAC2003	Predicted permease {UniProtKB/TrEMBL:Q97HK8}	CAC0141	CAC0141	Membrane permease, predicted cation efflux pumps	[TP0963-TP0965 (0.93032813)]
COG0577	COG0845	CAC3584	CAC3584	Predicted permease {UniProtKB/TrEMBL:Q97D96}	CAP0074	CAP0074	Hypothetical protein CAP0074	[TP0963-TP0965 (0.93032813)]
COG0577	COG0845	CAC0320	CAC0320	Predicted permease {UniProtKB/TrEMBL:Q97M78}	CAC0667	CAC0667	Sugar-binding periplasmic protein	[TP0963-TP0965 (0.93032813)]
COG0577	COG0845	CAC0068	CAC0068	(FS) similar to ABC transporter (Permease), YXDM	CAC0141	CAC0141	Membrane permease, predicted cation efflux pumps	[TP0963-TP0965 (0.93032813)]
COG0577	COG0845	CAC0068	CAC0068	(FS) similar to ABC transporter (Permease), YXDM	CAP0074	CAP0074	Hypothetical protein CAP0074	[TP0963-TP0965 (0.93032813)]
COG0577	COG0845	CAC2003	CAC2003	Predicted permease {UniProtKB/TrEMBL:Q97HK8}	CAC3559	CAC3559	Uncharacterized conserved membrane protein, YHBJ	[TP0963-TP0965 (0.93032813)]
COG0577	COG0845	CAC1534	CAC1534	Predicted permease {UniProtKB/TrEMBL:Q97IV6}	CAC0318	CAC0318	Membrane permease, predicted cation efflux pumps	[TP0963-TP0965 (0.93032813)]
COG0577	COG0845	CAC0227	CAC0227	Predicted permease {UniProtKB/TrEMBL:Q97MH1}	CAC0318	CAC0318	Membrane permease, predicted cation efflux pumps	[TP0963-TP0965 (0.93032813)]
COG0577	COG0845	CAC0068	CAC0068	(FS) similar to ABC transporter (Permease), YXDM	CAC0318	CAC0318	Membrane permease, predicted cation efflux pumps	[TP0963-TP0965 (0.93032813)]
COG0577	COG0845	CAC3583	CAC3583	Predicted permease {UniProtKB/TrEMBL:Q97D97}	CAC0667	CAC0667	Sugar-binding periplasmic protein	[TP0963-TP0965 (0.93032813)]
COG0577	COG0845	CAC0454	CAC0454	Predicted ATP transporter permease component	CAC0141	CAC0141	Membrane permease, predicted cation efflux pumps	[TP0963-TP0965 (0.93032813)]
COG0577	COG0845	CAC0227	CAC0227	Predicted permease {UniProtKB/TrEMBL:Q97MH1}	CAC3270	CAC3270	Permease, predicted cation efflux pump	[TP0963-TP0965 (0.93032813)]
COG0577	COG0845	CAC0454	CAC0454	Predicted ATP transporter permease component	CAP0074	CAP0074	Hypothetical protein CAP0074	[TP0963-TP0965 (0.93032813)]
COG0577	COG0845	CAC0067	CAC0067	(FS) similar to ABC transporter (Permease), YXDM	CAC0141	CAC0141	Membrane permease, predicted cation efflux pumps	[TP0963-TP0965 (0.93032813)]
COG0577	COG0845	CAC3584	CAC3584	Predicted permease {UniProtKB/TrEMBL:Q97D96}	CAC3270	CAC3270	Permease, predicted cation efflux pump	[TP0963-TP0965 (0.93032813)]
COG0577	COG0845	CAC0527	CAC0527	Predicted permease, domain duplication	CAC3559	CAC3559	Uncharacterized conserved membrane protein, YHBJ	[TP0963-TP0965 (0.93032813)]
COG0577	COG0845	CAC2731	CAC2731	Predicted permease {UniProtKB/TrEMBL:Q97FK6}	CAC0141	CAC0141	Membrane permease, predicted cation efflux pumps	[TP0963-TP0965 (0.93032813)]
COG0577	COG0845	CAC0823	CAC0823	Predicted membrane protein	CAC3559	CAC3559	Uncharacterized conserved membrane protein, YHBJ	[TP0963-TP0965 (0.93032813)]
COG0577	COG0845	CAC3584	CAC3584	Predicted permease {UniProtKB/TrEMBL:Q97D96}	CAC3559	CAC3559	Uncharacterized conserved membrane protein, YHBJ	[TP0963-TP0965 (0.93032813)]
COG0577	COG0845	CAC2731	CAC2731	Predicted permease {UniProtKB/TrEMBL:Q97FK6}	CAP0074	CAP0074	Hypothetical protein CAP0074	[TP0963-TP0965 (0.93032813)]
COG0577	COG0845	CAC2731	CAC2731	Predicted permease {UniProtKB/TrEMBL:Q97FK6}	CAC3270	CAC3270	Permease, predicted cation efflux pump	[TP0963-TP0965 (0.93032813)]
COG0577	COG0845	CAC3561	CAC3561	ABC-type transporter, permease component	CAC3559	CAC3559	Uncharacterized conserved membrane protein, YHBJ	[TP0963-TP0965 (0.93032813)]
COG0577	COG0845	CAC0527	CAC0527	Predicted permease, domain duplication	CAC0318	CAC0318	Membrane permease, predicted cation efflux pumps	[TP0963-TP0965 (0.93032813)]
COG0577	COG0845	CAC0165	CAC0165	Predicted ABC transporter, permease component	CAC0141	CAC0141	Membrane permease, predicted cation efflux pumps	[TP0963-TP0965 (0.93032813)]
COG0577	COG0845	CAC0227	CAC0227	Predicted permease {UniProtKB/TrEMBL:Q97MH1}	CAP0074	CAP0074	Hypothetical protein CAP0074	[TP0963-TP0965 (0.93032813)]
COG0577	COG0845	CAC0454	CAC0454	Predicted ATP transporter permease component	CAC0667	CAC0667	Sugar-binding periplasmic protein	[TP0963-TP0965 (0.93032813)]
COG0333	COG1077	CAC1745	rpmF	50S ribosomal protein L32	CAC1242	CAC1242	MreB {UniProtKB/TrEMBL:Q97JN1}	[TP0807-TP0497 (0.61855906)]
COG0333	COG1077	CAC1745	rpmF	50S ribosomal protein L32	CAC2858	CAC2858	Shape-determining protein envB	[TP0807-TP0497 (0.61855906)]
COG0234	COG1200	CAC2704	groS	10 kDa chaperonin (Protein Cpn10) (groES protein)	CAC1736	CAC1736	RecG helicase {UniProtKB/TrEMBL:Q97IB4}	[TP1013-TP0687 (0.84594196)]
COG0084	COG2201	CAC1397	CAC1397	Predicted hydrolase of PHP superfamily	CAC2222	cheB	Chemotaxis response regulator protein-glutamate methylesterase (EC 3.1.1.61)	[TP0994-TP0631 (0.71912634)]
COG0084	COG2201	CAC2989	CAC2989	PHP superfamily hydrolase, YABD ortholog	CAC2222	cheB	Chemotaxis response regulator protein-glutamate methylesterase (EC 3.1.1.61)	[TP0994-TP0631 (0.71912634)]
COG1121	COG1345	CAC2877	CAC2877	ABC-type iron (III) transport system, ATPase	CAC2205	CAC2205	Flagellar hook-associated protein FliD	[TP0035-TP0872 (0.6931363)]
COG1671	COG2812	CAC2825	CA_C2825	Hypothetical UPF0178 protein CAC2825	CAC0300	CAC0300	DNA-polymerase III, gamma subunit	[TP0845-TP1005 (0.5704539)]
COG1671	COG2812	CAC2825	CA_C2825	Hypothetical UPF0178 protein CAC2825	CAC0125	CAC0125	DNA-directed DNA polymerase, III chain	[TP0845-TP1005 (0.5704539)]
COG0257	COG1253	CAC3108	CAC3108	50S ribosomal protein L36	CAC1422	CAC1422	Uncharacterized CBS domain-containing protein,	[TP0209-TP0027 (0.74441797)]
COG0257	COG1253	CAC3108	CAC3108	50S ribosomal protein L36	CAC0460	CAC0460	CBS-domain containing protein, YHDP B.subtilis	[TP0209-TP0027 (0.74441797)]
COG0608	COG2206	CAC1198	CAC1198	Single-stranded-DNA-specific exonuclease	CAC0277	CAC0277	HD-GYP hydrolase domain containing protein	[TP0704-TP0912 (0.7469796)]
COG0608	COG2206	CAC2232	CAC2232	SsDNA Exonuclease, RecJ	CAC0475	CAC0475	HD-GYP domain {UniProtKB/TrEMBL:Q97LS9}	[TP0704-TP0912 (0.7469796)]
COG0608	COG2206	CAC1198	CAC1198	Single-stranded-DNA-specific exonuclease	CAC2620	CAC2620	HD-GYP hydrolase domain containing protein	[TP0704-TP0912 (0.7469796)]
COG0608	COG2206	CAC2276	CAC2276	Protein related to N-terminal domain of	CAC0853	CAC0853	HD superfamily hydrolase	[TP0704-TP0912 (0.7469796)]
COG0608	COG2206	CAC2276	CAC2276	Protein related to N-terminal domain of	CAC0475	CAC0475	HD-GYP domain {UniProtKB/TrEMBL:Q97LS9}	[TP0704-TP0912 (0.7469796)]
COG0608	COG2206	CAC2276	CAC2276	Protein related to N-terminal domain of	CAC0277	CAC0277	HD-GYP hydrolase domain containing protein	[TP0704-TP0912 (0.7469796)]
COG0608	COG2206	CAC2276	CAC2276	Protein related to N-terminal domain of	CAC2837	CAC2837	Fusion HD-GYP domain and HD-hydrolase domain	[TP0704-TP0912 (0.7469796)]
COG0608	COG2206	CAC2232	CAC2232	SsDNA Exonuclease, RecJ	CAC0277	CAC0277	HD-GYP hydrolase domain containing protein	[TP0704-TP0912 (0.7469796)]
COG0608	COG2206	CAC1198	CAC1198	Single-stranded-DNA-specific exonuclease	CAC3410	CAC3410	HD-GYP domain {UniProtKB/TrEMBL:Q97DR2}	[TP0704-TP0912 (0.7469796)]
COG0608	COG2206	CAC1198	CAC1198	Single-stranded-DNA-specific exonuclease	CAC2837	CAC2837	Fusion HD-GYP domain and HD-hydrolase domain	[TP0704-TP0912 (0.7469796)]
COG0608	COG2206	CAC2276	CAC2276	Protein related to N-terminal domain of	CAC3650	CAC3650	HD-GYP domain containing protein	[TP0704-TP0912 (0.7469796)]
COG0608	COG2206	CAC1198	CAC1198	Single-stranded-DNA-specific exonuclease	CAC0853	CAC0853	HD superfamily hydrolase	[TP0704-TP0912 (0.7469796)]
COG0608	COG2206	CAC2232	CAC2232	SsDNA Exonuclease, RecJ	CAC3650	CAC3650	HD-GYP domain containing protein	[TP0704-TP0912 (0.7469796)]
COG0608	COG2206	CAC1198	CAC1198	Single-stranded-DNA-specific exonuclease	CAC3650	CAC3650	HD-GYP domain containing protein	[TP0704-TP0912 (0.7469796)]
COG0608	COG2206	CAC2232	CAC2232	SsDNA Exonuclease, RecJ	CAC0853	CAC0853	HD superfamily hydrolase	[TP0704-TP0912 (0.7469796)]
COG0608	COG2206	CAC2232	CAC2232	SsDNA Exonuclease, RecJ	CAC2837	CAC2837	Fusion HD-GYP domain and HD-hydrolase domain	[TP0704-TP0912 (0.7469796)]
COG0608	COG2206	CAC2232	CAC2232	SsDNA Exonuclease, RecJ	CAC2534	CAC2534	HD_GYP hydrolase domain fused to HD hydrolase	[TP0704-TP0912 (0.7469796)]
COG0608	COG2206	CAC2276	CAC2276	Protein related to N-terminal domain of	CAC3410	CAC3410	HD-GYP domain {UniProtKB/TrEMBL:Q97DR2}	[TP0704-TP0912 (0.7469796)]
COG0608	COG2206	CAC2232	CAC2232	SsDNA Exonuclease, RecJ	CAC3410	CAC3410	HD-GYP domain {UniProtKB/TrEMBL:Q97DR2}	[TP0704-TP0912 (0.7469796)]
COG0608	COG2206	CAC1198	CAC1198	Single-stranded-DNA-specific exonuclease	CAC2534	CAC2534	HD_GYP hydrolase domain fused to HD hydrolase	[TP0704-TP0912 (0.7469796)]
COG0608	COG2206	CAC1198	CAC1198	Single-stranded-DNA-specific exonuclease	CAC0475	CAC0475	HD-GYP domain {UniProtKB/TrEMBL:Q97LS9}	[TP0704-TP0912 (0.7469796)]
COG0608	COG2206	CAC2276	CAC2276	Protein related to N-terminal domain of	CAC2534	CAC2534	HD_GYP hydrolase domain fused to HD hydrolase	[TP0704-TP0912 (0.7469796)]
COG0608	COG2206	CAC2276	CAC2276	Protein related to N-terminal domain of	CAC2620	CAC2620	HD-GYP hydrolase domain containing protein	[TP0704-TP0912 (0.7469796)]
COG0608	COG2206	CAC2232	CAC2232	SsDNA Exonuclease, RecJ	CAC2620	CAC2620	HD-GYP hydrolase domain containing protein	[TP0704-TP0912 (0.7469796)]
COG0060	COG0681	CAC3038	ileS	Isoleucyl-tRNA synthetase (EC 6.1.1.5) (Isoleucine--tRNA ligase) (IleRS)	CAC2646	CAC2646	Signal peptidase I {UniProtKB/TrEMBL:Q97FT1}	[TP0452-TP0185 (0.79878455)]
COG0060	COG0681	CAC3038	ileS	Isoleucyl-tRNA synthetase (EC 6.1.1.5) (Isoleucine--tRNA ligase) (IleRS)	CAC1760	CAC1760	Signal peptidase I {UniProtKB/TrEMBL:Q97I92}	[TP0452-TP0185 (0.79878455)]
COG1272	COG2033	CAC0947	CAC0947	Predicted membrane protein, hemolysin III homolog	CAC2450	CAC2450	Desulfoferrodoxin {UniProtKB/TrEMBL:Q97GB9}	[TP1037-TP0823 (0.81817394)]
COG1272	COG2033	CAC0882	CAC0882	Predicted membrane protein, hemolysin III homolog	CAC2450	CAC2450	Desulfoferrodoxin {UniProtKB/TrEMBL:Q97GB9}	[TP1037-TP0823 (0.81817394)]
COG0558	COG2239	CAC1814	CAC1814	Phosphatidylglycerophosphate synthase	CAC0684	CAC0684	CBS domains {UniProtKB/TrEMBL:Q97L78}	[TP0256-TP0917 (0.6007029)]
COG0558	COG2239	CAC2024	CAC2024	Phosphatidylglycerophosphate synthase related	CAC0684	CAC0684	CBS domains {UniProtKB/TrEMBL:Q97L78}	[TP0256-TP0917 (0.6007029)]
COG0558	COG2239	CAC3596	CAC3596	Phosphatidylglycerophosphate synthase	CAC0684	CAC0684	CBS domains {UniProtKB/TrEMBL:Q97L78}	[TP0256-TP0917 (0.6007029)]
COG1344	COG1815	CAC1555	CAC1555	Flagellin {UniProtKB/TrEMBL:Q97IT5}	CAC2165	CAC2165	Flagellar basal-body rod protein FlgB	[TP0870-TP0396 (0.7209834)]
COG1344	COG1815	CAC1634	CAC1634	Flagellin {UniProtKB/TrEMBL:Q97IK6}	CAC2165	CAC2165	Flagellar basal-body rod protein FlgB	[TP0870-TP0396 (0.7209834)]
COG1344	COG1815	CAC2211	CAC2211	Flagellin {UniProtKB/TrEMBL:Q97H04}	CAC2165	CAC2165	Flagellar basal-body rod protein FlgB	[TP0870-TP0396 (0.7209834)]
COG1344	COG1815	CAC2203	CAC2203	Flagellin {UniProtKB/TrEMBL:O69136}	CAC2165	CAC2165	Flagellar basal-body rod protein FlgB	[TP0870-TP0396 (0.7209834)]
COG1344	COG1815	CAC2167	CAC2167	Flagellin family protein	CAC2165	CAC2165	Flagellar basal-body rod protein FlgB	[TP0870-TP0396 (0.7209834)]
COG0242	COG1879	CAC1722	def1	Peptide deformylase 1 (EC 3.5.1.88) (PDF 1) (Polypeptide deformylase 1)	CAC1453	CAC1453	Ribose ABC transporter {UniProtKB/TrEMBL:Q97J33}	[TP0757-TP0684 (0.80039173)]
COG0242	COG1879	CAC2474	def2	Peptide deformylase 2 (EC 3.5.1.88) (PDF 2) (Polypeptide deformylase 2)	CAC1453	CAC1453	Ribose ABC transporter {UniProtKB/TrEMBL:Q97J33}	[TP0757-TP0684 (0.80039173)]
COG0242	COG1879	CAC1722	def1	Peptide deformylase 1 (EC 3.5.1.88) (PDF 1) (Polypeptide deformylase 1)	CAC1351	CAC1351	Periplasmic sugar-binding protein	[TP0757-TP0684 (0.80039173)]
COG0242	COG1879	CAC2474	def2	Peptide deformylase 2 (EC 3.5.1.88) (PDF 2) (Polypeptide deformylase 2)	CAC1351	CAC1351	Periplasmic sugar-binding protein	[TP0757-TP0684 (0.80039173)]
COG0257	COG1749	CAC3108	CAC3108	50S ribosomal protein L36	CAC2154	CAC2154	Flagellar hook protein FlgE	[TP0209-TP0727 (0.6772987)]
COG0652	COG1879	CAC2769	CAC2769	Peptidyl-prolyl cis-transisomerase, cyclophilin	CAC1351	CAC1351	Periplasmic sugar-binding protein	[TP0947-TP0684 (0.5775195)]
COG0652	COG1879	CAC2769	CAC2769	Peptidyl-prolyl cis-transisomerase, cyclophilin	CAC1453	CAC1453	Ribose ABC transporter {UniProtKB/TrEMBL:Q97J33}	[TP0947-TP0684 (0.5775195)]
COG1352	COG1815	CAC2221	CAC2221	Chemotaxis protein methyltransferase, cheR	CAC2165	CAC2165	Flagellar basal-body rod protein FlgB	[TP0630-TP0396 (0.7590469)]
COG1352	COG1815	CAC0121	CAC0121	Chemotaxis protein methyltransferase	CAC2165	CAC2165	Flagellar basal-body rod protein FlgB	[TP0630-TP0396 (0.7590469)]
COG1352	COG1595	CAC0121	CAC0121	Chemotaxis protein methyltransferase	CAC1766	CAC1766	Predicted sigma factor {UniProtKB/TrEMBL:Q97I86}	[TP0630-TP0092 (0.6191048)]
COG1352	COG1595	CAC0121	CAC0121	Chemotaxis protein methyltransferase	CAC3267	CAC3267	Specialized sigma subunit of RNA polymerase	[TP0630-TP0092 (0.6191048)]
COG1352	COG1595	CAC2221	CAC2221	Chemotaxis protein methyltransferase, cheR	CAC3152	CAC3152	DNA-dependent RNA polymerase sigma subunit	[TP0630-TP0092 (0.6191048)]
COG1352	COG1595	CAC2221	CAC2221	Chemotaxis protein methyltransferase, cheR	CAC1766	CAC1766	Predicted sigma factor {UniProtKB/TrEMBL:Q97I86}	[TP0630-TP0092 (0.6191048)]
COG1352	COG1595	CAC0121	CAC0121	Chemotaxis protein methyltransferase	CAC3152	CAC3152	DNA-dependent RNA polymerase sigma subunit	[TP0630-TP0092 (0.6191048)]
COG1352	COG1595	CAC2221	CAC2221	Chemotaxis protein methyltransferase, cheR	CAC1509	CAC1509	SigX {UniProtKB/TrEMBL:O65997}	[TP0630-TP0092 (0.6191048)]
COG1352	COG1595	CAC2221	CAC2221	Chemotaxis protein methyltransferase, cheR	CAP0167	CA_P0167	Hypothetical protein CA_P0167	[TP0630-TP0092 (0.6191048)]
COG1352	COG1595	CAC2221	CAC2221	Chemotaxis protein methyltransferase, cheR	CAC3267	CAC3267	Specialized sigma subunit of RNA polymerase	[TP0630-TP0092 (0.6191048)]
COG1352	COG1595	CAC0121	CAC0121	Chemotaxis protein methyltransferase	CAC1509	CAC1509	SigX {UniProtKB/TrEMBL:O65997}	[TP0630-TP0092 (0.6191048)]
COG1352	COG1595	CAC0121	CAC0121	Chemotaxis protein methyltransferase	CAP0167	CA_P0167	Hypothetical protein CA_P0167	[TP0630-TP0092 (0.6191048)]
COG0018	COG1699	CAC1041	argS	Arginyl-tRNA synthetase (EC 6.1.1.19) (Arginine--tRNA ligase) (ArgRS)	CAC2210	CAC2210	Uncharacterized protein, YVIF B.subtilis homolog	[TP0831-TP0658 (0.7668753)]
COG1558	COG1776	CAC2164	CAC2164	Flagellar basal body rod protein FlgC	CAC2219	CAC2219	Chemotaxis protein CheC	[TP0397-TP0720 (0.6910892)]
COG1558	COG1776	CAC2164	CAC2164	Flagellar basal body rod protein FlgC	CAC2215	CAC2215	Flagellar switch protein FliY, contains CheC-like	[TP0397-TP0720 (0.6910892)]
COG1344	COG4786	CAC2211	CAC2211	Flagellin {UniProtKB/TrEMBL:Q97H04}	CAC2139	CAC2139	Flagellar basal body rod protein	[TP0792-TP0961 (0.7009321), TP0659-TP0961 (0.6018447)]
COG1344	COG4786	CAC1555	CAC1555	Flagellin {UniProtKB/TrEMBL:Q97IT5}	CAC2140	CAC2140	Flagellar basal body rod protein	[TP0792-TP0961 (0.7009321), TP0659-TP0961 (0.6018447)]
COG1344	COG4786	CAC2167	CAC2167	Flagellin family protein	CAC2139	CAC2139	Flagellar basal body rod protein	[TP0792-TP0961 (0.7009321), TP0659-TP0961 (0.6018447)]
COG1344	COG4786	CAC2203	CAC2203	Flagellin {UniProtKB/TrEMBL:O69136}	CAC2140	CAC2140	Flagellar basal body rod protein	[TP0792-TP0961 (0.7009321), TP0659-TP0961 (0.6018447)]
COG1344	COG4786	CAC1555	CAC1555	Flagellin {UniProtKB/TrEMBL:Q97IT5}	CAC2139	CAC2139	Flagellar basal body rod protein	[TP0792-TP0961 (0.7009321), TP0659-TP0961 (0.6018447)]
COG1344	COG4786	CAC1634	CAC1634	Flagellin {UniProtKB/TrEMBL:Q97IK6}	CAC2140	CAC2140	Flagellar basal body rod protein	[TP0792-TP0961 (0.7009321), TP0659-TP0961 (0.6018447)]
COG1344	COG4786	CAC2211	CAC2211	Flagellin {UniProtKB/TrEMBL:Q97H04}	CAC2140	CAC2140	Flagellar basal body rod protein	[TP0792-TP0961 (0.7009321), TP0659-TP0961 (0.6018447)]
COG1344	COG4786	CAC2167	CAC2167	Flagellin family protein	CAC2140	CAC2140	Flagellar basal body rod protein	[TP0792-TP0961 (0.7009321), TP0659-TP0961 (0.6018447)]
COG1344	COG4786	CAC2203	CAC2203	Flagellin {UniProtKB/TrEMBL:O69136}	CAC2139	CAC2139	Flagellar basal body rod protein	[TP0792-TP0961 (0.7009321), TP0659-TP0961 (0.6018447)]
COG1344	COG4786	CAC1634	CAC1634	Flagellin {UniProtKB/TrEMBL:Q97IK6}	CAC2139	CAC2139	Flagellar basal body rod protein	[TP0792-TP0961 (0.7009321), TP0659-TP0961 (0.6018447)]
COG0593	COG1077	CAC0001	dnaA	Chromosomal replication initiator protein dnaA	CAC1242	CAC1242	MreB {UniProtKB/TrEMBL:Q97JN1}	[TP0001-TP0497 (0.678435)]
COG0593	COG1077	CAC0001	dnaA	Chromosomal replication initiator protein dnaA	CAC2858	CAC2858	Shape-determining protein envB	[TP0001-TP0497 (0.678435)]
COG0249	COG0357	CAC3563	CAC3563	Mismatch repair protein MutS-like ATPase	CAC3732	gidB	Methyltransferase gidB (EC 2.1.-.-) (Glucose-inhibited division protein B)	[TP0328-TP0946 (0.7367136)]
COG0249	COG0357	CAC3034	CAC3034	MutS-like mismatch repair protein, ATPases	CAC3732	gidB	Methyltransferase gidB (EC 2.1.-.-) (Glucose-inhibited division protein B)	[TP0328-TP0946 (0.7367136)]
COG0249	COG0357	CAC1837	mutS	DNA mismatch repair protein mutS	CAC3732	gidB	Methyltransferase gidB (EC 2.1.-.-) (Glucose-inhibited division protein B)	[TP0328-TP0946 (0.7367136)]
COG0658	COG1187	CAC1271	CAC1271	ComC competence related protein	CAC1851	CAC1851	Predicted pseudouridylate synthase	[TP0336-TP0459 (0.6079956)]
COG0658	COG1187	CAC1271	CAC1271	ComC competence related protein	CAC2676	CAC2676	Predicted pseudouridylate synthase	[TP0336-TP0459 (0.6079956)]
COG0465	COG0465	CAC0955	CAC0955	ATP-dependent Zn protease	CAC0602	CAC0602	ATP-dependent zinc metallopeptidase FtsH	[TP0330-TP0330 (0.73856413)]
COG0465	COG0465	CAC0602	CAC0602	ATP-dependent zinc metallopeptidase FtsH	CAC0955	CAC0955	ATP-dependent Zn protease	[TP0330-TP0330 (0.73856413)]
COG0465	COG0465	CAC0955	CAC0955	ATP-dependent Zn protease	CAC3202	CAC3202	ATP-dependent Zn protease, FTSH	[TP0330-TP0330 (0.73856413)]
COG0465	COG0465	CAC3202	CAC3202	ATP-dependent Zn protease, FTSH	CAC0955	CAC0955	ATP-dependent Zn protease	[TP0330-TP0330 (0.73856413)]
COG0465	COG0465	CAC3202	CAC3202	ATP-dependent Zn protease, FTSH	CAC3202	CAC3202	ATP-dependent Zn protease, FTSH	[TP0330-TP0330 (0.73856413)]
COG0465	COG0465	CAC0602	CAC0602	ATP-dependent zinc metallopeptidase FtsH	CAC0602	CAC0602	ATP-dependent zinc metallopeptidase FtsH	[TP0330-TP0330 (0.73856413)]
COG0465	COG0465	CAC0955	CAC0955	ATP-dependent Zn protease	CAC0955	CAC0955	ATP-dependent Zn protease	[TP0330-TP0330 (0.73856413)]
COG0465	COG0465	CAC0602	CAC0602	ATP-dependent zinc metallopeptidase FtsH	CAC3202	CAC3202	ATP-dependent Zn protease, FTSH	[TP0330-TP0330 (0.73856413)]
COG0465	COG0465	CAC3202	CAC3202	ATP-dependent Zn protease, FTSH	CAC0602	CAC0602	ATP-dependent zinc metallopeptidase FtsH	[TP0330-TP0330 (0.73856413)]
COG1558	COG1792	CAC2164	CAC2164	Flagellar basal body rod protein FlgC	CAC1243	CAC1243	Shape-determining protein mreC	[TP0397-TP0498 (0.58822864)]
COG0592	COG1344	CAC0002	CAC0002	DNA polymerase III beta subunit	CAC1634	CAC1634	Flagellin {UniProtKB/TrEMBL:Q97IK6}	[TP0002-TP0659 (0.6618167)]
COG0592	COG1344	CAC0002	CAC0002	DNA polymerase III beta subunit	CAC2167	CAC2167	Flagellin family protein	[TP0002-TP0659 (0.6618167)]
COG0592	COG1344	CAC0002	CAC0002	DNA polymerase III beta subunit	CAC2203	CAC2203	Flagellin {UniProtKB/TrEMBL:O69136}	[TP0002-TP0659 (0.6618167)]
COG0592	COG1344	CAC0002	CAC0002	DNA polymerase III beta subunit	CAC1555	CAC1555	Flagellin {UniProtKB/TrEMBL:Q97IT5}	[TP0002-TP0659 (0.6618167)]
COG0592	COG1344	CAC0002	CAC0002	DNA polymerase III beta subunit	CAC2211	CAC2211	Flagellin {UniProtKB/TrEMBL:Q97H04}	[TP0002-TP0659 (0.6618167)]
COG0860	COG1192	CAC3092	CAC3092	Amidase, germination specific	CAP0177	CAP0177	SpoOJ regulator, soj/para family	[TP0247-TP0272 (0.7527567)]
COG0860	COG1192	CAC3092	CAC3092	Amidase, germination specific	CAC0037	CAC0037	MinD family ATPase from ParA/SOJ subfamily	[TP0247-TP0272 (0.7527567)]
COG0860	COG1192	CAC3092	CAC3092	Amidase, germination specific	CAC3730	CAC3730	Chromosome partitioning MinD-family ATPase, SOJ	[TP0247-TP0272 (0.7527567)]
COG0242	COG0272	CAC2474	def2	Peptide deformylase 2 (EC 3.5.1.88) (PDF 2) (Polypeptide deformylase 2)	CAC2673	CAC2673	NAD-dependent DNA ligase	[TP0757-TP0634 (0.68197167)]
COG0242	COG0272	CAC1722	def1	Peptide deformylase 1 (EC 3.5.1.88) (PDF 1) (Polypeptide deformylase 1)	CAC1195	CAC1195	DNA ligase (NAD dependent), LigA	[TP0757-TP0634 (0.68197167)]
COG0242	COG0272	CAC2474	def2	Peptide deformylase 2 (EC 3.5.1.88) (PDF 2) (Polypeptide deformylase 2)	CAC1195	CAC1195	DNA ligase (NAD dependent), LigA	[TP0757-TP0634 (0.68197167)]
COG0242	COG0272	CAC1722	def1	Peptide deformylase 1 (EC 3.5.1.88) (PDF 1) (Polypeptide deformylase 1)	CAC2673	CAC2673	NAD-dependent DNA ligase	[TP0757-TP0634 (0.68197167)]
COG0187	COG0358	CAC1627	CAC1627	DNA gyrase B subunit {UniProtKB/TrEMBL:Q97IL3}	CAC1299	dnaG	DNA primase {UniProtKB/Swiss-Prot:P33655}	[TP1006-TP0492 (0.55112576)]
COG0187	COG0358	CAC0006	gyrB	DNA gyrase subunit B (EC 5.99.1.3)	CAC1197	CAC1197	Phage toprim domain containing protein, YorJ	[TP1006-TP0492 (0.55112576)]
COG0187	COG0358	CAC1627	CAC1627	DNA gyrase B subunit {UniProtKB/TrEMBL:Q97IL3}	CAC1197	CAC1197	Phage toprim domain containing protein, YorJ	[TP1006-TP0492 (0.55112576)]
COG0187	COG0358	CAC0006	gyrB	DNA gyrase subunit B (EC 5.99.1.3)	CAC1299	dnaG	DNA primase {UniProtKB/Swiss-Prot:P33655}	[TP1006-TP0492 (0.55112576)]
COG0301	COG0514	CAC2971	thiI	Probable thiamine biosynthesis protein thiI	CAC2687	CAC2687	RecQ protein, superfamily II DNA helicase	[TP0559-TP0103 (0.6411465)]
COG1154	COG2812	CAP0106	CAP0106	1-deoxyxylulose-5-phosphate synthase,	CAC0300	CAC0300	DNA-polymerase III, gamma subunit	[TP0824-TP1005 (0.68180764)]
COG1154	COG2812	CAC2077	dxs	1-deoxy-D-xylulose-5-phosphate synthase (EC 2.2.1.7) (1-deoxyxylulose- 5-phosphate synthase) (DXP synthase) (DXPS)	CAC0125	CAC0125	DNA-directed DNA polymerase, III chain	[TP0824-TP1005 (0.68180764)]
COG1154	COG2812	CAP0106	CAP0106	1-deoxyxylulose-5-phosphate synthase,	CAC0125	CAC0125	DNA-directed DNA polymerase, III chain	[TP0824-TP1005 (0.68180764)]
COG1154	COG2812	CAC2077	dxs	1-deoxy-D-xylulose-5-phosphate synthase (EC 2.2.1.7) (1-deoxyxylulose- 5-phosphate synthase) (DXP synthase) (DXPS)	CAC0300	CAC0300	DNA-polymerase III, gamma subunit	[TP0824-TP1005 (0.68180764)]
COG0223	COG1551	CAC1723	fmt	Methionyl-tRNA formyltransferase (EC 2.1.2.9)	CAC2209	csrA	Carbon storage regulator homolog	[TP0756-TP0657 (0.72355264)]
COG0237	COG0552	CAC1099	coaE	Dephospho-CoA kinase (EC 2.7.1.24) (Dephosphocoenzyme A kinase)	CAC1752	CAC1752	Signal recognition particle GTPase, FtsY	[TP0296-TP0578 (0.7885255)]
COG0080	COG0265	CAC3148	rplK	50S ribosomal protein L11	CAC0500	CAC0500	Membrane protein containing C-terminal PDZ domain	[TP0237-TP0773 (0.6164146)]
COG0080	COG0265	CAC3148	rplK	50S ribosomal protein L11	CAC3218	CAC3218	Periplasmic trypsin-like serine protease (With	[TP0237-TP0773 (0.6164146)]
COG0080	COG0265	CAC3148	rplK	50S ribosomal protein L11	CAC2433	CAC2433	HtrA-like serine protease	[TP0237-TP0773 (0.6164146)]
COG0080	COG0265	CAC3148	rplK	50S ribosomal protein L11	CAC0463	CAC0463	Serine protease Do {UniProtKB/TrEMBL:Q97LU1}	[TP0237-TP0773 (0.6164146)]
COG2812	COG2812	CAC0125	CAC0125	DNA-directed DNA polymerase, III chain	CAC0300	CAC0300	DNA-polymerase III, gamma subunit	[TP1005-TP1005 (0.52391654)]
COG2812	COG2812	CAC0300	CAC0300	DNA-polymerase III, gamma subunit	CAC0125	CAC0125	DNA-directed DNA polymerase, III chain	[TP1005-TP1005 (0.52391654)]
COG2812	COG2812	CAC0125	CAC0125	DNA-directed DNA polymerase, III chain	CAC0125	CAC0125	DNA-directed DNA polymerase, III chain	[TP1005-TP1005 (0.52391654)]
COG2812	COG2812	CAC0300	CAC0300	DNA-polymerase III, gamma subunit	CAC0300	CAC0300	DNA-polymerase III, gamma subunit	[TP1005-TP1005 (0.52391654)]
COG1466	COG1847	CAC1273	CAC1273	Uncharacterized protein, YQEN B.subtilis homolog	CAC3735	CAC3735	Predicted RNA-binding protein Jag,	[TP0588-TP0948 (0.74372905)]
COG0223	COG0234	CAC1723	fmt	Methionyl-tRNA formyltransferase (EC 2.1.2.9)	CAC2704	groS	10 kDa chaperonin (Protein Cpn10) (groES protein)	[TP0756-TP1013 (0.64276713)]
COG0036	COG1653	CAC1730	CAC1730	Pentose-5-phosphate-3-epimerase, YLOR B.subtilis	CAC0662	CAC0662	Sugar ABC transporter, periplasmic sugar-bindind	[TP0945-TP0074 (0.654426)]
COG0036	COG1653	CAC1730	CAC1730	Pentose-5-phosphate-3-epimerase, YLOR B.subtilis	CAC0664	CAC0664	Sugar-binding periplasmic protein	[TP0945-TP0074 (0.654426)]
COG0036	COG1653	CAC1730	CAC1730	Pentose-5-phosphate-3-epimerase, YLOR B.subtilis	CAC0429	CAC0429	Glicerol-3-phosphate ABC-transporter, periplasmic	[TP0945-TP0074 (0.654426)]
COG0036	COG1653	CAC1730	CAC1730	Pentose-5-phosphate-3-epimerase, YLOR B.subtilis	CAC1456	CAC1456	Sugar-binding periplasmic protein	[TP0945-TP0074 (0.654426)]
COG0036	COG1653	CAC1730	CAC1730	Pentose-5-phosphate-3-epimerase, YLOR B.subtilis	CAC3672	CAC3672	ABC-type sugar transport system, periplasmic	[TP0945-TP0074 (0.654426)]
COG0036	COG1653	CAC1730	CAC1730	Pentose-5-phosphate-3-epimerase, YLOR B.subtilis	CAC2912	CAC2912	Sugar-binding periplasmic protein	[TP0945-TP0074 (0.654426)]
COG0357	COG0459	CAC3732	gidB	Methyltransferase gidB (EC 2.1.-.-) (Glucose-inhibited division protein B)	CAC2703	groL	60 kDa chaperonin (Protein Cpn60) (groEL protein)	[TP0946-TP0030 (0.68326145)]
COG0664	COG1074	CAC3336	CAC3336	Predicted cAMP-binding domain, regulatory	CAC2262	CAC2262	ATP-dependent exonuclease (Exonuclease V)	[TP0089-TP0898 (0.8304331)]
COG0664	COG1074	CAP0082	CAP0082	CRP (Cyclic AMP receptor protein) regulatory	CAC2262	CAC2262	ATP-dependent exonuclease (Exonuclease V)	[TP0089-TP0898 (0.8304331)]
COG0664	COG1074	CAC1511	CAC1511	FNR-like catabolite gene activator	CAC2262	CAC2262	ATP-dependent exonuclease (Exonuclease V)	[TP0089-TP0898 (0.8304331)]
COG0664	COG1074	CAC0884	CAC0884	CAMP-binding domain (Catabolite gene activator)	CAC2262	CAC2262	ATP-dependent exonuclease (Exonuclease V)	[TP0089-TP0898 (0.8304331)]
COG0345	COG1774	CAC3252	CAC3252	Pyrroline-5-carboxylate reductase	CAC0301	CAC0301	Signal peptidase II (PSP1) homolog, YAAT	[TP0797-TP0046 (0.6414869)]
COG0223	COG0242	CAC1723	fmt	Methionyl-tRNA formyltransferase (EC 2.1.2.9)	CAC2474	def2	Peptide deformylase 2 (EC 3.5.1.88) (PDF 2) (Polypeptide deformylase 2)	[TP0756-TP0757 (0.8300303)]
COG0223	COG0242	CAC1723	fmt	Methionyl-tRNA formyltransferase (EC 2.1.2.9)	CAC1722	def1	Peptide deformylase 1 (EC 3.5.1.88) (PDF 1) (Polypeptide deformylase 1)	[TP0756-TP0757 (0.8300303)]
COG0233	COG0359	CAC1790	frr	Ribosome recycling factor (Ribosome-releasing factor) (RRF)	CAC3717	rplI	50S ribosomal protein L9	[TP0604-TP0060 (0.5105792)]
COG0012	COG0457	CAC2134	CAC2134	Predicted GTPase, YYAF B.subtilis ortholog	CAC2490	CAC2490	Xre family DNA-binding domain and TPR repeats	[TP0124-TP0067 (0.81355333)]
COG0012	COG0457	CAC2134	CAC2134	Predicted GTPase, YYAF B.subtilis ortholog	CAC1043	CAC1043	Xre family DNA-binding domain and TPR-repeat	[TP0124-TP0067 (0.81355333)]
COG0012	COG0457	CAC2134	CAC2134	Predicted GTPase, YYAF B.subtilis ortholog	CAP0040	CAP0040	Xre family DNA-binding domain and TPR repeats	[TP0124-TP0067 (0.81355333)]
COG0012	COG0457	CAC2134	CAC2134	Predicted GTPase, YYAF B.subtilis ortholog	CAC0412	CAC0412	TPR-repeat-containing protein	[TP0124-TP0067 (0.81355333)]
COG0012	COG0457	CAC2134	CAC2134	Predicted GTPase, YYAF B.subtilis ortholog	CAC2998	CAC2998	TPR-repeat-containing protein	[TP0124-TP0067 (0.81355333)]
COG0012	COG0457	CAC2134	CAC2134	Predicted GTPase, YYAF B.subtilis ortholog	CAC3694	CAC3694	TPR-repeat-containing protein	[TP0124-TP0067 (0.81355333)]
COG0012	COG0457	CAC2134	CAC2134	Predicted GTPase, YYAF B.subtilis ortholog	CAC0324	CAC0324	TPR repeats containing protein	[TP0124-TP0067 (0.81355333)]
COG0012	COG0457	CAC2134	CAC2134	Predicted GTPase, YYAF B.subtilis ortholog	CAC1063	CAC1063	TPR-repeat-containing protein	[TP0124-TP0067 (0.81355333)]
COG0012	COG0457	CAC2134	CAC2134	Predicted GTPase, YYAF B.subtilis ortholog	CAC1067	CAC1067	TPR-repeat containing protein	[TP0124-TP0067 (0.81355333)]
COG0012	COG0457	CAC2134	CAC2134	Predicted GTPase, YYAF B.subtilis ortholog	CAC0926	CAC0926	TPR-repeat-containing protein	[TP0124-TP0067 (0.81355333)]
COG0012	COG0457	CAC2134	CAC2134	Predicted GTPase, YYAF B.subtilis ortholog	CAC0415	CAC0415	TPR-repeat-containing protein	[TP0124-TP0067 (0.81355333)]
COG0012	COG0457	CAC2134	CAC2134	Predicted GTPase, YYAF B.subtilis ortholog	CAC0404	CAC0404	Serine/threonine protein kinase fused to TPR	[TP0124-TP0067 (0.81355333)]
COG0012	COG0457	CAC2134	CAC2134	Predicted GTPase, YYAF B.subtilis ortholog	CAC1214	CAC1214	Xre family DNA-binding domain and TPR-repeat	[TP0124-TP0067 (0.81355333)]
COG0012	COG0457	CAC2134	CAC2134	Predicted GTPase, YYAF B.subtilis ortholog	CAC1064	CAC1064	TPR-repeat-containing protein	[TP0124-TP0067 (0.81355333)]
COG0012	COG0457	CAC2134	CAC2134	Predicted GTPase, YYAF B.subtilis ortholog	CAP0149	CAP0149	Xre family DNA-binding domain and TRP-repeats	[TP0124-TP0067 (0.81355333)]
COG0012	COG0457	CAC2134	CAC2134	Predicted GTPase, YYAF B.subtilis ortholog	CAC0186	CAC0186	Xre family DNA-binding domain and	[TP0124-TP0067 (0.81355333)]
COG0012	COG0457	CAC2134	CAC2134	Predicted GTPase, YYAF B.subtilis ortholog	CAP0161	solR	Sol locus transcriptional repressor	[TP0124-TP0067 (0.81355333)]
COG0012	COG0457	CAC2134	CAC2134	Predicted GTPase, YYAF B.subtilis ortholog	CAC0416	CAC0416	TPR-repeat-containing protein	[TP0124-TP0067 (0.81355333)]
COG0012	COG0457	CAC2134	CAC2134	Predicted GTPase, YYAF B.subtilis ortholog	CAC0925	CAC0925	TPR-repeat-containing protein	[TP0124-TP0067 (0.81355333)]
COG0012	COG0457	CAC2134	CAC2134	Predicted GTPase, YYAF B.subtilis ortholog	CAC3449	CAC3449	TPR-repeat-containing protein	[TP0124-TP0067 (0.81355333)]
COG0012	COG0457	CAC2134	CAC2134	Predicted GTPase, YYAF B.subtilis ortholog	CAC0045	CAC0045	TPR-repeat-containing protein	[TP0124-TP0067 (0.81355333)]
COG0012	COG0457	CAC2134	CAC2134	Predicted GTPase, YYAF B.subtilis ortholog	CAC2822	CAC2822	TPR-repeat-containing protein	[TP0124-TP0067 (0.81355333)]
COG0552	COG1061	CAC1752	CAC1752	Signal recognition particle GTPase, FtsY	CAC2824	CAC2824	N-terminal HKD family nuclease fused to DNA/RNA	[TP0578-TP0380 (0.62695336)]
COG0459	COG1582	CAC2703	groL	60 kDa chaperonin (Protein Cpn60) (groEL protein)	CAC2153	CAC2153	Flagellar protein flbD {UniProtKB/TrEMBL:Q97H60}	[TP0030-TP0726 (0.7487338)]
COG0265	COG0492	CAC0500	CAC0500	Membrane protein containing C-terminal PDZ domain	CAC0869	CAC0869	Thioredoxine reductase {UniProtKB/TrEMBL:Q97KP8}	[TP0773-TP0814 (0.6926654)]
COG0265	COG0492	CAC2433	CAC2433	HtrA-like serine protease	CAC3082	CAC3082	Thioredoxin reductase {UniProtKB/TrEMBL:Q97EM8}	[TP0773-TP0814 (0.6926654)]
COG0265	COG0492	CAC0463	CAC0463	Serine protease Do {UniProtKB/TrEMBL:Q97LU1}	CAC3082	CAC3082	Thioredoxin reductase {UniProtKB/TrEMBL:Q97EM8}	[TP0773-TP0814 (0.6926654)]
COG0265	COG0492	CAC2433	CAC2433	HtrA-like serine protease	CAC0869	CAC0869	Thioredoxine reductase {UniProtKB/TrEMBL:Q97KP8}	[TP0773-TP0814 (0.6926654)]
COG0265	COG0492	CAC0463	CAC0463	Serine protease Do {UniProtKB/TrEMBL:Q97LU1}	CAC1548	CAC1548	Thioredoxin reductase {UniProtKB/TrEMBL:Q97IU2}	[TP0773-TP0814 (0.6926654)]
COG0265	COG0492	CAC0500	CAC0500	Membrane protein containing C-terminal PDZ domain	CAC1548	CAC1548	Thioredoxin reductase {UniProtKB/TrEMBL:Q97IU2}	[TP0773-TP0814 (0.6926654)]
COG0265	COG0492	CAC3218	CAC3218	Periplasmic trypsin-like serine protease (With	CAC0869	CAC0869	Thioredoxine reductase {UniProtKB/TrEMBL:Q97KP8}	[TP0773-TP0814 (0.6926654)]
COG0265	COG0492	CAC0463	CAC0463	Serine protease Do {UniProtKB/TrEMBL:Q97LU1}	CAC0869	CAC0869	Thioredoxine reductase {UniProtKB/TrEMBL:Q97KP8}	[TP0773-TP0814 (0.6926654)]
COG0265	COG0492	CAC3218	CAC3218	Periplasmic trypsin-like serine protease (With	CAC1548	CAC1548	Thioredoxin reductase {UniProtKB/TrEMBL:Q97IU2}	[TP0773-TP0814 (0.6926654)]
COG0265	COG0492	CAC2433	CAC2433	HtrA-like serine protease	CAC1548	CAC1548	Thioredoxin reductase {UniProtKB/TrEMBL:Q97IU2}	[TP0773-TP0814 (0.6926654)]
COG0265	COG0492	CAC3218	CAC3218	Periplasmic trypsin-like serine protease (With	CAC3082	CAC3082	Thioredoxin reductase {UniProtKB/TrEMBL:Q97EM8}	[TP0773-TP0814 (0.6926654)]
COG0265	COG0492	CAC0500	CAC0500	Membrane protein containing C-terminal PDZ domain	CAC3082	CAC3082	Thioredoxin reductase {UniProtKB/TrEMBL:Q97EM8}	[TP0773-TP0814 (0.6926654)]
COG0495	COG1480	CAC0646	leuS	Leucyl-tRNA synthetase (EC 6.1.1.4) (Leucine--tRNA ligase) (LeuRS)	CAC1292	CAC1292	Membrane protein containing HD superfamily	[TP0586-TP0651 (0.5087635)]
COG1377	COG2239	CAC2148	CAC2148	Fusion of flagellar biosynthesis proteins FliR	CAC0684	CAC0684	CBS domains {UniProtKB/TrEMBL:Q97L78}	[TP0715-TP0917 (0.53720385)]
COG1321	COG1774	CAC2616	CAC2616	Predicted iron-dependent transcription repressor	CAC0301	CAC0301	Signal peptidase II (PSP1) homolog, YAAT	[TP0167-TP0046 (0.67547834)]
COG1321	COG1774	CAC1469	CAC1469	Iron-dependent transcription repressor	CAC0301	CAC0301	Signal peptidase II (PSP1) homolog, YAAT	[TP0167-TP0046 (0.67547834)]
COG0124	COG0608	CAC2740	hisS	Histidyl-tRNA synthetase (EC 6.1.1.21) (Histidine--tRNA ligase) (HisRS)	CAC2232	CAC2232	SsDNA Exonuclease, RecJ	[TP0641-TP0704 (0.75894904)]
COG0124	COG0608	CAC2740	hisS	Histidyl-tRNA synthetase (EC 6.1.1.21) (Histidine--tRNA ligase) (HisRS)	CAC2276	CAC2276	Protein related to N-terminal domain of	[TP0641-TP0704 (0.75894904)]
COG0124	COG0608	CAC2740	hisS	Histidyl-tRNA synthetase (EC 6.1.1.21) (Histidine--tRNA ligase) (HisRS)	CAC1198	CAC1198	Single-stranded-DNA-specific exonuclease	[TP0641-TP0704 (0.75894904)]
COG0153	COG0242	CAC2959	galK	Galactokinase (EC 2.7.1.6) (Galactose kinase)	CAC1722	def1	Peptide deformylase 1 (EC 3.5.1.88) (PDF 1) (Polypeptide deformylase 1)	[TP0418-TP0757 (0.51512045)]
COG0153	COG0242	CAC2959	galK	Galactokinase (EC 2.7.1.6) (Galactose kinase)	CAC2474	def2	Peptide deformylase 2 (EC 3.5.1.88) (PDF 2) (Polypeptide deformylase 2)	[TP0418-TP0757 (0.51512045)]
COG0465	COG0772	CAC0955	CAC0955	ATP-dependent Zn protease	CAC1251	CAC1251	Cell division protein, rodA/ftsW/spoVE family	[TP0330-TP0387 (0.8016956)]
COG0465	COG0772	CAC0602	CAC0602	ATP-dependent zinc metallopeptidase FtsH	CAC1251	CAC1251	Cell division protein, rodA/ftsW/spoVE family	[TP0330-TP0387 (0.8016956)]
COG0465	COG0772	CAC0602	CAC0602	ATP-dependent zinc metallopeptidase FtsH	CAC0505	CAC0505	Cell division membrane protein	[TP0330-TP0387 (0.8016956)]
COG0465	COG0772	CAC3202	CAC3202	ATP-dependent Zn protease, FTSH	CAC2126	CAC2126	Stage V sporulation protein E, FtsW/MrdB/SpoVE	[TP0330-TP0387 (0.8016956)]
COG0465	COG0772	CAC3202	CAC3202	ATP-dependent Zn protease, FTSH	CAC0505	CAC0505	Cell division membrane protein	[TP0330-TP0387 (0.8016956)]
COG0465	COG0772	CAC0602	CAC0602	ATP-dependent zinc metallopeptidase FtsH	CAC2126	CAC2126	Stage V sporulation protein E, FtsW/MrdB/SpoVE	[TP0330-TP0387 (0.8016956)]
COG0465	COG0772	CAC0955	CAC0955	ATP-dependent Zn protease	CAC0505	CAC0505	Cell division membrane protein	[TP0330-TP0387 (0.8016956)]
COG0465	COG0772	CAC0955	CAC0955	ATP-dependent Zn protease	CAC2126	CAC2126	Stage V sporulation protein E, FtsW/MrdB/SpoVE	[TP0330-TP0387 (0.8016956)]
COG0465	COG0772	CAC3202	CAC3202	ATP-dependent Zn protease, FTSH	CAC1251	CAC1251	Cell division protein, rodA/ftsW/spoVE family	[TP0330-TP0387 (0.8016956)]
COG0234	COG0792	CAC2704	groS	10 kDa chaperonin (Protein Cpn10) (groES protein)	CAC1763	CA_C1763	Hypothetical UPF0102 protein CAC1763	[TP1013-TP0913 (0.7815084)]
COG0192	COG0217	CAC2856	metK	S-adenosylmethionine synthetase (EC 2.5.1.6) (Methionine adenosyltransferase) (AdoMet synthetase) (MAT)	CAC2295	CA_C2295	Hypothetical UPF0082 protein CAC2295	[TP0794-TP0474 (0.71912634)]
COG0201	COG2239	CAC3113	CAC3113	Preprotein translocase subunit SecY	CAC0684	CAC0684	CBS domains {UniProtKB/TrEMBL:Q97L78}	[TP0208-TP0917 (0.5527395)]
COG0092	COG0301	CAC3127	rpsC	30S ribosomal protein S3	CAC2971	thiI	Probable thiamine biosynthesis protein thiI	[TP0195-TP0559 (0.66944)]
COG0860	COG1214	CAC3092	CAC3092	Amidase, germination specific	CAC2839	CAC2839	Inactive homolog of metal-dependent proteases	[TP0247-TP0876 (0.6334264)]
COG0544	COG1418	CAC2641	tig	Trigger factor {UniProtKB/Swiss-Prot:Q97FT6}	CAC1667	CAC1667	HD family hydrolase, diverged	[TP0506-TP1018 (0.7668753)]
COG0544	COG1418	CAC2641	tig	Trigger factor {UniProtKB/Swiss-Prot:Q97FT6}	CAC1816	CA_C1816	Hypothetical UPF0144 protein CAC1816	[TP0506-TP1018 (0.7668753)]
COG0544	COG1418	CAC2641	tig	Trigger factor {UniProtKB/Swiss-Prot:Q97FT6}	CAC2925	CAC2925	HD superfamily hydrolase	[TP0506-TP1018 (0.7668753)]
COG0477	COG0845	CAC3474	CAC3474	Predicted MDR-type permease	CAC0667	CAC0667	Sugar-binding periplasmic protein	[TP0840-TP0965 (0.8653204)]
COG0477	COG0845	CAC0762	CAC0762	Permease, probably tetracycline resistance	CAC0318	CAC0318	Membrane permease, predicted cation efflux pumps	[TP0840-TP0965 (0.8653204)]
COG0477	COG0845	CAC0762	CAC0762	Permease, probably tetracycline resistance	CAC0667	CAC0667	Sugar-binding periplasmic protein	[TP0840-TP0965 (0.8653204)]
COG0477	COG0845	CAC0020	CAC0020	MDR-type permease {UniProtKB/TrEMBL:Q97N18}	CAC0667	CAC0667	Sugar-binding periplasmic protein	[TP0840-TP0965 (0.8653204)]
COG0477	COG0845	CAC3346	CAC3346	MDR-type permease {UniProtKB/TrEMBL:Q97DX4}	CAC0141	CAC0141	Membrane permease, predicted cation efflux pumps	[TP0840-TP0965 (0.8653204)]
COG0477	COG0845	CAC0560	CAC0560	Integral membrane protein similar to antibiotic	CAC3559	CAC3559	Uncharacterized conserved membrane protein, YHBJ	[TP0840-TP0965 (0.8653204)]
COG0477	COG0845	CAC3474	CAC3474	Predicted MDR-type permease	CAC0141	CAC0141	Membrane permease, predicted cation efflux pumps	[TP0840-TP0965 (0.8653204)]
COG0477	COG0845	CAC3474	CAC3474	Predicted MDR-type permease	CAC3270	CAC3270	Permease, predicted cation efflux pump	[TP0840-TP0965 (0.8653204)]
COG0477	COG0845	CAC3668	CAC3668	MDR-type permease {UniProtKB/TrEMBL:Q97D15}	CAC3559	CAC3559	Uncharacterized conserved membrane protein, YHBJ	[TP0840-TP0965 (0.8653204)]
COG0477	COG0845	CAC1345	CAC1345	D-xylose-proton symporter	CAC3559	CAC3559	Uncharacterized conserved membrane protein, YHBJ	[TP0840-TP0965 (0.8653204)]
COG0477	COG0845	CAC1530	CAC1530	Sugar-proton symporter {UniProtKB/TrEMBL:Q97IW0}	CAC0318	CAC0318	Membrane permease, predicted cation efflux pumps	[TP0840-TP0965 (0.8653204)]
COG0477	COG0845	CAP0029	CAP0029	Permease MDR-related {UniProtKB/TrEMBL:Q97TR8}	CAC0667	CAC0667	Sugar-binding periplasmic protein	[TP0840-TP0965 (0.8653204)]
COG0477	COG0845	CAC2753	CAC2753	Possible MDR-type permease, YQJV B.subtilis	CAC3270	CAC3270	Permease, predicted cation efflux pump	[TP0840-TP0965 (0.8653204)]
COG0477	COG0845	CAC1345	CAC1345	D-xylose-proton symporter	CAC0667	CAC0667	Sugar-binding periplasmic protein	[TP0840-TP0965 (0.8653204)]
COG0477	COG0845	CAC0452	CAC0452	Permease {UniProtKB/TrEMBL:Q97LV2}	CAC3559	CAC3559	Uncharacterized conserved membrane protein, YHBJ	[TP0840-TP0965 (0.8653204)]
COG0477	COG0845	CAC1504	CAC1504	MDR-type permease {UniProtKB/TrEMBL:Q97IY3}	CAC3270	CAC3270	Permease, predicted cation efflux pump	[TP0840-TP0965 (0.8653204)]
COG0477	COG0845	CAP0109	CAP0109	Permease MDR type {UniProtKB/TrEMBL:Q97TJ2}	CAP0074	CAP0074	Hypothetical protein CAP0074	[TP0840-TP0965 (0.8653204)]
COG0477	COG0845	CAC2753	CAC2753	Possible MDR-type permease, YQJV B.subtilis	CAC0318	CAC0318	Membrane permease, predicted cation efflux pumps	[TP0840-TP0965 (0.8653204)]
COG0477	COG0845	CAC2753	CAC2753	Possible MDR-type permease, YQJV B.subtilis	CAC0667	CAC0667	Sugar-binding periplasmic protein	[TP0840-TP0965 (0.8653204)]
COG0477	COG0845	CAP0131	CAP0131	Permease, MDR related {UniProtKB/TrEMBL:Q97TH0}	CAC0318	CAC0318	Membrane permease, predicted cation efflux pumps	[TP0840-TP0965 (0.8653204)]
COG0477	COG0845	CAC3668	CAC3668	MDR-type permease {UniProtKB/TrEMBL:Q97D15}	CAC0318	CAC0318	Membrane permease, predicted cation efflux pumps	[TP0840-TP0965 (0.8653204)]
COG0477	COG0845	CAC0762	CAC0762	Permease, probably tetracycline resistance	CAC3559	CAC3559	Uncharacterized conserved membrane protein, YHBJ	[TP0840-TP0965 (0.8653204)]
COG0477	COG0845	CAC3482	CAC3482	Predicted permease {UniProtKB/TrEMBL:Q97DJ5}	CAC0318	CAC0318	Membrane permease, predicted cation efflux pumps	[TP0840-TP0965 (0.8653204)]
COG0477	COG0845	CAC3668	CAC3668	MDR-type permease {UniProtKB/TrEMBL:Q97D15}	CAC0667	CAC0667	Sugar-binding periplasmic protein	[TP0840-TP0965 (0.8653204)]
COG0477	COG0845	CAC1452	CAC1452	MDR-type permease {UniProtKB/TrEMBL:Q97J34}	CAC3270	CAC3270	Permease, predicted cation efflux pump	[TP0840-TP0965 (0.8653204)]
COG0477	COG0845	CAC0762	CAC0762	Permease, probably tetracycline resistance	CAP0074	CAP0074	Hypothetical protein CAP0074	[TP0840-TP0965 (0.8653204)]
COG0477	COG0845	CAC3482	CAC3482	Predicted permease {UniProtKB/TrEMBL:Q97DJ5}	CAC3559	CAC3559	Uncharacterized conserved membrane protein, YHBJ	[TP0840-TP0965 (0.8653204)]
COG0477	COG0845	CAC2753	CAC2753	Possible MDR-type permease, YQJV B.subtilis	CAP0074	CAP0074	Hypothetical protein CAP0074	[TP0840-TP0965 (0.8653204)]
COG0477	COG0845	CAC3368	CAC3368	Predicted permease {UniProtKB/TrEMBL:Q97DV2}	CAC3270	CAC3270	Permease, predicted cation efflux pump	[TP0840-TP0965 (0.8653204)]
COG0477	COG0845	CAC3668	CAC3668	MDR-type permease {UniProtKB/TrEMBL:Q97D15}	CAC3270	CAC3270	Permease, predicted cation efflux pump	[TP0840-TP0965 (0.8653204)]
COG0477	COG0845	CAP0124	CAP0124	Permease, MDR related, probably tetracycline	CAC0318	CAC0318	Membrane permease, predicted cation efflux pumps	[TP0840-TP0965 (0.8653204)]
COG0477	COG0845	CAC3346	CAC3346	MDR-type permease {UniProtKB/TrEMBL:Q97DX4}	CAP0074	CAP0074	Hypothetical protein CAP0074	[TP0840-TP0965 (0.8653204)]
COG0477	COG0845	CAC3482	CAC3482	Predicted permease {UniProtKB/TrEMBL:Q97DJ5}	CAC0667	CAC0667	Sugar-binding periplasmic protein	[TP0840-TP0965 (0.8653204)]
COG0477	COG0845	CAC3482	CAC3482	Predicted permease {UniProtKB/TrEMBL:Q97DJ5}	CAP0074	CAP0074	Hypothetical protein CAP0074	[TP0840-TP0965 (0.8653204)]
COG0477	COG0845	CAC2753	CAC2753	Possible MDR-type permease, YQJV B.subtilis	CAC0141	CAC0141	Membrane permease, predicted cation efflux pumps	[TP0840-TP0965 (0.8653204)]
COG0477	COG0845	CAC3368	CAC3368	Predicted permease {UniProtKB/TrEMBL:Q97DV2}	CAP0074	CAP0074	Hypothetical protein CAP0074	[TP0840-TP0965 (0.8653204)]
COG0477	COG0845	CAC3368	CAC3368	Predicted permease {UniProtKB/TrEMBL:Q97DV2}	CAC0667	CAC0667	Sugar-binding periplasmic protein	[TP0840-TP0965 (0.8653204)]
COG0477	COG0845	CAC3368	CAC3368	Predicted permease {UniProtKB/TrEMBL:Q97DV2}	CAC0141	CAC0141	Membrane permease, predicted cation efflux pumps	[TP0840-TP0965 (0.8653204)]
COG0477	COG0845	CAC3668	CAC3668	MDR-type permease {UniProtKB/TrEMBL:Q97D15}	CAC0141	CAC0141	Membrane permease, predicted cation efflux pumps	[TP0840-TP0965 (0.8653204)]
COG0477	COG0845	CAC0452	CAC0452	Permease {UniProtKB/TrEMBL:Q97LV2}	CAC3270	CAC3270	Permease, predicted cation efflux pump	[TP0840-TP0965 (0.8653204)]
COG0477	COG0845	CAC1339	CAC1339	Possible sugar-proton symporter	CAC3270	CAC3270	Permease, predicted cation efflux pump	[TP0840-TP0965 (0.8653204)]
COG0477	COG0845	CAP0109	CAP0109	Permease MDR type {UniProtKB/TrEMBL:Q97TJ2}	CAC0318	CAC0318	Membrane permease, predicted cation efflux pumps	[TP0840-TP0965 (0.8653204)]
COG0477	COG0845	CAC0020	CAC0020	MDR-type permease {UniProtKB/TrEMBL:Q97N18}	CAC3559	CAC3559	Uncharacterized conserved membrane protein, YHBJ	[TP0840-TP0965 (0.8653204)]
COG0477	COG0845	CAP0124	CAP0124	Permease, MDR related, probably tetracycline	CAC0141	CAC0141	Membrane permease, predicted cation efflux pumps	[TP0840-TP0965 (0.8653204)]
COG0477	COG0845	CAC0458	CAC0458	Permease {UniProtKB/TrEMBL:Q97LU6}	CAC3270	CAC3270	Permease, predicted cation efflux pump	[TP0840-TP0965 (0.8653204)]
COG0477	COG0845	CAP0109	CAP0109	Permease MDR type {UniProtKB/TrEMBL:Q97TJ2}	CAC3270	CAC3270	Permease, predicted cation efflux pump	[TP0840-TP0965 (0.8653204)]
COG0477	COG0845	CAC3346	CAC3346	MDR-type permease {UniProtKB/TrEMBL:Q97DX4}	CAC3270	CAC3270	Permease, predicted cation efflux pump	[TP0840-TP0965 (0.8653204)]
COG0477	COG0845	CAC0560	CAC0560	Integral membrane protein similar to antibiotic	CAC0141	CAC0141	Membrane permease, predicted cation efflux pumps	[TP0840-TP0965 (0.8653204)]
COG0477	COG0845	CAC1345	CAC1345	D-xylose-proton symporter	CAC0141	CAC0141	Membrane permease, predicted cation efflux pumps	[TP0840-TP0965 (0.8653204)]
COG0477	COG0845	CAP0109	CAP0109	Permease MDR type {UniProtKB/TrEMBL:Q97TJ2}	CAC0667	CAC0667	Sugar-binding periplasmic protein	[TP0840-TP0965 (0.8653204)]
COG0477	COG0845	CAC1452	CAC1452	MDR-type permease {UniProtKB/TrEMBL:Q97J34}	CAC0141	CAC0141	Membrane permease, predicted cation efflux pumps	[TP0840-TP0965 (0.8653204)]
COG0477	COG0845	CAC1339	CAC1339	Possible sugar-proton symporter	CAC3559	CAC3559	Uncharacterized conserved membrane protein, YHBJ	[TP0840-TP0965 (0.8653204)]
COG0477	COG0845	CAP0086	CAP0086	Permease, MDR related, probably tetracycline	CAC3559	CAC3559	Uncharacterized conserved membrane protein, YHBJ	[TP0840-TP0965 (0.8653204)]
COG0477	COG0845	CAC0560	CAC0560	Integral membrane protein similar to antibiotic	CAC0318	CAC0318	Membrane permease, predicted cation efflux pumps	[TP0840-TP0965 (0.8653204)]
COG0477	COG0845	CAP0029	CAP0029	Permease MDR-related {UniProtKB/TrEMBL:Q97TR8}	CAC3270	CAC3270	Permease, predicted cation efflux pump	[TP0840-TP0965 (0.8653204)]
COG0477	COG0845	CAC0020	CAC0020	MDR-type permease {UniProtKB/TrEMBL:Q97N18}	CAC0141	CAC0141	Membrane permease, predicted cation efflux pumps	[TP0840-TP0965 (0.8653204)]
COG0477	COG0845	CAC0452	CAC0452	Permease {UniProtKB/TrEMBL:Q97LV2}	CAC0667	CAC0667	Sugar-binding periplasmic protein	[TP0840-TP0965 (0.8653204)]
COG0477	COG0845	CAC1339	CAC1339	Possible sugar-proton symporter	CAC0141	CAC0141	Membrane permease, predicted cation efflux pumps	[TP0840-TP0965 (0.8653204)]
COG0477	COG0845	CAC1530	CAC1530	Sugar-proton symporter {UniProtKB/TrEMBL:Q97IW0}	CAC3270	CAC3270	Permease, predicted cation efflux pump	[TP0840-TP0965 (0.8653204)]
COG0477	COG0845	CAP0049	CAP0049	Permease, MDR related {UniProtKB/TrEMBL:Q97TP9}	CAC3559	CAC3559	Uncharacterized conserved membrane protein, YHBJ	[TP0840-TP0965 (0.8653204)]
COG0477	COG0845	CAC0458	CAC0458	Permease {UniProtKB/TrEMBL:Q97LU6}	CAC0667	CAC0667	Sugar-binding periplasmic protein	[TP0840-TP0965 (0.8653204)]
COG0477	COG0845	CAC0452	CAC0452	Permease {UniProtKB/TrEMBL:Q97LV2}	CAP0074	CAP0074	Hypothetical protein CAP0074	[TP0840-TP0965 (0.8653204)]
COG0477	COG0845	CAP0128	CAP0128	Permease, MDR related {UniProtKB/TrEMBL:Q97TH3}	CAP0074	CAP0074	Hypothetical protein CAP0074	[TP0840-TP0965 (0.8653204)]
COG0477	COG0845	CAC3346	CAC3346	MDR-type permease {UniProtKB/TrEMBL:Q97DX4}	CAC3559	CAC3559	Uncharacterized conserved membrane protein, YHBJ	[TP0840-TP0965 (0.8653204)]
COG0477	COG0845	CAC3474	CAC3474	Predicted MDR-type permease	CAP0074	CAP0074	Hypothetical protein CAP0074	[TP0840-TP0965 (0.8653204)]
COG0477	COG0845	CAC1530	CAC1530	Sugar-proton symporter {UniProtKB/TrEMBL:Q97IW0}	CAC3559	CAC3559	Uncharacterized conserved membrane protein, YHBJ	[TP0840-TP0965 (0.8653204)]
COG0477	COG0845	CAC2753	CAC2753	Possible MDR-type permease, YQJV B.subtilis	CAC3559	CAC3559	Uncharacterized conserved membrane protein, YHBJ	[TP0840-TP0965 (0.8653204)]
COG0477	COG0845	CAC1452	CAC1452	MDR-type permease {UniProtKB/TrEMBL:Q97J34}	CAC0667	CAC0667	Sugar-binding periplasmic protein	[TP0840-TP0965 (0.8653204)]
COG0477	COG0845	CAC1504	CAC1504	MDR-type permease {UniProtKB/TrEMBL:Q97IY3}	CAC3559	CAC3559	Uncharacterized conserved membrane protein, YHBJ	[TP0840-TP0965 (0.8653204)]
COG0477	COG0845	CAC0020	CAC0020	MDR-type permease {UniProtKB/TrEMBL:Q97N18}	CAC3270	CAC3270	Permease, predicted cation efflux pump	[TP0840-TP0965 (0.8653204)]
COG0477	COG0845	CAP0109	CAP0109	Permease MDR type {UniProtKB/TrEMBL:Q97TJ2}	CAC3559	CAC3559	Uncharacterized conserved membrane protein, YHBJ	[TP0840-TP0965 (0.8653204)]
COG0477	COG0845	CAC1504	CAC1504	MDR-type permease {UniProtKB/TrEMBL:Q97IY3}	CAC0667	CAC0667	Sugar-binding periplasmic protein	[TP0840-TP0965 (0.8653204)]
COG0477	COG0845	CAC3474	CAC3474	Predicted MDR-type permease	CAC0318	CAC0318	Membrane permease, predicted cation efflux pumps	[TP0840-TP0965 (0.8653204)]
COG0477	COG0845	CAP0049	CAP0049	Permease, MDR related {UniProtKB/TrEMBL:Q97TP9}	CAC0667	CAC0667	Sugar-binding periplasmic protein	[TP0840-TP0965 (0.8653204)]
COG0477	COG0845	CAC0762	CAC0762	Permease, probably tetracycline resistance	CAC3270	CAC3270	Permease, predicted cation efflux pump	[TP0840-TP0965 (0.8653204)]
COG0477	COG0845	CAC0560	CAC0560	Integral membrane protein similar to antibiotic	CAP0074	CAP0074	Hypothetical protein CAP0074	[TP0840-TP0965 (0.8653204)]
COG0477	COG0845	CAP0124	CAP0124	Permease, MDR related, probably tetracycline	CAP0074	CAP0074	Hypothetical protein CAP0074	[TP0840-TP0965 (0.8653204)]
COG0477	COG0845	CAC3482	CAC3482	Predicted permease {UniProtKB/TrEMBL:Q97DJ5}	CAC3270	CAC3270	Permease, predicted cation efflux pump	[TP0840-TP0965 (0.8653204)]
COG0477	COG0845	CAP0086	CAP0086	Permease, MDR related, probably tetracycline	CAC0667	CAC0667	Sugar-binding periplasmic protein	[TP0840-TP0965 (0.8653204)]
COG0477	COG0845	CAP0128	CAP0128	Permease, MDR related {UniProtKB/TrEMBL:Q97TH3}	CAC0318	CAC0318	Membrane permease, predicted cation efflux pumps	[TP0840-TP0965 (0.8653204)]
COG0477	COG0845	CAC0452	CAC0452	Permease {UniProtKB/TrEMBL:Q97LV2}	CAC0318	CAC0318	Membrane permease, predicted cation efflux pumps	[TP0840-TP0965 (0.8653204)]
COG0477	COG0845	CAC1452	CAC1452	MDR-type permease {UniProtKB/TrEMBL:Q97J34}	CAP0074	CAP0074	Hypothetical protein CAP0074	[TP0840-TP0965 (0.8653204)]
COG0477	COG0845	CAP0086	CAP0086	Permease, MDR related, probably tetracycline	CAC0318	CAC0318	Membrane permease, predicted cation efflux pumps	[TP0840-TP0965 (0.8653204)]
COG0477	COG0845	CAC0560	CAC0560	Integral membrane protein similar to antibiotic	CAC0667	CAC0667	Sugar-binding periplasmic protein	[TP0840-TP0965 (0.8653204)]
COG0477	COG0845	CAP0049	CAP0049	Permease, MDR related {UniProtKB/TrEMBL:Q97TP9}	CAC3270	CAC3270	Permease, predicted cation efflux pump	[TP0840-TP0965 (0.8653204)]
COG0477	COG0845	CAP0029	CAP0029	Permease MDR-related {UniProtKB/TrEMBL:Q97TR8}	CAC3559	CAC3559	Uncharacterized conserved membrane protein, YHBJ	[TP0840-TP0965 (0.8653204)]
COG0477	COG0845	CAC1530	CAC1530	Sugar-proton symporter {UniProtKB/TrEMBL:Q97IW0}	CAP0074	CAP0074	Hypothetical protein CAP0074	[TP0840-TP0965 (0.8653204)]
COG0477	COG0845	CAP0109	CAP0109	Permease MDR type {UniProtKB/TrEMBL:Q97TJ2}	CAC0141	CAC0141	Membrane permease, predicted cation efflux pumps	[TP0840-TP0965 (0.8653204)]
COG0477	COG0845	CAP0086	CAP0086	Permease, MDR related, probably tetracycline	CAC3270	CAC3270	Permease, predicted cation efflux pump	[TP0840-TP0965 (0.8653204)]
COG0477	COG0845	CAP0128	CAP0128	Permease, MDR related {UniProtKB/TrEMBL:Q97TH3}	CAC0667	CAC0667	Sugar-binding periplasmic protein	[TP0840-TP0965 (0.8653204)]
COG0477	COG0845	CAP0131	CAP0131	Permease, MDR related {UniProtKB/TrEMBL:Q97TH0}	CAP0074	CAP0074	Hypothetical protein CAP0074	[TP0840-TP0965 (0.8653204)]
COG0477	COG0845	CAP0124	CAP0124	Permease, MDR related, probably tetracycline	CAC3270	CAC3270	Permease, predicted cation efflux pump	[TP0840-TP0965 (0.8653204)]
COG0477	COG0845	CAP0128	CAP0128	Permease, MDR related {UniProtKB/TrEMBL:Q97TH3}	CAC0141	CAC0141	Membrane permease, predicted cation efflux pumps	[TP0840-TP0965 (0.8653204)]
COG0477	COG0845	CAC3368	CAC3368	Predicted permease {UniProtKB/TrEMBL:Q97DV2}	CAC3559	CAC3559	Uncharacterized conserved membrane protein, YHBJ	[TP0840-TP0965 (0.8653204)]
COG0477	COG0845	CAP0049	CAP0049	Permease, MDR related {UniProtKB/TrEMBL:Q97TP9}	CAP0074	CAP0074	Hypothetical protein CAP0074	[TP0840-TP0965 (0.8653204)]
COG0477	COG0845	CAP0049	CAP0049	Permease, MDR related {UniProtKB/TrEMBL:Q97TP9}	CAC0141	CAC0141	Membrane permease, predicted cation efflux pumps	[TP0840-TP0965 (0.8653204)]
COG0477	COG0845	CAP0029	CAP0029	Permease MDR-related {UniProtKB/TrEMBL:Q97TR8}	CAC0141	CAC0141	Membrane permease, predicted cation efflux pumps	[TP0840-TP0965 (0.8653204)]
COG0477	COG0845	CAC1452	CAC1452	MDR-type permease {UniProtKB/TrEMBL:Q97J34}	CAC3559	CAC3559	Uncharacterized conserved membrane protein, YHBJ	[TP0840-TP0965 (0.8653204)]
COG0477	COG0845	CAC1530	CAC1530	Sugar-proton symporter {UniProtKB/TrEMBL:Q97IW0}	CAC0667	CAC0667	Sugar-binding periplasmic protein	[TP0840-TP0965 (0.8653204)]
COG0477	COG0845	CAC3474	CAC3474	Predicted MDR-type permease	CAC3559	CAC3559	Uncharacterized conserved membrane protein, YHBJ	[TP0840-TP0965 (0.8653204)]
COG0477	COG0845	CAC3346	CAC3346	MDR-type permease {UniProtKB/TrEMBL:Q97DX4}	CAC0667	CAC0667	Sugar-binding periplasmic protein	[TP0840-TP0965 (0.8653204)]
COG0477	COG0845	CAP0131	CAP0131	Permease, MDR related {UniProtKB/TrEMBL:Q97TH0}	CAC0141	CAC0141	Membrane permease, predicted cation efflux pumps	[TP0840-TP0965 (0.8653204)]
COG0477	COG0845	CAC1504	CAC1504	MDR-type permease {UniProtKB/TrEMBL:Q97IY3}	CAC0141	CAC0141	Membrane permease, predicted cation efflux pumps	[TP0840-TP0965 (0.8653204)]
COG0477	COG0845	CAC1339	CAC1339	Possible sugar-proton symporter	CAP0074	CAP0074	Hypothetical protein CAP0074	[TP0840-TP0965 (0.8653204)]
COG0477	COG0845	CAC1452	CAC1452	MDR-type permease {UniProtKB/TrEMBL:Q97J34}	CAC0318	CAC0318	Membrane permease, predicted cation efflux pumps	[TP0840-TP0965 (0.8653204)]
COG0477	COG0845	CAP0049	CAP0049	Permease, MDR related {UniProtKB/TrEMBL:Q97TP9}	CAC0318	CAC0318	Membrane permease, predicted cation efflux pumps	[TP0840-TP0965 (0.8653204)]
COG0477	COG0845	CAC3346	CAC3346	MDR-type permease {UniProtKB/TrEMBL:Q97DX4}	CAC0318	CAC0318	Membrane permease, predicted cation efflux pumps	[TP0840-TP0965 (0.8653204)]
COG0477	COG0845	CAC1345	CAC1345	D-xylose-proton symporter	CAC3270	CAC3270	Permease, predicted cation efflux pump	[TP0840-TP0965 (0.8653204)]
COG0477	COG0845	CAP0124	CAP0124	Permease, MDR related, probably tetracycline	CAC0667	CAC0667	Sugar-binding periplasmic protein	[TP0840-TP0965 (0.8653204)]
COG0477	COG0845	CAC1530	CAC1530	Sugar-proton symporter {UniProtKB/TrEMBL:Q97IW0}	CAC0141	CAC0141	Membrane permease, predicted cation efflux pumps	[TP0840-TP0965 (0.8653204)]
COG0477	COG0845	CAP0128	CAP0128	Permease, MDR related {UniProtKB/TrEMBL:Q97TH3}	CAC3270	CAC3270	Permease, predicted cation efflux pump	[TP0840-TP0965 (0.8653204)]
COG0477	COG0845	CAP0131	CAP0131	Permease, MDR related {UniProtKB/TrEMBL:Q97TH0}	CAC0667	CAC0667	Sugar-binding periplasmic protein	[TP0840-TP0965 (0.8653204)]
COG0477	COG0845	CAP0086	CAP0086	Permease, MDR related, probably tetracycline	CAP0074	CAP0074	Hypothetical protein CAP0074	[TP0840-TP0965 (0.8653204)]
COG0477	COG0845	CAC0560	CAC0560	Integral membrane protein similar to antibiotic	CAC3270	CAC3270	Permease, predicted cation efflux pump	[TP0840-TP0965 (0.8653204)]
COG0477	COG0845	CAC0458	CAC0458	Permease {UniProtKB/TrEMBL:Q97LU6}	CAC0141	CAC0141	Membrane permease, predicted cation efflux pumps	[TP0840-TP0965 (0.8653204)]
COG0477	COG0845	CAP0124	CAP0124	Permease, MDR related, probably tetracycline	CAC3559	CAC3559	Uncharacterized conserved membrane protein, YHBJ	[TP0840-TP0965 (0.8653204)]
COG0477	COG0845	CAC3482	CAC3482	Predicted permease {UniProtKB/TrEMBL:Q97DJ5}	CAC0141	CAC0141	Membrane permease, predicted cation efflux pumps	[TP0840-TP0965 (0.8653204)]
COG0477	COG0845	CAP0029	CAP0029	Permease MDR-related {UniProtKB/TrEMBL:Q97TR8}	CAP0074	CAP0074	Hypothetical protein CAP0074	[TP0840-TP0965 (0.8653204)]
COG0477	COG0845	CAC1504	CAC1504	MDR-type permease {UniProtKB/TrEMBL:Q97IY3}	CAP0074	CAP0074	Hypothetical protein CAP0074	[TP0840-TP0965 (0.8653204)]
COG0477	COG0845	CAC1345	CAC1345	D-xylose-proton symporter	CAP0074	CAP0074	Hypothetical protein CAP0074	[TP0840-TP0965 (0.8653204)]
COG0477	COG0845	CAC0458	CAC0458	Permease {UniProtKB/TrEMBL:Q97LU6}	CAC0318	CAC0318	Membrane permease, predicted cation efflux pumps	[TP0840-TP0965 (0.8653204)]
COG0477	COG0845	CAC1339	CAC1339	Possible sugar-proton symporter	CAC0318	CAC0318	Membrane permease, predicted cation efflux pumps	[TP0840-TP0965 (0.8653204)]
COG0477	COG0845	CAC0020	CAC0020	MDR-type permease {UniProtKB/TrEMBL:Q97N18}	CAP0074	CAP0074	Hypothetical protein CAP0074	[TP0840-TP0965 (0.8653204)]
COG0477	COG0845	CAC0762	CAC0762	Permease, probably tetracycline resistance	CAC0141	CAC0141	Membrane permease, predicted cation efflux pumps	[TP0840-TP0965 (0.8653204)]
COG0477	COG0845	CAP0131	CAP0131	Permease, MDR related {UniProtKB/TrEMBL:Q97TH0}	CAC3559	CAC3559	Uncharacterized conserved membrane protein, YHBJ	[TP0840-TP0965 (0.8653204)]
COG0477	COG0845	CAC0020	CAC0020	MDR-type permease {UniProtKB/TrEMBL:Q97N18}	CAC0318	CAC0318	Membrane permease, predicted cation efflux pumps	[TP0840-TP0965 (0.8653204)]
COG0477	COG0845	CAC1345	CAC1345	D-xylose-proton symporter	CAC0318	CAC0318	Membrane permease, predicted cation efflux pumps	[TP0840-TP0965 (0.8653204)]
COG0477	COG0845	CAC3368	CAC3368	Predicted permease {UniProtKB/TrEMBL:Q97DV2}	CAC0318	CAC0318	Membrane permease, predicted cation efflux pumps	[TP0840-TP0965 (0.8653204)]
COG0477	COG0845	CAC1339	CAC1339	Possible sugar-proton symporter	CAC0667	CAC0667	Sugar-binding periplasmic protein	[TP0840-TP0965 (0.8653204)]
COG0477	COG0845	CAP0029	CAP0029	Permease MDR-related {UniProtKB/TrEMBL:Q97TR8}	CAC0318	CAC0318	Membrane permease, predicted cation efflux pumps	[TP0840-TP0965 (0.8653204)]
COG0477	COG0845	CAP0131	CAP0131	Permease, MDR related {UniProtKB/TrEMBL:Q97TH0}	CAC3270	CAC3270	Permease, predicted cation efflux pump	[TP0840-TP0965 (0.8653204)]
COG0477	COG0845	CAC0452	CAC0452	Permease {UniProtKB/TrEMBL:Q97LV2}	CAC0141	CAC0141	Membrane permease, predicted cation efflux pumps	[TP0840-TP0965 (0.8653204)]
COG0477	COG0845	CAC1504	CAC1504	MDR-type permease {UniProtKB/TrEMBL:Q97IY3}	CAC0318	CAC0318	Membrane permease, predicted cation efflux pumps	[TP0840-TP0965 (0.8653204)]
COG0477	COG0845	CAC0458	CAC0458	Permease {UniProtKB/TrEMBL:Q97LU6}	CAP0074	CAP0074	Hypothetical protein CAP0074	[TP0840-TP0965 (0.8653204)]
COG0477	COG0845	CAP0086	CAP0086	Permease, MDR related, probably tetracycline	CAC0141	CAC0141	Membrane permease, predicted cation efflux pumps	[TP0840-TP0965 (0.8653204)]
COG0477	COG0845	CAC3668	CAC3668	MDR-type permease {UniProtKB/TrEMBL:Q97D15}	CAP0074	CAP0074	Hypothetical protein CAP0074	[TP0840-TP0965 (0.8653204)]
COG0477	COG0845	CAC0458	CAC0458	Permease {UniProtKB/TrEMBL:Q97LU6}	CAC3559	CAC3559	Uncharacterized conserved membrane protein, YHBJ	[TP0840-TP0965 (0.8653204)]
COG0477	COG0845	CAP0128	CAP0128	Permease, MDR related {UniProtKB/TrEMBL:Q97TH3}	CAC3559	CAC3559	Uncharacterized conserved membrane protein, YHBJ	[TP0840-TP0965 (0.8653204)]
COG0305	COG2812	CAC1192	CAC1192	Phage replicative DNA helicase, YorI B.subtilis	CAC0125	CAC0125	DNA-directed DNA polymerase, III chain	[TP0058-TP1005 (0.7130585)]
COG0305	COG2812	CAC3715	CAC3715	Replicative DNA helicase, DNAC	CAC0125	CAC0125	DNA-directed DNA polymerase, III chain	[TP0058-TP1005 (0.7130585)]
COG0305	COG2812	CAC1192	CAC1192	Phage replicative DNA helicase, YorI B.subtilis	CAC0300	CAC0300	DNA-polymerase III, gamma subunit	[TP0058-TP1005 (0.7130585)]
COG0305	COG2812	CAC3715	CAC3715	Replicative DNA helicase, DNAC	CAC0300	CAC0300	DNA-polymerase III, gamma subunit	[TP0058-TP1005 (0.7130585)]
COG0188	COG0526	CAC0007	gyrA	DNA gyrase subunit A (EC 5.99.1.3)	CAC0824	CAC0824	Thioredoxin {UniProtKB/TrEMBL:Q97KU2}	[TP0005-TP0100 (0.7885434)]
COG0188	COG0526	CAC1628	CAC1628	DNA gyrase A subunit {UniProtKB/TrEMBL:Q97IL2}	CAC1547	CAC1547	Thioredoxin, trx {UniProtKB/TrEMBL:Q97IU3}	[TP0005-TP0100 (0.7885434)]
COG0188	COG0526	CAC0007	gyrA	DNA gyrase subunit A (EC 5.99.1.3)	CAC1547	CAC1547	Thioredoxin, trx {UniProtKB/TrEMBL:Q97IU3}	[TP0005-TP0100 (0.7885434)]
COG0188	COG0526	CAC1628	CAC1628	DNA gyrase A subunit {UniProtKB/TrEMBL:Q97IL2}	CAC3083	CAC3083	Thioredoxin {UniProtKB/TrEMBL:Q97EM7}	[TP0005-TP0100 (0.7885434)]
COG0188	COG0526	CAC0007	gyrA	DNA gyrase subunit A (EC 5.99.1.3)	CAC3083	CAC3083	Thioredoxin {UniProtKB/TrEMBL:Q97EM7}	[TP0005-TP0100 (0.7885434)]
COG0188	COG0526	CAC1628	CAC1628	DNA gyrase A subunit {UniProtKB/TrEMBL:Q97IL2}	CAC0824	CAC0824	Thioredoxin {UniProtKB/TrEMBL:Q97KU2}	[TP0005-TP0100 (0.7885434)]
COG0526	COG0771	CAC1547	CAC1547	Thioredoxin, trx {UniProtKB/TrEMBL:Q97IU3}	CAC3194	murD	UDP-N-acetylmuramoylalanine--D-glutamate ligase (EC 6.3.2.9) (UDP-N- acetylmuramoyl-L-alanyl-D-glutamate synthetase) (D-glutamic acid- adding enzyme)	[TP0100-TP0903 (0.59509045)]
COG0526	COG0771	CAC3083	CAC3083	Thioredoxin {UniProtKB/TrEMBL:Q97EM7}	CAC3194	murD	UDP-N-acetylmuramoylalanine--D-glutamate ligase (EC 6.3.2.9) (UDP-N- acetylmuramoyl-L-alanyl-D-glutamate synthetase) (D-glutamic acid- adding enzyme)	[TP0100-TP0903 (0.59509045)]
COG0526	COG0771	CAC0824	CAC0824	Thioredoxin {UniProtKB/TrEMBL:Q97KU2}	CAC3194	murD	UDP-N-acetylmuramoylalanine--D-glutamate ligase (EC 6.3.2.9) (UDP-N- acetylmuramoyl-L-alanyl-D-glutamate synthetase) (D-glutamic acid- adding enzyme)	[TP0100-TP0903 (0.59509045)]
COG0143	COG0845	CAC2991	metG	Methionyl-tRNA synthetase (EC 6.1.1.10) (Methionine--tRNA ligase) (MetRS)	CAC0141	CAC0141	Membrane permease, predicted cation efflux pumps	[TP0798-TP0965 (0.7246752)]
COG0143	COG0845	CAC2991	metG	Methionyl-tRNA synthetase (EC 6.1.1.10) (Methionine--tRNA ligase) (MetRS)	CAC3559	CAC3559	Uncharacterized conserved membrane protein, YHBJ	[TP0798-TP0965 (0.7246752)]
COG0143	COG0845	CAC2991	metG	Methionyl-tRNA synthetase (EC 6.1.1.10) (Methionine--tRNA ligase) (MetRS)	CAC3270	CAC3270	Permease, predicted cation efflux pump	[TP0798-TP0965 (0.7246752)]
COG0143	COG0845	CAC2991	metG	Methionyl-tRNA synthetase (EC 6.1.1.10) (Methionine--tRNA ligase) (MetRS)	CAP0074	CAP0074	Hypothetical protein CAP0074	[TP0798-TP0965 (0.7246752)]
COG0143	COG0845	CAC2991	metG	Methionyl-tRNA synthetase (EC 6.1.1.10) (Methionine--tRNA ligase) (MetRS)	CAC0667	CAC0667	Sugar-binding periplasmic protein	[TP0798-TP0965 (0.7246752)]
COG0143	COG0845	CAC2991	metG	Methionyl-tRNA synthetase (EC 6.1.1.10) (Methionine--tRNA ligase) (MetRS)	CAC0318	CAC0318	Membrane permease, predicted cation efflux pumps	[TP0798-TP0965 (0.7246752)]
COG0242	COG1744	CAC2474	def2	Peptide deformylase 2 (EC 3.5.1.88) (PDF 2) (Polypeptide deformylase 2)	CAC0702	CAC0702	Predicted lipoprotein, Med/BMP family	[TP0757-TP0298 (0.51512045)]
COG0242	COG1744	CAC1722	def1	Peptide deformylase 1 (EC 3.5.1.88) (PDF 1) (Polypeptide deformylase 1)	CAC0702	CAC0702	Predicted lipoprotein, Med/BMP family	[TP0757-TP0298 (0.51512045)]
COG0762	COG2239	CAC2119	CAC2119	Predicted integral membrane protein, YggT family	CAC0684	CAC0684	CBS domains {UniProtKB/TrEMBL:Q97L78}	[TP0668-TP0917 (0.5215956)]
COG1536	COG1868	CAC2161	CAC2161	Flagellar motor switch protein FliG	CAC2216	CAC2216	Flagellar switch protein FliM	[TP0026-TP0721 (0.9539454)]
COG1366	COG1536	CAC2308	CAC2308	Anti-anti-sigma factor {UniProtKB/TrEMBL:Q97GQ8}	CAC2161	CAC2161	Flagellar motor switch protein FliG	[TP0233-TP0400 (0.68778783)]
COG0504	COG1475	CAC2892	pyrG	CTP synthase (EC 6.3.4.2) (UTP--ammonia ligase) (CTP synthetase)	CAC3729	CAC3729	Stage 0 sporulation J, ParB family of DNA-binding	[TP0305-TP0271 (0.70252794)]
COG0504	COG1475	CAC2892	pyrG	CTP synthase (EC 6.3.4.2) (UTP--ammonia ligase) (CTP synthetase)	CAC3731	CAC3731	Stage 0 sporulation J, ParB family of DNA-binding	[TP0305-TP0271 (0.70252794)]
COG2206	COG4786	CAC2534	CAC2534	HD_GYP hydrolase domain fused to HD hydrolase	CAC2140	CAC2140	Flagellar basal body rod protein	[TP0877-TP0961 (0.57706213)]
COG2206	COG4786	CAC2620	CAC2620	HD-GYP hydrolase domain containing protein	CAC2140	CAC2140	Flagellar basal body rod protein	[TP0877-TP0961 (0.57706213)]
COG2206	COG4786	CAC2837	CAC2837	Fusion HD-GYP domain and HD-hydrolase domain	CAC2140	CAC2140	Flagellar basal body rod protein	[TP0877-TP0961 (0.57706213)]
COG2206	COG4786	CAC2620	CAC2620	HD-GYP hydrolase domain containing protein	CAC2139	CAC2139	Flagellar basal body rod protein	[TP0877-TP0961 (0.57706213)]
COG2206	COG4786	CAC0277	CAC0277	HD-GYP hydrolase domain containing protein	CAC2140	CAC2140	Flagellar basal body rod protein	[TP0877-TP0961 (0.57706213)]
COG2206	COG4786	CAC3650	CAC3650	HD-GYP domain containing protein	CAC2140	CAC2140	Flagellar basal body rod protein	[TP0877-TP0961 (0.57706213)]
COG2206	COG4786	CAC0853	CAC0853	HD superfamily hydrolase	CAC2140	CAC2140	Flagellar basal body rod protein	[TP0877-TP0961 (0.57706213)]
COG2206	COG4786	CAC0853	CAC0853	HD superfamily hydrolase	CAC2139	CAC2139	Flagellar basal body rod protein	[TP0877-TP0961 (0.57706213)]
COG2206	COG4786	CAC0277	CAC0277	HD-GYP hydrolase domain containing protein	CAC2139	CAC2139	Flagellar basal body rod protein	[TP0877-TP0961 (0.57706213)]
COG2206	COG4786	CAC3410	CAC3410	HD-GYP domain {UniProtKB/TrEMBL:Q97DR2}	CAC2140	CAC2140	Flagellar basal body rod protein	[TP0877-TP0961 (0.57706213)]
COG2206	COG4786	CAC0475	CAC0475	HD-GYP domain {UniProtKB/TrEMBL:Q97LS9}	CAC2140	CAC2140	Flagellar basal body rod protein	[TP0877-TP0961 (0.57706213)]
COG2206	COG4786	CAC3650	CAC3650	HD-GYP domain containing protein	CAC2139	CAC2139	Flagellar basal body rod protein	[TP0877-TP0961 (0.57706213)]
COG2206	COG4786	CAC0475	CAC0475	HD-GYP domain {UniProtKB/TrEMBL:Q97LS9}	CAC2139	CAC2139	Flagellar basal body rod protein	[TP0877-TP0961 (0.57706213)]
COG2206	COG4786	CAC2534	CAC2534	HD_GYP hydrolase domain fused to HD hydrolase	CAC2139	CAC2139	Flagellar basal body rod protein	[TP0877-TP0961 (0.57706213)]
COG2206	COG4786	CAC3410	CAC3410	HD-GYP domain {UniProtKB/TrEMBL:Q97DR2}	CAC2139	CAC2139	Flagellar basal body rod protein	[TP0877-TP0961 (0.57706213)]
COG2206	COG4786	CAC2837	CAC2837	Fusion HD-GYP domain and HD-hydrolase domain	CAC2139	CAC2139	Flagellar basal body rod protein	[TP0877-TP0961 (0.57706213)]
COG0149	COG2239	CAC0711	tpi	Triosephosphate isomerase (EC 5.3.1.1) (TIM) (Triose-phosphate isomerase)	CAC0684	CAC0684	CBS domains {UniProtKB/TrEMBL:Q97L78}	[TP0537-TP0917 (0.5527395)]
COG0457	COG3391	CAP0161	solR	Sol locus transcriptional repressor	CAC2535	CAC2535	Predicted protein of beta-propeller fold	[TP0095-TP0421 (0.8119976)]
COG0457	COG3391	CAC0415	CAC0415	TPR-repeat-containing protein	CAC2535	CAC2535	Predicted protein of beta-propeller fold	[TP0095-TP0421 (0.8119976)]
COG0457	COG3391	CAC0416	CAC0416	TPR-repeat-containing protein	CAC2386	CAC2386	Predicted protein of beta-propeller fold	[TP0095-TP0421 (0.8119976)]
COG0457	COG3391	CAC0045	CAC0045	TPR-repeat-containing protein	CAC2535	CAC2535	Predicted protein of beta-propeller fold	[TP0095-TP0421 (0.8119976)]
COG0457	COG3391	CAC2822	CAC2822	TPR-repeat-containing protein	CAC2386	CAC2386	Predicted protein of beta-propeller fold	[TP0095-TP0421 (0.8119976)]
COG0457	COG3391	CAC1067	CAC1067	TPR-repeat containing protein	CAC2386	CAC2386	Predicted protein of beta-propeller fold	[TP0095-TP0421 (0.8119976)]
COG0457	COG3391	CAP0161	solR	Sol locus transcriptional repressor	CAC2386	CAC2386	Predicted protein of beta-propeller fold	[TP0095-TP0421 (0.8119976)]
COG0457	COG3391	CAC0415	CAC0415	TPR-repeat-containing protein	CAC2386	CAC2386	Predicted protein of beta-propeller fold	[TP0095-TP0421 (0.8119976)]
COG0457	COG3391	CAC0404	CAC0404	Serine/threonine protein kinase fused to TPR	CAC2386	CAC2386	Predicted protein of beta-propeller fold	[TP0095-TP0421 (0.8119976)]
COG0457	COG3391	CAC1067	CAC1067	TPR-repeat containing protein	CAC2535	CAC2535	Predicted protein of beta-propeller fold	[TP0095-TP0421 (0.8119976)]
COG0457	COG3391	CAC0186	CAC0186	Xre family DNA-binding domain and	CAC2535	CAC2535	Predicted protein of beta-propeller fold	[TP0095-TP0421 (0.8119976)]
COG0457	COG3391	CAC1214	CAC1214	Xre family DNA-binding domain and TPR-repeat	CAC2535	CAC2535	Predicted protein of beta-propeller fold	[TP0095-TP0421 (0.8119976)]
COG0457	COG3391	CAC0926	CAC0926	TPR-repeat-containing protein	CAC2386	CAC2386	Predicted protein of beta-propeller fold	[TP0095-TP0421 (0.8119976)]
COG0457	COG3391	CAC0045	CAC0045	TPR-repeat-containing protein	CAC2386	CAC2386	Predicted protein of beta-propeller fold	[TP0095-TP0421 (0.8119976)]
COG0457	COG3391	CAC1043	CAC1043	Xre family DNA-binding domain and TPR-repeat	CAC2535	CAC2535	Predicted protein of beta-propeller fold	[TP0095-TP0421 (0.8119976)]
COG0457	COG3391	CAC0925	CAC0925	TPR-repeat-containing protein	CAC2386	CAC2386	Predicted protein of beta-propeller fold	[TP0095-TP0421 (0.8119976)]
COG0457	COG3391	CAC1214	CAC1214	Xre family DNA-binding domain and TPR-repeat	CAC2386	CAC2386	Predicted protein of beta-propeller fold	[TP0095-TP0421 (0.8119976)]
COG0457	COG3391	CAC0416	CAC0416	TPR-repeat-containing protein	CAC2535	CAC2535	Predicted protein of beta-propeller fold	[TP0095-TP0421 (0.8119976)]
COG0457	COG3391	CAP0149	CAP0149	Xre family DNA-binding domain and TRP-repeats	CAC2535	CAC2535	Predicted protein of beta-propeller fold	[TP0095-TP0421 (0.8119976)]
COG0457	COG3391	CAC0926	CAC0926	TPR-repeat-containing protein	CAC2535	CAC2535	Predicted protein of beta-propeller fold	[TP0095-TP0421 (0.8119976)]
COG0457	COG3391	CAC3694	CAC3694	TPR-repeat-containing protein	CAC2386	CAC2386	Predicted protein of beta-propeller fold	[TP0095-TP0421 (0.8119976)]
COG0457	COG3391	CAC0412	CAC0412	TPR-repeat-containing protein	CAC2535	CAC2535	Predicted protein of beta-propeller fold	[TP0095-TP0421 (0.8119976)]
COG0457	COG3391	CAC2822	CAC2822	TPR-repeat-containing protein	CAC2535	CAC2535	Predicted protein of beta-propeller fold	[TP0095-TP0421 (0.8119976)]
COG0457	COG3391	CAC0186	CAC0186	Xre family DNA-binding domain and	CAC2386	CAC2386	Predicted protein of beta-propeller fold	[TP0095-TP0421 (0.8119976)]
COG0457	COG3391	CAC3449	CAC3449	TPR-repeat-containing protein	CAC2386	CAC2386	Predicted protein of beta-propeller fold	[TP0095-TP0421 (0.8119976)]
COG0457	COG3391	CAC0404	CAC0404	Serine/threonine protein kinase fused to TPR	CAC2535	CAC2535	Predicted protein of beta-propeller fold	[TP0095-TP0421 (0.8119976)]
COG0457	COG3391	CAC2998	CAC2998	TPR-repeat-containing protein	CAC2535	CAC2535	Predicted protein of beta-propeller fold	[TP0095-TP0421 (0.8119976)]
COG0457	COG3391	CAC0324	CAC0324	TPR repeats containing protein	CAC2535	CAC2535	Predicted protein of beta-propeller fold	[TP0095-TP0421 (0.8119976)]
COG0457	COG3391	CAC2490	CAC2490	Xre family DNA-binding domain and TPR repeats	CAC2535	CAC2535	Predicted protein of beta-propeller fold	[TP0095-TP0421 (0.8119976)]
COG0457	COG3391	CAC1064	CAC1064	TPR-repeat-containing protein	CAC2535	CAC2535	Predicted protein of beta-propeller fold	[TP0095-TP0421 (0.8119976)]
COG0457	COG3391	CAC0925	CAC0925	TPR-repeat-containing protein	CAC2535	CAC2535	Predicted protein of beta-propeller fold	[TP0095-TP0421 (0.8119976)]
COG0457	COG3391	CAC1063	CAC1063	TPR-repeat-containing protein	CAC2535	CAC2535	Predicted protein of beta-propeller fold	[TP0095-TP0421 (0.8119976)]
COG0457	COG3391	CAC0324	CAC0324	TPR repeats containing protein	CAC2386	CAC2386	Predicted protein of beta-propeller fold	[TP0095-TP0421 (0.8119976)]
COG0457	COG3391	CAC1064	CAC1064	TPR-repeat-containing protein	CAC2386	CAC2386	Predicted protein of beta-propeller fold	[TP0095-TP0421 (0.8119976)]
COG0457	COG3391	CAC2998	CAC2998	TPR-repeat-containing protein	CAC2386	CAC2386	Predicted protein of beta-propeller fold	[TP0095-TP0421 (0.8119976)]
COG0457	COG3391	CAC0412	CAC0412	TPR-repeat-containing protein	CAC2386	CAC2386	Predicted protein of beta-propeller fold	[TP0095-TP0421 (0.8119976)]
COG0457	COG3391	CAC1043	CAC1043	Xre family DNA-binding domain and TPR-repeat	CAC2386	CAC2386	Predicted protein of beta-propeller fold	[TP0095-TP0421 (0.8119976)]
COG0457	COG3391	CAP0149	CAP0149	Xre family DNA-binding domain and TRP-repeats	CAC2386	CAC2386	Predicted protein of beta-propeller fold	[TP0095-TP0421 (0.8119976)]
COG0457	COG3391	CAP0040	CAP0040	Xre family DNA-binding domain and TPR repeats	CAC2386	CAC2386	Predicted protein of beta-propeller fold	[TP0095-TP0421 (0.8119976)]
COG0457	COG3391	CAP0040	CAP0040	Xre family DNA-binding domain and TPR repeats	CAC2535	CAC2535	Predicted protein of beta-propeller fold	[TP0095-TP0421 (0.8119976)]
COG0457	COG3391	CAC2490	CAC2490	Xre family DNA-binding domain and TPR repeats	CAC2386	CAC2386	Predicted protein of beta-propeller fold	[TP0095-TP0421 (0.8119976)]
COG0457	COG3391	CAC3449	CAC3449	TPR-repeat-containing protein	CAC2535	CAC2535	Predicted protein of beta-propeller fold	[TP0095-TP0421 (0.8119976)]
COG0457	COG3391	CAC1063	CAC1063	TPR-repeat-containing protein	CAC2386	CAC2386	Predicted protein of beta-propeller fold	[TP0095-TP0421 (0.8119976)]
COG0457	COG3391	CAC3694	CAC3694	TPR-repeat-containing protein	CAC2535	CAC2535	Predicted protein of beta-propeller fold	[TP0095-TP0421 (0.8119976)]
COG0250	COG0772	CAC3149	CAC3149	Transcription antiterminator NusG	CAC1251	CAC1251	Cell division protein, rodA/ftsW/spoVE family	[TP0236-TP0387 (0.7470728)]
COG0250	COG0772	CAC3149	CAC3149	Transcription antiterminator NusG	CAC2126	CAC2126	Stage V sporulation protein E, FtsW/MrdB/SpoVE	[TP0236-TP0387 (0.7470728)]
COG0250	COG0772	CAC3149	CAC3149	Transcription antiterminator NusG	CAC0505	CAC0505	Cell division membrane protein	[TP0236-TP0387 (0.7470728)]
COG0543	COG1699	CAC1514	CAC1514	Anaerobic sulfite reductase, B subunit	CAC2210	CAC2210	Uncharacterized protein, YVIF B.subtilis homolog	[TP0736-TP0658 (0.7668753)]
COG0543	COG1699	CAC2651	pyrK	Dihydroorotate dehydrogenase electron transfer subunit	CAC2210	CAC2210	Uncharacterized protein, YVIF B.subtilis homolog	[TP0736-TP0658 (0.7668753)]
COG0543	COG1699	CAC1860	CAC1860	Predicted flavodoxin oxidoreductase	CAC2210	CAC2210	Uncharacterized protein, YVIF B.subtilis homolog	[TP0736-TP0658 (0.7668753)]
COG0227	COG0740	CAC1733	rpmB	50S ribosomal protein L28	CAC1893	CAC1893	ClpP family serine protease, possible phage	[TP0362-TP0507 (0.75048)]
COG0227	COG0740	CAC1733	rpmB	50S ribosomal protein L28	CAC1811	CAC1811	Periplasmic serine protease, YMFB B.subtilis	[TP0362-TP0507 (0.75048)]
COG0227	COG0740	CAC1733	rpmB	50S ribosomal protein L28	CAC2640	clpP	ATP-dependent Clp protease proteolytic subunit (EC 3.4.21.92) (Endopeptidase Clp)	[TP0362-TP0507 (0.75048)]
COG0457	COG0457	CAC3449	CAC3449	TPR-repeat-containing protein	CAP0149	CAP0149	Xre family DNA-binding domain and TRP-repeats	[TP0067-TP0095 (0.6515529)]
COG0457	COG0457	CAP0149	CAP0149	Xre family DNA-binding domain and TRP-repeats	CAC3449	CAC3449	TPR-repeat-containing protein	[TP0067-TP0095 (0.6515529)]
COG0457	COG0457	CAC2490	CAC2490	Xre family DNA-binding domain and TPR repeats	CAC0415	CAC0415	TPR-repeat-containing protein	[TP0067-TP0095 (0.6515529)]
COG0457	COG0457	CAC0415	CAC0415	TPR-repeat-containing protein	CAC2490	CAC2490	Xre family DNA-binding domain and TPR repeats	[TP0067-TP0095 (0.6515529)]
COG0457	COG0457	CAC0324	CAC0324	TPR repeats containing protein	CAC2822	CAC2822	TPR-repeat-containing protein	[TP0067-TP0095 (0.6515529)]
COG0457	COG0457	CAC2822	CAC2822	TPR-repeat-containing protein	CAC0324	CAC0324	TPR repeats containing protein	[TP0067-TP0095 (0.6515529)]
COG0457	COG0457	CAP0161	solR	Sol locus transcriptional repressor	CAC0416	CAC0416	TPR-repeat-containing protein	[TP0067-TP0095 (0.6515529)]
COG0457	COG0457	CAC0416	CAC0416	TPR-repeat-containing protein	CAP0161	solR	Sol locus transcriptional repressor	[TP0067-TP0095 (0.6515529)]
COG0457	COG0457	CAC1067	CAC1067	TPR-repeat containing protein	CAC0404	CAC0404	Serine/threonine protein kinase fused to TPR	[TP0067-TP0095 (0.6515529)]
COG0457	COG0457	CAC0404	CAC0404	Serine/threonine protein kinase fused to TPR	CAC1067	CAC1067	TPR-repeat containing protein	[TP0067-TP0095 (0.6515529)]
COG0457	COG0457	CAC3449	CAC3449	TPR-repeat-containing protein	CAC0324	CAC0324	TPR repeats containing protein	[TP0067-TP0095 (0.6515529)]
COG0457	COG0457	CAC0324	CAC0324	TPR repeats containing protein	CAC3449	CAC3449	TPR-repeat-containing protein	[TP0067-TP0095 (0.6515529)]
COG0457	COG0457	CAC0412	CAC0412	TPR-repeat-containing protein	CAC1064	CAC1064	TPR-repeat-containing protein	[TP0067-TP0095 (0.6515529)]
COG0457	COG0457	CAC1064	CAC1064	TPR-repeat-containing protein	CAC0412	CAC0412	TPR-repeat-containing protein	[TP0067-TP0095 (0.6515529)]
COG0457	COG0457	CAC0412	CAC0412	TPR-repeat-containing protein	CAC0324	CAC0324	TPR repeats containing protein	[TP0067-TP0095 (0.6515529)]
COG0457	COG0457	CAC0324	CAC0324	TPR repeats containing protein	CAC0412	CAC0412	TPR-repeat-containing protein	[TP0067-TP0095 (0.6515529)]
COG0457	COG0457	CAC2998	CAC2998	TPR-repeat-containing protein	CAC0324	CAC0324	TPR repeats containing protein	[TP0067-TP0095 (0.6515529)]
COG0457	COG0457	CAC0324	CAC0324	TPR repeats containing protein	CAC2998	CAC2998	TPR-repeat-containing protein	[TP0067-TP0095 (0.6515529)]
COG0457	COG0457	CAP0040	CAP0040	Xre family DNA-binding domain and TPR repeats	CAC2998	CAC2998	TPR-repeat-containing protein	[TP0067-TP0095 (0.6515529)]
COG0457	COG0457	CAC2998	CAC2998	TPR-repeat-containing protein	CAP0040	CAP0040	Xre family DNA-binding domain and TPR repeats	[TP0067-TP0095 (0.6515529)]
COG0457	COG0457	CAC2490	CAC2490	Xre family DNA-binding domain and TPR repeats	CAC0925	CAC0925	TPR-repeat-containing protein	[TP0067-TP0095 (0.6515529)]
COG0457	COG0457	CAC0925	CAC0925	TPR-repeat-containing protein	CAC2490	CAC2490	Xre family DNA-binding domain and TPR repeats	[TP0067-TP0095 (0.6515529)]
COG0457	COG0457	CAC0045	CAC0045	TPR-repeat-containing protein	CAC2822	CAC2822	TPR-repeat-containing protein	[TP0067-TP0095 (0.6515529)]
COG0457	COG0457	CAC2822	CAC2822	TPR-repeat-containing protein	CAC0045	CAC0045	TPR-repeat-containing protein	[TP0067-TP0095 (0.6515529)]
COG0457	COG0457	CAC0926	CAC0926	TPR-repeat-containing protein	CAC0324	CAC0324	TPR repeats containing protein	[TP0067-TP0095 (0.6515529)]
COG0457	COG0457	CAC0324	CAC0324	TPR repeats containing protein	CAC0926	CAC0926	TPR-repeat-containing protein	[TP0067-TP0095 (0.6515529)]
COG0457	COG0457	CAC0926	CAC0926	TPR-repeat-containing protein	CAC0404	CAC0404	Serine/threonine protein kinase fused to TPR	[TP0067-TP0095 (0.6515529)]
COG0457	COG0457	CAC0404	CAC0404	Serine/threonine protein kinase fused to TPR	CAC0926	CAC0926	TPR-repeat-containing protein	[TP0067-TP0095 (0.6515529)]
COG0457	COG0457	CAC3694	CAC3694	TPR-repeat-containing protein	CAC1063	CAC1063	TPR-repeat-containing protein	[TP0067-TP0095 (0.6515529)]
COG0457	COG0457	CAC1063	CAC1063	TPR-repeat-containing protein	CAC3694	CAC3694	TPR-repeat-containing protein	[TP0067-TP0095 (0.6515529)]
COG0457	COG0457	CAC3449	CAC3449	TPR-repeat-containing protein	CAC1214	CAC1214	Xre family DNA-binding domain and TPR-repeat	[TP0067-TP0095 (0.6515529)]
COG0457	COG0457	CAC1214	CAC1214	Xre family DNA-binding domain and TPR-repeat	CAC3449	CAC3449	TPR-repeat-containing protein	[TP0067-TP0095 (0.6515529)]
COG0457	COG0457	CAC3694	CAC3694	TPR-repeat-containing protein	CAC0415	CAC0415	TPR-repeat-containing protein	[TP0067-TP0095 (0.6515529)]
COG0457	COG0457	CAC0415	CAC0415	TPR-repeat-containing protein	CAC3694	CAC3694	TPR-repeat-containing protein	[TP0067-TP0095 (0.6515529)]
COG0457	COG0457	CAC2998	CAC2998	TPR-repeat-containing protein	CAC1064	CAC1064	TPR-repeat-containing protein	[TP0067-TP0095 (0.6515529)]
COG0457	COG0457	CAC1064	CAC1064	TPR-repeat-containing protein	CAC2998	CAC2998	TPR-repeat-containing protein	[TP0067-TP0095 (0.6515529)]
COG0457	COG0457	CAC3449	CAC3449	TPR-repeat-containing protein	CAC0186	CAC0186	Xre family DNA-binding domain and	[TP0067-TP0095 (0.6515529)]
COG0457	COG0457	CAC0186	CAC0186	Xre family DNA-binding domain and	CAC3449	CAC3449	TPR-repeat-containing protein	[TP0067-TP0095 (0.6515529)]
COG0457	COG0457	CAC2490	CAC2490	Xre family DNA-binding domain and TPR repeats	CAC0186	CAC0186	Xre family DNA-binding domain and	[TP0067-TP0095 (0.6515529)]
COG0457	COG0457	CAC0186	CAC0186	Xre family DNA-binding domain and	CAC2490	CAC2490	Xre family DNA-binding domain and TPR repeats	[TP0067-TP0095 (0.6515529)]
COG0457	COG0457	CAC3694	CAC3694	TPR-repeat-containing protein	CAC1067	CAC1067	TPR-repeat containing protein	[TP0067-TP0095 (0.6515529)]
COG0457	COG0457	CAC1067	CAC1067	TPR-repeat containing protein	CAC3694	CAC3694	TPR-repeat-containing protein	[TP0067-TP0095 (0.6515529)]
COG0457	COG0457	CAC0324	CAC0324	TPR repeats containing protein	CAC0324	CAC0324	TPR repeats containing protein	[TP0067-TP0095 (0.6515529)]
COG0457	COG0457	CAC0412	CAC0412	TPR-repeat-containing protein	CAC0045	CAC0045	TPR-repeat-containing protein	[TP0067-TP0095 (0.6515529)]
COG0457	COG0457	CAC0045	CAC0045	TPR-repeat-containing protein	CAC0412	CAC0412	TPR-repeat-containing protein	[TP0067-TP0095 (0.6515529)]
COG0457	COG0457	CAP0149	CAP0149	Xre family DNA-binding domain and TRP-repeats	CAC2998	CAC2998	TPR-repeat-containing protein	[TP0067-TP0095 (0.6515529)]
COG0457	COG0457	CAC2998	CAC2998	TPR-repeat-containing protein	CAP0149	CAP0149	Xre family DNA-binding domain and TRP-repeats	[TP0067-TP0095 (0.6515529)]
COG0457	COG0457	CAC3449	CAC3449	TPR-repeat-containing protein	CAC0925	CAC0925	TPR-repeat-containing protein	[TP0067-TP0095 (0.6515529)]
COG0457	COG0457	CAC0925	CAC0925	TPR-repeat-containing protein	CAC3449	CAC3449	TPR-repeat-containing protein	[TP0067-TP0095 (0.6515529)]
COG0457	COG0457	CAC1067	CAC1067	TPR-repeat containing protein	CAC0186	CAC0186	Xre family DNA-binding domain and	[TP0067-TP0095 (0.6515529)]
COG0457	COG0457	CAC0186	CAC0186	Xre family DNA-binding domain and	CAC1067	CAC1067	TPR-repeat containing protein	[TP0067-TP0095 (0.6515529)]
COG0457	COG0457	CAC0186	CAC0186	Xre family DNA-binding domain and	CAC0415	CAC0415	TPR-repeat-containing protein	[TP0067-TP0095 (0.6515529)]
COG0457	COG0457	CAC0415	CAC0415	TPR-repeat-containing protein	CAC0186	CAC0186	Xre family DNA-binding domain and	[TP0067-TP0095 (0.6515529)]
COG0457	COG0457	CAC0045	CAC0045	TPR-repeat-containing protein	CAC0416	CAC0416	TPR-repeat-containing protein	[TP0067-TP0095 (0.6515529)]
COG0457	COG0457	CAC0416	CAC0416	TPR-repeat-containing protein	CAC0045	CAC0045	TPR-repeat-containing protein	[TP0067-TP0095 (0.6515529)]
COG0457	COG0457	CAC1063	CAC1063	TPR-repeat-containing protein	CAC0415	CAC0415	TPR-repeat-containing protein	[TP0067-TP0095 (0.6515529)]
COG0457	COG0457	CAC0415	CAC0415	TPR-repeat-containing protein	CAC1063	CAC1063	TPR-repeat-containing protein	[TP0067-TP0095 (0.6515529)]
COG0457	COG0457	CAC0412	CAC0412	TPR-repeat-containing protein	CAP0161	solR	Sol locus transcriptional repressor	[TP0067-TP0095 (0.6515529)]
COG0457	COG0457	CAC0045	CAC0045	TPR-repeat-containing protein	CAC0925	CAC0925	TPR-repeat-containing protein	[TP0067-TP0095 (0.6515529)]
COG0457	COG0457	CAP0161	solR	Sol locus transcriptional repressor	CAC0412	CAC0412	TPR-repeat-containing protein	[TP0067-TP0095 (0.6515529)]
COG0457	COG0457	CAC0925	CAC0925	TPR-repeat-containing protein	CAC0045	CAC0045	TPR-repeat-containing protein	[TP0067-TP0095 (0.6515529)]
COG0457	COG0457	CAC3694	CAC3694	TPR-repeat-containing protein	CAC2998	CAC2998	TPR-repeat-containing protein	[TP0067-TP0095 (0.6515529)]
COG0457	COG0457	CAC2998	CAC2998	TPR-repeat-containing protein	CAC3694	CAC3694	TPR-repeat-containing protein	[TP0067-TP0095 (0.6515529)]
COG0457	COG0457	CAC0045	CAC0045	TPR-repeat-containing protein	CAC1064	CAC1064	TPR-repeat-containing protein	[TP0067-TP0095 (0.6515529)]
COG0457	COG0457	CAC1064	CAC1064	TPR-repeat-containing protein	CAC0045	CAC0045	TPR-repeat-containing protein	[TP0067-TP0095 (0.6515529)]
COG0457	COG0457	CAC3449	CAC3449	TPR-repeat-containing protein	CAC1067	CAC1067	TPR-repeat containing protein	[TP0067-TP0095 (0.6515529)]
COG0457	COG0457	CAC1067	CAC1067	TPR-repeat containing protein	CAC3449	CAC3449	TPR-repeat-containing protein	[TP0067-TP0095 (0.6515529)]
COG0457	COG0457	CAC3449	CAC3449	TPR-repeat-containing protein	CAC0045	CAC0045	TPR-repeat-containing protein	[TP0067-TP0095 (0.6515529)]
COG0457	COG0457	CAC0045	CAC0045	TPR-repeat-containing protein	CAC3449	CAC3449	TPR-repeat-containing protein	[TP0067-TP0095 (0.6515529)]
COG0457	COG0457	CAC0926	CAC0926	TPR-repeat-containing protein	CAC1064	CAC1064	TPR-repeat-containing protein	[TP0067-TP0095 (0.6515529)]
COG0457	COG0457	CAC1064	CAC1064	TPR-repeat-containing protein	CAC0926	CAC0926	TPR-repeat-containing protein	[TP0067-TP0095 (0.6515529)]
COG0457	COG0457	CAC2998	CAC2998	TPR-repeat-containing protein	CAC0416	CAC0416	TPR-repeat-containing protein	[TP0067-TP0095 (0.6515529)]
COG0457	COG0457	CAC0324	CAC0324	TPR repeats containing protein	CAC1067	CAC1067	TPR-repeat containing protein	[TP0067-TP0095 (0.6515529)]
COG0457	COG0457	CAC1067	CAC1067	TPR-repeat containing protein	CAC0324	CAC0324	TPR repeats containing protein	[TP0067-TP0095 (0.6515529)]
COG0457	COG0457	CAC0416	CAC0416	TPR-repeat-containing protein	CAC2998	CAC2998	TPR-repeat-containing protein	[TP0067-TP0095 (0.6515529)]
COG0457	COG0457	CAC0412	CAC0412	TPR-repeat-containing protein	CAC0404	CAC0404	Serine/threonine protein kinase fused to TPR	[TP0067-TP0095 (0.6515529)]
COG0457	COG0457	CAP0161	solR	Sol locus transcriptional repressor	CAC0404	CAC0404	Serine/threonine protein kinase fused to TPR	[TP0067-TP0095 (0.6515529)]
COG0457	COG0457	CAC0404	CAC0404	Serine/threonine protein kinase fused to TPR	CAP0161	solR	Sol locus transcriptional repressor	[TP0067-TP0095 (0.6515529)]
COG0457	COG0457	CAC0404	CAC0404	Serine/threonine protein kinase fused to TPR	CAC0412	CAC0412	TPR-repeat-containing protein	[TP0067-TP0095 (0.6515529)]
COG0457	COG0457	CAC3694	CAC3694	TPR-repeat-containing protein	CAC0324	CAC0324	TPR repeats containing protein	[TP0067-TP0095 (0.6515529)]
COG0457	COG0457	CAC0324	CAC0324	TPR repeats containing protein	CAC3694	CAC3694	TPR-repeat-containing protein	[TP0067-TP0095 (0.6515529)]
COG0457	COG0457	CAC1067	CAC1067	TPR-repeat containing protein	CAC1063	CAC1063	TPR-repeat-containing protein	[TP0067-TP0095 (0.6515529)]
COG0457	COG0457	CAC1063	CAC1063	TPR-repeat-containing protein	CAC1067	CAC1067	TPR-repeat containing protein	[TP0067-TP0095 (0.6515529)]
COG0457	COG0457	CAP0161	solR	Sol locus transcriptional repressor	CAC0925	CAC0925	TPR-repeat-containing protein	[TP0067-TP0095 (0.6515529)]
COG0457	COG0457	CAC0925	CAC0925	TPR-repeat-containing protein	CAP0161	solR	Sol locus transcriptional repressor	[TP0067-TP0095 (0.6515529)]
COG0457	COG0457	CAP0040	CAP0040	Xre family DNA-binding domain and TPR repeats	CAC2490	CAC2490	Xre family DNA-binding domain and TPR repeats	[TP0067-TP0095 (0.6515529)]
COG0457	COG0457	CAC2490	CAC2490	Xre family DNA-binding domain and TPR repeats	CAP0040	CAP0040	Xre family DNA-binding domain and TPR repeats	[TP0067-TP0095 (0.6515529)]
COG0457	COG0457	CAC3449	CAC3449	TPR-repeat-containing protein	CAP0040	CAP0040	Xre family DNA-binding domain and TPR repeats	[TP0067-TP0095 (0.6515529)]
COG0457	COG0457	CAP0040	CAP0040	Xre family DNA-binding domain and TPR repeats	CAC3449	CAC3449	TPR-repeat-containing protein	[TP0067-TP0095 (0.6515529)]
COG0457	COG0457	CAC2490	CAC2490	Xre family DNA-binding domain and TPR repeats	CAC1064	CAC1064	TPR-repeat-containing protein	[TP0067-TP0095 (0.6515529)]
COG0457	COG0457	CAC1064	CAC1064	TPR-repeat-containing protein	CAC2490	CAC2490	Xre family DNA-binding domain and TPR repeats	[TP0067-TP0095 (0.6515529)]
COG0457	COG0457	CAP0040	CAP0040	Xre family DNA-binding domain and TPR repeats	CAC3694	CAC3694	TPR-repeat-containing protein	[TP0067-TP0095 (0.6515529)]
COG0457	COG0457	CAC3694	CAC3694	TPR-repeat-containing protein	CAP0040	CAP0040	Xre family DNA-binding domain and TPR repeats	[TP0067-TP0095 (0.6515529)]
COG0457	COG0457	CAC2490	CAC2490	Xre family DNA-binding domain and TPR repeats	CAC2998	CAC2998	TPR-repeat-containing protein	[TP0067-TP0095 (0.6515529)]
COG0457	COG0457	CAC2998	CAC2998	TPR-repeat-containing protein	CAC2490	CAC2490	Xre family DNA-binding domain and TPR repeats	[TP0067-TP0095 (0.6515529)]
COG0457	COG0457	CAC0925	CAC0925	TPR-repeat-containing protein	CAC1063	CAC1063	TPR-repeat-containing protein	[TP0067-TP0095 (0.6515529)]
COG0457	COG0457	CAC1063	CAC1063	TPR-repeat-containing protein	CAC0925	CAC0925	TPR-repeat-containing protein	[TP0067-TP0095 (0.6515529)]
COG0457	COG0457	CAC1043	CAC1043	Xre family DNA-binding domain and TPR-repeat	CAC0404	CAC0404	Serine/threonine protein kinase fused to TPR	[TP0067-TP0095 (0.6515529)]
COG0457	COG0457	CAC0404	CAC0404	Serine/threonine protein kinase fused to TPR	CAC1043	CAC1043	Xre family DNA-binding domain and TPR-repeat	[TP0067-TP0095 (0.6515529)]
COG0457	COG0457	CAC3694	CAC3694	TPR-repeat-containing protein	CAC3694	CAC3694	TPR-repeat-containing protein	[TP0067-TP0095 (0.6515529)]
COG0457	COG0457	CAC1043	CAC1043	Xre family DNA-binding domain and TPR-repeat	CAC0324	CAC0324	TPR repeats containing protein	[TP0067-TP0095 (0.6515529)]
COG0457	COG0457	CAC0324	CAC0324	TPR repeats containing protein	CAC1043	CAC1043	Xre family DNA-binding domain and TPR-repeat	[TP0067-TP0095 (0.6515529)]
COG0457	COG0457	CAC3449	CAC3449	TPR-repeat-containing protein	CAC2998	CAC2998	TPR-repeat-containing protein	[TP0067-TP0095 (0.6515529)]
COG0457	COG0457	CAC2998	CAC2998	TPR-repeat-containing protein	CAC3449	CAC3449	TPR-repeat-containing protein	[TP0067-TP0095 (0.6515529)]
COG0457	COG0457	CAP0161	solR	Sol locus transcriptional repressor	CAC0324	CAC0324	TPR repeats containing protein	[TP0067-TP0095 (0.6515529)]
COG0457	COG0457	CAC0324	CAC0324	TPR repeats containing protein	CAP0161	solR	Sol locus transcriptional repressor	[TP0067-TP0095 (0.6515529)]
COG0457	COG0457	CAC2822	CAC2822	TPR-repeat-containing protein	CAC0415	CAC0415	TPR-repeat-containing protein	[TP0067-TP0095 (0.6515529)]
COG0457	COG0457	CAC0415	CAC0415	TPR-repeat-containing protein	CAC2822	CAC2822	TPR-repeat-containing protein	[TP0067-TP0095 (0.6515529)]
COG0457	COG0457	CAC1064	CAC1064	TPR-repeat-containing protein	CAC0186	CAC0186	Xre family DNA-binding domain and	[TP0067-TP0095 (0.6515529)]
COG0457	COG0457	CAC0186	CAC0186	Xre family DNA-binding domain and	CAC1064	CAC1064	TPR-repeat-containing protein	[TP0067-TP0095 (0.6515529)]
COG0457	COG0457	CAC0926	CAC0926	TPR-repeat-containing protein	CAC1214	CAC1214	Xre family DNA-binding domain and TPR-repeat	[TP0067-TP0095 (0.6515529)]
COG0457	COG0457	CAC1214	CAC1214	Xre family DNA-binding domain and TPR-repeat	CAC0926	CAC0926	TPR-repeat-containing protein	[TP0067-TP0095 (0.6515529)]
COG0457	COG0457	CAC1214	CAC1214	Xre family DNA-binding domain and TPR-repeat	CAC1063	CAC1063	TPR-repeat-containing protein	[TP0067-TP0095 (0.6515529)]
COG0457	COG0457	CAC1063	CAC1063	TPR-repeat-containing protein	CAC1214	CAC1214	Xre family DNA-binding domain and TPR-repeat	[TP0067-TP0095 (0.6515529)]
COG0457	COG0457	CAC0324	CAC0324	TPR repeats containing protein	CAC0416	CAC0416	TPR-repeat-containing protein	[TP0067-TP0095 (0.6515529)]
COG0457	COG0457	CAC0416	CAC0416	TPR-repeat-containing protein	CAC0324	CAC0324	TPR repeats containing protein	[TP0067-TP0095 (0.6515529)]
COG0457	COG0457	CAC1064	CAC1064	TPR-repeat-containing protein	CAC1064	CAC1064	TPR-repeat-containing protein	[TP0067-TP0095 (0.6515529)]
COG0457	COG0457	CAC1214	CAC1214	Xre family DNA-binding domain and TPR-repeat	CAC1043	CAC1043	Xre family DNA-binding domain and TPR-repeat	[TP0067-TP0095 (0.6515529)]
COG0457	COG0457	CAC1043	CAC1043	Xre family DNA-binding domain and TPR-repeat	CAC1214	CAC1214	Xre family DNA-binding domain and TPR-repeat	[TP0067-TP0095 (0.6515529)]
COG0457	COG0457	CAC0926	CAC0926	TPR-repeat-containing protein	CAC0415	CAC0415	TPR-repeat-containing protein	[TP0067-TP0095 (0.6515529)]
COG0457	COG0457	CAC0925	CAC0925	TPR-repeat-containing protein	CAC0416	CAC0416	TPR-repeat-containing protein	[TP0067-TP0095 (0.6515529)]
COG0457	COG0457	CAC0416	CAC0416	TPR-repeat-containing protein	CAC0925	CAC0925	TPR-repeat-containing protein	[TP0067-TP0095 (0.6515529)]
COG0457	COG0457	CAC0415	CAC0415	TPR-repeat-containing protein	CAC0926	CAC0926	TPR-repeat-containing protein	[TP0067-TP0095 (0.6515529)]
COG0457	COG0457	CAP0161	solR	Sol locus transcriptional repressor	CAC1043	CAC1043	Xre family DNA-binding domain and TPR-repeat	[TP0067-TP0095 (0.6515529)]
COG0457	COG0457	CAC1043	CAC1043	Xre family DNA-binding domain and TPR-repeat	CAP0161	solR	Sol locus transcriptional repressor	[TP0067-TP0095 (0.6515529)]
COG0457	COG0457	CAC1067	CAC1067	TPR-repeat containing protein	CAC0925	CAC0925	TPR-repeat-containing protein	[TP0067-TP0095 (0.6515529)]
COG0457	COG0457	CAC0925	CAC0925	TPR-repeat-containing protein	CAC1067	CAC1067	TPR-repeat containing protein	[TP0067-TP0095 (0.6515529)]
COG0457	COG0457	CAC3449	CAC3449	TPR-repeat-containing protein	CAC3449	CAC3449	TPR-repeat-containing protein	[TP0067-TP0095 (0.6515529)]
COG0457	COG0457	CAC0926	CAC0926	TPR-repeat-containing protein	CAC0925	CAC0925	TPR-repeat-containing protein	[TP0067-TP0095 (0.6515529)]
COG0457	COG0457	CAC0925	CAC0925	TPR-repeat-containing protein	CAC0926	CAC0926	TPR-repeat-containing protein	[TP0067-TP0095 (0.6515529)]
COG0457	COG0457	CAC2490	CAC2490	Xre family DNA-binding domain and TPR repeats	CAC2822	CAC2822	TPR-repeat-containing protein	[TP0067-TP0095 (0.6515529)]
COG0457	COG0457	CAC2822	CAC2822	TPR-repeat-containing protein	CAC2490	CAC2490	Xre family DNA-binding domain and TPR repeats	[TP0067-TP0095 (0.6515529)]
COG0457	COG0457	CAC0412	CAC0412	TPR-repeat-containing protein	CAC0412	CAC0412	TPR-repeat-containing protein	[TP0067-TP0095 (0.6515529)]
COG0457	COG0457	CAC0412	CAC0412	TPR-repeat-containing protein	CAC2490	CAC2490	Xre family DNA-binding domain and TPR repeats	[TP0067-TP0095 (0.6515529)]
COG0457	COG0457	CAC2490	CAC2490	Xre family DNA-binding domain and TPR repeats	CAC0412	CAC0412	TPR-repeat-containing protein	[TP0067-TP0095 (0.6515529)]
COG0457	COG0457	CAC0926	CAC0926	TPR-repeat-containing protein	CAC0045	CAC0045	TPR-repeat-containing protein	[TP0067-TP0095 (0.6515529)]
COG0457	COG0457	CAC0045	CAC0045	TPR-repeat-containing protein	CAC0926	CAC0926	TPR-repeat-containing protein	[TP0067-TP0095 (0.6515529)]
COG0457	COG0457	CAP0040	CAP0040	Xre family DNA-binding domain and TPR repeats	CAC1067	CAC1067	TPR-repeat containing protein	[TP0067-TP0095 (0.6515529)]
COG0457	COG0457	CAC1067	CAC1067	TPR-repeat containing protein	CAP0040	CAP0040	Xre family DNA-binding domain and TPR repeats	[TP0067-TP0095 (0.6515529)]
COG0457	COG0457	CAC1067	CAC1067	TPR-repeat containing protein	CAC0415	CAC0415	TPR-repeat-containing protein	[TP0067-TP0095 (0.6515529)]
COG0457	COG0457	CAC0415	CAC0415	TPR-repeat-containing protein	CAC1067	CAC1067	TPR-repeat containing protein	[TP0067-TP0095 (0.6515529)]
COG0457	COG0457	CAC1063	CAC1063	TPR-repeat-containing protein	CAC1063	CAC1063	TPR-repeat-containing protein	[TP0067-TP0095 (0.6515529)]
COG0457	COG0457	CAC3694	CAC3694	TPR-repeat-containing protein	CAC0404	CAC0404	Serine/threonine protein kinase fused to TPR	[TP0067-TP0095 (0.6515529)]
COG0457	COG0457	CAC0404	CAC0404	Serine/threonine protein kinase fused to TPR	CAC3694	CAC3694	TPR-repeat-containing protein	[TP0067-TP0095 (0.6515529)]
COG0457	COG0457	CAP0149	CAP0149	Xre family DNA-binding domain and TRP-repeats	CAC0415	CAC0415	TPR-repeat-containing protein	[TP0067-TP0095 (0.6515529)]
COG0457	COG0457	CAC0415	CAC0415	TPR-repeat-containing protein	CAP0149	CAP0149	Xre family DNA-binding domain and TRP-repeats	[TP0067-TP0095 (0.6515529)]
COG0457	COG0457	CAP0149	CAP0149	Xre family DNA-binding domain and TRP-repeats	CAC0404	CAC0404	Serine/threonine protein kinase fused to TPR	[TP0067-TP0095 (0.6515529)]
COG0457	COG0457	CAC0404	CAC0404	Serine/threonine protein kinase fused to TPR	CAP0149	CAP0149	Xre family DNA-binding domain and TRP-repeats	[TP0067-TP0095 (0.6515529)]
COG0457	COG0457	CAC1214	CAC1214	Xre family DNA-binding domain and TPR-repeat	CAC1067	CAC1067	TPR-repeat containing protein	[TP0067-TP0095 (0.6515529)]
COG0457	COG0457	CAC1067	CAC1067	TPR-repeat containing protein	CAC1214	CAC1214	Xre family DNA-binding domain and TPR-repeat	[TP0067-TP0095 (0.6515529)]
COG0457	COG0457	CAC0412	CAC0412	TPR-repeat-containing protein	CAC0416	CAC0416	TPR-repeat-containing protein	[TP0067-TP0095 (0.6515529)]
COG0457	COG0457	CAC0416	CAC0416	TPR-repeat-containing protein	CAC0412	CAC0412	TPR-repeat-containing protein	[TP0067-TP0095 (0.6515529)]
COG0457	COG0457	CAP0149	CAP0149	Xre family DNA-binding domain and TRP-repeats	CAC1064	CAC1064	TPR-repeat-containing protein	[TP0067-TP0095 (0.6515529)]
COG0457	COG0457	CAC1064	CAC1064	TPR-repeat-containing protein	CAP0149	CAP0149	Xre family DNA-binding domain and TRP-repeats	[TP0067-TP0095 (0.6515529)]
COG0457	COG0457	CAC1043	CAC1043	Xre family DNA-binding domain and TPR-repeat	CAC0925	CAC0925	TPR-repeat-containing protein	[TP0067-TP0095 (0.6515529)]
COG0457	COG0457	CAC0925	CAC0925	TPR-repeat-containing protein	CAC1043	CAC1043	Xre family DNA-binding domain and TPR-repeat	[TP0067-TP0095 (0.6515529)]
COG0457	COG0457	CAP0161	solR	Sol locus transcriptional repressor	CAC2822	CAC2822	TPR-repeat-containing protein	[TP0067-TP0095 (0.6515529)]
COG0457	COG0457	CAC2822	CAC2822	TPR-repeat-containing protein	CAP0161	solR	Sol locus transcriptional repressor	[TP0067-TP0095 (0.6515529)]
COG0457	COG0457	CAP0040	CAP0040	Xre family DNA-binding domain and TPR repeats	CAC0415	CAC0415	TPR-repeat-containing protein	[TP0067-TP0095 (0.6515529)]
COG0457	COG0457	CAP0040	CAP0040	Xre family DNA-binding domain and TPR repeats	CAC1063	CAC1063	TPR-repeat-containing protein	[TP0067-TP0095 (0.6515529)]
COG0457	COG0457	CAC1063	CAC1063	TPR-repeat-containing protein	CAP0040	CAP0040	Xre family DNA-binding domain and TPR repeats	[TP0067-TP0095 (0.6515529)]
COG0457	COG0457	CAC0415	CAC0415	TPR-repeat-containing protein	CAP0040	CAP0040	Xre family DNA-binding domain and TPR repeats	[TP0067-TP0095 (0.6515529)]
COG0457	COG0457	CAP0149	CAP0149	Xre family DNA-binding domain and TRP-repeats	CAC0925	CAC0925	TPR-repeat-containing protein	[TP0067-TP0095 (0.6515529)]
COG0457	COG0457	CAC0925	CAC0925	TPR-repeat-containing protein	CAP0149	CAP0149	Xre family DNA-binding domain and TRP-repeats	[TP0067-TP0095 (0.6515529)]
COG0457	COG0457	CAC1214	CAC1214	Xre family DNA-binding domain and TPR-repeat	CAC0416	CAC0416	TPR-repeat-containing protein	[TP0067-TP0095 (0.6515529)]
COG0457	COG0457	CAP0161	solR	Sol locus transcriptional repressor	CAC1064	CAC1064	TPR-repeat-containing protein	[TP0067-TP0095 (0.6515529)]
COG0457	COG0457	CAC1064	CAC1064	TPR-repeat-containing protein	CAP0161	solR	Sol locus transcriptional repressor	[TP0067-TP0095 (0.6515529)]
COG0457	COG0457	CAC0416	CAC0416	TPR-repeat-containing protein	CAC1214	CAC1214	Xre family DNA-binding domain and TPR-repeat	[TP0067-TP0095 (0.6515529)]
COG0457	COG0457	CAC1064	CAC1064	TPR-repeat-containing protein	CAC0404	CAC0404	Serine/threonine protein kinase fused to TPR	[TP0067-TP0095 (0.6515529)]
COG0457	COG0457	CAC0404	CAC0404	Serine/threonine protein kinase fused to TPR	CAC1064	CAC1064	TPR-repeat-containing protein	[TP0067-TP0095 (0.6515529)]
COG0457	COG0457	CAC0045	CAC0045	TPR-repeat-containing protein	CAC0186	CAC0186	Xre family DNA-binding domain and	[TP0067-TP0095 (0.6515529)]
COG0457	COG0457	CAC0186	CAC0186	Xre family DNA-binding domain and	CAC0045	CAC0045	TPR-repeat-containing protein	[TP0067-TP0095 (0.6515529)]
COG0457	COG0457	CAC0926	CAC0926	TPR-repeat-containing protein	CAC0416	CAC0416	TPR-repeat-containing protein	[TP0067-TP0095 (0.6515529)]
COG0457	COG0457	CAC0416	CAC0416	TPR-repeat-containing protein	CAC0926	CAC0926	TPR-repeat-containing protein	[TP0067-TP0095 (0.6515529)]
COG0457	COG0457	CAC0926	CAC0926	TPR-repeat-containing protein	CAC0186	CAC0186	Xre family DNA-binding domain and	[TP0067-TP0095 (0.6515529)]
COG0457	COG0457	CAC0186	CAC0186	Xre family DNA-binding domain and	CAC0926	CAC0926	TPR-repeat-containing protein	[TP0067-TP0095 (0.6515529)]
COG0457	COG0457	CAP0149	CAP0149	Xre family DNA-binding domain and TRP-repeats	CAP0161	solR	Sol locus transcriptional repressor	[TP0067-TP0095 (0.6515529)]
COG0457	COG0457	CAP0161	solR	Sol locus transcriptional repressor	CAP0149	CAP0149	Xre family DNA-binding domain and TRP-repeats	[TP0067-TP0095 (0.6515529)]
COG0457	COG0457	CAC1064	CAC1064	TPR-repeat-containing protein	CAC2822	CAC2822	TPR-repeat-containing protein	[TP0067-TP0095 (0.6515529)]
COG0457	COG0457	CAC2822	CAC2822	TPR-repeat-containing protein	CAC1064	CAC1064	TPR-repeat-containing protein	[TP0067-TP0095 (0.6515529)]
COG0457	COG0457	CAC1043	CAC1043	Xre family DNA-binding domain and TPR-repeat	CAC2822	CAC2822	TPR-repeat-containing protein	[TP0067-TP0095 (0.6515529)]
COG0457	COG0457	CAC3694	CAC3694	TPR-repeat-containing protein	CAC0186	CAC0186	Xre family DNA-binding domain and	[TP0067-TP0095 (0.6515529)]
COG0457	COG0457	CAC0186	CAC0186	Xre family DNA-binding domain and	CAC3694	CAC3694	TPR-repeat-containing protein	[TP0067-TP0095 (0.6515529)]
COG0457	COG0457	CAC2822	CAC2822	TPR-repeat-containing protein	CAC1043	CAC1043	Xre family DNA-binding domain and TPR-repeat	[TP0067-TP0095 (0.6515529)]
COG0457	COG0457	CAC2822	CAC2822	TPR-repeat-containing protein	CAC2822	CAC2822	TPR-repeat-containing protein	[TP0067-TP0095 (0.6515529)]
COG0457	COG0457	CAC0415	CAC0415	TPR-repeat-containing protein	CAC0415	CAC0415	TPR-repeat-containing protein	[TP0067-TP0095 (0.6515529)]
COG0457	COG0457	CAC2998	CAC2998	TPR-repeat-containing protein	CAC2998	CAC2998	TPR-repeat-containing protein	[TP0067-TP0095 (0.6515529)]
COG0457	COG0457	CAC1043	CAC1043	Xre family DNA-binding domain and TPR-repeat	CAC0186	CAC0186	Xre family DNA-binding domain and	[TP0067-TP0095 (0.6515529)]
COG0457	COG0457	CAC0186	CAC0186	Xre family DNA-binding domain and	CAC1043	CAC1043	Xre family DNA-binding domain and TPR-repeat	[TP0067-TP0095 (0.6515529)]
COG0457	COG0457	CAC1064	CAC1064	TPR-repeat-containing protein	CAC0416	CAC0416	TPR-repeat-containing protein	[TP0067-TP0095 (0.6515529)]
COG0457	COG0457	CAC0416	CAC0416	TPR-repeat-containing protein	CAC1064	CAC1064	TPR-repeat-containing protein	[TP0067-TP0095 (0.6515529)]
COG0457	COG0457	CAC2998	CAC2998	TPR-repeat-containing protein	CAC1063	CAC1063	TPR-repeat-containing protein	[TP0067-TP0095 (0.6515529)]
COG0457	COG0457	CAC1063	CAC1063	TPR-repeat-containing protein	CAC2998	CAC2998	TPR-repeat-containing protein	[TP0067-TP0095 (0.6515529)]
COG0457	COG0457	CAP0149	CAP0149	Xre family DNA-binding domain and TRP-repeats	CAC0045	CAC0045	TPR-repeat-containing protein	[TP0067-TP0095 (0.6515529)]
COG0457	COG0457	CAC0045	CAC0045	TPR-repeat-containing protein	CAP0149	CAP0149	Xre family DNA-binding domain and TRP-repeats	[TP0067-TP0095 (0.6515529)]
COG0457	COG0457	CAC2822	CAC2822	TPR-repeat-containing protein	CAC0186	CAC0186	Xre family DNA-binding domain and	[TP0067-TP0095 (0.6515529)]
COG0457	COG0457	CAC0186	CAC0186	Xre family DNA-binding domain and	CAC2822	CAC2822	TPR-repeat-containing protein	[TP0067-TP0095 (0.6515529)]
COG0457	COG0457	CAC1214	CAC1214	Xre family DNA-binding domain and TPR-repeat	CAC0324	CAC0324	TPR repeats containing protein	[TP0067-TP0095 (0.6515529)]
COG0457	COG0457	CAC0324	CAC0324	TPR repeats containing protein	CAC1214	CAC1214	Xre family DNA-binding domain and TPR-repeat	[TP0067-TP0095 (0.6515529)]
COG0457	COG0457	CAC1043	CAC1043	Xre family DNA-binding domain and TPR-repeat	CAC0415	CAC0415	TPR-repeat-containing protein	[TP0067-TP0095 (0.6515529)]
COG0457	COG0457	CAC0415	CAC0415	TPR-repeat-containing protein	CAC1043	CAC1043	Xre family DNA-binding domain and TPR-repeat	[TP0067-TP0095 (0.6515529)]
COG0457	COG0457	CAC0186	CAC0186	Xre family DNA-binding domain and	CAC0404	CAC0404	Serine/threonine protein kinase fused to TPR	[TP0067-TP0095 (0.6515529)]
COG0457	COG0457	CAC0404	CAC0404	Serine/threonine protein kinase fused to TPR	CAC0186	CAC0186	Xre family DNA-binding domain and	[TP0067-TP0095 (0.6515529)]
COG0457	COG0457	CAP0040	CAP0040	Xre family DNA-binding domain and TPR repeats	CAP0161	solR	Sol locus transcriptional repressor	[TP0067-TP0095 (0.6515529)]
COG0457	COG0457	CAP0161	solR	Sol locus transcriptional repressor	CAP0040	CAP0040	Xre family DNA-binding domain and TPR repeats	[TP0067-TP0095 (0.6515529)]
COG0457	COG0457	CAC1214	CAC1214	Xre family DNA-binding domain and TPR-repeat	CAC0045	CAC0045	TPR-repeat-containing protein	[TP0067-TP0095 (0.6515529)]
COG0457	COG0457	CAC0045	CAC0045	TPR-repeat-containing protein	CAC1214	CAC1214	Xre family DNA-binding domain and TPR-repeat	[TP0067-TP0095 (0.6515529)]
COG0457	COG0457	CAC0045	CAC0045	TPR-repeat-containing protein	CAP0161	solR	Sol locus transcriptional repressor	[TP0067-TP0095 (0.6515529)]
COG0457	COG0457	CAP0161	solR	Sol locus transcriptional repressor	CAC0045	CAC0045	TPR-repeat-containing protein	[TP0067-TP0095 (0.6515529)]
COG0457	COG0457	CAC2490	CAC2490	Xre family DNA-binding domain and TPR repeats	CAC0416	CAC0416	TPR-repeat-containing protein	[TP0067-TP0095 (0.6515529)]
COG0457	COG0457	CAC0416	CAC0416	TPR-repeat-containing protein	CAC2490	CAC2490	Xre family DNA-binding domain and TPR repeats	[TP0067-TP0095 (0.6515529)]
COG0457	COG0457	CAC1043	CAC1043	Xre family DNA-binding domain and TPR-repeat	CAC1064	CAC1064	TPR-repeat-containing protein	[TP0067-TP0095 (0.6515529)]
COG0457	COG0457	CAC1064	CAC1064	TPR-repeat-containing protein	CAC1043	CAC1043	Xre family DNA-binding domain and TPR-repeat	[TP0067-TP0095 (0.6515529)]
COG0457	COG0457	CAP0149	CAP0149	Xre family DNA-binding domain and TRP-repeats	CAC0186	CAC0186	Xre family DNA-binding domain and	[TP0067-TP0095 (0.6515529)]
COG0457	COG0457	CAC0186	CAC0186	Xre family DNA-binding domain and	CAP0149	CAP0149	Xre family DNA-binding domain and TRP-repeats	[TP0067-TP0095 (0.6515529)]
COG0457	COG0457	CAC3449	CAC3449	TPR-repeat-containing protein	CAC3694	CAC3694	TPR-repeat-containing protein	[TP0067-TP0095 (0.6515529)]
COG0457	COG0457	CAC3694	CAC3694	TPR-repeat-containing protein	CAC3449	CAC3449	TPR-repeat-containing protein	[TP0067-TP0095 (0.6515529)]
COG0457	COG0457	CAC0412	CAC0412	TPR-repeat-containing protein	CAC0925	CAC0925	TPR-repeat-containing protein	[TP0067-TP0095 (0.6515529)]
COG0457	COG0457	CAC0925	CAC0925	TPR-repeat-containing protein	CAC0412	CAC0412	TPR-repeat-containing protein	[TP0067-TP0095 (0.6515529)]
COG0457	COG0457	CAC1214	CAC1214	Xre family DNA-binding domain and TPR-repeat	CAC3694	CAC3694	TPR-repeat-containing protein	[TP0067-TP0095 (0.6515529)]
COG0457	COG0457	CAC3694	CAC3694	TPR-repeat-containing protein	CAC1214	CAC1214	Xre family DNA-binding domain and TPR-repeat	[TP0067-TP0095 (0.6515529)]
COG0457	COG0457	CAC3694	CAC3694	TPR-repeat-containing protein	CAC0925	CAC0925	TPR-repeat-containing protein	[TP0067-TP0095 (0.6515529)]
COG0457	COG0457	CAC0925	CAC0925	TPR-repeat-containing protein	CAC3694	CAC3694	TPR-repeat-containing protein	[TP0067-TP0095 (0.6515529)]
COG0457	COG0457	CAC0324	CAC0324	TPR repeats containing protein	CAC1063	CAC1063	TPR-repeat-containing protein	[TP0067-TP0095 (0.6515529)]
COG0457	COG0457	CAC1063	CAC1063	TPR-repeat-containing protein	CAC0324	CAC0324	TPR repeats containing protein	[TP0067-TP0095 (0.6515529)]
COG0457	COG0457	CAP0149	CAP0149	Xre family DNA-binding domain and TRP-repeats	CAC2822	CAC2822	TPR-repeat-containing protein	[TP0067-TP0095 (0.6515529)]
COG0457	COG0457	CAC2822	CAC2822	TPR-repeat-containing protein	CAP0149	CAP0149	Xre family DNA-binding domain and TRP-repeats	[TP0067-TP0095 (0.6515529)]
COG0457	COG0457	CAP0040	CAP0040	Xre family DNA-binding domain and TPR repeats	CAC0925	CAC0925	TPR-repeat-containing protein	[TP0067-TP0095 (0.6515529)]
COG0457	COG0457	CAC0925	CAC0925	TPR-repeat-containing protein	CAP0040	CAP0040	Xre family DNA-binding domain and TPR repeats	[TP0067-TP0095 (0.6515529)]
COG0457	COG0457	CAC2490	CAC2490	Xre family DNA-binding domain and TPR repeats	CAC1043	CAC1043	Xre family DNA-binding domain and TPR-repeat	[TP0067-TP0095 (0.6515529)]
COG0457	COG0457	CAC1043	CAC1043	Xre family DNA-binding domain and TPR-repeat	CAC2490	CAC2490	Xre family DNA-binding domain and TPR repeats	[TP0067-TP0095 (0.6515529)]
COG0457	COG0457	CAP0161	solR	Sol locus transcriptional repressor	CAC2998	CAC2998	TPR-repeat-containing protein	[TP0067-TP0095 (0.6515529)]
COG0457	COG0457	CAC2998	CAC2998	TPR-repeat-containing protein	CAP0161	solR	Sol locus transcriptional repressor	[TP0067-TP0095 (0.6515529)]
COG0457	COG0457	CAC3694	CAC3694	TPR-repeat-containing protein	CAC2822	CAC2822	TPR-repeat-containing protein	[TP0067-TP0095 (0.6515529)]
COG0457	COG0457	CAC2822	CAC2822	TPR-repeat-containing protein	CAC3694	CAC3694	TPR-repeat-containing protein	[TP0067-TP0095 (0.6515529)]
COG0457	COG0457	CAC0412	CAC0412	TPR-repeat-containing protein	CAC3694	CAC3694	TPR-repeat-containing protein	[TP0067-TP0095 (0.6515529)]
COG0457	COG0457	CAC3694	CAC3694	TPR-repeat-containing protein	CAC0412	CAC0412	TPR-repeat-containing protein	[TP0067-TP0095 (0.6515529)]
COG0457	COG0457	CAP0161	solR	Sol locus transcriptional repressor	CAC0415	CAC0415	TPR-repeat-containing protein	[TP0067-TP0095 (0.6515529)]
COG0457	COG0457	CAC0415	CAC0415	TPR-repeat-containing protein	CAP0161	solR	Sol locus transcriptional repressor	[TP0067-TP0095 (0.6515529)]
COG0457	COG0457	CAC1043	CAC1043	Xre family DNA-binding domain and TPR-repeat	CAC1043	CAC1043	Xre family DNA-binding domain and TPR-repeat	[TP0067-TP0095 (0.6515529)]
COG0457	COG0457	CAC2998	CAC2998	TPR-repeat-containing protein	CAC2822	CAC2822	TPR-repeat-containing protein	[TP0067-TP0095 (0.6515529)]
COG0457	COG0457	CAC2822	CAC2822	TPR-repeat-containing protein	CAC2998	CAC2998	TPR-repeat-containing protein	[TP0067-TP0095 (0.6515529)]
COG0457	COG0457	CAC3694	CAC3694	TPR-repeat-containing protein	CAC1064	CAC1064	TPR-repeat-containing protein	[TP0067-TP0095 (0.6515529)]
COG0457	COG0457	CAC1064	CAC1064	TPR-repeat-containing protein	CAC3694	CAC3694	TPR-repeat-containing protein	[TP0067-TP0095 (0.6515529)]
COG0457	COG0457	CAC1214	CAC1214	Xre family DNA-binding domain and TPR-repeat	CAC2998	CAC2998	TPR-repeat-containing protein	[TP0067-TP0095 (0.6515529)]
COG0457	COG0457	CAC3694	CAC3694	TPR-repeat-containing protein	CAC0416	CAC0416	TPR-repeat-containing protein	[TP0067-TP0095 (0.6515529)]
COG0457	COG0457	CAC2998	CAC2998	TPR-repeat-containing protein	CAC1214	CAC1214	Xre family DNA-binding domain and TPR-repeat	[TP0067-TP0095 (0.6515529)]
COG0457	COG0457	CAC0416	CAC0416	TPR-repeat-containing protein	CAC3694	CAC3694	TPR-repeat-containing protein	[TP0067-TP0095 (0.6515529)]
COG0457	COG0457	CAC0412	CAC0412	TPR-repeat-containing protein	CAC1043	CAC1043	Xre family DNA-binding domain and TPR-repeat	[TP0067-TP0095 (0.6515529)]
COG0457	COG0457	CAC1043	CAC1043	Xre family DNA-binding domain and TPR-repeat	CAC0412	CAC0412	TPR-repeat-containing protein	[TP0067-TP0095 (0.6515529)]
COG0457	COG0457	CAC0925	CAC0925	TPR-repeat-containing protein	CAC0404	CAC0404	Serine/threonine protein kinase fused to TPR	[TP0067-TP0095 (0.6515529)]
COG0457	COG0457	CAC0404	CAC0404	Serine/threonine protein kinase fused to TPR	CAC0925	CAC0925	TPR-repeat-containing protein	[TP0067-TP0095 (0.6515529)]
COG0457	COG0457	CAC0045	CAC0045	TPR-repeat-containing protein	CAC1067	CAC1067	TPR-repeat containing protein	[TP0067-TP0095 (0.6515529)]
COG0457	COG0457	CAC1067	CAC1067	TPR-repeat containing protein	CAC0045	CAC0045	TPR-repeat-containing protein	[TP0067-TP0095 (0.6515529)]
COG0457	COG0457	CAC3449	CAC3449	TPR-repeat-containing protein	CAC0415	CAC0415	TPR-repeat-containing protein	[TP0067-TP0095 (0.6515529)]
COG0457	COG0457	CAC0415	CAC0415	TPR-repeat-containing protein	CAC3449	CAC3449	TPR-repeat-containing protein	[TP0067-TP0095 (0.6515529)]
COG0457	COG0457	CAC0045	CAC0045	TPR-repeat-containing protein	CAC0045	CAC0045	TPR-repeat-containing protein	[TP0067-TP0095 (0.6515529)]
COG0457	COG0457	CAC0412	CAC0412	TPR-repeat-containing protein	CAC1067	CAC1067	TPR-repeat containing protein	[TP0067-TP0095 (0.6515529)]
COG0457	COG0457	CAC1064	CAC1064	TPR-repeat-containing protein	CAC0415	CAC0415	TPR-repeat-containing protein	[TP0067-TP0095 (0.6515529)]
COG0457	COG0457	CAC1067	CAC1067	TPR-repeat containing protein	CAC0412	CAC0412	TPR-repeat-containing protein	[TP0067-TP0095 (0.6515529)]
COG0457	COG0457	CAC1063	CAC1063	TPR-repeat-containing protein	CAC0416	CAC0416	TPR-repeat-containing protein	[TP0067-TP0095 (0.6515529)]
COG0457	COG0457	CAC0416	CAC0416	TPR-repeat-containing protein	CAC1063	CAC1063	TPR-repeat-containing protein	[TP0067-TP0095 (0.6515529)]
COG0457	COG0457	CAC0415	CAC0415	TPR-repeat-containing protein	CAC1064	CAC1064	TPR-repeat-containing protein	[TP0067-TP0095 (0.6515529)]
COG0457	COG0457	CAC3449	CAC3449	TPR-repeat-containing protein	CAC1043	CAC1043	Xre family DNA-binding domain and TPR-repeat	[TP0067-TP0095 (0.6515529)]
COG0457	COG0457	CAC1043	CAC1043	Xre family DNA-binding domain and TPR-repeat	CAC3449	CAC3449	TPR-repeat-containing protein	[TP0067-TP0095 (0.6515529)]
COG0457	COG0457	CAC1214	CAC1214	Xre family DNA-binding domain and TPR-repeat	CAC2490	CAC2490	Xre family DNA-binding domain and TPR repeats	[TP0067-TP0095 (0.6515529)]
COG0457	COG0457	CAC2490	CAC2490	Xre family DNA-binding domain and TPR repeats	CAC1214	CAC1214	Xre family DNA-binding domain and TPR-repeat	[TP0067-TP0095 (0.6515529)]
COG0457	COG0457	CAC1043	CAC1043	Xre family DNA-binding domain and TPR-repeat	CAC1067	CAC1067	TPR-repeat containing protein	[TP0067-TP0095 (0.6515529)]
COG0457	COG0457	CAC1067	CAC1067	TPR-repeat containing protein	CAC1043	CAC1043	Xre family DNA-binding domain and TPR-repeat	[TP0067-TP0095 (0.6515529)]
COG0457	COG0457	CAC0045	CAC0045	TPR-repeat-containing protein	CAC1063	CAC1063	TPR-repeat-containing protein	[TP0067-TP0095 (0.6515529)]
COG0457	COG0457	CAC1063	CAC1063	TPR-repeat-containing protein	CAC0045	CAC0045	TPR-repeat-containing protein	[TP0067-TP0095 (0.6515529)]
COG0457	COG0457	CAP0149	CAP0149	Xre family DNA-binding domain and TRP-repeats	CAC3694	CAC3694	TPR-repeat-containing protein	[TP0067-TP0095 (0.6515529)]
COG0457	COG0457	CAC3694	CAC3694	TPR-repeat-containing protein	CAP0149	CAP0149	Xre family DNA-binding domain and TRP-repeats	[TP0067-TP0095 (0.6515529)]
COG0457	COG0457	CAP0149	CAP0149	Xre family DNA-binding domain and TRP-repeats	CAP0149	CAP0149	Xre family DNA-binding domain and TRP-repeats	[TP0067-TP0095 (0.6515529)]
COG0457	COG0457	CAC0404	CAC0404	Serine/threonine protein kinase fused to TPR	CAC0404	CAC0404	Serine/threonine protein kinase fused to TPR	[TP0067-TP0095 (0.6515529)]
COG0457	COG0457	CAC1067	CAC1067	TPR-repeat containing protein	CAC2822	CAC2822	TPR-repeat-containing protein	[TP0067-TP0095 (0.6515529)]
COG0457	COG0457	CAC2822	CAC2822	TPR-repeat-containing protein	CAC1067	CAC1067	TPR-repeat containing protein	[TP0067-TP0095 (0.6515529)]
COG0457	COG0457	CAC0926	CAC0926	TPR-repeat-containing protein	CAC2490	CAC2490	Xre family DNA-binding domain and TPR repeats	[TP0067-TP0095 (0.6515529)]
COG0457	COG0457	CAC2490	CAC2490	Xre family DNA-binding domain and TPR repeats	CAC0926	CAC0926	TPR-repeat-containing protein	[TP0067-TP0095 (0.6515529)]
COG0457	COG0457	CAC2490	CAC2490	Xre family DNA-binding domain and TPR repeats	CAC2490	CAC2490	Xre family DNA-binding domain and TPR repeats	[TP0067-TP0095 (0.6515529)]
COG0457	COG0457	CAC0412	CAC0412	TPR-repeat-containing protein	CAC1214	CAC1214	Xre family DNA-binding domain and TPR-repeat	[TP0067-TP0095 (0.6515529)]
COG0457	COG0457	CAC1214	CAC1214	Xre family DNA-binding domain and TPR-repeat	CAC0412	CAC0412	TPR-repeat-containing protein	[TP0067-TP0095 (0.6515529)]
COG0457	COG0457	CAC0412	CAC0412	TPR-repeat-containing protein	CAC2822	CAC2822	TPR-repeat-containing protein	[TP0067-TP0095 (0.6515529)]
COG0457	COG0457	CAC2822	CAC2822	TPR-repeat-containing protein	CAC0412	CAC0412	TPR-repeat-containing protein	[TP0067-TP0095 (0.6515529)]
COG0457	COG0457	CAC1214	CAC1214	Xre family DNA-binding domain and TPR-repeat	CAC0404	CAC0404	Serine/threonine protein kinase fused to TPR	[TP0067-TP0095 (0.6515529)]
COG0457	COG0457	CAC0404	CAC0404	Serine/threonine protein kinase fused to TPR	CAC1214	CAC1214	Xre family DNA-binding domain and TPR-repeat	[TP0067-TP0095 (0.6515529)]
COG0457	COG0457	CAC2490	CAC2490	Xre family DNA-binding domain and TPR repeats	CAC3694	CAC3694	TPR-repeat-containing protein	[TP0067-TP0095 (0.6515529)]
COG0457	COG0457	CAC3694	CAC3694	TPR-repeat-containing protein	CAC2490	CAC2490	Xre family DNA-binding domain and TPR repeats	[TP0067-TP0095 (0.6515529)]
COG0457	COG0457	CAP0040	CAP0040	Xre family DNA-binding domain and TPR repeats	CAP0040	CAP0040	Xre family DNA-binding domain and TPR repeats	[TP0067-TP0095 (0.6515529)]
COG0457	COG0457	CAC0926	CAC0926	TPR-repeat-containing protein	CAC2822	CAC2822	TPR-repeat-containing protein	[TP0067-TP0095 (0.6515529)]
COG0457	COG0457	CAC2822	CAC2822	TPR-repeat-containing protein	CAC0926	CAC0926	TPR-repeat-containing protein	[TP0067-TP0095 (0.6515529)]
COG0457	COG0457	CAC3449	CAC3449	TPR-repeat-containing protein	CAC0926	CAC0926	TPR-repeat-containing protein	[TP0067-TP0095 (0.6515529)]
COG0457	COG0457	CAC0926	CAC0926	TPR-repeat-containing protein	CAC3449	CAC3449	TPR-repeat-containing protein	[TP0067-TP0095 (0.6515529)]
COG0457	COG0457	CAP0040	CAP0040	Xre family DNA-binding domain and TPR repeats	CAC0186	CAC0186	Xre family DNA-binding domain and	[TP0067-TP0095 (0.6515529)]
COG0457	COG0457	CAC0186	CAC0186	Xre family DNA-binding domain and	CAP0040	CAP0040	Xre family DNA-binding domain and TPR repeats	[TP0067-TP0095 (0.6515529)]
COG0457	COG0457	CAC2822	CAC2822	TPR-repeat-containing protein	CAC0416	CAC0416	TPR-repeat-containing protein	[TP0067-TP0095 (0.6515529)]
COG0457	COG0457	CAC0416	CAC0416	TPR-repeat-containing protein	CAC2822	CAC2822	TPR-repeat-containing protein	[TP0067-TP0095 (0.6515529)]
COG0457	COG0457	CAC1064	CAC1064	TPR-repeat-containing protein	CAC1067	CAC1067	TPR-repeat containing protein	[TP0067-TP0095 (0.6515529)]
COG0457	COG0457	CAC1067	CAC1067	TPR-repeat containing protein	CAC1064	CAC1064	TPR-repeat-containing protein	[TP0067-TP0095 (0.6515529)]
COG0457	COG0457	CAC2490	CAC2490	Xre family DNA-binding domain and TPR repeats	CAP0161	solR	Sol locus transcriptional repressor	[TP0067-TP0095 (0.6515529)]
COG0457	COG0457	CAP0161	solR	Sol locus transcriptional repressor	CAC2490	CAC2490	Xre family DNA-binding domain and TPR repeats	[TP0067-TP0095 (0.6515529)]
COG0457	COG0457	CAC0045	CAC0045	TPR-repeat-containing protein	CAC0415	CAC0415	TPR-repeat-containing protein	[TP0067-TP0095 (0.6515529)]
COG0457	COG0457	CAC0415	CAC0415	TPR-repeat-containing protein	CAC0045	CAC0045	TPR-repeat-containing protein	[TP0067-TP0095 (0.6515529)]
COG0457	COG0457	CAC3449	CAC3449	TPR-repeat-containing protein	CAC2490	CAC2490	Xre family DNA-binding domain and TPR repeats	[TP0067-TP0095 (0.6515529)]
COG0457	COG0457	CAC2490	CAC2490	Xre family DNA-binding domain and TPR repeats	CAC3449	CAC3449	TPR-repeat-containing protein	[TP0067-TP0095 (0.6515529)]
COG0457	COG0457	CAC1043	CAC1043	Xre family DNA-binding domain and TPR-repeat	CAC1063	CAC1063	TPR-repeat-containing protein	[TP0067-TP0095 (0.6515529)]
COG0457	COG0457	CAC1063	CAC1063	TPR-repeat-containing protein	CAC1043	CAC1043	Xre family DNA-binding domain and TPR-repeat	[TP0067-TP0095 (0.6515529)]
COG0457	COG0457	CAC0926	CAC0926	TPR-repeat-containing protein	CAC0926	CAC0926	TPR-repeat-containing protein	[TP0067-TP0095 (0.6515529)]
COG0457	COG0457	CAC2998	CAC2998	TPR-repeat-containing protein	CAC0415	CAC0415	TPR-repeat-containing protein	[TP0067-TP0095 (0.6515529)]
COG0457	COG0457	CAC0415	CAC0415	TPR-repeat-containing protein	CAC2998	CAC2998	TPR-repeat-containing protein	[TP0067-TP0095 (0.6515529)]
COG0457	COG0457	CAC3449	CAC3449	TPR-repeat-containing protein	CAC0404	CAC0404	Serine/threonine protein kinase fused to TPR	[TP0067-TP0095 (0.6515529)]
COG0457	COG0457	CAC0404	CAC0404	Serine/threonine protein kinase fused to TPR	CAC3449	CAC3449	TPR-repeat-containing protein	[TP0067-TP0095 (0.6515529)]
COG0457	COG0457	CAP0161	solR	Sol locus transcriptional repressor	CAC1067	CAC1067	TPR-repeat containing protein	[TP0067-TP0095 (0.6515529)]
COG0457	COG0457	CAC1067	CAC1067	TPR-repeat containing protein	CAP0161	solR	Sol locus transcriptional repressor	[TP0067-TP0095 (0.6515529)]
COG0457	COG0457	CAC0926	CAC0926	TPR-repeat-containing protein	CAC1063	CAC1063	TPR-repeat-containing protein	[TP0067-TP0095 (0.6515529)]
COG0457	COG0457	CAC1064	CAC1064	TPR-repeat-containing protein	CAC0925	CAC0925	TPR-repeat-containing protein	[TP0067-TP0095 (0.6515529)]
COG0457	COG0457	CAC0925	CAC0925	TPR-repeat-containing protein	CAC1064	CAC1064	TPR-repeat-containing protein	[TP0067-TP0095 (0.6515529)]
COG0457	COG0457	CAC1063	CAC1063	TPR-repeat-containing protein	CAC0926	CAC0926	TPR-repeat-containing protein	[TP0067-TP0095 (0.6515529)]
COG0457	COG0457	CAP0040	CAP0040	Xre family DNA-binding domain and TPR repeats	CAC1064	CAC1064	TPR-repeat-containing protein	[TP0067-TP0095 (0.6515529)]
COG0457	COG0457	CAC1064	CAC1064	TPR-repeat-containing protein	CAP0040	CAP0040	Xre family DNA-binding domain and TPR repeats	[TP0067-TP0095 (0.6515529)]
COG0457	COG0457	CAC0926	CAC0926	TPR-repeat-containing protein	CAP0161	solR	Sol locus transcriptional repressor	[TP0067-TP0095 (0.6515529)]
COG0457	COG0457	CAP0161	solR	Sol locus transcriptional repressor	CAC0926	CAC0926	TPR-repeat-containing protein	[TP0067-TP0095 (0.6515529)]
COG0457	COG0457	CAC2998	CAC2998	TPR-repeat-containing protein	CAC0186	CAC0186	Xre family DNA-binding domain and	[TP0067-TP0095 (0.6515529)]
COG0457	COG0457	CAC0186	CAC0186	Xre family DNA-binding domain and	CAC2998	CAC2998	TPR-repeat-containing protein	[TP0067-TP0095 (0.6515529)]
COG0457	COG0457	CAC0186	CAC0186	Xre family DNA-binding domain and	CAC0416	CAC0416	TPR-repeat-containing protein	[TP0067-TP0095 (0.6515529)]
COG0457	COG0457	CAC0416	CAC0416	TPR-repeat-containing protein	CAC0186	CAC0186	Xre family DNA-binding domain and	[TP0067-TP0095 (0.6515529)]
COG0457	COG0457	CAP0149	CAP0149	Xre family DNA-binding domain and TRP-repeats	CAC0926	CAC0926	TPR-repeat-containing protein	[TP0067-TP0095 (0.6515529)]
COG0457	COG0457	CAC0926	CAC0926	TPR-repeat-containing protein	CAP0149	CAP0149	Xre family DNA-binding domain and TRP-repeats	[TP0067-TP0095 (0.6515529)]
COG0457	COG0457	CAC0045	CAC0045	TPR-repeat-containing protein	CAC0324	CAC0324	TPR repeats containing protein	[TP0067-TP0095 (0.6515529)]
COG0457	COG0457	CAC0324	CAC0324	TPR repeats containing protein	CAC0045	CAC0045	TPR-repeat-containing protein	[TP0067-TP0095 (0.6515529)]
COG0457	COG0457	CAC0416	CAC0416	TPR-repeat-containing protein	CAC0415	CAC0415	TPR-repeat-containing protein	[TP0067-TP0095 (0.6515529)]
COG0457	COG0457	CAC0415	CAC0415	TPR-repeat-containing protein	CAC0416	CAC0416	TPR-repeat-containing protein	[TP0067-TP0095 (0.6515529)]
COG0457	COG0457	CAC0404	CAC0404	Serine/threonine protein kinase fused to TPR	CAC0415	CAC0415	TPR-repeat-containing protein	[TP0067-TP0095 (0.6515529)]
COG0457	COG0457	CAC0415	CAC0415	TPR-repeat-containing protein	CAC0404	CAC0404	Serine/threonine protein kinase fused to TPR	[TP0067-TP0095 (0.6515529)]
COG0457	COG0457	CAC0926	CAC0926	TPR-repeat-containing protein	CAC2998	CAC2998	TPR-repeat-containing protein	[TP0067-TP0095 (0.6515529)]
COG0457	COG0457	CAC2998	CAC2998	TPR-repeat-containing protein	CAC0926	CAC0926	TPR-repeat-containing protein	[TP0067-TP0095 (0.6515529)]
COG0457	COG0457	CAC0324	CAC0324	TPR repeats containing protein	CAC0415	CAC0415	TPR-repeat-containing protein	[TP0067-TP0095 (0.6515529)]
COG0457	COG0457	CAC0415	CAC0415	TPR-repeat-containing protein	CAC0324	CAC0324	TPR repeats containing protein	[TP0067-TP0095 (0.6515529)]
COG0457	COG0457	CAC2490	CAC2490	Xre family DNA-binding domain and TPR repeats	CAC1067	CAC1067	TPR-repeat containing protein	[TP0067-TP0095 (0.6515529)]
COG0457	COG0457	CAC1067	CAC1067	TPR-repeat containing protein	CAC2490	CAC2490	Xre family DNA-binding domain and TPR repeats	[TP0067-TP0095 (0.6515529)]
COG0457	COG0457	CAC0412	CAC0412	TPR-repeat-containing protein	CAC0186	CAC0186	Xre family DNA-binding domain and	[TP0067-TP0095 (0.6515529)]
COG0457	COG0457	CAC0186	CAC0186	Xre family DNA-binding domain and	CAC0412	CAC0412	TPR-repeat-containing protein	[TP0067-TP0095 (0.6515529)]
COG0457	COG0457	CAC3449	CAC3449	TPR-repeat-containing protein	CAC1064	CAC1064	TPR-repeat-containing protein	[TP0067-TP0095 (0.6515529)]
COG0457	COG0457	CAC1064	CAC1064	TPR-repeat-containing protein	CAC3449	CAC3449	TPR-repeat-containing protein	[TP0067-TP0095 (0.6515529)]
COG0457	COG0457	CAC0324	CAC0324	TPR repeats containing protein	CAC0186	CAC0186	Xre family DNA-binding domain and	[TP0067-TP0095 (0.6515529)]
COG0457	COG0457	CAC0186	CAC0186	Xre family DNA-binding domain and	CAC0324	CAC0324	TPR repeats containing protein	[TP0067-TP0095 (0.6515529)]
COG0457	COG0457	CAC3449	CAC3449	TPR-repeat-containing protein	CAP0161	solR	Sol locus transcriptional repressor	[TP0067-TP0095 (0.6515529)]
COG0457	COG0457	CAP0161	solR	Sol locus transcriptional repressor	CAC3449	CAC3449	TPR-repeat-containing protein	[TP0067-TP0095 (0.6515529)]
COG0457	COG0457	CAC1214	CAC1214	Xre family DNA-binding domain and TPR-repeat	CAC1214	CAC1214	Xre family DNA-binding domain and TPR-repeat	[TP0067-TP0095 (0.6515529)]
COG0457	COG0457	CAC2490	CAC2490	Xre family DNA-binding domain and TPR repeats	CAC0404	CAC0404	Serine/threonine protein kinase fused to TPR	[TP0067-TP0095 (0.6515529)]
COG0457	COG0457	CAC0404	CAC0404	Serine/threonine protein kinase fused to TPR	CAC2490	CAC2490	Xre family DNA-binding domain and TPR repeats	[TP0067-TP0095 (0.6515529)]
COG0457	COG0457	CAC0045	CAC0045	TPR-repeat-containing protein	CAC3694	CAC3694	TPR-repeat-containing protein	[TP0067-TP0095 (0.6515529)]
COG0457	COG0457	CAC3694	CAC3694	TPR-repeat-containing protein	CAC0045	CAC0045	TPR-repeat-containing protein	[TP0067-TP0095 (0.6515529)]
COG0457	COG0457	CAC1043	CAC1043	Xre family DNA-binding domain and TPR-repeat	CAC2998	CAC2998	TPR-repeat-containing protein	[TP0067-TP0095 (0.6515529)]
COG0457	COG0457	CAC2998	CAC2998	TPR-repeat-containing protein	CAC1043	CAC1043	Xre family DNA-binding domain and TPR-repeat	[TP0067-TP0095 (0.6515529)]
COG0457	COG0457	CAC1214	CAC1214	Xre family DNA-binding domain and TPR-repeat	CAC0925	CAC0925	TPR-repeat-containing protein	[TP0067-TP0095 (0.6515529)]
COG0457	COG0457	CAC0925	CAC0925	TPR-repeat-containing protein	CAC1214	CAC1214	Xre family DNA-binding domain and TPR-repeat	[TP0067-TP0095 (0.6515529)]
COG0457	COG0457	CAC2998	CAC2998	TPR-repeat-containing protein	CAC1067	CAC1067	TPR-repeat containing protein	[TP0067-TP0095 (0.6515529)]
COG0457	COG0457	CAC1067	CAC1067	TPR-repeat containing protein	CAC2998	CAC2998	TPR-repeat-containing protein	[TP0067-TP0095 (0.6515529)]
COG0457	COG0457	CAC1214	CAC1214	Xre family DNA-binding domain and TPR-repeat	CAC1064	CAC1064	TPR-repeat-containing protein	[TP0067-TP0095 (0.6515529)]
COG0457	COG0457	CAC1064	CAC1064	TPR-repeat-containing protein	CAC1214	CAC1214	Xre family DNA-binding domain and TPR-repeat	[TP0067-TP0095 (0.6515529)]
COG0457	COG0457	CAP0040	CAP0040	Xre family DNA-binding domain and TPR repeats	CAC0324	CAC0324	TPR repeats containing protein	[TP0067-TP0095 (0.6515529)]
COG0457	COG0457	CAC0324	CAC0324	TPR repeats containing protein	CAP0040	CAP0040	Xre family DNA-binding domain and TPR repeats	[TP0067-TP0095 (0.6515529)]
COG0457	COG0457	CAC0324	CAC0324	TPR repeats containing protein	CAC0925	CAC0925	TPR-repeat-containing protein	[TP0067-TP0095 (0.6515529)]
COG0457	COG0457	CAC0925	CAC0925	TPR-repeat-containing protein	CAC0324	CAC0324	TPR repeats containing protein	[TP0067-TP0095 (0.6515529)]
COG0457	COG0457	CAC0186	CAC0186	Xre family DNA-binding domain and	CAC1063	CAC1063	TPR-repeat-containing protein	[TP0067-TP0095 (0.6515529)]
COG0457	COG0457	CAC1063	CAC1063	TPR-repeat-containing protein	CAC0186	CAC0186	Xre family DNA-binding domain and	[TP0067-TP0095 (0.6515529)]
COG0457	COG0457	CAP0040	CAP0040	Xre family DNA-binding domain and TPR repeats	CAC1043	CAC1043	Xre family DNA-binding domain and TPR-repeat	[TP0067-TP0095 (0.6515529)]
COG0457	COG0457	CAC1043	CAC1043	Xre family DNA-binding domain and TPR-repeat	CAP0040	CAP0040	Xre family DNA-binding domain and TPR repeats	[TP0067-TP0095 (0.6515529)]
COG0457	COG0457	CAC2822	CAC2822	TPR-repeat-containing protein	CAC1063	CAC1063	TPR-repeat-containing protein	[TP0067-TP0095 (0.6515529)]
COG0457	COG0457	CAC1063	CAC1063	TPR-repeat-containing protein	CAC2822	CAC2822	TPR-repeat-containing protein	[TP0067-TP0095 (0.6515529)]
COG0457	COG0457	CAC0926	CAC0926	TPR-repeat-containing protein	CAC1043	CAC1043	Xre family DNA-binding domain and TPR-repeat	[TP0067-TP0095 (0.6515529)]
COG0457	COG0457	CAC1043	CAC1043	Xre family DNA-binding domain and TPR-repeat	CAC0926	CAC0926	TPR-repeat-containing protein	[TP0067-TP0095 (0.6515529)]
COG0457	COG0457	CAC0925	CAC0925	TPR-repeat-containing protein	CAC0415	CAC0415	TPR-repeat-containing protein	[TP0067-TP0095 (0.6515529)]
COG0457	COG0457	CAC0415	CAC0415	TPR-repeat-containing protein	CAC0925	CAC0925	TPR-repeat-containing protein	[TP0067-TP0095 (0.6515529)]
COG0457	COG0457	CAP0161	solR	Sol locus transcriptional repressor	CAC0186	CAC0186	Xre family DNA-binding domain and	[TP0067-TP0095 (0.6515529)]
COG0457	COG0457	CAC0186	CAC0186	Xre family DNA-binding domain and	CAP0161	solR	Sol locus transcriptional repressor	[TP0067-TP0095 (0.6515529)]
COG0457	COG0457	CAC3694	CAC3694	TPR-repeat-containing protein	CAP0161	solR	Sol locus transcriptional repressor	[TP0067-TP0095 (0.6515529)]
COG0457	COG0457	CAP0161	solR	Sol locus transcriptional repressor	CAC3694	CAC3694	TPR-repeat-containing protein	[TP0067-TP0095 (0.6515529)]
COG0457	COG0457	CAC0412	CAC0412	TPR-repeat-containing protein	CAC0415	CAC0415	TPR-repeat-containing protein	[TP0067-TP0095 (0.6515529)]
COG0457	COG0457	CAC0324	CAC0324	TPR repeats containing protein	CAC0404	CAC0404	Serine/threonine protein kinase fused to TPR	[TP0067-TP0095 (0.6515529)]
COG0457	COG0457	CAC0404	CAC0404	Serine/threonine protein kinase fused to TPR	CAC0324	CAC0324	TPR repeats containing protein	[TP0067-TP0095 (0.6515529)]
COG0457	COG0457	CAC0415	CAC0415	TPR-repeat-containing protein	CAC0412	CAC0412	TPR-repeat-containing protein	[TP0067-TP0095 (0.6515529)]
COG0457	COG0457	CAC0412	CAC0412	TPR-repeat-containing protein	CAC0926	CAC0926	TPR-repeat-containing protein	[TP0067-TP0095 (0.6515529)]
COG0457	COG0457	CAC0926	CAC0926	TPR-repeat-containing protein	CAC0412	CAC0412	TPR-repeat-containing protein	[TP0067-TP0095 (0.6515529)]
COG0457	COG0457	CAC3449	CAC3449	TPR-repeat-containing protein	CAC1063	CAC1063	TPR-repeat-containing protein	[TP0067-TP0095 (0.6515529)]
COG0457	COG0457	CAP0149	CAP0149	Xre family DNA-binding domain and TRP-repeats	CAC1063	CAC1063	TPR-repeat-containing protein	[TP0067-TP0095 (0.6515529)]
COG0457	COG0457	CAC1063	CAC1063	TPR-repeat-containing protein	CAP0149	CAP0149	Xre family DNA-binding domain and TRP-repeats	[TP0067-TP0095 (0.6515529)]
COG0457	COG0457	CAC1063	CAC1063	TPR-repeat-containing protein	CAC3449	CAC3449	TPR-repeat-containing protein	[TP0067-TP0095 (0.6515529)]
COG0457	COG0457	CAC0416	CAC0416	TPR-repeat-containing protein	CAC0416	CAC0416	TPR-repeat-containing protein	[TP0067-TP0095 (0.6515529)]
COG0457	COG0457	CAC1067	CAC1067	TPR-repeat containing protein	CAC0416	CAC0416	TPR-repeat-containing protein	[TP0067-TP0095 (0.6515529)]
COG0457	COG0457	CAC0416	CAC0416	TPR-repeat-containing protein	CAC1067	CAC1067	TPR-repeat containing protein	[TP0067-TP0095 (0.6515529)]
COG0457	COG0457	CAC1064	CAC1064	TPR-repeat-containing protein	CAC1063	CAC1063	TPR-repeat-containing protein	[TP0067-TP0095 (0.6515529)]
COG0457	COG0457	CAC1063	CAC1063	TPR-repeat-containing protein	CAC1064	CAC1064	TPR-repeat-containing protein	[TP0067-TP0095 (0.6515529)]
COG0457	COG0457	CAC2490	CAC2490	Xre family DNA-binding domain and TPR repeats	CAC0324	CAC0324	TPR repeats containing protein	[TP0067-TP0095 (0.6515529)]
COG0457	COG0457	CAC0324	CAC0324	TPR repeats containing protein	CAC2490	CAC2490	Xre family DNA-binding domain and TPR repeats	[TP0067-TP0095 (0.6515529)]
COG0457	COG0457	CAC0412	CAC0412	TPR-repeat-containing protein	CAC2998	CAC2998	TPR-repeat-containing protein	[TP0067-TP0095 (0.6515529)]
COG0457	COG0457	CAC2998	CAC2998	TPR-repeat-containing protein	CAC0412	CAC0412	TPR-repeat-containing protein	[TP0067-TP0095 (0.6515529)]
COG0457	COG0457	CAC0186	CAC0186	Xre family DNA-binding domain and	CAC0186	CAC0186	Xre family DNA-binding domain and	[TP0067-TP0095 (0.6515529)]
COG0457	COG0457	CAP0040	CAP0040	Xre family DNA-binding domain and TPR repeats	CAC0404	CAC0404	Serine/threonine protein kinase fused to TPR	[TP0067-TP0095 (0.6515529)]
COG0457	COG0457	CAC0404	CAC0404	Serine/threonine protein kinase fused to TPR	CAP0040	CAP0040	Xre family DNA-binding domain and TPR repeats	[TP0067-TP0095 (0.6515529)]
COG0457	COG0457	CAP0040	CAP0040	Xre family DNA-binding domain and TPR repeats	CAC0416	CAC0416	TPR-repeat-containing protein	[TP0067-TP0095 (0.6515529)]
COG0457	COG0457	CAC3694	CAC3694	TPR-repeat-containing protein	CAC1043	CAC1043	Xre family DNA-binding domain and TPR-repeat	[TP0067-TP0095 (0.6515529)]
COG0457	COG0457	CAC1043	CAC1043	Xre family DNA-binding domain and TPR-repeat	CAC3694	CAC3694	TPR-repeat-containing protein	[TP0067-TP0095 (0.6515529)]
COG0457	COG0457	CAC0416	CAC0416	TPR-repeat-containing protein	CAP0040	CAP0040	Xre family DNA-binding domain and TPR repeats	[TP0067-TP0095 (0.6515529)]
COG0457	COG0457	CAC2998	CAC2998	TPR-repeat-containing protein	CAC0925	CAC0925	TPR-repeat-containing protein	[TP0067-TP0095 (0.6515529)]
COG0457	COG0457	CAC0925	CAC0925	TPR-repeat-containing protein	CAC2998	CAC2998	TPR-repeat-containing protein	[TP0067-TP0095 (0.6515529)]
COG0457	COG0457	CAC1214	CAC1214	Xre family DNA-binding domain and TPR-repeat	CAP0040	CAP0040	Xre family DNA-binding domain and TPR repeats	[TP0067-TP0095 (0.6515529)]
COG0457	COG0457	CAP0040	CAP0040	Xre family DNA-binding domain and TPR repeats	CAC1214	CAC1214	Xre family DNA-binding domain and TPR-repeat	[TP0067-TP0095 (0.6515529)]
COG0457	COG0457	CAC0186	CAC0186	Xre family DNA-binding domain and	CAC0925	CAC0925	TPR-repeat-containing protein	[TP0067-TP0095 (0.6515529)]
COG0457	COG0457	CAC0925	CAC0925	TPR-repeat-containing protein	CAC0186	CAC0186	Xre family DNA-binding domain and	[TP0067-TP0095 (0.6515529)]
COG0457	COG0457	CAC1214	CAC1214	Xre family DNA-binding domain and TPR-repeat	CAC0186	CAC0186	Xre family DNA-binding domain and	[TP0067-TP0095 (0.6515529)]
COG0457	COG0457	CAC0186	CAC0186	Xre family DNA-binding domain and	CAC1214	CAC1214	Xre family DNA-binding domain and TPR-repeat	[TP0067-TP0095 (0.6515529)]
COG0457	COG0457	CAC0045	CAC0045	TPR-repeat-containing protein	CAC1043	CAC1043	Xre family DNA-binding domain and TPR-repeat	[TP0067-TP0095 (0.6515529)]
COG0457	COG0457	CAC1043	CAC1043	Xre family DNA-binding domain and TPR-repeat	CAC0045	CAC0045	TPR-repeat-containing protein	[TP0067-TP0095 (0.6515529)]
COG0457	COG0457	CAC1063	CAC1063	TPR-repeat-containing protein	CAC0404	CAC0404	Serine/threonine protein kinase fused to TPR	[TP0067-TP0095 (0.6515529)]
COG0457	COG0457	CAC0404	CAC0404	Serine/threonine protein kinase fused to TPR	CAC1063	CAC1063	TPR-repeat-containing protein	[TP0067-TP0095 (0.6515529)]
COG0457	COG0457	CAP0040	CAP0040	Xre family DNA-binding domain and TPR repeats	CAC2822	CAC2822	TPR-repeat-containing protein	[TP0067-TP0095 (0.6515529)]
COG0457	COG0457	CAC2822	CAC2822	TPR-repeat-containing protein	CAP0040	CAP0040	Xre family DNA-binding domain and TPR repeats	[TP0067-TP0095 (0.6515529)]
COG0457	COG0457	CAC1067	CAC1067	TPR-repeat containing protein	CAC1067	CAC1067	TPR-repeat containing protein	[TP0067-TP0095 (0.6515529)]
COG0457	COG0457	CAP0149	CAP0149	Xre family DNA-binding domain and TRP-repeats	CAC0324	CAC0324	TPR repeats containing protein	[TP0067-TP0095 (0.6515529)]
COG0457	COG0457	CAC0324	CAC0324	TPR repeats containing protein	CAP0149	CAP0149	Xre family DNA-binding domain and TRP-repeats	[TP0067-TP0095 (0.6515529)]
COG0457	COG0457	CAC0416	CAC0416	TPR-repeat-containing protein	CAC0404	CAC0404	Serine/threonine protein kinase fused to TPR	[TP0067-TP0095 (0.6515529)]
COG0457	COG0457	CAC0404	CAC0404	Serine/threonine protein kinase fused to TPR	CAC0416	CAC0416	TPR-repeat-containing protein	[TP0067-TP0095 (0.6515529)]
COG0457	COG0457	CAC1214	CAC1214	Xre family DNA-binding domain and TPR-repeat	CAC2822	CAC2822	TPR-repeat-containing protein	[TP0067-TP0095 (0.6515529)]
COG0457	COG0457	CAC2822	CAC2822	TPR-repeat-containing protein	CAC1214	CAC1214	Xre family DNA-binding domain and TPR-repeat	[TP0067-TP0095 (0.6515529)]
COG0457	COG0457	CAP0161	solR	Sol locus transcriptional repressor	CAP0161	solR	Sol locus transcriptional repressor	[TP0067-TP0095 (0.6515529)]
COG0457	COG0457	CAC0045	CAC0045	TPR-repeat-containing protein	CAC2490	CAC2490	Xre family DNA-binding domain and TPR repeats	[TP0067-TP0095 (0.6515529)]
COG0457	COG0457	CAC2490	CAC2490	Xre family DNA-binding domain and TPR repeats	CAC0045	CAC0045	TPR-repeat-containing protein	[TP0067-TP0095 (0.6515529)]
COG0457	COG0457	CAC2822	CAC2822	TPR-repeat-containing protein	CAC0925	CAC0925	TPR-repeat-containing protein	[TP0067-TP0095 (0.6515529)]
COG0457	COG0457	CAC0925	CAC0925	TPR-repeat-containing protein	CAC2822	CAC2822	TPR-repeat-containing protein	[TP0067-TP0095 (0.6515529)]
COG0457	COG0457	CAP0149	CAP0149	Xre family DNA-binding domain and TRP-repeats	CAC2490	CAC2490	Xre family DNA-binding domain and TPR repeats	[TP0067-TP0095 (0.6515529)]
COG0457	COG0457	CAC2490	CAC2490	Xre family DNA-binding domain and TPR repeats	CAP0149	CAP0149	Xre family DNA-binding domain and TRP-repeats	[TP0067-TP0095 (0.6515529)]
COG0457	COG0457	CAC1214	CAC1214	Xre family DNA-binding domain and TPR-repeat	CAC0415	CAC0415	TPR-repeat-containing protein	[TP0067-TP0095 (0.6515529)]
COG0457	COG0457	CAC0415	CAC0415	TPR-repeat-containing protein	CAC1214	CAC1214	Xre family DNA-binding domain and TPR-repeat	[TP0067-TP0095 (0.6515529)]
COG0457	COG0457	CAC2822	CAC2822	TPR-repeat-containing protein	CAC0404	CAC0404	Serine/threonine protein kinase fused to TPR	[TP0067-TP0095 (0.6515529)]
COG0457	COG0457	CAC0045	CAC0045	TPR-repeat-containing protein	CAC0404	CAC0404	Serine/threonine protein kinase fused to TPR	[TP0067-TP0095 (0.6515529)]
COG0457	COG0457	CAC0404	CAC0404	Serine/threonine protein kinase fused to TPR	CAC0045	CAC0045	TPR-repeat-containing protein	[TP0067-TP0095 (0.6515529)]
COG0457	COG0457	CAC0404	CAC0404	Serine/threonine protein kinase fused to TPR	CAC2822	CAC2822	TPR-repeat-containing protein	[TP0067-TP0095 (0.6515529)]
COG0457	COG0457	CAC2998	CAC2998	TPR-repeat-containing protein	CAC0404	CAC0404	Serine/threonine protein kinase fused to TPR	[TP0067-TP0095 (0.6515529)]
COG0457	COG0457	CAC0404	CAC0404	Serine/threonine protein kinase fused to TPR	CAC2998	CAC2998	TPR-repeat-containing protein	[TP0067-TP0095 (0.6515529)]
COG0457	COG0457	CAP0149	CAP0149	Xre family DNA-binding domain and TRP-repeats	CAC1043	CAC1043	Xre family DNA-binding domain and TPR-repeat	[TP0067-TP0095 (0.6515529)]
COG0457	COG0457	CAC1043	CAC1043	Xre family DNA-binding domain and TPR-repeat	CAP0149	CAP0149	Xre family DNA-binding domain and TRP-repeats	[TP0067-TP0095 (0.6515529)]
COG0457	COG0457	CAC0412	CAC0412	TPR-repeat-containing protein	CAP0040	CAP0040	Xre family DNA-binding domain and TPR repeats	[TP0067-TP0095 (0.6515529)]
COG0457	COG0457	CAP0040	CAP0040	Xre family DNA-binding domain and TPR repeats	CAC0412	CAC0412	TPR-repeat-containing protein	[TP0067-TP0095 (0.6515529)]
COG0457	COG0457	CAP0149	CAP0149	Xre family DNA-binding domain and TRP-repeats	CAC0416	CAC0416	TPR-repeat-containing protein	[TP0067-TP0095 (0.6515529)]
COG0457	COG0457	CAC0416	CAC0416	TPR-repeat-containing protein	CAP0149	CAP0149	Xre family DNA-binding domain and TRP-repeats	[TP0067-TP0095 (0.6515529)]
COG0457	COG0457	CAC3449	CAC3449	TPR-repeat-containing protein	CAC0416	CAC0416	TPR-repeat-containing protein	[TP0067-TP0095 (0.6515529)]
COG0457	COG0457	CAC0416	CAC0416	TPR-repeat-containing protein	CAC3449	CAC3449	TPR-repeat-containing protein	[TP0067-TP0095 (0.6515529)]
COG0457	COG0457	CAC0412	CAC0412	TPR-repeat-containing protein	CAP0149	CAP0149	Xre family DNA-binding domain and TRP-repeats	[TP0067-TP0095 (0.6515529)]
COG0457	COG0457	CAP0149	CAP0149	Xre family DNA-binding domain and TRP-repeats	CAC0412	CAC0412	TPR-repeat-containing protein	[TP0067-TP0095 (0.6515529)]
COG0457	COG0457	CAC0045	CAC0045	TPR-repeat-containing protein	CAC2998	CAC2998	TPR-repeat-containing protein	[TP0067-TP0095 (0.6515529)]
COG0457	COG0457	CAC2998	CAC2998	TPR-repeat-containing protein	CAC0045	CAC0045	TPR-repeat-containing protein	[TP0067-TP0095 (0.6515529)]
COG0457	COG0457	CAP0149	CAP0149	Xre family DNA-binding domain and TRP-repeats	CAP0040	CAP0040	Xre family DNA-binding domain and TPR repeats	[TP0067-TP0095 (0.6515529)]
COG0457	COG0457	CAP0040	CAP0040	Xre family DNA-binding domain and TPR repeats	CAP0149	CAP0149	Xre family DNA-binding domain and TRP-repeats	[TP0067-TP0095 (0.6515529)]
COG0457	COG0457	CAP0161	solR	Sol locus transcriptional repressor	CAC1063	CAC1063	TPR-repeat-containing protein	[TP0067-TP0095 (0.6515529)]
COG0457	COG0457	CAC1063	CAC1063	TPR-repeat-containing protein	CAP0161	solR	Sol locus transcriptional repressor	[TP0067-TP0095 (0.6515529)]
COG0457	COG0457	CAC1064	CAC1064	TPR-repeat-containing protein	CAC0324	CAC0324	TPR repeats containing protein	[TP0067-TP0095 (0.6515529)]
COG0457	COG0457	CAC0324	CAC0324	TPR repeats containing protein	CAC1064	CAC1064	TPR-repeat-containing protein	[TP0067-TP0095 (0.6515529)]
COG0457	COG0457	CAP0040	CAP0040	Xre family DNA-binding domain and TPR repeats	CAC0045	CAC0045	TPR-repeat-containing protein	[TP0067-TP0095 (0.6515529)]
COG0457	COG0457	CAC0045	CAC0045	TPR-repeat-containing protein	CAP0040	CAP0040	Xre family DNA-binding domain and TPR repeats	[TP0067-TP0095 (0.6515529)]
COG0457	COG0457	CAC0926	CAC0926	TPR-repeat-containing protein	CAC3694	CAC3694	TPR-repeat-containing protein	[TP0067-TP0095 (0.6515529)]
COG0457	COG0457	CAC3694	CAC3694	TPR-repeat-containing protein	CAC0926	CAC0926	TPR-repeat-containing protein	[TP0067-TP0095 (0.6515529)]
COG0457	COG0457	CAC3449	CAC3449	TPR-repeat-containing protein	CAC2822	CAC2822	TPR-repeat-containing protein	[TP0067-TP0095 (0.6515529)]
COG0457	COG0457	CAC2822	CAC2822	TPR-repeat-containing protein	CAC3449	CAC3449	TPR-repeat-containing protein	[TP0067-TP0095 (0.6515529)]
COG0457	COG0457	CAC2490	CAC2490	Xre family DNA-binding domain and TPR repeats	CAC1063	CAC1063	TPR-repeat-containing protein	[TP0067-TP0095 (0.6515529)]
COG0457	COG0457	CAC1063	CAC1063	TPR-repeat-containing protein	CAC2490	CAC2490	Xre family DNA-binding domain and TPR repeats	[TP0067-TP0095 (0.6515529)]
COG0457	COG0457	CAC1214	CAC1214	Xre family DNA-binding domain and TPR-repeat	CAP0161	solR	Sol locus transcriptional repressor	[TP0067-TP0095 (0.6515529)]
COG0457	COG0457	CAP0161	solR	Sol locus transcriptional repressor	CAC1214	CAC1214	Xre family DNA-binding domain and TPR-repeat	[TP0067-TP0095 (0.6515529)]
COG0457	COG0457	CAC0412	CAC0412	TPR-repeat-containing protein	CAC1063	CAC1063	TPR-repeat-containing protein	[TP0067-TP0095 (0.6515529)]
COG0457	COG0457	CAC1063	CAC1063	TPR-repeat-containing protein	CAC0412	CAC0412	TPR-repeat-containing protein	[TP0067-TP0095 (0.6515529)]
COG0457	COG0457	CAC1043	CAC1043	Xre family DNA-binding domain and TPR-repeat	CAC0416	CAC0416	TPR-repeat-containing protein	[TP0067-TP0095 (0.6515529)]
COG0457	COG0457	CAC0416	CAC0416	TPR-repeat-containing protein	CAC1043	CAC1043	Xre family DNA-binding domain and TPR-repeat	[TP0067-TP0095 (0.6515529)]
COG0457	COG0457	CAC0926	CAC0926	TPR-repeat-containing protein	CAP0040	CAP0040	Xre family DNA-binding domain and TPR repeats	[TP0067-TP0095 (0.6515529)]
COG0457	COG0457	CAP0040	CAP0040	Xre family DNA-binding domain and TPR repeats	CAC0926	CAC0926	TPR-repeat-containing protein	[TP0067-TP0095 (0.6515529)]
COG0457	COG0457	CAC0925	CAC0925	TPR-repeat-containing protein	CAC0925	CAC0925	TPR-repeat-containing protein	[TP0067-TP0095 (0.6515529)]
COG0457	COG0457	CAC0926	CAC0926	TPR-repeat-containing protein	CAC1067	CAC1067	TPR-repeat containing protein	[TP0067-TP0095 (0.6515529)]
COG0457	COG0457	CAC1067	CAC1067	TPR-repeat containing protein	CAC0926	CAC0926	TPR-repeat-containing protein	[TP0067-TP0095 (0.6515529)]
COG0457	COG0457	CAP0149	CAP0149	Xre family DNA-binding domain and TRP-repeats	CAC1067	CAC1067	TPR-repeat containing protein	[TP0067-TP0095 (0.6515529)]
COG0457	COG0457	CAP0149	CAP0149	Xre family DNA-binding domain and TRP-repeats	CAC1214	CAC1214	Xre family DNA-binding domain and TPR-repeat	[TP0067-TP0095 (0.6515529)]
COG0457	COG0457	CAC1214	CAC1214	Xre family DNA-binding domain and TPR-repeat	CAP0149	CAP0149	Xre family DNA-binding domain and TRP-repeats	[TP0067-TP0095 (0.6515529)]
COG0457	COG0457	CAC1067	CAC1067	TPR-repeat containing protein	CAP0149	CAP0149	Xre family DNA-binding domain and TRP-repeats	[TP0067-TP0095 (0.6515529)]
COG0457	COG0457	CAC0412	CAC0412	TPR-repeat-containing protein	CAC3449	CAC3449	TPR-repeat-containing protein	[TP0067-TP0095 (0.6515529)]
COG0457	COG0457	CAC3449	CAC3449	TPR-repeat-containing protein	CAC0412	CAC0412	TPR-repeat-containing protein	[TP0067-TP0095 (0.6515529)]
COG0445	COG3839	CAC3733	gidA	tRNA uridine 5-carboxymethylaminomethyl modification enzyme gidA (Glucose-inhibited division protein A)	CAC3237	CAC3237	Multiple sugar-binding ABC-transporter, MSMX	[TP0044-TP0804 (0.81002605)]
COG0103	COG0211	CAC3097	rpsI	30S ribosomal protein S9	CAC1259	rpmA	50S ribosomal protein L27	[TP1024-TP0743 (0.87139803)]
COG0457	COG0803	CAC3449	CAC3449	TPR-repeat-containing protein	CAC1593	CAC1593	Zn-binding lipoprotein related (Surface adhesin	[TP0469-TP0034 (0.86910707)]
COG0457	COG0803	CAC0415	CAC0415	TPR-repeat-containing protein	CAC1593	CAC1593	Zn-binding lipoprotein related (Surface adhesin	[TP0469-TP0034 (0.86910707)]
COG0457	COG0803	CAC0415	CAC0415	TPR-repeat-containing protein	CAC2836	CAC2836	Zn-binding lipoprotein related (Surface adhesin	[TP0469-TP0034 (0.86910707)]
COG0457	COG0803	CAC1063	CAC1063	TPR-repeat-containing protein	CAC2836	CAC2836	Zn-binding lipoprotein related (Surface adhesin	[TP0469-TP0034 (0.86910707)]
COG0457	COG0803	CAP0040	CAP0040	Xre family DNA-binding domain and TPR repeats	CAC2836	CAC2836	Zn-binding lipoprotein related (Surface adhesin	[TP0469-TP0034 (0.86910707)]
COG0457	COG0803	CAC1214	CAC1214	Xre family DNA-binding domain and TPR-repeat	CAC1593	CAC1593	Zn-binding lipoprotein related (Surface adhesin	[TP0469-TP0034 (0.86910707)]
COG0457	COG0803	CAC0416	CAC0416	TPR-repeat-containing protein	CAC1593	CAC1593	Zn-binding lipoprotein related (Surface adhesin	[TP0469-TP0034 (0.86910707)]
COG0457	COG0803	CAC0416	CAC0416	TPR-repeat-containing protein	CAC2836	CAC2836	Zn-binding lipoprotein related (Surface adhesin	[TP0469-TP0034 (0.86910707)]
COG0457	COG0803	CAC0925	CAC0925	TPR-repeat-containing protein	CAC2836	CAC2836	Zn-binding lipoprotein related (Surface adhesin	[TP0469-TP0034 (0.86910707)]
COG0457	COG0803	CAC3694	CAC3694	TPR-repeat-containing protein	CAC2836	CAC2836	Zn-binding lipoprotein related (Surface adhesin	[TP0469-TP0034 (0.86910707)]
COG0457	COG0803	CAP0149	CAP0149	Xre family DNA-binding domain and TRP-repeats	CAC2836	CAC2836	Zn-binding lipoprotein related (Surface adhesin	[TP0469-TP0034 (0.86910707)]
COG0457	COG0803	CAC1043	CAC1043	Xre family DNA-binding domain and TPR-repeat	CAC1593	CAC1593	Zn-binding lipoprotein related (Surface adhesin	[TP0469-TP0034 (0.86910707)]
COG0457	COG0803	CAC1067	CAC1067	TPR-repeat containing protein	CAC1593	CAC1593	Zn-binding lipoprotein related (Surface adhesin	[TP0469-TP0034 (0.86910707)]
COG0457	COG0803	CAC3449	CAC3449	TPR-repeat-containing protein	CAC2836	CAC2836	Zn-binding lipoprotein related (Surface adhesin	[TP0469-TP0034 (0.86910707)]
COG0457	COG0803	CAC0324	CAC0324	TPR repeats containing protein	CAC2836	CAC2836	Zn-binding lipoprotein related (Surface adhesin	[TP0469-TP0034 (0.86910707)]
COG0457	COG0803	CAC2822	CAC2822	TPR-repeat-containing protein	CAC2836	CAC2836	Zn-binding lipoprotein related (Surface adhesin	[TP0469-TP0034 (0.86910707)]
COG0457	COG0803	CAP0161	solR	Sol locus transcriptional repressor	CAC2836	CAC2836	Zn-binding lipoprotein related (Surface adhesin	[TP0469-TP0034 (0.86910707)]
COG0457	COG0803	CAC2490	CAC2490	Xre family DNA-binding domain and TPR repeats	CAC2836	CAC2836	Zn-binding lipoprotein related (Surface adhesin	[TP0469-TP0034 (0.86910707)]
COG0457	COG0803	CAC0404	CAC0404	Serine/threonine protein kinase fused to TPR	CAC2836	CAC2836	Zn-binding lipoprotein related (Surface adhesin	[TP0469-TP0034 (0.86910707)]
COG0457	COG0803	CAC1067	CAC1067	TPR-repeat containing protein	CAC2836	CAC2836	Zn-binding lipoprotein related (Surface adhesin	[TP0469-TP0034 (0.86910707)]
COG0457	COG0803	CAC0412	CAC0412	TPR-repeat-containing protein	CAC2836	CAC2836	Zn-binding lipoprotein related (Surface adhesin	[TP0469-TP0034 (0.86910707)]
COG0457	COG0803	CAC0045	CAC0045	TPR-repeat-containing protein	CAC2836	CAC2836	Zn-binding lipoprotein related (Surface adhesin	[TP0469-TP0034 (0.86910707)]
COG0457	COG0803	CAC0186	CAC0186	Xre family DNA-binding domain and	CAC1593	CAC1593	Zn-binding lipoprotein related (Surface adhesin	[TP0469-TP0034 (0.86910707)]
COG0457	COG0803	CAC2998	CAC2998	TPR-repeat-containing protein	CAC2836	CAC2836	Zn-binding lipoprotein related (Surface adhesin	[TP0469-TP0034 (0.86910707)]
COG0457	COG0803	CAC2822	CAC2822	TPR-repeat-containing protein	CAC1593	CAC1593	Zn-binding lipoprotein related (Surface adhesin	[TP0469-TP0034 (0.86910707)]
COG0457	COG0803	CAC1043	CAC1043	Xre family DNA-binding domain and TPR-repeat	CAC2836	CAC2836	Zn-binding lipoprotein related (Surface adhesin	[TP0469-TP0034 (0.86910707)]
COG0457	COG0803	CAP0161	solR	Sol locus transcriptional repressor	CAC1593	CAC1593	Zn-binding lipoprotein related (Surface adhesin	[TP0469-TP0034 (0.86910707)]
COG0457	COG0803	CAC1214	CAC1214	Xre family DNA-binding domain and TPR-repeat	CAC2836	CAC2836	Zn-binding lipoprotein related (Surface adhesin	[TP0469-TP0034 (0.86910707)]
COG0457	COG0803	CAC0324	CAC0324	TPR repeats containing protein	CAC1593	CAC1593	Zn-binding lipoprotein related (Surface adhesin	[TP0469-TP0034 (0.86910707)]
COG0457	COG0803	CAC0412	CAC0412	TPR-repeat-containing protein	CAC1593	CAC1593	Zn-binding lipoprotein related (Surface adhesin	[TP0469-TP0034 (0.86910707)]
COG0457	COG0803	CAC0926	CAC0926	TPR-repeat-containing protein	CAC1593	CAC1593	Zn-binding lipoprotein related (Surface adhesin	[TP0469-TP0034 (0.86910707)]
COG0457	COG0803	CAC0404	CAC0404	Serine/threonine protein kinase fused to TPR	CAC1593	CAC1593	Zn-binding lipoprotein related (Surface adhesin	[TP0469-TP0034 (0.86910707)]
COG0457	COG0803	CAC1064	CAC1064	TPR-repeat-containing protein	CAC1593	CAC1593	Zn-binding lipoprotein related (Surface adhesin	[TP0469-TP0034 (0.86910707)]
COG0457	COG0803	CAP0040	CAP0040	Xre family DNA-binding domain and TPR repeats	CAC1593	CAC1593	Zn-binding lipoprotein related (Surface adhesin	[TP0469-TP0034 (0.86910707)]
COG0457	COG0803	CAC1064	CAC1064	TPR-repeat-containing protein	CAC2836	CAC2836	Zn-binding lipoprotein related (Surface adhesin	[TP0469-TP0034 (0.86910707)]
COG0457	COG0803	CAC2490	CAC2490	Xre family DNA-binding domain and TPR repeats	CAC1593	CAC1593	Zn-binding lipoprotein related (Surface adhesin	[TP0469-TP0034 (0.86910707)]
COG0457	COG0803	CAC0045	CAC0045	TPR-repeat-containing protein	CAC1593	CAC1593	Zn-binding lipoprotein related (Surface adhesin	[TP0469-TP0034 (0.86910707)]
COG0457	COG0803	CAC0186	CAC0186	Xre family DNA-binding domain and	CAC2836	CAC2836	Zn-binding lipoprotein related (Surface adhesin	[TP0469-TP0034 (0.86910707)]
COG0457	COG0803	CAC2998	CAC2998	TPR-repeat-containing protein	CAC1593	CAC1593	Zn-binding lipoprotein related (Surface adhesin	[TP0469-TP0034 (0.86910707)]
COG0457	COG0803	CAC3694	CAC3694	TPR-repeat-containing protein	CAC1593	CAC1593	Zn-binding lipoprotein related (Surface adhesin	[TP0469-TP0034 (0.86910707)]
COG0457	COG0803	CAC0926	CAC0926	TPR-repeat-containing protein	CAC2836	CAC2836	Zn-binding lipoprotein related (Surface adhesin	[TP0469-TP0034 (0.86910707)]
COG0457	COG0803	CAP0149	CAP0149	Xre family DNA-binding domain and TRP-repeats	CAC1593	CAC1593	Zn-binding lipoprotein related (Surface adhesin	[TP0469-TP0034 (0.86910707)]
COG0457	COG0803	CAC1063	CAC1063	TPR-repeat-containing protein	CAC1593	CAC1593	Zn-binding lipoprotein related (Surface adhesin	[TP0469-TP0034 (0.86910707)]
COG0457	COG0803	CAC0925	CAC0925	TPR-repeat-containing protein	CAC1593	CAC1593	Zn-binding lipoprotein related (Surface adhesin	[TP0469-TP0034 (0.86910707)]
COG0621	COG2812	CAC1286	CAC1286	Fe-S oxidoreductases {UniProtKB/TrEMBL:Q97JJ4}	CAC0125	CAC0125	DNA-directed DNA polymerase, III chain	[TP0754-TP1005 (0.5550382)]
COG0621	COG2812	CAC1838	CAC1838	Predicted Fe-S oxidoreductase, YMCB B.subtilis	CAC0300	CAC0300	DNA-polymerase III, gamma subunit	[TP0754-TP1005 (0.5550382)]
COG0621	COG2812	CAC1813	CAC1813	Predicted Fe-S oxidoreductase	CAC0300	CAC0300	DNA-polymerase III, gamma subunit	[TP0754-TP1005 (0.5550382)]
COG0621	COG2812	CAC1813	CAC1813	Predicted Fe-S oxidoreductase	CAC0125	CAC0125	DNA-directed DNA polymerase, III chain	[TP0754-TP1005 (0.5550382)]
COG0621	COG2812	CAC1286	CAC1286	Fe-S oxidoreductases {UniProtKB/TrEMBL:Q97JJ4}	CAC0300	CAC0300	DNA-polymerase III, gamma subunit	[TP0754-TP1005 (0.5550382)]
COG0621	COG2812	CAC1838	CAC1838	Predicted Fe-S oxidoreductase, YMCB B.subtilis	CAC0125	CAC0125	DNA-directed DNA polymerase, III chain	[TP0754-TP1005 (0.5550382)]
COG0739	COG1418	CAC1252	CAC1252	Possible membrane metalloendopeptidases	CAC1667	CAC1667	HD family hydrolase, diverged	[TP0702-TP1018 (0.7620277)]
COG0739	COG1418	CAC1252	CAC1252	Possible membrane metalloendopeptidases	CAC1816	CA_C1816	Hypothetical UPF0144 protein CAC1816	[TP0702-TP1018 (0.7620277)]
COG0739	COG1418	CAC1252	CAC1252	Possible membrane metalloendopeptidases	CAC2925	CAC2925	HD superfamily hydrolase	[TP0702-TP1018 (0.7620277)]
COG0739	COG1344	CAC1252	CAC1252	Possible membrane metalloendopeptidases	CAC1634	CAC1634	Flagellin {UniProtKB/TrEMBL:Q97IK6}	[TP0702-TP0870 (0.64395046)]
COG0739	COG1344	CAC1252	CAC1252	Possible membrane metalloendopeptidases	CAC2167	CAC2167	Flagellin family protein	[TP0702-TP0870 (0.64395046)]
COG0739	COG1344	CAC1252	CAC1252	Possible membrane metalloendopeptidases	CAC2211	CAC2211	Flagellin {UniProtKB/TrEMBL:Q97H04}	[TP0702-TP0870 (0.64395046)]
COG0739	COG1344	CAC1252	CAC1252	Possible membrane metalloendopeptidases	CAC2203	CAC2203	Flagellin {UniProtKB/TrEMBL:O69136}	[TP0702-TP0870 (0.64395046)]
COG0739	COG1344	CAC1252	CAC1252	Possible membrane metalloendopeptidases	CAC1555	CAC1555	Flagellin {UniProtKB/TrEMBL:Q97IT5}	[TP0702-TP0870 (0.64395046)]
COG0442	COG4591	CAC3178	CAC3178	Prolyl-tRNA synthetase {UniProtKB/TrEMBL:Q97ED5}	CAC0244	CAC0244	Integral membrane protein	[TP0160-TP0582 (0.74148)]
COG1291	COG2239	CAC1846	CAC1846	Flagellar motor component MotA	CAC0684	CAC0684	CBS domains {UniProtKB/TrEMBL:Q97L78}	[TP0725-TP0917 (0.53720385)]
COG1291	COG2239	CAC0304	CAC0304	Chemotaxis motility protein A, gene motA	CAC0684	CAC0684	CBS domains {UniProtKB/TrEMBL:Q97L78}	[TP0725-TP0917 (0.53720385)]
COG0584	COG1493	CAP0015	CAP0015	GLPQ related phosphodiesterase	CAC1089	hprK	HPr kinase/phosphorylase (EC 2.7.11.-) (EC 2.7.4.-) (HPrK/P) (HPr(Ser) kinase/phosphorylase)	[TP0257-TP0591 (0.75711113)]
COG0584	COG1493	CAC0430	CAC0430	Glycerophosphoryl diester phosphodiesterase	CAC1089	hprK	HPr kinase/phosphorylase (EC 2.7.11.-) (EC 2.7.4.-) (HPrK/P) (HPr(Ser) kinase/phosphorylase)	[TP0257-TP0591 (0.75711113)]
COG1536	COG4786	CAC2161	CAC2161	Flagellar motor switch protein FliG	CAC2139	CAC2139	Flagellar basal body rod protein	[TP0026-TP0961 (0.8107165)]
COG1536	COG4786	CAC2161	CAC2161	Flagellar motor switch protein FliG	CAC2140	CAC2140	Flagellar basal body rod protein	[TP0026-TP0961 (0.8107165)]
COG0223	COG0664	CAC1723	fmt	Methionyl-tRNA formyltransferase (EC 2.1.2.9)	CAC0884	CAC0884	CAMP-binding domain (Catabolite gene activator)	[TP0756-TP0995 (0.69102824)]
COG0223	COG0664	CAC1723	fmt	Methionyl-tRNA formyltransferase (EC 2.1.2.9)	CAC3336	CAC3336	Predicted cAMP-binding domain, regulatory	[TP0756-TP0995 (0.69102824)]
COG0223	COG0664	CAC1723	fmt	Methionyl-tRNA formyltransferase (EC 2.1.2.9)	CAP0082	CAP0082	CRP (Cyclic AMP receptor protein) regulatory	[TP0756-TP0995 (0.69102824)]
COG0223	COG0664	CAC1723	fmt	Methionyl-tRNA formyltransferase (EC 2.1.2.9)	CAC1511	CAC1511	FNR-like catabolite gene activator	[TP0756-TP0995 (0.69102824)]
COG1197	COG1774	CAC3216	CAC3216	Transcription-repair coupling factor, MFD	CAC0301	CAC0301	Signal peptidase II (PSP1) homolog, YAAT	[TP0344-TP0046 (0.6615959)]
COG1475	COG1774	CAC3731	CAC3731	Stage 0 sporulation J, ParB family of DNA-binding	CAC0301	CAC0301	Signal peptidase II (PSP1) homolog, YAAT	[TP0271-TP0046 (0.61832625)]
COG1475	COG1774	CAC3729	CAC3729	Stage 0 sporulation J, ParB family of DNA-binding	CAC0301	CAC0301	Signal peptidase II (PSP1) homolog, YAAT	[TP0271-TP0046 (0.61832625)]
COG0697	COG0716	CAC2782	CAC2782	Predicted permease {UniProtKB/TrEMBL:Q97FF8}	CAC0587	CAC0587	Flavodoxin {UniProtKB/TrEMBL:Q97LH4}	[TP0986-TP0925 (0.8288174)]
COG0697	COG0716	CAC1074	CAC1074	Predicted permease {UniProtKB/TrEMBL:Q97K47}	CAC2452	CAC2452	Flavodoxin {UniProtKB/TrEMBL:Q97GB7}	[TP0986-TP0925 (0.8288174)]
COG0697	COG0716	CAC1074	CAC1074	Predicted permease {UniProtKB/TrEMBL:Q97K47}	CAC0203	CAC0203	Flavodoxin {UniProtKB/TrEMBL:Q97MJ3}	[TP0986-TP0925 (0.8288174)]
COG0697	COG0716	CAC1045	CAC1045	Predicted permease {UniProtKB/TrEMBL:Q97K74}	CAC0587	CAC0587	Flavodoxin {UniProtKB/TrEMBL:Q97LH4}	[TP0986-TP0925 (0.8288174)]
COG0697	COG0716	CAC2782	CAC2782	Predicted permease {UniProtKB/TrEMBL:Q97FF8}	CAC0203	CAC0203	Flavodoxin {UniProtKB/TrEMBL:Q97MJ3}	[TP0986-TP0925 (0.8288174)]
COG0697	COG0716	CAC1074	CAC1074	Predicted permease {UniProtKB/TrEMBL:Q97K47}	CAC3417	CAC3417	Flavodoxin {UniProtKB/TrEMBL:Q97DQ5}	[TP0986-TP0925 (0.8288174)]
COG0697	COG0716	CAC0875	CAC0875	Predicted permease {UniProtKB/TrEMBL:Q97KP2}	CAC0587	CAC0587	Flavodoxin {UniProtKB/TrEMBL:Q97LH4}	[TP0986-TP0925 (0.8288174)]
COG0697	COG0716	CAC1074	CAC1074	Predicted permease {UniProtKB/TrEMBL:Q97K47}	CAC0587	CAC0587	Flavodoxin {UniProtKB/TrEMBL:Q97LH4}	[TP0986-TP0925 (0.8288174)]
COG0697	COG0716	CAC1045	CAC1045	Predicted permease {UniProtKB/TrEMBL:Q97K74}	CAC0203	CAC0203	Flavodoxin {UniProtKB/TrEMBL:Q97MJ3}	[TP0986-TP0925 (0.8288174)]
COG0697	COG0716	CAC1984	CAC1984	Predicted permease {UniProtKB/TrEMBL:Q97HM6}	CAC3417	CAC3417	Flavodoxin {UniProtKB/TrEMBL:Q97DQ5}	[TP0986-TP0925 (0.8288174)]
COG0697	COG0716	CAC1984	CAC1984	Predicted permease {UniProtKB/TrEMBL:Q97HM6}	CAC3664	CAC3664	Predicted flavodoxin {UniProtKB/TrEMBL:Q97D18}	[TP0986-TP0925 (0.8288174)]
COG0697	COG0716	CAC0875	CAC0875	Predicted permease {UniProtKB/TrEMBL:Q97KP2}	CAC0203	CAC0203	Flavodoxin {UniProtKB/TrEMBL:Q97MJ3}	[TP0986-TP0925 (0.8288174)]
COG0697	COG0716	CAC2782	CAC2782	Predicted permease {UniProtKB/TrEMBL:Q97FF8}	CAC3664	CAC3664	Predicted flavodoxin {UniProtKB/TrEMBL:Q97D18}	[TP0986-TP0925 (0.8288174)]
COG0697	COG0716	CAC2501	CAC2501	Membrane protein, predicted transporter of	CAC3664	CAC3664	Predicted flavodoxin {UniProtKB/TrEMBL:Q97D18}	[TP0986-TP0925 (0.8288174)]
COG0697	COG0716	CAC1538	CAC1538	Predicted permease, YCXC B.subtilis ortholog	CAC3417	CAC3417	Flavodoxin {UniProtKB/TrEMBL:Q97DQ5}	[TP0986-TP0925 (0.8288174)]
COG0697	COG0716	CAC0076	CAC0076	Predicted permease {UniProtKB/TrEMBL:Q97MW5}	CAC2452	CAC2452	Flavodoxin {UniProtKB/TrEMBL:Q97GB7}	[TP0986-TP0925 (0.8288174)]
COG0697	COG0716	CAC0875	CAC0875	Predicted permease {UniProtKB/TrEMBL:Q97KP2}	CAC2452	CAC2452	Flavodoxin {UniProtKB/TrEMBL:Q97GB7}	[TP0986-TP0925 (0.8288174)]
COG0697	COG0716	CAC2782	CAC2782	Predicted permease {UniProtKB/TrEMBL:Q97FF8}	CAC2452	CAC2452	Flavodoxin {UniProtKB/TrEMBL:Q97GB7}	[TP0986-TP0925 (0.8288174)]
COG0697	COG0716	CAC0076	CAC0076	Predicted permease {UniProtKB/TrEMBL:Q97MW5}	CAC3417	CAC3417	Flavodoxin {UniProtKB/TrEMBL:Q97DQ5}	[TP0986-TP0925 (0.8288174)]
COG0697	COG0716	CAC1538	CAC1538	Predicted permease, YCXC B.subtilis ortholog	CAC2452	CAC2452	Flavodoxin {UniProtKB/TrEMBL:Q97GB7}	[TP0986-TP0925 (0.8288174)]
COG0697	COG0716	CAC0076	CAC0076	Predicted permease {UniProtKB/TrEMBL:Q97MW5}	CAC3664	CAC3664	Predicted flavodoxin {UniProtKB/TrEMBL:Q97D18}	[TP0986-TP0925 (0.8288174)]
COG0697	COG0716	CAC1074	CAC1074	Predicted permease {UniProtKB/TrEMBL:Q97K47}	CAC3664	CAC3664	Predicted flavodoxin {UniProtKB/TrEMBL:Q97D18}	[TP0986-TP0925 (0.8288174)]
COG0697	COG0716	CAC0875	CAC0875	Predicted permease {UniProtKB/TrEMBL:Q97KP2}	CAC3664	CAC3664	Predicted flavodoxin {UniProtKB/TrEMBL:Q97D18}	[TP0986-TP0925 (0.8288174)]
COG0697	COG0716	CAC1538	CAC1538	Predicted permease, YCXC B.subtilis ortholog	CAC0203	CAC0203	Flavodoxin {UniProtKB/TrEMBL:Q97MJ3}	[TP0986-TP0925 (0.8288174)]
COG0697	COG0716	CAC0076	CAC0076	Predicted permease {UniProtKB/TrEMBL:Q97MW5}	CAC0203	CAC0203	Flavodoxin {UniProtKB/TrEMBL:Q97MJ3}	[TP0986-TP0925 (0.8288174)]
COG0697	COG0716	CAC1045	CAC1045	Predicted permease {UniProtKB/TrEMBL:Q97K74}	CAC2452	CAC2452	Flavodoxin {UniProtKB/TrEMBL:Q97GB7}	[TP0986-TP0925 (0.8288174)]
COG0697	COG0716	CAC1984	CAC1984	Predicted permease {UniProtKB/TrEMBL:Q97HM6}	CAC0587	CAC0587	Flavodoxin {UniProtKB/TrEMBL:Q97LH4}	[TP0986-TP0925 (0.8288174)]
COG0697	COG0716	CAC1538	CAC1538	Predicted permease, YCXC B.subtilis ortholog	CAC3664	CAC3664	Predicted flavodoxin {UniProtKB/TrEMBL:Q97D18}	[TP0986-TP0925 (0.8288174)]
COG0697	COG0716	CAC0076	CAC0076	Predicted permease {UniProtKB/TrEMBL:Q97MW5}	CAC0587	CAC0587	Flavodoxin {UniProtKB/TrEMBL:Q97LH4}	[TP0986-TP0925 (0.8288174)]
COG0697	COG0716	CAC1045	CAC1045	Predicted permease {UniProtKB/TrEMBL:Q97K74}	CAC3664	CAC3664	Predicted flavodoxin {UniProtKB/TrEMBL:Q97D18}	[TP0986-TP0925 (0.8288174)]
COG0697	COG0716	CAC1984	CAC1984	Predicted permease {UniProtKB/TrEMBL:Q97HM6}	CAC0203	CAC0203	Flavodoxin {UniProtKB/TrEMBL:Q97MJ3}	[TP0986-TP0925 (0.8288174)]
COG0697	COG0716	CAC2501	CAC2501	Membrane protein, predicted transporter of	CAC2452	CAC2452	Flavodoxin {UniProtKB/TrEMBL:Q97GB7}	[TP0986-TP0925 (0.8288174)]
COG0697	COG0716	CAC2782	CAC2782	Predicted permease {UniProtKB/TrEMBL:Q97FF8}	CAC3417	CAC3417	Flavodoxin {UniProtKB/TrEMBL:Q97DQ5}	[TP0986-TP0925 (0.8288174)]
COG0697	COG0716	CAC0875	CAC0875	Predicted permease {UniProtKB/TrEMBL:Q97KP2}	CAC3417	CAC3417	Flavodoxin {UniProtKB/TrEMBL:Q97DQ5}	[TP0986-TP0925 (0.8288174)]
COG0697	COG0716	CAC1984	CAC1984	Predicted permease {UniProtKB/TrEMBL:Q97HM6}	CAC2452	CAC2452	Flavodoxin {UniProtKB/TrEMBL:Q97GB7}	[TP0986-TP0925 (0.8288174)]
COG0697	COG0716	CAC2501	CAC2501	Membrane protein, predicted transporter of	CAC0587	CAC0587	Flavodoxin {UniProtKB/TrEMBL:Q97LH4}	[TP0986-TP0925 (0.8288174)]
COG0697	COG0716	CAC1538	CAC1538	Predicted permease, YCXC B.subtilis ortholog	CAC0587	CAC0587	Flavodoxin {UniProtKB/TrEMBL:Q97LH4}	[TP0986-TP0925 (0.8288174)]
COG0697	COG0716	CAC1045	CAC1045	Predicted permease {UniProtKB/TrEMBL:Q97K74}	CAC3417	CAC3417	Flavodoxin {UniProtKB/TrEMBL:Q97DQ5}	[TP0986-TP0925 (0.8288174)]
COG0697	COG0716	CAC2501	CAC2501	Membrane protein, predicted transporter of	CAC0203	CAC0203	Flavodoxin {UniProtKB/TrEMBL:Q97MJ3}	[TP0986-TP0925 (0.8288174)]
COG0697	COG0716	CAC2501	CAC2501	Membrane protein, predicted transporter of	CAC3417	CAC3417	Flavodoxin {UniProtKB/TrEMBL:Q97DQ5}	[TP0986-TP0925 (0.8288174)]
COG0465	COG4591	CAC0602	CAC0602	ATP-dependent zinc metallopeptidase FtsH	CAC0244	CAC0244	Integral membrane protein	[TP0765-TP0582 (0.6598422)]
COG0465	COG4591	CAC0955	CAC0955	ATP-dependent Zn protease	CAC0244	CAC0244	Integral membrane protein	[TP0765-TP0582 (0.6598422)]
COG0465	COG4591	CAC3202	CAC3202	ATP-dependent Zn protease, FTSH	CAC0244	CAC0244	Integral membrane protein	[TP0765-TP0582 (0.6598422)]
COG0272	COG0773	CAC1195	CAC1195	DNA ligase (NAD dependent), LigA	CAC3225	murC	UDP-N-acetylmuramate--L-alanine ligase (EC 6.3.2.8) (UDP-N- acetylmuramoyl-L-alanine synthetase)	[TP0634-TP0341 (0.8201813)]
COG0272	COG0773	CAC2673	CAC2673	NAD-dependent DNA ligase	CAC3225	murC	UDP-N-acetylmuramate--L-alanine ligase (EC 6.3.2.8) (UDP-N- acetylmuramoyl-L-alanine synthetase)	[TP0634-TP0341 (0.8201813)]
COG1344	COG2882	CAC2211	CAC2211	Flagellin {UniProtKB/TrEMBL:Q97H04}	CAC2158	CAC2158	Flagellar protein FliJ {UniProtKB/TrEMBL:Q97H55}	[TP0868-TP0403 (0.93215036)]
COG1344	COG2882	CAC2167	CAC2167	Flagellin family protein	CAC2158	CAC2158	Flagellar protein FliJ {UniProtKB/TrEMBL:Q97H55}	[TP0868-TP0403 (0.93215036)]
COG1344	COG2882	CAC2203	CAC2203	Flagellin {UniProtKB/TrEMBL:O69136}	CAC2158	CAC2158	Flagellar protein FliJ {UniProtKB/TrEMBL:Q97H55}	[TP0868-TP0403 (0.93215036)]
COG1344	COG2882	CAC1634	CAC1634	Flagellin {UniProtKB/TrEMBL:Q97IK6}	CAC2158	CAC2158	Flagellar protein FliJ {UniProtKB/TrEMBL:Q97H55}	[TP0868-TP0403 (0.93215036)]
COG1344	COG2882	CAC1555	CAC1555	Flagellin {UniProtKB/TrEMBL:Q97IT5}	CAC2158	CAC2158	Flagellar protein FliJ {UniProtKB/TrEMBL:Q97H55}	[TP0868-TP0403 (0.93215036)]
COG0301	COG0566	CAC2971	thiI	Probable thiamine biosynthesis protein thiI	CAC2358	CAC2358	RRNA methylase, YSGA B.subtilis ortholog	[TP0559-TP0054 (0.678511)]
COG0301	COG0566	CAC2971	thiI	Probable thiamine biosynthesis protein thiI	CAC3154	CAC3154	RRNA methylase, YACO B.subtilis ortholog	[TP0559-TP0054 (0.678511)]
COG0353	COG0514	CAC0127	recR	Recombination protein recR	CAC2687	CAC2687	RecQ protein, superfamily II DNA helicase	[TP1004-TP0103 (0.6917512)]
COG0036	COG0249	CAC1730	CAC1730	Pentose-5-phosphate-3-epimerase, YLOR B.subtilis	CAC1837	mutS	DNA mismatch repair protein mutS	[TP0945-TP0328 (0.6742458)]
COG0036	COG0249	CAC1730	CAC1730	Pentose-5-phosphate-3-epimerase, YLOR B.subtilis	CAC3563	CAC3563	Mismatch repair protein MutS-like ATPase	[TP0945-TP0328 (0.6742458)]
COG0036	COG0249	CAC1730	CAC1730	Pentose-5-phosphate-3-epimerase, YLOR B.subtilis	CAC3034	CAC3034	MutS-like mismatch repair protein, ATPases	[TP0945-TP0328 (0.6742458)]
COG2011	COG2239	CAC0985	CAC0985	ABC transporter, permease component	CAC0684	CAC0684	CBS domains {UniProtKB/TrEMBL:Q97L78}	[TP0119-TP0917 (0.63653934)]
COG0124	COG0465	CAC2740	hisS	Histidyl-tRNA synthetase (EC 6.1.1.21) (Histidine--tRNA ligase) (HisRS)	CAC3202	CAC3202	ATP-dependent Zn protease, FTSH	[TP0641-TP0330 (0.76316583)]
COG0124	COG0465	CAC2740	hisS	Histidyl-tRNA synthetase (EC 6.1.1.21) (Histidine--tRNA ligase) (HisRS)	CAC0602	CAC0602	ATP-dependent zinc metallopeptidase FtsH	[TP0641-TP0330 (0.76316583)]
COG0124	COG0465	CAC2740	hisS	Histidyl-tRNA synthetase (EC 6.1.1.21) (Histidine--tRNA ligase) (HisRS)	CAC0955	CAC0955	ATP-dependent Zn protease	[TP0641-TP0330 (0.76316583)]
COG1396	COG2206	CAC0465	CAC0465	Predicted transcriptional regulator,	CAC0475	CAC0475	HD-GYP domain {UniProtKB/TrEMBL:Q97LS9}	[TP0461-TP0877 (0.81002605)]
COG1396	COG2206	CAC0465	CAC0465	Predicted transcriptional regulator,	CAC3410	CAC3410	HD-GYP domain {UniProtKB/TrEMBL:Q97DR2}	[TP0461-TP0877 (0.81002605)]
COG1396	COG2206	CAC3695	CAC3695	Possible transcriptional regulator, containing	CAC2620	CAC2620	HD-GYP hydrolase domain containing protein	[TP0461-TP0877 (0.81002605)]
COG1396	COG2206	CAC3695	CAC3695	Possible transcriptional regulator, containing	CAC3410	CAC3410	HD-GYP domain {UniProtKB/TrEMBL:Q97DR2}	[TP0461-TP0877 (0.81002605)]
COG1396	COG2206	CAC0841	CAC0841	Predicted transcriptional regulator	CAC2620	CAC2620	HD-GYP hydrolase domain containing protein	[TP0461-TP0877 (0.81002605)]
COG1396	COG2206	CAC3695	CAC3695	Possible transcriptional regulator, containing	CAC0475	CAC0475	HD-GYP domain {UniProtKB/TrEMBL:Q97LS9}	[TP0461-TP0877 (0.81002605)]
COG1396	COG2206	CAC0465	CAC0465	Predicted transcriptional regulator,	CAC2620	CAC2620	HD-GYP hydrolase domain containing protein	[TP0461-TP0877 (0.81002605)]
COG1396	COG2206	CAC0841	CAC0841	Predicted transcriptional regulator	CAC0277	CAC0277	HD-GYP hydrolase domain containing protein	[TP0461-TP0877 (0.81002605)]
COG1396	COG2206	CAC0841	CAC0841	Predicted transcriptional regulator	CAC2534	CAC2534	HD_GYP hydrolase domain fused to HD hydrolase	[TP0461-TP0877 (0.81002605)]
COG1396	COG2206	CAC0549	CAC0549	Predicted transcriptional regulator	CAC0853	CAC0853	HD superfamily hydrolase	[TP0461-TP0877 (0.81002605)]
COG1396	COG2206	CAC0841	CAC0841	Predicted transcriptional regulator	CAC3410	CAC3410	HD-GYP domain {UniProtKB/TrEMBL:Q97DR2}	[TP0461-TP0877 (0.81002605)]
COG1396	COG2206	CAC0549	CAC0549	Predicted transcriptional regulator	CAC2534	CAC2534	HD_GYP hydrolase domain fused to HD hydrolase	[TP0461-TP0877 (0.81002605)]
COG1396	COG2206	CAC3695	CAC3695	Possible transcriptional regulator, containing	CAC3650	CAC3650	HD-GYP domain containing protein	[TP0461-TP0877 (0.81002605)]
COG1396	COG2206	CAC0549	CAC0549	Predicted transcriptional regulator	CAC3650	CAC3650	HD-GYP domain containing protein	[TP0461-TP0877 (0.81002605)]
COG1396	COG2206	CAC0841	CAC0841	Predicted transcriptional regulator	CAC0475	CAC0475	HD-GYP domain {UniProtKB/TrEMBL:Q97LS9}	[TP0461-TP0877 (0.81002605)]
COG1396	COG2206	CAC0465	CAC0465	Predicted transcriptional regulator,	CAC0853	CAC0853	HD superfamily hydrolase	[TP0461-TP0877 (0.81002605)]
COG1396	COG2206	CAC0549	CAC0549	Predicted transcriptional regulator	CAC0475	CAC0475	HD-GYP domain {UniProtKB/TrEMBL:Q97LS9}	[TP0461-TP0877 (0.81002605)]
COG1396	COG2206	CAC0549	CAC0549	Predicted transcriptional regulator	CAC2620	CAC2620	HD-GYP hydrolase domain containing protein	[TP0461-TP0877 (0.81002605)]
COG1396	COG2206	CAC0549	CAC0549	Predicted transcriptional regulator	CAC3410	CAC3410	HD-GYP domain {UniProtKB/TrEMBL:Q97DR2}	[TP0461-TP0877 (0.81002605)]
COG1396	COG2206	CAC0841	CAC0841	Predicted transcriptional regulator	CAC0853	CAC0853	HD superfamily hydrolase	[TP0461-TP0877 (0.81002605)]
COG1396	COG2206	CAC0841	CAC0841	Predicted transcriptional regulator	CAC2837	CAC2837	Fusion HD-GYP domain and HD-hydrolase domain	[TP0461-TP0877 (0.81002605)]
COG1396	COG2206	CAC0465	CAC0465	Predicted transcriptional regulator,	CAC2837	CAC2837	Fusion HD-GYP domain and HD-hydrolase domain	[TP0461-TP0877 (0.81002605)]
COG1396	COG2206	CAC3695	CAC3695	Possible transcriptional regulator, containing	CAC0853	CAC0853	HD superfamily hydrolase	[TP0461-TP0877 (0.81002605)]
COG1396	COG2206	CAC0465	CAC0465	Predicted transcriptional regulator,	CAC2534	CAC2534	HD_GYP hydrolase domain fused to HD hydrolase	[TP0461-TP0877 (0.81002605)]
COG1396	COG2206	CAC3695	CAC3695	Possible transcriptional regulator, containing	CAC2837	CAC2837	Fusion HD-GYP domain and HD-hydrolase domain	[TP0461-TP0877 (0.81002605)]
COG1396	COG2206	CAC0841	CAC0841	Predicted transcriptional regulator	CAC3650	CAC3650	HD-GYP domain containing protein	[TP0461-TP0877 (0.81002605)]
COG1396	COG2206	CAC0549	CAC0549	Predicted transcriptional regulator	CAC2837	CAC2837	Fusion HD-GYP domain and HD-hydrolase domain	[TP0461-TP0877 (0.81002605)]
COG1396	COG2206	CAC0465	CAC0465	Predicted transcriptional regulator,	CAC0277	CAC0277	HD-GYP hydrolase domain containing protein	[TP0461-TP0877 (0.81002605)]
COG1396	COG2206	CAC0549	CAC0549	Predicted transcriptional regulator	CAC0277	CAC0277	HD-GYP hydrolase domain containing protein	[TP0461-TP0877 (0.81002605)]
COG1396	COG2206	CAC3695	CAC3695	Possible transcriptional regulator, containing	CAC2534	CAC2534	HD_GYP hydrolase domain fused to HD hydrolase	[TP0461-TP0877 (0.81002605)]
COG1396	COG2206	CAC3695	CAC3695	Possible transcriptional regulator, containing	CAC0277	CAC0277	HD-GYP hydrolase domain containing protein	[TP0461-TP0877 (0.81002605)]
COG1396	COG2206	CAC0465	CAC0465	Predicted transcriptional regulator,	CAC3650	CAC3650	HD-GYP domain containing protein	[TP0461-TP0877 (0.81002605)]
COG0257	COG0719	CAC3108	CAC3108	50S ribosomal protein L36	CAC3289	CAC3289	Iron-regulated ABC-type transporter membrane	[TP0209-TP0612 (0.6772987)]
COG0257	COG0719	CAC3108	CAC3108	50S ribosomal protein L36	CAC3290	CAC3290	Iron-regulated ABC-type transporter membrane	[TP0209-TP0612 (0.6772987)]
COG0564	COG1843	CAC1015	CAC1015	Pseudouridylate synthase	CAC2156	CAC2156	Flagellar hook assembly protein FlgD	[TP0339-TP0728 (0.7885255)]
COG0564	COG1843	CAC1266	CAC1266	Pseudouridylate synthase family protein, yabo	CAC2156	CAC2156	Flagellar hook assembly protein FlgD	[TP0339-TP0728 (0.7885255)]
COG0564	COG1843	CAC2114	CAC2114	Predicted pseudouridylate synthase, YLYB	CAC2156	CAC2156	Flagellar hook assembly protein FlgD	[TP0339-TP0728 (0.7885255)]
COG0493	COG1488	CAC0764	CAC0764	NADPH-dependent glutamate synthase beta chain	CAC1002	CAC1002	Nicotinic acid phosphoribosyltransferase	[TP0735-TP0628 (0.6598422)]
COG0493	COG1488	CAC0764	CAC0764	NADPH-dependent glutamate synthase beta chain	CAC1780	CAC1780	Nicotinic acid phosphoribosyltransferase	[TP0735-TP0628 (0.6598422)]
COG0493	COG1488	CAC1674	CAC1674	Small subunit of NADPH-dependent glutamate	CAC1002	CAC1002	Nicotinic acid phosphoribosyltransferase	[TP0735-TP0628 (0.6598422)]
COG0493	COG1488	CAC1674	CAC1674	Small subunit of NADPH-dependent glutamate	CAC1780	CAC1780	Nicotinic acid phosphoribosyltransferase	[TP0735-TP0628 (0.6598422)]
COG0173	COG0493	CAC2269	aspS	Aspartyl-tRNA synthetase (EC 6.1.1.12) (Aspartate--tRNA ligase) (AspRS)	CAC1674	CAC1674	Small subunit of NADPH-dependent glutamate	[TP0985-TP0735 (0.50901)]
COG0173	COG0493	CAC2269	aspS	Aspartyl-tRNA synthetase (EC 6.1.1.12) (Aspartate--tRNA ligase) (AspRS)	CAC0764	CAC0764	NADPH-dependent glutamate synthase beta chain	[TP0985-TP0735 (0.50901)]
COG0504	COG0728	CAC2892	pyrG	CTP synthase (EC 6.3.4.2) (UTP--ammonia ligase) (CTP synthetase)	CAC3047	CAC3047	Uncharacterized membrane protein, putative	[TP0305-TP0516 (0.84299135)]
COG0275	COG0820	CAC2132	mraW	S-adenosyl-methyltransferase mraW (EC 2.1.1.-)	CAC1190	CAC1190	Predicted Fe-S-cluster redox enzyme, YLON	[TP0384-TP0068 (0.79878455)]
COG0275	COG0820	CAC2132	mraW	S-adenosyl-methyltransferase mraW (EC 2.1.1.-)	CAC1726	CAC1726	Predicted Fe-S-cluster redox enzyme, YLON	[TP0384-TP0068 (0.79878455)]
COG0445	COG1366	CAC3733	gidA	tRNA uridine 5-carboxymethylaminomethyl modification enzyme gidA (Glucose-inhibited division protein A)	CAC2308	CAC2308	Anti-anti-sigma factor {UniProtKB/TrEMBL:Q97GQ8}	[TP0044-TP0233 (0.74185747)]
COG0242	COG0360	CAC1722	def1	Peptide deformylase 1 (EC 3.5.1.88) (PDF 1) (Polypeptide deformylase 1)	CAC3724	rpsF	30S ribosomal protein S6	[TP0757-TP0063 (0.54983324)]
COG0242	COG0360	CAC2474	def2	Peptide deformylase 2 (EC 3.5.1.88) (PDF 2) (Polypeptide deformylase 2)	CAC3724	rpsF	30S ribosomal protein S6	[TP0757-TP0063 (0.54983324)]
COG0693	COG1653	CAC1629	CAC1629	Putative intracellular protease/amidase, ThiJ	CAC0662	CAC0662	Sugar ABC transporter, periplasmic sugar-bindind	[TP0445-TP0074 (0.5751514)]
COG0693	COG1653	CAC1629	CAC1629	Putative intracellular protease/amidase, ThiJ	CAC0429	CAC0429	Glicerol-3-phosphate ABC-transporter, periplasmic	[TP0445-TP0074 (0.5751514)]
COG0693	COG1653	CAC1629	CAC1629	Putative intracellular protease/amidase, ThiJ	CAC3672	CAC3672	ABC-type sugar transport system, periplasmic	[TP0445-TP0074 (0.5751514)]
COG0693	COG1653	CAC0991	CAC0991	Putative intracellular protease	CAC1456	CAC1456	Sugar-binding periplasmic protein	[TP0445-TP0074 (0.5751514)]
COG0693	COG1653	CAC1629	CAC1629	Putative intracellular protease/amidase, ThiJ	CAC0664	CAC0664	Sugar-binding periplasmic protein	[TP0445-TP0074 (0.5751514)]
COG0693	COG1653	CAC0991	CAC0991	Putative intracellular protease	CAC0662	CAC0662	Sugar ABC transporter, periplasmic sugar-bindind	[TP0445-TP0074 (0.5751514)]
COG0693	COG1653	CAC2826	CAC2826	Intracellular protease/amidase related enzyme	CAC1456	CAC1456	Sugar-binding periplasmic protein	[TP0445-TP0074 (0.5751514)]
COG0693	COG1653	CAC2826	CAC2826	Intracellular protease/amidase related enzyme	CAC0664	CAC0664	Sugar-binding periplasmic protein	[TP0445-TP0074 (0.5751514)]
COG0693	COG1653	CAC0991	CAC0991	Putative intracellular protease	CAC2912	CAC2912	Sugar-binding periplasmic protein	[TP0445-TP0074 (0.5751514)]
COG0693	COG1653	CAC2826	CAC2826	Intracellular protease/amidase related enzyme	CAC0429	CAC0429	Glicerol-3-phosphate ABC-transporter, periplasmic	[TP0445-TP0074 (0.5751514)]
COG0693	COG1653	CAC0991	CAC0991	Putative intracellular protease	CAC3672	CAC3672	ABC-type sugar transport system, periplasmic	[TP0445-TP0074 (0.5751514)]
COG0693	COG1653	CAC3350	CAC3350	Putative intracellular protease/amidase	CAC3672	CAC3672	ABC-type sugar transport system, periplasmic	[TP0445-TP0074 (0.5751514)]
COG0693	COG1653	CAC2826	CAC2826	Intracellular protease/amidase related enzyme	CAC2912	CAC2912	Sugar-binding periplasmic protein	[TP0445-TP0074 (0.5751514)]
COG0693	COG1653	CAC3350	CAC3350	Putative intracellular protease/amidase	CAC2912	CAC2912	Sugar-binding periplasmic protein	[TP0445-TP0074 (0.5751514)]
COG0693	COG1653	CAC0991	CAC0991	Putative intracellular protease	CAC0429	CAC0429	Glicerol-3-phosphate ABC-transporter, periplasmic	[TP0445-TP0074 (0.5751514)]
COG0693	COG1653	CAC0991	CAC0991	Putative intracellular protease	CAC0664	CAC0664	Sugar-binding periplasmic protein	[TP0445-TP0074 (0.5751514)]
COG0693	COG1653	CAC3350	CAC3350	Putative intracellular protease/amidase	CAC1456	CAC1456	Sugar-binding periplasmic protein	[TP0445-TP0074 (0.5751514)]
COG0693	COG1653	CAC2826	CAC2826	Intracellular protease/amidase related enzyme	CAC3672	CAC3672	ABC-type sugar transport system, periplasmic	[TP0445-TP0074 (0.5751514)]
COG0693	COG1653	CAC2826	CAC2826	Intracellular protease/amidase related enzyme	CAC0662	CAC0662	Sugar ABC transporter, periplasmic sugar-bindind	[TP0445-TP0074 (0.5751514)]
COG0693	COG1653	CAC3350	CAC3350	Putative intracellular protease/amidase	CAC0429	CAC0429	Glicerol-3-phosphate ABC-transporter, periplasmic	[TP0445-TP0074 (0.5751514)]
COG0693	COG1653	CAC1629	CAC1629	Putative intracellular protease/amidase, ThiJ	CAC2912	CAC2912	Sugar-binding periplasmic protein	[TP0445-TP0074 (0.5751514)]
COG0693	COG1653	CAC1629	CAC1629	Putative intracellular protease/amidase, ThiJ	CAC1456	CAC1456	Sugar-binding periplasmic protein	[TP0445-TP0074 (0.5751514)]
COG0693	COG1653	CAC3350	CAC3350	Putative intracellular protease/amidase	CAC0662	CAC0662	Sugar ABC transporter, periplasmic sugar-bindind	[TP0445-TP0074 (0.5751514)]
COG0693	COG1653	CAC3350	CAC3350	Putative intracellular protease/amidase	CAC0664	CAC0664	Sugar-binding periplasmic protein	[TP0445-TP0074 (0.5751514)]
COG1582	COG1843	CAC2153	CAC2153	Flagellar protein flbD {UniProtKB/TrEMBL:Q97H60}	CAC2156	CAC2156	Flagellar hook assembly protein FlgD	[TP0726-TP0728 (0.7544685)]
COG0267	COG0357	CAC3151	CAC3151	50S ribosomal protein L33	CAC3732	gidB	Methyltransferase gidB (EC 2.1.-.-) (Glucose-inhibited division protein B)	[TP0234-TP0946 (0.6249908)]
COG0234	COG0772	CAC2704	groS	10 kDa chaperonin (Protein Cpn10) (groES protein)	CAC1251	CAC1251	Cell division protein, rodA/ftsW/spoVE family	[TP1013-TP0387 (0.81326103)]
COG0234	COG0772	CAC2704	groS	10 kDa chaperonin (Protein Cpn10) (groES protein)	CAC0505	CAC0505	Cell division membrane protein	[TP1013-TP0387 (0.81326103)]
COG0234	COG0772	CAC2704	groS	10 kDa chaperonin (Protein Cpn10) (groES protein)	CAC2126	CAC2126	Stage V sporulation protein E, FtsW/MrdB/SpoVE	[TP1013-TP0387 (0.81326103)]
COG0445	COG0457	CAC3733	gidA	tRNA uridine 5-carboxymethylaminomethyl modification enzyme gidA (Glucose-inhibited division protein A)	CAC0404	CAC0404	Serine/threonine protein kinase fused to TPR	[TP0044-TP0954 (0.8549597)]
COG0445	COG0457	CAC3733	gidA	tRNA uridine 5-carboxymethylaminomethyl modification enzyme gidA (Glucose-inhibited division protein A)	CAC3449	CAC3449	TPR-repeat-containing protein	[TP0044-TP0954 (0.8549597)]
COG0445	COG0457	CAC3733	gidA	tRNA uridine 5-carboxymethylaminomethyl modification enzyme gidA (Glucose-inhibited division protein A)	CAC1064	CAC1064	TPR-repeat-containing protein	[TP0044-TP0954 (0.8549597)]
COG0445	COG0457	CAC3733	gidA	tRNA uridine 5-carboxymethylaminomethyl modification enzyme gidA (Glucose-inhibited division protein A)	CAC1063	CAC1063	TPR-repeat-containing protein	[TP0044-TP0954 (0.8549597)]
COG0445	COG0457	CAC3733	gidA	tRNA uridine 5-carboxymethylaminomethyl modification enzyme gidA (Glucose-inhibited division protein A)	CAC0045	CAC0045	TPR-repeat-containing protein	[TP0044-TP0954 (0.8549597)]
COG0445	COG0457	CAC3733	gidA	tRNA uridine 5-carboxymethylaminomethyl modification enzyme gidA (Glucose-inhibited division protein A)	CAC1067	CAC1067	TPR-repeat containing protein	[TP0044-TP0954 (0.8549597)]
COG0445	COG0457	CAC3733	gidA	tRNA uridine 5-carboxymethylaminomethyl modification enzyme gidA (Glucose-inhibited division protein A)	CAC0416	CAC0416	TPR-repeat-containing protein	[TP0044-TP0954 (0.8549597)]
COG0445	COG0457	CAC3733	gidA	tRNA uridine 5-carboxymethylaminomethyl modification enzyme gidA (Glucose-inhibited division protein A)	CAP0040	CAP0040	Xre family DNA-binding domain and TPR repeats	[TP0044-TP0954 (0.8549597)]
COG0445	COG0457	CAC3733	gidA	tRNA uridine 5-carboxymethylaminomethyl modification enzyme gidA (Glucose-inhibited division protein A)	CAC2998	CAC2998	TPR-repeat-containing protein	[TP0044-TP0954 (0.8549597)]
COG0445	COG0457	CAC3733	gidA	tRNA uridine 5-carboxymethylaminomethyl modification enzyme gidA (Glucose-inhibited division protein A)	CAC2490	CAC2490	Xre family DNA-binding domain and TPR repeats	[TP0044-TP0954 (0.8549597)]
COG0445	COG0457	CAC3733	gidA	tRNA uridine 5-carboxymethylaminomethyl modification enzyme gidA (Glucose-inhibited division protein A)	CAC1214	CAC1214	Xre family DNA-binding domain and TPR-repeat	[TP0044-TP0954 (0.8549597)]
COG0445	COG0457	CAC3733	gidA	tRNA uridine 5-carboxymethylaminomethyl modification enzyme gidA (Glucose-inhibited division protein A)	CAC2822	CAC2822	TPR-repeat-containing protein	[TP0044-TP0954 (0.8549597)]
COG0445	COG0457	CAC3733	gidA	tRNA uridine 5-carboxymethylaminomethyl modification enzyme gidA (Glucose-inhibited division protein A)	CAC0925	CAC0925	TPR-repeat-containing protein	[TP0044-TP0954 (0.8549597)]
COG0445	COG0457	CAC3733	gidA	tRNA uridine 5-carboxymethylaminomethyl modification enzyme gidA (Glucose-inhibited division protein A)	CAC0324	CAC0324	TPR repeats containing protein	[TP0044-TP0954 (0.8549597)]
COG0445	COG0457	CAC3733	gidA	tRNA uridine 5-carboxymethylaminomethyl modification enzyme gidA (Glucose-inhibited division protein A)	CAC0186	CAC0186	Xre family DNA-binding domain and	[TP0044-TP0954 (0.8549597)]
COG0445	COG0457	CAC3733	gidA	tRNA uridine 5-carboxymethylaminomethyl modification enzyme gidA (Glucose-inhibited division protein A)	CAC0412	CAC0412	TPR-repeat-containing protein	[TP0044-TP0954 (0.8549597)]
COG0445	COG0457	CAC3733	gidA	tRNA uridine 5-carboxymethylaminomethyl modification enzyme gidA (Glucose-inhibited division protein A)	CAP0149	CAP0149	Xre family DNA-binding domain and TRP-repeats	[TP0044-TP0954 (0.8549597)]
COG0445	COG0457	CAC3733	gidA	tRNA uridine 5-carboxymethylaminomethyl modification enzyme gidA (Glucose-inhibited division protein A)	CAC1043	CAC1043	Xre family DNA-binding domain and TPR-repeat	[TP0044-TP0954 (0.8549597)]
COG0445	COG0457	CAC3733	gidA	tRNA uridine 5-carboxymethylaminomethyl modification enzyme gidA (Glucose-inhibited division protein A)	CAC0415	CAC0415	TPR-repeat-containing protein	[TP0044-TP0954 (0.8549597)]
COG0445	COG0457	CAC3733	gidA	tRNA uridine 5-carboxymethylaminomethyl modification enzyme gidA (Glucose-inhibited division protein A)	CAC0926	CAC0926	TPR-repeat-containing protein	[TP0044-TP0954 (0.8549597)]
COG0445	COG0457	CAC3733	gidA	tRNA uridine 5-carboxymethylaminomethyl modification enzyme gidA (Glucose-inhibited division protein A)	CAP0161	solR	Sol locus transcriptional repressor	[TP0044-TP0954 (0.8549597)]
COG0445	COG0457	CAC3733	gidA	tRNA uridine 5-carboxymethylaminomethyl modification enzyme gidA (Glucose-inhibited division protein A)	CAC3694	CAC3694	TPR-repeat-containing protein	[TP0044-TP0954 (0.8549597)]
COG0305	COG1595	CAC1192	CAC1192	Phage replicative DNA helicase, YorI B.subtilis	CAC3267	CAC3267	Specialized sigma subunit of RNA polymerase	[TP0058-TP0092 (0.74082893)]
COG0305	COG1595	CAC3715	CAC3715	Replicative DNA helicase, DNAC	CAC3152	CAC3152	DNA-dependent RNA polymerase sigma subunit	[TP0058-TP0092 (0.74082893)]
COG0305	COG1595	CAC1192	CAC1192	Phage replicative DNA helicase, YorI B.subtilis	CAC1766	CAC1766	Predicted sigma factor {UniProtKB/TrEMBL:Q97I86}	[TP0058-TP0092 (0.74082893)]
COG0305	COG1595	CAC3715	CAC3715	Replicative DNA helicase, DNAC	CAC1766	CAC1766	Predicted sigma factor {UniProtKB/TrEMBL:Q97I86}	[TP0058-TP0092 (0.74082893)]
COG0305	COG1595	CAC3715	CAC3715	Replicative DNA helicase, DNAC	CAP0167	CA_P0167	Hypothetical protein CA_P0167	[TP0058-TP0092 (0.74082893)]
COG0305	COG1595	CAC3715	CAC3715	Replicative DNA helicase, DNAC	CAC3267	CAC3267	Specialized sigma subunit of RNA polymerase	[TP0058-TP0092 (0.74082893)]
COG0305	COG1595	CAC3715	CAC3715	Replicative DNA helicase, DNAC	CAC1509	CAC1509	SigX {UniProtKB/TrEMBL:O65997}	[TP0058-TP0092 (0.74082893)]
COG0305	COG1595	CAC1192	CAC1192	Phage replicative DNA helicase, YorI B.subtilis	CAP0167	CA_P0167	Hypothetical protein CA_P0167	[TP0058-TP0092 (0.74082893)]
COG0305	COG1595	CAC1192	CAC1192	Phage replicative DNA helicase, YorI B.subtilis	CAC3152	CAC3152	DNA-dependent RNA polymerase sigma subunit	[TP0058-TP0092 (0.74082893)]
COG0305	COG1595	CAC1192	CAC1192	Phage replicative DNA helicase, YorI B.subtilis	CAC1509	CAC1509	SigX {UniProtKB/TrEMBL:O65997}	[TP0058-TP0092 (0.74082893)]
COG0290	COG1516	CAC2361	infC	Translation initiation factor IF-3	CAC2206	CAC2206	Flagellar protein FliS {UniProtKB/TrEMBL:Q97H09}	[TP0850-TP0943 (0.6225916)]
COG0228	COG0250	CAC1755	rpsP	30S ribosomal protein S16	CAC3149	CAC3149	Transcription antiterminator NusG	[TP0905-TP0236 (0.7099409)]
COG1516	COG1728	CAC2206	CAC2206	Flagellar protein FliS {UniProtKB/TrEMBL:Q97H09}	CAC1049	CAC1049	Uncharacterized conserved protein,ortholog of	[TP0943-TP0047 (0.5419107)]
COG1595	COG1868	CAC1766	CAC1766	Predicted sigma factor {UniProtKB/TrEMBL:Q97I86}	CAC2216	CAC2216	Flagellar switch protein FliM	[TP0092-TP0721 (0.802411)]
COG1595	COG1868	CAC3267	CAC3267	Specialized sigma subunit of RNA polymerase	CAC2216	CAC2216	Flagellar switch protein FliM	[TP0092-TP0721 (0.802411)]
COG1595	COG1868	CAC3152	CAC3152	DNA-dependent RNA polymerase sigma subunit	CAC2216	CAC2216	Flagellar switch protein FliM	[TP0092-TP0721 (0.802411)]
COG1595	COG1868	CAP0167	CA_P0167	Hypothetical protein CA_P0167	CAC2216	CAC2216	Flagellar switch protein FliM	[TP0092-TP0721 (0.802411)]
COG1595	COG1868	CAC1509	CAC1509	SigX {UniProtKB/TrEMBL:O65997}	CAC2216	CAC2216	Flagellar switch protein FliM	[TP0092-TP0721 (0.802411)]
COG0465	COG0532	CAC0955	CAC0955	ATP-dependent Zn protease	CAC1802	infB	Translation initiation factor IF-2	[TP0330-TP0891 (0.8751731)]
COG0465	COG0532	CAC0602	CAC0602	ATP-dependent zinc metallopeptidase FtsH	CAC1802	infB	Translation initiation factor IF-2	[TP0330-TP0891 (0.8751731)]
COG0465	COG0532	CAC3202	CAC3202	ATP-dependent Zn protease, FTSH	CAC1802	infB	Translation initiation factor IF-2	[TP0330-TP0891 (0.8751731)]
COG0234	COG0445	CAC2704	groS	10 kDa chaperonin (Protein Cpn10) (groES protein)	CAC3733	gidA	tRNA uridine 5-carboxymethylaminomethyl modification enzyme gidA (Glucose-inhibited division protein A)	[TP1013-TP0044 (0.813164)]
COG0326	COG0353	CAC3315	htpG	Chaperone protein htpG (Heat shock protein htpG) (High temperature protein G)	CAC0127	recR	Recombination protein recR	[TP0984-TP1004 (0.5573069)]
COG0265	COG1381	CAC3218	CAC3218	Periplasmic trypsin-like serine protease (With	CAC1309	recO	DNA repair protein recO (Recombination protein O)	[TP0773-TP0636 (0.870009)]
COG0265	COG1381	CAC0463	CAC0463	Serine protease Do {UniProtKB/TrEMBL:Q97LU1}	CAC1309	recO	DNA repair protein recO (Recombination protein O)	[TP0773-TP0636 (0.870009)]
COG0265	COG1381	CAC0500	CAC0500	Membrane protein containing C-terminal PDZ domain	CAC1309	recO	DNA repair protein recO (Recombination protein O)	[TP0773-TP0636 (0.870009)]
COG0265	COG1381	CAC2433	CAC2433	HtrA-like serine protease	CAC1309	recO	DNA repair protein recO (Recombination protein O)	[TP0773-TP0636 (0.870009)]
COG0457	COG0860	CAC1063	CAC1063	TPR-repeat-containing protein	CAC3092	CAC3092	Amidase, germination specific	[TP0820-TP0247 (0.74644035), TP0067-TP0247 (0.79531366)]
COG0457	COG0860	CAC2490	CAC2490	Xre family DNA-binding domain and TPR repeats	CAC3092	CAC3092	Amidase, germination specific	[TP0820-TP0247 (0.74644035), TP0067-TP0247 (0.79531366)]
COG0457	COG0860	CAC0925	CAC0925	TPR-repeat-containing protein	CAC3092	CAC3092	Amidase, germination specific	[TP0820-TP0247 (0.74644035), TP0067-TP0247 (0.79531366)]
COG0457	COG0860	CAC3449	CAC3449	TPR-repeat-containing protein	CAC3092	CAC3092	Amidase, germination specific	[TP0820-TP0247 (0.74644035), TP0067-TP0247 (0.79531366)]
COG0457	COG0860	CAC1214	CAC1214	Xre family DNA-binding domain and TPR-repeat	CAC3092	CAC3092	Amidase, germination specific	[TP0820-TP0247 (0.74644035), TP0067-TP0247 (0.79531366)]
COG0457	COG0860	CAP0040	CAP0040	Xre family DNA-binding domain and TPR repeats	CAC3092	CAC3092	Amidase, germination specific	[TP0820-TP0247 (0.74644035), TP0067-TP0247 (0.79531366)]
COG0457	COG0860	CAC0415	CAC0415	TPR-repeat-containing protein	CAC3092	CAC3092	Amidase, germination specific	[TP0820-TP0247 (0.74644035), TP0067-TP0247 (0.79531366)]
COG0457	COG0860	CAC0324	CAC0324	TPR repeats containing protein	CAC3092	CAC3092	Amidase, germination specific	[TP0820-TP0247 (0.74644035), TP0067-TP0247 (0.79531366)]
COG0457	COG0860	CAC2998	CAC2998	TPR-repeat-containing protein	CAC3092	CAC3092	Amidase, germination specific	[TP0820-TP0247 (0.74644035), TP0067-TP0247 (0.79531366)]
COG0457	COG0860	CAC1064	CAC1064	TPR-repeat-containing protein	CAC3092	CAC3092	Amidase, germination specific	[TP0820-TP0247 (0.74644035), TP0067-TP0247 (0.79531366)]
COG0457	COG0860	CAC0186	CAC0186	Xre family DNA-binding domain and	CAC3092	CAC3092	Amidase, germination specific	[TP0820-TP0247 (0.74644035), TP0067-TP0247 (0.79531366)]
COG0457	COG0860	CAC0926	CAC0926	TPR-repeat-containing protein	CAC3092	CAC3092	Amidase, germination specific	[TP0820-TP0247 (0.74644035), TP0067-TP0247 (0.79531366)]
COG0457	COG0860	CAC0416	CAC0416	TPR-repeat-containing protein	CAC3092	CAC3092	Amidase, germination specific	[TP0820-TP0247 (0.74644035), TP0067-TP0247 (0.79531366)]
COG0457	COG0860	CAC1067	CAC1067	TPR-repeat containing protein	CAC3092	CAC3092	Amidase, germination specific	[TP0820-TP0247 (0.74644035), TP0067-TP0247 (0.79531366)]
COG0457	COG0860	CAC0404	CAC0404	Serine/threonine protein kinase fused to TPR	CAC3092	CAC3092	Amidase, germination specific	[TP0820-TP0247 (0.74644035), TP0067-TP0247 (0.79531366)]
COG0457	COG0860	CAC2822	CAC2822	TPR-repeat-containing protein	CAC3092	CAC3092	Amidase, germination specific	[TP0820-TP0247 (0.74644035), TP0067-TP0247 (0.79531366)]
COG0457	COG0860	CAC0045	CAC0045	TPR-repeat-containing protein	CAC3092	CAC3092	Amidase, germination specific	[TP0820-TP0247 (0.74644035), TP0067-TP0247 (0.79531366)]
COG0457	COG0860	CAC1043	CAC1043	Xre family DNA-binding domain and TPR-repeat	CAC3092	CAC3092	Amidase, germination specific	[TP0820-TP0247 (0.74644035), TP0067-TP0247 (0.79531366)]
COG0457	COG0860	CAC3694	CAC3694	TPR-repeat-containing protein	CAC3092	CAC3092	Amidase, germination specific	[TP0820-TP0247 (0.74644035), TP0067-TP0247 (0.79531366)]
COG0457	COG0860	CAP0149	CAP0149	Xre family DNA-binding domain and TRP-repeats	CAC3092	CAC3092	Amidase, germination specific	[TP0820-TP0247 (0.74644035), TP0067-TP0247 (0.79531366)]
COG0457	COG0860	CAP0161	solR	Sol locus transcriptional repressor	CAC3092	CAC3092	Amidase, germination specific	[TP0820-TP0247 (0.74644035), TP0067-TP0247 (0.79531366)]
COG0457	COG0860	CAC0412	CAC0412	TPR-repeat-containing protein	CAC3092	CAC3092	Amidase, germination specific	[TP0820-TP0247 (0.74644035), TP0067-TP0247 (0.79531366)]
COG2201	COG4786	CAC2222	cheB	Chemotaxis response regulator protein-glutamate methylesterase (EC 3.1.1.61)	CAC2139	CAC2139	Flagellar basal body rod protein	[TP0631-TP0961 (0.5728655)]
COG2201	COG4786	CAC2222	cheB	Chemotaxis response regulator protein-glutamate methylesterase (EC 3.1.1.61)	CAC2140	CAC2140	Flagellar basal body rod protein	[TP0631-TP0961 (0.5728655)]
COG1057	COG1774	CAC1781	CAC1781	Predicted nucleotidyltransferase	CAC0301	CAC0301	Signal peptidase II (PSP1) homolog, YAAT	[TP0741-TP0046 (0.7023217)]
COG1057	COG1774	CAC1262	nadD	Probable nicotinate-nucleotide adenylyltransferase (EC 2.7.7.18) (Deamido-NAD(+) pyrophosphorylase) (Deamido-NAD(+) diphosphorylase) (Nicotinate mononucleotide adenylyltransferase) (NaMN adenylyltransferase)	CAC0301	CAC0301	Signal peptidase II (PSP1) homolog, YAAT	[TP0741-TP0046 (0.7023217)]
COG0652	COG1749	CAC2769	CAC2769	Peptidyl-prolyl cis-transisomerase, cyclophilin	CAC2154	CAC2154	Flagellar hook protein FlgE	[TP0947-TP0727 (0.6414869)]
COG1186	COG1925	CAC3384	CAC3384	Protein chain release factor B	CAC1820	CAC1820	Phosphocarrier protein HPr	[TP0576-TP0589 (0.79878455)]
COG1186	COG1925	CAC2845	CAC2845	Protein chain release factor B	CAC1820	CAC1820	Phosphocarrier protein HPr	[TP0576-TP0589 (0.79878455)]
COG1159	COG1699	CAC1295	era	GTP-binding protein era homolog	CAC2210	CAC2210	Uncharacterized protein, YVIF B.subtilis homolog	[TP0541-TP0658 (0.79144865)]
COG1177	COG1558	CAC0838	CAC0838	ABC-type spermidine/putrescine transport system,	CAC2164	CAC2164	Flagellar basal body rod protein FlgC	[TP0654-TP0397 (0.7022186)]
COG0319	COG0333	CAC1293	CA_C1293	Hypothetical UPF0054 protein CAC1293	CAC1745	rpmF	50S ribosomal protein L32	[TP0650-TP0807 (0.80809164)]
COG0301	COG0849	CAC2971	thiI	Probable thiamine biosynthesis protein thiI	CAC1013	CAC1013	FTSA related protein, predicted ATPases of the	[TP0559-TP0389 (0.64923996)]
COG0301	COG0849	CAC2971	thiI	Probable thiamine biosynthesis protein thiI	CAC1692	CAC1692	Cell division protein, ftsA	[TP0559-TP0389 (0.64923996)]
COG0216	COG0457	CAC2884	prfA	Peptide chain release factor 1 (RF-1)	CAC1063	CAC1063	TPR-repeat-containing protein	[TP0051-TP0067 (0.7097377)]
COG0216	COG0457	CAC2884	prfA	Peptide chain release factor 1 (RF-1)	CAC0925	CAC0925	TPR-repeat-containing protein	[TP0051-TP0067 (0.7097377)]
COG0216	COG0457	CAC2884	prfA	Peptide chain release factor 1 (RF-1)	CAP0161	solR	Sol locus transcriptional repressor	[TP0051-TP0067 (0.7097377)]
COG0216	COG0457	CAC2884	prfA	Peptide chain release factor 1 (RF-1)	CAC0404	CAC0404	Serine/threonine protein kinase fused to TPR	[TP0051-TP0067 (0.7097377)]
COG0216	COG0457	CAC2884	prfA	Peptide chain release factor 1 (RF-1)	CAC0324	CAC0324	TPR repeats containing protein	[TP0051-TP0067 (0.7097377)]
COG0216	COG0457	CAC2884	prfA	Peptide chain release factor 1 (RF-1)	CAC0415	CAC0415	TPR-repeat-containing protein	[TP0051-TP0067 (0.7097377)]
COG0216	COG0457	CAC2884	prfA	Peptide chain release factor 1 (RF-1)	CAC1067	CAC1067	TPR-repeat containing protein	[TP0051-TP0067 (0.7097377)]
COG0216	COG0457	CAC2884	prfA	Peptide chain release factor 1 (RF-1)	CAC2490	CAC2490	Xre family DNA-binding domain and TPR repeats	[TP0051-TP0067 (0.7097377)]
COG0216	COG0457	CAC2884	prfA	Peptide chain release factor 1 (RF-1)	CAC0186	CAC0186	Xre family DNA-binding domain and	[TP0051-TP0067 (0.7097377)]
COG0216	COG0457	CAC2884	prfA	Peptide chain release factor 1 (RF-1)	CAC3449	CAC3449	TPR-repeat-containing protein	[TP0051-TP0067 (0.7097377)]
COG0216	COG0457	CAC2884	prfA	Peptide chain release factor 1 (RF-1)	CAC2822	CAC2822	TPR-repeat-containing protein	[TP0051-TP0067 (0.7097377)]
COG0216	COG0457	CAC2884	prfA	Peptide chain release factor 1 (RF-1)	CAC2998	CAC2998	TPR-repeat-containing protein	[TP0051-TP0067 (0.7097377)]
COG0216	COG0457	CAC2884	prfA	Peptide chain release factor 1 (RF-1)	CAP0149	CAP0149	Xre family DNA-binding domain and TRP-repeats	[TP0051-TP0067 (0.7097377)]
COG0216	COG0457	CAC2884	prfA	Peptide chain release factor 1 (RF-1)	CAC1043	CAC1043	Xre family DNA-binding domain and TPR-repeat	[TP0051-TP0067 (0.7097377)]
COG0216	COG0457	CAC2884	prfA	Peptide chain release factor 1 (RF-1)	CAC3694	CAC3694	TPR-repeat-containing protein	[TP0051-TP0067 (0.7097377)]
COG0216	COG0457	CAC2884	prfA	Peptide chain release factor 1 (RF-1)	CAC1214	CAC1214	Xre family DNA-binding domain and TPR-repeat	[TP0051-TP0067 (0.7097377)]
COG0216	COG0457	CAC2884	prfA	Peptide chain release factor 1 (RF-1)	CAC1064	CAC1064	TPR-repeat-containing protein	[TP0051-TP0067 (0.7097377)]
COG0216	COG0457	CAC2884	prfA	Peptide chain release factor 1 (RF-1)	CAC0412	CAC0412	TPR-repeat-containing protein	[TP0051-TP0067 (0.7097377)]
COG0216	COG0457	CAC2884	prfA	Peptide chain release factor 1 (RF-1)	CAC0926	CAC0926	TPR-repeat-containing protein	[TP0051-TP0067 (0.7097377)]
COG0216	COG0457	CAC2884	prfA	Peptide chain release factor 1 (RF-1)	CAC0416	CAC0416	TPR-repeat-containing protein	[TP0051-TP0067 (0.7097377)]
COG0216	COG0457	CAC2884	prfA	Peptide chain release factor 1 (RF-1)	CAC0045	CAC0045	TPR-repeat-containing protein	[TP0051-TP0067 (0.7097377)]
COG0216	COG0457	CAC2884	prfA	Peptide chain release factor 1 (RF-1)	CAP0040	CAP0040	Xre family DNA-binding domain and TPR repeats	[TP0051-TP0067 (0.7097377)]
COG1360	COG4786	CAC1845	CAC1845	Flagellar motor protein MotB	CAC2139	CAC2139	Flagellar basal body rod protein	[TP0724-TP0961 (0.729456)]
COG1360	COG4786	CAC0305	CAC0305	Chemotaxis motility protein B, gene motB	CAC2139	CAC2139	Flagellar basal body rod protein	[TP0724-TP0961 (0.729456)]
COG1360	COG4786	CAC0305	CAC0305	Chemotaxis motility protein B, gene motB	CAC2140	CAC2140	Flagellar basal body rod protein	[TP0724-TP0961 (0.729456)]
COG1360	COG4786	CAC1845	CAC1845	Flagellar motor protein MotB	CAC2140	CAC2140	Flagellar basal body rod protein	[TP0724-TP0961 (0.729456)]
COG0687	COG0693	CAC0837	CAC0837	Spermidine/putrescine-binding periplasmic protein	CAC2826	CAC2826	Intracellular protease/amidase related enzyme	[TP0655-TP0445 (0.5706956)]
COG0687	COG0693	CAC0837	CAC0837	Spermidine/putrescine-binding periplasmic protein	CAC3350	CAC3350	Putative intracellular protease/amidase	[TP0655-TP0445 (0.5706956)]
COG0687	COG0693	CAC0837	CAC0837	Spermidine/putrescine-binding periplasmic protein	CAC0991	CAC0991	Putative intracellular protease	[TP0655-TP0445 (0.5706956)]
COG0687	COG0693	CAC0837	CAC0837	Spermidine/putrescine-binding periplasmic protein	CAC1629	CAC1629	Putative intracellular protease/amidase, ThiJ	[TP0655-TP0445 (0.5706956)]
COG1352	COG2206	CAC0121	CAC0121	Chemotaxis protein methyltransferase	CAC2837	CAC2837	Fusion HD-GYP domain and HD-hydrolase domain	[TP0630-TP0877 (0.67253613)]
COG1352	COG2206	CAC0121	CAC0121	Chemotaxis protein methyltransferase	CAC3650	CAC3650	HD-GYP domain containing protein	[TP0630-TP0877 (0.67253613)]
COG1352	COG2206	CAC2221	CAC2221	Chemotaxis protein methyltransferase, cheR	CAC0277	CAC0277	HD-GYP hydrolase domain containing protein	[TP0630-TP0877 (0.67253613)]
COG1352	COG2206	CAC0121	CAC0121	Chemotaxis protein methyltransferase	CAC0853	CAC0853	HD superfamily hydrolase	[TP0630-TP0877 (0.67253613)]
COG1352	COG2206	CAC0121	CAC0121	Chemotaxis protein methyltransferase	CAC2534	CAC2534	HD_GYP hydrolase domain fused to HD hydrolase	[TP0630-TP0877 (0.67253613)]
COG1352	COG2206	CAC0121	CAC0121	Chemotaxis protein methyltransferase	CAC0277	CAC0277	HD-GYP hydrolase domain containing protein	[TP0630-TP0877 (0.67253613)]
COG1352	COG2206	CAC2221	CAC2221	Chemotaxis protein methyltransferase, cheR	CAC3650	CAC3650	HD-GYP domain containing protein	[TP0630-TP0877 (0.67253613)]
COG1352	COG2206	CAC2221	CAC2221	Chemotaxis protein methyltransferase, cheR	CAC0475	CAC0475	HD-GYP domain {UniProtKB/TrEMBL:Q97LS9}	[TP0630-TP0877 (0.67253613)]
COG1352	COG2206	CAC2221	CAC2221	Chemotaxis protein methyltransferase, cheR	CAC0853	CAC0853	HD superfamily hydrolase	[TP0630-TP0877 (0.67253613)]
COG1352	COG2206	CAC0121	CAC0121	Chemotaxis protein methyltransferase	CAC2620	CAC2620	HD-GYP hydrolase domain containing protein	[TP0630-TP0877 (0.67253613)]
COG1352	COG2206	CAC2221	CAC2221	Chemotaxis protein methyltransferase, cheR	CAC2837	CAC2837	Fusion HD-GYP domain and HD-hydrolase domain	[TP0630-TP0877 (0.67253613)]
COG1352	COG2206	CAC2221	CAC2221	Chemotaxis protein methyltransferase, cheR	CAC2534	CAC2534	HD_GYP hydrolase domain fused to HD hydrolase	[TP0630-TP0877 (0.67253613)]
COG1352	COG2206	CAC2221	CAC2221	Chemotaxis protein methyltransferase, cheR	CAC3410	CAC3410	HD-GYP domain {UniProtKB/TrEMBL:Q97DR2}	[TP0630-TP0877 (0.67253613)]
COG1352	COG2206	CAC0121	CAC0121	Chemotaxis protein methyltransferase	CAC0475	CAC0475	HD-GYP domain {UniProtKB/TrEMBL:Q97LS9}	[TP0630-TP0877 (0.67253613)]
COG1352	COG2206	CAC0121	CAC0121	Chemotaxis protein methyltransferase	CAC3410	CAC3410	HD-GYP domain {UniProtKB/TrEMBL:Q97DR2}	[TP0630-TP0877 (0.67253613)]
COG1352	COG2206	CAC2221	CAC2221	Chemotaxis protein methyltransferase, cheR	CAC2620	CAC2620	HD-GYP hydrolase domain containing protein	[TP0630-TP0877 (0.67253613)]
COG0802	COG1774	CAC2838	CAC2838	Predicted nucleotide-binding protein, YjeE family	CAC0301	CAC0301	Signal peptidase II (PSP1) homolog, YAAT	[TP0875-TP0046 (0.67547834)]
COG0608	COG1366	CAC2276	CAC2276	Protein related to N-terminal domain of	CAC2308	CAC2308	Anti-anti-sigma factor {UniProtKB/TrEMBL:Q97GQ8}	[TP0704-TP0540 (0.7098393)]
COG0608	COG1366	CAC1198	CAC1198	Single-stranded-DNA-specific exonuclease	CAC2308	CAC2308	Anti-anti-sigma factor {UniProtKB/TrEMBL:Q97GQ8}	[TP0704-TP0540 (0.7098393)]
COG0608	COG1366	CAC2232	CAC2232	SsDNA Exonuclease, RecJ	CAC2308	CAC2308	Anti-anti-sigma factor {UniProtKB/TrEMBL:Q97GQ8}	[TP0704-TP0540 (0.7098393)]
COG0705	COG1187	CAC0954	CAC0954	Uncharacterized membrane protein	CAC2676	CAC2676	Predicted pseudouridylate synthase	[TP0982-TP0459 (0.6079956)]
COG0705	COG1187	CAC0954	CAC0954	Uncharacterized membrane protein	CAC1851	CAC1851	Predicted pseudouridylate synthase	[TP0982-TP0459 (0.6079956)]
COG0290	COG0457	CAC2361	infC	Translation initiation factor IF-3	CAC2998	CAC2998	TPR-repeat-containing protein	[TP0850-TP0095 (0.6947713)]
COG0290	COG0457	CAC2361	infC	Translation initiation factor IF-3	CAC2490	CAC2490	Xre family DNA-binding domain and TPR repeats	[TP0850-TP0095 (0.6947713)]
COG0290	COG0457	CAC2361	infC	Translation initiation factor IF-3	CAC1214	CAC1214	Xre family DNA-binding domain and TPR-repeat	[TP0850-TP0095 (0.6947713)]
COG0290	COG0457	CAC2361	infC	Translation initiation factor IF-3	CAC0412	CAC0412	TPR-repeat-containing protein	[TP0850-TP0095 (0.6947713)]
COG0290	COG0457	CAC2361	infC	Translation initiation factor IF-3	CAC1063	CAC1063	TPR-repeat-containing protein	[TP0850-TP0095 (0.6947713)]
COG0290	COG0457	CAC2361	infC	Translation initiation factor IF-3	CAC1043	CAC1043	Xre family DNA-binding domain and TPR-repeat	[TP0850-TP0095 (0.6947713)]
COG0290	COG0457	CAC2361	infC	Translation initiation factor IF-3	CAC0324	CAC0324	TPR repeats containing protein	[TP0850-TP0095 (0.6947713)]
COG0290	COG0457	CAC2361	infC	Translation initiation factor IF-3	CAC0925	CAC0925	TPR-repeat-containing protein	[TP0850-TP0095 (0.6947713)]
COG0290	COG0457	CAC2361	infC	Translation initiation factor IF-3	CAC0415	CAC0415	TPR-repeat-containing protein	[TP0850-TP0095 (0.6947713)]
COG0290	COG0457	CAC2361	infC	Translation initiation factor IF-3	CAC0404	CAC0404	Serine/threonine protein kinase fused to TPR	[TP0850-TP0095 (0.6947713)]
COG0290	COG0457	CAC2361	infC	Translation initiation factor IF-3	CAP0149	CAP0149	Xre family DNA-binding domain and TRP-repeats	[TP0850-TP0095 (0.6947713)]
COG0290	COG0457	CAC2361	infC	Translation initiation factor IF-3	CAC1067	CAC1067	TPR-repeat containing protein	[TP0850-TP0095 (0.6947713)]
COG0290	COG0457	CAC2361	infC	Translation initiation factor IF-3	CAC0926	CAC0926	TPR-repeat-containing protein	[TP0850-TP0095 (0.6947713)]
COG0290	COG0457	CAC2361	infC	Translation initiation factor IF-3	CAC1064	CAC1064	TPR-repeat-containing protein	[TP0850-TP0095 (0.6947713)]
COG0290	COG0457	CAC2361	infC	Translation initiation factor IF-3	CAP0161	solR	Sol locus transcriptional repressor	[TP0850-TP0095 (0.6947713)]
COG0290	COG0457	CAC2361	infC	Translation initiation factor IF-3	CAP0040	CAP0040	Xre family DNA-binding domain and TPR repeats	[TP0850-TP0095 (0.6947713)]
COG0290	COG0457	CAC2361	infC	Translation initiation factor IF-3	CAC3449	CAC3449	TPR-repeat-containing protein	[TP0850-TP0095 (0.6947713)]
COG0290	COG0457	CAC2361	infC	Translation initiation factor IF-3	CAC3694	CAC3694	TPR-repeat-containing protein	[TP0850-TP0095 (0.6947713)]
COG0290	COG0457	CAC2361	infC	Translation initiation factor IF-3	CAC0045	CAC0045	TPR-repeat-containing protein	[TP0850-TP0095 (0.6947713)]
COG0290	COG0457	CAC2361	infC	Translation initiation factor IF-3	CAC2822	CAC2822	TPR-repeat-containing protein	[TP0850-TP0095 (0.6947713)]
COG0290	COG0457	CAC2361	infC	Translation initiation factor IF-3	CAC0186	CAC0186	Xre family DNA-binding domain and	[TP0850-TP0095 (0.6947713)]
COG0290	COG0457	CAC2361	infC	Translation initiation factor IF-3	CAC0416	CAC0416	TPR-repeat-containing protein	[TP0850-TP0095 (0.6947713)]
COG0080	COG0301	CAC3148	rplK	50S ribosomal protein L11	CAC2971	thiI	Probable thiamine biosynthesis protein thiI	[TP0237-TP0559 (0.59848577)]
COG0782	COG0860	CAC1965	CAC1965	Transcription elongation factor GreA	CAC3092	CAC3092	Amidase, germination specific	[TP0019-TP0247 (0.7668169)]
COG0782	COG0860	CAC2430	CAC2430	Transcription elongation factor, greA	CAC3092	CAC3092	Amidase, germination specific	[TP0019-TP0247 (0.7668169)]
COG0782	COG0860	CAC3198	greA	Transcription elongation factor greA (Transcript cleavage factor greA)	CAC3092	CAC3092	Amidase, germination specific	[TP0019-TP0247 (0.7668169)]
COG0234	COG1619	CAC2704	groS	10 kDa chaperonin (Protein Cpn10) (groES protein)	CAC1419	CAC1419	Uncharacterized proteins, homologs of microcin C7	[TP1013-TP0688 (0.6288964)]
COG0234	COG1619	CAC2704	groS	10 kDa chaperonin (Protein Cpn10) (groES protein)	CAC0293	CAC0293	MccF-like protein {UniProtKB/TrEMBL:Q97MA5}	[TP1013-TP0688 (0.6288964)]
COG0255	COG1516	CAC3125	rpmC	50S ribosomal protein L29	CAC2206	CAC2206	Flagellar protein FliS {UniProtKB/TrEMBL:Q97H09}	[TP0197-TP0943 (0.5311184)]
COG1344	COG1699	CAC1634	CAC1634	Flagellin {UniProtKB/TrEMBL:Q97IK6}	CAC2210	CAC2210	Uncharacterized protein, YVIF B.subtilis homolog	[TP0792-TP0658 (0.94066244), TP0868-TP0658 (0.9503252), TP0870-TP0658 (0.7328265)]
COG1344	COG1699	CAC2203	CAC2203	Flagellin {UniProtKB/TrEMBL:O69136}	CAC2210	CAC2210	Uncharacterized protein, YVIF B.subtilis homolog	[TP0792-TP0658 (0.94066244), TP0868-TP0658 (0.9503252), TP0870-TP0658 (0.7328265)]
COG1344	COG1699	CAC1555	CAC1555	Flagellin {UniProtKB/TrEMBL:Q97IT5}	CAC2210	CAC2210	Uncharacterized protein, YVIF B.subtilis homolog	[TP0792-TP0658 (0.94066244), TP0868-TP0658 (0.9503252), TP0870-TP0658 (0.7328265)]
COG1344	COG1699	CAC2211	CAC2211	Flagellin {UniProtKB/TrEMBL:Q97H04}	CAC2210	CAC2210	Uncharacterized protein, YVIF B.subtilis homolog	[TP0792-TP0658 (0.94066244), TP0868-TP0658 (0.9503252), TP0870-TP0658 (0.7328265)]
COG1344	COG1699	CAC2167	CAC2167	Flagellin family protein	CAC2210	CAC2210	Uncharacterized protein, YVIF B.subtilis homolog	[TP0792-TP0658 (0.94066244), TP0868-TP0658 (0.9503252), TP0870-TP0658 (0.7328265)]
COG0824	COG1480	CAC0271	CAC0271	Predicted esterase {UniProtKB/TrEMBL:Q97MC7}	CAC1292	CAC1292	Membrane protein containing HD superfamily	[TP0156-TP0651 (0.6079956)]
COG0824	COG1480	CAC2014	CAC2014	Predicted esterase {UniProtKB/TrEMBL:Q97HJ7}	CAC1292	CAC1292	Membrane protein containing HD superfamily	[TP0156-TP0651 (0.6079956)]
COG0849	COG1061	CAC1692	CAC1692	Cell division protein, ftsA	CAC2824	CAC2824	N-terminal HKD family nuclease fused to DNA/RNA	[TP0389-TP0380 (0.6968711)]
COG0849	COG1061	CAC1013	CAC1013	FTSA related protein, predicted ATPases of the	CAC2824	CAC2824	N-terminal HKD family nuclease fused to DNA/RNA	[TP0389-TP0380 (0.6968711)]
COG0220	COG0455	CAC2627	trmB	tRNA (guanine-N(7)-)-methyltransferase (EC 2.1.1.33) (tRNA(m7G46)- methyltransferase)	CAC2145	CAC2145	ATPases involved in chromosome partitioning, MinD	[TP0464-TP0712 (0.7885255)]
COG0322	COG0353	CAC0508	uvrC	UvrABC system protein C (Protein uvrC) (Excinuclease ABC subunit C)	CAC0127	recR	Recombination protein recR	[TP0472-TP1004 (0.53674763)]
COG0322	COG0353	CAC3468	CAC3468	Excinuclease ABC, subunit C	CAC0127	recR	Recombination protein recR	[TP0472-TP1004 (0.53674763)]
COG0771	COG1595	CAC3194	murD	UDP-N-acetylmuramoylalanine--D-glutamate ligase (EC 6.3.2.9) (UDP-N- acetylmuramoyl-L-alanyl-D-glutamate synthetase) (D-glutamic acid- adding enzyme)	CAP0167	CA_P0167	Hypothetical protein CA_P0167	[TP0903-TP0092 (0.6651206)]
COG0771	COG1595	CAC3194	murD	UDP-N-acetylmuramoylalanine--D-glutamate ligase (EC 6.3.2.9) (UDP-N- acetylmuramoyl-L-alanyl-D-glutamate synthetase) (D-glutamic acid- adding enzyme)	CAC1766	CAC1766	Predicted sigma factor {UniProtKB/TrEMBL:Q97I86}	[TP0903-TP0092 (0.6651206)]
COG0771	COG1595	CAC3194	murD	UDP-N-acetylmuramoylalanine--D-glutamate ligase (EC 6.3.2.9) (UDP-N- acetylmuramoyl-L-alanyl-D-glutamate synthetase) (D-glutamic acid- adding enzyme)	CAC3152	CAC3152	DNA-dependent RNA polymerase sigma subunit	[TP0903-TP0092 (0.6651206)]
COG0771	COG1595	CAC3194	murD	UDP-N-acetylmuramoylalanine--D-glutamate ligase (EC 6.3.2.9) (UDP-N- acetylmuramoyl-L-alanyl-D-glutamate synthetase) (D-glutamic acid- adding enzyme)	CAC1509	CAC1509	SigX {UniProtKB/TrEMBL:O65997}	[TP0903-TP0092 (0.6651206)]
COG0771	COG1595	CAC3194	murD	UDP-N-acetylmuramoylalanine--D-glutamate ligase (EC 6.3.2.9) (UDP-N- acetylmuramoyl-L-alanyl-D-glutamate synthetase) (D-glutamic acid- adding enzyme)	CAC3267	CAC3267	Specialized sigma subunit of RNA polymerase	[TP0903-TP0092 (0.6651206)]
COG1677	COG1815	CAC2163	fliE	Flagellar hook-basal body complex protein fliE	CAC2165	CAC2165	Flagellar basal-body rod protein FlgB	[TP0398-TP0396 (0.79194725)]
COG0188	COG0305	CAC0007	gyrA	DNA gyrase subunit A (EC 5.99.1.3)	CAC1192	CAC1192	Phage replicative DNA helicase, YorI B.subtilis	[TP0005-TP0058 (0.73312306)]
COG0188	COG0305	CAC1628	CAC1628	DNA gyrase A subunit {UniProtKB/TrEMBL:Q97IL2}	CAC1192	CAC1192	Phage replicative DNA helicase, YorI B.subtilis	[TP0005-TP0058 (0.73312306)]
COG0188	COG0305	CAC0007	gyrA	DNA gyrase subunit A (EC 5.99.1.3)	CAC3715	CAC3715	Replicative DNA helicase, DNAC	[TP0005-TP0058 (0.73312306)]
COG0188	COG0305	CAC1628	CAC1628	DNA gyrase A subunit {UniProtKB/TrEMBL:Q97IL2}	CAC3715	CAC3715	Replicative DNA helicase, DNAC	[TP0005-TP0058 (0.73312306)]
COG0840	COG1344	CAC3397	CAC3397	Membrane associated methyl-accepting chemotaxis	CAC2203	CAC2203	Flagellin {UniProtKB/TrEMBL:O69136}	[TP0640-TP0870 (0.6975479)]
COG0840	COG1344	CAC1703	CAC1703	Methyl-accepting chemotaxis protein	CAC1555	CAC1555	Flagellin {UniProtKB/TrEMBL:Q97IT5}	[TP0640-TP0870 (0.6975479)]
COG0840	COG1344	CAC1601	CAC1601	Methyl-accepting chemotaxis-like protein	CAC1555	CAC1555	Flagellin {UniProtKB/TrEMBL:Q97IT5}	[TP0640-TP0870 (0.6975479)]
COG0840	COG1344	CAC3476	CAC3476	Methyl-accepting chemotaxis protein	CAC1555	CAC1555	Flagellin {UniProtKB/TrEMBL:Q97IT5}	[TP0640-TP0870 (0.6975479)]
COG0840	COG1344	CAC1352	CAC1352	Membrane associated chemotaxis sensory transducer	CAC2211	CAC2211	Flagellin {UniProtKB/TrEMBL:Q97H04}	[TP0640-TP0870 (0.6975479)]
COG0840	COG1344	CAC0250	CAC0250	Methyl-accepting chemotaxis protein	CAC1634	CAC1634	Flagellin {UniProtKB/TrEMBL:Q97IK6}	[TP0640-TP0870 (0.6975479)]
COG0840	COG1344	CAC3388	CAC3388	Methyl-accepting chemotaxis protein	CAC2211	CAC2211	Flagellin {UniProtKB/TrEMBL:Q97H04}	[TP0640-TP0870 (0.6975479)]
COG0840	COG1344	CAC2774	CAC2774	Methyl-accepting chemotaxis protein with HAMP	CAC1634	CAC1634	Flagellin {UniProtKB/TrEMBL:Q97IK6}	[TP0640-TP0870 (0.6975479)]
COG0840	COG1344	CAC2420	CAC2420	Methyl-accepting chemotaxis protein	CAC2203	CAC2203	Flagellin {UniProtKB/TrEMBL:O69136}	[TP0640-TP0870 (0.6975479)]
COG0840	COG1344	CAC2763	CAC2763	Membrane assosiated methyl-accepting chemotaxis	CAC2203	CAC2203	Flagellin {UniProtKB/TrEMBL:O69136}	[TP0640-TP0870 (0.6975479)]
COG0840	COG1344	CAC3388	CAC3388	Methyl-accepting chemotaxis protein	CAC2203	CAC2203	Flagellin {UniProtKB/TrEMBL:O69136}	[TP0640-TP0870 (0.6975479)]
COG0840	COG1344	CAC3352	CAC3352	Membrane associated methyl-accepting chemotaxis	CAC2203	CAC2203	Flagellin {UniProtKB/TrEMBL:O69136}	[TP0640-TP0870 (0.6975479)]
COG0840	COG1344	CAC2763	CAC2763	Membrane assosiated methyl-accepting chemotaxis	CAC1634	CAC1634	Flagellin {UniProtKB/TrEMBL:Q97IK6}	[TP0640-TP0870 (0.6975479)]
COG0840	COG1344	CAC1524	CAC1524	Methyl-accepting chemotaxis-like domain	CAC1634	CAC1634	Flagellin {UniProtKB/TrEMBL:Q97IK6}	[TP0640-TP0870 (0.6975479)]
COG0840	COG1344	CAC3545	CAC3545	Methyl-accepting chemotaxis protein	CAC2203	CAC2203	Flagellin {UniProtKB/TrEMBL:O69136}	[TP0640-TP0870 (0.6975479)]
COG0840	COG1344	CAC3511	CAC3511	Membrane associated methyl-accepting chemotaxis	CAC2167	CAC2167	Flagellin family protein	[TP0640-TP0870 (0.6975479)]
COG0840	COG1344	CAC2803	CAC2803	Membrane associated methyl-accepting chemotaxis	CAC1555	CAC1555	Flagellin {UniProtKB/TrEMBL:Q97IT5}	[TP0640-TP0870 (0.6975479)]
COG0840	COG1344	CAC0443	CAC0443	Methyl-accepting chemotaxis protein	CAC2211	CAC2211	Flagellin {UniProtKB/TrEMBL:Q97H04}	[TP0640-TP0870 (0.6975479)]
COG0840	COG1344	CAC0542	CAC0542	Methyl-accepting chemotaxis protein	CAC2203	CAC2203	Flagellin {UniProtKB/TrEMBL:O69136}	[TP0640-TP0870 (0.6975479)]
COG0840	COG1344	CAC2821	CAC2821	Methyl-accepting chemotaxis protein	CAC1555	CAC1555	Flagellin {UniProtKB/TrEMBL:Q97IT5}	[TP0640-TP0870 (0.6975479)]
COG0840	COG1344	CAC0909	CAC0909	Methyl-accepting chemotaxis protein, contain HAMP	CAC2203	CAC2203	Flagellin {UniProtKB/TrEMBL:O69136}	[TP0640-TP0870 (0.6975479)]
COG0840	COG1344	CAC0815	CAC0815	Methyl-accepting chemotaxis protein	CAC1634	CAC1634	Flagellin {UniProtKB/TrEMBL:Q97IK6}	[TP0640-TP0870 (0.6975479)]
COG0840	COG1344	CAC2746	CAC2746	Membrane associated methyl-accepting chemotaxis	CAC1555	CAC1555	Flagellin {UniProtKB/TrEMBL:Q97IT5}	[TP0640-TP0870 (0.6975479)]
COG0840	COG1344	CAC1352	CAC1352	Membrane associated chemotaxis sensory transducer	CAC1555	CAC1555	Flagellin {UniProtKB/TrEMBL:Q97IT5}	[TP0640-TP0870 (0.6975479)]
COG0840	COG1344	CAC0250	CAC0250	Methyl-accepting chemotaxis protein	CAC2167	CAC2167	Flagellin family protein	[TP0640-TP0870 (0.6975479)]
COG0840	COG1344	CAC2774	CAC2774	Methyl-accepting chemotaxis protein with HAMP	CAC2203	CAC2203	Flagellin {UniProtKB/TrEMBL:O69136}	[TP0640-TP0870 (0.6975479)]
COG0840	COG1344	CAC0433	CAC0433	Methyl-accepting chemotaxis protein	CAC1634	CAC1634	Flagellin {UniProtKB/TrEMBL:Q97IK6}	[TP0640-TP0870 (0.6975479)]
COG0840	COG1344	CAC2803	CAC2803	Membrane associated methyl-accepting chemotaxis	CAC1634	CAC1634	Flagellin {UniProtKB/TrEMBL:Q97IK6}	[TP0640-TP0870 (0.6975479)]
COG0840	COG1344	CAC2617	CAC2617	Membrane associated methyl-chemotaxis protein,	CAC2203	CAC2203	Flagellin {UniProtKB/TrEMBL:O69136}	[TP0640-TP0870 (0.6975479)]
COG0840	COG1344	CAC2821	CAC2821	Methyl-accepting chemotaxis protein	CAC2203	CAC2203	Flagellin {UniProtKB/TrEMBL:O69136}	[TP0640-TP0870 (0.6975479)]
COG0840	COG1344	CAC0815	CAC0815	Methyl-accepting chemotaxis protein	CAC1555	CAC1555	Flagellin {UniProtKB/TrEMBL:Q97IT5}	[TP0640-TP0870 (0.6975479)]
COG0840	COG1344	CAC0542	CAC0542	Methyl-accepting chemotaxis protein	CAC1634	CAC1634	Flagellin {UniProtKB/TrEMBL:Q97IK6}	[TP0640-TP0870 (0.6975479)]
COG0840	COG1344	CAC2547	CAC2547	Possible membrane-associated methyl-accepting	CAC1634	CAC1634	Flagellin {UniProtKB/TrEMBL:Q97IK6}	[TP0640-TP0870 (0.6975479)]
COG0840	COG1344	CAC0542	CAC0542	Methyl-accepting chemotaxis protein	CAC1555	CAC1555	Flagellin {UniProtKB/TrEMBL:Q97IT5}	[TP0640-TP0870 (0.6975479)]
COG0840	COG1344	CAC1387	CAC1387	Membrane associated chemotaxis sensory transducer	CAC1634	CAC1634	Flagellin {UniProtKB/TrEMBL:Q97IK6}	[TP0640-TP0870 (0.6975479)]
COG0840	COG1344	CAC1387	CAC1387	Membrane associated chemotaxis sensory transducer	CAC2167	CAC2167	Flagellin family protein	[TP0640-TP0870 (0.6975479)]
COG0840	COG1344	CAC0805	CAC0805	Methyl-accepting chemotaxis protein	CAC1634	CAC1634	Flagellin {UniProtKB/TrEMBL:Q97IK6}	[TP0640-TP0870 (0.6975479)]
COG0840	COG1344	CAC2617	CAC2617	Membrane associated methyl-chemotaxis protein,	CAC1555	CAC1555	Flagellin {UniProtKB/TrEMBL:Q97IT5}	[TP0640-TP0870 (0.6975479)]
COG0840	COG1344	CAC1601	CAC1601	Methyl-accepting chemotaxis-like protein	CAC1634	CAC1634	Flagellin {UniProtKB/TrEMBL:Q97IK6}	[TP0640-TP0870 (0.6975479)]
COG0840	COG1344	CAC3688	CAC3688	Membrane-associated methyl-accepting chemotaxis	CAC1634	CAC1634	Flagellin {UniProtKB/TrEMBL:Q97IK6}	[TP0640-TP0870 (0.6975479)]
COG0840	COG1344	CAC3397	CAC3397	Membrane associated methyl-accepting chemotaxis	CAC2211	CAC2211	Flagellin {UniProtKB/TrEMBL:Q97H04}	[TP0640-TP0870 (0.6975479)]
COG0840	COG1344	CAC1524	CAC1524	Methyl-accepting chemotaxis-like domain	CAC2211	CAC2211	Flagellin {UniProtKB/TrEMBL:Q97H04}	[TP0640-TP0870 (0.6975479)]
COG0840	COG1344	CAC1387	CAC1387	Membrane associated chemotaxis sensory transducer	CAC2211	CAC2211	Flagellin {UniProtKB/TrEMBL:Q97H04}	[TP0640-TP0870 (0.6975479)]
COG0840	COG1344	CAC0543	CAC0543	Methyl-accepting chemotaxis protein	CAC2203	CAC2203	Flagellin {UniProtKB/TrEMBL:O69136}	[TP0640-TP0870 (0.6975479)]
COG0840	COG1344	CAC2821	CAC2821	Methyl-accepting chemotaxis protein	CAC2211	CAC2211	Flagellin {UniProtKB/TrEMBL:Q97H04}	[TP0640-TP0870 (0.6975479)]
COG0840	COG1344	CAC3510	CAC3510	Membrane associated methyl-accepting chemotaxis	CAC1634	CAC1634	Flagellin {UniProtKB/TrEMBL:Q97IK6}	[TP0640-TP0870 (0.6975479)]
COG0840	COG1344	CAC3545	CAC3545	Methyl-accepting chemotaxis protein	CAC2167	CAC2167	Flagellin family protein	[TP0640-TP0870 (0.6975479)]
COG0840	COG1344	CAC3388	CAC3388	Methyl-accepting chemotaxis protein	CAC1555	CAC1555	Flagellin {UniProtKB/TrEMBL:Q97IT5}	[TP0640-TP0870 (0.6975479)]
COG0840	COG1344	CAC1703	CAC1703	Methyl-accepting chemotaxis protein	CAC2167	CAC2167	Flagellin family protein	[TP0640-TP0870 (0.6975479)]
COG0840	COG1344	CAC3352	CAC3352	Membrane associated methyl-accepting chemotaxis	CAC2167	CAC2167	Flagellin family protein	[TP0640-TP0870 (0.6975479)]
COG0840	COG1344	CAC3397	CAC3397	Membrane associated methyl-accepting chemotaxis	CAC2167	CAC2167	Flagellin family protein	[TP0640-TP0870 (0.6975479)]
COG0840	COG1344	CAC2483	CAC2483	Methyl-accepting chemotaxis protein	CAC2167	CAC2167	Flagellin family protein	[TP0640-TP0870 (0.6975479)]
COG0840	COG1344	CAC0120	CAC0120	Membrane-associated methyl-accepting chemotaxis	CAC2211	CAC2211	Flagellin {UniProtKB/TrEMBL:Q97H04}	[TP0640-TP0870 (0.6975479)]
COG0840	COG1344	CAC3510	CAC3510	Membrane associated methyl-accepting chemotaxis	CAC2203	CAC2203	Flagellin {UniProtKB/TrEMBL:O69136}	[TP0640-TP0870 (0.6975479)]
COG0840	COG1344	CAC0543	CAC0543	Methyl-accepting chemotaxis protein	CAC2167	CAC2167	Flagellin family protein	[TP0640-TP0870 (0.6975479)]
COG0840	COG1344	CAC0381	CAC0381	Methyl-accepting chemotaxis protein	CAC1634	CAC1634	Flagellin {UniProtKB/TrEMBL:Q97IK6}	[TP0640-TP0870 (0.6975479)]
COG0840	COG1344	CAC0909	CAC0909	Methyl-accepting chemotaxis protein, contain HAMP	CAC1555	CAC1555	Flagellin {UniProtKB/TrEMBL:Q97IT5}	[TP0640-TP0870 (0.6975479)]
COG0840	COG1344	CAC1579	CAC1579	Methyl-accepting chemotaxis-like protein	CAC2211	CAC2211	Flagellin {UniProtKB/TrEMBL:Q97H04}	[TP0640-TP0870 (0.6975479)]
COG0840	COG1344	CAC0250	CAC0250	Methyl-accepting chemotaxis protein	CAC2203	CAC2203	Flagellin {UniProtKB/TrEMBL:O69136}	[TP0640-TP0870 (0.6975479)]
COG0840	COG1344	CAC2483	CAC2483	Methyl-accepting chemotaxis protein	CAC2203	CAC2203	Flagellin {UniProtKB/TrEMBL:O69136}	[TP0640-TP0870 (0.6975479)]
COG0840	COG1344	CAC0909	CAC0909	Methyl-accepting chemotaxis protein, contain HAMP	CAC2211	CAC2211	Flagellin {UniProtKB/TrEMBL:Q97H04}	[TP0640-TP0870 (0.6975479)]
COG0840	COG1344	CAC3397	CAC3397	Membrane associated methyl-accepting chemotaxis	CAC1634	CAC1634	Flagellin {UniProtKB/TrEMBL:Q97IK6}	[TP0640-TP0870 (0.6975479)]
COG0840	COG1344	CAC2617	CAC2617	Membrane associated methyl-chemotaxis protein,	CAC1634	CAC1634	Flagellin {UniProtKB/TrEMBL:Q97IK6}	[TP0640-TP0870 (0.6975479)]
COG0840	COG1344	CAC2746	CAC2746	Membrane associated methyl-accepting chemotaxis	CAC1634	CAC1634	Flagellin {UniProtKB/TrEMBL:Q97IK6}	[TP0640-TP0870 (0.6975479)]
COG0840	COG1344	CAC3545	CAC3545	Methyl-accepting chemotaxis protein	CAC1634	CAC1634	Flagellin {UniProtKB/TrEMBL:Q97IK6}	[TP0640-TP0870 (0.6975479)]
COG0840	COG1344	CAC2821	CAC2821	Methyl-accepting chemotaxis protein	CAC2167	CAC2167	Flagellin family protein	[TP0640-TP0870 (0.6975479)]
COG0840	COG1344	CAC2774	CAC2774	Methyl-accepting chemotaxis protein with HAMP	CAC2167	CAC2167	Flagellin family protein	[TP0640-TP0870 (0.6975479)]
COG0840	COG1344	CAC2483	CAC2483	Methyl-accepting chemotaxis protein	CAC2211	CAC2211	Flagellin {UniProtKB/TrEMBL:Q97H04}	[TP0640-TP0870 (0.6975479)]
COG0840	COG1344	CAC1601	CAC1601	Methyl-accepting chemotaxis-like protein	CAC2203	CAC2203	Flagellin {UniProtKB/TrEMBL:O69136}	[TP0640-TP0870 (0.6975479)]
COG0840	COG1344	CAC0543	CAC0543	Methyl-accepting chemotaxis protein	CAC1634	CAC1634	Flagellin {UniProtKB/TrEMBL:Q97IK6}	[TP0640-TP0870 (0.6975479)]
COG0840	COG1344	CAC2547	CAC2547	Possible membrane-associated methyl-accepting	CAC2203	CAC2203	Flagellin {UniProtKB/TrEMBL:O69136}	[TP0640-TP0870 (0.6975479)]
COG0840	COG1344	CAC0542	CAC0542	Methyl-accepting chemotaxis protein	CAC2211	CAC2211	Flagellin {UniProtKB/TrEMBL:Q97H04}	[TP0640-TP0870 (0.6975479)]
COG0840	COG1344	CAC0741	CAC0741	Methyl-accepting chemotaxis protein	CAC2167	CAC2167	Flagellin family protein	[TP0640-TP0870 (0.6975479)]
COG0840	COG1344	CAC0543	CAC0543	Methyl-accepting chemotaxis protein	CAC2211	CAC2211	Flagellin {UniProtKB/TrEMBL:Q97H04}	[TP0640-TP0870 (0.6975479)]
COG0840	COG1344	CAC0433	CAC0433	Methyl-accepting chemotaxis protein	CAC1555	CAC1555	Flagellin {UniProtKB/TrEMBL:Q97IT5}	[TP0640-TP0870 (0.6975479)]
COG0840	COG1344	CAC3388	CAC3388	Methyl-accepting chemotaxis protein	CAC2167	CAC2167	Flagellin family protein	[TP0640-TP0870 (0.6975479)]
COG0840	COG1344	CAC0741	CAC0741	Methyl-accepting chemotaxis protein	CAC2203	CAC2203	Flagellin {UniProtKB/TrEMBL:O69136}	[TP0640-TP0870 (0.6975479)]
COG0840	COG1344	CAC3243	CAC3243	Membrane associated methyl-accepting chemotaxis	CAC1634	CAC1634	Flagellin {UniProtKB/TrEMBL:Q97IK6}	[TP0640-TP0870 (0.6975479)]
COG0840	COG1344	CAC2483	CAC2483	Methyl-accepting chemotaxis protein	CAC1634	CAC1634	Flagellin {UniProtKB/TrEMBL:Q97IK6}	[TP0640-TP0870 (0.6975479)]
COG0840	COG1344	CAC1352	CAC1352	Membrane associated chemotaxis sensory transducer	CAC2203	CAC2203	Flagellin {UniProtKB/TrEMBL:O69136}	[TP0640-TP0870 (0.6975479)]
COG0840	COG1344	CAC0741	CAC0741	Methyl-accepting chemotaxis protein	CAC2211	CAC2211	Flagellin {UniProtKB/TrEMBL:Q97H04}	[TP0640-TP0870 (0.6975479)]
COG0840	COG1344	CAC0250	CAC0250	Methyl-accepting chemotaxis protein	CAC2211	CAC2211	Flagellin {UniProtKB/TrEMBL:Q97H04}	[TP0640-TP0870 (0.6975479)]
COG0840	COG1344	CAC0741	CAC0741	Methyl-accepting chemotaxis protein	CAC1555	CAC1555	Flagellin {UniProtKB/TrEMBL:Q97IT5}	[TP0640-TP0870 (0.6975479)]
COG0840	COG1344	CAC0805	CAC0805	Methyl-accepting chemotaxis protein	CAC2203	CAC2203	Flagellin {UniProtKB/TrEMBL:O69136}	[TP0640-TP0870 (0.6975479)]
COG0840	COG1344	CAC2745	CAC2745	Membrane associated methyl-accepting chemotaxis	CAC2211	CAC2211	Flagellin {UniProtKB/TrEMBL:Q97H04}	[TP0640-TP0870 (0.6975479)]
COG0840	COG1344	CAC2803	CAC2803	Membrane associated methyl-accepting chemotaxis	CAC2167	CAC2167	Flagellin family protein	[TP0640-TP0870 (0.6975479)]
COG0840	COG1344	CAC1579	CAC1579	Methyl-accepting chemotaxis-like protein	CAC1634	CAC1634	Flagellin {UniProtKB/TrEMBL:Q97IK6}	[TP0640-TP0870 (0.6975479)]
COG0840	COG1344	CAC0381	CAC0381	Methyl-accepting chemotaxis protein	CAC2211	CAC2211	Flagellin {UniProtKB/TrEMBL:Q97H04}	[TP0640-TP0870 (0.6975479)]
COG0840	COG1344	CAC1524	CAC1524	Methyl-accepting chemotaxis-like domain	CAC2167	CAC2167	Flagellin family protein	[TP0640-TP0870 (0.6975479)]
COG0840	COG1344	CAC0741	CAC0741	Methyl-accepting chemotaxis protein	CAC1634	CAC1634	Flagellin {UniProtKB/TrEMBL:Q97IK6}	[TP0640-TP0870 (0.6975479)]
COG0840	COG1344	CAC2746	CAC2746	Membrane associated methyl-accepting chemotaxis	CAC2211	CAC2211	Flagellin {UniProtKB/TrEMBL:Q97H04}	[TP0640-TP0870 (0.6975479)]
COG0840	COG1344	CAC3688	CAC3688	Membrane-associated methyl-accepting chemotaxis	CAC2211	CAC2211	Flagellin {UniProtKB/TrEMBL:Q97H04}	[TP0640-TP0870 (0.6975479)]
COG0840	COG1344	CAC3688	CAC3688	Membrane-associated methyl-accepting chemotaxis	CAC2203	CAC2203	Flagellin {UniProtKB/TrEMBL:O69136}	[TP0640-TP0870 (0.6975479)]
COG0840	COG1344	CAC2763	CAC2763	Membrane assosiated methyl-accepting chemotaxis	CAC2211	CAC2211	Flagellin {UniProtKB/TrEMBL:Q97H04}	[TP0640-TP0870 (0.6975479)]
COG0840	COG1344	CAC3243	CAC3243	Membrane associated methyl-accepting chemotaxis	CAC2203	CAC2203	Flagellin {UniProtKB/TrEMBL:O69136}	[TP0640-TP0870 (0.6975479)]
COG0840	COG1344	CAC3243	CAC3243	Membrane associated methyl-accepting chemotaxis	CAC2211	CAC2211	Flagellin {UniProtKB/TrEMBL:Q97H04}	[TP0640-TP0870 (0.6975479)]
COG0840	COG1344	CAC2547	CAC2547	Possible membrane-associated methyl-accepting	CAC2211	CAC2211	Flagellin {UniProtKB/TrEMBL:Q97H04}	[TP0640-TP0870 (0.6975479)]
COG0840	COG1344	CAC2803	CAC2803	Membrane associated methyl-accepting chemotaxis	CAC2211	CAC2211	Flagellin {UniProtKB/TrEMBL:Q97H04}	[TP0640-TP0870 (0.6975479)]
COG0840	COG1344	CAC2746	CAC2746	Membrane associated methyl-accepting chemotaxis	CAC2203	CAC2203	Flagellin {UniProtKB/TrEMBL:O69136}	[TP0640-TP0870 (0.6975479)]
COG0840	COG1344	CAC1524	CAC1524	Methyl-accepting chemotaxis-like domain	CAC2203	CAC2203	Flagellin {UniProtKB/TrEMBL:O69136}	[TP0640-TP0870 (0.6975479)]
COG0840	COG1344	CAC3243	CAC3243	Membrane associated methyl-accepting chemotaxis	CAC2167	CAC2167	Flagellin family protein	[TP0640-TP0870 (0.6975479)]
COG0840	COG1344	CAC3243	CAC3243	Membrane associated methyl-accepting chemotaxis	CAC1555	CAC1555	Flagellin {UniProtKB/TrEMBL:Q97IT5}	[TP0640-TP0870 (0.6975479)]
COG0840	COG1344	CAC2547	CAC2547	Possible membrane-associated methyl-accepting	CAC1555	CAC1555	Flagellin {UniProtKB/TrEMBL:Q97IT5}	[TP0640-TP0870 (0.6975479)]
COG0840	COG1344	CAC1352	CAC1352	Membrane associated chemotaxis sensory transducer	CAC2167	CAC2167	Flagellin family protein	[TP0640-TP0870 (0.6975479)]
COG0840	COG1344	CAC3511	CAC3511	Membrane associated methyl-accepting chemotaxis	CAC1555	CAC1555	Flagellin {UniProtKB/TrEMBL:Q97IT5}	[TP0640-TP0870 (0.6975479)]
COG0840	COG1344	CAC0542	CAC0542	Methyl-accepting chemotaxis protein	CAC2167	CAC2167	Flagellin family protein	[TP0640-TP0870 (0.6975479)]
COG0840	COG1344	CAC0805	CAC0805	Methyl-accepting chemotaxis protein	CAC2167	CAC2167	Flagellin family protein	[TP0640-TP0870 (0.6975479)]
COG0840	COG1344	CAC1601	CAC1601	Methyl-accepting chemotaxis-like protein	CAC2211	CAC2211	Flagellin {UniProtKB/TrEMBL:Q97H04}	[TP0640-TP0870 (0.6975479)]
COG0840	COG1344	CAC1387	CAC1387	Membrane associated chemotaxis sensory transducer	CAC2203	CAC2203	Flagellin {UniProtKB/TrEMBL:O69136}	[TP0640-TP0870 (0.6975479)]
COG0840	COG1344	CAC0443	CAC0443	Methyl-accepting chemotaxis protein	CAC1634	CAC1634	Flagellin {UniProtKB/TrEMBL:Q97IK6}	[TP0640-TP0870 (0.6975479)]
COG0840	COG1344	CAC3511	CAC3511	Membrane associated methyl-accepting chemotaxis	CAC2211	CAC2211	Flagellin {UniProtKB/TrEMBL:Q97H04}	[TP0640-TP0870 (0.6975479)]
COG0840	COG1344	CAC3352	CAC3352	Membrane associated methyl-accepting chemotaxis	CAC1555	CAC1555	Flagellin {UniProtKB/TrEMBL:Q97IT5}	[TP0640-TP0870 (0.6975479)]
COG0840	COG1344	CAC2763	CAC2763	Membrane assosiated methyl-accepting chemotaxis	CAC1555	CAC1555	Flagellin {UniProtKB/TrEMBL:Q97IT5}	[TP0640-TP0870 (0.6975479)]
COG0840	COG1344	CAC2763	CAC2763	Membrane assosiated methyl-accepting chemotaxis	CAC2167	CAC2167	Flagellin family protein	[TP0640-TP0870 (0.6975479)]
COG0840	COG1344	CAC3476	CAC3476	Methyl-accepting chemotaxis protein	CAC2203	CAC2203	Flagellin {UniProtKB/TrEMBL:O69136}	[TP0640-TP0870 (0.6975479)]
COG0840	COG1344	CAC2745	CAC2745	Membrane associated methyl-accepting chemotaxis	CAC2203	CAC2203	Flagellin {UniProtKB/TrEMBL:O69136}	[TP0640-TP0870 (0.6975479)]
COG0840	COG1344	CAC3476	CAC3476	Methyl-accepting chemotaxis protein	CAC2167	CAC2167	Flagellin family protein	[TP0640-TP0870 (0.6975479)]
COG0840	COG1344	CAC1387	CAC1387	Membrane associated chemotaxis sensory transducer	CAC1555	CAC1555	Flagellin {UniProtKB/TrEMBL:Q97IT5}	[TP0640-TP0870 (0.6975479)]
COG0840	COG1344	CAC0815	CAC0815	Methyl-accepting chemotaxis protein	CAC2203	CAC2203	Flagellin {UniProtKB/TrEMBL:O69136}	[TP0640-TP0870 (0.6975479)]
COG0840	COG1344	CAC1579	CAC1579	Methyl-accepting chemotaxis-like protein	CAC1555	CAC1555	Flagellin {UniProtKB/TrEMBL:Q97IT5}	[TP0640-TP0870 (0.6975479)]
COG0840	COG1344	CAC3688	CAC3688	Membrane-associated methyl-accepting chemotaxis	CAC1555	CAC1555	Flagellin {UniProtKB/TrEMBL:Q97IT5}	[TP0640-TP0870 (0.6975479)]
COG0840	COG1344	CAC0250	CAC0250	Methyl-accepting chemotaxis protein	CAC1555	CAC1555	Flagellin {UniProtKB/TrEMBL:Q97IT5}	[TP0640-TP0870 (0.6975479)]
COG0840	COG1344	CAC0443	CAC0443	Methyl-accepting chemotaxis protein	CAC2203	CAC2203	Flagellin {UniProtKB/TrEMBL:O69136}	[TP0640-TP0870 (0.6975479)]
COG0840	COG1344	CAC2774	CAC2774	Methyl-accepting chemotaxis protein with HAMP	CAC1555	CAC1555	Flagellin {UniProtKB/TrEMBL:Q97IT5}	[TP0640-TP0870 (0.6975479)]
COG0840	COG1344	CAC1703	CAC1703	Methyl-accepting chemotaxis protein	CAC1634	CAC1634	Flagellin {UniProtKB/TrEMBL:Q97IK6}	[TP0640-TP0870 (0.6975479)]
COG0840	COG1344	CAC2420	CAC2420	Methyl-accepting chemotaxis protein	CAC1634	CAC1634	Flagellin {UniProtKB/TrEMBL:Q97IK6}	[TP0640-TP0870 (0.6975479)]
COG0840	COG1344	CAC2745	CAC2745	Membrane associated methyl-accepting chemotaxis	CAC1555	CAC1555	Flagellin {UniProtKB/TrEMBL:Q97IT5}	[TP0640-TP0870 (0.6975479)]
COG0840	COG1344	CAC3688	CAC3688	Membrane-associated methyl-accepting chemotaxis	CAC2167	CAC2167	Flagellin family protein	[TP0640-TP0870 (0.6975479)]
COG0840	COG1344	CAC3388	CAC3388	Methyl-accepting chemotaxis protein	CAC1634	CAC1634	Flagellin {UniProtKB/TrEMBL:Q97IK6}	[TP0640-TP0870 (0.6975479)]
COG0840	COG1344	CAC0805	CAC0805	Methyl-accepting chemotaxis protein	CAC2211	CAC2211	Flagellin {UniProtKB/TrEMBL:Q97H04}	[TP0640-TP0870 (0.6975479)]
COG0840	COG1344	CAC2420	CAC2420	Methyl-accepting chemotaxis protein	CAC2167	CAC2167	Flagellin family protein	[TP0640-TP0870 (0.6975479)]
COG0840	COG1344	CAC0909	CAC0909	Methyl-accepting chemotaxis protein, contain HAMP	CAC2167	CAC2167	Flagellin family protein	[TP0640-TP0870 (0.6975479)]
COG0840	COG1344	CAC0815	CAC0815	Methyl-accepting chemotaxis protein	CAC2167	CAC2167	Flagellin family protein	[TP0640-TP0870 (0.6975479)]
COG0840	COG1344	CAC1352	CAC1352	Membrane associated chemotaxis sensory transducer	CAC1634	CAC1634	Flagellin {UniProtKB/TrEMBL:Q97IK6}	[TP0640-TP0870 (0.6975479)]
COG0840	COG1344	CAC1579	CAC1579	Methyl-accepting chemotaxis-like protein	CAC2167	CAC2167	Flagellin family protein	[TP0640-TP0870 (0.6975479)]
COG0840	COG1344	CAC0381	CAC0381	Methyl-accepting chemotaxis protein	CAC2203	CAC2203	Flagellin {UniProtKB/TrEMBL:O69136}	[TP0640-TP0870 (0.6975479)]
COG0840	COG1344	CAC0433	CAC0433	Methyl-accepting chemotaxis protein	CAC2211	CAC2211	Flagellin {UniProtKB/TrEMBL:Q97H04}	[TP0640-TP0870 (0.6975479)]
COG0840	COG1344	CAC3476	CAC3476	Methyl-accepting chemotaxis protein	CAC1634	CAC1634	Flagellin {UniProtKB/TrEMBL:Q97IK6}	[TP0640-TP0870 (0.6975479)]
COG0840	COG1344	CAC3545	CAC3545	Methyl-accepting chemotaxis protein	CAC2211	CAC2211	Flagellin {UniProtKB/TrEMBL:Q97H04}	[TP0640-TP0870 (0.6975479)]
COG0840	COG1344	CAC0381	CAC0381	Methyl-accepting chemotaxis protein	CAC2167	CAC2167	Flagellin family protein	[TP0640-TP0870 (0.6975479)]
COG0840	COG1344	CAC0909	CAC0909	Methyl-accepting chemotaxis protein, contain HAMP	CAC1634	CAC1634	Flagellin {UniProtKB/TrEMBL:Q97IK6}	[TP0640-TP0870 (0.6975479)]
COG0840	COG1344	CAC2803	CAC2803	Membrane associated methyl-accepting chemotaxis	CAC2203	CAC2203	Flagellin {UniProtKB/TrEMBL:O69136}	[TP0640-TP0870 (0.6975479)]
COG0840	COG1344	CAC2617	CAC2617	Membrane associated methyl-chemotaxis protein,	CAC2211	CAC2211	Flagellin {UniProtKB/TrEMBL:Q97H04}	[TP0640-TP0870 (0.6975479)]
COG0840	COG1344	CAC0120	CAC0120	Membrane-associated methyl-accepting chemotaxis	CAC2167	CAC2167	Flagellin family protein	[TP0640-TP0870 (0.6975479)]
COG0840	COG1344	CAC0815	CAC0815	Methyl-accepting chemotaxis protein	CAC2211	CAC2211	Flagellin {UniProtKB/TrEMBL:Q97H04}	[TP0640-TP0870 (0.6975479)]
COG0840	COG1344	CAC3545	CAC3545	Methyl-accepting chemotaxis protein	CAC1555	CAC1555	Flagellin {UniProtKB/TrEMBL:Q97IT5}	[TP0640-TP0870 (0.6975479)]
COG0840	COG1344	CAC3476	CAC3476	Methyl-accepting chemotaxis protein	CAC2211	CAC2211	Flagellin {UniProtKB/TrEMBL:Q97H04}	[TP0640-TP0870 (0.6975479)]
COG0840	COG1344	CAC1524	CAC1524	Methyl-accepting chemotaxis-like domain	CAC1555	CAC1555	Flagellin {UniProtKB/TrEMBL:Q97IT5}	[TP0640-TP0870 (0.6975479)]
COG0840	COG1344	CAC2821	CAC2821	Methyl-accepting chemotaxis protein	CAC1634	CAC1634	Flagellin {UniProtKB/TrEMBL:Q97IK6}	[TP0640-TP0870 (0.6975479)]
COG0840	COG1344	CAC3510	CAC3510	Membrane associated methyl-accepting chemotaxis	CAC2167	CAC2167	Flagellin family protein	[TP0640-TP0870 (0.6975479)]
COG0840	COG1344	CAC0443	CAC0443	Methyl-accepting chemotaxis protein	CAC2167	CAC2167	Flagellin family protein	[TP0640-TP0870 (0.6975479)]
COG0840	COG1344	CAC1601	CAC1601	Methyl-accepting chemotaxis-like protein	CAC2167	CAC2167	Flagellin family protein	[TP0640-TP0870 (0.6975479)]
COG0840	COG1344	CAC0120	CAC0120	Membrane-associated methyl-accepting chemotaxis	CAC2203	CAC2203	Flagellin {UniProtKB/TrEMBL:O69136}	[TP0640-TP0870 (0.6975479)]
COG0840	COG1344	CAC1703	CAC1703	Methyl-accepting chemotaxis protein	CAC2203	CAC2203	Flagellin {UniProtKB/TrEMBL:O69136}	[TP0640-TP0870 (0.6975479)]
COG0840	COG1344	CAC0381	CAC0381	Methyl-accepting chemotaxis protein	CAC1555	CAC1555	Flagellin {UniProtKB/TrEMBL:Q97IT5}	[TP0640-TP0870 (0.6975479)]
COG0840	COG1344	CAC3511	CAC3511	Membrane associated methyl-accepting chemotaxis	CAC1634	CAC1634	Flagellin {UniProtKB/TrEMBL:Q97IK6}	[TP0640-TP0870 (0.6975479)]
COG0840	COG1344	CAC3352	CAC3352	Membrane associated methyl-accepting chemotaxis	CAC1634	CAC1634	Flagellin {UniProtKB/TrEMBL:Q97IK6}	[TP0640-TP0870 (0.6975479)]
COG0840	COG1344	CAC0443	CAC0443	Methyl-accepting chemotaxis protein	CAC1555	CAC1555	Flagellin {UniProtKB/TrEMBL:Q97IT5}	[TP0640-TP0870 (0.6975479)]
COG0840	COG1344	CAC0120	CAC0120	Membrane-associated methyl-accepting chemotaxis	CAC1555	CAC1555	Flagellin {UniProtKB/TrEMBL:Q97IT5}	[TP0640-TP0870 (0.6975479)]
COG0840	COG1344	CAC2774	CAC2774	Methyl-accepting chemotaxis protein with HAMP	CAC2211	CAC2211	Flagellin {UniProtKB/TrEMBL:Q97H04}	[TP0640-TP0870 (0.6975479)]
COG0840	COG1344	CAC3511	CAC3511	Membrane associated methyl-accepting chemotaxis	CAC2203	CAC2203	Flagellin {UniProtKB/TrEMBL:O69136}	[TP0640-TP0870 (0.6975479)]
COG0840	COG1344	CAC2483	CAC2483	Methyl-accepting chemotaxis protein	CAC1555	CAC1555	Flagellin {UniProtKB/TrEMBL:Q97IT5}	[TP0640-TP0870 (0.6975479)]
COG0840	COG1344	CAC2746	CAC2746	Membrane associated methyl-accepting chemotaxis	CAC2167	CAC2167	Flagellin family protein	[TP0640-TP0870 (0.6975479)]
COG0840	COG1344	CAC3352	CAC3352	Membrane associated methyl-accepting chemotaxis	CAC2211	CAC2211	Flagellin {UniProtKB/TrEMBL:Q97H04}	[TP0640-TP0870 (0.6975479)]
COG0840	COG1344	CAC2617	CAC2617	Membrane associated methyl-chemotaxis protein,	CAC2167	CAC2167	Flagellin family protein	[TP0640-TP0870 (0.6975479)]
COG0840	COG1344	CAC0433	CAC0433	Methyl-accepting chemotaxis protein	CAC2167	CAC2167	Flagellin family protein	[TP0640-TP0870 (0.6975479)]
COG0840	COG1344	CAC2420	CAC2420	Methyl-accepting chemotaxis protein	CAC1555	CAC1555	Flagellin {UniProtKB/TrEMBL:Q97IT5}	[TP0640-TP0870 (0.6975479)]
COG0840	COG1344	CAC3397	CAC3397	Membrane associated methyl-accepting chemotaxis	CAC1555	CAC1555	Flagellin {UniProtKB/TrEMBL:Q97IT5}	[TP0640-TP0870 (0.6975479)]
COG0840	COG1344	CAC0805	CAC0805	Methyl-accepting chemotaxis protein	CAC1555	CAC1555	Flagellin {UniProtKB/TrEMBL:Q97IT5}	[TP0640-TP0870 (0.6975479)]
COG0840	COG1344	CAC0543	CAC0543	Methyl-accepting chemotaxis protein	CAC1555	CAC1555	Flagellin {UniProtKB/TrEMBL:Q97IT5}	[TP0640-TP0870 (0.6975479)]
COG0840	COG1344	CAC3510	CAC3510	Membrane associated methyl-accepting chemotaxis	CAC2211	CAC2211	Flagellin {UniProtKB/TrEMBL:Q97H04}	[TP0640-TP0870 (0.6975479)]
COG0840	COG1344	CAC2420	CAC2420	Methyl-accepting chemotaxis protein	CAC2211	CAC2211	Flagellin {UniProtKB/TrEMBL:Q97H04}	[TP0640-TP0870 (0.6975479)]
COG0840	COG1344	CAC2547	CAC2547	Possible membrane-associated methyl-accepting	CAC2167	CAC2167	Flagellin family protein	[TP0640-TP0870 (0.6975479)]
COG0840	COG1344	CAC1579	CAC1579	Methyl-accepting chemotaxis-like protein	CAC2203	CAC2203	Flagellin {UniProtKB/TrEMBL:O69136}	[TP0640-TP0870 (0.6975479)]
COG0840	COG1344	CAC2745	CAC2745	Membrane associated methyl-accepting chemotaxis	CAC2167	CAC2167	Flagellin family protein	[TP0640-TP0870 (0.6975479)]
COG0840	COG1344	CAC0120	CAC0120	Membrane-associated methyl-accepting chemotaxis	CAC1634	CAC1634	Flagellin {UniProtKB/TrEMBL:Q97IK6}	[TP0640-TP0870 (0.6975479)]
COG0840	COG1344	CAC0433	CAC0433	Methyl-accepting chemotaxis protein	CAC2203	CAC2203	Flagellin {UniProtKB/TrEMBL:O69136}	[TP0640-TP0870 (0.6975479)]
COG0840	COG1344	CAC1703	CAC1703	Methyl-accepting chemotaxis protein	CAC2211	CAC2211	Flagellin {UniProtKB/TrEMBL:Q97H04}	[TP0640-TP0870 (0.6975479)]
COG0840	COG1344	CAC3510	CAC3510	Membrane associated methyl-accepting chemotaxis	CAC1555	CAC1555	Flagellin {UniProtKB/TrEMBL:Q97IT5}	[TP0640-TP0870 (0.6975479)]
COG0840	COG1344	CAC2745	CAC2745	Membrane associated methyl-accepting chemotaxis	CAC1634	CAC1634	Flagellin {UniProtKB/TrEMBL:Q97IK6}	[TP0640-TP0870 (0.6975479)]
COG0024	COG1121	CAC3111	map	Methionine aminopeptidase (EC 3.4.11.18) (MAP) (Peptidase M)	CAC2877	CAC2877	ABC-type iron (III) transport system, ATPase	[TP0842-TP0164 (0.77940726)]
COG0361	COG1214	CAC3109	infA	Translation initiation factor IF-1	CAC2839	CAC2839	Inactive homolog of metal-dependent proteases	[TP0097-TP0876 (0.56457245)]
COG0255	COG1011	CAC3125	rpmC	50S ribosomal protein L29	CAC3581	CAC3581	HAD superfamily hydrolase	[TP0197-TP0158 (0.6077605)]
COG0255	COG1011	CAC3125	rpmC	50S ribosomal protein L29	CAC1776	CAC1776	HAD superfamily hydrolase	[TP0197-TP0158 (0.6077605)]
COG0255	COG1011	CAC3125	rpmC	50S ribosomal protein L29	CAC0468	CAC0468	HAD superfamily hydrolase	[TP0197-TP0158 (0.6077605)]
COG1108	COG2239	CAC2878	CAC2878	ABC-type iron (III) transport system, permease	CAC0684	CAC0684	CBS domains {UniProtKB/TrEMBL:Q97L78}	[TP0165-TP0917 (0.5215956)]
COG0546	COG0739	CAC0418	CAC0418	Predicted phosphatase, HAD family	CAC1252	CAC1252	Possible membrane metalloendopeptidases	[TP0554-TP0782 (0.73069036)]
COG0546	COG0739	CAC2496	CAC2496	Predicted phosphatase of HAD hydrolase	CAC1252	CAC1252	Possible membrane metalloendopeptidases	[TP0554-TP0782 (0.73069036)]
COG0242	COG1187	CAC2474	def2	Peptide deformylase 2 (EC 3.5.1.88) (PDF 2) (Polypeptide deformylase 2)	CAC1851	CAC1851	Predicted pseudouridylate synthase	[TP0757-TP0459 (0.5284328)]
COG0242	COG1187	CAC1722	def1	Peptide deformylase 1 (EC 3.5.1.88) (PDF 1) (Polypeptide deformylase 1)	CAC1851	CAC1851	Predicted pseudouridylate synthase	[TP0757-TP0459 (0.5284328)]
COG0242	COG1187	CAC2474	def2	Peptide deformylase 2 (EC 3.5.1.88) (PDF 2) (Polypeptide deformylase 2)	CAC2676	CAC2676	Predicted pseudouridylate synthase	[TP0757-TP0459 (0.5284328)]
COG0242	COG1187	CAC1722	def1	Peptide deformylase 1 (EC 3.5.1.88) (PDF 1) (Polypeptide deformylase 1)	CAC2676	CAC2676	Predicted pseudouridylate synthase	[TP0757-TP0459 (0.5284328)]
COG0457	COG0558	CAC0404	CAC0404	Serine/threonine protein kinase fused to TPR	CAC1814	CAC1814	Phosphatidylglycerophosphate synthase	[TP0067-TP0730 (0.86096925)]
COG0457	COG0558	CAC0045	CAC0045	TPR-repeat-containing protein	CAC3596	CAC3596	Phosphatidylglycerophosphate synthase	[TP0067-TP0730 (0.86096925)]
COG0457	COG0558	CAC1063	CAC1063	TPR-repeat-containing protein	CAC2024	CAC2024	Phosphatidylglycerophosphate synthase related	[TP0067-TP0730 (0.86096925)]
COG0457	COG0558	CAC2998	CAC2998	TPR-repeat-containing protein	CAC1814	CAC1814	Phosphatidylglycerophosphate synthase	[TP0067-TP0730 (0.86096925)]
COG0457	COG0558	CAC0925	CAC0925	TPR-repeat-containing protein	CAC1814	CAC1814	Phosphatidylglycerophosphate synthase	[TP0067-TP0730 (0.86096925)]
COG0457	COG0558	CAC0416	CAC0416	TPR-repeat-containing protein	CAC2024	CAC2024	Phosphatidylglycerophosphate synthase related	[TP0067-TP0730 (0.86096925)]
COG0457	COG0558	CAC1064	CAC1064	TPR-repeat-containing protein	CAC1814	CAC1814	Phosphatidylglycerophosphate synthase	[TP0067-TP0730 (0.86096925)]
COG0457	COG0558	CAC2490	CAC2490	Xre family DNA-binding domain and TPR repeats	CAC2024	CAC2024	Phosphatidylglycerophosphate synthase related	[TP0067-TP0730 (0.86096925)]
COG0457	COG0558	CAC0926	CAC0926	TPR-repeat-containing protein	CAC1814	CAC1814	Phosphatidylglycerophosphate synthase	[TP0067-TP0730 (0.86096925)]
COG0457	COG0558	CAC1214	CAC1214	Xre family DNA-binding domain and TPR-repeat	CAC2024	CAC2024	Phosphatidylglycerophosphate synthase related	[TP0067-TP0730 (0.86096925)]
COG0457	COG0558	CAP0149	CAP0149	Xre family DNA-binding domain and TRP-repeats	CAC3596	CAC3596	Phosphatidylglycerophosphate synthase	[TP0067-TP0730 (0.86096925)]
COG0457	COG0558	CAC0926	CAC0926	TPR-repeat-containing protein	CAC2024	CAC2024	Phosphatidylglycerophosphate synthase related	[TP0067-TP0730 (0.86096925)]
COG0457	COG0558	CAC1063	CAC1063	TPR-repeat-containing protein	CAC1814	CAC1814	Phosphatidylglycerophosphate synthase	[TP0067-TP0730 (0.86096925)]
COG0457	COG0558	CAC0416	CAC0416	TPR-repeat-containing protein	CAC1814	CAC1814	Phosphatidylglycerophosphate synthase	[TP0067-TP0730 (0.86096925)]
COG0457	COG0558	CAC2998	CAC2998	TPR-repeat-containing protein	CAC2024	CAC2024	Phosphatidylglycerophosphate synthase related	[TP0067-TP0730 (0.86096925)]
COG0457	COG0558	CAC0186	CAC0186	Xre family DNA-binding domain and	CAC2024	CAC2024	Phosphatidylglycerophosphate synthase related	[TP0067-TP0730 (0.86096925)]
COG0457	COG0558	CAC3449	CAC3449	TPR-repeat-containing protein	CAC1814	CAC1814	Phosphatidylglycerophosphate synthase	[TP0067-TP0730 (0.86096925)]
COG0457	COG0558	CAP0040	CAP0040	Xre family DNA-binding domain and TPR repeats	CAC2024	CAC2024	Phosphatidylglycerophosphate synthase related	[TP0067-TP0730 (0.86096925)]
COG0457	COG0558	CAC1214	CAC1214	Xre family DNA-binding domain and TPR-repeat	CAC1814	CAC1814	Phosphatidylglycerophosphate synthase	[TP0067-TP0730 (0.86096925)]
COG0457	COG0558	CAC0416	CAC0416	TPR-repeat-containing protein	CAC3596	CAC3596	Phosphatidylglycerophosphate synthase	[TP0067-TP0730 (0.86096925)]
COG0457	COG0558	CAC0186	CAC0186	Xre family DNA-binding domain and	CAC1814	CAC1814	Phosphatidylglycerophosphate synthase	[TP0067-TP0730 (0.86096925)]
COG0457	COG0558	CAC3449	CAC3449	TPR-repeat-containing protein	CAC3596	CAC3596	Phosphatidylglycerophosphate synthase	[TP0067-TP0730 (0.86096925)]
COG0457	COG0558	CAC0045	CAC0045	TPR-repeat-containing protein	CAC1814	CAC1814	Phosphatidylglycerophosphate synthase	[TP0067-TP0730 (0.86096925)]
COG0457	COG0558	CAC1064	CAC1064	TPR-repeat-containing protein	CAC2024	CAC2024	Phosphatidylglycerophosphate synthase related	[TP0067-TP0730 (0.86096925)]
COG0457	COG0558	CAC2490	CAC2490	Xre family DNA-binding domain and TPR repeats	CAC1814	CAC1814	Phosphatidylglycerophosphate synthase	[TP0067-TP0730 (0.86096925)]
COG0457	COG0558	CAC0404	CAC0404	Serine/threonine protein kinase fused to TPR	CAC3596	CAC3596	Phosphatidylglycerophosphate synthase	[TP0067-TP0730 (0.86096925)]
COG0457	COG0558	CAC3694	CAC3694	TPR-repeat-containing protein	CAC3596	CAC3596	Phosphatidylglycerophosphate synthase	[TP0067-TP0730 (0.86096925)]
COG0457	COG0558	CAC1067	CAC1067	TPR-repeat containing protein	CAC3596	CAC3596	Phosphatidylglycerophosphate synthase	[TP0067-TP0730 (0.86096925)]
COG0457	COG0558	CAC0412	CAC0412	TPR-repeat-containing protein	CAC1814	CAC1814	Phosphatidylglycerophosphate synthase	[TP0067-TP0730 (0.86096925)]
COG0457	COG0558	CAC1064	CAC1064	TPR-repeat-containing protein	CAC3596	CAC3596	Phosphatidylglycerophosphate synthase	[TP0067-TP0730 (0.86096925)]
COG0457	COG0558	CAC1067	CAC1067	TPR-repeat containing protein	CAC2024	CAC2024	Phosphatidylglycerophosphate synthase related	[TP0067-TP0730 (0.86096925)]
COG0457	COG0558	CAC0412	CAC0412	TPR-repeat-containing protein	CAC3596	CAC3596	Phosphatidylglycerophosphate synthase	[TP0067-TP0730 (0.86096925)]
COG0457	COG0558	CAC1214	CAC1214	Xre family DNA-binding domain and TPR-repeat	CAC3596	CAC3596	Phosphatidylglycerophosphate synthase	[TP0067-TP0730 (0.86096925)]
COG0457	COG0558	CAC1063	CAC1063	TPR-repeat-containing protein	CAC3596	CAC3596	Phosphatidylglycerophosphate synthase	[TP0067-TP0730 (0.86096925)]
COG0457	COG0558	CAC3694	CAC3694	TPR-repeat-containing protein	CAC1814	CAC1814	Phosphatidylglycerophosphate synthase	[TP0067-TP0730 (0.86096925)]
COG0457	COG0558	CAC0324	CAC0324	TPR repeats containing protein	CAC3596	CAC3596	Phosphatidylglycerophosphate synthase	[TP0067-TP0730 (0.86096925)]
COG0457	COG0558	CAC0925	CAC0925	TPR-repeat-containing protein	CAC3596	CAC3596	Phosphatidylglycerophosphate synthase	[TP0067-TP0730 (0.86096925)]
COG0457	COG0558	CAC3449	CAC3449	TPR-repeat-containing protein	CAC2024	CAC2024	Phosphatidylglycerophosphate synthase related	[TP0067-TP0730 (0.86096925)]
COG0457	COG0558	CAC2490	CAC2490	Xre family DNA-binding domain and TPR repeats	CAC3596	CAC3596	Phosphatidylglycerophosphate synthase	[TP0067-TP0730 (0.86096925)]
COG0457	COG0558	CAC0324	CAC0324	TPR repeats containing protein	CAC1814	CAC1814	Phosphatidylglycerophosphate synthase	[TP0067-TP0730 (0.86096925)]
COG0457	COG0558	CAC2822	CAC2822	TPR-repeat-containing protein	CAC1814	CAC1814	Phosphatidylglycerophosphate synthase	[TP0067-TP0730 (0.86096925)]
COG0457	COG0558	CAC0925	CAC0925	TPR-repeat-containing protein	CAC2024	CAC2024	Phosphatidylglycerophosphate synthase related	[TP0067-TP0730 (0.86096925)]
COG0457	COG0558	CAP0040	CAP0040	Xre family DNA-binding domain and TPR repeats	CAC1814	CAC1814	Phosphatidylglycerophosphate synthase	[TP0067-TP0730 (0.86096925)]
COG0457	COG0558	CAC0415	CAC0415	TPR-repeat-containing protein	CAC1814	CAC1814	Phosphatidylglycerophosphate synthase	[TP0067-TP0730 (0.86096925)]
COG0457	COG0558	CAC0045	CAC0045	TPR-repeat-containing protein	CAC2024	CAC2024	Phosphatidylglycerophosphate synthase related	[TP0067-TP0730 (0.86096925)]
COG0457	COG0558	CAC1043	CAC1043	Xre family DNA-binding domain and TPR-repeat	CAC1814	CAC1814	Phosphatidylglycerophosphate synthase	[TP0067-TP0730 (0.86096925)]
COG0457	COG0558	CAC3694	CAC3694	TPR-repeat-containing protein	CAC2024	CAC2024	Phosphatidylglycerophosphate synthase related	[TP0067-TP0730 (0.86096925)]
COG0457	COG0558	CAC2822	CAC2822	TPR-repeat-containing protein	CAC3596	CAC3596	Phosphatidylglycerophosphate synthase	[TP0067-TP0730 (0.86096925)]
COG0457	COG0558	CAC0415	CAC0415	TPR-repeat-containing protein	CAC2024	CAC2024	Phosphatidylglycerophosphate synthase related	[TP0067-TP0730 (0.86096925)]
COG0457	COG0558	CAP0040	CAP0040	Xre family DNA-binding domain and TPR repeats	CAC3596	CAC3596	Phosphatidylglycerophosphate synthase	[TP0067-TP0730 (0.86096925)]
COG0457	COG0558	CAP0149	CAP0149	Xre family DNA-binding domain and TRP-repeats	CAC1814	CAC1814	Phosphatidylglycerophosphate synthase	[TP0067-TP0730 (0.86096925)]
COG0457	COG0558	CAP0161	solR	Sol locus transcriptional repressor	CAC1814	CAC1814	Phosphatidylglycerophosphate synthase	[TP0067-TP0730 (0.86096925)]
COG0457	COG0558	CAC0324	CAC0324	TPR repeats containing protein	CAC2024	CAC2024	Phosphatidylglycerophosphate synthase related	[TP0067-TP0730 (0.86096925)]
COG0457	COG0558	CAC2998	CAC2998	TPR-repeat-containing protein	CAC3596	CAC3596	Phosphatidylglycerophosphate synthase	[TP0067-TP0730 (0.86096925)]
COG0457	COG0558	CAC0415	CAC0415	TPR-repeat-containing protein	CAC3596	CAC3596	Phosphatidylglycerophosphate synthase	[TP0067-TP0730 (0.86096925)]
COG0457	COG0558	CAP0161	solR	Sol locus transcriptional repressor	CAC2024	CAC2024	Phosphatidylglycerophosphate synthase related	[TP0067-TP0730 (0.86096925)]
COG0457	COG0558	CAC0412	CAC0412	TPR-repeat-containing protein	CAC2024	CAC2024	Phosphatidylglycerophosphate synthase related	[TP0067-TP0730 (0.86096925)]
COG0457	COG0558	CAP0161	solR	Sol locus transcriptional repressor	CAC3596	CAC3596	Phosphatidylglycerophosphate synthase	[TP0067-TP0730 (0.86096925)]
COG0457	COG0558	CAC1043	CAC1043	Xre family DNA-binding domain and TPR-repeat	CAC3596	CAC3596	Phosphatidylglycerophosphate synthase	[TP0067-TP0730 (0.86096925)]
COG0457	COG0558	CAC0404	CAC0404	Serine/threonine protein kinase fused to TPR	CAC2024	CAC2024	Phosphatidylglycerophosphate synthase related	[TP0067-TP0730 (0.86096925)]
COG0457	COG0558	CAP0149	CAP0149	Xre family DNA-binding domain and TRP-repeats	CAC2024	CAC2024	Phosphatidylglycerophosphate synthase related	[TP0067-TP0730 (0.86096925)]
COG0457	COG0558	CAC0186	CAC0186	Xre family DNA-binding domain and	CAC3596	CAC3596	Phosphatidylglycerophosphate synthase	[TP0067-TP0730 (0.86096925)]
COG0457	COG0558	CAC1067	CAC1067	TPR-repeat containing protein	CAC1814	CAC1814	Phosphatidylglycerophosphate synthase	[TP0067-TP0730 (0.86096925)]
COG0457	COG0558	CAC2822	CAC2822	TPR-repeat-containing protein	CAC2024	CAC2024	Phosphatidylglycerophosphate synthase related	[TP0067-TP0730 (0.86096925)]
COG0457	COG0558	CAC0926	CAC0926	TPR-repeat-containing protein	CAC3596	CAC3596	Phosphatidylglycerophosphate synthase	[TP0067-TP0730 (0.86096925)]
COG0457	COG0558	CAC1043	CAC1043	Xre family DNA-binding domain and TPR-repeat	CAC2024	CAC2024	Phosphatidylglycerophosphate synthase related	[TP0067-TP0730 (0.86096925)]
COG0020	COG1508	CAC1791	uppS	Undecaprenyl pyrophosphate synthetase (EC 2.5.1.31) (UPP synthetase) (Di-trans,poly-cis-decaprenylcistransferase) (Undecaprenyl diphosphate synthase) (UDS)	CAC0707	CAC0707	RNA polymerase sigma-54 factor	[TP0603-TP0111 (0.79878455)]
COG0020	COG1508	CAC1432	CAC1432	Undecaprenyl pyrophosphate synthase related	CAC0707	CAC0707	RNA polymerase sigma-54 factor	[TP0603-TP0111 (0.79878455)]
COG0192	COG1774	CAC2856	metK	S-adenosylmethionine synthetase (EC 2.5.1.6) (Methionine adenosyltransferase) (AdoMet synthetase) (MAT)	CAC0301	CAC0301	Signal peptidase II (PSP1) homolog, YAAT	[TP0794-TP0046 (0.7023217)]
COG0420	COG0739	CAC2737	CAC2737	DNA repair exonuclease {UniProtKB/TrEMBL:Q97FK0}	CAC1252	CAC1252	Possible membrane metalloendopeptidases	[TP0626-TP0782 (0.7781429)]
COG1385	COG2812	CAC1285	CAC1285	Hypothetical protein {UniProtKB/TrEMBL:Q9ZIA2}	CAC0125	CAC0125	DNA-directed DNA polymerase, III chain	[TP0276-TP1005 (0.66627616)]
COG1385	COG2812	CAC1285	CAC1285	Hypothetical protein {UniProtKB/TrEMBL:Q9ZIA2}	CAC0300	CAC0300	DNA-polymerase III, gamma subunit	[TP0276-TP1005 (0.66627616)]
COG0217	COG0739	CAC2295	CA_C2295	Hypothetical UPF0082 protein CAC2295	CAC1252	CAC1252	Possible membrane metalloendopeptidases	[TP0474-TP0864 (0.82349855)]
COG0242	COG0254	CAC1722	def1	Peptide deformylase 1 (EC 3.5.1.88) (PDF 1) (Polypeptide deformylase 1)	CAC2888	rpmE	50S ribosomal protein L31	[TP0757-TP0255 (0.6434887)]
COG0242	COG0254	CAC2474	def2	Peptide deformylase 2 (EC 3.5.1.88) (PDF 2) (Polypeptide deformylase 2)	CAC2888	rpmE	50S ribosomal protein L31	[TP0757-TP0255 (0.6434887)]
COG0442	COG1466	CAC3178	CAC3178	Prolyl-tRNA synthetase {UniProtKB/TrEMBL:Q97ED5}	CAC1273	CAC1273	Uncharacterized protein, YQEN B.subtilis homolog	[TP0160-TP0588 (0.66563916)]
COG0705	COG2239	CAC0954	CAC0954	Uncharacterized membrane protein	CAC0684	CAC0684	CBS domains {UniProtKB/TrEMBL:Q97L78}	[TP0982-TP0917 (0.5527395)]
COG0847	COG1558	CAC0738	CAC0738	DNA polymerase III epsilon subunit (3'-5'	CAC2164	CAC2164	Flagellar basal body rod protein FlgC	[TP0643-TP0397 (0.7022186)]
COG0305	COG0593	CAC1192	CAC1192	Phage replicative DNA helicase, YorI B.subtilis	CAC0001	dnaA	Chromosomal replication initiator protein dnaA	[TP0058-TP0001 (0.9013428)]
COG0305	COG0593	CAC3715	CAC3715	Replicative DNA helicase, DNAC	CAC0001	dnaA	Chromosomal replication initiator protein dnaA	[TP0058-TP0001 (0.9013428)]
COG0772	COG2239	CAC0505	CAC0505	Cell division membrane protein	CAC0684	CAC0684	CBS domains {UniProtKB/TrEMBL:Q97L78}	[TP0501-TP0917 (0.53388965), TP0387-TP0917 (0.61041105)]
COG0772	COG2239	CAC1251	CAC1251	Cell division protein, rodA/ftsW/spoVE family	CAC0684	CAC0684	CBS domains {UniProtKB/TrEMBL:Q97L78}	[TP0501-TP0917 (0.53388965), TP0387-TP0917 (0.61041105)]
COG0772	COG2239	CAC2126	CAC2126	Stage V sporulation protein E, FtsW/MrdB/SpoVE	CAC0684	CAC0684	CBS domains {UniProtKB/TrEMBL:Q97L78}	[TP0501-TP0917 (0.53388965), TP0387-TP0917 (0.61041105)]
COG1766	COG2239	CAC2162	CAC2162	Flagellar basal body M-ring protein FliF	CAC0684	CAC0684	CBS domains {UniProtKB/TrEMBL:Q97L78}	[TP0399-TP0917 (0.5059451)]
COG1582	COG4786	CAC2153	CAC2153	Flagellar protein flbD {UniProtKB/TrEMBL:Q97H60}	CAC2140	CAC2140	Flagellar basal body rod protein	[TP0726-TP0961 (0.6446794)]
COG1582	COG4786	CAC2153	CAC2153	Flagellar protein flbD {UniProtKB/TrEMBL:Q97H60}	CAC2139	CAC2139	Flagellar basal body rod protein	[TP0726-TP0961 (0.6446794)]
COG0178	COG1197	CAC0503	uvrA	UvrABC system protein A (UvrA protein) (Excinuclease ABC subunit A)	CAC3216	CAC3216	Transcription-repair coupling factor, MFD	[TP0514-TP0344 (0.9414915)]
COG0178	COG1197	CAC1464	CAC1464	UVRA-like protein, probably involved in MDR	CAC3216	CAC3216	Transcription-repair coupling factor, MFD	[TP0514-TP0344 (0.9414915)]
COG0264	COG0544	CAC1788	tsf	Elongation factor Ts (EF-Ts)	CAC2641	tig	Trigger factor {UniProtKB/Swiss-Prot:Q97FT6}	[TP0605-TP0506 (0.9100214)]
COG1344	COG1352	CAC2167	CAC2167	Flagellin family protein	CAC2221	CAC2221	Chemotaxis protein methyltransferase, cheR	[TP0870-TP0630 (0.7476691)]
COG1344	COG1352	CAC1555	CAC1555	Flagellin {UniProtKB/TrEMBL:Q97IT5}	CAC2221	CAC2221	Chemotaxis protein methyltransferase, cheR	[TP0870-TP0630 (0.7476691)]
COG1344	COG1352	CAC1634	CAC1634	Flagellin {UniProtKB/TrEMBL:Q97IK6}	CAC0121	CAC0121	Chemotaxis protein methyltransferase	[TP0870-TP0630 (0.7476691)]
COG1344	COG1352	CAC2203	CAC2203	Flagellin {UniProtKB/TrEMBL:O69136}	CAC2221	CAC2221	Chemotaxis protein methyltransferase, cheR	[TP0870-TP0630 (0.7476691)]
COG1344	COG1352	CAC2211	CAC2211	Flagellin {UniProtKB/TrEMBL:Q97H04}	CAC2221	CAC2221	Chemotaxis protein methyltransferase, cheR	[TP0870-TP0630 (0.7476691)]
COG1344	COG1352	CAC1634	CAC1634	Flagellin {UniProtKB/TrEMBL:Q97IK6}	CAC2221	CAC2221	Chemotaxis protein methyltransferase, cheR	[TP0870-TP0630 (0.7476691)]
COG1344	COG1352	CAC1555	CAC1555	Flagellin {UniProtKB/TrEMBL:Q97IT5}	CAC0121	CAC0121	Chemotaxis protein methyltransferase	[TP0870-TP0630 (0.7476691)]
COG1344	COG1352	CAC2211	CAC2211	Flagellin {UniProtKB/TrEMBL:Q97H04}	CAC0121	CAC0121	Chemotaxis protein methyltransferase	[TP0870-TP0630 (0.7476691)]
COG1344	COG1352	CAC2167	CAC2167	Flagellin family protein	CAC0121	CAC0121	Chemotaxis protein methyltransferase	[TP0870-TP0630 (0.7476691)]
COG1344	COG1352	CAC2203	CAC2203	Flagellin {UniProtKB/TrEMBL:O69136}	CAC0121	CAC0121	Chemotaxis protein methyltransferase	[TP0870-TP0630 (0.7476691)]
COG0495	COG1475	CAC0646	leuS	Leucyl-tRNA synthetase (EC 6.1.1.4) (Leucine--tRNA ligase) (LeuRS)	CAC3729	CAC3729	Stage 0 sporulation J, ParB family of DNA-binding	[TP0586-TP0271 (0.63095015)]
COG0495	COG1475	CAC0646	leuS	Leucyl-tRNA synthetase (EC 6.1.1.4) (Leucine--tRNA ligase) (LeuRS)	CAC3731	CAC3731	Stage 0 sporulation J, ParB family of DNA-binding	[TP0586-TP0271 (0.63095015)]
COG1352	COG1536	CAC2221	CAC2221	Chemotaxis protein methyltransferase, cheR	CAC2161	CAC2161	Flagellar motor switch protein FliG	[TP0630-TP0026 (0.7604114)]
COG1352	COG1536	CAC0121	CAC0121	Chemotaxis protein methyltransferase	CAC2161	CAC2161	Flagellar motor switch protein FliG	[TP0630-TP0026 (0.7604114)]
COG1344	COG1516	CAC2167	CAC2167	Flagellin family protein	CAC2206	CAC2206	Flagellar protein FliS {UniProtKB/TrEMBL:Q97H09}	[TP0870-TP0943 (0.723277)]
COG1344	COG1516	CAC1634	CAC1634	Flagellin {UniProtKB/TrEMBL:Q97IK6}	CAC2206	CAC2206	Flagellar protein FliS {UniProtKB/TrEMBL:Q97H09}	[TP0870-TP0943 (0.723277)]
COG1344	COG1516	CAC1555	CAC1555	Flagellin {UniProtKB/TrEMBL:Q97IT5}	CAC2206	CAC2206	Flagellar protein FliS {UniProtKB/TrEMBL:Q97H09}	[TP0870-TP0943 (0.723277)]
COG1344	COG1516	CAC2211	CAC2211	Flagellin {UniProtKB/TrEMBL:Q97H04}	CAC2206	CAC2206	Flagellar protein FliS {UniProtKB/TrEMBL:Q97H09}	[TP0870-TP0943 (0.723277)]
COG1344	COG1516	CAC2203	CAC2203	Flagellin {UniProtKB/TrEMBL:O69136}	CAC2206	CAC2206	Flagellar protein FliS {UniProtKB/TrEMBL:Q97H09}	[TP0870-TP0943 (0.723277)]
COG0099	COG0216	CAC3107	rpsM	30S ribosomal protein S13	CAC2884	prfA	Peptide chain release factor 1 (RF-1)	[TP0210-TP0051 (0.8775348)]
COG0803	COG1268	CAC1593	CAC1593	Zn-binding lipoprotein related (Surface adhesin	CAC1360	CAC1360	Uncharacterized protein of BioY family	[TP0034-TP0228 (0.8514437)]
COG0803	COG1268	CAC2836	CAC2836	Zn-binding lipoprotein related (Surface adhesin	CAC0211	CAC0211	BioY protein {UniProtKB/TrEMBL:Q977Y8}	[TP0034-TP0228 (0.8514437)]
COG0803	COG1268	CAC2836	CAC2836	Zn-binding lipoprotein related (Surface adhesin	CAC1360	CAC1360	Uncharacterized protein of BioY family	[TP0034-TP0228 (0.8514437)]
COG0803	COG1268	CAC2836	CAC2836	Zn-binding lipoprotein related (Surface adhesin	CAC3456	CAC3456	Uncharacterized conserved protein, bioY family	[TP0034-TP0228 (0.8514437)]
COG0803	COG1268	CAC1593	CAC1593	Zn-binding lipoprotein related (Surface adhesin	CAC3456	CAC3456	Uncharacterized conserved protein, bioY family	[TP0034-TP0228 (0.8514437)]
COG0803	COG1268	CAC1593	CAC1593	Zn-binding lipoprotein related (Surface adhesin	CAC0211	CAC0211	BioY protein {UniProtKB/TrEMBL:Q977Y8}	[TP0034-TP0228 (0.8514437)]
COG0442	COG0552	CAC3178	CAC3178	Prolyl-tRNA synthetase {UniProtKB/TrEMBL:Q97ED5}	CAC1752	CAC1752	Signal recognition particle GTPase, FtsY	[TP0160-TP0578 (0.56216276)]
COG0242	COG0319	CAC1722	def1	Peptide deformylase 1 (EC 3.5.1.88) (PDF 1) (Polypeptide deformylase 1)	CAC1293	CA_C1293	Hypothetical UPF0054 protein CAC1293	[TP0757-TP0650 (0.630912)]
COG0242	COG0319	CAC2474	def2	Peptide deformylase 2 (EC 3.5.1.88) (PDF 2) (Polypeptide deformylase 2)	CAC1293	CA_C1293	Hypothetical UPF0054 protein CAC1293	[TP0757-TP0650 (0.630912)]
COG0178	COG0845	CAC1464	CAC1464	UVRA-like protein, probably involved in MDR	CAP0074	CAP0074	Hypothetical protein CAP0074	[TP0514-TP0965 (0.87363523)]
COG0178	COG0845	CAC1464	CAC1464	UVRA-like protein, probably involved in MDR	CAC0141	CAC0141	Membrane permease, predicted cation efflux pumps	[TP0514-TP0965 (0.87363523)]
COG0178	COG0845	CAC0503	uvrA	UvrABC system protein A (UvrA protein) (Excinuclease ABC subunit A)	CAC0667	CAC0667	Sugar-binding periplasmic protein	[TP0514-TP0965 (0.87363523)]
COG0178	COG0845	CAC0503	uvrA	UvrABC system protein A (UvrA protein) (Excinuclease ABC subunit A)	CAC3559	CAC3559	Uncharacterized conserved membrane protein, YHBJ	[TP0514-TP0965 (0.87363523)]
COG0178	COG0845	CAC1464	CAC1464	UVRA-like protein, probably involved in MDR	CAC0318	CAC0318	Membrane permease, predicted cation efflux pumps	[TP0514-TP0965 (0.87363523)]
COG0178	COG0845	CAC1464	CAC1464	UVRA-like protein, probably involved in MDR	CAC0667	CAC0667	Sugar-binding periplasmic protein	[TP0514-TP0965 (0.87363523)]
COG0178	COG0845	CAC0503	uvrA	UvrABC system protein A (UvrA protein) (Excinuclease ABC subunit A)	CAC0318	CAC0318	Membrane permease, predicted cation efflux pumps	[TP0514-TP0965 (0.87363523)]
COG0178	COG0845	CAC1464	CAC1464	UVRA-like protein, probably involved in MDR	CAC3270	CAC3270	Permease, predicted cation efflux pump	[TP0514-TP0965 (0.87363523)]
COG0178	COG0845	CAC1464	CAC1464	UVRA-like protein, probably involved in MDR	CAC3559	CAC3559	Uncharacterized conserved membrane protein, YHBJ	[TP0514-TP0965 (0.87363523)]
COG0178	COG0845	CAC0503	uvrA	UvrABC system protein A (UvrA protein) (Excinuclease ABC subunit A)	CAP0074	CAP0074	Hypothetical protein CAP0074	[TP0514-TP0965 (0.87363523)]
COG0178	COG0845	CAC0503	uvrA	UvrABC system protein A (UvrA protein) (Excinuclease ABC subunit A)	CAC0141	CAC0141	Membrane permease, predicted cation efflux pumps	[TP0514-TP0965 (0.87363523)]
COG0178	COG0845	CAC0503	uvrA	UvrABC system protein A (UvrA protein) (Excinuclease ABC subunit A)	CAC3270	CAC3270	Permease, predicted cation efflux pump	[TP0514-TP0965 (0.87363523)]
COG0457	COG0566	CAP0040	CAP0040	Xre family DNA-binding domain and TPR repeats	CAC2358	CAC2358	RRNA methylase, YSGA B.subtilis ortholog	[TP0095-TP0054 (0.73981166)]
COG0457	COG0566	CAC2490	CAC2490	Xre family DNA-binding domain and TPR repeats	CAC2358	CAC2358	RRNA methylase, YSGA B.subtilis ortholog	[TP0095-TP0054 (0.73981166)]
COG0457	COG0566	CAC1064	CAC1064	TPR-repeat-containing protein	CAC2358	CAC2358	RRNA methylase, YSGA B.subtilis ortholog	[TP0095-TP0054 (0.73981166)]
COG0457	COG0566	CAC0416	CAC0416	TPR-repeat-containing protein	CAC3154	CAC3154	RRNA methylase, YACO B.subtilis ortholog	[TP0095-TP0054 (0.73981166)]
COG0457	COG0566	CAC3694	CAC3694	TPR-repeat-containing protein	CAC2358	CAC2358	RRNA methylase, YSGA B.subtilis ortholog	[TP0095-TP0054 (0.73981166)]
COG0457	COG0566	CAP0161	solR	Sol locus transcriptional repressor	CAC3154	CAC3154	RRNA methylase, YACO B.subtilis ortholog	[TP0095-TP0054 (0.73981166)]
COG0457	COG0566	CAC2822	CAC2822	TPR-repeat-containing protein	CAC3154	CAC3154	RRNA methylase, YACO B.subtilis ortholog	[TP0095-TP0054 (0.73981166)]
COG0457	COG0566	CAC0412	CAC0412	TPR-repeat-containing protein	CAC3154	CAC3154	RRNA methylase, YACO B.subtilis ortholog	[TP0095-TP0054 (0.73981166)]
COG0457	COG0566	CAP0161	solR	Sol locus transcriptional repressor	CAC2358	CAC2358	RRNA methylase, YSGA B.subtilis ortholog	[TP0095-TP0054 (0.73981166)]
COG0457	COG0566	CAC2822	CAC2822	TPR-repeat-containing protein	CAC2358	CAC2358	RRNA methylase, YSGA B.subtilis ortholog	[TP0095-TP0054 (0.73981166)]
COG0457	COG0566	CAC2490	CAC2490	Xre family DNA-binding domain and TPR repeats	CAC3154	CAC3154	RRNA methylase, YACO B.subtilis ortholog	[TP0095-TP0054 (0.73981166)]
COG0457	COG0566	CAP0040	CAP0040	Xre family DNA-binding domain and TPR repeats	CAC3154	CAC3154	RRNA methylase, YACO B.subtilis ortholog	[TP0095-TP0054 (0.73981166)]
COG0457	COG0566	CAC0416	CAC0416	TPR-repeat-containing protein	CAC2358	CAC2358	RRNA methylase, YSGA B.subtilis ortholog	[TP0095-TP0054 (0.73981166)]
COG0457	COG0566	CAC1043	CAC1043	Xre family DNA-binding domain and TPR-repeat	CAC3154	CAC3154	RRNA methylase, YACO B.subtilis ortholog	[TP0095-TP0054 (0.73981166)]
COG0457	COG0566	CAC1067	CAC1067	TPR-repeat containing protein	CAC2358	CAC2358	RRNA methylase, YSGA B.subtilis ortholog	[TP0095-TP0054 (0.73981166)]
COG0457	COG0566	CAC1067	CAC1067	TPR-repeat containing protein	CAC3154	CAC3154	RRNA methylase, YACO B.subtilis ortholog	[TP0095-TP0054 (0.73981166)]
COG0457	COG0566	CAC3449	CAC3449	TPR-repeat-containing protein	CAC2358	CAC2358	RRNA methylase, YSGA B.subtilis ortholog	[TP0095-TP0054 (0.73981166)]
COG0457	COG0566	CAC0415	CAC0415	TPR-repeat-containing protein	CAC3154	CAC3154	RRNA methylase, YACO B.subtilis ortholog	[TP0095-TP0054 (0.73981166)]
COG0457	COG0566	CAC1214	CAC1214	Xre family DNA-binding domain and TPR-repeat	CAC3154	CAC3154	RRNA methylase, YACO B.subtilis ortholog	[TP0095-TP0054 (0.73981166)]
COG0457	COG0566	CAC3449	CAC3449	TPR-repeat-containing protein	CAC3154	CAC3154	RRNA methylase, YACO B.subtilis ortholog	[TP0095-TP0054 (0.73981166)]
COG0457	COG0566	CAC0925	CAC0925	TPR-repeat-containing protein	CAC2358	CAC2358	RRNA methylase, YSGA B.subtilis ortholog	[TP0095-TP0054 (0.73981166)]
COG0457	COG0566	CAC3694	CAC3694	TPR-repeat-containing protein	CAC3154	CAC3154	RRNA methylase, YACO B.subtilis ortholog	[TP0095-TP0054 (0.73981166)]
COG0457	COG0566	CAC1043	CAC1043	Xre family DNA-binding domain and TPR-repeat	CAC2358	CAC2358	RRNA methylase, YSGA B.subtilis ortholog	[TP0095-TP0054 (0.73981166)]
COG0457	COG0566	CAC0324	CAC0324	TPR repeats containing protein	CAC3154	CAC3154	RRNA methylase, YACO B.subtilis ortholog	[TP0095-TP0054 (0.73981166)]
COG0457	COG0566	CAC0926	CAC0926	TPR-repeat-containing protein	CAC3154	CAC3154	RRNA methylase, YACO B.subtilis ortholog	[TP0095-TP0054 (0.73981166)]
COG0457	COG0566	CAC0186	CAC0186	Xre family DNA-binding domain and	CAC3154	CAC3154	RRNA methylase, YACO B.subtilis ortholog	[TP0095-TP0054 (0.73981166)]
[truncated: 1,188 more rows]
