# Supplementary material for: The Binary Protein Interactome of Treponema pallidum – The Syphilis Spirochete
Source: PLoS One. 2008 May 28;3(5):e2292. doi: 10.1371/journal.pone.0002292 (PMC2386257; doi:10.1371/journal.pone.0002292)
Supplement: Data S1 — Predicted protein-protein interactions based on our Treponema pallidum data; zip archive containing 372 files with one file per species. (6.09 MB ZIP) [file pone.0002292.s006.zip › bacteria/Clostridium_perfringens.tab]

195102 Clostridium perfringens
COG A	COG B	Locus Id A	Preferred Name(s) A	Annotation A	Locus Id B	Preferred Name(s) B	Annotation B	T. pallidum interaction
COG0186	COG1475	CPE2396	rpsQ	30S ribosomal protein S17	CPE2651	CPE2651	Stage 0 sporulation protein J	[TP0198-TP0271 (0.71912634)]
COG0186	COG1475	CPE2396	rpsQ	30S ribosomal protein S17	AP003515_GR_1751-3031	BAB62439.1	ParB protein {UniProtKB/TrEMBL:Q93ME5}	[TP0198-TP0271 (0.71912634)]
COG0617	COG0860	CPE0022	CPE0022	Probable polynucleotide adenylyltransferase	CPE1502	CPE1502	Hypothetical protein CPE1502	[TP0270-TP0247 (0.76828843)]
COG0617	COG0860	CPE2504	CPE2504	Hypothetical protein CPE2504	CPE2367	CPE2367	Germination specific N-acetylmuramoyl-L-alanine	[TP0270-TP0247 (0.76828843)]
COG0617	COG0860	CPE2504	CPE2504	Hypothetical protein CPE2504	CPE1502	CPE1502	Hypothetical protein CPE1502	[TP0270-TP0247 (0.76828843)]
COG0617	COG0860	CPE1420	CPE1420	Probable poly A polymerase	CPE2367	CPE2367	Germination specific N-acetylmuramoyl-L-alanine	[TP0270-TP0247 (0.76828843)]
COG0617	COG0860	CPE1420	CPE1420	Probable poly A polymerase	CPE0115	CPE0115	Probable N-acetylmuramoyl-L-alanine amidase	[TP0270-TP0247 (0.76828843)]
COG0617	COG0860	CPE2504	CPE2504	Hypothetical protein CPE2504	CPE1405	CPE1405	Probable N-acetylmuramoyl-L-alanine amidase	[TP0270-TP0247 (0.76828843)]
COG0617	COG0860	CPE0022	CPE0022	Probable polynucleotide adenylyltransferase	CPE1405	CPE1405	Probable N-acetylmuramoyl-L-alanine amidase	[TP0270-TP0247 (0.76828843)]
COG0617	COG0860	CPE2504	CPE2504	Hypothetical protein CPE2504	CPE0115	CPE0115	Probable N-acetylmuramoyl-L-alanine amidase	[TP0270-TP0247 (0.76828843)]
COG0617	COG0860	CPE1420	CPE1420	Probable poly A polymerase	CPE1405	CPE1405	Probable N-acetylmuramoyl-L-alanine amidase	[TP0270-TP0247 (0.76828843)]
COG0617	COG0860	CPE0022	CPE0022	Probable polynucleotide adenylyltransferase	CPE0115	CPE0115	Probable N-acetylmuramoyl-L-alanine amidase	[TP0270-TP0247 (0.76828843)]
COG0617	COG0860	CPE1420	CPE1420	Probable poly A polymerase	CPE1502	CPE1502	Hypothetical protein CPE1502	[TP0270-TP0247 (0.76828843)]
COG0617	COG0860	CPE0022	CPE0022	Probable polynucleotide adenylyltransferase	CPE2367	CPE2367	Germination specific N-acetylmuramoyl-L-alanine	[TP0270-TP0247 (0.76828843)]
COG0201	COG0550	CPE2385	CPE2385	Preprotein translocase SecY subunit	CPE1702	CPE1702	DNA topoisomerase I {UniProtKB/TrEMBL:Q8XJQ4}	[TP0208-TP0394 (0.8044664)]
COG0201	COG0550	CPE2385	CPE2385	Preprotein translocase SecY subunit	CPE1983	CPE1983	DNA topoisomerase III-like protein	[TP0208-TP0394 (0.8044664)]
COG0201	COG0550	CPE2385	CPE2385	Preprotein translocase SecY subunit	CPE1508	CPE1508	DNA topoisomerase III {UniProtKB/TrEMBL:Q8XK95}	[TP0208-TP0394 (0.8044664)]
COG0201	COG0550	CPE2385	CPE2385	Preprotein translocase SecY subunit	AP003515_GR_35027-37138	BAB62485.1	Type I topoisomease {UniProtKB/TrEMBL:Q93MA0}	[TP0208-TP0394 (0.8044664)]
COG0693	COG1922	CPE2067	CPE2067	4-methyl-5(Beta-hydroxyethyl)-thiazole	CPE1870	CPE1870	Probable teichoic acid biosynthesis protein A	[TP0445-TP0275 (0.6010877)]
COG0693	COG1922	CPE2067	CPE2067	4-methyl-5(Beta-hydroxyethyl)-thiazole	CPE0496	CPE0496	N-acetyl-mannosamine transferase	[TP0445-TP0275 (0.6010877)]
COG0768	COG2812	CPE0351	CPE0351	Probable penicillin-binding protein	CPE0045	CPE0045	DNA polymerase III gamma and tau subunits	[TP0500-TP1005 (0.655462)]
COG0768	COG2812	CPE1769	CPE1769	Stage V sporulation protein D	CPE0045	CPE0045	DNA polymerase III gamma and tau subunits	[TP0500-TP1005 (0.655462)]
COG0768	COG2812	CPE0564	CPE0564	Stage V sporulation protein D	CPE0045	CPE0045	DNA polymerase III gamma and tau subunits	[TP0500-TP1005 (0.655462)]
COG0768	COG2812	CPE1880	CPE1880	Stage V sporulation protein D	CPE2449	CPE2449	DNA polymerase III delta' subunit	[TP0500-TP1005 (0.655462)]
COG0768	COG2812	CPE1863	CPE1863	Stage V sporulation protein D	CPE0045	CPE0045	DNA polymerase III gamma and tau subunits	[TP0500-TP1005 (0.655462)]
COG0768	COG2812	CPE2140	CPE2140	Probable penicillin-binding protein 2	CPE2449	CPE2449	DNA polymerase III delta' subunit	[TP0500-TP1005 (0.655462)]
COG0768	COG2812	CPE2140	CPE2140	Probable penicillin-binding protein 2	CPE0045	CPE0045	DNA polymerase III gamma and tau subunits	[TP0500-TP1005 (0.655462)]
COG0768	COG2812	CPE1880	CPE1880	Stage V sporulation protein D	CPE0045	CPE0045	DNA polymerase III gamma and tau subunits	[TP0500-TP1005 (0.655462)]
COG0768	COG2812	CPE1863	CPE1863	Stage V sporulation protein D	CPE2449	CPE2449	DNA polymerase III delta' subunit	[TP0500-TP1005 (0.655462)]
COG0768	COG2812	CPE0564	CPE0564	Stage V sporulation protein D	CPE2449	CPE2449	DNA polymerase III delta' subunit	[TP0500-TP1005 (0.655462)]
COG0768	COG2812	CPE0351	CPE0351	Probable penicillin-binding protein	CPE2449	CPE2449	DNA polymerase III delta' subunit	[TP0500-TP1005 (0.655462)]
COG0768	COG2812	CPE1769	CPE1769	Stage V sporulation protein D	CPE2449	CPE2449	DNA polymerase III delta' subunit	[TP0500-TP1005 (0.655462)]
COG0051	COG0693	CPE2406	rpsJ	30S ribosomal protein S10	CPE2067	CPE2067	4-methyl-5(Beta-hydroxyethyl)-thiazole	[TP0188-TP0445 (0.6307204)]
COG0180	COG0564	CPE0633	trpS	Tryptophanyl-tRNA synthetase (EC 6.1.1.2) (Tryptophan--tRNA ligase) (TrpRS)	CPE1204	CPE1204	Ribosomal large subunit pseudouridine synthase C	[TP0632-TP0339 (0.7885255)]
COG0180	COG0564	CPE0633	trpS	Tryptophanyl-tRNA synthetase (EC 6.1.1.2) (Tryptophan--tRNA ligase) (TrpRS)	CPE1850	CPE1850	Pseudouridine synthase {UniProtKB/TrEMBL:Q8XJB1}	[TP0632-TP0339 (0.7885255)]
COG0180	COG0564	CPE0633	trpS	Tryptophanyl-tRNA synthetase (EC 6.1.1.2) (Tryptophan--tRNA ligase) (TrpRS)	CPE2122	CPE2122	Hypothetical protein CPE2122	[TP0632-TP0339 (0.7885255)]
COG0090	COG0223	CPE2402	rplB	50S ribosomal protein L2	CPE1743	fmt	Methionyl-tRNA formyltransferase (EC 2.1.2.9)	[TP0192-TP0756 (0.8610547)]
COG0632	COG2255	CPE1948	ruvA	Holliday junction ATP-dependent DNA helicase ruvA (EC 3.6.1.-)	CPE1947	ruvB	Holliday junction ATP-dependent DNA helicase ruvB (EC 3.6.1.-)	[TP0543-TP0162 (0.9659884)]
COG0257	COG0577	CPE2380	CPE2380	50S ribosomal protein L36	CPE1540	CPE1540	Probable ABC transporter	[TP0209-TP0962 (0.5903608)]
COG0257	COG0577	CPE2380	CPE2380	50S ribosomal protein L36	CPE0123	CPE0123	Probable ABC transporter	[TP0209-TP0962 (0.5903608)]
COG0257	COG0577	CPE2380	CPE2380	50S ribosomal protein L36	CPE0747	CPE0747	Hypothetical protein CPE0747	[TP0209-TP0962 (0.5903608)]
COG0257	COG0577	CPE2380	CPE2380	50S ribosomal protein L36	CPE0851	CPE0851	Probable ABC transporter	[TP0209-TP0962 (0.5903608)]
COG0457	COG1653	CPE1988	CPE1988	Hypothetical protein CPE1988	CPE1257	CPE1257	Hypothetical protein CPE1257	[TP0067-TP0074 (0.6656524)]
COG0457	COG1653	CPE1293	CPE1293	Hypothetical protein CPE1293	CPE1030	CPE1030	Hypothetical protein CPE1030	[TP0067-TP0074 (0.6656524)]
COG0457	COG1653	CPE1988	CPE1988	Hypothetical protein CPE1988	CPE1027	CPE1027	Hypothetical protein CPE1027	[TP0067-TP0074 (0.6656524)]
COG0457	COG1653	CPE1293	CPE1293	Hypothetical protein CPE1293	CPE2078	CPE2078	Hypothetical protein CPE2078	[TP0067-TP0074 (0.6656524)]
COG0457	COG1653	CPE1293	CPE1293	Hypothetical protein CPE1293	CPE1257	CPE1257	Hypothetical protein CPE1257	[TP0067-TP0074 (0.6656524)]
COG0457	COG1653	CPE1293	CPE1293	Hypothetical protein CPE1293	CPE0576	CPE0576	Probable ABC transporter	[TP0067-TP0074 (0.6656524)]
COG0457	COG1653	CPE0662	CPE0662	Hypothetical protein CPE0662	CPE1257	CPE1257	Hypothetical protein CPE1257	[TP0067-TP0074 (0.6656524)]
COG0457	COG1653	CPE0662	CPE0662	Hypothetical protein CPE0662	CPE0371	CPE0371	Hypothetical protein CPE0371	[TP0067-TP0074 (0.6656524)]
COG0457	COG1653	CPE1988	CPE1988	Hypothetical protein CPE1988	CPE0371	CPE0371	Hypothetical protein CPE0371	[TP0067-TP0074 (0.6656524)]
COG0457	COG1653	CPE1988	CPE1988	Hypothetical protein CPE1988	CPE1030	CPE1030	Hypothetical protein CPE1030	[TP0067-TP0074 (0.6656524)]
COG0457	COG1653	CPE0662	CPE0662	Hypothetical protein CPE0662	CPE2078	CPE2078	Hypothetical protein CPE2078	[TP0067-TP0074 (0.6656524)]
COG0457	COG1653	CPE1988	CPE1988	Hypothetical protein CPE1988	CPE0576	CPE0576	Probable ABC transporter	[TP0067-TP0074 (0.6656524)]
COG0457	COG1653	CPE0662	CPE0662	Hypothetical protein CPE0662	CPE0576	CPE0576	Probable ABC transporter	[TP0067-TP0074 (0.6656524)]
COG0457	COG1653	CPE0662	CPE0662	Hypothetical protein CPE0662	CPE1030	CPE1030	Hypothetical protein CPE1030	[TP0067-TP0074 (0.6656524)]
COG0457	COG1653	CPE1293	CPE1293	Hypothetical protein CPE1293	CPE0371	CPE0371	Hypothetical protein CPE0371	[TP0067-TP0074 (0.6656524)]
COG0457	COG1653	CPE1988	CPE1988	Hypothetical protein CPE1988	CPE2078	CPE2078	Hypothetical protein CPE2078	[TP0067-TP0074 (0.6656524)]
COG0457	COG1653	CPE1293	CPE1293	Hypothetical protein CPE1293	CPE1027	CPE1027	Hypothetical protein CPE1027	[TP0067-TP0074 (0.6656524)]
COG0457	COG1653	CPE0662	CPE0662	Hypothetical protein CPE0662	CPE1027	CPE1027	Hypothetical protein CPE1027	[TP0067-TP0074 (0.6656524)]
COG0222	COG0802	CPE2414	rplL	50S ribosomal protein L7/L12	CPE2164	CPE2164	Hypothetical protein CPE2164	[TP0240-TP0875 (0.8481433)]
COG0495	COG1214	CPE0670	leuS	Leucyl-tRNA synthetase (EC 6.1.1.4) (Leucine--tRNA ligase) (LeuRS)	CPE2165	CPE2165	Probable glycoprotein endopeptidase	[TP0586-TP0876 (0.5571989)]
COG0192	COG0592	CPE2177	CPE2177	S-adenosylmethionine synthetase	CPE0002	CPE0002	DNA-directed DNA polymerase III beta chain	[TP0794-TP0002 (0.8412751)]
COG0860	COG1396	CPE0115	CPE0115	Probable N-acetylmuramoyl-L-alanine amidase	CPE1448	CPE1448	Probable transcriptional regulator	[TP0247-TP0461 (0.8100859)]
COG0860	COG1396	CPE2367	CPE2367	Germination specific N-acetylmuramoyl-L-alanine	CPE1448	CPE1448	Probable transcriptional regulator	[TP0247-TP0461 (0.8100859)]
COG0860	COG1396	CPE1405	CPE1405	Probable N-acetylmuramoyl-L-alanine amidase	CPE1448	CPE1448	Probable transcriptional regulator	[TP0247-TP0461 (0.8100859)]
COG0860	COG1396	CPE1502	CPE1502	Hypothetical protein CPE1502	CPE1967	CPE1967	Hypothetical protein CPE1967	[TP0247-TP0461 (0.8100859)]
COG0860	COG1396	CPE2367	CPE2367	Germination specific N-acetylmuramoyl-L-alanine	CPE1967	CPE1967	Hypothetical protein CPE1967	[TP0247-TP0461 (0.8100859)]
COG0860	COG1396	CPE1502	CPE1502	Hypothetical protein CPE1502	CPE1448	CPE1448	Probable transcriptional regulator	[TP0247-TP0461 (0.8100859)]
COG0860	COG1396	CPE0115	CPE0115	Probable N-acetylmuramoyl-L-alanine amidase	CPE1967	CPE1967	Hypothetical protein CPE1967	[TP0247-TP0461 (0.8100859)]
COG0860	COG1396	CPE1405	CPE1405	Probable N-acetylmuramoyl-L-alanine amidase	CPE1967	CPE1967	Hypothetical protein CPE1967	[TP0247-TP0461 (0.8100859)]
COG0265	COG0333	CPE2230	CPE2230	Probable serine proteinase Do	CPE1722	rpmF	50S ribosomal protein L32	[TP0773-TP0807 (0.5060325)]
COG0265	COG0333	CPE2486	CPE2486	Probable serine protease	CPE1722	rpmF	50S ribosomal protein L32	[TP0773-TP0807 (0.5060325)]
COG0265	COG0333	CPE0302	CPE0302	Hypothetical protein CPE0302	CPE1722	rpmF	50S ribosomal protein L32	[TP0773-TP0807 (0.5060325)]
COG0249	COG1156	CPE1155	mutS	DNA mismatch repair protein mutS	CPE1637	CPE1637	V-type sodium ATP synthase subunit B	[TP0328-TP0427 (0.80866665)]
COG0249	COG1156	CPE2156	CPE2156	MutS-related protein {UniProtKB/TrEMBL:Q8XIG4}	CPE1637	CPE1637	V-type sodium ATP synthase subunit B	[TP0328-TP0427 (0.80866665)]
COG0249	COG1156	CPE0308	CPE0308	MutS-like protein {UniProtKB/TrEMBL:Q8XNM5}	CPE1637	CPE1637	V-type sodium ATP synthase subunit B	[TP0328-TP0427 (0.80866665)]
COG0802	COG0860	CPE2164	CPE2164	Hypothetical protein CPE2164	CPE2367	CPE2367	Germination specific N-acetylmuramoyl-L-alanine	[TP0875-TP0247 (0.90700364)]
COG0802	COG0860	CPE2164	CPE2164	Hypothetical protein CPE2164	CPE0115	CPE0115	Probable N-acetylmuramoyl-L-alanine amidase	[TP0875-TP0247 (0.90700364)]
COG0802	COG0860	CPE2164	CPE2164	Hypothetical protein CPE2164	CPE1502	CPE1502	Hypothetical protein CPE1502	[TP0875-TP0247 (0.90700364)]
COG0802	COG0860	CPE2164	CPE2164	Hypothetical protein CPE2164	CPE1405	CPE1405	Probable N-acetylmuramoyl-L-alanine amidase	[TP0875-TP0247 (0.90700364)]
COG0265	COG1774	CPE2230	CPE2230	Probable serine proteinase Do	CPE2448	CPE2448	Signal peptidase-like protein	[TP0773-TP0046 (0.558835)]
COG0265	COG1774	CPE2486	CPE2486	Probable serine protease	CPE2448	CPE2448	Signal peptidase-like protein	[TP0773-TP0046 (0.558835)]
COG0265	COG1774	CPE0302	CPE0302	Hypothetical protein CPE0302	CPE2448	CPE2448	Signal peptidase-like protein	[TP0773-TP0046 (0.558835)]
COG0495	COG0761	CPE0670	leuS	Leucyl-tRNA synthetase (EC 6.1.1.4) (Leucine--tRNA ligase) (LeuRS)	CPE1085	ispH	4-hydroxy-3-methylbut-2-enyl diphosphate reductase (EC 1.17.1.2)	[TP0586-TP0547 (0.63095015)]
COG0820	COG2812	CPE1740	CPE1740	Hypothetical protein CPE1740	CPE2449	CPE2449	DNA polymerase III delta' subunit	[TP0068-TP1005 (0.60435057)]
COG0820	COG2812	CPE1740	CPE1740	Hypothetical protein CPE1740	CPE0045	CPE0045	DNA polymerase III gamma and tau subunits	[TP0068-TP1005 (0.60435057)]
COG0020	COG1390	CPE1558	CPE1558	Probable	CPE1641	CPE1641	V-type sodium ATP synthase subunit E	[TP0603-TP0424 (0.79878455)]
COG0020	COG1390	CPE1696	uppS	Undecaprenyl pyrophosphate synthetase (EC 2.5.1.31) (UPP synthetase) (Di-trans,poly-cis-decaprenylcistransferase) (Undecaprenyl diphosphate synthase) (UDS)	CPE1641	CPE1641	V-type sodium ATP synthase subunit E	[TP0603-TP0424 (0.79878455)]
COG0272	COG1396	CPE2259	CPE2259	DNA ligase {UniProtKB/TrEMBL:Q8XI62}	CPE1967	CPE1967	Hypothetical protein CPE1967	[TP0634-TP0461 (0.7134334)]
COG0272	COG1396	CPE2259	CPE2259	DNA ligase {UniProtKB/TrEMBL:Q8XI62}	CPE1448	CPE1448	Probable transcriptional regulator	[TP0634-TP0461 (0.7134334)]
COG0577	COG0845	CPE0747	CPE0747	Hypothetical protein CPE0747	CPE1542	CPE1542	Hypothetical protein CPE1542	[TP0963-TP0965 (0.93032813)]
COG0577	COG0845	CPE0851	CPE0851	Probable ABC transporter	CPE1542	CPE1542	Hypothetical protein CPE1542	[TP0963-TP0965 (0.93032813)]
COG0577	COG0845	CPE0123	CPE0123	Probable ABC transporter	CPE1542	CPE1542	Hypothetical protein CPE1542	[TP0963-TP0965 (0.93032813)]
COG0577	COG0845	CPE1540	CPE1540	Probable ABC transporter	CPE1542	CPE1542	Hypothetical protein CPE1542	[TP0963-TP0965 (0.93032813)]
COG0333	COG1077	CPE1722	rpmF	50S ribosomal protein L32	CPE2180	CPE2180	Cell shape determining protein	[TP0807-TP0497 (0.61855906)]
COG0333	COG1077	CPE1722	rpmF	50S ribosomal protein L32	CPE2143	CPE2143	Rod shape-determining protein	[TP0807-TP0497 (0.61855906)]
COG0234	COG1200	CPE2290	groS	10 kDa chaperonin (Protein Cpn10) (groES protein)	CPE1731	CPE1731	ATP-dependent DNA helicase	[TP1013-TP0687 (0.84594196)]
COG1671	COG2812	CPE2266	CPE2266	Hypothetical UPF0178 protein CPE2266	CPE0045	CPE0045	DNA polymerase III gamma and tau subunits	[TP0845-TP1005 (0.5704539)]
COG1671	COG2812	CPE2266	CPE2266	Hypothetical UPF0178 protein CPE2266	CPE2449	CPE2449	DNA polymerase III delta' subunit	[TP0845-TP1005 (0.5704539)]
COG0257	COG1253	CPE2380	CPE2380	50S ribosomal protein L36	CPE0030	CPE0030	Probable hemolysin-related protein	[TP0209-TP0027 (0.74441797)]
COG0257	COG1253	CPE2380	CPE2380	50S ribosomal protein L36	CPE0437	CPE0437	Probable hemolysin {UniProtKB/TrEMBL:Q8XNA1}	[TP0209-TP0027 (0.74441797)]
COG0060	COG0681	CPE2541	ileS	Isoleucyl-tRNA synthetase (EC 6.1.1.5) (Isoleucine--tRNA ligase) (IleRS)	CPE1553	CPE1553	Signal peptidase I {UniProtKB/TrEMBL:Q8XK50}	[TP0452-TP0185 (0.79878455)]
COG0060	COG0681	CPE2541	ileS	Isoleucyl-tRNA synthetase (EC 6.1.1.5) (Isoleucine--tRNA ligase) (IleRS)	CPE0430	CPE0430	Probable type I signal peptidase	[TP0452-TP0185 (0.79878455)]
COG0060	COG0681	CPE2541	ileS	Isoleucyl-tRNA synthetase (EC 6.1.1.5) (Isoleucine--tRNA ligase) (IleRS)	CPE0514	CPE0514	Probable signal peptidase type I	[TP0452-TP0185 (0.79878455)]
COG0060	COG0681	CPE2541	ileS	Isoleucyl-tRNA synthetase (EC 6.1.1.5) (Isoleucine--tRNA ligase) (IleRS)	CPE0315	CPE0315	Type I signal peptidase	[TP0452-TP0185 (0.79878455)]
COG0060	COG0681	CPE2541	ileS	Isoleucyl-tRNA synthetase (EC 6.1.1.5) (Isoleucine--tRNA ligase) (IleRS)	CPE0597	CPE0597	Probable signal peptidase type I	[TP0452-TP0185 (0.79878455)]
COG0060	COG0681	CPE2541	ileS	Isoleucyl-tRNA synthetase (EC 6.1.1.5) (Isoleucine--tRNA ligase) (IleRS)	CPE2295	CPE2295	Signal peptidase type I	[TP0452-TP0185 (0.79878455)]
COG0558	COG2239	CPE1674	CPE1674	Probable phosphatidylglycerophosphate synthase	CPE1240	CPE1240	Probable magnesium transporter	[TP0256-TP0917 (0.6007029)]
COG0558	COG2239	CPE0581	CPE0581	Hypothetical protein CPE0581	CPE1323	CPE1323	Hypothetical protein CPE1323	[TP0256-TP0917 (0.6007029)]
COG0558	COG2239	CPE1674	CPE1674	Probable phosphatidylglycerophosphate synthase	CPE1323	CPE1323	Hypothetical protein CPE1323	[TP0256-TP0917 (0.6007029)]
COG0558	COG2239	CPE0581	CPE0581	Hypothetical protein CPE0581	CPE1240	CPE1240	Probable magnesium transporter	[TP0256-TP0917 (0.6007029)]
COG0242	COG1879	CPE0760	CPE0760	Polypeptide deformylase	CPE1341	CPE1341	Probable galactoside ABC transporter	[TP0757-TP0684 (0.80039173)]
COG0242	COG1879	CPE1744	def1	Peptide deformylase 1 (EC 3.5.1.88) (PDF 1) (Polypeptide deformylase 1)	CPE1341	CPE1341	Probable galactoside ABC transporter	[TP0757-TP0684 (0.80039173)]
COG0242	COG1879	CPE1744	def1	Peptide deformylase 1 (EC 3.5.1.88) (PDF 1) (Polypeptide deformylase 1)	CPE1628	CPE1628	Probable ribose ABC transporter	[TP0757-TP0684 (0.80039173)]
COG0242	COG1879	CPE1633	def2	Peptide deformylase 2 (EC 3.5.1.88) (PDF 2) (Polypeptide deformylase 2)	CPE1627	CPE1627	Probable ribose ABC transporter	[TP0757-TP0684 (0.80039173)]
COG0242	COG1879	CPE0760	CPE0760	Polypeptide deformylase	CPE1628	CPE1628	Probable ribose ABC transporter	[TP0757-TP0684 (0.80039173)]
COG0242	COG1879	CPE1744	def1	Peptide deformylase 1 (EC 3.5.1.88) (PDF 1) (Polypeptide deformylase 1)	CPE1627	CPE1627	Probable ribose ABC transporter	[TP0757-TP0684 (0.80039173)]
COG0242	COG1879	CPE1633	def2	Peptide deformylase 2 (EC 3.5.1.88) (PDF 2) (Polypeptide deformylase 2)	CPE1341	CPE1341	Probable galactoside ABC transporter	[TP0757-TP0684 (0.80039173)]
COG0242	COG1879	CPE1633	def2	Peptide deformylase 2 (EC 3.5.1.88) (PDF 2) (Polypeptide deformylase 2)	CPE1628	CPE1628	Probable ribose ABC transporter	[TP0757-TP0684 (0.80039173)]
COG0242	COG1879	CPE0760	CPE0760	Polypeptide deformylase	CPE1627	CPE1627	Probable ribose ABC transporter	[TP0757-TP0684 (0.80039173)]
COG0652	COG1879	CPE2566	CPE2566	Peptidyl-prolyl cis-trans isomerase B	CPE1341	CPE1341	Probable galactoside ABC transporter	[TP0947-TP0684 (0.5775195)]
COG0652	COG1879	CPE1567	CPE1567	Probable peptidyl-prolyl cis-trans isomerase B	CPE1627	CPE1627	Probable ribose ABC transporter	[TP0947-TP0684 (0.5775195)]
COG0652	COG1879	CPE1567	CPE1567	Probable peptidyl-prolyl cis-trans isomerase B	CPE1341	CPE1341	Probable galactoside ABC transporter	[TP0947-TP0684 (0.5775195)]
COG0652	COG1879	CPE2566	CPE2566	Peptidyl-prolyl cis-trans isomerase B	CPE1627	CPE1627	Probable ribose ABC transporter	[TP0947-TP0684 (0.5775195)]
COG0652	COG1879	CPE1567	CPE1567	Probable peptidyl-prolyl cis-trans isomerase B	CPE1628	CPE1628	Probable ribose ABC transporter	[TP0947-TP0684 (0.5775195)]
COG0652	COG1879	CPE2566	CPE2566	Peptidyl-prolyl cis-trans isomerase B	CPE1628	CPE1628	Probable ribose ABC transporter	[TP0947-TP0684 (0.5775195)]
COG0593	COG1077	CPE0001	dnaA	Chromosomal replication initiator protein dnaA	CPE2180	CPE2180	Cell shape determining protein	[TP0001-TP0497 (0.678435)]
COG0593	COG1077	CPE0001	dnaA	Chromosomal replication initiator protein dnaA	CPE2143	CPE2143	Rod shape-determining protein	[TP0001-TP0497 (0.678435)]
COG0249	COG0357	CPE2156	CPE2156	MutS-related protein {UniProtKB/TrEMBL:Q8XIG4}	CPE2653	gidB	Methyltransferase gidB (EC 2.1.-.-) (Glucose-inhibited division protein B)	[TP0328-TP0946 (0.7367136)]
COG0249	COG0357	CPE1155	mutS	DNA mismatch repair protein mutS	CPE2653	gidB	Methyltransferase gidB (EC 2.1.-.-) (Glucose-inhibited division protein B)	[TP0328-TP0946 (0.7367136)]
COG0249	COG0357	CPE0308	CPE0308	MutS-like protein {UniProtKB/TrEMBL:Q8XNM5}	CPE2653	gidB	Methyltransferase gidB (EC 2.1.-.-) (Glucose-inhibited division protein B)	[TP0328-TP0946 (0.7367136)]
COG0658	COG1187	CPE2044	CPE2044	Hypothetical protein CPE2044	CPE2264	CPE2264	16S pseudouridylate synthase	[TP0336-TP0459 (0.6079956)]
COG0658	COG1187	CPE2044	CPE2044	Hypothetical protein CPE2044	CPE2313	CPE2313	Hypothetical protein CPE2313	[TP0336-TP0459 (0.6079956)]
COG0658	COG1187	CPE2044	CPE2044	Hypothetical protein CPE2044	CPE1080	CPE1080	Pseudouridylate synthase	[TP0336-TP0459 (0.6079956)]
COG0465	COG0465	CPE2470	CPE2470	Probable cell-division protein	CPE0598	CPE0598	Cell division protein {UniProtKB/TrEMBL:Q8XMU0}	[TP0330-TP0330 (0.73856413)]
COG0465	COG0465	CPE0598	CPE0598	Cell division protein {UniProtKB/TrEMBL:Q8XMU0}	CPE2470	CPE2470	Probable cell-division protein	[TP0330-TP0330 (0.73856413)]
COG0465	COG0465	CPE0598	CPE0598	Cell division protein {UniProtKB/TrEMBL:Q8XMU0}	CPE0598	CPE0598	Cell division protein {UniProtKB/TrEMBL:Q8XMU0}	[TP0330-TP0330 (0.73856413)]
COG0465	COG0465	CPE2470	CPE2470	Probable cell-division protein	CPE2470	CPE2470	Probable cell-division protein	[TP0330-TP0330 (0.73856413)]
COG0860	COG1192	CPE2367	CPE2367	Germination specific N-acetylmuramoyl-L-alanine	CPE2652	CPE2652	Spo0A activation inhibitor	[TP0247-TP0272 (0.7527567)]
COG0860	COG1192	CPE1502	CPE1502	Hypothetical protein CPE1502	CPE2652	CPE2652	Spo0A activation inhibitor	[TP0247-TP0272 (0.7527567)]
COG0860	COG1192	CPE0115	CPE0115	Probable N-acetylmuramoyl-L-alanine amidase	AP003515_GR_940-1692	BAB62438.1	Soj protein {UniProtKB/TrEMBL:Q93ME6}	[TP0247-TP0272 (0.7527567)]
COG0860	COG1192	CPE2367	CPE2367	Germination specific N-acetylmuramoyl-L-alanine	AP003515_GR_940-1692	BAB62438.1	Soj protein {UniProtKB/TrEMBL:Q93ME6}	[TP0247-TP0272 (0.7527567)]
COG0860	COG1192	CPE1405	CPE1405	Probable N-acetylmuramoyl-L-alanine amidase	CPE2652	CPE2652	Spo0A activation inhibitor	[TP0247-TP0272 (0.7527567)]
COG0860	COG1192	CPE1502	CPE1502	Hypothetical protein CPE1502	AP003515_GR_940-1692	BAB62438.1	Soj protein {UniProtKB/TrEMBL:Q93ME6}	[TP0247-TP0272 (0.7527567)]
COG0860	COG1192	CPE1405	CPE1405	Probable N-acetylmuramoyl-L-alanine amidase	AP003515_GR_940-1692	BAB62438.1	Soj protein {UniProtKB/TrEMBL:Q93ME6}	[TP0247-TP0272 (0.7527567)]
COG0860	COG1192	CPE0115	CPE0115	Probable N-acetylmuramoyl-L-alanine amidase	CPE2652	CPE2652	Spo0A activation inhibitor	[TP0247-TP0272 (0.7527567)]
COG0242	COG0272	CPE1744	def1	Peptide deformylase 1 (EC 3.5.1.88) (PDF 1) (Polypeptide deformylase 1)	CPE2259	CPE2259	DNA ligase {UniProtKB/TrEMBL:Q8XI62}	[TP0757-TP0634 (0.68197167)]
COG0242	COG0272	CPE0760	CPE0760	Polypeptide deformylase	CPE2259	CPE2259	DNA ligase {UniProtKB/TrEMBL:Q8XI62}	[TP0757-TP0634 (0.68197167)]
COG0242	COG0272	CPE1633	def2	Peptide deformylase 2 (EC 3.5.1.88) (PDF 2) (Polypeptide deformylase 2)	CPE2259	CPE2259	DNA ligase {UniProtKB/TrEMBL:Q8XI62}	[TP0757-TP0634 (0.68197167)]
COG0187	COG0358	CPE0006	CPE0006	DNA gyrase subunit B {UniProtKB/TrEMBL:Q8XPF7}	CPE2008	CPE2008	DNA primase {UniProtKB/TrEMBL:Q8XIV5}	[TP1006-TP0492 (0.55112576)]
COG0187	COG0358	CPE2069	CPE2069	DNA topoisomerase IV subunit B	CPE2008	CPE2008	DNA primase {UniProtKB/TrEMBL:Q8XIV5}	[TP1006-TP0492 (0.55112576)]
COG0301	COG0514	CPE1412	thiI	Probable thiamine biosynthesis protein thiI	CPE1335	CPE1335	ATP-dependent DNA helicase	[TP0559-TP0103 (0.6411465)]
COG0301	COG0514	CPE1412	thiI	Probable thiamine biosynthesis protein thiI	CPE0343	CPE0343	ATP-dependent DNA helicase	[TP0559-TP0103 (0.6411465)]
COG1154	COG2812	CPE1819	dxs	1-deoxy-D-xylulose-5-phosphate synthase (EC 2.2.1.7) (1-deoxyxylulose- 5-phosphate synthase) (DXP synthase) (DXPS)	CPE0045	CPE0045	DNA polymerase III gamma and tau subunits	[TP0824-TP1005 (0.68180764)]
COG1154	COG2812	CPE1819	dxs	1-deoxy-D-xylulose-5-phosphate synthase (EC 2.2.1.7) (1-deoxyxylulose- 5-phosphate synthase) (DXP synthase) (DXPS)	CPE2449	CPE2449	DNA polymerase III delta' subunit	[TP0824-TP1005 (0.68180764)]
COG0237	COG0552	CPE1993	coaE	Dephospho-CoA kinase (EC 2.7.1.24) (Dephosphocoenzyme A kinase)	CPE1715	CPE1715	Signal recognition particle protein	[TP0296-TP0578 (0.7885255)]
COG0080	COG0265	CPE2417	rplK	50S ribosomal protein L11	CPE2486	CPE2486	Probable serine protease	[TP0237-TP0773 (0.6164146)]
COG0080	COG0265	CPE2417	rplK	50S ribosomal protein L11	CPE0302	CPE0302	Hypothetical protein CPE0302	[TP0237-TP0773 (0.6164146)]
COG0080	COG0265	CPE2417	rplK	50S ribosomal protein L11	CPE2230	CPE2230	Probable serine proteinase Do	[TP0237-TP0773 (0.6164146)]
COG2812	COG2812	CPE2449	CPE2449	DNA polymerase III delta' subunit	CPE2449	CPE2449	DNA polymerase III delta' subunit	[TP1005-TP1005 (0.52391654)]
COG2812	COG2812	CPE0045	CPE0045	DNA polymerase III gamma and tau subunits	CPE0045	CPE0045	DNA polymerase III gamma and tau subunits	[TP1005-TP1005 (0.52391654)]
COG2812	COG2812	CPE0045	CPE0045	DNA polymerase III gamma and tau subunits	CPE2449	CPE2449	DNA polymerase III delta' subunit	[TP1005-TP1005 (0.52391654)]
COG2812	COG2812	CPE2449	CPE2449	DNA polymerase III delta' subunit	CPE0045	CPE0045	DNA polymerase III gamma and tau subunits	[TP1005-TP1005 (0.52391654)]
COG1466	COG1847	CPE2043	CPE2043	Hypothetical protein CPE2043	CPE2656	CPE2656	SpoIIIJ-associated protein	[TP0588-TP0948 (0.74372905)]
COG0223	COG0234	CPE1743	fmt	Methionyl-tRNA formyltransferase (EC 2.1.2.9)	CPE2290	groS	10 kDa chaperonin (Protein Cpn10) (groES protein)	[TP0756-TP1013 (0.64276713)]
COG0036	COG1653	CPE1736	CPE1736	Ribulose-phosphate 3-epimerase	CPE0371	CPE0371	Hypothetical protein CPE0371	[TP0945-TP0074 (0.654426)]
COG0036	COG1653	CPE1736	CPE1736	Ribulose-phosphate 3-epimerase	CPE2078	CPE2078	Hypothetical protein CPE2078	[TP0945-TP0074 (0.654426)]
COG0036	COG1653	CPE1736	CPE1736	Ribulose-phosphate 3-epimerase	CPE1257	CPE1257	Hypothetical protein CPE1257	[TP0945-TP0074 (0.654426)]
COG0036	COG1653	CPE1736	CPE1736	Ribulose-phosphate 3-epimerase	CPE0576	CPE0576	Probable ABC transporter	[TP0945-TP0074 (0.654426)]
COG0036	COG1653	CPE1736	CPE1736	Ribulose-phosphate 3-epimerase	CPE1027	CPE1027	Hypothetical protein CPE1027	[TP0945-TP0074 (0.654426)]
COG0036	COG1653	CPE1736	CPE1736	Ribulose-phosphate 3-epimerase	CPE1030	CPE1030	Hypothetical protein CPE1030	[TP0945-TP0074 (0.654426)]
COG0357	COG0459	CPE2653	gidB	Methyltransferase gidB (EC 2.1.-.-) (Glucose-inhibited division protein B)	CPE2289	groL	60 kDa chaperonin (Protein Cpn60) (groEL protein)	[TP0946-TP0030 (0.68326145)]
COG0664	COG1074	CPE0776	CPE0776	Probable transcriptional regulator	CPE0021	CPE0021	ATP-dependent deoxyribonuclease chain A	[TP0089-TP0898 (0.8304331)]
COG0664	COG1074	CPE1441	CPE1441	Probable transcription regulator	CPE0021	CPE0021	ATP-dependent deoxyribonuclease chain A	[TP0089-TP0898 (0.8304331)]
COG0664	COG1074	CPE0993	CPE0993	Probable transcriptional regulator	CPE0021	CPE0021	ATP-dependent deoxyribonuclease chain A	[TP0089-TP0898 (0.8304331)]
COG0664	COG1074	CPE2522	CPE2522	Probable transcription regulator	CPE0021	CPE0021	ATP-dependent deoxyribonuclease chain A	[TP0089-TP0898 (0.8304331)]
COG0664	COG1074	CPE0347	CPE0347	Probable transcriptional regulator	CPE0021	CPE0021	ATP-dependent deoxyribonuclease chain A	[TP0089-TP0898 (0.8304331)]
COG0664	COG1074	CPE0779	CPE0779	Probable transcriptional regulator	CPE0021	CPE0021	ATP-dependent deoxyribonuclease chain A	[TP0089-TP0898 (0.8304331)]
COG0345	COG1774	CPE2633	CPE2633	Pyrroline-5-carboxylate reductase	CPE2448	CPE2448	Signal peptidase-like protein	[TP0797-TP0046 (0.6414869)]
COG0050	COG4939	CPE2421	BAB82127.1	Elongation factor Tu	CPE2226	CPE2226	Hypothetical protein CPE2226	[TP0187-TP0171 (0.7331395)]
COG0050	COG4939	CPE2407	tufB	Elongation factor Tu (EF-Tu)	CPE2226	CPE2226	Hypothetical protein CPE2226	[TP0187-TP0171 (0.7331395)]
COG0223	COG0242	CPE1743	fmt	Methionyl-tRNA formyltransferase (EC 2.1.2.9)	CPE0760	CPE0760	Polypeptide deformylase	[TP0756-TP0757 (0.8300303)]
COG0223	COG0242	CPE1743	fmt	Methionyl-tRNA formyltransferase (EC 2.1.2.9)	CPE1744	def1	Peptide deformylase 1 (EC 3.5.1.88) (PDF 1) (Polypeptide deformylase 1)	[TP0756-TP0757 (0.8300303)]
COG0223	COG0242	CPE1743	fmt	Methionyl-tRNA formyltransferase (EC 2.1.2.9)	CPE1633	def2	Peptide deformylase 2 (EC 3.5.1.88) (PDF 2) (Polypeptide deformylase 2)	[TP0756-TP0757 (0.8300303)]
COG0233	COG0359	CPE1697	frr	Ribosome recycling factor (Ribosome-releasing factor) (RRF)	CPE2636	rplI	50S ribosomal protein L9	[TP0604-TP0060 (0.5105792)]
COG0012	COG0457	CPE1866	CPE1866	Probable GTP-binding protein	CPE0662	CPE0662	Hypothetical protein CPE0662	[TP0124-TP0067 (0.81355333)]
COG0012	COG0457	CPE1866	CPE1866	Probable GTP-binding protein	CPE1293	CPE1293	Hypothetical protein CPE1293	[TP0124-TP0067 (0.81355333)]
COG0012	COG0457	CPE1866	CPE1866	Probable GTP-binding protein	CPE1988	CPE1988	Hypothetical protein CPE1988	[TP0124-TP0067 (0.81355333)]
COG0265	COG0492	CPE0302	CPE0302	Hypothetical protein CPE0302	CPE2354	CPE2354	Thioredoxin reductase {UniProtKB/TrEMBL:Q8XHX2}	[TP0773-TP0814 (0.6926654)]
COG0265	COG0492	CPE2230	CPE2230	Probable serine proteinase Do	CPE0783	CPE0783	Probable thioredoxin reductase	[TP0773-TP0814 (0.6926654)]
COG0265	COG0492	CPE2486	CPE2486	Probable serine protease	CPE2440	CPE2440	Thioredoxin reductase {UniProtKB/TrEMBL:Q8XHP2}	[TP0773-TP0814 (0.6926654)]
COG0265	COG0492	CPE2486	CPE2486	Probable serine protease	CPE0783	CPE0783	Probable thioredoxin reductase	[TP0773-TP0814 (0.6926654)]
COG0265	COG0492	CPE0302	CPE0302	Hypothetical protein CPE0302	CPE0783	CPE0783	Probable thioredoxin reductase	[TP0773-TP0814 (0.6926654)]
COG0265	COG0492	CPE2230	CPE2230	Probable serine proteinase Do	CPE2354	CPE2354	Thioredoxin reductase {UniProtKB/TrEMBL:Q8XHX2}	[TP0773-TP0814 (0.6926654)]
COG0265	COG0492	CPE2230	CPE2230	Probable serine proteinase Do	CPE2440	CPE2440	Thioredoxin reductase {UniProtKB/TrEMBL:Q8XHP2}	[TP0773-TP0814 (0.6926654)]
COG0265	COG0492	CPE0302	CPE0302	Hypothetical protein CPE0302	CPE2440	CPE2440	Thioredoxin reductase {UniProtKB/TrEMBL:Q8XHP2}	[TP0773-TP0814 (0.6926654)]
COG0265	COG0492	CPE2486	CPE2486	Probable serine protease	CPE2354	CPE2354	Thioredoxin reductase {UniProtKB/TrEMBL:Q8XHX2}	[TP0773-TP0814 (0.6926654)]
COG0495	COG1480	CPE0670	leuS	Leucyl-tRNA synthetase (EC 6.1.1.4) (Leucine--tRNA ligase) (LeuRS)	CPE2019	CPE2019	Hypothetical protein CPE2019	[TP0586-TP0651 (0.5087635)]
COG0124	COG0608	CPE1934	hisS	Histidyl-tRNA synthetase (EC 6.1.1.21) (Histidine--tRNA ligase) (HisRS)	CPE2065	CPE2065	Probable single-strand DNA-specific exonuclease	[TP0641-TP0704 (0.75894904)]
COG0124	COG0608	CPE1934	hisS	Histidyl-tRNA synthetase (EC 6.1.1.21) (Histidine--tRNA ligase) (HisRS)	CPE1940	CPE1940	Hypothetical protein CPE1940	[TP0641-TP0704 (0.75894904)]
COG0153	COG0242	CPE1345	galK	Galactokinase (EC 2.7.1.6) (Galactose kinase)	CPE1744	def1	Peptide deformylase 1 (EC 3.5.1.88) (PDF 1) (Polypeptide deformylase 1)	[TP0418-TP0757 (0.51512045)]
COG0153	COG0242	CPE1345	galK	Galactokinase (EC 2.7.1.6) (Galactose kinase)	CPE1633	def2	Peptide deformylase 2 (EC 3.5.1.88) (PDF 2) (Polypeptide deformylase 2)	[TP0418-TP0757 (0.51512045)]
COG0153	COG0242	CPE1345	galK	Galactokinase (EC 2.7.1.6) (Galactose kinase)	CPE0760	CPE0760	Polypeptide deformylase	[TP0418-TP0757 (0.51512045)]
COG0465	COG0772	CPE0598	CPE0598	Cell division protein {UniProtKB/TrEMBL:Q8XMU0}	CPE2136	CPE2136	Stage V sporulation protein E	[TP0330-TP0387 (0.8016956)]
COG0465	COG0772	CPE2470	CPE2470	Probable cell-division protein	CPE2136	CPE2136	Stage V sporulation protein E	[TP0330-TP0387 (0.8016956)]
COG0465	COG0772	CPE2470	CPE2470	Probable cell-division protein	CPE1859	CPE1859	Stage V sporulation protein E	[TP0330-TP0387 (0.8016956)]
COG0465	COG0772	CPE0598	CPE0598	Cell division protein {UniProtKB/TrEMBL:Q8XMU0}	CPE1859	CPE1859	Stage V sporulation protein E	[TP0330-TP0387 (0.8016956)]
COG0465	COG0772	CPE0598	CPE0598	Cell division protein {UniProtKB/TrEMBL:Q8XMU0}	CPE0350	CPE0350	Probable cell division protein	[TP0330-TP0387 (0.8016956)]
COG0465	COG0772	CPE2470	CPE2470	Probable cell-division protein	CPE0350	CPE0350	Probable cell division protein	[TP0330-TP0387 (0.8016956)]
COG0234	COG0792	CPE2290	groS	10 kDa chaperonin (Protein Cpn10) (groES protein)	CPE1705	CPE1705	UPF0102 protein CPE1705	[TP1013-TP0913 (0.7815084)]
COG0192	COG0217	CPE2177	CPE2177	S-adenosylmethionine synthetase	CPE1954	CPE1954	Hypothetical UPF0082 protein CPE1954	[TP0794-TP0474 (0.71912634)]
COG0201	COG2239	CPE2385	CPE2385	Preprotein translocase SecY subunit	CPE1323	CPE1323	Hypothetical protein CPE1323	[TP0208-TP0917 (0.5527395)]
COG0201	COG2239	CPE2385	CPE2385	Preprotein translocase SecY subunit	CPE1240	CPE1240	Probable magnesium transporter	[TP0208-TP0917 (0.5527395)]
COG0092	COG0301	CPE2399	rpsC	30S ribosomal protein S3	CPE1412	thiI	Probable thiamine biosynthesis protein thiI	[TP0195-TP0559 (0.66944)]
COG0860	COG1214	CPE1502	CPE1502	Hypothetical protein CPE1502	CPE2165	CPE2165	Probable glycoprotein endopeptidase	[TP0247-TP0876 (0.6334264)]
COG0860	COG1214	CPE1405	CPE1405	Probable N-acetylmuramoyl-L-alanine amidase	CPE2165	CPE2165	Probable glycoprotein endopeptidase	[TP0247-TP0876 (0.6334264)]
COG0860	COG1214	CPE0115	CPE0115	Probable N-acetylmuramoyl-L-alanine amidase	CPE2165	CPE2165	Probable glycoprotein endopeptidase	[TP0247-TP0876 (0.6334264)]
COG0860	COG1214	CPE2367	CPE2367	Germination specific N-acetylmuramoyl-L-alanine	CPE2165	CPE2165	Probable glycoprotein endopeptidase	[TP0247-TP0876 (0.6334264)]
COG0544	COG1418	CPE1394	tig	Trigger factor {UniProtKB/Swiss-Prot:Q8XKK0}	CPE1672	CPE1672	UPF0144 protein CPE1672	[TP0506-TP1018 (0.7668753)]
COG0544	COG1418	CPE1394	tig	Trigger factor {UniProtKB/Swiss-Prot:Q8XKK0}	CPE1020	CPE1020	Hypothetical protein CPE1020	[TP0506-TP1018 (0.7668753)]
COG0477	COG0845	CPE1282	CPE1282	Probable transmembrane protein	CPE1542	CPE1542	Hypothetical protein CPE1542	[TP0840-TP0965 (0.8653204)]
COG0477	COG0845	CPE1238	CPE1238	Probable multidrug resistance protein	CPE1542	CPE1542	Hypothetical protein CPE1542	[TP0840-TP0965 (0.8653204)]
COG0477	COG0845	CPE0101	CPE0101	Probable multidrug resistance protein	CPE1542	CPE1542	Hypothetical protein CPE1542	[TP0840-TP0965 (0.8653204)]
COG0477	COG0845	CPE0422	CPE0422	Hypothetical protein CPE0422	CPE1542	CPE1542	Hypothetical protein CPE1542	[TP0840-TP0965 (0.8653204)]
COG0477	COG0845	CPE1604	CPE1604	Probable multidrug-efflux transporter	CPE1542	CPE1542	Hypothetical protein CPE1542	[TP0840-TP0965 (0.8653204)]
COG0305	COG2812	CPE2634	CPE2634	Replicative DNA helicase	CPE2449	CPE2449	DNA polymerase III delta' subunit	[TP0058-TP1005 (0.7130585)]
COG0305	COG2812	CPE2634	CPE2634	Replicative DNA helicase	CPE0045	CPE0045	DNA polymerase III gamma and tau subunits	[TP0058-TP1005 (0.7130585)]
COG0188	COG0526	CPE0008	CPE0008	Hypothetical protein CPE0008	CPE0739	CPE0739	Thioredoxin {UniProtKB/TrEMBL:Q8XMF0}	[TP0005-TP0100 (0.7885434)]
COG0188	COG0526	CPE2068	CPE2068	DNA topoisomerase IV subunit A	CPE2355	CPE2355	Thioredoxin {UniProtKB/TrEMBL:Q8XHX1}	[TP0005-TP0100 (0.7885434)]
COG0188	COG0526	CPE0008	CPE0008	Hypothetical protein CPE0008	CPE1595	CPE1595	Probable thioredoxin {UniProtKB/TrEMBL:Q8XK08}	[TP0005-TP0100 (0.7885434)]
COG0188	COG0526	CPE0008	CPE0008	Hypothetical protein CPE0008	CPE2355	CPE2355	Thioredoxin {UniProtKB/TrEMBL:Q8XHX1}	[TP0005-TP0100 (0.7885434)]
COG0188	COG0526	CPE2068	CPE2068	DNA topoisomerase IV subunit A	CPE1595	CPE1595	Probable thioredoxin {UniProtKB/TrEMBL:Q8XK08}	[TP0005-TP0100 (0.7885434)]
COG0188	COG0526	CPE0007	CPE0007	DNA gyrase subunit A {UniProtKB/TrEMBL:Q8XPF6}	CPE0739	CPE0739	Thioredoxin {UniProtKB/TrEMBL:Q8XMF0}	[TP0005-TP0100 (0.7885434)]
COG0188	COG0526	CPE0007	CPE0007	DNA gyrase subunit A {UniProtKB/TrEMBL:Q8XPF6}	CPE2355	CPE2355	Thioredoxin {UniProtKB/TrEMBL:Q8XHX1}	[TP0005-TP0100 (0.7885434)]
COG0188	COG0526	CPE0007	CPE0007	DNA gyrase subunit A {UniProtKB/TrEMBL:Q8XPF6}	CPE1595	CPE1595	Probable thioredoxin {UniProtKB/TrEMBL:Q8XK08}	[TP0005-TP0100 (0.7885434)]
COG0188	COG0526	CPE2068	CPE2068	DNA topoisomerase IV subunit A	CPE0739	CPE0739	Thioredoxin {UniProtKB/TrEMBL:Q8XMF0}	[TP0005-TP0100 (0.7885434)]
COG0526	COG0771	CPE1595	CPE1595	Probable thioredoxin {UniProtKB/TrEMBL:Q8XK08}	CPE2459	murD	UDP-N-acetylmuramoylalanine--D-glutamate ligase (EC 6.3.2.9) (UDP-N- acetylmuramoyl-L-alanyl-D-glutamate synthetase) (D-glutamic acid- adding enzyme)	[TP0100-TP0903 (0.59509045)]
COG0526	COG0771	CPE2355	CPE2355	Thioredoxin {UniProtKB/TrEMBL:Q8XHX1}	CPE2459	murD	UDP-N-acetylmuramoylalanine--D-glutamate ligase (EC 6.3.2.9) (UDP-N- acetylmuramoyl-L-alanyl-D-glutamate synthetase) (D-glutamic acid- adding enzyme)	[TP0100-TP0903 (0.59509045)]
COG0526	COG0771	CPE0739	CPE0739	Thioredoxin {UniProtKB/TrEMBL:Q8XMF0}	CPE2459	murD	UDP-N-acetylmuramoylalanine--D-glutamate ligase (EC 6.3.2.9) (UDP-N- acetylmuramoyl-L-alanyl-D-glutamate synthetase) (D-glutamic acid- adding enzyme)	[TP0100-TP0903 (0.59509045)]
COG0143	COG0845	CPE2524	metG	Methionyl-tRNA synthetase (EC 6.1.1.10) (Methionine--tRNA ligase) (MetRS)	CPE1542	CPE1542	Hypothetical protein CPE1542	[TP0798-TP0965 (0.7246752)]
COG0143	COG0845	CPE2523	CPE2523	Probable methionine-tRNA ligase	CPE1542	CPE1542	Hypothetical protein CPE1542	[TP0798-TP0965 (0.7246752)]
COG0242	COG1744	CPE1744	def1	Peptide deformylase 1 (EC 3.5.1.88) (PDF 1) (Polypeptide deformylase 1)	CPE1580	CPE1580	Probable membrane lipoprotein TmpC	[TP0757-TP0298 (0.51512045)]
COG0242	COG1744	CPE1633	def2	Peptide deformylase 2 (EC 3.5.1.88) (PDF 2) (Polypeptide deformylase 2)	CPE1309	CPE1309	Hypothetical protein CPE1309	[TP0757-TP0298 (0.51512045)]
COG0242	COG1744	CPE0760	CPE0760	Polypeptide deformylase	CPE1580	CPE1580	Probable membrane lipoprotein TmpC	[TP0757-TP0298 (0.51512045)]
COG0242	COG1744	CPE0760	CPE0760	Polypeptide deformylase	CPE1309	CPE1309	Hypothetical protein CPE1309	[TP0757-TP0298 (0.51512045)]
COG0242	COG1744	CPE1633	def2	Peptide deformylase 2 (EC 3.5.1.88) (PDF 2) (Polypeptide deformylase 2)	CPE1580	CPE1580	Probable membrane lipoprotein TmpC	[TP0757-TP0298 (0.51512045)]
COG0242	COG1744	CPE1744	def1	Peptide deformylase 1 (EC 3.5.1.88) (PDF 1) (Polypeptide deformylase 1)	CPE1309	CPE1309	Hypothetical protein CPE1309	[TP0757-TP0298 (0.51512045)]
COG0504	COG1475	CPE2208	pyrG	CTP synthase (EC 6.3.4.2) (UTP--ammonia ligase) (CTP synthetase)	CPE2651	CPE2651	Stage 0 sporulation protein J	[TP0305-TP0271 (0.70252794)]
COG0504	COG1475	CPE2208	pyrG	CTP synthase (EC 6.3.4.2) (UTP--ammonia ligase) (CTP synthetase)	AP003515_GR_1751-3031	BAB62439.1	ParB protein {UniProtKB/TrEMBL:Q93ME5}	[TP0305-TP0271 (0.70252794)]
COG0149	COG2239	CPE1302	tpiA	Triosephosphate isomerase (EC 5.3.1.1) (TIM) (Triose-phosphate isomerase)	CPE1240	CPE1240	Probable magnesium transporter	[TP0537-TP0917 (0.5527395)]
COG0149	COG2239	CPE1302	tpiA	Triosephosphate isomerase (EC 5.3.1.1) (TIM) (Triose-phosphate isomerase)	CPE1323	CPE1323	Hypothetical protein CPE1323	[TP0537-TP0917 (0.5527395)]
COG0250	COG0772	CPE2418	CPE2418	Transcription antitermination protein	CPE2136	CPE2136	Stage V sporulation protein E	[TP0236-TP0387 (0.7470728)]
COG0250	COG0772	CPE2418	CPE2418	Transcription antitermination protein	CPE1859	CPE1859	Stage V sporulation protein E	[TP0236-TP0387 (0.7470728)]
COG0250	COG0772	CPE2418	CPE2418	Transcription antitermination protein	CPE0350	CPE0350	Probable cell division protein	[TP0236-TP0387 (0.7470728)]
COG0227	COG0740	CPE1734	rpmB	50S ribosomal protein L28	CPE1393	clpP	ATP-dependent Clp protease proteolytic subunit (EC 3.4.21.92) (Endopeptidase Clp)	[TP0362-TP0507 (0.75048)]
COG0227	COG0740	CPE1734	rpmB	50S ribosomal protein L28	CPE1677	CPE1677	Hypothetical protein CPE1677	[TP0362-TP0507 (0.75048)]
COG0457	COG0457	CPE1988	CPE1988	Hypothetical protein CPE1988	CPE0662	CPE0662	Hypothetical protein CPE0662	[TP0067-TP0095 (0.6515529)]
COG0457	COG0457	CPE0662	CPE0662	Hypothetical protein CPE0662	CPE1988	CPE1988	Hypothetical protein CPE1988	[TP0067-TP0095 (0.6515529)]
COG0457	COG0457	CPE1293	CPE1293	Hypothetical protein CPE1293	CPE0662	CPE0662	Hypothetical protein CPE0662	[TP0067-TP0095 (0.6515529)]
COG0457	COG0457	CPE0662	CPE0662	Hypothetical protein CPE0662	CPE1293	CPE1293	Hypothetical protein CPE1293	[TP0067-TP0095 (0.6515529)]
COG0457	COG0457	CPE1988	CPE1988	Hypothetical protein CPE1988	CPE1988	CPE1988	Hypothetical protein CPE1988	[TP0067-TP0095 (0.6515529)]
COG0457	COG0457	CPE1293	CPE1293	Hypothetical protein CPE1293	CPE1988	CPE1988	Hypothetical protein CPE1988	[TP0067-TP0095 (0.6515529)]
COG0457	COG0457	CPE1988	CPE1988	Hypothetical protein CPE1988	CPE1293	CPE1293	Hypothetical protein CPE1293	[TP0067-TP0095 (0.6515529)]
COG0457	COG0457	CPE0662	CPE0662	Hypothetical protein CPE0662	CPE0662	CPE0662	Hypothetical protein CPE0662	[TP0067-TP0095 (0.6515529)]
COG0457	COG0457	CPE1293	CPE1293	Hypothetical protein CPE1293	CPE1293	CPE1293	Hypothetical protein CPE1293	[TP0067-TP0095 (0.6515529)]
COG0445	COG3839	CPE2654	gidA	tRNA uridine 5-carboxymethylaminomethyl modification enzyme gidA (Glucose-inhibited division protein A)	CPE2345	CPE2345	Probable maltose ABC transportor	[TP0044-TP0804 (0.81002605)]
COG0103	COG0211	CPE2369	rpsI	30S ribosomal protein S9	CPE2128	rpmA	50S ribosomal protein L27	[TP1024-TP0743 (0.87139803)]
COG1200	COG4939	CPE1731	CPE1731	ATP-dependent DNA helicase	CPE2226	CPE2226	Hypothetical protein CPE2226	[TP0687-TP0171 (0.7207038)]
COG0457	COG0803	CPE1988	CPE1988	Hypothetical protein CPE1988	CPE2158	CPE2158	Probable adhesin {UniProtKB/TrEMBL:Q8XIG2}	[TP0469-TP0034 (0.86910707)]
COG0457	COG0803	CPE0662	CPE0662	Hypothetical protein CPE0662	CPE2158	CPE2158	Probable adhesin {UniProtKB/TrEMBL:Q8XIG2}	[TP0469-TP0034 (0.86910707)]
COG0457	COG0803	CPE1293	CPE1293	Hypothetical protein CPE1293	CPE2158	CPE2158	Probable adhesin {UniProtKB/TrEMBL:Q8XIG2}	[TP0469-TP0034 (0.86910707)]
COG0530	COG0741	CPE1565	CPE1565	Hypothetical protein CPE1565	CPE1992	CPE1992	Hypothetical protein CPE1992	[TP1034-TP0043 (0.7823198)]
COG0621	COG2812	CPE1675	CPE1675	Hypothetical protein CPE1675	CPE2449	CPE2449	DNA polymerase III delta' subunit	[TP0754-TP1005 (0.5550382)]
COG0621	COG2812	CPE1093	CPE1093	Hypothetical protein CPE1093	CPE2449	CPE2449	DNA polymerase III delta' subunit	[TP0754-TP1005 (0.5550382)]
COG0621	COG2812	CPE2025	CPE2025	Hypothetical protein CPE2025	CPE0045	CPE0045	DNA polymerase III gamma and tau subunits	[TP0754-TP1005 (0.5550382)]
COG0621	COG2812	CPE2025	CPE2025	Hypothetical protein CPE2025	CPE2449	CPE2449	DNA polymerase III delta' subunit	[TP0754-TP1005 (0.5550382)]
COG0621	COG2812	CPE1093	CPE1093	Hypothetical protein CPE1093	CPE0045	CPE0045	DNA polymerase III gamma and tau subunits	[TP0754-TP1005 (0.5550382)]
COG0621	COG2812	CPE1675	CPE1675	Hypothetical protein CPE1675	CPE0045	CPE0045	DNA polymerase III gamma and tau subunits	[TP0754-TP1005 (0.5550382)]
COG0739	COG1418	CPE1614	CPE1614	Probable cell wall-binding protein	CPE1020	CPE1020	Hypothetical protein CPE1020	[TP0702-TP1018 (0.7620277)]
COG0739	COG1418	CPE0202	CPE0202	Probable cell wall-binding protein	CPE1672	CPE1672	UPF0144 protein CPE1672	[TP0702-TP1018 (0.7620277)]
COG0739	COG1418	CPE1614	CPE1614	Probable cell wall-binding protein	CPE1672	CPE1672	UPF0144 protein CPE1672	[TP0702-TP1018 (0.7620277)]
COG0739	COG1418	CPE2135	CPE2135	Hypothetical protein CPE2135	CPE1020	CPE1020	Hypothetical protein CPE1020	[TP0702-TP1018 (0.7620277)]
COG0739	COG1418	CPE2182	CPE2182	Hypothetical protein CPE2182	CPE1672	CPE1672	UPF0144 protein CPE1672	[TP0702-TP1018 (0.7620277)]
COG0739	COG1418	CPE0202	CPE0202	Probable cell wall-binding protein	CPE1020	CPE1020	Hypothetical protein CPE1020	[TP0702-TP1018 (0.7620277)]
COG0739	COG1418	CPE2182	CPE2182	Hypothetical protein CPE2182	CPE1020	CPE1020	Hypothetical protein CPE1020	[TP0702-TP1018 (0.7620277)]
COG0739	COG1418	CPE2135	CPE2135	Hypothetical protein CPE2135	CPE1672	CPE1672	UPF0144 protein CPE1672	[TP0702-TP1018 (0.7620277)]
COG0693	COG0761	CPE2067	CPE2067	4-methyl-5(Beta-hydroxyethyl)-thiazole	CPE1085	ispH	4-hydroxy-3-methylbut-2-enyl diphosphate reductase (EC 1.17.1.2)	[TP0445-TP0547 (0.53976095)]
COG0584	COG1493	CPE1877	CPE1877	Probable glycerophosphodiester phosphodiesterase	CPE1004	hprK	HPr kinase/phosphorylase (EC 2.7.11.-) (EC 2.7.4.-) (HPrK/P) (HPr(Ser) kinase/phosphorylase)	[TP0257-TP0591 (0.75711113)]
COG0584	COG1493	CPE0421	CPE0421	Probable glycerophosphodiester phosphodiesterase	CPE1004	hprK	HPr kinase/phosphorylase (EC 2.7.11.-) (EC 2.7.4.-) (HPrK/P) (HPr(Ser) kinase/phosphorylase)	[TP0257-TP0591 (0.75711113)]
COG0223	COG0664	CPE1743	fmt	Methionyl-tRNA formyltransferase (EC 2.1.2.9)	CPE0776	CPE0776	Probable transcriptional regulator	[TP0756-TP0995 (0.69102824)]
COG0223	COG0664	CPE1743	fmt	Methionyl-tRNA formyltransferase (EC 2.1.2.9)	CPE2522	CPE2522	Probable transcription regulator	[TP0756-TP0995 (0.69102824)]
COG0223	COG0664	CPE1743	fmt	Methionyl-tRNA formyltransferase (EC 2.1.2.9)	CPE1441	CPE1441	Probable transcription regulator	[TP0756-TP0995 (0.69102824)]
COG0223	COG0664	CPE1743	fmt	Methionyl-tRNA formyltransferase (EC 2.1.2.9)	CPE0993	CPE0993	Probable transcriptional regulator	[TP0756-TP0995 (0.69102824)]
COG0223	COG0664	CPE1743	fmt	Methionyl-tRNA formyltransferase (EC 2.1.2.9)	CPE0779	CPE0779	Probable transcriptional regulator	[TP0756-TP0995 (0.69102824)]
COG0223	COG0664	CPE1743	fmt	Methionyl-tRNA formyltransferase (EC 2.1.2.9)	CPE0347	CPE0347	Probable transcriptional regulator	[TP0756-TP0995 (0.69102824)]
COG1197	COG1774	CPE2484	CPE2484	Transcription-repair coupling factor	CPE2448	CPE2448	Signal peptidase-like protein	[TP0344-TP0046 (0.6615959)]
COG1475	COG1774	AP003515_GR_1751-3031	BAB62439.1	ParB protein {UniProtKB/TrEMBL:Q93ME5}	CPE2448	CPE2448	Signal peptidase-like protein	[TP0271-TP0046 (0.61832625)]
COG1475	COG1774	CPE2651	CPE2651	Stage 0 sporulation protein J	CPE2448	CPE2448	Signal peptidase-like protein	[TP0271-TP0046 (0.61832625)]
COG0697	COG0716	CPE0131	CPE0131	Hypothetical protein CPE0131	CPE0644	CPE0644	Flavodoxin {UniProtKB/TrEMBL:Q8XMP4}	[TP0986-TP0925 (0.8288174)]
COG0697	COG0716	CPE0628	CPE0628	Probable lic-1 operon protein	CPE0644	CPE0644	Flavodoxin {UniProtKB/TrEMBL:Q8XMP4}	[TP0986-TP0925 (0.8288174)]
COG0697	COG0716	CPE0336	CPE0336	Hypothetical protein CPE0336	CPE0644	CPE0644	Flavodoxin {UniProtKB/TrEMBL:Q8XMP4}	[TP0986-TP0925 (0.8288174)]
COG0697	COG0716	CPE0336	CPE0336	Hypothetical protein CPE0336	CPE2062	CPE2062	Flavodoxin {UniProtKB/TrEMBL:Q8XIQ2}	[TP0986-TP0925 (0.8288174)]
COG0697	COG0716	CPE1317	CPE1317	Hypothetical protein CPE1317	CPE2062	CPE2062	Flavodoxin {UniProtKB/TrEMBL:Q8XIQ2}	[TP0986-TP0925 (0.8288174)]
COG0697	COG0716	CPE0628	CPE0628	Probable lic-1 operon protein	CPE2062	CPE2062	Flavodoxin {UniProtKB/TrEMBL:Q8XIQ2}	[TP0986-TP0925 (0.8288174)]
COG0697	COG0716	CPE0758	CPE0758	Hypothetical protein CPE0758	CPE0644	CPE0644	Flavodoxin {UniProtKB/TrEMBL:Q8XMP4}	[TP0986-TP0925 (0.8288174)]
COG0697	COG0716	CPE0758	CPE0758	Hypothetical protein CPE0758	CPE2062	CPE2062	Flavodoxin {UniProtKB/TrEMBL:Q8XIQ2}	[TP0986-TP0925 (0.8288174)]
COG0697	COG0716	CPE0131	CPE0131	Hypothetical protein CPE0131	CPE2062	CPE2062	Flavodoxin {UniProtKB/TrEMBL:Q8XIQ2}	[TP0986-TP0925 (0.8288174)]
COG0697	COG0716	CPE1317	CPE1317	Hypothetical protein CPE1317	CPE0644	CPE0644	Flavodoxin {UniProtKB/TrEMBL:Q8XMP4}	[TP0986-TP0925 (0.8288174)]
COG0272	COG0773	CPE2259	CPE2259	DNA ligase {UniProtKB/TrEMBL:Q8XI62}	CPE2493	murC	UDP-N-acetylmuramate--L-alanine ligase (EC 6.3.2.8) (UDP-N- acetylmuramoyl-L-alanine synthetase)	[TP0634-TP0341 (0.8201813)]
COG0301	COG0566	CPE1412	thiI	Probable thiamine biosynthesis protein thiI	CPE2424	CPE2424	Probable tRNA/rRNA methyltransferase	[TP0559-TP0054 (0.678511)]
COG0301	COG0566	CPE1412	thiI	Probable thiamine biosynthesis protein thiI	CPE1889	CPE1889	Probable rRNA methylase	[TP0559-TP0054 (0.678511)]
COG0353	COG0514	CPE0047	recR	Recombination protein recR	CPE0343	CPE0343	ATP-dependent DNA helicase	[TP1004-TP0103 (0.6917512)]
COG0353	COG0514	CPE0047	recR	Recombination protein recR	CPE1335	CPE1335	ATP-dependent DNA helicase	[TP1004-TP0103 (0.6917512)]
COG0036	COG0249	CPE1736	CPE1736	Ribulose-phosphate 3-epimerase	CPE2156	CPE2156	MutS-related protein {UniProtKB/TrEMBL:Q8XIG4}	[TP0945-TP0328 (0.6742458)]
COG0036	COG0249	CPE1736	CPE1736	Ribulose-phosphate 3-epimerase	CPE0308	CPE0308	MutS-like protein {UniProtKB/TrEMBL:Q8XNM5}	[TP0945-TP0328 (0.6742458)]
COG0036	COG0249	CPE1736	CPE1736	Ribulose-phosphate 3-epimerase	CPE1155	mutS	DNA mismatch repair protein mutS	[TP0945-TP0328 (0.6742458)]
COG0124	COG0465	CPE1934	hisS	Histidyl-tRNA synthetase (EC 6.1.1.21) (Histidine--tRNA ligase) (HisRS)	CPE0598	CPE0598	Cell division protein {UniProtKB/TrEMBL:Q8XMU0}	[TP0641-TP0330 (0.76316583)]
COG0124	COG0465	CPE1934	hisS	Histidyl-tRNA synthetase (EC 6.1.1.21) (Histidine--tRNA ligase) (HisRS)	CPE2470	CPE2470	Probable cell-division protein	[TP0641-TP0330 (0.76316583)]
COG0493	COG1488	CPE2461	CPE2461	Probable glutamate synthase small chain	CPE1207	CPE1207	Hypothetical protein CPE1207	[TP0735-TP0628 (0.6598422)]
COG0493	COG1488	CPE1254	CPE1254	Glutamate synthase beta subunit	CPE1207	CPE1207	Hypothetical protein CPE1207	[TP0735-TP0628 (0.6598422)]
COG0173	COG0493	CPE1933	aspS	Aspartyl-tRNA synthetase (EC 6.1.1.12) (Aspartate--tRNA ligase) (AspRS)	CPE2461	CPE2461	Probable glutamate synthase small chain	[TP0985-TP0735 (0.50901)]
COG0173	COG0493	CPE1933	aspS	Aspartyl-tRNA synthetase (EC 6.1.1.12) (Aspartate--tRNA ligase) (AspRS)	CPE1254	CPE1254	Glutamate synthase beta subunit	[TP0985-TP0735 (0.50901)]
COG0845	COG1394	CPE1542	CPE1542	Hypothetical protein CPE1542	CPE1636	CPE1636	V-type sodium ATP synthase subunit D	[TP0965-TP0527 (0.522211)]
COG0275	COG0820	CPE1865	mraW	S-adenosyl-methyltransferase mraW (EC 2.1.1.-)	CPE1740	CPE1740	Hypothetical protein CPE1740	[TP0384-TP0068 (0.79878455)]
COG0445	COG1366	CPE2654	gidA	tRNA uridine 5-carboxymethylaminomethyl modification enzyme gidA (Glucose-inhibited division protein A)	CPE2050	CPE2050	Anti-sigma F factor antagonist	[TP0044-TP0233 (0.74185747)]
COG0242	COG0360	CPE1744	def1	Peptide deformylase 1 (EC 3.5.1.88) (PDF 1) (Polypeptide deformylase 1)	CPE2642	rpsF	30S ribosomal protein S6	[TP0757-TP0063 (0.54983324)]
COG0242	COG0360	CPE0760	CPE0760	Polypeptide deformylase	CPE2642	rpsF	30S ribosomal protein S6	[TP0757-TP0063 (0.54983324)]
COG0242	COG0360	CPE1633	def2	Peptide deformylase 2 (EC 3.5.1.88) (PDF 2) (Polypeptide deformylase 2)	CPE2642	rpsF	30S ribosomal protein S6	[TP0757-TP0063 (0.54983324)]
COG0693	COG1653	CPE2067	CPE2067	4-methyl-5(Beta-hydroxyethyl)-thiazole	CPE1027	CPE1027	Hypothetical protein CPE1027	[TP0445-TP0074 (0.5751514)]
COG0693	COG1653	CPE2067	CPE2067	4-methyl-5(Beta-hydroxyethyl)-thiazole	CPE2078	CPE2078	Hypothetical protein CPE2078	[TP0445-TP0074 (0.5751514)]
COG0693	COG1653	CPE2067	CPE2067	4-methyl-5(Beta-hydroxyethyl)-thiazole	CPE0576	CPE0576	Probable ABC transporter	[TP0445-TP0074 (0.5751514)]
COG0693	COG1653	CPE2067	CPE2067	4-methyl-5(Beta-hydroxyethyl)-thiazole	CPE0371	CPE0371	Hypothetical protein CPE0371	[TP0445-TP0074 (0.5751514)]
COG0693	COG1653	CPE2067	CPE2067	4-methyl-5(Beta-hydroxyethyl)-thiazole	CPE1257	CPE1257	Hypothetical protein CPE1257	[TP0445-TP0074 (0.5751514)]
COG0693	COG1653	CPE2067	CPE2067	4-methyl-5(Beta-hydroxyethyl)-thiazole	CPE1030	CPE1030	Hypothetical protein CPE1030	[TP0445-TP0074 (0.5751514)]
COG0012	COG4939	CPE1866	CPE1866	Probable GTP-binding protein	CPE2226	CPE2226	Hypothetical protein CPE2226	[TP0124-TP0171 (0.59485275)]
COG0267	COG0357	CPE2420	CPE2420	50S ribosomal protein L33	CPE2653	gidB	Methyltransferase gidB (EC 2.1.-.-) (Glucose-inhibited division protein B)	[TP0234-TP0946 (0.6249908)]
COG0216	COG4939	CPE2202	prfA	Peptide chain release factor 1 (RF-1)	CPE2226	CPE2226	Hypothetical protein CPE2226	[TP0051-TP0171 (0.7207038)]
COG0234	COG0772	CPE2290	groS	10 kDa chaperonin (Protein Cpn10) (groES protein)	CPE2136	CPE2136	Stage V sporulation protein E	[TP1013-TP0387 (0.81326103)]
COG0234	COG0772	CPE2290	groS	10 kDa chaperonin (Protein Cpn10) (groES protein)	CPE0350	CPE0350	Probable cell division protein	[TP1013-TP0387 (0.81326103)]
COG0234	COG0772	CPE2290	groS	10 kDa chaperonin (Protein Cpn10) (groES protein)	CPE1859	CPE1859	Stage V sporulation protein E	[TP1013-TP0387 (0.81326103)]
COG0445	COG0457	CPE2654	gidA	tRNA uridine 5-carboxymethylaminomethyl modification enzyme gidA (Glucose-inhibited division protein A)	CPE1988	CPE1988	Hypothetical protein CPE1988	[TP0044-TP0954 (0.8549597)]
COG0445	COG0457	CPE2654	gidA	tRNA uridine 5-carboxymethylaminomethyl modification enzyme gidA (Glucose-inhibited division protein A)	CPE0662	CPE0662	Hypothetical protein CPE0662	[TP0044-TP0954 (0.8549597)]
COG0445	COG0457	CPE2654	gidA	tRNA uridine 5-carboxymethylaminomethyl modification enzyme gidA (Glucose-inhibited division protein A)	CPE1293	CPE1293	Hypothetical protein CPE1293	[TP0044-TP0954 (0.8549597)]
COG0305	COG1595	CPE2634	CPE2634	Replicative DNA helicase	CPE0359	CPE0359	Probable RNA polymerase ECF-type sigma factor	[TP0058-TP0092 (0.74082893)]
COG0305	COG1595	CPE2634	CPE2634	Replicative DNA helicase	CPE0716	CPE0716	RNA polymerase ECF-type sigma factor	[TP0058-TP0092 (0.74082893)]
COG0305	COG1595	CPE2634	CPE2634	Replicative DNA helicase	CPE2422	CPE2422	RNA polymerase sigma-H factor	[TP0058-TP0092 (0.74082893)]
COG0305	COG1595	CPE2634	CPE2634	Replicative DNA helicase	CPE0559	CPE0559	RNA polymerase ECF-type sigma factor	[TP0058-TP0092 (0.74082893)]
COG0228	COG0250	CPE1712	rpsP	30S ribosomal protein S16	CPE2418	CPE2418	Transcription antitermination protein	[TP0905-TP0236 (0.7099409)]
COG0465	COG0532	CPE0598	CPE0598	Cell division protein {UniProtKB/TrEMBL:Q8XMU0}	CPE1686	infB	Translation initiation factor IF-2	[TP0330-TP0891 (0.8751731)]
COG0465	COG0532	CPE2470	CPE2470	Probable cell-division protein	CPE1686	infB	Translation initiation factor IF-2	[TP0330-TP0891 (0.8751731)]
COG2239	COG5522	CPE1240	CPE1240	Probable magnesium transporter	CPE0828	CPE0828	Hypothetical protein CPE0828	[TP0917-TP0381 (0.5527395)]
COG2239	COG5522	CPE1323	CPE1323	Hypothetical protein CPE1323	CPE0828	CPE0828	Hypothetical protein CPE0828	[TP0917-TP0381 (0.5527395)]
COG0234	COG0445	CPE2290	groS	10 kDa chaperonin (Protein Cpn10) (groES protein)	CPE2654	gidA	tRNA uridine 5-carboxymethylaminomethyl modification enzyme gidA (Glucose-inhibited division protein A)	[TP1013-TP0044 (0.813164)]
COG0326	COG0353	CPE0416	htpG	Chaperone protein htpG (Heat shock protein htpG) (High temperature protein G)	CPE0047	recR	Recombination protein recR	[TP0984-TP1004 (0.5573069)]
COG0265	COG1381	CPE2486	CPE2486	Probable serine protease	CPE2014	recO	DNA repair protein recO (Recombination protein O)	[TP0773-TP0636 (0.870009)]
COG0265	COG1381	CPE0302	CPE0302	Hypothetical protein CPE0302	CPE2014	recO	DNA repair protein recO (Recombination protein O)	[TP0773-TP0636 (0.870009)]
COG0265	COG1381	CPE2230	CPE2230	Probable serine proteinase Do	CPE2014	recO	DNA repair protein recO (Recombination protein O)	[TP0773-TP0636 (0.870009)]
COG0457	COG0860	CPE0662	CPE0662	Hypothetical protein CPE0662	CPE0115	CPE0115	Probable N-acetylmuramoyl-L-alanine amidase	[TP0820-TP0247 (0.74644035), TP0067-TP0247 (0.79531366)]
COG0457	COG0860	CPE0662	CPE0662	Hypothetical protein CPE0662	CPE1405	CPE1405	Probable N-acetylmuramoyl-L-alanine amidase	[TP0820-TP0247 (0.74644035), TP0067-TP0247 (0.79531366)]
COG0457	COG0860	CPE1988	CPE1988	Hypothetical protein CPE1988	CPE2367	CPE2367	Germination specific N-acetylmuramoyl-L-alanine	[TP0820-TP0247 (0.74644035), TP0067-TP0247 (0.79531366)]
COG0457	COG0860	CPE1988	CPE1988	Hypothetical protein CPE1988	CPE1502	CPE1502	Hypothetical protein CPE1502	[TP0820-TP0247 (0.74644035), TP0067-TP0247 (0.79531366)]
COG0457	COG0860	CPE1988	CPE1988	Hypothetical protein CPE1988	CPE0115	CPE0115	Probable N-acetylmuramoyl-L-alanine amidase	[TP0820-TP0247 (0.74644035), TP0067-TP0247 (0.79531366)]
COG0457	COG0860	CPE0662	CPE0662	Hypothetical protein CPE0662	CPE1502	CPE1502	Hypothetical protein CPE1502	[TP0820-TP0247 (0.74644035), TP0067-TP0247 (0.79531366)]
COG0457	COG0860	CPE1293	CPE1293	Hypothetical protein CPE1293	CPE1502	CPE1502	Hypothetical protein CPE1502	[TP0820-TP0247 (0.74644035), TP0067-TP0247 (0.79531366)]
COG0457	COG0860	CPE1293	CPE1293	Hypothetical protein CPE1293	CPE1405	CPE1405	Probable N-acetylmuramoyl-L-alanine amidase	[TP0820-TP0247 (0.74644035), TP0067-TP0247 (0.79531366)]
COG0457	COG0860	CPE1293	CPE1293	Hypothetical protein CPE1293	CPE0115	CPE0115	Probable N-acetylmuramoyl-L-alanine amidase	[TP0820-TP0247 (0.74644035), TP0067-TP0247 (0.79531366)]
COG0457	COG0860	CPE1293	CPE1293	Hypothetical protein CPE1293	CPE2367	CPE2367	Germination specific N-acetylmuramoyl-L-alanine	[TP0820-TP0247 (0.74644035), TP0067-TP0247 (0.79531366)]
COG0457	COG0860	CPE1988	CPE1988	Hypothetical protein CPE1988	CPE1405	CPE1405	Probable N-acetylmuramoyl-L-alanine amidase	[TP0820-TP0247 (0.74644035), TP0067-TP0247 (0.79531366)]
COG0457	COG0860	CPE0662	CPE0662	Hypothetical protein CPE0662	CPE2367	CPE2367	Germination specific N-acetylmuramoyl-L-alanine	[TP0820-TP0247 (0.74644035), TP0067-TP0247 (0.79531366)]
COG1057	COG1774	CPE2125	nadD	Probable nicotinate-nucleotide adenylyltransferase (EC 2.7.7.18) (Deamido-NAD(+) pyrophosphorylase) (Deamido-NAD(+) diphosphorylase) (Nicotinate mononucleotide adenylyltransferase) (NaMN adenylyltransferase)	CPE2448	CPE2448	Signal peptidase-like protein	[TP0741-TP0046 (0.7023217)]
COG1186	COG1925	CPE2170	CPE2170	Peptide chain release factor 2	CPE1669	CPE1669	Phosphocarrier protein {UniProtKB/TrEMBL:Q8XJT4}	[TP0576-TP0589 (0.79878455)]
COG0530	COG2239	CPE1565	CPE1565	Hypothetical protein CPE1565	CPE1240	CPE1240	Probable magnesium transporter	[TP1034-TP0917 (0.5728957)]
COG0530	COG2239	CPE1565	CPE1565	Hypothetical protein CPE1565	CPE1323	CPE1323	Hypothetical protein CPE1323	[TP1034-TP0917 (0.5728957)]
COG0319	COG0333	CPE2018	CPE2018	UPF0054 protein CPE2018	CPE1722	rpmF	50S ribosomal protein L32	[TP0650-TP0807 (0.80809164)]
COG0301	COG0849	CPE1412	thiI	Probable thiamine biosynthesis protein thiI	CPE1766	CPE1766	Cell division protein {UniProtKB/TrEMBL:Q8XJJ0}	[TP0559-TP0389 (0.64923996)]
COG0216	COG0457	CPE2202	prfA	Peptide chain release factor 1 (RF-1)	CPE1293	CPE1293	Hypothetical protein CPE1293	[TP0051-TP0067 (0.7097377)]
COG0216	COG0457	CPE2202	prfA	Peptide chain release factor 1 (RF-1)	CPE1988	CPE1988	Hypothetical protein CPE1988	[TP0051-TP0067 (0.7097377)]
COG0216	COG0457	CPE2202	prfA	Peptide chain release factor 1 (RF-1)	CPE0662	CPE0662	Hypothetical protein CPE0662	[TP0051-TP0067 (0.7097377)]
COG0687	COG0693	CPE1269	CPE1269	Probable spermidine/putrescine-binding protein 1	CPE2067	CPE2067	4-methyl-5(Beta-hydroxyethyl)-thiazole	[TP0655-TP0445 (0.5706956)]
COG0687	COG0693	CPE1971	CPE1971	Probable spermidine/putrescine ABC transporter	CPE2067	CPE2067	4-methyl-5(Beta-hydroxyethyl)-thiazole	[TP0655-TP0445 (0.5706956)]
COG0249	COG4939	CPE0308	CPE0308	MutS-like protein {UniProtKB/TrEMBL:Q8XNM5}	CPE2226	CPE2226	Hypothetical protein CPE2226	[TP0328-TP0171 (0.62465936)]
COG0249	COG4939	CPE2156	CPE2156	MutS-related protein {UniProtKB/TrEMBL:Q8XIG4}	CPE2226	CPE2226	Hypothetical protein CPE2226	[TP0328-TP0171 (0.62465936)]
COG0249	COG4939	CPE1155	mutS	DNA mismatch repair protein mutS	CPE2226	CPE2226	Hypothetical protein CPE2226	[TP0328-TP0171 (0.62465936)]
COG0802	COG1774	CPE2164	CPE2164	Hypothetical protein CPE2164	CPE2448	CPE2448	Signal peptidase-like protein	[TP0875-TP0046 (0.67547834)]
COG0608	COG1366	CPE2065	CPE2065	Probable single-strand DNA-specific exonuclease	CPE2050	CPE2050	Anti-sigma F factor antagonist	[TP0704-TP0540 (0.7098393)]
COG0608	COG1366	CPE1940	CPE1940	Hypothetical protein CPE1940	CPE2050	CPE2050	Anti-sigma F factor antagonist	[TP0704-TP0540 (0.7098393)]
COG0705	COG1187	CPE1452	CPE1452	Hypothetical protein CPE1452	CPE2313	CPE2313	Hypothetical protein CPE2313	[TP0982-TP0459 (0.6079956)]
COG0705	COG1187	CPE1452	CPE1452	Hypothetical protein CPE1452	CPE2264	CPE2264	16S pseudouridylate synthase	[TP0982-TP0459 (0.6079956)]
COG0705	COG1187	CPE1452	CPE1452	Hypothetical protein CPE1452	CPE1080	CPE1080	Pseudouridylate synthase	[TP0982-TP0459 (0.6079956)]
COG0290	COG0457	CPE1894	infC	Translation initiation factor IF-3	CPE1988	CPE1988	Hypothetical protein CPE1988	[TP0850-TP0095 (0.6947713)]
COG0290	COG0457	CPE1894	infC	Translation initiation factor IF-3	CPE1293	CPE1293	Hypothetical protein CPE1293	[TP0850-TP0095 (0.6947713)]
COG0290	COG0457	CPE1894	infC	Translation initiation factor IF-3	CPE0662	CPE0662	Hypothetical protein CPE0662	[TP0850-TP0095 (0.6947713)]
COG0080	COG0301	CPE2417	rplK	50S ribosomal protein L11	CPE1412	thiI	Probable thiamine biosynthesis protein thiI	[TP0237-TP0559 (0.59848577)]
COG0782	COG0860	CPE2466	greA	Transcription elongation factor greA (Transcript cleavage factor greA)	CPE0115	CPE0115	Probable N-acetylmuramoyl-L-alanine amidase	[TP0019-TP0247 (0.7668169)]
COG0782	COG0860	CPE2466	greA	Transcription elongation factor greA (Transcript cleavage factor greA)	CPE1405	CPE1405	Probable N-acetylmuramoyl-L-alanine amidase	[TP0019-TP0247 (0.7668169)]
COG0782	COG0860	CPE2466	greA	Transcription elongation factor greA (Transcript cleavage factor greA)	CPE1502	CPE1502	Hypothetical protein CPE1502	[TP0019-TP0247 (0.7668169)]
COG0782	COG0860	CPE2466	greA	Transcription elongation factor greA (Transcript cleavage factor greA)	CPE2367	CPE2367	Germination specific N-acetylmuramoyl-L-alanine	[TP0019-TP0247 (0.7668169)]
COG0782	COG0860	CPE1263	CPE1263	Transcription elongation factor	CPE1502	CPE1502	Hypothetical protein CPE1502	[TP0019-TP0247 (0.7668169)]
COG0782	COG0860	CPE1263	CPE1263	Transcription elongation factor	CPE2367	CPE2367	Germination specific N-acetylmuramoyl-L-alanine	[TP0019-TP0247 (0.7668169)]
COG0782	COG0860	CPE1263	CPE1263	Transcription elongation factor	CPE1405	CPE1405	Probable N-acetylmuramoyl-L-alanine amidase	[TP0019-TP0247 (0.7668169)]
COG0782	COG0860	CPE1263	CPE1263	Transcription elongation factor	CPE0115	CPE0115	Probable N-acetylmuramoyl-L-alanine amidase	[TP0019-TP0247 (0.7668169)]
COG0234	COG1619	CPE2290	groS	10 kDa chaperonin (Protein Cpn10) (groES protein)	CPE2458	CPE2458	Hypothetical protein CPE2458	[TP1013-TP0688 (0.6288964)]
COG0234	COG1619	CPE2290	groS	10 kDa chaperonin (Protein Cpn10) (groES protein)	CPE2462	CPE2462	Probable microcin immunity protein	[TP1013-TP0688 (0.6288964)]
COG0024	COG0530	CPE1382	CPE1382	Methionine aminopeptidase	CPE1565	CPE1565	Hypothetical protein CPE1565	[TP0842-TP1034 (0.7696508)]
COG0024	COG0530	CPE2383	map	Methionine aminopeptidase (EC 3.4.11.18) (MAP) (Peptidase M)	CPE1565	CPE1565	Hypothetical protein CPE1565	[TP0842-TP1034 (0.7696508)]
COG0530	COG0771	CPE1565	CPE1565	Hypothetical protein CPE1565	CPE2459	murD	UDP-N-acetylmuramoylalanine--D-glutamate ligase (EC 6.3.2.9) (UDP-N- acetylmuramoyl-L-alanyl-D-glutamate synthetase) (D-glutamic acid- adding enzyme)	[TP1034-TP0903 (0.71912634)]
COG0824	COG1480	CPE1214	CPE1214	Hypothetical protein CPE1214	CPE2019	CPE2019	Hypothetical protein CPE2019	[TP0156-TP0651 (0.6079956)]
COG0824	COG1480	CPE1213	CPE1213	Hypothetical protein CPE1213	CPE2019	CPE2019	Hypothetical protein CPE2019	[TP0156-TP0651 (0.6079956)]
COG0322	COG0353	CPE0352	uvrC	UvrABC system protein C (Protein uvrC) (Excinuclease ABC subunit C)	CPE0047	recR	Recombination protein recR	[TP0472-TP1004 (0.53674763)]
COG0771	COG1595	CPE2459	murD	UDP-N-acetylmuramoylalanine--D-glutamate ligase (EC 6.3.2.9) (UDP-N- acetylmuramoyl-L-alanyl-D-glutamate synthetase) (D-glutamic acid- adding enzyme)	CPE2422	CPE2422	RNA polymerase sigma-H factor	[TP0903-TP0092 (0.6651206)]
COG0771	COG1595	CPE2459	murD	UDP-N-acetylmuramoylalanine--D-glutamate ligase (EC 6.3.2.9) (UDP-N- acetylmuramoyl-L-alanyl-D-glutamate synthetase) (D-glutamic acid- adding enzyme)	CPE0716	CPE0716	RNA polymerase ECF-type sigma factor	[TP0903-TP0092 (0.6651206)]
COG0771	COG1595	CPE2459	murD	UDP-N-acetylmuramoylalanine--D-glutamate ligase (EC 6.3.2.9) (UDP-N- acetylmuramoyl-L-alanyl-D-glutamate synthetase) (D-glutamic acid- adding enzyme)	CPE0559	CPE0559	RNA polymerase ECF-type sigma factor	[TP0903-TP0092 (0.6651206)]
COG0771	COG1595	CPE2459	murD	UDP-N-acetylmuramoylalanine--D-glutamate ligase (EC 6.3.2.9) (UDP-N- acetylmuramoyl-L-alanyl-D-glutamate synthetase) (D-glutamic acid- adding enzyme)	CPE0359	CPE0359	Probable RNA polymerase ECF-type sigma factor	[TP0903-TP0092 (0.6651206)]
COG0188	COG0305	CPE2068	CPE2068	DNA topoisomerase IV subunit A	CPE2634	CPE2634	Replicative DNA helicase	[TP0005-TP0058 (0.73312306)]
COG0188	COG0305	CPE0008	CPE0008	Hypothetical protein CPE0008	CPE2634	CPE2634	Replicative DNA helicase	[TP0005-TP0058 (0.73312306)]
COG0188	COG0305	CPE0007	CPE0007	DNA gyrase subunit A {UniProtKB/TrEMBL:Q8XPF6}	CPE2634	CPE2634	Replicative DNA helicase	[TP0005-TP0058 (0.73312306)]
COG0233	COG1283	CPE1697	frr	Ribosome recycling factor (Ribosome-releasing factor) (RRF)	CPE2368	CPE2368	Hypothetical protein CPE2368	[TP0604-TP0771 (0.7316062)]
COG1825	COG2812	CPE1874	rplY	50S ribosomal protein L25 (General stress protein CTC)	CPE2449	CPE2449	DNA polymerase III delta' subunit	[TP0372-TP1005 (0.6540257)]
COG1825	COG2812	CPE1874	rplY	50S ribosomal protein L25 (General stress protein CTC)	CPE0045	CPE0045	DNA polymerase III gamma and tau subunits	[TP0372-TP1005 (0.6540257)]
COG0222	COG0530	CPE2414	rplL	50S ribosomal protein L7/L12	CPE1565	CPE1565	Hypothetical protein CPE1565	[TP0240-TP1034 (0.77472186)]
COG0024	COG1121	CPE1382	CPE1382	Methionine aminopeptidase	CPE1456	CPE1456	Probable ABC transporter	[TP0842-TP0164 (0.77940726)]
COG0024	COG1121	CPE2383	map	Methionine aminopeptidase (EC 3.4.11.18) (MAP) (Peptidase M)	CPE1456	CPE1456	Probable ABC transporter	[TP0842-TP0164 (0.77940726)]
COG0361	COG1214	CPE2381	infA	Translation initiation factor IF-1	CPE2165	CPE2165	Probable glycoprotein endopeptidase	[TP0097-TP0876 (0.56457245)]
COG0257	COG1283	CPE2380	CPE2380	50S ribosomal protein L36	CPE2368	CPE2368	Hypothetical protein CPE2368	[TP0209-TP0771 (0.6772987)]
COG0255	COG1011	CPE2397	rpmC	50S ribosomal protein L29	CPE0762	CPE0762	Hypothetical protein CPE0762	[TP0197-TP0158 (0.6077605)]
COG1108	COG2239	CPE1457	CPE1457	Probable ABC transporter	CPE1323	CPE1323	Hypothetical protein CPE1323	[TP0165-TP0917 (0.5215956)]
COG1108	COG2239	CPE1457	CPE1457	Probable ABC transporter	CPE1240	CPE1240	Probable magnesium transporter	[TP0165-TP0917 (0.5215956)]
COG0546	COG0739	CPE1977	ppaX	Putative pyrophosphatase ppaX (EC 3.6.1.1)	CPE1614	CPE1614	Probable cell wall-binding protein	[TP0554-TP0782 (0.73069036)]
COG0546	COG0739	CPE1977	ppaX	Putative pyrophosphatase ppaX (EC 3.6.1.1)	CPE2135	CPE2135	Hypothetical protein CPE2135	[TP0554-TP0782 (0.73069036)]
COG0546	COG0739	CPE1977	ppaX	Putative pyrophosphatase ppaX (EC 3.6.1.1)	CPE0202	CPE0202	Probable cell wall-binding protein	[TP0554-TP0782 (0.73069036)]
COG0546	COG0739	CPE1977	ppaX	Putative pyrophosphatase ppaX (EC 3.6.1.1)	CPE2182	CPE2182	Hypothetical protein CPE2182	[TP0554-TP0782 (0.73069036)]
COG0242	COG1187	CPE1633	def2	Peptide deformylase 2 (EC 3.5.1.88) (PDF 2) (Polypeptide deformylase 2)	CPE2313	CPE2313	Hypothetical protein CPE2313	[TP0757-TP0459 (0.5284328)]
COG0242	COG1187	CPE1633	def2	Peptide deformylase 2 (EC 3.5.1.88) (PDF 2) (Polypeptide deformylase 2)	CPE1080	CPE1080	Pseudouridylate synthase	[TP0757-TP0459 (0.5284328)]
COG0242	COG1187	CPE1744	def1	Peptide deformylase 1 (EC 3.5.1.88) (PDF 1) (Polypeptide deformylase 1)	CPE1080	CPE1080	Pseudouridylate synthase	[TP0757-TP0459 (0.5284328)]
COG0242	COG1187	CPE1744	def1	Peptide deformylase 1 (EC 3.5.1.88) (PDF 1) (Polypeptide deformylase 1)	CPE2264	CPE2264	16S pseudouridylate synthase	[TP0757-TP0459 (0.5284328)]
COG0242	COG1187	CPE1744	def1	Peptide deformylase 1 (EC 3.5.1.88) (PDF 1) (Polypeptide deformylase 1)	CPE2313	CPE2313	Hypothetical protein CPE2313	[TP0757-TP0459 (0.5284328)]
COG0242	COG1187	CPE0760	CPE0760	Polypeptide deformylase	CPE1080	CPE1080	Pseudouridylate synthase	[TP0757-TP0459 (0.5284328)]
COG0242	COG1187	CPE0760	CPE0760	Polypeptide deformylase	CPE2313	CPE2313	Hypothetical protein CPE2313	[TP0757-TP0459 (0.5284328)]
COG0242	COG1187	CPE0760	CPE0760	Polypeptide deformylase	CPE2264	CPE2264	16S pseudouridylate synthase	[TP0757-TP0459 (0.5284328)]
COG0242	COG1187	CPE1633	def2	Peptide deformylase 2 (EC 3.5.1.88) (PDF 2) (Polypeptide deformylase 2)	CPE2264	CPE2264	16S pseudouridylate synthase	[TP0757-TP0459 (0.5284328)]
COG2239	COG4658	CPE1323	CPE1323	Hypothetical protein CPE1323	CPE1410	CPE1410	Probable Na-translocating NADH-quinone reductase	[TP0917-TP0151 (0.5215956)]
COG2239	COG4658	CPE1240	CPE1240	Probable magnesium transporter	CPE1410	CPE1410	Probable Na-translocating NADH-quinone reductase	[TP0917-TP0151 (0.5215956)]
COG0457	COG0558	CPE1293	CPE1293	Hypothetical protein CPE1293	CPE1674	CPE1674	Probable phosphatidylglycerophosphate synthase	[TP0067-TP0730 (0.86096925)]
COG0457	COG0558	CPE1988	CPE1988	Hypothetical protein CPE1988	CPE0581	CPE0581	Hypothetical protein CPE0581	[TP0067-TP0730 (0.86096925)]
COG0457	COG0558	CPE1988	CPE1988	Hypothetical protein CPE1988	CPE1674	CPE1674	Probable phosphatidylglycerophosphate synthase	[TP0067-TP0730 (0.86096925)]
COG0457	COG0558	CPE1293	CPE1293	Hypothetical protein CPE1293	CPE0581	CPE0581	Hypothetical protein CPE0581	[TP0067-TP0730 (0.86096925)]
COG0457	COG0558	CPE0662	CPE0662	Hypothetical protein CPE0662	CPE0581	CPE0581	Hypothetical protein CPE0581	[TP0067-TP0730 (0.86096925)]
COG0457	COG0558	CPE0662	CPE0662	Hypothetical protein CPE0662	CPE1674	CPE1674	Probable phosphatidylglycerophosphate synthase	[TP0067-TP0730 (0.86096925)]
COG0020	COG1508	CPE1696	uppS	Undecaprenyl pyrophosphate synthetase (EC 2.5.1.31) (UPP synthetase) (Di-trans,poly-cis-decaprenylcistransferase) (Undecaprenyl diphosphate synthase) (UDS)	CPE1306	CPE1306	RNA polymerase sigma factor sigma54	[TP0603-TP0111 (0.79878455)]
COG0020	COG1508	CPE1558	CPE1558	Probable	CPE1306	CPE1306	RNA polymerase sigma factor sigma54	[TP0603-TP0111 (0.79878455)]
COG0192	COG1774	CPE2177	CPE2177	S-adenosylmethionine synthetase	CPE2448	CPE2448	Signal peptidase-like protein	[TP0794-TP0046 (0.7023217)]
COG0420	COG0739	CPE0215	CPE0215	Probable exonuclease {UniProtKB/TrEMBL:Q8XNW7}	CPE0202	CPE0202	Probable cell wall-binding protein	[TP0626-TP0782 (0.7781429)]
COG0420	COG0739	CPE2160	CPE2160	Probable phosphoesterase	CPE2182	CPE2182	Hypothetical protein CPE2182	[TP0626-TP0782 (0.7781429)]
COG0420	COG0739	CPE2160	CPE2160	Probable phosphoesterase	CPE1614	CPE1614	Probable cell wall-binding protein	[TP0626-TP0782 (0.7781429)]
COG0420	COG0739	CPE0215	CPE0215	Probable exonuclease {UniProtKB/TrEMBL:Q8XNW7}	CPE2135	CPE2135	Hypothetical protein CPE2135	[TP0626-TP0782 (0.7781429)]
COG0420	COG0739	CPE2160	CPE2160	Probable phosphoesterase	CPE0202	CPE0202	Probable cell wall-binding protein	[TP0626-TP0782 (0.7781429)]
COG0420	COG0739	CPE2160	CPE2160	Probable phosphoesterase	CPE2135	CPE2135	Hypothetical protein CPE2135	[TP0626-TP0782 (0.7781429)]
COG0420	COG0739	CPE0215	CPE0215	Probable exonuclease {UniProtKB/TrEMBL:Q8XNW7}	CPE2182	CPE2182	Hypothetical protein CPE2182	[TP0626-TP0782 (0.7781429)]
COG0420	COG0739	CPE0215	CPE0215	Probable exonuclease {UniProtKB/TrEMBL:Q8XNW7}	CPE1614	CPE1614	Probable cell wall-binding protein	[TP0626-TP0782 (0.7781429)]
COG1385	COG2812	CPE2026	CPE2026	Hypothetical protein CPE2026	CPE2449	CPE2449	DNA polymerase III delta' subunit	[TP0276-TP1005 (0.66627616)]
COG1385	COG2812	CPE2026	CPE2026	Hypothetical protein CPE2026	CPE0045	CPE0045	DNA polymerase III gamma and tau subunits	[TP0276-TP1005 (0.66627616)]
COG0217	COG0739	CPE1954	CPE1954	Hypothetical UPF0082 protein CPE1954	CPE1614	CPE1614	Probable cell wall-binding protein	[TP0474-TP0864 (0.82349855)]
COG0217	COG0739	CPE1954	CPE1954	Hypothetical UPF0082 protein CPE1954	CPE0202	CPE0202	Probable cell wall-binding protein	[TP0474-TP0864 (0.82349855)]
COG0217	COG0739	CPE1954	CPE1954	Hypothetical UPF0082 protein CPE1954	CPE2135	CPE2135	Hypothetical protein CPE2135	[TP0474-TP0864 (0.82349855)]
COG0217	COG0739	CPE1954	CPE1954	Hypothetical UPF0082 protein CPE1954	CPE2182	CPE2182	Hypothetical protein CPE2182	[TP0474-TP0864 (0.82349855)]
COG0242	COG0254	CPE0760	CPE0760	Polypeptide deformylase	CPE2205	rpmE	50S ribosomal protein L31	[TP0757-TP0255 (0.6434887)]
COG0242	COG0254	CPE1744	def1	Peptide deformylase 1 (EC 3.5.1.88) (PDF 1) (Polypeptide deformylase 1)	CPE2205	rpmE	50S ribosomal protein L31	[TP0757-TP0255 (0.6434887)]
COG0242	COG0254	CPE1633	def2	Peptide deformylase 2 (EC 3.5.1.88) (PDF 2) (Polypeptide deformylase 2)	CPE2205	rpmE	50S ribosomal protein L31	[TP0757-TP0255 (0.6434887)]
COG0442	COG1466	CPE2428	CPE2428	Proline-tRNA ligase {UniProtKB/TrEMBL:Q8XHQ4}	CPE2043	CPE2043	Hypothetical protein CPE2043	[TP0160-TP0588 (0.66563916)]
COG0785	COG2239	CPE0741	CPE0741	Probable cytochrome C-type biogenesis protein	CPE1240	CPE1240	Probable magnesium transporter	[TP0101-TP0917 (0.5215956)]
COG0785	COG2239	CPE2537	CPE2537	Probable c-type cytochrome biogenesis protein	CPE1323	CPE1323	Hypothetical protein CPE1323	[TP0101-TP0917 (0.5215956)]
COG0785	COG2239	CPE2537	CPE2537	Probable c-type cytochrome biogenesis protein	CPE1240	CPE1240	Probable magnesium transporter	[TP0101-TP0917 (0.5215956)]
COG0785	COG2239	CPE0741	CPE0741	Probable cytochrome C-type biogenesis protein	CPE1323	CPE1323	Hypothetical protein CPE1323	[TP0101-TP0917 (0.5215956)]
COG0705	COG2239	CPE1452	CPE1452	Hypothetical protein CPE1452	CPE1240	CPE1240	Probable magnesium transporter	[TP0982-TP0917 (0.5527395)]
COG0705	COG2239	CPE1452	CPE1452	Hypothetical protein CPE1452	CPE1323	CPE1323	Hypothetical protein CPE1323	[TP0982-TP0917 (0.5527395)]
COG0305	COG0593	CPE2634	CPE2634	Replicative DNA helicase	CPE0001	dnaA	Chromosomal replication initiator protein dnaA	[TP0058-TP0001 (0.9013428)]
COG0772	COG2239	CPE2136	CPE2136	Stage V sporulation protein E	CPE1323	CPE1323	Hypothetical protein CPE1323	[TP0501-TP0917 (0.53388965), TP0387-TP0917 (0.61041105)]
COG0772	COG2239	CPE1859	CPE1859	Stage V sporulation protein E	CPE1240	CPE1240	Probable magnesium transporter	[TP0501-TP0917 (0.53388965), TP0387-TP0917 (0.61041105)]
COG0772	COG2239	CPE2136	CPE2136	Stage V sporulation protein E	CPE1240	CPE1240	Probable magnesium transporter	[TP0501-TP0917 (0.53388965), TP0387-TP0917 (0.61041105)]
COG0772	COG2239	CPE0350	CPE0350	Probable cell division protein	CPE1240	CPE1240	Probable magnesium transporter	[TP0501-TP0917 (0.53388965), TP0387-TP0917 (0.61041105)]
COG0772	COG2239	CPE1859	CPE1859	Stage V sporulation protein E	CPE1323	CPE1323	Hypothetical protein CPE1323	[TP0501-TP0917 (0.53388965), TP0387-TP0917 (0.61041105)]
COG0772	COG2239	CPE0350	CPE0350	Probable cell division protein	CPE1323	CPE1323	Hypothetical protein CPE1323	[TP0501-TP0917 (0.53388965), TP0387-TP0917 (0.61041105)]
COG0178	COG1197	CPE0348	uvrA	UvrABC system protein A (UvrA protein) (Excinuclease ABC subunit A)	CPE2484	CPE2484	Transcription-repair coupling factor	[TP0514-TP0344 (0.9414915)]
COG0264	COG0544	CPE1699	tsf	Elongation factor Ts (EF-Ts)	CPE1394	tig	Trigger factor {UniProtKB/Swiss-Prot:Q8XKK0}	[TP0605-TP0506 (0.9100214)]
COG0495	COG1475	CPE0670	leuS	Leucyl-tRNA synthetase (EC 6.1.1.4) (Leucine--tRNA ligase) (LeuRS)	AP003515_GR_1751-3031	BAB62439.1	ParB protein {UniProtKB/TrEMBL:Q93ME5}	[TP0586-TP0271 (0.63095015)]
COG0495	COG1475	CPE0670	leuS	Leucyl-tRNA synthetase (EC 6.1.1.4) (Leucine--tRNA ligase) (LeuRS)	CPE2651	CPE2651	Stage 0 sporulation protein J	[TP0586-TP0271 (0.63095015)]
COG0099	COG0216	CPE2379	rpsM	30S ribosomal protein S13	CPE2202	prfA	Peptide chain release factor 1 (RF-1)	[TP0210-TP0051 (0.8775348)]
COG0803	COG1268	CPE2158	CPE2158	Probable adhesin {UniProtKB/TrEMBL:Q8XIG2}	CPE1545	CPE1545	Biotin synthase {UniProtKB/TrEMBL:Q8XK58}	[TP0034-TP0228 (0.8514437)]
COG1269	COG2239	CPE1643	CPE1643	V-type sodium ATP synthase subunit I	CPE1240	CPE1240	Probable magnesium transporter	[TP0533-TP0917 (0.53720385)]
COG1269	COG2239	CPE1643	CPE1643	V-type sodium ATP synthase subunit I	CPE1323	CPE1323	Hypothetical protein CPE1323	[TP0533-TP0917 (0.53720385)]
COG0442	COG0552	CPE2428	CPE2428	Proline-tRNA ligase {UniProtKB/TrEMBL:Q8XHQ4}	CPE1715	CPE1715	Signal recognition particle protein	[TP0160-TP0578 (0.56216276)]
COG0557	COG4939	CPE1296	CPE1296	Ribonuclease R {UniProtKB/TrEMBL:Q8XKU6}	CPE2226	CPE2226	Hypothetical protein CPE2226	[TP0805-TP0171 (0.59485275)]
COG0242	COG0319	CPE1744	def1	Peptide deformylase 1 (EC 3.5.1.88) (PDF 1) (Polypeptide deformylase 1)	CPE2018	CPE2018	UPF0054 protein CPE2018	[TP0757-TP0650 (0.630912)]
COG0242	COG0319	CPE1633	def2	Peptide deformylase 2 (EC 3.5.1.88) (PDF 2) (Polypeptide deformylase 2)	CPE2018	CPE2018	UPF0054 protein CPE2018	[TP0757-TP0650 (0.630912)]
COG0242	COG0319	CPE0760	CPE0760	Polypeptide deformylase	CPE2018	CPE2018	UPF0054 protein CPE2018	[TP0757-TP0650 (0.630912)]
COG0178	COG0845	CPE0348	uvrA	UvrABC system protein A (UvrA protein) (Excinuclease ABC subunit A)	CPE1542	CPE1542	Hypothetical protein CPE1542	[TP0514-TP0965 (0.87363523)]
COG0457	COG0566	CPE1293	CPE1293	Hypothetical protein CPE1293	CPE2424	CPE2424	Probable tRNA/rRNA methyltransferase	[TP0095-TP0054 (0.73981166)]
COG0457	COG0566	CPE1988	CPE1988	Hypothetical protein CPE1988	CPE1889	CPE1889	Probable rRNA methylase	[TP0095-TP0054 (0.73981166)]
COG0457	COG0566	CPE1988	CPE1988	Hypothetical protein CPE1988	CPE2424	CPE2424	Probable tRNA/rRNA methyltransferase	[TP0095-TP0054 (0.73981166)]
COG0457	COG0566	CPE1293	CPE1293	Hypothetical protein CPE1293	CPE1889	CPE1889	Probable rRNA methylase	[TP0095-TP0054 (0.73981166)]
COG0457	COG0566	CPE0662	CPE0662	Hypothetical protein CPE0662	CPE1889	CPE1889	Probable rRNA methylase	[TP0095-TP0054 (0.73981166)]
COG0457	COG0566	CPE0662	CPE0662	Hypothetical protein CPE0662	CPE2424	CPE2424	Probable tRNA/rRNA methyltransferase	[TP0095-TP0054 (0.73981166)]
COG0465	COG0558	CPE2470	CPE2470	Probable cell-division protein	CPE0581	CPE0581	Hypothetical protein CPE0581	[TP0765-TP0256 (0.8653493)]
COG0465	COG0558	CPE0598	CPE0598	Cell division protein {UniProtKB/TrEMBL:Q8XMU0}	CPE0581	CPE0581	Hypothetical protein CPE0581	[TP0765-TP0256 (0.8653493)]
COG0465	COG0558	CPE2470	CPE2470	Probable cell-division protein	CPE1674	CPE1674	Probable phosphatidylglycerophosphate synthase	[TP0765-TP0256 (0.8653493)]
COG0465	COG0558	CPE0598	CPE0598	Cell division protein {UniProtKB/TrEMBL:Q8XMU0}	CPE1674	CPE1674	Probable phosphatidylglycerophosphate synthase	[TP0765-TP0256 (0.8653493)]
COG0024	COG0462	CPE1382	CPE1382	Methionine aminopeptidase	CPE1549	CPE1549	Probable phosphoribosyl pyrophosphate synthetase	[TP0842-TP0294 (0.8762697)]
COG0024	COG0462	CPE2383	map	Methionine aminopeptidase (EC 3.4.11.18) (MAP) (Peptidase M)	CPE2489	prs	Ribose-phosphate pyrophosphokinase (EC 2.7.6.1) (RPPK) (Phosphoribosyl pyrophosphate synthetase) (P-Rib-PP synthetase) (PRPP synthetase)	[TP0842-TP0294 (0.8762697)]
COG0024	COG0462	CPE2383	map	Methionine aminopeptidase (EC 3.4.11.18) (MAP) (Peptidase M)	CPE1549	CPE1549	Probable phosphoribosyl pyrophosphate synthetase	[TP0842-TP0294 (0.8762697)]
COG0024	COG0462	CPE1382	CPE1382	Methionine aminopeptidase	CPE2489	prs	Ribose-phosphate pyrophosphokinase (EC 2.7.6.1) (RPPK) (Phosphoribosyl pyrophosphate synthetase) (P-Rib-PP synthetase) (PRPP synthetase)	[TP0842-TP0294 (0.8762697)]
COG0319	COG0787	CPE2018	CPE2018	UPF0054 protein CPE2018	CPE0868	alr	Alanine racemase {UniProtKB/Swiss-Prot:Q8XM22}	[TP0650-TP0681 (0.82058704)]
COG0319	COG0787	CPE2018	CPE2018	UPF0054 protein CPE2018	CPE1061	CPE1061	Probable alanine racemase	[TP0650-TP0681 (0.82058704)]
COG0564	COG1418	CPE1204	CPE1204	Ribosomal large subunit pseudouridine synthase C	CPE1020	CPE1020	Hypothetical protein CPE1020	[TP0154-TP1018 (0.7668753)]
COG0564	COG1418	CPE2122	CPE2122	Hypothetical protein CPE2122	CPE1020	CPE1020	Hypothetical protein CPE1020	[TP0154-TP1018 (0.7668753)]
COG0564	COG1418	CPE1204	CPE1204	Ribosomal large subunit pseudouridine synthase C	CPE1672	CPE1672	UPF0144 protein CPE1672	[TP0154-TP1018 (0.7668753)]
COG0564	COG1418	CPE1850	CPE1850	Pseudouridine synthase {UniProtKB/TrEMBL:Q8XJB1}	CPE1020	CPE1020	Hypothetical protein CPE1020	[TP0154-TP1018 (0.7668753)]
COG0564	COG1418	CPE1850	CPE1850	Pseudouridine synthase {UniProtKB/TrEMBL:Q8XJB1}	CPE1672	CPE1672	UPF0144 protein CPE1672	[TP0154-TP1018 (0.7668753)]
COG0564	COG1418	CPE2122	CPE2122	Hypothetical protein CPE2122	CPE1672	CPE1672	UPF0144 protein CPE1672	[TP0154-TP1018 (0.7668753)]
COG0849	COG1595	CPE1766	CPE1766	Cell division protein {UniProtKB/TrEMBL:Q8XJJ0}	CPE0559	CPE0559	RNA polymerase ECF-type sigma factor	[TP0389-TP0092 (0.66770643)]
COG0849	COG1595	CPE1766	CPE1766	Cell division protein {UniProtKB/TrEMBL:Q8XJJ0}	CPE0359	CPE0359	Probable RNA polymerase ECF-type sigma factor	[TP0389-TP0092 (0.66770643)]
COG0849	COG1595	CPE1766	CPE1766	Cell division protein {UniProtKB/TrEMBL:Q8XJJ0}	CPE2422	CPE2422	RNA polymerase sigma-H factor	[TP0389-TP0092 (0.66770643)]
COG0849	COG1595	CPE1766	CPE1766	Cell division protein {UniProtKB/TrEMBL:Q8XJJ0}	CPE0716	CPE0716	RNA polymerase ECF-type sigma factor	[TP0389-TP0092 (0.66770643)]
COG0280	COG0457	CPE1725	CPE1725	Phosphate acetyltransferase	CPE1293	CPE1293	Hypothetical protein CPE1293	[TP0094-TP0067 (0.5068833)]
COG0280	COG0457	CPE1725	CPE1725	Phosphate acetyltransferase	CPE1988	CPE1988	Hypothetical protein CPE1988	[TP0094-TP0067 (0.5068833)]
COG0280	COG0457	CPE2348	CPE2348	Phosphotransbutyrylase {UniProtKB/TrEMBL:Q8XHX8}	CPE0662	CPE0662	Hypothetical protein CPE0662	[TP0094-TP0067 (0.5068833)]
COG0280	COG0457	CPE2348	CPE2348	Phosphotransbutyrylase {UniProtKB/TrEMBL:Q8XHX8}	CPE1988	CPE1988	Hypothetical protein CPE1988	[TP0094-TP0067 (0.5068833)]
COG0280	COG0457	CPE2348	CPE2348	Phosphotransbutyrylase {UniProtKB/TrEMBL:Q8XHX8}	CPE1293	CPE1293	Hypothetical protein CPE1293	[TP0094-TP0067 (0.5068833)]
COG0280	COG0457	CPE1725	CPE1725	Phosphate acetyltransferase	CPE0662	CPE0662	Hypothetical protein CPE0662	[TP0094-TP0067 (0.5068833)]
COG0457	COG0495	CPE1988	CPE1988	Hypothetical protein CPE1988	CPE0670	leuS	Leucyl-tRNA synthetase (EC 6.1.1.4) (Leucine--tRNA ligase) (LeuRS)	[TP0067-TP0586 (0.714839)]
COG0457	COG0495	CPE0662	CPE0662	Hypothetical protein CPE0662	CPE0670	leuS	Leucyl-tRNA synthetase (EC 6.1.1.4) (Leucine--tRNA ligase) (LeuRS)	[TP0067-TP0586 (0.714839)]
COG0457	COG0495	CPE1293	CPE1293	Hypothetical protein CPE1293	CPE0670	leuS	Leucyl-tRNA synthetase (EC 6.1.1.4) (Leucine--tRNA ligase) (LeuRS)	[TP0067-TP0586 (0.714839)]
COG0257	COG0472	CPE2380	CPE2380	50S ribosomal protein L36	CPE1860	mraY	Phospho-N-acetylmuramoyl-pentapeptide-transferase (EC 2.7.8.13) (UDP- MurNAc-pentapeptide phosphotransferase)	[TP0209-TP0345 (0.64932555)]
COG0257	COG0472	CPE2380	CPE2380	50S ribosomal protein L36	CPE1634	CPE1634	Probable undecaprenyl-phosphate	[TP0209-TP0345 (0.64932555)]
COG2812	COG4939	CPE0045	CPE0045	DNA polymerase III gamma and tau subunits	CPE2226	CPE2226	Hypothetical protein CPE2226	[TP1005-TP0171 (0.69479775)]
COG2812	COG4939	CPE2449	CPE2449	DNA polymerase III delta' subunit	CPE2226	CPE2226	Hypothetical protein CPE2226	[TP1005-TP0171 (0.69479775)]
COG0358	COG0457	CPE2008	CPE2008	DNA primase {UniProtKB/TrEMBL:Q8XIV5}	CPE1293	CPE1293	Hypothetical protein CPE1293	[TP0492-TP0648 (0.5111708)]
COG0358	COG0457	CPE2008	CPE2008	DNA primase {UniProtKB/TrEMBL:Q8XIV5}	CPE1988	CPE1988	Hypothetical protein CPE1988	[TP0492-TP0648 (0.5111708)]
COG0358	COG0457	CPE2008	CPE2008	DNA primase {UniProtKB/TrEMBL:Q8XIV5}	CPE0662	CPE0662	Hypothetical protein CPE0662	[TP0492-TP0648 (0.5111708)]
COG0301	COG0301	CPE1412	thiI	Probable thiamine biosynthesis protein thiI	CPE1412	thiI	Probable thiamine biosynthesis protein thiI	[TP0559-TP0559 (0.6965584)]
COG0608	COG1234	CPE1940	CPE1940	Hypothetical protein CPE1940	CPE1363	rnz	Ribonuclease Z (EC 3.1.26.11) (RNase Z) (tRNase Z) (tRNA 3 endonuclease)	[TP0704-TP0819 (0.5844061)]
COG0608	COG1234	CPE2065	CPE2065	Probable single-strand DNA-specific exonuclease	CPE1363	rnz	Ribonuclease Z (EC 3.1.26.11) (RNase Z) (tRNase Z) (tRNA 3 endonuclease)	[TP0704-TP0819 (0.5844061)]
COG0618	COG1214	CPE1684	CPE1684	Hypothetical protein CPE1684	CPE2165	CPE2165	Probable glycoprotein endopeptidase	[TP0803-TP0876 (0.700686)]
COG0257	COG0779	CPE2380	CPE2380	50S ribosomal protein L36	CPE1690	CPE1690	Hypothetical UPF0090 protein CPE1690	[TP0209-TP0893 (0.7461857)]
COG0457	COG0845	CPE1988	CPE1988	Hypothetical protein CPE1988	CPE1542	CPE1542	Hypothetical protein CPE1542	[TP0648-TP0965 (0.54118866)]
COG0457	COG0845	CPE0662	CPE0662	Hypothetical protein CPE0662	CPE1542	CPE1542	Hypothetical protein CPE1542	[TP0648-TP0965 (0.54118866)]
COG0457	COG0845	CPE1293	CPE1293	Hypothetical protein CPE1293	CPE1542	CPE1542	Hypothetical protein CPE1542	[TP0648-TP0965 (0.54118866)]
COG0760	COG2239	CPE0268	CPE0268	Hypothetical protein CPE0268	CPE1323	CPE1323	Hypothetical protein CPE1323	[TP1016-TP0917 (0.81817394)]
COG0760	COG2239	CPE2483	prsA	Foldase protein prsA precursor (EC 5.2.1.8)	CPE1323	CPE1323	Hypothetical protein CPE1323	[TP1016-TP0917 (0.81817394)]
COG0760	COG2239	CPE0268	CPE0268	Hypothetical protein CPE0268	CPE1240	CPE1240	Probable magnesium transporter	[TP1016-TP0917 (0.81817394)]
COG0760	COG2239	CPE2483	prsA	Foldase protein prsA precursor (EC 5.2.1.8)	CPE1240	CPE1240	Probable magnesium transporter	[TP1016-TP0917 (0.81817394)]
COG0048	COG1156	CPE2410	rpsL	30S ribosomal protein S12	CPE1637	CPE1637	V-type sodium ATP synthase subunit B	[TP0243-TP0427 (0.80866665)]
COG0782	COG1057	CPE2466	greA	Transcription elongation factor greA (Transcript cleavage factor greA)	CPE2125	nadD	Probable nicotinate-nucleotide adenylyltransferase (EC 2.7.7.18) (Deamido-NAD(+) pyrophosphorylase) (Deamido-NAD(+) diphosphorylase) (Nicotinate mononucleotide adenylyltransferase) (NaMN adenylyltransferase)	[TP0019-TP0741 (0.75909394)]
COG0782	COG1057	CPE1263	CPE1263	Transcription elongation factor	CPE2125	nadD	Probable nicotinate-nucleotide adenylyltransferase (EC 2.7.7.18) (Deamido-NAD(+) pyrophosphorylase) (Deamido-NAD(+) diphosphorylase) (Nicotinate mononucleotide adenylyltransferase) (NaMN adenylyltransferase)	[TP0019-TP0741 (0.75909394)]
COG1079	COG2239	CPE1577	CPE1577	Probable ABC transporter	CPE1323	CPE1323	Hypothetical protein CPE1323	[TP0302-TP0917 (0.5527395)]
COG1079	COG2239	CPE1577	CPE1577	Probable ABC transporter	CPE1240	CPE1240	Probable magnesium transporter	[TP0302-TP0917 (0.5527395)]
COG0217	COG1235	CPE1954	CPE1954	Hypothetical UPF0082 protein CPE1954	CPE2605	CPE2605	Hypothetical protein CPE2605	[TP0474-TP0489 (0.71912634)]
COG0012	COG0188	CPE1866	CPE1866	Probable GTP-binding protein	CPE0008	CPE0008	Hypothetical protein CPE0008	[TP0124-TP0005 (0.7149395)]
COG0012	COG0188	CPE1866	CPE1866	Probable GTP-binding protein	CPE2068	CPE2068	DNA topoisomerase IV subunit A	[TP0124-TP0005 (0.7149395)]
COG0012	COG0188	CPE1866	CPE1866	Probable GTP-binding protein	CPE0007	CPE0007	DNA gyrase subunit A {UniProtKB/TrEMBL:Q8XPF6}	[TP0124-TP0005 (0.7149395)]
COG0206	COG1774	CPE1765	CPE1765	Cell division protein ftsZ	CPE2448	CPE2448	Signal peptidase-like protein	[TP0390-TP0046 (0.67547834)]
COG0530	COG0621	CPE1565	CPE1565	Hypothetical protein CPE1565	CPE1093	CPE1093	Hypothetical protein CPE1093	[TP1034-TP0269 (0.7081234)]
COG0530	COG0621	CPE1565	CPE1565	Hypothetical protein CPE1565	CPE1675	CPE1675	Hypothetical protein CPE1675	[TP1034-TP0269 (0.7081234)]
COG0530	COG0621	CPE1565	CPE1565	Hypothetical protein CPE1565	CPE2025	CPE2025	Hypothetical protein CPE2025	[TP1034-TP0269 (0.7081234)]
COG0528	COG1774	CPE1698	pyrH	Uridylate kinase (EC 2.7.4.-) (UK) (Uridine monophosphate kinase) (UMP kinase)	CPE2448	CPE2448	Signal peptidase-like protein	[TP0099-TP0046 (0.65377367)]
COG0462	COG0492	CPE1549	CPE1549	Probable phosphoribosyl pyrophosphate synthetase	CPE0783	CPE0783	Probable thioredoxin reductase	[TP0294-TP0814 (0.8323514)]
COG0462	COG0492	CPE2489	prs	Ribose-phosphate pyrophosphokinase (EC 2.7.6.1) (RPPK) (Phosphoribosyl pyrophosphate synthetase) (P-Rib-PP synthetase) (PRPP synthetase)	CPE2440	CPE2440	Thioredoxin reductase {UniProtKB/TrEMBL:Q8XHP2}	[TP0294-TP0814 (0.8323514)]
COG0462	COG0492	CPE2489	prs	Ribose-phosphate pyrophosphokinase (EC 2.7.6.1) (RPPK) (Phosphoribosyl pyrophosphate synthetase) (P-Rib-PP synthetase) (PRPP synthetase)	CPE2354	CPE2354	Thioredoxin reductase {UniProtKB/TrEMBL:Q8XHX2}	[TP0294-TP0814 (0.8323514)]
COG0462	COG0492	CPE1549	CPE1549	Probable phosphoribosyl pyrophosphate synthetase	CPE2440	CPE2440	Thioredoxin reductase {UniProtKB/TrEMBL:Q8XHP2}	[TP0294-TP0814 (0.8323514)]
COG0462	COG0492	CPE1549	CPE1549	Probable phosphoribosyl pyrophosphate synthetase	CPE2354	CPE2354	Thioredoxin reductase {UniProtKB/TrEMBL:Q8XHX2}	[TP0294-TP0814 (0.8323514)]
COG0462	COG0492	CPE2489	prs	Ribose-phosphate pyrophosphokinase (EC 2.7.6.1) (RPPK) (Phosphoribosyl pyrophosphate synthetase) (P-Rib-PP synthetase) (PRPP synthetase)	CPE0783	CPE0783	Probable thioredoxin reductase	[TP0294-TP0814 (0.8323514)]
COG0124	COG0254	CPE1934	hisS	Histidyl-tRNA synthetase (EC 6.1.1.21) (Histidine--tRNA ligase) (HisRS)	CPE2205	rpmE	50S ribosomal protein L31	[TP0641-TP0255 (0.65973145)]
COG0178	COG0272	CPE0348	uvrA	UvrABC system protein A (UvrA protein) (Excinuclease ABC subunit A)	CPE2259	CPE2259	DNA ligase {UniProtKB/TrEMBL:Q8XI62}	[TP0514-TP0634 (0.7537598)]
COG0608	COG1159	CPE1940	CPE1940	Hypothetical protein CPE1940	CPE2015	era	GTP-binding protein era homolog	[TP0704-TP0541 (0.7586372)]
COG0608	COG1159	CPE2065	CPE2065	Probable single-strand DNA-specific exonuclease	CPE2015	era	GTP-binding protein era homolog	[TP0704-TP0541 (0.7586372)]
COG0242	COG0263	CPE0760	CPE0760	Polypeptide deformylase	CPE2579	proB	Glutamate 5-kinase (EC 2.7.2.11) (Gamma-glutamyl kinase) (GK)	[TP0757-TP0351 (0.5771584)]
COG0242	COG0263	CPE1744	def1	Peptide deformylase 1 (EC 3.5.1.88) (PDF 1) (Polypeptide deformylase 1)	CPE2579	proB	Glutamate 5-kinase (EC 2.7.2.11) (Gamma-glutamyl kinase) (GK)	[TP0757-TP0351 (0.5771584)]
COG0242	COG0263	CPE1633	def2	Peptide deformylase 2 (EC 3.5.1.88) (PDF 2) (Polypeptide deformylase 2)	CPE2579	proB	Glutamate 5-kinase (EC 2.7.2.11) (Gamma-glutamyl kinase) (GK)	[TP0757-TP0351 (0.5771584)]
COG1115	COG2239	CPE1419	CPE1419	Probable amino acid transport protein	CPE1240	CPE1240	Probable magnesium transporter	[TP0414-TP0917 (0.53720385)]
COG1115	COG2239	CPE1964	CPE1964	Probable amino acid carrier protein	CPE1323	CPE1323	Hypothetical protein CPE1323	[TP0414-TP0917 (0.53720385)]
COG1115	COG2239	CPE1964	CPE1964	Probable amino acid carrier protein	CPE1240	CPE1240	Probable magnesium transporter	[TP0414-TP0917 (0.53720385)]
COG1115	COG2239	CPE1419	CPE1419	Probable amino acid transport protein	CPE1323	CPE1323	Hypothetical protein CPE1323	[TP0414-TP0917 (0.53720385)]
COG0566	COG1589	CPE1889	CPE1889	Probable rRNA methylase	CPE1858	CPE1858	Hypothetical protein CPE1858	[TP0109-TP0388 (0.8512026)]
COG0566	COG1589	CPE2424	CPE2424	Probable tRNA/rRNA methyltransferase	CPE1858	CPE1858	Hypothetical protein CPE1858	[TP0109-TP0388 (0.8512026)]
COG0124	COG0546	CPE1934	hisS	Histidyl-tRNA synthetase (EC 6.1.1.21) (Histidine--tRNA ligase) (HisRS)	CPE1977	ppaX	Putative pyrophosphatase ppaX (EC 3.6.1.1)	[TP0641-TP0554 (0.5196431)]
COG0457	COG1234	CPE1293	CPE1293	Hypothetical protein CPE1293	CPE1363	rnz	Ribonuclease Z (EC 3.1.26.11) (RNase Z) (tRNase Z) (tRNA 3 endonuclease)	[TP0095-TP0819 (0.5178716)]
COG0457	COG1234	CPE0662	CPE0662	Hypothetical protein CPE0662	CPE1363	rnz	Ribonuclease Z (EC 3.1.26.11) (RNase Z) (tRNase Z) (tRNA 3 endonuclease)	[TP0095-TP0819 (0.5178716)]
COG0457	COG1234	CPE1988	CPE1988	Hypothetical protein CPE1988	CPE1363	rnz	Ribonuclease Z (EC 3.1.26.11) (RNase Z) (tRNase Z) (tRNA 3 endonuclease)	[TP0095-TP0819 (0.5178716)]
COG0217	COG1269	CPE1954	CPE1954	Hypothetical UPF0082 protein CPE1954	CPE1643	CPE1643	V-type sodium ATP synthase subunit I	[TP0474-TP0533 (0.71912634)]
COG0257	COG0773	CPE2380	CPE2380	50S ribosomal protein L36	CPE2493	murC	UDP-N-acetylmuramate--L-alanine ligase (EC 6.3.2.8) (UDP-N- acetylmuramoyl-L-alanine synthetase)	[TP0209-TP0341 (0.6926446)]
COG0272	COG1879	CPE2259	CPE2259	DNA ligase {UniProtKB/TrEMBL:Q8XI62}	CPE1628	CPE1628	Probable ribose ABC transporter	[TP0634-TP0684 (0.56216276)]
COG0272	COG1879	CPE2259	CPE2259	DNA ligase {UniProtKB/TrEMBL:Q8XI62}	CPE1341	CPE1341	Probable galactoside ABC transporter	[TP0634-TP0684 (0.56216276)]
COG0272	COG1879	CPE2259	CPE2259	DNA ligase {UniProtKB/TrEMBL:Q8XI62}	CPE1627	CPE1627	Probable ribose ABC transporter	[TP0634-TP0684 (0.56216276)]
COG2208	COG2239	CPE2473	CPE2473	Stage II sprulation protein E	CPE1240	CPE1240	Probable magnesium transporter	[TP0218-TP0917 (0.6618409)]
COG2208	COG2239	CPE2473	CPE2473	Stage II sprulation protein E	CPE1323	CPE1323	Hypothetical protein CPE1323	[TP0218-TP0917 (0.6618409)]
COG0217	COG1480	CPE1954	CPE1954	Hypothetical UPF0082 protein CPE1954	CPE2019	CPE2019	Hypothetical protein CPE2019	[TP0474-TP0651 (0.71912634)]
COG0234	COG4211	CPE2290	groS	10 kDa chaperonin (Protein Cpn10) (groES protein)	CPE1343	CPE1343	Probable galactoside ABC transporter	[TP1013-TP0686 (0.748641)]
COG0257	COG0681	CPE2380	CPE2380	50S ribosomal protein L36	CPE0430	CPE0430	Probable type I signal peptidase	[TP0209-TP0926 (0.69083804)]
COG0257	COG0681	CPE2380	CPE2380	50S ribosomal protein L36	CPE0514	CPE0514	Probable signal peptidase type I	[TP0209-TP0926 (0.69083804)]
COG0257	COG0681	CPE2380	CPE2380	50S ribosomal protein L36	CPE2295	CPE2295	Signal peptidase type I	[TP0209-TP0926 (0.69083804)]
COG0257	COG0681	CPE2380	CPE2380	50S ribosomal protein L36	CPE0597	CPE0597	Probable signal peptidase type I	[TP0209-TP0926 (0.69083804)]
COG0257	COG0681	CPE2380	CPE2380	50S ribosomal protein L36	CPE0315	CPE0315	Type I signal peptidase	[TP0209-TP0926 (0.69083804)]
COG0257	COG0681	CPE2380	CPE2380	50S ribosomal protein L36	CPE1553	CPE1553	Signal peptidase I {UniProtKB/TrEMBL:Q8XK50}	[TP0209-TP0926 (0.69083804)]
COG1774	COG2812	CPE2448	CPE2448	Signal peptidase-like protein	CPE2449	CPE2449	DNA polymerase III delta' subunit	[TP0046-TP1005 (0.5678104)]
COG1774	COG2812	CPE2448	CPE2448	Signal peptidase-like protein	CPE0045	CPE0045	DNA polymerase III gamma and tau subunits	[TP0046-TP1005 (0.5678104)]
COG0036	COG1774	CPE1736	CPE1736	Ribulose-phosphate 3-epimerase	CPE2448	CPE2448	Signal peptidase-like protein	[TP0945-TP0046 (0.53769433)]
COG0228	COG0546	CPE1712	rpsP	30S ribosomal protein S16	CPE1977	ppaX	Putative pyrophosphatase ppaX (EC 3.6.1.1)	[TP0905-TP0554 (0.5352583)]
COG0503	COG1488	CPE1292	CPE1292	Probable xanthine phosphoribosyltransferase	CPE1207	CPE1207	Hypothetical protein CPE1207	[TP1039-TP0628 (0.6658587)]
COG0503	COG1488	CPE1939	apt	Adenine phosphoribosyltransferase (EC 2.4.2.7) (APRT)	CPE1207	CPE1207	Hypothetical protein CPE1207	[TP1039-TP0628 (0.6658587)]
COG0503	COG1488	CPE0335	CPE0335	Xanthine phosphoribosyltransferase	CPE1207	CPE1207	Hypothetical protein CPE1207	[TP1039-TP0628 (0.6658587)]
COG0503	COG1488	CPE2492	CPE2492	Probable transcriptional repressor of purine	CPE1207	CPE1207	Hypothetical protein CPE1207	[TP1039-TP0628 (0.6658587)]
COG0249	COG0546	CPE2156	CPE2156	MutS-related protein {UniProtKB/TrEMBL:Q8XIG4}	CPE1977	ppaX	Putative pyrophosphatase ppaX (EC 3.6.1.1)	[TP0328-TP0554 (0.5196431)]
COG0249	COG0546	CPE0308	CPE0308	MutS-like protein {UniProtKB/TrEMBL:Q8XNM5}	CPE1977	ppaX	Putative pyrophosphatase ppaX (EC 3.6.1.1)	[TP0328-TP0554 (0.5196431)]
COG0249	COG0546	CPE1155	mutS	DNA mismatch repair protein mutS	CPE1977	ppaX	Putative pyrophosphatase ppaX (EC 3.6.1.1)	[TP0328-TP0554 (0.5196431)]
COG0234	COG0803	CPE2290	groS	10 kDa chaperonin (Protein Cpn10) (groES protein)	CPE2158	CPE2158	Probable adhesin {UniProtKB/TrEMBL:Q8XIG2}	[TP1013-TP0163 (0.67160416)]
COG0153	COG1879	CPE1345	galK	Galactokinase (EC 2.7.1.6) (Galactose kinase)	CPE1628	CPE1628	Probable ribose ABC transporter	[TP0418-TP0684 (0.73427343)]
COG0153	COG1879	CPE1345	galK	Galactokinase (EC 2.7.1.6) (Galactose kinase)	CPE1341	CPE1341	Probable galactoside ABC transporter	[TP0418-TP0684 (0.73427343)]
COG0153	COG1879	CPE1345	galK	Galactokinase (EC 2.7.1.6) (Galactose kinase)	CPE1627	CPE1627	Probable ribose ABC transporter	[TP0418-TP0684 (0.73427343)]
COG0162	COG2834	CPE0652	tyrS	Tyrosyl-tRNA synthetase (EC 6.1.1.1) (Tyrosine--tRNA ligase) (TyrRS)	CPE0293	CPE0293	Hypothetical protein CPE0293	[TP0834-TP0333 (0.5313641)]
COG0342	COG0546	CPE1942	CPE1942	Protein-export membrane protein	CPE1977	ppaX	Putative pyrophosphatase ppaX (EC 3.6.1.1)	[TP0410-TP0554 (0.6160348)]
COG0240	COG0622	CPE1754	gpsA	Glycerol-3-phosphate dehydrogenase [NAD(P)+] (EC 1.1.1.94) (NAD(P)H- dependent glycerol-3-phosphate dehydrogenase)	CPE2252	CPE2252	Hypothetical protein CPE2252	[TP1009-TP0937 (0.80866665)]
COG0227	COG0492	CPE1734	rpmB	50S ribosomal protein L28	CPE0783	CPE0783	Probable thioredoxin reductase	[TP0362-TP0814 (0.801083)]
COG0227	COG0492	CPE1734	rpmB	50S ribosomal protein L28	CPE2440	CPE2440	Thioredoxin reductase {UniProtKB/TrEMBL:Q8XHP2}	[TP0362-TP0814 (0.801083)]
COG0227	COG0492	CPE1734	rpmB	50S ribosomal protein L28	CPE2354	CPE2354	Thioredoxin reductase {UniProtKB/TrEMBL:Q8XHX2}	[TP0362-TP0814 (0.801083)]
COG0051	COG1192	CPE2406	rpsJ	30S ribosomal protein S10	CPE2652	CPE2652	Spo0A activation inhibitor	[TP0188-TP0272 (0.7732025)]
COG0051	COG1192	CPE2406	rpsJ	30S ribosomal protein S10	AP003515_GR_940-1692	BAB62438.1	Soj protein {UniProtKB/TrEMBL:Q93ME6}	[TP0188-TP0272 (0.7732025)]
COG0098	COG0803	CPE2388	rpsE	30S ribosomal protein S5	CPE2158	CPE2158	Probable adhesin {UniProtKB/TrEMBL:Q8XIG2}	[TP0206-TP0163 (0.74372905)]
COG0249	COG0457	CPE0308	CPE0308	MutS-like protein {UniProtKB/TrEMBL:Q8XNM5}	CPE1293	CPE1293	Hypothetical protein CPE1293	[TP0328-TP0095 (0.63719666)]
COG0249	COG0457	CPE2156	CPE2156	MutS-related protein {UniProtKB/TrEMBL:Q8XIG4}	CPE1293	CPE1293	Hypothetical protein CPE1293	[TP0328-TP0095 (0.63719666)]
COG0249	COG0457	CPE1155	mutS	DNA mismatch repair protein mutS	CPE1293	CPE1293	Hypothetical protein CPE1293	[TP0328-TP0095 (0.63719666)]
COG0249	COG0457	CPE0308	CPE0308	MutS-like protein {UniProtKB/TrEMBL:Q8XNM5}	CPE0662	CPE0662	Hypothetical protein CPE0662	[TP0328-TP0095 (0.63719666)]
COG0249	COG0457	CPE1155	mutS	DNA mismatch repair protein mutS	CPE0662	CPE0662	Hypothetical protein CPE0662	[TP0328-TP0095 (0.63719666)]
COG0249	COG0457	CPE2156	CPE2156	MutS-related protein {UniProtKB/TrEMBL:Q8XIG4}	CPE1988	CPE1988	Hypothetical protein CPE1988	[TP0328-TP0095 (0.63719666)]
COG0249	COG0457	CPE2156	CPE2156	MutS-related protein {UniProtKB/TrEMBL:Q8XIG4}	CPE0662	CPE0662	Hypothetical protein CPE0662	[TP0328-TP0095 (0.63719666)]
COG0249	COG0457	CPE0308	CPE0308	MutS-like protein {UniProtKB/TrEMBL:Q8XNM5}	CPE1988	CPE1988	Hypothetical protein CPE1988	[TP0328-TP0095 (0.63719666)]
COG0249	COG0457	CPE1155	mutS	DNA mismatch repair protein mutS	CPE1988	CPE1988	Hypothetical protein CPE1988	[TP0328-TP0095 (0.63719666)]
COG0442	COG0459	CPE2428	CPE2428	Proline-tRNA ligase {UniProtKB/TrEMBL:Q8XHQ4}	CPE2289	groL	60 kDa chaperonin (Protein Cpn60) (groEL protein)	[TP0160-TP0030 (0.7719589)]
COG0255	COG1354	CPE2397	rpmC	50S ribosomal protein L29	CPE1805	scpA	Segregation and condensation protein A	[TP0197-TP0691 (0.70609456)]
COG0341	COG2239	CPE1941	CPE1941	Protein-export membrane protein	CPE1240	CPE1240	Probable magnesium transporter	[TP0411-TP0917 (0.6093018)]
COG0341	COG2239	CPE1941	CPE1941	Protein-export membrane protein	CPE1323	CPE1323	Hypothetical protein CPE1323	[TP0411-TP0917 (0.6093018)]
COG2255	COG4939	CPE1947	ruvB	Holliday junction ATP-dependent DNA helicase ruvB (EC 3.6.1.-)	CPE2226	CPE2226	Hypothetical protein CPE2226	[TP0162-TP0171 (0.7331395)]
COG0217	COG0481	CPE1954	CPE1954	Hypothetical UPF0082 protein CPE1954	CPE2038	lepA	GTP-binding protein lepA	[TP0474-TP0510 (0.76600474)]
COG0178	COG0357	CPE0348	uvrA	UvrABC system protein A (UvrA protein) (Excinuclease ABC subunit A)	CPE2653	gidB	Methyltransferase gidB (EC 2.1.-.-) (Glucose-inhibited division protein B)	[TP0514-TP0946 (0.8569251)]
COG0472	COG2239	CPE1860	mraY	Phospho-N-acetylmuramoyl-pentapeptide-transferase (EC 2.7.8.13) (UDP- MurNAc-pentapeptide phosphotransferase)	CPE1323	CPE1323	Hypothetical protein CPE1323	[TP0345-TP0917 (0.5059451)]
COG0472	COG2239	CPE1634	CPE1634	Probable undecaprenyl-phosphate	CPE1240	CPE1240	Probable magnesium transporter	[TP0345-TP0917 (0.5059451)]
COG0472	COG2239	CPE1860	mraY	Phospho-N-acetylmuramoyl-pentapeptide-transferase (EC 2.7.8.13) (UDP- MurNAc-pentapeptide phosphotransferase)	CPE1240	CPE1240	Probable magnesium transporter	[TP0345-TP0917 (0.5059451)]
COG0472	COG2239	CPE1634	CPE1634	Probable undecaprenyl-phosphate	CPE1323	CPE1323	Hypothetical protein CPE1323	[TP0345-TP0917 (0.5059451)]
COG0330	COG0772	CPE1060	CPE1060	Hypothetical protein CPE1060	CPE0350	CPE0350	Probable cell division protein	[TP0113-TP0501 (0.70068353)]
COG0330	COG0772	CPE1060	CPE1060	Hypothetical protein CPE1060	CPE1859	CPE1859	Stage V sporulation protein E	[TP0113-TP0501 (0.70068353)]
COG0330	COG0772	CPE1060	CPE1060	Hypothetical protein CPE1060	CPE2136	CPE2136	Stage V sporulation protein E	[TP0113-TP0501 (0.70068353)]
COG0267	COG2137	CPE2420	CPE2420	50S ribosomal protein L33	CPE1923	recX	Regulatory protein recX	[TP0234-TP1023 (0.5769722)]
COG0060	COG4939	CPE2541	ileS	Isoleucyl-tRNA synthetase (EC 6.1.1.5) (Isoleucine--tRNA ligase) (IleRS)	CPE2226	CPE2226	Hypothetical protein CPE2226	[TP0452-TP0171 (0.7207038)]
COG1109	COG1488	CPE1873	CPE1873	Probable phosphomannomutase	CPE1207	CPE1207	Hypothetical protein CPE1207	[TP0413-TP0628 (0.6598422)]
COG1109	COG1488	CPE2329	glmM	Phosphoglucosamine mutase (EC 5.4.2.10)	CPE1207	CPE1207	Hypothetical protein CPE1207	[TP0413-TP0628 (0.6598422)]
COG0143	COG0217	CPE2523	CPE2523	Probable methionine-tRNA ligase	CPE1954	CPE1954	Hypothetical UPF0082 protein CPE1954	[TP0798-TP0474 (0.7790581)]
COG0143	COG0217	CPE2524	metG	Methionyl-tRNA synthetase (EC 6.1.1.10) (Methionine--tRNA ligase) (MetRS)	CPE1954	CPE1954	Hypothetical UPF0082 protein CPE1954	[TP0798-TP0474 (0.7790581)]
COG0257	COG0716	CPE2380	CPE2380	50S ribosomal protein L36	CPE2062	CPE2062	Flavodoxin {UniProtKB/TrEMBL:Q8XIQ2}	[TP0209-TP0925 (0.69083804)]
COG0257	COG0716	CPE2380	CPE2380	50S ribosomal protein L36	CPE0644	CPE0644	Flavodoxin {UniProtKB/TrEMBL:Q8XMP4}	[TP0209-TP0925 (0.69083804)]
COG0357	COG1774	CPE2653	gidB	Methyltransferase gidB (EC 2.1.-.-) (Glucose-inhibited division protein B)	CPE2448	CPE2448	Signal peptidase-like protein	[TP0946-TP0046 (0.5510487)]
COG0357	COG0442	CPE2653	gidB	Methyltransferase gidB (EC 2.1.-.-) (Glucose-inhibited division protein B)	CPE2428	CPE2428	Proline-tRNA ligase {UniProtKB/TrEMBL:Q8XHQ4}	[TP0946-TP0160 (0.6515529)]
COG0564	COG1200	CPE1850	CPE1850	Pseudouridine synthase {UniProtKB/TrEMBL:Q8XJB1}	CPE1731	CPE1731	ATP-dependent DNA helicase	[TP0339-TP0687 (0.85149276)]
COG0564	COG1200	CPE2122	CPE2122	Hypothetical protein CPE2122	CPE1731	CPE1731	ATP-dependent DNA helicase	[TP0339-TP0687 (0.85149276)]
COG0564	COG1200	CPE1204	CPE1204	Ribosomal large subunit pseudouridine synthase C	CPE1731	CPE1731	ATP-dependent DNA helicase	[TP0339-TP0687 (0.85149276)]
COG0772	COG1115	CPE2136	CPE2136	Stage V sporulation protein E	CPE1964	CPE1964	Probable amino acid carrier protein	[TP0501-TP0998 (0.70629925)]
COG0772	COG1115	CPE0350	CPE0350	Probable cell division protein	CPE1964	CPE1964	Probable amino acid carrier protein	[TP0501-TP0998 (0.70629925)]
COG0772	COG1115	CPE1859	CPE1859	Stage V sporulation protein E	CPE1964	CPE1964	Probable amino acid carrier protein	[TP0501-TP0998 (0.70629925)]
COG0772	COG1115	CPE0350	CPE0350	Probable cell division protein	CPE1419	CPE1419	Probable amino acid transport protein	[TP0501-TP0998 (0.70629925)]
COG0772	COG1115	CPE2136	CPE2136	Stage V sporulation protein E	CPE1419	CPE1419	Probable amino acid transport protein	[TP0501-TP0998 (0.70629925)]
COG0772	COG1115	CPE1859	CPE1859	Stage V sporulation protein E	CPE1419	CPE1419	Probable amino acid transport protein	[TP0501-TP0998 (0.70629925)]
COG0457	COG2812	CPE1293	CPE1293	Hypothetical protein CPE1293	CPE2449	CPE2449	DNA polymerase III delta' subunit	[TP0067-TP1005 (0.5652097)]
COG0457	COG2812	CPE1988	CPE1988	Hypothetical protein CPE1988	CPE0045	CPE0045	DNA polymerase III gamma and tau subunits	[TP0067-TP1005 (0.5652097)]
COG0457	COG2812	CPE1988	CPE1988	Hypothetical protein CPE1988	CPE2449	CPE2449	DNA polymerase III delta' subunit	[TP0067-TP1005 (0.5652097)]
COG0457	COG2812	CPE1293	CPE1293	Hypothetical protein CPE1293	CPE0045	CPE0045	DNA polymerase III gamma and tau subunits	[TP0067-TP1005 (0.5652097)]
COG0457	COG2812	CPE0662	CPE0662	Hypothetical protein CPE0662	CPE2449	CPE2449	DNA polymerase III delta' subunit	[TP0067-TP1005 (0.5652097)]
COG0457	COG2812	CPE0662	CPE0662	Hypothetical protein CPE0662	CPE0045	CPE0045	DNA polymerase III gamma and tau subunits	[TP0067-TP1005 (0.5652097)]
COG0457	COG1396	CPE1988	CPE1988	Hypothetical protein CPE1988	CPE1967	CPE1967	Hypothetical protein CPE1967	[TP0648-TP0461 (0.6214171)]
COG0457	COG1396	CPE1988	CPE1988	Hypothetical protein CPE1988	CPE1448	CPE1448	Probable transcriptional regulator	[TP0648-TP0461 (0.6214171)]
COG0457	COG1396	CPE1293	CPE1293	Hypothetical protein CPE1293	CPE1967	CPE1967	Hypothetical protein CPE1967	[TP0648-TP0461 (0.6214171)]
COG0457	COG1396	CPE0662	CPE0662	Hypothetical protein CPE0662	CPE1448	CPE1448	Probable transcriptional regulator	[TP0648-TP0461 (0.6214171)]
COG0457	COG1396	CPE0662	CPE0662	Hypothetical protein CPE0662	CPE1967	CPE1967	Hypothetical protein CPE1967	[TP0648-TP0461 (0.6214171)]
COG0457	COG1396	CPE1293	CPE1293	Hypothetical protein CPE1293	CPE1448	CPE1448	Probable transcriptional regulator	[TP0648-TP0461 (0.6214171)]
COG0153	COG0457	CPE1345	galK	Galactokinase (EC 2.7.1.6) (Galactose kinase)	CPE1988	CPE1988	Hypothetical protein CPE1988	[TP0418-TP0095 (0.6515529), TP0418-TP0067 (0.62672263)]
COG0153	COG0457	CPE1345	galK	Galactokinase (EC 2.7.1.6) (Galactose kinase)	CPE0662	CPE0662	Hypothetical protein CPE0662	[TP0418-TP0095 (0.6515529), TP0418-TP0067 (0.62672263)]
COG0153	COG0457	CPE1345	galK	Galactokinase (EC 2.7.1.6) (Galactose kinase)	CPE1293	CPE1293	Hypothetical protein CPE1293	[TP0418-TP0095 (0.6515529), TP0418-TP0067 (0.62672263)]
COG0237	COG1493	CPE1993	coaE	Dephospho-CoA kinase (EC 2.7.1.24) (Dephosphocoenzyme A kinase)	CPE1004	hprK	HPr kinase/phosphorylase (EC 2.7.11.-) (EC 2.7.4.-) (HPrK/P) (HPr(Ser) kinase/phosphorylase)	[TP0296-TP0591 (0.7885255)]
COG0124	COG0124	CPE1934	hisS	Histidyl-tRNA synthetase (EC 6.1.1.21) (Histidine--tRNA ligase) (HisRS)	CPE1934	hisS	Histidyl-tRNA synthetase (EC 6.1.1.21) (Histidine--tRNA ligase) (HisRS)	[TP0641-TP0641 (0.67365265)]
COG0290	COG1837	CPE1894	infC	Translation initiation factor IF-3	CPE1711	CPE1711	UPF0109 protein CPE1711	[TP0850-TP0906 (0.70629925)]
COG2239	COG4603	CPE1323	CPE1323	Hypothetical protein CPE1323	CPE1578	CPE1578	Probable ABC transporter	[TP0917-TP0301 (0.53720385)]
COG2239	COG4603	CPE1240	CPE1240	Probable magnesium transporter	CPE1578	CPE1578	Probable ABC transporter	[TP0917-TP0301 (0.53720385)]
COG4939	COG4974	CPE2226	CPE2226	Hypothetical protein CPE2226	CPE1095	CPE1095	Probable integrase/recombinase	[TP0171-TP0391 (0.7207038)]
COG4939	COG4974	CPE2226	CPE2226	Hypothetical protein CPE2226	CPE1808	CPE1808	Probable integrase/recombinase	[TP0171-TP0391 (0.7207038)]
COG0486	COG0803	CPE2655	trmE	tRNA modification GTPase trmE	CPE2158	CPE2158	Probable adhesin {UniProtKB/TrEMBL:Q8XIG2}	[TP0550-TP0163 (0.74372905)]
COG0687	COG1057	CPE1269	CPE1269	Probable spermidine/putrescine-binding protein 1	CPE2125	nadD	Probable nicotinate-nucleotide adenylyltransferase (EC 2.7.7.18) (Deamido-NAD(+) pyrophosphorylase) (Deamido-NAD(+) diphosphorylase) (Nicotinate mononucleotide adenylyltransferase) (NaMN adenylyltransferase)	[TP0655-TP0741 (0.7061969)]
COG0687	COG1057	CPE1971	CPE1971	Probable spermidine/putrescine ABC transporter	CPE2125	nadD	Probable nicotinate-nucleotide adenylyltransferase (EC 2.7.7.18) (Deamido-NAD(+) pyrophosphorylase) (Deamido-NAD(+) diphosphorylase) (Nicotinate mononucleotide adenylyltransferase) (NaMN adenylyltransferase)	[TP0655-TP0741 (0.7061969)]
COG0012	COG0608	CPE1866	CPE1866	Probable GTP-binding protein	CPE2065	CPE2065	Probable single-strand DNA-specific exonuclease	[TP0124-TP0704 (0.626838)]
COG0012	COG0608	CPE1866	CPE1866	Probable GTP-binding protein	CPE1940	CPE1940	Hypothetical protein CPE1940	[TP0124-TP0704 (0.626838)]
COG1214	COG1773	CPE2165	CPE2165	Probable glycoprotein endopeptidase	CPE0777	rubR1	Rubredoxin 1 {UniProtKB/Swiss-Prot:Q8XMB2}	[TP0876-TP0991 (0.57776016)]
COG1214	COG1773	CPE2165	CPE2165	Probable glycoprotein endopeptidase	CPE0780	rubR2	Rubredoxin 2 {UniProtKB/Swiss-Prot:P14072}	[TP0876-TP0991 (0.57776016)]
COG1653	COG4939	CPE1030	CPE1030	Hypothetical protein CPE1030	CPE2226	CPE2226	Hypothetical protein CPE2226	[TP0074-TP0171 (0.57966745)]
COG1653	COG4939	CPE0371	CPE0371	Hypothetical protein CPE0371	CPE2226	CPE2226	Hypothetical protein CPE2226	[TP0074-TP0171 (0.57966745)]
COG1653	COG4939	CPE1027	CPE1027	Hypothetical protein CPE1027	CPE2226	CPE2226	Hypothetical protein CPE2226	[TP0074-TP0171 (0.57966745)]
COG1653	COG4939	CPE0576	CPE0576	Probable ABC transporter	CPE2226	CPE2226	Hypothetical protein CPE2226	[TP0074-TP0171 (0.57966745)]
COG1653	COG4939	CPE2078	CPE2078	Hypothetical protein CPE2078	CPE2226	CPE2226	Hypothetical protein CPE2226	[TP0074-TP0171 (0.57966745)]
COG1653	COG4939	CPE1257	CPE1257	Hypothetical protein CPE1257	CPE2226	CPE2226	Hypothetical protein CPE2226	[TP0074-TP0171 (0.57966745)]
COG0739	COG0773	CPE1614	CPE1614	Probable cell wall-binding protein	CPE2493	murC	UDP-N-acetylmuramate--L-alanine ligase (EC 6.3.2.8) (UDP-N- acetylmuramoyl-L-alanine synthetase)	[TP0782-TP0341 (0.8145237)]
COG0739	COG0773	CPE2135	CPE2135	Hypothetical protein CPE2135	CPE2493	murC	UDP-N-acetylmuramate--L-alanine ligase (EC 6.3.2.8) (UDP-N- acetylmuramoyl-L-alanine synthetase)	[TP0782-TP0341 (0.8145237)]
COG0739	COG0773	CPE2182	CPE2182	Hypothetical protein CPE2182	CPE2493	murC	UDP-N-acetylmuramate--L-alanine ligase (EC 6.3.2.8) (UDP-N- acetylmuramoyl-L-alanine synthetase)	[TP0782-TP0341 (0.8145237)]
COG0739	COG0773	CPE0202	CPE0202	Probable cell wall-binding protein	CPE2493	murC	UDP-N-acetylmuramate--L-alanine ligase (EC 6.3.2.8) (UDP-N- acetylmuramoyl-L-alanine synthetase)	[TP0782-TP0341 (0.8145237)]
COG0050	COG0457	CPE2407	tufB	Elongation factor Tu (EF-Tu)	CPE0662	CPE0662	Hypothetical protein CPE0662	[TP0187-TP0067 (0.7854602)]
COG0050	COG0457	CPE2407	tufB	Elongation factor Tu (EF-Tu)	CPE1293	CPE1293	Hypothetical protein CPE1293	[TP0187-TP0067 (0.7854602)]
COG0050	COG0457	CPE2421	BAB82127.1	Elongation factor Tu	CPE0662	CPE0662	Hypothetical protein CPE0662	[TP0187-TP0067 (0.7854602)]
COG0050	COG0457	CPE2421	BAB82127.1	Elongation factor Tu	CPE1293	CPE1293	Hypothetical protein CPE1293	[TP0187-TP0067 (0.7854602)]
COG0050	COG0457	CPE2421	BAB82127.1	Elongation factor Tu	CPE1988	CPE1988	Hypothetical protein CPE1988	[TP0187-TP0067 (0.7854602)]
COG0050	COG0457	CPE2407	tufB	Elongation factor Tu (EF-Tu)	CPE1988	CPE1988	Hypothetical protein CPE1988	[TP0187-TP0067 (0.7854602)]
COG0220	COG1316	CPE0424	trmB	tRNA (guanine-N(7)-)-methyltransferase (EC 2.1.1.33) (tRNA(m7G46)- methyltransferase)	CPE0631	CPE0631	Probable PBP5 synthesis regulator protein	[TP0464-TP0739 (0.7885255)]
COG0220	COG1316	CPE0424	trmB	tRNA (guanine-N(7)-)-methyltransferase (EC 2.1.1.33) (tRNA(m7G46)- methyltransferase)	CPE0284	CPE0284	Probable transcriptional regulator	[TP0464-TP0739 (0.7885255)]
COG0220	COG1316	CPE0424	trmB	tRNA (guanine-N(7)-)-methyltransferase (EC 2.1.1.33) (tRNA(m7G46)- methyltransferase)	CPE2123	CPE2123	Probable membrane-bound protein	[TP0464-TP0739 (0.7885255)]
COG0220	COG1316	CPE0424	trmB	tRNA (guanine-N(7)-)-methyltransferase (EC 2.1.1.33) (tRNA(m7G46)- methyltransferase)	CPE1914	CPE1914	Probable PBP 5 synthesis repressor	[TP0464-TP0739 (0.7885255)]
COG0301	COG0457	CPE1412	thiI	Probable thiamine biosynthesis protein thiI	CPE0662	CPE0662	Hypothetical protein CPE0662	[TP0559-TP0095 (0.76004404), TP0559-TP0067 (0.65738976)]
COG0301	COG0457	CPE1412	thiI	Probable thiamine biosynthesis protein thiI	CPE1293	CPE1293	Hypothetical protein CPE1293	[TP0559-TP0095 (0.76004404), TP0559-TP0067 (0.65738976)]
COG0301	COG0457	CPE1412	thiI	Probable thiamine biosynthesis protein thiI	CPE1988	CPE1988	Hypothetical protein CPE1988	[TP0559-TP0095 (0.76004404), TP0559-TP0067 (0.65738976)]
COG0257	COG0564	CPE2380	CPE2380	50S ribosomal protein L36	CPE1850	CPE1850	Pseudouridine synthase {UniProtKB/TrEMBL:Q8XJB1}	[TP0209-TP0154 (0.634929)]
COG0257	COG0564	CPE2380	CPE2380	50S ribosomal protein L36	CPE1204	CPE1204	Ribosomal large subunit pseudouridine synthase C	[TP0209-TP0154 (0.634929)]
COG0257	COG0564	CPE2380	CPE2380	50S ribosomal protein L36	CPE2122	CPE2122	Hypothetical protein CPE2122	[TP0209-TP0154 (0.634929)]
COG0621	COG2208	CPE1093	CPE1093	Hypothetical protein CPE1093	CPE2473	CPE2473	Stage II sprulation protein E	[TP0269-TP0218 (0.77940726)]
COG0621	COG2208	CPE2025	CPE2025	Hypothetical protein CPE2025	CPE2473	CPE2473	Stage II sprulation protein E	[TP0269-TP0218 (0.77940726)]
COG0621	COG2208	CPE1675	CPE1675	Hypothetical protein CPE1675	CPE2473	CPE2473	Stage II sprulation protein E	[TP0269-TP0218 (0.77940726)]
COG0739	COG2239	CPE2182	CPE2182	Hypothetical protein CPE2182	CPE1240	CPE1240	Probable magnesium transporter	[TP0155-TP0917 (0.6343327)]
COG0739	COG2239	CPE2135	CPE2135	Hypothetical protein CPE2135	CPE1240	CPE1240	Probable magnesium transporter	[TP0155-TP0917 (0.6343327)]
COG0739	COG2239	CPE0202	CPE0202	Probable cell wall-binding protein	CPE1323	CPE1323	Hypothetical protein CPE1323	[TP0155-TP0917 (0.6343327)]
COG0739	COG2239	CPE0202	CPE0202	Probable cell wall-binding protein	CPE1240	CPE1240	Probable magnesium transporter	[TP0155-TP0917 (0.6343327)]
COG0739	COG2239	CPE2135	CPE2135	Hypothetical protein CPE2135	CPE1323	CPE1323	Hypothetical protein CPE1323	[TP0155-TP0917 (0.6343327)]
COG0739	COG2239	CPE1614	CPE1614	Probable cell wall-binding protein	CPE1323	CPE1323	Hypothetical protein CPE1323	[TP0155-TP0917 (0.6343327)]
COG0739	COG2239	CPE2182	CPE2182	Hypothetical protein CPE2182	CPE1323	CPE1323	Hypothetical protein CPE1323	[TP0155-TP0917 (0.6343327)]
COG0739	COG2239	CPE1614	CPE1614	Probable cell wall-binding protein	CPE1240	CPE1240	Probable magnesium transporter	[TP0155-TP0917 (0.6343327)]
COG0255	COG1394	CPE2397	rpmC	50S ribosomal protein L29	CPE1636	CPE1636	V-type sodium ATP synthase subunit D	[TP0197-TP0527 (0.51549006)]
COG0457	COG1187	CPE1293	CPE1293	Hypothetical protein CPE1293	CPE2313	CPE2313	Hypothetical protein CPE2313	[TP0067-TP0459 (0.6360361)]
COG0457	COG1187	CPE1988	CPE1988	Hypothetical protein CPE1988	CPE2264	CPE2264	16S pseudouridylate synthase	[TP0067-TP0459 (0.6360361)]
COG0457	COG1187	CPE1293	CPE1293	Hypothetical protein CPE1293	CPE1080	CPE1080	Pseudouridylate synthase	[TP0067-TP0459 (0.6360361)]
COG0457	COG1187	CPE1988	CPE1988	Hypothetical protein CPE1988	CPE2313	CPE2313	Hypothetical protein CPE2313	[TP0067-TP0459 (0.6360361)]
COG0457	COG1187	CPE1988	CPE1988	Hypothetical protein CPE1988	CPE1080	CPE1080	Pseudouridylate synthase	[TP0067-TP0459 (0.6360361)]
COG0457	COG1187	CPE0662	CPE0662	Hypothetical protein CPE0662	CPE1080	CPE1080	Pseudouridylate synthase	[TP0067-TP0459 (0.6360361)]
COG0457	COG1187	CPE1293	CPE1293	Hypothetical protein CPE1293	CPE2264	CPE2264	16S pseudouridylate synthase	[TP0067-TP0459 (0.6360361)]
COG0457	COG1187	CPE0662	CPE0662	Hypothetical protein CPE0662	CPE2264	CPE2264	16S pseudouridylate synthase	[TP0067-TP0459 (0.6360361)]
COG0457	COG1187	CPE0662	CPE0662	Hypothetical protein CPE0662	CPE2313	CPE2313	Hypothetical protein CPE2313	[TP0067-TP0459 (0.6360361)]
COG0210	COG0305	CPE0423	CPE0423	Probable ATP-dependent DNA helicase	CPE2634	CPE2634	Replicative DNA helicase	[TP0102-TP0058 (0.8842861)]
COG0210	COG0305	CPE0140	CPE0140	Hypothetical protein CPE0140	CPE2634	CPE2634	Replicative DNA helicase	[TP0102-TP0058 (0.8842861)]
COG0210	COG0305	CPE2260	CPE2260	ATP-dependent DNA helicase	CPE2634	CPE2634	Replicative DNA helicase	[TP0102-TP0058 (0.8842861)]
COG0210	COG0305	CPE1206	CPE1206	ATP-dependent helicase {UniProtKB/TrEMBL:Q8XL36}	CPE2634	CPE2634	Replicative DNA helicase	[TP0102-TP0058 (0.8842861)]
COG0621	COG0739	CPE1093	CPE1093	Hypothetical protein CPE1093	CPE2135	CPE2135	Hypothetical protein CPE2135	[TP0269-TP0702 (0.8475093)]
COG0621	COG0739	CPE1675	CPE1675	Hypothetical protein CPE1675	CPE2135	CPE2135	Hypothetical protein CPE2135	[TP0269-TP0702 (0.8475093)]
COG0621	COG0739	CPE1093	CPE1093	Hypothetical protein CPE1093	CPE2182	CPE2182	Hypothetical protein CPE2182	[TP0269-TP0702 (0.8475093)]
COG0621	COG0739	CPE2025	CPE2025	Hypothetical protein CPE2025	CPE0202	CPE0202	Probable cell wall-binding protein	[TP0269-TP0702 (0.8475093)]
COG0621	COG0739	CPE1675	CPE1675	Hypothetical protein CPE1675	CPE2182	CPE2182	Hypothetical protein CPE2182	[TP0269-TP0702 (0.8475093)]
COG0621	COG0739	CPE1675	CPE1675	Hypothetical protein CPE1675	CPE0202	CPE0202	Probable cell wall-binding protein	[TP0269-TP0702 (0.8475093)]
COG0621	COG0739	CPE2025	CPE2025	Hypothetical protein CPE2025	CPE1614	CPE1614	Probable cell wall-binding protein	[TP0269-TP0702 (0.8475093)]
COG0621	COG0739	CPE1093	CPE1093	Hypothetical protein CPE1093	CPE1614	CPE1614	Probable cell wall-binding protein	[TP0269-TP0702 (0.8475093)]
COG0621	COG0739	CPE1675	CPE1675	Hypothetical protein CPE1675	CPE1614	CPE1614	Probable cell wall-binding protein	[TP0269-TP0702 (0.8475093)]
COG0621	COG0739	CPE2025	CPE2025	Hypothetical protein CPE2025	CPE2135	CPE2135	Hypothetical protein CPE2135	[TP0269-TP0702 (0.8475093)]
COG0621	COG0739	CPE2025	CPE2025	Hypothetical protein CPE2025	CPE2182	CPE2182	Hypothetical protein CPE2182	[TP0269-TP0702 (0.8475093)]
COG0621	COG0739	CPE1093	CPE1093	Hypothetical protein CPE1093	CPE0202	CPE0202	Probable cell wall-binding protein	[TP0269-TP0702 (0.8475093)]
COG0552	COG1774	CPE1715	CPE1715	Signal recognition particle protein	CPE2448	CPE2448	Signal peptidase-like protein	[TP0578-TP0046 (0.5421936)]
COG0257	COG1057	CPE2380	CPE2380	50S ribosomal protein L36	CPE2125	nadD	Probable nicotinate-nucleotide adenylyltransferase (EC 2.7.7.18) (Deamido-NAD(+) pyrophosphorylase) (Deamido-NAD(+) diphosphorylase) (Nicotinate mononucleotide adenylyltransferase) (NaMN adenylyltransferase)	[TP0209-TP0741 (0.64932555)]
