# Supplementary material for: The Binary Protein Interactome of Treponema pallidum – The Syphilis Spirochete
Source: PLoS One. 2008 May 28;3(5):e2292. doi: 10.1371/journal.pone.0002292 (PMC2386257; doi:10.1371/journal.pone.0002292)
Supplement: Data S1 — Predicted protein-protein interactions based on our Treponema pallidum data; zip archive containing 372 files with one file per species. (6.09 MB ZIP) [file pone.0002292.s006.zip › bacteria/Clostridium_tetani.tab]

212717 Clostridium tetani
COG A	COG B	Locus Id A	Preferred Name(s) A	Annotation A	Locus Id B	Preferred Name(s) B	Annotation B	T. pallidum interaction
COG0617	COG0860	CTC01205	CTC01205	Poly(A) polymerase {UniProtKB/TrEMBL:Q895R6}	CTC02570	CTC02570	Germination-specific N-acetylmuramoyl-L-alanine	[TP0270-TP0247 (0.76828843)]
COG0617	COG0860	CTC00677	CTC00677	Putative poly A polymerase	CTC02570	CTC02570	Germination-specific N-acetylmuramoyl-L-alanine	[TP0270-TP0247 (0.76828843)]
COG0617	COG0860	CTC00677	CTC00677	Putative poly A polymerase	CTC00365	CTC00365	Putative N-acetylmuramoyl-L-alanine amidase	[TP0270-TP0247 (0.76828843)]
COG0617	COG0860	CTC01205	CTC01205	Poly(A) polymerase {UniProtKB/TrEMBL:Q895R6}	CTC00365	CTC00365	Putative N-acetylmuramoyl-L-alanine amidase	[TP0270-TP0247 (0.76828843)]
COG0201	COG0550	CTC02584	CTC02584	Protein translocase subunit secY	CTC00403	CTC00403	DNA topoisomerase I {UniProtKB/TrEMBL:Q898P2}	[TP0208-TP0394 (0.8044664)]
COG0201	COG0550	CTC02584	CTC02584	Protein translocase subunit secY	CTC01259	CTC01259	DNA topoisomerase I {UniProtKB/TrEMBL:Q895L4}	[TP0208-TP0394 (0.8044664)]
COG0201	COG0550	CTC02584	CTC02584	Protein translocase subunit secY	CTC01836	CTC01836	DNA topoisomerase I {UniProtKB/TrEMBL:Q893I6}	[TP0208-TP0394 (0.8044664)]
COG0693	COG1922	CTC00573	CTC00573	Protease I {UniProtKB/TrEMBL:Q897Z6}	CTC02252	CTC02252	Teichoic acid biosynthesis protein A	[TP0445-TP0275 (0.6010877)]
COG0693	COG1922	CTC01756	CTC01756	4-methyl-5(B-hydroxyethyl)-thiazole monophosphate	CTC02252	CTC02252	Teichoic acid biosynthesis protein A	[TP0445-TP0275 (0.6010877)]
COG0768	COG2812	CTC02500	CTC02500	Penicillin-binding protein	CTC00075	CTC00075	DNA polymerase III subunits gamma and tau	[TP0500-TP1005 (0.655462)]
COG0768	COG2812	CTC01633	CTC01633	Stage V sporulation protein D	CTC00075	CTC00075	DNA polymerase III subunits gamma and tau	[TP0500-TP1005 (0.655462)]
COG0768	COG2812	CTC01065	CTC01065	Penicillin-binding protein 2	CTC00221	CTC00221	DNA polymerase III delta subunit	[TP0500-TP1005 (0.655462)]
COG0768	COG2812	CTC02500	CTC02500	Penicillin-binding protein	CTC00221	CTC00221	DNA polymerase III delta subunit	[TP0500-TP1005 (0.655462)]
COG0768	COG2812	CTC02071	CTC02071	Penicillin-binding protein 2	CTC00075	CTC00075	DNA polymerase III subunits gamma and tau	[TP0500-TP1005 (0.655462)]
COG0768	COG2812	CTC01065	CTC01065	Penicillin-binding protein 2	CTC00075	CTC00075	DNA polymerase III subunits gamma and tau	[TP0500-TP1005 (0.655462)]
COG0768	COG2812	CTC02071	CTC02071	Penicillin-binding protein 2	CTC00221	CTC00221	DNA polymerase III delta subunit	[TP0500-TP1005 (0.655462)]
COG0768	COG2812	CTC01633	CTC01633	Stage V sporulation protein D	CTC00221	CTC00221	DNA polymerase III delta subunit	[TP0500-TP1005 (0.655462)]
COG0180	COG0564	CTC02453	trpS	Tryptophanyl-tRNA synthetase (EC 6.1.1.2) (Tryptophan--tRNA ligase) (TrpRS)	CTC02052	CTC02052	Ribosomal large subunit pseudouridine synthase D	[TP0632-TP0339 (0.7885255)]
COG0180	COG0564	CTC02453	trpS	Tryptophanyl-tRNA synthetase (EC 6.1.1.2) (Tryptophan--tRNA ligase) (TrpRS)	CTC00986	CTC00986	Ribosomal large subunit pseudouridine synthase D	[TP0632-TP0339 (0.7885255)]
COG0180	COG0564	CTC02453	trpS	Tryptophanyl-tRNA synthetase (EC 6.1.1.2) (Tryptophan--tRNA ligase) (TrpRS)	CTC01614	CTC01614	Ribosomal large subunit pseudouridine synthase D	[TP0632-TP0339 (0.7885255)]
COG1580	COG2239	CTC01664	CTC01664	Putative flagellar protein fliL	CTC01350	CTC01350	Mg2+ transporter mgtE {UniProtKB/TrEMBL:Q895C8}	[TP0378-TP0917 (0.53720385)]
COG0090	COG0223	CTC02598	rplB	50S ribosomal protein L2	CTC01220	fmt	Methionyl-tRNA formyltransferase (EC 2.1.2.9)	[TP0192-TP0756 (0.8610547)]
COG1699	COG4658	CTC01721	CTC01721	Conserved protein {UniProtKB/TrEMBL:Q893T7}	CTC01020	CTC01020	RnfD/nqrB {UniProtKB/TrEMBL:Q896I4}	[TP0658-TP0151 (0.7809182)]
COG0632	COG2255	CTC02212	ruvA	Holliday junction ATP-dependent DNA helicase ruvA (EC 3.6.1.-)	CTC02211	ruvB	Holliday junction ATP-dependent DNA helicase ruvB (EC 3.6.1.-)	[TP0543-TP0162 (0.9659884)]
COG0457	COG1653	CTC01770	CTC01770	Conserved protein, tetratricopeptide repeat	CTC00267	CTC00267	Extracellular solute-binding protein	[TP0067-TP0074 (0.6656524)]
COG0457	COG1653	CTC01824	CTC01824	Putative tetratricopeptide repeat family protein	CTC00267	CTC00267	Extracellular solute-binding protein	[TP0067-TP0074 (0.6656524)]
COG1061	COG3391	CTC01910	CTC01910	DNA repair helicase rad25	CTC02300	CTC02300	Conserved protein {UniProtKB/TrEMBL:Q891R7}	[TP0380-TP0421 (0.5112116)]
COG1061	COG3391	CTC00657	CTC00657	DNA/RNA helicase {UniProtKB/TrEMBL:Q897S2}	CTC02300	CTC02300	Conserved protein {UniProtKB/TrEMBL:Q891R7}	[TP0380-TP0421 (0.5112116)]
COG0495	COG1214	CTC00337	leuS	Leucyl-tRNA synthetase (EC 6.1.1.4) (Leucine--tRNA ligase) (LeuRS)	CTC02444	CTC02444	O-sialoglycoprotein endopeptidase	[TP0586-TP0876 (0.5571989)]
COG0192	COG0592	CTC00321	metK	S-adenosylmethionine synthetase (EC 2.5.1.6) (Methionine adenosyltransferase) (AdoMet synthetase) (MAT)	CTC00093	CTC00093	DNA polymerase III, beta chain	[TP0794-TP0002 (0.8412751)]
COG0125	COG0457	CTC00220	CTC00220	Thymidylate kinase {UniProtKB/TrEMBL:Q899F9}	CTC01770	CTC01770	Conserved protein, tetratricopeptide repeat	[TP0354-TP0648 (0.5206915)]
COG0125	COG0457	CTC00220	CTC00220	Thymidylate kinase {UniProtKB/TrEMBL:Q899F9}	CTC01824	CTC01824	Putative tetratricopeptide repeat family protein	[TP0354-TP0648 (0.5206915)]
COG0860	COG1396	CTC00365	CTC00365	Putative N-acetylmuramoyl-L-alanine amidase	CTC01858	CTC01858	Putative transcriptional regulator sinR	[TP0247-TP0461 (0.8100859)]
COG0860	COG1396	CTC00365	CTC00365	Putative N-acetylmuramoyl-L-alanine amidase	CTC01439	CTC01439	Putative transcriptional regulatory protein	[TP0247-TP0461 (0.8100859)]
COG0860	COG1396	CTC00365	CTC00365	Putative N-acetylmuramoyl-L-alanine amidase	CTC00922	CTC00922	Putative transcriptional regulator	[TP0247-TP0461 (0.8100859)]
COG0860	COG1396	CTC02570	CTC02570	Germination-specific N-acetylmuramoyl-L-alanine	CTC01858	CTC01858	Putative transcriptional regulator sinR	[TP0247-TP0461 (0.8100859)]
COG0860	COG1396	CTC02570	CTC02570	Germination-specific N-acetylmuramoyl-L-alanine	CTC02150	CTC02150	Transcriptional regulator	[TP0247-TP0461 (0.8100859)]
COG0860	COG1396	CTC00365	CTC00365	Putative N-acetylmuramoyl-L-alanine amidase	CTC02150	CTC02150	Transcriptional regulator	[TP0247-TP0461 (0.8100859)]
COG0860	COG1396	CTC02570	CTC02570	Germination-specific N-acetylmuramoyl-L-alanine	CTC00922	CTC00922	Putative transcriptional regulator	[TP0247-TP0461 (0.8100859)]
COG0860	COG1396	CTC02570	CTC02570	Germination-specific N-acetylmuramoyl-L-alanine	CTC01439	CTC01439	Putative transcriptional regulatory protein	[TP0247-TP0461 (0.8100859)]
COG0249	COG1156	CTC02154	CTC02154	DNA mismatch repair protein hexA	CTC01000	CTC01000	V-type sodium ATP synthase subunit B	[TP0328-TP0427 (0.80866665)]
COG0249	COG1156	CTC01302	CTC_01302	DNA mismatch repair protein mutS	CTC01000	CTC01000	V-type sodium ATP synthase subunit B	[TP0328-TP0427 (0.80866665)]
COG0249	COG1156	CTC00231	CTC00231	DNA mismatch repair protein hexA	CTC01000	CTC01000	V-type sodium ATP synthase subunit B	[TP0328-TP0427 (0.80866665)]
COG0249	COG1156	CTC00231	CTC00231	DNA mismatch repair protein hexA	CTC02327	CTC02327	V-type sodium ATP synthase subunit B	[TP0328-TP0427 (0.80866665)]
COG0249	COG1156	CTC01302	CTC_01302	DNA mismatch repair protein mutS	CTC02327	CTC02327	V-type sodium ATP synthase subunit B	[TP0328-TP0427 (0.80866665)]
COG0249	COG1156	CTC02154	CTC02154	DNA mismatch repair protein hexA	CTC02327	CTC02327	V-type sodium ATP synthase subunit B	[TP0328-TP0427 (0.80866665)]
COG0802	COG0860	CTC02443	CTC02443	ATP/GTP hydrolase {UniProtKB/TrEMBL:Q891D6}	CTC00365	CTC00365	Putative N-acetylmuramoyl-L-alanine amidase	[TP0875-TP0247 (0.90700364)]
COG0802	COG0860	CTC02443	CTC02443	ATP/GTP hydrolase {UniProtKB/TrEMBL:Q891D6}	CTC02570	CTC02570	Germination-specific N-acetylmuramoyl-L-alanine	[TP0875-TP0247 (0.90700364)]
COG0265	COG1774	CTC02506	CTC02506	Membrane spanning protein	CTC00222	CTC00222	Tpl protein {UniProtKB/TrEMBL:Q899F7}	[TP0773-TP0046 (0.558835)]
COG0265	COG1774	CTC00192	CTC00192	Periplasmic trypsin-like serine protease	CTC00222	CTC00222	Tpl protein {UniProtKB/TrEMBL:Q899F7}	[TP0773-TP0046 (0.558835)]
COG0820	COG2812	CTC01223	CTC01223	Florfenicol resistance protein	CTC00221	CTC00221	DNA polymerase III delta subunit	[TP0068-TP1005 (0.60435057)]
COG0820	COG2812	CTC01223	CTC01223	Florfenicol resistance protein	CTC00075	CTC00075	DNA polymerase III subunits gamma and tau	[TP0068-TP1005 (0.60435057)]
COG0771	COG1815	CTC00213	murD	UDP-N-acetylmuramoylalanine--D-glutamate ligase (EC 6.3.2.9) (UDP-N- acetylmuramoyl-L-alanyl-D-glutamate synthetase) (D-glutamic acid- adding enzyme)	CTC01678	CTC01678	Flagellar basal-body rod protein flgB	[TP0903-TP0396 (0.6336193)]
COG0020	COG1390	CTC01265	uppS	Undecaprenyl pyrophosphate synthetase (EC 2.5.1.31) (UPP synthetase) (Di-trans,poly-cis-decaprenylcistransferase) (Undecaprenyl diphosphate synthase) (UDS)	CTC00996	CTC00996	V-type sodium ATP synthase subunit E	[TP0603-TP0424 (0.79878455)]
COG0020	COG1390	CTC01360	CTC01360	Undecaprenyl pyrophosphate synthetase	CTC00996	CTC00996	V-type sodium ATP synthase subunit E	[TP0603-TP0424 (0.79878455)]
COG1512	COG1766	CTC00359	CTC00359	Conserved protein {UniProtKB/TrEMBL:Q898T3}	CTC01676	CTC01676	Flagellar M-ring protein fliF	[TP0561-TP0399 (0.53951585)]
COG0272	COG1396	CTC02394	CTC02394	NAD-dependent DNA ligase	CTC01858	CTC01858	Putative transcriptional regulator sinR	[TP0634-TP0461 (0.7134334)]
COG0272	COG1396	CTC02394	CTC02394	NAD-dependent DNA ligase	CTC02150	CTC02150	Transcriptional regulator	[TP0634-TP0461 (0.7134334)]
COG0272	COG1396	CTC02394	CTC02394	NAD-dependent DNA ligase	CTC01439	CTC01439	Putative transcriptional regulatory protein	[TP0634-TP0461 (0.7134334)]
COG0272	COG1396	CTC02394	CTC02394	NAD-dependent DNA ligase	CTC00922	CTC00922	Putative transcriptional regulator	[TP0634-TP0461 (0.7134334)]
COG1509	COG1509	CTC00890	CTC00890	L-lysine 2,3-aminomutase	CTC00890	CTC00890	L-lysine 2,3-aminomutase	[TP0121-TP0121 (0.7367639)]
COG0577	COG0845	ctp25	ctp25	ABC transporter-associated permease	CTC00484	CTC00484	Conserved membrane-associated protein	[TP0963-TP0965 (0.93032813)]
COG0577	COG0845	CTC00486	CTC00486	ABC transporter permease protein	CTC00484	CTC00484	Conserved membrane-associated protein	[TP0963-TP0965 (0.93032813)]
COG0577	COG0845	CTC01418	CTC01418	Putative permease {UniProtKB/TrEMBL:Q894W6}	CTC00484	CTC00484	Conserved membrane-associated protein	[TP0963-TP0965 (0.93032813)]
COG0577	COG0845	CTC01820	CTC01820	ABC transporter ATP-binding protein	CTC00484	CTC00484	Conserved membrane-associated protein	[TP0963-TP0965 (0.93032813)]
COG0577	COG0845	CTC00396	CTC00396	ABC transporter permease protein	CTC00484	CTC00484	Conserved membrane-associated protein	[TP0963-TP0965 (0.93032813)]
COG0577	COG0845	CTC01915	CTC01915	ABC transporter ATP-binding protein	CTC00484	CTC00484	Conserved membrane-associated protein	[TP0963-TP0965 (0.93032813)]
COG0577	COG0845	ctp16	ctp16	ABC transporter-associated permease	CTC00484	CTC00484	Conserved membrane-associated protein	[TP0963-TP0965 (0.93032813)]
COG0084	COG2201	CTC00244	CTC00244	Deoxyribonuclease tatD {UniProtKB/TrEMBL:Q899D8}	CTC01733	CTC01733	Protein-glutamate methylesterase	[TP0994-TP0631 (0.71912634)]
COG1121	COG1345	CTC02361	CTC02361	High-affinity Zinc uptake system ATP-binding	CTC01718	CTC01718	Flagellar cap protein fliD	[TP0035-TP0872 (0.6931363)]
COG1671	COG2812	CTC02403	CTC_02403	Hypothetical UPF0178 protein CTC02403	CTC00221	CTC00221	DNA polymerase III delta subunit	[TP0845-TP1005 (0.5704539)]
COG1671	COG2812	CTC02403	CTC_02403	Hypothetical UPF0178 protein CTC02403	CTC00075	CTC00075	DNA polymerase III subunits gamma and tau	[TP0845-TP1005 (0.5704539)]
COG0608	COG2206	CTC01744	CTC01744	Single-stranded-DNA-specific exonuclease recJ	CTC00529	CTC00529	Conserved protein {UniProtKB/TrEMBL:Q898D3}	[TP0704-TP0912 (0.7469796)]
COG0608	COG2206	CTC02201	CTC02201	Single-stranded-DNA-specific exonuclease recJ	CTC00529	CTC00529	Conserved protein {UniProtKB/TrEMBL:Q898D3}	[TP0704-TP0912 (0.7469796)]
COG0060	COG0681	CTC00261	ileS	Isoleucyl-tRNA synthetase (EC 6.1.1.5) (Isoleucine--tRNA ligase) (IleRS)	CTC01253	CTC01253	Putative signal peptidase I	[TP0452-TP0185 (0.79878455)]
COG1272	COG2033	CTC00586	CTC00586	Hemolysin III {UniProtKB/TrEMBL:Q897Y4}	CTC02454	CTC02454	Desulfoferrodoxin-like protein	[TP1037-TP0823 (0.81817394)]
COG0558	COG2239	CTC00117	CTC00117	Phosphatidylglycerophosphate synthase	CTC01350	CTC01350	Mg2+ transporter mgtE {UniProtKB/TrEMBL:Q895C8}	[TP0256-TP0917 (0.6007029)]
COG0558	COG2239	CTC01288	CTC01288	CDP-diacylglycerol--glycerol-3-phosphate	CTC01350	CTC01350	Mg2+ transporter mgtE {UniProtKB/TrEMBL:Q895C8}	[TP0256-TP0917 (0.6007029)]
COG1344	COG1815	CTC01691	CTC01691	Flagellin {UniProtKB/TrEMBL:Q893W6}	CTC01678	CTC01678	Flagellar basal-body rod protein flgB	[TP0870-TP0396 (0.7209834)]
COG1344	COG1815	CTC01722	CTC01722	Flagellar hook-associated protein 3	CTC01678	CTC01678	Flagellar basal-body rod protein flgB	[TP0870-TP0396 (0.7209834)]
COG1344	COG1815	CTC01715	CTC01715	Flagellin {UniProtKB/TrEMBL:Q893U2}	CTC01678	CTC01678	Flagellar basal-body rod protein flgB	[TP0870-TP0396 (0.7209834)]
COG1344	COG1815	CTC01679	CTC01679	Flagellin {UniProtKB/TrEMBL:Q893X7}	CTC01678	CTC01678	Flagellar basal-body rod protein flgB	[TP0870-TP0396 (0.7209834)]
COG0242	COG1879	CTC01219	def	Peptide deformylase (EC 3.5.1.88) (PDF) (Polypeptide deformylase)	CTC02347	CTC02347	D-ribose-binding periplasmic protein	[TP0757-TP0684 (0.80039173)]
COG0242	COG1879	CTC01219	def	Peptide deformylase (EC 3.5.1.88) (PDF) (Polypeptide deformylase)	CTC00860	CTC00860	D-galactose-binding periplasmic protein	[TP0757-TP0684 (0.80039173)]
COG0242	COG1879	CTC01219	def	Peptide deformylase (EC 3.5.1.88) (PDF) (Polypeptide deformylase)	CTC00907	CTC00907	D-ribose-binding periplasmic protein	[TP0757-TP0684 (0.80039173)]
COG0652	COG1879	CTC00678	CTC00678	Peptidyl-prolyl cis-trans isomerase	CTC00907	CTC00907	D-ribose-binding periplasmic protein	[TP0947-TP0684 (0.5775195)]
COG0652	COG1879	CTC00678	CTC00678	Peptidyl-prolyl cis-trans isomerase	CTC02347	CTC02347	D-ribose-binding periplasmic protein	[TP0947-TP0684 (0.5775195)]
COG0652	COG1879	CTC00678	CTC00678	Peptidyl-prolyl cis-trans isomerase	CTC00860	CTC00860	D-galactose-binding periplasmic protein	[TP0947-TP0684 (0.5775195)]
COG1352	COG1815	CTC01732	CTC01732	Chemotaxis protein methyltransferase cheR	CTC01678	CTC01678	Flagellar basal-body rod protein flgB	[TP0630-TP0396 (0.7590469)]
COG1352	COG1595	CTC01732	CTC01732	Chemotaxis protein methyltransferase cheR	CTC01817	CTC01817	RNA polymerase sigma factor	[TP0630-TP0092 (0.6191048)]
COG1352	COG1595	CTC01732	CTC01732	Chemotaxis protein methyltransferase cheR	CTC00608	CTC00608	RNA polymerase sigma factor	[TP0630-TP0092 (0.6191048)]
COG1352	COG1595	CTC01732	CTC01732	Chemotaxis protein methyltransferase cheR	CTC01788	CTC01788	RNA polymerase sigma factor	[TP0630-TP0092 (0.6191048)]
COG1352	COG1595	CTC01732	CTC01732	Chemotaxis protein methyltransferase cheR	CTC01786	CTC01786	RNA polymerase sigma factor	[TP0630-TP0092 (0.6191048)]
COG1352	COG1595	CTC01732	CTC01732	Chemotaxis protein methyltransferase cheR	CTC00618	CTC00618	RNA polymerase sigma factor	[TP0630-TP0092 (0.6191048)]
COG1352	COG1595	CTC01732	CTC01732	Chemotaxis protein methyltransferase cheR	CTC00688	CTC00688	RNA polymerase sigma factor sigV	[TP0630-TP0092 (0.6191048)]
COG1352	COG1595	CTC01732	CTC01732	Chemotaxis protein methyltransferase cheR	CTC02617	CTC02617	RNA polymerase sigma-H factor	[TP0630-TP0092 (0.6191048)]
COG1352	COG1595	CTC01732	CTC01732	Chemotaxis protein methyltransferase cheR	ctp11	ctp11	Putative RNA polymerase sigma factor	[TP0630-TP0092 (0.6191048)]
COG1352	COG1595	CTC01732	CTC01732	Chemotaxis protein methyltransferase cheR	CTC01433	CTC01433	Putative RNA polymerase sigma factor	[TP0630-TP0092 (0.6191048)]
COG1352	COG1595	CTC01732	CTC01732	Chemotaxis protein methyltransferase cheR	CTC01790	CTC01790	RNA polymerase sigma factor	[TP0630-TP0092 (0.6191048)]
COG1352	COG1595	CTC01732	CTC01732	Chemotaxis protein methyltransferase cheR	CTC00665	CTC00665	RNA polymerase sigma factor	[TP0630-TP0092 (0.6191048)]
COG1352	COG1595	CTC01732	CTC01732	Chemotaxis protein methyltransferase cheR	CTC00553	CTC00553	RNA polymerase sigma factor	[TP0630-TP0092 (0.6191048)]
COG0018	COG1699	CTC00966	argS	Arginyl-tRNA synthetase (EC 6.1.1.19) (Arginine--tRNA ligase) (ArgRS)	CTC01721	CTC01721	Conserved protein {UniProtKB/TrEMBL:Q893T7}	[TP0831-TP0658 (0.7668753)]
COG1558	COG1776	CTC01677	CTC01677	Flagellar basal-body rod protein flgC	CTC01726	CTC01726	Flagellar motor switch protein fliN	[TP0397-TP0720 (0.6910892)]
COG1558	COG1776	CTC01677	CTC01677	Flagellar basal-body rod protein flgC	CTC01730	CTC01730	Chemotaxis protein cheC	[TP0397-TP0720 (0.6910892)]
COG1344	COG4786	CTC01679	CTC01679	Flagellin {UniProtKB/TrEMBL:Q893X7}	CTC01651	CTC01651	Flagellar hook-basal body complex protein	[TP0792-TP0961 (0.7009321), TP0659-TP0961 (0.6018447)]
COG1344	COG4786	CTC01722	CTC01722	Flagellar hook-associated protein 3	CTC01650	CTC01650	Flagellar basal-body rod protein flgG	[TP0792-TP0961 (0.7009321), TP0659-TP0961 (0.6018447)]
COG1344	COG4786	CTC01691	CTC01691	Flagellin {UniProtKB/TrEMBL:Q893W6}	CTC01651	CTC01651	Flagellar hook-basal body complex protein	[TP0792-TP0961 (0.7009321), TP0659-TP0961 (0.6018447)]
COG1344	COG4786	CTC01715	CTC01715	Flagellin {UniProtKB/TrEMBL:Q893U2}	CTC01650	CTC01650	Flagellar basal-body rod protein flgG	[TP0792-TP0961 (0.7009321), TP0659-TP0961 (0.6018447)]
COG1344	COG4786	CTC01715	CTC01715	Flagellin {UniProtKB/TrEMBL:Q893U2}	CTC01651	CTC01651	Flagellar hook-basal body complex protein	[TP0792-TP0961 (0.7009321), TP0659-TP0961 (0.6018447)]
COG1344	COG4786	CTC01679	CTC01679	Flagellin {UniProtKB/TrEMBL:Q893X7}	CTC01650	CTC01650	Flagellar basal-body rod protein flgG	[TP0792-TP0961 (0.7009321), TP0659-TP0961 (0.6018447)]
COG1344	COG4786	CTC01691	CTC01691	Flagellin {UniProtKB/TrEMBL:Q893W6}	CTC01650	CTC01650	Flagellar basal-body rod protein flgG	[TP0792-TP0961 (0.7009321), TP0659-TP0961 (0.6018447)]
COG1344	COG4786	CTC01722	CTC01722	Flagellar hook-associated protein 3	CTC01651	CTC01651	Flagellar hook-basal body complex protein	[TP0792-TP0961 (0.7009321), TP0659-TP0961 (0.6018447)]
COG1512	COG2208	CTC00359	CTC00359	Conserved protein {UniProtKB/TrEMBL:Q898T3}	CTC00201	CTC00201	Stage II sporulation protein E	[TP0561-TP0218 (0.53951585)]
COG0593	COG1077	CTC00094	CTC00094	Chromosomal replication initiator protein dnaA	CTC00318	CTC00318	Rod shape-determining protein mreB	[TP0001-TP0497 (0.678435)]
COG0593	COG1077	CTC00094	CTC00094	Chromosomal replication initiator protein dnaA	CTC02074	CTC02074	Rod shape-determining protein mreB	[TP0001-TP0497 (0.678435)]
COG0249	COG0357	CTC00231	CTC00231	DNA mismatch repair protein hexA	CTC00100	gidB	Methyltransferase gidB (EC 2.1.-.-) (Glucose-inhibited division protein B)	[TP0328-TP0946 (0.7367136)]
COG0249	COG0357	CTC01302	CTC_01302	DNA mismatch repair protein mutS	CTC00100	gidB	Methyltransferase gidB (EC 2.1.-.-) (Glucose-inhibited division protein B)	[TP0328-TP0946 (0.7367136)]
COG0249	COG0357	CTC02154	CTC02154	DNA mismatch repair protein hexA	CTC00100	gidB	Methyltransferase gidB (EC 2.1.-.-) (Glucose-inhibited division protein B)	[TP0328-TP0946 (0.7367136)]
COG0658	COG1187	CTC02042	CTC02042	Putative integral membrane protein comE	CTC01319	CTC01319	Ribosomal large subunit pseudouridine synthase B	[TP0336-TP0459 (0.6079956)]
COG0658	COG1187	CTC02042	CTC02042	Putative integral membrane protein comE	CTC02399	CTC02399	Putative ribosomal small subunit pseudouridine	[TP0336-TP0459 (0.6079956)]
COG0658	COG1187	CTC02042	CTC02042	Putative integral membrane protein comE	CTC00155	CTC00155	TRNA pseudouridine synthase A	[TP0336-TP0459 (0.6079956)]
COG0465	COG0465	CTC00531	CTC00531	ATP-dependent zinc metallopeptidase	CTC00205	CTC00205	Cell division protein ftsH	[TP0330-TP0330 (0.73856413)]
COG0465	COG0465	CTC02461	CTC02461	Cell division protein ftsH	CTC00205	CTC00205	Cell division protein ftsH	[TP0330-TP0330 (0.73856413)]
COG0465	COG0465	CTC00205	CTC00205	Cell division protein ftsH	CTC00531	CTC00531	ATP-dependent zinc metallopeptidase	[TP0330-TP0330 (0.73856413)]
COG0465	COG0465	CTC00205	CTC00205	Cell division protein ftsH	CTC02461	CTC02461	Cell division protein ftsH	[TP0330-TP0330 (0.73856413)]
COG0465	COG0465	CTC02461	CTC02461	Cell division protein ftsH	CTC02461	CTC02461	Cell division protein ftsH	[TP0330-TP0330 (0.73856413)]
COG0465	COG0465	CTC00531	CTC00531	ATP-dependent zinc metallopeptidase	CTC02461	CTC02461	Cell division protein ftsH	[TP0330-TP0330 (0.73856413)]
COG0465	COG0465	CTC02461	CTC02461	Cell division protein ftsH	CTC00531	CTC00531	ATP-dependent zinc metallopeptidase	[TP0330-TP0330 (0.73856413)]
COG0465	COG0465	CTC00531	CTC00531	ATP-dependent zinc metallopeptidase	CTC00531	CTC00531	ATP-dependent zinc metallopeptidase	[TP0330-TP0330 (0.73856413)]
COG0465	COG0465	CTC00205	CTC00205	Cell division protein ftsH	CTC00205	CTC00205	Cell division protein ftsH	[TP0330-TP0330 (0.73856413)]
COG1558	COG1792	CTC01677	CTC01677	Flagellar basal-body rod protein flgC	CTC02073	CTC02073	Rod shape-determining protein mreC	[TP0397-TP0498 (0.58822864)]
COG0592	COG1344	CTC00093	CTC00093	DNA polymerase III, beta chain	CTC01679	CTC01679	Flagellin {UniProtKB/TrEMBL:Q893X7}	[TP0002-TP0659 (0.6618167)]
COG0592	COG1344	CTC00093	CTC00093	DNA polymerase III, beta chain	CTC01691	CTC01691	Flagellin {UniProtKB/TrEMBL:Q893W6}	[TP0002-TP0659 (0.6618167)]
COG0592	COG1344	CTC00093	CTC00093	DNA polymerase III, beta chain	CTC01715	CTC01715	Flagellin {UniProtKB/TrEMBL:Q893U2}	[TP0002-TP0659 (0.6618167)]
COG0592	COG1344	CTC00093	CTC00093	DNA polymerase III, beta chain	CTC01722	CTC01722	Flagellar hook-associated protein 3	[TP0002-TP0659 (0.6618167)]
COG0860	COG1192	CTC02570	CTC02570	Germination-specific N-acetylmuramoyl-L-alanine	CTC00102	CTC00102	Chromosome partitioning protein parA	[TP0247-TP0272 (0.7527567)]
COG0860	COG1192	CTC00365	CTC00365	Putative N-acetylmuramoyl-L-alanine amidase	CTC01937	CTC01937	Sporulation initiation inhibitor soj family	[TP0247-TP0272 (0.7527567)]
COG0860	COG1192	CTC02570	CTC02570	Germination-specific N-acetylmuramoyl-L-alanine	CTC01937	CTC01937	Sporulation initiation inhibitor soj family	[TP0247-TP0272 (0.7527567)]
COG0860	COG1192	CTC00365	CTC00365	Putative N-acetylmuramoyl-L-alanine amidase	CTC00102	CTC00102	Chromosome partitioning protein parA	[TP0247-TP0272 (0.7527567)]
COG0242	COG0272	CTC01219	def	Peptide deformylase (EC 3.5.1.88) (PDF) (Polypeptide deformylase)	CTC02394	CTC02394	NAD-dependent DNA ligase	[TP0757-TP0634 (0.68197167)]
COG0187	COG0358	CTC00091	CTC00091	DNA gyrase subunit B {UniProtKB/TrEMBL:Q899S8}	CTC02011	CTC02011	DNA primase {UniProtKB/TrEMBL:Q892S9}	[TP1006-TP0492 (0.55112576)]
COG0187	COG0358	CTC01767	CTC01767	DNA gyrase subunit B {UniProtKB/TrEMBL:Q893P5}	CTC02011	CTC02011	DNA primase {UniProtKB/TrEMBL:Q892S9}	[TP1006-TP0492 (0.55112576)]
COG1154	COG2812	CTC01575	dxs	1-deoxy-D-xylulose-5-phosphate synthase (EC 2.2.1.7) (1-deoxyxylulose- 5-phosphate synthase) (DXP synthase) (DXPS)	CTC00075	CTC00075	DNA polymerase III subunits gamma and tau	[TP0824-TP1005 (0.68180764)]
COG1154	COG2812	CTC01575	dxs	1-deoxy-D-xylulose-5-phosphate synthase (EC 2.2.1.7) (1-deoxyxylulose- 5-phosphate synthase) (DXP synthase) (DXPS)	CTC00221	CTC00221	DNA polymerase III delta subunit	[TP0824-TP1005 (0.68180764)]
COG0237	COG0552	CTC02101	coaE	Dephospho-CoA kinase (EC 2.7.1.24) (Dephosphocoenzyme A kinase)	CTC01246	CTC01246	Signal recognition particle receptor ftsY	[TP0296-TP0578 (0.7885255)]
COG0080	COG0265	CTC02612	rplK	50S ribosomal protein L11	CTC00192	CTC00192	Periplasmic trypsin-like serine protease	[TP0237-TP0773 (0.6164146)]
COG0080	COG0265	CTC02612	rplK	50S ribosomal protein L11	CTC02506	CTC02506	Membrane spanning protein	[TP0237-TP0773 (0.6164146)]
COG0783	COG1079	CTC01081	CTC01081	General stress protein 20U	CTC00372	CTC00372	Ribose transport system permease protein rbsC	[TP1038-TP0302 (0.79878455)]
COG2812	COG2812	CTC00221	CTC00221	DNA polymerase III delta subunit	CTC00221	CTC00221	DNA polymerase III delta subunit	[TP1005-TP1005 (0.52391654)]
COG2812	COG2812	CTC00221	CTC00221	DNA polymerase III delta subunit	CTC00075	CTC00075	DNA polymerase III subunits gamma and tau	[TP1005-TP1005 (0.52391654)]
COG2812	COG2812	CTC00075	CTC00075	DNA polymerase III subunits gamma and tau	CTC00221	CTC00221	DNA polymerase III delta subunit	[TP1005-TP1005 (0.52391654)]
COG2812	COG2812	CTC00075	CTC00075	DNA polymerase III subunits gamma and tau	CTC00075	CTC00075	DNA polymerase III subunits gamma and tau	[TP1005-TP1005 (0.52391654)]
COG1466	COG1847	CTC02041	CTC02041	DNA polymerase III, delta subunit	CTC00097	CTC00097	Conserved protein, JAG-family	[TP0588-TP0948 (0.74372905)]
COG1394	COG1815	CTC01001	CTC01001	V-type sodium ATP synthase subunit D	CTC01678	CTC01678	Flagellar basal-body rod protein flgB	[TP0527-TP0396 (0.51549006)]
COG1394	COG1815	CTC02326	CTC02326	V-type sodium ATP synthase subunit D	CTC01678	CTC01678	Flagellar basal-body rod protein flgB	[TP0527-TP0396 (0.51549006)]
COG0036	COG1653	CTC01227	CTC01227	Ribulose-phosphate 3-epimerase	CTC00267	CTC00267	Extracellular solute-binding protein	[TP0945-TP0074 (0.654426)]
COG0357	COG0459	CTC00100	gidB	Methyltransferase gidB (EC 2.1.-.-) (Glucose-inhibited division protein B)	CTC02413	groL	60 kDa chaperonin (Protein Cpn60) (groEL protein)	[TP0946-TP0030 (0.68326145)]
COG0664	COG1074	CTC02488	CTC02488	Transcription regulator, crp family	CTC00714	CTC00714	ATP-dependent nuclease subunit A	[TP0089-TP0898 (0.8304331)]
COG0664	COG1074	CTC00896	CTC00896	Transcriptional regulatory protein	CTC00714	CTC00714	ATP-dependent nuclease subunit A	[TP0089-TP0898 (0.8304331)]
COG0664	COG1074	CTC01923	CTC01923	Catabolite gene activator	CTC00714	CTC00714	ATP-dependent nuclease subunit A	[TP0089-TP0898 (0.8304331)]
COG0664	COG1074	CTC01969	CTC01969	Transcriptional regulatory protein	CTC00714	CTC00714	ATP-dependent nuclease subunit A	[TP0089-TP0898 (0.8304331)]
COG0664	COG1074	CTC01876	CTC01876	Transcriptional regulatory protein	CTC00714	CTC00714	ATP-dependent nuclease subunit A	[TP0089-TP0898 (0.8304331)]
COG0345	COG1774	CTC02431	CTC02431	Pyrroline-5-carboxylate reductase	CTC00222	CTC00222	Tpl protein {UniProtKB/TrEMBL:Q899F7}	[TP0797-TP0046 (0.6414869)]
COG0223	COG0242	CTC01220	fmt	Methionyl-tRNA formyltransferase (EC 2.1.2.9)	CTC01219	def	Peptide deformylase (EC 3.5.1.88) (PDF) (Polypeptide deformylase)	[TP0756-TP0757 (0.8300303)]
COG0233	COG0359	CTC01264	frr	Ribosome recycling factor (Ribosome-releasing factor) (RRF)	CTC00112	rplI	LSU ribosomal protein L9P	[TP0604-TP0060 (0.5105792)]
COG0012	COG0457	CTC01643	CTC01643	GTP-binding protein {UniProtKB/TrEMBL:Q894A8}	CTC01824	CTC01824	Putative tetratricopeptide repeat family protein	[TP0124-TP0067 (0.81355333)]
COG0012	COG0457	CTC01643	CTC01643	GTP-binding protein {UniProtKB/TrEMBL:Q894A8}	CTC01770	CTC01770	Conserved protein, tetratricopeptide repeat	[TP0124-TP0067 (0.81355333)]
COG0552	COG1061	CTC01246	CTC01246	Signal recognition particle receptor ftsY	CTC00657	CTC00657	DNA/RNA helicase {UniProtKB/TrEMBL:Q897S2}	[TP0578-TP0380 (0.62695336)]
COG0552	COG1061	CTC01246	CTC01246	Signal recognition particle receptor ftsY	CTC01910	CTC01910	DNA repair helicase rad25	[TP0578-TP0380 (0.62695336)]
COG0265	COG0492	CTC02506	CTC02506	Membrane spanning protein	CTC00842	CTC00842	Thioredoxin reductase {UniProtKB/TrEMBL:Q897A0}	[TP0773-TP0814 (0.6926654)]
COG0265	COG0492	CTC00192	CTC00192	Periplasmic trypsin-like serine protease	CTC00842	CTC00842	Thioredoxin reductase {UniProtKB/TrEMBL:Q897A0}	[TP0773-TP0814 (0.6926654)]
COG0265	COG0492	CTC00192	CTC00192	Periplasmic trypsin-like serine protease	CTC02552	CTC02552	Thioredoxin reductase {UniProtKB/TrEMBL:Q890T3}	[TP0773-TP0814 (0.6926654)]
COG0265	COG0492	CTC02506	CTC02506	Membrane spanning protein	CTC02552	CTC02552	Thioredoxin reductase {UniProtKB/TrEMBL:Q890T3}	[TP0773-TP0814 (0.6926654)]
COG0495	COG1480	CTC00337	leuS	Leucyl-tRNA synthetase (EC 6.1.1.4) (Leucine--tRNA ligase) (LeuRS)	CTC02023	CTC02023	Metal dependent phosphohydrolase	[TP0586-TP0651 (0.5087635)]
COG1377	COG2239	CTC01660	CTC01660	Flagellar biosynthetic protein fliR/B	CTC01350	CTC01350	Mg2+ transporter mgtE {UniProtKB/TrEMBL:Q895C8}	[TP0715-TP0917 (0.53720385)]
COG1321	COG1774	CTC00452	CTC00452	Iron-dependent transcriptional repressor	CTC00222	CTC00222	Tpl protein {UniProtKB/TrEMBL:Q899F7}	[TP0167-TP0046 (0.67547834)]
COG0124	COG0608	CTC01958	hisS	Histidyl-tRNA synthetase (EC 6.1.1.21) (Histidine--tRNA ligase) (HisRS)	CTC01744	CTC01744	Single-stranded-DNA-specific exonuclease recJ	[TP0641-TP0704 (0.75894904)]
COG0124	COG0608	CTC01958	hisS	Histidyl-tRNA synthetase (EC 6.1.1.21) (Histidine--tRNA ligase) (HisRS)	CTC02201	CTC02201	Single-stranded-DNA-specific exonuclease recJ	[TP0641-TP0704 (0.75894904)]
COG0153	COG0242	CTC00865	galK	Galactokinase (EC 2.7.1.6) (Galactose kinase)	CTC01219	def	Peptide deformylase (EC 3.5.1.88) (PDF) (Polypeptide deformylase)	[TP0418-TP0757 (0.51512045)]
COG0465	COG0772	CTC00205	CTC00205	Cell division protein ftsH	CTC02501	CTC02501	Cell cycle-related membrane protein	[TP0330-TP0387 (0.8016956)]
COG0465	COG0772	CTC00531	CTC00531	ATP-dependent zinc metallopeptidase	CTC02067	CTC02067	Rod shape-determining protein rodA	[TP0330-TP0387 (0.8016956)]
COG0465	COG0772	CTC00531	CTC00531	ATP-dependent zinc metallopeptidase	CTC02501	CTC02501	Cell cycle-related membrane protein	[TP0330-TP0387 (0.8016956)]
COG0465	COG0772	CTC02461	CTC02461	Cell division protein ftsH	CTC02067	CTC02067	Rod shape-determining protein rodA	[TP0330-TP0387 (0.8016956)]
COG0465	COG0772	CTC00205	CTC00205	Cell division protein ftsH	CTC02067	CTC02067	Rod shape-determining protein rodA	[TP0330-TP0387 (0.8016956)]
COG0465	COG0772	CTC02461	CTC02461	Cell division protein ftsH	CTC02501	CTC02501	Cell cycle-related membrane protein	[TP0330-TP0387 (0.8016956)]
COG0465	COG0772	CTC02461	CTC02461	Cell division protein ftsH	CTC01629	CTC01629	Stage V sporulation protein E	[TP0330-TP0387 (0.8016956)]
COG0465	COG0772	CTC00531	CTC00531	ATP-dependent zinc metallopeptidase	CTC01629	CTC01629	Stage V sporulation protein E	[TP0330-TP0387 (0.8016956)]
COG0465	COG0772	CTC00205	CTC00205	Cell division protein ftsH	CTC01629	CTC01629	Stage V sporulation protein E	[TP0330-TP0387 (0.8016956)]
COG0192	COG0217	CTC00321	metK	S-adenosylmethionine synthetase (EC 2.5.1.6) (Methionine adenosyltransferase) (AdoMet synthetase) (MAT)	CTC02215	CTC_02215	Hypothetical UPF0082 protein CTC02215	[TP0794-TP0474 (0.71912634)]
COG0201	COG2239	CTC02584	CTC02584	Protein translocase subunit secY	CTC01350	CTC01350	Mg2+ transporter mgtE {UniProtKB/TrEMBL:Q895C8}	[TP0208-TP0917 (0.5527395)]
COG0860	COG1214	CTC02570	CTC02570	Germination-specific N-acetylmuramoyl-L-alanine	CTC02444	CTC02444	O-sialoglycoprotein endopeptidase	[TP0247-TP0876 (0.6334264)]
COG0860	COG1214	CTC00365	CTC00365	Putative N-acetylmuramoyl-L-alanine amidase	CTC02444	CTC02444	O-sialoglycoprotein endopeptidase	[TP0247-TP0876 (0.6334264)]
COG0544	COG1418	CTC02376	tig	Trigger factor {UniProtKB/Swiss-Prot:Q891J6}	CTC01290	CTC01290	Hydrolase, predicted metal dependent	[TP0506-TP1018 (0.7668753)]
COG0477	COG0845	CTC01173	CTC01173	Transporter, MFS superfamily	CTC00484	CTC00484	Conserved membrane-associated protein	[TP0840-TP0965 (0.8653204)]
COG0305	COG2812	CTC00114	CTC00114	Replicative DNA helicase	CTC00221	CTC00221	DNA polymerase III delta subunit	[TP0058-TP1005 (0.7130585)]
COG0305	COG2812	CTC00114	CTC00114	Replicative DNA helicase	CTC00075	CTC00075	DNA polymerase III subunits gamma and tau	[TP0058-TP1005 (0.7130585)]
COG0188	COG0526	CTC01766	CTC01766	DNA gyrase subunit A {UniProtKB/TrEMBL:Q893P6}	CTC01479	CTC01479	Hypothetical protein tlpA	[TP0005-TP0100 (0.7885434)]
COG0188	COG0526	CTC01766	CTC01766	DNA gyrase subunit A {UniProtKB/TrEMBL:Q893P6}	CTC00883	CTC00883	Putative thioredoxin {UniProtKB/TrEMBL:Q896W3}	[TP0005-TP0100 (0.7885434)]
COG0188	COG0526	CTC00090	CTC00090	DNA gyrase subunit A {UniProtKB/TrEMBL:Q899S9}	CTC00146	CTC00146	Thiol:disulfide interchange protein tlpA	[TP0005-TP0100 (0.7885434)]
COG0188	COG0526	CTC01766	CTC01766	DNA gyrase subunit A {UniProtKB/TrEMBL:Q893P6}	CTC00146	CTC00146	Thiol:disulfide interchange protein tlpA	[TP0005-TP0100 (0.7885434)]
COG0188	COG0526	CTC01766	CTC01766	DNA gyrase subunit A {UniProtKB/TrEMBL:Q893P6}	CTC02553	CTC02553	Thioredoxin {UniProtKB/TrEMBL:Q890T2}	[TP0005-TP0100 (0.7885434)]
COG0188	COG0526	CTC00090	CTC00090	DNA gyrase subunit A {UniProtKB/TrEMBL:Q899S9}	CTC00883	CTC00883	Putative thioredoxin {UniProtKB/TrEMBL:Q896W3}	[TP0005-TP0100 (0.7885434)]
COG0188	COG0526	CTC00090	CTC00090	DNA gyrase subunit A {UniProtKB/TrEMBL:Q899S9}	CTC01479	CTC01479	Hypothetical protein tlpA	[TP0005-TP0100 (0.7885434)]
COG0188	COG0526	CTC00090	CTC00090	DNA gyrase subunit A {UniProtKB/TrEMBL:Q899S9}	CTC02553	CTC02553	Thioredoxin {UniProtKB/TrEMBL:Q890T2}	[TP0005-TP0100 (0.7885434)]
COG0526	COG0771	CTC00146	CTC00146	Thiol:disulfide interchange protein tlpA	CTC00213	murD	UDP-N-acetylmuramoylalanine--D-glutamate ligase (EC 6.3.2.9) (UDP-N- acetylmuramoyl-L-alanyl-D-glutamate synthetase) (D-glutamic acid- adding enzyme)	[TP0100-TP0903 (0.59509045)]
COG0526	COG0771	CTC00883	CTC00883	Putative thioredoxin {UniProtKB/TrEMBL:Q896W3}	CTC00213	murD	UDP-N-acetylmuramoylalanine--D-glutamate ligase (EC 6.3.2.9) (UDP-N- acetylmuramoyl-L-alanyl-D-glutamate synthetase) (D-glutamic acid- adding enzyme)	[TP0100-TP0903 (0.59509045)]
COG0526	COG0771	CTC01479	CTC01479	Hypothetical protein tlpA	CTC00213	murD	UDP-N-acetylmuramoylalanine--D-glutamate ligase (EC 6.3.2.9) (UDP-N- acetylmuramoyl-L-alanyl-D-glutamate synthetase) (D-glutamic acid- adding enzyme)	[TP0100-TP0903 (0.59509045)]
COG0526	COG0771	CTC02553	CTC02553	Thioredoxin {UniProtKB/TrEMBL:Q890T2}	CTC00213	murD	UDP-N-acetylmuramoylalanine--D-glutamate ligase (EC 6.3.2.9) (UDP-N- acetylmuramoyl-L-alanyl-D-glutamate synthetase) (D-glutamic acid- adding enzyme)	[TP0100-TP0903 (0.59509045)]
COG0143	COG0845	CTC00243	metG	Methionyl-tRNA synthetase (EC 6.1.1.10) (Methionine--tRNA ligase) (MetRS)	CTC00484	CTC00484	Conserved membrane-associated protein	[TP0798-TP0965 (0.7246752)]
COG0242	COG1744	CTC01219	def	Peptide deformylase (EC 3.5.1.88) (PDF) (Polypeptide deformylase)	CTC00369	CTC00369	Membrane lipoprotein tmpC	[TP0757-TP0298 (0.51512045)]
COG1536	COG1868	CTC01675	CTC01675	Flagellar motor switch protein fliG	CTC01727	CTC01727	Flagellar motor switch protein fliM	[TP0026-TP0721 (0.9539454)]
COG1366	COG1536	CTC02248	CTC02248	Anti-sigma F factor antagonist	CTC01675	CTC01675	Flagellar motor switch protein fliG	[TP0233-TP0400 (0.68778783)]
COG2206	COG4786	CTC00529	CTC00529	Conserved protein {UniProtKB/TrEMBL:Q898D3}	CTC01650	CTC01650	Flagellar basal-body rod protein flgG	[TP0877-TP0961 (0.57706213)]
COG2206	COG4786	CTC00529	CTC00529	Conserved protein {UniProtKB/TrEMBL:Q898D3}	CTC01651	CTC01651	Flagellar hook-basal body complex protein	[TP0877-TP0961 (0.57706213)]
COG0149	COG2239	CTC00380	tpiA	Triosephosphate isomerase (EC 5.3.1.1) (TIM) (Triose-phosphate isomerase)	CTC01350	CTC01350	Mg2+ transporter mgtE {UniProtKB/TrEMBL:Q895C8}	[TP0537-TP0917 (0.5527395)]
COG0457	COG3391	CTC01770	CTC01770	Conserved protein, tetratricopeptide repeat	CTC02300	CTC02300	Conserved protein {UniProtKB/TrEMBL:Q891R7}	[TP0095-TP0421 (0.8119976)]
COG0457	COG3391	CTC01824	CTC01824	Putative tetratricopeptide repeat family protein	CTC02300	CTC02300	Conserved protein {UniProtKB/TrEMBL:Q891R7}	[TP0095-TP0421 (0.8119976)]
COG0250	COG0772	CTC02614	CTC02614	Transcription antitermination protein nusG	CTC02501	CTC02501	Cell cycle-related membrane protein	[TP0236-TP0387 (0.7470728)]
COG0250	COG0772	CTC02614	CTC02614	Transcription antitermination protein nusG	CTC01629	CTC01629	Stage V sporulation protein E	[TP0236-TP0387 (0.7470728)]
COG0250	COG0772	CTC02614	CTC02614	Transcription antitermination protein nusG	CTC02067	CTC02067	Rod shape-determining protein rodA	[TP0236-TP0387 (0.7470728)]
COG0543	COG1699	CTC02485	CTC02485	Anaerobic sulfite reductase subunit B	CTC01721	CTC01721	Conserved protein {UniProtKB/TrEMBL:Q893T7}	[TP0736-TP0658 (0.7668753)]
COG0543	COG1699	CTC00929	CTC00929	Dihydroorotate dehydrogenase electron transfer	CTC01721	CTC01721	Conserved protein {UniProtKB/TrEMBL:Q893T7}	[TP0736-TP0658 (0.7668753)]
COG0543	COG1699	CTC02421	CTC02421	Dihydroorotate dehydrogenase electron transfer	CTC01721	CTC01721	Conserved protein {UniProtKB/TrEMBL:Q893T7}	[TP0736-TP0658 (0.7668753)]
COG0543	COG1699	CTC01381	CTC01381	Dihydroorotate dehydrogenase electron transfer	CTC01721	CTC01721	Conserved protein {UniProtKB/TrEMBL:Q893T7}	[TP0736-TP0658 (0.7668753)]
COG0543	COG1699	CTC02380	CTC02380	Dihydroorotate dehydrogenase electron transfer	CTC01721	CTC01721	Conserved protein {UniProtKB/TrEMBL:Q893T7}	[TP0736-TP0658 (0.7668753)]
COG0457	COG0457	CTC01770	CTC01770	Conserved protein, tetratricopeptide repeat	CTC01770	CTC01770	Conserved protein, tetratricopeptide repeat	[TP0067-TP0095 (0.6515529)]
COG0457	COG0457	CTC01824	CTC01824	Putative tetratricopeptide repeat family protein	CTC01824	CTC01824	Putative tetratricopeptide repeat family protein	[TP0067-TP0095 (0.6515529)]
COG0457	COG0457	CTC01770	CTC01770	Conserved protein, tetratricopeptide repeat	CTC01824	CTC01824	Putative tetratricopeptide repeat family protein	[TP0067-TP0095 (0.6515529)]
COG0457	COG0457	CTC01824	CTC01824	Putative tetratricopeptide repeat family protein	CTC01770	CTC01770	Conserved protein, tetratricopeptide repeat	[TP0067-TP0095 (0.6515529)]
COG0445	COG3839	CTC00099	gidA	tRNA uridine 5-carboxymethylaminomethyl modification enzyme gidA (Glucose-inhibited division protein A)	CTC01702	CTC01702	ABC-transporter ATP-binding protein, iron(III)	[TP0044-TP0804 (0.81002605)]
COG0445	COG3839	CTC00099	gidA	tRNA uridine 5-carboxymethylaminomethyl modification enzyme gidA (Glucose-inhibited division protein A)	CTC00276	CTC00276	Iron(III)-transport ATP-binding protein sfuC	[TP0044-TP0804 (0.81002605)]
COG0103	COG0211	CTC02571	rpsI	30S ribosomal protein S9	CTC02058	rpmA	50S ribosomal protein L27	[TP1024-TP0743 (0.87139803)]
COG0457	COG0803	CTC01824	CTC01824	Putative tetratricopeptide repeat family protein	CTC02360	CTC02360	High-affinity Zinc uptake system protein znuA	[TP0469-TP0034 (0.86910707)]
COG0457	COG0803	CTC01770	CTC01770	Conserved protein, tetratricopeptide repeat	CTC02360	CTC02360	High-affinity Zinc uptake system protein znuA	[TP0469-TP0034 (0.86910707)]
COG0457	COG0803	CTC01824	CTC01824	Putative tetratricopeptide repeat family protein	CTC02442	CTC02442	Putative zinc-binding lipoprotein	[TP0469-TP0034 (0.86910707)]
COG0457	COG0803	CTC01770	CTC01770	Conserved protein, tetratricopeptide repeat	CTC02442	CTC02442	Putative zinc-binding lipoprotein	[TP0469-TP0034 (0.86910707)]
COG0472	COG1512	CTC00310	CTC00310	Putative undecaprenyl-phosphate	CTC00359	CTC00359	Conserved protein {UniProtKB/TrEMBL:Q898T3}	[TP0345-TP0561 (0.53951585)]
COG0472	COG1512	CTC01630	mraY	Phospho-N-acetylmuramoyl-pentapeptide-transferase (EC 2.7.8.13) (UDP- MurNAc-pentapeptide phosphotransferase)	CTC00359	CTC00359	Conserved protein {UniProtKB/TrEMBL:Q898T3}	[TP0345-TP0561 (0.53951585)]
COG0530	COG0741	CTC02239	CTC02239	Putative sodium/calcium exchanger protein	CTC02400	CTC02400	Putative soluble lytic murein transglycosylase	[TP1034-TP0043 (0.7823198)]
COG0530	COG0741	CTC02239	CTC02239	Putative sodium/calcium exchanger protein	CTC02100	CTC02100	Soluble lytic murein transglycosylase	[TP1034-TP0043 (0.7823198)]
COG0621	COG2812	CTC01287	CTC01287	Fe-S oxidoreductase {UniProtKB/TrEMBL:Q895I7}	CTC00221	CTC00221	DNA polymerase III delta subunit	[TP0754-TP1005 (0.5550382)]
COG0621	COG2812	CTC01303	CTC01303	MiaB protein {UniProtKB/TrEMBL:Q895H1}	CTC00075	CTC00075	DNA polymerase III subunits gamma and tau	[TP0754-TP1005 (0.5550382)]
COG0621	COG2812	CTC02027	CTC02027	Fe-S oxidoreductase {UniProtKB/TrEMBL:Q892R4}	CTC00075	CTC00075	DNA polymerase III subunits gamma and tau	[TP0754-TP1005 (0.5550382)]
COG0621	COG2812	CTC02027	CTC02027	Fe-S oxidoreductase {UniProtKB/TrEMBL:Q892R4}	CTC00221	CTC00221	DNA polymerase III delta subunit	[TP0754-TP1005 (0.5550382)]
COG0621	COG2812	CTC01287	CTC01287	Fe-S oxidoreductase {UniProtKB/TrEMBL:Q895I7}	CTC00075	CTC00075	DNA polymerase III subunits gamma and tau	[TP0754-TP1005 (0.5550382)]
COG0621	COG2812	CTC01303	CTC01303	MiaB protein {UniProtKB/TrEMBL:Q895H1}	CTC00221	CTC00221	DNA polymerase III delta subunit	[TP0754-TP1005 (0.5550382)]
COG0739	COG1418	CTC02066	CTC02066	Cell wall endopeptidase, family M23/M37	CTC01290	CTC01290	Hydrolase, predicted metal dependent	[TP0702-TP1018 (0.7620277)]
COG0739	COG1344	CTC02066	CTC02066	Cell wall endopeptidase, family M23/M37	CTC01679	CTC01679	Flagellin {UniProtKB/TrEMBL:Q893X7}	[TP0702-TP0870 (0.64395046)]
COG0739	COG1344	CTC02066	CTC02066	Cell wall endopeptidase, family M23/M37	CTC01715	CTC01715	Flagellin {UniProtKB/TrEMBL:Q893U2}	[TP0702-TP0870 (0.64395046)]
COG0739	COG1344	CTC02066	CTC02066	Cell wall endopeptidase, family M23/M37	CTC01722	CTC01722	Flagellar hook-associated protein 3	[TP0702-TP0870 (0.64395046)]
COG0739	COG1344	CTC02066	CTC02066	Cell wall endopeptidase, family M23/M37	CTC01691	CTC01691	Flagellin {UniProtKB/TrEMBL:Q893W6}	[TP0702-TP0870 (0.64395046)]
COG1291	COG2239	CTC01666	CTC01666	Chemotaxis motA protein	CTC01350	CTC01350	Mg2+ transporter mgtE {UniProtKB/TrEMBL:Q895C8}	[TP0725-TP0917 (0.53720385)]
COG1536	COG4786	CTC01675	CTC01675	Flagellar motor switch protein fliG	CTC01650	CTC01650	Flagellar basal-body rod protein flgG	[TP0026-TP0961 (0.8107165)]
COG1536	COG4786	CTC01675	CTC01675	Flagellar motor switch protein fliG	CTC01651	CTC01651	Flagellar hook-basal body complex protein	[TP0026-TP0961 (0.8107165)]
COG0223	COG0664	CTC01220	fmt	Methionyl-tRNA formyltransferase (EC 2.1.2.9)	CTC02488	CTC02488	Transcription regulator, crp family	[TP0756-TP0995 (0.69102824)]
COG0223	COG0664	CTC01220	fmt	Methionyl-tRNA formyltransferase (EC 2.1.2.9)	CTC00896	CTC00896	Transcriptional regulatory protein	[TP0756-TP0995 (0.69102824)]
COG0223	COG0664	CTC01220	fmt	Methionyl-tRNA formyltransferase (EC 2.1.2.9)	CTC01876	CTC01876	Transcriptional regulatory protein	[TP0756-TP0995 (0.69102824)]
COG0223	COG0664	CTC01220	fmt	Methionyl-tRNA formyltransferase (EC 2.1.2.9)	CTC01969	CTC01969	Transcriptional regulatory protein	[TP0756-TP0995 (0.69102824)]
COG0223	COG0664	CTC01220	fmt	Methionyl-tRNA formyltransferase (EC 2.1.2.9)	CTC01923	CTC01923	Catabolite gene activator	[TP0756-TP0995 (0.69102824)]
COG1197	COG1774	CTC00194	CTC00194	Transcription-repair coupling factor	CTC00222	CTC00222	Tpl protein {UniProtKB/TrEMBL:Q899F7}	[TP0344-TP0046 (0.6615959)]
COG1475	COG1774	CTC01936	CTC01936	Chromosome partitioning parB family protein	CTC00222	CTC00222	Tpl protein {UniProtKB/TrEMBL:Q899F7}	[TP0271-TP0046 (0.61832625)]
COG1475	COG1774	CTC00101	CTC00101	Stage 0 sporulation protein J	CTC00222	CTC00222	Tpl protein {UniProtKB/TrEMBL:Q899F7}	[TP0271-TP0046 (0.61832625)]
COG1475	COG1774	CTC00103	CTC00103	Chromosome partitioning protein parB	CTC00222	CTC00222	Tpl protein {UniProtKB/TrEMBL:Q899F7}	[TP0271-TP0046 (0.61832625)]
COG0697	COG0716	CTC01502	CTC01502	Transporter {UniProtKB/TrEMBL:Q894N4}	CTC01742	CTC01742	Flavodoxin {UniProtKB/TrEMBL:Q893R8}	[TP0986-TP0925 (0.8288174)]
COG0697	COG0716	CTC00148	CTC00148	Transporter {UniProtKB/TrEMBL:Q899M4}	CTC01742	CTC01742	Flavodoxin {UniProtKB/TrEMBL:Q893R8}	[TP0986-TP0925 (0.8288174)]
COG0697	COG0716	CTC01885	CTC01885	Integral membrane protein	CTC00430	CTC00430	Flavodoxin {UniProtKB/TrEMBL:Q898L5}	[TP0986-TP0925 (0.8288174)]
COG0697	COG0716	CTC01502	CTC01502	Transporter {UniProtKB/TrEMBL:Q894N4}	CTC00430	CTC00430	Flavodoxin {UniProtKB/TrEMBL:Q898L5}	[TP0986-TP0925 (0.8288174)]
COG0697	COG0716	CTC01374	CTC01374	Transporter {UniProtKB/TrEMBL:Q895A6}	CTC01742	CTC01742	Flavodoxin {UniProtKB/TrEMBL:Q893R8}	[TP0986-TP0925 (0.8288174)]
COG0697	COG0716	CTC01374	CTC01374	Transporter {UniProtKB/TrEMBL:Q895A6}	CTC00430	CTC00430	Flavodoxin {UniProtKB/TrEMBL:Q898L5}	[TP0986-TP0925 (0.8288174)]
COG0697	COG0716	CTC01293	CTC01293	Transporter {UniProtKB/TrEMBL:Q895I1}	CTC01742	CTC01742	Flavodoxin {UniProtKB/TrEMBL:Q893R8}	[TP0986-TP0925 (0.8288174)]
COG0697	COG0716	CTC01813	CTC01813	Transporter {UniProtKB/TrEMBL:Q893K5}	CTC01742	CTC01742	Flavodoxin {UniProtKB/TrEMBL:Q893R8}	[TP0986-TP0925 (0.8288174)]
COG0697	COG0716	CTC01293	CTC01293	Transporter {UniProtKB/TrEMBL:Q895I1}	CTC00430	CTC00430	Flavodoxin {UniProtKB/TrEMBL:Q898L5}	[TP0986-TP0925 (0.8288174)]
COG0697	COG0716	CTC00148	CTC00148	Transporter {UniProtKB/TrEMBL:Q899M4}	CTC00430	CTC00430	Flavodoxin {UniProtKB/TrEMBL:Q898L5}	[TP0986-TP0925 (0.8288174)]
COG0697	COG0716	CTC01813	CTC01813	Transporter {UniProtKB/TrEMBL:Q893K5}	CTC00430	CTC00430	Flavodoxin {UniProtKB/TrEMBL:Q898L5}	[TP0986-TP0925 (0.8288174)]
COG0697	COG0716	CTC00979	CTC00979	Membrane spanning protein	CTC01742	CTC01742	Flavodoxin {UniProtKB/TrEMBL:Q893R8}	[TP0986-TP0925 (0.8288174)]
COG0697	COG0716	CTC01451	CTC01451	Membrane spanning protein	CTC01742	CTC01742	Flavodoxin {UniProtKB/TrEMBL:Q893R8}	[TP0986-TP0925 (0.8288174)]
COG0697	COG0716	CTC00979	CTC00979	Membrane spanning protein	CTC00430	CTC00430	Flavodoxin {UniProtKB/TrEMBL:Q898L5}	[TP0986-TP0925 (0.8288174)]
COG0697	COG0716	CTC02430	CTC02430	Transporter {UniProtKB/TrEMBL:Q891E9}	CTC01742	CTC01742	Flavodoxin {UniProtKB/TrEMBL:Q893R8}	[TP0986-TP0925 (0.8288174)]
COG0697	COG0716	CTC01451	CTC01451	Membrane spanning protein	CTC00430	CTC00430	Flavodoxin {UniProtKB/TrEMBL:Q898L5}	[TP0986-TP0925 (0.8288174)]
COG0697	COG0716	CTC00807	CTC00807	Membrane protein, putative transporter	CTC01742	CTC01742	Flavodoxin {UniProtKB/TrEMBL:Q893R8}	[TP0986-TP0925 (0.8288174)]
COG0697	COG0716	CTC01885	CTC01885	Integral membrane protein	CTC01742	CTC01742	Flavodoxin {UniProtKB/TrEMBL:Q893R8}	[TP0986-TP0925 (0.8288174)]
COG0697	COG0716	CTC02430	CTC02430	Transporter {UniProtKB/TrEMBL:Q891E9}	CTC00430	CTC00430	Flavodoxin {UniProtKB/TrEMBL:Q898L5}	[TP0986-TP0925 (0.8288174)]
COG0697	COG0716	CTC00807	CTC00807	Membrane protein, putative transporter	CTC00430	CTC00430	Flavodoxin {UniProtKB/TrEMBL:Q898L5}	[TP0986-TP0925 (0.8288174)]
COG0785	COG1512	CTC00145	CTC00145	Cytochrome c-type biogenesis protein ccdA	CTC00359	CTC00359	Conserved protein {UniProtKB/TrEMBL:Q898T3}	[TP0101-TP0561 (0.5550382)]
COG0272	COG0773	CTC02394	CTC02394	NAD-dependent DNA ligase	CTC00185	murC	UDP-N-acetylmuramate--L-alanine ligase (EC 6.3.2.8) (UDP-N- acetylmuramoyl-L-alanine synthetase)	[TP0634-TP0341 (0.8201813)]
COG1122	COG4330	CTC02576	cbiO2	Cobalt import ATP-binding protein cbiO 2	CTC00576	CTC00576	Hypothetical protein {UniProtKB/TrEMBL:Q897Z3}	[TP0227-TP0033 (0.81817394)]
COG1122	COG4330	CTC02575	cbiO1	Cobalt import ATP-binding protein cbiO 1	CTC00576	CTC00576	Hypothetical protein {UniProtKB/TrEMBL:Q897Z3}	[TP0227-TP0033 (0.81817394)]
COG1122	COG4330	CTC00753	cbiO3	Putative cobalt import ATP-binding protein cbiO 3	CTC00576	CTC00576	Hypothetical protein {UniProtKB/TrEMBL:Q897Z3}	[TP0227-TP0033 (0.81817394)]
COG1122	COG4330	CTC00752	CTC00752	Cobalt transport ATP-binding protein cbiO	CTC00576	CTC00576	Hypothetical protein {UniProtKB/TrEMBL:Q897Z3}	[TP0227-TP0033 (0.81817394)]
COG1344	COG2882	CTC01722	CTC01722	Flagellar hook-associated protein 3	CTC01672	CTC01672	Flagellar protein fliJ {UniProtKB/TrEMBL:Q893Y4}	[TP0868-TP0403 (0.93215036)]
COG1344	COG2882	CTC01679	CTC01679	Flagellin {UniProtKB/TrEMBL:Q893X7}	CTC01672	CTC01672	Flagellar protein fliJ {UniProtKB/TrEMBL:Q893Y4}	[TP0868-TP0403 (0.93215036)]
COG1344	COG2882	CTC01715	CTC01715	Flagellin {UniProtKB/TrEMBL:Q893U2}	CTC01672	CTC01672	Flagellar protein fliJ {UniProtKB/TrEMBL:Q893Y4}	[TP0868-TP0403 (0.93215036)]
COG1344	COG2882	CTC01691	CTC01691	Flagellin {UniProtKB/TrEMBL:Q893W6}	CTC01672	CTC01672	Flagellar protein fliJ {UniProtKB/TrEMBL:Q893Y4}	[TP0868-TP0403 (0.93215036)]
COG0353	COG0514	CTC00073	recR	Recombination protein recR	CTC02090	CTC02090	ATP-dependent DNA helicase recQ	[TP1004-TP0103 (0.6917512)]
COG0036	COG0249	CTC01227	CTC01227	Ribulose-phosphate 3-epimerase	CTC01302	CTC_01302	DNA mismatch repair protein mutS	[TP0945-TP0328 (0.6742458)]
COG0036	COG0249	CTC01227	CTC01227	Ribulose-phosphate 3-epimerase	CTC00231	CTC00231	DNA mismatch repair protein hexA	[TP0945-TP0328 (0.6742458)]
COG0036	COG0249	CTC01227	CTC01227	Ribulose-phosphate 3-epimerase	CTC02154	CTC02154	DNA mismatch repair protein hexA	[TP0945-TP0328 (0.6742458)]
COG2011	COG2239	CTC01353	CTC01353	ABC transporter permease protein	CTC01350	CTC01350	Mg2+ transporter mgtE {UniProtKB/TrEMBL:Q895C8}	[TP0119-TP0917 (0.63653934)]
COG0280	COG2204	CTC01239	CTC01239	Phosphate acetyltransferase	CTC02322	CTC02322	Transcriptional response regulator	[TP0094-TP0519 (0.5559654)]
COG0280	COG2204	CTC02546	CTC02546	Phosphotransbutyrylase {UniProtKB/TrEMBL:Q890T9}	CTC02322	CTC02322	Transcriptional response regulator	[TP0094-TP0519 (0.5559654)]
COG0124	COG0465	CTC01958	hisS	Histidyl-tRNA synthetase (EC 6.1.1.21) (Histidine--tRNA ligase) (HisRS)	CTC00205	CTC00205	Cell division protein ftsH	[TP0641-TP0330 (0.76316583)]
COG0124	COG0465	CTC01958	hisS	Histidyl-tRNA synthetase (EC 6.1.1.21) (Histidine--tRNA ligase) (HisRS)	CTC00531	CTC00531	ATP-dependent zinc metallopeptidase	[TP0641-TP0330 (0.76316583)]
COG0124	COG0465	CTC01958	hisS	Histidyl-tRNA synthetase (EC 6.1.1.21) (Histidine--tRNA ligase) (HisRS)	CTC02461	CTC02461	Cell division protein ftsH	[TP0641-TP0330 (0.76316583)]
COG1396	COG2206	CTC00922	CTC00922	Putative transcriptional regulator	CTC00529	CTC00529	Conserved protein {UniProtKB/TrEMBL:Q898D3}	[TP0461-TP0877 (0.81002605)]
COG1396	COG2206	CTC02150	CTC02150	Transcriptional regulator	CTC00529	CTC00529	Conserved protein {UniProtKB/TrEMBL:Q898D3}	[TP0461-TP0877 (0.81002605)]
COG1396	COG2206	CTC01439	CTC01439	Putative transcriptional regulatory protein	CTC00529	CTC00529	Conserved protein {UniProtKB/TrEMBL:Q898D3}	[TP0461-TP0877 (0.81002605)]
COG1396	COG2206	CTC01858	CTC01858	Putative transcriptional regulator sinR	CTC00529	CTC00529	Conserved protein {UniProtKB/TrEMBL:Q898D3}	[TP0461-TP0877 (0.81002605)]
COG0564	COG1843	CTC01614	CTC01614	Ribosomal large subunit pseudouridine synthase D	CTC01669	CTC01669	Putative basal-body rod modification protein flgD	[TP0339-TP0728 (0.7885255)]
COG0564	COG1843	CTC02052	CTC02052	Ribosomal large subunit pseudouridine synthase D	CTC01669	CTC01669	Putative basal-body rod modification protein flgD	[TP0339-TP0728 (0.7885255)]
COG0564	COG1843	CTC00986	CTC00986	Ribosomal large subunit pseudouridine synthase D	CTC01669	CTC01669	Putative basal-body rod modification protein flgD	[TP0339-TP0728 (0.7885255)]
COG0493	COG1488	CTC02420	CTC02420	Glutamate synthase (NADPH) small chain	CTC00983	CTC00983	Nicotinate phosphoribosyltransferase	[TP0735-TP0628 (0.6598422)]
COG0493	COG1488	CTC00815	CTC00815	Putative NADPH-dependent glutamate synthase beta	CTC00983	CTC00983	Nicotinate phosphoribosyltransferase	[TP0735-TP0628 (0.6598422)]
COG0772	COG1512	CTC02067	CTC02067	Rod shape-determining protein rodA	CTC00359	CTC00359	Conserved protein {UniProtKB/TrEMBL:Q898T3}	[TP0387-TP0561 (0.5082704)]
COG0772	COG1512	CTC01629	CTC01629	Stage V sporulation protein E	CTC00359	CTC00359	Conserved protein {UniProtKB/TrEMBL:Q898T3}	[TP0387-TP0561 (0.5082704)]
COG0772	COG1512	CTC02501	CTC02501	Cell cycle-related membrane protein	CTC00359	CTC00359	Conserved protein {UniProtKB/TrEMBL:Q898T3}	[TP0387-TP0561 (0.5082704)]
COG0173	COG0493	CTC02194	aspS	Aspartyl-tRNA synthetase (EC 6.1.1.12) (Aspartate--tRNA ligase) (AspRS)	CTC02420	CTC02420	Glutamate synthase (NADPH) small chain	[TP0985-TP0735 (0.50901)]
COG0173	COG0493	CTC02194	aspS	Aspartyl-tRNA synthetase (EC 6.1.1.12) (Aspartate--tRNA ligase) (AspRS)	CTC00815	CTC00815	Putative NADPH-dependent glutamate synthase beta	[TP0985-TP0735 (0.50901)]
COG0845	COG1394	CTC00484	CTC00484	Conserved membrane-associated protein	CTC02326	CTC02326	V-type sodium ATP synthase subunit D	[TP0965-TP0527 (0.522211)]
COG0845	COG1394	CTC00484	CTC00484	Conserved membrane-associated protein	CTC01001	CTC01001	V-type sodium ATP synthase subunit D	[TP0965-TP0527 (0.522211)]
COG0860	COG2080	CTC02570	CTC02570	Germination-specific N-acetylmuramoyl-L-alanine	CTC02474	CTC02474	Carbon monoxide dehydrogenase, small subunit	[TP0247-TP0080 (0.7296782)]
COG0860	COG2080	CTC00365	CTC00365	Putative N-acetylmuramoyl-L-alanine amidase	CTC02474	CTC02474	Carbon monoxide dehydrogenase, small subunit	[TP0247-TP0080 (0.7296782)]
COG0275	COG0820	CTC01635	mraW	S-adenosyl-methyltransferase mraW (EC 2.1.1.-)	CTC01223	CTC01223	Florfenicol resistance protein	[TP0384-TP0068 (0.79878455)]
COG0445	COG1366	CTC00099	gidA	tRNA uridine 5-carboxymethylaminomethyl modification enzyme gidA (Glucose-inhibited division protein A)	CTC02248	CTC02248	Anti-sigma F factor antagonist	[TP0044-TP0233 (0.74185747)]
COG0693	COG1653	CTC01756	CTC01756	4-methyl-5(B-hydroxyethyl)-thiazole monophosphate	CTC00267	CTC00267	Extracellular solute-binding protein	[TP0445-TP0074 (0.5751514)]
COG0693	COG1653	CTC00573	CTC00573	Protease I {UniProtKB/TrEMBL:Q897Z6}	CTC00267	CTC00267	Extracellular solute-binding protein	[TP0445-TP0074 (0.5751514)]
COG0445	COG0457	CTC00099	gidA	tRNA uridine 5-carboxymethylaminomethyl modification enzyme gidA (Glucose-inhibited division protein A)	CTC01824	CTC01824	Putative tetratricopeptide repeat family protein	[TP0044-TP0954 (0.8549597)]
COG0445	COG0457	CTC00099	gidA	tRNA uridine 5-carboxymethylaminomethyl modification enzyme gidA (Glucose-inhibited division protein A)	CTC01770	CTC01770	Conserved protein, tetratricopeptide repeat	[TP0044-TP0954 (0.8549597)]
COG0305	COG1595	CTC00114	CTC00114	Replicative DNA helicase	CTC00608	CTC00608	RNA polymerase sigma factor	[TP0058-TP0092 (0.74082893)]
COG0305	COG1595	CTC00114	CTC00114	Replicative DNA helicase	CTC01817	CTC01817	RNA polymerase sigma factor	[TP0058-TP0092 (0.74082893)]
COG0305	COG1595	CTC00114	CTC00114	Replicative DNA helicase	CTC00688	CTC00688	RNA polymerase sigma factor sigV	[TP0058-TP0092 (0.74082893)]
COG0305	COG1595	CTC00114	CTC00114	Replicative DNA helicase	CTC02617	CTC02617	RNA polymerase sigma-H factor	[TP0058-TP0092 (0.74082893)]
COG0305	COG1595	CTC00114	CTC00114	Replicative DNA helicase	CTC01433	CTC01433	Putative RNA polymerase sigma factor	[TP0058-TP0092 (0.74082893)]
COG0305	COG1595	CTC00114	CTC00114	Replicative DNA helicase	CTC00553	CTC00553	RNA polymerase sigma factor	[TP0058-TP0092 (0.74082893)]
COG0305	COG1595	CTC00114	CTC00114	Replicative DNA helicase	ctp11	ctp11	Putative RNA polymerase sigma factor	[TP0058-TP0092 (0.74082893)]
COG0305	COG1595	CTC00114	CTC00114	Replicative DNA helicase	CTC01790	CTC01790	RNA polymerase sigma factor	[TP0058-TP0092 (0.74082893)]
COG0305	COG1595	CTC00114	CTC00114	Replicative DNA helicase	CTC01786	CTC01786	RNA polymerase sigma factor	[TP0058-TP0092 (0.74082893)]
COG0305	COG1595	CTC00114	CTC00114	Replicative DNA helicase	CTC00618	CTC00618	RNA polymerase sigma factor	[TP0058-TP0092 (0.74082893)]
COG0305	COG1595	CTC00114	CTC00114	Replicative DNA helicase	CTC01788	CTC01788	RNA polymerase sigma factor	[TP0058-TP0092 (0.74082893)]
COG0305	COG1595	CTC00114	CTC00114	Replicative DNA helicase	CTC00665	CTC00665	RNA polymerase sigma factor	[TP0058-TP0092 (0.74082893)]
COG0290	COG1516	CTC02285	infC	Translation initiation factor IF-3	CTC01719	CTC01719	Flagellar protein fliS {UniProtKB/TrEMBL:Q893T9}	[TP0850-TP0943 (0.6225916)]
COG1516	COG1728	CTC01719	CTC01719	Flagellar protein fliS {UniProtKB/TrEMBL:Q893T9}	CTC00667	CTC00667	Conserved protein {UniProtKB/TrEMBL:Q897R4}	[TP0943-TP0047 (0.5419107)]
COG1595	COG1868	CTC00553	CTC00553	RNA polymerase sigma factor	CTC01727	CTC01727	Flagellar motor switch protein fliM	[TP0092-TP0721 (0.802411)]
COG1595	COG1868	CTC01433	CTC01433	Putative RNA polymerase sigma factor	CTC01727	CTC01727	Flagellar motor switch protein fliM	[TP0092-TP0721 (0.802411)]
COG1595	COG1868	CTC01786	CTC01786	RNA polymerase sigma factor	CTC01727	CTC01727	Flagellar motor switch protein fliM	[TP0092-TP0721 (0.802411)]
COG1595	COG1868	CTC01788	CTC01788	RNA polymerase sigma factor	CTC01727	CTC01727	Flagellar motor switch protein fliM	[TP0092-TP0721 (0.802411)]
COG1595	COG1868	CTC02617	CTC02617	RNA polymerase sigma-H factor	CTC01727	CTC01727	Flagellar motor switch protein fliM	[TP0092-TP0721 (0.802411)]
COG1595	COG1868	CTC00618	CTC00618	RNA polymerase sigma factor	CTC01727	CTC01727	Flagellar motor switch protein fliM	[TP0092-TP0721 (0.802411)]
COG1595	COG1868	CTC00665	CTC00665	RNA polymerase sigma factor	CTC01727	CTC01727	Flagellar motor switch protein fliM	[TP0092-TP0721 (0.802411)]
COG1595	COG1868	CTC01817	CTC01817	RNA polymerase sigma factor	CTC01727	CTC01727	Flagellar motor switch protein fliM	[TP0092-TP0721 (0.802411)]
COG1595	COG1868	CTC01790	CTC01790	RNA polymerase sigma factor	CTC01727	CTC01727	Flagellar motor switch protein fliM	[TP0092-TP0721 (0.802411)]
COG1595	COG1868	CTC00608	CTC00608	RNA polymerase sigma factor	CTC01727	CTC01727	Flagellar motor switch protein fliM	[TP0092-TP0721 (0.802411)]
COG1595	COG1868	CTC00688	CTC00688	RNA polymerase sigma factor sigV	CTC01727	CTC01727	Flagellar motor switch protein fliM	[TP0092-TP0721 (0.802411)]
COG1595	COG1868	ctp11	ctp11	Putative RNA polymerase sigma factor	CTC01727	CTC01727	Flagellar motor switch protein fliM	[TP0092-TP0721 (0.802411)]
COG0173	COG1512	CTC02194	aspS	Aspartyl-tRNA synthetase (EC 6.1.1.12) (Aspartate--tRNA ligase) (AspRS)	CTC00359	CTC00359	Conserved protein {UniProtKB/TrEMBL:Q898T3}	[TP0985-TP0561 (0.83540547)]
COG0465	COG0532	CTC00531	CTC00531	ATP-dependent zinc metallopeptidase	CTC01275	infB	Translation initiation factor IF-2	[TP0330-TP0891 (0.8751731)]
COG0465	COG0532	CTC00205	CTC00205	Cell division protein ftsH	CTC01275	infB	Translation initiation factor IF-2	[TP0330-TP0891 (0.8751731)]
COG0465	COG0532	CTC02461	CTC02461	Cell division protein ftsH	CTC01275	infB	Translation initiation factor IF-2	[TP0330-TP0891 (0.8751731)]
COG0326	COG0353	CTC01489	htpG	Chaperone protein htpG (Heat shock protein htpG) (High temperature protein G)	CTC00073	recR	Recombination protein recR	[TP0984-TP1004 (0.5573069)]
COG0265	COG1381	CTC02506	CTC02506	Membrane spanning protein	CTC02017	CTC02017	DNA repair protein recO	[TP0773-TP0636 (0.870009)]
COG0265	COG1381	CTC00192	CTC00192	Periplasmic trypsin-like serine protease	CTC02017	CTC02017	DNA repair protein recO	[TP0773-TP0636 (0.870009)]
COG0457	COG0860	CTC01824	CTC01824	Putative tetratricopeptide repeat family protein	CTC02570	CTC02570	Germination-specific N-acetylmuramoyl-L-alanine	[TP0820-TP0247 (0.74644035), TP0067-TP0247 (0.79531366)]
COG0457	COG0860	CTC01824	CTC01824	Putative tetratricopeptide repeat family protein	CTC00365	CTC00365	Putative N-acetylmuramoyl-L-alanine amidase	[TP0820-TP0247 (0.74644035), TP0067-TP0247 (0.79531366)]
COG0457	COG0860	CTC01770	CTC01770	Conserved protein, tetratricopeptide repeat	CTC00365	CTC00365	Putative N-acetylmuramoyl-L-alanine amidase	[TP0820-TP0247 (0.74644035), TP0067-TP0247 (0.79531366)]
COG0457	COG0860	CTC01770	CTC01770	Conserved protein, tetratricopeptide repeat	CTC02570	CTC02570	Germination-specific N-acetylmuramoyl-L-alanine	[TP0820-TP0247 (0.74644035), TP0067-TP0247 (0.79531366)]
COG2201	COG4786	CTC01733	CTC01733	Protein-glutamate methylesterase	CTC01651	CTC01651	Flagellar hook-basal body complex protein	[TP0631-TP0961 (0.5728655)]
COG2201	COG4786	CTC01733	CTC01733	Protein-glutamate methylesterase	CTC01650	CTC01650	Flagellar basal-body rod protein flgG	[TP0631-TP0961 (0.5728655)]
COG1057	COG1774	CTC02055	nadD	Probable nicotinate-nucleotide adenylyltransferase (EC 2.7.7.18) (Deamido-NAD(+) pyrophosphorylase) (Deamido-NAD(+) diphosphorylase) (Nicotinate mononucleotide adenylyltransferase) (NaMN adenylyltransferase)	CTC00222	CTC00222	Tpl protein {UniProtKB/TrEMBL:Q899F7}	[TP0741-TP0046 (0.7023217)]
COG1653	COG2204	CTC00267	CTC00267	Extracellular solute-binding protein	CTC02322	CTC02322	Transcriptional response regulator	[TP0074-TP0519 (0.57840663)]
COG0652	COG1749	CTC00678	CTC00678	Peptidyl-prolyl cis-trans isomerase	CTC01667	CTC01667	Flagellar hook protein flgE	[TP0947-TP0727 (0.6414869)]
COG1159	COG1699	CTC02018	CTC02018	GTP-binding protein era	CTC01721	CTC01721	Conserved protein {UniProtKB/TrEMBL:Q893T7}	[TP0541-TP0658 (0.79144865)]
COG0530	COG2239	CTC02239	CTC02239	Putative sodium/calcium exchanger protein	CTC01350	CTC01350	Mg2+ transporter mgtE {UniProtKB/TrEMBL:Q895C8}	[TP1034-TP0917 (0.5728957)]
COG1512	COG4658	CTC00359	CTC00359	Conserved protein {UniProtKB/TrEMBL:Q898T3}	CTC01020	CTC01020	RnfD/nqrB {UniProtKB/TrEMBL:Q896I4}	[TP0561-TP0151 (0.5550382)]
COG0216	COG0457	CTC00302	prfA	Peptide chain release factor 1 (RF-1)	CTC01824	CTC01824	Putative tetratricopeptide repeat family protein	[TP0051-TP0067 (0.7097377)]
COG0216	COG0457	CTC00302	prfA	Peptide chain release factor 1 (RF-1)	CTC01770	CTC01770	Conserved protein, tetratricopeptide repeat	[TP0051-TP0067 (0.7097377)]
COG1360	COG4786	CTC01665	CTC01665	Chemotaxis motB protein	CTC01651	CTC01651	Flagellar hook-basal body complex protein	[TP0724-TP0961 (0.729456)]
COG1360	COG4786	CTC01665	CTC01665	Chemotaxis motB protein	CTC01650	CTC01650	Flagellar basal-body rod protein flgG	[TP0724-TP0961 (0.729456)]
COG1352	COG2206	CTC01732	CTC01732	Chemotaxis protein methyltransferase cheR	CTC00529	CTC00529	Conserved protein {UniProtKB/TrEMBL:Q898D3}	[TP0630-TP0877 (0.67253613)]
COG1385	COG2204	CTC02028	CTC02028	Conserved surface protein	CTC02322	CTC02322	Transcriptional response regulator	[TP0032-TP0519 (0.67332727)]
COG1512	COG4603	CTC00359	CTC00359	Conserved protein {UniProtKB/TrEMBL:Q898T3}	CTC00371	CTC00371	Galactoside transport system permease protein	[TP0561-TP0301 (0.6658524), TP0561-TP0322 (0.6796448)]
COG0542	COG2204	CTC02633	CTC02633	Negative regulator of genetic competence	CTC02322	CTC02322	Transcriptional response regulator	[TP0071-TP0519 (0.6908589)]
COG0542	COG2204	CTC00060	CTC00060	Negative regulator of genetic competence mecB	CTC02322	CTC02322	Transcriptional response regulator	[TP0071-TP0519 (0.6908589)]
COG0542	COG2204	CTC00536	clpB	Chaperone clpB {UniProtKB/Swiss-Prot:Q898C7}	CTC02322	CTC02322	Transcriptional response regulator	[TP0071-TP0519 (0.6908589)]
COG0802	COG1774	CTC02443	CTC02443	ATP/GTP hydrolase {UniProtKB/TrEMBL:Q891D6}	CTC00222	CTC00222	Tpl protein {UniProtKB/TrEMBL:Q899F7}	[TP0875-TP0046 (0.67547834)]
COG0153	COG2080	CTC00865	galK	Galactokinase (EC 2.7.1.6) (Galactose kinase)	CTC02474	CTC02474	Carbon monoxide dehydrogenase, small subunit	[TP0418-TP0080 (0.66367555)]
COG0608	COG1366	CTC02201	CTC02201	Single-stranded-DNA-specific exonuclease recJ	CTC02248	CTC02248	Anti-sigma F factor antagonist	[TP0704-TP0540 (0.7098393)]
COG0608	COG1366	CTC01744	CTC01744	Single-stranded-DNA-specific exonuclease recJ	CTC02248	CTC02248	Anti-sigma F factor antagonist	[TP0704-TP0540 (0.7098393)]
COG0705	COG1187	CTC00530	CTC00530	Conserved membrane protein	CTC00155	CTC00155	TRNA pseudouridine synthase A	[TP0982-TP0459 (0.6079956)]
COG0705	COG1187	CTC00530	CTC00530	Conserved membrane protein	CTC02399	CTC02399	Putative ribosomal small subunit pseudouridine	[TP0982-TP0459 (0.6079956)]
COG0705	COG1187	CTC00530	CTC00530	Conserved membrane protein	CTC01319	CTC01319	Ribosomal large subunit pseudouridine synthase B	[TP0982-TP0459 (0.6079956)]
COG0569	COG1256	CTC00236	CTC00236	Potassium uptake protein trkA	CTC01724	CTC01724	Flagellar hook-associated protein 1	[TP0024-TP0660 (0.58621275)]
COG0569	COG1256	CTC02280	CTC02280	Trk system potassium uptake protein trkA	CTC01724	CTC01724	Flagellar hook-associated protein 1	[TP0024-TP0660 (0.58621275)]
COG0290	COG0457	CTC02285	infC	Translation initiation factor IF-3	CTC01824	CTC01824	Putative tetratricopeptide repeat family protein	[TP0850-TP0095 (0.6947713)]
COG0290	COG0457	CTC02285	infC	Translation initiation factor IF-3	CTC01770	CTC01770	Conserved protein, tetratricopeptide repeat	[TP0850-TP0095 (0.6947713)]
COG0782	COG0860	CTC00210	CTC00210	Transcription elongation factor greA	CTC02570	CTC02570	Germination-specific N-acetylmuramoyl-L-alanine	[TP0019-TP0247 (0.7668169)]
COG0782	COG0860	CTC00210	CTC00210	Transcription elongation factor greA	CTC00365	CTC00365	Putative N-acetylmuramoyl-L-alanine amidase	[TP0019-TP0247 (0.7668169)]
COG0782	COG0860	CTC01908	CTC01908	Transcription elongation factor greA	CTC00365	CTC00365	Putative N-acetylmuramoyl-L-alanine amidase	[TP0019-TP0247 (0.7668169)]
COG0782	COG0860	CTC01908	CTC01908	Transcription elongation factor greA	CTC02570	CTC02570	Germination-specific N-acetylmuramoyl-L-alanine	[TP0019-TP0247 (0.7668169)]
COG0024	COG0530	CTC02582	CTC02582	Methionine aminopeptidase	CTC02239	CTC02239	Putative sodium/calcium exchanger protein	[TP0842-TP1034 (0.7696508)]
COG0530	COG0771	CTC02239	CTC02239	Putative sodium/calcium exchanger protein	CTC00213	murD	UDP-N-acetylmuramoylalanine--D-glutamate ligase (EC 6.3.2.9) (UDP-N- acetylmuramoyl-L-alanyl-D-glutamate synthetase) (D-glutamic acid- adding enzyme)	[TP1034-TP0903 (0.71912634)]
COG1344	COG1699	CTC01722	CTC01722	Flagellar hook-associated protein 3	CTC01721	CTC01721	Conserved protein {UniProtKB/TrEMBL:Q893T7}	[TP0792-TP0658 (0.94066244), TP0868-TP0658 (0.9503252), TP0870-TP0658 (0.7328265)]
COG1344	COG1699	CTC01679	CTC01679	Flagellin {UniProtKB/TrEMBL:Q893X7}	CTC01721	CTC01721	Conserved protein {UniProtKB/TrEMBL:Q893T7}	[TP0792-TP0658 (0.94066244), TP0868-TP0658 (0.9503252), TP0870-TP0658 (0.7328265)]
COG1344	COG1699	CTC01691	CTC01691	Flagellin {UniProtKB/TrEMBL:Q893W6}	CTC01721	CTC01721	Conserved protein {UniProtKB/TrEMBL:Q893T7}	[TP0792-TP0658 (0.94066244), TP0868-TP0658 (0.9503252), TP0870-TP0658 (0.7328265)]
COG1344	COG1699	CTC01715	CTC01715	Flagellin {UniProtKB/TrEMBL:Q893U2}	CTC01721	CTC01721	Conserved protein {UniProtKB/TrEMBL:Q893T7}	[TP0792-TP0658 (0.94066244), TP0868-TP0658 (0.9503252), TP0870-TP0658 (0.7328265)]
COG1115	COG1512	CTC00564	CTC00564	Na+-linked D-alanine/glycine permease	CTC00359	CTC00359	Conserved protein {UniProtKB/TrEMBL:Q898T3}	[TP0414-TP0561 (0.5704539)]
COG1115	COG1512	CTC01975	CTC01975	Na(+)-linked D-alanine glycine permease	CTC00359	CTC00359	Conserved protein {UniProtKB/TrEMBL:Q898T3}	[TP0414-TP0561 (0.5704539)]
COG1115	COG1512	CTC01172	CTC01172	Na(+)-linked D-alanine glycine permease	CTC00359	CTC00359	Conserved protein {UniProtKB/TrEMBL:Q898T3}	[TP0414-TP0561 (0.5704539)]
COG1115	COG1512	CTC01187	CTC01187	Amino acid carrier protein alsT	CTC00359	CTC00359	Conserved protein {UniProtKB/TrEMBL:Q898T3}	[TP0414-TP0561 (0.5704539)]
COG0849	COG1061	CTC01122	CTC01122	Cell division protein ftsA	CTC00657	CTC00657	DNA/RNA helicase {UniProtKB/TrEMBL:Q897S2}	[TP0389-TP0380 (0.6968711)]
COG0849	COG1061	CTC00985	CTC00985	Cell division protein ftsA	CTC00657	CTC00657	DNA/RNA helicase {UniProtKB/TrEMBL:Q897S2}	[TP0389-TP0380 (0.6968711)]
COG0849	COG1061	CTC00985	CTC00985	Cell division protein ftsA	CTC01910	CTC01910	DNA repair helicase rad25	[TP0389-TP0380 (0.6968711)]
COG0849	COG1061	CTC01122	CTC01122	Cell division protein ftsA	CTC01910	CTC01910	DNA repair helicase rad25	[TP0389-TP0380 (0.6968711)]
COG0220	COG0455	CTC00794	trmB	tRNA (guanine-N(7)-)-methyltransferase (EC 2.1.1.33) (tRNA(m7G46)- methyltransferase)	CTC01655	CTC01655	Flagellar synthesis regulator fleN	[TP0464-TP0712 (0.7885255)]
COG0322	COG0353	CTC02497	uvrC	UvrABC system protein C (Protein uvrC) (Excinuclease ABC subunit C)	CTC00073	recR	Recombination protein recR	[TP0472-TP1004 (0.53674763)]
COG0771	COG1595	CTC00213	murD	UDP-N-acetylmuramoylalanine--D-glutamate ligase (EC 6.3.2.9) (UDP-N- acetylmuramoyl-L-alanyl-D-glutamate synthetase) (D-glutamic acid- adding enzyme)	CTC01786	CTC01786	RNA polymerase sigma factor	[TP0903-TP0092 (0.6651206)]
COG0771	COG1595	CTC00213	murD	UDP-N-acetylmuramoylalanine--D-glutamate ligase (EC 6.3.2.9) (UDP-N- acetylmuramoyl-L-alanyl-D-glutamate synthetase) (D-glutamic acid- adding enzyme)	CTC01817	CTC01817	RNA polymerase sigma factor	[TP0903-TP0092 (0.6651206)]
COG0771	COG1595	CTC00213	murD	UDP-N-acetylmuramoylalanine--D-glutamate ligase (EC 6.3.2.9) (UDP-N- acetylmuramoyl-L-alanyl-D-glutamate synthetase) (D-glutamic acid- adding enzyme)	CTC02617	CTC02617	RNA polymerase sigma-H factor	[TP0903-TP0092 (0.6651206)]
COG0771	COG1595	CTC00213	murD	UDP-N-acetylmuramoylalanine--D-glutamate ligase (EC 6.3.2.9) (UDP-N- acetylmuramoyl-L-alanyl-D-glutamate synthetase) (D-glutamic acid- adding enzyme)	CTC01790	CTC01790	RNA polymerase sigma factor	[TP0903-TP0092 (0.6651206)]
COG0771	COG1595	CTC00213	murD	UDP-N-acetylmuramoylalanine--D-glutamate ligase (EC 6.3.2.9) (UDP-N- acetylmuramoyl-L-alanyl-D-glutamate synthetase) (D-glutamic acid- adding enzyme)	CTC00608	CTC00608	RNA polymerase sigma factor	[TP0903-TP0092 (0.6651206)]
COG0771	COG1595	CTC00213	murD	UDP-N-acetylmuramoylalanine--D-glutamate ligase (EC 6.3.2.9) (UDP-N- acetylmuramoyl-L-alanyl-D-glutamate synthetase) (D-glutamic acid- adding enzyme)	CTC00618	CTC00618	RNA polymerase sigma factor	[TP0903-TP0092 (0.6651206)]
COG0771	COG1595	CTC00213	murD	UDP-N-acetylmuramoylalanine--D-glutamate ligase (EC 6.3.2.9) (UDP-N- acetylmuramoyl-L-alanyl-D-glutamate synthetase) (D-glutamic acid- adding enzyme)	CTC00688	CTC00688	RNA polymerase sigma factor sigV	[TP0903-TP0092 (0.6651206)]
COG0771	COG1595	CTC00213	murD	UDP-N-acetylmuramoylalanine--D-glutamate ligase (EC 6.3.2.9) (UDP-N- acetylmuramoyl-L-alanyl-D-glutamate synthetase) (D-glutamic acid- adding enzyme)	CTC01433	CTC01433	Putative RNA polymerase sigma factor	[TP0903-TP0092 (0.6651206)]
COG0771	COG1595	CTC00213	murD	UDP-N-acetylmuramoylalanine--D-glutamate ligase (EC 6.3.2.9) (UDP-N- acetylmuramoyl-L-alanyl-D-glutamate synthetase) (D-glutamic acid- adding enzyme)	CTC01788	CTC01788	RNA polymerase sigma factor	[TP0903-TP0092 (0.6651206)]
COG0771	COG1595	CTC00213	murD	UDP-N-acetylmuramoylalanine--D-glutamate ligase (EC 6.3.2.9) (UDP-N- acetylmuramoyl-L-alanyl-D-glutamate synthetase) (D-glutamic acid- adding enzyme)	ctp11	ctp11	Putative RNA polymerase sigma factor	[TP0903-TP0092 (0.6651206)]
COG0771	COG1595	CTC00213	murD	UDP-N-acetylmuramoylalanine--D-glutamate ligase (EC 6.3.2.9) (UDP-N- acetylmuramoyl-L-alanyl-D-glutamate synthetase) (D-glutamic acid- adding enzyme)	CTC00665	CTC00665	RNA polymerase sigma factor	[TP0903-TP0092 (0.6651206)]
COG0771	COG1595	CTC00213	murD	UDP-N-acetylmuramoylalanine--D-glutamate ligase (EC 6.3.2.9) (UDP-N- acetylmuramoyl-L-alanyl-D-glutamate synthetase) (D-glutamic acid- adding enzyme)	CTC00553	CTC00553	RNA polymerase sigma factor	[TP0903-TP0092 (0.6651206)]
COG0188	COG0305	CTC01766	CTC01766	DNA gyrase subunit A {UniProtKB/TrEMBL:Q893P6}	CTC00114	CTC00114	Replicative DNA helicase	[TP0005-TP0058 (0.73312306)]
COG0188	COG0305	CTC00090	CTC00090	DNA gyrase subunit A {UniProtKB/TrEMBL:Q899S9}	CTC00114	CTC00114	Replicative DNA helicase	[TP0005-TP0058 (0.73312306)]
COG0233	COG1283	CTC01264	frr	Ribosome recycling factor (Ribosome-releasing factor) (RRF)	CTC00877	CTC00877	Sodium-dependent phosphate transport protein	[TP0604-TP0771 (0.7316062)]
COG0840	COG1344	CTC00858	CTC00858	Chemotaxis sensory transducer protein	CTC01679	CTC01679	Flagellin {UniProtKB/TrEMBL:Q893X7}	[TP0640-TP0870 (0.6975479)]
COG0840	COG1344	CTC01211	CTC01211	Methyl-accepting chemotaxis protein tlpA	CTC01679	CTC01679	Flagellin {UniProtKB/TrEMBL:Q893X7}	[TP0640-TP0870 (0.6975479)]
COG0840	COG1344	CTC00924	CTC00924	Methyl-accepting chemotaxis protein	CTC01679	CTC01679	Flagellin {UniProtKB/TrEMBL:Q893X7}	[TP0640-TP0870 (0.6975479)]
COG0840	COG1344	CTC00888	CTC00888	Methyl-accepting chemotaxis protein	CTC01722	CTC01722	Flagellar hook-associated protein 3	[TP0640-TP0870 (0.6975479)]
COG0840	COG1344	CTC00952	CTC00952	Putative methyl-accepting chemotaxis protein	CTC01722	CTC01722	Flagellar hook-associated protein 3	[TP0640-TP0870 (0.6975479)]
COG0840	COG1344	CTC01881	CTC01881	Methyl-accepting chemotaxis protein	CTC01722	CTC01722	Flagellar hook-associated protein 3	[TP0640-TP0870 (0.6975479)]
COG0840	COG1344	CTC00174	CTC00174	Methyl-accepting chemotaxis protein	CTC01715	CTC01715	Flagellin {UniProtKB/TrEMBL:Q893U2}	[TP0640-TP0870 (0.6975479)]
COG0840	COG1344	CTC01512	CTC01512	Methyl-accepting chemotaxis protein	CTC01691	CTC01691	Flagellin {UniProtKB/TrEMBL:Q893W6}	[TP0640-TP0870 (0.6975479)]
COG0840	COG1344	CTC01512	CTC01512	Methyl-accepting chemotaxis protein	CTC01679	CTC01679	Flagellin {UniProtKB/TrEMBL:Q893X7}	[TP0640-TP0870 (0.6975479)]
COG0840	COG1344	CTC01308	CTC01308	Methyl-accepting chemotaxis protein	CTC01715	CTC01715	Flagellin {UniProtKB/TrEMBL:Q893U2}	[TP0640-TP0870 (0.6975479)]
COG0840	COG1344	CTC01839	CTC01839	Methyl-accepting chemotaxis protein	CTC01715	CTC01715	Flagellin {UniProtKB/TrEMBL:Q893U2}	[TP0640-TP0870 (0.6975479)]
COG0840	COG1344	CTC01308	CTC01308	Methyl-accepting chemotaxis protein	CTC01679	CTC01679	Flagellin {UniProtKB/TrEMBL:Q893X7}	[TP0640-TP0870 (0.6975479)]
COG0840	COG1344	CTC01835	CTC01835	Methyl-accepting chemotaxis protein	CTC01679	CTC01679	Flagellin {UniProtKB/TrEMBL:Q893X7}	[TP0640-TP0870 (0.6975479)]
COG0840	COG1344	CTC01211	CTC01211	Methyl-accepting chemotaxis protein tlpA	CTC01715	CTC01715	Flagellin {UniProtKB/TrEMBL:Q893U2}	[TP0640-TP0870 (0.6975479)]
COG0840	COG1344	CTC00474	CTC00474	Methyl-accepting chemotaxis protein	CTC01691	CTC01691	Flagellin {UniProtKB/TrEMBL:Q893W6}	[TP0640-TP0870 (0.6975479)]
COG0840	COG1344	CTC01839	CTC01839	Methyl-accepting chemotaxis protein	CTC01722	CTC01722	Flagellar hook-associated protein 3	[TP0640-TP0870 (0.6975479)]
COG0840	COG1344	CTC01487	CTC01487	Methyl-accepting chemotaxis-like protein	CTC01715	CTC01715	Flagellin {UniProtKB/TrEMBL:Q893U2}	[TP0640-TP0870 (0.6975479)]
COG0840	COG1344	CTC01857	CTC01857	Methyl-accepting chemotaxis protein	CTC01715	CTC01715	Flagellin {UniProtKB/TrEMBL:Q893U2}	[TP0640-TP0870 (0.6975479)]
COG0840	COG1344	CTC00858	CTC00858	Chemotaxis sensory transducer protein	CTC01722	CTC01722	Flagellar hook-associated protein 3	[TP0640-TP0870 (0.6975479)]
COG0840	COG1344	CTC01487	CTC01487	Methyl-accepting chemotaxis-like protein	CTC01679	CTC01679	Flagellin {UniProtKB/TrEMBL:Q893X7}	[TP0640-TP0870 (0.6975479)]
COG0840	COG1344	CTC00703	CTC00703	Methyl-accepting chemotaxis-like protein	CTC01691	CTC01691	Flagellin {UniProtKB/TrEMBL:Q893W6}	[TP0640-TP0870 (0.6975479)]
COG0840	COG1344	CTC00703	CTC00703	Methyl-accepting chemotaxis-like protein	CTC01715	CTC01715	Flagellin {UniProtKB/TrEMBL:Q893U2}	[TP0640-TP0870 (0.6975479)]
COG0840	COG1344	CTC01881	CTC01881	Methyl-accepting chemotaxis protein	CTC01679	CTC01679	Flagellin {UniProtKB/TrEMBL:Q893X7}	[TP0640-TP0870 (0.6975479)]
COG0840	COG1344	CTC01835	CTC01835	Methyl-accepting chemotaxis protein	CTC01722	CTC01722	Flagellar hook-associated protein 3	[TP0640-TP0870 (0.6975479)]
COG0840	COG1344	CTC01507	CTC01507	Methyl-accepting chemotaxis protein	CTC01722	CTC01722	Flagellar hook-associated protein 3	[TP0640-TP0870 (0.6975479)]
COG0840	COG1344	CTC01536	CTC01536	Methyl-accepting chemotaxis protein	CTC01679	CTC01679	Flagellin {UniProtKB/TrEMBL:Q893X7}	[TP0640-TP0870 (0.6975479)]
COG0840	COG1344	CTC01308	CTC01308	Methyl-accepting chemotaxis protein	CTC01691	CTC01691	Flagellin {UniProtKB/TrEMBL:Q893W6}	[TP0640-TP0870 (0.6975479)]
COG0840	COG1344	CTC01211	CTC01211	Methyl-accepting chemotaxis protein tlpA	CTC01691	CTC01691	Flagellin {UniProtKB/TrEMBL:Q893W6}	[TP0640-TP0870 (0.6975479)]
COG0840	COG1344	CTC01835	CTC01835	Methyl-accepting chemotaxis protein	CTC01715	CTC01715	Flagellin {UniProtKB/TrEMBL:Q893U2}	[TP0640-TP0870 (0.6975479)]
COG0840	COG1344	CTC01155	CTC01155	Methyl-accepting chemotaxis protein	CTC01722	CTC01722	Flagellar hook-associated protein 3	[TP0640-TP0870 (0.6975479)]
COG0840	COG1344	CTC01857	CTC01857	Methyl-accepting chemotaxis protein	CTC01691	CTC01691	Flagellin {UniProtKB/TrEMBL:Q893W6}	[TP0640-TP0870 (0.6975479)]
COG0840	COG1344	CTC01536	CTC01536	Methyl-accepting chemotaxis protein	CTC01722	CTC01722	Flagellar hook-associated protein 3	[TP0640-TP0870 (0.6975479)]
COG0840	COG1344	CTC00924	CTC00924	Methyl-accepting chemotaxis protein	CTC01691	CTC01691	Flagellin {UniProtKB/TrEMBL:Q893W6}	[TP0640-TP0870 (0.6975479)]
COG0840	COG1344	CTC00952	CTC00952	Putative methyl-accepting chemotaxis protein	CTC01715	CTC01715	Flagellin {UniProtKB/TrEMBL:Q893U2}	[TP0640-TP0870 (0.6975479)]
COG0840	COG1344	CTC00858	CTC00858	Chemotaxis sensory transducer protein	CTC01691	CTC01691	Flagellin {UniProtKB/TrEMBL:Q893W6}	[TP0640-TP0870 (0.6975479)]
COG0840	COG1344	CTC01512	CTC01512	Methyl-accepting chemotaxis protein	CTC01722	CTC01722	Flagellar hook-associated protein 3	[TP0640-TP0870 (0.6975479)]
COG0840	COG1344	CTC01507	CTC01507	Methyl-accepting chemotaxis protein	CTC01691	CTC01691	Flagellin {UniProtKB/TrEMBL:Q893W6}	[TP0640-TP0870 (0.6975479)]
COG0840	COG1344	CTC00174	CTC00174	Methyl-accepting chemotaxis protein	CTC01691	CTC01691	Flagellin {UniProtKB/TrEMBL:Q893W6}	[TP0640-TP0870 (0.6975479)]
COG0840	COG1344	CTC01155	CTC01155	Methyl-accepting chemotaxis protein	CTC01679	CTC01679	Flagellin {UniProtKB/TrEMBL:Q893X7}	[TP0640-TP0870 (0.6975479)]
COG0840	COG1344	CTC00174	CTC00174	Methyl-accepting chemotaxis protein	CTC01679	CTC01679	Flagellin {UniProtKB/TrEMBL:Q893X7}	[TP0640-TP0870 (0.6975479)]
COG0840	COG1344	CTC00703	CTC00703	Methyl-accepting chemotaxis-like protein	CTC01722	CTC01722	Flagellar hook-associated protein 3	[TP0640-TP0870 (0.6975479)]
COG0840	COG1344	CTC00942	CTC00942	Methyl-accepting chemotaxis protein	CTC01715	CTC01715	Flagellin {UniProtKB/TrEMBL:Q893U2}	[TP0640-TP0870 (0.6975479)]
COG0840	COG1344	CTC00924	CTC00924	Methyl-accepting chemotaxis protein	CTC01722	CTC01722	Flagellar hook-associated protein 3	[TP0640-TP0870 (0.6975479)]
COG0840	COG1344	CTC01536	CTC01536	Methyl-accepting chemotaxis protein	CTC01691	CTC01691	Flagellin {UniProtKB/TrEMBL:Q893W6}	[TP0640-TP0870 (0.6975479)]
COG0840	COG1344	CTC01881	CTC01881	Methyl-accepting chemotaxis protein	CTC01715	CTC01715	Flagellin {UniProtKB/TrEMBL:Q893U2}	[TP0640-TP0870 (0.6975479)]
COG0840	COG1344	CTC01507	CTC01507	Methyl-accepting chemotaxis protein	CTC01679	CTC01679	Flagellin {UniProtKB/TrEMBL:Q893X7}	[TP0640-TP0870 (0.6975479)]
COG0840	COG1344	CTC00474	CTC00474	Methyl-accepting chemotaxis protein	CTC01715	CTC01715	Flagellin {UniProtKB/TrEMBL:Q893U2}	[TP0640-TP0870 (0.6975479)]
COG0840	COG1344	CTC00858	CTC00858	Chemotaxis sensory transducer protein	CTC01715	CTC01715	Flagellin {UniProtKB/TrEMBL:Q893U2}	[TP0640-TP0870 (0.6975479)]
COG0840	COG1344	CTC01835	CTC01835	Methyl-accepting chemotaxis protein	CTC01691	CTC01691	Flagellin {UniProtKB/TrEMBL:Q893W6}	[TP0640-TP0870 (0.6975479)]
COG0840	COG1344	CTC00942	CTC00942	Methyl-accepting chemotaxis protein	CTC01691	CTC01691	Flagellin {UniProtKB/TrEMBL:Q893W6}	[TP0640-TP0870 (0.6975479)]
COG0840	COG1344	CTC01839	CTC01839	Methyl-accepting chemotaxis protein	CTC01691	CTC01691	Flagellin {UniProtKB/TrEMBL:Q893W6}	[TP0640-TP0870 (0.6975479)]
COG0840	COG1344	CTC00888	CTC00888	Methyl-accepting chemotaxis protein	CTC01679	CTC01679	Flagellin {UniProtKB/TrEMBL:Q893X7}	[TP0640-TP0870 (0.6975479)]
COG0840	COG1344	CTC00888	CTC00888	Methyl-accepting chemotaxis protein	CTC01691	CTC01691	Flagellin {UniProtKB/TrEMBL:Q893W6}	[TP0640-TP0870 (0.6975479)]
COG0840	COG1344	CTC01487	CTC01487	Methyl-accepting chemotaxis-like protein	CTC01722	CTC01722	Flagellar hook-associated protein 3	[TP0640-TP0870 (0.6975479)]
COG0840	COG1344	CTC01857	CTC01857	Methyl-accepting chemotaxis protein	CTC01722	CTC01722	Flagellar hook-associated protein 3	[TP0640-TP0870 (0.6975479)]
COG0840	COG1344	CTC01487	CTC01487	Methyl-accepting chemotaxis-like protein	CTC01691	CTC01691	Flagellin {UniProtKB/TrEMBL:Q893W6}	[TP0640-TP0870 (0.6975479)]
COG0840	COG1344	CTC00474	CTC00474	Methyl-accepting chemotaxis protein	CTC01679	CTC01679	Flagellin {UniProtKB/TrEMBL:Q893X7}	[TP0640-TP0870 (0.6975479)]
COG0840	COG1344	CTC00942	CTC00942	Methyl-accepting chemotaxis protein	CTC01722	CTC01722	Flagellar hook-associated protein 3	[TP0640-TP0870 (0.6975479)]
COG0840	COG1344	CTC01308	CTC01308	Methyl-accepting chemotaxis protein	CTC01722	CTC01722	Flagellar hook-associated protein 3	[TP0640-TP0870 (0.6975479)]
COG0840	COG1344	CTC01155	CTC01155	Methyl-accepting chemotaxis protein	CTC01715	CTC01715	Flagellin {UniProtKB/TrEMBL:Q893U2}	[TP0640-TP0870 (0.6975479)]
COG0840	COG1344	CTC00703	CTC00703	Methyl-accepting chemotaxis-like protein	CTC01679	CTC01679	Flagellin {UniProtKB/TrEMBL:Q893X7}	[TP0640-TP0870 (0.6975479)]
COG0840	COG1344	CTC00952	CTC00952	Putative methyl-accepting chemotaxis protein	CTC01691	CTC01691	Flagellin {UniProtKB/TrEMBL:Q893W6}	[TP0640-TP0870 (0.6975479)]
COG0840	COG1344	CTC01881	CTC01881	Methyl-accepting chemotaxis protein	CTC01691	CTC01691	Flagellin {UniProtKB/TrEMBL:Q893W6}	[TP0640-TP0870 (0.6975479)]
COG0840	COG1344	CTC00174	CTC00174	Methyl-accepting chemotaxis protein	CTC01722	CTC01722	Flagellar hook-associated protein 3	[TP0640-TP0870 (0.6975479)]
COG0840	COG1344	CTC00952	CTC00952	Putative methyl-accepting chemotaxis protein	CTC01679	CTC01679	Flagellin {UniProtKB/TrEMBL:Q893X7}	[TP0640-TP0870 (0.6975479)]
COG0840	COG1344	CTC00924	CTC00924	Methyl-accepting chemotaxis protein	CTC01715	CTC01715	Flagellin {UniProtKB/TrEMBL:Q893U2}	[TP0640-TP0870 (0.6975479)]
COG0840	COG1344	CTC01211	CTC01211	Methyl-accepting chemotaxis protein tlpA	CTC01722	CTC01722	Flagellar hook-associated protein 3	[TP0640-TP0870 (0.6975479)]
COG0840	COG1344	CTC00474	CTC00474	Methyl-accepting chemotaxis protein	CTC01722	CTC01722	Flagellar hook-associated protein 3	[TP0640-TP0870 (0.6975479)]
COG0840	COG1344	CTC00888	CTC00888	Methyl-accepting chemotaxis protein	CTC01715	CTC01715	Flagellin {UniProtKB/TrEMBL:Q893U2}	[TP0640-TP0870 (0.6975479)]
COG0840	COG1344	CTC00942	CTC00942	Methyl-accepting chemotaxis protein	CTC01679	CTC01679	Flagellin {UniProtKB/TrEMBL:Q893X7}	[TP0640-TP0870 (0.6975479)]
COG0840	COG1344	CTC01839	CTC01839	Methyl-accepting chemotaxis protein	CTC01679	CTC01679	Flagellin {UniProtKB/TrEMBL:Q893X7}	[TP0640-TP0870 (0.6975479)]
COG0840	COG1344	CTC01857	CTC01857	Methyl-accepting chemotaxis protein	CTC01679	CTC01679	Flagellin {UniProtKB/TrEMBL:Q893X7}	[TP0640-TP0870 (0.6975479)]
COG0840	COG1344	CTC01507	CTC01507	Methyl-accepting chemotaxis protein	CTC01715	CTC01715	Flagellin {UniProtKB/TrEMBL:Q893U2}	[TP0640-TP0870 (0.6975479)]
COG0840	COG1344	CTC01155	CTC01155	Methyl-accepting chemotaxis protein	CTC01691	CTC01691	Flagellin {UniProtKB/TrEMBL:Q893W6}	[TP0640-TP0870 (0.6975479)]
COG0840	COG1344	CTC01512	CTC01512	Methyl-accepting chemotaxis protein	CTC01715	CTC01715	Flagellin {UniProtKB/TrEMBL:Q893U2}	[TP0640-TP0870 (0.6975479)]
COG0840	COG1344	CTC01536	CTC01536	Methyl-accepting chemotaxis protein	CTC01715	CTC01715	Flagellin {UniProtKB/TrEMBL:Q893U2}	[TP0640-TP0870 (0.6975479)]
COG1825	COG2812	CTC00878	ctc	50S ribosomal protein L25 (General stress protein CTC)	CTC00221	CTC00221	DNA polymerase III delta subunit	[TP0372-TP1005 (0.6540257)]
COG1825	COG2812	CTC00878	ctc	50S ribosomal protein L25 (General stress protein CTC)	CTC00075	CTC00075	DNA polymerase III subunits gamma and tau	[TP0372-TP1005 (0.6540257)]
COG0024	COG1121	CTC02582	CTC02582	Methionine aminopeptidase	CTC02361	CTC02361	High-affinity Zinc uptake system ATP-binding	[TP0842-TP0164 (0.77940726)]
COG1509	COG2812	CTC00890	CTC00890	L-lysine 2,3-aminomutase	CTC00221	CTC00221	DNA polymerase III delta subunit	[TP0121-TP1005 (0.5082704)]
COG1509	COG2812	CTC00890	CTC00890	L-lysine 2,3-aminomutase	CTC00075	CTC00075	DNA polymerase III subunits gamma and tau	[TP0121-TP1005 (0.5082704)]
COG1108	COG2239	CTC02362	CTC02362	High-affinity Zinc uptake system membrane protein	CTC01350	CTC01350	Mg2+ transporter mgtE {UniProtKB/TrEMBL:Q895C8}	[TP0165-TP0917 (0.5215956)]
COG2204	COG2204	CTC02322	CTC02322	Transcriptional response regulator	CTC02322	CTC02322	Transcriptional response regulator	[TP0519-TP0519 (0.65939915)]
COG0242	COG1187	CTC01219	def	Peptide deformylase (EC 3.5.1.88) (PDF) (Polypeptide deformylase)	CTC01319	CTC01319	Ribosomal large subunit pseudouridine synthase B	[TP0757-TP0459 (0.5284328)]
COG0242	COG1187	CTC01219	def	Peptide deformylase (EC 3.5.1.88) (PDF) (Polypeptide deformylase)	CTC02399	CTC02399	Putative ribosomal small subunit pseudouridine	[TP0757-TP0459 (0.5284328)]
COG0242	COG1187	CTC01219	def	Peptide deformylase (EC 3.5.1.88) (PDF) (Polypeptide deformylase)	CTC00155	CTC00155	TRNA pseudouridine synthase A	[TP0757-TP0459 (0.5284328)]
COG2239	COG4658	CTC01350	CTC01350	Mg2+ transporter mgtE {UniProtKB/TrEMBL:Q895C8}	CTC01020	CTC01020	RnfD/nqrB {UniProtKB/TrEMBL:Q896I4}	[TP0917-TP0151 (0.5215956)]
COG0457	COG0558	CTC01824	CTC01824	Putative tetratricopeptide repeat family protein	CTC01288	CTC01288	CDP-diacylglycerol--glycerol-3-phosphate	[TP0067-TP0730 (0.86096925)]
COG0457	COG0558	CTC01770	CTC01770	Conserved protein, tetratricopeptide repeat	CTC01288	CTC01288	CDP-diacylglycerol--glycerol-3-phosphate	[TP0067-TP0730 (0.86096925)]
COG0457	COG0558	CTC01824	CTC01824	Putative tetratricopeptide repeat family protein	CTC00117	CTC00117	Phosphatidylglycerophosphate synthase	[TP0067-TP0730 (0.86096925)]
COG0457	COG0558	CTC01770	CTC01770	Conserved protein, tetratricopeptide repeat	CTC00117	CTC00117	Phosphatidylglycerophosphate synthase	[TP0067-TP0730 (0.86096925)]
COG0020	COG1508	CTC01360	CTC01360	Undecaprenyl pyrophosphate synthetase	CTC00376	CTC00376	RNA polymerase sigma-54 factor rpoN	[TP0603-TP0111 (0.79878455)]
COG0020	COG1508	CTC01265	uppS	Undecaprenyl pyrophosphate synthetase (EC 2.5.1.31) (UPP synthetase) (Di-trans,poly-cis-decaprenylcistransferase) (Undecaprenyl diphosphate synthase) (UDS)	CTC00376	CTC00376	RNA polymerase sigma-54 factor rpoN	[TP0603-TP0111 (0.79878455)]
COG0192	COG1774	CTC00321	metK	S-adenosylmethionine synthetase (EC 2.5.1.6) (Methionine adenosyltransferase) (AdoMet synthetase) (MAT)	CTC00222	CTC00222	Tpl protein {UniProtKB/TrEMBL:Q899F7}	[TP0794-TP0046 (0.7023217)]
COG0420	COG0739	CTC00578	CTC00578	Exonuclease sbcD {UniProtKB/TrEMBL:Q897Z1}	CTC02066	CTC02066	Cell wall endopeptidase, family M23/M37	[TP0626-TP0782 (0.7781429)]
COG1385	COG2812	CTC02028	CTC02028	Conserved surface protein	CTC00221	CTC00221	DNA polymerase III delta subunit	[TP0276-TP1005 (0.66627616)]
COG1385	COG2812	CTC02028	CTC02028	Conserved surface protein	CTC00075	CTC00075	DNA polymerase III subunits gamma and tau	[TP0276-TP1005 (0.66627616)]
COG0341	COG1512	CTC02203	CTC02203	Protein translocase subunit secF	CTC00359	CTC00359	Conserved protein {UniProtKB/TrEMBL:Q898T3}	[TP0411-TP0561 (0.5704539)]
COG1512	COG2239	CTC00359	CTC00359	Conserved protein {UniProtKB/TrEMBL:Q898T3}	CTC01350	CTC01350	Mg2+ transporter mgtE {UniProtKB/TrEMBL:Q895C8}	[TP0561-TP0917 (0.596176)]
COG0217	COG0739	CTC02215	CTC_02215	Hypothetical UPF0082 protein CTC02215	CTC02066	CTC02066	Cell wall endopeptidase, family M23/M37	[TP0474-TP0864 (0.82349855)]
COG1512	COG3641	CTC00359	CTC00359	Conserved protein {UniProtKB/TrEMBL:Q898T3}	CTC01841	CTC01841	PTS system, fructose-specific IIBC component	[TP0561-TP0038 (0.5082704)]
COG0442	COG1466	CTC02625	CTC02625	Prolyl-tRNA synthetase {UniProtKB/TrEMBL:Q890M2}	CTC02041	CTC02041	DNA polymerase III, delta subunit	[TP0160-TP0588 (0.66563916)]
COG0785	COG2239	CTC00145	CTC00145	Cytochrome c-type biogenesis protein ccdA	CTC01350	CTC01350	Mg2+ transporter mgtE {UniProtKB/TrEMBL:Q895C8}	[TP0101-TP0917 (0.5215956)]
COG0705	COG2239	CTC00530	CTC00530	Conserved membrane protein	CTC01350	CTC01350	Mg2+ transporter mgtE {UniProtKB/TrEMBL:Q895C8}	[TP0982-TP0917 (0.5527395)]
COG0305	COG0593	CTC00114	CTC00114	Replicative DNA helicase	CTC00094	CTC00094	Chromosomal replication initiator protein dnaA	[TP0058-TP0001 (0.9013428)]
COG0772	COG2239	CTC01629	CTC01629	Stage V sporulation protein E	CTC01350	CTC01350	Mg2+ transporter mgtE {UniProtKB/TrEMBL:Q895C8}	[TP0501-TP0917 (0.53388965), TP0387-TP0917 (0.61041105)]
COG0772	COG2239	CTC02067	CTC02067	Rod shape-determining protein rodA	CTC01350	CTC01350	Mg2+ transporter mgtE {UniProtKB/TrEMBL:Q895C8}	[TP0501-TP0917 (0.53388965), TP0387-TP0917 (0.61041105)]
COG0772	COG2239	CTC02501	CTC02501	Cell cycle-related membrane protein	CTC01350	CTC01350	Mg2+ transporter mgtE {UniProtKB/TrEMBL:Q895C8}	[TP0501-TP0917 (0.53388965), TP0387-TP0917 (0.61041105)]
COG1766	COG2239	CTC01676	CTC01676	Flagellar M-ring protein fliF	CTC01350	CTC01350	Mg2+ transporter mgtE {UniProtKB/TrEMBL:Q895C8}	[TP0399-TP0917 (0.5059451)]
COG0178	COG1197	CTC02503	uvrA	UvrABC system protein A (UvrA protein) (Excinuclease ABC subunit A)	CTC00194	CTC00194	Transcription-repair coupling factor	[TP0514-TP0344 (0.9414915)]
COG0264	COG0544	CTC01262	tsf	Elongation factor Ts (EF-Ts)	CTC02376	tig	Trigger factor {UniProtKB/Swiss-Prot:Q891J6}	[TP0605-TP0506 (0.9100214)]
COG1344	COG1352	CTC01679	CTC01679	Flagellin {UniProtKB/TrEMBL:Q893X7}	CTC01732	CTC01732	Chemotaxis protein methyltransferase cheR	[TP0870-TP0630 (0.7476691)]
COG1344	COG1352	CTC01722	CTC01722	Flagellar hook-associated protein 3	CTC01732	CTC01732	Chemotaxis protein methyltransferase cheR	[TP0870-TP0630 (0.7476691)]
COG1344	COG1352	CTC01715	CTC01715	Flagellin {UniProtKB/TrEMBL:Q893U2}	CTC01732	CTC01732	Chemotaxis protein methyltransferase cheR	[TP0870-TP0630 (0.7476691)]
COG1344	COG1352	CTC01691	CTC01691	Flagellin {UniProtKB/TrEMBL:Q893W6}	CTC01732	CTC01732	Chemotaxis protein methyltransferase cheR	[TP0870-TP0630 (0.7476691)]
COG0495	COG1475	CTC00337	leuS	Leucyl-tRNA synthetase (EC 6.1.1.4) (Leucine--tRNA ligase) (LeuRS)	CTC01936	CTC01936	Chromosome partitioning parB family protein	[TP0586-TP0271 (0.63095015)]
COG0495	COG1475	CTC00337	leuS	Leucyl-tRNA synthetase (EC 6.1.1.4) (Leucine--tRNA ligase) (LeuRS)	CTC00101	CTC00101	Stage 0 sporulation protein J	[TP0586-TP0271 (0.63095015)]
COG0495	COG1475	CTC00337	leuS	Leucyl-tRNA synthetase (EC 6.1.1.4) (Leucine--tRNA ligase) (LeuRS)	CTC00103	CTC00103	Chromosome partitioning protein parB	[TP0586-TP0271 (0.63095015)]
COG1512	COG1512	CTC00359	CTC00359	Conserved protein {UniProtKB/TrEMBL:Q898T3}	CTC00359	CTC00359	Conserved protein {UniProtKB/TrEMBL:Q898T3}	[TP0561-TP0561 (0.53951585)]
COG0272	COG2080	CTC02394	CTC02394	NAD-dependent DNA ligase	CTC02474	CTC02474	Carbon monoxide dehydrogenase, small subunit	[TP0634-TP0080 (0.5753685)]
COG0750	COG1512	CTC01570	CTC01570	Stage IV sporulation protein B	CTC00359	CTC00359	Conserved protein {UniProtKB/TrEMBL:Q898T3}	[TP0600-TP0561 (0.5857341)]
COG0750	COG1512	CTC01269	CTC01269	Membrane metalloprotease	CTC00359	CTC00359	Conserved protein {UniProtKB/TrEMBL:Q898T3}	[TP0600-TP0561 (0.5857341)]
COG1352	COG1536	CTC01732	CTC01732	Chemotaxis protein methyltransferase cheR	CTC01675	CTC01675	Flagellar motor switch protein fliG	[TP0630-TP0026 (0.7604114)]
COG1344	COG1516	CTC01691	CTC01691	Flagellin {UniProtKB/TrEMBL:Q893W6}	CTC01719	CTC01719	Flagellar protein fliS {UniProtKB/TrEMBL:Q893T9}	[TP0870-TP0943 (0.723277)]
COG1344	COG1516	CTC01722	CTC01722	Flagellar hook-associated protein 3	CTC01719	CTC01719	Flagellar protein fliS {UniProtKB/TrEMBL:Q893T9}	[TP0870-TP0943 (0.723277)]
COG1344	COG1516	CTC01715	CTC01715	Flagellin {UniProtKB/TrEMBL:Q893U2}	CTC01719	CTC01719	Flagellar protein fliS {UniProtKB/TrEMBL:Q893T9}	[TP0870-TP0943 (0.723277)]
COG1344	COG1516	CTC01679	CTC01679	Flagellin {UniProtKB/TrEMBL:Q893X7}	CTC01719	CTC01719	Flagellar protein fliS {UniProtKB/TrEMBL:Q893T9}	[TP0870-TP0943 (0.723277)]
COG0099	COG0216	CTC02581	rpsM	30S ribosomal protein S13	CTC00302	prfA	Peptide chain release factor 1 (RF-1)	[TP0210-TP0051 (0.8775348)]
COG0803	COG1268	CTC02360	CTC02360	High-affinity Zinc uptake system protein znuA	CTC02091	CTC02091	BioY protein {UniProtKB/TrEMBL:Q892K5}	[TP0034-TP0228 (0.8514437)]
COG0803	COG1268	CTC02442	CTC02442	Putative zinc-binding lipoprotein	CTC02091	CTC02091	BioY protein {UniProtKB/TrEMBL:Q892K5}	[TP0034-TP0228 (0.8514437)]
COG0803	COG1268	CTC02442	CTC02442	Putative zinc-binding lipoprotein	CTC01861	CTC01861	BioY protein {UniProtKB/TrEMBL:Q893G3}	[TP0034-TP0228 (0.8514437)]
COG0803	COG1268	CTC02360	CTC02360	High-affinity Zinc uptake system protein znuA	CTC01861	CTC01861	BioY protein {UniProtKB/TrEMBL:Q893G3}	[TP0034-TP0228 (0.8514437)]
COG1269	COG2239	CTC00994	CTC00994	V-type sodium ATP synthase subunit I	CTC01350	CTC01350	Mg2+ transporter mgtE {UniProtKB/TrEMBL:Q895C8}	[TP0533-TP0917 (0.53720385)]
COG1269	COG2239	CTC02331	CTC02331	V-type sodium ATP synthase subunit I	CTC01350	CTC01350	Mg2+ transporter mgtE {UniProtKB/TrEMBL:Q895C8}	[TP0533-TP0917 (0.53720385)]
COG0442	COG0552	CTC02625	CTC02625	Prolyl-tRNA synthetase {UniProtKB/TrEMBL:Q890M2}	CTC01246	CTC01246	Signal recognition particle receptor ftsY	[TP0160-TP0578 (0.56216276)]
COG0242	COG0319	CTC01219	def	Peptide deformylase (EC 3.5.1.88) (PDF) (Polypeptide deformylase)	CTC02021	CTC_02021	UPF0054 protein CTC_02021	[TP0757-TP0650 (0.630912)]
COG0178	COG0845	CTC02503	uvrA	UvrABC system protein A (UvrA protein) (Excinuclease ABC subunit A)	CTC00484	CTC00484	Conserved membrane-associated protein	[TP0514-TP0965 (0.87363523)]
COG0457	COG0566	CTC01824	CTC01824	Putative tetratricopeptide repeat family protein	CTC02619	CTC02619	23S rRNA methyltransferase	[TP0095-TP0054 (0.73981166)]
COG0457	COG0566	CTC01770	CTC01770	Conserved protein, tetratricopeptide repeat	CTC02279	CTC02279	23S rRNA methyltransferase	[TP0095-TP0054 (0.73981166)]
COG0457	COG0566	CTC01770	CTC01770	Conserved protein, tetratricopeptide repeat	CTC02619	CTC02619	23S rRNA methyltransferase	[TP0095-TP0054 (0.73981166)]
COG0457	COG0566	CTC01824	CTC01824	Putative tetratricopeptide repeat family protein	CTC02279	CTC02279	23S rRNA methyltransferase	[TP0095-TP0054 (0.73981166)]
COG0465	COG0558	CTC00531	CTC00531	ATP-dependent zinc metallopeptidase	CTC01288	CTC01288	CDP-diacylglycerol--glycerol-3-phosphate	[TP0765-TP0256 (0.8653493)]
COG0465	COG0558	CTC00531	CTC00531	ATP-dependent zinc metallopeptidase	CTC00117	CTC00117	Phosphatidylglycerophosphate synthase	[TP0765-TP0256 (0.8653493)]
COG0465	COG0558	CTC00205	CTC00205	Cell division protein ftsH	CTC01288	CTC01288	CDP-diacylglycerol--glycerol-3-phosphate	[TP0765-TP0256 (0.8653493)]
COG0465	COG0558	CTC02461	CTC02461	Cell division protein ftsH	CTC01288	CTC01288	CDP-diacylglycerol--glycerol-3-phosphate	[TP0765-TP0256 (0.8653493)]
COG0465	COG0558	CTC00205	CTC00205	Cell division protein ftsH	CTC00117	CTC00117	Phosphatidylglycerophosphate synthase	[TP0765-TP0256 (0.8653493)]
COG0465	COG0558	CTC02461	CTC02461	Cell division protein ftsH	CTC00117	CTC00117	Phosphatidylglycerophosphate synthase	[TP0765-TP0256 (0.8653493)]
COG0024	COG0462	CTC02582	CTC02582	Methionine aminopeptidase	CTC00188	prs	Ribose-phosphate pyrophosphokinase (EC 2.7.6.1) (RPPK) (Phosphoribosyl pyrophosphate synthetase) (P-Rib-PP synthetase) (PRPP synthetase)	[TP0842-TP0294 (0.8762697)]
COG1536	COG1766	CTC01675	CTC01675	Flagellar motor switch protein fliG	CTC01676	CTC01676	Flagellar M-ring protein fliF	[TP0400-TP0399 (0.9198608), TP0026-TP0399 (0.9539454)]
COG0319	COG0787	CTC02021	CTC_02021	UPF0054 protein CTC_02021	CTC02513	CTC02513	Alanine racemase {UniProtKB/TrEMBL:Q890X1}	[TP0650-TP0681 (0.82058704)]
COG0215	COG1536	CTC02622	cysS	Cysteinyl-tRNA synthetase (EC 6.1.1.16) (Cysteine--tRNA ligase) (CysRS)	CTC01675	CTC01675	Flagellar motor switch protein fliG	[TP0091-TP0400 (0.6374247)]
COG0564	COG1418	CTC01614	CTC01614	Ribosomal large subunit pseudouridine synthase D	CTC01290	CTC01290	Hydrolase, predicted metal dependent	[TP0154-TP1018 (0.7668753)]
COG0564	COG1418	CTC02052	CTC02052	Ribosomal large subunit pseudouridine synthase D	CTC01290	CTC01290	Hydrolase, predicted metal dependent	[TP0154-TP1018 (0.7668753)]
COG0564	COG1418	CTC00986	CTC00986	Ribosomal large subunit pseudouridine synthase D	CTC01290	CTC01290	Hydrolase, predicted metal dependent	[TP0154-TP1018 (0.7668753)]
COG0849	COG1595	CTC01122	CTC01122	Cell division protein ftsA	CTC01786	CTC01786	RNA polymerase sigma factor	[TP0389-TP0092 (0.66770643)]
COG0849	COG1595	CTC00985	CTC00985	Cell division protein ftsA	CTC00665	CTC00665	RNA polymerase sigma factor	[TP0389-TP0092 (0.66770643)]
COG0849	COG1595	CTC01122	CTC01122	Cell division protein ftsA	CTC00553	CTC00553	RNA polymerase sigma factor	[TP0389-TP0092 (0.66770643)]
COG0849	COG1595	CTC01122	CTC01122	Cell division protein ftsA	CTC00665	CTC00665	RNA polymerase sigma factor	[TP0389-TP0092 (0.66770643)]
COG0849	COG1595	CTC01122	CTC01122	Cell division protein ftsA	CTC00688	CTC00688	RNA polymerase sigma factor sigV	[TP0389-TP0092 (0.66770643)]
COG0849	COG1595	CTC00985	CTC00985	Cell division protein ftsA	CTC01817	CTC01817	RNA polymerase sigma factor	[TP0389-TP0092 (0.66770643)]
COG0849	COG1595	CTC00985	CTC00985	Cell division protein ftsA	CTC01790	CTC01790	RNA polymerase sigma factor	[TP0389-TP0092 (0.66770643)]
COG0849	COG1595	CTC01122	CTC01122	Cell division protein ftsA	CTC00608	CTC00608	RNA polymerase sigma factor	[TP0389-TP0092 (0.66770643)]
COG0849	COG1595	CTC00985	CTC00985	Cell division protein ftsA	CTC01786	CTC01786	RNA polymerase sigma factor	[TP0389-TP0092 (0.66770643)]
COG0849	COG1595	CTC01122	CTC01122	Cell division protein ftsA	CTC00618	CTC00618	RNA polymerase sigma factor	[TP0389-TP0092 (0.66770643)]
COG0849	COG1595	CTC00985	CTC00985	Cell division protein ftsA	CTC00608	CTC00608	RNA polymerase sigma factor	[TP0389-TP0092 (0.66770643)]
COG0849	COG1595	CTC01122	CTC01122	Cell division protein ftsA	CTC01788	CTC01788	RNA polymerase sigma factor	[TP0389-TP0092 (0.66770643)]
COG0849	COG1595	CTC00985	CTC00985	Cell division protein ftsA	CTC00553	CTC00553	RNA polymerase sigma factor	[TP0389-TP0092 (0.66770643)]
COG0849	COG1595	CTC00985	CTC00985	Cell division protein ftsA	CTC02617	CTC02617	RNA polymerase sigma-H factor	[TP0389-TP0092 (0.66770643)]
COG0849	COG1595	CTC00985	CTC00985	Cell division protein ftsA	ctp11	ctp11	Putative RNA polymerase sigma factor	[TP0389-TP0092 (0.66770643)]
COG0849	COG1595	CTC01122	CTC01122	Cell division protein ftsA	CTC01433	CTC01433	Putative RNA polymerase sigma factor	[TP0389-TP0092 (0.66770643)]
COG0849	COG1595	CTC01122	CTC01122	Cell division protein ftsA	CTC02617	CTC02617	RNA polymerase sigma-H factor	[TP0389-TP0092 (0.66770643)]
COG0849	COG1595	CTC01122	CTC01122	Cell division protein ftsA	CTC01817	CTC01817	RNA polymerase sigma factor	[TP0389-TP0092 (0.66770643)]
COG0849	COG1595	CTC00985	CTC00985	Cell division protein ftsA	CTC00618	CTC00618	RNA polymerase sigma factor	[TP0389-TP0092 (0.66770643)]
COG0849	COG1595	CTC00985	CTC00985	Cell division protein ftsA	CTC00688	CTC00688	RNA polymerase sigma factor sigV	[TP0389-TP0092 (0.66770643)]
COG0849	COG1595	CTC01122	CTC01122	Cell division protein ftsA	CTC01790	CTC01790	RNA polymerase sigma factor	[TP0389-TP0092 (0.66770643)]
COG0849	COG1595	CTC00985	CTC00985	Cell division protein ftsA	CTC01788	CTC01788	RNA polymerase sigma factor	[TP0389-TP0092 (0.66770643)]
COG0849	COG1595	CTC00985	CTC00985	Cell division protein ftsA	CTC01433	CTC01433	Putative RNA polymerase sigma factor	[TP0389-TP0092 (0.66770643)]
COG0849	COG1595	CTC01122	CTC01122	Cell division protein ftsA	ctp11	ctp11	Putative RNA polymerase sigma factor	[TP0389-TP0092 (0.66770643)]
COG0739	COG2204	CTC02066	CTC02066	Cell wall endopeptidase, family M23/M37	CTC02322	CTC02322	Transcriptional response regulator	[TP0706-TP0519 (0.80130965)]
COG0036	COG2001	CTC01227	CTC01227	Ribulose-phosphate 3-epimerase	CTC01636	mraZ	Protein mraZ {UniProtKB/Swiss-Prot:Q894B3}	[TP0945-TP0383 (0.685165)]
COG0280	COG0457	CTC01239	CTC01239	Phosphate acetyltransferase	CTC01824	CTC01824	Putative tetratricopeptide repeat family protein	[TP0094-TP0067 (0.5068833)]
COG0280	COG0457	CTC02546	CTC02546	Phosphotransbutyrylase {UniProtKB/TrEMBL:Q890T9}	CTC01770	CTC01770	Conserved protein, tetratricopeptide repeat	[TP0094-TP0067 (0.5068833)]
COG0280	COG0457	CTC01239	CTC01239	Phosphate acetyltransferase	CTC01770	CTC01770	Conserved protein, tetratricopeptide repeat	[TP0094-TP0067 (0.5068833)]
COG0280	COG0457	CTC02546	CTC02546	Phosphotransbutyrylase {UniProtKB/TrEMBL:Q890T9}	CTC01824	CTC01824	Putative tetratricopeptide repeat family protein	[TP0094-TP0067 (0.5068833)]
COG1108	COG1277	CTC02362	CTC02362	High-affinity Zinc uptake system membrane protein	CTC01802	CTC01802	Membrane spanning protein	[TP0165-TP0880 (0.79878455)]
COG1108	COG1277	CTC02362	CTC02362	High-affinity Zinc uptake system membrane protein	CTC01358	CTC01358	Putative permease {UniProtKB/TrEMBL:Q895C1}	[TP0165-TP0880 (0.79878455)]
COG0457	COG0495	CTC01770	CTC01770	Conserved protein, tetratricopeptide repeat	CTC00337	leuS	Leucyl-tRNA synthetase (EC 6.1.1.4) (Leucine--tRNA ligase) (LeuRS)	[TP0067-TP0586 (0.714839)]
COG0457	COG0495	CTC01824	CTC01824	Putative tetratricopeptide repeat family protein	CTC00337	leuS	Leucyl-tRNA synthetase (EC 6.1.1.4) (Leucine--tRNA ligase) (LeuRS)	[TP0067-TP0586 (0.714839)]
COG0358	COG0457	CTC02011	CTC02011	DNA primase {UniProtKB/TrEMBL:Q892S9}	CTC01770	CTC01770	Conserved protein, tetratricopeptide repeat	[TP0492-TP0648 (0.5111708)]
COG0358	COG0457	CTC02011	CTC02011	DNA primase {UniProtKB/TrEMBL:Q892S9}	CTC01824	CTC01824	Putative tetratricopeptide repeat family protein	[TP0492-TP0648 (0.5111708)]
COG0766	COG1419	CTC00314	murA2	UDP-N-acetylglucosamine 1-carboxyvinyltransferase 2 (EC 2.5.1.7) (Enoylpyruvate transferase 2) (UDP-N-acetylglucosamine enolpyruvyl transferase 2) (EPT 2)	CTC01656	CTC01656	Flagellar biosynthesis protein flhF	[TP0029-TP0713 (0.80866665)]
COG0766	COG1419	CTC00169	murA1	UDP-N-acetylglucosamine 1-carboxyvinyltransferase 1 (EC 2.5.1.7) (Enoylpyruvate transferase 1) (UDP-N-acetylglucosamine enolpyruvyl transferase 1) (EPT 1)	CTC01656	CTC01656	Flagellar biosynthesis protein flhF	[TP0029-TP0713 (0.80866665)]
COG1317	COG1536	CTC01674	CTC01674	Putative fliH protein {UniProtKB/TrEMBL:Q893Y2}	CTC01675	CTC01675	Flagellar motor switch protein fliG	[TP0401-TP0026 (0.96139234)]
COG1214	COG1516	CTC02444	CTC02444	O-sialoglycoprotein endopeptidase	CTC01719	CTC01719	Flagellar protein fliS {UniProtKB/TrEMBL:Q893T9}	[TP0876-TP0943 (0.57131183)]
COG0608	COG1234	CTC01744	CTC01744	Single-stranded-DNA-specific exonuclease recJ	CTC02190	rnz	Ribonuclease Z (EC 3.1.26.11) (RNase Z) (tRNase Z) (tRNA 3 endonuclease)	[TP0704-TP0819 (0.5844061)]
COG0608	COG1234	CTC02201	CTC02201	Single-stranded-DNA-specific exonuclease recJ	CTC02190	rnz	Ribonuclease Z (EC 3.1.26.11) (RNase Z) (tRNase Z) (tRNA 3 endonuclease)	[TP0704-TP0819 (0.5844061)]
COG0608	COG1234	CTC02201	CTC02201	Single-stranded-DNA-specific exonuclease recJ	CTC00902	CTC00902	Putative hydrolase {UniProtKB/TrEMBL:Q896U6}	[TP0704-TP0819 (0.5844061)]
COG0608	COG1234	CTC01744	CTC01744	Single-stranded-DNA-specific exonuclease recJ	CTC00902	CTC00902	Putative hydrolase {UniProtKB/TrEMBL:Q896U6}	[TP0704-TP0819 (0.5844061)]
COG0024	COG0125	CTC02582	CTC02582	Methionine aminopeptidase	CTC00220	CTC00220	Thymidylate kinase {UniProtKB/TrEMBL:Q899F9}	[TP0842-TP0354 (0.8096375)]
COG0618	COG1214	CTC01277	CTC01277	MgpA protein {UniProtKB/TrEMBL:Q895J6}	CTC02444	CTC02444	O-sialoglycoprotein endopeptidase	[TP0803-TP0876 (0.700686)]
COG1291	COG1291	CTC01666	CTC01666	Chemotaxis motA protein	CTC01666	CTC01666	Chemotaxis motA protein	[TP0725-TP0725 (0.8044664)]
COG0275	COG1815	CTC01635	mraW	S-adenosyl-methyltransferase mraW (EC 2.1.1.-)	CTC01678	CTC01678	Flagellar basal-body rod protein flgB	[TP0384-TP0396 (0.81050646)]
COG1536	COG1536	CTC01675	CTC01675	Flagellar motor switch protein fliG	CTC01675	CTC01675	Flagellar motor switch protein fliG	[TP0026-TP0400 (0.5928469)]
COG0457	COG0845	CTC01770	CTC01770	Conserved protein, tetratricopeptide repeat	CTC00484	CTC00484	Conserved membrane-associated protein	[TP0648-TP0965 (0.54118866)]
COG0457	COG0845	CTC01824	CTC01824	Putative tetratricopeptide repeat family protein	CTC00484	CTC00484	Conserved membrane-associated protein	[TP0648-TP0965 (0.54118866)]
COG0419	COG1512	CTC01460	CTC01460	Membrane associated protein	CTC00359	CTC00359	Conserved protein {UniProtKB/TrEMBL:Q898T3}	[TP0627-TP0561 (0.5704539)]
COG0419	COG1512	CTC00579	CTC00579	Exonuclease sbcC {UniProtKB/TrEMBL:Q897Z0}	CTC00359	CTC00359	Conserved protein {UniProtKB/TrEMBL:Q898T3}	[TP0627-TP0561 (0.5704539)]
COG0760	COG2239	CTC00215	CTC00215	Putative peptidyl-prolyl cis-trans isomerase	CTC01350	CTC01350	Mg2+ transporter mgtE {UniProtKB/TrEMBL:Q895C8}	[TP1016-TP0917 (0.81817394)]
COG0760	COG2239	CTC00195	prsA	Foldase protein prsA precursor (EC 5.2.1.8)	CTC01350	CTC01350	Mg2+ transporter mgtE {UniProtKB/TrEMBL:Q895C8}	[TP1016-TP0917 (0.81817394)]
COG1749	COG1843	CTC01667	CTC01667	Flagellar hook protein flgE	CTC01669	CTC01669	Putative basal-body rod modification protein flgD	[TP0727-TP0728 (0.8651164)]
COG0420	COG1655	CTC00578	CTC00578	Exonuclease sbcD {UniProtKB/TrEMBL:Q897Z1}	CTC00335	CTC00335	Conserved protein {UniProtKB/TrEMBL:Q898V4}	[TP0626-TP0829 (0.55117077)]
COG0048	COG1156	CTC02606	rpsL	30S ribosomal protein S12	CTC01000	CTC01000	V-type sodium ATP synthase subunit B	[TP0243-TP0427 (0.80866665)]
COG0048	COG1156	CTC02606	rpsL	30S ribosomal protein S12	CTC02327	CTC02327	V-type sodium ATP synthase subunit B	[TP0243-TP0427 (0.80866665)]
COG1536	COG1776	CTC01675	CTC01675	Flagellar motor switch protein fliG	CTC01730	CTC01730	Chemotaxis protein cheC	[TP0026-TP0720 (0.7923422)]
COG1536	COG1776	CTC01675	CTC01675	Flagellar motor switch protein fliG	CTC01726	CTC01726	Flagellar motor switch protein fliN	[TP0026-TP0720 (0.7923422)]
COG0782	COG1057	CTC00210	CTC00210	Transcription elongation factor greA	CTC02055	nadD	Probable nicotinate-nucleotide adenylyltransferase (EC 2.7.7.18) (Deamido-NAD(+) pyrophosphorylase) (Deamido-NAD(+) diphosphorylase) (Nicotinate mononucleotide adenylyltransferase) (NaMN adenylyltransferase)	[TP0019-TP0741 (0.75909394)]
COG0782	COG1057	CTC01908	CTC01908	Transcription elongation factor greA	CTC02055	nadD	Probable nicotinate-nucleotide adenylyltransferase (EC 2.7.7.18) (Deamido-NAD(+) pyrophosphorylase) (Deamido-NAD(+) diphosphorylase) (Nicotinate mononucleotide adenylyltransferase) (NaMN adenylyltransferase)	[TP0019-TP0741 (0.75909394)]
COG1516	COG1516	CTC01719	CTC01719	Flagellar protein fliS {UniProtKB/TrEMBL:Q893T9}	CTC01719	CTC01719	Flagellar protein fliS {UniProtKB/TrEMBL:Q893T9}	[TP0943-TP0943 (0.5311184)]
COG1079	COG2239	CTC00372	CTC00372	Ribose transport system permease protein rbsC	CTC01350	CTC01350	Mg2+ transporter mgtE {UniProtKB/TrEMBL:Q895C8}	[TP0302-TP0917 (0.5527395)]
COG1109	COG1157	CTC00779	CTC00779	Phosphoglucomutase {UniProtKB/TrEMBL:Q897F9}	CTC01673	CTC01673	Flagellum-specific ATP synthase	[TP0413-TP0402 (0.78400123)]
COG1109	COG1157	CTC02544	glmM	Phosphoglucosamine mutase (EC 5.4.2.10)	CTC01673	CTC01673	Flagellum-specific ATP synthase	[TP0413-TP0402 (0.78400123)]
COG1109	COG1157	CTC00454	CTC00454	Phosphoglucomutase {UniProtKB/TrEMBL:Q898J3}	CTC01673	CTC01673	Flagellum-specific ATP synthase	[TP0413-TP0402 (0.78400123)]
COG0217	COG1235	CTC02215	CTC_02215	Hypothetical UPF0082 protein CTC02215	CTC00168	CTC00168	Beta-lactamase superfamily protein	[TP0474-TP0489 (0.71912634)]
COG1256	COG1776	CTC01724	CTC01724	Flagellar hook-associated protein 1	CTC01726	CTC01726	Flagellar motor switch protein fliN	[TP0660-TP0720 (0.80235356)]
COG1256	COG1776	CTC01724	CTC01724	Flagellar hook-associated protein 1	CTC01730	CTC01730	Chemotaxis protein cheC	[TP0660-TP0720 (0.80235356)]
COG0012	COG0188	CTC01643	CTC01643	GTP-binding protein {UniProtKB/TrEMBL:Q894A8}	CTC00090	CTC00090	DNA gyrase subunit A {UniProtKB/TrEMBL:Q899S9}	[TP0124-TP0005 (0.7149395)]
COG0012	COG0188	CTC01643	CTC01643	GTP-binding protein {UniProtKB/TrEMBL:Q894A8}	CTC01766	CTC01766	DNA gyrase subunit A {UniProtKB/TrEMBL:Q893P6}	[TP0124-TP0005 (0.7149395)]
COG0206	COG1774	CTC01124	CTC01124	Cell division protein ftsZ	CTC00222	CTC00222	Tpl protein {UniProtKB/TrEMBL:Q899F7}	[TP0390-TP0046 (0.67547834)]
COG0324	COG1558	CTC01300	miaA	tRNA delta(2)-isopentenylpyrophosphate transferase (EC 2.5.1.8) (IPP transferase) (Isopentenyl-diphosphate:tRNA isopentenyltransferase) (IPTase) (IPPT)	CTC01677	CTC01677	Flagellar basal-body rod protein flgC	[TP0637-TP0397 (0.66148543)]
COG0530	COG0621	CTC02239	CTC02239	Putative sodium/calcium exchanger protein	CTC02027	CTC02027	Fe-S oxidoreductase {UniProtKB/TrEMBL:Q892R4}	[TP1034-TP0269 (0.7081234)]
COG0530	COG0621	CTC02239	CTC02239	Putative sodium/calcium exchanger protein	CTC01303	CTC01303	MiaB protein {UniProtKB/TrEMBL:Q895H1}	[TP1034-TP0269 (0.7081234)]
COG0530	COG0621	CTC02239	CTC02239	Putative sodium/calcium exchanger protein	CTC01287	CTC01287	Fe-S oxidoreductase {UniProtKB/TrEMBL:Q895I7}	[TP1034-TP0269 (0.7081234)]
COG0528	COG1774	CTC01263	CTC01263	Uridylate kinase {UniProtKB/TrEMBL:Q895L0}	CTC00222	CTC00222	Tpl protein {UniProtKB/TrEMBL:Q899F7}	[TP0099-TP0046 (0.65377367)]
COG0154	COG2868	CTC02393	gatA	Glutamyl-tRNA(Gln) amidotransferase subunit A (EC 6.3.5.-) (Glu-ADT subunit A)	CTC02059	CTC02059	Hypothetical protein {UniProtKB/TrEMBL:Q892N5}	[TP1020-TP0744 (0.70068353)]
COG0840	COG1157	CTC01881	CTC01881	Methyl-accepting chemotaxis protein	CTC01673	CTC01673	Flagellum-specific ATP synthase	[TP0640-TP0402 (0.9180537)]
COG0840	COG1157	CTC00888	CTC00888	Methyl-accepting chemotaxis protein	CTC01673	CTC01673	Flagellum-specific ATP synthase	[TP0640-TP0402 (0.9180537)]
COG0840	COG1157	CTC01487	CTC01487	Methyl-accepting chemotaxis-like protein	CTC01673	CTC01673	Flagellum-specific ATP synthase	[TP0640-TP0402 (0.9180537)]
COG0840	COG1157	CTC01512	CTC01512	Methyl-accepting chemotaxis protein	CTC01673	CTC01673	Flagellum-specific ATP synthase	[TP0640-TP0402 (0.9180537)]
COG0840	COG1157	CTC01155	CTC01155	Methyl-accepting chemotaxis protein	CTC01673	CTC01673	Flagellum-specific ATP synthase	[TP0640-TP0402 (0.9180537)]
COG0840	COG1157	CTC00474	CTC00474	Methyl-accepting chemotaxis protein	CTC01673	CTC01673	Flagellum-specific ATP synthase	[TP0640-TP0402 (0.9180537)]
COG0840	COG1157	CTC01536	CTC01536	Methyl-accepting chemotaxis protein	CTC01673	CTC01673	Flagellum-specific ATP synthase	[TP0640-TP0402 (0.9180537)]
COG0840	COG1157	CTC00924	CTC00924	Methyl-accepting chemotaxis protein	CTC01673	CTC01673	Flagellum-specific ATP synthase	[TP0640-TP0402 (0.9180537)]
COG0840	COG1157	CTC00858	CTC00858	Chemotaxis sensory transducer protein	CTC01673	CTC01673	Flagellum-specific ATP synthase	[TP0640-TP0402 (0.9180537)]
COG0840	COG1157	CTC01211	CTC01211	Methyl-accepting chemotaxis protein tlpA	CTC01673	CTC01673	Flagellum-specific ATP synthase	[TP0640-TP0402 (0.9180537)]
COG0840	COG1157	CTC00952	CTC00952	Putative methyl-accepting chemotaxis protein	CTC01673	CTC01673	Flagellum-specific ATP synthase	[TP0640-TP0402 (0.9180537)]
COG0840	COG1157	CTC00174	CTC00174	Methyl-accepting chemotaxis protein	CTC01673	CTC01673	Flagellum-specific ATP synthase	[TP0640-TP0402 (0.9180537)]
COG0840	COG1157	CTC01507	CTC01507	Methyl-accepting chemotaxis protein	CTC01673	CTC01673	Flagellum-specific ATP synthase	[TP0640-TP0402 (0.9180537)]
COG0840	COG1157	CTC01839	CTC01839	Methyl-accepting chemotaxis protein	CTC01673	CTC01673	Flagellum-specific ATP synthase	[TP0640-TP0402 (0.9180537)]
COG0840	COG1157	CTC01857	CTC01857	Methyl-accepting chemotaxis protein	CTC01673	CTC01673	Flagellum-specific ATP synthase	[TP0640-TP0402 (0.9180537)]
COG0840	COG1157	CTC00703	CTC00703	Methyl-accepting chemotaxis-like protein	CTC01673	CTC01673	Flagellum-specific ATP synthase	[TP0640-TP0402 (0.9180537)]
COG0840	COG1157	CTC00942	CTC00942	Methyl-accepting chemotaxis protein	CTC01673	CTC01673	Flagellum-specific ATP synthase	[TP0640-TP0402 (0.9180537)]
COG0840	COG1157	CTC01308	CTC01308	Methyl-accepting chemotaxis protein	CTC01673	CTC01673	Flagellum-specific ATP synthase	[TP0640-TP0402 (0.9180537)]
COG0840	COG1157	CTC01835	CTC01835	Methyl-accepting chemotaxis protein	CTC01673	CTC01673	Flagellum-specific ATP synthase	[TP0640-TP0402 (0.9180537)]
COG0462	COG0492	CTC00188	prs	Ribose-phosphate pyrophosphokinase (EC 2.7.6.1) (RPPK) (Phosphoribosyl pyrophosphate synthetase) (P-Rib-PP synthetase) (PRPP synthetase)	CTC02552	CTC02552	Thioredoxin reductase {UniProtKB/TrEMBL:Q890T3}	[TP0294-TP0814 (0.8323514)]
COG0462	COG0492	CTC00188	prs	Ribose-phosphate pyrophosphokinase (EC 2.7.6.1) (RPPK) (Phosphoribosyl pyrophosphate synthetase) (P-Rib-PP synthetase) (PRPP synthetase)	CTC00842	CTC00842	Thioredoxin reductase {UniProtKB/TrEMBL:Q897A0}	[TP0294-TP0814 (0.8323514)]
COG0178	COG0272	CTC02503	uvrA	UvrABC system protein A (UvrA protein) (Excinuclease ABC subunit A)	CTC02394	CTC02394	NAD-dependent DNA ligase	[TP0514-TP0634 (0.7537598)]
COG0495	COG1558	CTC00337	leuS	Leucyl-tRNA synthetase (EC 6.1.1.4) (Leucine--tRNA ligase) (LeuRS)	CTC01677	CTC01677	Flagellar basal-body rod protein flgC	[TP0586-TP0397 (0.60331625)]
COG1135	COG1466	CTC01355	CTC01355	ABC transporter ATP-binding protein	CTC02041	CTC02041	DNA polymerase III, delta subunit	[TP0120-TP0588 (0.7896185)]
COG0608	COG1159	CTC01744	CTC01744	Single-stranded-DNA-specific exonuclease recJ	CTC02018	CTC02018	GTP-binding protein era	[TP0704-TP0541 (0.7586372)]
COG0608	COG1159	CTC02201	CTC02201	Single-stranded-DNA-specific exonuclease recJ	CTC02018	CTC02018	GTP-binding protein era	[TP0704-TP0541 (0.7586372)]
COG0242	COG0263	CTC01219	def	Peptide deformylase (EC 3.5.1.88) (PDF) (Polypeptide deformylase)	CTC01044	proB	Glutamate 5-kinase (EC 2.7.2.11) (Gamma-glutamyl kinase) (GK)	[TP0757-TP0351 (0.5771584)]
COG1115	COG2239	CTC01975	CTC01975	Na(+)-linked D-alanine glycine permease	CTC01350	CTC01350	Mg2+ transporter mgtE {UniProtKB/TrEMBL:Q895C8}	[TP0414-TP0917 (0.53720385)]
COG1115	COG2239	CTC01172	CTC01172	Na(+)-linked D-alanine glycine permease	CTC01350	CTC01350	Mg2+ transporter mgtE {UniProtKB/TrEMBL:Q895C8}	[TP0414-TP0917 (0.53720385)]
COG1115	COG2239	CTC01187	CTC01187	Amino acid carrier protein alsT	CTC01350	CTC01350	Mg2+ transporter mgtE {UniProtKB/TrEMBL:Q895C8}	[TP0414-TP0917 (0.53720385)]
COG1115	COG2239	CTC00564	CTC00564	Na+-linked D-alanine/glycine permease	CTC01350	CTC01350	Mg2+ transporter mgtE {UniProtKB/TrEMBL:Q895C8}	[TP0414-TP0917 (0.53720385)]
COG0566	COG1589	CTC02619	CTC02619	23S rRNA methyltransferase	CTC01628	CTC01628	Cell division protein ftsQ	[TP0109-TP0388 (0.8512026)]
COG0566	COG1589	CTC02279	CTC02279	23S rRNA methyltransferase	CTC01628	CTC01628	Cell division protein ftsQ	[TP0109-TP0388 (0.8512026)]
COG1366	COG1776	CTC02248	CTC02248	Anti-sigma F factor antagonist	CTC01726	CTC01726	Flagellar motor switch protein fliN	[TP0233-TP0720 (0.5310372)]
COG1366	COG1776	CTC02248	CTC02248	Anti-sigma F factor antagonist	CTC01730	CTC01730	Chemotaxis protein cheC	[TP0233-TP0720 (0.5310372)]
COG0739	COG4786	CTC02066	CTC02066	Cell wall endopeptidase, family M23/M37	CTC01650	CTC01650	Flagellar basal-body rod protein flgG	[TP0782-TP0961 (0.69582695)]
COG0739	COG4786	CTC02066	CTC02066	Cell wall endopeptidase, family M23/M37	CTC01651	CTC01651	Flagellar hook-basal body complex protein	[TP0782-TP0961 (0.69582695)]
COG0495	COG2882	CTC00337	leuS	Leucyl-tRNA synthetase (EC 6.1.1.4) (Leucine--tRNA ligase) (LeuRS)	CTC01672	CTC01672	Flagellar protein fliJ {UniProtKB/TrEMBL:Q893Y4}	[TP0586-TP0403 (0.64541596)]
COG0457	COG1234	CTC01770	CTC01770	Conserved protein, tetratricopeptide repeat	CTC02190	rnz	Ribonuclease Z (EC 3.1.26.11) (RNase Z) (tRNase Z) (tRNA 3 endonuclease)	[TP0095-TP0819 (0.5178716)]
COG0457	COG1234	CTC01770	CTC01770	Conserved protein, tetratricopeptide repeat	CTC00902	CTC00902	Putative hydrolase {UniProtKB/TrEMBL:Q896U6}	[TP0095-TP0819 (0.5178716)]
COG0457	COG1234	CTC01824	CTC01824	Putative tetratricopeptide repeat family protein	CTC02190	rnz	Ribonuclease Z (EC 3.1.26.11) (RNase Z) (tRNase Z) (tRNA 3 endonuclease)	[TP0095-TP0819 (0.5178716)]
COG0457	COG1234	CTC01824	CTC01824	Putative tetratricopeptide repeat family protein	CTC00902	CTC00902	Putative hydrolase {UniProtKB/TrEMBL:Q896U6}	[TP0095-TP0819 (0.5178716)]
COG0217	COG1269	CTC02215	CTC_02215	Hypothetical UPF0082 protein CTC02215	CTC02331	CTC02331	V-type sodium ATP synthase subunit I	[TP0474-TP0533 (0.71912634)]
COG0217	COG1269	CTC02215	CTC_02215	Hypothetical UPF0082 protein CTC02215	CTC00994	CTC00994	V-type sodium ATP synthase subunit I	[TP0474-TP0533 (0.71912634)]
COG0457	COG2204	CTC01824	CTC01824	Putative tetratricopeptide repeat family protein	CTC02322	CTC02322	Transcriptional response regulator	[TP0067-TP0519 (0.7741208)]
COG0457	COG2204	CTC01770	CTC01770	Conserved protein, tetratricopeptide repeat	CTC02322	CTC02322	Transcriptional response regulator	[TP0067-TP0519 (0.7741208)]
COG0272	COG1879	CTC02394	CTC02394	NAD-dependent DNA ligase	CTC00907	CTC00907	D-ribose-binding periplasmic protein	[TP0634-TP0684 (0.56216276)]
COG0272	COG1879	CTC02394	CTC02394	NAD-dependent DNA ligase	CTC00860	CTC00860	D-galactose-binding periplasmic protein	[TP0634-TP0684 (0.56216276)]
COG0272	COG1879	CTC02394	CTC02394	NAD-dependent DNA ligase	CTC02347	CTC02347	D-ribose-binding periplasmic protein	[TP0634-TP0684 (0.56216276)]
COG2208	COG2239	CTC00201	CTC00201	Stage II sporulation protein E	CTC01350	CTC01350	Mg2+ transporter mgtE {UniProtKB/TrEMBL:Q895C8}	[TP0218-TP0917 (0.6618409)]
COG0217	COG1480	CTC02215	CTC_02215	Hypothetical UPF0082 protein CTC02215	CTC02023	CTC02023	Metal dependent phosphohydrolase	[TP0474-TP0651 (0.71912634)]
COG0526	COG1843	CTC00883	CTC00883	Putative thioredoxin {UniProtKB/TrEMBL:Q896W3}	CTC01669	CTC01669	Putative basal-body rod modification protein flgD	[TP0100-TP0728 (0.58155864)]
COG0526	COG1843	CTC02553	CTC02553	Thioredoxin {UniProtKB/TrEMBL:Q890T2}	CTC01669	CTC01669	Putative basal-body rod modification protein flgD	[TP0100-TP0728 (0.58155864)]
COG0526	COG1843	CTC01479	CTC01479	Hypothetical protein tlpA	CTC01669	CTC01669	Putative basal-body rod modification protein flgD	[TP0100-TP0728 (0.58155864)]
COG0526	COG1843	CTC00146	CTC00146	Thiol:disulfide interchange protein tlpA	CTC01669	CTC01669	Putative basal-body rod modification protein flgD	[TP0100-TP0728 (0.58155864)]
COG1774	COG2812	CTC00222	CTC00222	Tpl protein {UniProtKB/TrEMBL:Q899F7}	CTC00221	CTC00221	DNA polymerase III delta subunit	[TP0046-TP1005 (0.5678104)]
COG1774	COG2812	CTC00222	CTC00222	Tpl protein {UniProtKB/TrEMBL:Q899F7}	CTC00075	CTC00075	DNA polymerase III subunits gamma and tau	[TP0046-TP1005 (0.5678104)]
COG0768	COG1344	CTC02071	CTC02071	Penicillin-binding protein 2	CTC01691	CTC01691	Flagellin {UniProtKB/TrEMBL:Q893W6}	[TP0760-TP0870 (0.7190043)]
COG0768	COG1344	CTC02071	CTC02071	Penicillin-binding protein 2	CTC01715	CTC01715	Flagellin {UniProtKB/TrEMBL:Q893U2}	[TP0760-TP0870 (0.7190043)]
COG0768	COG1344	CTC02071	CTC02071	Penicillin-binding protein 2	CTC01679	CTC01679	Flagellin {UniProtKB/TrEMBL:Q893X7}	[TP0760-TP0870 (0.7190043)]
COG0768	COG1344	CTC02071	CTC02071	Penicillin-binding protein 2	CTC01722	CTC01722	Flagellar hook-associated protein 3	[TP0760-TP0870 (0.7190043)]
COG0768	COG1344	CTC01065	CTC01065	Penicillin-binding protein 2	CTC01691	CTC01691	Flagellin {UniProtKB/TrEMBL:Q893W6}	[TP0760-TP0870 (0.7190043)]
COG0768	COG1344	CTC01633	CTC01633	Stage V sporulation protein D	CTC01715	CTC01715	Flagellin {UniProtKB/TrEMBL:Q893U2}	[TP0760-TP0870 (0.7190043)]
COG0768	COG1344	CTC01633	CTC01633	Stage V sporulation protein D	CTC01722	CTC01722	Flagellar hook-associated protein 3	[TP0760-TP0870 (0.7190043)]
COG0768	COG1344	CTC01065	CTC01065	Penicillin-binding protein 2	CTC01679	CTC01679	Flagellin {UniProtKB/TrEMBL:Q893X7}	[TP0760-TP0870 (0.7190043)]
COG0768	COG1344	CTC02500	CTC02500	Penicillin-binding protein	CTC01691	CTC01691	Flagellin {UniProtKB/TrEMBL:Q893W6}	[TP0760-TP0870 (0.7190043)]
COG0768	COG1344	CTC02500	CTC02500	Penicillin-binding protein	CTC01679	CTC01679	Flagellin {UniProtKB/TrEMBL:Q893X7}	[TP0760-TP0870 (0.7190043)]
COG0768	COG1344	CTC02500	CTC02500	Penicillin-binding protein	CTC01715	CTC01715	Flagellin {UniProtKB/TrEMBL:Q893U2}	[TP0760-TP0870 (0.7190043)]
COG0768	COG1344	CTC01633	CTC01633	Stage V sporulation protein D	CTC01679	CTC01679	Flagellin {UniProtKB/TrEMBL:Q893X7}	[TP0760-TP0870 (0.7190043)]
COG0768	COG1344	CTC02500	CTC02500	Penicillin-binding protein	CTC01722	CTC01722	Flagellar hook-associated protein 3	[TP0760-TP0870 (0.7190043)]
COG0768	COG1344	CTC01633	CTC01633	Stage V sporulation protein D	CTC01691	CTC01691	Flagellin {UniProtKB/TrEMBL:Q893W6}	[TP0760-TP0870 (0.7190043)]
COG0768	COG1344	CTC01065	CTC01065	Penicillin-binding protein 2	CTC01722	CTC01722	Flagellar hook-associated protein 3	[TP0760-TP0870 (0.7190043)]
COG0768	COG1344	CTC01065	CTC01065	Penicillin-binding protein 2	CTC01715	CTC01715	Flagellin {UniProtKB/TrEMBL:Q893U2}	[TP0760-TP0870 (0.7190043)]
COG0036	COG1774	CTC01227	CTC01227	Ribulose-phosphate 3-epimerase	CTC00222	CTC00222	Tpl protein {UniProtKB/TrEMBL:Q899F7}	[TP0945-TP0046 (0.53769433)]
COG1121	COG2204	CTC02361	CTC02361	High-affinity Zinc uptake system ATP-binding	CTC02322	CTC02322	Transcriptional response regulator	[TP0035-TP0519 (0.5085169)]
COG0503	COG1488	CTC02386	CTC02386	Xanthine phosphoribosyltransferase	CTC00983	CTC00983	Nicotinate phosphoribosyltransferase	[TP1039-TP0628 (0.6658587)]
COG0503	COG1488	CTC02200	apt	Adenine phosphoribosyltransferase (EC 2.4.2.7) (APRT)	CTC00983	CTC00983	Nicotinate phosphoribosyltransferase	[TP1039-TP0628 (0.6658587)]
COG0503	COG1488	CTC00186	CTC00186	PUR operon repressor {UniProtKB/TrEMBL:Q899J0}	CTC00983	CTC00983	Nicotinate phosphoribosyltransferase	[TP1039-TP0628 (0.6658587)]
COG0770	COG2001	CTC01631	CTC01631	UDP-N-acetylmuramoylalanyl-D-glutamyl-2,	CTC01636	mraZ	Protein mraZ {UniProtKB/Swiss-Prot:Q894B3}	[TP0386-TP0383 (0.8315325)]
COG0153	COG1879	CTC00865	galK	Galactokinase (EC 2.7.1.6) (Galactose kinase)	CTC00907	CTC00907	D-ribose-binding periplasmic protein	[TP0418-TP0684 (0.73427343)]
COG0153	COG1879	CTC00865	galK	Galactokinase (EC 2.7.1.6) (Galactose kinase)	CTC00860	CTC00860	D-galactose-binding periplasmic protein	[TP0418-TP0684 (0.73427343)]
COG0153	COG1879	CTC00865	galK	Galactokinase (EC 2.7.1.6) (Galactose kinase)	CTC02347	CTC02347	D-ribose-binding periplasmic protein	[TP0418-TP0684 (0.73427343)]
COG0162	COG2834	CTC02446	tyrS	Tyrosyl-tRNA synthetase (EC 6.1.1.1) (Tyrosine--tRNA ligase) (TyrRS)	CTC02514	CTC02514	Membrane associated protein	[TP0834-TP0333 (0.5313641)]
COG0162	COG2834	CTC02446	tyrS	Tyrosyl-tRNA synthetase (EC 6.1.1.1) (Tyrosine--tRNA ligase) (TyrRS)	CTC00600	CTC00600	Conserved protein {UniProtKB/TrEMBL:Q897X1}	[TP0834-TP0333 (0.5313641)]
COG0457	COG1061	CTC01824	CTC01824	Putative tetratricopeptide repeat family protein	CTC00657	CTC00657	DNA/RNA helicase {UniProtKB/TrEMBL:Q897S2}	[TP0095-TP0380 (0.51337665)]
COG0457	COG1061	CTC01824	CTC01824	Putative tetratricopeptide repeat family protein	CTC01910	CTC01910	DNA repair helicase rad25	[TP0095-TP0380 (0.51337665)]
COG0457	COG1061	CTC01770	CTC01770	Conserved protein, tetratricopeptide repeat	CTC01910	CTC01910	DNA repair helicase rad25	[TP0095-TP0380 (0.51337665)]
COG0457	COG1061	CTC01770	CTC01770	Conserved protein, tetratricopeptide repeat	CTC00657	CTC00657	DNA/RNA helicase {UniProtKB/TrEMBL:Q897S2}	[TP0095-TP0380 (0.51337665)]
COG1115	COG1319	CTC00564	CTC00564	Na+-linked D-alanine/glycine permease	CTC02475	CTC02475	Putative carbon-monoxide dehydrogenase, middle	[TP0414-TP0081 (0.81817394)]
COG1115	COG1319	CTC01187	CTC01187	Amino acid carrier protein alsT	CTC02475	CTC02475	Putative carbon-monoxide dehydrogenase, middle	[TP0414-TP0081 (0.81817394)]
COG1115	COG1319	CTC01975	CTC01975	Na(+)-linked D-alanine glycine permease	CTC02475	CTC02475	Putative carbon-monoxide dehydrogenase, middle	[TP0414-TP0081 (0.81817394)]
COG1115	COG1319	CTC01172	CTC01172	Na(+)-linked D-alanine glycine permease	CTC02475	CTC02475	Putative carbon-monoxide dehydrogenase, middle	[TP0414-TP0081 (0.81817394)]
COG0457	COG1536	CTC01824	CTC01824	Putative tetratricopeptide repeat family protein	CTC01675	CTC01675	Flagellar motor switch protein fliG	[TP0648-TP0400 (0.69805074)]
COG0457	COG1536	CTC01770	CTC01770	Conserved protein, tetratricopeptide repeat	CTC01675	CTC01675	Flagellar motor switch protein fliG	[TP0648-TP0400 (0.69805074)]
COG0240	COG0622	CTC01139	gpsA	Glycerol-3-phosphate dehydrogenase [NAD(P)+] (EC 1.1.1.94) (NAD(P)H- dependent glycerol-3-phosphate dehydrogenase)	CTC02387	CTC02387	Putative phosphoesterase	[TP1009-TP0937 (0.80866665)]
COG0240	COG0622	CTC01139	gpsA	Glycerol-3-phosphate dehydrogenase [NAD(P)+] (EC 1.1.1.94) (NAD(P)H- dependent glycerol-3-phosphate dehydrogenase)	CTC01815	CTC01815	Putative phosphoesterase	[TP1009-TP0937 (0.80866665)]
COG0240	COG0622	CTC01139	gpsA	Glycerol-3-phosphate dehydrogenase [NAD(P)+] (EC 1.1.1.94) (NAD(P)H- dependent glycerol-3-phosphate dehydrogenase)	CTC02354	CTC02354	Putative phosphoesterase	[TP1009-TP0937 (0.80866665)]
COG1512	COG1580	CTC00359	CTC00359	Conserved protein {UniProtKB/TrEMBL:Q898T3}	CTC01664	CTC01664	Putative flagellar protein fliL	[TP0561-TP0722 (0.64005584)]
COG0249	COG0457	CTC02154	CTC02154	DNA mismatch repair protein hexA	CTC01770	CTC01770	Conserved protein, tetratricopeptide repeat	[TP0328-TP0095 (0.63719666)]
COG0249	COG0457	CTC01302	CTC_01302	DNA mismatch repair protein mutS	CTC01770	CTC01770	Conserved protein, tetratricopeptide repeat	[TP0328-TP0095 (0.63719666)]
COG0249	COG0457	CTC01302	CTC_01302	DNA mismatch repair protein mutS	CTC01824	CTC01824	Putative tetratricopeptide repeat family protein	[TP0328-TP0095 (0.63719666)]
COG0249	COG0457	CTC00231	CTC00231	DNA mismatch repair protein hexA	CTC01824	CTC01824	Putative tetratricopeptide repeat family protein	[TP0328-TP0095 (0.63719666)]
COG0249	COG0457	CTC02154	CTC02154	DNA mismatch repair protein hexA	CTC01824	CTC01824	Putative tetratricopeptide repeat family protein	[TP0328-TP0095 (0.63719666)]
COG0249	COG0457	CTC00231	CTC00231	DNA mismatch repair protein hexA	CTC01770	CTC01770	Conserved protein, tetratricopeptide repeat	[TP0328-TP0095 (0.63719666)]
COG0442	COG0459	CTC02625	CTC02625	Prolyl-tRNA synthetase {UniProtKB/TrEMBL:Q890M2}	CTC02413	groL	60 kDa chaperonin (Protein Cpn60) (groEL protein)	[TP0160-TP0030 (0.7719589)]
COG0341	COG2239	CTC02203	CTC02203	Protein translocase subunit secF	CTC01350	CTC01350	Mg2+ transporter mgtE {UniProtKB/TrEMBL:Q895C8}	[TP0411-TP0917 (0.6093018)]
COG0036	COG1573	CTC01227	CTC01227	Ribulose-phosphate 3-epimerase	CTC00062	CTC00062	DNA polymerase, bacteriophage-type	[TP0945-TP0229 (0.685165)]
COG0036	COG1573	CTC01227	CTC01227	Ribulose-phosphate 3-epimerase	CTC00242	CTC00242	DNA polymerase, bacteriophage-type	[TP0945-TP0229 (0.685165)]
COG0217	COG0481	CTC02215	CTC_02215	Hypothetical UPF0082 protein CTC02215	CTC02035	lepA	GTP-binding protein lepA	[TP0474-TP0510 (0.76600474)]
COG1516	COG1655	CTC01719	CTC01719	Flagellar protein fliS {UniProtKB/TrEMBL:Q893T9}	CTC00335	CTC00335	Conserved protein {UniProtKB/TrEMBL:Q898V4}	[TP0943-TP0829 (0.6471694)]
COG0178	COG0357	CTC02503	uvrA	UvrABC system protein A (UvrA protein) (Excinuclease ABC subunit A)	CTC00100	gidB	Methyltransferase gidB (EC 2.1.-.-) (Glucose-inhibited division protein B)	[TP0514-TP0946 (0.8569251)]
COG1815	COG1843	CTC01678	CTC01678	Flagellar basal-body rod protein flgB	CTC01669	CTC01669	Putative basal-body rod modification protein flgD	[TP0396-TP0728 (0.83050734)]
COG0592	COG1580	CTC00093	CTC00093	DNA polymerase III, beta chain	CTC01664	CTC01664	Putative flagellar protein fliL	[TP0002-TP0378 (0.79585755)]
COG0472	COG2239	CTC01630	mraY	Phospho-N-acetylmuramoyl-pentapeptide-transferase (EC 2.7.8.13) (UDP- MurNAc-pentapeptide phosphotransferase)	CTC01350	CTC01350	Mg2+ transporter mgtE {UniProtKB/TrEMBL:Q895C8}	[TP0345-TP0917 (0.5059451)]
COG0472	COG2239	CTC00310	CTC00310	Putative undecaprenyl-phosphate	CTC01350	CTC01350	Mg2+ transporter mgtE {UniProtKB/TrEMBL:Q895C8}	[TP0345-TP0917 (0.5059451)]
COG0330	COG0772	CTC00681	CTC00681	Conserved protein {UniProtKB/TrEMBL:Q897Q0}	CTC02067	CTC02067	Rod shape-determining protein rodA	[TP0113-TP0501 (0.70068353)]
COG0330	COG0772	CTC00681	CTC00681	Conserved protein {UniProtKB/TrEMBL:Q897Q0}	CTC02501	CTC02501	Cell cycle-related membrane protein	[TP0113-TP0501 (0.70068353)]
COG0330	COG0772	CTC00681	CTC00681	Conserved protein {UniProtKB/TrEMBL:Q897Q0}	CTC01629	CTC01629	Stage V sporulation protein E	[TP0113-TP0501 (0.70068353)]
COG0154	COG1624	CTC02393	gatA	Glutamyl-tRNA(Gln) amidotransferase subunit A (EC 6.3.5.-) (Glu-ADT subunit A)	CTC02549	CTC02549	Conserved protein {UniProtKB/TrEMBL:Q890T6}	[TP1020-TP0826 (0.7964557)]
COG0442	COG1843	CTC02625	CTC02625	Prolyl-tRNA synthetase {UniProtKB/TrEMBL:Q890M2}	CTC01669	CTC01669	Putative basal-body rod modification protein flgD	[TP0160-TP0728 (0.50152636)]
COG0840	COG1558	CTC00858	CTC00858	Chemotaxis sensory transducer protein	CTC01677	CTC01677	Flagellar basal-body rod protein flgC	[TP0640-TP0397 (0.8569927)]
COG0840	COG1558	CTC01308	CTC01308	Methyl-accepting chemotaxis protein	CTC01677	CTC01677	Flagellar basal-body rod protein flgC	[TP0640-TP0397 (0.8569927)]
COG0840	COG1558	CTC01512	CTC01512	Methyl-accepting chemotaxis protein	CTC01677	CTC01677	Flagellar basal-body rod protein flgC	[TP0640-TP0397 (0.8569927)]
COG0840	COG1558	CTC01857	CTC01857	Methyl-accepting chemotaxis protein	CTC01677	CTC01677	Flagellar basal-body rod protein flgC	[TP0640-TP0397 (0.8569927)]
COG0840	COG1558	CTC01155	CTC01155	Methyl-accepting chemotaxis protein	CTC01677	CTC01677	Flagellar basal-body rod protein flgC	[TP0640-TP0397 (0.8569927)]
COG0840	COG1558	CTC01839	CTC01839	Methyl-accepting chemotaxis protein	CTC01677	CTC01677	Flagellar basal-body rod protein flgC	[TP0640-TP0397 (0.8569927)]
COG0840	COG1558	CTC00942	CTC00942	Methyl-accepting chemotaxis protein	CTC01677	CTC01677	Flagellar basal-body rod protein flgC	[TP0640-TP0397 (0.8569927)]
COG0840	COG1558	CTC00952	CTC00952	Putative methyl-accepting chemotaxis protein	CTC01677	CTC01677	Flagellar basal-body rod protein flgC	[TP0640-TP0397 (0.8569927)]
COG0840	COG1558	CTC01211	CTC01211	Methyl-accepting chemotaxis protein tlpA	CTC01677	CTC01677	Flagellar basal-body rod protein flgC	[TP0640-TP0397 (0.8569927)]
COG0840	COG1558	CTC01487	CTC01487	Methyl-accepting chemotaxis-like protein	CTC01677	CTC01677	Flagellar basal-body rod protein flgC	[TP0640-TP0397 (0.8569927)]
COG0840	COG1558	CTC00703	CTC00703	Methyl-accepting chemotaxis-like protein	CTC01677	CTC01677	Flagellar basal-body rod protein flgC	[TP0640-TP0397 (0.8569927)]
COG0840	COG1558	CTC00474	CTC00474	Methyl-accepting chemotaxis protein	CTC01677	CTC01677	Flagellar basal-body rod protein flgC	[TP0640-TP0397 (0.8569927)]
COG0840	COG1558	CTC00888	CTC00888	Methyl-accepting chemotaxis protein	CTC01677	CTC01677	Flagellar basal-body rod protein flgC	[TP0640-TP0397 (0.8569927)]
COG0840	COG1558	CTC01835	CTC01835	Methyl-accepting chemotaxis protein	CTC01677	CTC01677	Flagellar basal-body rod protein flgC	[TP0640-TP0397 (0.8569927)]
COG0840	COG1558	CTC00924	CTC00924	Methyl-accepting chemotaxis protein	CTC01677	CTC01677	Flagellar basal-body rod protein flgC	[TP0640-TP0397 (0.8569927)]
COG0840	COG1558	CTC00174	CTC00174	Methyl-accepting chemotaxis protein	CTC01677	CTC01677	Flagellar basal-body rod protein flgC	[TP0640-TP0397 (0.8569927)]
COG0840	COG1558	CTC01881	CTC01881	Methyl-accepting chemotaxis protein	CTC01677	CTC01677	Flagellar basal-body rod protein flgC	[TP0640-TP0397 (0.8569927)]
COG0840	COG1558	CTC01536	CTC01536	Methyl-accepting chemotaxis protein	CTC01677	CTC01677	Flagellar basal-body rod protein flgC	[TP0640-TP0397 (0.8569927)]
COG0840	COG1558	CTC01507	CTC01507	Methyl-accepting chemotaxis protein	CTC01677	CTC01677	Flagellar basal-body rod protein flgC	[TP0640-TP0397 (0.8569927)]
COG1109	COG1488	CTC00454	CTC00454	Phosphoglucomutase {UniProtKB/TrEMBL:Q898J3}	CTC00983	CTC00983	Nicotinate phosphoribosyltransferase	[TP0413-TP0628 (0.6598422)]
COG1109	COG1488	CTC00779	CTC00779	Phosphoglucomutase {UniProtKB/TrEMBL:Q897F9}	CTC00983	CTC00983	Nicotinate phosphoribosyltransferase	[TP0413-TP0628 (0.6598422)]
COG1109	COG1488	CTC02544	glmM	Phosphoglucosamine mutase (EC 5.4.2.10)	CTC00983	CTC00983	Nicotinate phosphoribosyltransferase	[TP0413-TP0628 (0.6598422)]
COG1214	COG1509	CTC02444	CTC02444	O-sialoglycoprotein endopeptidase	CTC00890	CTC00890	L-lysine 2,3-aminomutase	[TP0876-TP0121 (0.53793955)]
COG0143	COG0217	CTC00243	metG	Methionyl-tRNA synthetase (EC 6.1.1.10) (Methionine--tRNA ligase) (MetRS)	CTC02215	CTC_02215	Hypothetical UPF0082 protein CTC02215	[TP0798-TP0474 (0.7790581)]
COG0357	COG1774	CTC00100	gidB	Methyltransferase gidB (EC 2.1.-.-) (Glucose-inhibited division protein B)	CTC00222	CTC00222	Tpl protein {UniProtKB/TrEMBL:Q899F7}	[TP0946-TP0046 (0.5510487)]
COG0357	COG0442	CTC00100	gidB	Methyltransferase gidB (EC 2.1.-.-) (Glucose-inhibited division protein B)	CTC02625	CTC02625	Prolyl-tRNA synthetase {UniProtKB/TrEMBL:Q890M2}	[TP0946-TP0160 (0.6515529)]
COG0566	COG2204	CTC02279	CTC02279	23S rRNA methyltransferase	CTC02322	CTC02322	Transcriptional response regulator	[TP0054-TP0519 (0.63495165)]
COG0566	COG2204	CTC02619	CTC02619	23S rRNA methyltransferase	CTC02322	CTC02322	Transcriptional response regulator	[TP0054-TP0519 (0.63495165)]
COG0457	COG1256	CTC01824	CTC01824	Putative tetratricopeptide repeat family protein	CTC01724	CTC01724	Flagellar hook-associated protein 1	[TP0067-TP0660 (0.6278126)]
COG0457	COG1256	CTC01770	CTC01770	Conserved protein, tetratricopeptide repeat	CTC01724	CTC01724	Flagellar hook-associated protein 1	[TP0067-TP0660 (0.6278126)]
COG0564	COG1200	CTC02052	CTC02052	Ribosomal large subunit pseudouridine synthase D	CTC01231	CTC01231	ATP-dependent DNA helicase recG	[TP0339-TP0687 (0.85149276)]
COG0564	COG1200	CTC01614	CTC01614	Ribosomal large subunit pseudouridine synthase D	CTC01231	CTC01231	ATP-dependent DNA helicase recG	[TP0339-TP0687 (0.85149276)]
COG0564	COG1200	CTC00986	CTC00986	Ribosomal large subunit pseudouridine synthase D	CTC01231	CTC01231	ATP-dependent DNA helicase recG	[TP0339-TP0687 (0.85149276)]
COG0457	COG2080	CTC01824	CTC01824	Putative tetratricopeptide repeat family protein	CTC02474	CTC02474	Carbon monoxide dehydrogenase, small subunit	[TP0820-TP0080 (0.6775143)]
COG0457	COG2080	CTC01770	CTC01770	Conserved protein, tetratricopeptide repeat	CTC02474	CTC02474	Carbon monoxide dehydrogenase, small subunit	[TP0820-TP0080 (0.6775143)]
COG0772	COG1115	CTC02067	CTC02067	Rod shape-determining protein rodA	CTC01187	CTC01187	Amino acid carrier protein alsT	[TP0501-TP0998 (0.70629925)]
COG0772	COG1115	CTC02501	CTC02501	Cell cycle-related membrane protein	CTC01975	CTC01975	Na(+)-linked D-alanine glycine permease	[TP0501-TP0998 (0.70629925)]
COG0772	COG1115	CTC02067	CTC02067	Rod shape-determining protein rodA	CTC00564	CTC00564	Na+-linked D-alanine/glycine permease	[TP0501-TP0998 (0.70629925)]
COG0772	COG1115	CTC01629	CTC01629	Stage V sporulation protein E	CTC01172	CTC01172	Na(+)-linked D-alanine glycine permease	[TP0501-TP0998 (0.70629925)]
COG0772	COG1115	CTC01629	CTC01629	Stage V sporulation protein E	CTC00564	CTC00564	Na+-linked D-alanine/glycine permease	[TP0501-TP0998 (0.70629925)]
COG0772	COG1115	CTC02501	CTC02501	Cell cycle-related membrane protein	CTC01187	CTC01187	Amino acid carrier protein alsT	[TP0501-TP0998 (0.70629925)]
COG0772	COG1115	CTC01629	CTC01629	Stage V sporulation protein E	CTC01975	CTC01975	Na(+)-linked D-alanine glycine permease	[TP0501-TP0998 (0.70629925)]
COG0772	COG1115	CTC02067	CTC02067	Rod shape-determining protein rodA	CTC01975	CTC01975	Na(+)-linked D-alanine glycine permease	[TP0501-TP0998 (0.70629925)]
COG0772	COG1115	CTC01629	CTC01629	Stage V sporulation protein E	CTC01187	CTC01187	Amino acid carrier protein alsT	[TP0501-TP0998 (0.70629925)]
COG0772	COG1115	CTC02501	CTC02501	Cell cycle-related membrane protein	CTC01172	CTC01172	Na(+)-linked D-alanine glycine permease	[TP0501-TP0998 (0.70629925)]
COG0772	COG1115	CTC02501	CTC02501	Cell cycle-related membrane protein	CTC00564	CTC00564	Na+-linked D-alanine/glycine permease	[TP0501-TP0998 (0.70629925)]
COG0772	COG1115	CTC02067	CTC02067	Rod shape-determining protein rodA	CTC01172	CTC01172	Na(+)-linked D-alanine glycine permease	[TP0501-TP0998 (0.70629925)]
COG0457	COG2812	CTC01824	CTC01824	Putative tetratricopeptide repeat family protein	CTC00075	CTC00075	DNA polymerase III subunits gamma and tau	[TP0067-TP1005 (0.5652097)]
COG0457	COG2812	CTC01824	CTC01824	Putative tetratricopeptide repeat family protein	CTC00221	CTC00221	DNA polymerase III delta subunit	[TP0067-TP1005 (0.5652097)]
COG0457	COG2812	CTC01770	CTC01770	Conserved protein, tetratricopeptide repeat	CTC00075	CTC00075	DNA polymerase III subunits gamma and tau	[TP0067-TP1005 (0.5652097)]
COG0457	COG2812	CTC01770	CTC01770	Conserved protein, tetratricopeptide repeat	CTC00221	CTC00221	DNA polymerase III delta subunit	[TP0067-TP1005 (0.5652097)]
COG0457	COG1396	CTC01770	CTC01770	Conserved protein, tetratricopeptide repeat	CTC01439	CTC01439	Putative transcriptional regulatory protein	[TP0648-TP0461 (0.6214171)]
COG0457	COG1396	CTC01770	CTC01770	Conserved protein, tetratricopeptide repeat	CTC01858	CTC01858	Putative transcriptional regulator sinR	[TP0648-TP0461 (0.6214171)]
COG0457	COG1396	CTC01824	CTC01824	Putative tetratricopeptide repeat family protein	CTC01439	CTC01439	Putative transcriptional regulatory protein	[TP0648-TP0461 (0.6214171)]
COG0457	COG1396	CTC01770	CTC01770	Conserved protein, tetratricopeptide repeat	CTC02150	CTC02150	Transcriptional regulator	[TP0648-TP0461 (0.6214171)]
COG0457	COG1396	CTC01824	CTC01824	Putative tetratricopeptide repeat family protein	CTC02150	CTC02150	Transcriptional regulator	[TP0648-TP0461 (0.6214171)]
COG0457	COG1396	CTC01770	CTC01770	Conserved protein, tetratricopeptide repeat	CTC00922	CTC00922	Putative transcriptional regulator	[TP0648-TP0461 (0.6214171)]
COG0457	COG1396	CTC01824	CTC01824	Putative tetratricopeptide repeat family protein	CTC01858	CTC01858	Putative transcriptional regulator sinR	[TP0648-TP0461 (0.6214171)]
COG0457	COG1396	CTC01824	CTC01824	Putative tetratricopeptide repeat family protein	CTC00922	CTC00922	Putative transcriptional regulator	[TP0648-TP0461 (0.6214171)]
COG0036	COG1516	CTC01227	CTC01227	Ribulose-phosphate 3-epimerase	CTC01719	CTC01719	Flagellar protein fliS {UniProtKB/TrEMBL:Q893T9}	[TP0945-TP0943 (0.573118)]
COG0153	COG0457	CTC00865	galK	Galactokinase (EC 2.7.1.6) (Galactose kinase)	CTC01770	CTC01770	Conserved protein, tetratricopeptide repeat	[TP0418-TP0095 (0.6515529), TP0418-TP0067 (0.62672263)]
COG0153	COG0457	CTC00865	galK	Galactokinase (EC 2.7.1.6) (Galactose kinase)	CTC01824	CTC01824	Putative tetratricopeptide repeat family protein	[TP0418-TP0095 (0.6515529), TP0418-TP0067 (0.62672263)]
COG0237	COG1493	CTC02101	coaE	Dephospho-CoA kinase (EC 2.7.1.24) (Dephosphocoenzyme A kinase)	CTC01010	hprK	HPr kinase/phosphorylase (EC 2.7.11.-) (EC 2.7.4.-) (HPrK/P) (HPr(Ser) kinase/phosphorylase)	[TP0296-TP0591 (0.7885255)]
COG0124	COG0124	CTC01958	hisS	Histidyl-tRNA synthetase (EC 6.1.1.21) (Histidine--tRNA ligase) (HisRS)	CTC01958	hisS	Histidyl-tRNA synthetase (EC 6.1.1.21) (Histidine--tRNA ligase) (HisRS)	[TP0641-TP0641 (0.67365265)]
COG1377	COG1512	CTC01660	CTC01660	Flagellar biosynthetic protein fliR/B	CTC00359	CTC00359	Conserved protein {UniProtKB/TrEMBL:Q898T3}	[TP0715-TP0561 (0.6628788)]
COG0420	COG1256	CTC00578	CTC00578	Exonuclease sbcD {UniProtKB/TrEMBL:Q897Z1}	CTC01724	CTC01724	Flagellar hook-associated protein 1	[TP0626-TP0660 (0.6120698)]
COG2239	COG4603	CTC01350	CTC01350	Mg2+ transporter mgtE {UniProtKB/TrEMBL:Q895C8}	CTC00371	CTC00371	Galactoside transport system permease protein	[TP0917-TP0301 (0.53720385)]
COG0442	COG1344	CTC02625	CTC02625	Prolyl-tRNA synthetase {UniProtKB/TrEMBL:Q890M2}	CTC01679	CTC01679	Flagellin {UniProtKB/TrEMBL:Q893X7}	[TP0160-TP0792 (0.6929264), TP0160-TP0659 (0.5927278)]
COG0442	COG1344	CTC02625	CTC02625	Prolyl-tRNA synthetase {UniProtKB/TrEMBL:Q890M2}	CTC01691	CTC01691	Flagellin {UniProtKB/TrEMBL:Q893W6}	[TP0160-TP0792 (0.6929264), TP0160-TP0659 (0.5927278)]
COG0442	COG1344	CTC02625	CTC02625	Prolyl-tRNA synthetase {UniProtKB/TrEMBL:Q890M2}	CTC01722	CTC01722	Flagellar hook-associated protein 3	[TP0160-TP0792 (0.6929264), TP0160-TP0659 (0.5927278)]
COG0442	COG1344	CTC02625	CTC02625	Prolyl-tRNA synthetase {UniProtKB/TrEMBL:Q890M2}	CTC01715	CTC01715	Flagellin {UniProtKB/TrEMBL:Q893U2}	[TP0160-TP0792 (0.6929264), TP0160-TP0659 (0.5927278)]
COG0211	COG1536	CTC02058	rpmA	50S ribosomal protein L27	CTC01675	CTC01675	Flagellar motor switch protein fliG	[TP0743-TP0400 (0.6311798)]
COG0486	COG0803	CTC00098	trmE	tRNA modification GTPase trmE	CTC02442	CTC02442	Putative zinc-binding lipoprotein	[TP0550-TP0163 (0.74372905)]
COG0486	COG0803	CTC00098	trmE	tRNA modification GTPase trmE	CTC02360	CTC02360	High-affinity Zinc uptake system protein znuA	[TP0550-TP0163 (0.74372905)]
COG1536	COG1595	CTC01675	CTC01675	Flagellar motor switch protein fliG	CTC02617	CTC02617	RNA polymerase sigma-H factor	[TP0400-TP0092 (0.64304686)]
COG1536	COG1595	CTC01675	CTC01675	Flagellar motor switch protein fliG	CTC00608	CTC00608	RNA polymerase sigma factor	[TP0400-TP0092 (0.64304686)]
COG1536	COG1595	CTC01675	CTC01675	Flagellar motor switch protein fliG	CTC01817	CTC01817	RNA polymerase sigma factor	[TP0400-TP0092 (0.64304686)]
COG1536	COG1595	CTC01675	CTC01675	Flagellar motor switch protein fliG	CTC00618	CTC00618	RNA polymerase sigma factor	[TP0400-TP0092 (0.64304686)]
COG1536	COG1595	CTC01675	CTC01675	Flagellar motor switch protein fliG	CTC00665	CTC00665	RNA polymerase sigma factor	[TP0400-TP0092 (0.64304686)]
COG1536	COG1595	CTC01675	CTC01675	Flagellar motor switch protein fliG	CTC01786	CTC01786	RNA polymerase sigma factor	[TP0400-TP0092 (0.64304686)]
COG1536	COG1595	CTC01675	CTC01675	Flagellar motor switch protein fliG	ctp11	ctp11	Putative RNA polymerase sigma factor	[TP0400-TP0092 (0.64304686)]
COG1536	COG1595	CTC01675	CTC01675	Flagellar motor switch protein fliG	CTC01790	CTC01790	RNA polymerase sigma factor	[TP0400-TP0092 (0.64304686)]
COG1536	COG1595	CTC01675	CTC01675	Flagellar motor switch protein fliG	CTC00553	CTC00553	RNA polymerase sigma factor	[TP0400-TP0092 (0.64304686)]
COG1536	COG1595	CTC01675	CTC01675	Flagellar motor switch protein fliG	CTC01433	CTC01433	Putative RNA polymerase sigma factor	[TP0400-TP0092 (0.64304686)]
COG1536	COG1595	CTC01675	CTC01675	Flagellar motor switch protein fliG	CTC00688	CTC00688	RNA polymerase sigma factor sigV	[TP0400-TP0092 (0.64304686)]
COG1536	COG1595	CTC01675	CTC01675	Flagellar motor switch protein fliG	CTC01788	CTC01788	RNA polymerase sigma factor	[TP0400-TP0092 (0.64304686)]
COG1558	COG4786	CTC01677	CTC01677	Flagellar basal-body rod protein flgC	CTC01650	CTC01650	Flagellar basal-body rod protein flgG	[TP0397-TP0961 (0.74447966)]
COG1558	COG4786	CTC01677	CTC01677	Flagellar basal-body rod protein flgC	CTC01651	CTC01651	Flagellar hook-basal body complex protein	[TP0397-TP0961 (0.74447966)]
COG0012	COG0608	CTC01643	CTC01643	GTP-binding protein {UniProtKB/TrEMBL:Q894A8}	CTC02201	CTC02201	Single-stranded-DNA-specific exonuclease recJ	[TP0124-TP0704 (0.626838)]
COG0012	COG0608	CTC01643	CTC01643	GTP-binding protein {UniProtKB/TrEMBL:Q894A8}	CTC01744	CTC01744	Single-stranded-DNA-specific exonuclease recJ	[TP0124-TP0704 (0.626838)]
COG1516	COG2868	CTC01719	CTC01719	Flagellar protein fliS {UniProtKB/TrEMBL:Q893T9}	CTC02059	CTC02059	Hypothetical protein {UniProtKB/TrEMBL:Q892N5}	[TP0943-TP0744 (0.6225916)]
COG1301	COG1512	CTC00822	CTC00822	Proton/sodium-glutamate symport protein	CTC00359	CTC00359	Conserved protein {UniProtKB/TrEMBL:Q898T3}	[TP0555-TP0561 (0.5857341)]
COG1301	COG1512	CTC02307	CTC02307	Serine/threonine sodium symporter	CTC00359	CTC00359	Conserved protein {UniProtKB/TrEMBL:Q898T3}	[TP0555-TP0561 (0.5857341)]
COG1301	COG1512	CTC01514	CTC01514	Serine/threonine sodium symporter	CTC00359	CTC00359	Conserved protein {UniProtKB/TrEMBL:Q898T3}	[TP0555-TP0561 (0.5857341)]
COG0739	COG0773	CTC02066	CTC02066	Cell wall endopeptidase, family M23/M37	CTC00185	murC	UDP-N-acetylmuramate--L-alanine ligase (EC 6.3.2.8) (UDP-N- acetylmuramoyl-L-alanine synthetase)	[TP0782-TP0341 (0.8145237)]
COG0050	COG0457	CTC02616	CTC02616	Elongation factor Tu	CTC01824	CTC01824	Putative tetratricopeptide repeat family protein	[TP0187-TP0067 (0.7854602)]
COG0050	COG0457	CTC02602	tufB	Elongation factor Tu (EF-Tu)	CTC01824	CTC01824	Putative tetratricopeptide repeat family protein	[TP0187-TP0067 (0.7854602)]
COG0050	COG0457	CTC02602	tufB	Elongation factor Tu (EF-Tu)	CTC01770	CTC01770	Conserved protein, tetratricopeptide repeat	[TP0187-TP0067 (0.7854602)]
COG0050	COG0457	CTC02616	CTC02616	Elongation factor Tu	CTC01770	CTC01770	Conserved protein, tetratricopeptide repeat	[TP0187-TP0067 (0.7854602)]
COG0220	COG1316	CTC00794	trmB	tRNA (guanine-N(7)-)-methyltransferase (EC 2.1.1.33) (tRNA(m7G46)- methyltransferase)	CTC02053	CTC02053	Membrane-bound protein lytR	[TP0464-TP0739 (0.7885255)]
COG0496	COG1774	CTC00147	surE	5'-nucleotidase surE (EC 3.1.3.5) (Nucleoside 5'-monophosphate phosphohydrolase)	CTC00222	CTC00222	Tpl protein {UniProtKB/TrEMBL:Q899F7}	[TP0419-TP0046 (0.7400719)]
COG0621	COG2208	CTC01287	CTC01287	Fe-S oxidoreductase {UniProtKB/TrEMBL:Q895I7}	CTC00201	CTC00201	Stage II sporulation protein E	[TP0269-TP0218 (0.77940726)]
COG0621	COG2208	CTC01303	CTC01303	MiaB protein {UniProtKB/TrEMBL:Q895H1}	CTC00201	CTC00201	Stage II sporulation protein E	[TP0269-TP0218 (0.77940726)]
COG0621	COG2208	CTC02027	CTC02027	Fe-S oxidoreductase {UniProtKB/TrEMBL:Q892R4}	CTC00201	CTC00201	Stage II sporulation protein E	[TP0269-TP0218 (0.77940726)]
COG1108	COG1512	CTC02362	CTC02362	High-affinity Zinc uptake system membrane protein	CTC00359	CTC00359	Conserved protein {UniProtKB/TrEMBL:Q898T3}	[TP0036-TP0561 (0.5857341)]
COG0739	COG2239	CTC02066	CTC02066	Cell wall endopeptidase, family M23/M37	CTC01350	CTC01350	Mg2+ transporter mgtE {UniProtKB/TrEMBL:Q895C8}	[TP0155-TP0917 (0.6343327)]
COG0457	COG1187	CTC01824	CTC01824	Putative tetratricopeptide repeat family protein	CTC01319	CTC01319	Ribosomal large subunit pseudouridine synthase B	[TP0067-TP0459 (0.6360361)]
COG0457	COG1187	CTC01770	CTC01770	Conserved protein, tetratricopeptide repeat	CTC01319	CTC01319	Ribosomal large subunit pseudouridine synthase B	[TP0067-TP0459 (0.6360361)]
COG0457	COG1187	CTC01824	CTC01824	Putative tetratricopeptide repeat family protein	CTC02399	CTC02399	Putative ribosomal small subunit pseudouridine	[TP0067-TP0459 (0.6360361)]
COG0457	COG1187	CTC01824	CTC01824	Putative tetratricopeptide repeat family protein	CTC00155	CTC00155	TRNA pseudouridine synthase A	[TP0067-TP0459 (0.6360361)]
COG0457	COG1187	CTC01770	CTC01770	Conserved protein, tetratricopeptide repeat	CTC02399	CTC02399	Putative ribosomal small subunit pseudouridine	[TP0067-TP0459 (0.6360361)]
COG0457	COG1187	CTC01770	CTC01770	Conserved protein, tetratricopeptide repeat	CTC00155	CTC00155	TRNA pseudouridine synthase A	[TP0067-TP0459 (0.6360361)]
COG0210	COG0305	CTC00692	CTC00692	DNA helicase II {UniProtKB/TrEMBL:Q897P0}	CTC00114	CTC00114	Replicative DNA helicase	[TP0102-TP0058 (0.8842861)]
COG0210	COG0305	CTC02395	CTC02395	DNA helicase {UniProtKB/TrEMBL:Q891H9}	CTC00114	CTC00114	Replicative DNA helicase	[TP0102-TP0058 (0.8842861)]
COG0210	COG0305	CTC00984	CTC00984	DNA helicase II {UniProtKB/TrEMBL:Q896L9}	CTC00114	CTC00114	Replicative DNA helicase	[TP0102-TP0058 (0.8842861)]
COG0621	COG0739	CTC02027	CTC02027	Fe-S oxidoreductase {UniProtKB/TrEMBL:Q892R4}	CTC02066	CTC02066	Cell wall endopeptidase, family M23/M37	[TP0269-TP0702 (0.8475093)]
COG0621	COG0739	CTC01303	CTC01303	MiaB protein {UniProtKB/TrEMBL:Q895H1}	CTC02066	CTC02066	Cell wall endopeptidase, family M23/M37	[TP0269-TP0702 (0.8475093)]
COG0621	COG0739	CTC01287	CTC01287	Fe-S oxidoreductase {UniProtKB/TrEMBL:Q895I7}	CTC02066	CTC02066	Cell wall endopeptidase, family M23/M37	[TP0269-TP0702 (0.8475093)]
COG1256	COG1516	CTC01724	CTC01724	Flagellar hook-associated protein 1	CTC01719	CTC01719	Flagellar protein fliS {UniProtKB/TrEMBL:Q893T9}	[TP0660-TP0943 (0.90609026)]
COG0552	COG1774	CTC01246	CTC01246	Signal recognition particle receptor ftsY	CTC00222	CTC00222	Tpl protein {UniProtKB/TrEMBL:Q899F7}	[TP0578-TP0046 (0.5421936)]
