# Supplementary material for: The Binary Protein Interactome of Treponema pallidum – The Syphilis Spirochete
Source: PLoS One. 2008 May 28;3(5):e2292. doi: 10.1371/journal.pone.0002292 (PMC2386257; doi:10.1371/journal.pone.0002292)
Supplement: Data S1 — Predicted protein-protein interactions based on our Treponema pallidum data; zip archive containing 372 files with one file per species. (6.09 MB ZIP) [file pone.0002292.s006.zip › bacteria/Colwellia_psychrerythraea.tab]

167879 Colwellia psychrerythraea
COG A	COG B	Locus Id A	Preferred Name(s) A	Annotation A	Locus Id B	Preferred Name(s) B	Annotation B	T. pallidum interaction
COG0186	COG1475	CPS_0864	rpsQ	Ribosomal protein S17 {UniProtKB/TrEMBL:Q488A2}	CPS_5044	CPS_5044	ParB family protein {UniProtKB/TrEMBL:Q47U41}	[TP0198-TP0271 (0.71912634)]
COG0608	COG0817	CPS_4094	CPS_4094	Single-stranded-DNA-specific exonuclease RecJ	CPS_2115	ruvC	Crossover junction endodeoxyribonuclease ruvC (EC 3.1.22.4) (Holliday junction nuclease ruvC) (Holliday junction resolvase ruvC)	[TP0704-TP0517 (0.81382185)]
COG0845	COG4591	CPS_1958	CPS_1958	Putative RND efflux system protein, MFP subunit	CPS_3477	CPS_3477	Lipoprotein releasing system transmembrane	[TP0965-TP0582 (0.8143851)]
COG0845	COG4591	CPS_1840	CPS_1840	Hypothetical protein {UniProtKB/TrEMBL:Q484E5}	CPS_5042	CPS_5042	ABC transporter, permease protein, putative	[TP0965-TP0582 (0.8143851)]
COG0845	COG4591	CPS_1536	CPS_1536	Efflux transporter, MFP subunit, AcrA/E family	CPS_3479	CPS_3479	Lipoprotein releasing system transmembrane	[TP0965-TP0582 (0.8143851)]
COG0845	COG4591	CPS_2385	CPS_2385	Efflux transporter, RND family, MFP subunit	CPS_3479	CPS_3479	Lipoprotein releasing system transmembrane	[TP0965-TP0582 (0.8143851)]
COG0845	COG4591	CPS_1840	CPS_1840	Hypothetical protein {UniProtKB/TrEMBL:Q484E5}	CPS_3479	CPS_3479	Lipoprotein releasing system transmembrane	[TP0965-TP0582 (0.8143851)]
COG0845	COG4591	CPS_2562	CPS_2562	Efflux transporter, RND family, MFP subunit	CPS_3479	CPS_3479	Lipoprotein releasing system transmembrane	[TP0965-TP0582 (0.8143851)]
COG0845	COG4591	CPS_0572	CPS_0572	Efflux transporter, RND family, MFP subunit	CPS_5042	CPS_5042	ABC transporter, permease protein, putative	[TP0965-TP0582 (0.8143851)]
COG0845	COG4591	CPS_3927	CPS_3927	Efflux transporter, RND family, MFP subunit	CPS_3479	CPS_3479	Lipoprotein releasing system transmembrane	[TP0965-TP0582 (0.8143851)]
COG0845	COG4591	CPS_3927	CPS_3927	Efflux transporter, RND family, MFP subunit	CPS_5041	CPS_5041	Putative ABC transporter, permease protein	[TP0965-TP0582 (0.8143851)]
COG0845	COG4591	CPS_2118	CPS_2118	Efflux transporter, RND family, MFP subunit	CPS_3479	CPS_3479	Lipoprotein releasing system transmembrane	[TP0965-TP0582 (0.8143851)]
COG0845	COG4591	CPS_2385	CPS_2385	Efflux transporter, RND family, MFP subunit	CPS_5042	CPS_5042	ABC transporter, permease protein, putative	[TP0965-TP0582 (0.8143851)]
COG0845	COG4591	CPS_1958	CPS_1958	Putative RND efflux system protein, MFP subunit	CPS_3479	CPS_3479	Lipoprotein releasing system transmembrane	[TP0965-TP0582 (0.8143851)]
COG0845	COG4591	CPS_2666	CPS_2666	Efflux transporter, RND family, MFP subunit,	CPS_3477	CPS_3477	Lipoprotein releasing system transmembrane	[TP0965-TP0582 (0.8143851)]
COG0845	COG4591	CPS_2868	CPS_2868	Efflux transporter, RND family, MFP subunit	CPS_3479	CPS_3479	Lipoprotein releasing system transmembrane	[TP0965-TP0582 (0.8143851)]
COG0845	COG4591	CPS_4484	CPS_4484	Efflux transporter, RND family, MFP subunit	CPS_5041	CPS_5041	Putative ABC transporter, permease protein	[TP0965-TP0582 (0.8143851)]
COG0845	COG4591	CPS_4857	CPS_4857	Cation efflux system protein CusB	CPS_5042	CPS_5042	ABC transporter, permease protein, putative	[TP0965-TP0582 (0.8143851)]
COG0845	COG4591	CPS_0746	CPS_0746	Efflux transporter, MFP subunit, AcrA/E family	CPS_3479	CPS_3479	Lipoprotein releasing system transmembrane	[TP0965-TP0582 (0.8143851)]
COG0845	COG4591	CPS_3507	CPS_3507	Efflux transporter, RND family, MFP subunit	CPS_3479	CPS_3479	Lipoprotein releasing system transmembrane	[TP0965-TP0582 (0.8143851)]
COG0845	COG4591	CPS_1849	CPS_1849	Putative RND efflux system protein, MFP subunit	CPS_3477	CPS_3477	Lipoprotein releasing system transmembrane	[TP0965-TP0582 (0.8143851)]
COG0845	COG4591	CPS_1958	CPS_1958	Putative RND efflux system protein, MFP subunit	CPS_5041	CPS_5041	Putative ABC transporter, permease protein	[TP0965-TP0582 (0.8143851)]
COG0845	COG4591	CPS_3507	CPS_3507	Efflux transporter, RND family, MFP subunit	CPS_5041	CPS_5041	Putative ABC transporter, permease protein	[TP0965-TP0582 (0.8143851)]
COG0845	COG4591	CPS_1234	CPS_1234	Efflux transporter, RND family, MFP subunit,	CPS_3479	CPS_3479	Lipoprotein releasing system transmembrane	[TP0965-TP0582 (0.8143851)]
COG0845	COG4591	CPS_4509	CPS_4509	Putative toxin secretion protein	CPS_3479	CPS_3479	Lipoprotein releasing system transmembrane	[TP0965-TP0582 (0.8143851)]
COG0845	COG4591	CPS_1849	CPS_1849	Putative RND efflux system protein, MFP subunit	CPS_5041	CPS_5041	Putative ABC transporter, permease protein	[TP0965-TP0582 (0.8143851)]
COG0845	COG4591	CPS_4857	CPS_4857	Cation efflux system protein CusB	CPS_3479	CPS_3479	Lipoprotein releasing system transmembrane	[TP0965-TP0582 (0.8143851)]
COG0845	COG4591	CPS_5033	CPS_5033	Efflux transporter, RND family, MFP subunit	CPS_5042	CPS_5042	ABC transporter, permease protein, putative	[TP0965-TP0582 (0.8143851)]
COG0845	COG4591	CPS_0774	CPS_0774	Efflux transporter, RND family, MFP subunit	CPS_5041	CPS_5041	Putative ABC transporter, permease protein	[TP0965-TP0582 (0.8143851)]
COG0845	COG4591	CPS_0746	CPS_0746	Efflux transporter, MFP subunit, AcrA/E family	CPS_3477	CPS_3477	Lipoprotein releasing system transmembrane	[TP0965-TP0582 (0.8143851)]
COG0845	COG4591	CPS_4415	CPS_4415	Efflux transporter, RND family, MFP subunit	CPS_5041	CPS_5041	Putative ABC transporter, permease protein	[TP0965-TP0582 (0.8143851)]
COG0845	COG4591	CPS_4484	CPS_4484	Efflux transporter, RND family, MFP subunit	CPS_3479	CPS_3479	Lipoprotein releasing system transmembrane	[TP0965-TP0582 (0.8143851)]
COG0845	COG4591	CPS_4324	CPS_4324	Type I secretion membrane fusion protein, HlyD	CPS_3479	CPS_3479	Lipoprotein releasing system transmembrane	[TP0965-TP0582 (0.8143851)]
COG0845	COG4591	CPS_1356	CPS_1356	Efflux transporter, MFP subunit, AcrA/E family	CPS_5042	CPS_5042	ABC transporter, permease protein, putative	[TP0965-TP0582 (0.8143851)]
COG0845	COG4591	CPS_2118	CPS_2118	Efflux transporter, RND family, MFP subunit	CPS_3477	CPS_3477	Lipoprotein releasing system transmembrane	[TP0965-TP0582 (0.8143851)]
COG0845	COG4591	CPS_5033	CPS_5033	Efflux transporter, RND family, MFP subunit	CPS_5041	CPS_5041	Putative ABC transporter, permease protein	[TP0965-TP0582 (0.8143851)]
COG0845	COG4591	CPS_0746	CPS_0746	Efflux transporter, MFP subunit, AcrA/E family	CPS_5042	CPS_5042	ABC transporter, permease protein, putative	[TP0965-TP0582 (0.8143851)]
COG0845	COG4591	CPS_4415	CPS_4415	Efflux transporter, RND family, MFP subunit	CPS_5042	CPS_5042	ABC transporter, permease protein, putative	[TP0965-TP0582 (0.8143851)]
COG0845	COG4591	CPS_1962	CPS_1962	Efflux transporter, RND family, MFP subunit	CPS_5041	CPS_5041	Putative ABC transporter, permease protein	[TP0965-TP0582 (0.8143851)]
COG0845	COG4591	CPS_4647	CPS_4647	Efflux transporter, RND family, MFP subunit	CPS_5042	CPS_5042	ABC transporter, permease protein, putative	[TP0965-TP0582 (0.8143851)]
COG0845	COG4591	CPS_1356	CPS_1356	Efflux transporter, MFP subunit, AcrA/E family	CPS_5041	CPS_5041	Putative ABC transporter, permease protein	[TP0965-TP0582 (0.8143851)]
COG0845	COG4591	CPS_1250	CPS_1250	Hypothetical protein {UniProtKB/TrEMBL:Q486M2}	CPS_5042	CPS_5042	ABC transporter, permease protein, putative	[TP0965-TP0582 (0.8143851)]
COG0845	COG4591	CPS_4857	CPS_4857	Cation efflux system protein CusB	CPS_3477	CPS_3477	Lipoprotein releasing system transmembrane	[TP0965-TP0582 (0.8143851)]
COG0845	COG4591	CPS_4621	CPS_4621	Efflux transporter, RND family, MFP subunit	CPS_3479	CPS_3479	Lipoprotein releasing system transmembrane	[TP0965-TP0582 (0.8143851)]
COG0845	COG4591	CPS_4509	CPS_4509	Putative toxin secretion protein	CPS_5042	CPS_5042	ABC transporter, permease protein, putative	[TP0965-TP0582 (0.8143851)]
COG0845	COG4591	CPS_1356	CPS_1356	Efflux transporter, MFP subunit, AcrA/E family	CPS_3477	CPS_3477	Lipoprotein releasing system transmembrane	[TP0965-TP0582 (0.8143851)]
COG0845	COG4591	CPS_4324	CPS_4324	Type I secretion membrane fusion protein, HlyD	CPS_3477	CPS_3477	Lipoprotein releasing system transmembrane	[TP0965-TP0582 (0.8143851)]
COG0845	COG4591	CPS_1962	CPS_1962	Efflux transporter, RND family, MFP subunit	CPS_5042	CPS_5042	ABC transporter, permease protein, putative	[TP0965-TP0582 (0.8143851)]
COG0845	COG4591	CPS_1849	CPS_1849	Putative RND efflux system protein, MFP subunit	CPS_3479	CPS_3479	Lipoprotein releasing system transmembrane	[TP0965-TP0582 (0.8143851)]
COG0845	COG4591	CPS_3507	CPS_3507	Efflux transporter, RND family, MFP subunit	CPS_5042	CPS_5042	ABC transporter, permease protein, putative	[TP0965-TP0582 (0.8143851)]
COG0845	COG4591	CPS_1536	CPS_1536	Efflux transporter, MFP subunit, AcrA/E family	CPS_5041	CPS_5041	Putative ABC transporter, permease protein	[TP0965-TP0582 (0.8143851)]
COG0845	COG4591	CPS_2429	CPS_2429	Type I secretion membrane fusion protein, HlyD	CPS_3479	CPS_3479	Lipoprotein releasing system transmembrane	[TP0965-TP0582 (0.8143851)]
COG0845	COG4591	CPS_0572	CPS_0572	Efflux transporter, RND family, MFP subunit	CPS_5041	CPS_5041	Putative ABC transporter, permease protein	[TP0965-TP0582 (0.8143851)]
COG0845	COG4591	CPS_2562	CPS_2562	Efflux transporter, RND family, MFP subunit	CPS_5041	CPS_5041	Putative ABC transporter, permease protein	[TP0965-TP0582 (0.8143851)]
COG0845	COG4591	CPS_2562	CPS_2562	Efflux transporter, RND family, MFP subunit	CPS_5042	CPS_5042	ABC transporter, permease protein, putative	[TP0965-TP0582 (0.8143851)]
COG0845	COG4591	CPS_4647	CPS_4647	Efflux transporter, RND family, MFP subunit	CPS_3479	CPS_3479	Lipoprotein releasing system transmembrane	[TP0965-TP0582 (0.8143851)]
COG0845	COG4591	CPS_4702	CPS_4702	Efflux transporter, RND family, MFP subunit	CPS_5041	CPS_5041	Putative ABC transporter, permease protein	[TP0965-TP0582 (0.8143851)]
COG0845	COG4591	CPS_0746	CPS_0746	Efflux transporter, MFP subunit, AcrA/E family	CPS_5041	CPS_5041	Putative ABC transporter, permease protein	[TP0965-TP0582 (0.8143851)]
COG0845	COG4591	CPS_0289	CPS_0289	Efflux transporter, RND family, MFP subunit	CPS_3479	CPS_3479	Lipoprotein releasing system transmembrane	[TP0965-TP0582 (0.8143851)]
COG0845	COG4591	CPS_4324	CPS_4324	Type I secretion membrane fusion protein, HlyD	CPS_5041	CPS_5041	Putative ABC transporter, permease protein	[TP0965-TP0582 (0.8143851)]
COG0845	COG4591	CPS_1849	CPS_1849	Putative RND efflux system protein, MFP subunit	CPS_5042	CPS_5042	ABC transporter, permease protein, putative	[TP0965-TP0582 (0.8143851)]
COG0845	COG4591	CPS_0774	CPS_0774	Efflux transporter, RND family, MFP subunit	CPS_5042	CPS_5042	ABC transporter, permease protein, putative	[TP0965-TP0582 (0.8143851)]
COG0845	COG4591	CPS_2666	CPS_2666	Efflux transporter, RND family, MFP subunit,	CPS_5041	CPS_5041	Putative ABC transporter, permease protein	[TP0965-TP0582 (0.8143851)]
COG0845	COG4591	CPS_1962	CPS_1962	Efflux transporter, RND family, MFP subunit	CPS_3479	CPS_3479	Lipoprotein releasing system transmembrane	[TP0965-TP0582 (0.8143851)]
COG0845	COG4591	CPS_0289	CPS_0289	Efflux transporter, RND family, MFP subunit	CPS_5042	CPS_5042	ABC transporter, permease protein, putative	[TP0965-TP0582 (0.8143851)]
COG0845	COG4591	CPS_3507	CPS_3507	Efflux transporter, RND family, MFP subunit	CPS_3477	CPS_3477	Lipoprotein releasing system transmembrane	[TP0965-TP0582 (0.8143851)]
COG0845	COG4591	CPS_1356	CPS_1356	Efflux transporter, MFP subunit, AcrA/E family	CPS_3479	CPS_3479	Lipoprotein releasing system transmembrane	[TP0965-TP0582 (0.8143851)]
COG0845	COG4591	CPS_4702	CPS_4702	Efflux transporter, RND family, MFP subunit	CPS_5042	CPS_5042	ABC transporter, permease protein, putative	[TP0965-TP0582 (0.8143851)]
COG0845	COG4591	CPS_2118	CPS_2118	Efflux transporter, RND family, MFP subunit	CPS_5042	CPS_5042	ABC transporter, permease protein, putative	[TP0965-TP0582 (0.8143851)]
COG0845	COG4591	CPS_5033	CPS_5033	Efflux transporter, RND family, MFP subunit	CPS_3477	CPS_3477	Lipoprotein releasing system transmembrane	[TP0965-TP0582 (0.8143851)]
COG0845	COG4591	CPS_4484	CPS_4484	Efflux transporter, RND family, MFP subunit	CPS_5042	CPS_5042	ABC transporter, permease protein, putative	[TP0965-TP0582 (0.8143851)]
COG0845	COG4591	CPS_4621	CPS_4621	Efflux transporter, RND family, MFP subunit	CPS_3477	CPS_3477	Lipoprotein releasing system transmembrane	[TP0965-TP0582 (0.8143851)]
COG0845	COG4591	CPS_1234	CPS_1234	Efflux transporter, RND family, MFP subunit,	CPS_3477	CPS_3477	Lipoprotein releasing system transmembrane	[TP0965-TP0582 (0.8143851)]
COG0845	COG4591	CPS_2118	CPS_2118	Efflux transporter, RND family, MFP subunit	CPS_5041	CPS_5041	Putative ABC transporter, permease protein	[TP0965-TP0582 (0.8143851)]
COG0845	COG4591	CPS_1234	CPS_1234	Efflux transporter, RND family, MFP subunit,	CPS_5042	CPS_5042	ABC transporter, permease protein, putative	[TP0965-TP0582 (0.8143851)]
COG0845	COG4591	CPS_0572	CPS_0572	Efflux transporter, RND family, MFP subunit	CPS_3479	CPS_3479	Lipoprotein releasing system transmembrane	[TP0965-TP0582 (0.8143851)]
COG0845	COG4591	CPS_4647	CPS_4647	Efflux transporter, RND family, MFP subunit	CPS_3477	CPS_3477	Lipoprotein releasing system transmembrane	[TP0965-TP0582 (0.8143851)]
COG0845	COG4591	CPS_2385	CPS_2385	Efflux transporter, RND family, MFP subunit	CPS_3477	CPS_3477	Lipoprotein releasing system transmembrane	[TP0965-TP0582 (0.8143851)]
COG0845	COG4591	CPS_2666	CPS_2666	Efflux transporter, RND family, MFP subunit,	CPS_5042	CPS_5042	ABC transporter, permease protein, putative	[TP0965-TP0582 (0.8143851)]
COG0845	COG4591	CPS_2666	CPS_2666	Efflux transporter, RND family, MFP subunit,	CPS_3479	CPS_3479	Lipoprotein releasing system transmembrane	[TP0965-TP0582 (0.8143851)]
COG0845	COG4591	CPS_5033	CPS_5033	Efflux transporter, RND family, MFP subunit	CPS_3479	CPS_3479	Lipoprotein releasing system transmembrane	[TP0965-TP0582 (0.8143851)]
COG0845	COG4591	CPS_1840	CPS_1840	Hypothetical protein {UniProtKB/TrEMBL:Q484E5}	CPS_5041	CPS_5041	Putative ABC transporter, permease protein	[TP0965-TP0582 (0.8143851)]
COG0845	COG4591	CPS_4324	CPS_4324	Type I secretion membrane fusion protein, HlyD	CPS_5042	CPS_5042	ABC transporter, permease protein, putative	[TP0965-TP0582 (0.8143851)]
COG0845	COG4591	CPS_1250	CPS_1250	Hypothetical protein {UniProtKB/TrEMBL:Q486M2}	CPS_3477	CPS_3477	Lipoprotein releasing system transmembrane	[TP0965-TP0582 (0.8143851)]
COG0845	COG4591	CPS_3927	CPS_3927	Efflux transporter, RND family, MFP subunit	CPS_5042	CPS_5042	ABC transporter, permease protein, putative	[TP0965-TP0582 (0.8143851)]
COG0845	COG4591	CPS_4857	CPS_4857	Cation efflux system protein CusB	CPS_5041	CPS_5041	Putative ABC transporter, permease protein	[TP0965-TP0582 (0.8143851)]
COG0845	COG4591	CPS_4621	CPS_4621	Efflux transporter, RND family, MFP subunit	CPS_5041	CPS_5041	Putative ABC transporter, permease protein	[TP0965-TP0582 (0.8143851)]
COG0845	COG4591	CPS_4509	CPS_4509	Putative toxin secretion protein	CPS_5041	CPS_5041	Putative ABC transporter, permease protein	[TP0965-TP0582 (0.8143851)]
COG0845	COG4591	CPS_2868	CPS_2868	Efflux transporter, RND family, MFP subunit	CPS_5042	CPS_5042	ABC transporter, permease protein, putative	[TP0965-TP0582 (0.8143851)]
COG0845	COG4591	CPS_4484	CPS_4484	Efflux transporter, RND family, MFP subunit	CPS_3477	CPS_3477	Lipoprotein releasing system transmembrane	[TP0965-TP0582 (0.8143851)]
COG0845	COG4591	CPS_0572	CPS_0572	Efflux transporter, RND family, MFP subunit	CPS_3477	CPS_3477	Lipoprotein releasing system transmembrane	[TP0965-TP0582 (0.8143851)]
COG0845	COG4591	CPS_0774	CPS_0774	Efflux transporter, RND family, MFP subunit	CPS_3477	CPS_3477	Lipoprotein releasing system transmembrane	[TP0965-TP0582 (0.8143851)]
COG0845	COG4591	CPS_4702	CPS_4702	Efflux transporter, RND family, MFP subunit	CPS_3479	CPS_3479	Lipoprotein releasing system transmembrane	[TP0965-TP0582 (0.8143851)]
COG0845	COG4591	CPS_2429	CPS_2429	Type I secretion membrane fusion protein, HlyD	CPS_5041	CPS_5041	Putative ABC transporter, permease protein	[TP0965-TP0582 (0.8143851)]
COG0845	COG4591	CPS_2868	CPS_2868	Efflux transporter, RND family, MFP subunit	CPS_3477	CPS_3477	Lipoprotein releasing system transmembrane	[TP0965-TP0582 (0.8143851)]
COG0845	COG4591	CPS_0774	CPS_0774	Efflux transporter, RND family, MFP subunit	CPS_3479	CPS_3479	Lipoprotein releasing system transmembrane	[TP0965-TP0582 (0.8143851)]
COG0845	COG4591	CPS_2868	CPS_2868	Efflux transporter, RND family, MFP subunit	CPS_5041	CPS_5041	Putative ABC transporter, permease protein	[TP0965-TP0582 (0.8143851)]
COG0845	COG4591	CPS_0289	CPS_0289	Efflux transporter, RND family, MFP subunit	CPS_3477	CPS_3477	Lipoprotein releasing system transmembrane	[TP0965-TP0582 (0.8143851)]
COG0845	COG4591	CPS_4621	CPS_4621	Efflux transporter, RND family, MFP subunit	CPS_5042	CPS_5042	ABC transporter, permease protein, putative	[TP0965-TP0582 (0.8143851)]
COG0845	COG4591	CPS_4647	CPS_4647	Efflux transporter, RND family, MFP subunit	CPS_5041	CPS_5041	Putative ABC transporter, permease protein	[TP0965-TP0582 (0.8143851)]
COG0845	COG4591	CPS_2385	CPS_2385	Efflux transporter, RND family, MFP subunit	CPS_5041	CPS_5041	Putative ABC transporter, permease protein	[TP0965-TP0582 (0.8143851)]
COG0845	COG4591	CPS_0289	CPS_0289	Efflux transporter, RND family, MFP subunit	CPS_5041	CPS_5041	Putative ABC transporter, permease protein	[TP0965-TP0582 (0.8143851)]
COG0845	COG4591	CPS_2429	CPS_2429	Type I secretion membrane fusion protein, HlyD	CPS_5042	CPS_5042	ABC transporter, permease protein, putative	[TP0965-TP0582 (0.8143851)]
COG0845	COG4591	CPS_2562	CPS_2562	Efflux transporter, RND family, MFP subunit	CPS_3477	CPS_3477	Lipoprotein releasing system transmembrane	[TP0965-TP0582 (0.8143851)]
COG0845	COG4591	CPS_1234	CPS_1234	Efflux transporter, RND family, MFP subunit,	CPS_5041	CPS_5041	Putative ABC transporter, permease protein	[TP0965-TP0582 (0.8143851)]
COG0845	COG4591	CPS_1958	CPS_1958	Putative RND efflux system protein, MFP subunit	CPS_5042	CPS_5042	ABC transporter, permease protein, putative	[TP0965-TP0582 (0.8143851)]
COG0845	COG4591	CPS_1962	CPS_1962	Efflux transporter, RND family, MFP subunit	CPS_3477	CPS_3477	Lipoprotein releasing system transmembrane	[TP0965-TP0582 (0.8143851)]
COG0845	COG4591	CPS_2429	CPS_2429	Type I secretion membrane fusion protein, HlyD	CPS_3477	CPS_3477	Lipoprotein releasing system transmembrane	[TP0965-TP0582 (0.8143851)]
COG0845	COG4591	CPS_4702	CPS_4702	Efflux transporter, RND family, MFP subunit	CPS_3477	CPS_3477	Lipoprotein releasing system transmembrane	[TP0965-TP0582 (0.8143851)]
COG0845	COG4591	CPS_1536	CPS_1536	Efflux transporter, MFP subunit, AcrA/E family	CPS_3477	CPS_3477	Lipoprotein releasing system transmembrane	[TP0965-TP0582 (0.8143851)]
COG0845	COG4591	CPS_1840	CPS_1840	Hypothetical protein {UniProtKB/TrEMBL:Q484E5}	CPS_3477	CPS_3477	Lipoprotein releasing system transmembrane	[TP0965-TP0582 (0.8143851)]
COG0845	COG4591	CPS_3927	CPS_3927	Efflux transporter, RND family, MFP subunit	CPS_3477	CPS_3477	Lipoprotein releasing system transmembrane	[TP0965-TP0582 (0.8143851)]
COG0845	COG4591	CPS_1250	CPS_1250	Hypothetical protein {UniProtKB/TrEMBL:Q486M2}	CPS_3479	CPS_3479	Lipoprotein releasing system transmembrane	[TP0965-TP0582 (0.8143851)]
COG0845	COG4591	CPS_4509	CPS_4509	Putative toxin secretion protein	CPS_3477	CPS_3477	Lipoprotein releasing system transmembrane	[TP0965-TP0582 (0.8143851)]
COG0845	COG4591	CPS_1536	CPS_1536	Efflux transporter, MFP subunit, AcrA/E family	CPS_5042	CPS_5042	ABC transporter, permease protein, putative	[TP0965-TP0582 (0.8143851)]
COG0845	COG4591	CPS_4415	CPS_4415	Efflux transporter, RND family, MFP subunit	CPS_3479	CPS_3479	Lipoprotein releasing system transmembrane	[TP0965-TP0582 (0.8143851)]
COG0845	COG4591	CPS_4415	CPS_4415	Efflux transporter, RND family, MFP subunit	CPS_3477	CPS_3477	Lipoprotein releasing system transmembrane	[TP0965-TP0582 (0.8143851)]
COG0845	COG4591	CPS_1250	CPS_1250	Hypothetical protein {UniProtKB/TrEMBL:Q486M2}	CPS_5041	CPS_5041	Putative ABC transporter, permease protein	[TP0965-TP0582 (0.8143851)]
COG0617	COG0860	CPS_4310	CPS_4310	PolyA polymerase {UniProtKB/TrEMBL:Q47W62}	CPS_0322	CPS_0322	N-acetylmuramoyl-L-alanine amidase	[TP0270-TP0247 (0.76828843)]
COG0617	COG0860	CPS_4215	CPS_4215	TRNA nucleotidyltransferase	CPS_0322	CPS_0322	N-acetylmuramoyl-L-alanine amidase	[TP0270-TP0247 (0.76828843)]
COG0201	COG0550	CPS_0621	CPS_0621	Preprotein translocase, SecY subunit	CPS_1197	CPS_1197	DNA topoisomerase I {UniProtKB/TrEMBL:Q486S5}	[TP0208-TP0394 (0.8044664)]
COG0201	COG0550	CPS_0621	CPS_0621	Preprotein translocase, SecY subunit	CPS_4792	CPS_4792	DNA topoisomerase III {UniProtKB/TrEMBL:Q47UU1}	[TP0208-TP0394 (0.8044664)]
COG0768	COG2812	CPS_4471	CPS_4471	Peptidoglycan synthetase FtsI	CPS_3744	CPS_3744	DNA polymerase III, gamma/tau subunit	[TP0500-TP1005 (0.655462)]
COG0768	COG2812	CPS_1715	CPS_1715	Penicillin-binding protein	CPS_3744	CPS_3744	DNA polymerase III, gamma/tau subunit	[TP0500-TP1005 (0.655462)]
COG0051	COG0693	CPS_0874	rpsJ	Ribosomal protein S10 {UniProtKB/TrEMBL:Q487Z2}	CPS_0802	CPS_0802	DJ-1/PfpI family protein	[TP0188-TP0445 (0.6307204)]
COG0051	COG0693	CPS_0874	rpsJ	Ribosomal protein S10 {UniProtKB/TrEMBL:Q487Z2}	CPS_2499	CPS_2499	DJ-1/PfpI family protein	[TP0188-TP0445 (0.6307204)]
COG0051	COG0693	CPS_0874	rpsJ	Ribosomal protein S10 {UniProtKB/TrEMBL:Q487Z2}	CPS_1285	CPS_1285	DJ-1/PfpI family protein	[TP0188-TP0445 (0.6307204)]
COG0051	COG0693	CPS_0874	rpsJ	Ribosomal protein S10 {UniProtKB/TrEMBL:Q487Z2}	CPS_3509	CPS_3509	DJ-1/PfpI family protein	[TP0188-TP0445 (0.6307204)]
COG0051	COG0693	CPS_0874	rpsJ	Ribosomal protein S10 {UniProtKB/TrEMBL:Q487Z2}	CPS_0933	CPS_0933	ThiJ/PfpI family protein	[TP0188-TP0445 (0.6307204)]
COG0180	COG0564	CPS_0480	CPS_0480	Tryptophanyl-tRNA synthetase	CPS_3649	CPS_3649	TRNA pseudouridine synthase C	[TP0632-TP0339 (0.7885255)]
COG0180	COG0564	CPS_0480	CPS_0480	Tryptophanyl-tRNA synthetase	CPS_4080	CPS_4080	Pseudouridine synthase Rlu family protein,	[TP0632-TP0339 (0.7885255)]
COG0180	COG0564	CPS_0480	CPS_0480	Tryptophanyl-tRNA synthetase	CPS_3679	CPS_3679	RNA pseudouridine synthase family protein	[TP0632-TP0339 (0.7885255)]
COG0180	COG0564	CPS_0480	CPS_0480	Tryptophanyl-tRNA synthetase	CPS_3915	CPS_3915	Ribosomal large subunit pseudouridine synthase D	[TP0632-TP0339 (0.7885255)]
COG0180	COG0564	CPS_0480	CPS_0480	Tryptophanyl-tRNA synthetase	CPS_2290	CPS_2290	Ribosomal large subunit pseudouridine synthase C	[TP0632-TP0339 (0.7885255)]
COG0180	COG0564	CPS_0480	CPS_0480	Tryptophanyl-tRNA synthetase	CPS_4520	CPS_4520	Ribosomal large subunit pseudouridine synthase A	[TP0632-TP0339 (0.7885255)]
COG1580	COG2239	CPS_0124	CPS_0124	Putative flagellar protein FliL	CPS_4549	CPS_4549	Magnesium transporter {UniProtKB/TrEMBL:Q47VH5}	[TP0378-TP0917 (0.53720385)]
COG1580	COG2239	CPS_1508	CPS_1508	Flagellar protein FliL {UniProtKB/TrEMBL:Q485L5}	CPS_4549	CPS_4549	Magnesium transporter {UniProtKB/TrEMBL:Q47VH5}	[TP0378-TP0917 (0.53720385)]
COG0090	COG0223	CPS_0870	rplB	Ribosomal protein L2 {UniProtKB/TrEMBL:Q487Z6}	CPS_0019	CPS_0019	Methionyl-tRNA formyltransferase	[TP0192-TP0756 (0.8610547)]
COG0632	COG2255	CPS_2116	ruvA	Holliday junction ATP-dependent DNA helicase ruvA (EC 3.6.1.-)	CPS_2117	ruvB	Holliday junction ATP-dependent DNA helicase ruvB (EC 3.6.1.-)	[TP0543-TP0162 (0.9659884)]
COG0462	COG0817	CPS_3557	CPS_3557	Ribose-phosphate pyrophosphokinase	CPS_2115	ruvC	Crossover junction endodeoxyribonuclease ruvC (EC 3.1.22.4) (Holliday junction nuclease ruvC) (Holliday junction resolvase ruvC)	[TP0294-TP0517 (0.54911256)]
COG0257	COG0577	CPS_0622	CPS_0622	Ribosomal protein L36 {UniProtKB/TrEMBL:Q488Z2}	CPS_2641	CPS_2641	Putative ABC transporter, permease protein	[TP0209-TP0962 (0.5903608)]
COG0257	COG0577	CPS_0622	CPS_0622	Ribosomal protein L36 {UniProtKB/TrEMBL:Q488Z2}	CPS_1812	CPS_1812	Putative permease {UniProtKB/TrEMBL:Q484H3}	[TP0209-TP0962 (0.5903608)]
COG0257	COG0577	CPS_0622	CPS_0622	Ribosomal protein L36 {UniProtKB/TrEMBL:Q488Z2}	CPS_0575	CPS_0575	Putative ABC transporter, permease protein	[TP0209-TP0962 (0.5903608)]
COG0257	COG0577	CPS_0622	CPS_0622	Ribosomal protein L36 {UniProtKB/TrEMBL:Q488Z2}	CPS_3505	CPS_3505	ABC transporter, permease protein	[TP0209-TP0962 (0.5903608)]
COG1291	COG1684	CPS_1092	CPS_1092	Sodium-driven polar flagellar protein	CPS_1514	CPS_1514	Flagellar biosynthetic protein FliR	[TP0725-TP0716 (0.9601814)]
COG1291	COG1684	CPS_1524	CPS_1524	Chemotaxis MotA protein	CPS_1514	CPS_1514	Flagellar biosynthetic protein FliR	[TP0725-TP0716 (0.9601814)]
COG1061	COG3391	CPS_1302	CPS_1302	Putative helicase {UniProtKB/TrEMBL:Q486H0}	CPS_1892	CPS_1892	Hypothetical protein {UniProtKB/TrEMBL:Q483Z3}	[TP0380-TP0421 (0.5112116)]
COG0222	COG0802	CPS_4770	rplL	50S ribosomal protein L7/L12	CPS_0321	CPS_0321	Hypothetical protein {UniProtKB/TrEMBL:Q48A26}	[TP0240-TP0875 (0.8481433)]
COG0495	COG1214	CPS_1722	CPS_1722	Leucyl-tRNA synthetase {UniProtKB/TrEMBL:Q484Q5}	CPS_1185	CPS_1185	Putative glycoprotease family protein	[TP0586-TP0876 (0.5571989)]
COG0192	COG0592	CPS_1256	metK	S-adenosylmethionine synthetase (EC 2.5.1.6) (Methionine adenosyltransferase) (AdoMet synthetase) (MAT)	CPS_0002	CPS_0002	DNA polymerase III, beta subunit	[TP0794-TP0002 (0.8412751)]
COG0360	COG0616	CPS_0415	rpsF	Ribosomal protein S6 {UniProtKB/TrEMBL:Q489U1}	CPS_1193	CPS_1193	SohB protein, peptidase U7 family	[TP0063-TP0997 (0.6657489)]
COG0360	COG0616	CPS_0415	rpsF	Ribosomal protein S6 {UniProtKB/TrEMBL:Q489U1}	CPS_2585	CPS_2585	Signal peptide peptidase SppA, 67K type	[TP0063-TP0997 (0.6657489)]
COG0125	COG0457	CPS_2302	CPS_2302	Thymidylate kinase {UniProtKB/TrEMBL:Q482J5}	CPS_0310	CPS_0310	TPR domain protein {UniProtKB/TrEMBL:Q48A37}	[TP0354-TP0648 (0.5206915)]
COG0125	COG0457	CPS_2302	CPS_2302	Thymidylate kinase {UniProtKB/TrEMBL:Q482J5}	CPS_4377	CPS_4377	Hypothetical protein {UniProtKB/TrEMBL:Q47VZ6}	[TP0354-TP0648 (0.5206915)]
COG0125	COG0457	CPS_2302	CPS_2302	Thymidylate kinase {UniProtKB/TrEMBL:Q482J5}	CPS_3751	CPS_3751	TPR domain protein {UniProtKB/TrEMBL:Q47XQ2}	[TP0354-TP0648 (0.5206915)]
COG0125	COG0457	CPS_2302	CPS_2302	Thymidylate kinase {UniProtKB/TrEMBL:Q482J5}	CPS_4275	CPS_4275	TPR domain/sulfotransferase domain protein	[TP0354-TP0648 (0.5206915)]
COG0125	COG0457	CPS_2302	CPS_2302	Thymidylate kinase {UniProtKB/TrEMBL:Q482J5}	CPS_4327	CPS_4327	TPR domain protein {UniProtKB/TrEMBL:Q47W45}	[TP0354-TP0648 (0.5206915)]
COG0125	COG0457	CPS_2302	CPS_2302	Thymidylate kinase {UniProtKB/TrEMBL:Q482J5}	CPS_3971	CPS_3971	TPR domain protein {UniProtKB/TrEMBL:Q47X41}	[TP0354-TP0648 (0.5206915)]
COG0860	COG1396	CPS_0322	CPS_0322	N-acetylmuramoyl-L-alanine amidase	CPS_4037	CPS_4037	DNA-binding protein {UniProtKB/TrEMBL:Q47WX6}	[TP0247-TP0461 (0.8100859)]
COG0860	COG1396	CPS_0322	CPS_0322	N-acetylmuramoyl-L-alanine amidase	CPS_1663	CPS_1663	DNA-binding protein {UniProtKB/TrEMBL:Q484W4}	[TP0247-TP0461 (0.8100859)]
COG0860	COG1396	CPS_0322	CPS_0322	N-acetylmuramoyl-L-alanine amidase	CPS_2483	CPS_2483	DNA-binding protein {UniProtKB/TrEMBL:Q481S0}	[TP0247-TP0461 (0.8100859)]
COG0860	COG1396	CPS_0322	CPS_0322	N-acetylmuramoyl-L-alanine amidase	CPS_3843	CPS_3843	DNA-binding protein {UniProtKB/TrEMBL:Q47XG5}	[TP0247-TP0461 (0.8100859)]
COG0860	COG1396	CPS_0322	CPS_0322	N-acetylmuramoyl-L-alanine amidase	CPS_4679	CPS_4679	Putative transcriptional regulator	[TP0247-TP0461 (0.8100859)]
COG0860	COG1396	CPS_0322	CPS_0322	N-acetylmuramoyl-L-alanine amidase	CPS_3286	CPS_3286	DNA-binding protein {UniProtKB/TrEMBL:Q47Z08}	[TP0247-TP0461 (0.8100859)]
COG0265	COG0333	CPS_4394	CPS_4394	Serine protease {UniProtKB/TrEMBL:Q47VX9}	CPS_2294	rpmF	Ribosomal protein L32 {UniProtKB/TrEMBL:Q482K3}	[TP0773-TP0807 (0.5060325)]
COG0265	COG0333	CPS_4346	CPS_4346	Serine protease DegP {UniProtKB/TrEMBL:Q47W27}	CPS_2294	rpmF	Ribosomal protein L32 {UniProtKB/TrEMBL:Q482K3}	[TP0773-TP0807 (0.5060325)]
COG0265	COG0333	CPS_4347	CPS_4347	Serine protease DegS {UniProtKB/TrEMBL:Q47W26}	CPS_2294	rpmF	Ribosomal protein L32 {UniProtKB/TrEMBL:Q482K3}	[TP0773-TP0807 (0.5060325)]
COG0265	COG0333	CPS_4143	CPS_4143	Trypsin family protein {UniProtKB/TrEMBL:Q47WM5}	CPS_2294	rpmF	Ribosomal protein L32 {UniProtKB/TrEMBL:Q482K3}	[TP0773-TP0807 (0.5060325)]
COG0802	COG0860	CPS_0321	CPS_0321	Hypothetical protein {UniProtKB/TrEMBL:Q48A26}	CPS_0322	CPS_0322	N-acetylmuramoyl-L-alanine amidase	[TP0875-TP0247 (0.90700364)]
COG0495	COG0761	CPS_1722	CPS_1722	Leucyl-tRNA synthetase {UniProtKB/TrEMBL:Q484Q5}	CPS_1211	CPS_1211	4-hydroxy-3-methylbut-2-enyl diphosphate	[TP0586-TP0547 (0.63095015)]
COG1536	COG1677	CPS_1503	CPS_1503	Flagellar motor switch protein FliG	CPS_1501	CPS_1501	Flagellar hook-basal body complex protein FliE	[TP0026-TP0398 (0.81876683)]
COG0820	COG2812	CPS_4255	CPS_4255	Radical SAM enzyme, Cfr family	CPS_3744	CPS_3744	DNA polymerase III, gamma/tau subunit	[TP0068-TP1005 (0.60435057)]
COG0771	COG1815	CPS_4467	murD	UDP-N-acetylmuramoylalanine--D-glutamate ligase (EC 6.3.2.9) (UDP-N- acetylmuramoyl-L-alanyl-D-glutamate synthetase) (D-glutamic acid- adding enzyme)	CPS_1477	CPS_1477	Flagellar basal-body rod protein FlgB	[TP0903-TP0396 (0.6336193)]
COG1684	COG2239	CPS_1514	CPS_1514	Flagellar biosynthetic protein FliR	CPS_4549	CPS_4549	Magnesium transporter {UniProtKB/TrEMBL:Q47VH5}	[TP0716-TP0917 (0.5059451)]
COG0272	COG1396	CPS_3466	CPS_3466	DNA ligase, NAD-dependent	CPS_4679	CPS_4679	Putative transcriptional regulator	[TP0634-TP0461 (0.7134334)]
COG0272	COG1396	CPS_3466	CPS_3466	DNA ligase, NAD-dependent	CPS_2483	CPS_2483	DNA-binding protein {UniProtKB/TrEMBL:Q481S0}	[TP0634-TP0461 (0.7134334)]
COG0272	COG1396	CPS_3466	CPS_3466	DNA ligase, NAD-dependent	CPS_4037	CPS_4037	DNA-binding protein {UniProtKB/TrEMBL:Q47WX6}	[TP0634-TP0461 (0.7134334)]
COG0272	COG1396	CPS_3466	CPS_3466	DNA ligase, NAD-dependent	CPS_3843	CPS_3843	DNA-binding protein {UniProtKB/TrEMBL:Q47XG5}	[TP0634-TP0461 (0.7134334)]
COG0272	COG1396	CPS_3466	CPS_3466	DNA ligase, NAD-dependent	CPS_1663	CPS_1663	DNA-binding protein {UniProtKB/TrEMBL:Q484W4}	[TP0634-TP0461 (0.7134334)]
COG0272	COG1396	CPS_3466	CPS_3466	DNA ligase, NAD-dependent	CPS_3286	CPS_3286	DNA-binding protein {UniProtKB/TrEMBL:Q47Z08}	[TP0634-TP0461 (0.7134334)]
COG1509	COG1509	CPS_0971	CPS_0971	Hypothetical protein {UniProtKB/TrEMBL:Q487P5}	CPS_0971	CPS_0971	Hypothetical protein {UniProtKB/TrEMBL:Q487P5}	[TP0121-TP0121 (0.7367639)]
COG0577	COG0845	CPS_2641	CPS_2641	Putative ABC transporter, permease protein	CPS_0289	CPS_0289	Efflux transporter, RND family, MFP subunit	[TP0963-TP0965 (0.93032813)]
COG0577	COG0845	CPS_0575	CPS_0575	Putative ABC transporter, permease protein	CPS_4324	CPS_4324	Type I secretion membrane fusion protein, HlyD	[TP0963-TP0965 (0.93032813)]
COG0577	COG0845	CPS_3505	CPS_3505	ABC transporter, permease protein	CPS_3507	CPS_3507	Efflux transporter, RND family, MFP subunit	[TP0963-TP0965 (0.93032813)]
COG0577	COG0845	CPS_0575	CPS_0575	Putative ABC transporter, permease protein	CPS_4702	CPS_4702	Efflux transporter, RND family, MFP subunit	[TP0963-TP0965 (0.93032813)]
COG0577	COG0845	CPS_1812	CPS_1812	Putative permease {UniProtKB/TrEMBL:Q484H3}	CPS_1958	CPS_1958	Putative RND efflux system protein, MFP subunit	[TP0963-TP0965 (0.93032813)]
COG0577	COG0845	CPS_2641	CPS_2641	Putative ABC transporter, permease protein	CPS_4857	CPS_4857	Cation efflux system protein CusB	[TP0963-TP0965 (0.93032813)]
COG0577	COG0845	CPS_1812	CPS_1812	Putative permease {UniProtKB/TrEMBL:Q484H3}	CPS_4857	CPS_4857	Cation efflux system protein CusB	[TP0963-TP0965 (0.93032813)]
COG0577	COG0845	CPS_1812	CPS_1812	Putative permease {UniProtKB/TrEMBL:Q484H3}	CPS_4621	CPS_4621	Efflux transporter, RND family, MFP subunit	[TP0963-TP0965 (0.93032813)]
COG0577	COG0845	CPS_3505	CPS_3505	ABC transporter, permease protein	CPS_2666	CPS_2666	Efflux transporter, RND family, MFP subunit,	[TP0963-TP0965 (0.93032813)]
COG0577	COG0845	CPS_0575	CPS_0575	Putative ABC transporter, permease protein	CPS_0572	CPS_0572	Efflux transporter, RND family, MFP subunit	[TP0963-TP0965 (0.93032813)]
COG0577	COG0845	CPS_0575	CPS_0575	Putative ABC transporter, permease protein	CPS_0289	CPS_0289	Efflux transporter, RND family, MFP subunit	[TP0963-TP0965 (0.93032813)]
COG0577	COG0845	CPS_1812	CPS_1812	Putative permease {UniProtKB/TrEMBL:Q484H3}	CPS_5033	CPS_5033	Efflux transporter, RND family, MFP subunit	[TP0963-TP0965 (0.93032813)]
COG0577	COG0845	CPS_3505	CPS_3505	ABC transporter, permease protein	CPS_1849	CPS_1849	Putative RND efflux system protein, MFP subunit	[TP0963-TP0965 (0.93032813)]
COG0577	COG0845	CPS_1812	CPS_1812	Putative permease {UniProtKB/TrEMBL:Q484H3}	CPS_2429	CPS_2429	Type I secretion membrane fusion protein, HlyD	[TP0963-TP0965 (0.93032813)]
COG0577	COG0845	CPS_1812	CPS_1812	Putative permease {UniProtKB/TrEMBL:Q484H3}	CPS_0289	CPS_0289	Efflux transporter, RND family, MFP subunit	[TP0963-TP0965 (0.93032813)]
COG0577	COG0845	CPS_2641	CPS_2641	Putative ABC transporter, permease protein	CPS_1250	CPS_1250	Hypothetical protein {UniProtKB/TrEMBL:Q486M2}	[TP0963-TP0965 (0.93032813)]
COG0577	COG0845	CPS_1812	CPS_1812	Putative permease {UniProtKB/TrEMBL:Q484H3}	CPS_4324	CPS_4324	Type I secretion membrane fusion protein, HlyD	[TP0963-TP0965 (0.93032813)]
COG0577	COG0845	CPS_0575	CPS_0575	Putative ABC transporter, permease protein	CPS_2666	CPS_2666	Efflux transporter, RND family, MFP subunit,	[TP0963-TP0965 (0.93032813)]
COG0577	COG0845	CPS_3505	CPS_3505	ABC transporter, permease protein	CPS_1536	CPS_1536	Efflux transporter, MFP subunit, AcrA/E family	[TP0963-TP0965 (0.93032813)]
COG0577	COG0845	CPS_2641	CPS_2641	Putative ABC transporter, permease protein	CPS_4702	CPS_4702	Efflux transporter, RND family, MFP subunit	[TP0963-TP0965 (0.93032813)]
COG0577	COG0845	CPS_3505	CPS_3505	ABC transporter, permease protein	CPS_4415	CPS_4415	Efflux transporter, RND family, MFP subunit	[TP0963-TP0965 (0.93032813)]
COG0577	COG0845	CPS_1812	CPS_1812	Putative permease {UniProtKB/TrEMBL:Q484H3}	CPS_2666	CPS_2666	Efflux transporter, RND family, MFP subunit,	[TP0963-TP0965 (0.93032813)]
COG0577	COG0845	CPS_2641	CPS_2641	Putative ABC transporter, permease protein	CPS_2385	CPS_2385	Efflux transporter, RND family, MFP subunit	[TP0963-TP0965 (0.93032813)]
COG0577	COG0845	CPS_3505	CPS_3505	ABC transporter, permease protein	CPS_3927	CPS_3927	Efflux transporter, RND family, MFP subunit	[TP0963-TP0965 (0.93032813)]
COG0577	COG0845	CPS_3505	CPS_3505	ABC transporter, permease protein	CPS_0774	CPS_0774	Efflux transporter, RND family, MFP subunit	[TP0963-TP0965 (0.93032813)]
COG0577	COG0845	CPS_3505	CPS_3505	ABC transporter, permease protein	CPS_4647	CPS_4647	Efflux transporter, RND family, MFP subunit	[TP0963-TP0965 (0.93032813)]
COG0577	COG0845	CPS_0575	CPS_0575	Putative ABC transporter, permease protein	CPS_3507	CPS_3507	Efflux transporter, RND family, MFP subunit	[TP0963-TP0965 (0.93032813)]
COG0577	COG0845	CPS_1812	CPS_1812	Putative permease {UniProtKB/TrEMBL:Q484H3}	CPS_1840	CPS_1840	Hypothetical protein {UniProtKB/TrEMBL:Q484E5}	[TP0963-TP0965 (0.93032813)]
COG0577	COG0845	CPS_3505	CPS_3505	ABC transporter, permease protein	CPS_0289	CPS_0289	Efflux transporter, RND family, MFP subunit	[TP0963-TP0965 (0.93032813)]
COG0577	COG0845	CPS_2641	CPS_2641	Putative ABC transporter, permease protein	CPS_4647	CPS_4647	Efflux transporter, RND family, MFP subunit	[TP0963-TP0965 (0.93032813)]
COG0577	COG0845	CPS_1812	CPS_1812	Putative permease {UniProtKB/TrEMBL:Q484H3}	CPS_1962	CPS_1962	Efflux transporter, RND family, MFP subunit	[TP0963-TP0965 (0.93032813)]
COG0577	COG0845	CPS_3505	CPS_3505	ABC transporter, permease protein	CPS_1962	CPS_1962	Efflux transporter, RND family, MFP subunit	[TP0963-TP0965 (0.93032813)]
COG0577	COG0845	CPS_2641	CPS_2641	Putative ABC transporter, permease protein	CPS_1849	CPS_1849	Putative RND efflux system protein, MFP subunit	[TP0963-TP0965 (0.93032813)]
COG0577	COG0845	CPS_1812	CPS_1812	Putative permease {UniProtKB/TrEMBL:Q484H3}	CPS_4702	CPS_4702	Efflux transporter, RND family, MFP subunit	[TP0963-TP0965 (0.93032813)]
COG0577	COG0845	CPS_3505	CPS_3505	ABC transporter, permease protein	CPS_2118	CPS_2118	Efflux transporter, RND family, MFP subunit	[TP0963-TP0965 (0.93032813)]
COG0577	COG0845	CPS_3505	CPS_3505	ABC transporter, permease protein	CPS_4857	CPS_4857	Cation efflux system protein CusB	[TP0963-TP0965 (0.93032813)]
COG0577	COG0845	CPS_2641	CPS_2641	Putative ABC transporter, permease protein	CPS_5033	CPS_5033	Efflux transporter, RND family, MFP subunit	[TP0963-TP0965 (0.93032813)]
COG0577	COG0845	CPS_3505	CPS_3505	ABC transporter, permease protein	CPS_4484	CPS_4484	Efflux transporter, RND family, MFP subunit	[TP0963-TP0965 (0.93032813)]
COG0577	COG0845	CPS_1812	CPS_1812	Putative permease {UniProtKB/TrEMBL:Q484H3}	CPS_1849	CPS_1849	Putative RND efflux system protein, MFP subunit	[TP0963-TP0965 (0.93032813)]
COG0577	COG0845	CPS_0575	CPS_0575	Putative ABC transporter, permease protein	CPS_5033	CPS_5033	Efflux transporter, RND family, MFP subunit	[TP0963-TP0965 (0.93032813)]
COG0577	COG0845	CPS_1812	CPS_1812	Putative permease {UniProtKB/TrEMBL:Q484H3}	CPS_3927	CPS_3927	Efflux transporter, RND family, MFP subunit	[TP0963-TP0965 (0.93032813)]
COG0577	COG0845	CPS_2641	CPS_2641	Putative ABC transporter, permease protein	CPS_1536	CPS_1536	Efflux transporter, MFP subunit, AcrA/E family	[TP0963-TP0965 (0.93032813)]
COG0577	COG0845	CPS_3505	CPS_3505	ABC transporter, permease protein	CPS_4324	CPS_4324	Type I secretion membrane fusion protein, HlyD	[TP0963-TP0965 (0.93032813)]
COG0577	COG0845	CPS_3505	CPS_3505	ABC transporter, permease protein	CPS_1234	CPS_1234	Efflux transporter, RND family, MFP subunit,	[TP0963-TP0965 (0.93032813)]
COG0577	COG0845	CPS_0575	CPS_0575	Putative ABC transporter, permease protein	CPS_1250	CPS_1250	Hypothetical protein {UniProtKB/TrEMBL:Q486M2}	[TP0963-TP0965 (0.93032813)]
COG0577	COG0845	CPS_3505	CPS_3505	ABC transporter, permease protein	CPS_4621	CPS_4621	Efflux transporter, RND family, MFP subunit	[TP0963-TP0965 (0.93032813)]
COG0577	COG0845	CPS_3505	CPS_3505	ABC transporter, permease protein	CPS_0746	CPS_0746	Efflux transporter, MFP subunit, AcrA/E family	[TP0963-TP0965 (0.93032813)]
COG0577	COG0845	CPS_3505	CPS_3505	ABC transporter, permease protein	CPS_1356	CPS_1356	Efflux transporter, MFP subunit, AcrA/E family	[TP0963-TP0965 (0.93032813)]
COG0577	COG0845	CPS_2641	CPS_2641	Putative ABC transporter, permease protein	CPS_2666	CPS_2666	Efflux transporter, RND family, MFP subunit,	[TP0963-TP0965 (0.93032813)]
COG0577	COG0845	CPS_1812	CPS_1812	Putative permease {UniProtKB/TrEMBL:Q484H3}	CPS_0774	CPS_0774	Efflux transporter, RND family, MFP subunit	[TP0963-TP0965 (0.93032813)]
COG0577	COG0845	CPS_2641	CPS_2641	Putative ABC transporter, permease protein	CPS_2118	CPS_2118	Efflux transporter, RND family, MFP subunit	[TP0963-TP0965 (0.93032813)]
COG0577	COG0845	CPS_1812	CPS_1812	Putative permease {UniProtKB/TrEMBL:Q484H3}	CPS_2118	CPS_2118	Efflux transporter, RND family, MFP subunit	[TP0963-TP0965 (0.93032813)]
COG0577	COG0845	CPS_2641	CPS_2641	Putative ABC transporter, permease protein	CPS_1962	CPS_1962	Efflux transporter, RND family, MFP subunit	[TP0963-TP0965 (0.93032813)]
COG0577	COG0845	CPS_1812	CPS_1812	Putative permease {UniProtKB/TrEMBL:Q484H3}	CPS_1356	CPS_1356	Efflux transporter, MFP subunit, AcrA/E family	[TP0963-TP0965 (0.93032813)]
COG0577	COG0845	CPS_3505	CPS_3505	ABC transporter, permease protein	CPS_1958	CPS_1958	Putative RND efflux system protein, MFP subunit	[TP0963-TP0965 (0.93032813)]
COG0577	COG0845	CPS_3505	CPS_3505	ABC transporter, permease protein	CPS_4702	CPS_4702	Efflux transporter, RND family, MFP subunit	[TP0963-TP0965 (0.93032813)]
COG0577	COG0845	CPS_2641	CPS_2641	Putative ABC transporter, permease protein	CPS_4415	CPS_4415	Efflux transporter, RND family, MFP subunit	[TP0963-TP0965 (0.93032813)]
COG0577	COG0845	CPS_3505	CPS_3505	ABC transporter, permease protein	CPS_1250	CPS_1250	Hypothetical protein {UniProtKB/TrEMBL:Q486M2}	[TP0963-TP0965 (0.93032813)]
COG0577	COG0845	CPS_2641	CPS_2641	Putative ABC transporter, permease protein	CPS_4484	CPS_4484	Efflux transporter, RND family, MFP subunit	[TP0963-TP0965 (0.93032813)]
COG0577	COG0845	CPS_1812	CPS_1812	Putative permease {UniProtKB/TrEMBL:Q484H3}	CPS_4484	CPS_4484	Efflux transporter, RND family, MFP subunit	[TP0963-TP0965 (0.93032813)]
COG0577	COG0845	CPS_1812	CPS_1812	Putative permease {UniProtKB/TrEMBL:Q484H3}	CPS_1234	CPS_1234	Efflux transporter, RND family, MFP subunit,	[TP0963-TP0965 (0.93032813)]
COG0577	COG0845	CPS_2641	CPS_2641	Putative ABC transporter, permease protein	CPS_0572	CPS_0572	Efflux transporter, RND family, MFP subunit	[TP0963-TP0965 (0.93032813)]
COG0577	COG0845	CPS_0575	CPS_0575	Putative ABC transporter, permease protein	CPS_0746	CPS_0746	Efflux transporter, MFP subunit, AcrA/E family	[TP0963-TP0965 (0.93032813)]
COG0577	COG0845	CPS_2641	CPS_2641	Putative ABC transporter, permease protein	CPS_3507	CPS_3507	Efflux transporter, RND family, MFP subunit	[TP0963-TP0965 (0.93032813)]
COG0577	COG0845	CPS_0575	CPS_0575	Putative ABC transporter, permease protein	CPS_3927	CPS_3927	Efflux transporter, RND family, MFP subunit	[TP0963-TP0965 (0.93032813)]
COG0577	COG0845	CPS_0575	CPS_0575	Putative ABC transporter, permease protein	CPS_2429	CPS_2429	Type I secretion membrane fusion protein, HlyD	[TP0963-TP0965 (0.93032813)]
COG0577	COG0845	CPS_2641	CPS_2641	Putative ABC transporter, permease protein	CPS_1234	CPS_1234	Efflux transporter, RND family, MFP subunit,	[TP0963-TP0965 (0.93032813)]
COG0577	COG0845	CPS_0575	CPS_0575	Putative ABC transporter, permease protein	CPS_2118	CPS_2118	Efflux transporter, RND family, MFP subunit	[TP0963-TP0965 (0.93032813)]
COG0577	COG0845	CPS_0575	CPS_0575	Putative ABC transporter, permease protein	CPS_1958	CPS_1958	Putative RND efflux system protein, MFP subunit	[TP0963-TP0965 (0.93032813)]
COG0577	COG0845	CPS_1812	CPS_1812	Putative permease {UniProtKB/TrEMBL:Q484H3}	CPS_1536	CPS_1536	Efflux transporter, MFP subunit, AcrA/E family	[TP0963-TP0965 (0.93032813)]
COG0577	COG0845	CPS_2641	CPS_2641	Putative ABC transporter, permease protein	CPS_0746	CPS_0746	Efflux transporter, MFP subunit, AcrA/E family	[TP0963-TP0965 (0.93032813)]
COG0577	COG0845	CPS_0575	CPS_0575	Putative ABC transporter, permease protein	CPS_4415	CPS_4415	Efflux transporter, RND family, MFP subunit	[TP0963-TP0965 (0.93032813)]
COG0577	COG0845	CPS_2641	CPS_2641	Putative ABC transporter, permease protein	CPS_2868	CPS_2868	Efflux transporter, RND family, MFP subunit	[TP0963-TP0965 (0.93032813)]
COG0577	COG0845	CPS_0575	CPS_0575	Putative ABC transporter, permease protein	CPS_1840	CPS_1840	Hypothetical protein {UniProtKB/TrEMBL:Q484E5}	[TP0963-TP0965 (0.93032813)]
COG0577	COG0845	CPS_3505	CPS_3505	ABC transporter, permease protein	CPS_4509	CPS_4509	Putative toxin secretion protein	[TP0963-TP0965 (0.93032813)]
COG0577	COG0845	CPS_3505	CPS_3505	ABC transporter, permease protein	CPS_2562	CPS_2562	Efflux transporter, RND family, MFP subunit	[TP0963-TP0965 (0.93032813)]
COG0577	COG0845	CPS_2641	CPS_2641	Putative ABC transporter, permease protein	CPS_1840	CPS_1840	Hypothetical protein {UniProtKB/TrEMBL:Q484E5}	[TP0963-TP0965 (0.93032813)]
COG0577	COG0845	CPS_2641	CPS_2641	Putative ABC transporter, permease protein	CPS_4324	CPS_4324	Type I secretion membrane fusion protein, HlyD	[TP0963-TP0965 (0.93032813)]
COG0577	COG0845	CPS_0575	CPS_0575	Putative ABC transporter, permease protein	CPS_1356	CPS_1356	Efflux transporter, MFP subunit, AcrA/E family	[TP0963-TP0965 (0.93032813)]
COG0577	COG0845	CPS_1812	CPS_1812	Putative permease {UniProtKB/TrEMBL:Q484H3}	CPS_1250	CPS_1250	Hypothetical protein {UniProtKB/TrEMBL:Q486M2}	[TP0963-TP0965 (0.93032813)]
COG0577	COG0845	CPS_0575	CPS_0575	Putative ABC transporter, permease protein	CPS_1962	CPS_1962	Efflux transporter, RND family, MFP subunit	[TP0963-TP0965 (0.93032813)]
COG0577	COG0845	CPS_0575	CPS_0575	Putative ABC transporter, permease protein	CPS_0774	CPS_0774	Efflux transporter, RND family, MFP subunit	[TP0963-TP0965 (0.93032813)]
COG0577	COG0845	CPS_0575	CPS_0575	Putative ABC transporter, permease protein	CPS_4509	CPS_4509	Putative toxin secretion protein	[TP0963-TP0965 (0.93032813)]
COG0577	COG0845	CPS_0575	CPS_0575	Putative ABC transporter, permease protein	CPS_2868	CPS_2868	Efflux transporter, RND family, MFP subunit	[TP0963-TP0965 (0.93032813)]
COG0577	COG0845	CPS_1812	CPS_1812	Putative permease {UniProtKB/TrEMBL:Q484H3}	CPS_0572	CPS_0572	Efflux transporter, RND family, MFP subunit	[TP0963-TP0965 (0.93032813)]
COG0577	COG0845	CPS_2641	CPS_2641	Putative ABC transporter, permease protein	CPS_4621	CPS_4621	Efflux transporter, RND family, MFP subunit	[TP0963-TP0965 (0.93032813)]
COG0577	COG0845	CPS_3505	CPS_3505	ABC transporter, permease protein	CPS_1840	CPS_1840	Hypothetical protein {UniProtKB/TrEMBL:Q484E5}	[TP0963-TP0965 (0.93032813)]
COG0577	COG0845	CPS_0575	CPS_0575	Putative ABC transporter, permease protein	CPS_2385	CPS_2385	Efflux transporter, RND family, MFP subunit	[TP0963-TP0965 (0.93032813)]
COG0577	COG0845	CPS_0575	CPS_0575	Putative ABC transporter, permease protein	CPS_4621	CPS_4621	Efflux transporter, RND family, MFP subunit	[TP0963-TP0965 (0.93032813)]
COG0577	COG0845	CPS_0575	CPS_0575	Putative ABC transporter, permease protein	CPS_4647	CPS_4647	Efflux transporter, RND family, MFP subunit	[TP0963-TP0965 (0.93032813)]
COG0577	COG0845	CPS_0575	CPS_0575	Putative ABC transporter, permease protein	CPS_4857	CPS_4857	Cation efflux system protein CusB	[TP0963-TP0965 (0.93032813)]
COG0577	COG0845	CPS_0575	CPS_0575	Putative ABC transporter, permease protein	CPS_4484	CPS_4484	Efflux transporter, RND family, MFP subunit	[TP0963-TP0965 (0.93032813)]
COG0577	COG0845	CPS_2641	CPS_2641	Putative ABC transporter, permease protein	CPS_2429	CPS_2429	Type I secretion membrane fusion protein, HlyD	[TP0963-TP0965 (0.93032813)]
COG0577	COG0845	CPS_2641	CPS_2641	Putative ABC transporter, permease protein	CPS_1958	CPS_1958	Putative RND efflux system protein, MFP subunit	[TP0963-TP0965 (0.93032813)]
COG0577	COG0845	CPS_1812	CPS_1812	Putative permease {UniProtKB/TrEMBL:Q484H3}	CPS_0746	CPS_0746	Efflux transporter, MFP subunit, AcrA/E family	[TP0963-TP0965 (0.93032813)]
COG0577	COG0845	CPS_3505	CPS_3505	ABC transporter, permease protein	CPS_2385	CPS_2385	Efflux transporter, RND family, MFP subunit	[TP0963-TP0965 (0.93032813)]
COG0577	COG0845	CPS_3505	CPS_3505	ABC transporter, permease protein	CPS_5033	CPS_5033	Efflux transporter, RND family, MFP subunit	[TP0963-TP0965 (0.93032813)]
COG0577	COG0845	CPS_0575	CPS_0575	Putative ABC transporter, permease protein	CPS_1849	CPS_1849	Putative RND efflux system protein, MFP subunit	[TP0963-TP0965 (0.93032813)]
COG0577	COG0845	CPS_0575	CPS_0575	Putative ABC transporter, permease protein	CPS_2562	CPS_2562	Efflux transporter, RND family, MFP subunit	[TP0963-TP0965 (0.93032813)]
COG0577	COG0845	CPS_2641	CPS_2641	Putative ABC transporter, permease protein	CPS_0774	CPS_0774	Efflux transporter, RND family, MFP subunit	[TP0963-TP0965 (0.93032813)]
COG0577	COG0845	CPS_0575	CPS_0575	Putative ABC transporter, permease protein	CPS_1536	CPS_1536	Efflux transporter, MFP subunit, AcrA/E family	[TP0963-TP0965 (0.93032813)]
COG0577	COG0845	CPS_1812	CPS_1812	Putative permease {UniProtKB/TrEMBL:Q484H3}	CPS_2385	CPS_2385	Efflux transporter, RND family, MFP subunit	[TP0963-TP0965 (0.93032813)]
COG0577	COG0845	CPS_1812	CPS_1812	Putative permease {UniProtKB/TrEMBL:Q484H3}	CPS_2562	CPS_2562	Efflux transporter, RND family, MFP subunit	[TP0963-TP0965 (0.93032813)]
COG0577	COG0845	CPS_1812	CPS_1812	Putative permease {UniProtKB/TrEMBL:Q484H3}	CPS_4415	CPS_4415	Efflux transporter, RND family, MFP subunit	[TP0963-TP0965 (0.93032813)]
COG0577	COG0845	CPS_3505	CPS_3505	ABC transporter, permease protein	CPS_2868	CPS_2868	Efflux transporter, RND family, MFP subunit	[TP0963-TP0965 (0.93032813)]
COG0577	COG0845	CPS_3505	CPS_3505	ABC transporter, permease protein	CPS_2429	CPS_2429	Type I secretion membrane fusion protein, HlyD	[TP0963-TP0965 (0.93032813)]
COG0577	COG0845	CPS_3505	CPS_3505	ABC transporter, permease protein	CPS_0572	CPS_0572	Efflux transporter, RND family, MFP subunit	[TP0963-TP0965 (0.93032813)]
COG0577	COG0845	CPS_2641	CPS_2641	Putative ABC transporter, permease protein	CPS_3927	CPS_3927	Efflux transporter, RND family, MFP subunit	[TP0963-TP0965 (0.93032813)]
COG0577	COG0845	CPS_2641	CPS_2641	Putative ABC transporter, permease protein	CPS_4509	CPS_4509	Putative toxin secretion protein	[TP0963-TP0965 (0.93032813)]
COG0577	COG0845	CPS_1812	CPS_1812	Putative permease {UniProtKB/TrEMBL:Q484H3}	CPS_4509	CPS_4509	Putative toxin secretion protein	[TP0963-TP0965 (0.93032813)]
COG0577	COG0845	CPS_1812	CPS_1812	Putative permease {UniProtKB/TrEMBL:Q484H3}	CPS_3507	CPS_3507	Efflux transporter, RND family, MFP subunit	[TP0963-TP0965 (0.93032813)]
COG0577	COG0845	CPS_0575	CPS_0575	Putative ABC transporter, permease protein	CPS_1234	CPS_1234	Efflux transporter, RND family, MFP subunit,	[TP0963-TP0965 (0.93032813)]
COG0577	COG0845	CPS_2641	CPS_2641	Putative ABC transporter, permease protein	CPS_1356	CPS_1356	Efflux transporter, MFP subunit, AcrA/E family	[TP0963-TP0965 (0.93032813)]
COG0577	COG0845	CPS_1812	CPS_1812	Putative permease {UniProtKB/TrEMBL:Q484H3}	CPS_4647	CPS_4647	Efflux transporter, RND family, MFP subunit	[TP0963-TP0965 (0.93032813)]
COG0577	COG0845	CPS_2641	CPS_2641	Putative ABC transporter, permease protein	CPS_2562	CPS_2562	Efflux transporter, RND family, MFP subunit	[TP0963-TP0965 (0.93032813)]
COG0577	COG0845	CPS_1812	CPS_1812	Putative permease {UniProtKB/TrEMBL:Q484H3}	CPS_2868	CPS_2868	Efflux transporter, RND family, MFP subunit	[TP0963-TP0965 (0.93032813)]
COG0333	COG1077	CPS_2294	rpmF	Ribosomal protein L32 {UniProtKB/TrEMBL:Q482K3}	CPS_4561	CPS_4561	Rod shape-determining protein MreB	[TP0807-TP0497 (0.61855906)]
COG0234	COG1200	CPS_0956	CPS_0956	Chaperone protein GroES	CPS_4976	CPS_4976	ATP-dependent DNA helicase RecG	[TP1013-TP0687 (0.84594196)]
COG0084	COG2201	CPS_2305	CPS_2305	Hydrolase, TatD family {UniProtKB/TrEMBL:Q482J2}	CPS_1523	cheB	Chemotaxis response regulator protein-glutamate methylesterase (EC 3.1.1.61)	[TP0994-TP0631 (0.71912634)]
COG0084	COG2201	CPS_1109	CPS_1109	Hydrolase, TatD family {UniProtKB/TrEMBL:Q487B2}	CPS_1523	cheB	Chemotaxis response regulator protein-glutamate methylesterase (EC 3.1.1.61)	[TP0994-TP0631 (0.71912634)]
COG0084	COG2201	CPS_0167	CPS_0167	Deoxyribonuclease TatD {UniProtKB/TrEMBL:Q48AH8}	CPS_1523	cheB	Chemotaxis response regulator protein-glutamate methylesterase (EC 3.1.1.61)	[TP0994-TP0631 (0.71912634)]
COG1671	COG2812	CPS_3584	CPS_3584	Hypothetical protein {UniProtKB/TrEMBL:Q47Y68}	CPS_3744	CPS_3744	DNA polymerase III, gamma/tau subunit	[TP0845-TP1005 (0.5704539)]
COG0608	COG2206	CPS_4094	CPS_4094	Single-stranded-DNA-specific exonuclease RecJ	CPS_4619	CPS_4619	HD domain protein {UniProtKB/TrEMBL:Q47VA6}	[TP0704-TP0912 (0.7469796)]
COG0060	COG0681	CPS_1182	ileS	Isoleucyl-tRNA synthetase (EC 6.1.1.5) (Isoleucine--tRNA ligase) (IleRS)	CPS_0009	CPS_0009	Signal peptidase I {UniProtKB/TrEMBL:Q48AT9}	[TP0452-TP0185 (0.79878455)]
COG0060	COG0681	CPS_1182	ileS	Isoleucyl-tRNA synthetase (EC 6.1.1.5) (Isoleucine--tRNA ligase) (IleRS)	CPS_1803	CPS_1803	Signal peptidase I {UniProtKB/TrEMBL:Q484I1}	[TP0452-TP0185 (0.79878455)]
COG0060	COG0681	CPS_1182	ileS	Isoleucyl-tRNA synthetase (EC 6.1.1.5) (Isoleucine--tRNA ligase) (IleRS)	CPS_4123	CPS_4123	Signal peptidase I {UniProtKB/TrEMBL:Q47WP4}	[TP0452-TP0185 (0.79878455)]
COG1344	COG2236	CPS_1490	CPS_1490	Flagellin {UniProtKB/TrEMBL:Q485N3}	CPS_3834	CPS_3834	Putative hypoxanthine phosphoribosyltransferase	[TP0868-TP0050 (0.7570204)]
COG1344	COG2236	CPS_1488	CPS_1488	Flagellin {UniProtKB/TrEMBL:Q485N5}	CPS_3834	CPS_3834	Putative hypoxanthine phosphoribosyltransferase	[TP0868-TP0050 (0.7570204)]
COG1344	COG2236	CPS_1487	CPS_1487	Flagellar hook-associated protein FlgL	CPS_3834	CPS_3834	Putative hypoxanthine phosphoribosyltransferase	[TP0868-TP0050 (0.7570204)]
COG0558	COG2239	CPS_3269	CPS_3269	CDP-diacylglycerol--glycerol-3-phosphate	CPS_4549	CPS_4549	Magnesium transporter {UniProtKB/TrEMBL:Q47VH5}	[TP0256-TP0917 (0.6007029)]
COG1344	COG1815	CPS_1487	CPS_1487	Flagellar hook-associated protein FlgL	CPS_1477	CPS_1477	Flagellar basal-body rod protein FlgB	[TP0870-TP0396 (0.7209834)]
COG1344	COG1815	CPS_1488	CPS_1488	Flagellin {UniProtKB/TrEMBL:Q485N5}	CPS_1477	CPS_1477	Flagellar basal-body rod protein FlgB	[TP0870-TP0396 (0.7209834)]
COG1344	COG1815	CPS_1490	CPS_1490	Flagellin {UniProtKB/TrEMBL:Q485N3}	CPS_1477	CPS_1477	Flagellar basal-body rod protein FlgB	[TP0870-TP0396 (0.7209834)]
COG0242	COG1879	CPS_0407	CPS_0407	Polypeptide deformylase	CPS_1827	CPS_1827	Periplasmic protein TorT	[TP0757-TP0684 (0.80039173)]
COG0242	COG1879	CPS_0020	CPS_0020	Polypeptide deformylase	CPS_1827	CPS_1827	Periplasmic protein TorT	[TP0757-TP0684 (0.80039173)]
COG0257	COG1749	CPS_0622	CPS_0622	Ribosomal protein L36 {UniProtKB/TrEMBL:Q488Z2}	CPS_1480	CPS_1480	Flagellar hook protein FlgE	[TP0209-TP0727 (0.6772987)]
COG0652	COG1879	CPS_3793	CPS_3793	Peptidyl-prolyl cis-trans isomerase B	CPS_1827	CPS_1827	Periplasmic protein TorT	[TP0947-TP0684 (0.5775195)]
COG0652	COG1879	CPS_1329	CPS_1329	Peptidyl-prolyl cis-trans isomerase,	CPS_1827	CPS_1827	Periplasmic protein TorT	[TP0947-TP0684 (0.5775195)]
COG0652	COG1879	CPS_0643	CPS_0643	Peptidyl-prolyl cis-trans isomerase A	CPS_1827	CPS_1827	Periplasmic protein TorT	[TP0947-TP0684 (0.5775195)]
COG0652	COG1879	CPS_4968	CPS_4968	Peptidyl-prolyl cis-trans isomerase,	CPS_1827	CPS_1827	Periplasmic protein TorT	[TP0947-TP0684 (0.5775195)]
COG0652	COG1879	CPS_0709	CPS_0709	Peptidyl-prolyl cis-trans isomerase A	CPS_1827	CPS_1827	Periplasmic protein TorT	[TP0947-TP0684 (0.5775195)]
COG1352	COG1815	CPS_1476	CPS_1476	Chemotaxis protein methyltransferase CheR	CPS_1477	CPS_1477	Flagellar basal-body rod protein FlgB	[TP0630-TP0396 (0.7590469)]
COG0459	COG2236	CPS_0957	CPS_0957	Chaperone protein GroEL	CPS_3834	CPS_3834	Putative hypoxanthine phosphoribosyltransferase	[TP0030-TP0050 (0.733236)]
COG1352	COG1595	CPS_1476	CPS_1476	Chemotaxis protein methyltransferase CheR	CPS_4129	CPS_4129	RNA polymerase sigma-24 factor	[TP0630-TP0092 (0.6191048)]
COG1352	COG1595	CPS_1476	CPS_1476	Chemotaxis protein methyltransferase CheR	CPS_1377	CPS_1377	RNA polymerase sigma factor, sigma-70 family	[TP0630-TP0092 (0.6191048)]
COG1352	COG1595	CPS_1476	CPS_1476	Chemotaxis protein methyltransferase CheR	CPS_3165	CPS_3165	RNA polymerase sigma-70 factor, ECF subfamily	[TP0630-TP0092 (0.6191048)]
COG1352	COG1595	CPS_1476	CPS_1476	Chemotaxis protein methyltransferase CheR	CPS_3852	CPS_3852	RNA polymerase sigma factor, sigma-70 family	[TP0630-TP0092 (0.6191048)]
COG1352	COG1595	CPS_1476	CPS_1476	Chemotaxis protein methyltransferase CheR	CPS_0243	CPS_0243	Putative RNA polymerase sigma-70 factor FecI	[TP0630-TP0092 (0.6191048)]
COG1352	COG1595	CPS_1476	CPS_1476	Chemotaxis protein methyltransferase CheR	CPS_0962	CPS_0962	RNA polymerase sigma-70 factor, ECF subfamily	[TP0630-TP0092 (0.6191048)]
COG1352	COG1595	CPS_1476	CPS_1476	Chemotaxis protein methyltransferase CheR	CPS_0794	CPS_0794	RNA polymerase sigma factor, sigma-70 family	[TP0630-TP0092 (0.6191048)]
COG1352	COG1595	CPS_1476	CPS_1476	Chemotaxis protein methyltransferase CheR	CPS_4364	CPS_4364	RNA polymerase sigma-70 factor, ECF subfamily	[TP0630-TP0092 (0.6191048)]
COG1352	COG1595	CPS_1476	CPS_1476	Chemotaxis protein methyltransferase CheR	CPS_3959	CPS_3959	RNA polymerase sigma factor, sigma-70 family	[TP0630-TP0092 (0.6191048)]
COG1352	COG1595	CPS_1476	CPS_1476	Chemotaxis protein methyltransferase CheR	CPS_4850	CPS_4850	RNA polymerase sigma factor, sigma-70 family	[TP0630-TP0092 (0.6191048)]
COG1352	COG1595	CPS_1476	CPS_1476	Chemotaxis protein methyltransferase CheR	CPS_2816	CPS_2816	Putative RNA polymerase sigma-70 factor FecI	[TP0630-TP0092 (0.6191048)]
COG1558	COG1776	CPS_1478	CPS_1478	Flagellar basal-body rod protein FlgC	CPS_3578	CPS_3578	Response regulator {UniProtKB/TrEMBL:Q47Y74}	[TP0397-TP0720 (0.6910892)]
COG1558	COG1776	CPS_1478	CPS_1478	Flagellar basal-body rod protein FlgC	CPS_4294	CPS_4294	Putative chemotaxis protein	[TP0397-TP0720 (0.6910892)]
COG1344	COG4786	CPS_1487	CPS_1487	Flagellar hook-associated protein FlgL	CPS_1482	CPS_1482	Flagellar basal-body rod protein FlgG	[TP0792-TP0961 (0.7009321), TP0659-TP0961 (0.6018447)]
COG1344	COG4786	CPS_1490	CPS_1490	Flagellin {UniProtKB/TrEMBL:Q485N3}	CPS_1482	CPS_1482	Flagellar basal-body rod protein FlgG	[TP0792-TP0961 (0.7009321), TP0659-TP0961 (0.6018447)]
COG1344	COG4786	CPS_1488	CPS_1488	Flagellin {UniProtKB/TrEMBL:Q485N5}	CPS_1482	CPS_1482	Flagellar basal-body rod protein FlgG	[TP0792-TP0961 (0.7009321), TP0659-TP0961 (0.6018447)]
COG0593	COG1077	CPS_0001	CPS_0001	Chromosomal replication initiator protein DnaA	CPS_4561	CPS_4561	Rod shape-determining protein MreB	[TP0001-TP0497 (0.678435)]
COG0593	COG1077	CPS_3194	CPS_3194	Hypothetical protein {UniProtKB/TrEMBL:Q47Z80}	CPS_4561	CPS_4561	Rod shape-determining protein MreB	[TP0001-TP0497 (0.678435)]
COG0249	COG0357	CPS_4137	mutS	DNA mismatch repair protein mutS	CPS_5046	gidB	Methyltransferase gidB (EC 2.1.-.-) (Glucose-inhibited division protein B)	[TP0328-TP0946 (0.7367136)]
COG0465	COG0465	CPS_3452	CPS_3452	ATP-dependent metalloprotease FtsH	CPS_3452	CPS_3452	ATP-dependent metalloprotease FtsH	[TP0330-TP0330 (0.73856413)]
COG1558	COG1792	CPS_1478	CPS_1478	Flagellar basal-body rod protein FlgC	CPS_4559	CPS_4559	Rod shape-determining protein MreC	[TP0397-TP0498 (0.58822864)]
COG0817	COG1558	CPS_2115	ruvC	Crossover junction endodeoxyribonuclease ruvC (EC 3.1.22.4) (Holliday junction nuclease ruvC) (Holliday junction resolvase ruvC)	CPS_1478	CPS_1478	Flagellar basal-body rod protein FlgC	[TP0517-TP0397 (0.53212774)]
COG0592	COG1344	CPS_0002	CPS_0002	DNA polymerase III, beta subunit	CPS_1488	CPS_1488	Flagellin {UniProtKB/TrEMBL:Q485N5}	[TP0002-TP0659 (0.6618167)]
COG0592	COG1344	CPS_0002	CPS_0002	DNA polymerase III, beta subunit	CPS_1490	CPS_1490	Flagellin {UniProtKB/TrEMBL:Q485N3}	[TP0002-TP0659 (0.6618167)]
COG0592	COG1344	CPS_0002	CPS_0002	DNA polymerase III, beta subunit	CPS_1487	CPS_1487	Flagellar hook-associated protein FlgL	[TP0002-TP0659 (0.6618167)]
COG0860	COG1192	CPS_0322	CPS_0322	N-acetylmuramoyl-L-alanine amidase	CPS_0207	CPS_0207	ParA family protein {UniProtKB/TrEMBL:Q48AD9}	[TP0247-TP0272 (0.7527567)]
COG0860	COG1192	CPS_0322	CPS_0322	N-acetylmuramoyl-L-alanine amidase	CPS_5045	CPS_5045	ParA family protein {UniProtKB/TrEMBL:Q47U40}	[TP0247-TP0272 (0.7527567)]
COG0860	COG1192	CPS_0322	CPS_0322	N-acetylmuramoyl-L-alanine amidase	CPS_1526	CPS_1526	ParA family protein {UniProtKB/TrEMBL:Q485J7}	[TP0247-TP0272 (0.7527567)]
COG0242	COG0272	CPS_0020	CPS_0020	Polypeptide deformylase	CPS_3466	CPS_3466	DNA ligase, NAD-dependent	[TP0757-TP0634 (0.68197167)]
COG0242	COG0272	CPS_0407	CPS_0407	Polypeptide deformylase	CPS_3466	CPS_3466	DNA ligase, NAD-dependent	[TP0757-TP0634 (0.68197167)]
COG0265	COG0817	CPS_4346	CPS_4346	Serine protease DegP {UniProtKB/TrEMBL:Q47W27}	CPS_2115	ruvC	Crossover junction endodeoxyribonuclease ruvC (EC 3.1.22.4) (Holliday junction nuclease ruvC) (Holliday junction resolvase ruvC)	[TP0773-TP0517 (0.5118523)]
COG0265	COG0817	CPS_4143	CPS_4143	Trypsin family protein {UniProtKB/TrEMBL:Q47WM5}	CPS_2115	ruvC	Crossover junction endodeoxyribonuclease ruvC (EC 3.1.22.4) (Holliday junction nuclease ruvC) (Holliday junction resolvase ruvC)	[TP0773-TP0517 (0.5118523)]
COG0265	COG0817	CPS_4347	CPS_4347	Serine protease DegS {UniProtKB/TrEMBL:Q47W26}	CPS_2115	ruvC	Crossover junction endodeoxyribonuclease ruvC (EC 3.1.22.4) (Holliday junction nuclease ruvC) (Holliday junction resolvase ruvC)	[TP0773-TP0517 (0.5118523)]
COG0265	COG0817	CPS_4394	CPS_4394	Serine protease {UniProtKB/TrEMBL:Q47VX9}	CPS_2115	ruvC	Crossover junction endodeoxyribonuclease ruvC (EC 3.1.22.4) (Holliday junction nuclease ruvC) (Holliday junction resolvase ruvC)	[TP0773-TP0517 (0.5118523)]
COG0187	COG0358	CPS_4176	CPS_4176	DNA topoisomerase IV, B subunit	CPS_4335	CPS_4335	DNA primase {UniProtKB/TrEMBL:Q47W38}	[TP1006-TP0492 (0.55112576)]
COG0187	COG0358	CPS_0004	CPS_0004	DNA gyrase, B subunit {UniProtKB/TrEMBL:Q48AS4}	CPS_4335	CPS_4335	DNA primase {UniProtKB/TrEMBL:Q47W38}	[TP1006-TP0492 (0.55112576)]
COG0301	COG0514	CPS_1094	CPS_1094	Thiamine biosynthesis protein ThiI	CPS_0083	CPS_0083	ATP-dependent DNA helicase RecQ	[TP0559-TP0103 (0.6411465)]
COG1154	COG2812	CPS_1088	CPS_1088	1-deoxy-D-xylulose-5-phosphate synthase	CPS_3744	CPS_3744	DNA polymerase III, gamma/tau subunit	[TP0824-TP1005 (0.68180764)]
COG0223	COG1551	CPS_0019	CPS_0019	Methionyl-tRNA formyltransferase	CPS_1043	CPS_1043	Carbon storage regulator	[TP0756-TP0657 (0.72355264)]
COG0237	COG0552	CPS_4450	coaE	Dephospho-CoA kinase (EC 2.7.1.24) (Dephosphocoenzyme A kinase)	CPS_0157	CPS_0157	Signal recognition particle-docking protein FtsY	[TP0296-TP0578 (0.7885255)]
COG0080	COG0265	CPS_4773	CPS_4773	Ribosomal protein L11 {UniProtKB/TrEMBL:Q47UV5}	CPS_4143	CPS_4143	Trypsin family protein {UniProtKB/TrEMBL:Q47WM5}	[TP0237-TP0773 (0.6164146)]
COG0080	COG0265	CPS_4773	CPS_4773	Ribosomal protein L11 {UniProtKB/TrEMBL:Q47UV5}	CPS_4346	CPS_4346	Serine protease DegP {UniProtKB/TrEMBL:Q47W27}	[TP0237-TP0773 (0.6164146)]
COG0080	COG0265	CPS_4773	CPS_4773	Ribosomal protein L11 {UniProtKB/TrEMBL:Q47UV5}	CPS_4347	CPS_4347	Serine protease DegS {UniProtKB/TrEMBL:Q47W26}	[TP0237-TP0773 (0.6164146)]
COG0080	COG0265	CPS_4773	CPS_4773	Ribosomal protein L11 {UniProtKB/TrEMBL:Q47UV5}	CPS_4394	CPS_4394	Serine protease {UniProtKB/TrEMBL:Q47VX9}	[TP0237-TP0773 (0.6164146)]
COG2812	COG2812	CPS_3744	CPS_3744	DNA polymerase III, gamma/tau subunit	CPS_3744	CPS_3744	DNA polymerase III, gamma/tau subunit	[TP1005-TP1005 (0.52391654)]
COG0223	COG0234	CPS_0019	CPS_0019	Methionyl-tRNA formyltransferase	CPS_0956	CPS_0956	Chaperone protein GroES	[TP0756-TP1013 (0.64276713)]
COG0357	COG0459	CPS_5046	gidB	Methyltransferase gidB (EC 2.1.-.-) (Glucose-inhibited division protein B)	CPS_0957	CPS_0957	Chaperone protein GroEL	[TP0946-TP0030 (0.68326145)]
COG0664	COG1074	CPS_2085	CPS_2085	Cyclic nucleotide binding protein	CPS_2768	CPS_2768	Exodeoxyribonuclease V, beta subunit	[TP0089-TP0898 (0.8304331)]
COG0664	COG1074	CPS_1996	CPS_1996	Transcriptional regulator, Crp/Fnr family	CPS_2768	CPS_2768	Exodeoxyribonuclease V, beta subunit	[TP0089-TP0898 (0.8304331)]
COG0664	COG1074	CPS_1315	CPS_1315	Hypothetical protein {UniProtKB/TrEMBL:Q486F7}	CPS_2768	CPS_2768	Exodeoxyribonuclease V, beta subunit	[TP0089-TP0898 (0.8304331)]
COG0664	COG1074	CPS_2731	CPS_2731	Cyclic nucleotide-binding domain protein	CPS_2768	CPS_2768	Exodeoxyribonuclease V, beta subunit	[TP0089-TP0898 (0.8304331)]
COG0664	COG1074	CPS_1987	CPS_1987	Fumarate/nitrate reduction regulatory protein	CPS_2768	CPS_2768	Exodeoxyribonuclease V, beta subunit	[TP0089-TP0898 (0.8304331)]
COG0223	COG0242	CPS_0019	CPS_0019	Methionyl-tRNA formyltransferase	CPS_0407	CPS_0407	Polypeptide deformylase	[TP0756-TP0757 (0.8300303)]
COG0223	COG0242	CPS_0019	CPS_0019	Methionyl-tRNA formyltransferase	CPS_0020	CPS_0020	Polypeptide deformylase	[TP0756-TP0757 (0.8300303)]
COG0233	COG0359	CPS_1556	CPS_1556	Ribosome recycling factor	CPS_0418	rplI	Ribosomal protein L9 {UniProtKB/TrEMBL:Q489T8}	[TP0604-TP0060 (0.5105792)]
COG0012	COG0457	CPS_3560	CPS_3560	GTP-binding protein YchF	CPS_3751	CPS_3751	TPR domain protein {UniProtKB/TrEMBL:Q47XQ2}	[TP0124-TP0067 (0.81355333)]
COG0012	COG0457	CPS_3560	CPS_3560	GTP-binding protein YchF	CPS_4275	CPS_4275	TPR domain/sulfotransferase domain protein	[TP0124-TP0067 (0.81355333)]
COG0012	COG0457	CPS_3560	CPS_3560	GTP-binding protein YchF	CPS_3971	CPS_3971	TPR domain protein {UniProtKB/TrEMBL:Q47X41}	[TP0124-TP0067 (0.81355333)]
COG0012	COG0457	CPS_3560	CPS_3560	GTP-binding protein YchF	CPS_4327	CPS_4327	TPR domain protein {UniProtKB/TrEMBL:Q47W45}	[TP0124-TP0067 (0.81355333)]
COG0012	COG0457	CPS_3560	CPS_3560	GTP-binding protein YchF	CPS_0310	CPS_0310	TPR domain protein {UniProtKB/TrEMBL:Q48A37}	[TP0124-TP0067 (0.81355333)]
COG0012	COG0457	CPS_3560	CPS_3560	GTP-binding protein YchF	CPS_4377	CPS_4377	Hypothetical protein {UniProtKB/TrEMBL:Q47VZ6}	[TP0124-TP0067 (0.81355333)]
COG0552	COG1061	CPS_0157	CPS_0157	Signal recognition particle-docking protein FtsY	CPS_1302	CPS_1302	Putative helicase {UniProtKB/TrEMBL:Q486H0}	[TP0578-TP0380 (0.62695336)]
COG0265	COG0492	CPS_4346	CPS_4346	Serine protease DegP {UniProtKB/TrEMBL:Q47W27}	CPS_1923	CPS_1923	Pyridine nucleotide-disulfide oxidoreductase	[TP0773-TP0814 (0.6926654)]
COG0265	COG0492	CPS_4143	CPS_4143	Trypsin family protein {UniProtKB/TrEMBL:Q47WM5}	CPS_1923	CPS_1923	Pyridine nucleotide-disulfide oxidoreductase	[TP0773-TP0814 (0.6926654)]
COG0265	COG0492	CPS_4346	CPS_4346	Serine protease DegP {UniProtKB/TrEMBL:Q47W27}	CPS_2762	CPS_2762	Thioredoxin-disulfide reductase	[TP0773-TP0814 (0.6926654)]
COG0265	COG0492	CPS_4347	CPS_4347	Serine protease DegS {UniProtKB/TrEMBL:Q47W26}	CPS_1923	CPS_1923	Pyridine nucleotide-disulfide oxidoreductase	[TP0773-TP0814 (0.6926654)]
COG0265	COG0492	CPS_4394	CPS_4394	Serine protease {UniProtKB/TrEMBL:Q47VX9}	CPS_1923	CPS_1923	Pyridine nucleotide-disulfide oxidoreductase	[TP0773-TP0814 (0.6926654)]
COG0265	COG0492	CPS_4394	CPS_4394	Serine protease {UniProtKB/TrEMBL:Q47VX9}	CPS_2762	CPS_2762	Thioredoxin-disulfide reductase	[TP0773-TP0814 (0.6926654)]
COG0265	COG0492	CPS_4143	CPS_4143	Trypsin family protein {UniProtKB/TrEMBL:Q47WM5}	CPS_2762	CPS_2762	Thioredoxin-disulfide reductase	[TP0773-TP0814 (0.6926654)]
COG0265	COG0492	CPS_4347	CPS_4347	Serine protease DegS {UniProtKB/TrEMBL:Q47W26}	CPS_2762	CPS_2762	Thioredoxin-disulfide reductase	[TP0773-TP0814 (0.6926654)]
COG1377	COG2239	CPS_1515	CPS_1515	Flagellar biosynthetic protein FlhB	CPS_4549	CPS_4549	Magnesium transporter {UniProtKB/TrEMBL:Q47VH5}	[TP0715-TP0917 (0.53720385)]
COG0124	COG0608	CPS_4251	hisS	Histidyl-tRNA synthetase (EC 6.1.1.21) (Histidine--tRNA ligase) (HisRS)	CPS_4094	CPS_4094	Single-stranded-DNA-specific exonuclease RecJ	[TP0641-TP0704 (0.75894904)]
COG0465	COG0772	CPS_3452	CPS_3452	ATP-dependent metalloprotease FtsH	CPS_4466	CPS_4466	Cell division protein FtsW	[TP0330-TP0387 (0.8016956)]
COG0465	COG0772	CPS_3452	CPS_3452	ATP-dependent metalloprotease FtsH	CPS_1714	CPS_1714	Rod shape-determining protein RodA	[TP0330-TP0387 (0.8016956)]
COG0234	COG0792	CPS_0956	CPS_0956	Chaperone protein GroES	CPS_4433	CPS_4433	Hypothetical protein {UniProtKB/TrEMBL:Q47VU1}	[TP1013-TP0913 (0.7815084)]
COG0457	COG1426	CPS_4275	CPS_4275	TPR domain/sulfotransferase domain protein	CPS_4253	CPS_4253	Hypothetical protein {UniProtKB/TrEMBL:Q47WB9}	[TP0268-TP0334 (0.739808)]
COG0457	COG1426	CPS_0310	CPS_0310	TPR domain protein {UniProtKB/TrEMBL:Q48A37}	CPS_4253	CPS_4253	Hypothetical protein {UniProtKB/TrEMBL:Q47WB9}	[TP0268-TP0334 (0.739808)]
COG0457	COG1426	CPS_4377	CPS_4377	Hypothetical protein {UniProtKB/TrEMBL:Q47VZ6}	CPS_4253	CPS_4253	Hypothetical protein {UniProtKB/TrEMBL:Q47WB9}	[TP0268-TP0334 (0.739808)]
COG0457	COG1426	CPS_3751	CPS_3751	TPR domain protein {UniProtKB/TrEMBL:Q47XQ2}	CPS_4253	CPS_4253	Hypothetical protein {UniProtKB/TrEMBL:Q47WB9}	[TP0268-TP0334 (0.739808)]
COG0457	COG1426	CPS_3971	CPS_3971	TPR domain protein {UniProtKB/TrEMBL:Q47X41}	CPS_4253	CPS_4253	Hypothetical protein {UniProtKB/TrEMBL:Q47WB9}	[TP0268-TP0334 (0.739808)]
COG0457	COG1426	CPS_4327	CPS_4327	TPR domain protein {UniProtKB/TrEMBL:Q47W45}	CPS_4253	CPS_4253	Hypothetical protein {UniProtKB/TrEMBL:Q47WB9}	[TP0268-TP0334 (0.739808)]
COG0192	COG0217	CPS_1256	metK	S-adenosylmethionine synthetase (EC 2.5.1.6) (Methionine adenosyltransferase) (AdoMet synthetase) (MAT)	CPS_4169	CPS_4169	Hypothetical protein {UniProtKB/TrEMBL:Q47WK1}	[TP0794-TP0474 (0.71912634)]
COG0201	COG2239	CPS_0621	CPS_0621	Preprotein translocase, SecY subunit	CPS_4549	CPS_4549	Magnesium transporter {UniProtKB/TrEMBL:Q47VH5}	[TP0208-TP0917 (0.5527395)]
COG0092	COG0301	CPS_0867	rpsC	Ribosomal protein S3 {UniProtKB/TrEMBL:Q487Z9}	CPS_1094	CPS_1094	Thiamine biosynthesis protein ThiI	[TP0195-TP0559 (0.66944)]
COG0860	COG1214	CPS_0322	CPS_0322	N-acetylmuramoyl-L-alanine amidase	CPS_1185	CPS_1185	Putative glycoprotease family protein	[TP0247-TP0876 (0.6334264)]
COG0477	COG0845	CPS_2043	CPS_2043	Major facilitator family transporter	CPS_2562	CPS_2562	Efflux transporter, RND family, MFP subunit	[TP0840-TP0965 (0.8653204)]
COG0477	COG0845	CPS_0922	CPS_0922	Major facilitator family transporter	CPS_4647	CPS_4647	Efflux transporter, RND family, MFP subunit	[TP0840-TP0965 (0.8653204)]
COG0477	COG0845	CPS_4896	CPS_4896	Putative membrane protein	CPS_1356	CPS_1356	Efflux transporter, MFP subunit, AcrA/E family	[TP0840-TP0965 (0.8653204)]
COG0477	COG0845	CPS_3149	CPS_3149	Putative membrane protein	CPS_2118	CPS_2118	Efflux transporter, RND family, MFP subunit	[TP0840-TP0965 (0.8653204)]
COG0477	COG0845	CPS_1258	CPS_1258	Putative MFS transporter family protein	CPS_4415	CPS_4415	Efflux transporter, RND family, MFP subunit	[TP0840-TP0965 (0.8653204)]
COG0477	COG0845	CPS_2851	CPS_2851	Major facilitator superfamily protein	CPS_0289	CPS_0289	Efflux transporter, RND family, MFP subunit	[TP0840-TP0965 (0.8653204)]
COG0477	COG0845	CPS_0706	CPS_0706	Putative ampG protein {UniProtKB/TrEMBL:Q488Q8}	CPS_0774	CPS_0774	Efflux transporter, RND family, MFP subunit	[TP0840-TP0965 (0.8653204)]
COG0477	COG0845	CPS_4611	CPS_4611	Multidrug resistance transporter, Bcr/CflA family	CPS_1356	CPS_1356	Efflux transporter, MFP subunit, AcrA/E family	[TP0840-TP0965 (0.8653204)]
COG0477	COG0845	CPS_4896	CPS_4896	Putative membrane protein	CPS_2666	CPS_2666	Efflux transporter, RND family, MFP subunit,	[TP0840-TP0965 (0.8653204)]
COG0477	COG0845	CPS_0706	CPS_0706	Putative ampG protein {UniProtKB/TrEMBL:Q488Q8}	CPS_4484	CPS_4484	Efflux transporter, RND family, MFP subunit	[TP0840-TP0965 (0.8653204)]
COG0477	COG0845	CPS_1324	CPS_1324	Putative membrane protein	CPS_0774	CPS_0774	Efflux transporter, RND family, MFP subunit	[TP0840-TP0965 (0.8653204)]
COG0477	COG0845	CPS_0986	CPS_0986	Major facilitator family transporter	CPS_1840	CPS_1840	Hypothetical protein {UniProtKB/TrEMBL:Q484E5}	[TP0840-TP0965 (0.8653204)]
COG0477	COG0845	CPS_0986	CPS_0986	Major facilitator family transporter	CPS_4415	CPS_4415	Efflux transporter, RND family, MFP subunit	[TP0840-TP0965 (0.8653204)]
COG0477	COG0845	CPS_4611	CPS_4611	Multidrug resistance transporter, Bcr/CflA family	CPS_0289	CPS_0289	Efflux transporter, RND family, MFP subunit	[TP0840-TP0965 (0.8653204)]
COG0477	COG0845	CPS_4013	CPS_4013	Putative membrane protein	CPS_4324	CPS_4324	Type I secretion membrane fusion protein, HlyD	[TP0840-TP0965 (0.8653204)]
COG0477	COG0845	CPS_1909	CPS_1909	Major facilitator family transporter	CPS_1849	CPS_1849	Putative RND efflux system protein, MFP subunit	[TP0840-TP0965 (0.8653204)]
COG0477	COG0845	CPS_1324	CPS_1324	Putative membrane protein	CPS_1356	CPS_1356	Efflux transporter, MFP subunit, AcrA/E family	[TP0840-TP0965 (0.8653204)]
COG0477	COG0845	CPS_2043	CPS_2043	Major facilitator family transporter	CPS_4647	CPS_4647	Efflux transporter, RND family, MFP subunit	[TP0840-TP0965 (0.8653204)]
COG0477	COG0845	CPS_1258	CPS_1258	Putative MFS transporter family protein	CPS_2385	CPS_2385	Efflux transporter, RND family, MFP subunit	[TP0840-TP0965 (0.8653204)]
COG0477	COG0845	CPS_4013	CPS_4013	Putative membrane protein	CPS_2385	CPS_2385	Efflux transporter, RND family, MFP subunit	[TP0840-TP0965 (0.8653204)]
COG0477	COG0845	CPS_2851	CPS_2851	Major facilitator superfamily protein	CPS_1356	CPS_1356	Efflux transporter, MFP subunit, AcrA/E family	[TP0840-TP0965 (0.8653204)]
COG0477	COG0845	CPS_0986	CPS_0986	Major facilitator family transporter	CPS_1234	CPS_1234	Efflux transporter, RND family, MFP subunit,	[TP0840-TP0965 (0.8653204)]
COG0477	COG0845	CPS_1909	CPS_1909	Major facilitator family transporter	CPS_1958	CPS_1958	Putative RND efflux system protein, MFP subunit	[TP0840-TP0965 (0.8653204)]
COG0477	COG0845	CPS_1324	CPS_1324	Putative membrane protein	CPS_1250	CPS_1250	Hypothetical protein {UniProtKB/TrEMBL:Q486M2}	[TP0840-TP0965 (0.8653204)]
COG0477	COG0845	CPS_0975	CPS_0975	Putative membrane protein	CPS_1962	CPS_1962	Efflux transporter, RND family, MFP subunit	[TP0840-TP0965 (0.8653204)]
COG0477	COG0845	CPS_0975	CPS_0975	Putative membrane protein	CPS_4702	CPS_4702	Efflux transporter, RND family, MFP subunit	[TP0840-TP0965 (0.8653204)]
COG0477	COG0845	CPS_1258	CPS_1258	Putative MFS transporter family protein	CPS_3507	CPS_3507	Efflux transporter, RND family, MFP subunit	[TP0840-TP0965 (0.8653204)]
COG0477	COG0845	CPS_0986	CPS_0986	Major facilitator family transporter	CPS_4857	CPS_4857	Cation efflux system protein CusB	[TP0840-TP0965 (0.8653204)]
COG0477	COG0845	CPS_0922	CPS_0922	Major facilitator family transporter	CPS_3507	CPS_3507	Efflux transporter, RND family, MFP subunit	[TP0840-TP0965 (0.8653204)]
COG0477	COG0845	CPS_4611	CPS_4611	Multidrug resistance transporter, Bcr/CflA family	CPS_4509	CPS_4509	Putative toxin secretion protein	[TP0840-TP0965 (0.8653204)]
COG0477	COG0845	CPS_4611	CPS_4611	Multidrug resistance transporter, Bcr/CflA family	CPS_2429	CPS_2429	Type I secretion membrane fusion protein, HlyD	[TP0840-TP0965 (0.8653204)]
COG0477	COG0845	CPS_0975	CPS_0975	Putative membrane protein	CPS_3507	CPS_3507	Efflux transporter, RND family, MFP subunit	[TP0840-TP0965 (0.8653204)]
COG0477	COG0845	CPS_0986	CPS_0986	Major facilitator family transporter	CPS_1250	CPS_1250	Hypothetical protein {UniProtKB/TrEMBL:Q486M2}	[TP0840-TP0965 (0.8653204)]
COG0477	COG0845	CPS_0245	CPS_0245	Sugar transporter family protein	CPS_4324	CPS_4324	Type I secretion membrane fusion protein, HlyD	[TP0840-TP0965 (0.8653204)]
COG0477	COG0845	CPS_1324	CPS_1324	Putative membrane protein	CPS_2666	CPS_2666	Efflux transporter, RND family, MFP subunit,	[TP0840-TP0965 (0.8653204)]
COG0477	COG0845	CPS_0245	CPS_0245	Sugar transporter family protein	CPS_1849	CPS_1849	Putative RND efflux system protein, MFP subunit	[TP0840-TP0965 (0.8653204)]
COG0477	COG0845	CPS_3354	CPS_3354	Putative membrane protein	CPS_2385	CPS_2385	Efflux transporter, RND family, MFP subunit	[TP0840-TP0965 (0.8653204)]
COG0477	COG0845	CPS_0986	CPS_0986	Major facilitator family transporter	CPS_2562	CPS_2562	Efflux transporter, RND family, MFP subunit	[TP0840-TP0965 (0.8653204)]
COG0477	COG0845	CPS_0975	CPS_0975	Putative membrane protein	CPS_4509	CPS_4509	Putative toxin secretion protein	[TP0840-TP0965 (0.8653204)]
COG0477	COG0845	CPS_0922	CPS_0922	Major facilitator family transporter	CPS_1962	CPS_1962	Efflux transporter, RND family, MFP subunit	[TP0840-TP0965 (0.8653204)]
COG0477	COG0845	CPS_0706	CPS_0706	Putative ampG protein {UniProtKB/TrEMBL:Q488Q8}	CPS_2118	CPS_2118	Efflux transporter, RND family, MFP subunit	[TP0840-TP0965 (0.8653204)]
COG0477	COG0845	CPS_0986	CPS_0986	Major facilitator family transporter	CPS_4647	CPS_4647	Efflux transporter, RND family, MFP subunit	[TP0840-TP0965 (0.8653204)]
COG0477	COG0845	CPS_2851	CPS_2851	Major facilitator superfamily protein	CPS_3927	CPS_3927	Efflux transporter, RND family, MFP subunit	[TP0840-TP0965 (0.8653204)]
COG0477	COG0845	CPS_2043	CPS_2043	Major facilitator family transporter	CPS_2385	CPS_2385	Efflux transporter, RND family, MFP subunit	[TP0840-TP0965 (0.8653204)]
COG0477	COG0845	CPS_2851	CPS_2851	Major facilitator superfamily protein	CPS_4509	CPS_4509	Putative toxin secretion protein	[TP0840-TP0965 (0.8653204)]
COG0477	COG0845	CPS_0706	CPS_0706	Putative ampG protein {UniProtKB/TrEMBL:Q488Q8}	CPS_4509	CPS_4509	Putative toxin secretion protein	[TP0840-TP0965 (0.8653204)]
COG0477	COG0845	CPS_4013	CPS_4013	Putative membrane protein	CPS_4509	CPS_4509	Putative toxin secretion protein	[TP0840-TP0965 (0.8653204)]
COG0477	COG0845	CPS_0986	CPS_0986	Major facilitator family transporter	CPS_2868	CPS_2868	Efflux transporter, RND family, MFP subunit	[TP0840-TP0965 (0.8653204)]
COG0477	COG0845	CPS_3354	CPS_3354	Putative membrane protein	CPS_1234	CPS_1234	Efflux transporter, RND family, MFP subunit,	[TP0840-TP0965 (0.8653204)]
COG0477	COG0845	CPS_0975	CPS_0975	Putative membrane protein	CPS_0746	CPS_0746	Efflux transporter, MFP subunit, AcrA/E family	[TP0840-TP0965 (0.8653204)]
COG0477	COG0845	CPS_0245	CPS_0245	Sugar transporter family protein	CPS_2118	CPS_2118	Efflux transporter, RND family, MFP subunit	[TP0840-TP0965 (0.8653204)]
COG0477	COG0845	CPS_0975	CPS_0975	Putative membrane protein	CPS_0289	CPS_0289	Efflux transporter, RND family, MFP subunit	[TP0840-TP0965 (0.8653204)]
COG0477	COG0845	CPS_0986	CPS_0986	Major facilitator family transporter	CPS_1536	CPS_1536	Efflux transporter, MFP subunit, AcrA/E family	[TP0840-TP0965 (0.8653204)]
COG0477	COG0845	CPS_0922	CPS_0922	Major facilitator family transporter	CPS_4702	CPS_4702	Efflux transporter, RND family, MFP subunit	[TP0840-TP0965 (0.8653204)]
COG0477	COG0845	CPS_1258	CPS_1258	Putative MFS transporter family protein	CPS_1250	CPS_1250	Hypothetical protein {UniProtKB/TrEMBL:Q486M2}	[TP0840-TP0965 (0.8653204)]
COG0477	COG0845	CPS_1909	CPS_1909	Major facilitator family transporter	CPS_5033	CPS_5033	Efflux transporter, RND family, MFP subunit	[TP0840-TP0965 (0.8653204)]
COG0477	COG0845	CPS_2851	CPS_2851	Major facilitator superfamily protein	CPS_1849	CPS_1849	Putative RND efflux system protein, MFP subunit	[TP0840-TP0965 (0.8653204)]
COG0477	COG0845	CPS_1258	CPS_1258	Putative MFS transporter family protein	CPS_4647	CPS_4647	Efflux transporter, RND family, MFP subunit	[TP0840-TP0965 (0.8653204)]
COG0477	COG0845	CPS_1909	CPS_1909	Major facilitator family transporter	CPS_3927	CPS_3927	Efflux transporter, RND family, MFP subunit	[TP0840-TP0965 (0.8653204)]
COG0477	COG0845	CPS_4611	CPS_4611	Multidrug resistance transporter, Bcr/CflA family	CPS_4857	CPS_4857	Cation efflux system protein CusB	[TP0840-TP0965 (0.8653204)]
COG0477	COG0845	CPS_0986	CPS_0986	Major facilitator family transporter	CPS_3927	CPS_3927	Efflux transporter, RND family, MFP subunit	[TP0840-TP0965 (0.8653204)]
COG0477	COG0845	CPS_3149	CPS_3149	Putative membrane protein	CPS_1356	CPS_1356	Efflux transporter, MFP subunit, AcrA/E family	[TP0840-TP0965 (0.8653204)]
COG0477	COG0845	CPS_2043	CPS_2043	Major facilitator family transporter	CPS_1849	CPS_1849	Putative RND efflux system protein, MFP subunit	[TP0840-TP0965 (0.8653204)]
COG0477	COG0845	CPS_4013	CPS_4013	Putative membrane protein	CPS_3927	CPS_3927	Efflux transporter, RND family, MFP subunit	[TP0840-TP0965 (0.8653204)]
COG0477	COG0845	CPS_1324	CPS_1324	Putative membrane protein	CPS_1536	CPS_1536	Efflux transporter, MFP subunit, AcrA/E family	[TP0840-TP0965 (0.8653204)]
COG0477	COG0845	CPS_1324	CPS_1324	Putative membrane protein	CPS_0572	CPS_0572	Efflux transporter, RND family, MFP subunit	[TP0840-TP0965 (0.8653204)]
COG0477	COG0845	CPS_1324	CPS_1324	Putative membrane protein	CPS_2562	CPS_2562	Efflux transporter, RND family, MFP subunit	[TP0840-TP0965 (0.8653204)]
COG0477	COG0845	CPS_4896	CPS_4896	Putative membrane protein	CPS_4621	CPS_4621	Efflux transporter, RND family, MFP subunit	[TP0840-TP0965 (0.8653204)]
COG0477	COG0845	CPS_4611	CPS_4611	Multidrug resistance transporter, Bcr/CflA family	CPS_2666	CPS_2666	Efflux transporter, RND family, MFP subunit,	[TP0840-TP0965 (0.8653204)]
COG0477	COG0845	CPS_4611	CPS_4611	Multidrug resistance transporter, Bcr/CflA family	CPS_2385	CPS_2385	Efflux transporter, RND family, MFP subunit	[TP0840-TP0965 (0.8653204)]
COG0477	COG0845	CPS_4896	CPS_4896	Putative membrane protein	CPS_2385	CPS_2385	Efflux transporter, RND family, MFP subunit	[TP0840-TP0965 (0.8653204)]
COG0477	COG0845	CPS_3149	CPS_3149	Putative membrane protein	CPS_4324	CPS_4324	Type I secretion membrane fusion protein, HlyD	[TP0840-TP0965 (0.8653204)]
COG0477	COG0845	CPS_0706	CPS_0706	Putative ampG protein {UniProtKB/TrEMBL:Q488Q8}	CPS_0746	CPS_0746	Efflux transporter, MFP subunit, AcrA/E family	[TP0840-TP0965 (0.8653204)]
COG0477	COG0845	CPS_4896	CPS_4896	Putative membrane protein	CPS_0289	CPS_0289	Efflux transporter, RND family, MFP subunit	[TP0840-TP0965 (0.8653204)]
COG0477	COG0845	CPS_0986	CPS_0986	Major facilitator family transporter	CPS_2385	CPS_2385	Efflux transporter, RND family, MFP subunit	[TP0840-TP0965 (0.8653204)]
COG0477	COG0845	CPS_0986	CPS_0986	Major facilitator family transporter	CPS_2666	CPS_2666	Efflux transporter, RND family, MFP subunit,	[TP0840-TP0965 (0.8653204)]
COG0477	COG0845	CPS_3149	CPS_3149	Putative membrane protein	CPS_1536	CPS_1536	Efflux transporter, MFP subunit, AcrA/E family	[TP0840-TP0965 (0.8653204)]
COG0477	COG0845	CPS_2043	CPS_2043	Major facilitator family transporter	CPS_4509	CPS_4509	Putative toxin secretion protein	[TP0840-TP0965 (0.8653204)]
COG0477	COG0845	CPS_2851	CPS_2851	Major facilitator superfamily protein	CPS_2385	CPS_2385	Efflux transporter, RND family, MFP subunit	[TP0840-TP0965 (0.8653204)]
COG0477	COG0845	CPS_4013	CPS_4013	Putative membrane protein	CPS_2666	CPS_2666	Efflux transporter, RND family, MFP subunit,	[TP0840-TP0965 (0.8653204)]
COG0477	COG0845	CPS_2851	CPS_2851	Major facilitator superfamily protein	CPS_2666	CPS_2666	Efflux transporter, RND family, MFP subunit,	[TP0840-TP0965 (0.8653204)]
COG0477	COG0845	CPS_3354	CPS_3354	Putative membrane protein	CPS_4621	CPS_4621	Efflux transporter, RND family, MFP subunit	[TP0840-TP0965 (0.8653204)]
COG0477	COG0845	CPS_0922	CPS_0922	Major facilitator family transporter	CPS_4484	CPS_4484	Efflux transporter, RND family, MFP subunit	[TP0840-TP0965 (0.8653204)]
COG0477	COG0845	CPS_0706	CPS_0706	Putative ampG protein {UniProtKB/TrEMBL:Q488Q8}	CPS_4702	CPS_4702	Efflux transporter, RND family, MFP subunit	[TP0840-TP0965 (0.8653204)]
COG0477	COG0845	CPS_0975	CPS_0975	Putative membrane protein	CPS_1958	CPS_1958	Putative RND efflux system protein, MFP subunit	[TP0840-TP0965 (0.8653204)]
COG0477	COG0845	CPS_0986	CPS_0986	Major facilitator family transporter	CPS_4621	CPS_4621	Efflux transporter, RND family, MFP subunit	[TP0840-TP0965 (0.8653204)]
COG0477	COG0845	CPS_0986	CPS_0986	Major facilitator family transporter	CPS_0746	CPS_0746	Efflux transporter, MFP subunit, AcrA/E family	[TP0840-TP0965 (0.8653204)]
COG0477	COG0845	CPS_0706	CPS_0706	Putative ampG protein {UniProtKB/TrEMBL:Q488Q8}	CPS_2562	CPS_2562	Efflux transporter, RND family, MFP subunit	[TP0840-TP0965 (0.8653204)]
COG0477	COG0845	CPS_4611	CPS_4611	Multidrug resistance transporter, Bcr/CflA family	CPS_2118	CPS_2118	Efflux transporter, RND family, MFP subunit	[TP0840-TP0965 (0.8653204)]
COG0477	COG0845	CPS_4896	CPS_4896	Putative membrane protein	CPS_2562	CPS_2562	Efflux transporter, RND family, MFP subunit	[TP0840-TP0965 (0.8653204)]
COG0477	COG0845	CPS_1258	CPS_1258	Putative MFS transporter family protein	CPS_4702	CPS_4702	Efflux transporter, RND family, MFP subunit	[TP0840-TP0965 (0.8653204)]
COG0477	COG0845	CPS_0922	CPS_0922	Major facilitator family transporter	CPS_4621	CPS_4621	Efflux transporter, RND family, MFP subunit	[TP0840-TP0965 (0.8653204)]
COG0477	COG0845	CPS_3149	CPS_3149	Putative membrane protein	CPS_4415	CPS_4415	Efflux transporter, RND family, MFP subunit	[TP0840-TP0965 (0.8653204)]
COG0477	COG0845	CPS_0922	CPS_0922	Major facilitator family transporter	CPS_1840	CPS_1840	Hypothetical protein {UniProtKB/TrEMBL:Q484E5}	[TP0840-TP0965 (0.8653204)]
COG0477	COG0845	CPS_4611	CPS_4611	Multidrug resistance transporter, Bcr/CflA family	CPS_4484	CPS_4484	Efflux transporter, RND family, MFP subunit	[TP0840-TP0965 (0.8653204)]
COG0477	COG0845	CPS_0975	CPS_0975	Putative membrane protein	CPS_4484	CPS_4484	Efflux transporter, RND family, MFP subunit	[TP0840-TP0965 (0.8653204)]
COG0477	COG0845	CPS_0245	CPS_0245	Sugar transporter family protein	CPS_3927	CPS_3927	Efflux transporter, RND family, MFP subunit	[TP0840-TP0965 (0.8653204)]
COG0477	COG0845	CPS_4896	CPS_4896	Putative membrane protein	CPS_1250	CPS_1250	Hypothetical protein {UniProtKB/TrEMBL:Q486M2}	[TP0840-TP0965 (0.8653204)]
COG0477	COG0845	CPS_4611	CPS_4611	Multidrug resistance transporter, Bcr/CflA family	CPS_1250	CPS_1250	Hypothetical protein {UniProtKB/TrEMBL:Q486M2}	[TP0840-TP0965 (0.8653204)]
COG0477	COG0845	CPS_0245	CPS_0245	Sugar transporter family protein	CPS_3507	CPS_3507	Efflux transporter, RND family, MFP subunit	[TP0840-TP0965 (0.8653204)]
COG0477	COG0845	CPS_0922	CPS_0922	Major facilitator family transporter	CPS_0746	CPS_0746	Efflux transporter, MFP subunit, AcrA/E family	[TP0840-TP0965 (0.8653204)]
COG0477	COG0845	CPS_2043	CPS_2043	Major facilitator family transporter	CPS_1234	CPS_1234	Efflux transporter, RND family, MFP subunit,	[TP0840-TP0965 (0.8653204)]
COG0477	COG0845	CPS_4896	CPS_4896	Putative membrane protein	CPS_0746	CPS_0746	Efflux transporter, MFP subunit, AcrA/E family	[TP0840-TP0965 (0.8653204)]
COG0477	COG0845	CPS_4896	CPS_4896	Putative membrane protein	CPS_1536	CPS_1536	Efflux transporter, MFP subunit, AcrA/E family	[TP0840-TP0965 (0.8653204)]
COG0477	COG0845	CPS_3354	CPS_3354	Putative membrane protein	CPS_2666	CPS_2666	Efflux transporter, RND family, MFP subunit,	[TP0840-TP0965 (0.8653204)]
COG0477	COG0845	CPS_4013	CPS_4013	Putative membrane protein	CPS_0572	CPS_0572	Efflux transporter, RND family, MFP subunit	[TP0840-TP0965 (0.8653204)]
COG0477	COG0845	CPS_4896	CPS_4896	Putative membrane protein	CPS_4324	CPS_4324	Type I secretion membrane fusion protein, HlyD	[TP0840-TP0965 (0.8653204)]
COG0477	COG0845	CPS_0245	CPS_0245	Sugar transporter family protein	CPS_1234	CPS_1234	Efflux transporter, RND family, MFP subunit,	[TP0840-TP0965 (0.8653204)]
COG0477	COG0845	CPS_0975	CPS_0975	Putative membrane protein	CPS_4857	CPS_4857	Cation efflux system protein CusB	[TP0840-TP0965 (0.8653204)]
COG0477	COG0845	CPS_2851	CPS_2851	Major facilitator superfamily protein	CPS_2118	CPS_2118	Efflux transporter, RND family, MFP subunit	[TP0840-TP0965 (0.8653204)]
COG0477	COG0845	CPS_1324	CPS_1324	Putative membrane protein	CPS_4509	CPS_4509	Putative toxin secretion protein	[TP0840-TP0965 (0.8653204)]
COG0477	COG0845	CPS_0706	CPS_0706	Putative ampG protein {UniProtKB/TrEMBL:Q488Q8}	CPS_4415	CPS_4415	Efflux transporter, RND family, MFP subunit	[TP0840-TP0965 (0.8653204)]
COG0477	COG0845	CPS_1909	CPS_1909	Major facilitator family transporter	CPS_1536	CPS_1536	Efflux transporter, MFP subunit, AcrA/E family	[TP0840-TP0965 (0.8653204)]
COG0477	COG0845	CPS_0922	CPS_0922	Major facilitator family transporter	CPS_4857	CPS_4857	Cation efflux system protein CusB	[TP0840-TP0965 (0.8653204)]
COG0477	COG0845	CPS_1258	CPS_1258	Putative MFS transporter family protein	CPS_1962	CPS_1962	Efflux transporter, RND family, MFP subunit	[TP0840-TP0965 (0.8653204)]
COG0477	COG0845	CPS_0986	CPS_0986	Major facilitator family transporter	CPS_5033	CPS_5033	Efflux transporter, RND family, MFP subunit	[TP0840-TP0965 (0.8653204)]
COG0477	COG0845	CPS_4611	CPS_4611	Multidrug resistance transporter, Bcr/CflA family	CPS_1849	CPS_1849	Putative RND efflux system protein, MFP subunit	[TP0840-TP0965 (0.8653204)]
COG0477	COG0845	CPS_0245	CPS_0245	Sugar transporter family protein	CPS_4702	CPS_4702	Efflux transporter, RND family, MFP subunit	[TP0840-TP0965 (0.8653204)]
COG0477	COG0845	CPS_2851	CPS_2851	Major facilitator superfamily protein	CPS_0572	CPS_0572	Efflux transporter, RND family, MFP subunit	[TP0840-TP0965 (0.8653204)]
COG0477	COG0845	CPS_2851	CPS_2851	Major facilitator superfamily protein	CPS_1536	CPS_1536	Efflux transporter, MFP subunit, AcrA/E family	[TP0840-TP0965 (0.8653204)]
COG0477	COG0845	CPS_2043	CPS_2043	Major facilitator family transporter	CPS_1356	CPS_1356	Efflux transporter, MFP subunit, AcrA/E family	[TP0840-TP0965 (0.8653204)]
COG0477	COG0845	CPS_1258	CPS_1258	Putative MFS transporter family protein	CPS_4621	CPS_4621	Efflux transporter, RND family, MFP subunit	[TP0840-TP0965 (0.8653204)]
COG0477	COG0845	CPS_2043	CPS_2043	Major facilitator family transporter	CPS_0289	CPS_0289	Efflux transporter, RND family, MFP subunit	[TP0840-TP0965 (0.8653204)]
COG0477	COG0845	CPS_1324	CPS_1324	Putative membrane protein	CPS_2429	CPS_2429	Type I secretion membrane fusion protein, HlyD	[TP0840-TP0965 (0.8653204)]
COG0477	COG0845	CPS_0975	CPS_0975	Putative membrane protein	CPS_1536	CPS_1536	Efflux transporter, MFP subunit, AcrA/E family	[TP0840-TP0965 (0.8653204)]
COG0477	COG0845	CPS_2851	CPS_2851	Major facilitator superfamily protein	CPS_5033	CPS_5033	Efflux transporter, RND family, MFP subunit	[TP0840-TP0965 (0.8653204)]
COG0477	COG0845	CPS_0922	CPS_0922	Major facilitator family transporter	CPS_3927	CPS_3927	Efflux transporter, RND family, MFP subunit	[TP0840-TP0965 (0.8653204)]
COG0477	COG0845	CPS_2043	CPS_2043	Major facilitator family transporter	CPS_4484	CPS_4484	Efflux transporter, RND family, MFP subunit	[TP0840-TP0965 (0.8653204)]
COG0477	COG0845	CPS_1909	CPS_1909	Major facilitator family transporter	CPS_4702	CPS_4702	Efflux transporter, RND family, MFP subunit	[TP0840-TP0965 (0.8653204)]
COG0477	COG0845	CPS_3149	CPS_3149	Putative membrane protein	CPS_2562	CPS_2562	Efflux transporter, RND family, MFP subunit	[TP0840-TP0965 (0.8653204)]
COG0477	COG0845	CPS_4611	CPS_4611	Multidrug resistance transporter, Bcr/CflA family	CPS_1962	CPS_1962	Efflux transporter, RND family, MFP subunit	[TP0840-TP0965 (0.8653204)]
COG0477	COG0845	CPS_1324	CPS_1324	Putative membrane protein	CPS_3927	CPS_3927	Efflux transporter, RND family, MFP subunit	[TP0840-TP0965 (0.8653204)]
COG0477	COG0845	CPS_4611	CPS_4611	Multidrug resistance transporter, Bcr/CflA family	CPS_4621	CPS_4621	Efflux transporter, RND family, MFP subunit	[TP0840-TP0965 (0.8653204)]
COG0477	COG0845	CPS_0986	CPS_0986	Major facilitator family transporter	CPS_4702	CPS_4702	Efflux transporter, RND family, MFP subunit	[TP0840-TP0965 (0.8653204)]
COG0477	COG0845	CPS_1909	CPS_1909	Major facilitator family transporter	CPS_2118	CPS_2118	Efflux transporter, RND family, MFP subunit	[TP0840-TP0965 (0.8653204)]
COG0477	COG0845	CPS_1324	CPS_1324	Putative membrane protein	CPS_0746	CPS_0746	Efflux transporter, MFP subunit, AcrA/E family	[TP0840-TP0965 (0.8653204)]
COG0477	COG0845	CPS_0922	CPS_0922	Major facilitator family transporter	CPS_4509	CPS_4509	Putative toxin secretion protein	[TP0840-TP0965 (0.8653204)]
COG0477	COG0845	CPS_4013	CPS_4013	Putative membrane protein	CPS_4702	CPS_4702	Efflux transporter, RND family, MFP subunit	[TP0840-TP0965 (0.8653204)]
COG0477	COG0845	CPS_0706	CPS_0706	Putative ampG protein {UniProtKB/TrEMBL:Q488Q8}	CPS_1356	CPS_1356	Efflux transporter, MFP subunit, AcrA/E family	[TP0840-TP0965 (0.8653204)]
COG0477	COG0845	CPS_4896	CPS_4896	Putative membrane protein	CPS_4857	CPS_4857	Cation efflux system protein CusB	[TP0840-TP0965 (0.8653204)]
COG0477	COG0845	CPS_0922	CPS_0922	Major facilitator family transporter	CPS_2385	CPS_2385	Efflux transporter, RND family, MFP subunit	[TP0840-TP0965 (0.8653204)]
COG0477	COG0845	CPS_0986	CPS_0986	Major facilitator family transporter	CPS_2429	CPS_2429	Type I secretion membrane fusion protein, HlyD	[TP0840-TP0965 (0.8653204)]
COG0477	COG0845	CPS_3149	CPS_3149	Putative membrane protein	CPS_1234	CPS_1234	Efflux transporter, RND family, MFP subunit,	[TP0840-TP0965 (0.8653204)]
COG0477	COG0845	CPS_4896	CPS_4896	Putative membrane protein	CPS_0774	CPS_0774	Efflux transporter, RND family, MFP subunit	[TP0840-TP0965 (0.8653204)]
COG0477	COG0845	CPS_2851	CPS_2851	Major facilitator superfamily protein	CPS_2429	CPS_2429	Type I secretion membrane fusion protein, HlyD	[TP0840-TP0965 (0.8653204)]
COG0477	COG0845	CPS_3149	CPS_3149	Putative membrane protein	CPS_0774	CPS_0774	Efflux transporter, RND family, MFP subunit	[TP0840-TP0965 (0.8653204)]
COG0477	COG0845	CPS_4013	CPS_4013	Putative membrane protein	CPS_4857	CPS_4857	Cation efflux system protein CusB	[TP0840-TP0965 (0.8653204)]
COG0477	COG0845	CPS_0922	CPS_0922	Major facilitator family transporter	CPS_0774	CPS_0774	Efflux transporter, RND family, MFP subunit	[TP0840-TP0965 (0.8653204)]
COG0477	COG0845	CPS_1324	CPS_1324	Putative membrane protein	CPS_1962	CPS_1962	Efflux transporter, RND family, MFP subunit	[TP0840-TP0965 (0.8653204)]
COG0477	COG0845	CPS_2043	CPS_2043	Major facilitator family transporter	CPS_5033	CPS_5033	Efflux transporter, RND family, MFP subunit	[TP0840-TP0965 (0.8653204)]
COG0477	COG0845	CPS_1909	CPS_1909	Major facilitator family transporter	CPS_0746	CPS_0746	Efflux transporter, MFP subunit, AcrA/E family	[TP0840-TP0965 (0.8653204)]
COG0477	COG0845	CPS_4611	CPS_4611	Multidrug resistance transporter, Bcr/CflA family	CPS_4647	CPS_4647	Efflux transporter, RND family, MFP subunit	[TP0840-TP0965 (0.8653204)]
COG0477	COG0845	CPS_0975	CPS_0975	Putative membrane protein	CPS_1840	CPS_1840	Hypothetical protein {UniProtKB/TrEMBL:Q484E5}	[TP0840-TP0965 (0.8653204)]
COG0477	COG0845	CPS_2043	CPS_2043	Major facilitator family transporter	CPS_0774	CPS_0774	Efflux transporter, RND family, MFP subunit	[TP0840-TP0965 (0.8653204)]
COG0477	COG0845	CPS_3354	CPS_3354	Putative membrane protein	CPS_1356	CPS_1356	Efflux transporter, MFP subunit, AcrA/E family	[TP0840-TP0965 (0.8653204)]
COG0477	COG0845	CPS_0245	CPS_0245	Sugar transporter family protein	CPS_4621	CPS_4621	Efflux transporter, RND family, MFP subunit	[TP0840-TP0965 (0.8653204)]
COG0477	COG0845	CPS_4611	CPS_4611	Multidrug resistance transporter, Bcr/CflA family	CPS_1840	CPS_1840	Hypothetical protein {UniProtKB/TrEMBL:Q484E5}	[TP0840-TP0965 (0.8653204)]
COG0477	COG0845	CPS_2851	CPS_2851	Major facilitator superfamily protein	CPS_4702	CPS_4702	Efflux transporter, RND family, MFP subunit	[TP0840-TP0965 (0.8653204)]
COG0477	COG0845	CPS_4896	CPS_4896	Putative membrane protein	CPS_4415	CPS_4415	Efflux transporter, RND family, MFP subunit	[TP0840-TP0965 (0.8653204)]
COG0477	COG0845	CPS_0706	CPS_0706	Putative ampG protein {UniProtKB/TrEMBL:Q488Q8}	CPS_1250	CPS_1250	Hypothetical protein {UniProtKB/TrEMBL:Q486M2}	[TP0840-TP0965 (0.8653204)]
COG0477	COG0845	CPS_0245	CPS_0245	Sugar transporter family protein	CPS_2429	CPS_2429	Type I secretion membrane fusion protein, HlyD	[TP0840-TP0965 (0.8653204)]
COG0477	COG0845	CPS_1258	CPS_1258	Putative MFS transporter family protein	CPS_2868	CPS_2868	Efflux transporter, RND family, MFP subunit	[TP0840-TP0965 (0.8653204)]
COG0477	COG0845	CPS_1909	CPS_1909	Major facilitator family transporter	CPS_4415	CPS_4415	Efflux transporter, RND family, MFP subunit	[TP0840-TP0965 (0.8653204)]
COG0477	COG0845	CPS_1258	CPS_1258	Putative MFS transporter family protein	CPS_1536	CPS_1536	Efflux transporter, MFP subunit, AcrA/E family	[TP0840-TP0965 (0.8653204)]
COG0477	COG0845	CPS_0706	CPS_0706	Putative ampG protein {UniProtKB/TrEMBL:Q488Q8}	CPS_2385	CPS_2385	Efflux transporter, RND family, MFP subunit	[TP0840-TP0965 (0.8653204)]
COG0477	COG0845	CPS_2851	CPS_2851	Major facilitator superfamily protein	CPS_4484	CPS_4484	Efflux transporter, RND family, MFP subunit	[TP0840-TP0965 (0.8653204)]
COG0477	COG0845	CPS_1324	CPS_1324	Putative membrane protein	CPS_2385	CPS_2385	Efflux transporter, RND family, MFP subunit	[TP0840-TP0965 (0.8653204)]
COG0477	COG0845	CPS_0975	CPS_0975	Putative membrane protein	CPS_0572	CPS_0572	Efflux transporter, RND family, MFP subunit	[TP0840-TP0965 (0.8653204)]
COG0477	COG0845	CPS_1909	CPS_1909	Major facilitator family transporter	CPS_1356	CPS_1356	Efflux transporter, MFP subunit, AcrA/E family	[TP0840-TP0965 (0.8653204)]
COG0477	COG0845	CPS_1324	CPS_1324	Putative membrane protein	CPS_1840	CPS_1840	Hypothetical protein {UniProtKB/TrEMBL:Q484E5}	[TP0840-TP0965 (0.8653204)]
COG0477	COG0845	CPS_1324	CPS_1324	Putative membrane protein	CPS_4324	CPS_4324	Type I secretion membrane fusion protein, HlyD	[TP0840-TP0965 (0.8653204)]
COG0477	COG0845	CPS_4611	CPS_4611	Multidrug resistance transporter, Bcr/CflA family	CPS_5033	CPS_5033	Efflux transporter, RND family, MFP subunit	[TP0840-TP0965 (0.8653204)]
COG0477	COG0845	CPS_4896	CPS_4896	Putative membrane protein	CPS_1958	CPS_1958	Putative RND efflux system protein, MFP subunit	[TP0840-TP0965 (0.8653204)]
COG0477	COG0845	CPS_0706	CPS_0706	Putative ampG protein {UniProtKB/TrEMBL:Q488Q8}	CPS_3507	CPS_3507	Efflux transporter, RND family, MFP subunit	[TP0840-TP0965 (0.8653204)]
COG0477	COG0845	CPS_4896	CPS_4896	Putative membrane protein	CPS_1840	CPS_1840	Hypothetical protein {UniProtKB/TrEMBL:Q484E5}	[TP0840-TP0965 (0.8653204)]
COG0477	COG0845	CPS_0975	CPS_0975	Putative membrane protein	CPS_5033	CPS_5033	Efflux transporter, RND family, MFP subunit	[TP0840-TP0965 (0.8653204)]
COG0477	COG0845	CPS_4611	CPS_4611	Multidrug resistance transporter, Bcr/CflA family	CPS_4702	CPS_4702	Efflux transporter, RND family, MFP subunit	[TP0840-TP0965 (0.8653204)]
COG0477	COG0845	CPS_3354	CPS_3354	Putative membrane protein	CPS_4484	CPS_4484	Efflux transporter, RND family, MFP subunit	[TP0840-TP0965 (0.8653204)]
COG0477	COG0845	CPS_4013	CPS_4013	Putative membrane protein	CPS_1962	CPS_1962	Efflux transporter, RND family, MFP subunit	[TP0840-TP0965 (0.8653204)]
COG0477	COG0845	CPS_4896	CPS_4896	Putative membrane protein	CPS_4702	CPS_4702	Efflux transporter, RND family, MFP subunit	[TP0840-TP0965 (0.8653204)]
COG0477	COG0845	CPS_4013	CPS_4013	Putative membrane protein	CPS_1840	CPS_1840	Hypothetical protein {UniProtKB/TrEMBL:Q484E5}	[TP0840-TP0965 (0.8653204)]
COG0477	COG0845	CPS_0706	CPS_0706	Putative ampG protein {UniProtKB/TrEMBL:Q488Q8}	CPS_5033	CPS_5033	Efflux transporter, RND family, MFP subunit	[TP0840-TP0965 (0.8653204)]
COG0477	COG0845	CPS_2851	CPS_2851	Major facilitator superfamily protein	CPS_2868	CPS_2868	Efflux transporter, RND family, MFP subunit	[TP0840-TP0965 (0.8653204)]
COG0477	COG0845	CPS_1324	CPS_1324	Putative membrane protein	CPS_4621	CPS_4621	Efflux transporter, RND family, MFP subunit	[TP0840-TP0965 (0.8653204)]
COG0477	COG0845	CPS_0975	CPS_0975	Putative membrane protein	CPS_4647	CPS_4647	Efflux transporter, RND family, MFP subunit	[TP0840-TP0965 (0.8653204)]
COG0477	COG0845	CPS_1909	CPS_1909	Major facilitator family transporter	CPS_1962	CPS_1962	Efflux transporter, RND family, MFP subunit	[TP0840-TP0965 (0.8653204)]
COG0477	COG0845	CPS_2043	CPS_2043	Major facilitator family transporter	CPS_0746	CPS_0746	Efflux transporter, MFP subunit, AcrA/E family	[TP0840-TP0965 (0.8653204)]
COG0477	COG0845	CPS_1258	CPS_1258	Putative MFS transporter family protein	CPS_1849	CPS_1849	Putative RND efflux system protein, MFP subunit	[TP0840-TP0965 (0.8653204)]
COG0477	COG0845	CPS_1909	CPS_1909	Major facilitator family transporter	CPS_3507	CPS_3507	Efflux transporter, RND family, MFP subunit	[TP0840-TP0965 (0.8653204)]
COG0477	COG0845	CPS_0706	CPS_0706	Putative ampG protein {UniProtKB/TrEMBL:Q488Q8}	CPS_2429	CPS_2429	Type I secretion membrane fusion protein, HlyD	[TP0840-TP0965 (0.8653204)]
COG0477	COG0845	CPS_4013	CPS_4013	Putative membrane protein	CPS_2118	CPS_2118	Efflux transporter, RND family, MFP subunit	[TP0840-TP0965 (0.8653204)]
COG0477	COG0845	CPS_2851	CPS_2851	Major facilitator superfamily protein	CPS_4324	CPS_4324	Type I secretion membrane fusion protein, HlyD	[TP0840-TP0965 (0.8653204)]
COG0477	COG0845	CPS_0706	CPS_0706	Putative ampG protein {UniProtKB/TrEMBL:Q488Q8}	CPS_0289	CPS_0289	Efflux transporter, RND family, MFP subunit	[TP0840-TP0965 (0.8653204)]
COG0477	COG0845	CPS_0975	CPS_0975	Putative membrane protein	CPS_2385	CPS_2385	Efflux transporter, RND family, MFP subunit	[TP0840-TP0965 (0.8653204)]
COG0477	COG0845	CPS_0245	CPS_0245	Sugar transporter family protein	CPS_4415	CPS_4415	Efflux transporter, RND family, MFP subunit	[TP0840-TP0965 (0.8653204)]
COG0477	COG0845	CPS_1909	CPS_1909	Major facilitator family transporter	CPS_1840	CPS_1840	Hypothetical protein {UniProtKB/TrEMBL:Q484E5}	[TP0840-TP0965 (0.8653204)]
COG0477	COG0845	CPS_4896	CPS_4896	Putative membrane protein	CPS_1962	CPS_1962	Efflux transporter, RND family, MFP subunit	[TP0840-TP0965 (0.8653204)]
COG0477	COG0845	CPS_0706	CPS_0706	Putative ampG protein {UniProtKB/TrEMBL:Q488Q8}	CPS_2868	CPS_2868	Efflux transporter, RND family, MFP subunit	[TP0840-TP0965 (0.8653204)]
COG0477	COG0845	CPS_0245	CPS_0245	Sugar transporter family protein	CPS_4857	CPS_4857	Cation efflux system protein CusB	[TP0840-TP0965 (0.8653204)]
COG0477	COG0845	CPS_0975	CPS_0975	Putative membrane protein	CPS_3927	CPS_3927	Efflux transporter, RND family, MFP subunit	[TP0840-TP0965 (0.8653204)]
COG0477	COG0845	CPS_1909	CPS_1909	Major facilitator family transporter	CPS_1250	CPS_1250	Hypothetical protein {UniProtKB/TrEMBL:Q486M2}	[TP0840-TP0965 (0.8653204)]
COG0477	COG0845	CPS_3354	CPS_3354	Putative membrane protein	CPS_4415	CPS_4415	Efflux transporter, RND family, MFP subunit	[TP0840-TP0965 (0.8653204)]
COG0477	COG0845	CPS_1258	CPS_1258	Putative MFS transporter family protein	CPS_3927	CPS_3927	Efflux transporter, RND family, MFP subunit	[TP0840-TP0965 (0.8653204)]
COG0477	COG0845	CPS_3354	CPS_3354	Putative membrane protein	CPS_4509	CPS_4509	Putative toxin secretion protein	[TP0840-TP0965 (0.8653204)]
COG0477	COG0845	CPS_1909	CPS_1909	Major facilitator family transporter	CPS_4621	CPS_4621	Efflux transporter, RND family, MFP subunit	[TP0840-TP0965 (0.8653204)]
COG0477	COG0845	CPS_1909	CPS_1909	Major facilitator family transporter	CPS_2429	CPS_2429	Type I secretion membrane fusion protein, HlyD	[TP0840-TP0965 (0.8653204)]
COG0477	COG0845	CPS_4013	CPS_4013	Putative membrane protein	CPS_2868	CPS_2868	Efflux transporter, RND family, MFP subunit	[TP0840-TP0965 (0.8653204)]
COG0477	COG0845	CPS_0922	CPS_0922	Major facilitator family transporter	CPS_1356	CPS_1356	Efflux transporter, MFP subunit, AcrA/E family	[TP0840-TP0965 (0.8653204)]
COG0477	COG0845	CPS_0975	CPS_0975	Putative membrane protein	CPS_4621	CPS_4621	Efflux transporter, RND family, MFP subunit	[TP0840-TP0965 (0.8653204)]
COG0477	COG0845	CPS_4611	CPS_4611	Multidrug resistance transporter, Bcr/CflA family	CPS_4415	CPS_4415	Efflux transporter, RND family, MFP subunit	[TP0840-TP0965 (0.8653204)]
COG0477	COG0845	CPS_4013	CPS_4013	Putative membrane protein	CPS_1849	CPS_1849	Putative RND efflux system protein, MFP subunit	[TP0840-TP0965 (0.8653204)]
COG0477	COG0845	CPS_4013	CPS_4013	Putative membrane protein	CPS_1356	CPS_1356	Efflux transporter, MFP subunit, AcrA/E family	[TP0840-TP0965 (0.8653204)]
COG0477	COG0845	CPS_2851	CPS_2851	Major facilitator superfamily protein	CPS_4621	CPS_4621	Efflux transporter, RND family, MFP subunit	[TP0840-TP0965 (0.8653204)]
COG0477	COG0845	CPS_1258	CPS_1258	Putative MFS transporter family protein	CPS_0289	CPS_0289	Efflux transporter, RND family, MFP subunit	[TP0840-TP0965 (0.8653204)]
COG0477	COG0845	CPS_4013	CPS_4013	Putative membrane protein	CPS_4647	CPS_4647	Efflux transporter, RND family, MFP subunit	[TP0840-TP0965 (0.8653204)]
COG0477	COG0845	CPS_0706	CPS_0706	Putative ampG protein {UniProtKB/TrEMBL:Q488Q8}	CPS_4857	CPS_4857	Cation efflux system protein CusB	[TP0840-TP0965 (0.8653204)]
COG0477	COG0845	CPS_1909	CPS_1909	Major facilitator family transporter	CPS_4324	CPS_4324	Type I secretion membrane fusion protein, HlyD	[TP0840-TP0965 (0.8653204)]
COG0477	COG0845	CPS_3149	CPS_3149	Putative membrane protein	CPS_4857	CPS_4857	Cation efflux system protein CusB	[TP0840-TP0965 (0.8653204)]
COG0477	COG0845	CPS_2043	CPS_2043	Major facilitator family transporter	CPS_4702	CPS_4702	Efflux transporter, RND family, MFP subunit	[TP0840-TP0965 (0.8653204)]
COG0477	COG0845	CPS_1258	CPS_1258	Putative MFS transporter family protein	CPS_0746	CPS_0746	Efflux transporter, MFP subunit, AcrA/E family	[TP0840-TP0965 (0.8653204)]
COG0477	COG0845	CPS_4611	CPS_4611	Multidrug resistance transporter, Bcr/CflA family	CPS_2868	CPS_2868	Efflux transporter, RND family, MFP subunit	[TP0840-TP0965 (0.8653204)]
COG0477	COG0845	CPS_4611	CPS_4611	Multidrug resistance transporter, Bcr/CflA family	CPS_3927	CPS_3927	Efflux transporter, RND family, MFP subunit	[TP0840-TP0965 (0.8653204)]
COG0477	COG0845	CPS_4896	CPS_4896	Putative membrane protein	CPS_4509	CPS_4509	Putative toxin secretion protein	[TP0840-TP0965 (0.8653204)]
COG0477	COG0845	CPS_3149	CPS_3149	Putative membrane protein	CPS_0289	CPS_0289	Efflux transporter, RND family, MFP subunit	[TP0840-TP0965 (0.8653204)]
COG0477	COG0845	CPS_1909	CPS_1909	Major facilitator family transporter	CPS_1234	CPS_1234	Efflux transporter, RND family, MFP subunit,	[TP0840-TP0965 (0.8653204)]
COG0477	COG0845	CPS_3354	CPS_3354	Putative membrane protein	CPS_2868	CPS_2868	Efflux transporter, RND family, MFP subunit	[TP0840-TP0965 (0.8653204)]
COG0477	COG0845	CPS_2851	CPS_2851	Major facilitator superfamily protein	CPS_4647	CPS_4647	Efflux transporter, RND family, MFP subunit	[TP0840-TP0965 (0.8653204)]
COG0477	COG0845	CPS_4896	CPS_4896	Putative membrane protein	CPS_0572	CPS_0572	Efflux transporter, RND family, MFP subunit	[TP0840-TP0965 (0.8653204)]
COG0477	COG0845	CPS_2851	CPS_2851	Major facilitator superfamily protein	CPS_1234	CPS_1234	Efflux transporter, RND family, MFP subunit,	[TP0840-TP0965 (0.8653204)]
COG0477	COG0845	CPS_4896	CPS_4896	Putative membrane protein	CPS_1849	CPS_1849	Putative RND efflux system protein, MFP subunit	[TP0840-TP0965 (0.8653204)]
COG0477	COG0845	CPS_2851	CPS_2851	Major facilitator superfamily protein	CPS_2562	CPS_2562	Efflux transporter, RND family, MFP subunit	[TP0840-TP0965 (0.8653204)]
COG0477	COG0845	CPS_0706	CPS_0706	Putative ampG protein {UniProtKB/TrEMBL:Q488Q8}	CPS_0572	CPS_0572	Efflux transporter, RND family, MFP subunit	[TP0840-TP0965 (0.8653204)]
COG0477	COG0845	CPS_4013	CPS_4013	Putative membrane protein	CPS_2562	CPS_2562	Efflux transporter, RND family, MFP subunit	[TP0840-TP0965 (0.8653204)]
COG0477	COG0845	CPS_3149	CPS_3149	Putative membrane protein	CPS_2666	CPS_2666	Efflux transporter, RND family, MFP subunit,	[TP0840-TP0965 (0.8653204)]
COG0477	COG0845	CPS_4013	CPS_4013	Putative membrane protein	CPS_4621	CPS_4621	Efflux transporter, RND family, MFP subunit	[TP0840-TP0965 (0.8653204)]
COG0477	COG0845	CPS_0986	CPS_0986	Major facilitator family transporter	CPS_1849	CPS_1849	Putative RND efflux system protein, MFP subunit	[TP0840-TP0965 (0.8653204)]
COG0477	COG0845	CPS_0245	CPS_0245	Sugar transporter family protein	CPS_0289	CPS_0289	Efflux transporter, RND family, MFP subunit	[TP0840-TP0965 (0.8653204)]
COG0477	COG0845	CPS_0986	CPS_0986	Major facilitator family transporter	CPS_0572	CPS_0572	Efflux transporter, RND family, MFP subunit	[TP0840-TP0965 (0.8653204)]
COG0477	COG0845	CPS_2043	CPS_2043	Major facilitator family transporter	CPS_4857	CPS_4857	Cation efflux system protein CusB	[TP0840-TP0965 (0.8653204)]
COG0477	COG0845	CPS_0245	CPS_0245	Sugar transporter family protein	CPS_2385	CPS_2385	Efflux transporter, RND family, MFP subunit	[TP0840-TP0965 (0.8653204)]
COG0477	COG0845	CPS_1324	CPS_1324	Putative membrane protein	CPS_1234	CPS_1234	Efflux transporter, RND family, MFP subunit,	[TP0840-TP0965 (0.8653204)]
COG0477	COG0845	CPS_2043	CPS_2043	Major facilitator family transporter	CPS_1840	CPS_1840	Hypothetical protein {UniProtKB/TrEMBL:Q484E5}	[TP0840-TP0965 (0.8653204)]
COG0477	COG0845	CPS_3354	CPS_3354	Putative membrane protein	CPS_4324	CPS_4324	Type I secretion membrane fusion protein, HlyD	[TP0840-TP0965 (0.8653204)]
COG0477	COG0845	CPS_0975	CPS_0975	Putative membrane protein	CPS_0774	CPS_0774	Efflux transporter, RND family, MFP subunit	[TP0840-TP0965 (0.8653204)]
COG0477	COG0845	CPS_4896	CPS_4896	Putative membrane protein	CPS_1234	CPS_1234	Efflux transporter, RND family, MFP subunit,	[TP0840-TP0965 (0.8653204)]
COG0477	COG0845	CPS_0986	CPS_0986	Major facilitator family transporter	CPS_1356	CPS_1356	Efflux transporter, MFP subunit, AcrA/E family	[TP0840-TP0965 (0.8653204)]
COG0477	COG0845	CPS_4896	CPS_4896	Putative membrane protein	CPS_4647	CPS_4647	Efflux transporter, RND family, MFP subunit	[TP0840-TP0965 (0.8653204)]
COG0477	COG0845	CPS_3354	CPS_3354	Putative membrane protein	CPS_0572	CPS_0572	Efflux transporter, RND family, MFP subunit	[TP0840-TP0965 (0.8653204)]
COG0477	COG0845	CPS_3149	CPS_3149	Putative membrane protein	CPS_3927	CPS_3927	Efflux transporter, RND family, MFP subunit	[TP0840-TP0965 (0.8653204)]
COG0477	COG0845	CPS_1324	CPS_1324	Putative membrane protein	CPS_3507	CPS_3507	Efflux transporter, RND family, MFP subunit	[TP0840-TP0965 (0.8653204)]
COG0477	COG0845	CPS_2043	CPS_2043	Major facilitator family transporter	CPS_2868	CPS_2868	Efflux transporter, RND family, MFP subunit	[TP0840-TP0965 (0.8653204)]
COG0477	COG0845	CPS_1324	CPS_1324	Putative membrane protein	CPS_1958	CPS_1958	Putative RND efflux system protein, MFP subunit	[TP0840-TP0965 (0.8653204)]
COG0477	COG0845	CPS_3149	CPS_3149	Putative membrane protein	CPS_2385	CPS_2385	Efflux transporter, RND family, MFP subunit	[TP0840-TP0965 (0.8653204)]
COG0477	COG0845	CPS_2043	CPS_2043	Major facilitator family transporter	CPS_3927	CPS_3927	Efflux transporter, RND family, MFP subunit	[TP0840-TP0965 (0.8653204)]
COG0477	COG0845	CPS_3354	CPS_3354	Putative membrane protein	CPS_2118	CPS_2118	Efflux transporter, RND family, MFP subunit	[TP0840-TP0965 (0.8653204)]
COG0477	COG0845	CPS_1258	CPS_1258	Putative MFS transporter family protein	CPS_4484	CPS_4484	Efflux transporter, RND family, MFP subunit	[TP0840-TP0965 (0.8653204)]
COG0477	COG0845	CPS_3149	CPS_3149	Putative membrane protein	CPS_4509	CPS_4509	Putative toxin secretion protein	[TP0840-TP0965 (0.8653204)]
COG0477	COG0845	CPS_3354	CPS_3354	Putative membrane protein	CPS_2562	CPS_2562	Efflux transporter, RND family, MFP subunit	[TP0840-TP0965 (0.8653204)]
COG0477	COG0845	CPS_0706	CPS_0706	Putative ampG protein {UniProtKB/TrEMBL:Q488Q8}	CPS_3927	CPS_3927	Efflux transporter, RND family, MFP subunit	[TP0840-TP0965 (0.8653204)]
COG0477	COG0845	CPS_1909	CPS_1909	Major facilitator family transporter	CPS_2385	CPS_2385	Efflux transporter, RND family, MFP subunit	[TP0840-TP0965 (0.8653204)]
COG0477	COG0845	CPS_4013	CPS_4013	Putative membrane protein	CPS_3507	CPS_3507	Efflux transporter, RND family, MFP subunit	[TP0840-TP0965 (0.8653204)]
COG0477	COG0845	CPS_2043	CPS_2043	Major facilitator family transporter	CPS_4415	CPS_4415	Efflux transporter, RND family, MFP subunit	[TP0840-TP0965 (0.8653204)]
COG0477	COG0845	CPS_1324	CPS_1324	Putative membrane protein	CPS_4647	CPS_4647	Efflux transporter, RND family, MFP subunit	[TP0840-TP0965 (0.8653204)]
COG0477	COG0845	CPS_0975	CPS_0975	Putative membrane protein	CPS_4324	CPS_4324	Type I secretion membrane fusion protein, HlyD	[TP0840-TP0965 (0.8653204)]
COG0477	COG0845	CPS_4611	CPS_4611	Multidrug resistance transporter, Bcr/CflA family	CPS_1536	CPS_1536	Efflux transporter, MFP subunit, AcrA/E family	[TP0840-TP0965 (0.8653204)]
COG0477	COG0845	CPS_1909	CPS_1909	Major facilitator family transporter	CPS_0572	CPS_0572	Efflux transporter, RND family, MFP subunit	[TP0840-TP0965 (0.8653204)]
COG0477	COG0845	CPS_0922	CPS_0922	Major facilitator family transporter	CPS_1849	CPS_1849	Putative RND efflux system protein, MFP subunit	[TP0840-TP0965 (0.8653204)]
COG0477	COG0845	CPS_3354	CPS_3354	Putative membrane protein	CPS_3927	CPS_3927	Efflux transporter, RND family, MFP subunit	[TP0840-TP0965 (0.8653204)]
COG0477	COG0845	CPS_2851	CPS_2851	Major facilitator superfamily protein	CPS_0774	CPS_0774	Efflux transporter, RND family, MFP subunit	[TP0840-TP0965 (0.8653204)]
COG0477	COG0845	CPS_0922	CPS_0922	Major facilitator family transporter	CPS_0572	CPS_0572	Efflux transporter, RND family, MFP subunit	[TP0840-TP0965 (0.8653204)]
COG0477	COG0845	CPS_3149	CPS_3149	Putative membrane protein	CPS_0572	CPS_0572	Efflux transporter, RND family, MFP subunit	[TP0840-TP0965 (0.8653204)]
COG0477	COG0845	CPS_0245	CPS_0245	Sugar transporter family protein	CPS_0572	CPS_0572	Efflux transporter, RND family, MFP subunit	[TP0840-TP0965 (0.8653204)]
COG0477	COG0845	CPS_0922	CPS_0922	Major facilitator family transporter	CPS_2429	CPS_2429	Type I secretion membrane fusion protein, HlyD	[TP0840-TP0965 (0.8653204)]
COG0477	COG0845	CPS_1258	CPS_1258	Putative MFS transporter family protein	CPS_5033	CPS_5033	Efflux transporter, RND family, MFP subunit	[TP0840-TP0965 (0.8653204)]
COG0477	COG0845	CPS_1258	CPS_1258	Putative MFS transporter family protein	CPS_1840	CPS_1840	Hypothetical protein {UniProtKB/TrEMBL:Q484E5}	[TP0840-TP0965 (0.8653204)]
COG0477	COG0845	CPS_0245	CPS_0245	Sugar transporter family protein	CPS_5033	CPS_5033	Efflux transporter, RND family, MFP subunit	[TP0840-TP0965 (0.8653204)]
COG0477	COG0845	CPS_1258	CPS_1258	Putative MFS transporter family protein	CPS_1356	CPS_1356	Efflux transporter, MFP subunit, AcrA/E family	[TP0840-TP0965 (0.8653204)]
COG0477	COG0845	CPS_2851	CPS_2851	Major facilitator superfamily protein	CPS_3507	CPS_3507	Efflux transporter, RND family, MFP subunit	[TP0840-TP0965 (0.8653204)]
COG0477	COG0845	CPS_4611	CPS_4611	Multidrug resistance transporter, Bcr/CflA family	CPS_4324	CPS_4324	Type I secretion membrane fusion protein, HlyD	[TP0840-TP0965 (0.8653204)]
COG0477	COG0845	CPS_2851	CPS_2851	Major facilitator superfamily protein	CPS_4415	CPS_4415	Efflux transporter, RND family, MFP subunit	[TP0840-TP0965 (0.8653204)]
COG0477	COG0845	CPS_4611	CPS_4611	Multidrug resistance transporter, Bcr/CflA family	CPS_0572	CPS_0572	Efflux transporter, RND family, MFP subunit	[TP0840-TP0965 (0.8653204)]
COG0477	COG0845	CPS_2851	CPS_2851	Major facilitator superfamily protein	CPS_0746	CPS_0746	Efflux transporter, MFP subunit, AcrA/E family	[TP0840-TP0965 (0.8653204)]
COG0477	COG0845	CPS_4896	CPS_4896	Putative membrane protein	CPS_2429	CPS_2429	Type I secretion membrane fusion protein, HlyD	[TP0840-TP0965 (0.8653204)]
COG0477	COG0845	CPS_2043	CPS_2043	Major facilitator family transporter	CPS_1962	CPS_1962	Efflux transporter, RND family, MFP subunit	[TP0840-TP0965 (0.8653204)]
COG0477	COG0845	CPS_0245	CPS_0245	Sugar transporter family protein	CPS_1536	CPS_1536	Efflux transporter, MFP subunit, AcrA/E family	[TP0840-TP0965 (0.8653204)]
COG0477	COG0845	CPS_3149	CPS_3149	Putative membrane protein	CPS_4647	CPS_4647	Efflux transporter, RND family, MFP subunit	[TP0840-TP0965 (0.8653204)]
COG0477	COG0845	CPS_0922	CPS_0922	Major facilitator family transporter	CPS_5033	CPS_5033	Efflux transporter, RND family, MFP subunit	[TP0840-TP0965 (0.8653204)]
COG0477	COG0845	CPS_1324	CPS_1324	Putative membrane protein	CPS_4702	CPS_4702	Efflux transporter, RND family, MFP subunit	[TP0840-TP0965 (0.8653204)]
COG0477	COG0845	CPS_0986	CPS_0986	Major facilitator family transporter	CPS_4324	CPS_4324	Type I secretion membrane fusion protein, HlyD	[TP0840-TP0965 (0.8653204)]
COG0477	COG0845	CPS_2043	CPS_2043	Major facilitator family transporter	CPS_1536	CPS_1536	Efflux transporter, MFP subunit, AcrA/E family	[TP0840-TP0965 (0.8653204)]
COG0477	COG0845	CPS_1258	CPS_1258	Putative MFS transporter family protein	CPS_2562	CPS_2562	Efflux transporter, RND family, MFP subunit	[TP0840-TP0965 (0.8653204)]
COG0477	COG0845	CPS_0706	CPS_0706	Putative ampG protein {UniProtKB/TrEMBL:Q488Q8}	CPS_1849	CPS_1849	Putative RND efflux system protein, MFP subunit	[TP0840-TP0965 (0.8653204)]
COG0477	COG0845	CPS_3354	CPS_3354	Putative membrane protein	CPS_4857	CPS_4857	Cation efflux system protein CusB	[TP0840-TP0965 (0.8653204)]
COG0477	COG0845	CPS_1909	CPS_1909	Major facilitator family transporter	CPS_4857	CPS_4857	Cation efflux system protein CusB	[TP0840-TP0965 (0.8653204)]
COG0477	COG0845	CPS_3354	CPS_3354	Putative membrane protein	CPS_4647	CPS_4647	Efflux transporter, RND family, MFP subunit	[TP0840-TP0965 (0.8653204)]
COG0477	COG0845	CPS_0975	CPS_0975	Putative membrane protein	CPS_1250	CPS_1250	Hypothetical protein {UniProtKB/TrEMBL:Q486M2}	[TP0840-TP0965 (0.8653204)]
COG0477	COG0845	CPS_3149	CPS_3149	Putative membrane protein	CPS_4702	CPS_4702	Efflux transporter, RND family, MFP subunit	[TP0840-TP0965 (0.8653204)]
COG0477	COG0845	CPS_0706	CPS_0706	Putative ampG protein {UniProtKB/TrEMBL:Q488Q8}	CPS_4324	CPS_4324	Type I secretion membrane fusion protein, HlyD	[TP0840-TP0965 (0.8653204)]
COG0477	COG0845	CPS_0245	CPS_0245	Sugar transporter family protein	CPS_4647	CPS_4647	Efflux transporter, RND family, MFP subunit	[TP0840-TP0965 (0.8653204)]
COG0477	COG0845	CPS_3149	CPS_3149	Putative membrane protein	CPS_4484	CPS_4484	Efflux transporter, RND family, MFP subunit	[TP0840-TP0965 (0.8653204)]
COG0477	COG0845	CPS_3354	CPS_3354	Putative membrane protein	CPS_3507	CPS_3507	Efflux transporter, RND family, MFP subunit	[TP0840-TP0965 (0.8653204)]
COG0477	COG0845	CPS_1258	CPS_1258	Putative MFS transporter family protein	CPS_2118	CPS_2118	Efflux transporter, RND family, MFP subunit	[TP0840-TP0965 (0.8653204)]
COG0477	COG0845	CPS_2043	CPS_2043	Major facilitator family transporter	CPS_2429	CPS_2429	Type I secretion membrane fusion protein, HlyD	[TP0840-TP0965 (0.8653204)]
COG0477	COG0845	CPS_3354	CPS_3354	Putative membrane protein	CPS_1536	CPS_1536	Efflux transporter, MFP subunit, AcrA/E family	[TP0840-TP0965 (0.8653204)]
COG0477	COG0845	CPS_1258	CPS_1258	Putative MFS transporter family protein	CPS_4324	CPS_4324	Type I secretion membrane fusion protein, HlyD	[TP0840-TP0965 (0.8653204)]
COG0477	COG0845	CPS_1909	CPS_1909	Major facilitator family transporter	CPS_4484	CPS_4484	Efflux transporter, RND family, MFP subunit	[TP0840-TP0965 (0.8653204)]
COG0477	COG0845	CPS_3149	CPS_3149	Putative membrane protein	CPS_1958	CPS_1958	Putative RND efflux system protein, MFP subunit	[TP0840-TP0965 (0.8653204)]
COG0477	COG0845	CPS_0922	CPS_0922	Major facilitator family transporter	CPS_2666	CPS_2666	Efflux transporter, RND family, MFP subunit,	[TP0840-TP0965 (0.8653204)]
COG0477	COG0845	CPS_3354	CPS_3354	Putative membrane protein	CPS_1849	CPS_1849	Putative RND efflux system protein, MFP subunit	[TP0840-TP0965 (0.8653204)]
COG0477	COG0845	CPS_3354	CPS_3354	Putative membrane protein	CPS_5033	CPS_5033	Efflux transporter, RND family, MFP subunit	[TP0840-TP0965 (0.8653204)]
COG0477	COG0845	CPS_0922	CPS_0922	Major facilitator family transporter	CPS_4415	CPS_4415	Efflux transporter, RND family, MFP subunit	[TP0840-TP0965 (0.8653204)]
COG0477	COG0845	CPS_1258	CPS_1258	Putative MFS transporter family protein	CPS_4857	CPS_4857	Cation efflux system protein CusB	[TP0840-TP0965 (0.8653204)]
COG0477	COG0845	CPS_0245	CPS_0245	Sugar transporter family protein	CPS_1962	CPS_1962	Efflux transporter, RND family, MFP subunit	[TP0840-TP0965 (0.8653204)]
COG0477	COG0845	CPS_3149	CPS_3149	Putative membrane protein	CPS_2429	CPS_2429	Type I secretion membrane fusion protein, HlyD	[TP0840-TP0965 (0.8653204)]
COG0477	COG0845	CPS_1909	CPS_1909	Major facilitator family transporter	CPS_4509	CPS_4509	Putative toxin secretion protein	[TP0840-TP0965 (0.8653204)]
COG0477	COG0845	CPS_1909	CPS_1909	Major facilitator family transporter	CPS_2666	CPS_2666	Efflux transporter, RND family, MFP subunit,	[TP0840-TP0965 (0.8653204)]
COG0477	COG0845	CPS_0245	CPS_0245	Sugar transporter family protein	CPS_0746	CPS_0746	Efflux transporter, MFP subunit, AcrA/E family	[TP0840-TP0965 (0.8653204)]
COG0477	COG0845	CPS_4013	CPS_4013	Putative membrane protein	CPS_0746	CPS_0746	Efflux transporter, MFP subunit, AcrA/E family	[TP0840-TP0965 (0.8653204)]
COG0477	COG0845	CPS_4611	CPS_4611	Multidrug resistance transporter, Bcr/CflA family	CPS_3507	CPS_3507	Efflux transporter, RND family, MFP subunit	[TP0840-TP0965 (0.8653204)]
COG0477	COG0845	CPS_4896	CPS_4896	Putative membrane protein	CPS_3507	CPS_3507	Efflux transporter, RND family, MFP subunit	[TP0840-TP0965 (0.8653204)]
COG0477	COG0845	CPS_0922	CPS_0922	Major facilitator family transporter	CPS_1250	CPS_1250	Hypothetical protein {UniProtKB/TrEMBL:Q486M2}	[TP0840-TP0965 (0.8653204)]
COG0477	COG0845	CPS_1324	CPS_1324	Putative membrane protein	CPS_4857	CPS_4857	Cation efflux system protein CusB	[TP0840-TP0965 (0.8653204)]
COG0477	COG0845	CPS_1258	CPS_1258	Putative MFS transporter family protein	CPS_1958	CPS_1958	Putative RND efflux system protein, MFP subunit	[TP0840-TP0965 (0.8653204)]
COG0477	COG0845	CPS_0245	CPS_0245	Sugar transporter family protein	CPS_1958	CPS_1958	Putative RND efflux system protein, MFP subunit	[TP0840-TP0965 (0.8653204)]
COG0477	COG0845	CPS_0975	CPS_0975	Putative membrane protein	CPS_1234	CPS_1234	Efflux transporter, RND family, MFP subunit,	[TP0840-TP0965 (0.8653204)]
COG0477	COG0845	CPS_4611	CPS_4611	Multidrug resistance transporter, Bcr/CflA family	CPS_1958	CPS_1958	Putative RND efflux system protein, MFP subunit	[TP0840-TP0965 (0.8653204)]
COG0477	COG0845	CPS_3354	CPS_3354	Putative membrane protein	CPS_4702	CPS_4702	Efflux transporter, RND family, MFP subunit	[TP0840-TP0965 (0.8653204)]
COG0477	COG0845	CPS_2851	CPS_2851	Major facilitator superfamily protein	CPS_1962	CPS_1962	Efflux transporter, RND family, MFP subunit	[TP0840-TP0965 (0.8653204)]
COG0477	COG0845	CPS_2851	CPS_2851	Major facilitator superfamily protein	CPS_4857	CPS_4857	Cation efflux system protein CusB	[TP0840-TP0965 (0.8653204)]
COG0477	COG0845	CPS_2043	CPS_2043	Major facilitator family transporter	CPS_3507	CPS_3507	Efflux transporter, RND family, MFP subunit	[TP0840-TP0965 (0.8653204)]
COG0477	COG0845	CPS_0706	CPS_0706	Putative ampG protein {UniProtKB/TrEMBL:Q488Q8}	CPS_2666	CPS_2666	Efflux transporter, RND family, MFP subunit,	[TP0840-TP0965 (0.8653204)]
COG0477	COG0845	CPS_0245	CPS_0245	Sugar transporter family protein	CPS_1840	CPS_1840	Hypothetical protein {UniProtKB/TrEMBL:Q484E5}	[TP0840-TP0965 (0.8653204)]
COG0477	COG0845	CPS_0975	CPS_0975	Putative membrane protein	CPS_2118	CPS_2118	Efflux transporter, RND family, MFP subunit	[TP0840-TP0965 (0.8653204)]
COG0477	COG0845	CPS_0986	CPS_0986	Major facilitator family transporter	CPS_0774	CPS_0774	Efflux transporter, RND family, MFP subunit	[TP0840-TP0965 (0.8653204)]
COG0477	COG0845	CPS_0706	CPS_0706	Putative ampG protein {UniProtKB/TrEMBL:Q488Q8}	CPS_1958	CPS_1958	Putative RND efflux system protein, MFP subunit	[TP0840-TP0965 (0.8653204)]
COG0477	COG0845	CPS_0986	CPS_0986	Major facilitator family transporter	CPS_3507	CPS_3507	Efflux transporter, RND family, MFP subunit	[TP0840-TP0965 (0.8653204)]
COG0477	COG0845	CPS_1909	CPS_1909	Major facilitator family transporter	CPS_2562	CPS_2562	Efflux transporter, RND family, MFP subunit	[TP0840-TP0965 (0.8653204)]
COG0477	COG0845	CPS_1324	CPS_1324	Putative membrane protein	CPS_5033	CPS_5033	Efflux transporter, RND family, MFP subunit	[TP0840-TP0965 (0.8653204)]
COG0477	COG0845	CPS_0706	CPS_0706	Putative ampG protein {UniProtKB/TrEMBL:Q488Q8}	CPS_1234	CPS_1234	Efflux transporter, RND family, MFP subunit,	[TP0840-TP0965 (0.8653204)]
COG0477	COG0845	CPS_0245	CPS_0245	Sugar transporter family protein	CPS_4509	CPS_4509	Putative toxin secretion protein	[TP0840-TP0965 (0.8653204)]
COG0477	COG0845	CPS_0245	CPS_0245	Sugar transporter family protein	CPS_2868	CPS_2868	Efflux transporter, RND family, MFP subunit	[TP0840-TP0965 (0.8653204)]
COG0477	COG0845	CPS_4013	CPS_4013	Putative membrane protein	CPS_1250	CPS_1250	Hypothetical protein {UniProtKB/TrEMBL:Q486M2}	[TP0840-TP0965 (0.8653204)]
COG0477	COG0845	CPS_0975	CPS_0975	Putative membrane protein	CPS_2429	CPS_2429	Type I secretion membrane fusion protein, HlyD	[TP0840-TP0965 (0.8653204)]
COG0477	COG0845	CPS_1324	CPS_1324	Putative membrane protein	CPS_2118	CPS_2118	Efflux transporter, RND family, MFP subunit	[TP0840-TP0965 (0.8653204)]
COG0477	COG0845	CPS_0986	CPS_0986	Major facilitator family transporter	CPS_4484	CPS_4484	Efflux transporter, RND family, MFP subunit	[TP0840-TP0965 (0.8653204)]
COG0477	COG0845	CPS_4611	CPS_4611	Multidrug resistance transporter, Bcr/CflA family	CPS_0746	CPS_0746	Efflux transporter, MFP subunit, AcrA/E family	[TP0840-TP0965 (0.8653204)]
COG0477	COG0845	CPS_3149	CPS_3149	Putative membrane protein	CPS_3507	CPS_3507	Efflux transporter, RND family, MFP subunit	[TP0840-TP0965 (0.8653204)]
COG0477	COG0845	CPS_1258	CPS_1258	Putative MFS transporter family protein	CPS_0774	CPS_0774	Efflux transporter, RND family, MFP subunit	[TP0840-TP0965 (0.8653204)]
COG0477	COG0845	CPS_0975	CPS_0975	Putative membrane protein	CPS_1356	CPS_1356	Efflux transporter, MFP subunit, AcrA/E family	[TP0840-TP0965 (0.8653204)]
COG0477	COG0845	CPS_2851	CPS_2851	Major facilitator superfamily protein	CPS_1958	CPS_1958	Putative RND efflux system protein, MFP subunit	[TP0840-TP0965 (0.8653204)]
COG0477	COG0845	CPS_3149	CPS_3149	Putative membrane protein	CPS_1250	CPS_1250	Hypothetical protein {UniProtKB/TrEMBL:Q486M2}	[TP0840-TP0965 (0.8653204)]
COG0477	COG0845	CPS_4013	CPS_4013	Putative membrane protein	CPS_0774	CPS_0774	Efflux transporter, RND family, MFP subunit	[TP0840-TP0965 (0.8653204)]
COG0477	COG0845	CPS_0922	CPS_0922	Major facilitator family transporter	CPS_1536	CPS_1536	Efflux transporter, MFP subunit, AcrA/E family	[TP0840-TP0965 (0.8653204)]
COG0477	COG0845	CPS_0245	CPS_0245	Sugar transporter family protein	CPS_0774	CPS_0774	Efflux transporter, RND family, MFP subunit	[TP0840-TP0965 (0.8653204)]
COG0477	COG0845	CPS_0245	CPS_0245	Sugar transporter family protein	CPS_1356	CPS_1356	Efflux transporter, MFP subunit, AcrA/E family	[TP0840-TP0965 (0.8653204)]
COG0477	COG0845	CPS_2851	CPS_2851	Major facilitator superfamily protein	CPS_1250	CPS_1250	Hypothetical protein {UniProtKB/TrEMBL:Q486M2}	[TP0840-TP0965 (0.8653204)]
COG0477	COG0845	CPS_0922	CPS_0922	Major facilitator family transporter	CPS_2562	CPS_2562	Efflux transporter, RND family, MFP subunit	[TP0840-TP0965 (0.8653204)]
COG0477	COG0845	CPS_4896	CPS_4896	Putative membrane protein	CPS_3927	CPS_3927	Efflux transporter, RND family, MFP subunit	[TP0840-TP0965 (0.8653204)]
COG0477	COG0845	CPS_0922	CPS_0922	Major facilitator family transporter	CPS_2868	CPS_2868	Efflux transporter, RND family, MFP subunit	[TP0840-TP0965 (0.8653204)]
COG0477	COG0845	CPS_3354	CPS_3354	Putative membrane protein	CPS_0746	CPS_0746	Efflux transporter, MFP subunit, AcrA/E family	[TP0840-TP0965 (0.8653204)]
COG0477	COG0845	CPS_3354	CPS_3354	Putative membrane protein	CPS_1958	CPS_1958	Putative RND efflux system protein, MFP subunit	[TP0840-TP0965 (0.8653204)]
COG0477	COG0845	CPS_4896	CPS_4896	Putative membrane protein	CPS_4484	CPS_4484	Efflux transporter, RND family, MFP subunit	[TP0840-TP0965 (0.8653204)]
COG0477	COG0845	CPS_4013	CPS_4013	Putative membrane protein	CPS_4484	CPS_4484	Efflux transporter, RND family, MFP subunit	[TP0840-TP0965 (0.8653204)]
COG0477	COG0845	CPS_0975	CPS_0975	Putative membrane protein	CPS_4415	CPS_4415	Efflux transporter, RND family, MFP subunit	[TP0840-TP0965 (0.8653204)]
COG0477	COG0845	CPS_1258	CPS_1258	Putative MFS transporter family protein	CPS_4509	CPS_4509	Putative toxin secretion protein	[TP0840-TP0965 (0.8653204)]
COG0477	COG0845	CPS_2043	CPS_2043	Major facilitator family transporter	CPS_2666	CPS_2666	Efflux transporter, RND family, MFP subunit,	[TP0840-TP0965 (0.8653204)]
COG0477	COG0845	CPS_2043	CPS_2043	Major facilitator family transporter	CPS_4324	CPS_4324	Type I secretion membrane fusion protein, HlyD	[TP0840-TP0965 (0.8653204)]
COG0477	COG0845	CPS_2043	CPS_2043	Major facilitator family transporter	CPS_1958	CPS_1958	Putative RND efflux system protein, MFP subunit	[TP0840-TP0965 (0.8653204)]
COG0477	COG0845	CPS_0922	CPS_0922	Major facilitator family transporter	CPS_2118	CPS_2118	Efflux transporter, RND family, MFP subunit	[TP0840-TP0965 (0.8653204)]
COG0477	COG0845	CPS_0986	CPS_0986	Major facilitator family transporter	CPS_4509	CPS_4509	Putative toxin secretion protein	[TP0840-TP0965 (0.8653204)]
COG0477	COG0845	CPS_0922	CPS_0922	Major facilitator family transporter	CPS_1958	CPS_1958	Putative RND efflux system protein, MFP subunit	[TP0840-TP0965 (0.8653204)]
COG0477	COG0845	CPS_1909	CPS_1909	Major facilitator family transporter	CPS_4647	CPS_4647	Efflux transporter, RND family, MFP subunit	[TP0840-TP0965 (0.8653204)]
COG0477	COG0845	CPS_1258	CPS_1258	Putative MFS transporter family protein	CPS_1234	CPS_1234	Efflux transporter, RND family, MFP subunit,	[TP0840-TP0965 (0.8653204)]
COG0477	COG0845	CPS_0986	CPS_0986	Major facilitator family transporter	CPS_1962	CPS_1962	Efflux transporter, RND family, MFP subunit	[TP0840-TP0965 (0.8653204)]
COG0477	COG0845	CPS_4013	CPS_4013	Putative membrane protein	CPS_0289	CPS_0289	Efflux transporter, RND family, MFP subunit	[TP0840-TP0965 (0.8653204)]
COG0477	COG0845	CPS_4896	CPS_4896	Putative membrane protein	CPS_5033	CPS_5033	Efflux transporter, RND family, MFP subunit	[TP0840-TP0965 (0.8653204)]
COG0477	COG0845	CPS_0986	CPS_0986	Major facilitator family transporter	CPS_0289	CPS_0289	Efflux transporter, RND family, MFP subunit	[TP0840-TP0965 (0.8653204)]
COG0477	COG0845	CPS_4013	CPS_4013	Putative membrane protein	CPS_2429	CPS_2429	Type I secretion membrane fusion protein, HlyD	[TP0840-TP0965 (0.8653204)]
COG0477	COG0845	CPS_0706	CPS_0706	Putative ampG protein {UniProtKB/TrEMBL:Q488Q8}	CPS_4621	CPS_4621	Efflux transporter, RND family, MFP subunit	[TP0840-TP0965 (0.8653204)]
COG0477	COG0845	CPS_0245	CPS_0245	Sugar transporter family protein	CPS_2666	CPS_2666	Efflux transporter, RND family, MFP subunit,	[TP0840-TP0965 (0.8653204)]
COG0477	COG0845	CPS_1909	CPS_1909	Major facilitator family transporter	CPS_2868	CPS_2868	Efflux transporter, RND family, MFP subunit	[TP0840-TP0965 (0.8653204)]
COG0477	COG0845	CPS_1258	CPS_1258	Putative MFS transporter family protein	CPS_2666	CPS_2666	Efflux transporter, RND family, MFP subunit,	[TP0840-TP0965 (0.8653204)]
COG0477	COG0845	CPS_2043	CPS_2043	Major facilitator family transporter	CPS_4621	CPS_4621	Efflux transporter, RND family, MFP subunit	[TP0840-TP0965 (0.8653204)]
COG0477	COG0845	CPS_4013	CPS_4013	Putative membrane protein	CPS_1958	CPS_1958	Putative RND efflux system protein, MFP subunit	[TP0840-TP0965 (0.8653204)]
COG0477	COG0845	CPS_0706	CPS_0706	Putative ampG protein {UniProtKB/TrEMBL:Q488Q8}	CPS_1840	CPS_1840	Hypothetical protein {UniProtKB/TrEMBL:Q484E5}	[TP0840-TP0965 (0.8653204)]
COG0477	COG0845	CPS_4013	CPS_4013	Putative membrane protein	CPS_1234	CPS_1234	Efflux transporter, RND family, MFP subunit,	[TP0840-TP0965 (0.8653204)]
COG0477	COG0845	CPS_0245	CPS_0245	Sugar transporter family protein	CPS_2562	CPS_2562	Efflux transporter, RND family, MFP subunit	[TP0840-TP0965 (0.8653204)]
COG0477	COG0845	CPS_3354	CPS_3354	Putative membrane protein	CPS_0774	CPS_0774	Efflux transporter, RND family, MFP subunit	[TP0840-TP0965 (0.8653204)]
COG0477	COG0845	CPS_4013	CPS_4013	Putative membrane protein	CPS_1536	CPS_1536	Efflux transporter, MFP subunit, AcrA/E family	[TP0840-TP0965 (0.8653204)]
COG0477	COG0845	CPS_1324	CPS_1324	Putative membrane protein	CPS_1849	CPS_1849	Putative RND efflux system protein, MFP subunit	[TP0840-TP0965 (0.8653204)]
COG0477	COG0845	CPS_3149	CPS_3149	Putative membrane protein	CPS_5033	CPS_5033	Efflux transporter, RND family, MFP subunit	[TP0840-TP0965 (0.8653204)]
COG0477	COG0845	CPS_0245	CPS_0245	Sugar transporter family protein	CPS_1250	CPS_1250	Hypothetical protein {UniProtKB/TrEMBL:Q486M2}	[TP0840-TP0965 (0.8653204)]
COG0477	COG0845	CPS_2043	CPS_2043	Major facilitator family transporter	CPS_1250	CPS_1250	Hypothetical protein {UniProtKB/TrEMBL:Q486M2}	[TP0840-TP0965 (0.8653204)]
COG0477	COG0845	CPS_4013	CPS_4013	Putative membrane protein	CPS_5033	CPS_5033	Efflux transporter, RND family, MFP subunit	[TP0840-TP0965 (0.8653204)]
COG0477	COG0845	CPS_0245	CPS_0245	Sugar transporter family protein	CPS_4484	CPS_4484	Efflux transporter, RND family, MFP subunit	[TP0840-TP0965 (0.8653204)]
COG0477	COG0845	CPS_4611	CPS_4611	Multidrug resistance transporter, Bcr/CflA family	CPS_2562	CPS_2562	Efflux transporter, RND family, MFP subunit	[TP0840-TP0965 (0.8653204)]
COG0477	COG0845	CPS_1909	CPS_1909	Major facilitator family transporter	CPS_0289	CPS_0289	Efflux transporter, RND family, MFP subunit	[TP0840-TP0965 (0.8653204)]
COG0477	COG0845	CPS_0922	CPS_0922	Major facilitator family transporter	CPS_0289	CPS_0289	Efflux transporter, RND family, MFP subunit	[TP0840-TP0965 (0.8653204)]
COG0477	COG0845	CPS_1324	CPS_1324	Putative membrane protein	CPS_4484	CPS_4484	Efflux transporter, RND family, MFP subunit	[TP0840-TP0965 (0.8653204)]
COG0477	COG0845	CPS_2043	CPS_2043	Major facilitator family transporter	CPS_0572	CPS_0572	Efflux transporter, RND family, MFP subunit	[TP0840-TP0965 (0.8653204)]
COG0477	COG0845	CPS_0706	CPS_0706	Putative ampG protein {UniProtKB/TrEMBL:Q488Q8}	CPS_1536	CPS_1536	Efflux transporter, MFP subunit, AcrA/E family	[TP0840-TP0965 (0.8653204)]
COG0477	COG0845	CPS_0706	CPS_0706	Putative ampG protein {UniProtKB/TrEMBL:Q488Q8}	CPS_4647	CPS_4647	Efflux transporter, RND family, MFP subunit	[TP0840-TP0965 (0.8653204)]
COG0477	COG0845	CPS_4896	CPS_4896	Putative membrane protein	CPS_2868	CPS_2868	Efflux transporter, RND family, MFP subunit	[TP0840-TP0965 (0.8653204)]
COG0477	COG0845	CPS_2043	CPS_2043	Major facilitator family transporter	CPS_2118	CPS_2118	Efflux transporter, RND family, MFP subunit	[TP0840-TP0965 (0.8653204)]
COG0477	COG0845	CPS_2851	CPS_2851	Major facilitator superfamily protein	CPS_1840	CPS_1840	Hypothetical protein {UniProtKB/TrEMBL:Q484E5}	[TP0840-TP0965 (0.8653204)]
COG0477	COG0845	CPS_1909	CPS_1909	Major facilitator family transporter	CPS_0774	CPS_0774	Efflux transporter, RND family, MFP subunit	[TP0840-TP0965 (0.8653204)]
COG0477	COG0845	CPS_3149	CPS_3149	Putative membrane protein	CPS_1849	CPS_1849	Putative RND efflux system protein, MFP subunit	[TP0840-TP0965 (0.8653204)]
COG0477	COG0845	CPS_0986	CPS_0986	Major facilitator family transporter	CPS_1958	CPS_1958	Putative RND efflux system protein, MFP subunit	[TP0840-TP0965 (0.8653204)]
COG0477	COG0845	CPS_3149	CPS_3149	Putative membrane protein	CPS_2868	CPS_2868	Efflux transporter, RND family, MFP subunit	[TP0840-TP0965 (0.8653204)]
COG0477	COG0845	CPS_0922	CPS_0922	Major facilitator family transporter	CPS_4324	CPS_4324	Type I secretion membrane fusion protein, HlyD	[TP0840-TP0965 (0.8653204)]
COG0477	COG0845	CPS_3354	CPS_3354	Putative membrane protein	CPS_1840	CPS_1840	Hypothetical protein {UniProtKB/TrEMBL:Q484E5}	[TP0840-TP0965 (0.8653204)]
COG0477	COG0845	CPS_3149	CPS_3149	Putative membrane protein	CPS_4621	CPS_4621	Efflux transporter, RND family, MFP subunit	[TP0840-TP0965 (0.8653204)]
COG0477	COG0845	CPS_4013	CPS_4013	Putative membrane protein	CPS_4415	CPS_4415	Efflux transporter, RND family, MFP subunit	[TP0840-TP0965 (0.8653204)]
COG0477	COG0845	CPS_3354	CPS_3354	Putative membrane protein	CPS_2429	CPS_2429	Type I secretion membrane fusion protein, HlyD	[TP0840-TP0965 (0.8653204)]
COG0477	COG0845	CPS_1324	CPS_1324	Putative membrane protein	CPS_4415	CPS_4415	Efflux transporter, RND family, MFP subunit	[TP0840-TP0965 (0.8653204)]
COG0477	COG0845	CPS_0975	CPS_0975	Putative membrane protein	CPS_2666	CPS_2666	Efflux transporter, RND family, MFP subunit,	[TP0840-TP0965 (0.8653204)]
COG0477	COG0845	CPS_0922	CPS_0922	Major facilitator family transporter	CPS_1234	CPS_1234	Efflux transporter, RND family, MFP subunit,	[TP0840-TP0965 (0.8653204)]
COG0477	COG0845	CPS_3354	CPS_3354	Putative membrane protein	CPS_0289	CPS_0289	Efflux transporter, RND family, MFP subunit	[TP0840-TP0965 (0.8653204)]
COG0477	COG0845	CPS_0975	CPS_0975	Putative membrane protein	CPS_2562	CPS_2562	Efflux transporter, RND family, MFP subunit	[TP0840-TP0965 (0.8653204)]
COG0477	COG0845	CPS_3149	CPS_3149	Putative membrane protein	CPS_1840	CPS_1840	Hypothetical protein {UniProtKB/TrEMBL:Q484E5}	[TP0840-TP0965 (0.8653204)]
COG0477	COG0845	CPS_1258	CPS_1258	Putative MFS transporter family protein	CPS_2429	CPS_2429	Type I secretion membrane fusion protein, HlyD	[TP0840-TP0965 (0.8653204)]
COG0477	COG0845	CPS_1324	CPS_1324	Putative membrane protein	CPS_0289	CPS_0289	Efflux transporter, RND family, MFP subunit	[TP0840-TP0965 (0.8653204)]
COG0477	COG0845	CPS_1324	CPS_1324	Putative membrane protein	CPS_2868	CPS_2868	Efflux transporter, RND family, MFP subunit	[TP0840-TP0965 (0.8653204)]
COG0477	COG0845	CPS_3149	CPS_3149	Putative membrane protein	CPS_0746	CPS_0746	Efflux transporter, MFP subunit, AcrA/E family	[TP0840-TP0965 (0.8653204)]
COG0477	COG0845	CPS_0975	CPS_0975	Putative membrane protein	CPS_1849	CPS_1849	Putative RND efflux system protein, MFP subunit	[TP0840-TP0965 (0.8653204)]
COG0477	COG0845	CPS_3354	CPS_3354	Putative membrane protein	CPS_1962	CPS_1962	Efflux transporter, RND family, MFP subunit	[TP0840-TP0965 (0.8653204)]
COG0477	COG0845	CPS_1258	CPS_1258	Putative MFS transporter family protein	CPS_0572	CPS_0572	Efflux transporter, RND family, MFP subunit	[TP0840-TP0965 (0.8653204)]
COG0477	COG0845	CPS_3354	CPS_3354	Putative membrane protein	CPS_1250	CPS_1250	Hypothetical protein {UniProtKB/TrEMBL:Q486M2}	[TP0840-TP0965 (0.8653204)]
COG0477	COG0845	CPS_4896	CPS_4896	Putative membrane protein	CPS_2118	CPS_2118	Efflux transporter, RND family, MFP subunit	[TP0840-TP0965 (0.8653204)]
COG0477	COG0845	CPS_0986	CPS_0986	Major facilitator family transporter	CPS_2118	CPS_2118	Efflux transporter, RND family, MFP subunit	[TP0840-TP0965 (0.8653204)]
COG0477	COG0845	CPS_4611	CPS_4611	Multidrug resistance transporter, Bcr/CflA family	CPS_1234	CPS_1234	Efflux transporter, RND family, MFP subunit,	[TP0840-TP0965 (0.8653204)]
COG0477	COG0845	CPS_0706	CPS_0706	Putative ampG protein {UniProtKB/TrEMBL:Q488Q8}	CPS_1962	CPS_1962	Efflux transporter, RND family, MFP subunit	[TP0840-TP0965 (0.8653204)]
COG0477	COG0845	CPS_0975	CPS_0975	Putative membrane protein	CPS_2868	CPS_2868	Efflux transporter, RND family, MFP subunit	[TP0840-TP0965 (0.8653204)]
COG0477	COG0845	CPS_3149	CPS_3149	Putative membrane protein	CPS_1962	CPS_1962	Efflux transporter, RND family, MFP subunit	[TP0840-TP0965 (0.8653204)]
COG0477	COG0845	CPS_4611	CPS_4611	Multidrug resistance transporter, Bcr/CflA family	CPS_0774	CPS_0774	Efflux transporter, RND family, MFP subunit	[TP0840-TP0965 (0.8653204)]
COG0305	COG2812	CPS_4361	CPS_4361	Replicative DNA helicase	CPS_3744	CPS_3744	DNA polymerase III, gamma/tau subunit	[TP0058-TP1005 (0.7130585)]
COG0188	COG0526	CPS_4171	CPS_4171	DNA topoisomerase IV, A subunit	CPS_3396	CPS_3396	Putative thioredoxin {UniProtKB/TrEMBL:Q47YP9}	[TP0005-TP0100 (0.7885434)]
COG0188	COG0526	CPS_2331	CPS_2331	DNA gyrase, A subunit {UniProtKB/TrEMBL:Q482G7}	CPS_3396	CPS_3396	Putative thioredoxin {UniProtKB/TrEMBL:Q47YP9}	[TP0005-TP0100 (0.7885434)]
COG0188	COG0526	CPS_2331	CPS_2331	DNA gyrase, A subunit {UniProtKB/TrEMBL:Q482G7}	CPS_4281	CPS_4281	Thioredoxin {UniProtKB/TrEMBL:Q47W91}	[TP0005-TP0100 (0.7885434)]
COG0188	COG0526	CPS_2331	CPS_2331	DNA gyrase, A subunit {UniProtKB/TrEMBL:Q482G7}	CPS_4348	CPS_4348	Thiol:disulfide interchange protein DsbA	[TP0005-TP0100 (0.7885434)]
COG0188	COG0526	CPS_4171	CPS_4171	DNA topoisomerase IV, A subunit	CPS_0111	CPS_0111	Hypothetical protein {UniProtKB/TrEMBL:Q48AN4}	[TP0005-TP0100 (0.7885434)]
COG0188	COG0526	CPS_4171	CPS_4171	DNA topoisomerase IV, A subunit	CPS_3822	CPS_3822	Putative thioredoxin {UniProtKB/TrEMBL:Q47XI5}	[TP0005-TP0100 (0.7885434)]
COG0188	COG0526	CPS_2331	CPS_2331	DNA gyrase, A subunit {UniProtKB/TrEMBL:Q482G7}	CPS_0813	CPS_0813	Thioredoxin {UniProtKB/TrEMBL:Q488F3}	[TP0005-TP0100 (0.7885434)]
COG0188	COG0526	CPS_4171	CPS_4171	DNA topoisomerase IV, A subunit	CPS_0175	CPS_0175	Thioredoxin {UniProtKB/TrEMBL:Q48AH0}	[TP0005-TP0100 (0.7885434)]
COG0188	COG0526	CPS_2331	CPS_2331	DNA gyrase, A subunit {UniProtKB/TrEMBL:Q482G7}	CPS_0111	CPS_0111	Hypothetical protein {UniProtKB/TrEMBL:Q48AN4}	[TP0005-TP0100 (0.7885434)]
COG0188	COG0526	CPS_4171	CPS_4171	DNA topoisomerase IV, A subunit	CPS_2509	CPS_2509	Putative thiol:disulfide interchange protein	[TP0005-TP0100 (0.7885434)]
COG0188	COG0526	CPS_4171	CPS_4171	DNA topoisomerase IV, A subunit	CPS_0813	CPS_0813	Thioredoxin {UniProtKB/TrEMBL:Q488F3}	[TP0005-TP0100 (0.7885434)]
COG0188	COG0526	CPS_4171	CPS_4171	DNA topoisomerase IV, A subunit	CPS_4348	CPS_4348	Thiol:disulfide interchange protein DsbA	[TP0005-TP0100 (0.7885434)]
COG0188	COG0526	CPS_2331	CPS_2331	DNA gyrase, A subunit {UniProtKB/TrEMBL:Q482G7}	CPS_0175	CPS_0175	Thioredoxin {UniProtKB/TrEMBL:Q48AH0}	[TP0005-TP0100 (0.7885434)]
COG0188	COG0526	CPS_4171	CPS_4171	DNA topoisomerase IV, A subunit	CPS_3356	CPS_3356	Redox-active disulfide protein 2	[TP0005-TP0100 (0.7885434)]
COG0188	COG0526	CPS_2331	CPS_2331	DNA gyrase, A subunit {UniProtKB/TrEMBL:Q482G7}	CPS_1036	CPS_1036	Thiol:disulfide interchange protein DsbE	[TP0005-TP0100 (0.7885434)]
COG0188	COG0526	CPS_2331	CPS_2331	DNA gyrase, A subunit {UniProtKB/TrEMBL:Q482G7}	CPS_3822	CPS_3822	Putative thioredoxin {UniProtKB/TrEMBL:Q47XI5}	[TP0005-TP0100 (0.7885434)]
COG0188	COG0526	CPS_2331	CPS_2331	DNA gyrase, A subunit {UniProtKB/TrEMBL:Q482G7}	CPS_2509	CPS_2509	Putative thiol:disulfide interchange protein	[TP0005-TP0100 (0.7885434)]
COG0188	COG0526	CPS_2331	CPS_2331	DNA gyrase, A subunit {UniProtKB/TrEMBL:Q482G7}	CPS_4599	CPS_4599	Thioredoxin family protein	[TP0005-TP0100 (0.7885434)]
COG0188	COG0526	CPS_4171	CPS_4171	DNA topoisomerase IV, A subunit	CPS_4281	CPS_4281	Thioredoxin {UniProtKB/TrEMBL:Q47W91}	[TP0005-TP0100 (0.7885434)]
COG0188	COG0526	CPS_4171	CPS_4171	DNA topoisomerase IV, A subunit	CPS_2236	CPS_2236	Thioredoxin {UniProtKB/TrEMBL:Q482Q6}	[TP0005-TP0100 (0.7885434)]
COG0188	COG0526	CPS_2331	CPS_2331	DNA gyrase, A subunit {UniProtKB/TrEMBL:Q482G7}	CPS_3356	CPS_3356	Redox-active disulfide protein 2	[TP0005-TP0100 (0.7885434)]
COG0188	COG0526	CPS_4171	CPS_4171	DNA topoisomerase IV, A subunit	CPS_1036	CPS_1036	Thiol:disulfide interchange protein DsbE	[TP0005-TP0100 (0.7885434)]
COG0188	COG0526	CPS_2331	CPS_2331	DNA gyrase, A subunit {UniProtKB/TrEMBL:Q482G7}	CPS_2236	CPS_2236	Thioredoxin {UniProtKB/TrEMBL:Q482Q6}	[TP0005-TP0100 (0.7885434)]
COG0188	COG0526	CPS_4171	CPS_4171	DNA topoisomerase IV, A subunit	CPS_4599	CPS_4599	Thioredoxin family protein	[TP0005-TP0100 (0.7885434)]
COG0188	COG0526	CPS_4171	CPS_4171	DNA topoisomerase IV, A subunit	CPS_2790	CPS_2790	Putative electron transfer protein	[TP0005-TP0100 (0.7885434)]
COG0188	COG0526	CPS_2331	CPS_2331	DNA gyrase, A subunit {UniProtKB/TrEMBL:Q482G7}	CPS_2790	CPS_2790	Putative electron transfer protein	[TP0005-TP0100 (0.7885434)]
COG0526	COG0771	CPS_0813	CPS_0813	Thioredoxin {UniProtKB/TrEMBL:Q488F3}	CPS_4467	murD	UDP-N-acetylmuramoylalanine--D-glutamate ligase (EC 6.3.2.9) (UDP-N- acetylmuramoyl-L-alanyl-D-glutamate synthetase) (D-glutamic acid- adding enzyme)	[TP0100-TP0903 (0.59509045)]
COG0526	COG0771	CPS_0111	CPS_0111	Hypothetical protein {UniProtKB/TrEMBL:Q48AN4}	CPS_4467	murD	UDP-N-acetylmuramoylalanine--D-glutamate ligase (EC 6.3.2.9) (UDP-N- acetylmuramoyl-L-alanyl-D-glutamate synthetase) (D-glutamic acid- adding enzyme)	[TP0100-TP0903 (0.59509045)]
COG0526	COG0771	CPS_2509	CPS_2509	Putative thiol:disulfide interchange protein	CPS_4467	murD	UDP-N-acetylmuramoylalanine--D-glutamate ligase (EC 6.3.2.9) (UDP-N- acetylmuramoyl-L-alanyl-D-glutamate synthetase) (D-glutamic acid- adding enzyme)	[TP0100-TP0903 (0.59509045)]
COG0526	COG0771	CPS_3356	CPS_3356	Redox-active disulfide protein 2	CPS_4467	murD	UDP-N-acetylmuramoylalanine--D-glutamate ligase (EC 6.3.2.9) (UDP-N- acetylmuramoyl-L-alanyl-D-glutamate synthetase) (D-glutamic acid- adding enzyme)	[TP0100-TP0903 (0.59509045)]
COG0526	COG0771	CPS_3822	CPS_3822	Putative thioredoxin {UniProtKB/TrEMBL:Q47XI5}	CPS_4467	murD	UDP-N-acetylmuramoylalanine--D-glutamate ligase (EC 6.3.2.9) (UDP-N- acetylmuramoyl-L-alanyl-D-glutamate synthetase) (D-glutamic acid- adding enzyme)	[TP0100-TP0903 (0.59509045)]
COG0526	COG0771	CPS_3396	CPS_3396	Putative thioredoxin {UniProtKB/TrEMBL:Q47YP9}	CPS_4467	murD	UDP-N-acetylmuramoylalanine--D-glutamate ligase (EC 6.3.2.9) (UDP-N- acetylmuramoyl-L-alanyl-D-glutamate synthetase) (D-glutamic acid- adding enzyme)	[TP0100-TP0903 (0.59509045)]
COG0526	COG0771	CPS_4348	CPS_4348	Thiol:disulfide interchange protein DsbA	CPS_4467	murD	UDP-N-acetylmuramoylalanine--D-glutamate ligase (EC 6.3.2.9) (UDP-N- acetylmuramoyl-L-alanyl-D-glutamate synthetase) (D-glutamic acid- adding enzyme)	[TP0100-TP0903 (0.59509045)]
COG0526	COG0771	CPS_2790	CPS_2790	Putative electron transfer protein	CPS_4467	murD	UDP-N-acetylmuramoylalanine--D-glutamate ligase (EC 6.3.2.9) (UDP-N- acetylmuramoyl-L-alanyl-D-glutamate synthetase) (D-glutamic acid- adding enzyme)	[TP0100-TP0903 (0.59509045)]
COG0526	COG0771	CPS_4281	CPS_4281	Thioredoxin {UniProtKB/TrEMBL:Q47W91}	CPS_4467	murD	UDP-N-acetylmuramoylalanine--D-glutamate ligase (EC 6.3.2.9) (UDP-N- acetylmuramoyl-L-alanyl-D-glutamate synthetase) (D-glutamic acid- adding enzyme)	[TP0100-TP0903 (0.59509045)]
COG0526	COG0771	CPS_0175	CPS_0175	Thioredoxin {UniProtKB/TrEMBL:Q48AH0}	CPS_4467	murD	UDP-N-acetylmuramoylalanine--D-glutamate ligase (EC 6.3.2.9) (UDP-N- acetylmuramoyl-L-alanyl-D-glutamate synthetase) (D-glutamic acid- adding enzyme)	[TP0100-TP0903 (0.59509045)]
COG0526	COG0771	CPS_2236	CPS_2236	Thioredoxin {UniProtKB/TrEMBL:Q482Q6}	CPS_4467	murD	UDP-N-acetylmuramoylalanine--D-glutamate ligase (EC 6.3.2.9) (UDP-N- acetylmuramoyl-L-alanyl-D-glutamate synthetase) (D-glutamic acid- adding enzyme)	[TP0100-TP0903 (0.59509045)]
COG0526	COG0771	CPS_1036	CPS_1036	Thiol:disulfide interchange protein DsbE	CPS_4467	murD	UDP-N-acetylmuramoylalanine--D-glutamate ligase (EC 6.3.2.9) (UDP-N- acetylmuramoyl-L-alanyl-D-glutamate synthetase) (D-glutamic acid- adding enzyme)	[TP0100-TP0903 (0.59509045)]
COG0526	COG0771	CPS_4599	CPS_4599	Thioredoxin family protein	CPS_4467	murD	UDP-N-acetylmuramoylalanine--D-glutamate ligase (EC 6.3.2.9) (UDP-N- acetylmuramoyl-L-alanyl-D-glutamate synthetase) (D-glutamic acid- adding enzyme)	[TP0100-TP0903 (0.59509045)]
COG0143	COG0845	CPS_2839	CPS_2839	Methionyl-tRNA synthetase, beta subunit	CPS_1356	CPS_1356	Efflux transporter, MFP subunit, AcrA/E family	[TP0798-TP0965 (0.7246752)]
COG0143	COG0845	CPS_2839	CPS_2839	Methionyl-tRNA synthetase, beta subunit	CPS_3927	CPS_3927	Efflux transporter, RND family, MFP subunit	[TP0798-TP0965 (0.7246752)]
COG0143	COG0845	CPS_2839	CPS_2839	Methionyl-tRNA synthetase, beta subunit	CPS_4509	CPS_4509	Putative toxin secretion protein	[TP0798-TP0965 (0.7246752)]
COG0143	COG0845	CPS_2839	CPS_2839	Methionyl-tRNA synthetase, beta subunit	CPS_1849	CPS_1849	Putative RND efflux system protein, MFP subunit	[TP0798-TP0965 (0.7246752)]
COG0143	COG0845	CPS_2839	CPS_2839	Methionyl-tRNA synthetase, beta subunit	CPS_1958	CPS_1958	Putative RND efflux system protein, MFP subunit	[TP0798-TP0965 (0.7246752)]
COG0143	COG0845	CPS_2839	CPS_2839	Methionyl-tRNA synthetase, beta subunit	CPS_4702	CPS_4702	Efflux transporter, RND family, MFP subunit	[TP0798-TP0965 (0.7246752)]
COG0143	COG0845	CPS_2839	CPS_2839	Methionyl-tRNA synthetase, beta subunit	CPS_4857	CPS_4857	Cation efflux system protein CusB	[TP0798-TP0965 (0.7246752)]
COG0143	COG0845	CPS_2839	CPS_2839	Methionyl-tRNA synthetase, beta subunit	CPS_1536	CPS_1536	Efflux transporter, MFP subunit, AcrA/E family	[TP0798-TP0965 (0.7246752)]
COG0143	COG0845	CPS_2839	CPS_2839	Methionyl-tRNA synthetase, beta subunit	CPS_2429	CPS_2429	Type I secretion membrane fusion protein, HlyD	[TP0798-TP0965 (0.7246752)]
COG0143	COG0845	CPS_2839	CPS_2839	Methionyl-tRNA synthetase, beta subunit	CPS_2118	CPS_2118	Efflux transporter, RND family, MFP subunit	[TP0798-TP0965 (0.7246752)]
COG0143	COG0845	CPS_2839	CPS_2839	Methionyl-tRNA synthetase, beta subunit	CPS_4484	CPS_4484	Efflux transporter, RND family, MFP subunit	[TP0798-TP0965 (0.7246752)]
COG0143	COG0845	CPS_2839	CPS_2839	Methionyl-tRNA synthetase, beta subunit	CPS_4415	CPS_4415	Efflux transporter, RND family, MFP subunit	[TP0798-TP0965 (0.7246752)]
COG0143	COG0845	CPS_2839	CPS_2839	Methionyl-tRNA synthetase, beta subunit	CPS_2868	CPS_2868	Efflux transporter, RND family, MFP subunit	[TP0798-TP0965 (0.7246752)]
COG0143	COG0845	CPS_2839	CPS_2839	Methionyl-tRNA synthetase, beta subunit	CPS_4324	CPS_4324	Type I secretion membrane fusion protein, HlyD	[TP0798-TP0965 (0.7246752)]
COG0143	COG0845	CPS_2839	CPS_2839	Methionyl-tRNA synthetase, beta subunit	CPS_3507	CPS_3507	Efflux transporter, RND family, MFP subunit	[TP0798-TP0965 (0.7246752)]
COG0143	COG0845	CPS_2839	CPS_2839	Methionyl-tRNA synthetase, beta subunit	CPS_5033	CPS_5033	Efflux transporter, RND family, MFP subunit	[TP0798-TP0965 (0.7246752)]
COG0143	COG0845	CPS_2839	CPS_2839	Methionyl-tRNA synthetase, beta subunit	CPS_2562	CPS_2562	Efflux transporter, RND family, MFP subunit	[TP0798-TP0965 (0.7246752)]
COG0143	COG0845	CPS_2839	CPS_2839	Methionyl-tRNA synthetase, beta subunit	CPS_2385	CPS_2385	Efflux transporter, RND family, MFP subunit	[TP0798-TP0965 (0.7246752)]
COG0143	COG0845	CPS_2839	CPS_2839	Methionyl-tRNA synthetase, beta subunit	CPS_0746	CPS_0746	Efflux transporter, MFP subunit, AcrA/E family	[TP0798-TP0965 (0.7246752)]
COG0143	COG0845	CPS_2839	CPS_2839	Methionyl-tRNA synthetase, beta subunit	CPS_1962	CPS_1962	Efflux transporter, RND family, MFP subunit	[TP0798-TP0965 (0.7246752)]
COG0143	COG0845	CPS_2839	CPS_2839	Methionyl-tRNA synthetase, beta subunit	CPS_0572	CPS_0572	Efflux transporter, RND family, MFP subunit	[TP0798-TP0965 (0.7246752)]
COG0143	COG0845	CPS_2839	CPS_2839	Methionyl-tRNA synthetase, beta subunit	CPS_2666	CPS_2666	Efflux transporter, RND family, MFP subunit,	[TP0798-TP0965 (0.7246752)]
COG0143	COG0845	CPS_2839	CPS_2839	Methionyl-tRNA synthetase, beta subunit	CPS_1250	CPS_1250	Hypothetical protein {UniProtKB/TrEMBL:Q486M2}	[TP0798-TP0965 (0.7246752)]
COG0143	COG0845	CPS_2839	CPS_2839	Methionyl-tRNA synthetase, beta subunit	CPS_0774	CPS_0774	Efflux transporter, RND family, MFP subunit	[TP0798-TP0965 (0.7246752)]
COG0143	COG0845	CPS_2839	CPS_2839	Methionyl-tRNA synthetase, beta subunit	CPS_1840	CPS_1840	Hypothetical protein {UniProtKB/TrEMBL:Q484E5}	[TP0798-TP0965 (0.7246752)]
COG0143	COG0845	CPS_2839	CPS_2839	Methionyl-tRNA synthetase, beta subunit	CPS_4647	CPS_4647	Efflux transporter, RND family, MFP subunit	[TP0798-TP0965 (0.7246752)]
COG0143	COG0845	CPS_2839	CPS_2839	Methionyl-tRNA synthetase, beta subunit	CPS_4621	CPS_4621	Efflux transporter, RND family, MFP subunit	[TP0798-TP0965 (0.7246752)]
COG0143	COG0845	CPS_2839	CPS_2839	Methionyl-tRNA synthetase, beta subunit	CPS_1234	CPS_1234	Efflux transporter, RND family, MFP subunit,	[TP0798-TP0965 (0.7246752)]
COG0143	COG0845	CPS_2839	CPS_2839	Methionyl-tRNA synthetase, beta subunit	CPS_0289	CPS_0289	Efflux transporter, RND family, MFP subunit	[TP0798-TP0965 (0.7246752)]
COG0762	COG2239	CPS_3665	CPS_3665	YGGT family protein {UniProtKB/TrEMBL:Q47XY7}	CPS_4549	CPS_4549	Magnesium transporter {UniProtKB/TrEMBL:Q47VH5}	[TP0668-TP0917 (0.5215956)]
COG1536	COG1868	CPS_1503	CPS_1503	Flagellar motor switch protein FliG	CPS_1509	CPS_1509	Flagellar motor switch protein FliM	[TP0026-TP0721 (0.9539454)]
COG0301	COG2080	CPS_1094	CPS_1094	Thiamine biosynthesis protein ThiI	CPS_0278	CPS_0278	Isoquinoline 1-oxidoreductase, alpha subunit	[TP0559-TP0080 (0.5968554)]
COG0504	COG1475	CPS_4108	CPS_4108	CTP synthase {UniProtKB/TrEMBL:Q47WQ9}	CPS_5044	CPS_5044	ParB family protein {UniProtKB/TrEMBL:Q47U41}	[TP0305-TP0271 (0.70252794)]
COG2206	COG4786	CPS_4619	CPS_4619	HD domain protein {UniProtKB/TrEMBL:Q47VA6}	CPS_1482	CPS_1482	Flagellar basal-body rod protein FlgG	[TP0877-TP0961 (0.57706213)]
COG0149	COG2239	CPS_3448	CPS_3448	Triosephosphate isomerase	CPS_4549	CPS_4549	Magnesium transporter {UniProtKB/TrEMBL:Q47VH5}	[TP0537-TP0917 (0.5527395)]
COG0457	COG3391	CPS_4275	CPS_4275	TPR domain/sulfotransferase domain protein	CPS_1892	CPS_1892	Hypothetical protein {UniProtKB/TrEMBL:Q483Z3}	[TP0095-TP0421 (0.8119976)]
COG0457	COG3391	CPS_3751	CPS_3751	TPR domain protein {UniProtKB/TrEMBL:Q47XQ2}	CPS_1892	CPS_1892	Hypothetical protein {UniProtKB/TrEMBL:Q483Z3}	[TP0095-TP0421 (0.8119976)]
COG0457	COG3391	CPS_4377	CPS_4377	Hypothetical protein {UniProtKB/TrEMBL:Q47VZ6}	CPS_1892	CPS_1892	Hypothetical protein {UniProtKB/TrEMBL:Q483Z3}	[TP0095-TP0421 (0.8119976)]
COG0457	COG3391	CPS_4327	CPS_4327	TPR domain protein {UniProtKB/TrEMBL:Q47W45}	CPS_1892	CPS_1892	Hypothetical protein {UniProtKB/TrEMBL:Q483Z3}	[TP0095-TP0421 (0.8119976)]
COG0457	COG3391	CPS_3971	CPS_3971	TPR domain protein {UniProtKB/TrEMBL:Q47X41}	CPS_1892	CPS_1892	Hypothetical protein {UniProtKB/TrEMBL:Q483Z3}	[TP0095-TP0421 (0.8119976)]
COG0457	COG3391	CPS_0310	CPS_0310	TPR domain protein {UniProtKB/TrEMBL:Q48A37}	CPS_1892	CPS_1892	Hypothetical protein {UniProtKB/TrEMBL:Q483Z3}	[TP0095-TP0421 (0.8119976)]
COG0250	COG0772	CPS_4777	CPS_4777	Transcription termination/antitermination factor	CPS_1714	CPS_1714	Rod shape-determining protein RodA	[TP0236-TP0387 (0.7470728)]
COG0250	COG0772	CPS_4777	CPS_4777	Transcription termination/antitermination factor	CPS_4466	CPS_4466	Cell division protein FtsW	[TP0236-TP0387 (0.7470728)]
COG0227	COG0740	CPS_0209	CPS_0209	Ribosomal protein L28 {UniProtKB/TrEMBL:Q48AD7}	CPS_3785	clpP	ATP-dependent Clp protease proteolytic subunit (EC 3.4.21.92) (Endopeptidase Clp)	[TP0362-TP0507 (0.75048)]
COG0457	COG0457	CPS_4275	CPS_4275	TPR domain/sulfotransferase domain protein	CPS_0310	CPS_0310	TPR domain protein {UniProtKB/TrEMBL:Q48A37}	[TP0067-TP0095 (0.6515529)]
COG0457	COG0457	CPS_0310	CPS_0310	TPR domain protein {UniProtKB/TrEMBL:Q48A37}	CPS_4275	CPS_4275	TPR domain/sulfotransferase domain protein	[TP0067-TP0095 (0.6515529)]
COG0457	COG0457	CPS_4377	CPS_4377	Hypothetical protein {UniProtKB/TrEMBL:Q47VZ6}	CPS_0310	CPS_0310	TPR domain protein {UniProtKB/TrEMBL:Q48A37}	[TP0067-TP0095 (0.6515529)]
COG0457	COG0457	CPS_0310	CPS_0310	TPR domain protein {UniProtKB/TrEMBL:Q48A37}	CPS_4377	CPS_4377	Hypothetical protein {UniProtKB/TrEMBL:Q47VZ6}	[TP0067-TP0095 (0.6515529)]
COG0457	COG0457	CPS_3971	CPS_3971	TPR domain protein {UniProtKB/TrEMBL:Q47X41}	CPS_4327	CPS_4327	TPR domain protein {UniProtKB/TrEMBL:Q47W45}	[TP0067-TP0095 (0.6515529)]
COG0457	COG0457	CPS_4327	CPS_4327	TPR domain protein {UniProtKB/TrEMBL:Q47W45}	CPS_3971	CPS_3971	TPR domain protein {UniProtKB/TrEMBL:Q47X41}	[TP0067-TP0095 (0.6515529)]
COG0457	COG0457	CPS_4377	CPS_4377	Hypothetical protein {UniProtKB/TrEMBL:Q47VZ6}	CPS_4377	CPS_4377	Hypothetical protein {UniProtKB/TrEMBL:Q47VZ6}	[TP0067-TP0095 (0.6515529)]
COG0457	COG0457	CPS_4377	CPS_4377	Hypothetical protein {UniProtKB/TrEMBL:Q47VZ6}	CPS_4327	CPS_4327	TPR domain protein {UniProtKB/TrEMBL:Q47W45}	[TP0067-TP0095 (0.6515529)]
COG0457	COG0457	CPS_4327	CPS_4327	TPR domain protein {UniProtKB/TrEMBL:Q47W45}	CPS_4377	CPS_4377	Hypothetical protein {UniProtKB/TrEMBL:Q47VZ6}	[TP0067-TP0095 (0.6515529)]
COG0457	COG0457	CPS_0310	CPS_0310	TPR domain protein {UniProtKB/TrEMBL:Q48A37}	CPS_4327	CPS_4327	TPR domain protein {UniProtKB/TrEMBL:Q47W45}	[TP0067-TP0095 (0.6515529)]
COG0457	COG0457	CPS_4327	CPS_4327	TPR domain protein {UniProtKB/TrEMBL:Q47W45}	CPS_0310	CPS_0310	TPR domain protein {UniProtKB/TrEMBL:Q48A37}	[TP0067-TP0095 (0.6515529)]
COG0457	COG0457	CPS_0310	CPS_0310	TPR domain protein {UniProtKB/TrEMBL:Q48A37}	CPS_3751	CPS_3751	TPR domain protein {UniProtKB/TrEMBL:Q47XQ2}	[TP0067-TP0095 (0.6515529)]
COG0457	COG0457	CPS_3751	CPS_3751	TPR domain protein {UniProtKB/TrEMBL:Q47XQ2}	CPS_0310	CPS_0310	TPR domain protein {UniProtKB/TrEMBL:Q48A37}	[TP0067-TP0095 (0.6515529)]
COG0457	COG0457	CPS_3751	CPS_3751	TPR domain protein {UniProtKB/TrEMBL:Q47XQ2}	CPS_4377	CPS_4377	Hypothetical protein {UniProtKB/TrEMBL:Q47VZ6}	[TP0067-TP0095 (0.6515529)]
COG0457	COG0457	CPS_4377	CPS_4377	Hypothetical protein {UniProtKB/TrEMBL:Q47VZ6}	CPS_3751	CPS_3751	TPR domain protein {UniProtKB/TrEMBL:Q47XQ2}	[TP0067-TP0095 (0.6515529)]
COG0457	COG0457	CPS_4275	CPS_4275	TPR domain/sulfotransferase domain protein	CPS_3751	CPS_3751	TPR domain protein {UniProtKB/TrEMBL:Q47XQ2}	[TP0067-TP0095 (0.6515529)]
COG0457	COG0457	CPS_3751	CPS_3751	TPR domain protein {UniProtKB/TrEMBL:Q47XQ2}	CPS_4275	CPS_4275	TPR domain/sulfotransferase domain protein	[TP0067-TP0095 (0.6515529)]
COG0457	COG0457	CPS_0310	CPS_0310	TPR domain protein {UniProtKB/TrEMBL:Q48A37}	CPS_3971	CPS_3971	TPR domain protein {UniProtKB/TrEMBL:Q47X41}	[TP0067-TP0095 (0.6515529)]
COG0457	COG0457	CPS_3971	CPS_3971	TPR domain protein {UniProtKB/TrEMBL:Q47X41}	CPS_0310	CPS_0310	TPR domain protein {UniProtKB/TrEMBL:Q48A37}	[TP0067-TP0095 (0.6515529)]
COG0457	COG0457	CPS_4275	CPS_4275	TPR domain/sulfotransferase domain protein	CPS_4377	CPS_4377	Hypothetical protein {UniProtKB/TrEMBL:Q47VZ6}	[TP0067-TP0095 (0.6515529)]
COG0457	COG0457	CPS_4377	CPS_4377	Hypothetical protein {UniProtKB/TrEMBL:Q47VZ6}	CPS_4275	CPS_4275	TPR domain/sulfotransferase domain protein	[TP0067-TP0095 (0.6515529)]
COG0457	COG0457	CPS_4275	CPS_4275	TPR domain/sulfotransferase domain protein	CPS_4275	CPS_4275	TPR domain/sulfotransferase domain protein	[TP0067-TP0095 (0.6515529)]
COG0457	COG0457	CPS_3971	CPS_3971	TPR domain protein {UniProtKB/TrEMBL:Q47X41}	CPS_3971	CPS_3971	TPR domain protein {UniProtKB/TrEMBL:Q47X41}	[TP0067-TP0095 (0.6515529)]
COG0457	COG0457	CPS_4275	CPS_4275	TPR domain/sulfotransferase domain protein	CPS_3971	CPS_3971	TPR domain protein {UniProtKB/TrEMBL:Q47X41}	[TP0067-TP0095 (0.6515529)]
COG0457	COG0457	CPS_3971	CPS_3971	TPR domain protein {UniProtKB/TrEMBL:Q47X41}	CPS_4275	CPS_4275	TPR domain/sulfotransferase domain protein	[TP0067-TP0095 (0.6515529)]
COG0457	COG0457	CPS_0310	CPS_0310	TPR domain protein {UniProtKB/TrEMBL:Q48A37}	CPS_0310	CPS_0310	TPR domain protein {UniProtKB/TrEMBL:Q48A37}	[TP0067-TP0095 (0.6515529)]
COG0457	COG0457	CPS_3751	CPS_3751	TPR domain protein {UniProtKB/TrEMBL:Q47XQ2}	CPS_4327	CPS_4327	TPR domain protein {UniProtKB/TrEMBL:Q47W45}	[TP0067-TP0095 (0.6515529)]
COG0457	COG0457	CPS_4327	CPS_4327	TPR domain protein {UniProtKB/TrEMBL:Q47W45}	CPS_3751	CPS_3751	TPR domain protein {UniProtKB/TrEMBL:Q47XQ2}	[TP0067-TP0095 (0.6515529)]
COG0457	COG0457	CPS_3971	CPS_3971	TPR domain protein {UniProtKB/TrEMBL:Q47X41}	CPS_3751	CPS_3751	TPR domain protein {UniProtKB/TrEMBL:Q47XQ2}	[TP0067-TP0095 (0.6515529)]
COG0457	COG0457	CPS_3751	CPS_3751	TPR domain protein {UniProtKB/TrEMBL:Q47XQ2}	CPS_3971	CPS_3971	TPR domain protein {UniProtKB/TrEMBL:Q47X41}	[TP0067-TP0095 (0.6515529)]
COG0457	COG0457	CPS_4327	CPS_4327	TPR domain protein {UniProtKB/TrEMBL:Q47W45}	CPS_4327	CPS_4327	TPR domain protein {UniProtKB/TrEMBL:Q47W45}	[TP0067-TP0095 (0.6515529)]
COG0457	COG0457	CPS_4377	CPS_4377	Hypothetical protein {UniProtKB/TrEMBL:Q47VZ6}	CPS_3971	CPS_3971	TPR domain protein {UniProtKB/TrEMBL:Q47X41}	[TP0067-TP0095 (0.6515529)]
COG0457	COG0457	CPS_3751	CPS_3751	TPR domain protein {UniProtKB/TrEMBL:Q47XQ2}	CPS_3751	CPS_3751	TPR domain protein {UniProtKB/TrEMBL:Q47XQ2}	[TP0067-TP0095 (0.6515529)]
COG0457	COG0457	CPS_3971	CPS_3971	TPR domain protein {UniProtKB/TrEMBL:Q47X41}	CPS_4377	CPS_4377	Hypothetical protein {UniProtKB/TrEMBL:Q47VZ6}	[TP0067-TP0095 (0.6515529)]
COG0457	COG0457	CPS_4275	CPS_4275	TPR domain/sulfotransferase domain protein	CPS_4327	CPS_4327	TPR domain protein {UniProtKB/TrEMBL:Q47W45}	[TP0067-TP0095 (0.6515529)]
COG0457	COG0457	CPS_4327	CPS_4327	TPR domain protein {UniProtKB/TrEMBL:Q47W45}	CPS_4275	CPS_4275	TPR domain/sulfotransferase domain protein	[TP0067-TP0095 (0.6515529)]
COG0103	COG0211	CPS_4442	CPS_4442	Ribosomal protein S9 {UniProtKB/TrEMBL:Q47VT2}	CPS_4511	CPS_4511	Ribosomal protein L27 {UniProtKB/TrEMBL:Q47VL3}	[TP1024-TP0743 (0.87139803)]
COG0530	COG0741	CPS_4537	CPS_4537	Putative sodium/calcium exchanger protein	CPS_4758	CPS_4758	Transglycosylase SLT domain protein	[TP1034-TP0043 (0.7823198)]
COG0530	COG0741	CPS_4537	CPS_4537	Putative sodium/calcium exchanger protein	CPS_0011	CPS_0011	Putative soluble lytic murein transglycosylase	[TP1034-TP0043 (0.7823198)]
COG0530	COG0741	CPS_4537	CPS_4537	Putative sodium/calcium exchanger protein	CPS_1998	CPS_1998	Putative membrane-bound lytic murein	[TP1034-TP0043 (0.7823198)]
COG0621	COG2812	CPS_1787	CPS_1787	MiaB-like tRNA modifying enzyme YliG, TIGR01125	CPS_3744	CPS_3744	DNA polymerase III, gamma/tau subunit	[TP0754-TP1005 (0.5550382)]
COG0621	COG2812	CPS_3572	CPS_3572	TRNA-i(6)A37 thiotransferase enzyme MiaB	CPS_3744	CPS_3744	DNA polymerase III, gamma/tau subunit	[TP0754-TP1005 (0.5550382)]
COG0739	COG1344	CPS_1078	CPS_1078	Putative lipoprotein NlpD	CPS_1490	CPS_1490	Flagellin {UniProtKB/TrEMBL:Q485N3}	[TP0702-TP0870 (0.64395046)]
COG0739	COG1344	CPS_4455	CPS_4455	M23/M37 peptidase domain protein	CPS_1487	CPS_1487	Flagellar hook-associated protein FlgL	[TP0702-TP0870 (0.64395046)]
COG0739	COG1344	CPS_1247	CPS_1247	Peptidase, M23/27 family	CPS_1487	CPS_1487	Flagellar hook-associated protein FlgL	[TP0702-TP0870 (0.64395046)]
COG0739	COG1344	CPS_2615	CPS_2615	Peptidase, M23/M37 family	CPS_1490	CPS_1490	Flagellin {UniProtKB/TrEMBL:Q485N3}	[TP0702-TP0870 (0.64395046)]
COG0739	COG1344	CPS_4455	CPS_4455	M23/M37 peptidase domain protein	CPS_1490	CPS_1490	Flagellin {UniProtKB/TrEMBL:Q485N3}	[TP0702-TP0870 (0.64395046)]
COG0739	COG1344	CPS_4726	CPS_4726	Peptidase, M23/M37 family	CPS_1487	CPS_1487	Flagellar hook-associated protein FlgL	[TP0702-TP0870 (0.64395046)]
COG0739	COG1344	CPS_4726	CPS_4726	Peptidase, M23/M37 family	CPS_1490	CPS_1490	Flagellin {UniProtKB/TrEMBL:Q485N3}	[TP0702-TP0870 (0.64395046)]
COG0739	COG1344	CPS_4455	CPS_4455	M23/M37 peptidase domain protein	CPS_1488	CPS_1488	Flagellin {UniProtKB/TrEMBL:Q485N5}	[TP0702-TP0870 (0.64395046)]
COG0739	COG1344	CPS_1247	CPS_1247	Peptidase, M23/27 family	CPS_1488	CPS_1488	Flagellin {UniProtKB/TrEMBL:Q485N5}	[TP0702-TP0870 (0.64395046)]
COG0739	COG1344	CPS_1078	CPS_1078	Putative lipoprotein NlpD	CPS_1487	CPS_1487	Flagellar hook-associated protein FlgL	[TP0702-TP0870 (0.64395046)]
COG0739	COG1344	CPS_4726	CPS_4726	Peptidase, M23/M37 family	CPS_1488	CPS_1488	Flagellin {UniProtKB/TrEMBL:Q485N5}	[TP0702-TP0870 (0.64395046)]
COG0739	COG1344	CPS_2615	CPS_2615	Peptidase, M23/M37 family	CPS_1488	CPS_1488	Flagellin {UniProtKB/TrEMBL:Q485N5}	[TP0702-TP0870 (0.64395046)]
COG0739	COG1344	CPS_1247	CPS_1247	Peptidase, M23/27 family	CPS_1490	CPS_1490	Flagellin {UniProtKB/TrEMBL:Q485N3}	[TP0702-TP0870 (0.64395046)]
COG0739	COG1344	CPS_2615	CPS_2615	Peptidase, M23/M37 family	CPS_1487	CPS_1487	Flagellar hook-associated protein FlgL	[TP0702-TP0870 (0.64395046)]
COG0739	COG1344	CPS_1078	CPS_1078	Putative lipoprotein NlpD	CPS_1488	CPS_1488	Flagellin {UniProtKB/TrEMBL:Q485N5}	[TP0702-TP0870 (0.64395046)]
COG0442	COG4591	CPS_3230	CPS_3230	Prolyl-tRNA synthetase {UniProtKB/TrEMBL:Q47Z50}	CPS_3479	CPS_3479	Lipoprotein releasing system transmembrane	[TP0160-TP0582 (0.74148)]
COG0442	COG4591	CPS_3230	CPS_3230	Prolyl-tRNA synthetase {UniProtKB/TrEMBL:Q47Z50}	CPS_3477	CPS_3477	Lipoprotein releasing system transmembrane	[TP0160-TP0582 (0.74148)]
COG0442	COG4591	CPS_3230	CPS_3230	Prolyl-tRNA synthetase {UniProtKB/TrEMBL:Q47Z50}	CPS_5042	CPS_5042	ABC transporter, permease protein, putative	[TP0160-TP0582 (0.74148)]
COG0442	COG4591	CPS_3230	CPS_3230	Prolyl-tRNA synthetase {UniProtKB/TrEMBL:Q47Z50}	CPS_5041	CPS_5041	Putative ABC transporter, permease protein	[TP0160-TP0582 (0.74148)]
COG0693	COG0761	CPS_0802	CPS_0802	DJ-1/PfpI family protein	CPS_1211	CPS_1211	4-hydroxy-3-methylbut-2-enyl diphosphate	[TP0445-TP0547 (0.53976095)]
COG0693	COG0761	CPS_1285	CPS_1285	DJ-1/PfpI family protein	CPS_1211	CPS_1211	4-hydroxy-3-methylbut-2-enyl diphosphate	[TP0445-TP0547 (0.53976095)]
COG0693	COG0761	CPS_2499	CPS_2499	DJ-1/PfpI family protein	CPS_1211	CPS_1211	4-hydroxy-3-methylbut-2-enyl diphosphate	[TP0445-TP0547 (0.53976095)]
COG0693	COG0761	CPS_0933	CPS_0933	ThiJ/PfpI family protein	CPS_1211	CPS_1211	4-hydroxy-3-methylbut-2-enyl diphosphate	[TP0445-TP0547 (0.53976095)]
COG0693	COG0761	CPS_3509	CPS_3509	DJ-1/PfpI family protein	CPS_1211	CPS_1211	4-hydroxy-3-methylbut-2-enyl diphosphate	[TP0445-TP0547 (0.53976095)]
COG1291	COG2239	CPS_1092	CPS_1092	Sodium-driven polar flagellar protein	CPS_4549	CPS_4549	Magnesium transporter {UniProtKB/TrEMBL:Q47VH5}	[TP0725-TP0917 (0.53720385)]
COG1291	COG2239	CPS_1524	CPS_1524	Chemotaxis MotA protein	CPS_4549	CPS_4549	Magnesium transporter {UniProtKB/TrEMBL:Q47VH5}	[TP0725-TP0917 (0.53720385)]
COG1536	COG4786	CPS_1503	CPS_1503	Flagellar motor switch protein FliG	CPS_1482	CPS_1482	Flagellar basal-body rod protein FlgG	[TP0026-TP0961 (0.8107165)]
COG0223	COG0664	CPS_0019	CPS_0019	Methionyl-tRNA formyltransferase	CPS_1987	CPS_1987	Fumarate/nitrate reduction regulatory protein	[TP0756-TP0995 (0.69102824)]
COG0223	COG0664	CPS_0019	CPS_0019	Methionyl-tRNA formyltransferase	CPS_2085	CPS_2085	Cyclic nucleotide binding protein	[TP0756-TP0995 (0.69102824)]
COG0223	COG0664	CPS_0019	CPS_0019	Methionyl-tRNA formyltransferase	CPS_2731	CPS_2731	Cyclic nucleotide-binding domain protein	[TP0756-TP0995 (0.69102824)]
COG0223	COG0664	CPS_0019	CPS_0019	Methionyl-tRNA formyltransferase	CPS_1996	CPS_1996	Transcriptional regulator, Crp/Fnr family	[TP0756-TP0995 (0.69102824)]
COG0223	COG0664	CPS_0019	CPS_0019	Methionyl-tRNA formyltransferase	CPS_1315	CPS_1315	Hypothetical protein {UniProtKB/TrEMBL:Q486F7}	[TP0756-TP0995 (0.69102824)]
COG0697	COG0716	CPS_4790	CPS_4790	Membrane protein {UniProtKB/TrEMBL:Q47UU3}	CPS_1576	CPS_1576	Flavodoxin {UniProtKB/TrEMBL:Q485E7}	[TP0986-TP0925 (0.8288174)]
COG0697	COG0716	CPS_2239	CPS_2239	Membrane protein {UniProtKB/TrEMBL:Q482Q3}	CPS_1576	CPS_1576	Flavodoxin {UniProtKB/TrEMBL:Q485E7}	[TP0986-TP0925 (0.8288174)]
COG0697	COG0716	CPS_4050	CPS_4050	Membrane protein {UniProtKB/TrEMBL:Q47WW4}	CPS_4096	CPS_4096	Flavodoxin {UniProtKB/TrEMBL:Q47WS1}	[TP0986-TP0925 (0.8288174)]
COG0697	COG0716	CPS_4912	CPS_4912	Membrane protein {UniProtKB/TrEMBL:Q47UH2}	CPS_1576	CPS_1576	Flavodoxin {UniProtKB/TrEMBL:Q485E7}	[TP0986-TP0925 (0.8288174)]
COG0697	COG0716	CPS_3391	CPS_3391	Membrane protein {UniProtKB/TrEMBL:Q47YQ4}	CPS_1576	CPS_1576	Flavodoxin {UniProtKB/TrEMBL:Q485E7}	[TP0986-TP0925 (0.8288174)]
COG0697	COG0716	CPS_2636	CPS_2636	Putative membrane protein	CPS_5048	CPS_5048	MioC protein {UniProtKB/TrEMBL:Q47U37}	[TP0986-TP0925 (0.8288174)]
COG0697	COG0716	CPS_3391	CPS_3391	Membrane protein {UniProtKB/TrEMBL:Q47YQ4}	CPS_5048	CPS_5048	MioC protein {UniProtKB/TrEMBL:Q47U37}	[TP0986-TP0925 (0.8288174)]
COG0697	COG0716	CPS_4790	CPS_4790	Membrane protein {UniProtKB/TrEMBL:Q47UU3}	CPS_5048	CPS_5048	MioC protein {UniProtKB/TrEMBL:Q47U37}	[TP0986-TP0925 (0.8288174)]
COG0697	COG0716	CPS_3496	CPS_3496	Membrane protein {UniProtKB/TrEMBL:Q47YF0}	CPS_4096	CPS_4096	Flavodoxin {UniProtKB/TrEMBL:Q47WS1}	[TP0986-TP0925 (0.8288174)]
COG0697	COG0716	CPS_2730	CPS_2730	Membrane protein {UniProtKB/TrEMBL:Q480S7}	CPS_5048	CPS_5048	MioC protein {UniProtKB/TrEMBL:Q47U37}	[TP0986-TP0925 (0.8288174)]
COG0697	COG0716	CPS_4613	CPS_4613	Membrane protein {UniProtKB/TrEMBL:Q47VB2}	CPS_1576	CPS_1576	Flavodoxin {UniProtKB/TrEMBL:Q485E7}	[TP0986-TP0925 (0.8288174)]
COG0697	COG0716	CPS_4052	CPS_4052	Membrane protein {UniProtKB/TrEMBL:Q47WW3}	CPS_5048	CPS_5048	MioC protein {UniProtKB/TrEMBL:Q47U37}	[TP0986-TP0925 (0.8288174)]
COG0697	COG0716	CPS_2730	CPS_2730	Membrane protein {UniProtKB/TrEMBL:Q480S7}	CPS_4096	CPS_4096	Flavodoxin {UniProtKB/TrEMBL:Q47WS1}	[TP0986-TP0925 (0.8288174)]
COG0697	COG0716	CPS_4052	CPS_4052	Membrane protein {UniProtKB/TrEMBL:Q47WW3}	CPS_1576	CPS_1576	Flavodoxin {UniProtKB/TrEMBL:Q485E7}	[TP0986-TP0925 (0.8288174)]
COG0697	COG0716	CPS_3514	CPS_3514	Membrane protein {UniProtKB/TrEMBL:Q47YD2}	CPS_5048	CPS_5048	MioC protein {UniProtKB/TrEMBL:Q47U37}	[TP0986-TP0925 (0.8288174)]
COG0697	COG0716	CPS_2636	CPS_2636	Putative membrane protein	CPS_1576	CPS_1576	Flavodoxin {UniProtKB/TrEMBL:Q485E7}	[TP0986-TP0925 (0.8288174)]
COG0697	COG0716	CPS_4003	CPS_4003	Membrane protein {UniProtKB/TrEMBL:Q47X10}	CPS_4096	CPS_4096	Flavodoxin {UniProtKB/TrEMBL:Q47WS1}	[TP0986-TP0925 (0.8288174)]
COG0697	COG0716	CPS_4613	CPS_4613	Membrane protein {UniProtKB/TrEMBL:Q47VB2}	CPS_4096	CPS_4096	Flavodoxin {UniProtKB/TrEMBL:Q47WS1}	[TP0986-TP0925 (0.8288174)]
COG0697	COG0716	CPS_3352	CPS_3352	Membrane protein {UniProtKB/TrEMBL:Q47YU2}	CPS_4096	CPS_4096	Flavodoxin {UniProtKB/TrEMBL:Q47WS1}	[TP0986-TP0925 (0.8288174)]
COG0697	COG0716	CPS_3514	CPS_3514	Membrane protein {UniProtKB/TrEMBL:Q47YD2}	CPS_4096	CPS_4096	Flavodoxin {UniProtKB/TrEMBL:Q47WS1}	[TP0986-TP0925 (0.8288174)]
COG0697	COG0716	CPS_3391	CPS_3391	Membrane protein {UniProtKB/TrEMBL:Q47YQ4}	CPS_4096	CPS_4096	Flavodoxin {UniProtKB/TrEMBL:Q47WS1}	[TP0986-TP0925 (0.8288174)]
COG0697	COG0716	CPS_3514	CPS_3514	Membrane protein {UniProtKB/TrEMBL:Q47YD2}	CPS_1576	CPS_1576	Flavodoxin {UniProtKB/TrEMBL:Q485E7}	[TP0986-TP0925 (0.8288174)]
COG0697	COG0716	CPS_4912	CPS_4912	Membrane protein {UniProtKB/TrEMBL:Q47UH2}	CPS_4096	CPS_4096	Flavodoxin {UniProtKB/TrEMBL:Q47WS1}	[TP0986-TP0925 (0.8288174)]
COG0697	COG0716	CPS_3496	CPS_3496	Membrane protein {UniProtKB/TrEMBL:Q47YF0}	CPS_1576	CPS_1576	Flavodoxin {UniProtKB/TrEMBL:Q485E7}	[TP0986-TP0925 (0.8288174)]
COG0697	COG0716	CPS_2730	CPS_2730	Membrane protein {UniProtKB/TrEMBL:Q480S7}	CPS_1576	CPS_1576	Flavodoxin {UniProtKB/TrEMBL:Q485E7}	[TP0986-TP0925 (0.8288174)]
COG0697	COG0716	CPS_0094	CPS_0094	Membrane protein {UniProtKB/TrEMBL:Q48AQ1}	CPS_1576	CPS_1576	Flavodoxin {UniProtKB/TrEMBL:Q485E7}	[TP0986-TP0925 (0.8288174)]
COG0697	COG0716	CPS_4050	CPS_4050	Membrane protein {UniProtKB/TrEMBL:Q47WW4}	CPS_5048	CPS_5048	MioC protein {UniProtKB/TrEMBL:Q47U37}	[TP0986-TP0925 (0.8288174)]
COG0697	COG0716	CPS_3496	CPS_3496	Membrane protein {UniProtKB/TrEMBL:Q47YF0}	CPS_5048	CPS_5048	MioC protein {UniProtKB/TrEMBL:Q47U37}	[TP0986-TP0925 (0.8288174)]
COG0697	COG0716	CPS_2847	CPS_2847	Membrane protein {UniProtKB/TrEMBL:Q480G7}	CPS_4096	CPS_4096	Flavodoxin {UniProtKB/TrEMBL:Q47WS1}	[TP0986-TP0925 (0.8288174)]
COG0697	COG0716	CPS_3352	CPS_3352	Membrane protein {UniProtKB/TrEMBL:Q47YU2}	CPS_5048	CPS_5048	MioC protein {UniProtKB/TrEMBL:Q47U37}	[TP0986-TP0925 (0.8288174)]
COG0697	COG0716	CPS_4235	CPS_4235	Membrane protein {UniProtKB/TrEMBL:Q47WD7}	CPS_1576	CPS_1576	Flavodoxin {UniProtKB/TrEMBL:Q485E7}	[TP0986-TP0925 (0.8288174)]
COG0697	COG0716	CPS_2847	CPS_2847	Membrane protein {UniProtKB/TrEMBL:Q480G7}	CPS_1576	CPS_1576	Flavodoxin {UniProtKB/TrEMBL:Q485E7}	[TP0986-TP0925 (0.8288174)]
COG0697	COG0716	CPS_4052	CPS_4052	Membrane protein {UniProtKB/TrEMBL:Q47WW3}	CPS_4096	CPS_4096	Flavodoxin {UniProtKB/TrEMBL:Q47WS1}	[TP0986-TP0925 (0.8288174)]
COG0697	COG0716	CPS_0094	CPS_0094	Membrane protein {UniProtKB/TrEMBL:Q48AQ1}	CPS_5048	CPS_5048	MioC protein {UniProtKB/TrEMBL:Q47U37}	[TP0986-TP0925 (0.8288174)]
COG0697	COG0716	CPS_4912	CPS_4912	Membrane protein {UniProtKB/TrEMBL:Q47UH2}	CPS_5048	CPS_5048	MioC protein {UniProtKB/TrEMBL:Q47U37}	[TP0986-TP0925 (0.8288174)]
COG0697	COG0716	CPS_2587	CPS_2587	Membrane protein {UniProtKB/TrEMBL:Q481G7}	CPS_5048	CPS_5048	MioC protein {UniProtKB/TrEMBL:Q47U37}	[TP0986-TP0925 (0.8288174)]
COG0697	COG0716	CPS_0094	CPS_0094	Membrane protein {UniProtKB/TrEMBL:Q48AQ1}	CPS_4096	CPS_4096	Flavodoxin {UniProtKB/TrEMBL:Q47WS1}	[TP0986-TP0925 (0.8288174)]
COG0697	COG0716	CPS_2239	CPS_2239	Membrane protein {UniProtKB/TrEMBL:Q482Q3}	CPS_5048	CPS_5048	MioC protein {UniProtKB/TrEMBL:Q47U37}	[TP0986-TP0925 (0.8288174)]
COG0697	COG0716	CPS_4235	CPS_4235	Membrane protein {UniProtKB/TrEMBL:Q47WD7}	CPS_5048	CPS_5048	MioC protein {UniProtKB/TrEMBL:Q47U37}	[TP0986-TP0925 (0.8288174)]
COG0697	COG0716	CPS_4003	CPS_4003	Membrane protein {UniProtKB/TrEMBL:Q47X10}	CPS_1576	CPS_1576	Flavodoxin {UniProtKB/TrEMBL:Q485E7}	[TP0986-TP0925 (0.8288174)]
COG0697	COG0716	CPS_3352	CPS_3352	Membrane protein {UniProtKB/TrEMBL:Q47YU2}	CPS_1576	CPS_1576	Flavodoxin {UniProtKB/TrEMBL:Q485E7}	[TP0986-TP0925 (0.8288174)]
COG0697	COG0716	CPS_4235	CPS_4235	Membrane protein {UniProtKB/TrEMBL:Q47WD7}	CPS_4096	CPS_4096	Flavodoxin {UniProtKB/TrEMBL:Q47WS1}	[TP0986-TP0925 (0.8288174)]
COG0697	COG0716	CPS_4050	CPS_4050	Membrane protein {UniProtKB/TrEMBL:Q47WW4}	CPS_1576	CPS_1576	Flavodoxin {UniProtKB/TrEMBL:Q485E7}	[TP0986-TP0925 (0.8288174)]
COG0697	COG0716	CPS_2847	CPS_2847	Membrane protein {UniProtKB/TrEMBL:Q480G7}	CPS_5048	CPS_5048	MioC protein {UniProtKB/TrEMBL:Q47U37}	[TP0986-TP0925 (0.8288174)]
COG0697	COG0716	CPS_4790	CPS_4790	Membrane protein {UniProtKB/TrEMBL:Q47UU3}	CPS_4096	CPS_4096	Flavodoxin {UniProtKB/TrEMBL:Q47WS1}	[TP0986-TP0925 (0.8288174)]
COG0697	COG0716	CPS_4003	CPS_4003	Membrane protein {UniProtKB/TrEMBL:Q47X10}	CPS_5048	CPS_5048	MioC protein {UniProtKB/TrEMBL:Q47U37}	[TP0986-TP0925 (0.8288174)]
COG0697	COG0716	CPS_2239	CPS_2239	Membrane protein {UniProtKB/TrEMBL:Q482Q3}	CPS_4096	CPS_4096	Flavodoxin {UniProtKB/TrEMBL:Q47WS1}	[TP0986-TP0925 (0.8288174)]
COG0697	COG0716	CPS_2587	CPS_2587	Membrane protein {UniProtKB/TrEMBL:Q481G7}	CPS_1576	CPS_1576	Flavodoxin {UniProtKB/TrEMBL:Q485E7}	[TP0986-TP0925 (0.8288174)]
COG0697	COG0716	CPS_2587	CPS_2587	Membrane protein {UniProtKB/TrEMBL:Q481G7}	CPS_4096	CPS_4096	Flavodoxin {UniProtKB/TrEMBL:Q47WS1}	[TP0986-TP0925 (0.8288174)]
COG0697	COG0716	CPS_4613	CPS_4613	Membrane protein {UniProtKB/TrEMBL:Q47VB2}	CPS_5048	CPS_5048	MioC protein {UniProtKB/TrEMBL:Q47U37}	[TP0986-TP0925 (0.8288174)]
COG0697	COG0716	CPS_2636	CPS_2636	Putative membrane protein	CPS_4096	CPS_4096	Flavodoxin {UniProtKB/TrEMBL:Q47WS1}	[TP0986-TP0925 (0.8288174)]
COG0305	COG2236	CPS_4361	CPS_4361	Replicative DNA helicase	CPS_3834	CPS_3834	Putative hypoxanthine phosphoribosyltransferase	[TP0058-TP0050 (0.53343445)]
COG0465	COG4591	CPS_3452	CPS_3452	ATP-dependent metalloprotease FtsH	CPS_3477	CPS_3477	Lipoprotein releasing system transmembrane	[TP0765-TP0582 (0.6598422)]
COG0465	COG4591	CPS_3452	CPS_3452	ATP-dependent metalloprotease FtsH	CPS_5042	CPS_5042	ABC transporter, permease protein, putative	[TP0765-TP0582 (0.6598422)]
COG0465	COG4591	CPS_3452	CPS_3452	ATP-dependent metalloprotease FtsH	CPS_3479	CPS_3479	Lipoprotein releasing system transmembrane	[TP0765-TP0582 (0.6598422)]
COG0465	COG4591	CPS_3452	CPS_3452	ATP-dependent metalloprotease FtsH	CPS_5041	CPS_5041	Putative ABC transporter, permease protein	[TP0765-TP0582 (0.6598422)]
COG0773	COG0817	CPS_4464	murC	UDP-N-acetylmuramate--L-alanine ligase (EC 6.3.2.8) (UDP-N- acetylmuramoyl-L-alanine synthetase)	CPS_2115	ruvC	Crossover junction endodeoxyribonuclease ruvC (EC 3.1.22.4) (Holliday junction nuclease ruvC) (Holliday junction resolvase ruvC)	[TP0341-TP0517 (0.7285616)]
COG0773	COG0817	CPS_0405	CPS_0405	UDP-N-acetylmuramate:L-alanyl-gamma-D-glutamyl-me	CPS_2115	ruvC	Crossover junction endodeoxyribonuclease ruvC (EC 3.1.22.4) (Holliday junction nuclease ruvC) (Holliday junction resolvase ruvC)	[TP0341-TP0517 (0.7285616)]
COG0272	COG0773	CPS_3466	CPS_3466	DNA ligase, NAD-dependent	CPS_0405	CPS_0405	UDP-N-acetylmuramate:L-alanyl-gamma-D-glutamyl-me	[TP0634-TP0341 (0.8201813)]
COG0272	COG0773	CPS_3466	CPS_3466	DNA ligase, NAD-dependent	CPS_4464	murC	UDP-N-acetylmuramate--L-alanine ligase (EC 6.3.2.8) (UDP-N- acetylmuramoyl-L-alanine synthetase)	[TP0634-TP0341 (0.8201813)]
COG1344	COG2882	CPS_1490	CPS_1490	Flagellin {UniProtKB/TrEMBL:Q485N3}	CPS_1506	CPS_1506	Flagellar protein FliJ {UniProtKB/TrEMBL:Q485L7}	[TP0868-TP0403 (0.93215036)]
COG1344	COG2882	CPS_1487	CPS_1487	Flagellar hook-associated protein FlgL	CPS_1506	CPS_1506	Flagellar protein FliJ {UniProtKB/TrEMBL:Q485L7}	[TP0868-TP0403 (0.93215036)]
COG1344	COG2882	CPS_1488	CPS_1488	Flagellin {UniProtKB/TrEMBL:Q485N5}	CPS_1506	CPS_1506	Flagellar protein FliJ {UniProtKB/TrEMBL:Q485L7}	[TP0868-TP0403 (0.93215036)]
COG1652	COG1684	CPS_0021	CPS_0021	LysM domain protein {UniProtKB/TrEMBL:Q48AU7}	CPS_1514	CPS_1514	Flagellar biosynthetic protein FliR	[TP0042-TP0716 (0.75048)]
COG0301	COG0566	CPS_1094	CPS_1094	Thiamine biosynthesis protein ThiI	CPS_4616	CPS_4616	RNA methyltransferase, TrmH family, group 3	[TP0559-TP0054 (0.678511)]
COG0301	COG0566	CPS_1094	CPS_1094	Thiamine biosynthesis protein ThiI	CPS_4975	CPS_4975	TRNA (Guanosine-2'-O-)-methyltransferase	[TP0559-TP0054 (0.678511)]
COG0301	COG0566	CPS_1094	CPS_1094	Thiamine biosynthesis protein ThiI	CPS_0784	CPS_0784	RNA methyltransferase, TrmH family	[TP0559-TP0054 (0.678511)]
COG0353	COG0514	CPS_3690	CPS_3690	Recombination protein RecR	CPS_0083	CPS_0083	ATP-dependent DNA helicase RecQ	[TP1004-TP0103 (0.6917512)]
COG0036	COG0249	CPS_0479	CPS_0479	Ribulose-phosphate 3-epimerase	CPS_4137	mutS	DNA mismatch repair protein mutS	[TP0945-TP0328 (0.6742458)]
COG0124	COG0465	CPS_4251	hisS	Histidyl-tRNA synthetase (EC 6.1.1.21) (Histidine--tRNA ligase) (HisRS)	CPS_3452	CPS_3452	ATP-dependent metalloprotease FtsH	[TP0641-TP0330 (0.76316583)]
COG1396	COG2206	CPS_1663	CPS_1663	DNA-binding protein {UniProtKB/TrEMBL:Q484W4}	CPS_4619	CPS_4619	HD domain protein {UniProtKB/TrEMBL:Q47VA6}	[TP0461-TP0877 (0.81002605)]
COG1396	COG2206	CPS_2483	CPS_2483	DNA-binding protein {UniProtKB/TrEMBL:Q481S0}	CPS_4619	CPS_4619	HD domain protein {UniProtKB/TrEMBL:Q47VA6}	[TP0461-TP0877 (0.81002605)]
COG1396	COG2206	CPS_3286	CPS_3286	DNA-binding protein {UniProtKB/TrEMBL:Q47Z08}	CPS_4619	CPS_4619	HD domain protein {UniProtKB/TrEMBL:Q47VA6}	[TP0461-TP0877 (0.81002605)]
COG1396	COG2206	CPS_4679	CPS_4679	Putative transcriptional regulator	CPS_4619	CPS_4619	HD domain protein {UniProtKB/TrEMBL:Q47VA6}	[TP0461-TP0877 (0.81002605)]
COG1396	COG2206	CPS_4037	CPS_4037	DNA-binding protein {UniProtKB/TrEMBL:Q47WX6}	CPS_4619	CPS_4619	HD domain protein {UniProtKB/TrEMBL:Q47VA6}	[TP0461-TP0877 (0.81002605)]
COG1396	COG2206	CPS_3843	CPS_3843	DNA-binding protein {UniProtKB/TrEMBL:Q47XG5}	CPS_4619	CPS_4619	HD domain protein {UniProtKB/TrEMBL:Q47VA6}	[TP0461-TP0877 (0.81002605)]
COG0250	COG3439	CPS_4777	CPS_4777	Transcription termination/antitermination factor	CPS_2735	CPS_2735	Hypothetical protein {UniProtKB/TrEMBL:Q480S2}	[TP0236-TP0895 (0.72267145)]
COG0564	COG1843	CPS_3649	CPS_3649	TRNA pseudouridine synthase C	CPS_1479	CPS_1479	Basal-body rod modification protein FlgD	[TP0339-TP0728 (0.7885255)]
COG0564	COG1843	CPS_2290	CPS_2290	Ribosomal large subunit pseudouridine synthase C	CPS_1479	CPS_1479	Basal-body rod modification protein FlgD	[TP0339-TP0728 (0.7885255)]
COG0564	COG1843	CPS_4080	CPS_4080	Pseudouridine synthase Rlu family protein,	CPS_1479	CPS_1479	Basal-body rod modification protein FlgD	[TP0339-TP0728 (0.7885255)]
COG0564	COG1843	CPS_3679	CPS_3679	RNA pseudouridine synthase family protein	CPS_1479	CPS_1479	Basal-body rod modification protein FlgD	[TP0339-TP0728 (0.7885255)]
COG0564	COG1843	CPS_3915	CPS_3915	Ribosomal large subunit pseudouridine synthase D	CPS_1479	CPS_1479	Basal-body rod modification protein FlgD	[TP0339-TP0728 (0.7885255)]
COG0564	COG1843	CPS_4520	CPS_4520	Ribosomal large subunit pseudouridine synthase A	CPS_1479	CPS_1479	Basal-body rod modification protein FlgD	[TP0339-TP0728 (0.7885255)]
COG0173	COG0493	CPS_2114	aspS	Aspartyl-tRNA synthetase (EC 6.1.1.12) (Aspartate--tRNA ligase) (AspRS)	CPS_4502	CPS_4502	Glutamate synthase, small subunit	[TP0985-TP0735 (0.50901)]
COG0173	COG0493	CPS_2114	aspS	Aspartyl-tRNA synthetase (EC 6.1.1.12) (Aspartate--tRNA ligase) (AspRS)	CPS_0762	CPS_0762	Glutamate synthase, NADH/NADPH, small subunit	[TP0985-TP0735 (0.50901)]
COG0860	COG2080	CPS_0322	CPS_0322	N-acetylmuramoyl-L-alanine amidase	CPS_0278	CPS_0278	Isoquinoline 1-oxidoreductase, alpha subunit	[TP0247-TP0080 (0.7296782)]
COG0504	COG0728	CPS_4108	CPS_4108	CTP synthase {UniProtKB/TrEMBL:Q47WQ9}	CPS_1180	CPS_1180	Integral membrane protein MviN	[TP0305-TP0516 (0.84299135)]
COG0275	COG0820	CPS_4473	mraW	S-adenosyl-methyltransferase mraW (EC 2.1.1.-)	CPS_4255	CPS_4255	Radical SAM enzyme, Cfr family	[TP0384-TP0068 (0.79878455)]
COG0242	COG0360	CPS_0020	CPS_0020	Polypeptide deformylase	CPS_0415	rpsF	Ribosomal protein S6 {UniProtKB/TrEMBL:Q489U1}	[TP0757-TP0063 (0.54983324)]
COG0242	COG0360	CPS_0407	CPS_0407	Polypeptide deformylase	CPS_0415	rpsF	Ribosomal protein S6 {UniProtKB/TrEMBL:Q489U1}	[TP0757-TP0063 (0.54983324)]
COG0267	COG0357	CPS_0210	CPS_0210	Ribosomal protein L33 {UniProtKB/TrEMBL:Q48AD6}	CPS_5046	gidB	Methyltransferase gidB (EC 2.1.-.-) (Glucose-inhibited division protein B)	[TP0234-TP0946 (0.6249908)]
COG0234	COG0772	CPS_0956	CPS_0956	Chaperone protein GroES	CPS_1714	CPS_1714	Rod shape-determining protein RodA	[TP1013-TP0387 (0.81326103)]
COG0234	COG0772	CPS_0956	CPS_0956	Chaperone protein GroES	CPS_4466	CPS_4466	Cell division protein FtsW	[TP1013-TP0387 (0.81326103)]
COG0445	COG0457	CPS_5047	gidA	tRNA uridine 5-carboxymethylaminomethyl modification enzyme gidA (Glucose-inhibited division protein A)	CPS_4275	CPS_4275	TPR domain/sulfotransferase domain protein	[TP0044-TP0954 (0.8549597)]
COG0445	COG0457	CPS_5047	gidA	tRNA uridine 5-carboxymethylaminomethyl modification enzyme gidA (Glucose-inhibited division protein A)	CPS_4377	CPS_4377	Hypothetical protein {UniProtKB/TrEMBL:Q47VZ6}	[TP0044-TP0954 (0.8549597)]
COG0445	COG0457	CPS_5047	gidA	tRNA uridine 5-carboxymethylaminomethyl modification enzyme gidA (Glucose-inhibited division protein A)	CPS_3971	CPS_3971	TPR domain protein {UniProtKB/TrEMBL:Q47X41}	[TP0044-TP0954 (0.8549597)]
COG0445	COG0457	CPS_5047	gidA	tRNA uridine 5-carboxymethylaminomethyl modification enzyme gidA (Glucose-inhibited division protein A)	CPS_3751	CPS_3751	TPR domain protein {UniProtKB/TrEMBL:Q47XQ2}	[TP0044-TP0954 (0.8549597)]
COG0445	COG0457	CPS_5047	gidA	tRNA uridine 5-carboxymethylaminomethyl modification enzyme gidA (Glucose-inhibited division protein A)	CPS_4327	CPS_4327	TPR domain protein {UniProtKB/TrEMBL:Q47W45}	[TP0044-TP0954 (0.8549597)]
COG0445	COG0457	CPS_5047	gidA	tRNA uridine 5-carboxymethylaminomethyl modification enzyme gidA (Glucose-inhibited division protein A)	CPS_0310	CPS_0310	TPR domain protein {UniProtKB/TrEMBL:Q48A37}	[TP0044-TP0954 (0.8549597)]
COG0305	COG1595	CPS_4361	CPS_4361	Replicative DNA helicase	CPS_0243	CPS_0243	Putative RNA polymerase sigma-70 factor FecI	[TP0058-TP0092 (0.74082893)]
COG0305	COG1595	CPS_4361	CPS_4361	Replicative DNA helicase	CPS_0962	CPS_0962	RNA polymerase sigma-70 factor, ECF subfamily	[TP0058-TP0092 (0.74082893)]
COG0305	COG1595	CPS_4361	CPS_4361	Replicative DNA helicase	CPS_3165	CPS_3165	RNA polymerase sigma-70 factor, ECF subfamily	[TP0058-TP0092 (0.74082893)]
COG0305	COG1595	CPS_4361	CPS_4361	Replicative DNA helicase	CPS_0794	CPS_0794	RNA polymerase sigma factor, sigma-70 family	[TP0058-TP0092 (0.74082893)]
COG0305	COG1595	CPS_4361	CPS_4361	Replicative DNA helicase	CPS_4364	CPS_4364	RNA polymerase sigma-70 factor, ECF subfamily	[TP0058-TP0092 (0.74082893)]
COG0305	COG1595	CPS_4361	CPS_4361	Replicative DNA helicase	CPS_1377	CPS_1377	RNA polymerase sigma factor, sigma-70 family	[TP0058-TP0092 (0.74082893)]
COG0305	COG1595	CPS_4361	CPS_4361	Replicative DNA helicase	CPS_3852	CPS_3852	RNA polymerase sigma factor, sigma-70 family	[TP0058-TP0092 (0.74082893)]
COG0305	COG1595	CPS_4361	CPS_4361	Replicative DNA helicase	CPS_4129	CPS_4129	RNA polymerase sigma-24 factor	[TP0058-TP0092 (0.74082893)]
COG0305	COG1595	CPS_4361	CPS_4361	Replicative DNA helicase	CPS_2816	CPS_2816	Putative RNA polymerase sigma-70 factor FecI	[TP0058-TP0092 (0.74082893)]
COG0305	COG1595	CPS_4361	CPS_4361	Replicative DNA helicase	CPS_4850	CPS_4850	RNA polymerase sigma factor, sigma-70 family	[TP0058-TP0092 (0.74082893)]
COG0305	COG1595	CPS_4361	CPS_4361	Replicative DNA helicase	CPS_3959	CPS_3959	RNA polymerase sigma factor, sigma-70 family	[TP0058-TP0092 (0.74082893)]
COG0290	COG1516	CPS_2908	CPS_2908	Translation initiation factor IF-3	CPS_1496	CPS_1496	Flagellar protein FliS {UniProtKB/TrEMBL:Q485M7}	[TP0850-TP0943 (0.6225916)]
COG0228	COG0250	CPS_4069	rpsP	Ribosomal protein S16 {UniProtKB/TrEMBL:Q47WU8}	CPS_4777	CPS_4777	Transcription termination/antitermination factor	[TP0905-TP0236 (0.7099409)]
COG1595	COG1868	CPS_3959	CPS_3959	RNA polymerase sigma factor, sigma-70 family	CPS_1509	CPS_1509	Flagellar motor switch protein FliM	[TP0092-TP0721 (0.802411)]
COG1595	COG1868	CPS_4850	CPS_4850	RNA polymerase sigma factor, sigma-70 family	CPS_1509	CPS_1509	Flagellar motor switch protein FliM	[TP0092-TP0721 (0.802411)]
COG1595	COG1868	CPS_1377	CPS_1377	RNA polymerase sigma factor, sigma-70 family	CPS_1509	CPS_1509	Flagellar motor switch protein FliM	[TP0092-TP0721 (0.802411)]
COG1595	COG1868	CPS_4364	CPS_4364	RNA polymerase sigma-70 factor, ECF subfamily	CPS_1509	CPS_1509	Flagellar motor switch protein FliM	[TP0092-TP0721 (0.802411)]
COG1595	COG1868	CPS_0794	CPS_0794	RNA polymerase sigma factor, sigma-70 family	CPS_1509	CPS_1509	Flagellar motor switch protein FliM	[TP0092-TP0721 (0.802411)]
COG1595	COG1868	CPS_3165	CPS_3165	RNA polymerase sigma-70 factor, ECF subfamily	CPS_1509	CPS_1509	Flagellar motor switch protein FliM	[TP0092-TP0721 (0.802411)]
COG1595	COG1868	CPS_4129	CPS_4129	RNA polymerase sigma-24 factor	CPS_1509	CPS_1509	Flagellar motor switch protein FliM	[TP0092-TP0721 (0.802411)]
COG1595	COG1868	CPS_0962	CPS_0962	RNA polymerase sigma-70 factor, ECF subfamily	CPS_1509	CPS_1509	Flagellar motor switch protein FliM	[TP0092-TP0721 (0.802411)]
COG1595	COG1868	CPS_3852	CPS_3852	RNA polymerase sigma factor, sigma-70 family	CPS_1509	CPS_1509	Flagellar motor switch protein FliM	[TP0092-TP0721 (0.802411)]
COG1595	COG1868	CPS_2816	CPS_2816	Putative RNA polymerase sigma-70 factor FecI	CPS_1509	CPS_1509	Flagellar motor switch protein FliM	[TP0092-TP0721 (0.802411)]
COG1595	COG1868	CPS_0243	CPS_0243	Putative RNA polymerase sigma-70 factor FecI	CPS_1509	CPS_1509	Flagellar motor switch protein FliM	[TP0092-TP0721 (0.802411)]
COG0465	COG0532	CPS_3452	CPS_3452	ATP-dependent metalloprotease FtsH	CPS_2203	infB	Translation initiation factor IF-2	[TP0330-TP0891 (0.8751731)]
COG0234	COG0445	CPS_0956	CPS_0956	Chaperone protein GroES	CPS_5047	gidA	tRNA uridine 5-carboxymethylaminomethyl modification enzyme gidA (Glucose-inhibited division protein A)	[TP1013-TP0044 (0.813164)]
COG0326	COG0353	CPS_3901	htpG	Chaperone protein htpG (Heat shock protein htpG) (High temperature protein G)	CPS_3690	CPS_3690	Recombination protein RecR	[TP0984-TP1004 (0.5573069)]
COG0301	COG1643	CPS_1094	CPS_1094	Thiamine biosynthesis protein ThiI	CPS_2243	CPS_2243	ATP-dependent helicase HrpA	[TP0559-TP0526 (0.5663735)]
COG0301	COG1643	CPS_1094	CPS_1094	Thiamine biosynthesis protein ThiI	CPS_4302	CPS_4302	ATP-dependent helicase HrpB	[TP0559-TP0526 (0.5663735)]
COG0265	COG1381	CPS_4394	CPS_4394	Serine protease {UniProtKB/TrEMBL:Q47VX9}	CPS_4120	CPS_4120	Recombination protein O	[TP0773-TP0636 (0.870009)]
COG0265	COG1381	CPS_4143	CPS_4143	Trypsin family protein {UniProtKB/TrEMBL:Q47WM5}	CPS_4120	CPS_4120	Recombination protein O	[TP0773-TP0636 (0.870009)]
COG0265	COG1381	CPS_4347	CPS_4347	Serine protease DegS {UniProtKB/TrEMBL:Q47W26}	CPS_4120	CPS_4120	Recombination protein O	[TP0773-TP0636 (0.870009)]
COG0265	COG1381	CPS_4346	CPS_4346	Serine protease DegP {UniProtKB/TrEMBL:Q47W27}	CPS_4120	CPS_4120	Recombination protein O	[TP0773-TP0636 (0.870009)]
COG0457	COG0860	CPS_3751	CPS_3751	TPR domain protein {UniProtKB/TrEMBL:Q47XQ2}	CPS_0322	CPS_0322	N-acetylmuramoyl-L-alanine amidase	[TP0820-TP0247 (0.74644035), TP0067-TP0247 (0.79531366)]
COG0457	COG0860	CPS_4377	CPS_4377	Hypothetical protein {UniProtKB/TrEMBL:Q47VZ6}	CPS_0322	CPS_0322	N-acetylmuramoyl-L-alanine amidase	[TP0820-TP0247 (0.74644035), TP0067-TP0247 (0.79531366)]
COG0457	COG0860	CPS_4327	CPS_4327	TPR domain protein {UniProtKB/TrEMBL:Q47W45}	CPS_0322	CPS_0322	N-acetylmuramoyl-L-alanine amidase	[TP0820-TP0247 (0.74644035), TP0067-TP0247 (0.79531366)]
COG0457	COG0860	CPS_0310	CPS_0310	TPR domain protein {UniProtKB/TrEMBL:Q48A37}	CPS_0322	CPS_0322	N-acetylmuramoyl-L-alanine amidase	[TP0820-TP0247 (0.74644035), TP0067-TP0247 (0.79531366)]
COG0457	COG0860	CPS_3971	CPS_3971	TPR domain protein {UniProtKB/TrEMBL:Q47X41}	CPS_0322	CPS_0322	N-acetylmuramoyl-L-alanine amidase	[TP0820-TP0247 (0.74644035), TP0067-TP0247 (0.79531366)]
COG0457	COG0860	CPS_4275	CPS_4275	TPR domain/sulfotransferase domain protein	CPS_0322	CPS_0322	N-acetylmuramoyl-L-alanine amidase	[TP0820-TP0247 (0.74644035), TP0067-TP0247 (0.79531366)]
COG2201	COG4786	CPS_1523	cheB	Chemotaxis response regulator protein-glutamate methylesterase (EC 3.1.1.61)	CPS_1482	CPS_1482	Flagellar basal-body rod protein FlgG	[TP0631-TP0961 (0.5728655)]
COG0652	COG1749	CPS_4968	CPS_4968	Peptidyl-prolyl cis-trans isomerase,	CPS_1480	CPS_1480	Flagellar hook protein FlgE	[TP0947-TP0727 (0.6414869)]
COG0652	COG1749	CPS_0709	CPS_0709	Peptidyl-prolyl cis-trans isomerase A	CPS_1480	CPS_1480	Flagellar hook protein FlgE	[TP0947-TP0727 (0.6414869)]
COG0652	COG1749	CPS_1329	CPS_1329	Peptidyl-prolyl cis-trans isomerase,	CPS_1480	CPS_1480	Flagellar hook protein FlgE	[TP0947-TP0727 (0.6414869)]
COG0652	COG1749	CPS_0643	CPS_0643	Peptidyl-prolyl cis-trans isomerase A	CPS_1480	CPS_1480	Flagellar hook protein FlgE	[TP0947-TP0727 (0.6414869)]
COG0652	COG1749	CPS_3793	CPS_3793	Peptidyl-prolyl cis-trans isomerase B	CPS_1480	CPS_1480	Flagellar hook protein FlgE	[TP0947-TP0727 (0.6414869)]
COG1186	COG1925	CPS_4083	CPS_4083	Peptide chain release factor 2, programmed	CPS_4547	CPS_4547	Phosphocarrier protein NPr	[TP0576-TP0589 (0.79878455)]
COG1186	COG1925	CPS_4400	CPS_4400	Peptidyl-tRNA hydrolase domain protein	CPS_4547	CPS_4547	Phosphocarrier protein NPr	[TP0576-TP0589 (0.79878455)]
COG1749	COG2885	CPS_1480	CPS_1480	Flagellar hook protein FlgE	CPS_0958	CPS_0958	OmpA family protein {UniProtKB/TrEMBL:Q487Q8}	[TP0727-TP0292 (0.89187646)]
COG1749	COG2885	CPS_1480	CPS_1480	Flagellar hook protein FlgE	CPS_1732	CPS_1732	Peptidoglycan-associated lipoprotein	[TP0727-TP0292 (0.89187646)]
COG1749	COG2885	CPS_1480	CPS_1480	Flagellar hook protein FlgE	CPS_4774	CPS_4774	OmpA family protein {UniProtKB/TrEMBL:Q47UV4}	[TP0727-TP0292 (0.89187646)]
COG1749	COG2885	CPS_1480	CPS_1480	Flagellar hook protein FlgE	CPS_3471	CPS_3471	Sodium-type flagellar protein MotY	[TP0727-TP0292 (0.89187646)]
COG1749	COG2885	CPS_1480	CPS_1480	Flagellar hook protein FlgE	CPS_5036	CPS_5036	OmpA family protein {UniProtKB/TrEMBL:Q47U48}	[TP0727-TP0292 (0.89187646)]
COG1177	COG1558	CPS_4674	CPS_4674	Putrescine ABC transporter, permease protein	CPS_1478	CPS_1478	Flagellar basal-body rod protein FlgC	[TP0654-TP0397 (0.7022186)]
COG1177	COG1558	CPS_2037	CPS_2037	Spermidine/putrescine ABC transporter, permease	CPS_1478	CPS_1478	Flagellar basal-body rod protein FlgC	[TP0654-TP0397 (0.7022186)]
COG0530	COG2239	CPS_4537	CPS_4537	Putative sodium/calcium exchanger protein	CPS_4549	CPS_4549	Magnesium transporter {UniProtKB/TrEMBL:Q47VH5}	[TP1034-TP0917 (0.5728957)]
COG0319	COG0333	CPS_3574	CPS_3574	Hypothetical protein {UniProtKB/TrEMBL:Q47Y78}	CPS_2294	rpmF	Ribosomal protein L32 {UniProtKB/TrEMBL:Q482K3}	[TP0650-TP0807 (0.80809164)]
COG0301	COG0849	CPS_1094	CPS_1094	Thiamine biosynthesis protein ThiI	CPS_4461	CPS_4461	Cell division protein FtsA	[TP0559-TP0389 (0.64923996)]
COG0195	COG1643	CPS_2202	CPS_2202	Transcription termination factor NusA	CPS_2243	CPS_2243	ATP-dependent helicase HrpA	[TP0892-TP0526 (0.71912634)]
COG0195	COG1643	CPS_2202	CPS_2202	Transcription termination factor NusA	CPS_4302	CPS_4302	ATP-dependent helicase HrpB	[TP0892-TP0526 (0.71912634)]
COG0216	COG0457	CPS_3552	CPS_3552	Peptide chain release factor 1	CPS_4377	CPS_4377	Hypothetical protein {UniProtKB/TrEMBL:Q47VZ6}	[TP0051-TP0067 (0.7097377)]
COG0216	COG0457	CPS_3552	CPS_3552	Peptide chain release factor 1	CPS_3971	CPS_3971	TPR domain protein {UniProtKB/TrEMBL:Q47X41}	[TP0051-TP0067 (0.7097377)]
COG0216	COG0457	CPS_3552	CPS_3552	Peptide chain release factor 1	CPS_4275	CPS_4275	TPR domain/sulfotransferase domain protein	[TP0051-TP0067 (0.7097377)]
COG0216	COG0457	CPS_3552	CPS_3552	Peptide chain release factor 1	CPS_4327	CPS_4327	TPR domain protein {UniProtKB/TrEMBL:Q47W45}	[TP0051-TP0067 (0.7097377)]
COG0216	COG0457	CPS_3552	CPS_3552	Peptide chain release factor 1	CPS_3751	CPS_3751	TPR domain protein {UniProtKB/TrEMBL:Q47XQ2}	[TP0051-TP0067 (0.7097377)]
COG0216	COG0457	CPS_3552	CPS_3552	Peptide chain release factor 1	CPS_0310	CPS_0310	TPR domain protein {UniProtKB/TrEMBL:Q48A37}	[TP0051-TP0067 (0.7097377)]
COG1360	COG4786	CPS_1093	CPS_1093	Sodium-driven polar flagellar protein	CPS_1482	CPS_1482	Flagellar basal-body rod protein FlgG	[TP0724-TP0961 (0.729456)]
COG1360	COG4786	CPS_1525	CPS_1525	Putative chemotaxis MotB protein	CPS_1482	CPS_1482	Flagellar basal-body rod protein FlgG	[TP0724-TP0961 (0.729456)]
COG0687	COG0693	CPS_2031	CPS_2031	Hypothetical protein {UniProtKB/TrEMBL:Q483K7}	CPS_3509	CPS_3509	DJ-1/PfpI family protein	[TP0655-TP0445 (0.5706956)]
COG0687	COG0693	CPS_4671	CPS_4671	Putrescine ABC transporter, periplasmic	CPS_0933	CPS_0933	ThiJ/PfpI family protein	[TP0655-TP0445 (0.5706956)]
COG0687	COG0693	CPS_2036	CPS_2036	Spermidine/putrescine ABC transporter,	CPS_0933	CPS_0933	ThiJ/PfpI family protein	[TP0655-TP0445 (0.5706956)]
COG0687	COG0693	CPS_0103	CPS_0103	Putrescine ABC transporter, periplasmic	CPS_0802	CPS_0802	DJ-1/PfpI family protein	[TP0655-TP0445 (0.5706956)]
COG0687	COG0693	CPS_2036	CPS_2036	Spermidine/putrescine ABC transporter,	CPS_3509	CPS_3509	DJ-1/PfpI family protein	[TP0655-TP0445 (0.5706956)]
COG0687	COG0693	CPS_4671	CPS_4671	Putrescine ABC transporter, periplasmic	CPS_1285	CPS_1285	DJ-1/PfpI family protein	[TP0655-TP0445 (0.5706956)]
COG0687	COG0693	CPS_2036	CPS_2036	Spermidine/putrescine ABC transporter,	CPS_2499	CPS_2499	DJ-1/PfpI family protein	[TP0655-TP0445 (0.5706956)]
COG0687	COG0693	CPS_2031	CPS_2031	Hypothetical protein {UniProtKB/TrEMBL:Q483K7}	CPS_0802	CPS_0802	DJ-1/PfpI family protein	[TP0655-TP0445 (0.5706956)]
COG0687	COG0693	CPS_2036	CPS_2036	Spermidine/putrescine ABC transporter,	CPS_0802	CPS_0802	DJ-1/PfpI family protein	[TP0655-TP0445 (0.5706956)]
COG0687	COG0693	CPS_2036	CPS_2036	Spermidine/putrescine ABC transporter,	CPS_1285	CPS_1285	DJ-1/PfpI family protein	[TP0655-TP0445 (0.5706956)]
COG0687	COG0693	CPS_2031	CPS_2031	Hypothetical protein {UniProtKB/TrEMBL:Q483K7}	CPS_1285	CPS_1285	DJ-1/PfpI family protein	[TP0655-TP0445 (0.5706956)]
COG0687	COG0693	CPS_4671	CPS_4671	Putrescine ABC transporter, periplasmic	CPS_0802	CPS_0802	DJ-1/PfpI family protein	[TP0655-TP0445 (0.5706956)]
COG0687	COG0693	CPS_0103	CPS_0103	Putrescine ABC transporter, periplasmic	CPS_1285	CPS_1285	DJ-1/PfpI family protein	[TP0655-TP0445 (0.5706956)]
COG0687	COG0693	CPS_0103	CPS_0103	Putrescine ABC transporter, periplasmic	CPS_3509	CPS_3509	DJ-1/PfpI family protein	[TP0655-TP0445 (0.5706956)]
COG0687	COG0693	CPS_0103	CPS_0103	Putrescine ABC transporter, periplasmic	CPS_2499	CPS_2499	DJ-1/PfpI family protein	[TP0655-TP0445 (0.5706956)]
COG0687	COG0693	CPS_2031	CPS_2031	Hypothetical protein {UniProtKB/TrEMBL:Q483K7}	CPS_2499	CPS_2499	DJ-1/PfpI family protein	[TP0655-TP0445 (0.5706956)]
COG0687	COG0693	CPS_4671	CPS_4671	Putrescine ABC transporter, periplasmic	CPS_2499	CPS_2499	DJ-1/PfpI family protein	[TP0655-TP0445 (0.5706956)]
COG0687	COG0693	CPS_4671	CPS_4671	Putrescine ABC transporter, periplasmic	CPS_3509	CPS_3509	DJ-1/PfpI family protein	[TP0655-TP0445 (0.5706956)]
COG0687	COG0693	CPS_2031	CPS_2031	Hypothetical protein {UniProtKB/TrEMBL:Q483K7}	CPS_0933	CPS_0933	ThiJ/PfpI family protein	[TP0655-TP0445 (0.5706956)]
COG0687	COG0693	CPS_0103	CPS_0103	Putrescine ABC transporter, periplasmic	CPS_0933	CPS_0933	ThiJ/PfpI family protein	[TP0655-TP0445 (0.5706956)]
COG1352	COG2206	CPS_1476	CPS_1476	Chemotaxis protein methyltransferase CheR	CPS_4619	CPS_4619	HD domain protein {UniProtKB/TrEMBL:Q47VA6}	[TP0630-TP0877 (0.67253613)]
COG1385	COG2204	CPS_1254	CPS_1254	Hypothetical protein {UniProtKB/TrEMBL:Q486L8}	CPS_0397	CPS_0397	Nitrogen regulation protein NR(I)	[TP0032-TP0519 (0.67332727)]
COG1385	COG2204	CPS_1254	CPS_1254	Hypothetical protein {UniProtKB/TrEMBL:Q486L8}	CPS_3245	CPS_3245	Sigma 54-dependent DNA-binding response regulator	[TP0032-TP0519 (0.67332727)]
COG1385	COG2204	CPS_1254	CPS_1254	Hypothetical protein {UniProtKB/TrEMBL:Q486L8}	CPS_4272	CPS_4272	Sigma-54 dependent response regulator	[TP0032-TP0519 (0.67332727)]
COG1385	COG2204	CPS_1254	CPS_1254	Hypothetical protein {UniProtKB/TrEMBL:Q486L8}	CPS_2013	CPS_2013	C4-dicarboxylate transport transcriptional	[TP0032-TP0519 (0.67332727)]
COG1385	COG2204	CPS_1254	CPS_1254	Hypothetical protein {UniProtKB/TrEMBL:Q486L8}	CPS_0576	CPS_0576	Sigma-54 dependent DNA-binding response	[TP0032-TP0519 (0.67332727)]
COG1385	COG2204	CPS_1254	CPS_1254	Hypothetical protein {UniProtKB/TrEMBL:Q486L8}	CPS_5030	CPS_5030	Sigma-54 dependent DNA-binding response	[TP0032-TP0519 (0.67332727)]
COG1385	COG2204	CPS_1254	CPS_1254	Hypothetical protein {UniProtKB/TrEMBL:Q486L8}	CPS_4418	CPS_4418	Sigma-54 dependent DNA-binding response regulator	[TP0032-TP0519 (0.67332727)]
COG1385	COG2204	CPS_1254	CPS_1254	Hypothetical protein {UniProtKB/TrEMBL:Q486L8}	CPS_1498	CPS_1498	Flagellar regulatory protein A	[TP0032-TP0519 (0.67332727)]
COG1385	COG2204	CPS_1254	CPS_1254	Hypothetical protein {UniProtKB/TrEMBL:Q486L8}	CPS_4704	CPS_4704	Sigma-54 dependent DNA-binding response	[TP0032-TP0519 (0.67332727)]
COG1385	COG2204	CPS_1254	CPS_1254	Hypothetical protein {UniProtKB/TrEMBL:Q486L8}	CPS_1500	CPS_1500	Flagellar regulatory protein C	[TP0032-TP0519 (0.67332727)]
COG1385	COG2204	CPS_1254	CPS_1254	Hypothetical protein {UniProtKB/TrEMBL:Q486L8}	CPS_2121	CPS_2121	Sigma-54 dependent DNA-binding response	[TP0032-TP0519 (0.67332727)]
COG1385	COG2204	CPS_1254	CPS_1254	Hypothetical protein {UniProtKB/TrEMBL:Q486L8}	CPS_0778	CPS_0778	Sigma-54 dependent DNA-binding response	[TP0032-TP0519 (0.67332727)]
COG0542	COG2204	CPS_2893	CPS_2893	ATP-dependent Clp protease, ATP-binding subunit	CPS_5030	CPS_5030	Sigma-54 dependent DNA-binding response	[TP0071-TP0519 (0.6908589)]
COG0542	COG2204	CPS_3913	CPS_3913	ATP-dependent chaperone protein ClpB	CPS_3245	CPS_3245	Sigma 54-dependent DNA-binding response regulator	[TP0071-TP0519 (0.6908589)]
COG0542	COG2204	CPS_2893	CPS_2893	ATP-dependent Clp protease, ATP-binding subunit	CPS_0397	CPS_0397	Nitrogen regulation protein NR(I)	[TP0071-TP0519 (0.6908589)]
COG0542	COG2204	CPS_3913	CPS_3913	ATP-dependent chaperone protein ClpB	CPS_2121	CPS_2121	Sigma-54 dependent DNA-binding response	[TP0071-TP0519 (0.6908589)]
COG0542	COG2204	CPS_3913	CPS_3913	ATP-dependent chaperone protein ClpB	CPS_4418	CPS_4418	Sigma-54 dependent DNA-binding response regulator	[TP0071-TP0519 (0.6908589)]
COG0542	COG2204	CPS_2893	CPS_2893	ATP-dependent Clp protease, ATP-binding subunit	CPS_4418	CPS_4418	Sigma-54 dependent DNA-binding response regulator	[TP0071-TP0519 (0.6908589)]
COG0542	COG2204	CPS_2893	CPS_2893	ATP-dependent Clp protease, ATP-binding subunit	CPS_0576	CPS_0576	Sigma-54 dependent DNA-binding response	[TP0071-TP0519 (0.6908589)]
COG0542	COG2204	CPS_2893	CPS_2893	ATP-dependent Clp protease, ATP-binding subunit	CPS_0778	CPS_0778	Sigma-54 dependent DNA-binding response	[TP0071-TP0519 (0.6908589)]
COG0542	COG2204	CPS_3913	CPS_3913	ATP-dependent chaperone protein ClpB	CPS_2013	CPS_2013	C4-dicarboxylate transport transcriptional	[TP0071-TP0519 (0.6908589)]
COG0542	COG2204	CPS_3913	CPS_3913	ATP-dependent chaperone protein ClpB	CPS_4272	CPS_4272	Sigma-54 dependent response regulator	[TP0071-TP0519 (0.6908589)]
COG0542	COG2204	CPS_2893	CPS_2893	ATP-dependent Clp protease, ATP-binding subunit	CPS_4704	CPS_4704	Sigma-54 dependent DNA-binding response	[TP0071-TP0519 (0.6908589)]
COG0542	COG2204	CPS_3913	CPS_3913	ATP-dependent chaperone protein ClpB	CPS_0397	CPS_0397	Nitrogen regulation protein NR(I)	[TP0071-TP0519 (0.6908589)]
COG0542	COG2204	CPS_2893	CPS_2893	ATP-dependent Clp protease, ATP-binding subunit	CPS_4272	CPS_4272	Sigma-54 dependent response regulator	[TP0071-TP0519 (0.6908589)]
COG0542	COG2204	CPS_2893	CPS_2893	ATP-dependent Clp protease, ATP-binding subunit	CPS_2121	CPS_2121	Sigma-54 dependent DNA-binding response	[TP0071-TP0519 (0.6908589)]
COG0542	COG2204	CPS_3913	CPS_3913	ATP-dependent chaperone protein ClpB	CPS_1498	CPS_1498	Flagellar regulatory protein A	[TP0071-TP0519 (0.6908589)]
COG0542	COG2204	CPS_3913	CPS_3913	ATP-dependent chaperone protein ClpB	CPS_0778	CPS_0778	Sigma-54 dependent DNA-binding response	[TP0071-TP0519 (0.6908589)]
COG0542	COG2204	CPS_2893	CPS_2893	ATP-dependent Clp protease, ATP-binding subunit	CPS_1500	CPS_1500	Flagellar regulatory protein C	[TP0071-TP0519 (0.6908589)]
COG0542	COG2204	CPS_2893	CPS_2893	ATP-dependent Clp protease, ATP-binding subunit	CPS_1498	CPS_1498	Flagellar regulatory protein A	[TP0071-TP0519 (0.6908589)]
COG0542	COG2204	CPS_3913	CPS_3913	ATP-dependent chaperone protein ClpB	CPS_4704	CPS_4704	Sigma-54 dependent DNA-binding response	[TP0071-TP0519 (0.6908589)]
COG0542	COG2204	CPS_3913	CPS_3913	ATP-dependent chaperone protein ClpB	CPS_1500	CPS_1500	Flagellar regulatory protein C	[TP0071-TP0519 (0.6908589)]
COG0542	COG2204	CPS_3913	CPS_3913	ATP-dependent chaperone protein ClpB	CPS_0576	CPS_0576	Sigma-54 dependent DNA-binding response	[TP0071-TP0519 (0.6908589)]
COG0542	COG2204	CPS_3913	CPS_3913	ATP-dependent chaperone protein ClpB	CPS_5030	CPS_5030	Sigma-54 dependent DNA-binding response	[TP0071-TP0519 (0.6908589)]
COG0542	COG2204	CPS_2893	CPS_2893	ATP-dependent Clp protease, ATP-binding subunit	CPS_2013	CPS_2013	C4-dicarboxylate transport transcriptional	[TP0071-TP0519 (0.6908589)]
COG0542	COG2204	CPS_2893	CPS_2893	ATP-dependent Clp protease, ATP-binding subunit	CPS_3245	CPS_3245	Sigma 54-dependent DNA-binding response regulator	[TP0071-TP0519 (0.6908589)]
COG0705	COG1187	CPS_0123	CPS_0123	Putative glpG protein {UniProtKB/TrEMBL:Q48AM2}	CPS_0916	CPS_0916	RNA pseudouridine synthase family protein	[TP0982-TP0459 (0.6079956)]
COG0705	COG1187	CPS_2148	CPS_2148	Membrane protein, Rhomboid family	CPS_3519	CPS_3519	Ribosomal large subunit pseudouridine synthase B	[TP0982-TP0459 (0.6079956)]
COG0705	COG1187	CPS_2148	CPS_2148	Membrane protein, Rhomboid family	CPS_2898	CPS_2898	Ribosomal large subunit pseudouridine synthase E	[TP0982-TP0459 (0.6079956)]
COG0705	COG1187	CPS_2148	CPS_2148	Membrane protein, Rhomboid family	CPS_2136	CPS_2136	Ribosomal small subunit pseudouridine synthase A	[TP0982-TP0459 (0.6079956)]
COG0705	COG1187	CPS_2148	CPS_2148	Membrane protein, Rhomboid family	CPS_4413	CPS_4413	Putative ribosomal small subunit pseudouridine	[TP0982-TP0459 (0.6079956)]
COG0705	COG1187	CPS_0123	CPS_0123	Putative glpG protein {UniProtKB/TrEMBL:Q48AM2}	CPS_1154	CPS_1154	RNA pseudouridine synthase family protein	[TP0982-TP0459 (0.6079956)]
COG0705	COG1187	CPS_2148	CPS_2148	Membrane protein, Rhomboid family	CPS_0916	CPS_0916	RNA pseudouridine synthase family protein	[TP0982-TP0459 (0.6079956)]
COG0705	COG1187	CPS_0123	CPS_0123	Putative glpG protein {UniProtKB/TrEMBL:Q48AM2}	CPS_3519	CPS_3519	Ribosomal large subunit pseudouridine synthase B	[TP0982-TP0459 (0.6079956)]
COG0705	COG1187	CPS_0123	CPS_0123	Putative glpG protein {UniProtKB/TrEMBL:Q48AM2}	CPS_2898	CPS_2898	Ribosomal large subunit pseudouridine synthase E	[TP0982-TP0459 (0.6079956)]
COG0705	COG1187	CPS_0123	CPS_0123	Putative glpG protein {UniProtKB/TrEMBL:Q48AM2}	CPS_4413	CPS_4413	Putative ribosomal small subunit pseudouridine	[TP0982-TP0459 (0.6079956)]
COG0705	COG1187	CPS_0123	CPS_0123	Putative glpG protein {UniProtKB/TrEMBL:Q48AM2}	CPS_2136	CPS_2136	Ribosomal small subunit pseudouridine synthase A	[TP0982-TP0459 (0.6079956)]
COG0705	COG1187	CPS_2148	CPS_2148	Membrane protein, Rhomboid family	CPS_1154	CPS_1154	RNA pseudouridine synthase family protein	[TP0982-TP0459 (0.6079956)]
COG0569	COG1256	CPS_0017	CPS_0017	Trk system potassium uptake protein TrkA	CPS_1486	CPS_1486	Flagellar hook-associated protein	[TP0024-TP0660 (0.58621275)]
COG0290	COG0457	CPS_2908	CPS_2908	Translation initiation factor IF-3	CPS_3751	CPS_3751	TPR domain protein {UniProtKB/TrEMBL:Q47XQ2}	[TP0850-TP0095 (0.6947713)]
COG0290	COG0457	CPS_2908	CPS_2908	Translation initiation factor IF-3	CPS_4275	CPS_4275	TPR domain/sulfotransferase domain protein	[TP0850-TP0095 (0.6947713)]
COG0290	COG0457	CPS_2908	CPS_2908	Translation initiation factor IF-3	CPS_3971	CPS_3971	TPR domain protein {UniProtKB/TrEMBL:Q47X41}	[TP0850-TP0095 (0.6947713)]
COG0290	COG0457	CPS_2908	CPS_2908	Translation initiation factor IF-3	CPS_0310	CPS_0310	TPR domain protein {UniProtKB/TrEMBL:Q48A37}	[TP0850-TP0095 (0.6947713)]
COG0290	COG0457	CPS_2908	CPS_2908	Translation initiation factor IF-3	CPS_4327	CPS_4327	TPR domain protein {UniProtKB/TrEMBL:Q47W45}	[TP0850-TP0095 (0.6947713)]
COG0290	COG0457	CPS_2908	CPS_2908	Translation initiation factor IF-3	CPS_4377	CPS_4377	Hypothetical protein {UniProtKB/TrEMBL:Q47VZ6}	[TP0850-TP0095 (0.6947713)]
COG0080	COG0301	CPS_4773	CPS_4773	Ribosomal protein L11 {UniProtKB/TrEMBL:Q47UV5}	CPS_1094	CPS_1094	Thiamine biosynthesis protein ThiI	[TP0237-TP0559 (0.59848577)]
COG0782	COG0860	CPS_3457	CPS_3457	Transcription elongation factor GreA	CPS_0322	CPS_0322	N-acetylmuramoyl-L-alanine amidase	[TP0019-TP0247 (0.7668169)]
COG0782	COG0860	CPS_4966	CPS_4966	Transcription elongation factor GreB	CPS_0322	CPS_0322	N-acetylmuramoyl-L-alanine amidase	[TP0019-TP0247 (0.7668169)]
COG0255	COG1516	CPS_0865	CPS_0865	Ribosomal protein L29 {UniProtKB/TrEMBL:Q488A1}	CPS_1496	CPS_1496	Flagellar protein FliS {UniProtKB/TrEMBL:Q485M7}	[TP0197-TP0943 (0.5311184)]
COG0024	COG0530	CPS_1550	CPS_1550	Methionine aminopeptidase, type I	CPS_4537	CPS_4537	Putative sodium/calcium exchanger protein	[TP0842-TP1034 (0.7696508)]
COG0103	COG1432	CPS_4442	CPS_4442	Ribosomal protein S9 {UniProtKB/TrEMBL:Q47VT2}	CPS_0134	CPS_0134	Hypothetical protein {UniProtKB/TrEMBL:Q48AL1}	[TP1024-TP0894 (0.64955014)]
COG0530	COG0771	CPS_4537	CPS_4537	Putative sodium/calcium exchanger protein	CPS_4467	murD	UDP-N-acetylmuramoylalanine--D-glutamate ligase (EC 6.3.2.9) (UDP-N- acetylmuramoyl-L-alanyl-D-glutamate synthetase) (D-glutamic acid- adding enzyme)	[TP1034-TP0903 (0.71912634)]
COG0849	COG1061	CPS_4461	CPS_4461	Cell division protein FtsA	CPS_1302	CPS_1302	Putative helicase {UniProtKB/TrEMBL:Q486H0}	[TP0389-TP0380 (0.6968711)]
COG0220	COG0455	CPS_4146	trmB	tRNA (guanine-N(7)-)-methyltransferase (EC 2.1.1.33) (tRNA(m7G46)- methyltransferase)	CPS_1518	CPS_1518	Flagellar biosynthetic protein FlhG	[TP0464-TP0712 (0.7885255)]
COG0322	COG0353	CPS_3270	uvrC	UvrABC system protein C (Protein uvrC) (Excinuclease ABC subunit C)	CPS_3690	CPS_3690	Recombination protein RecR	[TP0472-TP1004 (0.53674763)]
COG0771	COG1595	CPS_4467	murD	UDP-N-acetylmuramoylalanine--D-glutamate ligase (EC 6.3.2.9) (UDP-N- acetylmuramoyl-L-alanyl-D-glutamate synthetase) (D-glutamic acid- adding enzyme)	CPS_4129	CPS_4129	RNA polymerase sigma-24 factor	[TP0903-TP0092 (0.6651206)]
COG0771	COG1595	CPS_4467	murD	UDP-N-acetylmuramoylalanine--D-glutamate ligase (EC 6.3.2.9) (UDP-N- acetylmuramoyl-L-alanyl-D-glutamate synthetase) (D-glutamic acid- adding enzyme)	CPS_4850	CPS_4850	RNA polymerase sigma factor, sigma-70 family	[TP0903-TP0092 (0.6651206)]
COG0771	COG1595	CPS_4467	murD	UDP-N-acetylmuramoylalanine--D-glutamate ligase (EC 6.3.2.9) (UDP-N- acetylmuramoyl-L-alanyl-D-glutamate synthetase) (D-glutamic acid- adding enzyme)	CPS_1377	CPS_1377	RNA polymerase sigma factor, sigma-70 family	[TP0903-TP0092 (0.6651206)]
COG0771	COG1595	CPS_4467	murD	UDP-N-acetylmuramoylalanine--D-glutamate ligase (EC 6.3.2.9) (UDP-N- acetylmuramoyl-L-alanyl-D-glutamate synthetase) (D-glutamic acid- adding enzyme)	CPS_3165	CPS_3165	RNA polymerase sigma-70 factor, ECF subfamily	[TP0903-TP0092 (0.6651206)]
COG0771	COG1595	CPS_4467	murD	UDP-N-acetylmuramoylalanine--D-glutamate ligase (EC 6.3.2.9) (UDP-N- acetylmuramoyl-L-alanyl-D-glutamate synthetase) (D-glutamic acid- adding enzyme)	CPS_3959	CPS_3959	RNA polymerase sigma factor, sigma-70 family	[TP0903-TP0092 (0.6651206)]
COG0771	COG1595	CPS_4467	murD	UDP-N-acetylmuramoylalanine--D-glutamate ligase (EC 6.3.2.9) (UDP-N- acetylmuramoyl-L-alanyl-D-glutamate synthetase) (D-glutamic acid- adding enzyme)	CPS_3852	CPS_3852	RNA polymerase sigma factor, sigma-70 family	[TP0903-TP0092 (0.6651206)]
COG0771	COG1595	CPS_4467	murD	UDP-N-acetylmuramoylalanine--D-glutamate ligase (EC 6.3.2.9) (UDP-N- acetylmuramoyl-L-alanyl-D-glutamate synthetase) (D-glutamic acid- adding enzyme)	CPS_0243	CPS_0243	Putative RNA polymerase sigma-70 factor FecI	[TP0903-TP0092 (0.6651206)]
COG0771	COG1595	CPS_4467	murD	UDP-N-acetylmuramoylalanine--D-glutamate ligase (EC 6.3.2.9) (UDP-N- acetylmuramoyl-L-alanyl-D-glutamate synthetase) (D-glutamic acid- adding enzyme)	CPS_0962	CPS_0962	RNA polymerase sigma-70 factor, ECF subfamily	[TP0903-TP0092 (0.6651206)]
COG0771	COG1595	CPS_4467	murD	UDP-N-acetylmuramoylalanine--D-glutamate ligase (EC 6.3.2.9) (UDP-N- acetylmuramoyl-L-alanyl-D-glutamate synthetase) (D-glutamic acid- adding enzyme)	CPS_2816	CPS_2816	Putative RNA polymerase sigma-70 factor FecI	[TP0903-TP0092 (0.6651206)]
COG0771	COG1595	CPS_4467	murD	UDP-N-acetylmuramoylalanine--D-glutamate ligase (EC 6.3.2.9) (UDP-N- acetylmuramoyl-L-alanyl-D-glutamate synthetase) (D-glutamic acid- adding enzyme)	CPS_4364	CPS_4364	RNA polymerase sigma-70 factor, ECF subfamily	[TP0903-TP0092 (0.6651206)]
COG0771	COG1595	CPS_4467	murD	UDP-N-acetylmuramoylalanine--D-glutamate ligase (EC 6.3.2.9) (UDP-N- acetylmuramoyl-L-alanyl-D-glutamate synthetase) (D-glutamic acid- adding enzyme)	CPS_0794	CPS_0794	RNA polymerase sigma factor, sigma-70 family	[TP0903-TP0092 (0.6651206)]
COG1677	COG1815	CPS_1501	CPS_1501	Flagellar hook-basal body complex protein FliE	CPS_1477	CPS_1477	Flagellar basal-body rod protein FlgB	[TP0398-TP0396 (0.79194725)]
COG0188	COG0305	CPS_2331	CPS_2331	DNA gyrase, A subunit {UniProtKB/TrEMBL:Q482G7}	CPS_4361	CPS_4361	Replicative DNA helicase	[TP0005-TP0058 (0.73312306)]
COG0188	COG0305	CPS_4171	CPS_4171	DNA topoisomerase IV, A subunit	CPS_4361	CPS_4361	Replicative DNA helicase	[TP0005-TP0058 (0.73312306)]
COG0840	COG1344	CPS_1621	CPS_1621	Methyl-accepting chemotaxis protein	CPS_1490	CPS_1490	Flagellin {UniProtKB/TrEMBL:Q485N3}	[TP0640-TP0870 (0.6975479)]
COG0840	COG1344	CPS_4961	CPS_4961	Methyl-accepting chemotaxis protein	CPS_1490	CPS_1490	Flagellin {UniProtKB/TrEMBL:Q485N3}	[TP0640-TP0870 (0.6975479)]
COG0840	COG1344	CPS_3864	CPS_3864	Methyl-accepting chemotaxis protein	CPS_1488	CPS_1488	Flagellin {UniProtKB/TrEMBL:Q485N5}	[TP0640-TP0870 (0.6975479)]
COG0840	COG1344	CPS_3300	CPS_3300	Methyl-accepting chemotaxis protein	CPS_1488	CPS_1488	Flagellin {UniProtKB/TrEMBL:Q485N5}	[TP0640-TP0870 (0.6975479)]
COG0840	COG1344	CPS_3300	CPS_3300	Methyl-accepting chemotaxis protein	CPS_1487	CPS_1487	Flagellar hook-associated protein FlgL	[TP0640-TP0870 (0.6975479)]
COG0840	COG1344	CPS_4927	CPS_4927	Methyl-accepting chemotaxis protein/sensory box	CPS_1490	CPS_1490	Flagellin {UniProtKB/TrEMBL:Q485N3}	[TP0640-TP0870 (0.6975479)]
COG0840	COG1344	CPS_4961	CPS_4961	Methyl-accepting chemotaxis protein	CPS_1488	CPS_1488	Flagellin {UniProtKB/TrEMBL:Q485N5}	[TP0640-TP0870 (0.6975479)]
COG0840	COG1344	CPS_4675	CPS_4675	Methyl-accepting chemotaxis protein	CPS_1488	CPS_1488	Flagellin {UniProtKB/TrEMBL:Q485N5}	[TP0640-TP0870 (0.6975479)]
COG0840	COG1344	CPS_3929	CPS_3929	Methyl-accepting chemotaxis protein	CPS_1487	CPS_1487	Flagellar hook-associated protein FlgL	[TP0640-TP0870 (0.6975479)]
COG0840	COG1344	CPS_1267	CPS_1267	Methyl-accepting chemotaxis protein	CPS_1490	CPS_1490	Flagellin {UniProtKB/TrEMBL:Q485N3}	[TP0640-TP0870 (0.6975479)]
COG0840	COG1344	CPS_4711	CPS_4711	Methyl-accepting chemotaxis protein	CPS_1490	CPS_1490	Flagellin {UniProtKB/TrEMBL:Q485N3}	[TP0640-TP0870 (0.6975479)]
COG0840	COG1344	CPS_3839	CPS_3839	Methyl-accepting chemotaxis protein	CPS_1487	CPS_1487	Flagellar hook-associated protein FlgL	[TP0640-TP0870 (0.6975479)]
COG0840	COG1344	CPS_1621	CPS_1621	Methyl-accepting chemotaxis protein	CPS_1488	CPS_1488	Flagellin {UniProtKB/TrEMBL:Q485N5}	[TP0640-TP0870 (0.6975479)]
COG0840	COG1344	CPS_4675	CPS_4675	Methyl-accepting chemotaxis protein	CPS_1487	CPS_1487	Flagellar hook-associated protein FlgL	[TP0640-TP0870 (0.6975479)]
COG0840	COG1344	CPS_4711	CPS_4711	Methyl-accepting chemotaxis protein	CPS_1487	CPS_1487	Flagellar hook-associated protein FlgL	[TP0640-TP0870 (0.6975479)]
COG0840	COG1344	CPS_2050	CPS_2050	Methyl-accepting chemotaxis protein	CPS_1490	CPS_1490	Flagellin {UniProtKB/TrEMBL:Q485N3}	[TP0640-TP0870 (0.6975479)]
COG0840	COG1344	CPS_1621	CPS_1621	Methyl-accepting chemotaxis protein	CPS_1487	CPS_1487	Flagellar hook-associated protein FlgL	[TP0640-TP0870 (0.6975479)]
COG0840	COG1344	CPS_3839	CPS_3839	Methyl-accepting chemotaxis protein	CPS_1488	CPS_1488	Flagellin {UniProtKB/TrEMBL:Q485N5}	[TP0640-TP0870 (0.6975479)]
COG0840	COG1344	CPS_2733	CPS_2733	Methyl-accepting chemotaxis protein	CPS_1490	CPS_1490	Flagellin {UniProtKB/TrEMBL:Q485N3}	[TP0640-TP0870 (0.6975479)]
COG0840	COG1344	CPS_4964	CPS_4964	Methyl-accepting chemotaxis protein	CPS_1487	CPS_1487	Flagellar hook-associated protein FlgL	[TP0640-TP0870 (0.6975479)]
COG0840	COG1344	CPS_2660	CPS_2660	Methyl-accepting chemotaxis protein	CPS_1488	CPS_1488	Flagellin {UniProtKB/TrEMBL:Q485N5}	[TP0640-TP0870 (0.6975479)]
COG0840	COG1344	CPS_4528	CPS_4528	Methyl-accepting chemotaxis protein	CPS_1490	CPS_1490	Flagellin {UniProtKB/TrEMBL:Q485N3}	[TP0640-TP0870 (0.6975479)]
COG0840	COG1344	CPS_4675	CPS_4675	Methyl-accepting chemotaxis protein	CPS_1490	CPS_1490	Flagellin {UniProtKB/TrEMBL:Q485N3}	[TP0640-TP0870 (0.6975479)]
COG0840	COG1344	CPS_3929	CPS_3929	Methyl-accepting chemotaxis protein	CPS_1490	CPS_1490	Flagellin {UniProtKB/TrEMBL:Q485N3}	[TP0640-TP0870 (0.6975479)]
COG0840	COG1344	CPS_4961	CPS_4961	Methyl-accepting chemotaxis protein	CPS_1487	CPS_1487	Flagellar hook-associated protein FlgL	[TP0640-TP0870 (0.6975479)]
COG0840	COG1344	CPS_0139	CPS_0139	Methyl-accepting chemotaxis protein	CPS_1488	CPS_1488	Flagellin {UniProtKB/TrEMBL:Q485N5}	[TP0640-TP0870 (0.6975479)]
COG0840	COG1344	CPS_1439	CPS_1439	Methyl-accepting chemotaxis protein	CPS_1488	CPS_1488	Flagellin {UniProtKB/TrEMBL:Q485N5}	[TP0640-TP0870 (0.6975479)]
COG0840	COG1344	CPS_3864	CPS_3864	Methyl-accepting chemotaxis protein	CPS_1490	CPS_1490	Flagellin {UniProtKB/TrEMBL:Q485N3}	[TP0640-TP0870 (0.6975479)]
COG0840	COG1344	CPS_0139	CPS_0139	Methyl-accepting chemotaxis protein	CPS_1487	CPS_1487	Flagellar hook-associated protein FlgL	[TP0640-TP0870 (0.6975479)]
COG0840	COG1344	CPS_3864	CPS_3864	Methyl-accepting chemotaxis protein	CPS_1487	CPS_1487	Flagellar hook-associated protein FlgL	[TP0640-TP0870 (0.6975479)]
COG0840	COG1344	CPS_4964	CPS_4964	Methyl-accepting chemotaxis protein	CPS_1490	CPS_1490	Flagellin {UniProtKB/TrEMBL:Q485N3}	[TP0640-TP0870 (0.6975479)]
COG0840	COG1344	CPS_2050	CPS_2050	Methyl-accepting chemotaxis protein	CPS_1488	CPS_1488	Flagellin {UniProtKB/TrEMBL:Q485N5}	[TP0640-TP0870 (0.6975479)]
COG0840	COG1344	CPS_0139	CPS_0139	Methyl-accepting chemotaxis protein	CPS_1490	CPS_1490	Flagellin {UniProtKB/TrEMBL:Q485N3}	[TP0640-TP0870 (0.6975479)]
COG0840	COG1344	CPS_4692	CPS_4692	Methyl-accepting chemotaxis protein	CPS_1490	CPS_1490	Flagellin {UniProtKB/TrEMBL:Q485N3}	[TP0640-TP0870 (0.6975479)]
COG0840	COG1344	CPS_3300	CPS_3300	Methyl-accepting chemotaxis protein	CPS_1490	CPS_1490	Flagellin {UniProtKB/TrEMBL:Q485N3}	[TP0640-TP0870 (0.6975479)]
COG0840	COG1344	CPS_2660	CPS_2660	Methyl-accepting chemotaxis protein	CPS_1490	CPS_1490	Flagellin {UniProtKB/TrEMBL:Q485N3}	[TP0640-TP0870 (0.6975479)]
COG0840	COG1344	CPS_4528	CPS_4528	Methyl-accepting chemotaxis protein	CPS_1487	CPS_1487	Flagellar hook-associated protein FlgL	[TP0640-TP0870 (0.6975479)]
COG0840	COG1344	CPS_4964	CPS_4964	Methyl-accepting chemotaxis protein	CPS_1488	CPS_1488	Flagellin {UniProtKB/TrEMBL:Q485N5}	[TP0640-TP0870 (0.6975479)]
COG0840	COG1344	CPS_4528	CPS_4528	Methyl-accepting chemotaxis protein	CPS_1488	CPS_1488	Flagellin {UniProtKB/TrEMBL:Q485N5}	[TP0640-TP0870 (0.6975479)]
COG0840	COG1344	CPS_2733	CPS_2733	Methyl-accepting chemotaxis protein	CPS_1487	CPS_1487	Flagellar hook-associated protein FlgL	[TP0640-TP0870 (0.6975479)]
COG0840	COG1344	CPS_1439	CPS_1439	Methyl-accepting chemotaxis protein	CPS_1490	CPS_1490	Flagellin {UniProtKB/TrEMBL:Q485N3}	[TP0640-TP0870 (0.6975479)]
COG0840	COG1344	CPS_4372	CPS_4372	Methyl-accepting chemotaxis protein	CPS_1490	CPS_1490	Flagellin {UniProtKB/TrEMBL:Q485N3}	[TP0640-TP0870 (0.6975479)]
COG0840	COG1344	CPS_2050	CPS_2050	Methyl-accepting chemotaxis protein	CPS_1487	CPS_1487	Flagellar hook-associated protein FlgL	[TP0640-TP0870 (0.6975479)]
COG0840	COG1344	CPS_1267	CPS_1267	Methyl-accepting chemotaxis protein	CPS_1487	CPS_1487	Flagellar hook-associated protein FlgL	[TP0640-TP0870 (0.6975479)]
COG0840	COG1344	CPS_3929	CPS_3929	Methyl-accepting chemotaxis protein	CPS_1488	CPS_1488	Flagellin {UniProtKB/TrEMBL:Q485N5}	[TP0640-TP0870 (0.6975479)]
COG0840	COG1344	CPS_4372	CPS_4372	Methyl-accepting chemotaxis protein	CPS_1488	CPS_1488	Flagellin {UniProtKB/TrEMBL:Q485N5}	[TP0640-TP0870 (0.6975479)]
COG0840	COG1344	CPS_4711	CPS_4711	Methyl-accepting chemotaxis protein	CPS_1488	CPS_1488	Flagellin {UniProtKB/TrEMBL:Q485N5}	[TP0640-TP0870 (0.6975479)]
COG0840	COG1344	CPS_4692	CPS_4692	Methyl-accepting chemotaxis protein	CPS_1487	CPS_1487	Flagellar hook-associated protein FlgL	[TP0640-TP0870 (0.6975479)]
COG0840	COG1344	CPS_1439	CPS_1439	Methyl-accepting chemotaxis protein	CPS_1487	CPS_1487	Flagellar hook-associated protein FlgL	[TP0640-TP0870 (0.6975479)]
COG0840	COG1344	CPS_2660	CPS_2660	Methyl-accepting chemotaxis protein	CPS_1487	CPS_1487	Flagellar hook-associated protein FlgL	[TP0640-TP0870 (0.6975479)]
COG0840	COG1344	CPS_2733	CPS_2733	Methyl-accepting chemotaxis protein	CPS_1488	CPS_1488	Flagellin {UniProtKB/TrEMBL:Q485N5}	[TP0640-TP0870 (0.6975479)]
COG0840	COG1344	CPS_4372	CPS_4372	Methyl-accepting chemotaxis protein	CPS_1487	CPS_1487	Flagellar hook-associated protein FlgL	[TP0640-TP0870 (0.6975479)]
COG0840	COG1344	CPS_4692	CPS_4692	Methyl-accepting chemotaxis protein	CPS_1488	CPS_1488	Flagellin {UniProtKB/TrEMBL:Q485N5}	[TP0640-TP0870 (0.6975479)]
COG0840	COG1344	CPS_1267	CPS_1267	Methyl-accepting chemotaxis protein	CPS_1488	CPS_1488	Flagellin {UniProtKB/TrEMBL:Q485N5}	[TP0640-TP0870 (0.6975479)]
COG0840	COG1344	CPS_3839	CPS_3839	Methyl-accepting chemotaxis protein	CPS_1490	CPS_1490	Flagellin {UniProtKB/TrEMBL:Q485N3}	[TP0640-TP0870 (0.6975479)]
COG0840	COG1344	CPS_4927	CPS_4927	Methyl-accepting chemotaxis protein/sensory box	CPS_1487	CPS_1487	Flagellar hook-associated protein FlgL	[TP0640-TP0870 (0.6975479)]
COG0840	COG1344	CPS_4927	CPS_4927	Methyl-accepting chemotaxis protein/sensory box	CPS_1488	CPS_1488	Flagellin {UniProtKB/TrEMBL:Q485N5}	[TP0640-TP0870 (0.6975479)]
COG1825	COG2812	CPS_3558	ctc	50S ribosomal protein L25 (General stress protein CTC)	CPS_3744	CPS_3744	DNA polymerase III, gamma/tau subunit	[TP0372-TP1005 (0.6540257)]
COG0222	COG0530	CPS_4770	rplL	50S ribosomal protein L7/L12	CPS_4537	CPS_4537	Putative sodium/calcium exchanger protein	[TP0240-TP1034 (0.77472186)]
COG0361	COG1214	CPS_2765	CPS_2765	Translation initiation factor IF-1	CPS_1185	CPS_1185	Putative glycoprotease family protein	[TP0097-TP0876 (0.56457245)]
COG1509	COG2812	CPS_0971	CPS_0971	Hypothetical protein {UniProtKB/TrEMBL:Q487P5}	CPS_3744	CPS_3744	DNA polymerase III, gamma/tau subunit	[TP0121-TP1005 (0.5082704)]
COG0255	COG1011	CPS_0865	CPS_0865	Ribosomal protein L29 {UniProtKB/TrEMBL:Q488A1}	CPS_3130	CPS_3130	Haloacid dehalogenase, type II	[TP0197-TP0158 (0.6077605)]
COG0255	COG1011	CPS_0865	CPS_0865	Ribosomal protein L29 {UniProtKB/TrEMBL:Q488A1}	CPS_0423	CPS_0423	HAD-superfamily hydrolase, subfamily IA, variant	[TP0197-TP0158 (0.6077605)]
COG0255	COG1011	CPS_0865	CPS_0865	Ribosomal protein L29 {UniProtKB/TrEMBL:Q488A1}	CPS_0079	CPS_0079	HAD-superfamily hydrolase, subfamily IA, variant	[TP0197-TP0158 (0.6077605)]
COG2204	COG2204	CPS_0397	CPS_0397	Nitrogen regulation protein NR(I)	CPS_1500	CPS_1500	Flagellar regulatory protein C	[TP0519-TP0519 (0.65939915)]
COG2204	COG2204	CPS_1500	CPS_1500	Flagellar regulatory protein C	CPS_0397	CPS_0397	Nitrogen regulation protein NR(I)	[TP0519-TP0519 (0.65939915)]
COG2204	COG2204	CPS_4272	CPS_4272	Sigma-54 dependent response regulator	CPS_1498	CPS_1498	Flagellar regulatory protein A	[TP0519-TP0519 (0.65939915)]
COG2204	COG2204	CPS_1498	CPS_1498	Flagellar regulatory protein A	CPS_4272	CPS_4272	Sigma-54 dependent response regulator	[TP0519-TP0519 (0.65939915)]
COG2204	COG2204	CPS_0397	CPS_0397	Nitrogen regulation protein NR(I)	CPS_4418	CPS_4418	Sigma-54 dependent DNA-binding response regulator	[TP0519-TP0519 (0.65939915)]
COG2204	COG2204	CPS_4418	CPS_4418	Sigma-54 dependent DNA-binding response regulator	CPS_0397	CPS_0397	Nitrogen regulation protein NR(I)	[TP0519-TP0519 (0.65939915)]
COG2204	COG2204	CPS_3245	CPS_3245	Sigma 54-dependent DNA-binding response regulator	CPS_0576	CPS_0576	Sigma-54 dependent DNA-binding response	[TP0519-TP0519 (0.65939915)]
COG2204	COG2204	CPS_0576	CPS_0576	Sigma-54 dependent DNA-binding response	CPS_3245	CPS_3245	Sigma 54-dependent DNA-binding response regulator	[TP0519-TP0519 (0.65939915)]
COG2204	COG2204	CPS_0397	CPS_0397	Nitrogen regulation protein NR(I)	CPS_2013	CPS_2013	C4-dicarboxylate transport transcriptional	[TP0519-TP0519 (0.65939915)]
COG2204	COG2204	CPS_2013	CPS_2013	C4-dicarboxylate transport transcriptional	CPS_0397	CPS_0397	Nitrogen regulation protein NR(I)	[TP0519-TP0519 (0.65939915)]
COG2204	COG2204	CPS_0397	CPS_0397	Nitrogen regulation protein NR(I)	CPS_0778	CPS_0778	Sigma-54 dependent DNA-binding response	[TP0519-TP0519 (0.65939915)]
COG2204	COG2204	CPS_0576	CPS_0576	Sigma-54 dependent DNA-binding response	CPS_4272	CPS_4272	Sigma-54 dependent response regulator	[TP0519-TP0519 (0.65939915)]
COG2204	COG2204	CPS_4272	CPS_4272	Sigma-54 dependent response regulator	CPS_0576	CPS_0576	Sigma-54 dependent DNA-binding response	[TP0519-TP0519 (0.65939915)]
COG2204	COG2204	CPS_0778	CPS_0778	Sigma-54 dependent DNA-binding response	CPS_0397	CPS_0397	Nitrogen regulation protein NR(I)	[TP0519-TP0519 (0.65939915)]
COG2204	COG2204	CPS_2121	CPS_2121	Sigma-54 dependent DNA-binding response	CPS_0576	CPS_0576	Sigma-54 dependent DNA-binding response	[TP0519-TP0519 (0.65939915)]
COG2204	COG2204	CPS_0576	CPS_0576	Sigma-54 dependent DNA-binding response	CPS_2121	CPS_2121	Sigma-54 dependent DNA-binding response	[TP0519-TP0519 (0.65939915)]
COG2204	COG2204	CPS_3245	CPS_3245	Sigma 54-dependent DNA-binding response regulator	CPS_0778	CPS_0778	Sigma-54 dependent DNA-binding response	[TP0519-TP0519 (0.65939915)]
COG2204	COG2204	CPS_0778	CPS_0778	Sigma-54 dependent DNA-binding response	CPS_3245	CPS_3245	Sigma 54-dependent DNA-binding response regulator	[TP0519-TP0519 (0.65939915)]
COG2204	COG2204	CPS_1500	CPS_1500	Flagellar regulatory protein C	CPS_1498	CPS_1498	Flagellar regulatory protein A	[TP0519-TP0519 (0.65939915)]
COG2204	COG2204	CPS_1498	CPS_1498	Flagellar regulatory protein A	CPS_1500	CPS_1500	Flagellar regulatory protein C	[TP0519-TP0519 (0.65939915)]
COG2204	COG2204	CPS_4418	CPS_4418	Sigma-54 dependent DNA-binding response regulator	CPS_1498	CPS_1498	Flagellar regulatory protein A	[TP0519-TP0519 (0.65939915)]
COG2204	COG2204	CPS_1498	CPS_1498	Flagellar regulatory protein A	CPS_4418	CPS_4418	Sigma-54 dependent DNA-binding response regulator	[TP0519-TP0519 (0.65939915)]
COG2204	COG2204	CPS_4418	CPS_4418	Sigma-54 dependent DNA-binding response regulator	CPS_1500	CPS_1500	Flagellar regulatory protein C	[TP0519-TP0519 (0.65939915)]
COG2204	COG2204	CPS_1500	CPS_1500	Flagellar regulatory protein C	CPS_4418	CPS_4418	Sigma-54 dependent DNA-binding response regulator	[TP0519-TP0519 (0.65939915)]
COG2204	COG2204	CPS_0576	CPS_0576	Sigma-54 dependent DNA-binding response	CPS_2013	CPS_2013	C4-dicarboxylate transport transcriptional	[TP0519-TP0519 (0.65939915)]
COG2204	COG2204	CPS_4704	CPS_4704	Sigma-54 dependent DNA-binding response	CPS_4704	CPS_4704	Sigma-54 dependent DNA-binding response	[TP0519-TP0519 (0.65939915)]
COG2204	COG2204	CPS_2013	CPS_2013	C4-dicarboxylate transport transcriptional	CPS_0576	CPS_0576	Sigma-54 dependent DNA-binding response	[TP0519-TP0519 (0.65939915)]
COG2204	COG2204	CPS_3245	CPS_3245	Sigma 54-dependent DNA-binding response regulator	CPS_1498	CPS_1498	Flagellar regulatory protein A	[TP0519-TP0519 (0.65939915)]
COG2204	COG2204	CPS_1498	CPS_1498	Flagellar regulatory protein A	CPS_3245	CPS_3245	Sigma 54-dependent DNA-binding response regulator	[TP0519-TP0519 (0.65939915)]
COG2204	COG2204	CPS_4704	CPS_4704	Sigma-54 dependent DNA-binding response	CPS_2013	CPS_2013	C4-dicarboxylate transport transcriptional	[TP0519-TP0519 (0.65939915)]
COG2204	COG2204	CPS_2013	CPS_2013	C4-dicarboxylate transport transcriptional	CPS_4704	CPS_4704	Sigma-54 dependent DNA-binding response	[TP0519-TP0519 (0.65939915)]
COG2204	COG2204	CPS_0397	CPS_0397	Nitrogen regulation protein NR(I)	CPS_2121	CPS_2121	Sigma-54 dependent DNA-binding response	[TP0519-TP0519 (0.65939915)]
COG2204	COG2204	CPS_2121	CPS_2121	Sigma-54 dependent DNA-binding response	CPS_0397	CPS_0397	Nitrogen regulation protein NR(I)	[TP0519-TP0519 (0.65939915)]
COG2204	COG2204	CPS_3245	CPS_3245	Sigma 54-dependent DNA-binding response regulator	CPS_1500	CPS_1500	Flagellar regulatory protein C	[TP0519-TP0519 (0.65939915)]
COG2204	COG2204	CPS_1500	CPS_1500	Flagellar regulatory protein C	CPS_3245	CPS_3245	Sigma 54-dependent DNA-binding response regulator	[TP0519-TP0519 (0.65939915)]
COG2204	COG2204	CPS_0397	CPS_0397	Nitrogen regulation protein NR(I)	CPS_3245	CPS_3245	Sigma 54-dependent DNA-binding response regulator	[TP0519-TP0519 (0.65939915)]
COG2204	COG2204	CPS_3245	CPS_3245	Sigma 54-dependent DNA-binding response regulator	CPS_0397	CPS_0397	Nitrogen regulation protein NR(I)	[TP0519-TP0519 (0.65939915)]
COG2204	COG2204	CPS_2013	CPS_2013	C4-dicarboxylate transport transcriptional	CPS_0778	CPS_0778	Sigma-54 dependent DNA-binding response	[TP0519-TP0519 (0.65939915)]
COG2204	COG2204	CPS_0576	CPS_0576	Sigma-54 dependent DNA-binding response	CPS_0576	CPS_0576	Sigma-54 dependent DNA-binding response	[TP0519-TP0519 (0.65939915)]
COG2204	COG2204	CPS_0778	CPS_0778	Sigma-54 dependent DNA-binding response	CPS_2013	CPS_2013	C4-dicarboxylate transport transcriptional	[TP0519-TP0519 (0.65939915)]
COG2204	COG2204	CPS_4704	CPS_4704	Sigma-54 dependent DNA-binding response	CPS_5030	CPS_5030	Sigma-54 dependent DNA-binding response	[TP0519-TP0519 (0.65939915)]
COG2204	COG2204	CPS_5030	CPS_5030	Sigma-54 dependent DNA-binding response	CPS_4704	CPS_4704	Sigma-54 dependent DNA-binding response	[TP0519-TP0519 (0.65939915)]
COG2204	COG2204	CPS_1500	CPS_1500	Flagellar regulatory protein C	CPS_2013	CPS_2013	C4-dicarboxylate transport transcriptional	[TP0519-TP0519 (0.65939915)]
COG2204	COG2204	CPS_2013	CPS_2013	C4-dicarboxylate transport transcriptional	CPS_1500	CPS_1500	Flagellar regulatory protein C	[TP0519-TP0519 (0.65939915)]
COG2204	COG2204	CPS_3245	CPS_3245	Sigma 54-dependent DNA-binding response regulator	CPS_3245	CPS_3245	Sigma 54-dependent DNA-binding response regulator	[TP0519-TP0519 (0.65939915)]
COG2204	COG2204	CPS_1498	CPS_1498	Flagellar regulatory protein A	CPS_1498	CPS_1498	Flagellar regulatory protein A	[TP0519-TP0519 (0.65939915)]
COG2204	COG2204	CPS_5030	CPS_5030	Sigma-54 dependent DNA-binding response	CPS_5030	CPS_5030	Sigma-54 dependent DNA-binding response	[TP0519-TP0519 (0.65939915)]
COG2204	COG2204	CPS_0397	CPS_0397	Nitrogen regulation protein NR(I)	CPS_4704	CPS_4704	Sigma-54 dependent DNA-binding response	[TP0519-TP0519 (0.65939915)]
COG2204	COG2204	CPS_4704	CPS_4704	Sigma-54 dependent DNA-binding response	CPS_0397	CPS_0397	Nitrogen regulation protein NR(I)	[TP0519-TP0519 (0.65939915)]
COG2204	COG2204	CPS_2121	CPS_2121	Sigma-54 dependent DNA-binding response	CPS_4272	CPS_4272	Sigma-54 dependent response regulator	[TP0519-TP0519 (0.65939915)]
COG2204	COG2204	CPS_4272	CPS_4272	Sigma-54 dependent response regulator	CPS_2121	CPS_2121	Sigma-54 dependent DNA-binding response	[TP0519-TP0519 (0.65939915)]
COG2204	COG2204	CPS_0576	CPS_0576	Sigma-54 dependent DNA-binding response	CPS_1498	CPS_1498	Flagellar regulatory protein A	[TP0519-TP0519 (0.65939915)]
COG2204	COG2204	CPS_1498	CPS_1498	Flagellar regulatory protein A	CPS_0576	CPS_0576	Sigma-54 dependent DNA-binding response	[TP0519-TP0519 (0.65939915)]
COG2204	COG2204	CPS_4704	CPS_4704	Sigma-54 dependent DNA-binding response	CPS_0778	CPS_0778	Sigma-54 dependent DNA-binding response	[TP0519-TP0519 (0.65939915)]
COG2204	COG2204	CPS_0778	CPS_0778	Sigma-54 dependent DNA-binding response	CPS_4704	CPS_4704	Sigma-54 dependent DNA-binding response	[TP0519-TP0519 (0.65939915)]
COG2204	COG2204	CPS_4418	CPS_4418	Sigma-54 dependent DNA-binding response regulator	CPS_0576	CPS_0576	Sigma-54 dependent DNA-binding response	[TP0519-TP0519 (0.65939915)]
COG2204	COG2204	CPS_0576	CPS_0576	Sigma-54 dependent DNA-binding response	CPS_4418	CPS_4418	Sigma-54 dependent DNA-binding response regulator	[TP0519-TP0519 (0.65939915)]
COG2204	COG2204	CPS_2121	CPS_2121	Sigma-54 dependent DNA-binding response	CPS_2013	CPS_2013	C4-dicarboxylate transport transcriptional	[TP0519-TP0519 (0.65939915)]
COG2204	COG2204	CPS_2013	CPS_2013	C4-dicarboxylate transport transcriptional	CPS_2121	CPS_2121	Sigma-54 dependent DNA-binding response	[TP0519-TP0519 (0.65939915)]
COG2204	COG2204	CPS_2013	CPS_2013	C4-dicarboxylate transport transcriptional	CPS_5030	CPS_5030	Sigma-54 dependent DNA-binding response	[TP0519-TP0519 (0.65939915)]
COG2204	COG2204	CPS_5030	CPS_5030	Sigma-54 dependent DNA-binding response	CPS_2013	CPS_2013	C4-dicarboxylate transport transcriptional	[TP0519-TP0519 (0.65939915)]
COG2204	COG2204	CPS_5030	CPS_5030	Sigma-54 dependent DNA-binding response	CPS_1500	CPS_1500	Flagellar regulatory protein C	[TP0519-TP0519 (0.65939915)]
COG2204	COG2204	CPS_1500	CPS_1500	Flagellar regulatory protein C	CPS_5030	CPS_5030	Sigma-54 dependent DNA-binding response	[TP0519-TP0519 (0.65939915)]
COG2204	COG2204	CPS_2121	CPS_2121	Sigma-54 dependent DNA-binding response	CPS_2121	CPS_2121	Sigma-54 dependent DNA-binding response	[TP0519-TP0519 (0.65939915)]
COG2204	COG2204	CPS_4704	CPS_4704	Sigma-54 dependent DNA-binding response	CPS_0576	CPS_0576	Sigma-54 dependent DNA-binding response	[TP0519-TP0519 (0.65939915)]
COG2204	COG2204	CPS_0576	CPS_0576	Sigma-54 dependent DNA-binding response	CPS_4704	CPS_4704	Sigma-54 dependent DNA-binding response	[TP0519-TP0519 (0.65939915)]
COG2204	COG2204	CPS_2121	CPS_2121	Sigma-54 dependent DNA-binding response	CPS_1500	CPS_1500	Flagellar regulatory protein C	[TP0519-TP0519 (0.65939915)]
COG2204	COG2204	CPS_1500	CPS_1500	Flagellar regulatory protein C	CPS_2121	CPS_2121	Sigma-54 dependent DNA-binding response	[TP0519-TP0519 (0.65939915)]
COG2204	COG2204	CPS_2121	CPS_2121	Sigma-54 dependent DNA-binding response	CPS_4418	CPS_4418	Sigma-54 dependent DNA-binding response regulator	[TP0519-TP0519 (0.65939915)]
COG2204	COG2204	CPS_4418	CPS_4418	Sigma-54 dependent DNA-binding response regulator	CPS_2121	CPS_2121	Sigma-54 dependent DNA-binding response	[TP0519-TP0519 (0.65939915)]
COG2204	COG2204	CPS_4418	CPS_4418	Sigma-54 dependent DNA-binding response regulator	CPS_5030	CPS_5030	Sigma-54 dependent DNA-binding response	[TP0519-TP0519 (0.65939915)]
COG2204	COG2204	CPS_5030	CPS_5030	Sigma-54 dependent DNA-binding response	CPS_4418	CPS_4418	Sigma-54 dependent DNA-binding response regulator	[TP0519-TP0519 (0.65939915)]
COG2204	COG2204	CPS_2013	CPS_2013	C4-dicarboxylate transport transcriptional	CPS_4272	CPS_4272	Sigma-54 dependent response regulator	[TP0519-TP0519 (0.65939915)]
COG2204	COG2204	CPS_4272	CPS_4272	Sigma-54 dependent response regulator	CPS_2013	CPS_2013	C4-dicarboxylate transport transcriptional	[TP0519-TP0519 (0.65939915)]
COG2204	COG2204	CPS_0778	CPS_0778	Sigma-54 dependent DNA-binding response	CPS_1498	CPS_1498	Flagellar regulatory protein A	[TP0519-TP0519 (0.65939915)]
COG2204	COG2204	CPS_1498	CPS_1498	Flagellar regulatory protein A	CPS_0778	CPS_0778	Sigma-54 dependent DNA-binding response	[TP0519-TP0519 (0.65939915)]
COG2204	COG2204	CPS_0397	CPS_0397	Nitrogen regulation protein NR(I)	CPS_0397	CPS_0397	Nitrogen regulation protein NR(I)	[TP0519-TP0519 (0.65939915)]
COG2204	COG2204	CPS_0397	CPS_0397	Nitrogen regulation protein NR(I)	CPS_0576	CPS_0576	Sigma-54 dependent DNA-binding response	[TP0519-TP0519 (0.65939915)]
COG2204	COG2204	CPS_0576	CPS_0576	Sigma-54 dependent DNA-binding response	CPS_0397	CPS_0397	Nitrogen regulation protein NR(I)	[TP0519-TP0519 (0.65939915)]
COG2204	COG2204	CPS_4418	CPS_4418	Sigma-54 dependent DNA-binding response regulator	CPS_0778	CPS_0778	Sigma-54 dependent DNA-binding response	[TP0519-TP0519 (0.65939915)]
COG2204	COG2204	CPS_0778	CPS_0778	Sigma-54 dependent DNA-binding response	CPS_4418	CPS_4418	Sigma-54 dependent DNA-binding response regulator	[TP0519-TP0519 (0.65939915)]
COG2204	COG2204	CPS_1500	CPS_1500	Flagellar regulatory protein C	CPS_0576	CPS_0576	Sigma-54 dependent DNA-binding response	[TP0519-TP0519 (0.65939915)]
COG2204	COG2204	CPS_0576	CPS_0576	Sigma-54 dependent DNA-binding response	CPS_1500	CPS_1500	Flagellar regulatory protein C	[TP0519-TP0519 (0.65939915)]
COG2204	COG2204	CPS_5030	CPS_5030	Sigma-54 dependent DNA-binding response	CPS_1498	CPS_1498	Flagellar regulatory protein A	[TP0519-TP0519 (0.65939915)]
COG2204	COG2204	CPS_1498	CPS_1498	Flagellar regulatory protein A	CPS_5030	CPS_5030	Sigma-54 dependent DNA-binding response	[TP0519-TP0519 (0.65939915)]
COG2204	COG2204	CPS_5030	CPS_5030	Sigma-54 dependent DNA-binding response	CPS_0778	CPS_0778	Sigma-54 dependent DNA-binding response	[TP0519-TP0519 (0.65939915)]
COG2204	COG2204	CPS_0778	CPS_0778	Sigma-54 dependent DNA-binding response	CPS_5030	CPS_5030	Sigma-54 dependent DNA-binding response	[TP0519-TP0519 (0.65939915)]
COG2204	COG2204	CPS_4704	CPS_4704	Sigma-54 dependent DNA-binding response	CPS_1500	CPS_1500	Flagellar regulatory protein C	[TP0519-TP0519 (0.65939915)]
COG2204	COG2204	CPS_1500	CPS_1500	Flagellar regulatory protein C	CPS_4704	CPS_4704	Sigma-54 dependent DNA-binding response	[TP0519-TP0519 (0.65939915)]
COG2204	COG2204	CPS_0778	CPS_0778	Sigma-54 dependent DNA-binding response	CPS_0778	CPS_0778	Sigma-54 dependent DNA-binding response	[TP0519-TP0519 (0.65939915)]
COG2204	COG2204	CPS_2121	CPS_2121	Sigma-54 dependent DNA-binding response	CPS_1498	CPS_1498	Flagellar regulatory protein A	[TP0519-TP0519 (0.65939915)]
COG2204	COG2204	CPS_1498	CPS_1498	Flagellar regulatory protein A	CPS_2121	CPS_2121	Sigma-54 dependent DNA-binding response	[TP0519-TP0519 (0.65939915)]
COG2204	COG2204	CPS_3245	CPS_3245	Sigma 54-dependent DNA-binding response regulator	CPS_4704	CPS_4704	Sigma-54 dependent DNA-binding response	[TP0519-TP0519 (0.65939915)]
COG2204	COG2204	CPS_4704	CPS_4704	Sigma-54 dependent DNA-binding response	CPS_3245	CPS_3245	Sigma 54-dependent DNA-binding response regulator	[TP0519-TP0519 (0.65939915)]
COG2204	COG2204	CPS_2013	CPS_2013	C4-dicarboxylate transport transcriptional	CPS_3245	CPS_3245	Sigma 54-dependent DNA-binding response regulator	[TP0519-TP0519 (0.65939915)]
COG2204	COG2204	CPS_3245	CPS_3245	Sigma 54-dependent DNA-binding response regulator	CPS_2013	CPS_2013	C4-dicarboxylate transport transcriptional	[TP0519-TP0519 (0.65939915)]
COG2204	COG2204	CPS_2121	CPS_2121	Sigma-54 dependent DNA-binding response	CPS_0778	CPS_0778	Sigma-54 dependent DNA-binding response	[TP0519-TP0519 (0.65939915)]
COG2204	COG2204	CPS_0778	CPS_0778	Sigma-54 dependent DNA-binding response	CPS_2121	CPS_2121	Sigma-54 dependent DNA-binding response	[TP0519-TP0519 (0.65939915)]
COG2204	COG2204	CPS_1500	CPS_1500	Flagellar regulatory protein C	CPS_1500	CPS_1500	Flagellar regulatory protein C	[TP0519-TP0519 (0.65939915)]
COG2204	COG2204	CPS_4418	CPS_4418	Sigma-54 dependent DNA-binding response regulator	CPS_4272	CPS_4272	Sigma-54 dependent response regulator	[TP0519-TP0519 (0.65939915)]
COG2204	COG2204	CPS_4272	CPS_4272	Sigma-54 dependent response regulator	CPS_4418	CPS_4418	Sigma-54 dependent DNA-binding response regulator	[TP0519-TP0519 (0.65939915)]
COG2204	COG2204	CPS_3245	CPS_3245	Sigma 54-dependent DNA-binding response regulator	CPS_5030	CPS_5030	Sigma-54 dependent DNA-binding response	[TP0519-TP0519 (0.65939915)]
COG2204	COG2204	CPS_5030	CPS_5030	Sigma-54 dependent DNA-binding response	CPS_3245	CPS_3245	Sigma 54-dependent DNA-binding response regulator	[TP0519-TP0519 (0.65939915)]
COG2204	COG2204	CPS_2121	CPS_2121	Sigma-54 dependent DNA-binding response	CPS_5030	CPS_5030	Sigma-54 dependent DNA-binding response	[TP0519-TP0519 (0.65939915)]
COG2204	COG2204	CPS_5030	CPS_5030	Sigma-54 dependent DNA-binding response	CPS_2121	CPS_2121	Sigma-54 dependent DNA-binding response	[TP0519-TP0519 (0.65939915)]
COG2204	COG2204	CPS_5030	CPS_5030	Sigma-54 dependent DNA-binding response	CPS_0576	CPS_0576	Sigma-54 dependent DNA-binding response	[TP0519-TP0519 (0.65939915)]
COG2204	COG2204	CPS_0576	CPS_0576	Sigma-54 dependent DNA-binding response	CPS_5030	CPS_5030	Sigma-54 dependent DNA-binding response	[TP0519-TP0519 (0.65939915)]
COG2204	COG2204	CPS_4418	CPS_4418	Sigma-54 dependent DNA-binding response regulator	CPS_4418	CPS_4418	Sigma-54 dependent DNA-binding response regulator	[TP0519-TP0519 (0.65939915)]
COG2204	COG2204	CPS_5030	CPS_5030	Sigma-54 dependent DNA-binding response	CPS_4272	CPS_4272	Sigma-54 dependent response regulator	[TP0519-TP0519 (0.65939915)]
COG2204	COG2204	CPS_4272	CPS_4272	Sigma-54 dependent response regulator	CPS_5030	CPS_5030	Sigma-54 dependent DNA-binding response	[TP0519-TP0519 (0.65939915)]
COG2204	COG2204	CPS_4272	CPS_4272	Sigma-54 dependent response regulator	CPS_4272	CPS_4272	Sigma-54 dependent response regulator	[TP0519-TP0519 (0.65939915)]
COG2204	COG2204	CPS_4704	CPS_4704	Sigma-54 dependent DNA-binding response	CPS_1498	CPS_1498	Flagellar regulatory protein A	[TP0519-TP0519 (0.65939915)]
COG2204	COG2204	CPS_1498	CPS_1498	Flagellar regulatory protein A	CPS_4704	CPS_4704	Sigma-54 dependent DNA-binding response	[TP0519-TP0519 (0.65939915)]
COG2204	COG2204	CPS_4418	CPS_4418	Sigma-54 dependent DNA-binding response regulator	CPS_4704	CPS_4704	Sigma-54 dependent DNA-binding response	[TP0519-TP0519 (0.65939915)]
COG2204	COG2204	CPS_4704	CPS_4704	Sigma-54 dependent DNA-binding response	CPS_4418	CPS_4418	Sigma-54 dependent DNA-binding response regulator	[TP0519-TP0519 (0.65939915)]
COG2204	COG2204	CPS_2013	CPS_2013	C4-dicarboxylate transport transcriptional	CPS_2013	CPS_2013	C4-dicarboxylate transport transcriptional	[TP0519-TP0519 (0.65939915)]
COG2204	COG2204	CPS_0397	CPS_0397	Nitrogen regulation protein NR(I)	CPS_1498	CPS_1498	Flagellar regulatory protein A	[TP0519-TP0519 (0.65939915)]
COG2204	COG2204	CPS_1498	CPS_1498	Flagellar regulatory protein A	CPS_0397	CPS_0397	Nitrogen regulation protein NR(I)	[TP0519-TP0519 (0.65939915)]
COG2204	COG2204	CPS_0576	CPS_0576	Sigma-54 dependent DNA-binding response	CPS_0778	CPS_0778	Sigma-54 dependent DNA-binding response	[TP0519-TP0519 (0.65939915)]
COG2204	COG2204	CPS_0778	CPS_0778	Sigma-54 dependent DNA-binding response	CPS_0576	CPS_0576	Sigma-54 dependent DNA-binding response	[TP0519-TP0519 (0.65939915)]
COG2204	COG2204	CPS_3245	CPS_3245	Sigma 54-dependent DNA-binding response regulator	CPS_4272	CPS_4272	Sigma-54 dependent response regulator	[TP0519-TP0519 (0.65939915)]
COG2204	COG2204	CPS_4272	CPS_4272	Sigma-54 dependent response regulator	CPS_3245	CPS_3245	Sigma 54-dependent DNA-binding response regulator	[TP0519-TP0519 (0.65939915)]
COG2204	COG2204	CPS_2121	CPS_2121	Sigma-54 dependent DNA-binding response	CPS_4704	CPS_4704	Sigma-54 dependent DNA-binding response	[TP0519-TP0519 (0.65939915)]
COG2204	COG2204	CPS_4704	CPS_4704	Sigma-54 dependent DNA-binding response	CPS_2121	CPS_2121	Sigma-54 dependent DNA-binding response	[TP0519-TP0519 (0.65939915)]
COG2204	COG2204	CPS_1500	CPS_1500	Flagellar regulatory protein C	CPS_4272	CPS_4272	Sigma-54 dependent response regulator	[TP0519-TP0519 (0.65939915)]
COG2204	COG2204	CPS_4272	CPS_4272	Sigma-54 dependent response regulator	CPS_1500	CPS_1500	Flagellar regulatory protein C	[TP0519-TP0519 (0.65939915)]
COG2204	COG2204	CPS_0397	CPS_0397	Nitrogen regulation protein NR(I)	CPS_4272	CPS_4272	Sigma-54 dependent response regulator	[TP0519-TP0519 (0.65939915)]
COG2204	COG2204	CPS_4272	CPS_4272	Sigma-54 dependent response regulator	CPS_0397	CPS_0397	Nitrogen regulation protein NR(I)	[TP0519-TP0519 (0.65939915)]
COG2204	COG2204	CPS_2013	CPS_2013	C4-dicarboxylate transport transcriptional	CPS_1498	CPS_1498	Flagellar regulatory protein A	[TP0519-TP0519 (0.65939915)]
COG2204	COG2204	CPS_1498	CPS_1498	Flagellar regulatory protein A	CPS_2013	CPS_2013	C4-dicarboxylate transport transcriptional	[TP0519-TP0519 (0.65939915)]
COG2204	COG2204	CPS_1500	CPS_1500	Flagellar regulatory protein C	CPS_0778	CPS_0778	Sigma-54 dependent DNA-binding response	[TP0519-TP0519 (0.65939915)]
COG2204	COG2204	CPS_0778	CPS_0778	Sigma-54 dependent DNA-binding response	CPS_1500	CPS_1500	Flagellar regulatory protein C	[TP0519-TP0519 (0.65939915)]
COG2204	COG2204	CPS_0397	CPS_0397	Nitrogen regulation protein NR(I)	CPS_5030	CPS_5030	Sigma-54 dependent DNA-binding response	[TP0519-TP0519 (0.65939915)]
COG2204	COG2204	CPS_5030	CPS_5030	Sigma-54 dependent DNA-binding response	CPS_0397	CPS_0397	Nitrogen regulation protein NR(I)	[TP0519-TP0519 (0.65939915)]
COG2204	COG2204	CPS_4418	CPS_4418	Sigma-54 dependent DNA-binding response regulator	CPS_3245	CPS_3245	Sigma 54-dependent DNA-binding response regulator	[TP0519-TP0519 (0.65939915)]
COG2204	COG2204	CPS_3245	CPS_3245	Sigma 54-dependent DNA-binding response regulator	CPS_4418	CPS_4418	Sigma-54 dependent DNA-binding response regulator	[TP0519-TP0519 (0.65939915)]
COG2204	COG2204	CPS_4418	CPS_4418	Sigma-54 dependent DNA-binding response regulator	CPS_2013	CPS_2013	C4-dicarboxylate transport transcriptional	[TP0519-TP0519 (0.65939915)]
COG2204	COG2204	CPS_2013	CPS_2013	C4-dicarboxylate transport transcriptional	CPS_4418	CPS_4418	Sigma-54 dependent DNA-binding response regulator	[TP0519-TP0519 (0.65939915)]
COG2204	COG2204	CPS_4704	CPS_4704	Sigma-54 dependent DNA-binding response	CPS_4272	CPS_4272	Sigma-54 dependent response regulator	[TP0519-TP0519 (0.65939915)]
COG2204	COG2204	CPS_4272	CPS_4272	Sigma-54 dependent response regulator	CPS_4704	CPS_4704	Sigma-54 dependent DNA-binding response	[TP0519-TP0519 (0.65939915)]
COG2204	COG2204	CPS_4272	CPS_4272	Sigma-54 dependent response regulator	CPS_0778	CPS_0778	Sigma-54 dependent DNA-binding response	[TP0519-TP0519 (0.65939915)]
COG2204	COG2204	CPS_0778	CPS_0778	Sigma-54 dependent DNA-binding response	CPS_4272	CPS_4272	Sigma-54 dependent response regulator	[TP0519-TP0519 (0.65939915)]
COG2204	COG2204	CPS_2121	CPS_2121	Sigma-54 dependent DNA-binding response	CPS_3245	CPS_3245	Sigma 54-dependent DNA-binding response regulator	[TP0519-TP0519 (0.65939915)]
COG2204	COG2204	CPS_3245	CPS_3245	Sigma 54-dependent DNA-binding response regulator	CPS_2121	CPS_2121	Sigma-54 dependent DNA-binding response	[TP0519-TP0519 (0.65939915)]
COG0546	COG0739	CPS_0523	CPS_0523	Hydrolase, HAD-family protein	CPS_4455	CPS_4455	M23/M37 peptidase domain protein	[TP0554-TP0782 (0.73069036)]
COG0546	COG0739	CPS_0261	CPS_0261	Phosphoglycolate phosphatase (EC 3.1.3.18) (PGPase) (PGP)	CPS_1078	CPS_1078	Putative lipoprotein NlpD	[TP0554-TP0782 (0.73069036)]
COG0546	COG0739	CPS_2291	CPS_2291	HAD-superfamily hydrolase, subfamily IA	CPS_4455	CPS_4455	M23/M37 peptidase domain protein	[TP0554-TP0782 (0.73069036)]
COG0546	COG0739	CPS_0261	CPS_0261	Phosphoglycolate phosphatase (EC 3.1.3.18) (PGPase) (PGP)	CPS_4455	CPS_4455	M23/M37 peptidase domain protein	[TP0554-TP0782 (0.73069036)]
COG0546	COG0739	CPS_2291	CPS_2291	HAD-superfamily hydrolase, subfamily IA	CPS_1247	CPS_1247	Peptidase, M23/27 family	[TP0554-TP0782 (0.73069036)]
COG0546	COG0739	CPS_0523	CPS_0523	Hydrolase, HAD-family protein	CPS_4726	CPS_4726	Peptidase, M23/M37 family	[TP0554-TP0782 (0.73069036)]
COG0546	COG0739	CPS_0523	CPS_0523	Hydrolase, HAD-family protein	CPS_1078	CPS_1078	Putative lipoprotein NlpD	[TP0554-TP0782 (0.73069036)]
COG0546	COG0739	CPS_0261	CPS_0261	Phosphoglycolate phosphatase (EC 3.1.3.18) (PGPase) (PGP)	CPS_4726	CPS_4726	Peptidase, M23/M37 family	[TP0554-TP0782 (0.73069036)]
COG0546	COG0739	CPS_0523	CPS_0523	Hydrolase, HAD-family protein	CPS_2615	CPS_2615	Peptidase, M23/M37 family	[TP0554-TP0782 (0.73069036)]
COG0546	COG0739	CPS_0523	CPS_0523	Hydrolase, HAD-family protein	CPS_1247	CPS_1247	Peptidase, M23/27 family	[TP0554-TP0782 (0.73069036)]
COG0546	COG0739	CPS_0261	CPS_0261	Phosphoglycolate phosphatase (EC 3.1.3.18) (PGPase) (PGP)	CPS_1247	CPS_1247	Peptidase, M23/27 family	[TP0554-TP0782 (0.73069036)]
COG0546	COG0739	CPS_2291	CPS_2291	HAD-superfamily hydrolase, subfamily IA	CPS_2615	CPS_2615	Peptidase, M23/M37 family	[TP0554-TP0782 (0.73069036)]
COG0546	COG0739	CPS_0261	CPS_0261	Phosphoglycolate phosphatase (EC 3.1.3.18) (PGPase) (PGP)	CPS_2615	CPS_2615	Peptidase, M23/M37 family	[TP0554-TP0782 (0.73069036)]
COG0546	COG0739	CPS_2291	CPS_2291	HAD-superfamily hydrolase, subfamily IA	CPS_1078	CPS_1078	Putative lipoprotein NlpD	[TP0554-TP0782 (0.73069036)]
COG0546	COG0739	CPS_2291	CPS_2291	HAD-superfamily hydrolase, subfamily IA	CPS_4726	CPS_4726	Peptidase, M23/M37 family	[TP0554-TP0782 (0.73069036)]
COG0242	COG1187	CPS_0020	CPS_0020	Polypeptide deformylase	CPS_3519	CPS_3519	Ribosomal large subunit pseudouridine synthase B	[TP0757-TP0459 (0.5284328)]
COG0242	COG1187	CPS_0020	CPS_0020	Polypeptide deformylase	CPS_2136	CPS_2136	Ribosomal small subunit pseudouridine synthase A	[TP0757-TP0459 (0.5284328)]
COG0242	COG1187	CPS_0407	CPS_0407	Polypeptide deformylase	CPS_2898	CPS_2898	Ribosomal large subunit pseudouridine synthase E	[TP0757-TP0459 (0.5284328)]
COG0242	COG1187	CPS_0407	CPS_0407	Polypeptide deformylase	CPS_4413	CPS_4413	Putative ribosomal small subunit pseudouridine	[TP0757-TP0459 (0.5284328)]
COG0242	COG1187	CPS_0020	CPS_0020	Polypeptide deformylase	CPS_0916	CPS_0916	RNA pseudouridine synthase family protein	[TP0757-TP0459 (0.5284328)]
COG0242	COG1187	CPS_0407	CPS_0407	Polypeptide deformylase	CPS_3519	CPS_3519	Ribosomal large subunit pseudouridine synthase B	[TP0757-TP0459 (0.5284328)]
COG0242	COG1187	CPS_0407	CPS_0407	Polypeptide deformylase	CPS_1154	CPS_1154	RNA pseudouridine synthase family protein	[TP0757-TP0459 (0.5284328)]
COG0242	COG1187	CPS_0020	CPS_0020	Polypeptide deformylase	CPS_4413	CPS_4413	Putative ribosomal small subunit pseudouridine	[TP0757-TP0459 (0.5284328)]
COG0242	COG1187	CPS_0407	CPS_0407	Polypeptide deformylase	CPS_2136	CPS_2136	Ribosomal small subunit pseudouridine synthase A	[TP0757-TP0459 (0.5284328)]
COG0242	COG1187	CPS_0407	CPS_0407	Polypeptide deformylase	CPS_0916	CPS_0916	RNA pseudouridine synthase family protein	[TP0757-TP0459 (0.5284328)]
COG0242	COG1187	CPS_0020	CPS_0020	Polypeptide deformylase	CPS_2898	CPS_2898	Ribosomal large subunit pseudouridine synthase E	[TP0757-TP0459 (0.5284328)]
COG0242	COG1187	CPS_0020	CPS_0020	Polypeptide deformylase	CPS_1154	CPS_1154	RNA pseudouridine synthase family protein	[TP0757-TP0459 (0.5284328)]
COG2239	COG4658	CPS_4549	CPS_4549	Magnesium transporter {UniProtKB/TrEMBL:Q47VH5}	CPS_2196	CPS_2196	Electron transport complex, RnfABCDGE type, D	[TP0917-TP0151 (0.5215956)]
COG0457	COG0558	CPS_4327	CPS_4327	TPR domain protein {UniProtKB/TrEMBL:Q47W45}	CPS_3269	CPS_3269	CDP-diacylglycerol--glycerol-3-phosphate	[TP0067-TP0730 (0.86096925)]
COG0457	COG0558	CPS_4377	CPS_4377	Hypothetical protein {UniProtKB/TrEMBL:Q47VZ6}	CPS_3269	CPS_3269	CDP-diacylglycerol--glycerol-3-phosphate	[TP0067-TP0730 (0.86096925)]
COG0457	COG0558	CPS_3751	CPS_3751	TPR domain protein {UniProtKB/TrEMBL:Q47XQ2}	CPS_3269	CPS_3269	CDP-diacylglycerol--glycerol-3-phosphate	[TP0067-TP0730 (0.86096925)]
COG0457	COG0558	CPS_4275	CPS_4275	TPR domain/sulfotransferase domain protein	CPS_3269	CPS_3269	CDP-diacylglycerol--glycerol-3-phosphate	[TP0067-TP0730 (0.86096925)]
COG0457	COG0558	CPS_0310	CPS_0310	TPR domain protein {UniProtKB/TrEMBL:Q48A37}	CPS_3269	CPS_3269	CDP-diacylglycerol--glycerol-3-phosphate	[TP0067-TP0730 (0.86096925)]
COG0457	COG0558	CPS_3971	CPS_3971	TPR domain protein {UniProtKB/TrEMBL:Q47X41}	CPS_3269	CPS_3269	CDP-diacylglycerol--glycerol-3-phosphate	[TP0067-TP0730 (0.86096925)]
COG0020	COG1508	CPS_1557	CPS_1557	Undecaprenyl diphosphate synthase	CPS_4543	CPS_4543	RNA polymerase sigma-54 factor	[TP0603-TP0111 (0.79878455)]
COG0301	COG1509	CPS_1094	CPS_1094	Thiamine biosynthesis protein ThiI	CPS_0971	CPS_0971	Hypothetical protein {UniProtKB/TrEMBL:Q487P5}	[TP0559-TP0121 (0.62660724)]
COG0420	COG0739	CPS_2849	CPS_2849	Exonuclease SbcD {UniProtKB/TrEMBL:Q480G5}	CPS_2615	CPS_2615	Peptidase, M23/M37 family	[TP0626-TP0782 (0.7781429)]
COG0420	COG0739	CPS_2849	CPS_2849	Exonuclease SbcD {UniProtKB/TrEMBL:Q480G5}	CPS_1247	CPS_1247	Peptidase, M23/27 family	[TP0626-TP0782 (0.7781429)]
COG0420	COG0739	CPS_2849	CPS_2849	Exonuclease SbcD {UniProtKB/TrEMBL:Q480G5}	CPS_4726	CPS_4726	Peptidase, M23/M37 family	[TP0626-TP0782 (0.7781429)]
COG0420	COG0739	CPS_2849	CPS_2849	Exonuclease SbcD {UniProtKB/TrEMBL:Q480G5}	CPS_4455	CPS_4455	M23/M37 peptidase domain protein	[TP0626-TP0782 (0.7781429)]
COG0420	COG0739	CPS_2849	CPS_2849	Exonuclease SbcD {UniProtKB/TrEMBL:Q480G5}	CPS_1078	CPS_1078	Putative lipoprotein NlpD	[TP0626-TP0782 (0.7781429)]
COG1385	COG2812	CPS_1254	CPS_1254	Hypothetical protein {UniProtKB/TrEMBL:Q486L8}	CPS_3744	CPS_3744	DNA polymerase III, gamma/tau subunit	[TP0276-TP1005 (0.66627616)]
COG0217	COG0739	CPS_4169	CPS_4169	Hypothetical protein {UniProtKB/TrEMBL:Q47WK1}	CPS_4455	CPS_4455	M23/M37 peptidase domain protein	[TP0474-TP0864 (0.82349855)]
COG0217	COG0739	CPS_4169	CPS_4169	Hypothetical protein {UniProtKB/TrEMBL:Q47WK1}	CPS_4726	CPS_4726	Peptidase, M23/M37 family	[TP0474-TP0864 (0.82349855)]
COG0217	COG0739	CPS_4169	CPS_4169	Hypothetical protein {UniProtKB/TrEMBL:Q47WK1}	CPS_1078	CPS_1078	Putative lipoprotein NlpD	[TP0474-TP0864 (0.82349855)]
COG0217	COG0739	CPS_4169	CPS_4169	Hypothetical protein {UniProtKB/TrEMBL:Q47WK1}	CPS_2615	CPS_2615	Peptidase, M23/M37 family	[TP0474-TP0864 (0.82349855)]
COG0217	COG0739	CPS_4169	CPS_4169	Hypothetical protein {UniProtKB/TrEMBL:Q47WK1}	CPS_1247	CPS_1247	Peptidase, M23/27 family	[TP0474-TP0864 (0.82349855)]
COG0242	COG0254	CPS_0020	CPS_0020	Polypeptide deformylase	CPS_4365	CPS_4365	Ribosomal protein L31 {UniProtKB/TrEMBL:Q47W08}	[TP0757-TP0255 (0.6434887)]
COG0242	COG0254	CPS_0407	CPS_0407	Polypeptide deformylase	CPS_4365	CPS_4365	Ribosomal protein L31 {UniProtKB/TrEMBL:Q47W08}	[TP0757-TP0255 (0.6434887)]
COG0442	COG1466	CPS_3230	CPS_3230	Prolyl-tRNA synthetase {UniProtKB/TrEMBL:Q47Z50}	CPS_1720	CPS_1720	DNA polymerase III, delta subunit	[TP0160-TP0588 (0.66563916)]
COG0705	COG2239	CPS_0123	CPS_0123	Putative glpG protein {UniProtKB/TrEMBL:Q48AM2}	CPS_4549	CPS_4549	Magnesium transporter {UniProtKB/TrEMBL:Q47VH5}	[TP0982-TP0917 (0.5527395)]
COG0705	COG2239	CPS_2148	CPS_2148	Membrane protein, Rhomboid family	CPS_4549	CPS_4549	Magnesium transporter {UniProtKB/TrEMBL:Q47VH5}	[TP0982-TP0917 (0.5527395)]
COG0847	COG1558	CPS_2255	CPS_2255	DNA polymerase III, epsilon subunit	CPS_1478	CPS_1478	Flagellar basal-body rod protein FlgC	[TP0643-TP0397 (0.7022186)]
COG0847	COG1558	CPS_4955	CPS_4955	Exonuclase {UniProtKB/TrEMBL:Q47UC9}	CPS_1478	CPS_1478	Flagellar basal-body rod protein FlgC	[TP0643-TP0397 (0.7022186)]
COG0847	COG1558	CPS_3473	CPS_3473	Ribonuclease T {UniProtKB/TrEMBL:Q47YH3}	CPS_1478	CPS_1478	Flagellar basal-body rod protein FlgC	[TP0643-TP0397 (0.7022186)]
COG0305	COG0593	CPS_4361	CPS_4361	Replicative DNA helicase	CPS_0001	CPS_0001	Chromosomal replication initiator protein DnaA	[TP0058-TP0001 (0.9013428)]
COG0305	COG0593	CPS_4361	CPS_4361	Replicative DNA helicase	CPS_3194	CPS_3194	Hypothetical protein {UniProtKB/TrEMBL:Q47Z80}	[TP0058-TP0001 (0.9013428)]
COG0772	COG2239	CPS_1714	CPS_1714	Rod shape-determining protein RodA	CPS_4549	CPS_4549	Magnesium transporter {UniProtKB/TrEMBL:Q47VH5}	[TP0501-TP0917 (0.53388965), TP0387-TP0917 (0.61041105)]
COG0772	COG2239	CPS_4466	CPS_4466	Cell division protein FtsW	CPS_4549	CPS_4549	Magnesium transporter {UniProtKB/TrEMBL:Q47VH5}	[TP0501-TP0917 (0.53388965), TP0387-TP0917 (0.61041105)]
COG1766	COG2239	CPS_1502	CPS_1502	Flagellar M-ring protein FliF	CPS_4549	CPS_4549	Magnesium transporter {UniProtKB/TrEMBL:Q47VH5}	[TP0399-TP0917 (0.5059451)]
COG0178	COG1197	CPS_0920	CPS_0920	Excinuclease ABC, A subunit	CPS_2139	CPS_2139	Transcription-repair coupling factor	[TP0514-TP0344 (0.9414915)]
COG0264	COG0544	CPS_1554	tsf	Translation elongation factor Ts	CPS_3786	CPS_3786	Trigger factor {UniProtKB/TrEMBL:Q47XL7}	[TP0605-TP0506 (0.9100214)]
COG1344	COG1352	CPS_1488	CPS_1488	Flagellin {UniProtKB/TrEMBL:Q485N5}	CPS_1476	CPS_1476	Chemotaxis protein methyltransferase CheR	[TP0870-TP0630 (0.7476691)]
COG1344	COG1352	CPS_1490	CPS_1490	Flagellin {UniProtKB/TrEMBL:Q485N3}	CPS_1476	CPS_1476	Chemotaxis protein methyltransferase CheR	[TP0870-TP0630 (0.7476691)]
COG1344	COG1352	CPS_1487	CPS_1487	Flagellar hook-associated protein FlgL	CPS_1476	CPS_1476	Chemotaxis protein methyltransferase CheR	[TP0870-TP0630 (0.7476691)]
COG0495	COG1475	CPS_1722	CPS_1722	Leucyl-tRNA synthetase {UniProtKB/TrEMBL:Q484Q5}	CPS_5044	CPS_5044	ParB family protein {UniProtKB/TrEMBL:Q47U41}	[TP0586-TP0271 (0.63095015)]
COG0272	COG2080	CPS_3466	CPS_3466	DNA ligase, NAD-dependent	CPS_0278	CPS_0278	Isoquinoline 1-oxidoreductase, alpha subunit	[TP0634-TP0080 (0.5753685)]
COG1352	COG1536	CPS_1476	CPS_1476	Chemotaxis protein methyltransferase CheR	CPS_1503	CPS_1503	Flagellar motor switch protein FliG	[TP0630-TP0026 (0.7604114)]
COG1344	COG1516	CPS_1488	CPS_1488	Flagellin {UniProtKB/TrEMBL:Q485N5}	CPS_1496	CPS_1496	Flagellar protein FliS {UniProtKB/TrEMBL:Q485M7}	[TP0870-TP0943 (0.723277)]
COG1344	COG1516	CPS_1490	CPS_1490	Flagellin {UniProtKB/TrEMBL:Q485N3}	CPS_1496	CPS_1496	Flagellar protein FliS {UniProtKB/TrEMBL:Q485M7}	[TP0870-TP0943 (0.723277)]
COG1344	COG1516	CPS_1487	CPS_1487	Flagellar hook-associated protein FlgL	CPS_1496	CPS_1496	Flagellar protein FliS {UniProtKB/TrEMBL:Q485M7}	[TP0870-TP0943 (0.723277)]
COG0099	COG0216	CPS_0623	rpsM	Ribosomal protein S13 {UniProtKB/TrEMBL:Q488Z1}	CPS_3552	CPS_3552	Peptide chain release factor 1	[TP0210-TP0051 (0.8775348)]
COG0442	COG0552	CPS_3230	CPS_3230	Prolyl-tRNA synthetase {UniProtKB/TrEMBL:Q47Z50}	CPS_0157	CPS_0157	Signal recognition particle-docking protein FtsY	[TP0160-TP0578 (0.56216276)]
COG0242	COG0319	CPS_0020	CPS_0020	Polypeptide deformylase	CPS_3574	CPS_3574	Hypothetical protein {UniProtKB/TrEMBL:Q47Y78}	[TP0757-TP0650 (0.630912)]
COG0242	COG0319	CPS_0407	CPS_0407	Polypeptide deformylase	CPS_3574	CPS_3574	Hypothetical protein {UniProtKB/TrEMBL:Q47Y78}	[TP0757-TP0650 (0.630912)]
COG0178	COG0845	CPS_0920	CPS_0920	Excinuclease ABC, A subunit	CPS_2562	CPS_2562	Efflux transporter, RND family, MFP subunit	[TP0514-TP0965 (0.87363523)]
COG0178	COG0845	CPS_0920	CPS_0920	Excinuclease ABC, A subunit	CPS_0572	CPS_0572	Efflux transporter, RND family, MFP subunit	[TP0514-TP0965 (0.87363523)]
COG0178	COG0845	CPS_0920	CPS_0920	Excinuclease ABC, A subunit	CPS_2385	CPS_2385	Efflux transporter, RND family, MFP subunit	[TP0514-TP0965 (0.87363523)]
COG0178	COG0845	CPS_0920	CPS_0920	Excinuclease ABC, A subunit	CPS_4324	CPS_4324	Type I secretion membrane fusion protein, HlyD	[TP0514-TP0965 (0.87363523)]
COG0178	COG0845	CPS_0920	CPS_0920	Excinuclease ABC, A subunit	CPS_3927	CPS_3927	Efflux transporter, RND family, MFP subunit	[TP0514-TP0965 (0.87363523)]
COG0178	COG0845	CPS_0920	CPS_0920	Excinuclease ABC, A subunit	CPS_1356	CPS_1356	Efflux transporter, MFP subunit, AcrA/E family	[TP0514-TP0965 (0.87363523)]
COG0178	COG0845	CPS_0920	CPS_0920	Excinuclease ABC, A subunit	CPS_1840	CPS_1840	Hypothetical protein {UniProtKB/TrEMBL:Q484E5}	[TP0514-TP0965 (0.87363523)]
COG0178	COG0845	CPS_0920	CPS_0920	Excinuclease ABC, A subunit	CPS_4415	CPS_4415	Efflux transporter, RND family, MFP subunit	[TP0514-TP0965 (0.87363523)]
COG0178	COG0845	CPS_0920	CPS_0920	Excinuclease ABC, A subunit	CPS_0746	CPS_0746	Efflux transporter, MFP subunit, AcrA/E family	[TP0514-TP0965 (0.87363523)]
COG0178	COG0845	CPS_0920	CPS_0920	Excinuclease ABC, A subunit	CPS_4484	CPS_4484	Efflux transporter, RND family, MFP subunit	[TP0514-TP0965 (0.87363523)]
COG0178	COG0845	CPS_0920	CPS_0920	Excinuclease ABC, A subunit	CPS_2118	CPS_2118	Efflux transporter, RND family, MFP subunit	[TP0514-TP0965 (0.87363523)]
COG0178	COG0845	CPS_0920	CPS_0920	Excinuclease ABC, A subunit	CPS_4702	CPS_4702	Efflux transporter, RND family, MFP subunit	[TP0514-TP0965 (0.87363523)]
COG0178	COG0845	CPS_0920	CPS_0920	Excinuclease ABC, A subunit	CPS_1958	CPS_1958	Putative RND efflux system protein, MFP subunit	[TP0514-TP0965 (0.87363523)]
COG0178	COG0845	CPS_0920	CPS_0920	Excinuclease ABC, A subunit	CPS_1536	CPS_1536	Efflux transporter, MFP subunit, AcrA/E family	[TP0514-TP0965 (0.87363523)]
COG0178	COG0845	CPS_0920	CPS_0920	Excinuclease ABC, A subunit	CPS_4509	CPS_4509	Putative toxin secretion protein	[TP0514-TP0965 (0.87363523)]
COG0178	COG0845	CPS_0920	CPS_0920	Excinuclease ABC, A subunit	CPS_5033	CPS_5033	Efflux transporter, RND family, MFP subunit	[TP0514-TP0965 (0.87363523)]
COG0178	COG0845	CPS_0920	CPS_0920	Excinuclease ABC, A subunit	CPS_4647	CPS_4647	Efflux transporter, RND family, MFP subunit	[TP0514-TP0965 (0.87363523)]
COG0178	COG0845	CPS_0920	CPS_0920	Excinuclease ABC, A subunit	CPS_2868	CPS_2868	Efflux transporter, RND family, MFP subunit	[TP0514-TP0965 (0.87363523)]
COG0178	COG0845	CPS_0920	CPS_0920	Excinuclease ABC, A subunit	CPS_4621	CPS_4621	Efflux transporter, RND family, MFP subunit	[TP0514-TP0965 (0.87363523)]
COG0178	COG0845	CPS_0920	CPS_0920	Excinuclease ABC, A subunit	CPS_2429	CPS_2429	Type I secretion membrane fusion protein, HlyD	[TP0514-TP0965 (0.87363523)]
COG0178	COG0845	CPS_0920	CPS_0920	Excinuclease ABC, A subunit	CPS_4857	CPS_4857	Cation efflux system protein CusB	[TP0514-TP0965 (0.87363523)]
COG0178	COG0845	CPS_0920	CPS_0920	Excinuclease ABC, A subunit	CPS_1234	CPS_1234	Efflux transporter, RND family, MFP subunit,	[TP0514-TP0965 (0.87363523)]
COG0178	COG0845	CPS_0920	CPS_0920	Excinuclease ABC, A subunit	CPS_3507	CPS_3507	Efflux transporter, RND family, MFP subunit	[TP0514-TP0965 (0.87363523)]
COG0178	COG0845	CPS_0920	CPS_0920	Excinuclease ABC, A subunit	CPS_1849	CPS_1849	Putative RND efflux system protein, MFP subunit	[TP0514-TP0965 (0.87363523)]
COG0178	COG0845	CPS_0920	CPS_0920	Excinuclease ABC, A subunit	CPS_0774	CPS_0774	Efflux transporter, RND family, MFP subunit	[TP0514-TP0965 (0.87363523)]
COG0178	COG0845	CPS_0920	CPS_0920	Excinuclease ABC, A subunit	CPS_1962	CPS_1962	Efflux transporter, RND family, MFP subunit	[TP0514-TP0965 (0.87363523)]
COG0178	COG0845	CPS_0920	CPS_0920	Excinuclease ABC, A subunit	CPS_0289	CPS_0289	Efflux transporter, RND family, MFP subunit	[TP0514-TP0965 (0.87363523)]
COG0178	COG0845	CPS_0920	CPS_0920	Excinuclease ABC, A subunit	CPS_2666	CPS_2666	Efflux transporter, RND family, MFP subunit,	[TP0514-TP0965 (0.87363523)]
COG0178	COG0845	CPS_0920	CPS_0920	Excinuclease ABC, A subunit	CPS_1250	CPS_1250	Hypothetical protein {UniProtKB/TrEMBL:Q486M2}	[TP0514-TP0965 (0.87363523)]
COG0457	COG0566	CPS_3971	CPS_3971	TPR domain protein {UniProtKB/TrEMBL:Q47X41}	CPS_4975	CPS_4975	TRNA (Guanosine-2'-O-)-methyltransferase	[TP0095-TP0054 (0.73981166)]
COG0457	COG0566	CPS_4327	CPS_4327	TPR domain protein {UniProtKB/TrEMBL:Q47W45}	CPS_4616	CPS_4616	RNA methyltransferase, TrmH family, group 3	[TP0095-TP0054 (0.73981166)]
COG0457	COG0566	CPS_4275	CPS_4275	TPR domain/sulfotransferase domain protein	CPS_4975	CPS_4975	TRNA (Guanosine-2'-O-)-methyltransferase	[TP0095-TP0054 (0.73981166)]
COG0457	COG0566	CPS_3751	CPS_3751	TPR domain protein {UniProtKB/TrEMBL:Q47XQ2}	CPS_0784	CPS_0784	RNA methyltransferase, TrmH family	[TP0095-TP0054 (0.73981166)]
COG0457	COG0566	CPS_4377	CPS_4377	Hypothetical protein {UniProtKB/TrEMBL:Q47VZ6}	CPS_0784	CPS_0784	RNA methyltransferase, TrmH family	[TP0095-TP0054 (0.73981166)]
COG0457	COG0566	CPS_3751	CPS_3751	TPR domain protein {UniProtKB/TrEMBL:Q47XQ2}	CPS_4616	CPS_4616	RNA methyltransferase, TrmH family, group 3	[TP0095-TP0054 (0.73981166)]
COG0457	COG0566	CPS_4275	CPS_4275	TPR domain/sulfotransferase domain protein	CPS_0784	CPS_0784	RNA methyltransferase, TrmH family	[TP0095-TP0054 (0.73981166)]
COG0457	COG0566	CPS_4377	CPS_4377	Hypothetical protein {UniProtKB/TrEMBL:Q47VZ6}	CPS_4616	CPS_4616	RNA methyltransferase, TrmH family, group 3	[TP0095-TP0054 (0.73981166)]
COG0457	COG0566	CPS_0310	CPS_0310	TPR domain protein {UniProtKB/TrEMBL:Q48A37}	CPS_4616	CPS_4616	RNA methyltransferase, TrmH family, group 3	[TP0095-TP0054 (0.73981166)]
COG0457	COG0566	CPS_4275	CPS_4275	TPR domain/sulfotransferase domain protein	CPS_4616	CPS_4616	RNA methyltransferase, TrmH family, group 3	[TP0095-TP0054 (0.73981166)]
COG0457	COG0566	CPS_0310	CPS_0310	TPR domain protein {UniProtKB/TrEMBL:Q48A37}	CPS_4975	CPS_4975	TRNA (Guanosine-2'-O-)-methyltransferase	[TP0095-TP0054 (0.73981166)]
COG0457	COG0566	CPS_3751	CPS_3751	TPR domain protein {UniProtKB/TrEMBL:Q47XQ2}	CPS_4975	CPS_4975	TRNA (Guanosine-2'-O-)-methyltransferase	[TP0095-TP0054 (0.73981166)]
COG0457	COG0566	CPS_4377	CPS_4377	Hypothetical protein {UniProtKB/TrEMBL:Q47VZ6}	CPS_4975	CPS_4975	TRNA (Guanosine-2'-O-)-methyltransferase	[TP0095-TP0054 (0.73981166)]
COG0457	COG0566	CPS_4327	CPS_4327	TPR domain protein {UniProtKB/TrEMBL:Q47W45}	CPS_0784	CPS_0784	RNA methyltransferase, TrmH family	[TP0095-TP0054 (0.73981166)]
COG0457	COG0566	CPS_3971	CPS_3971	TPR domain protein {UniProtKB/TrEMBL:Q47X41}	CPS_0784	CPS_0784	RNA methyltransferase, TrmH family	[TP0095-TP0054 (0.73981166)]
COG0457	COG0566	CPS_3971	CPS_3971	TPR domain protein {UniProtKB/TrEMBL:Q47X41}	CPS_4616	CPS_4616	RNA methyltransferase, TrmH family, group 3	[TP0095-TP0054 (0.73981166)]
COG0457	COG0566	CPS_0310	CPS_0310	TPR domain protein {UniProtKB/TrEMBL:Q48A37}	CPS_0784	CPS_0784	RNA methyltransferase, TrmH family	[TP0095-TP0054 (0.73981166)]
COG0457	COG0566	CPS_4327	CPS_4327	TPR domain protein {UniProtKB/TrEMBL:Q47W45}	CPS_4975	CPS_4975	TRNA (Guanosine-2'-O-)-methyltransferase	[TP0095-TP0054 (0.73981166)]
COG0465	COG0558	CPS_3452	CPS_3452	ATP-dependent metalloprotease FtsH	CPS_3269	CPS_3269	CDP-diacylglycerol--glycerol-3-phosphate	[TP0765-TP0256 (0.8653493)]
COG1883	COG2239	CPS_1050	CPS_1050	Oxaloacetate decarboxylase, beta subunit	CPS_4549	CPS_4549	Magnesium transporter {UniProtKB/TrEMBL:Q47VH5}	[TP0057-TP0917 (0.53720385)]
COG0024	COG0462	CPS_1550	CPS_1550	Methionine aminopeptidase, type I	CPS_3557	CPS_3557	Ribose-phosphate pyrophosphokinase	[TP0842-TP0294 (0.8762697)]
COG0125	COG0361	CPS_2302	CPS_2302	Thymidylate kinase {UniProtKB/TrEMBL:Q482J5}	CPS_2765	CPS_2765	Translation initiation factor IF-1	[TP0354-TP0097 (0.8382038)]
COG1536	COG1766	CPS_1503	CPS_1503	Flagellar motor switch protein FliG	CPS_1502	CPS_1502	Flagellar M-ring protein FliF	[TP0400-TP0399 (0.9198608), TP0026-TP0399 (0.9539454)]
COG0319	COG0787	CPS_3574	CPS_3574	Hypothetical protein {UniProtKB/TrEMBL:Q47Y78}	CPS_2882	CPS_2882	Alanine racemase {UniProtKB/TrEMBL:Q480D2}	[TP0650-TP0681 (0.82058704)]
COG0215	COG1536	CPS_3792	cysS	Cysteinyl-tRNA synthetase (EC 6.1.1.16) (Cysteine--tRNA ligase) (CysRS)	CPS_1503	CPS_1503	Flagellar motor switch protein FliG	[TP0091-TP0400 (0.6374247)]
COG0849	COG1595	CPS_4461	CPS_4461	Cell division protein FtsA	CPS_4129	CPS_4129	RNA polymerase sigma-24 factor	[TP0389-TP0092 (0.66770643)]
COG0849	COG1595	CPS_4461	CPS_4461	Cell division protein FtsA	CPS_4364	CPS_4364	RNA polymerase sigma-70 factor, ECF subfamily	[TP0389-TP0092 (0.66770643)]
COG0849	COG1595	CPS_4461	CPS_4461	Cell division protein FtsA	CPS_4850	CPS_4850	RNA polymerase sigma factor, sigma-70 family	[TP0389-TP0092 (0.66770643)]
COG0849	COG1595	CPS_4461	CPS_4461	Cell division protein FtsA	CPS_0794	CPS_0794	RNA polymerase sigma factor, sigma-70 family	[TP0389-TP0092 (0.66770643)]
COG0849	COG1595	CPS_4461	CPS_4461	Cell division protein FtsA	CPS_3852	CPS_3852	RNA polymerase sigma factor, sigma-70 family	[TP0389-TP0092 (0.66770643)]
COG0849	COG1595	CPS_4461	CPS_4461	Cell division protein FtsA	CPS_0243	CPS_0243	Putative RNA polymerase sigma-70 factor FecI	[TP0389-TP0092 (0.66770643)]
COG0849	COG1595	CPS_4461	CPS_4461	Cell division protein FtsA	CPS_0962	CPS_0962	RNA polymerase sigma-70 factor, ECF subfamily	[TP0389-TP0092 (0.66770643)]
COG0849	COG1595	CPS_4461	CPS_4461	Cell division protein FtsA	CPS_1377	CPS_1377	RNA polymerase sigma factor, sigma-70 family	[TP0389-TP0092 (0.66770643)]
COG0849	COG1595	CPS_4461	CPS_4461	Cell division protein FtsA	CPS_2816	CPS_2816	Putative RNA polymerase sigma-70 factor FecI	[TP0389-TP0092 (0.66770643)]
COG0849	COG1595	CPS_4461	CPS_4461	Cell division protein FtsA	CPS_3165	CPS_3165	RNA polymerase sigma-70 factor, ECF subfamily	[TP0389-TP0092 (0.66770643)]
COG0849	COG1595	CPS_4461	CPS_4461	Cell division protein FtsA	CPS_3959	CPS_3959	RNA polymerase sigma factor, sigma-70 family	[TP0389-TP0092 (0.66770643)]
COG0301	COG1529	CPS_1094	CPS_1094	Thiamine biosynthesis protein ThiI	CPS_0277	CPS_0277	Isoquinoline 1-oxidoreductase, beta subunit	[TP0559-TP0079 (0.62660724)]
COG0739	COG2204	CPS_4726	CPS_4726	Peptidase, M23/M37 family	CPS_1498	CPS_1498	Flagellar regulatory protein A	[TP0706-TP0519 (0.80130965)]
COG0739	COG2204	CPS_1078	CPS_1078	Putative lipoprotein NlpD	CPS_1498	CPS_1498	Flagellar regulatory protein A	[TP0706-TP0519 (0.80130965)]
COG0739	COG2204	CPS_2615	CPS_2615	Peptidase, M23/M37 family	CPS_4272	CPS_4272	Sigma-54 dependent response regulator	[TP0706-TP0519 (0.80130965)]
COG0739	COG2204	CPS_1078	CPS_1078	Putative lipoprotein NlpD	CPS_5030	CPS_5030	Sigma-54 dependent DNA-binding response	[TP0706-TP0519 (0.80130965)]
COG0739	COG2204	CPS_4726	CPS_4726	Peptidase, M23/M37 family	CPS_0397	CPS_0397	Nitrogen regulation protein NR(I)	[TP0706-TP0519 (0.80130965)]
COG0739	COG2204	CPS_4726	CPS_4726	Peptidase, M23/M37 family	CPS_4272	CPS_4272	Sigma-54 dependent response regulator	[TP0706-TP0519 (0.80130965)]
COG0739	COG2204	CPS_1078	CPS_1078	Putative lipoprotein NlpD	CPS_4704	CPS_4704	Sigma-54 dependent DNA-binding response	[TP0706-TP0519 (0.80130965)]
COG0739	COG2204	CPS_1247	CPS_1247	Peptidase, M23/27 family	CPS_0778	CPS_0778	Sigma-54 dependent DNA-binding response	[TP0706-TP0519 (0.80130965)]
COG0739	COG2204	CPS_2615	CPS_2615	Peptidase, M23/M37 family	CPS_0576	CPS_0576	Sigma-54 dependent DNA-binding response	[TP0706-TP0519 (0.80130965)]
COG0739	COG2204	CPS_1078	CPS_1078	Putative lipoprotein NlpD	CPS_1500	CPS_1500	Flagellar regulatory protein C	[TP0706-TP0519 (0.80130965)]
COG0739	COG2204	CPS_1247	CPS_1247	Peptidase, M23/27 family	CPS_2013	CPS_2013	C4-dicarboxylate transport transcriptional	[TP0706-TP0519 (0.80130965)]
COG0739	COG2204	CPS_2615	CPS_2615	Peptidase, M23/M37 family	CPS_2013	CPS_2013	C4-dicarboxylate transport transcriptional	[TP0706-TP0519 (0.80130965)]
COG0739	COG2204	CPS_4455	CPS_4455	M23/M37 peptidase domain protein	CPS_2013	CPS_2013	C4-dicarboxylate transport transcriptional	[TP0706-TP0519 (0.80130965)]
COG0739	COG2204	CPS_4726	CPS_4726	Peptidase, M23/M37 family	CPS_0576	CPS_0576	Sigma-54 dependent DNA-binding response	[TP0706-TP0519 (0.80130965)]
COG0739	COG2204	CPS_4726	CPS_4726	Peptidase, M23/M37 family	CPS_3245	CPS_3245	Sigma 54-dependent DNA-binding response regulator	[TP0706-TP0519 (0.80130965)]
COG0739	COG2204	CPS_4455	CPS_4455	M23/M37 peptidase domain protein	CPS_4418	CPS_4418	Sigma-54 dependent DNA-binding response regulator	[TP0706-TP0519 (0.80130965)]
COG0739	COG2204	CPS_1078	CPS_1078	Putative lipoprotein NlpD	CPS_0778	CPS_0778	Sigma-54 dependent DNA-binding response	[TP0706-TP0519 (0.80130965)]
COG0739	COG2204	CPS_2615	CPS_2615	Peptidase, M23/M37 family	CPS_0397	CPS_0397	Nitrogen regulation protein NR(I)	[TP0706-TP0519 (0.80130965)]
COG0739	COG2204	CPS_4455	CPS_4455	M23/M37 peptidase domain protein	CPS_2121	CPS_2121	Sigma-54 dependent DNA-binding response	[TP0706-TP0519 (0.80130965)]
COG0739	COG2204	CPS_1247	CPS_1247	Peptidase, M23/27 family	CPS_5030	CPS_5030	Sigma-54 dependent DNA-binding response	[TP0706-TP0519 (0.80130965)]
COG0739	COG2204	CPS_2615	CPS_2615	Peptidase, M23/M37 family	CPS_4418	CPS_4418	Sigma-54 dependent DNA-binding response regulator	[TP0706-TP0519 (0.80130965)]
COG0739	COG2204	CPS_1247	CPS_1247	Peptidase, M23/27 family	CPS_1500	CPS_1500	Flagellar regulatory protein C	[TP0706-TP0519 (0.80130965)]
COG0739	COG2204	CPS_1247	CPS_1247	Peptidase, M23/27 family	CPS_4418	CPS_4418	Sigma-54 dependent DNA-binding response regulator	[TP0706-TP0519 (0.80130965)]
COG0739	COG2204	CPS_1247	CPS_1247	Peptidase, M23/27 family	CPS_0397	CPS_0397	Nitrogen regulation protein NR(I)	[TP0706-TP0519 (0.80130965)]
COG0739	COG2204	CPS_4455	CPS_4455	M23/M37 peptidase domain protein	CPS_4704	CPS_4704	Sigma-54 dependent DNA-binding response	[TP0706-TP0519 (0.80130965)]
COG0739	COG2204	CPS_1247	CPS_1247	Peptidase, M23/27 family	CPS_2121	CPS_2121	Sigma-54 dependent DNA-binding response	[TP0706-TP0519 (0.80130965)]
COG0739	COG2204	CPS_2615	CPS_2615	Peptidase, M23/M37 family	CPS_1498	CPS_1498	Flagellar regulatory protein A	[TP0706-TP0519 (0.80130965)]
COG0739	COG2204	CPS_1247	CPS_1247	Peptidase, M23/27 family	CPS_0576	CPS_0576	Sigma-54 dependent DNA-binding response	[TP0706-TP0519 (0.80130965)]
COG0739	COG2204	CPS_4455	CPS_4455	M23/M37 peptidase domain protein	CPS_0397	CPS_0397	Nitrogen regulation protein NR(I)	[TP0706-TP0519 (0.80130965)]
COG0739	COG2204	CPS_4455	CPS_4455	M23/M37 peptidase domain protein	CPS_3245	CPS_3245	Sigma 54-dependent DNA-binding response regulator	[TP0706-TP0519 (0.80130965)]
COG0739	COG2204	CPS_1078	CPS_1078	Putative lipoprotein NlpD	CPS_2013	CPS_2013	C4-dicarboxylate transport transcriptional	[TP0706-TP0519 (0.80130965)]
COG0739	COG2204	CPS_1078	CPS_1078	Putative lipoprotein NlpD	CPS_4418	CPS_4418	Sigma-54 dependent DNA-binding response regulator	[TP0706-TP0519 (0.80130965)]
COG0739	COG2204	CPS_4455	CPS_4455	M23/M37 peptidase domain protein	CPS_1498	CPS_1498	Flagellar regulatory protein A	[TP0706-TP0519 (0.80130965)]
COG0739	COG2204	CPS_4726	CPS_4726	Peptidase, M23/M37 family	CPS_5030	CPS_5030	Sigma-54 dependent DNA-binding response	[TP0706-TP0519 (0.80130965)]
COG0739	COG2204	CPS_4726	CPS_4726	Peptidase, M23/M37 family	CPS_4704	CPS_4704	Sigma-54 dependent DNA-binding response	[TP0706-TP0519 (0.80130965)]
COG0739	COG2204	CPS_2615	CPS_2615	Peptidase, M23/M37 family	CPS_5030	CPS_5030	Sigma-54 dependent DNA-binding response	[TP0706-TP0519 (0.80130965)]
COG0739	COG2204	CPS_4455	CPS_4455	M23/M37 peptidase domain protein	CPS_5030	CPS_5030	Sigma-54 dependent DNA-binding response	[TP0706-TP0519 (0.80130965)]
COG0739	COG2204	CPS_1078	CPS_1078	Putative lipoprotein NlpD	CPS_2121	CPS_2121	Sigma-54 dependent DNA-binding response	[TP0706-TP0519 (0.80130965)]
COG0739	COG2204	CPS_4726	CPS_4726	Peptidase, M23/M37 family	CPS_0778	CPS_0778	Sigma-54 dependent DNA-binding response	[TP0706-TP0519 (0.80130965)]
COG0739	COG2204	CPS_1247	CPS_1247	Peptidase, M23/27 family	CPS_3245	CPS_3245	Sigma 54-dependent DNA-binding response regulator	[TP0706-TP0519 (0.80130965)]
COG0739	COG2204	CPS_2615	CPS_2615	Peptidase, M23/M37 family	CPS_4704	CPS_4704	Sigma-54 dependent DNA-binding response	[TP0706-TP0519 (0.80130965)]
COG0739	COG2204	CPS_4726	CPS_4726	Peptidase, M23/M37 family	CPS_2013	CPS_2013	C4-dicarboxylate transport transcriptional	[TP0706-TP0519 (0.80130965)]
COG0739	COG2204	CPS_1247	CPS_1247	Peptidase, M23/27 family	CPS_4272	CPS_4272	Sigma-54 dependent response regulator	[TP0706-TP0519 (0.80130965)]
COG0739	COG2204	CPS_2615	CPS_2615	Peptidase, M23/M37 family	CPS_2121	CPS_2121	Sigma-54 dependent DNA-binding response	[TP0706-TP0519 (0.80130965)]
COG0739	COG2204	CPS_4726	CPS_4726	Peptidase, M23/M37 family	CPS_4418	CPS_4418	Sigma-54 dependent DNA-binding response regulator	[TP0706-TP0519 (0.80130965)]
COG0739	COG2204	CPS_2615	CPS_2615	Peptidase, M23/M37 family	CPS_0778	CPS_0778	Sigma-54 dependent DNA-binding response	[TP0706-TP0519 (0.80130965)]
COG0739	COG2204	CPS_1247	CPS_1247	Peptidase, M23/27 family	CPS_1498	CPS_1498	Flagellar regulatory protein A	[TP0706-TP0519 (0.80130965)]
COG0739	COG2204	CPS_1078	CPS_1078	Putative lipoprotein NlpD	CPS_4272	CPS_4272	Sigma-54 dependent response regulator	[TP0706-TP0519 (0.80130965)]
COG0739	COG2204	CPS_4726	CPS_4726	Peptidase, M23/M37 family	CPS_2121	CPS_2121	Sigma-54 dependent DNA-binding response	[TP0706-TP0519 (0.80130965)]
COG0739	COG2204	CPS_1078	CPS_1078	Putative lipoprotein NlpD	CPS_0576	CPS_0576	Sigma-54 dependent DNA-binding response	[TP0706-TP0519 (0.80130965)]
COG0739	COG2204	CPS_4455	CPS_4455	M23/M37 peptidase domain protein	CPS_0576	CPS_0576	Sigma-54 dependent DNA-binding response	[TP0706-TP0519 (0.80130965)]
COG0739	COG2204	CPS_1078	CPS_1078	Putative lipoprotein NlpD	CPS_3245	CPS_3245	Sigma 54-dependent DNA-binding response regulator	[TP0706-TP0519 (0.80130965)]
COG0739	COG2204	CPS_4455	CPS_4455	M23/M37 peptidase domain protein	CPS_0778	CPS_0778	Sigma-54 dependent DNA-binding response	[TP0706-TP0519 (0.80130965)]
COG0739	COG2204	CPS_1078	CPS_1078	Putative lipoprotein NlpD	CPS_0397	CPS_0397	Nitrogen regulation protein NR(I)	[TP0706-TP0519 (0.80130965)]
COG0739	COG2204	CPS_1247	CPS_1247	Peptidase, M23/27 family	CPS_4704	CPS_4704	Sigma-54 dependent DNA-binding response	[TP0706-TP0519 (0.80130965)]
COG0739	COG2204	CPS_2615	CPS_2615	Peptidase, M23/M37 family	CPS_1500	CPS_1500	Flagellar regulatory protein C	[TP0706-TP0519 (0.80130965)]
COG0739	COG2204	CPS_2615	CPS_2615	Peptidase, M23/M37 family	CPS_3245	CPS_3245	Sigma 54-dependent DNA-binding response regulator	[TP0706-TP0519 (0.80130965)]
COG0739	COG2204	CPS_4455	CPS_4455	M23/M37 peptidase domain protein	CPS_4272	CPS_4272	Sigma-54 dependent response regulator	[TP0706-TP0519 (0.80130965)]
COG0739	COG2204	CPS_4455	CPS_4455	M23/M37 peptidase domain protein	CPS_1500	CPS_1500	Flagellar regulatory protein C	[TP0706-TP0519 (0.80130965)]
COG0739	COG2204	CPS_4726	CPS_4726	Peptidase, M23/M37 family	CPS_1500	CPS_1500	Flagellar regulatory protein C	[TP0706-TP0519 (0.80130965)]
COG0036	COG2001	CPS_0479	CPS_0479	Ribulose-phosphate 3-epimerase	CPS_4474	mraZ	MraZ protein {UniProtKB/TrEMBL:Q47VQ0}	[TP0945-TP0383 (0.685165)]
COG0457	COG0495	CPS_0310	CPS_0310	TPR domain protein {UniProtKB/TrEMBL:Q48A37}	CPS_1722	CPS_1722	Leucyl-tRNA synthetase {UniProtKB/TrEMBL:Q484Q5}	[TP0067-TP0586 (0.714839)]
COG0457	COG0495	CPS_4377	CPS_4377	Hypothetical protein {UniProtKB/TrEMBL:Q47VZ6}	CPS_1722	CPS_1722	Leucyl-tRNA synthetase {UniProtKB/TrEMBL:Q484Q5}	[TP0067-TP0586 (0.714839)]
COG0457	COG0495	CPS_3751	CPS_3751	TPR domain protein {UniProtKB/TrEMBL:Q47XQ2}	CPS_1722	CPS_1722	Leucyl-tRNA synthetase {UniProtKB/TrEMBL:Q484Q5}	[TP0067-TP0586 (0.714839)]
COG0457	COG0495	CPS_4275	CPS_4275	TPR domain/sulfotransferase domain protein	CPS_1722	CPS_1722	Leucyl-tRNA synthetase {UniProtKB/TrEMBL:Q484Q5}	[TP0067-TP0586 (0.714839)]
COG0457	COG0495	CPS_4327	CPS_4327	TPR domain protein {UniProtKB/TrEMBL:Q47W45}	CPS_1722	CPS_1722	Leucyl-tRNA synthetase {UniProtKB/TrEMBL:Q484Q5}	[TP0067-TP0586 (0.714839)]
COG0457	COG0495	CPS_3971	CPS_3971	TPR domain protein {UniProtKB/TrEMBL:Q47X41}	CPS_1722	CPS_1722	Leucyl-tRNA synthetase {UniProtKB/TrEMBL:Q484Q5}	[TP0067-TP0586 (0.714839)]
COG0257	COG0472	CPS_0622	CPS_0622	Ribosomal protein L36 {UniProtKB/TrEMBL:Q488Z2}	CPS_2091	CPS_2091	Undecaprenyl-phosphate alpha-N-acetylglucosaminyl	[TP0209-TP0345 (0.64932555)]
COG0257	COG0472	CPS_0622	CPS_0622	Ribosomal protein L36 {UniProtKB/TrEMBL:Q488Z2}	CPS_4468	mraY	Phospho-N-acetylmuramoyl-pentapeptide-transferase (EC 2.7.8.13) (UDP- MurNAc-pentapeptide phosphotransferase)	[TP0209-TP0345 (0.64932555)]
COG0358	COG0457	CPS_4335	CPS_4335	DNA primase {UniProtKB/TrEMBL:Q47W38}	CPS_4327	CPS_4327	TPR domain protein {UniProtKB/TrEMBL:Q47W45}	[TP0492-TP0648 (0.5111708)]
COG0358	COG0457	CPS_4335	CPS_4335	DNA primase {UniProtKB/TrEMBL:Q47W38}	CPS_3751	CPS_3751	TPR domain protein {UniProtKB/TrEMBL:Q47XQ2}	[TP0492-TP0648 (0.5111708)]
COG0358	COG0457	CPS_4335	CPS_4335	DNA primase {UniProtKB/TrEMBL:Q47W38}	CPS_4377	CPS_4377	Hypothetical protein {UniProtKB/TrEMBL:Q47VZ6}	[TP0492-TP0648 (0.5111708)]
COG0358	COG0457	CPS_4335	CPS_4335	DNA primase {UniProtKB/TrEMBL:Q47W38}	CPS_3971	CPS_3971	TPR domain protein {UniProtKB/TrEMBL:Q47X41}	[TP0492-TP0648 (0.5111708)]
COG0358	COG0457	CPS_4335	CPS_4335	DNA primase {UniProtKB/TrEMBL:Q47W38}	CPS_0310	CPS_0310	TPR domain protein {UniProtKB/TrEMBL:Q48A37}	[TP0492-TP0648 (0.5111708)]
COG0358	COG0457	CPS_4335	CPS_4335	DNA primase {UniProtKB/TrEMBL:Q47W38}	CPS_4275	CPS_4275	TPR domain/sulfotransferase domain protein	[TP0492-TP0648 (0.5111708)]
COG0301	COG0301	CPS_1094	CPS_1094	Thiamine biosynthesis protein ThiI	CPS_1094	CPS_1094	Thiamine biosynthesis protein ThiI	[TP0559-TP0559 (0.6965584)]
COG0687	COG1558	CPS_4671	CPS_4671	Putrescine ABC transporter, periplasmic	CPS_1478	CPS_1478	Flagellar basal-body rod protein FlgC	[TP0655-TP0397 (0.60331625)]
COG0687	COG1558	CPS_2036	CPS_2036	Spermidine/putrescine ABC transporter,	CPS_1478	CPS_1478	Flagellar basal-body rod protein FlgC	[TP0655-TP0397 (0.60331625)]
COG0687	COG1558	CPS_2031	CPS_2031	Hypothetical protein {UniProtKB/TrEMBL:Q483K7}	CPS_1478	CPS_1478	Flagellar basal-body rod protein FlgC	[TP0655-TP0397 (0.60331625)]
COG0687	COG1558	CPS_0103	CPS_0103	Putrescine ABC transporter, periplasmic	CPS_1478	CPS_1478	Flagellar basal-body rod protein FlgC	[TP0655-TP0397 (0.60331625)]
COG0766	COG1419	CPS_4530	murA	UDP-N-acetylglucosamine 1-carboxyvinyltransferase (EC 2.5.1.7) (Enoylpyruvate transferase) (UDP-N-acetylglucosamine enolpyruvyl transferase) (EPT)	CPS_1517	CPS_1517	Flagellar biosynthetic protein FlhF	[TP0029-TP0713 (0.80866665)]
COG0795	COG1792	CPS_0741	CPS_0741	Putative permease {UniProtKB/TrEMBL:Q488M3}	CPS_4559	CPS_4559	Rod shape-determining protein MreC	[TP0884-TP0498 (0.8374102)]
COG0795	COG1792	CPS_0743	CPS_0743	Putative permease {UniProtKB/TrEMBL:Q488M1}	CPS_4559	CPS_4559	Rod shape-determining protein MreC	[TP0884-TP0498 (0.8374102)]
COG1317	COG1536	CPS_1504	CPS_1504	Flagellar assembly protein FliH	CPS_1503	CPS_1503	Flagellar motor switch protein FliG	[TP0401-TP0026 (0.96139234)]
COG1214	COG1516	CPS_1185	CPS_1185	Putative glycoprotease family protein	CPS_1496	CPS_1496	Flagellar protein FliS {UniProtKB/TrEMBL:Q485M7}	[TP0876-TP0943 (0.57131183)]
COG0024	COG0125	CPS_1550	CPS_1550	Methionine aminopeptidase, type I	CPS_2302	CPS_2302	Thymidylate kinase {UniProtKB/TrEMBL:Q482J5}	[TP0842-TP0354 (0.8096375)]
COG1077	COG1426	CPS_4561	CPS_4561	Rod shape-determining protein MreB	CPS_4253	CPS_4253	Hypothetical protein {UniProtKB/TrEMBL:Q47WB9}	[TP0497-TP0334 (0.739115)]
COG0257	COG0779	CPS_0622	CPS_0622	Ribosomal protein L36 {UniProtKB/TrEMBL:Q488Z2}	CPS_2201	CPS_2201	Hypothetical protein {UniProtKB/TrEMBL:Q482U1}	[TP0209-TP0893 (0.7461857)]
COG1291	COG1291	CPS_1524	CPS_1524	Chemotaxis MotA protein	CPS_1524	CPS_1524	Chemotaxis MotA protein	[TP0725-TP0725 (0.8044664)]
COG1291	COG1291	CPS_1092	CPS_1092	Sodium-driven polar flagellar protein	CPS_1092	CPS_1092	Sodium-driven polar flagellar protein	[TP0725-TP0725 (0.8044664)]
COG1291	COG1291	CPS_1524	CPS_1524	Chemotaxis MotA protein	CPS_1092	CPS_1092	Sodium-driven polar flagellar protein	[TP0725-TP0725 (0.8044664)]
COG1291	COG1291	CPS_1092	CPS_1092	Sodium-driven polar flagellar protein	CPS_1524	CPS_1524	Chemotaxis MotA protein	[TP0725-TP0725 (0.8044664)]
COG0275	COG1815	CPS_4473	mraW	S-adenosyl-methyltransferase mraW (EC 2.1.1.-)	CPS_1477	CPS_1477	Flagellar basal-body rod protein FlgB	[TP0384-TP0396 (0.81050646)]
COG1536	COG1536	CPS_1503	CPS_1503	Flagellar motor switch protein FliG	CPS_1503	CPS_1503	Flagellar motor switch protein FliG	[TP0026-TP0400 (0.5928469)]
COG0457	COG0845	CPS_4327	CPS_4327	TPR domain protein {UniProtKB/TrEMBL:Q47W45}	CPS_0572	CPS_0572	Efflux transporter, RND family, MFP subunit	[TP0648-TP0965 (0.54118866)]
COG0457	COG0845	CPS_4327	CPS_4327	TPR domain protein {UniProtKB/TrEMBL:Q47W45}	CPS_1962	CPS_1962	Efflux transporter, RND family, MFP subunit	[TP0648-TP0965 (0.54118866)]
COG0457	COG0845	CPS_4327	CPS_4327	TPR domain protein {UniProtKB/TrEMBL:Q47W45}	CPS_1356	CPS_1356	Efflux transporter, MFP subunit, AcrA/E family	[TP0648-TP0965 (0.54118866)]
COG0457	COG0845	CPS_4327	CPS_4327	TPR domain protein {UniProtKB/TrEMBL:Q47W45}	CPS_4484	CPS_4484	Efflux transporter, RND family, MFP subunit	[TP0648-TP0965 (0.54118866)]
COG0457	COG0845	CPS_3971	CPS_3971	TPR domain protein {UniProtKB/TrEMBL:Q47X41}	CPS_0289	CPS_0289	Efflux transporter, RND family, MFP subunit	[TP0648-TP0965 (0.54118866)]
COG0457	COG0845	CPS_4377	CPS_4377	Hypothetical protein {UniProtKB/TrEMBL:Q47VZ6}	CPS_4415	CPS_4415	Efflux transporter, RND family, MFP subunit	[TP0648-TP0965 (0.54118866)]
COG0457	COG0845	CPS_4377	CPS_4377	Hypothetical protein {UniProtKB/TrEMBL:Q47VZ6}	CPS_3927	CPS_3927	Efflux transporter, RND family, MFP subunit	[TP0648-TP0965 (0.54118866)]
COG0457	COG0845	CPS_3751	CPS_3751	TPR domain protein {UniProtKB/TrEMBL:Q47XQ2}	CPS_1234	CPS_1234	Efflux transporter, RND family, MFP subunit,	[TP0648-TP0965 (0.54118866)]
COG0457	COG0845	CPS_3971	CPS_3971	TPR domain protein {UniProtKB/TrEMBL:Q47X41}	CPS_1840	CPS_1840	Hypothetical protein {UniProtKB/TrEMBL:Q484E5}	[TP0648-TP0965 (0.54118866)]
COG0457	COG0845	CPS_4377	CPS_4377	Hypothetical protein {UniProtKB/TrEMBL:Q47VZ6}	CPS_2868	CPS_2868	Efflux transporter, RND family, MFP subunit	[TP0648-TP0965 (0.54118866)]
COG0457	COG0845	CPS_3751	CPS_3751	TPR domain protein {UniProtKB/TrEMBL:Q47XQ2}	CPS_1840	CPS_1840	Hypothetical protein {UniProtKB/TrEMBL:Q484E5}	[TP0648-TP0965 (0.54118866)]
COG0457	COG0845	CPS_4327	CPS_4327	TPR domain protein {UniProtKB/TrEMBL:Q47W45}	CPS_3507	CPS_3507	Efflux transporter, RND family, MFP subunit	[TP0648-TP0965 (0.54118866)]
COG0457	COG0845	CPS_4377	CPS_4377	Hypothetical protein {UniProtKB/TrEMBL:Q47VZ6}	CPS_4621	CPS_4621	Efflux transporter, RND family, MFP subunit	[TP0648-TP0965 (0.54118866)]
COG0457	COG0845	CPS_4377	CPS_4377	Hypothetical protein {UniProtKB/TrEMBL:Q47VZ6}	CPS_5033	CPS_5033	Efflux transporter, RND family, MFP subunit	[TP0648-TP0965 (0.54118866)]
COG0457	COG0845	CPS_0310	CPS_0310	TPR domain protein {UniProtKB/TrEMBL:Q48A37}	CPS_1234	CPS_1234	Efflux transporter, RND family, MFP subunit,	[TP0648-TP0965 (0.54118866)]
COG0457	COG0845	CPS_4377	CPS_4377	Hypothetical protein {UniProtKB/TrEMBL:Q47VZ6}	CPS_2429	CPS_2429	Type I secretion membrane fusion protein, HlyD	[TP0648-TP0965 (0.54118866)]
COG0457	COG0845	CPS_3751	CPS_3751	TPR domain protein {UniProtKB/TrEMBL:Q47XQ2}	CPS_4509	CPS_4509	Putative toxin secretion protein	[TP0648-TP0965 (0.54118866)]
COG0457	COG0845	CPS_0310	CPS_0310	TPR domain protein {UniProtKB/TrEMBL:Q48A37}	CPS_2429	CPS_2429	Type I secretion membrane fusion protein, HlyD	[TP0648-TP0965 (0.54118866)]
COG0457	COG0845	CPS_4377	CPS_4377	Hypothetical protein {UniProtKB/TrEMBL:Q47VZ6}	CPS_1849	CPS_1849	Putative RND efflux system protein, MFP subunit	[TP0648-TP0965 (0.54118866)]
COG0457	COG0845	CPS_3751	CPS_3751	TPR domain protein {UniProtKB/TrEMBL:Q47XQ2}	CPS_5033	CPS_5033	Efflux transporter, RND family, MFP subunit	[TP0648-TP0965 (0.54118866)]
COG0457	COG0845	CPS_3751	CPS_3751	TPR domain protein {UniProtKB/TrEMBL:Q47XQ2}	CPS_4484	CPS_4484	Efflux transporter, RND family, MFP subunit	[TP0648-TP0965 (0.54118866)]
COG0457	COG0845	CPS_4377	CPS_4377	Hypothetical protein {UniProtKB/TrEMBL:Q47VZ6}	CPS_3507	CPS_3507	Efflux transporter, RND family, MFP subunit	[TP0648-TP0965 (0.54118866)]
COG0457	COG0845	CPS_4327	CPS_4327	TPR domain protein {UniProtKB/TrEMBL:Q47W45}	CPS_1536	CPS_1536	Efflux transporter, MFP subunit, AcrA/E family	[TP0648-TP0965 (0.54118866)]
COG0457	COG0845	CPS_3751	CPS_3751	TPR domain protein {UniProtKB/TrEMBL:Q47XQ2}	CPS_2118	CPS_2118	Efflux transporter, RND family, MFP subunit	[TP0648-TP0965 (0.54118866)]
COG0457	COG0845	CPS_4327	CPS_4327	TPR domain protein {UniProtKB/TrEMBL:Q47W45}	CPS_2118	CPS_2118	Efflux transporter, RND family, MFP subunit	[TP0648-TP0965 (0.54118866)]
COG0457	COG0845	CPS_3971	CPS_3971	TPR domain protein {UniProtKB/TrEMBL:Q47X41}	CPS_4415	CPS_4415	Efflux transporter, RND family, MFP subunit	[TP0648-TP0965 (0.54118866)]
COG0457	COG0845	CPS_4377	CPS_4377	Hypothetical protein {UniProtKB/TrEMBL:Q47VZ6}	CPS_1356	CPS_1356	Efflux transporter, MFP subunit, AcrA/E family	[TP0648-TP0965 (0.54118866)]
COG0457	COG0845	CPS_4377	CPS_4377	Hypothetical protein {UniProtKB/TrEMBL:Q47VZ6}	CPS_4647	CPS_4647	Efflux transporter, RND family, MFP subunit	[TP0648-TP0965 (0.54118866)]
COG0457	COG0845	CPS_4327	CPS_4327	TPR domain protein {UniProtKB/TrEMBL:Q47W45}	CPS_1234	CPS_1234	Efflux transporter, RND family, MFP subunit,	[TP0648-TP0965 (0.54118866)]
COG0457	COG0845	CPS_4275	CPS_4275	TPR domain/sulfotransferase domain protein	CPS_4621	CPS_4621	Efflux transporter, RND family, MFP subunit	[TP0648-TP0965 (0.54118866)]
COG0457	COG0845	CPS_4327	CPS_4327	TPR domain protein {UniProtKB/TrEMBL:Q47W45}	CPS_1250	CPS_1250	Hypothetical protein {UniProtKB/TrEMBL:Q486M2}	[TP0648-TP0965 (0.54118866)]
COG0457	COG0845	CPS_0310	CPS_0310	TPR domain protein {UniProtKB/TrEMBL:Q48A37}	CPS_2666	CPS_2666	Efflux transporter, RND family, MFP subunit,	[TP0648-TP0965 (0.54118866)]
COG0457	COG0845	CPS_3751	CPS_3751	TPR domain protein {UniProtKB/TrEMBL:Q47XQ2}	CPS_4621	CPS_4621	Efflux transporter, RND family, MFP subunit	[TP0648-TP0965 (0.54118866)]
COG0457	COG0845	CPS_4275	CPS_4275	TPR domain/sulfotransferase domain protein	CPS_0289	CPS_0289	Efflux transporter, RND family, MFP subunit	[TP0648-TP0965 (0.54118866)]
COG0457	COG0845	CPS_3751	CPS_3751	TPR domain protein {UniProtKB/TrEMBL:Q47XQ2}	CPS_2868	CPS_2868	Efflux transporter, RND family, MFP subunit	[TP0648-TP0965 (0.54118866)]
COG0457	COG0845	CPS_3971	CPS_3971	TPR domain protein {UniProtKB/TrEMBL:Q47X41}	CPS_4702	CPS_4702	Efflux transporter, RND family, MFP subunit	[TP0648-TP0965 (0.54118866)]
COG0457	COG0845	CPS_0310	CPS_0310	TPR domain protein {UniProtKB/TrEMBL:Q48A37}	CPS_4621	CPS_4621	Efflux transporter, RND family, MFP subunit	[TP0648-TP0965 (0.54118866)]
COG0457	COG0845	CPS_0310	CPS_0310	TPR domain protein {UniProtKB/TrEMBL:Q48A37}	CPS_1536	CPS_1536	Efflux transporter, MFP subunit, AcrA/E family	[TP0648-TP0965 (0.54118866)]
COG0457	COG0845	CPS_0310	CPS_0310	TPR domain protein {UniProtKB/TrEMBL:Q48A37}	CPS_3507	CPS_3507	Efflux transporter, RND family, MFP subunit	[TP0648-TP0965 (0.54118866)]
COG0457	COG0845	CPS_4377	CPS_4377	Hypothetical protein {UniProtKB/TrEMBL:Q47VZ6}	CPS_1958	CPS_1958	Putative RND efflux system protein, MFP subunit	[TP0648-TP0965 (0.54118866)]
COG0457	COG0845	CPS_3751	CPS_3751	TPR domain protein {UniProtKB/TrEMBL:Q47XQ2}	CPS_4324	CPS_4324	Type I secretion membrane fusion protein, HlyD	[TP0648-TP0965 (0.54118866)]
COG0457	COG0845	CPS_4327	CPS_4327	TPR domain protein {UniProtKB/TrEMBL:Q47W45}	CPS_0289	CPS_0289	Efflux transporter, RND family, MFP subunit	[TP0648-TP0965 (0.54118866)]
COG0457	COG0845	CPS_3971	CPS_3971	TPR domain protein {UniProtKB/TrEMBL:Q47X41}	CPS_2562	CPS_2562	Efflux transporter, RND family, MFP subunit	[TP0648-TP0965 (0.54118866)]
COG0457	COG0845	CPS_4377	CPS_4377	Hypothetical protein {UniProtKB/TrEMBL:Q47VZ6}	CPS_4702	CPS_4702	Efflux transporter, RND family, MFP subunit	[TP0648-TP0965 (0.54118866)]
COG0457	COG0845	CPS_0310	CPS_0310	TPR domain protein {UniProtKB/TrEMBL:Q48A37}	CPS_4857	CPS_4857	Cation efflux system protein CusB	[TP0648-TP0965 (0.54118866)]
COG0457	COG0845	CPS_4275	CPS_4275	TPR domain/sulfotransferase domain protein	CPS_1250	CPS_1250	Hypothetical protein {UniProtKB/TrEMBL:Q486M2}	[TP0648-TP0965 (0.54118866)]
COG0457	COG0845	CPS_4275	CPS_4275	TPR domain/sulfotransferase domain protein	CPS_2562	CPS_2562	Efflux transporter, RND family, MFP subunit	[TP0648-TP0965 (0.54118866)]
COG0457	COG0845	CPS_4327	CPS_4327	TPR domain protein {UniProtKB/TrEMBL:Q47W45}	CPS_2429	CPS_2429	Type I secretion membrane fusion protein, HlyD	[TP0648-TP0965 (0.54118866)]
COG0457	COG0845	CPS_4275	CPS_4275	TPR domain/sulfotransferase domain protein	CPS_2385	CPS_2385	Efflux transporter, RND family, MFP subunit	[TP0648-TP0965 (0.54118866)]
COG0457	COG0845	CPS_3751	CPS_3751	TPR domain protein {UniProtKB/TrEMBL:Q47XQ2}	CPS_1962	CPS_1962	Efflux transporter, RND family, MFP subunit	[TP0648-TP0965 (0.54118866)]
COG0457	COG0845	CPS_4275	CPS_4275	TPR domain/sulfotransferase domain protein	CPS_3927	CPS_3927	Efflux transporter, RND family, MFP subunit	[TP0648-TP0965 (0.54118866)]
COG0457	COG0845	CPS_4327	CPS_4327	TPR domain protein {UniProtKB/TrEMBL:Q47W45}	CPS_0774	CPS_0774	Efflux transporter, RND family, MFP subunit	[TP0648-TP0965 (0.54118866)]
COG0457	COG0845	CPS_0310	CPS_0310	TPR domain protein {UniProtKB/TrEMBL:Q48A37}	CPS_4484	CPS_4484	Efflux transporter, RND family, MFP subunit	[TP0648-TP0965 (0.54118866)]
COG0457	COG0845	CPS_3971	CPS_3971	TPR domain protein {UniProtKB/TrEMBL:Q47X41}	CPS_0774	CPS_0774	Efflux transporter, RND family, MFP subunit	[TP0648-TP0965 (0.54118866)]
COG0457	COG0845	CPS_3971	CPS_3971	TPR domain protein {UniProtKB/TrEMBL:Q47X41}	CPS_2666	CPS_2666	Efflux transporter, RND family, MFP subunit,	[TP0648-TP0965 (0.54118866)]
COG0457	COG0845	CPS_4327	CPS_4327	TPR domain protein {UniProtKB/TrEMBL:Q47W45}	CPS_5033	CPS_5033	Efflux transporter, RND family, MFP subunit	[TP0648-TP0965 (0.54118866)]
COG0457	COG0845	CPS_3971	CPS_3971	TPR domain protein {UniProtKB/TrEMBL:Q47X41}	CPS_1536	CPS_1536	Efflux transporter, MFP subunit, AcrA/E family	[TP0648-TP0965 (0.54118866)]
COG0457	COG0845	CPS_4275	CPS_4275	TPR domain/sulfotransferase domain protein	CPS_1536	CPS_1536	Efflux transporter, MFP subunit, AcrA/E family	[TP0648-TP0965 (0.54118866)]
COG0457	COG0845	CPS_4377	CPS_4377	Hypothetical protein {UniProtKB/TrEMBL:Q47VZ6}	CPS_0289	CPS_0289	Efflux transporter, RND family, MFP subunit	[TP0648-TP0965 (0.54118866)]
COG0457	COG0845	CPS_3751	CPS_3751	TPR domain protein {UniProtKB/TrEMBL:Q47XQ2}	CPS_0774	CPS_0774	Efflux transporter, RND family, MFP subunit	[TP0648-TP0965 (0.54118866)]
COG0457	COG0845	CPS_4377	CPS_4377	Hypothetical protein {UniProtKB/TrEMBL:Q47VZ6}	CPS_1536	CPS_1536	Efflux transporter, MFP subunit, AcrA/E family	[TP0648-TP0965 (0.54118866)]
COG0457	COG0845	CPS_0310	CPS_0310	TPR domain protein {UniProtKB/TrEMBL:Q48A37}	CPS_0774	CPS_0774	Efflux transporter, RND family, MFP subunit	[TP0648-TP0965 (0.54118866)]
COG0457	COG0845	CPS_4275	CPS_4275	TPR domain/sulfotransferase domain protein	CPS_2118	CPS_2118	Efflux transporter, RND family, MFP subunit	[TP0648-TP0965 (0.54118866)]
COG0457	COG0845	CPS_3751	CPS_3751	TPR domain protein {UniProtKB/TrEMBL:Q47XQ2}	CPS_0289	CPS_0289	Efflux transporter, RND family, MFP subunit	[TP0648-TP0965 (0.54118866)]
COG0457	COG0845	CPS_4275	CPS_4275	TPR domain/sulfotransferase domain protein	CPS_0746	CPS_0746	Efflux transporter, MFP subunit, AcrA/E family	[TP0648-TP0965 (0.54118866)]
COG0457	COG0845	CPS_3751	CPS_3751	TPR domain protein {UniProtKB/TrEMBL:Q47XQ2}	CPS_1536	CPS_1536	Efflux transporter, MFP subunit, AcrA/E family	[TP0648-TP0965 (0.54118866)]
COG0457	COG0845	CPS_3971	CPS_3971	TPR domain protein {UniProtKB/TrEMBL:Q47X41}	CPS_2429	CPS_2429	Type I secretion membrane fusion protein, HlyD	[TP0648-TP0965 (0.54118866)]
COG0457	COG0845	CPS_0310	CPS_0310	TPR domain protein {UniProtKB/TrEMBL:Q48A37}	CPS_4647	CPS_4647	Efflux transporter, RND family, MFP subunit	[TP0648-TP0965 (0.54118866)]
COG0457	COG0845	CPS_4377	CPS_4377	Hypothetical protein {UniProtKB/TrEMBL:Q47VZ6}	CPS_1840	CPS_1840	Hypothetical protein {UniProtKB/TrEMBL:Q484E5}	[TP0648-TP0965 (0.54118866)]
COG0457	COG0845	CPS_3751	CPS_3751	TPR domain protein {UniProtKB/TrEMBL:Q47XQ2}	CPS_4857	CPS_4857	Cation efflux system protein CusB	[TP0648-TP0965 (0.54118866)]
COG0457	COG0845	CPS_3971	CPS_3971	TPR domain protein {UniProtKB/TrEMBL:Q47X41}	CPS_2118	CPS_2118	Efflux transporter, RND family, MFP subunit	[TP0648-TP0965 (0.54118866)]
COG0457	COG0845	CPS_3971	CPS_3971	TPR domain protein {UniProtKB/TrEMBL:Q47X41}	CPS_3927	CPS_3927	Efflux transporter, RND family, MFP subunit	[TP0648-TP0965 (0.54118866)]
COG0457	COG0845	CPS_3971	CPS_3971	TPR domain protein {UniProtKB/TrEMBL:Q47X41}	CPS_1958	CPS_1958	Putative RND efflux system protein, MFP subunit	[TP0648-TP0965 (0.54118866)]
COG0457	COG0845	CPS_4275	CPS_4275	TPR domain/sulfotransferase domain protein	CPS_2666	CPS_2666	Efflux transporter, RND family, MFP subunit,	[TP0648-TP0965 (0.54118866)]
COG0457	COG0845	CPS_4327	CPS_4327	TPR domain protein {UniProtKB/TrEMBL:Q47W45}	CPS_4415	CPS_4415	Efflux transporter, RND family, MFP subunit	[TP0648-TP0965 (0.54118866)]
COG0457	COG0845	CPS_4275	CPS_4275	TPR domain/sulfotransferase domain protein	CPS_4324	CPS_4324	Type I secretion membrane fusion protein, HlyD	[TP0648-TP0965 (0.54118866)]
COG0457	COG0845	CPS_3971	CPS_3971	TPR domain protein {UniProtKB/TrEMBL:Q47X41}	CPS_4621	CPS_4621	Efflux transporter, RND family, MFP subunit	[TP0648-TP0965 (0.54118866)]
COG0457	COG0845	CPS_4377	CPS_4377	Hypothetical protein {UniProtKB/TrEMBL:Q47VZ6}	CPS_1962	CPS_1962	Efflux transporter, RND family, MFP subunit	[TP0648-TP0965 (0.54118866)]
COG0457	COG0845	CPS_4327	CPS_4327	TPR domain protein {UniProtKB/TrEMBL:Q47W45}	CPS_4509	CPS_4509	Putative toxin secretion protein	[TP0648-TP0965 (0.54118866)]
COG0457	COG0845	CPS_3971	CPS_3971	TPR domain protein {UniProtKB/TrEMBL:Q47X41}	CPS_4647	CPS_4647	Efflux transporter, RND family, MFP subunit	[TP0648-TP0965 (0.54118866)]
COG0457	COG0845	CPS_3971	CPS_3971	TPR domain protein {UniProtKB/TrEMBL:Q47X41}	CPS_5033	CPS_5033	Efflux transporter, RND family, MFP subunit	[TP0648-TP0965 (0.54118866)]
COG0457	COG0845	CPS_0310	CPS_0310	TPR domain protein {UniProtKB/TrEMBL:Q48A37}	CPS_0289	CPS_0289	Efflux transporter, RND family, MFP subunit	[TP0648-TP0965 (0.54118866)]
COG0457	COG0845	CPS_4377	CPS_4377	Hypothetical protein {UniProtKB/TrEMBL:Q47VZ6}	CPS_1250	CPS_1250	Hypothetical protein {UniProtKB/TrEMBL:Q486M2}	[TP0648-TP0965 (0.54118866)]
COG0457	COG0845	CPS_3751	CPS_3751	TPR domain protein {UniProtKB/TrEMBL:Q47XQ2}	CPS_1250	CPS_1250	Hypothetical protein {UniProtKB/TrEMBL:Q486M2}	[TP0648-TP0965 (0.54118866)]
COG0457	COG0845	CPS_4377	CPS_4377	Hypothetical protein {UniProtKB/TrEMBL:Q47VZ6}	CPS_2562	CPS_2562	Efflux transporter, RND family, MFP subunit	[TP0648-TP0965 (0.54118866)]
COG0457	COG0845	CPS_4275	CPS_4275	TPR domain/sulfotransferase domain protein	CPS_1962	CPS_1962	Efflux transporter, RND family, MFP subunit	[TP0648-TP0965 (0.54118866)]
COG0457	COG0845	CPS_0310	CPS_0310	TPR domain protein {UniProtKB/TrEMBL:Q48A37}	CPS_4415	CPS_4415	Efflux transporter, RND family, MFP subunit	[TP0648-TP0965 (0.54118866)]
COG0457	COG0845	CPS_4327	CPS_4327	TPR domain protein {UniProtKB/TrEMBL:Q47W45}	CPS_2385	CPS_2385	Efflux transporter, RND family, MFP subunit	[TP0648-TP0965 (0.54118866)]
COG0457	COG0845	CPS_3751	CPS_3751	TPR domain protein {UniProtKB/TrEMBL:Q47XQ2}	CPS_1849	CPS_1849	Putative RND efflux system protein, MFP subunit	[TP0648-TP0965 (0.54118866)]
COG0457	COG0845	CPS_3971	CPS_3971	TPR domain protein {UniProtKB/TrEMBL:Q47X41}	CPS_1849	CPS_1849	Putative RND efflux system protein, MFP subunit	[TP0648-TP0965 (0.54118866)]
COG0457	COG0845	CPS_4327	CPS_4327	TPR domain protein {UniProtKB/TrEMBL:Q47W45}	CPS_4324	CPS_4324	Type I secretion membrane fusion protein, HlyD	[TP0648-TP0965 (0.54118866)]
COG0457	COG0845	CPS_4327	CPS_4327	TPR domain protein {UniProtKB/TrEMBL:Q47W45}	CPS_1849	CPS_1849	Putative RND efflux system protein, MFP subunit	[TP0648-TP0965 (0.54118866)]
COG0457	COG0845	CPS_4377	CPS_4377	Hypothetical protein {UniProtKB/TrEMBL:Q47VZ6}	CPS_2118	CPS_2118	Efflux transporter, RND family, MFP subunit	[TP0648-TP0965 (0.54118866)]
COG0457	COG0845	CPS_0310	CPS_0310	TPR domain protein {UniProtKB/TrEMBL:Q48A37}	CPS_3927	CPS_3927	Efflux transporter, RND family, MFP subunit	[TP0648-TP0965 (0.54118866)]
COG0457	COG0845	CPS_3751	CPS_3751	TPR domain protein {UniProtKB/TrEMBL:Q47XQ2}	CPS_2429	CPS_2429	Type I secretion membrane fusion protein, HlyD	[TP0648-TP0965 (0.54118866)]
COG0457	COG0845	CPS_4377	CPS_4377	Hypothetical protein {UniProtKB/TrEMBL:Q47VZ6}	CPS_0746	CPS_0746	Efflux transporter, MFP subunit, AcrA/E family	[TP0648-TP0965 (0.54118866)]
COG0457	COG0845	CPS_0310	CPS_0310	TPR domain protein {UniProtKB/TrEMBL:Q48A37}	CPS_2385	CPS_2385	Efflux transporter, RND family, MFP subunit	[TP0648-TP0965 (0.54118866)]
COG0457	COG0845	CPS_3971	CPS_3971	TPR domain protein {UniProtKB/TrEMBL:Q47X41}	CPS_4509	CPS_4509	Putative toxin secretion protein	[TP0648-TP0965 (0.54118866)]
COG0457	COG0845	CPS_4275	CPS_4275	TPR domain/sulfotransferase domain protein	CPS_4484	CPS_4484	Efflux transporter, RND family, MFP subunit	[TP0648-TP0965 (0.54118866)]
COG0457	COG0845	CPS_4275	CPS_4275	TPR domain/sulfotransferase domain protein	CPS_5033	CPS_5033	Efflux transporter, RND family, MFP subunit	[TP0648-TP0965 (0.54118866)]
COG0457	COG0845	CPS_3971	CPS_3971	TPR domain protein {UniProtKB/TrEMBL:Q47X41}	CPS_4484	CPS_4484	Efflux transporter, RND family, MFP subunit	[TP0648-TP0965 (0.54118866)]
COG0457	COG0845	CPS_3751	CPS_3751	TPR domain protein {UniProtKB/TrEMBL:Q47XQ2}	CPS_3927	CPS_3927	Efflux transporter, RND family, MFP subunit	[TP0648-TP0965 (0.54118866)]
COG0457	COG0845	CPS_3751	CPS_3751	TPR domain protein {UniProtKB/TrEMBL:Q47XQ2}	CPS_4702	CPS_4702	Efflux transporter, RND family, MFP subunit	[TP0648-TP0965 (0.54118866)]
COG0457	COG0845	CPS_3971	CPS_3971	TPR domain protein {UniProtKB/TrEMBL:Q47X41}	CPS_2385	CPS_2385	Efflux transporter, RND family, MFP subunit	[TP0648-TP0965 (0.54118866)]
COG0457	COG0845	CPS_4275	CPS_4275	TPR domain/sulfotransferase domain protein	CPS_2868	CPS_2868	Efflux transporter, RND family, MFP subunit	[TP0648-TP0965 (0.54118866)]
COG0457	COG0845	CPS_4327	CPS_4327	TPR domain protein {UniProtKB/TrEMBL:Q47W45}	CPS_1840	CPS_1840	Hypothetical protein {UniProtKB/TrEMBL:Q484E5}	[TP0648-TP0965 (0.54118866)]
COG0457	COG0845	CPS_4275	CPS_4275	TPR domain/sulfotransferase domain protein	CPS_3507	CPS_3507	Efflux transporter, RND family, MFP subunit	[TP0648-TP0965 (0.54118866)]
COG0457	COG0845	CPS_3971	CPS_3971	TPR domain protein {UniProtKB/TrEMBL:Q47X41}	CPS_1234	CPS_1234	Efflux transporter, RND family, MFP subunit,	[TP0648-TP0965 (0.54118866)]
COG0457	COG0845	CPS_0310	CPS_0310	TPR domain protein {UniProtKB/TrEMBL:Q48A37}	CPS_4509	CPS_4509	Putative toxin secretion protein	[TP0648-TP0965 (0.54118866)]
COG0457	COG0845	CPS_3971	CPS_3971	TPR domain protein {UniProtKB/TrEMBL:Q47X41}	CPS_1250	CPS_1250	Hypothetical protein {UniProtKB/TrEMBL:Q486M2}	[TP0648-TP0965 (0.54118866)]
COG0457	COG0845	CPS_0310	CPS_0310	TPR domain protein {UniProtKB/TrEMBL:Q48A37}	CPS_0572	CPS_0572	Efflux transporter, RND family, MFP subunit	[TP0648-TP0965 (0.54118866)]
COG0457	COG0845	CPS_4327	CPS_4327	TPR domain protein {UniProtKB/TrEMBL:Q47W45}	CPS_4621	CPS_4621	Efflux transporter, RND family, MFP subunit	[TP0648-TP0965 (0.54118866)]
COG0457	COG0845	CPS_0310	CPS_0310	TPR domain protein {UniProtKB/TrEMBL:Q48A37}	CPS_1958	CPS_1958	Putative RND efflux system protein, MFP subunit	[TP0648-TP0965 (0.54118866)]
COG0457	COG0845	CPS_4327	CPS_4327	TPR domain protein {UniProtKB/TrEMBL:Q47W45}	CPS_0746	CPS_0746	Efflux transporter, MFP subunit, AcrA/E family	[TP0648-TP0965 (0.54118866)]
COG0457	COG0845	CPS_3751	CPS_3751	TPR domain protein {UniProtKB/TrEMBL:Q47XQ2}	CPS_1356	CPS_1356	Efflux transporter, MFP subunit, AcrA/E family	[TP0648-TP0965 (0.54118866)]
COG0457	COG0845	CPS_3751	CPS_3751	TPR domain protein {UniProtKB/TrEMBL:Q47XQ2}	CPS_4415	CPS_4415	Efflux transporter, RND family, MFP subunit	[TP0648-TP0965 (0.54118866)]
COG0457	COG0845	CPS_4377	CPS_4377	Hypothetical protein {UniProtKB/TrEMBL:Q47VZ6}	CPS_4324	CPS_4324	Type I secretion membrane fusion protein, HlyD	[TP0648-TP0965 (0.54118866)]
COG0457	COG0845	CPS_4275	CPS_4275	TPR domain/sulfotransferase domain protein	CPS_4415	CPS_4415	Efflux transporter, RND family, MFP subunit	[TP0648-TP0965 (0.54118866)]
COG0457	COG0845	CPS_4275	CPS_4275	TPR domain/sulfotransferase domain protein	CPS_1234	CPS_1234	Efflux transporter, RND family, MFP subunit,	[TP0648-TP0965 (0.54118866)]
COG0457	COG0845	CPS_3751	CPS_3751	TPR domain protein {UniProtKB/TrEMBL:Q47XQ2}	CPS_0746	CPS_0746	Efflux transporter, MFP subunit, AcrA/E family	[TP0648-TP0965 (0.54118866)]
COG0457	COG0845	CPS_3751	CPS_3751	TPR domain protein {UniProtKB/TrEMBL:Q47XQ2}	CPS_3507	CPS_3507	Efflux transporter, RND family, MFP subunit	[TP0648-TP0965 (0.54118866)]
COG0457	COG0845	CPS_0310	CPS_0310	TPR domain protein {UniProtKB/TrEMBL:Q48A37}	CPS_0746	CPS_0746	Efflux transporter, MFP subunit, AcrA/E family	[TP0648-TP0965 (0.54118866)]
COG0457	COG0845	CPS_4327	CPS_4327	TPR domain protein {UniProtKB/TrEMBL:Q47W45}	CPS_4702	CPS_4702	Efflux transporter, RND family, MFP subunit	[TP0648-TP0965 (0.54118866)]
COG0457	COG0845	CPS_4377	CPS_4377	Hypothetical protein {UniProtKB/TrEMBL:Q47VZ6}	CPS_0774	CPS_0774	Efflux transporter, RND family, MFP subunit	[TP0648-TP0965 (0.54118866)]
COG0457	COG0845	CPS_0310	CPS_0310	TPR domain protein {UniProtKB/TrEMBL:Q48A37}	CPS_5033	CPS_5033	Efflux transporter, RND family, MFP subunit	[TP0648-TP0965 (0.54118866)]
COG0457	COG0845	CPS_4275	CPS_4275	TPR domain/sulfotransferase domain protein	CPS_1849	CPS_1849	Putative RND efflux system protein, MFP subunit	[TP0648-TP0965 (0.54118866)]
COG0457	COG0845	CPS_3751	CPS_3751	TPR domain protein {UniProtKB/TrEMBL:Q47XQ2}	CPS_1958	CPS_1958	Putative RND efflux system protein, MFP subunit	[TP0648-TP0965 (0.54118866)]
COG0457	COG0845	CPS_3971	CPS_3971	TPR domain protein {UniProtKB/TrEMBL:Q47X41}	CPS_4324	CPS_4324	Type I secretion membrane fusion protein, HlyD	[TP0648-TP0965 (0.54118866)]
COG0457	COG0845	CPS_4275	CPS_4275	TPR domain/sulfotransferase domain protein	CPS_4509	CPS_4509	Putative toxin secretion protein	[TP0648-TP0965 (0.54118866)]
COG0457	COG0845	CPS_4327	CPS_4327	TPR domain protein {UniProtKB/TrEMBL:Q47W45}	CPS_3927	CPS_3927	Efflux transporter, RND family, MFP subunit	[TP0648-TP0965 (0.54118866)]
COG0457	COG0845	CPS_4377	CPS_4377	Hypothetical protein {UniProtKB/TrEMBL:Q47VZ6}	CPS_2385	CPS_2385	Efflux transporter, RND family, MFP subunit	[TP0648-TP0965 (0.54118866)]
COG0457	COG0845	CPS_4377	CPS_4377	Hypothetical protein {UniProtKB/TrEMBL:Q47VZ6}	CPS_4509	CPS_4509	Putative toxin secretion protein	[TP0648-TP0965 (0.54118866)]
COG0457	COG0845	CPS_3971	CPS_3971	TPR domain protein {UniProtKB/TrEMBL:Q47X41}	CPS_0746	CPS_0746	Efflux transporter, MFP subunit, AcrA/E family	[TP0648-TP0965 (0.54118866)]
COG0457	COG0845	CPS_4327	CPS_4327	TPR domain protein {UniProtKB/TrEMBL:Q47W45}	CPS_2868	CPS_2868	Efflux transporter, RND family, MFP subunit	[TP0648-TP0965 (0.54118866)]
COG0457	COG0845	CPS_3751	CPS_3751	TPR domain protein {UniProtKB/TrEMBL:Q47XQ2}	CPS_2385	CPS_2385	Efflux transporter, RND family, MFP subunit	[TP0648-TP0965 (0.54118866)]
COG0457	COG0845	CPS_0310	CPS_0310	TPR domain protein {UniProtKB/TrEMBL:Q48A37}	CPS_1250	CPS_1250	Hypothetical protein {UniProtKB/TrEMBL:Q486M2}	[TP0648-TP0965 (0.54118866)]
COG0457	COG0845	CPS_0310	CPS_0310	TPR domain protein {UniProtKB/TrEMBL:Q48A37}	CPS_2118	CPS_2118	Efflux transporter, RND family, MFP subunit	[TP0648-TP0965 (0.54118866)]
COG0457	COG0845	CPS_4377	CPS_4377	Hypothetical protein {UniProtKB/TrEMBL:Q47VZ6}	CPS_1234	CPS_1234	Efflux transporter, RND family, MFP subunit,	[TP0648-TP0965 (0.54118866)]
COG0457	COG0845	CPS_0310	CPS_0310	TPR domain protein {UniProtKB/TrEMBL:Q48A37}	CPS_1849	CPS_1849	Putative RND efflux system protein, MFP subunit	[TP0648-TP0965 (0.54118866)]
COG0457	COG0845	CPS_0310	CPS_0310	TPR domain protein {UniProtKB/TrEMBL:Q48A37}	CPS_2868	CPS_2868	Efflux transporter, RND family, MFP subunit	[TP0648-TP0965 (0.54118866)]
COG0457	COG0845	CPS_4377	CPS_4377	Hypothetical protein {UniProtKB/TrEMBL:Q47VZ6}	CPS_4484	CPS_4484	Efflux transporter, RND family, MFP subunit	[TP0648-TP0965 (0.54118866)]
COG0457	COG0845	CPS_3971	CPS_3971	TPR domain protein {UniProtKB/TrEMBL:Q47X41}	CPS_3507	CPS_3507	Efflux transporter, RND family, MFP subunit	[TP0648-TP0965 (0.54118866)]
COG0457	COG0845	CPS_3971	CPS_3971	TPR domain protein {UniProtKB/TrEMBL:Q47X41}	CPS_0572	CPS_0572	Efflux transporter, RND family, MFP subunit	[TP0648-TP0965 (0.54118866)]
COG0457	COG0845	CPS_0310	CPS_0310	TPR domain protein {UniProtKB/TrEMBL:Q48A37}	CPS_4702	CPS_4702	Efflux transporter, RND family, MFP subunit	[TP0648-TP0965 (0.54118866)]
COG0457	COG0845	CPS_3971	CPS_3971	TPR domain protein {UniProtKB/TrEMBL:Q47X41}	CPS_1962	CPS_1962	Efflux transporter, RND family, MFP subunit	[TP0648-TP0965 (0.54118866)]
COG0457	COG0845	CPS_0310	CPS_0310	TPR domain protein {UniProtKB/TrEMBL:Q48A37}	CPS_1356	CPS_1356	Efflux transporter, MFP subunit, AcrA/E family	[TP0648-TP0965 (0.54118866)]
COG0457	COG0845	CPS_4327	CPS_4327	TPR domain protein {UniProtKB/TrEMBL:Q47W45}	CPS_4857	CPS_4857	Cation efflux system protein CusB	[TP0648-TP0965 (0.54118866)]
COG0457	COG0845	CPS_4275	CPS_4275	TPR domain/sulfotransferase domain protein	CPS_2429	CPS_2429	Type I secretion membrane fusion protein, HlyD	[TP0648-TP0965 (0.54118866)]
COG0457	COG0845	CPS_4377	CPS_4377	Hypothetical protein {UniProtKB/TrEMBL:Q47VZ6}	CPS_2666	CPS_2666	Efflux transporter, RND family, MFP subunit,	[TP0648-TP0965 (0.54118866)]
COG0457	COG0845	CPS_0310	CPS_0310	TPR domain protein {UniProtKB/TrEMBL:Q48A37}	CPS_2562	CPS_2562	Efflux transporter, RND family, MFP subunit	[TP0648-TP0965 (0.54118866)]
COG0457	COG0845	CPS_0310	CPS_0310	TPR domain protein {UniProtKB/TrEMBL:Q48A37}	CPS_1840	CPS_1840	Hypothetical protein {UniProtKB/TrEMBL:Q484E5}	[TP0648-TP0965 (0.54118866)]
COG0457	COG0845	CPS_3971	CPS_3971	TPR domain protein {UniProtKB/TrEMBL:Q47X41}	CPS_4857	CPS_4857	Cation efflux system protein CusB	[TP0648-TP0965 (0.54118866)]
COG0457	COG0845	CPS_0310	CPS_0310	TPR domain protein {UniProtKB/TrEMBL:Q48A37}	CPS_4324	CPS_4324	Type I secretion membrane fusion protein, HlyD	[TP0648-TP0965 (0.54118866)]
COG0457	COG0845	CPS_4275	CPS_4275	TPR domain/sulfotransferase domain protein	CPS_0572	CPS_0572	Efflux transporter, RND family, MFP subunit	[TP0648-TP0965 (0.54118866)]
COG0457	COG0845	CPS_3751	CPS_3751	TPR domain protein {UniProtKB/TrEMBL:Q47XQ2}	CPS_0572	CPS_0572	Efflux transporter, RND family, MFP subunit	[TP0648-TP0965 (0.54118866)]
COG0457	COG0845	CPS_4275	CPS_4275	TPR domain/sulfotransferase domain protein	CPS_4857	CPS_4857	Cation efflux system protein CusB	[TP0648-TP0965 (0.54118866)]
COG0457	COG0845	CPS_4327	CPS_4327	TPR domain protein {UniProtKB/TrEMBL:Q47W45}	CPS_2562	CPS_2562	Efflux transporter, RND family, MFP subunit	[TP0648-TP0965 (0.54118866)]
COG0457	COG0845	CPS_4377	CPS_4377	Hypothetical protein {UniProtKB/TrEMBL:Q47VZ6}	CPS_4857	CPS_4857	Cation efflux system protein CusB	[TP0648-TP0965 (0.54118866)]
COG0457	COG0845	CPS_4275	CPS_4275	TPR domain/sulfotransferase domain protein	CPS_4647	CPS_4647	Efflux transporter, RND family, MFP subunit	[TP0648-TP0965 (0.54118866)]
COG0457	COG0845	CPS_4327	CPS_4327	TPR domain protein {UniProtKB/TrEMBL:Q47W45}	CPS_2666	CPS_2666	Efflux transporter, RND family, MFP subunit,	[TP0648-TP0965 (0.54118866)]
COG0457	COG0845	CPS_3751	CPS_3751	TPR domain protein {UniProtKB/TrEMBL:Q47XQ2}	CPS_2562	CPS_2562	Efflux transporter, RND family, MFP subunit	[TP0648-TP0965 (0.54118866)]
COG0457	COG0845	CPS_4275	CPS_4275	TPR domain/sulfotransferase domain protein	CPS_1840	CPS_1840	Hypothetical protein {UniProtKB/TrEMBL:Q484E5}	[TP0648-TP0965 (0.54118866)]
COG0457	COG0845	CPS_3751	CPS_3751	TPR domain protein {UniProtKB/TrEMBL:Q47XQ2}	CPS_2666	CPS_2666	Efflux transporter, RND family, MFP subunit,	[TP0648-TP0965 (0.54118866)]
COG0457	COG0845	CPS_4327	CPS_4327	TPR domain protein {UniProtKB/TrEMBL:Q47W45}	CPS_1958	CPS_1958	Putative RND efflux system protein, MFP subunit	[TP0648-TP0965 (0.54118866)]
COG0457	COG0845	CPS_3971	CPS_3971	TPR domain protein {UniProtKB/TrEMBL:Q47X41}	CPS_1356	CPS_1356	Efflux transporter, MFP subunit, AcrA/E family	[TP0648-TP0965 (0.54118866)]
COG0457	COG0845	CPS_4275	CPS_4275	TPR domain/sulfotransferase domain protein	CPS_0774	CPS_0774	Efflux transporter, RND family, MFP subunit	[TP0648-TP0965 (0.54118866)]
COG0457	COG0845	CPS_0310	CPS_0310	TPR domain protein {UniProtKB/TrEMBL:Q48A37}	CPS_1962	CPS_1962	Efflux transporter, RND family, MFP subunit	[TP0648-TP0965 (0.54118866)]
COG0457	COG0845	CPS_3751	CPS_3751	TPR domain protein {UniProtKB/TrEMBL:Q47XQ2}	CPS_4647	CPS_4647	Efflux transporter, RND family, MFP subunit	[TP0648-TP0965 (0.54118866)]
COG0457	COG0845	CPS_4275	CPS_4275	TPR domain/sulfotransferase domain protein	CPS_1356	CPS_1356	Efflux transporter, MFP subunit, AcrA/E family	[TP0648-TP0965 (0.54118866)]
COG0457	COG0845	CPS_4327	CPS_4327	TPR domain protein {UniProtKB/TrEMBL:Q47W45}	CPS_4647	CPS_4647	Efflux transporter, RND family, MFP subunit	[TP0648-TP0965 (0.54118866)]
COG0457	COG0845	CPS_4377	CPS_4377	Hypothetical protein {UniProtKB/TrEMBL:Q47VZ6}	CPS_0572	CPS_0572	Efflux transporter, RND family, MFP subunit	[TP0648-TP0965 (0.54118866)]
COG0457	COG0845	CPS_4275	CPS_4275	TPR domain/sulfotransferase domain protein	CPS_1958	CPS_1958	Putative RND efflux system protein, MFP subunit	[TP0648-TP0965 (0.54118866)]
COG0457	COG0845	CPS_4275	CPS_4275	TPR domain/sulfotransferase domain protein	CPS_4702	CPS_4702	Efflux transporter, RND family, MFP subunit	[TP0648-TP0965 (0.54118866)]
COG0457	COG0845	CPS_3971	CPS_3971	TPR domain protein {UniProtKB/TrEMBL:Q47X41}	CPS_2868	CPS_2868	Efflux transporter, RND family, MFP subunit	[TP0648-TP0965 (0.54118866)]
COG0760	COG2239	CPS_3780	CPS_3780	Peptidyl-prolyl cis-trans isomerase D	CPS_4549	CPS_4549	Magnesium transporter {UniProtKB/TrEMBL:Q47VH5}	[TP1016-TP0917 (0.81817394)]
COG0760	COG2239	CPS_0749	CPS_0749	Peptidyl-prolyl cis-trans isomerase C	CPS_4549	CPS_4549	Magnesium transporter {UniProtKB/TrEMBL:Q47VH5}	[TP1016-TP0917 (0.81817394)]
COG0760	COG2239	CPS_3636	CPS_3636	Peptidyl-prolyl cis-trans isomerase C	CPS_4549	CPS_4549	Magnesium transporter {UniProtKB/TrEMBL:Q47VH5}	[TP1016-TP0917 (0.81817394)]
COG0760	COG2239	CPS_3482	CPS_3482	Peptidyl-prolyl cis-trans isomerase C	CPS_4549	CPS_4549	Magnesium transporter {UniProtKB/TrEMBL:Q47VH5}	[TP1016-TP0917 (0.81817394)]
COG0760	COG2239	CPS_4524	CPS_4524	Peptidyl-prolyl cis-trans isomerase SurA	CPS_4549	CPS_4549	Magnesium transporter {UniProtKB/TrEMBL:Q47VH5}	[TP1016-TP0917 (0.81817394)]
COG1749	COG1843	CPS_1480	CPS_1480	Flagellar hook protein FlgE	CPS_1479	CPS_1479	Basal-body rod modification protein FlgD	[TP0727-TP0728 (0.8651164)]
COG1536	COG1776	CPS_1503	CPS_1503	Flagellar motor switch protein FliG	CPS_4294	CPS_4294	Putative chemotaxis protein	[TP0026-TP0720 (0.7923422)]
COG1536	COG1776	CPS_1503	CPS_1503	Flagellar motor switch protein FliG	CPS_3578	CPS_3578	Response regulator {UniProtKB/TrEMBL:Q47Y74}	[TP0026-TP0720 (0.7923422)]
COG0782	COG1057	CPS_3457	CPS_3457	Transcription elongation factor GreA	CPS_1718	CPS_1718	Nicotinate-nucleotide adenylyltransferase	[TP0019-TP0741 (0.75909394)]
COG0782	COG1057	CPS_4966	CPS_4966	Transcription elongation factor GreB	CPS_1718	CPS_1718	Nicotinate-nucleotide adenylyltransferase	[TP0019-TP0741 (0.75909394)]
COG1516	COG1516	CPS_1496	CPS_1496	Flagellar protein FliS {UniProtKB/TrEMBL:Q485M7}	CPS_1496	CPS_1496	Flagellar protein FliS {UniProtKB/TrEMBL:Q485M7}	[TP0943-TP0943 (0.5311184)]
COG0817	COG1516	CPS_2115	ruvC	Crossover junction endodeoxyribonuclease ruvC (EC 3.1.22.4) (Holliday junction nuclease ruvC) (Holliday junction resolvase ruvC)	CPS_1496	CPS_1496	Flagellar protein FliS {UniProtKB/TrEMBL:Q485M7}	[TP0517-TP0943 (0.5294325)]
COG1109	COG1157	CPS_0302	CPS_0302	Phosphomannomutase {UniProtKB/TrEMBL:Q48A45}	CPS_1505	CPS_1505	Flagellum-specific ATP synthase FliI	[TP0413-TP0402 (0.78400123)]
COG1109	COG1157	CPS_3449	glmM	Phosphoglucosamine mutase (EC 5.4.2.10)	CPS_1505	CPS_1505	Flagellum-specific ATP synthase FliI	[TP0413-TP0402 (0.78400123)]
COG0090	COG1643	CPS_0870	rplB	Ribosomal protein L2 {UniProtKB/TrEMBL:Q487Z6}	CPS_2243	CPS_2243	ATP-dependent helicase HrpA	[TP0192-TP0526 (0.71912634)]
COG0090	COG1643	CPS_0870	rplB	Ribosomal protein L2 {UniProtKB/TrEMBL:Q487Z6}	CPS_4302	CPS_4302	ATP-dependent helicase HrpB	[TP0192-TP0526 (0.71912634)]
COG1987	COG2239	CPS_1513	CPS_1513	Flagellar biosynthetic protein FliQ	CPS_4549	CPS_4549	Magnesium transporter {UniProtKB/TrEMBL:Q47VH5}	[TP0717-TP0917 (0.53720385)]
COG0217	COG1235	CPS_4169	CPS_4169	Hypothetical protein {UniProtKB/TrEMBL:Q47WK1}	CPS_0861	CPS_0861	Coenzyme PQQ synthesis protein B	[TP0474-TP0489 (0.71912634)]
COG1256	COG1776	CPS_1486	CPS_1486	Flagellar hook-associated protein	CPS_4294	CPS_4294	Putative chemotaxis protein	[TP0660-TP0720 (0.80235356)]
COG1256	COG1776	CPS_1486	CPS_1486	Flagellar hook-associated protein	CPS_3578	CPS_3578	Response regulator {UniProtKB/TrEMBL:Q47Y74}	[TP0660-TP0720 (0.80235356)]
COG0012	COG0188	CPS_3560	CPS_3560	GTP-binding protein YchF	CPS_4171	CPS_4171	DNA topoisomerase IV, A subunit	[TP0124-TP0005 (0.7149395)]
COG0012	COG0188	CPS_3560	CPS_3560	GTP-binding protein YchF	CPS_2331	CPS_2331	DNA gyrase, A subunit {UniProtKB/TrEMBL:Q482G7}	[TP0124-TP0005 (0.7149395)]
COG0324	COG1558	CPS_0324	CPS_0324	TRNA delta(2)-isopentenylpyrophosphate	CPS_1478	CPS_1478	Flagellar basal-body rod protein FlgC	[TP0637-TP0397 (0.66148543)]
COG0530	COG0621	CPS_4537	CPS_4537	Putative sodium/calcium exchanger protein	CPS_1787	CPS_1787	MiaB-like tRNA modifying enzyme YliG, TIGR01125	[TP1034-TP0269 (0.7081234)]
COG0530	COG0621	CPS_4537	CPS_4537	Putative sodium/calcium exchanger protein	CPS_3572	CPS_3572	TRNA-i(6)A37 thiotransferase enzyme MiaB	[TP1034-TP0269 (0.7081234)]
COG0457	COG1643	CPS_4275	CPS_4275	TPR domain/sulfotransferase domain protein	CPS_2243	CPS_2243	ATP-dependent helicase HrpA	[TP0067-TP0526 (0.80406195)]
COG0457	COG1643	CPS_4377	CPS_4377	Hypothetical protein {UniProtKB/TrEMBL:Q47VZ6}	CPS_4302	CPS_4302	ATP-dependent helicase HrpB	[TP0067-TP0526 (0.80406195)]
COG0457	COG1643	CPS_3971	CPS_3971	TPR domain protein {UniProtKB/TrEMBL:Q47X41}	CPS_4302	CPS_4302	ATP-dependent helicase HrpB	[TP0067-TP0526 (0.80406195)]
COG0457	COG1643	CPS_0310	CPS_0310	TPR domain protein {UniProtKB/TrEMBL:Q48A37}	CPS_2243	CPS_2243	ATP-dependent helicase HrpA	[TP0067-TP0526 (0.80406195)]
COG0457	COG1643	CPS_4275	CPS_4275	TPR domain/sulfotransferase domain protein	CPS_4302	CPS_4302	ATP-dependent helicase HrpB	[TP0067-TP0526 (0.80406195)]
COG0457	COG1643	CPS_3751	CPS_3751	TPR domain protein {UniProtKB/TrEMBL:Q47XQ2}	CPS_2243	CPS_2243	ATP-dependent helicase HrpA	[TP0067-TP0526 (0.80406195)]
COG0457	COG1643	CPS_3971	CPS_3971	TPR domain protein {UniProtKB/TrEMBL:Q47X41}	CPS_2243	CPS_2243	ATP-dependent helicase HrpA	[TP0067-TP0526 (0.80406195)]
COG0457	COG1643	CPS_0310	CPS_0310	TPR domain protein {UniProtKB/TrEMBL:Q48A37}	CPS_4302	CPS_4302	ATP-dependent helicase HrpB	[TP0067-TP0526 (0.80406195)]
COG0457	COG1643	CPS_4327	CPS_4327	TPR domain protein {UniProtKB/TrEMBL:Q47W45}	CPS_4302	CPS_4302	ATP-dependent helicase HrpB	[TP0067-TP0526 (0.80406195)]
COG0457	COG1643	CPS_4377	CPS_4377	Hypothetical protein {UniProtKB/TrEMBL:Q47VZ6}	CPS_2243	CPS_2243	ATP-dependent helicase HrpA	[TP0067-TP0526 (0.80406195)]
COG0457	COG1643	CPS_3751	CPS_3751	TPR domain protein {UniProtKB/TrEMBL:Q47XQ2}	CPS_4302	CPS_4302	ATP-dependent helicase HrpB	[TP0067-TP0526 (0.80406195)]
COG0457	COG1643	CPS_4327	CPS_4327	TPR domain protein {UniProtKB/TrEMBL:Q47W45}	CPS_2243	CPS_2243	ATP-dependent helicase HrpA	[TP0067-TP0526 (0.80406195)]
COG0840	COG1157	CPS_2660	CPS_2660	Methyl-accepting chemotaxis protein	CPS_1505	CPS_1505	Flagellum-specific ATP synthase FliI	[TP0640-TP0402 (0.9180537)]
COG0840	COG1157	CPS_4927	CPS_4927	Methyl-accepting chemotaxis protein/sensory box	CPS_1505	CPS_1505	Flagellum-specific ATP synthase FliI	[TP0640-TP0402 (0.9180537)]
COG0840	COG1157	CPS_1267	CPS_1267	Methyl-accepting chemotaxis protein	CPS_1505	CPS_1505	Flagellum-specific ATP synthase FliI	[TP0640-TP0402 (0.9180537)]
COG0840	COG1157	CPS_4964	CPS_4964	Methyl-accepting chemotaxis protein	CPS_1505	CPS_1505	Flagellum-specific ATP synthase FliI	[TP0640-TP0402 (0.9180537)]
COG0840	COG1157	CPS_2733	CPS_2733	Methyl-accepting chemotaxis protein	CPS_1505	CPS_1505	Flagellum-specific ATP synthase FliI	[TP0640-TP0402 (0.9180537)]
COG0840	COG1157	CPS_4528	CPS_4528	Methyl-accepting chemotaxis protein	CPS_1505	CPS_1505	Flagellum-specific ATP synthase FliI	[TP0640-TP0402 (0.9180537)]
COG0840	COG1157	CPS_3839	CPS_3839	Methyl-accepting chemotaxis protein	CPS_1505	CPS_1505	Flagellum-specific ATP synthase FliI	[TP0640-TP0402 (0.9180537)]
COG0840	COG1157	CPS_1621	CPS_1621	Methyl-accepting chemotaxis protein	CPS_1505	CPS_1505	Flagellum-specific ATP synthase FliI	[TP0640-TP0402 (0.9180537)]
COG0840	COG1157	CPS_1439	CPS_1439	Methyl-accepting chemotaxis protein	CPS_1505	CPS_1505	Flagellum-specific ATP synthase FliI	[TP0640-TP0402 (0.9180537)]
COG0840	COG1157	CPS_4961	CPS_4961	Methyl-accepting chemotaxis protein	CPS_1505	CPS_1505	Flagellum-specific ATP synthase FliI	[TP0640-TP0402 (0.9180537)]
COG0840	COG1157	CPS_3864	CPS_3864	Methyl-accepting chemotaxis protein	CPS_1505	CPS_1505	Flagellum-specific ATP synthase FliI	[TP0640-TP0402 (0.9180537)]
COG0840	COG1157	CPS_4692	CPS_4692	Methyl-accepting chemotaxis protein	CPS_1505	CPS_1505	Flagellum-specific ATP synthase FliI	[TP0640-TP0402 (0.9180537)]
COG0840	COG1157	CPS_3929	CPS_3929	Methyl-accepting chemotaxis protein	CPS_1505	CPS_1505	Flagellum-specific ATP synthase FliI	[TP0640-TP0402 (0.9180537)]
COG0840	COG1157	CPS_4372	CPS_4372	Methyl-accepting chemotaxis protein	CPS_1505	CPS_1505	Flagellum-specific ATP synthase FliI	[TP0640-TP0402 (0.9180537)]
COG0840	COG1157	CPS_3300	CPS_3300	Methyl-accepting chemotaxis protein	CPS_1505	CPS_1505	Flagellum-specific ATP synthase FliI	[TP0640-TP0402 (0.9180537)]
COG0840	COG1157	CPS_4711	CPS_4711	Methyl-accepting chemotaxis protein	CPS_1505	CPS_1505	Flagellum-specific ATP synthase FliI	[TP0640-TP0402 (0.9180537)]
COG0840	COG1157	CPS_2050	CPS_2050	Methyl-accepting chemotaxis protein	CPS_1505	CPS_1505	Flagellum-specific ATP synthase FliI	[TP0640-TP0402 (0.9180537)]
COG0840	COG1157	CPS_0139	CPS_0139	Methyl-accepting chemotaxis protein	CPS_1505	CPS_1505	Flagellum-specific ATP synthase FliI	[TP0640-TP0402 (0.9180537)]
COG0840	COG1157	CPS_4675	CPS_4675	Methyl-accepting chemotaxis protein	CPS_1505	CPS_1505	Flagellum-specific ATP synthase FliI	[TP0640-TP0402 (0.9180537)]
COG0462	COG0492	CPS_3557	CPS_3557	Ribose-phosphate pyrophosphokinase	CPS_2762	CPS_2762	Thioredoxin-disulfide reductase	[TP0294-TP0814 (0.8323514)]
COG0462	COG0492	CPS_3557	CPS_3557	Ribose-phosphate pyrophosphokinase	CPS_1923	CPS_1923	Pyridine nucleotide-disulfide oxidoreductase	[TP0294-TP0814 (0.8323514)]
COG0124	COG0254	CPS_4251	hisS	Histidyl-tRNA synthetase (EC 6.1.1.21) (Histidine--tRNA ligase) (HisRS)	CPS_4365	CPS_4365	Ribosomal protein L31 {UniProtKB/TrEMBL:Q47W08}	[TP0641-TP0255 (0.65973145)]
COG0178	COG0272	CPS_0920	CPS_0920	Excinuclease ABC, A subunit	CPS_3466	CPS_3466	DNA ligase, NAD-dependent	[TP0514-TP0634 (0.7537598)]
COG0257	COG2204	CPS_0622	CPS_0622	Ribosomal protein L36 {UniProtKB/TrEMBL:Q488Z2}	CPS_2013	CPS_2013	C4-dicarboxylate transport transcriptional	[TP0209-TP0519 (0.6010877)]
COG0257	COG2204	CPS_0622	CPS_0622	Ribosomal protein L36 {UniProtKB/TrEMBL:Q488Z2}	CPS_4272	CPS_4272	Sigma-54 dependent response regulator	[TP0209-TP0519 (0.6010877)]
COG0257	COG2204	CPS_0622	CPS_0622	Ribosomal protein L36 {UniProtKB/TrEMBL:Q488Z2}	CPS_4704	CPS_4704	Sigma-54 dependent DNA-binding response	[TP0209-TP0519 (0.6010877)]
COG0257	COG2204	CPS_0622	CPS_0622	Ribosomal protein L36 {UniProtKB/TrEMBL:Q488Z2}	CPS_1498	CPS_1498	Flagellar regulatory protein A	[TP0209-TP0519 (0.6010877)]
COG0257	COG2204	CPS_0622	CPS_0622	Ribosomal protein L36 {UniProtKB/TrEMBL:Q488Z2}	CPS_2121	CPS_2121	Sigma-54 dependent DNA-binding response	[TP0209-TP0519 (0.6010877)]
COG0257	COG2204	CPS_0622	CPS_0622	Ribosomal protein L36 {UniProtKB/TrEMBL:Q488Z2}	CPS_0778	CPS_0778	Sigma-54 dependent DNA-binding response	[TP0209-TP0519 (0.6010877)]
COG0257	COG2204	CPS_0622	CPS_0622	Ribosomal protein L36 {UniProtKB/TrEMBL:Q488Z2}	CPS_0576	CPS_0576	Sigma-54 dependent DNA-binding response	[TP0209-TP0519 (0.6010877)]
COG0257	COG2204	CPS_0622	CPS_0622	Ribosomal protein L36 {UniProtKB/TrEMBL:Q488Z2}	CPS_3245	CPS_3245	Sigma 54-dependent DNA-binding response regulator	[TP0209-TP0519 (0.6010877)]
COG0257	COG2204	CPS_0622	CPS_0622	Ribosomal protein L36 {UniProtKB/TrEMBL:Q488Z2}	CPS_4418	CPS_4418	Sigma-54 dependent DNA-binding response regulator	[TP0209-TP0519 (0.6010877)]
COG0257	COG2204	CPS_0622	CPS_0622	Ribosomal protein L36 {UniProtKB/TrEMBL:Q488Z2}	CPS_5030	CPS_5030	Sigma-54 dependent DNA-binding response	[TP0209-TP0519 (0.6010877)]
COG0257	COG2204	CPS_0622	CPS_0622	Ribosomal protein L36 {UniProtKB/TrEMBL:Q488Z2}	CPS_0397	CPS_0397	Nitrogen regulation protein NR(I)	[TP0209-TP0519 (0.6010877)]
COG0257	COG2204	CPS_0622	CPS_0622	Ribosomal protein L36 {UniProtKB/TrEMBL:Q488Z2}	CPS_1500	CPS_1500	Flagellar regulatory protein C	[TP0209-TP0519 (0.6010877)]
COG0495	COG1558	CPS_1722	CPS_1722	Leucyl-tRNA synthetase {UniProtKB/TrEMBL:Q484Q5}	CPS_1478	CPS_1478	Flagellar basal-body rod protein FlgC	[TP0586-TP0397 (0.60331625)]
COG0608	COG1159	CPS_4094	CPS_4094	Single-stranded-DNA-specific exonuclease RecJ	CPS_4121	CPS_4121	GTP-binding protein Era	[TP0704-TP0541 (0.7586372)]
COG0242	COG0263	CPS_0020	CPS_0020	Polypeptide deformylase	CPS_4832	CPS_4832	Glutamate 5-kinase {UniProtKB/TrEMBL:Q47UQ1}	[TP0757-TP0351 (0.5771584)]
COG0242	COG0263	CPS_0407	CPS_0407	Polypeptide deformylase	CPS_4832	CPS_4832	Glutamate 5-kinase {UniProtKB/TrEMBL:Q47UQ1}	[TP0757-TP0351 (0.5771584)]
COG1115	COG2239	CPS_2559	CPS_2559	Amino acid carrier protein	CPS_4549	CPS_4549	Magnesium transporter {UniProtKB/TrEMBL:Q47VH5}	[TP0414-TP0917 (0.53720385)]
COG1115	COG2239	CPS_3842	CPS_3842	Amino acid/cation symporter	CPS_4549	CPS_4549	Magnesium transporter {UniProtKB/TrEMBL:Q47VH5}	[TP0414-TP0917 (0.53720385)]
COG0566	COG1589	CPS_0784	CPS_0784	RNA methyltransferase, TrmH family	CPS_4462	CPS_4462	Cell division protein FtsQ	[TP0109-TP0388 (0.8512026)]
COG0566	COG1589	CPS_4975	CPS_4975	TRNA (Guanosine-2'-O-)-methyltransferase	CPS_4462	CPS_4462	Cell division protein FtsQ	[TP0109-TP0388 (0.8512026)]
COG0566	COG1589	CPS_4616	CPS_4616	RNA methyltransferase, TrmH family, group 3	CPS_4462	CPS_4462	Cell division protein FtsQ	[TP0109-TP0388 (0.8512026)]
COG0739	COG4786	CPS_2615	CPS_2615	Peptidase, M23/M37 family	CPS_1482	CPS_1482	Flagellar basal-body rod protein FlgG	[TP0782-TP0961 (0.69582695)]
COG0739	COG4786	CPS_4726	CPS_4726	Peptidase, M23/M37 family	CPS_1482	CPS_1482	Flagellar basal-body rod protein FlgG	[TP0782-TP0961 (0.69582695)]
COG0739	COG4786	CPS_1078	CPS_1078	Putative lipoprotein NlpD	CPS_1482	CPS_1482	Flagellar basal-body rod protein FlgG	[TP0782-TP0961 (0.69582695)]
COG0739	COG4786	CPS_1247	CPS_1247	Peptidase, M23/27 family	CPS_1482	CPS_1482	Flagellar basal-body rod protein FlgG	[TP0782-TP0961 (0.69582695)]
COG0739	COG4786	CPS_4455	CPS_4455	M23/M37 peptidase domain protein	CPS_1482	CPS_1482	Flagellar basal-body rod protein FlgG	[TP0782-TP0961 (0.69582695)]
COG0124	COG0546	CPS_4251	hisS	Histidyl-tRNA synthetase (EC 6.1.1.21) (Histidine--tRNA ligase) (HisRS)	CPS_0523	CPS_0523	Hydrolase, HAD-family protein	[TP0641-TP0554 (0.5196431)]
COG0124	COG0546	CPS_4251	hisS	Histidyl-tRNA synthetase (EC 6.1.1.21) (Histidine--tRNA ligase) (HisRS)	CPS_0261	CPS_0261	Phosphoglycolate phosphatase (EC 3.1.3.18) (PGPase) (PGP)	[TP0641-TP0554 (0.5196431)]
COG0124	COG0546	CPS_4251	hisS	Histidyl-tRNA synthetase (EC 6.1.1.21) (Histidine--tRNA ligase) (HisRS)	CPS_2291	CPS_2291	HAD-superfamily hydrolase, subfamily IA	[TP0641-TP0554 (0.5196431)]
COG0495	COG2882	CPS_1722	CPS_1722	Leucyl-tRNA synthetase {UniProtKB/TrEMBL:Q484Q5}	CPS_1506	CPS_1506	Flagellar protein FliJ {UniProtKB/TrEMBL:Q485L7}	[TP0586-TP0403 (0.64541596)]
COG0257	COG0773	CPS_0622	CPS_0622	Ribosomal protein L36 {UniProtKB/TrEMBL:Q488Z2}	CPS_4464	murC	UDP-N-acetylmuramate--L-alanine ligase (EC 6.3.2.8) (UDP-N- acetylmuramoyl-L-alanine synthetase)	[TP0209-TP0341 (0.6926446)]
COG0257	COG0773	CPS_0622	CPS_0622	Ribosomal protein L36 {UniProtKB/TrEMBL:Q488Z2}	CPS_0405	CPS_0405	UDP-N-acetylmuramate:L-alanyl-gamma-D-glutamyl-me	[TP0209-TP0341 (0.6926446)]
COG0457	COG2204	CPS_3751	CPS_3751	TPR domain protein {UniProtKB/TrEMBL:Q47XQ2}	CPS_0576	CPS_0576	Sigma-54 dependent DNA-binding response	[TP0067-TP0519 (0.7741208)]
COG0457	COG2204	CPS_3751	CPS_3751	TPR domain protein {UniProtKB/TrEMBL:Q47XQ2}	CPS_3245	CPS_3245	Sigma 54-dependent DNA-binding response regulator	[TP0067-TP0519 (0.7741208)]
COG0457	COG2204	CPS_0310	CPS_0310	TPR domain protein {UniProtKB/TrEMBL:Q48A37}	CPS_4704	CPS_4704	Sigma-54 dependent DNA-binding response	[TP0067-TP0519 (0.7741208)]
COG0457	COG2204	CPS_3751	CPS_3751	TPR domain protein {UniProtKB/TrEMBL:Q47XQ2}	CPS_1498	CPS_1498	Flagellar regulatory protein A	[TP0067-TP0519 (0.7741208)]
COG0457	COG2204	CPS_4377	CPS_4377	Hypothetical protein {UniProtKB/TrEMBL:Q47VZ6}	CPS_5030	CPS_5030	Sigma-54 dependent DNA-binding response	[TP0067-TP0519 (0.7741208)]
COG0457	COG2204	CPS_3751	CPS_3751	TPR domain protein {UniProtKB/TrEMBL:Q47XQ2}	CPS_2121	CPS_2121	Sigma-54 dependent DNA-binding response	[TP0067-TP0519 (0.7741208)]
COG0457	COG2204	CPS_0310	CPS_0310	TPR domain protein {UniProtKB/TrEMBL:Q48A37}	CPS_0778	CPS_0778	Sigma-54 dependent DNA-binding response	[TP0067-TP0519 (0.7741208)]
COG0457	COG2204	CPS_4327	CPS_4327	TPR domain protein {UniProtKB/TrEMBL:Q47W45}	CPS_2013	CPS_2013	C4-dicarboxylate transport transcriptional	[TP0067-TP0519 (0.7741208)]
COG0457	COG2204	CPS_0310	CPS_0310	TPR domain protein {UniProtKB/TrEMBL:Q48A37}	CPS_3245	CPS_3245	Sigma 54-dependent DNA-binding response regulator	[TP0067-TP0519 (0.7741208)]
COG0457	COG2204	CPS_3971	CPS_3971	TPR domain protein {UniProtKB/TrEMBL:Q47X41}	CPS_0778	CPS_0778	Sigma-54 dependent DNA-binding response	[TP0067-TP0519 (0.7741208)]
COG0457	COG2204	CPS_3751	CPS_3751	TPR domain protein {UniProtKB/TrEMBL:Q47XQ2}	CPS_4418	CPS_4418	Sigma-54 dependent DNA-binding response regulator	[TP0067-TP0519 (0.7741208)]
COG0457	COG2204	CPS_0310	CPS_0310	TPR domain protein {UniProtKB/TrEMBL:Q48A37}	CPS_0576	CPS_0576	Sigma-54 dependent DNA-binding response	[TP0067-TP0519 (0.7741208)]
COG0457	COG2204	CPS_3971	CPS_3971	TPR domain protein {UniProtKB/TrEMBL:Q47X41}	CPS_4272	CPS_4272	Sigma-54 dependent response regulator	[TP0067-TP0519 (0.7741208)]
COG0457	COG2204	CPS_3971	CPS_3971	TPR domain protein {UniProtKB/TrEMBL:Q47X41}	CPS_5030	CPS_5030	Sigma-54 dependent DNA-binding response	[TP0067-TP0519 (0.7741208)]
COG0457	COG2204	CPS_3971	CPS_3971	TPR domain protein {UniProtKB/TrEMBL:Q47X41}	CPS_4704	CPS_4704	Sigma-54 dependent DNA-binding response	[TP0067-TP0519 (0.7741208)]
COG0457	COG2204	CPS_3971	CPS_3971	TPR domain protein {UniProtKB/TrEMBL:Q47X41}	CPS_2013	CPS_2013	C4-dicarboxylate transport transcriptional	[TP0067-TP0519 (0.7741208)]
COG0457	COG2204	CPS_4327	CPS_4327	TPR domain protein {UniProtKB/TrEMBL:Q47W45}	CPS_4418	CPS_4418	Sigma-54 dependent DNA-binding response regulator	[TP0067-TP0519 (0.7741208)]
COG0457	COG2204	CPS_3971	CPS_3971	TPR domain protein {UniProtKB/TrEMBL:Q47X41}	CPS_1500	CPS_1500	Flagellar regulatory protein C	[TP0067-TP0519 (0.7741208)]
COG0457	COG2204	CPS_0310	CPS_0310	TPR domain protein {UniProtKB/TrEMBL:Q48A37}	CPS_2013	CPS_2013	C4-dicarboxylate transport transcriptional	[TP0067-TP0519 (0.7741208)]
COG0457	COG2204	CPS_4275	CPS_4275	TPR domain/sulfotransferase domain protein	CPS_4704	CPS_4704	Sigma-54 dependent DNA-binding response	[TP0067-TP0519 (0.7741208)]
COG0457	COG2204	CPS_3751	CPS_3751	TPR domain protein {UniProtKB/TrEMBL:Q47XQ2}	CPS_5030	CPS_5030	Sigma-54 dependent DNA-binding response	[TP0067-TP0519 (0.7741208)]
[truncated: 415 more rows]
