# Supplementary material for: The Binary Protein Interactome of Treponema pallidum – The Syphilis Spirochete
Source: PLoS One. 2008 May 28;3(5):e2292. doi: 10.1371/journal.pone.0002292 (PMC2386257; doi:10.1371/journal.pone.0002292)
Supplement: Data S1 — Predicted protein-protein interactions based on our Treponema pallidum data; zip archive containing 372 files with one file per species. (6.09 MB ZIP) [file pone.0002292.s006.zip › bacteria/Corynebacterium_diphtheriae.tab]

257309 Corynebacterium diphtheriae
COG A	COG B	Locus Id A	Preferred Name(s) A	Annotation A	Locus Id B	Preferred Name(s) B	Annotation B	T. pallidum interaction
COG0186	COG1475	DIP0482	rpsQ	30S ribosomal protein S17	DIP2376	DIP2376	Putative chromosome partitioning protein	[TP0198-TP0271 (0.71912634)]
COG0617	COG0860	DIP2368	DIP2368	Putative tRNA nucleotidyltransferase	DIP2375	DIP2375	Putative hydrolase {UniProtKB/TrEMBL:Q6NEA1}	[TP0270-TP0247 (0.76828843)]
COG0201	COG0550	DIP0540	DIP0540	Preprotein translocase SecY subunit	DIP0327	DIP0327	DNA topoisomerase I {UniProtKB/TrEMBL:Q6NJR6}	[TP0208-TP0394 (0.8044664)]
COG0768	COG2812	DIP0055	DIP0055	Putative secreted penicillin-binding protein	DIP0259	DIP0259	DNA polymerase III subunit gamma/tau	[TP0500-TP1005 (0.655462)]
COG0768	COG2812	DIP1604	DIP1604	Putative penicillin-binding (Cell division	DIP0259	DIP0259	DNA polymerase III subunit gamma/tau	[TP0500-TP1005 (0.655462)]
COG0768	COG2812	DIP1497	DIP1497	Putative secreted penicillin-binding protein	DIP0259	DIP0259	DNA polymerase III subunit gamma/tau	[TP0500-TP1005 (0.655462)]
COG0051	COG0693	DIP0472	rpsJ	30S ribosomal protein S10	DIP2032	DIP2032	Putative protease {UniProtKB/TrEMBL:Q6NF66}	[TP0188-TP0445 (0.6307204)]
COG0180	COG0564	DIP0635	DIP0635	Tryptophanyl-tRNA synthetase	DIP2277	DIP2277	Pseudouridine synthase {UniProtKB/TrEMBL:Q6NEJ6}	[TP0632-TP0339 (0.7885255)]
COG0180	COG0564	DIP0635	DIP0635	Tryptophanyl-tRNA synthetase	DIP1583	DIP1583	Pseudouridine synthase {UniProtKB/TrEMBL:Q6NGE3}	[TP0632-TP0339 (0.7885255)]
COG0180	COG0564	DIP0635	DIP0635	Tryptophanyl-tRNA synthetase	DIP0975	DIP0975	Pseudouridine synthase {UniProtKB/TrEMBL:Q6NI05}	[TP0632-TP0339 (0.7885255)]
COG0090	COG0223	DIP0476	rplB	50S ribosomal protein L2	DIP1322	fmt	Methionyl-tRNA formyltransferase (EC 2.1.2.9)	[TP0192-TP0756 (0.8610547)]
COG0632	COG2255	DIP1376	ruvA	Holliday junction ATP-dependent DNA helicase ruvA (EC 3.6.1.-)	DIP1375	ruvB	Holliday junction ATP-dependent DNA helicase ruvB (EC 3.6.1.-)	[TP0543-TP0162 (0.9659884)]
COG0462	COG0817	DIP0903	DIP0903	Ribose-phosphate pyrophosphokinase	DIP1377	ruvC	Crossover junction endodeoxyribonuclease ruvC (EC 3.1.22.4) (Holliday junction nuclease ruvC) (Holliday junction resolvase ruvC)	[TP0294-TP0517 (0.54911256)]
COG0125	COG0586	DIP0693	DIP0693	Putative thymidylate kinase	DIP2302	DIP2302	Putative integral membrane protein	[TP0354-TP0779 (0.67954355)]
COG0257	COG0577	DIP1872	DIP1872	50S ribosomal protein L36	DIP2324	DIP2324	Putative ABC transport system integral membrane	[TP0209-TP0962 (0.5903608)]
COG0257	COG0577	DIP1872	DIP1872	50S ribosomal protein L36	DIP0485	DIP0485	Putative ABC transport system integral membrane	[TP0209-TP0962 (0.5903608)]
COG0257	COG0577	DIP1872	DIP1872	50S ribosomal protein L36	DIP1885	DIP1885	Putative ABC transport system permease protein	[TP0209-TP0962 (0.5903608)]
COG0222	COG0802	DIP0437	rplL	50S ribosomal protein L7/L12	DIP0569	DIP0569	Hypothetical protein {UniProtKB/TrEMBL:Q6NJ44}	[TP0240-TP0875 (0.8481433)]
COG0495	COG1214	DIP2320	leuS	Leucyl-tRNA synthetase (EC 6.1.1.4) (Leucine--tRNA ligase) (LeuRS)	DIP0572	DIP0572	Hypothetical protein {UniProtKB/TrEMBL:Q6NJ41}	[TP0586-TP0876 (0.5571989)]
COG0192	COG0592	DIP1325	metK	S-adenosylmethionine synthetase (EC 2.5.1.6) (Methionine adenosyltransferase) (AdoMet synthetase) (MAT)	DIP0002	DIP0002	DNA polymerase III, beta chain	[TP0794-TP0002 (0.8412751)]
COG0860	COG1396	DIP2375	DIP2375	Putative hydrolase {UniProtKB/TrEMBL:Q6NEA1}	DIP0643	DIP0643	Putative DNA-binding protein	[TP0247-TP0461 (0.8100859)]
COG0802	COG0860	DIP0569	DIP0569	Hypothetical protein {UniProtKB/TrEMBL:Q6NJ44}	DIP2375	DIP2375	Putative hydrolase {UniProtKB/TrEMBL:Q6NEA1}	[TP0875-TP0247 (0.90700364)]
COG0495	COG0761	DIP2320	leuS	Leucyl-tRNA synthetase (EC 6.1.1.4) (Leucine--tRNA ligase) (LeuRS)	DIP0943	lytB	4-hydroxy-3-methylbut-2-enyl diphosphate reductase (EC 1.17.1.2)	[TP0586-TP0547 (0.63095015)]
COG0820	COG2812	DIP1502	DIP1502	Hypothetical protein {UniProtKB/TrEMBL:Q6NGK9}	DIP0259	DIP0259	DNA polymerase III subunit gamma/tau	[TP0068-TP1005 (0.60435057)]
COG0272	COG1396	DIP1077	DIP1077	DNA ligase {UniProtKB/TrEMBL:Q6NHQ4}	DIP0643	DIP0643	Putative DNA-binding protein	[TP0634-TP0461 (0.7134334)]
COG0577	COG0845	DIP1885	DIP1885	Putative ABC transport system permease protein	DIP0483	DIP0483	Putative secreted protein	[TP0963-TP0965 (0.93032813)]
COG0577	COG0845	DIP2324	DIP2324	Putative ABC transport system integral membrane	DIP0483	DIP0483	Putative secreted protein	[TP0963-TP0965 (0.93032813)]
COG0577	COG0845	DIP0485	DIP0485	Putative ABC transport system integral membrane	DIP0483	DIP0483	Putative secreted protein	[TP0963-TP0965 (0.93032813)]
COG0234	COG1200	DIP0575	groS	10 kDa chaperonin (Protein Cpn10) (groES protein)	DIP1136	DIP1136	ATP-dependent DNA helicase	[TP1013-TP0687 (0.84594196)]
COG0257	COG1253	DIP1872	DIP1872	50S ribosomal protein L36	DIP1211	DIP1211	Putative membrane protein	[TP0209-TP0027 (0.74441797)]
COG0257	COG1253	DIP1872	DIP1872	50S ribosomal protein L36	DIP1210	DIP1210	Putative membrane protein	[TP0209-TP0027 (0.74441797)]
COG0257	COG1253	DIP1872	DIP1872	50S ribosomal protein L36	DIP1716	DIP1716	Putative membrane protein	[TP0209-TP0027 (0.74441797)]
COG0060	COG0681	DIP1589	ileS	Isoleucyl-tRNA synthetase (EC 6.1.1.5) (Isoleucine--tRNA ligase) (IleRS)	DIP1516	DIP1516	Putative signal peptidase	[TP0452-TP0185 (0.79878455)]
COG0558	COG2239	DIP1386	DIP1386	Putative phosphatidyltransferase	DIP0999	DIP0999	Hypothetical protein {UniProtKB/TrEMBL:Q6NHY1}	[TP0256-TP0917 (0.6007029)]
COG0558	COG2239	DIP1458	DIP1458	Putative phosphatidyltransferase	DIP0999	DIP0999	Hypothetical protein {UniProtKB/TrEMBL:Q6NHY1}	[TP0256-TP0917 (0.6007029)]
COG0242	COG1879	DIP1323	DIP1323	Peptide deformylase {UniProtKB/TrEMBL:Q6NH22}	DIP0021	DIP0021	Putative solute-binding lipoprotein	[TP0757-TP0684 (0.80039173)]
COG0242	COG1879	DIP2045	DIP2045	Peptide deformylase {UniProtKB/TrEMBL:Q6NF56}	DIP0021	DIP0021	Putative solute-binding lipoprotein	[TP0757-TP0684 (0.80039173)]
COG0652	COG1879	DIP1363	DIP1363	Peptidyl-prolyl cis-trans isomerase	DIP0021	DIP0021	Putative solute-binding lipoprotein	[TP0947-TP0684 (0.5775195)]
COG0652	COG1879	DIP0025	DIP0025	Probable peptidyl-prolyl cis-trans isomerase A	DIP0021	DIP0021	Putative solute-binding lipoprotein	[TP0947-TP0684 (0.5775195)]
COG0459	COG2236	DIP2020	groL2	60 kDa chaperonin 2 (Protein Cpn60 2) (groEL protein 2)	DIP2058	DIP2058	Putative purine phosphoribosyltransferase	[TP0030-TP0050 (0.733236)]
COG0459	COG2236	DIP0576	groL1	60 kDa chaperonin 1 (Protein Cpn60 1) (groEL protein 1)	DIP2058	DIP2058	Putative purine phosphoribosyltransferase	[TP0030-TP0050 (0.733236)]
COG0658	COG1187	DIP1770	DIP1770	Putative membrane protein	DIP1195	DIP1195	Putative pseudouridine synthase B	[TP0336-TP0459 (0.6079956)]
COG0465	COG0465	DIP2002	DIP2002	Cell division protein {UniProtKB/TrEMBL:Q6NF92}	DIP2002	DIP2002	Cell division protein {UniProtKB/TrEMBL:Q6NF92}	[TP0330-TP0330 (0.73856413)]
COG0860	COG1192	DIP2375	DIP2375	Putative hydrolase {UniProtKB/TrEMBL:Q6NEA1}	DIP2308	DIP2308	Hypothetical protein {UniProtKB/TrEMBL:Q6NEG6}	[TP0247-TP0272 (0.7527567)]
COG0860	COG1192	DIP2375	DIP2375	Putative hydrolase {UniProtKB/TrEMBL:Q6NEA1}	DIP1187	DIP1187	Putative regulatory protein	[TP0247-TP0272 (0.7527567)]
COG0860	COG1192	DIP2375	DIP2375	Putative hydrolase {UniProtKB/TrEMBL:Q6NEA1}	DIP2377	DIP2377	Putative chromosome partitioning protein	[TP0247-TP0272 (0.7527567)]
COG0242	COG0272	DIP1323	DIP1323	Peptide deformylase {UniProtKB/TrEMBL:Q6NH22}	DIP1077	DIP1077	DNA ligase {UniProtKB/TrEMBL:Q6NHQ4}	[TP0757-TP0634 (0.68197167)]
COG0242	COG0272	DIP2045	DIP2045	Peptide deformylase {UniProtKB/TrEMBL:Q6NF56}	DIP1077	DIP1077	DNA ligase {UniProtKB/TrEMBL:Q6NHQ4}	[TP0757-TP0634 (0.68197167)]
COG0265	COG0817	DIP0964	DIP0964	Putative protease {UniProtKB/TrEMBL:Q6NI15}	DIP1377	ruvC	Crossover junction endodeoxyribonuclease ruvC (EC 3.1.22.4) (Holliday junction nuclease ruvC) (Holliday junction resolvase ruvC)	[TP0773-TP0517 (0.5118523)]
COG0265	COG0817	DIP0307	DIP0307	Putative serine protease	DIP1377	ruvC	Crossover junction endodeoxyribonuclease ruvC (EC 3.1.22.4) (Holliday junction nuclease ruvC) (Holliday junction resolvase ruvC)	[TP0773-TP0517 (0.5118523)]
COG0265	COG0817	DIP0856	DIP0856	Putative serine protease	DIP1377	ruvC	Crossover junction endodeoxyribonuclease ruvC (EC 3.1.22.4) (Holliday junction nuclease ruvC) (Holliday junction resolvase ruvC)	[TP0773-TP0517 (0.5118523)]
COG0265	COG0817	DIP0350	DIP0350	Putative secreted protease	DIP1377	ruvC	Crossover junction endodeoxyribonuclease ruvC (EC 3.1.22.4) (Holliday junction nuclease ruvC) (Holliday junction resolvase ruvC)	[TP0773-TP0517 (0.5118523)]
COG0187	COG0358	DIP0005	DIP0005	DNA gyrase subunit B {UniProtKB/TrEMBL:Q6NKL3}	DIP1699	DIP1699	DNA primase {UniProtKB/TrEMBL:Q6NG34}	[TP1006-TP0492 (0.55112576)]
COG1154	COG2812	DIP1397	DIP1397	1-deoxy-D-xylulose 5-phosphate synthase	DIP0259	DIP0259	DNA polymerase III subunit gamma/tau	[TP0824-TP1005 (0.68180764)]
COG0237	COG0552	DIP1152	coaE	Dephospho-CoA kinase (EC 2.7.1.24) (Dephosphocoenzyme A kinase)	DIP1538	DIP1538	Putative cell division protein	[TP0296-TP0578 (0.7885255)]
COG0080	COG0265	DIP0432	rplK	50S ribosomal protein L11	DIP0856	DIP0856	Putative serine protease	[TP0237-TP0773 (0.6164146)]
COG0080	COG0265	DIP0432	rplK	50S ribosomal protein L11	DIP0964	DIP0964	Putative protease {UniProtKB/TrEMBL:Q6NI15}	[TP0237-TP0773 (0.6164146)]
COG0080	COG0265	DIP0432	rplK	50S ribosomal protein L11	DIP0307	DIP0307	Putative serine protease	[TP0237-TP0773 (0.6164146)]
COG0080	COG0265	DIP0432	rplK	50S ribosomal protein L11	DIP0350	DIP0350	Putative secreted protease	[TP0237-TP0773 (0.6164146)]
COG2812	COG2812	DIP0259	DIP0259	DNA polymerase III subunit gamma/tau	DIP0259	DIP0259	DNA polymerase III subunit gamma/tau	[TP1005-TP1005 (0.52391654)]
COG0223	COG0234	DIP1322	fmt	Methionyl-tRNA formyltransferase (EC 2.1.2.9)	DIP0575	groS	10 kDa chaperonin (Protein Cpn10) (groES protein)	[TP0756-TP1013 (0.64276713)]
COG0357	COG0459	DIP2378	gidB	Methyltransferase gidB (EC 2.1.-.-) (Glucose-inhibited division protein B)	DIP0576	groL1	60 kDa chaperonin 1 (Protein Cpn60 1) (groEL protein 1)	[TP0946-TP0030 (0.68326145)]
COG0357	COG0459	DIP2378	gidB	Methyltransferase gidB (EC 2.1.-.-) (Glucose-inhibited division protein B)	DIP2020	groL2	60 kDa chaperonin 2 (Protein Cpn60 2) (groEL protein 2)	[TP0946-TP0030 (0.68326145)]
COG0223	COG0242	DIP1322	fmt	Methionyl-tRNA formyltransferase (EC 2.1.2.9)	DIP1323	DIP1323	Peptide deformylase {UniProtKB/TrEMBL:Q6NH22}	[TP0756-TP0757 (0.8300303)]
COG0223	COG0242	DIP1322	fmt	Methionyl-tRNA formyltransferase (EC 2.1.2.9)	DIP2045	DIP2045	Peptide deformylase {UniProtKB/TrEMBL:Q6NF56}	[TP0756-TP0757 (0.8300303)]
COG0233	COG0359	DIP1505	frr	Ribosome recycling factor (Ribosome-releasing factor) (RRF)	DIP2289	rplI	50S ribosomal protein L9	[TP0604-TP0060 (0.5105792)]
COG0552	COG1061	DIP1538	DIP1538	Putative cell division protein	DIP0772	DIP0772	Putative ATP-dependent DNA helicase	[TP0578-TP0380 (0.62695336)]
COG0552	COG1061	DIP1538	DIP1538	Putative cell division protein	DIP1408	DIP1408	Hypothetical protein {UniProtKB/TrEMBL:Q6NGU2}	[TP0578-TP0380 (0.62695336)]
COG0265	COG0492	DIP0964	DIP0964	Putative protease {UniProtKB/TrEMBL:Q6NI15}	DIP2373	DIP2373	Thioredoxin reductase {UniProtKB/TrEMBL:Q6NEA3}	[TP0773-TP0814 (0.6926654)]
COG0265	COG0492	DIP0307	DIP0307	Putative serine protease	DIP2373	DIP2373	Thioredoxin reductase {UniProtKB/TrEMBL:Q6NEA3}	[TP0773-TP0814 (0.6926654)]
COG0265	COG0492	DIP0350	DIP0350	Putative secreted protease	DIP2373	DIP2373	Thioredoxin reductase {UniProtKB/TrEMBL:Q6NEA3}	[TP0773-TP0814 (0.6926654)]
COG0265	COG0492	DIP0856	DIP0856	Putative serine protease	DIP2373	DIP2373	Thioredoxin reductase {UniProtKB/TrEMBL:Q6NEA3}	[TP0773-TP0814 (0.6926654)]
COG0153	COG0242	DIP1674	DIP1674	Hypothetical protein {UniProtKB/TrEMBL:Q6NG57}	DIP1323	DIP1323	Peptide deformylase {UniProtKB/TrEMBL:Q6NH22}	[TP0418-TP0757 (0.51512045)]
COG0153	COG0242	DIP1674	DIP1674	Hypothetical protein {UniProtKB/TrEMBL:Q6NG57}	DIP2045	DIP2045	Peptide deformylase {UniProtKB/TrEMBL:Q6NF56}	[TP0418-TP0757 (0.51512045)]
COG0153	COG0242	DIP1015	DIP1015	Galactokinase {UniProtKB/TrEMBL:Q6NHW5}	DIP1323	DIP1323	Peptide deformylase {UniProtKB/TrEMBL:Q6NH22}	[TP0418-TP0757 (0.51512045)]
COG0153	COG0242	DIP1015	DIP1015	Galactokinase {UniProtKB/TrEMBL:Q6NHW5}	DIP2045	DIP2045	Peptide deformylase {UniProtKB/TrEMBL:Q6NF56}	[TP0418-TP0757 (0.51512045)]
COG0465	COG0772	DIP2002	DIP2002	Cell division protein {UniProtKB/TrEMBL:Q6NF92}	DIP0056	DIP0056	Probable cell division protein	[TP0330-TP0387 (0.8016956)]
COG0465	COG0772	DIP2002	DIP2002	Cell division protein {UniProtKB/TrEMBL:Q6NF92}	DIP1599	DIP1599	Putative cell division protein	[TP0330-TP0387 (0.8016956)]
COG0234	COG0792	DIP0575	groS	10 kDa chaperonin (Protein Cpn10) (groES protein)	DIP1513	DIP1513	Hypothetical protein {UniProtKB/TrEMBL:Q6NGK0}	[TP1013-TP0913 (0.7815084)]
COG0192	COG0217	DIP1325	metK	S-adenosylmethionine synthetase (EC 2.5.1.6) (Methionine adenosyltransferase) (AdoMet synthetase) (MAT)	DIP1378	DIP1378	Hypothetical UPF0082 protein DIP1378	[TP0794-TP0474 (0.71912634)]
COG0201	COG2239	DIP0540	DIP0540	Preprotein translocase SecY subunit	DIP0999	DIP0999	Hypothetical protein {UniProtKB/TrEMBL:Q6NHY1}	[TP0208-TP0917 (0.5527395)]
COG0860	COG1214	DIP2375	DIP2375	Putative hydrolase {UniProtKB/TrEMBL:Q6NEA1}	DIP0572	DIP0572	Hypothetical protein {UniProtKB/TrEMBL:Q6NJ41}	[TP0247-TP0876 (0.6334264)]
COG0477	COG0845	DIP2166	DIP2166	Putative ABC transport system permease protein	DIP0483	DIP0483	Putative secreted protein	[TP0840-TP0965 (0.8653204)]
COG0477	COG0845	DIP1663	DIP1663	Probable MFS-transporter	DIP0483	DIP0483	Putative secreted protein	[TP0840-TP0965 (0.8653204)]
COG0477	COG0845	DIP1562	DIP1562	Putative transport membrane protein	DIP0483	DIP0483	Putative secreted protein	[TP0840-TP0965 (0.8653204)]
COG0477	COG0845	DIP1752	DIP1752	Putative antibiotic resistance related transport	DIP0483	DIP0483	Putative secreted protein	[TP0840-TP0965 (0.8653204)]
COG0477	COG0845	DIP2168	DIP2168	Probable integral membrane transport protein	DIP0483	DIP0483	Putative secreted protein	[TP0840-TP0965 (0.8653204)]
COG0477	COG0845	DIP0272	DIP0272	Putative antibiotic resistance protein	DIP0483	DIP0483	Putative secreted protein	[TP0840-TP0965 (0.8653204)]
COG0477	COG0845	DIP1082	DIP1082	Transmembrane efflux protein, major facilitator	DIP0483	DIP0483	Putative secreted protein	[TP0840-TP0965 (0.8653204)]
COG0477	COG0845	DIP1941	DIP1941	Putative membrane protein	DIP0483	DIP0483	Putative secreted protein	[TP0840-TP0965 (0.8653204)]
COG0477	COG0845	DIP0936	DIP0936	Putative drug transport membrane protein	DIP0483	DIP0483	Putative secreted protein	[TP0840-TP0965 (0.8653204)]
COG0477	COG0845	DIP0323	DIP0323	Putative ABC transport system membrane protein	DIP0483	DIP0483	Putative secreted protein	[TP0840-TP0965 (0.8653204)]
COG0477	COG0845	DIP2287	DIP2287	Putative integral membrane transport protein	DIP0483	DIP0483	Putative secreted protein	[TP0840-TP0965 (0.8653204)]
COG0305	COG2812	DIP2288	DIP2288	Replicative DNA helicase	DIP0259	DIP0259	DNA polymerase III subunit gamma/tau	[TP0058-TP1005 (0.7130585)]
COG0188	COG0526	DIP0009	DIP0009	DNA gyrase subunit A {UniProtKB/TrEMBL:Q6NKK9}	DIP2374	DIP2374	Thioredoxin {UniProtKB/TrEMBL:Q6NEA2}	[TP0005-TP0100 (0.7885434)]
COG0188	COG0526	DIP0009	DIP0009	DNA gyrase subunit A {UniProtKB/TrEMBL:Q6NKK9}	DIP0305	DIP0305	Putative secreted protein	[TP0005-TP0100 (0.7885434)]
COG0188	COG0526	DIP0009	DIP0009	DNA gyrase subunit A {UniProtKB/TrEMBL:Q6NKK9}	DIP0399	DIP0399	Hypothetical protein {UniProtKB/TrEMBL:Q6NJK2}	[TP0005-TP0100 (0.7885434)]
COG0188	COG0526	DIP0009	DIP0009	DNA gyrase subunit A {UniProtKB/TrEMBL:Q6NKK9}	DIP0411	DIP0411	Putative electron transport related protein	[TP0005-TP0100 (0.7885434)]
COG0188	COG0526	DIP0009	DIP0009	DNA gyrase subunit A {UniProtKB/TrEMBL:Q6NKK9}	DIP2284	DIP2284	Putative thioredoxin {UniProtKB/TrEMBL:Q6NEJ0}	[TP0005-TP0100 (0.7885434)]
COG0526	COG0771	DIP2284	DIP2284	Putative thioredoxin {UniProtKB/TrEMBL:Q6NEJ0}	DIP1600	murD	UDP-N-acetylmuramoylalanine--D-glutamate ligase (EC 6.3.2.9) (UDP-N- acetylmuramoyl-L-alanyl-D-glutamate synthetase) (D-glutamic acid- adding enzyme)	[TP0100-TP0903 (0.59509045)]
COG0526	COG0771	DIP0411	DIP0411	Putative electron transport related protein	DIP1600	murD	UDP-N-acetylmuramoylalanine--D-glutamate ligase (EC 6.3.2.9) (UDP-N- acetylmuramoyl-L-alanyl-D-glutamate synthetase) (D-glutamic acid- adding enzyme)	[TP0100-TP0903 (0.59509045)]
COG0526	COG0771	DIP0399	DIP0399	Hypothetical protein {UniProtKB/TrEMBL:Q6NJK2}	DIP1600	murD	UDP-N-acetylmuramoylalanine--D-glutamate ligase (EC 6.3.2.9) (UDP-N- acetylmuramoyl-L-alanyl-D-glutamate synthetase) (D-glutamic acid- adding enzyme)	[TP0100-TP0903 (0.59509045)]
COG0526	COG0771	DIP0305	DIP0305	Putative secreted protein	DIP1600	murD	UDP-N-acetylmuramoylalanine--D-glutamate ligase (EC 6.3.2.9) (UDP-N- acetylmuramoyl-L-alanyl-D-glutamate synthetase) (D-glutamic acid- adding enzyme)	[TP0100-TP0903 (0.59509045)]
COG0526	COG0771	DIP2374	DIP2374	Thioredoxin {UniProtKB/TrEMBL:Q6NEA2}	DIP1600	murD	UDP-N-acetylmuramoylalanine--D-glutamate ligase (EC 6.3.2.9) (UDP-N- acetylmuramoyl-L-alanyl-D-glutamate synthetase) (D-glutamic acid- adding enzyme)	[TP0100-TP0903 (0.59509045)]
COG0143	COG0845	DIP0872	metG	Methionyl-tRNA synthetase (EC 6.1.1.10) (Methionine--tRNA ligase) (MetRS)	DIP0483	DIP0483	Putative secreted protein	[TP0798-TP0965 (0.7246752)]
COG0762	COG2239	DIP1591	DIP1591	Putative membrane protein	DIP0999	DIP0999	Hypothetical protein {UniProtKB/TrEMBL:Q6NHY1}	[TP0668-TP0917 (0.5215956)]
COG0149	COG2239	DIP1308	DIP1308	Triosephosphate isomerase	DIP0999	DIP0999	Hypothetical protein {UniProtKB/TrEMBL:Q6NHY1}	[TP0537-TP0917 (0.5527395)]
COG0250	COG0772	DIP0431	DIP0431	Transcription antitermination protein nusG	DIP1599	DIP1599	Putative cell division protein	[TP0236-TP0387 (0.7470728)]
COG0250	COG0772	DIP0431	DIP0431	Transcription antitermination protein nusG	DIP0056	DIP0056	Probable cell division protein	[TP0236-TP0387 (0.7470728)]
COG0227	COG0740	DIP0851	rpmB	50S ribosomal protein L28	DIP1792	clpP2	ATP-dependent Clp protease proteolytic subunit 2 (EC 3.4.21.92) (Endopeptidase Clp 2)	[TP0362-TP0507 (0.75048)]
COG0227	COG0740	DIP0851	rpmB	50S ribosomal protein L28	DIP1791	clpP1	ATP-dependent Clp protease proteolytic subunit 1 (EC 3.4.21.92) (Endopeptidase Clp 1)	[TP0362-TP0507 (0.75048)]
COG0103	COG0211	DIP0562	DIP0562	30S ribosomal protein S9	DIP1780	rpmA	50S ribosomal protein L27	[TP1024-TP0743 (0.87139803)]
COG0621	COG2812	DIP1448	DIP1448	Hypothetical protein {UniProtKB/TrEMBL:Q6NGR0}	DIP0259	DIP0259	DNA polymerase III subunit gamma/tau	[TP0754-TP1005 (0.5550382)]
COG0693	COG0761	DIP2032	DIP2032	Putative protease {UniProtKB/TrEMBL:Q6NF66}	DIP0943	lytB	4-hydroxy-3-methylbut-2-enyl diphosphate reductase (EC 1.17.1.2)	[TP0445-TP0547 (0.53976095)]
COG0223	COG0664	DIP1322	fmt	Methionyl-tRNA formyltransferase (EC 2.1.2.9)	DIP0303	DIP0303	Putative transcription regulator	[TP0756-TP0995 (0.69102824)]
COG0305	COG2236	DIP2288	DIP2288	Replicative DNA helicase	DIP2058	DIP2058	Putative purine phosphoribosyltransferase	[TP0058-TP0050 (0.53343445)]
COG0773	COG0817	DIP1597	murC	UDP-N-acetylmuramate--L-alanine ligase (EC 6.3.2.8) (UDP-N- acetylmuramoyl-L-alanine synthetase)	DIP1377	ruvC	Crossover junction endodeoxyribonuclease ruvC (EC 3.1.22.4) (Holliday junction nuclease ruvC) (Holliday junction resolvase ruvC)	[TP0341-TP0517 (0.7285616)]
COG0272	COG0773	DIP1077	DIP1077	DNA ligase {UniProtKB/TrEMBL:Q6NHQ4}	DIP1597	murC	UDP-N-acetylmuramate--L-alanine ligase (EC 6.3.2.8) (UDP-N- acetylmuramoyl-L-alanine synthetase)	[TP0634-TP0341 (0.8201813)]
COG2011	COG2239	DIP0608	DIP0608	Putative ABC transport system membrane protein	DIP0999	DIP0999	Hypothetical protein {UniProtKB/TrEMBL:Q6NHY1}	[TP0119-TP0917 (0.63653934)]
COG0124	COG0465	DIP1360	hisS	Histidyl-tRNA synthetase (EC 6.1.1.21) (Histidine--tRNA ligase) (HisRS)	DIP2002	DIP2002	Cell division protein {UniProtKB/TrEMBL:Q6NF92}	[TP0641-TP0330 (0.76316583)]
COG0257	COG0719	DIP1872	DIP1872	50S ribosomal protein L36	DIP1295	DIP1295	Hypothetical protein {UniProtKB/TrEMBL:Q6NH51}	[TP0209-TP0612 (0.6772987)]
COG0257	COG0719	DIP1872	DIP1872	50S ribosomal protein L36	DIP1294	DIP1294	Hypothetical protein {UniProtKB/TrEMBL:Q6NH52}	[TP0209-TP0612 (0.6772987)]
COG0493	COG1488	DIP2056	DIP2056	Putative ferredoxin/ferredoxin-NADP reductase	DIP1858	DIP1858	Hypothetical protein {UniProtKB/TrEMBL:Q6NFM9}	[TP0735-TP0628 (0.6598422)]
COG0493	COG1488	DIP2132	DIP2132	Putative oxidoreductase	DIP1858	DIP1858	Hypothetical protein {UniProtKB/TrEMBL:Q6NFM9}	[TP0735-TP0628 (0.6598422)]
COG0173	COG0493	DIP1353	aspS	Aspartyl-tRNA synthetase (EC 6.1.1.12) (Aspartate--tRNA ligase) (AspRS)	DIP2056	DIP2056	Putative ferredoxin/ferredoxin-NADP reductase	[TP0985-TP0735 (0.50901)]
COG0173	COG0493	DIP1353	aspS	Aspartyl-tRNA synthetase (EC 6.1.1.12) (Aspartate--tRNA ligase) (AspRS)	DIP2132	DIP2132	Putative oxidoreductase	[TP0985-TP0735 (0.50901)]
COG0275	COG0820	DIP1606	mraW	S-adenosyl-methyltransferase mraW (EC 2.1.1.-)	DIP1502	DIP1502	Hypothetical protein {UniProtKB/TrEMBL:Q6NGK9}	[TP0384-TP0068 (0.79878455)]
COG0242	COG0360	DIP2045	DIP2045	Peptide deformylase {UniProtKB/TrEMBL:Q6NF56}	DIP2291	rpsF	30S ribosomal protein S6	[TP0757-TP0063 (0.54983324)]
COG0242	COG0360	DIP1323	DIP1323	Peptide deformylase {UniProtKB/TrEMBL:Q6NH22}	DIP2291	rpsF	30S ribosomal protein S6	[TP0757-TP0063 (0.54983324)]
COG0267	COG0357	DIP0850	DIP0850	50S ribosomal protein L33 type 1	DIP2378	gidB	Methyltransferase gidB (EC 2.1.-.-) (Glucose-inhibited division protein B)	[TP0234-TP0946 (0.6249908)]
COG0234	COG0772	DIP0575	groS	10 kDa chaperonin (Protein Cpn10) (groES protein)	DIP0056	DIP0056	Probable cell division protein	[TP1013-TP0387 (0.81326103)]
COG0234	COG0772	DIP0575	groS	10 kDa chaperonin (Protein Cpn10) (groES protein)	DIP1599	DIP1599	Putative cell division protein	[TP1013-TP0387 (0.81326103)]
COG0305	COG1595	DIP2288	DIP2288	Replicative DNA helicase	DIP0709	DIP0709	RNA polymerase sigma-E factor	[TP0058-TP0092 (0.74082893)]
COG0305	COG1595	DIP2288	DIP2288	Replicative DNA helicase	DIP0994	DIP0994	Putative ECF family RNA polymerase sigma factor	[TP0058-TP0092 (0.74082893)]
COG0305	COG1595	DIP2288	DIP2288	Replicative DNA helicase	DIP0577	DIP0577	Putative RNA-polymerase sigma factor	[TP0058-TP0092 (0.74082893)]
COG0305	COG1595	DIP2288	DIP2288	Replicative DNA helicase	DIP2372	DIP2372	Putative RNA polymerase sigma factor	[TP0058-TP0092 (0.74082893)]
COG0305	COG1595	DIP2288	DIP2288	Replicative DNA helicase	DIP0099	DIP0099	Putative RNA polymerase sigma factor	[TP0058-TP0092 (0.74082893)]
COG0305	COG1595	DIP2288	DIP2288	Replicative DNA helicase	DIP0880	DIP0880	Putative RNA polymerase sigma factor	[TP0058-TP0092 (0.74082893)]
COG0305	COG1595	DIP2288	DIP2288	Replicative DNA helicase	DIP0280	DIP0280	Putative RNA polymerase sigma factor	[TP0058-TP0092 (0.74082893)]
COG0228	COG0250	DIP1532	rpsP	30S ribosomal protein S16	DIP0431	DIP0431	Transcription antitermination protein nusG	[TP0905-TP0236 (0.7099409)]
COG0465	COG0532	DIP2002	DIP2002	Cell division protein {UniProtKB/TrEMBL:Q6NF92}	DIP1477	infB	Translation initiation factor IF-2	[TP0330-TP0891 (0.8751731)]
COG0265	COG1381	DIP0856	DIP0856	Putative serine protease	DIP1713	DIP1713	Putative DNA-repair related protein	[TP0773-TP0636 (0.870009)]
COG0265	COG1381	DIP0307	DIP0307	Putative serine protease	DIP1713	DIP1713	Putative DNA-repair related protein	[TP0773-TP0636 (0.870009)]
COG0265	COG1381	DIP0964	DIP0964	Putative protease {UniProtKB/TrEMBL:Q6NI15}	DIP1713	DIP1713	Putative DNA-repair related protein	[TP0773-TP0636 (0.870009)]
COG0265	COG1381	DIP0350	DIP0350	Putative secreted protease	DIP1713	DIP1713	Putative DNA-repair related protein	[TP0773-TP0636 (0.870009)]
COG1186	COG1925	DIP0746	prfB	Peptide chain release factor 2 (RF-2)	DIP1435	DIP1435	Putative carbohydrate carrier protein	[TP0576-TP0589 (0.79878455)]
COG0195	COG1643	DIP1479	DIP1479	Putative N utilization related protein	DIP0131	DIP0131	Putative ATP-dependent helicase	[TP0892-TP0526 (0.71912634)]
COG0195	COG1643	DIP1479	DIP1479	Putative N utilization related protein	DIP1423	DIP1423	Putative ATP-dependent helicase	[TP0892-TP0526 (0.71912634)]
COG0705	COG1187	DIP1854	DIP1854	Putative membrane protein	DIP1195	DIP1195	Putative pseudouridine synthase B	[TP0982-TP0459 (0.6079956)]
COG0705	COG1187	DIP0027	DIP0027	Putative membrane protein	DIP1195	DIP1195	Putative pseudouridine synthase B	[TP0982-TP0459 (0.6079956)]
COG1196	COG2236	DIP1540	DIP1540	SMC protein {UniProtKB/TrEMBL:Q84F13}	DIP2058	DIP2058	Putative purine phosphoribosyltransferase	[TP0367-TP0050 (0.68145895)]
COG0782	COG0860	DIP0925	DIP0925	Transcription elongation factor	DIP2375	DIP2375	Putative hydrolase {UniProtKB/TrEMBL:Q6NEA1}	[TP0019-TP0247 (0.7668169)]
COG0322	COG0353	DIP1314	uvrC	UvrABC system protein C (Protein uvrC) (Excinuclease ABC subunit C)	DIP0261	recR	Recombination protein recR	[TP0472-TP1004 (0.53674763)]
COG0771	COG1595	DIP1600	murD	UDP-N-acetylmuramoylalanine--D-glutamate ligase (EC 6.3.2.9) (UDP-N- acetylmuramoyl-L-alanyl-D-glutamate synthetase) (D-glutamic acid- adding enzyme)	DIP0994	DIP0994	Putative ECF family RNA polymerase sigma factor	[TP0903-TP0092 (0.6651206)]
COG0771	COG1595	DIP1600	murD	UDP-N-acetylmuramoylalanine--D-glutamate ligase (EC 6.3.2.9) (UDP-N- acetylmuramoyl-L-alanyl-D-glutamate synthetase) (D-glutamic acid- adding enzyme)	DIP0280	DIP0280	Putative RNA polymerase sigma factor	[TP0903-TP0092 (0.6651206)]
COG0771	COG1595	DIP1600	murD	UDP-N-acetylmuramoylalanine--D-glutamate ligase (EC 6.3.2.9) (UDP-N- acetylmuramoyl-L-alanyl-D-glutamate synthetase) (D-glutamic acid- adding enzyme)	DIP0880	DIP0880	Putative RNA polymerase sigma factor	[TP0903-TP0092 (0.6651206)]
COG0771	COG1595	DIP1600	murD	UDP-N-acetylmuramoylalanine--D-glutamate ligase (EC 6.3.2.9) (UDP-N- acetylmuramoyl-L-alanyl-D-glutamate synthetase) (D-glutamic acid- adding enzyme)	DIP2372	DIP2372	Putative RNA polymerase sigma factor	[TP0903-TP0092 (0.6651206)]
COG0771	COG1595	DIP1600	murD	UDP-N-acetylmuramoylalanine--D-glutamate ligase (EC 6.3.2.9) (UDP-N- acetylmuramoyl-L-alanyl-D-glutamate synthetase) (D-glutamic acid- adding enzyme)	DIP0099	DIP0099	Putative RNA polymerase sigma factor	[TP0903-TP0092 (0.6651206)]
COG0771	COG1595	DIP1600	murD	UDP-N-acetylmuramoylalanine--D-glutamate ligase (EC 6.3.2.9) (UDP-N- acetylmuramoyl-L-alanyl-D-glutamate synthetase) (D-glutamic acid- adding enzyme)	DIP0577	DIP0577	Putative RNA-polymerase sigma factor	[TP0903-TP0092 (0.6651206)]
COG0771	COG1595	DIP1600	murD	UDP-N-acetylmuramoylalanine--D-glutamate ligase (EC 6.3.2.9) (UDP-N- acetylmuramoyl-L-alanyl-D-glutamate synthetase) (D-glutamic acid- adding enzyme)	DIP0709	DIP0709	RNA polymerase sigma-E factor	[TP0903-TP0092 (0.6651206)]
COG0188	COG0305	DIP0009	DIP0009	DNA gyrase subunit A {UniProtKB/TrEMBL:Q6NKK9}	DIP2288	DIP2288	Replicative DNA helicase	[TP0005-TP0058 (0.73312306)]
COG1825	COG2812	DIP0901	ctc	50S ribosomal protein L25 (General stress protein CTC)	DIP0259	DIP0259	DNA polymerase III subunit gamma/tau	[TP0372-TP1005 (0.6540257)]
COG0024	COG1121	DIP0542	DIP0542	Methionine aminopeptidase	DIP0170	DIP0170	Putative membrane protein	[TP0842-TP0164 (0.77940726)]
COG0024	COG1121	DIP0542	DIP0542	Methionine aminopeptidase	DIP0616	DIP0616	Putative ABC transport system ATP-binding protein	[TP0842-TP0164 (0.77940726)]
COG0024	COG1121	DIP1496	DIP1496	Methionine aminopeptidase	DIP0616	DIP0616	Putative ABC transport system ATP-binding protein	[TP0842-TP0164 (0.77940726)]
COG0024	COG1121	DIP1496	DIP1496	Methionine aminopeptidase	DIP0440	DIP0440	Putative ABC transport system ATP-binding protein	[TP0842-TP0164 (0.77940726)]
COG0024	COG1121	DIP1496	DIP1496	Methionine aminopeptidase	DIP0170	DIP0170	Putative membrane protein	[TP0842-TP0164 (0.77940726)]
COG0024	COG1121	DIP0542	DIP0542	Methionine aminopeptidase	DIP0440	DIP0440	Putative ABC transport system ATP-binding protein	[TP0842-TP0164 (0.77940726)]
COG0361	COG1214	DIP0545	infA	Translation initiation factor IF-1	DIP0572	DIP0572	Hypothetical protein {UniProtKB/TrEMBL:Q6NJ41}	[TP0097-TP0876 (0.56457245)]
COG1643	COG2137	DIP0131	DIP0131	Putative ATP-dependent helicase	DIP1449	recX	Regulatory protein recX	[TP0526-TP1023 (0.64955014)]
COG1643	COG2137	DIP1423	DIP1423	Putative ATP-dependent helicase	DIP1449	recX	Regulatory protein recX	[TP0526-TP1023 (0.64955014)]
COG0255	COG1011	DIP0481	rpmC	50S ribosomal protein L29	DIP0701	DIP0701	Hypothetical protein {UniProtKB/TrEMBL:Q6NIR6}	[TP0197-TP0158 (0.6077605)]
COG1108	COG2239	DIP0441	DIP0441	Putative membrane protein	DIP0999	DIP0999	Hypothetical protein {UniProtKB/TrEMBL:Q6NHY1}	[TP0165-TP0917 (0.5215956)]
COG1108	COG2239	DIP0172	DIP0172	Putative membrane protein	DIP0999	DIP0999	Hypothetical protein {UniProtKB/TrEMBL:Q6NHY1}	[TP0165-TP0917 (0.5215956)]
COG1108	COG2239	DIP0617	DIP0617	Putative ABC transport system membrane protein	DIP0999	DIP0999	Hypothetical protein {UniProtKB/TrEMBL:Q6NHY1}	[TP0165-TP0917 (0.5215956)]
COG1108	COG2239	DIP0171	DIP0171	Putative membrane protein	DIP0999	DIP0999	Hypothetical protein {UniProtKB/TrEMBL:Q6NHY1}	[TP0165-TP0917 (0.5215956)]
COG1108	COG2239	DIP0618	DIP0618	Putative ABC transport system membrane protein	DIP0999	DIP0999	Hypothetical protein {UniProtKB/TrEMBL:Q6NHY1}	[TP0165-TP0917 (0.5215956)]
COG0546	COG0739	DIP1682	DIP1682	Putative phosphoglycolate phosphatase	DIP0836	DIP0836	Hypothetical protein {UniProtKB/TrEMBL:Q6NIE1}	[TP0554-TP0782 (0.73069036)]
COG0546	COG0739	DIP1682	DIP1682	Putative phosphoglycolate phosphatase	DIP1509	DIP1509	Putative secreted protein	[TP0554-TP0782 (0.73069036)]
COG0242	COG1187	DIP1323	DIP1323	Peptide deformylase {UniProtKB/TrEMBL:Q6NH22}	DIP1195	DIP1195	Putative pseudouridine synthase B	[TP0757-TP0459 (0.5284328)]
COG0242	COG1187	DIP2045	DIP2045	Peptide deformylase {UniProtKB/TrEMBL:Q6NF56}	DIP1195	DIP1195	Putative pseudouridine synthase B	[TP0757-TP0459 (0.5284328)]
COG0420	COG0739	DIP1025	DIP1025	Putative exonuclease, SbcD-family	DIP1509	DIP1509	Putative secreted protein	[TP0626-TP0782 (0.7781429)]
COG0420	COG0739	DIP1025	DIP1025	Putative exonuclease, SbcD-family	DIP0836	DIP0836	Hypothetical protein {UniProtKB/TrEMBL:Q6NIE1}	[TP0626-TP0782 (0.7781429)]
COG1385	COG2812	DIP1719	DIP1719	Hypothetical protein {UniProtKB/TrEMBL:Q6NG15}	DIP0259	DIP0259	DNA polymerase III subunit gamma/tau	[TP0276-TP1005 (0.66627616)]
COG0217	COG0739	DIP1378	DIP1378	Hypothetical UPF0082 protein DIP1378	DIP0836	DIP0836	Hypothetical protein {UniProtKB/TrEMBL:Q6NIE1}	[TP0474-TP0864 (0.82349855)]
COG0217	COG0739	DIP1378	DIP1378	Hypothetical UPF0082 protein DIP1378	DIP1509	DIP1509	Putative secreted protein	[TP0474-TP0864 (0.82349855)]
COG0242	COG0254	DIP1323	DIP1323	Peptide deformylase {UniProtKB/TrEMBL:Q6NH22}	DIP0852	rpmE	50S ribosomal protein L31 type B	[TP0757-TP0255 (0.6434887)]
COG0242	COG0254	DIP2045	DIP2045	Peptide deformylase {UniProtKB/TrEMBL:Q6NF56}	DIP0852	rpmE	50S ribosomal protein L31 type B	[TP0757-TP0255 (0.6434887)]
COG0442	COG1466	DIP1482	DIP1482	Prolyl-tRNA synthetase {UniProtKB/TrEMBL:Q6NGM7}	DIP1769	DIP1769	Hypothetical protein {UniProtKB/TrEMBL:Q6NFW7}	[TP0160-TP0588 (0.66563916)]
COG0785	COG2239	DIP0412	DIP0412	Putative cytochrome C biogenesis protein	DIP0999	DIP0999	Hypothetical protein {UniProtKB/TrEMBL:Q6NHY1}	[TP0101-TP0917 (0.5215956)]
COG0705	COG2239	DIP1854	DIP1854	Putative membrane protein	DIP0999	DIP0999	Hypothetical protein {UniProtKB/TrEMBL:Q6NHY1}	[TP0982-TP0917 (0.5527395)]
COG0705	COG2239	DIP0027	DIP0027	Putative membrane protein	DIP0999	DIP0999	Hypothetical protein {UniProtKB/TrEMBL:Q6NHY1}	[TP0982-TP0917 (0.5527395)]
COG0305	COG0593	DIP2288	DIP2288	Replicative DNA helicase	DIP0001	dnaA	Chromosomal replication initiator protein dnaA	[TP0058-TP0001 (0.9013428)]
COG0772	COG2239	DIP1599	DIP1599	Putative cell division protein	DIP0999	DIP0999	Hypothetical protein {UniProtKB/TrEMBL:Q6NHY1}	[TP0501-TP0917 (0.53388965), TP0387-TP0917 (0.61041105)]
COG0772	COG2239	DIP0056	DIP0056	Probable cell division protein	DIP0999	DIP0999	Hypothetical protein {UniProtKB/TrEMBL:Q6NHY1}	[TP0501-TP0917 (0.53388965), TP0387-TP0917 (0.61041105)]
COG0178	COG1197	DIP1159	DIP1159	Excinuclease ABC subunit A	DIP0911	DIP0911	Transcription-repair coupling factor	[TP0514-TP0344 (0.9414915)]
COG0178	COG1197	DIP2031	DIP2031	Putative excinuclease ABC subunit A2	DIP0911	DIP0911	Transcription-repair coupling factor	[TP0514-TP0344 (0.9414915)]
COG0264	COG0544	DIP1507	tsf	Elongation factor Ts (EF-Ts)	DIP1793	tig	Trigger factor {UniProtKB/Swiss-Prot:Q6NFU3}	[TP0605-TP0506 (0.9100214)]
COG0495	COG1475	DIP2320	leuS	Leucyl-tRNA synthetase (EC 6.1.1.4) (Leucine--tRNA ligase) (LeuRS)	DIP2376	DIP2376	Putative chromosome partitioning protein	[TP0586-TP0271 (0.63095015)]
COG0099	COG0216	DIP0546	rpsM	30S ribosomal protein S13	DIP1041	DIP1041	Peptide chain release factor 1	[TP0210-TP0051 (0.8775348)]
COG0803	COG1268	DIP0169	DIP0169	Putative secreted protein	DIP1452	DIP1452	Putative membrane protein	[TP0034-TP0228 (0.8514437)]
COG0803	COG1268	DIP0173	DIP0173	Putative membrane protein	DIP1452	DIP1452	Putative membrane protein	[TP0034-TP0228 (0.8514437)]
COG0803	COG1268	DIP0615	DIP0615	Putative ABC transport system exported protein	DIP1452	DIP1452	Putative membrane protein	[TP0034-TP0228 (0.8514437)]
COG0442	COG0552	DIP1482	DIP1482	Prolyl-tRNA synthetase {UniProtKB/TrEMBL:Q6NGM7}	DIP1538	DIP1538	Putative cell division protein	[TP0160-TP0578 (0.56216276)]
COG0242	COG0319	DIP2045	DIP2045	Peptide deformylase {UniProtKB/TrEMBL:Q6NF56}	DIP1717	DIP1717	UPF0054 protein DIP1717	[TP0757-TP0650 (0.630912)]
COG0242	COG0319	DIP1323	DIP1323	Peptide deformylase {UniProtKB/TrEMBL:Q6NH22}	DIP1717	DIP1717	UPF0054 protein DIP1717	[TP0757-TP0650 (0.630912)]
COG0178	COG0845	DIP2031	DIP2031	Putative excinuclease ABC subunit A2	DIP0483	DIP0483	Putative secreted protein	[TP0514-TP0965 (0.87363523)]
COG0178	COG0845	DIP1159	DIP1159	Excinuclease ABC subunit A	DIP0483	DIP0483	Putative secreted protein	[TP0514-TP0965 (0.87363523)]
COG0465	COG0558	DIP2002	DIP2002	Cell division protein {UniProtKB/TrEMBL:Q6NF92}	DIP1386	DIP1386	Putative phosphatidyltransferase	[TP0765-TP0256 (0.8653493)]
COG0465	COG0558	DIP2002	DIP2002	Cell division protein {UniProtKB/TrEMBL:Q6NF92}	DIP1458	DIP1458	Putative phosphatidyltransferase	[TP0765-TP0256 (0.8653493)]
COG0024	COG0462	DIP0542	DIP0542	Methionine aminopeptidase	DIP0903	DIP0903	Ribose-phosphate pyrophosphokinase	[TP0842-TP0294 (0.8762697)]
COG0024	COG0462	DIP1496	DIP1496	Methionine aminopeptidase	DIP0903	DIP0903	Ribose-phosphate pyrophosphokinase	[TP0842-TP0294 (0.8762697)]
COG0125	COG0361	DIP0693	DIP0693	Putative thymidylate kinase	DIP0545	infA	Translation initiation factor IF-1	[TP0354-TP0097 (0.8382038)]
COG0319	COG0787	DIP1717	DIP1717	UPF0054 protein DIP1717	DIP0568	DIP0568	Putative alanine racemase	[TP0650-TP0681 (0.82058704)]
COG0036	COG2001	DIP1320	DIP1320	Ribulose-phosphate 3-epimerase	DIP1607	mraZ	Protein mraZ {UniProtKB/Swiss-Prot:Q6NGC0}	[TP0945-TP0383 (0.685165)]
COG0257	COG0472	DIP1872	DIP1872	50S ribosomal protein L36	DIP1601	mraY	Phospho-N-acetylmuramoyl-pentapeptide-transferase (EC 2.7.8.13) (UDP- MurNAc-pentapeptide phosphotransferase)	[TP0209-TP0345 (0.64932555)]
COG0257	COG0472	DIP1872	DIP1872	50S ribosomal protein L36	DIP1044	DIP1044	Glycosyl trasferase {UniProtKB/TrEMBL:Q6NHT7}	[TP0209-TP0345 (0.64932555)]
COG0024	COG0125	DIP1496	DIP1496	Methionine aminopeptidase	DIP0693	DIP0693	Putative thymidylate kinase	[TP0842-TP0354 (0.8096375)]
COG0024	COG0125	DIP0542	DIP0542	Methionine aminopeptidase	DIP0693	DIP0693	Putative thymidylate kinase	[TP0842-TP0354 (0.8096375)]
COG0618	COG1214	DIP1475	DIP1475	Hypothetical protein {UniProtKB/TrEMBL:Q6NGN4}	DIP0572	DIP0572	Hypothetical protein {UniProtKB/TrEMBL:Q6NJ41}	[TP0803-TP0876 (0.700686)]
COG0257	COG0779	DIP1872	DIP1872	50S ribosomal protein L36	DIP1480	DIP1480	Hypothetical UPF0090 protein DIP1480	[TP0209-TP0893 (0.7461857)]
COG0782	COG1057	DIP0925	DIP0925	Transcription elongation factor	DIP1775	DIP1775	Putative nicotinate-nucleotide	[TP0019-TP0741 (0.75909394)]
COG0090	COG1643	DIP0476	rplB	50S ribosomal protein L2	DIP1423	DIP1423	Putative ATP-dependent helicase	[TP0192-TP0526 (0.71912634)]
COG0090	COG1643	DIP0476	rplB	50S ribosomal protein L2	DIP0131	DIP0131	Putative ATP-dependent helicase	[TP0192-TP0526 (0.71912634)]
COG0012	COG0188	DIP0948	DIP0948	Putative ABC transport system ATP-binding protein	DIP0009	DIP0009	DNA gyrase subunit A {UniProtKB/TrEMBL:Q6NKK9}	[TP0124-TP0005 (0.7149395)]
COG0462	COG0492	DIP0903	DIP0903	Ribose-phosphate pyrophosphokinase	DIP2373	DIP2373	Thioredoxin reductase {UniProtKB/TrEMBL:Q6NEA3}	[TP0294-TP0814 (0.8323514)]
COG0124	COG0254	DIP1360	hisS	Histidyl-tRNA synthetase (EC 6.1.1.21) (Histidine--tRNA ligase) (HisRS)	DIP0852	rpmE	50S ribosomal protein L31 type B	[TP0641-TP0255 (0.65973145)]
COG0178	COG0272	DIP2031	DIP2031	Putative excinuclease ABC subunit A2	DIP1077	DIP1077	DNA ligase {UniProtKB/TrEMBL:Q6NHQ4}	[TP0514-TP0634 (0.7537598)]
COG0178	COG0272	DIP1159	DIP1159	Excinuclease ABC subunit A	DIP1077	DIP1077	DNA ligase {UniProtKB/TrEMBL:Q6NHQ4}	[TP0514-TP0634 (0.7537598)]
COG1135	COG1466	DIP0609	DIP0609	Putative ABC transport system ATP-binding protein	DIP1769	DIP1769	Hypothetical protein {UniProtKB/TrEMBL:Q6NFW7}	[TP0120-TP0588 (0.7896185)]
COG0242	COG0263	DIP1323	DIP1323	Peptide deformylase {UniProtKB/TrEMBL:Q6NH22}	DIP1777	proB	Glutamate 5-kinase (EC 2.7.2.11) (Gamma-glutamyl kinase) (GK)	[TP0757-TP0351 (0.5771584)]
COG0242	COG0263	DIP2045	DIP2045	Peptide deformylase {UniProtKB/TrEMBL:Q6NF56}	DIP1777	proB	Glutamate 5-kinase (EC 2.7.2.11) (Gamma-glutamyl kinase) (GK)	[TP0757-TP0351 (0.5771584)]
COG1115	COG2239	DIP1542	DIP1542	Putative amino acid carrier protein	DIP0999	DIP0999	Hypothetical protein {UniProtKB/TrEMBL:Q6NHY1}	[TP0414-TP0917 (0.53720385)]
COG1115	COG2239	DIP2251	DIP2251	Putative sodium/alanine symporter	DIP0999	DIP0999	Hypothetical protein {UniProtKB/TrEMBL:Q6NHY1}	[TP0414-TP0917 (0.53720385)]
COG0566	COG1589	DIP1164	DIP1164	Putative rRNA methyltransferase	DIP1596	DIP1596	Putative cell division protein	[TP0109-TP0388 (0.8512026)]
COG0566	COG1589	DIP2096	DIP2096	Putative RNA methylase family protein	DIP1596	DIP1596	Putative cell division protein	[TP0109-TP0388 (0.8512026)]
COG0566	COG1589	DIP1970	DIP1970	SpoU rRNA Methylase family protein	DIP1596	DIP1596	Putative cell division protein	[TP0109-TP0388 (0.8512026)]
COG0566	COG1589	DIP0781	DIP0781	Putative methyltransferase	DIP1596	DIP1596	Putative cell division protein	[TP0109-TP0388 (0.8512026)]
COG0124	COG0546	DIP1360	hisS	Histidyl-tRNA synthetase (EC 6.1.1.21) (Histidine--tRNA ligase) (HisRS)	DIP1682	DIP1682	Putative phosphoglycolate phosphatase	[TP0641-TP0554 (0.5196431)]
COG0257	COG0773	DIP1872	DIP1872	50S ribosomal protein L36	DIP1597	murC	UDP-N-acetylmuramate--L-alanine ligase (EC 6.3.2.8) (UDP-N- acetylmuramoyl-L-alanine synthetase)	[TP0209-TP0341 (0.6926446)]
COG0272	COG1879	DIP1077	DIP1077	DNA ligase {UniProtKB/TrEMBL:Q6NHQ4}	DIP0021	DIP0021	Putative solute-binding lipoprotein	[TP0634-TP0684 (0.56216276)]
COG0257	COG0681	DIP1872	DIP1872	50S ribosomal protein L36	DIP1516	DIP1516	Putative signal peptidase	[TP0209-TP0926 (0.69083804)]
COG0228	COG0546	DIP1532	rpsP	30S ribosomal protein S16	DIP1682	DIP1682	Putative phosphoglycolate phosphatase	[TP0905-TP0554 (0.5352583)]
COG0503	COG1488	DIP1369	apt	Adenine phosphoribosyltransferase (EC 2.4.2.7) (APRT)	DIP1858	DIP1858	Hypothetical protein {UniProtKB/TrEMBL:Q6NFM9}	[TP1039-TP0628 (0.6658587)]
COG0770	COG2001	DIP1602	DIP1602	UDP-N-acetylmuramoylalanyl-D-glutamyl-2,6-diamino	DIP1607	mraZ	Protein mraZ {UniProtKB/Swiss-Prot:Q6NGC0}	[TP0386-TP0383 (0.8315325)]
COG0234	COG0803	DIP0575	groS	10 kDa chaperonin (Protein Cpn10) (groES protein)	DIP0169	DIP0169	Putative secreted protein	[TP1013-TP0163 (0.67160416)]
COG0234	COG0803	DIP0575	groS	10 kDa chaperonin (Protein Cpn10) (groES protein)	DIP0615	DIP0615	Putative ABC transport system exported protein	[TP1013-TP0163 (0.67160416)]
COG0234	COG0803	DIP0575	groS	10 kDa chaperonin (Protein Cpn10) (groES protein)	DIP0173	DIP0173	Putative membrane protein	[TP1013-TP0163 (0.67160416)]
COG0153	COG1879	DIP1674	DIP1674	Hypothetical protein {UniProtKB/TrEMBL:Q6NG57}	DIP0021	DIP0021	Putative solute-binding lipoprotein	[TP0418-TP0684 (0.73427343)]
COG0153	COG1879	DIP1015	DIP1015	Galactokinase {UniProtKB/TrEMBL:Q6NHW5}	DIP0021	DIP0021	Putative solute-binding lipoprotein	[TP0418-TP0684 (0.73427343)]
COG0342	COG0546	DIP1372	DIP1372	Hypothetical protein secD	DIP1682	DIP1682	Putative phosphoglycolate phosphatase	[TP0410-TP0554 (0.6160348)]
COG0227	COG0492	DIP0851	rpmB	50S ribosomal protein L28	DIP2373	DIP2373	Thioredoxin reductase {UniProtKB/TrEMBL:Q6NEA3}	[TP0362-TP0814 (0.801083)]
COG0051	COG1192	DIP0472	rpsJ	30S ribosomal protein S10	DIP2308	DIP2308	Hypothetical protein {UniProtKB/TrEMBL:Q6NEG6}	[TP0188-TP0272 (0.7732025)]
COG0051	COG1192	DIP0472	rpsJ	30S ribosomal protein S10	DIP1187	DIP1187	Putative regulatory protein	[TP0188-TP0272 (0.7732025)]
COG0051	COG1192	DIP0472	rpsJ	30S ribosomal protein S10	DIP2377	DIP2377	Putative chromosome partitioning protein	[TP0188-TP0272 (0.7732025)]
COG0098	COG0803	DIP0527	rpsE	30S ribosomal protein S5	DIP0615	DIP0615	Putative ABC transport system exported protein	[TP0206-TP0163 (0.74372905)]
COG0098	COG0803	DIP0527	rpsE	30S ribosomal protein S5	DIP0173	DIP0173	Putative membrane protein	[TP0206-TP0163 (0.74372905)]
COG0098	COG0803	DIP0527	rpsE	30S ribosomal protein S5	DIP0169	DIP0169	Putative secreted protein	[TP0206-TP0163 (0.74372905)]
COG0442	COG0459	DIP1482	DIP1482	Prolyl-tRNA synthetase {UniProtKB/TrEMBL:Q6NGM7}	DIP0576	groL1	60 kDa chaperonin 1 (Protein Cpn60 1) (groEL protein 1)	[TP0160-TP0030 (0.7719589)]
COG0442	COG0459	DIP1482	DIP1482	Prolyl-tRNA synthetase {UniProtKB/TrEMBL:Q6NGM7}	DIP2020	groL2	60 kDa chaperonin 2 (Protein Cpn60 2) (groEL protein 2)	[TP0160-TP0030 (0.7719589)]
COG0255	COG1354	DIP0481	rpmC	50S ribosomal protein L29	DIP1188	DIP1188	Hypothetical protein {UniProtKB/TrEMBL:Q6NHF0}	[TP0197-TP0691 (0.70609456)]
COG0341	COG2239	DIP1371	DIP1371	Hypothetical protein secF	DIP0999	DIP0999	Hypothetical protein {UniProtKB/TrEMBL:Q6NHY1}	[TP0411-TP0917 (0.6093018)]
COG0217	COG0481	DIP1378	DIP1378	Hypothetical UPF0082 protein DIP1378	DIP1764	lepA	GTP-binding protein lepA	[TP0474-TP0510 (0.76600474)]
COG0178	COG0357	DIP1159	DIP1159	Excinuclease ABC subunit A	DIP2378	gidB	Methyltransferase gidB (EC 2.1.-.-) (Glucose-inhibited division protein B)	[TP0514-TP0946 (0.8569251)]
COG0178	COG0357	DIP2031	DIP2031	Putative excinuclease ABC subunit A2	DIP2378	gidB	Methyltransferase gidB (EC 2.1.-.-) (Glucose-inhibited division protein B)	[TP0514-TP0946 (0.8569251)]
COG0472	COG2239	DIP1601	mraY	Phospho-N-acetylmuramoyl-pentapeptide-transferase (EC 2.7.8.13) (UDP- MurNAc-pentapeptide phosphotransferase)	DIP0999	DIP0999	Hypothetical protein {UniProtKB/TrEMBL:Q6NHY1}	[TP0345-TP0917 (0.5059451)]
COG0472	COG2239	DIP1044	DIP1044	Glycosyl trasferase {UniProtKB/TrEMBL:Q6NHT7}	DIP0999	DIP0999	Hypothetical protein {UniProtKB/TrEMBL:Q6NHY1}	[TP0345-TP0917 (0.5059451)]
COG0330	COG0772	DIP1276	DIP1276	Putative secreted protein	DIP0056	DIP0056	Probable cell division protein	[TP0113-TP0501 (0.70068353)]
COG0330	COG0772	DIP1276	DIP1276	Putative secreted protein	DIP1599	DIP1599	Putative cell division protein	[TP0113-TP0501 (0.70068353)]
COG0330	COG0772	DIP1991	DIP1991	Putative membrane protein	DIP0056	DIP0056	Probable cell division protein	[TP0113-TP0501 (0.70068353)]
COG0330	COG0772	DIP1991	DIP1991	Putative membrane protein	DIP1599	DIP1599	Putative cell division protein	[TP0113-TP0501 (0.70068353)]
COG0267	COG2137	DIP0850	DIP0850	50S ribosomal protein L33 type 1	DIP1449	recX	Regulatory protein recX	[TP0234-TP1023 (0.5769722)]
COG1109	COG1488	DIP0563	glmM	Phosphoglucosamine mutase (EC 5.4.2.10)	DIP1858	DIP1858	Hypothetical protein {UniProtKB/TrEMBL:Q6NFM9}	[TP0413-TP0628 (0.6598422)]
COG1109	COG1488	DIP0274	DIP0274	Putative mutase {UniProtKB/TrEMBL:Q6NJW9}	DIP1858	DIP1858	Hypothetical protein {UniProtKB/TrEMBL:Q6NFM9}	[TP0413-TP0628 (0.6598422)]
COG1109	COG1488	DIP0687	DIP0687	Putative phosphomannomutase	DIP1858	DIP1858	Hypothetical protein {UniProtKB/TrEMBL:Q6NFM9}	[TP0413-TP0628 (0.6598422)]
COG0143	COG0217	DIP0872	metG	Methionyl-tRNA synthetase (EC 6.1.1.10) (Methionine--tRNA ligase) (MetRS)	DIP1378	DIP1378	Hypothetical UPF0082 protein DIP1378	[TP0798-TP0474 (0.7790581)]
COG0357	COG0442	DIP2378	gidB	Methyltransferase gidB (EC 2.1.-.-) (Glucose-inhibited division protein B)	DIP1482	DIP1482	Prolyl-tRNA synthetase {UniProtKB/TrEMBL:Q6NGM7}	[TP0946-TP0160 (0.6515529)]
COG0586	COG1061	DIP2302	DIP2302	Putative integral membrane protein	DIP1408	DIP1408	Hypothetical protein {UniProtKB/TrEMBL:Q6NGU2}	[TP0779-TP0380 (0.6968711)]
COG0586	COG1061	DIP2302	DIP2302	Putative integral membrane protein	DIP0772	DIP0772	Putative ATP-dependent DNA helicase	[TP0779-TP0380 (0.6968711)]
COG0564	COG1200	DIP2277	DIP2277	Pseudouridine synthase {UniProtKB/TrEMBL:Q6NEJ6}	DIP1136	DIP1136	ATP-dependent DNA helicase	[TP0339-TP0687 (0.85149276)]
COG0564	COG1200	DIP1583	DIP1583	Pseudouridine synthase {UniProtKB/TrEMBL:Q6NGE3}	DIP1136	DIP1136	ATP-dependent DNA helicase	[TP0339-TP0687 (0.85149276)]
COG0564	COG1200	DIP0975	DIP0975	Pseudouridine synthase {UniProtKB/TrEMBL:Q6NI05}	DIP1136	DIP1136	ATP-dependent DNA helicase	[TP0339-TP0687 (0.85149276)]
COG0772	COG1115	DIP0056	DIP0056	Probable cell division protein	DIP1542	DIP1542	Putative amino acid carrier protein	[TP0501-TP0998 (0.70629925)]
COG0772	COG1115	DIP0056	DIP0056	Probable cell division protein	DIP2251	DIP2251	Putative sodium/alanine symporter	[TP0501-TP0998 (0.70629925)]
COG0772	COG1115	DIP1599	DIP1599	Putative cell division protein	DIP1542	DIP1542	Putative amino acid carrier protein	[TP0501-TP0998 (0.70629925)]
COG0772	COG1115	DIP1599	DIP1599	Putative cell division protein	DIP2251	DIP2251	Putative sodium/alanine symporter	[TP0501-TP0998 (0.70629925)]
COG0124	COG0124	DIP1360	hisS	Histidyl-tRNA synthetase (EC 6.1.1.21) (Histidine--tRNA ligase) (HisRS)	DIP1360	hisS	Histidyl-tRNA synthetase (EC 6.1.1.21) (Histidine--tRNA ligase) (HisRS)	[TP0641-TP0641 (0.67365265)]
COG0768	COG0815	DIP1497	DIP1497	Putative secreted penicillin-binding protein	DIP1227	DIP1227	Putative transferase/membrane protein	[TP0500-TP0252 (0.87159187)]
COG0768	COG0815	DIP1604	DIP1604	Putative penicillin-binding (Cell division	DIP1227	DIP1227	Putative transferase/membrane protein	[TP0500-TP0252 (0.87159187)]
COG0768	COG0815	DIP0055	DIP0055	Putative secreted penicillin-binding protein	DIP1227	DIP1227	Putative transferase/membrane protein	[TP0500-TP0252 (0.87159187)]
COG0586	COG2236	DIP2302	DIP2302	Putative integral membrane protein	DIP2058	DIP2058	Putative purine phosphoribosyltransferase	[TP0779-TP0050 (0.66770643)]
COG0739	COG0773	DIP0836	DIP0836	Hypothetical protein {UniProtKB/TrEMBL:Q6NIE1}	DIP1597	murC	UDP-N-acetylmuramate--L-alanine ligase (EC 6.3.2.8) (UDP-N- acetylmuramoyl-L-alanine synthetase)	[TP0782-TP0341 (0.8145237)]
COG0739	COG0773	DIP1509	DIP1509	Putative secreted protein	DIP1597	murC	UDP-N-acetylmuramate--L-alanine ligase (EC 6.3.2.8) (UDP-N- acetylmuramoyl-L-alanine synthetase)	[TP0782-TP0341 (0.8145237)]
COG0220	COG1316	DIP2181	trmB	tRNA (guanine-N(7)-)-methyltransferase (EC 2.1.1.33) (tRNA(m7G46)- methyltransferase)	DIP0680	DIP0680	Hypothetical protein {UniProtKB/TrEMBL:Q6NIT6}	[TP0464-TP0739 (0.7885255)]
COG0220	COG1316	DIP2181	trmB	tRNA (guanine-N(7)-)-methyltransferase (EC 2.1.1.33) (tRNA(m7G46)- methyltransferase)	DIP2250	DIP2250	Putative membrane protein	[TP0464-TP0739 (0.7885255)]
COG0257	COG0564	DIP1872	DIP1872	50S ribosomal protein L36	DIP0975	DIP0975	Pseudouridine synthase {UniProtKB/TrEMBL:Q6NI05}	[TP0209-TP0154 (0.634929)]
COG0257	COG0564	DIP1872	DIP1872	50S ribosomal protein L36	DIP1583	DIP1583	Pseudouridine synthase {UniProtKB/TrEMBL:Q6NGE3}	[TP0209-TP0154 (0.634929)]
COG0257	COG0564	DIP1872	DIP1872	50S ribosomal protein L36	DIP2277	DIP2277	Pseudouridine synthase {UniProtKB/TrEMBL:Q6NEJ6}	[TP0209-TP0154 (0.634929)]
COG0739	COG2239	DIP1509	DIP1509	Putative secreted protein	DIP0999	DIP0999	Hypothetical protein {UniProtKB/TrEMBL:Q6NHY1}	[TP0155-TP0917 (0.6343327)]
COG0739	COG2239	DIP0836	DIP0836	Hypothetical protein {UniProtKB/TrEMBL:Q6NIE1}	DIP0999	DIP0999	Hypothetical protein {UniProtKB/TrEMBL:Q6NHY1}	[TP0155-TP0917 (0.6343327)]
COG1292	COG2239	DIP2201	DIP2201	High-affinity choline transport protein	DIP0999	DIP0999	Hypothetical protein {UniProtKB/TrEMBL:Q6NHY1}	[TP0106-TP0917 (0.5215956)]
COG1292	COG2239	DIP1739	DIP1739	Ectoine, glycine betaine and proline transport	DIP0999	DIP0999	Hypothetical protein {UniProtKB/TrEMBL:Q6NHY1}	[TP0106-TP0917 (0.5215956)]
COG1292	COG2239	DIP0869	DIP0869	Glycine betaine transporter	DIP0999	DIP0999	Hypothetical protein {UniProtKB/TrEMBL:Q6NHY1}	[TP0106-TP0917 (0.5215956)]
COG0210	COG0305	DIP0726	DIP0726	Putative DNA helicase II	DIP2288	DIP2288	Replicative DNA helicase	[TP0102-TP0058 (0.8842861)]
COG0210	COG0305	DIP0835	DIP0835	ATP-dependent DNA helicase	DIP2288	DIP2288	Replicative DNA helicase	[TP0102-TP0058 (0.8842861)]
COG0210	COG0305	DIP0722	DIP0722	Putative ATP-dependent DNA helicase	DIP2288	DIP2288	Replicative DNA helicase	[TP0102-TP0058 (0.8842861)]
COG0210	COG0305	DIP0723	DIP0723	Putative helicase {UniProtKB/TrEMBL:Q6NIP5}	DIP2288	DIP2288	Replicative DNA helicase	[TP0102-TP0058 (0.8842861)]
COG0621	COG0739	DIP1448	DIP1448	Hypothetical protein {UniProtKB/TrEMBL:Q6NGR0}	DIP1509	DIP1509	Putative secreted protein	[TP0269-TP0702 (0.8475093)]
COG0621	COG0739	DIP1448	DIP1448	Hypothetical protein {UniProtKB/TrEMBL:Q6NGR0}	DIP0836	DIP0836	Hypothetical protein {UniProtKB/TrEMBL:Q6NIE1}	[TP0269-TP0702 (0.8475093)]
COG0257	COG1057	DIP1872	DIP1872	50S ribosomal protein L36	DIP1775	DIP1775	Putative nicotinate-nucleotide	[TP0209-TP0741 (0.64932555)]
