# Supplementary material for: The Binary Protein Interactome of Treponema pallidum – The Syphilis Spirochete
Source: PLoS One. 2008 May 28;3(5):e2292. doi: 10.1371/journal.pone.0002292 (PMC2386257; doi:10.1371/journal.pone.0002292)
Supplement: Data S1 — Predicted protein-protein interactions based on our Treponema pallidum data; zip archive containing 372 files with one file per species. (6.09 MB ZIP) [file pone.0002292.s006.zip › bacteria/Corynebacterium_efficiens.tab]

196164 Corynebacterium efficiens
COG A	COG B	Locus Id A	Preferred Name(s) A	Annotation A	Locus Id B	Preferred Name(s) B	Annotation B	T. pallidum interaction
COG0186	COG1475	CE0531	rpsQ	Putative 30S ribosomal protein S17	CE2941	CE2941	Putative chromosome partitioning protein ParB	[TP0198-TP0271 (0.71912634)]
COG0617	COG0860	CE2928	CE2928	Putative tRNA nucleotidyltransferase	CE2935	CE2935	Putative hydrolase {UniProtKB/TrEMBL:Q8FSV9}	[TP0270-TP0247 (0.76828843)]
COG0201	COG0550	CE0564	CE0564	Preprotein translocase secY subunit	CE0307	CE0307	Putative DNA topoisomerase I	[TP0208-TP0394 (0.8044664)]
COG0768	COG2812	CE2059	CE2059	Penicillin-binding protein	CE0209	CE0209	Putative DNA polymerase III gamma subunit	[TP0500-TP1005 (0.655462)]
COG0768	COG2812	CE0035	CE0035	Hypothetical protein {UniProtKB/TrEMBL:Q8FUI3}	CE0209	CE0209	Putative DNA polymerase III gamma subunit	[TP0500-TP1005 (0.655462)]
COG0768	COG2812	CE1902	CE1902	Putative penicillin-binding protein	CE0209	CE0209	Putative DNA polymerase III gamma subunit	[TP0500-TP1005 (0.655462)]
COG0051	COG0693	CE0521	rpsJ	30S ribosomal protein S10	CE0438	CE0438	Hypothetical protein {UniProtKB/TrEMBL:Q8FSF5}	[TP0188-TP0445 (0.6307204)]
COG0180	COG0564	CE0696	trpS	Tryptophanyl-tRNA synthetase (EC 6.1.1.2) (Tryptophan--tRNA ligase) (TrpRS)	CE2032	CE2032	Pseudouridine synthase {UniProtKB/TrEMBL:Q8FNW1}	[TP0632-TP0339 (0.7885255)]
COG0180	COG0564	CE0696	trpS	Tryptophanyl-tRNA synthetase (EC 6.1.1.2) (Tryptophan--tRNA ligase) (TrpRS)	CE0328	CE0328	Pseudouridine synthase {UniProtKB/TrEMBL:Q8FSQ4}	[TP0632-TP0339 (0.7885255)]
COG0180	COG0564	CE0696	trpS	Tryptophanyl-tRNA synthetase (EC 6.1.1.2) (Tryptophan--tRNA ligase) (TrpRS)	CE2793	CE2793	Pseudouridine synthase {UniProtKB/TrEMBL:Q8FLR7}	[TP0632-TP0339 (0.7885255)]
COG0090	COG0223	CE0525	rplB	50S ribosomal protein L2	CE1719	fmt	Methionyl-tRNA formyltransferase (EC 2.1.2.9)	[TP0192-TP0756 (0.8610547)]
COG0632	COG2255	CE1774	ruvA	Holliday junction ATP-dependent DNA helicase ruvA (EC 3.6.1.-)	CE1773	ruvB	Holliday junction ATP-dependent DNA helicase ruvB (EC 3.6.1.-)	[TP0543-TP0162 (0.9659884)]
COG0462	COG0817	CE1015	prs	Ribose-phosphate pyrophosphokinase (EC 2.7.6.1) (RPPK) (Phosphoribosyl pyrophosphate synthetase) (P-Rib-PP synthetase) (PRPP synthetase)	CE1775	ruvC	Crossover junction endodeoxyribonuclease ruvC (EC 3.1.22.4) (Holliday junction nuclease ruvC) (Holliday junction resolvase ruvC)	[TP0294-TP0517 (0.54911256)]
COG0125	COG0586	CE0768	CE0768	Putative thymidylate kinase	CE0924	CE0924	Hypothetical protein {UniProtKB/TrEMBL:Q8FR42}	[TP0354-TP0779 (0.67954355)]
COG0257	COG0577	CE2426	CE2426	50S ribosomal protein L36	CE0426	CE0426	Hypothetical protein {UniProtKB/TrEMBL:Q8FSG7}	[TP0209-TP0962 (0.5903608)]
COG0257	COG0577	CE2426	CE2426	50S ribosomal protein L36	CE2436	CE2436	Putative ABC transporter permease protein	[TP0209-TP0962 (0.5903608)]
COG0222	COG0802	CE0494	rplL	Putative 50S ribosomal protein L12	CE0594	CE0594	Hypothetical protein {UniProtKB/TrEMBL:Q8FS12}	[TP0240-TP0875 (0.8481433)]
COG0222	COG0802	CE0445	CE0445	Hypothetical protein {UniProtKB/TrEMBL:Q8FSE9}	CE0594	CE0594	Hypothetical protein {UniProtKB/TrEMBL:Q8FS12}	[TP0240-TP0875 (0.8481433)]
COG0495	COG1214	CE2848	leuS	Leucyl-tRNA synthetase (EC 6.1.1.4) (Leucine--tRNA ligase) (LeuRS)	CE0597	CE0597	Hypothetical protein {UniProtKB/TrEMBL:Q8FS09}	[TP0586-TP0876 (0.5571989)]
COG0192	COG0592	CE1723	metK	S-adenosylmethionine synthetase (EC 2.5.1.6) (Methionine adenosyltransferase) (AdoMet synthetase) (MAT)	CE0003	CE0003	Putative DNA polymerase III beta subunit	[TP0794-TP0002 (0.8412751)]
COG0860	COG1396	CE2935	CE2935	Putative hydrolase {UniProtKB/TrEMBL:Q8FSV9}	CE0705	CE0705	Hypothetical protein {UniProtKB/TrEMBL:Q8FRQ4}	[TP0247-TP0461 (0.8100859)]
COG0860	COG1396	CE2935	CE2935	Putative hydrolase {UniProtKB/TrEMBL:Q8FSV9}	CE0512	CE0512	Putative DNA-binding protein	[TP0247-TP0461 (0.8100859)]
COG0802	COG0860	CE0594	CE0594	Hypothetical protein {UniProtKB/TrEMBL:Q8FS12}	CE2935	CE2935	Putative hydrolase {UniProtKB/TrEMBL:Q8FSV9}	[TP0875-TP0247 (0.90700364)]
COG0495	COG0761	CE2848	leuS	Leucyl-tRNA synthetase (EC 6.1.1.4) (Leucine--tRNA ligase) (LeuRS)	CE1079	ispH	4-hydroxy-3-methylbut-2-enyl diphosphate reductase (EC 1.17.1.2)	[TP0586-TP0547 (0.63095015)]
COG0820	COG2812	CE1907	CE1907	Hypothetical protein {UniProtKB/TrEMBL:Q8FP78}	CE0209	CE0209	Putative DNA polymerase III gamma subunit	[TP0068-TP1005 (0.60435057)]
COG0272	COG1396	CE1339	CE1339	Putative DNA ligase {UniProtKB/TrEMBL:Q8FPZ7}	CE0705	CE0705	Hypothetical protein {UniProtKB/TrEMBL:Q8FRQ4}	[TP0634-TP0461 (0.7134334)]
COG0272	COG1396	CE1339	CE1339	Putative DNA ligase {UniProtKB/TrEMBL:Q8FPZ7}	CE0512	CE0512	Putative DNA-binding protein	[TP0634-TP0461 (0.7134334)]
COG0234	COG1200	CE0601	groS	10 kDa chaperonin (Protein Cpn10) (groES protein)	CE1438	CE1438	Putative ATP-dependent DNA helicase recG	[TP1013-TP0687 (0.84594196)]
COG0257	COG1253	CE2426	CE2426	50S ribosomal protein L36	CE1585	CE1585	Hypothetical protein {UniProtKB/TrEMBL:Q8FTI4}	[TP0209-TP0027 (0.74441797)]
COG0257	COG1253	CE2426	CE2426	50S ribosomal protein L36	CE0204	CE0204	Putative transport protein	[TP0209-TP0027 (0.74441797)]
COG0257	COG1253	CE2426	CE2426	50S ribosomal protein L36	CE2185	CE2185	Hypothetical protein {UniProtKB/TrEMBL:Q8FNF9}	[TP0209-TP0027 (0.74441797)]
COG0257	COG1253	CE2426	CE2426	50S ribosomal protein L36	CE1930	CE1930	Putative integral membrane protein	[TP0209-TP0027 (0.74441797)]
COG0257	COG1253	CE2426	CE2426	50S ribosomal protein L36	CE1584	CE1584	Hypothetical protein {UniProtKB/TrEMBL:Q8FTI5}	[TP0209-TP0027 (0.74441797)]
COG0257	COG1253	CE2426	CE2426	50S ribosomal protein L36	CE1929	CE1929	Putative integral membrane protein	[TP0209-TP0027 (0.74441797)]
COG0060	COG0681	CE2043	ileS	Isoleucyl-tRNA synthetase (EC 6.1.1.5) (Isoleucine--tRNA ligase) (IleRS)	CE1926	CE1926	Putative signal peptidase I	[TP0452-TP0185 (0.79878455)]
COG0558	COG2239	CE1857	CE1857	Phosphatidylglycerophosphate synthase	CE0073	CE0073	Hypothetical protein {UniProtKB/TrEMBL:Q8FUE7}	[TP0256-TP0917 (0.6007029)]
COG0558	COG2239	CE1857	CE1857	Phosphatidylglycerophosphate synthase	CE1184	CE1184	Hypothetical protein {UniProtKB/TrEMBL:Q8FQD5}	[TP0256-TP0917 (0.6007029)]
COG0558	COG2239	CE1783	CE1783	Hypothetical protein {UniProtKB/TrEMBL:Q8FPJ5}	CE1184	CE1184	Hypothetical protein {UniProtKB/TrEMBL:Q8FQD5}	[TP0256-TP0917 (0.6007029)]
COG0558	COG2239	CE1783	CE1783	Hypothetical protein {UniProtKB/TrEMBL:Q8FPJ5}	CE0073	CE0073	Hypothetical protein {UniProtKB/TrEMBL:Q8FUE7}	[TP0256-TP0917 (0.6007029)]
COG0242	COG1879	CE2577	def2	Peptide deformylase 2 (EC 3.5.1.88) (PDF 2) (Polypeptide deformylase 2)	CE0019	CE0019	Putative lipoprotein {UniProtKB/TrEMBL:Q8FUJ9}	[TP0757-TP0684 (0.80039173)]
COG0242	COG1879	CE1720	def1	Peptide deformylase 1 (EC 3.5.1.88) (PDF 1) (Polypeptide deformylase 1)	CE0019	CE0019	Putative lipoprotein {UniProtKB/TrEMBL:Q8FUJ9}	[TP0757-TP0684 (0.80039173)]
COG0652	COG1879	CE0029	CE0029	Peptidyl-prolyl cis-trans isomerase	CE0019	CE0019	Putative lipoprotein {UniProtKB/TrEMBL:Q8FUJ9}	[TP0947-TP0684 (0.5775195)]
COG0652	COG1879	CE1765	CE1765	Peptidyl-prolyl cis-trans isomerase	CE0019	CE0019	Putative lipoprotein {UniProtKB/TrEMBL:Q8FUJ9}	[TP0947-TP0684 (0.5775195)]
COG0459	COG2236	CE0602	groL1	60 kDa chaperonin 1 (Protein Cpn60 1) (groEL protein 1)	CE1596	CE1596	Putative purine phosphoribosyltransferase	[TP0030-TP0050 (0.733236)]
COG0459	COG2236	CE2561	groL2	60 kDa chaperonin 2 (Protein Cpn60 2) (groEL protein 2)	CE1596	CE1596	Putative purine phosphoribosyltransferase	[TP0030-TP0050 (0.733236)]
COG0658	COG1187	CE2248	CE2248	Hypothetical protein {UniProtKB/TrEMBL:Q8FN97}	CE1559	CE1559	Hypothetical protein {UniProtKB/TrEMBL:Q8FTK7}	[TP0336-TP0459 (0.6079956)]
COG0465	COG0465	CE2542	CE2542	Putative cell division protein FtsH	CE2542	CE2542	Putative cell division protein FtsH	[TP0330-TP0330 (0.73856413)]
COG0860	COG1192	CE2935	CE2935	Putative hydrolase {UniProtKB/TrEMBL:Q8FSV9}	CE2P003	CE2P003	Putative partitioning protein parA	[TP0247-TP0272 (0.7527567)]
COG0860	COG1192	CE2935	CE2935	Putative hydrolase {UniProtKB/TrEMBL:Q8FSV9}	CE2942	CE2942	Putative chromosome partitioning protein ParA	[TP0247-TP0272 (0.7527567)]
COG0860	COG1192	CE2935	CE2935	Putative hydrolase {UniProtKB/TrEMBL:Q8FSV9}	CE2P011	CE2P011	Putative partitioning protein parA	[TP0247-TP0272 (0.7527567)]
COG0860	COG1192	CE2935	CE2935	Putative hydrolase {UniProtKB/TrEMBL:Q8FSV9}	CE3P009	CE3P009	Hypothetical protein {UniProtKB/TrEMBL:Q8FLH3}	[TP0247-TP0272 (0.7527567)]
COG0860	COG1192	CE2935	CE2935	Putative hydrolase {UniProtKB/TrEMBL:Q8FSV9}	CE1554	CE1554	Hypothetical protein {UniProtKB/TrEMBL:Q8FTL0}	[TP0247-TP0272 (0.7527567)]
COG0242	COG0272	CE2577	def2	Peptide deformylase 2 (EC 3.5.1.88) (PDF 2) (Polypeptide deformylase 2)	CE1339	CE1339	Putative DNA ligase {UniProtKB/TrEMBL:Q8FPZ7}	[TP0757-TP0634 (0.68197167)]
COG0242	COG0272	CE1720	def1	Peptide deformylase 1 (EC 3.5.1.88) (PDF 1) (Polypeptide deformylase 1)	CE1339	CE1339	Putative DNA ligase {UniProtKB/TrEMBL:Q8FPZ7}	[TP0757-TP0634 (0.68197167)]
COG0265	COG0817	CE1931	CE1931	Putative periplasmic serine protease	CE1775	ruvC	Crossover junction endodeoxyribonuclease ruvC (EC 3.1.22.4) (Holliday junction nuclease ruvC) (Holliday junction resolvase ruvC)	[TP0773-TP0517 (0.5118523)]
COG0265	COG0817	CE0292	CE0292	Hypothetical protein {UniProtKB/TrEMBL:Q8FST9}	CE1775	ruvC	Crossover junction endodeoxyribonuclease ruvC (EC 3.1.22.4) (Holliday junction nuclease ruvC) (Holliday junction resolvase ruvC)	[TP0773-TP0517 (0.5118523)]
COG0265	COG0817	CE1149	CE1149	Putative trypsin {UniProtKB/TrEMBL:Q8FQH0}	CE1775	ruvC	Crossover junction endodeoxyribonuclease ruvC (EC 3.1.22.4) (Holliday junction nuclease ruvC) (Holliday junction resolvase ruvC)	[TP0773-TP0517 (0.5118523)]
COG0265	COG0817	CE1614	CE1614	Hypothetical protein {UniProtKB/TrEMBL:Q8FTF5}	CE1775	ruvC	Crossover junction endodeoxyribonuclease ruvC (EC 3.1.22.4) (Holliday junction nuclease ruvC) (Holliday junction resolvase ruvC)	[TP0773-TP0517 (0.5118523)]
COG0265	COG0817	CE0950	CE0950	Putative serine protease, heat shock protein	CE1775	ruvC	Crossover junction endodeoxyribonuclease ruvC (EC 3.1.22.4) (Holliday junction nuclease ruvC) (Holliday junction resolvase ruvC)	[TP0773-TP0517 (0.5118523)]
COG0187	COG0358	CE0006	CE0006	Putative DNA gyrase subunit B	CE2169	CE2169	Putative DNA primase DnaG	[TP1006-TP0492 (0.55112576)]
COG1154	COG2812	CE1796	dxs	1-deoxy-D-xylulose-5-phosphate synthase (EC 2.2.1.7) (1-deoxyxylulose- 5-phosphate synthase) (DXP synthase) (DXPS)	CE0209	CE0209	Putative DNA polymerase III gamma subunit	[TP0824-TP1005 (0.68180764)]
COG0237	COG0552	CE1459	coaE	Dephospho-CoA kinase (EC 2.7.1.24) (Dephosphocoenzyme A kinase)	CE1970	CE1970	Putative cell division protein FtsY	[TP0296-TP0578 (0.7885255)]
COG0080	COG0265	CE0487	rplK	50S ribosomal protein L11	CE1614	CE1614	Hypothetical protein {UniProtKB/TrEMBL:Q8FTF5}	[TP0237-TP0773 (0.6164146)]
COG0080	COG0265	CE0487	rplK	50S ribosomal protein L11	CE0292	CE0292	Hypothetical protein {UniProtKB/TrEMBL:Q8FST9}	[TP0237-TP0773 (0.6164146)]
COG0080	COG0265	CE0487	rplK	50S ribosomal protein L11	CE1931	CE1931	Putative periplasmic serine protease	[TP0237-TP0773 (0.6164146)]
COG0080	COG0265	CE0487	rplK	50S ribosomal protein L11	CE1149	CE1149	Putative trypsin {UniProtKB/TrEMBL:Q8FQH0}	[TP0237-TP0773 (0.6164146)]
COG0080	COG0265	CE0487	rplK	50S ribosomal protein L11	CE0950	CE0950	Putative serine protease, heat shock protein	[TP0237-TP0773 (0.6164146)]
COG2812	COG2812	CE0209	CE0209	Putative DNA polymerase III gamma subunit	CE0209	CE0209	Putative DNA polymerase III gamma subunit	[TP1005-TP1005 (0.52391654)]
COG0223	COG0234	CE1719	fmt	Methionyl-tRNA formyltransferase (EC 2.1.2.9)	CE0601	groS	10 kDa chaperonin (Protein Cpn10) (groES protein)	[TP0756-TP1013 (0.64276713)]
COG0036	COG1653	CE1717	CE1717	Ribulose-phosphate 3-epimerase	CE0751	CE0751	Hypothetical protein {UniProtKB/TrEMBL:Q8FRL0}	[TP0945-TP0074 (0.654426)]
COG0036	COG1653	CE1717	CE1717	Ribulose-phosphate 3-epimerase	CE1516	CE1516	Putative glycerol-3-phosphate-binding periplasmic	[TP0945-TP0074 (0.654426)]
COG0357	COG0459	CE2943	gidB	Methyltransferase gidB (EC 2.1.-.-) (Glucose-inhibited division protein B)	CE0602	groL1	60 kDa chaperonin 1 (Protein Cpn60 1) (groEL protein 1)	[TP0946-TP0030 (0.68326145)]
COG0357	COG0459	CE2943	gidB	Methyltransferase gidB (EC 2.1.-.-) (Glucose-inhibited division protein B)	CE2561	groL2	60 kDa chaperonin 2 (Protein Cpn60 2) (groEL protein 2)	[TP0946-TP0030 (0.68326145)]
COG0223	COG0242	CE1719	fmt	Methionyl-tRNA formyltransferase (EC 2.1.2.9)	CE2577	def2	Peptide deformylase 2 (EC 3.5.1.88) (PDF 2) (Polypeptide deformylase 2)	[TP0756-TP0757 (0.8300303)]
COG0223	COG0242	CE1719	fmt	Methionyl-tRNA formyltransferase (EC 2.1.2.9)	CE1720	def1	Peptide deformylase 1 (EC 3.5.1.88) (PDF 1) (Polypeptide deformylase 1)	[TP0756-TP0757 (0.8300303)]
COG0233	COG0359	CE1910	frr	Ribosome recycling factor (Ribosome-releasing factor) (RRF)	CE2818	rplI	Putative 50S ribosomal protein L9	[TP0604-TP0060 (0.5105792)]
COG0552	COG1061	CE1970	CE1970	Putative cell division protein FtsY	CE1807	CE1807	Hypothetical protein {UniProtKB/TrEMBL:Q8FPH1}	[TP0578-TP0380 (0.62695336)]
COG0552	COG1061	CE1970	CE1970	Putative cell division protein FtsY	CE0891	CE0891	Putative DNA helicase {UniProtKB/TrEMBL:Q8FR73}	[TP0578-TP0380 (0.62695336)]
COG0265	COG0492	CE0950	CE0950	Putative serine protease, heat shock protein	CE2885	CE2885	Hypothetical protein {UniProtKB/TrEMBL:Q8FT07}	[TP0773-TP0814 (0.6926654)]
COG0265	COG0492	CE1614	CE1614	Hypothetical protein {UniProtKB/TrEMBL:Q8FTF5}	CE2885	CE2885	Hypothetical protein {UniProtKB/TrEMBL:Q8FT07}	[TP0773-TP0814 (0.6926654)]
COG0265	COG0492	CE1149	CE1149	Putative trypsin {UniProtKB/TrEMBL:Q8FQH0}	CE2933	CE2933	Putative thioredoxin reductase	[TP0773-TP0814 (0.6926654)]
COG0265	COG0492	CE0292	CE0292	Hypothetical protein {UniProtKB/TrEMBL:Q8FST9}	CE2885	CE2885	Hypothetical protein {UniProtKB/TrEMBL:Q8FT07}	[TP0773-TP0814 (0.6926654)]
COG0265	COG0492	CE1931	CE1931	Putative periplasmic serine protease	CE2885	CE2885	Hypothetical protein {UniProtKB/TrEMBL:Q8FT07}	[TP0773-TP0814 (0.6926654)]
COG0265	COG0492	CE1614	CE1614	Hypothetical protein {UniProtKB/TrEMBL:Q8FTF5}	CE2933	CE2933	Putative thioredoxin reductase	[TP0773-TP0814 (0.6926654)]
COG0265	COG0492	CE1149	CE1149	Putative trypsin {UniProtKB/TrEMBL:Q8FQH0}	CE2885	CE2885	Hypothetical protein {UniProtKB/TrEMBL:Q8FT07}	[TP0773-TP0814 (0.6926654)]
COG0265	COG0492	CE0292	CE0292	Hypothetical protein {UniProtKB/TrEMBL:Q8FST9}	CE2933	CE2933	Putative thioredoxin reductase	[TP0773-TP0814 (0.6926654)]
COG0265	COG0492	CE1931	CE1931	Putative periplasmic serine protease	CE2933	CE2933	Putative thioredoxin reductase	[TP0773-TP0814 (0.6926654)]
COG0265	COG0492	CE0950	CE0950	Putative serine protease, heat shock protein	CE2933	CE2933	Putative thioredoxin reductase	[TP0773-TP0814 (0.6926654)]
COG0153	COG0242	CE2131	CE2131	Hypothetical protein {UniProtKB/TrEMBL:Q8FNL3}	CE2577	def2	Peptide deformylase 2 (EC 3.5.1.88) (PDF 2) (Polypeptide deformylase 2)	[TP0418-TP0757 (0.51512045)]
COG0153	COG0242	CE2131	CE2131	Hypothetical protein {UniProtKB/TrEMBL:Q8FNL3}	CE1720	def1	Peptide deformylase 1 (EC 3.5.1.88) (PDF 1) (Polypeptide deformylase 1)	[TP0418-TP0757 (0.51512045)]
COG0465	COG0772	CE2542	CE2542	Putative cell division protein FtsH	CE0036	CE0036	Putative cell division protein FtsW	[TP0330-TP0387 (0.8016956)]
COG0465	COG0772	CE2542	CE2542	Putative cell division protein FtsH	CE2054	CE2054	Cell division protein FtsW	[TP0330-TP0387 (0.8016956)]
COG0234	COG0792	CE0601	groS	10 kDa chaperonin (Protein Cpn10) (groES protein)	CE1920	CE1920	UPF0102 protein CE1920	[TP1013-TP0913 (0.7815084)]
COG0192	COG0217	CE1723	metK	S-adenosylmethionine synthetase (EC 2.5.1.6) (Methionine adenosyltransferase) (AdoMet synthetase) (MAT)	CE1776	CE1776	Hypothetical UPF0082 protein CE1776	[TP0794-TP0474 (0.71912634)]
COG1122	COG1432	CE1135	CE1135	Putative ABC transporter ATP-binding protein	CE0348	CE0348	Hypothetical protein {UniProtKB/TrEMBL:Q8FSN5}	[TP0227-TP0894 (0.7171434)]
COG1122	COG1432	CE0544	CE0544	Putative ABC transporter ATP-binding protein	CE0348	CE0348	Hypothetical protein {UniProtKB/TrEMBL:Q8FSN5}	[TP0227-TP0894 (0.7171434)]
COG1122	COG1432	CE1852	CE1852	Putative ABC transporter ATP-binding protein	CE0348	CE0348	Hypothetical protein {UniProtKB/TrEMBL:Q8FSN5}	[TP0227-TP0894 (0.7171434)]
COG0201	COG2239	CE0564	CE0564	Preprotein translocase secY subunit	CE1184	CE1184	Hypothetical protein {UniProtKB/TrEMBL:Q8FQD5}	[TP0208-TP0917 (0.5527395)]
COG0201	COG2239	CE0564	CE0564	Preprotein translocase secY subunit	CE0073	CE0073	Hypothetical protein {UniProtKB/TrEMBL:Q8FUE7}	[TP0208-TP0917 (0.5527395)]
COG0860	COG1214	CE2935	CE2935	Putative hydrolase {UniProtKB/TrEMBL:Q8FSV9}	CE0597	CE0597	Hypothetical protein {UniProtKB/TrEMBL:Q8FS09}	[TP0247-TP0876 (0.6334264)]
COG0305	COG2812	CE2816	CE2816	Putative replicative DNA helicase	CE0209	CE0209	Putative DNA polymerase III gamma subunit	[TP0058-TP1005 (0.7130585)]
COG0188	COG0526	CE0015	CE0015	Putative DNA gyrase subunit A	CE0462	CE0462	Hypothetical protein {UniProtKB/TrEMBL:Q8FSD2}	[TP0005-TP0100 (0.7885434)]
COG0188	COG0526	CE0015	CE0015	Putative DNA gyrase subunit A	CE0290	CE0290	Hypothetical protein {UniProtKB/TrEMBL:Q8FSU1}	[TP0005-TP0100 (0.7885434)]
COG0188	COG0526	CE0015	CE0015	Putative DNA gyrase subunit A	CE2934	CE2934	Putative thioredoxin {UniProtKB/TrEMBL:Q8FSW0}	[TP0005-TP0100 (0.7885434)]
COG0188	COG0526	CE0015	CE0015	Putative DNA gyrase subunit A	CE0976	CE0976	Hypothetical protein {UniProtKB/TrEMBL:Q8FQZ1}	[TP0005-TP0100 (0.7885434)]
COG0188	COG0526	CE0015	CE0015	Putative DNA gyrase subunit A	CE2812	CE2812	Putative thioredoxin {UniProtKB/TrEMBL:Q8FLQ6}	[TP0005-TP0100 (0.7885434)]
COG0526	COG0771	CE0462	CE0462	Hypothetical protein {UniProtKB/TrEMBL:Q8FSD2}	CE2055	murD	UDP-N-acetylmuramoylalanine--D-glutamate ligase (EC 6.3.2.9) (UDP-N- acetylmuramoyl-L-alanyl-D-glutamate synthetase) (D-glutamic acid- adding enzyme)	[TP0100-TP0903 (0.59509045)]
COG0526	COG0771	CE2934	CE2934	Putative thioredoxin {UniProtKB/TrEMBL:Q8FSW0}	CE2055	murD	UDP-N-acetylmuramoylalanine--D-glutamate ligase (EC 6.3.2.9) (UDP-N- acetylmuramoyl-L-alanyl-D-glutamate synthetase) (D-glutamic acid- adding enzyme)	[TP0100-TP0903 (0.59509045)]
COG0526	COG0771	CE2812	CE2812	Putative thioredoxin {UniProtKB/TrEMBL:Q8FLQ6}	CE2055	murD	UDP-N-acetylmuramoylalanine--D-glutamate ligase (EC 6.3.2.9) (UDP-N- acetylmuramoyl-L-alanyl-D-glutamate synthetase) (D-glutamic acid- adding enzyme)	[TP0100-TP0903 (0.59509045)]
COG0526	COG0771	CE0290	CE0290	Hypothetical protein {UniProtKB/TrEMBL:Q8FSU1}	CE2055	murD	UDP-N-acetylmuramoylalanine--D-glutamate ligase (EC 6.3.2.9) (UDP-N- acetylmuramoyl-L-alanyl-D-glutamate synthetase) (D-glutamic acid- adding enzyme)	[TP0100-TP0903 (0.59509045)]
COG0526	COG0771	CE0976	CE0976	Hypothetical protein {UniProtKB/TrEMBL:Q8FQZ1}	CE2055	murD	UDP-N-acetylmuramoylalanine--D-glutamate ligase (EC 6.3.2.9) (UDP-N- acetylmuramoyl-L-alanyl-D-glutamate synthetase) (D-glutamic acid- adding enzyme)	[TP0100-TP0903 (0.59509045)]
COG0762	COG2239	CE2046	CE2046	Hypothetical protein {UniProtKB/TrEMBL:Q8FNU7}	CE0073	CE0073	Hypothetical protein {UniProtKB/TrEMBL:Q8FUE7}	[TP0668-TP0917 (0.5215956)]
COG0762	COG2239	CE2046	CE2046	Hypothetical protein {UniProtKB/TrEMBL:Q8FNU7}	CE1184	CE1184	Hypothetical protein {UniProtKB/TrEMBL:Q8FQD5}	[TP0668-TP0917 (0.5215956)]
COG0504	COG1475	CE1551	CE1551	Putative CTP synthase {UniProtKB/TrEMBL:Q8FTL2}	CE2941	CE2941	Putative chromosome partitioning protein ParB	[TP0305-TP0271 (0.70252794)]
COG0149	COG2239	CE1704	tpiA	Triosephosphate isomerase (EC 5.3.1.1) (TIM) (Triose-phosphate isomerase)	CE0073	CE0073	Hypothetical protein {UniProtKB/TrEMBL:Q8FUE7}	[TP0537-TP0917 (0.5527395)]
COG0149	COG2239	CE1704	tpiA	Triosephosphate isomerase (EC 5.3.1.1) (TIM) (Triose-phosphate isomerase)	CE1184	CE1184	Hypothetical protein {UniProtKB/TrEMBL:Q8FQD5}	[TP0537-TP0917 (0.5527395)]
COG0250	COG0772	CE0486	CE0486	Putative transcription antitermination protein	CE0036	CE0036	Putative cell division protein FtsW	[TP0236-TP0387 (0.7470728)]
COG0250	COG0772	CE0486	CE0486	Putative transcription antitermination protein	CE2054	CE2054	Cell division protein FtsW	[TP0236-TP0387 (0.7470728)]
COG0227	COG0740	CE0943	rpmB	50S ribosomal protein L28	CE2312	clpP2	ATP-dependent Clp protease proteolytic subunit 2 (EC 3.4.21.92) (Endopeptidase Clp 2)	[TP0362-TP0507 (0.75048)]
COG0227	COG0740	CE0943	rpmB	50S ribosomal protein L28	CE2311	clpP1	ATP-dependent Clp protease proteolytic subunit 1 (EC 3.4.21.92) (Endopeptidase Clp 1)	[TP0362-TP0507 (0.75048)]
COG0103	COG0211	CE0587	rpsI	30S ribosomal protein S9	CE2270	rpmA	50S ribosomal protein L27	[TP1024-TP0743 (0.87139803)]
COG0621	COG2812	CE1843	CE1843	Hypothetical protein {UniProtKB/TrEMBL:Q8FPD5}	CE0209	CE0209	Putative DNA polymerase III gamma subunit	[TP0754-TP1005 (0.5550382)]
COG1432	COG1488	CE0348	CE0348	Hypothetical protein {UniProtKB/TrEMBL:Q8FSN5}	CE2412	CE2412	Hypothetical protein {UniProtKB/TrEMBL:Q8FMT7}	[TP0894-TP0628 (0.59059936)]
COG0693	COG0761	CE0438	CE0438	Hypothetical protein {UniProtKB/TrEMBL:Q8FSF5}	CE1079	ispH	4-hydroxy-3-methylbut-2-enyl diphosphate reductase (EC 1.17.1.2)	[TP0445-TP0547 (0.53976095)]
COG0223	COG0664	CE1719	fmt	Methionyl-tRNA formyltransferase (EC 2.1.2.9)	CE0287	CE0287	Putative regulatory protein	[TP0756-TP0995 (0.69102824)]
COG0223	COG0664	CE1719	fmt	Methionyl-tRNA formyltransferase (EC 2.1.2.9)	CE1525	CE1525	Putative transcription regulator	[TP0756-TP0995 (0.69102824)]
COG0305	COG2236	CE2816	CE2816	Putative replicative DNA helicase	CE1596	CE1596	Putative purine phosphoribosyltransferase	[TP0058-TP0050 (0.53343445)]
COG0773	COG0817	CE2052	murC	UDP-N-acetylmuramate--L-alanine ligase (EC 6.3.2.8) (UDP-N- acetylmuramoyl-L-alanine synthetase)	CE1775	ruvC	Crossover junction endodeoxyribonuclease ruvC (EC 3.1.22.4) (Holliday junction nuclease ruvC) (Holliday junction resolvase ruvC)	[TP0341-TP0517 (0.7285616)]
COG0272	COG0773	CE1339	CE1339	Putative DNA ligase {UniProtKB/TrEMBL:Q8FPZ7}	CE2052	murC	UDP-N-acetylmuramate--L-alanine ligase (EC 6.3.2.8) (UDP-N- acetylmuramoyl-L-alanine synthetase)	[TP0634-TP0341 (0.8201813)]
COG0353	COG0514	CE0211	recR	Recombination protein recR	CE0968	CE0968	Putative ATP-dependent DNA helicase	[TP1004-TP0103 (0.6917512)]
COG2011	COG2239	CE0629	CE0629	Putative ABC transporter permease protein	CE0073	CE0073	Hypothetical protein {UniProtKB/TrEMBL:Q8FUE7}	[TP0119-TP0917 (0.63653934)]
COG2011	COG2239	CE0629	CE0629	Putative ABC transporter permease protein	CE1184	CE1184	Hypothetical protein {UniProtKB/TrEMBL:Q8FQD5}	[TP0119-TP0917 (0.63653934)]
COG0124	COG0465	CE1763	hisS	Histidyl-tRNA synthetase (EC 6.1.1.21) (Histidine--tRNA ligase) (HisRS)	CE2542	CE2542	Putative cell division protein FtsH	[TP0641-TP0330 (0.76316583)]
COG0250	COG3439	CE0486	CE0486	Putative transcription antitermination protein	CE0058	CE0058	Hypothetical protein {UniProtKB/TrEMBL:Q8FUG2}	[TP0236-TP0895 (0.72267145)]
COG0257	COG0719	CE2426	CE2426	50S ribosomal protein L36	CE1685	CE1685	Hypothetical protein {UniProtKB/TrEMBL:Q8FT85}	[TP0209-TP0612 (0.6772987)]
COG0257	COG0719	CE2426	CE2426	50S ribosomal protein L36	CE1686	CE1686	Hypothetical protein {UniProtKB/TrEMBL:Q8FT84}	[TP0209-TP0612 (0.6772987)]
COG0493	COG1488	CE2645	CE2645	Putative ferredoxin/ferredoxin--NADP reductase	CE2412	CE2412	Hypothetical protein {UniProtKB/TrEMBL:Q8FMT7}	[TP0735-TP0628 (0.6598422)]
COG0493	COG1488	CE0159	CE0159	Glutamate synthase small subunit	CE2412	CE2412	Hypothetical protein {UniProtKB/TrEMBL:Q8FMT7}	[TP0735-TP0628 (0.6598422)]
COG0493	COG1488	CE2592	CE2592	Putative ferredoxin/adrenodoxin reductase	CE2412	CE2412	Hypothetical protein {UniProtKB/TrEMBL:Q8FMT7}	[TP0735-TP0628 (0.6598422)]
COG0173	COG0493	CE1752	aspS	Aspartyl-tRNA synthetase (EC 6.1.1.12) (Aspartate--tRNA ligase) (AspRS)	CE0159	CE0159	Glutamate synthase small subunit	[TP0985-TP0735 (0.50901)]
COG0173	COG0493	CE1752	aspS	Aspartyl-tRNA synthetase (EC 6.1.1.12) (Aspartate--tRNA ligase) (AspRS)	CE2592	CE2592	Putative ferredoxin/adrenodoxin reductase	[TP0985-TP0735 (0.50901)]
COG0173	COG0493	CE1752	aspS	Aspartyl-tRNA synthetase (EC 6.1.1.12) (Aspartate--tRNA ligase) (AspRS)	CE2645	CE2645	Putative ferredoxin/ferredoxin--NADP reductase	[TP0985-TP0735 (0.50901)]
COG0275	COG0820	CE2061	mraW	S-adenosyl-methyltransferase mraW (EC 2.1.1.-)	CE1907	CE1907	Hypothetical protein {UniProtKB/TrEMBL:Q8FP78}	[TP0384-TP0068 (0.79878455)]
COG0242	COG0360	CE2577	def2	Peptide deformylase 2 (EC 3.5.1.88) (PDF 2) (Polypeptide deformylase 2)	CE2820	rpsF	30S ribosomal protein S6	[TP0757-TP0063 (0.54983324)]
COG0242	COG0360	CE1720	def1	Peptide deformylase 1 (EC 3.5.1.88) (PDF 1) (Polypeptide deformylase 1)	CE2820	rpsF	30S ribosomal protein S6	[TP0757-TP0063 (0.54983324)]
COG0693	COG1653	CE0438	CE0438	Hypothetical protein {UniProtKB/TrEMBL:Q8FSF5}	CE1516	CE1516	Putative glycerol-3-phosphate-binding periplasmic	[TP0445-TP0074 (0.5751514)]
COG0693	COG1653	CE0438	CE0438	Hypothetical protein {UniProtKB/TrEMBL:Q8FSF5}	CE0751	CE0751	Hypothetical protein {UniProtKB/TrEMBL:Q8FRL0}	[TP0445-TP0074 (0.5751514)]
COG0267	COG0357	CE0942	CE0942	Putative 50S ribosomal protein L33	CE2943	gidB	Methyltransferase gidB (EC 2.1.-.-) (Glucose-inhibited division protein B)	[TP0234-TP0946 (0.6249908)]
COG0234	COG0772	CE0601	groS	10 kDa chaperonin (Protein Cpn10) (groES protein)	CE0036	CE0036	Putative cell division protein FtsW	[TP1013-TP0387 (0.81326103)]
COG0234	COG0772	CE0601	groS	10 kDa chaperonin (Protein Cpn10) (groES protein)	CE2054	CE2054	Cell division protein FtsW	[TP1013-TP0387 (0.81326103)]
COG0305	COG1595	CE2816	CE2816	Putative replicative DNA helicase	CE0605	CE0605	Putative RNA polymerase sigma factor	[TP0058-TP0092 (0.74082893)]
COG0305	COG1595	CE2816	CE2816	Putative replicative DNA helicase	CE0223	CE0223	Putative RNA polymerase sigma factor	[TP0058-TP0092 (0.74082893)]
COG0305	COG1595	CE2816	CE2816	Putative replicative DNA helicase	CE0782	CE0782	Putative RNA polymerase sigma factor	[TP0058-TP0092 (0.74082893)]
COG0305	COG1595	CE2816	CE2816	Putative replicative DNA helicase	CE1177	CE1177	Putative RNA polymerase sigma factor	[TP0058-TP0092 (0.74082893)]
COG0305	COG1595	CE2816	CE2816	Putative replicative DNA helicase	CE2932	CE2932	Putative RNA polymerase sigma factor	[TP0058-TP0092 (0.74082893)]
COG0228	COG0250	CE1960	rpsP	30S ribosomal protein S16	CE0486	CE0486	Putative transcription antitermination protein	[TP0905-TP0236 (0.7099409)]
COG0465	COG0532	CE2542	CE2542	Putative cell division protein FtsH	CE1878	infB	Translation initiation factor IF-2	[TP0330-TP0891 (0.8751731)]
COG0265	COG1381	CE1931	CE1931	Putative periplasmic serine protease	CE2183	CE2183	Hypothetical protein {UniProtKB/TrEMBL:Q8FNG1}	[TP0773-TP0636 (0.870009)]
COG0265	COG1381	CE1614	CE1614	Hypothetical protein {UniProtKB/TrEMBL:Q8FTF5}	CE2183	CE2183	Hypothetical protein {UniProtKB/TrEMBL:Q8FNG1}	[TP0773-TP0636 (0.870009)]
COG0265	COG1381	CE0292	CE0292	Hypothetical protein {UniProtKB/TrEMBL:Q8FST9}	CE2183	CE2183	Hypothetical protein {UniProtKB/TrEMBL:Q8FNG1}	[TP0773-TP0636 (0.870009)]
COG0265	COG1381	CE0950	CE0950	Putative serine protease, heat shock protein	CE2183	CE2183	Hypothetical protein {UniProtKB/TrEMBL:Q8FNG1}	[TP0773-TP0636 (0.870009)]
COG0265	COG1381	CE1149	CE1149	Putative trypsin {UniProtKB/TrEMBL:Q8FQH0}	CE2183	CE2183	Hypothetical protein {UniProtKB/TrEMBL:Q8FNG1}	[TP0773-TP0636 (0.870009)]
COG1186	COG1925	CE0811	CE0811	Putative translation releasing factor RF-2	CE1830	CE1830	Putative PTS phosphohistidine-containing protein	[TP0576-TP0589 (0.79878455)]
COG0530	COG2239	CE0451	CE0451	Hypothetical protein {UniProtKB/TrEMBL:Q8FSE3}	CE0073	CE0073	Hypothetical protein {UniProtKB/TrEMBL:Q8FUE7}	[TP1034-TP0917 (0.5728957)]
COG0530	COG2239	CE0451	CE0451	Hypothetical protein {UniProtKB/TrEMBL:Q8FSE3}	CE1184	CE1184	Hypothetical protein {UniProtKB/TrEMBL:Q8FQD5}	[TP1034-TP0917 (0.5728957)]
COG0195	COG1643	CE1880	CE1880	Putative transcriptional	CE1819	CE1819	Putative ATP-dependent helicase	[TP0892-TP0526 (0.71912634)]
COG0195	COG1643	CE1880	CE1880	Putative transcriptional	CE0141	CE0141	Putative ATP-dependent helicase	[TP0892-TP0526 (0.71912634)]
COG0705	COG1187	CE0030	CE0030	Hypothetical protein {UniProtKB/TrEMBL:Q8FUI8}	CE1559	CE1559	Hypothetical protein {UniProtKB/TrEMBL:Q8FTK7}	[TP0982-TP0459 (0.6079956)]
COG0705	COG1187	CE2406	CE2406	Hypothetical protein {UniProtKB/TrEMBL:Q8FMU3}	CE1559	CE1559	Hypothetical protein {UniProtKB/TrEMBL:Q8FTK7}	[TP0982-TP0459 (0.6079956)]
COG1196	COG2236	CE1972	CE1972	Putative chromosome segregation SMC protein	CE1596	CE1596	Putative purine phosphoribosyltransferase	[TP0367-TP0050 (0.68145895)]
COG0782	COG0860	CE1050	CE1050	Putative transcription elongation factor GreA	CE2935	CE2935	Putative hydrolase {UniProtKB/TrEMBL:Q8FSV9}	[TP0019-TP0247 (0.7668169)]
COG0024	COG0530	CE0566	CE0566	Methionine aminopeptidase	CE0451	CE0451	Hypothetical protein {UniProtKB/TrEMBL:Q8FSE3}	[TP0842-TP1034 (0.7696508)]
COG0024	COG0530	CE1901	CE1901	Methionine aminopeptidase	CE0451	CE0451	Hypothetical protein {UniProtKB/TrEMBL:Q8FSE3}	[TP0842-TP1034 (0.7696508)]
COG0103	COG1432	CE0587	rpsI	30S ribosomal protein S9	CE0348	CE0348	Hypothetical protein {UniProtKB/TrEMBL:Q8FSN5}	[TP1024-TP0894 (0.64955014)]
COG0530	COG0771	CE0451	CE0451	Hypothetical protein {UniProtKB/TrEMBL:Q8FSE3}	CE2055	murD	UDP-N-acetylmuramoylalanine--D-glutamate ligase (EC 6.3.2.9) (UDP-N- acetylmuramoyl-L-alanyl-D-glutamate synthetase) (D-glutamic acid- adding enzyme)	[TP1034-TP0903 (0.71912634)]
COG0322	COG0353	CE1711	uvrC	UvrABC system protein C (Protein uvrC) (Excinuclease ABC subunit C)	CE0211	recR	Recombination protein recR	[TP0472-TP1004 (0.53674763)]
COG0771	COG1595	CE2055	murD	UDP-N-acetylmuramoylalanine--D-glutamate ligase (EC 6.3.2.9) (UDP-N- acetylmuramoyl-L-alanyl-D-glutamate synthetase) (D-glutamic acid- adding enzyme)	CE1177	CE1177	Putative RNA polymerase sigma factor	[TP0903-TP0092 (0.6651206)]
COG0771	COG1595	CE2055	murD	UDP-N-acetylmuramoylalanine--D-glutamate ligase (EC 6.3.2.9) (UDP-N- acetylmuramoyl-L-alanyl-D-glutamate synthetase) (D-glutamic acid- adding enzyme)	CE0223	CE0223	Putative RNA polymerase sigma factor	[TP0903-TP0092 (0.6651206)]
COG0771	COG1595	CE2055	murD	UDP-N-acetylmuramoylalanine--D-glutamate ligase (EC 6.3.2.9) (UDP-N- acetylmuramoyl-L-alanyl-D-glutamate synthetase) (D-glutamic acid- adding enzyme)	CE2932	CE2932	Putative RNA polymerase sigma factor	[TP0903-TP0092 (0.6651206)]
COG0771	COG1595	CE2055	murD	UDP-N-acetylmuramoylalanine--D-glutamate ligase (EC 6.3.2.9) (UDP-N- acetylmuramoyl-L-alanyl-D-glutamate synthetase) (D-glutamic acid- adding enzyme)	CE0605	CE0605	Putative RNA polymerase sigma factor	[TP0903-TP0092 (0.6651206)]
COG0771	COG1595	CE2055	murD	UDP-N-acetylmuramoylalanine--D-glutamate ligase (EC 6.3.2.9) (UDP-N- acetylmuramoyl-L-alanyl-D-glutamate synthetase) (D-glutamic acid- adding enzyme)	CE0782	CE0782	Putative RNA polymerase sigma factor	[TP0903-TP0092 (0.6651206)]
COG0188	COG0305	CE0015	CE0015	Putative DNA gyrase subunit A	CE2816	CE2816	Putative replicative DNA helicase	[TP0005-TP0058 (0.73312306)]
COG0233	COG1283	CE1910	frr	Ribosome recycling factor (Ribosome-releasing factor) (RRF)	CE2582	CE2582	Putative sodium-dependent phosphate pump NptA	[TP0604-TP0771 (0.7316062)]
COG1825	COG2812	CE1012	rplY	50S ribosomal protein L25 (General stress protein CTC)	CE0209	CE0209	Putative DNA polymerase III gamma subunit	[TP0372-TP1005 (0.6540257)]
COG0222	COG0530	CE0445	CE0445	Hypothetical protein {UniProtKB/TrEMBL:Q8FSE9}	CE0451	CE0451	Hypothetical protein {UniProtKB/TrEMBL:Q8FSE3}	[TP0240-TP1034 (0.77472186)]
COG0222	COG0530	CE0494	rplL	Putative 50S ribosomal protein L12	CE0451	CE0451	Hypothetical protein {UniProtKB/TrEMBL:Q8FSE3}	[TP0240-TP1034 (0.77472186)]
COG0024	COG1121	CE1901	CE1901	Methionine aminopeptidase	CE2513	CE2513	Putative ABC transporter ATP-binding protein	[TP0842-TP0164 (0.77940726)]
COG0024	COG1121	CE0566	CE0566	Methionine aminopeptidase	CE2513	CE2513	Putative ABC transporter ATP-binding protein	[TP0842-TP0164 (0.77940726)]
COG0361	COG1214	CE0568	infA	Translation initiation factor IF-1	CE0597	CE0597	Hypothetical protein {UniProtKB/TrEMBL:Q8FS09}	[TP0097-TP0876 (0.56457245)]
COG1643	COG2137	CE0141	CE0141	Putative ATP-dependent helicase	CE1848	recX	Regulatory protein recX	[TP0526-TP1023 (0.64955014)]
COG1643	COG2137	CE1819	CE1819	Putative ATP-dependent helicase	CE1848	recX	Regulatory protein recX	[TP0526-TP1023 (0.64955014)]
COG0257	COG1283	CE2426	CE2426	50S ribosomal protein L36	CE2582	CE2582	Putative sodium-dependent phosphate pump NptA	[TP0209-TP0771 (0.6772987)]
COG0255	COG1011	CE0530	rpmC	50S ribosomal protein L29	CE0776	CE0776	Hypothetical protein {UniProtKB/TrEMBL:Q8FRI5}	[TP0197-TP0158 (0.6077605)]
COG0255	COG1011	CE0530	rpmC	50S ribosomal protein L29	CE0120	CE0120	Hypothetical protein {UniProtKB/TrEMBL:Q8FUA1}	[TP0197-TP0158 (0.6077605)]
COG0255	COG1011	CE0530	rpmC	50S ribosomal protein L29	CE2755	CE2755	Hypothetical protein {UniProtKB/TrEMBL:Q8FLV4}	[TP0197-TP0158 (0.6077605)]
COG1108	COG2239	CE2514	CE2514	Hypothetical protein {UniProtKB/TrEMBL:Q8FMJ0}	CE1184	CE1184	Hypothetical protein {UniProtKB/TrEMBL:Q8FQD5}	[TP0165-TP0917 (0.5215956)]
COG1108	COG2239	CE2514	CE2514	Hypothetical protein {UniProtKB/TrEMBL:Q8FMJ0}	CE0073	CE0073	Hypothetical protein {UniProtKB/TrEMBL:Q8FUE7}	[TP0165-TP0917 (0.5215956)]
COG0546	COG0739	CE2137	CE2137	Hypothetical protein {UniProtKB/TrEMBL:Q8FNK7}	CE1916	CE1916	Hypothetical protein {UniProtKB/TrEMBL:Q8FP69}	[TP0554-TP0782 (0.73069036)]
COG0546	COG0739	CE2137	CE2137	Hypothetical protein {UniProtKB/TrEMBL:Q8FNK7}	CE2397	CE2397	Hypothetical protein {UniProtKB/TrEMBL:Q8FMV2}	[TP0554-TP0782 (0.73069036)]
COG0546	COG0739	CE2137	CE2137	Hypothetical protein {UniProtKB/TrEMBL:Q8FNK7}	CE3P023	CE3P023	Hypothetical protein {UniProtKB/TrEMBL:Q8FLF9}	[TP0554-TP0782 (0.73069036)]
COG0546	COG0739	CE2137	CE2137	Hypothetical protein {UniProtKB/TrEMBL:Q8FNK7}	CE0934	CE0934	Hypothetical protein {UniProtKB/TrEMBL:Q8FR32}	[TP0554-TP0782 (0.73069036)]
COG0242	COG1187	CE2577	def2	Peptide deformylase 2 (EC 3.5.1.88) (PDF 2) (Polypeptide deformylase 2)	CE1559	CE1559	Hypothetical protein {UniProtKB/TrEMBL:Q8FTK7}	[TP0757-TP0459 (0.5284328)]
COG0242	COG1187	CE1720	def1	Peptide deformylase 1 (EC 3.5.1.88) (PDF 1) (Polypeptide deformylase 1)	CE1559	CE1559	Hypothetical protein {UniProtKB/TrEMBL:Q8FTK7}	[TP0757-TP0459 (0.5284328)]
COG0420	COG0739	CE1265	CE1265	Hypothetical protein {UniProtKB/TrEMBL:Q8FQ68}	CE2397	CE2397	Hypothetical protein {UniProtKB/TrEMBL:Q8FMV2}	[TP0626-TP0782 (0.7781429)]
COG0420	COG0739	CE1265	CE1265	Hypothetical protein {UniProtKB/TrEMBL:Q8FQ68}	CE1916	CE1916	Hypothetical protein {UniProtKB/TrEMBL:Q8FP69}	[TP0626-TP0782 (0.7781429)]
COG0420	COG0739	CE1265	CE1265	Hypothetical protein {UniProtKB/TrEMBL:Q8FQ68}	CE0934	CE0934	Hypothetical protein {UniProtKB/TrEMBL:Q8FR32}	[TP0626-TP0782 (0.7781429)]
COG0420	COG0739	CE1265	CE1265	Hypothetical protein {UniProtKB/TrEMBL:Q8FQ68}	CE3P023	CE3P023	Hypothetical protein {UniProtKB/TrEMBL:Q8FLF9}	[TP0626-TP0782 (0.7781429)]
COG1385	COG2812	CE2188	CE2188	Hypothetical protein {UniProtKB/TrEMBL:Q8FNF6}	CE0209	CE0209	Putative DNA polymerase III gamma subunit	[TP0276-TP1005 (0.66627616)]
COG0217	COG0739	CE1776	CE1776	Hypothetical UPF0082 protein CE1776	CE0934	CE0934	Hypothetical protein {UniProtKB/TrEMBL:Q8FR32}	[TP0474-TP0864 (0.82349855)]
COG0217	COG0739	CE1776	CE1776	Hypothetical UPF0082 protein CE1776	CE2397	CE2397	Hypothetical protein {UniProtKB/TrEMBL:Q8FMV2}	[TP0474-TP0864 (0.82349855)]
COG0217	COG0739	CE1776	CE1776	Hypothetical UPF0082 protein CE1776	CE3P023	CE3P023	Hypothetical protein {UniProtKB/TrEMBL:Q8FLF9}	[TP0474-TP0864 (0.82349855)]
COG0217	COG0739	CE1776	CE1776	Hypothetical UPF0082 protein CE1776	CE1916	CE1916	Hypothetical protein {UniProtKB/TrEMBL:Q8FP69}	[TP0474-TP0864 (0.82349855)]
COG0242	COG0254	CE1720	def1	Peptide deformylase 1 (EC 3.5.1.88) (PDF 1) (Polypeptide deformylase 1)	CE0946	rpmE2	50S ribosomal protein L31 type B	[TP0757-TP0255 (0.6434887)]
COG0242	COG0254	CE2577	def2	Peptide deformylase 2 (EC 3.5.1.88) (PDF 2) (Polypeptide deformylase 2)	CE0946	rpmE2	50S ribosomal protein L31 type B	[TP0757-TP0255 (0.6434887)]
COG0442	COG1466	CE1888	CE1888	Putative prolyl-tRNA synthetase	CE2247	CE2247	Hypothetical protein {UniProtKB/TrEMBL:Q8FN98}	[TP0160-TP0588 (0.66563916)]
COG0785	COG2239	CE0312	CE0312	Putative cytochrome c-type biogenesis protein	CE0073	CE0073	Hypothetical protein {UniProtKB/TrEMBL:Q8FUE7}	[TP0101-TP0917 (0.5215956)]
COG0785	COG2239	CE0312	CE0312	Putative cytochrome c-type biogenesis protein	CE1184	CE1184	Hypothetical protein {UniProtKB/TrEMBL:Q8FQD5}	[TP0101-TP0917 (0.5215956)]
COG0785	COG2239	CE0463	CE0463	Putative cytochrome C-type biogenesis protein	CE1184	CE1184	Hypothetical protein {UniProtKB/TrEMBL:Q8FQD5}	[TP0101-TP0917 (0.5215956)]
COG0785	COG2239	CE0463	CE0463	Putative cytochrome C-type biogenesis protein	CE0073	CE0073	Hypothetical protein {UniProtKB/TrEMBL:Q8FUE7}	[TP0101-TP0917 (0.5215956)]
COG0705	COG2239	CE0030	CE0030	Hypothetical protein {UniProtKB/TrEMBL:Q8FUI8}	CE1184	CE1184	Hypothetical protein {UniProtKB/TrEMBL:Q8FQD5}	[TP0982-TP0917 (0.5527395)]
COG0705	COG2239	CE2406	CE2406	Hypothetical protein {UniProtKB/TrEMBL:Q8FMU3}	CE0073	CE0073	Hypothetical protein {UniProtKB/TrEMBL:Q8FUE7}	[TP0982-TP0917 (0.5527395)]
COG0705	COG2239	CE0030	CE0030	Hypothetical protein {UniProtKB/TrEMBL:Q8FUI8}	CE0073	CE0073	Hypothetical protein {UniProtKB/TrEMBL:Q8FUE7}	[TP0982-TP0917 (0.5527395)]
COG0705	COG2239	CE2406	CE2406	Hypothetical protein {UniProtKB/TrEMBL:Q8FMU3}	CE1184	CE1184	Hypothetical protein {UniProtKB/TrEMBL:Q8FQD5}	[TP0982-TP0917 (0.5527395)]
COG0305	COG0593	CE2816	CE2816	Putative replicative DNA helicase	CE0001	dnaA	Chromosomal replication initiator protein dnaA	[TP0058-TP0001 (0.9013428)]
COG0772	COG2239	CE0036	CE0036	Putative cell division protein FtsW	CE1184	CE1184	Hypothetical protein {UniProtKB/TrEMBL:Q8FQD5}	[TP0501-TP0917 (0.53388965), TP0387-TP0917 (0.61041105)]
COG0772	COG2239	CE2054	CE2054	Cell division protein FtsW	CE0073	CE0073	Hypothetical protein {UniProtKB/TrEMBL:Q8FUE7}	[TP0501-TP0917 (0.53388965), TP0387-TP0917 (0.61041105)]
COG0772	COG2239	CE0036	CE0036	Putative cell division protein FtsW	CE0073	CE0073	Hypothetical protein {UniProtKB/TrEMBL:Q8FUE7}	[TP0501-TP0917 (0.53388965), TP0387-TP0917 (0.61041105)]
COG0772	COG2239	CE2054	CE2054	Cell division protein FtsW	CE1184	CE1184	Hypothetical protein {UniProtKB/TrEMBL:Q8FQD5}	[TP0501-TP0917 (0.53388965), TP0387-TP0917 (0.61041105)]
COG0178	COG1197	CE1140	CE1140	Putative transport protein	CE1034	CE1034	Putative transcription-repair coupling factor	[TP0514-TP0344 (0.9414915)]
COG0178	COG1197	CE1507	CE1507	Putative excinuclease ABC subunit A	CE1034	CE1034	Putative transcription-repair coupling factor	[TP0514-TP0344 (0.9414915)]
COG0264	COG0544	CE1914	tsf	Elongation factor Ts (EF-Ts)	CE2313	tig	Trigger factor {UniProtKB/Swiss-Prot:Q8FN35}	[TP0605-TP0506 (0.9100214)]
COG0495	COG1475	CE2848	leuS	Leucyl-tRNA synthetase (EC 6.1.1.4) (Leucine--tRNA ligase) (LeuRS)	CE2941	CE2941	Putative chromosome partitioning protein ParB	[TP0586-TP0271 (0.63095015)]
COG0099	COG0216	CE0569	rpsM	30S ribosomal protein S13	CE1304	CE1304	Putative peptide chain release factor 1	[TP0210-TP0051 (0.8775348)]
COG0803	COG1268	CE2512	CE2512	Hypothetical protein {UniProtKB/TrEMBL:Q8FMJ2}	CE1851	CE1851	Putative biotin synthase	[TP0034-TP0228 (0.8514437)]
COG0442	COG0552	CE1888	CE1888	Putative prolyl-tRNA synthetase	CE1970	CE1970	Putative cell division protein FtsY	[TP0160-TP0578 (0.56216276)]
COG0242	COG0319	CE1720	def1	Peptide deformylase 1 (EC 3.5.1.88) (PDF 1) (Polypeptide deformylase 1)	CE2186	CE2186	UPF0054 protein CE2186	[TP0757-TP0650 (0.630912)]
COG0242	COG0319	CE2577	def2	Peptide deformylase 2 (EC 3.5.1.88) (PDF 2) (Polypeptide deformylase 2)	CE2186	CE2186	UPF0054 protein CE2186	[TP0757-TP0650 (0.630912)]
COG0465	COG0558	CE2542	CE2542	Putative cell division protein FtsH	CE1857	CE1857	Phosphatidylglycerophosphate synthase	[TP0765-TP0256 (0.8653493)]
COG0465	COG0558	CE2542	CE2542	Putative cell division protein FtsH	CE1783	CE1783	Hypothetical protein {UniProtKB/TrEMBL:Q8FPJ5}	[TP0765-TP0256 (0.8653493)]
COG0024	COG0462	CE1901	CE1901	Methionine aminopeptidase	CE1015	prs	Ribose-phosphate pyrophosphokinase (EC 2.7.6.1) (RPPK) (Phosphoribosyl pyrophosphate synthetase) (P-Rib-PP synthetase) (PRPP synthetase)	[TP0842-TP0294 (0.8762697)]
COG0024	COG0462	CE0566	CE0566	Methionine aminopeptidase	CE1015	prs	Ribose-phosphate pyrophosphokinase (EC 2.7.6.1) (RPPK) (Phosphoribosyl pyrophosphate synthetase) (P-Rib-PP synthetase) (PRPP synthetase)	[TP0842-TP0294 (0.8762697)]
COG0125	COG0361	CE0768	CE0768	Putative thymidylate kinase	CE0568	infA	Translation initiation factor IF-1	[TP0354-TP0097 (0.8382038)]
COG0319	COG0787	CE2186	CE2186	UPF0054 protein CE2186	CE0593	CE0593	Alanine racemase {UniProtKB/TrEMBL:Q8FS13}	[TP0650-TP0681 (0.82058704)]
COG0036	COG2001	CE1717	CE1717	Ribulose-phosphate 3-epimerase	CE2062	mraZ	Protein mraZ {UniProtKB/Swiss-Prot:Q8FNT1}	[TP0945-TP0383 (0.685165)]
COG0257	COG0472	CE2426	CE2426	50S ribosomal protein L36	CE0361	CE0361	Putative undecaprenyl phosphate	[TP0209-TP0345 (0.64932555)]
COG0257	COG0472	CE2426	CE2426	50S ribosomal protein L36	CE1307	CE1307	Hypothetical protein {UniProtKB/TrEMBL:Q8FQ28}	[TP0209-TP0345 (0.64932555)]
COG0257	COG0472	CE2426	CE2426	50S ribosomal protein L36	CE2056	mraY	Phospho-N-acetylmuramoyl-pentapeptide-transferase (EC 2.7.8.13) (UDP- MurNAc-pentapeptide phosphotransferase)	[TP0209-TP0345 (0.64932555)]
COG0024	COG0125	CE1901	CE1901	Methionine aminopeptidase	CE0768	CE0768	Putative thymidylate kinase	[TP0842-TP0354 (0.8096375)]
COG0024	COG0125	CE0566	CE0566	Methionine aminopeptidase	CE0768	CE0768	Putative thymidylate kinase	[TP0842-TP0354 (0.8096375)]
COG0618	COG1214	CE1876	CE1876	Putative exopolyphosphatase family protein	CE0597	CE0597	Hypothetical protein {UniProtKB/TrEMBL:Q8FS09}	[TP0803-TP0876 (0.700686)]
COG0257	COG0779	CE2426	CE2426	50S ribosomal protein L36	CE1881	CE1881	Hypothetical UPF0090 protein CE1881	[TP0209-TP0893 (0.7461857)]
COG0782	COG1057	CE1050	CE1050	Putative transcription elongation factor GreA	CE2257	nadD	Probable nicotinate-nucleotide adenylyltransferase (EC 2.7.7.18) (Deamido-NAD(+) pyrophosphorylase) (Deamido-NAD(+) diphosphorylase) (Nicotinate mononucleotide adenylyltransferase) (NaMN adenylyltransferase)	[TP0019-TP0741 (0.75909394)]
COG0090	COG1643	CE0525	rplB	50S ribosomal protein L2	CE1819	CE1819	Putative ATP-dependent helicase	[TP0192-TP0526 (0.71912634)]
COG0090	COG1643	CE0525	rplB	50S ribosomal protein L2	CE0141	CE0141	Putative ATP-dependent helicase	[TP0192-TP0526 (0.71912634)]
COG0012	COG0188	CE1085	CE1085	Putative GTP-binding protein	CE0015	CE0015	Putative DNA gyrase subunit A	[TP0124-TP0005 (0.7149395)]
COG0530	COG0621	CE0451	CE0451	Hypothetical protein {UniProtKB/TrEMBL:Q8FSE3}	CE1843	CE1843	Hypothetical protein {UniProtKB/TrEMBL:Q8FPD5}	[TP1034-TP0269 (0.7081234)]
COG0462	COG0492	CE1015	prs	Ribose-phosphate pyrophosphokinase (EC 2.7.6.1) (RPPK) (Phosphoribosyl pyrophosphate synthetase) (P-Rib-PP synthetase) (PRPP synthetase)	CE2933	CE2933	Putative thioredoxin reductase	[TP0294-TP0814 (0.8323514)]
COG0462	COG0492	CE1015	prs	Ribose-phosphate pyrophosphokinase (EC 2.7.6.1) (RPPK) (Phosphoribosyl pyrophosphate synthetase) (P-Rib-PP synthetase) (PRPP synthetase)	CE2885	CE2885	Hypothetical protein {UniProtKB/TrEMBL:Q8FT07}	[TP0294-TP0814 (0.8323514)]
COG0124	COG0254	CE1763	hisS	Histidyl-tRNA synthetase (EC 6.1.1.21) (Histidine--tRNA ligase) (HisRS)	CE0946	rpmE2	50S ribosomal protein L31 type B	[TP0641-TP0255 (0.65973145)]
COG0178	COG0272	CE1507	CE1507	Putative excinuclease ABC subunit A	CE1339	CE1339	Putative DNA ligase {UniProtKB/TrEMBL:Q8FPZ7}	[TP0514-TP0634 (0.7537598)]
COG0178	COG0272	CE1140	CE1140	Putative transport protein	CE1339	CE1339	Putative DNA ligase {UniProtKB/TrEMBL:Q8FPZ7}	[TP0514-TP0634 (0.7537598)]
COG1135	COG1466	CE0630	CE0630	Putative ABC transporter ATP-binding protein	CE2247	CE2247	Hypothetical protein {UniProtKB/TrEMBL:Q8FN98}	[TP0120-TP0588 (0.7896185)]
COG0242	COG0263	CE1720	def1	Peptide deformylase 1 (EC 3.5.1.88) (PDF 1) (Polypeptide deformylase 1)	CE2265	proB	Glutamate 5-kinase (EC 2.7.2.11) (Gamma-glutamyl kinase) (GK)	[TP0757-TP0351 (0.5771584)]
COG0242	COG0263	CE2577	def2	Peptide deformylase 2 (EC 3.5.1.88) (PDF 2) (Polypeptide deformylase 2)	CE2265	proB	Glutamate 5-kinase (EC 2.7.2.11) (Gamma-glutamyl kinase) (GK)	[TP0757-TP0351 (0.5771584)]
COG1115	COG2239	CE1974	CE1974	Putative amino acid permease	CE0073	CE0073	Hypothetical protein {UniProtKB/TrEMBL:Q8FUE7}	[TP0414-TP0917 (0.53720385)]
COG1115	COG2239	CE1974	CE1974	Putative amino acid permease	CE1184	CE1184	Hypothetical protein {UniProtKB/TrEMBL:Q8FQD5}	[TP0414-TP0917 (0.53720385)]
COG0566	COG1589	CE1519	CE1519	Putative tRNA/rRNA methyltransferase	CE2051	CE2051	Cell division protein FtsQ	[TP0109-TP0388 (0.8512026)]
COG0566	COG1589	CE2515	CE2515	Hypothetical protein {UniProtKB/TrEMBL:Q8FMI9}	CE2051	CE2051	Cell division protein FtsQ	[TP0109-TP0388 (0.8512026)]
COG0566	COG1589	CE2603	CE2603	Putative RNA methyltransferase	CE2051	CE2051	Cell division protein FtsQ	[TP0109-TP0388 (0.8512026)]
COG0566	COG1589	CE0900	CE0900	Putative RNA methyltransferase	CE2051	CE2051	Cell division protein FtsQ	[TP0109-TP0388 (0.8512026)]
COG0124	COG0546	CE1763	hisS	Histidyl-tRNA synthetase (EC 6.1.1.21) (Histidine--tRNA ligase) (HisRS)	CE2137	CE2137	Hypothetical protein {UniProtKB/TrEMBL:Q8FNK7}	[TP0641-TP0554 (0.5196431)]
COG0257	COG0773	CE2426	CE2426	50S ribosomal protein L36	CE2052	murC	UDP-N-acetylmuramate--L-alanine ligase (EC 6.3.2.8) (UDP-N- acetylmuramoyl-L-alanine synthetase)	[TP0209-TP0341 (0.6926446)]
COG0272	COG1879	CE1339	CE1339	Putative DNA ligase {UniProtKB/TrEMBL:Q8FPZ7}	CE0019	CE0019	Putative lipoprotein {UniProtKB/TrEMBL:Q8FUJ9}	[TP0634-TP0684 (0.56216276)]
COG2208	COG2239	CE1201	CE1201	Putative regulatory protein	CE1184	CE1184	Hypothetical protein {UniProtKB/TrEMBL:Q8FQD5}	[TP0218-TP0917 (0.6618409)]
COG2208	COG2239	CE1201	CE1201	Putative regulatory protein	CE0073	CE0073	Hypothetical protein {UniProtKB/TrEMBL:Q8FUE7}	[TP0218-TP0917 (0.6618409)]
COG0257	COG0681	CE2426	CE2426	50S ribosomal protein L36	CE1926	CE1926	Putative signal peptidase I	[TP0209-TP0926 (0.69083804)]
COG0228	COG0546	CE1960	rpsP	30S ribosomal protein S16	CE2137	CE2137	Hypothetical protein {UniProtKB/TrEMBL:Q8FNK7}	[TP0905-TP0554 (0.5352583)]
COG0503	COG1488	CE1768	apt	Adenine phosphoribosyltransferase (EC 2.4.2.7) (APRT)	CE2412	CE2412	Hypothetical protein {UniProtKB/TrEMBL:Q8FMT7}	[TP1039-TP0628 (0.6658587)]
COG0770	COG2001	CE2057	CE2057	UDP-N-acetylmuramoylalanyl-D-glutamyl-2,6-diamino	CE2062	mraZ	Protein mraZ {UniProtKB/Swiss-Prot:Q8FNT1}	[TP0386-TP0383 (0.8315325)]
COG0234	COG0803	CE0601	groS	10 kDa chaperonin (Protein Cpn10) (groES protein)	CE2512	CE2512	Hypothetical protein {UniProtKB/TrEMBL:Q8FMJ2}	[TP1013-TP0163 (0.67160416)]
COG0153	COG1879	CE2131	CE2131	Hypothetical protein {UniProtKB/TrEMBL:Q8FNL3}	CE0019	CE0019	Putative lipoprotein {UniProtKB/TrEMBL:Q8FUJ9}	[TP0418-TP0684 (0.73427343)]
COG0342	COG0546	CE1771	CE1771	Protein-export membrane protein secD	CE2137	CE2137	Hypothetical protein {UniProtKB/TrEMBL:Q8FNK7}	[TP0410-TP0554 (0.6160348)]
COG0227	COG0492	CE0943	rpmB	50S ribosomal protein L28	CE2933	CE2933	Putative thioredoxin reductase	[TP0362-TP0814 (0.801083)]
COG0227	COG0492	CE0943	rpmB	50S ribosomal protein L28	CE2885	CE2885	Hypothetical protein {UniProtKB/TrEMBL:Q8FT07}	[TP0362-TP0814 (0.801083)]
COG0051	COG1192	CE0521	rpsJ	30S ribosomal protein S10	CE1554	CE1554	Hypothetical protein {UniProtKB/TrEMBL:Q8FTL0}	[TP0188-TP0272 (0.7732025)]
COG0051	COG1192	CE0521	rpsJ	30S ribosomal protein S10	CE2P011	CE2P011	Putative partitioning protein parA	[TP0188-TP0272 (0.7732025)]
COG0051	COG1192	CE0521	rpsJ	30S ribosomal protein S10	CE3P009	CE3P009	Hypothetical protein {UniProtKB/TrEMBL:Q8FLH3}	[TP0188-TP0272 (0.7732025)]
COG0051	COG1192	CE0521	rpsJ	30S ribosomal protein S10	CE2P003	CE2P003	Putative partitioning protein parA	[TP0188-TP0272 (0.7732025)]
COG0051	COG1192	CE0521	rpsJ	30S ribosomal protein S10	CE2942	CE2942	Putative chromosome partitioning protein ParA	[TP0188-TP0272 (0.7732025)]
COG0098	COG0803	CE0552	rpsE	30S ribosomal protein S5	CE2512	CE2512	Hypothetical protein {UniProtKB/TrEMBL:Q8FMJ2}	[TP0206-TP0163 (0.74372905)]
COG0442	COG0459	CE1888	CE1888	Putative prolyl-tRNA synthetase	CE0602	groL1	60 kDa chaperonin 1 (Protein Cpn60 1) (groEL protein 1)	[TP0160-TP0030 (0.7719589)]
COG0442	COG0459	CE1888	CE1888	Putative prolyl-tRNA synthetase	CE2561	groL2	60 kDa chaperonin 2 (Protein Cpn60 2) (groEL protein 2)	[TP0160-TP0030 (0.7719589)]
COG0255	COG1354	CE0530	rpmC	50S ribosomal protein L29	CE1555	CE1555	Hypothetical protein {UniProtKB/TrEMBL:Q7ZAN3}	[TP0197-TP0691 (0.70609456)]
COG0341	COG2239	CE1770	CE1770	Protein-export membrane protein secF	CE0073	CE0073	Hypothetical protein {UniProtKB/TrEMBL:Q8FUE7}	[TP0411-TP0917 (0.6093018)]
COG0341	COG2239	CE1770	CE1770	Protein-export membrane protein secF	CE1184	CE1184	Hypothetical protein {UniProtKB/TrEMBL:Q8FQD5}	[TP0411-TP0917 (0.6093018)]
COG0217	COG0481	CE1776	CE1776	Hypothetical UPF0082 protein CE1776	CE2242	lepA	GTP-binding protein lepA	[TP0474-TP0510 (0.76600474)]
COG0178	COG0357	CE1507	CE1507	Putative excinuclease ABC subunit A	CE2943	gidB	Methyltransferase gidB (EC 2.1.-.-) (Glucose-inhibited division protein B)	[TP0514-TP0946 (0.8569251)]
COG0178	COG0357	CE1140	CE1140	Putative transport protein	CE2943	gidB	Methyltransferase gidB (EC 2.1.-.-) (Glucose-inhibited division protein B)	[TP0514-TP0946 (0.8569251)]
COG0472	COG2239	CE0361	CE0361	Putative undecaprenyl phosphate	CE0073	CE0073	Hypothetical protein {UniProtKB/TrEMBL:Q8FUE7}	[TP0345-TP0917 (0.5059451)]
COG0472	COG2239	CE0361	CE0361	Putative undecaprenyl phosphate	CE1184	CE1184	Hypothetical protein {UniProtKB/TrEMBL:Q8FQD5}	[TP0345-TP0917 (0.5059451)]
COG0472	COG2239	CE2056	mraY	Phospho-N-acetylmuramoyl-pentapeptide-transferase (EC 2.7.8.13) (UDP- MurNAc-pentapeptide phosphotransferase)	CE1184	CE1184	Hypothetical protein {UniProtKB/TrEMBL:Q8FQD5}	[TP0345-TP0917 (0.5059451)]
COG0472	COG2239	CE2056	mraY	Phospho-N-acetylmuramoyl-pentapeptide-transferase (EC 2.7.8.13) (UDP- MurNAc-pentapeptide phosphotransferase)	CE0073	CE0073	Hypothetical protein {UniProtKB/TrEMBL:Q8FUE7}	[TP0345-TP0917 (0.5059451)]
COG0472	COG2239	CE1307	CE1307	Hypothetical protein {UniProtKB/TrEMBL:Q8FQ28}	CE0073	CE0073	Hypothetical protein {UniProtKB/TrEMBL:Q8FUE7}	[TP0345-TP0917 (0.5059451)]
COG0472	COG2239	CE1307	CE1307	Hypothetical protein {UniProtKB/TrEMBL:Q8FQ28}	CE1184	CE1184	Hypothetical protein {UniProtKB/TrEMBL:Q8FQD5}	[TP0345-TP0917 (0.5059451)]
COG0330	COG0772	CE2656	CE2656	Hypothetical protein {UniProtKB/TrEMBL:Q8FM51}	CE0036	CE0036	Putative cell division protein FtsW	[TP0113-TP0501 (0.70068353)]
COG0330	COG0772	CE1654	CE1654	Hypothetical protein {UniProtKB/TrEMBL:Q8FTB5}	CE0036	CE0036	Putative cell division protein FtsW	[TP0113-TP0501 (0.70068353)]
COG0330	COG0772	CE2656	CE2656	Hypothetical protein {UniProtKB/TrEMBL:Q8FM51}	CE2054	CE2054	Cell division protein FtsW	[TP0113-TP0501 (0.70068353)]
COG0330	COG0772	CE1654	CE1654	Hypothetical protein {UniProtKB/TrEMBL:Q8FTB5}	CE2054	CE2054	Cell division protein FtsW	[TP0113-TP0501 (0.70068353)]
COG0267	COG2137	CE0942	CE0942	Putative 50S ribosomal protein L33	CE1848	recX	Regulatory protein recX	[TP0234-TP1023 (0.5769722)]
COG1109	COG1488	CE0762	CE0762	Putative phosphomannomutase	CE2412	CE2412	Hypothetical protein {UniProtKB/TrEMBL:Q8FMT7}	[TP0413-TP0628 (0.6598422)]
COG1109	COG1488	CE0588	glmM	Phosphoglucosamine mutase (EC 5.4.2.10)	CE2412	CE2412	Hypothetical protein {UniProtKB/TrEMBL:Q8FMT7}	[TP0413-TP0628 (0.6598422)]
COG1109	COG1488	CE0706	CE0706	Putative phospho-sugar mutase	CE2412	CE2412	Hypothetical protein {UniProtKB/TrEMBL:Q8FMT7}	[TP0413-TP0628 (0.6598422)]
COG0477	COG1432	CE0636	CE0636	Putative transport protein	CE0348	CE0348	Hypothetical protein {UniProtKB/TrEMBL:Q8FSN5}	[TP0840-TP0894 (0.55999315)]
COG0477	COG1432	CE1999	CE1999	Putative transport protein	CE0348	CE0348	Hypothetical protein {UniProtKB/TrEMBL:Q8FSN5}	[TP0840-TP0894 (0.55999315)]
COG0477	COG1432	CE1964	CE1964	Putative efflux protein	CE0348	CE0348	Hypothetical protein {UniProtKB/TrEMBL:Q8FSN5}	[TP0840-TP0894 (0.55999315)]
COG0477	COG1432	CE0332	CE0332	Hypothetical protein {UniProtKB/TrEMBL:Q8FSQ0}	CE0348	CE0348	Hypothetical protein {UniProtKB/TrEMBL:Q8FSN5}	[TP0840-TP0894 (0.55999315)]
COG0477	COG1432	CE2769	CE2769	Putative transport protein	CE0348	CE0348	Hypothetical protein {UniProtKB/TrEMBL:Q8FSN5}	[TP0840-TP0894 (0.55999315)]
COG0477	COG1432	CE2531	CE2531	Putative lincomycin-resistance protein	CE0348	CE0348	Hypothetical protein {UniProtKB/TrEMBL:Q8FSN5}	[TP0840-TP0894 (0.55999315)]
COG0477	COG1432	CE0097	CE0097	Hypothetical protein {UniProtKB/TrEMBL:Q8FUC3}	CE0348	CE0348	Hypothetical protein {UniProtKB/TrEMBL:Q8FSN5}	[TP0840-TP0894 (0.55999315)]
COG0477	COG1432	CE2310	CE2310	Putative benzoate transport protein	CE0348	CE0348	Hypothetical protein {UniProtKB/TrEMBL:Q8FSN5}	[TP0840-TP0894 (0.55999315)]
COG0477	COG1432	CE1631	CE1631	Hypothetical protein {UniProtKB/TrEMBL:Q8FTD8}	CE0348	CE0348	Hypothetical protein {UniProtKB/TrEMBL:Q8FSN5}	[TP0840-TP0894 (0.55999315)]
COG0477	COG1432	CE2761	CE2761	Putative transport protein	CE0348	CE0348	Hypothetical protein {UniProtKB/TrEMBL:Q8FSN5}	[TP0840-TP0894 (0.55999315)]
COG0477	COG1432	CE0914	CE0914	Hypothetical protein {UniProtKB/TrEMBL:Q8FR51}	CE0348	CE0348	Hypothetical protein {UniProtKB/TrEMBL:Q8FSN5}	[TP0840-TP0894 (0.55999315)]
COG0477	COG1432	CE2850	CE2850	Putative membrane protein	CE0348	CE0348	Hypothetical protein {UniProtKB/TrEMBL:Q8FSN5}	[TP0840-TP0894 (0.55999315)]
COG0477	COG1432	CE0398	CE0398	Putative efflux protein	CE0348	CE0348	Hypothetical protein {UniProtKB/TrEMBL:Q8FSN5}	[TP0840-TP0894 (0.55999315)]
COG0477	COG1432	CE1131	CE1131	Putative benzoate transport protein	CE0348	CE0348	Hypothetical protein {UniProtKB/TrEMBL:Q8FSN5}	[TP0840-TP0894 (0.55999315)]
COG0477	COG1432	CE2581	CE2581	Putative membrane transport protein	CE0348	CE0348	Hypothetical protein {UniProtKB/TrEMBL:Q8FSN5}	[TP0840-TP0894 (0.55999315)]
COG0477	COG1432	CE0440	CE0440	Putative shikimate transport protein ShiA	CE0348	CE0348	Hypothetical protein {UniProtKB/TrEMBL:Q8FSN5}	[TP0840-TP0894 (0.55999315)]
COG0477	COG1432	CE0404	CE0404	Putative transport protein	CE0348	CE0348	Hypothetical protein {UniProtKB/TrEMBL:Q8FSN5}	[TP0840-TP0894 (0.55999315)]
COG0477	COG1432	CE2862	CE2862	Putative transport protein	CE0348	CE0348	Hypothetical protein {UniProtKB/TrEMBL:Q8FSN5}	[TP0840-TP0894 (0.55999315)]
COG0477	COG1432	CE1998	CE1998	Putative transport protein	CE0348	CE0348	Hypothetical protein {UniProtKB/TrEMBL:Q8FSN5}	[TP0840-TP0894 (0.55999315)]
COG0477	COG1432	CE1208	CE1208	Putative multidrug resistance protein	CE0348	CE0348	Hypothetical protein {UniProtKB/TrEMBL:Q8FSN5}	[TP0840-TP0894 (0.55999315)]
COG0477	COG1432	CE2715	CE2715	Putative transport protein	CE0348	CE0348	Hypothetical protein {UniProtKB/TrEMBL:Q8FSN5}	[TP0840-TP0894 (0.55999315)]
COG0477	COG1432	CE2608	CE2608	Multidrug resistance protein	CE0348	CE0348	Hypothetical protein {UniProtKB/TrEMBL:Q8FSN5}	[TP0840-TP0894 (0.55999315)]
COG0477	COG1432	CE2814	CE2814	Putative transport protein	CE0348	CE0348	Hypothetical protein {UniProtKB/TrEMBL:Q8FSN5}	[TP0840-TP0894 (0.55999315)]
COG0477	COG1432	CE2495	CE2495	Hypothetical protein {UniProtKB/TrEMBL:Q8FMK8}	CE0348	CE0348	Hypothetical protein {UniProtKB/TrEMBL:Q8FSN5}	[TP0840-TP0894 (0.55999315)]
COG0477	COG1432	CE1483	CE1483	Putative transport protein	CE0348	CE0348	Hypothetical protein {UniProtKB/TrEMBL:Q8FSN5}	[TP0840-TP0894 (0.55999315)]
COG0477	COG1432	CE2390	CE2390	Putative transport protein	CE0348	CE0348	Hypothetical protein {UniProtKB/TrEMBL:Q8FSN5}	[TP0840-TP0894 (0.55999315)]
COG0477	COG1432	CE2124	CE2124	Putative transport protein	CE0348	CE0348	Hypothetical protein {UniProtKB/TrEMBL:Q8FSN5}	[TP0840-TP0894 (0.55999315)]
COG0477	COG1432	CE0156	CE0156	Hypothetical protein {UniProtKB/TrEMBL:Q8FU65}	CE0348	CE0348	Hypothetical protein {UniProtKB/TrEMBL:Q8FSN5}	[TP0840-TP0894 (0.55999315)]
COG0477	COG1432	CE1207	CE1207	Putative multidrug resistance protein	CE0348	CE0348	Hypothetical protein {UniProtKB/TrEMBL:Q8FSN5}	[TP0840-TP0894 (0.55999315)]
COG0477	COG1432	CE2689	CE2689	Proline/ectoine tranporter ProP	CE0348	CE0348	Hypothetical protein {UniProtKB/TrEMBL:Q8FSN5}	[TP0840-TP0894 (0.55999315)]
COG0477	COG1432	CE0124	CE0124	Putative membrane protein	CE0348	CE0348	Hypothetical protein {UniProtKB/TrEMBL:Q8FSN5}	[TP0840-TP0894 (0.55999315)]
COG0477	COG1432	CE1337	CE1337	Putative transport protein	CE0348	CE0348	Hypothetical protein {UniProtKB/TrEMBL:Q8FSN5}	[TP0840-TP0894 (0.55999315)]
COG0477	COG1432	CE0730	CE0730	Putative multidrug resistance protein	CE0348	CE0348	Hypothetical protein {UniProtKB/TrEMBL:Q8FSN5}	[TP0840-TP0894 (0.55999315)]
COG0477	COG1432	CE1595	CE1595	Putative transport protein	CE0348	CE0348	Hypothetical protein {UniProtKB/TrEMBL:Q8FSN5}	[TP0840-TP0894 (0.55999315)]
COG0477	COG1432	CE0662	CE0662	Putative transport protein	CE0348	CE0348	Hypothetical protein {UniProtKB/TrEMBL:Q8FSN5}	[TP0840-TP0894 (0.55999315)]
COG0143	COG0217	CE0967	metG	Methionyl-tRNA synthetase (EC 6.1.1.10) (Methionine--tRNA ligase) (MetRS)	CE1776	CE1776	Hypothetical UPF0082 protein CE1776	[TP0798-TP0474 (0.7790581)]
COG0357	COG0442	CE2943	gidB	Methyltransferase gidB (EC 2.1.-.-) (Glucose-inhibited division protein B)	CE1888	CE1888	Putative prolyl-tRNA synthetase	[TP0946-TP0160 (0.6515529)]
COG0586	COG1061	CE0924	CE0924	Hypothetical protein {UniProtKB/TrEMBL:Q8FR42}	CE1807	CE1807	Hypothetical protein {UniProtKB/TrEMBL:Q8FPH1}	[TP0779-TP0380 (0.6968711)]
COG0586	COG1061	CE0924	CE0924	Hypothetical protein {UniProtKB/TrEMBL:Q8FR42}	CE0891	CE0891	Putative DNA helicase {UniProtKB/TrEMBL:Q8FR73}	[TP0779-TP0380 (0.6968711)]
COG0564	COG1200	CE2032	CE2032	Pseudouridine synthase {UniProtKB/TrEMBL:Q8FNW1}	CE1438	CE1438	Putative ATP-dependent DNA helicase recG	[TP0339-TP0687 (0.85149276)]
COG0564	COG1200	CE0328	CE0328	Pseudouridine synthase {UniProtKB/TrEMBL:Q8FSQ4}	CE1438	CE1438	Putative ATP-dependent DNA helicase recG	[TP0339-TP0687 (0.85149276)]
COG0564	COG1200	CE2793	CE2793	Pseudouridine synthase {UniProtKB/TrEMBL:Q8FLR7}	CE1438	CE1438	Putative ATP-dependent DNA helicase recG	[TP0339-TP0687 (0.85149276)]
COG0772	COG1115	CE0036	CE0036	Putative cell division protein FtsW	CE1974	CE1974	Putative amino acid permease	[TP0501-TP0998 (0.70629925)]
COG0772	COG1115	CE2054	CE2054	Cell division protein FtsW	CE1974	CE1974	Putative amino acid permease	[TP0501-TP0998 (0.70629925)]
COG0322	COG1432	CE1711	uvrC	UvrABC system protein C (Protein uvrC) (Excinuclease ABC subunit C)	CE0348	CE0348	Hypothetical protein {UniProtKB/TrEMBL:Q8FSN5}	[TP0472-TP0894 (0.7171434)]
COG0124	COG0124	CE1763	hisS	Histidyl-tRNA synthetase (EC 6.1.1.21) (Histidine--tRNA ligase) (HisRS)	CE1763	hisS	Histidyl-tRNA synthetase (EC 6.1.1.21) (Histidine--tRNA ligase) (HisRS)	[TP0641-TP0641 (0.67365265)]
COG0768	COG0815	CE1902	CE1902	Putative penicillin-binding protein	CE1607	CE1607	Putative apolipoprotein N-acyltransferase	[TP0500-TP0252 (0.87159187)]
COG0768	COG0815	CE2059	CE2059	Penicillin-binding protein	CE1607	CE1607	Putative apolipoprotein N-acyltransferase	[TP0500-TP0252 (0.87159187)]
COG0768	COG0815	CE0035	CE0035	Hypothetical protein {UniProtKB/TrEMBL:Q8FUI3}	CE1607	CE1607	Putative apolipoprotein N-acyltransferase	[TP0500-TP0252 (0.87159187)]
COG0586	COG2236	CE0924	CE0924	Hypothetical protein {UniProtKB/TrEMBL:Q8FR42}	CE1596	CE1596	Putative purine phosphoribosyltransferase	[TP0779-TP0050 (0.66770643)]
COG1214	COG3439	CE0597	CE0597	Hypothetical protein {UniProtKB/TrEMBL:Q8FS09}	CE0058	CE0058	Hypothetical protein {UniProtKB/TrEMBL:Q8FUG2}	[TP0876-TP0895 (0.56457245)]
COG1366	COG3439	CE1204	CE1204	Putative anti-sigma factor antagonist	CE0058	CE0058	Hypothetical protein {UniProtKB/TrEMBL:Q8FUG2}	[TP0233-TP0895 (0.6775143)]
COG0739	COG0773	CE2397	CE2397	Hypothetical protein {UniProtKB/TrEMBL:Q8FMV2}	CE2052	murC	UDP-N-acetylmuramate--L-alanine ligase (EC 6.3.2.8) (UDP-N- acetylmuramoyl-L-alanine synthetase)	[TP0782-TP0341 (0.8145237)]
COG0739	COG0773	CE3P023	CE3P023	Hypothetical protein {UniProtKB/TrEMBL:Q8FLF9}	CE2052	murC	UDP-N-acetylmuramate--L-alanine ligase (EC 6.3.2.8) (UDP-N- acetylmuramoyl-L-alanine synthetase)	[TP0782-TP0341 (0.8145237)]
COG0739	COG0773	CE1916	CE1916	Hypothetical protein {UniProtKB/TrEMBL:Q8FP69}	CE2052	murC	UDP-N-acetylmuramate--L-alanine ligase (EC 6.3.2.8) (UDP-N- acetylmuramoyl-L-alanine synthetase)	[TP0782-TP0341 (0.8145237)]
COG0739	COG0773	CE0934	CE0934	Hypothetical protein {UniProtKB/TrEMBL:Q8FR32}	CE2052	murC	UDP-N-acetylmuramate--L-alanine ligase (EC 6.3.2.8) (UDP-N- acetylmuramoyl-L-alanine synthetase)	[TP0782-TP0341 (0.8145237)]
COG0220	COG1316	CE2696	trmB	tRNA (guanine-N(7)-)-methyltransferase (EC 2.1.1.33) (tRNA(m7G46)- methyltransferase)	CE2746	CE2746	Hypothetical protein {UniProtKB/TrEMBL:Q8FLW3}	[TP0464-TP0739 (0.7885255)]
COG0220	COG1316	CE2696	trmB	tRNA (guanine-N(7)-)-methyltransferase (EC 2.1.1.33) (tRNA(m7G46)- methyltransferase)	CE0754	CE0754	Hypothetical protein {UniProtKB/TrEMBL:Q8FRK7}	[TP0464-TP0739 (0.7885255)]
COG0257	COG0564	CE2426	CE2426	50S ribosomal protein L36	CE2793	CE2793	Pseudouridine synthase {UniProtKB/TrEMBL:Q8FLR7}	[TP0209-TP0154 (0.634929)]
COG0257	COG0564	CE2426	CE2426	50S ribosomal protein L36	CE0328	CE0328	Pseudouridine synthase {UniProtKB/TrEMBL:Q8FSQ4}	[TP0209-TP0154 (0.634929)]
COG0257	COG0564	CE2426	CE2426	50S ribosomal protein L36	CE2032	CE2032	Pseudouridine synthase {UniProtKB/TrEMBL:Q8FNW1}	[TP0209-TP0154 (0.634929)]
COG0621	COG2208	CE1843	CE1843	Hypothetical protein {UniProtKB/TrEMBL:Q8FPD5}	CE1201	CE1201	Putative regulatory protein	[TP0269-TP0218 (0.77940726)]
COG0739	COG2239	CE0934	CE0934	Hypothetical protein {UniProtKB/TrEMBL:Q8FR32}	CE0073	CE0073	Hypothetical protein {UniProtKB/TrEMBL:Q8FUE7}	[TP0155-TP0917 (0.6343327)]
COG0739	COG2239	CE0934	CE0934	Hypothetical protein {UniProtKB/TrEMBL:Q8FR32}	CE1184	CE1184	Hypothetical protein {UniProtKB/TrEMBL:Q8FQD5}	[TP0155-TP0917 (0.6343327)]
COG0739	COG2239	CE2397	CE2397	Hypothetical protein {UniProtKB/TrEMBL:Q8FMV2}	CE0073	CE0073	Hypothetical protein {UniProtKB/TrEMBL:Q8FUE7}	[TP0155-TP0917 (0.6343327)]
COG0739	COG2239	CE1916	CE1916	Hypothetical protein {UniProtKB/TrEMBL:Q8FP69}	CE1184	CE1184	Hypothetical protein {UniProtKB/TrEMBL:Q8FQD5}	[TP0155-TP0917 (0.6343327)]
COG0739	COG2239	CE3P023	CE3P023	Hypothetical protein {UniProtKB/TrEMBL:Q8FLF9}	CE0073	CE0073	Hypothetical protein {UniProtKB/TrEMBL:Q8FUE7}	[TP0155-TP0917 (0.6343327)]
COG0739	COG2239	CE3P023	CE3P023	Hypothetical protein {UniProtKB/TrEMBL:Q8FLF9}	CE1184	CE1184	Hypothetical protein {UniProtKB/TrEMBL:Q8FQD5}	[TP0155-TP0917 (0.6343327)]
COG0739	COG2239	CE1916	CE1916	Hypothetical protein {UniProtKB/TrEMBL:Q8FP69}	CE0073	CE0073	Hypothetical protein {UniProtKB/TrEMBL:Q8FUE7}	[TP0155-TP0917 (0.6343327)]
COG0739	COG2239	CE2397	CE2397	Hypothetical protein {UniProtKB/TrEMBL:Q8FMV2}	CE1184	CE1184	Hypothetical protein {UniProtKB/TrEMBL:Q8FQD5}	[TP0155-TP0917 (0.6343327)]
COG1292	COG2239	CE2217	CE2217	Ectoine/proline/glycine betaine trnasporter EctP	CE1184	CE1184	Hypothetical protein {UniProtKB/TrEMBL:Q8FQD5}	[TP0106-TP0917 (0.5215956)]
COG1292	COG2239	CE2664	CE2664	Putative transport protein	CE1184	CE1184	Hypothetical protein {UniProtKB/TrEMBL:Q8FQD5}	[TP0106-TP0917 (0.5215956)]
COG1292	COG2239	CE0966	CE0966	Glycine betaine transporter BetP	CE1184	CE1184	Hypothetical protein {UniProtKB/TrEMBL:Q8FQD5}	[TP0106-TP0917 (0.5215956)]
COG1292	COG2239	CE0966	CE0966	Glycine betaine transporter BetP	CE0073	CE0073	Hypothetical protein {UniProtKB/TrEMBL:Q8FUE7}	[TP0106-TP0917 (0.5215956)]
COG1292	COG2239	CE2766	CE2766	Putative glycine betaine transport protein	CE1184	CE1184	Hypothetical protein {UniProtKB/TrEMBL:Q8FQD5}	[TP0106-TP0917 (0.5215956)]
COG1292	COG2239	CE2217	CE2217	Ectoine/proline/glycine betaine trnasporter EctP	CE0073	CE0073	Hypothetical protein {UniProtKB/TrEMBL:Q8FUE7}	[TP0106-TP0917 (0.5215956)]
COG1292	COG2239	CE2664	CE2664	Putative transport protein	CE0073	CE0073	Hypothetical protein {UniProtKB/TrEMBL:Q8FUE7}	[TP0106-TP0917 (0.5215956)]
COG1292	COG2239	CE2766	CE2766	Putative glycine betaine transport protein	CE0073	CE0073	Hypothetical protein {UniProtKB/TrEMBL:Q8FUE7}	[TP0106-TP0917 (0.5215956)]
COG0210	COG0305	CE0790	CE0790	Putative helicase {UniProtKB/TrEMBL:Q8FRH1}	CE2816	CE2816	Putative replicative DNA helicase	[TP0102-TP0058 (0.8842861)]
COG0210	COG0305	CE0794	CE0794	Putative ATP-dependent DNA helicase	CE2816	CE2816	Putative replicative DNA helicase	[TP0102-TP0058 (0.8842861)]
COG0210	COG0305	CE0791	CE0791	Putative ATP-dependent DNA helicase	CE2816	CE2816	Putative replicative DNA helicase	[TP0102-TP0058 (0.8842861)]
COG0210	COG0305	CE2894	CE2894	Hypothetical protein {UniProtKB/TrEMBL:Q8FSZ8}	CE2816	CE2816	Putative replicative DNA helicase	[TP0102-TP0058 (0.8842861)]
COG0210	COG0305	CE0930	CE0930	Putative ATP-dependent DNA helicase	CE2816	CE2816	Putative replicative DNA helicase	[TP0102-TP0058 (0.8842861)]
COG0621	COG0739	CE1843	CE1843	Hypothetical protein {UniProtKB/TrEMBL:Q8FPD5}	CE0934	CE0934	Hypothetical protein {UniProtKB/TrEMBL:Q8FR32}	[TP0269-TP0702 (0.8475093)]
COG0621	COG0739	CE1843	CE1843	Hypothetical protein {UniProtKB/TrEMBL:Q8FPD5}	CE3P023	CE3P023	Hypothetical protein {UniProtKB/TrEMBL:Q8FLF9}	[TP0269-TP0702 (0.8475093)]
COG0621	COG0739	CE1843	CE1843	Hypothetical protein {UniProtKB/TrEMBL:Q8FPD5}	CE2397	CE2397	Hypothetical protein {UniProtKB/TrEMBL:Q8FMV2}	[TP0269-TP0702 (0.8475093)]
COG0621	COG0739	CE1843	CE1843	Hypothetical protein {UniProtKB/TrEMBL:Q8FPD5}	CE1916	CE1916	Hypothetical protein {UniProtKB/TrEMBL:Q8FP69}	[TP0269-TP0702 (0.8475093)]
COG0257	COG1057	CE2426	CE2426	50S ribosomal protein L36	CE2257	nadD	Probable nicotinate-nucleotide adenylyltransferase (EC 2.7.7.18) (Deamido-NAD(+) pyrophosphorylase) (Deamido-NAD(+) diphosphorylase) (Nicotinate mononucleotide adenylyltransferase) (NaMN adenylyltransferase)	[TP0209-TP0741 (0.64932555)]
