# Supplementary material for: The Binary Protein Interactome of Treponema pallidum – The Syphilis Spirochete
Source: PLoS One. 2008 May 28;3(5):e2292. doi: 10.1371/journal.pone.0002292 (PMC2386257; doi:10.1371/journal.pone.0002292)
Supplement: Data S1 — Predicted protein-protein interactions based on our Treponema pallidum data; zip archive containing 372 files with one file per species. (6.09 MB ZIP) [file pone.0002292.s006.zip › bacteria/Corynebacterium_glutamicum.tab]

196627 Corynebacterium glutamicum
COG A	COG B	Locus Id A	Preferred Name(s) A	Annotation A	Locus Id B	Preferred Name(s) B	Annotation B	T. pallidum interaction
COG0186	COG1475	cg0604	rpsQ	30S ribosomal protein S17	cg3426	cg3426	Predicted transcriptional regulator involved in	[TP0198-TP0271 (0.71912634)]
COG0608	COG0817	cg1956	cg1956	SINGLE-STRANDED-DNA-SPECIFIC EXONUCLEASE	cg1871	ruvC	Crossover junction endodeoxyribonuclease ruvC (EC 3.1.22.4) (Holliday junction nuclease ruvC) (Holliday junction resolvase ruvC)	[TP0704-TP0517 (0.81382185)]
COG0617	COG0860	cg3415	cg3415	POLYA POLYMERASE {UniProtKB/TrEMBL:Q6M1D4}	cg3424	cg3424	N-ACETYMURAMYL-L-ALANINE AMIDASE	[TP0270-TP0247 (0.76828843)]
COG0201	COG0550	cg0647	secY	Preprotein translocase secY subunit	cg2064	cg2064	Topoisomerase IA (EC 5.99.1.2) (DNA TOPOISOMERASE	[TP0208-TP0394 (0.8044664)]
COG0201	COG0550	cg0647	secY	Preprotein translocase secY subunit	cg0373	cg0373	Topoisomerase IA {UniProtKB/TrEMBL:Q8NTJ8}	[TP0208-TP0394 (0.8044664)]
COG0768	COG2812	cg2375	cg2375	Cell division protein FtsI/penicillin-binding	cg0296	cg0296	DNA polymerase III, gamma/tau subunits	[TP0500-TP1005 (0.655462)]
COG0768	COG2812	cg0060	cg0060	Cell division protein FtsI/penicillin-binding	cg0296	cg0296	DNA polymerase III, gamma/tau subunits	[TP0500-TP1005 (0.655462)]
COG0768	COG2812	cg2199	cg2199	Cell division protein FtsI/penicillin-binding	cg0296	cg0296	DNA polymerase III, gamma/tau subunits	[TP0500-TP1005 (0.655462)]
COG0180	COG0564	cg0779	trpS	Tryptophanyl-tRNA synthetase (EC 6.1.1.2) (Tryptophan--tRNA ligase) (TrpRS)	cg2346	cg2346	Pseudouridine synthase {UniProtKB/TrEMBL:Q8NNQ0}	[TP0632-TP0339 (0.7885255)]
COG0180	COG0564	cg0779	trpS	Tryptophanyl-tRNA synthetase (EC 6.1.1.2) (Tryptophan--tRNA ligase) (TrpRS)	cg3258	cg3258	Pseudouridine synthase {UniProtKB/TrEMBL:Q6M1S0}	[TP0632-TP0339 (0.7885255)]
COG0180	COG0564	cg0779	trpS	Tryptophanyl-tRNA synthetase (EC 6.1.1.2) (Tryptophan--tRNA ligase) (TrpRS)	cg0384	cg0384	Pseudouridine synthase {UniProtKB/TrEMBL:Q8NTJ1}	[TP0632-TP0339 (0.7885255)]
COG0090	COG0223	cg0598	rplB	50S ribosomal protein L2	cg1803	fmt	Methionyl-tRNA formyltransferase (EC 2.1.2.9)	[TP0192-TP0756 (0.8610547)]
COG0632	COG2255	cg1870	ruvA	Holliday junction ATP-dependent DNA helicase ruvA (EC 3.6.1.-)	cg1869	ruvB	Holliday junction ATP-dependent DNA helicase ruvB (EC 3.6.1.-)	[TP0543-TP0162 (0.9659884)]
COG0462	COG0817	cg1075	prs	Ribose-phosphate pyrophosphokinase (EC 2.7.6.1) (RPPK) (Phosphoribosyl pyrophosphate synthetase) (P-Rib-PP synthetase) (PRPP synthetase)	cg1871	ruvC	Crossover junction endodeoxyribonuclease ruvC (EC 3.1.22.4) (Holliday junction nuclease ruvC) (Holliday junction resolvase ruvC)	[TP0294-TP0517 (0.54911256)]
COG0125	COG0586	cg0861	cg0861	THYMIDYLATE KINASE, PUTATIVE	cg0333	cg0333	POSSIBLE MEMBRANE PROTEIN	[TP0354-TP0779 (0.67954355)]
COG0125	COG0586	cg0861	cg0861	THYMIDYLATE KINASE, PUTATIVE	cg0971	cg0971	Uncharacterized membrane-associated protein	[TP0354-TP0779 (0.67954355)]
COG0125	COG0586	cg0861	cg0861	THYMIDYLATE KINASE, PUTATIVE	cg2684	cg2684	Uncharacterized membrane-associated protein	[TP0354-TP0779 (0.67954355)]
COG0257	COG0577	cg2791	cg2791	50S ribosomal protein L36	cg3320	cg3320	ABC-type transporter, permease components	[TP0209-TP0962 (0.5903608)]
COG0257	COG0577	cg2791	cg2791	50S ribosomal protein L36	cg2202	cg2202	ABC-type transporter, permease components	[TP0209-TP0962 (0.5903608)]
COG0257	COG0577	cg2791	cg2791	50S ribosomal protein L36	cg0486	cg0486	ABC-type transport systems, involved in	[TP0209-TP0962 (0.5903608)]
COG0257	COG0577	cg2791	cg2791	50S ribosomal protein L36	cg0732	cg0732	ABC-type transporter, permease components	[TP0209-TP0962 (0.5903608)]
COG0257	COG0577	cg2791	cg2791	50S ribosomal protein L36	cg2811	cg2811	ABC-type transport system, involved in	[TP0209-TP0962 (0.5903608)]
COG0222	COG0802	cg0573	rplL	50S ribosomal protein L7/L12	cg0682	cg0682	Predicted ATPase or kinase	[TP0240-TP0875 (0.8481433)]
COG0222	COG0802	cg0505	cg0505	Hypothetical protein Cgl0425	cg0682	cg0682	Predicted ATPase or kinase	[TP0240-TP0875 (0.8481433)]
COG0495	COG1214	cg3346	leuS	Leucyl-tRNA synthetase (EC 6.1.1.4) (Leucine--tRNA ligase) (LeuRS)	cg0685	cg0685	Inactive homologs of metal-dependent proteases,	[TP0586-TP0876 (0.5571989)]
COG0192	COG0592	cg1806	metK	S-adenosylmethionine synthetase (EC 2.5.1.6) (Methionine adenosyltransferase) (AdoMet synthetase) (MAT)	cg0004	cg0004	DNA polymerase III beta subunit	[TP0794-TP0002 (0.8412751)]
COG0360	COG0616	cg3308	rpsF	30S ribosomal protein S6	cg2043	cg2043	Periplasmic serine proteases	[TP0063-TP0997 (0.6657489)]
COG0860	COG1396	cg3424	cg3424	N-ACETYMURAMYL-L-ALANINE AMIDASE	cg0787	cg0787	Transcriptional regulator	[TP0247-TP0461 (0.8100859)]
COG0860	COG1396	cg3424	cg3424	N-ACETYMURAMYL-L-ALANINE AMIDASE	cg1392	cg1392	Predicted transcriptional regulators	[TP0247-TP0461 (0.8100859)]
COG0860	COG1396	cg3424	cg3424	N-ACETYMURAMYL-L-ALANINE AMIDASE	cg0579	cg0579	Predicted transcriptional regulators	[TP0247-TP0461 (0.8100859)]
COG0860	COG1396	cg3424	cg3424	N-ACETYMURAMYL-L-ALANINE AMIDASE	cg3087	cg3087	Predicted transcriptional regulators	[TP0247-TP0461 (0.8100859)]
COG0860	COG1396	cg3424	cg3424	N-ACETYMURAMYL-L-ALANINE AMIDASE	cg2040	cg2040	Predicted transcriptional regulators	[TP0247-TP0461 (0.8100859)]
COG0860	COG1396	cg3424	cg3424	N-ACETYMURAMYL-L-ALANINE AMIDASE	cg1527	cg1527	, IS fingerprint type 4-5, complete genome;	[TP0247-TP0461 (0.8100859)]
COG0802	COG0860	cg0682	cg0682	Predicted ATPase or kinase	cg3424	cg3424	N-ACETYMURAMYL-L-ALANINE AMIDASE	[TP0875-TP0247 (0.90700364)]
COG0495	COG0761	cg3346	leuS	Leucyl-tRNA synthetase (EC 6.1.1.4) (Leucine--tRNA ligase) (LeuRS)	cg1164	ispH	4-hydroxy-3-methylbut-2-enyl diphosphate reductase (EC 1.17.1.2)	[TP0586-TP0547 (0.63095015)]
COG0820	COG2812	cg2214	cg2214	Predicted Fe-S-cluster redox enzyme	cg0296	cg0296	DNA polymerase III, gamma/tau subunits	[TP0068-TP1005 (0.60435057)]
COG0272	COG1396	cg1401	cg1401	NAD-dependent DNA ligase	cg0787	cg0787	Transcriptional regulator	[TP0634-TP0461 (0.7134334)]
COG0272	COG1396	cg1401	cg1401	NAD-dependent DNA ligase	cg0579	cg0579	Predicted transcriptional regulators	[TP0634-TP0461 (0.7134334)]
COG0272	COG1396	cg1401	cg1401	NAD-dependent DNA ligase	cg2040	cg2040	Predicted transcriptional regulators	[TP0634-TP0461 (0.7134334)]
COG0272	COG1396	cg1401	cg1401	NAD-dependent DNA ligase	cg1392	cg1392	Predicted transcriptional regulators	[TP0634-TP0461 (0.7134334)]
COG0272	COG1396	cg1401	cg1401	NAD-dependent DNA ligase	cg3087	cg3087	Predicted transcriptional regulators	[TP0634-TP0461 (0.7134334)]
COG0272	COG1396	cg1401	cg1401	NAD-dependent DNA ligase	cg1527	cg1527	, IS fingerprint type 4-5, complete genome;	[TP0634-TP0461 (0.7134334)]
COG0577	COG0845	cg3320	cg3320	ABC-type transporter, permease components	cg3322	cg3322	Putative secreted membrane-fusion protein	[TP0963-TP0965 (0.93032813)]
COG0577	COG0845	cg2811	cg2811	ABC-type transport system, involved in	cg3322	cg3322	Putative secreted membrane-fusion protein	[TP0963-TP0965 (0.93032813)]
COG0577	COG0845	cg2202	cg2202	ABC-type transporter, permease components	cg3322	cg3322	Putative secreted membrane-fusion protein	[TP0963-TP0965 (0.93032813)]
COG0577	COG0845	cg0486	cg0486	ABC-type transport systems, involved in	cg3322	cg3322	Putative secreted membrane-fusion protein	[TP0963-TP0965 (0.93032813)]
COG0577	COG0845	cg0732	cg0732	ABC-type transporter, permease components	cg3322	cg3322	Putative secreted membrane-fusion protein	[TP0963-TP0965 (0.93032813)]
COG0234	COG1200	cg0690	groS	10 kDa chaperonin (Protein Cpn10) (groES protein)	cg1498	cg1498	RecG-like helicases {UniProtKB/TrEMBL:Q8NQU7}	[TP1013-TP0687 (0.84594196)]
COG0257	COG1253	cg2791	cg2791	50S ribosomal protein L36	cg1639	cg1639	Uncharacterized CBS domain-containing proteins	[TP0209-TP0027 (0.74441797)]
COG0257	COG1253	cg2791	cg2791	50S ribosomal protein L36	cg1348	cg1348	Uncharacterized CBS domain-containing proteins	[TP0209-TP0027 (0.74441797)]
COG0257	COG1253	cg2791	cg2791	50S ribosomal protein L36	cg1640	cg1640	Uncharacterized CBS domain-containing proteins	[TP0209-TP0027 (0.74441797)]
COG0257	COG1253	cg2791	cg2791	50S ribosomal protein L36	cg1349	cg1349	Uncharacterized CBS domain-containing proteins	[TP0209-TP0027 (0.74441797)]
COG0257	COG1253	cg2791	cg2791	50S ribosomal protein L36	cg2511	cg2511	Uncharacterized CBS domain-containing proteins	[TP0209-TP0027 (0.74441797)]
COG0060	COG0681	cg2359	ileS	Isoleucyl-tRNA synthetase (EC 6.1.1.5) (Isoleucine--tRNA ligase) (IleRS)	cg2232	cg2232	Signal peptidase I (PROBABLE SIGNAL PEPTIDASE I	[TP0452-TP0185 (0.79878455)]
COG0558	COG2239	cg2154	cg2154	CDP-DIACYLGLYCEROL--GLYCEROL-3-PHOSPHATE	cg1276	cg1276	Mg/Co/Ni transporter MgtE (Contains CBS domain)	[TP0256-TP0917 (0.6007029)]
COG0558	COG2239	cg2154	cg2154	CDP-DIACYLGLYCEROL--GLYCEROL-3-PHOSPHATE	cg0275	cg0275	MG2+ TRANSPORTER {UniProtKB/TrEMBL:Q6M8D1}	[TP0256-TP0917 (0.6007029)]
COG0558	COG2239	cg1878	cg1878	Phosphatidylglycerophosphate synthase	cg1276	cg1276	Mg/Co/Ni transporter MgtE (Contains CBS domain)	[TP0256-TP0917 (0.6007029)]
COG0558	COG2239	cg1878	cg1878	Phosphatidylglycerophosphate synthase	cg0275	cg0275	MG2+ TRANSPORTER {UniProtKB/TrEMBL:Q6M8D1}	[TP0256-TP0917 (0.6007029)]
COG0242	COG1879	cg3034	def2	Peptide deformylase 2 (EC 3.5.1.88) (PDF 2) (Polypeptide deformylase 2)	cg0044	cg0044	ABC-type transporter, periplasmic component	[TP0757-TP0684 (0.80039173)]
COG0242	COG1879	cg3034	def2	Peptide deformylase 2 (EC 3.5.1.88) (PDF 2) (Polypeptide deformylase 2)	cg1413	cg1413	ABC-type transporter, periplasmic component	[TP0757-TP0684 (0.80039173)]
COG0242	COG1879	cg1804	def1	Peptide deformylase 1 (EC 3.5.1.88) (PDF 1) (Polypeptide deformylase 1)	cg1413	cg1413	ABC-type transporter, periplasmic component	[TP0757-TP0684 (0.80039173)]
COG0242	COG1879	cg1804	def1	Peptide deformylase 1 (EC 3.5.1.88) (PDF 1) (Polypeptide deformylase 1)	cg0044	cg0044	ABC-type transporter, periplasmic component	[TP0757-TP0684 (0.80039173)]
COG0652	COG1879	cg0048	cg0048	PEPTIDYL-PROLYL CIS-TRANS ISOMERASE B	cg1413	cg1413	ABC-type transporter, periplasmic component	[TP0947-TP0684 (0.5775195)]
COG0652	COG1879	cg1857	cg1857	PEPTIDYL-PROLYL CIS-TRANS ISOMERASE	cg1413	cg1413	ABC-type transporter, periplasmic component	[TP0947-TP0684 (0.5775195)]
COG0652	COG1879	cg1857	cg1857	PEPTIDYL-PROLYL CIS-TRANS ISOMERASE	cg0044	cg0044	ABC-type transporter, periplasmic component	[TP0947-TP0684 (0.5775195)]
COG0652	COG1879	cg0048	cg0048	PEPTIDYL-PROLYL CIS-TRANS ISOMERASE B	cg0044	cg0044	ABC-type transporter, periplasmic component	[TP0947-TP0684 (0.5775195)]
COG0459	COG2236	cg3011	groL2	60 kDa chaperonin 2 (Protein Cpn60 2) (groEL protein 2)	cg1659	cg1659	Predicted phosphoribosyltransferases	[TP0030-TP0050 (0.733236)]
COG0459	COG2236	cg0693	CAF19305.1	60 kDa chaperonin 1 (Protein Cpn60 1) (groEL protein 1)	cg1659	cg1659	Predicted phosphoribosyltransferases	[TP0030-TP0050 (0.733236)]
COG0459	COG2236	cg0691	cg0691	60 kDa chaperonin 1 (Protein Cpn60 1) (groEL protein 1)	cg1659	cg1659	Predicted phosphoribosyltransferases	[TP0030-TP0050 (0.733236)]
COG0658	COG1187	cg2577	cg2577	Predicted multitransmembrane, metal-binding	cg1615	cg1615	16S rRNA uridine-516 pseudouridylate synthase or	[TP0336-TP0459 (0.6079956)]
COG0465	COG0465	cg2984	cg2984	CELL-DIVISION PROTEIN {UniProtKB/TrEMBL:Q6M2F0}	cg2984	cg2984	CELL-DIVISION PROTEIN {UniProtKB/TrEMBL:Q6M2F0}	[TP0330-TP0330 (0.73856413)]
COG0860	COG1192	cg3424	cg3424	N-ACETYMURAMYL-L-ALANINE AMIDASE	cg3427	cg3427	ATPases involved in chromosome partitioning	[TP0247-TP0272 (0.7527567)]
COG0860	COG1192	cg3424	cg3424	N-ACETYMURAMYL-L-ALANINE AMIDASE	cg1610	cg1610	PUTATIVE CHROMOSOME PARTITIONING ATPASE PROTEIN	[TP0247-TP0272 (0.7527567)]
COG0242	COG0272	cg3034	def2	Peptide deformylase 2 (EC 3.5.1.88) (PDF 2) (Polypeptide deformylase 2)	cg1401	cg1401	NAD-dependent DNA ligase	[TP0757-TP0634 (0.68197167)]
COG0242	COG0272	cg1804	def1	Peptide deformylase 1 (EC 3.5.1.88) (PDF 1) (Polypeptide deformylase 1)	cg1401	cg1401	NAD-dependent DNA ligase	[TP0757-TP0634 (0.68197167)]
COG0265	COG0817	cg0356	cg0356	Putative serine protease, membrane protein	cg1871	ruvC	Crossover junction endodeoxyribonuclease ruvC (EC 3.1.22.4) (Holliday junction nuclease ruvC) (Holliday junction resolvase ruvC)	[TP0773-TP0517 (0.5118523)]
COG0265	COG0817	cg1520	cg1520	Hypothetical protein Cgl1348	cg1871	ruvC	Crossover junction endodeoxyribonuclease ruvC (EC 3.1.22.4) (Holliday junction nuclease ruvC) (Holliday junction resolvase ruvC)	[TP0773-TP0517 (0.5118523)]
COG0265	COG0817	cg1930	cg1930	Putative secreted hydrolase	cg1871	ruvC	Crossover junction endodeoxyribonuclease ruvC (EC 3.1.22.4) (Holliday junction nuclease ruvC) (Holliday junction resolvase ruvC)	[TP0773-TP0517 (0.5118523)]
COG0265	COG0817	cg1682	cg1682	Hypothetical protein Cgl1488	cg1871	ruvC	Crossover junction endodeoxyribonuclease ruvC (EC 3.1.22.4) (Holliday junction nuclease ruvC) (Holliday junction resolvase ruvC)	[TP0773-TP0517 (0.5118523)]
COG0265	COG0817	cg1243	cg1243	Hypothetical protein Cgl1093	cg1871	ruvC	Crossover junction endodeoxyribonuclease ruvC (EC 3.1.22.4) (Holliday junction nuclease ruvC) (Holliday junction resolvase ruvC)	[TP0773-TP0517 (0.5118523)]
COG0265	COG0817	cg0998	cg0998	Trypsin-like serine protease	cg1871	ruvC	Crossover junction endodeoxyribonuclease ruvC (EC 3.1.22.4) (Holliday junction nuclease ruvC) (Holliday junction resolvase ruvC)	[TP0773-TP0517 (0.5118523)]
COG0187	COG0358	cg0007	cg0007	DNA GYRASE SUBUNIT B {UniProtKB/TrEMBL:Q6M8X6}	cg2489	cg2489	DNA primase {UniProtKB/TrEMBL:Q8NND6}	[TP1006-TP0492 (0.55112576)]
COG1154	COG2812	cg2083	dxs	1-deoxy-D-xylulose-5-phosphate synthase (EC 2.2.1.7) (1-deoxyxylulose- 5-phosphate synthase) (DXP synthase) (DXPS)	cg0296	cg0296	DNA polymerase III, gamma/tau subunits	[TP0824-TP1005 (0.68180764)]
COG0237	COG0552	cg1538	coaE	Dephospho-CoA kinase (EC 2.7.1.24) (Dephosphocoenzyme A kinase)	cg2262	cg2262	Signal recognition particle GTPase	[TP0296-TP0578 (0.7885255)]
COG0080	COG0265	cg0563	rplK	50S ribosomal protein L11	cg1930	cg1930	Putative secreted hydrolase	[TP0237-TP0773 (0.6164146)]
COG0080	COG0265	cg0563	rplK	50S ribosomal protein L11	cg1243	cg1243	Hypothetical protein Cgl1093	[TP0237-TP0773 (0.6164146)]
COG0080	COG0265	cg0563	rplK	50S ribosomal protein L11	cg1520	cg1520	Hypothetical protein Cgl1348	[TP0237-TP0773 (0.6164146)]
COG0080	COG0265	cg0563	rplK	50S ribosomal protein L11	cg1682	cg1682	Hypothetical protein Cgl1488	[TP0237-TP0773 (0.6164146)]
COG0080	COG0265	cg0563	rplK	50S ribosomal protein L11	cg0356	cg0356	Putative serine protease, membrane protein	[TP0237-TP0773 (0.6164146)]
COG0080	COG0265	cg0563	rplK	50S ribosomal protein L11	cg0998	cg0998	Trypsin-like serine protease	[TP0237-TP0773 (0.6164146)]
COG2812	COG2812	cg0296	cg0296	DNA polymerase III, gamma/tau subunits	cg0296	cg0296	DNA polymerase III, gamma/tau subunits	[TP1005-TP1005 (0.52391654)]
COG0223	COG0234	cg1803	fmt	Methionyl-tRNA formyltransferase (EC 2.1.2.9)	cg0690	groS	10 kDa chaperonin (Protein Cpn10) (groES protein)	[TP0756-TP1013 (0.64276713)]
COG0036	COG1653	cg1801	cg1801	Ribulose-phosphate 3-epimerase	cg0834	cg0834	ABC-type transporter, periplasmic component	[TP0945-TP0074 (0.654426)]
COG0036	COG1653	cg1801	cg1801	Ribulose-phosphate 3-epimerase	cg2705	cg2705	ABC-type transporter, periplasmic component	[TP0945-TP0074 (0.654426)]
COG0036	COG1653	cg1801	cg1801	Ribulose-phosphate 3-epimerase	cg1570	cg1570	ABC-type transporter, periplasmic component	[TP0945-TP0074 (0.654426)]
COG0357	COG0459	cg3428	gidB	Methyltransferase gidB (EC 2.1.-.-) (Glucose-inhibited division protein B)	cg0693	CAF19305.1	60 kDa chaperonin 1 (Protein Cpn60 1) (groEL protein 1)	[TP0946-TP0030 (0.68326145)]
COG0357	COG0459	cg3428	gidB	Methyltransferase gidB (EC 2.1.-.-) (Glucose-inhibited division protein B)	cg3011	groL2	60 kDa chaperonin 2 (Protein Cpn60 2) (groEL protein 2)	[TP0946-TP0030 (0.68326145)]
COG0357	COG0459	cg3428	gidB	Methyltransferase gidB (EC 2.1.-.-) (Glucose-inhibited division protein B)	cg0691	cg0691	60 kDa chaperonin 1 (Protein Cpn60 1) (groEL protein 1)	[TP0946-TP0030 (0.68326145)]
COG0223	COG0242	cg1803	fmt	Methionyl-tRNA formyltransferase (EC 2.1.2.9)	cg3034	def2	Peptide deformylase 2 (EC 3.5.1.88) (PDF 2) (Polypeptide deformylase 2)	[TP0756-TP0757 (0.8300303)]
COG0223	COG0242	cg1803	fmt	Methionyl-tRNA formyltransferase (EC 2.1.2.9)	cg1804	def1	Peptide deformylase 1 (EC 3.5.1.88) (PDF 1) (Polypeptide deformylase 1)	[TP0756-TP0757 (0.8300303)]
COG0233	COG0359	cg2217	frr	Ribosome recycling factor (Ribosome-releasing factor) (RRF)	cg3306	rplI	50S ribosomal protein L9	[TP0604-TP0060 (0.5105792)]
COG0552	COG1061	cg2262	cg2262	Signal recognition particle GTPase	cg1302	cg1302	Predicted HKD family nuclease	[TP0578-TP0380 (0.62695336)]
COG0552	COG1061	cg2262	cg2262	Signal recognition particle GTPase	cg0933	cg0933	DNA or RNA helicases of superfamily II	[TP0578-TP0380 (0.62695336)]
COG0552	COG1061	cg2262	cg2262	Signal recognition particle GTPase	cg1770	cg1770	DNA or RNA helicase of superfamily II	[TP0578-TP0380 (0.62695336)]
COG0552	COG1061	cg2262	cg2262	Signal recognition particle GTPase	cg2097	cg2097	DNA or RNA helicases of superfamily II	[TP0578-TP0380 (0.62695336)]
COG0265	COG0492	cg1243	cg1243	Hypothetical protein Cgl1093	cg0795	cg0795	Thioredoxin reductase {UniProtKB/TrEMBL:Q8NSI0}	[TP0773-TP0814 (0.6926654)]
COG0265	COG0492	cg0356	cg0356	Putative serine protease, membrane protein	cg3422	cg3422	Thioredoxin reductase {UniProtKB/TrEMBL:Q8NL59}	[TP0773-TP0814 (0.6926654)]
COG0265	COG0492	cg1520	cg1520	Hypothetical protein Cgl1348	cg3422	cg3422	Thioredoxin reductase {UniProtKB/TrEMBL:Q8NL59}	[TP0773-TP0814 (0.6926654)]
COG0265	COG0492	cg0356	cg0356	Putative serine protease, membrane protein	cg0795	cg0795	Thioredoxin reductase {UniProtKB/TrEMBL:Q8NSI0}	[TP0773-TP0814 (0.6926654)]
COG0265	COG0492	cg0998	cg0998	Trypsin-like serine protease	cg0795	cg0795	Thioredoxin reductase {UniProtKB/TrEMBL:Q8NSI0}	[TP0773-TP0814 (0.6926654)]
COG0265	COG0492	cg1520	cg1520	Hypothetical protein Cgl1348	cg0795	cg0795	Thioredoxin reductase {UniProtKB/TrEMBL:Q8NSI0}	[TP0773-TP0814 (0.6926654)]
COG0265	COG0492	cg1682	cg1682	Hypothetical protein Cgl1488	cg0795	cg0795	Thioredoxin reductase {UniProtKB/TrEMBL:Q8NSI0}	[TP0773-TP0814 (0.6926654)]
COG0265	COG0492	cg1930	cg1930	Putative secreted hydrolase	cg0795	cg0795	Thioredoxin reductase {UniProtKB/TrEMBL:Q8NSI0}	[TP0773-TP0814 (0.6926654)]
COG0265	COG0492	cg1243	cg1243	Hypothetical protein Cgl1093	cg3422	cg3422	Thioredoxin reductase {UniProtKB/TrEMBL:Q8NL59}	[TP0773-TP0814 (0.6926654)]
COG0265	COG0492	cg0998	cg0998	Trypsin-like serine protease	cg3422	cg3422	Thioredoxin reductase {UniProtKB/TrEMBL:Q8NL59}	[TP0773-TP0814 (0.6926654)]
COG0265	COG0492	cg1930	cg1930	Putative secreted hydrolase	cg3422	cg3422	Thioredoxin reductase {UniProtKB/TrEMBL:Q8NL59}	[TP0773-TP0814 (0.6926654)]
COG0265	COG0492	cg1682	cg1682	Hypothetical protein Cgl1488	cg3422	cg3422	Thioredoxin reductase {UniProtKB/TrEMBL:Q8NL59}	[TP0773-TP0814 (0.6926654)]
COG0124	COG0608	cg1855	hisS	Histidyl-tRNA synthetase (EC 6.1.1.21) (Histidine--tRNA ligase) (HisRS)	cg1956	cg1956	SINGLE-STRANDED-DNA-SPECIFIC EXONUCLEASE	[TP0641-TP0704 (0.75894904)]
COG0153	COG0242	cg2452	cg2452	Galactokinase {UniProtKB/TrEMBL:Q8NNH0}	cg1804	def1	Peptide deformylase 1 (EC 3.5.1.88) (PDF 1) (Polypeptide deformylase 1)	[TP0418-TP0757 (0.51512045)]
COG0153	COG0242	cg2452	cg2452	Galactokinase {UniProtKB/TrEMBL:Q8NNH0}	cg3034	def2	Peptide deformylase 2 (EC 3.5.1.88) (PDF 2) (Polypeptide deformylase 2)	[TP0418-TP0757 (0.51512045)]
COG0465	COG0772	cg2984	cg2984	CELL-DIVISION PROTEIN {UniProtKB/TrEMBL:Q6M2F0}	cg0061	cg0061	PUTATIVE FTSW/RODA/SPOVE FAMILY CELL CYCLE	[TP0330-TP0387 (0.8016956)]
COG0465	COG0772	cg2984	cg2984	CELL-DIVISION PROTEIN {UniProtKB/TrEMBL:Q6M2F0}	cg2370	cg2370	Bacterial cell division membrane protein	[TP0330-TP0387 (0.8016956)]
COG0234	COG0792	cg0690	groS	10 kDa chaperonin (Protein Cpn10) (groES protein)	cg2228	Cgl2031	UPF0102 protein Cgl2031/cg2228	[TP1013-TP0913 (0.7815084)]
COG0192	COG0217	cg1806	metK	S-adenosylmethionine synthetase (EC 2.5.1.6) (Methionine adenosyltransferase) (AdoMet synthetase) (MAT)	cg1872	Cgl1663	Hypothetical UPF0082 protein Cgl1663/cg1872	[TP0794-TP0474 (0.71912634)]
COG0201	COG2239	cg0647	secY	Preprotein translocase secY subunit	cg0275	cg0275	MG2+ TRANSPORTER {UniProtKB/TrEMBL:Q6M8D1}	[TP0208-TP0917 (0.5527395)]
COG0201	COG2239	cg0647	secY	Preprotein translocase secY subunit	cg1276	cg1276	Mg/Co/Ni transporter MgtE (Contains CBS domain)	[TP0208-TP0917 (0.5527395)]
COG0860	COG1214	cg3424	cg3424	N-ACETYMURAMYL-L-ALANINE AMIDASE	cg0685	cg0685	Inactive homologs of metal-dependent proteases,	[TP0247-TP0876 (0.6334264)]
COG0477	COG0845	cg0455	cg0455	Permeases of the major facilitator superfamily	cg3322	cg3322	Putative secreted membrane-fusion protein	[TP0840-TP0965 (0.8653204)]
COG0477	COG0845	cg0158	cg0158	Permeases of the major facilitator superfamily	cg3322	cg3322	Putative secreted membrane-fusion protein	[TP0840-TP0965 (0.8653204)]
COG0477	COG0845	cg2920	cg2920	Permeases of the major facilitator superfamily	cg3322	cg3322	Putative secreted membrane-fusion protein	[TP0840-TP0965 (0.8653204)]
COG0477	COG0845	cg3240	cg3240	Permease of the major facilitator superfamily	cg3322	cg3322	Putative secreted membrane-fusion protein	[TP0840-TP0965 (0.8653204)]
COG0477	COG0845	cg2673	cg2673	Permeases of the major facilitator superfamily	cg3322	cg3322	Putative secreted membrane-fusion protein	[TP0840-TP0965 (0.8653204)]
COG0477	COG0845	cg0501	cg0501	Permeases of the major facilitator superfamily	cg3322	cg3322	Putative secreted membrane-fusion protein	[TP0840-TP0965 (0.8653204)]
COG0477	COG0845	cg2893	cg2893	Permeases of the major facilitator superfamily	cg3322	cg3322	Putative secreted membrane-fusion protein	[TP0840-TP0965 (0.8653204)]
COG0477	COG0845	cg3226	cg3226	Permeases of the major facilitator superfamily	cg3322	cg3322	Putative secreted membrane-fusion protein	[TP0840-TP0965 (0.8653204)]
COG0477	COG0845	cg1225	cg1225	Permeases of the major facilitator superfamily	cg3322	cg3322	Putative secreted membrane-fusion protein	[TP0840-TP0965 (0.8653204)]
COG0477	COG0845	cg1696	cg1696	Permeases of the major facilitator superfamily	cg3322	cg3322	Putative secreted membrane-fusion protein	[TP0840-TP0965 (0.8653204)]
COG0477	COG0845	cg2618	cg2618	VANILLATE TRANSPORTER VANK	cg3322	cg3322	Putative secreted membrane-fusion protein	[TP0840-TP0965 (0.8653204)]
COG0477	COG0845	cg3387	cg3387	Permeases of the major facilitator superfamily	cg3322	cg3322	Putative secreted membrane-fusion protein	[TP0840-TP0965 (0.8653204)]
COG0477	COG0845	cg2301	cg2301	Permease of the major facilitator superfamily	cg3322	cg3322	Putative secreted membrane-fusion protein	[TP0840-TP0965 (0.8653204)]
COG0477	COG0845	cg0390	cg0390	Permeases of the major facilitator superfamily	cg3322	cg3322	Putative secreted membrane-fusion protein	[TP0840-TP0965 (0.8653204)]
COG0477	COG0845	cg3245	cg3245	Permease of the major facilitator superfamily	cg3322	cg3322	Putative secreted membrane-fusion protein	[TP0840-TP0965 (0.8653204)]
COG0477	COG0845	cg3353	cg3353	Putative benzoate transport protein	cg3322	cg3322	Putative secreted membrane-fusion protein	[TP0840-TP0965 (0.8653204)]
COG0477	COG0845	cg2642	cg2642	PUTATIVE BENZOATE TRANSPORT PROTEIN	cg3322	cg3322	Putative secreted membrane-fusion protein	[TP0840-TP0965 (0.8653204)]
COG0477	COG0845	cg3075	cg3075	Permeases of the major facilitator superfamily	cg3322	cg3322	Putative secreted membrane-fusion protein	[TP0840-TP0965 (0.8653204)]
COG0477	COG0845	cg3301	cg3301	Permease of the major facilitator superfamily	cg3322	cg3322	Putative secreted membrane-fusion protein	[TP0840-TP0965 (0.8653204)]
COG0477	COG0845	cg2739	cg2739	Permeases of the major facilitator superfamily	cg3322	cg3322	Putative secreted membrane-fusion protein	[TP0840-TP0965 (0.8653204)]
COG0477	COG0845	cg2440	cg2440	Permeases of the major facilitator superfamily	cg3322	cg3322	Putative secreted membrane-fusion protein	[TP0840-TP0965 (0.8653204)]
COG0477	COG0845	cg1658	cg1658	Permeases of the major facilitator superfamily	cg3322	cg3322	Putative secreted membrane-fusion protein	[TP0840-TP0965 (0.8653204)]
COG0477	COG0845	cg0103	cg0103	Permeases of the major facilitator superfamily	cg3322	cg3322	Putative secreted membrane-fusion protein	[TP0840-TP0965 (0.8653204)]
COG0477	COG0845	cg0206	cg0206	Permeases of the major facilitator superfamily	cg3322	cg3322	Putative secreted membrane-fusion protein	[TP0840-TP0965 (0.8653204)]
COG0477	COG0845	cg2921	cg2921	Permeases of the major facilitator superfamily	cg3322	cg3322	Putative secreted membrane-fusion protein	[TP0840-TP0965 (0.8653204)]
COG0477	COG0845	cg1212	cg1212	Permeases of the major facilitator superfamily	cg3322	cg3322	Putative secreted membrane-fusion protein	[TP0840-TP0965 (0.8653204)]
COG0477	COG0845	cg0121	cg0121	Hypothetical membrane protein	cg3322	cg3322	Putative secreted membrane-fusion protein	[TP0840-TP0965 (0.8653204)]
COG0477	COG0845	cg0340	cg0340	Permeases of the major facilitator superfamily	cg3322	cg3322	Putative secreted membrane-fusion protein	[TP0840-TP0965 (0.8653204)]
COG0477	COG0845	cg1545	cg1545	Permeases of the major facilitator superfamily	cg3322	cg3322	Putative secreted membrane-fusion protein	[TP0840-TP0965 (0.8653204)]
COG0477	COG0845	cg0144	cg0144	Hypothetical membrane protein	cg3322	cg3322	Putative secreted membrane-fusion protein	[TP0840-TP0965 (0.8653204)]
COG0477	COG0845	cg1288	cg1288	Permeases of the major facilitator superfamily	cg3322	cg3322	Putative secreted membrane-fusion protein	[TP0840-TP0965 (0.8653204)]
COG0477	COG0845	cg3395	cg3395	Proline/ectoine uptake system prop protein	cg3322	cg3322	Putative secreted membrane-fusion protein	[TP0840-TP0965 (0.8653204)]
COG0477	COG0845	cg2971	cg2971	Permeases of the major facilitator superfamily	cg3322	cg3322	Putative secreted membrane-fusion protein	[TP0840-TP0965 (0.8653204)]
COG0477	COG0845	cg0456	cg0456	Permeases of the major facilitator superfamily	cg3322	cg3322	Putative secreted membrane-fusion protein	[TP0840-TP0965 (0.8653204)]
COG0477	COG0845	cg0223	cg0223	Permeases of the major facilitator superfamily	cg3322	cg3322	Putative secreted membrane-fusion protein	[TP0840-TP0965 (0.8653204)]
COG0477	COG0845	cg1526	cg1526	Permease of the major facilitator superfamily	cg3322	cg3322	Putative secreted membrane-fusion protein	[TP0840-TP0965 (0.8653204)]
COG0477	COG0845	cg3038	cg3038	Permeases of the major facilitator superfamily	cg3322	cg3322	Putative secreted membrane-fusion protein	[TP0840-TP0965 (0.8653204)]
COG0477	COG0845	cg1289	cg1289	Permeases of the major facilitator superfamily	cg3322	cg3322	Putative secreted membrane-fusion protein	[TP0840-TP0965 (0.8653204)]
COG0477	COG0845	cg1399	cg1399	Permeases of the major facilitator superfamily	cg3322	cg3322	Putative secreted membrane-fusion protein	[TP0840-TP0965 (0.8653204)]
COG0477	COG0845	cg3403	cg3403	Permease of the major facilitator superfamily	cg3322	cg3322	Putative secreted membrane-fusion protein	[TP0840-TP0965 (0.8653204)]
COG0305	COG2812	cg3304	cg3304	Replicative DNA helicase	cg0296	cg0296	DNA polymerase III, gamma/tau subunits	[TP0058-TP1005 (0.7130585)]
COG0188	COG0526	cg0015	cg0015	DNA gyrase (Topoisomerase II) A subunit (EC	cg3299	cg3299	THIOREDOXIN {UniProtKB/TrEMBL:Q6M1N0}	[TP0005-TP0100 (0.7885434)]
COG0188	COG0526	cg0015	cg0015	DNA gyrase (Topoisomerase II) A subunit (EC	cg3289	cg3289	Thiol-disulfide isomerase and thioredoxins	[TP0005-TP0100 (0.7885434)]
COG0188	COG0526	cg0015	cg0015	DNA gyrase (Topoisomerase II) A subunit (EC	cg0496	cg0496	Thiol-disulfide isomerase or thioredoxin	[TP0005-TP0100 (0.7885434)]
COG0188	COG0526	cg0015	cg0015	DNA gyrase (Topoisomerase II) A subunit (EC	cg3423	cg3423	THIOREDOXIN {UniProtKB/TrEMBL:Q6M1C7}	[TP0005-TP0100 (0.7885434)]
COG0188	COG0526	cg0015	cg0015	DNA gyrase (Topoisomerase II) A subunit (EC	cg0354	cg0354	Thiol-disulfide isomerase and thioredoxins	[TP0005-TP0100 (0.7885434)]
COG0188	COG0526	cg0015	cg0015	DNA gyrase (Topoisomerase II) A subunit (EC	cg1043	cg1043	Thiol-disulfide isomerase and thioredoxins	[TP0005-TP0100 (0.7885434)]
COG0188	COG0526	cg0015	cg0015	DNA gyrase (Topoisomerase II) A subunit (EC	cg0520	cg0520	Thiol-disulfide isomerase and thioredoxins	[TP0005-TP0100 (0.7885434)]
COG0526	COG0771	cg0354	cg0354	Thiol-disulfide isomerase and thioredoxins	cg2371	cg2371	UDP-N-ACETYLMURAMOYLALANINE D-GLUTAMATE LIGASE	[TP0100-TP0903 (0.59509045)]
COG0526	COG0771	cg0496	cg0496	Thiol-disulfide isomerase or thioredoxin	cg2371	cg2371	UDP-N-ACETYLMURAMOYLALANINE D-GLUTAMATE LIGASE	[TP0100-TP0903 (0.59509045)]
COG0526	COG0771	cg3423	cg3423	THIOREDOXIN {UniProtKB/TrEMBL:Q6M1C7}	cg2371	cg2371	UDP-N-ACETYLMURAMOYLALANINE D-GLUTAMATE LIGASE	[TP0100-TP0903 (0.59509045)]
COG0526	COG0771	cg1043	cg1043	Thiol-disulfide isomerase and thioredoxins	cg2371	cg2371	UDP-N-ACETYLMURAMOYLALANINE D-GLUTAMATE LIGASE	[TP0100-TP0903 (0.59509045)]
COG0526	COG0771	cg0520	cg0520	Thiol-disulfide isomerase and thioredoxins	cg2371	cg2371	UDP-N-ACETYLMURAMOYLALANINE D-GLUTAMATE LIGASE	[TP0100-TP0903 (0.59509045)]
COG0526	COG0771	cg3289	cg3289	Thiol-disulfide isomerase and thioredoxins	cg2371	cg2371	UDP-N-ACETYLMURAMOYLALANINE D-GLUTAMATE LIGASE	[TP0100-TP0903 (0.59509045)]
COG0526	COG0771	cg3299	cg3299	THIOREDOXIN {UniProtKB/TrEMBL:Q6M1N0}	cg2371	cg2371	UDP-N-ACETYLMURAMOYLALANINE D-GLUTAMATE LIGASE	[TP0100-TP0903 (0.59509045)]
COG0143	COG0845	cg1017	metG	Methionyl-tRNA synthetase (EC 6.1.1.10) (Methionine--tRNA ligase) (MetRS)	cg3322	cg3322	Putative secreted membrane-fusion protein	[TP0798-TP0965 (0.7246752)]
COG0762	COG2239	cg2362	cg2362	Hypothetical membrane protein	cg0275	cg0275	MG2+ TRANSPORTER {UniProtKB/TrEMBL:Q6M8D1}	[TP0668-TP0917 (0.5215956)]
COG0762	COG2239	cg2362	cg2362	Hypothetical membrane protein	cg1276	cg1276	Mg/Co/Ni transporter MgtE (Contains CBS domain)	[TP0668-TP0917 (0.5215956)]
COG0504	COG1475	cg1606	pyrG	CTP synthase (EC 6.3.4.2) (UTP--ammonia ligase) (CTP synthetase)	cg3426	cg3426	Predicted transcriptional regulator involved in	[TP0305-TP0271 (0.70252794)]
COG0149	COG2239	cg1789	tpiA	Triosephosphate isomerase (EC 5.3.1.1) (TIM) (Triose-phosphate isomerase)	cg0275	cg0275	MG2+ TRANSPORTER {UniProtKB/TrEMBL:Q6M8D1}	[TP0537-TP0917 (0.5527395)]
COG0149	COG2239	cg1789	tpiA	Triosephosphate isomerase (EC 5.3.1.1) (TIM) (Triose-phosphate isomerase)	cg1276	cg1276	Mg/Co/Ni transporter MgtE (Contains CBS domain)	[TP0537-TP0917 (0.5527395)]
COG0250	COG0772	cg0562	cg0562	Transcriptional antiterminator protein NusG	cg2370	cg2370	Bacterial cell division membrane protein	[TP0236-TP0387 (0.7470728)]
COG0250	COG0772	cg0562	cg0562	Transcriptional antiterminator protein NusG	cg0061	cg0061	PUTATIVE FTSW/RODA/SPOVE FAMILY CELL CYCLE	[TP0236-TP0387 (0.7470728)]
COG0227	COG0740	cg0991	rpmB	50S ribosomal protein L28	cg2644	clpP1	ATP-dependent Clp protease proteolytic subunit 1 (EC 3.4.21.92) (Endopeptidase Clp 1)	[TP0362-TP0507 (0.75048)]
COG0227	COG0740	cg0991	rpmB	50S ribosomal protein L28	cg2645	clpP2	ATP-dependent Clp protease proteolytic subunit 2 (EC 3.4.21.92) (Endopeptidase Clp 2)	[TP0362-TP0507 (0.75048)]
COG0103	COG0211	cg0674	rpsI	30S ribosomal protein S9	cg2594	rpmA	50S ribosomal protein L27	[TP1024-TP0743 (0.87139803)]
COG0621	COG2812	cg2135	cg2135	TRNA METHYLTHIOTRANSFERASE	cg0296	cg0296	DNA polymerase III, gamma/tau subunits	[TP0754-TP1005 (0.5550382)]
COG0223	COG0664	cg1803	fmt	Methionyl-tRNA formyltransferase (EC 2.1.2.9)	cg3291	cg3291	CAMP-binding domains-Catabolite gene activator	[TP0756-TP0995 (0.69102824)]
COG0223	COG0664	cg1803	fmt	Methionyl-tRNA formyltransferase (EC 2.1.2.9)	cg1327	cg1327	CAMP-binding domains-Catabolite gene activator	[TP0756-TP0995 (0.69102824)]
COG0223	COG0664	cg1803	fmt	Methionyl-tRNA formyltransferase (EC 2.1.2.9)	cg0350	cg0350	CAMP-binding domains-Catabolite gene activator	[TP0756-TP0995 (0.69102824)]
COG0305	COG2236	cg3304	cg3304	Replicative DNA helicase	cg1659	cg1659	Predicted phosphoribosyltransferases	[TP0058-TP0050 (0.53343445)]
COG0773	COG0817	cg2368	murC	UDP-N-acetylmuramate--L-alanine ligase (EC 6.3.2.8) (UDP-N- acetylmuramoyl-L-alanine synthetase)	cg1871	ruvC	Crossover junction endodeoxyribonuclease ruvC (EC 3.1.22.4) (Holliday junction nuclease ruvC) (Holliday junction resolvase ruvC)	[TP0341-TP0517 (0.7285616)]
COG0272	COG0773	cg1401	cg1401	NAD-dependent DNA ligase	cg2368	murC	UDP-N-acetylmuramate--L-alanine ligase (EC 6.3.2.8) (UDP-N- acetylmuramoyl-L-alanine synthetase)	[TP0634-TP0341 (0.8201813)]
COG0353	COG0514	cg0298	recR	Recombination protein recR	cg1018	cg1018	Superfamily II DNA helicase	[TP1004-TP0103 (0.6917512)]
COG2011	COG2239	cg0735	cg0735	ABC transporter, transmembrane component	cg0275	cg0275	MG2+ TRANSPORTER {UniProtKB/TrEMBL:Q6M8D1}	[TP0119-TP0917 (0.63653934)]
COG2011	COG2239	cg0735	cg0735	ABC transporter, transmembrane component	cg1276	cg1276	Mg/Co/Ni transporter MgtE (Contains CBS domain)	[TP0119-TP0917 (0.63653934)]
COG0124	COG0465	cg1855	hisS	Histidyl-tRNA synthetase (EC 6.1.1.21) (Histidine--tRNA ligase) (HisRS)	cg2984	cg2984	CELL-DIVISION PROTEIN {UniProtKB/TrEMBL:Q6M2F0}	[TP0641-TP0330 (0.76316583)]
COG0257	COG0719	cg2791	cg2791	50S ribosomal protein L36	cg1764	cg1764	Predicted membrane components of an	[TP0209-TP0612 (0.6772987)]
COG0257	COG0719	cg2791	cg2791	50S ribosomal protein L36	cg1763	cg1763	Predicted membrane components of an	[TP0209-TP0612 (0.6772987)]
COG0493	COG1488	cg3119	cg3119	NADPH-dependent glutamate synthase beta chain and	cg2774	cg2774	Nicotinic acid phosphoribosyltransferase	[TP0735-TP0628 (0.6598422)]
COG0493	COG1488	cg0230	cg0230	Glutamine 2-oxoglutarate aminotransferase small	cg2774	cg2774	Nicotinic acid phosphoribosyltransferase	[TP0735-TP0628 (0.6598422)]
COG0493	COG1488	cg3049	cg3049	NADPH-dependent glutamate synthase beta chain and	cg2774	cg2774	Nicotinic acid phosphoribosyltransferase	[TP0735-TP0628 (0.6598422)]
COG0173	COG0493	cg1841	aspS	Aspartyl-tRNA synthetase (EC 6.1.1.12) (Aspartate--tRNA ligase) (AspRS)	cg0230	cg0230	Glutamine 2-oxoglutarate aminotransferase small	[TP0985-TP0735 (0.50901)]
COG0173	COG0493	cg1841	aspS	Aspartyl-tRNA synthetase (EC 6.1.1.12) (Aspartate--tRNA ligase) (AspRS)	cg3119	cg3119	NADPH-dependent glutamate synthase beta chain and	[TP0985-TP0735 (0.50901)]
COG0173	COG0493	cg1841	aspS	Aspartyl-tRNA synthetase (EC 6.1.1.12) (Aspartate--tRNA ligase) (AspRS)	cg3049	cg3049	NADPH-dependent glutamate synthase beta chain and	[TP0985-TP0735 (0.50901)]
COG0504	COG0728	cg1606	pyrG	CTP synthase (EC 6.3.4.2) (UTP--ammonia ligase) (CTP synthetase)	cg3419	cg3419	Uncharacterized membrane protein, virulence	[TP0305-TP0516 (0.84299135)]
COG0275	COG0820	cg2377	mraW	S-adenosyl-methyltransferase mraW (EC 2.1.1.-)	cg2214	cg2214	Predicted Fe-S-cluster redox enzyme	[TP0384-TP0068 (0.79878455)]
COG0242	COG0360	cg1804	def1	Peptide deformylase 1 (EC 3.5.1.88) (PDF 1) (Polypeptide deformylase 1)	cg3308	rpsF	30S ribosomal protein S6	[TP0757-TP0063 (0.54983324)]
COG0242	COG0360	cg3034	def2	Peptide deformylase 2 (EC 3.5.1.88) (PDF 2) (Polypeptide deformylase 2)	cg3308	rpsF	30S ribosomal protein S6	[TP0757-TP0063 (0.54983324)]
COG0267	COG0357	cg0990	cg0990	50S ribosomal protein L33	cg3428	gidB	Methyltransferase gidB (EC 2.1.-.-) (Glucose-inhibited division protein B)	[TP0234-TP0946 (0.6249908)]
COG0234	COG0772	cg0690	groS	10 kDa chaperonin (Protein Cpn10) (groES protein)	cg2370	cg2370	Bacterial cell division membrane protein	[TP1013-TP0387 (0.81326103)]
COG0234	COG0772	cg0690	groS	10 kDa chaperonin (Protein Cpn10) (groES protein)	cg0061	cg0061	PUTATIVE FTSW/RODA/SPOVE FAMILY CELL CYCLE	[TP1013-TP0387 (0.81326103)]
COG0305	COG1595	cg3304	cg3304	Replicative DNA helicase	cg1271	cg1271	PUTATIVE RNA POLYMERASE SIGMA FACTOR, ECF family	[TP0058-TP0092 (0.74082893)]
COG0305	COG1595	cg3304	cg3304	Replicative DNA helicase	cg3420	cg3420	DNA-directed RNA polymerase specialized sigma	[TP0058-TP0092 (0.74082893)]
COG0305	COG1595	cg3304	cg3304	Replicative DNA helicase	cg0876	cg0876	DNA-directed RNA polymerase specialized sigma	[TP0058-TP0092 (0.74082893)]
COG0305	COG1595	cg3304	cg3304	Replicative DNA helicase	cg0309	cg0309	DNA-directed RNA polymerase specialized sigma	[TP0058-TP0092 (0.74082893)]
COG0305	COG1595	cg3304	cg3304	Replicative DNA helicase	cg0696	cg0696	DNA-directed RNA polymerase specialized sigma	[TP0058-TP0092 (0.74082893)]
COG0228	COG0250	cg2253	rpsP	30S ribosomal protein S16	cg0562	cg0562	Transcriptional antiterminator protein NusG	[TP0905-TP0236 (0.7099409)]
COG0465	COG0532	cg2984	cg2984	CELL-DIVISION PROTEIN {UniProtKB/TrEMBL:Q6M2F0}	cg2176	infB	Translation initiation factor IF-2	[TP0330-TP0891 (0.8751731)]
COG2239	COG5522	cg1276	cg1276	Mg/Co/Ni transporter MgtE (Contains CBS domain)	cg1233	cg1233	Hypothetical membrane protein	[TP0917-TP0381 (0.5527395)]
COG2239	COG5522	cg0275	cg0275	MG2+ TRANSPORTER {UniProtKB/TrEMBL:Q6M8D1}	cg1233	cg1233	Hypothetical membrane protein	[TP0917-TP0381 (0.5527395)]
COG0326	COG0353	cg0123	cg0123	Molecular chaperone, HSP90 family	cg0298	recR	Recombination protein recR	[TP0984-TP1004 (0.5573069)]
COG0265	COG1381	cg1520	cg1520	Hypothetical protein Cgl1348	cg2509	cg2509	Recombinational DNA repair protein	[TP0773-TP0636 (0.870009)]
COG0265	COG1381	cg0998	cg0998	Trypsin-like serine protease	cg2509	cg2509	Recombinational DNA repair protein	[TP0773-TP0636 (0.870009)]
COG0265	COG1381	cg0356	cg0356	Putative serine protease, membrane protein	cg2509	cg2509	Recombinational DNA repair protein	[TP0773-TP0636 (0.870009)]
COG0265	COG1381	cg1930	cg1930	Putative secreted hydrolase	cg2509	cg2509	Recombinational DNA repair protein	[TP0773-TP0636 (0.870009)]
COG0265	COG1381	cg1682	cg1682	Hypothetical protein Cgl1488	cg2509	cg2509	Recombinational DNA repair protein	[TP0773-TP0636 (0.870009)]
COG0265	COG1381	cg1243	cg1243	Hypothetical protein Cgl1093	cg2509	cg2509	Recombinational DNA repair protein	[TP0773-TP0636 (0.870009)]
COG1186	COG1925	cg0913	prfB	Peptide chain release factor 2 (RF-2)	cg2121	cg2121	Hypothetical protein Cgl1937	[TP0576-TP0589 (0.79878455)]
COG0195	COG1643	cg2178	cg2178	Transcription terminator	cg2111	cg2111	HrpA-like helicases {UniProtKB/TrEMBL:Q8NP89}	[TP0892-TP0526 (0.71912634)]
COG0195	COG1643	cg2178	cg2178	Transcription terminator	cg0178	cg0178	PROBABLE ATP-DEPENDENT RNA HELICASE PROTEIN	[TP0892-TP0526 (0.71912634)]
COG0705	COG1187	cg0049	cg0049	Uncharacterized membrane protein	cg1615	cg1615	16S rRNA uridine-516 pseudouridylate synthase or	[TP0982-TP0459 (0.6079956)]
COG0705	COG1187	cg2767	cg2767	Uncharacterized membrane protein	cg1615	cg1615	16S rRNA uridine-516 pseudouridylate synthase or	[TP0982-TP0459 (0.6079956)]
COG1196	COG2236	cg2265	cg2265	Chromosome segregation ATPases	cg1659	cg1659	Predicted phosphoribosyltransferases	[TP0367-TP0050 (0.68145895)]
COG0782	COG0860	cg1123	cg1123	Transcription elongation factor	cg3424	cg3424	N-ACETYMURAMYL-L-ALANINE AMIDASE	[TP0019-TP0247 (0.7668169)]
COG0322	COG0353	cg1795	uvrC	UvrABC system protein C (Protein uvrC) (Excinuclease ABC subunit C)	cg0298	recR	Recombination protein recR	[TP0472-TP1004 (0.53674763)]
COG0771	COG1595	cg2371	cg2371	UDP-N-ACETYLMURAMOYLALANINE D-GLUTAMATE LIGASE	cg0876	cg0876	DNA-directed RNA polymerase specialized sigma	[TP0903-TP0092 (0.6651206)]
COG0771	COG1595	cg2371	cg2371	UDP-N-ACETYLMURAMOYLALANINE D-GLUTAMATE LIGASE	cg0696	cg0696	DNA-directed RNA polymerase specialized sigma	[TP0903-TP0092 (0.6651206)]
COG0771	COG1595	cg2371	cg2371	UDP-N-ACETYLMURAMOYLALANINE D-GLUTAMATE LIGASE	cg3420	cg3420	DNA-directed RNA polymerase specialized sigma	[TP0903-TP0092 (0.6651206)]
COG0771	COG1595	cg2371	cg2371	UDP-N-ACETYLMURAMOYLALANINE D-GLUTAMATE LIGASE	cg1271	cg1271	PUTATIVE RNA POLYMERASE SIGMA FACTOR, ECF family	[TP0903-TP0092 (0.6651206)]
COG0771	COG1595	cg2371	cg2371	UDP-N-ACETYLMURAMOYLALANINE D-GLUTAMATE LIGASE	cg0309	cg0309	DNA-directed RNA polymerase specialized sigma	[TP0903-TP0092 (0.6651206)]
COG0188	COG0305	cg0015	cg0015	DNA gyrase (Topoisomerase II) A subunit (EC	cg3304	cg3304	Replicative DNA helicase	[TP0005-TP0058 (0.73312306)]
COG0233	COG1283	cg2217	frr	Ribosome recycling factor (Ribosome-releasing factor) (RRF)	cg3039	cg3039	Na+/phosphate symporter	[TP0604-TP0771 (0.7316062)]
COG1825	COG2812	cg1072	rplY	50S ribosomal protein L25 (General stress protein CTC)	cg0296	cg0296	DNA polymerase III, gamma/tau subunits	[TP0372-TP1005 (0.6540257)]
COG0024	COG1121	cg2198	cg2198	Methionine aminopeptidase	cg2912	cg2912	ABC-type transporter, ATPase component	[TP0842-TP0164 (0.77940726)]
COG0024	COG1121	cg0649	cg0649	Methionine aminopeptidase	cg2912	cg2912	ABC-type transporter, ATPase component	[TP0842-TP0164 (0.77940726)]
COG0024	COG1121	cg0649	cg0649	Methionine aminopeptidase	cg0043	cg0043	ABC-type transporter, ATPase component	[TP0842-TP0164 (0.77940726)]
COG0024	COG1121	cg2198	cg2198	Methionine aminopeptidase	cg0043	cg0043	ABC-type transporter, ATPase component	[TP0842-TP0164 (0.77940726)]
COG0361	COG1214	cg0651	infA	Translation initiation factor IF-1	cg0685	cg0685	Inactive homologs of metal-dependent proteases,	[TP0097-TP0876 (0.56457245)]
COG1643	COG2137	cg2111	cg2111	HrpA-like helicases {UniProtKB/TrEMBL:Q8NP89}	cg2140	recX	Regulatory protein recX	[TP0526-TP1023 (0.64955014)]
COG1643	COG2137	cg0178	cg0178	PROBABLE ATP-DEPENDENT RNA HELICASE PROTEIN	cg2140	recX	Regulatory protein recX	[TP0526-TP1023 (0.64955014)]
COG0257	COG1283	cg2791	cg2791	50S ribosomal protein L36	cg3039	cg3039	Na+/phosphate symporter	[TP0209-TP0771 (0.6772987)]
COG0255	COG1011	cg0603	rpmC	50S ribosomal protein L29	cg1653	cg1653	Hypothetical protein Cgl1462	[TP0197-TP0158 (0.6077605)]
COG0255	COG1011	cg0603	rpmC	50S ribosomal protein L29	cg0870	cg0870	Haloacid dehalogenase/epoxide hydrolase family	[TP0197-TP0158 (0.6077605)]
COG0255	COG1011	cg0603	rpmC	50S ribosomal protein L29	cg0154	cg0154	Haloacid dehalogenase-like hydrolase	[TP0197-TP0158 (0.6077605)]
COG0255	COG1011	cg0603	rpmC	50S ribosomal protein L29	cg3221	cg3221	Predicted hydrolases of the HAD superfamily	[TP0197-TP0158 (0.6077605)]
COG1108	COG2239	cg2913	cg2913	ABC-type Mn2+/Zn2+ transport system, permease	cg0275	cg0275	MG2+ TRANSPORTER {UniProtKB/TrEMBL:Q6M8D1}	[TP0165-TP0917 (0.5215956)]
COG1108	COG2239	cg0042	cg0042	ABC-type transporter, permease components	cg0275	cg0275	MG2+ TRANSPORTER {UniProtKB/TrEMBL:Q6M8D1}	[TP0165-TP0917 (0.5215956)]
COG1108	COG2239	cg2913	cg2913	ABC-type Mn2+/Zn2+ transport system, permease	cg1276	cg1276	Mg/Co/Ni transporter MgtE (Contains CBS domain)	[TP0165-TP0917 (0.5215956)]
COG1108	COG2239	cg0042	cg0042	ABC-type transporter, permease components	cg1276	cg1276	Mg/Co/Ni transporter MgtE (Contains CBS domain)	[TP0165-TP0917 (0.5215956)]
COG0546	COG0739	cg2458	cg2458	Predicted phosphatases {UniProtKB/TrEMBL:Q8NNG5}	cg2747	cg2747	SECRETED PEPTIDASE, M23/M37 FAMILY	[TP0554-TP0782 (0.73069036)]
COG0546	COG0739	cg2458	cg2458	Predicted phosphatases {UniProtKB/TrEMBL:Q8NNG5}	cg0980	cg0980	Membrane proteins related to	[TP0554-TP0782 (0.73069036)]
COG0546	COG0739	cg2458	cg2458	Predicted phosphatases {UniProtKB/TrEMBL:Q8NNG5}	cg2223	cg2223	Secreted or membrane protein related to	[TP0554-TP0782 (0.73069036)]
COG0242	COG1187	cg3034	def2	Peptide deformylase 2 (EC 3.5.1.88) (PDF 2) (Polypeptide deformylase 2)	cg1615	cg1615	16S rRNA uridine-516 pseudouridylate synthase or	[TP0757-TP0459 (0.5284328)]
COG0242	COG1187	cg1804	def1	Peptide deformylase 1 (EC 3.5.1.88) (PDF 1) (Polypeptide deformylase 1)	cg1615	cg1615	16S rRNA uridine-516 pseudouridylate synthase or	[TP0757-TP0459 (0.5284328)]
COG0420	COG0739	cg1318	cg1318	DNA repair exonuclease {UniProtKB/TrEMBL:Q8NR87}	cg2223	cg2223	Secreted or membrane protein related to	[TP0626-TP0782 (0.7781429)]
COG0420	COG0739	cg1318	cg1318	DNA repair exonuclease {UniProtKB/TrEMBL:Q8NR87}	cg2747	cg2747	SECRETED PEPTIDASE, M23/M37 FAMILY	[TP0626-TP0782 (0.7781429)]
COG0420	COG0739	cg1318	cg1318	DNA repair exonuclease {UniProtKB/TrEMBL:Q8NR87}	cg0980	cg0980	Membrane proteins related to	[TP0626-TP0782 (0.7781429)]
COG1385	COG2812	cg2514	cg2514	Uncharacterized BCR {UniProtKB/TrEMBL:Q8NNB5}	cg0296	cg0296	DNA polymerase III, gamma/tau subunits	[TP0276-TP1005 (0.66627616)]
COG0217	COG0739	cg1872	Cgl1663	Hypothetical UPF0082 protein Cgl1663/cg1872	cg2223	cg2223	Secreted or membrane protein related to	[TP0474-TP0864 (0.82349855)]
COG0217	COG0739	cg1872	Cgl1663	Hypothetical UPF0082 protein Cgl1663/cg1872	cg2747	cg2747	SECRETED PEPTIDASE, M23/M37 FAMILY	[TP0474-TP0864 (0.82349855)]
COG0217	COG0739	cg1872	Cgl1663	Hypothetical UPF0082 protein Cgl1663/cg1872	cg0980	cg0980	Membrane proteins related to	[TP0474-TP0864 (0.82349855)]
COG0242	COG0254	cg1804	def1	Peptide deformylase 1 (EC 3.5.1.88) (PDF 1) (Polypeptide deformylase 1)	cg0994	rpmE2	50S ribosomal protein L31 type B	[TP0757-TP0255 (0.6434887)]
COG0242	COG0254	cg3034	def2	Peptide deformylase 2 (EC 3.5.1.88) (PDF 2) (Polypeptide deformylase 2)	cg0994	rpmE2	50S ribosomal protein L31 type B	[TP0757-TP0255 (0.6434887)]
COG0442	COG1466	cg2185	cg2185	PROBABLE PROLYL-TRNA SYNTHETASE PROTEIN	cg2576	cg2576	Putative DNA polymerase III delta subunit	[TP0160-TP0588 (0.66563916)]
COG0785	COG2239	cg0025	cg0025	Cytochrome c biogenesis protein	cg0275	cg0275	MG2+ TRANSPORTER {UniProtKB/TrEMBL:Q6M8D1}	[TP0101-TP0917 (0.5215956)]
COG0785	COG2239	cg0522	cg0522	Cytochrome c biogenesis protein transmembrane	cg0275	cg0275	MG2+ TRANSPORTER {UniProtKB/TrEMBL:Q6M8D1}	[TP0101-TP0917 (0.5215956)]
COG0785	COG2239	cg0522	cg0522	Cytochrome c biogenesis protein transmembrane	cg1276	cg1276	Mg/Co/Ni transporter MgtE (Contains CBS domain)	[TP0101-TP0917 (0.5215956)]
COG0785	COG2239	cg0025	cg0025	Cytochrome c biogenesis protein	cg1276	cg1276	Mg/Co/Ni transporter MgtE (Contains CBS domain)	[TP0101-TP0917 (0.5215956)]
COG0705	COG2239	cg0049	cg0049	Uncharacterized membrane protein	cg1276	cg1276	Mg/Co/Ni transporter MgtE (Contains CBS domain)	[TP0982-TP0917 (0.5527395)]
COG0705	COG2239	cg2767	cg2767	Uncharacterized membrane protein	cg1276	cg1276	Mg/Co/Ni transporter MgtE (Contains CBS domain)	[TP0982-TP0917 (0.5527395)]
COG0705	COG2239	cg2767	cg2767	Uncharacterized membrane protein	cg0275	cg0275	MG2+ TRANSPORTER {UniProtKB/TrEMBL:Q6M8D1}	[TP0982-TP0917 (0.5527395)]
COG0705	COG2239	cg0049	cg0049	Uncharacterized membrane protein	cg0275	cg0275	MG2+ TRANSPORTER {UniProtKB/TrEMBL:Q6M8D1}	[TP0982-TP0917 (0.5527395)]
COG0305	COG0593	cg3304	cg3304	Replicative DNA helicase	cg0001	dnaA	Chromosomal replication initiator protein dnaA	[TP0058-TP0001 (0.9013428)]
COG0772	COG2239	cg0061	cg0061	PUTATIVE FTSW/RODA/SPOVE FAMILY CELL CYCLE	cg1276	cg1276	Mg/Co/Ni transporter MgtE (Contains CBS domain)	[TP0501-TP0917 (0.53388965), TP0387-TP0917 (0.61041105)]
COG0772	COG2239	cg2370	cg2370	Bacterial cell division membrane protein	cg0275	cg0275	MG2+ TRANSPORTER {UniProtKB/TrEMBL:Q6M8D1}	[TP0501-TP0917 (0.53388965), TP0387-TP0917 (0.61041105)]
COG0772	COG2239	cg0061	cg0061	PUTATIVE FTSW/RODA/SPOVE FAMILY CELL CYCLE	cg0275	cg0275	MG2+ TRANSPORTER {UniProtKB/TrEMBL:Q6M8D1}	[TP0501-TP0917 (0.53388965), TP0387-TP0917 (0.61041105)]
COG0772	COG2239	cg2370	cg2370	Bacterial cell division membrane protein	cg1276	cg1276	Mg/Co/Ni transporter MgtE (Contains CBS domain)	[TP0501-TP0917 (0.53388965), TP0387-TP0917 (0.61041105)]
COG0178	COG1197	cg1560	cg1560	Excinuclease ATPase subunit	cg1099	cg1099	PUTATIVE TRANSCRIPTION-REPAIR COUPLING FACTOR	[TP0514-TP0344 (0.9414915)]
COG0178	COG1197	cg1234	cg1234	Excinuclease ATPase subunit	cg1099	cg1099	PUTATIVE TRANSCRIPTION-REPAIR COUPLING FACTOR	[TP0514-TP0344 (0.9414915)]
COG0264	COG0544	cg2221	tsf	Elongation factor Ts (EF-Ts)	cg2647	tig	Trigger factor {UniProtKB/Swiss-Prot:Q8NMZ9}	[TP0605-TP0506 (0.9100214)]
COG0495	COG1475	cg3346	leuS	Leucyl-tRNA synthetase (EC 6.1.1.4) (Leucine--tRNA ligase) (LeuRS)	cg3426	cg3426	Predicted transcriptional regulator involved in	[TP0586-TP0271 (0.63095015)]
COG0099	COG0216	cg0652	rpsM	30S ribosomal protein S13	cg1355	prfA	Peptide chain release factor 1 (RF-1)	[TP0210-TP0051 (0.8775348)]
COG0803	COG1268	cg0041	cg0041	ABC-type transporter, periplasmic component	cg2147	cg2147	Membrane protein, BioY family	[TP0034-TP0228 (0.8514437)]
COG0803	COG1268	cg2911	cg2911	ABC-type transporter, periplasmic component	cg2147	cg2147	Membrane protein, BioY family	[TP0034-TP0228 (0.8514437)]
COG0442	COG0552	cg2185	cg2185	PROBABLE PROLYL-TRNA SYNTHETASE PROTEIN	cg2262	cg2262	Signal recognition particle GTPase	[TP0160-TP0578 (0.56216276)]
COG0242	COG0319	cg1804	def1	Peptide deformylase 1 (EC 3.5.1.88) (PDF 1) (Polypeptide deformylase 1)	cg2512	Cgl2287	UPF0054 protein Cgl2287/cg2512	[TP0757-TP0650 (0.630912)]
COG0242	COG0319	cg3034	def2	Peptide deformylase 2 (EC 3.5.1.88) (PDF 2) (Polypeptide deformylase 2)	cg2512	Cgl2287	UPF0054 protein Cgl2287/cg2512	[TP0757-TP0650 (0.630912)]
COG0178	COG0845	cg1560	cg1560	Excinuclease ATPase subunit	cg3322	cg3322	Putative secreted membrane-fusion protein	[TP0514-TP0965 (0.87363523)]
COG0178	COG0845	cg1234	cg1234	Excinuclease ATPase subunit	cg3322	cg3322	Putative secreted membrane-fusion protein	[TP0514-TP0965 (0.87363523)]
COG0465	COG0558	cg2984	cg2984	CELL-DIVISION PROTEIN {UniProtKB/TrEMBL:Q6M2F0}	cg1878	cg1878	Phosphatidylglycerophosphate synthase	[TP0765-TP0256 (0.8653493)]
COG0465	COG0558	cg2984	cg2984	CELL-DIVISION PROTEIN {UniProtKB/TrEMBL:Q6M2F0}	cg2154	cg2154	CDP-DIACYLGLYCEROL--GLYCEROL-3-PHOSPHATE	[TP0765-TP0256 (0.8653493)]
COG0024	COG0462	cg0649	cg0649	Methionine aminopeptidase	cg1075	prs	Ribose-phosphate pyrophosphokinase (EC 2.7.6.1) (RPPK) (Phosphoribosyl pyrophosphate synthetase) (P-Rib-PP synthetase) (PRPP synthetase)	[TP0842-TP0294 (0.8762697)]
COG0024	COG0462	cg2198	cg2198	Methionine aminopeptidase	cg1075	prs	Ribose-phosphate pyrophosphokinase (EC 2.7.6.1) (RPPK) (Phosphoribosyl pyrophosphate synthetase) (P-Rib-PP synthetase) (PRPP synthetase)	[TP0842-TP0294 (0.8762697)]
COG0125	COG0361	cg0861	cg0861	THYMIDYLATE KINASE, PUTATIVE	cg0651	infA	Translation initiation factor IF-1	[TP0354-TP0097 (0.8382038)]
COG0319	COG0787	cg2512	Cgl2287	UPF0054 protein Cgl2287/cg2512	cg0681	alr	Alanine racemase {UniProtKB/Swiss-Prot:Q8RSU9}	[TP0650-TP0681 (0.82058704)]
COG0036	COG2001	cg1801	cg1801	Ribulose-phosphate 3-epimerase	cg2378	mraZ	Protein mraZ {UniProtKB/Swiss-Prot:Q8NNM6}	[TP0945-TP0383 (0.685165)]
COG0257	COG0472	cg2791	cg2791	50S ribosomal protein L36	cg1359	cg1359	UDP-N-acetylmuramyl pentapeptide	[TP0209-TP0345 (0.64932555)]
COG0257	COG0472	cg2791	cg2791	50S ribosomal protein L36	cg2372	mraY	Phospho-N-acetylmuramoyl-pentapeptide-transferase (EC 2.7.8.13) (UDP- MurNAc-pentapeptide phosphotransferase)	[TP0209-TP0345 (0.64932555)]
COG0608	COG1234	cg1956	cg1956	SINGLE-STRANDED-DNA-SPECIFIC EXONUCLEASE	cg2761	cg2761	Metal-dependent hydrolases of the beta-lactamase	[TP0704-TP0819 (0.5844061)]
COG0024	COG0125	cg2198	cg2198	Methionine aminopeptidase	cg0861	cg0861	THYMIDYLATE KINASE, PUTATIVE	[TP0842-TP0354 (0.8096375)]
COG0024	COG0125	cg0649	cg0649	Methionine aminopeptidase	cg0861	cg0861	THYMIDYLATE KINASE, PUTATIVE	[TP0842-TP0354 (0.8096375)]
COG0618	COG1214	cg2174	cg2174	Exopolyphosphatase-related proteins	cg0685	cg0685	Inactive homologs of metal-dependent proteases,	[TP0803-TP0876 (0.700686)]
COG0257	COG0779	cg2791	cg2791	50S ribosomal protein L36	cg2179	Cgl1989	Hypothetical UPF0090 protein Cgl1989/cg2179	[TP0209-TP0893 (0.7461857)]
COG0782	COG1057	cg1123	cg1123	Transcription elongation factor	cg2584	nadD	Probable nicotinate-nucleotide adenylyltransferase (EC 2.7.7.18) (Deamido-NAD(+) pyrophosphorylase) (Deamido-NAD(+) diphosphorylase) (Nicotinate mononucleotide adenylyltransferase) (NaMN adenylyltransferase)	[TP0019-TP0741 (0.75909394)]
COG0090	COG1643	cg0598	rplB	50S ribosomal protein L2	cg2111	cg2111	HrpA-like helicases {UniProtKB/TrEMBL:Q8NP89}	[TP0192-TP0526 (0.71912634)]
COG0090	COG1643	cg0598	rplB	50S ribosomal protein L2	cg0178	cg0178	PROBABLE ATP-DEPENDENT RNA HELICASE PROTEIN	[TP0192-TP0526 (0.71912634)]
COG0012	COG0188	cg1171	cg1171	Predicted GTPase {UniProtKB/TrEMBL:Q8NRL6}	cg0015	cg0015	DNA gyrase (Topoisomerase II) A subunit (EC	[TP0124-TP0005 (0.7149395)]
COG0462	COG0492	cg1075	prs	Ribose-phosphate pyrophosphokinase (EC 2.7.6.1) (RPPK) (Phosphoribosyl pyrophosphate synthetase) (P-Rib-PP synthetase) (PRPP synthetase)	cg3422	cg3422	Thioredoxin reductase {UniProtKB/TrEMBL:Q8NL59}	[TP0294-TP0814 (0.8323514)]
COG0462	COG0492	cg1075	prs	Ribose-phosphate pyrophosphokinase (EC 2.7.6.1) (RPPK) (Phosphoribosyl pyrophosphate synthetase) (P-Rib-PP synthetase) (PRPP synthetase)	cg0795	cg0795	Thioredoxin reductase {UniProtKB/TrEMBL:Q8NSI0}	[TP0294-TP0814 (0.8323514)]
COG0124	COG0254	cg1855	hisS	Histidyl-tRNA synthetase (EC 6.1.1.21) (Histidine--tRNA ligase) (HisRS)	cg0994	rpmE2	50S ribosomal protein L31 type B	[TP0641-TP0255 (0.65973145)]
COG0178	COG0272	cg1234	cg1234	Excinuclease ATPase subunit	cg1401	cg1401	NAD-dependent DNA ligase	[TP0514-TP0634 (0.7537598)]
COG0178	COG0272	cg1560	cg1560	Excinuclease ATPase subunit	cg1401	cg1401	NAD-dependent DNA ligase	[TP0514-TP0634 (0.7537598)]
COG1135	COG1466	cg0736	cg0736	ABC-type transporter, ATPase component	cg2576	cg2576	Putative DNA polymerase III delta subunit	[TP0120-TP0588 (0.7896185)]
COG0608	COG1159	cg1956	cg1956	SINGLE-STRANDED-DNA-SPECIFIC EXONUCLEASE	cg2510	era	GTP-binding protein era homolog	[TP0704-TP0541 (0.7586372)]
COG0242	COG0263	cg1804	def1	Peptide deformylase 1 (EC 3.5.1.88) (PDF 1) (Polypeptide deformylase 1)	cg2588	proB	Glutamate 5-kinase (EC 2.7.2.11) (Gamma-glutamyl kinase) (GK)	[TP0757-TP0351 (0.5771584)]
COG0242	COG0263	cg3034	def2	Peptide deformylase 2 (EC 3.5.1.88) (PDF 2) (Polypeptide deformylase 2)	cg2588	proB	Glutamate 5-kinase (EC 2.7.2.11) (Gamma-glutamyl kinase) (GK)	[TP0757-TP0351 (0.5771584)]
COG1115	COG2239	cg0254	cg0254	AMINO ACID CARRIER PROTEIN	cg0275	cg0275	MG2+ TRANSPORTER {UniProtKB/TrEMBL:Q6M8D1}	[TP0414-TP0917 (0.53720385)]
COG1115	COG2239	cg0254	cg0254	AMINO ACID CARRIER PROTEIN	cg1276	cg1276	Mg/Co/Ni transporter MgtE (Contains CBS domain)	[TP0414-TP0917 (0.53720385)]
COG0566	COG1589	cg3070	cg3070	SPOU RRNA METHYLASE FAMILY PROTEIN	cg2367	ftsQ	Cell division protein ftsQ homolog	[TP0109-TP0388 (0.8512026)]
COG0566	COG1589	cg2923	cg2923	RRNA methylases {UniProtKB/TrEMBL:Q8NMD8}	cg2367	ftsQ	Cell division protein ftsQ homolog	[TP0109-TP0388 (0.8512026)]
COG0566	COG1589	cg1573	cg1573	23S RIBOSOMAL RNA METHYLTRANSFERASE	cg2367	ftsQ	Cell division protein ftsQ homolog	[TP0109-TP0388 (0.8512026)]
COG0566	COG1589	cg0945	cg0945	RRNA methylases {UniProtKB/TrEMBL:Q8NS54}	cg2367	ftsQ	Cell division protein ftsQ homolog	[TP0109-TP0388 (0.8512026)]
COG0124	COG0546	cg1855	hisS	Histidyl-tRNA synthetase (EC 6.1.1.21) (Histidine--tRNA ligase) (HisRS)	cg2458	cg2458	Predicted phosphatases {UniProtKB/TrEMBL:Q8NNG5}	[TP0641-TP0554 (0.5196431)]
COG0257	COG0773	cg2791	cg2791	50S ribosomal protein L36	cg2368	murC	UDP-N-acetylmuramate--L-alanine ligase (EC 6.3.2.8) (UDP-N- acetylmuramoyl-L-alanine synthetase)	[TP0209-TP0341 (0.6926446)]
COG0272	COG1879	cg1401	cg1401	NAD-dependent DNA ligase	cg1413	cg1413	ABC-type transporter, periplasmic component	[TP0634-TP0684 (0.56216276)]
COG0272	COG1879	cg1401	cg1401	NAD-dependent DNA ligase	cg0044	cg0044	ABC-type transporter, periplasmic component	[TP0634-TP0684 (0.56216276)]
COG0257	COG0681	cg2791	cg2791	50S ribosomal protein L36	cg2232	cg2232	Signal peptidase I (PROBABLE SIGNAL PEPTIDASE I	[TP0209-TP0926 (0.69083804)]
COG0228	COG0546	cg2253	rpsP	30S ribosomal protein S16	cg2458	cg2458	Predicted phosphatases {UniProtKB/TrEMBL:Q8NNG5}	[TP0905-TP0554 (0.5352583)]
COG0503	COG1488	cg1862	apt	Adenine phosphoribosyltransferase (EC 2.4.2.7) (APRT)	cg2774	cg2774	Nicotinic acid phosphoribosyltransferase	[TP1039-TP0628 (0.6658587)]
COG0770	COG2001	cg2373	cg2373	UDP-N-acetylmuramyl pentapeptide synthase	cg2378	mraZ	Protein mraZ {UniProtKB/Swiss-Prot:Q8NNM6}	[TP0386-TP0383 (0.8315325)]
COG0234	COG0803	cg0690	groS	10 kDa chaperonin (Protein Cpn10) (groES protein)	cg0041	cg0041	ABC-type transporter, periplasmic component	[TP1013-TP0163 (0.67160416)]
COG0234	COG0803	cg0690	groS	10 kDa chaperonin (Protein Cpn10) (groES protein)	cg2911	cg2911	ABC-type transporter, periplasmic component	[TP1013-TP0163 (0.67160416)]
COG0153	COG1879	cg2452	cg2452	Galactokinase {UniProtKB/TrEMBL:Q8NNH0}	cg0044	cg0044	ABC-type transporter, periplasmic component	[TP0418-TP0684 (0.73427343)]
COG0153	COG1879	cg2452	cg2452	Galactokinase {UniProtKB/TrEMBL:Q8NNH0}	cg1413	cg1413	ABC-type transporter, periplasmic component	[TP0418-TP0684 (0.73427343)]
COG0342	COG0546	cg1867	cg1867	Preprotein translocase subunit SecD	cg2458	cg2458	Predicted phosphatases {UniProtKB/TrEMBL:Q8NNG5}	[TP0410-TP0554 (0.6160348)]
COG0227	COG0492	cg0991	rpmB	50S ribosomal protein L28	cg0795	cg0795	Thioredoxin reductase {UniProtKB/TrEMBL:Q8NSI0}	[TP0362-TP0814 (0.801083)]
COG0227	COG0492	cg0991	rpmB	50S ribosomal protein L28	cg3422	cg3422	Thioredoxin reductase {UniProtKB/TrEMBL:Q8NL59}	[TP0362-TP0814 (0.801083)]
COG0051	COG1192	cg0593	rpsJ	30S ribosomal protein S10	cg3427	cg3427	ATPases involved in chromosome partitioning	[TP0188-TP0272 (0.7732025)]
COG0051	COG1192	cg0593	rpsJ	30S ribosomal protein S10	cg1610	cg1610	PUTATIVE CHROMOSOME PARTITIONING ATPASE PROTEIN	[TP0188-TP0272 (0.7732025)]
COG0098	COG0803	cg0631	rpsE	30S ribosomal protein S5	cg2911	cg2911	ABC-type transporter, periplasmic component	[TP0206-TP0163 (0.74372905)]
COG0098	COG0803	cg0631	rpsE	30S ribosomal protein S5	cg0041	cg0041	ABC-type transporter, periplasmic component	[TP0206-TP0163 (0.74372905)]
COG0442	COG0459	cg2185	cg2185	PROBABLE PROLYL-TRNA SYNTHETASE PROTEIN	cg0691	cg0691	60 kDa chaperonin 1 (Protein Cpn60 1) (groEL protein 1)	[TP0160-TP0030 (0.7719589)]
COG0442	COG0459	cg2185	cg2185	PROBABLE PROLYL-TRNA SYNTHETASE PROTEIN	cg0693	CAF19305.1	60 kDa chaperonin 1 (Protein Cpn60 1) (groEL protein 1)	[TP0160-TP0030 (0.7719589)]
COG0442	COG0459	cg2185	cg2185	PROBABLE PROLYL-TRNA SYNTHETASE PROTEIN	cg3011	groL2	60 kDa chaperonin 2 (Protein Cpn60 2) (groEL protein 2)	[TP0160-TP0030 (0.7719589)]
COG0255	COG1354	cg0603	rpmC	50S ribosomal protein L29	cg1611	cg1611	Uncharacterized ACR {UniProtKB/TrEMBL:Q8NQL2}	[TP0197-TP0691 (0.70609456)]
COG0341	COG2239	cg1865	cg1865	Preprotein translocase subunit SecF	cg0275	cg0275	MG2+ TRANSPORTER {UniProtKB/TrEMBL:Q6M8D1}	[TP0411-TP0917 (0.6093018)]
COG0341	COG2239	cg1865	cg1865	Preprotein translocase subunit SecF	cg1276	cg1276	Mg/Co/Ni transporter MgtE (Contains CBS domain)	[TP0411-TP0917 (0.6093018)]
COG0217	COG0481	cg1872	Cgl1663	Hypothetical UPF0082 protein Cgl1663/cg1872	cg2571	lepA	GTP-binding protein lepA	[TP0474-TP0510 (0.76600474)]
COG0178	COG0357	cg1234	cg1234	Excinuclease ATPase subunit	cg3428	gidB	Methyltransferase gidB (EC 2.1.-.-) (Glucose-inhibited division protein B)	[TP0514-TP0946 (0.8569251)]
COG0178	COG0357	cg1560	cg1560	Excinuclease ATPase subunit	cg3428	gidB	Methyltransferase gidB (EC 2.1.-.-) (Glucose-inhibited division protein B)	[TP0514-TP0946 (0.8569251)]
COG0472	COG2239	cg2372	mraY	Phospho-N-acetylmuramoyl-pentapeptide-transferase (EC 2.7.8.13) (UDP- MurNAc-pentapeptide phosphotransferase)	cg1276	cg1276	Mg/Co/Ni transporter MgtE (Contains CBS domain)	[TP0345-TP0917 (0.5059451)]
COG0472	COG2239	cg1359	cg1359	UDP-N-acetylmuramyl pentapeptide	cg0275	cg0275	MG2+ TRANSPORTER {UniProtKB/TrEMBL:Q6M8D1}	[TP0345-TP0917 (0.5059451)]
COG0472	COG2239	cg2372	mraY	Phospho-N-acetylmuramoyl-pentapeptide-transferase (EC 2.7.8.13) (UDP- MurNAc-pentapeptide phosphotransferase)	cg0275	cg0275	MG2+ TRANSPORTER {UniProtKB/TrEMBL:Q6M8D1}	[TP0345-TP0917 (0.5059451)]
COG0472	COG2239	cg1359	cg1359	UDP-N-acetylmuramyl pentapeptide	cg1276	cg1276	Mg/Co/Ni transporter MgtE (Contains CBS domain)	[TP0345-TP0917 (0.5059451)]
COG0330	COG0772	cg1730	cg1730	Membrane protease subunits, stomatin/prohibitin	cg0061	cg0061	PUTATIVE FTSW/RODA/SPOVE FAMILY CELL CYCLE	[TP0113-TP0501 (0.70068353)]
COG0330	COG0772	cg3396	cg3396	Membrane protease subunits, stomatin/prohibitin	cg2370	cg2370	Bacterial cell division membrane protein	[TP0113-TP0501 (0.70068353)]
COG0330	COG0772	cg3138	cg3138	Membrane protease subunits, stomatin/prohibitin	cg2370	cg2370	Bacterial cell division membrane protein	[TP0113-TP0501 (0.70068353)]
COG0330	COG0772	cg3138	cg3138	Membrane protease subunits, stomatin/prohibitin	cg0061	cg0061	PUTATIVE FTSW/RODA/SPOVE FAMILY CELL CYCLE	[TP0113-TP0501 (0.70068353)]
COG0330	COG0772	cg1730	cg1730	Membrane protease subunits, stomatin/prohibitin	cg2370	cg2370	Bacterial cell division membrane protein	[TP0113-TP0501 (0.70068353)]
COG0330	COG0772	cg3396	cg3396	Membrane protease subunits, stomatin/prohibitin	cg0061	cg0061	PUTATIVE FTSW/RODA/SPOVE FAMILY CELL CYCLE	[TP0113-TP0501 (0.70068353)]
COG0267	COG2137	cg0990	cg0990	50S ribosomal protein L33	cg2140	recX	Regulatory protein recX	[TP0234-TP1023 (0.5769722)]
COG1109	COG1488	cg0675	glmM	Phosphoglucosamine mutase (EC 5.4.2.10)	cg2774	cg2774	Nicotinic acid phosphoribosyltransferase	[TP0413-TP0628 (0.6598422)]
COG1109	COG1488	cg0854	cg0854	Phosphomannomutase {UniProtKB/TrEMBL:Q8NSD0}	cg2774	cg2774	Nicotinic acid phosphoribosyltransferase	[TP0413-TP0628 (0.6598422)]
COG1109	COG1488	cg0788	cg0788	PHOSPHOGLUCOMUTASE/PHOSPHOMANNOMUTASE	cg2774	cg2774	Nicotinic acid phosphoribosyltransferase	[TP0413-TP0628 (0.6598422)]
COG0143	COG0217	cg1017	metG	Methionyl-tRNA synthetase (EC 6.1.1.10) (Methionine--tRNA ligase) (MetRS)	cg1872	Cgl1663	Hypothetical UPF0082 protein Cgl1663/cg1872	[TP0798-TP0474 (0.7790581)]
COG0357	COG0442	cg3428	gidB	Methyltransferase gidB (EC 2.1.-.-) (Glucose-inhibited division protein B)	cg2185	cg2185	PROBABLE PROLYL-TRNA SYNTHETASE PROTEIN	[TP0946-TP0160 (0.6515529)]
COG0586	COG1061	cg0333	cg0333	POSSIBLE MEMBRANE PROTEIN	cg1302	cg1302	Predicted HKD family nuclease	[TP0779-TP0380 (0.6968711)]
COG0586	COG1061	cg0333	cg0333	POSSIBLE MEMBRANE PROTEIN	cg1770	cg1770	DNA or RNA helicase of superfamily II	[TP0779-TP0380 (0.6968711)]
COG0586	COG1061	cg2684	cg2684	Uncharacterized membrane-associated protein	cg1770	cg1770	DNA or RNA helicase of superfamily II	[TP0779-TP0380 (0.6968711)]
COG0586	COG1061	cg0333	cg0333	POSSIBLE MEMBRANE PROTEIN	cg2097	cg2097	DNA or RNA helicases of superfamily II	[TP0779-TP0380 (0.6968711)]
COG0586	COG1061	cg2684	cg2684	Uncharacterized membrane-associated protein	cg0933	cg0933	DNA or RNA helicases of superfamily II	[TP0779-TP0380 (0.6968711)]
COG0586	COG1061	cg0971	cg0971	Uncharacterized membrane-associated protein	cg1770	cg1770	DNA or RNA helicase of superfamily II	[TP0779-TP0380 (0.6968711)]
COG0586	COG1061	cg0333	cg0333	POSSIBLE MEMBRANE PROTEIN	cg0933	cg0933	DNA or RNA helicases of superfamily II	[TP0779-TP0380 (0.6968711)]
COG0586	COG1061	cg0971	cg0971	Uncharacterized membrane-associated protein	cg2097	cg2097	DNA or RNA helicases of superfamily II	[TP0779-TP0380 (0.6968711)]
COG0586	COG1061	cg0971	cg0971	Uncharacterized membrane-associated protein	cg1302	cg1302	Predicted HKD family nuclease	[TP0779-TP0380 (0.6968711)]
COG0586	COG1061	cg2684	cg2684	Uncharacterized membrane-associated protein	cg2097	cg2097	DNA or RNA helicases of superfamily II	[TP0779-TP0380 (0.6968711)]
COG0586	COG1061	cg2684	cg2684	Uncharacterized membrane-associated protein	cg1302	cg1302	Predicted HKD family nuclease	[TP0779-TP0380 (0.6968711)]
COG0586	COG1061	cg0971	cg0971	Uncharacterized membrane-associated protein	cg0933	cg0933	DNA or RNA helicases of superfamily II	[TP0779-TP0380 (0.6968711)]
COG0564	COG1200	cg0384	cg0384	Pseudouridine synthase {UniProtKB/TrEMBL:Q8NTJ1}	cg1498	cg1498	RecG-like helicases {UniProtKB/TrEMBL:Q8NQU7}	[TP0339-TP0687 (0.85149276)]
COG0564	COG1200	cg2346	cg2346	Pseudouridine synthase {UniProtKB/TrEMBL:Q8NNQ0}	cg1498	cg1498	RecG-like helicases {UniProtKB/TrEMBL:Q8NQU7}	[TP0339-TP0687 (0.85149276)]
COG0564	COG1200	cg3258	cg3258	Pseudouridine synthase {UniProtKB/TrEMBL:Q6M1S0}	cg1498	cg1498	RecG-like helicases {UniProtKB/TrEMBL:Q8NQU7}	[TP0339-TP0687 (0.85149276)]
COG0772	COG1115	cg2370	cg2370	Bacterial cell division membrane protein	cg0254	cg0254	AMINO ACID CARRIER PROTEIN	[TP0501-TP0998 (0.70629925)]
COG0772	COG1115	cg0061	cg0061	PUTATIVE FTSW/RODA/SPOVE FAMILY CELL CYCLE	cg0254	cg0254	AMINO ACID CARRIER PROTEIN	[TP0501-TP0998 (0.70629925)]
COG0124	COG0124	cg1855	hisS	Histidyl-tRNA synthetase (EC 6.1.1.21) (Histidine--tRNA ligase) (HisRS)	cg1855	hisS	Histidyl-tRNA synthetase (EC 6.1.1.21) (Histidine--tRNA ligase) (HisRS)	[TP0641-TP0641 (0.67365265)]
COG0768	COG0815	cg2199	cg2199	Cell division protein FtsI/penicillin-binding	cg1673	cg1673	Apolipoprotein N-acyltransferase	[TP0500-TP0252 (0.87159187)]
COG0768	COG0815	cg0060	cg0060	Cell division protein FtsI/penicillin-binding	cg1673	cg1673	Apolipoprotein N-acyltransferase	[TP0500-TP0252 (0.87159187)]
COG0768	COG0815	cg2375	cg2375	Cell division protein FtsI/penicillin-binding	cg1673	cg1673	Apolipoprotein N-acyltransferase	[TP0500-TP0252 (0.87159187)]
COG0586	COG2236	cg2684	cg2684	Uncharacterized membrane-associated protein	cg1659	cg1659	Predicted phosphoribosyltransferases	[TP0779-TP0050 (0.66770643)]
COG0586	COG2236	cg0333	cg0333	POSSIBLE MEMBRANE PROTEIN	cg1659	cg1659	Predicted phosphoribosyltransferases	[TP0779-TP0050 (0.66770643)]
COG0586	COG2236	cg0971	cg0971	Uncharacterized membrane-associated protein	cg1659	cg1659	Predicted phosphoribosyltransferases	[TP0779-TP0050 (0.66770643)]
COG0012	COG0608	cg1171	cg1171	Predicted GTPase {UniProtKB/TrEMBL:Q8NRL6}	cg1956	cg1956	SINGLE-STRANDED-DNA-SPECIFIC EXONUCLEASE	[TP0124-TP0704 (0.626838)]
COG0739	COG0773	cg0980	cg0980	Membrane proteins related to	cg2368	murC	UDP-N-acetylmuramate--L-alanine ligase (EC 6.3.2.8) (UDP-N- acetylmuramoyl-L-alanine synthetase)	[TP0782-TP0341 (0.8145237)]
COG0739	COG0773	cg2747	cg2747	SECRETED PEPTIDASE, M23/M37 FAMILY	cg2368	murC	UDP-N-acetylmuramate--L-alanine ligase (EC 6.3.2.8) (UDP-N- acetylmuramoyl-L-alanine synthetase)	[TP0782-TP0341 (0.8145237)]
COG0739	COG0773	cg2223	cg2223	Secreted or membrane protein related to	cg2368	murC	UDP-N-acetylmuramate--L-alanine ligase (EC 6.3.2.8) (UDP-N- acetylmuramoyl-L-alanine synthetase)	[TP0782-TP0341 (0.8145237)]
COG0220	COG1316	cg3172	trmB	tRNA (guanine-N(7)-)-methyltransferase (EC 2.1.1.33) (tRNA(m7G46)- methyltransferase)	cg3210	cg3210	Cell envelope-related transcriptional regulator	[TP0464-TP0739 (0.7885255)]
COG0220	COG1316	cg3172	trmB	tRNA (guanine-N(7)-)-methyltransferase (EC 2.1.1.33) (tRNA(m7G46)- methyltransferase)	cg0847	cg0847	Transcriptional regulator	[TP0464-TP0739 (0.7885255)]
COG0257	COG0564	cg2791	cg2791	50S ribosomal protein L36	cg0384	cg0384	Pseudouridine synthase {UniProtKB/TrEMBL:Q8NTJ1}	[TP0209-TP0154 (0.634929)]
COG0257	COG0564	cg2791	cg2791	50S ribosomal protein L36	cg2346	cg2346	Pseudouridine synthase {UniProtKB/TrEMBL:Q8NNQ0}	[TP0209-TP0154 (0.634929)]
COG0257	COG0564	cg2791	cg2791	50S ribosomal protein L36	cg3258	cg3258	Pseudouridine synthase {UniProtKB/TrEMBL:Q6M1S0}	[TP0209-TP0154 (0.634929)]
COG0739	COG2239	cg2223	cg2223	Secreted or membrane protein related to	cg1276	cg1276	Mg/Co/Ni transporter MgtE (Contains CBS domain)	[TP0155-TP0917 (0.6343327)]
COG0739	COG2239	cg2747	cg2747	SECRETED PEPTIDASE, M23/M37 FAMILY	cg0275	cg0275	MG2+ TRANSPORTER {UniProtKB/TrEMBL:Q6M8D1}	[TP0155-TP0917 (0.6343327)]
COG0739	COG2239	cg2747	cg2747	SECRETED PEPTIDASE, M23/M37 FAMILY	cg1276	cg1276	Mg/Co/Ni transporter MgtE (Contains CBS domain)	[TP0155-TP0917 (0.6343327)]
COG0739	COG2239	cg0980	cg0980	Membrane proteins related to	cg0275	cg0275	MG2+ TRANSPORTER {UniProtKB/TrEMBL:Q6M8D1}	[TP0155-TP0917 (0.6343327)]
COG0739	COG2239	cg2223	cg2223	Secreted or membrane protein related to	cg0275	cg0275	MG2+ TRANSPORTER {UniProtKB/TrEMBL:Q6M8D1}	[TP0155-TP0917 (0.6343327)]
COG0739	COG2239	cg0980	cg0980	Membrane proteins related to	cg1276	cg1276	Mg/Co/Ni transporter MgtE (Contains CBS domain)	[TP0155-TP0917 (0.6343327)]
COG1292	COG2239	cg2539	cg2539	Choline-glycine betaine transporter and EctP	cg1276	cg1276	Mg/Co/Ni transporter MgtE (Contains CBS domain)	[TP0106-TP0917 (0.5215956)]
COG1292	COG2239	cg2539	cg2539	Choline-glycine betaine transporter and EctP	cg0275	cg0275	MG2+ TRANSPORTER {UniProtKB/TrEMBL:Q6M8D1}	[TP0106-TP0917 (0.5215956)]
COG1292	COG2239	cg2563	cg2563	Choline-glycine betaine transporter	cg1276	cg1276	Mg/Co/Ni transporter MgtE (Contains CBS domain)	[TP0106-TP0917 (0.5215956)]
COG1292	COG2239	cg1016	betP	Glycine betaine transporter betP	cg1276	cg1276	Mg/Co/Ni transporter MgtE (Contains CBS domain)	[TP0106-TP0917 (0.5215956)]
COG1292	COG2239	cg2563	cg2563	Choline-glycine betaine transporter	cg0275	cg0275	MG2+ TRANSPORTER {UniProtKB/TrEMBL:Q6M8D1}	[TP0106-TP0917 (0.5215956)]
COG1292	COG2239	cg1016	betP	Glycine betaine transporter betP	cg0275	cg0275	MG2+ TRANSPORTER {UniProtKB/TrEMBL:Q6M8D1}	[TP0106-TP0917 (0.5215956)]
COG0210	COG0305	cg0886	cg0886	PROBABLE DNA HELICASE II PROTEIN	cg3304	cg3304	Replicative DNA helicase	[TP0102-TP0058 (0.8842861)]
COG0210	COG0305	cg1985	cg1985	Superfamily I DNA or RNA helicase	cg3304	cg3304	Replicative DNA helicase	[TP0102-TP0058 (0.8842861)]
COG0210	COG0305	cg0842	cg0842	PUTATIVE DNA HELICASE {UniProtKB/TrEMBL:Q6M744}	cg3304	cg3304	Replicative DNA helicase	[TP0102-TP0058 (0.8842861)]
COG0210	COG0305	cg0889	cg0889	Superfamily I DNA and RNA helicases	cg3304	cg3304	Replicative DNA helicase	[TP0102-TP0058 (0.8842861)]
COG0210	COG0305	cg0885	cg0885	Superfamily I DNA and RNA helicases	cg3304	cg3304	Replicative DNA helicase	[TP0102-TP0058 (0.8842861)]
COG0210	COG0305	cg0976	cg0976	Superfamily I DNA and RNA helicases	cg3304	cg3304	Replicative DNA helicase	[TP0102-TP0058 (0.8842861)]
COG0621	COG0739	cg2135	cg2135	TRNA METHYLTHIOTRANSFERASE	cg2747	cg2747	SECRETED PEPTIDASE, M23/M37 FAMILY	[TP0269-TP0702 (0.8475093)]
COG0621	COG0739	cg2135	cg2135	TRNA METHYLTHIOTRANSFERASE	cg2223	cg2223	Secreted or membrane protein related to	[TP0269-TP0702 (0.8475093)]
COG0621	COG0739	cg2135	cg2135	TRNA METHYLTHIOTRANSFERASE	cg0980	cg0980	Membrane proteins related to	[TP0269-TP0702 (0.8475093)]
COG0257	COG1057	cg2791	cg2791	50S ribosomal protein L36	cg2584	nadD	Probable nicotinate-nucleotide adenylyltransferase (EC 2.7.7.18) (Deamido-NAD(+) pyrophosphorylase) (Deamido-NAD(+) diphosphorylase) (Nicotinate mononucleotide adenylyltransferase) (NaMN adenylyltransferase)	[TP0209-TP0741 (0.64932555)]
