# Supplementary material for: The Binary Protein Interactome of Treponema pallidum – The Syphilis Spirochete
Source: PLoS One. 2008 May 28;3(5):e2292. doi: 10.1371/journal.pone.0002292 (PMC2386257; doi:10.1371/journal.pone.0002292)
Supplement: Data S1 — Predicted protein-protein interactions based on our Treponema pallidum data; zip archive containing 372 files with one file per species. (6.09 MB ZIP) [file pone.0002292.s006.zip › bacteria/Corynebacterium_jeikeium.tab]

306537 Corynebacterium jeikeium
COG A	COG B	Locus Id A	Preferred Name(s) A	Annotation A	Locus Id B	Preferred Name(s) B	Annotation B	T. pallidum interaction
COG0186	COG1475	jk1824	rpsQ	30S ribosomal protein S17	jk2098	jk2098	Chromosome partitioning protein ParB	[TP0198-TP0271 (0.71912634)]
COG0617	COG0860	jk2088	jk2088	TRNA nucleotidyltransferase	jk2095	jk2095	Putative hydrolase {UniProtKB/TrEMBL:Q4JSD0}	[TP0270-TP0247 (0.76828843)]
COG0201	COG0550	jk1766	jk1766	Preprotein translocase SecY subunit	jk1954	jk1954	DNA topoisomerase I {UniProtKB/TrEMBL:Q4JSS2}	[TP0208-TP0394 (0.8044664)]
COG0768	COG2812	jk1160	jk1160	Putative penicillin-binding protein 2 precursor	jk2012	jk2012	DNA polymerase III, gamma and tau subunits	[TP0500-TP1005 (0.655462)]
COG0768	COG2812	jk0412	jk0412	Putative penicillin-binding protein 2 precursor	jk2012	jk2012	DNA polymerase III, gamma and tau subunits	[TP0500-TP1005 (0.655462)]
COG0768	COG2812	jk0039	jk0039	Putative penicillin-binding protein 2 precursor	jk2012	jk2012	DNA polymerase III, gamma and tau subunits	[TP0500-TP1005 (0.655462)]
COG0768	COG2812	jk0744	jk0744	Penicillin-binding protein	jk2012	jk2012	DNA polymerase III, gamma and tau subunits	[TP0500-TP1005 (0.655462)]
COG0051	COG0693	jk1834	rpsJ	30S ribosomal protein S10	jk0046	jk0046	Putative ThiJ/PfpI family protein	[TP0188-TP0445 (0.6307204)]
COG0180	COG0564	jk1689	jk1689	TrpS protein {UniProtKB/TrEMBL:Q4JTJ1}	jk1873	jk1873	Pseudouridylate synthase	[TP0632-TP0339 (0.7885255)]
COG0180	COG0564	jk1689	jk1689	TrpS protein {UniProtKB/TrEMBL:Q4JTJ1}	jk0098	jk0098	Putative pseudouridylate synthase	[TP0632-TP0339 (0.7885255)]
COG0180	COG0564	jk1689	jk1689	TrpS protein {UniProtKB/TrEMBL:Q4JTJ1}	jk0766	jk0766	Pseudouridylate synthase	[TP0632-TP0339 (0.7885255)]
COG0180	COG0564	jk1689	jk1689	TrpS protein {UniProtKB/TrEMBL:Q4JTJ1}	jk1393	jk1393	Putative pseudouridylate synthase	[TP0632-TP0339 (0.7885255)]
COG0090	COG0223	jk1830	rplB	50S ribosomal protein L2	jk1013	jk1013	Fmt protein {UniProtKB/TrEMBL:Q4JVI0}	[TP0192-TP0756 (0.8610547)]
COG0090	COG0223	jk1830	rplB	50S ribosomal protein L2	jk1777	jk1777	Putative formyltransferase	[TP0192-TP0756 (0.8610547)]
COG0632	COG2255	jk1055	ruvA	Holliday junction ATP-dependent DNA helicase ruvA (EC 3.6.1.-)	jk1054	ruvB	Holliday junction ATP-dependent DNA helicase ruvB (EC 3.6.1.-)	[TP0543-TP0162 (0.9659884)]
COG0462	COG0817	jk1493	jk1493	Ribose-phosphate pyrophosphokinase	jk1056	ruvC	Crossover junction endodeoxyribonuclease ruvC (EC 3.1.22.4) (Holliday junction nuclease ruvC) (Holliday junction resolvase ruvC)	[TP0294-TP0517 (0.54911256)]
COG0125	COG0586	jk1636	jk1636	Tmk protein {UniProtKB/TrEMBL:Q4JTP6}	jk1775	jk1775	Putative membrane protein	[TP0354-TP0779 (0.67954355)]
COG0125	COG0586	jk1636	jk1636	Tmk protein {UniProtKB/TrEMBL:Q4JTP6}	jk1349	jk1349	Putative membrane protein	[TP0354-TP0779 (0.67954355)]
COG0257	COG0577	jk0475	jk0475	50S ribosomal protein L36	jk1163	jk1163	Putative ABC transport system, permease protein	[TP0209-TP0962 (0.5903608)]
COG0257	COG0577	jk0475	jk0475	50S ribosomal protein L36	jk1421	jk1421	Putative ABC transport system, permease protein	[TP0209-TP0962 (0.5903608)]
COG0257	COG0577	jk0475	jk0475	50S ribosomal protein L36	jk0400	jk0400	Putative ABC transport system, permease protein	[TP0209-TP0962 (0.5903608)]
COG0192	COG0592	jk1016	metK	S-adenosylmethionine synthetase (EC 2.5.1.6) (Methionine adenosyltransferase) (AdoMet synthetase) (MAT)	jk0002	jk0002	DNA polymerase III, beta subunit	[TP0794-TP0002 (0.8412751)]
COG0495	COG0761	jk2075	jk2075	LeuS protein {UniProtKB/TrEMBL:Q4JSF0}	jk1449	jk1449	4-hydroxy-3-methylbut-2-enyl diphosphate	[TP0586-TP0547 (0.63095015)]
COG0820	COG2812	jk1169	jk1169	Hypothetical protein {UniProtKB/TrEMBL:Q4JV24}	jk2012	jk2012	DNA polymerase III, gamma and tau subunits	[TP0068-TP1005 (0.60435057)]
COG0234	COG1200	jk1729	jk1729	Molecular chaperone protein	jk1212	jk1212	ATP-dependent DNA helicase	[TP1013-TP0687 (0.84594196)]
COG0257	COG1253	jk0475	jk0475	50S ribosomal protein L36	jk0909	jk0909	Putative membrane protein	[TP0209-TP0027 (0.74441797)]
COG0257	COG1253	jk0475	jk0475	50S ribosomal protein L36	jk0605	jk0605	Putative membrane protein precursor	[TP0209-TP0027 (0.74441797)]
COG0257	COG1253	jk0475	jk0475	50S ribosomal protein L36	jk0910	jk0910	Putative membrane protein precursor	[TP0209-TP0027 (0.74441797)]
COG0060	COG0681	jk0760	ileS	Isoleucyl-tRNA synthetase (EC 6.1.1.5) (Isoleucine--tRNA ligase) (IleRS)	jk1183	jk1183	Region start changed from 1382599 to 1382581	[TP0452-TP0185 (0.79878455)]
COG0558	COG2239	jk1124	jk1124	PgsA2 protein {UniProtKB/TrEMBL:Q4JV69}	jk1375	jk1375	Hypothetical protein {UniProtKB/TrEMBL:Q4JUF9}	[TP0256-TP0917 (0.6007029)]
COG0558	COG2239	jk1064	jk1064	PgsA1 protein {UniProtKB/TrEMBL:Q4JVC9}	jk1375	jk1375	Hypothetical protein {UniProtKB/TrEMBL:Q4JUF9}	[TP0256-TP0917 (0.6007029)]
COG0242	COG1879	jk0261	jk0261	Polypeptide deformylase	jk1686	jk1686	Putative ABC transport system, solute-binding	[TP0757-TP0684 (0.80039173)]
COG0242	COG1879	jk1014	jk1014	Polypeptide deformylase	jk1686	jk1686	Putative ABC transport system, solute-binding	[TP0757-TP0684 (0.80039173)]
COG0652	COG1879	jk1047	jk1047	Peptidyl-prolyl cis-trans isomerase	jk1686	jk1686	Putative ABC transport system, solute-binding	[TP0947-TP0684 (0.5775195)]
COG0652	COG1879	jk0033	jk0033	Peptidyl-prolyl cis-trans isomerase	jk1686	jk1686	Putative ABC transport system, solute-binding	[TP0947-TP0684 (0.5775195)]
COG0658	COG1187	jk0572	jk0572	Putative membrane protein	jk0877	jk0877	Putative pseudouridylate synthase	[TP0336-TP0459 (0.6079956)]
COG0465	COG0465	jk0278	jk0278	Cell division protein precursor	jk0278	jk0278	Cell division protein precursor	[TP0330-TP0330 (0.73856413)]
COG0860	COG1192	jk2095	jk2095	Putative hydrolase {UniProtKB/TrEMBL:Q4JSD0}	jk2099	jk2099	Chromosome partitioning protein ParA	[TP0247-TP0272 (0.7527567)]
COG0860	COG1192	jk2095	jk2095	Putative hydrolase {UniProtKB/TrEMBL:Q4JSD0}	jk0874	jk0874	Putative partitioning protein	[TP0247-TP0272 (0.7527567)]
COG0860	COG1192	jk2095	jk2095	Putative hydrolase {UniProtKB/TrEMBL:Q4JSD0}	jpk0015	jpk0015	ParA {UniProtKB/TrEMBL:Q93MJ0}	[TP0247-TP0272 (0.7527567)]
COG0242	COG0272	jk1014	jk1014	Polypeptide deformylase	jk1317	jk1317	DNA ligase {UniProtKB/TrEMBL:Q4JUL8}	[TP0757-TP0634 (0.68197167)]
COG0242	COG0272	jk0261	jk0261	Polypeptide deformylase	jk1317	jk1317	DNA ligase {UniProtKB/TrEMBL:Q4JUL8}	[TP0757-TP0634 (0.68197167)]
COG0265	COG0817	jk1530	jk1530	Putative serine protease	jk1056	ruvC	Crossover junction endodeoxyribonuclease ruvC (EC 3.1.22.4) (Holliday junction nuclease ruvC) (Holliday junction resolvase ruvC)	[TP0773-TP0517 (0.5118523)]
COG0265	COG0817	jk1968	jk1968	Putative membrane-associated serine protease	jk1056	ruvC	Crossover junction endodeoxyribonuclease ruvC (EC 3.1.22.4) (Holliday junction nuclease ruvC) (Holliday junction resolvase ruvC)	[TP0773-TP0517 (0.5118523)]
COG0187	COG0358	jk0005	jk0005	DNA gyrase subunit B {UniProtKB/TrEMBL:Q4JYF3}	jk0630	jk0630	DNA primase {UniProtKB/TrEMBL:Q4JWL8}	[TP1006-TP0492 (0.55112576)]
COG1154	COG2812	jk1078	jk1078	1-deoxyxylulose-5-phosphate synthase	jk2012	jk2012	DNA polymerase III, gamma and tau subunits	[TP0824-TP1005 (0.68180764)]
COG0237	COG0552	jk0825	coaE	Dephospho-CoA kinase (EC 2.7.1.24) (Dephosphocoenzyme A kinase)	jk1198	jk1198	Signal recognition particle receptor precursor	[TP0296-TP0578 (0.7885255)]
COG0080	COG0265	jk1860	jk1860	50S ribosomal protein L11	jk1530	jk1530	Putative serine protease	[TP0237-TP0773 (0.6164146)]
COG0080	COG0265	jk1860	jk1860	50S ribosomal protein L11	jk1968	jk1968	Putative membrane-associated serine protease	[TP0237-TP0773 (0.6164146)]
COG2812	COG2812	jk2012	jk2012	DNA polymerase III, gamma and tau subunits	jk2012	jk2012	DNA polymerase III, gamma and tau subunits	[TP1005-TP1005 (0.52391654)]
COG0223	COG0234	jk1777	jk1777	Putative formyltransferase	jk1729	jk1729	Molecular chaperone protein	[TP0756-TP1013 (0.64276713)]
COG0223	COG0234	jk1013	jk1013	Fmt protein {UniProtKB/TrEMBL:Q4JVI0}	jk1729	jk1729	Molecular chaperone protein	[TP0756-TP1013 (0.64276713)]
COG0357	COG0459	jk2100	gidB	Methyltransferase gidB (EC 2.1.-.-) (Glucose-inhibited division protein B)	jk0267	jk0267	Molecular chaperone protein	[TP0946-TP0030 (0.68326145)]
COG0357	COG0459	jk2100	gidB	Methyltransferase gidB (EC 2.1.-.-) (Glucose-inhibited division protein B)	jk1728	jk1728	Molecular chaperone protein	[TP0946-TP0030 (0.68326145)]
COG0223	COG0242	jk1013	jk1013	Fmt protein {UniProtKB/TrEMBL:Q4JVI0}	jk0261	jk0261	Polypeptide deformylase	[TP0756-TP0757 (0.8300303)]
COG0223	COG0242	jk1013	jk1013	Fmt protein {UniProtKB/TrEMBL:Q4JVI0}	jk1014	jk1014	Polypeptide deformylase	[TP0756-TP0757 (0.8300303)]
COG0223	COG0242	jk1777	jk1777	Putative formyltransferase	jk0261	jk0261	Polypeptide deformylase	[TP0756-TP0757 (0.8300303)]
COG0223	COG0242	jk1777	jk1777	Putative formyltransferase	jk1014	jk1014	Polypeptide deformylase	[TP0756-TP0757 (0.8300303)]
COG0233	COG0359	jk1172	jk1172	Frr protein {UniProtKB/TrEMBL:Q4JV21}	jk2064	rplI	50S ribosomal protein L9	[TP0604-TP0060 (0.5105792)]
COG0552	COG1061	jk1198	jk1198	Signal recognition particle receptor precursor	jk1089	jk1089	Hypothetical protein {UniProtKB/TrEMBL:Q4JVA4}	[TP0578-TP0380 (0.62695336)]
COG0552	COG1061	jk1198	jk1198	Signal recognition particle receptor precursor	jk0061	jk0061	Putative helicase {UniProtKB/TrEMBL:Q4JY97}	[TP0578-TP0380 (0.62695336)]
COG0552	COG1061	jk1198	jk1198	Signal recognition particle receptor precursor	jk0462	jk0462	Putative helicase {UniProtKB/TrEMBL:Q4JX38}	[TP0578-TP0380 (0.62695336)]
COG0552	COG1061	jk1198	jk1198	Signal recognition particle receptor precursor	jk0409	jk0409	Putative helicase {UniProtKB/TrEMBL:Q4JX91}	[TP0578-TP0380 (0.62695336)]
COG0552	COG1061	jk1198	jk1198	Signal recognition particle receptor precursor	jk0413	jk0413	Putative helicase {UniProtKB/TrEMBL:Q4JX87}	[TP0578-TP0380 (0.62695336)]
COG0265	COG0492	jk1530	jk1530	Putative serine protease	jk2093	jk2093	TrxB protein {UniProtKB/TrEMBL:Q4JSD2}	[TP0773-TP0814 (0.6926654)]
COG0265	COG0492	jk1968	jk1968	Putative membrane-associated serine protease	jk2093	jk2093	TrxB protein {UniProtKB/TrEMBL:Q4JSD2}	[TP0773-TP0814 (0.6926654)]
COG0265	COG0492	jk1968	jk1968	Putative membrane-associated serine protease	jk0047	jk0047	Hypothetical protein {UniProtKB/TrEMBL:Q4JYB1}	[TP0773-TP0814 (0.6926654)]
COG0265	COG0492	jk1530	jk1530	Putative serine protease	jk0047	jk0047	Hypothetical protein {UniProtKB/TrEMBL:Q4JYB1}	[TP0773-TP0814 (0.6926654)]
COG0153	COG0242	jk0291	jk0291	GalK protein {UniProtKB/TrEMBL:Q4JXL4}	jk1014	jk1014	Polypeptide deformylase	[TP0418-TP0757 (0.51512045)]
COG0153	COG0242	jk0291	jk0291	GalK protein {UniProtKB/TrEMBL:Q4JXL4}	jk0261	jk0261	Polypeptide deformylase	[TP0418-TP0757 (0.51512045)]
COG0465	COG0772	jk0278	jk0278	Cell division protein precursor	jk0749	jk0749	Cell division protein FtsW	[TP0330-TP0387 (0.8016956)]
COG0465	COG0772	jk0278	jk0278	Cell division protein precursor	jk0040	jk0040	Cell division protein RodA precursor	[TP0330-TP0387 (0.8016956)]
COG0234	COG0792	jk1729	jk1729	Molecular chaperone protein	jk1180	jk1180	Hypothetical protein {UniProtKB/TrEMBL:Q4JV13}	[TP1013-TP0913 (0.7815084)]
COG0192	COG0217	jk1016	metK	S-adenosylmethionine synthetase (EC 2.5.1.6) (Methionine adenosyltransferase) (AdoMet synthetase) (MAT)	jk1057	jk1057	Hypothetical protein {UniProtKB/TrEMBL:Q4JVD6}	[TP0794-TP0474 (0.71912634)]
COG1122	COG1432	jk1119	jk1119	Putative ABC transport system, ATP-binding	jk0195	jk0195	Hypothetical protein {UniProtKB/TrEMBL:Q4JXW0}	[TP0227-TP0894 (0.7171434)]
COG1122	COG1432	jk0436	jk0436	Putative ABC transport system, ATP-binding	jk0195	jk0195	Hypothetical protein {UniProtKB/TrEMBL:Q4JXW0}	[TP0227-TP0894 (0.7171434)]
COG1122	COG1432	jk0237	jk0237	Putative ABC transport system, ATP-binding	jk0195	jk0195	Hypothetical protein {UniProtKB/TrEMBL:Q4JXW0}	[TP0227-TP0894 (0.7171434)]
COG0201	COG2239	jk1766	jk1766	Preprotein translocase SecY subunit	jk1375	jk1375	Hypothetical protein {UniProtKB/TrEMBL:Q4JUF9}	[TP0208-TP0917 (0.5527395)]
COG0305	COG2812	jk2062	jk2062	DnaB protein {UniProtKB/TrEMBL:Q4JSG3}	jk2012	jk2012	DNA polymerase III, gamma and tau subunits	[TP0058-TP1005 (0.7130585)]
COG0188	COG0526	jk0011	jk0011	DNA gyrase subunit A {UniProtKB/TrEMBL:Q4JYE7}	jk1893	jk1893	Thiol-disulfide isomerase/thioredoxin precursor	[TP0005-TP0100 (0.7885434)]
COG0188	COG0526	jk0011	jk0011	DNA gyrase subunit A {UniProtKB/TrEMBL:Q4JYE7}	jk2056	jk2056	Thioredoxin {UniProtKB/TrEMBL:Q4JSG8}	[TP0005-TP0100 (0.7885434)]
COG0188	COG0526	jk0011	jk0011	DNA gyrase subunit A {UniProtKB/TrEMBL:Q4JYE7}	jk0023	jk0023	Putative membrane protein	[TP0005-TP0100 (0.7885434)]
COG0188	COG0526	jk0011	jk0011	DNA gyrase subunit A {UniProtKB/TrEMBL:Q4JYE7}	jk2094	jk2094	Thioredoxin {UniProtKB/TrEMBL:Q4JSD1}	[TP0005-TP0100 (0.7885434)]
COG0188	COG0526	jk0011	jk0011	DNA gyrase subunit A {UniProtKB/TrEMBL:Q4JYE7}	jk1970	jk1970	Putative secreted protein precursor	[TP0005-TP0100 (0.7885434)]
COG0526	COG0771	jk2094	jk2094	Thioredoxin {UniProtKB/TrEMBL:Q4JSD1}	jk0748	murD	UDP-N-acetylmuramoylalanine--D-glutamate ligase (EC 6.3.2.9) (UDP-N- acetylmuramoyl-L-alanyl-D-glutamate synthetase) (D-glutamic acid- adding enzyme)	[TP0100-TP0903 (0.59509045)]
COG0526	COG0771	jk1970	jk1970	Putative secreted protein precursor	jk0748	murD	UDP-N-acetylmuramoylalanine--D-glutamate ligase (EC 6.3.2.9) (UDP-N- acetylmuramoyl-L-alanyl-D-glutamate synthetase) (D-glutamic acid- adding enzyme)	[TP0100-TP0903 (0.59509045)]
COG0526	COG0771	jk2056	jk2056	Thioredoxin {UniProtKB/TrEMBL:Q4JSG8}	jk0748	murD	UDP-N-acetylmuramoylalanine--D-glutamate ligase (EC 6.3.2.9) (UDP-N- acetylmuramoyl-L-alanyl-D-glutamate synthetase) (D-glutamic acid- adding enzyme)	[TP0100-TP0903 (0.59509045)]
COG0526	COG0771	jk1893	jk1893	Thiol-disulfide isomerase/thioredoxin precursor	jk0748	murD	UDP-N-acetylmuramoylalanine--D-glutamate ligase (EC 6.3.2.9) (UDP-N- acetylmuramoyl-L-alanyl-D-glutamate synthetase) (D-glutamic acid- adding enzyme)	[TP0100-TP0903 (0.59509045)]
COG0526	COG0771	jk0023	jk0023	Putative membrane protein	jk0748	murD	UDP-N-acetylmuramoylalanine--D-glutamate ligase (EC 6.3.2.9) (UDP-N- acetylmuramoyl-L-alanyl-D-glutamate synthetase) (D-glutamic acid- adding enzyme)	[TP0100-TP0903 (0.59509045)]
COG0762	COG2239	jk0757	jk0757	Hypothetical protein {UniProtKB/TrEMBL:Q4JW88}	jk1375	jk1375	Hypothetical protein {UniProtKB/TrEMBL:Q4JUF9}	[TP0668-TP0917 (0.5215956)]
COG0504	COG1475	jk0871	jk0871	CTP synthase {UniProtKB/TrEMBL:Q4JVX2}	jk2098	jk2098	Chromosome partitioning protein ParB	[TP0305-TP0271 (0.70252794)]
COG0149	COG2239	jk0999	jk0999	Tpi protein {UniProtKB/TrEMBL:Q4JVJ4}	jk1375	jk1375	Hypothetical protein {UniProtKB/TrEMBL:Q4JUF9}	[TP0537-TP0917 (0.5527395)]
COG0250	COG0772	jk1861	jk1861	Transcription antitermination protein	jk0040	jk0040	Cell division protein RodA precursor	[TP0236-TP0387 (0.7470728)]
COG0250	COG0772	jk1861	jk1861	Transcription antitermination protein	jk0749	jk0749	Cell division protein FtsW	[TP0236-TP0387 (0.7470728)]
COG0227	COG0740	jk1535	jk1535	50S ribosomal protein L28	jk0545	clpP2	ATP-dependent Clp protease proteolytic subunit 2 (EC 3.4.21.92) (Endopeptidase Clp 2)	[TP0362-TP0507 (0.75048)]
COG0227	COG0740	jk1535	jk1535	50S ribosomal protein L28	jk0544	clpP1	ATP-dependent Clp protease proteolytic subunit 1 (EC 3.4.21.92) (Endopeptidase Clp 1)	[TP0362-TP0507 (0.75048)]
COG0103	COG0211	jk1744	jk1744	30S ribosomal protein S9	jk0558	jk0558	50S ribosomal protein L27	[TP1024-TP0743 (0.87139803)]
COG0621	COG2812	jk1114	jk1114	MiaB protein {UniProtKB/TrEMBL:Q4JV79}	jk2012	jk2012	DNA polymerase III, gamma and tau subunits	[TP0754-TP1005 (0.5550382)]
COG1432	COG1488	jk0195	jk0195	Hypothetical protein {UniProtKB/TrEMBL:Q4JXW0}	jk0492	jk0492	Putative nicotinic acid phosphoribosyltransferase	[TP0894-TP0628 (0.59059936)]
COG0693	COG0761	jk0046	jk0046	Putative ThiJ/PfpI family protein	jk1449	jk1449	4-hydroxy-3-methylbut-2-enyl diphosphate	[TP0445-TP0547 (0.53976095)]
COG0223	COG0664	jk1013	jk1013	Fmt protein {UniProtKB/TrEMBL:Q4JVI0}	jk1972	jk1972	Putative transcriptional regulator	[TP0756-TP0995 (0.69102824)]
COG0223	COG0664	jk1777	jk1777	Putative formyltransferase	jk1972	jk1972	Putative transcriptional regulator	[TP0756-TP0995 (0.69102824)]
COG0773	COG0817	jk0751	murC	UDP-N-acetylmuramate--L-alanine ligase (EC 6.3.2.8) (UDP-N- acetylmuramoyl-L-alanine synthetase)	jk1056	ruvC	Crossover junction endodeoxyribonuclease ruvC (EC 3.1.22.4) (Holliday junction nuclease ruvC) (Holliday junction resolvase ruvC)	[TP0341-TP0517 (0.7285616)]
COG0272	COG0773	jk1317	jk1317	DNA ligase {UniProtKB/TrEMBL:Q4JUL8}	jk0751	murC	UDP-N-acetylmuramate--L-alanine ligase (EC 6.3.2.8) (UDP-N- acetylmuramoyl-L-alanine synthetase)	[TP0634-TP0341 (0.8201813)]
COG2011	COG2239	jk1712	jk1712	Putative ABC transport system, permease protein	jk1375	jk1375	Hypothetical protein {UniProtKB/TrEMBL:Q4JUF9}	[TP0119-TP0917 (0.63653934)]
COG0124	COG0465	jk1045	hisS	Histidyl-tRNA synthetase (EC 6.1.1.21) (Histidine--tRNA ligase) (HisRS)	jk0278	jk0278	Cell division protein precursor	[TP0641-TP0330 (0.76316583)]
COG0257	COG0719	jk0475	jk0475	50S ribosomal protein L36	jk0984	jk0984	ABC-type transport system involved in Fe-S	[TP0209-TP0612 (0.6772987)]
COG0257	COG0719	jk0475	jk0475	50S ribosomal protein L36	jk0983	jk0983	ABC-type transport system involved in Fe-S	[TP0209-TP0612 (0.6772987)]
COG0493	COG1488	jk0077	jk0077	Glutamate synthase (NADPH) small chain	jk0492	jk0492	Putative nicotinic acid phosphoribosyltransferase	[TP0735-TP0628 (0.6598422)]
COG0493	COG1488	jk0242	jk0242	Putative ferredoxin/ferredoxin-NADP reductase	jk0492	jk0492	Putative nicotinic acid phosphoribosyltransferase	[TP0735-TP0628 (0.6598422)]
COG0173	COG0493	jk1041	aspS	Aspartyl-tRNA synthetase (EC 6.1.1.12) (Aspartate--tRNA ligase) (AspRS)	jk0242	jk0242	Putative ferredoxin/ferredoxin-NADP reductase	[TP0985-TP0735 (0.50901)]
COG0173	COG0493	jk1041	aspS	Aspartyl-tRNA synthetase (EC 6.1.1.12) (Aspartate--tRNA ligase) (AspRS)	jk0077	jk0077	Glutamate synthase (NADPH) small chain	[TP0985-TP0735 (0.50901)]
COG0275	COG0820	jk0742	mraW	S-adenosyl-methyltransferase mraW (EC 2.1.1.-)	jk1169	jk1169	Hypothetical protein {UniProtKB/TrEMBL:Q4JV24}	[TP0384-TP0068 (0.79878455)]
COG0242	COG0360	jk0261	jk0261	Polypeptide deformylase	jk2066	rpsF	30S ribosomal protein S6	[TP0757-TP0063 (0.54983324)]
COG0242	COG0360	jk1014	jk1014	Polypeptide deformylase	jk2066	rpsF	30S ribosomal protein S6	[TP0757-TP0063 (0.54983324)]
COG0267	COG0357	jk1536	jk1536	50S ribosomal protein L33	jk2100	gidB	Methyltransferase gidB (EC 2.1.-.-) (Glucose-inhibited division protein B)	[TP0234-TP0946 (0.6249908)]
COG0234	COG0772	jk1729	jk1729	Molecular chaperone protein	jk0040	jk0040	Cell division protein RodA precursor	[TP1013-TP0387 (0.81326103)]
COG0234	COG0772	jk1729	jk1729	Molecular chaperone protein	jk0749	jk0749	Cell division protein FtsW	[TP1013-TP0387 (0.81326103)]
COG0305	COG1595	jk2062	jk2062	DnaB protein {UniProtKB/TrEMBL:Q4JSG3}	jk1995	jk1995	ECF-family sigma factor C	[TP0058-TP0092 (0.74082893)]
COG0305	COG1595	jk2062	jk2062	DnaB protein {UniProtKB/TrEMBL:Q4JSG3}	jk0025	jk0025	ECF-family sigma factor K	[TP0058-TP0092 (0.74082893)]
COG0305	COG1595	jk2062	jk2062	DnaB protein {UniProtKB/TrEMBL:Q4JSG3}	jk0486	jk0486	ECF-family sigma factor W	[TP0058-TP0092 (0.74082893)]
COG0305	COG1595	jk2062	jk2062	DnaB protein {UniProtKB/TrEMBL:Q4JSG3}	jk1623	jk1623	ECF-family sigma factor H	[TP0058-TP0092 (0.74082893)]
COG0305	COG1595	jk2062	jk2062	DnaB protein {UniProtKB/TrEMBL:Q4JSG3}	jk1726	jk1726	ECF-family sigma factor D	[TP0058-TP0092 (0.74082893)]
COG0305	COG1595	jk2062	jk2062	DnaB protein {UniProtKB/TrEMBL:Q4JSG3}	jk1380	jk1380	ECF-family sigma factor E	[TP0058-TP0092 (0.74082893)]
COG0305	COG1595	jk2062	jk2062	DnaB protein {UniProtKB/TrEMBL:Q4JSG3}	jk2092	jk2092	ECF-family sigma factor M	[TP0058-TP0092 (0.74082893)]
COG0228	COG0250	jk1193	rpsP	30S ribosomal protein S16	jk1861	jk1861	Transcription antitermination protein	[TP0905-TP0236 (0.7099409)]
COG0465	COG0532	jk0278	jk0278	Cell division protein precursor	jk1142	infB	Translation initiation factor IF-2	[TP0330-TP0891 (0.8751731)]
COG0265	COG1381	jk1968	jk1968	Putative membrane-associated serine protease	jk0609	jk0609	DNA repair protein RecO	[TP0773-TP0636 (0.870009)]
COG0265	COG1381	jk1530	jk1530	Putative serine protease	jk0609	jk0609	DNA repair protein RecO	[TP0773-TP0636 (0.870009)]
COG0195	COG1643	jk1144	jk1144	N utilization substance protein A	jk1844	jk1844	Putative ATP-dependent helicase	[TP0892-TP0526 (0.71912634)]
COG0195	COG1643	jk1144	jk1144	N utilization substance protein A	jk1104	jk1104	Putative ATP-dependent helicase	[TP0892-TP0526 (0.71912634)]
COG0705	COG1187	jk0034	jk0034	Putative membrane protein	jk0877	jk0877	Putative pseudouridylate synthase	[TP0982-TP0459 (0.6079956)]
COG0782	COG0860	jk1471	jk1471	GreA protein {UniProtKB/TrEMBL:Q4JU63}	jk2095	jk2095	Putative hydrolase {UniProtKB/TrEMBL:Q4JSD0}	[TP0019-TP0247 (0.7668169)]
COG0103	COG1432	jk1744	jk1744	30S ribosomal protein S9	jk0195	jk0195	Hypothetical protein {UniProtKB/TrEMBL:Q4JXW0}	[TP1024-TP0894 (0.64955014)]
COG0322	COG0353	jk1005	uvrC	UvrABC system protein C (Protein uvrC) (Excinuclease ABC subunit C)	jk2010	jk2010	Recombination protein {UniProtKB/TrEMBL:Q4JSL5}	[TP0472-TP1004 (0.53674763)]
COG0771	COG1595	jk0748	murD	UDP-N-acetylmuramoylalanine--D-glutamate ligase (EC 6.3.2.9) (UDP-N- acetylmuramoyl-L-alanyl-D-glutamate synthetase) (D-glutamic acid- adding enzyme)	jk1995	jk1995	ECF-family sigma factor C	[TP0903-TP0092 (0.6651206)]
COG0771	COG1595	jk0748	murD	UDP-N-acetylmuramoylalanine--D-glutamate ligase (EC 6.3.2.9) (UDP-N- acetylmuramoyl-L-alanyl-D-glutamate synthetase) (D-glutamic acid- adding enzyme)	jk1623	jk1623	ECF-family sigma factor H	[TP0903-TP0092 (0.6651206)]
COG0771	COG1595	jk0748	murD	UDP-N-acetylmuramoylalanine--D-glutamate ligase (EC 6.3.2.9) (UDP-N- acetylmuramoyl-L-alanyl-D-glutamate synthetase) (D-glutamic acid- adding enzyme)	jk1380	jk1380	ECF-family sigma factor E	[TP0903-TP0092 (0.6651206)]
COG0771	COG1595	jk0748	murD	UDP-N-acetylmuramoylalanine--D-glutamate ligase (EC 6.3.2.9) (UDP-N- acetylmuramoyl-L-alanyl-D-glutamate synthetase) (D-glutamic acid- adding enzyme)	jk0486	jk0486	ECF-family sigma factor W	[TP0903-TP0092 (0.6651206)]
COG0771	COG1595	jk0748	murD	UDP-N-acetylmuramoylalanine--D-glutamate ligase (EC 6.3.2.9) (UDP-N- acetylmuramoyl-L-alanyl-D-glutamate synthetase) (D-glutamic acid- adding enzyme)	jk1726	jk1726	ECF-family sigma factor D	[TP0903-TP0092 (0.6651206)]
COG0771	COG1595	jk0748	murD	UDP-N-acetylmuramoylalanine--D-glutamate ligase (EC 6.3.2.9) (UDP-N- acetylmuramoyl-L-alanyl-D-glutamate synthetase) (D-glutamic acid- adding enzyme)	jk0025	jk0025	ECF-family sigma factor K	[TP0903-TP0092 (0.6651206)]
COG0771	COG1595	jk0748	murD	UDP-N-acetylmuramoylalanine--D-glutamate ligase (EC 6.3.2.9) (UDP-N- acetylmuramoyl-L-alanyl-D-glutamate synthetase) (D-glutamic acid- adding enzyme)	jk2092	jk2092	ECF-family sigma factor M	[TP0903-TP0092 (0.6651206)]
COG0188	COG0305	jk0011	jk0011	DNA gyrase subunit A {UniProtKB/TrEMBL:Q4JYE7}	jk2062	jk2062	DnaB protein {UniProtKB/TrEMBL:Q4JSG3}	[TP0005-TP0058 (0.73312306)]
COG1825	COG2812	jk1494	ctc	50S ribosomal protein L25 (General stress protein CTC)	jk2012	jk2012	DNA polymerase III, gamma and tau subunits	[TP0372-TP1005 (0.6540257)]
COG0024	COG1121	jk1764	jk1764	MapA protein {UniProtKB/TrEMBL:Q4JTB6}	jk0327	jk0327	Putative ABC transport system, ATP-binding	[TP0842-TP0164 (0.77940726)]
COG0024	COG1121	jk1764	jk1764	MapA protein {UniProtKB/TrEMBL:Q4JTB6}	jk1853	jk1853	Putative ABC transport system, ATP-binding	[TP0842-TP0164 (0.77940726)]
COG0024	COG1121	jk1764	jk1764	MapA protein {UniProtKB/TrEMBL:Q4JTB6}	jk1487	jk1487	Manganese ABC transport system, ATP-binding	[TP0842-TP0164 (0.77940726)]
COG0024	COG1121	jk1159	jk1159	MapB protein {UniProtKB/TrEMBL:Q4JV34}	jk1853	jk1853	Putative ABC transport system, ATP-binding	[TP0842-TP0164 (0.77940726)]
COG0024	COG1121	jk1159	jk1159	MapB protein {UniProtKB/TrEMBL:Q4JV34}	jk0327	jk0327	Putative ABC transport system, ATP-binding	[TP0842-TP0164 (0.77940726)]
COG0024	COG1121	jk1159	jk1159	MapB protein {UniProtKB/TrEMBL:Q4JV34}	jk1487	jk1487	Manganese ABC transport system, ATP-binding	[TP0842-TP0164 (0.77940726)]
COG1643	COG2137	jk1104	jk1104	Putative ATP-dependent helicase	jk1115	jk1115	Regulatory protein RecX	[TP0526-TP1023 (0.64955014)]
COG1643	COG2137	jk1844	jk1844	Putative ATP-dependent helicase	jk1115	jk1115	Regulatory protein RecX	[TP0526-TP1023 (0.64955014)]
COG0255	COG1011	jk1825	jk1825	50S ribosomal protein L29	jk1628	jk1628	Hypothetical protein {UniProtKB/TrEMBL:Q4JTQ5}	[TP0197-TP0158 (0.6077605)]
COG1108	COG2239	jk0326	jk0326	Putative ABC transport system, permease protein	jk1375	jk1375	Hypothetical protein {UniProtKB/TrEMBL:Q4JUF9}	[TP0165-TP0917 (0.5215956)]
COG1108	COG2239	jk1488	jk1488	Manganese ABC transport system, permease protein	jk1375	jk1375	Hypothetical protein {UniProtKB/TrEMBL:Q4JUF9}	[TP0165-TP0917 (0.5215956)]
COG1108	COG2239	jk1852	jk1852	Putative ABC transport system, permease protein	jk1375	jk1375	Hypothetical protein {UniProtKB/TrEMBL:Q4JUF9}	[TP0165-TP0917 (0.5215956)]
COG0546	COG0739	jk0666	jk0666	Putative phosphoglycolate phosphatase	jk1559	jk1559	Putative secreted metallopeptidase precursor	[TP0554-TP0782 (0.73069036)]
COG0546	COG0739	jk0666	jk0666	Putative phosphoglycolate phosphatase	jk1176	jk1176	Hypothetical protein precursor	[TP0554-TP0782 (0.73069036)]
COG0242	COG1187	jk1014	jk1014	Polypeptide deformylase	jk0877	jk0877	Putative pseudouridylate synthase	[TP0757-TP0459 (0.5284328)]
COG0242	COG1187	jk0261	jk0261	Polypeptide deformylase	jk0877	jk0877	Putative pseudouridylate synthase	[TP0757-TP0459 (0.5284328)]
COG0420	COG0739	jk1360	jk1360	Hypothetical protein {UniProtKB/TrEMBL:Q4JUH5}	jk1176	jk1176	Hypothetical protein precursor	[TP0626-TP0782 (0.7781429)]
COG0420	COG0739	jk1360	jk1360	Hypothetical protein {UniProtKB/TrEMBL:Q4JUH5}	jk1559	jk1559	Putative secreted metallopeptidase precursor	[TP0626-TP0782 (0.7781429)]
COG1385	COG2812	jk0602	jk0602	Hypothetical protein {UniProtKB/TrEMBL:Q4JWP6}	jk2012	jk2012	DNA polymerase III, gamma and tau subunits	[TP0276-TP1005 (0.66627616)]
COG0217	COG0739	jk1057	jk1057	Hypothetical protein {UniProtKB/TrEMBL:Q4JVD6}	jk1176	jk1176	Hypothetical protein precursor	[TP0474-TP0864 (0.82349855)]
COG0217	COG0739	jk1057	jk1057	Hypothetical protein {UniProtKB/TrEMBL:Q4JVD6}	jk1559	jk1559	Putative secreted metallopeptidase precursor	[TP0474-TP0864 (0.82349855)]
COG0242	COG0254	jk0261	jk0261	Polypeptide deformylase	jk1534	jk1534	50S ribosomal protein L31	[TP0757-TP0255 (0.6434887)]
COG0242	COG0254	jk1014	jk1014	Polypeptide deformylase	jk1534	jk1534	50S ribosomal protein L31	[TP0757-TP0255 (0.6434887)]
COG0442	COG1466	jk1147	jk1147	ProS protein {UniProtKB/TrEMBL:Q4JV46}	jk0573	jk0573	DNA polymerase III, delta subunit	[TP0160-TP0588 (0.66563916)]
COG0785	COG2239	jk1892	jk1892	Cytochrome c-type biogenesis protein	jk1375	jk1375	Hypothetical protein {UniProtKB/TrEMBL:Q4JUF9}	[TP0101-TP0917 (0.5215956)]
COG0705	COG2239	jk0034	jk0034	Putative membrane protein	jk1375	jk1375	Hypothetical protein {UniProtKB/TrEMBL:Q4JUF9}	[TP0982-TP0917 (0.5527395)]
COG0305	COG0593	jk2062	jk2062	DnaB protein {UniProtKB/TrEMBL:Q4JSG3}	jk0001	jk0001	Chromosomal replication initiator protein	[TP0058-TP0001 (0.9013428)]
COG0772	COG2239	jk0040	jk0040	Cell division protein RodA precursor	jk1375	jk1375	Hypothetical protein {UniProtKB/TrEMBL:Q4JUF9}	[TP0501-TP0917 (0.53388965), TP0387-TP0917 (0.61041105)]
COG0772	COG2239	jk0749	jk0749	Cell division protein FtsW	jk1375	jk1375	Hypothetical protein {UniProtKB/TrEMBL:Q4JUF9}	[TP0501-TP0917 (0.53388965), TP0387-TP0917 (0.61041105)]
COG0178	COG1197	jk0832	jk0832	Excinuclease ABC, subunit A	jk1490	jk1490	Transcription-repair coupling factor	[TP0514-TP0344 (0.9414915)]
COG0178	COG1197	jk1304	jk1304	Excinuclease ABC, subunit A	jk1490	jk1490	Transcription-repair coupling factor	[TP0514-TP0344 (0.9414915)]
COG0264	COG0544	jk1174	tsf	Elongation factor Ts (EF-Ts)	jk0543	jk0543	Putative trigger factor	[TP0605-TP0506 (0.9100214)]
COG0495	COG1475	jk2075	jk2075	LeuS protein {UniProtKB/TrEMBL:Q4JSF0}	jk2098	jk2098	Chromosome partitioning protein ParB	[TP0586-TP0271 (0.63095015)]
COG0099	COG0216	jk1761	rpsM	30S ribosomal protein S13	jk1346	jk1346	Peptide chain release factor RF-1	[TP0210-TP0051 (0.8775348)]
COG0803	COG1268	jk0328	jk0328	Putative ABC transport system, solute-binding	jk1118	jk1118	Putative BioY family protein precursor	[TP0034-TP0228 (0.8514437)]
COG0803	COG1268	jk1486	jk1486	Manganese ABC transport system, solute-binding	jk1118	jk1118	Putative BioY family protein precursor	[TP0034-TP0228 (0.8514437)]
COG0442	COG0552	jk1147	jk1147	ProS protein {UniProtKB/TrEMBL:Q4JV46}	jk1198	jk1198	Signal recognition particle receptor precursor	[TP0160-TP0578 (0.56216276)]
COG0242	COG0319	jk0261	jk0261	Polypeptide deformylase	jk0604	jk0604	Hypothetical protein {UniProtKB/TrEMBL:Q4JWP4}	[TP0757-TP0650 (0.630912)]
COG0242	COG0319	jk1014	jk1014	Polypeptide deformylase	jk0604	jk0604	Hypothetical protein {UniProtKB/TrEMBL:Q4JWP4}	[TP0757-TP0650 (0.630912)]
COG0465	COG0558	jk0278	jk0278	Cell division protein precursor	jk1064	jk1064	PgsA1 protein {UniProtKB/TrEMBL:Q4JVC9}	[TP0765-TP0256 (0.8653493)]
COG0465	COG0558	jk0278	jk0278	Cell division protein precursor	jk1124	jk1124	PgsA2 protein {UniProtKB/TrEMBL:Q4JV69}	[TP0765-TP0256 (0.8653493)]
COG0024	COG0462	jk1159	jk1159	MapB protein {UniProtKB/TrEMBL:Q4JV34}	jk1493	jk1493	Ribose-phosphate pyrophosphokinase	[TP0842-TP0294 (0.8762697)]
COG0024	COG0462	jk1764	jk1764	MapA protein {UniProtKB/TrEMBL:Q4JTB6}	jk1493	jk1493	Ribose-phosphate pyrophosphokinase	[TP0842-TP0294 (0.8762697)]
COG0125	COG0361	jk1636	jk1636	Tmk protein {UniProtKB/TrEMBL:Q4JTP6}	jk1762	jk1762	Translation initiation factor IF-1	[TP0354-TP0097 (0.8382038)]
COG0319	COG0787	jk0604	jk0604	Hypothetical protein {UniProtKB/TrEMBL:Q4JWP4}	jk1734	jk1734	Alr protein {UniProtKB/TrEMBL:Q4JTE6}	[TP0650-TP0681 (0.82058704)]
COG0036	COG2001	jk1011	jk1011	Ribulose-phosphate 3-epimerase	jk0741	mraZ	MraZ protein {UniProtKB/TrEMBL:Q4JWA4}	[TP0945-TP0383 (0.685165)]
COG0257	COG0472	jk0475	jk0475	50S ribosomal protein L36	jk1343	jk1343	Putative UDP-N-acetylmuramyl pentapeptide	[TP0209-TP0345 (0.64932555)]
COG0257	COG0472	jk0475	jk0475	50S ribosomal protein L36	jk0747	mraY	Phospho-N-acetylmuramoyl-pentapeptide-transferase (EC 2.7.8.13) (UDP- MurNAc-pentapeptide phosphotransferase)	[TP0209-TP0345 (0.64932555)]
COG0024	COG0125	jk1764	jk1764	MapA protein {UniProtKB/TrEMBL:Q4JTB6}	jk1636	jk1636	Tmk protein {UniProtKB/TrEMBL:Q4JTP6}	[TP0842-TP0354 (0.8096375)]
COG0024	COG0125	jk1159	jk1159	MapB protein {UniProtKB/TrEMBL:Q4JV34}	jk1636	jk1636	Tmk protein {UniProtKB/TrEMBL:Q4JTP6}	[TP0842-TP0354 (0.8096375)]
COG0257	COG0779	jk0475	jk0475	50S ribosomal protein L36	jk1145	jk1145	Hypothetical protein {UniProtKB/TrEMBL:Q4JV48}	[TP0209-TP0893 (0.7461857)]
COG0782	COG1057	jk1471	jk1471	GreA protein {UniProtKB/TrEMBL:Q4JU63}	jk0567	jk0567	Nicotinate-nucleotide adenylyltransferase	[TP0019-TP0741 (0.75909394)]
COG0090	COG1643	jk1830	rplB	50S ribosomal protein L2	jk1844	jk1844	Putative ATP-dependent helicase	[TP0192-TP0526 (0.71912634)]
COG0090	COG1643	jk1830	rplB	50S ribosomal protein L2	jk1104	jk1104	Putative ATP-dependent helicase	[TP0192-TP0526 (0.71912634)]
COG0012	COG0188	jk1444	jk1444	Putative GTP-binding protein	jk0011	jk0011	DNA gyrase subunit A {UniProtKB/TrEMBL:Q4JYE7}	[TP0124-TP0005 (0.7149395)]
COG0462	COG0492	jk1493	jk1493	Ribose-phosphate pyrophosphokinase	jk2093	jk2093	TrxB protein {UniProtKB/TrEMBL:Q4JSD2}	[TP0294-TP0814 (0.8323514)]
COG0462	COG0492	jk1493	jk1493	Ribose-phosphate pyrophosphokinase	jk0047	jk0047	Hypothetical protein {UniProtKB/TrEMBL:Q4JYB1}	[TP0294-TP0814 (0.8323514)]
COG0124	COG0254	jk1045	hisS	Histidyl-tRNA synthetase (EC 6.1.1.21) (Histidine--tRNA ligase) (HisRS)	jk1534	jk1534	50S ribosomal protein L31	[TP0641-TP0255 (0.65973145)]
COG0178	COG0272	jk0832	jk0832	Excinuclease ABC, subunit A	jk1317	jk1317	DNA ligase {UniProtKB/TrEMBL:Q4JUL8}	[TP0514-TP0634 (0.7537598)]
COG0178	COG0272	jk1304	jk1304	Excinuclease ABC, subunit A	jk1317	jk1317	DNA ligase {UniProtKB/TrEMBL:Q4JUL8}	[TP0514-TP0634 (0.7537598)]
COG1135	COG1466	jk1711	jk1711	Putative ABC transport system, ATP-binding	jk0573	jk0573	DNA polymerase III, delta subunit	[TP0120-TP0588 (0.7896185)]
COG0242	COG0263	jk0261	jk0261	Polypeptide deformylase	jk0563	proB	Glutamate 5-kinase (EC 2.7.2.11) (Gamma-glutamyl kinase) (GK)	[TP0757-TP0351 (0.5771584)]
COG0242	COG0263	jk1014	jk1014	Polypeptide deformylase	jk0563	proB	Glutamate 5-kinase (EC 2.7.2.11) (Gamma-glutamyl kinase) (GK)	[TP0757-TP0351 (0.5771584)]
COG1115	COG2239	jk1204	jk1204	Putative amino acid carrier protein	jk1375	jk1375	Hypothetical protein {UniProtKB/TrEMBL:Q4JUF9}	[TP0414-TP0917 (0.53720385)]
COG1115	COG2239	jk0467	jk0467	Putative sodium/alanine symporter family protein	jk1375	jk1375	Hypothetical protein {UniProtKB/TrEMBL:Q4JUF9}	[TP0414-TP0917 (0.53720385)]
COG0566	COG1589	jk0322	jk0322	Putative rRNA methylase	jk0752	jk0752	Cell division protein FtsQ precursor	[TP0109-TP0388 (0.8512026)]
COG0566	COG1589	jk0214	jk0214	Putative rRNA methylase	jk0752	jk0752	Cell division protein FtsQ precursor	[TP0109-TP0388 (0.8512026)]
COG0566	COG1589	jk0838	jk0838	Putative rRNA methylase	jk0752	jk0752	Cell division protein FtsQ precursor	[TP0109-TP0388 (0.8512026)]
COG0566	COG1589	jk0422	jk0422	Putative rRNA methylase	jk0752	jk0752	Cell division protein FtsQ precursor	[TP0109-TP0388 (0.8512026)]
COG0124	COG0546	jk1045	hisS	Histidyl-tRNA synthetase (EC 6.1.1.21) (Histidine--tRNA ligase) (HisRS)	jk0666	jk0666	Putative phosphoglycolate phosphatase	[TP0641-TP0554 (0.5196431)]
COG0257	COG0773	jk0475	jk0475	50S ribosomal protein L36	jk0751	murC	UDP-N-acetylmuramate--L-alanine ligase (EC 6.3.2.8) (UDP-N- acetylmuramoyl-L-alanine synthetase)	[TP0209-TP0341 (0.6926446)]
COG0272	COG1879	jk1317	jk1317	DNA ligase {UniProtKB/TrEMBL:Q4JUL8}	jk1686	jk1686	Putative ABC transport system, solute-binding	[TP0634-TP0684 (0.56216276)]
COG0257	COG0681	jk0475	jk0475	50S ribosomal protein L36	jk1183	jk1183	Region start changed from 1382599 to 1382581	[TP0209-TP0926 (0.69083804)]
COG0228	COG0546	jk1193	rpsP	30S ribosomal protein S16	jk0666	jk0666	Putative phosphoglycolate phosphatase	[TP0905-TP0554 (0.5352583)]
COG0503	COG1488	jk1049	jk1049	Adenine phosphoribosyltransferase	jk0492	jk0492	Putative nicotinic acid phosphoribosyltransferase	[TP1039-TP0628 (0.6658587)]
COG0770	COG2001	jk0746	jk0746	UDP-N-acetylmuramoylalanyl-D-glutamyl-2,	jk0741	mraZ	MraZ protein {UniProtKB/TrEMBL:Q4JWA4}	[TP0386-TP0383 (0.8315325)]
COG0234	COG0803	jk1729	jk1729	Molecular chaperone protein	jk1486	jk1486	Manganese ABC transport system, solute-binding	[TP1013-TP0163 (0.67160416)]
COG0234	COG0803	jk1729	jk1729	Molecular chaperone protein	jk0328	jk0328	Putative ABC transport system, solute-binding	[TP1013-TP0163 (0.67160416)]
COG0153	COG1879	jk0291	jk0291	GalK protein {UniProtKB/TrEMBL:Q4JXL4}	jk1686	jk1686	Putative ABC transport system, solute-binding	[TP0418-TP0684 (0.73427343)]
COG0342	COG0546	jk1052	jk1052	Protein-export membrane protein SecD precursor	jk0666	jk0666	Putative phosphoglycolate phosphatase	[TP0410-TP0554 (0.6160348)]
COG0227	COG0492	jk1535	jk1535	50S ribosomal protein L28	jk0047	jk0047	Hypothetical protein {UniProtKB/TrEMBL:Q4JYB1}	[TP0362-TP0814 (0.801083)]
COG0227	COG0492	jk1535	jk1535	50S ribosomal protein L28	jk2093	jk2093	TrxB protein {UniProtKB/TrEMBL:Q4JSD2}	[TP0362-TP0814 (0.801083)]
COG0051	COG1192	jk1834	rpsJ	30S ribosomal protein S10	jpk0015	jpk0015	ParA {UniProtKB/TrEMBL:Q93MJ0}	[TP0188-TP0272 (0.7732025)]
COG0051	COG1192	jk1834	rpsJ	30S ribosomal protein S10	jk2099	jk2099	Chromosome partitioning protein ParA	[TP0188-TP0272 (0.7732025)]
COG0051	COG1192	jk1834	rpsJ	30S ribosomal protein S10	jk0874	jk0874	Putative partitioning protein	[TP0188-TP0272 (0.7732025)]
COG0098	COG0803	jk1794	rpsE	30S ribosomal protein S5	jk0328	jk0328	Putative ABC transport system, solute-binding	[TP0206-TP0163 (0.74372905)]
COG0098	COG0803	jk1794	rpsE	30S ribosomal protein S5	jk1486	jk1486	Manganese ABC transport system, solute-binding	[TP0206-TP0163 (0.74372905)]
COG0442	COG0459	jk1147	jk1147	ProS protein {UniProtKB/TrEMBL:Q4JV46}	jk0267	jk0267	Molecular chaperone protein	[TP0160-TP0030 (0.7719589)]
COG0442	COG0459	jk1147	jk1147	ProS protein {UniProtKB/TrEMBL:Q4JV46}	jk1728	jk1728	Molecular chaperone protein	[TP0160-TP0030 (0.7719589)]
COG0255	COG1354	jk1825	jk1825	50S ribosomal protein L29	jk0875	jk0875	Segregation and condensation protein A	[TP0197-TP0691 (0.70609456)]
COG0341	COG2239	jk1051	jk1051	Protein-export membrane protein SecF	jk1375	jk1375	Hypothetical protein {UniProtKB/TrEMBL:Q4JUF9}	[TP0411-TP0917 (0.6093018)]
COG0217	COG0481	jk1057	jk1057	Hypothetical protein {UniProtKB/TrEMBL:Q4JVD6}	jk0577	lepA	GTP-binding elongation factor	[TP0474-TP0510 (0.76600474)]
COG0178	COG0357	jk0832	jk0832	Excinuclease ABC, subunit A	jk2100	gidB	Methyltransferase gidB (EC 2.1.-.-) (Glucose-inhibited division protein B)	[TP0514-TP0946 (0.8569251)]
COG0178	COG0357	jk1304	jk1304	Excinuclease ABC, subunit A	jk2100	gidB	Methyltransferase gidB (EC 2.1.-.-) (Glucose-inhibited division protein B)	[TP0514-TP0946 (0.8569251)]
COG0472	COG2239	jk0747	mraY	Phospho-N-acetylmuramoyl-pentapeptide-transferase (EC 2.7.8.13) (UDP- MurNAc-pentapeptide phosphotransferase)	jk1375	jk1375	Hypothetical protein {UniProtKB/TrEMBL:Q4JUF9}	[TP0345-TP0917 (0.5059451)]
COG0472	COG2239	jk1343	jk1343	Putative UDP-N-acetylmuramyl pentapeptide	jk1375	jk1375	Hypothetical protein {UniProtKB/TrEMBL:Q4JUF9}	[TP0345-TP0917 (0.5059451)]
COG0330	COG0772	jk0963	jk0963	Putative secreted protein precursor	jk0040	jk0040	Cell division protein RodA precursor	[TP0113-TP0501 (0.70068353)]
COG0330	COG0772	jk0963	jk0963	Putative secreted protein precursor	jk0749	jk0749	Cell division protein FtsW	[TP0113-TP0501 (0.70068353)]
COG0267	COG2137	jk1536	jk1536	50S ribosomal protein L33	jk1115	jk1115	Regulatory protein RecX	[TP0234-TP1023 (0.5769722)]
COG1109	COG1488	jk1641	jk1641	PmmA protein {UniProtKB/TrEMBL:Q4JTP1}	jk0492	jk0492	Putative nicotinic acid phosphoribosyltransferase	[TP0413-TP0628 (0.6598422)]
COG1109	COG1488	jk1675	jk1675	PmmB protein {UniProtKB/TrEMBL:Q4JTK5}	jk0492	jk0492	Putative nicotinic acid phosphoribosyltransferase	[TP0413-TP0628 (0.6598422)]
COG1109	COG1488	jk1743	glmM	Phosphoglucosamine mutase (EC 5.4.2.10)	jk0492	jk0492	Putative nicotinic acid phosphoribosyltransferase	[TP0413-TP0628 (0.6598422)]
COG0477	COG1432	jk0678	jk0678	Putative permease of the major facilitator	jk0195	jk0195	Hypothetical protein {UniProtKB/TrEMBL:Q4JXW0}	[TP0840-TP0894 (0.55999315)]
COG0477	COG1432	jk2082	jk2082	Putative permease of the major facilitator	jk0195	jk0195	Hypothetical protein {UniProtKB/TrEMBL:Q4JXW0}	[TP0840-TP0894 (0.55999315)]
COG0477	COG1432	jk0097	jk0097	Putative permease of the major facilitator	jk0195	jk0195	Hypothetical protein {UniProtKB/TrEMBL:Q4JXW0}	[TP0840-TP0894 (0.55999315)]
COG0477	COG1432	jk0701	jk0701	Putative permease of the major facilitator	jk0195	jk0195	Hypothetical protein {UniProtKB/TrEMBL:Q4JXW0}	[TP0840-TP0894 (0.55999315)]
COG0477	COG1432	jk1456	jk1456	Putative permease of the major facilitator	jk0195	jk0195	Hypothetical protein {UniProtKB/TrEMBL:Q4JXW0}	[TP0840-TP0894 (0.55999315)]
COG0477	COG1432	jk1940	jk1940	Putative permease of the major facilitator	jk0195	jk0195	Hypothetical protein {UniProtKB/TrEMBL:Q4JXW0}	[TP0840-TP0894 (0.55999315)]
COG0477	COG1432	jk0853	jk0853	Putative permease of the major facilitator	jk0195	jk0195	Hypothetical protein {UniProtKB/TrEMBL:Q4JXW0}	[TP0840-TP0894 (0.55999315)]
COG0477	COG1432	jk0925	jk0925	Putative permease of the major facilitator	jk0195	jk0195	Hypothetical protein {UniProtKB/TrEMBL:Q4JXW0}	[TP0840-TP0894 (0.55999315)]
COG0477	COG1432	jk1309	jk1309	Putative permease of the major facilitator	jk0195	jk0195	Hypothetical protein {UniProtKB/TrEMBL:Q4JXW0}	[TP0840-TP0894 (0.55999315)]
COG0477	COG1432	jk1415	jk1415	Putative permease of the major facilitator	jk0195	jk0195	Hypothetical protein {UniProtKB/TrEMBL:Q4JXW0}	[TP0840-TP0894 (0.55999315)]
COG0477	COG1432	jk2051	jk2051	Putative permease of the major facilitator	jk0195	jk0195	Hypothetical protein {UniProtKB/TrEMBL:Q4JXW0}	[TP0840-TP0894 (0.55999315)]
COG0477	COG1432	jk0789	jk0789	Putative permease of the major facilitator	jk0195	jk0195	Hypothetical protein {UniProtKB/TrEMBL:Q4JXW0}	[TP0840-TP0894 (0.55999315)]
COG0477	COG1432	jk0143	jk0143	Putative permease of the major facilitator	jk0195	jk0195	Hypothetical protein {UniProtKB/TrEMBL:Q4JXW0}	[TP0840-TP0894 (0.55999315)]
COG0477	COG1432	jk1600	jk1600	Putative permease of the major facilitator	jk0195	jk0195	Hypothetical protein {UniProtKB/TrEMBL:Q4JXW0}	[TP0840-TP0894 (0.55999315)]
COG0143	COG0217	jk1516	jk1516	MetS protein {UniProtKB/TrEMBL:Q4JU18}	jk1057	jk1057	Hypothetical protein {UniProtKB/TrEMBL:Q4JVD6}	[TP0798-TP0474 (0.7790581)]
COG0357	COG0442	jk2100	gidB	Methyltransferase gidB (EC 2.1.-.-) (Glucose-inhibited division protein B)	jk1147	jk1147	ProS protein {UniProtKB/TrEMBL:Q4JV46}	[TP0946-TP0160 (0.6515529)]
COG0586	COG1061	jk1349	jk1349	Putative membrane protein	jk0409	jk0409	Putative helicase {UniProtKB/TrEMBL:Q4JX91}	[TP0779-TP0380 (0.6968711)]
COG0586	COG1061	jk1349	jk1349	Putative membrane protein	jk0061	jk0061	Putative helicase {UniProtKB/TrEMBL:Q4JY97}	[TP0779-TP0380 (0.6968711)]
COG0586	COG1061	jk1775	jk1775	Putative membrane protein	jk0462	jk0462	Putative helicase {UniProtKB/TrEMBL:Q4JX38}	[TP0779-TP0380 (0.6968711)]
COG0586	COG1061	jk1775	jk1775	Putative membrane protein	jk0413	jk0413	Putative helicase {UniProtKB/TrEMBL:Q4JX87}	[TP0779-TP0380 (0.6968711)]
COG0586	COG1061	jk1349	jk1349	Putative membrane protein	jk0462	jk0462	Putative helicase {UniProtKB/TrEMBL:Q4JX38}	[TP0779-TP0380 (0.6968711)]
COG0586	COG1061	jk1775	jk1775	Putative membrane protein	jk1089	jk1089	Hypothetical protein {UniProtKB/TrEMBL:Q4JVA4}	[TP0779-TP0380 (0.6968711)]
COG0586	COG1061	jk1775	jk1775	Putative membrane protein	jk0409	jk0409	Putative helicase {UniProtKB/TrEMBL:Q4JX91}	[TP0779-TP0380 (0.6968711)]
COG0586	COG1061	jk1775	jk1775	Putative membrane protein	jk0061	jk0061	Putative helicase {UniProtKB/TrEMBL:Q4JY97}	[TP0779-TP0380 (0.6968711)]
COG0586	COG1061	jk1349	jk1349	Putative membrane protein	jk1089	jk1089	Hypothetical protein {UniProtKB/TrEMBL:Q4JVA4}	[TP0779-TP0380 (0.6968711)]
COG0586	COG1061	jk1349	jk1349	Putative membrane protein	jk0413	jk0413	Putative helicase {UniProtKB/TrEMBL:Q4JX87}	[TP0779-TP0380 (0.6968711)]
COG0564	COG1200	jk1873	jk1873	Pseudouridylate synthase	jk1212	jk1212	ATP-dependent DNA helicase	[TP0339-TP0687 (0.85149276)]
COG0564	COG1200	jk1393	jk1393	Putative pseudouridylate synthase	jk1212	jk1212	ATP-dependent DNA helicase	[TP0339-TP0687 (0.85149276)]
COG0564	COG1200	jk0766	jk0766	Pseudouridylate synthase	jk1212	jk1212	ATP-dependent DNA helicase	[TP0339-TP0687 (0.85149276)]
COG0564	COG1200	jk0098	jk0098	Putative pseudouridylate synthase	jk1212	jk1212	ATP-dependent DNA helicase	[TP0339-TP0687 (0.85149276)]
COG0772	COG1115	jk0749	jk0749	Cell division protein FtsW	jk1204	jk1204	Putative amino acid carrier protein	[TP0501-TP0998 (0.70629925)]
COG0772	COG1115	jk0040	jk0040	Cell division protein RodA precursor	jk1204	jk1204	Putative amino acid carrier protein	[TP0501-TP0998 (0.70629925)]
COG0772	COG1115	jk0749	jk0749	Cell division protein FtsW	jk0467	jk0467	Putative sodium/alanine symporter family protein	[TP0501-TP0998 (0.70629925)]
COG0772	COG1115	jk0040	jk0040	Cell division protein RodA precursor	jk0467	jk0467	Putative sodium/alanine symporter family protein	[TP0501-TP0998 (0.70629925)]
COG0322	COG1432	jk1005	uvrC	UvrABC system protein C (Protein uvrC) (Excinuclease ABC subunit C)	jk0195	jk0195	Hypothetical protein {UniProtKB/TrEMBL:Q4JXW0}	[TP0472-TP0894 (0.7171434)]
COG0124	COG0124	jk1045	hisS	Histidyl-tRNA synthetase (EC 6.1.1.21) (Histidine--tRNA ligase) (HisRS)	jk1045	hisS	Histidyl-tRNA synthetase (EC 6.1.1.21) (Histidine--tRNA ligase) (HisRS)	[TP0641-TP0641 (0.67365265)]
COG0768	COG0815	jk0744	jk0744	Penicillin-binding protein	jk0936	jk0936	Polyprenol-phosphate-mannose synthase domain 2	[TP0500-TP0252 (0.87159187)]
COG0768	COG0815	jk1160	jk1160	Putative penicillin-binding protein 2 precursor	jk0936	jk0936	Polyprenol-phosphate-mannose synthase domain 2	[TP0500-TP0252 (0.87159187)]
COG0768	COG0815	jk0412	jk0412	Putative penicillin-binding protein 2 precursor	jk0936	jk0936	Polyprenol-phosphate-mannose synthase domain 2	[TP0500-TP0252 (0.87159187)]
COG0768	COG0815	jk0039	jk0039	Putative penicillin-binding protein 2 precursor	jk0936	jk0936	Polyprenol-phosphate-mannose synthase domain 2	[TP0500-TP0252 (0.87159187)]
COG0739	COG0773	jk1559	jk1559	Putative secreted metallopeptidase precursor	jk0751	murC	UDP-N-acetylmuramate--L-alanine ligase (EC 6.3.2.8) (UDP-N- acetylmuramoyl-L-alanine synthetase)	[TP0782-TP0341 (0.8145237)]
COG0739	COG0773	jk1176	jk1176	Hypothetical protein precursor	jk0751	murC	UDP-N-acetylmuramate--L-alanine ligase (EC 6.3.2.8) (UDP-N- acetylmuramoyl-L-alanine synthetase)	[TP0782-TP0341 (0.8145237)]
COG0220	COG1316	jk0149	trmB	tRNA (guanine-N(7)-)-methyltransferase (EC 2.1.1.33) (tRNA(m7G46)- methyltransferase)	jk1648	jk1648	Hypothetical protein {UniProtKB/TrEMBL:Q4JTN4}	[TP0464-TP0739 (0.7885255)]
COG0220	COG1316	jk0149	trmB	tRNA (guanine-N(7)-)-methyltransferase (EC 2.1.1.33) (tRNA(m7G46)- methyltransferase)	jk0116	jk0116	Hypothetical protein {UniProtKB/TrEMBL:Q4JY39}	[TP0464-TP0739 (0.7885255)]
COG0257	COG0564	jk0475	jk0475	50S ribosomal protein L36	jk0766	jk0766	Pseudouridylate synthase	[TP0209-TP0154 (0.634929)]
COG0257	COG0564	jk0475	jk0475	50S ribosomal protein L36	jk1393	jk1393	Putative pseudouridylate synthase	[TP0209-TP0154 (0.634929)]
COG0257	COG0564	jk0475	jk0475	50S ribosomal protein L36	jk0098	jk0098	Putative pseudouridylate synthase	[TP0209-TP0154 (0.634929)]
COG0257	COG0564	jk0475	jk0475	50S ribosomal protein L36	jk1873	jk1873	Pseudouridylate synthase	[TP0209-TP0154 (0.634929)]
COG0739	COG2239	jk1559	jk1559	Putative secreted metallopeptidase precursor	jk1375	jk1375	Hypothetical protein {UniProtKB/TrEMBL:Q4JUF9}	[TP0155-TP0917 (0.6343327)]
COG0739	COG2239	jk1176	jk1176	Hypothetical protein precursor	jk1375	jk1375	Hypothetical protein {UniProtKB/TrEMBL:Q4JUF9}	[TP0155-TP0917 (0.6343327)]
COG1292	COG2239	jk1186	jk1186	High-affinity choline transport protein	jk1375	jk1375	Hypothetical protein {UniProtKB/TrEMBL:Q4JUF9}	[TP0106-TP0917 (0.5215956)]
COG1292	COG2239	jk1188	jk1188	High-affinity choline transport protein	jk1375	jk1375	Hypothetical protein {UniProtKB/TrEMBL:Q4JUF9}	[TP0106-TP0917 (0.5215956)]
COG1292	COG2239	jk1590	jk1590	Hypothetical protein {UniProtKB/TrEMBL:Q4JTU4}	jk1375	jk1375	Hypothetical protein {UniProtKB/TrEMBL:Q4JUF9}	[TP0106-TP0917 (0.5215956)]
COG1292	COG2239	jk1517	jk1517	BetP protein {UniProtKB/TrEMBL:Q4JU17}	jk1375	jk1375	Hypothetical protein {UniProtKB/TrEMBL:Q4JUF9}	[TP0106-TP0917 (0.5215956)]
COG1292	COG2239	jk0587	jk0587	EctP protein {UniProtKB/TrEMBL:Q4JWR1}	jk1375	jk1375	Hypothetical protein {UniProtKB/TrEMBL:Q4JUF9}	[TP0106-TP0917 (0.5215956)]
COG0210	COG0305	jk1564	jk1564	Putative ATP-dependent DNA helicase II	jk2062	jk2062	DnaB protein {UniProtKB/TrEMBL:Q4JSG3}	[TP0102-TP0058 (0.8842861)]
COG0210	COG0305	jk1609	jk1609	Putative ATP-dependent DNA helicase II	jk2062	jk2062	DnaB protein {UniProtKB/TrEMBL:Q4JSG3}	[TP0102-TP0058 (0.8842861)]
COG0210	COG0305	jk1612	jk1612	Putative ATP-dependent DNA helicase II	jk2062	jk2062	DnaB protein {UniProtKB/TrEMBL:Q4JSG3}	[TP0102-TP0058 (0.8842861)]
COG0210	COG0305	jk1611	jk1611	Putative ATP-dependent DNA helicase II	jk2062	jk2062	DnaB protein {UniProtKB/TrEMBL:Q4JSG3}	[TP0102-TP0058 (0.8842861)]
COG0621	COG0739	jk1114	jk1114	MiaB protein {UniProtKB/TrEMBL:Q4JV79}	jk1176	jk1176	Hypothetical protein precursor	[TP0269-TP0702 (0.8475093)]
COG0621	COG0739	jk1114	jk1114	MiaB protein {UniProtKB/TrEMBL:Q4JV79}	jk1559	jk1559	Putative secreted metallopeptidase precursor	[TP0269-TP0702 (0.8475093)]
COG0257	COG1057	jk0475	jk0475	50S ribosomal protein L36	jk0567	jk0567	Nicotinate-nucleotide adenylyltransferase	[TP0209-TP0741 (0.64932555)]
