# Supplementary material for: The Binary Protein Interactome of Treponema pallidum – The Syphilis Spirochete
Source: PLoS One. 2008 May 28;3(5):e2292. doi: 10.1371/journal.pone.0002292 (PMC2386257; doi:10.1371/journal.pone.0002292)
Supplement: Data S1 — Predicted protein-protein interactions based on our Treponema pallidum data; zip archive containing 372 files with one file per species. (6.09 MB ZIP) [file pone.0002292.s006.zip › bacteria/Coxiella_burnetii.tab]

227377 Coxiella burnetii
COG A	COG B	Locus Id A	Preferred Name(s) A	Annotation A	Locus Id B	Preferred Name(s) B	Annotation B	T. pallidum interaction
COG0186	COG1475	CBU0247	rpsQ	Ribosomal protein S17 {UniProtKB/TrEMBL:Q83ER7}	CBUA0036	CBUA0036	Hypothetical protein {UniProtKB/TrEMBL:Q9S6I7}	[TP0198-TP0271 (0.71912634)]
COG0186	COG1475	CBU0247	rpsQ	Ribosomal protein S17 {UniProtKB/TrEMBL:Q83ER7}	CBU1927	CBU1927	ParB-like partition protein	[TP0198-TP0271 (0.71912634)]
COG0608	COG0817	CBU0506	CBU0506	Single-stranded-DNA-specific exonuclease RecJ	CBU1567	ruvC	Crossover junction endodeoxyribonuclease ruvC (EC 3.1.22.4) (Holliday junction nuclease ruvC) (Holliday junction resolvase ruvC)	[TP0704-TP0517 (0.81382185)]
COG0845	COG4591	CBU0803	CBU0803	Efflux transporter, RND family, MFP subunit	CBU1001	CBU1001	Lipoprotein ABC transporter, permease protein,	[TP0965-TP0582 (0.8143851)]
COG0845	COG4591	CBU2040	CBU2040	Type I secretion membrane fusion protein, HlyD	CBU1001	CBU1001	Lipoprotein ABC transporter, permease protein,	[TP0965-TP0582 (0.8143851)]
COG0845	COG4591	CBU1094	CBU1094	Efflux transporter, RND family, MFP subunit	CBU1001	CBU1001	Lipoprotein ABC transporter, permease protein,	[TP0965-TP0582 (0.8143851)]
COG0845	COG4591	CBU0048	CBU0048	Lipoprotein, putative {UniProtKB/TrEMBL:Q83FA0}	CBU1001	CBU1001	Lipoprotein ABC transporter, permease protein,	[TP0965-TP0582 (0.8143851)]
COG0845	COG4591	CBU0754	CBU0754	Efflux transporter, RND family, MFP subunit	CBU1001	CBU1001	Lipoprotein ABC transporter, permease protein,	[TP0965-TP0582 (0.8143851)]
COG0845	COG4591	CBU1810	CBU1810	Lipoprotein, putative {UniProtKB/TrEMBL:Q83AS0}	CBU1001	CBU1001	Lipoprotein ABC transporter, permease protein,	[TP0965-TP0582 (0.8143851)]
COG0617	COG0860	CBU1827	cca	CCA-adding enzyme (EC 2.7.7.25) (EC 2.7.7.21) (tRNA nucleotidyltransferase) (tRNA adenylyl-/cytidylyl- transferase) (tRNA CCA-pyrophosphorylase) (tRNA-NT)	CBU1085	CBU1085	N-acetylmuramoyl-L-alanine amidase, family 3	[TP0270-TP0247 (0.76828843)]
COG0617	COG0860	CBU0286	CBU0286	PolyA polymerase {UniProtKB/TrEMBL:Q83EM9}	CBU1085	CBU1085	N-acetylmuramoyl-L-alanine amidase, family 3	[TP0270-TP0247 (0.76828843)]
COG0201	COG0550	CBU0258	CBU0258	Preprotein translocase, SecY subunit	CBU2000	CBU2000	DNA topoisomerase I {UniProtKB/TrEMBL:Q83AA5}	[TP0208-TP0394 (0.8044664)]
COG0768	COG2812	CBU0118	CBU0118	Penicillin-binding protein 3	CBU0659	CBU0659	DNA polymerase III, gamma and tau subunits	[TP0500-TP1005 (0.655462)]
COG0768	COG2812	CBU0550	CBU0550	Penicillin-binding protein 2	CBU0659	CBU0659	DNA polymerase III, gamma and tau subunits	[TP0500-TP1005 (0.655462)]
COG0180	COG0564	CBU2049	CBU2049	Tryptophanyl-tRNA synthetase	AE016828_GR_428111-429037	AAZ22625.1	Ribosomal large subunit pseudouridine synthase C	[TP0632-TP0339 (0.7885255)]
COG0180	COG0564	CBU2049	CBU2049	Tryptophanyl-tRNA synthetase	AE016828_GR_700077-701048	AAZ22628.1	Ribosomal large subunit pseudouridine synthase D	[TP0632-TP0339 (0.7885255)]
COG0090	COG0223	CBU0241	rplB	50S ribosomal protein L2	CBU1997	fmt	Methionyl-tRNA formyltransferase (EC 2.1.2.9)	[TP0192-TP0756 (0.8610547)]
COG0632	COG2255	CBU1568	ruvA	Holliday junction ATP-dependent DNA helicase ruvA (EC 3.6.1.-)	CBU1570	ruvB	Holliday junction ATP-dependent DNA helicase ruvB (EC 3.6.1.-)	[TP0543-TP0162 (0.9659884)]
COG0462	COG0817	CBU1830	prs	Ribose-phosphate pyrophosphokinase (EC 2.7.6.1) (RPPK) (Phosphoribosyl pyrophosphate synthetase) (P-Rib-PP synthetase) (PRPP synthetase)	CBU1567	ruvC	Crossover junction endodeoxyribonuclease ruvC (EC 3.1.22.4) (Holliday junction nuclease ruvC) (Holliday junction resolvase ruvC)	[TP0294-TP0517 (0.54911256)]
COG0125	COG0586	CBU0499	tmk	Thymidylate kinase {UniProtKB/Swiss-Prot:Q83E35}	CBU0519	CBU0519	DedA family protein {UniProtKB/TrEMBL:Q83E17}	[TP0354-TP0779 (0.67954355)]
COG0257	COG0577	AE016828_GR_235264-235386	AAZ22629.1	Ribosomal protein L36 {UniProtKB/TrEMBL:Q4AAY2}	CBU1808	CBU1808	ABC transporter, permease protein	[TP0209-TP0962 (0.5903608)]
COG0222	COG0802	CBU0229	rplL	50S ribosomal protein L7/L12	CBU1087	CBU1087	Hypothetical protein {UniProtKB/TrEMBL:Q83CM6}	[TP0240-TP0875 (0.8481433)]
COG0495	COG1214	CBU0559	leuS	Leucyl-tRNA synthetase (EC 6.1.1.4) (Leucine--tRNA ligase) (LeuRS)	CBU1371	CBU1371	Protease, putative {UniProtKB/TrEMBL:Q83BW6}	[TP0586-TP0876 (0.5571989)]
COG0192	COG0592	CBU2030	metK	S-adenosylmethionine synthetase (EC 2.5.1.6) (Methionine adenosyltransferase) (AdoMet synthetase) (MAT)	CBU0002	CBU0002	DNA polymerase III, beta subunit	[TP0794-TP0002 (0.8412751)]
COG0360	COG0616	CBU0864	rpsF	30S ribosomal protein S6	CBU1986	CBU1986	Peptidase, U7 family {UniProtKB/TrEMBL:Q83AB8}	[TP0063-TP0997 (0.6657489)]
COG0360	COG0616	CBU0864	rpsF	30S ribosomal protein S6	CBU0353	CBU0353	SohB protein {UniProtKB/TrEMBL:Q83EG9}	[TP0063-TP0997 (0.6657489)]
COG0125	COG0457	CBU0499	tmk	Thymidylate kinase {UniProtKB/Swiss-Prot:Q83E35}	CBU0547	CBU0547	TPR domain protein {UniProtKB/TrEMBL:Q83DZ1}	[TP0354-TP0648 (0.5206915)]
COG0860	COG1396	CBU1085	CBU1085	N-acetylmuramoyl-L-alanine amidase, family 3	CBUA0001	CBUA0001	Orf 152b {UniProtKB/TrEMBL:Q45956}	[TP0247-TP0461 (0.8100859)]
COG0860	COG1396	CBU1085	CBU1085	N-acetylmuramoyl-L-alanine amidase, family 3	CBU0960	CBU0960	DNA-binding protein {UniProtKB/TrEMBL:Q83CZ1}	[TP0247-TP0461 (0.8100859)]
COG0265	COG0333	CBU0755	CBU0755	Protease DO {UniProtKB/TrEMBL:Q83DH6}	CBU0491	rpmF	50S ribosomal protein L32	[TP0773-TP0807 (0.5060325)]
COG0802	COG0860	CBU1087	CBU1087	Hypothetical protein {UniProtKB/TrEMBL:Q83CM6}	CBU1085	CBU1085	N-acetylmuramoyl-L-alanine amidase, family 3	[TP0875-TP0247 (0.90700364)]
COG0820	COG2812	CBU1252	CBU1252	Radical SAM enzyme, Cfr family	CBU0659	CBU0659	DNA polymerase III, gamma and tau subunits	[TP0068-TP1005 (0.60435057)]
COG0272	COG1396	CBU0542	CBU0542	DNA ligase, NAD-dependent	CBUA0001	CBUA0001	Orf 152b {UniProtKB/TrEMBL:Q45956}	[TP0634-TP0461 (0.7134334)]
COG0272	COG1396	CBU0542	CBU0542	DNA ligase, NAD-dependent	CBU0960	CBU0960	DNA-binding protein {UniProtKB/TrEMBL:Q83CZ1}	[TP0634-TP0461 (0.7134334)]
COG1509	COG1509	CBU1862	CBU1862	Radical SAM domain protein	CBU1862	CBU1862	Radical SAM domain protein	[TP0121-TP0121 (0.7367639)]
COG0577	COG0845	CBU1808	CBU1808	ABC transporter, permease protein	CBU1094	CBU1094	Efflux transporter, RND family, MFP subunit	[TP0963-TP0965 (0.93032813)]
COG0577	COG0845	CBU1808	CBU1808	ABC transporter, permease protein	CBU2040	CBU2040	Type I secretion membrane fusion protein, HlyD	[TP0963-TP0965 (0.93032813)]
COG0577	COG0845	CBU1808	CBU1808	ABC transporter, permease protein	CBU1810	CBU1810	Lipoprotein, putative {UniProtKB/TrEMBL:Q83AS0}	[TP0963-TP0965 (0.93032813)]
COG0577	COG0845	CBU1808	CBU1808	ABC transporter, permease protein	CBU0754	CBU0754	Efflux transporter, RND family, MFP subunit	[TP0963-TP0965 (0.93032813)]
COG0577	COG0845	CBU1808	CBU1808	ABC transporter, permease protein	CBU0048	CBU0048	Lipoprotein, putative {UniProtKB/TrEMBL:Q83FA0}	[TP0963-TP0965 (0.93032813)]
COG0577	COG0845	CBU1808	CBU1808	ABC transporter, permease protein	CBU0803	CBU0803	Efflux transporter, RND family, MFP subunit	[TP0963-TP0965 (0.93032813)]
COG0333	COG1077	CBU0491	rpmF	50S ribosomal protein L32	CBU1471	CBU1471	Rod shape-determining protein MreB	[TP0807-TP0497 (0.61855906)]
COG0234	COG1200	CBU1719	groS	10 kDa chaperonin (Protein Cpn10) (groES protein) (Heat shock protein A)	CBU0305	CBU0305	ATP-dependent DNA helicase RecG	[TP1013-TP0687 (0.84594196)]
COG0060	COG0681	CBU0396	ileS	Isoleucyl-tRNA synthetase (EC 6.1.1.5) (Isoleucine--tRNA ligase) (IleRS)	CBU1099	CBU1099	Signal peptidase I {UniProtKB/TrEMBL:Q83CL5}	[TP0452-TP0185 (0.79878455)]
COG0060	COG0681	CBU0396	ileS	Isoleucyl-tRNA synthetase (EC 6.1.1.5) (Isoleucine--tRNA ligase) (IleRS)	CBU1504	CBU1504	Signal peptidase I {UniProtKB/TrEMBL:Q83BK4}	[TP0452-TP0185 (0.79878455)]
COG0593	COG1077	CBU1734	CBU1734	Hypothetical protein {UniProtKB/TrEMBL:Q83AZ2}	CBU1471	CBU1471	Rod shape-determining protein MreB	[TP0001-TP0497 (0.678435)]
COG0593	COG1077	CBU0001	dnaA	Chromosomal replication initiator protein dnaA	CBU1471	CBU1471	Rod shape-determining protein MreB	[TP0001-TP0497 (0.678435)]
COG0249	COG0357	CBU1056	mutS	DNA mismatch repair protein mutS	CBU1925	gidB	Methyltransferase gidB (EC 2.1.-.-) (Glucose-inhibited division protein B)	[TP0328-TP0946 (0.7367136)]
COG0465	COG0465	CBU1352	CBU1352	ATP-dependent metalloprotease FtsH	CBU1352	CBU1352	ATP-dependent metalloprotease FtsH	[TP0330-TP0330 (0.73856413)]
COG0860	COG1192	CBU1085	CBU1085	N-acetylmuramoyl-L-alanine amidase, family 3	CBU1926	CBU1926	Sporulation initiation inhibitor protein soj	[TP0247-TP0272 (0.7527567)]
COG0860	COG1192	CBU1085	CBU1085	N-acetylmuramoyl-L-alanine amidase, family 3	CBUA0037	CBUA0037	Similarity to SOPA_ECOLI sopa protein	[TP0247-TP0272 (0.7527567)]
COG0242	COG0272	CBU0993	def1	Peptide deformylase 1 (EC 3.5.1.88) (PDF 1) (Polypeptide deformylase 1)	CBU0542	CBU0542	DNA ligase, NAD-dependent	[TP0757-TP0634 (0.68197167)]
COG0242	COG0272	CBU1879	def2	Peptide deformylase 2 (EC 3.5.1.88) (PDF 2) (Polypeptide deformylase 2)	CBU0542	CBU0542	DNA ligase, NAD-dependent	[TP0757-TP0634 (0.68197167)]
COG0265	COG0817	CBU0755	CBU0755	Protease DO {UniProtKB/TrEMBL:Q83DH6}	CBU1567	ruvC	Crossover junction endodeoxyribonuclease ruvC (EC 3.1.22.4) (Holliday junction nuclease ruvC) (Holliday junction resolvase ruvC)	[TP0773-TP0517 (0.5118523)]
COG0187	COG0358	CBU0064	CBU0064	DNA topoisomerase IV, B subunit	CBU1595	CBU1595	DNA primase {UniProtKB/TrEMBL:Q83BB7}	[TP1006-TP0492 (0.55112576)]
COG0187	COG0358	CBU0004	CBU0004	DNA gyrase, B subunit {UniProtKB/TrEMBL:Q83FD5}	CBU1595	CBU1595	DNA primase {UniProtKB/TrEMBL:Q83BB7}	[TP1006-TP0492 (0.55112576)]
COG0301	COG0514	CBU1181	thiI	Thiamine biosynthesis protein thiI	CBU0472	CBU0472	ATP-dependent DNA helicase RecQ	[TP0559-TP0103 (0.6411465)]
COG0223	COG1551	CBU1997	fmt	Methionyl-tRNA formyltransferase (EC 2.1.2.9)	CBU0024	csrA1	Carbon storage regulator homolog 1	[TP0756-TP0657 (0.72355264)]
COG0223	COG1551	CBU1997	fmt	Methionyl-tRNA formyltransferase (EC 2.1.2.9)	CBU1050	csrA2	Carbon storage regulator homolog 2	[TP0756-TP0657 (0.72355264)]
COG0237	COG0552	CBU0152	coaE	Dephospho-CoA kinase (EC 2.7.1.24) (Dephosphocoenzyme A kinase)	CBU1903	CBU1903	Signal recognition particle-docking protein FtsY	[TP0296-TP0578 (0.7885255)]
COG0080	COG0265	CBU0226	rplK	50S ribosomal protein L11	CBU0755	CBU0755	Protease DO {UniProtKB/TrEMBL:Q83DH6}	[TP0237-TP0773 (0.6164146)]
COG2812	COG2812	CBU0659	CBU0659	DNA polymerase III, gamma and tau subunits	CBU0659	CBU0659	DNA polymerase III, gamma and tau subunits	[TP1005-TP1005 (0.52391654)]
COG0223	COG0234	CBU1997	fmt	Methionyl-tRNA formyltransferase (EC 2.1.2.9)	CBU1719	groS	10 kDa chaperonin (Protein Cpn10) (groES protein) (Heat shock protein A)	[TP0756-TP1013 (0.64276713)]
COG0357	COG0459	CBU1925	gidB	Methyltransferase gidB (EC 2.1.-.-) (Glucose-inhibited division protein B)	CBU1718	groL	60 kDa chaperonin (Protein Cpn60) (groEL protein) (Heat shock protein B)	[TP0946-TP0030 (0.68326145)]
COG0223	COG0242	CBU1997	fmt	Methionyl-tRNA formyltransferase (EC 2.1.2.9)	CBU1879	def2	Peptide deformylase 2 (EC 3.5.1.88) (PDF 2) (Polypeptide deformylase 2)	[TP0756-TP0757 (0.8300303)]
COG0223	COG0242	CBU1997	fmt	Methionyl-tRNA formyltransferase (EC 2.1.2.9)	CBU0993	def1	Peptide deformylase 1 (EC 3.5.1.88) (PDF 1) (Polypeptide deformylase 1)	[TP0756-TP0757 (0.8300303)]
COG0233	COG0359	CBU1383	frr	Ribosome recycling factor (Ribosome-releasing factor) (RRF)	CBU0867	rplI	Ribosomal protein L9 {UniProtKB/TrEMBL:Q83D73}	[TP0604-TP0060 (0.5105792)]
COG0012	COG0457	CBU1842	CBU1842	GTP-binding protein YchF	CBU0547	CBU0547	TPR domain protein {UniProtKB/TrEMBL:Q83DZ1}	[TP0124-TP0067 (0.81355333)]
COG0265	COG0492	CBU0755	CBU0755	Protease DO {UniProtKB/TrEMBL:Q83DH6}	CBU1193	trxB	Thioredoxin reductase (EC 1.8.1.9) (TRXR)	[TP0773-TP0814 (0.6926654)]
COG0265	COG0492	CBU0755	CBU0755	Protease DO {UniProtKB/TrEMBL:Q83DH6}	CBU0716	CBU0716	Pyridine nucleotide-disulfide oxidoreductase	[TP0773-TP0814 (0.6926654)]
COG0124	COG0608	CBU1248	hisS	Histidyl-tRNA synthetase (EC 6.1.1.21) (Histidine--tRNA ligase) (HisRS)	CBU0506	CBU0506	Single-stranded-DNA-specific exonuclease RecJ	[TP0641-TP0704 (0.75894904)]
COG0465	COG0772	CBU1352	CBU1352	ATP-dependent metalloprotease FtsH	CBU0549	CBU0549	Rod shape-determining protein RodA	[TP0330-TP0387 (0.8016956)]
COG0465	COG0772	CBU1352	CBU1352	ATP-dependent metalloprotease FtsH	CBU0132	CBU0132	Cell division protein FtsW	[TP0330-TP0387 (0.8016956)]
COG0234	COG0792	CBU1719	groS	10 kDa chaperonin (Protein Cpn10) (groES protein) (Heat shock protein A)	CBU1742	CBU_1742	UPF0102 protein CBU_1742	[TP1013-TP0913 (0.7815084)]
COG0457	COG1426	CBU0547	CBU0547	TPR domain protein {UniProtKB/TrEMBL:Q83DZ1}	CBU1249	CBU1249	DNA-binding protein, putative	[TP0268-TP0334 (0.739808)]
COG0192	COG0217	CBU2030	metK	S-adenosylmethionine synthetase (EC 2.5.1.6) (Methionine adenosyltransferase) (AdoMet synthetase) (MAT)	CBU1566	CBU_1566	Hypothetical UPF0082 protein CBU1566	[TP0794-TP0474 (0.71912634)]
COG0092	COG0301	CBU0244	rpsC	30S ribosomal protein S3	CBU1181	thiI	Thiamine biosynthesis protein thiI	[TP0195-TP0559 (0.66944)]
COG0860	COG1214	CBU1085	CBU1085	N-acetylmuramoyl-L-alanine amidase, family 3	CBU1371	CBU1371	Protease, putative {UniProtKB/TrEMBL:Q83BW6}	[TP0247-TP0876 (0.6334264)]
COG0477	COG0845	CBU2068	CBU2068	Major facilitator family transporter	CBU0048	CBU0048	Lipoprotein, putative {UniProtKB/TrEMBL:Q83FA0}	[TP0840-TP0965 (0.8653204)]
COG0477	COG0845	CBU1967	CBU1967	Drug resistance transporter, Bcr/CflA family	CBU0048	CBU0048	Lipoprotein, putative {UniProtKB/TrEMBL:Q83FA0}	[TP0840-TP0965 (0.8653204)]
COG0477	COG0845	CBU0566	CBU0566	Major facilitator family transporter	CBU0048	CBU0048	Lipoprotein, putative {UniProtKB/TrEMBL:Q83FA0}	[TP0840-TP0965 (0.8653204)]
COG0477	COG0845	CBU0797	CBU0797	Drug resistance transporter, EmrB/QacA family	CBU0754	CBU0754	Efflux transporter, RND family, MFP subunit	[TP0840-TP0965 (0.8653204)]
COG0477	COG0845	CBU1179	CBU1179	Drug resistance transporter, Bcr/CflA family	CBU1094	CBU1094	Efflux transporter, RND family, MFP subunit	[TP0840-TP0965 (0.8653204)]
COG0477	COG0845	CBU1756	CBU1756	Drug resistance transporter, Bcr/CflA family	CBU0754	CBU0754	Efflux transporter, RND family, MFP subunit	[TP0840-TP0965 (0.8653204)]
COG0477	COG0845	CBU0515	CBU0515	Transporter, putative {UniProtKB/TrEMBL:Q83E21}	CBU2040	CBU2040	Type I secretion membrane fusion protein, HlyD	[TP0840-TP0965 (0.8653204)]
COG0477	COG0845	CBU2067	CBU2067	Major facilitator family transporter	CBU0048	CBU0048	Lipoprotein, putative {UniProtKB/TrEMBL:Q83FA0}	[TP0840-TP0965 (0.8653204)]
COG0477	COG0845	CBU0515	CBU0515	Transporter, putative {UniProtKB/TrEMBL:Q83E21}	CBU0754	CBU0754	Efflux transporter, RND family, MFP subunit	[TP0840-TP0965 (0.8653204)]
COG0477	COG0845	CBU0959	CBU0959	Drug resistance transporter, Bcr/CflA family	CBU0754	CBU0754	Efflux transporter, RND family, MFP subunit	[TP0840-TP0965 (0.8653204)]
COG0477	COG0845	CBU0922	CBU0922	Major facilitator family transporter	CBU2040	CBU2040	Type I secretion membrane fusion protein, HlyD	[TP0840-TP0965 (0.8653204)]
COG0477	COG0845	CBU2067	CBU2067	Major facilitator family transporter	CBU0754	CBU0754	Efflux transporter, RND family, MFP subunit	[TP0840-TP0965 (0.8653204)]
COG0477	COG0845	CBU1896	CBU1896	Membrane protein, putative	CBU0048	CBU0048	Lipoprotein, putative {UniProtKB/TrEMBL:Q83FA0}	[TP0840-TP0965 (0.8653204)]
COG0477	COG0845	CBU1484	CBU1484	Major facilitator family transporter	CBU1094	CBU1094	Efflux transporter, RND family, MFP subunit	[TP0840-TP0965 (0.8653204)]
COG0477	COG0845	CBU2058	CBU2058	Major facilitator family transporter	CBU1810	CBU1810	Lipoprotein, putative {UniProtKB/TrEMBL:Q83AS0}	[TP0840-TP0965 (0.8653204)]
COG0477	COG0845	CBU1285	CBU1285	Transporter, putative {UniProtKB/TrEMBL:Q83C47}	CBU0803	CBU0803	Efflux transporter, RND family, MFP subunit	[TP0840-TP0965 (0.8653204)]
COG0477	COG0845	CBU1285	CBU1285	Transporter, putative {UniProtKB/TrEMBL:Q83C47}	CBU1094	CBU1094	Efflux transporter, RND family, MFP subunit	[TP0840-TP0965 (0.8653204)]
COG0477	COG0845	CBU0371	CBU0371	Transporter, putative {UniProtKB/TrEMBL:Q83EF2}	CBU0048	CBU0048	Lipoprotein, putative {UniProtKB/TrEMBL:Q83FA0}	[TP0840-TP0965 (0.8653204)]
COG0477	COG0845	CBU1162	CBU1162	Major facilitator family transporter	CBU1094	CBU1094	Efflux transporter, RND family, MFP subunit	[TP0840-TP0965 (0.8653204)]
COG0477	COG0845	CBU0371	CBU0371	Transporter, putative {UniProtKB/TrEMBL:Q83EF2}	CBU1810	CBU1810	Lipoprotein, putative {UniProtKB/TrEMBL:Q83AS0}	[TP0840-TP0965 (0.8653204)]
COG0477	COG0845	CBU0432	CBU0432	Major facilitator family transporter	CBU2040	CBU2040	Type I secretion membrane fusion protein, HlyD	[TP0840-TP0965 (0.8653204)]
COG0477	COG0845	CBU0566	CBU0566	Major facilitator family transporter	CBU1094	CBU1094	Efflux transporter, RND family, MFP subunit	[TP0840-TP0965 (0.8653204)]
COG0477	COG0845	CBU0432	CBU0432	Major facilitator family transporter	CBU1094	CBU1094	Efflux transporter, RND family, MFP subunit	[TP0840-TP0965 (0.8653204)]
COG0477	COG0845	CBU0432	CBU0432	Major facilitator family transporter	CBU0048	CBU0048	Lipoprotein, putative {UniProtKB/TrEMBL:Q83FA0}	[TP0840-TP0965 (0.8653204)]
COG0477	COG0845	CBU1179	CBU1179	Drug resistance transporter, Bcr/CflA family	CBU0048	CBU0048	Lipoprotein, putative {UniProtKB/TrEMBL:Q83FA0}	[TP0840-TP0965 (0.8653204)]
COG0477	COG0845	CBU1573	CBU1573	Major facilitator family transporter	CBU1094	CBU1094	Efflux transporter, RND family, MFP subunit	[TP0840-TP0965 (0.8653204)]
COG0477	COG0845	CBU0768	CBU0768	Transporter, putative {UniProtKB/TrEMBL:Q83DG7}	CBU0803	CBU0803	Efflux transporter, RND family, MFP subunit	[TP0840-TP0965 (0.8653204)]
COG0477	COG0845	CBU1756	CBU1756	Drug resistance transporter, Bcr/CflA family	CBU1094	CBU1094	Efflux transporter, RND family, MFP subunit	[TP0840-TP0965 (0.8653204)]
COG0477	COG0845	CBU1244	CBU1244	Drug resistance transporter, EmrB/QacA subfamily,	CBU0048	CBU0048	Lipoprotein, putative {UniProtKB/TrEMBL:Q83FA0}	[TP0840-TP0965 (0.8653204)]
COG0477	COG0845	CBU0922	CBU0922	Major facilitator family transporter	CBU0048	CBU0048	Lipoprotein, putative {UniProtKB/TrEMBL:Q83FA0}	[TP0840-TP0965 (0.8653204)]
COG0477	COG0845	CBU0515	CBU0515	Transporter, putative {UniProtKB/TrEMBL:Q83E21}	CBU0048	CBU0048	Lipoprotein, putative {UniProtKB/TrEMBL:Q83FA0}	[TP0840-TP0965 (0.8653204)]
COG0477	COG0845	CBU1484	CBU1484	Major facilitator family transporter	CBU0048	CBU0048	Lipoprotein, putative {UniProtKB/TrEMBL:Q83FA0}	[TP0840-TP0965 (0.8653204)]
COG0477	COG0845	CBU1573	CBU1573	Major facilitator family transporter	CBU0803	CBU0803	Efflux transporter, RND family, MFP subunit	[TP0840-TP0965 (0.8653204)]
COG0477	COG0845	CBU0347	CBU0347	D-xylose-proton symporter, putative	CBU1094	CBU1094	Efflux transporter, RND family, MFP subunit	[TP0840-TP0965 (0.8653204)]
COG0477	COG0845	CBU0371	CBU0371	Transporter, putative {UniProtKB/TrEMBL:Q83EF2}	CBU0803	CBU0803	Efflux transporter, RND family, MFP subunit	[TP0840-TP0965 (0.8653204)]
COG0477	COG0845	CBU0906	CBU0906	Major facilitator family transporter	CBU1810	CBU1810	Lipoprotein, putative {UniProtKB/TrEMBL:Q83AS0}	[TP0840-TP0965 (0.8653204)]
COG0477	COG0845	CBU1208	CBU1208	Multidrug transporter, putative	CBU0048	CBU0048	Lipoprotein, putative {UniProtKB/TrEMBL:Q83FA0}	[TP0840-TP0965 (0.8653204)]
COG0477	COG0845	CBU0797	CBU0797	Drug resistance transporter, EmrB/QacA family	CBU1810	CBU1810	Lipoprotein, putative {UniProtKB/TrEMBL:Q83AS0}	[TP0840-TP0965 (0.8653204)]
COG0477	COG0845	CBU1756	CBU1756	Drug resistance transporter, Bcr/CflA family	CBU2040	CBU2040	Type I secretion membrane fusion protein, HlyD	[TP0840-TP0965 (0.8653204)]
COG0477	COG0845	CBU0515	CBU0515	Transporter, putative {UniProtKB/TrEMBL:Q83E21}	CBU0803	CBU0803	Efflux transporter, RND family, MFP subunit	[TP0840-TP0965 (0.8653204)]
COG0477	COG0845	CBU0364	CBU0364	Transporter, putative {UniProtKB/TrEMBL:Q83EF9}	CBU1810	CBU1810	Lipoprotein, putative {UniProtKB/TrEMBL:Q83AS0}	[TP0840-TP0965 (0.8653204)]
COG0477	COG0845	CBU1573	CBU1573	Major facilitator family transporter	CBU1810	CBU1810	Lipoprotein, putative {UniProtKB/TrEMBL:Q83AS0}	[TP0840-TP0965 (0.8653204)]
COG0477	COG0845	CBU0195	CBU0195	AmpG protein {UniProtKB/TrEMBL:Q83EW3}	CBU0754	CBU0754	Efflux transporter, RND family, MFP subunit	[TP0840-TP0965 (0.8653204)]
COG0477	COG0845	CBU0347	CBU0347	D-xylose-proton symporter, putative	CBU2040	CBU2040	Type I secretion membrane fusion protein, HlyD	[TP0840-TP0965 (0.8653204)]
COG0477	COG0845	CBU0797	CBU0797	Drug resistance transporter, EmrB/QacA family	CBU0803	CBU0803	Efflux transporter, RND family, MFP subunit	[TP0840-TP0965 (0.8653204)]
COG0477	COG0845	CBU1896	CBU1896	Membrane protein, putative	CBU0754	CBU0754	Efflux transporter, RND family, MFP subunit	[TP0840-TP0965 (0.8653204)]
COG0477	COG0845	CBU0515	CBU0515	Transporter, putative {UniProtKB/TrEMBL:Q83E21}	CBU1810	CBU1810	Lipoprotein, putative {UniProtKB/TrEMBL:Q83AS0}	[TP0840-TP0965 (0.8653204)]
COG0477	COG0845	CBU0432	CBU0432	Major facilitator family transporter	CBU0803	CBU0803	Efflux transporter, RND family, MFP subunit	[TP0840-TP0965 (0.8653204)]
COG0477	COG0845	CBU0371	CBU0371	Transporter, putative {UniProtKB/TrEMBL:Q83EF2}	CBU0754	CBU0754	Efflux transporter, RND family, MFP subunit	[TP0840-TP0965 (0.8653204)]
COG0477	COG0845	CBU1179	CBU1179	Drug resistance transporter, Bcr/CflA family	CBU2040	CBU2040	Type I secretion membrane fusion protein, HlyD	[TP0840-TP0965 (0.8653204)]
COG0477	COG0845	CBU0566	CBU0566	Major facilitator family transporter	CBU2040	CBU2040	Type I secretion membrane fusion protein, HlyD	[TP0840-TP0965 (0.8653204)]
COG0477	COG0845	CBU0713	CBU0713	Major facilitator family transporter	CBU0803	CBU0803	Efflux transporter, RND family, MFP subunit	[TP0840-TP0965 (0.8653204)]
COG0477	COG0845	CBU0906	CBU0906	Major facilitator family transporter	CBU0048	CBU0048	Lipoprotein, putative {UniProtKB/TrEMBL:Q83FA0}	[TP0840-TP0965 (0.8653204)]
COG0477	COG0845	CBU0566	CBU0566	Major facilitator family transporter	CBU0803	CBU0803	Efflux transporter, RND family, MFP subunit	[TP0840-TP0965 (0.8653204)]
COG0477	COG0845	CBU2068	CBU2068	Major facilitator family transporter	CBU0754	CBU0754	Efflux transporter, RND family, MFP subunit	[TP0840-TP0965 (0.8653204)]
COG0477	COG0845	CBU2067	CBU2067	Major facilitator family transporter	CBU2040	CBU2040	Type I secretion membrane fusion protein, HlyD	[TP0840-TP0965 (0.8653204)]
COG0477	COG0845	CBU0347	CBU0347	D-xylose-proton symporter, putative	CBU0048	CBU0048	Lipoprotein, putative {UniProtKB/TrEMBL:Q83FA0}	[TP0840-TP0965 (0.8653204)]
COG0477	COG0845	CBU1285	CBU1285	Transporter, putative {UniProtKB/TrEMBL:Q83C47}	CBU0048	CBU0048	Lipoprotein, putative {UniProtKB/TrEMBL:Q83FA0}	[TP0840-TP0965 (0.8653204)]
COG0477	COG0845	CBU0959	CBU0959	Drug resistance transporter, Bcr/CflA family	CBU0048	CBU0048	Lipoprotein, putative {UniProtKB/TrEMBL:Q83FA0}	[TP0840-TP0965 (0.8653204)]
COG0477	COG0845	CBU0768	CBU0768	Transporter, putative {UniProtKB/TrEMBL:Q83DG7}	CBU1094	CBU1094	Efflux transporter, RND family, MFP subunit	[TP0840-TP0965 (0.8653204)]
COG0477	COG0845	CBU1967	CBU1967	Drug resistance transporter, Bcr/CflA family	CBU0803	CBU0803	Efflux transporter, RND family, MFP subunit	[TP0840-TP0965 (0.8653204)]
COG0477	COG0845	CBU0713	CBU0713	Major facilitator family transporter	CBU1810	CBU1810	Lipoprotein, putative {UniProtKB/TrEMBL:Q83AS0}	[TP0840-TP0965 (0.8653204)]
COG0477	COG0845	CBU1208	CBU1208	Multidrug transporter, putative	CBU0754	CBU0754	Efflux transporter, RND family, MFP subunit	[TP0840-TP0965 (0.8653204)]
COG0477	COG0845	CBU1162	CBU1162	Major facilitator family transporter	CBU1810	CBU1810	Lipoprotein, putative {UniProtKB/TrEMBL:Q83AS0}	[TP0840-TP0965 (0.8653204)]
COG0477	COG0845	CBU0792	CBU0792	Major facilitator family transporter	CBU0803	CBU0803	Efflux transporter, RND family, MFP subunit	[TP0840-TP0965 (0.8653204)]
COG0477	COG0845	CBU1967	CBU1967	Drug resistance transporter, Bcr/CflA family	CBU1094	CBU1094	Efflux transporter, RND family, MFP subunit	[TP0840-TP0965 (0.8653204)]
COG0477	COG0845	CBU2068	CBU2068	Major facilitator family transporter	CBU1810	CBU1810	Lipoprotein, putative {UniProtKB/TrEMBL:Q83AS0}	[TP0840-TP0965 (0.8653204)]
COG0477	COG0845	CBU0906	CBU0906	Major facilitator family transporter	CBU0803	CBU0803	Efflux transporter, RND family, MFP subunit	[TP0840-TP0965 (0.8653204)]
COG0477	COG0845	CBU1967	CBU1967	Drug resistance transporter, Bcr/CflA family	CBU2040	CBU2040	Type I secretion membrane fusion protein, HlyD	[TP0840-TP0965 (0.8653204)]
COG0477	COG0845	CBU2058	CBU2058	Major facilitator family transporter	CBU2040	CBU2040	Type I secretion membrane fusion protein, HlyD	[TP0840-TP0965 (0.8653204)]
COG0477	COG0845	CBU1208	CBU1208	Multidrug transporter, putative	CBU0803	CBU0803	Efflux transporter, RND family, MFP subunit	[TP0840-TP0965 (0.8653204)]
COG0477	COG0845	CBU0272	CBU0272	Major facilitator family transporter	CBU2040	CBU2040	Type I secretion membrane fusion protein, HlyD	[TP0840-TP0965 (0.8653204)]
COG0477	COG0845	CBU0906	CBU0906	Major facilitator family transporter	CBU1094	CBU1094	Efflux transporter, RND family, MFP subunit	[TP0840-TP0965 (0.8653204)]
COG0477	COG0845	CBU0959	CBU0959	Drug resistance transporter, Bcr/CflA family	CBU0803	CBU0803	Efflux transporter, RND family, MFP subunit	[TP0840-TP0965 (0.8653204)]
COG0477	COG0845	CBU0272	CBU0272	Major facilitator family transporter	CBU0803	CBU0803	Efflux transporter, RND family, MFP subunit	[TP0840-TP0965 (0.8653204)]
COG0477	COG0845	CBU0195	CBU0195	AmpG protein {UniProtKB/TrEMBL:Q83EW3}	CBU1810	CBU1810	Lipoprotein, putative {UniProtKB/TrEMBL:Q83AS0}	[TP0840-TP0965 (0.8653204)]
COG0477	COG0845	CBU0347	CBU0347	D-xylose-proton symporter, putative	CBU1810	CBU1810	Lipoprotein, putative {UniProtKB/TrEMBL:Q83AS0}	[TP0840-TP0965 (0.8653204)]
COG0477	COG0845	CBU1756	CBU1756	Drug resistance transporter, Bcr/CflA family	CBU0048	CBU0048	Lipoprotein, putative {UniProtKB/TrEMBL:Q83FA0}	[TP0840-TP0965 (0.8653204)]
COG0477	COG0845	CBU2067	CBU2067	Major facilitator family transporter	CBU0803	CBU0803	Efflux transporter, RND family, MFP subunit	[TP0840-TP0965 (0.8653204)]
COG0477	COG0845	CBU0768	CBU0768	Transporter, putative {UniProtKB/TrEMBL:Q83DG7}	CBU0754	CBU0754	Efflux transporter, RND family, MFP subunit	[TP0840-TP0965 (0.8653204)]
COG0477	COG0845	CBU0515	CBU0515	Transporter, putative {UniProtKB/TrEMBL:Q83E21}	CBU1094	CBU1094	Efflux transporter, RND family, MFP subunit	[TP0840-TP0965 (0.8653204)]
COG0477	COG0845	CBU1484	CBU1484	Major facilitator family transporter	CBU2040	CBU2040	Type I secretion membrane fusion protein, HlyD	[TP0840-TP0965 (0.8653204)]
COG0477	COG0845	CBU1285	CBU1285	Transporter, putative {UniProtKB/TrEMBL:Q83C47}	CBU2040	CBU2040	Type I secretion membrane fusion protein, HlyD	[TP0840-TP0965 (0.8653204)]
COG0477	COG0845	CBU1484	CBU1484	Major facilitator family transporter	CBU1810	CBU1810	Lipoprotein, putative {UniProtKB/TrEMBL:Q83AS0}	[TP0840-TP0965 (0.8653204)]
COG0477	COG0845	CBU1967	CBU1967	Drug resistance transporter, Bcr/CflA family	CBU1810	CBU1810	Lipoprotein, putative {UniProtKB/TrEMBL:Q83AS0}	[TP0840-TP0965 (0.8653204)]
COG0477	COG0845	CBU1208	CBU1208	Multidrug transporter, putative	CBU1810	CBU1810	Lipoprotein, putative {UniProtKB/TrEMBL:Q83AS0}	[TP0840-TP0965 (0.8653204)]
COG0477	COG0845	CBU1896	CBU1896	Membrane protein, putative	CBU1094	CBU1094	Efflux transporter, RND family, MFP subunit	[TP0840-TP0965 (0.8653204)]
COG0477	COG0845	CBU0347	CBU0347	D-xylose-proton symporter, putative	CBU0754	CBU0754	Efflux transporter, RND family, MFP subunit	[TP0840-TP0965 (0.8653204)]
COG0477	COG0845	CBU0364	CBU0364	Transporter, putative {UniProtKB/TrEMBL:Q83EF9}	CBU2040	CBU2040	Type I secretion membrane fusion protein, HlyD	[TP0840-TP0965 (0.8653204)]
COG0477	COG0845	CBU0347	CBU0347	D-xylose-proton symporter, putative	CBU0803	CBU0803	Efflux transporter, RND family, MFP subunit	[TP0840-TP0965 (0.8653204)]
COG0477	COG0845	CBU0371	CBU0371	Transporter, putative {UniProtKB/TrEMBL:Q83EF2}	CBU1094	CBU1094	Efflux transporter, RND family, MFP subunit	[TP0840-TP0965 (0.8653204)]
COG0477	COG0845	CBU1573	CBU1573	Major facilitator family transporter	CBU0048	CBU0048	Lipoprotein, putative {UniProtKB/TrEMBL:Q83FA0}	[TP0840-TP0965 (0.8653204)]
COG0477	COG0845	CBU2067	CBU2067	Major facilitator family transporter	CBU1810	CBU1810	Lipoprotein, putative {UniProtKB/TrEMBL:Q83AS0}	[TP0840-TP0965 (0.8653204)]
COG0477	COG0845	CBU0792	CBU0792	Major facilitator family transporter	CBU0754	CBU0754	Efflux transporter, RND family, MFP subunit	[TP0840-TP0965 (0.8653204)]
COG0477	COG0845	CBU0371	CBU0371	Transporter, putative {UniProtKB/TrEMBL:Q83EF2}	CBU2040	CBU2040	Type I secretion membrane fusion protein, HlyD	[TP0840-TP0965 (0.8653204)]
COG0477	COG0845	CBU0768	CBU0768	Transporter, putative {UniProtKB/TrEMBL:Q83DG7}	CBU1810	CBU1810	Lipoprotein, putative {UniProtKB/TrEMBL:Q83AS0}	[TP0840-TP0965 (0.8653204)]
COG0477	COG0845	CBU0768	CBU0768	Transporter, putative {UniProtKB/TrEMBL:Q83DG7}	CBU0048	CBU0048	Lipoprotein, putative {UniProtKB/TrEMBL:Q83FA0}	[TP0840-TP0965 (0.8653204)]
COG0477	COG0845	CBU1244	CBU1244	Drug resistance transporter, EmrB/QacA subfamily,	CBU0803	CBU0803	Efflux transporter, RND family, MFP subunit	[TP0840-TP0965 (0.8653204)]
COG0477	COG0845	CBU0797	CBU0797	Drug resistance transporter, EmrB/QacA family	CBU2040	CBU2040	Type I secretion membrane fusion protein, HlyD	[TP0840-TP0965 (0.8653204)]
COG0477	COG0845	CBU1285	CBU1285	Transporter, putative {UniProtKB/TrEMBL:Q83C47}	CBU1810	CBU1810	Lipoprotein, putative {UniProtKB/TrEMBL:Q83AS0}	[TP0840-TP0965 (0.8653204)]
COG0477	COG0845	CBU2068	CBU2068	Major facilitator family transporter	CBU2040	CBU2040	Type I secretion membrane fusion protein, HlyD	[TP0840-TP0965 (0.8653204)]
COG0477	COG0845	CBU2058	CBU2058	Major facilitator family transporter	CBU0048	CBU0048	Lipoprotein, putative {UniProtKB/TrEMBL:Q83FA0}	[TP0840-TP0965 (0.8653204)]
COG0477	COG0845	CBU0792	CBU0792	Major facilitator family transporter	CBU1810	CBU1810	Lipoprotein, putative {UniProtKB/TrEMBL:Q83AS0}	[TP0840-TP0965 (0.8653204)]
COG0477	COG0845	CBU1162	CBU1162	Major facilitator family transporter	CBU0754	CBU0754	Efflux transporter, RND family, MFP subunit	[TP0840-TP0965 (0.8653204)]
COG0477	COG0845	CBU1162	CBU1162	Major facilitator family transporter	CBU0803	CBU0803	Efflux transporter, RND family, MFP subunit	[TP0840-TP0965 (0.8653204)]
COG0477	COG0845	CBU0922	CBU0922	Major facilitator family transporter	CBU1810	CBU1810	Lipoprotein, putative {UniProtKB/TrEMBL:Q83AS0}	[TP0840-TP0965 (0.8653204)]
COG0477	COG0845	CBU0713	CBU0713	Major facilitator family transporter	CBU0754	CBU0754	Efflux transporter, RND family, MFP subunit	[TP0840-TP0965 (0.8653204)]
COG0477	COG0845	CBU0922	CBU0922	Major facilitator family transporter	CBU0803	CBU0803	Efflux transporter, RND family, MFP subunit	[TP0840-TP0965 (0.8653204)]
COG0477	COG0845	CBU0272	CBU0272	Major facilitator family transporter	CBU0048	CBU0048	Lipoprotein, putative {UniProtKB/TrEMBL:Q83FA0}	[TP0840-TP0965 (0.8653204)]
COG0477	COG0845	CBU0797	CBU0797	Drug resistance transporter, EmrB/QacA family	CBU0048	CBU0048	Lipoprotein, putative {UniProtKB/TrEMBL:Q83FA0}	[TP0840-TP0965 (0.8653204)]
COG0477	COG0845	CBU1179	CBU1179	Drug resistance transporter, Bcr/CflA family	CBU1810	CBU1810	Lipoprotein, putative {UniProtKB/TrEMBL:Q83AS0}	[TP0840-TP0965 (0.8653204)]
COG0477	COG0845	CBU1162	CBU1162	Major facilitator family transporter	CBU0048	CBU0048	Lipoprotein, putative {UniProtKB/TrEMBL:Q83FA0}	[TP0840-TP0965 (0.8653204)]
COG0477	COG0845	CBU1967	CBU1967	Drug resistance transporter, Bcr/CflA family	CBU0754	CBU0754	Efflux transporter, RND family, MFP subunit	[TP0840-TP0965 (0.8653204)]
COG0477	COG0845	CBU0364	CBU0364	Transporter, putative {UniProtKB/TrEMBL:Q83EF9}	CBU0048	CBU0048	Lipoprotein, putative {UniProtKB/TrEMBL:Q83FA0}	[TP0840-TP0965 (0.8653204)]
COG0477	COG0845	CBU1244	CBU1244	Drug resistance transporter, EmrB/QacA subfamily,	CBU1094	CBU1094	Efflux transporter, RND family, MFP subunit	[TP0840-TP0965 (0.8653204)]
COG0477	COG0845	CBU0195	CBU0195	AmpG protein {UniProtKB/TrEMBL:Q83EW3}	CBU1094	CBU1094	Efflux transporter, RND family, MFP subunit	[TP0840-TP0965 (0.8653204)]
COG0477	COG0845	CBU1573	CBU1573	Major facilitator family transporter	CBU0754	CBU0754	Efflux transporter, RND family, MFP subunit	[TP0840-TP0965 (0.8653204)]
COG0477	COG0845	CBU0768	CBU0768	Transporter, putative {UniProtKB/TrEMBL:Q83DG7}	CBU2040	CBU2040	Type I secretion membrane fusion protein, HlyD	[TP0840-TP0965 (0.8653204)]
COG0477	COG0845	CBU1179	CBU1179	Drug resistance transporter, Bcr/CflA family	CBU0754	CBU0754	Efflux transporter, RND family, MFP subunit	[TP0840-TP0965 (0.8653204)]
COG0477	COG0845	CBU0566	CBU0566	Major facilitator family transporter	CBU0754	CBU0754	Efflux transporter, RND family, MFP subunit	[TP0840-TP0965 (0.8653204)]
COG0477	COG0845	CBU0713	CBU0713	Major facilitator family transporter	CBU2040	CBU2040	Type I secretion membrane fusion protein, HlyD	[TP0840-TP0965 (0.8653204)]
COG0477	COG0845	CBU1484	CBU1484	Major facilitator family transporter	CBU0754	CBU0754	Efflux transporter, RND family, MFP subunit	[TP0840-TP0965 (0.8653204)]
COG0477	COG0845	CBU1244	CBU1244	Drug resistance transporter, EmrB/QacA subfamily,	CBU0754	CBU0754	Efflux transporter, RND family, MFP subunit	[TP0840-TP0965 (0.8653204)]
COG0477	COG0845	CBU0959	CBU0959	Drug resistance transporter, Bcr/CflA family	CBU1810	CBU1810	Lipoprotein, putative {UniProtKB/TrEMBL:Q83AS0}	[TP0840-TP0965 (0.8653204)]
COG0477	COG0845	CBU1208	CBU1208	Multidrug transporter, putative	CBU2040	CBU2040	Type I secretion membrane fusion protein, HlyD	[TP0840-TP0965 (0.8653204)]
COG0477	COG0845	CBU0195	CBU0195	AmpG protein {UniProtKB/TrEMBL:Q83EW3}	CBU0803	CBU0803	Efflux transporter, RND family, MFP subunit	[TP0840-TP0965 (0.8653204)]
COG0477	COG0845	CBU0566	CBU0566	Major facilitator family transporter	CBU1810	CBU1810	Lipoprotein, putative {UniProtKB/TrEMBL:Q83AS0}	[TP0840-TP0965 (0.8653204)]
COG0477	COG0845	CBU1896	CBU1896	Membrane protein, putative	CBU1810	CBU1810	Lipoprotein, putative {UniProtKB/TrEMBL:Q83AS0}	[TP0840-TP0965 (0.8653204)]
COG0477	COG0845	CBU1896	CBU1896	Membrane protein, putative	CBU0803	CBU0803	Efflux transporter, RND family, MFP subunit	[TP0840-TP0965 (0.8653204)]
COG0477	COG0845	CBU0713	CBU0713	Major facilitator family transporter	CBU0048	CBU0048	Lipoprotein, putative {UniProtKB/TrEMBL:Q83FA0}	[TP0840-TP0965 (0.8653204)]
COG0477	COG0845	CBU0272	CBU0272	Major facilitator family transporter	CBU0754	CBU0754	Efflux transporter, RND family, MFP subunit	[TP0840-TP0965 (0.8653204)]
COG0477	COG0845	CBU0364	CBU0364	Transporter, putative {UniProtKB/TrEMBL:Q83EF9}	CBU0754	CBU0754	Efflux transporter, RND family, MFP subunit	[TP0840-TP0965 (0.8653204)]
COG0477	COG0845	CBU0364	CBU0364	Transporter, putative {UniProtKB/TrEMBL:Q83EF9}	CBU0803	CBU0803	Efflux transporter, RND family, MFP subunit	[TP0840-TP0965 (0.8653204)]
COG0477	COG0845	CBU1285	CBU1285	Transporter, putative {UniProtKB/TrEMBL:Q83C47}	CBU0754	CBU0754	Efflux transporter, RND family, MFP subunit	[TP0840-TP0965 (0.8653204)]
COG0477	COG0845	CBU0792	CBU0792	Major facilitator family transporter	CBU1094	CBU1094	Efflux transporter, RND family, MFP subunit	[TP0840-TP0965 (0.8653204)]
COG0477	COG0845	CBU1244	CBU1244	Drug resistance transporter, EmrB/QacA subfamily,	CBU1810	CBU1810	Lipoprotein, putative {UniProtKB/TrEMBL:Q83AS0}	[TP0840-TP0965 (0.8653204)]
COG0477	COG0845	CBU0906	CBU0906	Major facilitator family transporter	CBU0754	CBU0754	Efflux transporter, RND family, MFP subunit	[TP0840-TP0965 (0.8653204)]
COG0477	COG0845	CBU1896	CBU1896	Membrane protein, putative	CBU2040	CBU2040	Type I secretion membrane fusion protein, HlyD	[TP0840-TP0965 (0.8653204)]
COG0477	COG0845	CBU0959	CBU0959	Drug resistance transporter, Bcr/CflA family	CBU2040	CBU2040	Type I secretion membrane fusion protein, HlyD	[TP0840-TP0965 (0.8653204)]
COG0477	COG0845	CBU1756	CBU1756	Drug resistance transporter, Bcr/CflA family	CBU1810	CBU1810	Lipoprotein, putative {UniProtKB/TrEMBL:Q83AS0}	[TP0840-TP0965 (0.8653204)]
COG0477	COG0845	CBU2068	CBU2068	Major facilitator family transporter	CBU1094	CBU1094	Efflux transporter, RND family, MFP subunit	[TP0840-TP0965 (0.8653204)]
COG0477	COG0845	CBU0792	CBU0792	Major facilitator family transporter	CBU2040	CBU2040	Type I secretion membrane fusion protein, HlyD	[TP0840-TP0965 (0.8653204)]
COG0477	COG0845	CBU1208	CBU1208	Multidrug transporter, putative	CBU1094	CBU1094	Efflux transporter, RND family, MFP subunit	[TP0840-TP0965 (0.8653204)]
COG0477	COG0845	CBU0432	CBU0432	Major facilitator family transporter	CBU1810	CBU1810	Lipoprotein, putative {UniProtKB/TrEMBL:Q83AS0}	[TP0840-TP0965 (0.8653204)]
COG0477	COG0845	CBU0432	CBU0432	Major facilitator family transporter	CBU0754	CBU0754	Efflux transporter, RND family, MFP subunit	[TP0840-TP0965 (0.8653204)]
COG0477	COG0845	CBU1573	CBU1573	Major facilitator family transporter	CBU2040	CBU2040	Type I secretion membrane fusion protein, HlyD	[TP0840-TP0965 (0.8653204)]
COG0477	COG0845	CBU0922	CBU0922	Major facilitator family transporter	CBU0754	CBU0754	Efflux transporter, RND family, MFP subunit	[TP0840-TP0965 (0.8653204)]
COG0477	COG0845	CBU0792	CBU0792	Major facilitator family transporter	CBU0048	CBU0048	Lipoprotein, putative {UniProtKB/TrEMBL:Q83FA0}	[TP0840-TP0965 (0.8653204)]
COG0477	COG0845	CBU0195	CBU0195	AmpG protein {UniProtKB/TrEMBL:Q83EW3}	CBU2040	CBU2040	Type I secretion membrane fusion protein, HlyD	[TP0840-TP0965 (0.8653204)]
COG0477	COG0845	CBU2058	CBU2058	Major facilitator family transporter	CBU1094	CBU1094	Efflux transporter, RND family, MFP subunit	[TP0840-TP0965 (0.8653204)]
COG0477	COG0845	CBU2067	CBU2067	Major facilitator family transporter	CBU1094	CBU1094	Efflux transporter, RND family, MFP subunit	[TP0840-TP0965 (0.8653204)]
COG0477	COG0845	CBU0906	CBU0906	Major facilitator family transporter	CBU2040	CBU2040	Type I secretion membrane fusion protein, HlyD	[TP0840-TP0965 (0.8653204)]
COG0477	COG0845	CBU0959	CBU0959	Drug resistance transporter, Bcr/CflA family	CBU1094	CBU1094	Efflux transporter, RND family, MFP subunit	[TP0840-TP0965 (0.8653204)]
COG0477	COG0845	CBU0272	CBU0272	Major facilitator family transporter	CBU1810	CBU1810	Lipoprotein, putative {UniProtKB/TrEMBL:Q83AS0}	[TP0840-TP0965 (0.8653204)]
COG0477	COG0845	CBU0364	CBU0364	Transporter, putative {UniProtKB/TrEMBL:Q83EF9}	CBU1094	CBU1094	Efflux transporter, RND family, MFP subunit	[TP0840-TP0965 (0.8653204)]
COG0477	COG0845	CBU2058	CBU2058	Major facilitator family transporter	CBU0754	CBU0754	Efflux transporter, RND family, MFP subunit	[TP0840-TP0965 (0.8653204)]
COG0477	COG0845	CBU2058	CBU2058	Major facilitator family transporter	CBU0803	CBU0803	Efflux transporter, RND family, MFP subunit	[TP0840-TP0965 (0.8653204)]
COG0477	COG0845	CBU1484	CBU1484	Major facilitator family transporter	CBU0803	CBU0803	Efflux transporter, RND family, MFP subunit	[TP0840-TP0965 (0.8653204)]
COG0477	COG0845	CBU0713	CBU0713	Major facilitator family transporter	CBU1094	CBU1094	Efflux transporter, RND family, MFP subunit	[TP0840-TP0965 (0.8653204)]
COG0477	COG0845	CBU0797	CBU0797	Drug resistance transporter, EmrB/QacA family	CBU1094	CBU1094	Efflux transporter, RND family, MFP subunit	[TP0840-TP0965 (0.8653204)]
COG0477	COG0845	CBU0922	CBU0922	Major facilitator family transporter	CBU1094	CBU1094	Efflux transporter, RND family, MFP subunit	[TP0840-TP0965 (0.8653204)]
COG0477	COG0845	CBU1244	CBU1244	Drug resistance transporter, EmrB/QacA subfamily,	CBU2040	CBU2040	Type I secretion membrane fusion protein, HlyD	[TP0840-TP0965 (0.8653204)]
COG0477	COG0845	CBU0195	CBU0195	AmpG protein {UniProtKB/TrEMBL:Q83EW3}	CBU0048	CBU0048	Lipoprotein, putative {UniProtKB/TrEMBL:Q83FA0}	[TP0840-TP0965 (0.8653204)]
COG0477	COG0845	CBU1162	CBU1162	Major facilitator family transporter	CBU2040	CBU2040	Type I secretion membrane fusion protein, HlyD	[TP0840-TP0965 (0.8653204)]
COG0477	COG0845	CBU1179	CBU1179	Drug resistance transporter, Bcr/CflA family	CBU0803	CBU0803	Efflux transporter, RND family, MFP subunit	[TP0840-TP0965 (0.8653204)]
COG0477	COG0845	CBU0272	CBU0272	Major facilitator family transporter	CBU1094	CBU1094	Efflux transporter, RND family, MFP subunit	[TP0840-TP0965 (0.8653204)]
COG0477	COG0845	CBU2068	CBU2068	Major facilitator family transporter	CBU0803	CBU0803	Efflux transporter, RND family, MFP subunit	[TP0840-TP0965 (0.8653204)]
COG0477	COG0845	CBU1756	CBU1756	Drug resistance transporter, Bcr/CflA family	CBU0803	CBU0803	Efflux transporter, RND family, MFP subunit	[TP0840-TP0965 (0.8653204)]
COG0305	COG2812	CBU0868	CBU0868	Replicative DNA helicase	CBU0659	CBU0659	DNA polymerase III, gamma and tau subunits	[TP0058-TP1005 (0.7130585)]
COG0188	COG0526	CBU1866	CBU1866	DNA topoisomerase IV, A subunit	CBU1278	CBU1278	Hypothetical protein {UniProtKB/TrEMBL:Q83C53}	[TP0005-TP0100 (0.7885434)]
COG0188	COG0526	CBU0524	CBU0524	DNA gyrase, A subunit {UniProtKB/TrEMBL:Q83E13}	CBU2087	CBU2087	Thioredoxin {UniProtKB/TrEMBL:Q83A24}	[TP0005-TP0100 (0.7885434)]
COG0188	COG0526	CBU0524	CBU0524	DNA gyrase, A subunit {UniProtKB/TrEMBL:Q83E13}	CBU0455	CBU0455	Thioredoxin {UniProtKB/TrEMBL:Q83E74}	[TP0005-TP0100 (0.7885434)]
COG0188	COG0526	CBU1866	CBU1866	DNA topoisomerase IV, A subunit	CBU0455	CBU0455	Thioredoxin {UniProtKB/TrEMBL:Q83E74}	[TP0005-TP0100 (0.7885434)]
COG0188	COG0526	CBU1866	CBU1866	DNA topoisomerase IV, A subunit	CBU2087	CBU2087	Thioredoxin {UniProtKB/TrEMBL:Q83A24}	[TP0005-TP0100 (0.7885434)]
COG0188	COG0526	CBU0524	CBU0524	DNA gyrase, A subunit {UniProtKB/TrEMBL:Q83E13}	CBU1278	CBU1278	Hypothetical protein {UniProtKB/TrEMBL:Q83C53}	[TP0005-TP0100 (0.7885434)]
COG0526	COG0771	CBU2087	CBU2087	Thioredoxin {UniProtKB/TrEMBL:Q83A24}	CBU0131	murD	UDP-N-acetylmuramoylalanine--D-glutamate ligase (EC 6.3.2.9) (UDP-N- acetylmuramoyl-L-alanyl-D-glutamate synthetase) (D-glutamic acid- adding enzyme)	[TP0100-TP0903 (0.59509045)]
COG0526	COG0771	CBU0455	CBU0455	Thioredoxin {UniProtKB/TrEMBL:Q83E74}	CBU0131	murD	UDP-N-acetylmuramoylalanine--D-glutamate ligase (EC 6.3.2.9) (UDP-N- acetylmuramoyl-L-alanyl-D-glutamate synthetase) (D-glutamic acid- adding enzyme)	[TP0100-TP0903 (0.59509045)]
COG0526	COG0771	CBU1278	CBU1278	Hypothetical protein {UniProtKB/TrEMBL:Q83C53}	CBU0131	murD	UDP-N-acetylmuramoylalanine--D-glutamate ligase (EC 6.3.2.9) (UDP-N- acetylmuramoyl-L-alanyl-D-glutamate synthetase) (D-glutamic acid- adding enzyme)	[TP0100-TP0903 (0.59509045)]
COG0143	COG0845	CBU1695	metG	Methionyl-tRNA synthetase (EC 6.1.1.10) (Methionine--tRNA ligase) (MetRS)	CBU2040	CBU2040	Type I secretion membrane fusion protein, HlyD	[TP0798-TP0965 (0.7246752)]
COG0143	COG0845	CBU1695	metG	Methionyl-tRNA synthetase (EC 6.1.1.10) (Methionine--tRNA ligase) (MetRS)	CBU0048	CBU0048	Lipoprotein, putative {UniProtKB/TrEMBL:Q83FA0}	[TP0798-TP0965 (0.7246752)]
COG0143	COG0845	CBU1695	metG	Methionyl-tRNA synthetase (EC 6.1.1.10) (Methionine--tRNA ligase) (MetRS)	CBU1094	CBU1094	Efflux transporter, RND family, MFP subunit	[TP0798-TP0965 (0.7246752)]
COG0143	COG0845	CBU1695	metG	Methionyl-tRNA synthetase (EC 6.1.1.10) (Methionine--tRNA ligase) (MetRS)	CBU0803	CBU0803	Efflux transporter, RND family, MFP subunit	[TP0798-TP0965 (0.7246752)]
COG0143	COG0845	CBU1695	metG	Methionyl-tRNA synthetase (EC 6.1.1.10) (Methionine--tRNA ligase) (MetRS)	CBU0754	CBU0754	Efflux transporter, RND family, MFP subunit	[TP0798-TP0965 (0.7246752)]
COG0143	COG0845	CBU1695	metG	Methionyl-tRNA synthetase (EC 6.1.1.10) (Methionine--tRNA ligase) (MetRS)	CBU1810	CBU1810	Lipoprotein, putative {UniProtKB/TrEMBL:Q83AS0}	[TP0798-TP0965 (0.7246752)]
COG0504	COG1475	CBU1682	CBU1682	CTP synthase {UniProtKB/TrEMBL:Q83B36}	CBU1927	CBU1927	ParB-like partition protein	[TP0305-TP0271 (0.70252794)]
COG0504	COG1475	CBU1682	CBU1682	CTP synthase {UniProtKB/TrEMBL:Q83B36}	CBUA0036	CBUA0036	Hypothetical protein {UniProtKB/TrEMBL:Q9S6I7}	[TP0305-TP0271 (0.70252794)]
COG0250	COG0772	CBU0826	CBU0826	Transcriptional antitermination protein, putative	CBU0132	CBU0132	Cell division protein FtsW	[TP0236-TP0387 (0.7470728)]
COG0250	COG0772	CBU0826	CBU0826	Transcriptional antitermination protein, putative	CBU0549	CBU0549	Rod shape-determining protein RodA	[TP0236-TP0387 (0.7470728)]
COG0250	COG0772	CBU0225	CBU0225	Transcription antitermination protein NusG	CBU0549	CBU0549	Rod shape-determining protein RodA	[TP0236-TP0387 (0.7470728)]
COG0250	COG0772	CBU0225	CBU0225	Transcription antitermination protein NusG	CBU0132	CBU0132	Cell division protein FtsW	[TP0236-TP0387 (0.7470728)]
COG0227	COG0740	CBU0291	rpmB	50S ribosomal protein L28	CBU0738	clpP	ATP-dependent Clp protease proteolytic subunit (EC 3.4.21.92) (Endopeptidase Clp)	[TP0362-TP0507 (0.75048)]
COG0457	COG0457	CBU0547	CBU0547	TPR domain protein {UniProtKB/TrEMBL:Q83DZ1}	CBU0547	CBU0547	TPR domain protein {UniProtKB/TrEMBL:Q83DZ1}	[TP0067-TP0095 (0.6515529)]
COG0103	COG0211	CBU1748	rpsI	30S ribosomal protein S9	CBU0386	rpmA	50S ribosomal protein L27	[TP1024-TP0743 (0.87139803)]
COG0530	COG0741	CBU0095	CBU0095	Sodium/calcium antiporter family protein	CBU1103	CBU1103	Transglycosylase, Slt family	[TP1034-TP0043 (0.7823198)]
COG0530	COG0741	CBU0095	CBU0095	Sodium/calcium antiporter family protein	CBU0313	CBU0313	Transglycosylase, Slt family	[TP1034-TP0043 (0.7823198)]
COG0621	COG2812	CBU0569	CBU0569	Hypothetical protein {UniProtKB/TrEMBL:Q83DX3}	CBU0659	CBU0659	DNA polymerase III, gamma and tau subunits	[TP0754-TP1005 (0.5550382)]
COG0442	COG4591	CBU0081	CBU0081	Prolyl-tRNA synthetase {UniProtKB/TrEMBL:Q83F67}	CBU1001	CBU1001	Lipoprotein ABC transporter, permease protein,	[TP0160-TP0582 (0.74148)]
COG0584	COG1493	CBU0642	CBU0642	Glycerophosphoryl diester phosphodiesterase,	CBU0744	CBU0744	Hpr(Ser) kinase/phosphatase	[TP0257-TP0591 (0.75711113)]
COG0465	COG4591	CBU1352	CBU1352	ATP-dependent metalloprotease FtsH	CBU1001	CBU1001	Lipoprotein ABC transporter, permease protein,	[TP0765-TP0582 (0.6598422)]
COG0773	COG0817	CBU0136	murC	UDP-N-acetylmuramate--L-alanine ligase (EC 6.3.2.8) (UDP-N- acetylmuramoyl-L-alanine synthetase)	CBU1567	ruvC	Crossover junction endodeoxyribonuclease ruvC (EC 3.1.22.4) (Holliday junction nuclease ruvC) (Holliday junction resolvase ruvC)	[TP0341-TP0517 (0.7285616)]
COG0272	COG0773	CBU0542	CBU0542	DNA ligase, NAD-dependent	CBU0136	murC	UDP-N-acetylmuramate--L-alanine ligase (EC 6.3.2.8) (UDP-N- acetylmuramoyl-L-alanine synthetase)	[TP0634-TP0341 (0.8201813)]
COG0301	COG0566	CBU1181	thiI	Thiamine biosynthesis protein thiI	CBU0986	rlmB	23S rRNA (guanosine-2'-O-)-methyltransferase rlmB (EC 2.1.1.-) (23S rRNA Gm2251 2'-O-methyltransferase)	[TP0559-TP0054 (0.678511)]
COG0353	COG0514	CBU0657	recR	Recombination protein recR	CBU0472	CBU0472	ATP-dependent DNA helicase RecQ	[TP1004-TP0103 (0.6917512)]
COG0036	COG0249	CBU1872	CBU1872	Ribulose-phosphate 3-epimerase	CBU1056	mutS	DNA mismatch repair protein mutS	[TP0945-TP0328 (0.6742458)]
COG0124	COG0465	CBU1248	hisS	Histidyl-tRNA synthetase (EC 6.1.1.21) (Histidine--tRNA ligase) (HisRS)	CBU1352	CBU1352	ATP-dependent metalloprotease FtsH	[TP0641-TP0330 (0.76316583)]
COG0257	COG0719	AE016828_GR_235264-235386	AAZ22629.1	Ribosomal protein L36 {UniProtKB/TrEMBL:Q4AAY2}	CBU1360	CBU1360	Hypothetical protein {UniProtKB/TrEMBL:Q83BX7}	[TP0209-TP0612 (0.6772987)]
COG0257	COG0719	AE016828_GR_235264-235386	AAZ22629.1	Ribosomal protein L36 {UniProtKB/TrEMBL:Q4AAY2}	CBU1358	CBU1358	Hypothetical protein {UniProtKB/TrEMBL:Q83BX9}	[TP0209-TP0612 (0.6772987)]
COG0504	COG0728	CBU1682	CBU1682	CTP synthase {UniProtKB/TrEMBL:Q83B36}	CBU0390	CBU0390	Integral membrane protein MviN	[TP0305-TP0516 (0.84299135)]
COG0275	COG0820	CBU0116	mraW	S-adenosyl-methyltransferase mraW (EC 2.1.1.-)	CBU1252	CBU1252	Radical SAM enzyme, Cfr family	[TP0384-TP0068 (0.79878455)]
COG0242	COG0360	CBU1879	def2	Peptide deformylase 2 (EC 3.5.1.88) (PDF 2) (Polypeptide deformylase 2)	CBU0864	rpsF	30S ribosomal protein S6	[TP0757-TP0063 (0.54983324)]
COG0242	COG0360	CBU0993	def1	Peptide deformylase 1 (EC 3.5.1.88) (PDF 1) (Polypeptide deformylase 1)	CBU0864	rpsF	30S ribosomal protein S6	[TP0757-TP0063 (0.54983324)]
COG0234	COG0772	CBU1719	groS	10 kDa chaperonin (Protein Cpn10) (groES protein) (Heat shock protein A)	CBU0132	CBU0132	Cell division protein FtsW	[TP1013-TP0387 (0.81326103)]
COG0234	COG0772	CBU1719	groS	10 kDa chaperonin (Protein Cpn10) (groES protein) (Heat shock protein A)	CBU0549	CBU0549	Rod shape-determining protein RodA	[TP1013-TP0387 (0.81326103)]
COG0445	COG0457	CBU1924	gidA	tRNA uridine 5-carboxymethylaminomethyl modification enzyme gidA (Glucose-inhibited division protein A)	CBU0547	CBU0547	TPR domain protein {UniProtKB/TrEMBL:Q83DZ1}	[TP0044-TP0954 (0.8549597)]
COG0228	COG0250	CBU0445	rpsP	30S ribosomal protein S16	CBU0225	CBU0225	Transcription antitermination protein NusG	[TP0905-TP0236 (0.7099409)]
COG0228	COG0250	CBU0445	rpsP	30S ribosomal protein S16	CBU0826	CBU0826	Transcriptional antitermination protein, putative	[TP0905-TP0236 (0.7099409)]
COG0465	COG0532	CBU1352	CBU1352	ATP-dependent metalloprotease FtsH	CBU1432	infB	Translation initiation factor IF-2	[TP0330-TP0891 (0.8751731)]
COG1452	COG1488	CBU1978	CBU1978	Organic solvent tolerance protein	CBU1035	CBU1035	Nicotinate phosphoribosyltransferase, putative	[TP0515-TP0628 (0.6658587)]
COG0234	COG0445	CBU1719	groS	10 kDa chaperonin (Protein Cpn10) (groES protein) (Heat shock protein A)	CBU1924	gidA	tRNA uridine 5-carboxymethylaminomethyl modification enzyme gidA (Glucose-inhibited division protein A)	[TP1013-TP0044 (0.813164)]
COG0326	COG0353	CBU0309	htpG	Chaperone protein htpG (Heat shock protein htpG) (High temperature protein G)	CBU0657	recR	Recombination protein recR	[TP0984-TP1004 (0.5573069)]
COG0265	COG1381	CBU0755	CBU0755	Protease DO {UniProtKB/TrEMBL:Q83DH6}	CBU1501	recO	DNA repair protein recO (Recombination protein O)	[TP0773-TP0636 (0.870009)]
COG0457	COG0860	CBU0547	CBU0547	TPR domain protein {UniProtKB/TrEMBL:Q83DZ1}	CBU1085	CBU1085	N-acetylmuramoyl-L-alanine amidase, family 3	[TP0820-TP0247 (0.74644035), TP0067-TP0247 (0.79531366)]
COG1186	COG1925	CBU0429	CBU0429	Peptidyl-tRNA hydrolase domain protein	CBU0743	CBU0743	Phosphocarrier protein HPr	[TP0576-TP0589 (0.79878455)]
COG0319	COG0333	CBU0567	CBU_0567	UPF0054 protein CBU_0567	CBU0491	rpmF	50S ribosomal protein L32	[TP0650-TP0807 (0.80809164)]
COG0301	COG0849	CBU1181	thiI	Thiamine biosynthesis protein thiI	CBU0140	CBU0140	Cell division protein FtsA	[TP0559-TP0389 (0.64923996)]
COG0216	COG0457	CBU1965	prfA	Peptide chain release factor 1 (RF-1)	CBU0547	CBU0547	TPR domain protein {UniProtKB/TrEMBL:Q83DZ1}	[TP0051-TP0067 (0.7097377)]
COG0290	COG0457	CBU1325	infC	Translation initiation factor IF-3	CBU0547	CBU0547	TPR domain protein {UniProtKB/TrEMBL:Q83DZ1}	[TP0850-TP0095 (0.6947713)]
COG0080	COG0301	CBU0226	rplK	50S ribosomal protein L11	CBU1181	thiI	Thiamine biosynthesis protein thiI	[TP0237-TP0559 (0.59848577)]
COG0782	COG0860	CBU1280	CBU1280	Transcription elongation factor GreA	CBU1085	CBU1085	N-acetylmuramoyl-L-alanine amidase, family 3	[TP0019-TP0247 (0.7668169)]
COG0024	COG0530	CBU1388	CBU1388	Methionine aminopeptidase, type I	CBU0095	CBU0095	Sodium/calcium antiporter family protein	[TP0842-TP1034 (0.7696508)]
COG0530	COG0771	CBU0095	CBU0095	Sodium/calcium antiporter family protein	CBU0131	murD	UDP-N-acetylmuramoylalanine--D-glutamate ligase (EC 6.3.2.9) (UDP-N- acetylmuramoyl-L-alanyl-D-glutamate synthetase) (D-glutamic acid- adding enzyme)	[TP1034-TP0903 (0.71912634)]
COG0322	COG0353	CBU1185	uvrC	UvrABC system protein C (Protein uvrC) (Excinuclease ABC subunit C)	CBU0657	recR	Recombination protein recR	[TP0472-TP1004 (0.53674763)]
COG0188	COG0305	CBU1866	CBU1866	DNA topoisomerase IV, A subunit	CBU0868	CBU0868	Replicative DNA helicase	[TP0005-TP0058 (0.73312306)]
COG0188	COG0305	CBU0524	CBU0524	DNA gyrase, A subunit {UniProtKB/TrEMBL:Q83E13}	CBU0868	CBU0868	Replicative DNA helicase	[TP0005-TP0058 (0.73312306)]
COG1825	COG2812	CBU1840	ctc	50S ribosomal protein L25 (General stress protein CTC)	CBU0659	CBU0659	DNA polymerase III, gamma and tau subunits	[TP0372-TP1005 (0.6540257)]
COG0222	COG0530	CBU0229	rplL	50S ribosomal protein L7/L12	CBU0095	CBU0095	Sodium/calcium antiporter family protein	[TP0240-TP1034 (0.77472186)]
COG0361	COG1214	CBU1195	infA	Translation initiation factor IF-1	CBU1371	CBU1371	Protease, putative {UniProtKB/TrEMBL:Q83BW6}	[TP0097-TP0876 (0.56457245)]
COG1509	COG2812	CBU1862	CBU1862	Radical SAM domain protein	CBU0659	CBU0659	DNA polymerase III, gamma and tau subunits	[TP0121-TP1005 (0.5082704)]
COG0546	COG0739	CBU1151	CBU1151	Hydrolase, haloacid dehalogenase-like family	CBU1670	CBU1670	Lipoprotein NlpD, putative	[TP0554-TP0782 (0.73069036)]
COG0546	COG0739	CBU1151	CBU1151	Hydrolase, haloacid dehalogenase-like family	CBU0180	CBU0180	Peptidase, family M23/M37 domain protein	[TP0554-TP0782 (0.73069036)]
COG0546	COG0739	CBU0349	CBU0349	Phosphoglycolate phosphatase	CBU1670	CBU1670	Lipoprotein NlpD, putative	[TP0554-TP0782 (0.73069036)]
COG0546	COG0739	CBU0349	CBU0349	Phosphoglycolate phosphatase	CBU0180	CBU0180	Peptidase, family M23/M37 domain protein	[TP0554-TP0782 (0.73069036)]
COG0242	COG1187	CBU0993	def1	Peptide deformylase 1 (EC 3.5.1.88) (PDF 1) (Polypeptide deformylase 1)	CBU_1059	CBU_1059	Pseudouridine synthase family protein	[TP0757-TP0459 (0.5284328)]
COG0242	COG1187	CBU1879	def2	Peptide deformylase 2 (EC 3.5.1.88) (PDF 2) (Polypeptide deformylase 2)	CBU_1059	CBU_1059	Pseudouridine synthase family protein	[TP0757-TP0459 (0.5284328)]
COG0457	COG0558	CBU0547	CBU0547	TPR domain protein {UniProtKB/TrEMBL:Q83DZ1}	CBU1034	CBU1034	CDP-diacylglycerol--glycerol-3-phosphate	[TP0067-TP0730 (0.86096925)]
COG0301	COG1509	CBU1181	thiI	Thiamine biosynthesis protein thiI	CBU1862	CBU1862	Radical SAM domain protein	[TP0559-TP0121 (0.62660724)]
COG1385	COG2812	CBU1960	CBU1960	Hypothetical protein {UniProtKB/TrEMBL:Q83AE1}	CBU0659	CBU0659	DNA polymerase III, gamma and tau subunits	[TP0276-TP1005 (0.66627616)]
COG0217	COG0739	CBU1566	CBU_1566	Hypothetical UPF0082 protein CBU1566	CBU1670	CBU1670	Lipoprotein NlpD, putative	[TP0474-TP0864 (0.82349855)]
COG0217	COG0739	CBU1566	CBU_1566	Hypothetical UPF0082 protein CBU1566	CBU0180	CBU0180	Peptidase, family M23/M37 domain protein	[TP0474-TP0864 (0.82349855)]
COG0242	COG0254	CBU0993	def1	Peptide deformylase 1 (EC 3.5.1.88) (PDF 1) (Polypeptide deformylase 1)	CBU0905	rpmE	50S ribosomal protein L31	[TP0757-TP0255 (0.6434887)]
COG0242	COG0254	CBU1879	def2	Peptide deformylase 2 (EC 3.5.1.88) (PDF 2) (Polypeptide deformylase 2)	CBU0905	rpmE	50S ribosomal protein L31	[TP0757-TP0255 (0.6434887)]
COG0442	COG1466	CBU0081	CBU0081	Prolyl-tRNA synthetase {UniProtKB/TrEMBL:Q83F67}	CBU0557	CBU0557	DNA polymerase III, delta subunit	[TP0160-TP0588 (0.66563916)]
COG0305	COG0593	CBU0868	CBU0868	Replicative DNA helicase	CBU1734	CBU1734	Hypothetical protein {UniProtKB/TrEMBL:Q83AZ2}	[TP0058-TP0001 (0.9013428)]
COG0305	COG0593	CBU0868	CBU0868	Replicative DNA helicase	CBU0001	dnaA	Chromosomal replication initiator protein dnaA	[TP0058-TP0001 (0.9013428)]
COG0178	COG1197	CBU0274	CBU0274	Excinuclease ABC, A subunit	CBU1148	CBU1148	Transcription-repair coupling factor	[TP0514-TP0344 (0.9414915)]
COG0264	COG0544	CBU1385	tsf	Elongation factor Ts (EF-Ts)	CBU0737	tig	Trigger factor {UniProtKB/Swiss-Prot:Q83DJ3}	[TP0605-TP0506 (0.9100214)]
COG0495	COG1475	CBU0559	leuS	Leucyl-tRNA synthetase (EC 6.1.1.4) (Leucine--tRNA ligase) (LeuRS)	CBU1927	CBU1927	ParB-like partition protein	[TP0586-TP0271 (0.63095015)]
COG0495	COG1475	CBU0559	leuS	Leucyl-tRNA synthetase (EC 6.1.1.4) (Leucine--tRNA ligase) (LeuRS)	CBUA0036	CBUA0036	Hypothetical protein {UniProtKB/TrEMBL:Q9S6I7}	[TP0586-TP0271 (0.63095015)]
COG0099	COG0216	CBU0260	rpsM	30S ribosomal protein S13	CBU1965	prfA	Peptide chain release factor 1 (RF-1)	[TP0210-TP0051 (0.8775348)]
COG0442	COG0552	CBU0081	CBU0081	Prolyl-tRNA synthetase {UniProtKB/TrEMBL:Q83F67}	CBU1903	CBU1903	Signal recognition particle-docking protein FtsY	[TP0160-TP0578 (0.56216276)]
COG0242	COG0319	CBU0993	def1	Peptide deformylase 1 (EC 3.5.1.88) (PDF 1) (Polypeptide deformylase 1)	CBU0567	CBU_0567	UPF0054 protein CBU_0567	[TP0757-TP0650 (0.630912)]
COG0242	COG0319	CBU1879	def2	Peptide deformylase 2 (EC 3.5.1.88) (PDF 2) (Polypeptide deformylase 2)	CBU0567	CBU_0567	UPF0054 protein CBU_0567	[TP0757-TP0650 (0.630912)]
COG0178	COG0845	CBU0274	CBU0274	Excinuclease ABC, A subunit	CBU0754	CBU0754	Efflux transporter, RND family, MFP subunit	[TP0514-TP0965 (0.87363523)]
COG0178	COG0845	CBU0274	CBU0274	Excinuclease ABC, A subunit	CBU0048	CBU0048	Lipoprotein, putative {UniProtKB/TrEMBL:Q83FA0}	[TP0514-TP0965 (0.87363523)]
COG0178	COG0845	CBU0274	CBU0274	Excinuclease ABC, A subunit	CBU0803	CBU0803	Efflux transporter, RND family, MFP subunit	[TP0514-TP0965 (0.87363523)]
COG0178	COG0845	CBU0274	CBU0274	Excinuclease ABC, A subunit	CBU2040	CBU2040	Type I secretion membrane fusion protein, HlyD	[TP0514-TP0965 (0.87363523)]
COG0178	COG0845	CBU0274	CBU0274	Excinuclease ABC, A subunit	CBU1094	CBU1094	Efflux transporter, RND family, MFP subunit	[TP0514-TP0965 (0.87363523)]
COG0178	COG0845	CBU0274	CBU0274	Excinuclease ABC, A subunit	CBU1810	CBU1810	Lipoprotein, putative {UniProtKB/TrEMBL:Q83AS0}	[TP0514-TP0965 (0.87363523)]
COG0457	COG0566	CBU0547	CBU0547	TPR domain protein {UniProtKB/TrEMBL:Q83DZ1}	CBU0986	rlmB	23S rRNA (guanosine-2'-O-)-methyltransferase rlmB (EC 2.1.1.-) (23S rRNA Gm2251 2'-O-methyltransferase)	[TP0095-TP0054 (0.73981166)]
COG0465	COG0558	CBU1352	CBU1352	ATP-dependent metalloprotease FtsH	CBU1034	CBU1034	CDP-diacylglycerol--glycerol-3-phosphate	[TP0765-TP0256 (0.8653493)]
COG0024	COG0462	CBU1388	CBU1388	Methionine aminopeptidase, type I	CBU1830	prs	Ribose-phosphate pyrophosphokinase (EC 2.7.6.1) (RPPK) (Phosphoribosyl pyrophosphate synthetase) (P-Rib-PP synthetase) (PRPP synthetase)	[TP0842-TP0294 (0.8762697)]
COG0125	COG0361	CBU0499	tmk	Thymidylate kinase {UniProtKB/Swiss-Prot:Q83E35}	CBU1195	infA	Translation initiation factor IF-1	[TP0354-TP0097 (0.8382038)]
COG0319	COG0787	CBU0567	CBU_0567	UPF0054 protein CBU_0567	CBU0869	CBU0869	Alanine racemase {UniProtKB/TrEMBL:Q83D71}	[TP0650-TP0681 (0.82058704)]
COG0036	COG2001	CBU1872	CBU1872	Ribulose-phosphate 3-epimerase	CBU0115	mraZ	Protein mraZ {UniProtKB/Swiss-Prot:Q83F36}	[TP0945-TP0383 (0.685165)]
COG0457	COG0495	CBU0547	CBU0547	TPR domain protein {UniProtKB/TrEMBL:Q83DZ1}	CBU0559	leuS	Leucyl-tRNA synthetase (EC 6.1.1.4) (Leucine--tRNA ligase) (LeuRS)	[TP0067-TP0586 (0.714839)]
COG0257	COG0472	AE016828_GR_235264-235386	AAZ22629.1	Ribosomal protein L36 {UniProtKB/TrEMBL:Q4AAY2}	CBU0125	mraY	Phospho-N-acetylmuramoyl-pentapeptide-transferase (EC 2.7.8.13) (UDP- MurNAc-pentapeptide phosphotransferase)	[TP0209-TP0345 (0.64932555)]
COG0257	COG0472	AE016828_GR_235264-235386	AAZ22629.1	Ribosomal protein L36 {UniProtKB/TrEMBL:Q4AAY2}	CBU0533	CBU0533	Undecaprenyl-phosphate	[TP0209-TP0345 (0.64932555)]
COG0358	COG0457	CBU1595	CBU1595	DNA primase {UniProtKB/TrEMBL:Q83BB7}	CBU0547	CBU0547	TPR domain protein {UniProtKB/TrEMBL:Q83DZ1}	[TP0492-TP0648 (0.5111708)]
COG0301	COG0301	CBU1181	thiI	Thiamine biosynthesis protein thiI	CBU1181	thiI	Thiamine biosynthesis protein thiI	[TP0559-TP0559 (0.6965584)]
COG0795	COG1792	CBU0809	CBU0809	Membrane protein, putative	CBU1470	CBU1470	Rod shape-determining protein MreC	[TP0884-TP0498 (0.8374102)]
COG0795	COG1792	CBU0810	CBU0810	Membrane protein, putative	CBU1470	CBU1470	Rod shape-determining protein MreC	[TP0884-TP0498 (0.8374102)]
COG0608	COG1234	CBU0506	CBU0506	Single-stranded-DNA-specific exonuclease RecJ	CBU0596	CBU0596	Hypothetical protein {UniProtKB/TrEMBL:Q83DU6}	[TP0704-TP0819 (0.5844061)]
COG0024	COG0125	CBU1388	CBU1388	Methionine aminopeptidase, type I	CBU0499	tmk	Thymidylate kinase {UniProtKB/Swiss-Prot:Q83E35}	[TP0842-TP0354 (0.8096375)]
COG1077	COG1426	CBU1471	CBU1471	Rod shape-determining protein MreB	CBU1249	CBU1249	DNA-binding protein, putative	[TP0497-TP0334 (0.739115)]
COG0257	COG0779	AE016828_GR_235264-235386	AAZ22629.1	Ribosomal protein L36 {UniProtKB/TrEMBL:Q4AAY2}	CBU1434	CBU_1434	Hypothetical UPF0090 protein CBU1434	[TP0209-TP0893 (0.7461857)]
COG0457	COG0845	CBU0547	CBU0547	TPR domain protein {UniProtKB/TrEMBL:Q83DZ1}	CBU2040	CBU2040	Type I secretion membrane fusion protein, HlyD	[TP0648-TP0965 (0.54118866)]
COG0457	COG0845	CBU0547	CBU0547	TPR domain protein {UniProtKB/TrEMBL:Q83DZ1}	CBU0754	CBU0754	Efflux transporter, RND family, MFP subunit	[TP0648-TP0965 (0.54118866)]
COG0457	COG0845	CBU0547	CBU0547	TPR domain protein {UniProtKB/TrEMBL:Q83DZ1}	CBU1094	CBU1094	Efflux transporter, RND family, MFP subunit	[TP0648-TP0965 (0.54118866)]
COG0457	COG0845	CBU0547	CBU0547	TPR domain protein {UniProtKB/TrEMBL:Q83DZ1}	CBU0048	CBU0048	Lipoprotein, putative {UniProtKB/TrEMBL:Q83FA0}	[TP0648-TP0965 (0.54118866)]
COG0457	COG0845	CBU0547	CBU0547	TPR domain protein {UniProtKB/TrEMBL:Q83DZ1}	CBU1810	CBU1810	Lipoprotein, putative {UniProtKB/TrEMBL:Q83AS0}	[TP0648-TP0965 (0.54118866)]
COG0457	COG0845	CBU0547	CBU0547	TPR domain protein {UniProtKB/TrEMBL:Q83DZ1}	CBU0803	CBU0803	Efflux transporter, RND family, MFP subunit	[TP0648-TP0965 (0.54118866)]
COG0782	COG1057	CBU1280	CBU1280	Transcription elongation factor GreA	CBU0556	CBU0556	Nicotinate-nucleotide adenylyltransferase	[TP0019-TP0741 (0.75909394)]
COG0012	COG0188	CBU1842	CBU1842	GTP-binding protein YchF	CBU1866	CBU1866	DNA topoisomerase IV, A subunit	[TP0124-TP0005 (0.7149395)]
COG0012	COG0188	CBU1842	CBU1842	GTP-binding protein YchF	CBU0524	CBU0524	DNA gyrase, A subunit {UniProtKB/TrEMBL:Q83E13}	[TP0124-TP0005 (0.7149395)]
COG0530	COG0621	CBU0095	CBU0095	Sodium/calcium antiporter family protein	CBU0569	CBU0569	Hypothetical protein {UniProtKB/TrEMBL:Q83DX3}	[TP1034-TP0269 (0.7081234)]
COG0462	COG0492	CBU1830	prs	Ribose-phosphate pyrophosphokinase (EC 2.7.6.1) (RPPK) (Phosphoribosyl pyrophosphate synthetase) (P-Rib-PP synthetase) (PRPP synthetase)	CBU0716	CBU0716	Pyridine nucleotide-disulfide oxidoreductase	[TP0294-TP0814 (0.8323514)]
COG0462	COG0492	CBU1830	prs	Ribose-phosphate pyrophosphokinase (EC 2.7.6.1) (RPPK) (Phosphoribosyl pyrophosphate synthetase) (P-Rib-PP synthetase) (PRPP synthetase)	CBU1193	trxB	Thioredoxin reductase (EC 1.8.1.9) (TRXR)	[TP0294-TP0814 (0.8323514)]
COG0124	COG0254	CBU1248	hisS	Histidyl-tRNA synthetase (EC 6.1.1.21) (Histidine--tRNA ligase) (HisRS)	CBU0905	rpmE	50S ribosomal protein L31	[TP0641-TP0255 (0.65973145)]
COG0178	COG0272	CBU0274	CBU0274	Excinuclease ABC, A subunit	CBU0542	CBU0542	DNA ligase, NAD-dependent	[TP0514-TP0634 (0.7537598)]
COG1135	COG1466	CBU0107	CBU0107	ABC transporter, ATP-binding protein	CBU0557	CBU0557	DNA polymerase III, delta subunit	[TP0120-TP0588 (0.7896185)]
COG1192	COG2214	CBUA0037	CBUA0037	Similarity to SOPA_ECOLI sopa protein	CBU1123	cbpA	Curved DNA-binding protein	[TP0272-TP0843 (0.8210422)]
COG1192	COG2214	CBU1926	CBU1926	Sporulation initiation inhibitor protein soj	CBU1123	cbpA	Curved DNA-binding protein	[TP0272-TP0843 (0.8210422)]
COG0608	COG1159	CBU0506	CBU0506	Single-stranded-DNA-specific exonuclease RecJ	CBU1502	era	GTP-binding protein era homolog	[TP0704-TP0541 (0.7586372)]
COG0566	COG1589	CBU0986	rlmB	23S rRNA (guanosine-2'-O-)-methyltransferase rlmB (EC 2.1.1.-) (23S rRNA Gm2251 2'-O-methyltransferase)	CBU0138	CBU0138	Cell division protein FtsQ	[TP0109-TP0388 (0.8512026)]
COG0124	COG0546	CBU1248	hisS	Histidyl-tRNA synthetase (EC 6.1.1.21) (Histidine--tRNA ligase) (HisRS)	CBU1151	CBU1151	Hydrolase, haloacid dehalogenase-like family	[TP0641-TP0554 (0.5196431)]
COG0124	COG0546	CBU1248	hisS	Histidyl-tRNA synthetase (EC 6.1.1.21) (Histidine--tRNA ligase) (HisRS)	CBU0349	CBU0349	Phosphoglycolate phosphatase	[TP0641-TP0554 (0.5196431)]
COG0457	COG1234	CBU0547	CBU0547	TPR domain protein {UniProtKB/TrEMBL:Q83DZ1}	CBU0596	CBU0596	Hypothetical protein {UniProtKB/TrEMBL:Q83DU6}	[TP0095-TP0819 (0.5178716)]
COG0257	COG0773	AE016828_GR_235264-235386	AAZ22629.1	Ribosomal protein L36 {UniProtKB/TrEMBL:Q4AAY2}	CBU0136	murC	UDP-N-acetylmuramate--L-alanine ligase (EC 6.3.2.8) (UDP-N- acetylmuramoyl-L-alanine synthetase)	[TP0209-TP0341 (0.6926446)]
COG0257	COG0681	AE016828_GR_235264-235386	AAZ22629.1	Ribosomal protein L36 {UniProtKB/TrEMBL:Q4AAY2}	CBU1504	CBU1504	Signal peptidase I {UniProtKB/TrEMBL:Q83BK4}	[TP0209-TP0926 (0.69083804)]
COG0257	COG0681	AE016828_GR_235264-235386	AAZ22629.1	Ribosomal protein L36 {UniProtKB/TrEMBL:Q4AAY2}	CBU1099	CBU1099	Signal peptidase I {UniProtKB/TrEMBL:Q83CL5}	[TP0209-TP0926 (0.69083804)]
COG0528	COG4591	CBU1384	CBU1384	Uridylate kinase {UniProtKB/TrEMBL:Q83BV3}	CBU1001	CBU1001	Lipoprotein ABC transporter, permease protein,	[TP0099-TP0580 (0.8561369)]
COG0228	COG0546	CBU0445	rpsP	30S ribosomal protein S16	CBU1151	CBU1151	Hydrolase, haloacid dehalogenase-like family	[TP0905-TP0554 (0.5352583)]
COG0228	COG0546	CBU0445	rpsP	30S ribosomal protein S16	CBU0349	CBU0349	Phosphoglycolate phosphatase	[TP0905-TP0554 (0.5352583)]
COG0770	COG2001	CBU0124	CBU0124	UDP-N-acetylmuramoylalanyl-D-glutamyl-2,	CBU0115	mraZ	Protein mraZ {UniProtKB/Swiss-Prot:Q83F36}	[TP0386-TP0383 (0.8315325)]
COG0249	COG0546	CBU1056	mutS	DNA mismatch repair protein mutS	CBU1151	CBU1151	Hydrolase, haloacid dehalogenase-like family	[TP0328-TP0554 (0.5196431)]
COG0249	COG0546	CBU1056	mutS	DNA mismatch repair protein mutS	CBU0349	CBU0349	Phosphoglycolate phosphatase	[TP0328-TP0554 (0.5196431)]
COG0162	COG2834	CBU0181	tyrS	Tyrosyl-tRNA synthetase (EC 6.1.1.1) (Tyrosine--tRNA ligase) (TyrRS)	CBU1190	lolA	Outer-membrane lipoprotein carrier protein precursor	[TP0834-TP0333 (0.5313641)]
COG0342	COG0546	CBU1142	CBU1142	Protein-export membrane protein SecD	CBU0349	CBU0349	Phosphoglycolate phosphatase	[TP0410-TP0554 (0.6160348)]
COG0342	COG0546	CBU1142	CBU1142	Protein-export membrane protein SecD	CBU1151	CBU1151	Hydrolase, haloacid dehalogenase-like family	[TP0410-TP0554 (0.6160348)]
COG0227	COG0492	CBU0291	rpmB	50S ribosomal protein L28	CBU0716	CBU0716	Pyridine nucleotide-disulfide oxidoreductase	[TP0362-TP0814 (0.801083)]
COG0227	COG0492	CBU0291	rpmB	50S ribosomal protein L28	CBU1193	trxB	Thioredoxin reductase (EC 1.8.1.9) (TRXR)	[TP0362-TP0814 (0.801083)]
COG0051	COG1192	CBU0237	rpsJ	30S ribosomal protein S10	CBU1926	CBU1926	Sporulation initiation inhibitor protein soj	[TP0188-TP0272 (0.7732025)]
COG0051	COG1192	CBU0237	rpsJ	30S ribosomal protein S10	CBUA0037	CBUA0037	Similarity to SOPA_ECOLI sopa protein	[TP0188-TP0272 (0.7732025)]
COG0249	COG0457	CBU1056	mutS	DNA mismatch repair protein mutS	CBU0547	CBU0547	TPR domain protein {UniProtKB/TrEMBL:Q83DZ1}	[TP0328-TP0095 (0.63719666)]
COG0442	COG0459	CBU0081	CBU0081	Prolyl-tRNA synthetase {UniProtKB/TrEMBL:Q83F67}	CBU1718	groL	60 kDa chaperonin (Protein Cpn60) (groEL protein) (Heat shock protein B)	[TP0160-TP0030 (0.7719589)]
COG0255	COG1354	CBU0246	rpmC	50S ribosomal protein L29	CBU1061	scpA	Segregation and condensation protein A	[TP0197-TP0691 (0.70609456)]
COG0217	COG0481	CBU1566	CBU_1566	Hypothetical UPF0082 protein CBU1566	CBU1505	lepA	GTP-binding protein lepA	[TP0474-TP0510 (0.76600474)]
COG0178	COG0357	CBU0274	CBU0274	Excinuclease ABC, A subunit	CBU1925	gidB	Methyltransferase gidB (EC 2.1.-.-) (Glucose-inhibited division protein B)	[TP0514-TP0946 (0.8569251)]
COG0330	COG0772	CBU1482	CBU1482	SPFH domain/Band 7 family domain protein	CBU0549	CBU0549	Rod shape-determining protein RodA	[TP0113-TP0501 (0.70068353)]
COG0330	COG0772	CBU1482	CBU1482	SPFH domain/Band 7 family domain protein	CBU0132	CBU0132	Cell division protein FtsW	[TP0113-TP0501 (0.70068353)]
COG1109	COG1488	CBU0294	CBU0294	Phosphomannomutase {UniProtKB/TrEMBL:Q83EM3}	CBU1035	CBU1035	Nicotinate phosphoribosyltransferase, putative	[TP0413-TP0628 (0.6598422)]
COG1109	COG1488	CBU1350	glmM	Phosphoglucosamine mutase (EC 5.4.2.10)	CBU1035	CBU1035	Nicotinate phosphoribosyltransferase, putative	[TP0413-TP0628 (0.6598422)]
COG1214	COG1509	CBU1371	CBU1371	Protease, putative {UniProtKB/TrEMBL:Q83BW6}	CBU1862	CBU1862	Radical SAM domain protein	[TP0876-TP0121 (0.53793955)]
COG0465	COG2891	CBU1352	CBU1352	ATP-dependent metalloprotease FtsH	CBU1469	CBU1469	Rod shape-determining protein MreD	[TP0330-TP0499 (0.74372905)]
COG0143	COG0217	CBU1695	metG	Methionyl-tRNA synthetase (EC 6.1.1.10) (Methionine--tRNA ligase) (MetRS)	CBU1566	CBU_1566	Hypothetical UPF0082 protein CBU1566	[TP0798-TP0474 (0.7790581)]
COG0357	COG0442	CBU1925	gidB	Methyltransferase gidB (EC 2.1.-.-) (Glucose-inhibited division protein B)	CBU0081	CBU0081	Prolyl-tRNA synthetase {UniProtKB/TrEMBL:Q83F67}	[TP0946-TP0160 (0.6515529)]
COG0290	COG0724	CBU1325	infC	Translation initiation factor IF-3	CBU1183	CBU1183	Nucleic acid binding domain protein	[TP0850-TP0356 (0.81817394)]
COG0564	COG1200	AE016828_GR_428111-429037	AAZ22625.1	Ribosomal large subunit pseudouridine synthase C	CBU0305	CBU0305	ATP-dependent DNA helicase RecG	[TP0339-TP0687 (0.85149276)]
COG0564	COG1200	AE016828_GR_700077-701048	AAZ22628.1	Ribosomal large subunit pseudouridine synthase D	CBU0305	CBU0305	ATP-dependent DNA helicase RecG	[TP0339-TP0687 (0.85149276)]
COG0457	COG2812	CBU0547	CBU0547	TPR domain protein {UniProtKB/TrEMBL:Q83DZ1}	CBU0659	CBU0659	DNA polymerase III, gamma and tau subunits	[TP0067-TP1005 (0.5652097)]
COG0457	COG1396	CBU0547	CBU0547	TPR domain protein {UniProtKB/TrEMBL:Q83DZ1}	CBU0960	CBU0960	DNA-binding protein {UniProtKB/TrEMBL:Q83CZ1}	[TP0648-TP0461 (0.6214171)]
COG0457	COG1396	CBU0547	CBU0547	TPR domain protein {UniProtKB/TrEMBL:Q83DZ1}	CBUA0001	CBUA0001	Orf 152b {UniProtKB/TrEMBL:Q45956}	[TP0648-TP0461 (0.6214171)]
COG0237	COG1493	CBU0152	coaE	Dephospho-CoA kinase (EC 2.7.1.24) (Dephosphocoenzyme A kinase)	CBU0744	CBU0744	Hpr(Ser) kinase/phosphatase	[TP0296-TP0591 (0.7885255)]
COG0124	COG0124	CBU1248	hisS	Histidyl-tRNA synthetase (EC 6.1.1.21) (Histidine--tRNA ligase) (HisRS)	CBU1248	hisS	Histidyl-tRNA synthetase (EC 6.1.1.21) (Histidine--tRNA ligase) (HisRS)	[TP0641-TP0641 (0.67365265)]
COG0768	COG0815	CBU0550	CBU0550	Penicillin-binding protein 2	CBU0564	lnt	Apolipoprotein N-acyltransferase (EC 2.3.1.-) (ALP N-acyltransferase)	[TP0500-TP0252 (0.87159187)]
COG0768	COG0815	CBU0118	CBU0118	Penicillin-binding protein 3	CBU0564	lnt	Apolipoprotein N-acyltransferase (EC 2.3.1.-) (ALP N-acyltransferase)	[TP0500-TP0252 (0.87159187)]
COG0012	COG0608	CBU1842	CBU1842	GTP-binding protein YchF	CBU0506	CBU0506	Single-stranded-DNA-specific exonuclease RecJ	[TP0124-TP0704 (0.626838)]
COG1214	COG1773	CBU1371	CBU1371	Protease, putative {UniProtKB/TrEMBL:Q83BW6}	CBU1881	CBU1881	Rubredoxin {UniProtKB/TrEMBL:Q83AK4}	[TP0876-TP0991 (0.57776016)]
COG0739	COG0773	CBU0180	CBU0180	Peptidase, family M23/M37 domain protein	CBU0136	murC	UDP-N-acetylmuramate--L-alanine ligase (EC 6.3.2.8) (UDP-N- acetylmuramoyl-L-alanine synthetase)	[TP0782-TP0341 (0.8145237)]
COG0739	COG0773	CBU1670	CBU1670	Lipoprotein NlpD, putative	CBU0136	murC	UDP-N-acetylmuramate--L-alanine ligase (EC 6.3.2.8) (UDP-N- acetylmuramoyl-L-alanine synthetase)	[TP0782-TP0341 (0.8145237)]
COG0050	COG0457	CBU0223	CBU0223	Translation elongation factor Tu	CBU0547	CBU0547	TPR domain protein {UniProtKB/TrEMBL:Q83DZ1}	[TP0187-TP0067 (0.7854602)]
COG0050	COG0457	CBU0236	CBU0236	Translation elongation factor Tu	CBU0547	CBU0547	TPR domain protein {UniProtKB/TrEMBL:Q83DZ1}	[TP0187-TP0067 (0.7854602)]
COG0301	COG0457	CBU1181	thiI	Thiamine biosynthesis protein thiI	CBU0547	CBU0547	TPR domain protein {UniProtKB/TrEMBL:Q83DZ1}	[TP0559-TP0095 (0.76004404), TP0559-TP0067 (0.65738976)]
COG0257	COG0564	AE016828_GR_235264-235386	AAZ22629.1	Ribosomal protein L36 {UniProtKB/TrEMBL:Q4AAY2}	AE016828_GR_428111-429037	AAZ22625.1	Ribosomal large subunit pseudouridine synthase C	[TP0209-TP0154 (0.634929)]
COG0257	COG0564	AE016828_GR_235264-235386	AAZ22629.1	Ribosomal protein L36 {UniProtKB/TrEMBL:Q4AAY2}	AE016828_GR_700077-701048	AAZ22628.1	Ribosomal large subunit pseudouridine synthase D	[TP0209-TP0154 (0.634929)]
COG0457	COG1187	CBU0547	CBU0547	TPR domain protein {UniProtKB/TrEMBL:Q83DZ1}	CBU_1059	CBU_1059	Pseudouridine synthase family protein	[TP0067-TP0459 (0.6360361)]
COG0210	COG0305	CBU2054	CBU2054	DNA helicase II {UniProtKB/TrEMBL:Q83A56}	CBU0868	CBU0868	Replicative DNA helicase	[TP0102-TP0058 (0.8842861)]
COG0621	COG0739	CBU0569	CBU0569	Hypothetical protein {UniProtKB/TrEMBL:Q83DX3}	CBU0180	CBU0180	Peptidase, family M23/M37 domain protein	[TP0269-TP0702 (0.8475093)]
COG0621	COG0739	CBU0569	CBU0569	Hypothetical protein {UniProtKB/TrEMBL:Q83DX3}	CBU1670	CBU1670	Lipoprotein NlpD, putative	[TP0269-TP0702 (0.8475093)]
COG0257	COG1057	AE016828_GR_235264-235386	AAZ22629.1	Ribosomal protein L36 {UniProtKB/TrEMBL:Q4AAY2}	CBU0556	CBU0556	Nicotinate-nucleotide adenylyltransferase	[TP0209-TP0741 (0.64932555)]
