# Supplementary material for: The Binary Protein Interactome of Treponema pallidum – The Syphilis Spirochete
Source: PLoS One. 2008 May 28;3(5):e2292. doi: 10.1371/journal.pone.0002292 (PMC2386257; doi:10.1371/journal.pone.0002292)
Supplement: Data S1 — Predicted protein-protein interactions based on our Treponema pallidum data; zip archive containing 372 files with one file per species. (6.09 MB ZIP) [file pone.0002292.s006.zip › bacteria/Cyanobacterium_Yellowstone_A.tab]

331114 Cyanobacterium Yellowstone A
COG A	COG B	Locus Id A	Preferred Name(s) A	Annotation A	Locus Id B	Preferred Name(s) B	Annotation B	T. pallidum interaction
COG0608	COG0817	CYA_1120	CYA_1120	single-stranded-DNA-specific exonuclease RecJ	CYA_1905	ruvC	crossover junction endodeoxyribonuclease RuvC	[TP0704-TP0517 (0.81382185)]
COG0608	COG0817	CYA_2826	CYA_2826	single-stranded-DNA-specific exonuclease RecJ	CYA_1905	ruvC	crossover junction endodeoxyribonuclease RuvC	[TP0704-TP0517 (0.81382185)]
COG0617	COG0860	CYA_1032	CYA_1032	polyA polymerase family protein	CYA_2181	CYA_2181	N-acetylmuramoyl-L-alanine amidase	[TP0270-TP0247 (0.76828843)]
COG0201	COG0550	CYA_1160	secY	preprotein translocase, SecY subunit	CYA_0561	topA	DNA topoisomerase I	[TP0208-TP0394 (0.8044664)]
COG0768	COG2812	CYA_1072	CYA_1072	penicillin-binding protein	CYA_0563	dnaX	DNA polymerase III, subunits gamma and tau	[TP0500-TP1005 (0.655462)]
COG0768	COG2812	CYA_0939	CYA_0939	penicillin-binding protein	CYA_0563	dnaX	DNA polymerase III, subunits gamma and tau	[TP0500-TP1005 (0.655462)]
COG0180	COG0564	CYA_1340	trpS	tryptophanyl-tRNA synthetase	CYA_0740	CYA_0740	pseudouridine synthase, RluA family	[TP0632-TP0339 (0.7885255)]
COG0090	COG0223	CYA_1175	rplB	ribosomal protein L2	CYA_1691	fmt	methionyl-tRNA formyltransferase	[TP0192-TP0756 (0.8610547)]
COG0632	COG2255	CYA_0490	ruvA	Holliday junction DNA helicase RuvA	CYA_1850	CYA_1850	Holliday junction DNA helicase RuvB	[TP0543-TP0162 (0.9659884)]
COG0632	COG2255	CYA_0490	ruvA	Holliday junction DNA helicase RuvA	CYA_1812	CYA_1812	Holliday junction DNA helicase RuvB	[TP0543-TP0162 (0.9659884)]
COG0462	COG0817	CYA_2887	prs	ribose-phosphate pyrophosphokinase	CYA_1905	ruvC	crossover junction endodeoxyribonuclease RuvC	[TP0294-TP0517 (0.54911256)]
COG0257	COG0577	CYA_1454	rpmJ	ribosomal protein L36	CYA_1621	macB	macrolide ABC transporter, permease protein	[TP0209-TP0962 (0.5903608)]
COG0257	COG0577	CYA_1454	rpmJ	ribosomal protein L36	CYA_1878	devC	probable glycolipid ABC exporter (DevE) family,	[TP0209-TP0962 (0.5903608)]
COG0457	COG1653	CYA_2079	CYA_2079	tetratricopeptide repeat protein	CYA_2785	ugpB	glycerol-3-phosphate ABC transporter,	[TP0067-TP0074 (0.6656524)]
COG0457	COG1653	CYA_2128	CYA_2128	tetratricopeptide repeat protein	CYA_2785	ugpB	glycerol-3-phosphate ABC transporter,	[TP0067-TP0074 (0.6656524)]
COG0457	COG1653	CYA_1726	CYA_1726	tetratricopeptide repeat protein	CYA_2785	ugpB	glycerol-3-phosphate ABC transporter,	[TP0067-TP0074 (0.6656524)]
COG0457	COG1653	CYA_1255	CYA_1255	hypothetical protein	CYA_2785	ugpB	glycerol-3-phosphate ABC transporter,	[TP0067-TP0074 (0.6656524)]
COG0457	COG1653	CYA_0594	CYA_0594	TPR repeat protein	CYA_2785	ugpB	glycerol-3-phosphate ABC transporter,	[TP0067-TP0074 (0.6656524)]
COG0457	COG1653	CYA_2333	CYA_2333	protein kinase domain/TPR repeat protein	CYA_2785	ugpB	glycerol-3-phosphate ABC transporter,	[TP0067-TP0074 (0.6656524)]
COG0457	COG1653	CYA_1393	CYA_1393	TPR repeat protein	CYA_2785	ugpB	glycerol-3-phosphate ABC transporter,	[TP0067-TP0074 (0.6656524)]
COG0457	COG1653	CYA_2006	CYA_2006	tetratricopeptide repeat protein	CYA_2785	ugpB	glycerol-3-phosphate ABC transporter,	[TP0067-TP0074 (0.6656524)]
COG0457	COG1653	CYA_1700	CYA_1700	tetratricopeptide repeat protein	CYA_2785	ugpB	glycerol-3-phosphate ABC transporter,	[TP0067-TP0074 (0.6656524)]
COG0457	COG1653	CYA_2651	CYA_2651	TPR repeat protein	CYA_2785	ugpB	glycerol-3-phosphate ABC transporter,	[TP0067-TP0074 (0.6656524)]
COG0222	COG0802	CYA_1784	rplL	ribosomal protein L7/L12	CYA_1090	CYA_1090	conserved hypothetical protein TIGR00150	[TP0240-TP0875 (0.8481433)]
COG0495	COG1214	CYA_1256	leuS	leucyl-tRNA synthetase	CYA_1273	CYA_1273	glycoprotease family protein	[TP0586-TP0876 (0.5571989)]
COG0192	COG0592	CYA_1186	metK	S-adenosylmethionine synthetase	CYA_1647	dnaN	DNA polymerase III, beta subunit	[TP0794-TP0002 (0.8412751)]
COG0360	COG0616	CYA_2875	rpsF	ribosomal protein S6	CYA_1928	CYA_1928	peptidase S49 (protease IV) family,	[TP0063-TP0997 (0.6657489)]
COG0360	COG0616	CYA_2875	rpsF	ribosomal protein S6	CYA_0919	CYA_0919	signal peptide peptidase SppA, 36K type	[TP0063-TP0997 (0.6657489)]
COG0360	COG0616	CYA_2875	rpsF	ribosomal protein S6	CYA_1463	CYA_1463	signal peptide peptidase SppA, 36K type	[TP0063-TP0997 (0.6657489)]
COG0125	COG0457	CYA_2830	tmk	thymidylate kinase	CYA_0594	CYA_0594	TPR repeat protein	[TP0354-TP0648 (0.5206915)]
COG0125	COG0457	CYA_2830	tmk	thymidylate kinase	CYA_1393	CYA_1393	TPR repeat protein	[TP0354-TP0648 (0.5206915)]
COG0125	COG0457	CYA_2830	tmk	thymidylate kinase	CYA_2651	CYA_2651	TPR repeat protein	[TP0354-TP0648 (0.5206915)]
COG0125	COG0457	CYA_2830	tmk	thymidylate kinase	CYA_2079	CYA_2079	tetratricopeptide repeat protein	[TP0354-TP0648 (0.5206915)]
COG0125	COG0457	CYA_2830	tmk	thymidylate kinase	CYA_2128	CYA_2128	tetratricopeptide repeat protein	[TP0354-TP0648 (0.5206915)]
COG0125	COG0457	CYA_2830	tmk	thymidylate kinase	CYA_1255	CYA_1255	hypothetical protein	[TP0354-TP0648 (0.5206915)]
COG0125	COG0457	CYA_2830	tmk	thymidylate kinase	CYA_1726	CYA_1726	tetratricopeptide repeat protein	[TP0354-TP0648 (0.5206915)]
COG0125	COG0457	CYA_2830	tmk	thymidylate kinase	CYA_2006	CYA_2006	tetratricopeptide repeat protein	[TP0354-TP0648 (0.5206915)]
COG0125	COG0457	CYA_2830	tmk	thymidylate kinase	CYA_2333	CYA_2333	protein kinase domain/TPR repeat protein	[TP0354-TP0648 (0.5206915)]
COG0125	COG0457	CYA_2830	tmk	thymidylate kinase	CYA_1700	CYA_1700	tetratricopeptide repeat protein	[TP0354-TP0648 (0.5206915)]
COG0802	COG0860	CYA_1090	CYA_1090	conserved hypothetical protein TIGR00150	CYA_2181	CYA_2181	N-acetylmuramoyl-L-alanine amidase	[TP0875-TP0247 (0.90700364)]
COG0495	COG0761	CYA_1256	leuS	leucyl-tRNA synthetase	CYA_1148	ispH	4-hydroxy-3-methylbut-2-enyl diphosphate	[TP0586-TP0547 (0.63095015)]
COG0820	COG2812	CYA_2570	CYA_2570	radical SAM enzyme, Cfr family	CYA_0563	dnaX	DNA polymerase III, subunits gamma and tau	[TP0068-TP1005 (0.60435057)]
COG0577	COG0845	CYA_1621	macB	macrolide ABC transporter, permease protein	CYA_1620	CYA_1620	efflux transporter, RND family, MFP subunit	[TP0963-TP0965 (0.93032813)]
COG0577	COG0845	CYA_1878	devC	probable glycolipid ABC exporter (DevE) family,	CYA_0435	CYA_0435	efflux transporter, RND family, MFP subunit	[TP0963-TP0965 (0.93032813)]
COG0577	COG0845	CYA_1621	macB	macrolide ABC transporter, permease protein	CYA_2187	CYA_2187	efflux transporter, RND family, MFP subunit	[TP0963-TP0965 (0.93032813)]
COG0577	COG0845	CYA_1878	devC	probable glycolipid ABC exporter (DevE) family,	CYA_1877	CYA_1877	transporter, membrane fusion protein (MFP)	[TP0963-TP0965 (0.93032813)]
COG0577	COG0845	CYA_1621	macB	macrolide ABC transporter, permease protein	CYA_0435	CYA_0435	efflux transporter, RND family, MFP subunit	[TP0963-TP0965 (0.93032813)]
COG0577	COG0845	CYA_1878	devC	probable glycolipid ABC exporter (DevE) family,	CYA_2187	CYA_2187	efflux transporter, RND family, MFP subunit	[TP0963-TP0965 (0.93032813)]
COG0577	COG0845	CYA_1621	macB	macrolide ABC transporter, permease protein	CYA_1877	CYA_1877	transporter, membrane fusion protein (MFP)	[TP0963-TP0965 (0.93032813)]
COG0577	COG0845	CYA_1878	devC	probable glycolipid ABC exporter (DevE) family,	CYA_1620	CYA_1620	efflux transporter, RND family, MFP subunit	[TP0963-TP0965 (0.93032813)]
COG0234	COG1200	CYA_1406	groS	chaperonin, 10 kDa	CYA_2013	recG	ATP-dependent DNA helicase RecG	[TP1013-TP0687 (0.84594196)]
COG1432	COG1480	CYA_0464	CYA_0464	conserved hypothetical protein	CYA_1074	CYA_1074	HDIG domain protein	[TP0894-TP0651 (0.5289239)]
COG1432	COG1480	CYA_0583	CYA_0583	conserved hypothetical protein	CYA_1074	CYA_1074	HDIG domain protein	[TP0894-TP0651 (0.5289239)]
COG0257	COG1253	CYA_1454	rpmJ	ribosomal protein L36	CYA_1003	CYA_1003	putative transporter, HlyC/CorC (HCC) family	[TP0209-TP0027 (0.74441797)]
COG0060	COG0681	CYA_1703	ileS	isoleucyl-tRNA synthetase	CYA_2275	lepB	signal peptidase I	[TP0452-TP0185 (0.79878455)]
COG0558	COG2239	CYA_1904	pgsA	CDP-diacylglycerol--glycerol-3-phosphate	CYA_0675	CYA_0675	magnesium transporter	[TP0256-TP0917 (0.6007029)]
COG0558	COG2239	CYA_1904	pgsA	CDP-diacylglycerol--glycerol-3-phosphate	CYA_1693	CYA_1693	magnesium transporter	[TP0256-TP0917 (0.6007029)]
COG0459	COG2236	CYA_0332	CYA_0332	chaperonin GroEL	CYA_1006	CYA_1006	putative purine phosphoribosyltransferase	[TP0030-TP0050 (0.733236)]
COG0459	COG2236	CYA_1407	CYA_1407	chaperonin GroEL	CYA_1006	CYA_1006	putative purine phosphoribosyltransferase	[TP0030-TP0050 (0.733236)]
COG0593	COG1077	CYA_0001	dnaA	chromosomal replication initiator protein DnaA	CYA_0368	mreB	rod shape-determining protein	[TP0001-TP0497 (0.678435)]
COG0249	COG0357	CYA_2035	mutS	DNA mismatch repair protein MutS	CYA_1675	gidB	methyltransferase GidB	[TP0328-TP0946 (0.7367136)]
COG0658	COG1187	CYA_1316	CYA_1316	DNA internalization competence protein,	CYA_0773	CYA_0773	RNA pseudouridine synthase family protein	[TP0336-TP0459 (0.6079956)]
COG0658	COG1187	CYA_1316	CYA_1316	DNA internalization competence protein,	CYA_2627	CYA_2627	RNA pseudouridine synthase family protein	[TP0336-TP0459 (0.6079956)]
COG0465	COG0465	CYA_0004	CYA_0004	metalloprotease, ATP-dependent, FtsH family	CYA_2751	hflB	cell division protein FtsH	[TP0330-TP0330 (0.73856413)]
COG0465	COG0465	CYA_2751	hflB	cell division protein FtsH	CYA_0004	CYA_0004	metalloprotease, ATP-dependent, FtsH family	[TP0330-TP0330 (0.73856413)]
COG0465	COG0465	CYA_0004	CYA_0004	metalloprotease, ATP-dependent, FtsH family	CYA_0004	CYA_0004	metalloprotease, ATP-dependent, FtsH family	[TP0330-TP0330 (0.73856413)]
COG0465	COG0465	CYA_2751	hflB	cell division protein FtsH	CYA_2751	hflB	cell division protein FtsH	[TP0330-TP0330 (0.73856413)]
COG0860	COG1192	CYA_2181	CYA_2181	N-acetylmuramoyl-L-alanine amidase	CYA_1561	CYA_1561	putative chromosome partitioning protein ParA	[TP0247-TP0272 (0.7527567)]
COG0860	COG1192	CYA_2181	CYA_2181	N-acetylmuramoyl-L-alanine amidase	CYA_0448	CYA_0448	CobQ/CobB/MinD/ParA nucleotide binding domain	[TP0247-TP0272 (0.7527567)]
COG0242	COG0272	CYA_0120	CYA_0120	peptide deformylase	CYA_0803	ligA	DNA ligase, NAD-dependent	[TP0757-TP0634 (0.68197167)]
COG0242	COG0272	CYA_0278	CYA_0278	peptide deformylase	CYA_0803	ligA	DNA ligase, NAD-dependent	[TP0757-TP0634 (0.68197167)]
COG0265	COG0817	CYA_2755	CYA_2755	peptidase, S1C (protease Do) family	CYA_1905	ruvC	crossover junction endodeoxyribonuclease RuvC	[TP0773-TP0517 (0.5118523)]
COG0265	COG0817	CYA_2229	CYA_2229	peptidase, S1C (protease Do) family	CYA_1905	ruvC	crossover junction endodeoxyribonuclease RuvC	[TP0773-TP0517 (0.5118523)]
COG0187	COG0358	CYA_1523	gyrB	DNA gyrase, B subunit	CYA_2329	dnaG	DNA primase	[TP1006-TP0492 (0.55112576)]
COG1154	COG2812	CYA_1701	dxs	1-deoxy-D-xylulose-5-phosphate synthase	CYA_0563	dnaX	DNA polymerase III, subunits gamma and tau	[TP0824-TP1005 (0.68180764)]
COG0237	COG0552	CYA_0565	coaE	dephospho-CoA kinase	CYA_0759	ftsY	signal recognition particle-docking protein	[TP0296-TP0578 (0.7885255)]
COG0080	COG0265	CYA_1779	rplK	ribosomal protein L11	CYA_2755	CYA_2755	peptidase, S1C (protease Do) family	[TP0237-TP0773 (0.6164146)]
COG0080	COG0265	CYA_1779	rplK	ribosomal protein L11	CYA_2229	CYA_2229	peptidase, S1C (protease Do) family	[TP0237-TP0773 (0.6164146)]
COG0783	COG1079	CYA_2464	CYA_2464	dps protein	CYA_1581	CYA_1581	carbohydrate ABC transporter-2 (CUT2) family,	[TP1038-TP0302 (0.79878455)]
COG0783	COG1079	CYA_2125	dps	dps protein	CYA_1581	CYA_1581	carbohydrate ABC transporter-2 (CUT2) family,	[TP1038-TP0302 (0.79878455)]
COG0783	COG1079	CYA_1831	dpsA	nutrient-stress induced DNA binding protein	CYA_1581	CYA_1581	carbohydrate ABC transporter-2 (CUT2) family,	[TP1038-TP0302 (0.79878455)]
COG2812	COG2812	CYA_0563	dnaX	DNA polymerase III, subunits gamma and tau	CYA_0563	dnaX	DNA polymerase III, subunits gamma and tau	[TP1005-TP1005 (0.52391654)]
COG1466	COG1847	CYA_1511	holA	DNA polymerase III, delta subunit	CYA_1786	CYA_1786	R3H domain protein	[TP0588-TP0948 (0.74372905)]
COG0223	COG0234	CYA_1691	fmt	methionyl-tRNA formyltransferase	CYA_1406	groS	chaperonin, 10 kDa	[TP0756-TP1013 (0.64276713)]
COG0036	COG1653	CYA_0084	rpe	ribulose-phosphate 3-epimerase	CYA_2785	ugpB	glycerol-3-phosphate ABC transporter,	[TP0945-TP0074 (0.654426)]
COG0357	COG0459	CYA_1675	gidB	methyltransferase GidB	CYA_1407	CYA_1407	chaperonin GroEL	[TP0946-TP0030 (0.68326145)]
COG0357	COG0459	CYA_1675	gidB	methyltransferase GidB	CYA_0332	CYA_0332	chaperonin GroEL	[TP0946-TP0030 (0.68326145)]
COG0223	COG0242	CYA_1691	fmt	methionyl-tRNA formyltransferase	CYA_0278	CYA_0278	peptide deformylase	[TP0756-TP0757 (0.8300303)]
COG0223	COG0242	CYA_1691	fmt	methionyl-tRNA formyltransferase	CYA_0120	CYA_0120	peptide deformylase	[TP0756-TP0757 (0.8300303)]
COG0233	COG0359	CYA_1862	CYA_1862	ribosome recycling factor	CYA_1551	rplI	ribosomal protein L9	[TP0604-TP0060 (0.5105792)]
COG0233	COG0359	CYA_0703	CYA_0703	ribosome recycling factor	CYA_1551	rplI	ribosomal protein L9	[TP0604-TP0060 (0.5105792)]
COG0012	COG0457	CYA_0024	CYA_0024	GTP-binding protein YchF	CYA_2006	CYA_2006	tetratricopeptide repeat protein	[TP0124-TP0067 (0.81355333)]
COG0012	COG0457	CYA_0024	CYA_0024	GTP-binding protein YchF	CYA_2333	CYA_2333	protein kinase domain/TPR repeat protein	[TP0124-TP0067 (0.81355333)]
COG0012	COG0457	CYA_0024	CYA_0024	GTP-binding protein YchF	CYA_0594	CYA_0594	TPR repeat protein	[TP0124-TP0067 (0.81355333)]
COG0012	COG0457	CYA_0024	CYA_0024	GTP-binding protein YchF	CYA_1255	CYA_1255	hypothetical protein	[TP0124-TP0067 (0.81355333)]
COG0012	COG0457	CYA_0024	CYA_0024	GTP-binding protein YchF	CYA_1700	CYA_1700	tetratricopeptide repeat protein	[TP0124-TP0067 (0.81355333)]
COG0012	COG0457	CYA_0024	CYA_0024	GTP-binding protein YchF	CYA_2128	CYA_2128	tetratricopeptide repeat protein	[TP0124-TP0067 (0.81355333)]
COG0012	COG0457	CYA_0024	CYA_0024	GTP-binding protein YchF	CYA_1393	CYA_1393	TPR repeat protein	[TP0124-TP0067 (0.81355333)]
COG0012	COG0457	CYA_0024	CYA_0024	GTP-binding protein YchF	CYA_1726	CYA_1726	tetratricopeptide repeat protein	[TP0124-TP0067 (0.81355333)]
COG0012	COG0457	CYA_0024	CYA_0024	GTP-binding protein YchF	CYA_2651	CYA_2651	TPR repeat protein	[TP0124-TP0067 (0.81355333)]
COG0012	COG0457	CYA_0024	CYA_0024	GTP-binding protein YchF	CYA_2079	CYA_2079	tetratricopeptide repeat protein	[TP0124-TP0067 (0.81355333)]
COG0265	COG0492	CYA_2229	CYA_2229	peptidase, S1C (protease Do) family	CYA_1362	trxB	thioredoxin-disulfide reductase	[TP0773-TP0814 (0.6926654)]
COG0265	COG0492	CYA_2755	CYA_2755	peptidase, S1C (protease Do) family	CYA_1528	CYA_1528	pyridine nucleotide-disulfide oxidoreductase	[TP0773-TP0814 (0.6926654)]
COG0265	COG0492	CYA_2229	CYA_2229	peptidase, S1C (protease Do) family	CYA_1528	CYA_1528	pyridine nucleotide-disulfide oxidoreductase	[TP0773-TP0814 (0.6926654)]
COG0265	COG0492	CYA_2755	CYA_2755	peptidase, S1C (protease Do) family	CYA_1362	trxB	thioredoxin-disulfide reductase	[TP0773-TP0814 (0.6926654)]
COG0495	COG1480	CYA_1256	leuS	leucyl-tRNA synthetase	CYA_1074	CYA_1074	HDIG domain protein	[TP0586-TP0651 (0.5087635)]
COG0124	COG0608	CYA_2495	hisS	histidyl-tRNA synthetase	CYA_1120	CYA_1120	single-stranded-DNA-specific exonuclease RecJ	[TP0641-TP0704 (0.75894904)]
COG0124	COG0608	CYA_2495	hisS	histidyl-tRNA synthetase	CYA_2826	CYA_2826	single-stranded-DNA-specific exonuclease RecJ	[TP0641-TP0704 (0.75894904)]
COG0465	COG0772	CYA_0004	CYA_0004	metalloprotease, ATP-dependent, FtsH family	CYA_0961	CYA_0961	putative cell division protein FtsW	[TP0330-TP0387 (0.8016956)]
COG0465	COG0772	CYA_2751	hflB	cell division protein FtsH	CYA_0961	CYA_0961	putative cell division protein FtsW	[TP0330-TP0387 (0.8016956)]
COG0465	COG0772	CYA_2751	hflB	cell division protein FtsH	CYA_2890	CYA_2890	putative rod shape-determining protein RodA	[TP0330-TP0387 (0.8016956)]
COG0465	COG0772	CYA_0004	CYA_0004	metalloprotease, ATP-dependent, FtsH family	CYA_2890	CYA_2890	putative rod shape-determining protein RodA	[TP0330-TP0387 (0.8016956)]
COG0234	COG0792	CYA_1406	groS	chaperonin, 10 kDa	CYA_0708	CYA_0708	conserved hypothetical protein TIGR00252	[TP1013-TP0913 (0.7815084)]
COG0234	COG0792	CYA_1406	groS	chaperonin, 10 kDa	CYA_0680	CYA_0680	conserved hypothetical protein TIGR00252	[TP1013-TP0913 (0.7815084)]
COG0457	COG1426	CYA_1393	CYA_1393	TPR repeat protein	CYA_0772	CYA_0772	conserved hypothetical protein	[TP0268-TP0334 (0.739808)]
COG0457	COG1426	CYA_1700	CYA_1700	tetratricopeptide repeat protein	CYA_0772	CYA_0772	conserved hypothetical protein	[TP0268-TP0334 (0.739808)]
COG0457	COG1426	CYA_1726	CYA_1726	tetratricopeptide repeat protein	CYA_0772	CYA_0772	conserved hypothetical protein	[TP0268-TP0334 (0.739808)]
COG0457	COG1426	CYA_2333	CYA_2333	protein kinase domain/TPR repeat protein	CYA_0772	CYA_0772	conserved hypothetical protein	[TP0268-TP0334 (0.739808)]
COG0457	COG1426	CYA_0594	CYA_0594	TPR repeat protein	CYA_0772	CYA_0772	conserved hypothetical protein	[TP0268-TP0334 (0.739808)]
COG0457	COG1426	CYA_2128	CYA_2128	tetratricopeptide repeat protein	CYA_0772	CYA_0772	conserved hypothetical protein	[TP0268-TP0334 (0.739808)]
COG0457	COG1426	CYA_2651	CYA_2651	TPR repeat protein	CYA_0772	CYA_0772	conserved hypothetical protein	[TP0268-TP0334 (0.739808)]
COG0457	COG1426	CYA_1255	CYA_1255	hypothetical protein	CYA_0772	CYA_0772	conserved hypothetical protein	[TP0268-TP0334 (0.739808)]
COG0457	COG1426	CYA_2006	CYA_2006	tetratricopeptide repeat protein	CYA_0772	CYA_0772	conserved hypothetical protein	[TP0268-TP0334 (0.739808)]
COG0457	COG1426	CYA_2079	CYA_2079	tetratricopeptide repeat protein	CYA_0772	CYA_0772	conserved hypothetical protein	[TP0268-TP0334 (0.739808)]
COG1196	COG5401	CYA_0355	CYA_0355	hypothetical protein	CYA_2086	CYA_2086	conserved hypothetical protein	[TP0367-TP0832 (0.50839365)]
COG1196	COG5401	CYA_2903	smc	chromosome segregation protein SMC	CYA_2086	CYA_2086	conserved hypothetical protein	[TP0367-TP0832 (0.50839365)]
COG0192	COG0217	CYA_1186	metK	S-adenosylmethionine synthetase	CYA_2259	CYA_2259	conserved hypothetical protein TIGR01033	[TP0794-TP0474 (0.71912634)]
COG1122	COG1432	CYA_1626	CYA_1626	ABC transporter, ATP-binding protein	CYA_0464	CYA_0464	conserved hypothetical protein	[TP0227-TP0894 (0.7171434)]
COG1122	COG1432	CYA_1024	CYA_1024	ABC transporter, ATP-binding protein	CYA_0583	CYA_0583	conserved hypothetical protein	[TP0227-TP0894 (0.7171434)]
COG1122	COG1432	CYA_1609	CYA_1609	putative cobalt ABC transporter (CoT) family,	CYA_0464	CYA_0464	conserved hypothetical protein	[TP0227-TP0894 (0.7171434)]
COG1122	COG1432	CYA_1626	CYA_1626	ABC transporter, ATP-binding protein	CYA_0583	CYA_0583	conserved hypothetical protein	[TP0227-TP0894 (0.7171434)]
COG1122	COG1432	CYA_1609	CYA_1609	putative cobalt ABC transporter (CoT) family,	CYA_0583	CYA_0583	conserved hypothetical protein	[TP0227-TP0894 (0.7171434)]
COG1122	COG1432	CYA_1024	CYA_1024	ABC transporter, ATP-binding protein	CYA_0464	CYA_0464	conserved hypothetical protein	[TP0227-TP0894 (0.7171434)]
COG0201	COG2239	CYA_1160	secY	preprotein translocase, SecY subunit	CYA_1693	CYA_1693	magnesium transporter	[TP0208-TP0917 (0.5527395)]
COG0201	COG2239	CYA_1160	secY	preprotein translocase, SecY subunit	CYA_0675	CYA_0675	magnesium transporter	[TP0208-TP0917 (0.5527395)]
COG0860	COG1214	CYA_2181	CYA_2181	N-acetylmuramoyl-L-alanine amidase	CYA_1273	CYA_1273	glycoprotease family protein	[TP0247-TP0876 (0.6334264)]
COG0477	COG0845	CYA_1131	CYA_1131	transporter, major facilitator family	CYA_0435	CYA_0435	efflux transporter, RND family, MFP subunit	[TP0840-TP0965 (0.8653204)]
COG0477	COG0845	CYA_0097	CYA_0097	transporter, major facilitator family	CYA_1877	CYA_1877	transporter, membrane fusion protein (MFP)	[TP0840-TP0965 (0.8653204)]
COG0477	COG0845	CYA_2178	CYA_2178	transporter, major facilitator family	CYA_1877	CYA_1877	transporter, membrane fusion protein (MFP)	[TP0840-TP0965 (0.8653204)]
COG0477	COG0845	CYA_2178	CYA_2178	transporter, major facilitator family	CYA_1620	CYA_1620	efflux transporter, RND family, MFP subunit	[TP0840-TP0965 (0.8653204)]
COG0477	COG0845	CYA_2178	CYA_2178	transporter, major facilitator family	CYA_2187	CYA_2187	efflux transporter, RND family, MFP subunit	[TP0840-TP0965 (0.8653204)]
COG0477	COG0845	CYA_0041	CYA_0041	putative transporter, bacteriochlorophyll	CYA_1620	CYA_1620	efflux transporter, RND family, MFP subunit	[TP0840-TP0965 (0.8653204)]
COG0477	COG0845	CYA_1131	CYA_1131	transporter, major facilitator family	CYA_2187	CYA_2187	efflux transporter, RND family, MFP subunit	[TP0840-TP0965 (0.8653204)]
COG0477	COG0845	CYA_2593	CYA_2593	transporter, drug:H+ antiporter-1 (12 spanner)	CYA_1877	CYA_1877	transporter, membrane fusion protein (MFP)	[TP0840-TP0965 (0.8653204)]
COG0477	COG0845	CYA_0041	CYA_0041	putative transporter, bacteriochlorophyll	CYA_1877	CYA_1877	transporter, membrane fusion protein (MFP)	[TP0840-TP0965 (0.8653204)]
COG0477	COG0845	CYA_2593	CYA_2593	transporter, drug:H+ antiporter-1 (12 spanner)	CYA_0435	CYA_0435	efflux transporter, RND family, MFP subunit	[TP0840-TP0965 (0.8653204)]
COG0477	COG0845	CYA_1131	CYA_1131	transporter, major facilitator family	CYA_1620	CYA_1620	efflux transporter, RND family, MFP subunit	[TP0840-TP0965 (0.8653204)]
COG0477	COG0845	CYA_1817	CYA_1817	transporter, major facilitator family	CYA_1620	CYA_1620	efflux transporter, RND family, MFP subunit	[TP0840-TP0965 (0.8653204)]
COG0477	COG0845	CYA_1817	CYA_1817	transporter, major facilitator family	CYA_0435	CYA_0435	efflux transporter, RND family, MFP subunit	[TP0840-TP0965 (0.8653204)]
COG0477	COG0845	CYA_2642	CYA_2642	transporter, folate-biopterin transporter (FBT)	CYA_2187	CYA_2187	efflux transporter, RND family, MFP subunit	[TP0840-TP0965 (0.8653204)]
COG0477	COG0845	CYA_0041	CYA_0041	putative transporter, bacteriochlorophyll	CYA_2187	CYA_2187	efflux transporter, RND family, MFP subunit	[TP0840-TP0965 (0.8653204)]
COG0477	COG0845	CYA_2593	CYA_2593	transporter, drug:H+ antiporter-1 (12 spanner)	CYA_2187	CYA_2187	efflux transporter, RND family, MFP subunit	[TP0840-TP0965 (0.8653204)]
COG0477	COG0845	CYA_2642	CYA_2642	transporter, folate-biopterin transporter (FBT)	CYA_1620	CYA_1620	efflux transporter, RND family, MFP subunit	[TP0840-TP0965 (0.8653204)]
COG0477	COG0845	CYA_2178	CYA_2178	transporter, major facilitator family	CYA_0435	CYA_0435	efflux transporter, RND family, MFP subunit	[TP0840-TP0965 (0.8653204)]
COG0477	COG0845	CYA_2642	CYA_2642	transporter, folate-biopterin transporter (FBT)	CYA_0435	CYA_0435	efflux transporter, RND family, MFP subunit	[TP0840-TP0965 (0.8653204)]
COG0477	COG0845	CYA_0097	CYA_0097	transporter, major facilitator family	CYA_2187	CYA_2187	efflux transporter, RND family, MFP subunit	[TP0840-TP0965 (0.8653204)]
COG0477	COG0845	CYA_1817	CYA_1817	transporter, major facilitator family	CYA_2187	CYA_2187	efflux transporter, RND family, MFP subunit	[TP0840-TP0965 (0.8653204)]
COG0477	COG0845	CYA_2593	CYA_2593	transporter, drug:H+ antiporter-1 (12 spanner)	CYA_1620	CYA_1620	efflux transporter, RND family, MFP subunit	[TP0840-TP0965 (0.8653204)]
COG0477	COG0845	CYA_2642	CYA_2642	transporter, folate-biopterin transporter (FBT)	CYA_1877	CYA_1877	transporter, membrane fusion protein (MFP)	[TP0840-TP0965 (0.8653204)]
COG0477	COG0845	CYA_0097	CYA_0097	transporter, major facilitator family	CYA_1620	CYA_1620	efflux transporter, RND family, MFP subunit	[TP0840-TP0965 (0.8653204)]
COG0477	COG0845	CYA_1131	CYA_1131	transporter, major facilitator family	CYA_1877	CYA_1877	transporter, membrane fusion protein (MFP)	[TP0840-TP0965 (0.8653204)]
COG0477	COG0845	CYA_0041	CYA_0041	putative transporter, bacteriochlorophyll	CYA_0435	CYA_0435	efflux transporter, RND family, MFP subunit	[TP0840-TP0965 (0.8653204)]
COG0477	COG0845	CYA_0097	CYA_0097	transporter, major facilitator family	CYA_0435	CYA_0435	efflux transporter, RND family, MFP subunit	[TP0840-TP0965 (0.8653204)]
COG0477	COG0845	CYA_1817	CYA_1817	transporter, major facilitator family	CYA_1877	CYA_1877	transporter, membrane fusion protein (MFP)	[TP0840-TP0965 (0.8653204)]
COG0305	COG2812	CYA_1550	dnaB	replicative DNA helicase	CYA_0563	dnaX	DNA polymerase III, subunits gamma and tau	[TP0058-TP1005 (0.7130585)]
COG0188	COG0526	CYA_1415	gyrA	DNA gyrase, A subunit	CYA_1725	CYA_1725	thioredoxin	[TP0005-TP0100 (0.7885434)]
COG0188	COG0526	CYA_0008	CYA_0008	type II DNA topoisomerase, A subunit	CYA_1901	kaiB	circadian clock protein KaiB	[TP0005-TP0100 (0.7885434)]
COG0188	COG0526	CYA_0008	CYA_0008	type II DNA topoisomerase, A subunit	CYA_0769	CYA_0769	thioredoxin	[TP0005-TP0100 (0.7885434)]
COG0188	COG0526	CYA_1415	gyrA	DNA gyrase, A subunit	CYA_1901	kaiB	circadian clock protein KaiB	[TP0005-TP0100 (0.7885434)]
COG0188	COG0526	CYA_1415	gyrA	DNA gyrase, A subunit	CYA_2781	CYA_2781	conserved hypothetical protein	[TP0005-TP0100 (0.7885434)]
COG0188	COG0526	CYA_0008	CYA_0008	type II DNA topoisomerase, A subunit	CYA_2801	CYA_2801	thioredoxin	[TP0005-TP0100 (0.7885434)]
COG0188	COG0526	CYA_1415	gyrA	DNA gyrase, A subunit	CYA_0769	CYA_0769	thioredoxin	[TP0005-TP0100 (0.7885434)]
COG0188	COG0526	CYA_0008	CYA_0008	type II DNA topoisomerase, A subunit	CYA_2781	CYA_2781	conserved hypothetical protein	[TP0005-TP0100 (0.7885434)]
COG0188	COG0526	CYA_0008	CYA_0008	type II DNA topoisomerase, A subunit	CYA_0719	CYA_0719	thioredoxin	[TP0005-TP0100 (0.7885434)]
COG0188	COG0526	CYA_1415	gyrA	DNA gyrase, A subunit	CYA_2801	CYA_2801	thioredoxin	[TP0005-TP0100 (0.7885434)]
COG0188	COG0526	CYA_0008	CYA_0008	type II DNA topoisomerase, A subunit	CYA_1725	CYA_1725	thioredoxin	[TP0005-TP0100 (0.7885434)]
COG0188	COG0526	CYA_1415	gyrA	DNA gyrase, A subunit	CYA_0719	CYA_0719	thioredoxin	[TP0005-TP0100 (0.7885434)]
COG0526	COG0771	CYA_2781	CYA_2781	conserved hypothetical protein	CYA_0960	murD	UDP-N-acetylmuramoylalanine--D-glutamate ligase	[TP0100-TP0903 (0.59509045)]
COG0526	COG0771	CYA_0719	CYA_0719	thioredoxin	CYA_0960	murD	UDP-N-acetylmuramoylalanine--D-glutamate ligase	[TP0100-TP0903 (0.59509045)]
COG0526	COG0771	CYA_1725	CYA_1725	thioredoxin	CYA_0960	murD	UDP-N-acetylmuramoylalanine--D-glutamate ligase	[TP0100-TP0903 (0.59509045)]
COG0526	COG0771	CYA_2801	CYA_2801	thioredoxin	CYA_0960	murD	UDP-N-acetylmuramoylalanine--D-glutamate ligase	[TP0100-TP0903 (0.59509045)]
COG0526	COG0771	CYA_0769	CYA_0769	thioredoxin	CYA_0960	murD	UDP-N-acetylmuramoylalanine--D-glutamate ligase	[TP0100-TP0903 (0.59509045)]
COG0526	COG0771	CYA_1901	kaiB	circadian clock protein KaiB	CYA_0960	murD	UDP-N-acetylmuramoylalanine--D-glutamate ligase	[TP0100-TP0903 (0.59509045)]
COG0143	COG0845	CYA_1398	metG	methionyl-tRNA synthetase	CYA_0435	CYA_0435	efflux transporter, RND family, MFP subunit	[TP0798-TP0965 (0.7246752)]
COG0143	COG0845	CYA_1398	metG	methionyl-tRNA synthetase	CYA_1620	CYA_1620	efflux transporter, RND family, MFP subunit	[TP0798-TP0965 (0.7246752)]
COG0143	COG0845	CYA_1398	metG	methionyl-tRNA synthetase	CYA_1877	CYA_1877	transporter, membrane fusion protein (MFP)	[TP0798-TP0965 (0.7246752)]
COG0143	COG0845	CYA_1398	metG	methionyl-tRNA synthetase	CYA_2187	CYA_2187	efflux transporter, RND family, MFP subunit	[TP0798-TP0965 (0.7246752)]
COG0242	COG1744	CYA_0278	CYA_0278	peptide deformylase	CYA_1584	CYA_1584	Tat (twin-arginine translocation) pathway signal	[TP0757-TP0298 (0.51512045)]
COG0242	COG1744	CYA_0120	CYA_0120	peptide deformylase	CYA_1584	CYA_1584	Tat (twin-arginine translocation) pathway signal	[TP0757-TP0298 (0.51512045)]
COG0762	COG2239	CYA_2736	CYA_2736	conserved hypothetical protein	CYA_0675	CYA_0675	magnesium transporter	[TP0668-TP0917 (0.5215956)]
COG0762	COG2239	CYA_1565	CYA_1565	conserved hypothetical protein	CYA_1693	CYA_1693	magnesium transporter	[TP0668-TP0917 (0.5215956)]
COG0762	COG2239	CYA_1565	CYA_1565	conserved hypothetical protein	CYA_0675	CYA_0675	magnesium transporter	[TP0668-TP0917 (0.5215956)]
COG0762	COG2239	CYA_2736	CYA_2736	conserved hypothetical protein	CYA_1693	CYA_1693	magnesium transporter	[TP0668-TP0917 (0.5215956)]
COG0149	COG2239	CYA_0398	tpiA	triosephosphate isomerase	CYA_1693	CYA_1693	magnesium transporter	[TP0537-TP0917 (0.5527395)]
COG0149	COG2239	CYA_0398	tpiA	triosephosphate isomerase	CYA_0675	CYA_0675	magnesium transporter	[TP0537-TP0917 (0.5527395)]
COG0250	COG0772	CYA_1778	nusG	transcription termination/antitermination factor	CYA_2890	CYA_2890	putative rod shape-determining protein RodA	[TP0236-TP0387 (0.7470728)]
COG0250	COG0772	CYA_1778	nusG	transcription termination/antitermination factor	CYA_0961	CYA_0961	putative cell division protein FtsW	[TP0236-TP0387 (0.7470728)]
COG0227	COG0740	CYA_2214	rpmB	ribosomal protein L28	CYA_1193	clpP	ATP-dependent Clp protease, proteolytic subunit	[TP0362-TP0507 (0.75048)]
COG0227	COG0740	CYA_2214	rpmB	ribosomal protein L28	CYA_0657	CYA_0657	putative ATP-dependent Clp protease, proteolytic	[TP0362-TP0507 (0.75048)]
COG0227	COG0740	CYA_2214	rpmB	ribosomal protein L28	CYA_0659	CYA_0659	putative ATP-dependent Clp protease, proteolytic	[TP0362-TP0507 (0.75048)]
COG0457	COG0457	CYA_2651	CYA_2651	TPR repeat protein	CYA_2128	CYA_2128	tetratricopeptide repeat protein	[TP0067-TP0095 (0.6515529)]
COG0457	COG0457	CYA_2128	CYA_2128	tetratricopeptide repeat protein	CYA_2651	CYA_2651	TPR repeat protein	[TP0067-TP0095 (0.6515529)]
COG0457	COG0457	CYA_0594	CYA_0594	TPR repeat protein	CYA_0594	CYA_0594	TPR repeat protein	[TP0067-TP0095 (0.6515529)]
COG0457	COG0457	CYA_2333	CYA_2333	protein kinase domain/TPR repeat protein	CYA_2006	CYA_2006	tetratricopeptide repeat protein	[TP0067-TP0095 (0.6515529)]
COG0457	COG0457	CYA_2006	CYA_2006	tetratricopeptide repeat protein	CYA_2333	CYA_2333	protein kinase domain/TPR repeat protein	[TP0067-TP0095 (0.6515529)]
COG0457	COG0457	CYA_2651	CYA_2651	TPR repeat protein	CYA_2006	CYA_2006	tetratricopeptide repeat protein	[TP0067-TP0095 (0.6515529)]
COG0457	COG0457	CYA_1700	CYA_1700	tetratricopeptide repeat protein	CYA_1700	CYA_1700	tetratricopeptide repeat protein	[TP0067-TP0095 (0.6515529)]
COG0457	COG0457	CYA_0594	CYA_0594	TPR repeat protein	CYA_1255	CYA_1255	hypothetical protein	[TP0067-TP0095 (0.6515529)]
COG0457	COG0457	CYA_2006	CYA_2006	tetratricopeptide repeat protein	CYA_2651	CYA_2651	TPR repeat protein	[TP0067-TP0095 (0.6515529)]
COG0457	COG0457	CYA_1255	CYA_1255	hypothetical protein	CYA_0594	CYA_0594	TPR repeat protein	[TP0067-TP0095 (0.6515529)]
COG0457	COG0457	CYA_1393	CYA_1393	TPR repeat protein	CYA_2006	CYA_2006	tetratricopeptide repeat protein	[TP0067-TP0095 (0.6515529)]
COG0457	COG0457	CYA_2006	CYA_2006	tetratricopeptide repeat protein	CYA_1393	CYA_1393	TPR repeat protein	[TP0067-TP0095 (0.6515529)]
COG0457	COG0457	CYA_2079	CYA_2079	tetratricopeptide repeat protein	CYA_2651	CYA_2651	TPR repeat protein	[TP0067-TP0095 (0.6515529)]
COG0457	COG0457	CYA_2651	CYA_2651	TPR repeat protein	CYA_2079	CYA_2079	tetratricopeptide repeat protein	[TP0067-TP0095 (0.6515529)]
COG0457	COG0457	CYA_1393	CYA_1393	TPR repeat protein	CYA_1726	CYA_1726	tetratricopeptide repeat protein	[TP0067-TP0095 (0.6515529)]
COG0457	COG0457	CYA_2651	CYA_2651	TPR repeat protein	CYA_0594	CYA_0594	TPR repeat protein	[TP0067-TP0095 (0.6515529)]
COG0457	COG0457	CYA_0594	CYA_0594	TPR repeat protein	CYA_2651	CYA_2651	TPR repeat protein	[TP0067-TP0095 (0.6515529)]
COG0457	COG0457	CYA_1726	CYA_1726	tetratricopeptide repeat protein	CYA_1393	CYA_1393	TPR repeat protein	[TP0067-TP0095 (0.6515529)]
COG0457	COG0457	CYA_1726	CYA_1726	tetratricopeptide repeat protein	CYA_1726	CYA_1726	tetratricopeptide repeat protein	[TP0067-TP0095 (0.6515529)]
COG0457	COG0457	CYA_1700	CYA_1700	tetratricopeptide repeat protein	CYA_2006	CYA_2006	tetratricopeptide repeat protein	[TP0067-TP0095 (0.6515529)]
COG0457	COG0457	CYA_2006	CYA_2006	tetratricopeptide repeat protein	CYA_1700	CYA_1700	tetratricopeptide repeat protein	[TP0067-TP0095 (0.6515529)]
COG0457	COG0457	CYA_2079	CYA_2079	tetratricopeptide repeat protein	CYA_1726	CYA_1726	tetratricopeptide repeat protein	[TP0067-TP0095 (0.6515529)]
COG0457	COG0457	CYA_1726	CYA_1726	tetratricopeptide repeat protein	CYA_2079	CYA_2079	tetratricopeptide repeat protein	[TP0067-TP0095 (0.6515529)]
COG0457	COG0457	CYA_2333	CYA_2333	protein kinase domain/TPR repeat protein	CYA_2128	CYA_2128	tetratricopeptide repeat protein	[TP0067-TP0095 (0.6515529)]
COG0457	COG0457	CYA_2128	CYA_2128	tetratricopeptide repeat protein	CYA_2333	CYA_2333	protein kinase domain/TPR repeat protein	[TP0067-TP0095 (0.6515529)]
COG0457	COG0457	CYA_1255	CYA_1255	hypothetical protein	CYA_1726	CYA_1726	tetratricopeptide repeat protein	[TP0067-TP0095 (0.6515529)]
COG0457	COG0457	CYA_1726	CYA_1726	tetratricopeptide repeat protein	CYA_1255	CYA_1255	hypothetical protein	[TP0067-TP0095 (0.6515529)]
COG0457	COG0457	CYA_2079	CYA_2079	tetratricopeptide repeat protein	CYA_0594	CYA_0594	TPR repeat protein	[TP0067-TP0095 (0.6515529)]
COG0457	COG0457	CYA_0594	CYA_0594	TPR repeat protein	CYA_2079	CYA_2079	tetratricopeptide repeat protein	[TP0067-TP0095 (0.6515529)]
COG0457	COG0457	CYA_1255	CYA_1255	hypothetical protein	CYA_2006	CYA_2006	tetratricopeptide repeat protein	[TP0067-TP0095 (0.6515529)]
COG0457	COG0457	CYA_2006	CYA_2006	tetratricopeptide repeat protein	CYA_1255	CYA_1255	hypothetical protein	[TP0067-TP0095 (0.6515529)]
COG0457	COG0457	CYA_2128	CYA_2128	tetratricopeptide repeat protein	CYA_1393	CYA_1393	TPR repeat protein	[TP0067-TP0095 (0.6515529)]
COG0457	COG0457	CYA_1393	CYA_1393	TPR repeat protein	CYA_2128	CYA_2128	tetratricopeptide repeat protein	[TP0067-TP0095 (0.6515529)]
COG0457	COG0457	CYA_1393	CYA_1393	TPR repeat protein	CYA_1393	CYA_1393	TPR repeat protein	[TP0067-TP0095 (0.6515529)]
COG0457	COG0457	CYA_2333	CYA_2333	protein kinase domain/TPR repeat protein	CYA_0594	CYA_0594	TPR repeat protein	[TP0067-TP0095 (0.6515529)]
COG0457	COG0457	CYA_0594	CYA_0594	TPR repeat protein	CYA_2333	CYA_2333	protein kinase domain/TPR repeat protein	[TP0067-TP0095 (0.6515529)]
COG0457	COG0457	CYA_2333	CYA_2333	protein kinase domain/TPR repeat protein	CYA_1255	CYA_1255	hypothetical protein	[TP0067-TP0095 (0.6515529)]
COG0457	COG0457	CYA_1255	CYA_1255	hypothetical protein	CYA_2333	CYA_2333	protein kinase domain/TPR repeat protein	[TP0067-TP0095 (0.6515529)]
COG0457	COG0457	CYA_2333	CYA_2333	protein kinase domain/TPR repeat protein	CYA_1393	CYA_1393	TPR repeat protein	[TP0067-TP0095 (0.6515529)]
COG0457	COG0457	CYA_1393	CYA_1393	TPR repeat protein	CYA_2333	CYA_2333	protein kinase domain/TPR repeat protein	[TP0067-TP0095 (0.6515529)]
COG0457	COG0457	CYA_1700	CYA_1700	tetratricopeptide repeat protein	CYA_1726	CYA_1726	tetratricopeptide repeat protein	[TP0067-TP0095 (0.6515529)]
COG0457	COG0457	CYA_1726	CYA_1726	tetratricopeptide repeat protein	CYA_1700	CYA_1700	tetratricopeptide repeat protein	[TP0067-TP0095 (0.6515529)]
COG0457	COG0457	CYA_2128	CYA_2128	tetratricopeptide repeat protein	CYA_2006	CYA_2006	tetratricopeptide repeat protein	[TP0067-TP0095 (0.6515529)]
COG0457	COG0457	CYA_2006	CYA_2006	tetratricopeptide repeat protein	CYA_2128	CYA_2128	tetratricopeptide repeat protein	[TP0067-TP0095 (0.6515529)]
COG0457	COG0457	CYA_2128	CYA_2128	tetratricopeptide repeat protein	CYA_1255	CYA_1255	hypothetical protein	[TP0067-TP0095 (0.6515529)]
COG0457	COG0457	CYA_1255	CYA_1255	hypothetical protein	CYA_2128	CYA_2128	tetratricopeptide repeat protein	[TP0067-TP0095 (0.6515529)]
COG0457	COG0457	CYA_1255	CYA_1255	hypothetical protein	CYA_1255	CYA_1255	hypothetical protein	[TP0067-TP0095 (0.6515529)]
COG0457	COG0457	CYA_2079	CYA_2079	tetratricopeptide repeat protein	CYA_2079	CYA_2079	tetratricopeptide repeat protein	[TP0067-TP0095 (0.6515529)]
COG0457	COG0457	CYA_2128	CYA_2128	tetratricopeptide repeat protein	CYA_2128	CYA_2128	tetratricopeptide repeat protein	[TP0067-TP0095 (0.6515529)]
COG0457	COG0457	CYA_0594	CYA_0594	TPR repeat protein	CYA_1726	CYA_1726	tetratricopeptide repeat protein	[TP0067-TP0095 (0.6515529)]
COG0457	COG0457	CYA_1726	CYA_1726	tetratricopeptide repeat protein	CYA_0594	CYA_0594	TPR repeat protein	[TP0067-TP0095 (0.6515529)]
COG0457	COG0457	CYA_2333	CYA_2333	protein kinase domain/TPR repeat protein	CYA_1726	CYA_1726	tetratricopeptide repeat protein	[TP0067-TP0095 (0.6515529)]
COG0457	COG0457	CYA_1726	CYA_1726	tetratricopeptide repeat protein	CYA_2333	CYA_2333	protein kinase domain/TPR repeat protein	[TP0067-TP0095 (0.6515529)]
COG0457	COG0457	CYA_2079	CYA_2079	tetratricopeptide repeat protein	CYA_1255	CYA_1255	hypothetical protein	[TP0067-TP0095 (0.6515529)]
COG0457	COG0457	CYA_1255	CYA_1255	hypothetical protein	CYA_2079	CYA_2079	tetratricopeptide repeat protein	[TP0067-TP0095 (0.6515529)]
COG0457	COG0457	CYA_1393	CYA_1393	TPR repeat protein	CYA_1700	CYA_1700	tetratricopeptide repeat protein	[TP0067-TP0095 (0.6515529)]
COG0457	COG0457	CYA_1700	CYA_1700	tetratricopeptide repeat protein	CYA_1393	CYA_1393	TPR repeat protein	[TP0067-TP0095 (0.6515529)]
COG0457	COG0457	CYA_2079	CYA_2079	tetratricopeptide repeat protein	CYA_2006	CYA_2006	tetratricopeptide repeat protein	[TP0067-TP0095 (0.6515529)]
COG0457	COG0457	CYA_2006	CYA_2006	tetratricopeptide repeat protein	CYA_2079	CYA_2079	tetratricopeptide repeat protein	[TP0067-TP0095 (0.6515529)]
COG0457	COG0457	CYA_1393	CYA_1393	TPR repeat protein	CYA_1255	CYA_1255	hypothetical protein	[TP0067-TP0095 (0.6515529)]
COG0457	COG0457	CYA_2651	CYA_2651	TPR repeat protein	CYA_2651	CYA_2651	TPR repeat protein	[TP0067-TP0095 (0.6515529)]
COG0457	COG0457	CYA_1255	CYA_1255	hypothetical protein	CYA_1393	CYA_1393	TPR repeat protein	[TP0067-TP0095 (0.6515529)]
COG0457	COG0457	CYA_1700	CYA_1700	tetratricopeptide repeat protein	CYA_1255	CYA_1255	hypothetical protein	[TP0067-TP0095 (0.6515529)]
COG0457	COG0457	CYA_1255	CYA_1255	hypothetical protein	CYA_1700	CYA_1700	tetratricopeptide repeat protein	[TP0067-TP0095 (0.6515529)]
COG0457	COG0457	CYA_1393	CYA_1393	TPR repeat protein	CYA_0594	CYA_0594	TPR repeat protein	[TP0067-TP0095 (0.6515529)]
COG0457	COG0457	CYA_0594	CYA_0594	TPR repeat protein	CYA_1393	CYA_1393	TPR repeat protein	[TP0067-TP0095 (0.6515529)]
COG0457	COG0457	CYA_2333	CYA_2333	protein kinase domain/TPR repeat protein	CYA_2333	CYA_2333	protein kinase domain/TPR repeat protein	[TP0067-TP0095 (0.6515529)]
COG0457	COG0457	CYA_2651	CYA_2651	TPR repeat protein	CYA_1700	CYA_1700	tetratricopeptide repeat protein	[TP0067-TP0095 (0.6515529)]
COG0457	COG0457	CYA_1700	CYA_1700	tetratricopeptide repeat protein	CYA_2651	CYA_2651	TPR repeat protein	[TP0067-TP0095 (0.6515529)]
COG0457	COG0457	CYA_2651	CYA_2651	TPR repeat protein	CYA_1726	CYA_1726	tetratricopeptide repeat protein	[TP0067-TP0095 (0.6515529)]
COG0457	COG0457	CYA_1726	CYA_1726	tetratricopeptide repeat protein	CYA_2651	CYA_2651	TPR repeat protein	[TP0067-TP0095 (0.6515529)]
COG0457	COG0457	CYA_2651	CYA_2651	TPR repeat protein	CYA_1393	CYA_1393	TPR repeat protein	[TP0067-TP0095 (0.6515529)]
COG0457	COG0457	CYA_1393	CYA_1393	TPR repeat protein	CYA_2651	CYA_2651	TPR repeat protein	[TP0067-TP0095 (0.6515529)]
COG0457	COG0457	CYA_2333	CYA_2333	protein kinase domain/TPR repeat protein	CYA_2079	CYA_2079	tetratricopeptide repeat protein	[TP0067-TP0095 (0.6515529)]
COG0457	COG0457	CYA_2079	CYA_2079	tetratricopeptide repeat protein	CYA_2333	CYA_2333	protein kinase domain/TPR repeat protein	[TP0067-TP0095 (0.6515529)]
COG0457	COG0457	CYA_2006	CYA_2006	tetratricopeptide repeat protein	CYA_2006	CYA_2006	tetratricopeptide repeat protein	[TP0067-TP0095 (0.6515529)]
COG0457	COG0457	CYA_2006	CYA_2006	tetratricopeptide repeat protein	CYA_1726	CYA_1726	tetratricopeptide repeat protein	[TP0067-TP0095 (0.6515529)]
COG0457	COG0457	CYA_1726	CYA_1726	tetratricopeptide repeat protein	CYA_2006	CYA_2006	tetratricopeptide repeat protein	[TP0067-TP0095 (0.6515529)]
COG0457	COG0457	CYA_2128	CYA_2128	tetratricopeptide repeat protein	CYA_1726	CYA_1726	tetratricopeptide repeat protein	[TP0067-TP0095 (0.6515529)]
COG0457	COG0457	CYA_1726	CYA_1726	tetratricopeptide repeat protein	CYA_2128	CYA_2128	tetratricopeptide repeat protein	[TP0067-TP0095 (0.6515529)]
COG0457	COG0457	CYA_2079	CYA_2079	tetratricopeptide repeat protein	CYA_2128	CYA_2128	tetratricopeptide repeat protein	[TP0067-TP0095 (0.6515529)]
COG0457	COG0457	CYA_2128	CYA_2128	tetratricopeptide repeat protein	CYA_2079	CYA_2079	tetratricopeptide repeat protein	[TP0067-TP0095 (0.6515529)]
COG0457	COG0457	CYA_0594	CYA_0594	TPR repeat protein	CYA_2006	CYA_2006	tetratricopeptide repeat protein	[TP0067-TP0095 (0.6515529)]
COG0457	COG0457	CYA_2006	CYA_2006	tetratricopeptide repeat protein	CYA_0594	CYA_0594	TPR repeat protein	[TP0067-TP0095 (0.6515529)]
COG0457	COG0457	CYA_2333	CYA_2333	protein kinase domain/TPR repeat protein	CYA_1700	CYA_1700	tetratricopeptide repeat protein	[TP0067-TP0095 (0.6515529)]
COG0457	COG0457	CYA_1700	CYA_1700	tetratricopeptide repeat protein	CYA_2333	CYA_2333	protein kinase domain/TPR repeat protein	[TP0067-TP0095 (0.6515529)]
COG0457	COG0457	CYA_1700	CYA_1700	tetratricopeptide repeat protein	CYA_0594	CYA_0594	TPR repeat protein	[TP0067-TP0095 (0.6515529)]
COG0457	COG0457	CYA_0594	CYA_0594	TPR repeat protein	CYA_1700	CYA_1700	tetratricopeptide repeat protein	[TP0067-TP0095 (0.6515529)]
COG0457	COG0457	CYA_2333	CYA_2333	protein kinase domain/TPR repeat protein	CYA_2651	CYA_2651	TPR repeat protein	[TP0067-TP0095 (0.6515529)]
COG0457	COG0457	CYA_2651	CYA_2651	TPR repeat protein	CYA_2333	CYA_2333	protein kinase domain/TPR repeat protein	[TP0067-TP0095 (0.6515529)]
COG0457	COG0457	CYA_2079	CYA_2079	tetratricopeptide repeat protein	CYA_1393	CYA_1393	TPR repeat protein	[TP0067-TP0095 (0.6515529)]
COG0457	COG0457	CYA_1393	CYA_1393	TPR repeat protein	CYA_2079	CYA_2079	tetratricopeptide repeat protein	[TP0067-TP0095 (0.6515529)]
COG0457	COG0457	CYA_2079	CYA_2079	tetratricopeptide repeat protein	CYA_1700	CYA_1700	tetratricopeptide repeat protein	[TP0067-TP0095 (0.6515529)]
COG0457	COG0457	CYA_1700	CYA_1700	tetratricopeptide repeat protein	CYA_2079	CYA_2079	tetratricopeptide repeat protein	[TP0067-TP0095 (0.6515529)]
COG0457	COG0457	CYA_2128	CYA_2128	tetratricopeptide repeat protein	CYA_1700	CYA_1700	tetratricopeptide repeat protein	[TP0067-TP0095 (0.6515529)]
COG0457	COG0457	CYA_2651	CYA_2651	TPR repeat protein	CYA_1255	CYA_1255	hypothetical protein	[TP0067-TP0095 (0.6515529)]
COG0457	COG0457	CYA_1700	CYA_1700	tetratricopeptide repeat protein	CYA_2128	CYA_2128	tetratricopeptide repeat protein	[TP0067-TP0095 (0.6515529)]
COG0457	COG0457	CYA_1255	CYA_1255	hypothetical protein	CYA_2651	CYA_2651	TPR repeat protein	[TP0067-TP0095 (0.6515529)]
COG0457	COG0457	CYA_2128	CYA_2128	tetratricopeptide repeat protein	CYA_0594	CYA_0594	TPR repeat protein	[TP0067-TP0095 (0.6515529)]
COG0457	COG0457	CYA_0594	CYA_0594	TPR repeat protein	CYA_2128	CYA_2128	tetratricopeptide repeat protein	[TP0067-TP0095 (0.6515529)]
COG0445	COG3839	CYA_0296	gidA	glucose-inhibited division protein A	CYA_1441	CYA_1441	carbohydrate uptake ABC transporter-1 (CUT1)	[TP0044-TP0804 (0.81002605)]
COG0103	COG0211	CYA_1447	rpsI	ribosomal protein S9	CYA_2051	rpmA	ribosomal protein L27	[TP1024-TP0743 (0.87139803)]
COG0457	COG0803	CYA_1726	CYA_1726	tetratricopeptide repeat protein	CYA_2532	CYA_2532	putative zinc ABC transporter, zinc-binding	[TP0469-TP0034 (0.86910707)]
COG0457	COG0803	CYA_2006	CYA_2006	tetratricopeptide repeat protein	CYA_2532	CYA_2532	putative zinc ABC transporter, zinc-binding	[TP0469-TP0034 (0.86910707)]
COG0457	COG0803	CYA_2006	CYA_2006	tetratricopeptide repeat protein	CYA_1680	CYA_1680	cation ABC transporter, cation-binding protein	[TP0469-TP0034 (0.86910707)]
COG0457	COG0803	CYA_2333	CYA_2333	protein kinase domain/TPR repeat protein	CYA_2532	CYA_2532	putative zinc ABC transporter, zinc-binding	[TP0469-TP0034 (0.86910707)]
COG0457	COG0803	CYA_1700	CYA_1700	tetratricopeptide repeat protein	CYA_1680	CYA_1680	cation ABC transporter, cation-binding protein	[TP0469-TP0034 (0.86910707)]
COG0457	COG0803	CYA_2079	CYA_2079	tetratricopeptide repeat protein	CYA_2532	CYA_2532	putative zinc ABC transporter, zinc-binding	[TP0469-TP0034 (0.86910707)]
COG0457	COG0803	CYA_2651	CYA_2651	TPR repeat protein	CYA_2532	CYA_2532	putative zinc ABC transporter, zinc-binding	[TP0469-TP0034 (0.86910707)]
COG0457	COG0803	CYA_2128	CYA_2128	tetratricopeptide repeat protein	CYA_1680	CYA_1680	cation ABC transporter, cation-binding protein	[TP0469-TP0034 (0.86910707)]
COG0457	COG0803	CYA_2333	CYA_2333	protein kinase domain/TPR repeat protein	CYA_1680	CYA_1680	cation ABC transporter, cation-binding protein	[TP0469-TP0034 (0.86910707)]
COG0457	COG0803	CYA_1255	CYA_1255	hypothetical protein	CYA_1680	CYA_1680	cation ABC transporter, cation-binding protein	[TP0469-TP0034 (0.86910707)]
COG0457	COG0803	CYA_2651	CYA_2651	TPR repeat protein	CYA_1680	CYA_1680	cation ABC transporter, cation-binding protein	[TP0469-TP0034 (0.86910707)]
COG0457	COG0803	CYA_1393	CYA_1393	TPR repeat protein	CYA_1680	CYA_1680	cation ABC transporter, cation-binding protein	[TP0469-TP0034 (0.86910707)]
COG0457	COG0803	CYA_0594	CYA_0594	TPR repeat protein	CYA_1680	CYA_1680	cation ABC transporter, cation-binding protein	[TP0469-TP0034 (0.86910707)]
COG0457	COG0803	CYA_2128	CYA_2128	tetratricopeptide repeat protein	CYA_2532	CYA_2532	putative zinc ABC transporter, zinc-binding	[TP0469-TP0034 (0.86910707)]
COG0457	COG0803	CYA_1255	CYA_1255	hypothetical protein	CYA_2532	CYA_2532	putative zinc ABC transporter, zinc-binding	[TP0469-TP0034 (0.86910707)]
COG0457	COG0803	CYA_0594	CYA_0594	TPR repeat protein	CYA_2532	CYA_2532	putative zinc ABC transporter, zinc-binding	[TP0469-TP0034 (0.86910707)]
COG0457	COG0803	CYA_1393	CYA_1393	TPR repeat protein	CYA_2532	CYA_2532	putative zinc ABC transporter, zinc-binding	[TP0469-TP0034 (0.86910707)]
COG0457	COG0803	CYA_2079	CYA_2079	tetratricopeptide repeat protein	CYA_1680	CYA_1680	cation ABC transporter, cation-binding protein	[TP0469-TP0034 (0.86910707)]
COG0457	COG0803	CYA_1700	CYA_1700	tetratricopeptide repeat protein	CYA_2532	CYA_2532	putative zinc ABC transporter, zinc-binding	[TP0469-TP0034 (0.86910707)]
COG0457	COG0803	CYA_1726	CYA_1726	tetratricopeptide repeat protein	CYA_1680	CYA_1680	cation ABC transporter, cation-binding protein	[TP0469-TP0034 (0.86910707)]
COG0621	COG2812	CYA_2897	miaB	tRNA-i(6)A37 thiotransferase enzyme MiaB	CYA_0563	dnaX	DNA polymerase III, subunits gamma and tau	[TP0754-TP1005 (0.5550382)]
COG0621	COG2812	CYA_2323	yliG	MiaB tRNA modifying enzyme-like protein	CYA_0563	dnaX	DNA polymerase III, subunits gamma and tau	[TP0754-TP1005 (0.5550382)]
COG1432	COG1488	CYA_0464	CYA_0464	conserved hypothetical protein	CYA_1521	CYA_1521	putative nicotinate phosphoribosyltransferase	[TP0894-TP0628 (0.59059936)]
COG1432	COG1488	CYA_0583	CYA_0583	conserved hypothetical protein	CYA_1521	CYA_1521	putative nicotinate phosphoribosyltransferase	[TP0894-TP0628 (0.59059936)]
COG0223	COG0664	CYA_1691	fmt	methionyl-tRNA formyltransferase	CYA_1491	CYA_1491	cyclic nucleotide-binding protein	[TP0756-TP0995 (0.69102824)]
COG0223	COG0664	CYA_1691	fmt	methionyl-tRNA formyltransferase	CYA_1541	CYA_1541	transcriptional regulator, Crp/Fnr family	[TP0756-TP0995 (0.69102824)]
COG0223	COG0664	CYA_1691	fmt	methionyl-tRNA formyltransferase	CYA_1331	CYA_1331	transcriptional regulator, Crp/Fnr family	[TP0756-TP0995 (0.69102824)]
COG0223	COG0664	CYA_1691	fmt	methionyl-tRNA formyltransferase	CYA_1799	ntcA	nitrogen-responsive regulatory protein	[TP0756-TP0995 (0.69102824)]
COG0697	COG0716	CYA_0991	CYA_0991	putative membrane protein	CYA_2605	CYA_2605	flavodoxin	[TP0986-TP0925 (0.8288174)]
COG0697	COG0716	CYA_1339	CYA_1339	putative membrane protein	CYA_2605	CYA_2605	flavodoxin	[TP0986-TP0925 (0.8288174)]
COG0697	COG0716	CYA_0441	CYA_0441	putative membrane protein	CYA_2605	CYA_2605	flavodoxin	[TP0986-TP0925 (0.8288174)]
COG0305	COG2236	CYA_1550	dnaB	replicative DNA helicase	CYA_1006	CYA_1006	putative purine phosphoribosyltransferase	[TP0058-TP0050 (0.53343445)]
COG0773	COG0817	CYA_1876	murC	UDP-N-acetylmuramate--alanine ligase	CYA_1905	ruvC	crossover junction endodeoxyribonuclease RuvC	[TP0341-TP0517 (0.7285616)]
COG0272	COG0773	CYA_0803	ligA	DNA ligase, NAD-dependent	CYA_1876	murC	UDP-N-acetylmuramate--alanine ligase	[TP0634-TP0341 (0.8201813)]
COG0275	COG5401	CYA_2297	mraW	S-adenosyl-methyltransferase MraW	CYA_2086	CYA_2086	conserved hypothetical protein	[TP0384-TP0832 (0.6009694)]
COG0353	COG0514	CYA_1368	recR	recombination protein RecR	CYA_2628	CYA_2628	putative ATP-dependent DNA helicase RecQ	[TP1004-TP0103 (0.6917512)]
COG0036	COG0249	CYA_0084	rpe	ribulose-phosphate 3-epimerase	CYA_2035	mutS	DNA mismatch repair protein MutS	[TP0945-TP0328 (0.6742458)]
COG0124	COG0465	CYA_2495	hisS	histidyl-tRNA synthetase	CYA_0004	CYA_0004	metalloprotease, ATP-dependent, FtsH family	[TP0641-TP0330 (0.76316583)]
COG0124	COG0465	CYA_2495	hisS	histidyl-tRNA synthetase	CYA_2751	hflB	cell division protein FtsH	[TP0641-TP0330 (0.76316583)]
COG0257	COG0719	CYA_1454	rpmJ	ribosomal protein L36	CYA_2194	sufD	FeS assembly protein SufD	[TP0209-TP0612 (0.6772987)]
COG0257	COG0719	CYA_1454	rpmJ	ribosomal protein L36	CYA_2190	sufB	FeS assembly protein SufB	[TP0209-TP0612 (0.6772987)]
COG0504	COG0728	CYA_1479	pyrG	CTP synthase	CYA_2038	mviN	integral membrane protein MviN	[TP0305-TP0516 (0.84299135)]
COG0275	COG0820	CYA_2297	mraW	S-adenosyl-methyltransferase MraW	CYA_2570	CYA_2570	radical SAM enzyme, Cfr family	[TP0384-TP0068 (0.79878455)]
COG0445	COG1366	CYA_0296	gidA	glucose-inhibited division protein A	CYA_0902	CYA_0902	anti-anti-sigma factor family protein	[TP0044-TP0233 (0.74185747)]
COG0445	COG1366	CYA_0296	gidA	glucose-inhibited division protein A	CYA_2105	CYA_2105	anti-anti-sigma factor	[TP0044-TP0233 (0.74185747)]
COG0242	COG0360	CYA_0278	CYA_0278	peptide deformylase	CYA_2875	rpsF	ribosomal protein S6	[TP0757-TP0063 (0.54983324)]
COG0242	COG0360	CYA_0120	CYA_0120	peptide deformylase	CYA_2875	rpsF	ribosomal protein S6	[TP0757-TP0063 (0.54983324)]
COG0267	COG0357	CYA_1652	rpmG	ribosomal protein L33	CYA_1675	gidB	methyltransferase GidB	[TP0234-TP0946 (0.6249908)]
COG0234	COG0772	CYA_1406	groS	chaperonin, 10 kDa	CYA_0961	CYA_0961	putative cell division protein FtsW	[TP1013-TP0387 (0.81326103)]
COG0234	COG0772	CYA_1406	groS	chaperonin, 10 kDa	CYA_2890	CYA_2890	putative rod shape-determining protein RodA	[TP1013-TP0387 (0.81326103)]
COG0445	COG0457	CYA_0296	gidA	glucose-inhibited division protein A	CYA_2079	CYA_2079	tetratricopeptide repeat protein	[TP0044-TP0954 (0.8549597)]
COG0445	COG0457	CYA_0296	gidA	glucose-inhibited division protein A	CYA_1393	CYA_1393	TPR repeat protein	[TP0044-TP0954 (0.8549597)]
COG0445	COG0457	CYA_0296	gidA	glucose-inhibited division protein A	CYA_1726	CYA_1726	tetratricopeptide repeat protein	[TP0044-TP0954 (0.8549597)]
COG0445	COG0457	CYA_0296	gidA	glucose-inhibited division protein A	CYA_1700	CYA_1700	tetratricopeptide repeat protein	[TP0044-TP0954 (0.8549597)]
COG0445	COG0457	CYA_0296	gidA	glucose-inhibited division protein A	CYA_2651	CYA_2651	TPR repeat protein	[TP0044-TP0954 (0.8549597)]
COG0445	COG0457	CYA_0296	gidA	glucose-inhibited division protein A	CYA_2128	CYA_2128	tetratricopeptide repeat protein	[TP0044-TP0954 (0.8549597)]
COG0445	COG0457	CYA_0296	gidA	glucose-inhibited division protein A	CYA_2333	CYA_2333	protein kinase domain/TPR repeat protein	[TP0044-TP0954 (0.8549597)]
COG0445	COG0457	CYA_0296	gidA	glucose-inhibited division protein A	CYA_1255	CYA_1255	hypothetical protein	[TP0044-TP0954 (0.8549597)]
COG0445	COG0457	CYA_0296	gidA	glucose-inhibited division protein A	CYA_0594	CYA_0594	TPR repeat protein	[TP0044-TP0954 (0.8549597)]
COG0445	COG0457	CYA_0296	gidA	glucose-inhibited division protein A	CYA_2006	CYA_2006	tetratricopeptide repeat protein	[TP0044-TP0954 (0.8549597)]
COG0305	COG1595	CYA_1550	dnaB	replicative DNA helicase	CYA_1490	CYA_1490	RNA polymerase sigma-70 factor	[TP0058-TP0092 (0.74082893)]
COG0305	COG1595	CYA_1550	dnaB	replicative DNA helicase	CYA_2233	CYA_2233	RNA polymerase sigma factor, ECF family	[TP0058-TP0092 (0.74082893)]
COG0305	COG1595	CYA_1550	dnaB	replicative DNA helicase	CYA_0061	CYA_0061	RNA polymerase sigma-70 factor family	[TP0058-TP0092 (0.74082893)]
COG0228	COG0250	CYA_2279	rpsP	ribosomal protein S16	CYA_1778	nusG	transcription termination/antitermination factor	[TP0905-TP0236 (0.7099409)]
COG0465	COG0532	CYA_2751	hflB	cell division protein FtsH	CYA_2338	infB	translation initiation factor IF-2	[TP0330-TP0891 (0.8751731)]
COG0465	COG0532	CYA_0004	CYA_0004	metalloprotease, ATP-dependent, FtsH family	CYA_2338	infB	translation initiation factor IF-2	[TP0330-TP0891 (0.8751731)]
COG0234	COG0445	CYA_1406	groS	chaperonin, 10 kDa	CYA_0296	gidA	glucose-inhibited division protein A	[TP1013-TP0044 (0.813164)]
COG0326	COG0353	CYA_1079	htpG	chaperone protein HtpG	CYA_1368	recR	recombination protein RecR	[TP0984-TP1004 (0.5573069)]
COG0265	COG1381	CYA_2755	CYA_2755	peptidase, S1C (protease Do) family	CYA_1394	recO	DNA repair protein RecO	[TP0773-TP0636 (0.870009)]
COG0265	COG1381	CYA_2229	CYA_2229	peptidase, S1C (protease Do) family	CYA_1394	recO	DNA repair protein RecO	[TP0773-TP0636 (0.870009)]
COG0457	COG0860	CYA_1255	CYA_1255	hypothetical protein	CYA_2181	CYA_2181	N-acetylmuramoyl-L-alanine amidase	[TP0820-TP0247 (0.74644035), TP0067-TP0247 (0.79531366)]
COG0457	COG0860	CYA_1726	CYA_1726	tetratricopeptide repeat protein	CYA_2181	CYA_2181	N-acetylmuramoyl-L-alanine amidase	[TP0820-TP0247 (0.74644035), TP0067-TP0247 (0.79531366)]
COG0457	COG0860	CYA_1700	CYA_1700	tetratricopeptide repeat protein	CYA_2181	CYA_2181	N-acetylmuramoyl-L-alanine amidase	[TP0820-TP0247 (0.74644035), TP0067-TP0247 (0.79531366)]
COG0457	COG0860	CYA_2128	CYA_2128	tetratricopeptide repeat protein	CYA_2181	CYA_2181	N-acetylmuramoyl-L-alanine amidase	[TP0820-TP0247 (0.74644035), TP0067-TP0247 (0.79531366)]
COG0457	COG0860	CYA_1393	CYA_1393	TPR repeat protein	CYA_2181	CYA_2181	N-acetylmuramoyl-L-alanine amidase	[TP0820-TP0247 (0.74644035), TP0067-TP0247 (0.79531366)]
COG0457	COG0860	CYA_2333	CYA_2333	protein kinase domain/TPR repeat protein	CYA_2181	CYA_2181	N-acetylmuramoyl-L-alanine amidase	[TP0820-TP0247 (0.74644035), TP0067-TP0247 (0.79531366)]
COG0457	COG0860	CYA_2651	CYA_2651	TPR repeat protein	CYA_2181	CYA_2181	N-acetylmuramoyl-L-alanine amidase	[TP0820-TP0247 (0.74644035), TP0067-TP0247 (0.79531366)]
COG0457	COG0860	CYA_2006	CYA_2006	tetratricopeptide repeat protein	CYA_2181	CYA_2181	N-acetylmuramoyl-L-alanine amidase	[TP0820-TP0247 (0.74644035), TP0067-TP0247 (0.79531366)]
COG0457	COG0860	CYA_2079	CYA_2079	tetratricopeptide repeat protein	CYA_2181	CYA_2181	N-acetylmuramoyl-L-alanine amidase	[TP0820-TP0247 (0.74644035), TP0067-TP0247 (0.79531366)]
COG0457	COG0860	CYA_0594	CYA_0594	TPR repeat protein	CYA_2181	CYA_2181	N-acetylmuramoyl-L-alanine amidase	[TP0820-TP0247 (0.74644035), TP0067-TP0247 (0.79531366)]
COG0216	COG0457	CYA_1445	prfA	peptide chain release factor 1	CYA_2651	CYA_2651	TPR repeat protein	[TP0051-TP0067 (0.7097377)]
COG0216	COG0457	CYA_1445	prfA	peptide chain release factor 1	CYA_2079	CYA_2079	tetratricopeptide repeat protein	[TP0051-TP0067 (0.7097377)]
COG0216	COG0457	CYA_1445	prfA	peptide chain release factor 1	CYA_2128	CYA_2128	tetratricopeptide repeat protein	[TP0051-TP0067 (0.7097377)]
COG0216	COG0457	CYA_1445	prfA	peptide chain release factor 1	CYA_2006	CYA_2006	tetratricopeptide repeat protein	[TP0051-TP0067 (0.7097377)]
COG0216	COG0457	CYA_1445	prfA	peptide chain release factor 1	CYA_2333	CYA_2333	protein kinase domain/TPR repeat protein	[TP0051-TP0067 (0.7097377)]
COG0216	COG0457	CYA_1445	prfA	peptide chain release factor 1	CYA_1255	CYA_1255	hypothetical protein	[TP0051-TP0067 (0.7097377)]
COG0216	COG0457	CYA_1445	prfA	peptide chain release factor 1	CYA_1726	CYA_1726	tetratricopeptide repeat protein	[TP0051-TP0067 (0.7097377)]
COG0216	COG0457	CYA_1445	prfA	peptide chain release factor 1	CYA_1393	CYA_1393	TPR repeat protein	[TP0051-TP0067 (0.7097377)]
COG0216	COG0457	CYA_1445	prfA	peptide chain release factor 1	CYA_0594	CYA_0594	TPR repeat protein	[TP0051-TP0067 (0.7097377)]
COG0216	COG0457	CYA_1445	prfA	peptide chain release factor 1	CYA_1700	CYA_1700	tetratricopeptide repeat protein	[TP0051-TP0067 (0.7097377)]
COG0608	COG1366	CYA_2826	CYA_2826	single-stranded-DNA-specific exonuclease RecJ	CYA_2105	CYA_2105	anti-anti-sigma factor	[TP0704-TP0540 (0.7098393)]
COG0608	COG1366	CYA_2826	CYA_2826	single-stranded-DNA-specific exonuclease RecJ	CYA_0902	CYA_0902	anti-anti-sigma factor family protein	[TP0704-TP0540 (0.7098393)]
COG0608	COG1366	CYA_1120	CYA_1120	single-stranded-DNA-specific exonuclease RecJ	CYA_2105	CYA_2105	anti-anti-sigma factor	[TP0704-TP0540 (0.7098393)]
COG0608	COG1366	CYA_1120	CYA_1120	single-stranded-DNA-specific exonuclease RecJ	CYA_0902	CYA_0902	anti-anti-sigma factor family protein	[TP0704-TP0540 (0.7098393)]
COG0705	COG1187	CYA_1911	CYA_1911	peptidase, S54 (rhomboid) family	CYA_0773	CYA_0773	RNA pseudouridine synthase family protein	[TP0982-TP0459 (0.6079956)]
COG0705	COG1187	CYA_1911	CYA_1911	peptidase, S54 (rhomboid) family	CYA_2627	CYA_2627	RNA pseudouridine synthase family protein	[TP0982-TP0459 (0.6079956)]
COG1196	COG2236	CYA_0355	CYA_0355	hypothetical protein	CYA_1006	CYA_1006	putative purine phosphoribosyltransferase	[TP0367-TP0050 (0.68145895)]
COG1196	COG2236	CYA_2903	smc	chromosome segregation protein SMC	CYA_1006	CYA_1006	putative purine phosphoribosyltransferase	[TP0367-TP0050 (0.68145895)]
COG0290	COG0457	CYA_2144	infC	translation initiation factor IF-3	CYA_1393	CYA_1393	TPR repeat protein	[TP0850-TP0095 (0.6947713)]
COG0290	COG0457	CYA_2144	infC	translation initiation factor IF-3	CYA_2079	CYA_2079	tetratricopeptide repeat protein	[TP0850-TP0095 (0.6947713)]
COG0290	COG0457	CYA_2144	infC	translation initiation factor IF-3	CYA_1726	CYA_1726	tetratricopeptide repeat protein	[TP0850-TP0095 (0.6947713)]
COG0290	COG0457	CYA_2144	infC	translation initiation factor IF-3	CYA_2651	CYA_2651	TPR repeat protein	[TP0850-TP0095 (0.6947713)]
COG0290	COG0457	CYA_2144	infC	translation initiation factor IF-3	CYA_1255	CYA_1255	hypothetical protein	[TP0850-TP0095 (0.6947713)]
COG0290	COG0457	CYA_2144	infC	translation initiation factor IF-3	CYA_2006	CYA_2006	tetratricopeptide repeat protein	[TP0850-TP0095 (0.6947713)]
COG0290	COG0457	CYA_2144	infC	translation initiation factor IF-3	CYA_1700	CYA_1700	tetratricopeptide repeat protein	[TP0850-TP0095 (0.6947713)]
COG0290	COG0457	CYA_2144	infC	translation initiation factor IF-3	CYA_2333	CYA_2333	protein kinase domain/TPR repeat protein	[TP0850-TP0095 (0.6947713)]
COG0290	COG0457	CYA_2144	infC	translation initiation factor IF-3	CYA_0594	CYA_0594	TPR repeat protein	[TP0850-TP0095 (0.6947713)]
COG0290	COG0457	CYA_2144	infC	translation initiation factor IF-3	CYA_2128	CYA_2128	tetratricopeptide repeat protein	[TP0850-TP0095 (0.6947713)]
COG0103	COG1432	CYA_1447	rpsI	ribosomal protein S9	CYA_0464	CYA_0464	conserved hypothetical protein	[TP1024-TP0894 (0.64955014)]
COG0103	COG1432	CYA_1447	rpsI	ribosomal protein S9	CYA_0583	CYA_0583	conserved hypothetical protein	[TP1024-TP0894 (0.64955014)]
COG0322	COG0353	CYA_0207	uvrC	excinuclease ABC, C subunit	CYA_1368	recR	recombination protein RecR	[TP0472-TP1004 (0.53674763)]
COG0771	COG1595	CYA_0960	murD	UDP-N-acetylmuramoylalanine--D-glutamate ligase	CYA_2233	CYA_2233	RNA polymerase sigma factor, ECF family	[TP0903-TP0092 (0.6651206)]
COG0771	COG1595	CYA_0960	murD	UDP-N-acetylmuramoylalanine--D-glutamate ligase	CYA_0061	CYA_0061	RNA polymerase sigma-70 factor family	[TP0903-TP0092 (0.6651206)]
COG0771	COG1595	CYA_0960	murD	UDP-N-acetylmuramoylalanine--D-glutamate ligase	CYA_1490	CYA_1490	RNA polymerase sigma-70 factor	[TP0903-TP0092 (0.6651206)]
COG0188	COG0305	CYA_1415	gyrA	DNA gyrase, A subunit	CYA_1550	dnaB	replicative DNA helicase	[TP0005-TP0058 (0.73312306)]
COG0188	COG0305	CYA_0008	CYA_0008	type II DNA topoisomerase, A subunit	CYA_1550	dnaB	replicative DNA helicase	[TP0005-TP0058 (0.73312306)]
COG0024	COG1121	CYA_0844	CYA_0844	methionine aminopeptidase, type I	CYA_2531	CYA_2531	manganese/zinc/iron chelate ABC ransporter (MZT)	[TP0842-TP0164 (0.77940726)]
COG0024	COG1121	CYA_1158	CYA_1158	methionine aminopeptidase, type I	CYA_2531	CYA_2531	manganese/zinc/iron chelate ABC ransporter (MZT)	[TP0842-TP0164 (0.77940726)]
COG0024	COG1121	CYA_0844	CYA_0844	methionine aminopeptidase, type I	CYA_1679	CYA_1679	manganese/zinc/iron chelate ABC transporter	[TP0842-TP0164 (0.77940726)]
COG0024	COG1121	CYA_1158	CYA_1158	methionine aminopeptidase, type I	CYA_1679	CYA_1679	manganese/zinc/iron chelate ABC transporter	[TP0842-TP0164 (0.77940726)]
COG0361	COG1214	CYA_1157	infA	translation initiation factor IF-1	CYA_1273	CYA_1273	glycoprotease family protein	[TP0097-TP0876 (0.56457245)]
COG0255	COG1011	CYA_1170	rpmC	ribosomal protein L29	CYA_1203	CYA_1203	haloacid dehalogenase, IA family protein	[TP0197-TP0158 (0.6077605)]
COG1108	COG2239	CYA_2529	CYA_2529	manganese/zinc/iron chelate ABC transporter	CYA_1693	CYA_1693	magnesium transporter	[TP0165-TP0917 (0.5215956)]
COG1108	COG2239	CYA_1678	CYA_1678	manganese/zinc/iron chelate ABC transporter	CYA_1693	CYA_1693	magnesium transporter	[TP0165-TP0917 (0.5215956)]
COG1108	COG2239	CYA_1678	CYA_1678	manganese/zinc/iron chelate ABC transporter	CYA_0675	CYA_0675	magnesium transporter	[TP0165-TP0917 (0.5215956)]
COG1108	COG2239	CYA_2529	CYA_2529	manganese/zinc/iron chelate ABC transporter	CYA_0675	CYA_0675	magnesium transporter	[TP0165-TP0917 (0.5215956)]
COG0220	COG5401	CYA_2671	trmB	tRNA (guanine-N(7)-)-methyltransferase	CYA_2086	CYA_2086	conserved hypothetical protein	[TP0464-TP0832 (0.5858538)]
COG0242	COG1187	CYA_0278	CYA_0278	peptide deformylase	CYA_2627	CYA_2627	RNA pseudouridine synthase family protein	[TP0757-TP0459 (0.5284328)]
COG0242	COG1187	CYA_0120	CYA_0120	peptide deformylase	CYA_0773	CYA_0773	RNA pseudouridine synthase family protein	[TP0757-TP0459 (0.5284328)]
COG0242	COG1187	CYA_0278	CYA_0278	peptide deformylase	CYA_0773	CYA_0773	RNA pseudouridine synthase family protein	[TP0757-TP0459 (0.5284328)]
COG0242	COG1187	CYA_0120	CYA_0120	peptide deformylase	CYA_2627	CYA_2627	RNA pseudouridine synthase family protein	[TP0757-TP0459 (0.5284328)]
COG0457	COG0558	CYA_2333	CYA_2333	protein kinase domain/TPR repeat protein	CYA_1904	pgsA	CDP-diacylglycerol--glycerol-3-phosphate	[TP0067-TP0730 (0.86096925)]
COG0457	COG0558	CYA_1393	CYA_1393	TPR repeat protein	CYA_1904	pgsA	CDP-diacylglycerol--glycerol-3-phosphate	[TP0067-TP0730 (0.86096925)]
COG0457	COG0558	CYA_1255	CYA_1255	hypothetical protein	CYA_1904	pgsA	CDP-diacylglycerol--glycerol-3-phosphate	[TP0067-TP0730 (0.86096925)]
COG0457	COG0558	CYA_2651	CYA_2651	TPR repeat protein	CYA_1904	pgsA	CDP-diacylglycerol--glycerol-3-phosphate	[TP0067-TP0730 (0.86096925)]
COG0457	COG0558	CYA_2079	CYA_2079	tetratricopeptide repeat protein	CYA_1904	pgsA	CDP-diacylglycerol--glycerol-3-phosphate	[TP0067-TP0730 (0.86096925)]
COG0457	COG0558	CYA_1726	CYA_1726	tetratricopeptide repeat protein	CYA_1904	pgsA	CDP-diacylglycerol--glycerol-3-phosphate	[TP0067-TP0730 (0.86096925)]
COG0457	COG0558	CYA_0594	CYA_0594	TPR repeat protein	CYA_1904	pgsA	CDP-diacylglycerol--glycerol-3-phosphate	[TP0067-TP0730 (0.86096925)]
COG0457	COG0558	CYA_2128	CYA_2128	tetratricopeptide repeat protein	CYA_1904	pgsA	CDP-diacylglycerol--glycerol-3-phosphate	[TP0067-TP0730 (0.86096925)]
COG0457	COG0558	CYA_1700	CYA_1700	tetratricopeptide repeat protein	CYA_1904	pgsA	CDP-diacylglycerol--glycerol-3-phosphate	[TP0067-TP0730 (0.86096925)]
COG0457	COG0558	CYA_2006	CYA_2006	tetratricopeptide repeat protein	CYA_1904	pgsA	CDP-diacylglycerol--glycerol-3-phosphate	[TP0067-TP0730 (0.86096925)]
COG0840	COG5401	CYA_2156	CYA_2156	putative truncated methyl-accepting chemotaxis	CYA_2086	CYA_2086	conserved hypothetical protein	[TP0640-TP0832 (0.55516005)]
COG0840	COG5401	CYA_1250	CYA_1250	putative methyl-accepting chemotaxis protein	CYA_2086	CYA_2086	conserved hypothetical protein	[TP0640-TP0832 (0.55516005)]
COG0420	COG0739	CYA_0126	CYA_0126	putative nuclease SbcCD, D subunit	CYA_1895	CYA_1895	peptidase, M23B family	[TP0626-TP0782 (0.7781429)]
COG0420	COG0739	CYA_2520	CYA_2520	Ser/Thr protein phosphatase family protein	CYA_1895	CYA_1895	peptidase, M23B family	[TP0626-TP0782 (0.7781429)]
COG1385	COG2812	CYA_2494	CYA_2494	conserved hypothetical protein	CYA_0563	dnaX	DNA polymerase III, subunits gamma and tau	[TP0276-TP1005 (0.66627616)]
COG0217	COG0739	CYA_2259	CYA_2259	conserved hypothetical protein TIGR01033	CYA_1895	CYA_1895	peptidase, M23B family	[TP0474-TP0864 (0.82349855)]
COG0242	COG0254	CYA_0120	CYA_0120	peptide deformylase	CYA_1446	rpmE	ribosomal protein L31	[TP0757-TP0255 (0.6434887)]
COG0242	COG0254	CYA_0278	CYA_0278	peptide deformylase	CYA_1446	rpmE	ribosomal protein L31	[TP0757-TP0255 (0.6434887)]
COG0442	COG1466	CYA_2339	proS	prolyl-tRNA synthetase	CYA_1511	holA	DNA polymerase III, delta subunit	[TP0160-TP0588 (0.66563916)]
COG0785	COG2239	CYA_0252	CYA_0252	cytochrome c biogenesis membrane protein	CYA_1693	CYA_1693	magnesium transporter	[TP0101-TP0917 (0.5215956)]
COG0785	COG2239	CYA_0252	CYA_0252	cytochrome c biogenesis membrane protein	CYA_0675	CYA_0675	magnesium transporter	[TP0101-TP0917 (0.5215956)]
COG0705	COG2239	CYA_1911	CYA_1911	peptidase, S54 (rhomboid) family	CYA_0675	CYA_0675	magnesium transporter	[TP0982-TP0917 (0.5527395)]
COG0705	COG2239	CYA_1911	CYA_1911	peptidase, S54 (rhomboid) family	CYA_1693	CYA_1693	magnesium transporter	[TP0982-TP0917 (0.5527395)]
COG0305	COG0593	CYA_1550	dnaB	replicative DNA helicase	CYA_0001	dnaA	chromosomal replication initiator protein DnaA	[TP0058-TP0001 (0.9013428)]
COG0772	COG2239	CYA_0961	CYA_0961	putative cell division protein FtsW	CYA_1693	CYA_1693	magnesium transporter	[TP0501-TP0917 (0.53388965), TP0387-TP0917 (0.61041105)]
COG0772	COG2239	CYA_0961	CYA_0961	putative cell division protein FtsW	CYA_0675	CYA_0675	magnesium transporter	[TP0501-TP0917 (0.53388965), TP0387-TP0917 (0.61041105)]
COG0772	COG2239	CYA_2890	CYA_2890	putative rod shape-determining protein RodA	CYA_1693	CYA_1693	magnesium transporter	[TP0501-TP0917 (0.53388965), TP0387-TP0917 (0.61041105)]
COG0772	COG2239	CYA_2890	CYA_2890	putative rod shape-determining protein RodA	CYA_0675	CYA_0675	magnesium transporter	[TP0501-TP0917 (0.53388965), TP0387-TP0917 (0.61041105)]
COG0178	COG1197	CYA_0784	uvrA	excinuclease ABC, A subunit	CYA_1763	mfd	transcription-repair coupling factor	[TP0514-TP0344 (0.9414915)]
COG0264	COG0544	CYA_1639	tsf	translation elongation factor Ts	CYA_1238	tig	trigger factor	[TP0605-TP0506 (0.9100214)]
COG0099	COG0216	CYA_1453	rpsM	ribosomal protein S13	CYA_1445	prfA	peptide chain release factor 1	[TP0210-TP0051 (0.8775348)]
COG0803	COG1268	CYA_1680	CYA_1680	cation ABC transporter, cation-binding protein	CYA_2210	CYA_2210	BioY family protein	[TP0034-TP0228 (0.8514437)]
COG0803	COG1268	CYA_2532	CYA_2532	putative zinc ABC transporter, zinc-binding	CYA_2767	CYA_2767	BioY family protein	[TP0034-TP0228 (0.8514437)]
COG0803	COG1268	CYA_2532	CYA_2532	putative zinc ABC transporter, zinc-binding	CYA_2210	CYA_2210	BioY family protein	[TP0034-TP0228 (0.8514437)]
COG0803	COG1268	CYA_1680	CYA_1680	cation ABC transporter, cation-binding protein	CYA_2767	CYA_2767	BioY family protein	[TP0034-TP0228 (0.8514437)]
COG0442	COG0552	CYA_2339	proS	prolyl-tRNA synthetase	CYA_0759	ftsY	signal recognition particle-docking protein	[TP0160-TP0578 (0.56216276)]
COG0242	COG0319	CYA_0120	CYA_0120	peptide deformylase	CYA_1624	CYA_1624	conserved hypothetical protein	[TP0757-TP0650 (0.630912)]
COG0242	COG0319	CYA_0278	CYA_0278	peptide deformylase	CYA_1624	CYA_1624	conserved hypothetical protein	[TP0757-TP0650 (0.630912)]
COG0178	COG0845	CYA_0784	uvrA	excinuclease ABC, A subunit	CYA_0435	CYA_0435	efflux transporter, RND family, MFP subunit	[TP0514-TP0965 (0.87363523)]
COG0178	COG0845	CYA_0784	uvrA	excinuclease ABC, A subunit	CYA_1620	CYA_1620	efflux transporter, RND family, MFP subunit	[TP0514-TP0965 (0.87363523)]
COG0178	COG0845	CYA_0784	uvrA	excinuclease ABC, A subunit	CYA_1877	CYA_1877	transporter, membrane fusion protein (MFP)	[TP0514-TP0965 (0.87363523)]
COG0178	COG0845	CYA_0784	uvrA	excinuclease ABC, A subunit	CYA_2187	CYA_2187	efflux transporter, RND family, MFP subunit	[TP0514-TP0965 (0.87363523)]
COG0457	COG0566	CYA_1726	CYA_1726	tetratricopeptide repeat protein	CYA_0291	CYA_0291	RNA methyltransferase, TrmH family, group 3	[TP0095-TP0054 (0.73981166)]
COG0457	COG0566	CYA_1726	CYA_1726	tetratricopeptide repeat protein	CYA_1093	CYA_1093	RNA methyltransferase, TrmH family	[TP0095-TP0054 (0.73981166)]
COG0457	COG0566	CYA_2128	CYA_2128	tetratricopeptide repeat protein	CYA_0291	CYA_0291	RNA methyltransferase, TrmH family, group 3	[TP0095-TP0054 (0.73981166)]
COG0457	COG0566	CYA_2651	CYA_2651	TPR repeat protein	CYA_1093	CYA_1093	RNA methyltransferase, TrmH family	[TP0095-TP0054 (0.73981166)]
COG0457	COG0566	CYA_2651	CYA_2651	TPR repeat protein	CYA_0291	CYA_0291	RNA methyltransferase, TrmH family, group 3	[TP0095-TP0054 (0.73981166)]
COG0457	COG0566	CYA_1255	CYA_1255	hypothetical protein	CYA_1093	CYA_1093	RNA methyltransferase, TrmH family	[TP0095-TP0054 (0.73981166)]
COG0457	COG0566	CYA_1255	CYA_1255	hypothetical protein	CYA_0291	CYA_0291	RNA methyltransferase, TrmH family, group 3	[TP0095-TP0054 (0.73981166)]
COG0457	COG0566	CYA_2333	CYA_2333	protein kinase domain/TPR repeat protein	CYA_0291	CYA_0291	RNA methyltransferase, TrmH family, group 3	[TP0095-TP0054 (0.73981166)]
COG0457	COG0566	CYA_0594	CYA_0594	TPR repeat protein	CYA_0291	CYA_0291	RNA methyltransferase, TrmH family, group 3	[TP0095-TP0054 (0.73981166)]
COG0457	COG0566	CYA_0594	CYA_0594	TPR repeat protein	CYA_1093	CYA_1093	RNA methyltransferase, TrmH family	[TP0095-TP0054 (0.73981166)]
COG0457	COG0566	CYA_2333	CYA_2333	protein kinase domain/TPR repeat protein	CYA_1093	CYA_1093	RNA methyltransferase, TrmH family	[TP0095-TP0054 (0.73981166)]
COG0457	COG0566	CYA_2006	CYA_2006	tetratricopeptide repeat protein	CYA_1093	CYA_1093	RNA methyltransferase, TrmH family	[TP0095-TP0054 (0.73981166)]
COG0457	COG0566	CYA_2128	CYA_2128	tetratricopeptide repeat protein	CYA_1093	CYA_1093	RNA methyltransferase, TrmH family	[TP0095-TP0054 (0.73981166)]
COG0457	COG0566	CYA_1393	CYA_1393	TPR repeat protein	CYA_1093	CYA_1093	RNA methyltransferase, TrmH family	[TP0095-TP0054 (0.73981166)]
COG0457	COG0566	CYA_2079	CYA_2079	tetratricopeptide repeat protein	CYA_1093	CYA_1093	RNA methyltransferase, TrmH family	[TP0095-TP0054 (0.73981166)]
COG0457	COG0566	CYA_1700	CYA_1700	tetratricopeptide repeat protein	CYA_0291	CYA_0291	RNA methyltransferase, TrmH family, group 3	[TP0095-TP0054 (0.73981166)]
COG0457	COG0566	CYA_2079	CYA_2079	tetratricopeptide repeat protein	CYA_0291	CYA_0291	RNA methyltransferase, TrmH family, group 3	[TP0095-TP0054 (0.73981166)]
COG0457	COG0566	CYA_2006	CYA_2006	tetratricopeptide repeat protein	CYA_0291	CYA_0291	RNA methyltransferase, TrmH family, group 3	[TP0095-TP0054 (0.73981166)]
COG0457	COG0566	CYA_1700	CYA_1700	tetratricopeptide repeat protein	CYA_1093	CYA_1093	RNA methyltransferase, TrmH family	[TP0095-TP0054 (0.73981166)]
COG0457	COG0566	CYA_1393	CYA_1393	TPR repeat protein	CYA_0291	CYA_0291	RNA methyltransferase, TrmH family, group 3	[TP0095-TP0054 (0.73981166)]
COG0465	COG0558	CYA_2751	hflB	cell division protein FtsH	CYA_1904	pgsA	CDP-diacylglycerol--glycerol-3-phosphate	[TP0765-TP0256 (0.8653493)]
COG0465	COG0558	CYA_0004	CYA_0004	metalloprotease, ATP-dependent, FtsH family	CYA_1904	pgsA	CDP-diacylglycerol--glycerol-3-phosphate	[TP0765-TP0256 (0.8653493)]
COG0024	COG0462	CYA_0844	CYA_0844	methionine aminopeptidase, type I	CYA_2887	prs	ribose-phosphate pyrophosphokinase	[TP0842-TP0294 (0.8762697)]
COG0024	COG0462	CYA_1158	CYA_1158	methionine aminopeptidase, type I	CYA_2887	prs	ribose-phosphate pyrophosphokinase	[TP0842-TP0294 (0.8762697)]
COG0125	COG0361	CYA_2830	tmk	thymidylate kinase	CYA_1157	infA	translation initiation factor IF-1	[TP0354-TP0097 (0.8382038)]
COG0319	COG0787	CYA_1624	CYA_1624	conserved hypothetical protein	CYA_1462	alr	alanine racemase	[TP0650-TP0681 (0.82058704)]
COG1197	COG5401	CYA_1763	mfd	transcription-repair coupling factor	CYA_2086	CYA_2086	conserved hypothetical protein	[TP0344-TP0832 (0.5396384)]
COG1108	COG1277	CYA_2529	CYA_2529	manganese/zinc/iron chelate ABC transporter	CYA_0649	CYA_0649	putative pilus biogenesis protein	[TP0165-TP0880 (0.79878455)]
COG1108	COG1277	CYA_1678	CYA_1678	manganese/zinc/iron chelate ABC transporter	CYA_0649	CYA_0649	putative pilus biogenesis protein	[TP0165-TP0880 (0.79878455)]
COG1108	COG1277	CYA_2529	CYA_2529	manganese/zinc/iron chelate ABC transporter	CYA_2881	CYA_2881	putative membrane protein	[TP0165-TP0880 (0.79878455)]
COG1108	COG1277	CYA_1678	CYA_1678	manganese/zinc/iron chelate ABC transporter	CYA_2881	CYA_2881	putative membrane protein	[TP0165-TP0880 (0.79878455)]
COG0457	COG0495	CYA_2006	CYA_2006	tetratricopeptide repeat protein	CYA_1256	leuS	leucyl-tRNA synthetase	[TP0067-TP0586 (0.714839)]
COG0457	COG0495	CYA_1700	CYA_1700	tetratricopeptide repeat protein	CYA_1256	leuS	leucyl-tRNA synthetase	[TP0067-TP0586 (0.714839)]
COG0457	COG0495	CYA_1726	CYA_1726	tetratricopeptide repeat protein	CYA_1256	leuS	leucyl-tRNA synthetase	[TP0067-TP0586 (0.714839)]
COG0457	COG0495	CYA_2333	CYA_2333	protein kinase domain/TPR repeat protein	CYA_1256	leuS	leucyl-tRNA synthetase	[TP0067-TP0586 (0.714839)]
COG0457	COG0495	CYA_0594	CYA_0594	TPR repeat protein	CYA_1256	leuS	leucyl-tRNA synthetase	[TP0067-TP0586 (0.714839)]
COG0457	COG0495	CYA_2079	CYA_2079	tetratricopeptide repeat protein	CYA_1256	leuS	leucyl-tRNA synthetase	[TP0067-TP0586 (0.714839)]
COG0457	COG0495	CYA_1393	CYA_1393	TPR repeat protein	CYA_1256	leuS	leucyl-tRNA synthetase	[TP0067-TP0586 (0.714839)]
COG0457	COG0495	CYA_2128	CYA_2128	tetratricopeptide repeat protein	CYA_1256	leuS	leucyl-tRNA synthetase	[TP0067-TP0586 (0.714839)]
COG0457	COG0495	CYA_2651	CYA_2651	TPR repeat protein	CYA_1256	leuS	leucyl-tRNA synthetase	[TP0067-TP0586 (0.714839)]
COG0457	COG0495	CYA_1255	CYA_1255	hypothetical protein	CYA_1256	leuS	leucyl-tRNA synthetase	[TP0067-TP0586 (0.714839)]
COG0257	COG0472	CYA_1454	rpmJ	ribosomal protein L36	CYA_1982	mraY	phospho-N-acetylmuramoyl-pentapeptide-	[TP0209-TP0345 (0.64932555)]
COG0257	COG0472	CYA_1454	rpmJ	ribosomal protein L36	CYA_2016	CYA_2016	glycosyl transferase, group 4 family protein	[TP0209-TP0345 (0.64932555)]
COG0358	COG0457	CYA_2329	dnaG	DNA primase	CYA_1726	CYA_1726	tetratricopeptide repeat protein	[TP0492-TP0648 (0.5111708)]
COG0358	COG0457	CYA_2329	dnaG	DNA primase	CYA_1700	CYA_1700	tetratricopeptide repeat protein	[TP0492-TP0648 (0.5111708)]
COG0358	COG0457	CYA_2329	dnaG	DNA primase	CYA_1255	CYA_1255	hypothetical protein	[TP0492-TP0648 (0.5111708)]
COG0358	COG0457	CYA_2329	dnaG	DNA primase	CYA_2651	CYA_2651	TPR repeat protein	[TP0492-TP0648 (0.5111708)]
COG0358	COG0457	CYA_2329	dnaG	DNA primase	CYA_2333	CYA_2333	protein kinase domain/TPR repeat protein	[TP0492-TP0648 (0.5111708)]
COG0358	COG0457	CYA_2329	dnaG	DNA primase	CYA_1393	CYA_1393	TPR repeat protein	[TP0492-TP0648 (0.5111708)]
COG0358	COG0457	CYA_2329	dnaG	DNA primase	CYA_2128	CYA_2128	tetratricopeptide repeat protein	[TP0492-TP0648 (0.5111708)]
COG0358	COG0457	CYA_2329	dnaG	DNA primase	CYA_0594	CYA_0594	TPR repeat protein	[TP0492-TP0648 (0.5111708)]
COG0358	COG0457	CYA_2329	dnaG	DNA primase	CYA_2079	CYA_2079	tetratricopeptide repeat protein	[TP0492-TP0648 (0.5111708)]
COG0358	COG0457	CYA_2329	dnaG	DNA primase	CYA_2006	CYA_2006	tetratricopeptide repeat protein	[TP0492-TP0648 (0.5111708)]
COG0795	COG1792	CYA_1211	CYA_1211	putative permease, YjgP/YjgQ family	CYA_0369	mreC	rod shape-determining protein	[TP0884-TP0498 (0.8374102)]
COG0795	COG1792	CYA_1111	CYA_1111	putative membrane protein, YjgP/YjgQ family	CYA_0369	mreC	rod shape-determining protein	[TP0884-TP0498 (0.8374102)]
COG0795	COG1792	CYA_2458	CYA_2458	putative membrane protein, YjgP/YjgQ family	CYA_0369	mreC	rod shape-determining protein	[TP0884-TP0498 (0.8374102)]
COG0569	COG1430	CYA_0801	CYA_0801	K+ transporter, Trk family	CYA_0234	CYA_0234	conserved hypothetical protein	[TP0024-TP0087 (0.61624503)]
COG0608	COG1234	CYA_2826	CYA_2826	single-stranded-DNA-specific exonuclease RecJ	CYA_1654	rnz	ribonuclease Z	[TP0704-TP0819 (0.5844061)]
COG0608	COG1234	CYA_1120	CYA_1120	single-stranded-DNA-specific exonuclease RecJ	CYA_1654	rnz	ribonuclease Z	[TP0704-TP0819 (0.5844061)]
COG0024	COG0125	CYA_1158	CYA_1158	methionine aminopeptidase, type I	CYA_2830	tmk	thymidylate kinase	[TP0842-TP0354 (0.8096375)]
COG0024	COG0125	CYA_0844	CYA_0844	methionine aminopeptidase, type I	CYA_2830	tmk	thymidylate kinase	[TP0842-TP0354 (0.8096375)]
COG1077	COG1426	CYA_0368	mreB	rod shape-determining protein	CYA_0772	CYA_0772	conserved hypothetical protein	[TP0497-TP0334 (0.739115)]
COG0265	COG1430	CYA_2755	CYA_2755	peptidase, S1C (protease Do) family	CYA_0234	CYA_0234	conserved hypothetical protein	[TP0773-TP0087 (0.5241626)]
COG0265	COG1430	CYA_2229	CYA_2229	peptidase, S1C (protease Do) family	CYA_0234	CYA_0234	conserved hypothetical protein	[TP0773-TP0087 (0.5241626)]
COG0257	COG0779	CYA_1454	rpmJ	ribosomal protein L36	CYA_0456	CYA_0456	conserved hypothetical protein	[TP0209-TP0893 (0.7461857)]
COG0457	COG0845	CYA_2128	CYA_2128	tetratricopeptide repeat protein	CYA_1877	CYA_1877	transporter, membrane fusion protein (MFP)	[TP0648-TP0965 (0.54118866)]
COG0457	COG0845	CYA_1700	CYA_1700	tetratricopeptide repeat protein	CYA_1620	CYA_1620	efflux transporter, RND family, MFP subunit	[TP0648-TP0965 (0.54118866)]
COG0457	COG0845	CYA_0594	CYA_0594	TPR repeat protein	CYA_0435	CYA_0435	efflux transporter, RND family, MFP subunit	[TP0648-TP0965 (0.54118866)]
COG0457	COG0845	CYA_2128	CYA_2128	tetratricopeptide repeat protein	CYA_1620	CYA_1620	efflux transporter, RND family, MFP subunit	[TP0648-TP0965 (0.54118866)]
COG0457	COG0845	CYA_0594	CYA_0594	TPR repeat protein	CYA_2187	CYA_2187	efflux transporter, RND family, MFP subunit	[TP0648-TP0965 (0.54118866)]
COG0457	COG0845	CYA_2651	CYA_2651	TPR repeat protein	CYA_2187	CYA_2187	efflux transporter, RND family, MFP subunit	[TP0648-TP0965 (0.54118866)]
COG0457	COG0845	CYA_2079	CYA_2079	tetratricopeptide repeat protein	CYA_2187	CYA_2187	efflux transporter, RND family, MFP subunit	[TP0648-TP0965 (0.54118866)]
COG0457	COG0845	CYA_1726	CYA_1726	tetratricopeptide repeat protein	CYA_0435	CYA_0435	efflux transporter, RND family, MFP subunit	[TP0648-TP0965 (0.54118866)]
COG0457	COG0845	CYA_1393	CYA_1393	TPR repeat protein	CYA_0435	CYA_0435	efflux transporter, RND family, MFP subunit	[TP0648-TP0965 (0.54118866)]
COG0457	COG0845	CYA_1700	CYA_1700	tetratricopeptide repeat protein	CYA_1877	CYA_1877	transporter, membrane fusion protein (MFP)	[TP0648-TP0965 (0.54118866)]
COG0457	COG0845	CYA_1700	CYA_1700	tetratricopeptide repeat protein	CYA_2187	CYA_2187	efflux transporter, RND family, MFP subunit	[TP0648-TP0965 (0.54118866)]
COG0457	COG0845	CYA_1255	CYA_1255	hypothetical protein	CYA_1877	CYA_1877	transporter, membrane fusion protein (MFP)	[TP0648-TP0965 (0.54118866)]
COG0457	COG0845	CYA_1255	CYA_1255	hypothetical protein	CYA_1620	CYA_1620	efflux transporter, RND family, MFP subunit	[TP0648-TP0965 (0.54118866)]
COG0457	COG0845	CYA_0594	CYA_0594	TPR repeat protein	CYA_1620	CYA_1620	efflux transporter, RND family, MFP subunit	[TP0648-TP0965 (0.54118866)]
COG0457	COG0845	CYA_1393	CYA_1393	TPR repeat protein	CYA_1877	CYA_1877	transporter, membrane fusion protein (MFP)	[TP0648-TP0965 (0.54118866)]
COG0457	COG0845	CYA_1393	CYA_1393	TPR repeat protein	CYA_1620	CYA_1620	efflux transporter, RND family, MFP subunit	[TP0648-TP0965 (0.54118866)]
COG0457	COG0845	CYA_2128	CYA_2128	tetratricopeptide repeat protein	CYA_2187	CYA_2187	efflux transporter, RND family, MFP subunit	[TP0648-TP0965 (0.54118866)]
COG0457	COG0845	CYA_1700	CYA_1700	tetratricopeptide repeat protein	CYA_0435	CYA_0435	efflux transporter, RND family, MFP subunit	[TP0648-TP0965 (0.54118866)]
COG0457	COG0845	CYA_1255	CYA_1255	hypothetical protein	CYA_0435	CYA_0435	efflux transporter, RND family, MFP subunit	[TP0648-TP0965 (0.54118866)]
COG0457	COG0845	CYA_0594	CYA_0594	TPR repeat protein	CYA_1877	CYA_1877	transporter, membrane fusion protein (MFP)	[TP0648-TP0965 (0.54118866)]
COG0457	COG0845	CYA_2333	CYA_2333	protein kinase domain/TPR repeat protein	CYA_0435	CYA_0435	efflux transporter, RND family, MFP subunit	[TP0648-TP0965 (0.54118866)]
COG0457	COG0845	CYA_1726	CYA_1726	tetratricopeptide repeat protein	CYA_2187	CYA_2187	efflux transporter, RND family, MFP subunit	[TP0648-TP0965 (0.54118866)]
COG0457	COG0845	CYA_2006	CYA_2006	tetratricopeptide repeat protein	CYA_2187	CYA_2187	efflux transporter, RND family, MFP subunit	[TP0648-TP0965 (0.54118866)]
COG0457	COG0845	CYA_2006	CYA_2006	tetratricopeptide repeat protein	CYA_0435	CYA_0435	efflux transporter, RND family, MFP subunit	[TP0648-TP0965 (0.54118866)]
COG0457	COG0845	CYA_1255	CYA_1255	hypothetical protein	CYA_2187	CYA_2187	efflux transporter, RND family, MFP subunit	[TP0648-TP0965 (0.54118866)]
COG0457	COG0845	CYA_1393	CYA_1393	TPR repeat protein	CYA_2187	CYA_2187	efflux transporter, RND family, MFP subunit	[TP0648-TP0965 (0.54118866)]
COG0457	COG0845	CYA_1726	CYA_1726	tetratricopeptide repeat protein	CYA_1877	CYA_1877	transporter, membrane fusion protein (MFP)	[TP0648-TP0965 (0.54118866)]
COG0457	COG0845	CYA_2333	CYA_2333	protein kinase domain/TPR repeat protein	CYA_2187	CYA_2187	efflux transporter, RND family, MFP subunit	[TP0648-TP0965 (0.54118866)]
COG0457	COG0845	CYA_2006	CYA_2006	tetratricopeptide repeat protein	CYA_1620	CYA_1620	efflux transporter, RND family, MFP subunit	[TP0648-TP0965 (0.54118866)]
COG0457	COG0845	CYA_2079	CYA_2079	tetratricopeptide repeat protein	CYA_1877	CYA_1877	transporter, membrane fusion protein (MFP)	[TP0648-TP0965 (0.54118866)]
COG0457	COG0845	CYA_2651	CYA_2651	TPR repeat protein	CYA_0435	CYA_0435	efflux transporter, RND family, MFP subunit	[TP0648-TP0965 (0.54118866)]
COG0457	COG0845	CYA_2651	CYA_2651	TPR repeat protein	CYA_1877	CYA_1877	transporter, membrane fusion protein (MFP)	[TP0648-TP0965 (0.54118866)]
COG0457	COG0845	CYA_2128	CYA_2128	tetratricopeptide repeat protein	CYA_0435	CYA_0435	efflux transporter, RND family, MFP subunit	[TP0648-TP0965 (0.54118866)]
COG0457	COG0845	CYA_2333	CYA_2333	protein kinase domain/TPR repeat protein	CYA_1620	CYA_1620	efflux transporter, RND family, MFP subunit	[TP0648-TP0965 (0.54118866)]
COG0457	COG0845	CYA_2651	CYA_2651	TPR repeat protein	CYA_1620	CYA_1620	efflux transporter, RND family, MFP subunit	[TP0648-TP0965 (0.54118866)]
COG0457	COG0845	CYA_1726	CYA_1726	tetratricopeptide repeat protein	CYA_1620	CYA_1620	efflux transporter, RND family, MFP subunit	[TP0648-TP0965 (0.54118866)]
COG0457	COG0845	CYA_2079	CYA_2079	tetratricopeptide repeat protein	CYA_1620	CYA_1620	efflux transporter, RND family, MFP subunit	[TP0648-TP0965 (0.54118866)]
COG0457	COG0845	CYA_2333	CYA_2333	protein kinase domain/TPR repeat protein	CYA_1877	CYA_1877	transporter, membrane fusion protein (MFP)	[TP0648-TP0965 (0.54118866)]
COG0457	COG0845	CYA_2006	CYA_2006	tetratricopeptide repeat protein	CYA_1877	CYA_1877	transporter, membrane fusion protein (MFP)	[TP0648-TP0965 (0.54118866)]
COG0457	COG0845	CYA_2079	CYA_2079	tetratricopeptide repeat protein	CYA_0435	CYA_0435	efflux transporter, RND family, MFP subunit	[TP0648-TP0965 (0.54118866)]
COG0803	COG5401	CYA_1680	CYA_1680	cation ABC transporter, cation-binding protein	CYA_2086	CYA_2086	conserved hypothetical protein	[TP0163-TP0832 (0.52403957)]
COG0803	COG5401	CYA_2532	CYA_2532	putative zinc ABC transporter, zinc-binding	CYA_2086	CYA_2086	conserved hypothetical protein	[TP0163-TP0832 (0.52403957)]
COG1079	COG2239	CYA_1581	CYA_1581	carbohydrate ABC transporter-2 (CUT2) family,	CYA_1693	CYA_1693	magnesium transporter	[TP0302-TP0917 (0.5527395)]
COG1079	COG2239	CYA_1581	CYA_1581	carbohydrate ABC transporter-2 (CUT2) family,	CYA_0675	CYA_0675	magnesium transporter	[TP0302-TP0917 (0.5527395)]
COG0012	COG0188	CYA_0024	CYA_0024	GTP-binding protein YchF	CYA_1415	gyrA	DNA gyrase, A subunit	[TP0124-TP0005 (0.7149395)]
COG0012	COG0188	CYA_0024	CYA_0024	GTP-binding protein YchF	CYA_0008	CYA_0008	type II DNA topoisomerase, A subunit	[TP0124-TP0005 (0.7149395)]
COG0462	COG0492	CYA_2887	prs	ribose-phosphate pyrophosphokinase	CYA_1362	trxB	thioredoxin-disulfide reductase	[TP0294-TP0814 (0.8323514)]
COG0462	COG0492	CYA_2887	prs	ribose-phosphate pyrophosphokinase	CYA_1528	CYA_1528	pyridine nucleotide-disulfide oxidoreductase	[TP0294-TP0814 (0.8323514)]
COG0124	COG0254	CYA_2495	hisS	histidyl-tRNA synthetase	CYA_1446	rpmE	ribosomal protein L31	[TP0641-TP0255 (0.65973145)]
COG0178	COG0272	CYA_0784	uvrA	excinuclease ABC, A subunit	CYA_0803	ligA	DNA ligase, NAD-dependent	[TP0514-TP0634 (0.7537598)]
COG1192	COG2214	CYA_0448	CYA_0448	CobQ/CobB/MinD/ParA nucleotide binding domain	CYA_2665	CYA_2665	DnaJ domain protein	[TP0272-TP0843 (0.8210422)]
COG1192	COG2214	CYA_1561	CYA_1561	putative chromosome partitioning protein ParA	CYA_2665	CYA_2665	DnaJ domain protein	[TP0272-TP0843 (0.8210422)]
COG1192	COG2214	CYA_1561	CYA_1561	putative chromosome partitioning protein ParA	CYA_1134	CYA_1134	DnaJ domain protein	[TP0272-TP0843 (0.8210422)]
COG1192	COG2214	CYA_0448	CYA_0448	CobQ/CobB/MinD/ParA nucleotide binding domain	CYA_2673	CYA_2673	DnaJ domain protein	[TP0272-TP0843 (0.8210422)]
COG1192	COG2214	CYA_1561	CYA_1561	putative chromosome partitioning protein ParA	CYA_2055	CYA_2055	DnaJ family protein	[TP0272-TP0843 (0.8210422)]
COG1192	COG2214	CYA_0448	CYA_0448	CobQ/CobB/MinD/ParA nucleotide binding domain	CYA_2055	CYA_2055	DnaJ family protein	[TP0272-TP0843 (0.8210422)]
COG1192	COG2214	CYA_0448	CYA_0448	CobQ/CobB/MinD/ParA nucleotide binding domain	CYA_0132	CYA_0132	DnaJ family protein	[TP0272-TP0843 (0.8210422)]
COG1192	COG2214	CYA_0448	CYA_0448	CobQ/CobB/MinD/ParA nucleotide binding domain	CYA_1134	CYA_1134	DnaJ domain protein	[TP0272-TP0843 (0.8210422)]
COG1192	COG2214	CYA_1561	CYA_1561	putative chromosome partitioning protein ParA	CYA_2673	CYA_2673	DnaJ domain protein	[TP0272-TP0843 (0.8210422)]
COG1192	COG2214	CYA_1561	CYA_1561	putative chromosome partitioning protein ParA	CYA_0132	CYA_0132	DnaJ family protein	[TP0272-TP0843 (0.8210422)]
COG0608	COG1159	CYA_2826	CYA_2826	single-stranded-DNA-specific exonuclease RecJ	CYA_1220	era	GTP-binding protein Era	[TP0704-TP0541 (0.7586372)]
COG0608	COG1159	CYA_1120	CYA_1120	single-stranded-DNA-specific exonuclease RecJ	CYA_1220	era	GTP-binding protein Era	[TP0704-TP0541 (0.7586372)]
COG0242	COG0263	CYA_0120	CYA_0120	peptide deformylase	CYA_2177	proB	glutamate 5-kinase	[TP0757-TP0351 (0.5771584)]
COG0242	COG0263	CYA_0278	CYA_0278	peptide deformylase	CYA_2177	proB	glutamate 5-kinase	[TP0757-TP0351 (0.5771584)]
COG0566	COG1589	CYA_1093	CYA_1093	RNA methyltransferase, TrmH family	CYA_1608	CYA_1608	conserved hypothetical protein	[TP0109-TP0388 (0.8512026)]
COG0566	COG1589	CYA_0291	CYA_0291	RNA methyltransferase, TrmH family, group 3	CYA_1608	CYA_1608	conserved hypothetical protein	[TP0109-TP0388 (0.8512026)]
COG0457	COG1234	CYA_1393	CYA_1393	TPR repeat protein	CYA_1654	rnz	ribonuclease Z	[TP0095-TP0819 (0.5178716)]
COG0457	COG1234	CYA_2651	CYA_2651	TPR repeat protein	CYA_1654	rnz	ribonuclease Z	[TP0095-TP0819 (0.5178716)]
COG0457	COG1234	CYA_2333	CYA_2333	protein kinase domain/TPR repeat protein	CYA_1654	rnz	ribonuclease Z	[TP0095-TP0819 (0.5178716)]
COG0457	COG1234	CYA_2006	CYA_2006	tetratricopeptide repeat protein	CYA_1654	rnz	ribonuclease Z	[TP0095-TP0819 (0.5178716)]
COG0457	COG1234	CYA_1255	CYA_1255	hypothetical protein	CYA_1654	rnz	ribonuclease Z	[TP0095-TP0819 (0.5178716)]
COG0457	COG1234	CYA_2079	CYA_2079	tetratricopeptide repeat protein	CYA_1654	rnz	ribonuclease Z	[TP0095-TP0819 (0.5178716)]
COG0457	COG1234	CYA_2128	CYA_2128	tetratricopeptide repeat protein	CYA_1654	rnz	ribonuclease Z	[TP0095-TP0819 (0.5178716)]
COG0457	COG1234	CYA_1700	CYA_1700	tetratricopeptide repeat protein	CYA_1654	rnz	ribonuclease Z	[TP0095-TP0819 (0.5178716)]
COG0457	COG1234	CYA_1726	CYA_1726	tetratricopeptide repeat protein	CYA_1654	rnz	ribonuclease Z	[TP0095-TP0819 (0.5178716)]
COG0457	COG1234	CYA_0594	CYA_0594	TPR repeat protein	CYA_1654	rnz	ribonuclease Z	[TP0095-TP0819 (0.5178716)]
COG0257	COG0773	CYA_1454	rpmJ	ribosomal protein L36	CYA_1876	murC	UDP-N-acetylmuramate--alanine ligase	[TP0209-TP0341 (0.6926446)]
COG2208	COG2239	CYA_0978	CYA_0978	response regulator	CYA_1693	CYA_1693	magnesium transporter	[TP0218-TP0917 (0.6618409)]
COG2208	COG2239	CYA_2157	CYA_2157	conserved domain protein	CYA_1693	CYA_1693	magnesium transporter	[TP0218-TP0917 (0.6618409)]
COG2208	COG2239	CYA_0978	CYA_0978	response regulator	CYA_0675	CYA_0675	magnesium transporter	[TP0218-TP0917 (0.6618409)]
COG2208	COG2239	CYA_0100	CYA_0100	GAF/SpoIIE domain protein	CYA_0675	CYA_0675	magnesium transporter	[TP0218-TP0917 (0.6618409)]
COG2208	COG2239	CYA_0100	CYA_0100	GAF/SpoIIE domain protein	CYA_1693	CYA_1693	magnesium transporter	[TP0218-TP0917 (0.6618409)]
COG2208	COG2239	CYA_2157	CYA_2157	conserved domain protein	CYA_0675	CYA_0675	magnesium transporter	[TP0218-TP0917 (0.6618409)]
COG0217	COG1480	CYA_2259	CYA_2259	conserved hypothetical protein TIGR01033	CYA_1074	CYA_1074	HDIG domain protein	[TP0474-TP0651 (0.71912634)]
COG0257	COG0681	CYA_1454	rpmJ	ribosomal protein L36	CYA_2275	lepB	signal peptidase I	[TP0209-TP0926 (0.69083804)]
COG0503	COG1488	CYA_2018	apt	adenine phosphoribosyltransferase	CYA_1521	CYA_1521	putative nicotinate phosphoribosyltransferase	[TP1039-TP0628 (0.6658587)]
COG0234	COG0803	CYA_1406	groS	chaperonin, 10 kDa	CYA_2532	CYA_2532	putative zinc ABC transporter, zinc-binding	[TP1013-TP0163 (0.67160416)]
COG0234	COG0803	CYA_1406	groS	chaperonin, 10 kDa	CYA_1680	CYA_1680	cation ABC transporter, cation-binding protein	[TP1013-TP0163 (0.67160416)]
COG0227	COG0492	CYA_2214	rpmB	ribosomal protein L28	CYA_1362	trxB	thioredoxin-disulfide reductase	[TP0362-TP0814 (0.801083)]
COG0227	COG0492	CYA_2214	rpmB	ribosomal protein L28	CYA_1528	CYA_1528	pyridine nucleotide-disulfide oxidoreductase	[TP0362-TP0814 (0.801083)]
COG0051	COG1192	CYA_1303	rpsJ	ribosomal protein S10	CYA_0448	CYA_0448	CobQ/CobB/MinD/ParA nucleotide binding domain	[TP0188-TP0272 (0.7732025)]
COG0051	COG1192	CYA_1303	rpsJ	ribosomal protein S10	CYA_1561	CYA_1561	putative chromosome partitioning protein ParA	[TP0188-TP0272 (0.7732025)]
COG0098	COG0803	CYA_1162	rpsE	ribosomal protein S5	CYA_1680	CYA_1680	cation ABC transporter, cation-binding protein	[TP0206-TP0163 (0.74372905)]
COG0098	COG0803	CYA_1162	rpsE	ribosomal protein S5	CYA_2532	CYA_2532	putative zinc ABC transporter, zinc-binding	[TP0206-TP0163 (0.74372905)]
COG0249	COG0457	CYA_2035	mutS	DNA mismatch repair protein MutS	CYA_2333	CYA_2333	protein kinase domain/TPR repeat protein	[TP0328-TP0095 (0.63719666)]
COG0249	COG0457	CYA_2035	mutS	DNA mismatch repair protein MutS	CYA_2079	CYA_2079	tetratricopeptide repeat protein	[TP0328-TP0095 (0.63719666)]
COG0249	COG0457	CYA_2035	mutS	DNA mismatch repair protein MutS	CYA_1393	CYA_1393	TPR repeat protein	[TP0328-TP0095 (0.63719666)]
COG0249	COG0457	CYA_2035	mutS	DNA mismatch repair protein MutS	CYA_1255	CYA_1255	hypothetical protein	[TP0328-TP0095 (0.63719666)]
COG0249	COG0457	CYA_2035	mutS	DNA mismatch repair protein MutS	CYA_2128	CYA_2128	tetratricopeptide repeat protein	[TP0328-TP0095 (0.63719666)]
COG0249	COG0457	CYA_2035	mutS	DNA mismatch repair protein MutS	CYA_0594	CYA_0594	TPR repeat protein	[TP0328-TP0095 (0.63719666)]
COG0249	COG0457	CYA_2035	mutS	DNA mismatch repair protein MutS	CYA_2006	CYA_2006	tetratricopeptide repeat protein	[TP0328-TP0095 (0.63719666)]
COG0249	COG0457	CYA_2035	mutS	DNA mismatch repair protein MutS	CYA_2651	CYA_2651	TPR repeat protein	[TP0328-TP0095 (0.63719666)]
COG0249	COG0457	CYA_2035	mutS	DNA mismatch repair protein MutS	CYA_1726	CYA_1726	tetratricopeptide repeat protein	[TP0328-TP0095 (0.63719666)]
COG0249	COG0457	CYA_2035	mutS	DNA mismatch repair protein MutS	CYA_1700	CYA_1700	tetratricopeptide repeat protein	[TP0328-TP0095 (0.63719666)]
COG0442	COG0459	CYA_2339	proS	prolyl-tRNA synthetase	CYA_1407	CYA_1407	chaperonin GroEL	[TP0160-TP0030 (0.7719589)]
COG0442	COG0459	CYA_2339	proS	prolyl-tRNA synthetase	CYA_0332	CYA_0332	chaperonin GroEL	[TP0160-TP0030 (0.7719589)]
COG0255	COG1354	CYA_1170	rpmC	ribosomal protein L29	CYA_2302	scpA	segregation and condensation protein A	[TP0197-TP0691 (0.70609456)]
COG0341	COG2239	CYA_0075	secF	protein-export membrane protein SecF	CYA_0675	CYA_0675	magnesium transporter	[TP0411-TP0917 (0.6093018)]
COG0341	COG2239	CYA_0075	secF	protein-export membrane protein SecF	CYA_1693	CYA_1693	magnesium transporter	[TP0411-TP0917 (0.6093018)]
COG0036	COG1573	CYA_0084	rpe	ribulose-phosphate 3-epimerase	CYA_2253	CYA_2253	uracil-DNA glycosylase, family 4	[TP0945-TP0229 (0.685165)]
COG0036	COG1573	CYA_0084	rpe	ribulose-phosphate 3-epimerase	CYA_0412	CYA_0412	putative uracil-DNA glycosylase, family 4	[TP0945-TP0229 (0.685165)]
COG0217	COG0481	CYA_2259	CYA_2259	conserved hypothetical protein TIGR01033	CYA_0582	lepA	GTP-binding protein LepA	[TP0474-TP0510 (0.76600474)]
COG0178	COG0357	CYA_0784	uvrA	excinuclease ABC, A subunit	CYA_1675	gidB	methyltransferase GidB	[TP0514-TP0946 (0.8569251)]
COG0472	COG2239	CYA_2016	CYA_2016	glycosyl transferase, group 4 family protein	CYA_1693	CYA_1693	magnesium transporter	[TP0345-TP0917 (0.5059451)]
COG0472	COG2239	CYA_1982	mraY	phospho-N-acetylmuramoyl-pentapeptide-	CYA_1693	CYA_1693	magnesium transporter	[TP0345-TP0917 (0.5059451)]
COG0472	COG2239	CYA_2016	CYA_2016	glycosyl transferase, group 4 family protein	CYA_0675	CYA_0675	magnesium transporter	[TP0345-TP0917 (0.5059451)]
COG0472	COG2239	CYA_1982	mraY	phospho-N-acetylmuramoyl-pentapeptide-	CYA_0675	CYA_0675	magnesium transporter	[TP0345-TP0917 (0.5059451)]
COG0330	COG0772	CYA_1297	CYA_1297	HflC/HflK family protein	CYA_2890	CYA_2890	putative rod shape-determining protein RodA	[TP0113-TP0501 (0.70068353)]
COG0330	COG0772	CYA_1526	CYA_1526	HflC/HflK family protein	CYA_2890	CYA_2890	putative rod shape-determining protein RodA	[TP0113-TP0501 (0.70068353)]
COG0330	COG0772	CYA_1297	CYA_1297	HflC/HflK family protein	CYA_0961	CYA_0961	putative cell division protein FtsW	[TP0113-TP0501 (0.70068353)]
COG0330	COG0772	CYA_1526	CYA_1526	HflC/HflK family protein	CYA_0961	CYA_0961	putative cell division protein FtsW	[TP0113-TP0501 (0.70068353)]
COG0330	COG0772	CYA_1296	CYA_1296	transporter, stomatin/podocin/band	CYA_0961	CYA_0961	putative cell division protein FtsW	[TP0113-TP0501 (0.70068353)]
COG0330	COG0772	CYA_1296	CYA_1296	transporter, stomatin/podocin/band	CYA_2890	CYA_2890	putative rod shape-determining protein RodA	[TP0113-TP0501 (0.70068353)]
COG0154	COG1624	CYA_2100	CYA_2100	amidohydrolase, AtzE family	CYA_2894	CYA_2894	conserved hypothetical protein TIGR00159	[TP1020-TP0826 (0.7964557)]
COG0154	COG1624	CYA_1419	gatA	glutamyl-tRNA(Gln) amidotransferase, A subunit	CYA_2894	CYA_2894	conserved hypothetical protein TIGR00159	[TP1020-TP0826 (0.7964557)]
COG1109	COG1488	CYA_0009	CYA_0009	phosphoglucomutase/phosphomannomutase family	CYA_1521	CYA_1521	putative nicotinate phosphoribosyltransferase	[TP0413-TP0628 (0.6598422)]
COG0477	COG1432	CYA_1817	CYA_1817	transporter, major facilitator family	CYA_0583	CYA_0583	conserved hypothetical protein	[TP0840-TP0894 (0.55999315)]
COG0477	COG1432	CYA_2178	CYA_2178	transporter, major facilitator family	CYA_0583	CYA_0583	conserved hypothetical protein	[TP0840-TP0894 (0.55999315)]
COG0477	COG1432	CYA_0097	CYA_0097	transporter, major facilitator family	CYA_0464	CYA_0464	conserved hypothetical protein	[TP0840-TP0894 (0.55999315)]
COG0477	COG1432	CYA_0041	CYA_0041	putative transporter, bacteriochlorophyll	CYA_0583	CYA_0583	conserved hypothetical protein	[TP0840-TP0894 (0.55999315)]
COG0477	COG1432	CYA_2642	CYA_2642	transporter, folate-biopterin transporter (FBT)	CYA_0464	CYA_0464	conserved hypothetical protein	[TP0840-TP0894 (0.55999315)]
COG0477	COG1432	CYA_2642	CYA_2642	transporter, folate-biopterin transporter (FBT)	CYA_0583	CYA_0583	conserved hypothetical protein	[TP0840-TP0894 (0.55999315)]
COG0477	COG1432	CYA_2593	CYA_2593	transporter, drug:H+ antiporter-1 (12 spanner)	CYA_0583	CYA_0583	conserved hypothetical protein	[TP0840-TP0894 (0.55999315)]
COG0477	COG1432	CYA_2178	CYA_2178	transporter, major facilitator family	CYA_0464	CYA_0464	conserved hypothetical protein	[TP0840-TP0894 (0.55999315)]
COG0477	COG1432	CYA_1131	CYA_1131	transporter, major facilitator family	CYA_0464	CYA_0464	conserved hypothetical protein	[TP0840-TP0894 (0.55999315)]
COG0477	COG1432	CYA_0097	CYA_0097	transporter, major facilitator family	CYA_0583	CYA_0583	conserved hypothetical protein	[TP0840-TP0894 (0.55999315)]
COG0477	COG1432	CYA_1817	CYA_1817	transporter, major facilitator family	CYA_0464	CYA_0464	conserved hypothetical protein	[TP0840-TP0894 (0.55999315)]
COG0477	COG1432	CYA_2593	CYA_2593	transporter, drug:H+ antiporter-1 (12 spanner)	CYA_0464	CYA_0464	conserved hypothetical protein	[TP0840-TP0894 (0.55999315)]
COG0477	COG1432	CYA_1131	CYA_1131	transporter, major facilitator family	CYA_0583	CYA_0583	conserved hypothetical protein	[TP0840-TP0894 (0.55999315)]
COG0477	COG1432	CYA_0041	CYA_0041	putative transporter, bacteriochlorophyll	CYA_0464	CYA_0464	conserved hypothetical protein	[TP0840-TP0894 (0.55999315)]
COG0465	COG2891	CYA_0004	CYA_0004	metalloprotease, ATP-dependent, FtsH family	CYA_0370	mreD	rod shape-determining protein MreD	[TP0330-TP0499 (0.74372905)]
COG0465	COG2891	CYA_2751	hflB	cell division protein FtsH	CYA_0370	mreD	rod shape-determining protein MreD	[TP0330-TP0499 (0.74372905)]
COG0143	COG0217	CYA_1398	metG	methionyl-tRNA synthetase	CYA_2259	CYA_2259	conserved hypothetical protein TIGR01033	[TP0798-TP0474 (0.7790581)]
COG0257	COG0716	CYA_1454	rpmJ	ribosomal protein L36	CYA_2605	CYA_2605	flavodoxin	[TP0209-TP0925 (0.69083804)]
COG0357	COG0442	CYA_1675	gidB	methyltransferase GidB	CYA_2339	proS	prolyl-tRNA synthetase	[TP0946-TP0160 (0.6515529)]
COG0290	COG0724	CYA_2144	infC	translation initiation factor IF-3	CYA_1677	CYA_1677	putative RNA-binding protein	[TP0850-TP0356 (0.81817394)]
COG0290	COG0724	CYA_2144	infC	translation initiation factor IF-3	CYA_0511	CYA_0511	putative RNA-binding protein	[TP0850-TP0356 (0.81817394)]
COG0290	COG0724	CYA_2144	infC	translation initiation factor IF-3	CYA_2821	CYA_2821	putative RNA-binding protein	[TP0850-TP0356 (0.81817394)]
COG0290	COG0724	CYA_2144	infC	translation initiation factor IF-3	CYA_0125	CYA_0125	putative RNA-binding protein	[TP0850-TP0356 (0.81817394)]
COG0564	COG1200	CYA_0740	CYA_0740	pseudouridine synthase, RluA family	CYA_2013	recG	ATP-dependent DNA helicase RecG	[TP0339-TP0687 (0.85149276)]
COG0457	COG2812	CYA_1700	CYA_1700	tetratricopeptide repeat protein	CYA_0563	dnaX	DNA polymerase III, subunits gamma and tau	[TP0067-TP1005 (0.5652097)]
COG0457	COG2812	CYA_1393	CYA_1393	TPR repeat protein	CYA_0563	dnaX	DNA polymerase III, subunits gamma and tau	[TP0067-TP1005 (0.5652097)]
COG0457	COG2812	CYA_2128	CYA_2128	tetratricopeptide repeat protein	CYA_0563	dnaX	DNA polymerase III, subunits gamma and tau	[TP0067-TP1005 (0.5652097)]
COG0457	COG2812	CYA_2079	CYA_2079	tetratricopeptide repeat protein	CYA_0563	dnaX	DNA polymerase III, subunits gamma and tau	[TP0067-TP1005 (0.5652097)]
COG0457	COG2812	CYA_2006	CYA_2006	tetratricopeptide repeat protein	CYA_0563	dnaX	DNA polymerase III, subunits gamma and tau	[TP0067-TP1005 (0.5652097)]
COG0457	COG2812	CYA_2651	CYA_2651	TPR repeat protein	CYA_0563	dnaX	DNA polymerase III, subunits gamma and tau	[TP0067-TP1005 (0.5652097)]
COG0457	COG2812	CYA_1255	CYA_1255	hypothetical protein	CYA_0563	dnaX	DNA polymerase III, subunits gamma and tau	[TP0067-TP1005 (0.5652097)]
COG0457	COG2812	CYA_1726	CYA_1726	tetratricopeptide repeat protein	CYA_0563	dnaX	DNA polymerase III, subunits gamma and tau	[TP0067-TP1005 (0.5652097)]
COG0457	COG2812	CYA_0594	CYA_0594	TPR repeat protein	CYA_0563	dnaX	DNA polymerase III, subunits gamma and tau	[TP0067-TP1005 (0.5652097)]
COG0457	COG2812	CYA_2333	CYA_2333	protein kinase domain/TPR repeat protein	CYA_0563	dnaX	DNA polymerase III, subunits gamma and tau	[TP0067-TP1005 (0.5652097)]
COG0322	COG1432	CYA_0207	uvrC	excinuclease ABC, C subunit	CYA_0583	CYA_0583	conserved hypothetical protein	[TP0472-TP0894 (0.7171434)]
COG0322	COG1432	CYA_0207	uvrC	excinuclease ABC, C subunit	CYA_0464	CYA_0464	conserved hypothetical protein	[TP0472-TP0894 (0.7171434)]
COG0124	COG0124	CYA_2495	hisS	histidyl-tRNA synthetase	CYA_2495	hisS	histidyl-tRNA synthetase	[TP0641-TP0641 (0.67365265)]
COG0526	COG5401	CYA_0769	CYA_0769	thioredoxin	CYA_2086	CYA_2086	conserved hypothetical protein	[TP0100-TP0832 (0.57057476)]
COG0526	COG5401	CYA_0719	CYA_0719	thioredoxin	CYA_2086	CYA_2086	conserved hypothetical protein	[TP0100-TP0832 (0.57057476)]
COG0526	COG5401	CYA_2781	CYA_2781	conserved hypothetical protein	CYA_2086	CYA_2086	conserved hypothetical protein	[TP0100-TP0832 (0.57057476)]
COG0526	COG5401	CYA_1901	kaiB	circadian clock protein KaiB	CYA_2086	CYA_2086	conserved hypothetical protein	[TP0100-TP0832 (0.57057476)]
COG0526	COG5401	CYA_2801	CYA_2801	thioredoxin	CYA_2086	CYA_2086	conserved hypothetical protein	[TP0100-TP0832 (0.57057476)]
COG0526	COG5401	CYA_1725	CYA_1725	thioredoxin	CYA_2086	CYA_2086	conserved hypothetical protein	[TP0100-TP0832 (0.57057476)]
COG0290	COG1837	CYA_2144	infC	translation initiation factor IF-3	CYA_2280	CYA_2280	conserved hypothetical protein	[TP0850-TP0906 (0.70629925)]
COG0768	COG0815	CYA_0939	CYA_0939	penicillin-binding protein	CYA_2744	lnt	apolipoprotein N-acyltransferase	[TP0500-TP0252 (0.87159187)]
COG0768	COG0815	CYA_1072	CYA_1072	penicillin-binding protein	CYA_2744	lnt	apolipoprotein N-acyltransferase	[TP0500-TP0252 (0.87159187)]
COG2239	COG4603	CYA_0675	CYA_0675	magnesium transporter	CYA_1582	CYA_1582	carbohydrate ABC transporter-2 (CUT2) family,	[TP0917-TP0301 (0.53720385)]
COG2239	COG4603	CYA_1693	CYA_1693	magnesium transporter	CYA_1582	CYA_1582	carbohydrate ABC transporter-2 (CUT2) family,	[TP0917-TP0301 (0.53720385)]
COG0486	COG0803	CYA_2126	trmE	tRNA modification GTPase TrmE	CYA_1680	CYA_1680	cation ABC transporter, cation-binding protein	[TP0550-TP0163 (0.74372905)]
COG0486	COG0803	CYA_2126	trmE	tRNA modification GTPase TrmE	CYA_2532	CYA_2532	putative zinc ABC transporter, zinc-binding	[TP0550-TP0163 (0.74372905)]
COG0687	COG1057	CYA_1237	CYA_1237	polyamine ABC transporter, polyamine-binding	CYA_0491	nadD	nicotinate (nicotinamide) nucleotide	[TP0655-TP0741 (0.7061969)]
COG0687	COG1057	CYA_2832	CYA_2832	polyamine transporter, polyamine-binding	CYA_0491	nadD	nicotinate (nicotinamide) nucleotide	[TP0655-TP0741 (0.7061969)]
COG0012	COG0608	CYA_0024	CYA_0024	GTP-binding protein YchF	CYA_1120	CYA_1120	single-stranded-DNA-specific exonuclease RecJ	[TP0124-TP0704 (0.626838)]
COG0012	COG0608	CYA_0024	CYA_0024	GTP-binding protein YchF	CYA_2826	CYA_2826	single-stranded-DNA-specific exonuclease RecJ	[TP0124-TP0704 (0.626838)]
COG1214	COG1773	CYA_1273	CYA_1273	glycoprotease family protein	CYA_0849	CYA_0849	rubredoxin	[TP0876-TP0991 (0.57776016)]
COG0739	COG0773	CYA_1895	CYA_1895	peptidase, M23B family	CYA_1876	murC	UDP-N-acetylmuramate--alanine ligase	[TP0782-TP0341 (0.8145237)]
COG0050	COG0457	CYA_1302	tuf	translation elongation factor Tu	CYA_2651	CYA_2651	TPR repeat protein	[TP0187-TP0067 (0.7854602)]
COG0050	COG0457	CYA_1302	tuf	translation elongation factor Tu	CYA_2079	CYA_2079	tetratricopeptide repeat protein	[TP0187-TP0067 (0.7854602)]
COG0050	COG0457	CYA_1302	tuf	translation elongation factor Tu	CYA_2006	CYA_2006	tetratricopeptide repeat protein	[TP0187-TP0067 (0.7854602)]
COG0050	COG0457	CYA_1302	tuf	translation elongation factor Tu	CYA_1255	CYA_1255	hypothetical protein	[TP0187-TP0067 (0.7854602)]
COG0050	COG0457	CYA_1302	tuf	translation elongation factor Tu	CYA_0594	CYA_0594	TPR repeat protein	[TP0187-TP0067 (0.7854602)]
COG0050	COG0457	CYA_1302	tuf	translation elongation factor Tu	CYA_2333	CYA_2333	protein kinase domain/TPR repeat protein	[TP0187-TP0067 (0.7854602)]
COG0050	COG0457	CYA_1302	tuf	translation elongation factor Tu	CYA_1393	CYA_1393	TPR repeat protein	[TP0187-TP0067 (0.7854602)]
COG0050	COG0457	CYA_1302	tuf	translation elongation factor Tu	CYA_2128	CYA_2128	tetratricopeptide repeat protein	[TP0187-TP0067 (0.7854602)]
COG0050	COG0457	CYA_1302	tuf	translation elongation factor Tu	CYA_1726	CYA_1726	tetratricopeptide repeat protein	[TP0187-TP0067 (0.7854602)]
COG0050	COG0457	CYA_1302	tuf	translation elongation factor Tu	CYA_1700	CYA_1700	tetratricopeptide repeat protein	[TP0187-TP0067 (0.7854602)]
COG0220	COG1316	CYA_2671	trmB	tRNA (guanine-N(7)-)-methyltransferase	CYA_1077	CYA_1077	putative cell envelope-related function	[TP0464-TP0739 (0.7885255)]
COG0257	COG0564	CYA_1454	rpmJ	ribosomal protein L36	CYA_0740	CYA_0740	pseudouridine synthase, RluA family	[TP0209-TP0154 (0.634929)]
COG0621	COG2208	CYA_2323	yliG	MiaB tRNA modifying enzyme-like protein	CYA_0978	CYA_0978	response regulator	[TP0269-TP0218 (0.77940726)]
COG0621	COG2208	CYA_2897	miaB	tRNA-i(6)A37 thiotransferase enzyme MiaB	CYA_0100	CYA_0100	GAF/SpoIIE domain protein	[TP0269-TP0218 (0.77940726)]
COG0621	COG2208	CYA_2897	miaB	tRNA-i(6)A37 thiotransferase enzyme MiaB	CYA_2157	CYA_2157	conserved domain protein	[TP0269-TP0218 (0.77940726)]
COG0621	COG2208	CYA_2323	yliG	MiaB tRNA modifying enzyme-like protein	CYA_2157	CYA_2157	conserved domain protein	[TP0269-TP0218 (0.77940726)]
COG0621	COG2208	CYA_2897	miaB	tRNA-i(6)A37 thiotransferase enzyme MiaB	CYA_0978	CYA_0978	response regulator	[TP0269-TP0218 (0.77940726)]
COG0621	COG2208	CYA_2323	yliG	MiaB tRNA modifying enzyme-like protein	CYA_0100	CYA_0100	GAF/SpoIIE domain protein	[TP0269-TP0218 (0.77940726)]
COG0739	COG2239	CYA_1895	CYA_1895	peptidase, M23B family	CYA_0675	CYA_0675	magnesium transporter	[TP0155-TP0917 (0.6343327)]
COG0739	COG2239	CYA_1895	CYA_1895	peptidase, M23B family	CYA_1693	CYA_1693	magnesium transporter	[TP0155-TP0917 (0.6343327)]
COG0457	COG1187	CYA_0594	CYA_0594	TPR repeat protein	CYA_0773	CYA_0773	RNA pseudouridine synthase family protein	[TP0067-TP0459 (0.6360361)]
COG0457	COG1187	CYA_2333	CYA_2333	protein kinase domain/TPR repeat protein	CYA_0773	CYA_0773	RNA pseudouridine synthase family protein	[TP0067-TP0459 (0.6360361)]
COG0457	COG1187	CYA_2651	CYA_2651	TPR repeat protein	CYA_2627	CYA_2627	RNA pseudouridine synthase family protein	[TP0067-TP0459 (0.6360361)]
COG0457	COG1187	CYA_1700	CYA_1700	tetratricopeptide repeat protein	CYA_2627	CYA_2627	RNA pseudouridine synthase family protein	[TP0067-TP0459 (0.6360361)]
COG0457	COG1187	CYA_1700	CYA_1700	tetratricopeptide repeat protein	CYA_0773	CYA_0773	RNA pseudouridine synthase family protein	[TP0067-TP0459 (0.6360361)]
COG0457	COG1187	CYA_1255	CYA_1255	hypothetical protein	CYA_2627	CYA_2627	RNA pseudouridine synthase family protein	[TP0067-TP0459 (0.6360361)]
COG0457	COG1187	CYA_2128	CYA_2128	tetratricopeptide repeat protein	CYA_0773	CYA_0773	RNA pseudouridine synthase family protein	[TP0067-TP0459 (0.6360361)]
COG0457	COG1187	CYA_2079	CYA_2079	tetratricopeptide repeat protein	CYA_0773	CYA_0773	RNA pseudouridine synthase family protein	[TP0067-TP0459 (0.6360361)]
COG0457	COG1187	CYA_2128	CYA_2128	tetratricopeptide repeat protein	CYA_2627	CYA_2627	RNA pseudouridine synthase family protein	[TP0067-TP0459 (0.6360361)]
COG0457	COG1187	CYA_2651	CYA_2651	TPR repeat protein	CYA_0773	CYA_0773	RNA pseudouridine synthase family protein	[TP0067-TP0459 (0.6360361)]
COG0457	COG1187	CYA_2006	CYA_2006	tetratricopeptide repeat protein	CYA_2627	CYA_2627	RNA pseudouridine synthase family protein	[TP0067-TP0459 (0.6360361)]
COG0457	COG1187	CYA_1255	CYA_1255	hypothetical protein	CYA_0773	CYA_0773	RNA pseudouridine synthase family protein	[TP0067-TP0459 (0.6360361)]
COG0457	COG1187	CYA_2333	CYA_2333	protein kinase domain/TPR repeat protein	CYA_2627	CYA_2627	RNA pseudouridine synthase family protein	[TP0067-TP0459 (0.6360361)]
COG0457	COG1187	CYA_2006	CYA_2006	tetratricopeptide repeat protein	CYA_0773	CYA_0773	RNA pseudouridine synthase family protein	[TP0067-TP0459 (0.6360361)]
COG0457	COG1187	CYA_1393	CYA_1393	TPR repeat protein	CYA_2627	CYA_2627	RNA pseudouridine synthase family protein	[TP0067-TP0459 (0.6360361)]
COG0457	COG1187	CYA_1393	CYA_1393	TPR repeat protein	CYA_0773	CYA_0773	RNA pseudouridine synthase family protein	[TP0067-TP0459 (0.6360361)]
COG0457	COG1187	CYA_0594	CYA_0594	TPR repeat protein	CYA_2627	CYA_2627	RNA pseudouridine synthase family protein	[TP0067-TP0459 (0.6360361)]
COG0457	COG1187	CYA_1726	CYA_1726	tetratricopeptide repeat protein	CYA_0773	CYA_0773	RNA pseudouridine synthase family protein	[TP0067-TP0459 (0.6360361)]
COG0457	COG1187	CYA_2079	CYA_2079	tetratricopeptide repeat protein	CYA_2627	CYA_2627	RNA pseudouridine synthase family protein	[TP0067-TP0459 (0.6360361)]
COG0457	COG1187	CYA_1726	CYA_1726	tetratricopeptide repeat protein	CYA_2627	CYA_2627	RNA pseudouridine synthase family protein	[TP0067-TP0459 (0.6360361)]
COG0210	COG0305	CYA_0349	CYA_0349	UvrD/REP helicase domain protein	CYA_1550	dnaB	replicative DNA helicase	[TP0102-TP0058 (0.8842861)]
COG0210	COG0305	CYA_1321	pcrA	ATP-dependent DNA helicase PcrA	CYA_1550	dnaB	replicative DNA helicase	[TP0102-TP0058 (0.8842861)]
COG0621	COG0739	CYA_2897	miaB	tRNA-i(6)A37 thiotransferase enzyme MiaB	CYA_1895	CYA_1895	peptidase, M23B family	[TP0269-TP0702 (0.8475093)]
COG0621	COG0739	CYA_2323	yliG	MiaB tRNA modifying enzyme-like protein	CYA_1895	CYA_1895	peptidase, M23B family	[TP0269-TP0702 (0.8475093)]
COG0257	COG1057	CYA_1454	rpmJ	ribosomal protein L36	CYA_0491	nadD	nicotinate (nicotinamide) nucleotide	[TP0209-TP0741 (0.64932555)]
COG0840	COG1070	CYA_1250	CYA_1250	putative methyl-accepting chemotaxis protein	CYA_1947	CYA_1947	carbohydrate kinase, FGGY family	[TP0640-TP0295 (0.8429581)]
COG0840	COG1070	CYA_2156	CYA_2156	putative truncated methyl-accepting chemotaxis	CYA_1947	CYA_1947	carbohydrate kinase, FGGY family	[TP0640-TP0295 (0.8429581)]
