# Supplementary material for: The Binary Protein Interactome of Treponema pallidum – The Syphilis Spirochete
Source: PLoS One. 2008 May 28;3(5):e2292. doi: 10.1371/journal.pone.0002292 (PMC2386257; doi:10.1371/journal.pone.0002292)
Supplement: Data S1 — Predicted protein-protein interactions based on our Treponema pallidum data; zip archive containing 372 files with one file per species. (6.09 MB ZIP) [file pone.0002292.s006.zip › bacteria/Cyanobacterium_Yellowstone_B.tab]

331115 Cyanobacterium Yellowstone B
COG A	COG B	Locus Id A	Preferred Name(s) A	Annotation A	Locus Id B	Preferred Name(s) B	Annotation B	T. pallidum interaction
COG0608	COG0817	CYB_0828	CYB_0828	single-stranded-DNA-specific exonuclease RecJ	CYB_0493	ruvC	crossover junction endodeoxyribonuclease RuvC	[TP0704-TP0517 (0.81382185)]
COG0608	COG0817	CYB_1106	CYB_1106	single-stranded-DNA-specific exonuclease RecJ	CYB_0493	ruvC	crossover junction endodeoxyribonuclease RuvC	[TP0704-TP0517 (0.81382185)]
COG0617	COG0860	CYB_2855	CYB_2855	polyA polymerase family protein	CYB_0360	CYB_0360	N-acetylmuramoyl-L-alanine amidase	[TP0270-TP0247 (0.76828843)]
COG0201	COG0550	CYB_2615	secY	preprotein translocase, SecY subunit	CYB_2358	topA	DNA topoisomerase I	[TP0208-TP0394 (0.8044664)]
COG0180	COG0564	CYB_2214	trpS	tryptophanyl-tRNA synthetase	CYB_1113	CYB_1113	ribosomal large subunit pseudouridine synthase	[TP0632-TP0339 (0.7885255)]
COG0090	COG0223	CYB_2600	rplB	ribosomal protein L2	CYB_1993	fmt	methionyl-tRNA formyltransferase	[TP0192-TP0756 (0.8610547)]
COG0632	COG2255	CYB_0546	ruvA	Holliday junction DNA helicase RuvA	CYB_0432	ruvB	Holliday junction DNA helicase RuvB	[TP0543-TP0162 (0.9659884)]
COG0462	COG0817	CYB_1652	prs	ribose-phosphate pyrophosphokinase	CYB_0493	ruvC	crossover junction endodeoxyribonuclease RuvC	[TP0294-TP0517 (0.54911256)]
COG0257	COG0577	CYB_1577	rpmJ	ribosomal protein L36	CYB_1557	devC	probable glycolipid ABC exporter (DevE) family,	[TP0209-TP0962 (0.5903608)]
COG0257	COG0577	CYB_1577	rpmJ	ribosomal protein L36	CYB_2892	macB	macrolide ABC transporter, permease protein	[TP0209-TP0962 (0.5903608)]
COG0457	COG1653	CYB_2560	CYB_2560	tetratricopeptide repeat protein	CYB_2477	ugpB	glycerol-3-phosphate ABC transporter,	[TP0067-TP0074 (0.6656524)]
COG0457	COG1653	CYB_2488	CYB_2488	TPR repeat protein	CYB_2477	ugpB	glycerol-3-phosphate ABC transporter,	[TP0067-TP0074 (0.6656524)]
COG0457	COG1653	CYB_0758	CYB_0758	hypothetical protein	CYB_2477	ugpB	glycerol-3-phosphate ABC transporter,	[TP0067-TP0074 (0.6656524)]
COG0457	COG1653	CYB_2709	CYB_2709	TPR repeat protein, putative	CYB_2477	ugpB	glycerol-3-phosphate ABC transporter,	[TP0067-TP0074 (0.6656524)]
COG0457	COG1653	CYB_1920	CYB_1920	TPR domain protein	CYB_2477	ugpB	glycerol-3-phosphate ABC transporter,	[TP0067-TP0074 (0.6656524)]
COG0457	COG1653	CYB_1731	CYB_1731	TPR domain protein	CYB_2477	ugpB	glycerol-3-phosphate ABC transporter,	[TP0067-TP0074 (0.6656524)]
COG0457	COG1653	CYB_2887	CYB_2887	tetratricopeptide repeat protein	CYB_2477	ugpB	glycerol-3-phosphate ABC transporter,	[TP0067-TP0074 (0.6656524)]
COG0457	COG1653	CYB_2690	CYB_2690	tetratricopeptide repeat protein	CYB_2477	ugpB	glycerol-3-phosphate ABC transporter,	[TP0067-TP0074 (0.6656524)]
COG0457	COG1653	CYB_1984	CYB_1984	tetratricopeptide repeat protein	CYB_2477	ugpB	glycerol-3-phosphate ABC transporter,	[TP0067-TP0074 (0.6656524)]
COG0457	COG1653	CYB_1571	CYB_1571	tetratricopeptide repeat protein	CYB_2477	ugpB	glycerol-3-phosphate ABC transporter,	[TP0067-TP0074 (0.6656524)]
COG0222	COG0802	CYB_1224	rplL	ribosomal protein L7/L12	CYB_1959	CYB_1959	conserved hypothetical protein TIGR00150	[TP0240-TP0875 (0.8481433)]
COG0495	COG1214	CYB_2881	leuS	leucyl-tRNA synthetase	CYB_0434	CYB_0434	glycoprotease family protein	[TP0586-TP0876 (0.5571989)]
COG0192	COG0592	CYB_2590	metK	S-adenosylmethionine synthetase	CYB_1539	dnaN	DNA polymerase III, beta subunit	[TP0794-TP0002 (0.8412751)]
COG0360	COG0616	CYB_1664	rpsF	ribosomal protein S6	CYB_0656	CYB_0656	signal peptide peptidase SppA, 36K type	[TP0063-TP0997 (0.6657489)]
COG0360	COG0616	CYB_1664	rpsF	ribosomal protein S6	CYB_0984	CYB_0984	signal peptide peptidase SppA, 36K type	[TP0063-TP0997 (0.6657489)]
COG0360	COG0616	CYB_1664	rpsF	ribosomal protein S6	CYB_0099	CYB_0099	peptidase S49 (protease IV) family,	[TP0063-TP0997 (0.6657489)]
COG0125	COG0457	CYB_0832	tmk	thymidylate kinase	CYB_1920	CYB_1920	TPR domain protein	[TP0354-TP0648 (0.5206915)]
COG0125	COG0457	CYB_0832	tmk	thymidylate kinase	CYB_1984	CYB_1984	tetratricopeptide repeat protein	[TP0354-TP0648 (0.5206915)]
COG0125	COG0457	CYB_0832	tmk	thymidylate kinase	CYB_1571	CYB_1571	tetratricopeptide repeat protein	[TP0354-TP0648 (0.5206915)]
COG0125	COG0457	CYB_0832	tmk	thymidylate kinase	CYB_2488	CYB_2488	TPR repeat protein	[TP0354-TP0648 (0.5206915)]
COG0125	COG0457	CYB_0832	tmk	thymidylate kinase	CYB_1731	CYB_1731	TPR domain protein	[TP0354-TP0648 (0.5206915)]
COG0125	COG0457	CYB_0832	tmk	thymidylate kinase	CYB_2560	CYB_2560	tetratricopeptide repeat protein	[TP0354-TP0648 (0.5206915)]
COG0125	COG0457	CYB_0832	tmk	thymidylate kinase	CYB_0758	CYB_0758	hypothetical protein	[TP0354-TP0648 (0.5206915)]
COG0125	COG0457	CYB_0832	tmk	thymidylate kinase	CYB_2690	CYB_2690	tetratricopeptide repeat protein	[TP0354-TP0648 (0.5206915)]
COG0125	COG0457	CYB_0832	tmk	thymidylate kinase	CYB_2887	CYB_2887	tetratricopeptide repeat protein	[TP0354-TP0648 (0.5206915)]
COG0125	COG0457	CYB_0832	tmk	thymidylate kinase	CYB_2709	CYB_2709	TPR repeat protein, putative	[TP0354-TP0648 (0.5206915)]
COG0802	COG0860	CYB_1959	CYB_1959	conserved hypothetical protein TIGR00150	CYB_0360	CYB_0360	N-acetylmuramoyl-L-alanine amidase	[TP0875-TP0247 (0.90700364)]
COG0495	COG0761	CYB_2881	leuS	leucyl-tRNA synthetase	CYB_2643	ispH	4-hydroxy-3-methylbut-2-enyl diphosphate	[TP0586-TP0547 (0.63095015)]
COG0577	COG0845	CYB_1557	devC	probable glycolipid ABC exporter (DevE) family,	CYB_2890	CYB_2890	efflux transporter, RND family, MFP subunit	[TP0963-TP0965 (0.93032813)]
COG0577	COG0845	CYB_2892	macB	macrolide ABC transporter, permease protein	CYB_2890	CYB_2890	efflux transporter, RND family, MFP subunit	[TP0963-TP0965 (0.93032813)]
COG0577	COG0845	CYB_1557	devC	probable glycolipid ABC exporter (DevE) family,	CYB_0717	CYB_0717	efflux transporter, RND family, MFP subunit	[TP0963-TP0965 (0.93032813)]
COG0577	COG0845	CYB_1557	devC	probable glycolipid ABC exporter (DevE) family,	CYB_1558	CYB_1558	transporter, membrane fusion protein (MFP)	[TP0963-TP0965 (0.93032813)]
COG0577	COG0845	CYB_2892	macB	macrolide ABC transporter, permease protein	CYB_0717	CYB_0717	efflux transporter, RND family, MFP subunit	[TP0963-TP0965 (0.93032813)]
COG0577	COG0845	CYB_2892	macB	macrolide ABC transporter, permease protein	CYB_1558	CYB_1558	transporter, membrane fusion protein (MFP)	[TP0963-TP0965 (0.93032813)]
COG0234	COG1200	CYB_1619	groS	chaperonin, 10 kDa	CYB_2808	recG	ATP-dependent DNA helicase RecG	[TP1013-TP0687 (0.84594196)]
COG1432	COG1480	CYB_0228	CYB_0228	conserved hypothetical protein	CYB_0998	CYB_0998	HDIG domain protein	[TP0894-TP0651 (0.5289239)]
COG1432	COG1480	CYB_0065	CYB_0065	conserved hypothetical protein	CYB_0998	CYB_0998	HDIG domain protein	[TP0894-TP0651 (0.5289239)]
COG0257	COG1253	CYB_1577	rpmJ	ribosomal protein L36	CYB_0481	CYB_0481	putative transporter, HlyC/CorC (HCC) family	[TP0209-TP0027 (0.74441797)]
COG0257	COG1253	CYB_1577	rpmJ	ribosomal protein L36	CYB_2424	CYB_2424	CBS domain protein	[TP0209-TP0027 (0.74441797)]
COG0060	COG0681	CYB_1022	ileS	isoleucyl-tRNA synthetase	CYB_0452	lepB	signal peptidase I	[TP0452-TP0185 (0.79878455)]
COG0558	COG2239	CYB_0492	pgsA	CDP-diacylglycerol--glycerol-3-phosphate	CYB_2114	mgtE	magnesium transporter	[TP0256-TP0917 (0.6007029)]
COG0558	COG2239	CYB_2402	CYB_2402	CDP-alcohol phosphatidyltransferase family	CYB_2114	mgtE	magnesium transporter	[TP0256-TP0917 (0.6007029)]
COG0459	COG2236	CYB_1712	CYB_1712	chaperonin GroEL	CYB_0478	CYB_0478	purine phosphoribosyltransferase, putative	[TP0030-TP0050 (0.733236)]
COG0459	COG2236	CYB_1618	CYB_1618	chaperonin GroEL	CYB_0478	CYB_0478	purine phosphoribosyltransferase, putative	[TP0030-TP0050 (0.733236)]
COG0593	COG1077	CYB_0001	dnaA	chromosomal replication initiator protein DnaA	CYB_2492	mreB	rod shape-determining protein	[TP0001-TP0497 (0.678435)]
COG0249	COG0357	CYB_2731	mutS	DNA mismatch repair protein MutS	CYB_1166	gidB	methyltransferase GidB	[TP0328-TP0946 (0.7367136)]
COG0658	COG1187	CYB_0912	CYB_0912	DNA internalization competence protein,	CYB_0196	CYB_0196	pseudouridine synthase	[TP0336-TP0459 (0.6079956)]
COG0658	COG1187	CYB_0912	CYB_0912	DNA internalization competence protein,	CYB_0078	CYB_0078	ribosomal large subunit pseudouridine synthase	[TP0336-TP0459 (0.6079956)]
COG0465	COG0465	CYB_0631	hflB	cell division protein FtsH	CYB_0631	hflB	cell division protein FtsH	[TP0330-TP0330 (0.73856413)]
COG0465	COG0465	CYB_0631	hflB	cell division protein FtsH	CYB_0004	CYB_0004	metalloprotease, ATP-dependent, FtsH family	[TP0330-TP0330 (0.73856413)]
COG0465	COG0465	CYB_0004	CYB_0004	metalloprotease, ATP-dependent, FtsH family	CYB_0631	hflB	cell division protein FtsH	[TP0330-TP0330 (0.73856413)]
COG0465	COG0465	CYB_1538	CYB_1538	conserved hypothetical protein	CYB_1538	CYB_1538	conserved hypothetical protein	[TP0330-TP0330 (0.73856413)]
COG0465	COG0465	CYB_0631	hflB	cell division protein FtsH	CYB_1538	CYB_1538	conserved hypothetical protein	[TP0330-TP0330 (0.73856413)]
COG0465	COG0465	CYB_1538	CYB_1538	conserved hypothetical protein	CYB_0631	hflB	cell division protein FtsH	[TP0330-TP0330 (0.73856413)]
COG0465	COG0465	CYB_0004	CYB_0004	metalloprotease, ATP-dependent, FtsH family	CYB_0004	CYB_0004	metalloprotease, ATP-dependent, FtsH family	[TP0330-TP0330 (0.73856413)]
COG0465	COG0465	CYB_0004	CYB_0004	metalloprotease, ATP-dependent, FtsH family	CYB_1538	CYB_1538	conserved hypothetical protein	[TP0330-TP0330 (0.73856413)]
COG0465	COG0465	CYB_1538	CYB_1538	conserved hypothetical protein	CYB_0004	CYB_0004	metalloprotease, ATP-dependent, FtsH family	[TP0330-TP0330 (0.73856413)]
COG0860	COG1192	CYB_0360	CYB_0360	N-acetylmuramoyl-L-alanine amidase	CYB_1877	CYB_1877	CobQ/CobB/MinD/ParA nucleotide binding domain	[TP0247-TP0272 (0.7527567)]
COG0860	COG1192	CYB_0360	CYB_0360	N-acetylmuramoyl-L-alanine amidase	CYB_0798	CYB_0798	CobQ/CobB/MinD/ParA nucleotide binding domain	[TP0247-TP0272 (0.7527567)]
COG0860	COG1192	CYB_0360	CYB_0360	N-acetylmuramoyl-L-alanine amidase	CYB_1231	CYB_1231	ParA family chromosome partitioning protein	[TP0247-TP0272 (0.7527567)]
COG0860	COG1192	CYB_0360	CYB_0360	N-acetylmuramoyl-L-alanine amidase	CYB_1068	CYB_1068	putative chromosome partitioning protein ParA	[TP0247-TP0272 (0.7527567)]
COG0242	COG0272	CYB_2769	CYB_2769	peptide deformylase	CYB_1335	ligA	DNA ligase, NAD-dependent	[TP0757-TP0634 (0.68197167)]
COG0242	COG0272	CYB_2132	CYB_2132	peptide deformylase	CYB_1335	ligA	DNA ligase, NAD-dependent	[TP0757-TP0634 (0.68197167)]
COG0265	COG0817	CYB_0578	CYB_0578	peptidase, S1C (protease Do) family	CYB_0493	ruvC	crossover junction endodeoxyribonuclease RuvC	[TP0773-TP0517 (0.5118523)]
COG0265	COG0817	CYB_0636	CYB_0636	peptidase, S1C (protease Do) family	CYB_0493	ruvC	crossover junction endodeoxyribonuclease RuvC	[TP0773-TP0517 (0.5118523)]
COG0265	COG0817	CYB_0958	CYB_0958	PDZ domain protein	CYB_0493	ruvC	crossover junction endodeoxyribonuclease RuvC	[TP0773-TP0517 (0.5118523)]
COG0187	COG0358	CYB_0322	gyrB	DNA gyrase, B subunit	CYB_1520	dnaG	DNA primase	[TP1006-TP0492 (0.55112576)]
COG0237	COG0552	CYB_1306	coaE	dephospho-CoA kinase	CYB_0312	ftsY	signal recognition particle-docking protein	[TP0296-TP0578 (0.7885255)]
COG0080	COG0265	CYB_1221	rplK	ribosomal protein L11	CYB_0636	CYB_0636	peptidase, S1C (protease Do) family	[TP0237-TP0773 (0.6164146)]
COG0080	COG0265	CYB_1221	rplK	ribosomal protein L11	CYB_0578	CYB_0578	peptidase, S1C (protease Do) family	[TP0237-TP0773 (0.6164146)]
COG0080	COG0265	CYB_1221	rplK	ribosomal protein L11	CYB_0958	CYB_0958	PDZ domain protein	[TP0237-TP0773 (0.6164146)]
COG0783	COG1079	CYB_2686	dps	dps protein	CYB_1202	CYB_1202	hydrophobic amino acid uptake ABC transporter	[TP1038-TP0302 (0.79878455)]
COG0783	COG1079	CYB_2686	dps	dps protein	CYB_0388	CYB_0388	carbohydrate ABC transporter-2 (CUT2) family,	[TP1038-TP0302 (0.79878455)]
COG0783	COG1079	CYB_1434	CYB_1434	dps protein	CYB_0388	CYB_0388	carbohydrate ABC transporter-2 (CUT2) family,	[TP1038-TP0302 (0.79878455)]
COG0783	COG1079	CYB_0414	dpsA	nutrient-stress induced DNA binding protein	CYB_1202	CYB_1202	hydrophobic amino acid uptake ABC transporter	[TP1038-TP0302 (0.79878455)]
COG0783	COG1079	CYB_0414	dpsA	nutrient-stress induced DNA binding protein	CYB_0388	CYB_0388	carbohydrate ABC transporter-2 (CUT2) family,	[TP1038-TP0302 (0.79878455)]
COG0783	COG1079	CYB_1434	CYB_1434	dps protein	CYB_1202	CYB_1202	hydrophobic amino acid uptake ABC transporter	[TP1038-TP0302 (0.79878455)]
COG1466	COG1847	CYB_2699	holA	DNA polymerase III, delta subunit	CYB_2239	CYB_2239	R3H domain protein	[TP0588-TP0948 (0.74372905)]
COG0223	COG0234	CYB_1993	fmt	methionyl-tRNA formyltransferase	CYB_1619	groS	chaperonin, 10 kDa	[TP0756-TP1013 (0.64276713)]
COG0036	COG1653	CYB_2047	rpe	ribulose-phosphate 3-epimerase	CYB_2477	ugpB	glycerol-3-phosphate ABC transporter,	[TP0945-TP0074 (0.654426)]
COG0357	COG0459	CYB_1166	gidB	methyltransferase GidB	CYB_1618	CYB_1618	chaperonin GroEL	[TP0946-TP0030 (0.68326145)]
COG0357	COG0459	CYB_1166	gidB	methyltransferase GidB	CYB_1712	CYB_1712	chaperonin GroEL	[TP0946-TP0030 (0.68326145)]
COG0223	COG0242	CYB_1993	fmt	methionyl-tRNA formyltransferase	CYB_2769	CYB_2769	peptide deformylase	[TP0756-TP0757 (0.8300303)]
COG0223	COG0242	CYB_1993	fmt	methionyl-tRNA formyltransferase	CYB_2132	CYB_2132	peptide deformylase	[TP0756-TP0757 (0.8300303)]
COG0233	COG0359	CYB_2897	frr	ribosome recycling factor	CYB_1080	rplI	ribosomal protein L9	[TP0604-TP0060 (0.5105792)]
COG0012	COG0457	CYB_2924	CYB_2924	GTP-binding protein YchF	CYB_1731	CYB_1731	TPR domain protein	[TP0124-TP0067 (0.81355333)]
COG0012	COG0457	CYB_2924	CYB_2924	GTP-binding protein YchF	CYB_1920	CYB_1920	TPR domain protein	[TP0124-TP0067 (0.81355333)]
COG0012	COG0457	CYB_2924	CYB_2924	GTP-binding protein YchF	CYB_2690	CYB_2690	tetratricopeptide repeat protein	[TP0124-TP0067 (0.81355333)]
COG0012	COG0457	CYB_2924	CYB_2924	GTP-binding protein YchF	CYB_2488	CYB_2488	TPR repeat protein	[TP0124-TP0067 (0.81355333)]
COG0012	COG0457	CYB_2924	CYB_2924	GTP-binding protein YchF	CYB_2560	CYB_2560	tetratricopeptide repeat protein	[TP0124-TP0067 (0.81355333)]
COG0012	COG0457	CYB_2924	CYB_2924	GTP-binding protein YchF	CYB_1984	CYB_1984	tetratricopeptide repeat protein	[TP0124-TP0067 (0.81355333)]
COG0012	COG0457	CYB_2924	CYB_2924	GTP-binding protein YchF	CYB_2709	CYB_2709	TPR repeat protein, putative	[TP0124-TP0067 (0.81355333)]
COG0012	COG0457	CYB_2924	CYB_2924	GTP-binding protein YchF	CYB_2887	CYB_2887	tetratricopeptide repeat protein	[TP0124-TP0067 (0.81355333)]
COG0012	COG0457	CYB_2924	CYB_2924	GTP-binding protein YchF	CYB_0758	CYB_0758	hypothetical protein	[TP0124-TP0067 (0.81355333)]
COG0012	COG0457	CYB_2924	CYB_2924	GTP-binding protein YchF	CYB_1571	CYB_1571	tetratricopeptide repeat protein	[TP0124-TP0067 (0.81355333)]
COG0265	COG0492	CYB_0636	CYB_0636	peptidase, S1C (protease Do) family	CYB_0325	CYB_0325	FAD-dependent oxidoreductase	[TP0773-TP0814 (0.6926654)]
COG0265	COG0492	CYB_0958	CYB_0958	PDZ domain protein	CYB_0325	CYB_0325	FAD-dependent oxidoreductase	[TP0773-TP0814 (0.6926654)]
COG0265	COG0492	CYB_0578	CYB_0578	peptidase, S1C (protease Do) family	CYB_0325	CYB_0325	FAD-dependent oxidoreductase	[TP0773-TP0814 (0.6926654)]
COG0265	COG0492	CYB_0578	CYB_0578	peptidase, S1C (protease Do) family	CYB_2806	trxB	thioredoxin-disulfide reductase	[TP0773-TP0814 (0.6926654)]
COG0265	COG0492	CYB_0636	CYB_0636	peptidase, S1C (protease Do) family	CYB_2806	trxB	thioredoxin-disulfide reductase	[TP0773-TP0814 (0.6926654)]
COG0265	COG0492	CYB_0958	CYB_0958	PDZ domain protein	CYB_2806	trxB	thioredoxin-disulfide reductase	[TP0773-TP0814 (0.6926654)]
COG0495	COG1480	CYB_2881	leuS	leucyl-tRNA synthetase	CYB_0998	CYB_0998	HDIG domain protein	[TP0586-TP0651 (0.5087635)]
COG0124	COG0608	CYB_0694	hisS	histidyl-tRNA synthetase	CYB_1106	CYB_1106	single-stranded-DNA-specific exonuclease RecJ	[TP0641-TP0704 (0.75894904)]
COG0124	COG0608	CYB_0694	hisS	histidyl-tRNA synthetase	CYB_0828	CYB_0828	single-stranded-DNA-specific exonuclease RecJ	[TP0641-TP0704 (0.75894904)]
COG0465	COG0772	CYB_0004	CYB_0004	metalloprotease, ATP-dependent, FtsH family	CYB_0293	CYB_0293	putative cell division protein FtsW	[TP0330-TP0387 (0.8016956)]
COG0465	COG0772	CYB_0631	hflB	cell division protein FtsH	CYB_0293	CYB_0293	putative cell division protein FtsW	[TP0330-TP0387 (0.8016956)]
COG0465	COG0772	CYB_1538	CYB_1538	conserved hypothetical protein	CYB_0293	CYB_0293	putative cell division protein FtsW	[TP0330-TP0387 (0.8016956)]
COG0465	COG0772	CYB_0004	CYB_0004	metalloprotease, ATP-dependent, FtsH family	CYB_1649	CYB_1649	putative rod shape-determining protein RodA	[TP0330-TP0387 (0.8016956)]
COG0465	COG0772	CYB_1538	CYB_1538	conserved hypothetical protein	CYB_1649	CYB_1649	putative rod shape-determining protein RodA	[TP0330-TP0387 (0.8016956)]
COG0465	COG0772	CYB_0631	hflB	cell division protein FtsH	CYB_1649	CYB_1649	putative rod shape-determining protein RodA	[TP0330-TP0387 (0.8016956)]
COG0234	COG0792	CYB_1619	groS	chaperonin, 10 kDa	CYB_2119	CYB_2119	conserved hypothetical protein TIGR00252	[TP1013-TP0913 (0.7815084)]
COG0457	COG1426	CYB_1731	CYB_1731	TPR domain protein	CYB_0195	CYB_0195	conserved hypothetical protein	[TP0268-TP0334 (0.739808)]
COG0457	COG1426	CYB_2560	CYB_2560	tetratricopeptide repeat protein	CYB_0195	CYB_0195	conserved hypothetical protein	[TP0268-TP0334 (0.739808)]
COG0457	COG1426	CYB_2488	CYB_2488	TPR repeat protein	CYB_0195	CYB_0195	conserved hypothetical protein	[TP0268-TP0334 (0.739808)]
COG0457	COG1426	CYB_2690	CYB_2690	tetratricopeptide repeat protein	CYB_0195	CYB_0195	conserved hypothetical protein	[TP0268-TP0334 (0.739808)]
COG0457	COG1426	CYB_1984	CYB_1984	tetratricopeptide repeat protein	CYB_0195	CYB_0195	conserved hypothetical protein	[TP0268-TP0334 (0.739808)]
COG0457	COG1426	CYB_2709	CYB_2709	TPR repeat protein, putative	CYB_0195	CYB_0195	conserved hypothetical protein	[TP0268-TP0334 (0.739808)]
COG0457	COG1426	CYB_1920	CYB_1920	TPR domain protein	CYB_0195	CYB_0195	conserved hypothetical protein	[TP0268-TP0334 (0.739808)]
COG0457	COG1426	CYB_2887	CYB_2887	tetratricopeptide repeat protein	CYB_0195	CYB_0195	conserved hypothetical protein	[TP0268-TP0334 (0.739808)]
COG0457	COG1426	CYB_0758	CYB_0758	hypothetical protein	CYB_0195	CYB_0195	conserved hypothetical protein	[TP0268-TP0334 (0.739808)]
COG0457	COG1426	CYB_1571	CYB_1571	tetratricopeptide repeat protein	CYB_0195	CYB_0195	conserved hypothetical protein	[TP0268-TP0334 (0.739808)]
COG1196	COG5401	CYB_0704	CYB_0704	hypothetical protein	CYB_2503	CYB_2503	conserved hypothetical protein	[TP0367-TP0832 (0.50839365)]
COG1196	COG5401	CYB_2940	CYB_2940	putative chromosome segregation protein SMC	CYB_2503	CYB_2503	conserved hypothetical protein	[TP0367-TP0832 (0.50839365)]
COG1196	COG5401	CYB_2226	CYB_2226	conserved domain protein	CYB_2503	CYB_2503	conserved hypothetical protein	[TP0367-TP0832 (0.50839365)]
COG0192	COG0217	CYB_2590	metK	S-adenosylmethionine synthetase	CYB_1350	CYB_1350	conserved hypothetical protein TIGR01033	[TP0794-TP0474 (0.71912634)]
COG1122	COG1432	CYB_1898	CYB_1898	ABC transporter, ATP-binding protein	CYB_0228	CYB_0228	conserved hypothetical protein	[TP0227-TP0894 (0.7171434)]
COG1122	COG1432	CYB_2631	CYB_2631	ABC transporter, ATP-binding protein	CYB_0065	CYB_0065	conserved hypothetical protein	[TP0227-TP0894 (0.7171434)]
COG1122	COG1432	CYB_1798	CYB_1798	putative cobalt ABC transporter (CoT) family,	CYB_0228	CYB_0228	conserved hypothetical protein	[TP0227-TP0894 (0.7171434)]
COG1122	COG1432	CYB_2631	CYB_2631	ABC transporter, ATP-binding protein	CYB_0228	CYB_0228	conserved hypothetical protein	[TP0227-TP0894 (0.7171434)]
COG1122	COG1432	CYB_1898	CYB_1898	ABC transporter, ATP-binding protein	CYB_0065	CYB_0065	conserved hypothetical protein	[TP0227-TP0894 (0.7171434)]
COG1122	COG1432	CYB_1798	CYB_1798	putative cobalt ABC transporter (CoT) family,	CYB_0065	CYB_0065	conserved hypothetical protein	[TP0227-TP0894 (0.7171434)]
COG0201	COG2239	CYB_2615	secY	preprotein translocase, SecY subunit	CYB_2114	mgtE	magnesium transporter	[TP0208-TP0917 (0.5527395)]
COG0860	COG1214	CYB_0360	CYB_0360	N-acetylmuramoyl-L-alanine amidase	CYB_0434	CYB_0434	glycoprotease family protein	[TP0247-TP0876 (0.6334264)]
COG0477	COG0845	CYB_1152	CYB_1152	transporter, folate-biopterin transporter (FBT)	CYB_2890	CYB_2890	efflux transporter, RND family, MFP subunit	[TP0840-TP0965 (0.8653204)]
COG0477	COG0845	CYB_1152	CYB_1152	transporter, folate-biopterin transporter (FBT)	CYB_1558	CYB_1558	transporter, membrane fusion protein (MFP)	[TP0840-TP0965 (0.8653204)]
COG0477	COG0845	CYB_0428	CYB_0428	transporter, major facilitator family	CYB_1558	CYB_1558	transporter, membrane fusion protein (MFP)	[TP0840-TP0965 (0.8653204)]
COG0477	COG0845	CYB_2064	CYB_2064	transporter, major facilitator family	CYB_1558	CYB_1558	transporter, membrane fusion protein (MFP)	[TP0840-TP0965 (0.8653204)]
COG0477	COG0845	CYB_2305	CYB_2305	transporter, major facilitator family	CYB_2890	CYB_2890	efflux transporter, RND family, MFP subunit	[TP0840-TP0965 (0.8653204)]
COG0477	COG0845	CYB_0561	CYB_0561	transporter, drug:H+ antiporter-1 (12 spanner)	CYB_2890	CYB_2890	efflux transporter, RND family, MFP subunit	[TP0840-TP0965 (0.8653204)]
COG0477	COG0845	CYB_1430	ampG	peptide-acetyl-coenzyme A transporter (PAT)	CYB_2890	CYB_2890	efflux transporter, RND family, MFP subunit	[TP0840-TP0965 (0.8653204)]
COG0477	COG0845	CYB_2305	CYB_2305	transporter, major facilitator family	CYB_1558	CYB_1558	transporter, membrane fusion protein (MFP)	[TP0840-TP0965 (0.8653204)]
COG0477	COG0845	CYB_2064	CYB_2064	transporter, major facilitator family	CYB_2890	CYB_2890	efflux transporter, RND family, MFP subunit	[TP0840-TP0965 (0.8653204)]
COG0477	COG0845	CYB_0428	CYB_0428	transporter, major facilitator family	CYB_0717	CYB_0717	efflux transporter, RND family, MFP subunit	[TP0840-TP0965 (0.8653204)]
COG0477	COG0845	CYB_2305	CYB_2305	transporter, major facilitator family	CYB_0717	CYB_0717	efflux transporter, RND family, MFP subunit	[TP0840-TP0965 (0.8653204)]
COG0477	COG0845	CYB_2760	CYB_2760	transporter, putative bacteriochlorophyll	CYB_0717	CYB_0717	efflux transporter, RND family, MFP subunit	[TP0840-TP0965 (0.8653204)]
COG0477	COG0845	CYB_0428	CYB_0428	transporter, major facilitator family	CYB_2890	CYB_2890	efflux transporter, RND family, MFP subunit	[TP0840-TP0965 (0.8653204)]
COG0477	COG0845	CYB_0152	CYB_0152	transporter, major facilitator family	CYB_1558	CYB_1558	transporter, membrane fusion protein (MFP)	[TP0840-TP0965 (0.8653204)]
COG0477	COG0845	CYB_1152	CYB_1152	transporter, folate-biopterin transporter (FBT)	CYB_0717	CYB_0717	efflux transporter, RND family, MFP subunit	[TP0840-TP0965 (0.8653204)]
COG0477	COG0845	CYB_0152	CYB_0152	transporter, major facilitator family	CYB_2890	CYB_2890	efflux transporter, RND family, MFP subunit	[TP0840-TP0965 (0.8653204)]
COG0477	COG0845	CYB_2760	CYB_2760	transporter, putative bacteriochlorophyll	CYB_2890	CYB_2890	efflux transporter, RND family, MFP subunit	[TP0840-TP0965 (0.8653204)]
COG0477	COG0845	CYB_2064	CYB_2064	transporter, major facilitator family	CYB_0717	CYB_0717	efflux transporter, RND family, MFP subunit	[TP0840-TP0965 (0.8653204)]
COG0477	COG0845	CYB_0952	CYB_0952	transporter, major facilitator family	CYB_1558	CYB_1558	transporter, membrane fusion protein (MFP)	[TP0840-TP0965 (0.8653204)]
COG0477	COG0845	CYB_0561	CYB_0561	transporter, drug:H+ antiporter-1 (12 spanner)	CYB_1558	CYB_1558	transporter, membrane fusion protein (MFP)	[TP0840-TP0965 (0.8653204)]
COG0477	COG0845	CYB_1430	ampG	peptide-acetyl-coenzyme A transporter (PAT)	CYB_1558	CYB_1558	transporter, membrane fusion protein (MFP)	[TP0840-TP0965 (0.8653204)]
COG0477	COG0845	CYB_0152	CYB_0152	transporter, major facilitator family	CYB_0717	CYB_0717	efflux transporter, RND family, MFP subunit	[TP0840-TP0965 (0.8653204)]
COG0477	COG0845	CYB_0952	CYB_0952	transporter, major facilitator family	CYB_0717	CYB_0717	efflux transporter, RND family, MFP subunit	[TP0840-TP0965 (0.8653204)]
COG0477	COG0845	CYB_0561	CYB_0561	transporter, drug:H+ antiporter-1 (12 spanner)	CYB_0717	CYB_0717	efflux transporter, RND family, MFP subunit	[TP0840-TP0965 (0.8653204)]
COG0477	COG0845	CYB_0952	CYB_0952	transporter, major facilitator family	CYB_2890	CYB_2890	efflux transporter, RND family, MFP subunit	[TP0840-TP0965 (0.8653204)]
COG0477	COG0845	CYB_1430	ampG	peptide-acetyl-coenzyme A transporter (PAT)	CYB_0717	CYB_0717	efflux transporter, RND family, MFP subunit	[TP0840-TP0965 (0.8653204)]
COG0477	COG0845	CYB_2760	CYB_2760	transporter, putative bacteriochlorophyll	CYB_1558	CYB_1558	transporter, membrane fusion protein (MFP)	[TP0840-TP0965 (0.8653204)]
COG0188	COG0526	CYB_0008	CYB_0008	type II DNA topoisomerase, A subunit	CYB_2915	CYB_2915	thioredoxin	[TP0005-TP0100 (0.7885434)]
COG0188	COG0526	CYB_0008	CYB_0008	type II DNA topoisomerase, A subunit	CYB_0192	CYB_0192	thioredoxin	[TP0005-TP0100 (0.7885434)]
COG0188	COG0526	CYB_0008	CYB_0008	type II DNA topoisomerase, A subunit	CYB_2461	CYB_2461	conserved hypothetical protein	[TP0005-TP0100 (0.7885434)]
COG0188	COG0526	CYB_1609	gyrA	DNA gyrase, A subunit	CYB_2915	CYB_2915	thioredoxin	[TP0005-TP0100 (0.7885434)]
COG0188	COG0526	CYB_0008	CYB_0008	type II DNA topoisomerase, A subunit	CYB_1922	CYB_1922	thioredoxin	[TP0005-TP0100 (0.7885434)]
COG0188	COG0526	CYB_1609	gyrA	DNA gyrase, A subunit	CYB_0192	CYB_0192	thioredoxin	[TP0005-TP0100 (0.7885434)]
COG0188	COG0526	CYB_0008	CYB_0008	type II DNA topoisomerase, A subunit	CYB_0960	CYB_0960	thioredoxin	[TP0005-TP0100 (0.7885434)]
COG0188	COG0526	CYB_0008	CYB_0008	type II DNA topoisomerase, A subunit	CYB_0489	kaiB	circadian clock protein KaiB	[TP0005-TP0100 (0.7885434)]
COG0188	COG0526	CYB_1609	gyrA	DNA gyrase, A subunit	CYB_1922	CYB_1922	thioredoxin	[TP0005-TP0100 (0.7885434)]
COG0188	COG0526	CYB_1609	gyrA	DNA gyrase, A subunit	CYB_0960	CYB_0960	thioredoxin	[TP0005-TP0100 (0.7885434)]
COG0188	COG0526	CYB_1609	gyrA	DNA gyrase, A subunit	CYB_0489	kaiB	circadian clock protein KaiB	[TP0005-TP0100 (0.7885434)]
COG0188	COG0526	CYB_1609	gyrA	DNA gyrase, A subunit	CYB_2461	CYB_2461	conserved hypothetical protein	[TP0005-TP0100 (0.7885434)]
COG0526	COG0771	CYB_0489	kaiB	circadian clock protein KaiB	CYB_0292	murD	UDP-N-acetylmuramoylalanine--D-glutamate ligase	[TP0100-TP0903 (0.59509045)]
COG0526	COG0771	CYB_0960	CYB_0960	thioredoxin	CYB_0292	murD	UDP-N-acetylmuramoylalanine--D-glutamate ligase	[TP0100-TP0903 (0.59509045)]
COG0526	COG0771	CYB_0192	CYB_0192	thioredoxin	CYB_0292	murD	UDP-N-acetylmuramoylalanine--D-glutamate ligase	[TP0100-TP0903 (0.59509045)]
COG0526	COG0771	CYB_2915	CYB_2915	thioredoxin	CYB_0292	murD	UDP-N-acetylmuramoylalanine--D-glutamate ligase	[TP0100-TP0903 (0.59509045)]
COG0526	COG0771	CYB_2461	CYB_2461	conserved hypothetical protein	CYB_0292	murD	UDP-N-acetylmuramoylalanine--D-glutamate ligase	[TP0100-TP0903 (0.59509045)]
COG0526	COG0771	CYB_1922	CYB_1922	thioredoxin	CYB_0292	murD	UDP-N-acetylmuramoylalanine--D-glutamate ligase	[TP0100-TP0903 (0.59509045)]
COG0143	COG0845	CYB_2229	metG	methionyl-tRNA synthetase	CYB_2890	CYB_2890	efflux transporter, RND family, MFP subunit	[TP0798-TP0965 (0.7246752)]
COG0143	COG0845	CYB_2229	metG	methionyl-tRNA synthetase	CYB_0717	CYB_0717	efflux transporter, RND family, MFP subunit	[TP0798-TP0965 (0.7246752)]
COG0143	COG0845	CYB_2229	metG	methionyl-tRNA synthetase	CYB_1558	CYB_1558	transporter, membrane fusion protein (MFP)	[TP0798-TP0965 (0.7246752)]
COG0242	COG1744	CYB_2132	CYB_2132	peptide deformylase	CYB_1265	CYB_1265	conserved hypothetical protein	[TP0757-TP0298 (0.51512045)]
COG0242	COG1744	CYB_2769	CYB_2769	peptide deformylase	CYB_1265	CYB_1265	conserved hypothetical protein	[TP0757-TP0298 (0.51512045)]
COG0242	COG1744	CYB_2769	CYB_2769	peptide deformylase	CYB_0391	CYB_0391	membrane protein, bmp family	[TP0757-TP0298 (0.51512045)]
COG0242	COG1744	CYB_2132	CYB_2132	peptide deformylase	CYB_0391	CYB_0391	membrane protein, bmp family	[TP0757-TP0298 (0.51512045)]
COG0762	COG2239	CYB_1064	CYB_1064	conserved hypothetical protein	CYB_2114	mgtE	magnesium transporter	[TP0668-TP0917 (0.5215956)]
COG0762	COG2239	CYB_1940	CYB_1940	conserved hypothetical protein	CYB_2114	mgtE	magnesium transporter	[TP0668-TP0917 (0.5215956)]
COG0149	COG2239	CYB_2157	tpiA	triosephosphate isomerase	CYB_2114	mgtE	magnesium transporter	[TP0537-TP0917 (0.5527395)]
COG0250	COG0772	CYB_1220	nusG	transcription termination/antitermination factor	CYB_1649	CYB_1649	putative rod shape-determining protein RodA	[TP0236-TP0387 (0.7470728)]
COG0250	COG0772	CYB_1220	nusG	transcription termination/antitermination factor	CYB_0293	CYB_0293	putative cell division protein FtsW	[TP0236-TP0387 (0.7470728)]
COG0227	COG0740	CYB_1051	rpmB	ribosomal protein L28	CYB_0608	CYB_0608	Clp protease	[TP0362-TP0507 (0.75048)]
COG0227	COG0740	CYB_1051	rpmB	ribosomal protein L28	CYB_2581	CYB_2581	ATP-dependent Clp protease, proteolytic subunit	[TP0362-TP0507 (0.75048)]
COG0227	COG0740	CYB_1051	rpmB	ribosomal protein L28	CYB_0610	CYB_0610	putative ATP-dependent Clp protease, proteolytic	[TP0362-TP0507 (0.75048)]
COG0457	COG0457	CYB_1731	CYB_1731	TPR domain protein	CYB_1984	CYB_1984	tetratricopeptide repeat protein	[TP0067-TP0095 (0.6515529)]
COG0457	COG0457	CYB_1984	CYB_1984	tetratricopeptide repeat protein	CYB_1731	CYB_1731	TPR domain protein	[TP0067-TP0095 (0.6515529)]
COG0457	COG0457	CYB_1571	CYB_1571	tetratricopeptide repeat protein	CYB_2488	CYB_2488	TPR repeat protein	[TP0067-TP0095 (0.6515529)]
COG0457	COG0457	CYB_2488	CYB_2488	TPR repeat protein	CYB_2690	CYB_2690	tetratricopeptide repeat protein	[TP0067-TP0095 (0.6515529)]
COG0457	COG0457	CYB_2488	CYB_2488	TPR repeat protein	CYB_1571	CYB_1571	tetratricopeptide repeat protein	[TP0067-TP0095 (0.6515529)]
COG0457	COG0457	CYB_2690	CYB_2690	tetratricopeptide repeat protein	CYB_2488	CYB_2488	TPR repeat protein	[TP0067-TP0095 (0.6515529)]
COG0457	COG0457	CYB_1571	CYB_1571	tetratricopeptide repeat protein	CYB_1920	CYB_1920	TPR domain protein	[TP0067-TP0095 (0.6515529)]
COG0457	COG0457	CYB_1920	CYB_1920	TPR domain protein	CYB_1571	CYB_1571	tetratricopeptide repeat protein	[TP0067-TP0095 (0.6515529)]
COG0457	COG0457	CYB_2488	CYB_2488	TPR repeat protein	CYB_2488	CYB_2488	TPR repeat protein	[TP0067-TP0095 (0.6515529)]
COG0457	COG0457	CYB_1920	CYB_1920	TPR domain protein	CYB_2690	CYB_2690	tetratricopeptide repeat protein	[TP0067-TP0095 (0.6515529)]
COG0457	COG0457	CYB_2690	CYB_2690	tetratricopeptide repeat protein	CYB_1920	CYB_1920	TPR domain protein	[TP0067-TP0095 (0.6515529)]
COG0457	COG0457	CYB_1731	CYB_1731	TPR domain protein	CYB_2560	CYB_2560	tetratricopeptide repeat protein	[TP0067-TP0095 (0.6515529)]
COG0457	COG0457	CYB_2560	CYB_2560	tetratricopeptide repeat protein	CYB_1731	CYB_1731	TPR domain protein	[TP0067-TP0095 (0.6515529)]
COG0457	COG0457	CYB_1920	CYB_1920	TPR domain protein	CYB_2560	CYB_2560	tetratricopeptide repeat protein	[TP0067-TP0095 (0.6515529)]
COG0457	COG0457	CYB_2560	CYB_2560	tetratricopeptide repeat protein	CYB_1920	CYB_1920	TPR domain protein	[TP0067-TP0095 (0.6515529)]
COG0457	COG0457	CYB_1984	CYB_1984	tetratricopeptide repeat protein	CYB_1984	CYB_1984	tetratricopeptide repeat protein	[TP0067-TP0095 (0.6515529)]
COG0457	COG0457	CYB_1571	CYB_1571	tetratricopeptide repeat protein	CYB_1984	CYB_1984	tetratricopeptide repeat protein	[TP0067-TP0095 (0.6515529)]
COG0457	COG0457	CYB_1984	CYB_1984	tetratricopeptide repeat protein	CYB_1571	CYB_1571	tetratricopeptide repeat protein	[TP0067-TP0095 (0.6515529)]
COG0457	COG0457	CYB_2709	CYB_2709	TPR repeat protein, putative	CYB_2887	CYB_2887	tetratricopeptide repeat protein	[TP0067-TP0095 (0.6515529)]
COG0457	COG0457	CYB_2887	CYB_2887	tetratricopeptide repeat protein	CYB_2690	CYB_2690	tetratricopeptide repeat protein	[TP0067-TP0095 (0.6515529)]
COG0457	COG0457	CYB_2887	CYB_2887	tetratricopeptide repeat protein	CYB_2709	CYB_2709	TPR repeat protein, putative	[TP0067-TP0095 (0.6515529)]
COG0457	COG0457	CYB_2690	CYB_2690	tetratricopeptide repeat protein	CYB_2887	CYB_2887	tetratricopeptide repeat protein	[TP0067-TP0095 (0.6515529)]
COG0457	COG0457	CYB_2887	CYB_2887	tetratricopeptide repeat protein	CYB_1731	CYB_1731	TPR domain protein	[TP0067-TP0095 (0.6515529)]
COG0457	COG0457	CYB_1731	CYB_1731	TPR domain protein	CYB_2887	CYB_2887	tetratricopeptide repeat protein	[TP0067-TP0095 (0.6515529)]
COG0457	COG0457	CYB_2887	CYB_2887	tetratricopeptide repeat protein	CYB_0758	CYB_0758	hypothetical protein	[TP0067-TP0095 (0.6515529)]
COG0457	COG0457	CYB_0758	CYB_0758	hypothetical protein	CYB_2887	CYB_2887	tetratricopeptide repeat protein	[TP0067-TP0095 (0.6515529)]
COG0457	COG0457	CYB_2488	CYB_2488	TPR repeat protein	CYB_1984	CYB_1984	tetratricopeptide repeat protein	[TP0067-TP0095 (0.6515529)]
COG0457	COG0457	CYB_1984	CYB_1984	tetratricopeptide repeat protein	CYB_2488	CYB_2488	TPR repeat protein	[TP0067-TP0095 (0.6515529)]
COG0457	COG0457	CYB_2887	CYB_2887	tetratricopeptide repeat protein	CYB_1920	CYB_1920	TPR domain protein	[TP0067-TP0095 (0.6515529)]
COG0457	COG0457	CYB_1920	CYB_1920	TPR domain protein	CYB_2887	CYB_2887	tetratricopeptide repeat protein	[TP0067-TP0095 (0.6515529)]
COG0457	COG0457	CYB_1984	CYB_1984	tetratricopeptide repeat protein	CYB_0758	CYB_0758	hypothetical protein	[TP0067-TP0095 (0.6515529)]
COG0457	COG0457	CYB_0758	CYB_0758	hypothetical protein	CYB_1984	CYB_1984	tetratricopeptide repeat protein	[TP0067-TP0095 (0.6515529)]
COG0457	COG0457	CYB_2709	CYB_2709	TPR repeat protein, putative	CYB_1984	CYB_1984	tetratricopeptide repeat protein	[TP0067-TP0095 (0.6515529)]
COG0457	COG0457	CYB_1984	CYB_1984	tetratricopeptide repeat protein	CYB_2709	CYB_2709	TPR repeat protein, putative	[TP0067-TP0095 (0.6515529)]
COG0457	COG0457	CYB_2887	CYB_2887	tetratricopeptide repeat protein	CYB_2488	CYB_2488	TPR repeat protein	[TP0067-TP0095 (0.6515529)]
COG0457	COG0457	CYB_2488	CYB_2488	TPR repeat protein	CYB_2887	CYB_2887	tetratricopeptide repeat protein	[TP0067-TP0095 (0.6515529)]
COG0457	COG0457	CYB_2709	CYB_2709	TPR repeat protein, putative	CYB_0758	CYB_0758	hypothetical protein	[TP0067-TP0095 (0.6515529)]
COG0457	COG0457	CYB_0758	CYB_0758	hypothetical protein	CYB_2709	CYB_2709	TPR repeat protein, putative	[TP0067-TP0095 (0.6515529)]
COG0457	COG0457	CYB_2488	CYB_2488	TPR repeat protein	CYB_1731	CYB_1731	TPR domain protein	[TP0067-TP0095 (0.6515529)]
COG0457	COG0457	CYB_1731	CYB_1731	TPR domain protein	CYB_2488	CYB_2488	TPR repeat protein	[TP0067-TP0095 (0.6515529)]
COG0457	COG0457	CYB_2709	CYB_2709	TPR repeat protein, putative	CYB_1731	CYB_1731	TPR domain protein	[TP0067-TP0095 (0.6515529)]
COG0457	COG0457	CYB_1731	CYB_1731	TPR domain protein	CYB_2709	CYB_2709	TPR repeat protein, putative	[TP0067-TP0095 (0.6515529)]
COG0457	COG0457	CYB_0758	CYB_0758	hypothetical protein	CYB_0758	CYB_0758	hypothetical protein	[TP0067-TP0095 (0.6515529)]
COG0457	COG0457	CYB_1984	CYB_1984	tetratricopeptide repeat protein	CYB_1920	CYB_1920	TPR domain protein	[TP0067-TP0095 (0.6515529)]
COG0457	COG0457	CYB_1920	CYB_1920	TPR domain protein	CYB_1984	CYB_1984	tetratricopeptide repeat protein	[TP0067-TP0095 (0.6515529)]
COG0457	COG0457	CYB_2709	CYB_2709	TPR repeat protein, putative	CYB_2709	CYB_2709	TPR repeat protein, putative	[TP0067-TP0095 (0.6515529)]
COG0457	COG0457	CYB_1571	CYB_1571	tetratricopeptide repeat protein	CYB_1731	CYB_1731	TPR domain protein	[TP0067-TP0095 (0.6515529)]
COG0457	COG0457	CYB_2488	CYB_2488	TPR repeat protein	CYB_2560	CYB_2560	tetratricopeptide repeat protein	[TP0067-TP0095 (0.6515529)]
COG0457	COG0457	CYB_1731	CYB_1731	TPR domain protein	CYB_1571	CYB_1571	tetratricopeptide repeat protein	[TP0067-TP0095 (0.6515529)]
COG0457	COG0457	CYB_2560	CYB_2560	tetratricopeptide repeat protein	CYB_2488	CYB_2488	TPR repeat protein	[TP0067-TP0095 (0.6515529)]
COG0457	COG0457	CYB_2887	CYB_2887	tetratricopeptide repeat protein	CYB_1984	CYB_1984	tetratricopeptide repeat protein	[TP0067-TP0095 (0.6515529)]
COG0457	COG0457	CYB_1984	CYB_1984	tetratricopeptide repeat protein	CYB_2887	CYB_2887	tetratricopeptide repeat protein	[TP0067-TP0095 (0.6515529)]
COG0457	COG0457	CYB_1920	CYB_1920	TPR domain protein	CYB_1920	CYB_1920	TPR domain protein	[TP0067-TP0095 (0.6515529)]
COG0457	COG0457	CYB_2709	CYB_2709	TPR repeat protein, putative	CYB_2488	CYB_2488	TPR repeat protein	[TP0067-TP0095 (0.6515529)]
COG0457	COG0457	CYB_2488	CYB_2488	TPR repeat protein	CYB_2709	CYB_2709	TPR repeat protein, putative	[TP0067-TP0095 (0.6515529)]
COG0457	COG0457	CYB_1731	CYB_1731	TPR domain protein	CYB_1731	CYB_1731	TPR domain protein	[TP0067-TP0095 (0.6515529)]
COG0457	COG0457	CYB_1571	CYB_1571	tetratricopeptide repeat protein	CYB_1571	CYB_1571	tetratricopeptide repeat protein	[TP0067-TP0095 (0.6515529)]
COG0457	COG0457	CYB_2560	CYB_2560	tetratricopeptide repeat protein	CYB_2560	CYB_2560	tetratricopeptide repeat protein	[TP0067-TP0095 (0.6515529)]
COG0457	COG0457	CYB_1571	CYB_1571	tetratricopeptide repeat protein	CYB_2690	CYB_2690	tetratricopeptide repeat protein	[TP0067-TP0095 (0.6515529)]
COG0457	COG0457	CYB_2690	CYB_2690	tetratricopeptide repeat protein	CYB_1571	CYB_1571	tetratricopeptide repeat protein	[TP0067-TP0095 (0.6515529)]
COG0457	COG0457	CYB_2709	CYB_2709	TPR repeat protein, putative	CYB_2690	CYB_2690	tetratricopeptide repeat protein	[TP0067-TP0095 (0.6515529)]
COG0457	COG0457	CYB_2690	CYB_2690	tetratricopeptide repeat protein	CYB_2709	CYB_2709	TPR repeat protein, putative	[TP0067-TP0095 (0.6515529)]
COG0457	COG0457	CYB_1731	CYB_1731	TPR domain protein	CYB_0758	CYB_0758	hypothetical protein	[TP0067-TP0095 (0.6515529)]
COG0457	COG0457	CYB_2709	CYB_2709	TPR repeat protein, putative	CYB_1920	CYB_1920	TPR domain protein	[TP0067-TP0095 (0.6515529)]
COG0457	COG0457	CYB_0758	CYB_0758	hypothetical protein	CYB_1731	CYB_1731	TPR domain protein	[TP0067-TP0095 (0.6515529)]
COG0457	COG0457	CYB_1920	CYB_1920	TPR domain protein	CYB_2709	CYB_2709	TPR repeat protein, putative	[TP0067-TP0095 (0.6515529)]
COG0457	COG0457	CYB_1571	CYB_1571	tetratricopeptide repeat protein	CYB_0758	CYB_0758	hypothetical protein	[TP0067-TP0095 (0.6515529)]
COG0457	COG0457	CYB_1571	CYB_1571	tetratricopeptide repeat protein	CYB_2560	CYB_2560	tetratricopeptide repeat protein	[TP0067-TP0095 (0.6515529)]
COG0457	COG0457	CYB_0758	CYB_0758	hypothetical protein	CYB_1571	CYB_1571	tetratricopeptide repeat protein	[TP0067-TP0095 (0.6515529)]
COG0457	COG0457	CYB_2560	CYB_2560	tetratricopeptide repeat protein	CYB_1571	CYB_1571	tetratricopeptide repeat protein	[TP0067-TP0095 (0.6515529)]
COG0457	COG0457	CYB_2709	CYB_2709	TPR repeat protein, putative	CYB_1571	CYB_1571	tetratricopeptide repeat protein	[TP0067-TP0095 (0.6515529)]
COG0457	COG0457	CYB_1571	CYB_1571	tetratricopeptide repeat protein	CYB_2709	CYB_2709	TPR repeat protein, putative	[TP0067-TP0095 (0.6515529)]
COG0457	COG0457	CYB_2488	CYB_2488	TPR repeat protein	CYB_1920	CYB_1920	TPR domain protein	[TP0067-TP0095 (0.6515529)]
COG0457	COG0457	CYB_1920	CYB_1920	TPR domain protein	CYB_2488	CYB_2488	TPR repeat protein	[TP0067-TP0095 (0.6515529)]
COG0457	COG0457	CYB_2709	CYB_2709	TPR repeat protein, putative	CYB_2560	CYB_2560	tetratricopeptide repeat protein	[TP0067-TP0095 (0.6515529)]
COG0457	COG0457	CYB_2560	CYB_2560	tetratricopeptide repeat protein	CYB_2709	CYB_2709	TPR repeat protein, putative	[TP0067-TP0095 (0.6515529)]
COG0457	COG0457	CYB_0758	CYB_0758	hypothetical protein	CYB_2560	CYB_2560	tetratricopeptide repeat protein	[TP0067-TP0095 (0.6515529)]
COG0457	COG0457	CYB_2560	CYB_2560	tetratricopeptide repeat protein	CYB_0758	CYB_0758	hypothetical protein	[TP0067-TP0095 (0.6515529)]
COG0457	COG0457	CYB_2887	CYB_2887	tetratricopeptide repeat protein	CYB_2560	CYB_2560	tetratricopeptide repeat protein	[TP0067-TP0095 (0.6515529)]
COG0457	COG0457	CYB_2560	CYB_2560	tetratricopeptide repeat protein	CYB_2887	CYB_2887	tetratricopeptide repeat protein	[TP0067-TP0095 (0.6515529)]
COG0457	COG0457	CYB_1731	CYB_1731	TPR domain protein	CYB_1920	CYB_1920	TPR domain protein	[TP0067-TP0095 (0.6515529)]
COG0457	COG0457	CYB_1920	CYB_1920	TPR domain protein	CYB_1731	CYB_1731	TPR domain protein	[TP0067-TP0095 (0.6515529)]
COG0457	COG0457	CYB_1984	CYB_1984	tetratricopeptide repeat protein	CYB_2560	CYB_2560	tetratricopeptide repeat protein	[TP0067-TP0095 (0.6515529)]
COG0457	COG0457	CYB_2560	CYB_2560	tetratricopeptide repeat protein	CYB_1984	CYB_1984	tetratricopeptide repeat protein	[TP0067-TP0095 (0.6515529)]
COG0457	COG0457	CYB_1731	CYB_1731	TPR domain protein	CYB_2690	CYB_2690	tetratricopeptide repeat protein	[TP0067-TP0095 (0.6515529)]
COG0457	COG0457	CYB_2690	CYB_2690	tetratricopeptide repeat protein	CYB_1731	CYB_1731	TPR domain protein	[TP0067-TP0095 (0.6515529)]
COG0457	COG0457	CYB_2887	CYB_2887	tetratricopeptide repeat protein	CYB_1571	CYB_1571	tetratricopeptide repeat protein	[TP0067-TP0095 (0.6515529)]
COG0457	COG0457	CYB_1571	CYB_1571	tetratricopeptide repeat protein	CYB_2887	CYB_2887	tetratricopeptide repeat protein	[TP0067-TP0095 (0.6515529)]
COG0457	COG0457	CYB_0758	CYB_0758	hypothetical protein	CYB_2690	CYB_2690	tetratricopeptide repeat protein	[TP0067-TP0095 (0.6515529)]
COG0457	COG0457	CYB_2690	CYB_2690	tetratricopeptide repeat protein	CYB_0758	CYB_0758	hypothetical protein	[TP0067-TP0095 (0.6515529)]
COG0457	COG0457	CYB_2690	CYB_2690	tetratricopeptide repeat protein	CYB_2560	CYB_2560	tetratricopeptide repeat protein	[TP0067-TP0095 (0.6515529)]
COG0457	COG0457	CYB_2560	CYB_2560	tetratricopeptide repeat protein	CYB_2690	CYB_2690	tetratricopeptide repeat protein	[TP0067-TP0095 (0.6515529)]
COG0457	COG0457	CYB_2690	CYB_2690	tetratricopeptide repeat protein	CYB_2690	CYB_2690	tetratricopeptide repeat protein	[TP0067-TP0095 (0.6515529)]
COG0457	COG0457	CYB_0758	CYB_0758	hypothetical protein	CYB_1920	CYB_1920	TPR domain protein	[TP0067-TP0095 (0.6515529)]
COG0457	COG0457	CYB_1920	CYB_1920	TPR domain protein	CYB_0758	CYB_0758	hypothetical protein	[TP0067-TP0095 (0.6515529)]
COG0457	COG0457	CYB_1984	CYB_1984	tetratricopeptide repeat protein	CYB_2690	CYB_2690	tetratricopeptide repeat protein	[TP0067-TP0095 (0.6515529)]
COG0457	COG0457	CYB_2690	CYB_2690	tetratricopeptide repeat protein	CYB_1984	CYB_1984	tetratricopeptide repeat protein	[TP0067-TP0095 (0.6515529)]
COG0457	COG0457	CYB_2488	CYB_2488	TPR repeat protein	CYB_0758	CYB_0758	hypothetical protein	[TP0067-TP0095 (0.6515529)]
COG0457	COG0457	CYB_0758	CYB_0758	hypothetical protein	CYB_2488	CYB_2488	TPR repeat protein	[TP0067-TP0095 (0.6515529)]
COG0457	COG0457	CYB_2887	CYB_2887	tetratricopeptide repeat protein	CYB_2887	CYB_2887	tetratricopeptide repeat protein	[TP0067-TP0095 (0.6515529)]
COG0445	COG3839	CYB_2823	gidA	glucose-inhibited division protein A	CYB_1590	CYB_1590	carbohydrate uptake ABC transporter-1 (CUT1)	[TP0044-TP0804 (0.81002605)]
COG0103	COG0211	CYB_1584	rpsI	ribosomal protein S9	CYB_0741	rpmA	ribosomal protein L27	[TP1024-TP0743 (0.87139803)]
COG0457	COG0803	CYB_1571	CYB_1571	tetratricopeptide repeat protein	CYB_0144	CYB_0144	putative zinc ABC transporter, periplasmic	[TP0469-TP0034 (0.86910707)]
COG0457	COG0803	CYB_1731	CYB_1731	TPR domain protein	CYB_1162	CYB_1162	cation ABC transporter, cation-binding protein	[TP0469-TP0034 (0.86910707)]
COG0457	COG0803	CYB_2887	CYB_2887	tetratricopeptide repeat protein	CYB_0144	CYB_0144	putative zinc ABC transporter, periplasmic	[TP0469-TP0034 (0.86910707)]
COG0457	COG0803	CYB_2488	CYB_2488	TPR repeat protein	CYB_0144	CYB_0144	putative zinc ABC transporter, periplasmic	[TP0469-TP0034 (0.86910707)]
COG0457	COG0803	CYB_2560	CYB_2560	tetratricopeptide repeat protein	CYB_0144	CYB_0144	putative zinc ABC transporter, periplasmic	[TP0469-TP0034 (0.86910707)]
COG0457	COG0803	CYB_0758	CYB_0758	hypothetical protein	CYB_0144	CYB_0144	putative zinc ABC transporter, periplasmic	[TP0469-TP0034 (0.86910707)]
COG0457	COG0803	CYB_1920	CYB_1920	TPR domain protein	CYB_0144	CYB_0144	putative zinc ABC transporter, periplasmic	[TP0469-TP0034 (0.86910707)]
COG0457	COG0803	CYB_2709	CYB_2709	TPR repeat protein, putative	CYB_0144	CYB_0144	putative zinc ABC transporter, periplasmic	[TP0469-TP0034 (0.86910707)]
COG0457	COG0803	CYB_2690	CYB_2690	tetratricopeptide repeat protein	CYB_0144	CYB_0144	putative zinc ABC transporter, periplasmic	[TP0469-TP0034 (0.86910707)]
COG0457	COG0803	CYB_1731	CYB_1731	TPR domain protein	CYB_0144	CYB_0144	putative zinc ABC transporter, periplasmic	[TP0469-TP0034 (0.86910707)]
COG0457	COG0803	CYB_2488	CYB_2488	TPR repeat protein	CYB_1162	CYB_1162	cation ABC transporter, cation-binding protein	[TP0469-TP0034 (0.86910707)]
COG0457	COG0803	CYB_2887	CYB_2887	tetratricopeptide repeat protein	CYB_1162	CYB_1162	cation ABC transporter, cation-binding protein	[TP0469-TP0034 (0.86910707)]
COG0457	COG0803	CYB_1984	CYB_1984	tetratricopeptide repeat protein	CYB_0144	CYB_0144	putative zinc ABC transporter, periplasmic	[TP0469-TP0034 (0.86910707)]
COG0457	COG0803	CYB_2690	CYB_2690	tetratricopeptide repeat protein	CYB_1162	CYB_1162	cation ABC transporter, cation-binding protein	[TP0469-TP0034 (0.86910707)]
COG0457	COG0803	CYB_1571	CYB_1571	tetratricopeptide repeat protein	CYB_1162	CYB_1162	cation ABC transporter, cation-binding protein	[TP0469-TP0034 (0.86910707)]
COG0457	COG0803	CYB_1920	CYB_1920	TPR domain protein	CYB_1162	CYB_1162	cation ABC transporter, cation-binding protein	[TP0469-TP0034 (0.86910707)]
COG0457	COG0803	CYB_2560	CYB_2560	tetratricopeptide repeat protein	CYB_1162	CYB_1162	cation ABC transporter, cation-binding protein	[TP0469-TP0034 (0.86910707)]
COG0457	COG0803	CYB_2709	CYB_2709	TPR repeat protein, putative	CYB_1162	CYB_1162	cation ABC transporter, cation-binding protein	[TP0469-TP0034 (0.86910707)]
COG0457	COG0803	CYB_1984	CYB_1984	tetratricopeptide repeat protein	CYB_1162	CYB_1162	cation ABC transporter, cation-binding protein	[TP0469-TP0034 (0.86910707)]
COG0457	COG0803	CYB_0758	CYB_0758	hypothetical protein	CYB_1162	CYB_1162	cation ABC transporter, cation-binding protein	[TP0469-TP0034 (0.86910707)]
COG1432	COG1488	CYB_0065	CYB_0065	conserved hypothetical protein	CYB_1096	CYB_1096	putative nicotinate phosphoribosyltransferase	[TP0894-TP0628 (0.59059936)]
COG1432	COG1488	CYB_0228	CYB_0228	conserved hypothetical protein	CYB_1096	CYB_1096	putative nicotinate phosphoribosyltransferase	[TP0894-TP0628 (0.59059936)]
COG0223	COG0664	CYB_1993	fmt	methionyl-tRNA formyltransferase	CYB_1457	CYB_1457	cyclic nucleotide-binding protein	[TP0756-TP0995 (0.69102824)]
COG0223	COG0664	CYB_1993	fmt	methionyl-tRNA formyltransferase	CYB_2533	ntcA	nitrogen-responsive regulatory protein	[TP0756-TP0995 (0.69102824)]
COG0223	COG0664	CYB_1993	fmt	methionyl-tRNA formyltransferase	CYB_2652	CYB_2652	transcriptional regulator, Crp/Fnr family	[TP0756-TP0995 (0.69102824)]
COG0223	COG0664	CYB_1993	fmt	methionyl-tRNA formyltransferase	CYB_2220	CYB_2220	transcriptional regulator, Crp/Fnr family	[TP0756-TP0995 (0.69102824)]
COG0697	COG0716	CYB_0790	CYB_0790	putative membrane protein	CYB_2267	CYB_2267	flavodoxin	[TP0986-TP0925 (0.8288174)]
COG0697	COG0716	CYB_2213	CYB_2213	membrane protein, putative	CYB_2267	CYB_2267	flavodoxin	[TP0986-TP0925 (0.8288174)]
COG0697	COG0716	CYB_0337	CYB_0337	integral membrane protein	CYB_2267	CYB_2267	flavodoxin	[TP0986-TP0925 (0.8288174)]
COG0305	COG2236	CYB_1081	dnaB	replicative DNA helicase	CYB_0478	CYB_0478	purine phosphoribosyltransferase, putative	[TP0058-TP0050 (0.53343445)]
COG0773	COG0817	CYB_1559	murC	UDP-N-acetylmuramate--alanine ligase	CYB_0493	ruvC	crossover junction endodeoxyribonuclease RuvC	[TP0341-TP0517 (0.7285616)]
COG0272	COG0773	CYB_1335	ligA	DNA ligase, NAD-dependent	CYB_1559	murC	UDP-N-acetylmuramate--alanine ligase	[TP0634-TP0341 (0.8201813)]
COG0275	COG5401	CYB_1327	mraW	S-adenosyl-methyltransferase MraW	CYB_2503	CYB_2503	conserved hypothetical protein	[TP0384-TP0832 (0.6009694)]
COG0353	COG0514	CYB_2895	recR	recombination protein RecR	CYB_0669	recQ	ATP-dependent DNA helicase RecQ	[TP1004-TP0103 (0.6917512)]
COG0036	COG0249	CYB_2047	rpe	ribulose-phosphate 3-epimerase	CYB_2731	mutS	DNA mismatch repair protein MutS	[TP0945-TP0328 (0.6742458)]
COG0124	COG0465	CYB_0694	hisS	histidyl-tRNA synthetase	CYB_0631	hflB	cell division protein FtsH	[TP0641-TP0330 (0.76316583)]
COG0124	COG0465	CYB_0694	hisS	histidyl-tRNA synthetase	CYB_1538	CYB_1538	conserved hypothetical protein	[TP0641-TP0330 (0.76316583)]
COG0124	COG0465	CYB_0694	hisS	histidyl-tRNA synthetase	CYB_0004	CYB_0004	metalloprotease, ATP-dependent, FtsH family	[TP0641-TP0330 (0.76316583)]
COG0257	COG0719	CYB_1577	rpmJ	ribosomal protein L36	CYB_1402	sufD	FeS assembly protein SufD	[TP0209-TP0612 (0.6772987)]
COG0257	COG0719	CYB_1577	rpmJ	ribosomal protein L36	CYB_1405	sufB	FeS assembly protein SufB	[TP0209-TP0612 (0.6772987)]
COG0504	COG0728	CYB_1478	pyrG	CTP synthase	CYB_2733	mviN	integral membrane protein MviN	[TP0305-TP0516 (0.84299135)]
COG0275	COG0820	CYB_1327	mraW	S-adenosyl-methyltransferase MraW	CYB_1027	CYB_1027	radical SAM enzyme, Cfr family	[TP0384-TP0068 (0.79878455)]
COG0445	COG1366	CYB_2823	gidA	glucose-inhibited division protein A	CYB_2190	CYB_2190	anti-anti-sigma factor family protein	[TP0044-TP0233 (0.74185747)]
COG0445	COG1366	CYB_2823	gidA	glucose-inhibited division protein A	CYB_0177	CYB_0177	anti-anti-sigma factor family protein	[TP0044-TP0233 (0.74185747)]
COG0445	COG1366	CYB_2823	gidA	glucose-inhibited division protein A	CYB_2666	CYB_2666	anti-anti-sigma factor	[TP0044-TP0233 (0.74185747)]
COG0242	COG0360	CYB_2769	CYB_2769	peptide deformylase	CYB_1664	rpsF	ribosomal protein S6	[TP0757-TP0063 (0.54983324)]
COG0242	COG0360	CYB_2132	CYB_2132	peptide deformylase	CYB_1664	rpsF	ribosomal protein S6	[TP0757-TP0063 (0.54983324)]
COG0267	COG0357	CYB_1634	rpmG	ribosomal protein L33	CYB_1166	gidB	methyltransferase GidB	[TP0234-TP0946 (0.6249908)]
COG0234	COG0772	CYB_1619	groS	chaperonin, 10 kDa	CYB_0293	CYB_0293	putative cell division protein FtsW	[TP1013-TP0387 (0.81326103)]
COG0234	COG0772	CYB_1619	groS	chaperonin, 10 kDa	CYB_1649	CYB_1649	putative rod shape-determining protein RodA	[TP1013-TP0387 (0.81326103)]
COG0445	COG0457	CYB_2823	gidA	glucose-inhibited division protein A	CYB_1920	CYB_1920	TPR domain protein	[TP0044-TP0954 (0.8549597)]
COG0445	COG0457	CYB_2823	gidA	glucose-inhibited division protein A	CYB_2488	CYB_2488	TPR repeat protein	[TP0044-TP0954 (0.8549597)]
COG0445	COG0457	CYB_2823	gidA	glucose-inhibited division protein A	CYB_2690	CYB_2690	tetratricopeptide repeat protein	[TP0044-TP0954 (0.8549597)]
COG0445	COG0457	CYB_2823	gidA	glucose-inhibited division protein A	CYB_1731	CYB_1731	TPR domain protein	[TP0044-TP0954 (0.8549597)]
COG0445	COG0457	CYB_2823	gidA	glucose-inhibited division protein A	CYB_1984	CYB_1984	tetratricopeptide repeat protein	[TP0044-TP0954 (0.8549597)]
COG0445	COG0457	CYB_2823	gidA	glucose-inhibited division protein A	CYB_0758	CYB_0758	hypothetical protein	[TP0044-TP0954 (0.8549597)]
COG0445	COG0457	CYB_2823	gidA	glucose-inhibited division protein A	CYB_2887	CYB_2887	tetratricopeptide repeat protein	[TP0044-TP0954 (0.8549597)]
COG0445	COG0457	CYB_2823	gidA	glucose-inhibited division protein A	CYB_1571	CYB_1571	tetratricopeptide repeat protein	[TP0044-TP0954 (0.8549597)]
COG0445	COG0457	CYB_2823	gidA	glucose-inhibited division protein A	CYB_2560	CYB_2560	tetratricopeptide repeat protein	[TP0044-TP0954 (0.8549597)]
COG0445	COG0457	CYB_2823	gidA	glucose-inhibited division protein A	CYB_2709	CYB_2709	TPR repeat protein, putative	[TP0044-TP0954 (0.8549597)]
COG0305	COG1595	CYB_1081	dnaB	replicative DNA helicase	CYB_0232	CYB_0232	sigma factor, putative	[TP0058-TP0092 (0.74082893)]
COG0305	COG1595	CYB_1081	dnaB	replicative DNA helicase	CYB_1178	CYB_1178	RNA polymerase sigma-70 factor family	[TP0058-TP0092 (0.74082893)]
COG0305	COG1595	CYB_1081	dnaB	replicative DNA helicase	CYB_1458	CYB_1458	RNA polymerase sigma-70 factor	[TP0058-TP0092 (0.74082893)]
COG0305	COG1595	CYB_1081	dnaB	replicative DNA helicase	CYB_0582	CYB_0582	RNA polymerase sigma factor, ECF family	[TP0058-TP0092 (0.74082893)]
COG0228	COG0250	CYB_0448	rpsP	ribosomal protein S16	CYB_1220	nusG	transcription termination/antitermination factor	[TP0905-TP0236 (0.7099409)]
COG0465	COG0532	CYB_0004	CYB_0004	metalloprotease, ATP-dependent, FtsH family	CYB_1127	infB	translation initiation factor IF-2	[TP0330-TP0891 (0.8751731)]
COG0465	COG0532	CYB_1538	CYB_1538	conserved hypothetical protein	CYB_1127	infB	translation initiation factor IF-2	[TP0330-TP0891 (0.8751731)]
COG0465	COG0532	CYB_0631	hflB	cell division protein FtsH	CYB_1127	infB	translation initiation factor IF-2	[TP0330-TP0891 (0.8751731)]
COG0234	COG0445	CYB_1619	groS	chaperonin, 10 kDa	CYB_2823	gidA	glucose-inhibited division protein A	[TP1013-TP0044 (0.813164)]
COG0326	COG0353	CYB_1003	htpG	chaperone protein HtpG	CYB_2895	recR	recombination protein RecR	[TP0984-TP1004 (0.5573069)]
COG0265	COG1381	CYB_0636	CYB_0636	peptidase, S1C (protease Do) family	CYB_2559	recO	DNA repair protein RecO	[TP0773-TP0636 (0.870009)]
COG0265	COG1381	CYB_0578	CYB_0578	peptidase, S1C (protease Do) family	CYB_2559	recO	DNA repair protein RecO	[TP0773-TP0636 (0.870009)]
COG0265	COG1381	CYB_0958	CYB_0958	PDZ domain protein	CYB_2559	recO	DNA repair protein RecO	[TP0773-TP0636 (0.870009)]
COG0457	COG0860	CYB_1571	CYB_1571	tetratricopeptide repeat protein	CYB_0360	CYB_0360	N-acetylmuramoyl-L-alanine amidase	[TP0820-TP0247 (0.74644035), TP0067-TP0247 (0.79531366)]
COG0457	COG0860	CYB_2690	CYB_2690	tetratricopeptide repeat protein	CYB_0360	CYB_0360	N-acetylmuramoyl-L-alanine amidase	[TP0820-TP0247 (0.74644035), TP0067-TP0247 (0.79531366)]
COG0457	COG0860	CYB_2560	CYB_2560	tetratricopeptide repeat protein	CYB_0360	CYB_0360	N-acetylmuramoyl-L-alanine amidase	[TP0820-TP0247 (0.74644035), TP0067-TP0247 (0.79531366)]
COG0457	COG0860	CYB_2488	CYB_2488	TPR repeat protein	CYB_0360	CYB_0360	N-acetylmuramoyl-L-alanine amidase	[TP0820-TP0247 (0.74644035), TP0067-TP0247 (0.79531366)]
COG0457	COG0860	CYB_2887	CYB_2887	tetratricopeptide repeat protein	CYB_0360	CYB_0360	N-acetylmuramoyl-L-alanine amidase	[TP0820-TP0247 (0.74644035), TP0067-TP0247 (0.79531366)]
COG0457	COG0860	CYB_2709	CYB_2709	TPR repeat protein, putative	CYB_0360	CYB_0360	N-acetylmuramoyl-L-alanine amidase	[TP0820-TP0247 (0.74644035), TP0067-TP0247 (0.79531366)]
COG0457	COG0860	CYB_1920	CYB_1920	TPR domain protein	CYB_0360	CYB_0360	N-acetylmuramoyl-L-alanine amidase	[TP0820-TP0247 (0.74644035), TP0067-TP0247 (0.79531366)]
COG0457	COG0860	CYB_1731	CYB_1731	TPR domain protein	CYB_0360	CYB_0360	N-acetylmuramoyl-L-alanine amidase	[TP0820-TP0247 (0.74644035), TP0067-TP0247 (0.79531366)]
COG0457	COG0860	CYB_1984	CYB_1984	tetratricopeptide repeat protein	CYB_0360	CYB_0360	N-acetylmuramoyl-L-alanine amidase	[TP0820-TP0247 (0.74644035), TP0067-TP0247 (0.79531366)]
COG0457	COG0860	CYB_0758	CYB_0758	hypothetical protein	CYB_0360	CYB_0360	N-acetylmuramoyl-L-alanine amidase	[TP0820-TP0247 (0.74644035), TP0067-TP0247 (0.79531366)]
COG0216	COG0457	CYB_1586	prfA	peptide chain release factor 1	CYB_2690	CYB_2690	tetratricopeptide repeat protein	[TP0051-TP0067 (0.7097377)]
COG0216	COG0457	CYB_1586	prfA	peptide chain release factor 1	CYB_0758	CYB_0758	hypothetical protein	[TP0051-TP0067 (0.7097377)]
COG0216	COG0457	CYB_1586	prfA	peptide chain release factor 1	CYB_2709	CYB_2709	TPR repeat protein, putative	[TP0051-TP0067 (0.7097377)]
COG0216	COG0457	CYB_1586	prfA	peptide chain release factor 1	CYB_2887	CYB_2887	tetratricopeptide repeat protein	[TP0051-TP0067 (0.7097377)]
COG0216	COG0457	CYB_1586	prfA	peptide chain release factor 1	CYB_1731	CYB_1731	TPR domain protein	[TP0051-TP0067 (0.7097377)]
COG0216	COG0457	CYB_1586	prfA	peptide chain release factor 1	CYB_2560	CYB_2560	tetratricopeptide repeat protein	[TP0051-TP0067 (0.7097377)]
COG0216	COG0457	CYB_1586	prfA	peptide chain release factor 1	CYB_2488	CYB_2488	TPR repeat protein	[TP0051-TP0067 (0.7097377)]
COG0216	COG0457	CYB_1586	prfA	peptide chain release factor 1	CYB_1571	CYB_1571	tetratricopeptide repeat protein	[TP0051-TP0067 (0.7097377)]
COG0216	COG0457	CYB_1586	prfA	peptide chain release factor 1	CYB_1984	CYB_1984	tetratricopeptide repeat protein	[TP0051-TP0067 (0.7097377)]
COG0216	COG0457	CYB_1586	prfA	peptide chain release factor 1	CYB_1920	CYB_1920	TPR domain protein	[TP0051-TP0067 (0.7097377)]
COG0608	COG1366	CYB_1106	CYB_1106	single-stranded-DNA-specific exonuclease RecJ	CYB_2190	CYB_2190	anti-anti-sigma factor family protein	[TP0704-TP0540 (0.7098393)]
COG0608	COG1366	CYB_0828	CYB_0828	single-stranded-DNA-specific exonuclease RecJ	CYB_0177	CYB_0177	anti-anti-sigma factor family protein	[TP0704-TP0540 (0.7098393)]
COG0608	COG1366	CYB_1106	CYB_1106	single-stranded-DNA-specific exonuclease RecJ	CYB_2666	CYB_2666	anti-anti-sigma factor	[TP0704-TP0540 (0.7098393)]
COG0608	COG1366	CYB_1106	CYB_1106	single-stranded-DNA-specific exonuclease RecJ	CYB_0177	CYB_0177	anti-anti-sigma factor family protein	[TP0704-TP0540 (0.7098393)]
COG0608	COG1366	CYB_0828	CYB_0828	single-stranded-DNA-specific exonuclease RecJ	CYB_2666	CYB_2666	anti-anti-sigma factor	[TP0704-TP0540 (0.7098393)]
COG0608	COG1366	CYB_0828	CYB_0828	single-stranded-DNA-specific exonuclease RecJ	CYB_2190	CYB_2190	anti-anti-sigma factor family protein	[TP0704-TP0540 (0.7098393)]
COG0705	COG1187	CYB_2002	CYB_2002	peptidase, S54 (rhomboid) family	CYB_0078	CYB_0078	ribosomal large subunit pseudouridine synthase	[TP0982-TP0459 (0.6079956)]
COG0705	COG1187	CYB_2002	CYB_2002	peptidase, S54 (rhomboid) family	CYB_0196	CYB_0196	pseudouridine synthase	[TP0982-TP0459 (0.6079956)]
COG1196	COG2236	CYB_0704	CYB_0704	hypothetical protein	CYB_0478	CYB_0478	purine phosphoribosyltransferase, putative	[TP0367-TP0050 (0.68145895)]
COG1196	COG2236	CYB_2226	CYB_2226	conserved domain protein	CYB_0478	CYB_0478	purine phosphoribosyltransferase, putative	[TP0367-TP0050 (0.68145895)]
COG1196	COG2236	CYB_2940	CYB_2940	putative chromosome segregation protein SMC	CYB_0478	CYB_0478	purine phosphoribosyltransferase, putative	[TP0367-TP0050 (0.68145895)]
COG0290	COG0457	CYB_0524	infC	translation initiation factor IF-3	CYB_2690	CYB_2690	tetratricopeptide repeat protein	[TP0850-TP0095 (0.6947713)]
COG0290	COG0457	CYB_0524	infC	translation initiation factor IF-3	CYB_0758	CYB_0758	hypothetical protein	[TP0850-TP0095 (0.6947713)]
COG0290	COG0457	CYB_0524	infC	translation initiation factor IF-3	CYB_2488	CYB_2488	TPR repeat protein	[TP0850-TP0095 (0.6947713)]
COG0290	COG0457	CYB_0524	infC	translation initiation factor IF-3	CYB_1731	CYB_1731	TPR domain protein	[TP0850-TP0095 (0.6947713)]
COG0290	COG0457	CYB_0524	infC	translation initiation factor IF-3	CYB_1571	CYB_1571	tetratricopeptide repeat protein	[TP0850-TP0095 (0.6947713)]
COG0290	COG0457	CYB_0524	infC	translation initiation factor IF-3	CYB_1984	CYB_1984	tetratricopeptide repeat protein	[TP0850-TP0095 (0.6947713)]
COG0290	COG0457	CYB_0524	infC	translation initiation factor IF-3	CYB_2709	CYB_2709	TPR repeat protein, putative	[TP0850-TP0095 (0.6947713)]
COG0290	COG0457	CYB_0524	infC	translation initiation factor IF-3	CYB_2560	CYB_2560	tetratricopeptide repeat protein	[TP0850-TP0095 (0.6947713)]
COG0290	COG0457	CYB_0524	infC	translation initiation factor IF-3	CYB_2887	CYB_2887	tetratricopeptide repeat protein	[TP0850-TP0095 (0.6947713)]
COG0290	COG0457	CYB_0524	infC	translation initiation factor IF-3	CYB_1920	CYB_1920	TPR domain protein	[TP0850-TP0095 (0.6947713)]
COG0103	COG1432	CYB_1584	rpsI	ribosomal protein S9	CYB_0065	CYB_0065	conserved hypothetical protein	[TP1024-TP0894 (0.64955014)]
COG0103	COG1432	CYB_1584	rpsI	ribosomal protein S9	CYB_0228	CYB_0228	conserved hypothetical protein	[TP1024-TP0894 (0.64955014)]
COG0322	COG0353	CYB_1251	uvrC	excinuclease ABC, C subunit	CYB_2895	recR	recombination protein RecR	[TP0472-TP1004 (0.53674763)]
COG0771	COG1595	CYB_0292	murD	UDP-N-acetylmuramoylalanine--D-glutamate ligase	CYB_1178	CYB_1178	RNA polymerase sigma-70 factor family	[TP0903-TP0092 (0.6651206)]
COG0771	COG1595	CYB_0292	murD	UDP-N-acetylmuramoylalanine--D-glutamate ligase	CYB_0232	CYB_0232	sigma factor, putative	[TP0903-TP0092 (0.6651206)]
COG0771	COG1595	CYB_0292	murD	UDP-N-acetylmuramoylalanine--D-glutamate ligase	CYB_1458	CYB_1458	RNA polymerase sigma-70 factor	[TP0903-TP0092 (0.6651206)]
COG0771	COG1595	CYB_0292	murD	UDP-N-acetylmuramoylalanine--D-glutamate ligase	CYB_0582	CYB_0582	RNA polymerase sigma factor, ECF family	[TP0903-TP0092 (0.6651206)]
COG0188	COG0305	CYB_0008	CYB_0008	type II DNA topoisomerase, A subunit	CYB_1081	dnaB	replicative DNA helicase	[TP0005-TP0058 (0.73312306)]
COG0188	COG0305	CYB_1609	gyrA	DNA gyrase, A subunit	CYB_1081	dnaB	replicative DNA helicase	[TP0005-TP0058 (0.73312306)]
COG0024	COG1121	CYB_2149	CYB_2149	methionine aminopeptidase, type I	CYB_1163	CYB_1163	manganese/zinc/iron chelate ABC transporter	[TP0842-TP0164 (0.77940726)]
COG0024	COG1121	CYB_2149	CYB_2149	methionine aminopeptidase, type I	CYB_0145	CYB_0145	manganese/zinc/iron chelate ABC ransporter (MZT)	[TP0842-TP0164 (0.77940726)]
COG0024	COG1121	CYB_2617	CYB_2617	methionine aminopeptidase, type I	CYB_1163	CYB_1163	manganese/zinc/iron chelate ABC transporter	[TP0842-TP0164 (0.77940726)]
COG0024	COG1121	CYB_2617	CYB_2617	methionine aminopeptidase, type I	CYB_0145	CYB_0145	manganese/zinc/iron chelate ABC ransporter (MZT)	[TP0842-TP0164 (0.77940726)]
COG0361	COG1214	CYB_2618	infA	translation initiation factor IF-1	CYB_0434	CYB_0434	glycoprotease family protein	[TP0097-TP0876 (0.56457245)]
COG0255	COG1011	CYB_2605	rpmC	ribosomal protein L29	CYB_2318	CYB_2318	haloacid dehalogenase, IA family protein	[TP0197-TP0158 (0.6077605)]
COG1108	COG2239	CYB_1164	CYB_1164	manganese/zinc/iron chelate ABC transporter	CYB_2114	mgtE	magnesium transporter	[TP0165-TP0917 (0.5215956)]
COG1108	COG2239	CYB_0147	CYB_0147	manganese/zinc/iron chelate ABC transporter	CYB_2114	mgtE	magnesium transporter	[TP0165-TP0917 (0.5215956)]
COG0220	COG5401	CYB_2166	trmB	tRNA (guanine-N(7)-)-methyltransferase	CYB_2503	CYB_2503	conserved hypothetical protein	[TP0464-TP0832 (0.5858538)]
COG0242	COG1187	CYB_2132	CYB_2132	peptide deformylase	CYB_0078	CYB_0078	ribosomal large subunit pseudouridine synthase	[TP0757-TP0459 (0.5284328)]
COG0242	COG1187	CYB_2769	CYB_2769	peptide deformylase	CYB_0078	CYB_0078	ribosomal large subunit pseudouridine synthase	[TP0757-TP0459 (0.5284328)]
COG0242	COG1187	CYB_2769	CYB_2769	peptide deformylase	CYB_0196	CYB_0196	pseudouridine synthase	[TP0757-TP0459 (0.5284328)]
COG0242	COG1187	CYB_2132	CYB_2132	peptide deformylase	CYB_0196	CYB_0196	pseudouridine synthase	[TP0757-TP0459 (0.5284328)]
COG0457	COG0558	CYB_1731	CYB_1731	TPR domain protein	CYB_2402	CYB_2402	CDP-alcohol phosphatidyltransferase family	[TP0067-TP0730 (0.86096925)]
COG0457	COG0558	CYB_2887	CYB_2887	tetratricopeptide repeat protein	CYB_0492	pgsA	CDP-diacylglycerol--glycerol-3-phosphate	[TP0067-TP0730 (0.86096925)]
COG0457	COG0558	CYB_1984	CYB_1984	tetratricopeptide repeat protein	CYB_2402	CYB_2402	CDP-alcohol phosphatidyltransferase family	[TP0067-TP0730 (0.86096925)]
COG0457	COG0558	CYB_1571	CYB_1571	tetratricopeptide repeat protein	CYB_2402	CYB_2402	CDP-alcohol phosphatidyltransferase family	[TP0067-TP0730 (0.86096925)]
COG0457	COG0558	CYB_2560	CYB_2560	tetratricopeptide repeat protein	CYB_0492	pgsA	CDP-diacylglycerol--glycerol-3-phosphate	[TP0067-TP0730 (0.86096925)]
COG0457	COG0558	CYB_2887	CYB_2887	tetratricopeptide repeat protein	CYB_2402	CYB_2402	CDP-alcohol phosphatidyltransferase family	[TP0067-TP0730 (0.86096925)]
COG0457	COG0558	CYB_2488	CYB_2488	TPR repeat protein	CYB_2402	CYB_2402	CDP-alcohol phosphatidyltransferase family	[TP0067-TP0730 (0.86096925)]
COG0457	COG0558	CYB_1984	CYB_1984	tetratricopeptide repeat protein	CYB_0492	pgsA	CDP-diacylglycerol--glycerol-3-phosphate	[TP0067-TP0730 (0.86096925)]
COG0457	COG0558	CYB_2709	CYB_2709	TPR repeat protein, putative	CYB_0492	pgsA	CDP-diacylglycerol--glycerol-3-phosphate	[TP0067-TP0730 (0.86096925)]
COG0457	COG0558	CYB_0758	CYB_0758	hypothetical protein	CYB_2402	CYB_2402	CDP-alcohol phosphatidyltransferase family	[TP0067-TP0730 (0.86096925)]
COG0457	COG0558	CYB_2560	CYB_2560	tetratricopeptide repeat protein	CYB_2402	CYB_2402	CDP-alcohol phosphatidyltransferase family	[TP0067-TP0730 (0.86096925)]
COG0457	COG0558	CYB_1920	CYB_1920	TPR domain protein	CYB_0492	pgsA	CDP-diacylglycerol--glycerol-3-phosphate	[TP0067-TP0730 (0.86096925)]
COG0457	COG0558	CYB_2690	CYB_2690	tetratricopeptide repeat protein	CYB_0492	pgsA	CDP-diacylglycerol--glycerol-3-phosphate	[TP0067-TP0730 (0.86096925)]
COG0457	COG0558	CYB_2709	CYB_2709	TPR repeat protein, putative	CYB_2402	CYB_2402	CDP-alcohol phosphatidyltransferase family	[TP0067-TP0730 (0.86096925)]
COG0457	COG0558	CYB_0758	CYB_0758	hypothetical protein	CYB_0492	pgsA	CDP-diacylglycerol--glycerol-3-phosphate	[TP0067-TP0730 (0.86096925)]
COG0457	COG0558	CYB_1571	CYB_1571	tetratricopeptide repeat protein	CYB_0492	pgsA	CDP-diacylglycerol--glycerol-3-phosphate	[TP0067-TP0730 (0.86096925)]
COG0457	COG0558	CYB_1731	CYB_1731	TPR domain protein	CYB_0492	pgsA	CDP-diacylglycerol--glycerol-3-phosphate	[TP0067-TP0730 (0.86096925)]
COG0457	COG0558	CYB_2690	CYB_2690	tetratricopeptide repeat protein	CYB_2402	CYB_2402	CDP-alcohol phosphatidyltransferase family	[TP0067-TP0730 (0.86096925)]
COG0457	COG0558	CYB_1920	CYB_1920	TPR domain protein	CYB_2402	CYB_2402	CDP-alcohol phosphatidyltransferase family	[TP0067-TP0730 (0.86096925)]
COG0457	COG0558	CYB_2488	CYB_2488	TPR repeat protein	CYB_0492	pgsA	CDP-diacylglycerol--glycerol-3-phosphate	[TP0067-TP0730 (0.86096925)]
COG0420	COG0739	CYB_2775	CYB_2775	nuclease SbcCD, D subunit subfamily, putative	CYB_1820	CYB_1820	peptidase, M23B family	[TP0626-TP0782 (0.7781429)]
COG0420	COG0739	CYB_2775	CYB_2775	nuclease SbcCD, D subunit subfamily, putative	CYB_0458	CYB_0458	peptidase, M23B family	[TP0626-TP0782 (0.7781429)]
COG0420	COG0739	CYB_1971	CYB_1971	Ser/Thr protein phosphatase family protein	CYB_1820	CYB_1820	peptidase, M23B family	[TP0626-TP0782 (0.7781429)]
COG0420	COG0739	CYB_1971	CYB_1971	Ser/Thr protein phosphatase family protein	CYB_0458	CYB_0458	peptidase, M23B family	[TP0626-TP0782 (0.7781429)]
COG0217	COG0739	CYB_1350	CYB_1350	conserved hypothetical protein TIGR01033	CYB_0458	CYB_0458	peptidase, M23B family	[TP0474-TP0864 (0.82349855)]
COG0217	COG0739	CYB_1350	CYB_1350	conserved hypothetical protein TIGR01033	CYB_1820	CYB_1820	peptidase, M23B family	[TP0474-TP0864 (0.82349855)]
COG0242	COG0254	CYB_2769	CYB_2769	peptide deformylase	CYB_1585	rpmE	ribosomal protein L31	[TP0757-TP0255 (0.6434887)]
COG0242	COG0254	CYB_2132	CYB_2132	peptide deformylase	CYB_1585	rpmE	ribosomal protein L31	[TP0757-TP0255 (0.6434887)]
COG0442	COG1466	CYB_1126	proS	prolyl-tRNA synthetase	CYB_2699	holA	DNA polymerase III, delta subunit	[TP0160-TP0588 (0.66563916)]
COG0785	COG2239	CYB_0625	CYB_0625	cytochrome c biogenesis membrane protein	CYB_2114	mgtE	magnesium transporter	[TP0101-TP0917 (0.5215956)]
COG0705	COG2239	CYB_2002	CYB_2002	peptidase, S54 (rhomboid) family	CYB_2114	mgtE	magnesium transporter	[TP0982-TP0917 (0.5527395)]
COG0305	COG0593	CYB_1081	dnaB	replicative DNA helicase	CYB_0001	dnaA	chromosomal replication initiator protein DnaA	[TP0058-TP0001 (0.9013428)]
COG0772	COG2239	CYB_1649	CYB_1649	putative rod shape-determining protein RodA	CYB_2114	mgtE	magnesium transporter	[TP0501-TP0917 (0.53388965), TP0387-TP0917 (0.61041105)]
COG0772	COG2239	CYB_0293	CYB_0293	putative cell division protein FtsW	CYB_2114	mgtE	magnesium transporter	[TP0501-TP0917 (0.53388965), TP0387-TP0917 (0.61041105)]
COG0178	COG1197	CYB_1196	uvrA	excinuclease ABC, A subunit	CYB_1207	mfd	transcription-repair coupling factor	[TP0514-TP0344 (0.9414915)]
COG0264	COG0544	CYB_1535	tsf	translation elongation factor Ts	CYB_0082	tig	trigger factor	[TP0605-TP0506 (0.9100214)]
COG0099	COG0216	CYB_1578	rpsM	ribosomal protein S13	CYB_1586	prfA	peptide chain release factor 1	[TP0210-TP0051 (0.8775348)]
COG0803	COG1268	CYB_0144	CYB_0144	putative zinc ABC transporter, periplasmic	CYB_1048	CYB_1048	BioY family protein	[TP0034-TP0228 (0.8514437)]
COG0803	COG1268	CYB_1162	CYB_1162	cation ABC transporter, cation-binding protein	CYB_2460	CYB_2460	BioY family protein	[TP0034-TP0228 (0.8514437)]
COG0803	COG1268	CYB_0144	CYB_0144	putative zinc ABC transporter, periplasmic	CYB_2460	CYB_2460	BioY family protein	[TP0034-TP0228 (0.8514437)]
COG0803	COG1268	CYB_1162	CYB_1162	cation ABC transporter, cation-binding protein	CYB_1048	CYB_1048	BioY family protein	[TP0034-TP0228 (0.8514437)]
COG0442	COG0552	CYB_1126	proS	prolyl-tRNA synthetase	CYB_0312	ftsY	signal recognition particle-docking protein	[TP0160-TP0578 (0.56216276)]
COG0242	COG0319	CYB_2132	CYB_2132	peptide deformylase	CYB_1900	CYB_1900	conserved hypothetical protein TIGR00043	[TP0757-TP0650 (0.630912)]
COG0242	COG0319	CYB_2769	CYB_2769	peptide deformylase	CYB_1900	CYB_1900	conserved hypothetical protein TIGR00043	[TP0757-TP0650 (0.630912)]
COG0178	COG0845	CYB_1196	uvrA	excinuclease ABC, A subunit	CYB_2890	CYB_2890	efflux transporter, RND family, MFP subunit	[TP0514-TP0965 (0.87363523)]
COG0178	COG0845	CYB_1196	uvrA	excinuclease ABC, A subunit	CYB_1558	CYB_1558	transporter, membrane fusion protein (MFP)	[TP0514-TP0965 (0.87363523)]
COG0178	COG0845	CYB_1196	uvrA	excinuclease ABC, A subunit	CYB_0717	CYB_0717	efflux transporter, RND family, MFP subunit	[TP0514-TP0965 (0.87363523)]
COG0457	COG0566	CYB_2488	CYB_2488	TPR repeat protein	CYB_2829	CYB_2829	RNA methyltransferase, TrmH family, group 3	[TP0095-TP0054 (0.73981166)]
COG0457	COG0566	CYB_1731	CYB_1731	TPR domain protein	CYB_2829	CYB_2829	RNA methyltransferase, TrmH family, group 3	[TP0095-TP0054 (0.73981166)]
COG0457	COG0566	CYB_2690	CYB_2690	tetratricopeptide repeat protein	CYB_2829	CYB_2829	RNA methyltransferase, TrmH family, group 3	[TP0095-TP0054 (0.73981166)]
COG0457	COG0566	CYB_2887	CYB_2887	tetratricopeptide repeat protein	CYB_2829	CYB_2829	RNA methyltransferase, TrmH family, group 3	[TP0095-TP0054 (0.73981166)]
COG0457	COG0566	CYB_2887	CYB_2887	tetratricopeptide repeat protein	CYB_1962	CYB_1962	RNA methyltransferase, TrmH family	[TP0095-TP0054 (0.73981166)]
COG0457	COG0566	CYB_2560	CYB_2560	tetratricopeptide repeat protein	CYB_1962	CYB_1962	RNA methyltransferase, TrmH family	[TP0095-TP0054 (0.73981166)]
COG0457	COG0566	CYB_1920	CYB_1920	TPR domain protein	CYB_1962	CYB_1962	RNA methyltransferase, TrmH family	[TP0095-TP0054 (0.73981166)]
COG0457	COG0566	CYB_1571	CYB_1571	tetratricopeptide repeat protein	CYB_2829	CYB_2829	RNA methyltransferase, TrmH family, group 3	[TP0095-TP0054 (0.73981166)]
COG0457	COG0566	CYB_1920	CYB_1920	TPR domain protein	CYB_2829	CYB_2829	RNA methyltransferase, TrmH family, group 3	[TP0095-TP0054 (0.73981166)]
COG0457	COG0566	CYB_0758	CYB_0758	hypothetical protein	CYB_1962	CYB_1962	RNA methyltransferase, TrmH family	[TP0095-TP0054 (0.73981166)]
COG0457	COG0566	CYB_1731	CYB_1731	TPR domain protein	CYB_1962	CYB_1962	RNA methyltransferase, TrmH family	[TP0095-TP0054 (0.73981166)]
COG0457	COG0566	CYB_1571	CYB_1571	tetratricopeptide repeat protein	CYB_1962	CYB_1962	RNA methyltransferase, TrmH family	[TP0095-TP0054 (0.73981166)]
COG0457	COG0566	CYB_2690	CYB_2690	tetratricopeptide repeat protein	CYB_1962	CYB_1962	RNA methyltransferase, TrmH family	[TP0095-TP0054 (0.73981166)]
COG0457	COG0566	CYB_1984	CYB_1984	tetratricopeptide repeat protein	CYB_1962	CYB_1962	RNA methyltransferase, TrmH family	[TP0095-TP0054 (0.73981166)]
COG0457	COG0566	CYB_1984	CYB_1984	tetratricopeptide repeat protein	CYB_2829	CYB_2829	RNA methyltransferase, TrmH family, group 3	[TP0095-TP0054 (0.73981166)]
COG0457	COG0566	CYB_2488	CYB_2488	TPR repeat protein	CYB_1962	CYB_1962	RNA methyltransferase, TrmH family	[TP0095-TP0054 (0.73981166)]
COG0457	COG0566	CYB_2709	CYB_2709	TPR repeat protein, putative	CYB_1962	CYB_1962	RNA methyltransferase, TrmH family	[TP0095-TP0054 (0.73981166)]
COG0457	COG0566	CYB_0758	CYB_0758	hypothetical protein	CYB_2829	CYB_2829	RNA methyltransferase, TrmH family, group 3	[TP0095-TP0054 (0.73981166)]
COG0457	COG0566	CYB_2560	CYB_2560	tetratricopeptide repeat protein	CYB_2829	CYB_2829	RNA methyltransferase, TrmH family, group 3	[TP0095-TP0054 (0.73981166)]
COG0457	COG0566	CYB_2709	CYB_2709	TPR repeat protein, putative	CYB_2829	CYB_2829	RNA methyltransferase, TrmH family, group 3	[TP0095-TP0054 (0.73981166)]
COG0465	COG0558	CYB_1538	CYB_1538	conserved hypothetical protein	CYB_0492	pgsA	CDP-diacylglycerol--glycerol-3-phosphate	[TP0765-TP0256 (0.8653493)]
COG0465	COG0558	CYB_1538	CYB_1538	conserved hypothetical protein	CYB_2402	CYB_2402	CDP-alcohol phosphatidyltransferase family	[TP0765-TP0256 (0.8653493)]
COG0465	COG0558	CYB_0631	hflB	cell division protein FtsH	CYB_2402	CYB_2402	CDP-alcohol phosphatidyltransferase family	[TP0765-TP0256 (0.8653493)]
COG0465	COG0558	CYB_0004	CYB_0004	metalloprotease, ATP-dependent, FtsH family	CYB_0492	pgsA	CDP-diacylglycerol--glycerol-3-phosphate	[TP0765-TP0256 (0.8653493)]
COG0465	COG0558	CYB_0631	hflB	cell division protein FtsH	CYB_0492	pgsA	CDP-diacylglycerol--glycerol-3-phosphate	[TP0765-TP0256 (0.8653493)]
COG0465	COG0558	CYB_0004	CYB_0004	metalloprotease, ATP-dependent, FtsH family	CYB_2402	CYB_2402	CDP-alcohol phosphatidyltransferase family	[TP0765-TP0256 (0.8653493)]
COG0024	COG0462	CYB_2149	CYB_2149	methionine aminopeptidase, type I	CYB_1652	prs	ribose-phosphate pyrophosphokinase	[TP0842-TP0294 (0.8762697)]
COG0024	COG0462	CYB_2617	CYB_2617	methionine aminopeptidase, type I	CYB_1652	prs	ribose-phosphate pyrophosphokinase	[TP0842-TP0294 (0.8762697)]
COG0125	COG0361	CYB_0832	tmk	thymidylate kinase	CYB_2618	infA	translation initiation factor IF-1	[TP0354-TP0097 (0.8382038)]
COG0319	COG0787	CYB_1900	CYB_1900	conserved hypothetical protein TIGR00043	CYB_0655	alr	alanine racemase	[TP0650-TP0681 (0.82058704)]
COG1197	COG5401	CYB_1207	mfd	transcription-repair coupling factor	CYB_2503	CYB_2503	conserved hypothetical protein	[TP0344-TP0832 (0.5396384)]
COG1108	COG1277	CYB_0147	CYB_0147	manganese/zinc/iron chelate ABC transporter	CYB_1658	CYB_1658	putative membrane protein	[TP0165-TP0880 (0.79878455)]
COG1108	COG1277	CYB_1164	CYB_1164	manganese/zinc/iron chelate ABC transporter	CYB_0286	CYB_0286	membrane protein, putative	[TP0165-TP0880 (0.79878455)]
COG1108	COG1277	CYB_0147	CYB_0147	manganese/zinc/iron chelate ABC transporter	CYB_0286	CYB_0286	membrane protein, putative	[TP0165-TP0880 (0.79878455)]
COG1108	COG1277	CYB_1164	CYB_1164	manganese/zinc/iron chelate ABC transporter	CYB_1658	CYB_1658	putative membrane protein	[TP0165-TP0880 (0.79878455)]
COG0457	COG0495	CYB_1731	CYB_1731	TPR domain protein	CYB_2881	leuS	leucyl-tRNA synthetase	[TP0067-TP0586 (0.714839)]
COG0457	COG0495	CYB_1571	CYB_1571	tetratricopeptide repeat protein	CYB_2881	leuS	leucyl-tRNA synthetase	[TP0067-TP0586 (0.714839)]
COG0457	COG0495	CYB_2709	CYB_2709	TPR repeat protein, putative	CYB_2881	leuS	leucyl-tRNA synthetase	[TP0067-TP0586 (0.714839)]
COG0457	COG0495	CYB_2887	CYB_2887	tetratricopeptide repeat protein	CYB_2881	leuS	leucyl-tRNA synthetase	[TP0067-TP0586 (0.714839)]
COG0457	COG0495	CYB_1920	CYB_1920	TPR domain protein	CYB_2881	leuS	leucyl-tRNA synthetase	[TP0067-TP0586 (0.714839)]
COG0457	COG0495	CYB_2488	CYB_2488	TPR repeat protein	CYB_2881	leuS	leucyl-tRNA synthetase	[TP0067-TP0586 (0.714839)]
COG0457	COG0495	CYB_2560	CYB_2560	tetratricopeptide repeat protein	CYB_2881	leuS	leucyl-tRNA synthetase	[TP0067-TP0586 (0.714839)]
COG0457	COG0495	CYB_2690	CYB_2690	tetratricopeptide repeat protein	CYB_2881	leuS	leucyl-tRNA synthetase	[TP0067-TP0586 (0.714839)]
COG0457	COG0495	CYB_1984	CYB_1984	tetratricopeptide repeat protein	CYB_2881	leuS	leucyl-tRNA synthetase	[TP0067-TP0586 (0.714839)]
COG0457	COG0495	CYB_0758	CYB_0758	hypothetical protein	CYB_2881	leuS	leucyl-tRNA synthetase	[TP0067-TP0586 (0.714839)]
COG0257	COG0472	CYB_1577	rpmJ	ribosomal protein L36	CYB_1146	mraY	phospho-N-acetylmuramoyl-pentapeptide-	[TP0209-TP0345 (0.64932555)]
COG0257	COG0472	CYB_1577	rpmJ	ribosomal protein L36	CYB_2811	CYB_2811	glycosyl transferase, group 4 family protein	[TP0209-TP0345 (0.64932555)]
COG0358	COG0457	CYB_1520	dnaG	DNA primase	CYB_1731	CYB_1731	TPR domain protein	[TP0492-TP0648 (0.5111708)]
COG0358	COG0457	CYB_1520	dnaG	DNA primase	CYB_2887	CYB_2887	tetratricopeptide repeat protein	[TP0492-TP0648 (0.5111708)]
COG0358	COG0457	CYB_1520	dnaG	DNA primase	CYB_2488	CYB_2488	TPR repeat protein	[TP0492-TP0648 (0.5111708)]
COG0358	COG0457	CYB_1520	dnaG	DNA primase	CYB_1920	CYB_1920	TPR domain protein	[TP0492-TP0648 (0.5111708)]
COG0358	COG0457	CYB_1520	dnaG	DNA primase	CYB_1571	CYB_1571	tetratricopeptide repeat protein	[TP0492-TP0648 (0.5111708)]
COG0358	COG0457	CYB_1520	dnaG	DNA primase	CYB_2690	CYB_2690	tetratricopeptide repeat protein	[TP0492-TP0648 (0.5111708)]
COG0358	COG0457	CYB_1520	dnaG	DNA primase	CYB_1984	CYB_1984	tetratricopeptide repeat protein	[TP0492-TP0648 (0.5111708)]
COG0358	COG0457	CYB_1520	dnaG	DNA primase	CYB_2560	CYB_2560	tetratricopeptide repeat protein	[TP0492-TP0648 (0.5111708)]
COG0358	COG0457	CYB_1520	dnaG	DNA primase	CYB_0758	CYB_0758	hypothetical protein	[TP0492-TP0648 (0.5111708)]
COG0358	COG0457	CYB_1520	dnaG	DNA primase	CYB_2709	CYB_2709	TPR repeat protein, putative	[TP0492-TP0648 (0.5111708)]
COG0795	COG1792	CYB_2385	CYB_2385	putative membrane protein, YjgP/YjgQ family	CYB_2493	mreC	rod shape-determining protein	[TP0884-TP0498 (0.8374102)]
COG0795	COG1792	CYB_1357	CYB_1357	putative membrane protein, YjgP/YjgQ family	CYB_2493	mreC	rod shape-determining protein	[TP0884-TP0498 (0.8374102)]
COG0795	COG1792	CYB_2302	CYB_2302	putative permease, YjgP/YjgQ family	CYB_2493	mreC	rod shape-determining protein	[TP0884-TP0498 (0.8374102)]
COG0569	COG1430	CYB_1337	CYB_1337	K+ transporter, Trk family	CYB_1778	CYB_1778	conserved hypothetical protein	[TP0024-TP0087 (0.61624503)]
COG0608	COG1234	CYB_0828	CYB_0828	single-stranded-DNA-specific exonuclease RecJ	CYB_1636	rnz	ribonuclease Z	[TP0704-TP0819 (0.5844061)]
COG0608	COG1234	CYB_1106	CYB_1106	single-stranded-DNA-specific exonuclease RecJ	CYB_1636	rnz	ribonuclease Z	[TP0704-TP0819 (0.5844061)]
COG0024	COG0125	CYB_2617	CYB_2617	methionine aminopeptidase, type I	CYB_0832	tmk	thymidylate kinase	[TP0842-TP0354 (0.8096375)]
COG0024	COG0125	CYB_2149	CYB_2149	methionine aminopeptidase, type I	CYB_0832	tmk	thymidylate kinase	[TP0842-TP0354 (0.8096375)]
COG1077	COG1426	CYB_2492	mreB	rod shape-determining protein	CYB_0195	CYB_0195	conserved hypothetical protein	[TP0497-TP0334 (0.739115)]
COG0265	COG1430	CYB_0636	CYB_0636	peptidase, S1C (protease Do) family	CYB_1778	CYB_1778	conserved hypothetical protein	[TP0773-TP0087 (0.5241626)]
COG0265	COG1430	CYB_0958	CYB_0958	PDZ domain protein	CYB_1778	CYB_1778	conserved hypothetical protein	[TP0773-TP0087 (0.5241626)]
COG0265	COG1430	CYB_0578	CYB_0578	peptidase, S1C (protease Do) family	CYB_1778	CYB_1778	conserved hypothetical protein	[TP0773-TP0087 (0.5241626)]
COG0257	COG0779	CYB_1577	rpmJ	ribosomal protein L36	CYB_2246	CYB_2246	conserved hypothetical protein	[TP0209-TP0893 (0.7461857)]
COG0457	COG0845	CYB_2887	CYB_2887	tetratricopeptide repeat protein	CYB_2890	CYB_2890	efflux transporter, RND family, MFP subunit	[TP0648-TP0965 (0.54118866)]
COG0457	COG0845	CYB_2488	CYB_2488	TPR repeat protein	CYB_0717	CYB_0717	efflux transporter, RND family, MFP subunit	[TP0648-TP0965 (0.54118866)]
COG0457	COG0845	CYB_1984	CYB_1984	tetratricopeptide repeat protein	CYB_1558	CYB_1558	transporter, membrane fusion protein (MFP)	[TP0648-TP0965 (0.54118866)]
COG0457	COG0845	CYB_2560	CYB_2560	tetratricopeptide repeat protein	CYB_0717	CYB_0717	efflux transporter, RND family, MFP subunit	[TP0648-TP0965 (0.54118866)]
COG0457	COG0845	CYB_2560	CYB_2560	tetratricopeptide repeat protein	CYB_1558	CYB_1558	transporter, membrane fusion protein (MFP)	[TP0648-TP0965 (0.54118866)]
COG0457	COG0845	CYB_2690	CYB_2690	tetratricopeptide repeat protein	CYB_0717	CYB_0717	efflux transporter, RND family, MFP subunit	[TP0648-TP0965 (0.54118866)]
COG0457	COG0845	CYB_1920	CYB_1920	TPR domain protein	CYB_0717	CYB_0717	efflux transporter, RND family, MFP subunit	[TP0648-TP0965 (0.54118866)]
COG0457	COG0845	CYB_0758	CYB_0758	hypothetical protein	CYB_0717	CYB_0717	efflux transporter, RND family, MFP subunit	[TP0648-TP0965 (0.54118866)]
COG0457	COG0845	CYB_1731	CYB_1731	TPR domain protein	CYB_0717	CYB_0717	efflux transporter, RND family, MFP subunit	[TP0648-TP0965 (0.54118866)]
COG0457	COG0845	CYB_2709	CYB_2709	TPR repeat protein, putative	CYB_1558	CYB_1558	transporter, membrane fusion protein (MFP)	[TP0648-TP0965 (0.54118866)]
COG0457	COG0845	CYB_1571	CYB_1571	tetratricopeptide repeat protein	CYB_1558	CYB_1558	transporter, membrane fusion protein (MFP)	[TP0648-TP0965 (0.54118866)]
COG0457	COG0845	CYB_2560	CYB_2560	tetratricopeptide repeat protein	CYB_2890	CYB_2890	efflux transporter, RND family, MFP subunit	[TP0648-TP0965 (0.54118866)]
COG0457	COG0845	CYB_2690	CYB_2690	tetratricopeptide repeat protein	CYB_1558	CYB_1558	transporter, membrane fusion protein (MFP)	[TP0648-TP0965 (0.54118866)]
COG0457	COG0845	CYB_2887	CYB_2887	tetratricopeptide repeat protein	CYB_1558	CYB_1558	transporter, membrane fusion protein (MFP)	[TP0648-TP0965 (0.54118866)]
COG0457	COG0845	CYB_1920	CYB_1920	TPR domain protein	CYB_1558	CYB_1558	transporter, membrane fusion protein (MFP)	[TP0648-TP0965 (0.54118866)]
COG0457	COG0845	CYB_1984	CYB_1984	tetratricopeptide repeat protein	CYB_2890	CYB_2890	efflux transporter, RND family, MFP subunit	[TP0648-TP0965 (0.54118866)]
COG0457	COG0845	CYB_2690	CYB_2690	tetratricopeptide repeat protein	CYB_2890	CYB_2890	efflux transporter, RND family, MFP subunit	[TP0648-TP0965 (0.54118866)]
COG0457	COG0845	CYB_1920	CYB_1920	TPR domain protein	CYB_2890	CYB_2890	efflux transporter, RND family, MFP subunit	[TP0648-TP0965 (0.54118866)]
COG0457	COG0845	CYB_2709	CYB_2709	TPR repeat protein, putative	CYB_0717	CYB_0717	efflux transporter, RND family, MFP subunit	[TP0648-TP0965 (0.54118866)]
COG0457	COG0845	CYB_2887	CYB_2887	tetratricopeptide repeat protein	CYB_0717	CYB_0717	efflux transporter, RND family, MFP subunit	[TP0648-TP0965 (0.54118866)]
COG0457	COG0845	CYB_1984	CYB_1984	tetratricopeptide repeat protein	CYB_0717	CYB_0717	efflux transporter, RND family, MFP subunit	[TP0648-TP0965 (0.54118866)]
COG0457	COG0845	CYB_1731	CYB_1731	TPR domain protein	CYB_2890	CYB_2890	efflux transporter, RND family, MFP subunit	[TP0648-TP0965 (0.54118866)]
COG0457	COG0845	CYB_0758	CYB_0758	hypothetical protein	CYB_1558	CYB_1558	transporter, membrane fusion protein (MFP)	[TP0648-TP0965 (0.54118866)]
COG0457	COG0845	CYB_2488	CYB_2488	TPR repeat protein	CYB_1558	CYB_1558	transporter, membrane fusion protein (MFP)	[TP0648-TP0965 (0.54118866)]
COG0457	COG0845	CYB_1571	CYB_1571	tetratricopeptide repeat protein	CYB_2890	CYB_2890	efflux transporter, RND family, MFP subunit	[TP0648-TP0965 (0.54118866)]
COG0457	COG0845	CYB_1731	CYB_1731	TPR domain protein	CYB_1558	CYB_1558	transporter, membrane fusion protein (MFP)	[TP0648-TP0965 (0.54118866)]
COG0457	COG0845	CYB_0758	CYB_0758	hypothetical protein	CYB_2890	CYB_2890	efflux transporter, RND family, MFP subunit	[TP0648-TP0965 (0.54118866)]
COG0457	COG0845	CYB_2709	CYB_2709	TPR repeat protein, putative	CYB_2890	CYB_2890	efflux transporter, RND family, MFP subunit	[TP0648-TP0965 (0.54118866)]
COG0457	COG0845	CYB_1571	CYB_1571	tetratricopeptide repeat protein	CYB_0717	CYB_0717	efflux transporter, RND family, MFP subunit	[TP0648-TP0965 (0.54118866)]
COG0457	COG0845	CYB_2488	CYB_2488	TPR repeat protein	CYB_2890	CYB_2890	efflux transporter, RND family, MFP subunit	[TP0648-TP0965 (0.54118866)]
COG0803	COG5401	CYB_0144	CYB_0144	putative zinc ABC transporter, periplasmic	CYB_2503	CYB_2503	conserved hypothetical protein	[TP0163-TP0832 (0.52403957)]
COG0803	COG5401	CYB_1162	CYB_1162	cation ABC transporter, cation-binding protein	CYB_2503	CYB_2503	conserved hypothetical protein	[TP0163-TP0832 (0.52403957)]
COG1079	COG2239	CYB_1202	CYB_1202	hydrophobic amino acid uptake ABC transporter	CYB_2114	mgtE	magnesium transporter	[TP0302-TP0917 (0.5527395)]
COG1079	COG2239	CYB_0388	CYB_0388	carbohydrate ABC transporter-2 (CUT2) family,	CYB_2114	mgtE	magnesium transporter	[TP0302-TP0917 (0.5527395)]
COG0012	COG0188	CYB_2924	CYB_2924	GTP-binding protein YchF	CYB_0008	CYB_0008	type II DNA topoisomerase, A subunit	[TP0124-TP0005 (0.7149395)]
COG0012	COG0188	CYB_2924	CYB_2924	GTP-binding protein YchF	CYB_1609	gyrA	DNA gyrase, A subunit	[TP0124-TP0005 (0.7149395)]
COG0462	COG0492	CYB_1652	prs	ribose-phosphate pyrophosphokinase	CYB_2806	trxB	thioredoxin-disulfide reductase	[TP0294-TP0814 (0.8323514)]
COG0462	COG0492	CYB_1652	prs	ribose-phosphate pyrophosphokinase	CYB_0325	CYB_0325	FAD-dependent oxidoreductase	[TP0294-TP0814 (0.8323514)]
COG0124	COG0254	CYB_0694	hisS	histidyl-tRNA synthetase	CYB_1585	rpmE	ribosomal protein L31	[TP0641-TP0255 (0.65973145)]
COG0178	COG0272	CYB_1196	uvrA	excinuclease ABC, A subunit	CYB_1335	ligA	DNA ligase, NAD-dependent	[TP0514-TP0634 (0.7537598)]
COG1192	COG2214	CYB_1877	CYB_1877	CobQ/CobB/MinD/ParA nucleotide binding domain	CYB_2782	CYB_2782	DnaJ family protein	[TP0272-TP0843 (0.8210422)]
COG1192	COG2214	CYB_1877	CYB_1877	CobQ/CobB/MinD/ParA nucleotide binding domain	CYB_2427	CYB_2427	DnaJ domain protein	[TP0272-TP0843 (0.8210422)]
COG1192	COG2214	CYB_1231	CYB_1231	ParA family chromosome partitioning protein	CYB_2427	CYB_2427	DnaJ domain protein	[TP0272-TP0843 (0.8210422)]
COG1192	COG2214	CYB_1231	CYB_1231	ParA family chromosome partitioning protein	CYB_2782	CYB_2782	DnaJ family protein	[TP0272-TP0843 (0.8210422)]
COG1192	COG2214	CYB_0798	CYB_0798	CobQ/CobB/MinD/ParA nucleotide binding domain	CYB_2427	CYB_2427	DnaJ domain protein	[TP0272-TP0843 (0.8210422)]
COG1192	COG2214	CYB_0798	CYB_0798	CobQ/CobB/MinD/ParA nucleotide binding domain	CYB_0745	CYB_0745	DnaJ family protein	[TP0272-TP0843 (0.8210422)]
COG1192	COG2214	CYB_1068	CYB_1068	putative chromosome partitioning protein ParA	CYB_2782	CYB_2782	DnaJ family protein	[TP0272-TP0843 (0.8210422)]
COG1192	COG2214	CYB_1877	CYB_1877	CobQ/CobB/MinD/ParA nucleotide binding domain	CYB_2168	CYB_2168	DnaJ domain protein	[TP0272-TP0843 (0.8210422)]
COG1192	COG2214	CYB_0798	CYB_0798	CobQ/CobB/MinD/ParA nucleotide binding domain	CYB_2782	CYB_2782	DnaJ family protein	[TP0272-TP0843 (0.8210422)]
COG1192	COG2214	CYB_1231	CYB_1231	ParA family chromosome partitioning protein	CYB_0745	CYB_0745	DnaJ family protein	[TP0272-TP0843 (0.8210422)]
COG1192	COG2214	CYB_1231	CYB_1231	ParA family chromosome partitioning protein	CYB_2168	CYB_2168	DnaJ domain protein	[TP0272-TP0843 (0.8210422)]
COG1192	COG2214	CYB_1068	CYB_1068	putative chromosome partitioning protein ParA	CYB_0745	CYB_0745	DnaJ family protein	[TP0272-TP0843 (0.8210422)]
COG1192	COG2214	CYB_1877	CYB_1877	CobQ/CobB/MinD/ParA nucleotide binding domain	CYB_0745	CYB_0745	DnaJ family protein	[TP0272-TP0843 (0.8210422)]
COG1192	COG2214	CYB_1068	CYB_1068	putative chromosome partitioning protein ParA	CYB_2427	CYB_2427	DnaJ domain protein	[TP0272-TP0843 (0.8210422)]
COG1192	COG2214	CYB_0798	CYB_0798	CobQ/CobB/MinD/ParA nucleotide binding domain	CYB_2168	CYB_2168	DnaJ domain protein	[TP0272-TP0843 (0.8210422)]
COG1192	COG2214	CYB_1068	CYB_1068	putative chromosome partitioning protein ParA	CYB_2168	CYB_2168	DnaJ domain protein	[TP0272-TP0843 (0.8210422)]
COG0608	COG1159	CYB_1106	CYB_1106	single-stranded-DNA-specific exonuclease RecJ	CYB_1268	era	GTP-binding protein Era	[TP0704-TP0541 (0.7586372)]
COG0608	COG1159	CYB_0828	CYB_0828	single-stranded-DNA-specific exonuclease RecJ	CYB_1268	era	GTP-binding protein Era	[TP0704-TP0541 (0.7586372)]
COG0242	COG0263	CYB_2769	CYB_2769	peptide deformylase	CYB_0519	proB	glutamate 5-kinase	[TP0757-TP0351 (0.5771584)]
COG0242	COG0263	CYB_2132	CYB_2132	peptide deformylase	CYB_0519	proB	glutamate 5-kinase	[TP0757-TP0351 (0.5771584)]
COG0566	COG1589	CYB_2829	CYB_2829	RNA methyltransferase, TrmH family, group 3	CYB_1799	CYB_1799	conserved hypothetical protein	[TP0109-TP0388 (0.8512026)]
COG0566	COG1589	CYB_1962	CYB_1962	RNA methyltransferase, TrmH family	CYB_1799	CYB_1799	conserved hypothetical protein	[TP0109-TP0388 (0.8512026)]
COG0457	COG1234	CYB_1571	CYB_1571	tetratricopeptide repeat protein	CYB_1636	rnz	ribonuclease Z	[TP0095-TP0819 (0.5178716)]
COG0457	COG1234	CYB_2560	CYB_2560	tetratricopeptide repeat protein	CYB_1636	rnz	ribonuclease Z	[TP0095-TP0819 (0.5178716)]
COG0457	COG1234	CYB_2690	CYB_2690	tetratricopeptide repeat protein	CYB_1636	rnz	ribonuclease Z	[TP0095-TP0819 (0.5178716)]
COG0457	COG1234	CYB_1731	CYB_1731	TPR domain protein	CYB_1636	rnz	ribonuclease Z	[TP0095-TP0819 (0.5178716)]
COG0457	COG1234	CYB_2887	CYB_2887	tetratricopeptide repeat protein	CYB_1636	rnz	ribonuclease Z	[TP0095-TP0819 (0.5178716)]
COG0457	COG1234	CYB_2709	CYB_2709	TPR repeat protein, putative	CYB_1636	rnz	ribonuclease Z	[TP0095-TP0819 (0.5178716)]
COG0457	COG1234	CYB_0758	CYB_0758	hypothetical protein	CYB_1636	rnz	ribonuclease Z	[TP0095-TP0819 (0.5178716)]
COG0457	COG1234	CYB_1920	CYB_1920	TPR domain protein	CYB_1636	rnz	ribonuclease Z	[TP0095-TP0819 (0.5178716)]
COG0457	COG1234	CYB_2488	CYB_2488	TPR repeat protein	CYB_1636	rnz	ribonuclease Z	[TP0095-TP0819 (0.5178716)]
COG0457	COG1234	CYB_1984	CYB_1984	tetratricopeptide repeat protein	CYB_1636	rnz	ribonuclease Z	[TP0095-TP0819 (0.5178716)]
COG0257	COG0773	CYB_1577	rpmJ	ribosomal protein L36	CYB_1559	murC	UDP-N-acetylmuramate--alanine ligase	[TP0209-TP0341 (0.6926446)]
COG2208	COG2239	CYB_2926	CYB_2926	response regulator	CYB_2114	mgtE	magnesium transporter	[TP0218-TP0917 (0.6618409)]
COG2208	COG2239	CYB_2066	CYB_2066	GAF/SpoIIE domain protein	CYB_2114	mgtE	magnesium transporter	[TP0218-TP0917 (0.6618409)]
COG0217	COG1480	CYB_1350	CYB_1350	conserved hypothetical protein TIGR01033	CYB_0998	CYB_0998	HDIG domain protein	[TP0474-TP0651 (0.71912634)]
COG0257	COG0681	CYB_1577	rpmJ	ribosomal protein L36	CYB_0452	lepB	signal peptidase I	[TP0209-TP0926 (0.69083804)]
COG0503	COG1488	CYB_2813	apt	adenine phosphoribosyltransferase	CYB_1096	CYB_1096	putative nicotinate phosphoribosyltransferase	[TP1039-TP0628 (0.6658587)]
COG0234	COG0803	CYB_1619	groS	chaperonin, 10 kDa	CYB_1162	CYB_1162	cation ABC transporter, cation-binding protein	[TP1013-TP0163 (0.67160416)]
COG0234	COG0803	CYB_1619	groS	chaperonin, 10 kDa	CYB_0144	CYB_0144	putative zinc ABC transporter, periplasmic	[TP1013-TP0163 (0.67160416)]
COG0227	COG0492	CYB_1051	rpmB	ribosomal protein L28	CYB_0325	CYB_0325	FAD-dependent oxidoreductase	[TP0362-TP0814 (0.801083)]
COG0227	COG0492	CYB_1051	rpmB	ribosomal protein L28	CYB_2806	trxB	thioredoxin-disulfide reductase	[TP0362-TP0814 (0.801083)]
COG0051	COG1192	CYB_0922	rpsJ	ribosomal protein S10	CYB_1877	CYB_1877	CobQ/CobB/MinD/ParA nucleotide binding domain	[TP0188-TP0272 (0.7732025)]
COG0051	COG1192	CYB_0922	rpsJ	ribosomal protein S10	CYB_1068	CYB_1068	putative chromosome partitioning protein ParA	[TP0188-TP0272 (0.7732025)]
COG0051	COG1192	CYB_0922	rpsJ	ribosomal protein S10	CYB_0798	CYB_0798	CobQ/CobB/MinD/ParA nucleotide binding domain	[TP0188-TP0272 (0.7732025)]
COG0051	COG1192	CYB_0922	rpsJ	ribosomal protein S10	CYB_1231	CYB_1231	ParA family chromosome partitioning protein	[TP0188-TP0272 (0.7732025)]
COG0098	COG0803	CYB_2613	rpsE	ribosomal protein S5	CYB_1162	CYB_1162	cation ABC transporter, cation-binding protein	[TP0206-TP0163 (0.74372905)]
COG0098	COG0803	CYB_2613	rpsE	ribosomal protein S5	CYB_0144	CYB_0144	putative zinc ABC transporter, periplasmic	[TP0206-TP0163 (0.74372905)]
COG0249	COG0457	CYB_2731	mutS	DNA mismatch repair protein MutS	CYB_2887	CYB_2887	tetratricopeptide repeat protein	[TP0328-TP0095 (0.63719666)]
COG0249	COG0457	CYB_2731	mutS	DNA mismatch repair protein MutS	CYB_1731	CYB_1731	TPR domain protein	[TP0328-TP0095 (0.63719666)]
COG0249	COG0457	CYB_2731	mutS	DNA mismatch repair protein MutS	CYB_2709	CYB_2709	TPR repeat protein, putative	[TP0328-TP0095 (0.63719666)]
COG0249	COG0457	CYB_2731	mutS	DNA mismatch repair protein MutS	CYB_1571	CYB_1571	tetratricopeptide repeat protein	[TP0328-TP0095 (0.63719666)]
COG0249	COG0457	CYB_2731	mutS	DNA mismatch repair protein MutS	CYB_2560	CYB_2560	tetratricopeptide repeat protein	[TP0328-TP0095 (0.63719666)]
COG0249	COG0457	CYB_2731	mutS	DNA mismatch repair protein MutS	CYB_2488	CYB_2488	TPR repeat protein	[TP0328-TP0095 (0.63719666)]
COG0249	COG0457	CYB_2731	mutS	DNA mismatch repair protein MutS	CYB_2690	CYB_2690	tetratricopeptide repeat protein	[TP0328-TP0095 (0.63719666)]
COG0249	COG0457	CYB_2731	mutS	DNA mismatch repair protein MutS	CYB_1920	CYB_1920	TPR domain protein	[TP0328-TP0095 (0.63719666)]
COG0249	COG0457	CYB_2731	mutS	DNA mismatch repair protein MutS	CYB_1984	CYB_1984	tetratricopeptide repeat protein	[TP0328-TP0095 (0.63719666)]
COG0249	COG0457	CYB_2731	mutS	DNA mismatch repair protein MutS	CYB_0758	CYB_0758	hypothetical protein	[TP0328-TP0095 (0.63719666)]
COG0442	COG0459	CYB_1126	proS	prolyl-tRNA synthetase	CYB_1618	CYB_1618	chaperonin GroEL	[TP0160-TP0030 (0.7719589)]
COG0442	COG0459	CYB_1126	proS	prolyl-tRNA synthetase	CYB_1712	CYB_1712	chaperonin GroEL	[TP0160-TP0030 (0.7719589)]
COG0255	COG1354	CYB_2605	rpmC	ribosomal protein L29	CYB_1154	scpA	segregation and condensation protein A	[TP0197-TP0691 (0.70609456)]
COG0341	COG2239	CYB_1757	secF	protein-export membrane protein SecF	CYB_2114	mgtE	magnesium transporter	[TP0411-TP0917 (0.6093018)]
COG0036	COG1573	CYB_2047	rpe	ribulose-phosphate 3-epimerase	CYB_2440	CYB_2440	putative uracil-DNA glycosylase, family 4	[TP0945-TP0229 (0.685165)]
COG0036	COG1573	CYB_2047	rpe	ribulose-phosphate 3-epimerase	CYB_2404	CYB_2404	uracil-DNA glycosylase, family 4	[TP0945-TP0229 (0.685165)]
COG0217	COG0481	CYB_1350	CYB_1350	conserved hypothetical protein TIGR01033	CYB_0064	lepA	GTP-binding protein LepA	[TP0474-TP0510 (0.76600474)]
COG0178	COG0357	CYB_1196	uvrA	excinuclease ABC, A subunit	CYB_1166	gidB	methyltransferase GidB	[TP0514-TP0946 (0.8569251)]
COG0472	COG2239	CYB_2811	CYB_2811	glycosyl transferase, group 4 family protein	CYB_2114	mgtE	magnesium transporter	[TP0345-TP0917 (0.5059451)]
COG0472	COG2239	CYB_1146	mraY	phospho-N-acetylmuramoyl-pentapeptide-	CYB_2114	mgtE	magnesium transporter	[TP0345-TP0917 (0.5059451)]
COG0330	COG0772	CYB_0914	CYB_0914	transporter, stomatin/podocin/band	CYB_1649	CYB_1649	putative rod shape-determining protein RodA	[TP0113-TP0501 (0.70068353)]
COG0330	COG0772	CYB_0914	CYB_0914	transporter, stomatin/podocin/band	CYB_0293	CYB_0293	putative cell division protein FtsW	[TP0113-TP0501 (0.70068353)]
COG0330	COG0772	CYB_0915	CYB_0915	HflC/HflK family protein	CYB_1649	CYB_1649	putative rod shape-determining protein RodA	[TP0113-TP0501 (0.70068353)]
COG0330	COG0772	CYB_1133	CYB_1133	HflC/HflK family protein	CYB_1649	CYB_1649	putative rod shape-determining protein RodA	[TP0113-TP0501 (0.70068353)]
COG0330	COG0772	CYB_1133	CYB_1133	HflC/HflK family protein	CYB_0293	CYB_0293	putative cell division protein FtsW	[TP0113-TP0501 (0.70068353)]
COG0330	COG0772	CYB_0324	CYB_0324	HflC/HflK family protein	CYB_0293	CYB_0293	putative cell division protein FtsW	[TP0113-TP0501 (0.70068353)]
COG0330	COG0772	CYB_1745	CYB_1745	transporter, stomatin/podocin/band	CYB_1649	CYB_1649	putative rod shape-determining protein RodA	[TP0113-TP0501 (0.70068353)]
COG0330	COG0772	CYB_0324	CYB_0324	HflC/HflK family protein	CYB_1649	CYB_1649	putative rod shape-determining protein RodA	[TP0113-TP0501 (0.70068353)]
COG0330	COG0772	CYB_1745	CYB_1745	transporter, stomatin/podocin/band	CYB_0293	CYB_0293	putative cell division protein FtsW	[TP0113-TP0501 (0.70068353)]
COG0330	COG0772	CYB_0915	CYB_0915	HflC/HflK family protein	CYB_0293	CYB_0293	putative cell division protein FtsW	[TP0113-TP0501 (0.70068353)]
COG0154	COG1624	CYB_2659	CYB_2659	amidohydrolase, AtzE family	CYB_1645	CYB_1645	conserved hypothetical protein TIGR00159	[TP1020-TP0826 (0.7964557)]
COG0154	COG1624	CYB_1605	gatA	glutamyl-tRNA(Gln) amidotransferase, A subunit	CYB_1645	CYB_1645	conserved hypothetical protein TIGR00159	[TP1020-TP0826 (0.7964557)]
COG1109	COG1488	CYB_0014	CYB_0014	phosphoglucomutase/phosphomannomutase family	CYB_1096	CYB_1096	putative nicotinate phosphoribosyltransferase	[TP0413-TP0628 (0.6598422)]
COG0477	COG1432	CYB_2064	CYB_2064	transporter, major facilitator family	CYB_0228	CYB_0228	conserved hypothetical protein	[TP0840-TP0894 (0.55999315)]
COG0477	COG1432	CYB_1430	ampG	peptide-acetyl-coenzyme A transporter (PAT)	CYB_0228	CYB_0228	conserved hypothetical protein	[TP0840-TP0894 (0.55999315)]
COG0477	COG1432	CYB_0152	CYB_0152	transporter, major facilitator family	CYB_0228	CYB_0228	conserved hypothetical protein	[TP0840-TP0894 (0.55999315)]
COG0477	COG1432	CYB_0428	CYB_0428	transporter, major facilitator family	CYB_0228	CYB_0228	conserved hypothetical protein	[TP0840-TP0894 (0.55999315)]
COG0477	COG1432	CYB_2305	CYB_2305	transporter, major facilitator family	CYB_0228	CYB_0228	conserved hypothetical protein	[TP0840-TP0894 (0.55999315)]
COG0477	COG1432	CYB_0952	CYB_0952	transporter, major facilitator family	CYB_0228	CYB_0228	conserved hypothetical protein	[TP0840-TP0894 (0.55999315)]
COG0477	COG1432	CYB_2064	CYB_2064	transporter, major facilitator family	CYB_0065	CYB_0065	conserved hypothetical protein	[TP0840-TP0894 (0.55999315)]
COG0477	COG1432	CYB_1430	ampG	peptide-acetyl-coenzyme A transporter (PAT)	CYB_0065	CYB_0065	conserved hypothetical protein	[TP0840-TP0894 (0.55999315)]
COG0477	COG1432	CYB_0561	CYB_0561	transporter, drug:H+ antiporter-1 (12 spanner)	CYB_0065	CYB_0065	conserved hypothetical protein	[TP0840-TP0894 (0.55999315)]
COG0477	COG1432	CYB_2305	CYB_2305	transporter, major facilitator family	CYB_0065	CYB_0065	conserved hypothetical protein	[TP0840-TP0894 (0.55999315)]
COG0477	COG1432	CYB_0428	CYB_0428	transporter, major facilitator family	CYB_0065	CYB_0065	conserved hypothetical protein	[TP0840-TP0894 (0.55999315)]
COG0477	COG1432	CYB_0952	CYB_0952	transporter, major facilitator family	CYB_0065	CYB_0065	conserved hypothetical protein	[TP0840-TP0894 (0.55999315)]
COG0477	COG1432	CYB_1152	CYB_1152	transporter, folate-biopterin transporter (FBT)	CYB_0228	CYB_0228	conserved hypothetical protein	[TP0840-TP0894 (0.55999315)]
COG0477	COG1432	CYB_0561	CYB_0561	transporter, drug:H+ antiporter-1 (12 spanner)	CYB_0228	CYB_0228	conserved hypothetical protein	[TP0840-TP0894 (0.55999315)]
COG0477	COG1432	CYB_1152	CYB_1152	transporter, folate-biopterin transporter (FBT)	CYB_0065	CYB_0065	conserved hypothetical protein	[TP0840-TP0894 (0.55999315)]
COG0477	COG1432	CYB_2760	CYB_2760	transporter, putative bacteriochlorophyll	CYB_0065	CYB_0065	conserved hypothetical protein	[TP0840-TP0894 (0.55999315)]
COG0477	COG1432	CYB_2760	CYB_2760	transporter, putative bacteriochlorophyll	CYB_0228	CYB_0228	conserved hypothetical protein	[TP0840-TP0894 (0.55999315)]
COG0477	COG1432	CYB_0152	CYB_0152	transporter, major facilitator family	CYB_0065	CYB_0065	conserved hypothetical protein	[TP0840-TP0894 (0.55999315)]
COG0465	COG2891	CYB_1538	CYB_1538	conserved hypothetical protein	CYB_2494	mreD	rod shape-determining protein MreD	[TP0330-TP0499 (0.74372905)]
COG0465	COG2891	CYB_0631	hflB	cell division protein FtsH	CYB_2494	mreD	rod shape-determining protein MreD	[TP0330-TP0499 (0.74372905)]
COG0465	COG2891	CYB_0004	CYB_0004	metalloprotease, ATP-dependent, FtsH family	CYB_2494	mreD	rod shape-determining protein MreD	[TP0330-TP0499 (0.74372905)]
COG0143	COG0217	CYB_2229	metG	methionyl-tRNA synthetase	CYB_1350	CYB_1350	conserved hypothetical protein TIGR01033	[TP0798-TP0474 (0.7790581)]
COG0257	COG0716	CYB_1577	rpmJ	ribosomal protein L36	CYB_2267	CYB_2267	flavodoxin	[TP0209-TP0925 (0.69083804)]
COG0357	COG0442	CYB_1166	gidB	methyltransferase GidB	CYB_1126	proS	prolyl-tRNA synthetase	[TP0946-TP0160 (0.6515529)]
COG0290	COG0724	CYB_0524	infC	translation initiation factor IF-3	CYB_1165	CYB_1165	putative RNA-binding protein	[TP0850-TP0356 (0.81817394)]
COG0290	COG0724	CYB_0524	infC	translation initiation factor IF-3	CYB_0302	CYB_0302	putative RNA-binding protein	[TP0850-TP0356 (0.81817394)]
COG0290	COG0724	CYB_0524	infC	translation initiation factor IF-3	CYB_2774	CYB_2774	putative RNA-binding protein	[TP0850-TP0356 (0.81817394)]
COG0290	COG0724	CYB_0524	infC	translation initiation factor IF-3	CYB_0824	CYB_0824	putative RNA-binding protein	[TP0850-TP0356 (0.81817394)]
COG0564	COG1200	CYB_1113	CYB_1113	ribosomal large subunit pseudouridine synthase	CYB_2808	recG	ATP-dependent DNA helicase RecG	[TP0339-TP0687 (0.85149276)]
COG0322	COG1432	CYB_1251	uvrC	excinuclease ABC, C subunit	CYB_0065	CYB_0065	conserved hypothetical protein	[TP0472-TP0894 (0.7171434)]
COG0322	COG1432	CYB_1251	uvrC	excinuclease ABC, C subunit	CYB_0228	CYB_0228	conserved hypothetical protein	[TP0472-TP0894 (0.7171434)]
COG0124	COG0124	CYB_0694	hisS	histidyl-tRNA synthetase	CYB_0694	hisS	histidyl-tRNA synthetase	[TP0641-TP0641 (0.67365265)]
COG0526	COG5401	CYB_0960	CYB_0960	thioredoxin	CYB_2503	CYB_2503	conserved hypothetical protein	[TP0100-TP0832 (0.57057476)]
COG0526	COG5401	CYB_2461	CYB_2461	conserved hypothetical protein	CYB_2503	CYB_2503	conserved hypothetical protein	[TP0100-TP0832 (0.57057476)]
COG0526	COG5401	CYB_2915	CYB_2915	thioredoxin	CYB_2503	CYB_2503	conserved hypothetical protein	[TP0100-TP0832 (0.57057476)]
COG0526	COG5401	CYB_0489	kaiB	circadian clock protein KaiB	CYB_2503	CYB_2503	conserved hypothetical protein	[TP0100-TP0832 (0.57057476)]
COG0526	COG5401	CYB_1922	CYB_1922	thioredoxin	CYB_2503	CYB_2503	conserved hypothetical protein	[TP0100-TP0832 (0.57057476)]
COG0526	COG5401	CYB_0192	CYB_0192	thioredoxin	CYB_2503	CYB_2503	conserved hypothetical protein	[TP0100-TP0832 (0.57057476)]
COG0290	COG1837	CYB_0524	infC	translation initiation factor IF-3	CYB_0447	CYB_0447	conserved hypothetical protein	[TP0850-TP0906 (0.70629925)]
COG0768	COG0815	CYB_1246	CYB_1246	penicillin-binding protein	CYB_1414	lnt	apolipoprotein N-acyltransferase	[TP0500-TP0252 (0.87159187)]
COG0768	COG0815	CYB_0996	CYB_0996	penicillin-binding protein	CYB_1414	lnt	apolipoprotein N-acyltransferase	[TP0500-TP0252 (0.87159187)]
COG0768	COG0815	CYB_0895	CYB_0895	penicillin-binding protein	CYB_1414	lnt	apolipoprotein N-acyltransferase	[TP0500-TP0252 (0.87159187)]
COG2239	COG4603	CYB_2114	mgtE	magnesium transporter	CYB_0309	CYB_0309	carbohydrate uptake ABC transporter-2 (CUT2)	[TP0917-TP0301 (0.53720385)]
COG2239	COG4603	CYB_2114	mgtE	magnesium transporter	CYB_0389	CYB_0389	carbohydrate ABC transporter-2 (CUT2) family,	[TP0917-TP0301 (0.53720385)]
COG0486	COG0803	CYB_2687	trmE	tRNA modification GTPase TrmE	CYB_1162	CYB_1162	cation ABC transporter, cation-binding protein	[TP0550-TP0163 (0.74372905)]
COG0486	COG0803	CYB_2687	trmE	tRNA modification GTPase TrmE	CYB_0144	CYB_0144	putative zinc ABC transporter, periplasmic	[TP0550-TP0163 (0.74372905)]
COG0687	COG1057	CYB_1464	CYB_1464	polyamine/opine/phosphonate uptake ABC	CYB_0547	nadD	nicotinate (nicotinamide) nucleotide	[TP0655-TP0741 (0.7061969)]
COG0687	COG1057	CYB_0505	CYB_0505	polyamine transporter, periplasmic	CYB_0547	nadD	nicotinate (nicotinamide) nucleotide	[TP0655-TP0741 (0.7061969)]
COG0687	COG1057	CYB_1762	CYB_1762	polyamine ABC transporter, periplasmic	CYB_0547	nadD	nicotinate (nicotinamide) nucleotide	[TP0655-TP0741 (0.7061969)]
COG0012	COG0608	CYB_2924	CYB_2924	GTP-binding protein YchF	CYB_0828	CYB_0828	single-stranded-DNA-specific exonuclease RecJ	[TP0124-TP0704 (0.626838)]
COG0012	COG0608	CYB_2924	CYB_2924	GTP-binding protein YchF	CYB_1106	CYB_1106	single-stranded-DNA-specific exonuclease RecJ	[TP0124-TP0704 (0.626838)]
COG1214	COG1773	CYB_0434	CYB_0434	glycoprotease family protein	CYB_2154	CYB_2154	rubredoxin	[TP0876-TP0991 (0.57776016)]
COG0739	COG0773	CYB_1820	CYB_1820	peptidase, M23B family	CYB_1559	murC	UDP-N-acetylmuramate--alanine ligase	[TP0782-TP0341 (0.8145237)]
COG0739	COG0773	CYB_0458	CYB_0458	peptidase, M23B family	CYB_1559	murC	UDP-N-acetylmuramate--alanine ligase	[TP0782-TP0341 (0.8145237)]
COG0050	COG0457	CYB_0921	tuf	translation elongation factor Tu	CYB_2709	CYB_2709	TPR repeat protein, putative	[TP0187-TP0067 (0.7854602)]
COG0050	COG0457	CYB_0921	tuf	translation elongation factor Tu	CYB_2690	CYB_2690	tetratricopeptide repeat protein	[TP0187-TP0067 (0.7854602)]
COG0050	COG0457	CYB_0921	tuf	translation elongation factor Tu	CYB_0758	CYB_0758	hypothetical protein	[TP0187-TP0067 (0.7854602)]
COG0050	COG0457	CYB_0921	tuf	translation elongation factor Tu	CYB_1920	CYB_1920	TPR domain protein	[TP0187-TP0067 (0.7854602)]
COG0050	COG0457	CYB_0921	tuf	translation elongation factor Tu	CYB_2560	CYB_2560	tetratricopeptide repeat protein	[TP0187-TP0067 (0.7854602)]
COG0050	COG0457	CYB_0921	tuf	translation elongation factor Tu	CYB_1731	CYB_1731	TPR domain protein	[TP0187-TP0067 (0.7854602)]
COG0050	COG0457	CYB_0921	tuf	translation elongation factor Tu	CYB_1984	CYB_1984	tetratricopeptide repeat protein	[TP0187-TP0067 (0.7854602)]
COG0050	COG0457	CYB_0921	tuf	translation elongation factor Tu	CYB_1571	CYB_1571	tetratricopeptide repeat protein	[TP0187-TP0067 (0.7854602)]
COG0050	COG0457	CYB_0921	tuf	translation elongation factor Tu	CYB_2488	CYB_2488	TPR repeat protein	[TP0187-TP0067 (0.7854602)]
COG0050	COG0457	CYB_0921	tuf	translation elongation factor Tu	CYB_2887	CYB_2887	tetratricopeptide repeat protein	[TP0187-TP0067 (0.7854602)]
COG0220	COG1316	CYB_2166	trmB	tRNA (guanine-N(7)-)-methyltransferase	CYB_1001	CYB_1001	putative cell envelope-related function	[TP0464-TP0739 (0.7885255)]
COG0257	COG0564	CYB_1577	rpmJ	ribosomal protein L36	CYB_1113	CYB_1113	ribosomal large subunit pseudouridine synthase	[TP0209-TP0154 (0.634929)]
COG0621	COG2208	CYB_1683	miaB	tRNA-i(6)A37 thiotransferase enzyme MiaB	CYB_2066	CYB_2066	GAF/SpoIIE domain protein	[TP0269-TP0218 (0.77940726)]
COG0621	COG2208	CYB_1683	miaB	tRNA-i(6)A37 thiotransferase enzyme MiaB	CYB_2926	CYB_2926	response regulator	[TP0269-TP0218 (0.77940726)]
COG0621	COG2208	CYB_2037	CYB_2037	MiaB-like tRNA modifying enzyme YliG, TIGR01125	CYB_2066	CYB_2066	GAF/SpoIIE domain protein	[TP0269-TP0218 (0.77940726)]
COG0621	COG2208	CYB_2037	CYB_2037	MiaB-like tRNA modifying enzyme YliG, TIGR01125	CYB_2926	CYB_2926	response regulator	[TP0269-TP0218 (0.77940726)]
COG0739	COG2239	CYB_1820	CYB_1820	peptidase, M23B family	CYB_2114	mgtE	magnesium transporter	[TP0155-TP0917 (0.6343327)]
COG0739	COG2239	CYB_0458	CYB_0458	peptidase, M23B family	CYB_2114	mgtE	magnesium transporter	[TP0155-TP0917 (0.6343327)]
COG0457	COG1187	CYB_2887	CYB_2887	tetratricopeptide repeat protein	CYB_0078	CYB_0078	ribosomal large subunit pseudouridine synthase	[TP0067-TP0459 (0.6360361)]
COG0457	COG1187	CYB_2488	CYB_2488	TPR repeat protein	CYB_0078	CYB_0078	ribosomal large subunit pseudouridine synthase	[TP0067-TP0459 (0.6360361)]
COG0457	COG1187	CYB_1920	CYB_1920	TPR domain protein	CYB_0196	CYB_0196	pseudouridine synthase	[TP0067-TP0459 (0.6360361)]
COG0457	COG1187	CYB_2560	CYB_2560	tetratricopeptide repeat protein	CYB_0078	CYB_0078	ribosomal large subunit pseudouridine synthase	[TP0067-TP0459 (0.6360361)]
COG0457	COG1187	CYB_2887	CYB_2887	tetratricopeptide repeat protein	CYB_0196	CYB_0196	pseudouridine synthase	[TP0067-TP0459 (0.6360361)]
COG0457	COG1187	CYB_1571	CYB_1571	tetratricopeptide repeat protein	CYB_0196	CYB_0196	pseudouridine synthase	[TP0067-TP0459 (0.6360361)]
COG0457	COG1187	CYB_1731	CYB_1731	TPR domain protein	CYB_0078	CYB_0078	ribosomal large subunit pseudouridine synthase	[TP0067-TP0459 (0.6360361)]
COG0457	COG1187	CYB_1984	CYB_1984	tetratricopeptide repeat protein	CYB_0078	CYB_0078	ribosomal large subunit pseudouridine synthase	[TP0067-TP0459 (0.6360361)]
COG0457	COG1187	CYB_0758	CYB_0758	hypothetical protein	CYB_0078	CYB_0078	ribosomal large subunit pseudouridine synthase	[TP0067-TP0459 (0.6360361)]
COG0457	COG1187	CYB_1984	CYB_1984	tetratricopeptide repeat protein	CYB_0196	CYB_0196	pseudouridine synthase	[TP0067-TP0459 (0.6360361)]
COG0457	COG1187	CYB_1731	CYB_1731	TPR domain protein	CYB_0196	CYB_0196	pseudouridine synthase	[TP0067-TP0459 (0.6360361)]
COG0457	COG1187	CYB_2709	CYB_2709	TPR repeat protein, putative	CYB_0196	CYB_0196	pseudouridine synthase	[TP0067-TP0459 (0.6360361)]
COG0457	COG1187	CYB_2488	CYB_2488	TPR repeat protein	CYB_0196	CYB_0196	pseudouridine synthase	[TP0067-TP0459 (0.6360361)]
COG0457	COG1187	CYB_2690	CYB_2690	tetratricopeptide repeat protein	CYB_0196	CYB_0196	pseudouridine synthase	[TP0067-TP0459 (0.6360361)]
COG0457	COG1187	CYB_0758	CYB_0758	hypothetical protein	CYB_0196	CYB_0196	pseudouridine synthase	[TP0067-TP0459 (0.6360361)]
COG0457	COG1187	CYB_2560	CYB_2560	tetratricopeptide repeat protein	CYB_0196	CYB_0196	pseudouridine synthase	[TP0067-TP0459 (0.6360361)]
COG0457	COG1187	CYB_1920	CYB_1920	TPR domain protein	CYB_0078	CYB_0078	ribosomal large subunit pseudouridine synthase	[TP0067-TP0459 (0.6360361)]
COG0457	COG1187	CYB_1571	CYB_1571	tetratricopeptide repeat protein	CYB_0078	CYB_0078	ribosomal large subunit pseudouridine synthase	[TP0067-TP0459 (0.6360361)]
COG0457	COG1187	CYB_2690	CYB_2690	tetratricopeptide repeat protein	CYB_0078	CYB_0078	ribosomal large subunit pseudouridine synthase	[TP0067-TP0459 (0.6360361)]
COG0457	COG1187	CYB_2709	CYB_2709	TPR repeat protein, putative	CYB_0078	CYB_0078	ribosomal large subunit pseudouridine synthase	[TP0067-TP0459 (0.6360361)]
COG0210	COG0305	CYB_1368	pcrA	ATP-dependent DNA helicase PcrA	CYB_1081	dnaB	replicative DNA helicase	[TP0102-TP0058 (0.8842861)]
COG0210	COG0305	CYB_2100	CYB_2100	helicase, UvrD/REP family	CYB_1081	dnaB	replicative DNA helicase	[TP0102-TP0058 (0.8842861)]
COG0210	COG0305	CYB_0564	CYB_0564	helicase	CYB_1081	dnaB	replicative DNA helicase	[TP0102-TP0058 (0.8842861)]
COG0621	COG0739	CYB_2037	CYB_2037	MiaB-like tRNA modifying enzyme YliG, TIGR01125	CYB_0458	CYB_0458	peptidase, M23B family	[TP0269-TP0702 (0.8475093)]
COG0621	COG0739	CYB_1683	miaB	tRNA-i(6)A37 thiotransferase enzyme MiaB	CYB_1820	CYB_1820	peptidase, M23B family	[TP0269-TP0702 (0.8475093)]
COG0621	COG0739	CYB_2037	CYB_2037	MiaB-like tRNA modifying enzyme YliG, TIGR01125	CYB_1820	CYB_1820	peptidase, M23B family	[TP0269-TP0702 (0.8475093)]
COG0621	COG0739	CYB_1683	miaB	tRNA-i(6)A37 thiotransferase enzyme MiaB	CYB_0458	CYB_0458	peptidase, M23B family	[TP0269-TP0702 (0.8475093)]
COG0257	COG1057	CYB_1577	rpmJ	ribosomal protein L36	CYB_0547	nadD	nicotinate (nicotinamide) nucleotide	[TP0209-TP0741 (0.64932555)]
