# Supplementary material for: The Binary Protein Interactome of Treponema pallidum – The Syphilis Spirochete
Source: PLoS One. 2008 May 28;3(5):e2292. doi: 10.1371/journal.pone.0002292 (PMC2386257; doi:10.1371/journal.pone.0002292)
Supplement: Data S1 — Predicted protein-protein interactions based on our Treponema pallidum data; zip archive containing 372 files with one file per species. (6.09 MB ZIP) [file pone.0002292.s006.zip › bacteria/Dechloromonas_aromatica.tab]

159087 Dechloromonas aromatica
COG A	COG B	Locus Id A	Preferred Name(s) A	Annotation A	Locus Id B	Preferred Name(s) B	Annotation B	T. pallidum interaction
COG0186	COG1475	Daro_0328	rpsQ	Ribosomal protein S17 {UniProtKB/TrEMBL:Q47J94}	Daro_4106	Daro_4106	ParB-like partition protein	[TP0198-TP0271 (0.71912634)]
COG0186	COG1475	Daro_0328	rpsQ	Ribosomal protein S17 {UniProtKB/TrEMBL:Q47J94}	Daro_2219	Daro_2219	ParB-like nuclease {UniProtKB/TrEMBL:Q47DX3}	[TP0198-TP0271 (0.71912634)]
COG0186	COG1475	Daro_0328	rpsQ	Ribosomal protein S17 {UniProtKB/TrEMBL:Q47J94}	Daro_3014	Daro_3014	ParB-like partition protein	[TP0198-TP0271 (0.71912634)]
COG0608	COG0817	Daro_2838	Daro_2838	RecJ exonuclease {UniProtKB/TrEMBL:Q47C63}	Daro_4063	ruvC	Crossover junction endodeoxyribonuclease ruvC (EC 3.1.22.4) (Holliday junction nuclease ruvC) (Holliday junction resolvase ruvC)	[TP0704-TP0517 (0.81382185)]
COG0845	COG4591	Daro_2627	Daro_2627	Secretion protein HlyD precursor	Daro_2394	Daro_2394	Hypothetical protein precursor	[TP0965-TP0582 (0.8143851)]
COG0845	COG4591	Daro_3918	Daro_3918	Secretion protein HlyD {UniProtKB/TrEMBL:Q478T5}	Daro_2395	Daro_2395	Hypothetical protein {UniProtKB/TrEMBL:Q47DF0}	[TP0965-TP0582 (0.8143851)]
COG0845	COG4591	Daro_0295	Daro_0295	Secretion protein HlyD precursor	Daro_2394	Daro_2394	Hypothetical protein precursor	[TP0965-TP0582 (0.8143851)]
COG0845	COG4591	Daro_2253	Daro_2253	Secretion protein HlyD precursor	Daro_2394	Daro_2394	Hypothetical protein precursor	[TP0965-TP0582 (0.8143851)]
COG0845	COG4591	Daro_1876	Daro_1876	Secretion protein HlyD precursor	Daro_2395	Daro_2395	Hypothetical protein {UniProtKB/TrEMBL:Q47DF0}	[TP0965-TP0582 (0.8143851)]
COG0845	COG4591	Daro_3461	Daro_3461	Secretion protein HlyD {UniProtKB/TrEMBL:Q47AE1}	Daro_2394	Daro_2394	Hypothetical protein precursor	[TP0965-TP0582 (0.8143851)]
COG0845	COG4591	Daro_2160	Daro_2160	Secretion protein HlyD precursor	Daro_2395	Daro_2395	Hypothetical protein {UniProtKB/TrEMBL:Q47DF0}	[TP0965-TP0582 (0.8143851)]
COG0845	COG4591	Daro_0986	Daro_0986	Secretion protein HlyD precursor	Daro_2394	Daro_2394	Hypothetical protein precursor	[TP0965-TP0582 (0.8143851)]
COG0845	COG4591	Daro_0458	Daro_0458	Secretion protein HlyD precursor	Daro_2395	Daro_2395	Hypothetical protein {UniProtKB/TrEMBL:Q47DF0}	[TP0965-TP0582 (0.8143851)]
COG0845	COG4591	Daro_3918	Daro_3918	Secretion protein HlyD {UniProtKB/TrEMBL:Q478T5}	Daro_2836	Daro_2836	Lipoprotein releasing system, transmembrane	[TP0965-TP0582 (0.8143851)]
COG0845	COG4591	Daro_3344	Daro_3344	Secretion protein HlyD precursor	Daro_2394	Daro_2394	Hypothetical protein precursor	[TP0965-TP0582 (0.8143851)]
COG0845	COG4591	Daro_2253	Daro_2253	Secretion protein HlyD precursor	Daro_2395	Daro_2395	Hypothetical protein {UniProtKB/TrEMBL:Q47DF0}	[TP0965-TP0582 (0.8143851)]
COG0845	COG4591	Daro_2479	Daro_2479	Secretion protein HlyD precursor	Daro_2395	Daro_2395	Hypothetical protein {UniProtKB/TrEMBL:Q47DF0}	[TP0965-TP0582 (0.8143851)]
COG0845	COG4591	Daro_2627	Daro_2627	Secretion protein HlyD precursor	Daro_2836	Daro_2836	Lipoprotein releasing system, transmembrane	[TP0965-TP0582 (0.8143851)]
COG0845	COG4591	Daro_2800	Daro_2800	Secretion protein HlyD precursor	Daro_2395	Daro_2395	Hypothetical protein {UniProtKB/TrEMBL:Q47DF0}	[TP0965-TP0582 (0.8143851)]
COG0845	COG4591	Daro_1166	Daro_1166	Secretion protein HlyD precursor	Daro_2836	Daro_2836	Lipoprotein releasing system, transmembrane	[TP0965-TP0582 (0.8143851)]
COG0845	COG4591	Daro_2160	Daro_2160	Secretion protein HlyD precursor	Daro_2394	Daro_2394	Hypothetical protein precursor	[TP0965-TP0582 (0.8143851)]
COG0845	COG4591	Daro_3760	Daro_3760	Secretion protein HlyD precursor	Daro_2395	Daro_2395	Hypothetical protein {UniProtKB/TrEMBL:Q47DF0}	[TP0965-TP0582 (0.8143851)]
COG0845	COG4591	Daro_1673	Daro_1673	Secretion protein HlyD precursor	Daro_2395	Daro_2395	Hypothetical protein {UniProtKB/TrEMBL:Q47DF0}	[TP0965-TP0582 (0.8143851)]
COG0845	COG4591	Daro_1673	Daro_1673	Secretion protein HlyD precursor	Daro_2836	Daro_2836	Lipoprotein releasing system, transmembrane	[TP0965-TP0582 (0.8143851)]
COG0845	COG4591	Daro_3201	Daro_3201	Type I secretion membrane fusion protein, HlyD	Daro_2394	Daro_2394	Hypothetical protein precursor	[TP0965-TP0582 (0.8143851)]
COG0845	COG4591	Daro_3461	Daro_3461	Secretion protein HlyD {UniProtKB/TrEMBL:Q47AE1}	Daro_2836	Daro_2836	Lipoprotein releasing system, transmembrane	[TP0965-TP0582 (0.8143851)]
COG0845	COG4591	Daro_2264	Daro_2264	Secretion protein HlyD precursor	Daro_2395	Daro_2395	Hypothetical protein {UniProtKB/TrEMBL:Q47DF0}	[TP0965-TP0582 (0.8143851)]
COG0845	COG4591	Daro_1876	Daro_1876	Secretion protein HlyD precursor	Daro_2836	Daro_2836	Lipoprotein releasing system, transmembrane	[TP0965-TP0582 (0.8143851)]
COG0845	COG4591	Daro_1673	Daro_1673	Secretion protein HlyD precursor	Daro_2394	Daro_2394	Hypothetical protein precursor	[TP0965-TP0582 (0.8143851)]
COG0845	COG4591	Daro_3760	Daro_3760	Secretion protein HlyD precursor	Daro_2836	Daro_2836	Lipoprotein releasing system, transmembrane	[TP0965-TP0582 (0.8143851)]
COG0845	COG4591	Daro_2160	Daro_2160	Secretion protein HlyD precursor	Daro_2836	Daro_2836	Lipoprotein releasing system, transmembrane	[TP0965-TP0582 (0.8143851)]
COG0845	COG4591	Daro_2479	Daro_2479	Secretion protein HlyD precursor	Daro_2394	Daro_2394	Hypothetical protein precursor	[TP0965-TP0582 (0.8143851)]
COG0845	COG4591	Daro_1876	Daro_1876	Secretion protein HlyD precursor	Daro_2394	Daro_2394	Hypothetical protein precursor	[TP0965-TP0582 (0.8143851)]
COG0845	COG4591	Daro_0458	Daro_0458	Secretion protein HlyD precursor	Daro_2836	Daro_2836	Lipoprotein releasing system, transmembrane	[TP0965-TP0582 (0.8143851)]
COG0845	COG4591	Daro_1177	Daro_1177	Secretion protein HlyD {UniProtKB/TrEMBL:Q47GU8}	Daro_2836	Daro_2836	Lipoprotein releasing system, transmembrane	[TP0965-TP0582 (0.8143851)]
COG0845	COG4591	Daro_2479	Daro_2479	Secretion protein HlyD precursor	Daro_2836	Daro_2836	Lipoprotein releasing system, transmembrane	[TP0965-TP0582 (0.8143851)]
COG0845	COG4591	Daro_3918	Daro_3918	Secretion protein HlyD {UniProtKB/TrEMBL:Q478T5}	Daro_2394	Daro_2394	Hypothetical protein precursor	[TP0965-TP0582 (0.8143851)]
COG0845	COG4591	Daro_1166	Daro_1166	Secretion protein HlyD precursor	Daro_2394	Daro_2394	Hypothetical protein precursor	[TP0965-TP0582 (0.8143851)]
COG0845	COG4591	Daro_2957	Daro_2957	Secretion protein HlyD {UniProtKB/TrEMBL:Q47BU4}	Daro_2395	Daro_2395	Hypothetical protein {UniProtKB/TrEMBL:Q47DF0}	[TP0965-TP0582 (0.8143851)]
COG0845	COG4591	Daro_3344	Daro_3344	Secretion protein HlyD precursor	Daro_2395	Daro_2395	Hypothetical protein {UniProtKB/TrEMBL:Q47DF0}	[TP0965-TP0582 (0.8143851)]
COG0845	COG4591	Daro_0986	Daro_0986	Secretion protein HlyD precursor	Daro_2836	Daro_2836	Lipoprotein releasing system, transmembrane	[TP0965-TP0582 (0.8143851)]
COG0845	COG4591	Daro_3829	Daro_3829	Secretion protein HlyD precursor	Daro_2395	Daro_2395	Hypothetical protein {UniProtKB/TrEMBL:Q47DF0}	[TP0965-TP0582 (0.8143851)]
COG0845	COG4591	Daro_3344	Daro_3344	Secretion protein HlyD precursor	Daro_2836	Daro_2836	Lipoprotein releasing system, transmembrane	[TP0965-TP0582 (0.8143851)]
COG0845	COG4591	Daro_0295	Daro_0295	Secretion protein HlyD precursor	Daro_2395	Daro_2395	Hypothetical protein {UniProtKB/TrEMBL:Q47DF0}	[TP0965-TP0582 (0.8143851)]
COG0845	COG4591	Daro_1177	Daro_1177	Secretion protein HlyD {UniProtKB/TrEMBL:Q47GU8}	Daro_2395	Daro_2395	Hypothetical protein {UniProtKB/TrEMBL:Q47DF0}	[TP0965-TP0582 (0.8143851)]
COG0845	COG4591	Daro_2800	Daro_2800	Secretion protein HlyD precursor	Daro_2836	Daro_2836	Lipoprotein releasing system, transmembrane	[TP0965-TP0582 (0.8143851)]
COG0845	COG4591	Daro_0458	Daro_0458	Secretion protein HlyD precursor	Daro_2394	Daro_2394	Hypothetical protein precursor	[TP0965-TP0582 (0.8143851)]
COG0845	COG4591	Daro_2957	Daro_2957	Secretion protein HlyD {UniProtKB/TrEMBL:Q47BU4}	Daro_2836	Daro_2836	Lipoprotein releasing system, transmembrane	[TP0965-TP0582 (0.8143851)]
COG0845	COG4591	Daro_2957	Daro_2957	Secretion protein HlyD {UniProtKB/TrEMBL:Q47BU4}	Daro_2394	Daro_2394	Hypothetical protein precursor	[TP0965-TP0582 (0.8143851)]
COG0845	COG4591	Daro_3760	Daro_3760	Secretion protein HlyD precursor	Daro_2394	Daro_2394	Hypothetical protein precursor	[TP0965-TP0582 (0.8143851)]
COG0845	COG4591	Daro_3829	Daro_3829	Secretion protein HlyD precursor	Daro_2836	Daro_2836	Lipoprotein releasing system, transmembrane	[TP0965-TP0582 (0.8143851)]
COG0845	COG4591	Daro_2264	Daro_2264	Secretion protein HlyD precursor	Daro_2394	Daro_2394	Hypothetical protein precursor	[TP0965-TP0582 (0.8143851)]
COG0845	COG4591	Daro_1177	Daro_1177	Secretion protein HlyD {UniProtKB/TrEMBL:Q47GU8}	Daro_2394	Daro_2394	Hypothetical protein precursor	[TP0965-TP0582 (0.8143851)]
COG0845	COG4591	Daro_3201	Daro_3201	Type I secretion membrane fusion protein, HlyD	Daro_2836	Daro_2836	Lipoprotein releasing system, transmembrane	[TP0965-TP0582 (0.8143851)]
COG0845	COG4591	Daro_1166	Daro_1166	Secretion protein HlyD precursor	Daro_2395	Daro_2395	Hypothetical protein {UniProtKB/TrEMBL:Q47DF0}	[TP0965-TP0582 (0.8143851)]
COG0845	COG4591	Daro_0986	Daro_0986	Secretion protein HlyD precursor	Daro_2395	Daro_2395	Hypothetical protein {UniProtKB/TrEMBL:Q47DF0}	[TP0965-TP0582 (0.8143851)]
COG0845	COG4591	Daro_2800	Daro_2800	Secretion protein HlyD precursor	Daro_2394	Daro_2394	Hypothetical protein precursor	[TP0965-TP0582 (0.8143851)]
COG0845	COG4591	Daro_2264	Daro_2264	Secretion protein HlyD precursor	Daro_2836	Daro_2836	Lipoprotein releasing system, transmembrane	[TP0965-TP0582 (0.8143851)]
COG0845	COG4591	Daro_3461	Daro_3461	Secretion protein HlyD {UniProtKB/TrEMBL:Q47AE1}	Daro_2395	Daro_2395	Hypothetical protein {UniProtKB/TrEMBL:Q47DF0}	[TP0965-TP0582 (0.8143851)]
COG0845	COG4591	Daro_2253	Daro_2253	Secretion protein HlyD precursor	Daro_2836	Daro_2836	Lipoprotein releasing system, transmembrane	[TP0965-TP0582 (0.8143851)]
COG0845	COG4591	Daro_3829	Daro_3829	Secretion protein HlyD precursor	Daro_2394	Daro_2394	Hypothetical protein precursor	[TP0965-TP0582 (0.8143851)]
COG0845	COG4591	Daro_0295	Daro_0295	Secretion protein HlyD precursor	Daro_2836	Daro_2836	Lipoprotein releasing system, transmembrane	[TP0965-TP0582 (0.8143851)]
COG0845	COG4591	Daro_2627	Daro_2627	Secretion protein HlyD precursor	Daro_2395	Daro_2395	Hypothetical protein {UniProtKB/TrEMBL:Q47DF0}	[TP0965-TP0582 (0.8143851)]
COG0845	COG4591	Daro_3201	Daro_3201	Type I secretion membrane fusion protein, HlyD	Daro_2395	Daro_2395	Hypothetical protein {UniProtKB/TrEMBL:Q47DF0}	[TP0965-TP0582 (0.8143851)]
COG0617	COG0860	Daro_3182	Daro_3182	Poly(A) polymerase, PcnB	Daro_3049	Daro_3049	Cell wall hydrolase/autolysin precursor	[TP0270-TP0247 (0.76828843)]
COG0617	COG0860	Daro_4135	Daro_4135	Polynucleotide adenylyltransferase	Daro_3049	Daro_3049	Cell wall hydrolase/autolysin precursor	[TP0270-TP0247 (0.76828843)]
COG0201	COG0550	Daro_0339	Daro_0339	SecY protein {UniProtKB/TrEMBL:Q47J83}	Daro_0018	Daro_0018	DNA topoisomerase III {UniProtKB/TrEMBL:Q47K54}	[TP0208-TP0394 (0.8044664)]
COG0768	COG2812	Daro_0113	Daro_0113	Penicillin-binding protein,	Daro_0806	Daro_0806	AAA ATPase, central region	[TP0500-TP1005 (0.655462)]
COG0768	COG2812	Daro_3504	Daro_3504	Penicillin-binding protein,	Daro_0806	Daro_0806	AAA ATPase, central region	[TP0500-TP1005 (0.655462)]
COG0051	COG0693	Daro_0318	rpsJ	Ribosomal protein S10, bacterial form	Daro_0025	Daro_0025	Peptidase C56, PfpI {UniProtKB/TrEMBL:Q47K47}	[TP0188-TP0445 (0.6307204)]
COG0180	COG0564	Daro_2459	Daro_2459	Tryptophanyl-tRNA synthetase, class Ib	Daro_2869	Daro_2869	Pseudouridine synthase {UniProtKB/TrEMBL:Q47C32}	[TP0632-TP0339 (0.7885255)]
COG0180	COG0564	Daro_2459	Daro_2459	Tryptophanyl-tRNA synthetase, class Ib	Daro_4154	Daro_4154	Pseudouridine synthase {UniProtKB/TrEMBL:Q477V1}	[TP0632-TP0339 (0.7885255)]
COG0180	COG0564	Daro_2459	Daro_2459	Tryptophanyl-tRNA synthetase, class Ib	Daro_1604	Daro_1604	Pseudouridine synthase, RluD	[TP0632-TP0339 (0.7885255)]
COG0180	COG0564	Daro_2459	Daro_2459	Tryptophanyl-tRNA synthetase, class Ib	Daro_2006	Daro_2006	Pseudouridine synthase, RluD	[TP0632-TP0339 (0.7885255)]
COG0090	COG0223	Daro_0322	rplB	Ribosomal protein L2, bacterial and organelle	Daro_0022	Daro_0022	Methionyl-tRNA formyltransferase	[TP0192-TP0756 (0.8610547)]
COG1699	COG4658	Daro_2743	Daro_2743	Uncharacterized protein conserved in bacteria	Daro_1495	Daro_1495	Electron transport complex, RnfABCDGE type, D	[TP0658-TP0151 (0.7809182)]
COG1699	COG4658	Daro_2743	Daro_2743	Uncharacterized protein conserved in bacteria	Daro_1160	Daro_1160	Electron transport complex, RnfABCDGE type, D	[TP0658-TP0151 (0.7809182)]
COG0632	COG2255	Daro_4062	ruvA	Holliday junction ATP-dependent DNA helicase ruvA (EC 3.6.1.-)	Daro_4060	ruvB	Holliday junction ATP-dependent DNA helicase ruvB (EC 3.6.1.-)	[TP0543-TP0162 (0.9659884)]
COG0462	COG0817	Daro_3730	Daro_3730	Ribose-phosphate pyrophosphokinase	Daro_4063	ruvC	Crossover junction endodeoxyribonuclease ruvC (EC 3.1.22.4) (Holliday junction nuclease ruvC) (Holliday junction resolvase ruvC)	[TP0294-TP0517 (0.54911256)]
COG0125	COG0586	Daro_2197	Daro_2197	Thymidylate kinase {UniProtKB/TrEMBL:Q47DZ5}	Daro_1389	Daro_1389	DedA {UniProtKB/TrEMBL:Q47G93}	[TP0354-TP0779 (0.67954355)]
COG0125	COG0586	Daro_2197	Daro_2197	Thymidylate kinase {UniProtKB/TrEMBL:Q47DZ5}	Daro_3163	Daro_3163	DedA precursor {UniProtKB/TrEMBL:Q47B88}	[TP0354-TP0779 (0.67954355)]
COG0257	COG0577	Daro_0341	Daro_0341	Ribosomal protein L36 {UniProtKB/TrEMBL:Q47J81}	Daro_1672	Daro_1672	Hypothetical protein {UniProtKB/TrEMBL:Q47FG2}	[TP0209-TP0962 (0.5903608)]
COG0257	COG0577	Daro_0341	Daro_0341	Ribosomal protein L36 {UniProtKB/TrEMBL:Q47J81}	Daro_3916	Daro_3916	Hypothetical protein {UniProtKB/TrEMBL:Q478T7}	[TP0209-TP0962 (0.5903608)]
COG0257	COG0577	Daro_0341	Daro_0341	Ribosomal protein L36 {UniProtKB/TrEMBL:Q47J81}	Daro_3463	Daro_3463	Hypothetical protein {UniProtKB/TrEMBL:Q47AD9}	[TP0209-TP0962 (0.5903608)]
COG0257	COG0577	Daro_0341	Daro_0341	Ribosomal protein L36 {UniProtKB/TrEMBL:Q47J81}	Daro_1168	Daro_1168	Hypothetical protein precursor	[TP0209-TP0962 (0.5903608)]
COG0257	COG0577	Daro_0341	Daro_0341	Ribosomal protein L36 {UniProtKB/TrEMBL:Q47J81}	Daro_3466	Daro_3466	Hypothetical protein {UniProtKB/TrEMBL:Q47AD6}	[TP0209-TP0962 (0.5903608)]
COG0457	COG1653	Daro_3727	Daro_3727	TPR repeat:Tetratricopeptide TPR_4	Daro_3306	Daro_3306	Extracellular solute-binding protein, family 1	[TP0067-TP0074 (0.6656524)]
COG0457	COG1653	Daro_2439	Daro_2439	TPR repeat:Tetratricopeptide	Daro_3306	Daro_3306	Extracellular solute-binding protein, family 1	[TP0067-TP0074 (0.6656524)]
COG0457	COG1653	Daro_0354	Daro_0354	TPR repeat {UniProtKB/TrEMBL:Q47J68}	Daro_3306	Daro_3306	Extracellular solute-binding protein, family 1	[TP0067-TP0074 (0.6656524)]
COG0457	COG1653	Daro_1170	Daro_1170	TPR repeat {UniProtKB/TrEMBL:Q47GV5}	Daro_3306	Daro_3306	Extracellular solute-binding protein, family 1	[TP0067-TP0074 (0.6656524)]
COG0457	COG1653	Daro_1943	Daro_1943	TPR repeat:Tetratricopeptide TPR_4 precursor	Daro_3306	Daro_3306	Extracellular solute-binding protein, family 1	[TP0067-TP0074 (0.6656524)]
COG1291	COG1684	Daro_0744	Daro_0744	MotA/TolQ/ExbB proton channel	Daro_0761	Daro_0761	Flagellar biosynthesis protein FliR	[TP0725-TP0716 (0.9601814)]
COG1291	COG1684	Daro_0722	Daro_0722	Chemotaxis motA protein precursor	Daro_0761	Daro_0761	Flagellar biosynthesis protein FliR	[TP0725-TP0716 (0.9601814)]
COG1061	COG3391	Daro_2695	Daro_2695	Helicase, C-terminal:Type III restriction enzyme,	Daro_3270	Daro_3270	Cytochrome d1, heme region precursor	[TP0380-TP0421 (0.5112116)]
COG1061	COG3391	Daro_2695	Daro_2695	Helicase, C-terminal:Type III restriction enzyme,	Daro_1003	Daro_1003	40-residue YVTN beta-propeller repeat precursor	[TP0380-TP0421 (0.5112116)]
COG0222	COG0802	Daro_0311	rplL	50S ribosomal protein L7/L12	Daro_3050	Daro_3050	Hypothetical protein precursor	[TP0240-TP0875 (0.8481433)]
COG0495	COG1214	Daro_0544	Daro_0544	Leucyl-tRNA synthetase bacterial/mitochondrial,	Daro_1981	Daro_1981	Peptidase M22, glycoprotease	[TP0586-TP0876 (0.5571989)]
COG0192	COG0592	Daro_0188	metK	S-adenosylmethionine synthetase (EC 2.5.1.6) (Methionine adenosyltransferase) (AdoMet synthetase) (MAT)	Daro_0002	Daro_0002	DNA polymerase III, beta chain	[TP0794-TP0002 (0.8412751)]
COG0360	COG0616	Daro_1216	rpsF	Ribosomal protein S6 {UniProtKB/TrEMBL:Q47GQ9}	Daro_2009	Daro_2009	Peptidase S49 {UniProtKB/TrEMBL:Q47EH7}	[TP0063-TP0997 (0.6657489)]
COG0125	COG0457	Daro_2197	Daro_2197	Thymidylate kinase {UniProtKB/TrEMBL:Q47DZ5}	Daro_2439	Daro_2439	TPR repeat:Tetratricopeptide	[TP0354-TP0648 (0.5206915)]
COG0125	COG0457	Daro_2197	Daro_2197	Thymidylate kinase {UniProtKB/TrEMBL:Q47DZ5}	Daro_1170	Daro_1170	TPR repeat {UniProtKB/TrEMBL:Q47GV5}	[TP0354-TP0648 (0.5206915)]
COG0125	COG0457	Daro_2197	Daro_2197	Thymidylate kinase {UniProtKB/TrEMBL:Q47DZ5}	Daro_0354	Daro_0354	TPR repeat {UniProtKB/TrEMBL:Q47J68}	[TP0354-TP0648 (0.5206915)]
COG0125	COG0457	Daro_2197	Daro_2197	Thymidylate kinase {UniProtKB/TrEMBL:Q47DZ5}	Daro_1943	Daro_1943	TPR repeat:Tetratricopeptide TPR_4 precursor	[TP0354-TP0648 (0.5206915)]
COG0125	COG0457	Daro_2197	Daro_2197	Thymidylate kinase {UniProtKB/TrEMBL:Q47DZ5}	Daro_3727	Daro_3727	TPR repeat:Tetratricopeptide TPR_4	[TP0354-TP0648 (0.5206915)]
COG0265	COG0333	Daro_3371	Daro_3371	Peptidase S1 and S6,	Daro_2013	rpmF	Ribosomal protein S32, bacterial and organelle	[TP0773-TP0807 (0.5060325)]
COG0265	COG0333	Daro_2024	Daro_2024	Peptidase S1C, Do precursor	Daro_2013	rpmF	Ribosomal protein S32, bacterial and organelle	[TP0773-TP0807 (0.5060325)]
COG0265	COG0333	Daro_2442	Daro_2442	Peptidase S1 and S6, chymotrypsin/Hap precursor	Daro_2013	rpmF	Ribosomal protein S32, bacterial and organelle	[TP0773-TP0807 (0.5060325)]
COG0265	COG0333	Daro_1900	Daro_1900	Peptidase S1C, Do precursor	Daro_2013	rpmF	Ribosomal protein S32, bacterial and organelle	[TP0773-TP0807 (0.5060325)]
COG0802	COG0860	Daro_3050	Daro_3050	Hypothetical protein precursor	Daro_3049	Daro_3049	Cell wall hydrolase/autolysin precursor	[TP0875-TP0247 (0.90700364)]
COG0495	COG0761	Daro_0544	Daro_0544	Leucyl-tRNA synthetase bacterial/mitochondrial,	Daro_3043	Daro_3043	LytB protein {UniProtKB/TrEMBL:Q47BK8}	[TP0586-TP0547 (0.63095015)]
COG1536	COG1677	Daro_0772	Daro_0772	Flagellar motor switch protein FliG	Daro_0776	Daro_0776	Flagellar hook-basal body complex protein FliE	[TP0026-TP0398 (0.81876683)]
COG0820	COG2812	Daro_2988	Daro_2988	Hypothetical protein precursor	Daro_0806	Daro_0806	AAA ATPase, central region	[TP0068-TP1005 (0.60435057)]
COG0820	COG2812	Daro_1157	Daro_1157	Radical SAM {UniProtKB/TrEMBL:Q47GW8}	Daro_0806	Daro_0806	AAA ATPase, central region	[TP0068-TP1005 (0.60435057)]
COG0771	COG1815	Daro_3500	Daro_3500	UDP-N-acetylmuramoylalanine-D-glutamate ligase	Daro_2272	Daro_2272	Flagellar basal-body rod protein FlgB	[TP0903-TP0396 (0.6336193)]
COG0771	COG1815	Daro_3500	Daro_3500	UDP-N-acetylmuramoylalanine-D-glutamate ligase	Daro_0749	Daro_0749	Flagellar basal-body rod protein FlgB	[TP0903-TP0396 (0.6336193)]
COG1512	COG1766	Daro_1189	Daro_1189	Hypothetical protein precursor	Daro_0773	Daro_0773	Flagellar FliF M-ring protein	[TP0561-TP0399 (0.53951585)]
COG0577	COG0845	Daro_3463	Daro_3463	Hypothetical protein {UniProtKB/TrEMBL:Q47AD9}	Daro_1177	Daro_1177	Secretion protein HlyD {UniProtKB/TrEMBL:Q47GU8}	[TP0963-TP0965 (0.93032813)]
COG0577	COG0845	Daro_3916	Daro_3916	Hypothetical protein {UniProtKB/TrEMBL:Q478T7}	Daro_3201	Daro_3201	Type I secretion membrane fusion protein, HlyD	[TP0963-TP0965 (0.93032813)]
COG0577	COG0845	Daro_3463	Daro_3463	Hypothetical protein {UniProtKB/TrEMBL:Q47AD9}	Daro_2160	Daro_2160	Secretion protein HlyD precursor	[TP0963-TP0965 (0.93032813)]
COG0577	COG0845	Daro_3916	Daro_3916	Hypothetical protein {UniProtKB/TrEMBL:Q478T7}	Daro_1166	Daro_1166	Secretion protein HlyD precursor	[TP0963-TP0965 (0.93032813)]
COG0577	COG0845	Daro_1168	Daro_1168	Hypothetical protein precursor	Daro_3829	Daro_3829	Secretion protein HlyD precursor	[TP0963-TP0965 (0.93032813)]
COG0577	COG0845	Daro_1672	Daro_1672	Hypothetical protein {UniProtKB/TrEMBL:Q47FG2}	Daro_1166	Daro_1166	Secretion protein HlyD precursor	[TP0963-TP0965 (0.93032813)]
COG0577	COG0845	Daro_1672	Daro_1672	Hypothetical protein {UniProtKB/TrEMBL:Q47FG2}	Daro_2160	Daro_2160	Secretion protein HlyD precursor	[TP0963-TP0965 (0.93032813)]
COG0577	COG0845	Daro_3916	Daro_3916	Hypothetical protein {UniProtKB/TrEMBL:Q478T7}	Daro_3918	Daro_3918	Secretion protein HlyD {UniProtKB/TrEMBL:Q478T5}	[TP0963-TP0965 (0.93032813)]
COG0577	COG0845	Daro_1672	Daro_1672	Hypothetical protein {UniProtKB/TrEMBL:Q47FG2}	Daro_3344	Daro_3344	Secretion protein HlyD precursor	[TP0963-TP0965 (0.93032813)]
COG0577	COG0845	Daro_1168	Daro_1168	Hypothetical protein precursor	Daro_3201	Daro_3201	Type I secretion membrane fusion protein, HlyD	[TP0963-TP0965 (0.93032813)]
COG0577	COG0845	Daro_3463	Daro_3463	Hypothetical protein {UniProtKB/TrEMBL:Q47AD9}	Daro_2479	Daro_2479	Secretion protein HlyD precursor	[TP0963-TP0965 (0.93032813)]
COG0577	COG0845	Daro_3916	Daro_3916	Hypothetical protein {UniProtKB/TrEMBL:Q478T7}	Daro_0295	Daro_0295	Secretion protein HlyD precursor	[TP0963-TP0965 (0.93032813)]
COG0577	COG0845	Daro_1168	Daro_1168	Hypothetical protein precursor	Daro_1177	Daro_1177	Secretion protein HlyD {UniProtKB/TrEMBL:Q47GU8}	[TP0963-TP0965 (0.93032813)]
COG0577	COG0845	Daro_3466	Daro_3466	Hypothetical protein {UniProtKB/TrEMBL:Q47AD6}	Daro_0295	Daro_0295	Secretion protein HlyD precursor	[TP0963-TP0965 (0.93032813)]
COG0577	COG0845	Daro_3463	Daro_3463	Hypothetical protein {UniProtKB/TrEMBL:Q47AD9}	Daro_1166	Daro_1166	Secretion protein HlyD precursor	[TP0963-TP0965 (0.93032813)]
COG0577	COG0845	Daro_1672	Daro_1672	Hypothetical protein {UniProtKB/TrEMBL:Q47FG2}	Daro_0458	Daro_0458	Secretion protein HlyD precursor	[TP0963-TP0965 (0.93032813)]
COG0577	COG0845	Daro_1168	Daro_1168	Hypothetical protein precursor	Daro_2627	Daro_2627	Secretion protein HlyD precursor	[TP0963-TP0965 (0.93032813)]
COG0577	COG0845	Daro_1672	Daro_1672	Hypothetical protein {UniProtKB/TrEMBL:Q47FG2}	Daro_2479	Daro_2479	Secretion protein HlyD precursor	[TP0963-TP0965 (0.93032813)]
COG0577	COG0845	Daro_1672	Daro_1672	Hypothetical protein {UniProtKB/TrEMBL:Q47FG2}	Daro_3918	Daro_3918	Secretion protein HlyD {UniProtKB/TrEMBL:Q478T5}	[TP0963-TP0965 (0.93032813)]
COG0577	COG0845	Daro_1168	Daro_1168	Hypothetical protein precursor	Daro_2160	Daro_2160	Secretion protein HlyD precursor	[TP0963-TP0965 (0.93032813)]
COG0577	COG0845	Daro_3466	Daro_3466	Hypothetical protein {UniProtKB/TrEMBL:Q47AD6}	Daro_2627	Daro_2627	Secretion protein HlyD precursor	[TP0963-TP0965 (0.93032813)]
COG0577	COG0845	Daro_1168	Daro_1168	Hypothetical protein precursor	Daro_2264	Daro_2264	Secretion protein HlyD precursor	[TP0963-TP0965 (0.93032813)]
COG0577	COG0845	Daro_1168	Daro_1168	Hypothetical protein precursor	Daro_2253	Daro_2253	Secretion protein HlyD precursor	[TP0963-TP0965 (0.93032813)]
COG0577	COG0845	Daro_3916	Daro_3916	Hypothetical protein {UniProtKB/TrEMBL:Q478T7}	Daro_1177	Daro_1177	Secretion protein HlyD {UniProtKB/TrEMBL:Q47GU8}	[TP0963-TP0965 (0.93032813)]
COG0577	COG0845	Daro_1168	Daro_1168	Hypothetical protein precursor	Daro_3344	Daro_3344	Secretion protein HlyD precursor	[TP0963-TP0965 (0.93032813)]
COG0577	COG0845	Daro_3463	Daro_3463	Hypothetical protein {UniProtKB/TrEMBL:Q47AD9}	Daro_3829	Daro_3829	Secretion protein HlyD precursor	[TP0963-TP0965 (0.93032813)]
COG0577	COG0845	Daro_3916	Daro_3916	Hypothetical protein {UniProtKB/TrEMBL:Q478T7}	Daro_2627	Daro_2627	Secretion protein HlyD precursor	[TP0963-TP0965 (0.93032813)]
COG0577	COG0845	Daro_1672	Daro_1672	Hypothetical protein {UniProtKB/TrEMBL:Q47FG2}	Daro_3829	Daro_3829	Secretion protein HlyD precursor	[TP0963-TP0965 (0.93032813)]
COG0577	COG0845	Daro_1672	Daro_1672	Hypothetical protein {UniProtKB/TrEMBL:Q47FG2}	Daro_0986	Daro_0986	Secretion protein HlyD precursor	[TP0963-TP0965 (0.93032813)]
COG0577	COG0845	Daro_1672	Daro_1672	Hypothetical protein {UniProtKB/TrEMBL:Q47FG2}	Daro_2264	Daro_2264	Secretion protein HlyD precursor	[TP0963-TP0965 (0.93032813)]
COG0577	COG0845	Daro_1672	Daro_1672	Hypothetical protein {UniProtKB/TrEMBL:Q47FG2}	Daro_2800	Daro_2800	Secretion protein HlyD precursor	[TP0963-TP0965 (0.93032813)]
COG0577	COG0845	Daro_1168	Daro_1168	Hypothetical protein precursor	Daro_2479	Daro_2479	Secretion protein HlyD precursor	[TP0963-TP0965 (0.93032813)]
COG0577	COG0845	Daro_1168	Daro_1168	Hypothetical protein precursor	Daro_1876	Daro_1876	Secretion protein HlyD precursor	[TP0963-TP0965 (0.93032813)]
COG0577	COG0845	Daro_1168	Daro_1168	Hypothetical protein precursor	Daro_1673	Daro_1673	Secretion protein HlyD precursor	[TP0963-TP0965 (0.93032813)]
COG0577	COG0845	Daro_3916	Daro_3916	Hypothetical protein {UniProtKB/TrEMBL:Q478T7}	Daro_0986	Daro_0986	Secretion protein HlyD precursor	[TP0963-TP0965 (0.93032813)]
COG0577	COG0845	Daro_3466	Daro_3466	Hypothetical protein {UniProtKB/TrEMBL:Q47AD6}	Daro_0986	Daro_0986	Secretion protein HlyD precursor	[TP0963-TP0965 (0.93032813)]
COG0577	COG0845	Daro_3466	Daro_3466	Hypothetical protein {UniProtKB/TrEMBL:Q47AD6}	Daro_3918	Daro_3918	Secretion protein HlyD {UniProtKB/TrEMBL:Q478T5}	[TP0963-TP0965 (0.93032813)]
COG0577	COG0845	Daro_3466	Daro_3466	Hypothetical protein {UniProtKB/TrEMBL:Q47AD6}	Daro_2479	Daro_2479	Secretion protein HlyD precursor	[TP0963-TP0965 (0.93032813)]
COG0577	COG0845	Daro_1168	Daro_1168	Hypothetical protein precursor	Daro_1166	Daro_1166	Secretion protein HlyD precursor	[TP0963-TP0965 (0.93032813)]
COG0577	COG0845	Daro_3916	Daro_3916	Hypothetical protein {UniProtKB/TrEMBL:Q478T7}	Daro_1876	Daro_1876	Secretion protein HlyD precursor	[TP0963-TP0965 (0.93032813)]
COG0577	COG0845	Daro_3916	Daro_3916	Hypothetical protein {UniProtKB/TrEMBL:Q478T7}	Daro_2253	Daro_2253	Secretion protein HlyD precursor	[TP0963-TP0965 (0.93032813)]
COG0577	COG0845	Daro_3466	Daro_3466	Hypothetical protein {UniProtKB/TrEMBL:Q47AD6}	Daro_1673	Daro_1673	Secretion protein HlyD precursor	[TP0963-TP0965 (0.93032813)]
COG0577	COG0845	Daro_1672	Daro_1672	Hypothetical protein {UniProtKB/TrEMBL:Q47FG2}	Daro_0295	Daro_0295	Secretion protein HlyD precursor	[TP0963-TP0965 (0.93032813)]
COG0577	COG0845	Daro_1168	Daro_1168	Hypothetical protein precursor	Daro_0986	Daro_0986	Secretion protein HlyD precursor	[TP0963-TP0965 (0.93032813)]
COG0577	COG0845	Daro_3466	Daro_3466	Hypothetical protein {UniProtKB/TrEMBL:Q47AD6}	Daro_1876	Daro_1876	Secretion protein HlyD precursor	[TP0963-TP0965 (0.93032813)]
COG0577	COG0845	Daro_3916	Daro_3916	Hypothetical protein {UniProtKB/TrEMBL:Q478T7}	Daro_3760	Daro_3760	Secretion protein HlyD precursor	[TP0963-TP0965 (0.93032813)]
COG0577	COG0845	Daro_1168	Daro_1168	Hypothetical protein precursor	Daro_2800	Daro_2800	Secretion protein HlyD precursor	[TP0963-TP0965 (0.93032813)]
COG0577	COG0845	Daro_1672	Daro_1672	Hypothetical protein {UniProtKB/TrEMBL:Q47FG2}	Daro_2627	Daro_2627	Secretion protein HlyD precursor	[TP0963-TP0965 (0.93032813)]
COG0577	COG0845	Daro_1672	Daro_1672	Hypothetical protein {UniProtKB/TrEMBL:Q47FG2}	Daro_3461	Daro_3461	Secretion protein HlyD {UniProtKB/TrEMBL:Q47AE1}	[TP0963-TP0965 (0.93032813)]
COG0577	COG0845	Daro_1168	Daro_1168	Hypothetical protein precursor	Daro_3760	Daro_3760	Secretion protein HlyD precursor	[TP0963-TP0965 (0.93032813)]
COG0577	COG0845	Daro_3916	Daro_3916	Hypothetical protein {UniProtKB/TrEMBL:Q478T7}	Daro_2160	Daro_2160	Secretion protein HlyD precursor	[TP0963-TP0965 (0.93032813)]
COG0577	COG0845	Daro_3466	Daro_3466	Hypothetical protein {UniProtKB/TrEMBL:Q47AD6}	Daro_3461	Daro_3461	Secretion protein HlyD {UniProtKB/TrEMBL:Q47AE1}	[TP0963-TP0965 (0.93032813)]
COG0577	COG0845	Daro_3916	Daro_3916	Hypothetical protein {UniProtKB/TrEMBL:Q478T7}	Daro_2800	Daro_2800	Secretion protein HlyD precursor	[TP0963-TP0965 (0.93032813)]
COG0577	COG0845	Daro_3463	Daro_3463	Hypothetical protein {UniProtKB/TrEMBL:Q47AD9}	Daro_0295	Daro_0295	Secretion protein HlyD precursor	[TP0963-TP0965 (0.93032813)]
COG0577	COG0845	Daro_3463	Daro_3463	Hypothetical protein {UniProtKB/TrEMBL:Q47AD9}	Daro_3918	Daro_3918	Secretion protein HlyD {UniProtKB/TrEMBL:Q478T5}	[TP0963-TP0965 (0.93032813)]
COG0577	COG0845	Daro_3466	Daro_3466	Hypothetical protein {UniProtKB/TrEMBL:Q47AD6}	Daro_1177	Daro_1177	Secretion protein HlyD {UniProtKB/TrEMBL:Q47GU8}	[TP0963-TP0965 (0.93032813)]
COG0577	COG0845	Daro_3463	Daro_3463	Hypothetical protein {UniProtKB/TrEMBL:Q47AD9}	Daro_3201	Daro_3201	Type I secretion membrane fusion protein, HlyD	[TP0963-TP0965 (0.93032813)]
COG0577	COG0845	Daro_1672	Daro_1672	Hypothetical protein {UniProtKB/TrEMBL:Q47FG2}	Daro_1177	Daro_1177	Secretion protein HlyD {UniProtKB/TrEMBL:Q47GU8}	[TP0963-TP0965 (0.93032813)]
COG0577	COG0845	Daro_1672	Daro_1672	Hypothetical protein {UniProtKB/TrEMBL:Q47FG2}	Daro_3201	Daro_3201	Type I secretion membrane fusion protein, HlyD	[TP0963-TP0965 (0.93032813)]
COG0577	COG0845	Daro_3463	Daro_3463	Hypothetical protein {UniProtKB/TrEMBL:Q47AD9}	Daro_2800	Daro_2800	Secretion protein HlyD precursor	[TP0963-TP0965 (0.93032813)]
COG0577	COG0845	Daro_3466	Daro_3466	Hypothetical protein {UniProtKB/TrEMBL:Q47AD6}	Daro_2957	Daro_2957	Secretion protein HlyD {UniProtKB/TrEMBL:Q47BU4}	[TP0963-TP0965 (0.93032813)]
COG0577	COG0845	Daro_1672	Daro_1672	Hypothetical protein {UniProtKB/TrEMBL:Q47FG2}	Daro_3760	Daro_3760	Secretion protein HlyD precursor	[TP0963-TP0965 (0.93032813)]
COG0577	COG0845	Daro_3466	Daro_3466	Hypothetical protein {UniProtKB/TrEMBL:Q47AD6}	Daro_2800	Daro_2800	Secretion protein HlyD precursor	[TP0963-TP0965 (0.93032813)]
COG0577	COG0845	Daro_1168	Daro_1168	Hypothetical protein precursor	Daro_0295	Daro_0295	Secretion protein HlyD precursor	[TP0963-TP0965 (0.93032813)]
COG0577	COG0845	Daro_1672	Daro_1672	Hypothetical protein {UniProtKB/TrEMBL:Q47FG2}	Daro_2253	Daro_2253	Secretion protein HlyD precursor	[TP0963-TP0965 (0.93032813)]
COG0577	COG0845	Daro_1168	Daro_1168	Hypothetical protein precursor	Daro_2957	Daro_2957	Secretion protein HlyD {UniProtKB/TrEMBL:Q47BU4}	[TP0963-TP0965 (0.93032813)]
COG0577	COG0845	Daro_1672	Daro_1672	Hypothetical protein {UniProtKB/TrEMBL:Q47FG2}	Daro_1673	Daro_1673	Secretion protein HlyD precursor	[TP0963-TP0965 (0.93032813)]
COG0577	COG0845	Daro_1168	Daro_1168	Hypothetical protein precursor	Daro_3461	Daro_3461	Secretion protein HlyD {UniProtKB/TrEMBL:Q47AE1}	[TP0963-TP0965 (0.93032813)]
COG0577	COG0845	Daro_3916	Daro_3916	Hypothetical protein {UniProtKB/TrEMBL:Q478T7}	Daro_0458	Daro_0458	Secretion protein HlyD precursor	[TP0963-TP0965 (0.93032813)]
COG0577	COG0845	Daro_3463	Daro_3463	Hypothetical protein {UniProtKB/TrEMBL:Q47AD9}	Daro_0986	Daro_0986	Secretion protein HlyD precursor	[TP0963-TP0965 (0.93032813)]
COG0577	COG0845	Daro_3466	Daro_3466	Hypothetical protein {UniProtKB/TrEMBL:Q47AD6}	Daro_0458	Daro_0458	Secretion protein HlyD precursor	[TP0963-TP0965 (0.93032813)]
COG0577	COG0845	Daro_3916	Daro_3916	Hypothetical protein {UniProtKB/TrEMBL:Q478T7}	Daro_2264	Daro_2264	Secretion protein HlyD precursor	[TP0963-TP0965 (0.93032813)]
COG0577	COG0845	Daro_3916	Daro_3916	Hypothetical protein {UniProtKB/TrEMBL:Q478T7}	Daro_2957	Daro_2957	Secretion protein HlyD {UniProtKB/TrEMBL:Q47BU4}	[TP0963-TP0965 (0.93032813)]
COG0577	COG0845	Daro_3466	Daro_3466	Hypothetical protein {UniProtKB/TrEMBL:Q47AD6}	Daro_3344	Daro_3344	Secretion protein HlyD precursor	[TP0963-TP0965 (0.93032813)]
COG0577	COG0845	Daro_3916	Daro_3916	Hypothetical protein {UniProtKB/TrEMBL:Q478T7}	Daro_2479	Daro_2479	Secretion protein HlyD precursor	[TP0963-TP0965 (0.93032813)]
COG0577	COG0845	Daro_3463	Daro_3463	Hypothetical protein {UniProtKB/TrEMBL:Q47AD9}	Daro_2957	Daro_2957	Secretion protein HlyD {UniProtKB/TrEMBL:Q47BU4}	[TP0963-TP0965 (0.93032813)]
COG0577	COG0845	Daro_3916	Daro_3916	Hypothetical protein {UniProtKB/TrEMBL:Q478T7}	Daro_3829	Daro_3829	Secretion protein HlyD precursor	[TP0963-TP0965 (0.93032813)]
COG0577	COG0845	Daro_3463	Daro_3463	Hypothetical protein {UniProtKB/TrEMBL:Q47AD9}	Daro_1673	Daro_1673	Secretion protein HlyD precursor	[TP0963-TP0965 (0.93032813)]
COG0577	COG0845	Daro_1672	Daro_1672	Hypothetical protein {UniProtKB/TrEMBL:Q47FG2}	Daro_1876	Daro_1876	Secretion protein HlyD precursor	[TP0963-TP0965 (0.93032813)]
COG0577	COG0845	Daro_3466	Daro_3466	Hypothetical protein {UniProtKB/TrEMBL:Q47AD6}	Daro_3760	Daro_3760	Secretion protein HlyD precursor	[TP0963-TP0965 (0.93032813)]
COG0577	COG0845	Daro_3466	Daro_3466	Hypothetical protein {UniProtKB/TrEMBL:Q47AD6}	Daro_3201	Daro_3201	Type I secretion membrane fusion protein, HlyD	[TP0963-TP0965 (0.93032813)]
COG0577	COG0845	Daro_3466	Daro_3466	Hypothetical protein {UniProtKB/TrEMBL:Q47AD6}	Daro_2253	Daro_2253	Secretion protein HlyD precursor	[TP0963-TP0965 (0.93032813)]
COG0577	COG0845	Daro_1168	Daro_1168	Hypothetical protein precursor	Daro_0458	Daro_0458	Secretion protein HlyD precursor	[TP0963-TP0965 (0.93032813)]
COG0577	COG0845	Daro_3463	Daro_3463	Hypothetical protein {UniProtKB/TrEMBL:Q47AD9}	Daro_2253	Daro_2253	Secretion protein HlyD precursor	[TP0963-TP0965 (0.93032813)]
COG0577	COG0845	Daro_3466	Daro_3466	Hypothetical protein {UniProtKB/TrEMBL:Q47AD6}	Daro_1166	Daro_1166	Secretion protein HlyD precursor	[TP0963-TP0965 (0.93032813)]
COG0577	COG0845	Daro_3463	Daro_3463	Hypothetical protein {UniProtKB/TrEMBL:Q47AD9}	Daro_3344	Daro_3344	Secretion protein HlyD precursor	[TP0963-TP0965 (0.93032813)]
COG0577	COG0845	Daro_3463	Daro_3463	Hypothetical protein {UniProtKB/TrEMBL:Q47AD9}	Daro_3461	Daro_3461	Secretion protein HlyD {UniProtKB/TrEMBL:Q47AE1}	[TP0963-TP0965 (0.93032813)]
COG0577	COG0845	Daro_3463	Daro_3463	Hypothetical protein {UniProtKB/TrEMBL:Q47AD9}	Daro_0458	Daro_0458	Secretion protein HlyD precursor	[TP0963-TP0965 (0.93032813)]
COG0577	COG0845	Daro_3916	Daro_3916	Hypothetical protein {UniProtKB/TrEMBL:Q478T7}	Daro_3461	Daro_3461	Secretion protein HlyD {UniProtKB/TrEMBL:Q47AE1}	[TP0963-TP0965 (0.93032813)]
COG0577	COG0845	Daro_1672	Daro_1672	Hypothetical protein {UniProtKB/TrEMBL:Q47FG2}	Daro_2957	Daro_2957	Secretion protein HlyD {UniProtKB/TrEMBL:Q47BU4}	[TP0963-TP0965 (0.93032813)]
COG0577	COG0845	Daro_3466	Daro_3466	Hypothetical protein {UniProtKB/TrEMBL:Q47AD6}	Daro_2264	Daro_2264	Secretion protein HlyD precursor	[TP0963-TP0965 (0.93032813)]
COG0577	COG0845	Daro_3463	Daro_3463	Hypothetical protein {UniProtKB/TrEMBL:Q47AD9}	Daro_1876	Daro_1876	Secretion protein HlyD precursor	[TP0963-TP0965 (0.93032813)]
COG0577	COG0845	Daro_3466	Daro_3466	Hypothetical protein {UniProtKB/TrEMBL:Q47AD6}	Daro_2160	Daro_2160	Secretion protein HlyD precursor	[TP0963-TP0965 (0.93032813)]
COG0577	COG0845	Daro_3463	Daro_3463	Hypothetical protein {UniProtKB/TrEMBL:Q47AD9}	Daro_2627	Daro_2627	Secretion protein HlyD precursor	[TP0963-TP0965 (0.93032813)]
COG0577	COG0845	Daro_3916	Daro_3916	Hypothetical protein {UniProtKB/TrEMBL:Q478T7}	Daro_1673	Daro_1673	Secretion protein HlyD precursor	[TP0963-TP0965 (0.93032813)]
COG0577	COG0845	Daro_1168	Daro_1168	Hypothetical protein precursor	Daro_3918	Daro_3918	Secretion protein HlyD {UniProtKB/TrEMBL:Q478T5}	[TP0963-TP0965 (0.93032813)]
COG0577	COG0845	Daro_3916	Daro_3916	Hypothetical protein {UniProtKB/TrEMBL:Q478T7}	Daro_3344	Daro_3344	Secretion protein HlyD precursor	[TP0963-TP0965 (0.93032813)]
COG0577	COG0845	Daro_3463	Daro_3463	Hypothetical protein {UniProtKB/TrEMBL:Q47AD9}	Daro_2264	Daro_2264	Secretion protein HlyD precursor	[TP0963-TP0965 (0.93032813)]
COG0577	COG0845	Daro_3463	Daro_3463	Hypothetical protein {UniProtKB/TrEMBL:Q47AD9}	Daro_3760	Daro_3760	Secretion protein HlyD precursor	[TP0963-TP0965 (0.93032813)]
COG0577	COG0845	Daro_3466	Daro_3466	Hypothetical protein {UniProtKB/TrEMBL:Q47AD6}	Daro_3829	Daro_3829	Secretion protein HlyD precursor	[TP0963-TP0965 (0.93032813)]
COG0333	COG1077	Daro_2013	rpmF	Ribosomal protein S32, bacterial and organelle	Daro_0116	Daro_0116	Cell shape determining protein MreB/Mrl	[TP0807-TP0497 (0.61855906)]
COG0234	COG1200	Daro_0425	Daro_0425	Chaperonin Cpn10 {UniProtKB/TrEMBL:Q47IZ9}	Daro_0356	Daro_0356	ATP-dependent DNA helicase RecG	[TP1013-TP0687 (0.84594196)]
COG0084	COG2201	Daro_2208	Daro_2208	TatD-related deoxyribonuclease	Daro_1148	cheB2	Chemotaxis response regulator protein-glutamate methylesterase 2 (EC 3.1.1.61)	[TP0994-TP0631 (0.71912634)]
COG0084	COG2201	Daro_2194	Daro_2194	TatD-related deoxyribonuclease	Daro_1148	cheB2	Chemotaxis response regulator protein-glutamate methylesterase 2 (EC 3.1.1.61)	[TP0994-TP0631 (0.71912634)]
COG0084	COG2201	Daro_2194	Daro_2194	TatD-related deoxyribonuclease	Daro_0732	cheB1	Chemotaxis response regulator protein-glutamate methylesterase 1 (EC 3.1.1.61)	[TP0994-TP0631 (0.71912634)]
COG0084	COG2201	Daro_3841	Daro_3841	TatD-related deoxyribonuclease	Daro_1148	cheB2	Chemotaxis response regulator protein-glutamate methylesterase 2 (EC 3.1.1.61)	[TP0994-TP0631 (0.71912634)]
COG0084	COG2201	Daro_2208	Daro_2208	TatD-related deoxyribonuclease	Daro_0732	cheB1	Chemotaxis response regulator protein-glutamate methylesterase 1 (EC 3.1.1.61)	[TP0994-TP0631 (0.71912634)]
COG0084	COG2201	Daro_3841	Daro_3841	TatD-related deoxyribonuclease	Daro_0732	cheB1	Chemotaxis response regulator protein-glutamate methylesterase 1 (EC 3.1.1.61)	[TP0994-TP0631 (0.71912634)]
COG1121	COG1345	Daro_0200	Daro_0200	ABC transporter related	Daro_0782	Daro_0782	Flagellar hook-associated protein 2,	[TP0035-TP0872 (0.6931363)]
COG1671	COG2812	Daro_2879	Daro_2879	Hypothetical protein {UniProtKB/TrEMBL:Q47C22}	Daro_0806	Daro_0806	AAA ATPase, central region	[TP0845-TP1005 (0.5704539)]
COG0257	COG1253	Daro_0341	Daro_0341	Ribosomal protein L36 {UniProtKB/TrEMBL:Q47J81}	Daro_3215	Daro_3215	Hypothetical protein precursor	[TP0209-TP0027 (0.74441797)]
COG0608	COG2206	Daro_2838	Daro_2838	RecJ exonuclease {UniProtKB/TrEMBL:Q47C63}	Daro_2855	Daro_2855	HDIG {UniProtKB/TrEMBL:Q47C46}	[TP0704-TP0912 (0.7469796)]
COG0608	COG2206	Daro_2838	Daro_2838	RecJ exonuclease {UniProtKB/TrEMBL:Q47C63}	Daro_0187	Daro_0187	HDIG {UniProtKB/TrEMBL:Q47JN5}	[TP0704-TP0912 (0.7469796)]
COG0608	COG2206	Daro_2838	Daro_2838	RecJ exonuclease {UniProtKB/TrEMBL:Q47C63}	Daro_0063	Daro_0063	Metal-dependent phosphohydrolase, HD subdomain	[TP0704-TP0912 (0.7469796)]
COG0608	COG2206	Daro_2838	Daro_2838	RecJ exonuclease {UniProtKB/TrEMBL:Q47C63}	Daro_3755	Daro_3755	Metal-dependent phosphohydrolase, HD subdomain	[TP0704-TP0912 (0.7469796)]
COG0608	COG2206	Daro_2838	Daro_2838	RecJ exonuclease {UniProtKB/TrEMBL:Q47C63}	Daro_2752	Daro_2752	Metal-dependent phosphohydrolase, HD subdomain	[TP0704-TP0912 (0.7469796)]
COG0608	COG2206	Daro_2838	Daro_2838	RecJ exonuclease {UniProtKB/TrEMBL:Q47C63}	Daro_3357	Daro_3357	GAF {UniProtKB/TrEMBL:Q47AP5}	[TP0704-TP0912 (0.7469796)]
COG0060	COG0681	Daro_3046	ileS	Isoleucyl-tRNA synthetase (EC 6.1.1.5) (Isoleucine--tRNA ligase) (IleRS)	Daro_2027	Daro_2027	Peptidase S26A, signal peptidase I precursor	[TP0452-TP0185 (0.79878455)]
COG1344	COG1815	Daro_0784	Daro_0784	Flagellin, C-terminal:Flagellin, N-terminal	Daro_0749	Daro_0749	Flagellar basal-body rod protein FlgB	[TP0870-TP0396 (0.7209834)]
COG1344	COG1815	Daro_0759	Daro_0759	Flagellin, N-terminal precursor	Daro_0749	Daro_0749	Flagellar basal-body rod protein FlgB	[TP0870-TP0396 (0.7209834)]
COG1344	COG1815	Daro_0784	Daro_0784	Flagellin, C-terminal:Flagellin, N-terminal	Daro_2272	Daro_2272	Flagellar basal-body rod protein FlgB	[TP0870-TP0396 (0.7209834)]
COG1344	COG1815	Daro_0759	Daro_0759	Flagellin, N-terminal precursor	Daro_2272	Daro_2272	Flagellar basal-body rod protein FlgB	[TP0870-TP0396 (0.7209834)]
COG0242	COG1879	Daro_0021	Daro_0021	Formylmethionine deformylase	Daro_2881	Daro_2881	Periplasmic sugar-binding protein, putative	[TP0757-TP0684 (0.80039173)]
COG0242	COG1879	Daro_2132	Daro_2132	Formylmethionine deformylase	Daro_2881	Daro_2881	Periplasmic sugar-binding protein, putative	[TP0757-TP0684 (0.80039173)]
COG0257	COG1749	Daro_0341	Daro_0341	Ribosomal protein L36 {UniProtKB/TrEMBL:Q47J81}	Daro_0752	Daro_0752	Hypothetical protein {UniProtKB/TrEMBL:Q47I23}	[TP0209-TP0727 (0.6772987)]
COG0652	COG1879	Daro_0916	Daro_0916	Peptidyl-prolyl cis-trans isomerase, cyclophilin	Daro_2881	Daro_2881	Periplasmic sugar-binding protein, putative	[TP0947-TP0684 (0.5775195)]
COG0652	COG1879	Daro_0915	Daro_0915	Peptidyl-prolyl cis-trans isomerase, cyclophilin	Daro_2881	Daro_2881	Periplasmic sugar-binding protein, putative	[TP0947-TP0684 (0.5775195)]
COG1352	COG1815	Daro_2045	Daro_2045	CheB methylesterase:MCP methyltransferase,	Daro_0749	Daro_0749	Flagellar basal-body rod protein FlgB	[TP0630-TP0396 (0.7590469)]
COG1352	COG1815	Daro_1146	Daro_1146	MCP methyltransferase, CheR-type	Daro_2272	Daro_2272	Flagellar basal-body rod protein FlgB	[TP0630-TP0396 (0.7590469)]
COG1352	COG1815	Daro_1146	Daro_1146	MCP methyltransferase, CheR-type	Daro_0749	Daro_0749	Flagellar basal-body rod protein FlgB	[TP0630-TP0396 (0.7590469)]
COG1352	COG1815	Daro_2045	Daro_2045	CheB methylesterase:MCP methyltransferase,	Daro_2272	Daro_2272	Flagellar basal-body rod protein FlgB	[TP0630-TP0396 (0.7590469)]
COG1352	COG1815	Daro_0730	Daro_0730	MCP methyltransferase, CheR-type	Daro_0749	Daro_0749	Flagellar basal-body rod protein FlgB	[TP0630-TP0396 (0.7590469)]
COG1352	COG1815	Daro_0730	Daro_0730	MCP methyltransferase, CheR-type	Daro_2272	Daro_2272	Flagellar basal-body rod protein FlgB	[TP0630-TP0396 (0.7590469)]
COG1352	COG1595	Daro_2045	Daro_2045	CheB methylesterase:MCP methyltransferase,	Daro_3150	Daro_3150	Sigma-70 region 2 {UniProtKB/TrEMBL:Q47BA1}	[TP0630-TP0092 (0.6191048)]
COG1352	COG1595	Daro_0730	Daro_0730	MCP methyltransferase, CheR-type	Daro_1520	Daro_1520	Sigma-70 region 2 {UniProtKB/TrEMBL:Q47FW2}	[TP0630-TP0092 (0.6191048)]
COG1352	COG1595	Daro_2045	Daro_2045	CheB methylesterase:MCP methyltransferase,	Daro_0521	Daro_0521	Sigma-70 region 2:Sigma-70 region 4	[TP0630-TP0092 (0.6191048)]
COG1352	COG1595	Daro_0730	Daro_0730	MCP methyltransferase, CheR-type	Daro_2590	Daro_2590	Sigma-70 region 2 {UniProtKB/TrEMBL:Q47CW0}	[TP0630-TP0092 (0.6191048)]
COG1352	COG1595	Daro_1146	Daro_1146	MCP methyltransferase, CheR-type	Daro_3076	Daro_3076	Sigma-70 region 2:Sigma-70 region 4	[TP0630-TP0092 (0.6191048)]
COG1352	COG1595	Daro_2045	Daro_2045	CheB methylesterase:MCP methyltransferase,	Daro_2022	Daro_2022	Sigma-70 region 2:Sigma-70 region 4	[TP0630-TP0092 (0.6191048)]
COG1352	COG1595	Daro_1146	Daro_1146	MCP methyltransferase, CheR-type	Daro_3150	Daro_3150	Sigma-70 region 2 {UniProtKB/TrEMBL:Q47BA1}	[TP0630-TP0092 (0.6191048)]
COG1352	COG1595	Daro_0730	Daro_0730	MCP methyltransferase, CheR-type	Daro_2022	Daro_2022	Sigma-70 region 2:Sigma-70 region 4	[TP0630-TP0092 (0.6191048)]
COG1352	COG1595	Daro_0730	Daro_0730	MCP methyltransferase, CheR-type	Daro_2634	Daro_2634	Sigma-70 region 2 {UniProtKB/TrEMBL:Q47CR7}	[TP0630-TP0092 (0.6191048)]
COG1352	COG1595	Daro_1146	Daro_1146	MCP methyltransferase, CheR-type	Daro_1832	Daro_1832	Sigma-70 region 2 {UniProtKB/TrEMBL:Q47F03}	[TP0630-TP0092 (0.6191048)]
COG1352	COG1595	Daro_2045	Daro_2045	CheB methylesterase:MCP methyltransferase,	Daro_2590	Daro_2590	Sigma-70 region 2 {UniProtKB/TrEMBL:Q47CW0}	[TP0630-TP0092 (0.6191048)]
COG1352	COG1595	Daro_2045	Daro_2045	CheB methylesterase:MCP methyltransferase,	Daro_1520	Daro_1520	Sigma-70 region 2 {UniProtKB/TrEMBL:Q47FW2}	[TP0630-TP0092 (0.6191048)]
COG1352	COG1595	Daro_2045	Daro_2045	CheB methylesterase:MCP methyltransferase,	Daro_3076	Daro_3076	Sigma-70 region 2:Sigma-70 region 4	[TP0630-TP0092 (0.6191048)]
COG1352	COG1595	Daro_2045	Daro_2045	CheB methylesterase:MCP methyltransferase,	Daro_2950	Daro_2950	Sigma-70 region 2 {UniProtKB/TrEMBL:Q47BV1}	[TP0630-TP0092 (0.6191048)]
COG1352	COG1595	Daro_1146	Daro_1146	MCP methyltransferase, CheR-type	Daro_1520	Daro_1520	Sigma-70 region 2 {UniProtKB/TrEMBL:Q47FW2}	[TP0630-TP0092 (0.6191048)]
COG1352	COG1595	Daro_1146	Daro_1146	MCP methyltransferase, CheR-type	Daro_2634	Daro_2634	Sigma-70 region 2 {UniProtKB/TrEMBL:Q47CR7}	[TP0630-TP0092 (0.6191048)]
COG1352	COG1595	Daro_0730	Daro_0730	MCP methyltransferase, CheR-type	Daro_1832	Daro_1832	Sigma-70 region 2 {UniProtKB/TrEMBL:Q47F03}	[TP0630-TP0092 (0.6191048)]
COG1352	COG1595	Daro_1146	Daro_1146	MCP methyltransferase, CheR-type	Daro_2124	Daro_2124	Sigma-70 region 2:Sigma-70 region 4	[TP0630-TP0092 (0.6191048)]
COG1352	COG1595	Daro_0730	Daro_0730	MCP methyltransferase, CheR-type	Daro_2950	Daro_2950	Sigma-70 region 2 {UniProtKB/TrEMBL:Q47BV1}	[TP0630-TP0092 (0.6191048)]
COG1352	COG1595	Daro_0730	Daro_0730	MCP methyltransferase, CheR-type	Daro_0521	Daro_0521	Sigma-70 region 2:Sigma-70 region 4	[TP0630-TP0092 (0.6191048)]
COG1352	COG1595	Daro_0730	Daro_0730	MCP methyltransferase, CheR-type	Daro_3150	Daro_3150	Sigma-70 region 2 {UniProtKB/TrEMBL:Q47BA1}	[TP0630-TP0092 (0.6191048)]
COG1352	COG1595	Daro_1146	Daro_1146	MCP methyltransferase, CheR-type	Daro_2590	Daro_2590	Sigma-70 region 2 {UniProtKB/TrEMBL:Q47CW0}	[TP0630-TP0092 (0.6191048)]
COG1352	COG1595	Daro_1146	Daro_1146	MCP methyltransferase, CheR-type	Daro_2022	Daro_2022	Sigma-70 region 2:Sigma-70 region 4	[TP0630-TP0092 (0.6191048)]
COG1352	COG1595	Daro_1146	Daro_1146	MCP methyltransferase, CheR-type	Daro_2950	Daro_2950	Sigma-70 region 2 {UniProtKB/TrEMBL:Q47BV1}	[TP0630-TP0092 (0.6191048)]
COG1352	COG1595	Daro_2045	Daro_2045	CheB methylesterase:MCP methyltransferase,	Daro_2124	Daro_2124	Sigma-70 region 2:Sigma-70 region 4	[TP0630-TP0092 (0.6191048)]
COG1352	COG1595	Daro_2045	Daro_2045	CheB methylesterase:MCP methyltransferase,	Daro_1832	Daro_1832	Sigma-70 region 2 {UniProtKB/TrEMBL:Q47F03}	[TP0630-TP0092 (0.6191048)]
COG1352	COG1595	Daro_2045	Daro_2045	CheB methylesterase:MCP methyltransferase,	Daro_2634	Daro_2634	Sigma-70 region 2 {UniProtKB/TrEMBL:Q47CR7}	[TP0630-TP0092 (0.6191048)]
COG1352	COG1595	Daro_0730	Daro_0730	MCP methyltransferase, CheR-type	Daro_2124	Daro_2124	Sigma-70 region 2:Sigma-70 region 4	[TP0630-TP0092 (0.6191048)]
COG1352	COG1595	Daro_0730	Daro_0730	MCP methyltransferase, CheR-type	Daro_3076	Daro_3076	Sigma-70 region 2:Sigma-70 region 4	[TP0630-TP0092 (0.6191048)]
COG1352	COG1595	Daro_1146	Daro_1146	MCP methyltransferase, CheR-type	Daro_0521	Daro_0521	Sigma-70 region 2:Sigma-70 region 4	[TP0630-TP0092 (0.6191048)]
COG0018	COG1699	Daro_3866	argS	Arginyl-tRNA synthetase (EC 6.1.1.19) (Arginine--tRNA ligase) (ArgRS)	Daro_2743	Daro_2743	Uncharacterized protein conserved in bacteria	[TP0831-TP0658 (0.7668753)]
COG1344	COG4786	Daro_0784	Daro_0784	Flagellin, C-terminal:Flagellin, N-terminal	Daro_0754	Daro_0754	Hypothetical protein {UniProtKB/TrEMBL:Q47I21}	[TP0792-TP0961 (0.7009321), TP0659-TP0961 (0.6018447)]
COG1344	COG4786	Daro_0759	Daro_0759	Flagellin, N-terminal precursor	Daro_0754	Daro_0754	Hypothetical protein {UniProtKB/TrEMBL:Q47I21}	[TP0792-TP0961 (0.7009321), TP0659-TP0961 (0.6018447)]
COG1512	COG2208	Daro_1189	Daro_1189	Hypothetical protein precursor	Daro_0106	Daro_0106	Stage II sporulation E {UniProtKB/TrEMBL:Q47JW6}	[TP0561-TP0218 (0.53951585)]
COG0593	COG1077	Daro_3180	Daro_3180	Hypothetical protein {UniProtKB/TrEMBL:Q47B71}	Daro_0116	Daro_0116	Cell shape determining protein MreB/Mrl	[TP0001-TP0497 (0.678435)]
COG0593	COG1077	Daro_0001	Daro_0001	Chromosomal replication initiator protein, DnaA	Daro_0116	Daro_0116	Cell shape determining protein MreB/Mrl	[TP0001-TP0497 (0.678435)]
COG0249	COG0357	Daro_2347	mutS	DNA mismatch repair protein mutS	Daro_4104	Daro_4104	Glucose inhibited division protein	[TP0328-TP0946 (0.7367136)]
COG0658	COG1187	Daro_2832	Daro_2832	ComEC/Rec2-related protein:DNA	Daro_2455	Daro_2455	Pseudouridine synthase, Rsu	[TP0336-TP0459 (0.6079956)]
COG0658	COG1187	Daro_2832	Daro_2832	ComEC/Rec2-related protein:DNA	Daro_0016	Daro_0016	Pseudouridine synthase, Rsu	[TP0336-TP0459 (0.6079956)]
COG0658	COG1187	Daro_2832	Daro_2832	ComEC/Rec2-related protein:DNA	Daro_3468	Daro_3468	Pseudouridine synthase, Rsu	[TP0336-TP0459 (0.6079956)]
COG0658	COG1187	Daro_2832	Daro_2832	ComEC/Rec2-related protein:DNA	Daro_3254	Daro_3254	Pseudouridine synthase, Rsu precursor	[TP0336-TP0459 (0.6079956)]
COG0465	COG0465	Daro_0944	Daro_0944	Peptidase M41, FtsH {UniProtKB/TrEMBL:Q47HI1}	Daro_0944	Daro_0944	Peptidase M41, FtsH {UniProtKB/TrEMBL:Q47HI1}	[TP0330-TP0330 (0.73856413)]
COG1558	COG1792	Daro_0750	Daro_0750	Flagellar basal-body rod protein FlgC	Daro_0115	Daro_0115	Rod shape-determining protein MreC, subtype	[TP0397-TP0498 (0.58822864)]
COG0817	COG1558	Daro_4063	ruvC	Crossover junction endodeoxyribonuclease ruvC (EC 3.1.22.4) (Holliday junction nuclease ruvC) (Holliday junction resolvase ruvC)	Daro_0750	Daro_0750	Flagellar basal-body rod protein FlgC	[TP0517-TP0397 (0.53212774)]
COG1512	COG2891	Daro_1189	Daro_1189	Hypothetical protein precursor	Daro_0114	Daro_0114	Rod shape-determining protein MreD precursor	[TP0561-TP0499 (0.5857341)]
COG0592	COG1344	Daro_0002	Daro_0002	DNA polymerase III, beta chain	Daro_0759	Daro_0759	Flagellin, N-terminal precursor	[TP0002-TP0659 (0.6618167)]
COG0592	COG1344	Daro_0002	Daro_0002	DNA polymerase III, beta chain	Daro_0784	Daro_0784	Flagellin, C-terminal:Flagellin, N-terminal	[TP0002-TP0659 (0.6618167)]
COG0860	COG1192	Daro_3049	Daro_3049	Cell wall hydrolase/autolysin precursor	Daro_4105	Daro_4105	Cobyrinic acid a,c-diamide synthase	[TP0247-TP0272 (0.7527567)]
COG0860	COG1192	Daro_3049	Daro_3049	Cell wall hydrolase/autolysin precursor	Daro_0550	Daro_0550	Putative partition-related protein	[TP0247-TP0272 (0.7527567)]
COG0860	COG1192	Daro_3049	Daro_3049	Cell wall hydrolase/autolysin precursor	Daro_0805	Daro_0805	Cobyrinic acid a,c-diamide synthase	[TP0247-TP0272 (0.7527567)]
COG0242	COG0272	Daro_2132	Daro_2132	Formylmethionine deformylase	Daro_1734	Daro_1734	NAD-dependent DNA ligase	[TP0757-TP0634 (0.68197167)]
COG0242	COG0272	Daro_0021	Daro_0021	Formylmethionine deformylase	Daro_1734	Daro_1734	NAD-dependent DNA ligase	[TP0757-TP0634 (0.68197167)]
COG0265	COG0817	Daro_1900	Daro_1900	Peptidase S1C, Do precursor	Daro_4063	ruvC	Crossover junction endodeoxyribonuclease ruvC (EC 3.1.22.4) (Holliday junction nuclease ruvC) (Holliday junction resolvase ruvC)	[TP0773-TP0517 (0.5118523)]
COG0265	COG0817	Daro_2442	Daro_2442	Peptidase S1 and S6, chymotrypsin/Hap precursor	Daro_4063	ruvC	Crossover junction endodeoxyribonuclease ruvC (EC 3.1.22.4) (Holliday junction nuclease ruvC) (Holliday junction resolvase ruvC)	[TP0773-TP0517 (0.5118523)]
COG0265	COG0817	Daro_2024	Daro_2024	Peptidase S1C, Do precursor	Daro_4063	ruvC	Crossover junction endodeoxyribonuclease ruvC (EC 3.1.22.4) (Holliday junction nuclease ruvC) (Holliday junction resolvase ruvC)	[TP0773-TP0517 (0.5118523)]
COG0265	COG0817	Daro_3371	Daro_3371	Peptidase S1 and S6,	Daro_4063	ruvC	Crossover junction endodeoxyribonuclease ruvC (EC 3.1.22.4) (Holliday junction nuclease ruvC) (Holliday junction resolvase ruvC)	[TP0773-TP0517 (0.5118523)]
COG0187	COG0358	Daro_1867	Daro_1867	Gram negative topoisomerase IV, subunit B	Daro_0527	Daro_0527	DNA primase {UniProtKB/TrEMBL:Q47IP7}	[TP1006-TP0492 (0.55112576)]
COG0187	COG0358	Daro_0003	Daro_0003	DNA gyrase, B subunit {UniProtKB/TrEMBL:Q47K69}	Daro_0527	Daro_0527	DNA primase {UniProtKB/TrEMBL:Q47IP7}	[TP1006-TP0492 (0.55112576)]
COG1154	COG2812	Daro_3061	Daro_3061	Deoxyxylulose-5-phosphate synthase	Daro_0806	Daro_0806	AAA ATPase, central region	[TP0824-TP1005 (0.68180764)]
COG0237	COG0552	Daro_3709	coaE	Dephospho-CoA kinase (EC 2.7.1.24) (Dephosphocoenzyme A kinase)	Daro_3718	Daro_3718	Cell division transporter substrate-binding	[TP0296-TP0578 (0.7885255)]
COG0080	COG0265	Daro_0308	Daro_0308	Ribosomal protein L11, bacterial	Daro_2442	Daro_2442	Peptidase S1 and S6, chymotrypsin/Hap precursor	[TP0237-TP0773 (0.6164146)]
COG0080	COG0265	Daro_0308	Daro_0308	Ribosomal protein L11, bacterial	Daro_2024	Daro_2024	Peptidase S1C, Do precursor	[TP0237-TP0773 (0.6164146)]
COG0080	COG0265	Daro_0308	Daro_0308	Ribosomal protein L11, bacterial	Daro_3371	Daro_3371	Peptidase S1 and S6,	[TP0237-TP0773 (0.6164146)]
COG0080	COG0265	Daro_0308	Daro_0308	Ribosomal protein L11, bacterial	Daro_1900	Daro_1900	Peptidase S1C, Do precursor	[TP0237-TP0773 (0.6164146)]
COG2812	COG2812	Daro_0806	Daro_0806	AAA ATPase, central region	Daro_0806	Daro_0806	AAA ATPase, central region	[TP1005-TP1005 (0.52391654)]
COG0223	COG0234	Daro_0022	Daro_0022	Methionyl-tRNA formyltransferase	Daro_0425	Daro_0425	Chaperonin Cpn10 {UniProtKB/TrEMBL:Q47IZ9}	[TP0756-TP1013 (0.64276713)]
COG0036	COG1653	Daro_3483	Daro_3483	Ribulose-phosphate 3-epimerase	Daro_3306	Daro_3306	Extracellular solute-binding protein, family 1	[TP0945-TP0074 (0.654426)]
COG0357	COG0459	Daro_4104	Daro_4104	Glucose inhibited division protein	Daro_0426	Daro_0426	Chaperonin Cpn60/TCP-1 {UniProtKB/TrEMBL:Q47IZ8}	[TP0946-TP0030 (0.68326145)]
COG0664	COG1074	Daro_0248	Daro_0248	Cyclic nucleotide-binding	Daro_0468	Daro_0468	UvrD/REP helicase {UniProtKB/TrEMBL:Q47IV6}	[TP0089-TP0898 (0.8304331)]
COG0664	COG1074	Daro_1047	Daro_1047	Cyclic nucleotide-binding:Bacterial regulatory	Daro_0468	Daro_0468	UvrD/REP helicase {UniProtKB/TrEMBL:Q47IV6}	[TP0089-TP0898 (0.8304331)]
COG0664	COG1074	Daro_1036	Daro_1036	Cyclic nucleotide-binding	Daro_0468	Daro_0468	UvrD/REP helicase {UniProtKB/TrEMBL:Q47IV6}	[TP0089-TP0898 (0.8304331)]
COG0664	COG1074	Daro_2043	Daro_2043	Cyclic nucleotide-binding	Daro_0468	Daro_0468	UvrD/REP helicase {UniProtKB/TrEMBL:Q47IV6}	[TP0089-TP0898 (0.8304331)]
COG0664	COG1074	Daro_1669	Daro_1669	Cyclic nucleotide-binding	Daro_0468	Daro_0468	UvrD/REP helicase {UniProtKB/TrEMBL:Q47IV6}	[TP0089-TP0898 (0.8304331)]
COG0664	COG1074	Daro_3649	Daro_3649	Cyclic nucleotide-binding:Bacterial regulatory	Daro_0468	Daro_0468	UvrD/REP helicase {UniProtKB/TrEMBL:Q47IV6}	[TP0089-TP0898 (0.8304331)]
COG0664	COG1074	Daro_1089	Daro_1089	Cyclic nucleotide-binding	Daro_0468	Daro_0468	UvrD/REP helicase {UniProtKB/TrEMBL:Q47IV6}	[TP0089-TP0898 (0.8304331)]
COG0664	COG1074	Daro_3546	Daro_3546	Cyclic nucleotide-binding	Daro_0468	Daro_0468	UvrD/REP helicase {UniProtKB/TrEMBL:Q47IV6}	[TP0089-TP0898 (0.8304331)]
COG0664	COG1074	Daro_3198	Daro_3198	Cyclic nucleotide-binding	Daro_0468	Daro_0468	UvrD/REP helicase {UniProtKB/TrEMBL:Q47IV6}	[TP0089-TP0898 (0.8304331)]
COG0664	COG1074	Daro_1294	Daro_1294	Cyclic nucleotide-binding:Bacterial regulatory	Daro_0468	Daro_0468	UvrD/REP helicase {UniProtKB/TrEMBL:Q47IV6}	[TP0089-TP0898 (0.8304331)]
COG0223	COG0242	Daro_0022	Daro_0022	Methionyl-tRNA formyltransferase	Daro_2132	Daro_2132	Formylmethionine deformylase	[TP0756-TP0757 (0.8300303)]
COG0223	COG0242	Daro_0022	Daro_0022	Methionyl-tRNA formyltransferase	Daro_0021	Daro_0021	Formylmethionine deformylase	[TP0756-TP0757 (0.8300303)]
COG0233	COG0359	Daro_1745	Daro_1745	Ribosome recycling factor	Daro_1219	rplI	Ribosomal protein L9 {UniProtKB/TrEMBL:Q47GQ6}	[TP0604-TP0060 (0.5105792)]
COG0012	COG0457	Daro_3733	Daro_3733	Hypothetical protein {UniProtKB/TrEMBL:Q479L9}	Daro_1943	Daro_1943	TPR repeat:Tetratricopeptide TPR_4 precursor	[TP0124-TP0067 (0.81355333)]
COG0012	COG0457	Daro_3733	Daro_3733	Hypothetical protein {UniProtKB/TrEMBL:Q479L9}	Daro_3727	Daro_3727	TPR repeat:Tetratricopeptide TPR_4	[TP0124-TP0067 (0.81355333)]
COG0012	COG0457	Daro_3733	Daro_3733	Hypothetical protein {UniProtKB/TrEMBL:Q479L9}	Daro_1170	Daro_1170	TPR repeat {UniProtKB/TrEMBL:Q47GV5}	[TP0124-TP0067 (0.81355333)]
COG0012	COG0457	Daro_3733	Daro_3733	Hypothetical protein {UniProtKB/TrEMBL:Q479L9}	Daro_2439	Daro_2439	TPR repeat:Tetratricopeptide	[TP0124-TP0067 (0.81355333)]
COG0012	COG0457	Daro_3733	Daro_3733	Hypothetical protein {UniProtKB/TrEMBL:Q479L9}	Daro_0354	Daro_0354	TPR repeat {UniProtKB/TrEMBL:Q47J68}	[TP0124-TP0067 (0.81355333)]
COG0552	COG1061	Daro_3718	Daro_3718	Cell division transporter substrate-binding	Daro_2695	Daro_2695	Helicase, C-terminal:Type III restriction enzyme,	[TP0578-TP0380 (0.62695336)]
COG0265	COG0492	Daro_3371	Daro_3371	Peptidase S1 and S6,	Daro_1293	Daro_1293	Thioredoxin reductase precursor	[TP0773-TP0814 (0.6926654)]
COG0265	COG0492	Daro_2024	Daro_2024	Peptidase S1C, Do precursor	Daro_1293	Daro_1293	Thioredoxin reductase precursor	[TP0773-TP0814 (0.6926654)]
COG0265	COG0492	Daro_2442	Daro_2442	Peptidase S1 and S6, chymotrypsin/Hap precursor	Daro_1293	Daro_1293	Thioredoxin reductase precursor	[TP0773-TP0814 (0.6926654)]
COG0265	COG0492	Daro_1900	Daro_1900	Peptidase S1C, Do precursor	Daro_1293	Daro_1293	Thioredoxin reductase precursor	[TP0773-TP0814 (0.6926654)]
COG0124	COG0608	Daro_2984	hisS	Histidyl-tRNA synthetase (EC 6.1.1.21) (Histidine--tRNA ligase) (HisRS)	Daro_2838	Daro_2838	RecJ exonuclease {UniProtKB/TrEMBL:Q47C63}	[TP0641-TP0704 (0.75894904)]
COG0465	COG0772	Daro_0944	Daro_0944	Peptidase M41, FtsH {UniProtKB/TrEMBL:Q47HI1}	Daro_3499	Daro_3499	Cell cycle protein precursor	[TP0330-TP0387 (0.8016956)]
COG0465	COG0772	Daro_0944	Daro_0944	Peptidase M41, FtsH {UniProtKB/TrEMBL:Q47HI1}	Daro_0112	Daro_0112	Rod shape-determining protein RodA precursor	[TP0330-TP0387 (0.8016956)]
COG0234	COG0792	Daro_0425	Daro_0425	Chaperonin Cpn10 {UniProtKB/TrEMBL:Q47IZ9}	Daro_0503	Daro_0503	Hypothetical protein precursor	[TP1013-TP0913 (0.7815084)]
COG1512	COG1987	Daro_1189	Daro_1189	Hypothetical protein precursor	Daro_0762	Daro_0762	Flagellar biosynthesis protein FliQ	[TP0561-TP0717 (0.66457963)]
COG0457	COG1426	Daro_3727	Daro_3727	TPR repeat:Tetratricopeptide TPR_4	Daro_2986	Daro_2986	Hypothetical protein {UniProtKB/TrEMBL:Q47BR5}	[TP0268-TP0334 (0.739808)]
COG0457	COG1426	Daro_1170	Daro_1170	TPR repeat {UniProtKB/TrEMBL:Q47GV5}	Daro_2986	Daro_2986	Hypothetical protein {UniProtKB/TrEMBL:Q47BR5}	[TP0268-TP0334 (0.739808)]
COG0457	COG1426	Daro_2439	Daro_2439	TPR repeat:Tetratricopeptide	Daro_2986	Daro_2986	Hypothetical protein {UniProtKB/TrEMBL:Q47BR5}	[TP0268-TP0334 (0.739808)]
COG0457	COG1426	Daro_0354	Daro_0354	TPR repeat {UniProtKB/TrEMBL:Q47J68}	Daro_2986	Daro_2986	Hypothetical protein {UniProtKB/TrEMBL:Q47BR5}	[TP0268-TP0334 (0.739808)]
COG0457	COG1426	Daro_1943	Daro_1943	TPR repeat:Tetratricopeptide TPR_4 precursor	Daro_2986	Daro_2986	Hypothetical protein {UniProtKB/TrEMBL:Q47BR5}	[TP0268-TP0334 (0.739808)]
COG0192	COG0217	Daro_0188	metK	S-adenosylmethionine synthetase (EC 2.5.1.6) (Methionine adenosyltransferase) (AdoMet synthetase) (MAT)	Daro_4067	Daro_4067	Hypothetical protein {UniProtKB/TrEMBL:Q478D8}	[TP0794-TP0474 (0.71912634)]
COG1122	COG1432	Daro_1694	Daro_1694	Cobalt transport protein ATP-binding subunit	Daro_3189	Daro_3189	Hypothetical protein {UniProtKB/TrEMBL:Q47B62}	[TP0227-TP0894 (0.7171434)]
COG1122	COG1432	Daro_1694	Daro_1694	Cobalt transport protein ATP-binding subunit	Daro_0095	Daro_0095	Hypothetical protein {UniProtKB/TrEMBL:Q47JX7}	[TP0227-TP0894 (0.7171434)]
COG0860	COG1214	Daro_3049	Daro_3049	Cell wall hydrolase/autolysin precursor	Daro_1981	Daro_1981	Peptidase M22, glycoprotease	[TP0247-TP0876 (0.6334264)]
COG0544	COG1418	Daro_1719	Daro_1719	Trigger factor {UniProtKB/TrEMBL:Q47FB5}	Daro_1094	Daro_1094	Metal-dependent phosphohydrolase, HD subdomain	[TP0506-TP1018 (0.7668753)]
COG0544	COG1418	Daro_1719	Daro_1719	Trigger factor {UniProtKB/TrEMBL:Q47FB5}	Daro_1102	Daro_1102	Metal-dependent phosphohydrolase, HD subdomain	[TP0506-TP1018 (0.7668753)]
COG0477	COG0845	Daro_1677	Daro_1677	Hypothetical protein {UniProtKB/TrEMBL:Q47FF7}	Daro_3344	Daro_3344	Secretion protein HlyD precursor	[TP0840-TP0965 (0.8653204)]
COG0477	COG0845	Daro_0049	Daro_0049	Drug resistance transporter Bcr/CflA subfamily	Daro_2253	Daro_2253	Secretion protein HlyD precursor	[TP0840-TP0965 (0.8653204)]
COG0477	COG0845	Daro_0405	Daro_0405	Phospholipid/glycerol acyltransferase:Major	Daro_3201	Daro_3201	Type I secretion membrane fusion protein, HlyD	[TP0840-TP0965 (0.8653204)]
COG0477	COG0845	Daro_2119	Daro_2119	General substrate transporter:Major facilitator	Daro_2479	Daro_2479	Secretion protein HlyD precursor	[TP0840-TP0965 (0.8653204)]
COG0477	COG0845	Daro_2818	Daro_2818	Hypothetical protein {UniProtKB/TrEMBL:Q47C83}	Daro_3461	Daro_3461	Secretion protein HlyD {UniProtKB/TrEMBL:Q47AE1}	[TP0840-TP0965 (0.8653204)]
COG0477	COG0845	Daro_1677	Daro_1677	Hypothetical protein {UniProtKB/TrEMBL:Q47FF7}	Daro_2957	Daro_2957	Secretion protein HlyD {UniProtKB/TrEMBL:Q47BU4}	[TP0840-TP0965 (0.8653204)]
COG0477	COG0845	Daro_0860	Daro_0860	Nucleoside:H+ symporter:Major facilitator	Daro_2479	Daro_2479	Secretion protein HlyD precursor	[TP0840-TP0965 (0.8653204)]
COG0477	COG0845	Daro_1015	Daro_1015	Major facilitator superfamily MFS_1	Daro_3201	Daro_3201	Type I secretion membrane fusion protein, HlyD	[TP0840-TP0965 (0.8653204)]
COG0477	COG0845	Daro_2119	Daro_2119	General substrate transporter:Major facilitator	Daro_1177	Daro_1177	Secretion protein HlyD {UniProtKB/TrEMBL:Q47GU8}	[TP0840-TP0965 (0.8653204)]
COG0477	COG0845	Daro_0049	Daro_0049	Drug resistance transporter Bcr/CflA subfamily	Daro_0295	Daro_0295	Secretion protein HlyD precursor	[TP0840-TP0965 (0.8653204)]
COG0477	COG0845	Daro_3581	Daro_3581	Major facilitator superfamily MFS_1	Daro_2957	Daro_2957	Secretion protein HlyD {UniProtKB/TrEMBL:Q47BU4}	[TP0840-TP0965 (0.8653204)]
COG0477	COG0845	Daro_0358	Daro_0358	Hypothetical protein precursor	Daro_1166	Daro_1166	Secretion protein HlyD precursor	[TP0840-TP0965 (0.8653204)]
COG0477	COG0845	Daro_2119	Daro_2119	General substrate transporter:Major facilitator	Daro_3760	Daro_3760	Secretion protein HlyD precursor	[TP0840-TP0965 (0.8653204)]
COG0477	COG0845	Daro_0860	Daro_0860	Nucleoside:H+ symporter:Major facilitator	Daro_3760	Daro_3760	Secretion protein HlyD precursor	[TP0840-TP0965 (0.8653204)]
COG0477	COG0845	Daro_0827	Daro_0827	General substrate transporter:Major facilitator	Daro_0458	Daro_0458	Secretion protein HlyD precursor	[TP0840-TP0965 (0.8653204)]
COG0477	COG0845	Daro_0860	Daro_0860	Nucleoside:H+ symporter:Major facilitator	Daro_0986	Daro_0986	Secretion protein HlyD precursor	[TP0840-TP0965 (0.8653204)]
COG0477	COG0845	Daro_2119	Daro_2119	General substrate transporter:Major facilitator	Daro_2800	Daro_2800	Secretion protein HlyD precursor	[TP0840-TP0965 (0.8653204)]
COG0477	COG0845	Daro_1015	Daro_1015	Major facilitator superfamily MFS_1	Daro_2957	Daro_2957	Secretion protein HlyD {UniProtKB/TrEMBL:Q47BU4}	[TP0840-TP0965 (0.8653204)]
COG0477	COG0845	Daro_0358	Daro_0358	Hypothetical protein precursor	Daro_0986	Daro_0986	Secretion protein HlyD precursor	[TP0840-TP0965 (0.8653204)]
COG0477	COG0845	Daro_0860	Daro_0860	Nucleoside:H+ symporter:Major facilitator	Daro_3344	Daro_3344	Secretion protein HlyD precursor	[TP0840-TP0965 (0.8653204)]
COG0477	COG0845	Daro_0049	Daro_0049	Drug resistance transporter Bcr/CflA subfamily	Daro_2627	Daro_2627	Secretion protein HlyD precursor	[TP0840-TP0965 (0.8653204)]
COG0477	COG0845	Daro_0827	Daro_0827	General substrate transporter:Major facilitator	Daro_3344	Daro_3344	Secretion protein HlyD precursor	[TP0840-TP0965 (0.8653204)]
COG0477	COG0845	Daro_2119	Daro_2119	General substrate transporter:Major facilitator	Daro_2264	Daro_2264	Secretion protein HlyD precursor	[TP0840-TP0965 (0.8653204)]
COG0477	COG0845	Daro_0358	Daro_0358	Hypothetical protein precursor	Daro_3201	Daro_3201	Type I secretion membrane fusion protein, HlyD	[TP0840-TP0965 (0.8653204)]
COG0477	COG0845	Daro_0860	Daro_0860	Nucleoside:H+ symporter:Major facilitator	Daro_1673	Daro_1673	Secretion protein HlyD precursor	[TP0840-TP0965 (0.8653204)]
COG0477	COG0845	Daro_0035	Daro_0035	Major facilitator superfamily MFS_1	Daro_2627	Daro_2627	Secretion protein HlyD precursor	[TP0840-TP0965 (0.8653204)]
COG0477	COG0845	Daro_1984	Daro_1984	Major facilitator superfamily MFS_1	Daro_3760	Daro_3760	Secretion protein HlyD precursor	[TP0840-TP0965 (0.8653204)]
COG0477	COG0845	Daro_0128	Daro_0128	Major facilitator superfamily MFS_1	Daro_3344	Daro_3344	Secretion protein HlyD precursor	[TP0840-TP0965 (0.8653204)]
COG0477	COG0845	Daro_3581	Daro_3581	Major facilitator superfamily MFS_1	Daro_3760	Daro_3760	Secretion protein HlyD precursor	[TP0840-TP0965 (0.8653204)]
COG0477	COG0845	Daro_0035	Daro_0035	Major facilitator superfamily MFS_1	Daro_3829	Daro_3829	Secretion protein HlyD precursor	[TP0840-TP0965 (0.8653204)]
COG0477	COG0845	Daro_0049	Daro_0049	Drug resistance transporter Bcr/CflA subfamily	Daro_0458	Daro_0458	Secretion protein HlyD precursor	[TP0840-TP0965 (0.8653204)]
COG0477	COG0845	Daro_0827	Daro_0827	General substrate transporter:Major facilitator	Daro_3201	Daro_3201	Type I secretion membrane fusion protein, HlyD	[TP0840-TP0965 (0.8653204)]
COG0477	COG0845	Daro_0049	Daro_0049	Drug resistance transporter Bcr/CflA subfamily	Daro_3344	Daro_3344	Secretion protein HlyD precursor	[TP0840-TP0965 (0.8653204)]
COG0477	COG0845	Daro_0827	Daro_0827	General substrate transporter:Major facilitator	Daro_2264	Daro_2264	Secretion protein HlyD precursor	[TP0840-TP0965 (0.8653204)]
COG0477	COG0845	Daro_0049	Daro_0049	Drug resistance transporter Bcr/CflA subfamily	Daro_2800	Daro_2800	Secretion protein HlyD precursor	[TP0840-TP0965 (0.8653204)]
COG0477	COG0845	Daro_1984	Daro_1984	Major facilitator superfamily MFS_1	Daro_0295	Daro_0295	Secretion protein HlyD precursor	[TP0840-TP0965 (0.8653204)]
COG0477	COG0845	Daro_3345	Daro_3345	Major facilitator superfamily MFS_1 precursor	Daro_2627	Daro_2627	Secretion protein HlyD precursor	[TP0840-TP0965 (0.8653204)]
COG0477	COG0845	Daro_0035	Daro_0035	Major facilitator superfamily MFS_1	Daro_2253	Daro_2253	Secretion protein HlyD precursor	[TP0840-TP0965 (0.8653204)]
COG0477	COG0845	Daro_3581	Daro_3581	Major facilitator superfamily MFS_1	Daro_0986	Daro_0986	Secretion protein HlyD precursor	[TP0840-TP0965 (0.8653204)]
COG0477	COG0845	Daro_0035	Daro_0035	Major facilitator superfamily MFS_1	Daro_0986	Daro_0986	Secretion protein HlyD precursor	[TP0840-TP0965 (0.8653204)]
COG0477	COG0845	Daro_0482	Daro_0482	Major facilitator superfamily MFS_1	Daro_0986	Daro_0986	Secretion protein HlyD precursor	[TP0840-TP0965 (0.8653204)]
COG0477	COG0845	Daro_3581	Daro_3581	Major facilitator superfamily MFS_1	Daro_3201	Daro_3201	Type I secretion membrane fusion protein, HlyD	[TP0840-TP0965 (0.8653204)]
COG0477	COG0845	Daro_0839	Daro_0839	Major facilitator superfamily MFS_1 precursor	Daro_2253	Daro_2253	Secretion protein HlyD precursor	[TP0840-TP0965 (0.8653204)]
COG0477	COG0845	Daro_0405	Daro_0405	Phospholipid/glycerol acyltransferase:Major	Daro_1673	Daro_1673	Secretion protein HlyD precursor	[TP0840-TP0965 (0.8653204)]
COG0477	COG0845	Daro_0860	Daro_0860	Nucleoside:H+ symporter:Major facilitator	Daro_3829	Daro_3829	Secretion protein HlyD precursor	[TP0840-TP0965 (0.8653204)]
COG0477	COG0845	Daro_0839	Daro_0839	Major facilitator superfamily MFS_1 precursor	Daro_2479	Daro_2479	Secretion protein HlyD precursor	[TP0840-TP0965 (0.8653204)]
COG0477	COG0845	Daro_0839	Daro_0839	Major facilitator superfamily MFS_1 precursor	Daro_2160	Daro_2160	Secretion protein HlyD precursor	[TP0840-TP0965 (0.8653204)]
COG0477	COG0845	Daro_0049	Daro_0049	Drug resistance transporter Bcr/CflA subfamily	Daro_2957	Daro_2957	Secretion protein HlyD {UniProtKB/TrEMBL:Q47BU4}	[TP0840-TP0965 (0.8653204)]
COG0477	COG0845	Daro_0839	Daro_0839	Major facilitator superfamily MFS_1 precursor	Daro_3461	Daro_3461	Secretion protein HlyD {UniProtKB/TrEMBL:Q47AE1}	[TP0840-TP0965 (0.8653204)]
COG0477	COG0845	Daro_0405	Daro_0405	Phospholipid/glycerol acyltransferase:Major	Daro_3461	Daro_3461	Secretion protein HlyD {UniProtKB/TrEMBL:Q47AE1}	[TP0840-TP0965 (0.8653204)]
COG0477	COG0845	Daro_1677	Daro_1677	Hypothetical protein {UniProtKB/TrEMBL:Q47FF7}	Daro_1876	Daro_1876	Secretion protein HlyD precursor	[TP0840-TP0965 (0.8653204)]
COG0477	COG0845	Daro_1677	Daro_1677	Hypothetical protein {UniProtKB/TrEMBL:Q47FF7}	Daro_2800	Daro_2800	Secretion protein HlyD precursor	[TP0840-TP0965 (0.8653204)]
COG0477	COG0845	Daro_1015	Daro_1015	Major facilitator superfamily MFS_1	Daro_1177	Daro_1177	Secretion protein HlyD {UniProtKB/TrEMBL:Q47GU8}	[TP0840-TP0965 (0.8653204)]
COG0477	COG0845	Daro_0405	Daro_0405	Phospholipid/glycerol acyltransferase:Major	Daro_2160	Daro_2160	Secretion protein HlyD precursor	[TP0840-TP0965 (0.8653204)]
COG0477	COG0845	Daro_0358	Daro_0358	Hypothetical protein precursor	Daro_1177	Daro_1177	Secretion protein HlyD {UniProtKB/TrEMBL:Q47GU8}	[TP0840-TP0965 (0.8653204)]
COG0477	COG0845	Daro_0839	Daro_0839	Major facilitator superfamily MFS_1 precursor	Daro_2800	Daro_2800	Secretion protein HlyD precursor	[TP0840-TP0965 (0.8653204)]
COG0477	COG0845	Daro_1984	Daro_1984	Major facilitator superfamily MFS_1	Daro_2627	Daro_2627	Secretion protein HlyD precursor	[TP0840-TP0965 (0.8653204)]
COG0477	COG0845	Daro_1529	Daro_1529	General substrate transporter:Major facilitator	Daro_1876	Daro_1876	Secretion protein HlyD precursor	[TP0840-TP0965 (0.8653204)]
COG0477	COG0845	Daro_0049	Daro_0049	Drug resistance transporter Bcr/CflA subfamily	Daro_1166	Daro_1166	Secretion protein HlyD precursor	[TP0840-TP0965 (0.8653204)]
COG0477	COG0845	Daro_0405	Daro_0405	Phospholipid/glycerol acyltransferase:Major	Daro_1166	Daro_1166	Secretion protein HlyD precursor	[TP0840-TP0965 (0.8653204)]
COG0477	COG0845	Daro_0128	Daro_0128	Major facilitator superfamily MFS_1	Daro_0295	Daro_0295	Secretion protein HlyD precursor	[TP0840-TP0965 (0.8653204)]
COG0477	COG0845	Daro_2818	Daro_2818	Hypothetical protein {UniProtKB/TrEMBL:Q47C83}	Daro_1876	Daro_1876	Secretion protein HlyD precursor	[TP0840-TP0965 (0.8653204)]
COG0477	COG0845	Daro_2818	Daro_2818	Hypothetical protein {UniProtKB/TrEMBL:Q47C83}	Daro_2957	Daro_2957	Secretion protein HlyD {UniProtKB/TrEMBL:Q47BU4}	[TP0840-TP0965 (0.8653204)]
COG0477	COG0845	Daro_1984	Daro_1984	Major facilitator superfamily MFS_1	Daro_2160	Daro_2160	Secretion protein HlyD precursor	[TP0840-TP0965 (0.8653204)]
COG0477	COG0845	Daro_2119	Daro_2119	General substrate transporter:Major facilitator	Daro_3918	Daro_3918	Secretion protein HlyD {UniProtKB/TrEMBL:Q478T5}	[TP0840-TP0965 (0.8653204)]
COG0477	COG0845	Daro_1677	Daro_1677	Hypothetical protein {UniProtKB/TrEMBL:Q47FF7}	Daro_1166	Daro_1166	Secretion protein HlyD precursor	[TP0840-TP0965 (0.8653204)]
COG0477	COG0845	Daro_1984	Daro_1984	Major facilitator superfamily MFS_1	Daro_1177	Daro_1177	Secretion protein HlyD {UniProtKB/TrEMBL:Q47GU8}	[TP0840-TP0965 (0.8653204)]
COG0477	COG0845	Daro_1529	Daro_1529	General substrate transporter:Major facilitator	Daro_1673	Daro_1673	Secretion protein HlyD precursor	[TP0840-TP0965 (0.8653204)]
COG0477	COG0845	Daro_1015	Daro_1015	Major facilitator superfamily MFS_1	Daro_2264	Daro_2264	Secretion protein HlyD precursor	[TP0840-TP0965 (0.8653204)]
COG0477	COG0845	Daro_0827	Daro_0827	General substrate transporter:Major facilitator	Daro_0986	Daro_0986	Secretion protein HlyD precursor	[TP0840-TP0965 (0.8653204)]
COG0477	COG0845	Daro_0358	Daro_0358	Hypothetical protein precursor	Daro_3829	Daro_3829	Secretion protein HlyD precursor	[TP0840-TP0965 (0.8653204)]
COG0477	COG0845	Daro_0358	Daro_0358	Hypothetical protein precursor	Daro_3760	Daro_3760	Secretion protein HlyD precursor	[TP0840-TP0965 (0.8653204)]
COG0477	COG0845	Daro_0128	Daro_0128	Major facilitator superfamily MFS_1	Daro_0458	Daro_0458	Secretion protein HlyD precursor	[TP0840-TP0965 (0.8653204)]
COG0477	COG0845	Daro_0128	Daro_0128	Major facilitator superfamily MFS_1	Daro_2627	Daro_2627	Secretion protein HlyD precursor	[TP0840-TP0965 (0.8653204)]
COG0477	COG0845	Daro_0860	Daro_0860	Nucleoside:H+ symporter:Major facilitator	Daro_2264	Daro_2264	Secretion protein HlyD precursor	[TP0840-TP0965 (0.8653204)]
COG0477	COG0845	Daro_1015	Daro_1015	Major facilitator superfamily MFS_1	Daro_3461	Daro_3461	Secretion protein HlyD {UniProtKB/TrEMBL:Q47AE1}	[TP0840-TP0965 (0.8653204)]
COG0477	COG0845	Daro_3345	Daro_3345	Major facilitator superfamily MFS_1 precursor	Daro_3344	Daro_3344	Secretion protein HlyD precursor	[TP0840-TP0965 (0.8653204)]
COG0477	COG0845	Daro_3345	Daro_3345	Major facilitator superfamily MFS_1 precursor	Daro_1177	Daro_1177	Secretion protein HlyD {UniProtKB/TrEMBL:Q47GU8}	[TP0840-TP0965 (0.8653204)]
COG0477	COG0845	Daro_1984	Daro_1984	Major facilitator superfamily MFS_1	Daro_2253	Daro_2253	Secretion protein HlyD precursor	[TP0840-TP0965 (0.8653204)]
COG0477	COG0845	Daro_0827	Daro_0827	General substrate transporter:Major facilitator	Daro_3918	Daro_3918	Secretion protein HlyD {UniProtKB/TrEMBL:Q478T5}	[TP0840-TP0965 (0.8653204)]
COG0477	COG0845	Daro_0128	Daro_0128	Major facilitator superfamily MFS_1	Daro_2479	Daro_2479	Secretion protein HlyD precursor	[TP0840-TP0965 (0.8653204)]
COG0477	COG0845	Daro_0839	Daro_0839	Major facilitator superfamily MFS_1 precursor	Daro_0295	Daro_0295	Secretion protein HlyD precursor	[TP0840-TP0965 (0.8653204)]
COG0477	COG0845	Daro_0049	Daro_0049	Drug resistance transporter Bcr/CflA subfamily	Daro_2479	Daro_2479	Secretion protein HlyD precursor	[TP0840-TP0965 (0.8653204)]
COG0477	COG0845	Daro_2119	Daro_2119	General substrate transporter:Major facilitator	Daro_3829	Daro_3829	Secretion protein HlyD precursor	[TP0840-TP0965 (0.8653204)]
COG0477	COG0845	Daro_2818	Daro_2818	Hypothetical protein {UniProtKB/TrEMBL:Q47C83}	Daro_0986	Daro_0986	Secretion protein HlyD precursor	[TP0840-TP0965 (0.8653204)]
COG0477	COG0845	Daro_0827	Daro_0827	General substrate transporter:Major facilitator	Daro_1876	Daro_1876	Secretion protein HlyD precursor	[TP0840-TP0965 (0.8653204)]
COG0477	COG0845	Daro_1677	Daro_1677	Hypothetical protein {UniProtKB/TrEMBL:Q47FF7}	Daro_2253	Daro_2253	Secretion protein HlyD precursor	[TP0840-TP0965 (0.8653204)]
COG0477	COG0845	Daro_2818	Daro_2818	Hypothetical protein {UniProtKB/TrEMBL:Q47C83}	Daro_2479	Daro_2479	Secretion protein HlyD precursor	[TP0840-TP0965 (0.8653204)]
COG0477	COG0845	Daro_0049	Daro_0049	Drug resistance transporter Bcr/CflA subfamily	Daro_3201	Daro_3201	Type I secretion membrane fusion protein, HlyD	[TP0840-TP0965 (0.8653204)]
COG0477	COG0845	Daro_0860	Daro_0860	Nucleoside:H+ symporter:Major facilitator	Daro_2253	Daro_2253	Secretion protein HlyD precursor	[TP0840-TP0965 (0.8653204)]
COG0477	COG0845	Daro_0128	Daro_0128	Major facilitator superfamily MFS_1	Daro_2253	Daro_2253	Secretion protein HlyD precursor	[TP0840-TP0965 (0.8653204)]
COG0477	COG0845	Daro_3581	Daro_3581	Major facilitator superfamily MFS_1	Daro_3344	Daro_3344	Secretion protein HlyD precursor	[TP0840-TP0965 (0.8653204)]
COG0477	COG0845	Daro_3345	Daro_3345	Major facilitator superfamily MFS_1 precursor	Daro_2479	Daro_2479	Secretion protein HlyD precursor	[TP0840-TP0965 (0.8653204)]
COG0477	COG0845	Daro_0839	Daro_0839	Major facilitator superfamily MFS_1 precursor	Daro_0986	Daro_0986	Secretion protein HlyD precursor	[TP0840-TP0965 (0.8653204)]
COG0477	COG0845	Daro_1529	Daro_1529	General substrate transporter:Major facilitator	Daro_3760	Daro_3760	Secretion protein HlyD precursor	[TP0840-TP0965 (0.8653204)]
COG0477	COG0845	Daro_1529	Daro_1529	General substrate transporter:Major facilitator	Daro_3201	Daro_3201	Type I secretion membrane fusion protein, HlyD	[TP0840-TP0965 (0.8653204)]
COG0477	COG0845	Daro_3345	Daro_3345	Major facilitator superfamily MFS_1 precursor	Daro_2264	Daro_2264	Secretion protein HlyD precursor	[TP0840-TP0965 (0.8653204)]
COG0477	COG0845	Daro_0405	Daro_0405	Phospholipid/glycerol acyltransferase:Major	Daro_3829	Daro_3829	Secretion protein HlyD precursor	[TP0840-TP0965 (0.8653204)]
COG0477	COG0845	Daro_0128	Daro_0128	Major facilitator superfamily MFS_1	Daro_1177	Daro_1177	Secretion protein HlyD {UniProtKB/TrEMBL:Q47GU8}	[TP0840-TP0965 (0.8653204)]
COG0477	COG0845	Daro_0358	Daro_0358	Hypothetical protein precursor	Daro_0295	Daro_0295	Secretion protein HlyD precursor	[TP0840-TP0965 (0.8653204)]
COG0477	COG0845	Daro_1015	Daro_1015	Major facilitator superfamily MFS_1	Daro_2160	Daro_2160	Secretion protein HlyD precursor	[TP0840-TP0965 (0.8653204)]
COG0477	COG0845	Daro_3581	Daro_3581	Major facilitator superfamily MFS_1	Daro_1166	Daro_1166	Secretion protein HlyD precursor	[TP0840-TP0965 (0.8653204)]
COG0477	COG0845	Daro_0128	Daro_0128	Major facilitator superfamily MFS_1	Daro_3760	Daro_3760	Secretion protein HlyD precursor	[TP0840-TP0965 (0.8653204)]
COG0477	COG0845	Daro_0128	Daro_0128	Major facilitator superfamily MFS_1	Daro_1876	Daro_1876	Secretion protein HlyD precursor	[TP0840-TP0965 (0.8653204)]
COG0477	COG0845	Daro_1677	Daro_1677	Hypothetical protein {UniProtKB/TrEMBL:Q47FF7}	Daro_2264	Daro_2264	Secretion protein HlyD precursor	[TP0840-TP0965 (0.8653204)]
COG0477	COG0845	Daro_2818	Daro_2818	Hypothetical protein {UniProtKB/TrEMBL:Q47C83}	Daro_0458	Daro_0458	Secretion protein HlyD precursor	[TP0840-TP0965 (0.8653204)]
COG0477	COG0845	Daro_0049	Daro_0049	Drug resistance transporter Bcr/CflA subfamily	Daro_1177	Daro_1177	Secretion protein HlyD {UniProtKB/TrEMBL:Q47GU8}	[TP0840-TP0965 (0.8653204)]
COG0477	COG0845	Daro_0827	Daro_0827	General substrate transporter:Major facilitator	Daro_0295	Daro_0295	Secretion protein HlyD precursor	[TP0840-TP0965 (0.8653204)]
COG0477	COG0845	Daro_2818	Daro_2818	Hypothetical protein {UniProtKB/TrEMBL:Q47C83}	Daro_3201	Daro_3201	Type I secretion membrane fusion protein, HlyD	[TP0840-TP0965 (0.8653204)]
COG0477	COG0845	Daro_0035	Daro_0035	Major facilitator superfamily MFS_1	Daro_3201	Daro_3201	Type I secretion membrane fusion protein, HlyD	[TP0840-TP0965 (0.8653204)]
COG0477	COG0845	Daro_2818	Daro_2818	Hypothetical protein {UniProtKB/TrEMBL:Q47C83}	Daro_0295	Daro_0295	Secretion protein HlyD precursor	[TP0840-TP0965 (0.8653204)]
COG0477	COG0845	Daro_1677	Daro_1677	Hypothetical protein {UniProtKB/TrEMBL:Q47FF7}	Daro_2627	Daro_2627	Secretion protein HlyD precursor	[TP0840-TP0965 (0.8653204)]
COG0477	COG0845	Daro_0839	Daro_0839	Major facilitator superfamily MFS_1 precursor	Daro_1876	Daro_1876	Secretion protein HlyD precursor	[TP0840-TP0965 (0.8653204)]
COG0477	COG0845	Daro_0358	Daro_0358	Hypothetical protein precursor	Daro_0458	Daro_0458	Secretion protein HlyD precursor	[TP0840-TP0965 (0.8653204)]
COG0477	COG0845	Daro_0839	Daro_0839	Major facilitator superfamily MFS_1 precursor	Daro_1673	Daro_1673	Secretion protein HlyD precursor	[TP0840-TP0965 (0.8653204)]
COG0477	COG0845	Daro_0827	Daro_0827	General substrate transporter:Major facilitator	Daro_3829	Daro_3829	Secretion protein HlyD precursor	[TP0840-TP0965 (0.8653204)]
COG0477	COG0845	Daro_0128	Daro_0128	Major facilitator superfamily MFS_1	Daro_1673	Daro_1673	Secretion protein HlyD precursor	[TP0840-TP0965 (0.8653204)]
COG0477	COG0845	Daro_1529	Daro_1529	General substrate transporter:Major facilitator	Daro_3918	Daro_3918	Secretion protein HlyD {UniProtKB/TrEMBL:Q478T5}	[TP0840-TP0965 (0.8653204)]
COG0477	COG0845	Daro_0358	Daro_0358	Hypothetical protein precursor	Daro_2479	Daro_2479	Secretion protein HlyD precursor	[TP0840-TP0965 (0.8653204)]
COG0477	COG0845	Daro_0827	Daro_0827	General substrate transporter:Major facilitator	Daro_3760	Daro_3760	Secretion protein HlyD precursor	[TP0840-TP0965 (0.8653204)]
COG0477	COG0845	Daro_0049	Daro_0049	Drug resistance transporter Bcr/CflA subfamily	Daro_1876	Daro_1876	Secretion protein HlyD precursor	[TP0840-TP0965 (0.8653204)]
COG0477	COG0845	Daro_0358	Daro_0358	Hypothetical protein precursor	Daro_2253	Daro_2253	Secretion protein HlyD precursor	[TP0840-TP0965 (0.8653204)]
COG0477	COG0845	Daro_0358	Daro_0358	Hypothetical protein precursor	Daro_2160	Daro_2160	Secretion protein HlyD precursor	[TP0840-TP0965 (0.8653204)]
COG0477	COG0845	Daro_1529	Daro_1529	General substrate transporter:Major facilitator	Daro_2264	Daro_2264	Secretion protein HlyD precursor	[TP0840-TP0965 (0.8653204)]
COG0477	COG0845	Daro_2119	Daro_2119	General substrate transporter:Major facilitator	Daro_2627	Daro_2627	Secretion protein HlyD precursor	[TP0840-TP0965 (0.8653204)]
COG0477	COG0845	Daro_0358	Daro_0358	Hypothetical protein precursor	Daro_2264	Daro_2264	Secretion protein HlyD precursor	[TP0840-TP0965 (0.8653204)]
COG0477	COG0845	Daro_0035	Daro_0035	Major facilitator superfamily MFS_1	Daro_1166	Daro_1166	Secretion protein HlyD precursor	[TP0840-TP0965 (0.8653204)]
COG0477	COG0845	Daro_1677	Daro_1677	Hypothetical protein {UniProtKB/TrEMBL:Q47FF7}	Daro_1673	Daro_1673	Secretion protein HlyD precursor	[TP0840-TP0965 (0.8653204)]
COG0477	COG0845	Daro_1677	Daro_1677	Hypothetical protein {UniProtKB/TrEMBL:Q47FF7}	Daro_3918	Daro_3918	Secretion protein HlyD {UniProtKB/TrEMBL:Q478T5}	[TP0840-TP0965 (0.8653204)]
COG0477	COG0845	Daro_0839	Daro_0839	Major facilitator superfamily MFS_1 precursor	Daro_2957	Daro_2957	Secretion protein HlyD {UniProtKB/TrEMBL:Q47BU4}	[TP0840-TP0965 (0.8653204)]
COG0477	COG0845	Daro_2119	Daro_2119	General substrate transporter:Major facilitator	Daro_1876	Daro_1876	Secretion protein HlyD precursor	[TP0840-TP0965 (0.8653204)]
COG0477	COG0845	Daro_0128	Daro_0128	Major facilitator superfamily MFS_1	Daro_2160	Daro_2160	Secretion protein HlyD precursor	[TP0840-TP0965 (0.8653204)]
COG0477	COG0845	Daro_0128	Daro_0128	Major facilitator superfamily MFS_1	Daro_2800	Daro_2800	Secretion protein HlyD precursor	[TP0840-TP0965 (0.8653204)]
COG0477	COG0845	Daro_2119	Daro_2119	General substrate transporter:Major facilitator	Daro_0295	Daro_0295	Secretion protein HlyD precursor	[TP0840-TP0965 (0.8653204)]
COG0477	COG0845	Daro_1015	Daro_1015	Major facilitator superfamily MFS_1	Daro_2253	Daro_2253	Secretion protein HlyD precursor	[TP0840-TP0965 (0.8653204)]
COG0477	COG0845	Daro_1677	Daro_1677	Hypothetical protein {UniProtKB/TrEMBL:Q47FF7}	Daro_3829	Daro_3829	Secretion protein HlyD precursor	[TP0840-TP0965 (0.8653204)]
COG0477	COG0845	Daro_3345	Daro_3345	Major facilitator superfamily MFS_1 precursor	Daro_2253	Daro_2253	Secretion protein HlyD precursor	[TP0840-TP0965 (0.8653204)]
COG0477	COG0845	Daro_0405	Daro_0405	Phospholipid/glycerol acyltransferase:Major	Daro_0458	Daro_0458	Secretion protein HlyD precursor	[TP0840-TP0965 (0.8653204)]
COG0477	COG0845	Daro_2119	Daro_2119	General substrate transporter:Major facilitator	Daro_3461	Daro_3461	Secretion protein HlyD {UniProtKB/TrEMBL:Q47AE1}	[TP0840-TP0965 (0.8653204)]
COG0477	COG0845	Daro_3581	Daro_3581	Major facilitator superfamily MFS_1	Daro_3918	Daro_3918	Secretion protein HlyD {UniProtKB/TrEMBL:Q478T5}	[TP0840-TP0965 (0.8653204)]
COG0477	COG0845	Daro_0827	Daro_0827	General substrate transporter:Major facilitator	Daro_3461	Daro_3461	Secretion protein HlyD {UniProtKB/TrEMBL:Q47AE1}	[TP0840-TP0965 (0.8653204)]
COG0477	COG0845	Daro_0482	Daro_0482	Major facilitator superfamily MFS_1	Daro_1166	Daro_1166	Secretion protein HlyD precursor	[TP0840-TP0965 (0.8653204)]
COG0477	COG0845	Daro_0482	Daro_0482	Major facilitator superfamily MFS_1	Daro_0458	Daro_0458	Secretion protein HlyD precursor	[TP0840-TP0965 (0.8653204)]
COG0477	COG0845	Daro_3345	Daro_3345	Major facilitator superfamily MFS_1 precursor	Daro_2800	Daro_2800	Secretion protein HlyD precursor	[TP0840-TP0965 (0.8653204)]
COG0477	COG0845	Daro_0482	Daro_0482	Major facilitator superfamily MFS_1	Daro_3201	Daro_3201	Type I secretion membrane fusion protein, HlyD	[TP0840-TP0965 (0.8653204)]
COG0477	COG0845	Daro_0860	Daro_0860	Nucleoside:H+ symporter:Major facilitator	Daro_2627	Daro_2627	Secretion protein HlyD precursor	[TP0840-TP0965 (0.8653204)]
COG0477	COG0845	Daro_0035	Daro_0035	Major facilitator superfamily MFS_1	Daro_2957	Daro_2957	Secretion protein HlyD {UniProtKB/TrEMBL:Q47BU4}	[TP0840-TP0965 (0.8653204)]
COG0477	COG0845	Daro_1984	Daro_1984	Major facilitator superfamily MFS_1	Daro_2957	Daro_2957	Secretion protein HlyD {UniProtKB/TrEMBL:Q47BU4}	[TP0840-TP0965 (0.8653204)]
COG0477	COG0845	Daro_0035	Daro_0035	Major facilitator superfamily MFS_1	Daro_2479	Daro_2479	Secretion protein HlyD precursor	[TP0840-TP0965 (0.8653204)]
COG0477	COG0845	Daro_1015	Daro_1015	Major facilitator superfamily MFS_1	Daro_3918	Daro_3918	Secretion protein HlyD {UniProtKB/TrEMBL:Q478T5}	[TP0840-TP0965 (0.8653204)]
COG0477	COG0845	Daro_3345	Daro_3345	Major facilitator superfamily MFS_1 precursor	Daro_1166	Daro_1166	Secretion protein HlyD precursor	[TP0840-TP0965 (0.8653204)]
COG0477	COG0845	Daro_0482	Daro_0482	Major facilitator superfamily MFS_1	Daro_3829	Daro_3829	Secretion protein HlyD precursor	[TP0840-TP0965 (0.8653204)]
COG0477	COG0845	Daro_0035	Daro_0035	Major facilitator superfamily MFS_1	Daro_1177	Daro_1177	Secretion protein HlyD {UniProtKB/TrEMBL:Q47GU8}	[TP0840-TP0965 (0.8653204)]
COG0477	COG0845	Daro_1015	Daro_1015	Major facilitator superfamily MFS_1	Daro_2479	Daro_2479	Secretion protein HlyD precursor	[TP0840-TP0965 (0.8653204)]
COG0477	COG0845	Daro_0827	Daro_0827	General substrate transporter:Major facilitator	Daro_2253	Daro_2253	Secretion protein HlyD precursor	[TP0840-TP0965 (0.8653204)]
COG0477	COG0845	Daro_2119	Daro_2119	General substrate transporter:Major facilitator	Daro_2957	Daro_2957	Secretion protein HlyD {UniProtKB/TrEMBL:Q47BU4}	[TP0840-TP0965 (0.8653204)]
COG0477	COG0845	Daro_1015	Daro_1015	Major facilitator superfamily MFS_1	Daro_0458	Daro_0458	Secretion protein HlyD precursor	[TP0840-TP0965 (0.8653204)]
COG0477	COG0845	Daro_0482	Daro_0482	Major facilitator superfamily MFS_1	Daro_0295	Daro_0295	Secretion protein HlyD precursor	[TP0840-TP0965 (0.8653204)]
COG0477	COG0845	Daro_3345	Daro_3345	Major facilitator superfamily MFS_1 precursor	Daro_3918	Daro_3918	Secretion protein HlyD {UniProtKB/TrEMBL:Q478T5}	[TP0840-TP0965 (0.8653204)]
COG0477	COG0845	Daro_1677	Daro_1677	Hypothetical protein {UniProtKB/TrEMBL:Q47FF7}	Daro_0986	Daro_0986	Secretion protein HlyD precursor	[TP0840-TP0965 (0.8653204)]
COG0477	COG0845	Daro_3581	Daro_3581	Major facilitator superfamily MFS_1	Daro_2253	Daro_2253	Secretion protein HlyD precursor	[TP0840-TP0965 (0.8653204)]
COG0477	COG0845	Daro_0128	Daro_0128	Major facilitator superfamily MFS_1	Daro_3461	Daro_3461	Secretion protein HlyD {UniProtKB/TrEMBL:Q47AE1}	[TP0840-TP0965 (0.8653204)]
COG0477	COG0845	Daro_0358	Daro_0358	Hypothetical protein precursor	Daro_2800	Daro_2800	Secretion protein HlyD precursor	[TP0840-TP0965 (0.8653204)]
COG0477	COG0845	Daro_0839	Daro_0839	Major facilitator superfamily MFS_1 precursor	Daro_1177	Daro_1177	Secretion protein HlyD {UniProtKB/TrEMBL:Q47GU8}	[TP0840-TP0965 (0.8653204)]
COG0477	COG0845	Daro_1015	Daro_1015	Major facilitator superfamily MFS_1	Daro_0986	Daro_0986	Secretion protein HlyD precursor	[TP0840-TP0965 (0.8653204)]
COG0477	COG0845	Daro_1529	Daro_1529	General substrate transporter:Major facilitator	Daro_3829	Daro_3829	Secretion protein HlyD precursor	[TP0840-TP0965 (0.8653204)]
COG0477	COG0845	Daro_1984	Daro_1984	Major facilitator superfamily MFS_1	Daro_1166	Daro_1166	Secretion protein HlyD precursor	[TP0840-TP0965 (0.8653204)]
COG0477	COG0845	Daro_0035	Daro_0035	Major facilitator superfamily MFS_1	Daro_1673	Daro_1673	Secretion protein HlyD precursor	[TP0840-TP0965 (0.8653204)]
COG0477	COG0845	Daro_2818	Daro_2818	Hypothetical protein {UniProtKB/TrEMBL:Q47C83}	Daro_1166	Daro_1166	Secretion protein HlyD precursor	[TP0840-TP0965 (0.8653204)]
COG0477	COG0845	Daro_1984	Daro_1984	Major facilitator superfamily MFS_1	Daro_3829	Daro_3829	Secretion protein HlyD precursor	[TP0840-TP0965 (0.8653204)]
COG0477	COG0845	Daro_0860	Daro_0860	Nucleoside:H+ symporter:Major facilitator	Daro_0458	Daro_0458	Secretion protein HlyD precursor	[TP0840-TP0965 (0.8653204)]
COG0477	COG0845	Daro_0035	Daro_0035	Major facilitator superfamily MFS_1	Daro_3461	Daro_3461	Secretion protein HlyD {UniProtKB/TrEMBL:Q47AE1}	[TP0840-TP0965 (0.8653204)]
COG0477	COG0845	Daro_0405	Daro_0405	Phospholipid/glycerol acyltransferase:Major	Daro_0295	Daro_0295	Secretion protein HlyD precursor	[TP0840-TP0965 (0.8653204)]
COG0477	COG0845	Daro_2119	Daro_2119	General substrate transporter:Major facilitator	Daro_3201	Daro_3201	Type I secretion membrane fusion protein, HlyD	[TP0840-TP0965 (0.8653204)]
COG0477	COG0845	Daro_2119	Daro_2119	General substrate transporter:Major facilitator	Daro_1673	Daro_1673	Secretion protein HlyD precursor	[TP0840-TP0965 (0.8653204)]
COG0477	COG0845	Daro_0827	Daro_0827	General substrate transporter:Major facilitator	Daro_1673	Daro_1673	Secretion protein HlyD precursor	[TP0840-TP0965 (0.8653204)]
COG0477	COG0845	Daro_1529	Daro_1529	General substrate transporter:Major facilitator	Daro_0295	Daro_0295	Secretion protein HlyD precursor	[TP0840-TP0965 (0.8653204)]
COG0477	COG0845	Daro_2119	Daro_2119	General substrate transporter:Major facilitator	Daro_0986	Daro_0986	Secretion protein HlyD precursor	[TP0840-TP0965 (0.8653204)]
COG0477	COG0845	Daro_3345	Daro_3345	Major facilitator superfamily MFS_1 precursor	Daro_3461	Daro_3461	Secretion protein HlyD {UniProtKB/TrEMBL:Q47AE1}	[TP0840-TP0965 (0.8653204)]
COG0477	COG0845	Daro_0827	Daro_0827	General substrate transporter:Major facilitator	Daro_2160	Daro_2160	Secretion protein HlyD precursor	[TP0840-TP0965 (0.8653204)]
COG0477	COG0845	Daro_3345	Daro_3345	Major facilitator superfamily MFS_1 precursor	Daro_2160	Daro_2160	Secretion protein HlyD precursor	[TP0840-TP0965 (0.8653204)]
COG0477	COG0845	Daro_1529	Daro_1529	General substrate transporter:Major facilitator	Daro_1166	Daro_1166	Secretion protein HlyD precursor	[TP0840-TP0965 (0.8653204)]
COG0477	COG0845	Daro_1015	Daro_1015	Major facilitator superfamily MFS_1	Daro_1876	Daro_1876	Secretion protein HlyD precursor	[TP0840-TP0965 (0.8653204)]
COG0477	COG0845	Daro_2119	Daro_2119	General substrate transporter:Major facilitator	Daro_1166	Daro_1166	Secretion protein HlyD precursor	[TP0840-TP0965 (0.8653204)]
COG0477	COG0845	Daro_3345	Daro_3345	Major facilitator superfamily MFS_1 precursor	Daro_0458	Daro_0458	Secretion protein HlyD precursor	[TP0840-TP0965 (0.8653204)]
COG0477	COG0845	Daro_1015	Daro_1015	Major facilitator superfamily MFS_1	Daro_3344	Daro_3344	Secretion protein HlyD precursor	[TP0840-TP0965 (0.8653204)]
COG0477	COG0845	Daro_0482	Daro_0482	Major facilitator superfamily MFS_1	Daro_2957	Daro_2957	Secretion protein HlyD {UniProtKB/TrEMBL:Q47BU4}	[TP0840-TP0965 (0.8653204)]
COG0477	COG0845	Daro_0482	Daro_0482	Major facilitator superfamily MFS_1	Daro_2264	Daro_2264	Secretion protein HlyD precursor	[TP0840-TP0965 (0.8653204)]
COG0477	COG0845	Daro_0405	Daro_0405	Phospholipid/glycerol acyltransferase:Major	Daro_2627	Daro_2627	Secretion protein HlyD precursor	[TP0840-TP0965 (0.8653204)]
COG0477	COG0845	Daro_0358	Daro_0358	Hypothetical protein precursor	Daro_3344	Daro_3344	Secretion protein HlyD precursor	[TP0840-TP0965 (0.8653204)]
COG0477	COG0845	Daro_0049	Daro_0049	Drug resistance transporter Bcr/CflA subfamily	Daro_3461	Daro_3461	Secretion protein HlyD {UniProtKB/TrEMBL:Q47AE1}	[TP0840-TP0965 (0.8653204)]
COG0477	COG0845	Daro_2818	Daro_2818	Hypothetical protein {UniProtKB/TrEMBL:Q47C83}	Daro_3344	Daro_3344	Secretion protein HlyD precursor	[TP0840-TP0965 (0.8653204)]
COG0477	COG0845	Daro_0405	Daro_0405	Phospholipid/glycerol acyltransferase:Major	Daro_2253	Daro_2253	Secretion protein HlyD precursor	[TP0840-TP0965 (0.8653204)]
COG0477	COG0845	Daro_2818	Daro_2818	Hypothetical protein {UniProtKB/TrEMBL:Q47C83}	Daro_2160	Daro_2160	Secretion protein HlyD precursor	[TP0840-TP0965 (0.8653204)]
COG0477	COG0845	Daro_0482	Daro_0482	Major facilitator superfamily MFS_1	Daro_2160	Daro_2160	Secretion protein HlyD precursor	[TP0840-TP0965 (0.8653204)]
COG0477	COG0845	Daro_0035	Daro_0035	Major facilitator superfamily MFS_1	Daro_3344	Daro_3344	Secretion protein HlyD precursor	[TP0840-TP0965 (0.8653204)]
COG0477	COG0845	Daro_3581	Daro_3581	Major facilitator superfamily MFS_1	Daro_2800	Daro_2800	Secretion protein HlyD precursor	[TP0840-TP0965 (0.8653204)]
COG0477	COG0845	Daro_0839	Daro_0839	Major facilitator superfamily MFS_1 precursor	Daro_3918	Daro_3918	Secretion protein HlyD {UniProtKB/TrEMBL:Q478T5}	[TP0840-TP0965 (0.8653204)]
COG0477	COG0845	Daro_1529	Daro_1529	General substrate transporter:Major facilitator	Daro_3461	Daro_3461	Secretion protein HlyD {UniProtKB/TrEMBL:Q47AE1}	[TP0840-TP0965 (0.8653204)]
COG0477	COG0845	Daro_3581	Daro_3581	Major facilitator superfamily MFS_1	Daro_0458	Daro_0458	Secretion protein HlyD precursor	[TP0840-TP0965 (0.8653204)]
COG0477	COG0845	Daro_0358	Daro_0358	Hypothetical protein precursor	Daro_2957	Daro_2957	Secretion protein HlyD {UniProtKB/TrEMBL:Q47BU4}	[TP0840-TP0965 (0.8653204)]
COG0477	COG0845	Daro_0482	Daro_0482	Major facilitator superfamily MFS_1	Daro_2800	Daro_2800	Secretion protein HlyD precursor	[TP0840-TP0965 (0.8653204)]
COG0477	COG0845	Daro_3581	Daro_3581	Major facilitator superfamily MFS_1	Daro_1177	Daro_1177	Secretion protein HlyD {UniProtKB/TrEMBL:Q47GU8}	[TP0840-TP0965 (0.8653204)]
COG0477	COG0845	Daro_1984	Daro_1984	Major facilitator superfamily MFS_1	Daro_3461	Daro_3461	Secretion protein HlyD {UniProtKB/TrEMBL:Q47AE1}	[TP0840-TP0965 (0.8653204)]
COG0477	COG0845	Daro_1984	Daro_1984	Major facilitator superfamily MFS_1	Daro_3201	Daro_3201	Type I secretion membrane fusion protein, HlyD	[TP0840-TP0965 (0.8653204)]
COG0477	COG0845	Daro_3581	Daro_3581	Major facilitator superfamily MFS_1	Daro_2479	Daro_2479	Secretion protein HlyD precursor	[TP0840-TP0965 (0.8653204)]
COG0477	COG0845	Daro_2119	Daro_2119	General substrate transporter:Major facilitator	Daro_2160	Daro_2160	Secretion protein HlyD precursor	[TP0840-TP0965 (0.8653204)]
COG0477	COG0845	Daro_2119	Daro_2119	General substrate transporter:Major facilitator	Daro_2253	Daro_2253	Secretion protein HlyD precursor	[TP0840-TP0965 (0.8653204)]
COG0477	COG0845	Daro_0405	Daro_0405	Phospholipid/glycerol acyltransferase:Major	Daro_2479	Daro_2479	Secretion protein HlyD precursor	[TP0840-TP0965 (0.8653204)]
COG0477	COG0845	Daro_0049	Daro_0049	Drug resistance transporter Bcr/CflA subfamily	Daro_2264	Daro_2264	Secretion protein HlyD precursor	[TP0840-TP0965 (0.8653204)]
COG0477	COG0845	Daro_3581	Daro_3581	Major facilitator superfamily MFS_1	Daro_2160	Daro_2160	Secretion protein HlyD precursor	[TP0840-TP0965 (0.8653204)]
COG0477	COG0845	Daro_3581	Daro_3581	Major facilitator superfamily MFS_1	Daro_3461	Daro_3461	Secretion protein HlyD {UniProtKB/TrEMBL:Q47AE1}	[TP0840-TP0965 (0.8653204)]
COG0477	COG0845	Daro_0049	Daro_0049	Drug resistance transporter Bcr/CflA subfamily	Daro_1673	Daro_1673	Secretion protein HlyD precursor	[TP0840-TP0965 (0.8653204)]
COG0477	COG0845	Daro_3345	Daro_3345	Major facilitator superfamily MFS_1 precursor	Daro_1673	Daro_1673	Secretion protein HlyD precursor	[TP0840-TP0965 (0.8653204)]
COG0477	COG0845	Daro_0827	Daro_0827	General substrate transporter:Major facilitator	Daro_2627	Daro_2627	Secretion protein HlyD precursor	[TP0840-TP0965 (0.8653204)]
COG0477	COG0845	Daro_1984	Daro_1984	Major facilitator superfamily MFS_1	Daro_2800	Daro_2800	Secretion protein HlyD precursor	[TP0840-TP0965 (0.8653204)]
COG0477	COG0845	Daro_1529	Daro_1529	General substrate transporter:Major facilitator	Daro_1177	Daro_1177	Secretion protein HlyD {UniProtKB/TrEMBL:Q47GU8}	[TP0840-TP0965 (0.8653204)]
COG0477	COG0845	Daro_0035	Daro_0035	Major facilitator superfamily MFS_1	Daro_3760	Daro_3760	Secretion protein HlyD precursor	[TP0840-TP0965 (0.8653204)]
COG0477	COG0845	Daro_0035	Daro_0035	Major facilitator superfamily MFS_1	Daro_0458	Daro_0458	Secretion protein HlyD precursor	[TP0840-TP0965 (0.8653204)]
COG0477	COG0845	Daro_1984	Daro_1984	Major facilitator superfamily MFS_1	Daro_3918	Daro_3918	Secretion protein HlyD {UniProtKB/TrEMBL:Q478T5}	[TP0840-TP0965 (0.8653204)]
COG0477	COG0845	Daro_0049	Daro_0049	Drug resistance transporter Bcr/CflA subfamily	Daro_2160	Daro_2160	Secretion protein HlyD precursor	[TP0840-TP0965 (0.8653204)]
COG0477	COG0845	Daro_0860	Daro_0860	Nucleoside:H+ symporter:Major facilitator	Daro_1876	Daro_1876	Secretion protein HlyD precursor	[TP0840-TP0965 (0.8653204)]
COG0477	COG0845	Daro_0128	Daro_0128	Major facilitator superfamily MFS_1	Daro_2957	Daro_2957	Secretion protein HlyD {UniProtKB/TrEMBL:Q47BU4}	[TP0840-TP0965 (0.8653204)]
COG0477	COG0845	Daro_0860	Daro_0860	Nucleoside:H+ symporter:Major facilitator	Daro_2957	Daro_2957	Secretion protein HlyD {UniProtKB/TrEMBL:Q47BU4}	[TP0840-TP0965 (0.8653204)]
COG0477	COG0845	Daro_0049	Daro_0049	Drug resistance transporter Bcr/CflA subfamily	Daro_0986	Daro_0986	Secretion protein HlyD precursor	[TP0840-TP0965 (0.8653204)]
COG0477	COG0845	Daro_0035	Daro_0035	Major facilitator superfamily MFS_1	Daro_0295	Daro_0295	Secretion protein HlyD precursor	[TP0840-TP0965 (0.8653204)]
COG0477	COG0845	Daro_2818	Daro_2818	Hypothetical protein {UniProtKB/TrEMBL:Q47C83}	Daro_1673	Daro_1673	Secretion protein HlyD precursor	[TP0840-TP0965 (0.8653204)]
COG0477	COG0845	Daro_3581	Daro_3581	Major facilitator superfamily MFS_1	Daro_2627	Daro_2627	Secretion protein HlyD precursor	[TP0840-TP0965 (0.8653204)]
COG0477	COG0845	Daro_0035	Daro_0035	Major facilitator superfamily MFS_1	Daro_1876	Daro_1876	Secretion protein HlyD precursor	[TP0840-TP0965 (0.8653204)]
COG0477	COG0845	Daro_0839	Daro_0839	Major facilitator superfamily MFS_1 precursor	Daro_2627	Daro_2627	Secretion protein HlyD precursor	[TP0840-TP0965 (0.8653204)]
COG0477	COG0845	Daro_0839	Daro_0839	Major facilitator superfamily MFS_1 precursor	Daro_3201	Daro_3201	Type I secretion membrane fusion protein, HlyD	[TP0840-TP0965 (0.8653204)]
COG0477	COG0845	Daro_0128	Daro_0128	Major facilitator superfamily MFS_1	Daro_3201	Daro_3201	Type I secretion membrane fusion protein, HlyD	[TP0840-TP0965 (0.8653204)]
COG0477	COG0845	Daro_1984	Daro_1984	Major facilitator superfamily MFS_1	Daro_1876	Daro_1876	Secretion protein HlyD precursor	[TP0840-TP0965 (0.8653204)]
COG0477	COG0845	Daro_2119	Daro_2119	General substrate transporter:Major facilitator	Daro_3344	Daro_3344	Secretion protein HlyD precursor	[TP0840-TP0965 (0.8653204)]
COG0477	COG0845	Daro_1984	Daro_1984	Major facilitator superfamily MFS_1	Daro_2264	Daro_2264	Secretion protein HlyD precursor	[TP0840-TP0965 (0.8653204)]
COG0477	COG0845	Daro_1015	Daro_1015	Major facilitator superfamily MFS_1	Daro_3829	Daro_3829	Secretion protein HlyD precursor	[TP0840-TP0965 (0.8653204)]
COG0477	COG0845	Daro_2818	Daro_2818	Hypothetical protein {UniProtKB/TrEMBL:Q47C83}	Daro_3918	Daro_3918	Secretion protein HlyD {UniProtKB/TrEMBL:Q478T5}	[TP0840-TP0965 (0.8653204)]
COG0477	COG0845	Daro_1984	Daro_1984	Major facilitator superfamily MFS_1	Daro_3344	Daro_3344	Secretion protein HlyD precursor	[TP0840-TP0965 (0.8653204)]
COG0477	COG0845	Daro_1984	Daro_1984	Major facilitator superfamily MFS_1	Daro_0986	Daro_0986	Secretion protein HlyD precursor	[TP0840-TP0965 (0.8653204)]
COG0477	COG0845	Daro_0035	Daro_0035	Major facilitator superfamily MFS_1	Daro_2800	Daro_2800	Secretion protein HlyD precursor	[TP0840-TP0965 (0.8653204)]
COG0477	COG0845	Daro_3581	Daro_3581	Major facilitator superfamily MFS_1	Daro_3829	Daro_3829	Secretion protein HlyD precursor	[TP0840-TP0965 (0.8653204)]
COG0477	COG0845	Daro_3345	Daro_3345	Major facilitator superfamily MFS_1 precursor	Daro_0986	Daro_0986	Secretion protein HlyD precursor	[TP0840-TP0965 (0.8653204)]
COG0477	COG0845	Daro_0827	Daro_0827	General substrate transporter:Major facilitator	Daro_2479	Daro_2479	Secretion protein HlyD precursor	[TP0840-TP0965 (0.8653204)]
COG0477	COG0845	Daro_2818	Daro_2818	Hypothetical protein {UniProtKB/TrEMBL:Q47C83}	Daro_2253	Daro_2253	Secretion protein HlyD precursor	[TP0840-TP0965 (0.8653204)]
COG0477	COG0845	Daro_0482	Daro_0482	Major facilitator superfamily MFS_1	Daro_3918	Daro_3918	Secretion protein HlyD {UniProtKB/TrEMBL:Q478T5}	[TP0840-TP0965 (0.8653204)]
COG0477	COG0845	Daro_0405	Daro_0405	Phospholipid/glycerol acyltransferase:Major	Daro_3918	Daro_3918	Secretion protein HlyD {UniProtKB/TrEMBL:Q478T5}	[TP0840-TP0965 (0.8653204)]
COG0477	COG0845	Daro_0482	Daro_0482	Major facilitator superfamily MFS_1	Daro_3344	Daro_3344	Secretion protein HlyD precursor	[TP0840-TP0965 (0.8653204)]
COG0477	COG0845	Daro_0860	Daro_0860	Nucleoside:H+ symporter:Major facilitator	Daro_1177	Daro_1177	Secretion protein HlyD {UniProtKB/TrEMBL:Q47GU8}	[TP0840-TP0965 (0.8653204)]
COG0477	COG0845	Daro_0839	Daro_0839	Major facilitator superfamily MFS_1 precursor	Daro_3760	Daro_3760	Secretion protein HlyD precursor	[TP0840-TP0965 (0.8653204)]
COG0477	COG0845	Daro_2818	Daro_2818	Hypothetical protein {UniProtKB/TrEMBL:Q47C83}	Daro_1177	Daro_1177	Secretion protein HlyD {UniProtKB/TrEMBL:Q47GU8}	[TP0840-TP0965 (0.8653204)]
COG0477	COG0845	Daro_0358	Daro_0358	Hypothetical protein precursor	Daro_3461	Daro_3461	Secretion protein HlyD {UniProtKB/TrEMBL:Q47AE1}	[TP0840-TP0965 (0.8653204)]
COG0477	COG0845	Daro_0358	Daro_0358	Hypothetical protein precursor	Daro_2627	Daro_2627	Secretion protein HlyD precursor	[TP0840-TP0965 (0.8653204)]
COG0477	COG0845	Daro_0860	Daro_0860	Nucleoside:H+ symporter:Major facilitator	Daro_3201	Daro_3201	Type I secretion membrane fusion protein, HlyD	[TP0840-TP0965 (0.8653204)]
COG0477	COG0845	Daro_0035	Daro_0035	Major facilitator superfamily MFS_1	Daro_2160	Daro_2160	Secretion protein HlyD precursor	[TP0840-TP0965 (0.8653204)]
COG0477	COG0845	Daro_0035	Daro_0035	Major facilitator superfamily MFS_1	Daro_2264	Daro_2264	Secretion protein HlyD precursor	[TP0840-TP0965 (0.8653204)]
COG0477	COG0845	Daro_0482	Daro_0482	Major facilitator superfamily MFS_1	Daro_2253	Daro_2253	Secretion protein HlyD precursor	[TP0840-TP0965 (0.8653204)]
COG0477	COG0845	Daro_1677	Daro_1677	Hypothetical protein {UniProtKB/TrEMBL:Q47FF7}	Daro_1177	Daro_1177	Secretion protein HlyD {UniProtKB/TrEMBL:Q47GU8}	[TP0840-TP0965 (0.8653204)]
COG0477	COG0845	Daro_0049	Daro_0049	Drug resistance transporter Bcr/CflA subfamily	Daro_3918	Daro_3918	Secretion protein HlyD {UniProtKB/TrEMBL:Q478T5}	[TP0840-TP0965 (0.8653204)]
COG0477	COG0845	Daro_1015	Daro_1015	Major facilitator superfamily MFS_1	Daro_1166	Daro_1166	Secretion protein HlyD precursor	[TP0840-TP0965 (0.8653204)]
COG0477	COG0845	Daro_0860	Daro_0860	Nucleoside:H+ symporter:Major facilitator	Daro_3461	Daro_3461	Secretion protein HlyD {UniProtKB/TrEMBL:Q47AE1}	[TP0840-TP0965 (0.8653204)]
COG0477	COG0845	Daro_0839	Daro_0839	Major facilitator superfamily MFS_1 precursor	Daro_0458	Daro_0458	Secretion protein HlyD precursor	[TP0840-TP0965 (0.8653204)]
COG0477	COG0845	Daro_3581	Daro_3581	Major facilitator superfamily MFS_1	Daro_1876	Daro_1876	Secretion protein HlyD precursor	[TP0840-TP0965 (0.8653204)]
COG0477	COG0845	Daro_1984	Daro_1984	Major facilitator superfamily MFS_1	Daro_0458	Daro_0458	Secretion protein HlyD precursor	[TP0840-TP0965 (0.8653204)]
COG0477	COG0845	Daro_0482	Daro_0482	Major facilitator superfamily MFS_1	Daro_2479	Daro_2479	Secretion protein HlyD precursor	[TP0840-TP0965 (0.8653204)]
COG0477	COG0845	Daro_2818	Daro_2818	Hypothetical protein {UniProtKB/TrEMBL:Q47C83}	Daro_3760	Daro_3760	Secretion protein HlyD precursor	[TP0840-TP0965 (0.8653204)]
COG0477	COG0845	Daro_3581	Daro_3581	Major facilitator superfamily MFS_1	Daro_1673	Daro_1673	Secretion protein HlyD precursor	[TP0840-TP0965 (0.8653204)]
COG0477	COG0845	Daro_0128	Daro_0128	Major facilitator superfamily MFS_1	Daro_2264	Daro_2264	Secretion protein HlyD precursor	[TP0840-TP0965 (0.8653204)]
COG0477	COG0845	Daro_0482	Daro_0482	Major facilitator superfamily MFS_1	Daro_2627	Daro_2627	Secretion protein HlyD precursor	[TP0840-TP0965 (0.8653204)]
COG0477	COG0845	Daro_0839	Daro_0839	Major facilitator superfamily MFS_1 precursor	Daro_2264	Daro_2264	Secretion protein HlyD precursor	[TP0840-TP0965 (0.8653204)]
COG0477	COG0845	Daro_2119	Daro_2119	General substrate transporter:Major facilitator	Daro_0458	Daro_0458	Secretion protein HlyD precursor	[TP0840-TP0965 (0.8653204)]
COG0477	COG0845	Daro_1677	Daro_1677	Hypothetical protein {UniProtKB/TrEMBL:Q47FF7}	Daro_2479	Daro_2479	Secretion protein HlyD precursor	[TP0840-TP0965 (0.8653204)]
COG0477	COG0845	Daro_0128	Daro_0128	Major facilitator superfamily MFS_1	Daro_1166	Daro_1166	Secretion protein HlyD precursor	[TP0840-TP0965 (0.8653204)]
COG0477	COG0845	Daro_0035	Daro_0035	Major facilitator superfamily MFS_1	Daro_3918	Daro_3918	Secretion protein HlyD {UniProtKB/TrEMBL:Q478T5}	[TP0840-TP0965 (0.8653204)]
COG0477	COG0845	Daro_1015	Daro_1015	Major facilitator superfamily MFS_1	Daro_1673	Daro_1673	Secretion protein HlyD precursor	[TP0840-TP0965 (0.8653204)]
COG0477	COG0845	Daro_0405	Daro_0405	Phospholipid/glycerol acyltransferase:Major	Daro_3760	Daro_3760	Secretion protein HlyD precursor	[TP0840-TP0965 (0.8653204)]
COG0477	COG0845	Daro_0827	Daro_0827	General substrate transporter:Major facilitator	Daro_1177	Daro_1177	Secretion protein HlyD {UniProtKB/TrEMBL:Q47GU8}	[TP0840-TP0965 (0.8653204)]
COG0477	COG0845	Daro_1529	Daro_1529	General substrate transporter:Major facilitator	Daro_2627	Daro_2627	Secretion protein HlyD precursor	[TP0840-TP0965 (0.8653204)]
COG0477	COG0845	Daro_0405	Daro_0405	Phospholipid/glycerol acyltransferase:Major	Daro_1177	Daro_1177	Secretion protein HlyD {UniProtKB/TrEMBL:Q47GU8}	[TP0840-TP0965 (0.8653204)]
COG0477	COG0845	Daro_1529	Daro_1529	General substrate transporter:Major facilitator	Daro_2253	Daro_2253	Secretion protein HlyD precursor	[TP0840-TP0965 (0.8653204)]
COG0477	COG0845	Daro_0405	Daro_0405	Phospholipid/glycerol acyltransferase:Major	Daro_1876	Daro_1876	Secretion protein HlyD precursor	[TP0840-TP0965 (0.8653204)]
COG0477	COG0845	Daro_1677	Daro_1677	Hypothetical protein {UniProtKB/TrEMBL:Q47FF7}	Daro_3201	Daro_3201	Type I secretion membrane fusion protein, HlyD	[TP0840-TP0965 (0.8653204)]
COG0477	COG0845	Daro_0860	Daro_0860	Nucleoside:H+ symporter:Major facilitator	Daro_2160	Daro_2160	Secretion protein HlyD precursor	[TP0840-TP0965 (0.8653204)]
COG0477	COG0845	Daro_2818	Daro_2818	Hypothetical protein {UniProtKB/TrEMBL:Q47C83}	Daro_2627	Daro_2627	Secretion protein HlyD precursor	[TP0840-TP0965 (0.8653204)]
COG0477	COG0845	Daro_0860	Daro_0860	Nucleoside:H+ symporter:Major facilitator	Daro_0295	Daro_0295	Secretion protein HlyD precursor	[TP0840-TP0965 (0.8653204)]
COG0477	COG0845	Daro_0128	Daro_0128	Major facilitator superfamily MFS_1	Daro_3829	Daro_3829	Secretion protein HlyD precursor	[TP0840-TP0965 (0.8653204)]
COG0477	COG0845	Daro_1677	Daro_1677	Hypothetical protein {UniProtKB/TrEMBL:Q47FF7}	Daro_3760	Daro_3760	Secretion protein HlyD precursor	[TP0840-TP0965 (0.8653204)]
COG0477	COG0845	Daro_0405	Daro_0405	Phospholipid/glycerol acyltransferase:Major	Daro_3344	Daro_3344	Secretion protein HlyD precursor	[TP0840-TP0965 (0.8653204)]
COG0477	COG0845	Daro_1984	Daro_1984	Major facilitator superfamily MFS_1	Daro_1673	Daro_1673	Secretion protein HlyD precursor	[TP0840-TP0965 (0.8653204)]
COG0477	COG0845	Daro_1529	Daro_1529	General substrate transporter:Major facilitator	Daro_2800	Daro_2800	Secretion protein HlyD precursor	[TP0840-TP0965 (0.8653204)]
COG0477	COG0845	Daro_3345	Daro_3345	Major facilitator superfamily MFS_1 precursor	Daro_1876	Daro_1876	Secretion protein HlyD precursor	[TP0840-TP0965 (0.8653204)]
COG0477	COG0845	Daro_1529	Daro_1529	General substrate transporter:Major facilitator	Daro_2160	Daro_2160	Secretion protein HlyD precursor	[TP0840-TP0965 (0.8653204)]
COG0477	COG0845	Daro_1015	Daro_1015	Major facilitator superfamily MFS_1	Daro_2800	Daro_2800	Secretion protein HlyD precursor	[TP0840-TP0965 (0.8653204)]
COG0477	COG0845	Daro_2818	Daro_2818	Hypothetical protein {UniProtKB/TrEMBL:Q47C83}	Daro_2800	Daro_2800	Secretion protein HlyD precursor	[TP0840-TP0965 (0.8653204)]
COG0477	COG0845	Daro_0128	Daro_0128	Major facilitator superfamily MFS_1	Daro_3918	Daro_3918	Secretion protein HlyD {UniProtKB/TrEMBL:Q478T5}	[TP0840-TP0965 (0.8653204)]
COG0477	COG0845	Daro_1984	Daro_1984	Major facilitator superfamily MFS_1	Daro_2479	Daro_2479	Secretion protein HlyD precursor	[TP0840-TP0965 (0.8653204)]
COG0477	COG0845	Daro_0049	Daro_0049	Drug resistance transporter Bcr/CflA subfamily	Daro_3829	Daro_3829	Secretion protein HlyD precursor	[TP0840-TP0965 (0.8653204)]
COG0477	COG0845	Daro_1677	Daro_1677	Hypothetical protein {UniProtKB/TrEMBL:Q47FF7}	Daro_0295	Daro_0295	Secretion protein HlyD precursor	[TP0840-TP0965 (0.8653204)]
COG0477	COG0845	Daro_1529	Daro_1529	General substrate transporter:Major facilitator	Daro_3344	Daro_3344	Secretion protein HlyD precursor	[TP0840-TP0965 (0.8653204)]
COG0477	COG0845	Daro_0482	Daro_0482	Major facilitator superfamily MFS_1	Daro_3760	Daro_3760	Secretion protein HlyD precursor	[TP0840-TP0965 (0.8653204)]
COG0477	COG0845	Daro_0405	Daro_0405	Phospholipid/glycerol acyltransferase:Major	Daro_2957	Daro_2957	Secretion protein HlyD {UniProtKB/TrEMBL:Q47BU4}	[TP0840-TP0965 (0.8653204)]
COG0477	COG0845	Daro_0827	Daro_0827	General substrate transporter:Major facilitator	Daro_1166	Daro_1166	Secretion protein HlyD precursor	[TP0840-TP0965 (0.8653204)]
COG0477	COG0845	Daro_2818	Daro_2818	Hypothetical protein {UniProtKB/TrEMBL:Q47C83}	Daro_2264	Daro_2264	Secretion protein HlyD precursor	[TP0840-TP0965 (0.8653204)]
COG0477	COG0845	Daro_0860	Daro_0860	Nucleoside:H+ symporter:Major facilitator	Daro_2800	Daro_2800	Secretion protein HlyD precursor	[TP0840-TP0965 (0.8653204)]
COG0477	COG0845	Daro_1529	Daro_1529	General substrate transporter:Major facilitator	Daro_2957	Daro_2957	Secretion protein HlyD {UniProtKB/TrEMBL:Q47BU4}	[TP0840-TP0965 (0.8653204)]
COG0477	COG0845	Daro_3345	Daro_3345	Major facilitator superfamily MFS_1 precursor	Daro_3760	Daro_3760	Secretion protein HlyD precursor	[TP0840-TP0965 (0.8653204)]
COG0477	COG0845	Daro_0405	Daro_0405	Phospholipid/glycerol acyltransferase:Major	Daro_2264	Daro_2264	Secretion protein HlyD precursor	[TP0840-TP0965 (0.8653204)]
COG0477	COG0845	Daro_1677	Daro_1677	Hypothetical protein {UniProtKB/TrEMBL:Q47FF7}	Daro_3461	Daro_3461	Secretion protein HlyD {UniProtKB/TrEMBL:Q47AE1}	[TP0840-TP0965 (0.8653204)]
COG0477	COG0845	Daro_1677	Daro_1677	Hypothetical protein {UniProtKB/TrEMBL:Q47FF7}	Daro_2160	Daro_2160	Secretion protein HlyD precursor	[TP0840-TP0965 (0.8653204)]
COG0477	COG0845	Daro_0358	Daro_0358	Hypothetical protein precursor	Daro_3918	Daro_3918	Secretion protein HlyD {UniProtKB/TrEMBL:Q478T5}	[TP0840-TP0965 (0.8653204)]
COG0477	COG0845	Daro_0839	Daro_0839	Major facilitator superfamily MFS_1 precursor	Daro_1166	Daro_1166	Secretion protein HlyD precursor	[TP0840-TP0965 (0.8653204)]
COG0477	COG0845	Daro_1677	Daro_1677	Hypothetical protein {UniProtKB/TrEMBL:Q47FF7}	Daro_0458	Daro_0458	Secretion protein HlyD precursor	[TP0840-TP0965 (0.8653204)]
COG0477	COG0845	Daro_0482	Daro_0482	Major facilitator superfamily MFS_1	Daro_3461	Daro_3461	Secretion protein HlyD {UniProtKB/TrEMBL:Q47AE1}	[TP0840-TP0965 (0.8653204)]
COG0477	COG0845	Daro_0128	Daro_0128	Major facilitator superfamily MFS_1	Daro_0986	Daro_0986	Secretion protein HlyD precursor	[TP0840-TP0965 (0.8653204)]
COG0477	COG0845	Daro_1015	Daro_1015	Major facilitator superfamily MFS_1	Daro_3760	Daro_3760	Secretion protein HlyD precursor	[TP0840-TP0965 (0.8653204)]
COG0477	COG0845	Daro_3345	Daro_3345	Major facilitator superfamily MFS_1 precursor	Daro_2957	Daro_2957	Secretion protein HlyD {UniProtKB/TrEMBL:Q47BU4}	[TP0840-TP0965 (0.8653204)]
COG0477	COG0845	Daro_0049	Daro_0049	Drug resistance transporter Bcr/CflA subfamily	Daro_3760	Daro_3760	Secretion protein HlyD precursor	[TP0840-TP0965 (0.8653204)]
COG0477	COG0845	Daro_1529	Daro_1529	General substrate transporter:Major facilitator	Daro_0458	Daro_0458	Secretion protein HlyD precursor	[TP0840-TP0965 (0.8653204)]
COG0477	COG0845	Daro_1529	Daro_1529	General substrate transporter:Major facilitator	Daro_2479	Daro_2479	Secretion protein HlyD precursor	[TP0840-TP0965 (0.8653204)]
COG0477	COG0845	Daro_3345	Daro_3345	Major facilitator superfamily MFS_1 precursor	Daro_3201	Daro_3201	Type I secretion membrane fusion protein, HlyD	[TP0840-TP0965 (0.8653204)]
COG0477	COG0845	Daro_0839	Daro_0839	Major facilitator superfamily MFS_1 precursor	Daro_3829	Daro_3829	Secretion protein HlyD precursor	[TP0840-TP0965 (0.8653204)]
COG0477	COG0845	Daro_0860	Daro_0860	Nucleoside:H+ symporter:Major facilitator	Daro_1166	Daro_1166	Secretion protein HlyD precursor	[TP0840-TP0965 (0.8653204)]
COG0477	COG0845	Daro_0827	Daro_0827	General substrate transporter:Major facilitator	Daro_2957	Daro_2957	Secretion protein HlyD {UniProtKB/TrEMBL:Q47BU4}	[TP0840-TP0965 (0.8653204)]
COG0477	COG0845	Daro_0405	Daro_0405	Phospholipid/glycerol acyltransferase:Major	Daro_2800	Daro_2800	Secretion protein HlyD precursor	[TP0840-TP0965 (0.8653204)]
COG0477	COG0845	Daro_3581	Daro_3581	Major facilitator superfamily MFS_1	Daro_2264	Daro_2264	Secretion protein HlyD precursor	[TP0840-TP0965 (0.8653204)]
COG0477	COG0845	Daro_0827	Daro_0827	General substrate transporter:Major facilitator	Daro_2800	Daro_2800	Secretion protein HlyD precursor	[TP0840-TP0965 (0.8653204)]
COG0477	COG0845	Daro_3581	Daro_3581	Major facilitator superfamily MFS_1	Daro_0295	Daro_0295	Secretion protein HlyD precursor	[TP0840-TP0965 (0.8653204)]
COG0477	COG0845	Daro_1015	Daro_1015	Major facilitator superfamily MFS_1	Daro_2627	Daro_2627	Secretion protein HlyD precursor	[TP0840-TP0965 (0.8653204)]
COG0477	COG0845	Daro_0482	Daro_0482	Major facilitator superfamily MFS_1	Daro_1177	Daro_1177	Secretion protein HlyD {UniProtKB/TrEMBL:Q47GU8}	[TP0840-TP0965 (0.8653204)]
COG0477	COG0845	Daro_3345	Daro_3345	Major facilitator superfamily MFS_1 precursor	Daro_0295	Daro_0295	Secretion protein HlyD precursor	[TP0840-TP0965 (0.8653204)]
COG0477	COG0845	Daro_2818	Daro_2818	Hypothetical protein {UniProtKB/TrEMBL:Q47C83}	Daro_3829	Daro_3829	Secretion protein HlyD precursor	[TP0840-TP0965 (0.8653204)]
COG0477	COG0845	Daro_1529	Daro_1529	General substrate transporter:Major facilitator	Daro_0986	Daro_0986	Secretion protein HlyD precursor	[TP0840-TP0965 (0.8653204)]
COG0477	COG0845	Daro_0482	Daro_0482	Major facilitator superfamily MFS_1	Daro_1876	Daro_1876	Secretion protein HlyD precursor	[TP0840-TP0965 (0.8653204)]
COG0477	COG0845	Daro_0482	Daro_0482	Major facilitator superfamily MFS_1	Daro_1673	Daro_1673	Secretion protein HlyD precursor	[TP0840-TP0965 (0.8653204)]
COG0477	COG0845	Daro_0839	Daro_0839	Major facilitator superfamily MFS_1 precursor	Daro_3344	Daro_3344	Secretion protein HlyD precursor	[TP0840-TP0965 (0.8653204)]
COG0477	COG0845	Daro_3345	Daro_3345	Major facilitator superfamily MFS_1 precursor	Daro_3829	Daro_3829	Secretion protein HlyD precursor	[TP0840-TP0965 (0.8653204)]
COG0477	COG0845	Daro_0358	Daro_0358	Hypothetical protein precursor	Daro_1876	Daro_1876	Secretion protein HlyD precursor	[TP0840-TP0965 (0.8653204)]
COG0477	COG0845	Daro_0358	Daro_0358	Hypothetical protein precursor	Daro_1673	Daro_1673	Secretion protein HlyD precursor	[TP0840-TP0965 (0.8653204)]
COG0477	COG0845	Daro_0860	Daro_0860	Nucleoside:H+ symporter:Major facilitator	Daro_3918	Daro_3918	Secretion protein HlyD {UniProtKB/TrEMBL:Q478T5}	[TP0840-TP0965 (0.8653204)]
COG0477	COG0845	Daro_0405	Daro_0405	Phospholipid/glycerol acyltransferase:Major	Daro_0986	Daro_0986	Secretion protein HlyD precursor	[TP0840-TP0965 (0.8653204)]
COG0477	COG0845	Daro_1015	Daro_1015	Major facilitator superfamily MFS_1	Daro_0295	Daro_0295	Secretion protein HlyD precursor	[TP0840-TP0965 (0.8653204)]
COG0305	COG2812	Daro_1220	Daro_1220	DnaB helicase {UniProtKB/TrEMBL:Q47GQ5}	Daro_0806	Daro_0806	AAA ATPase, central region	[TP0058-TP1005 (0.7130585)]
COG0188	COG0526	Daro_1850	Daro_1850	Gram negative topoisomerase IV, subunit A	Daro_3997	Daro_3997	Periplasmic protein thiol:disulfide	[TP0005-TP0100 (0.7885434)]
COG0188	COG0526	Daro_1230	Daro_1230	DNA gyrase, subunit A {UniProtKB/TrEMBL:Q47GP5}	Daro_0702	Daro_0702	Redox-active disulfide protein 2	[TP0005-TP0100 (0.7885434)]
COG0188	COG0526	Daro_1230	Daro_1230	DNA gyrase, subunit A {UniProtKB/TrEMBL:Q47GP5}	Daro_2997	Daro_2997	Thioredoxin {UniProtKB/TrEMBL:Q47BQ4}	[TP0005-TP0100 (0.7885434)]
COG0188	COG0526	Daro_1230	Daro_1230	DNA gyrase, subunit A {UniProtKB/TrEMBL:Q47GP5}	Daro_3997	Daro_3997	Periplasmic protein thiol:disulfide	[TP0005-TP0100 (0.7885434)]
COG0188	COG0526	Daro_1230	Daro_1230	DNA gyrase, subunit A {UniProtKB/TrEMBL:Q47GP5}	Daro_1839	Daro_1839	Cytochrome C biogenesis protein precursor	[TP0005-TP0100 (0.7885434)]
COG0188	COG0526	Daro_1850	Daro_1850	Gram negative topoisomerase IV, subunit A	Daro_3587	Daro_3587	Hypothetical protein {UniProtKB/TrEMBL:Q47A15}	[TP0005-TP0100 (0.7885434)]
COG0188	COG0526	Daro_1850	Daro_1850	Gram negative topoisomerase IV, subunit A	Daro_3155	Daro_3155	Hypothetical protein precursor	[TP0005-TP0100 (0.7885434)]
COG0188	COG0526	Daro_1230	Daro_1230	DNA gyrase, subunit A {UniProtKB/TrEMBL:Q47GP5}	Daro_3155	Daro_3155	Hypothetical protein precursor	[TP0005-TP0100 (0.7885434)]
COG0188	COG0526	Daro_1230	Daro_1230	DNA gyrase, subunit A {UniProtKB/TrEMBL:Q47GP5}	Daro_2948	Daro_2948	Thiol-disulfide isomerase and thioredoxins	[TP0005-TP0100 (0.7885434)]
COG0188	COG0526	Daro_1850	Daro_1850	Gram negative topoisomerase IV, subunit A	Daro_0928	Daro_0928	Thioredoxin {UniProtKB/TrEMBL:Q47HJ7}	[TP0005-TP0100 (0.7885434)]
COG0188	COG0526	Daro_1850	Daro_1850	Gram negative topoisomerase IV, subunit A	Daro_2997	Daro_2997	Thioredoxin {UniProtKB/TrEMBL:Q47BQ4}	[TP0005-TP0100 (0.7885434)]
COG0188	COG0526	Daro_1850	Daro_1850	Gram negative topoisomerase IV, subunit A	Daro_1561	Daro_1561	Thioredoxin precursor {UniProtKB/TrEMBL:Q47FS1}	[TP0005-TP0100 (0.7885434)]
COG0188	COG0526	Daro_1850	Daro_1850	Gram negative topoisomerase IV, subunit A	Daro_3774	Daro_3774	Thiol-disulfide isomerase-like protein precursor	[TP0005-TP0100 (0.7885434)]
COG0188	COG0526	Daro_1230	Daro_1230	DNA gyrase, subunit A {UniProtKB/TrEMBL:Q47GP5}	Daro_1561	Daro_1561	Thioredoxin precursor {UniProtKB/TrEMBL:Q47FS1}	[TP0005-TP0100 (0.7885434)]
COG0188	COG0526	Daro_1230	Daro_1230	DNA gyrase, subunit A {UniProtKB/TrEMBL:Q47GP5}	Daro_4190	Daro_4190	Putative thioredoxin {UniProtKB/TrEMBL:Q477R5}	[TP0005-TP0100 (0.7885434)]
COG0188	COG0526	Daro_1850	Daro_1850	Gram negative topoisomerase IV, subunit A	Daro_3452	Daro_3452	Suppressor for copper-sensitivity D, putative	[TP0005-TP0100 (0.7885434)]
COG0188	COG0526	Daro_1850	Daro_1850	Gram negative topoisomerase IV, subunit A	Daro_3864	Daro_3864	Twin-arginine translocation pathway signal	[TP0005-TP0100 (0.7885434)]
COG0188	COG0526	Daro_1850	Daro_1850	Gram negative topoisomerase IV, subunit A	Daro_4190	Daro_4190	Putative thioredoxin {UniProtKB/TrEMBL:Q477R5}	[TP0005-TP0100 (0.7885434)]
COG0188	COG0526	Daro_1230	Daro_1230	DNA gyrase, subunit A {UniProtKB/TrEMBL:Q47GP5}	Daro_3587	Daro_3587	Hypothetical protein {UniProtKB/TrEMBL:Q47A15}	[TP0005-TP0100 (0.7885434)]
COG0188	COG0526	Daro_1850	Daro_1850	Gram negative topoisomerase IV, subunit A	Daro_2025	Daro_2025	Glutaredoxin 2 {UniProtKB/TrEMBL:Q47EG1}	[TP0005-TP0100 (0.7885434)]
COG0188	COG0526	Daro_1230	Daro_1230	DNA gyrase, subunit A {UniProtKB/TrEMBL:Q47GP5}	Daro_3774	Daro_3774	Thiol-disulfide isomerase-like protein precursor	[TP0005-TP0100 (0.7885434)]
COG0188	COG0526	Daro_1230	Daro_1230	DNA gyrase, subunit A {UniProtKB/TrEMBL:Q47GP5}	Daro_3452	Daro_3452	Suppressor for copper-sensitivity D, putative	[TP0005-TP0100 (0.7885434)]
COG0188	COG0526	Daro_1230	Daro_1230	DNA gyrase, subunit A {UniProtKB/TrEMBL:Q47GP5}	Daro_2025	Daro_2025	Glutaredoxin 2 {UniProtKB/TrEMBL:Q47EG1}	[TP0005-TP0100 (0.7885434)]
COG0188	COG0526	Daro_1850	Daro_1850	Gram negative topoisomerase IV, subunit A	Daro_1839	Daro_1839	Cytochrome C biogenesis protein precursor	[TP0005-TP0100 (0.7885434)]
COG0188	COG0526	Daro_1850	Daro_1850	Gram negative topoisomerase IV, subunit A	Daro_0702	Daro_0702	Redox-active disulfide protein 2	[TP0005-TP0100 (0.7885434)]
COG0188	COG0526	Daro_1230	Daro_1230	DNA gyrase, subunit A {UniProtKB/TrEMBL:Q47GP5}	Daro_3864	Daro_3864	Twin-arginine translocation pathway signal	[TP0005-TP0100 (0.7885434)]
COG0188	COG0526	Daro_1850	Daro_1850	Gram negative topoisomerase IV, subunit A	Daro_2948	Daro_2948	Thiol-disulfide isomerase and thioredoxins	[TP0005-TP0100 (0.7885434)]
COG0188	COG0526	Daro_1230	Daro_1230	DNA gyrase, subunit A {UniProtKB/TrEMBL:Q47GP5}	Daro_0928	Daro_0928	Thioredoxin {UniProtKB/TrEMBL:Q47HJ7}	[TP0005-TP0100 (0.7885434)]
COG0526	COG0771	Daro_3155	Daro_3155	Hypothetical protein precursor	Daro_3500	Daro_3500	UDP-N-acetylmuramoylalanine-D-glutamate ligase	[TP0100-TP0903 (0.59509045)]
COG0526	COG0771	Daro_1561	Daro_1561	Thioredoxin precursor {UniProtKB/TrEMBL:Q47FS1}	Daro_3500	Daro_3500	UDP-N-acetylmuramoylalanine-D-glutamate ligase	[TP0100-TP0903 (0.59509045)]
COG0526	COG0771	Daro_0702	Daro_0702	Redox-active disulfide protein 2	Daro_3500	Daro_3500	UDP-N-acetylmuramoylalanine-D-glutamate ligase	[TP0100-TP0903 (0.59509045)]
COG0526	COG0771	Daro_3587	Daro_3587	Hypothetical protein {UniProtKB/TrEMBL:Q47A15}	Daro_3500	Daro_3500	UDP-N-acetylmuramoylalanine-D-glutamate ligase	[TP0100-TP0903 (0.59509045)]
COG0526	COG0771	Daro_4190	Daro_4190	Putative thioredoxin {UniProtKB/TrEMBL:Q477R5}	Daro_3500	Daro_3500	UDP-N-acetylmuramoylalanine-D-glutamate ligase	[TP0100-TP0903 (0.59509045)]
COG0526	COG0771	Daro_1839	Daro_1839	Cytochrome C biogenesis protein precursor	Daro_3500	Daro_3500	UDP-N-acetylmuramoylalanine-D-glutamate ligase	[TP0100-TP0903 (0.59509045)]
COG0526	COG0771	Daro_3997	Daro_3997	Periplasmic protein thiol:disulfide	Daro_3500	Daro_3500	UDP-N-acetylmuramoylalanine-D-glutamate ligase	[TP0100-TP0903 (0.59509045)]
COG0526	COG0771	Daro_2025	Daro_2025	Glutaredoxin 2 {UniProtKB/TrEMBL:Q47EG1}	Daro_3500	Daro_3500	UDP-N-acetylmuramoylalanine-D-glutamate ligase	[TP0100-TP0903 (0.59509045)]
COG0526	COG0771	Daro_2997	Daro_2997	Thioredoxin {UniProtKB/TrEMBL:Q47BQ4}	Daro_3500	Daro_3500	UDP-N-acetylmuramoylalanine-D-glutamate ligase	[TP0100-TP0903 (0.59509045)]
COG0526	COG0771	Daro_3774	Daro_3774	Thiol-disulfide isomerase-like protein precursor	Daro_3500	Daro_3500	UDP-N-acetylmuramoylalanine-D-glutamate ligase	[TP0100-TP0903 (0.59509045)]
COG0526	COG0771	Daro_2948	Daro_2948	Thiol-disulfide isomerase and thioredoxins	Daro_3500	Daro_3500	UDP-N-acetylmuramoylalanine-D-glutamate ligase	[TP0100-TP0903 (0.59509045)]
COG0526	COG0771	Daro_3452	Daro_3452	Suppressor for copper-sensitivity D, putative	Daro_3500	Daro_3500	UDP-N-acetylmuramoylalanine-D-glutamate ligase	[TP0100-TP0903 (0.59509045)]
COG0526	COG0771	Daro_0928	Daro_0928	Thioredoxin {UniProtKB/TrEMBL:Q47HJ7}	Daro_3500	Daro_3500	UDP-N-acetylmuramoylalanine-D-glutamate ligase	[TP0100-TP0903 (0.59509045)]
COG0526	COG0771	Daro_3864	Daro_3864	Twin-arginine translocation pathway signal	Daro_3500	Daro_3500	UDP-N-acetylmuramoylalanine-D-glutamate ligase	[TP0100-TP0903 (0.59509045)]
COG0143	COG0845	Daro_0574	Daro_0574	Methionyl-tRNA synthetase, class	Daro_2264	Daro_2264	Secretion protein HlyD precursor	[TP0798-TP0965 (0.7246752)]
COG0143	COG0845	Daro_0574	Daro_0574	Methionyl-tRNA synthetase, class	Daro_0458	Daro_0458	Secretion protein HlyD precursor	[TP0798-TP0965 (0.7246752)]
COG0143	COG0845	Daro_0574	Daro_0574	Methionyl-tRNA synthetase, class	Daro_2160	Daro_2160	Secretion protein HlyD precursor	[TP0798-TP0965 (0.7246752)]
COG0143	COG0845	Daro_0574	Daro_0574	Methionyl-tRNA synthetase, class	Daro_2253	Daro_2253	Secretion protein HlyD precursor	[TP0798-TP0965 (0.7246752)]
COG0143	COG0845	Daro_0574	Daro_0574	Methionyl-tRNA synthetase, class	Daro_2627	Daro_2627	Secretion protein HlyD precursor	[TP0798-TP0965 (0.7246752)]
COG0143	COG0845	Daro_0574	Daro_0574	Methionyl-tRNA synthetase, class	Daro_2800	Daro_2800	Secretion protein HlyD precursor	[TP0798-TP0965 (0.7246752)]
COG0143	COG0845	Daro_0574	Daro_0574	Methionyl-tRNA synthetase, class	Daro_1166	Daro_1166	Secretion protein HlyD precursor	[TP0798-TP0965 (0.7246752)]
COG0143	COG0845	Daro_0574	Daro_0574	Methionyl-tRNA synthetase, class	Daro_0986	Daro_0986	Secretion protein HlyD precursor	[TP0798-TP0965 (0.7246752)]
COG0143	COG0845	Daro_0574	Daro_0574	Methionyl-tRNA synthetase, class	Daro_3918	Daro_3918	Secretion protein HlyD {UniProtKB/TrEMBL:Q478T5}	[TP0798-TP0965 (0.7246752)]
COG0143	COG0845	Daro_0574	Daro_0574	Methionyl-tRNA synthetase, class	Daro_3760	Daro_3760	Secretion protein HlyD precursor	[TP0798-TP0965 (0.7246752)]
COG0143	COG0845	Daro_0574	Daro_0574	Methionyl-tRNA synthetase, class	Daro_1177	Daro_1177	Secretion protein HlyD {UniProtKB/TrEMBL:Q47GU8}	[TP0798-TP0965 (0.7246752)]
COG0143	COG0845	Daro_0574	Daro_0574	Methionyl-tRNA synthetase, class	Daro_1876	Daro_1876	Secretion protein HlyD precursor	[TP0798-TP0965 (0.7246752)]
COG0143	COG0845	Daro_0574	Daro_0574	Methionyl-tRNA synthetase, class	Daro_1673	Daro_1673	Secretion protein HlyD precursor	[TP0798-TP0965 (0.7246752)]
COG0143	COG0845	Daro_0574	Daro_0574	Methionyl-tRNA synthetase, class	Daro_3829	Daro_3829	Secretion protein HlyD precursor	[TP0798-TP0965 (0.7246752)]
COG0143	COG0845	Daro_0574	Daro_0574	Methionyl-tRNA synthetase, class	Daro_2957	Daro_2957	Secretion protein HlyD {UniProtKB/TrEMBL:Q47BU4}	[TP0798-TP0965 (0.7246752)]
COG0143	COG0845	Daro_0574	Daro_0574	Methionyl-tRNA synthetase, class	Daro_2479	Daro_2479	Secretion protein HlyD precursor	[TP0798-TP0965 (0.7246752)]
COG0143	COG0845	Daro_0574	Daro_0574	Methionyl-tRNA synthetase, class	Daro_0295	Daro_0295	Secretion protein HlyD precursor	[TP0798-TP0965 (0.7246752)]
COG0143	COG0845	Daro_0574	Daro_0574	Methionyl-tRNA synthetase, class	Daro_3201	Daro_3201	Type I secretion membrane fusion protein, HlyD	[TP0798-TP0965 (0.7246752)]
COG0143	COG0845	Daro_0574	Daro_0574	Methionyl-tRNA synthetase, class	Daro_3461	Daro_3461	Secretion protein HlyD {UniProtKB/TrEMBL:Q47AE1}	[TP0798-TP0965 (0.7246752)]
COG0143	COG0845	Daro_0574	Daro_0574	Methionyl-tRNA synthetase, class	Daro_3344	Daro_3344	Secretion protein HlyD precursor	[TP0798-TP0965 (0.7246752)]
COG1536	COG1868	Daro_0772	Daro_0772	Flagellar motor switch protein FliG	Daro_0766	Daro_0766	Flagellar motor switch protein FliM	[TP0026-TP0721 (0.9539454)]
COG0504	COG1475	Daro_2366	Daro_2366	CTP synthase {UniProtKB/TrEMBL:Q47DH9}	Daro_2219	Daro_2219	ParB-like nuclease {UniProtKB/TrEMBL:Q47DX3}	[TP0305-TP0271 (0.70252794)]
COG0504	COG1475	Daro_2366	Daro_2366	CTP synthase {UniProtKB/TrEMBL:Q47DH9}	Daro_3014	Daro_3014	ParB-like partition protein	[TP0305-TP0271 (0.70252794)]
COG0504	COG1475	Daro_2366	Daro_2366	CTP synthase {UniProtKB/TrEMBL:Q47DH9}	Daro_4106	Daro_4106	ParB-like partition protein	[TP0305-TP0271 (0.70252794)]
COG2206	COG4786	Daro_0187	Daro_0187	HDIG {UniProtKB/TrEMBL:Q47JN5}	Daro_0754	Daro_0754	Hypothetical protein {UniProtKB/TrEMBL:Q47I21}	[TP0877-TP0961 (0.57706213)]
COG2206	COG4786	Daro_3357	Daro_3357	GAF {UniProtKB/TrEMBL:Q47AP5}	Daro_0754	Daro_0754	Hypothetical protein {UniProtKB/TrEMBL:Q47I21}	[TP0877-TP0961 (0.57706213)]
COG2206	COG4786	Daro_2855	Daro_2855	HDIG {UniProtKB/TrEMBL:Q47C46}	Daro_0754	Daro_0754	Hypothetical protein {UniProtKB/TrEMBL:Q47I21}	[TP0877-TP0961 (0.57706213)]
COG2206	COG4786	Daro_2752	Daro_2752	Metal-dependent phosphohydrolase, HD subdomain	Daro_0754	Daro_0754	Hypothetical protein {UniProtKB/TrEMBL:Q47I21}	[TP0877-TP0961 (0.57706213)]
COG2206	COG4786	Daro_0063	Daro_0063	Metal-dependent phosphohydrolase, HD subdomain	Daro_0754	Daro_0754	Hypothetical protein {UniProtKB/TrEMBL:Q47I21}	[TP0877-TP0961 (0.57706213)]
COG2206	COG4786	Daro_3755	Daro_3755	Metal-dependent phosphohydrolase, HD subdomain	Daro_0754	Daro_0754	Hypothetical protein {UniProtKB/TrEMBL:Q47I21}	[TP0877-TP0961 (0.57706213)]
COG0457	COG3391	Daro_0354	Daro_0354	TPR repeat {UniProtKB/TrEMBL:Q47J68}	Daro_3270	Daro_3270	Cytochrome d1, heme region precursor	[TP0095-TP0421 (0.8119976)]
COG0457	COG3391	Daro_1170	Daro_1170	TPR repeat {UniProtKB/TrEMBL:Q47GV5}	Daro_3270	Daro_3270	Cytochrome d1, heme region precursor	[TP0095-TP0421 (0.8119976)]
COG0457	COG3391	Daro_3727	Daro_3727	TPR repeat:Tetratricopeptide TPR_4	Daro_1003	Daro_1003	40-residue YVTN beta-propeller repeat precursor	[TP0095-TP0421 (0.8119976)]
COG0457	COG3391	Daro_1943	Daro_1943	TPR repeat:Tetratricopeptide TPR_4 precursor	Daro_1003	Daro_1003	40-residue YVTN beta-propeller repeat precursor	[TP0095-TP0421 (0.8119976)]
COG0457	COG3391	Daro_0354	Daro_0354	TPR repeat {UniProtKB/TrEMBL:Q47J68}	Daro_1003	Daro_1003	40-residue YVTN beta-propeller repeat precursor	[TP0095-TP0421 (0.8119976)]
COG0457	COG3391	Daro_2439	Daro_2439	TPR repeat:Tetratricopeptide	Daro_1003	Daro_1003	40-residue YVTN beta-propeller repeat precursor	[TP0095-TP0421 (0.8119976)]
COG0457	COG3391	Daro_1170	Daro_1170	TPR repeat {UniProtKB/TrEMBL:Q47GV5}	Daro_1003	Daro_1003	40-residue YVTN beta-propeller repeat precursor	[TP0095-TP0421 (0.8119976)]
COG0457	COG3391	Daro_1943	Daro_1943	TPR repeat:Tetratricopeptide TPR_4 precursor	Daro_3270	Daro_3270	Cytochrome d1, heme region precursor	[TP0095-TP0421 (0.8119976)]
COG0457	COG3391	Daro_2439	Daro_2439	TPR repeat:Tetratricopeptide	Daro_3270	Daro_3270	Cytochrome d1, heme region precursor	[TP0095-TP0421 (0.8119976)]
COG0457	COG3391	Daro_3727	Daro_3727	TPR repeat:Tetratricopeptide TPR_4	Daro_3270	Daro_3270	Cytochrome d1, heme region precursor	[TP0095-TP0421 (0.8119976)]
COG0250	COG0772	Daro_0307	Daro_0307	Transcription antitermination protein NusG	Daro_3499	Daro_3499	Cell cycle protein precursor	[TP0236-TP0387 (0.7470728)]
COG0250	COG0772	Daro_0307	Daro_0307	Transcription antitermination protein NusG	Daro_0112	Daro_0112	Rod shape-determining protein RodA precursor	[TP0236-TP0387 (0.7470728)]
COG0543	COG1699	Daro_0368	Daro_0368	Ferredoxin:Oxidoreductase	Daro_2743	Daro_2743	Uncharacterized protein conserved in bacteria	[TP0736-TP0658 (0.7668753)]
COG0543	COG1699	Daro_1359	Daro_1359	Oxidoreductase FAD/NAD(P)-binding:Oxidoreductase	Daro_2743	Daro_2743	Uncharacterized protein conserved in bacteria	[TP0736-TP0658 (0.7668753)]
COG0543	COG1699	Daro_3237	Daro_3237	Ferredoxin:Oxidoreductase	Daro_2743	Daro_2743	Uncharacterized protein conserved in bacteria	[TP0736-TP0658 (0.7668753)]
COG0543	COG1699	Daro_2780	Daro_2780	Ferredoxin:Oxidoreductase	Daro_2743	Daro_2743	Uncharacterized protein conserved in bacteria	[TP0736-TP0658 (0.7668753)]
COG0543	COG1699	Daro_3792	Daro_3792	Ferredoxin:Oxidoreductase	Daro_2743	Daro_2743	Uncharacterized protein conserved in bacteria	[TP0736-TP0658 (0.7668753)]
COG0543	COG1699	Daro_0279	Daro_0279	Ferredoxin:Oxidoreductase	Daro_2743	Daro_2743	Uncharacterized protein conserved in bacteria	[TP0736-TP0658 (0.7668753)]
COG0543	COG1699	Daro_3815	Daro_3815	Ferredoxin:Oxidoreductase	Daro_2743	Daro_2743	Uncharacterized protein conserved in bacteria	[TP0736-TP0658 (0.7668753)]
COG0227	COG0740	Daro_3143	Daro_3143	Ribosomal protein L28 {UniProtKB/TrEMBL:Q47BA8}	Daro_1718	clpP	ATP-dependent Clp protease proteolytic subunit (EC 3.4.21.92) (Endopeptidase Clp)	[TP0362-TP0507 (0.75048)]
COG0457	COG0457	Daro_1943	Daro_1943	TPR repeat:Tetratricopeptide TPR_4 precursor	Daro_3727	Daro_3727	TPR repeat:Tetratricopeptide TPR_4	[TP0067-TP0095 (0.6515529)]
COG0457	COG0457	Daro_3727	Daro_3727	TPR repeat:Tetratricopeptide TPR_4	Daro_1943	Daro_1943	TPR repeat:Tetratricopeptide TPR_4 precursor	[TP0067-TP0095 (0.6515529)]
COG0457	COG0457	Daro_1170	Daro_1170	TPR repeat {UniProtKB/TrEMBL:Q47GV5}	Daro_3727	Daro_3727	TPR repeat:Tetratricopeptide TPR_4	[TP0067-TP0095 (0.6515529)]
COG0457	COG0457	Daro_3727	Daro_3727	TPR repeat:Tetratricopeptide TPR_4	Daro_1170	Daro_1170	TPR repeat {UniProtKB/TrEMBL:Q47GV5}	[TP0067-TP0095 (0.6515529)]
COG0457	COG0457	Daro_0354	Daro_0354	TPR repeat {UniProtKB/TrEMBL:Q47J68}	Daro_1170	Daro_1170	TPR repeat {UniProtKB/TrEMBL:Q47GV5}	[TP0067-TP0095 (0.6515529)]
COG0457	COG0457	Daro_1170	Daro_1170	TPR repeat {UniProtKB/TrEMBL:Q47GV5}	Daro_0354	Daro_0354	TPR repeat {UniProtKB/TrEMBL:Q47J68}	[TP0067-TP0095 (0.6515529)]
COG0457	COG0457	Daro_2439	Daro_2439	TPR repeat:Tetratricopeptide	Daro_3727	Daro_3727	TPR repeat:Tetratricopeptide TPR_4	[TP0067-TP0095 (0.6515529)]
COG0457	COG0457	Daro_3727	Daro_3727	TPR repeat:Tetratricopeptide TPR_4	Daro_2439	Daro_2439	TPR repeat:Tetratricopeptide	[TP0067-TP0095 (0.6515529)]
COG0457	COG0457	Daro_1170	Daro_1170	TPR repeat {UniProtKB/TrEMBL:Q47GV5}	Daro_1943	Daro_1943	TPR repeat:Tetratricopeptide TPR_4 precursor	[TP0067-TP0095 (0.6515529)]
COG0457	COG0457	Daro_1943	Daro_1943	TPR repeat:Tetratricopeptide TPR_4 precursor	Daro_1170	Daro_1170	TPR repeat {UniProtKB/TrEMBL:Q47GV5}	[TP0067-TP0095 (0.6515529)]
COG0457	COG0457	Daro_0354	Daro_0354	TPR repeat {UniProtKB/TrEMBL:Q47J68}	Daro_1943	Daro_1943	TPR repeat:Tetratricopeptide TPR_4 precursor	[TP0067-TP0095 (0.6515529)]
COG0457	COG0457	Daro_1943	Daro_1943	TPR repeat:Tetratricopeptide TPR_4 precursor	Daro_0354	Daro_0354	TPR repeat {UniProtKB/TrEMBL:Q47J68}	[TP0067-TP0095 (0.6515529)]
COG0457	COG0457	Daro_2439	Daro_2439	TPR repeat:Tetratricopeptide	Daro_1170	Daro_1170	TPR repeat {UniProtKB/TrEMBL:Q47GV5}	[TP0067-TP0095 (0.6515529)]
COG0457	COG0457	Daro_1170	Daro_1170	TPR repeat {UniProtKB/TrEMBL:Q47GV5}	Daro_2439	Daro_2439	TPR repeat:Tetratricopeptide	[TP0067-TP0095 (0.6515529)]
COG0457	COG0457	Daro_0354	Daro_0354	TPR repeat {UniProtKB/TrEMBL:Q47J68}	Daro_2439	Daro_2439	TPR repeat:Tetratricopeptide	[TP0067-TP0095 (0.6515529)]
COG0457	COG0457	Daro_2439	Daro_2439	TPR repeat:Tetratricopeptide	Daro_1943	Daro_1943	TPR repeat:Tetratricopeptide TPR_4 precursor	[TP0067-TP0095 (0.6515529)]
COG0457	COG0457	Daro_2439	Daro_2439	TPR repeat:Tetratricopeptide	Daro_0354	Daro_0354	TPR repeat {UniProtKB/TrEMBL:Q47J68}	[TP0067-TP0095 (0.6515529)]
COG0457	COG0457	Daro_2439	Daro_2439	TPR repeat:Tetratricopeptide	Daro_2439	Daro_2439	TPR repeat:Tetratricopeptide	[TP0067-TP0095 (0.6515529)]
COG0457	COG0457	Daro_1943	Daro_1943	TPR repeat:Tetratricopeptide TPR_4 precursor	Daro_2439	Daro_2439	TPR repeat:Tetratricopeptide	[TP0067-TP0095 (0.6515529)]
COG0457	COG0457	Daro_1943	Daro_1943	TPR repeat:Tetratricopeptide TPR_4 precursor	Daro_1943	Daro_1943	TPR repeat:Tetratricopeptide TPR_4 precursor	[TP0067-TP0095 (0.6515529)]
COG0457	COG0457	Daro_1170	Daro_1170	TPR repeat {UniProtKB/TrEMBL:Q47GV5}	Daro_1170	Daro_1170	TPR repeat {UniProtKB/TrEMBL:Q47GV5}	[TP0067-TP0095 (0.6515529)]
COG0457	COG0457	Daro_3727	Daro_3727	TPR repeat:Tetratricopeptide TPR_4	Daro_3727	Daro_3727	TPR repeat:Tetratricopeptide TPR_4	[TP0067-TP0095 (0.6515529)]
COG0457	COG0457	Daro_0354	Daro_0354	TPR repeat {UniProtKB/TrEMBL:Q47J68}	Daro_0354	Daro_0354	TPR repeat {UniProtKB/TrEMBL:Q47J68}	[TP0067-TP0095 (0.6515529)]
COG0457	COG0457	Daro_0354	Daro_0354	TPR repeat {UniProtKB/TrEMBL:Q47J68}	Daro_3727	Daro_3727	TPR repeat:Tetratricopeptide TPR_4	[TP0067-TP0095 (0.6515529)]
COG0457	COG0457	Daro_3727	Daro_3727	TPR repeat:Tetratricopeptide TPR_4	Daro_0354	Daro_0354	TPR repeat {UniProtKB/TrEMBL:Q47J68}	[TP0067-TP0095 (0.6515529)]
COG0103	COG0211	Daro_0650	Daro_0650	Ribosomal protein S9 {UniProtKB/TrEMBL:Q47IC4}	Daro_3471	Daro_3471	Ribosomal protein L27 {UniProtKB/TrEMBL:Q47AD1}	[TP1024-TP0743 (0.87139803)]
COG0457	COG0803	Daro_1943	Daro_1943	TPR repeat:Tetratricopeptide TPR_4 precursor	Daro_0199	Daro_0199	Periplasmic solute binding protein precursor	[TP0469-TP0034 (0.86910707)]
COG0457	COG0803	Daro_3727	Daro_3727	TPR repeat:Tetratricopeptide TPR_4	Daro_0199	Daro_0199	Periplasmic solute binding protein precursor	[TP0469-TP0034 (0.86910707)]
COG0457	COG0803	Daro_0354	Daro_0354	TPR repeat {UniProtKB/TrEMBL:Q47J68}	Daro_0199	Daro_0199	Periplasmic solute binding protein precursor	[TP0469-TP0034 (0.86910707)]
COG0457	COG0803	Daro_1170	Daro_1170	TPR repeat {UniProtKB/TrEMBL:Q47GV5}	Daro_0199	Daro_0199	Periplasmic solute binding protein precursor	[TP0469-TP0034 (0.86910707)]
COG0457	COG0803	Daro_2439	Daro_2439	TPR repeat:Tetratricopeptide	Daro_0199	Daro_0199	Periplasmic solute binding protein precursor	[TP0469-TP0034 (0.86910707)]
COG0472	COG1512	Daro_3501	mraY	Phospho-N-acetylmuramoyl-pentapeptide-transferase (EC 2.7.8.13) (UDP- MurNAc-pentapeptide phosphotransferase)	Daro_1189	Daro_1189	Hypothetical protein precursor	[TP0345-TP0561 (0.53951585)]
COG0472	COG1512	Daro_1270	Daro_1270	Glycosyl transferase, family 4 precursor	Daro_1189	Daro_1189	Hypothetical protein precursor	[TP0345-TP0561 (0.53951585)]
COG0621	COG2812	Daro_3527	Daro_3527	Hypothetical protein {UniProtKB/TrEMBL:Q47A75}	Daro_0806	Daro_0806	AAA ATPase, central region	[TP0754-TP1005 (0.5550382)]
COG0621	COG2812	Daro_2751	Daro_2751	Hypothetical protein {UniProtKB/TrEMBL:Q47CF0}	Daro_0806	Daro_0806	AAA ATPase, central region	[TP0754-TP1005 (0.5550382)]
COG0739	COG1418	Daro_3453	Daro_3453	Peptidase M23B precursor	Daro_1102	Daro_1102	Metal-dependent phosphohydrolase, HD subdomain	[TP0702-TP1018 (0.7620277)]
COG0739	COG1418	Daro_3489	Daro_3489	Peptidase M23B precursor	Daro_1094	Daro_1094	Metal-dependent phosphohydrolase, HD subdomain	[TP0702-TP1018 (0.7620277)]
COG0739	COG1418	Daro_3453	Daro_3453	Peptidase M23B precursor	Daro_1094	Daro_1094	Metal-dependent phosphohydrolase, HD subdomain	[TP0702-TP1018 (0.7620277)]
COG0739	COG1418	Daro_3489	Daro_3489	Peptidase M23B precursor	Daro_1102	Daro_1102	Metal-dependent phosphohydrolase, HD subdomain	[TP0702-TP1018 (0.7620277)]
COG0739	COG1418	Daro_2522	Daro_2522	Peptidoglycan-binding LysM:Peptidase M23B	Daro_1102	Daro_1102	Metal-dependent phosphohydrolase, HD subdomain	[TP0702-TP1018 (0.7620277)]
COG0739	COG1418	Daro_2522	Daro_2522	Peptidoglycan-binding LysM:Peptidase M23B	Daro_1094	Daro_1094	Metal-dependent phosphohydrolase, HD subdomain	[TP0702-TP1018 (0.7620277)]
COG0739	COG1344	Daro_2522	Daro_2522	Peptidoglycan-binding LysM:Peptidase M23B	Daro_0759	Daro_0759	Flagellin, N-terminal precursor	[TP0702-TP0870 (0.64395046)]
COG0739	COG1344	Daro_3489	Daro_3489	Peptidase M23B precursor	Daro_0784	Daro_0784	Flagellin, C-terminal:Flagellin, N-terminal	[TP0702-TP0870 (0.64395046)]
COG0739	COG1344	Daro_3453	Daro_3453	Peptidase M23B precursor	Daro_0784	Daro_0784	Flagellin, C-terminal:Flagellin, N-terminal	[TP0702-TP0870 (0.64395046)]
COG0739	COG1344	Daro_3489	Daro_3489	Peptidase M23B precursor	Daro_0759	Daro_0759	Flagellin, N-terminal precursor	[TP0702-TP0870 (0.64395046)]
COG0739	COG1344	Daro_3453	Daro_3453	Peptidase M23B precursor	Daro_0759	Daro_0759	Flagellin, N-terminal precursor	[TP0702-TP0870 (0.64395046)]
COG0739	COG1344	Daro_2522	Daro_2522	Peptidoglycan-binding LysM:Peptidase M23B	Daro_0784	Daro_0784	Flagellin, C-terminal:Flagellin, N-terminal	[TP0702-TP0870 (0.64395046)]
COG0442	COG4591	Daro_0644	Daro_0644	Prolyl-tRNA synthetase, bacterial precursor	Daro_2395	Daro_2395	Hypothetical protein {UniProtKB/TrEMBL:Q47DF0}	[TP0160-TP0582 (0.74148)]
COG0442	COG4591	Daro_0644	Daro_0644	Prolyl-tRNA synthetase, bacterial precursor	Daro_2836	Daro_2836	Lipoprotein releasing system, transmembrane	[TP0160-TP0582 (0.74148)]
COG0442	COG4591	Daro_0644	Daro_0644	Prolyl-tRNA synthetase, bacterial precursor	Daro_2394	Daro_2394	Hypothetical protein precursor	[TP0160-TP0582 (0.74148)]
COG0693	COG0761	Daro_0025	Daro_0025	Peptidase C56, PfpI {UniProtKB/TrEMBL:Q47K47}	Daro_3043	Daro_3043	LytB protein {UniProtKB/TrEMBL:Q47BK8}	[TP0445-TP0547 (0.53976095)]
COG0584	COG1493	Daro_3305	Daro_3305	Glycerophosphoryl diester phosphodiesterase	Daro_4146	Daro_4146	HPr Serine kinase, C-terminal	[TP0257-TP0591 (0.75711113)]
COG0584	COG1493	Daro_0237	Daro_0237	Glycerophosphoryl diester phosphodiesterase	Daro_4146	Daro_4146	HPr Serine kinase, C-terminal	[TP0257-TP0591 (0.75711113)]
COG1536	COG4786	Daro_0772	Daro_0772	Flagellar motor switch protein FliG	Daro_0754	Daro_0754	Hypothetical protein {UniProtKB/TrEMBL:Q47I21}	[TP0026-TP0961 (0.8107165)]
COG0223	COG0664	Daro_0022	Daro_0022	Methionyl-tRNA formyltransferase	Daro_1089	Daro_1089	Cyclic nucleotide-binding	[TP0756-TP0995 (0.69102824)]
COG0223	COG0664	Daro_0022	Daro_0022	Methionyl-tRNA formyltransferase	Daro_3649	Daro_3649	Cyclic nucleotide-binding:Bacterial regulatory	[TP0756-TP0995 (0.69102824)]
COG0223	COG0664	Daro_0022	Daro_0022	Methionyl-tRNA formyltransferase	Daro_1669	Daro_1669	Cyclic nucleotide-binding	[TP0756-TP0995 (0.69102824)]
COG0223	COG0664	Daro_0022	Daro_0022	Methionyl-tRNA formyltransferase	Daro_1047	Daro_1047	Cyclic nucleotide-binding:Bacterial regulatory	[TP0756-TP0995 (0.69102824)]
COG0223	COG0664	Daro_0022	Daro_0022	Methionyl-tRNA formyltransferase	Daro_2043	Daro_2043	Cyclic nucleotide-binding	[TP0756-TP0995 (0.69102824)]
COG0223	COG0664	Daro_0022	Daro_0022	Methionyl-tRNA formyltransferase	Daro_3546	Daro_3546	Cyclic nucleotide-binding	[TP0756-TP0995 (0.69102824)]
COG0223	COG0664	Daro_0022	Daro_0022	Methionyl-tRNA formyltransferase	Daro_1294	Daro_1294	Cyclic nucleotide-binding:Bacterial regulatory	[TP0756-TP0995 (0.69102824)]
COG0223	COG0664	Daro_0022	Daro_0022	Methionyl-tRNA formyltransferase	Daro_1036	Daro_1036	Cyclic nucleotide-binding	[TP0756-TP0995 (0.69102824)]
COG0223	COG0664	Daro_0022	Daro_0022	Methionyl-tRNA formyltransferase	Daro_0248	Daro_0248	Cyclic nucleotide-binding	[TP0756-TP0995 (0.69102824)]
COG0223	COG0664	Daro_0022	Daro_0022	Methionyl-tRNA formyltransferase	Daro_3198	Daro_3198	Cyclic nucleotide-binding	[TP0756-TP0995 (0.69102824)]
COG0697	COG0716	Daro_2249	Daro_2249	Hypothetical protein precursor	Daro_1483	Daro_1483	Flavodoxin, long chain {UniProtKB/TrEMBL:Q47FZ9}	[TP0986-TP0925 (0.8288174)]
COG0697	COG0716	Daro_2766	Daro_2766	Hypothetical protein {UniProtKB/TrEMBL:Q47CD5}	Daro_1457	Daro_1457	Flavodoxin, long chain {UniProtKB/TrEMBL:Q47G25}	[TP0986-TP0925 (0.8288174)]
COG0697	COG0716	Daro_3057	Daro_3057	Hypothetical protein precursor	Daro_1483	Daro_1483	Flavodoxin, long chain {UniProtKB/TrEMBL:Q47FZ9}	[TP0986-TP0925 (0.8288174)]
COG0697	COG0716	Daro_1098	Daro_1098	Hypothetical protein {UniProtKB/TrEMBL:Q47H27}	Daro_1483	Daro_1483	Flavodoxin, long chain {UniProtKB/TrEMBL:Q47FZ9}	[TP0986-TP0925 (0.8288174)]
COG0697	COG0716	Daro_1098	Daro_1098	Hypothetical protein {UniProtKB/TrEMBL:Q47H27}	Daro_1457	Daro_1457	Flavodoxin, long chain {UniProtKB/TrEMBL:Q47G25}	[TP0986-TP0925 (0.8288174)]
COG0697	COG0716	Daro_4081	Daro_4081	Hypothetical protein {UniProtKB/TrEMBL:Q478C4}	Daro_1457	Daro_1457	Flavodoxin, long chain {UniProtKB/TrEMBL:Q47G25}	[TP0986-TP0925 (0.8288174)]
COG0697	COG0716	Daro_0097	Daro_0097	Hypothetical protein {UniProtKB/TrEMBL:Q47JX5}	Daro_1483	Daro_1483	Flavodoxin, long chain {UniProtKB/TrEMBL:Q47FZ9}	[TP0986-TP0925 (0.8288174)]
COG0697	COG0716	Daro_4081	Daro_4081	Hypothetical protein {UniProtKB/TrEMBL:Q478C4}	Daro_1483	Daro_1483	Flavodoxin, long chain {UniProtKB/TrEMBL:Q47FZ9}	[TP0986-TP0925 (0.8288174)]
COG0697	COG0716	Daro_0097	Daro_0097	Hypothetical protein {UniProtKB/TrEMBL:Q47JX5}	Daro_1457	Daro_1457	Flavodoxin, long chain {UniProtKB/TrEMBL:Q47G25}	[TP0986-TP0925 (0.8288174)]
COG0697	COG0716	Daro_2249	Daro_2249	Hypothetical protein precursor	Daro_1457	Daro_1457	Flavodoxin, long chain {UniProtKB/TrEMBL:Q47G25}	[TP0986-TP0925 (0.8288174)]
COG0697	COG0716	Daro_2766	Daro_2766	Hypothetical protein {UniProtKB/TrEMBL:Q47CD5}	Daro_1483	Daro_1483	Flavodoxin, long chain {UniProtKB/TrEMBL:Q47FZ9}	[TP0986-TP0925 (0.8288174)]
COG0697	COG0716	Daro_3057	Daro_3057	Hypothetical protein precursor	Daro_1457	Daro_1457	Flavodoxin, long chain {UniProtKB/TrEMBL:Q47G25}	[TP0986-TP0925 (0.8288174)]
COG0697	COG0716	Daro_4064	Daro_4064	Hypothetical protein {UniProtKB/TrEMBL:Q478E1}	Daro_1457	Daro_1457	Flavodoxin, long chain {UniProtKB/TrEMBL:Q47G25}	[TP0986-TP0925 (0.8288174)]
COG0697	COG0716	Daro_4075	Daro_4075	Hypothetical protein {UniProtKB/TrEMBL:Q478D0}	Daro_1457	Daro_1457	Flavodoxin, long chain {UniProtKB/TrEMBL:Q47G25}	[TP0986-TP0925 (0.8288174)]
COG0697	COG0716	Daro_4064	Daro_4064	Hypothetical protein {UniProtKB/TrEMBL:Q478E1}	Daro_1483	Daro_1483	Flavodoxin, long chain {UniProtKB/TrEMBL:Q47FZ9}	[TP0986-TP0925 (0.8288174)]
COG0697	COG0716	Daro_2828	Daro_2828	Hypothetical protein {UniProtKB/TrEMBL:Q47C73}	Daro_1457	Daro_1457	Flavodoxin, long chain {UniProtKB/TrEMBL:Q47G25}	[TP0986-TP0925 (0.8288174)]
COG0697	COG0716	Daro_4075	Daro_4075	Hypothetical protein {UniProtKB/TrEMBL:Q478D0}	Daro_1483	Daro_1483	Flavodoxin, long chain {UniProtKB/TrEMBL:Q47FZ9}	[TP0986-TP0925 (0.8288174)]
COG0697	COG0716	Daro_2828	Daro_2828	Hypothetical protein {UniProtKB/TrEMBL:Q47C73}	Daro_1483	Daro_1483	Flavodoxin, long chain {UniProtKB/TrEMBL:Q47FZ9}	[TP0986-TP0925 (0.8288174)]
COG0785	COG1512	Daro_3156	Daro_3156	Cytochrome c biogenesis protein, transmembrane	Daro_1189	Daro_1189	Hypothetical protein precursor	[TP0101-TP0561 (0.5550382)]
COG0785	COG1512	Daro_2278	Daro_2278	Cytochrome c biogenesis protein, transmembrane	Daro_1189	Daro_1189	Hypothetical protein precursor	[TP0101-TP0561 (0.5550382)]
COG0465	COG4591	Daro_0944	Daro_0944	Peptidase M41, FtsH {UniProtKB/TrEMBL:Q47HI1}	Daro_2836	Daro_2836	Lipoprotein releasing system, transmembrane	[TP0765-TP0582 (0.6598422)]
COG0465	COG4591	Daro_0944	Daro_0944	Peptidase M41, FtsH {UniProtKB/TrEMBL:Q47HI1}	Daro_2395	Daro_2395	Hypothetical protein {UniProtKB/TrEMBL:Q47DF0}	[TP0765-TP0582 (0.6598422)]
COG0465	COG4591	Daro_0944	Daro_0944	Peptidase M41, FtsH {UniProtKB/TrEMBL:Q47HI1}	Daro_2394	Daro_2394	Hypothetical protein precursor	[TP0765-TP0582 (0.6598422)]
COG0773	COG0817	Daro_3942	Daro_3942	UDP-N-acetylmuramate:L-alanyl-gamma-D-glutamyl-me	Daro_4063	ruvC	Crossover junction endodeoxyribonuclease ruvC (EC 3.1.22.4) (Holliday junction nuclease ruvC) (Holliday junction resolvase ruvC)	[TP0341-TP0517 (0.7285616)]
COG0773	COG0817	Daro_3497	murC	UDP-N-acetylmuramate--L-alanine ligase (EC 6.3.2.8) (UDP-N- acetylmuramoyl-L-alanine synthetase)	Daro_4063	ruvC	Crossover junction endodeoxyribonuclease ruvC (EC 3.1.22.4) (Holliday junction nuclease ruvC) (Holliday junction resolvase ruvC)	[TP0341-TP0517 (0.7285616)]
COG0272	COG0773	Daro_1734	Daro_1734	NAD-dependent DNA ligase	Daro_3497	murC	UDP-N-acetylmuramate--L-alanine ligase (EC 6.3.2.8) (UDP-N- acetylmuramoyl-L-alanine synthetase)	[TP0634-TP0341 (0.8201813)]
COG0272	COG0773	Daro_1734	Daro_1734	NAD-dependent DNA ligase	Daro_3942	Daro_3942	UDP-N-acetylmuramate:L-alanyl-gamma-D-glutamyl-me	[TP0634-TP0341 (0.8201813)]
COG1344	COG2882	Daro_0759	Daro_0759	Flagellin, N-terminal precursor	Daro_0769	Daro_0769	Flagellar FliJ and related	[TP0868-TP0403 (0.93215036)]
COG1344	COG2882	Daro_0784	Daro_0784	Flagellin, C-terminal:Flagellin, N-terminal	Daro_0769	Daro_0769	Flagellar FliJ and related	[TP0868-TP0403 (0.93215036)]
COG1652	COG1684	Daro_3610	Daro_3610	Hypothetical protein {UniProtKB/TrEMBL:Q479Z2}	Daro_0761	Daro_0761	Flagellar biosynthesis protein FliR	[TP0042-TP0716 (0.75048)]
COG1652	COG1684	Daro_0020	Daro_0020	Peptidoglycan-binding LysM precursor	Daro_0761	Daro_0761	Flagellar biosynthesis protein FliR	[TP0042-TP0716 (0.75048)]
COG0353	COG0514	Daro_0808	Daro_0808	RecR protein {UniProtKB/TrEMBL:Q47HW7}	Daro_0913	Daro_0913	ATP-dependent DNA helicase RecQ:ATP-requiring DNA	[TP1004-TP0103 (0.6917512)]
COG0036	COG0249	Daro_3483	Daro_3483	Ribulose-phosphate 3-epimerase	Daro_2347	mutS	DNA mismatch repair protein mutS	[TP0945-TP0328 (0.6742458)]
COG0280	COG2204	Daro_0975	Daro_0975	Phosphate acetyl/butaryl transferase:MaoC-like	Daro_2438	Daro_2438	Helix-turn-helix, Fis-type	[TP0094-TP0519 (0.5559654)]
COG0280	COG2204	Daro_2098	Daro_2098	Phosphate acetyl/butaryl transferase:MaoC-like	Daro_0662	Daro_0662	Helix-turn-helix, Fis-type	[TP0094-TP0519 (0.5559654)]
COG0280	COG2204	Daro_2098	Daro_2098	Phosphate acetyl/butaryl transferase:MaoC-like	Daro_0031	Daro_0031	Helix-turn-helix, Fis-type	[TP0094-TP0519 (0.5559654)]
COG0280	COG2204	Daro_0975	Daro_0975	Phosphate acetyl/butaryl transferase:MaoC-like	Daro_0682	Daro_0682	Helix-turn-helix, Fis-type	[TP0094-TP0519 (0.5559654)]
COG0280	COG2204	Daro_0975	Daro_0975	Phosphate acetyl/butaryl transferase:MaoC-like	Daro_2600	Daro_2600	Helix-turn-helix, Fis-type	[TP0094-TP0519 (0.5559654)]
COG0280	COG2204	Daro_0975	Daro_0975	Phosphate acetyl/butaryl transferase:MaoC-like	Daro_0477	Daro_0477	Helix-turn-helix, Fis-type	[TP0094-TP0519 (0.5559654)]
COG0280	COG2204	Daro_2098	Daro_2098	Phosphate acetyl/butaryl transferase:MaoC-like	Daro_0775	Daro_0775	Helix-turn-helix, Fis-type	[TP0094-TP0519 (0.5559654)]
COG0280	COG2204	Daro_2098	Daro_2098	Phosphate acetyl/butaryl transferase:MaoC-like	Daro_3758	Daro_3758	Helix-turn-helix, Fis-type:Nitrogen regulation	[TP0094-TP0519 (0.5559654)]
COG0280	COG2204	Daro_0975	Daro_0975	Phosphate acetyl/butaryl transferase:MaoC-like	Daro_2923	Daro_2923	Helix-turn-helix, Fis-type	[TP0094-TP0519 (0.5559654)]
COG0280	COG2204	Daro_2098	Daro_2098	Phosphate acetyl/butaryl transferase:MaoC-like	Daro_2600	Daro_2600	Helix-turn-helix, Fis-type	[TP0094-TP0519 (0.5559654)]
COG0280	COG2204	Daro_0975	Daro_0975	Phosphate acetyl/butaryl transferase:MaoC-like	Daro_0775	Daro_0775	Helix-turn-helix, Fis-type	[TP0094-TP0519 (0.5559654)]
COG0280	COG2204	Daro_0975	Daro_0975	Phosphate acetyl/butaryl transferase:MaoC-like	Daro_0662	Daro_0662	Helix-turn-helix, Fis-type	[TP0094-TP0519 (0.5559654)]
COG0280	COG2204	Daro_0975	Daro_0975	Phosphate acetyl/butaryl transferase:MaoC-like	Daro_3403	Daro_3403	Helix-turn-helix, Fis-type	[TP0094-TP0519 (0.5559654)]
COG0280	COG2204	Daro_2098	Daro_2098	Phosphate acetyl/butaryl transferase:MaoC-like	Daro_2148	Daro_2148	Helix-turn-helix, Fis-type	[TP0094-TP0519 (0.5559654)]
COG0280	COG2204	Daro_0975	Daro_0975	Phosphate acetyl/butaryl transferase:MaoC-like	Daro_3758	Daro_3758	Helix-turn-helix, Fis-type:Nitrogen regulation	[TP0094-TP0519 (0.5559654)]
COG0280	COG2204	Daro_0975	Daro_0975	Phosphate acetyl/butaryl transferase:MaoC-like	Daro_1827	Daro_1827	Helix-turn-helix, Fis-type precursor	[TP0094-TP0519 (0.5559654)]
COG0280	COG2204	Daro_2098	Daro_2098	Phosphate acetyl/butaryl transferase:MaoC-like	Daro_3403	Daro_3403	Helix-turn-helix, Fis-type	[TP0094-TP0519 (0.5559654)]
COG0280	COG2204	Daro_0975	Daro_0975	Phosphate acetyl/butaryl transferase:MaoC-like	Daro_0031	Daro_0031	Helix-turn-helix, Fis-type	[TP0094-TP0519 (0.5559654)]
COG0280	COG2204	Daro_0975	Daro_0975	Phosphate acetyl/butaryl transferase:MaoC-like	Daro_2148	Daro_2148	Helix-turn-helix, Fis-type	[TP0094-TP0519 (0.5559654)]
COG0280	COG2204	Daro_0975	Daro_0975	Phosphate acetyl/butaryl transferase:MaoC-like	Daro_3962	Daro_3962	Helix-turn-helix, Fis-type	[TP0094-TP0519 (0.5559654)]
COG0280	COG2204	Daro_2098	Daro_2098	Phosphate acetyl/butaryl transferase:MaoC-like	Daro_2923	Daro_2923	Helix-turn-helix, Fis-type	[TP0094-TP0519 (0.5559654)]
COG0280	COG2204	Daro_0975	Daro_0975	Phosphate acetyl/butaryl transferase:MaoC-like	Daro_2585	Daro_2585	Helix-turn-helix, Fis-type	[TP0094-TP0519 (0.5559654)]
COG0280	COG2204	Daro_2098	Daro_2098	Phosphate acetyl/butaryl transferase:MaoC-like	Daro_3962	Daro_3962	Helix-turn-helix, Fis-type	[TP0094-TP0519 (0.5559654)]
COG0280	COG2204	Daro_2098	Daro_2098	Phosphate acetyl/butaryl transferase:MaoC-like	Daro_0477	Daro_0477	Helix-turn-helix, Fis-type	[TP0094-TP0519 (0.5559654)]
COG0280	COG2204	Daro_2098	Daro_2098	Phosphate acetyl/butaryl transferase:MaoC-like	Daro_2585	Daro_2585	Helix-turn-helix, Fis-type	[TP0094-TP0519 (0.5559654)]
COG0280	COG2204	Daro_2098	Daro_2098	Phosphate acetyl/butaryl transferase:MaoC-like	Daro_0682	Daro_0682	Helix-turn-helix, Fis-type	[TP0094-TP0519 (0.5559654)]
COG0280	COG2204	Daro_2098	Daro_2098	Phosphate acetyl/butaryl transferase:MaoC-like	Daro_1827	Daro_1827	Helix-turn-helix, Fis-type precursor	[TP0094-TP0519 (0.5559654)]
COG0280	COG2204	Daro_0975	Daro_0975	Phosphate acetyl/butaryl transferase:MaoC-like	Daro_1804	Daro_1804	Helix-turn-helix, Fis-type	[TP0094-TP0519 (0.5559654)]
COG0280	COG2204	Daro_2098	Daro_2098	Phosphate acetyl/butaryl transferase:MaoC-like	Daro_1804	Daro_1804	Helix-turn-helix, Fis-type	[TP0094-TP0519 (0.5559654)]
COG0280	COG2204	Daro_2098	Daro_2098	Phosphate acetyl/butaryl transferase:MaoC-like	Daro_2438	Daro_2438	Helix-turn-helix, Fis-type	[TP0094-TP0519 (0.5559654)]
COG0124	COG0465	Daro_2984	hisS	Histidyl-tRNA synthetase (EC 6.1.1.21) (Histidine--tRNA ligase) (HisRS)	Daro_0944	Daro_0944	Peptidase M41, FtsH {UniProtKB/TrEMBL:Q47HI1}	[TP0641-TP0330 (0.76316583)]
COG0250	COG3439	Daro_0307	Daro_0307	Transcription antitermination protein NusG	Daro_2157	Daro_2157	Hypothetical protein {UniProtKB/TrEMBL:Q47E34}	[TP0236-TP0895 (0.72267145)]
COG0564	COG1843	Daro_2006	Daro_2006	Pseudouridine synthase, RluD	Daro_0751	Daro_0751	Flagellar hook capping protein precursor	[TP0339-TP0728 (0.7885255)]
COG0564	COG1843	Daro_2869	Daro_2869	Pseudouridine synthase {UniProtKB/TrEMBL:Q47C32}	Daro_0751	Daro_0751	Flagellar hook capping protein precursor	[TP0339-TP0728 (0.7885255)]
COG0564	COG1843	Daro_4154	Daro_4154	Pseudouridine synthase {UniProtKB/TrEMBL:Q477V1}	Daro_0751	Daro_0751	Flagellar hook capping protein precursor	[TP0339-TP0728 (0.7885255)]
COG0564	COG1843	Daro_1604	Daro_1604	Pseudouridine synthase, RluD	Daro_0751	Daro_0751	Flagellar hook capping protein precursor	[TP0339-TP0728 (0.7885255)]
COG0772	COG1512	Daro_0112	Daro_0112	Rod shape-determining protein RodA precursor	Daro_1189	Daro_1189	Hypothetical protein precursor	[TP0387-TP0561 (0.5082704)]
COG0772	COG1512	Daro_3499	Daro_3499	Cell cycle protein precursor	Daro_1189	Daro_1189	Hypothetical protein precursor	[TP0387-TP0561 (0.5082704)]
COG0173	COG0493	Daro_0634	aspS	Aspartyl-tRNA synthetase (EC 6.1.1.12) (Aspartate--tRNA ligase) (AspRS)	Daro_0218	Daro_0218	Glutamate synthase, NADH/NADPH, small subunit 1	[TP0985-TP0735 (0.50901)]
COG0860	COG2080	Daro_3049	Daro_3049	Cell wall hydrolase/autolysin precursor	Daro_1891	Daro_1891	Ferredoxin:(2Fe-2S)-binding	[TP0247-TP0080 (0.7296782)]
COG0504	COG0728	Daro_2366	Daro_2366	CTP synthase {UniProtKB/TrEMBL:Q47DH9}	Daro_0708	Daro_0708	Virulence factor MVIN-like	[TP0305-TP0516 (0.84299135)]
COG0275	COG0820	Daro_3506	mraW	S-adenosyl-methyltransferase mraW (EC 2.1.1.-)	Daro_2988	Daro_2988	Hypothetical protein precursor	[TP0384-TP0068 (0.79878455)]
COG0275	COG0820	Daro_3506	mraW	S-adenosyl-methyltransferase mraW (EC 2.1.1.-)	Daro_1157	Daro_1157	Radical SAM {UniProtKB/TrEMBL:Q47GW8}	[TP0384-TP0068 (0.79878455)]
COG0242	COG0360	Daro_0021	Daro_0021	Formylmethionine deformylase	Daro_1216	rpsF	Ribosomal protein S6 {UniProtKB/TrEMBL:Q47GQ9}	[TP0757-TP0063 (0.54983324)]
COG0242	COG0360	Daro_2132	Daro_2132	Formylmethionine deformylase	Daro_1216	rpsF	Ribosomal protein S6 {UniProtKB/TrEMBL:Q47GQ9}	[TP0757-TP0063 (0.54983324)]
COG0693	COG1653	Daro_0025	Daro_0025	Peptidase C56, PfpI {UniProtKB/TrEMBL:Q47K47}	Daro_3306	Daro_3306	Extracellular solute-binding protein, family 1	[TP0445-TP0074 (0.5751514)]
COG0267	COG0357	Daro_3144	Daro_3144	Ribosomal protein L33 {UniProtKB/TrEMBL:Q47BA7}	Daro_4104	Daro_4104	Glucose inhibited division protein	[TP0234-TP0946 (0.6249908)]
COG0234	COG0772	Daro_0425	Daro_0425	Chaperonin Cpn10 {UniProtKB/TrEMBL:Q47IZ9}	Daro_3499	Daro_3499	Cell cycle protein precursor	[TP1013-TP0387 (0.81326103)]
COG0234	COG0772	Daro_0425	Daro_0425	Chaperonin Cpn10 {UniProtKB/TrEMBL:Q47IZ9}	Daro_0112	Daro_0112	Rod shape-determining protein RodA precursor	[TP1013-TP0387 (0.81326103)]
COG0445	COG0457	Daro_4103	Daro_4103	Glucose-inhibited division protein A subfamily	Daro_2439	Daro_2439	TPR repeat:Tetratricopeptide	[TP0044-TP0954 (0.8549597)]
COG0445	COG0457	Daro_4103	Daro_4103	Glucose-inhibited division protein A subfamily	Daro_1170	Daro_1170	TPR repeat {UniProtKB/TrEMBL:Q47GV5}	[TP0044-TP0954 (0.8549597)]
COG0445	COG0457	Daro_4103	Daro_4103	Glucose-inhibited division protein A subfamily	Daro_3727	Daro_3727	TPR repeat:Tetratricopeptide TPR_4	[TP0044-TP0954 (0.8549597)]
COG0445	COG0457	Daro_4103	Daro_4103	Glucose-inhibited division protein A subfamily	Daro_1943	Daro_1943	TPR repeat:Tetratricopeptide TPR_4 precursor	[TP0044-TP0954 (0.8549597)]
COG0445	COG0457	Daro_4103	Daro_4103	Glucose-inhibited division protein A subfamily	Daro_0354	Daro_0354	TPR repeat {UniProtKB/TrEMBL:Q47J68}	[TP0044-TP0954 (0.8549597)]
COG0305	COG1595	Daro_1220	Daro_1220	DnaB helicase {UniProtKB/TrEMBL:Q47GQ5}	Daro_3150	Daro_3150	Sigma-70 region 2 {UniProtKB/TrEMBL:Q47BA1}	[TP0058-TP0092 (0.74082893)]
COG0305	COG1595	Daro_1220	Daro_1220	DnaB helicase {UniProtKB/TrEMBL:Q47GQ5}	Daro_2022	Daro_2022	Sigma-70 region 2:Sigma-70 region 4	[TP0058-TP0092 (0.74082893)]
COG0305	COG1595	Daro_1220	Daro_1220	DnaB helicase {UniProtKB/TrEMBL:Q47GQ5}	Daro_1520	Daro_1520	Sigma-70 region 2 {UniProtKB/TrEMBL:Q47FW2}	[TP0058-TP0092 (0.74082893)]
COG0305	COG1595	Daro_1220	Daro_1220	DnaB helicase {UniProtKB/TrEMBL:Q47GQ5}	Daro_1832	Daro_1832	Sigma-70 region 2 {UniProtKB/TrEMBL:Q47F03}	[TP0058-TP0092 (0.74082893)]
COG0305	COG1595	Daro_1220	Daro_1220	DnaB helicase {UniProtKB/TrEMBL:Q47GQ5}	Daro_2634	Daro_2634	Sigma-70 region 2 {UniProtKB/TrEMBL:Q47CR7}	[TP0058-TP0092 (0.74082893)]
COG0305	COG1595	Daro_1220	Daro_1220	DnaB helicase {UniProtKB/TrEMBL:Q47GQ5}	Daro_3076	Daro_3076	Sigma-70 region 2:Sigma-70 region 4	[TP0058-TP0092 (0.74082893)]
COG0305	COG1595	Daro_1220	Daro_1220	DnaB helicase {UniProtKB/TrEMBL:Q47GQ5}	Daro_2950	Daro_2950	Sigma-70 region 2 {UniProtKB/TrEMBL:Q47BV1}	[TP0058-TP0092 (0.74082893)]
COG0305	COG1595	Daro_1220	Daro_1220	DnaB helicase {UniProtKB/TrEMBL:Q47GQ5}	Daro_0521	Daro_0521	Sigma-70 region 2:Sigma-70 region 4	[TP0058-TP0092 (0.74082893)]
COG0305	COG1595	Daro_1220	Daro_1220	DnaB helicase {UniProtKB/TrEMBL:Q47GQ5}	Daro_2590	Daro_2590	Sigma-70 region 2 {UniProtKB/TrEMBL:Q47CW0}	[TP0058-TP0092 (0.74082893)]
COG0305	COG1595	Daro_1220	Daro_1220	DnaB helicase {UniProtKB/TrEMBL:Q47GQ5}	Daro_2124	Daro_2124	Sigma-70 region 2:Sigma-70 region 4	[TP0058-TP0092 (0.74082893)]
COG0290	COG1516	Daro_2676	Daro_2676	Initiation factor 3 {UniProtKB/TrEMBL:Q47CM5}	Daro_0781	Daro_0781	Flagellar protein FliS {UniProtKB/TrEMBL:Q47HZ4}	[TP0850-TP0943 (0.6225916)]
COG0228	COG0250	Daro_3066	rpsP	Ribosomal protein S16 {UniProtKB/TrEMBL:Q47BI5}	Daro_0307	Daro_0307	Transcription antitermination protein NusG	[TP0905-TP0236 (0.7099409)]
COG1595	COG1868	Daro_2950	Daro_2950	Sigma-70 region 2 {UniProtKB/TrEMBL:Q47BV1}	Daro_0766	Daro_0766	Flagellar motor switch protein FliM	[TP0092-TP0721 (0.802411)]
COG1595	COG1868	Daro_2590	Daro_2590	Sigma-70 region 2 {UniProtKB/TrEMBL:Q47CW0}	Daro_0766	Daro_0766	Flagellar motor switch protein FliM	[TP0092-TP0721 (0.802411)]
COG1595	COG1868	Daro_1520	Daro_1520	Sigma-70 region 2 {UniProtKB/TrEMBL:Q47FW2}	Daro_0766	Daro_0766	Flagellar motor switch protein FliM	[TP0092-TP0721 (0.802411)]
COG1595	COG1868	Daro_2124	Daro_2124	Sigma-70 region 2:Sigma-70 region 4	Daro_0766	Daro_0766	Flagellar motor switch protein FliM	[TP0092-TP0721 (0.802411)]
COG1595	COG1868	Daro_3150	Daro_3150	Sigma-70 region 2 {UniProtKB/TrEMBL:Q47BA1}	Daro_0766	Daro_0766	Flagellar motor switch protein FliM	[TP0092-TP0721 (0.802411)]
COG1595	COG1868	Daro_2634	Daro_2634	Sigma-70 region 2 {UniProtKB/TrEMBL:Q47CR7}	Daro_0766	Daro_0766	Flagellar motor switch protein FliM	[TP0092-TP0721 (0.802411)]
COG1595	COG1868	Daro_3076	Daro_3076	Sigma-70 region 2:Sigma-70 region 4	Daro_0766	Daro_0766	Flagellar motor switch protein FliM	[TP0092-TP0721 (0.802411)]
COG1595	COG1868	Daro_0521	Daro_0521	Sigma-70 region 2:Sigma-70 region 4	Daro_0766	Daro_0766	Flagellar motor switch protein FliM	[TP0092-TP0721 (0.802411)]
COG1595	COG1868	Daro_1832	Daro_1832	Sigma-70 region 2 {UniProtKB/TrEMBL:Q47F03}	Daro_0766	Daro_0766	Flagellar motor switch protein FliM	[TP0092-TP0721 (0.802411)]
COG1595	COG1868	Daro_2022	Daro_2022	Sigma-70 region 2:Sigma-70 region 4	Daro_0766	Daro_0766	Flagellar motor switch protein FliM	[TP0092-TP0721 (0.802411)]
COG0173	COG1512	Daro_0634	aspS	Aspartyl-tRNA synthetase (EC 6.1.1.12) (Aspartate--tRNA ligase) (AspRS)	Daro_1189	Daro_1189	Hypothetical protein precursor	[TP0985-TP0561 (0.83540547)]
COG0465	COG0532	Daro_0944	Daro_0944	Peptidase M41, FtsH {UniProtKB/TrEMBL:Q47HI1}	Daro_2452	infB	Initiation factor 2:Small GTP-binding protein	[TP0330-TP0891 (0.8751731)]
COG0234	COG0445	Daro_0425	Daro_0425	Chaperonin Cpn10 {UniProtKB/TrEMBL:Q47IZ9}	Daro_4103	Daro_4103	Glucose-inhibited division protein A subfamily	[TP1013-TP0044 (0.813164)]
COG0326	COG0353	Daro_1127	htpG	Chaperone protein htpG (Heat shock protein htpG) (High temperature protein G)	Daro_0808	Daro_0808	RecR protein {UniProtKB/TrEMBL:Q47HW7}	[TP0984-TP1004 (0.5573069)]
COG0265	COG1381	Daro_2442	Daro_2442	Peptidase S1 and S6, chymotrypsin/Hap precursor	Daro_2031	recO	DNA repair protein recO (Recombination protein O)	[TP0773-TP0636 (0.870009)]
COG0265	COG1381	Daro_3371	Daro_3371	Peptidase S1 and S6,	Daro_2031	recO	DNA repair protein recO (Recombination protein O)	[TP0773-TP0636 (0.870009)]
COG0265	COG1381	Daro_1900	Daro_1900	Peptidase S1C, Do precursor	Daro_2031	recO	DNA repair protein recO (Recombination protein O)	[TP0773-TP0636 (0.870009)]
COG0265	COG1381	Daro_2024	Daro_2024	Peptidase S1C, Do precursor	Daro_2031	recO	DNA repair protein recO (Recombination protein O)	[TP0773-TP0636 (0.870009)]
COG0457	COG0860	Daro_2439	Daro_2439	TPR repeat:Tetratricopeptide	Daro_3049	Daro_3049	Cell wall hydrolase/autolysin precursor	[TP0820-TP0247 (0.74644035), TP0067-TP0247 (0.79531366)]
COG0457	COG0860	Daro_3727	Daro_3727	TPR repeat:Tetratricopeptide TPR_4	Daro_3049	Daro_3049	Cell wall hydrolase/autolysin precursor	[TP0820-TP0247 (0.74644035), TP0067-TP0247 (0.79531366)]
COG0457	COG0860	Daro_0354	Daro_0354	TPR repeat {UniProtKB/TrEMBL:Q47J68}	Daro_3049	Daro_3049	Cell wall hydrolase/autolysin precursor	[TP0820-TP0247 (0.74644035), TP0067-TP0247 (0.79531366)]
COG0457	COG0860	Daro_1170	Daro_1170	TPR repeat {UniProtKB/TrEMBL:Q47GV5}	Daro_3049	Daro_3049	Cell wall hydrolase/autolysin precursor	[TP0820-TP0247 (0.74644035), TP0067-TP0247 (0.79531366)]
COG0457	COG0860	Daro_1943	Daro_1943	TPR repeat:Tetratricopeptide TPR_4 precursor	Daro_3049	Daro_3049	Cell wall hydrolase/autolysin precursor	[TP0820-TP0247 (0.74644035), TP0067-TP0247 (0.79531366)]
COG2201	COG4786	Daro_0732	cheB1	Chemotaxis response regulator protein-glutamate methylesterase 1 (EC 3.1.1.61)	Daro_0754	Daro_0754	Hypothetical protein {UniProtKB/TrEMBL:Q47I21}	[TP0631-TP0961 (0.5728655)]
COG2201	COG4786	Daro_1148	cheB2	Chemotaxis response regulator protein-glutamate methylesterase 2 (EC 3.1.1.61)	Daro_0754	Daro_0754	Hypothetical protein {UniProtKB/TrEMBL:Q47I21}	[TP0631-TP0961 (0.5728655)]
COG1653	COG2204	Daro_3306	Daro_3306	Extracellular solute-binding protein, family 1	Daro_1827	Daro_1827	Helix-turn-helix, Fis-type precursor	[TP0074-TP0519 (0.57840663)]
COG1653	COG2204	Daro_3306	Daro_3306	Extracellular solute-binding protein, family 1	Daro_3403	Daro_3403	Helix-turn-helix, Fis-type	[TP0074-TP0519 (0.57840663)]
COG1653	COG2204	Daro_3306	Daro_3306	Extracellular solute-binding protein, family 1	Daro_0662	Daro_0662	Helix-turn-helix, Fis-type	[TP0074-TP0519 (0.57840663)]
COG1653	COG2204	Daro_3306	Daro_3306	Extracellular solute-binding protein, family 1	Daro_3758	Daro_3758	Helix-turn-helix, Fis-type:Nitrogen regulation	[TP0074-TP0519 (0.57840663)]
COG1653	COG2204	Daro_3306	Daro_3306	Extracellular solute-binding protein, family 1	Daro_3962	Daro_3962	Helix-turn-helix, Fis-type	[TP0074-TP0519 (0.57840663)]
COG1653	COG2204	Daro_3306	Daro_3306	Extracellular solute-binding protein, family 1	Daro_0031	Daro_0031	Helix-turn-helix, Fis-type	[TP0074-TP0519 (0.57840663)]
COG1653	COG2204	Daro_3306	Daro_3306	Extracellular solute-binding protein, family 1	Daro_0477	Daro_0477	Helix-turn-helix, Fis-type	[TP0074-TP0519 (0.57840663)]
COG1653	COG2204	Daro_3306	Daro_3306	Extracellular solute-binding protein, family 1	Daro_0775	Daro_0775	Helix-turn-helix, Fis-type	[TP0074-TP0519 (0.57840663)]
COG1653	COG2204	Daro_3306	Daro_3306	Extracellular solute-binding protein, family 1	Daro_2923	Daro_2923	Helix-turn-helix, Fis-type	[TP0074-TP0519 (0.57840663)]
COG1653	COG2204	Daro_3306	Daro_3306	Extracellular solute-binding protein, family 1	Daro_2600	Daro_2600	Helix-turn-helix, Fis-type	[TP0074-TP0519 (0.57840663)]
COG1653	COG2204	Daro_3306	Daro_3306	Extracellular solute-binding protein, family 1	Daro_2438	Daro_2438	Helix-turn-helix, Fis-type	[TP0074-TP0519 (0.57840663)]
COG1653	COG2204	Daro_3306	Daro_3306	Extracellular solute-binding protein, family 1	Daro_2585	Daro_2585	Helix-turn-helix, Fis-type	[TP0074-TP0519 (0.57840663)]
COG1653	COG2204	Daro_3306	Daro_3306	Extracellular solute-binding protein, family 1	Daro_1804	Daro_1804	Helix-turn-helix, Fis-type	[TP0074-TP0519 (0.57840663)]
COG1653	COG2204	Daro_3306	Daro_3306	Extracellular solute-binding protein, family 1	Daro_0682	Daro_0682	Helix-turn-helix, Fis-type	[TP0074-TP0519 (0.57840663)]
COG1653	COG2204	Daro_3306	Daro_3306	Extracellular solute-binding protein, family 1	Daro_2148	Daro_2148	Helix-turn-helix, Fis-type	[TP0074-TP0519 (0.57840663)]
COG0652	COG1749	Daro_0915	Daro_0915	Peptidyl-prolyl cis-trans isomerase, cyclophilin	Daro_0752	Daro_0752	Hypothetical protein {UniProtKB/TrEMBL:Q47I23}	[TP0947-TP0727 (0.6414869)]
COG0652	COG1749	Daro_0916	Daro_0916	Peptidyl-prolyl cis-trans isomerase, cyclophilin	Daro_0752	Daro_0752	Hypothetical protein {UniProtKB/TrEMBL:Q47I23}	[TP0947-TP0727 (0.6414869)]
COG1186	COG1925	Daro_0536	Daro_0536	Class I peptide chain release factor	Daro_4083	Daro_4083	Phosphoryl transfer system, HPr	[TP0576-TP0589 (0.79878455)]
COG1186	COG1925	Daro_2844	Daro_2844	Peptide chain release factor 2	Daro_4083	Daro_4083	Phosphoryl transfer system, HPr	[TP0576-TP0589 (0.79878455)]
COG1749	COG2885	Daro_0752	Daro_0752	Hypothetical protein {UniProtKB/TrEMBL:Q47I23}	Daro_2109	Daro_2109	OmpA/MotB precursor {UniProtKB/TrEMBL:Q47E79}	[TP0727-TP0292 (0.89187646)]
COG1749	COG2885	Daro_0752	Daro_0752	Hypothetical protein {UniProtKB/TrEMBL:Q47I23}	Daro_0464	Daro_0464	OmpA/MotB precursor {UniProtKB/TrEMBL:Q47IW0}	[TP0727-TP0292 (0.89187646)]
COG1749	COG2885	Daro_0752	Daro_0752	Hypothetical protein {UniProtKB/TrEMBL:Q47I23}	Daro_0695	Daro_0695	OmpA/MotB {UniProtKB/TrEMBL:Q47I80}	[TP0727-TP0292 (0.89187646)]
COG1749	COG2885	Daro_0752	Daro_0752	Hypothetical protein {UniProtKB/TrEMBL:Q47I23}	Daro_3597	Daro_3597	OmpA/MotB precursor {UniProtKB/TrEMBL:Q47A05}	[TP0727-TP0292 (0.89187646)]
COG1749	COG2885	Daro_0752	Daro_0752	Hypothetical protein {UniProtKB/TrEMBL:Q47I23}	Daro_1228	Daro_1228	OmpA/MotB precursor {UniProtKB/TrEMBL:Q47GP7}	[TP0727-TP0292 (0.89187646)]
COG1749	COG2885	Daro_0752	Daro_0752	Hypothetical protein {UniProtKB/TrEMBL:Q47I23}	Daro_4052	Daro_4052	OmpA/MotB precursor {UniProtKB/TrEMBL:Q478F3}	[TP0727-TP0292 (0.89187646)]
COG1749	COG2885	Daro_0752	Daro_0752	Hypothetical protein {UniProtKB/TrEMBL:Q47I23}	Daro_2186	Daro_2186	OmpA/MotB precursor {UniProtKB/TrEMBL:Q47E06}	[TP0727-TP0292 (0.89187646)]
COG1749	COG2885	Daro_0752	Daro_0752	Hypothetical protein {UniProtKB/TrEMBL:Q47I23}	Daro_1992	Daro_1992	OmpA/MotB precursor {UniProtKB/TrEMBL:Q47EJ3}	[TP0727-TP0292 (0.89187646)]
COG1749	COG2885	Daro_0752	Daro_0752	Hypothetical protein {UniProtKB/TrEMBL:Q47I23}	Daro_2925	Daro_2925	OmpA/MotB precursor {UniProtKB/TrEMBL:Q47BX6}	[TP0727-TP0292 (0.89187646)]
COG1749	COG2885	Daro_0752	Daro_0752	Hypothetical protein {UniProtKB/TrEMBL:Q47I23}	Daro_3694	Daro_3694	OmpA/MotB precursor {UniProtKB/TrEMBL:Q479Q8}	[TP0727-TP0292 (0.89187646)]
COG1749	COG2885	Daro_0752	Daro_0752	Hypothetical protein {UniProtKB/TrEMBL:Q47I23}	Daro_3854	Daro_3854	OmpA/MotB:Rickettsia 17 kDa surface antigen	[TP0727-TP0292 (0.89187646)]
COG1159	COG1699	Daro_2030	Daro_2030	Small GTP-binding protein	Daro_2743	Daro_2743	Uncharacterized protein conserved in bacteria	[TP0541-TP0658 (0.79144865)]
COG1512	COG4658	Daro_1189	Daro_1189	Hypothetical protein precursor	Daro_1160	Daro_1160	Electron transport complex, RnfABCDGE type, D	[TP0561-TP0151 (0.5550382)]
COG1512	COG4658	Daro_1189	Daro_1189	Hypothetical protein precursor	Daro_1495	Daro_1495	Electron transport complex, RnfABCDGE type, D	[TP0561-TP0151 (0.5550382)]
COG0319	COG0333	Daro_3529	Daro_3529	Hypothetical protein {UniProtKB/TrEMBL:Q47A73}	Daro_2013	rpmF	Ribosomal protein S32, bacterial and organelle	[TP0650-TP0807 (0.80809164)]
COG0195	COG1643	Daro_2453	Daro_2453	Transcription termination factor	Daro_3426	Daro_3426	ATP-dependent helicase HrpA	[TP0892-TP0526 (0.71912634)]
COG0216	COG0457	Daro_3687	Daro_3687	Peptide chain release factor 1	Daro_3727	Daro_3727	TPR repeat:Tetratricopeptide TPR_4	[TP0051-TP0067 (0.7097377)]
COG0216	COG0457	Daro_3687	Daro_3687	Peptide chain release factor 1	Daro_1943	Daro_1943	TPR repeat:Tetratricopeptide TPR_4 precursor	[TP0051-TP0067 (0.7097377)]
COG0216	COG0457	Daro_3687	Daro_3687	Peptide chain release factor 1	Daro_1170	Daro_1170	TPR repeat {UniProtKB/TrEMBL:Q47GV5}	[TP0051-TP0067 (0.7097377)]
COG0216	COG0457	Daro_3687	Daro_3687	Peptide chain release factor 1	Daro_2439	Daro_2439	TPR repeat:Tetratricopeptide	[TP0051-TP0067 (0.7097377)]
COG0216	COG0457	Daro_3687	Daro_3687	Peptide chain release factor 1	Daro_0354	Daro_0354	TPR repeat {UniProtKB/TrEMBL:Q47J68}	[TP0051-TP0067 (0.7097377)]
COG1360	COG4786	Daro_0723	Daro_0723	OmpA/MotB {UniProtKB/TrEMBL:Q47I52}	Daro_0754	Daro_0754	Hypothetical protein {UniProtKB/TrEMBL:Q47I21}	[TP0724-TP0961 (0.729456)]
COG1360	COG4786	Daro_0745	Daro_0745	OmpA/MotB {UniProtKB/TrEMBL:Q47I30}	Daro_0754	Daro_0754	Hypothetical protein {UniProtKB/TrEMBL:Q47I21}	[TP0724-TP0961 (0.729456)]
COG1360	COG4786	Daro_2103	Daro_2103	OmpA/MotB {UniProtKB/TrEMBL:Q47E85}	Daro_0754	Daro_0754	Hypothetical protein {UniProtKB/TrEMBL:Q47I21}	[TP0724-TP0961 (0.729456)]
COG1352	COG2206	Daro_0730	Daro_0730	MCP methyltransferase, CheR-type	Daro_2752	Daro_2752	Metal-dependent phosphohydrolase, HD subdomain	[TP0630-TP0877 (0.67253613)]
COG1352	COG2206	Daro_2045	Daro_2045	CheB methylesterase:MCP methyltransferase,	Daro_2752	Daro_2752	Metal-dependent phosphohydrolase, HD subdomain	[TP0630-TP0877 (0.67253613)]
COG1352	COG2206	Daro_0730	Daro_0730	MCP methyltransferase, CheR-type	Daro_2855	Daro_2855	HDIG {UniProtKB/TrEMBL:Q47C46}	[TP0630-TP0877 (0.67253613)]
COG1352	COG2206	Daro_2045	Daro_2045	CheB methylesterase:MCP methyltransferase,	Daro_0063	Daro_0063	Metal-dependent phosphohydrolase, HD subdomain	[TP0630-TP0877 (0.67253613)]
COG1352	COG2206	Daro_2045	Daro_2045	CheB methylesterase:MCP methyltransferase,	Daro_2855	Daro_2855	HDIG {UniProtKB/TrEMBL:Q47C46}	[TP0630-TP0877 (0.67253613)]
COG1352	COG2206	Daro_0730	Daro_0730	MCP methyltransferase, CheR-type	Daro_0063	Daro_0063	Metal-dependent phosphohydrolase, HD subdomain	[TP0630-TP0877 (0.67253613)]
COG1352	COG2206	Daro_2045	Daro_2045	CheB methylesterase:MCP methyltransferase,	Daro_3755	Daro_3755	Metal-dependent phosphohydrolase, HD subdomain	[TP0630-TP0877 (0.67253613)]
COG1352	COG2206	Daro_0730	Daro_0730	MCP methyltransferase, CheR-type	Daro_3755	Daro_3755	Metal-dependent phosphohydrolase, HD subdomain	[TP0630-TP0877 (0.67253613)]
COG1352	COG2206	Daro_0730	Daro_0730	MCP methyltransferase, CheR-type	Daro_0187	Daro_0187	HDIG {UniProtKB/TrEMBL:Q47JN5}	[TP0630-TP0877 (0.67253613)]
COG1352	COG2206	Daro_2045	Daro_2045	CheB methylesterase:MCP methyltransferase,	Daro_3357	Daro_3357	GAF {UniProtKB/TrEMBL:Q47AP5}	[TP0630-TP0877 (0.67253613)]
COG1352	COG2206	Daro_0730	Daro_0730	MCP methyltransferase, CheR-type	Daro_3357	Daro_3357	GAF {UniProtKB/TrEMBL:Q47AP5}	[TP0630-TP0877 (0.67253613)]
COG1352	COG2206	Daro_1146	Daro_1146	MCP methyltransferase, CheR-type	Daro_0063	Daro_0063	Metal-dependent phosphohydrolase, HD subdomain	[TP0630-TP0877 (0.67253613)]
COG1352	COG2206	Daro_1146	Daro_1146	MCP methyltransferase, CheR-type	Daro_2855	Daro_2855	HDIG {UniProtKB/TrEMBL:Q47C46}	[TP0630-TP0877 (0.67253613)]
COG1352	COG2206	Daro_1146	Daro_1146	MCP methyltransferase, CheR-type	Daro_0187	Daro_0187	HDIG {UniProtKB/TrEMBL:Q47JN5}	[TP0630-TP0877 (0.67253613)]
COG1352	COG2206	Daro_2045	Daro_2045	CheB methylesterase:MCP methyltransferase,	Daro_0187	Daro_0187	HDIG {UniProtKB/TrEMBL:Q47JN5}	[TP0630-TP0877 (0.67253613)]
COG1352	COG2206	Daro_1146	Daro_1146	MCP methyltransferase, CheR-type	Daro_3357	Daro_3357	GAF {UniProtKB/TrEMBL:Q47AP5}	[TP0630-TP0877 (0.67253613)]
COG1352	COG2206	Daro_1146	Daro_1146	MCP methyltransferase, CheR-type	Daro_3755	Daro_3755	Metal-dependent phosphohydrolase, HD subdomain	[TP0630-TP0877 (0.67253613)]
COG1352	COG2206	Daro_1146	Daro_1146	MCP methyltransferase, CheR-type	Daro_2752	Daro_2752	Metal-dependent phosphohydrolase, HD subdomain	[TP0630-TP0877 (0.67253613)]
COG1385	COG2204	Daro_3586	Daro_3586	Hypothetical protein {UniProtKB/TrEMBL:Q47A16}	Daro_2585	Daro_2585	Helix-turn-helix, Fis-type	[TP0032-TP0519 (0.67332727)]
COG1385	COG2204	Daro_3586	Daro_3586	Hypothetical protein {UniProtKB/TrEMBL:Q47A16}	Daro_0662	Daro_0662	Helix-turn-helix, Fis-type	[TP0032-TP0519 (0.67332727)]
COG1385	COG2204	Daro_3586	Daro_3586	Hypothetical protein {UniProtKB/TrEMBL:Q47A16}	Daro_1827	Daro_1827	Helix-turn-helix, Fis-type precursor	[TP0032-TP0519 (0.67332727)]
COG1385	COG2204	Daro_3586	Daro_3586	Hypothetical protein {UniProtKB/TrEMBL:Q47A16}	Daro_2923	Daro_2923	Helix-turn-helix, Fis-type	[TP0032-TP0519 (0.67332727)]
COG1385	COG2204	Daro_3586	Daro_3586	Hypothetical protein {UniProtKB/TrEMBL:Q47A16}	Daro_3758	Daro_3758	Helix-turn-helix, Fis-type:Nitrogen regulation	[TP0032-TP0519 (0.67332727)]
COG1385	COG2204	Daro_3586	Daro_3586	Hypothetical protein {UniProtKB/TrEMBL:Q47A16}	Daro_3962	Daro_3962	Helix-turn-helix, Fis-type	[TP0032-TP0519 (0.67332727)]
COG1385	COG2204	Daro_3586	Daro_3586	Hypothetical protein {UniProtKB/TrEMBL:Q47A16}	Daro_0775	Daro_0775	Helix-turn-helix, Fis-type	[TP0032-TP0519 (0.67332727)]
COG1385	COG2204	Daro_3586	Daro_3586	Hypothetical protein {UniProtKB/TrEMBL:Q47A16}	Daro_0477	Daro_0477	Helix-turn-helix, Fis-type	[TP0032-TP0519 (0.67332727)]
COG1385	COG2204	Daro_3586	Daro_3586	Hypothetical protein {UniProtKB/TrEMBL:Q47A16}	Daro_1804	Daro_1804	Helix-turn-helix, Fis-type	[TP0032-TP0519 (0.67332727)]
COG1385	COG2204	Daro_3586	Daro_3586	Hypothetical protein {UniProtKB/TrEMBL:Q47A16}	Daro_0682	Daro_0682	Helix-turn-helix, Fis-type	[TP0032-TP0519 (0.67332727)]
COG1385	COG2204	Daro_3586	Daro_3586	Hypothetical protein {UniProtKB/TrEMBL:Q47A16}	Daro_3403	Daro_3403	Helix-turn-helix, Fis-type	[TP0032-TP0519 (0.67332727)]
COG1385	COG2204	Daro_3586	Daro_3586	Hypothetical protein {UniProtKB/TrEMBL:Q47A16}	Daro_2600	Daro_2600	Helix-turn-helix, Fis-type	[TP0032-TP0519 (0.67332727)]
COG1385	COG2204	Daro_3586	Daro_3586	Hypothetical protein {UniProtKB/TrEMBL:Q47A16}	Daro_2148	Daro_2148	Helix-turn-helix, Fis-type	[TP0032-TP0519 (0.67332727)]
COG1385	COG2204	Daro_3586	Daro_3586	Hypothetical protein {UniProtKB/TrEMBL:Q47A16}	Daro_2438	Daro_2438	Helix-turn-helix, Fis-type	[TP0032-TP0519 (0.67332727)]
COG1385	COG2204	Daro_3586	Daro_3586	Hypothetical protein {UniProtKB/TrEMBL:Q47A16}	Daro_0031	Daro_0031	Helix-turn-helix, Fis-type	[TP0032-TP0519 (0.67332727)]
COG0542	COG2204	Daro_3095	Daro_3095	AAA ATPase, central region:Clp, N terminal	Daro_2600	Daro_2600	Helix-turn-helix, Fis-type	[TP0071-TP0519 (0.6908589)]
COG0542	COG2204	Daro_2171	Daro_2171	AAA ATPase, central region:Clp, N terminal	Daro_3403	Daro_3403	Helix-turn-helix, Fis-type	[TP0071-TP0519 (0.6908589)]
COG0542	COG2204	Daro_3095	Daro_3095	AAA ATPase, central region:Clp, N terminal	Daro_0477	Daro_0477	Helix-turn-helix, Fis-type	[TP0071-TP0519 (0.6908589)]
COG0542	COG2204	Daro_2727	Daro_2727	AAA ATPase, central region:Clp, N terminal	Daro_2600	Daro_2600	Helix-turn-helix, Fis-type	[TP0071-TP0519 (0.6908589)]
COG0542	COG2204	Daro_2727	Daro_2727	AAA ATPase, central region:Clp, N terminal	Daro_2923	Daro_2923	Helix-turn-helix, Fis-type	[TP0071-TP0519 (0.6908589)]
COG0542	COG2204	Daro_3095	Daro_3095	AAA ATPase, central region:Clp, N terminal	Daro_0031	Daro_0031	Helix-turn-helix, Fis-type	[TP0071-TP0519 (0.6908589)]
COG0542	COG2204	Daro_2171	Daro_2171	AAA ATPase, central region:Clp, N terminal	Daro_1804	Daro_1804	Helix-turn-helix, Fis-type	[TP0071-TP0519 (0.6908589)]
COG0542	COG2204	Daro_2727	Daro_2727	AAA ATPase, central region:Clp, N terminal	Daro_2585	Daro_2585	Helix-turn-helix, Fis-type	[TP0071-TP0519 (0.6908589)]
COG0542	COG2204	Daro_3095	Daro_3095	AAA ATPase, central region:Clp, N terminal	Daro_2585	Daro_2585	Helix-turn-helix, Fis-type	[TP0071-TP0519 (0.6908589)]
COG0542	COG2204	Daro_3095	Daro_3095	AAA ATPase, central region:Clp, N terminal	Daro_0662	Daro_0662	Helix-turn-helix, Fis-type	[TP0071-TP0519 (0.6908589)]
COG0542	COG2204	Daro_2171	Daro_2171	AAA ATPase, central region:Clp, N terminal	Daro_0662	Daro_0662	Helix-turn-helix, Fis-type	[TP0071-TP0519 (0.6908589)]
COG0542	COG2204	Daro_2171	Daro_2171	AAA ATPase, central region:Clp, N terminal	Daro_3962	Daro_3962	Helix-turn-helix, Fis-type	[TP0071-TP0519 (0.6908589)]
COG0542	COG2204	Daro_2727	Daro_2727	AAA ATPase, central region:Clp, N terminal	Daro_3962	Daro_3962	Helix-turn-helix, Fis-type	[TP0071-TP0519 (0.6908589)]
COG0542	COG2204	Daro_2727	Daro_2727	AAA ATPase, central region:Clp, N terminal	Daro_1827	Daro_1827	Helix-turn-helix, Fis-type precursor	[TP0071-TP0519 (0.6908589)]
COG0542	COG2204	Daro_2171	Daro_2171	AAA ATPase, central region:Clp, N terminal	Daro_2148	Daro_2148	Helix-turn-helix, Fis-type	[TP0071-TP0519 (0.6908589)]
COG0542	COG2204	Daro_3095	Daro_3095	AAA ATPase, central region:Clp, N terminal	Daro_2923	Daro_2923	Helix-turn-helix, Fis-type	[TP0071-TP0519 (0.6908589)]
COG0542	COG2204	Daro_2727	Daro_2727	AAA ATPase, central region:Clp, N terminal	Daro_2148	Daro_2148	Helix-turn-helix, Fis-type	[TP0071-TP0519 (0.6908589)]
COG0542	COG2204	Daro_2727	Daro_2727	AAA ATPase, central region:Clp, N terminal	Daro_0662	Daro_0662	Helix-turn-helix, Fis-type	[TP0071-TP0519 (0.6908589)]
COG0542	COG2204	Daro_2171	Daro_2171	AAA ATPase, central region:Clp, N terminal	Daro_2923	Daro_2923	Helix-turn-helix, Fis-type	[TP0071-TP0519 (0.6908589)]
COG0542	COG2204	Daro_2727	Daro_2727	AAA ATPase, central region:Clp, N terminal	Daro_3403	Daro_3403	Helix-turn-helix, Fis-type	[TP0071-TP0519 (0.6908589)]
COG0542	COG2204	Daro_2727	Daro_2727	AAA ATPase, central region:Clp, N terminal	Daro_0031	Daro_0031	Helix-turn-helix, Fis-type	[TP0071-TP0519 (0.6908589)]
COG0542	COG2204	Daro_2171	Daro_2171	AAA ATPase, central region:Clp, N terminal	Daro_2438	Daro_2438	Helix-turn-helix, Fis-type	[TP0071-TP0519 (0.6908589)]
COG0542	COG2204	Daro_2171	Daro_2171	AAA ATPase, central region:Clp, N terminal	Daro_2600	Daro_2600	Helix-turn-helix, Fis-type	[TP0071-TP0519 (0.6908589)]
COG0542	COG2204	Daro_2171	Daro_2171	AAA ATPase, central region:Clp, N terminal	Daro_0775	Daro_0775	Helix-turn-helix, Fis-type	[TP0071-TP0519 (0.6908589)]
COG0542	COG2204	Daro_2171	Daro_2171	AAA ATPase, central region:Clp, N terminal	Daro_1827	Daro_1827	Helix-turn-helix, Fis-type precursor	[TP0071-TP0519 (0.6908589)]
COG0542	COG2204	Daro_2171	Daro_2171	AAA ATPase, central region:Clp, N terminal	Daro_0477	Daro_0477	Helix-turn-helix, Fis-type	[TP0071-TP0519 (0.6908589)]
COG0542	COG2204	Daro_2171	Daro_2171	AAA ATPase, central region:Clp, N terminal	Daro_2585	Daro_2585	Helix-turn-helix, Fis-type	[TP0071-TP0519 (0.6908589)]
COG0542	COG2204	Daro_3095	Daro_3095	AAA ATPase, central region:Clp, N terminal	Daro_3758	Daro_3758	Helix-turn-helix, Fis-type:Nitrogen regulation	[TP0071-TP0519 (0.6908589)]
COG0542	COG2204	Daro_3095	Daro_3095	AAA ATPase, central region:Clp, N terminal	Daro_3962	Daro_3962	Helix-turn-helix, Fis-type	[TP0071-TP0519 (0.6908589)]
COG0542	COG2204	Daro_2727	Daro_2727	AAA ATPase, central region:Clp, N terminal	Daro_2438	Daro_2438	Helix-turn-helix, Fis-type	[TP0071-TP0519 (0.6908589)]
COG0542	COG2204	Daro_2171	Daro_2171	AAA ATPase, central region:Clp, N terminal	Daro_0682	Daro_0682	Helix-turn-helix, Fis-type	[TP0071-TP0519 (0.6908589)]
COG0542	COG2204	Daro_3095	Daro_3095	AAA ATPase, central region:Clp, N terminal	Daro_3403	Daro_3403	Helix-turn-helix, Fis-type	[TP0071-TP0519 (0.6908589)]
COG0542	COG2204	Daro_2727	Daro_2727	AAA ATPase, central region:Clp, N terminal	Daro_0477	Daro_0477	Helix-turn-helix, Fis-type	[TP0071-TP0519 (0.6908589)]
COG0542	COG2204	Daro_3095	Daro_3095	AAA ATPase, central region:Clp, N terminal	Daro_2148	Daro_2148	Helix-turn-helix, Fis-type	[TP0071-TP0519 (0.6908589)]
COG0542	COG2204	Daro_3095	Daro_3095	AAA ATPase, central region:Clp, N terminal	Daro_1804	Daro_1804	Helix-turn-helix, Fis-type	[TP0071-TP0519 (0.6908589)]
COG0542	COG2204	Daro_2727	Daro_2727	AAA ATPase, central region:Clp, N terminal	Daro_1804	Daro_1804	Helix-turn-helix, Fis-type	[TP0071-TP0519 (0.6908589)]
COG0542	COG2204	Daro_2727	Daro_2727	AAA ATPase, central region:Clp, N terminal	Daro_3758	Daro_3758	Helix-turn-helix, Fis-type:Nitrogen regulation	[TP0071-TP0519 (0.6908589)]
COG0542	COG2204	Daro_3095	Daro_3095	AAA ATPase, central region:Clp, N terminal	Daro_1827	Daro_1827	Helix-turn-helix, Fis-type precursor	[TP0071-TP0519 (0.6908589)]
COG0542	COG2204	Daro_2727	Daro_2727	AAA ATPase, central region:Clp, N terminal	Daro_0682	Daro_0682	Helix-turn-helix, Fis-type	[TP0071-TP0519 (0.6908589)]
COG0542	COG2204	Daro_3095	Daro_3095	AAA ATPase, central region:Clp, N terminal	Daro_2438	Daro_2438	Helix-turn-helix, Fis-type	[TP0071-TP0519 (0.6908589)]
COG0542	COG2204	Daro_2171	Daro_2171	AAA ATPase, central region:Clp, N terminal	Daro_3758	Daro_3758	Helix-turn-helix, Fis-type:Nitrogen regulation	[TP0071-TP0519 (0.6908589)]
COG0542	COG2204	Daro_3095	Daro_3095	AAA ATPase, central region:Clp, N terminal	Daro_0682	Daro_0682	Helix-turn-helix, Fis-type	[TP0071-TP0519 (0.6908589)]
COG0542	COG2204	Daro_2727	Daro_2727	AAA ATPase, central region:Clp, N terminal	Daro_0775	Daro_0775	Helix-turn-helix, Fis-type	[TP0071-TP0519 (0.6908589)]
COG0542	COG2204	Daro_3095	Daro_3095	AAA ATPase, central region:Clp, N terminal	Daro_0775	Daro_0775	Helix-turn-helix, Fis-type	[TP0071-TP0519 (0.6908589)]
COG0542	COG2204	Daro_2171	Daro_2171	AAA ATPase, central region:Clp, N terminal	Daro_0031	Daro_0031	Helix-turn-helix, Fis-type	[TP0071-TP0519 (0.6908589)]
COG0690	COG1512	Daro_0306	Daro_0306	SecE subunit of protein translocation complex	Daro_1189	Daro_1189	Hypothetical protein precursor	[TP0235-TP0561 (0.5857341)]
COG0290	COG0457	Daro_2676	Daro_2676	Initiation factor 3 {UniProtKB/TrEMBL:Q47CM5}	Daro_2439	Daro_2439	TPR repeat:Tetratricopeptide	[TP0850-TP0095 (0.6947713)]
COG0290	COG0457	Daro_2676	Daro_2676	Initiation factor 3 {UniProtKB/TrEMBL:Q47CM5}	Daro_0354	Daro_0354	TPR repeat {UniProtKB/TrEMBL:Q47J68}	[TP0850-TP0095 (0.6947713)]
COG0290	COG0457	Daro_2676	Daro_2676	Initiation factor 3 {UniProtKB/TrEMBL:Q47CM5}	Daro_3727	Daro_3727	TPR repeat:Tetratricopeptide TPR_4	[TP0850-TP0095 (0.6947713)]
COG0290	COG0457	Daro_2676	Daro_2676	Initiation factor 3 {UniProtKB/TrEMBL:Q47CM5}	Daro_1170	Daro_1170	TPR repeat {UniProtKB/TrEMBL:Q47GV5}	[TP0850-TP0095 (0.6947713)]
COG0290	COG0457	Daro_2676	Daro_2676	Initiation factor 3 {UniProtKB/TrEMBL:Q47CM5}	Daro_1943	Daro_1943	TPR repeat:Tetratricopeptide TPR_4 precursor	[TP0850-TP0095 (0.6947713)]
COG0782	COG0860	Daro_0940	Daro_0940	Prokaryotic transcription elongation factor GreA	Daro_3049	Daro_3049	Cell wall hydrolase/autolysin precursor	[TP0019-TP0247 (0.7668169)]
COG0782	COG0860	Daro_1126	Daro_1126	Prokaryotic transcription elongation factor GreB	Daro_3049	Daro_3049	Cell wall hydrolase/autolysin precursor	[TP0019-TP0247 (0.7668169)]
COG0255	COG1516	Daro_0327	Daro_0327	Ribosomal protein L29 {UniProtKB/TrEMBL:Q47J95}	Daro_0781	Daro_0781	Flagellar protein FliS {UniProtKB/TrEMBL:Q47HZ4}	[TP0197-TP0943 (0.5311184)]
COG0103	COG1432	Daro_0650	Daro_0650	Ribosomal protein S9 {UniProtKB/TrEMBL:Q47IC4}	Daro_3189	Daro_3189	Hypothetical protein {UniProtKB/TrEMBL:Q47B62}	[TP1024-TP0894 (0.64955014)]
COG0103	COG1432	Daro_0650	Daro_0650	Ribosomal protein S9 {UniProtKB/TrEMBL:Q47IC4}	Daro_0095	Daro_0095	Hypothetical protein {UniProtKB/TrEMBL:Q47JX7}	[TP1024-TP0894 (0.64955014)]
COG1344	COG1699	Daro_0784	Daro_0784	Flagellin, C-terminal:Flagellin, N-terminal	Daro_2743	Daro_2743	Uncharacterized protein conserved in bacteria	[TP0792-TP0658 (0.94066244), TP0868-TP0658 (0.9503252), TP0870-TP0658 (0.7328265)]
COG1344	COG1699	Daro_0759	Daro_0759	Flagellin, N-terminal precursor	Daro_2743	Daro_2743	Uncharacterized protein conserved in bacteria	[TP0792-TP0658 (0.94066244), TP0868-TP0658 (0.9503252), TP0870-TP0658 (0.7328265)]
COG0849	COG1061	Daro_3494	Daro_3494	Cell division protein FtsA	Daro_2695	Daro_2695	Helicase, C-terminal:Type III restriction enzyme,	[TP0389-TP0380 (0.6968711)]
COG0220	COG0455	Daro_3860	trmB	tRNA (guanine-N(7)-)-methyltransferase (EC 2.1.1.33) (tRNA(m7G46)- methyltransferase)	Daro_0742	Daro_0742	Putative MinD-related protein	[TP0464-TP0712 (0.7885255)]
COG0322	COG0353	Daro_1907	Daro_1907	DNA polymerase III, epsilon subunit	Daro_0808	Daro_0808	RecR protein {UniProtKB/TrEMBL:Q47HW7}	[TP0472-TP1004 (0.53674763)]
COG0322	COG0353	Daro_2038	uvrC	UvrABC system protein C (Protein uvrC) (Excinuclease ABC subunit C)	Daro_0808	Daro_0808	RecR protein {UniProtKB/TrEMBL:Q47HW7}	[TP0472-TP1004 (0.53674763)]
COG0771	COG1595	Daro_3500	Daro_3500	UDP-N-acetylmuramoylalanine-D-glutamate ligase	Daro_1520	Daro_1520	Sigma-70 region 2 {UniProtKB/TrEMBL:Q47FW2}	[TP0903-TP0092 (0.6651206)]
COG0771	COG1595	Daro_3500	Daro_3500	UDP-N-acetylmuramoylalanine-D-glutamate ligase	Daro_3076	Daro_3076	Sigma-70 region 2:Sigma-70 region 4	[TP0903-TP0092 (0.6651206)]
COG0771	COG1595	Daro_3500	Daro_3500	UDP-N-acetylmuramoylalanine-D-glutamate ligase	Daro_3150	Daro_3150	Sigma-70 region 2 {UniProtKB/TrEMBL:Q47BA1}	[TP0903-TP0092 (0.6651206)]
COG0771	COG1595	Daro_3500	Daro_3500	UDP-N-acetylmuramoylalanine-D-glutamate ligase	Daro_2022	Daro_2022	Sigma-70 region 2:Sigma-70 region 4	[TP0903-TP0092 (0.6651206)]
COG0771	COG1595	Daro_3500	Daro_3500	UDP-N-acetylmuramoylalanine-D-glutamate ligase	Daro_0521	Daro_0521	Sigma-70 region 2:Sigma-70 region 4	[TP0903-TP0092 (0.6651206)]
COG0771	COG1595	Daro_3500	Daro_3500	UDP-N-acetylmuramoylalanine-D-glutamate ligase	Daro_2634	Daro_2634	Sigma-70 region 2 {UniProtKB/TrEMBL:Q47CR7}	[TP0903-TP0092 (0.6651206)]
COG0771	COG1595	Daro_3500	Daro_3500	UDP-N-acetylmuramoylalanine-D-glutamate ligase	Daro_2590	Daro_2590	Sigma-70 region 2 {UniProtKB/TrEMBL:Q47CW0}	[TP0903-TP0092 (0.6651206)]
COG0771	COG1595	Daro_3500	Daro_3500	UDP-N-acetylmuramoylalanine-D-glutamate ligase	Daro_1832	Daro_1832	Sigma-70 region 2 {UniProtKB/TrEMBL:Q47F03}	[TP0903-TP0092 (0.6651206)]
COG0771	COG1595	Daro_3500	Daro_3500	UDP-N-acetylmuramoylalanine-D-glutamate ligase	Daro_2950	Daro_2950	Sigma-70 region 2 {UniProtKB/TrEMBL:Q47BV1}	[TP0903-TP0092 (0.6651206)]
COG0771	COG1595	Daro_3500	Daro_3500	UDP-N-acetylmuramoylalanine-D-glutamate ligase	Daro_2124	Daro_2124	Sigma-70 region 2:Sigma-70 region 4	[TP0903-TP0092 (0.6651206)]
COG1677	COG1815	Daro_0776	Daro_0776	Flagellar hook-basal body complex protein FliE	Daro_2272	Daro_2272	Flagellar basal-body rod protein FlgB	[TP0398-TP0396 (0.79194725)]
COG1677	COG1815	Daro_0776	Daro_0776	Flagellar hook-basal body complex protein FliE	Daro_0749	Daro_0749	Flagellar basal-body rod protein FlgB	[TP0398-TP0396 (0.79194725)]
COG0188	COG0305	Daro_1230	Daro_1230	DNA gyrase, subunit A {UniProtKB/TrEMBL:Q47GP5}	Daro_1220	Daro_1220	DnaB helicase {UniProtKB/TrEMBL:Q47GQ5}	[TP0005-TP0058 (0.73312306)]
COG0188	COG0305	Daro_1850	Daro_1850	Gram negative topoisomerase IV, subunit A	Daro_1220	Daro_1220	DnaB helicase {UniProtKB/TrEMBL:Q47GQ5}	[TP0005-TP0058 (0.73312306)]
COG0840	COG1344	Daro_0728	Daro_0728	Histidine kinase, HAMP region:Bacterial	Daro_0784	Daro_0784	Flagellin, C-terminal:Flagellin, N-terminal	[TP0640-TP0870 (0.6975479)]
COG0840	COG1344	Daro_0561	Daro_0561	Chemotaxis sensory transducer	Daro_0784	Daro_0784	Flagellin, C-terminal:Flagellin, N-terminal	[TP0640-TP0870 (0.6975479)]
COG0840	COG1344	Daro_2883	Daro_2883	Chemotaxis sensory transducer precursor	Daro_0784	Daro_0784	Flagellin, C-terminal:Flagellin, N-terminal	[TP0640-TP0870 (0.6975479)]
COG0840	COG1344	Daro_3811	Daro_3811	Histidine kinase, HAMP region:Bacterial	Daro_0759	Daro_0759	Flagellin, N-terminal precursor	[TP0640-TP0870 (0.6975479)]
COG0840	COG1344	Daro_2497	Daro_2497	Chemotaxis sensory transducer	Daro_0784	Daro_0784	Flagellin, C-terminal:Flagellin, N-terminal	[TP0640-TP0870 (0.6975479)]
COG0840	COG1344	Daro_3579	Daro_3579	Chemotaxis sensory transducer precursor	Daro_0759	Daro_0759	Flagellin, N-terminal precursor	[TP0640-TP0870 (0.6975479)]
COG0840	COG1344	Daro_0674	Daro_0674	PAS {UniProtKB/TrEMBL:Q47IA1}	Daro_0759	Daro_0759	Flagellin, N-terminal precursor	[TP0640-TP0870 (0.6975479)]
COG0840	COG1344	Daro_1140	Daro_1140	Chemotaxis sensory transducer	Daro_0759	Daro_0759	Flagellin, N-terminal precursor	[TP0640-TP0870 (0.6975479)]
COG0840	COG1344	Daro_3112	Daro_3112	Chemotaxis sensory transducer	Daro_0759	Daro_0759	Flagellin, N-terminal precursor	[TP0640-TP0870 (0.6975479)]
COG0840	COG1344	Daro_1363	Daro_1363	PAS {UniProtKB/TrEMBL:Q47GB9}	Daro_0784	Daro_0784	Flagellin, C-terminal:Flagellin, N-terminal	[TP0640-TP0870 (0.6975479)]
COG0840	COG1344	Daro_2728	Daro_2728	Chemotaxis sensory transducer precursor	Daro_0759	Daro_0759	Flagellin, N-terminal precursor	[TP0640-TP0870 (0.6975479)]
COG0840	COG1344	Daro_1140	Daro_1140	Chemotaxis sensory transducer	Daro_0784	Daro_0784	Flagellin, C-terminal:Flagellin, N-terminal	[TP0640-TP0870 (0.6975479)]
COG0840	COG1344	Daro_2497	Daro_2497	Chemotaxis sensory transducer	Daro_0759	Daro_0759	Flagellin, N-terminal precursor	[TP0640-TP0870 (0.6975479)]
COG0840	COG1344	Daro_3125	Daro_3125	Chemotaxis sensory transducer precursor	Daro_0784	Daro_0784	Flagellin, C-terminal:Flagellin, N-terminal	[TP0640-TP0870 (0.6975479)]
COG0840	COG1344	Daro_0728	Daro_0728	Histidine kinase, HAMP region:Bacterial	Daro_0759	Daro_0759	Flagellin, N-terminal precursor	[TP0640-TP0870 (0.6975479)]
COG0840	COG1344	Daro_0561	Daro_0561	Chemotaxis sensory transducer	Daro_0759	Daro_0759	Flagellin, N-terminal precursor	[TP0640-TP0870 (0.6975479)]
COG0840	COG1344	Daro_3125	Daro_3125	Chemotaxis sensory transducer precursor	Daro_0759	Daro_0759	Flagellin, N-terminal precursor	[TP0640-TP0870 (0.6975479)]
COG0840	COG1344	Daro_1143	Daro_1143	Histidine kinase, HAMP region:Bacterial	Daro_0784	Daro_0784	Flagellin, C-terminal:Flagellin, N-terminal	[TP0640-TP0870 (0.6975479)]
COG0840	COG1344	Daro_2883	Daro_2883	Chemotaxis sensory transducer precursor	Daro_0759	Daro_0759	Flagellin, N-terminal precursor	[TP0640-TP0870 (0.6975479)]
COG0840	COG1344	Daro_2764	Daro_2764	Chemotaxis sensory transducer precursor	Daro_0784	Daro_0784	Flagellin, C-terminal:Flagellin, N-terminal	[TP0640-TP0870 (0.6975479)]
COG0840	COG1344	Daro_1902	Daro_1902	Histidine kinase, HAMP region:Bacterial	Daro_0784	Daro_0784	Flagellin, C-terminal:Flagellin, N-terminal	[TP0640-TP0870 (0.6975479)]
COG0840	COG1344	Daro_3896	Daro_3896	Chemotaxis sensory transducer	Daro_0784	Daro_0784	Flagellin, C-terminal:Flagellin, N-terminal	[TP0640-TP0870 (0.6975479)]
COG0840	COG1344	Daro_2843	Daro_2843	Chemotaxis sensory transducer precursor	Daro_0784	Daro_0784	Flagellin, C-terminal:Flagellin, N-terminal	[TP0640-TP0870 (0.6975479)]
COG0840	COG1344	Daro_3112	Daro_3112	Chemotaxis sensory transducer	Daro_0784	Daro_0784	Flagellin, C-terminal:Flagellin, N-terminal	[TP0640-TP0870 (0.6975479)]
COG0840	COG1344	Daro_2933	Daro_2933	Histidine kinase, HAMP region:Bacterial	Daro_0759	Daro_0759	Flagellin, N-terminal precursor	[TP0640-TP0870 (0.6975479)]
COG0840	COG1344	Daro_0674	Daro_0674	PAS {UniProtKB/TrEMBL:Q47IA1}	Daro_0784	Daro_0784	Flagellin, C-terminal:Flagellin, N-terminal	[TP0640-TP0870 (0.6975479)]
COG0840	COG1344	Daro_0926	Daro_0926	Histidine kinase, HAMP region:Bacterial	Daro_0784	Daro_0784	Flagellin, C-terminal:Flagellin, N-terminal	[TP0640-TP0870 (0.6975479)]
COG0840	COG1344	Daro_0724	Daro_0724	Chemotaxis sensory transducer precursor	Daro_0759	Daro_0759	Flagellin, N-terminal precursor	[TP0640-TP0870 (0.6975479)]
COG0840	COG1344	Daro_1363	Daro_1363	PAS {UniProtKB/TrEMBL:Q47GB9}	Daro_0759	Daro_0759	Flagellin, N-terminal precursor	[TP0640-TP0870 (0.6975479)]
COG0840	COG1344	Daro_0724	Daro_0724	Chemotaxis sensory transducer precursor	Daro_0784	Daro_0784	Flagellin, C-terminal:Flagellin, N-terminal	[TP0640-TP0870 (0.6975479)]
COG0840	COG1344	Daro_3896	Daro_3896	Chemotaxis sensory transducer	Daro_0759	Daro_0759	Flagellin, N-terminal precursor	[TP0640-TP0870 (0.6975479)]
COG0840	COG1344	Daro_2843	Daro_2843	Chemotaxis sensory transducer precursor	Daro_0759	Daro_0759	Flagellin, N-terminal precursor	[TP0640-TP0870 (0.6975479)]
COG0840	COG1344	Daro_3097	Daro_3097	Histidine kinase, HAMP region:Bacterial	Daro_0784	Daro_0784	Flagellin, C-terminal:Flagellin, N-terminal	[TP0640-TP0870 (0.6975479)]
COG0840	COG1344	Daro_0926	Daro_0926	Histidine kinase, HAMP region:Bacterial	Daro_0759	Daro_0759	Flagellin, N-terminal precursor	[TP0640-TP0870 (0.6975479)]
COG0840	COG1344	Daro_3579	Daro_3579	Chemotaxis sensory transducer precursor	Daro_0784	Daro_0784	Flagellin, C-terminal:Flagellin, N-terminal	[TP0640-TP0870 (0.6975479)]
COG0840	COG1344	Daro_2933	Daro_2933	Histidine kinase, HAMP region:Bacterial	Daro_0784	Daro_0784	Flagellin, C-terminal:Flagellin, N-terminal	[TP0640-TP0870 (0.6975479)]
COG0840	COG1344	Daro_1143	Daro_1143	Histidine kinase, HAMP region:Bacterial	Daro_0759	Daro_0759	Flagellin, N-terminal precursor	[TP0640-TP0870 (0.6975479)]
COG0840	COG1344	Daro_3097	Daro_3097	Histidine kinase, HAMP region:Bacterial	Daro_0759	Daro_0759	Flagellin, N-terminal precursor	[TP0640-TP0870 (0.6975479)]
COG0840	COG1344	Daro_2728	Daro_2728	Chemotaxis sensory transducer precursor	Daro_0784	Daro_0784	Flagellin, C-terminal:Flagellin, N-terminal	[TP0640-TP0870 (0.6975479)]
COG0840	COG1344	Daro_2764	Daro_2764	Chemotaxis sensory transducer precursor	Daro_0759	Daro_0759	Flagellin, N-terminal precursor	[TP0640-TP0870 (0.6975479)]
COG0840	COG1344	Daro_3811	Daro_3811	Histidine kinase, HAMP region:Bacterial	Daro_0784	Daro_0784	Flagellin, C-terminal:Flagellin, N-terminal	[TP0640-TP0870 (0.6975479)]
COG0840	COG1344	Daro_1902	Daro_1902	Histidine kinase, HAMP region:Bacterial	Daro_0759	Daro_0759	Flagellin, N-terminal precursor	[TP0640-TP0870 (0.6975479)]
COG1825	COG2812	Daro_3731	ctc	50S ribosomal protein L25 (General stress protein CTC)	Daro_0806	Daro_0806	AAA ATPase, central region	[TP0372-TP1005 (0.6540257)]
COG0024	COG1121	Daro_1740	Daro_1740	Peptidase M24A, methionine aminopeptidase,	Daro_0200	Daro_0200	ABC transporter related	[TP0842-TP0164 (0.77940726)]
COG0024	COG1121	Daro_2485	Daro_2485	Peptidase M24A, methionine aminopeptidase,	Daro_0200	Daro_0200	ABC transporter related	[TP0842-TP0164 (0.77940726)]
COG0361	COG1214	Daro_0509	Daro_0509	Translation initiation factor IF-1	Daro_1981	Daro_1981	Peptidase M22, glycoprotease	[TP0097-TP0876 (0.56457245)]
COG0361	COG1214	Daro_0340	Daro_0340	Translation initiation factor IF-1	Daro_1981	Daro_1981	Peptidase M22, glycoprotease	[TP0097-TP0876 (0.56457245)]
COG1643	COG2137	Daro_3426	Daro_3426	ATP-dependent helicase HrpA	Daro_4151	Daro_4151	Regulatory protein RecX	[TP0526-TP1023 (0.64955014)]
COG0255	COG1011	Daro_0327	Daro_0327	Ribosomal protein L29 {UniProtKB/TrEMBL:Q47J95}	Daro_0628	Daro_0628	HAD-superfamily hydrolase subfamily IA, variant	[TP0197-TP0158 (0.6077605)]
COG2204	COG2204	Daro_0662	Daro_0662	Helix-turn-helix, Fis-type	Daro_3962	Daro_3962	Helix-turn-helix, Fis-type	[TP0519-TP0519 (0.65939915)]
COG2204	COG2204	Daro_3962	Daro_3962	Helix-turn-helix, Fis-type	Daro_0662	Daro_0662	Helix-turn-helix, Fis-type	[TP0519-TP0519 (0.65939915)]
COG2204	COG2204	Daro_1827	Daro_1827	Helix-turn-helix, Fis-type precursor	Daro_1827	Daro_1827	Helix-turn-helix, Fis-type precursor	[TP0519-TP0519 (0.65939915)]
COG2204	COG2204	Daro_2148	Daro_2148	Helix-turn-helix, Fis-type	Daro_2148	Daro_2148	Helix-turn-helix, Fis-type	[TP0519-TP0519 (0.65939915)]
COG2204	COG2204	Daro_0662	Daro_0662	Helix-turn-helix, Fis-type	Daro_3758	Daro_3758	Helix-turn-helix, Fis-type:Nitrogen regulation	[TP0519-TP0519 (0.65939915)]
COG2204	COG2204	Daro_3758	Daro_3758	Helix-turn-helix, Fis-type:Nitrogen regulation	Daro_0662	Daro_0662	Helix-turn-helix, Fis-type	[TP0519-TP0519 (0.65939915)]
COG2204	COG2204	Daro_2438	Daro_2438	Helix-turn-helix, Fis-type	Daro_3962	Daro_3962	Helix-turn-helix, Fis-type	[TP0519-TP0519 (0.65939915)]
COG2204	COG2204	Daro_3962	Daro_3962	Helix-turn-helix, Fis-type	Daro_2438	Daro_2438	Helix-turn-helix, Fis-type	[TP0519-TP0519 (0.65939915)]
COG2204	COG2204	Daro_0775	Daro_0775	Helix-turn-helix, Fis-type	Daro_0682	Daro_0682	Helix-turn-helix, Fis-type	[TP0519-TP0519 (0.65939915)]
COG2204	COG2204	Daro_0682	Daro_0682	Helix-turn-helix, Fis-type	Daro_0775	Daro_0775	Helix-turn-helix, Fis-type	[TP0519-TP0519 (0.65939915)]
COG2204	COG2204	Daro_0662	Daro_0662	Helix-turn-helix, Fis-type	Daro_0477	Daro_0477	Helix-turn-helix, Fis-type	[TP0519-TP0519 (0.65939915)]
COG2204	COG2204	Daro_0477	Daro_0477	Helix-turn-helix, Fis-type	Daro_0662	Daro_0662	Helix-turn-helix, Fis-type	[TP0519-TP0519 (0.65939915)]
COG2204	COG2204	Daro_3962	Daro_3962	Helix-turn-helix, Fis-type	Daro_0682	Daro_0682	Helix-turn-helix, Fis-type	[TP0519-TP0519 (0.65939915)]
COG2204	COG2204	Daro_0682	Daro_0682	Helix-turn-helix, Fis-type	Daro_3962	Daro_3962	Helix-turn-helix, Fis-type	[TP0519-TP0519 (0.65939915)]
COG2204	COG2204	Daro_0477	Daro_0477	Helix-turn-helix, Fis-type	Daro_2923	Daro_2923	Helix-turn-helix, Fis-type	[TP0519-TP0519 (0.65939915)]
COG2204	COG2204	Daro_1827	Daro_1827	Helix-turn-helix, Fis-type precursor	Daro_2600	Daro_2600	Helix-turn-helix, Fis-type	[TP0519-TP0519 (0.65939915)]
COG2204	COG2204	Daro_2923	Daro_2923	Helix-turn-helix, Fis-type	Daro_0477	Daro_0477	Helix-turn-helix, Fis-type	[TP0519-TP0519 (0.65939915)]
COG2204	COG2204	Daro_2600	Daro_2600	Helix-turn-helix, Fis-type	Daro_1827	Daro_1827	Helix-turn-helix, Fis-type precursor	[TP0519-TP0519 (0.65939915)]
COG2204	COG2204	Daro_0477	Daro_0477	Helix-turn-helix, Fis-type	Daro_0031	Daro_0031	Helix-turn-helix, Fis-type	[TP0519-TP0519 (0.65939915)]
COG2204	COG2204	Daro_0031	Daro_0031	Helix-turn-helix, Fis-type	Daro_0477	Daro_0477	Helix-turn-helix, Fis-type	[TP0519-TP0519 (0.65939915)]
COG2204	COG2204	Daro_2148	Daro_2148	Helix-turn-helix, Fis-type	Daro_2923	Daro_2923	Helix-turn-helix, Fis-type	[TP0519-TP0519 (0.65939915)]
COG2204	COG2204	Daro_2438	Daro_2438	Helix-turn-helix, Fis-type	Daro_0775	Daro_0775	Helix-turn-helix, Fis-type	[TP0519-TP0519 (0.65939915)]
COG2204	COG2204	Daro_0775	Daro_0775	Helix-turn-helix, Fis-type	Daro_2438	Daro_2438	Helix-turn-helix, Fis-type	[TP0519-TP0519 (0.65939915)]
COG2204	COG2204	Daro_2923	Daro_2923	Helix-turn-helix, Fis-type	Daro_2148	Daro_2148	Helix-turn-helix, Fis-type	[TP0519-TP0519 (0.65939915)]
COG2204	COG2204	Daro_1804	Daro_1804	Helix-turn-helix, Fis-type	Daro_3962	Daro_3962	Helix-turn-helix, Fis-type	[TP0519-TP0519 (0.65939915)]
COG2204	COG2204	Daro_3962	Daro_3962	Helix-turn-helix, Fis-type	Daro_1804	Daro_1804	Helix-turn-helix, Fis-type	[TP0519-TP0519 (0.65939915)]
COG2204	COG2204	Daro_2148	Daro_2148	Helix-turn-helix, Fis-type	Daro_2600	Daro_2600	Helix-turn-helix, Fis-type	[TP0519-TP0519 (0.65939915)]
COG2204	COG2204	Daro_2600	Daro_2600	Helix-turn-helix, Fis-type	Daro_2148	Daro_2148	Helix-turn-helix, Fis-type	[TP0519-TP0519 (0.65939915)]
COG2204	COG2204	Daro_2438	Daro_2438	Helix-turn-helix, Fis-type	Daro_3403	Daro_3403	Helix-turn-helix, Fis-type	[TP0519-TP0519 (0.65939915)]
COG2204	COG2204	Daro_3403	Daro_3403	Helix-turn-helix, Fis-type	Daro_2438	Daro_2438	Helix-turn-helix, Fis-type	[TP0519-TP0519 (0.65939915)]
COG2204	COG2204	Daro_3403	Daro_3403	Helix-turn-helix, Fis-type	Daro_3403	Daro_3403	Helix-turn-helix, Fis-type	[TP0519-TP0519 (0.65939915)]
COG2204	COG2204	Daro_2438	Daro_2438	Helix-turn-helix, Fis-type	Daro_0477	Daro_0477	Helix-turn-helix, Fis-type	[TP0519-TP0519 (0.65939915)]
COG2204	COG2204	Daro_2438	Daro_2438	Helix-turn-helix, Fis-type	Daro_0031	Daro_0031	Helix-turn-helix, Fis-type	[TP0519-TP0519 (0.65939915)]
COG2204	COG2204	Daro_0477	Daro_0477	Helix-turn-helix, Fis-type	Daro_2438	Daro_2438	Helix-turn-helix, Fis-type	[TP0519-TP0519 (0.65939915)]
COG2204	COG2204	Daro_0031	Daro_0031	Helix-turn-helix, Fis-type	Daro_2438	Daro_2438	Helix-turn-helix, Fis-type	[TP0519-TP0519 (0.65939915)]
COG2204	COG2204	Daro_0031	Daro_0031	Helix-turn-helix, Fis-type	Daro_2585	Daro_2585	Helix-turn-helix, Fis-type	[TP0519-TP0519 (0.65939915)]
COG2204	COG2204	Daro_0775	Daro_0775	Helix-turn-helix, Fis-type	Daro_1827	Daro_1827	Helix-turn-helix, Fis-type precursor	[TP0519-TP0519 (0.65939915)]
COG2204	COG2204	Daro_1827	Daro_1827	Helix-turn-helix, Fis-type precursor	Daro_0775	Daro_0775	Helix-turn-helix, Fis-type	[TP0519-TP0519 (0.65939915)]
COG2204	COG2204	Daro_2585	Daro_2585	Helix-turn-helix, Fis-type	Daro_0031	Daro_0031	Helix-turn-helix, Fis-type	[TP0519-TP0519 (0.65939915)]
COG2204	COG2204	Daro_2923	Daro_2923	Helix-turn-helix, Fis-type	Daro_2600	Daro_2600	Helix-turn-helix, Fis-type	[TP0519-TP0519 (0.65939915)]
COG2204	COG2204	Daro_2600	Daro_2600	Helix-turn-helix, Fis-type	Daro_2923	Daro_2923	Helix-turn-helix, Fis-type	[TP0519-TP0519 (0.65939915)]
COG2204	COG2204	Daro_0031	Daro_0031	Helix-turn-helix, Fis-type	Daro_2600	Daro_2600	Helix-turn-helix, Fis-type	[TP0519-TP0519 (0.65939915)]
COG2204	COG2204	Daro_2600	Daro_2600	Helix-turn-helix, Fis-type	Daro_0031	Daro_0031	Helix-turn-helix, Fis-type	[TP0519-TP0519 (0.65939915)]
COG2204	COG2204	Daro_2148	Daro_2148	Helix-turn-helix, Fis-type	Daro_2438	Daro_2438	Helix-turn-helix, Fis-type	[TP0519-TP0519 (0.65939915)]
COG2204	COG2204	Daro_2438	Daro_2438	Helix-turn-helix, Fis-type	Daro_2148	Daro_2148	Helix-turn-helix, Fis-type	[TP0519-TP0519 (0.65939915)]
COG2204	COG2204	Daro_2148	Daro_2148	Helix-turn-helix, Fis-type	Daro_0662	Daro_0662	Helix-turn-helix, Fis-type	[TP0519-TP0519 (0.65939915)]
COG2204	COG2204	Daro_0662	Daro_0662	Helix-turn-helix, Fis-type	Daro_2148	Daro_2148	Helix-turn-helix, Fis-type	[TP0519-TP0519 (0.65939915)]
COG2204	COG2204	Daro_3758	Daro_3758	Helix-turn-helix, Fis-type:Nitrogen regulation	Daro_2585	Daro_2585	Helix-turn-helix, Fis-type	[TP0519-TP0519 (0.65939915)]
COG2204	COG2204	Daro_2585	Daro_2585	Helix-turn-helix, Fis-type	Daro_3758	Daro_3758	Helix-turn-helix, Fis-type:Nitrogen regulation	[TP0519-TP0519 (0.65939915)]
COG2204	COG2204	Daro_0031	Daro_0031	Helix-turn-helix, Fis-type	Daro_3962	Daro_3962	Helix-turn-helix, Fis-type	[TP0519-TP0519 (0.65939915)]
COG2204	COG2204	Daro_3962	Daro_3962	Helix-turn-helix, Fis-type	Daro_0031	Daro_0031	Helix-turn-helix, Fis-type	[TP0519-TP0519 (0.65939915)]
COG2204	COG2204	Daro_0682	Daro_0682	Helix-turn-helix, Fis-type	Daro_3403	Daro_3403	Helix-turn-helix, Fis-type	[TP0519-TP0519 (0.65939915)]
COG2204	COG2204	Daro_3403	Daro_3403	Helix-turn-helix, Fis-type	Daro_0682	Daro_0682	Helix-turn-helix, Fis-type	[TP0519-TP0519 (0.65939915)]
COG2204	COG2204	Daro_0775	Daro_0775	Helix-turn-helix, Fis-type	Daro_0775	Daro_0775	Helix-turn-helix, Fis-type	[TP0519-TP0519 (0.65939915)]
COG2204	COG2204	Daro_1827	Daro_1827	Helix-turn-helix, Fis-type precursor	Daro_3962	Daro_3962	Helix-turn-helix, Fis-type	[TP0519-TP0519 (0.65939915)]
COG2204	COG2204	Daro_3962	Daro_3962	Helix-turn-helix, Fis-type	Daro_1827	Daro_1827	Helix-turn-helix, Fis-type precursor	[TP0519-TP0519 (0.65939915)]
COG2204	COG2204	Daro_2438	Daro_2438	Helix-turn-helix, Fis-type	Daro_2600	Daro_2600	Helix-turn-helix, Fis-type	[TP0519-TP0519 (0.65939915)]
COG2204	COG2204	Daro_2600	Daro_2600	Helix-turn-helix, Fis-type	Daro_2438	Daro_2438	Helix-turn-helix, Fis-type	[TP0519-TP0519 (0.65939915)]
COG2204	COG2204	Daro_0031	Daro_0031	Helix-turn-helix, Fis-type	Daro_1804	Daro_1804	Helix-turn-helix, Fis-type	[TP0519-TP0519 (0.65939915)]
COG2204	COG2204	Daro_1804	Daro_1804	Helix-turn-helix, Fis-type	Daro_0031	Daro_0031	Helix-turn-helix, Fis-type	[TP0519-TP0519 (0.65939915)]
COG2204	COG2204	Daro_3758	Daro_3758	Helix-turn-helix, Fis-type:Nitrogen regulation	Daro_2923	Daro_2923	Helix-turn-helix, Fis-type	[TP0519-TP0519 (0.65939915)]
COG2204	COG2204	Daro_2923	Daro_2923	Helix-turn-helix, Fis-type	Daro_3758	Daro_3758	Helix-turn-helix, Fis-type:Nitrogen regulation	[TP0519-TP0519 (0.65939915)]
COG2204	COG2204	Daro_1827	Daro_1827	Helix-turn-helix, Fis-type precursor	Daro_0682	Daro_0682	Helix-turn-helix, Fis-type	[TP0519-TP0519 (0.65939915)]
COG2204	COG2204	Daro_0682	Daro_0682	Helix-turn-helix, Fis-type	Daro_1827	Daro_1827	Helix-turn-helix, Fis-type precursor	[TP0519-TP0519 (0.65939915)]
COG2204	COG2204	Daro_0662	Daro_0662	Helix-turn-helix, Fis-type	Daro_2600	Daro_2600	Helix-turn-helix, Fis-type	[TP0519-TP0519 (0.65939915)]
COG2204	COG2204	Daro_2600	Daro_2600	Helix-turn-helix, Fis-type	Daro_0662	Daro_0662	Helix-turn-helix, Fis-type	[TP0519-TP0519 (0.65939915)]
COG2204	COG2204	Daro_0775	Daro_0775	Helix-turn-helix, Fis-type	Daro_0031	Daro_0031	Helix-turn-helix, Fis-type	[TP0519-TP0519 (0.65939915)]
COG2204	COG2204	Daro_0031	Daro_0031	Helix-turn-helix, Fis-type	Daro_0775	Daro_0775	Helix-turn-helix, Fis-type	[TP0519-TP0519 (0.65939915)]
COG2204	COG2204	Daro_3758	Daro_3758	Helix-turn-helix, Fis-type:Nitrogen regulation	Daro_0477	Daro_0477	Helix-turn-helix, Fis-type	[TP0519-TP0519 (0.65939915)]
COG2204	COG2204	Daro_0477	Daro_0477	Helix-turn-helix, Fis-type	Daro_3758	Daro_3758	Helix-turn-helix, Fis-type:Nitrogen regulation	[TP0519-TP0519 (0.65939915)]
COG2204	COG2204	Daro_1827	Daro_1827	Helix-turn-helix, Fis-type precursor	Daro_2585	Daro_2585	Helix-turn-helix, Fis-type	[TP0519-TP0519 (0.65939915)]
COG2204	COG2204	Daro_2585	Daro_2585	Helix-turn-helix, Fis-type	Daro_1827	Daro_1827	Helix-turn-helix, Fis-type precursor	[TP0519-TP0519 (0.65939915)]
COG2204	COG2204	Daro_1804	Daro_1804	Helix-turn-helix, Fis-type	Daro_0682	Daro_0682	Helix-turn-helix, Fis-type	[TP0519-TP0519 (0.65939915)]
COG2204	COG2204	Daro_0682	Daro_0682	Helix-turn-helix, Fis-type	Daro_1804	Daro_1804	Helix-turn-helix, Fis-type	[TP0519-TP0519 (0.65939915)]
COG2204	COG2204	Daro_0031	Daro_0031	Helix-turn-helix, Fis-type	Daro_0682	Daro_0682	Helix-turn-helix, Fis-type	[TP0519-TP0519 (0.65939915)]
COG2204	COG2204	Daro_0682	Daro_0682	Helix-turn-helix, Fis-type	Daro_0031	Daro_0031	Helix-turn-helix, Fis-type	[TP0519-TP0519 (0.65939915)]
COG2204	COG2204	Daro_3758	Daro_3758	Helix-turn-helix, Fis-type:Nitrogen regulation	Daro_3403	Daro_3403	Helix-turn-helix, Fis-type	[TP0519-TP0519 (0.65939915)]
COG2204	COG2204	Daro_3403	Daro_3403	Helix-turn-helix, Fis-type	Daro_3758	Daro_3758	Helix-turn-helix, Fis-type:Nitrogen regulation	[TP0519-TP0519 (0.65939915)]
COG2204	COG2204	Daro_2923	Daro_2923	Helix-turn-helix, Fis-type	Daro_3962	Daro_3962	Helix-turn-helix, Fis-type	[TP0519-TP0519 (0.65939915)]
COG2204	COG2204	Daro_3962	Daro_3962	Helix-turn-helix, Fis-type	Daro_2923	Daro_2923	Helix-turn-helix, Fis-type	[TP0519-TP0519 (0.65939915)]
COG2204	COG2204	Daro_1804	Daro_1804	Helix-turn-helix, Fis-type	Daro_1804	Daro_1804	Helix-turn-helix, Fis-type	[TP0519-TP0519 (0.65939915)]
COG2204	COG2204	Daro_2438	Daro_2438	Helix-turn-helix, Fis-type	Daro_2923	Daro_2923	Helix-turn-helix, Fis-type	[TP0519-TP0519 (0.65939915)]
COG2204	COG2204	Daro_2923	Daro_2923	Helix-turn-helix, Fis-type	Daro_2438	Daro_2438	Helix-turn-helix, Fis-type	[TP0519-TP0519 (0.65939915)]
COG2204	COG2204	Daro_2148	Daro_2148	Helix-turn-helix, Fis-type	Daro_0775	Daro_0775	Helix-turn-helix, Fis-type	[TP0519-TP0519 (0.65939915)]
COG2204	COG2204	Daro_0775	Daro_0775	Helix-turn-helix, Fis-type	Daro_2148	Daro_2148	Helix-turn-helix, Fis-type	[TP0519-TP0519 (0.65939915)]
COG2204	COG2204	Daro_3758	Daro_3758	Helix-turn-helix, Fis-type:Nitrogen regulation	Daro_3758	Daro_3758	Helix-turn-helix, Fis-type:Nitrogen regulation	[TP0519-TP0519 (0.65939915)]
COG2204	COG2204	Daro_0031	Daro_0031	Helix-turn-helix, Fis-type	Daro_0031	Daro_0031	Helix-turn-helix, Fis-type	[TP0519-TP0519 (0.65939915)]
COG2204	COG2204	Daro_0662	Daro_0662	Helix-turn-helix, Fis-type	Daro_3403	Daro_3403	Helix-turn-helix, Fis-type	[TP0519-TP0519 (0.65939915)]
COG2204	COG2204	Daro_0477	Daro_0477	Helix-turn-helix, Fis-type	Daro_0775	Daro_0775	Helix-turn-helix, Fis-type	[TP0519-TP0519 (0.65939915)]
COG2204	COG2204	Daro_0775	Daro_0775	Helix-turn-helix, Fis-type	Daro_2585	Daro_2585	Helix-turn-helix, Fis-type	[TP0519-TP0519 (0.65939915)]
COG2204	COG2204	Daro_0775	Daro_0775	Helix-turn-helix, Fis-type	Daro_0477	Daro_0477	Helix-turn-helix, Fis-type	[TP0519-TP0519 (0.65939915)]
COG2204	COG2204	Daro_2585	Daro_2585	Helix-turn-helix, Fis-type	Daro_0775	Daro_0775	Helix-turn-helix, Fis-type	[TP0519-TP0519 (0.65939915)]
COG2204	COG2204	Daro_3403	Daro_3403	Helix-turn-helix, Fis-type	Daro_0662	Daro_0662	Helix-turn-helix, Fis-type	[TP0519-TP0519 (0.65939915)]
COG2204	COG2204	Daro_1827	Daro_1827	Helix-turn-helix, Fis-type precursor	Daro_1804	Daro_1804	Helix-turn-helix, Fis-type	[TP0519-TP0519 (0.65939915)]
COG2204	COG2204	Daro_1804	Daro_1804	Helix-turn-helix, Fis-type	Daro_1827	Daro_1827	Helix-turn-helix, Fis-type precursor	[TP0519-TP0519 (0.65939915)]
COG2204	COG2204	Daro_1827	Daro_1827	Helix-turn-helix, Fis-type precursor	Daro_0031	Daro_0031	Helix-turn-helix, Fis-type	[TP0519-TP0519 (0.65939915)]
COG2204	COG2204	Daro_0031	Daro_0031	Helix-turn-helix, Fis-type	Daro_1827	Daro_1827	Helix-turn-helix, Fis-type precursor	[TP0519-TP0519 (0.65939915)]
COG2204	COG2204	Daro_2585	Daro_2585	Helix-turn-helix, Fis-type	Daro_2585	Daro_2585	Helix-turn-helix, Fis-type	[TP0519-TP0519 (0.65939915)]
COG2204	COG2204	Daro_2438	Daro_2438	Helix-turn-helix, Fis-type	Daro_0682	Daro_0682	Helix-turn-helix, Fis-type	[TP0519-TP0519 (0.65939915)]
COG2204	COG2204	Daro_0682	Daro_0682	Helix-turn-helix, Fis-type	Daro_2438	Daro_2438	Helix-turn-helix, Fis-type	[TP0519-TP0519 (0.65939915)]
COG2204	COG2204	Daro_1804	Daro_1804	Helix-turn-helix, Fis-type	Daro_3403	Daro_3403	Helix-turn-helix, Fis-type	[TP0519-TP0519 (0.65939915)]
COG2204	COG2204	Daro_3403	Daro_3403	Helix-turn-helix, Fis-type	Daro_1804	Daro_1804	Helix-turn-helix, Fis-type	[TP0519-TP0519 (0.65939915)]
COG2204	COG2204	Daro_0477	Daro_0477	Helix-turn-helix, Fis-type	Daro_3403	Daro_3403	Helix-turn-helix, Fis-type	[TP0519-TP0519 (0.65939915)]
COG2204	COG2204	Daro_3403	Daro_3403	Helix-turn-helix, Fis-type	Daro_0477	Daro_0477	Helix-turn-helix, Fis-type	[TP0519-TP0519 (0.65939915)]
COG2204	COG2204	Daro_2600	Daro_2600	Helix-turn-helix, Fis-type	Daro_2600	Daro_2600	Helix-turn-helix, Fis-type	[TP0519-TP0519 (0.65939915)]
COG2204	COG2204	Daro_2923	Daro_2923	Helix-turn-helix, Fis-type	Daro_0031	Daro_0031	Helix-turn-helix, Fis-type	[TP0519-TP0519 (0.65939915)]
COG2204	COG2204	Daro_0031	Daro_0031	Helix-turn-helix, Fis-type	Daro_2923	Daro_2923	Helix-turn-helix, Fis-type	[TP0519-TP0519 (0.65939915)]
COG2204	COG2204	Daro_0662	Daro_0662	Helix-turn-helix, Fis-type	Daro_2438	Daro_2438	Helix-turn-helix, Fis-type	[TP0519-TP0519 (0.65939915)]
COG2204	COG2204	Daro_2438	Daro_2438	Helix-turn-helix, Fis-type	Daro_0662	Daro_0662	Helix-turn-helix, Fis-type	[TP0519-TP0519 (0.65939915)]
COG2204	COG2204	Daro_0682	Daro_0682	Helix-turn-helix, Fis-type	Daro_0682	Daro_0682	Helix-turn-helix, Fis-type	[TP0519-TP0519 (0.65939915)]
COG2204	COG2204	Daro_1827	Daro_1827	Helix-turn-helix, Fis-type precursor	Daro_3403	Daro_3403	Helix-turn-helix, Fis-type	[TP0519-TP0519 (0.65939915)]
COG2204	COG2204	Daro_3403	Daro_3403	Helix-turn-helix, Fis-type	Daro_1827	Daro_1827	Helix-turn-helix, Fis-type precursor	[TP0519-TP0519 (0.65939915)]
COG2204	COG2204	Daro_2923	Daro_2923	Helix-turn-helix, Fis-type	Daro_2585	Daro_2585	Helix-turn-helix, Fis-type	[TP0519-TP0519 (0.65939915)]
COG2204	COG2204	Daro_2585	Daro_2585	Helix-turn-helix, Fis-type	Daro_2923	Daro_2923	Helix-turn-helix, Fis-type	[TP0519-TP0519 (0.65939915)]
COG2204	COG2204	Daro_2585	Daro_2585	Helix-turn-helix, Fis-type	Daro_0682	Daro_0682	Helix-turn-helix, Fis-type	[TP0519-TP0519 (0.65939915)]
COG2204	COG2204	Daro_0682	Daro_0682	Helix-turn-helix, Fis-type	Daro_2585	Daro_2585	Helix-turn-helix, Fis-type	[TP0519-TP0519 (0.65939915)]
COG2204	COG2204	Daro_0662	Daro_0662	Helix-turn-helix, Fis-type	Daro_0662	Daro_0662	Helix-turn-helix, Fis-type	[TP0519-TP0519 (0.65939915)]
COG2204	COG2204	Daro_0477	Daro_0477	Helix-turn-helix, Fis-type	Daro_1804	Daro_1804	Helix-turn-helix, Fis-type	[TP0519-TP0519 (0.65939915)]
COG2204	COG2204	Daro_1804	Daro_1804	Helix-turn-helix, Fis-type	Daro_0477	Daro_0477	Helix-turn-helix, Fis-type	[TP0519-TP0519 (0.65939915)]
COG2204	COG2204	Daro_2438	Daro_2438	Helix-turn-helix, Fis-type	Daro_3758	Daro_3758	Helix-turn-helix, Fis-type:Nitrogen regulation	[TP0519-TP0519 (0.65939915)]
COG2204	COG2204	Daro_3758	Daro_3758	Helix-turn-helix, Fis-type:Nitrogen regulation	Daro_2438	Daro_2438	Helix-turn-helix, Fis-type	[TP0519-TP0519 (0.65939915)]
COG2204	COG2204	Daro_0662	Daro_0662	Helix-turn-helix, Fis-type	Daro_2585	Daro_2585	Helix-turn-helix, Fis-type	[TP0519-TP0519 (0.65939915)]
COG2204	COG2204	Daro_2585	Daro_2585	Helix-turn-helix, Fis-type	Daro_0662	Daro_0662	Helix-turn-helix, Fis-type	[TP0519-TP0519 (0.65939915)]
COG2204	COG2204	Daro_0477	Daro_0477	Helix-turn-helix, Fis-type	Daro_3962	Daro_3962	Helix-turn-helix, Fis-type	[TP0519-TP0519 (0.65939915)]
COG2204	COG2204	Daro_3962	Daro_3962	Helix-turn-helix, Fis-type	Daro_0477	Daro_0477	Helix-turn-helix, Fis-type	[TP0519-TP0519 (0.65939915)]
COG2204	COG2204	Daro_2923	Daro_2923	Helix-turn-helix, Fis-type	Daro_0682	Daro_0682	Helix-turn-helix, Fis-type	[TP0519-TP0519 (0.65939915)]
COG2204	COG2204	Daro_0682	Daro_0682	Helix-turn-helix, Fis-type	Daro_2923	Daro_2923	Helix-turn-helix, Fis-type	[TP0519-TP0519 (0.65939915)]
COG2204	COG2204	Daro_3758	Daro_3758	Helix-turn-helix, Fis-type:Nitrogen regulation	Daro_2600	Daro_2600	Helix-turn-helix, Fis-type	[TP0519-TP0519 (0.65939915)]
COG2204	COG2204	Daro_2600	Daro_2600	Helix-turn-helix, Fis-type	Daro_3758	Daro_3758	Helix-turn-helix, Fis-type:Nitrogen regulation	[TP0519-TP0519 (0.65939915)]
COG2204	COG2204	Daro_1804	Daro_1804	Helix-turn-helix, Fis-type	Daro_2600	Daro_2600	Helix-turn-helix, Fis-type	[TP0519-TP0519 (0.65939915)]
COG2204	COG2204	Daro_2600	Daro_2600	Helix-turn-helix, Fis-type	Daro_1804	Daro_1804	Helix-turn-helix, Fis-type	[TP0519-TP0519 (0.65939915)]
COG2204	COG2204	Daro_0775	Daro_0775	Helix-turn-helix, Fis-type	Daro_2923	Daro_2923	Helix-turn-helix, Fis-type	[TP0519-TP0519 (0.65939915)]
COG2204	COG2204	Daro_2923	Daro_2923	Helix-turn-helix, Fis-type	Daro_0775	Daro_0775	Helix-turn-helix, Fis-type	[TP0519-TP0519 (0.65939915)]
COG2204	COG2204	Daro_0477	Daro_0477	Helix-turn-helix, Fis-type	Daro_2600	Daro_2600	Helix-turn-helix, Fis-type	[TP0519-TP0519 (0.65939915)]
COG2204	COG2204	Daro_2600	Daro_2600	Helix-turn-helix, Fis-type	Daro_0477	Daro_0477	Helix-turn-helix, Fis-type	[TP0519-TP0519 (0.65939915)]
COG2204	COG2204	Daro_0775	Daro_0775	Helix-turn-helix, Fis-type	Daro_2600	Daro_2600	Helix-turn-helix, Fis-type	[TP0519-TP0519 (0.65939915)]
COG2204	COG2204	Daro_2600	Daro_2600	Helix-turn-helix, Fis-type	Daro_0775	Daro_0775	Helix-turn-helix, Fis-type	[TP0519-TP0519 (0.65939915)]
COG2204	COG2204	Daro_2585	Daro_2585	Helix-turn-helix, Fis-type	Daro_3403	Daro_3403	Helix-turn-helix, Fis-type	[TP0519-TP0519 (0.65939915)]
COG2204	COG2204	Daro_3403	Daro_3403	Helix-turn-helix, Fis-type	Daro_2585	Daro_2585	Helix-turn-helix, Fis-type	[TP0519-TP0519 (0.65939915)]
COG2204	COG2204	Daro_0477	Daro_0477	Helix-turn-helix, Fis-type	Daro_2585	Daro_2585	Helix-turn-helix, Fis-type	[TP0519-TP0519 (0.65939915)]
COG2204	COG2204	Daro_2585	Daro_2585	Helix-turn-helix, Fis-type	Daro_0477	Daro_0477	Helix-turn-helix, Fis-type	[TP0519-TP0519 (0.65939915)]
COG2204	COG2204	Daro_0477	Daro_0477	Helix-turn-helix, Fis-type	Daro_0477	Daro_0477	Helix-turn-helix, Fis-type	[TP0519-TP0519 (0.65939915)]
COG2204	COG2204	Daro_2923	Daro_2923	Helix-turn-helix, Fis-type	Daro_3403	Daro_3403	Helix-turn-helix, Fis-type	[TP0519-TP0519 (0.65939915)]
COG2204	COG2204	Daro_3403	Daro_3403	Helix-turn-helix, Fis-type	Daro_2923	Daro_2923	Helix-turn-helix, Fis-type	[TP0519-TP0519 (0.65939915)]
COG2204	COG2204	Daro_2148	Daro_2148	Helix-turn-helix, Fis-type	Daro_3758	Daro_3758	Helix-turn-helix, Fis-type:Nitrogen regulation	[TP0519-TP0519 (0.65939915)]
COG2204	COG2204	Daro_3758	Daro_3758	Helix-turn-helix, Fis-type:Nitrogen regulation	Daro_2148	Daro_2148	Helix-turn-helix, Fis-type	[TP0519-TP0519 (0.65939915)]
COG2204	COG2204	Daro_3403	Daro_3403	Helix-turn-helix, Fis-type	Daro_2600	Daro_2600	Helix-turn-helix, Fis-type	[TP0519-TP0519 (0.65939915)]
COG2204	COG2204	Daro_2600	Daro_2600	Helix-turn-helix, Fis-type	Daro_3403	Daro_3403	Helix-turn-helix, Fis-type	[TP0519-TP0519 (0.65939915)]
COG2204	COG2204	Daro_0775	Daro_0775	Helix-turn-helix, Fis-type	Daro_3962	Daro_3962	Helix-turn-helix, Fis-type	[TP0519-TP0519 (0.65939915)]
COG2204	COG2204	Daro_3962	Daro_3962	Helix-turn-helix, Fis-type	Daro_0775	Daro_0775	Helix-turn-helix, Fis-type	[TP0519-TP0519 (0.65939915)]
COG2204	COG2204	Daro_2438	Daro_2438	Helix-turn-helix, Fis-type	Daro_1827	Daro_1827	Helix-turn-helix, Fis-type precursor	[TP0519-TP0519 (0.65939915)]
COG2204	COG2204	Daro_1827	Daro_1827	Helix-turn-helix, Fis-type precursor	Daro_2438	Daro_2438	Helix-turn-helix, Fis-type	[TP0519-TP0519 (0.65939915)]
COG2204	COG2204	Daro_3962	Daro_3962	Helix-turn-helix, Fis-type	Daro_3403	Daro_3403	Helix-turn-helix, Fis-type	[TP0519-TP0519 (0.65939915)]
COG2204	COG2204	Daro_3403	Daro_3403	Helix-turn-helix, Fis-type	Daro_3962	Daro_3962	Helix-turn-helix, Fis-type	[TP0519-TP0519 (0.65939915)]
COG2204	COG2204	Daro_0477	Daro_0477	Helix-turn-helix, Fis-type	Daro_1827	Daro_1827	Helix-turn-helix, Fis-type precursor	[TP0519-TP0519 (0.65939915)]
COG2204	COG2204	Daro_1827	Daro_1827	Helix-turn-helix, Fis-type precursor	Daro_0477	Daro_0477	Helix-turn-helix, Fis-type	[TP0519-TP0519 (0.65939915)]
COG2204	COG2204	Daro_2148	Daro_2148	Helix-turn-helix, Fis-type	Daro_3403	Daro_3403	Helix-turn-helix, Fis-type	[TP0519-TP0519 (0.65939915)]
COG2204	COG2204	Daro_0775	Daro_0775	Helix-turn-helix, Fis-type	Daro_3403	Daro_3403	Helix-turn-helix, Fis-type	[TP0519-TP0519 (0.65939915)]
COG2204	COG2204	Daro_3403	Daro_3403	Helix-turn-helix, Fis-type	Daro_0775	Daro_0775	Helix-turn-helix, Fis-type	[TP0519-TP0519 (0.65939915)]
COG2204	COG2204	Daro_3403	Daro_3403	Helix-turn-helix, Fis-type	Daro_2148	Daro_2148	Helix-turn-helix, Fis-type	[TP0519-TP0519 (0.65939915)]
COG2204	COG2204	Daro_2148	Daro_2148	Helix-turn-helix, Fis-type	Daro_1804	Daro_1804	Helix-turn-helix, Fis-type	[TP0519-TP0519 (0.65939915)]
COG2204	COG2204	Daro_3758	Daro_3758	Helix-turn-helix, Fis-type:Nitrogen regulation	Daro_1827	Daro_1827	Helix-turn-helix, Fis-type precursor	[TP0519-TP0519 (0.65939915)]
COG2204	COG2204	Daro_1827	Daro_1827	Helix-turn-helix, Fis-type precursor	Daro_3758	Daro_3758	Helix-turn-helix, Fis-type:Nitrogen regulation	[TP0519-TP0519 (0.65939915)]
COG2204	COG2204	Daro_1804	Daro_1804	Helix-turn-helix, Fis-type	Daro_2148	Daro_2148	Helix-turn-helix, Fis-type	[TP0519-TP0519 (0.65939915)]
COG2204	COG2204	Daro_0477	Daro_0477	Helix-turn-helix, Fis-type	Daro_0682	Daro_0682	Helix-turn-helix, Fis-type	[TP0519-TP0519 (0.65939915)]
COG2204	COG2204	Daro_0682	Daro_0682	Helix-turn-helix, Fis-type	Daro_0477	Daro_0477	Helix-turn-helix, Fis-type	[TP0519-TP0519 (0.65939915)]
COG2204	COG2204	Daro_2923	Daro_2923	Helix-turn-helix, Fis-type	Daro_2923	Daro_2923	Helix-turn-helix, Fis-type	[TP0519-TP0519 (0.65939915)]
COG2204	COG2204	Daro_2148	Daro_2148	Helix-turn-helix, Fis-type	Daro_0682	Daro_0682	Helix-turn-helix, Fis-type	[TP0519-TP0519 (0.65939915)]
COG2204	COG2204	Daro_2148	Daro_2148	Helix-turn-helix, Fis-type	Daro_3962	Daro_3962	Helix-turn-helix, Fis-type	[TP0519-TP0519 (0.65939915)]
COG2204	COG2204	Daro_3962	Daro_3962	Helix-turn-helix, Fis-type	Daro_2148	Daro_2148	Helix-turn-helix, Fis-type	[TP0519-TP0519 (0.65939915)]
COG2204	COG2204	Daro_0682	Daro_0682	Helix-turn-helix, Fis-type	Daro_2148	Daro_2148	Helix-turn-helix, Fis-type	[TP0519-TP0519 (0.65939915)]
COG2204	COG2204	Daro_0662	Daro_0662	Helix-turn-helix, Fis-type	Daro_2923	Daro_2923	Helix-turn-helix, Fis-type	[TP0519-TP0519 (0.65939915)]
COG2204	COG2204	Daro_2923	Daro_2923	Helix-turn-helix, Fis-type	Daro_0662	Daro_0662	Helix-turn-helix, Fis-type	[TP0519-TP0519 (0.65939915)]
COG2204	COG2204	Daro_2148	Daro_2148	Helix-turn-helix, Fis-type	Daro_2585	Daro_2585	Helix-turn-helix, Fis-type	[TP0519-TP0519 (0.65939915)]
COG2204	COG2204	Daro_2923	Daro_2923	Helix-turn-helix, Fis-type	Daro_1804	Daro_1804	Helix-turn-helix, Fis-type	[TP0519-TP0519 (0.65939915)]
COG2204	COG2204	Daro_2585	Daro_2585	Helix-turn-helix, Fis-type	Daro_2148	Daro_2148	Helix-turn-helix, Fis-type	[TP0519-TP0519 (0.65939915)]
COG2204	COG2204	Daro_1804	Daro_1804	Helix-turn-helix, Fis-type	Daro_2923	Daro_2923	Helix-turn-helix, Fis-type	[TP0519-TP0519 (0.65939915)]
COG2204	COG2204	Daro_1827	Daro_1827	Helix-turn-helix, Fis-type precursor	Daro_2923	Daro_2923	Helix-turn-helix, Fis-type	[TP0519-TP0519 (0.65939915)]
COG2204	COG2204	Daro_2923	Daro_2923	Helix-turn-helix, Fis-type	Daro_1827	Daro_1827	Helix-turn-helix, Fis-type precursor	[TP0519-TP0519 (0.65939915)]
COG2204	COG2204	Daro_2438	Daro_2438	Helix-turn-helix, Fis-type	Daro_2438	Daro_2438	Helix-turn-helix, Fis-type	[TP0519-TP0519 (0.65939915)]
COG2204	COG2204	Daro_3758	Daro_3758	Helix-turn-helix, Fis-type:Nitrogen regulation	Daro_0031	Daro_0031	Helix-turn-helix, Fis-type	[TP0519-TP0519 (0.65939915)]
COG2204	COG2204	Daro_0031	Daro_0031	Helix-turn-helix, Fis-type	Daro_3758	Daro_3758	Helix-turn-helix, Fis-type:Nitrogen regulation	[TP0519-TP0519 (0.65939915)]
COG2204	COG2204	Daro_2438	Daro_2438	Helix-turn-helix, Fis-type	Daro_1804	Daro_1804	Helix-turn-helix, Fis-type	[TP0519-TP0519 (0.65939915)]
COG2204	COG2204	Daro_1804	Daro_1804	Helix-turn-helix, Fis-type	Daro_2438	Daro_2438	Helix-turn-helix, Fis-type	[TP0519-TP0519 (0.65939915)]
COG2204	COG2204	Daro_3962	Daro_3962	Helix-turn-helix, Fis-type	Daro_2600	Daro_2600	Helix-turn-helix, Fis-type	[TP0519-TP0519 (0.65939915)]
COG2204	COG2204	Daro_2600	Daro_2600	Helix-turn-helix, Fis-type	Daro_3962	Daro_3962	Helix-turn-helix, Fis-type	[TP0519-TP0519 (0.65939915)]
COG2204	COG2204	Daro_0662	Daro_0662	Helix-turn-helix, Fis-type	Daro_1827	Daro_1827	Helix-turn-helix, Fis-type precursor	[TP0519-TP0519 (0.65939915)]
COG2204	COG2204	Daro_1827	Daro_1827	Helix-turn-helix, Fis-type precursor	Daro_0662	Daro_0662	Helix-turn-helix, Fis-type	[TP0519-TP0519 (0.65939915)]
COG2204	COG2204	Daro_3758	Daro_3758	Helix-turn-helix, Fis-type:Nitrogen regulation	Daro_0682	Daro_0682	Helix-turn-helix, Fis-type	[TP0519-TP0519 (0.65939915)]
COG2204	COG2204	Daro_0682	Daro_0682	Helix-turn-helix, Fis-type	Daro_3758	Daro_3758	Helix-turn-helix, Fis-type:Nitrogen regulation	[TP0519-TP0519 (0.65939915)]
COG2204	COG2204	Daro_0682	Daro_0682	Helix-turn-helix, Fis-type	Daro_2600	Daro_2600	Helix-turn-helix, Fis-type	[TP0519-TP0519 (0.65939915)]
COG2204	COG2204	Daro_2600	Daro_2600	Helix-turn-helix, Fis-type	Daro_0682	Daro_0682	Helix-turn-helix, Fis-type	[TP0519-TP0519 (0.65939915)]
COG2204	COG2204	Daro_2148	Daro_2148	Helix-turn-helix, Fis-type	Daro_0477	Daro_0477	Helix-turn-helix, Fis-type	[TP0519-TP0519 (0.65939915)]
COG2204	COG2204	Daro_0477	Daro_0477	Helix-turn-helix, Fis-type	Daro_2148	Daro_2148	Helix-turn-helix, Fis-type	[TP0519-TP0519 (0.65939915)]
COG2204	COG2204	Daro_0662	Daro_0662	Helix-turn-helix, Fis-type	Daro_0775	Daro_0775	Helix-turn-helix, Fis-type	[TP0519-TP0519 (0.65939915)]
COG2204	COG2204	Daro_0775	Daro_0775	Helix-turn-helix, Fis-type	Daro_0662	Daro_0662	Helix-turn-helix, Fis-type	[TP0519-TP0519 (0.65939915)]
COG2204	COG2204	Daro_0662	Daro_0662	Helix-turn-helix, Fis-type	Daro_1804	Daro_1804	Helix-turn-helix, Fis-type	[TP0519-TP0519 (0.65939915)]
COG2204	COG2204	Daro_1804	Daro_1804	Helix-turn-helix, Fis-type	Daro_0662	Daro_0662	Helix-turn-helix, Fis-type	[TP0519-TP0519 (0.65939915)]
COG2204	COG2204	Daro_2585	Daro_2585	Helix-turn-helix, Fis-type	Daro_2600	Daro_2600	Helix-turn-helix, Fis-type	[TP0519-TP0519 (0.65939915)]
COG2204	COG2204	Daro_2600	Daro_2600	Helix-turn-helix, Fis-type	Daro_2585	Daro_2585	Helix-turn-helix, Fis-type	[TP0519-TP0519 (0.65939915)]
COG2204	COG2204	Daro_0662	Daro_0662	Helix-turn-helix, Fis-type	Daro_0682	Daro_0682	Helix-turn-helix, Fis-type	[TP0519-TP0519 (0.65939915)]
COG2204	COG2204	Daro_0682	Daro_0682	Helix-turn-helix, Fis-type	Daro_0662	Daro_0662	Helix-turn-helix, Fis-type	[TP0519-TP0519 (0.65939915)]
COG2204	COG2204	Daro_3758	Daro_3758	Helix-turn-helix, Fis-type:Nitrogen regulation	Daro_1804	Daro_1804	Helix-turn-helix, Fis-type	[TP0519-TP0519 (0.65939915)]
COG2204	COG2204	Daro_1804	Daro_1804	Helix-turn-helix, Fis-type	Daro_3758	Daro_3758	Helix-turn-helix, Fis-type:Nitrogen regulation	[TP0519-TP0519 (0.65939915)]
COG2204	COG2204	Daro_2585	Daro_2585	Helix-turn-helix, Fis-type	Daro_1804	Daro_1804	Helix-turn-helix, Fis-type	[TP0519-TP0519 (0.65939915)]
COG2204	COG2204	Daro_1804	Daro_1804	Helix-turn-helix, Fis-type	Daro_2585	Daro_2585	Helix-turn-helix, Fis-type	[TP0519-TP0519 (0.65939915)]
COG2204	COG2204	Daro_3758	Daro_3758	Helix-turn-helix, Fis-type:Nitrogen regulation	Daro_0775	Daro_0775	Helix-turn-helix, Fis-type	[TP0519-TP0519 (0.65939915)]
COG2204	COG2204	Daro_0775	Daro_0775	Helix-turn-helix, Fis-type	Daro_3758	Daro_3758	Helix-turn-helix, Fis-type:Nitrogen regulation	[TP0519-TP0519 (0.65939915)]
COG2204	COG2204	Daro_0662	Daro_0662	Helix-turn-helix, Fis-type	Daro_0031	Daro_0031	Helix-turn-helix, Fis-type	[TP0519-TP0519 (0.65939915)]
COG2204	COG2204	Daro_0031	Daro_0031	Helix-turn-helix, Fis-type	Daro_0662	Daro_0662	Helix-turn-helix, Fis-type	[TP0519-TP0519 (0.65939915)]
COG2204	COG2204	Daro_2148	Daro_2148	Helix-turn-helix, Fis-type	Daro_1827	Daro_1827	Helix-turn-helix, Fis-type precursor	[TP0519-TP0519 (0.65939915)]
COG2204	COG2204	Daro_1827	Daro_1827	Helix-turn-helix, Fis-type precursor	Daro_2148	Daro_2148	Helix-turn-helix, Fis-type	[TP0519-TP0519 (0.65939915)]
COG2204	COG2204	Daro_3758	Daro_3758	Helix-turn-helix, Fis-type:Nitrogen regulation	Daro_3962	Daro_3962	Helix-turn-helix, Fis-type	[TP0519-TP0519 (0.65939915)]
COG2204	COG2204	Daro_3962	Daro_3962	Helix-turn-helix, Fis-type	Daro_3758	Daro_3758	Helix-turn-helix, Fis-type:Nitrogen regulation	[TP0519-TP0519 (0.65939915)]
COG2204	COG2204	Daro_2585	Daro_2585	Helix-turn-helix, Fis-type	Daro_3962	Daro_3962	Helix-turn-helix, Fis-type	[TP0519-TP0519 (0.65939915)]
COG2204	COG2204	Daro_3962	Daro_3962	Helix-turn-helix, Fis-type	Daro_2585	Daro_2585	Helix-turn-helix, Fis-type	[TP0519-TP0519 (0.65939915)]
COG2204	COG2204	Daro_3962	Daro_3962	Helix-turn-helix, Fis-type	Daro_3962	Daro_3962	Helix-turn-helix, Fis-type	[TP0519-TP0519 (0.65939915)]
COG2204	COG2204	Daro_0031	Daro_0031	Helix-turn-helix, Fis-type	Daro_3403	Daro_3403	Helix-turn-helix, Fis-type	[TP0519-TP0519 (0.65939915)]
COG2204	COG2204	Daro_0775	Daro_0775	Helix-turn-helix, Fis-type	Daro_1804	Daro_1804	Helix-turn-helix, Fis-type	[TP0519-TP0519 (0.65939915)]
COG2204	COG2204	Daro_1804	Daro_1804	Helix-turn-helix, Fis-type	Daro_0775	Daro_0775	Helix-turn-helix, Fis-type	[TP0519-TP0519 (0.65939915)]
COG2204	COG2204	Daro_3403	Daro_3403	Helix-turn-helix, Fis-type	Daro_0031	Daro_0031	Helix-turn-helix, Fis-type	[TP0519-TP0519 (0.65939915)]
COG2204	COG2204	Daro_2438	Daro_2438	Helix-turn-helix, Fis-type	Daro_2585	Daro_2585	Helix-turn-helix, Fis-type	[TP0519-TP0519 (0.65939915)]
COG2204	COG2204	Daro_2585	Daro_2585	Helix-turn-helix, Fis-type	Daro_2438	Daro_2438	Helix-turn-helix, Fis-type	[TP0519-TP0519 (0.65939915)]
COG2204	COG2204	Daro_2148	Daro_2148	Helix-turn-helix, Fis-type	Daro_0031	Daro_0031	Helix-turn-helix, Fis-type	[TP0519-TP0519 (0.65939915)]
COG2204	COG2204	Daro_0031	Daro_0031	Helix-turn-helix, Fis-type	Daro_2148	Daro_2148	Helix-turn-helix, Fis-type	[TP0519-TP0519 (0.65939915)]
COG0546	COG0739	Daro_3482	Daro_3482	2-phosphoglycolate phosphatase,	Daro_2522	Daro_2522	Peptidoglycan-binding LysM:Peptidase M23B	[TP0554-TP0782 (0.73069036)]
COG0546	COG0739	Daro_1226	Daro_1226	2-phosphoglycolate phosphatase,	Daro_2522	Daro_2522	Peptidoglycan-binding LysM:Peptidase M23B	[TP0554-TP0782 (0.73069036)]
COG0546	COG0739	Daro_3482	Daro_3482	2-phosphoglycolate phosphatase,	Daro_3489	Daro_3489	Peptidase M23B precursor	[TP0554-TP0782 (0.73069036)]
COG0546	COG0739	Daro_3482	Daro_3482	2-phosphoglycolate phosphatase,	Daro_3453	Daro_3453	Peptidase M23B precursor	[TP0554-TP0782 (0.73069036)]
COG0546	COG0739	Daro_1226	Daro_1226	2-phosphoglycolate phosphatase,	Daro_3489	Daro_3489	Peptidase M23B precursor	[TP0554-TP0782 (0.73069036)]
COG0546	COG0739	Daro_1226	Daro_1226	2-phosphoglycolate phosphatase,	Daro_3453	Daro_3453	Peptidase M23B precursor	[TP0554-TP0782 (0.73069036)]
COG0242	COG1187	Daro_0021	Daro_0021	Formylmethionine deformylase	Daro_3254	Daro_3254	Pseudouridine synthase, Rsu precursor	[TP0757-TP0459 (0.5284328)]
COG0242	COG1187	Daro_2132	Daro_2132	Formylmethionine deformylase	Daro_0016	Daro_0016	Pseudouridine synthase, Rsu	[TP0757-TP0459 (0.5284328)]
COG0242	COG1187	Daro_2132	Daro_2132	Formylmethionine deformylase	Daro_3468	Daro_3468	Pseudouridine synthase, Rsu	[TP0757-TP0459 (0.5284328)]
COG0242	COG1187	Daro_2132	Daro_2132	Formylmethionine deformylase	Daro_3254	Daro_3254	Pseudouridine synthase, Rsu precursor	[TP0757-TP0459 (0.5284328)]
COG0242	COG1187	Daro_0021	Daro_0021	Formylmethionine deformylase	Daro_3468	Daro_3468	Pseudouridine synthase, Rsu	[TP0757-TP0459 (0.5284328)]
COG0242	COG1187	Daro_0021	Daro_0021	Formylmethionine deformylase	Daro_0016	Daro_0016	Pseudouridine synthase, Rsu	[TP0757-TP0459 (0.5284328)]
COG0242	COG1187	Daro_0021	Daro_0021	Formylmethionine deformylase	Daro_2455	Daro_2455	Pseudouridine synthase, Rsu	[TP0757-TP0459 (0.5284328)]
COG0242	COG1187	Daro_2132	Daro_2132	Formylmethionine deformylase	Daro_2455	Daro_2455	Pseudouridine synthase, Rsu	[TP0757-TP0459 (0.5284328)]
COG0457	COG0558	Daro_3727	Daro_3727	TPR repeat:Tetratricopeptide TPR_4	Daro_2039	Daro_2039	CDP-diacylglycerol--glycerol-3-phosphate	[TP0067-TP0730 (0.86096925)]
COG0457	COG0558	Daro_2439	Daro_2439	TPR repeat:Tetratricopeptide	Daro_2039	Daro_2039	CDP-diacylglycerol--glycerol-3-phosphate	[TP0067-TP0730 (0.86096925)]
COG0457	COG0558	Daro_1943	Daro_1943	TPR repeat:Tetratricopeptide TPR_4 precursor	Daro_2039	Daro_2039	CDP-diacylglycerol--glycerol-3-phosphate	[TP0067-TP0730 (0.86096925)]
COG0457	COG0558	Daro_0354	Daro_0354	TPR repeat {UniProtKB/TrEMBL:Q47J68}	Daro_2039	Daro_2039	CDP-diacylglycerol--glycerol-3-phosphate	[TP0067-TP0730 (0.86096925)]
COG0457	COG0558	Daro_1170	Daro_1170	TPR repeat {UniProtKB/TrEMBL:Q47GV5}	Daro_2039	Daro_2039	CDP-diacylglycerol--glycerol-3-phosphate	[TP0067-TP0730 (0.86096925)]
COG0020	COG1508	Daro_1746	Daro_1746	Di-trans-poly-cis-decaprenylcistransferase	Daro_4149	Daro_4149	Sigma-54, DNA-binding {UniProtKB/TrEMBL:Q477V6}	[TP0603-TP0111 (0.79878455)]
COG0420	COG0739	Daro_2561	Daro_2561	DNA repair exonuclease-like protein	Daro_2522	Daro_2522	Peptidoglycan-binding LysM:Peptidase M23B	[TP0626-TP0782 (0.7781429)]
COG0420	COG0739	Daro_2238	Daro_2238	DNA repair exonuclease-like protein	Daro_2522	Daro_2522	Peptidoglycan-binding LysM:Peptidase M23B	[TP0626-TP0782 (0.7781429)]
COG0420	COG0739	Daro_2238	Daro_2238	DNA repair exonuclease-like protein	Daro_3453	Daro_3453	Peptidase M23B precursor	[TP0626-TP0782 (0.7781429)]
COG0420	COG0739	Daro_1920	Daro_1920	Exonuclease SbcD {UniProtKB/TrEMBL:Q47ER5}	Daro_2522	Daro_2522	Peptidoglycan-binding LysM:Peptidase M23B	[TP0626-TP0782 (0.7781429)]
COG0420	COG0739	Daro_1920	Daro_1920	Exonuclease SbcD {UniProtKB/TrEMBL:Q47ER5}	Daro_3453	Daro_3453	Peptidase M23B precursor	[TP0626-TP0782 (0.7781429)]
COG0420	COG0739	Daro_1920	Daro_1920	Exonuclease SbcD {UniProtKB/TrEMBL:Q47ER5}	Daro_3489	Daro_3489	Peptidase M23B precursor	[TP0626-TP0782 (0.7781429)]
COG0420	COG0739	Daro_2561	Daro_2561	DNA repair exonuclease-like protein	Daro_3489	Daro_3489	Peptidase M23B precursor	[TP0626-TP0782 (0.7781429)]
COG0420	COG0739	Daro_2238	Daro_2238	DNA repair exonuclease-like protein	Daro_3489	Daro_3489	Peptidase M23B precursor	[TP0626-TP0782 (0.7781429)]
COG0420	COG0739	Daro_2561	Daro_2561	DNA repair exonuclease-like protein	Daro_3453	Daro_3453	Peptidase M23B precursor	[TP0626-TP0782 (0.7781429)]
COG1385	COG2812	Daro_3586	Daro_3586	Hypothetical protein {UniProtKB/TrEMBL:Q47A16}	Daro_0806	Daro_0806	AAA ATPase, central region	[TP0276-TP1005 (0.66627616)]
COG0341	COG1512	Daro_3281	Daro_3281	SecD/SecF/SecDF export membrane protein:SecF	Daro_1189	Daro_1189	Hypothetical protein precursor	[TP0411-TP0561 (0.5704539)]
COG0217	COG0739	Daro_4067	Daro_4067	Hypothetical protein {UniProtKB/TrEMBL:Q478D8}	Daro_3489	Daro_3489	Peptidase M23B precursor	[TP0474-TP0864 (0.82349855)]
COG0217	COG0739	Daro_4067	Daro_4067	Hypothetical protein {UniProtKB/TrEMBL:Q478D8}	Daro_3453	Daro_3453	Peptidase M23B precursor	[TP0474-TP0864 (0.82349855)]
COG0217	COG0739	Daro_4067	Daro_4067	Hypothetical protein {UniProtKB/TrEMBL:Q478D8}	Daro_2522	Daro_2522	Peptidoglycan-binding LysM:Peptidase M23B	[TP0474-TP0864 (0.82349855)]
COG0242	COG0254	Daro_0021	Daro_0021	Formylmethionine deformylase	Daro_2999	Daro_2999	Ribosomal protein L31 {UniProtKB/TrEMBL:Q47BQ2}	[TP0757-TP0255 (0.6434887)]
COG0242	COG0254	Daro_2132	Daro_2132	Formylmethionine deformylase	Daro_2999	Daro_2999	Ribosomal protein L31 {UniProtKB/TrEMBL:Q47BQ2}	[TP0757-TP0255 (0.6434887)]
COG0795	COG1512	Daro_3081	Daro_3081	Permease YjgP/YjgQ precursor	Daro_1189	Daro_1189	Hypothetical protein precursor	[TP0884-TP0561 (0.6412245)]
COG0795	COG1512	Daro_3080	Daro_3080	Permease YjgP/YjgQ precursor	Daro_1189	Daro_1189	Hypothetical protein precursor	[TP0884-TP0561 (0.6412245)]
COG0762	COG1512	Daro_3886	Daro_3886	Hypothetical protein {UniProtKB/TrEMBL:Q478W7}	Daro_1189	Daro_1189	Hypothetical protein precursor	[TP0668-TP0561 (0.5550382)]
COG0442	COG1466	Daro_0644	Daro_0644	Prolyl-tRNA synthetase, bacterial precursor	Daro_0542	Daro_0542	DNA polymerase III, delta subunit	[TP0160-TP0588 (0.66563916)]
COG0847	COG1558	Daro_1381	Daro_1381	DNA polymerase III, epsilon subunit	Daro_0750	Daro_0750	Flagellar basal-body rod protein FlgC	[TP0643-TP0397 (0.7022186)]
COG0847	COG1558	Daro_1592	Daro_1592	DNA polymerase III, epsilon subunit:DNA	Daro_0750	Daro_0750	Flagellar basal-body rod protein FlgC	[TP0643-TP0397 (0.7022186)]
COG0305	COG0593	Daro_1220	Daro_1220	DnaB helicase {UniProtKB/TrEMBL:Q47GQ5}	Daro_3180	Daro_3180	Hypothetical protein {UniProtKB/TrEMBL:Q47B71}	[TP0058-TP0001 (0.9013428)]
COG0305	COG0593	Daro_1220	Daro_1220	DnaB helicase {UniProtKB/TrEMBL:Q47GQ5}	Daro_0001	Daro_0001	Chromosomal replication initiator protein, DnaA	[TP0058-TP0001 (0.9013428)]
COG0178	COG1197	Daro_0473	Daro_0473	Excinuclease ABC, A subunit	Daro_1965	Daro_1965	Transcription-repair coupling factor	[TP0514-TP0344 (0.9414915)]
COG0264	COG0544	Daro_1743	tsf	Elongation factor Ts {UniProtKB/TrEMBL:Q47F91}	Daro_1719	Daro_1719	Trigger factor {UniProtKB/TrEMBL:Q47FB5}	[TP0605-TP0506 (0.9100214)]
COG1344	COG1352	Daro_0759	Daro_0759	Flagellin, N-terminal precursor	Daro_0730	Daro_0730	MCP methyltransferase, CheR-type	[TP0870-TP0630 (0.7476691)]
COG1344	COG1352	Daro_0784	Daro_0784	Flagellin, C-terminal:Flagellin, N-terminal	Daro_0730	Daro_0730	MCP methyltransferase, CheR-type	[TP0870-TP0630 (0.7476691)]
COG1344	COG1352	Daro_0759	Daro_0759	Flagellin, N-terminal precursor	Daro_2045	Daro_2045	CheB methylesterase:MCP methyltransferase,	[TP0870-TP0630 (0.7476691)]
COG1344	COG1352	Daro_0784	Daro_0784	Flagellin, C-terminal:Flagellin, N-terminal	Daro_2045	Daro_2045	CheB methylesterase:MCP methyltransferase,	[TP0870-TP0630 (0.7476691)]
COG1344	COG1352	Daro_0784	Daro_0784	Flagellin, C-terminal:Flagellin, N-terminal	Daro_1146	Daro_1146	MCP methyltransferase, CheR-type	[TP0870-TP0630 (0.7476691)]
COG1344	COG1352	Daro_0759	Daro_0759	Flagellin, N-terminal precursor	Daro_1146	Daro_1146	MCP methyltransferase, CheR-type	[TP0870-TP0630 (0.7476691)]
COG0495	COG1475	Daro_0544	Daro_0544	Leucyl-tRNA synthetase bacterial/mitochondrial,	Daro_4106	Daro_4106	ParB-like partition protein	[TP0586-TP0271 (0.63095015)]
COG0495	COG1475	Daro_0544	Daro_0544	Leucyl-tRNA synthetase bacterial/mitochondrial,	Daro_3014	Daro_3014	ParB-like partition protein	[TP0586-TP0271 (0.63095015)]
COG0495	COG1475	Daro_0544	Daro_0544	Leucyl-tRNA synthetase bacterial/mitochondrial,	Daro_2219	Daro_2219	ParB-like nuclease {UniProtKB/TrEMBL:Q47DX3}	[TP0586-TP0271 (0.63095015)]
COG1512	COG1512	Daro_1189	Daro_1189	Hypothetical protein precursor	Daro_1189	Daro_1189	Hypothetical protein precursor	[TP0561-TP0561 (0.53951585)]
COG0272	COG2080	Daro_1734	Daro_1734	NAD-dependent DNA ligase	Daro_1891	Daro_1891	Ferredoxin:(2Fe-2S)-binding	[TP0634-TP0080 (0.5753685)]
COG0750	COG1512	Daro_1749	Daro_1749	Peptidase M50, putative membrane-associated zinc	Daro_1189	Daro_1189	Hypothetical protein precursor	[TP0600-TP0561 (0.5857341)]
COG1352	COG1536	Daro_0730	Daro_0730	MCP methyltransferase, CheR-type	Daro_0772	Daro_0772	Flagellar motor switch protein FliG	[TP0630-TP0026 (0.7604114)]
COG1352	COG1536	Daro_1146	Daro_1146	MCP methyltransferase, CheR-type	Daro_0772	Daro_0772	Flagellar motor switch protein FliG	[TP0630-TP0026 (0.7604114)]
COG1352	COG1536	Daro_2045	Daro_2045	CheB methylesterase:MCP methyltransferase,	Daro_0772	Daro_0772	Flagellar motor switch protein FliG	[TP0630-TP0026 (0.7604114)]
COG1344	COG1516	Daro_0759	Daro_0759	Flagellin, N-terminal precursor	Daro_0781	Daro_0781	Flagellar protein FliS {UniProtKB/TrEMBL:Q47HZ4}	[TP0870-TP0943 (0.723277)]
COG1344	COG1516	Daro_0784	Daro_0784	Flagellin, C-terminal:Flagellin, N-terminal	Daro_0781	Daro_0781	Flagellar protein FliS {UniProtKB/TrEMBL:Q47HZ4}	[TP0870-TP0943 (0.723277)]
COG0099	COG0216	Daro_0342	rpsM	Ribosomal protein S13 {UniProtKB/TrEMBL:Q47J80}	Daro_3687	Daro_3687	Peptide chain release factor 1	[TP0210-TP0051 (0.8775348)]
COG0442	COG0552	Daro_0644	Daro_0644	Prolyl-tRNA synthetase, bacterial precursor	Daro_3718	Daro_3718	Cell division transporter substrate-binding	[TP0160-TP0578 (0.56216276)]
COG0242	COG0319	Daro_0021	Daro_0021	Formylmethionine deformylase	Daro_3529	Daro_3529	Hypothetical protein {UniProtKB/TrEMBL:Q47A73}	[TP0757-TP0650 (0.630912)]
COG0242	COG0319	Daro_2132	Daro_2132	Formylmethionine deformylase	Daro_3529	Daro_3529	Hypothetical protein {UniProtKB/TrEMBL:Q47A73}	[TP0757-TP0650 (0.630912)]
COG0178	COG0845	Daro_0473	Daro_0473	Excinuclease ABC, A subunit	Daro_3829	Daro_3829	Secretion protein HlyD precursor	[TP0514-TP0965 (0.87363523)]
COG0178	COG0845	Daro_0473	Daro_0473	Excinuclease ABC, A subunit	Daro_3344	Daro_3344	Secretion protein HlyD precursor	[TP0514-TP0965 (0.87363523)]
COG0178	COG0845	Daro_0473	Daro_0473	Excinuclease ABC, A subunit	Daro_3760	Daro_3760	Secretion protein HlyD precursor	[TP0514-TP0965 (0.87363523)]
COG0178	COG0845	Daro_0473	Daro_0473	Excinuclease ABC, A subunit	Daro_0986	Daro_0986	Secretion protein HlyD precursor	[TP0514-TP0965 (0.87363523)]
COG0178	COG0845	Daro_0473	Daro_0473	Excinuclease ABC, A subunit	Daro_2253	Daro_2253	Secretion protein HlyD precursor	[TP0514-TP0965 (0.87363523)]
COG0178	COG0845	Daro_0473	Daro_0473	Excinuclease ABC, A subunit	Daro_2800	Daro_2800	Secretion protein HlyD precursor	[TP0514-TP0965 (0.87363523)]
COG0178	COG0845	Daro_0473	Daro_0473	Excinuclease ABC, A subunit	Daro_2479	Daro_2479	Secretion protein HlyD precursor	[TP0514-TP0965 (0.87363523)]
COG0178	COG0845	Daro_0473	Daro_0473	Excinuclease ABC, A subunit	Daro_3201	Daro_3201	Type I secretion membrane fusion protein, HlyD	[TP0514-TP0965 (0.87363523)]
COG0178	COG0845	Daro_0473	Daro_0473	Excinuclease ABC, A subunit	Daro_2957	Daro_2957	Secretion protein HlyD {UniProtKB/TrEMBL:Q47BU4}	[TP0514-TP0965 (0.87363523)]
COG0178	COG0845	Daro_0473	Daro_0473	Excinuclease ABC, A subunit	Daro_1177	Daro_1177	Secretion protein HlyD {UniProtKB/TrEMBL:Q47GU8}	[TP0514-TP0965 (0.87363523)]
COG0178	COG0845	Daro_0473	Daro_0473	Excinuclease ABC, A subunit	Daro_2160	Daro_2160	Secretion protein HlyD precursor	[TP0514-TP0965 (0.87363523)]
COG0178	COG0845	Daro_0473	Daro_0473	Excinuclease ABC, A subunit	Daro_1876	Daro_1876	Secretion protein HlyD precursor	[TP0514-TP0965 (0.87363523)]
COG0178	COG0845	Daro_0473	Daro_0473	Excinuclease ABC, A subunit	Daro_2264	Daro_2264	Secretion protein HlyD precursor	[TP0514-TP0965 (0.87363523)]
COG0178	COG0845	Daro_0473	Daro_0473	Excinuclease ABC, A subunit	Daro_3918	Daro_3918	Secretion protein HlyD {UniProtKB/TrEMBL:Q478T5}	[TP0514-TP0965 (0.87363523)]
COG0178	COG0845	Daro_0473	Daro_0473	Excinuclease ABC, A subunit	Daro_1673	Daro_1673	Secretion protein HlyD precursor	[TP0514-TP0965 (0.87363523)]
COG0178	COG0845	Daro_0473	Daro_0473	Excinuclease ABC, A subunit	Daro_3461	Daro_3461	Secretion protein HlyD {UniProtKB/TrEMBL:Q47AE1}	[TP0514-TP0965 (0.87363523)]
COG0178	COG0845	Daro_0473	Daro_0473	Excinuclease ABC, A subunit	Daro_2627	Daro_2627	Secretion protein HlyD precursor	[TP0514-TP0965 (0.87363523)]
COG0178	COG0845	Daro_0473	Daro_0473	Excinuclease ABC, A subunit	Daro_1166	Daro_1166	Secretion protein HlyD precursor	[TP0514-TP0965 (0.87363523)]
COG0178	COG0845	Daro_0473	Daro_0473	Excinuclease ABC, A subunit	Daro_0295	Daro_0295	Secretion protein HlyD precursor	[TP0514-TP0965 (0.87363523)]
COG0178	COG0845	Daro_0473	Daro_0473	Excinuclease ABC, A subunit	Daro_0458	Daro_0458	Secretion protein HlyD precursor	[TP0514-TP0965 (0.87363523)]
COG0457	COG0566	Daro_1943	Daro_1943	TPR repeat:Tetratricopeptide TPR_4 precursor	Daro_2969	Daro_2969	RNA methyltransferase TrmH, group 3	[TP0095-TP0054 (0.73981166)]
COG0457	COG0566	Daro_2439	Daro_2439	TPR repeat:Tetratricopeptide	Daro_2969	Daro_2969	RNA methyltransferase TrmH, group 3	[TP0095-TP0054 (0.73981166)]
COG0457	COG0566	Daro_1170	Daro_1170	TPR repeat {UniProtKB/TrEMBL:Q47GV5}	Daro_2969	Daro_2969	RNA methyltransferase TrmH, group 3	[TP0095-TP0054 (0.73981166)]
COG0457	COG0566	Daro_1170	Daro_1170	TPR repeat {UniProtKB/TrEMBL:Q47GV5}	Daro_1757	Daro_1757	TRNA/rRNA methyltransferase	[TP0095-TP0054 (0.73981166)]
COG0457	COG0566	Daro_0354	Daro_0354	TPR repeat {UniProtKB/TrEMBL:Q47J68}	Daro_2969	Daro_2969	RNA methyltransferase TrmH, group 3	[TP0095-TP0054 (0.73981166)]
COG0457	COG0566	Daro_3727	Daro_3727	TPR repeat:Tetratricopeptide TPR_4	Daro_1757	Daro_1757	TRNA/rRNA methyltransferase	[TP0095-TP0054 (0.73981166)]
COG0457	COG0566	Daro_1943	Daro_1943	TPR repeat:Tetratricopeptide TPR_4 precursor	Daro_1757	Daro_1757	TRNA/rRNA methyltransferase	[TP0095-TP0054 (0.73981166)]
COG0457	COG0566	Daro_3727	Daro_3727	TPR repeat:Tetratricopeptide TPR_4	Daro_2969	Daro_2969	RNA methyltransferase TrmH, group 3	[TP0095-TP0054 (0.73981166)]
COG0457	COG0566	Daro_0354	Daro_0354	TPR repeat {UniProtKB/TrEMBL:Q47J68}	Daro_1757	Daro_1757	TRNA/rRNA methyltransferase	[TP0095-TP0054 (0.73981166)]
COG0457	COG0566	Daro_2439	Daro_2439	TPR repeat:Tetratricopeptide	Daro_1757	Daro_1757	TRNA/rRNA methyltransferase	[TP0095-TP0054 (0.73981166)]
COG0465	COG0558	Daro_0944	Daro_0944	Peptidase M41, FtsH {UniProtKB/TrEMBL:Q47HI1}	Daro_2039	Daro_2039	CDP-diacylglycerol--glycerol-3-phosphate	[TP0765-TP0256 (0.8653493)]
COG0024	COG0462	Daro_1740	Daro_1740	Peptidase M24A, methionine aminopeptidase,	Daro_3730	Daro_3730	Ribose-phosphate pyrophosphokinase	[TP0842-TP0294 (0.8762697)]
COG0024	COG0462	Daro_2485	Daro_2485	Peptidase M24A, methionine aminopeptidase,	Daro_3730	Daro_3730	Ribose-phosphate pyrophosphokinase	[TP0842-TP0294 (0.8762697)]
COG0125	COG0361	Daro_2197	Daro_2197	Thymidylate kinase {UniProtKB/TrEMBL:Q47DZ5}	Daro_0340	Daro_0340	Translation initiation factor IF-1	[TP0354-TP0097 (0.8382038)]
COG0125	COG0361	Daro_2197	Daro_2197	Thymidylate kinase {UniProtKB/TrEMBL:Q47DZ5}	Daro_0509	Daro_0509	Translation initiation factor IF-1	[TP0354-TP0097 (0.8382038)]
COG1536	COG1766	Daro_0772	Daro_0772	Flagellar motor switch protein FliG	Daro_0773	Daro_0773	Flagellar FliF M-ring protein	[TP0400-TP0399 (0.9198608), TP0026-TP0399 (0.9539454)]
COG0319	COG0787	Daro_3529	Daro_3529	Hypothetical protein {UniProtKB/TrEMBL:Q47A73}	Daro_1986	Daro_1986	Alanine racemase region	[TP0650-TP0681 (0.82058704)]
COG0215	COG1536	Daro_0919	cysS	Cysteinyl-tRNA synthetase (EC 6.1.1.16) (Cysteine--tRNA ligase) (CysRS)	Daro_0772	Daro_0772	Flagellar motor switch protein FliG	[TP0091-TP0400 (0.6374247)]
COG0564	COG1418	Daro_1604	Daro_1604	Pseudouridine synthase, RluD	Daro_1094	Daro_1094	Metal-dependent phosphohydrolase, HD subdomain	[TP0154-TP1018 (0.7668753)]
COG0564	COG1418	Daro_2869	Daro_2869	Pseudouridine synthase {UniProtKB/TrEMBL:Q47C32}	Daro_1102	Daro_1102	Metal-dependent phosphohydrolase, HD subdomain	[TP0154-TP1018 (0.7668753)]
COG0564	COG1418	Daro_2869	Daro_2869	Pseudouridine synthase {UniProtKB/TrEMBL:Q47C32}	Daro_1094	Daro_1094	Metal-dependent phosphohydrolase, HD subdomain	[TP0154-TP1018 (0.7668753)]
COG0564	COG1418	Daro_1604	Daro_1604	Pseudouridine synthase, RluD	Daro_1102	Daro_1102	Metal-dependent phosphohydrolase, HD subdomain	[TP0154-TP1018 (0.7668753)]
COG0564	COG1418	Daro_4154	Daro_4154	Pseudouridine synthase {UniProtKB/TrEMBL:Q477V1}	Daro_1102	Daro_1102	Metal-dependent phosphohydrolase, HD subdomain	[TP0154-TP1018 (0.7668753)]
COG0564	COG1418	Daro_2006	Daro_2006	Pseudouridine synthase, RluD	Daro_1094	Daro_1094	Metal-dependent phosphohydrolase, HD subdomain	[TP0154-TP1018 (0.7668753)]
COG0564	COG1418	Daro_2006	Daro_2006	Pseudouridine synthase, RluD	Daro_1102	Daro_1102	Metal-dependent phosphohydrolase, HD subdomain	[TP0154-TP1018 (0.7668753)]
COG0564	COG1418	Daro_4154	Daro_4154	Pseudouridine synthase {UniProtKB/TrEMBL:Q477V1}	Daro_1094	Daro_1094	Metal-dependent phosphohydrolase, HD subdomain	[TP0154-TP1018 (0.7668753)]
COG0849	COG1595	Daro_3494	Daro_3494	Cell division protein FtsA	Daro_1832	Daro_1832	Sigma-70 region 2 {UniProtKB/TrEMBL:Q47F03}	[TP0389-TP0092 (0.66770643)]
COG0849	COG1595	Daro_3494	Daro_3494	Cell division protein FtsA	Daro_2634	Daro_2634	Sigma-70 region 2 {UniProtKB/TrEMBL:Q47CR7}	[TP0389-TP0092 (0.66770643)]
COG0849	COG1595	Daro_3494	Daro_3494	Cell division protein FtsA	Daro_3150	Daro_3150	Sigma-70 region 2 {UniProtKB/TrEMBL:Q47BA1}	[TP0389-TP0092 (0.66770643)]
COG0849	COG1595	Daro_3494	Daro_3494	Cell division protein FtsA	Daro_2590	Daro_2590	Sigma-70 region 2 {UniProtKB/TrEMBL:Q47CW0}	[TP0389-TP0092 (0.66770643)]
COG0849	COG1595	Daro_3494	Daro_3494	Cell division protein FtsA	Daro_2022	Daro_2022	Sigma-70 region 2:Sigma-70 region 4	[TP0389-TP0092 (0.66770643)]
COG0849	COG1595	Daro_3494	Daro_3494	Cell division protein FtsA	Daro_2124	Daro_2124	Sigma-70 region 2:Sigma-70 region 4	[TP0389-TP0092 (0.66770643)]
COG0849	COG1595	Daro_3494	Daro_3494	Cell division protein FtsA	Daro_2950	Daro_2950	Sigma-70 region 2 {UniProtKB/TrEMBL:Q47BV1}	[TP0389-TP0092 (0.66770643)]
COG0849	COG1595	Daro_3494	Daro_3494	Cell division protein FtsA	Daro_1520	Daro_1520	Sigma-70 region 2 {UniProtKB/TrEMBL:Q47FW2}	[TP0389-TP0092 (0.66770643)]
COG0849	COG1595	Daro_3494	Daro_3494	Cell division protein FtsA	Daro_0521	Daro_0521	Sigma-70 region 2:Sigma-70 region 4	[TP0389-TP0092 (0.66770643)]
COG0849	COG1595	Daro_3494	Daro_3494	Cell division protein FtsA	Daro_3076	Daro_3076	Sigma-70 region 2:Sigma-70 region 4	[TP0389-TP0092 (0.66770643)]
COG0739	COG2204	Daro_3489	Daro_3489	Peptidase M23B precursor	Daro_3758	Daro_3758	Helix-turn-helix, Fis-type:Nitrogen regulation	[TP0706-TP0519 (0.80130965)]
COG0739	COG2204	Daro_3489	Daro_3489	Peptidase M23B precursor	Daro_0031	Daro_0031	Helix-turn-helix, Fis-type	[TP0706-TP0519 (0.80130965)]
COG0739	COG2204	Daro_2522	Daro_2522	Peptidoglycan-binding LysM:Peptidase M23B	Daro_0662	Daro_0662	Helix-turn-helix, Fis-type	[TP0706-TP0519 (0.80130965)]
COG0739	COG2204	Daro_3453	Daro_3453	Peptidase M23B precursor	Daro_2148	Daro_2148	Helix-turn-helix, Fis-type	[TP0706-TP0519 (0.80130965)]
COG0739	COG2204	Daro_3489	Daro_3489	Peptidase M23B precursor	Daro_2148	Daro_2148	Helix-turn-helix, Fis-type	[TP0706-TP0519 (0.80130965)]
COG0739	COG2204	Daro_3489	Daro_3489	Peptidase M23B precursor	Daro_0477	Daro_0477	Helix-turn-helix, Fis-type	[TP0706-TP0519 (0.80130965)]
COG0739	COG2204	Daro_3453	Daro_3453	Peptidase M23B precursor	Daro_3962	Daro_3962	Helix-turn-helix, Fis-type	[TP0706-TP0519 (0.80130965)]
COG0739	COG2204	Daro_3489	Daro_3489	Peptidase M23B precursor	Daro_3962	Daro_3962	Helix-turn-helix, Fis-type	[TP0706-TP0519 (0.80130965)]
COG0739	COG2204	Daro_3489	Daro_3489	Peptidase M23B precursor	Daro_1827	Daro_1827	Helix-turn-helix, Fis-type precursor	[TP0706-TP0519 (0.80130965)]
COG0739	COG2204	Daro_3489	Daro_3489	Peptidase M23B precursor	Daro_1804	Daro_1804	Helix-turn-helix, Fis-type	[TP0706-TP0519 (0.80130965)]
COG0739	COG2204	Daro_2522	Daro_2522	Peptidoglycan-binding LysM:Peptidase M23B	Daro_0031	Daro_0031	Helix-turn-helix, Fis-type	[TP0706-TP0519 (0.80130965)]
COG0739	COG2204	Daro_3453	Daro_3453	Peptidase M23B precursor	Daro_1804	Daro_1804	Helix-turn-helix, Fis-type	[TP0706-TP0519 (0.80130965)]
COG0739	COG2204	Daro_2522	Daro_2522	Peptidoglycan-binding LysM:Peptidase M23B	Daro_0775	Daro_0775	Helix-turn-helix, Fis-type	[TP0706-TP0519 (0.80130965)]
COG0739	COG2204	Daro_3453	Daro_3453	Peptidase M23B precursor	Daro_3758	Daro_3758	Helix-turn-helix, Fis-type:Nitrogen regulation	[TP0706-TP0519 (0.80130965)]
COG0739	COG2204	Daro_2522	Daro_2522	Peptidoglycan-binding LysM:Peptidase M23B	Daro_2585	Daro_2585	Helix-turn-helix, Fis-type	[TP0706-TP0519 (0.80130965)]
COG0739	COG2204	Daro_2522	Daro_2522	Peptidoglycan-binding LysM:Peptidase M23B	Daro_1827	Daro_1827	Helix-turn-helix, Fis-type precursor	[TP0706-TP0519 (0.80130965)]
COG0739	COG2204	Daro_2522	Daro_2522	Peptidoglycan-binding LysM:Peptidase M23B	Daro_0477	Daro_0477	Helix-turn-helix, Fis-type	[TP0706-TP0519 (0.80130965)]
COG0739	COG2204	Daro_3453	Daro_3453	Peptidase M23B precursor	Daro_0477	Daro_0477	Helix-turn-helix, Fis-type	[TP0706-TP0519 (0.80130965)]
COG0739	COG2204	Daro_3489	Daro_3489	Peptidase M23B precursor	Daro_2438	Daro_2438	Helix-turn-helix, Fis-type	[TP0706-TP0519 (0.80130965)]
COG0739	COG2204	Daro_3453	Daro_3453	Peptidase M23B precursor	Daro_2438	Daro_2438	Helix-turn-helix, Fis-type	[TP0706-TP0519 (0.80130965)]
COG0739	COG2204	Daro_3489	Daro_3489	Peptidase M23B precursor	Daro_0662	Daro_0662	Helix-turn-helix, Fis-type	[TP0706-TP0519 (0.80130965)]
COG0739	COG2204	Daro_3453	Daro_3453	Peptidase M23B precursor	Daro_1827	Daro_1827	Helix-turn-helix, Fis-type precursor	[TP0706-TP0519 (0.80130965)]
COG0739	COG2204	Daro_2522	Daro_2522	Peptidoglycan-binding LysM:Peptidase M23B	Daro_2438	Daro_2438	Helix-turn-helix, Fis-type	[TP0706-TP0519 (0.80130965)]
COG0739	COG2204	Daro_2522	Daro_2522	Peptidoglycan-binding LysM:Peptidase M23B	Daro_2923	Daro_2923	Helix-turn-helix, Fis-type	[TP0706-TP0519 (0.80130965)]
COG0739	COG2204	Daro_2522	Daro_2522	Peptidoglycan-binding LysM:Peptidase M23B	Daro_3403	Daro_3403	Helix-turn-helix, Fis-type	[TP0706-TP0519 (0.80130965)]
COG0739	COG2204	Daro_3453	Daro_3453	Peptidase M23B precursor	Daro_0775	Daro_0775	Helix-turn-helix, Fis-type	[TP0706-TP0519 (0.80130965)]
COG0739	COG2204	Daro_3489	Daro_3489	Peptidase M23B precursor	Daro_0682	Daro_0682	Helix-turn-helix, Fis-type	[TP0706-TP0519 (0.80130965)]
COG0739	COG2204	Daro_3453	Daro_3453	Peptidase M23B precursor	Daro_0662	Daro_0662	Helix-turn-helix, Fis-type	[TP0706-TP0519 (0.80130965)]
COG0739	COG2204	Daro_3489	Daro_3489	Peptidase M23B precursor	Daro_2600	Daro_2600	Helix-turn-helix, Fis-type	[TP0706-TP0519 (0.80130965)]
COG0739	COG2204	Daro_3489	Daro_3489	Peptidase M23B precursor	Daro_2585	Daro_2585	Helix-turn-helix, Fis-type	[TP0706-TP0519 (0.80130965)]
COG0739	COG2204	Daro_3489	Daro_3489	Peptidase M23B precursor	Daro_0775	Daro_0775	Helix-turn-helix, Fis-type	[TP0706-TP0519 (0.80130965)]
COG0739	COG2204	Daro_3453	Daro_3453	Peptidase M23B precursor	Daro_2600	Daro_2600	Helix-turn-helix, Fis-type	[TP0706-TP0519 (0.80130965)]
COG0739	COG2204	Daro_3453	Daro_3453	Peptidase M23B precursor	Daro_2923	Daro_2923	Helix-turn-helix, Fis-type	[TP0706-TP0519 (0.80130965)]
COG0739	COG2204	Daro_3489	Daro_3489	Peptidase M23B precursor	Daro_3403	Daro_3403	Helix-turn-helix, Fis-type	[TP0706-TP0519 (0.80130965)]
COG0739	COG2204	Daro_3489	Daro_3489	Peptidase M23B precursor	Daro_2923	Daro_2923	Helix-turn-helix, Fis-type	[TP0706-TP0519 (0.80130965)]
COG0739	COG2204	Daro_2522	Daro_2522	Peptidoglycan-binding LysM:Peptidase M23B	Daro_3962	Daro_3962	Helix-turn-helix, Fis-type	[TP0706-TP0519 (0.80130965)]
COG0739	COG2204	Daro_3453	Daro_3453	Peptidase M23B precursor	Daro_3403	Daro_3403	Helix-turn-helix, Fis-type	[TP0706-TP0519 (0.80130965)]
COG0739	COG2204	Daro_2522	Daro_2522	Peptidoglycan-binding LysM:Peptidase M23B	Daro_0682	Daro_0682	Helix-turn-helix, Fis-type	[TP0706-TP0519 (0.80130965)]
COG0739	COG2204	Daro_3453	Daro_3453	Peptidase M23B precursor	Daro_0682	Daro_0682	Helix-turn-helix, Fis-type	[TP0706-TP0519 (0.80130965)]
COG0739	COG2204	Daro_3453	Daro_3453	Peptidase M23B precursor	Daro_0031	Daro_0031	Helix-turn-helix, Fis-type	[TP0706-TP0519 (0.80130965)]
COG0739	COG2204	Daro_2522	Daro_2522	Peptidoglycan-binding LysM:Peptidase M23B	Daro_2600	Daro_2600	Helix-turn-helix, Fis-type	[TP0706-TP0519 (0.80130965)]
COG0739	COG2204	Daro_2522	Daro_2522	Peptidoglycan-binding LysM:Peptidase M23B	Daro_1804	Daro_1804	Helix-turn-helix, Fis-type	[TP0706-TP0519 (0.80130965)]
COG0739	COG2204	Daro_2522	Daro_2522	Peptidoglycan-binding LysM:Peptidase M23B	Daro_3758	Daro_3758	Helix-turn-helix, Fis-type:Nitrogen regulation	[TP0706-TP0519 (0.80130965)]
COG0739	COG2204	Daro_2522	Daro_2522	Peptidoglycan-binding LysM:Peptidase M23B	Daro_2148	Daro_2148	Helix-turn-helix, Fis-type	[TP0706-TP0519 (0.80130965)]
COG0739	COG2204	Daro_3453	Daro_3453	Peptidase M23B precursor	Daro_2585	Daro_2585	Helix-turn-helix, Fis-type	[TP0706-TP0519 (0.80130965)]
COG0036	COG2001	Daro_3483	Daro_3483	Ribulose-phosphate 3-epimerase	Daro_3507	mraZ	Hypothetical protein {UniProtKB/TrEMBL:Q47A95}	[TP0945-TP0383 (0.685165)]
COG0280	COG0457	Daro_2098	Daro_2098	Phosphate acetyl/butaryl transferase:MaoC-like	Daro_0354	Daro_0354	TPR repeat {UniProtKB/TrEMBL:Q47J68}	[TP0094-TP0067 (0.5068833)]
COG0280	COG0457	Daro_0975	Daro_0975	Phosphate acetyl/butaryl transferase:MaoC-like	Daro_3727	Daro_3727	TPR repeat:Tetratricopeptide TPR_4	[TP0094-TP0067 (0.5068833)]
COG0280	COG0457	Daro_0975	Daro_0975	Phosphate acetyl/butaryl transferase:MaoC-like	Daro_1943	Daro_1943	TPR repeat:Tetratricopeptide TPR_4 precursor	[TP0094-TP0067 (0.5068833)]
COG0280	COG0457	Daro_2098	Daro_2098	Phosphate acetyl/butaryl transferase:MaoC-like	Daro_3727	Daro_3727	TPR repeat:Tetratricopeptide TPR_4	[TP0094-TP0067 (0.5068833)]
COG0280	COG0457	Daro_2098	Daro_2098	Phosphate acetyl/butaryl transferase:MaoC-like	Daro_2439	Daro_2439	TPR repeat:Tetratricopeptide	[TP0094-TP0067 (0.5068833)]
COG0280	COG0457	Daro_0975	Daro_0975	Phosphate acetyl/butaryl transferase:MaoC-like	Daro_1170	Daro_1170	TPR repeat {UniProtKB/TrEMBL:Q47GV5}	[TP0094-TP0067 (0.5068833)]
COG0280	COG0457	Daro_2098	Daro_2098	Phosphate acetyl/butaryl transferase:MaoC-like	Daro_1943	Daro_1943	TPR repeat:Tetratricopeptide TPR_4 precursor	[TP0094-TP0067 (0.5068833)]
COG0280	COG0457	Daro_2098	Daro_2098	Phosphate acetyl/butaryl transferase:MaoC-like	Daro_1170	Daro_1170	TPR repeat {UniProtKB/TrEMBL:Q47GV5}	[TP0094-TP0067 (0.5068833)]
COG0280	COG0457	Daro_0975	Daro_0975	Phosphate acetyl/butaryl transferase:MaoC-like	Daro_2439	Daro_2439	TPR repeat:Tetratricopeptide	[TP0094-TP0067 (0.5068833)]
COG0280	COG0457	Daro_0975	Daro_0975	Phosphate acetyl/butaryl transferase:MaoC-like	Daro_0354	Daro_0354	TPR repeat {UniProtKB/TrEMBL:Q47J68}	[TP0094-TP0067 (0.5068833)]
COG1108	COG1277	Daro_0201	Daro_0201	ABC-type Mn2+/Zn2+ transport systems permease	Daro_1562	Daro_1562	Putative ABC-2 type transport system permease	[TP0165-TP0880 (0.79878455)]
COG0457	COG0495	Daro_1943	Daro_1943	TPR repeat:Tetratricopeptide TPR_4 precursor	Daro_0544	Daro_0544	Leucyl-tRNA synthetase bacterial/mitochondrial,	[TP0067-TP0586 (0.714839)]
COG0457	COG0495	Daro_0354	Daro_0354	TPR repeat {UniProtKB/TrEMBL:Q47J68}	Daro_0544	Daro_0544	Leucyl-tRNA synthetase bacterial/mitochondrial,	[TP0067-TP0586 (0.714839)]
COG0457	COG0495	Daro_2439	Daro_2439	TPR repeat:Tetratricopeptide	Daro_0544	Daro_0544	Leucyl-tRNA synthetase bacterial/mitochondrial,	[TP0067-TP0586 (0.714839)]
COG0457	COG0495	Daro_1170	Daro_1170	TPR repeat {UniProtKB/TrEMBL:Q47GV5}	Daro_0544	Daro_0544	Leucyl-tRNA synthetase bacterial/mitochondrial,	[TP0067-TP0586 (0.714839)]
COG0457	COG0495	Daro_3727	Daro_3727	TPR repeat:Tetratricopeptide TPR_4	Daro_0544	Daro_0544	Leucyl-tRNA synthetase bacterial/mitochondrial,	[TP0067-TP0586 (0.714839)]
COG0257	COG0472	Daro_0341	Daro_0341	Ribosomal protein L36 {UniProtKB/TrEMBL:Q47J81}	Daro_1270	Daro_1270	Glycosyl transferase, family 4 precursor	[TP0209-TP0345 (0.64932555)]
COG0257	COG0472	Daro_0341	Daro_0341	Ribosomal protein L36 {UniProtKB/TrEMBL:Q47J81}	Daro_3501	mraY	Phospho-N-acetylmuramoyl-pentapeptide-transferase (EC 2.7.8.13) (UDP- MurNAc-pentapeptide phosphotransferase)	[TP0209-TP0345 (0.64932555)]
COG0358	COG0457	Daro_0527	Daro_0527	DNA primase {UniProtKB/TrEMBL:Q47IP7}	Daro_2439	Daro_2439	TPR repeat:Tetratricopeptide	[TP0492-TP0648 (0.5111708)]
COG0358	COG0457	Daro_0527	Daro_0527	DNA primase {UniProtKB/TrEMBL:Q47IP7}	Daro_1170	Daro_1170	TPR repeat {UniProtKB/TrEMBL:Q47GV5}	[TP0492-TP0648 (0.5111708)]
COG0358	COG0457	Daro_0527	Daro_0527	DNA primase {UniProtKB/TrEMBL:Q47IP7}	Daro_3727	Daro_3727	TPR repeat:Tetratricopeptide TPR_4	[TP0492-TP0648 (0.5111708)]
COG0358	COG0457	Daro_0527	Daro_0527	DNA primase {UniProtKB/TrEMBL:Q47IP7}	Daro_1943	Daro_1943	TPR repeat:Tetratricopeptide TPR_4 precursor	[TP0492-TP0648 (0.5111708)]
COG0358	COG0457	Daro_0527	Daro_0527	DNA primase {UniProtKB/TrEMBL:Q47IP7}	Daro_0354	Daro_0354	TPR repeat {UniProtKB/TrEMBL:Q47J68}	[TP0492-TP0648 (0.5111708)]
COG0766	COG1419	Daro_3393	murA	UDP-N-acetylglucosamine 1-carboxyvinyltransferase (EC 2.5.1.7) (Enoylpyruvate transferase) (UDP-N-acetylglucosamine enolpyruvyl transferase) (EPT)	Daro_0741	Daro_0741	GTP-binding signal recognition particle SRP54,	[TP0029-TP0713 (0.80866665)]
COG0795	COG1792	Daro_3080	Daro_3080	Permease YjgP/YjgQ precursor	Daro_0115	Daro_0115	Rod shape-determining protein MreC, subtype	[TP0884-TP0498 (0.8374102)]
COG0795	COG1792	Daro_3081	Daro_3081	Permease YjgP/YjgQ precursor	Daro_0115	Daro_0115	Rod shape-determining protein MreC, subtype	[TP0884-TP0498 (0.8374102)]
COG1317	COG1536	Daro_0771	Daro_0771	Flagellar assembly protein FliH	Daro_0772	Daro_0772	Flagellar motor switch protein FliG	[TP0401-TP0026 (0.96139234)]
COG1214	COG1516	Daro_1981	Daro_1981	Peptidase M22, glycoprotease	Daro_0781	Daro_0781	Flagellar protein FliS {UniProtKB/TrEMBL:Q47HZ4}	[TP0876-TP0943 (0.57131183)]
COG0024	COG0125	Daro_1740	Daro_1740	Peptidase M24A, methionine aminopeptidase,	Daro_2197	Daro_2197	Thymidylate kinase {UniProtKB/TrEMBL:Q47DZ5}	[TP0842-TP0354 (0.8096375)]
COG0024	COG0125	Daro_2485	Daro_2485	Peptidase M24A, methionine aminopeptidase,	Daro_2197	Daro_2197	Thymidylate kinase {UniProtKB/TrEMBL:Q47DZ5}	[TP0842-TP0354 (0.8096375)]
COG1077	COG1426	Daro_0116	Daro_0116	Cell shape determining protein MreB/Mrl	Daro_2986	Daro_2986	Hypothetical protein {UniProtKB/TrEMBL:Q47BR5}	[TP0497-TP0334 (0.739115)]
COG0265	COG1430	Daro_1900	Daro_1900	Peptidase S1C, Do precursor	Daro_3253	Daro_3253	Hypothetical protein precursor	[TP0773-TP0087 (0.5241626)]
COG0265	COG1430	Daro_3371	Daro_3371	Peptidase S1 and S6,	Daro_3253	Daro_3253	Hypothetical protein precursor	[TP0773-TP0087 (0.5241626)]
COG0265	COG1430	Daro_2024	Daro_2024	Peptidase S1C, Do precursor	Daro_3253	Daro_3253	Hypothetical protein precursor	[TP0773-TP0087 (0.5241626)]
COG0265	COG1430	Daro_2442	Daro_2442	Peptidase S1 and S6, chymotrypsin/Hap precursor	Daro_3253	Daro_3253	Hypothetical protein precursor	[TP0773-TP0087 (0.5241626)]
COG0257	COG0779	Daro_0341	Daro_0341	Ribosomal protein L36 {UniProtKB/TrEMBL:Q47J81}	Daro_2454	Daro_2454	Hypothetical protein {UniProtKB/TrEMBL:Q47D92}	[TP0209-TP0893 (0.7461857)]
COG1291	COG1291	Daro_0722	Daro_0722	Chemotaxis motA protein precursor	Daro_0722	Daro_0722	Chemotaxis motA protein precursor	[TP0725-TP0725 (0.8044664)]
COG1291	COG1291	Daro_0744	Daro_0744	MotA/TolQ/ExbB proton channel	Daro_0744	Daro_0744	MotA/TolQ/ExbB proton channel	[TP0725-TP0725 (0.8044664)]
COG1291	COG1291	Daro_0744	Daro_0744	MotA/TolQ/ExbB proton channel	Daro_0722	Daro_0722	Chemotaxis motA protein precursor	[TP0725-TP0725 (0.8044664)]
COG1291	COG1291	Daro_0722	Daro_0722	Chemotaxis motA protein precursor	Daro_0744	Daro_0744	MotA/TolQ/ExbB proton channel	[TP0725-TP0725 (0.8044664)]
COG0275	COG1815	Daro_3506	mraW	S-adenosyl-methyltransferase mraW (EC 2.1.1.-)	Daro_0749	Daro_0749	Flagellar basal-body rod protein FlgB	[TP0384-TP0396 (0.81050646)]
COG0275	COG1815	Daro_3506	mraW	S-adenosyl-methyltransferase mraW (EC 2.1.1.-)	Daro_2272	Daro_2272	Flagellar basal-body rod protein FlgB	[TP0384-TP0396 (0.81050646)]
COG1536	COG1536	Daro_0772	Daro_0772	Flagellar motor switch protein FliG	Daro_0772	Daro_0772	Flagellar motor switch protein FliG	[TP0026-TP0400 (0.5928469)]
COG0457	COG0845	Daro_0354	Daro_0354	TPR repeat {UniProtKB/TrEMBL:Q47J68}	Daro_2160	Daro_2160	Secretion protein HlyD precursor	[TP0648-TP0965 (0.54118866)]
COG0457	COG0845	Daro_1170	Daro_1170	TPR repeat {UniProtKB/TrEMBL:Q47GV5}	Daro_3760	Daro_3760	Secretion protein HlyD precursor	[TP0648-TP0965 (0.54118866)]
COG0457	COG0845	Daro_3727	Daro_3727	TPR repeat:Tetratricopeptide TPR_4	Daro_2264	Daro_2264	Secretion protein HlyD precursor	[TP0648-TP0965 (0.54118866)]
COG0457	COG0845	Daro_2439	Daro_2439	TPR repeat:Tetratricopeptide	Daro_3201	Daro_3201	Type I secretion membrane fusion protein, HlyD	[TP0648-TP0965 (0.54118866)]
COG0457	COG0845	Daro_3727	Daro_3727	TPR repeat:Tetratricopeptide TPR_4	Daro_2800	Daro_2800	Secretion protein HlyD precursor	[TP0648-TP0965 (0.54118866)]
COG0457	COG0845	Daro_1170	Daro_1170	TPR repeat {UniProtKB/TrEMBL:Q47GV5}	Daro_2160	Daro_2160	Secretion protein HlyD precursor	[TP0648-TP0965 (0.54118866)]
COG0457	COG0845	Daro_0354	Daro_0354	TPR repeat {UniProtKB/TrEMBL:Q47J68}	Daro_1876	Daro_1876	Secretion protein HlyD precursor	[TP0648-TP0965 (0.54118866)]
COG0457	COG0845	Daro_1170	Daro_1170	TPR repeat {UniProtKB/TrEMBL:Q47GV5}	Daro_2264	Daro_2264	Secretion protein HlyD precursor	[TP0648-TP0965 (0.54118866)]
COG0457	COG0845	Daro_3727	Daro_3727	TPR repeat:Tetratricopeptide TPR_4	Daro_3918	Daro_3918	Secretion protein HlyD {UniProtKB/TrEMBL:Q478T5}	[TP0648-TP0965 (0.54118866)]
COG0457	COG0845	Daro_1943	Daro_1943	TPR repeat:Tetratricopeptide TPR_4 precursor	Daro_2627	Daro_2627	Secretion protein HlyD precursor	[TP0648-TP0965 (0.54118866)]
COG0457	COG0845	Daro_1943	Daro_1943	TPR repeat:Tetratricopeptide TPR_4 precursor	Daro_3461	Daro_3461	Secretion protein HlyD {UniProtKB/TrEMBL:Q47AE1}	[TP0648-TP0965 (0.54118866)]
COG0457	COG0845	Daro_1943	Daro_1943	TPR repeat:Tetratricopeptide TPR_4 precursor	Daro_3918	Daro_3918	Secretion protein HlyD {UniProtKB/TrEMBL:Q478T5}	[TP0648-TP0965 (0.54118866)]
COG0457	COG0845	Daro_1170	Daro_1170	TPR repeat {UniProtKB/TrEMBL:Q47GV5}	Daro_3829	Daro_3829	Secretion protein HlyD precursor	[TP0648-TP0965 (0.54118866)]
COG0457	COG0845	Daro_1170	Daro_1170	TPR repeat {UniProtKB/TrEMBL:Q47GV5}	Daro_2627	Daro_2627	Secretion protein HlyD precursor	[TP0648-TP0965 (0.54118866)]
COG0457	COG0845	Daro_1943	Daro_1943	TPR repeat:Tetratricopeptide TPR_4 precursor	Daro_3344	Daro_3344	Secretion protein HlyD precursor	[TP0648-TP0965 (0.54118866)]
COG0457	COG0845	Daro_3727	Daro_3727	TPR repeat:Tetratricopeptide TPR_4	Daro_1876	Daro_1876	Secretion protein HlyD precursor	[TP0648-TP0965 (0.54118866)]
COG0457	COG0845	Daro_1943	Daro_1943	TPR repeat:Tetratricopeptide TPR_4 precursor	Daro_0295	Daro_0295	Secretion protein HlyD precursor	[TP0648-TP0965 (0.54118866)]
COG0457	COG0845	Daro_1943	Daro_1943	TPR repeat:Tetratricopeptide TPR_4 precursor	Daro_1177	Daro_1177	Secretion protein HlyD {UniProtKB/TrEMBL:Q47GU8}	[TP0648-TP0965 (0.54118866)]
COG0457	COG0845	Daro_2439	Daro_2439	TPR repeat:Tetratricopeptide	Daro_0986	Daro_0986	Secretion protein HlyD precursor	[TP0648-TP0965 (0.54118866)]
COG0457	COG0845	Daro_2439	Daro_2439	TPR repeat:Tetratricopeptide	Daro_3344	Daro_3344	Secretion protein HlyD precursor	[TP0648-TP0965 (0.54118866)]
COG0457	COG0845	Daro_1170	Daro_1170	TPR repeat {UniProtKB/TrEMBL:Q47GV5}	Daro_2253	Daro_2253	Secretion protein HlyD precursor	[TP0648-TP0965 (0.54118866)]
COG0457	COG0845	Daro_3727	Daro_3727	TPR repeat:Tetratricopeptide TPR_4	Daro_1673	Daro_1673	Secretion protein HlyD precursor	[TP0648-TP0965 (0.54118866)]
COG0457	COG0845	Daro_1943	Daro_1943	TPR repeat:Tetratricopeptide TPR_4 precursor	Daro_3829	Daro_3829	Secretion protein HlyD precursor	[TP0648-TP0965 (0.54118866)]
COG0457	COG0845	Daro_0354	Daro_0354	TPR repeat {UniProtKB/TrEMBL:Q47J68}	Daro_2264	Daro_2264	Secretion protein HlyD precursor	[TP0648-TP0965 (0.54118866)]
COG0457	COG0845	Daro_0354	Daro_0354	TPR repeat {UniProtKB/TrEMBL:Q47J68}	Daro_3829	Daro_3829	Secretion protein HlyD precursor	[TP0648-TP0965 (0.54118866)]
COG0457	COG0845	Daro_2439	Daro_2439	TPR repeat:Tetratricopeptide	Daro_3461	Daro_3461	Secretion protein HlyD {UniProtKB/TrEMBL:Q47AE1}	[TP0648-TP0965 (0.54118866)]
COG0457	COG0845	Daro_0354	Daro_0354	TPR repeat {UniProtKB/TrEMBL:Q47J68}	Daro_2253	Daro_2253	Secretion protein HlyD precursor	[TP0648-TP0965 (0.54118866)]
COG0457	COG0845	Daro_3727	Daro_3727	TPR repeat:Tetratricopeptide TPR_4	Daro_3201	Daro_3201	Type I secretion membrane fusion protein, HlyD	[TP0648-TP0965 (0.54118866)]
COG0457	COG0845	Daro_1943	Daro_1943	TPR repeat:Tetratricopeptide TPR_4 precursor	Daro_3201	Daro_3201	Type I secretion membrane fusion protein, HlyD	[TP0648-TP0965 (0.54118866)]
COG0457	COG0845	Daro_1170	Daro_1170	TPR repeat {UniProtKB/TrEMBL:Q47GV5}	Daro_3461	Daro_3461	Secretion protein HlyD {UniProtKB/TrEMBL:Q47AE1}	[TP0648-TP0965 (0.54118866)]
COG0457	COG0845	Daro_1943	Daro_1943	TPR repeat:Tetratricopeptide TPR_4 precursor	Daro_2479	Daro_2479	Secretion protein HlyD precursor	[TP0648-TP0965 (0.54118866)]
COG0457	COG0845	Daro_3727	Daro_3727	TPR repeat:Tetratricopeptide TPR_4	Daro_2957	Daro_2957	Secretion protein HlyD {UniProtKB/TrEMBL:Q47BU4}	[TP0648-TP0965 (0.54118866)]
COG0457	COG0845	Daro_1170	Daro_1170	TPR repeat {UniProtKB/TrEMBL:Q47GV5}	Daro_1673	Daro_1673	Secretion protein HlyD precursor	[TP0648-TP0965 (0.54118866)]
COG0457	COG0845	Daro_1943	Daro_1943	TPR repeat:Tetratricopeptide TPR_4 precursor	Daro_2800	Daro_2800	Secretion protein HlyD precursor	[TP0648-TP0965 (0.54118866)]
COG0457	COG0845	Daro_3727	Daro_3727	TPR repeat:Tetratricopeptide TPR_4	Daro_0458	Daro_0458	Secretion protein HlyD precursor	[TP0648-TP0965 (0.54118866)]
COG0457	COG0845	Daro_1170	Daro_1170	TPR repeat {UniProtKB/TrEMBL:Q47GV5}	Daro_1177	Daro_1177	Secretion protein HlyD {UniProtKB/TrEMBL:Q47GU8}	[TP0648-TP0965 (0.54118866)]
COG0457	COG0845	Daro_2439	Daro_2439	TPR repeat:Tetratricopeptide	Daro_3918	Daro_3918	Secretion protein HlyD {UniProtKB/TrEMBL:Q478T5}	[TP0648-TP0965 (0.54118866)]
COG0457	COG0845	Daro_1943	Daro_1943	TPR repeat:Tetratricopeptide TPR_4 precursor	Daro_1166	Daro_1166	Secretion protein HlyD precursor	[TP0648-TP0965 (0.54118866)]
COG0457	COG0845	Daro_3727	Daro_3727	TPR repeat:Tetratricopeptide TPR_4	Daro_3461	Daro_3461	Secretion protein HlyD {UniProtKB/TrEMBL:Q47AE1}	[TP0648-TP0965 (0.54118866)]
COG0457	COG0845	Daro_1170	Daro_1170	TPR repeat {UniProtKB/TrEMBL:Q47GV5}	Daro_0986	Daro_0986	Secretion protein HlyD precursor	[TP0648-TP0965 (0.54118866)]
COG0457	COG0845	Daro_3727	Daro_3727	TPR repeat:Tetratricopeptide TPR_4	Daro_3760	Daro_3760	Secretion protein HlyD precursor	[TP0648-TP0965 (0.54118866)]
COG0457	COG0845	Daro_0354	Daro_0354	TPR repeat {UniProtKB/TrEMBL:Q47J68}	Daro_3918	Daro_3918	Secretion protein HlyD {UniProtKB/TrEMBL:Q478T5}	[TP0648-TP0965 (0.54118866)]
COG0457	COG0845	Daro_0354	Daro_0354	TPR repeat {UniProtKB/TrEMBL:Q47J68}	Daro_0295	Daro_0295	Secretion protein HlyD precursor	[TP0648-TP0965 (0.54118866)]
COG0457	COG0845	Daro_1943	Daro_1943	TPR repeat:Tetratricopeptide TPR_4 precursor	Daro_2160	Daro_2160	Secretion protein HlyD precursor	[TP0648-TP0965 (0.54118866)]
COG0457	COG0845	Daro_0354	Daro_0354	TPR repeat {UniProtKB/TrEMBL:Q47J68}	Daro_1673	Daro_1673	Secretion protein HlyD precursor	[TP0648-TP0965 (0.54118866)]
COG0457	COG0845	Daro_3727	Daro_3727	TPR repeat:Tetratricopeptide TPR_4	Daro_2253	Daro_2253	Secretion protein HlyD precursor	[TP0648-TP0965 (0.54118866)]
COG0457	COG0845	Daro_1170	Daro_1170	TPR repeat {UniProtKB/TrEMBL:Q47GV5}	Daro_2479	Daro_2479	Secretion protein HlyD precursor	[TP0648-TP0965 (0.54118866)]
COG0457	COG0845	Daro_3727	Daro_3727	TPR repeat:Tetratricopeptide TPR_4	Daro_0986	Daro_0986	Secretion protein HlyD precursor	[TP0648-TP0965 (0.54118866)]
COG0457	COG0845	Daro_2439	Daro_2439	TPR repeat:Tetratricopeptide	Daro_2627	Daro_2627	Secretion protein HlyD precursor	[TP0648-TP0965 (0.54118866)]
COG0457	COG0845	Daro_2439	Daro_2439	TPR repeat:Tetratricopeptide	Daro_2253	Daro_2253	Secretion protein HlyD precursor	[TP0648-TP0965 (0.54118866)]
COG0457	COG0845	Daro_2439	Daro_2439	TPR repeat:Tetratricopeptide	Daro_2957	Daro_2957	Secretion protein HlyD {UniProtKB/TrEMBL:Q47BU4}	[TP0648-TP0965 (0.54118866)]
COG0457	COG0845	Daro_1943	Daro_1943	TPR repeat:Tetratricopeptide TPR_4 precursor	Daro_1673	Daro_1673	Secretion protein HlyD precursor	[TP0648-TP0965 (0.54118866)]
COG0457	COG0845	Daro_1943	Daro_1943	TPR repeat:Tetratricopeptide TPR_4 precursor	Daro_1876	Daro_1876	Secretion protein HlyD precursor	[TP0648-TP0965 (0.54118866)]
COG0457	COG0845	Daro_0354	Daro_0354	TPR repeat {UniProtKB/TrEMBL:Q47J68}	Daro_3461	Daro_3461	Secretion protein HlyD {UniProtKB/TrEMBL:Q47AE1}	[TP0648-TP0965 (0.54118866)]
COG0457	COG0845	Daro_0354	Daro_0354	TPR repeat {UniProtKB/TrEMBL:Q47J68}	Daro_0458	Daro_0458	Secretion protein HlyD precursor	[TP0648-TP0965 (0.54118866)]
COG0457	COG0845	Daro_0354	Daro_0354	TPR repeat {UniProtKB/TrEMBL:Q47J68}	Daro_3201	Daro_3201	Type I secretion membrane fusion protein, HlyD	[TP0648-TP0965 (0.54118866)]
COG0457	COG0845	Daro_2439	Daro_2439	TPR repeat:Tetratricopeptide	Daro_0458	Daro_0458	Secretion protein HlyD precursor	[TP0648-TP0965 (0.54118866)]
COG0457	COG0845	Daro_1943	Daro_1943	TPR repeat:Tetratricopeptide TPR_4 precursor	Daro_0986	Daro_0986	Secretion protein HlyD precursor	[TP0648-TP0965 (0.54118866)]
COG0457	COG0845	Daro_0354	Daro_0354	TPR repeat {UniProtKB/TrEMBL:Q47J68}	Daro_1177	Daro_1177	Secretion protein HlyD {UniProtKB/TrEMBL:Q47GU8}	[TP0648-TP0965 (0.54118866)]
COG0457	COG0845	Daro_3727	Daro_3727	TPR repeat:Tetratricopeptide TPR_4	Daro_0295	Daro_0295	Secretion protein HlyD precursor	[TP0648-TP0965 (0.54118866)]
COG0457	COG0845	Daro_1170	Daro_1170	TPR repeat {UniProtKB/TrEMBL:Q47GV5}	Daro_0295	Daro_0295	Secretion protein HlyD precursor	[TP0648-TP0965 (0.54118866)]
COG0457	COG0845	Daro_3727	Daro_3727	TPR repeat:Tetratricopeptide TPR_4	Daro_2627	Daro_2627	Secretion protein HlyD precursor	[TP0648-TP0965 (0.54118866)]
COG0457	COG0845	Daro_2439	Daro_2439	TPR repeat:Tetratricopeptide	Daro_1166	Daro_1166	Secretion protein HlyD precursor	[TP0648-TP0965 (0.54118866)]
COG0457	COG0845	Daro_2439	Daro_2439	TPR repeat:Tetratricopeptide	Daro_1177	Daro_1177	Secretion protein HlyD {UniProtKB/TrEMBL:Q47GU8}	[TP0648-TP0965 (0.54118866)]
COG0457	COG0845	Daro_3727	Daro_3727	TPR repeat:Tetratricopeptide TPR_4	Daro_3344	Daro_3344	Secretion protein HlyD precursor	[TP0648-TP0965 (0.54118866)]
COG0457	COG0845	Daro_1170	Daro_1170	TPR repeat {UniProtKB/TrEMBL:Q47GV5}	Daro_2957	Daro_2957	Secretion protein HlyD {UniProtKB/TrEMBL:Q47BU4}	[TP0648-TP0965 (0.54118866)]
COG0457	COG0845	Daro_3727	Daro_3727	TPR repeat:Tetratricopeptide TPR_4	Daro_1166	Daro_1166	Secretion protein HlyD precursor	[TP0648-TP0965 (0.54118866)]
COG0457	COG0845	Daro_1170	Daro_1170	TPR repeat {UniProtKB/TrEMBL:Q47GV5}	Daro_3344	Daro_3344	Secretion protein HlyD precursor	[TP0648-TP0965 (0.54118866)]
COG0457	COG0845	Daro_1943	Daro_1943	TPR repeat:Tetratricopeptide TPR_4 precursor	Daro_2264	Daro_2264	Secretion protein HlyD precursor	[TP0648-TP0965 (0.54118866)]
COG0457	COG0845	Daro_0354	Daro_0354	TPR repeat {UniProtKB/TrEMBL:Q47J68}	Daro_0986	Daro_0986	Secretion protein HlyD precursor	[TP0648-TP0965 (0.54118866)]
COG0457	COG0845	Daro_2439	Daro_2439	TPR repeat:Tetratricopeptide	Daro_2160	Daro_2160	Secretion protein HlyD precursor	[TP0648-TP0965 (0.54118866)]
COG0457	COG0845	Daro_0354	Daro_0354	TPR repeat {UniProtKB/TrEMBL:Q47J68}	Daro_2800	Daro_2800	Secretion protein HlyD precursor	[TP0648-TP0965 (0.54118866)]
COG0457	COG0845	Daro_3727	Daro_3727	TPR repeat:Tetratricopeptide TPR_4	Daro_3829	Daro_3829	Secretion protein HlyD precursor	[TP0648-TP0965 (0.54118866)]
COG0457	COG0845	Daro_0354	Daro_0354	TPR repeat {UniProtKB/TrEMBL:Q47J68}	Daro_2957	Daro_2957	Secretion protein HlyD {UniProtKB/TrEMBL:Q47BU4}	[TP0648-TP0965 (0.54118866)]
COG0457	COG0845	Daro_2439	Daro_2439	TPR repeat:Tetratricopeptide	Daro_2479	Daro_2479	Secretion protein HlyD precursor	[TP0648-TP0965 (0.54118866)]
COG0457	COG0845	Daro_2439	Daro_2439	TPR repeat:Tetratricopeptide	Daro_2264	Daro_2264	Secretion protein HlyD precursor	[TP0648-TP0965 (0.54118866)]
COG0457	COG0845	Daro_2439	Daro_2439	TPR repeat:Tetratricopeptide	Daro_3829	Daro_3829	Secretion protein HlyD precursor	[TP0648-TP0965 (0.54118866)]
COG0457	COG0845	Daro_2439	Daro_2439	TPR repeat:Tetratricopeptide	Daro_0295	Daro_0295	Secretion protein HlyD precursor	[TP0648-TP0965 (0.54118866)]
COG0457	COG0845	Daro_0354	Daro_0354	TPR repeat {UniProtKB/TrEMBL:Q47J68}	Daro_2479	Daro_2479	Secretion protein HlyD precursor	[TP0648-TP0965 (0.54118866)]
COG0457	COG0845	Daro_0354	Daro_0354	TPR repeat {UniProtKB/TrEMBL:Q47J68}	Daro_2627	Daro_2627	Secretion protein HlyD precursor	[TP0648-TP0965 (0.54118866)]
COG0457	COG0845	Daro_1943	Daro_1943	TPR repeat:Tetratricopeptide TPR_4 precursor	Daro_3760	Daro_3760	Secretion protein HlyD precursor	[TP0648-TP0965 (0.54118866)]
COG0457	COG0845	Daro_3727	Daro_3727	TPR repeat:Tetratricopeptide TPR_4	Daro_2160	Daro_2160	Secretion protein HlyD precursor	[TP0648-TP0965 (0.54118866)]
COG0457	COG0845	Daro_2439	Daro_2439	TPR repeat:Tetratricopeptide	Daro_1876	Daro_1876	Secretion protein HlyD precursor	[TP0648-TP0965 (0.54118866)]
COG0457	COG0845	Daro_1943	Daro_1943	TPR repeat:Tetratricopeptide TPR_4 precursor	Daro_2253	Daro_2253	Secretion protein HlyD precursor	[TP0648-TP0965 (0.54118866)]
COG0457	COG0845	Daro_2439	Daro_2439	TPR repeat:Tetratricopeptide	Daro_1673	Daro_1673	Secretion protein HlyD precursor	[TP0648-TP0965 (0.54118866)]
COG0457	COG0845	Daro_1170	Daro_1170	TPR repeat {UniProtKB/TrEMBL:Q47GV5}	Daro_1166	Daro_1166	Secretion protein HlyD precursor	[TP0648-TP0965 (0.54118866)]
COG0457	COG0845	Daro_3727	Daro_3727	TPR repeat:Tetratricopeptide TPR_4	Daro_1177	Daro_1177	Secretion protein HlyD {UniProtKB/TrEMBL:Q47GU8}	[TP0648-TP0965 (0.54118866)]
COG0457	COG0845	Daro_1170	Daro_1170	TPR repeat {UniProtKB/TrEMBL:Q47GV5}	Daro_3201	Daro_3201	Type I secretion membrane fusion protein, HlyD	[TP0648-TP0965 (0.54118866)]
COG0457	COG0845	Daro_1943	Daro_1943	TPR repeat:Tetratricopeptide TPR_4 precursor	Daro_0458	Daro_0458	Secretion protein HlyD precursor	[TP0648-TP0965 (0.54118866)]
COG0457	COG0845	Daro_0354	Daro_0354	TPR repeat {UniProtKB/TrEMBL:Q47J68}	Daro_3344	Daro_3344	Secretion protein HlyD precursor	[TP0648-TP0965 (0.54118866)]
COG0457	COG0845	Daro_2439	Daro_2439	TPR repeat:Tetratricopeptide	Daro_3760	Daro_3760	Secretion protein HlyD precursor	[TP0648-TP0965 (0.54118866)]
COG0457	COG0845	Daro_1170	Daro_1170	TPR repeat {UniProtKB/TrEMBL:Q47GV5}	Daro_3918	Daro_3918	Secretion protein HlyD {UniProtKB/TrEMBL:Q478T5}	[TP0648-TP0965 (0.54118866)]
COG0457	COG0845	Daro_1170	Daro_1170	TPR repeat {UniProtKB/TrEMBL:Q47GV5}	Daro_1876	Daro_1876	Secretion protein HlyD precursor	[TP0648-TP0965 (0.54118866)]
COG0457	COG0845	Daro_1170	Daro_1170	TPR repeat {UniProtKB/TrEMBL:Q47GV5}	Daro_0458	Daro_0458	Secretion protein HlyD precursor	[TP0648-TP0965 (0.54118866)]
COG0457	COG0845	Daro_3727	Daro_3727	TPR repeat:Tetratricopeptide TPR_4	Daro_2479	Daro_2479	Secretion protein HlyD precursor	[TP0648-TP0965 (0.54118866)]
COG0457	COG0845	Daro_0354	Daro_0354	TPR repeat {UniProtKB/TrEMBL:Q47J68}	Daro_3760	Daro_3760	Secretion protein HlyD precursor	[TP0648-TP0965 (0.54118866)]
COG0457	COG0845	Daro_1943	Daro_1943	TPR repeat:Tetratricopeptide TPR_4 precursor	Daro_2957	Daro_2957	Secretion protein HlyD {UniProtKB/TrEMBL:Q47BU4}	[TP0648-TP0965 (0.54118866)]
COG0457	COG0845	Daro_0354	Daro_0354	TPR repeat {UniProtKB/TrEMBL:Q47J68}	Daro_1166	Daro_1166	Secretion protein HlyD precursor	[TP0648-TP0965 (0.54118866)]
COG0457	COG0845	Daro_1170	Daro_1170	TPR repeat {UniProtKB/TrEMBL:Q47GV5}	Daro_2800	Daro_2800	Secretion protein HlyD precursor	[TP0648-TP0965 (0.54118866)]
COG0457	COG0845	Daro_2439	Daro_2439	TPR repeat:Tetratricopeptide	Daro_2800	Daro_2800	Secretion protein HlyD precursor	[TP0648-TP0965 (0.54118866)]
COG0419	COG1512	Daro_1919	Daro_1919	SMC protein, N-terminal	Daro_1189	Daro_1189	Hypothetical protein precursor	[TP0627-TP0561 (0.5704539)]
COG0419	COG1512	Daro_2237	Daro_2237	Putative ATPase involved in DNA repair	Daro_1189	Daro_1189	Hypothetical protein precursor	[TP0627-TP0561 (0.5704539)]
COG1749	COG1843	Daro_0752	Daro_0752	Hypothetical protein {UniProtKB/TrEMBL:Q47I23}	Daro_0751	Daro_0751	Flagellar hook capping protein precursor	[TP0727-TP0728 (0.8651164)]
COG0782	COG1057	Daro_1126	Daro_1126	Prokaryotic transcription elongation factor GreB	Daro_0169	Daro_0169	Cytidyltransferase-related:Probable	[TP0019-TP0741 (0.75909394)]
COG0782	COG1057	Daro_0940	Daro_0940	Prokaryotic transcription elongation factor GreA	Daro_0169	Daro_0169	Cytidyltransferase-related:Probable	[TP0019-TP0741 (0.75909394)]
COG1516	COG1516	Daro_0781	Daro_0781	Flagellar protein FliS {UniProtKB/TrEMBL:Q47HZ4}	Daro_0781	Daro_0781	Flagellar protein FliS {UniProtKB/TrEMBL:Q47HZ4}	[TP0943-TP0943 (0.5311184)]
COG0817	COG1516	Daro_4063	ruvC	Crossover junction endodeoxyribonuclease ruvC (EC 3.1.22.4) (Holliday junction nuclease ruvC) (Holliday junction resolvase ruvC)	Daro_0781	Daro_0781	Flagellar protein FliS {UniProtKB/TrEMBL:Q47HZ4}	[TP0517-TP0943 (0.5294325)]
COG1109	COG1157	Daro_0946	glmM	Phosphoglucosamine mutase (EC 5.4.2.10)	Daro_0770	Daro_0770	ATPase FliI/YscN {UniProtKB/TrEMBL:Q47I05}	[TP0413-TP0402 (0.78400123)]
COG1109	COG1157	Daro_3299	Daro_3299	Phosphoglucomutase/phosphomannomutase C	Daro_0770	Daro_0770	ATPase FliI/YscN {UniProtKB/TrEMBL:Q47I05}	[TP0413-TP0402 (0.78400123)]
COG0090	COG1643	Daro_0322	rplB	Ribosomal protein L2, bacterial and organelle	Daro_3426	Daro_3426	ATP-dependent helicase HrpA	[TP0192-TP0526 (0.71912634)]
COG0217	COG1235	Daro_4067	Daro_4067	Hypothetical protein {UniProtKB/TrEMBL:Q478D8}	Daro_1994	Daro_1994	Metallo-beta-lactamase family protein precursor	[TP0474-TP0489 (0.71912634)]
COG0217	COG1235	Daro_4067	Daro_4067	Hypothetical protein {UniProtKB/TrEMBL:Q478D8}	Daro_1699	Daro_1699	Coenzyme PQQ biosynthesis protein B	[TP0474-TP0489 (0.71912634)]
COG0217	COG1235	Daro_4067	Daro_4067	Hypothetical protein {UniProtKB/TrEMBL:Q478D8}	Daro_0848	Daro_0848	Beta-lactamase-like {UniProtKB/TrEMBL:Q47HS7}	[TP0474-TP0489 (0.71912634)]
COG0012	COG0188	Daro_3733	Daro_3733	Hypothetical protein {UniProtKB/TrEMBL:Q479L9}	Daro_1230	Daro_1230	DNA gyrase, subunit A {UniProtKB/TrEMBL:Q47GP5}	[TP0124-TP0005 (0.7149395)]
COG0012	COG0188	Daro_3733	Daro_3733	Hypothetical protein {UniProtKB/TrEMBL:Q479L9}	Daro_1850	Daro_1850	Gram negative topoisomerase IV, subunit A	[TP0124-TP0005 (0.7149395)]
COG0324	COG1558	Daro_3171	Daro_3171	TRNA isopentenyltransferase	Daro_0750	Daro_0750	Flagellar basal-body rod protein FlgC	[TP0637-TP0397 (0.66148543)]
COG0457	COG1643	Daro_2439	Daro_2439	TPR repeat:Tetratricopeptide	Daro_3426	Daro_3426	ATP-dependent helicase HrpA	[TP0067-TP0526 (0.80406195)]
COG0457	COG1643	Daro_0354	Daro_0354	TPR repeat {UniProtKB/TrEMBL:Q47J68}	Daro_3426	Daro_3426	ATP-dependent helicase HrpA	[TP0067-TP0526 (0.80406195)]
COG0457	COG1643	Daro_1943	Daro_1943	TPR repeat:Tetratricopeptide TPR_4 precursor	Daro_3426	Daro_3426	ATP-dependent helicase HrpA	[TP0067-TP0526 (0.80406195)]
COG0457	COG1643	Daro_3727	Daro_3727	TPR repeat:Tetratricopeptide TPR_4	Daro_3426	Daro_3426	ATP-dependent helicase HrpA	[TP0067-TP0526 (0.80406195)]
COG0457	COG1643	Daro_1170	Daro_1170	TPR repeat {UniProtKB/TrEMBL:Q47GV5}	Daro_3426	Daro_3426	ATP-dependent helicase HrpA	[TP0067-TP0526 (0.80406195)]
COG0840	COG1157	Daro_1902	Daro_1902	Histidine kinase, HAMP region:Bacterial	Daro_0770	Daro_0770	ATPase FliI/YscN {UniProtKB/TrEMBL:Q47I05}	[TP0640-TP0402 (0.9180537)]
COG0840	COG1157	Daro_3579	Daro_3579	Chemotaxis sensory transducer precursor	Daro_0770	Daro_0770	ATPase FliI/YscN {UniProtKB/TrEMBL:Q47I05}	[TP0640-TP0402 (0.9180537)]
COG0840	COG1157	Daro_0724	Daro_0724	Chemotaxis sensory transducer precursor	Daro_0770	Daro_0770	ATPase FliI/YscN {UniProtKB/TrEMBL:Q47I05}	[TP0640-TP0402 (0.9180537)]
COG0840	COG1157	Daro_3112	Daro_3112	Chemotaxis sensory transducer	Daro_0770	Daro_0770	ATPase FliI/YscN {UniProtKB/TrEMBL:Q47I05}	[TP0640-TP0402 (0.9180537)]
COG0840	COG1157	Daro_2728	Daro_2728	Chemotaxis sensory transducer precursor	Daro_0770	Daro_0770	ATPase FliI/YscN {UniProtKB/TrEMBL:Q47I05}	[TP0640-TP0402 (0.9180537)]
COG0840	COG1157	Daro_1143	Daro_1143	Histidine kinase, HAMP region:Bacterial	Daro_0770	Daro_0770	ATPase FliI/YscN {UniProtKB/TrEMBL:Q47I05}	[TP0640-TP0402 (0.9180537)]
COG0840	COG1157	Daro_3896	Daro_3896	Chemotaxis sensory transducer	Daro_0770	Daro_0770	ATPase FliI/YscN {UniProtKB/TrEMBL:Q47I05}	[TP0640-TP0402 (0.9180537)]
COG0840	COG1157	Daro_0926	Daro_0926	Histidine kinase, HAMP region:Bacterial	Daro_0770	Daro_0770	ATPase FliI/YscN {UniProtKB/TrEMBL:Q47I05}	[TP0640-TP0402 (0.9180537)]
COG0840	COG1157	Daro_2843	Daro_2843	Chemotaxis sensory transducer precursor	Daro_0770	Daro_0770	ATPase FliI/YscN {UniProtKB/TrEMBL:Q47I05}	[TP0640-TP0402 (0.9180537)]
COG0840	COG1157	Daro_2497	Daro_2497	Chemotaxis sensory transducer	Daro_0770	Daro_0770	ATPase FliI/YscN {UniProtKB/TrEMBL:Q47I05}	[TP0640-TP0402 (0.9180537)]
COG0840	COG1157	Daro_0728	Daro_0728	Histidine kinase, HAMP region:Bacterial	Daro_0770	Daro_0770	ATPase FliI/YscN {UniProtKB/TrEMBL:Q47I05}	[TP0640-TP0402 (0.9180537)]
COG0840	COG1157	Daro_1363	Daro_1363	PAS {UniProtKB/TrEMBL:Q47GB9}	Daro_0770	Daro_0770	ATPase FliI/YscN {UniProtKB/TrEMBL:Q47I05}	[TP0640-TP0402 (0.9180537)]
COG0840	COG1157	Daro_3125	Daro_3125	Chemotaxis sensory transducer precursor	Daro_0770	Daro_0770	ATPase FliI/YscN {UniProtKB/TrEMBL:Q47I05}	[TP0640-TP0402 (0.9180537)]
COG0840	COG1157	Daro_0561	Daro_0561	Chemotaxis sensory transducer	Daro_0770	Daro_0770	ATPase FliI/YscN {UniProtKB/TrEMBL:Q47I05}	[TP0640-TP0402 (0.9180537)]
COG0840	COG1157	Daro_3097	Daro_3097	Histidine kinase, HAMP region:Bacterial	Daro_0770	Daro_0770	ATPase FliI/YscN {UniProtKB/TrEMBL:Q47I05}	[TP0640-TP0402 (0.9180537)]
COG0840	COG1157	Daro_2933	Daro_2933	Histidine kinase, HAMP region:Bacterial	Daro_0770	Daro_0770	ATPase FliI/YscN {UniProtKB/TrEMBL:Q47I05}	[TP0640-TP0402 (0.9180537)]
COG0840	COG1157	Daro_2883	Daro_2883	Chemotaxis sensory transducer precursor	Daro_0770	Daro_0770	ATPase FliI/YscN {UniProtKB/TrEMBL:Q47I05}	[TP0640-TP0402 (0.9180537)]
COG0840	COG1157	Daro_3811	Daro_3811	Histidine kinase, HAMP region:Bacterial	Daro_0770	Daro_0770	ATPase FliI/YscN {UniProtKB/TrEMBL:Q47I05}	[TP0640-TP0402 (0.9180537)]
COG0840	COG1157	Daro_2764	Daro_2764	Chemotaxis sensory transducer precursor	Daro_0770	Daro_0770	ATPase FliI/YscN {UniProtKB/TrEMBL:Q47I05}	[TP0640-TP0402 (0.9180537)]
COG0840	COG1157	Daro_1140	Daro_1140	Chemotaxis sensory transducer	Daro_0770	Daro_0770	ATPase FliI/YscN {UniProtKB/TrEMBL:Q47I05}	[TP0640-TP0402 (0.9180537)]
COG0840	COG1157	Daro_0674	Daro_0674	PAS {UniProtKB/TrEMBL:Q47IA1}	Daro_0770	Daro_0770	ATPase FliI/YscN {UniProtKB/TrEMBL:Q47I05}	[TP0640-TP0402 (0.9180537)]
COG0462	COG0492	Daro_3730	Daro_3730	Ribose-phosphate pyrophosphokinase	Daro_1293	Daro_1293	Thioredoxin reductase precursor	[TP0294-TP0814 (0.8323514)]
COG0124	COG0254	Daro_2984	hisS	Histidyl-tRNA synthetase (EC 6.1.1.21) (Histidine--tRNA ligase) (HisRS)	Daro_2999	Daro_2999	Ribosomal protein L31 {UniProtKB/TrEMBL:Q47BQ2}	[TP0641-TP0255 (0.65973145)]
COG0178	COG0272	Daro_0473	Daro_0473	Excinuclease ABC, A subunit	Daro_1734	Daro_1734	NAD-dependent DNA ligase	[TP0514-TP0634 (0.7537598)]
COG1512	COG1684	Daro_1189	Daro_1189	Hypothetical protein precursor	Daro_0761	Daro_0761	Flagellar biosynthesis protein FliR	[TP0561-TP0716 (0.6360963)]
COG0257	COG2204	Daro_0341	Daro_0341	Ribosomal protein L36 {UniProtKB/TrEMBL:Q47J81}	Daro_0477	Daro_0477	Helix-turn-helix, Fis-type	[TP0209-TP0519 (0.6010877)]
COG0257	COG2204	Daro_0341	Daro_0341	Ribosomal protein L36 {UniProtKB/TrEMBL:Q47J81}	Daro_1827	Daro_1827	Helix-turn-helix, Fis-type precursor	[TP0209-TP0519 (0.6010877)]
COG0257	COG2204	Daro_0341	Daro_0341	Ribosomal protein L36 {UniProtKB/TrEMBL:Q47J81}	Daro_1804	Daro_1804	Helix-turn-helix, Fis-type	[TP0209-TP0519 (0.6010877)]
COG0257	COG2204	Daro_0341	Daro_0341	Ribosomal protein L36 {UniProtKB/TrEMBL:Q47J81}	Daro_2923	Daro_2923	Helix-turn-helix, Fis-type	[TP0209-TP0519 (0.6010877)]
COG0257	COG2204	Daro_0341	Daro_0341	Ribosomal protein L36 {UniProtKB/TrEMBL:Q47J81}	Daro_2438	Daro_2438	Helix-turn-helix, Fis-type	[TP0209-TP0519 (0.6010877)]
COG0257	COG2204	Daro_0341	Daro_0341	Ribosomal protein L36 {UniProtKB/TrEMBL:Q47J81}	Daro_3962	Daro_3962	Helix-turn-helix, Fis-type	[TP0209-TP0519 (0.6010877)]
COG0257	COG2204	Daro_0341	Daro_0341	Ribosomal protein L36 {UniProtKB/TrEMBL:Q47J81}	Daro_2148	Daro_2148	Helix-turn-helix, Fis-type	[TP0209-TP0519 (0.6010877)]
COG0257	COG2204	Daro_0341	Daro_0341	Ribosomal protein L36 {UniProtKB/TrEMBL:Q47J81}	Daro_0031	Daro_0031	Helix-turn-helix, Fis-type	[TP0209-TP0519 (0.6010877)]
COG0257	COG2204	Daro_0341	Daro_0341	Ribosomal protein L36 {UniProtKB/TrEMBL:Q47J81}	Daro_3758	Daro_3758	Helix-turn-helix, Fis-type:Nitrogen regulation	[TP0209-TP0519 (0.6010877)]
COG0257	COG2204	Daro_0341	Daro_0341	Ribosomal protein L36 {UniProtKB/TrEMBL:Q47J81}	Daro_0662	Daro_0662	Helix-turn-helix, Fis-type	[TP0209-TP0519 (0.6010877)]
COG0257	COG2204	Daro_0341	Daro_0341	Ribosomal protein L36 {UniProtKB/TrEMBL:Q47J81}	Daro_0775	Daro_0775	Helix-turn-helix, Fis-type	[TP0209-TP0519 (0.6010877)]
COG0257	COG2204	Daro_0341	Daro_0341	Ribosomal protein L36 {UniProtKB/TrEMBL:Q47J81}	Daro_0682	Daro_0682	Helix-turn-helix, Fis-type	[TP0209-TP0519 (0.6010877)]
COG0257	COG2204	Daro_0341	Daro_0341	Ribosomal protein L36 {UniProtKB/TrEMBL:Q47J81}	Daro_3403	Daro_3403	Helix-turn-helix, Fis-type	[TP0209-TP0519 (0.6010877)]
COG0257	COG2204	Daro_0341	Daro_0341	Ribosomal protein L36 {UniProtKB/TrEMBL:Q47J81}	Daro_2585	Daro_2585	Helix-turn-helix, Fis-type	[TP0209-TP0519 (0.6010877)]
COG0257	COG2204	Daro_0341	Daro_0341	Ribosomal protein L36 {UniProtKB/TrEMBL:Q47J81}	Daro_2600	Daro_2600	Helix-turn-helix, Fis-type	[TP0209-TP0519 (0.6010877)]
COG0495	COG1558	Daro_0544	Daro_0544	Leucyl-tRNA synthetase bacterial/mitochondrial,	Daro_0750	Daro_0750	Flagellar basal-body rod protein FlgC	[TP0586-TP0397 (0.60331625)]
COG1192	COG2214	Daro_4105	Daro_4105	Cobyrinic acid a,c-diamide synthase	Daro_2065	Daro_2065	Heat shock protein DnaJ, N-terminal:Chaperone	[TP0272-TP0843 (0.8210422)]
COG1192	COG2214	Daro_0805	Daro_0805	Cobyrinic acid a,c-diamide synthase	Daro_2065	Daro_2065	Heat shock protein DnaJ, N-terminal:Chaperone	[TP0272-TP0843 (0.8210422)]
COG1192	COG2214	Daro_0550	Daro_0550	Putative partition-related protein	Daro_2065	Daro_2065	Heat shock protein DnaJ, N-terminal:Chaperone	[TP0272-TP0843 (0.8210422)]
COG0608	COG1159	Daro_2838	Daro_2838	RecJ exonuclease {UniProtKB/TrEMBL:Q47C63}	Daro_2030	Daro_2030	Small GTP-binding protein	[TP0704-TP0541 (0.7586372)]
COG0242	COG0263	Daro_0021	Daro_0021	Formylmethionine deformylase	Daro_3473	proB	Glutamate 5-kinase (EC 2.7.2.11) (Gamma-glutamyl kinase) (GK)	[TP0757-TP0351 (0.5771584)]
COG0242	COG0263	Daro_2132	Daro_2132	Formylmethionine deformylase	Daro_3473	proB	Glutamate 5-kinase (EC 2.7.2.11) (Gamma-glutamyl kinase) (GK)	[TP0757-TP0351 (0.5771584)]
COG0566	COG1589	Daro_1757	Daro_1757	TRNA/rRNA methyltransferase	Daro_3495	Daro_3495	Cell division protein FtsQ precursor	[TP0109-TP0388 (0.8512026)]
COG0566	COG1589	Daro_2969	Daro_2969	RNA methyltransferase TrmH, group 3	Daro_3495	Daro_3495	Cell division protein FtsQ precursor	[TP0109-TP0388 (0.8512026)]
COG0739	COG4786	Daro_3489	Daro_3489	Peptidase M23B precursor	Daro_0754	Daro_0754	Hypothetical protein {UniProtKB/TrEMBL:Q47I21}	[TP0782-TP0961 (0.69582695)]
COG0739	COG4786	Daro_3453	Daro_3453	Peptidase M23B precursor	Daro_0754	Daro_0754	Hypothetical protein {UniProtKB/TrEMBL:Q47I21}	[TP0782-TP0961 (0.69582695)]
COG0739	COG4786	Daro_2522	Daro_2522	Peptidoglycan-binding LysM:Peptidase M23B	Daro_0754	Daro_0754	Hypothetical protein {UniProtKB/TrEMBL:Q47I21}	[TP0782-TP0961 (0.69582695)]
COG0124	COG0546	Daro_2984	hisS	Histidyl-tRNA synthetase (EC 6.1.1.21) (Histidine--tRNA ligase) (HisRS)	Daro_3482	Daro_3482	2-phosphoglycolate phosphatase,	[TP0641-TP0554 (0.5196431)]
COG0124	COG0546	Daro_2984	hisS	Histidyl-tRNA synthetase (EC 6.1.1.21) (Histidine--tRNA ligase) (HisRS)	Daro_1226	Daro_1226	2-phosphoglycolate phosphatase,	[TP0641-TP0554 (0.5196431)]
COG0495	COG2882	Daro_0544	Daro_0544	Leucyl-tRNA synthetase bacterial/mitochondrial,	Daro_0769	Daro_0769	Flagellar FliJ and related	[TP0586-TP0403 (0.64541596)]
COG0257	COG0773	Daro_0341	Daro_0341	Ribosomal protein L36 {UniProtKB/TrEMBL:Q47J81}	Daro_3497	murC	UDP-N-acetylmuramate--L-alanine ligase (EC 6.3.2.8) (UDP-N- acetylmuramoyl-L-alanine synthetase)	[TP0209-TP0341 (0.6926446)]
COG0257	COG0773	Daro_0341	Daro_0341	Ribosomal protein L36 {UniProtKB/TrEMBL:Q47J81}	Daro_3942	Daro_3942	UDP-N-acetylmuramate:L-alanyl-gamma-D-glutamyl-me	[TP0209-TP0341 (0.6926446)]
COG0457	COG2204	Daro_0354	Daro_0354	TPR repeat {UniProtKB/TrEMBL:Q47J68}	Daro_3758	Daro_3758	Helix-turn-helix, Fis-type:Nitrogen regulation	[TP0067-TP0519 (0.7741208)]
COG0457	COG2204	Daro_0354	Daro_0354	TPR repeat {UniProtKB/TrEMBL:Q47J68}	Daro_0477	Daro_0477	Helix-turn-helix, Fis-type	[TP0067-TP0519 (0.7741208)]
COG0457	COG2204	Daro_1170	Daro_1170	TPR repeat {UniProtKB/TrEMBL:Q47GV5}	Daro_0775	Daro_0775	Helix-turn-helix, Fis-type	[TP0067-TP0519 (0.7741208)]
COG0457	COG2204	Daro_3727	Daro_3727	TPR repeat:Tetratricopeptide TPR_4	Daro_0682	Daro_0682	Helix-turn-helix, Fis-type	[TP0067-TP0519 (0.7741208)]
COG0457	COG2204	Daro_1943	Daro_1943	TPR repeat:Tetratricopeptide TPR_4 precursor	Daro_1827	Daro_1827	Helix-turn-helix, Fis-type precursor	[TP0067-TP0519 (0.7741208)]
COG0457	COG2204	Daro_1943	Daro_1943	TPR repeat:Tetratricopeptide TPR_4 precursor	Daro_0775	Daro_0775	Helix-turn-helix, Fis-type	[TP0067-TP0519 (0.7741208)]
COG0457	COG2204	Daro_3727	Daro_3727	TPR repeat:Tetratricopeptide TPR_4	Daro_3403	Daro_3403	Helix-turn-helix, Fis-type	[TP0067-TP0519 (0.7741208)]
COG0457	COG2204	Daro_1170	Daro_1170	TPR repeat {UniProtKB/TrEMBL:Q47GV5}	Daro_2585	Daro_2585	Helix-turn-helix, Fis-type	[TP0067-TP0519 (0.7741208)]
COG0457	COG2204	Daro_1943	Daro_1943	TPR repeat:Tetratricopeptide TPR_4 precursor	Daro_3758	Daro_3758	Helix-turn-helix, Fis-type:Nitrogen regulation	[TP0067-TP0519 (0.7741208)]
COG0457	COG2204	Daro_3727	Daro_3727	TPR repeat:Tetratricopeptide TPR_4	Daro_0662	Daro_0662	Helix-turn-helix, Fis-type	[TP0067-TP0519 (0.7741208)]
COG0457	COG2204	Daro_1943	Daro_1943	TPR repeat:Tetratricopeptide TPR_4 precursor	Daro_3962	Daro_3962	Helix-turn-helix, Fis-type	[TP0067-TP0519 (0.7741208)]
COG0457	COG2204	Daro_1170	Daro_1170	TPR repeat {UniProtKB/TrEMBL:Q47GV5}	Daro_0477	Daro_0477	Helix-turn-helix, Fis-type	[TP0067-TP0519 (0.7741208)]
COG0457	COG2204	Daro_3727	Daro_3727	TPR repeat:Tetratricopeptide TPR_4	Daro_2148	Daro_2148	Helix-turn-helix, Fis-type	[TP0067-TP0519 (0.7741208)]
COG0457	COG2204	Daro_3727	Daro_3727	TPR repeat:Tetratricopeptide TPR_4	Daro_1827	Daro_1827	Helix-turn-helix, Fis-type precursor	[TP0067-TP0519 (0.7741208)]
COG0457	COG2204	Daro_1170	Daro_1170	TPR repeat {UniProtKB/TrEMBL:Q47GV5}	Daro_0662	Daro_0662	Helix-turn-helix, Fis-type	[TP0067-TP0519 (0.7741208)]
COG0457	COG2204	Daro_3727	Daro_3727	TPR repeat:Tetratricopeptide TPR_4	Daro_2438	Daro_2438	Helix-turn-helix, Fis-type	[TP0067-TP0519 (0.7741208)]
COG0457	COG2204	Daro_0354	Daro_0354	TPR repeat {UniProtKB/TrEMBL:Q47J68}	Daro_0031	Daro_0031	Helix-turn-helix, Fis-type	[TP0067-TP0519 (0.7741208)]
COG0457	COG2204	Daro_0354	Daro_0354	TPR repeat {UniProtKB/TrEMBL:Q47J68}	Daro_3962	Daro_3962	Helix-turn-helix, Fis-type	[TP0067-TP0519 (0.7741208)]
COG0457	COG2204	Daro_1170	Daro_1170	TPR repeat {UniProtKB/TrEMBL:Q47GV5}	Daro_2438	Daro_2438	Helix-turn-helix, Fis-type	[TP0067-TP0519 (0.7741208)]
COG0457	COG2204	Daro_1170	Daro_1170	TPR repeat {UniProtKB/TrEMBL:Q47GV5}	Daro_1804	Daro_1804	Helix-turn-helix, Fis-type	[TP0067-TP0519 (0.7741208)]
COG0457	COG2204	Daro_2439	Daro_2439	TPR repeat:Tetratricopeptide	Daro_3403	Daro_3403	Helix-turn-helix, Fis-type	[TP0067-TP0519 (0.7741208)]
COG0457	COG2204	Daro_3727	Daro_3727	TPR repeat:Tetratricopeptide TPR_4	Daro_1804	Daro_1804	Helix-turn-helix, Fis-type	[TP0067-TP0519 (0.7741208)]
COG0457	COG2204	Daro_0354	Daro_0354	TPR repeat {UniProtKB/TrEMBL:Q47J68}	Daro_2923	Daro_2923	Helix-turn-helix, Fis-type	[TP0067-TP0519 (0.7741208)]
COG0457	COG2204	Daro_2439	Daro_2439	TPR repeat:Tetratricopeptide	Daro_0031	Daro_0031	Helix-turn-helix, Fis-type	[TP0067-TP0519 (0.7741208)]
COG0457	COG2204	Daro_2439	Daro_2439	TPR repeat:Tetratricopeptide	Daro_2148	Daro_2148	Helix-turn-helix, Fis-type	[TP0067-TP0519 (0.7741208)]
COG0457	COG2204	Daro_1170	Daro_1170	TPR repeat {UniProtKB/TrEMBL:Q47GV5}	Daro_2148	Daro_2148	Helix-turn-helix, Fis-type	[TP0067-TP0519 (0.7741208)]
COG0457	COG2204	Daro_0354	Daro_0354	TPR repeat {UniProtKB/TrEMBL:Q47J68}	Daro_3403	Daro_3403	Helix-turn-helix, Fis-type	[TP0067-TP0519 (0.7741208)]
COG0457	COG2204	Daro_2439	Daro_2439	TPR repeat:Tetratricopeptide	Daro_2600	Daro_2600	Helix-turn-helix, Fis-type	[TP0067-TP0519 (0.7741208)]
COG0457	COG2204	Daro_1943	Daro_1943	TPR repeat:Tetratricopeptide TPR_4 precursor	Daro_0662	Daro_0662	Helix-turn-helix, Fis-type	[TP0067-TP0519 (0.7741208)]
COG0457	COG2204	Daro_1170	Daro_1170	TPR repeat {UniProtKB/TrEMBL:Q47GV5}	Daro_0031	Daro_0031	Helix-turn-helix, Fis-type	[TP0067-TP0519 (0.7741208)]
COG0457	COG2204	Daro_0354	Daro_0354	TPR repeat {UniProtKB/TrEMBL:Q47J68}	Daro_2600	Daro_2600	Helix-turn-helix, Fis-type	[TP0067-TP0519 (0.7741208)]
COG0457	COG2204	Daro_1943	Daro_1943	TPR repeat:Tetratricopeptide TPR_4 precursor	Daro_2148	Daro_2148	Helix-turn-helix, Fis-type	[TP0067-TP0519 (0.7741208)]
COG0457	COG2204	Daro_3727	Daro_3727	TPR repeat:Tetratricopeptide TPR_4	Daro_0775	Daro_0775	Helix-turn-helix, Fis-type	[TP0067-TP0519 (0.7741208)]
COG0457	COG2204	Daro_1943	Daro_1943	TPR repeat:Tetratricopeptide TPR_4 precursor	Daro_0031	Daro_0031	Helix-turn-helix, Fis-type	[TP0067-TP0519 (0.7741208)]
COG0457	COG2204	Daro_1943	Daro_1943	TPR repeat:Tetratricopeptide TPR_4 precursor	Daro_0682	Daro_0682	Helix-turn-helix, Fis-type	[TP0067-TP0519 (0.7741208)]
COG0457	COG2204	Daro_2439	Daro_2439	TPR repeat:Tetratricopeptide	Daro_0775	Daro_0775	Helix-turn-helix, Fis-type	[TP0067-TP0519 (0.7741208)]
COG0457	COG2204	Daro_3727	Daro_3727	TPR repeat:Tetratricopeptide TPR_4	Daro_2585	Daro_2585	Helix-turn-helix, Fis-type	[TP0067-TP0519 (0.7741208)]
COG0457	COG2204	Daro_1943	Daro_1943	TPR repeat:Tetratricopeptide TPR_4 precursor	Daro_2923	Daro_2923	Helix-turn-helix, Fis-type	[TP0067-TP0519 (0.7741208)]
COG0457	COG2204	Daro_3727	Daro_3727	TPR repeat:Tetratricopeptide TPR_4	Daro_2923	Daro_2923	Helix-turn-helix, Fis-type	[TP0067-TP0519 (0.7741208)]
COG0457	COG2204	Daro_1943	Daro_1943	TPR repeat:Tetratricopeptide TPR_4 precursor	Daro_1804	Daro_1804	Helix-turn-helix, Fis-type	[TP0067-TP0519 (0.7741208)]
COG0457	COG2204	Daro_0354	Daro_0354	TPR repeat {UniProtKB/TrEMBL:Q47J68}	Daro_0682	Daro_0682	Helix-turn-helix, Fis-type	[TP0067-TP0519 (0.7741208)]
COG0457	COG2204	Daro_0354	Daro_0354	TPR repeat {UniProtKB/TrEMBL:Q47J68}	Daro_2148	Daro_2148	Helix-turn-helix, Fis-type	[TP0067-TP0519 (0.7741208)]
COG0457	COG2204	Daro_1170	Daro_1170	TPR repeat {UniProtKB/TrEMBL:Q47GV5}	Daro_2600	Daro_2600	Helix-turn-helix, Fis-type	[TP0067-TP0519 (0.7741208)]
COG0457	COG2204	Daro_2439	Daro_2439	TPR repeat:Tetratricopeptide	Daro_0682	Daro_0682	Helix-turn-helix, Fis-type	[TP0067-TP0519 (0.7741208)]
COG0457	COG2204	Daro_1943	Daro_1943	TPR repeat:Tetratricopeptide TPR_4 precursor	Daro_2600	Daro_2600	Helix-turn-helix, Fis-type	[TP0067-TP0519 (0.7741208)]
COG0457	COG2204	Daro_0354	Daro_0354	TPR repeat {UniProtKB/TrEMBL:Q47J68}	Daro_1827	Daro_1827	Helix-turn-helix, Fis-type precursor	[TP0067-TP0519 (0.7741208)]
COG0457	COG2204	Daro_0354	Daro_0354	TPR repeat {UniProtKB/TrEMBL:Q47J68}	Daro_1804	Daro_1804	Helix-turn-helix, Fis-type	[TP0067-TP0519 (0.7741208)]
COG0457	COG2204	Daro_3727	Daro_3727	TPR repeat:Tetratricopeptide TPR_4	Daro_0031	Daro_0031	Helix-turn-helix, Fis-type	[TP0067-TP0519 (0.7741208)]
COG0457	COG2204	Daro_1943	Daro_1943	TPR repeat:Tetratricopeptide TPR_4 precursor	Daro_3403	Daro_3403	Helix-turn-helix, Fis-type	[TP0067-TP0519 (0.7741208)]
COG0457	COG2204	Daro_2439	Daro_2439	TPR repeat:Tetratricopeptide	Daro_3962	Daro_3962	Helix-turn-helix, Fis-type	[TP0067-TP0519 (0.7741208)]
COG0457	COG2204	Daro_2439	Daro_2439	TPR repeat:Tetratricopeptide	Daro_2585	Daro_2585	Helix-turn-helix, Fis-type	[TP0067-TP0519 (0.7741208)]
COG0457	COG2204	Daro_2439	Daro_2439	TPR repeat:Tetratricopeptide	Daro_1827	Daro_1827	Helix-turn-helix, Fis-type precursor	[TP0067-TP0519 (0.7741208)]
COG0457	COG2204	Daro_1170	Daro_1170	TPR repeat {UniProtKB/TrEMBL:Q47GV5}	Daro_3962	Daro_3962	Helix-turn-helix, Fis-type	[TP0067-TP0519 (0.7741208)]
COG0457	COG2204	Daro_2439	Daro_2439	TPR repeat:Tetratricopeptide	Daro_0662	Daro_0662	Helix-turn-helix, Fis-type	[TP0067-TP0519 (0.7741208)]
COG0457	COG2204	Daro_1943	Daro_1943	TPR repeat:Tetratricopeptide TPR_4 precursor	Daro_2585	Daro_2585	Helix-turn-helix, Fis-type	[TP0067-TP0519 (0.7741208)]
COG0457	COG2204	Daro_0354	Daro_0354	TPR repeat {UniProtKB/TrEMBL:Q47J68}	Daro_0662	Daro_0662	Helix-turn-helix, Fis-type	[TP0067-TP0519 (0.7741208)]
COG0457	COG2204	Daro_2439	Daro_2439	TPR repeat:Tetratricopeptide	Daro_3758	Daro_3758	Helix-turn-helix, Fis-type:Nitrogen regulation	[TP0067-TP0519 (0.7741208)]
COG0457	COG2204	Daro_3727	Daro_3727	TPR repeat:Tetratricopeptide TPR_4	Daro_2600	Daro_2600	Helix-turn-helix, Fis-type	[TP0067-TP0519 (0.7741208)]
COG0457	COG2204	Daro_3727	Daro_3727	TPR repeat:Tetratricopeptide TPR_4	Daro_0477	Daro_0477	Helix-turn-helix, Fis-type	[TP0067-TP0519 (0.7741208)]
COG0457	COG2204	Daro_2439	Daro_2439	TPR repeat:Tetratricopeptide	Daro_2923	Daro_2923	Helix-turn-helix, Fis-type	[TP0067-TP0519 (0.7741208)]
COG0457	COG2204	Daro_2439	Daro_2439	TPR repeat:Tetratricopeptide	Daro_1804	Daro_1804	Helix-turn-helix, Fis-type	[TP0067-TP0519 (0.7741208)]
COG0457	COG2204	Daro_3727	Daro_3727	TPR repeat:Tetratricopeptide TPR_4	Daro_3758	Daro_3758	Helix-turn-helix, Fis-type:Nitrogen regulation	[TP0067-TP0519 (0.7741208)]
COG0457	COG2204	Daro_0354	Daro_0354	TPR repeat {UniProtKB/TrEMBL:Q47J68}	Daro_0775	Daro_0775	Helix-turn-helix, Fis-type	[TP0067-TP0519 (0.7741208)]
COG0457	COG2204	Daro_1170	Daro_1170	TPR repeat {UniProtKB/TrEMBL:Q47GV5}	Daro_0682	Daro_0682	Helix-turn-helix, Fis-type	[TP0067-TP0519 (0.7741208)]
COG0457	COG2204	Daro_2439	Daro_2439	TPR repeat:Tetratricopeptide	Daro_0477	Daro_0477	Helix-turn-helix, Fis-type	[TP0067-TP0519 (0.7741208)]
COG0457	COG2204	Daro_2439	Daro_2439	TPR repeat:Tetratricopeptide	Daro_2438	Daro_2438	Helix-turn-helix, Fis-type	[TP0067-TP0519 (0.7741208)]
COG0457	COG2204	Daro_1170	Daro_1170	TPR repeat {UniProtKB/TrEMBL:Q47GV5}	Daro_3758	Daro_3758	Helix-turn-helix, Fis-type:Nitrogen regulation	[TP0067-TP0519 (0.7741208)]
COG0457	COG2204	Daro_3727	Daro_3727	TPR repeat:Tetratricopeptide TPR_4	Daro_3962	Daro_3962	Helix-turn-helix, Fis-type	[TP0067-TP0519 (0.7741208)]
COG0457	COG2204	Daro_1170	Daro_1170	TPR repeat {UniProtKB/TrEMBL:Q47GV5}	Daro_1827	Daro_1827	Helix-turn-helix, Fis-type precursor	[TP0067-TP0519 (0.7741208)]
COG0457	COG2204	Daro_1943	Daro_1943	TPR repeat:Tetratricopeptide TPR_4 precursor	Daro_2438	Daro_2438	Helix-turn-helix, Fis-type	[TP0067-TP0519 (0.7741208)]
COG0457	COG2204	Daro_1170	Daro_1170	TPR repeat {UniProtKB/TrEMBL:Q47GV5}	Daro_3403	Daro_3403	Helix-turn-helix, Fis-type	[TP0067-TP0519 (0.7741208)]
COG0457	COG2204	Daro_1943	Daro_1943	TPR repeat:Tetratricopeptide TPR_4 precursor	Daro_0477	Daro_0477	Helix-turn-helix, Fis-type	[TP0067-TP0519 (0.7741208)]
COG0457	COG2204	Daro_0354	Daro_0354	TPR repeat {UniProtKB/TrEMBL:Q47J68}	Daro_2585	Daro_2585	Helix-turn-helix, Fis-type	[TP0067-TP0519 (0.7741208)]
COG0457	COG2204	Daro_1170	Daro_1170	TPR repeat {UniProtKB/TrEMBL:Q47GV5}	Daro_2923	Daro_2923	Helix-turn-helix, Fis-type	[TP0067-TP0519 (0.7741208)]
COG0457	COG2204	Daro_0354	Daro_0354	TPR repeat {UniProtKB/TrEMBL:Q47J68}	Daro_2438	Daro_2438	Helix-turn-helix, Fis-type	[TP0067-TP0519 (0.7741208)]
COG0272	COG1879	Daro_1734	Daro_1734	NAD-dependent DNA ligase	Daro_2881	Daro_2881	Periplasmic sugar-binding protein, putative	[TP0634-TP0684 (0.56216276)]
COG0257	COG0681	Daro_0341	Daro_0341	Ribosomal protein L36 {UniProtKB/TrEMBL:Q47J81}	Daro_2027	Daro_2027	Peptidase S26A, signal peptidase I precursor	[TP0209-TP0926 (0.69083804)]
COG0526	COG1843	Daro_3997	Daro_3997	Periplasmic protein thiol:disulfide	Daro_0751	Daro_0751	Flagellar hook capping protein precursor	[TP0100-TP0728 (0.58155864)]
COG0526	COG1843	Daro_3452	Daro_3452	Suppressor for copper-sensitivity D, putative	Daro_0751	Daro_0751	Flagellar hook capping protein precursor	[TP0100-TP0728 (0.58155864)]
COG0526	COG1843	Daro_3864	Daro_3864	Twin-arginine translocation pathway signal	Daro_0751	Daro_0751	Flagellar hook capping protein precursor	[TP0100-TP0728 (0.58155864)]
COG0526	COG1843	Daro_3587	Daro_3587	Hypothetical protein {UniProtKB/TrEMBL:Q47A15}	Daro_0751	Daro_0751	Flagellar hook capping protein precursor	[TP0100-TP0728 (0.58155864)]
COG0526	COG1843	Daro_3774	Daro_3774	Thiol-disulfide isomerase-like protein precursor	Daro_0751	Daro_0751	Flagellar hook capping protein precursor	[TP0100-TP0728 (0.58155864)]
COG0526	COG1843	Daro_0702	Daro_0702	Redox-active disulfide protein 2	Daro_0751	Daro_0751	Flagellar hook capping protein precursor	[TP0100-TP0728 (0.58155864)]
COG0526	COG1843	Daro_2948	Daro_2948	Thiol-disulfide isomerase and thioredoxins	Daro_0751	Daro_0751	Flagellar hook capping protein precursor	[TP0100-TP0728 (0.58155864)]
COG0526	COG1843	Daro_2997	Daro_2997	Thioredoxin {UniProtKB/TrEMBL:Q47BQ4}	Daro_0751	Daro_0751	Flagellar hook capping protein precursor	[TP0100-TP0728 (0.58155864)]
COG0526	COG1843	Daro_1839	Daro_1839	Cytochrome C biogenesis protein precursor	Daro_0751	Daro_0751	Flagellar hook capping protein precursor	[TP0100-TP0728 (0.58155864)]
COG0526	COG1843	Daro_3155	Daro_3155	Hypothetical protein precursor	Daro_0751	Daro_0751	Flagellar hook capping protein precursor	[TP0100-TP0728 (0.58155864)]
COG0526	COG1843	Daro_1561	Daro_1561	Thioredoxin precursor {UniProtKB/TrEMBL:Q47FS1}	Daro_0751	Daro_0751	Flagellar hook capping protein precursor	[TP0100-TP0728 (0.58155864)]
COG0526	COG1843	Daro_0928	Daro_0928	Thioredoxin {UniProtKB/TrEMBL:Q47HJ7}	Daro_0751	Daro_0751	Flagellar hook capping protein precursor	[TP0100-TP0728 (0.58155864)]
COG0526	COG1843	Daro_4190	Daro_4190	Putative thioredoxin {UniProtKB/TrEMBL:Q477R5}	Daro_0751	Daro_0751	Flagellar hook capping protein precursor	[TP0100-TP0728 (0.58155864)]
COG0526	COG1843	Daro_2025	Daro_2025	Glutaredoxin 2 {UniProtKB/TrEMBL:Q47EG1}	Daro_0751	Daro_0751	Flagellar hook capping protein precursor	[TP0100-TP0728 (0.58155864)]
COG0768	COG1344	Daro_3504	Daro_3504	Penicillin-binding protein,	Daro_0759	Daro_0759	Flagellin, N-terminal precursor	[TP0760-TP0870 (0.7190043)]
COG0768	COG1344	Daro_0113	Daro_0113	Penicillin-binding protein,	Daro_0784	Daro_0784	Flagellin, C-terminal:Flagellin, N-terminal	[TP0760-TP0870 (0.7190043)]
COG0768	COG1344	Daro_3504	Daro_3504	Penicillin-binding protein,	Daro_0784	Daro_0784	Flagellin, C-terminal:Flagellin, N-terminal	[TP0760-TP0870 (0.7190043)]
COG0768	COG1344	Daro_0113	Daro_0113	Penicillin-binding protein,	Daro_0759	Daro_0759	Flagellin, N-terminal precursor	[TP0760-TP0870 (0.7190043)]
COG1121	COG2204	Daro_0200	Daro_0200	ABC transporter related	Daro_3758	Daro_3758	Helix-turn-helix, Fis-type:Nitrogen regulation	[TP0035-TP0519 (0.5085169)]
COG1121	COG2204	Daro_0200	Daro_0200	ABC transporter related	Daro_0682	Daro_0682	Helix-turn-helix, Fis-type	[TP0035-TP0519 (0.5085169)]
COG1121	COG2204	Daro_0200	Daro_0200	ABC transporter related	Daro_0477	Daro_0477	Helix-turn-helix, Fis-type	[TP0035-TP0519 (0.5085169)]
COG1121	COG2204	Daro_0200	Daro_0200	ABC transporter related	Daro_3962	Daro_3962	Helix-turn-helix, Fis-type	[TP0035-TP0519 (0.5085169)]
COG1121	COG2204	Daro_0200	Daro_0200	ABC transporter related	Daro_2438	Daro_2438	Helix-turn-helix, Fis-type	[TP0035-TP0519 (0.5085169)]
COG1121	COG2204	Daro_0200	Daro_0200	ABC transporter related	Daro_1827	Daro_1827	Helix-turn-helix, Fis-type precursor	[TP0035-TP0519 (0.5085169)]
COG1121	COG2204	Daro_0200	Daro_0200	ABC transporter related	Daro_2585	Daro_2585	Helix-turn-helix, Fis-type	[TP0035-TP0519 (0.5085169)]
COG1121	COG2204	Daro_0200	Daro_0200	ABC transporter related	Daro_2148	Daro_2148	Helix-turn-helix, Fis-type	[TP0035-TP0519 (0.5085169)]
COG1121	COG2204	Daro_0200	Daro_0200	ABC transporter related	Daro_0031	Daro_0031	Helix-turn-helix, Fis-type	[TP0035-TP0519 (0.5085169)]
COG1121	COG2204	Daro_0200	Daro_0200	ABC transporter related	Daro_1804	Daro_1804	Helix-turn-helix, Fis-type	[TP0035-TP0519 (0.5085169)]
COG1121	COG2204	Daro_0200	Daro_0200	ABC transporter related	Daro_3403	Daro_3403	Helix-turn-helix, Fis-type	[TP0035-TP0519 (0.5085169)]
COG1121	COG2204	Daro_0200	Daro_0200	ABC transporter related	Daro_0775	Daro_0775	Helix-turn-helix, Fis-type	[TP0035-TP0519 (0.5085169)]
COG1121	COG2204	Daro_0200	Daro_0200	ABC transporter related	Daro_2600	Daro_2600	Helix-turn-helix, Fis-type	[TP0035-TP0519 (0.5085169)]
COG1121	COG2204	Daro_0200	Daro_0200	ABC transporter related	Daro_2923	Daro_2923	Helix-turn-helix, Fis-type	[TP0035-TP0519 (0.5085169)]
COG1121	COG2204	Daro_0200	Daro_0200	ABC transporter related	Daro_0662	Daro_0662	Helix-turn-helix, Fis-type	[TP0035-TP0519 (0.5085169)]
COG0528	COG4591	Daro_1744	Daro_1744	Uridylate kinase {UniProtKB/TrEMBL:Q47F90}	Daro_2394	Daro_2394	Hypothetical protein precursor	[TP0099-TP0580 (0.8561369)]
COG0528	COG4591	Daro_1744	Daro_1744	Uridylate kinase {UniProtKB/TrEMBL:Q47F90}	Daro_2836	Daro_2836	Lipoprotein releasing system, transmembrane	[TP0099-TP0580 (0.8561369)]
COG0528	COG4591	Daro_1744	Daro_1744	Uridylate kinase {UniProtKB/TrEMBL:Q47F90}	Daro_2395	Daro_2395	Hypothetical protein {UniProtKB/TrEMBL:Q47DF0}	[TP0099-TP0580 (0.8561369)]
COG0228	COG0546	Daro_3066	rpsP	Ribosomal protein S16 {UniProtKB/TrEMBL:Q47BI5}	Daro_3482	Daro_3482	2-phosphoglycolate phosphatase,	[TP0905-TP0554 (0.5352583)]
COG0228	COG0546	Daro_3066	rpsP	Ribosomal protein S16 {UniProtKB/TrEMBL:Q47BI5}	Daro_1226	Daro_1226	2-phosphoglycolate phosphatase,	[TP0905-TP0554 (0.5352583)]
COG0770	COG2001	Daro_3502	Daro_3502	UDP-N-acetylmuramoylalanyl-D-glutamyl-2,	Daro_3507	mraZ	Hypothetical protein {UniProtKB/TrEMBL:Q47A95}	[TP0386-TP0383 (0.8315325)]
COG0051	COG2204	Daro_0318	rpsJ	Ribosomal protein S10, bacterial form	Daro_0775	Daro_0775	Helix-turn-helix, Fis-type	[TP0188-TP0519 (0.6307204)]
COG0051	COG2204	Daro_0318	rpsJ	Ribosomal protein S10, bacterial form	Daro_2600	Daro_2600	Helix-turn-helix, Fis-type	[TP0188-TP0519 (0.6307204)]
COG0051	COG2204	Daro_0318	rpsJ	Ribosomal protein S10, bacterial form	Daro_3758	Daro_3758	Helix-turn-helix, Fis-type:Nitrogen regulation	[TP0188-TP0519 (0.6307204)]
COG0051	COG2204	Daro_0318	rpsJ	Ribosomal protein S10, bacterial form	Daro_3962	Daro_3962	Helix-turn-helix, Fis-type	[TP0188-TP0519 (0.6307204)]
COG0051	COG2204	Daro_0318	rpsJ	Ribosomal protein S10, bacterial form	Daro_3403	Daro_3403	Helix-turn-helix, Fis-type	[TP0188-TP0519 (0.6307204)]
COG0051	COG2204	Daro_0318	rpsJ	Ribosomal protein S10, bacterial form	Daro_0662	Daro_0662	Helix-turn-helix, Fis-type	[TP0188-TP0519 (0.6307204)]
COG0051	COG2204	Daro_0318	rpsJ	Ribosomal protein S10, bacterial form	Daro_0031	Daro_0031	Helix-turn-helix, Fis-type	[TP0188-TP0519 (0.6307204)]
COG0051	COG2204	Daro_0318	rpsJ	Ribosomal protein S10, bacterial form	Daro_2923	Daro_2923	Helix-turn-helix, Fis-type	[TP0188-TP0519 (0.6307204)]
COG0051	COG2204	Daro_0318	rpsJ	Ribosomal protein S10, bacterial form	Daro_1804	Daro_1804	Helix-turn-helix, Fis-type	[TP0188-TP0519 (0.6307204)]
COG0051	COG2204	Daro_0318	rpsJ	Ribosomal protein S10, bacterial form	Daro_1827	Daro_1827	Helix-turn-helix, Fis-type precursor	[TP0188-TP0519 (0.6307204)]
COG0051	COG2204	Daro_0318	rpsJ	Ribosomal protein S10, bacterial form	Daro_2585	Daro_2585	Helix-turn-helix, Fis-type	[TP0188-TP0519 (0.6307204)]
COG0051	COG2204	Daro_0318	rpsJ	Ribosomal protein S10, bacterial form	Daro_0682	Daro_0682	Helix-turn-helix, Fis-type	[TP0188-TP0519 (0.6307204)]
COG0051	COG2204	Daro_0318	rpsJ	Ribosomal protein S10, bacterial form	Daro_2148	Daro_2148	Helix-turn-helix, Fis-type	[TP0188-TP0519 (0.6307204)]
COG0051	COG2204	Daro_0318	rpsJ	Ribosomal protein S10, bacterial form	Daro_0477	Daro_0477	Helix-turn-helix, Fis-type	[TP0188-TP0519 (0.6307204)]
COG0051	COG2204	Daro_0318	rpsJ	Ribosomal protein S10, bacterial form	Daro_2438	Daro_2438	Helix-turn-helix, Fis-type	[TP0188-TP0519 (0.6307204)]
COG1418	COG5660	Daro_1094	Daro_1094	Metal-dependent phosphohydrolase, HD subdomain	Daro_3578	Daro_3578	Hypothetical protein precursor	[TP1018-TP0956 (0.7668753)]
COG1418	COG5660	Daro_1102	Daro_1102	Metal-dependent phosphohydrolase, HD subdomain	Daro_3578	Daro_3578	Hypothetical protein precursor	[TP1018-TP0956 (0.7668753)]
COG0249	COG0546	Daro_2347	mutS	DNA mismatch repair protein mutS	Daro_3482	Daro_3482	2-phosphoglycolate phosphatase,	[TP0328-TP0554 (0.5196431)]
COG0249	COG0546	Daro_2347	mutS	DNA mismatch repair protein mutS	Daro_1226	Daro_1226	2-phosphoglycolate phosphatase,	[TP0328-TP0554 (0.5196431)]
COG0234	COG0803	Daro_0425	Daro_0425	Chaperonin Cpn10 {UniProtKB/TrEMBL:Q47IZ9}	Daro_0199	Daro_0199	Periplasmic solute binding protein precursor	[TP1013-TP0163 (0.67160416)]
COG0162	COG2834	Daro_3175	tyrS	Tyrosyl-tRNA synthetase (EC 6.1.1.1) (Tyrosine--tRNA ligase) (TyrRS)	Daro_1296	Daro_1296	Outer membrane lipoprotein carrier protein LolA	[TP0834-TP0333 (0.5313641)]
COG0457	COG1061	Daro_2439	Daro_2439	TPR repeat:Tetratricopeptide	Daro_2695	Daro_2695	Helicase, C-terminal:Type III restriction enzyme,	[TP0095-TP0380 (0.51337665)]
COG0457	COG1061	Daro_1943	Daro_1943	TPR repeat:Tetratricopeptide TPR_4 precursor	Daro_2695	Daro_2695	Helicase, C-terminal:Type III restriction enzyme,	[TP0095-TP0380 (0.51337665)]
COG0457	COG1061	Daro_1170	Daro_1170	TPR repeat {UniProtKB/TrEMBL:Q47GV5}	Daro_2695	Daro_2695	Helicase, C-terminal:Type III restriction enzyme,	[TP0095-TP0380 (0.51337665)]
COG0457	COG1061	Daro_0354	Daro_0354	TPR repeat {UniProtKB/TrEMBL:Q47J68}	Daro_2695	Daro_2695	Helicase, C-terminal:Type III restriction enzyme,	[TP0095-TP0380 (0.51337665)]
COG0457	COG1061	Daro_3727	Daro_3727	TPR repeat:Tetratricopeptide TPR_4	Daro_2695	Daro_2695	Helicase, C-terminal:Type III restriction enzyme,	[TP0095-TP0380 (0.51337665)]
COG0342	COG0546	Daro_3280	Daro_3280	SecD/SecF/SecDF export membrane protein:SecD	Daro_1226	Daro_1226	2-phosphoglycolate phosphatase,	[TP0410-TP0554 (0.6160348)]
COG0342	COG0546	Daro_3280	Daro_3280	SecD/SecF/SecDF export membrane protein:SecD	Daro_3482	Daro_3482	2-phosphoglycolate phosphatase,	[TP0410-TP0554 (0.6160348)]
COG0457	COG1536	Daro_3727	Daro_3727	TPR repeat:Tetratricopeptide TPR_4	Daro_0772	Daro_0772	Flagellar motor switch protein FliG	[TP0648-TP0400 (0.69805074)]
COG0457	COG1536	Daro_2439	Daro_2439	TPR repeat:Tetratricopeptide	Daro_0772	Daro_0772	Flagellar motor switch protein FliG	[TP0648-TP0400 (0.69805074)]
COG0457	COG1536	Daro_0354	Daro_0354	TPR repeat {UniProtKB/TrEMBL:Q47J68}	Daro_0772	Daro_0772	Flagellar motor switch protein FliG	[TP0648-TP0400 (0.69805074)]
COG0457	COG1536	Daro_1943	Daro_1943	TPR repeat:Tetratricopeptide TPR_4 precursor	Daro_0772	Daro_0772	Flagellar motor switch protein FliG	[TP0648-TP0400 (0.69805074)]
COG0457	COG1536	Daro_1170	Daro_1170	TPR repeat {UniProtKB/TrEMBL:Q47GV5}	Daro_0772	Daro_0772	Flagellar motor switch protein FliG	[TP0648-TP0400 (0.69805074)]
COG0227	COG0492	Daro_3143	Daro_3143	Ribosomal protein L28 {UniProtKB/TrEMBL:Q47BA8}	Daro_1293	Daro_1293	Thioredoxin reductase precursor	[TP0362-TP0814 (0.801083)]
COG1512	COG1580	Daro_1189	Daro_1189	Hypothetical protein precursor	Daro_0767	Daro_0767	Flagellar basal body-associated protein FliL	[TP0561-TP0722 (0.64005584)]
COG0051	COG1192	Daro_0318	rpsJ	Ribosomal protein S10, bacterial form	Daro_0550	Daro_0550	Putative partition-related protein	[TP0188-TP0272 (0.7732025)]
COG0051	COG1192	Daro_0318	rpsJ	Ribosomal protein S10, bacterial form	Daro_0805	Daro_0805	Cobyrinic acid a,c-diamide synthase	[TP0188-TP0272 (0.7732025)]
COG0051	COG1192	Daro_0318	rpsJ	Ribosomal protein S10, bacterial form	Daro_4105	Daro_4105	Cobyrinic acid a,c-diamide synthase	[TP0188-TP0272 (0.7732025)]
COG0098	COG0803	Daro_0336	rpsE	Ribosomal protein S5, bacterial and organelle	Daro_0199	Daro_0199	Periplasmic solute binding protein precursor	[TP0206-TP0163 (0.74372905)]
COG0249	COG0457	Daro_2347	mutS	DNA mismatch repair protein mutS	Daro_1170	Daro_1170	TPR repeat {UniProtKB/TrEMBL:Q47GV5}	[TP0328-TP0095 (0.63719666)]
COG0249	COG0457	Daro_2347	mutS	DNA mismatch repair protein mutS	Daro_3727	Daro_3727	TPR repeat:Tetratricopeptide TPR_4	[TP0328-TP0095 (0.63719666)]
COG0249	COG0457	Daro_2347	mutS	DNA mismatch repair protein mutS	Daro_0354	Daro_0354	TPR repeat {UniProtKB/TrEMBL:Q47J68}	[TP0328-TP0095 (0.63719666)]
COG0249	COG0457	Daro_2347	mutS	DNA mismatch repair protein mutS	Daro_2439	Daro_2439	TPR repeat:Tetratricopeptide	[TP0328-TP0095 (0.63719666)]
COG0249	COG0457	Daro_2347	mutS	DNA mismatch repair protein mutS	Daro_1943	Daro_1943	TPR repeat:Tetratricopeptide TPR_4 precursor	[TP0328-TP0095 (0.63719666)]
COG0442	COG0459	Daro_0644	Daro_0644	Prolyl-tRNA synthetase, bacterial precursor	Daro_0426	Daro_0426	Chaperonin Cpn60/TCP-1 {UniProtKB/TrEMBL:Q47IZ8}	[TP0160-TP0030 (0.7719589)]
COG0255	COG1354	Daro_0327	Daro_0327	Ribosomal protein L29 {UniProtKB/TrEMBL:Q47J95}	Daro_2457	Daro_2457	Prokaryotic chromosome segregation and	[TP0197-TP0691 (0.70609456)]
COG0036	COG1573	Daro_3483	Daro_3483	Ribulose-phosphate 3-epimerase	Daro_2037	Daro_2037	Uracil-DNA glycosylase superfamily	[TP0945-TP0229 (0.685165)]
COG0036	COG1573	Daro_3483	Daro_3483	Ribulose-phosphate 3-epimerase	Daro_1297	Daro_1297	Hypothetical protein {UniProtKB/TrEMBL:Q47GI2}	[TP0945-TP0229 (0.685165)]
COG0036	COG1573	Daro_3483	Daro_3483	Ribulose-phosphate 3-epimerase	Daro_1983	Daro_1983	Phage SPO1 DNA polymerase-related protein	[TP0945-TP0229 (0.685165)]
COG0217	COG0481	Daro_4067	Daro_4067	Hypothetical protein {UniProtKB/TrEMBL:Q478D8}	Daro_2026	lepA	Small GTP-binding protein domain:GTP-binding	[TP0474-TP0510 (0.76600474)]
COG0178	COG0357	Daro_0473	Daro_0473	Excinuclease ABC, A subunit	Daro_4104	Daro_4104	Glucose inhibited division protein	[TP0514-TP0946 (0.8569251)]
COG1815	COG1843	Daro_2272	Daro_2272	Flagellar basal-body rod protein FlgB	Daro_0751	Daro_0751	Flagellar hook capping protein precursor	[TP0396-TP0728 (0.83050734)]
COG1815	COG1843	Daro_0749	Daro_0749	Flagellar basal-body rod protein FlgB	Daro_0751	Daro_0751	Flagellar hook capping protein precursor	[TP0396-TP0728 (0.83050734)]
COG0592	COG1580	Daro_0002	Daro_0002	DNA polymerase III, beta chain	Daro_0767	Daro_0767	Flagellar basal body-associated protein FliL	[TP0002-TP0378 (0.79585755)]
COG0330	COG0772	Daro_0260	Daro_0260	Band 7 protein {UniProtKB/TrEMBL:Q47JG2}	Daro_0112	Daro_0112	Rod shape-determining protein RodA precursor	[TP0113-TP0501 (0.70068353)]
COG0330	COG0772	Daro_2978	Daro_2978	HflK precursor {UniProtKB/TrEMBL:Q47BS3}	Daro_0112	Daro_0112	Rod shape-determining protein RodA precursor	[TP0113-TP0501 (0.70068353)]
COG0330	COG0772	Daro_2977	Daro_2977	HflC precursor {UniProtKB/TrEMBL:Q47BS4}	Daro_3499	Daro_3499	Cell cycle protein precursor	[TP0113-TP0501 (0.70068353)]
COG0330	COG0772	Daro_2977	Daro_2977	HflC precursor {UniProtKB/TrEMBL:Q47BS4}	Daro_0112	Daro_0112	Rod shape-determining protein RodA precursor	[TP0113-TP0501 (0.70068353)]
COG0330	COG0772	Daro_0260	Daro_0260	Band 7 protein {UniProtKB/TrEMBL:Q47JG2}	Daro_3499	Daro_3499	Cell cycle protein precursor	[TP0113-TP0501 (0.70068353)]
COG0330	COG0772	Daro_2978	Daro_2978	HflK precursor {UniProtKB/TrEMBL:Q47BS3}	Daro_3499	Daro_3499	Cell cycle protein precursor	[TP0113-TP0501 (0.70068353)]
COG0442	COG1843	Daro_0644	Daro_0644	Prolyl-tRNA synthetase, bacterial precursor	Daro_0751	Daro_0751	Flagellar hook capping protein precursor	[TP0160-TP0728 (0.50152636)]
COG0840	COG1558	Daro_2497	Daro_2497	Chemotaxis sensory transducer	Daro_0750	Daro_0750	Flagellar basal-body rod protein FlgC	[TP0640-TP0397 (0.8569927)]
COG0840	COG1558	Daro_1143	Daro_1143	Histidine kinase, HAMP region:Bacterial	Daro_0750	Daro_0750	Flagellar basal-body rod protein FlgC	[TP0640-TP0397 (0.8569927)]
COG0840	COG1558	Daro_1902	Daro_1902	Histidine kinase, HAMP region:Bacterial	Daro_0750	Daro_0750	Flagellar basal-body rod protein FlgC	[TP0640-TP0397 (0.8569927)]
COG0840	COG1558	Daro_0728	Daro_0728	Histidine kinase, HAMP region:Bacterial	Daro_0750	Daro_0750	Flagellar basal-body rod protein FlgC	[TP0640-TP0397 (0.8569927)]
COG0840	COG1558	Daro_3097	Daro_3097	Histidine kinase, HAMP region:Bacterial	Daro_0750	Daro_0750	Flagellar basal-body rod protein FlgC	[TP0640-TP0397 (0.8569927)]
COG0840	COG1558	Daro_0561	Daro_0561	Chemotaxis sensory transducer	Daro_0750	Daro_0750	Flagellar basal-body rod protein FlgC	[TP0640-TP0397 (0.8569927)]
COG0840	COG1558	Daro_0926	Daro_0926	Histidine kinase, HAMP region:Bacterial	Daro_0750	Daro_0750	Flagellar basal-body rod protein FlgC	[TP0640-TP0397 (0.8569927)]
COG0840	COG1558	Daro_2883	Daro_2883	Chemotaxis sensory transducer precursor	Daro_0750	Daro_0750	Flagellar basal-body rod protein FlgC	[TP0640-TP0397 (0.8569927)]
COG0840	COG1558	Daro_0674	Daro_0674	PAS {UniProtKB/TrEMBL:Q47IA1}	Daro_0750	Daro_0750	Flagellar basal-body rod protein FlgC	[TP0640-TP0397 (0.8569927)]
COG0840	COG1558	Daro_3579	Daro_3579	Chemotaxis sensory transducer precursor	Daro_0750	Daro_0750	Flagellar basal-body rod protein FlgC	[TP0640-TP0397 (0.8569927)]
COG0840	COG1558	Daro_0724	Daro_0724	Chemotaxis sensory transducer precursor	Daro_0750	Daro_0750	Flagellar basal-body rod protein FlgC	[TP0640-TP0397 (0.8569927)]
COG0840	COG1558	Daro_1140	Daro_1140	Chemotaxis sensory transducer	Daro_0750	Daro_0750	Flagellar basal-body rod protein FlgC	[TP0640-TP0397 (0.8569927)]
COG0840	COG1558	Daro_3112	Daro_3112	Chemotaxis sensory transducer	Daro_0750	Daro_0750	Flagellar basal-body rod protein FlgC	[TP0640-TP0397 (0.8569927)]
COG0840	COG1558	Daro_2933	Daro_2933	Histidine kinase, HAMP region:Bacterial	Daro_0750	Daro_0750	Flagellar basal-body rod protein FlgC	[TP0640-TP0397 (0.8569927)]
COG0840	COG1558	Daro_3125	Daro_3125	Chemotaxis sensory transducer precursor	Daro_0750	Daro_0750	Flagellar basal-body rod protein FlgC	[TP0640-TP0397 (0.8569927)]
COG0840	COG1558	Daro_2764	Daro_2764	Chemotaxis sensory transducer precursor	Daro_0750	Daro_0750	Flagellar basal-body rod protein FlgC	[TP0640-TP0397 (0.8569927)]
COG0840	COG1558	Daro_2843	Daro_2843	Chemotaxis sensory transducer precursor	Daro_0750	Daro_0750	Flagellar basal-body rod protein FlgC	[TP0640-TP0397 (0.8569927)]
COG0840	COG1558	Daro_1363	Daro_1363	PAS {UniProtKB/TrEMBL:Q47GB9}	Daro_0750	Daro_0750	Flagellar basal-body rod protein FlgC	[TP0640-TP0397 (0.8569927)]
COG0840	COG1558	Daro_2728	Daro_2728	Chemotaxis sensory transducer precursor	Daro_0750	Daro_0750	Flagellar basal-body rod protein FlgC	[TP0640-TP0397 (0.8569927)]
COG0840	COG1558	Daro_3811	Daro_3811	Histidine kinase, HAMP region:Bacterial	Daro_0750	Daro_0750	Flagellar basal-body rod protein FlgC	[TP0640-TP0397 (0.8569927)]
COG0840	COG1558	Daro_3896	Daro_3896	Chemotaxis sensory transducer	Daro_0750	Daro_0750	Flagellar basal-body rod protein FlgC	[TP0640-TP0397 (0.8569927)]
COG0267	COG2137	Daro_3144	Daro_3144	Ribosomal protein L33 {UniProtKB/TrEMBL:Q47BA7}	Daro_4151	Daro_4151	Regulatory protein RecX	[TP0234-TP1023 (0.5769722)]
COG0477	COG1432	Daro_0405	Daro_0405	Phospholipid/glycerol acyltransferase:Major	Daro_0095	Daro_0095	Hypothetical protein {UniProtKB/TrEMBL:Q47JX7}	[TP0840-TP0894 (0.55999315)]
COG0477	COG1432	Daro_0482	Daro_0482	Major facilitator superfamily MFS_1	Daro_0095	Daro_0095	Hypothetical protein {UniProtKB/TrEMBL:Q47JX7}	[TP0840-TP0894 (0.55999315)]
COG0477	COG1432	Daro_0827	Daro_0827	General substrate transporter:Major facilitator	Daro_3189	Daro_3189	Hypothetical protein {UniProtKB/TrEMBL:Q47B62}	[TP0840-TP0894 (0.55999315)]
COG0477	COG1432	Daro_0128	Daro_0128	Major facilitator superfamily MFS_1	Daro_0095	Daro_0095	Hypothetical protein {UniProtKB/TrEMBL:Q47JX7}	[TP0840-TP0894 (0.55999315)]
COG0477	COG1432	Daro_0049	Daro_0049	Drug resistance transporter Bcr/CflA subfamily	Daro_3189	Daro_3189	Hypothetical protein {UniProtKB/TrEMBL:Q47B62}	[TP0840-TP0894 (0.55999315)]
COG0477	COG1432	Daro_0358	Daro_0358	Hypothetical protein precursor	Daro_0095	Daro_0095	Hypothetical protein {UniProtKB/TrEMBL:Q47JX7}	[TP0840-TP0894 (0.55999315)]
[truncated: 180 more rows]
