# Supplementary material for: The Binary Protein Interactome of Treponema pallidum – The Syphilis Spirochete
Source: PLoS One. 2008 May 28;3(5):e2292. doi: 10.1371/journal.pone.0002292 (PMC2386257; doi:10.1371/journal.pone.0002292)
Supplement: Data S1 — Predicted protein-protein interactions based on our Treponema pallidum data; zip archive containing 372 files with one file per species. (6.09 MB ZIP) [file pone.0002292.s006.zip › bacteria/Dehalococcoides_ethenogenes.tab]

243164 Dehalococcoides ethenogenes
COG A	COG B	Locus Id A	Preferred Name(s) A	Annotation A	Locus Id B	Preferred Name(s) B	Annotation B	T. pallidum interaction
COG0608	COG0817	DET0964	DET0964	Single-stranded-DNA-specific exonuclease RecJ	DET0443	ruvC	Crossover junction endodeoxyribonuclease ruvC (EC 3.1.22.4) (Holliday junction nuclease ruvC) (Holliday junction resolvase ruvC)	[TP0704-TP0517 (0.81382185)]
COG0201	COG0550	DET0494	DET0494	Preprotein translocase, SecY subunit	DET0717	DET0717	DNA topoisomerase I {UniProtKB/TrEMBL:Q3Z8J1}	[TP0208-TP0394 (0.8044664)]
COG0051	COG0693	DET0473	rpsJ	Ribosomal protein S10 {UniProtKB/TrEMBL:Q3Z982}	DET0118	DET0118	DJ-1 family protein {UniProtKB/TrEMBL:Q3ZA81}	[TP0188-TP0445 (0.6307204)]
COG0180	COG0564	DET1343	DET1343	Tryptophanyl-tRNA synthetase	DET1375	DET1375	Ribosomal large subunit pseudouridine synthase,	[TP0632-TP0339 (0.7885255)]
COG0090	COG0223	DET0477	rplB	Ribosomal protein L2 {UniProtKB/TrEMBL:Q3Z978}	DET1642	DET1642	Methionyl-tRNA formyltransferase	[TP0192-TP0756 (0.8610547)]
COG0632	COG2255	DET0442	ruvA	Holliday junction ATP-dependent DNA helicase ruvA (EC 3.6.1.-)	DET0606	ruvB	Holliday junction ATP-dependent DNA helicase ruvB (EC 3.6.1.-)	[TP0543-TP0162 (0.9659884)]
COG0462	COG0817	DET0435	DET0435	Ribose-phosphate pyrophosphokinase	DET0443	ruvC	Crossover junction endodeoxyribonuclease ruvC (EC 3.1.22.4) (Holliday junction nuclease ruvC) (Holliday junction resolvase ruvC)	[TP0294-TP0517 (0.54911256)]
COG0222	COG0802	DET0990	rplL	50S ribosomal protein L7/L12	DET0396	DET0396	Hypothetical protein {UniProtKB/TrEMBL:Q3Z9F8}	[TP0240-TP0875 (0.8481433)]
COG0192	COG0592	DET0512	metK	S-adenosylmethionine synthetase (EC 2.5.1.6) (Methionine adenosyltransferase) (AdoMet synthetase) (MAT)	DET1227	DET1227	DNA polymerase III, beta subunit	[TP0794-TP0002 (0.8412751)]
COG0192	COG0592	DET0067	DET0067	S-adenosylmethionine synthetase	DET0160	DET0160	DNA polymerase domain protein	[TP0794-TP0002 (0.8412751)]
COG0192	COG0592	DET0067	DET0067	S-adenosylmethionine synthetase	DET1227	DET1227	DNA polymerase III, beta subunit	[TP0794-TP0002 (0.8412751)]
COG0192	COG0592	DET0512	metK	S-adenosylmethionine synthetase (EC 2.5.1.6) (Methionine adenosyltransferase) (AdoMet synthetase) (MAT)	DET0160	DET0160	DNA polymerase domain protein	[TP0794-TP0002 (0.8412751)]
COG0265	COG0333	DET1037	DET1037	Serine protease, DegP/HtrA family	DET1275	rpmF	Ribosomal protein L32 {UniProtKB/TrEMBL:Q3Z712}	[TP0773-TP0807 (0.5060325)]
COG0265	COG0333	DET1285	DET1285	Serine protease, DegP/HtrA family	DET1275	rpmF	Ribosomal protein L32 {UniProtKB/TrEMBL:Q3Z712}	[TP0773-TP0807 (0.5060325)]
COG0265	COG0333	DET1036	DET1036	Serine protease, DegP/HtrA family	DET1275	rpmF	Ribosomal protein L32 {UniProtKB/TrEMBL:Q3Z712}	[TP0773-TP0807 (0.5060325)]
COG0265	COG0333	DET1286	DET1286	Serine protease, DegP/HtrA family	DET1275	rpmF	Ribosomal protein L32 {UniProtKB/TrEMBL:Q3Z712}	[TP0773-TP0807 (0.5060325)]
COG0265	COG1774	DET1285	DET1285	Serine protease, DegP/HtrA family	DET0536	DET0536	Hypothetical protein {UniProtKB/TrEMBL:Q3Z919}	[TP0773-TP0046 (0.558835)]
COG0265	COG1774	DET1036	DET1036	Serine protease, DegP/HtrA family	DET0536	DET0536	Hypothetical protein {UniProtKB/TrEMBL:Q3Z919}	[TP0773-TP0046 (0.558835)]
COG0265	COG1774	DET1286	DET1286	Serine protease, DegP/HtrA family	DET0536	DET0536	Hypothetical protein {UniProtKB/TrEMBL:Q3Z919}	[TP0773-TP0046 (0.558835)]
COG0265	COG1774	DET1037	DET1037	Serine protease, DegP/HtrA family	DET0536	DET0536	Hypothetical protein {UniProtKB/TrEMBL:Q3Z919}	[TP0773-TP0046 (0.558835)]
COG0495	COG0761	DET0194	DET0194	Leucyl-tRNA synthetase {UniProtKB/TrEMBL:Q3ZA07}	DET1344	DET1344	Hydroxymethylbutenyl pyrophosphate reductase	[TP0586-TP0547 (0.63095015)]
COG1509	COG1509	DET0221	DET0221	L-lysine 2,3-aminomutase,	DET0628	DET0628	Radical SAM domain protein	[TP0121-TP0121 (0.7367639)]
COG1509	COG1509	DET0628	DET0628	Radical SAM domain protein	DET0221	DET0221	L-lysine 2,3-aminomutase,	[TP0121-TP0121 (0.7367639)]
COG1509	COG1509	DET0628	DET0628	Radical SAM domain protein	DET0628	DET0628	Radical SAM domain protein	[TP0121-TP0121 (0.7367639)]
COG1509	COG1509	DET0221	DET0221	L-lysine 2,3-aminomutase,	DET0221	DET0221	L-lysine 2,3-aminomutase,	[TP0121-TP0121 (0.7367639)]
COG0234	COG1200	DET1427	DET1427	Chaperonin GroES {UniProtKB/TrEMBL:Q3Z6L4}	DET1268	DET1268	ATP-dependent DNA helicase RecG	[TP1013-TP0687 (0.84594196)]
COG0257	COG1253	DET0498	DET0498	Ribosomal protein L36 {UniProtKB/TrEMBL:Q3Z957}	DET1425	DET1425	Hypothetical protein {UniProtKB/TrEMBL:Q3Z6L6}	[TP0209-TP0027 (0.74441797)]
COG0608	COG2206	DET0964	DET0964	Single-stranded-DNA-specific exonuclease RecJ	DET1049	DET1049	HD domain protein {UniProtKB/TrEMBL:Q3Z7N5}	[TP0704-TP0912 (0.7469796)]
COG0060	COG0681	DET1038	ileS	Isoleucyl-tRNA synthetase (EC 6.1.1.5) (Isoleucine--tRNA ligase) (IleRS)	DET1192	DET1192	Signal peptidase I {UniProtKB/TrEMBL:Q3Z794}	[TP0452-TP0185 (0.79878455)]
COG0249	COG0357	DET1219	mutS	DNA mismatch repair protein mutS	DET0776	DET0776	Methyltransferase GidB {UniProtKB/TrEMBL:Q3Z8E1}	[TP0328-TP0946 (0.7367136)]
COG0465	COG0465	DET0391	DET0391	ATP-dependent metalloprotease FtsH	DET0391	DET0391	ATP-dependent metalloprotease FtsH	[TP0330-TP0330 (0.73856413)]
COG0465	COG0465	DET1513	DET1513	ATPase, AAA family protein	DET0391	DET0391	ATP-dependent metalloprotease FtsH	[TP0330-TP0330 (0.73856413)]
COG0465	COG0465	DET0391	DET0391	ATP-dependent metalloprotease FtsH	DET1513	DET1513	ATPase, AAA family protein	[TP0330-TP0330 (0.73856413)]
COG0465	COG0465	DET1513	DET1513	ATPase, AAA family protein	DET1513	DET1513	ATPase, AAA family protein	[TP0330-TP0330 (0.73856413)]
COG0242	COG0272	DET0760	DET0760	Peptide deformylase {UniProtKB/TrEMBL:Q3Z8F6}	DET0596	DET0596	DNA ligase, NAD-dependent	[TP0757-TP0634 (0.68197167)]
COG0265	COG0817	DET1285	DET1285	Serine protease, DegP/HtrA family	DET0443	ruvC	Crossover junction endodeoxyribonuclease ruvC (EC 3.1.22.4) (Holliday junction nuclease ruvC) (Holliday junction resolvase ruvC)	[TP0773-TP0517 (0.5118523)]
COG0265	COG0817	DET1036	DET1036	Serine protease, DegP/HtrA family	DET0443	ruvC	Crossover junction endodeoxyribonuclease ruvC (EC 3.1.22.4) (Holliday junction nuclease ruvC) (Holliday junction resolvase ruvC)	[TP0773-TP0517 (0.5118523)]
COG0265	COG0817	DET1286	DET1286	Serine protease, DegP/HtrA family	DET0443	ruvC	Crossover junction endodeoxyribonuclease ruvC (EC 3.1.22.4) (Holliday junction nuclease ruvC) (Holliday junction resolvase ruvC)	[TP0773-TP0517 (0.5118523)]
COG0265	COG0817	DET1037	DET1037	Serine protease, DegP/HtrA family	DET0443	ruvC	Crossover junction endodeoxyribonuclease ruvC (EC 3.1.22.4) (Holliday junction nuclease ruvC) (Holliday junction resolvase ruvC)	[TP0773-TP0517 (0.5118523)]
COG0187	COG0358	DET0004	DET0004	DNA gyrase, B subunit {UniProtKB/TrEMBL:Q3ZAJ0}	DET0552	DET0552	DNA primase {UniProtKB/TrEMBL:Q3Z903}	[TP1006-TP0492 (0.55112576)]
COG1154	COG2812	DET0745	DET0745	1-deoxy-D-xylulose-5-phosphate synthase	DET0585	DET0585	DNA polymerase III, gamma and tau subunits,	[TP0824-TP1005 (0.68180764)]
COG0080	COG0265	DET0993	DET0993	Ribosomal protein L11 {UniProtKB/TrEMBL:Q3Z7T3}	DET1285	DET1285	Serine protease, DegP/HtrA family	[TP0237-TP0773 (0.6164146)]
COG0080	COG0265	DET0993	DET0993	Ribosomal protein L11 {UniProtKB/TrEMBL:Q3Z7T3}	DET1037	DET1037	Serine protease, DegP/HtrA family	[TP0237-TP0773 (0.6164146)]
COG0080	COG0265	DET0993	DET0993	Ribosomal protein L11 {UniProtKB/TrEMBL:Q3Z7T3}	DET1036	DET1036	Serine protease, DegP/HtrA family	[TP0237-TP0773 (0.6164146)]
COG0080	COG0265	DET0993	DET0993	Ribosomal protein L11 {UniProtKB/TrEMBL:Q3Z7T3}	DET1286	DET1286	Serine protease, DegP/HtrA family	[TP0237-TP0773 (0.6164146)]
COG2812	COG2812	DET0585	DET0585	DNA polymerase III, gamma and tau subunits,	DET0585	DET0585	DNA polymerase III, gamma and tau subunits,	[TP1005-TP1005 (0.52391654)]
COG1466	COG1847	DET0047	DET0047	DNA polymerase III delta subunit-related protein	DET1039	DET1039	SpoIIIJ-associated protein Jag, putative	[TP0588-TP0948 (0.74372905)]
COG0223	COG0234	DET1642	DET1642	Methionyl-tRNA formyltransferase	DET1427	DET1427	Chaperonin GroES {UniProtKB/TrEMBL:Q3Z6L4}	[TP0756-TP1013 (0.64276713)]
COG0357	COG0459	DET0776	DET0776	Methyltransferase GidB {UniProtKB/TrEMBL:Q3Z8E1}	DET1428	DET1428	Co-chaperonin GroEL {UniProtKB/TrEMBL:Q3Z6L3}	[TP0946-TP0030 (0.68326145)]
COG0345	COG1774	DET0193	DET0193	Pyrroline-5-carboxylate reductase	DET0536	DET0536	Hypothetical protein {UniProtKB/TrEMBL:Q3Z919}	[TP0797-TP0046 (0.6414869)]
COG0223	COG0242	DET1642	DET1642	Methionyl-tRNA formyltransferase	DET0760	DET0760	Peptide deformylase {UniProtKB/TrEMBL:Q3Z8F6}	[TP0756-TP0757 (0.8300303)]
COG0233	COG0359	DET0374	DET0374	Ribosome recycling factor	DET0541	rplI	Ribosomal protein L9 {UniProtKB/TrEMBL:Q3Z914}	[TP0604-TP0060 (0.5105792)]
COG0265	COG0492	DET1285	DET1285	Serine protease, DegP/HtrA family	DET0542	DET0542	Thioredoxin-disulfide reductase	[TP0773-TP0814 (0.6926654)]
COG0265	COG0492	DET1036	DET1036	Serine protease, DegP/HtrA family	DET0542	DET0542	Thioredoxin-disulfide reductase	[TP0773-TP0814 (0.6926654)]
COG0265	COG0492	DET1286	DET1286	Serine protease, DegP/HtrA family	DET0542	DET0542	Thioredoxin-disulfide reductase	[TP0773-TP0814 (0.6926654)]
COG0265	COG0492	DET1037	DET1037	Serine protease, DegP/HtrA family	DET0542	DET0542	Thioredoxin-disulfide reductase	[TP0773-TP0814 (0.6926654)]
COG1321	COG1774	DET0097	DET0097	Iron dependent repressor, putative	DET0536	DET0536	Hypothetical protein {UniProtKB/TrEMBL:Q3Z919}	[TP0167-TP0046 (0.67547834)]
COG0124	COG0608	DET0846	hisZ	ATP phosphoribosyltransferase regulatory subunit	DET0964	DET0964	Single-stranded-DNA-specific exonuclease RecJ	[TP0641-TP0704 (0.75894904)]
COG0124	COG0608	DET0006	hisS	Histidyl-tRNA synthetase (EC 6.1.1.21) (Histidine--tRNA ligase) (HisRS)	DET0964	DET0964	Single-stranded-DNA-specific exonuclease RecJ	[TP0641-TP0704 (0.75894904)]
COG0234	COG0792	DET1427	DET1427	Chaperonin GroES {UniProtKB/TrEMBL:Q3Z6L4}	DET0781	DET0781	Hypothetical protein {UniProtKB/TrEMBL:Q3Z8D6}	[TP1013-TP0913 (0.7815084)]
COG0192	COG0217	DET0512	metK	S-adenosylmethionine synthetase (EC 2.5.1.6) (Methionine adenosyltransferase) (AdoMet synthetase) (MAT)	DET0444	DET0444	Hypothetical protein {UniProtKB/TrEMBL:Q3Z9B1}	[TP0794-TP0474 (0.71912634)]
COG0192	COG0217	DET0067	DET0067	S-adenosylmethionine synthetase	DET0444	DET0444	Hypothetical protein {UniProtKB/TrEMBL:Q3Z9B1}	[TP0794-TP0474 (0.71912634)]
COG0544	COG1418	DET0709	DET0709	Trigger factor {UniProtKB/TrEMBL:Q3Z8J9}	DET1608	DET1608	KH domain/HDIG domain protein	[TP0506-TP1018 (0.7668753)]
COG0305	COG2812	DET0540	DET0540	Replicative DNA helicase	DET0585	DET0585	DNA polymerase III, gamma and tau subunits,	[TP0058-TP1005 (0.7130585)]
COG0188	COG0526	DET1630	DET1630	DNA gyrase, A subunit {UniProtKB/TrEMBL:Q3Z625}	DET0618	DET0618	Thiol-disulfide oxidoreductase, putative	[TP0005-TP0100 (0.7885434)]
COG0188	COG0526	DET1630	DET1630	DNA gyrase, A subunit {UniProtKB/TrEMBL:Q3Z625}	DET1007	DET1007	Redox-active disulfide protein 2	[TP0005-TP0100 (0.7885434)]
COG0188	COG0526	DET1630	DET1630	DNA gyrase, A subunit {UniProtKB/TrEMBL:Q3Z625}	DET0661	DET0661	Thioredoxin {UniProtKB/TrEMBL:Q3Z8L2}	[TP0005-TP0100 (0.7885434)]
COG0188	COG0526	DET1630	DET1630	DNA gyrase, A subunit {UniProtKB/TrEMBL:Q3Z625}	DET0695	DET0695	Thioredoxin {UniProtKB/TrEMBL:Q3Z8L2}	[TP0005-TP0100 (0.7885434)]
COG0103	COG0211	DET0506	DET0506	Ribosomal protein S9 {UniProtKB/TrEMBL:Q3Z949}	DET1326	DET1326	Ribosomal protein L27 {UniProtKB/TrEMBL:Q3Z6W2}	[TP1024-TP0743 (0.87139803)]
COG0621	COG2812	DET0962	DET0962	TRNA modification enzyme, MiaB family	DET0585	DET0585	DNA polymerase III, gamma and tau subunits,	[TP0754-TP1005 (0.5550382)]
COG0621	COG2812	DET1385	DET1385	TRNA-i(6)A37 thiotransferase enzyme MiaB	DET0585	DET0585	DNA polymerase III, gamma and tau subunits,	[TP0754-TP1005 (0.5550382)]
COG1432	COG1488	DET0347	DET0347	Hypothetical protein {UniProtKB/TrEMBL:Q3Z9K5}	DET1418	DET1418	Nicotinate-nucleotide pyrophosphorylase, putative	[TP0894-TP0628 (0.59059936)]
COG0693	COG0761	DET0118	DET0118	DJ-1 family protein {UniProtKB/TrEMBL:Q3ZA81}	DET1344	DET1344	Hydroxymethylbutenyl pyrophosphate reductase	[TP0445-TP0547 (0.53976095)]
COG0223	COG0664	DET1642	DET1642	Methionyl-tRNA formyltransferase	DET0299	DET0299	Transcriptional regulator, Crp/Fnr family	[TP0756-TP0995 (0.69102824)]
COG1197	COG1774	DET1281	DET1281	Transcription-repair coupling factor	DET0536	DET0536	Hypothetical protein {UniProtKB/TrEMBL:Q3Z919}	[TP0344-TP0046 (0.6615959)]
COG0036	COG0249	DET0676	DET0676	Ribulose-phosphate 3-epimerase, putative	DET1219	mutS	DNA mismatch repair protein mutS	[TP0945-TP0328 (0.6742458)]
COG0036	COG0249	DET0642	DET0642	Ribulose-phosphate 3-epimerase, putative	DET1219	mutS	DNA mismatch repair protein mutS	[TP0945-TP0328 (0.6742458)]
COG0124	COG0465	DET0006	hisS	Histidyl-tRNA synthetase (EC 6.1.1.21) (Histidine--tRNA ligase) (HisRS)	DET1513	DET1513	ATPase, AAA family protein	[TP0641-TP0330 (0.76316583)]
COG0124	COG0465	DET0006	hisS	Histidyl-tRNA synthetase (EC 6.1.1.21) (Histidine--tRNA ligase) (HisRS)	DET0391	DET0391	ATP-dependent metalloprotease FtsH	[TP0641-TP0330 (0.76316583)]
COG0124	COG0465	DET0846	hisZ	ATP phosphoribosyltransferase regulatory subunit	DET1513	DET1513	ATPase, AAA family protein	[TP0641-TP0330 (0.76316583)]
COG0124	COG0465	DET0846	hisZ	ATP phosphoribosyltransferase regulatory subunit	DET0391	DET0391	ATP-dependent metalloprotease FtsH	[TP0641-TP0330 (0.76316583)]
COG0257	COG0719	DET0498	DET0498	Ribosomal protein L36 {UniProtKB/TrEMBL:Q3Z957}	DET0816	DET0816	SufB/sufD domain protein	[TP0209-TP0612 (0.6772987)]
COG0493	COG1488	DET0038	DET0038	Glutamate synthase (NADPH), homotetrameric	DET1418	DET1418	Nicotinate-nucleotide pyrophosphorylase, putative	[TP0735-TP0628 (0.6598422)]
COG0493	COG1488	DET0123	DET0123	Pyridine nucleotide-disulphide oxidoreductase	DET1418	DET1418	Nicotinate-nucleotide pyrophosphorylase, putative	[TP0735-TP0628 (0.6598422)]
COG0173	COG0493	DET0708	AAW39989.1	Aspartyl-tRNA synthetase (EC 6.1.1.12) (Aspartate--tRNA ligase) (AspRS)	DET0038	DET0038	Glutamate synthase (NADPH), homotetrameric	[TP0985-TP0735 (0.50901)]
COG0173	COG0493	DET0708	AAW39989.1	Aspartyl-tRNA synthetase (EC 6.1.1.12) (Aspartate--tRNA ligase) (AspRS)	DET0123	DET0123	Pyridine nucleotide-disulphide oxidoreductase	[TP0985-TP0735 (0.50901)]
COG0242	COG0360	DET0760	DET0760	Peptide deformylase {UniProtKB/TrEMBL:Q3Z8F6}	DET1046	rpsF	Ribosomal protein S6 {UniProtKB/TrEMBL:Q3Z7N7}	[TP0757-TP0063 (0.54983324)]
COG0267	COG0357	DET0996	DET0996	Ribosomal protein L33 {UniProtKB/TrEMBL:Q3Z7T0}	DET0776	DET0776	Methyltransferase GidB {UniProtKB/TrEMBL:Q3Z8E1}	[TP0234-TP0946 (0.6249908)]
COG0305	COG1595	DET0540	DET0540	Replicative DNA helicase	DET1348	DET1348	RNA polymerase sigma-70 factor, ECF subfamily	[TP0058-TP0092 (0.74082893)]
COG0305	COG1595	DET0540	DET0540	Replicative DNA helicase	DET0169	DET0169	RNA polymerase sigma factor SigW, putative	[TP0058-TP0092 (0.74082893)]
COG0228	COG0250	DET0568	rpsP	Ribosomal protein S16 {UniProtKB/TrEMBL:Q3Z8Y8}	DET0994	DET0994	Transcription antitermination protein NusG	[TP0905-TP0236 (0.7099409)]
COG0465	COG0532	DET1513	DET1513	ATPase, AAA family protein	DET0983	infB	Translation initiation factor IF-2	[TP0330-TP0891 (0.8751731)]
COG0465	COG0532	DET0391	DET0391	ATP-dependent metalloprotease FtsH	DET0983	infB	Translation initiation factor IF-2	[TP0330-TP0891 (0.8751731)]
COG0265	COG1381	DET1285	DET1285	Serine protease, DegP/HtrA family	DET0580	recO	DNA repair protein recO (Recombination protein O)	[TP0773-TP0636 (0.870009)]
COG0265	COG1381	DET1286	DET1286	Serine protease, DegP/HtrA family	DET0580	recO	DNA repair protein recO (Recombination protein O)	[TP0773-TP0636 (0.870009)]
COG0265	COG1381	DET1037	DET1037	Serine protease, DegP/HtrA family	DET0580	recO	DNA repair protein recO (Recombination protein O)	[TP0773-TP0636 (0.870009)]
COG0265	COG1381	DET1036	DET1036	Serine protease, DegP/HtrA family	DET0580	recO	DNA repair protein recO (Recombination protein O)	[TP0773-TP0636 (0.870009)]
COG1057	COG1774	DET0003	DET0003	Nicotinate (Nicotinamide) nucleotide	DET0536	DET0536	Hypothetical protein {UniProtKB/TrEMBL:Q3Z919}	[TP0741-TP0046 (0.7023217)]
COG0319	COG0333	DET1370	DET1370	Hypothetical protein {UniProtKB/TrEMBL:Q3Z6R8}	DET1275	rpmF	Ribosomal protein L32 {UniProtKB/TrEMBL:Q3Z712}	[TP0650-TP0807 (0.80809164)]
COG0542	COG2204	DET0057	DET0057	ATP-dependent Clp protease, ATP-binding subunit	DET0131	DET0131	Response regulator {UniProtKB/TrEMBL:Q3ZA68}	[TP0071-TP0519 (0.6908589)]
COG0542	COG2204	DET1413	DET1413	Chaperone ClpB {UniProtKB/TrEMBL:Q3Z6M8}	DET0131	DET0131	Response regulator {UniProtKB/TrEMBL:Q3ZA68}	[TP0071-TP0519 (0.6908589)]
COG0542	COG2204	DET0057	DET0057	ATP-dependent Clp protease, ATP-binding subunit	DET1294	DET1294	DNA-binding response regulator	[TP0071-TP0519 (0.6908589)]
COG0542	COG2204	DET1413	DET1413	Chaperone ClpB {UniProtKB/TrEMBL:Q3Z6M8}	DET1294	DET1294	DNA-binding response regulator	[TP0071-TP0519 (0.6908589)]
COG0802	COG1774	DET0396	DET0396	Hypothetical protein {UniProtKB/TrEMBL:Q3Z9F8}	DET0536	DET0536	Hypothetical protein {UniProtKB/TrEMBL:Q3Z919}	[TP0875-TP0046 (0.67547834)]
COG0705	COG1187	DET0132	DET0132	Rhomboid family protein	DET0789	DET0789	Pseudouridine synthase, RsuA family	[TP0982-TP0459 (0.6079956)]
COG0103	COG1432	DET0506	DET0506	Ribosomal protein S9 {UniProtKB/TrEMBL:Q3Z949}	DET0347	DET0347	Hypothetical protein {UniProtKB/TrEMBL:Q3Z9K5}	[TP1024-TP0894 (0.64955014)]
COG1432	COG1774	DET0347	DET0347	Hypothetical protein {UniProtKB/TrEMBL:Q3Z9K5}	DET0536	DET0536	Hypothetical protein {UniProtKB/TrEMBL:Q3Z919}	[TP0894-TP0046 (0.59059936)]
COG0322	COG0353	DET1216	uvrC	UvrABC system protein C (Protein uvrC) (Excinuclease ABC subunit C)	DET0583	DET0583	Recombination protein RecR	[TP0472-TP1004 (0.53674763)]
COG0188	COG0305	DET1630	DET1630	DNA gyrase, A subunit {UniProtKB/TrEMBL:Q3Z625}	DET0540	DET0540	Replicative DNA helicase	[TP0005-TP0058 (0.73312306)]
COG1825	COG2812	DET1454	ctc	50S ribosomal protein L25 (General stress protein CTC)	DET0585	DET0585	DNA polymerase III, gamma and tau subunits,	[TP0372-TP1005 (0.6540257)]
COG0024	COG1121	DET0496	DET0496	Methionine aminopeptidase, type I	DET0632	DET0632	Cation ABC transporter, ATP-binding protein	[TP0842-TP0164 (0.77940726)]
COG1509	COG2812	DET0221	DET0221	L-lysine 2,3-aminomutase,	DET0585	DET0585	DNA polymerase III, gamma and tau subunits,	[TP0121-TP1005 (0.5082704)]
COG1509	COG2812	DET0628	DET0628	Radical SAM domain protein	DET0585	DET0585	DNA polymerase III, gamma and tau subunits,	[TP0121-TP1005 (0.5082704)]
COG0255	COG1011	DET0482	DET0482	Ribosomal protein L29 {UniProtKB/TrEMBL:Q3Z973}	DET0533	DET0533	HAD-superfamily hydrolase, subfamily IA	[TP0197-TP0158 (0.6077605)]
COG2204	COG2204	DET1294	DET1294	DNA-binding response regulator	DET0131	DET0131	Response regulator {UniProtKB/TrEMBL:Q3ZA68}	[TP0519-TP0519 (0.65939915)]
COG2204	COG2204	DET0131	DET0131	Response regulator {UniProtKB/TrEMBL:Q3ZA68}	DET1294	DET1294	DNA-binding response regulator	[TP0519-TP0519 (0.65939915)]
COG2204	COG2204	DET0131	DET0131	Response regulator {UniProtKB/TrEMBL:Q3ZA68}	DET0131	DET0131	Response regulator {UniProtKB/TrEMBL:Q3ZA68}	[TP0519-TP0519 (0.65939915)]
COG2204	COG2204	DET1294	DET1294	DNA-binding response regulator	DET1294	DET1294	DNA-binding response regulator	[TP0519-TP0519 (0.65939915)]
COG0242	COG1187	DET0760	DET0760	Peptide deformylase {UniProtKB/TrEMBL:Q3Z8F6}	DET0789	DET0789	Pseudouridine synthase, RsuA family	[TP0757-TP0459 (0.5284328)]
COG0192	COG1774	DET0512	metK	S-adenosylmethionine synthetase (EC 2.5.1.6) (Methionine adenosyltransferase) (AdoMet synthetase) (MAT)	DET0536	DET0536	Hypothetical protein {UniProtKB/TrEMBL:Q3Z919}	[TP0794-TP0046 (0.7023217)]
COG0192	COG1774	DET0067	DET0067	S-adenosylmethionine synthetase	DET0536	DET0536	Hypothetical protein {UniProtKB/TrEMBL:Q3Z919}	[TP0794-TP0046 (0.7023217)]
COG0242	COG0254	DET0760	DET0760	Peptide deformylase {UniProtKB/TrEMBL:Q3Z8F6}	DET1327	DET1327	Ribosomal protein L31 {UniProtKB/TrEMBL:Q3Z6W1}	[TP0757-TP0255 (0.6434887)]
COG0442	COG1466	DET0368	DET0368	Prolyl-tRNA synthetase {UniProtKB/TrEMBL:Q3Z9I5}	DET0047	DET0047	DNA polymerase III delta subunit-related protein	[TP0160-TP0588 (0.66563916)]
COG0305	COG0593	DET0540	DET0540	Replicative DNA helicase	DET0001	DET0001	Chromosomal replication initiator protein DnaA	[TP0058-TP0001 (0.9013428)]
COG0178	COG1197	DET0546	DET0546	Excinuclease ABC, A subunit	DET1281	DET1281	Transcription-repair coupling factor	[TP0514-TP0344 (0.9414915)]
COG0264	COG0544	DET0376	DET0376	Translation elongation factor Ts, putative	DET0709	DET0709	Trigger factor {UniProtKB/TrEMBL:Q3Z8J9}	[TP0605-TP0506 (0.9100214)]
COG0099	COG0216	DET0499	rpsM	Ribosomal protein S13 {UniProtKB/TrEMBL:Q3Z956}	DET1210	DET1210	Peptide chain release factor 1	[TP0210-TP0051 (0.8775348)]
COG0803	COG1268	DET0631	DET0631	Cation ABC transporter, periplasmc-binding	DET1184	DET1184	BioY family protein {UniProtKB/TrEMBL:Q3Z7A2}	[TP0034-TP0228 (0.8514437)]
COG0242	COG0319	DET0760	DET0760	Peptide deformylase {UniProtKB/TrEMBL:Q3Z8F6}	DET1370	DET1370	Hypothetical protein {UniProtKB/TrEMBL:Q3Z6R8}	[TP0757-TP0650 (0.630912)]
COG0465	COG0558	DET1513	DET1513	ATPase, AAA family protein	DET0977	DET0977	CDP-alcohol phosphatidyltransferase family	[TP0765-TP0256 (0.8653493)]
COG0465	COG0558	DET0391	DET0391	ATP-dependent metalloprotease FtsH	DET0977	DET0977	CDP-alcohol phosphatidyltransferase family	[TP0765-TP0256 (0.8653493)]
COG0024	COG0462	DET0496	DET0496	Methionine aminopeptidase, type I	DET0435	DET0435	Ribose-phosphate pyrophosphokinase	[TP0842-TP0294 (0.8762697)]
COG0125	COG0361	DET0778	DET0778	Thymidylate kinase {UniProtKB/TrEMBL:Q3Z8D9}	DET0497	DET0497	Translation initiation factor IF-1	[TP0354-TP0097 (0.8382038)]
COG0564	COG1418	DET1375	DET1375	Ribosomal large subunit pseudouridine synthase,	DET1608	DET1608	KH domain/HDIG domain protein	[TP0154-TP1018 (0.7668753)]
COG0849	COG1595	DET0342	DET0342	Cell division protein FtsA	DET1348	DET1348	RNA polymerase sigma-70 factor, ECF subfamily	[TP0389-TP0092 (0.66770643)]
COG0849	COG1595	DET0342	DET0342	Cell division protein FtsA	DET0169	DET0169	RNA polymerase sigma factor SigW, putative	[TP0389-TP0092 (0.66770643)]
COG0849	COG1595	DET0637	DET0637	Cell division protein FtsA	DET1348	DET1348	RNA polymerase sigma-70 factor, ECF subfamily	[TP0389-TP0092 (0.66770643)]
COG0849	COG1595	DET0637	DET0637	Cell division protein FtsA	DET0169	DET0169	RNA polymerase sigma factor SigW, putative	[TP0389-TP0092 (0.66770643)]
COG0036	COG2001	DET0642	DET0642	Ribulose-phosphate 3-epimerase, putative	DET0340	mraZ	MraZ {UniProtKB/TrEMBL:Q3Z9L2}	[TP0945-TP0383 (0.685165)]
COG0036	COG2001	DET0676	DET0676	Ribulose-phosphate 3-epimerase, putative	DET0340	mraZ	MraZ {UniProtKB/TrEMBL:Q3Z9L2}	[TP0945-TP0383 (0.685165)]
COG0024	COG0125	DET0496	DET0496	Methionine aminopeptidase, type I	DET0778	DET0778	Thymidylate kinase {UniProtKB/TrEMBL:Q3Z8D9}	[TP0842-TP0354 (0.8096375)]
COG0782	COG1057	DET0770	DET0770	Transcription elongation factor GreA	DET0003	DET0003	Nicotinate (Nicotinamide) nucleotide	[TP0019-TP0741 (0.75909394)]
COG0217	COG1235	DET0444	DET0444	Hypothetical protein {UniProtKB/TrEMBL:Q3Z9B1}	DET1628	DET1628	Metallo-beta-lactamase family protein	[TP0474-TP0489 (0.71912634)]
COG0012	COG0188	DET0046	DET0046	GTP-binding protein, putative	DET1630	DET1630	DNA gyrase, A subunit {UniProtKB/TrEMBL:Q3Z625}	[TP0124-TP0005 (0.7149395)]
COG0206	COG1774	DET0636	DET0636	Cell division protein FtsZ	DET0536	DET0536	Hypothetical protein {UniProtKB/TrEMBL:Q3Z919}	[TP0390-TP0046 (0.67547834)]
COG0206	COG1774	DET0343	DET0343	Cell division protein FtsZ	DET0536	DET0536	Hypothetical protein {UniProtKB/TrEMBL:Q3Z919}	[TP0390-TP0046 (0.67547834)]
COG0206	COG1774	DET0589	DET0589	GTPase domain, tubulin/FtsZ family protein	DET0536	DET0536	Hypothetical protein {UniProtKB/TrEMBL:Q3Z919}	[TP0390-TP0046 (0.67547834)]
COG0206	COG1774	DET1054	DET1054	GTPase domain, tubulin/FtsZ family protein	DET0536	DET0536	Hypothetical protein {UniProtKB/TrEMBL:Q3Z919}	[TP0390-TP0046 (0.67547834)]
COG0528	COG1774	DET0375	DET0375	Uridylate kinase {UniProtKB/TrEMBL:Q3Z9H8}	DET0536	DET0536	Hypothetical protein {UniProtKB/TrEMBL:Q3Z919}	[TP0099-TP0046 (0.65377367)]
COG0462	COG0492	DET0435	DET0435	Ribose-phosphate pyrophosphokinase	DET0542	DET0542	Thioredoxin-disulfide reductase	[TP0294-TP0814 (0.8323514)]
COG0124	COG0254	DET0846	hisZ	ATP phosphoribosyltransferase regulatory subunit	DET1327	DET1327	Ribosomal protein L31 {UniProtKB/TrEMBL:Q3Z6W1}	[TP0641-TP0255 (0.65973145)]
COG0124	COG0254	DET0006	hisS	Histidyl-tRNA synthetase (EC 6.1.1.21) (Histidine--tRNA ligase) (HisRS)	DET1327	DET1327	Ribosomal protein L31 {UniProtKB/TrEMBL:Q3Z6W1}	[TP0641-TP0255 (0.65973145)]
COG0178	COG0272	DET0546	DET0546	Excinuclease ABC, A subunit	DET0596	DET0596	DNA ligase, NAD-dependent	[TP0514-TP0634 (0.7537598)]
COG0257	COG2204	DET0498	DET0498	Ribosomal protein L36 {UniProtKB/TrEMBL:Q3Z957}	DET1294	DET1294	DNA-binding response regulator	[TP0209-TP0519 (0.6010877)]
COG0257	COG2204	DET0498	DET0498	Ribosomal protein L36 {UniProtKB/TrEMBL:Q3Z957}	DET0131	DET0131	Response regulator {UniProtKB/TrEMBL:Q3ZA68}	[TP0209-TP0519 (0.6010877)]
COG0242	COG0263	DET0760	DET0760	Peptide deformylase {UniProtKB/TrEMBL:Q3Z8F6}	DET1282	proB	Glutamate 5-kinase (EC 2.7.2.11) (Gamma-glutamyl kinase) (GK)	[TP0757-TP0351 (0.5771584)]
COG0257	COG0681	DET0498	DET0498	Ribosomal protein L36 {UniProtKB/TrEMBL:Q3Z957}	DET1192	DET1192	Signal peptidase I {UniProtKB/TrEMBL:Q3Z794}	[TP0209-TP0926 (0.69083804)]
COG1774	COG2812	DET0536	DET0536	Hypothetical protein {UniProtKB/TrEMBL:Q3Z919}	DET0585	DET0585	DNA polymerase III, gamma and tau subunits,	[TP0046-TP1005 (0.5678104)]
COG0036	COG1774	DET0642	DET0642	Ribulose-phosphate 3-epimerase, putative	DET0536	DET0536	Hypothetical protein {UniProtKB/TrEMBL:Q3Z919}	[TP0945-TP0046 (0.53769433)]
COG0036	COG1774	DET0676	DET0676	Ribulose-phosphate 3-epimerase, putative	DET0536	DET0536	Hypothetical protein {UniProtKB/TrEMBL:Q3Z919}	[TP0945-TP0046 (0.53769433)]
COG1121	COG2204	DET0632	DET0632	Cation ABC transporter, ATP-binding protein	DET0131	DET0131	Response regulator {UniProtKB/TrEMBL:Q3ZA68}	[TP0035-TP0519 (0.5085169)]
COG1121	COG2204	DET0632	DET0632	Cation ABC transporter, ATP-binding protein	DET1294	DET1294	DNA-binding response regulator	[TP0035-TP0519 (0.5085169)]
COG0051	COG2204	DET0473	rpsJ	Ribosomal protein S10 {UniProtKB/TrEMBL:Q3Z982}	DET0131	DET0131	Response regulator {UniProtKB/TrEMBL:Q3ZA68}	[TP0188-TP0519 (0.6307204)]
COG0051	COG2204	DET0473	rpsJ	Ribosomal protein S10 {UniProtKB/TrEMBL:Q3Z982}	DET1294	DET1294	DNA-binding response regulator	[TP0188-TP0519 (0.6307204)]
COG0234	COG0803	DET1427	DET1427	Chaperonin GroES {UniProtKB/TrEMBL:Q3Z6L4}	DET0631	DET0631	Cation ABC transporter, periplasmc-binding	[TP1013-TP0163 (0.67160416)]
COG0098	COG0803	DET0491	rpsE	Ribosomal protein S5 {UniProtKB/TrEMBL:Q3Z964}	DET0631	DET0631	Cation ABC transporter, periplasmc-binding	[TP0206-TP0163 (0.74372905)]
COG0442	COG0459	DET0368	DET0368	Prolyl-tRNA synthetase {UniProtKB/TrEMBL:Q3Z9I5}	DET1428	DET1428	Co-chaperonin GroEL {UniProtKB/TrEMBL:Q3Z6L3}	[TP0160-TP0030 (0.7719589)]
COG0036	COG1573	DET0676	DET0676	Ribulose-phosphate 3-epimerase, putative	DET0437	DET0437	Uracil-DNA glycosylase, putative	[TP0945-TP0229 (0.685165)]
COG0036	COG1573	DET0642	DET0642	Ribulose-phosphate 3-epimerase, putative	DET0437	DET0437	Uracil-DNA glycosylase, putative	[TP0945-TP0229 (0.685165)]
COG0217	COG0481	DET0444	DET0444	Hypothetical protein {UniProtKB/TrEMBL:Q3Z9B1}	DET0859	lepA	GTP-binding protein lepA	[TP0474-TP0510 (0.76600474)]
COG0178	COG0357	DET0546	DET0546	Excinuclease ABC, A subunit	DET0776	DET0776	Methyltransferase GidB {UniProtKB/TrEMBL:Q3Z8E1}	[TP0514-TP0946 (0.8569251)]
COG0267	COG2137	DET0996	DET0996	Ribosomal protein L33 {UniProtKB/TrEMBL:Q3Z7T0}	DET1607	DET1607	Regulatory protein RecX	[TP0234-TP1023 (0.5769722)]
COG1109	COG1488	DET0528	DET0528	Phosphoglucomutase/phosphomannomutase family	DET1418	DET1418	Nicotinate-nucleotide pyrophosphorylase, putative	[TP0413-TP0628 (0.6598422)]
COG1109	COG1488	DET0510	DET0510	Phosphoglucomutase/phosphomannomutase family	DET1418	DET1418	Nicotinate-nucleotide pyrophosphorylase, putative	[TP0413-TP0628 (0.6598422)]
COG0477	COG1432	DET0909	DET0909	Membrane protein, putative	DET0347	DET0347	Hypothetical protein {UniProtKB/TrEMBL:Q3Z9K5}	[TP0840-TP0894 (0.55999315)]
COG0477	COG1432	DET1502	DET1502	Major facilitator family protein	DET0347	DET0347	Hypothetical protein {UniProtKB/TrEMBL:Q3Z9K5}	[TP0840-TP0894 (0.55999315)]
COG0477	COG1432	DET0805	DET0805	Major facilitator family transporter	DET0347	DET0347	Hypothetical protein {UniProtKB/TrEMBL:Q3Z9K5}	[TP0840-TP0894 (0.55999315)]
COG0477	COG1432	DET1299	DET1299	Major facilitator family transporter	DET0347	DET0347	Hypothetical protein {UniProtKB/TrEMBL:Q3Z9K5}	[TP0840-TP0894 (0.55999315)]
COG0143	COG0217	DET0388	DET0388	Methionyl-tRNA synthetase	DET0444	DET0444	Hypothetical protein {UniProtKB/TrEMBL:Q3Z9B1}	[TP0798-TP0474 (0.7790581)]
COG0357	COG1774	DET0776	DET0776	Methyltransferase GidB {UniProtKB/TrEMBL:Q3Z8E1}	DET0536	DET0536	Hypothetical protein {UniProtKB/TrEMBL:Q3Z919}	[TP0946-TP0046 (0.5510487)]
COG0357	COG0442	DET0776	DET0776	Methyltransferase GidB {UniProtKB/TrEMBL:Q3Z8E1}	DET0368	DET0368	Prolyl-tRNA synthetase {UniProtKB/TrEMBL:Q3Z9I5}	[TP0946-TP0160 (0.6515529)]
COG0564	COG1200	DET1375	DET1375	Ribosomal large subunit pseudouridine synthase,	DET1268	DET1268	ATP-dependent DNA helicase RecG	[TP0339-TP0687 (0.85149276)]
COG0322	COG1432	DET1216	uvrC	UvrABC system protein C (Protein uvrC) (Excinuclease ABC subunit C)	DET0347	DET0347	Hypothetical protein {UniProtKB/TrEMBL:Q3Z9K5}	[TP0472-TP0894 (0.7171434)]
COG0124	COG0124	DET0846	hisZ	ATP phosphoribosyltransferase regulatory subunit	DET0846	hisZ	ATP phosphoribosyltransferase regulatory subunit	[TP0641-TP0641 (0.67365265)]
COG0124	COG0124	DET0846	hisZ	ATP phosphoribosyltransferase regulatory subunit	DET0006	hisS	Histidyl-tRNA synthetase (EC 6.1.1.21) (Histidine--tRNA ligase) (HisRS)	[TP0641-TP0641 (0.67365265)]
COG0124	COG0124	DET0006	hisS	Histidyl-tRNA synthetase (EC 6.1.1.21) (Histidine--tRNA ligase) (HisRS)	DET0846	hisZ	ATP phosphoribosyltransferase regulatory subunit	[TP0641-TP0641 (0.67365265)]
COG0124	COG0124	DET0006	hisS	Histidyl-tRNA synthetase (EC 6.1.1.21) (Histidine--tRNA ligase) (HisRS)	DET0006	hisS	Histidyl-tRNA synthetase (EC 6.1.1.21) (Histidine--tRNA ligase) (HisRS)	[TP0641-TP0641 (0.67365265)]
COG0290	COG1837	DET0752	DET0752	Translation initiation factor IF-3	DET0567	DET0567	Hypothetical protein {UniProtKB/TrEMBL:Q3Z8Y9}	[TP0850-TP0906 (0.70629925)]
COG0012	COG0608	DET0046	DET0046	GTP-binding protein, putative	DET0964	DET0964	Single-stranded-DNA-specific exonuclease RecJ	[TP0124-TP0704 (0.626838)]
COG0496	COG1774	DET0797	surE	5'-nucleotidase surE (EC 3.1.3.5) (Nucleoside 5'-monophosphate phosphohydrolase)	DET0536	DET0536	Hypothetical protein {UniProtKB/TrEMBL:Q3Z919}	[TP0419-TP0046 (0.7400719)]
COG0257	COG0564	DET0498	DET0498	Ribosomal protein L36 {UniProtKB/TrEMBL:Q3Z957}	DET1375	DET1375	Ribosomal large subunit pseudouridine synthase,	[TP0209-TP0154 (0.634929)]
COG0210	COG0305	DET1196	DET1196	ATP-dependent DNA helicase PcrA	DET0540	DET0540	Replicative DNA helicase	[TP0102-TP0058 (0.8842861)]
COG0257	COG1057	DET0498	DET0498	Ribosomal protein L36 {UniProtKB/TrEMBL:Q3Z957}	DET0003	DET0003	Nicotinate (Nicotinamide) nucleotide	[TP0209-TP0741 (0.64932555)]
