# Supplementary material for: The Binary Protein Interactome of Treponema pallidum – The Syphilis Spirochete
Source: PLoS One. 2008 May 28;3(5):e2292. doi: 10.1371/journal.pone.0002292 (PMC2386257; doi:10.1371/journal.pone.0002292)
Supplement: Data S1 — Predicted protein-protein interactions based on our Treponema pallidum data; zip archive containing 372 files with one file per species. (6.09 MB ZIP) [file pone.0002292.s006.zip › bacteria/Dehalococcoides_sp__CBDB1.tab]

255470 Dehalococcoides sp. CBDB1
COG A	COG B	Locus Id A	Preferred Name(s) A	Annotation A	Locus Id B	Preferred Name(s) B	Annotation B	T. pallidum interaction
COG0608	COG0817	cbdbA922	cbdbA922	Single-stranded-DNA-specific exonuclease RecJ	cbdbA399	ruvC	Crossover junction endodeoxyribonuclease ruvC (EC 3.1.22.4) (Holliday junction nuclease ruvC) (Holliday junction resolvase ruvC)	[TP0704-TP0517 (0.81382185)]
COG0201	COG0550	cbdbA458	cbdbA458	Preprotein translocase, SecY subunit	cbdbA674	cbdbA674	DNA topoisomerase I {UniProtKB/TrEMBL:Q3ZX75}	[TP0208-TP0394 (0.8044664)]
COG0051	COG0693	cbdbA438	rpsJ	Ribosomal protein S10 {UniProtKB/TrEMBL:Q3ZZM5}	cbdbA138	cbdbA138	DJ-1 family protein {UniProtKB/TrEMBL:Q3ZWK8}	[TP0188-TP0445 (0.6307204)]
COG0180	COG0564	cbdbA1293	cbdbA1293	Tryptophanyl-tRNA synthetase	cbdbA1328	cbdbA1328	Ribosomal large subunit pseudouridine	[TP0632-TP0339 (0.7885255)]
COG0090	COG0223	cbdbA442	rplB	Ribosomal protein L2 {UniProtKB/TrEMBL:Q3ZZM1}	cbdbA1742	cbdbA1742	Methionyl-tRNA formyltransferase	[TP0192-TP0756 (0.8610547)]
COG0632	COG2255	cbdbA398	ruvA	Holliday junction ATP-dependent DNA helicase ruvA (EC 3.6.1.-)	cbdbA588	ruvB	Holliday junction ATP-dependent DNA helicase ruvB (EC 3.6.1.-)	[TP0543-TP0162 (0.9659884)]
COG0462	COG0817	cbdbA389	cbdbA389	Ribose-phosphate pyrophosphokinase	cbdbA399	ruvC	Crossover junction endodeoxyribonuclease ruvC (EC 3.1.22.4) (Holliday junction nuclease ruvC) (Holliday junction resolvase ruvC)	[TP0294-TP0517 (0.54911256)]
COG0257	COG0577	cbdbA462	cbdbA462	Ribosomal protein L36 {UniProtKB/TrEMBL:Q3ZZQ0}	cbdbA838	cbdbA838	ABC transporter, permease protein	[TP0209-TP0962 (0.5903608)]
COG0222	COG0802	cbdbA954	rplL	Ribosomal protein L7 {UniProtKB/TrEMBL:Q3ZXY0}	cbdbA346	cbdbA346	Hypothetical protein {UniProtKB/TrEMBL:Q3ZZF4}	[TP0240-TP0875 (0.8481433)]
COG0192	COG0592	cbdbA476	metK	S-adenosylmethionine synthetase (EC 2.5.1.6) (Methionine adenosyltransferase) (AdoMet synthetase) (MAT)	cbdbA1145	cbdbA1145	DNA polymerase III, beta subunit	[TP0794-TP0002 (0.8412751)]
COG0265	COG0333	cbdbA1220	cbdbA1220	Serine protease, DegP {UniProtKB/TrEMBL:Q3ZYI1}	cbdbA1203	rpmF	Ribosomal protein L32 {UniProtKB/TrEMBL:Q3ZYG8}	[TP0773-TP0807 (0.5060325)]
COG0265	COG0333	cbdbA1011	cbdbA1011	Serine protease, DegP {UniProtKB/TrEMBL:Q3ZY21}	cbdbA1203	rpmF	Ribosomal protein L32 {UniProtKB/TrEMBL:Q3ZYG8}	[TP0773-TP0807 (0.5060325)]
COG0265	COG0333	cbdbA1009	cbdbA1009	Serine protease, DegP {UniProtKB/TrEMBL:Q3ZY22}	cbdbA1203	rpmF	Ribosomal protein L32 {UniProtKB/TrEMBL:Q3ZYG8}	[TP0773-TP0807 (0.5060325)]
COG0265	COG0333	cbdbA1217	cbdbA1217	Serine protease, DegP {UniProtKB/TrEMBL:Q3ZYI2}	cbdbA1203	rpmF	Ribosomal protein L32 {UniProtKB/TrEMBL:Q3ZYG8}	[TP0773-TP0807 (0.5060325)]
COG0265	COG1774	cbdbA1009	cbdbA1009	Serine protease, DegP {UniProtKB/TrEMBL:Q3ZY22}	cbdbA510	cbdbA510	Hypothetical protein {UniProtKB/TrEMBL:Q3ZZR3}	[TP0773-TP0046 (0.558835)]
COG0265	COG1774	cbdbA1011	cbdbA1011	Serine protease, DegP {UniProtKB/TrEMBL:Q3ZY21}	cbdbA510	cbdbA510	Hypothetical protein {UniProtKB/TrEMBL:Q3ZZR3}	[TP0773-TP0046 (0.558835)]
COG0265	COG1774	cbdbA1220	cbdbA1220	Serine protease, DegP {UniProtKB/TrEMBL:Q3ZYI1}	cbdbA510	cbdbA510	Hypothetical protein {UniProtKB/TrEMBL:Q3ZZR3}	[TP0773-TP0046 (0.558835)]
COG0265	COG1774	cbdbA1217	cbdbA1217	Serine protease, DegP {UniProtKB/TrEMBL:Q3ZYI2}	cbdbA510	cbdbA510	Hypothetical protein {UniProtKB/TrEMBL:Q3ZZR3}	[TP0773-TP0046 (0.558835)]
COG0495	COG0761	cbdbA202	cbdbA202	Leucyl-tRNA synthetase {UniProtKB/TrEMBL:Q3ZWQ1}	cbdbA1294	cbdbA1294	Hydroxymethylbutenyl pyrophosphate reductase	[TP0586-TP0547 (0.63095015)]
COG1509	COG1509	cbdbA615	cbdbA615	Lysine 2,3-aminomutase {UniProtKB/TrEMBL:Q3ZX35}	cbdbA615	cbdbA615	Lysine 2,3-aminomutase {UniProtKB/TrEMBL:Q3ZX35}	[TP0121-TP0121 (0.7367639)]
COG1509	COG1509	cbdbA219	cbdbA219	L-lysine 2,3-aminomutase homologe, probable	cbdbA219	cbdbA219	L-lysine 2,3-aminomutase homologe, probable	[TP0121-TP0121 (0.7367639)]
COG1509	COG1509	cbdbA615	cbdbA615	Lysine 2,3-aminomutase {UniProtKB/TrEMBL:Q3ZX35}	cbdbA219	cbdbA219	L-lysine 2,3-aminomutase homologe, probable	[TP0121-TP0121 (0.7367639)]
COG1509	COG1509	cbdbA219	cbdbA219	L-lysine 2,3-aminomutase homologe, probable	cbdbA615	cbdbA615	Lysine 2,3-aminomutase {UniProtKB/TrEMBL:Q3ZX35}	[TP0121-TP0121 (0.7367639)]
COG0234	COG1200	cbdbA1392	cbdbA1392	Chaperonin GroES {UniProtKB/TrEMBL:Q3ZYW9}	cbdbA1194	cbdbA1194	ATP-dependent DNA helicase RecG	[TP1013-TP0687 (0.84594196)]
COG0257	COG1253	cbdbA462	cbdbA462	Ribosomal protein L36 {UniProtKB/TrEMBL:Q3ZZQ0}	cbdbA1389	cbdbA1389	Probable hemolysin-related protein	[TP0209-TP0027 (0.74441797)]
COG0060	COG0681	cbdbA1012	ileS	Isoleucyl-tRNA synthetase (EC 6.1.1.5) (Isoleucine--tRNA ligase) (IleRS)	cbdbA1107	cbdbA1107	Signal peptidase I {UniProtKB/TrEMBL:Q3ZY80}	[TP0452-TP0185 (0.79878455)]
COG0249	COG0357	cbdbA1137	mutS	DNA mismatch repair protein mutS	cbdbA750	cbdbA750	Methyltransferase GidB {UniProtKB/TrEMBL:Q3ZXE0}	[TP0328-TP0946 (0.7367136)]
COG0465	COG0465	cbdbA1530	cbdbA1530	ATPase, AAA family protein	cbdbA1530	cbdbA1530	ATPase, AAA family protein	[TP0330-TP0330 (0.73856413)]
COG0465	COG0465	cbdbA339	cbdbA339	ATP-dependent metalloprotease FtsH	cbdbA339	cbdbA339	ATP-dependent metalloprotease FtsH	[TP0330-TP0330 (0.73856413)]
COG0465	COG0465	cbdbA1530	cbdbA1530	ATPase, AAA family protein	cbdbA339	cbdbA339	ATP-dependent metalloprotease FtsH	[TP0330-TP0330 (0.73856413)]
COG0465	COG0465	cbdbA339	cbdbA339	ATP-dependent metalloprotease FtsH	cbdbA1530	cbdbA1530	ATPase, AAA family protein	[TP0330-TP0330 (0.73856413)]
COG0242	COG0272	cbdbA733	cbdbA733	Polypeptide deformylase	cbdbA577	cbdbA577	DNA ligase, NAD-dependent	[TP0757-TP0634 (0.68197167)]
COG0265	COG0817	cbdbA1009	cbdbA1009	Serine protease, DegP {UniProtKB/TrEMBL:Q3ZY22}	cbdbA399	ruvC	Crossover junction endodeoxyribonuclease ruvC (EC 3.1.22.4) (Holliday junction nuclease ruvC) (Holliday junction resolvase ruvC)	[TP0773-TP0517 (0.5118523)]
COG0265	COG0817	cbdbA1217	cbdbA1217	Serine protease, DegP {UniProtKB/TrEMBL:Q3ZYI2}	cbdbA399	ruvC	Crossover junction endodeoxyribonuclease ruvC (EC 3.1.22.4) (Holliday junction nuclease ruvC) (Holliday junction resolvase ruvC)	[TP0773-TP0517 (0.5118523)]
COG0265	COG0817	cbdbA1220	cbdbA1220	Serine protease, DegP {UniProtKB/TrEMBL:Q3ZYI1}	cbdbA399	ruvC	Crossover junction endodeoxyribonuclease ruvC (EC 3.1.22.4) (Holliday junction nuclease ruvC) (Holliday junction resolvase ruvC)	[TP0773-TP0517 (0.5118523)]
COG0265	COG0817	cbdbA1011	cbdbA1011	Serine protease, DegP {UniProtKB/TrEMBL:Q3ZY21}	cbdbA399	ruvC	Crossover junction endodeoxyribonuclease ruvC (EC 3.1.22.4) (Holliday junction nuclease ruvC) (Holliday junction resolvase ruvC)	[TP0773-TP0517 (0.5118523)]
COG0187	COG0358	cbdbA4	cbdbA4	DNA gyrase, subunit B {UniProtKB/TrEMBL:Q3ZW87}	cbdbA527	cbdbA527	DNA primase {UniProtKB/TrEMBL:Q3ZZU8}	[TP1006-TP0492 (0.55112576)]
COG1154	COG2812	cbdbA720	cbdbA720	Deoxyxylulose-5-phosphate synthase	cbdbA563	cbdbA563	Putative DNA polymerase III, gamma and tau	[TP0824-TP1005 (0.68180764)]
COG0080	COG0265	cbdbA957	cbdbA957	Ribosomal protein L11 {UniProtKB/TrEMBL:Q3ZXX7}	cbdbA1009	cbdbA1009	Serine protease, DegP {UniProtKB/TrEMBL:Q3ZY22}	[TP0237-TP0773 (0.6164146)]
COG0080	COG0265	cbdbA957	cbdbA957	Ribosomal protein L11 {UniProtKB/TrEMBL:Q3ZXX7}	cbdbA1220	cbdbA1220	Serine protease, DegP {UniProtKB/TrEMBL:Q3ZYI1}	[TP0237-TP0773 (0.6164146)]
COG0080	COG0265	cbdbA957	cbdbA957	Ribosomal protein L11 {UniProtKB/TrEMBL:Q3ZXX7}	cbdbA1217	cbdbA1217	Serine protease, DegP {UniProtKB/TrEMBL:Q3ZYI2}	[TP0237-TP0773 (0.6164146)]
COG0080	COG0265	cbdbA957	cbdbA957	Ribosomal protein L11 {UniProtKB/TrEMBL:Q3ZXX7}	cbdbA1011	cbdbA1011	Serine protease, DegP {UniProtKB/TrEMBL:Q3ZY21}	[TP0237-TP0773 (0.6164146)]
COG2812	COG2812	cbdbA563	cbdbA563	Putative DNA polymerase III, gamma and tau	cbdbA563	cbdbA563	Putative DNA polymerase III, gamma and tau	[TP1005-TP1005 (0.52391654)]
COG1466	COG1847	cbdbA60	cbdbA60	DNA polymerase III delta subunit-related protein	cbdbA1014	cbdbA1014	Putative SpoIIIJ-associated protein Jag	[TP0588-TP0948 (0.74372905)]
COG0223	COG0234	cbdbA1742	cbdbA1742	Methionyl-tRNA formyltransferase	cbdbA1392	cbdbA1392	Chaperonin GroES {UniProtKB/TrEMBL:Q3ZYW9}	[TP0756-TP1013 (0.64276713)]
COG0357	COG0459	cbdbA750	cbdbA750	Methyltransferase GidB {UniProtKB/TrEMBL:Q3ZXE0}	cbdbA1393	cbdbA1393	Co-chaperonin GroEL {UniProtKB/TrEMBL:Q3ZYW8}	[TP0946-TP0030 (0.68326145)]
COG0345	COG1774	cbdbA200	cbdbA200	Pyrroline-5-carboxylate reductase	cbdbA510	cbdbA510	Hypothetical protein {UniProtKB/TrEMBL:Q3ZZR3}	[TP0797-TP0046 (0.6414869)]
COG0223	COG0242	cbdbA1742	cbdbA1742	Methionyl-tRNA formyltransferase	cbdbA733	cbdbA733	Polypeptide deformylase	[TP0756-TP0757 (0.8300303)]
COG0233	COG0359	cbdbA318	cbdbA318	Ribosome recycling factor	cbdbA515	rplI	Ribosomal protein L9 {UniProtKB/TrEMBL:Q3ZZV8}	[TP0604-TP0060 (0.5105792)]
COG0265	COG0492	cbdbA1220	cbdbA1220	Serine protease, DegP {UniProtKB/TrEMBL:Q3ZYI1}	cbdbA516	cbdbA516	Thioredoxin reductase {UniProtKB/TrEMBL:Q3ZZV7}	[TP0773-TP0814 (0.6926654)]
COG0265	COG0492	cbdbA1009	cbdbA1009	Serine protease, DegP {UniProtKB/TrEMBL:Q3ZY22}	cbdbA516	cbdbA516	Thioredoxin reductase {UniProtKB/TrEMBL:Q3ZZV7}	[TP0773-TP0814 (0.6926654)]
COG0265	COG0492	cbdbA1217	cbdbA1217	Serine protease, DegP {UniProtKB/TrEMBL:Q3ZYI2}	cbdbA516	cbdbA516	Thioredoxin reductase {UniProtKB/TrEMBL:Q3ZZV7}	[TP0773-TP0814 (0.6926654)]
COG0265	COG0492	cbdbA1011	cbdbA1011	Serine protease, DegP {UniProtKB/TrEMBL:Q3ZY21}	cbdbA516	cbdbA516	Thioredoxin reductase {UniProtKB/TrEMBL:Q3ZZV7}	[TP0773-TP0814 (0.6926654)]
COG0124	COG0608	cbdbA7	hisS	Histidyl-tRNA synthetase (EC 6.1.1.21) (Histidine--tRNA ligase) (HisRS)	cbdbA922	cbdbA922	Single-stranded-DNA-specific exonuclease RecJ	[TP0641-TP0704 (0.75894904)]
COG0124	COG0608	cbdbA829	hisZ	ATP phosphoribosyltransferase regulatory subunit	cbdbA922	cbdbA922	Single-stranded-DNA-specific exonuclease RecJ	[TP0641-TP0704 (0.75894904)]
COG0234	COG0792	cbdbA1392	cbdbA1392	Chaperonin GroES {UniProtKB/TrEMBL:Q3ZYW9}	cbdbA757	cbdbA757	Hypothetical protein {UniProtKB/TrEMBL:Q3ZXD5}	[TP1013-TP0913 (0.7815084)]
COG0192	COG0217	cbdbA476	metK	S-adenosylmethionine synthetase (EC 2.5.1.6) (Methionine adenosyltransferase) (AdoMet synthetase) (MAT)	cbdbA400	cbdbA400	Hypothetical protein {UniProtKB/TrEMBL:Q3ZZK4}	[TP0794-TP0474 (0.71912634)]
COG0544	COG1418	cbdbA664	cbdbA664	Trigger factor {UniProtKB/TrEMBL:Q3ZX83}	cbdbA1702	cbdbA1702	KH domain protein {UniProtKB/TrEMBL:Q3ZW82}	[TP0506-TP1018 (0.7668753)]
COG0305	COG2812	cbdbA514	cbdbA514	Replicative DNA helicase	cbdbA563	cbdbA563	Putative DNA polymerase III, gamma and tau	[TP0058-TP1005 (0.7130585)]
COG0188	COG0526	cbdbA1728	cbdbA1728	DNA gyrase, A subunit {UniProtKB/TrEMBL:Q3ZZX1}	cbdbA645	cbdbA645	Thioredoxin {UniProtKB/TrEMBL:Q3ZX50}	[TP0005-TP0100 (0.7885434)]
COG0188	COG0526	cbdbA1728	cbdbA1728	DNA gyrase, A subunit {UniProtKB/TrEMBL:Q3ZZX1}	cbdbA600	cbdbA600	Putative thiol-disulfide oxidoreductase	[TP0005-TP0100 (0.7885434)]
COG0188	COG0526	cbdbA1728	cbdbA1728	DNA gyrase, A subunit {UniProtKB/TrEMBL:Q3ZZX1}	cbdbA969	cbdbA969	Redox-active disulfide protein 2	[TP0005-TP0100 (0.7885434)]
COG0103	COG0211	cbdbA470	cbdbA470	Ribosomal protein S9 {UniProtKB/TrEMBL:Q3ZZP2}	cbdbA1271	cbdbA1271	Ribosomal protein L27 {UniProtKB/TrEMBL:Q3ZYN4}	[TP1024-TP0743 (0.87139803)]
COG0621	COG2812	cbdbA1340	cbdbA1340	TRNA-i(6)A37 thiotransferase enzyme MiaB	cbdbA563	cbdbA563	Putative DNA polymerase III, gamma and tau	[TP0754-TP1005 (0.5550382)]
COG0621	COG2812	cbdbA919	cbdbA919	TRNA modification enzyme, MiaB family	cbdbA563	cbdbA563	Putative DNA polymerase III, gamma and tau	[TP0754-TP1005 (0.5550382)]
COG1432	COG1488	cbdbA289	cbdbA289	Hypothetical protein {UniProtKB/TrEMBL:Q3ZZ98}	cbdbA1382	cbdbA1382	Putative nicotinate-nucleotide pyrophosphorylase	[TP0894-TP0628 (0.59059936)]
COG0693	COG0761	cbdbA138	cbdbA138	DJ-1 family protein {UniProtKB/TrEMBL:Q3ZWK8}	cbdbA1294	cbdbA1294	Hydroxymethylbutenyl pyrophosphate reductase	[TP0445-TP0547 (0.53976095)]
COG0223	COG0664	cbdbA1742	cbdbA1742	Methionyl-tRNA formyltransferase	cbdbA262	cbdbA262	Transcriptional regulator cNTP-binding, Crp	[TP0756-TP0995 (0.69102824)]
COG1197	COG1774	cbdbA1211	cbdbA1211	Transcription-repair coupling factor	cbdbA510	cbdbA510	Hypothetical protein {UniProtKB/TrEMBL:Q3ZZR3}	[TP0344-TP0046 (0.6615959)]
COG0036	COG0249	cbdbA627	cbdbA627	Putative ribulose-phosphate 3-epimerase	cbdbA1137	mutS	DNA mismatch repair protein mutS	[TP0945-TP0328 (0.6742458)]
COG0124	COG0465	cbdbA7	hisS	Histidyl-tRNA synthetase (EC 6.1.1.21) (Histidine--tRNA ligase) (HisRS)	cbdbA1530	cbdbA1530	ATPase, AAA family protein	[TP0641-TP0330 (0.76316583)]
COG0124	COG0465	cbdbA7	hisS	Histidyl-tRNA synthetase (EC 6.1.1.21) (Histidine--tRNA ligase) (HisRS)	cbdbA339	cbdbA339	ATP-dependent metalloprotease FtsH	[TP0641-TP0330 (0.76316583)]
COG0124	COG0465	cbdbA829	hisZ	ATP phosphoribosyltransferase regulatory subunit	cbdbA1530	cbdbA1530	ATPase, AAA family protein	[TP0641-TP0330 (0.76316583)]
COG0124	COG0465	cbdbA829	hisZ	ATP phosphoribosyltransferase regulatory subunit	cbdbA339	cbdbA339	ATP-dependent metalloprotease FtsH	[TP0641-TP0330 (0.76316583)]
COG0257	COG0719	cbdbA462	cbdbA462	Ribosomal protein L36 {UniProtKB/TrEMBL:Q3ZZQ0}	cbdbA794	cbdbA794	Iron-regulated ABC transporter, subunit	[TP0209-TP0612 (0.6772987)]
COG0493	COG1488	cbdbA143	cbdbA143	Pyridine nucleotide-disulphide oxidoreductase	cbdbA1382	cbdbA1382	Putative nicotinate-nucleotide pyrophosphorylase	[TP0735-TP0628 (0.6598422)]
COG0493	COG1488	cbdbA46	cbdbA46	Glutamate synthase (NADPH), homotetrameric	cbdbA1382	cbdbA1382	Putative nicotinate-nucleotide pyrophosphorylase	[TP0735-TP0628 (0.6598422)]
COG0173	COG0493	cbdbA663	aspS	Aspartyl-tRNA synthetase (EC 6.1.1.12) (Aspartate--tRNA ligase) (AspRS)	cbdbA46	cbdbA46	Glutamate synthase (NADPH), homotetrameric	[TP0985-TP0735 (0.50901)]
COG0173	COG0493	cbdbA663	aspS	Aspartyl-tRNA synthetase (EC 6.1.1.12) (Aspartate--tRNA ligase) (AspRS)	cbdbA143	cbdbA143	Pyridine nucleotide-disulphide oxidoreductase	[TP0985-TP0735 (0.50901)]
COG0242	COG0360	cbdbA733	cbdbA733	Polypeptide deformylase	cbdbA1020	rpsF	Ribosomal protein S6 {UniProtKB/TrEMBL:Q3ZY12}	[TP0757-TP0063 (0.54983324)]
COG0267	COG0357	cbdbA959.1	cbdbB20	Ribosomal protein L33 {UniProtKB/TrEMBL:Q3ZXX4}	cbdbA750	cbdbA750	Methyltransferase GidB {UniProtKB/TrEMBL:Q3ZXE0}	[TP0234-TP0946 (0.6249908)]
COG0305	COG1595	cbdbA514	cbdbA514	Replicative DNA helicase	cbdbA1298	cbdbA1298	RNA polymerase sigma-70 factor, ECF subfamily	[TP0058-TP0092 (0.74082893)]
COG0228	COG0250	cbdbA541.1	rpsP	Ribosomal protein S16 {UniProtKB/TrEMBL:Q3ZWY8}	cbdbA958	cbdbA958	Transcription antitermination protein NusG	[TP0905-TP0236 (0.7099409)]
COG0465	COG0532	cbdbA339	cbdbA339	ATP-dependent metalloprotease FtsH	cbdbA947	infB	Translation initiation factor IF-2	[TP0330-TP0891 (0.8751731)]
COG0465	COG0532	cbdbA1530	cbdbA1530	ATPase, AAA family protein	cbdbA947	infB	Translation initiation factor IF-2	[TP0330-TP0891 (0.8751731)]
COG0265	COG1381	cbdbA1220	cbdbA1220	Serine protease, DegP {UniProtKB/TrEMBL:Q3ZYI1}	cbdbA557	recO	DNA repair protein recO (Recombination protein O)	[TP0773-TP0636 (0.870009)]
COG0265	COG1381	cbdbA1011	cbdbA1011	Serine protease, DegP {UniProtKB/TrEMBL:Q3ZY21}	cbdbA557	recO	DNA repair protein recO (Recombination protein O)	[TP0773-TP0636 (0.870009)]
COG0265	COG1381	cbdbA1217	cbdbA1217	Serine protease, DegP {UniProtKB/TrEMBL:Q3ZYI2}	cbdbA557	recO	DNA repair protein recO (Recombination protein O)	[TP0773-TP0636 (0.870009)]
COG0265	COG1381	cbdbA1009	cbdbA1009	Serine protease, DegP {UniProtKB/TrEMBL:Q3ZY22}	cbdbA557	recO	DNA repair protein recO (Recombination protein O)	[TP0773-TP0636 (0.870009)]
COG1057	COG1774	cbdbA3	cbdbA3	Nicotinate (Nicotinamide)	cbdbA510	cbdbA510	Hypothetical protein {UniProtKB/TrEMBL:Q3ZZR3}	[TP0741-TP0046 (0.7023217)]
COG0319	COG0333	cbdbA1322	cbdbA1322	Hypothetical protein {UniProtKB/TrEMBL:Q3ZYT5}	cbdbA1203	rpmF	Ribosomal protein L32 {UniProtKB/TrEMBL:Q3ZYG8}	[TP0650-TP0807 (0.80809164)]
COG0542	COG2204	cbdbA70	cbdbA70	ATP-dependent Clp protease, ATP-binding subunit	cbdbA1234	cbdbA1234	DNA-binding response regulator	[TP0071-TP0519 (0.6908589)]
COG0542	COG2204	cbdbA1374	cbdbA1374	ATP-dependent Clp protease, ATP-binding subunit	cbdbA1234	cbdbA1234	DNA-binding response regulator	[TP0071-TP0519 (0.6908589)]
COG0802	COG1774	cbdbA346	cbdbA346	Hypothetical protein {UniProtKB/TrEMBL:Q3ZZF4}	cbdbA510	cbdbA510	Hypothetical protein {UniProtKB/TrEMBL:Q3ZZR3}	[TP0875-TP0046 (0.67547834)]
COG0705	COG1187	cbdbA154	cbdbA154	Rhomboid family protein	cbdbA767	cbdbA767	Pseudouridine synthase, RsuA family	[TP0982-TP0459 (0.6079956)]
COG0103	COG1432	cbdbA470	cbdbA470	Ribosomal protein S9 {UniProtKB/TrEMBL:Q3ZZP2}	cbdbA289	cbdbA289	Hypothetical protein {UniProtKB/TrEMBL:Q3ZZ98}	[TP1024-TP0894 (0.64955014)]
COG1432	COG1774	cbdbA289	cbdbA289	Hypothetical protein {UniProtKB/TrEMBL:Q3ZZ98}	cbdbA510	cbdbA510	Hypothetical protein {UniProtKB/TrEMBL:Q3ZZR3}	[TP0894-TP0046 (0.59059936)]
COG0322	COG0353	cbdbA1134	uvrC	UvrABC system protein C (Protein uvrC) (Excinuclease ABC subunit C)	cbdbA561	cbdbA561	Recombination protein RecR	[TP0472-TP1004 (0.53674763)]
COG0188	COG0305	cbdbA1728	cbdbA1728	DNA gyrase, A subunit {UniProtKB/TrEMBL:Q3ZZX1}	cbdbA514	cbdbA514	Replicative DNA helicase	[TP0005-TP0058 (0.73312306)]
COG1825	COG2812	cbdbA1419	ctc	50S ribosomal protein L25 (General stress protein CTC)	cbdbA563	cbdbA563	Putative DNA polymerase III, gamma and tau	[TP0372-TP1005 (0.6540257)]
COG0024	COG1121	cbdbA460	cbdbA460	Methionine aminopeptidase, type I	cbdbA619	cbdbA619	Cation ABC transporter, ATP-binding protein	[TP0842-TP0164 (0.77940726)]
COG1509	COG2812	cbdbA615	cbdbA615	Lysine 2,3-aminomutase {UniProtKB/TrEMBL:Q3ZX35}	cbdbA563	cbdbA563	Putative DNA polymerase III, gamma and tau	[TP0121-TP1005 (0.5082704)]
COG1509	COG2812	cbdbA219	cbdbA219	L-lysine 2,3-aminomutase homologe, probable	cbdbA563	cbdbA563	Putative DNA polymerase III, gamma and tau	[TP0121-TP1005 (0.5082704)]
COG2204	COG2204	cbdbA1234	cbdbA1234	DNA-binding response regulator	cbdbA1234	cbdbA1234	DNA-binding response regulator	[TP0519-TP0519 (0.65939915)]
COG0242	COG1187	cbdbA733	cbdbA733	Polypeptide deformylase	cbdbA767	cbdbA767	Pseudouridine synthase, RsuA family	[TP0757-TP0459 (0.5284328)]
COG0192	COG1774	cbdbA476	metK	S-adenosylmethionine synthetase (EC 2.5.1.6) (Methionine adenosyltransferase) (AdoMet synthetase) (MAT)	cbdbA510	cbdbA510	Hypothetical protein {UniProtKB/TrEMBL:Q3ZZR3}	[TP0794-TP0046 (0.7023217)]
COG0242	COG0254	cbdbA733	cbdbA733	Polypeptide deformylase	cbdbA1272	cbdbA1272	Ribosomal protein L31 {UniProtKB/TrEMBL:Q3ZYN3}	[TP0757-TP0255 (0.6434887)]
COG0442	COG1466	cbdbA310	cbdbA310	Prolyl-tRNA synthetase {UniProtKB/TrEMBL:Q3ZZD0}	cbdbA60	cbdbA60	DNA polymerase III delta subunit-related protein	[TP0160-TP0588 (0.66563916)]
COG0305	COG0593	cbdbA514	cbdbA514	Replicative DNA helicase	cbdbA1	cbdbA1	Chromosomal replication initiator protein DnaA	[TP0058-TP0001 (0.9013428)]
COG0178	COG1197	cbdbA521	cbdbA521	Excinuclease ABC, A subunit	cbdbA1211	cbdbA1211	Transcription-repair coupling factor	[TP0514-TP0344 (0.9414915)]
COG0264	COG0544	cbdbA320	cbdbA320	Putative translation elongation factor Ts	cbdbA664	cbdbA664	Trigger factor {UniProtKB/TrEMBL:Q3ZX83}	[TP0605-TP0506 (0.9100214)]
COG0099	COG0216	cbdbA463	rpsM	Ribosomal protein S13 {UniProtKB/TrEMBL:Q3ZZP9}	cbdbA1127	cbdbA1127	Peptide chain release factor 1	[TP0210-TP0051 (0.8775348)]
COG0803	COG1268	cbdbA618	cbdbA618	Cation ABC transporter, periplasmc-binding	cbdbA1098	cbdbA1098	BioY family protein {UniProtKB/TrEMBL:Q3ZY88}	[TP0034-TP0228 (0.8514437)]
COG0242	COG0319	cbdbA733	cbdbA733	Polypeptide deformylase	cbdbA1322	cbdbA1322	Hypothetical protein {UniProtKB/TrEMBL:Q3ZYT5}	[TP0757-TP0650 (0.630912)]
COG0465	COG0558	cbdbA1530	cbdbA1530	ATPase, AAA family protein	cbdbA940	cbdbA940	CDP-alcohol phosphatidyltransferase family	[TP0765-TP0256 (0.8653493)]
COG0465	COG0558	cbdbA339	cbdbA339	ATP-dependent metalloprotease FtsH	cbdbA940	cbdbA940	CDP-alcohol phosphatidyltransferase family	[TP0765-TP0256 (0.8653493)]
COG0024	COG0462	cbdbA460	cbdbA460	Methionine aminopeptidase, type I	cbdbA389	cbdbA389	Ribose-phosphate pyrophosphokinase	[TP0842-TP0294 (0.8762697)]
COG0125	COG0361	cbdbA752	cbdbA752	Thymidylate kinase {UniProtKB/TrEMBL:Q3ZXD8}	cbdbA461	cbdbA461	Translation initiation factor IF-1	[TP0354-TP0097 (0.8382038)]
COG0564	COG1418	cbdbA1328	cbdbA1328	Ribosomal large subunit pseudouridine	cbdbA1702	cbdbA1702	KH domain protein {UniProtKB/TrEMBL:Q3ZW82}	[TP0154-TP1018 (0.7668753)]
COG0849	COG1595	cbdbA623	cbdbA623	Cell division protein FtsA	cbdbA1298	cbdbA1298	RNA polymerase sigma-70 factor, ECF subfamily	[TP0389-TP0092 (0.66770643)]
COG0849	COG1595	cbdbA283	cbdbA283	Cell division protein FtsA	cbdbA1298	cbdbA1298	RNA polymerase sigma-70 factor, ECF subfamily	[TP0389-TP0092 (0.66770643)]
COG0036	COG2001	cbdbA627	cbdbA627	Putative ribulose-phosphate 3-epimerase	cbdbA280	cbdbA280	Hypothetical protein {UniProtKB/TrEMBL:Q3ZZA5}	[TP0945-TP0383 (0.685165)]
COG0024	COG0125	cbdbA460	cbdbA460	Methionine aminopeptidase, type I	cbdbA752	cbdbA752	Thymidylate kinase {UniProtKB/TrEMBL:Q3ZXD8}	[TP0842-TP0354 (0.8096375)]
COG0782	COG1057	cbdbA743	cbdbA743	Transcription elongation factor GreA	cbdbA3	cbdbA3	Nicotinate (Nicotinamide)	[TP0019-TP0741 (0.75909394)]
COG0217	COG1235	cbdbA400	cbdbA400	Hypothetical protein {UniProtKB/TrEMBL:Q3ZZK4}	cbdbA1725	cbdbA1725	Metallo-beta-lactamase family protein	[TP0474-TP0489 (0.71912634)]
COG0012	COG0188	cbdbA58	cbdbA58	Putative GTP-binding protein	cbdbA1728	cbdbA1728	DNA gyrase, A subunit {UniProtKB/TrEMBL:Q3ZZX1}	[TP0124-TP0005 (0.7149395)]
COG0206	COG1774	cbdbA622	cbdbA622	Cell division protein FtsZ	cbdbA510	cbdbA510	Hypothetical protein {UniProtKB/TrEMBL:Q3ZZR3}	[TP0390-TP0046 (0.67547834)]
COG0206	COG1774	cbdbA568	cbdbA568	GTPase domain protein {UniProtKB/TrEMBL:Q3ZWW6}	cbdbA510	cbdbA510	Hypothetical protein {UniProtKB/TrEMBL:Q3ZZR3}	[TP0390-TP0046 (0.67547834)]
COG0206	COG1774	cbdbA1025	cbdbA1025	Putative cell division protein	cbdbA510	cbdbA510	Hypothetical protein {UniProtKB/TrEMBL:Q3ZZR3}	[TP0390-TP0046 (0.67547834)]
COG0206	COG1774	cbdbA285	cbdbA285	Cell division protein FtsZ	cbdbA510	cbdbA510	Hypothetical protein {UniProtKB/TrEMBL:Q3ZZR3}	[TP0390-TP0046 (0.67547834)]
COG0528	COG1774	cbdbA319	cbdbA319	Uridylate kinase {UniProtKB/TrEMBL:Q3ZZC3}	cbdbA510	cbdbA510	Hypothetical protein {UniProtKB/TrEMBL:Q3ZZR3}	[TP0099-TP0046 (0.65377367)]
COG0462	COG0492	cbdbA389	cbdbA389	Ribose-phosphate pyrophosphokinase	cbdbA516	cbdbA516	Thioredoxin reductase {UniProtKB/TrEMBL:Q3ZZV7}	[TP0294-TP0814 (0.8323514)]
COG0124	COG0254	cbdbA7	hisS	Histidyl-tRNA synthetase (EC 6.1.1.21) (Histidine--tRNA ligase) (HisRS)	cbdbA1272	cbdbA1272	Ribosomal protein L31 {UniProtKB/TrEMBL:Q3ZYN3}	[TP0641-TP0255 (0.65973145)]
COG0124	COG0254	cbdbA829	hisZ	ATP phosphoribosyltransferase regulatory subunit	cbdbA1272	cbdbA1272	Ribosomal protein L31 {UniProtKB/TrEMBL:Q3ZYN3}	[TP0641-TP0255 (0.65973145)]
COG0178	COG0272	cbdbA521	cbdbA521	Excinuclease ABC, A subunit	cbdbA577	cbdbA577	DNA ligase, NAD-dependent	[TP0514-TP0634 (0.7537598)]
COG0257	COG2204	cbdbA462	cbdbA462	Ribosomal protein L36 {UniProtKB/TrEMBL:Q3ZZQ0}	cbdbA1234	cbdbA1234	DNA-binding response regulator	[TP0209-TP0519 (0.6010877)]
COG0242	COG0263	cbdbA733	cbdbA733	Polypeptide deformylase	cbdbA1212	proB	Glutamate 5-kinase (EC 2.7.2.11) (Gamma-glutamyl kinase) (GK)	[TP0757-TP0351 (0.5771584)]
COG0257	COG0681	cbdbA462	cbdbA462	Ribosomal protein L36 {UniProtKB/TrEMBL:Q3ZZQ0}	cbdbA1107	cbdbA1107	Signal peptidase I {UniProtKB/TrEMBL:Q3ZY80}	[TP0209-TP0926 (0.69083804)]
COG1774	COG2812	cbdbA510	cbdbA510	Hypothetical protein {UniProtKB/TrEMBL:Q3ZZR3}	cbdbA563	cbdbA563	Putative DNA polymerase III, gamma and tau	[TP0046-TP1005 (0.5678104)]
COG0036	COG1774	cbdbA627	cbdbA627	Putative ribulose-phosphate 3-epimerase	cbdbA510	cbdbA510	Hypothetical protein {UniProtKB/TrEMBL:Q3ZZR3}	[TP0945-TP0046 (0.53769433)]
COG1121	COG2204	cbdbA619	cbdbA619	Cation ABC transporter, ATP-binding protein	cbdbA1234	cbdbA1234	DNA-binding response regulator	[TP0035-TP0519 (0.5085169)]
COG0051	COG2204	cbdbA438	rpsJ	Ribosomal protein S10 {UniProtKB/TrEMBL:Q3ZZM5}	cbdbA1234	cbdbA1234	DNA-binding response regulator	[TP0188-TP0519 (0.6307204)]
COG0234	COG0803	cbdbA1392	cbdbA1392	Chaperonin GroES {UniProtKB/TrEMBL:Q3ZYW9}	cbdbA618	cbdbA618	Cation ABC transporter, periplasmc-binding	[TP1013-TP0163 (0.67160416)]
COG0098	COG0803	cbdbA455	cbdbA455	Ribosomal protein S5 {UniProtKB/TrEMBL:Q3ZZQ7}	cbdbA618	cbdbA618	Cation ABC transporter, periplasmc-binding	[TP0206-TP0163 (0.74372905)]
COG0442	COG0459	cbdbA310	cbdbA310	Prolyl-tRNA synthetase {UniProtKB/TrEMBL:Q3ZZD0}	cbdbA1393	cbdbA1393	Co-chaperonin GroEL {UniProtKB/TrEMBL:Q3ZYW8}	[TP0160-TP0030 (0.7719589)]
COG0036	COG1573	cbdbA627	cbdbA627	Putative ribulose-phosphate 3-epimerase	cbdbA391	cbdbA391	Putative uracil-DNA glycosylase	[TP0945-TP0229 (0.685165)]
COG0217	COG0481	cbdbA400	cbdbA400	Hypothetical protein {UniProtKB/TrEMBL:Q3ZZK4}	cbdbA841	lepA	GTP-binding protein lepA	[TP0474-TP0510 (0.76600474)]
COG0178	COG0357	cbdbA521	cbdbA521	Excinuclease ABC, A subunit	cbdbA750	cbdbA750	Methyltransferase GidB {UniProtKB/TrEMBL:Q3ZXE0}	[TP0514-TP0946 (0.8569251)]
COG0267	COG2137	cbdbA959.1	cbdbB20	Ribosomal protein L33 {UniProtKB/TrEMBL:Q3ZXX4}	cbdbA1701	cbdbA1701	Regulatory protein RecX	[TP0234-TP1023 (0.5769722)]
COG1109	COG1488	cbdbA497	cbdbA497	Phosphomannomutase {UniProtKB/TrEMBL:Q3ZZS1}	cbdbA1382	cbdbA1382	Putative nicotinate-nucleotide pyrophosphorylase	[TP0413-TP0628 (0.6598422)]
COG1109	COG1488	cbdbA474	cbdbA474	Phosphoglucomutase {UniProtKB/TrEMBL:Q3ZZN9}	cbdbA1382	cbdbA1382	Putative nicotinate-nucleotide pyrophosphorylase	[TP0413-TP0628 (0.6598422)]
COG0477	COG1432	cbdbA973	cbdbA973	Major facilitator family transporter	cbdbA289	cbdbA289	Hypothetical protein {UniProtKB/TrEMBL:Q3ZZ98}	[TP0840-TP0894 (0.55999315)]
COG0477	COG1432	cbdbA860	cbdbA860	Conserved hypothetical membrane protein	cbdbA289	cbdbA289	Hypothetical protein {UniProtKB/TrEMBL:Q3ZZ98}	[TP0840-TP0894 (0.55999315)]
COG0477	COG1432	cbdbA1474	cbdbA1474	Major facilitator family transporter	cbdbA289	cbdbA289	Hypothetical protein {UniProtKB/TrEMBL:Q3ZZ98}	[TP0840-TP0894 (0.55999315)]
COG0477	COG1432	cbdbA1238	cbdbA1238	Major facilitator family transporter	cbdbA289	cbdbA289	Hypothetical protein {UniProtKB/TrEMBL:Q3ZZ98}	[TP0840-TP0894 (0.55999315)]
COG0477	COG1432	cbdbA1621	cbdbA1621	Major facilitator family transporter	cbdbA289	cbdbA289	Hypothetical protein {UniProtKB/TrEMBL:Q3ZZ98}	[TP0840-TP0894 (0.55999315)]
COG0477	COG1432	cbdbA783	cbdbA783	Major facilitator family transporter	cbdbA289	cbdbA289	Hypothetical protein {UniProtKB/TrEMBL:Q3ZZ98}	[TP0840-TP0894 (0.55999315)]
COG0143	COG0217	cbdbA334	cbdbA334	Methionyl-tRNA synthetase	cbdbA400	cbdbA400	Hypothetical protein {UniProtKB/TrEMBL:Q3ZZK4}	[TP0798-TP0474 (0.7790581)]
COG0357	COG1774	cbdbA750	cbdbA750	Methyltransferase GidB {UniProtKB/TrEMBL:Q3ZXE0}	cbdbA510	cbdbA510	Hypothetical protein {UniProtKB/TrEMBL:Q3ZZR3}	[TP0946-TP0046 (0.5510487)]
COG0357	COG0442	cbdbA750	cbdbA750	Methyltransferase GidB {UniProtKB/TrEMBL:Q3ZXE0}	cbdbA310	cbdbA310	Prolyl-tRNA synthetase {UniProtKB/TrEMBL:Q3ZZD0}	[TP0946-TP0160 (0.6515529)]
COG0564	COG1200	cbdbA1328	cbdbA1328	Ribosomal large subunit pseudouridine	cbdbA1194	cbdbA1194	ATP-dependent DNA helicase RecG	[TP0339-TP0687 (0.85149276)]
COG0322	COG1432	cbdbA1134	uvrC	UvrABC system protein C (Protein uvrC) (Excinuclease ABC subunit C)	cbdbA289	cbdbA289	Hypothetical protein {UniProtKB/TrEMBL:Q3ZZ98}	[TP0472-TP0894 (0.7171434)]
COG0124	COG0124	cbdbA7	hisS	Histidyl-tRNA synthetase (EC 6.1.1.21) (Histidine--tRNA ligase) (HisRS)	cbdbA7	hisS	Histidyl-tRNA synthetase (EC 6.1.1.21) (Histidine--tRNA ligase) (HisRS)	[TP0641-TP0641 (0.67365265)]
COG0124	COG0124	cbdbA829	hisZ	ATP phosphoribosyltransferase regulatory subunit	cbdbA829	hisZ	ATP phosphoribosyltransferase regulatory subunit	[TP0641-TP0641 (0.67365265)]
COG0124	COG0124	cbdbA829	hisZ	ATP phosphoribosyltransferase regulatory subunit	cbdbA7	hisS	Histidyl-tRNA synthetase (EC 6.1.1.21) (Histidine--tRNA ligase) (HisRS)	[TP0641-TP0641 (0.67365265)]
COG0124	COG0124	cbdbA7	hisS	Histidyl-tRNA synthetase (EC 6.1.1.21) (Histidine--tRNA ligase) (HisRS)	cbdbA829	hisZ	ATP phosphoribosyltransferase regulatory subunit	[TP0641-TP0641 (0.67365265)]
COG0290	COG1837	cbdbA725	cbdbA725	Translation initiation factor IF-3	cbdbA541	cbdbA541	Hypothetical protein {UniProtKB/TrEMBL:Q3ZWW5}	[TP0850-TP0906 (0.70629925)]
COG0012	COG0608	cbdbA58	cbdbA58	Putative GTP-binding protein	cbdbA922	cbdbA922	Single-stranded-DNA-specific exonuclease RecJ	[TP0124-TP0704 (0.626838)]
COG0496	COG1774	cbdbA776	surE	5'-nucleotidase surE (EC 3.1.3.5) (Nucleoside 5'-monophosphate phosphohydrolase)	cbdbA510	cbdbA510	Hypothetical protein {UniProtKB/TrEMBL:Q3ZZR3}	[TP0419-TP0046 (0.7400719)]
COG0257	COG0564	cbdbA462	cbdbA462	Ribosomal protein L36 {UniProtKB/TrEMBL:Q3ZZQ0}	cbdbA1328	cbdbA1328	Ribosomal large subunit pseudouridine	[TP0209-TP0154 (0.634929)]
COG0210	COG0305	cbdbA1111	cbdbA1111	ATP-dependent DNA helicase PcrA	cbdbA514	cbdbA514	Replicative DNA helicase	[TP0102-TP0058 (0.8842861)]
COG0257	COG1057	cbdbA462	cbdbA462	Ribosomal protein L36 {UniProtKB/TrEMBL:Q3ZZQ0}	cbdbA3	cbdbA3	Nicotinate (Nicotinamide)	[TP0209-TP0741 (0.64932555)]
