# Supplementary material for: The Binary Protein Interactome of Treponema pallidum – The Syphilis Spirochete
Source: PLoS One. 2008 May 28;3(5):e2292. doi: 10.1371/journal.pone.0002292 (PMC2386257; doi:10.1371/journal.pone.0002292)
Supplement: Data S1 — Predicted protein-protein interactions based on our Treponema pallidum data; zip archive containing 372 files with one file per species. (6.09 MB ZIP) [file pone.0002292.s006.zip › bacteria/Deinococcus_geothermalis.tab]

319795 Deinococcus geothermalis
COG A	COG B	Locus Id A	Preferred Name(s) A	Annotation A	Locus Id B	Preferred Name(s) B	Annotation B	T. pallidum interaction
COG0186	COG1475	Dgeo_1858	Dgeo_1858	ribosomal protein S17	Dgeo_2333	Dgeo_2333	parB-like protein partition proteins	[TP0198-TP0271 (0.71912634)]
COG0608	COG0817	Dgeo_1599	Dgeo_1599	single-stranded-DNA-specific exonuclease RecJ	Dgeo_0327	Dgeo_0327	Crossover junction endodeoxyribonuclease RuvC	[TP0704-TP0517 (0.81382185)]
COG0845	COG4591	Dgeo_2117	Dgeo_2117	secretion protein HlyD	Dgeo_0813	Dgeo_0813	protein of unknown function DUF214	[TP0965-TP0582 (0.8143851)]
COG0845	COG4591	Dgeo_1438	Dgeo_1438	secretion protein HlyD	Dgeo_0813	Dgeo_0813	protein of unknown function DUF214	[TP0965-TP0582 (0.8143851)]
COG0617	COG0860	Dgeo_0551	Dgeo_0551	Polynucleotide adenylyltransferase region	Dgeo_0820	Dgeo_0820	cell wall hydrolase/autolysin	[TP0270-TP0247 (0.76828843)]
COG0617	COG0860	Dgeo_0612	Dgeo_0612	metal dependent phosphohydrolase	Dgeo_1034	Dgeo_1034	cell wall hydrolase/autolysin	[TP0270-TP0247 (0.76828843)]
COG0617	COG0860	Dgeo_0551	Dgeo_0551	Polynucleotide adenylyltransferase region	Dgeo_1034	Dgeo_1034	cell wall hydrolase/autolysin	[TP0270-TP0247 (0.76828843)]
COG0617	COG0860	Dgeo_0551	Dgeo_0551	Polynucleotide adenylyltransferase region	Dgeo_0665	Dgeo_0665	N-acetylmuramoyl-L-alanine amidase	[TP0270-TP0247 (0.76828843)]
COG0617	COG0860	Dgeo_0612	Dgeo_0612	metal dependent phosphohydrolase	Dgeo_0254	Dgeo_0254	cell wall hydrolase/autolysin	[TP0270-TP0247 (0.76828843)]
COG0617	COG0860	Dgeo_0551	Dgeo_0551	Polynucleotide adenylyltransferase region	Dgeo_0254	Dgeo_0254	cell wall hydrolase/autolysin	[TP0270-TP0247 (0.76828843)]
COG0617	COG0860	Dgeo_0612	Dgeo_0612	metal dependent phosphohydrolase	Dgeo_0665	Dgeo_0665	N-acetylmuramoyl-L-alanine amidase	[TP0270-TP0247 (0.76828843)]
COG0617	COG0860	Dgeo_0612	Dgeo_0612	metal dependent phosphohydrolase	Dgeo_0820	Dgeo_0820	cell wall hydrolase/autolysin	[TP0270-TP0247 (0.76828843)]
COG0201	COG0550	Dgeo_1847	Dgeo_1847	SecY protein	Dgeo_2001	Dgeo_2001	DNA topoisomerase I	[TP0208-TP0394 (0.8044664)]
COG0693	COG1922	Dgeo_0863	Dgeo_0863	Peptidase C56, PfpI	Dgeo_1066	Dgeo_1066	glycosyl transferase, WecB/TagA/CpsF family	[TP0445-TP0275 (0.6010877)]
COG0768	COG2812	Dgeo_0768	Dgeo_0768	Peptidoglycan glycosyltransferase	Dgeo_2135	Dgeo_2135	DNA polymerase III, subunits gamma and tau	[TP0500-TP1005 (0.655462)]
COG0051	COG0693	Dgeo_1868	Dgeo_1868	ribosomal protein S10	Dgeo_0863	Dgeo_0863	Peptidase C56, PfpI	[TP0188-TP0445 (0.6307204)]
COG0180	COG0564	Dgeo_0450	Dgeo_0450	tryptophanyl-tRNA synthetase	Dgeo_2226	Dgeo_2226	Pseudouridine synthase, RluD	[TP0632-TP0339 (0.7885255)]
COG0180	COG0564	Dgeo_0450	Dgeo_0450	tryptophanyl-tRNA synthetase	Dgeo_0604	Dgeo_0604	Pseudouridine synthase, RluD	[TP0632-TP0339 (0.7885255)]
COG0180	COG0564	Dgeo_1602	Dgeo_1602	tryptophanyl-tRNA synthetase	Dgeo_2226	Dgeo_2226	Pseudouridine synthase, RluD	[TP0632-TP0339 (0.7885255)]
COG0180	COG0564	Dgeo_1602	Dgeo_1602	tryptophanyl-tRNA synthetase	Dgeo_0604	Dgeo_0604	Pseudouridine synthase, RluD	[TP0632-TP0339 (0.7885255)]
COG0180	COG0564	Dgeo_0450	Dgeo_0450	tryptophanyl-tRNA synthetase	Dgeo_0896	Dgeo_0896	pseudouridine synthase	[TP0632-TP0339 (0.7885255)]
COG0180	COG0564	Dgeo_1602	Dgeo_1602	tryptophanyl-tRNA synthetase	Dgeo_0896	Dgeo_0896	pseudouridine synthase	[TP0632-TP0339 (0.7885255)]
COG0090	COG0223	Dgeo_1864	Dgeo_1864	ribosomal protein L2	Dgeo_2291	Dgeo_2291	methionyl-tRNA formyltransferase	[TP0192-TP0756 (0.8610547)]
COG0632	COG2255	Dgeo_0726	Dgeo_0726	Holliday junction DNA helicase RuvA	Dgeo_0404	Dgeo_0404	Holliday junction DNA helicase RuvB	[TP0543-TP0162 (0.9659884)]
COG0462	COG0817	Dgeo_0452	Dgeo_0452	ribose-phosphate pyrophosphokinase	Dgeo_0327	Dgeo_0327	Crossover junction endodeoxyribonuclease RuvC	[TP0294-TP0517 (0.54911256)]
COG0242	COG5497	Dgeo_2292	Dgeo_2292	Peptide deformylase	Dgeo_0940	Dgeo_0940	hypothetical protein	[TP0757-TP1002 (0.53074986)]
COG0125	COG0586	Dgeo_1983	Dgeo_1983	Thymidylate kinase	Dgeo_0095	Dgeo_0095	DedA family protein	[TP0354-TP0779 (0.67954355)]
COG0257	COG0577	Dgeo_1844	Dgeo_1844	ribosomal protein L36	Dgeo_1376	Dgeo_1376	protein of unknown function DUF214	[TP0209-TP0962 (0.5903608)]
COG0457	COG1653	Dgeo_2293	Dgeo_2293	Tetratricopeptide TPR_2	Dgeo_0687	Dgeo_0687	extracellular solute-binding protein, family 1	[TP0067-TP0074 (0.6656524)]
COG0457	COG1653	Dgeo_2293	Dgeo_2293	Tetratricopeptide TPR_2	Dgeo_0751	Dgeo_0751	extracellular solute-binding protein, family 1	[TP0067-TP0074 (0.6656524)]
COG0457	COG1653	Dgeo_0829	Dgeo_0829	Tetratricopeptide TPR_2	Dgeo_0687	Dgeo_0687	extracellular solute-binding protein, family 1	[TP0067-TP0074 (0.6656524)]
COG0457	COG1653	Dgeo_0829	Dgeo_0829	Tetratricopeptide TPR_2	Dgeo_0751	Dgeo_0751	extracellular solute-binding protein, family 1	[TP0067-TP0074 (0.6656524)]
COG0457	COG1653	Dgeo_0829	Dgeo_0829	Tetratricopeptide TPR_2	Dgeo_0905	Dgeo_0905	extracellular solute-binding protein, family 1	[TP0067-TP0074 (0.6656524)]
COG0457	COG1653	Dgeo_1250	Dgeo_1250	Tetratricopeptide TPR_2	Dgeo_0687	Dgeo_0687	extracellular solute-binding protein, family 1	[TP0067-TP0074 (0.6656524)]
COG0457	COG1653	Dgeo_0632	Dgeo_0632	Tetratricopeptide TPR_2	Dgeo_0751	Dgeo_0751	extracellular solute-binding protein, family 1	[TP0067-TP0074 (0.6656524)]
COG0457	COG1653	Dgeo_2293	Dgeo_2293	Tetratricopeptide TPR_2	Dgeo_0591	Dgeo_0591	extracellular solute-binding protein, family 1	[TP0067-TP0074 (0.6656524)]
COG0457	COG1653	Dgeo_1250	Dgeo_1250	Tetratricopeptide TPR_2	Dgeo_0591	Dgeo_0591	extracellular solute-binding protein, family 1	[TP0067-TP0074 (0.6656524)]
COG0457	COG1653	Dgeo_0632	Dgeo_0632	Tetratricopeptide TPR_2	Dgeo_0905	Dgeo_0905	extracellular solute-binding protein, family 1	[TP0067-TP0074 (0.6656524)]
COG0457	COG1653	Dgeo_0829	Dgeo_0829	Tetratricopeptide TPR_2	Dgeo_0591	Dgeo_0591	extracellular solute-binding protein, family 1	[TP0067-TP0074 (0.6656524)]
COG0457	COG1653	Dgeo_0632	Dgeo_0632	Tetratricopeptide TPR_2	Dgeo_0687	Dgeo_0687	extracellular solute-binding protein, family 1	[TP0067-TP0074 (0.6656524)]
COG0457	COG1653	Dgeo_1250	Dgeo_1250	Tetratricopeptide TPR_2	Dgeo_0905	Dgeo_0905	extracellular solute-binding protein, family 1	[TP0067-TP0074 (0.6656524)]
COG0457	COG1653	Dgeo_1250	Dgeo_1250	Tetratricopeptide TPR_2	Dgeo_0751	Dgeo_0751	extracellular solute-binding protein, family 1	[TP0067-TP0074 (0.6656524)]
COG0457	COG1653	Dgeo_2293	Dgeo_2293	Tetratricopeptide TPR_2	Dgeo_0905	Dgeo_0905	extracellular solute-binding protein, family 1	[TP0067-TP0074 (0.6656524)]
COG0457	COG1653	Dgeo_0632	Dgeo_0632	Tetratricopeptide TPR_2	Dgeo_0591	Dgeo_0591	extracellular solute-binding protein, family 1	[TP0067-TP0074 (0.6656524)]
COG0222	COG0802	Dgeo_0639	Dgeo_0639	ribosomal protein L7/L12	Dgeo_0053	Dgeo_0053	protein of unknown function UPF0079	[TP0240-TP0875 (0.8481433)]
COG0495	COG1214	Dgeo_0567	Dgeo_0567	leucyl-tRNA synthetase	Dgeo_1525	Dgeo_1525	peptidase M22, glycoprotease	[TP0586-TP0876 (0.5571989)]
COG0192	COG0592	Dgeo_0287	Dgeo_0287	Methionine adenosyltransferase	Dgeo_0003	Dgeo_0003	DNA polymerase III, beta subunit	[TP0794-TP0002 (0.8412751)]
COG0360	COG0616	Dgeo_0166	Dgeo_0166	ribosomal protein S6	Dgeo_0654	Dgeo_0654	peptidase S49	[TP0063-TP0997 (0.6657489)]
COG0125	COG0457	Dgeo_1983	Dgeo_1983	Thymidylate kinase	Dgeo_0829	Dgeo_0829	Tetratricopeptide TPR_2	[TP0354-TP0648 (0.5206915)]
COG0125	COG0457	Dgeo_1983	Dgeo_1983	Thymidylate kinase	Dgeo_0632	Dgeo_0632	Tetratricopeptide TPR_2	[TP0354-TP0648 (0.5206915)]
COG0125	COG0457	Dgeo_1983	Dgeo_1983	Thymidylate kinase	Dgeo_1250	Dgeo_1250	Tetratricopeptide TPR_2	[TP0354-TP0648 (0.5206915)]
COG0125	COG0457	Dgeo_1983	Dgeo_1983	Thymidylate kinase	Dgeo_2293	Dgeo_2293	Tetratricopeptide TPR_2	[TP0354-TP0648 (0.5206915)]
COG0860	COG1396	Dgeo_0254	Dgeo_0254	cell wall hydrolase/autolysin	Dgeo_0336	Dgeo_0336	transcriptional regulator, XRE family	[TP0247-TP0461 (0.8100859)]
COG0860	COG1396	Dgeo_1034	Dgeo_1034	cell wall hydrolase/autolysin	Dgeo_0336	Dgeo_0336	transcriptional regulator, XRE family	[TP0247-TP0461 (0.8100859)]
COG0860	COG1396	Dgeo_0665	Dgeo_0665	N-acetylmuramoyl-L-alanine amidase	Dgeo_0336	Dgeo_0336	transcriptional regulator, XRE family	[TP0247-TP0461 (0.8100859)]
COG0860	COG1396	Dgeo_0820	Dgeo_0820	cell wall hydrolase/autolysin	Dgeo_0336	Dgeo_0336	transcriptional regulator, XRE family	[TP0247-TP0461 (0.8100859)]
COG0265	COG0333	Dgeo_2185	Dgeo_2185	peptidase S1 and S6, chymotrypsin/Hap	Dgeo_0013	Dgeo_0013	ribosomal protein L32	[TP0773-TP0807 (0.5060325)]
COG0265	COG0333	Dgeo_0552	Dgeo_0552	peptidase S1 and S6, chymotrypsin/Hap	Dgeo_0013	Dgeo_0013	ribosomal protein L32	[TP0773-TP0807 (0.5060325)]
COG0265	COG0333	Dgeo_2025	Dgeo_2025	peptidase S1 and S6, chymotrypsin/Hap	Dgeo_0013	Dgeo_0013	ribosomal protein L32	[TP0773-TP0807 (0.5060325)]
COG0265	COG0333	Dgeo_0676	Dgeo_0676	peptidase S1 and S6, chymotrypsin/Hap	Dgeo_0013	Dgeo_0013	ribosomal protein L32	[TP0773-TP0807 (0.5060325)]
COG0265	COG0333	Dgeo_1495	Dgeo_1495	peptidase S1 and S6, chymotrypsin/Hap	Dgeo_0013	Dgeo_0013	ribosomal protein L32	[TP0773-TP0807 (0.5060325)]
COG0265	COG0333	Dgeo_0103	Dgeo_0103	peptidase S1 and S6, chymotrypsin/Hap	Dgeo_0013	Dgeo_0013	ribosomal protein L32	[TP0773-TP0807 (0.5060325)]
COG0249	COG1156	Dgeo_1537	Dgeo_1537	DNA mismatch repair protein MutS	Dgeo_2046	Dgeo_2046	Sodium-transporting two-sector ATPase	[TP0328-TP0427 (0.80866665)]
COG0802	COG0860	Dgeo_0053	Dgeo_0053	protein of unknown function UPF0079	Dgeo_0820	Dgeo_0820	cell wall hydrolase/autolysin	[TP0875-TP0247 (0.90700364)]
COG0802	COG0860	Dgeo_0053	Dgeo_0053	protein of unknown function UPF0079	Dgeo_1034	Dgeo_1034	cell wall hydrolase/autolysin	[TP0875-TP0247 (0.90700364)]
COG0802	COG0860	Dgeo_0053	Dgeo_0053	protein of unknown function UPF0079	Dgeo_0254	Dgeo_0254	cell wall hydrolase/autolysin	[TP0875-TP0247 (0.90700364)]
COG0802	COG0860	Dgeo_0053	Dgeo_0053	protein of unknown function UPF0079	Dgeo_0665	Dgeo_0665	N-acetylmuramoyl-L-alanine amidase	[TP0875-TP0247 (0.90700364)]
COG0265	COG1774	Dgeo_2025	Dgeo_2025	peptidase S1 and S6, chymotrypsin/Hap	Dgeo_0231	Dgeo_0231	PSP1	[TP0773-TP0046 (0.558835)]
COG0265	COG1774	Dgeo_1495	Dgeo_1495	peptidase S1 and S6, chymotrypsin/Hap	Dgeo_0231	Dgeo_0231	PSP1	[TP0773-TP0046 (0.558835)]
COG0265	COG1774	Dgeo_0676	Dgeo_0676	peptidase S1 and S6, chymotrypsin/Hap	Dgeo_0231	Dgeo_0231	PSP1	[TP0773-TP0046 (0.558835)]
COG0265	COG1774	Dgeo_0103	Dgeo_0103	peptidase S1 and S6, chymotrypsin/Hap	Dgeo_0231	Dgeo_0231	PSP1	[TP0773-TP0046 (0.558835)]
COG0265	COG1774	Dgeo_2185	Dgeo_2185	peptidase S1 and S6, chymotrypsin/Hap	Dgeo_0231	Dgeo_0231	PSP1	[TP0773-TP0046 (0.558835)]
COG0265	COG1774	Dgeo_0552	Dgeo_0552	peptidase S1 and S6, chymotrypsin/Hap	Dgeo_0231	Dgeo_0231	PSP1	[TP0773-TP0046 (0.558835)]
COG0495	COG0761	Dgeo_0567	Dgeo_0567	leucyl-tRNA synthetase	Dgeo_1010	Dgeo_1010	hydroxymethylbutenyl pyrophosphate reductase	[TP0586-TP0547 (0.63095015)]
COG0820	COG2812	Dgeo_0633	Dgeo_0633	hypothetical protein	Dgeo_2135	Dgeo_2135	DNA polymerase III, subunits gamma and tau	[TP0068-TP1005 (0.60435057)]
COG0020	COG1390	Dgeo_0020	Dgeo_0020	undecaprenyl diphosphate synthase	Dgeo_2050	Dgeo_2050	H+-transporting two-sector ATPase, E subunit	[TP0603-TP0424 (0.79878455)]
COG0272	COG1396	Dgeo_0696	Dgeo_0696	DNA ligase, NAD-dependent	Dgeo_0336	Dgeo_0336	transcriptional regulator, XRE family	[TP0634-TP0461 (0.7134334)]
COG1509	COG1509	Dgeo_0988	Dgeo_0988	Protein of unknown function DUF160	Dgeo_0988	Dgeo_0988	Protein of unknown function DUF160	[TP0121-TP0121 (0.7367639)]
COG0577	COG0845	Dgeo_1376	Dgeo_1376	protein of unknown function DUF214	Dgeo_2117	Dgeo_2117	secretion protein HlyD	[TP0963-TP0965 (0.93032813)]
COG0577	COG0845	Dgeo_1376	Dgeo_1376	protein of unknown function DUF214	Dgeo_1438	Dgeo_1438	secretion protein HlyD	[TP0963-TP0965 (0.93032813)]
COG0234	COG1200	Dgeo_2230	Dgeo_2230	chaperonin Cpn10	Dgeo_1139	Dgeo_1139	ATP-dependent DNA helicase RecG	[TP1013-TP0687 (0.84594196)]
COG0257	COG1253	Dgeo_1844	Dgeo_1844	ribosomal protein L36	Dgeo_1285	Dgeo_1285	protein of unknown function DUF21	[TP0209-TP0027 (0.74441797)]
COG0257	COG1253	Dgeo_1844	Dgeo_1844	ribosomal protein L36	Dgeo_0092	Dgeo_0092	protein of unknown function DUF21	[TP0209-TP0027 (0.74441797)]
COG0608	COG2206	Dgeo_1599	Dgeo_1599	single-stranded-DNA-specific exonuclease RecJ	Dgeo_1298	Dgeo_1298	metal dependent phosphohydrolase	[TP0704-TP0912 (0.7469796)]
COG0060	COG0681	Dgeo_1101	Dgeo_1101	isoleucyl-tRNA synthetase	Dgeo_1076	Dgeo_1076	Peptidase S26A, signal peptidase I	[TP0452-TP0185 (0.79878455)]
COG0060	COG0681	Dgeo_1101	Dgeo_1101	isoleucyl-tRNA synthetase	Dgeo_1649	Dgeo_1649	Peptidase S26A, signal peptidase I	[TP0452-TP0185 (0.79878455)]
COG0249	COG0357	Dgeo_1537	Dgeo_1537	DNA mismatch repair protein MutS	Dgeo_2335	Dgeo_2335	methyltransferase GidB	[TP0328-TP0946 (0.7367136)]
COG0465	COG0465	Dgeo_2075	Dgeo_2075	ATP-dependent metalloprotease FtsH	Dgeo_2075	Dgeo_2075	ATP-dependent metalloprotease FtsH	[TP0330-TP0330 (0.73856413)]
COG0465	COG0465	Dgeo_2182	Dgeo_2182	ATP-dependent metalloprotease FtsH	Dgeo_2182	Dgeo_2182	ATP-dependent metalloprotease FtsH	[TP0330-TP0330 (0.73856413)]
COG0465	COG0465	Dgeo_2182	Dgeo_2182	ATP-dependent metalloprotease FtsH	Dgeo_1832	Dgeo_1832	ATP-dependent metalloprotease FtsH	[TP0330-TP0330 (0.73856413)]
COG0465	COG0465	Dgeo_1832	Dgeo_1832	ATP-dependent metalloprotease FtsH	Dgeo_2182	Dgeo_2182	ATP-dependent metalloprotease FtsH	[TP0330-TP0330 (0.73856413)]
COG0465	COG0465	Dgeo_2182	Dgeo_2182	ATP-dependent metalloprotease FtsH	Dgeo_2075	Dgeo_2075	ATP-dependent metalloprotease FtsH	[TP0330-TP0330 (0.73856413)]
COG0465	COG0465	Dgeo_1832	Dgeo_1832	ATP-dependent metalloprotease FtsH	Dgeo_2075	Dgeo_2075	ATP-dependent metalloprotease FtsH	[TP0330-TP0330 (0.73856413)]
COG0465	COG0465	Dgeo_2075	Dgeo_2075	ATP-dependent metalloprotease FtsH	Dgeo_2182	Dgeo_2182	ATP-dependent metalloprotease FtsH	[TP0330-TP0330 (0.73856413)]
COG0465	COG0465	Dgeo_2075	Dgeo_2075	ATP-dependent metalloprotease FtsH	Dgeo_1832	Dgeo_1832	ATP-dependent metalloprotease FtsH	[TP0330-TP0330 (0.73856413)]
COG0465	COG0465	Dgeo_1832	Dgeo_1832	ATP-dependent metalloprotease FtsH	Dgeo_1832	Dgeo_1832	ATP-dependent metalloprotease FtsH	[TP0330-TP0330 (0.73856413)]
COG0860	COG1192	Dgeo_0254	Dgeo_0254	cell wall hydrolase/autolysin	Dgeo_2334	Dgeo_2334	Cobyrinic acid a,c-diamide synthase	[TP0247-TP0272 (0.7527567)]
COG0860	COG1192	Dgeo_1034	Dgeo_1034	cell wall hydrolase/autolysin	Dgeo_2334	Dgeo_2334	Cobyrinic acid a,c-diamide synthase	[TP0247-TP0272 (0.7527567)]
COG0860	COG1192	Dgeo_0665	Dgeo_0665	N-acetylmuramoyl-L-alanine amidase	Dgeo_2334	Dgeo_2334	Cobyrinic acid a,c-diamide synthase	[TP0247-TP0272 (0.7527567)]
COG0860	COG1192	Dgeo_0820	Dgeo_0820	cell wall hydrolase/autolysin	Dgeo_2334	Dgeo_2334	Cobyrinic acid a,c-diamide synthase	[TP0247-TP0272 (0.7527567)]
COG0242	COG0272	Dgeo_2292	Dgeo_2292	Peptide deformylase	Dgeo_0696	Dgeo_0696	DNA ligase, NAD-dependent	[TP0757-TP0634 (0.68197167)]
COG0265	COG0817	Dgeo_0552	Dgeo_0552	peptidase S1 and S6, chymotrypsin/Hap	Dgeo_0327	Dgeo_0327	Crossover junction endodeoxyribonuclease RuvC	[TP0773-TP0517 (0.5118523)]
COG0265	COG0817	Dgeo_2025	Dgeo_2025	peptidase S1 and S6, chymotrypsin/Hap	Dgeo_0327	Dgeo_0327	Crossover junction endodeoxyribonuclease RuvC	[TP0773-TP0517 (0.5118523)]
COG0265	COG0817	Dgeo_0103	Dgeo_0103	peptidase S1 and S6, chymotrypsin/Hap	Dgeo_0327	Dgeo_0327	Crossover junction endodeoxyribonuclease RuvC	[TP0773-TP0517 (0.5118523)]
COG0265	COG0817	Dgeo_0676	Dgeo_0676	peptidase S1 and S6, chymotrypsin/Hap	Dgeo_0327	Dgeo_0327	Crossover junction endodeoxyribonuclease RuvC	[TP0773-TP0517 (0.5118523)]
COG0265	COG0817	Dgeo_1495	Dgeo_1495	peptidase S1 and S6, chymotrypsin/Hap	Dgeo_0327	Dgeo_0327	Crossover junction endodeoxyribonuclease RuvC	[TP0773-TP0517 (0.5118523)]
COG0265	COG0817	Dgeo_2185	Dgeo_2185	peptidase S1 and S6, chymotrypsin/Hap	Dgeo_0327	Dgeo_0327	Crossover junction endodeoxyribonuclease RuvC	[TP0773-TP0517 (0.5118523)]
COG0187	COG0358	Dgeo_0546	Dgeo_0546	DNA topoisomerase (ATP-hydrolyzing)	Dgeo_1910	Dgeo_1910	DNA primase	[TP1006-TP0492 (0.55112576)]
COG1154	COG2812	Dgeo_0994	Dgeo_0994	deoxyxylulose-5-phosphate synthase	Dgeo_2135	Dgeo_2135	DNA polymerase III, subunits gamma and tau	[TP0824-TP1005 (0.68180764)]
COG0237	COG0552	Dgeo_0828	Dgeo_0828	Dephospho-CoA kinase	Dgeo_0730	Dgeo_0730	signal recognition particle-docking protein	[TP0296-TP0578 (0.7885255)]
COG0080	COG0265	Dgeo_0642	Dgeo_0642	ribosomal protein L11	Dgeo_0103	Dgeo_0103	peptidase S1 and S6, chymotrypsin/Hap	[TP0237-TP0773 (0.6164146)]
COG0080	COG0265	Dgeo_0642	Dgeo_0642	ribosomal protein L11	Dgeo_1495	Dgeo_1495	peptidase S1 and S6, chymotrypsin/Hap	[TP0237-TP0773 (0.6164146)]
COG0080	COG0265	Dgeo_0642	Dgeo_0642	ribosomal protein L11	Dgeo_0552	Dgeo_0552	peptidase S1 and S6, chymotrypsin/Hap	[TP0237-TP0773 (0.6164146)]
COG0080	COG0265	Dgeo_0642	Dgeo_0642	ribosomal protein L11	Dgeo_0676	Dgeo_0676	peptidase S1 and S6, chymotrypsin/Hap	[TP0237-TP0773 (0.6164146)]
COG0080	COG0265	Dgeo_0642	Dgeo_0642	ribosomal protein L11	Dgeo_2025	Dgeo_2025	peptidase S1 and S6, chymotrypsin/Hap	[TP0237-TP0773 (0.6164146)]
COG0080	COG0265	Dgeo_0642	Dgeo_0642	ribosomal protein L11	Dgeo_2185	Dgeo_2185	peptidase S1 and S6, chymotrypsin/Hap	[TP0237-TP0773 (0.6164146)]
COG0783	COG1079	Dgeo_0281	Dgeo_0281	Ferritin and Dps	Dgeo_1691	Dgeo_1691	inner-membrane translocator	[TP1038-TP0302 (0.79878455)]
COG2812	COG2812	Dgeo_2135	Dgeo_2135	DNA polymerase III, subunits gamma and tau	Dgeo_2135	Dgeo_2135	DNA polymerase III, subunits gamma and tau	[TP1005-TP1005 (0.52391654)]
COG1466	COG1847	Dgeo_0745	Dgeo_0745	DNA polymerase III, delta subunit	Dgeo_0069	Dgeo_0069	single-stranded nucleic acid binding R3H	[TP0588-TP0948 (0.74372905)]
COG0223	COG0234	Dgeo_2291	Dgeo_2291	methionyl-tRNA formyltransferase	Dgeo_2230	Dgeo_2230	chaperonin Cpn10	[TP0756-TP1013 (0.64276713)]
COG0036	COG1653	Dgeo_1319	Dgeo_1319	Ribulose-phosphate 3-epimerase	Dgeo_0591	Dgeo_0591	extracellular solute-binding protein, family 1	[TP0945-TP0074 (0.654426)]
COG0036	COG1653	Dgeo_1319	Dgeo_1319	Ribulose-phosphate 3-epimerase	Dgeo_0751	Dgeo_0751	extracellular solute-binding protein, family 1	[TP0945-TP0074 (0.654426)]
COG0036	COG1653	Dgeo_1319	Dgeo_1319	Ribulose-phosphate 3-epimerase	Dgeo_0687	Dgeo_0687	extracellular solute-binding protein, family 1	[TP0945-TP0074 (0.654426)]
COG0036	COG1653	Dgeo_1319	Dgeo_1319	Ribulose-phosphate 3-epimerase	Dgeo_0905	Dgeo_0905	extracellular solute-binding protein, family 1	[TP0945-TP0074 (0.654426)]
COG0357	COG0459	Dgeo_2335	Dgeo_2335	methyltransferase GidB	Dgeo_2231	Dgeo_2231	chaperonin GroEL	[TP0946-TP0030 (0.68326145)]
COG0345	COG1774	Dgeo_0841	Dgeo_0841	pyrroline-5-carboxylate reductase	Dgeo_0231	Dgeo_0231	PSP1	[TP0797-TP0046 (0.6414869)]
COG0223	COG0242	Dgeo_2291	Dgeo_2291	methionyl-tRNA formyltransferase	Dgeo_2292	Dgeo_2292	Peptide deformylase	[TP0756-TP0757 (0.8300303)]
COG0233	COG0359	Dgeo_1046	Dgeo_1046	ribosome recycling factor	Dgeo_0163	Dgeo_0163	ribosomal protein L9	[TP0604-TP0060 (0.5105792)]
COG0012	COG0457	Dgeo_1574	Dgeo_1574	hypothetical protein	Dgeo_1250	Dgeo_1250	Tetratricopeptide TPR_2	[TP0124-TP0067 (0.81355333)]
COG0012	COG0457	Dgeo_1574	Dgeo_1574	hypothetical protein	Dgeo_0829	Dgeo_0829	Tetratricopeptide TPR_2	[TP0124-TP0067 (0.81355333)]
COG0012	COG0457	Dgeo_1574	Dgeo_1574	hypothetical protein	Dgeo_0632	Dgeo_0632	Tetratricopeptide TPR_2	[TP0124-TP0067 (0.81355333)]
COG0012	COG0457	Dgeo_1574	Dgeo_1574	hypothetical protein	Dgeo_2293	Dgeo_2293	Tetratricopeptide TPR_2	[TP0124-TP0067 (0.81355333)]
COG0265	COG0492	Dgeo_0552	Dgeo_0552	peptidase S1 and S6, chymotrypsin/Hap	Dgeo_2331	Dgeo_2331	HI0933-like protein protein	[TP0773-TP0814 (0.6926654)]
COG0265	COG0492	Dgeo_2025	Dgeo_2025	peptidase S1 and S6, chymotrypsin/Hap	Dgeo_0975	Dgeo_0975	FAD-dependent pyridine nucleotide-disulphide	[TP0773-TP0814 (0.6926654)]
COG0265	COG0492	Dgeo_0676	Dgeo_0676	peptidase S1 and S6, chymotrypsin/Hap	Dgeo_1013	Dgeo_1013	FAD-dependent pyridine nucleotide-disulphide	[TP0773-TP0814 (0.6926654)]
COG0265	COG0492	Dgeo_2185	Dgeo_2185	peptidase S1 and S6, chymotrypsin/Hap	Dgeo_1013	Dgeo_1013	FAD-dependent pyridine nucleotide-disulphide	[TP0773-TP0814 (0.6926654)]
COG0265	COG0492	Dgeo_2025	Dgeo_2025	peptidase S1 and S6, chymotrypsin/Hap	Dgeo_2331	Dgeo_2331	HI0933-like protein protein	[TP0773-TP0814 (0.6926654)]
COG0265	COG0492	Dgeo_2185	Dgeo_2185	peptidase S1 and S6, chymotrypsin/Hap	Dgeo_2331	Dgeo_2331	HI0933-like protein protein	[TP0773-TP0814 (0.6926654)]
COG0265	COG0492	Dgeo_1495	Dgeo_1495	peptidase S1 and S6, chymotrypsin/Hap	Dgeo_1013	Dgeo_1013	FAD-dependent pyridine nucleotide-disulphide	[TP0773-TP0814 (0.6926654)]
COG0265	COG0492	Dgeo_0103	Dgeo_0103	peptidase S1 and S6, chymotrypsin/Hap	Dgeo_0975	Dgeo_0975	FAD-dependent pyridine nucleotide-disulphide	[TP0773-TP0814 (0.6926654)]
COG0265	COG0492	Dgeo_0103	Dgeo_0103	peptidase S1 and S6, chymotrypsin/Hap	Dgeo_1013	Dgeo_1013	FAD-dependent pyridine nucleotide-disulphide	[TP0773-TP0814 (0.6926654)]
COG0265	COG0492	Dgeo_1495	Dgeo_1495	peptidase S1 and S6, chymotrypsin/Hap	Dgeo_2331	Dgeo_2331	HI0933-like protein protein	[TP0773-TP0814 (0.6926654)]
COG0265	COG0492	Dgeo_2025	Dgeo_2025	peptidase S1 and S6, chymotrypsin/Hap	Dgeo_1013	Dgeo_1013	FAD-dependent pyridine nucleotide-disulphide	[TP0773-TP0814 (0.6926654)]
COG0265	COG0492	Dgeo_0552	Dgeo_0552	peptidase S1 and S6, chymotrypsin/Hap	Dgeo_0975	Dgeo_0975	FAD-dependent pyridine nucleotide-disulphide	[TP0773-TP0814 (0.6926654)]
COG0265	COG0492	Dgeo_0552	Dgeo_0552	peptidase S1 and S6, chymotrypsin/Hap	Dgeo_1576	Dgeo_1576	thioredoxin reductase	[TP0773-TP0814 (0.6926654)]
COG0265	COG0492	Dgeo_2025	Dgeo_2025	peptidase S1 and S6, chymotrypsin/Hap	Dgeo_1576	Dgeo_1576	thioredoxin reductase	[TP0773-TP0814 (0.6926654)]
COG0265	COG0492	Dgeo_0676	Dgeo_0676	peptidase S1 and S6, chymotrypsin/Hap	Dgeo_2331	Dgeo_2331	HI0933-like protein protein	[TP0773-TP0814 (0.6926654)]
COG0265	COG0492	Dgeo_0103	Dgeo_0103	peptidase S1 and S6, chymotrypsin/Hap	Dgeo_2331	Dgeo_2331	HI0933-like protein protein	[TP0773-TP0814 (0.6926654)]
COG0265	COG0492	Dgeo_1495	Dgeo_1495	peptidase S1 and S6, chymotrypsin/Hap	Dgeo_1576	Dgeo_1576	thioredoxin reductase	[TP0773-TP0814 (0.6926654)]
COG0265	COG0492	Dgeo_0676	Dgeo_0676	peptidase S1 and S6, chymotrypsin/Hap	Dgeo_1576	Dgeo_1576	thioredoxin reductase	[TP0773-TP0814 (0.6926654)]
COG0265	COG0492	Dgeo_2185	Dgeo_2185	peptidase S1 and S6, chymotrypsin/Hap	Dgeo_1576	Dgeo_1576	thioredoxin reductase	[TP0773-TP0814 (0.6926654)]
COG0265	COG0492	Dgeo_2185	Dgeo_2185	peptidase S1 and S6, chymotrypsin/Hap	Dgeo_0975	Dgeo_0975	FAD-dependent pyridine nucleotide-disulphide	[TP0773-TP0814 (0.6926654)]
COG0265	COG0492	Dgeo_0103	Dgeo_0103	peptidase S1 and S6, chymotrypsin/Hap	Dgeo_1576	Dgeo_1576	thioredoxin reductase	[TP0773-TP0814 (0.6926654)]
COG0265	COG0492	Dgeo_1495	Dgeo_1495	peptidase S1 and S6, chymotrypsin/Hap	Dgeo_0975	Dgeo_0975	FAD-dependent pyridine nucleotide-disulphide	[TP0773-TP0814 (0.6926654)]
COG0265	COG0492	Dgeo_0552	Dgeo_0552	peptidase S1 and S6, chymotrypsin/Hap	Dgeo_1013	Dgeo_1013	FAD-dependent pyridine nucleotide-disulphide	[TP0773-TP0814 (0.6926654)]
COG0265	COG0492	Dgeo_0676	Dgeo_0676	peptidase S1 and S6, chymotrypsin/Hap	Dgeo_0975	Dgeo_0975	FAD-dependent pyridine nucleotide-disulphide	[TP0773-TP0814 (0.6926654)]
COG1321	COG1774	Dgeo_2268	Dgeo_2268	iron (metal) dependent repressor, DtxR family	Dgeo_0231	Dgeo_0231	PSP1	[TP0167-TP0046 (0.67547834)]
COG0124	COG0608	Dgeo_1121	Dgeo_1121	histidyl-tRNA synthetase	Dgeo_1599	Dgeo_1599	single-stranded-DNA-specific exonuclease RecJ	[TP0641-TP0704 (0.75894904)]
COG0465	COG0772	Dgeo_2182	Dgeo_2182	ATP-dependent metalloprotease FtsH	Dgeo_0486	Dgeo_0486	cell cycle protein	[TP0330-TP0387 (0.8016956)]
COG0465	COG0772	Dgeo_1832	Dgeo_1832	ATP-dependent metalloprotease FtsH	Dgeo_0486	Dgeo_0486	cell cycle protein	[TP0330-TP0387 (0.8016956)]
COG0465	COG0772	Dgeo_2075	Dgeo_2075	ATP-dependent metalloprotease FtsH	Dgeo_0486	Dgeo_0486	cell cycle protein	[TP0330-TP0387 (0.8016956)]
COG0234	COG0792	Dgeo_2230	Dgeo_2230	chaperonin Cpn10	Dgeo_1894	Dgeo_1894	protein of unknown function UPF0102	[TP1013-TP0913 (0.7815084)]
COG0192	COG0217	Dgeo_0287	Dgeo_0287	Methionine adenosyltransferase	Dgeo_2194	Dgeo_2194	protein of unknown function DUF28	[TP0794-TP0474 (0.71912634)]
COG0860	COG1214	Dgeo_0820	Dgeo_0820	cell wall hydrolase/autolysin	Dgeo_1525	Dgeo_1525	peptidase M22, glycoprotease	[TP0247-TP0876 (0.6334264)]
COG0860	COG1214	Dgeo_0665	Dgeo_0665	N-acetylmuramoyl-L-alanine amidase	Dgeo_1525	Dgeo_1525	peptidase M22, glycoprotease	[TP0247-TP0876 (0.6334264)]
COG0860	COG1214	Dgeo_1034	Dgeo_1034	cell wall hydrolase/autolysin	Dgeo_1525	Dgeo_1525	peptidase M22, glycoprotease	[TP0247-TP0876 (0.6334264)]
COG0860	COG1214	Dgeo_0254	Dgeo_0254	cell wall hydrolase/autolysin	Dgeo_1525	Dgeo_1525	peptidase M22, glycoprotease	[TP0247-TP0876 (0.6334264)]
COG0544	COG1418	Dgeo_0432	Dgeo_0432	trigger factor-like protein	Dgeo_0162	Dgeo_0162	metal dependent phosphohydrolase	[TP0506-TP1018 (0.7668753)]
COG0477	COG0845	Dgeo_1968	Dgeo_1968	major facilitator superfamily MFS_1	Dgeo_1438	Dgeo_1438	secretion protein HlyD	[TP0840-TP0965 (0.8653204)]
COG0477	COG0845	Dgeo_1147	Dgeo_1147	Drug resistance transporter EmrB/QacA subfamily	Dgeo_1438	Dgeo_1438	secretion protein HlyD	[TP0840-TP0965 (0.8653204)]
COG0477	COG0845	Dgeo_0738	Dgeo_0738	major facilitator superfamily MFS_1	Dgeo_2117	Dgeo_2117	secretion protein HlyD	[TP0840-TP0965 (0.8653204)]
COG0477	COG0845	Dgeo_1223	Dgeo_1223	major facilitator superfamily MFS_1	Dgeo_2117	Dgeo_2117	secretion protein HlyD	[TP0840-TP0965 (0.8653204)]
COG0477	COG0845	Dgeo_2203	Dgeo_2203	major facilitator superfamily MFS_1	Dgeo_1438	Dgeo_1438	secretion protein HlyD	[TP0840-TP0965 (0.8653204)]
COG0477	COG0845	Dgeo_2304	Dgeo_2304	major facilitator superfamily MFS_1	Dgeo_1438	Dgeo_1438	secretion protein HlyD	[TP0840-TP0965 (0.8653204)]
COG0477	COG0845	Dgeo_1326	Dgeo_1326	major facilitator superfamily MFS_1	Dgeo_2117	Dgeo_2117	secretion protein HlyD	[TP0840-TP0965 (0.8653204)]
COG0477	COG0845	Dgeo_0738	Dgeo_0738	major facilitator superfamily MFS_1	Dgeo_1438	Dgeo_1438	secretion protein HlyD	[TP0840-TP0965 (0.8653204)]
COG0477	COG0845	Dgeo_0892	Dgeo_0892	major facilitator superfamily MFS_1	Dgeo_1438	Dgeo_1438	secretion protein HlyD	[TP0840-TP0965 (0.8653204)]
COG0477	COG0845	Dgeo_0249	Dgeo_0249	major facilitator superfamily MFS_1	Dgeo_1438	Dgeo_1438	secretion protein HlyD	[TP0840-TP0965 (0.8653204)]
COG0477	COG0845	Dgeo_1065	Dgeo_1065	major facilitator superfamily MFS_1	Dgeo_2117	Dgeo_2117	secretion protein HlyD	[TP0840-TP0965 (0.8653204)]
COG0477	COG0845	Dgeo_0561	Dgeo_0561	major facilitator superfamily MFS_1	Dgeo_1438	Dgeo_1438	secretion protein HlyD	[TP0840-TP0965 (0.8653204)]
COG0477	COG0845	Dgeo_1147	Dgeo_1147	Drug resistance transporter EmrB/QacA subfamily	Dgeo_2117	Dgeo_2117	secretion protein HlyD	[TP0840-TP0965 (0.8653204)]
COG0477	COG0845	Dgeo_1027	Dgeo_1027	hypothetical protein	Dgeo_2117	Dgeo_2117	secretion protein HlyD	[TP0840-TP0965 (0.8653204)]
COG0477	COG0845	Dgeo_1928	Dgeo_1928	major facilitator superfamily MFS_1	Dgeo_1438	Dgeo_1438	secretion protein HlyD	[TP0840-TP0965 (0.8653204)]
COG0477	COG0845	Dgeo_1389	Dgeo_1389	major facilitator superfamily MFS_1	Dgeo_1438	Dgeo_1438	secretion protein HlyD	[TP0840-TP0965 (0.8653204)]
COG0477	COG0845	Dgeo_0561	Dgeo_0561	major facilitator superfamily MFS_1	Dgeo_2117	Dgeo_2117	secretion protein HlyD	[TP0840-TP0965 (0.8653204)]
COG0477	COG0845	Dgeo_1499	Dgeo_1499	major facilitator superfamily MFS_1	Dgeo_1438	Dgeo_1438	secretion protein HlyD	[TP0840-TP0965 (0.8653204)]
COG0477	COG0845	Dgeo_2244	Dgeo_2244	major facilitator superfamily MFS_1	Dgeo_1438	Dgeo_1438	secretion protein HlyD	[TP0840-TP0965 (0.8653204)]
COG0477	COG0845	Dgeo_0249	Dgeo_0249	major facilitator superfamily MFS_1	Dgeo_2117	Dgeo_2117	secretion protein HlyD	[TP0840-TP0965 (0.8653204)]
COG0477	COG0845	Dgeo_2203	Dgeo_2203	major facilitator superfamily MFS_1	Dgeo_2117	Dgeo_2117	secretion protein HlyD	[TP0840-TP0965 (0.8653204)]
COG0477	COG0845	Dgeo_2330	Dgeo_2330	major facilitator superfamily MFS_1	Dgeo_2117	Dgeo_2117	secretion protein HlyD	[TP0840-TP0965 (0.8653204)]
COG0477	COG0845	Dgeo_0530	Dgeo_0530	major facilitator superfamily MFS_1	Dgeo_1438	Dgeo_1438	secretion protein HlyD	[TP0840-TP0965 (0.8653204)]
COG0477	COG0845	Dgeo_1389	Dgeo_1389	major facilitator superfamily MFS_1	Dgeo_2117	Dgeo_2117	secretion protein HlyD	[TP0840-TP0965 (0.8653204)]
COG0477	COG0845	Dgeo_0679	Dgeo_0679	major facilitator superfamily MFS_1	Dgeo_1438	Dgeo_1438	secretion protein HlyD	[TP0840-TP0965 (0.8653204)]
COG0477	COG0845	Dgeo_2330	Dgeo_2330	major facilitator superfamily MFS_1	Dgeo_1438	Dgeo_1438	secretion protein HlyD	[TP0840-TP0965 (0.8653204)]
COG0477	COG0845	Dgeo_0530	Dgeo_0530	major facilitator superfamily MFS_1	Dgeo_2117	Dgeo_2117	secretion protein HlyD	[TP0840-TP0965 (0.8653204)]
COG0477	COG0845	Dgeo_1326	Dgeo_1326	major facilitator superfamily MFS_1	Dgeo_1438	Dgeo_1438	secretion protein HlyD	[TP0840-TP0965 (0.8653204)]
COG0477	COG0845	Dgeo_2304	Dgeo_2304	major facilitator superfamily MFS_1	Dgeo_2117	Dgeo_2117	secretion protein HlyD	[TP0840-TP0965 (0.8653204)]
COG0477	COG0845	Dgeo_1610	Dgeo_1610	major facilitator superfamily MFS_1	Dgeo_2117	Dgeo_2117	secretion protein HlyD	[TP0840-TP0965 (0.8653204)]
COG0477	COG0845	Dgeo_0679	Dgeo_0679	major facilitator superfamily MFS_1	Dgeo_2117	Dgeo_2117	secretion protein HlyD	[TP0840-TP0965 (0.8653204)]
COG0477	COG0845	Dgeo_1065	Dgeo_1065	major facilitator superfamily MFS_1	Dgeo_1438	Dgeo_1438	secretion protein HlyD	[TP0840-TP0965 (0.8653204)]
COG0477	COG0845	Dgeo_1968	Dgeo_1968	major facilitator superfamily MFS_1	Dgeo_2117	Dgeo_2117	secretion protein HlyD	[TP0840-TP0965 (0.8653204)]
COG0477	COG0845	Dgeo_1499	Dgeo_1499	major facilitator superfamily MFS_1	Dgeo_2117	Dgeo_2117	secretion protein HlyD	[TP0840-TP0965 (0.8653204)]
COG0477	COG0845	Dgeo_0892	Dgeo_0892	major facilitator superfamily MFS_1	Dgeo_2117	Dgeo_2117	secretion protein HlyD	[TP0840-TP0965 (0.8653204)]
COG0477	COG0845	Dgeo_1928	Dgeo_1928	major facilitator superfamily MFS_1	Dgeo_2117	Dgeo_2117	secretion protein HlyD	[TP0840-TP0965 (0.8653204)]
COG0477	COG0845	Dgeo_1027	Dgeo_1027	hypothetical protein	Dgeo_1438	Dgeo_1438	secretion protein HlyD	[TP0840-TP0965 (0.8653204)]
COG0477	COG0845	Dgeo_2244	Dgeo_2244	major facilitator superfamily MFS_1	Dgeo_2117	Dgeo_2117	secretion protein HlyD	[TP0840-TP0965 (0.8653204)]
COG0477	COG0845	Dgeo_1223	Dgeo_1223	major facilitator superfamily MFS_1	Dgeo_1438	Dgeo_1438	secretion protein HlyD	[TP0840-TP0965 (0.8653204)]
COG0477	COG0845	Dgeo_1610	Dgeo_1610	major facilitator superfamily MFS_1	Dgeo_1438	Dgeo_1438	secretion protein HlyD	[TP0840-TP0965 (0.8653204)]
COG0305	COG2812	Dgeo_2037	Dgeo_2037	DnaB-like protein helicase	Dgeo_2135	Dgeo_2135	DNA polymerase III, subunits gamma and tau	[TP0058-TP1005 (0.7130585)]
COG0188	COG0526	Dgeo_1016	Dgeo_1016	DNA gyrase, A subunit	Dgeo_1837	Dgeo_1837	thioredoxin	[TP0005-TP0100 (0.7885434)]
COG0188	COG0526	Dgeo_1016	Dgeo_1016	DNA gyrase, A subunit	Dgeo_1248	Dgeo_1248	Redoxin	[TP0005-TP0100 (0.7885434)]
COG0188	COG0526	Dgeo_1016	Dgeo_1016	DNA gyrase, A subunit	Dgeo_1960	Dgeo_1960	hypothetical protein	[TP0005-TP0100 (0.7885434)]
COG0188	COG0526	Dgeo_1016	Dgeo_1016	DNA gyrase, A subunit	Dgeo_1776	Dgeo_1776	thioredoxin-related protein	[TP0005-TP0100 (0.7885434)]
COG0526	COG0771	Dgeo_1837	Dgeo_1837	thioredoxin	Dgeo_0485	Dgeo_0485	UDP-N-acetylmuramoylalanine--D-glutamate ligase	[TP0100-TP0903 (0.59509045)]
COG0526	COG0771	Dgeo_1248	Dgeo_1248	Redoxin	Dgeo_0485	Dgeo_0485	UDP-N-acetylmuramoylalanine--D-glutamate ligase	[TP0100-TP0903 (0.59509045)]
COG0526	COG0771	Dgeo_1776	Dgeo_1776	thioredoxin-related protein	Dgeo_0485	Dgeo_0485	UDP-N-acetylmuramoylalanine--D-glutamate ligase	[TP0100-TP0903 (0.59509045)]
COG0526	COG0771	Dgeo_1960	Dgeo_1960	hypothetical protein	Dgeo_0485	Dgeo_0485	UDP-N-acetylmuramoylalanine--D-glutamate ligase	[TP0100-TP0903 (0.59509045)]
COG0143	COG0845	Dgeo_0724	Dgeo_0724	methionyl-tRNA synthetase	Dgeo_1438	Dgeo_1438	secretion protein HlyD	[TP0798-TP0965 (0.7246752)]
COG0143	COG0845	Dgeo_0724	Dgeo_0724	methionyl-tRNA synthetase	Dgeo_2117	Dgeo_2117	secretion protein HlyD	[TP0798-TP0965 (0.7246752)]
COG0242	COG1744	Dgeo_2292	Dgeo_2292	Peptide deformylase	Dgeo_0703	Dgeo_0703	basic membrane lipoprotein	[TP0757-TP0298 (0.51512045)]
COG0242	COG1744	Dgeo_2292	Dgeo_2292	Peptide deformylase	Dgeo_0695	Dgeo_0695	basic membrane lipoprotein	[TP0757-TP0298 (0.51512045)]
COG0504	COG1475	Dgeo_0827	Dgeo_0827	CTP synthase	Dgeo_2333	Dgeo_2333	parB-like protein partition proteins	[TP0305-TP0271 (0.70252794)]
COG0250	COG0772	Dgeo_0643	Dgeo_0643	NusG antitermination factor	Dgeo_0486	Dgeo_0486	cell cycle protein	[TP0236-TP0387 (0.7470728)]
COG0227	COG0740	Dgeo_0535	Dgeo_0535	ribosomal protein L28	Dgeo_2151	Dgeo_2151	Endopeptidase Clp	[TP0362-TP0507 (0.75048)]
COG0227	COG0740	Dgeo_2250	Dgeo_2250	ribosomal protein L28	Dgeo_2151	Dgeo_2151	Endopeptidase Clp	[TP0362-TP0507 (0.75048)]
COG0457	COG0457	Dgeo_0632	Dgeo_0632	Tetratricopeptide TPR_2	Dgeo_2293	Dgeo_2293	Tetratricopeptide TPR_2	[TP0067-TP0095 (0.6515529)]
COG0457	COG0457	Dgeo_2293	Dgeo_2293	Tetratricopeptide TPR_2	Dgeo_2293	Dgeo_2293	Tetratricopeptide TPR_2	[TP0067-TP0095 (0.6515529)]
COG0457	COG0457	Dgeo_2293	Dgeo_2293	Tetratricopeptide TPR_2	Dgeo_0632	Dgeo_0632	Tetratricopeptide TPR_2	[TP0067-TP0095 (0.6515529)]
COG0457	COG0457	Dgeo_0829	Dgeo_0829	Tetratricopeptide TPR_2	Dgeo_0829	Dgeo_0829	Tetratricopeptide TPR_2	[TP0067-TP0095 (0.6515529)]
COG0457	COG0457	Dgeo_0829	Dgeo_0829	Tetratricopeptide TPR_2	Dgeo_0632	Dgeo_0632	Tetratricopeptide TPR_2	[TP0067-TP0095 (0.6515529)]
COG0457	COG0457	Dgeo_0632	Dgeo_0632	Tetratricopeptide TPR_2	Dgeo_0829	Dgeo_0829	Tetratricopeptide TPR_2	[TP0067-TP0095 (0.6515529)]
COG0457	COG0457	Dgeo_0632	Dgeo_0632	Tetratricopeptide TPR_2	Dgeo_1250	Dgeo_1250	Tetratricopeptide TPR_2	[TP0067-TP0095 (0.6515529)]
COG0457	COG0457	Dgeo_1250	Dgeo_1250	Tetratricopeptide TPR_2	Dgeo_0632	Dgeo_0632	Tetratricopeptide TPR_2	[TP0067-TP0095 (0.6515529)]
COG0457	COG0457	Dgeo_0829	Dgeo_0829	Tetratricopeptide TPR_2	Dgeo_2293	Dgeo_2293	Tetratricopeptide TPR_2	[TP0067-TP0095 (0.6515529)]
COG0457	COG0457	Dgeo_2293	Dgeo_2293	Tetratricopeptide TPR_2	Dgeo_0829	Dgeo_0829	Tetratricopeptide TPR_2	[TP0067-TP0095 (0.6515529)]
COG0457	COG0457	Dgeo_0632	Dgeo_0632	Tetratricopeptide TPR_2	Dgeo_0632	Dgeo_0632	Tetratricopeptide TPR_2	[TP0067-TP0095 (0.6515529)]
COG0457	COG0457	Dgeo_0829	Dgeo_0829	Tetratricopeptide TPR_2	Dgeo_1250	Dgeo_1250	Tetratricopeptide TPR_2	[TP0067-TP0095 (0.6515529)]
COG0457	COG0457	Dgeo_1250	Dgeo_1250	Tetratricopeptide TPR_2	Dgeo_0829	Dgeo_0829	Tetratricopeptide TPR_2	[TP0067-TP0095 (0.6515529)]
COG0457	COG0457	Dgeo_1250	Dgeo_1250	Tetratricopeptide TPR_2	Dgeo_1250	Dgeo_1250	Tetratricopeptide TPR_2	[TP0067-TP0095 (0.6515529)]
COG0457	COG0457	Dgeo_1250	Dgeo_1250	Tetratricopeptide TPR_2	Dgeo_2293	Dgeo_2293	Tetratricopeptide TPR_2	[TP0067-TP0095 (0.6515529)]
COG0457	COG0457	Dgeo_2293	Dgeo_2293	Tetratricopeptide TPR_2	Dgeo_1250	Dgeo_1250	Tetratricopeptide TPR_2	[TP0067-TP0095 (0.6515529)]
COG0445	COG3839	Dgeo_2337	Dgeo_2337	glucose inhibited division protein A	Dgeo_1059	Dgeo_1059	ABC transporter related	[TP0044-TP0804 (0.81002605)]
COG0445	COG3839	Dgeo_2091	Dgeo_2091	glucose-inhibited division protein A	Dgeo_1059	Dgeo_1059	ABC transporter related	[TP0044-TP0804 (0.81002605)]
COG0103	COG0211	Dgeo_1735	Dgeo_1735	ribosomal protein S9	Dgeo_2217	Dgeo_2217	ribosomal protein L27	[TP1024-TP0743 (0.87139803)]
COG0457	COG0803	Dgeo_0829	Dgeo_0829	Tetratricopeptide TPR_2	Dgeo_0534	Dgeo_0534	periplasmic solute binding protein	[TP0469-TP0034 (0.86910707)]
COG0457	COG0803	Dgeo_0632	Dgeo_0632	Tetratricopeptide TPR_2	Dgeo_0534	Dgeo_0534	periplasmic solute binding protein	[TP0469-TP0034 (0.86910707)]
COG0457	COG0803	Dgeo_1250	Dgeo_1250	Tetratricopeptide TPR_2	Dgeo_0534	Dgeo_0534	periplasmic solute binding protein	[TP0469-TP0034 (0.86910707)]
COG0457	COG0803	Dgeo_2293	Dgeo_2293	Tetratricopeptide TPR_2	Dgeo_0534	Dgeo_0534	periplasmic solute binding protein	[TP0469-TP0034 (0.86910707)]
COG0621	COG2812	Dgeo_1369	Dgeo_1369	tRNA-i(6)A37 modification enzyme MiaB	Dgeo_2135	Dgeo_2135	DNA polymerase III, subunits gamma and tau	[TP0754-TP1005 (0.5550382)]
COG0621	COG2812	Dgeo_0375	Dgeo_0375	hypothetical protein	Dgeo_2135	Dgeo_2135	DNA polymerase III, subunits gamma and tau	[TP0754-TP1005 (0.5550382)]
COG0739	COG1418	Dgeo_1482	Dgeo_1482	peptidase M23B	Dgeo_0162	Dgeo_0162	metal dependent phosphohydrolase	[TP0702-TP1018 (0.7620277)]
COG0739	COG1418	Dgeo_1516	Dgeo_1516	peptidase M23B	Dgeo_0162	Dgeo_0162	metal dependent phosphohydrolase	[TP0702-TP1018 (0.7620277)]
COG0739	COG1418	Dgeo_2227	Dgeo_2227	peptidase M23B	Dgeo_0162	Dgeo_0162	metal dependent phosphohydrolase	[TP0702-TP1018 (0.7620277)]
COG0739	COG1418	Dgeo_0038	Dgeo_0038	peptidase M23B	Dgeo_0162	Dgeo_0162	metal dependent phosphohydrolase	[TP0702-TP1018 (0.7620277)]
COG0442	COG4591	Dgeo_0570	Dgeo_0570	prolyl-tRNA synthetase	Dgeo_0813	Dgeo_0813	protein of unknown function DUF214	[TP0160-TP0582 (0.74148)]
COG1432	COG1488	Dgeo_1835	Dgeo_1835	protein of unknown function DUF88	Dgeo_1325	Dgeo_1325	Nicotinate phosphoribosyltransferase related	[TP0894-TP0628 (0.59059936)]
COG1432	COG1488	Dgeo_0945	Dgeo_0945	protein of unknown function DUF88	Dgeo_1325	Dgeo_1325	Nicotinate phosphoribosyltransferase related	[TP0894-TP0628 (0.59059936)]
COG0693	COG0761	Dgeo_0863	Dgeo_0863	Peptidase C56, PfpI	Dgeo_1010	Dgeo_1010	hydroxymethylbutenyl pyrophosphate reductase	[TP0445-TP0547 (0.53976095)]
COG0223	COG0664	Dgeo_2291	Dgeo_2291	methionyl-tRNA formyltransferase	Dgeo_1015	Dgeo_1015	transcriptional regulator, Crp/Fnr family	[TP0756-TP0995 (0.69102824)]
COG0223	COG0664	Dgeo_2291	Dgeo_2291	methionyl-tRNA formyltransferase	Dgeo_0780	Dgeo_0780	transcriptional regulator, Crp/Fnr family	[TP0756-TP0995 (0.69102824)]
COG0223	COG0664	Dgeo_2291	Dgeo_2291	methionyl-tRNA formyltransferase	Dgeo_0968	Dgeo_0968	transcriptional regulator, Crp/Fnr family	[TP0756-TP0995 (0.69102824)]
COG0223	COG0664	Dgeo_2291	Dgeo_2291	methionyl-tRNA formyltransferase	Dgeo_1275	Dgeo_1275	transcriptional regulator, Crp/Fnr family	[TP0756-TP0995 (0.69102824)]
COG0223	COG0664	Dgeo_2291	Dgeo_2291	methionyl-tRNA formyltransferase	Dgeo_1419	Dgeo_1419	transcriptional regulator, Crp/Fnr family	[TP0756-TP0995 (0.69102824)]
COG0223	COG0664	Dgeo_2291	Dgeo_2291	methionyl-tRNA formyltransferase	Dgeo_0106	Dgeo_0106	transcriptional regulator, Crp/Fnr family	[TP0756-TP0995 (0.69102824)]
COG1197	COG1774	Dgeo_0545	Dgeo_0545	transcription factor CarD	Dgeo_0231	Dgeo_0231	PSP1	[TP0344-TP0046 (0.6615959)]
COG1475	COG1774	Dgeo_2333	Dgeo_2333	parB-like protein partition proteins	Dgeo_0231	Dgeo_0231	PSP1	[TP0271-TP0046 (0.61832625)]
COG0465	COG4591	Dgeo_2075	Dgeo_2075	ATP-dependent metalloprotease FtsH	Dgeo_0813	Dgeo_0813	protein of unknown function DUF214	[TP0765-TP0582 (0.6598422)]
COG0465	COG4591	Dgeo_2182	Dgeo_2182	ATP-dependent metalloprotease FtsH	Dgeo_0813	Dgeo_0813	protein of unknown function DUF214	[TP0765-TP0582 (0.6598422)]
COG0465	COG4591	Dgeo_1832	Dgeo_1832	ATP-dependent metalloprotease FtsH	Dgeo_0813	Dgeo_0813	protein of unknown function DUF214	[TP0765-TP0582 (0.6598422)]
COG0773	COG0817	Dgeo_1631	Dgeo_1631	UDP-N-acetylmuramate--alanine ligase	Dgeo_0327	Dgeo_0327	Crossover junction endodeoxyribonuclease RuvC	[TP0341-TP0517 (0.7285616)]
COG0272	COG0773	Dgeo_0696	Dgeo_0696	DNA ligase, NAD-dependent	Dgeo_1631	Dgeo_1631	UDP-N-acetylmuramate--alanine ligase	[TP0634-TP0341 (0.8201813)]
COG0353	COG0514	Dgeo_1513	Dgeo_1513	recombination protein RecR	Dgeo_1226	Dgeo_1226	HRDC	[TP1004-TP0103 (0.6917512)]
COG0036	COG0249	Dgeo_1319	Dgeo_1319	Ribulose-phosphate 3-epimerase	Dgeo_1537	Dgeo_1537	DNA mismatch repair protein MutS	[TP0945-TP0328 (0.6742458)]
COG0124	COG0465	Dgeo_1121	Dgeo_1121	histidyl-tRNA synthetase	Dgeo_2182	Dgeo_2182	ATP-dependent metalloprotease FtsH	[TP0641-TP0330 (0.76316583)]
COG0124	COG0465	Dgeo_1121	Dgeo_1121	histidyl-tRNA synthetase	Dgeo_2075	Dgeo_2075	ATP-dependent metalloprotease FtsH	[TP0641-TP0330 (0.76316583)]
COG0124	COG0465	Dgeo_1121	Dgeo_1121	histidyl-tRNA synthetase	Dgeo_1832	Dgeo_1832	ATP-dependent metalloprotease FtsH	[TP0641-TP0330 (0.76316583)]
COG1396	COG2206	Dgeo_0336	Dgeo_0336	transcriptional regulator, XRE family	Dgeo_1298	Dgeo_1298	metal dependent phosphohydrolase	[TP0461-TP0877 (0.81002605)]
COG0257	COG0719	Dgeo_1844	Dgeo_1844	ribosomal protein L36	Dgeo_0473	Dgeo_0473	FeS assembly protein SufB	[TP0209-TP0612 (0.6772987)]
COG0257	COG0719	Dgeo_1844	Dgeo_1844	ribosomal protein L36	Dgeo_0472	Dgeo_0472	FeS assembly protein SufD	[TP0209-TP0612 (0.6772987)]
COG0493	COG1488	Dgeo_1014	Dgeo_1014	FAD-dependent pyridine nucleotide-disulphide	Dgeo_1325	Dgeo_1325	Nicotinate phosphoribosyltransferase related	[TP0735-TP0628 (0.6598422)]
COG0173	COG0493	Dgeo_1122	Dgeo_1122	aspartyl-tRNA synthetase	Dgeo_1014	Dgeo_1014	FAD-dependent pyridine nucleotide-disulphide	[TP0985-TP0735 (0.50901)]
COG0845	COG1394	Dgeo_1438	Dgeo_1438	secretion protein HlyD	Dgeo_2045	Dgeo_2045	V-type ATPase, D subunit	[TP0965-TP0527 (0.522211)]
COG0845	COG1394	Dgeo_2117	Dgeo_2117	secretion protein HlyD	Dgeo_2045	Dgeo_2045	V-type ATPase, D subunit	[TP0965-TP0527 (0.522211)]
COG0860	COG2080	Dgeo_1034	Dgeo_1034	cell wall hydrolase/autolysin	Dgeo_1948	Dgeo_1948	(2Fe-2S)-binding	[TP0247-TP0080 (0.7296782)]
COG0860	COG2080	Dgeo_0665	Dgeo_0665	N-acetylmuramoyl-L-alanine amidase	Dgeo_1948	Dgeo_1948	(2Fe-2S)-binding	[TP0247-TP0080 (0.7296782)]
COG0860	COG2080	Dgeo_0820	Dgeo_0820	cell wall hydrolase/autolysin	Dgeo_1948	Dgeo_1948	(2Fe-2S)-binding	[TP0247-TP0080 (0.7296782)]
COG0860	COG2080	Dgeo_0254	Dgeo_0254	cell wall hydrolase/autolysin	Dgeo_1948	Dgeo_1948	(2Fe-2S)-binding	[TP0247-TP0080 (0.7296782)]
COG0504	COG0728	Dgeo_0827	Dgeo_0827	CTP synthase	Dgeo_2003	Dgeo_2003	integral membrane protein MviN	[TP0305-TP0516 (0.84299135)]
COG0275	COG0820	Dgeo_0766	Dgeo_0766	methyltransferase	Dgeo_0633	Dgeo_0633	hypothetical protein	[TP0384-TP0068 (0.79878455)]
COG0242	COG0360	Dgeo_2292	Dgeo_2292	Peptide deformylase	Dgeo_0166	Dgeo_0166	ribosomal protein S6	[TP0757-TP0063 (0.54983324)]
COG0693	COG1653	Dgeo_0863	Dgeo_0863	Peptidase C56, PfpI	Dgeo_0905	Dgeo_0905	extracellular solute-binding protein, family 1	[TP0445-TP0074 (0.5751514)]
COG0693	COG1653	Dgeo_0863	Dgeo_0863	Peptidase C56, PfpI	Dgeo_0751	Dgeo_0751	extracellular solute-binding protein, family 1	[TP0445-TP0074 (0.5751514)]
COG0693	COG1653	Dgeo_0863	Dgeo_0863	Peptidase C56, PfpI	Dgeo_0687	Dgeo_0687	extracellular solute-binding protein, family 1	[TP0445-TP0074 (0.5751514)]
COG0693	COG1653	Dgeo_0863	Dgeo_0863	Peptidase C56, PfpI	Dgeo_0591	Dgeo_0591	extracellular solute-binding protein, family 1	[TP0445-TP0074 (0.5751514)]
COG0267	COG0357	Dgeo_0645	Dgeo_0645	ribosomal protein L33	Dgeo_2335	Dgeo_2335	methyltransferase GidB	[TP0234-TP0946 (0.6249908)]
COG0234	COG0772	Dgeo_2230	Dgeo_2230	chaperonin Cpn10	Dgeo_0486	Dgeo_0486	cell cycle protein	[TP1013-TP0387 (0.81326103)]
COG0445	COG0457	Dgeo_2337	Dgeo_2337	glucose inhibited division protein A	Dgeo_0632	Dgeo_0632	Tetratricopeptide TPR_2	[TP0044-TP0954 (0.8549597)]
COG0445	COG0457	Dgeo_2091	Dgeo_2091	glucose-inhibited division protein A	Dgeo_1250	Dgeo_1250	Tetratricopeptide TPR_2	[TP0044-TP0954 (0.8549597)]
COG0445	COG0457	Dgeo_2091	Dgeo_2091	glucose-inhibited division protein A	Dgeo_0829	Dgeo_0829	Tetratricopeptide TPR_2	[TP0044-TP0954 (0.8549597)]
COG0445	COG0457	Dgeo_2091	Dgeo_2091	glucose-inhibited division protein A	Dgeo_0632	Dgeo_0632	Tetratricopeptide TPR_2	[TP0044-TP0954 (0.8549597)]
COG0445	COG0457	Dgeo_2091	Dgeo_2091	glucose-inhibited division protein A	Dgeo_2293	Dgeo_2293	Tetratricopeptide TPR_2	[TP0044-TP0954 (0.8549597)]
COG0445	COG0457	Dgeo_2337	Dgeo_2337	glucose inhibited division protein A	Dgeo_1250	Dgeo_1250	Tetratricopeptide TPR_2	[TP0044-TP0954 (0.8549597)]
COG0445	COG0457	Dgeo_2337	Dgeo_2337	glucose inhibited division protein A	Dgeo_0829	Dgeo_0829	Tetratricopeptide TPR_2	[TP0044-TP0954 (0.8549597)]
COG0445	COG0457	Dgeo_2337	Dgeo_2337	glucose inhibited division protein A	Dgeo_2293	Dgeo_2293	Tetratricopeptide TPR_2	[TP0044-TP0954 (0.8549597)]
COG0305	COG1595	Dgeo_2037	Dgeo_2037	DnaB-like protein helicase	Dgeo_1519	Dgeo_1519	RNA polymerase, sigma-24 subunit, ECF subfamily	[TP0058-TP0092 (0.74082893)]
COG0305	COG1595	Dgeo_2037	Dgeo_2037	DnaB-like protein helicase	Dgeo_0606	Dgeo_0606	RNA polymerase, sigma-24 subunit, ECF subfamily	[TP0058-TP0092 (0.74082893)]
COG0305	COG1595	Dgeo_2037	Dgeo_2037	DnaB-like protein helicase	Dgeo_2269	Dgeo_2269	RNA polymerase, sigma-24 subunit, ECF subfamily	[TP0058-TP0092 (0.74082893)]
COG0228	COG0250	Dgeo_1483	Dgeo_1483	ribosomal protein S16	Dgeo_0643	Dgeo_0643	NusG antitermination factor	[TP0905-TP0236 (0.7099409)]
COG0465	COG0532	Dgeo_2182	Dgeo_2182	ATP-dependent metalloprotease FtsH	Dgeo_1236	Dgeo_1236	translation initiation factor IF-2	[TP0330-TP0891 (0.8751731)]
COG0465	COG0532	Dgeo_1832	Dgeo_1832	ATP-dependent metalloprotease FtsH	Dgeo_1236	Dgeo_1236	translation initiation factor IF-2	[TP0330-TP0891 (0.8751731)]
COG0465	COG0532	Dgeo_2075	Dgeo_2075	ATP-dependent metalloprotease FtsH	Dgeo_1236	Dgeo_1236	translation initiation factor IF-2	[TP0330-TP0891 (0.8751731)]
COG0234	COG0445	Dgeo_2230	Dgeo_2230	chaperonin Cpn10	Dgeo_2337	Dgeo_2337	glucose inhibited division protein A	[TP1013-TP0044 (0.813164)]
COG0234	COG0445	Dgeo_2230	Dgeo_2230	chaperonin Cpn10	Dgeo_2091	Dgeo_2091	glucose-inhibited division protein A	[TP1013-TP0044 (0.813164)]
COG0265	COG1381	Dgeo_0103	Dgeo_0103	peptidase S1 and S6, chymotrypsin/Hap	Dgeo_0855	Dgeo_0855	DNA repair protein RecO	[TP0773-TP0636 (0.870009)]
COG0265	COG1381	Dgeo_0552	Dgeo_0552	peptidase S1 and S6, chymotrypsin/Hap	Dgeo_0855	Dgeo_0855	DNA repair protein RecO	[TP0773-TP0636 (0.870009)]
COG0265	COG1381	Dgeo_0676	Dgeo_0676	peptidase S1 and S6, chymotrypsin/Hap	Dgeo_0855	Dgeo_0855	DNA repair protein RecO	[TP0773-TP0636 (0.870009)]
COG0265	COG1381	Dgeo_1495	Dgeo_1495	peptidase S1 and S6, chymotrypsin/Hap	Dgeo_0855	Dgeo_0855	DNA repair protein RecO	[TP0773-TP0636 (0.870009)]
COG0265	COG1381	Dgeo_2185	Dgeo_2185	peptidase S1 and S6, chymotrypsin/Hap	Dgeo_0855	Dgeo_0855	DNA repair protein RecO	[TP0773-TP0636 (0.870009)]
COG0265	COG1381	Dgeo_2025	Dgeo_2025	peptidase S1 and S6, chymotrypsin/Hap	Dgeo_0855	Dgeo_0855	DNA repair protein RecO	[TP0773-TP0636 (0.870009)]
COG0457	COG0860	Dgeo_1250	Dgeo_1250	Tetratricopeptide TPR_2	Dgeo_0820	Dgeo_0820	cell wall hydrolase/autolysin	[TP0820-TP0247 (0.74644035), TP0067-TP0247 (0.79531366)]
COG0457	COG0860	Dgeo_1250	Dgeo_1250	Tetratricopeptide TPR_2	Dgeo_1034	Dgeo_1034	cell wall hydrolase/autolysin	[TP0820-TP0247 (0.74644035), TP0067-TP0247 (0.79531366)]
COG0457	COG0860	Dgeo_0829	Dgeo_0829	Tetratricopeptide TPR_2	Dgeo_0665	Dgeo_0665	N-acetylmuramoyl-L-alanine amidase	[TP0820-TP0247 (0.74644035), TP0067-TP0247 (0.79531366)]
COG0457	COG0860	Dgeo_2293	Dgeo_2293	Tetratricopeptide TPR_2	Dgeo_0820	Dgeo_0820	cell wall hydrolase/autolysin	[TP0820-TP0247 (0.74644035), TP0067-TP0247 (0.79531366)]
COG0457	COG0860	Dgeo_0829	Dgeo_0829	Tetratricopeptide TPR_2	Dgeo_1034	Dgeo_1034	cell wall hydrolase/autolysin	[TP0820-TP0247 (0.74644035), TP0067-TP0247 (0.79531366)]
COG0457	COG0860	Dgeo_1250	Dgeo_1250	Tetratricopeptide TPR_2	Dgeo_0665	Dgeo_0665	N-acetylmuramoyl-L-alanine amidase	[TP0820-TP0247 (0.74644035), TP0067-TP0247 (0.79531366)]
COG0457	COG0860	Dgeo_0632	Dgeo_0632	Tetratricopeptide TPR_2	Dgeo_0254	Dgeo_0254	cell wall hydrolase/autolysin	[TP0820-TP0247 (0.74644035), TP0067-TP0247 (0.79531366)]
COG0457	COG0860	Dgeo_0632	Dgeo_0632	Tetratricopeptide TPR_2	Dgeo_1034	Dgeo_1034	cell wall hydrolase/autolysin	[TP0820-TP0247 (0.74644035), TP0067-TP0247 (0.79531366)]
COG0457	COG0860	Dgeo_0829	Dgeo_0829	Tetratricopeptide TPR_2	Dgeo_0254	Dgeo_0254	cell wall hydrolase/autolysin	[TP0820-TP0247 (0.74644035), TP0067-TP0247 (0.79531366)]
COG0457	COG0860	Dgeo_0829	Dgeo_0829	Tetratricopeptide TPR_2	Dgeo_0820	Dgeo_0820	cell wall hydrolase/autolysin	[TP0820-TP0247 (0.74644035), TP0067-TP0247 (0.79531366)]
COG0457	COG0860	Dgeo_0632	Dgeo_0632	Tetratricopeptide TPR_2	Dgeo_0820	Dgeo_0820	cell wall hydrolase/autolysin	[TP0820-TP0247 (0.74644035), TP0067-TP0247 (0.79531366)]
COG0457	COG0860	Dgeo_2293	Dgeo_2293	Tetratricopeptide TPR_2	Dgeo_1034	Dgeo_1034	cell wall hydrolase/autolysin	[TP0820-TP0247 (0.74644035), TP0067-TP0247 (0.79531366)]
COG0457	COG0860	Dgeo_2293	Dgeo_2293	Tetratricopeptide TPR_2	Dgeo_0665	Dgeo_0665	N-acetylmuramoyl-L-alanine amidase	[TP0820-TP0247 (0.74644035), TP0067-TP0247 (0.79531366)]
COG0457	COG0860	Dgeo_1250	Dgeo_1250	Tetratricopeptide TPR_2	Dgeo_0254	Dgeo_0254	cell wall hydrolase/autolysin	[TP0820-TP0247 (0.74644035), TP0067-TP0247 (0.79531366)]
COG0457	COG0860	Dgeo_2293	Dgeo_2293	Tetratricopeptide TPR_2	Dgeo_0254	Dgeo_0254	cell wall hydrolase/autolysin	[TP0820-TP0247 (0.74644035), TP0067-TP0247 (0.79531366)]
COG0457	COG0860	Dgeo_0632	Dgeo_0632	Tetratricopeptide TPR_2	Dgeo_0665	Dgeo_0665	N-acetylmuramoyl-L-alanine amidase	[TP0820-TP0247 (0.74644035), TP0067-TP0247 (0.79531366)]
COG0319	COG0333	Dgeo_1273	Dgeo_1273	protein of unknown function UPF0054	Dgeo_0013	Dgeo_0013	ribosomal protein L32	[TP0650-TP0807 (0.80809164)]
COG0195	COG1643	Dgeo_1234	Dgeo_1234	NusA antitermination factor	Dgeo_0976	Dgeo_0976	ATP-dependent helicase HrpB	[TP0892-TP0526 (0.71912634)]
COG0216	COG0457	Dgeo_0609	Dgeo_0609	peptide chain release factor 1	Dgeo_0829	Dgeo_0829	Tetratricopeptide TPR_2	[TP0051-TP0067 (0.7097377)]
COG0216	COG0457	Dgeo_0609	Dgeo_0609	peptide chain release factor 1	Dgeo_1250	Dgeo_1250	Tetratricopeptide TPR_2	[TP0051-TP0067 (0.7097377)]
COG0216	COG0457	Dgeo_0609	Dgeo_0609	peptide chain release factor 1	Dgeo_0632	Dgeo_0632	Tetratricopeptide TPR_2	[TP0051-TP0067 (0.7097377)]
COG0216	COG0457	Dgeo_0609	Dgeo_0609	peptide chain release factor 1	Dgeo_2293	Dgeo_2293	Tetratricopeptide TPR_2	[TP0051-TP0067 (0.7097377)]
COG0802	COG1774	Dgeo_0053	Dgeo_0053	protein of unknown function UPF0079	Dgeo_0231	Dgeo_0231	PSP1	[TP0875-TP0046 (0.67547834)]
COG0705	COG1187	Dgeo_1781	Dgeo_1781	Rhomboid-like protein protein	Dgeo_0763	Dgeo_0763	Pseudouridine synthase, Rsu	[TP0982-TP0459 (0.6079956)]
COG0290	COG0457	Dgeo_1509	Dgeo_1509	translation initiation factor IF-3	Dgeo_0829	Dgeo_0829	Tetratricopeptide TPR_2	[TP0850-TP0095 (0.6947713)]
COG0290	COG0457	Dgeo_1509	Dgeo_1509	translation initiation factor IF-3	Dgeo_2293	Dgeo_2293	Tetratricopeptide TPR_2	[TP0850-TP0095 (0.6947713)]
COG0290	COG0457	Dgeo_1509	Dgeo_1509	translation initiation factor IF-3	Dgeo_1250	Dgeo_1250	Tetratricopeptide TPR_2	[TP0850-TP0095 (0.6947713)]
COG0290	COG0457	Dgeo_1509	Dgeo_1509	translation initiation factor IF-3	Dgeo_0632	Dgeo_0632	Tetratricopeptide TPR_2	[TP0850-TP0095 (0.6947713)]
COG0782	COG0860	Dgeo_0668	Dgeo_0668	transcription elongation factor GreA	Dgeo_0665	Dgeo_0665	N-acetylmuramoyl-L-alanine amidase	[TP0019-TP0247 (0.7668169)]
COG0782	COG0860	Dgeo_1813	Dgeo_1813	GreA/GreB family elongation factor	Dgeo_1034	Dgeo_1034	cell wall hydrolase/autolysin	[TP0019-TP0247 (0.7668169)]
COG0782	COG0860	Dgeo_1813	Dgeo_1813	GreA/GreB family elongation factor	Dgeo_0254	Dgeo_0254	cell wall hydrolase/autolysin	[TP0019-TP0247 (0.7668169)]
COG0782	COG0860	Dgeo_0902	Dgeo_0902	GreA/GreB family elongation factor	Dgeo_0665	Dgeo_0665	N-acetylmuramoyl-L-alanine amidase	[TP0019-TP0247 (0.7668169)]
COG0782	COG0860	Dgeo_0668	Dgeo_0668	transcription elongation factor GreA	Dgeo_0254	Dgeo_0254	cell wall hydrolase/autolysin	[TP0019-TP0247 (0.7668169)]
COG0782	COG0860	Dgeo_0902	Dgeo_0902	GreA/GreB family elongation factor	Dgeo_0820	Dgeo_0820	cell wall hydrolase/autolysin	[TP0019-TP0247 (0.7668169)]
COG0782	COG0860	Dgeo_1813	Dgeo_1813	GreA/GreB family elongation factor	Dgeo_0665	Dgeo_0665	N-acetylmuramoyl-L-alanine amidase	[TP0019-TP0247 (0.7668169)]
COG0782	COG0860	Dgeo_0668	Dgeo_0668	transcription elongation factor GreA	Dgeo_0820	Dgeo_0820	cell wall hydrolase/autolysin	[TP0019-TP0247 (0.7668169)]
COG0782	COG0860	Dgeo_0902	Dgeo_0902	GreA/GreB family elongation factor	Dgeo_0254	Dgeo_0254	cell wall hydrolase/autolysin	[TP0019-TP0247 (0.7668169)]
COG0782	COG0860	Dgeo_0902	Dgeo_0902	GreA/GreB family elongation factor	Dgeo_1034	Dgeo_1034	cell wall hydrolase/autolysin	[TP0019-TP0247 (0.7668169)]
COG0782	COG0860	Dgeo_0668	Dgeo_0668	transcription elongation factor GreA	Dgeo_1034	Dgeo_1034	cell wall hydrolase/autolysin	[TP0019-TP0247 (0.7668169)]
COG0782	COG0860	Dgeo_1813	Dgeo_1813	GreA/GreB family elongation factor	Dgeo_0820	Dgeo_0820	cell wall hydrolase/autolysin	[TP0019-TP0247 (0.7668169)]
COG0103	COG1432	Dgeo_1735	Dgeo_1735	ribosomal protein S9	Dgeo_0945	Dgeo_0945	protein of unknown function DUF88	[TP1024-TP0894 (0.64955014)]
COG0103	COG1432	Dgeo_1735	Dgeo_1735	ribosomal protein S9	Dgeo_1835	Dgeo_1835	protein of unknown function DUF88	[TP1024-TP0894 (0.64955014)]
COG1432	COG1774	Dgeo_1835	Dgeo_1835	protein of unknown function DUF88	Dgeo_0231	Dgeo_0231	PSP1	[TP0894-TP0046 (0.59059936)]
COG1432	COG1774	Dgeo_0945	Dgeo_0945	protein of unknown function DUF88	Dgeo_0231	Dgeo_0231	PSP1	[TP0894-TP0046 (0.59059936)]
COG0322	COG0353	Dgeo_1124	Dgeo_1124	excinuclease ABC, C subunit	Dgeo_1513	Dgeo_1513	recombination protein RecR	[TP0472-TP1004 (0.53674763)]
COG0771	COG1595	Dgeo_0485	Dgeo_0485	UDP-N-acetylmuramoylalanine--D-glutamate ligase	Dgeo_1519	Dgeo_1519	RNA polymerase, sigma-24 subunit, ECF subfamily	[TP0903-TP0092 (0.6651206)]
COG0771	COG1595	Dgeo_0485	Dgeo_0485	UDP-N-acetylmuramoylalanine--D-glutamate ligase	Dgeo_0606	Dgeo_0606	RNA polymerase, sigma-24 subunit, ECF subfamily	[TP0903-TP0092 (0.6651206)]
COG0771	COG1595	Dgeo_0485	Dgeo_0485	UDP-N-acetylmuramoylalanine--D-glutamate ligase	Dgeo_2269	Dgeo_2269	RNA polymerase, sigma-24 subunit, ECF subfamily	[TP0903-TP0092 (0.6651206)]
COG0188	COG0305	Dgeo_1016	Dgeo_1016	DNA gyrase, A subunit	Dgeo_2037	Dgeo_2037	DnaB-like protein helicase	[TP0005-TP0058 (0.73312306)]
COG1825	COG2812	Dgeo_0469	Dgeo_0469	ribosomal 5S rRNA E-loop binding protein	Dgeo_2135	Dgeo_2135	DNA polymerase III, subunits gamma and tau	[TP0372-TP1005 (0.6540257)]
COG0024	COG1121	Dgeo_1914	Dgeo_1914	methionine aminopeptidase, type I	Dgeo_0533	Dgeo_0533	ABC transporter related	[TP0842-TP0164 (0.77940726)]
COG0024	COG1121	Dgeo_1284	Dgeo_1284	methionine aminopeptidase, type I	Dgeo_0533	Dgeo_0533	ABC transporter related	[TP0842-TP0164 (0.77940726)]
COG0361	COG1214	Dgeo_1845	Dgeo_1845	translation initiation factor IF-1	Dgeo_1525	Dgeo_1525	peptidase M22, glycoprotease	[TP0097-TP0876 (0.56457245)]
COG1643	COG2137	Dgeo_0976	Dgeo_0976	ATP-dependent helicase HrpB	Dgeo_1433	Dgeo_1433	regulatory protein RecX	[TP0526-TP1023 (0.64955014)]
COG1509	COG2812	Dgeo_0988	Dgeo_0988	Protein of unknown function DUF160	Dgeo_2135	Dgeo_2135	DNA polymerase III, subunits gamma and tau	[TP0121-TP1005 (0.5082704)]
COG0255	COG1011	Dgeo_1859	Dgeo_1859	ribosomal protein L29	Dgeo_1288	Dgeo_1288	HAD-superfamily hydrolase subfamily IA, variant	[TP0197-TP0158 (0.6077605)]
COG0255	COG1011	Dgeo_1859	Dgeo_1859	ribosomal protein L29	Dgeo_1113	Dgeo_1113	HAD-superfamily hydrolase subfamily IA, variant	[TP0197-TP0158 (0.6077605)]
COG0255	COG1011	Dgeo_1859	Dgeo_1859	ribosomal protein L29	Dgeo_1667	Dgeo_1667	HAD-superfamily hydrolase subfamily IA, variant	[TP0197-TP0158 (0.6077605)]
COG0546	COG0739	Dgeo_0689	Dgeo_0689	HAD-superfamily hydrolase subfamily IA, variant	Dgeo_1482	Dgeo_1482	peptidase M23B	[TP0554-TP0782 (0.73069036)]
COG0546	COG0739	Dgeo_0689	Dgeo_0689	HAD-superfamily hydrolase subfamily IA, variant	Dgeo_1516	Dgeo_1516	peptidase M23B	[TP0554-TP0782 (0.73069036)]
COG0546	COG0739	Dgeo_0689	Dgeo_0689	HAD-superfamily hydrolase subfamily IA, variant	Dgeo_0038	Dgeo_0038	peptidase M23B	[TP0554-TP0782 (0.73069036)]
COG0546	COG0739	Dgeo_0689	Dgeo_0689	HAD-superfamily hydrolase subfamily IA, variant	Dgeo_2227	Dgeo_2227	peptidase M23B	[TP0554-TP0782 (0.73069036)]
COG0242	COG1187	Dgeo_2292	Dgeo_2292	Peptide deformylase	Dgeo_0763	Dgeo_0763	Pseudouridine synthase, Rsu	[TP0757-TP0459 (0.5284328)]
COG0192	COG1774	Dgeo_0287	Dgeo_0287	Methionine adenosyltransferase	Dgeo_0231	Dgeo_0231	PSP1	[TP0794-TP0046 (0.7023217)]
COG0420	COG0739	Dgeo_0824	Dgeo_0824	nuclease SbcCD, D subunit	Dgeo_0038	Dgeo_0038	peptidase M23B	[TP0626-TP0782 (0.7781429)]
COG0420	COG0739	Dgeo_0824	Dgeo_0824	nuclease SbcCD, D subunit	Dgeo_2227	Dgeo_2227	peptidase M23B	[TP0626-TP0782 (0.7781429)]
COG0420	COG0739	Dgeo_0824	Dgeo_0824	nuclease SbcCD, D subunit	Dgeo_1482	Dgeo_1482	peptidase M23B	[TP0626-TP0782 (0.7781429)]
COG0420	COG0739	Dgeo_0824	Dgeo_0824	nuclease SbcCD, D subunit	Dgeo_1516	Dgeo_1516	peptidase M23B	[TP0626-TP0782 (0.7781429)]
COG1385	COG2812	Dgeo_0838	Dgeo_0838	protein of unknown function DUF558	Dgeo_2135	Dgeo_2135	DNA polymerase III, subunits gamma and tau	[TP0276-TP1005 (0.66627616)]
COG0217	COG0739	Dgeo_2194	Dgeo_2194	protein of unknown function DUF28	Dgeo_0038	Dgeo_0038	peptidase M23B	[TP0474-TP0864 (0.82349855)]
COG0217	COG0739	Dgeo_2194	Dgeo_2194	protein of unknown function DUF28	Dgeo_1482	Dgeo_1482	peptidase M23B	[TP0474-TP0864 (0.82349855)]
COG0217	COG0739	Dgeo_2194	Dgeo_2194	protein of unknown function DUF28	Dgeo_1516	Dgeo_1516	peptidase M23B	[TP0474-TP0864 (0.82349855)]
COG0217	COG0739	Dgeo_2194	Dgeo_2194	protein of unknown function DUF28	Dgeo_2227	Dgeo_2227	peptidase M23B	[TP0474-TP0864 (0.82349855)]
COG0242	COG0254	Dgeo_2292	Dgeo_2292	Peptide deformylase	Dgeo_0577	Dgeo_0577	ribosomal protein L31	[TP0757-TP0255 (0.6434887)]
COG0442	COG1466	Dgeo_0570	Dgeo_0570	prolyl-tRNA synthetase	Dgeo_0745	Dgeo_0745	DNA polymerase III, delta subunit	[TP0160-TP0588 (0.66563916)]
COG0357	COG2815	Dgeo_2335	Dgeo_2335	methyltransferase GidB	Dgeo_1953	Dgeo_1953	PASTA domain protein	[TP0946-TP0307 (0.72611016)]
COG0305	COG0593	Dgeo_2037	Dgeo_2037	DnaB-like protein helicase	Dgeo_0001	Dgeo_0001	chromosomal replication initiator protein DnaA	[TP0058-TP0001 (0.9013428)]
COG0178	COG1197	Dgeo_0694	Dgeo_0694	excinuclease ABC, A subunit	Dgeo_0545	Dgeo_0545	transcription factor CarD	[TP0514-TP0344 (0.9414915)]
COG0264	COG0544	Dgeo_1048	Dgeo_1048	translation elongation factor Ts	Dgeo_0432	Dgeo_0432	trigger factor-like protein	[TP0605-TP0506 (0.9100214)]
COG0495	COG1475	Dgeo_0567	Dgeo_0567	leucyl-tRNA synthetase	Dgeo_2333	Dgeo_2333	parB-like protein partition proteins	[TP0586-TP0271 (0.63095015)]
COG0272	COG2080	Dgeo_0696	Dgeo_0696	DNA ligase, NAD-dependent	Dgeo_1948	Dgeo_1948	(2Fe-2S)-binding	[TP0634-TP0080 (0.5753685)]
COG0099	COG0216	Dgeo_1843	Dgeo_1843	ribosomal protein S13	Dgeo_0609	Dgeo_0609	peptide chain release factor 1	[TP0210-TP0051 (0.8775348)]
COG0803	COG1268	Dgeo_0534	Dgeo_0534	periplasmic solute binding protein	Dgeo_2139	Dgeo_2139	BioY protein	[TP0034-TP0228 (0.8514437)]
COG0442	COG0552	Dgeo_0570	Dgeo_0570	prolyl-tRNA synthetase	Dgeo_0730	Dgeo_0730	signal recognition particle-docking protein	[TP0160-TP0578 (0.56216276)]
COG0242	COG0319	Dgeo_2292	Dgeo_2292	Peptide deformylase	Dgeo_1273	Dgeo_1273	protein of unknown function UPF0054	[TP0757-TP0650 (0.630912)]
COG0178	COG0845	Dgeo_0694	Dgeo_0694	excinuclease ABC, A subunit	Dgeo_2117	Dgeo_2117	secretion protein HlyD	[TP0514-TP0965 (0.87363523)]
COG0178	COG0845	Dgeo_0694	Dgeo_0694	excinuclease ABC, A subunit	Dgeo_1438	Dgeo_1438	secretion protein HlyD	[TP0514-TP0965 (0.87363523)]
COG0457	COG0566	Dgeo_2293	Dgeo_2293	Tetratricopeptide TPR_2	Dgeo_1083	Dgeo_1083	tRNA/rRNA methyltransferase (SpoU)	[TP0095-TP0054 (0.73981166)]
COG0457	COG0566	Dgeo_0632	Dgeo_0632	Tetratricopeptide TPR_2	Dgeo_1083	Dgeo_1083	tRNA/rRNA methyltransferase (SpoU)	[TP0095-TP0054 (0.73981166)]
COG0457	COG0566	Dgeo_1250	Dgeo_1250	Tetratricopeptide TPR_2	Dgeo_1083	Dgeo_1083	tRNA/rRNA methyltransferase (SpoU)	[TP0095-TP0054 (0.73981166)]
COG0457	COG0566	Dgeo_0632	Dgeo_0632	Tetratricopeptide TPR_2	Dgeo_2022	Dgeo_2022	RNA methyltransferase TrmH, group 3	[TP0095-TP0054 (0.73981166)]
COG0457	COG0566	Dgeo_0632	Dgeo_0632	Tetratricopeptide TPR_2	Dgeo_2234	Dgeo_2234	tRNA (guanosine-2'-O-)-methyltransferase	[TP0095-TP0054 (0.73981166)]
COG0457	COG0566	Dgeo_1250	Dgeo_1250	Tetratricopeptide TPR_2	Dgeo_2022	Dgeo_2022	RNA methyltransferase TrmH, group 3	[TP0095-TP0054 (0.73981166)]
COG0457	COG0566	Dgeo_0829	Dgeo_0829	Tetratricopeptide TPR_2	Dgeo_1083	Dgeo_1083	tRNA/rRNA methyltransferase (SpoU)	[TP0095-TP0054 (0.73981166)]
COG0457	COG0566	Dgeo_2293	Dgeo_2293	Tetratricopeptide TPR_2	Dgeo_2022	Dgeo_2022	RNA methyltransferase TrmH, group 3	[TP0095-TP0054 (0.73981166)]
COG0457	COG0566	Dgeo_0829	Dgeo_0829	Tetratricopeptide TPR_2	Dgeo_2022	Dgeo_2022	RNA methyltransferase TrmH, group 3	[TP0095-TP0054 (0.73981166)]
COG0457	COG0566	Dgeo_1250	Dgeo_1250	Tetratricopeptide TPR_2	Dgeo_2234	Dgeo_2234	tRNA (guanosine-2'-O-)-methyltransferase	[TP0095-TP0054 (0.73981166)]
COG0457	COG0566	Dgeo_0829	Dgeo_0829	Tetratricopeptide TPR_2	Dgeo_2234	Dgeo_2234	tRNA (guanosine-2'-O-)-methyltransferase	[TP0095-TP0054 (0.73981166)]
COG0457	COG0566	Dgeo_2293	Dgeo_2293	Tetratricopeptide TPR_2	Dgeo_2234	Dgeo_2234	tRNA (guanosine-2'-O-)-methyltransferase	[TP0095-TP0054 (0.73981166)]
COG0024	COG0462	Dgeo_1284	Dgeo_1284	methionine aminopeptidase, type I	Dgeo_0452	Dgeo_0452	ribose-phosphate pyrophosphokinase	[TP0842-TP0294 (0.8762697)]
COG0024	COG0462	Dgeo_1914	Dgeo_1914	methionine aminopeptidase, type I	Dgeo_0452	Dgeo_0452	ribose-phosphate pyrophosphokinase	[TP0842-TP0294 (0.8762697)]
COG0125	COG0361	Dgeo_1983	Dgeo_1983	Thymidylate kinase	Dgeo_1845	Dgeo_1845	translation initiation factor IF-1	[TP0354-TP0097 (0.8382038)]
COG0319	COG0787	Dgeo_1273	Dgeo_1273	protein of unknown function UPF0054	Dgeo_1380	Dgeo_1380	alanine racemase	[TP0650-TP0681 (0.82058704)]
COG0564	COG1418	Dgeo_2226	Dgeo_2226	Pseudouridine synthase, RluD	Dgeo_0162	Dgeo_0162	metal dependent phosphohydrolase	[TP0154-TP1018 (0.7668753)]
COG0564	COG1418	Dgeo_0604	Dgeo_0604	Pseudouridine synthase, RluD	Dgeo_0162	Dgeo_0162	metal dependent phosphohydrolase	[TP0154-TP1018 (0.7668753)]
COG0564	COG1418	Dgeo_0896	Dgeo_0896	pseudouridine synthase	Dgeo_0162	Dgeo_0162	metal dependent phosphohydrolase	[TP0154-TP1018 (0.7668753)]
COG0849	COG1595	Dgeo_1634	Dgeo_1634	cell division protein FtsA	Dgeo_0606	Dgeo_0606	RNA polymerase, sigma-24 subunit, ECF subfamily	[TP0389-TP0092 (0.66770643)]
COG0849	COG1595	Dgeo_1634	Dgeo_1634	cell division protein FtsA	Dgeo_1519	Dgeo_1519	RNA polymerase, sigma-24 subunit, ECF subfamily	[TP0389-TP0092 (0.66770643)]
COG0849	COG1595	Dgeo_1634	Dgeo_1634	cell division protein FtsA	Dgeo_2269	Dgeo_2269	RNA polymerase, sigma-24 subunit, ECF subfamily	[TP0389-TP0092 (0.66770643)]
COG0036	COG2001	Dgeo_1319	Dgeo_1319	Ribulose-phosphate 3-epimerase	Dgeo_0765	Dgeo_0765	protein of unknown function UPF0040	[TP0945-TP0383 (0.685165)]
COG1108	COG1277	Dgeo_0532	Dgeo_0532	ABC-3	Dgeo_0382	Dgeo_0382	hypothetical protein	[TP0165-TP0880 (0.79878455)]
COG1108	COG1277	Dgeo_0532	Dgeo_0532	ABC-3	Dgeo_1812	Dgeo_1812	putative ABC-2 type transport system permease	[TP0165-TP0880 (0.79878455)]
COG0457	COG0495	Dgeo_2293	Dgeo_2293	Tetratricopeptide TPR_2	Dgeo_0567	Dgeo_0567	leucyl-tRNA synthetase	[TP0067-TP0586 (0.714839)]
COG0457	COG0495	Dgeo_0829	Dgeo_0829	Tetratricopeptide TPR_2	Dgeo_0567	Dgeo_0567	leucyl-tRNA synthetase	[TP0067-TP0586 (0.714839)]
COG0457	COG0495	Dgeo_0632	Dgeo_0632	Tetratricopeptide TPR_2	Dgeo_0567	Dgeo_0567	leucyl-tRNA synthetase	[TP0067-TP0586 (0.714839)]
COG0457	COG0495	Dgeo_1250	Dgeo_1250	Tetratricopeptide TPR_2	Dgeo_0567	Dgeo_0567	leucyl-tRNA synthetase	[TP0067-TP0586 (0.714839)]
COG0257	COG0472	Dgeo_1844	Dgeo_1844	ribosomal protein L36	Dgeo_1295	Dgeo_1295	glycosyl transferase, family 4	[TP0209-TP0345 (0.64932555)]
COG0257	COG0472	Dgeo_1844	Dgeo_1844	ribosomal protein L36	Dgeo_1461	Dgeo_1461	Phospho-N-acetylmuramoyl-pentapeptide-	[TP0209-TP0345 (0.64932555)]
COG0358	COG0457	Dgeo_1910	Dgeo_1910	DNA primase	Dgeo_0829	Dgeo_0829	Tetratricopeptide TPR_2	[TP0492-TP0648 (0.5111708)]
COG0358	COG0457	Dgeo_1910	Dgeo_1910	DNA primase	Dgeo_2293	Dgeo_2293	Tetratricopeptide TPR_2	[TP0492-TP0648 (0.5111708)]
COG0358	COG0457	Dgeo_1910	Dgeo_1910	DNA primase	Dgeo_0632	Dgeo_0632	Tetratricopeptide TPR_2	[TP0492-TP0648 (0.5111708)]
COG0358	COG0457	Dgeo_1910	Dgeo_1910	DNA primase	Dgeo_1250	Dgeo_1250	Tetratricopeptide TPR_2	[TP0492-TP0648 (0.5111708)]
COG0608	COG1234	Dgeo_1599	Dgeo_1599	single-stranded-DNA-specific exonuclease RecJ	Dgeo_1607	Dgeo_1607	ribonuclease Z	[TP0704-TP0819 (0.5844061)]
COG0024	COG0125	Dgeo_1284	Dgeo_1284	methionine aminopeptidase, type I	Dgeo_1983	Dgeo_1983	Thymidylate kinase	[TP0842-TP0354 (0.8096375)]
COG0024	COG0125	Dgeo_1914	Dgeo_1914	methionine aminopeptidase, type I	Dgeo_1983	Dgeo_1983	Thymidylate kinase	[TP0842-TP0354 (0.8096375)]
COG0618	COG1214	Dgeo_1290	Dgeo_1290	phosphoesterase, RecJ-like protein	Dgeo_1525	Dgeo_1525	peptidase M22, glycoprotease	[TP0803-TP0876 (0.700686)]
COG0257	COG0779	Dgeo_1844	Dgeo_1844	ribosomal protein L36	Dgeo_1233	Dgeo_1233	protein of unknown function DUF150	[TP0209-TP0893 (0.7461857)]
COG0257	COG2815	Dgeo_1844	Dgeo_1844	ribosomal protein L36	Dgeo_1953	Dgeo_1953	PASTA domain protein	[TP0209-TP0307 (0.60542274)]
COG0457	COG0845	Dgeo_0632	Dgeo_0632	Tetratricopeptide TPR_2	Dgeo_2117	Dgeo_2117	secretion protein HlyD	[TP0648-TP0965 (0.54118866)]
COG0457	COG0845	Dgeo_0632	Dgeo_0632	Tetratricopeptide TPR_2	Dgeo_1438	Dgeo_1438	secretion protein HlyD	[TP0648-TP0965 (0.54118866)]
COG0457	COG0845	Dgeo_1250	Dgeo_1250	Tetratricopeptide TPR_2	Dgeo_1438	Dgeo_1438	secretion protein HlyD	[TP0648-TP0965 (0.54118866)]
COG0457	COG0845	Dgeo_0829	Dgeo_0829	Tetratricopeptide TPR_2	Dgeo_1438	Dgeo_1438	secretion protein HlyD	[TP0648-TP0965 (0.54118866)]
COG0457	COG0845	Dgeo_2293	Dgeo_2293	Tetratricopeptide TPR_2	Dgeo_1438	Dgeo_1438	secretion protein HlyD	[TP0648-TP0965 (0.54118866)]
COG0457	COG0845	Dgeo_1250	Dgeo_1250	Tetratricopeptide TPR_2	Dgeo_2117	Dgeo_2117	secretion protein HlyD	[TP0648-TP0965 (0.54118866)]
COG0457	COG0845	Dgeo_0829	Dgeo_0829	Tetratricopeptide TPR_2	Dgeo_2117	Dgeo_2117	secretion protein HlyD	[TP0648-TP0965 (0.54118866)]
COG0457	COG0845	Dgeo_2293	Dgeo_2293	Tetratricopeptide TPR_2	Dgeo_2117	Dgeo_2117	secretion protein HlyD	[TP0648-TP0965 (0.54118866)]
COG0048	COG1156	Dgeo_1873	Dgeo_1873	ribosomal protein S12	Dgeo_2046	Dgeo_2046	Sodium-transporting two-sector ATPase	[TP0243-TP0427 (0.80866665)]
COG0090	COG1643	Dgeo_1864	Dgeo_1864	ribosomal protein L2	Dgeo_0976	Dgeo_0976	ATP-dependent helicase HrpB	[TP0192-TP0526 (0.71912634)]
COG0217	COG1235	Dgeo_2194	Dgeo_2194	protein of unknown function DUF28	Dgeo_1586	Dgeo_1586	beta-lactamase-like protein	[TP0474-TP0489 (0.71912634)]
COG0012	COG0188	Dgeo_1574	Dgeo_1574	hypothetical protein	Dgeo_1016	Dgeo_1016	DNA gyrase, A subunit	[TP0124-TP0005 (0.7149395)]
COG0206	COG1774	Dgeo_1635	Dgeo_1635	cell division protein FtsZ	Dgeo_0231	Dgeo_0231	PSP1	[TP0390-TP0046 (0.67547834)]
COG0528	COG1774	Dgeo_1047	Dgeo_1047	Uridylate kinase	Dgeo_0231	Dgeo_0231	PSP1	[TP0099-TP0046 (0.65377367)]
COG0457	COG1643	Dgeo_0829	Dgeo_0829	Tetratricopeptide TPR_2	Dgeo_0976	Dgeo_0976	ATP-dependent helicase HrpB	[TP0067-TP0526 (0.80406195)]
COG0457	COG1643	Dgeo_2293	Dgeo_2293	Tetratricopeptide TPR_2	Dgeo_0976	Dgeo_0976	ATP-dependent helicase HrpB	[TP0067-TP0526 (0.80406195)]
COG0457	COG1643	Dgeo_0632	Dgeo_0632	Tetratricopeptide TPR_2	Dgeo_0976	Dgeo_0976	ATP-dependent helicase HrpB	[TP0067-TP0526 (0.80406195)]
COG0457	COG1643	Dgeo_1250	Dgeo_1250	Tetratricopeptide TPR_2	Dgeo_0976	Dgeo_0976	ATP-dependent helicase HrpB	[TP0067-TP0526 (0.80406195)]
COG0462	COG0492	Dgeo_0452	Dgeo_0452	ribose-phosphate pyrophosphokinase	Dgeo_2331	Dgeo_2331	HI0933-like protein protein	[TP0294-TP0814 (0.8323514)]
COG0462	COG0492	Dgeo_0452	Dgeo_0452	ribose-phosphate pyrophosphokinase	Dgeo_1013	Dgeo_1013	FAD-dependent pyridine nucleotide-disulphide	[TP0294-TP0814 (0.8323514)]
COG0462	COG0492	Dgeo_0452	Dgeo_0452	ribose-phosphate pyrophosphokinase	Dgeo_1576	Dgeo_1576	thioredoxin reductase	[TP0294-TP0814 (0.8323514)]
COG0462	COG0492	Dgeo_0452	Dgeo_0452	ribose-phosphate pyrophosphokinase	Dgeo_0975	Dgeo_0975	FAD-dependent pyridine nucleotide-disulphide	[TP0294-TP0814 (0.8323514)]
COG0124	COG0254	Dgeo_1121	Dgeo_1121	histidyl-tRNA synthetase	Dgeo_0577	Dgeo_0577	ribosomal protein L31	[TP0641-TP0255 (0.65973145)]
COG0178	COG0272	Dgeo_0694	Dgeo_0694	excinuclease ABC, A subunit	Dgeo_0696	Dgeo_0696	DNA ligase, NAD-dependent	[TP0514-TP0634 (0.7537598)]
COG1192	COG2214	Dgeo_2334	Dgeo_2334	Cobyrinic acid a,c-diamide synthase	Dgeo_2078	Dgeo_2078	chaperone DnaJ-like protein	[TP0272-TP0843 (0.8210422)]
COG0608	COG1159	Dgeo_1599	Dgeo_1599	single-stranded-DNA-specific exonuclease RecJ	Dgeo_1825	Dgeo_1825	GTP-binding protein Era	[TP0704-TP0541 (0.7586372)]
COG0242	COG0263	Dgeo_2292	Dgeo_2292	Peptide deformylase	Dgeo_0992	Dgeo_0992	glutamate 5-kinase	[TP0757-TP0351 (0.5771584)]
COG0566	COG1589	Dgeo_2022	Dgeo_2022	RNA methyltransferase TrmH, group 3	Dgeo_1633	Dgeo_1633	Polypeptide-transport-associated, FtsQ-type	[TP0109-TP0388 (0.8512026)]
COG0566	COG1589	Dgeo_1083	Dgeo_1083	tRNA/rRNA methyltransferase (SpoU)	Dgeo_1633	Dgeo_1633	Polypeptide-transport-associated, FtsQ-type	[TP0109-TP0388 (0.8512026)]
COG0566	COG1589	Dgeo_2234	Dgeo_2234	tRNA (guanosine-2'-O-)-methyltransferase	Dgeo_1633	Dgeo_1633	Polypeptide-transport-associated, FtsQ-type	[TP0109-TP0388 (0.8512026)]
COG0124	COG0546	Dgeo_1121	Dgeo_1121	histidyl-tRNA synthetase	Dgeo_0689	Dgeo_0689	HAD-superfamily hydrolase subfamily IA, variant	[TP0641-TP0554 (0.5196431)]
COG0457	COG1234	Dgeo_0632	Dgeo_0632	Tetratricopeptide TPR_2	Dgeo_1607	Dgeo_1607	ribonuclease Z	[TP0095-TP0819 (0.5178716)]
COG0457	COG1234	Dgeo_2293	Dgeo_2293	Tetratricopeptide TPR_2	Dgeo_1607	Dgeo_1607	ribonuclease Z	[TP0095-TP0819 (0.5178716)]
COG0457	COG1234	Dgeo_1250	Dgeo_1250	Tetratricopeptide TPR_2	Dgeo_1607	Dgeo_1607	ribonuclease Z	[TP0095-TP0819 (0.5178716)]
COG0457	COG1234	Dgeo_0829	Dgeo_0829	Tetratricopeptide TPR_2	Dgeo_1607	Dgeo_1607	ribonuclease Z	[TP0095-TP0819 (0.5178716)]
COG0217	COG1269	Dgeo_2194	Dgeo_2194	protein of unknown function DUF28	Dgeo_2052	Dgeo_2052	V-type ATPase, 116 kDa subunit	[TP0474-TP0533 (0.71912634)]
COG0257	COG0773	Dgeo_1844	Dgeo_1844	ribosomal protein L36	Dgeo_1631	Dgeo_1631	UDP-N-acetylmuramate--alanine ligase	[TP0209-TP0341 (0.6926446)]
COG0257	COG0681	Dgeo_1844	Dgeo_1844	ribosomal protein L36	Dgeo_1076	Dgeo_1076	Peptidase S26A, signal peptidase I	[TP0209-TP0926 (0.69083804)]
COG0257	COG0681	Dgeo_1844	Dgeo_1844	ribosomal protein L36	Dgeo_1649	Dgeo_1649	Peptidase S26A, signal peptidase I	[TP0209-TP0926 (0.69083804)]
COG1774	COG2812	Dgeo_0231	Dgeo_0231	PSP1	Dgeo_2135	Dgeo_2135	DNA polymerase III, subunits gamma and tau	[TP0046-TP1005 (0.5678104)]
COG0036	COG1774	Dgeo_1319	Dgeo_1319	Ribulose-phosphate 3-epimerase	Dgeo_0231	Dgeo_0231	PSP1	[TP0945-TP0046 (0.53769433)]
COG0528	COG4591	Dgeo_1047	Dgeo_1047	Uridylate kinase	Dgeo_0813	Dgeo_0813	protein of unknown function DUF214	[TP0099-TP0580 (0.8561369)]
COG0228	COG0546	Dgeo_1483	Dgeo_1483	ribosomal protein S16	Dgeo_0689	Dgeo_0689	HAD-superfamily hydrolase subfamily IA, variant	[TP0905-TP0554 (0.5352583)]
COG0503	COG1488	Dgeo_1550	Dgeo_1550	phosphoribosyltransferase	Dgeo_1325	Dgeo_1325	Nicotinate phosphoribosyltransferase related	[TP1039-TP0628 (0.6658587)]
COG0503	COG1488	Dgeo_0491	Dgeo_0491	xanthine phosphoribosyltransferase	Dgeo_1325	Dgeo_1325	Nicotinate phosphoribosyltransferase related	[TP1039-TP0628 (0.6658587)]
COG0503	COG1488	Dgeo_0847	Dgeo_0847	phosphoribosyltransferase	Dgeo_1325	Dgeo_1325	Nicotinate phosphoribosyltransferase related	[TP1039-TP0628 (0.6658587)]
COG0770	COG2001	Dgeo_1723	Dgeo_1723	UDP-N-acetylmuramoylalanyl-D-glutamyl-2,	Dgeo_0765	Dgeo_0765	protein of unknown function UPF0040	[TP0386-TP0383 (0.8315325)]
COG0249	COG0546	Dgeo_1537	Dgeo_1537	DNA mismatch repair protein MutS	Dgeo_0689	Dgeo_0689	HAD-superfamily hydrolase subfamily IA, variant	[TP0328-TP0554 (0.5196431)]
COG0234	COG0803	Dgeo_2230	Dgeo_2230	chaperonin Cpn10	Dgeo_0534	Dgeo_0534	periplasmic solute binding protein	[TP1013-TP0163 (0.67160416)]
COG0162	COG2834	Dgeo_0006	Dgeo_0006	tyrosyl-tRNA synthetase	Dgeo_1553	Dgeo_1553	hypothetical protein	[TP0834-TP0333 (0.5313641)]
COG0342	COG0546	Dgeo_1239	Dgeo_1239	protein-export membrane protein SecD	Dgeo_0689	Dgeo_0689	HAD-superfamily hydrolase subfamily IA, variant	[TP0410-TP0554 (0.6160348)]
COG0240	COG0622	Dgeo_2043	Dgeo_2043	Glycerol-3-phosphate dehydrogenase (NAD(P)+)	Dgeo_1529	Dgeo_1529	Protein of unknown function UPF0025	[TP1009-TP0937 (0.80866665)]
COG0227	COG0492	Dgeo_0535	Dgeo_0535	ribosomal protein L28	Dgeo_2331	Dgeo_2331	HI0933-like protein protein	[TP0362-TP0814 (0.801083)]
COG0227	COG0492	Dgeo_2250	Dgeo_2250	ribosomal protein L28	Dgeo_1013	Dgeo_1013	FAD-dependent pyridine nucleotide-disulphide	[TP0362-TP0814 (0.801083)]
COG0227	COG0492	Dgeo_0535	Dgeo_0535	ribosomal protein L28	Dgeo_1576	Dgeo_1576	thioredoxin reductase	[TP0362-TP0814 (0.801083)]
COG0227	COG0492	Dgeo_2250	Dgeo_2250	ribosomal protein L28	Dgeo_1576	Dgeo_1576	thioredoxin reductase	[TP0362-TP0814 (0.801083)]
COG0227	COG0492	Dgeo_0535	Dgeo_0535	ribosomal protein L28	Dgeo_1013	Dgeo_1013	FAD-dependent pyridine nucleotide-disulphide	[TP0362-TP0814 (0.801083)]
COG0227	COG0492	Dgeo_2250	Dgeo_2250	ribosomal protein L28	Dgeo_0975	Dgeo_0975	FAD-dependent pyridine nucleotide-disulphide	[TP0362-TP0814 (0.801083)]
COG0227	COG0492	Dgeo_0535	Dgeo_0535	ribosomal protein L28	Dgeo_0975	Dgeo_0975	FAD-dependent pyridine nucleotide-disulphide	[TP0362-TP0814 (0.801083)]
COG0227	COG0492	Dgeo_2250	Dgeo_2250	ribosomal protein L28	Dgeo_2331	Dgeo_2331	HI0933-like protein protein	[TP0362-TP0814 (0.801083)]
COG0051	COG1192	Dgeo_1868	Dgeo_1868	ribosomal protein S10	Dgeo_2334	Dgeo_2334	Cobyrinic acid a,c-diamide synthase	[TP0188-TP0272 (0.7732025)]
COG0098	COG0803	Dgeo_1850	Dgeo_1850	ribosomal protein S5	Dgeo_0534	Dgeo_0534	periplasmic solute binding protein	[TP0206-TP0163 (0.74372905)]
COG0249	COG0457	Dgeo_1537	Dgeo_1537	DNA mismatch repair protein MutS	Dgeo_1250	Dgeo_1250	Tetratricopeptide TPR_2	[TP0328-TP0095 (0.63719666)]
COG0249	COG0457	Dgeo_1537	Dgeo_1537	DNA mismatch repair protein MutS	Dgeo_0829	Dgeo_0829	Tetratricopeptide TPR_2	[TP0328-TP0095 (0.63719666)]
COG0249	COG0457	Dgeo_1537	Dgeo_1537	DNA mismatch repair protein MutS	Dgeo_0632	Dgeo_0632	Tetratricopeptide TPR_2	[TP0328-TP0095 (0.63719666)]
COG0249	COG0457	Dgeo_1537	Dgeo_1537	DNA mismatch repair protein MutS	Dgeo_2293	Dgeo_2293	Tetratricopeptide TPR_2	[TP0328-TP0095 (0.63719666)]
COG0442	COG0459	Dgeo_0570	Dgeo_0570	prolyl-tRNA synthetase	Dgeo_2231	Dgeo_2231	chaperonin GroEL	[TP0160-TP0030 (0.7719589)]
COG0255	COG1354	Dgeo_1859	Dgeo_1859	ribosomal protein L29	Dgeo_1603	Dgeo_1603	hypothetical protein	[TP0197-TP0691 (0.70609456)]
COG0036	COG1573	Dgeo_1319	Dgeo_1319	Ribulose-phosphate 3-epimerase	Dgeo_1556	Dgeo_1556	phage SPO1 DNA polymerase-related protein	[TP0945-TP0229 (0.685165)]
COG0217	COG0481	Dgeo_2194	Dgeo_2194	protein of unknown function DUF28	Dgeo_1624	Dgeo_1624	Small GTP-binding protein domain	[TP0474-TP0510 (0.76600474)]
COG0178	COG0357	Dgeo_0694	Dgeo_0694	excinuclease ABC, A subunit	Dgeo_2335	Dgeo_2335	methyltransferase GidB	[TP0514-TP0946 (0.8569251)]
COG0154	COG1624	Dgeo_0760	Dgeo_0760	glutamyl-tRNA(Gln) amidotransferase, A subunit	Dgeo_0135	Dgeo_0135	protein of unknown function DUF147	[TP1020-TP0826 (0.7964557)]
COG0154	COG1624	Dgeo_1352	Dgeo_1352	Amidase	Dgeo_0135	Dgeo_0135	protein of unknown function DUF147	[TP1020-TP0826 (0.7964557)]
COG0154	COG1624	Dgeo_1333	Dgeo_1333	Amidase	Dgeo_0135	Dgeo_0135	protein of unknown function DUF147	[TP1020-TP0826 (0.7964557)]
COG0546	COG2815	Dgeo_0689	Dgeo_0689	HAD-superfamily hydrolase subfamily IA, variant	Dgeo_1953	Dgeo_1953	PASTA domain protein	[TP0554-TP0307 (0.56625235)]
COG0267	COG2137	Dgeo_0645	Dgeo_0645	ribosomal protein L33	Dgeo_1433	Dgeo_1433	regulatory protein RecX	[TP0234-TP1023 (0.5769722)]
COG1109	COG1488	Dgeo_0352	Dgeo_0352	phosphoglucomutase/phosphomannomutase	Dgeo_1325	Dgeo_1325	Nicotinate phosphoribosyltransferase related	[TP0413-TP0628 (0.6598422)]
COG1109	COG1488	Dgeo_1664	Dgeo_1664	phosphoglucosamine mutase	Dgeo_1325	Dgeo_1325	Nicotinate phosphoribosyltransferase related	[TP0413-TP0628 (0.6598422)]
COG0477	COG1432	Dgeo_0530	Dgeo_0530	major facilitator superfamily MFS_1	Dgeo_1835	Dgeo_1835	protein of unknown function DUF88	[TP0840-TP0894 (0.55999315)]
COG0477	COG1432	Dgeo_1065	Dgeo_1065	major facilitator superfamily MFS_1	Dgeo_1835	Dgeo_1835	protein of unknown function DUF88	[TP0840-TP0894 (0.55999315)]
COG0477	COG1432	Dgeo_0892	Dgeo_0892	major facilitator superfamily MFS_1	Dgeo_0945	Dgeo_0945	protein of unknown function DUF88	[TP0840-TP0894 (0.55999315)]
COG0477	COG1432	Dgeo_1326	Dgeo_1326	major facilitator superfamily MFS_1	Dgeo_0945	Dgeo_0945	protein of unknown function DUF88	[TP0840-TP0894 (0.55999315)]
COG0477	COG1432	Dgeo_1147	Dgeo_1147	Drug resistance transporter EmrB/QacA subfamily	Dgeo_1835	Dgeo_1835	protein of unknown function DUF88	[TP0840-TP0894 (0.55999315)]
COG0477	COG1432	Dgeo_0561	Dgeo_0561	major facilitator superfamily MFS_1	Dgeo_0945	Dgeo_0945	protein of unknown function DUF88	[TP0840-TP0894 (0.55999315)]
COG0477	COG1432	Dgeo_1326	Dgeo_1326	major facilitator superfamily MFS_1	Dgeo_1835	Dgeo_1835	protein of unknown function DUF88	[TP0840-TP0894 (0.55999315)]
COG0477	COG1432	Dgeo_0738	Dgeo_0738	major facilitator superfamily MFS_1	Dgeo_0945	Dgeo_0945	protein of unknown function DUF88	[TP0840-TP0894 (0.55999315)]
COG0477	COG1432	Dgeo_0249	Dgeo_0249	major facilitator superfamily MFS_1	Dgeo_0945	Dgeo_0945	protein of unknown function DUF88	[TP0840-TP0894 (0.55999315)]
COG0477	COG1432	Dgeo_1968	Dgeo_1968	major facilitator superfamily MFS_1	Dgeo_0945	Dgeo_0945	protein of unknown function DUF88	[TP0840-TP0894 (0.55999315)]
COG0477	COG1432	Dgeo_1223	Dgeo_1223	major facilitator superfamily MFS_1	Dgeo_1835	Dgeo_1835	protein of unknown function DUF88	[TP0840-TP0894 (0.55999315)]
COG0477	COG1432	Dgeo_2304	Dgeo_2304	major facilitator superfamily MFS_1	Dgeo_0945	Dgeo_0945	protein of unknown function DUF88	[TP0840-TP0894 (0.55999315)]
COG0477	COG1432	Dgeo_2244	Dgeo_2244	major facilitator superfamily MFS_1	Dgeo_1835	Dgeo_1835	protein of unknown function DUF88	[TP0840-TP0894 (0.55999315)]
COG0477	COG1432	Dgeo_0249	Dgeo_0249	major facilitator superfamily MFS_1	Dgeo_1835	Dgeo_1835	protein of unknown function DUF88	[TP0840-TP0894 (0.55999315)]
COG0477	COG1432	Dgeo_0561	Dgeo_0561	major facilitator superfamily MFS_1	Dgeo_1835	Dgeo_1835	protein of unknown function DUF88	[TP0840-TP0894 (0.55999315)]
COG0477	COG1432	Dgeo_0738	Dgeo_0738	major facilitator superfamily MFS_1	Dgeo_1835	Dgeo_1835	protein of unknown function DUF88	[TP0840-TP0894 (0.55999315)]
COG0477	COG1432	Dgeo_1499	Dgeo_1499	major facilitator superfamily MFS_1	Dgeo_1835	Dgeo_1835	protein of unknown function DUF88	[TP0840-TP0894 (0.55999315)]
COG0477	COG1432	Dgeo_1027	Dgeo_1027	hypothetical protein	Dgeo_1835	Dgeo_1835	protein of unknown function DUF88	[TP0840-TP0894 (0.55999315)]
COG0477	COG1432	Dgeo_2203	Dgeo_2203	major facilitator superfamily MFS_1	Dgeo_0945	Dgeo_0945	protein of unknown function DUF88	[TP0840-TP0894 (0.55999315)]
COG0477	COG1432	Dgeo_2244	Dgeo_2244	major facilitator superfamily MFS_1	Dgeo_0945	Dgeo_0945	protein of unknown function DUF88	[TP0840-TP0894 (0.55999315)]
COG0477	COG1432	Dgeo_1389	Dgeo_1389	major facilitator superfamily MFS_1	Dgeo_0945	Dgeo_0945	protein of unknown function DUF88	[TP0840-TP0894 (0.55999315)]
COG0477	COG1432	Dgeo_1389	Dgeo_1389	major facilitator superfamily MFS_1	Dgeo_1835	Dgeo_1835	protein of unknown function DUF88	[TP0840-TP0894 (0.55999315)]
COG0477	COG1432	Dgeo_0679	Dgeo_0679	major facilitator superfamily MFS_1	Dgeo_0945	Dgeo_0945	protein of unknown function DUF88	[TP0840-TP0894 (0.55999315)]
COG0477	COG1432	Dgeo_2330	Dgeo_2330	major facilitator superfamily MFS_1	Dgeo_1835	Dgeo_1835	protein of unknown function DUF88	[TP0840-TP0894 (0.55999315)]
COG0477	COG1432	Dgeo_1968	Dgeo_1968	major facilitator superfamily MFS_1	Dgeo_1835	Dgeo_1835	protein of unknown function DUF88	[TP0840-TP0894 (0.55999315)]
COG0477	COG1432	Dgeo_1147	Dgeo_1147	Drug resistance transporter EmrB/QacA subfamily	Dgeo_0945	Dgeo_0945	protein of unknown function DUF88	[TP0840-TP0894 (0.55999315)]
COG0477	COG1432	Dgeo_1928	Dgeo_1928	major facilitator superfamily MFS_1	Dgeo_0945	Dgeo_0945	protein of unknown function DUF88	[TP0840-TP0894 (0.55999315)]
COG0477	COG1432	Dgeo_0679	Dgeo_0679	major facilitator superfamily MFS_1	Dgeo_1835	Dgeo_1835	protein of unknown function DUF88	[TP0840-TP0894 (0.55999315)]
COG0477	COG1432	Dgeo_2304	Dgeo_2304	major facilitator superfamily MFS_1	Dgeo_1835	Dgeo_1835	protein of unknown function DUF88	[TP0840-TP0894 (0.55999315)]
COG0477	COG1432	Dgeo_0530	Dgeo_0530	major facilitator superfamily MFS_1	Dgeo_0945	Dgeo_0945	protein of unknown function DUF88	[TP0840-TP0894 (0.55999315)]
COG0477	COG1432	Dgeo_1928	Dgeo_1928	major facilitator superfamily MFS_1	Dgeo_1835	Dgeo_1835	protein of unknown function DUF88	[TP0840-TP0894 (0.55999315)]
COG0477	COG1432	Dgeo_1065	Dgeo_1065	major facilitator superfamily MFS_1	Dgeo_0945	Dgeo_0945	protein of unknown function DUF88	[TP0840-TP0894 (0.55999315)]
COG0477	COG1432	Dgeo_1610	Dgeo_1610	major facilitator superfamily MFS_1	Dgeo_0945	Dgeo_0945	protein of unknown function DUF88	[TP0840-TP0894 (0.55999315)]
COG0477	COG1432	Dgeo_1499	Dgeo_1499	major facilitator superfamily MFS_1	Dgeo_0945	Dgeo_0945	protein of unknown function DUF88	[TP0840-TP0894 (0.55999315)]
COG0477	COG1432	Dgeo_2203	Dgeo_2203	major facilitator superfamily MFS_1	Dgeo_1835	Dgeo_1835	protein of unknown function DUF88	[TP0840-TP0894 (0.55999315)]
COG0477	COG1432	Dgeo_0892	Dgeo_0892	major facilitator superfamily MFS_1	Dgeo_1835	Dgeo_1835	protein of unknown function DUF88	[TP0840-TP0894 (0.55999315)]
COG0477	COG1432	Dgeo_1610	Dgeo_1610	major facilitator superfamily MFS_1	Dgeo_1835	Dgeo_1835	protein of unknown function DUF88	[TP0840-TP0894 (0.55999315)]
COG0477	COG1432	Dgeo_1027	Dgeo_1027	hypothetical protein	Dgeo_0945	Dgeo_0945	protein of unknown function DUF88	[TP0840-TP0894 (0.55999315)]
COG0477	COG1432	Dgeo_2330	Dgeo_2330	major facilitator superfamily MFS_1	Dgeo_0945	Dgeo_0945	protein of unknown function DUF88	[TP0840-TP0894 (0.55999315)]
COG0477	COG1432	Dgeo_1223	Dgeo_1223	major facilitator superfamily MFS_1	Dgeo_0945	Dgeo_0945	protein of unknown function DUF88	[TP0840-TP0894 (0.55999315)]
COG1214	COG1509	Dgeo_1525	Dgeo_1525	peptidase M22, glycoprotease	Dgeo_0988	Dgeo_0988	Protein of unknown function DUF160	[TP0876-TP0121 (0.53793955)]
COG0143	COG0217	Dgeo_0724	Dgeo_0724	methionyl-tRNA synthetase	Dgeo_2194	Dgeo_2194	protein of unknown function DUF28	[TP0798-TP0474 (0.7790581)]
COG0357	COG1774	Dgeo_2335	Dgeo_2335	methyltransferase GidB	Dgeo_0231	Dgeo_0231	PSP1	[TP0946-TP0046 (0.5510487)]
COG0357	COG0442	Dgeo_2335	Dgeo_2335	methyltransferase GidB	Dgeo_0570	Dgeo_0570	prolyl-tRNA synthetase	[TP0946-TP0160 (0.6515529)]
COG0564	COG1200	Dgeo_0896	Dgeo_0896	pseudouridine synthase	Dgeo_1139	Dgeo_1139	ATP-dependent DNA helicase RecG	[TP0339-TP0687 (0.85149276)]
COG0564	COG1200	Dgeo_2226	Dgeo_2226	Pseudouridine synthase, RluD	Dgeo_1139	Dgeo_1139	ATP-dependent DNA helicase RecG	[TP0339-TP0687 (0.85149276)]
COG0564	COG1200	Dgeo_0604	Dgeo_0604	Pseudouridine synthase, RluD	Dgeo_1139	Dgeo_1139	ATP-dependent DNA helicase RecG	[TP0339-TP0687 (0.85149276)]
COG0457	COG2080	Dgeo_0632	Dgeo_0632	Tetratricopeptide TPR_2	Dgeo_1948	Dgeo_1948	(2Fe-2S)-binding	[TP0820-TP0080 (0.6775143)]
COG0457	COG2080	Dgeo_1250	Dgeo_1250	Tetratricopeptide TPR_2	Dgeo_1948	Dgeo_1948	(2Fe-2S)-binding	[TP0820-TP0080 (0.6775143)]
COG0457	COG2080	Dgeo_0829	Dgeo_0829	Tetratricopeptide TPR_2	Dgeo_1948	Dgeo_1948	(2Fe-2S)-binding	[TP0820-TP0080 (0.6775143)]
COG0457	COG2080	Dgeo_2293	Dgeo_2293	Tetratricopeptide TPR_2	Dgeo_1948	Dgeo_1948	(2Fe-2S)-binding	[TP0820-TP0080 (0.6775143)]
COG0457	COG2812	Dgeo_2293	Dgeo_2293	Tetratricopeptide TPR_2	Dgeo_2135	Dgeo_2135	DNA polymerase III, subunits gamma and tau	[TP0067-TP1005 (0.5652097)]
COG0457	COG2812	Dgeo_0632	Dgeo_0632	Tetratricopeptide TPR_2	Dgeo_2135	Dgeo_2135	DNA polymerase III, subunits gamma and tau	[TP0067-TP1005 (0.5652097)]
COG0457	COG2812	Dgeo_0829	Dgeo_0829	Tetratricopeptide TPR_2	Dgeo_2135	Dgeo_2135	DNA polymerase III, subunits gamma and tau	[TP0067-TP1005 (0.5652097)]
COG0457	COG2812	Dgeo_1250	Dgeo_1250	Tetratricopeptide TPR_2	Dgeo_2135	Dgeo_2135	DNA polymerase III, subunits gamma and tau	[TP0067-TP1005 (0.5652097)]
COG0457	COG1396	Dgeo_2293	Dgeo_2293	Tetratricopeptide TPR_2	Dgeo_0336	Dgeo_0336	transcriptional regulator, XRE family	[TP0648-TP0461 (0.6214171)]
COG0457	COG1396	Dgeo_0632	Dgeo_0632	Tetratricopeptide TPR_2	Dgeo_0336	Dgeo_0336	transcriptional regulator, XRE family	[TP0648-TP0461 (0.6214171)]
COG0457	COG1396	Dgeo_0829	Dgeo_0829	Tetratricopeptide TPR_2	Dgeo_0336	Dgeo_0336	transcriptional regulator, XRE family	[TP0648-TP0461 (0.6214171)]
COG0457	COG1396	Dgeo_1250	Dgeo_1250	Tetratricopeptide TPR_2	Dgeo_0336	Dgeo_0336	transcriptional regulator, XRE family	[TP0648-TP0461 (0.6214171)]
COG0322	COG1432	Dgeo_1124	Dgeo_1124	excinuclease ABC, C subunit	Dgeo_0945	Dgeo_0945	protein of unknown function DUF88	[TP0472-TP0894 (0.7171434)]
COG0322	COG1432	Dgeo_1124	Dgeo_1124	excinuclease ABC, C subunit	Dgeo_1835	Dgeo_1835	protein of unknown function DUF88	[TP0472-TP0894 (0.7171434)]
COG0124	COG0124	Dgeo_1121	Dgeo_1121	histidyl-tRNA synthetase	Dgeo_1121	Dgeo_1121	histidyl-tRNA synthetase	[TP0641-TP0641 (0.67365265)]
COG0290	COG1837	Dgeo_1509	Dgeo_1509	translation initiation factor IF-3	Dgeo_1484	Dgeo_1484	hypothetical protein	[TP0850-TP0906 (0.70629925)]
COG0768	COG0815	Dgeo_0768	Dgeo_0768	Peptidoglycan glycosyltransferase	Dgeo_1116	Dgeo_1116	apolipoprotein N-acyltransferase	[TP0500-TP0252 (0.87159187)]
COG0486	COG0803	Dgeo_0478	Dgeo_0478	tRNA modification GTPase TrmE	Dgeo_0534	Dgeo_0534	periplasmic solute binding protein	[TP0550-TP0163 (0.74372905)]
COG0012	COG0608	Dgeo_1574	Dgeo_1574	hypothetical protein	Dgeo_1599	Dgeo_1599	single-stranded-DNA-specific exonuclease RecJ	[TP0124-TP0704 (0.626838)]
COG0739	COG0773	Dgeo_0038	Dgeo_0038	peptidase M23B	Dgeo_1631	Dgeo_1631	UDP-N-acetylmuramate--alanine ligase	[TP0782-TP0341 (0.8145237)]
COG0739	COG0773	Dgeo_2227	Dgeo_2227	peptidase M23B	Dgeo_1631	Dgeo_1631	UDP-N-acetylmuramate--alanine ligase	[TP0782-TP0341 (0.8145237)]
COG0739	COG0773	Dgeo_1482	Dgeo_1482	peptidase M23B	Dgeo_1631	Dgeo_1631	UDP-N-acetylmuramate--alanine ligase	[TP0782-TP0341 (0.8145237)]
COG0739	COG0773	Dgeo_1516	Dgeo_1516	peptidase M23B	Dgeo_1631	Dgeo_1631	UDP-N-acetylmuramate--alanine ligase	[TP0782-TP0341 (0.8145237)]
COG0050	COG0457	Dgeo_1869	Dgeo_1869	translation elongation factor Tu	Dgeo_2293	Dgeo_2293	Tetratricopeptide TPR_2	[TP0187-TP0067 (0.7854602)]
COG0050	COG0457	Dgeo_0646	Dgeo_0646	translation elongation factor Tu	Dgeo_0632	Dgeo_0632	Tetratricopeptide TPR_2	[TP0187-TP0067 (0.7854602)]
COG0050	COG0457	Dgeo_0646	Dgeo_0646	translation elongation factor Tu	Dgeo_2293	Dgeo_2293	Tetratricopeptide TPR_2	[TP0187-TP0067 (0.7854602)]
COG0050	COG0457	Dgeo_0646	Dgeo_0646	translation elongation factor Tu	Dgeo_0829	Dgeo_0829	Tetratricopeptide TPR_2	[TP0187-TP0067 (0.7854602)]
COG0050	COG0457	Dgeo_1869	Dgeo_1869	translation elongation factor Tu	Dgeo_0829	Dgeo_0829	Tetratricopeptide TPR_2	[TP0187-TP0067 (0.7854602)]
COG0050	COG0457	Dgeo_1869	Dgeo_1869	translation elongation factor Tu	Dgeo_0632	Dgeo_0632	Tetratricopeptide TPR_2	[TP0187-TP0067 (0.7854602)]
COG0050	COG0457	Dgeo_0646	Dgeo_0646	translation elongation factor Tu	Dgeo_1250	Dgeo_1250	Tetratricopeptide TPR_2	[TP0187-TP0067 (0.7854602)]
COG0050	COG0457	Dgeo_1869	Dgeo_1869	translation elongation factor Tu	Dgeo_1250	Dgeo_1250	Tetratricopeptide TPR_2	[TP0187-TP0067 (0.7854602)]
COG0220	COG1316	Dgeo_2090	Dgeo_2090	tRNA (guanine-N(7)-)-methyltransferase	Dgeo_0132	Dgeo_0132	cell envelope-related transcriptional	[TP0464-TP0739 (0.7885255)]
COG0220	COG1316	Dgeo_2090	Dgeo_2090	tRNA (guanine-N(7)-)-methyltransferase	Dgeo_1232	Dgeo_1232	cell envelope-related transcriptional	[TP0464-TP0739 (0.7885255)]
COG0496	COG1774	Dgeo_0040	Dgeo_0040	stationary-phase survival protein SurE	Dgeo_0231	Dgeo_0231	PSP1	[TP0419-TP0046 (0.7400719)]
COG0257	COG0564	Dgeo_1844	Dgeo_1844	ribosomal protein L36	Dgeo_0896	Dgeo_0896	pseudouridine synthase	[TP0209-TP0154 (0.634929)]
COG0257	COG0564	Dgeo_1844	Dgeo_1844	ribosomal protein L36	Dgeo_2226	Dgeo_2226	Pseudouridine synthase, RluD	[TP0209-TP0154 (0.634929)]
COG0257	COG0564	Dgeo_1844	Dgeo_1844	ribosomal protein L36	Dgeo_0604	Dgeo_0604	Pseudouridine synthase, RluD	[TP0209-TP0154 (0.634929)]
COG0255	COG1394	Dgeo_1859	Dgeo_1859	ribosomal protein L29	Dgeo_2045	Dgeo_2045	V-type ATPase, D subunit	[TP0197-TP0527 (0.51549006)]
COG0457	COG1187	Dgeo_0632	Dgeo_0632	Tetratricopeptide TPR_2	Dgeo_0763	Dgeo_0763	Pseudouridine synthase, Rsu	[TP0067-TP0459 (0.6360361)]
COG0457	COG1187	Dgeo_1250	Dgeo_1250	Tetratricopeptide TPR_2	Dgeo_0763	Dgeo_0763	Pseudouridine synthase, Rsu	[TP0067-TP0459 (0.6360361)]
COG0457	COG1187	Dgeo_0829	Dgeo_0829	Tetratricopeptide TPR_2	Dgeo_0763	Dgeo_0763	Pseudouridine synthase, Rsu	[TP0067-TP0459 (0.6360361)]
COG0457	COG1187	Dgeo_2293	Dgeo_2293	Tetratricopeptide TPR_2	Dgeo_0763	Dgeo_0763	Pseudouridine synthase, Rsu	[TP0067-TP0459 (0.6360361)]
COG0210	COG0305	Dgeo_0868	Dgeo_0868	UvrD/REP helicase	Dgeo_2037	Dgeo_2037	DnaB-like protein helicase	[TP0102-TP0058 (0.8842861)]
COG0621	COG0739	Dgeo_0375	Dgeo_0375	hypothetical protein	Dgeo_1482	Dgeo_1482	peptidase M23B	[TP0269-TP0702 (0.8475093)]
COG0621	COG0739	Dgeo_1369	Dgeo_1369	tRNA-i(6)A37 modification enzyme MiaB	Dgeo_1482	Dgeo_1482	peptidase M23B	[TP0269-TP0702 (0.8475093)]
COG0621	COG0739	Dgeo_1369	Dgeo_1369	tRNA-i(6)A37 modification enzyme MiaB	Dgeo_1516	Dgeo_1516	peptidase M23B	[TP0269-TP0702 (0.8475093)]
COG0621	COG0739	Dgeo_1369	Dgeo_1369	tRNA-i(6)A37 modification enzyme MiaB	Dgeo_0038	Dgeo_0038	peptidase M23B	[TP0269-TP0702 (0.8475093)]
COG0621	COG0739	Dgeo_1369	Dgeo_1369	tRNA-i(6)A37 modification enzyme MiaB	Dgeo_2227	Dgeo_2227	peptidase M23B	[TP0269-TP0702 (0.8475093)]
COG0621	COG0739	Dgeo_0375	Dgeo_0375	hypothetical protein	Dgeo_2227	Dgeo_2227	peptidase M23B	[TP0269-TP0702 (0.8475093)]
COG0621	COG0739	Dgeo_0375	Dgeo_0375	hypothetical protein	Dgeo_0038	Dgeo_0038	peptidase M23B	[TP0269-TP0702 (0.8475093)]
COG0621	COG0739	Dgeo_0375	Dgeo_0375	hypothetical protein	Dgeo_1516	Dgeo_1516	peptidase M23B	[TP0269-TP0702 (0.8475093)]
COG0552	COG1774	Dgeo_0730	Dgeo_0730	signal recognition particle-docking protein	Dgeo_0231	Dgeo_0231	PSP1	[TP0578-TP0046 (0.5421936)]
