# Supplementary material for: The Binary Protein Interactome of Treponema pallidum – The Syphilis Spirochete
Source: PLoS One. 2008 May 28;3(5):e2292. doi: 10.1371/journal.pone.0002292 (PMC2386257; doi:10.1371/journal.pone.0002292)
Supplement: Data S1 — Predicted protein-protein interactions based on our Treponema pallidum data; zip archive containing 372 files with one file per species. (6.09 MB ZIP) [file pone.0002292.s006.zip › bacteria/Deinococcus_radiodurans.tab]

243230 Deinococcus radiodurans
COG A	COG B	Locus Id A	Preferred Name(s) A	Annotation A	Locus Id B	Preferred Name(s) B	Annotation B	T. pallidum interaction
COG0186	COG1475	DR0320	rpsQ	Ribosomal protein S17 {UniProtKB/TrEMBL:Q9RXJ3}	DRB0002	DR_B0002	Probable plasmid partitioning protein parB	[TP0198-TP0271 (0.71912634)]
COG0186	COG1475	DR0320	rpsQ	Ribosomal protein S17 {UniProtKB/TrEMBL:Q9RXJ3}	DRB0030	DRB0030	Chromosome partitioning protein, ParB family	[TP0198-TP0271 (0.71912634)]
COG0186	COG1475	DR0320	rpsQ	Ribosomal protein S17 {UniProtKB/TrEMBL:Q9RXJ3}	DR0012	parB1	Probable chromosome 1 partitioning protein parB (Probable chromosome I partitioning protein parB)	[TP0198-TP0271 (0.71912634)]
COG0186	COG1475	DR0320	rpsQ	Ribosomal protein S17 {UniProtKB/TrEMBL:Q9RXJ3}	DRA0002	parB2	Probable chromosome 2 partitioning protein parB (Probable chromosome II partitioning protein parB)	[TP0198-TP0271 (0.71912634)]
COG0608	COG0817	DR1126	DR1126	Single-stranded-DNA-specific exonuclease,	DR0440	ruvC	Crossover junction endodeoxyribonuclease ruvC (EC 3.1.22.4) (Holliday junction nuclease ruvC) (Holliday junction resolvase ruvC)	[TP0704-TP0517 (0.81382185)]
COG0845	COG4591	DR0739	DR0739	Hypothetical protein {UniProtKB/TrEMBL:Q9RWD0}	DR0487	DR0487	Hypothetical protein {UniProtKB/TrEMBL:Q9RX28}	[TP0965-TP0582 (0.8143851)]
COG0617	COG0860	DRB0098	DRB0098	Hypothetical protein {UniProtKB/TrEMBL:Q9RZM5}	DR2394	DR2394	N-acetylmuramoyl-L-alanine amidase	[TP0270-TP0247 (0.76828843)]
COG0617	COG0860	DRB0098	DRB0098	Hypothetical protein {UniProtKB/TrEMBL:Q9RZM5}	DR1632	DR1632	N-acetylmuramoyl-L-alanine amidase, putative	[TP0270-TP0247 (0.76828843)]
COG0617	COG0860	DR1191	DR1191	TRNA nucleotidyltransferase/poly A polymerase	DRC0013	DRC0013	N-acetylmuramoyl-L-alanine amidase, putative	[TP0270-TP0247 (0.76828843)]
COG0617	COG0860	DR0983	DR0983	TRNA nucleotidyltransferase, putative	DR2567	DR2567	N-acetylmuramoyl-L-alanine amidase-related	[TP0270-TP0247 (0.76828843)]
COG0617	COG0860	DR1191	DR1191	TRNA nucleotidyltransferase/poly A polymerase	DR2567	DR2567	N-acetylmuramoyl-L-alanine amidase-related	[TP0270-TP0247 (0.76828843)]
COG0617	COG0860	DRB0098	DRB0098	Hypothetical protein {UniProtKB/TrEMBL:Q9RZM5}	DR2567	DR2567	N-acetylmuramoyl-L-alanine amidase-related	[TP0270-TP0247 (0.76828843)]
COG0617	COG0860	DRB0098	DRB0098	Hypothetical protein {UniProtKB/TrEMBL:Q9RZM5}	DR1469	DR1469	Hypothetical protein {UniProtKB/TrEMBL:Q9RUC0}	[TP0270-TP0247 (0.76828843)]
COG0617	COG0860	DR0983	DR0983	TRNA nucleotidyltransferase, putative	DR1387	DR1387	N-acetylmuramoyl-L-alanine amidase, putative	[TP0270-TP0247 (0.76828843)]
COG0617	COG0860	DRB0098	DRB0098	Hypothetical protein {UniProtKB/TrEMBL:Q9RZM5}	DR1387	DR1387	N-acetylmuramoyl-L-alanine amidase, putative	[TP0270-TP0247 (0.76828843)]
COG0617	COG0860	DR1191	DR1191	TRNA nucleotidyltransferase/poly A polymerase	DR1387	DR1387	N-acetylmuramoyl-L-alanine amidase, putative	[TP0270-TP0247 (0.76828843)]
COG0617	COG0860	DR0983	DR0983	TRNA nucleotidyltransferase, putative	DR1632	DR1632	N-acetylmuramoyl-L-alanine amidase, putative	[TP0270-TP0247 (0.76828843)]
COG0617	COG0860	DR0983	DR0983	TRNA nucleotidyltransferase, putative	DR2394	DR2394	N-acetylmuramoyl-L-alanine amidase	[TP0270-TP0247 (0.76828843)]
COG0617	COG0860	DR1191	DR1191	TRNA nucleotidyltransferase/poly A polymerase	DR1469	DR1469	Hypothetical protein {UniProtKB/TrEMBL:Q9RUC0}	[TP0270-TP0247 (0.76828843)]
COG0617	COG0860	DRB0098	DRB0098	Hypothetical protein {UniProtKB/TrEMBL:Q9RZM5}	DRC0013	DRC0013	N-acetylmuramoyl-L-alanine amidase, putative	[TP0270-TP0247 (0.76828843)]
COG0617	COG0860	DR1191	DR1191	TRNA nucleotidyltransferase/poly A polymerase	DR2394	DR2394	N-acetylmuramoyl-L-alanine amidase	[TP0270-TP0247 (0.76828843)]
COG0617	COG0860	DR0983	DR0983	TRNA nucleotidyltransferase, putative	DRC0013	DRC0013	N-acetylmuramoyl-L-alanine amidase, putative	[TP0270-TP0247 (0.76828843)]
COG0617	COG0860	DR0983	DR0983	TRNA nucleotidyltransferase, putative	DR1469	DR1469	Hypothetical protein {UniProtKB/TrEMBL:Q9RUC0}	[TP0270-TP0247 (0.76828843)]
COG0617	COG0860	DR1191	DR1191	TRNA nucleotidyltransferase/poly A polymerase	DR1632	DR1632	N-acetylmuramoyl-L-alanine amidase, putative	[TP0270-TP0247 (0.76828843)]
COG0201	COG0550	DR2116	DR2116	Preprotein translocase, SecY subunit	DR1374	DR1374	DNA topoisomerase I {UniProtKB/TrEMBL:Q9RUL0}	[TP0208-TP0394 (0.8044664)]
COG0693	COG1922	DR1199	DR1199	Protease I {UniProtKB/TrEMBL:Q9RV31}	DR1645	DR1645	UDP-N-acetyl-D-mannosaminuronic acid transferase,	[TP0445-TP0275 (0.6010877)]
COG0693	COG1922	DR0491	DR0491	Hypothetical protein {UniProtKB/TrEMBL:Q9RX24}	DR1645	DR1645	UDP-N-acetyl-D-mannosaminuronic acid transferase,	[TP0445-TP0275 (0.6010877)]
COG0768	COG2812	DR1868	DR1868	Penicillin-binding protein 2	DR2410	DR2410	DNA polymerase III, tau/gamma subunit	[TP0500-TP1005 (0.655462)]
COG0051	COG0693	DR0310	rpsJ	30S ribosomal protein S10	DR0491	DR0491	Hypothetical protein {UniProtKB/TrEMBL:Q9RX24}	[TP0188-TP0445 (0.6307204)]
COG0051	COG0693	DR0310	rpsJ	30S ribosomal protein S10	DR1199	DR1199	Protease I {UniProtKB/TrEMBL:Q9RV31}	[TP0188-TP0445 (0.6307204)]
COG0180	COG0564	DR1093	trpS2	Tryptophanyl-tRNA synthetase II (EC 6.1.1.2) (Tryptophan--tRNA ligase II) (TrpRS II)	DR0961	DR0961	Ribosomal large subunit pseudouridine synthase,	[TP0632-TP0339 (0.7885255)]
COG0180	COG0564	DR1093	trpS2	Tryptophanyl-tRNA synthetase II (EC 6.1.1.2) (Tryptophan--tRNA ligase II) (TrpRS II)	DR1684	DR1684	Pseudouridine synthase, putative	[TP0632-TP0339 (0.7885255)]
COG0180	COG0564	DR1093	trpS2	Tryptophanyl-tRNA synthetase II (EC 6.1.1.2) (Tryptophan--tRNA ligase II) (TrpRS II)	DR1789	DR1789	Ribosomal large subunit pseudouridine synthase D	[TP0632-TP0339 (0.7885255)]
COG0180	COG0564	DR0558	trpS	Tryptophanyl-tRNA synthetase (EC 6.1.1.2) (Tryptophan--tRNA ligase) (TrpRS)	DR1789	DR1789	Ribosomal large subunit pseudouridine synthase D	[TP0632-TP0339 (0.7885255)]
COG0180	COG0564	DR0558	trpS	Tryptophanyl-tRNA synthetase (EC 6.1.1.2) (Tryptophan--tRNA ligase) (TrpRS)	DR0961	DR0961	Ribosomal large subunit pseudouridine synthase,	[TP0632-TP0339 (0.7885255)]
COG0180	COG0564	DR0558	trpS	Tryptophanyl-tRNA synthetase (EC 6.1.1.2) (Tryptophan--tRNA ligase) (TrpRS)	DR1684	DR1684	Pseudouridine synthase, putative	[TP0632-TP0339 (0.7885255)]
COG0090	COG0223	DR0314	rplB	50S ribosomal protein L2	DR2435	fmt	Methionyl-tRNA formyltransferase (EC 2.1.2.9)	[TP0192-TP0756 (0.8610547)]
COG0632	COG2255	DR1274	ruvA	Holliday junction ATP-dependent DNA helicase ruvA (EC 3.6.1.-)	DR0596	ruvB	Holliday junction ATP-dependent DNA helicase ruvB (EC 3.6.1.-)	[TP0543-TP0162 (0.9659884)]
COG0462	COG0817	DR1456	prs	Probable ribose-phosphate pyrophosphokinase (EC 2.7.6.1) (RPPK) (Phosphoribosyl pyrophosphate synthetase) (P-Rib-PP synthetase) (PRPP synthetase)	DR0440	ruvC	Crossover junction endodeoxyribonuclease ruvC (EC 3.1.22.4) (Holliday junction nuclease ruvC) (Holliday junction resolvase ruvC)	[TP0294-TP0517 (0.54911256)]
COG0242	COG5497	DR2434	def	Peptide deformylase (EC 3.5.1.88) (PDF) (Polypeptide deformylase)	DRB0116	DRB0116	Hypothetical protein {UniProtKB/TrEMBL:Q9RZL0}	[TP0757-TP1002 (0.53074986)]
COG0242	COG5497	DR2434	def	Peptide deformylase (EC 3.5.1.88) (PDF) (Polypeptide deformylase)	DR1425	DR1425	Hypothetical protein {UniProtKB/TrEMBL:Q9RUG1}	[TP0757-TP1002 (0.53074986)]
COG0125	COG0586	DR0111	tmk	Thymidylate kinase {UniProtKB/Swiss-Prot:Q9RY40}	DRA0153	DRA0153	Hypothetical protein {UniProtKB/TrEMBL:Q9RZ00}	[TP0354-TP0779 (0.67954355)]
COG0125	COG0586	DR0111	tmk	Thymidylate kinase {UniProtKB/Swiss-Prot:Q9RY40}	DR1167	DR1167	DedA protein {UniProtKB/TrEMBL:Q9RV63}	[TP0354-TP0779 (0.67954355)]
COG0125	COG0586	DR0111	tmk	Thymidylate kinase {UniProtKB/Swiss-Prot:Q9RY40}	DR2612	DR2612	DedA family protein {UniProtKB/TrEMBL:Q9RR84}	[TP0354-TP0779 (0.67954355)]
COG0257	COG0577	DR2124	DR2124	50S ribosomal protein L36	DRA0279	DRA0279	Hypothetical protein {UniProtKB/TrEMBL:Q9RYN1}	[TP0209-TP0962 (0.5903608)]
COG0257	COG0577	DR2124	DR2124	50S ribosomal protein L36	DR0474	DR0474	Hypothetical protein {UniProtKB/TrEMBL:Q9RX41}	[TP0209-TP0962 (0.5903608)]
COG0257	COG0577	DR2124	DR2124	50S ribosomal protein L36	DRB0050	DRB0050	Hypothetical protein {UniProtKB/TrEMBL:Q9RZR5}	[TP0209-TP0962 (0.5903608)]
COG0457	COG1653	DR0343	DR0343	Cytochrome c family protein	DR1438	DR_1438	Probable ABC transporter-binding protein DR_1438 precursor	[TP0067-TP0074 (0.6656524)]
COG0457	COG1653	DR1528	DR1528	Hypothetical protein {UniProtKB/TrEMBL:Q9RU66}	DR1438	DR_1438	Probable ABC transporter-binding protein DR_1438 precursor	[TP0067-TP0074 (0.6656524)]
COG0457	COG1653	DR0121	DR0121	Hypothetical protein {UniProtKB/TrEMBL:Q9RY30}	DR1438	DR_1438	Probable ABC transporter-binding protein DR_1438 precursor	[TP0067-TP0074 (0.6656524)]
COG0457	COG1653	DR1891	DR1891	Tetratricopeptide repeat family protein	DR1438	DR_1438	Probable ABC transporter-binding protein DR_1438 precursor	[TP0067-TP0074 (0.6656524)]
COG0457	COG1653	DR1267	DR1267	Hypothetical protein {UniProtKB/TrEMBL:Q9RUW3}	DR1438	DR_1438	Probable ABC transporter-binding protein DR_1438 precursor	[TP0067-TP0074 (0.6656524)]
COG0457	COG1653	DR0937	DR0937	Tetratricopeptide repeat family protein	DR1438	DR_1438	Probable ABC transporter-binding protein DR_1438 precursor	[TP0067-TP0074 (0.6656524)]
COG0222	COG0802	DR2043	rplL	50S ribosomal protein L7/L12	DR2351	DR2351	Hypothetical protein {UniProtKB/TrEMBL:Q9RRY1}	[TP0240-TP0875 (0.8481433)]
COG0495	COG1214	DR2174	leuS	Leucyl-tRNA synthetase (EC 6.1.1.4) (Leucine--tRNA ligase) (LeuRS)	DR0756	DR0756	Hypothetical protein {UniProtKB/TrEMBL:Q9RWB3}	[TP0586-TP0876 (0.5571989)]
COG0192	COG0592	DR0640	metK	S-adenosylmethionine synthetase (EC 2.5.1.6) (Methionine adenosyltransferase) (AdoMet synthetase) (MAT)	DR0001	DR0001	DNA polymerase III, beta subunit	[TP0794-TP0002 (0.8412751)]
COG0360	COG0616	DR0098	rpsF	30S ribosomal protein S6	DR2096	DR2096	Endopeptidase IV-related protein	[TP0063-TP0997 (0.6657489)]
COG0125	COG0457	DR0111	tmk	Thymidylate kinase {UniProtKB/Swiss-Prot:Q9RY40}	DR1891	DR1891	Tetratricopeptide repeat family protein	[TP0354-TP0648 (0.5206915)]
COG0125	COG0457	DR0111	tmk	Thymidylate kinase {UniProtKB/Swiss-Prot:Q9RY40}	DR1528	DR1528	Hypothetical protein {UniProtKB/TrEMBL:Q9RU66}	[TP0354-TP0648 (0.5206915)]
COG0125	COG0457	DR0111	tmk	Thymidylate kinase {UniProtKB/Swiss-Prot:Q9RY40}	DR0937	DR0937	Tetratricopeptide repeat family protein	[TP0354-TP0648 (0.5206915)]
COG0125	COG0457	DR0111	tmk	Thymidylate kinase {UniProtKB/Swiss-Prot:Q9RY40}	DR1267	DR1267	Hypothetical protein {UniProtKB/TrEMBL:Q9RUW3}	[TP0354-TP0648 (0.5206915)]
COG0125	COG0457	DR0111	tmk	Thymidylate kinase {UniProtKB/Swiss-Prot:Q9RY40}	DR0121	DR0121	Hypothetical protein {UniProtKB/TrEMBL:Q9RY30}	[TP0354-TP0648 (0.5206915)]
COG0125	COG0457	DR0111	tmk	Thymidylate kinase {UniProtKB/Swiss-Prot:Q9RY40}	DR0343	DR0343	Cytochrome c family protein	[TP0354-TP0648 (0.5206915)]
COG0860	COG1396	DR1632	DR1632	N-acetylmuramoyl-L-alanine amidase, putative	DR2574	DR2574	Transcriptional regulator, HTH_3 family	[TP0247-TP0461 (0.8100859)]
COG0860	COG1396	DR2567	DR2567	N-acetylmuramoyl-L-alanine amidase-related	DR1029	DR1029	Epoxidase, putative {UniProtKB/TrEMBL:Q9RVJ9}	[TP0247-TP0461 (0.8100859)]
COG0860	COG1396	DRC0013	DRC0013	N-acetylmuramoyl-L-alanine amidase, putative	DR1029	DR1029	Epoxidase, putative {UniProtKB/TrEMBL:Q9RVJ9}	[TP0247-TP0461 (0.8100859)]
COG0860	COG1396	DR1632	DR1632	N-acetylmuramoyl-L-alanine amidase, putative	DRA0128	DRA0128	Hypothetical protein {UniProtKB/TrEMBL:Q9RZ25}	[TP0247-TP0461 (0.8100859)]
COG0860	COG1396	DR2567	DR2567	N-acetylmuramoyl-L-alanine amidase-related	DRA0128	DRA0128	Hypothetical protein {UniProtKB/TrEMBL:Q9RZ25}	[TP0247-TP0461 (0.8100859)]
COG0860	COG1396	DRC0013	DRC0013	N-acetylmuramoyl-L-alanine amidase, putative	DRA0128	DRA0128	Hypothetical protein {UniProtKB/TrEMBL:Q9RZ25}	[TP0247-TP0461 (0.8100859)]
COG0860	COG1396	DR1469	DR1469	Hypothetical protein {UniProtKB/TrEMBL:Q9RUC0}	DRA0128	DRA0128	Hypothetical protein {UniProtKB/TrEMBL:Q9RZ25}	[TP0247-TP0461 (0.8100859)]
COG0860	COG1396	DR2394	DR2394	N-acetylmuramoyl-L-alanine amidase	DR2574	DR2574	Transcriptional regulator, HTH_3 family	[TP0247-TP0461 (0.8100859)]
COG0860	COG1396	DR1632	DR1632	N-acetylmuramoyl-L-alanine amidase, putative	DR1029	DR1029	Epoxidase, putative {UniProtKB/TrEMBL:Q9RVJ9}	[TP0247-TP0461 (0.8100859)]
COG0860	COG1396	DR1469	DR1469	Hypothetical protein {UniProtKB/TrEMBL:Q9RUC0}	DR2574	DR2574	Transcriptional regulator, HTH_3 family	[TP0247-TP0461 (0.8100859)]
COG0860	COG1396	DRC0013	DRC0013	N-acetylmuramoyl-L-alanine amidase, putative	DR2574	DR2574	Transcriptional regulator, HTH_3 family	[TP0247-TP0461 (0.8100859)]
COG0860	COG1396	DR1387	DR1387	N-acetylmuramoyl-L-alanine amidase, putative	DRA0128	DRA0128	Hypothetical protein {UniProtKB/TrEMBL:Q9RZ25}	[TP0247-TP0461 (0.8100859)]
COG0860	COG1396	DR1387	DR1387	N-acetylmuramoyl-L-alanine amidase, putative	DR1029	DR1029	Epoxidase, putative {UniProtKB/TrEMBL:Q9RVJ9}	[TP0247-TP0461 (0.8100859)]
COG0860	COG1396	DR1387	DR1387	N-acetylmuramoyl-L-alanine amidase, putative	DR2574	DR2574	Transcriptional regulator, HTH_3 family	[TP0247-TP0461 (0.8100859)]
COG0860	COG1396	DR1469	DR1469	Hypothetical protein {UniProtKB/TrEMBL:Q9RUC0}	DR1029	DR1029	Epoxidase, putative {UniProtKB/TrEMBL:Q9RVJ9}	[TP0247-TP0461 (0.8100859)]
COG0860	COG1396	DR2394	DR2394	N-acetylmuramoyl-L-alanine amidase	DRA0128	DRA0128	Hypothetical protein {UniProtKB/TrEMBL:Q9RZ25}	[TP0247-TP0461 (0.8100859)]
COG0860	COG1396	DR2567	DR2567	N-acetylmuramoyl-L-alanine amidase-related	DR2574	DR2574	Transcriptional regulator, HTH_3 family	[TP0247-TP0461 (0.8100859)]
COG0860	COG1396	DR2394	DR2394	N-acetylmuramoyl-L-alanine amidase	DR1029	DR1029	Epoxidase, putative {UniProtKB/TrEMBL:Q9RVJ9}	[TP0247-TP0461 (0.8100859)]
COG0265	COG0333	DR0745	DR0745	Periplasmic serine protease, HtrA/DegQ/DegS	DR2366	rpmF	50S ribosomal protein L32	[TP0773-TP0807 (0.5060325)]
COG0265	COG0333	DR0327	DR0327	Periplasmic serine protease, HtrA/DegQ/DegS	DR2366	rpmF	50S ribosomal protein L32	[TP0773-TP0807 (0.5060325)]
COG0265	COG0333	DR1599	DR1599	Hypothetical protein {UniProtKB/TrEMBL:Q9RTZ8}	DR2366	rpmF	50S ribosomal protein L32	[TP0773-TP0807 (0.5060325)]
COG0265	COG0333	DR1756	DR1756	Periplasmic serine protease Do, putative	DR2366	rpmF	50S ribosomal protein L32	[TP0773-TP0807 (0.5060325)]
COG0802	COG0860	DR2351	DR2351	Hypothetical protein {UniProtKB/TrEMBL:Q9RRY1}	DR1387	DR1387	N-acetylmuramoyl-L-alanine amidase, putative	[TP0875-TP0247 (0.90700364)]
COG0802	COG0860	DR2351	DR2351	Hypothetical protein {UniProtKB/TrEMBL:Q9RRY1}	DR2567	DR2567	N-acetylmuramoyl-L-alanine amidase-related	[TP0875-TP0247 (0.90700364)]
COG0802	COG0860	DR2351	DR2351	Hypothetical protein {UniProtKB/TrEMBL:Q9RRY1}	DR2394	DR2394	N-acetylmuramoyl-L-alanine amidase	[TP0875-TP0247 (0.90700364)]
COG0802	COG0860	DR2351	DR2351	Hypothetical protein {UniProtKB/TrEMBL:Q9RRY1}	DRC0013	DRC0013	N-acetylmuramoyl-L-alanine amidase, putative	[TP0875-TP0247 (0.90700364)]
COG0802	COG0860	DR2351	DR2351	Hypothetical protein {UniProtKB/TrEMBL:Q9RRY1}	DR1469	DR1469	Hypothetical protein {UniProtKB/TrEMBL:Q9RUC0}	[TP0875-TP0247 (0.90700364)]
COG0802	COG0860	DR2351	DR2351	Hypothetical protein {UniProtKB/TrEMBL:Q9RRY1}	DR1632	DR1632	N-acetylmuramoyl-L-alanine amidase, putative	[TP0875-TP0247 (0.90700364)]
COG0265	COG1774	DR1756	DR1756	Periplasmic serine protease Do, putative	DR2511	DR2511	Hypothetical protein {UniProtKB/TrEMBL:Q9RRI0}	[TP0773-TP0046 (0.558835)]
COG0265	COG1774	DR1599	DR1599	Hypothetical protein {UniProtKB/TrEMBL:Q9RTZ8}	DR2511	DR2511	Hypothetical protein {UniProtKB/TrEMBL:Q9RRI0}	[TP0773-TP0046 (0.558835)]
COG0265	COG1774	DR0327	DR0327	Periplasmic serine protease, HtrA/DegQ/DegS	DR2511	DR2511	Hypothetical protein {UniProtKB/TrEMBL:Q9RRI0}	[TP0773-TP0046 (0.558835)]
COG0265	COG1774	DR0745	DR0745	Periplasmic serine protease, HtrA/DegQ/DegS	DR2511	DR2511	Hypothetical protein {UniProtKB/TrEMBL:Q9RRI0}	[TP0773-TP0046 (0.558835)]
COG0495	COG0761	DR2174	leuS	Leucyl-tRNA synthetase (EC 6.1.1.4) (Leucine--tRNA ligase) (LeuRS)	DR2164	lytB	4-hydroxy-3-methylbut-2-enyl diphosphate reductase (EC 1.17.1.2)	[TP0586-TP0547 (0.63095015)]
COG0820	COG2812	DR0936	DR0936	Hypothetical protein {UniProtKB/TrEMBL:Q9RVT6}	DR2410	DR2410	DNA polymerase III, tau/gamma subunit	[TP0068-TP1005 (0.60435057)]
COG0020	COG1390	DR2447	uppS	Undecaprenyl pyrophosphate synthetase (EC 2.5.1.31) (UPP synthetase) (Di-trans,poly-cis-decaprenylcistransferase) (Undecaprenyl diphosphate synthase) (UDS)	DR0697	atpE	V-type ATP synthase subunit E (EC 3.6.3.14) (V-type ATPase subunit E)	[TP0603-TP0424 (0.79878455)]
COG0272	COG1396	DR2069	DR2069	DNA ligase {UniProtKB/TrEMBL:Q9RSQ5}	DR2574	DR2574	Transcriptional regulator, HTH_3 family	[TP0634-TP0461 (0.7134334)]
COG0272	COG1396	DR2069	DR2069	DNA ligase {UniProtKB/TrEMBL:Q9RSQ5}	DR1029	DR1029	Epoxidase, putative {UniProtKB/TrEMBL:Q9RVJ9}	[TP0634-TP0461 (0.7134334)]
COG0272	COG1396	DR2069	DR2069	DNA ligase {UniProtKB/TrEMBL:Q9RSQ5}	DRA0128	DRA0128	Hypothetical protein {UniProtKB/TrEMBL:Q9RZ25}	[TP0634-TP0461 (0.7134334)]
COG1509	COG1509	DRA0027	DRA0027	Hypothetical protein {UniProtKB/TrEMBL:Q9RZC7}	DRA0027	DRA0027	Hypothetical protein {UniProtKB/TrEMBL:Q9RZC7}	[TP0121-TP0121 (0.7367639)]
COG0577	COG0845	DRB0050	DRB0050	Hypothetical protein {UniProtKB/TrEMBL:Q9RZR5}	DR0739	DR0739	Hypothetical protein {UniProtKB/TrEMBL:Q9RWD0}	[TP0963-TP0965 (0.93032813)]
COG0577	COG0845	DR0474	DR0474	Hypothetical protein {UniProtKB/TrEMBL:Q9RX41}	DR0739	DR0739	Hypothetical protein {UniProtKB/TrEMBL:Q9RWD0}	[TP0963-TP0965 (0.93032813)]
COG0577	COG0845	DRA0279	DRA0279	Hypothetical protein {UniProtKB/TrEMBL:Q9RYN1}	DR0739	DR0739	Hypothetical protein {UniProtKB/TrEMBL:Q9RWD0}	[TP0963-TP0965 (0.93032813)]
COG0234	COG1200	DR0606	groS	10 kDa chaperonin (Protein Cpn10) (groES protein)	DR1916	DR1916	DNA helicase RecG {UniProtKB/TrEMBL:Q9RT50}	[TP1013-TP0687 (0.84594196)]
COG0257	COG1253	DR2124	DR2124	50S ribosomal protein L36	DRB0129	DRB0129	Hemolysin, putative {UniProtKB/TrEMBL:Q9RZJ8}	[TP0209-TP0027 (0.74441797)]
COG0257	COG1253	DR2124	DR2124	50S ribosomal protein L36	DR2176	DR2176	Hypothetical protein {UniProtKB/TrEMBL:Q9RSE8}	[TP0209-TP0027 (0.74441797)]
COG0257	COG1253	DR2124	DR2124	50S ribosomal protein L36	DRB0128	DRB0128	Hemolysin, putative {UniProtKB/TrEMBL:Q9RZJ9}	[TP0209-TP0027 (0.74441797)]
COG0608	COG2206	DR1126	DR1126	Single-stranded-DNA-specific exonuclease,	DR1565	DR1565	Hypothetical protein {UniProtKB/TrEMBL:Q9RU30}	[TP0704-TP0912 (0.7469796)]
COG0060	COG0681	DR1335	ileS	Isoleucyl-tRNA synthetase (EC 6.1.1.5) (Isoleucine--tRNA ligase) (IleRS)	DR1321	DR1321	Signal peptidase I {UniProtKB/TrEMBL:Q9RUR1}	[TP0452-TP0185 (0.79878455)]
COG0060	COG0681	DR1335	ileS	Isoleucyl-tRNA synthetase (EC 6.1.1.5) (Isoleucine--tRNA ligase) (IleRS)	DR1427	DR1427	Signal peptidase I {UniProtKB/TrEMBL:Q9RUF9}	[TP0452-TP0185 (0.79878455)]
COG0060	COG0681	DR1335	ileS	Isoleucyl-tRNA synthetase (EC 6.1.1.5) (Isoleucine--tRNA ligase) (IleRS)	DR1737	DR1737	Signal peptidase I {UniProtKB/TrEMBL:Q9RTM3}	[TP0452-TP0185 (0.79878455)]
COG0658	COG1187	DR1854	DR1854	Competence protein ComEC/Rec2, putative	DR0896	DR0896	Ribosomal large subunit pseudouridine synthase B	[TP0336-TP0459 (0.6079956)]
COG0465	COG0465	DR0583	DR0583	Cell division protein FtsH	DR0583	DR0583	Cell division protein FtsH	[TP0330-TP0330 (0.73856413)]
COG0465	COG0465	DR0583	DR0583	Cell division protein FtsH	DR1020	DR1020	Cell division protein FtsH	[TP0330-TP0330 (0.73856413)]
COG0465	COG0465	DR0583	DR0583	Cell division protein FtsH	DRA0290	DRA0290	Cell division protein FtsH	[TP0330-TP0330 (0.73856413)]
COG0465	COG0465	DR1020	DR1020	Cell division protein FtsH	DR0583	DR0583	Cell division protein FtsH	[TP0330-TP0330 (0.73856413)]
COG0465	COG0465	DRA0290	DRA0290	Cell division protein FtsH	DR0583	DR0583	Cell division protein FtsH	[TP0330-TP0330 (0.73856413)]
COG0465	COG0465	DR1020	DR1020	Cell division protein FtsH	DRA0290	DRA0290	Cell division protein FtsH	[TP0330-TP0330 (0.73856413)]
COG0465	COG0465	DRA0290	DRA0290	Cell division protein FtsH	DR1020	DR1020	Cell division protein FtsH	[TP0330-TP0330 (0.73856413)]
COG0465	COG0465	DR1020	DR1020	Cell division protein FtsH	DR1020	DR1020	Cell division protein FtsH	[TP0330-TP0330 (0.73856413)]
COG0465	COG0465	DRA0290	DRA0290	Cell division protein FtsH	DRA0290	DRA0290	Cell division protein FtsH	[TP0330-TP0330 (0.73856413)]
COG0860	COG1192	DR1387	DR1387	N-acetylmuramoyl-L-alanine amidase, putative	DRB0031	DRB0031	Chromosome partitioning ATPase, putative, ParA	[TP0247-TP0272 (0.7527567)]
COG0860	COG1192	DRC0013	DRC0013	N-acetylmuramoyl-L-alanine amidase, putative	DR0013	DR0013	Chromosome partitioning ATPase Soj	[TP0247-TP0272 (0.7527567)]
COG0860	COG1192	DR1469	DR1469	Hypothetical protein {UniProtKB/TrEMBL:Q9RUC0}	DRA0001	DRA0001	Chromosome partitioning ATPase, putative, ParA	[TP0247-TP0272 (0.7527567)]
COG0860	COG1192	DR2567	DR2567	N-acetylmuramoyl-L-alanine amidase-related	DR0013	DR0013	Chromosome partitioning ATPase Soj	[TP0247-TP0272 (0.7527567)]
COG0860	COG1192	DR1632	DR1632	N-acetylmuramoyl-L-alanine amidase, putative	DR0013	DR0013	Chromosome partitioning ATPase Soj	[TP0247-TP0272 (0.7527567)]
COG0860	COG1192	DR2394	DR2394	N-acetylmuramoyl-L-alanine amidase	DRA0001	DRA0001	Chromosome partitioning ATPase, putative, ParA	[TP0247-TP0272 (0.7527567)]
COG0860	COG1192	DR1469	DR1469	Hypothetical protein {UniProtKB/TrEMBL:Q9RUC0}	DRC0025	DRC0025	Chromosome partitioning protein, putative, ParA	[TP0247-TP0272 (0.7527567)]
COG0860	COG1192	DR1469	DR1469	Hypothetical protein {UniProtKB/TrEMBL:Q9RUC0}	DR0013	DR0013	Chromosome partitioning ATPase Soj	[TP0247-TP0272 (0.7527567)]
COG0860	COG1192	DR1632	DR1632	N-acetylmuramoyl-L-alanine amidase, putative	DR1685	DR1685	Chromosome partitioning protein, ParA family	[TP0247-TP0272 (0.7527567)]
COG0860	COG1192	DR2567	DR2567	N-acetylmuramoyl-L-alanine amidase-related	DRC0025	DRC0025	Chromosome partitioning protein, putative, ParA	[TP0247-TP0272 (0.7527567)]
COG0860	COG1192	DR2567	DR2567	N-acetylmuramoyl-L-alanine amidase-related	DR1685	DR1685	Chromosome partitioning protein, ParA family	[TP0247-TP0272 (0.7527567)]
COG0860	COG1192	DR1469	DR1469	Hypothetical protein {UniProtKB/TrEMBL:Q9RUC0}	DRB0031	DRB0031	Chromosome partitioning ATPase, putative, ParA	[TP0247-TP0272 (0.7527567)]
COG0860	COG1192	DR1387	DR1387	N-acetylmuramoyl-L-alanine amidase, putative	DR0013	DR0013	Chromosome partitioning ATPase Soj	[TP0247-TP0272 (0.7527567)]
COG0860	COG1192	DR1469	DR1469	Hypothetical protein {UniProtKB/TrEMBL:Q9RUC0}	DR1685	DR1685	Chromosome partitioning protein, ParA family	[TP0247-TP0272 (0.7527567)]
COG0860	COG1192	DR2394	DR2394	N-acetylmuramoyl-L-alanine amidase	DR2040	DR2040	Chromosome partitioning ATPase, putative, ParA	[TP0247-TP0272 (0.7527567)]
COG0860	COG1192	DR1469	DR1469	Hypothetical protein {UniProtKB/TrEMBL:Q9RUC0}	DR2040	DR2040	Chromosome partitioning ATPase, putative, ParA	[TP0247-TP0272 (0.7527567)]
COG0860	COG1192	DRC0013	DRC0013	N-acetylmuramoyl-L-alanine amidase, putative	DR1685	DR1685	Chromosome partitioning protein, ParA family	[TP0247-TP0272 (0.7527567)]
COG0860	COG1192	DR1387	DR1387	N-acetylmuramoyl-L-alanine amidase, putative	DRC0025	DRC0025	Chromosome partitioning protein, putative, ParA	[TP0247-TP0272 (0.7527567)]
COG0860	COG1192	DR1387	DR1387	N-acetylmuramoyl-L-alanine amidase, putative	DRA0001	DRA0001	Chromosome partitioning ATPase, putative, ParA	[TP0247-TP0272 (0.7527567)]
COG0860	COG1192	DRC0013	DRC0013	N-acetylmuramoyl-L-alanine amidase, putative	DR2040	DR2040	Chromosome partitioning ATPase, putative, ParA	[TP0247-TP0272 (0.7527567)]
COG0860	COG1192	DR1632	DR1632	N-acetylmuramoyl-L-alanine amidase, putative	DRA0001	DRA0001	Chromosome partitioning ATPase, putative, ParA	[TP0247-TP0272 (0.7527567)]
COG0860	COG1192	DR1387	DR1387	N-acetylmuramoyl-L-alanine amidase, putative	DR1685	DR1685	Chromosome partitioning protein, ParA family	[TP0247-TP0272 (0.7527567)]
COG0860	COG1192	DR2567	DR2567	N-acetylmuramoyl-L-alanine amidase-related	DR2040	DR2040	Chromosome partitioning ATPase, putative, ParA	[TP0247-TP0272 (0.7527567)]
COG0860	COG1192	DRC0013	DRC0013	N-acetylmuramoyl-L-alanine amidase, putative	DRA0001	DRA0001	Chromosome partitioning ATPase, putative, ParA	[TP0247-TP0272 (0.7527567)]
COG0860	COG1192	DR1632	DR1632	N-acetylmuramoyl-L-alanine amidase, putative	DR2040	DR2040	Chromosome partitioning ATPase, putative, ParA	[TP0247-TP0272 (0.7527567)]
COG0860	COG1192	DR1387	DR1387	N-acetylmuramoyl-L-alanine amidase, putative	DR2040	DR2040	Chromosome partitioning ATPase, putative, ParA	[TP0247-TP0272 (0.7527567)]
COG0860	COG1192	DR1469	DR1469	Hypothetical protein {UniProtKB/TrEMBL:Q9RUC0}	DRB0001	DRB0001	Chromosome partitioning ATPase, putative, ParA	[TP0247-TP0272 (0.7527567)]
COG0860	COG1192	DR1632	DR1632	N-acetylmuramoyl-L-alanine amidase, putative	DRC0025	DRC0025	Chromosome partitioning protein, putative, ParA	[TP0247-TP0272 (0.7527567)]
COG0860	COG1192	DRC0013	DRC0013	N-acetylmuramoyl-L-alanine amidase, putative	DRB0031	DRB0031	Chromosome partitioning ATPase, putative, ParA	[TP0247-TP0272 (0.7527567)]
COG0860	COG1192	DR2394	DR2394	N-acetylmuramoyl-L-alanine amidase	DRC0025	DRC0025	Chromosome partitioning protein, putative, ParA	[TP0247-TP0272 (0.7527567)]
COG0860	COG1192	DR2394	DR2394	N-acetylmuramoyl-L-alanine amidase	DRB0001	DRB0001	Chromosome partitioning ATPase, putative, ParA	[TP0247-TP0272 (0.7527567)]
COG0860	COG1192	DR2567	DR2567	N-acetylmuramoyl-L-alanine amidase-related	DRB0031	DRB0031	Chromosome partitioning ATPase, putative, ParA	[TP0247-TP0272 (0.7527567)]
COG0860	COG1192	DR2567	DR2567	N-acetylmuramoyl-L-alanine amidase-related	DRB0001	DRB0001	Chromosome partitioning ATPase, putative, ParA	[TP0247-TP0272 (0.7527567)]
COG0860	COG1192	DR1387	DR1387	N-acetylmuramoyl-L-alanine amidase, putative	DRB0001	DRB0001	Chromosome partitioning ATPase, putative, ParA	[TP0247-TP0272 (0.7527567)]
COG0860	COG1192	DR1632	DR1632	N-acetylmuramoyl-L-alanine amidase, putative	DRB0031	DRB0031	Chromosome partitioning ATPase, putative, ParA	[TP0247-TP0272 (0.7527567)]
COG0860	COG1192	DRC0013	DRC0013	N-acetylmuramoyl-L-alanine amidase, putative	DRB0001	DRB0001	Chromosome partitioning ATPase, putative, ParA	[TP0247-TP0272 (0.7527567)]
COG0860	COG1192	DR2567	DR2567	N-acetylmuramoyl-L-alanine amidase-related	DRA0001	DRA0001	Chromosome partitioning ATPase, putative, ParA	[TP0247-TP0272 (0.7527567)]
COG0860	COG1192	DRC0013	DRC0013	N-acetylmuramoyl-L-alanine amidase, putative	DRC0025	DRC0025	Chromosome partitioning protein, putative, ParA	[TP0247-TP0272 (0.7527567)]
COG0860	COG1192	DR2394	DR2394	N-acetylmuramoyl-L-alanine amidase	DR1685	DR1685	Chromosome partitioning protein, ParA family	[TP0247-TP0272 (0.7527567)]
COG0860	COG1192	DR2394	DR2394	N-acetylmuramoyl-L-alanine amidase	DRB0031	DRB0031	Chromosome partitioning ATPase, putative, ParA	[TP0247-TP0272 (0.7527567)]
COG0860	COG1192	DR1632	DR1632	N-acetylmuramoyl-L-alanine amidase, putative	DRB0001	DRB0001	Chromosome partitioning ATPase, putative, ParA	[TP0247-TP0272 (0.7527567)]
COG0860	COG1192	DR2394	DR2394	N-acetylmuramoyl-L-alanine amidase	DR0013	DR0013	Chromosome partitioning ATPase Soj	[TP0247-TP0272 (0.7527567)]
COG0242	COG0272	DR2434	def	Peptide deformylase (EC 3.5.1.88) (PDF) (Polypeptide deformylase)	DR2069	DR2069	DNA ligase {UniProtKB/TrEMBL:Q9RSQ5}	[TP0757-TP0634 (0.68197167)]
COG0265	COG0817	DR0745	DR0745	Periplasmic serine protease, HtrA/DegQ/DegS	DR0440	ruvC	Crossover junction endodeoxyribonuclease ruvC (EC 3.1.22.4) (Holliday junction nuclease ruvC) (Holliday junction resolvase ruvC)	[TP0773-TP0517 (0.5118523)]
COG0265	COG0817	DR1756	DR1756	Periplasmic serine protease Do, putative	DR0440	ruvC	Crossover junction endodeoxyribonuclease ruvC (EC 3.1.22.4) (Holliday junction nuclease ruvC) (Holliday junction resolvase ruvC)	[TP0773-TP0517 (0.5118523)]
COG0265	COG0817	DR0327	DR0327	Periplasmic serine protease, HtrA/DegQ/DegS	DR0440	ruvC	Crossover junction endodeoxyribonuclease ruvC (EC 3.1.22.4) (Holliday junction nuclease ruvC) (Holliday junction resolvase ruvC)	[TP0773-TP0517 (0.5118523)]
COG0265	COG0817	DR1599	DR1599	Hypothetical protein {UniProtKB/TrEMBL:Q9RTZ8}	DR0440	ruvC	Crossover junction endodeoxyribonuclease ruvC (EC 3.1.22.4) (Holliday junction nuclease ruvC) (Holliday junction resolvase ruvC)	[TP0773-TP0517 (0.5118523)]
COG0187	COG0358	DR0906	DR0906	DNA gyrase, subunit B {UniProtKB/TrEMBL:Q9RVW5}	DR0601	dnaG	DNA primase {UniProtKB/Swiss-Prot:Q9RWR5}	[TP1006-TP0492 (0.55112576)]
COG1154	COG2812	DR1475	dxs	1-deoxy-D-xylulose-5-phosphate synthase (EC 2.2.1.7) (1-deoxyxylulose- 5-phosphate synthase) (DXP synthase) (DXPS)	DR2410	DR2410	DNA polymerase III, tau/gamma subunit	[TP0824-TP1005 (0.68180764)]
COG0237	COG0552	DR1892	coaE	Dephospho-CoA kinase (EC 2.7.1.24) (Dephosphocoenzyme A kinase)	DR2260	DR2260	Signal recognition particle-docking protein FtsY	[TP0296-TP0578 (0.7885255)]
COG0080	COG0265	DR2046	rplK	50S ribosomal protein L11	DR1599	DR1599	Hypothetical protein {UniProtKB/TrEMBL:Q9RTZ8}	[TP0237-TP0773 (0.6164146)]
COG0080	COG0265	DR2046	rplK	50S ribosomal protein L11	DR0745	DR0745	Periplasmic serine protease, HtrA/DegQ/DegS	[TP0237-TP0773 (0.6164146)]
COG0080	COG0265	DR2046	rplK	50S ribosomal protein L11	DR0327	DR0327	Periplasmic serine protease, HtrA/DegQ/DegS	[TP0237-TP0773 (0.6164146)]
COG0080	COG0265	DR2046	rplK	50S ribosomal protein L11	DR1756	DR1756	Periplasmic serine protease Do, putative	[TP0237-TP0773 (0.6164146)]
COG2812	COG2812	DR2410	DR2410	DNA polymerase III, tau/gamma subunit	DR2410	DR2410	DNA polymerase III, tau/gamma subunit	[TP1005-TP1005 (0.52391654)]
COG1466	COG1847	DR1244	DR1244	Hypothetical protein {UniProtKB/TrEMBL:Q9RUY6}	DR0246	DR0246	Jag-related protein {UniProtKB/TrEMBL:Q9RXR1}	[TP0588-TP0948 (0.74372905)]
COG0223	COG0234	DR2435	fmt	Methionyl-tRNA formyltransferase (EC 2.1.2.9)	DR0606	groS	10 kDa chaperonin (Protein Cpn10) (groES protein)	[TP0756-TP1013 (0.64276713)]
COG0036	COG1653	DR1401	DR1401	Ribulose-phosphate 3-epimerase	DR1438	DR_1438	Probable ABC transporter-binding protein DR_1438 precursor	[TP0945-TP0074 (0.654426)]
COG0357	COG0459	DR0014	gidB	Methyltransferase gidB (EC 2.1.-.-) (Glucose-inhibited division protein B)	DR0607	groL	60 kDa chaperonin (Protein Cpn60) (groEL protein)	[TP0946-TP0030 (0.68326145)]
COG0345	COG1774	DR1522	DR1522	Pyrroline-5-carboxylate reductase	DR2511	DR2511	Hypothetical protein {UniProtKB/TrEMBL:Q9RRI0}	[TP0797-TP0046 (0.6414869)]
COG0223	COG0242	DR2435	fmt	Methionyl-tRNA formyltransferase (EC 2.1.2.9)	DR2434	def	Peptide deformylase (EC 3.5.1.88) (PDF) (Polypeptide deformylase)	[TP0756-TP0757 (0.8300303)]
COG0233	COG0359	DR1510	frr	Ribosome recycling factor (Ribosome-releasing factor) (RRF)	DR0102	rplI	50S ribosomal protein L9	[TP0604-TP0060 (0.5105792)]
COG0012	COG0457	DR1386	DR1386	Hypothetical protein {UniProtKB/TrEMBL:Q9RUK0}	DR1891	DR1891	Tetratricopeptide repeat family protein	[TP0124-TP0067 (0.81355333)]
COG0012	COG0457	DR1386	DR1386	Hypothetical protein {UniProtKB/TrEMBL:Q9RUK0}	DR0937	DR0937	Tetratricopeptide repeat family protein	[TP0124-TP0067 (0.81355333)]
COG0012	COG0457	DR1386	DR1386	Hypothetical protein {UniProtKB/TrEMBL:Q9RUK0}	DR1267	DR1267	Hypothetical protein {UniProtKB/TrEMBL:Q9RUW3}	[TP0124-TP0067 (0.81355333)]
COG0012	COG0457	DR1386	DR1386	Hypothetical protein {UniProtKB/TrEMBL:Q9RUK0}	DR1528	DR1528	Hypothetical protein {UniProtKB/TrEMBL:Q9RU66}	[TP0124-TP0067 (0.81355333)]
COG0012	COG0457	DR1386	DR1386	Hypothetical protein {UniProtKB/TrEMBL:Q9RUK0}	DR0121	DR0121	Hypothetical protein {UniProtKB/TrEMBL:Q9RY30}	[TP0124-TP0067 (0.81355333)]
COG0012	COG0457	DR1386	DR1386	Hypothetical protein {UniProtKB/TrEMBL:Q9RUK0}	DR0343	DR0343	Cytochrome c family protein	[TP0124-TP0067 (0.81355333)]
COG0552	COG1061	DR2260	DR2260	Signal recognition particle-docking protein FtsY	DRA0131	DRA0131	Hypothetical protein {UniProtKB/TrEMBL:Q9RZ22}	[TP0578-TP0380 (0.62695336)]
COG0265	COG0492	DR1599	DR1599	Hypothetical protein {UniProtKB/TrEMBL:Q9RTZ8}	DR1982	DR1982	Thioredoxin reductase {UniProtKB/TrEMBL:Q9RSY7}	[TP0773-TP0814 (0.6926654)]
COG0265	COG0492	DR1756	DR1756	Periplasmic serine protease Do, putative	DR2623	DR2623	Hypothetical protein {UniProtKB/TrEMBL:Q9RR74}	[TP0773-TP0814 (0.6926654)]
COG0265	COG0492	DR0327	DR0327	Periplasmic serine protease, HtrA/DegQ/DegS	DR2623	DR2623	Hypothetical protein {UniProtKB/TrEMBL:Q9RR74}	[TP0773-TP0814 (0.6926654)]
COG0265	COG0492	DR0745	DR0745	Periplasmic serine protease, HtrA/DegQ/DegS	DR1982	DR1982	Thioredoxin reductase {UniProtKB/TrEMBL:Q9RSY7}	[TP0773-TP0814 (0.6926654)]
COG0265	COG0492	DR0745	DR0745	Periplasmic serine protease, HtrA/DegQ/DegS	DR0412	DR0412	Pyridine nucleotide-disulphide oxidoreductase,	[TP0773-TP0814 (0.6926654)]
COG0265	COG0492	DR1599	DR1599	Hypothetical protein {UniProtKB/TrEMBL:Q9RTZ8}	DR2623	DR2623	Hypothetical protein {UniProtKB/TrEMBL:Q9RR74}	[TP0773-TP0814 (0.6926654)]
COG0265	COG0492	DR1756	DR1756	Periplasmic serine protease Do, putative	DR1982	DR1982	Thioredoxin reductase {UniProtKB/TrEMBL:Q9RSY7}	[TP0773-TP0814 (0.6926654)]
COG0265	COG0492	DR0327	DR0327	Periplasmic serine protease, HtrA/DegQ/DegS	DR1982	DR1982	Thioredoxin reductase {UniProtKB/TrEMBL:Q9RSY7}	[TP0773-TP0814 (0.6926654)]
COG0265	COG0492	DR1599	DR1599	Hypothetical protein {UniProtKB/TrEMBL:Q9RTZ8}	DR0412	DR0412	Pyridine nucleotide-disulphide oxidoreductase,	[TP0773-TP0814 (0.6926654)]
COG0265	COG0492	DR0327	DR0327	Periplasmic serine protease, HtrA/DegQ/DegS	DR0412	DR0412	Pyridine nucleotide-disulphide oxidoreductase,	[TP0773-TP0814 (0.6926654)]
COG0265	COG0492	DR0745	DR0745	Periplasmic serine protease, HtrA/DegQ/DegS	DR2623	DR2623	Hypothetical protein {UniProtKB/TrEMBL:Q9RR74}	[TP0773-TP0814 (0.6926654)]
COG0265	COG0492	DR1756	DR1756	Periplasmic serine protease Do, putative	DR0412	DR0412	Pyridine nucleotide-disulphide oxidoreductase,	[TP0773-TP0814 (0.6926654)]
COG1321	COG1774	DR2539	DR2539	Iron dependent repressor, putative	DR2511	DR2511	Hypothetical protein {UniProtKB/TrEMBL:Q9RRI0}	[TP0167-TP0046 (0.67547834)]
COG0124	COG0608	DR1349	hisS	Histidyl-tRNA synthetase (EC 6.1.1.21) (Histidine--tRNA ligase) (HisRS)	DR1126	DR1126	Single-stranded-DNA-specific exonuclease,	[TP0641-TP0704 (0.75894904)]
COG0465	COG0772	DR1020	DR1020	Cell division protein FtsH	DR2497	DR2497	Cell division protein, FtsW/RodA/SpoVE family	[TP0330-TP0387 (0.8016956)]
COG0465	COG0772	DRA0290	DRA0290	Cell division protein FtsH	DR2497	DR2497	Cell division protein, FtsW/RodA/SpoVE family	[TP0330-TP0387 (0.8016956)]
COG0465	COG0772	DR0583	DR0583	Cell division protein FtsH	DR2497	DR2497	Cell division protein, FtsW/RodA/SpoVE family	[TP0330-TP0387 (0.8016956)]
COG0234	COG0792	DR0606	groS	10 kDa chaperonin (Protein Cpn10) (groES protein)	DR2282	DR_2282	UPF0102 protein DR_2282	[TP1013-TP0913 (0.7815084)]
COG0192	COG0217	DR0640	metK	S-adenosylmethionine synthetase (EC 2.5.1.6) (Methionine adenosyltransferase) (AdoMet synthetase) (MAT)	DR2548	DR_2548	Hypothetical UPF0082 protein DR2548	[TP0794-TP0474 (0.71912634)]
COG1122	COG1432	DRA0269	DRA0269	Hypothetical protein {UniProtKB/TrEMBL:Q9RYP1}	DR1578	DR1578	Hypothetical protein {UniProtKB/TrEMBL:Q9RU18}	[TP0227-TP0894 (0.7171434)]
COG1122	COG1432	DRA0269	DRA0269	Hypothetical protein {UniProtKB/TrEMBL:Q9RYP1}	DR1997	DR1997	Hypothetical protein {UniProtKB/TrEMBL:Q9RSX3}	[TP0227-TP0894 (0.7171434)]
COG1122	COG1432	DR2469	cbiO	Cobalt import ATP-binding protein cbiO	DR1997	DR1997	Hypothetical protein {UniProtKB/TrEMBL:Q9RSX3}	[TP0227-TP0894 (0.7171434)]
COG1122	COG1432	DR2469	cbiO	Cobalt import ATP-binding protein cbiO	DR1578	DR1578	Hypothetical protein {UniProtKB/TrEMBL:Q9RU18}	[TP0227-TP0894 (0.7171434)]
COG0860	COG1214	DR1387	DR1387	N-acetylmuramoyl-L-alanine amidase, putative	DR0756	DR0756	Hypothetical protein {UniProtKB/TrEMBL:Q9RWB3}	[TP0247-TP0876 (0.6334264)]
COG0860	COG1214	DR2567	DR2567	N-acetylmuramoyl-L-alanine amidase-related	DR0756	DR0756	Hypothetical protein {UniProtKB/TrEMBL:Q9RWB3}	[TP0247-TP0876 (0.6334264)]
COG0860	COG1214	DRC0013	DRC0013	N-acetylmuramoyl-L-alanine amidase, putative	DR0756	DR0756	Hypothetical protein {UniProtKB/TrEMBL:Q9RWB3}	[TP0247-TP0876 (0.6334264)]
COG0860	COG1214	DR1469	DR1469	Hypothetical protein {UniProtKB/TrEMBL:Q9RUC0}	DR0756	DR0756	Hypothetical protein {UniProtKB/TrEMBL:Q9RWB3}	[TP0247-TP0876 (0.6334264)]
COG0860	COG1214	DR1632	DR1632	N-acetylmuramoyl-L-alanine amidase, putative	DR0756	DR0756	Hypothetical protein {UniProtKB/TrEMBL:Q9RWB3}	[TP0247-TP0876 (0.6334264)]
COG0860	COG1214	DR2394	DR2394	N-acetylmuramoyl-L-alanine amidase	DR0756	DR0756	Hypothetical protein {UniProtKB/TrEMBL:Q9RWB3}	[TP0247-TP0876 (0.6334264)]
COG0544	COG1418	DR1948	tig	Trigger factor {UniProtKB/Swiss-Prot:Q9RT21}	DR2462	DR_2462	UPF0144 protein DR_2462	[TP0506-TP1018 (0.7668753)]
COG0477	COG0845	DR0290	DR0290	Hypothetical protein {UniProtKB/TrEMBL:Q9RXM0}	DR0739	DR0739	Hypothetical protein {UniProtKB/TrEMBL:Q9RWD0}	[TP0840-TP0965 (0.8653204)]
COG0477	COG0845	DR1056	DR1056	Hypothetical protein {UniProtKB/TrEMBL:Q9RVH3}	DR0739	DR0739	Hypothetical protein {UniProtKB/TrEMBL:Q9RWD0}	[TP0840-TP0965 (0.8653204)]
COG0477	COG0845	DRA0247	DRA0247	Drug transport protein, putative	DR0739	DR0739	Hypothetical protein {UniProtKB/TrEMBL:Q9RWD0}	[TP0840-TP0965 (0.8653204)]
COG0477	COG0845	DRA0271	DRA0271	Sugar transporter, putative	DR0739	DR0739	Hypothetical protein {UniProtKB/TrEMBL:Q9RWD0}	[TP0840-TP0965 (0.8653204)]
COG0477	COG0845	DR1223	DR1223	Multidrug resistance protein-related protein	DR0739	DR0739	Hypothetical protein {UniProtKB/TrEMBL:Q9RWD0}	[TP0840-TP0965 (0.8653204)]
COG0477	COG0845	DR2502	DR2502	Transport protein, putative	DR0739	DR0739	Hypothetical protein {UniProtKB/TrEMBL:Q9RWD0}	[TP0840-TP0965 (0.8653204)]
COG0477	COG0845	DR2169	DR2169	Drug transport protein {UniProtKB/TrEMBL:Q9RSF5}	DR0739	DR0739	Hypothetical protein {UniProtKB/TrEMBL:Q9RWD0}	[TP0840-TP0965 (0.8653204)]
COG0477	COG0845	DR1743	DR1743	Fosmidomycin resistance protein, putative	DR0739	DR0739	Hypothetical protein {UniProtKB/TrEMBL:Q9RWD0}	[TP0840-TP0965 (0.8653204)]
COG0477	COG0845	DR1307	DR1307	Major facilitator family protein	DR0739	DR0739	Hypothetical protein {UniProtKB/TrEMBL:Q9RWD0}	[TP0840-TP0965 (0.8653204)]
COG0477	COG0845	DR0395	DR0395	Hypothetical protein {UniProtKB/TrEMBL:Q9RXC0}	DR0739	DR0739	Hypothetical protein {UniProtKB/TrEMBL:Q9RWD0}	[TP0840-TP0965 (0.8653204)]
COG0477	COG0845	DR2307	DR2307	Multidrug-efflux transporter, putative	DR0739	DR0739	Hypothetical protein {UniProtKB/TrEMBL:Q9RWD0}	[TP0840-TP0965 (0.8653204)]
COG0477	COG0845	DR0472	DR0472	Tetracycline-efflux transporter	DR0739	DR0739	Hypothetical protein {UniProtKB/TrEMBL:Q9RWD0}	[TP0840-TP0965 (0.8653204)]
COG0477	COG0845	DR1322	DR_1322	Putative sugar efflux transporter DR_1322	DR0739	DR0739	Hypothetical protein {UniProtKB/TrEMBL:Q9RWD0}	[TP0840-TP0965 (0.8653204)]
COG0477	COG0845	DR1327	DR1327	Multidrug-efflux transporter	DR0739	DR0739	Hypothetical protein {UniProtKB/TrEMBL:Q9RWD0}	[TP0840-TP0965 (0.8653204)]
COG0477	COG0845	DRC0040	DRC0040	Multidrug-efflux transporter, putative	DR0739	DR0739	Hypothetical protein {UniProtKB/TrEMBL:Q9RWD0}	[TP0840-TP0965 (0.8653204)]
COG0477	COG0845	DR1324	DR1324	Transport protein, putative	DR0739	DR0739	Hypothetical protein {UniProtKB/TrEMBL:Q9RWD0}	[TP0840-TP0965 (0.8653204)]
COG0477	COG0845	DRA0061	DRA0061	Drug transport protein, putative	DR0739	DR0739	Hypothetical protein {UniProtKB/TrEMBL:Q9RWD0}	[TP0840-TP0965 (0.8653204)]
COG0477	COG0845	DR0258	DR0258	Multidrug-efflux transporter, putative	DR0739	DR0739	Hypothetical protein {UniProtKB/TrEMBL:Q9RWD0}	[TP0840-TP0965 (0.8653204)]
COG0477	COG0845	DR1971	DR1971	Hypothetical protein {UniProtKB/TrEMBL:Q9RSZ8}	DR0739	DR0739	Hypothetical protein {UniProtKB/TrEMBL:Q9RWD0}	[TP0840-TP0965 (0.8653204)]
COG0477	COG0845	DRB0043	DRB0043	Integral membrane protein LmrP	DR0739	DR0739	Hypothetical protein {UniProtKB/TrEMBL:Q9RWD0}	[TP0840-TP0965 (0.8653204)]
COG0305	COG2812	DR0549	DR0549	Replicative DNA helicase	DR2410	DR2410	DNA polymerase III, tau/gamma subunit	[TP0058-TP1005 (0.7130585)]
COG0188	COG0526	DR1913	DR1913	DNA gyrase, subunit A {UniProtKB/TrEMBL:Q9RT53}	DRB0110	DRB0110	Thioredoxin-related protein	[TP0005-TP0100 (0.7885434)]
COG0188	COG0526	DR1913	DR1913	DNA gyrase, subunit A {UniProtKB/TrEMBL:Q9RT53}	DR0948	DR0948	Hypothetical protein {UniProtKB/TrEMBL:Q9RVS4}	[TP0005-TP0100 (0.7885434)]
COG0188	COG0526	DR1913	DR1913	DNA gyrase, subunit A {UniProtKB/TrEMBL:Q9RT53}	DR0189	DR0189	Thiol:disulfide interchange protein	[TP0005-TP0100 (0.7885434)]
COG0188	COG0526	DR1913	DR1913	DNA gyrase, subunit A {UniProtKB/TrEMBL:Q9RT53}	DR0345	DR0345	Cytochrome c biogenesis protein, thiol:disulfide	[TP0005-TP0100 (0.7885434)]
COG0188	COG0526	DR1913	DR1913	DNA gyrase, subunit A {UniProtKB/TrEMBL:Q9RT53}	DR0944	DR0944	Thioredoxin {UniProtKB/TrEMBL:Q9RVS8}	[TP0005-TP0100 (0.7885434)]
COG0188	COG0526	DR1913	DR1913	DNA gyrase, subunit A {UniProtKB/TrEMBL:Q9RT53}	DR0057	DR0057	Hypothetical protein {UniProtKB/TrEMBL:Q9RY93}	[TP0005-TP0100 (0.7885434)]
COG0188	COG0526	DR1913	DR1913	DNA gyrase, subunit A {UniProtKB/TrEMBL:Q9RT53}	DRA0164	DRA0164	Thioredoxin 1 {UniProtKB/TrEMBL:Q9RYY9}	[TP0005-TP0100 (0.7885434)]
COG1624	COG1652	DR0007	DR0007	Hypothetical protein {UniProtKB/TrEMBL:Q9RYE2}	DR0888	DR_0888	Protein DR0888 {UniProtKB/Swiss-Prot:Q9RVY3}	[TP0826-TP0042 (0.7554874)]
COG0526	COG0771	DR0948	DR0948	Hypothetical protein {UniProtKB/TrEMBL:Q9RVS4}	DR2496	murD	UDP-N-acetylmuramoylalanine--D-glutamate ligase (EC 6.3.2.9) (UDP-N- acetylmuramoyl-L-alanyl-D-glutamate synthetase) (D-glutamic acid- adding enzyme)	[TP0100-TP0903 (0.59509045)]
COG0526	COG0771	DR0345	DR0345	Cytochrome c biogenesis protein, thiol:disulfide	DR2496	murD	UDP-N-acetylmuramoylalanine--D-glutamate ligase (EC 6.3.2.9) (UDP-N- acetylmuramoyl-L-alanyl-D-glutamate synthetase) (D-glutamic acid- adding enzyme)	[TP0100-TP0903 (0.59509045)]
COG0526	COG0771	DR0189	DR0189	Thiol:disulfide interchange protein	DR2496	murD	UDP-N-acetylmuramoylalanine--D-glutamate ligase (EC 6.3.2.9) (UDP-N- acetylmuramoyl-L-alanyl-D-glutamate synthetase) (D-glutamic acid- adding enzyme)	[TP0100-TP0903 (0.59509045)]
COG0526	COG0771	DR0057	DR0057	Hypothetical protein {UniProtKB/TrEMBL:Q9RY93}	DR2496	murD	UDP-N-acetylmuramoylalanine--D-glutamate ligase (EC 6.3.2.9) (UDP-N- acetylmuramoyl-L-alanyl-D-glutamate synthetase) (D-glutamic acid- adding enzyme)	[TP0100-TP0903 (0.59509045)]
COG0526	COG0771	DRB0110	DRB0110	Thioredoxin-related protein	DR2496	murD	UDP-N-acetylmuramoylalanine--D-glutamate ligase (EC 6.3.2.9) (UDP-N- acetylmuramoyl-L-alanyl-D-glutamate synthetase) (D-glutamic acid- adding enzyme)	[TP0100-TP0903 (0.59509045)]
COG0526	COG0771	DR0944	DR0944	Thioredoxin {UniProtKB/TrEMBL:Q9RVS8}	DR2496	murD	UDP-N-acetylmuramoylalanine--D-glutamate ligase (EC 6.3.2.9) (UDP-N- acetylmuramoyl-L-alanyl-D-glutamate synthetase) (D-glutamic acid- adding enzyme)	[TP0100-TP0903 (0.59509045)]
COG0526	COG0771	DRA0164	DRA0164	Thioredoxin 1 {UniProtKB/TrEMBL:Q9RYY9}	DR2496	murD	UDP-N-acetylmuramoylalanine--D-glutamate ligase (EC 6.3.2.9) (UDP-N- acetylmuramoyl-L-alanyl-D-glutamate synthetase) (D-glutamic acid- adding enzyme)	[TP0100-TP0903 (0.59509045)]
COG0143	COG0845	DR1433	metG	Methionyl-tRNA synthetase (EC 6.1.1.10) (Methionine--tRNA ligase) (MetRS)	DR0739	DR0739	Hypothetical protein {UniProtKB/TrEMBL:Q9RWD0}	[TP0798-TP0965 (0.7246752)]
COG0242	COG1744	DR2434	def	Peptide deformylase (EC 3.5.1.88) (PDF) (Polypeptide deformylase)	DR2070	DR2070	Membrane lipoprotein {UniProtKB/TrEMBL:Q9RSQ4}	[TP0757-TP0298 (0.51512045)]
COG0504	COG1475	DR1573	pyrG	CTP synthase (EC 6.3.4.2) (UTP--ammonia ligase) (CTP synthetase)	DRB0030	DRB0030	Chromosome partitioning protein, ParB family	[TP0305-TP0271 (0.70252794)]
COG0504	COG1475	DR1573	pyrG	CTP synthase (EC 6.3.4.2) (UTP--ammonia ligase) (CTP synthetase)	DRA0002	parB2	Probable chromosome 2 partitioning protein parB (Probable chromosome II partitioning protein parB)	[TP0305-TP0271 (0.70252794)]
COG0504	COG1475	DR1573	pyrG	CTP synthase (EC 6.3.4.2) (UTP--ammonia ligase) (CTP synthetase)	DRB0002	DR_B0002	Probable plasmid partitioning protein parB	[TP0305-TP0271 (0.70252794)]
COG0504	COG1475	DR1573	pyrG	CTP synthase (EC 6.3.4.2) (UTP--ammonia ligase) (CTP synthetase)	DR0012	parB1	Probable chromosome 1 partitioning protein parB (Probable chromosome I partitioning protein parB)	[TP0305-TP0271 (0.70252794)]
COG0250	COG0772	DR2047	nusG	Transcription antitermination protein nusG	DR2497	DR2497	Cell division protein, FtsW/RodA/SpoVE family	[TP0236-TP0387 (0.7470728)]
COG0227	COG0740	DR2524	rpmB	50S ribosomal protein L28	DR1972	clpP	ATP-dependent Clp protease proteolytic subunit (EC 3.4.21.92) (Endopeptidase Clp)	[TP0362-TP0507 (0.75048)]
COG0457	COG0457	DR1891	DR1891	Tetratricopeptide repeat family protein	DR0343	DR0343	Cytochrome c family protein	[TP0067-TP0095 (0.6515529)]
COG0457	COG0457	DR0343	DR0343	Cytochrome c family protein	DR1891	DR1891	Tetratricopeptide repeat family protein	[TP0067-TP0095 (0.6515529)]
COG0457	COG0457	DR1891	DR1891	Tetratricopeptide repeat family protein	DR0121	DR0121	Hypothetical protein {UniProtKB/TrEMBL:Q9RY30}	[TP0067-TP0095 (0.6515529)]
COG0457	COG0457	DR0121	DR0121	Hypothetical protein {UniProtKB/TrEMBL:Q9RY30}	DR1891	DR1891	Tetratricopeptide repeat family protein	[TP0067-TP0095 (0.6515529)]
COG0457	COG0457	DR0121	DR0121	Hypothetical protein {UniProtKB/TrEMBL:Q9RY30}	DR1528	DR1528	Hypothetical protein {UniProtKB/TrEMBL:Q9RU66}	[TP0067-TP0095 (0.6515529)]
COG0457	COG0457	DR1528	DR1528	Hypothetical protein {UniProtKB/TrEMBL:Q9RU66}	DR0121	DR0121	Hypothetical protein {UniProtKB/TrEMBL:Q9RY30}	[TP0067-TP0095 (0.6515529)]
COG0457	COG0457	DR1891	DR1891	Tetratricopeptide repeat family protein	DR1267	DR1267	Hypothetical protein {UniProtKB/TrEMBL:Q9RUW3}	[TP0067-TP0095 (0.6515529)]
COG0457	COG0457	DR1528	DR1528	Hypothetical protein {UniProtKB/TrEMBL:Q9RU66}	DR1267	DR1267	Hypothetical protein {UniProtKB/TrEMBL:Q9RUW3}	[TP0067-TP0095 (0.6515529)]
COG0457	COG0457	DR1267	DR1267	Hypothetical protein {UniProtKB/TrEMBL:Q9RUW3}	DR1891	DR1891	Tetratricopeptide repeat family protein	[TP0067-TP0095 (0.6515529)]
COG0457	COG0457	DR1267	DR1267	Hypothetical protein {UniProtKB/TrEMBL:Q9RUW3}	DR1528	DR1528	Hypothetical protein {UniProtKB/TrEMBL:Q9RU66}	[TP0067-TP0095 (0.6515529)]
COG0457	COG0457	DR0937	DR0937	Tetratricopeptide repeat family protein	DR0937	DR0937	Tetratricopeptide repeat family protein	[TP0067-TP0095 (0.6515529)]
COG0457	COG0457	DR0937	DR0937	Tetratricopeptide repeat family protein	DR0121	DR0121	Hypothetical protein {UniProtKB/TrEMBL:Q9RY30}	[TP0067-TP0095 (0.6515529)]
COG0457	COG0457	DR0121	DR0121	Hypothetical protein {UniProtKB/TrEMBL:Q9RY30}	DR0937	DR0937	Tetratricopeptide repeat family protein	[TP0067-TP0095 (0.6515529)]
COG0457	COG0457	DR1891	DR1891	Tetratricopeptide repeat family protein	DR1891	DR1891	Tetratricopeptide repeat family protein	[TP0067-TP0095 (0.6515529)]
COG0457	COG0457	DR0121	DR0121	Hypothetical protein {UniProtKB/TrEMBL:Q9RY30}	DR1267	DR1267	Hypothetical protein {UniProtKB/TrEMBL:Q9RUW3}	[TP0067-TP0095 (0.6515529)]
COG0457	COG0457	DR1267	DR1267	Hypothetical protein {UniProtKB/TrEMBL:Q9RUW3}	DR0121	DR0121	Hypothetical protein {UniProtKB/TrEMBL:Q9RY30}	[TP0067-TP0095 (0.6515529)]
COG0457	COG0457	DR1267	DR1267	Hypothetical protein {UniProtKB/TrEMBL:Q9RUW3}	DR0937	DR0937	Tetratricopeptide repeat family protein	[TP0067-TP0095 (0.6515529)]
COG0457	COG0457	DR0343	DR0343	Cytochrome c family protein	DR0343	DR0343	Cytochrome c family protein	[TP0067-TP0095 (0.6515529)]
COG0457	COG0457	DR0937	DR0937	Tetratricopeptide repeat family protein	DR1267	DR1267	Hypothetical protein {UniProtKB/TrEMBL:Q9RUW3}	[TP0067-TP0095 (0.6515529)]
COG0457	COG0457	DR0121	DR0121	Hypothetical protein {UniProtKB/TrEMBL:Q9RY30}	DR0343	DR0343	Cytochrome c family protein	[TP0067-TP0095 (0.6515529)]
COG0457	COG0457	DR1528	DR1528	Hypothetical protein {UniProtKB/TrEMBL:Q9RU66}	DR0343	DR0343	Cytochrome c family protein	[TP0067-TP0095 (0.6515529)]
COG0457	COG0457	DR0343	DR0343	Cytochrome c family protein	DR0121	DR0121	Hypothetical protein {UniProtKB/TrEMBL:Q9RY30}	[TP0067-TP0095 (0.6515529)]
COG0457	COG0457	DR0343	DR0343	Cytochrome c family protein	DR1528	DR1528	Hypothetical protein {UniProtKB/TrEMBL:Q9RU66}	[TP0067-TP0095 (0.6515529)]
COG0457	COG0457	DR0937	DR0937	Tetratricopeptide repeat family protein	DR1528	DR1528	Hypothetical protein {UniProtKB/TrEMBL:Q9RU66}	[TP0067-TP0095 (0.6515529)]
COG0457	COG0457	DR1528	DR1528	Hypothetical protein {UniProtKB/TrEMBL:Q9RU66}	DR1528	DR1528	Hypothetical protein {UniProtKB/TrEMBL:Q9RU66}	[TP0067-TP0095 (0.6515529)]
COG0457	COG0457	DR1528	DR1528	Hypothetical protein {UniProtKB/TrEMBL:Q9RU66}	DR0937	DR0937	Tetratricopeptide repeat family protein	[TP0067-TP0095 (0.6515529)]
COG0457	COG0457	DR1267	DR1267	Hypothetical protein {UniProtKB/TrEMBL:Q9RUW3}	DR1267	DR1267	Hypothetical protein {UniProtKB/TrEMBL:Q9RUW3}	[TP0067-TP0095 (0.6515529)]
COG0457	COG0457	DR0121	DR0121	Hypothetical protein {UniProtKB/TrEMBL:Q9RY30}	DR0121	DR0121	Hypothetical protein {UniProtKB/TrEMBL:Q9RY30}	[TP0067-TP0095 (0.6515529)]
COG0457	COG0457	DR0937	DR0937	Tetratricopeptide repeat family protein	DR0343	DR0343	Cytochrome c family protein	[TP0067-TP0095 (0.6515529)]
COG0457	COG0457	DR0343	DR0343	Cytochrome c family protein	DR0937	DR0937	Tetratricopeptide repeat family protein	[TP0067-TP0095 (0.6515529)]
COG0457	COG0457	DR1891	DR1891	Tetratricopeptide repeat family protein	DR0937	DR0937	Tetratricopeptide repeat family protein	[TP0067-TP0095 (0.6515529)]
COG0457	COG0457	DR0937	DR0937	Tetratricopeptide repeat family protein	DR1891	DR1891	Tetratricopeptide repeat family protein	[TP0067-TP0095 (0.6515529)]
COG0457	COG0457	DR1267	DR1267	Hypothetical protein {UniProtKB/TrEMBL:Q9RUW3}	DR0343	DR0343	Cytochrome c family protein	[TP0067-TP0095 (0.6515529)]
COG0457	COG0457	DR0343	DR0343	Cytochrome c family protein	DR1267	DR1267	Hypothetical protein {UniProtKB/TrEMBL:Q9RUW3}	[TP0067-TP0095 (0.6515529)]
COG0457	COG0457	DR1891	DR1891	Tetratricopeptide repeat family protein	DR1528	DR1528	Hypothetical protein {UniProtKB/TrEMBL:Q9RU66}	[TP0067-TP0095 (0.6515529)]
COG0457	COG0457	DR1528	DR1528	Hypothetical protein {UniProtKB/TrEMBL:Q9RU66}	DR1891	DR1891	Tetratricopeptide repeat family protein	[TP0067-TP0095 (0.6515529)]
COG0445	COG3839	DR0027	gidA	tRNA uridine 5-carboxymethylaminomethyl modification enzyme gidA (Glucose-inhibited division protein A)	DR2153	DR2153	Sugar ABC transportor, ATP-binding protein	[TP0044-TP0804 (0.81002605)]
COG0445	COG3839	DR1681	DR1681	GidA-related protein {UniProtKB/TrEMBL:Q9RTS5}	DR2153	DR2153	Sugar ABC transportor, ATP-binding protein	[TP0044-TP0804 (0.81002605)]
COG0103	COG0211	DR0175	rpsI	30S ribosomal protein S9	DR0085	rpmA	50S ribosomal protein L27	[TP1024-TP0743 (0.87139803)]
COG0621	COG2812	DRA0189	DRA0189	Hypothetical protein {UniProtKB/TrEMBL:Q9RYW7}	DR2410	DR2410	DNA polymerase III, tau/gamma subunit	[TP0754-TP1005 (0.5550382)]
COG0621	COG2812	DR1150	DR1150	Hypothetical protein {UniProtKB/TrEMBL:Q9RV79}	DR2410	DR2410	DNA polymerase III, tau/gamma subunit	[TP0754-TP1005 (0.5550382)]
COG0739	COG1418	DR2291	DR2291	Cell wall glycyl-glycine endopeptidase, putative	DR2462	DR_2462	UPF0144 protein DR_2462	[TP0702-TP1018 (0.7620277)]
COG0739	COG1418	DR0848	DR0848	Lipoprotein, putative {UniProtKB/TrEMBL:Q9RW21}	DR2462	DR_2462	UPF0144 protein DR_2462	[TP0702-TP1018 (0.7620277)]
COG0739	COG1418	DR1549	DR1549	Hypothetical protein {UniProtKB/TrEMBL:Q9RU45}	DR2462	DR_2462	UPF0144 protein DR_2462	[TP0702-TP1018 (0.7620277)]
COG0739	COG1418	DR0598	DR0598	Hypothetical protein {UniProtKB/TrEMBL:Q9RWR8}	DR2462	DR_2462	UPF0144 protein DR_2462	[TP0702-TP1018 (0.7620277)]
COG0442	COG4591	DR1266	DR1266	Prolyl-tRNA synthetase {UniProtKB/TrEMBL:Q9RUW4}	DR0487	DR0487	Hypothetical protein {UniProtKB/TrEMBL:Q9RX28}	[TP0160-TP0582 (0.74148)]
COG1432	COG1488	DR1997	DR1997	Hypothetical protein {UniProtKB/TrEMBL:Q9RSX3}	DRA0272	DRA0272	Hypothetical protein {UniProtKB/TrEMBL:Q9RYN8}	[TP0894-TP0628 (0.59059936)]
COG1432	COG1488	DR1578	DR1578	Hypothetical protein {UniProtKB/TrEMBL:Q9RU18}	DR0294	DR0294	Pre-B cell enhancing factor-related protein	[TP0894-TP0628 (0.59059936)]
COG1432	COG1488	DR1997	DR1997	Hypothetical protein {UniProtKB/TrEMBL:Q9RSX3}	DR0294	DR0294	Pre-B cell enhancing factor-related protein	[TP0894-TP0628 (0.59059936)]
COG1432	COG1488	DR1578	DR1578	Hypothetical protein {UniProtKB/TrEMBL:Q9RU18}	DRA0272	DRA0272	Hypothetical protein {UniProtKB/TrEMBL:Q9RYN8}	[TP0894-TP0628 (0.59059936)]
COG0693	COG0761	DR0491	DR0491	Hypothetical protein {UniProtKB/TrEMBL:Q9RX24}	DR2164	lytB	4-hydroxy-3-methylbut-2-enyl diphosphate reductase (EC 1.17.1.2)	[TP0445-TP0547 (0.53976095)]
COG0693	COG0761	DR1199	DR1199	Protease I {UniProtKB/TrEMBL:Q9RV31}	DR2164	lytB	4-hydroxy-3-methylbut-2-enyl diphosphate reductase (EC 1.17.1.2)	[TP0445-TP0547 (0.53976095)]
COG0223	COG0664	DR2435	fmt	Methionyl-tRNA formyltransferase (EC 2.1.2.9)	DR1646	DR1646	Nitrogen regulator, putative	[TP0756-TP0995 (0.69102824)]
COG0223	COG0664	DR2435	fmt	Methionyl-tRNA formyltransferase (EC 2.1.2.9)	DR0834	DR0834	Nitrogen regulator, putative	[TP0756-TP0995 (0.69102824)]
COG0223	COG0664	DR2435	fmt	Methionyl-tRNA formyltransferase (EC 2.1.2.9)	DR2362	DR2362	Transcriptional regulator	[TP0756-TP0995 (0.69102824)]
COG0223	COG0664	DR2435	fmt	Methionyl-tRNA formyltransferase (EC 2.1.2.9)	DR0997	DR0997	Transcriptional regulator, FNR/CRP family	[TP0756-TP0995 (0.69102824)]
COG1197	COG1774	DR1532	DR1532	Transcription-repair coupling factor	DR2511	DR2511	Hypothetical protein {UniProtKB/TrEMBL:Q9RRI0}	[TP0344-TP0046 (0.6615959)]
COG1475	COG1774	DR0012	parB1	Probable chromosome 1 partitioning protein parB (Probable chromosome I partitioning protein parB)	DR2511	DR2511	Hypothetical protein {UniProtKB/TrEMBL:Q9RRI0}	[TP0271-TP0046 (0.61832625)]
COG1475	COG1774	DRB0030	DRB0030	Chromosome partitioning protein, ParB family	DR2511	DR2511	Hypothetical protein {UniProtKB/TrEMBL:Q9RRI0}	[TP0271-TP0046 (0.61832625)]
COG1475	COG1774	DRA0002	parB2	Probable chromosome 2 partitioning protein parB (Probable chromosome II partitioning protein parB)	DR2511	DR2511	Hypothetical protein {UniProtKB/TrEMBL:Q9RRI0}	[TP0271-TP0046 (0.61832625)]
COG1475	COG1774	DRB0002	DR_B0002	Probable plasmid partitioning protein parB	DR2511	DR2511	Hypothetical protein {UniProtKB/TrEMBL:Q9RRI0}	[TP0271-TP0046 (0.61832625)]
COG0465	COG4591	DRA0290	DRA0290	Cell division protein FtsH	DR0487	DR0487	Hypothetical protein {UniProtKB/TrEMBL:Q9RX28}	[TP0765-TP0582 (0.6598422)]
COG0465	COG4591	DR0583	DR0583	Cell division protein FtsH	DR0487	DR0487	Hypothetical protein {UniProtKB/TrEMBL:Q9RX28}	[TP0765-TP0582 (0.6598422)]
COG0465	COG4591	DR1020	DR1020	Cell division protein FtsH	DR0487	DR0487	Hypothetical protein {UniProtKB/TrEMBL:Q9RX28}	[TP0765-TP0582 (0.6598422)]
COG0773	COG0817	DR0627	murC	UDP-N-acetylmuramate--L-alanine ligase (EC 6.3.2.8) (UDP-N- acetylmuramoyl-L-alanine synthetase)	DR0440	ruvC	Crossover junction endodeoxyribonuclease ruvC (EC 3.1.22.4) (Holliday junction nuclease ruvC) (Holliday junction resolvase ruvC)	[TP0341-TP0517 (0.7285616)]
COG0272	COG0773	DR2069	DR2069	DNA ligase {UniProtKB/TrEMBL:Q9RSQ5}	DR0627	murC	UDP-N-acetylmuramate--L-alanine ligase (EC 6.3.2.8) (UDP-N- acetylmuramoyl-L-alanine synthetase)	[TP0634-TP0341 (0.8201813)]
COG0353	COG0514	DR0198	recR	Recombination protein recR	DR1289	DR1289	DNA helicase RecQ {UniProtKB/TrEMBL:Q9RUU2}	[TP1004-TP0103 (0.6917512)]
COG0124	COG0465	DR1349	hisS	Histidyl-tRNA synthetase (EC 6.1.1.21) (Histidine--tRNA ligase) (HisRS)	DR0583	DR0583	Cell division protein FtsH	[TP0641-TP0330 (0.76316583)]
COG0124	COG0465	DR1349	hisS	Histidyl-tRNA synthetase (EC 6.1.1.21) (Histidine--tRNA ligase) (HisRS)	DR1020	DR1020	Cell division protein FtsH	[TP0641-TP0330 (0.76316583)]
COG0124	COG0465	DR1349	hisS	Histidyl-tRNA synthetase (EC 6.1.1.21) (Histidine--tRNA ligase) (HisRS)	DRA0290	DRA0290	Cell division protein FtsH	[TP0641-TP0330 (0.76316583)]
COG1396	COG2206	DR1029	DR1029	Epoxidase, putative {UniProtKB/TrEMBL:Q9RVJ9}	DR1565	DR1565	Hypothetical protein {UniProtKB/TrEMBL:Q9RU30}	[TP0461-TP0877 (0.81002605)]
COG1396	COG2206	DR2574	DR2574	Transcriptional regulator, HTH_3 family	DR1565	DR1565	Hypothetical protein {UniProtKB/TrEMBL:Q9RU30}	[TP0461-TP0877 (0.81002605)]
COG1396	COG2206	DRA0128	DRA0128	Hypothetical protein {UniProtKB/TrEMBL:Q9RZ25}	DR1565	DR1565	Hypothetical protein {UniProtKB/TrEMBL:Q9RU30}	[TP0461-TP0877 (0.81002605)]
COG0257	COG0719	DR2124	DR2124	50S ribosomal protein L36	DR2106	DR2106	Hypothetical protein {UniProtKB/TrEMBL:Q9RSL8}	[TP0209-TP0612 (0.6772987)]
COG0257	COG0719	DR2124	DR2124	50S ribosomal protein L36	DR2101	DR2101	Hypothetical protein {UniProtKB/TrEMBL:Q9RSM3}	[TP0209-TP0612 (0.6772987)]
COG0493	COG1488	DR0496	DR0496	Ferredoxin/ferredoxin--NADP reductase, putative	DR0294	DR0294	Pre-B cell enhancing factor-related protein	[TP0735-TP0628 (0.6598422)]
COG0493	COG1488	DR0182	DR0182	Glutamate synthase, small subunit	DRA0272	DRA0272	Hypothetical protein {UniProtKB/TrEMBL:Q9RYN8}	[TP0735-TP0628 (0.6598422)]
COG0493	COG1488	DR0182	DR0182	Glutamate synthase, small subunit	DR0294	DR0294	Pre-B cell enhancing factor-related protein	[TP0735-TP0628 (0.6598422)]
COG0493	COG1488	DR0496	DR0496	Ferredoxin/ferredoxin--NADP reductase, putative	DRA0272	DRA0272	Hypothetical protein {UniProtKB/TrEMBL:Q9RYN8}	[TP0735-TP0628 (0.6598422)]
COG0173	COG0493	DR1347	aspS	Aspartyl-tRNA synthetase (EC 6.1.1.12) (Aspartate--tRNA ligase) (AspRS)	DR0496	DR0496	Ferredoxin/ferredoxin--NADP reductase, putative	[TP0985-TP0735 (0.50901)]
COG0173	COG0493	DR1347	aspS	Aspartyl-tRNA synthetase (EC 6.1.1.12) (Aspartate--tRNA ligase) (AspRS)	DR0182	DR0182	Glutamate synthase, small subunit	[TP0985-TP0735 (0.50901)]
COG0845	COG1394	DR0739	DR0739	Hypothetical protein {UniProtKB/TrEMBL:Q9RWD0}	DR0702	atpD	V-type ATP synthase subunit D (EC 3.6.3.14) (V-type ATPase subunit D)	[TP0965-TP0527 (0.522211)]
COG0860	COG2080	DR1469	DR1469	Hypothetical protein {UniProtKB/TrEMBL:Q9RUC0}	DRA0235	DRA0235	Oxidoreductase, iron-sulfur subunit	[TP0247-TP0080 (0.7296782)]
COG0860	COG2080	DR1469	DR1469	Hypothetical protein {UniProtKB/TrEMBL:Q9RUC0}	DRA0233	DRA0233	Oxidoreductase, iron-sulfur subunit	[TP0247-TP0080 (0.7296782)]
COG0860	COG2080	DR1387	DR1387	N-acetylmuramoyl-L-alanine amidase, putative	DRA0235	DRA0235	Oxidoreductase, iron-sulfur subunit	[TP0247-TP0080 (0.7296782)]
COG0860	COG2080	DRC0013	DRC0013	N-acetylmuramoyl-L-alanine amidase, putative	DRA0233	DRA0233	Oxidoreductase, iron-sulfur subunit	[TP0247-TP0080 (0.7296782)]
COG0860	COG2080	DR1632	DR1632	N-acetylmuramoyl-L-alanine amidase, putative	DRA0235	DRA0235	Oxidoreductase, iron-sulfur subunit	[TP0247-TP0080 (0.7296782)]
COG0860	COG2080	DRC0013	DRC0013	N-acetylmuramoyl-L-alanine amidase, putative	DRA0235	DRA0235	Oxidoreductase, iron-sulfur subunit	[TP0247-TP0080 (0.7296782)]
COG0860	COG2080	DR2394	DR2394	N-acetylmuramoyl-L-alanine amidase	DRA0233	DRA0233	Oxidoreductase, iron-sulfur subunit	[TP0247-TP0080 (0.7296782)]
COG0860	COG2080	DR1632	DR1632	N-acetylmuramoyl-L-alanine amidase, putative	DRA0233	DRA0233	Oxidoreductase, iron-sulfur subunit	[TP0247-TP0080 (0.7296782)]
COG0860	COG2080	DR1387	DR1387	N-acetylmuramoyl-L-alanine amidase, putative	DRA0233	DRA0233	Oxidoreductase, iron-sulfur subunit	[TP0247-TP0080 (0.7296782)]
COG0860	COG2080	DR2394	DR2394	N-acetylmuramoyl-L-alanine amidase	DRA0235	DRA0235	Oxidoreductase, iron-sulfur subunit	[TP0247-TP0080 (0.7296782)]
COG0860	COG2080	DR2567	DR2567	N-acetylmuramoyl-L-alanine amidase-related	DRA0235	DRA0235	Oxidoreductase, iron-sulfur subunit	[TP0247-TP0080 (0.7296782)]
COG0860	COG2080	DR2567	DR2567	N-acetylmuramoyl-L-alanine amidase-related	DRA0233	DRA0233	Oxidoreductase, iron-sulfur subunit	[TP0247-TP0080 (0.7296782)]
COG0504	COG0728	DR1573	pyrG	CTP synthase (EC 6.3.4.2) (UTP--ammonia ligase) (CTP synthetase)	DR0498	DR0498	Virulence factor-related protein	[TP0305-TP0516 (0.84299135)]
COG0275	COG0820	DR1866	mraW	S-adenosyl-methyltransferase mraW (EC 2.1.1.-)	DR0936	DR0936	Hypothetical protein {UniProtKB/TrEMBL:Q9RVT6}	[TP0384-TP0068 (0.79878455)]
COG0445	COG1366	DR1681	DR1681	GidA-related protein {UniProtKB/TrEMBL:Q9RTS5}	DRB0025	DRB0025	Sigma-B regulator RsbS {UniProtKB/TrEMBL:Q9RZT8}	[TP0044-TP0233 (0.74185747)]
COG0445	COG1366	DR0027	gidA	tRNA uridine 5-carboxymethylaminomethyl modification enzyme gidA (Glucose-inhibited division protein A)	DRB0025	DRB0025	Sigma-B regulator RsbS {UniProtKB/TrEMBL:Q9RZT8}	[TP0044-TP0233 (0.74185747)]
COG0242	COG0360	DR2434	def	Peptide deformylase (EC 3.5.1.88) (PDF) (Polypeptide deformylase)	DR0098	rpsF	30S ribosomal protein S6	[TP0757-TP0063 (0.54983324)]
COG0693	COG1653	DR0491	DR0491	Hypothetical protein {UniProtKB/TrEMBL:Q9RX24}	DR1438	DR_1438	Probable ABC transporter-binding protein DR_1438 precursor	[TP0445-TP0074 (0.5751514)]
COG0693	COG1653	DR1199	DR1199	Protease I {UniProtKB/TrEMBL:Q9RV31}	DR1438	DR_1438	Probable ABC transporter-binding protein DR_1438 precursor	[TP0445-TP0074 (0.5751514)]
COG0267	COG0357	DR2049	DR2049	50S ribosomal protein L33	DR0014	gidB	Methyltransferase gidB (EC 2.1.-.-) (Glucose-inhibited division protein B)	[TP0234-TP0946 (0.6249908)]
COG0234	COG0772	DR0606	groS	10 kDa chaperonin (Protein Cpn10) (groES protein)	DR2497	DR2497	Cell division protein, FtsW/RodA/SpoVE family	[TP1013-TP0387 (0.81326103)]
COG0445	COG0457	DR0027	gidA	tRNA uridine 5-carboxymethylaminomethyl modification enzyme gidA (Glucose-inhibited division protein A)	DR0121	DR0121	Hypothetical protein {UniProtKB/TrEMBL:Q9RY30}	[TP0044-TP0954 (0.8549597)]
COG0445	COG0457	DR1681	DR1681	GidA-related protein {UniProtKB/TrEMBL:Q9RTS5}	DR1267	DR1267	Hypothetical protein {UniProtKB/TrEMBL:Q9RUW3}	[TP0044-TP0954 (0.8549597)]
COG0445	COG0457	DR0027	gidA	tRNA uridine 5-carboxymethylaminomethyl modification enzyme gidA (Glucose-inhibited division protein A)	DR1891	DR1891	Tetratricopeptide repeat family protein	[TP0044-TP0954 (0.8549597)]
COG0445	COG0457	DR0027	gidA	tRNA uridine 5-carboxymethylaminomethyl modification enzyme gidA (Glucose-inhibited division protein A)	DR1528	DR1528	Hypothetical protein {UniProtKB/TrEMBL:Q9RU66}	[TP0044-TP0954 (0.8549597)]
COG0445	COG0457	DR1681	DR1681	GidA-related protein {UniProtKB/TrEMBL:Q9RTS5}	DR0343	DR0343	Cytochrome c family protein	[TP0044-TP0954 (0.8549597)]
COG0445	COG0457	DR1681	DR1681	GidA-related protein {UniProtKB/TrEMBL:Q9RTS5}	DR1528	DR1528	Hypothetical protein {UniProtKB/TrEMBL:Q9RU66}	[TP0044-TP0954 (0.8549597)]
COG0445	COG0457	DR1681	DR1681	GidA-related protein {UniProtKB/TrEMBL:Q9RTS5}	DR0121	DR0121	Hypothetical protein {UniProtKB/TrEMBL:Q9RY30}	[TP0044-TP0954 (0.8549597)]
COG0445	COG0457	DR1681	DR1681	GidA-related protein {UniProtKB/TrEMBL:Q9RTS5}	DR0937	DR0937	Tetratricopeptide repeat family protein	[TP0044-TP0954 (0.8549597)]
COG0445	COG0457	DR0027	gidA	tRNA uridine 5-carboxymethylaminomethyl modification enzyme gidA (Glucose-inhibited division protein A)	DR0343	DR0343	Cytochrome c family protein	[TP0044-TP0954 (0.8549597)]
COG0445	COG0457	DR0027	gidA	tRNA uridine 5-carboxymethylaminomethyl modification enzyme gidA (Glucose-inhibited division protein A)	DR0937	DR0937	Tetratricopeptide repeat family protein	[TP0044-TP0954 (0.8549597)]
COG0445	COG0457	DR0027	gidA	tRNA uridine 5-carboxymethylaminomethyl modification enzyme gidA (Glucose-inhibited division protein A)	DR1267	DR1267	Hypothetical protein {UniProtKB/TrEMBL:Q9RUW3}	[TP0044-TP0954 (0.8549597)]
COG0445	COG0457	DR1681	DR1681	GidA-related protein {UniProtKB/TrEMBL:Q9RTS5}	DR1891	DR1891	Tetratricopeptide repeat family protein	[TP0044-TP0954 (0.8549597)]
COG0305	COG1595	DR0549	DR0549	Replicative DNA helicase	DR0180	DR0180	RNA polymerase sigma-E factor	[TP0058-TP0092 (0.74082893)]
COG0305	COG1595	DR0549	DR0549	Replicative DNA helicase	DR0804	DR0804	Sigma factor, putative {UniProtKB/TrEMBL:Q9RW65}	[TP0058-TP0092 (0.74082893)]
COG0228	COG0250	DR1294	rpsP	30S ribosomal protein S16	DR2047	nusG	Transcription antitermination protein nusG	[TP0905-TP0236 (0.7099409)]
COG0465	COG0532	DR1020	DR1020	Cell division protein FtsH	DR1799	infB	Translation initiation factor IF-2	[TP0330-TP0891 (0.8751731)]
COG0465	COG0532	DR0583	DR0583	Cell division protein FtsH	DR1799	infB	Translation initiation factor IF-2	[TP0330-TP0891 (0.8751731)]
COG0465	COG0532	DRA0290	DRA0290	Cell division protein FtsH	DR1799	infB	Translation initiation factor IF-2	[TP0330-TP0891 (0.8751731)]
COG0234	COG0445	DR0606	groS	10 kDa chaperonin (Protein Cpn10) (groES protein)	DR0027	gidA	tRNA uridine 5-carboxymethylaminomethyl modification enzyme gidA (Glucose-inhibited division protein A)	[TP1013-TP0044 (0.813164)]
COG0234	COG0445	DR0606	groS	10 kDa chaperonin (Protein Cpn10) (groES protein)	DR1681	DR1681	GidA-related protein {UniProtKB/TrEMBL:Q9RTS5}	[TP1013-TP0044 (0.813164)]
COG0265	COG1381	DR0745	DR0745	Periplasmic serine protease, HtrA/DegQ/DegS	DR0819	DR0819	Hypothetical protein {UniProtKB/TrEMBL:Q9RW50}	[TP0773-TP0636 (0.870009)]
COG0265	COG1381	DR0327	DR0327	Periplasmic serine protease, HtrA/DegQ/DegS	DR0819	DR0819	Hypothetical protein {UniProtKB/TrEMBL:Q9RW50}	[TP0773-TP0636 (0.870009)]
COG0265	COG1381	DR1599	DR1599	Hypothetical protein {UniProtKB/TrEMBL:Q9RTZ8}	DR0819	DR0819	Hypothetical protein {UniProtKB/TrEMBL:Q9RW50}	[TP0773-TP0636 (0.870009)]
COG0265	COG1381	DR1756	DR1756	Periplasmic serine protease Do, putative	DR0819	DR0819	Hypothetical protein {UniProtKB/TrEMBL:Q9RW50}	[TP0773-TP0636 (0.870009)]
COG0457	COG0860	DR1267	DR1267	Hypothetical protein {UniProtKB/TrEMBL:Q9RUW3}	DR1632	DR1632	N-acetylmuramoyl-L-alanine amidase, putative	[TP0820-TP0247 (0.74644035), TP0067-TP0247 (0.79531366)]
COG0457	COG0860	DR1891	DR1891	Tetratricopeptide repeat family protein	DR1469	DR1469	Hypothetical protein {UniProtKB/TrEMBL:Q9RUC0}	[TP0820-TP0247 (0.74644035), TP0067-TP0247 (0.79531366)]
COG0457	COG0860	DR1891	DR1891	Tetratricopeptide repeat family protein	DR1387	DR1387	N-acetylmuramoyl-L-alanine amidase, putative	[TP0820-TP0247 (0.74644035), TP0067-TP0247 (0.79531366)]
COG0457	COG0860	DR1528	DR1528	Hypothetical protein {UniProtKB/TrEMBL:Q9RU66}	DR1387	DR1387	N-acetylmuramoyl-L-alanine amidase, putative	[TP0820-TP0247 (0.74644035), TP0067-TP0247 (0.79531366)]
COG0457	COG0860	DR1891	DR1891	Tetratricopeptide repeat family protein	DRC0013	DRC0013	N-acetylmuramoyl-L-alanine amidase, putative	[TP0820-TP0247 (0.74644035), TP0067-TP0247 (0.79531366)]
COG0457	COG0860	DR1528	DR1528	Hypothetical protein {UniProtKB/TrEMBL:Q9RU66}	DRC0013	DRC0013	N-acetylmuramoyl-L-alanine amidase, putative	[TP0820-TP0247 (0.74644035), TP0067-TP0247 (0.79531366)]
COG0457	COG0860	DR0937	DR0937	Tetratricopeptide repeat family protein	DR1387	DR1387	N-acetylmuramoyl-L-alanine amidase, putative	[TP0820-TP0247 (0.74644035), TP0067-TP0247 (0.79531366)]
COG0457	COG0860	DR1267	DR1267	Hypothetical protein {UniProtKB/TrEMBL:Q9RUW3}	DR1387	DR1387	N-acetylmuramoyl-L-alanine amidase, putative	[TP0820-TP0247 (0.74644035), TP0067-TP0247 (0.79531366)]
COG0457	COG0860	DR0121	DR0121	Hypothetical protein {UniProtKB/TrEMBL:Q9RY30}	DR1387	DR1387	N-acetylmuramoyl-L-alanine amidase, putative	[TP0820-TP0247 (0.74644035), TP0067-TP0247 (0.79531366)]
COG0457	COG0860	DR0343	DR0343	Cytochrome c family protein	DR1469	DR1469	Hypothetical protein {UniProtKB/TrEMBL:Q9RUC0}	[TP0820-TP0247 (0.74644035), TP0067-TP0247 (0.79531366)]
COG0457	COG0860	DR0343	DR0343	Cytochrome c family protein	DRC0013	DRC0013	N-acetylmuramoyl-L-alanine amidase, putative	[TP0820-TP0247 (0.74644035), TP0067-TP0247 (0.79531366)]
COG0457	COG0860	DR0937	DR0937	Tetratricopeptide repeat family protein	DR2567	DR2567	N-acetylmuramoyl-L-alanine amidase-related	[TP0820-TP0247 (0.74644035), TP0067-TP0247 (0.79531366)]
COG0457	COG0860	DR0937	DR0937	Tetratricopeptide repeat family protein	DRC0013	DRC0013	N-acetylmuramoyl-L-alanine amidase, putative	[TP0820-TP0247 (0.74644035), TP0067-TP0247 (0.79531366)]
COG0457	COG0860	DR1891	DR1891	Tetratricopeptide repeat family protein	DR2567	DR2567	N-acetylmuramoyl-L-alanine amidase-related	[TP0820-TP0247 (0.74644035), TP0067-TP0247 (0.79531366)]
COG0457	COG0860	DR1267	DR1267	Hypothetical protein {UniProtKB/TrEMBL:Q9RUW3}	DR1469	DR1469	Hypothetical protein {UniProtKB/TrEMBL:Q9RUC0}	[TP0820-TP0247 (0.74644035), TP0067-TP0247 (0.79531366)]
COG0457	COG0860	DR0343	DR0343	Cytochrome c family protein	DR2394	DR2394	N-acetylmuramoyl-L-alanine amidase	[TP0820-TP0247 (0.74644035), TP0067-TP0247 (0.79531366)]
COG0457	COG0860	DR0937	DR0937	Tetratricopeptide repeat family protein	DR1632	DR1632	N-acetylmuramoyl-L-alanine amidase, putative	[TP0820-TP0247 (0.74644035), TP0067-TP0247 (0.79531366)]
COG0457	COG0860	DR1267	DR1267	Hypothetical protein {UniProtKB/TrEMBL:Q9RUW3}	DR2394	DR2394	N-acetylmuramoyl-L-alanine amidase	[TP0820-TP0247 (0.74644035), TP0067-TP0247 (0.79531366)]
COG0457	COG0860	DR1528	DR1528	Hypothetical protein {UniProtKB/TrEMBL:Q9RU66}	DR2394	DR2394	N-acetylmuramoyl-L-alanine amidase	[TP0820-TP0247 (0.74644035), TP0067-TP0247 (0.79531366)]
COG0457	COG0860	DR1528	DR1528	Hypothetical protein {UniProtKB/TrEMBL:Q9RU66}	DR2567	DR2567	N-acetylmuramoyl-L-alanine amidase-related	[TP0820-TP0247 (0.74644035), TP0067-TP0247 (0.79531366)]
COG0457	COG0860	DR0121	DR0121	Hypothetical protein {UniProtKB/TrEMBL:Q9RY30}	DRC0013	DRC0013	N-acetylmuramoyl-L-alanine amidase, putative	[TP0820-TP0247 (0.74644035), TP0067-TP0247 (0.79531366)]
COG0457	COG0860	DR1528	DR1528	Hypothetical protein {UniProtKB/TrEMBL:Q9RU66}	DR1469	DR1469	Hypothetical protein {UniProtKB/TrEMBL:Q9RUC0}	[TP0820-TP0247 (0.74644035), TP0067-TP0247 (0.79531366)]
COG0457	COG0860	DR0343	DR0343	Cytochrome c family protein	DR1387	DR1387	N-acetylmuramoyl-L-alanine amidase, putative	[TP0820-TP0247 (0.74644035), TP0067-TP0247 (0.79531366)]
COG0457	COG0860	DR0343	DR0343	Cytochrome c family protein	DR2567	DR2567	N-acetylmuramoyl-L-alanine amidase-related	[TP0820-TP0247 (0.74644035), TP0067-TP0247 (0.79531366)]
COG0457	COG0860	DR0121	DR0121	Hypothetical protein {UniProtKB/TrEMBL:Q9RY30}	DR2567	DR2567	N-acetylmuramoyl-L-alanine amidase-related	[TP0820-TP0247 (0.74644035), TP0067-TP0247 (0.79531366)]
COG0457	COG0860	DR1891	DR1891	Tetratricopeptide repeat family protein	DR1632	DR1632	N-acetylmuramoyl-L-alanine amidase, putative	[TP0820-TP0247 (0.74644035), TP0067-TP0247 (0.79531366)]
COG0457	COG0860	DR0121	DR0121	Hypothetical protein {UniProtKB/TrEMBL:Q9RY30}	DR2394	DR2394	N-acetylmuramoyl-L-alanine amidase	[TP0820-TP0247 (0.74644035), TP0067-TP0247 (0.79531366)]
COG0457	COG0860	DR1528	DR1528	Hypothetical protein {UniProtKB/TrEMBL:Q9RU66}	DR1632	DR1632	N-acetylmuramoyl-L-alanine amidase, putative	[TP0820-TP0247 (0.74644035), TP0067-TP0247 (0.79531366)]
COG0457	COG0860	DR1267	DR1267	Hypothetical protein {UniProtKB/TrEMBL:Q9RUW3}	DRC0013	DRC0013	N-acetylmuramoyl-L-alanine amidase, putative	[TP0820-TP0247 (0.74644035), TP0067-TP0247 (0.79531366)]
COG0457	COG0860	DR1891	DR1891	Tetratricopeptide repeat family protein	DR2394	DR2394	N-acetylmuramoyl-L-alanine amidase	[TP0820-TP0247 (0.74644035), TP0067-TP0247 (0.79531366)]
COG0457	COG0860	DR0121	DR0121	Hypothetical protein {UniProtKB/TrEMBL:Q9RY30}	DR1469	DR1469	Hypothetical protein {UniProtKB/TrEMBL:Q9RUC0}	[TP0820-TP0247 (0.74644035), TP0067-TP0247 (0.79531366)]
COG0457	COG0860	DR0121	DR0121	Hypothetical protein {UniProtKB/TrEMBL:Q9RY30}	DR1632	DR1632	N-acetylmuramoyl-L-alanine amidase, putative	[TP0820-TP0247 (0.74644035), TP0067-TP0247 (0.79531366)]
COG0457	COG0860	DR0343	DR0343	Cytochrome c family protein	DR1632	DR1632	N-acetylmuramoyl-L-alanine amidase, putative	[TP0820-TP0247 (0.74644035), TP0067-TP0247 (0.79531366)]
COG0457	COG0860	DR1267	DR1267	Hypothetical protein {UniProtKB/TrEMBL:Q9RUW3}	DR2567	DR2567	N-acetylmuramoyl-L-alanine amidase-related	[TP0820-TP0247 (0.74644035), TP0067-TP0247 (0.79531366)]
COG0457	COG0860	DR0937	DR0937	Tetratricopeptide repeat family protein	DR2394	DR2394	N-acetylmuramoyl-L-alanine amidase	[TP0820-TP0247 (0.74644035), TP0067-TP0247 (0.79531366)]
COG0457	COG0860	DR0937	DR0937	Tetratricopeptide repeat family protein	DR1469	DR1469	Hypothetical protein {UniProtKB/TrEMBL:Q9RUC0}	[TP0820-TP0247 (0.74644035), TP0067-TP0247 (0.79531366)]
COG0319	COG0333	DR2092	DR_2092	UPF0054 protein DR_2092	DR2366	rpmF	50S ribosomal protein L32	[TP0650-TP0807 (0.80809164)]
COG0195	COG1643	DR1797	DR1797	N-utilization substance protein A	DR0420	DR0420	ATP-dependent helicase {UniProtKB/TrEMBL:Q9RX95}	[TP0892-TP0526 (0.71912634)]
COG0216	COG0457	DR0976	prfA	Peptide chain release factor 1 (RF-1)	DR0343	DR0343	Cytochrome c family protein	[TP0051-TP0067 (0.7097377)]
COG0216	COG0457	DR0976	prfA	Peptide chain release factor 1 (RF-1)	DR1528	DR1528	Hypothetical protein {UniProtKB/TrEMBL:Q9RU66}	[TP0051-TP0067 (0.7097377)]
COG0216	COG0457	DR0976	prfA	Peptide chain release factor 1 (RF-1)	DR1267	DR1267	Hypothetical protein {UniProtKB/TrEMBL:Q9RUW3}	[TP0051-TP0067 (0.7097377)]
COG0216	COG0457	DR0976	prfA	Peptide chain release factor 1 (RF-1)	DR1891	DR1891	Tetratricopeptide repeat family protein	[TP0051-TP0067 (0.7097377)]
COG0216	COG0457	DR0976	prfA	Peptide chain release factor 1 (RF-1)	DR0121	DR0121	Hypothetical protein {UniProtKB/TrEMBL:Q9RY30}	[TP0051-TP0067 (0.7097377)]
COG0216	COG0457	DR0976	prfA	Peptide chain release factor 1 (RF-1)	DR0937	DR0937	Tetratricopeptide repeat family protein	[TP0051-TP0067 (0.7097377)]
COG0687	COG0693	DR1305	DR1305	Spermidine/putrescine ABC transporter,	DR0491	DR0491	Hypothetical protein {UniProtKB/TrEMBL:Q9RX24}	[TP0655-TP0445 (0.5706956)]
COG0687	COG0693	DR1305	DR1305	Spermidine/putrescine ABC transporter,	DR1199	DR1199	Protease I {UniProtKB/TrEMBL:Q9RV31}	[TP0655-TP0445 (0.5706956)]
COG0802	COG1774	DR2351	DR2351	Hypothetical protein {UniProtKB/TrEMBL:Q9RRY1}	DR2511	DR2511	Hypothetical protein {UniProtKB/TrEMBL:Q9RRI0}	[TP0875-TP0046 (0.67547834)]
COG0608	COG1366	DR1126	DR1126	Single-stranded-DNA-specific exonuclease,	DRB0025	DRB0025	Sigma-B regulator RsbS {UniProtKB/TrEMBL:Q9RZT8}	[TP0704-TP0540 (0.7098393)]
COG0705	COG1187	DR1992	DR1992	Hypothetical protein {UniProtKB/TrEMBL:Q9RSX7}	DR0896	DR0896	Ribosomal large subunit pseudouridine synthase B	[TP0982-TP0459 (0.6079956)]
COG0290	COG0457	DR2087	infC	Translation initiation factor IF-3	DR1267	DR1267	Hypothetical protein {UniProtKB/TrEMBL:Q9RUW3}	[TP0850-TP0095 (0.6947713)]
COG0290	COG0457	DR2087	infC	Translation initiation factor IF-3	DR0937	DR0937	Tetratricopeptide repeat family protein	[TP0850-TP0095 (0.6947713)]
COG0290	COG0457	DR2087	infC	Translation initiation factor IF-3	DR0343	DR0343	Cytochrome c family protein	[TP0850-TP0095 (0.6947713)]
COG0290	COG0457	DR2087	infC	Translation initiation factor IF-3	DR0121	DR0121	Hypothetical protein {UniProtKB/TrEMBL:Q9RY30}	[TP0850-TP0095 (0.6947713)]
COG0290	COG0457	DR2087	infC	Translation initiation factor IF-3	DR1891	DR1891	Tetratricopeptide repeat family protein	[TP0850-TP0095 (0.6947713)]
COG0290	COG0457	DR2087	infC	Translation initiation factor IF-3	DR1528	DR1528	Hypothetical protein {UniProtKB/TrEMBL:Q9RU66}	[TP0850-TP0095 (0.6947713)]
COG0782	COG0860	DR1162	DR1162	Transcription elongation factor	DR1387	DR1387	N-acetylmuramoyl-L-alanine amidase, putative	[TP0019-TP0247 (0.7668169)]
COG0782	COG0860	DR1162	DR1162	Transcription elongation factor	DRC0013	DRC0013	N-acetylmuramoyl-L-alanine amidase, putative	[TP0019-TP0247 (0.7668169)]
COG0782	COG0860	DR1970	DR1970	Transcription elongation factor	DR2567	DR2567	N-acetylmuramoyl-L-alanine amidase-related	[TP0019-TP0247 (0.7668169)]
COG0782	COG0860	DR1970	DR1970	Transcription elongation factor	DR1469	DR1469	Hypothetical protein {UniProtKB/TrEMBL:Q9RUC0}	[TP0019-TP0247 (0.7668169)]
COG0782	COG0860	DR2375	DR2375	Transcription elongation factor	DR2567	DR2567	N-acetylmuramoyl-L-alanine amidase-related	[TP0019-TP0247 (0.7668169)]
COG0782	COG0860	DR1970	DR1970	Transcription elongation factor	DR1632	DR1632	N-acetylmuramoyl-L-alanine amidase, putative	[TP0019-TP0247 (0.7668169)]
COG0782	COG0860	DR1970	DR1970	Transcription elongation factor	DR2394	DR2394	N-acetylmuramoyl-L-alanine amidase	[TP0019-TP0247 (0.7668169)]
COG0782	COG0860	DR1162	DR1162	Transcription elongation factor	DR1632	DR1632	N-acetylmuramoyl-L-alanine amidase, putative	[TP0019-TP0247 (0.7668169)]
COG0782	COG0860	DR2375	DR2375	Transcription elongation factor	DR2394	DR2394	N-acetylmuramoyl-L-alanine amidase	[TP0019-TP0247 (0.7668169)]
COG0782	COG0860	DR1970	DR1970	Transcription elongation factor	DR1387	DR1387	N-acetylmuramoyl-L-alanine amidase, putative	[TP0019-TP0247 (0.7668169)]
COG0782	COG0860	DR2375	DR2375	Transcription elongation factor	DR1632	DR1632	N-acetylmuramoyl-L-alanine amidase, putative	[TP0019-TP0247 (0.7668169)]
COG0782	COG0860	DR1162	DR1162	Transcription elongation factor	DR1469	DR1469	Hypothetical protein {UniProtKB/TrEMBL:Q9RUC0}	[TP0019-TP0247 (0.7668169)]
COG0782	COG0860	DR1970	DR1970	Transcription elongation factor	DRC0013	DRC0013	N-acetylmuramoyl-L-alanine amidase, putative	[TP0019-TP0247 (0.7668169)]
COG0782	COG0860	DR2375	DR2375	Transcription elongation factor	DR1387	DR1387	N-acetylmuramoyl-L-alanine amidase, putative	[TP0019-TP0247 (0.7668169)]
COG0782	COG0860	DR1162	DR1162	Transcription elongation factor	DR2567	DR2567	N-acetylmuramoyl-L-alanine amidase-related	[TP0019-TP0247 (0.7668169)]
COG0782	COG0860	DR1162	DR1162	Transcription elongation factor	DR2394	DR2394	N-acetylmuramoyl-L-alanine amidase	[TP0019-TP0247 (0.7668169)]
COG0782	COG0860	DR2375	DR2375	Transcription elongation factor	DRC0013	DRC0013	N-acetylmuramoyl-L-alanine amidase, putative	[TP0019-TP0247 (0.7668169)]
COG0782	COG0860	DR2375	DR2375	Transcription elongation factor	DR1469	DR1469	Hypothetical protein {UniProtKB/TrEMBL:Q9RUC0}	[TP0019-TP0247 (0.7668169)]
COG0234	COG1619	DR0606	groS	10 kDa chaperonin (Protein Cpn10) (groES protein)	DR2000	DR2000	MccF protein, putative {UniProtKB/TrEMBL:Q9RSX1}	[TP1013-TP0688 (0.6288964)]
COG0103	COG1432	DR0175	rpsI	30S ribosomal protein S9	DR1578	DR1578	Hypothetical protein {UniProtKB/TrEMBL:Q9RU18}	[TP1024-TP0894 (0.64955014)]
COG0103	COG1432	DR0175	rpsI	30S ribosomal protein S9	DR1997	DR1997	Hypothetical protein {UniProtKB/TrEMBL:Q9RSX3}	[TP1024-TP0894 (0.64955014)]
COG1432	COG1774	DR1578	DR1578	Hypothetical protein {UniProtKB/TrEMBL:Q9RU18}	DR2511	DR2511	Hypothetical protein {UniProtKB/TrEMBL:Q9RRI0}	[TP0894-TP0046 (0.59059936)]
COG1432	COG1774	DR1997	DR1997	Hypothetical protein {UniProtKB/TrEMBL:Q9RSX3}	DR2511	DR2511	Hypothetical protein {UniProtKB/TrEMBL:Q9RRI0}	[TP0894-TP0046 (0.59059936)]
COG0849	COG1061	DR0630	DR0630	Cell division protein FtsA	DRA0131	DRA0131	Hypothetical protein {UniProtKB/TrEMBL:Q9RZ22}	[TP0389-TP0380 (0.6968711)]
COG0322	COG0353	DR1354	uvrC	UvrABC system protein C (Protein uvrC) (Excinuclease ABC subunit C)	DR0198	recR	Recombination protein recR	[TP0472-TP1004 (0.53674763)]
COG0771	COG1595	DR2496	murD	UDP-N-acetylmuramoylalanine--D-glutamate ligase (EC 6.3.2.9) (UDP-N- acetylmuramoyl-L-alanyl-D-glutamate synthetase) (D-glutamic acid- adding enzyme)	DR0180	DR0180	RNA polymerase sigma-E factor	[TP0903-TP0092 (0.6651206)]
COG0771	COG1595	DR2496	murD	UDP-N-acetylmuramoylalanine--D-glutamate ligase (EC 6.3.2.9) (UDP-N- acetylmuramoyl-L-alanyl-D-glutamate synthetase) (D-glutamic acid- adding enzyme)	DR0804	DR0804	Sigma factor, putative {UniProtKB/TrEMBL:Q9RW65}	[TP0903-TP0092 (0.6651206)]
COG0188	COG0305	DR1913	DR1913	DNA gyrase, subunit A {UniProtKB/TrEMBL:Q9RT53}	DR0549	DR0549	Replicative DNA helicase	[TP0005-TP0058 (0.73312306)]
COG1825	COG2812	DR0427	ctc	50S ribosomal protein L25 (General stress protein CTC)	DR2410	DR2410	DNA polymerase III, tau/gamma subunit	[TP0372-TP1005 (0.6540257)]
COG0024	COG1121	DR1311	DR1311	Methionine aminopeptidase	DR2284	DR2284	Manganese ABC transporter, ATP-binding protein,	[TP0842-TP0164 (0.77940726)]
COG0361	COG1214	DR2123	infA	Translation initiation factor IF-1	DR0756	DR0756	Hypothetical protein {UniProtKB/TrEMBL:Q9RWB3}	[TP0097-TP0876 (0.56457245)]
COG1643	COG2137	DR0420	DR0420	ATP-dependent helicase {UniProtKB/TrEMBL:Q9RX95}	DR1310	recX	Regulatory protein recX	[TP0526-TP1023 (0.64955014)]
COG1509	COG2812	DRA0027	DRA0027	Hypothetical protein {UniProtKB/TrEMBL:Q9RZC7}	DR2410	DR2410	DNA polymerase III, tau/gamma subunit	[TP0121-TP1005 (0.5082704)]
COG0255	COG1011	DR0319	rpmC	50S ribosomal protein L29	DR1705	DR1705	Hydrolase family protein	[TP0197-TP0158 (0.6077605)]
COG0255	COG1011	DR0319	rpmC	50S ribosomal protein L29	DR0414	DR0414	Hydrolase, CbbY/CbbZ/GpH/YieH family	[TP0197-TP0158 (0.6077605)]
COG0255	COG1011	DR0319	rpmC	50S ribosomal protein L29	DR1344	DR1344	Hydrolase {UniProtKB/TrEMBL:Q9RUP0}	[TP0197-TP0158 (0.6077605)]
COG0255	COG1011	DR0319	rpmC	50S ribosomal protein L29	DR0827	DR0827	Hydrolase, CbbY/CbbZ/GpH/YieH family	[TP0197-TP0158 (0.6077605)]
COG0255	COG1011	DR0319	rpmC	50S ribosomal protein L29	DR0293	DR0293	Hydrolase, haloacid dehalogenase-like family	[TP0197-TP0158 (0.6077605)]
COG0546	COG0739	DR0729	DR0729	Hydrolase, CbbY/CbbZ/GpH/YieH family	DR2291	DR2291	Cell wall glycyl-glycine endopeptidase, putative	[TP0554-TP0782 (0.73069036)]
COG0546	COG0739	DR0729	DR0729	Hydrolase, CbbY/CbbZ/GpH/YieH family	DR0848	DR0848	Lipoprotein, putative {UniProtKB/TrEMBL:Q9RW21}	[TP0554-TP0782 (0.73069036)]
COG0546	COG0739	DR0729	DR0729	Hydrolase, CbbY/CbbZ/GpH/YieH family	DR0598	DR0598	Hypothetical protein {UniProtKB/TrEMBL:Q9RWR8}	[TP0554-TP0782 (0.73069036)]
COG0546	COG0739	DR0729	DR0729	Hydrolase, CbbY/CbbZ/GpH/YieH family	DR1549	DR1549	Hypothetical protein {UniProtKB/TrEMBL:Q9RU45}	[TP0554-TP0782 (0.73069036)]
COG0242	COG1187	DR2434	def	Peptide deformylase (EC 3.5.1.88) (PDF) (Polypeptide deformylase)	DR0896	DR0896	Ribosomal large subunit pseudouridine synthase B	[TP0757-TP0459 (0.5284328)]
COG0192	COG1774	DR0640	metK	S-adenosylmethionine synthetase (EC 2.5.1.6) (Methionine adenosyltransferase) (AdoMet synthetase) (MAT)	DR2511	DR2511	Hypothetical protein {UniProtKB/TrEMBL:Q9RRI0}	[TP0794-TP0046 (0.7023217)]
COG0420	COG0739	DR1921	DR1921	Exonuclease SbcD, putative	DR1549	DR1549	Hypothetical protein {UniProtKB/TrEMBL:Q9RU45}	[TP0626-TP0782 (0.7781429)]
COG0420	COG0739	DR1921	DR1921	Exonuclease SbcD, putative	DR2291	DR2291	Cell wall glycyl-glycine endopeptidase, putative	[TP0626-TP0782 (0.7781429)]
COG0420	COG0739	DR1921	DR1921	Exonuclease SbcD, putative	DR0848	DR0848	Lipoprotein, putative {UniProtKB/TrEMBL:Q9RW21}	[TP0626-TP0782 (0.7781429)]
COG0420	COG0739	DR1921	DR1921	Exonuclease SbcD, putative	DR0598	DR0598	Hypothetical protein {UniProtKB/TrEMBL:Q9RWR8}	[TP0626-TP0782 (0.7781429)]
COG1385	COG2812	DR1520	DR1520	Hypothetical protein {UniProtKB/TrEMBL:Q9RU73}	DR2410	DR2410	DNA polymerase III, tau/gamma subunit	[TP0276-TP1005 (0.66627616)]
COG0217	COG0739	DR2548	DR_2548	Hypothetical UPF0082 protein DR2548	DR2291	DR2291	Cell wall glycyl-glycine endopeptidase, putative	[TP0474-TP0864 (0.82349855)]
COG0217	COG0739	DR2548	DR_2548	Hypothetical UPF0082 protein DR2548	DR0848	DR0848	Lipoprotein, putative {UniProtKB/TrEMBL:Q9RW21}	[TP0474-TP0864 (0.82349855)]
COG0217	COG0739	DR2548	DR_2548	Hypothetical UPF0082 protein DR2548	DR0598	DR0598	Hypothetical protein {UniProtKB/TrEMBL:Q9RWR8}	[TP0474-TP0864 (0.82349855)]
COG0217	COG0739	DR2548	DR_2548	Hypothetical UPF0082 protein DR2548	DR1549	DR1549	Hypothetical protein {UniProtKB/TrEMBL:Q9RU45}	[TP0474-TP0864 (0.82349855)]
COG0242	COG0254	DR2434	def	Peptide deformylase (EC 3.5.1.88) (PDF) (Polypeptide deformylase)	DR0825	rpmE	50S ribosomal protein L31	[TP0757-TP0255 (0.6434887)]
COG0442	COG1466	DR1266	DR1266	Prolyl-tRNA synthetase {UniProtKB/TrEMBL:Q9RUW4}	DR1244	DR1244	Hypothetical protein {UniProtKB/TrEMBL:Q9RUY6}	[TP0160-TP0588 (0.66563916)]
COG0357	COG2815	DR0014	gidB	Methyltransferase gidB (EC 2.1.-.-) (Glucose-inhibited division protein B)	DR0350	DR0350	Hypothetical protein {UniProtKB/TrEMBL:Q9RXG3}	[TP0946-TP0307 (0.72611016)]
COG0305	COG0593	DR0549	DR0549	Replicative DNA helicase	DR0002	dnaA	Chromosomal replication initiator protein dnaA	[TP0058-TP0001 (0.9013428)]
COG0178	COG1197	DR1771	uvrA	UvrABC system protein A (UvrA protein) (Excinuclease ABC subunit A)	DR1532	DR1532	Transcription-repair coupling factor	[TP0514-TP0344 (0.9414915)]
COG0178	COG1197	DRA0188	DRA0188	Excinuclease ABC, subunit A	DR1532	DR1532	Transcription-repair coupling factor	[TP0514-TP0344 (0.9414915)]
COG0264	COG0544	DR1512	tsf	Elongation factor Ts (EF-Ts)	DR1948	tig	Trigger factor {UniProtKB/Swiss-Prot:Q9RT21}	[TP0605-TP0506 (0.9100214)]
COG0495	COG1475	DR2174	leuS	Leucyl-tRNA synthetase (EC 6.1.1.4) (Leucine--tRNA ligase) (LeuRS)	DRB0030	DRB0030	Chromosome partitioning protein, ParB family	[TP0586-TP0271 (0.63095015)]
COG0495	COG1475	DR2174	leuS	Leucyl-tRNA synthetase (EC 6.1.1.4) (Leucine--tRNA ligase) (LeuRS)	DRA0002	parB2	Probable chromosome 2 partitioning protein parB (Probable chromosome II partitioning protein parB)	[TP0586-TP0271 (0.63095015)]
COG0495	COG1475	DR2174	leuS	Leucyl-tRNA synthetase (EC 6.1.1.4) (Leucine--tRNA ligase) (LeuRS)	DRB0002	DR_B0002	Probable plasmid partitioning protein parB	[TP0586-TP0271 (0.63095015)]
COG0495	COG1475	DR2174	leuS	Leucyl-tRNA synthetase (EC 6.1.1.4) (Leucine--tRNA ligase) (LeuRS)	DR0012	parB1	Probable chromosome 1 partitioning protein parB (Probable chromosome I partitioning protein parB)	[TP0586-TP0271 (0.63095015)]
COG0272	COG2080	DR2069	DR2069	DNA ligase {UniProtKB/TrEMBL:Q9RSQ5}	DRA0233	DRA0233	Oxidoreductase, iron-sulfur subunit	[TP0634-TP0080 (0.5753685)]
COG0272	COG2080	DR2069	DR2069	DNA ligase {UniProtKB/TrEMBL:Q9RSQ5}	DRA0235	DRA0235	Oxidoreductase, iron-sulfur subunit	[TP0634-TP0080 (0.5753685)]
COG0099	COG0216	DR2125	rpsM	30S ribosomal protein S13	DR0976	prfA	Peptide chain release factor 1 (RF-1)	[TP0210-TP0051 (0.8775348)]
COG0442	COG0552	DR1266	DR1266	Prolyl-tRNA synthetase {UniProtKB/TrEMBL:Q9RUW4}	DR2260	DR2260	Signal recognition particle-docking protein FtsY	[TP0160-TP0578 (0.56216276)]
COG0242	COG0319	DR2434	def	Peptide deformylase (EC 3.5.1.88) (PDF) (Polypeptide deformylase)	DR2092	DR_2092	UPF0054 protein DR_2092	[TP0757-TP0650 (0.630912)]
COG0178	COG0845	DRA0188	DRA0188	Excinuclease ABC, subunit A	DR0739	DR0739	Hypothetical protein {UniProtKB/TrEMBL:Q9RWD0}	[TP0514-TP0965 (0.87363523)]
COG0178	COG0845	DR1771	uvrA	UvrABC system protein A (UvrA protein) (Excinuclease ABC subunit A)	DR0739	DR0739	Hypothetical protein {UniProtKB/TrEMBL:Q9RWD0}	[TP0514-TP0965 (0.87363523)]
COG0457	COG0566	DR1267	DR1267	Hypothetical protein {UniProtKB/TrEMBL:Q9RUW3}	DR2211	DR2211	RRNA methylase SpoU {UniProtKB/TrEMBL:Q9RSB4}	[TP0095-TP0054 (0.73981166)]
COG0457	COG0566	DR1528	DR1528	Hypothetical protein {UniProtKB/TrEMBL:Q9RU66}	DR2211	DR2211	RRNA methylase SpoU {UniProtKB/TrEMBL:Q9RSB4}	[TP0095-TP0054 (0.73981166)]
COG0457	COG0566	DR0343	DR0343	Cytochrome c family protein	DR1017	DR1017	RRNA methylase {UniProtKB/TrEMBL:Q9RVL0}	[TP0095-TP0054 (0.73981166)]
COG0457	COG0566	DR1267	DR1267	Hypothetical protein {UniProtKB/TrEMBL:Q9RUW3}	DR0748	DR0748	RNA methyltransferase, TrmH family	[TP0095-TP0054 (0.73981166)]
COG0457	COG0566	DR0121	DR0121	Hypothetical protein {UniProtKB/TrEMBL:Q9RY30}	DR0748	DR0748	RNA methyltransferase, TrmH family	[TP0095-TP0054 (0.73981166)]
COG0457	COG0566	DR0121	DR0121	Hypothetical protein {UniProtKB/TrEMBL:Q9RY30}	DR2211	DR2211	RRNA methylase SpoU {UniProtKB/TrEMBL:Q9RSB4}	[TP0095-TP0054 (0.73981166)]
COG0457	COG0566	DR0121	DR0121	Hypothetical protein {UniProtKB/TrEMBL:Q9RY30}	DR1017	DR1017	RRNA methylase {UniProtKB/TrEMBL:Q9RVL0}	[TP0095-TP0054 (0.73981166)]
COG0457	COG0566	DR1891	DR1891	Tetratricopeptide repeat family protein	DR2211	DR2211	RRNA methylase SpoU {UniProtKB/TrEMBL:Q9RSB4}	[TP0095-TP0054 (0.73981166)]
COG0457	COG0566	DR0937	DR0937	Tetratricopeptide repeat family protein	DR1017	DR1017	RRNA methylase {UniProtKB/TrEMBL:Q9RVL0}	[TP0095-TP0054 (0.73981166)]
COG0457	COG0566	DR1528	DR1528	Hypothetical protein {UniProtKB/TrEMBL:Q9RU66}	DR1017	DR1017	RRNA methylase {UniProtKB/TrEMBL:Q9RVL0}	[TP0095-TP0054 (0.73981166)]
COG0457	COG0566	DR0937	DR0937	Tetratricopeptide repeat family protein	DR0748	DR0748	RNA methyltransferase, TrmH family	[TP0095-TP0054 (0.73981166)]
COG0457	COG0566	DR0343	DR0343	Cytochrome c family protein	DR0748	DR0748	RNA methyltransferase, TrmH family	[TP0095-TP0054 (0.73981166)]
COG0457	COG0566	DR0343	DR0343	Cytochrome c family protein	DR2211	DR2211	RRNA methylase SpoU {UniProtKB/TrEMBL:Q9RSB4}	[TP0095-TP0054 (0.73981166)]
COG0457	COG0566	DR1891	DR1891	Tetratricopeptide repeat family protein	DR1017	DR1017	RRNA methylase {UniProtKB/TrEMBL:Q9RVL0}	[TP0095-TP0054 (0.73981166)]
COG0457	COG0566	DR0937	DR0937	Tetratricopeptide repeat family protein	DR2211	DR2211	RRNA methylase SpoU {UniProtKB/TrEMBL:Q9RSB4}	[TP0095-TP0054 (0.73981166)]
COG0457	COG0566	DR1267	DR1267	Hypothetical protein {UniProtKB/TrEMBL:Q9RUW3}	DR1017	DR1017	RRNA methylase {UniProtKB/TrEMBL:Q9RVL0}	[TP0095-TP0054 (0.73981166)]
COG0457	COG0566	DR1528	DR1528	Hypothetical protein {UniProtKB/TrEMBL:Q9RU66}	DR0748	DR0748	RNA methyltransferase, TrmH family	[TP0095-TP0054 (0.73981166)]
COG0457	COG0566	DR1891	DR1891	Tetratricopeptide repeat family protein	DR0748	DR0748	RNA methyltransferase, TrmH family	[TP0095-TP0054 (0.73981166)]
COG0024	COG0462	DR1311	DR1311	Methionine aminopeptidase	DR1456	prs	Probable ribose-phosphate pyrophosphokinase (EC 2.7.6.1) (RPPK) (Phosphoribosyl pyrophosphate synthetase) (P-Rib-PP synthetase) (PRPP synthetase)	[TP0842-TP0294 (0.8762697)]
COG0125	COG0361	DR0111	tmk	Thymidylate kinase {UniProtKB/Swiss-Prot:Q9RY40}	DR2123	infA	Translation initiation factor IF-1	[TP0354-TP0097 (0.8382038)]
COG0319	COG0787	DR2092	DR_2092	UPF0054 protein DR_2092	DR1086	alr	Alanine racemase {UniProtKB/Swiss-Prot:Q9RVE3}	[TP0650-TP0681 (0.82058704)]
COG0564	COG1418	DR1789	DR1789	Ribosomal large subunit pseudouridine synthase D	DR2462	DR_2462	UPF0144 protein DR_2462	[TP0154-TP1018 (0.7668753)]
COG0564	COG1418	DR1684	DR1684	Pseudouridine synthase, putative	DR2462	DR_2462	UPF0144 protein DR_2462	[TP0154-TP1018 (0.7668753)]
COG0564	COG1418	DR0961	DR0961	Ribosomal large subunit pseudouridine synthase,	DR2462	DR_2462	UPF0144 protein DR_2462	[TP0154-TP1018 (0.7668753)]
COG0849	COG1595	DR0630	DR0630	Cell division protein FtsA	DR0804	DR0804	Sigma factor, putative {UniProtKB/TrEMBL:Q9RW65}	[TP0389-TP0092 (0.66770643)]
COG0849	COG1595	DR0630	DR0630	Cell division protein FtsA	DR0180	DR0180	RNA polymerase sigma-E factor	[TP0389-TP0092 (0.66770643)]
COG0036	COG2001	DR1401	DR1401	Ribulose-phosphate 3-epimerase	DR1865	mraZ	Protein mraZ {UniProtKB/Swiss-Prot:Q9RTA0}	[TP0945-TP0383 (0.685165)]
COG1108	COG1277	DR2283	DR2283	Manganese ABC transporter, permease protein,	DR2315	DR2315	Hypothetical protein {UniProtKB/TrEMBL:Q9RS12}	[TP0165-TP0880 (0.79878455)]
COG1108	COG1277	DR2283	DR2283	Manganese ABC transporter, permease protein,	DR1013	DR1013	Hypothetical protein {UniProtKB/TrEMBL:Q9RVL4}	[TP0165-TP0880 (0.79878455)]
COG0457	COG0495	DR0343	DR0343	Cytochrome c family protein	DR2174	leuS	Leucyl-tRNA synthetase (EC 6.1.1.4) (Leucine--tRNA ligase) (LeuRS)	[TP0067-TP0586 (0.714839)]
COG0457	COG0495	DR0121	DR0121	Hypothetical protein {UniProtKB/TrEMBL:Q9RY30}	DR2174	leuS	Leucyl-tRNA synthetase (EC 6.1.1.4) (Leucine--tRNA ligase) (LeuRS)	[TP0067-TP0586 (0.714839)]
COG0457	COG0495	DR0937	DR0937	Tetratricopeptide repeat family protein	DR2174	leuS	Leucyl-tRNA synthetase (EC 6.1.1.4) (Leucine--tRNA ligase) (LeuRS)	[TP0067-TP0586 (0.714839)]
COG0457	COG0495	DR1528	DR1528	Hypothetical protein {UniProtKB/TrEMBL:Q9RU66}	DR2174	leuS	Leucyl-tRNA synthetase (EC 6.1.1.4) (Leucine--tRNA ligase) (LeuRS)	[TP0067-TP0586 (0.714839)]
COG0457	COG0495	DR1891	DR1891	Tetratricopeptide repeat family protein	DR2174	leuS	Leucyl-tRNA synthetase (EC 6.1.1.4) (Leucine--tRNA ligase) (LeuRS)	[TP0067-TP0586 (0.714839)]
COG0457	COG0495	DR1267	DR1267	Hypothetical protein {UniProtKB/TrEMBL:Q9RUW3}	DR2174	leuS	Leucyl-tRNA synthetase (EC 6.1.1.4) (Leucine--tRNA ligase) (LeuRS)	[TP0067-TP0586 (0.714839)]
COG0257	COG0472	DR2124	DR2124	50S ribosomal protein L36	DR1562	DR1562	Undecaprenyl-phosphate	[TP0209-TP0345 (0.64932555)]
COG0257	COG0472	DR2124	DR2124	50S ribosomal protein L36	DR1835	mraY	Phospho-N-acetylmuramoyl-pentapeptide-transferase (EC 2.7.8.13) (UDP- MurNAc-pentapeptide phosphotransferase)	[TP0209-TP0345 (0.64932555)]
COG0358	COG0457	DR0601	dnaG	DNA primase {UniProtKB/Swiss-Prot:Q9RWR5}	DR1891	DR1891	Tetratricopeptide repeat family protein	[TP0492-TP0648 (0.5111708)]
COG0358	COG0457	DR0601	dnaG	DNA primase {UniProtKB/Swiss-Prot:Q9RWR5}	DR1528	DR1528	Hypothetical protein {UniProtKB/TrEMBL:Q9RU66}	[TP0492-TP0648 (0.5111708)]
COG0358	COG0457	DR0601	dnaG	DNA primase {UniProtKB/Swiss-Prot:Q9RWR5}	DR0937	DR0937	Tetratricopeptide repeat family protein	[TP0492-TP0648 (0.5111708)]
COG0358	COG0457	DR0601	dnaG	DNA primase {UniProtKB/Swiss-Prot:Q9RWR5}	DR0343	DR0343	Cytochrome c family protein	[TP0492-TP0648 (0.5111708)]
COG0358	COG0457	DR0601	dnaG	DNA primase {UniProtKB/Swiss-Prot:Q9RWR5}	DR1267	DR1267	Hypothetical protein {UniProtKB/TrEMBL:Q9RUW3}	[TP0492-TP0648 (0.5111708)]
COG0358	COG0457	DR0601	dnaG	DNA primase {UniProtKB/Swiss-Prot:Q9RWR5}	DR0121	DR0121	Hypothetical protein {UniProtKB/TrEMBL:Q9RY30}	[TP0492-TP0648 (0.5111708)]
COG0608	COG1234	DR1126	DR1126	Single-stranded-DNA-specific exonuclease,	DR0270	rnz	Ribonuclease Z (EC 3.1.26.11) (RNase Z) (tRNase Z) (tRNA 3 endonuclease)	[TP0704-TP0819 (0.5844061)]
COG0024	COG0125	DR1311	DR1311	Methionine aminopeptidase	DR0111	tmk	Thymidylate kinase {UniProtKB/Swiss-Prot:Q9RY40}	[TP0842-TP0354 (0.8096375)]
COG0618	COG1214	DR0826	DR0826	Hypothetical protein {UniProtKB/TrEMBL:Q9RW43}	DR0756	DR0756	Hypothetical protein {UniProtKB/TrEMBL:Q9RWB3}	[TP0803-TP0876 (0.700686)]
COG0257	COG0779	DR2124	DR2124	50S ribosomal protein L36	DR1796	DR_1796	Hypothetical UPF0090 protein DR1796	[TP0209-TP0893 (0.7461857)]
COG0257	COG2815	DR2124	DR2124	50S ribosomal protein L36	DR0350	DR0350	Hypothetical protein {UniProtKB/TrEMBL:Q9RXG3}	[TP0209-TP0307 (0.60542274)]
COG0457	COG0845	DR1891	DR1891	Tetratricopeptide repeat family protein	DR0739	DR0739	Hypothetical protein {UniProtKB/TrEMBL:Q9RWD0}	[TP0648-TP0965 (0.54118866)]
COG0457	COG0845	DR0121	DR0121	Hypothetical protein {UniProtKB/TrEMBL:Q9RY30}	DR0739	DR0739	Hypothetical protein {UniProtKB/TrEMBL:Q9RWD0}	[TP0648-TP0965 (0.54118866)]
COG0457	COG0845	DR1267	DR1267	Hypothetical protein {UniProtKB/TrEMBL:Q9RUW3}	DR0739	DR0739	Hypothetical protein {UniProtKB/TrEMBL:Q9RWD0}	[TP0648-TP0965 (0.54118866)]
COG0457	COG0845	DR0937	DR0937	Tetratricopeptide repeat family protein	DR0739	DR0739	Hypothetical protein {UniProtKB/TrEMBL:Q9RWD0}	[TP0648-TP0965 (0.54118866)]
COG0457	COG0845	DR0343	DR0343	Cytochrome c family protein	DR0739	DR0739	Hypothetical protein {UniProtKB/TrEMBL:Q9RWD0}	[TP0648-TP0965 (0.54118866)]
COG0457	COG0845	DR1528	DR1528	Hypothetical protein {UniProtKB/TrEMBL:Q9RU66}	DR0739	DR0739	Hypothetical protein {UniProtKB/TrEMBL:Q9RWD0}	[TP0648-TP0965 (0.54118866)]
COG0048	COG1156	DR0305	rpsL	30S ribosomal protein S12	DR0701	atpB	V-type ATP synthase beta chain (EC 3.6.3.14) (V-type ATPase subunit B)	[TP0243-TP0427 (0.80866665)]
COG0090	COG1643	DR0314	rplB	50S ribosomal protein L2	DR0420	DR0420	ATP-dependent helicase {UniProtKB/TrEMBL:Q9RX95}	[TP0192-TP0526 (0.71912634)]
COG0012	COG0188	DR1386	DR1386	Hypothetical protein {UniProtKB/TrEMBL:Q9RUK0}	DR1913	DR1913	DNA gyrase, subunit A {UniProtKB/TrEMBL:Q9RT53}	[TP0124-TP0005 (0.7149395)]
COG0206	COG1774	DR0631	DR0631	Cell division protein FtsZ	DR2511	DR2511	Hypothetical protein {UniProtKB/TrEMBL:Q9RRI0}	[TP0390-TP0046 (0.67547834)]
COG0528	COG1774	DR1511	pyrH	Uridylate kinase (EC 2.7.4.-) (UK) (Uridine monophosphate kinase) (UMP kinase)	DR2511	DR2511	Hypothetical protein {UniProtKB/TrEMBL:Q9RRI0}	[TP0099-TP0046 (0.65377367)]
COG0457	COG1643	DR1891	DR1891	Tetratricopeptide repeat family protein	DR0420	DR0420	ATP-dependent helicase {UniProtKB/TrEMBL:Q9RX95}	[TP0067-TP0526 (0.80406195)]
COG0457	COG1643	DR0121	DR0121	Hypothetical protein {UniProtKB/TrEMBL:Q9RY30}	DR0420	DR0420	ATP-dependent helicase {UniProtKB/TrEMBL:Q9RX95}	[TP0067-TP0526 (0.80406195)]
COG0457	COG1643	DR1267	DR1267	Hypothetical protein {UniProtKB/TrEMBL:Q9RUW3}	DR0420	DR0420	ATP-dependent helicase {UniProtKB/TrEMBL:Q9RX95}	[TP0067-TP0526 (0.80406195)]
COG0457	COG1643	DR1528	DR1528	Hypothetical protein {UniProtKB/TrEMBL:Q9RU66}	DR0420	DR0420	ATP-dependent helicase {UniProtKB/TrEMBL:Q9RX95}	[TP0067-TP0526 (0.80406195)]
COG0457	COG1643	DR0343	DR0343	Cytochrome c family protein	DR0420	DR0420	ATP-dependent helicase {UniProtKB/TrEMBL:Q9RX95}	[TP0067-TP0526 (0.80406195)]
COG0457	COG1643	DR0937	DR0937	Tetratricopeptide repeat family protein	DR0420	DR0420	ATP-dependent helicase {UniProtKB/TrEMBL:Q9RX95}	[TP0067-TP0526 (0.80406195)]
COG0462	COG0492	DR1456	prs	Probable ribose-phosphate pyrophosphokinase (EC 2.7.6.1) (RPPK) (Phosphoribosyl pyrophosphate synthetase) (P-Rib-PP synthetase) (PRPP synthetase)	DR1982	DR1982	Thioredoxin reductase {UniProtKB/TrEMBL:Q9RSY7}	[TP0294-TP0814 (0.8323514)]
COG0462	COG0492	DR1456	prs	Probable ribose-phosphate pyrophosphokinase (EC 2.7.6.1) (RPPK) (Phosphoribosyl pyrophosphate synthetase) (P-Rib-PP synthetase) (PRPP synthetase)	DR2623	DR2623	Hypothetical protein {UniProtKB/TrEMBL:Q9RR74}	[TP0294-TP0814 (0.8323514)]
COG0462	COG0492	DR1456	prs	Probable ribose-phosphate pyrophosphokinase (EC 2.7.6.1) (RPPK) (Phosphoribosyl pyrophosphate synthetase) (P-Rib-PP synthetase) (PRPP synthetase)	DR0412	DR0412	Pyridine nucleotide-disulphide oxidoreductase,	[TP0294-TP0814 (0.8323514)]
COG0124	COG0254	DR1349	hisS	Histidyl-tRNA synthetase (EC 6.1.1.21) (Histidine--tRNA ligase) (HisRS)	DR0825	rpmE	50S ribosomal protein L31	[TP0641-TP0255 (0.65973145)]
COG0178	COG0272	DR1771	uvrA	UvrABC system protein A (UvrA protein) (Excinuclease ABC subunit A)	DR2069	DR2069	DNA ligase {UniProtKB/TrEMBL:Q9RSQ5}	[TP0514-TP0634 (0.7537598)]
COG0178	COG0272	DRA0188	DRA0188	Excinuclease ABC, subunit A	DR2069	DR2069	DNA ligase {UniProtKB/TrEMBL:Q9RSQ5}	[TP0514-TP0634 (0.7537598)]
COG1135	COG1466	DR1356	DR1356	ABC transporter, ATP-binding protein	DR1244	DR1244	Hypothetical protein {UniProtKB/TrEMBL:Q9RUY6}	[TP0120-TP0588 (0.7896185)]
COG0608	COG1159	DR1126	DR1126	Single-stranded-DNA-specific exonuclease,	DR0646	era	GTP-binding protein era homolog	[TP0704-TP0541 (0.7586372)]
COG0242	COG0263	DR2434	def	Peptide deformylase (EC 3.5.1.88) (PDF) (Polypeptide deformylase)	DR1827	proB	Glutamate 5-kinase (EC 2.7.2.11) (Gamma-glutamyl kinase) (GK)	[TP0757-TP0351 (0.5771584)]
COG0566	COG1589	DR0748	DR0748	RNA methyltransferase, TrmH family	DR0629	DR0629	Cell division protein FtsQ-related protein	[TP0109-TP0388 (0.8512026)]
COG0566	COG1589	DR1017	DR1017	RRNA methylase {UniProtKB/TrEMBL:Q9RVL0}	DR0629	DR0629	Cell division protein FtsQ-related protein	[TP0109-TP0388 (0.8512026)]
COG0566	COG1589	DR2211	DR2211	RRNA methylase SpoU {UniProtKB/TrEMBL:Q9RSB4}	DR0629	DR0629	Cell division protein FtsQ-related protein	[TP0109-TP0388 (0.8512026)]
COG0124	COG0546	DR1349	hisS	Histidyl-tRNA synthetase (EC 6.1.1.21) (Histidine--tRNA ligase) (HisRS)	DR0729	DR0729	Hydrolase, CbbY/CbbZ/GpH/YieH family	[TP0641-TP0554 (0.5196431)]
COG0457	COG1234	DR1267	DR1267	Hypothetical protein {UniProtKB/TrEMBL:Q9RUW3}	DR0270	rnz	Ribonuclease Z (EC 3.1.26.11) (RNase Z) (tRNase Z) (tRNA 3 endonuclease)	[TP0095-TP0819 (0.5178716)]
COG0457	COG1234	DR0343	DR0343	Cytochrome c family protein	DR0270	rnz	Ribonuclease Z (EC 3.1.26.11) (RNase Z) (tRNase Z) (tRNA 3 endonuclease)	[TP0095-TP0819 (0.5178716)]
COG0457	COG1234	DR0121	DR0121	Hypothetical protein {UniProtKB/TrEMBL:Q9RY30}	DR0270	rnz	Ribonuclease Z (EC 3.1.26.11) (RNase Z) (tRNase Z) (tRNA 3 endonuclease)	[TP0095-TP0819 (0.5178716)]
COG0457	COG1234	DR1891	DR1891	Tetratricopeptide repeat family protein	DR0270	rnz	Ribonuclease Z (EC 3.1.26.11) (RNase Z) (tRNase Z) (tRNA 3 endonuclease)	[TP0095-TP0819 (0.5178716)]
COG0457	COG1234	DR0937	DR0937	Tetratricopeptide repeat family protein	DR0270	rnz	Ribonuclease Z (EC 3.1.26.11) (RNase Z) (tRNase Z) (tRNA 3 endonuclease)	[TP0095-TP0819 (0.5178716)]
COG0457	COG1234	DR1528	DR1528	Hypothetical protein {UniProtKB/TrEMBL:Q9RU66}	DR0270	rnz	Ribonuclease Z (EC 3.1.26.11) (RNase Z) (tRNase Z) (tRNA 3 endonuclease)	[TP0095-TP0819 (0.5178716)]
COG0217	COG1269	DR2548	DR_2548	Hypothetical UPF0082 protein DR2548	DR0695	atpI	V-type ATP synthase subunit I (EC 3.6.3.14) (V-type ATPase subunit I)	[TP0474-TP0533 (0.71912634)]
COG0257	COG0773	DR2124	DR2124	50S ribosomal protein L36	DR0627	murC	UDP-N-acetylmuramate--L-alanine ligase (EC 6.3.2.8) (UDP-N- acetylmuramoyl-L-alanine synthetase)	[TP0209-TP0341 (0.6926446)]
COG0257	COG0681	DR2124	DR2124	50S ribosomal protein L36	DR1321	DR1321	Signal peptidase I {UniProtKB/TrEMBL:Q9RUR1}	[TP0209-TP0926 (0.69083804)]
COG0257	COG0681	DR2124	DR2124	50S ribosomal protein L36	DR1737	DR1737	Signal peptidase I {UniProtKB/TrEMBL:Q9RTM3}	[TP0209-TP0926 (0.69083804)]
COG0257	COG0681	DR2124	DR2124	50S ribosomal protein L36	DR1427	DR1427	Signal peptidase I {UniProtKB/TrEMBL:Q9RUF9}	[TP0209-TP0926 (0.69083804)]
COG1774	COG2812	DR2511	DR2511	Hypothetical protein {UniProtKB/TrEMBL:Q9RRI0}	DR2410	DR2410	DNA polymerase III, tau/gamma subunit	[TP0046-TP1005 (0.5678104)]
COG0036	COG1774	DR1401	DR1401	Ribulose-phosphate 3-epimerase	DR2511	DR2511	Hypothetical protein {UniProtKB/TrEMBL:Q9RRI0}	[TP0945-TP0046 (0.53769433)]
COG0528	COG4591	DR1511	pyrH	Uridylate kinase (EC 2.7.4.-) (UK) (Uridine monophosphate kinase) (UMP kinase)	DR0487	DR0487	Hypothetical protein {UniProtKB/TrEMBL:Q9RX28}	[TP0099-TP0580 (0.8561369)]
COG0228	COG0546	DR1294	rpsP	30S ribosomal protein S16	DR0729	DR0729	Hydrolase, CbbY/CbbZ/GpH/YieH family	[TP0905-TP0554 (0.5352583)]
COG0503	COG1488	DR0568	DR0568	Purine/pyrimidine	DR0294	DR0294	Pre-B cell enhancing factor-related protein	[TP1039-TP0628 (0.6658587)]
COG0503	COG1488	DR0878	DR0878	Adenine phosphoribosyltransferase, putative	DR0294	DR0294	Pre-B cell enhancing factor-related protein	[TP1039-TP0628 (0.6658587)]
COG0503	COG1488	DR1617	DR1617	Xanthine phosphoribosyltransferase	DRA0272	DRA0272	Hypothetical protein {UniProtKB/TrEMBL:Q9RYN8}	[TP1039-TP0628 (0.6658587)]
COG0503	COG1488	DR1617	DR1617	Xanthine phosphoribosyltransferase	DR0294	DR0294	Pre-B cell enhancing factor-related protein	[TP1039-TP0628 (0.6658587)]
COG0503	COG1488	DR0878	DR0878	Adenine phosphoribosyltransferase, putative	DRA0272	DRA0272	Hypothetical protein {UniProtKB/TrEMBL:Q9RYN8}	[TP1039-TP0628 (0.6658587)]
COG0503	COG1488	DR0568	DR0568	Purine/pyrimidine	DRA0272	DRA0272	Hypothetical protein {UniProtKB/TrEMBL:Q9RYN8}	[TP1039-TP0628 (0.6658587)]
COG0770	COG2001	DR0768	DR0768	UDP-N-acetylmuramoylalanyl-D-glutamyl-2,	DR1865	mraZ	Protein mraZ {UniProtKB/Swiss-Prot:Q9RTA0}	[TP0386-TP0383 (0.8315325)]
COG0162	COG2834	DR2634	tyrS	Tyrosyl-tRNA synthetase (EC 6.1.1.1) (Tyrosine--tRNA ligase) (TyrRS)	DR1370	DR1370	Hypothetical protein {UniProtKB/TrEMBL:Q9RUL4}	[TP0834-TP0333 (0.5313641)]
COG0457	COG1061	DR0343	DR0343	Cytochrome c family protein	DRA0131	DRA0131	Hypothetical protein {UniProtKB/TrEMBL:Q9RZ22}	[TP0095-TP0380 (0.51337665)]
COG0457	COG1061	DR1891	DR1891	Tetratricopeptide repeat family protein	DRA0131	DRA0131	Hypothetical protein {UniProtKB/TrEMBL:Q9RZ22}	[TP0095-TP0380 (0.51337665)]
COG0457	COG1061	DR1528	DR1528	Hypothetical protein {UniProtKB/TrEMBL:Q9RU66}	DRA0131	DRA0131	Hypothetical protein {UniProtKB/TrEMBL:Q9RZ22}	[TP0095-TP0380 (0.51337665)]
COG0457	COG1061	DR0937	DR0937	Tetratricopeptide repeat family protein	DRA0131	DRA0131	Hypothetical protein {UniProtKB/TrEMBL:Q9RZ22}	[TP0095-TP0380 (0.51337665)]
COG0457	COG1061	DR0121	DR0121	Hypothetical protein {UniProtKB/TrEMBL:Q9RY30}	DRA0131	DRA0131	Hypothetical protein {UniProtKB/TrEMBL:Q9RZ22}	[TP0095-TP0380 (0.51337665)]
COG0457	COG1061	DR1267	DR1267	Hypothetical protein {UniProtKB/TrEMBL:Q9RUW3}	DRA0131	DRA0131	Hypothetical protein {UniProtKB/TrEMBL:Q9RZ22}	[TP0095-TP0380 (0.51337665)]
COG0342	COG0546	DR1822	DR1822	Protein-export membrane protein, putative	DR0729	DR0729	Hydrolase, CbbY/CbbZ/GpH/YieH family	[TP0410-TP0554 (0.6160348)]
COG1115	COG1319	DRB0133	DRB0133	Na(+)-linked D-alanine glycine permease	DRA0236	DRA0236	Oxidoreductase {UniProtKB/TrEMBL:Q9RYS2}	[TP0414-TP0081 (0.81817394)]
COG1115	COG1319	DRB0133	DRB0133	Na(+)-linked D-alanine glycine permease	DRA0232	DRA0232	Oxidoreductase {UniProtKB/TrEMBL:Q9RYS6}	[TP0414-TP0081 (0.81817394)]
COG0227	COG0492	DR2524	rpmB	50S ribosomal protein L28	DR2623	DR2623	Hypothetical protein {UniProtKB/TrEMBL:Q9RR74}	[TP0362-TP0814 (0.801083)]
COG0227	COG0492	DR2524	rpmB	50S ribosomal protein L28	DR1982	DR1982	Thioredoxin reductase {UniProtKB/TrEMBL:Q9RSY7}	[TP0362-TP0814 (0.801083)]
COG0227	COG0492	DR2524	rpmB	50S ribosomal protein L28	DR0412	DR0412	Pyridine nucleotide-disulphide oxidoreductase,	[TP0362-TP0814 (0.801083)]
COG0051	COG1192	DR0310	rpsJ	30S ribosomal protein S10	DRA0001	DRA0001	Chromosome partitioning ATPase, putative, ParA	[TP0188-TP0272 (0.7732025)]
COG0051	COG1192	DR0310	rpsJ	30S ribosomal protein S10	DR2040	DR2040	Chromosome partitioning ATPase, putative, ParA	[TP0188-TP0272 (0.7732025)]
COG0051	COG1192	DR0310	rpsJ	30S ribosomal protein S10	DRC0025	DRC0025	Chromosome partitioning protein, putative, ParA	[TP0188-TP0272 (0.7732025)]
COG0051	COG1192	DR0310	rpsJ	30S ribosomal protein S10	DRB0001	DRB0001	Chromosome partitioning ATPase, putative, ParA	[TP0188-TP0272 (0.7732025)]
COG0051	COG1192	DR0310	rpsJ	30S ribosomal protein S10	DRB0031	DRB0031	Chromosome partitioning ATPase, putative, ParA	[TP0188-TP0272 (0.7732025)]
COG0051	COG1192	DR0310	rpsJ	30S ribosomal protein S10	DR1685	DR1685	Chromosome partitioning protein, ParA family	[TP0188-TP0272 (0.7732025)]
COG0051	COG1192	DR0310	rpsJ	30S ribosomal protein S10	DR0013	DR0013	Chromosome partitioning ATPase Soj	[TP0188-TP0272 (0.7732025)]
COG0442	COG0459	DR1266	DR1266	Prolyl-tRNA synthetase {UniProtKB/TrEMBL:Q9RUW4}	DR0607	groL	60 kDa chaperonin (Protein Cpn60) (groEL protein)	[TP0160-TP0030 (0.7719589)]
COG0255	COG1354	DR0319	rpmC	50S ribosomal protein L29	DR0557	DR0557	Hypothetical protein {UniProtKB/TrEMBL:Q9RWV8}	[TP0197-TP0691 (0.70609456)]
COG0036	COG1573	DR1401	DR1401	Ribulose-phosphate 3-epimerase	DR1751	DR1751	DNA polymerase-related protein	[TP0945-TP0229 (0.685165)]
COG0217	COG0481	DR2548	DR_2548	Hypothetical UPF0082 protein DR2548	DR1145	lepA	GTP-binding protein lepA	[TP0474-TP0510 (0.76600474)]
COG0178	COG0357	DRA0188	DRA0188	Excinuclease ABC, subunit A	DR0014	gidB	Methyltransferase gidB (EC 2.1.-.-) (Glucose-inhibited division protein B)	[TP0514-TP0946 (0.8569251)]
COG0178	COG0357	DR1771	uvrA	UvrABC system protein A (UvrA protein) (Excinuclease ABC subunit A)	DR0014	gidB	Methyltransferase gidB (EC 2.1.-.-) (Glucose-inhibited division protein B)	[TP0514-TP0946 (0.8569251)]
COG0330	COG0772	DR0482	DR0482	B-cell receptor associated protein-related	DR2497	DR2497	Cell division protein, FtsW/RodA/SpoVE family	[TP0113-TP0501 (0.70068353)]
COG0330	COG0772	DR2143	DR2143	Hypothetical protein {UniProtKB/TrEMBL:Q9RSI1}	DR2497	DR2497	Cell division protein, FtsW/RodA/SpoVE family	[TP0113-TP0501 (0.70068353)]
COG0154	COG1624	DR0235	DR0235	6-aminohexanoate-cyclic-dimer hydrolase	DR0007	DR0007	Hypothetical protein {UniProtKB/TrEMBL:Q9RYE2}	[TP1020-TP0826 (0.7964557)]
COG0154	COG1624	DR1625	DR1625	Amidase, putative {UniProtKB/TrEMBL:Q9RTX6}	DR0007	DR0007	Hypothetical protein {UniProtKB/TrEMBL:Q9RYE2}	[TP1020-TP0826 (0.7964557)]
COG0154	COG1624	DR1856	gatA	Glutamyl-tRNA(Gln) amidotransferase subunit A (EC 6.3.5.-) (Glu-ADT subunit A)	DR0007	DR0007	Hypothetical protein {UniProtKB/TrEMBL:Q9RYE2}	[TP1020-TP0826 (0.7964557)]
COG0154	COG1624	DR1377	DR1377	Amidase, putative {UniProtKB/TrEMBL:Q9RUK7}	DR0007	DR0007	Hypothetical protein {UniProtKB/TrEMBL:Q9RYE2}	[TP1020-TP0826 (0.7964557)]
COG0546	COG2815	DR0729	DR0729	Hydrolase, CbbY/CbbZ/GpH/YieH family	DR0350	DR0350	Hypothetical protein {UniProtKB/TrEMBL:Q9RXG3}	[TP0554-TP0307 (0.56625235)]
COG0267	COG2137	DR2049	DR2049	50S ribosomal protein L33	DR1310	recX	Regulatory protein recX	[TP0234-TP1023 (0.5769722)]
COG1109	COG1488	DR2071	glmM	Phosphoglucosamine mutase (EC 5.4.2.10)	DR0294	DR0294	Pre-B cell enhancing factor-related protein	[TP0413-TP0628 (0.6598422)]
COG1109	COG1488	DRA0047	DRA0047	Phospho-sugar mutase, putative	DRA0272	DRA0272	Hypothetical protein {UniProtKB/TrEMBL:Q9RYN8}	[TP0413-TP0628 (0.6598422)]
COG1109	COG1488	DRA0047	DRA0047	Phospho-sugar mutase, putative	DR0294	DR0294	Pre-B cell enhancing factor-related protein	[TP0413-TP0628 (0.6598422)]
COG1109	COG1488	DR2071	glmM	Phosphoglucosamine mutase (EC 5.4.2.10)	DRA0272	DRA0272	Hypothetical protein {UniProtKB/TrEMBL:Q9RYN8}	[TP0413-TP0628 (0.6598422)]
COG0477	COG1432	DRC0040	DRC0040	Multidrug-efflux transporter, putative	DR1997	DR1997	Hypothetical protein {UniProtKB/TrEMBL:Q9RSX3}	[TP0840-TP0894 (0.55999315)]
COG0477	COG1432	DR1743	DR1743	Fosmidomycin resistance protein, putative	DR1997	DR1997	Hypothetical protein {UniProtKB/TrEMBL:Q9RSX3}	[TP0840-TP0894 (0.55999315)]
COG0477	COG1432	DRA0061	DRA0061	Drug transport protein, putative	DR1997	DR1997	Hypothetical protein {UniProtKB/TrEMBL:Q9RSX3}	[TP0840-TP0894 (0.55999315)]
COG0477	COG1432	DRA0061	DRA0061	Drug transport protein, putative	DR1578	DR1578	Hypothetical protein {UniProtKB/TrEMBL:Q9RU18}	[TP0840-TP0894 (0.55999315)]
COG0477	COG1432	DR1324	DR1324	Transport protein, putative	DR1578	DR1578	Hypothetical protein {UniProtKB/TrEMBL:Q9RU18}	[TP0840-TP0894 (0.55999315)]
COG0477	COG1432	DR1743	DR1743	Fosmidomycin resistance protein, putative	DR1578	DR1578	Hypothetical protein {UniProtKB/TrEMBL:Q9RU18}	[TP0840-TP0894 (0.55999315)]
COG0477	COG1432	DR1971	DR1971	Hypothetical protein {UniProtKB/TrEMBL:Q9RSZ8}	DR1997	DR1997	Hypothetical protein {UniProtKB/TrEMBL:Q9RSX3}	[TP0840-TP0894 (0.55999315)]
COG0477	COG1432	DRA0271	DRA0271	Sugar transporter, putative	DR1997	DR1997	Hypothetical protein {UniProtKB/TrEMBL:Q9RSX3}	[TP0840-TP0894 (0.55999315)]
COG0477	COG1432	DR2307	DR2307	Multidrug-efflux transporter, putative	DR1578	DR1578	Hypothetical protein {UniProtKB/TrEMBL:Q9RU18}	[TP0840-TP0894 (0.55999315)]
COG0477	COG1432	DRC0040	DRC0040	Multidrug-efflux transporter, putative	DR1578	DR1578	Hypothetical protein {UniProtKB/TrEMBL:Q9RU18}	[TP0840-TP0894 (0.55999315)]
COG0477	COG1432	DR1322	DR_1322	Putative sugar efflux transporter DR_1322	DR1997	DR1997	Hypothetical protein {UniProtKB/TrEMBL:Q9RSX3}	[TP0840-TP0894 (0.55999315)]
COG0477	COG1432	DR2502	DR2502	Transport protein, putative	DR1578	DR1578	Hypothetical protein {UniProtKB/TrEMBL:Q9RU18}	[TP0840-TP0894 (0.55999315)]
COG0477	COG1432	DR1223	DR1223	Multidrug resistance protein-related protein	DR1578	DR1578	Hypothetical protein {UniProtKB/TrEMBL:Q9RU18}	[TP0840-TP0894 (0.55999315)]
COG0477	COG1432	DR0258	DR0258	Multidrug-efflux transporter, putative	DR1578	DR1578	Hypothetical protein {UniProtKB/TrEMBL:Q9RU18}	[TP0840-TP0894 (0.55999315)]
COG0477	COG1432	DR2169	DR2169	Drug transport protein {UniProtKB/TrEMBL:Q9RSF5}	DR1578	DR1578	Hypothetical protein {UniProtKB/TrEMBL:Q9RU18}	[TP0840-TP0894 (0.55999315)]
COG0477	COG1432	DR1324	DR1324	Transport protein, putative	DR1997	DR1997	Hypothetical protein {UniProtKB/TrEMBL:Q9RSX3}	[TP0840-TP0894 (0.55999315)]
COG0477	COG1432	DR2307	DR2307	Multidrug-efflux transporter, putative	DR1997	DR1997	Hypothetical protein {UniProtKB/TrEMBL:Q9RSX3}	[TP0840-TP0894 (0.55999315)]
COG0477	COG1432	DRA0271	DRA0271	Sugar transporter, putative	DR1578	DR1578	Hypothetical protein {UniProtKB/TrEMBL:Q9RU18}	[TP0840-TP0894 (0.55999315)]
COG0477	COG1432	DR0290	DR0290	Hypothetical protein {UniProtKB/TrEMBL:Q9RXM0}	DR1997	DR1997	Hypothetical protein {UniProtKB/TrEMBL:Q9RSX3}	[TP0840-TP0894 (0.55999315)]
COG0477	COG1432	DR1327	DR1327	Multidrug-efflux transporter	DR1578	DR1578	Hypothetical protein {UniProtKB/TrEMBL:Q9RU18}	[TP0840-TP0894 (0.55999315)]
COG0477	COG1432	DRA0247	DRA0247	Drug transport protein, putative	DR1997	DR1997	Hypothetical protein {UniProtKB/TrEMBL:Q9RSX3}	[TP0840-TP0894 (0.55999315)]
COG0477	COG1432	DRB0043	DRB0043	Integral membrane protein LmrP	DR1578	DR1578	Hypothetical protein {UniProtKB/TrEMBL:Q9RU18}	[TP0840-TP0894 (0.55999315)]
COG0477	COG1432	DR2502	DR2502	Transport protein, putative	DR1997	DR1997	Hypothetical protein {UniProtKB/TrEMBL:Q9RSX3}	[TP0840-TP0894 (0.55999315)]
COG0477	COG1432	DR1223	DR1223	Multidrug resistance protein-related protein	DR1997	DR1997	Hypothetical protein {UniProtKB/TrEMBL:Q9RSX3}	[TP0840-TP0894 (0.55999315)]
COG0477	COG1432	DR2169	DR2169	Drug transport protein {UniProtKB/TrEMBL:Q9RSF5}	DR1997	DR1997	Hypothetical protein {UniProtKB/TrEMBL:Q9RSX3}	[TP0840-TP0894 (0.55999315)]
COG0477	COG1432	DR1322	DR_1322	Putative sugar efflux transporter DR_1322	DR1578	DR1578	Hypothetical protein {UniProtKB/TrEMBL:Q9RU18}	[TP0840-TP0894 (0.55999315)]
COG0477	COG1432	DR1327	DR1327	Multidrug-efflux transporter	DR1997	DR1997	Hypothetical protein {UniProtKB/TrEMBL:Q9RSX3}	[TP0840-TP0894 (0.55999315)]
COG0477	COG1432	DR0290	DR0290	Hypothetical protein {UniProtKB/TrEMBL:Q9RXM0}	DR1578	DR1578	Hypothetical protein {UniProtKB/TrEMBL:Q9RU18}	[TP0840-TP0894 (0.55999315)]
COG0477	COG1432	DRA0247	DRA0247	Drug transport protein, putative	DR1578	DR1578	Hypothetical protein {UniProtKB/TrEMBL:Q9RU18}	[TP0840-TP0894 (0.55999315)]
COG0477	COG1432	DR0472	DR0472	Tetracycline-efflux transporter	DR1578	DR1578	Hypothetical protein {UniProtKB/TrEMBL:Q9RU18}	[TP0840-TP0894 (0.55999315)]
COG0477	COG1432	DR0395	DR0395	Hypothetical protein {UniProtKB/TrEMBL:Q9RXC0}	DR1578	DR1578	Hypothetical protein {UniProtKB/TrEMBL:Q9RU18}	[TP0840-TP0894 (0.55999315)]
COG0477	COG1432	DRB0043	DRB0043	Integral membrane protein LmrP	DR1997	DR1997	Hypothetical protein {UniProtKB/TrEMBL:Q9RSX3}	[TP0840-TP0894 (0.55999315)]
COG0477	COG1432	DR1971	DR1971	Hypothetical protein {UniProtKB/TrEMBL:Q9RSZ8}	DR1578	DR1578	Hypothetical protein {UniProtKB/TrEMBL:Q9RU18}	[TP0840-TP0894 (0.55999315)]
COG0477	COG1432	DR1056	DR1056	Hypothetical protein {UniProtKB/TrEMBL:Q9RVH3}	DR1997	DR1997	Hypothetical protein {UniProtKB/TrEMBL:Q9RSX3}	[TP0840-TP0894 (0.55999315)]
COG0477	COG1432	DR1307	DR1307	Major facilitator family protein	DR1578	DR1578	Hypothetical protein {UniProtKB/TrEMBL:Q9RU18}	[TP0840-TP0894 (0.55999315)]
COG0477	COG1432	DR1056	DR1056	Hypothetical protein {UniProtKB/TrEMBL:Q9RVH3}	DR1578	DR1578	Hypothetical protein {UniProtKB/TrEMBL:Q9RU18}	[TP0840-TP0894 (0.55999315)]
COG0477	COG1432	DR0395	DR0395	Hypothetical protein {UniProtKB/TrEMBL:Q9RXC0}	DR1997	DR1997	Hypothetical protein {UniProtKB/TrEMBL:Q9RSX3}	[TP0840-TP0894 (0.55999315)]
COG0477	COG1432	DR0258	DR0258	Multidrug-efflux transporter, putative	DR1997	DR1997	Hypothetical protein {UniProtKB/TrEMBL:Q9RSX3}	[TP0840-TP0894 (0.55999315)]
COG0477	COG1432	DR1307	DR1307	Major facilitator family protein	DR1997	DR1997	Hypothetical protein {UniProtKB/TrEMBL:Q9RSX3}	[TP0840-TP0894 (0.55999315)]
COG0477	COG1432	DR0472	DR0472	Tetracycline-efflux transporter	DR1997	DR1997	Hypothetical protein {UniProtKB/TrEMBL:Q9RSX3}	[TP0840-TP0894 (0.55999315)]
COG1214	COG1509	DR0756	DR0756	Hypothetical protein {UniProtKB/TrEMBL:Q9RWB3}	DRA0027	DRA0027	Hypothetical protein {UniProtKB/TrEMBL:Q9RZC7}	[TP0876-TP0121 (0.53793955)]
COG0143	COG0217	DR1433	metG	Methionyl-tRNA synthetase (EC 6.1.1.10) (Methionine--tRNA ligase) (MetRS)	DR2548	DR_2548	Hypothetical UPF0082 protein DR2548	[TP0798-TP0474 (0.7790581)]
COG0357	COG1774	DR0014	gidB	Methyltransferase gidB (EC 2.1.-.-) (Glucose-inhibited division protein B)	DR2511	DR2511	Hypothetical protein {UniProtKB/TrEMBL:Q9RRI0}	[TP0946-TP0046 (0.5510487)]
COG0357	COG0442	DR0014	gidB	Methyltransferase gidB (EC 2.1.-.-) (Glucose-inhibited division protein B)	DR1266	DR1266	Prolyl-tRNA synthetase {UniProtKB/TrEMBL:Q9RUW4}	[TP0946-TP0160 (0.6515529)]
COG0586	COG1061	DRA0153	DRA0153	Hypothetical protein {UniProtKB/TrEMBL:Q9RZ00}	DRA0131	DRA0131	Hypothetical protein {UniProtKB/TrEMBL:Q9RZ22}	[TP0779-TP0380 (0.6968711)]
COG0586	COG1061	DR1167	DR1167	DedA protein {UniProtKB/TrEMBL:Q9RV63}	DRA0131	DRA0131	Hypothetical protein {UniProtKB/TrEMBL:Q9RZ22}	[TP0779-TP0380 (0.6968711)]
COG0586	COG1061	DR2612	DR2612	DedA family protein {UniProtKB/TrEMBL:Q9RR84}	DRA0131	DRA0131	Hypothetical protein {UniProtKB/TrEMBL:Q9RZ22}	[TP0779-TP0380 (0.6968711)]
COG0564	COG1200	DR0961	DR0961	Ribosomal large subunit pseudouridine synthase,	DR1916	DR1916	DNA helicase RecG {UniProtKB/TrEMBL:Q9RT50}	[TP0339-TP0687 (0.85149276)]
COG0564	COG1200	DR1789	DR1789	Ribosomal large subunit pseudouridine synthase D	DR1916	DR1916	DNA helicase RecG {UniProtKB/TrEMBL:Q9RT50}	[TP0339-TP0687 (0.85149276)]
COG0564	COG1200	DR1684	DR1684	Pseudouridine synthase, putative	DR1916	DR1916	DNA helicase RecG {UniProtKB/TrEMBL:Q9RT50}	[TP0339-TP0687 (0.85149276)]
COG0457	COG2080	DR1267	DR1267	Hypothetical protein {UniProtKB/TrEMBL:Q9RUW3}	DRA0233	DRA0233	Oxidoreductase, iron-sulfur subunit	[TP0820-TP0080 (0.6775143)]
COG0457	COG2080	DR1267	DR1267	Hypothetical protein {UniProtKB/TrEMBL:Q9RUW3}	DRA0235	DRA0235	Oxidoreductase, iron-sulfur subunit	[TP0820-TP0080 (0.6775143)]
COG0457	COG2080	DR0937	DR0937	Tetratricopeptide repeat family protein	DRA0233	DRA0233	Oxidoreductase, iron-sulfur subunit	[TP0820-TP0080 (0.6775143)]
COG0457	COG2080	DR1528	DR1528	Hypothetical protein {UniProtKB/TrEMBL:Q9RU66}	DRA0233	DRA0233	Oxidoreductase, iron-sulfur subunit	[TP0820-TP0080 (0.6775143)]
COG0457	COG2080	DR1528	DR1528	Hypothetical protein {UniProtKB/TrEMBL:Q9RU66}	DRA0235	DRA0235	Oxidoreductase, iron-sulfur subunit	[TP0820-TP0080 (0.6775143)]
COG0457	COG2080	DR0937	DR0937	Tetratricopeptide repeat family protein	DRA0235	DRA0235	Oxidoreductase, iron-sulfur subunit	[TP0820-TP0080 (0.6775143)]
COG0457	COG2080	DR0121	DR0121	Hypothetical protein {UniProtKB/TrEMBL:Q9RY30}	DRA0233	DRA0233	Oxidoreductase, iron-sulfur subunit	[TP0820-TP0080 (0.6775143)]
COG0457	COG2080	DR0121	DR0121	Hypothetical protein {UniProtKB/TrEMBL:Q9RY30}	DRA0235	DRA0235	Oxidoreductase, iron-sulfur subunit	[TP0820-TP0080 (0.6775143)]
COG0457	COG2080	DR0343	DR0343	Cytochrome c family protein	DRA0235	DRA0235	Oxidoreductase, iron-sulfur subunit	[TP0820-TP0080 (0.6775143)]
COG0457	COG2080	DR1891	DR1891	Tetratricopeptide repeat family protein	DRA0233	DRA0233	Oxidoreductase, iron-sulfur subunit	[TP0820-TP0080 (0.6775143)]
COG0457	COG2080	DR0343	DR0343	Cytochrome c family protein	DRA0233	DRA0233	Oxidoreductase, iron-sulfur subunit	[TP0820-TP0080 (0.6775143)]
COG0457	COG2080	DR1891	DR1891	Tetratricopeptide repeat family protein	DRA0235	DRA0235	Oxidoreductase, iron-sulfur subunit	[TP0820-TP0080 (0.6775143)]
COG0772	COG1115	DR2497	DR2497	Cell division protein, FtsW/RodA/SpoVE family	DRB0133	DRB0133	Na(+)-linked D-alanine glycine permease	[TP0501-TP0998 (0.70629925)]
COG0457	COG2812	DR0121	DR0121	Hypothetical protein {UniProtKB/TrEMBL:Q9RY30}	DR2410	DR2410	DNA polymerase III, tau/gamma subunit	[TP0067-TP1005 (0.5652097)]
COG0457	COG2812	DR1528	DR1528	Hypothetical protein {UniProtKB/TrEMBL:Q9RU66}	DR2410	DR2410	DNA polymerase III, tau/gamma subunit	[TP0067-TP1005 (0.5652097)]
COG0457	COG2812	DR0937	DR0937	Tetratricopeptide repeat family protein	DR2410	DR2410	DNA polymerase III, tau/gamma subunit	[TP0067-TP1005 (0.5652097)]
COG0457	COG2812	DR1891	DR1891	Tetratricopeptide repeat family protein	DR2410	DR2410	DNA polymerase III, tau/gamma subunit	[TP0067-TP1005 (0.5652097)]
COG0457	COG2812	DR1267	DR1267	Hypothetical protein {UniProtKB/TrEMBL:Q9RUW3}	DR2410	DR2410	DNA polymerase III, tau/gamma subunit	[TP0067-TP1005 (0.5652097)]
COG0457	COG2812	DR0343	DR0343	Cytochrome c family protein	DR2410	DR2410	DNA polymerase III, tau/gamma subunit	[TP0067-TP1005 (0.5652097)]
COG0457	COG1396	DR0121	DR0121	Hypothetical protein {UniProtKB/TrEMBL:Q9RY30}	DRA0128	DRA0128	Hypothetical protein {UniProtKB/TrEMBL:Q9RZ25}	[TP0648-TP0461 (0.6214171)]
COG0457	COG1396	DR0343	DR0343	Cytochrome c family protein	DR1029	DR1029	Epoxidase, putative {UniProtKB/TrEMBL:Q9RVJ9}	[TP0648-TP0461 (0.6214171)]
COG0457	COG1396	DR1891	DR1891	Tetratricopeptide repeat family protein	DR1029	DR1029	Epoxidase, putative {UniProtKB/TrEMBL:Q9RVJ9}	[TP0648-TP0461 (0.6214171)]
COG0457	COG1396	DR0121	DR0121	Hypothetical protein {UniProtKB/TrEMBL:Q9RY30}	DR1029	DR1029	Epoxidase, putative {UniProtKB/TrEMBL:Q9RVJ9}	[TP0648-TP0461 (0.6214171)]
COG0457	COG1396	DR1528	DR1528	Hypothetical protein {UniProtKB/TrEMBL:Q9RU66}	DR1029	DR1029	Epoxidase, putative {UniProtKB/TrEMBL:Q9RVJ9}	[TP0648-TP0461 (0.6214171)]
COG0457	COG1396	DR1528	DR1528	Hypothetical protein {UniProtKB/TrEMBL:Q9RU66}	DRA0128	DRA0128	Hypothetical protein {UniProtKB/TrEMBL:Q9RZ25}	[TP0648-TP0461 (0.6214171)]
COG0457	COG1396	DR0343	DR0343	Cytochrome c family protein	DRA0128	DRA0128	Hypothetical protein {UniProtKB/TrEMBL:Q9RZ25}	[TP0648-TP0461 (0.6214171)]
COG0457	COG1396	DR0937	DR0937	Tetratricopeptide repeat family protein	DR1029	DR1029	Epoxidase, putative {UniProtKB/TrEMBL:Q9RVJ9}	[TP0648-TP0461 (0.6214171)]
COG0457	COG1396	DR1891	DR1891	Tetratricopeptide repeat family protein	DRA0128	DRA0128	Hypothetical protein {UniProtKB/TrEMBL:Q9RZ25}	[TP0648-TP0461 (0.6214171)]
COG0457	COG1396	DR0937	DR0937	Tetratricopeptide repeat family protein	DR2574	DR2574	Transcriptional regulator, HTH_3 family	[TP0648-TP0461 (0.6214171)]
COG0457	COG1396	DR0937	DR0937	Tetratricopeptide repeat family protein	DRA0128	DRA0128	Hypothetical protein {UniProtKB/TrEMBL:Q9RZ25}	[TP0648-TP0461 (0.6214171)]
COG0457	COG1396	DR0343	DR0343	Cytochrome c family protein	DR2574	DR2574	Transcriptional regulator, HTH_3 family	[TP0648-TP0461 (0.6214171)]
COG0457	COG1396	DR1267	DR1267	Hypothetical protein {UniProtKB/TrEMBL:Q9RUW3}	DR2574	DR2574	Transcriptional regulator, HTH_3 family	[TP0648-TP0461 (0.6214171)]
COG0457	COG1396	DR0121	DR0121	Hypothetical protein {UniProtKB/TrEMBL:Q9RY30}	DR2574	DR2574	Transcriptional regulator, HTH_3 family	[TP0648-TP0461 (0.6214171)]
COG0457	COG1396	DR1267	DR1267	Hypothetical protein {UniProtKB/TrEMBL:Q9RUW3}	DRA0128	DRA0128	Hypothetical protein {UniProtKB/TrEMBL:Q9RZ25}	[TP0648-TP0461 (0.6214171)]
COG0457	COG1396	DR1891	DR1891	Tetratricopeptide repeat family protein	DR2574	DR2574	Transcriptional regulator, HTH_3 family	[TP0648-TP0461 (0.6214171)]
COG0457	COG1396	DR1528	DR1528	Hypothetical protein {UniProtKB/TrEMBL:Q9RU66}	DR2574	DR2574	Transcriptional regulator, HTH_3 family	[TP0648-TP0461 (0.6214171)]
COG0457	COG1396	DR1267	DR1267	Hypothetical protein {UniProtKB/TrEMBL:Q9RUW3}	DR1029	DR1029	Epoxidase, putative {UniProtKB/TrEMBL:Q9RVJ9}	[TP0648-TP0461 (0.6214171)]
COG0322	COG1432	DR1354	uvrC	UvrABC system protein C (Protein uvrC) (Excinuclease ABC subunit C)	DR1997	DR1997	Hypothetical protein {UniProtKB/TrEMBL:Q9RSX3}	[TP0472-TP0894 (0.7171434)]
COG0322	COG1432	DR1354	uvrC	UvrABC system protein C (Protein uvrC) (Excinuclease ABC subunit C)	DR1578	DR1578	Hypothetical protein {UniProtKB/TrEMBL:Q9RU18}	[TP0472-TP0894 (0.7171434)]
COG0124	COG0124	DR1349	hisS	Histidyl-tRNA synthetase (EC 6.1.1.21) (Histidine--tRNA ligase) (HisRS)	DR1349	hisS	Histidyl-tRNA synthetase (EC 6.1.1.21) (Histidine--tRNA ligase) (HisRS)	[TP0641-TP0641 (0.67365265)]
COG0290	COG1837	DR2087	infC	Translation initiation factor IF-3	DR2009	DR2009	Hypothetical protein {UniProtKB/TrEMBL:Q9RSW2}	[TP0850-TP0906 (0.70629925)]
COG0768	COG0815	DR1868	DR1868	Penicillin-binding protein 2	DR1353	DR1353	Acid tolerance protein Act206-related protein	[TP0500-TP0252 (0.87159187)]
COG0012	COG0608	DR1386	DR1386	Hypothetical protein {UniProtKB/TrEMBL:Q9RUK0}	DR1126	DR1126	Single-stranded-DNA-specific exonuclease,	[TP0124-TP0704 (0.626838)]
COG0739	COG0773	DR1549	DR1549	Hypothetical protein {UniProtKB/TrEMBL:Q9RU45}	DR0627	murC	UDP-N-acetylmuramate--L-alanine ligase (EC 6.3.2.8) (UDP-N- acetylmuramoyl-L-alanine synthetase)	[TP0782-TP0341 (0.8145237)]
COG0739	COG0773	DR2291	DR2291	Cell wall glycyl-glycine endopeptidase, putative	DR0627	murC	UDP-N-acetylmuramate--L-alanine ligase (EC 6.3.2.8) (UDP-N- acetylmuramoyl-L-alanine synthetase)	[TP0782-TP0341 (0.8145237)]
COG0739	COG0773	DR0598	DR0598	Hypothetical protein {UniProtKB/TrEMBL:Q9RWR8}	DR0627	murC	UDP-N-acetylmuramate--L-alanine ligase (EC 6.3.2.8) (UDP-N- acetylmuramoyl-L-alanine synthetase)	[TP0782-TP0341 (0.8145237)]
COG0739	COG0773	DR0848	DR0848	Lipoprotein, putative {UniProtKB/TrEMBL:Q9RW21}	DR0627	murC	UDP-N-acetylmuramate--L-alanine ligase (EC 6.3.2.8) (UDP-N- acetylmuramoyl-L-alanine synthetase)	[TP0782-TP0341 (0.8145237)]
COG0050	COG0457	DR0309	tufB	Elongation factor Tu (EF-Tu)	DR1891	DR1891	Tetratricopeptide repeat family protein	[TP0187-TP0067 (0.7854602)]
COG0050	COG0457	DR0309	tufB	Elongation factor Tu (EF-Tu)	DR1267	DR1267	Hypothetical protein {UniProtKB/TrEMBL:Q9RUW3}	[TP0187-TP0067 (0.7854602)]
COG0050	COG0457	DR2050	DR2050	Elongation factor Tu	DR0937	DR0937	Tetratricopeptide repeat family protein	[TP0187-TP0067 (0.7854602)]
COG0050	COG0457	DR2050	DR2050	Elongation factor Tu	DR1528	DR1528	Hypothetical protein {UniProtKB/TrEMBL:Q9RU66}	[TP0187-TP0067 (0.7854602)]
COG0050	COG0457	DR0309	tufB	Elongation factor Tu (EF-Tu)	DR0121	DR0121	Hypothetical protein {UniProtKB/TrEMBL:Q9RY30}	[TP0187-TP0067 (0.7854602)]
COG0050	COG0457	DR2050	DR2050	Elongation factor Tu	DR0121	DR0121	Hypothetical protein {UniProtKB/TrEMBL:Q9RY30}	[TP0187-TP0067 (0.7854602)]
COG0050	COG0457	DR2050	DR2050	Elongation factor Tu	DR1267	DR1267	Hypothetical protein {UniProtKB/TrEMBL:Q9RUW3}	[TP0187-TP0067 (0.7854602)]
COG0050	COG0457	DR0309	tufB	Elongation factor Tu (EF-Tu)	DR0937	DR0937	Tetratricopeptide repeat family protein	[TP0187-TP0067 (0.7854602)]
COG0050	COG0457	DR0309	tufB	Elongation factor Tu (EF-Tu)	DR1528	DR1528	Hypothetical protein {UniProtKB/TrEMBL:Q9RU66}	[TP0187-TP0067 (0.7854602)]
COG0050	COG0457	DR2050	DR2050	Elongation factor Tu	DR0343	DR0343	Cytochrome c family protein	[TP0187-TP0067 (0.7854602)]
COG0050	COG0457	DR0309	tufB	Elongation factor Tu (EF-Tu)	DR0343	DR0343	Cytochrome c family protein	[TP0187-TP0067 (0.7854602)]
COG0050	COG0457	DR2050	DR2050	Elongation factor Tu	DR1891	DR1891	Tetratricopeptide repeat family protein	[TP0187-TP0067 (0.7854602)]
COG0220	COG1316	DR1680	trmB	tRNA (guanine-N(7)-)-methyltransferase (EC 2.1.1.33) (tRNA(m7G46)- methyltransferase)	DR2581	DR2581	LytR/CspA/Psr family protein	[TP0464-TP0739 (0.7885255)]
COG0220	COG1316	DR1680	trmB	tRNA (guanine-N(7)-)-methyltransferase (EC 2.1.1.33) (tRNA(m7G46)- methyltransferase)	DR1488	DR1488	Membrane-bound protein LytR	[TP0464-TP0739 (0.7885255)]
COG0496	COG1774	DR2397	surE	5'-nucleotidase surE (EC 3.1.3.5) (Nucleoside 5'-monophosphate phosphohydrolase)	DR2511	DR2511	Hypothetical protein {UniProtKB/TrEMBL:Q9RRI0}	[TP0419-TP0046 (0.7400719)]
COG0257	COG0564	DR2124	DR2124	50S ribosomal protein L36	DR1789	DR1789	Ribosomal large subunit pseudouridine synthase D	[TP0209-TP0154 (0.634929)]
COG0257	COG0564	DR2124	DR2124	50S ribosomal protein L36	DR1684	DR1684	Pseudouridine synthase, putative	[TP0209-TP0154 (0.634929)]
COG0257	COG0564	DR2124	DR2124	50S ribosomal protein L36	DR0961	DR0961	Ribosomal large subunit pseudouridine synthase,	[TP0209-TP0154 (0.634929)]
COG0255	COG1394	DR0319	rpmC	50S ribosomal protein L29	DR0702	atpD	V-type ATP synthase subunit D (EC 3.6.3.14) (V-type ATPase subunit D)	[TP0197-TP0527 (0.51549006)]
COG0457	COG1187	DR1528	DR1528	Hypothetical protein {UniProtKB/TrEMBL:Q9RU66}	DR0896	DR0896	Ribosomal large subunit pseudouridine synthase B	[TP0067-TP0459 (0.6360361)]
COG0457	COG1187	DR0121	DR0121	Hypothetical protein {UniProtKB/TrEMBL:Q9RY30}	DR0896	DR0896	Ribosomal large subunit pseudouridine synthase B	[TP0067-TP0459 (0.6360361)]
COG0457	COG1187	DR0937	DR0937	Tetratricopeptide repeat family protein	DR0896	DR0896	Ribosomal large subunit pseudouridine synthase B	[TP0067-TP0459 (0.6360361)]
COG0457	COG1187	DR1267	DR1267	Hypothetical protein {UniProtKB/TrEMBL:Q9RUW3}	DR0896	DR0896	Ribosomal large subunit pseudouridine synthase B	[TP0067-TP0459 (0.6360361)]
COG0457	COG1187	DR0343	DR0343	Cytochrome c family protein	DR0896	DR0896	Ribosomal large subunit pseudouridine synthase B	[TP0067-TP0459 (0.6360361)]
COG0457	COG1187	DR1891	DR1891	Tetratricopeptide repeat family protein	DR0896	DR0896	Ribosomal large subunit pseudouridine synthase B	[TP0067-TP0459 (0.6360361)]
COG0210	COG0305	DR1775	DR1775	DNA helicase II {UniProtKB/TrEMBL:Q9RTI9}	DR0549	DR0549	Replicative DNA helicase	[TP0102-TP0058 (0.8842861)]
COG0621	COG0739	DR1150	DR1150	Hypothetical protein {UniProtKB/TrEMBL:Q9RV79}	DR0598	DR0598	Hypothetical protein {UniProtKB/TrEMBL:Q9RWR8}	[TP0269-TP0702 (0.8475093)]
COG0621	COG0739	DRA0189	DRA0189	Hypothetical protein {UniProtKB/TrEMBL:Q9RYW7}	DR1549	DR1549	Hypothetical protein {UniProtKB/TrEMBL:Q9RU45}	[TP0269-TP0702 (0.8475093)]
COG0621	COG0739	DRA0189	DRA0189	Hypothetical protein {UniProtKB/TrEMBL:Q9RYW7}	DR0848	DR0848	Lipoprotein, putative {UniProtKB/TrEMBL:Q9RW21}	[TP0269-TP0702 (0.8475093)]
COG0621	COG0739	DRA0189	DRA0189	Hypothetical protein {UniProtKB/TrEMBL:Q9RYW7}	DR0598	DR0598	Hypothetical protein {UniProtKB/TrEMBL:Q9RWR8}	[TP0269-TP0702 (0.8475093)]
COG0621	COG0739	DR1150	DR1150	Hypothetical protein {UniProtKB/TrEMBL:Q9RV79}	DR1549	DR1549	Hypothetical protein {UniProtKB/TrEMBL:Q9RU45}	[TP0269-TP0702 (0.8475093)]
COG0621	COG0739	DR1150	DR1150	Hypothetical protein {UniProtKB/TrEMBL:Q9RV79}	DR0848	DR0848	Lipoprotein, putative {UniProtKB/TrEMBL:Q9RW21}	[TP0269-TP0702 (0.8475093)]
COG0621	COG0739	DR1150	DR1150	Hypothetical protein {UniProtKB/TrEMBL:Q9RV79}	DR2291	DR2291	Cell wall glycyl-glycine endopeptidase, putative	[TP0269-TP0702 (0.8475093)]
COG0621	COG0739	DRA0189	DRA0189	Hypothetical protein {UniProtKB/TrEMBL:Q9RYW7}	DR2291	DR2291	Cell wall glycyl-glycine endopeptidase, putative	[TP0269-TP0702 (0.8475093)]
COG0552	COG1774	DR2260	DR2260	Signal recognition particle-docking protein FtsY	DR2511	DR2511	Hypothetical protein {UniProtKB/TrEMBL:Q9RRI0}	[TP0578-TP0046 (0.5421936)]
