# Supplementary material for: The Binary Protein Interactome of Treponema pallidum – The Syphilis Spirochete
Source: PLoS One. 2008 May 28;3(5):e2292. doi: 10.1371/journal.pone.0002292 (PMC2386257; doi:10.1371/journal.pone.0002292)
Supplement: Data S1 — Predicted protein-protein interactions based on our Treponema pallidum data; zip archive containing 372 files with one file per species. (6.09 MB ZIP) [file pone.0002292.s006.zip › bacteria/Desulfitobacterium_hafniense.tab]

138119 Desulfitobacterium hafniense
COG A	COG B	Locus Id A	Preferred Name(s) A	Annotation A	Locus Id B	Preferred Name(s) B	Annotation B	T. pallidum interaction
COG0186	COG1475	DSY0480	DSY0480	30S ribosomal protein S17	DSY5051	DSY5051	hypothetical protein	[TP0198-TP0271 (0.71912634)]
COG0608	COG0817	DSY2453	DSY2453	hypothetical protein	DSY2468	DSY2468	hypothetical protein	[TP0704-TP0517 (0.81382185)]
COG0617	COG0860	DSY1429	DSY1429	hypothetical protein	DSY0132	DSY0132	hypothetical protein	[TP0270-TP0247 (0.76828843)]
COG0617	COG0860	DSY1429	DSY1429	hypothetical protein	DSY0743	DSY0743	hypothetical protein	[TP0270-TP0247 (0.76828843)]
COG0201	COG0550	DSY0491	DSY0491	hypothetical protein	DSY2072	DSY2072	hypothetical protein	[TP0208-TP0394 (0.8044664)]
COG0201	COG0550	DSY0491	DSY0491	hypothetical protein	DSY2554	DSY2554	hypothetical protein	[TP0208-TP0394 (0.8044664)]
COG0201	COG0550	DSY0491	DSY0491	hypothetical protein	DSY4907	DSY4907	hypothetical protein	[TP0208-TP0394 (0.8044664)]
COG0768	COG2812	DSY2913	DSY2913	hypothetical protein	DSY0111	DSY0111	hypothetical protein	[TP0500-TP1005 (0.655462)]
COG0768	COG2812	DSY2686	DSY2686	hypothetical protein	DSY0111	DSY0111	hypothetical protein	[TP0500-TP1005 (0.655462)]
COG0768	COG2812	DSY1624	DSY1624	hypothetical protein	DSY0111	DSY0111	hypothetical protein	[TP0500-TP1005 (0.655462)]
COG0768	COG2812	DSY3176	DSY3176	hypothetical protein	DSY0111	DSY0111	hypothetical protein	[TP0500-TP1005 (0.655462)]
COG0180	COG0564	DSY1052	DSY1052	hypothetical protein	DSY1290	DSY1290	hypothetical protein	[TP0632-TP0339 (0.7885255)]
COG0180	COG0564	DSY1052	DSY1052	hypothetical protein	DSY2865	DSY2865	hypothetical protein	[TP0632-TP0339 (0.7885255)]
COG0180	COG0564	DSY2289	DSY2289	hypothetical protein	DSY0510	DSY0510	hypothetical protein	[TP0632-TP0339 (0.7885255)]
COG0180	COG0564	DSY2289	DSY2289	hypothetical protein	DSY2865	DSY2865	hypothetical protein	[TP0632-TP0339 (0.7885255)]
COG0180	COG0564	DSY1052	DSY1052	hypothetical protein	DSY0510	DSY0510	hypothetical protein	[TP0632-TP0339 (0.7885255)]
COG0180	COG0564	DSY2289	DSY2289	hypothetical protein	DSY1290	DSY1290	hypothetical protein	[TP0632-TP0339 (0.7885255)]
COG0090	COG0223	DSY0474	DSY0474	50S ribosomal protein L2	DSY2693	DSY2693	hypothetical protein	[TP0192-TP0756 (0.8610547)]
COG0632	COG2255	DSY2467	DSY2467	hypothetical protein	DSY2466	DSY2466	hypothetical protein	[TP0543-TP0162 (0.9659884)]
COG0462	COG0817	DSY0153	DSY0153	hypothetical protein	DSY2468	DSY2468	hypothetical protein	[TP0294-TP0517 (0.54911256)]
COG0125	COG0586	DSY1860	DSY1860	hypothetical protein	DSY4188	DSY4188	hypothetical protein	[TP0354-TP0779 (0.67954355)]
COG0125	COG0586	DSY1860	DSY1860	hypothetical protein	DSY1846	DSY1846	hypothetical protein	[TP0354-TP0779 (0.67954355)]
COG0257	COG0577	DSY0495	DSY0495	50S ribosomal protein L36	DSY2335	DSY2335	hypothetical protein	[TP0209-TP0962 (0.5903608)]
COG0257	COG0577	DSY0495	DSY0495	50S ribosomal protein L36	DSY3668	DSY3668	hypothetical protein	[TP0209-TP0962 (0.5903608)]
COG0257	COG0577	DSY0495	DSY0495	50S ribosomal protein L36	DSY1067	DSY1067	hypothetical protein	[TP0209-TP0962 (0.5903608)]
COG0257	COG0577	DSY0495	DSY0495	50S ribosomal protein L36	DSY3993	DSY3993	hypothetical protein	[TP0209-TP0962 (0.5903608)]
COG0257	COG0577	DSY0495	DSY0495	50S ribosomal protein L36	DSY0536	DSY0536	hypothetical protein	[TP0209-TP0962 (0.5903608)]
COG0257	COG0577	DSY0495	DSY0495	50S ribosomal protein L36	DSY3994	DSY3994	hypothetical protein	[TP0209-TP0962 (0.5903608)]
COG0257	COG0577	DSY0495	DSY0495	50S ribosomal protein L36	DSY0575	DSY0575	hypothetical protein	[TP0209-TP0962 (0.5903608)]
COG0257	COG0577	DSY0495	DSY0495	50S ribosomal protein L36	DSY1151	DSY1151	hypothetical protein	[TP0209-TP0962 (0.5903608)]
COG0257	COG0577	DSY0495	DSY0495	50S ribosomal protein L36	DSY3496	DSY3496	hypothetical protein	[TP0209-TP0962 (0.5903608)]
COG0257	COG0577	DSY0495	DSY0495	50S ribosomal protein L36	DSY3677	DSY3677	hypothetical protein	[TP0209-TP0962 (0.5903608)]
COG0257	COG0577	DSY0495	DSY0495	50S ribosomal protein L36	DSY1351	DSY1351	hypothetical protein	[TP0209-TP0962 (0.5903608)]
COG0257	COG0577	DSY0495	DSY0495	50S ribosomal protein L36	DSY0254	DSY0254	hypothetical protein	[TP0209-TP0962 (0.5903608)]
COG0257	COG0577	DSY0495	DSY0495	50S ribosomal protein L36	DSY3824	DSY3824	hypothetical protein	[TP0209-TP0962 (0.5903608)]
COG0257	COG0577	DSY0495	DSY0495	50S ribosomal protein L36	DSY3655	DSY3655	hypothetical protein	[TP0209-TP0962 (0.5903608)]
COG0257	COG0577	DSY0495	DSY0495	50S ribosomal protein L36	DSY3618	DSY3618	hypothetical protein	[TP0209-TP0962 (0.5903608)]
COG0257	COG0577	DSY0495	DSY0495	50S ribosomal protein L36	DSY4806	DSY4806	hypothetical protein	[TP0209-TP0962 (0.5903608)]
COG0257	COG0577	DSY0495	DSY0495	50S ribosomal protein L36	DSY1326	DSY1326	hypothetical protein	[TP0209-TP0962 (0.5903608)]
COG0457	COG1653	DSY1855	DSY1855	hypothetical protein	DSY1495	DSY1495	hypothetical protein	[TP0067-TP0074 (0.6656524)]
COG0457	COG1653	DSY1826	DSY1826	hypothetical protein	DSY1083	DSY1083	hypothetical protein	[TP0067-TP0074 (0.6656524)]
COG0457	COG1653	DSY1855	DSY1855	hypothetical protein	DSY1083	DSY1083	hypothetical protein	[TP0067-TP0074 (0.6656524)]
COG0457	COG1653	DSY1826	DSY1826	hypothetical protein	DSY1495	DSY1495	hypothetical protein	[TP0067-TP0074 (0.6656524)]
COG1291	COG1684	DSY3032	DSY3032	hypothetical protein	DSY2976	DSY2976	hypothetical protein	[TP0725-TP0716 (0.9601814)]
COG1291	COG1684	DSY0294	DSY0294	hypothetical protein	DSY2976	DSY2976	hypothetical protein	[TP0725-TP0716 (0.9601814)]
COG0222	COG0802	DSY0458	DSY0458	50S ribosomal protein L7/L12	DSY3977	DSY3977	hypothetical protein	[TP0240-TP0875 (0.8481433)]
COG0495	COG1214	DSY3158	DSY3158	hypothetical protein	DSY3976	DSY3976	hypothetical protein	[TP0586-TP0876 (0.5571989)]
COG0192	COG0592	DSY2726	DSY2726	hypothetical protein	DSY0002	dnaN	DNA polymerase III beta chain	[TP0794-TP0002 (0.8412751)]
COG0360	COG0616	DSY5036	DSY5036	30S ribosomal protein S6	DSY2217	DSY2217	hypothetical protein	[TP0063-TP0997 (0.6657489)]
COG0125	COG0457	DSY1860	DSY1860	hypothetical protein	DSY1855	DSY1855	hypothetical protein	[TP0354-TP0648 (0.5206915)]
COG0125	COG0457	DSY1860	DSY1860	hypothetical protein	DSY1826	DSY1826	hypothetical protein	[TP0354-TP0648 (0.5206915)]
COG0860	COG1396	DSY0743	DSY0743	hypothetical protein	DSY4288	DSY4288	hypothetical protein	[TP0247-TP0461 (0.8100859)]
COG0860	COG1396	DSY0132	DSY0132	hypothetical protein	DSY0746	DSY0746	hypothetical protein	[TP0247-TP0461 (0.8100859)]
COG0860	COG1396	DSY0743	DSY0743	hypothetical protein	DSY3400	DSY3400	hypothetical protein	[TP0247-TP0461 (0.8100859)]
COG0860	COG1396	DSY0132	DSY0132	hypothetical protein	DSY3664	DSY3664	hypothetical protein	[TP0247-TP0461 (0.8100859)]
COG0860	COG1396	DSY0743	DSY0743	hypothetical protein	DSY0746	DSY0746	hypothetical protein	[TP0247-TP0461 (0.8100859)]
COG0860	COG1396	DSY0743	DSY0743	hypothetical protein	DSY4289	DSY4289	hypothetical protein	[TP0247-TP0461 (0.8100859)]
COG0860	COG1396	DSY0132	DSY0132	hypothetical protein	DSY4386	DSY4386	hypothetical protein	[TP0247-TP0461 (0.8100859)]
COG0860	COG1396	DSY0132	DSY0132	hypothetical protein	DSY0697	DSY0697	hypothetical protein	[TP0247-TP0461 (0.8100859)]
COG0860	COG1396	DSY0132	DSY0132	hypothetical protein	DSY4288	DSY4288	hypothetical protein	[TP0247-TP0461 (0.8100859)]
COG0860	COG1396	DSY0743	DSY0743	hypothetical protein	DSY0697	DSY0697	hypothetical protein	[TP0247-TP0461 (0.8100859)]
COG0860	COG1396	DSY0132	DSY0132	hypothetical protein	DSY3400	DSY3400	hypothetical protein	[TP0247-TP0461 (0.8100859)]
COG0860	COG1396	DSY0743	DSY0743	hypothetical protein	DSY3664	DSY3664	hypothetical protein	[TP0247-TP0461 (0.8100859)]
COG0860	COG1396	DSY0743	DSY0743	hypothetical protein	DSY4386	DSY4386	hypothetical protein	[TP0247-TP0461 (0.8100859)]
COG0860	COG1396	DSY0132	DSY0132	hypothetical protein	DSY4289	DSY4289	hypothetical protein	[TP0247-TP0461 (0.8100859)]
COG0265	COG0333	DSY4253	DSY4253	hypothetical protein	DSY2666	DSY2666	50S ribosomal protein L32	[TP0773-TP0807 (0.5060325)]
COG0265	COG0333	DSY5016	DSY5016	hypothetical protein	DSY2666	DSY2666	50S ribosomal protein L32	[TP0773-TP0807 (0.5060325)]
COG0802	COG0860	DSY3977	DSY3977	hypothetical protein	DSY0743	DSY0743	hypothetical protein	[TP0875-TP0247 (0.90700364)]
COG0802	COG0860	DSY3977	DSY3977	hypothetical protein	DSY0132	DSY0132	hypothetical protein	[TP0875-TP0247 (0.90700364)]
COG0265	COG1774	DSY4253	DSY4253	hypothetical protein	DSY0123	DSY0123	hypothetical protein	[TP0773-TP0046 (0.558835)]
COG0265	COG1774	DSY5016	DSY5016	hypothetical protein	DSY0123	DSY0123	hypothetical protein	[TP0773-TP0046 (0.558835)]
COG1536	COG1677	DSY2988	DSY2988	hypothetical protein	DSY2990	DSY2990	hypothetical protein	[TP0026-TP0398 (0.81876683)]
COG1344	COG1582	DSY3027	DSY3027	hypothetical protein	DSY2984	DSY2984	hypothetical protein	[TP0659-TP0726 (0.7363138)]
COG1344	COG1582	DSY3022	DSY3022	hypothetical protein	DSY2984	DSY2984	hypothetical protein	[TP0659-TP0726 (0.7363138)]
COG0820	COG2812	DSY2691	DSY2691	hypothetical protein	DSY0111	DSY0111	hypothetical protein	[TP0068-TP1005 (0.60435057)]
COG0771	COG1815	DSY2909	DSY2909	hypothetical protein	DSY2962	DSY2962	hypothetical protein	[TP0903-TP0396 (0.6336193)]
COG1512	COG1766	DSY4449	DSY4449	hypothetical protein	DSY2989	DSY2989	hypothetical protein	[TP0561-TP0399 (0.53951585)]
COG1512	COG1766	DSY1915	DSY1915	hypothetical protein	DSY2989	DSY2989	hypothetical protein	[TP0561-TP0399 (0.53951585)]
COG0272	COG1396	DSY3888	DSY3888	hypothetical protein	DSY4289	DSY4289	hypothetical protein	[TP0634-TP0461 (0.7134334)]
COG0272	COG1396	DSY3888	DSY3888	hypothetical protein	DSY4386	DSY4386	hypothetical protein	[TP0634-TP0461 (0.7134334)]
COG0272	COG1396	DSY3888	DSY3888	hypothetical protein	DSY3664	DSY3664	hypothetical protein	[TP0634-TP0461 (0.7134334)]
COG0272	COG1396	DSY3888	DSY3888	hypothetical protein	DSY0697	DSY0697	hypothetical protein	[TP0634-TP0461 (0.7134334)]
COG0272	COG1396	DSY3888	DSY3888	hypothetical protein	DSY3400	DSY3400	hypothetical protein	[TP0634-TP0461 (0.7134334)]
COG0272	COG1396	DSY3888	DSY3888	hypothetical protein	DSY0746	DSY0746	hypothetical protein	[TP0634-TP0461 (0.7134334)]
COG0272	COG1396	DSY3888	DSY3888	hypothetical protein	DSY4288	DSY4288	hypothetical protein	[TP0634-TP0461 (0.7134334)]
COG1509	COG1509	DSY4027	DSY4027	hypothetical protein	DSY4027	DSY4027	hypothetical protein	[TP0121-TP0121 (0.7367639)]
COG0577	COG0845	DSY0254	DSY0254	hypothetical protein	DSY4807	DSY4807	hypothetical protein	[TP0963-TP0965 (0.93032813)]
COG0577	COG0845	DSY3677	DSY3677	hypothetical protein	DSY1080	DSY1080	hypothetical protein	[TP0963-TP0965 (0.93032813)]
COG0577	COG0845	DSY3994	DSY3994	hypothetical protein	DSY3826	DSY3826	hypothetical protein	[TP0963-TP0965 (0.93032813)]
COG0577	COG0845	DSY3655	DSY3655	hypothetical protein	DSY1327	DSY1327	hypothetical protein	[TP0963-TP0965 (0.93032813)]
COG0577	COG0845	DSY1067	DSY1067	hypothetical protein	DSY0172	DSY0172	hypothetical protein	[TP0963-TP0965 (0.93032813)]
COG0577	COG0845	DSY3994	DSY3994	hypothetical protein	DSY3360	DSY3360	hypothetical protein	[TP0963-TP0965 (0.93032813)]
COG0577	COG0845	DSY1067	DSY1067	hypothetical protein	DSY1080	DSY1080	hypothetical protein	[TP0963-TP0965 (0.93032813)]
COG0577	COG0845	DSY0575	DSY0575	hypothetical protein	DSY3657	DSY3657	hypothetical protein	[TP0963-TP0965 (0.93032813)]
COG0577	COG0845	DSY0575	DSY0575	hypothetical protein	DSY1031	DSY1031	hypothetical protein	[TP0963-TP0965 (0.93032813)]
COG0577	COG0845	DSY3994	DSY3994	hypothetical protein	DSY3620	DSY3620	hypothetical protein	[TP0963-TP0965 (0.93032813)]
COG0577	COG0845	DSY0536	DSY0536	hypothetical protein	DSY3360	DSY3360	hypothetical protein	[TP0963-TP0965 (0.93032813)]
COG0577	COG0845	DSY0575	DSY0575	hypothetical protein	DSY3360	DSY3360	hypothetical protein	[TP0963-TP0965 (0.93032813)]
COG0577	COG0845	DSY3618	DSY3618	hypothetical protein	DSY1031	DSY1031	hypothetical protein	[TP0963-TP0965 (0.93032813)]
COG0577	COG0845	DSY3993	DSY3993	hypothetical protein	DSY3620	DSY3620	hypothetical protein	[TP0963-TP0965 (0.93032813)]
COG0577	COG0845	DSY1351	DSY1351	hypothetical protein	DSY0927	DSY0927	hypothetical protein	[TP0963-TP0965 (0.93032813)]
COG0577	COG0845	DSY3668	DSY3668	hypothetical protein	DSY1080	DSY1080	hypothetical protein	[TP0963-TP0965 (0.93032813)]
COG0577	COG0845	DSY0575	DSY0575	hypothetical protein	DSY3620	DSY3620	hypothetical protein	[TP0963-TP0965 (0.93032813)]
COG0577	COG0845	DSY1151	DSY1151	hypothetical protein	DSY0172	DSY0172	hypothetical protein	[TP0963-TP0965 (0.93032813)]
COG0577	COG0845	DSY1151	DSY1151	hypothetical protein	DSY3620	DSY3620	hypothetical protein	[TP0963-TP0965 (0.93032813)]
COG0577	COG0845	DSY1326	DSY1326	hypothetical protein	DSY4807	DSY4807	hypothetical protein	[TP0963-TP0965 (0.93032813)]
COG0577	COG0845	DSY4806	DSY4806	hypothetical protein	DSY1327	DSY1327	hypothetical protein	[TP0963-TP0965 (0.93032813)]
COG0577	COG0845	DSY0536	DSY0536	hypothetical protein	DSY3620	DSY3620	hypothetical protein	[TP0963-TP0965 (0.93032813)]
COG0577	COG0845	DSY3994	DSY3994	hypothetical protein	DSY0172	DSY0172	hypothetical protein	[TP0963-TP0965 (0.93032813)]
COG0577	COG0845	DSY3655	DSY3655	hypothetical protein	DSY3360	DSY3360	hypothetical protein	[TP0963-TP0965 (0.93032813)]
COG0577	COG0845	DSY2335	DSY2335	hypothetical protein	DSY4807	DSY4807	hypothetical protein	[TP0963-TP0965 (0.93032813)]
COG0577	COG0845	DSY3496	DSY3496	hypothetical protein	DSY3826	DSY3826	hypothetical protein	[TP0963-TP0965 (0.93032813)]
COG0577	COG0845	DSY3618	DSY3618	hypothetical protein	DSY3360	DSY3360	hypothetical protein	[TP0963-TP0965 (0.93032813)]
COG0577	COG0845	DSY0254	DSY0254	hypothetical protein	DSY1031	DSY1031	hypothetical protein	[TP0963-TP0965 (0.93032813)]
COG0577	COG0845	DSY3655	DSY3655	hypothetical protein	DSY0172	DSY0172	hypothetical protein	[TP0963-TP0965 (0.93032813)]
COG0577	COG0845	DSY1326	DSY1326	hypothetical protein	DSY3657	DSY3657	hypothetical protein	[TP0963-TP0965 (0.93032813)]
COG0577	COG0845	DSY0575	DSY0575	hypothetical protein	DSY2069	DSY2069	hypothetical protein	[TP0963-TP0965 (0.93032813)]
COG0577	COG0845	DSY3993	DSY3993	hypothetical protein	DSY3657	DSY3657	hypothetical protein	[TP0963-TP0965 (0.93032813)]
COG0577	COG0845	DSY2335	DSY2335	hypothetical protein	DSY3826	DSY3826	hypothetical protein	[TP0963-TP0965 (0.93032813)]
COG0577	COG0845	DSY1067	DSY1067	hypothetical protein	DSY4807	DSY4807	hypothetical protein	[TP0963-TP0965 (0.93032813)]
COG0577	COG0845	DSY4806	DSY4806	hypothetical protein	DSY3657	DSY3657	hypothetical protein	[TP0963-TP0965 (0.93032813)]
COG0577	COG0845	DSY1351	DSY1351	hypothetical protein	DSY1327	DSY1327	hypothetical protein	[TP0963-TP0965 (0.93032813)]
COG0577	COG0845	DSY0536	DSY0536	hypothetical protein	DSY1080	DSY1080	hypothetical protein	[TP0963-TP0965 (0.93032813)]
COG0577	COG0845	DSY1326	DSY1326	hypothetical protein	DSY2069	DSY2069	hypothetical protein	[TP0963-TP0965 (0.93032813)]
COG0577	COG0845	DSY2335	DSY2335	hypothetical protein	DSY3360	DSY3360	hypothetical protein	[TP0963-TP0965 (0.93032813)]
COG0577	COG0845	DSY1326	DSY1326	hypothetical protein	DSY1031	DSY1031	hypothetical protein	[TP0963-TP0965 (0.93032813)]
COG0577	COG0845	DSY1326	DSY1326	hypothetical protein	DSY1327	DSY1327	hypothetical protein	[TP0963-TP0965 (0.93032813)]
COG0577	COG0845	DSY3668	DSY3668	hypothetical protein	DSY3657	DSY3657	hypothetical protein	[TP0963-TP0965 (0.93032813)]
COG0577	COG0845	DSY1351	DSY1351	hypothetical protein	DSY0172	DSY0172	hypothetical protein	[TP0963-TP0965 (0.93032813)]
COG0577	COG0845	DSY3668	DSY3668	hypothetical protein	DSY1327	DSY1327	hypothetical protein	[TP0963-TP0965 (0.93032813)]
COG0577	COG0845	DSY0575	DSY0575	hypothetical protein	DSY0927	DSY0927	hypothetical protein	[TP0963-TP0965 (0.93032813)]
COG0577	COG0845	DSY3993	DSY3993	hypothetical protein	DSY0172	DSY0172	hypothetical protein	[TP0963-TP0965 (0.93032813)]
COG0577	COG0845	DSY3655	DSY3655	hypothetical protein	DSY1080	DSY1080	hypothetical protein	[TP0963-TP0965 (0.93032813)]
COG0577	COG0845	DSY3496	DSY3496	hypothetical protein	DSY1031	DSY1031	hypothetical protein	[TP0963-TP0965 (0.93032813)]
COG0577	COG0845	DSY0254	DSY0254	hypothetical protein	DSY2069	DSY2069	hypothetical protein	[TP0963-TP0965 (0.93032813)]
COG0577	COG0845	DSY0536	DSY0536	hypothetical protein	DSY1327	DSY1327	hypothetical protein	[TP0963-TP0965 (0.93032813)]
COG0577	COG0845	DSY3994	DSY3994	hypothetical protein	DSY1080	DSY1080	hypothetical protein	[TP0963-TP0965 (0.93032813)]
COG0577	COG0845	DSY1351	DSY1351	hypothetical protein	DSY4807	DSY4807	hypothetical protein	[TP0963-TP0965 (0.93032813)]
COG0577	COG0845	DSY1151	DSY1151	hypothetical protein	DSY3360	DSY3360	hypothetical protein	[TP0963-TP0965 (0.93032813)]
COG0577	COG0845	DSY1351	DSY1351	hypothetical protein	DSY3360	DSY3360	hypothetical protein	[TP0963-TP0965 (0.93032813)]
COG0577	COG0845	DSY1067	DSY1067	hypothetical protein	DSY3360	DSY3360	hypothetical protein	[TP0963-TP0965 (0.93032813)]
COG0577	COG0845	DSY3496	DSY3496	hypothetical protein	DSY4807	DSY4807	hypothetical protein	[TP0963-TP0965 (0.93032813)]
COG0577	COG0845	DSY2335	DSY2335	hypothetical protein	DSY2069	DSY2069	hypothetical protein	[TP0963-TP0965 (0.93032813)]
COG0577	COG0845	DSY1067	DSY1067	hypothetical protein	DSY3620	DSY3620	hypothetical protein	[TP0963-TP0965 (0.93032813)]
COG0577	COG0845	DSY0536	DSY0536	hypothetical protein	DSY0927	DSY0927	hypothetical protein	[TP0963-TP0965 (0.93032813)]
COG0577	COG0845	DSY3496	DSY3496	hypothetical protein	DSY3657	DSY3657	hypothetical protein	[TP0963-TP0965 (0.93032813)]
COG0577	COG0845	DSY3824	DSY3824	hypothetical protein	DSY0172	DSY0172	hypothetical protein	[TP0963-TP0965 (0.93032813)]
COG0577	COG0845	DSY4806	DSY4806	hypothetical protein	DSY0927	DSY0927	hypothetical protein	[TP0963-TP0965 (0.93032813)]
COG0577	COG0845	DSY3824	DSY3824	hypothetical protein	DSY1031	DSY1031	hypothetical protein	[TP0963-TP0965 (0.93032813)]
COG0577	COG0845	DSY1151	DSY1151	hypothetical protein	DSY3657	DSY3657	hypothetical protein	[TP0963-TP0965 (0.93032813)]
COG0577	COG0845	DSY3993	DSY3993	hypothetical protein	DSY0927	DSY0927	hypothetical protein	[TP0963-TP0965 (0.93032813)]
COG0577	COG0845	DSY1067	DSY1067	hypothetical protein	DSY3657	DSY3657	hypothetical protein	[TP0963-TP0965 (0.93032813)]
COG0577	COG0845	DSY2335	DSY2335	hypothetical protein	DSY3657	DSY3657	hypothetical protein	[TP0963-TP0965 (0.93032813)]
COG0577	COG0845	DSY1067	DSY1067	hypothetical protein	DSY1327	DSY1327	hypothetical protein	[TP0963-TP0965 (0.93032813)]
COG0577	COG0845	DSY0536	DSY0536	hypothetical protein	DSY2069	DSY2069	hypothetical protein	[TP0963-TP0965 (0.93032813)]
COG0577	COG0845	DSY3668	DSY3668	hypothetical protein	DSY0927	DSY0927	hypothetical protein	[TP0963-TP0965 (0.93032813)]
COG0577	COG0845	DSY3993	DSY3993	hypothetical protein	DSY3826	DSY3826	hypothetical protein	[TP0963-TP0965 (0.93032813)]
COG0577	COG0845	DSY3994	DSY3994	hypothetical protein	DSY1031	DSY1031	hypothetical protein	[TP0963-TP0965 (0.93032813)]
COG0577	COG0845	DSY3677	DSY3677	hypothetical protein	DSY2069	DSY2069	hypothetical protein	[TP0963-TP0965 (0.93032813)]
COG0577	COG0845	DSY1151	DSY1151	hypothetical protein	DSY1080	DSY1080	hypothetical protein	[TP0963-TP0965 (0.93032813)]
COG0577	COG0845	DSY1151	DSY1151	hypothetical protein	DSY1327	DSY1327	hypothetical protein	[TP0963-TP0965 (0.93032813)]
COG0577	COG0845	DSY3993	DSY3993	hypothetical protein	DSY4807	DSY4807	hypothetical protein	[TP0963-TP0965 (0.93032813)]
COG0577	COG0845	DSY1067	DSY1067	hypothetical protein	DSY0927	DSY0927	hypothetical protein	[TP0963-TP0965 (0.93032813)]
COG0577	COG0845	DSY4806	DSY4806	hypothetical protein	DSY2069	DSY2069	hypothetical protein	[TP0963-TP0965 (0.93032813)]
COG0577	COG0845	DSY3993	DSY3993	hypothetical protein	DSY3360	DSY3360	hypothetical protein	[TP0963-TP0965 (0.93032813)]
COG0577	COG0845	DSY3993	DSY3993	hypothetical protein	DSY1031	DSY1031	hypothetical protein	[TP0963-TP0965 (0.93032813)]
COG0577	COG0845	DSY1151	DSY1151	hypothetical protein	DSY3826	DSY3826	hypothetical protein	[TP0963-TP0965 (0.93032813)]
COG0577	COG0845	DSY3496	DSY3496	hypothetical protein	DSY1080	DSY1080	hypothetical protein	[TP0963-TP0965 (0.93032813)]
COG0577	COG0845	DSY1326	DSY1326	hypothetical protein	DSY1080	DSY1080	hypothetical protein	[TP0963-TP0965 (0.93032813)]
COG0577	COG0845	DSY2335	DSY2335	hypothetical protein	DSY0172	DSY0172	hypothetical protein	[TP0963-TP0965 (0.93032813)]
COG0577	COG0845	DSY3655	DSY3655	hypothetical protein	DSY3620	DSY3620	hypothetical protein	[TP0963-TP0965 (0.93032813)]
COG0577	COG0845	DSY3655	DSY3655	hypothetical protein	DSY2069	DSY2069	hypothetical protein	[TP0963-TP0965 (0.93032813)]
COG0577	COG0845	DSY3618	DSY3618	hypothetical protein	DSY3657	DSY3657	hypothetical protein	[TP0963-TP0965 (0.93032813)]
COG0577	COG0845	DSY0575	DSY0575	hypothetical protein	DSY4807	DSY4807	hypothetical protein	[TP0963-TP0965 (0.93032813)]
COG0577	COG0845	DSY0254	DSY0254	hypothetical protein	DSY0927	DSY0927	hypothetical protein	[TP0963-TP0965 (0.93032813)]
COG0577	COG0845	DSY3496	DSY3496	hypothetical protein	DSY2069	DSY2069	hypothetical protein	[TP0963-TP0965 (0.93032813)]
COG0577	COG0845	DSY3677	DSY3677	hypothetical protein	DSY3620	DSY3620	hypothetical protein	[TP0963-TP0965 (0.93032813)]
COG0577	COG0845	DSY3668	DSY3668	hypothetical protein	DSY2069	DSY2069	hypothetical protein	[TP0963-TP0965 (0.93032813)]
COG0577	COG0845	DSY0575	DSY0575	hypothetical protein	DSY1080	DSY1080	hypothetical protein	[TP0963-TP0965 (0.93032813)]
COG0577	COG0845	DSY3668	DSY3668	hypothetical protein	DSY1031	DSY1031	hypothetical protein	[TP0963-TP0965 (0.93032813)]
COG0577	COG0845	DSY4806	DSY4806	hypothetical protein	DSY3620	DSY3620	hypothetical protein	[TP0963-TP0965 (0.93032813)]
COG0577	COG0845	DSY3668	DSY3668	hypothetical protein	DSY0172	DSY0172	hypothetical protein	[TP0963-TP0965 (0.93032813)]
COG0577	COG0845	DSY3824	DSY3824	hypothetical protein	DSY2069	DSY2069	hypothetical protein	[TP0963-TP0965 (0.93032813)]
COG0577	COG0845	DSY1151	DSY1151	hypothetical protein	DSY4807	DSY4807	hypothetical protein	[TP0963-TP0965 (0.93032813)]
COG0577	COG0845	DSY3994	DSY3994	hypothetical protein	DSY4807	DSY4807	hypothetical protein	[TP0963-TP0965 (0.93032813)]
COG0577	COG0845	DSY3677	DSY3677	hypothetical protein	DSY1327	DSY1327	hypothetical protein	[TP0963-TP0965 (0.93032813)]
COG0577	COG0845	DSY2335	DSY2335	hypothetical protein	DSY1031	DSY1031	hypothetical protein	[TP0963-TP0965 (0.93032813)]
COG0577	COG0845	DSY1151	DSY1151	hypothetical protein	DSY2069	DSY2069	hypothetical protein	[TP0963-TP0965 (0.93032813)]
COG0577	COG0845	DSY3824	DSY3824	hypothetical protein	DSY3360	DSY3360	hypothetical protein	[TP0963-TP0965 (0.93032813)]
COG0577	COG0845	DSY1351	DSY1351	hypothetical protein	DSY2069	DSY2069	hypothetical protein	[TP0963-TP0965 (0.93032813)]
COG0577	COG0845	DSY0536	DSY0536	hypothetical protein	DSY4807	DSY4807	hypothetical protein	[TP0963-TP0965 (0.93032813)]
COG0577	COG0845	DSY1326	DSY1326	hypothetical protein	DSY0927	DSY0927	hypothetical protein	[TP0963-TP0965 (0.93032813)]
COG0577	COG0845	DSY0254	DSY0254	hypothetical protein	DSY3826	DSY3826	hypothetical protein	[TP0963-TP0965 (0.93032813)]
COG0577	COG0845	DSY3993	DSY3993	hypothetical protein	DSY2069	DSY2069	hypothetical protein	[TP0963-TP0965 (0.93032813)]
COG0577	COG0845	DSY2335	DSY2335	hypothetical protein	DSY1327	DSY1327	hypothetical protein	[TP0963-TP0965 (0.93032813)]
COG0577	COG0845	DSY0254	DSY0254	hypothetical protein	DSY1327	DSY1327	hypothetical protein	[TP0963-TP0965 (0.93032813)]
COG0577	COG0845	DSY3668	DSY3668	hypothetical protein	DSY4807	DSY4807	hypothetical protein	[TP0963-TP0965 (0.93032813)]
COG0577	COG0845	DSY0575	DSY0575	hypothetical protein	DSY3826	DSY3826	hypothetical protein	[TP0963-TP0965 (0.93032813)]
COG0577	COG0845	DSY2335	DSY2335	hypothetical protein	DSY0927	DSY0927	hypothetical protein	[TP0963-TP0965 (0.93032813)]
COG0577	COG0845	DSY0575	DSY0575	hypothetical protein	DSY1327	DSY1327	hypothetical protein	[TP0963-TP0965 (0.93032813)]
COG0577	COG0845	DSY3618	DSY3618	hypothetical protein	DSY4807	DSY4807	hypothetical protein	[TP0963-TP0965 (0.93032813)]
COG0577	COG0845	DSY1351	DSY1351	hypothetical protein	DSY3620	DSY3620	hypothetical protein	[TP0963-TP0965 (0.93032813)]
COG0577	COG0845	DSY3496	DSY3496	hypothetical protein	DSY3360	DSY3360	hypothetical protein	[TP0963-TP0965 (0.93032813)]
COG0577	COG0845	DSY0536	DSY0536	hypothetical protein	DSY3657	DSY3657	hypothetical protein	[TP0963-TP0965 (0.93032813)]
COG0577	COG0845	DSY3994	DSY3994	hypothetical protein	DSY2069	DSY2069	hypothetical protein	[TP0963-TP0965 (0.93032813)]
COG0577	COG0845	DSY4806	DSY4806	hypothetical protein	DSY3826	DSY3826	hypothetical protein	[TP0963-TP0965 (0.93032813)]
COG0577	COG0845	DSY0536	DSY0536	hypothetical protein	DSY3826	DSY3826	hypothetical protein	[TP0963-TP0965 (0.93032813)]
COG0577	COG0845	DSY4806	DSY4806	hypothetical protein	DSY4807	DSY4807	hypothetical protein	[TP0963-TP0965 (0.93032813)]
COG0577	COG0845	DSY1067	DSY1067	hypothetical protein	DSY2069	DSY2069	hypothetical protein	[TP0963-TP0965 (0.93032813)]
COG0577	COG0845	DSY3618	DSY3618	hypothetical protein	DSY2069	DSY2069	hypothetical protein	[TP0963-TP0965 (0.93032813)]
COG0577	COG0845	DSY3496	DSY3496	hypothetical protein	DSY1327	DSY1327	hypothetical protein	[TP0963-TP0965 (0.93032813)]
COG0577	COG0845	DSY1351	DSY1351	hypothetical protein	DSY1031	DSY1031	hypothetical protein	[TP0963-TP0965 (0.93032813)]
COG0577	COG0845	DSY3496	DSY3496	hypothetical protein	DSY0172	DSY0172	hypothetical protein	[TP0963-TP0965 (0.93032813)]
COG0577	COG0845	DSY0254	DSY0254	hypothetical protein	DSY1080	DSY1080	hypothetical protein	[TP0963-TP0965 (0.93032813)]
COG0577	COG0845	DSY3994	DSY3994	hypothetical protein	DSY0927	DSY0927	hypothetical protein	[TP0963-TP0965 (0.93032813)]
COG0577	COG0845	DSY3677	DSY3677	hypothetical protein	DSY3360	DSY3360	hypothetical protein	[TP0963-TP0965 (0.93032813)]
COG0577	COG0845	DSY4806	DSY4806	hypothetical protein	DSY0172	DSY0172	hypothetical protein	[TP0963-TP0965 (0.93032813)]
COG0577	COG0845	DSY1326	DSY1326	hypothetical protein	DSY0172	DSY0172	hypothetical protein	[TP0963-TP0965 (0.93032813)]
COG0577	COG0845	DSY3618	DSY3618	hypothetical protein	DSY3620	DSY3620	hypothetical protein	[TP0963-TP0965 (0.93032813)]
COG0577	COG0845	DSY3677	DSY3677	hypothetical protein	DSY3657	DSY3657	hypothetical protein	[TP0963-TP0965 (0.93032813)]
COG0577	COG0845	DSY0536	DSY0536	hypothetical protein	DSY0172	DSY0172	hypothetical protein	[TP0963-TP0965 (0.93032813)]
COG0577	COG0845	DSY0536	DSY0536	hypothetical protein	DSY1031	DSY1031	hypothetical protein	[TP0963-TP0965 (0.93032813)]
COG0577	COG0845	DSY3618	DSY3618	hypothetical protein	DSY1080	DSY1080	hypothetical protein	[TP0963-TP0965 (0.93032813)]
COG0577	COG0845	DSY1351	DSY1351	hypothetical protein	DSY1080	DSY1080	hypothetical protein	[TP0963-TP0965 (0.93032813)]
COG0577	COG0845	DSY0254	DSY0254	hypothetical protein	DSY3657	DSY3657	hypothetical protein	[TP0963-TP0965 (0.93032813)]
COG0577	COG0845	DSY1151	DSY1151	hypothetical protein	DSY0927	DSY0927	hypothetical protein	[TP0963-TP0965 (0.93032813)]
COG0577	COG0845	DSY3677	DSY3677	hypothetical protein	DSY4807	DSY4807	hypothetical protein	[TP0963-TP0965 (0.93032813)]
COG0577	COG0845	DSY1351	DSY1351	hypothetical protein	DSY3826	DSY3826	hypothetical protein	[TP0963-TP0965 (0.93032813)]
COG0577	COG0845	DSY3994	DSY3994	hypothetical protein	DSY1327	DSY1327	hypothetical protein	[TP0963-TP0965 (0.93032813)]
COG0577	COG0845	DSY1351	DSY1351	hypothetical protein	DSY3657	DSY3657	hypothetical protein	[TP0963-TP0965 (0.93032813)]
COG0577	COG0845	DSY3824	DSY3824	hypothetical protein	DSY3826	DSY3826	hypothetical protein	[TP0963-TP0965 (0.93032813)]
COG0577	COG0845	DSY3993	DSY3993	hypothetical protein	DSY1080	DSY1080	hypothetical protein	[TP0963-TP0965 (0.93032813)]
COG0577	COG0845	DSY3677	DSY3677	hypothetical protein	DSY0927	DSY0927	hypothetical protein	[TP0963-TP0965 (0.93032813)]
COG0577	COG0845	DSY3655	DSY3655	hypothetical protein	DSY0927	DSY0927	hypothetical protein	[TP0963-TP0965 (0.93032813)]
COG0577	COG0845	DSY1151	DSY1151	hypothetical protein	DSY1031	DSY1031	hypothetical protein	[TP0963-TP0965 (0.93032813)]
COG0577	COG0845	DSY3677	DSY3677	hypothetical protein	DSY1031	DSY1031	hypothetical protein	[TP0963-TP0965 (0.93032813)]
COG0577	COG0845	DSY1067	DSY1067	hypothetical protein	DSY1031	DSY1031	hypothetical protein	[TP0963-TP0965 (0.93032813)]
COG0577	COG0845	DSY3618	DSY3618	hypothetical protein	DSY0172	DSY0172	hypothetical protein	[TP0963-TP0965 (0.93032813)]
COG0577	COG0845	DSY3655	DSY3655	hypothetical protein	DSY4807	DSY4807	hypothetical protein	[TP0963-TP0965 (0.93032813)]
COG0577	COG0845	DSY0254	DSY0254	hypothetical protein	DSY3620	DSY3620	hypothetical protein	[TP0963-TP0965 (0.93032813)]
COG0577	COG0845	DSY1067	DSY1067	hypothetical protein	DSY3826	DSY3826	hypothetical protein	[TP0963-TP0965 (0.93032813)]
COG0577	COG0845	DSY3655	DSY3655	hypothetical protein	DSY1031	DSY1031	hypothetical protein	[TP0963-TP0965 (0.93032813)]
COG0577	COG0845	DSY3824	DSY3824	hypothetical protein	DSY1327	DSY1327	hypothetical protein	[TP0963-TP0965 (0.93032813)]
COG0577	COG0845	DSY3496	DSY3496	hypothetical protein	DSY3620	DSY3620	hypothetical protein	[TP0963-TP0965 (0.93032813)]
COG0577	COG0845	DSY3824	DSY3824	hypothetical protein	DSY4807	DSY4807	hypothetical protein	[TP0963-TP0965 (0.93032813)]
COG0577	COG0845	DSY3618	DSY3618	hypothetical protein	DSY1327	DSY1327	hypothetical protein	[TP0963-TP0965 (0.93032813)]
COG0577	COG0845	DSY0575	DSY0575	hypothetical protein	DSY0172	DSY0172	hypothetical protein	[TP0963-TP0965 (0.93032813)]
COG0577	COG0845	DSY3677	DSY3677	hypothetical protein	DSY3826	DSY3826	hypothetical protein	[TP0963-TP0965 (0.93032813)]
COG0577	COG0845	DSY3655	DSY3655	hypothetical protein	DSY3826	DSY3826	hypothetical protein	[TP0963-TP0965 (0.93032813)]
COG0577	COG0845	DSY3824	DSY3824	hypothetical protein	DSY3657	DSY3657	hypothetical protein	[TP0963-TP0965 (0.93032813)]
COG0577	COG0845	DSY3618	DSY3618	hypothetical protein	DSY3826	DSY3826	hypothetical protein	[TP0963-TP0965 (0.93032813)]
COG0577	COG0845	DSY3824	DSY3824	hypothetical protein	DSY3620	DSY3620	hypothetical protein	[TP0963-TP0965 (0.93032813)]
COG0577	COG0845	DSY1326	DSY1326	hypothetical protein	DSY3360	DSY3360	hypothetical protein	[TP0963-TP0965 (0.93032813)]
COG0577	COG0845	DSY3993	DSY3993	hypothetical protein	DSY1327	DSY1327	hypothetical protein	[TP0963-TP0965 (0.93032813)]
COG0577	COG0845	DSY3824	DSY3824	hypothetical protein	DSY0927	DSY0927	hypothetical protein	[TP0963-TP0965 (0.93032813)]
COG0577	COG0845	DSY3994	DSY3994	hypothetical protein	DSY3657	DSY3657	hypothetical protein	[TP0963-TP0965 (0.93032813)]
COG0577	COG0845	DSY2335	DSY2335	hypothetical protein	DSY3620	DSY3620	hypothetical protein	[TP0963-TP0965 (0.93032813)]
COG0577	COG0845	DSY3496	DSY3496	hypothetical protein	DSY0927	DSY0927	hypothetical protein	[TP0963-TP0965 (0.93032813)]
COG0577	COG0845	DSY4806	DSY4806	hypothetical protein	DSY1080	DSY1080	hypothetical protein	[TP0963-TP0965 (0.93032813)]
COG0577	COG0845	DSY1326	DSY1326	hypothetical protein	DSY3826	DSY3826	hypothetical protein	[TP0963-TP0965 (0.93032813)]
COG0577	COG0845	DSY3668	DSY3668	hypothetical protein	DSY3826	DSY3826	hypothetical protein	[TP0963-TP0965 (0.93032813)]
COG0577	COG0845	DSY1326	DSY1326	hypothetical protein	DSY3620	DSY3620	hypothetical protein	[TP0963-TP0965 (0.93032813)]
COG0577	COG0845	DSY3677	DSY3677	hypothetical protein	DSY0172	DSY0172	hypothetical protein	[TP0963-TP0965 (0.93032813)]
COG0577	COG0845	DSY3668	DSY3668	hypothetical protein	DSY3620	DSY3620	hypothetical protein	[TP0963-TP0965 (0.93032813)]
COG0577	COG0845	DSY2335	DSY2335	hypothetical protein	DSY1080	DSY1080	hypothetical protein	[TP0963-TP0965 (0.93032813)]
COG0577	COG0845	DSY4806	DSY4806	hypothetical protein	DSY3360	DSY3360	hypothetical protein	[TP0963-TP0965 (0.93032813)]
COG0577	COG0845	DSY3824	DSY3824	hypothetical protein	DSY1080	DSY1080	hypothetical protein	[TP0963-TP0965 (0.93032813)]
COG0577	COG0845	DSY3668	DSY3668	hypothetical protein	DSY3360	DSY3360	hypothetical protein	[TP0963-TP0965 (0.93032813)]
COG0577	COG0845	DSY4806	DSY4806	hypothetical protein	DSY1031	DSY1031	hypothetical protein	[TP0963-TP0965 (0.93032813)]
COG0577	COG0845	DSY3618	DSY3618	hypothetical protein	DSY0927	DSY0927	hypothetical protein	[TP0963-TP0965 (0.93032813)]
COG0577	COG0845	DSY3655	DSY3655	hypothetical protein	DSY3657	DSY3657	hypothetical protein	[TP0963-TP0965 (0.93032813)]
COG0577	COG0845	DSY0254	DSY0254	hypothetical protein	DSY3360	DSY3360	hypothetical protein	[TP0963-TP0965 (0.93032813)]
COG0577	COG0845	DSY0254	DSY0254	hypothetical protein	DSY0172	DSY0172	hypothetical protein	[TP0963-TP0965 (0.93032813)]
COG0333	COG1077	DSY2666	DSY2666	50S ribosomal protein L32	DSY3179	DSY3179	hypothetical protein	[TP0807-TP0497 (0.61855906)]
COG0333	COG1077	DSY2666	DSY2666	50S ribosomal protein L32	DSY4886	DSY4886	hypothetical protein	[TP0807-TP0497 (0.61855906)]
COG0234	COG1200	DSY3961	DSY3961	hypothetical protein	DSY2674	DSY2674	hypothetical protein	[TP1013-TP0687 (0.84594196)]
COG0084	COG2201	DSY0129	DSY0129	hypothetical protein	DSY2992	DSY2992	hypothetical protein	[TP0994-TP0631 (0.71912634)]
COG1121	COG1345	DSY0093	DSY0093	hypothetical protein	DSY3001	DSY3001	hypothetical protein	[TP0035-TP0872 (0.6931363)]
COG1121	COG1345	DSY0104	DSY0104	hypothetical protein	DSY3001	DSY3001	hypothetical protein	[TP0035-TP0872 (0.6931363)]
COG1121	COG1345	DSY1843	DSY1843	hypothetical protein	DSY3001	DSY3001	hypothetical protein	[TP0035-TP0872 (0.6931363)]
COG1432	COG1480	DSY1520	DSY1520	hypothetical protein	DSY3110	DSY3110	hypothetical protein	[TP0894-TP0651 (0.5289239)]
COG1671	COG2812	DSY2053	DSY2053	hypothetical protein	DSY0111	DSY0111	hypothetical protein	[TP0845-TP1005 (0.5704539)]
COG0257	COG1253	DSY0495	DSY0495	50S ribosomal protein L36	DSY4500	DSY4500	hypothetical protein	[TP0209-TP0027 (0.74441797)]
COG0257	COG1253	DSY0495	DSY0495	50S ribosomal protein L36	DSY0610	DSY0610	hypothetical protein	[TP0209-TP0027 (0.74441797)]
COG0257	COG1253	DSY0495	DSY0495	50S ribosomal protein L36	DSY2107	DSY2107	hypothetical protein	[TP0209-TP0027 (0.74441797)]
COG0608	COG2206	DSY2453	DSY2453	hypothetical protein	DSY2946	DSY2946	hypothetical protein	[TP0704-TP0912 (0.7469796)]
COG0608	COG2206	DSY2453	DSY2453	hypothetical protein	DSY1899	DSY1899	hypothetical protein	[TP0704-TP0912 (0.7469796)]
COG0608	COG2206	DSY2453	DSY2453	hypothetical protein	DSY0230	DSY0230	hypothetical protein	[TP0704-TP0912 (0.7469796)]
COG0608	COG2206	DSY2453	DSY2453	hypothetical protein	DSY2928	DSY2928	hypothetical protein	[TP0704-TP0912 (0.7469796)]
COG0608	COG2206	DSY2453	DSY2453	hypothetical protein	DSY1027	DSY1027	hypothetical protein	[TP0704-TP0912 (0.7469796)]
COG0608	COG2206	DSY2453	DSY2453	hypothetical protein	DSY3238	DSY3238	hypothetical protein	[TP0704-TP0912 (0.7469796)]
COG0608	COG2206	DSY2453	DSY2453	hypothetical protein	DSY2996	DSY2996	hypothetical protein	[TP0704-TP0912 (0.7469796)]
COG0608	COG2206	DSY2453	DSY2453	hypothetical protein	DSY2161	DSY2161	hypothetical protein	[TP0704-TP0912 (0.7469796)]
COG0608	COG2206	DSY2453	DSY2453	hypothetical protein	DSY4293	DSY4293	hypothetical protein	[TP0704-TP0912 (0.7469796)]
COG0608	COG2206	DSY2453	DSY2453	hypothetical protein	DSY0302	DSY0302	hypothetical protein	[TP0704-TP0912 (0.7469796)]
COG0608	COG2206	DSY2453	DSY2453	hypothetical protein	DSY3225	DSY3225	hypothetical protein	[TP0704-TP0912 (0.7469796)]
COG0060	COG0681	DSY2882	DSY2882	hypothetical protein	DSY2591	DSY2591	hypothetical protein	[TP0452-TP0185 (0.79878455)]
COG0060	COG0681	DSY2882	DSY2882	hypothetical protein	DSY1580	DSY1580	hypothetical protein	[TP0452-TP0185 (0.79878455)]
COG0060	COG0681	DSY2882	DSY2882	hypothetical protein	DSY4475	DSY4475	hypothetical protein	[TP0452-TP0185 (0.79878455)]
COG0060	COG0681	DSY2882	DSY2882	hypothetical protein	DSY2118	DSY2118	hypothetical protein	[TP0452-TP0185 (0.79878455)]
COG1344	COG1815	DSY3027	DSY3027	hypothetical protein	DSY2962	DSY2962	hypothetical protein	[TP0870-TP0396 (0.7209834)]
COG1344	COG1815	DSY3022	DSY3022	hypothetical protein	DSY2962	DSY2962	hypothetical protein	[TP0870-TP0396 (0.7209834)]
COG0257	COG1749	DSY0495	DSY0495	50S ribosomal protein L36	DSY2964	DSY2964	hypothetical protein	[TP0209-TP0727 (0.6772987)]
COG1352	COG1815	DSY3036	DSY3036	hypothetical protein	DSY2962	DSY2962	hypothetical protein	[TP0630-TP0396 (0.7590469)]
COG1352	COG1595	DSY3036	DSY3036	hypothetical protein	DSY1029	DSY1029	hypothetical protein	[TP0630-TP0092 (0.6191048)]
COG1352	COG1595	DSY3036	DSY3036	hypothetical protein	DSY4231	DSY4231	hypothetical protein	[TP0630-TP0092 (0.6191048)]
COG1352	COG1595	DSY3036	DSY3036	hypothetical protein	DSY2440	DSY2440	hypothetical protein	[TP0630-TP0092 (0.6191048)]
COG1352	COG1595	DSY3036	DSY3036	hypothetical protein	DSY1183	DSY1183	hypothetical protein	[TP0630-TP0092 (0.6191048)]
COG1352	COG1595	DSY3036	DSY3036	hypothetical protein	DSY1339	DSY1339	hypothetical protein	[TP0630-TP0092 (0.6191048)]
COG1352	COG1595	DSY3036	DSY3036	hypothetical protein	DSY4417	DSY4417	hypothetical protein	[TP0630-TP0092 (0.6191048)]
COG1352	COG1595	DSY3036	DSY3036	hypothetical protein	DSY1162	DSY1162	hypothetical protein	[TP0630-TP0092 (0.6191048)]
COG1352	COG1595	DSY3036	DSY3036	hypothetical protein	DSY0167	DSY0167	hypothetical protein	[TP0630-TP0092 (0.6191048)]
COG1352	COG1595	DSY3036	DSY3036	hypothetical protein	DSY1999	DSY1999	hypothetical protein	[TP0630-TP0092 (0.6191048)]
COG1352	COG1595	DSY3036	DSY3036	hypothetical protein	DSY1734	DSY1734	hypothetical protein	[TP0630-TP0092 (0.6191048)]
COG1352	COG1595	DSY3036	DSY3036	hypothetical protein	DSY0451	DSY0451	hypothetical protein	[TP0630-TP0092 (0.6191048)]
COG1352	COG1595	DSY3036	DSY3036	hypothetical protein	DSY1530	DSY1530	hypothetical protein	[TP0630-TP0092 (0.6191048)]
COG1352	COG1595	DSY3036	DSY3036	hypothetical protein	DSY2792	DSY2792	hypothetical protein	[TP0630-TP0092 (0.6191048)]
COG1352	COG1595	DSY3036	DSY3036	hypothetical protein	DSY1666	DSY1666	hypothetical protein	[TP0630-TP0092 (0.6191048)]
COG1352	COG1595	DSY3036	DSY3036	hypothetical protein	DSY0748	DSY0748	hypothetical protein	[TP0630-TP0092 (0.6191048)]
COG1352	COG1595	DSY3036	DSY3036	hypothetical protein	DSY2644	DSY2644	hypothetical protein	[TP0630-TP0092 (0.6191048)]
COG1352	COG1595	DSY3036	DSY3036	hypothetical protein	DSY4224	DSY4224	hypothetical protein	[TP0630-TP0092 (0.6191048)]
COG1352	COG1595	DSY3036	DSY3036	hypothetical protein	DSY0892	DSY0892	hypothetical protein	[TP0630-TP0092 (0.6191048)]
COG1352	COG1595	DSY3036	DSY3036	hypothetical protein	DSY4418	DSY4418	hypothetical protein	[TP0630-TP0092 (0.6191048)]
COG1352	COG1595	DSY3036	DSY3036	hypothetical protein	DSY0612	DSY0612	hypothetical protein	[TP0630-TP0092 (0.6191048)]
COG1352	COG1595	DSY3036	DSY3036	hypothetical protein	DSY4232	DSY4232	hypothetical protein	[TP0630-TP0092 (0.6191048)]
COG0018	COG1699	DSY4946	DSY4946	hypothetical protein	DSY3025	DSY3025	hypothetical protein	[TP0831-TP0658 (0.7668753)]
COG1558	COG1776	DSY2991	DSY2991	hypothetical protein	DSY2970	DSY2970	hypothetical protein	[TP0397-TP0720 (0.6910892)]
COG1558	COG1776	DSY2991	DSY2991	hypothetical protein	DSY2981	DSY2981	hypothetical protein	[TP0397-TP0720 (0.6910892)]
COG1344	COG4786	DSY3027	DSY3027	hypothetical protein	DSY2961	DSY2961	hypothetical protein	[TP0792-TP0961 (0.7009321), TP0659-TP0961 (0.6018447)]
COG1344	COG4786	DSY3022	DSY3022	hypothetical protein	DSY2961	DSY2961	hypothetical protein	[TP0792-TP0961 (0.7009321), TP0659-TP0961 (0.6018447)]
COG1344	COG4786	DSY3022	DSY3022	hypothetical protein	DSY2963	DSY2963	hypothetical protein	[TP0792-TP0961 (0.7009321), TP0659-TP0961 (0.6018447)]
COG1344	COG4786	DSY3027	DSY3027	hypothetical protein	DSY2963	DSY2963	hypothetical protein	[TP0792-TP0961 (0.7009321), TP0659-TP0961 (0.6018447)]
COG1512	COG2208	DSY1915	DSY1915	hypothetical protein	DSY0199	DSY0199	hypothetical protein	[TP0561-TP0218 (0.53951585)]
COG1512	COG2208	DSY4449	DSY4449	hypothetical protein	DSY0199	DSY0199	hypothetical protein	[TP0561-TP0218 (0.53951585)]
COG1512	COG2208	DSY4449	DSY4449	hypothetical protein	DSY3265	DSY3265	hypothetical protein	[TP0561-TP0218 (0.53951585)]
COG1512	COG2208	DSY1915	DSY1915	hypothetical protein	DSY3265	DSY3265	hypothetical protein	[TP0561-TP0218 (0.53951585)]
COG0593	COG1077	DSY0001	dnaA	ATPase involved in DNA replication initiation	DSY4886	DSY4886	hypothetical protein	[TP0001-TP0497 (0.678435)]
COG0593	COG1077	DSY1840	DSY1840	hypothetical protein	DSY3179	DSY3179	hypothetical protein	[TP0001-TP0497 (0.678435)]
COG0593	COG1077	DSY1840	DSY1840	hypothetical protein	DSY4886	DSY4886	hypothetical protein	[TP0001-TP0497 (0.678435)]
COG0593	COG1077	DSY0001	dnaA	ATPase involved in DNA replication initiation	DSY3179	DSY3179	hypothetical protein	[TP0001-TP0497 (0.678435)]
COG0249	COG0357	DSY2437	DSY2437	hypothetical protein	DSY5053	DSY5053	hypothetical protein	[TP0328-TP0946 (0.7367136)]
COG0249	COG0357	DSY1592	DSY1592	hypothetical protein	DSY5053	DSY5053	hypothetical protein	[TP0328-TP0946 (0.7367136)]
COG0465	COG0465	DSY4074	DSY4074	hypothetical protein	DSY4531	DSY4531	hypothetical protein	[TP0330-TP0330 (0.73856413)]
COG0465	COG0465	DSY4074	DSY4074	hypothetical protein	DSY1963	DSY1963	hypothetical protein	[TP0330-TP0330 (0.73856413)]
COG0465	COG0465	DSY4531	DSY4531	hypothetical protein	DSY4074	DSY4074	hypothetical protein	[TP0330-TP0330 (0.73856413)]
COG0465	COG0465	DSY1963	DSY1963	hypothetical protein	DSY4074	DSY4074	hypothetical protein	[TP0330-TP0330 (0.73856413)]
COG0465	COG0465	DSY1963	DSY1963	hypothetical protein	DSY1963	DSY1963	hypothetical protein	[TP0330-TP0330 (0.73856413)]
COG0465	COG0465	DSY0201	DSY0201	hypothetical protein	DSY0201	DSY0201	hypothetical protein	[TP0330-TP0330 (0.73856413)]
COG0465	COG0465	DSY4074	DSY4074	hypothetical protein	DSY4074	DSY4074	hypothetical protein	[TP0330-TP0330 (0.73856413)]
COG0465	COG0465	DSY4531	DSY4531	hypothetical protein	DSY1963	DSY1963	hypothetical protein	[TP0330-TP0330 (0.73856413)]
COG0465	COG0465	DSY1963	DSY1963	hypothetical protein	DSY4531	DSY4531	hypothetical protein	[TP0330-TP0330 (0.73856413)]
COG0465	COG0465	DSY0201	DSY0201	hypothetical protein	DSY1963	DSY1963	hypothetical protein	[TP0330-TP0330 (0.73856413)]
COG0465	COG0465	DSY1963	DSY1963	hypothetical protein	DSY0201	DSY0201	hypothetical protein	[TP0330-TP0330 (0.73856413)]
COG0465	COG0465	DSY4074	DSY4074	hypothetical protein	DSY0201	DSY0201	hypothetical protein	[TP0330-TP0330 (0.73856413)]
COG0465	COG0465	DSY0201	DSY0201	hypothetical protein	DSY4074	DSY4074	hypothetical protein	[TP0330-TP0330 (0.73856413)]
COG0465	COG0465	DSY0201	DSY0201	hypothetical protein	DSY4531	DSY4531	hypothetical protein	[TP0330-TP0330 (0.73856413)]
COG0465	COG0465	DSY4531	DSY4531	hypothetical protein	DSY0201	DSY0201	hypothetical protein	[TP0330-TP0330 (0.73856413)]
COG0465	COG0465	DSY4531	DSY4531	hypothetical protein	DSY4531	DSY4531	hypothetical protein	[TP0330-TP0330 (0.73856413)]
COG1558	COG1792	DSY2991	DSY2991	hypothetical protein	DSY3178	DSY3178	hypothetical protein	[TP0397-TP0498 (0.58822864)]
COG0817	COG1558	DSY2468	DSY2468	hypothetical protein	DSY2991	DSY2991	hypothetical protein	[TP0517-TP0397 (0.53212774)]
COG0592	COG1344	DSY0002	dnaN	DNA polymerase III beta chain	DSY3022	DSY3022	hypothetical protein	[TP0002-TP0659 (0.6618167)]
COG0592	COG1344	DSY0002	dnaN	DNA polymerase III beta chain	DSY3027	DSY3027	hypothetical protein	[TP0002-TP0659 (0.6618167)]
COG0860	COG1192	DSY0132	DSY0132	hypothetical protein	DSY5052	DSY5052	hypothetical protein	[TP0247-TP0272 (0.7527567)]
COG0860	COG1192	DSY0743	DSY0743	hypothetical protein	DSY5052	DSY5052	hypothetical protein	[TP0247-TP0272 (0.7527567)]
COG0242	COG0272	DSY2694	DSY2694	hypothetical protein	DSY3888	DSY3888	hypothetical protein	[TP0757-TP0634 (0.68197167)]
COG0265	COG0817	DSY4253	DSY4253	hypothetical protein	DSY2468	DSY2468	hypothetical protein	[TP0773-TP0517 (0.5118523)]
COG0265	COG0817	DSY5016	DSY5016	hypothetical protein	DSY2468	DSY2468	hypothetical protein	[TP0773-TP0517 (0.5118523)]
COG0187	COG0358	DSY1544	DSY1544	hypothetical protein	DSY3048	DSY3048	hypothetical protein	[TP1006-TP0492 (0.55112576)]
COG0187	COG0358	DSY0005	gyrB	DNA gyrase subunit B	DSY3048	DSY3048	hypothetical protein	[TP1006-TP0492 (0.55112576)]
COG1154	COG2812	DSY2348	DSY2348	hypothetical protein	DSY0111	DSY0111	hypothetical protein	[TP0824-TP1005 (0.68180764)]
COG0223	COG1551	DSY2693	DSY2693	hypothetical protein	DSY3024	DSY3024	hypothetical protein	[TP0756-TP0657 (0.72355264)]
COG0237	COG0552	DSY1345	DSY1345	hypothetical protein	DSY2605	DSY2605	hypothetical protein	[TP0296-TP0578 (0.7885255)]
COG0080	COG0265	DSY0455	DSY0455	50S ribosomal protein L11	DSY5016	DSY5016	hypothetical protein	[TP0237-TP0773 (0.6164146)]
COG0080	COG0265	DSY0455	DSY0455	50S ribosomal protein L11	DSY4253	DSY4253	hypothetical protein	[TP0237-TP0773 (0.6164146)]
COG2812	COG2812	DSY0111	DSY0111	hypothetical protein	DSY0111	DSY0111	hypothetical protein	[TP1005-TP1005 (0.52391654)]
COG1466	COG1847	DSY3146	DSY3146	hypothetical protein	DSY5056	DSY5056	hypothetical protein	[TP0588-TP0948 (0.74372905)]
COG0223	COG0234	DSY2693	DSY2693	hypothetical protein	DSY3961	DSY3961	hypothetical protein	[TP0756-TP1013 (0.64276713)]
COG0036	COG1653	DSY2683	DSY2683	hypothetical protein	DSY1495	DSY1495	hypothetical protein	[TP0945-TP0074 (0.654426)]
COG0036	COG1653	DSY2683	DSY2683	hypothetical protein	DSY1083	DSY1083	hypothetical protein	[TP0945-TP0074 (0.654426)]
COG0036	COG1653	DSY3012	DSY3012	hypothetical protein	DSY1495	DSY1495	hypothetical protein	[TP0945-TP0074 (0.654426)]
COG0036	COG1653	DSY3012	DSY3012	hypothetical protein	DSY1083	DSY1083	hypothetical protein	[TP0945-TP0074 (0.654426)]
COG0357	COG0459	DSY5053	DSY5053	hypothetical protein	DSY3960	DSY3960	hypothetical protein	[TP0946-TP0030 (0.68326145)]
COG0664	COG1074	DSY1997	DSY1997	hypothetical protein	DSY1685	DSY1685	hypothetical protein	[TP0089-TP0898 (0.8304331)]
COG0664	COG1074	DSY4769	DSY4769	hypothetical protein	DSY1685	DSY1685	hypothetical protein	[TP0089-TP0898 (0.8304331)]
COG0664	COG1074	DSY1659	DSY1659	hypothetical protein	DSY1685	DSY1685	hypothetical protein	[TP0089-TP0898 (0.8304331)]
COG0664	COG1074	DSY2737	DSY2737	hypothetical protein	DSY1685	DSY1685	hypothetical protein	[TP0089-TP0898 (0.8304331)]
COG0664	COG1074	DSY4444	DSY4444	hypothetical protein	DSY1685	DSY1685	hypothetical protein	[TP0089-TP0898 (0.8304331)]
COG0664	COG1074	DSY0375	DSY0375	hypothetical protein	DSY1685	DSY1685	hypothetical protein	[TP0089-TP0898 (0.8304331)]
COG0664	COG1074	DSY4172	DSY4172	hypothetical protein	DSY1685	DSY1685	hypothetical protein	[TP0089-TP0898 (0.8304331)]
COG0664	COG1074	DSY3749	DSY3749	hypothetical protein	DSY1685	DSY1685	hypothetical protein	[TP0089-TP0898 (0.8304331)]
COG0664	COG1074	DSY3550	DSY3550	hypothetical protein	DSY1685	DSY1685	hypothetical protein	[TP0089-TP0898 (0.8304331)]
COG0664	COG1074	DSY3652	DSY3652	hypothetical protein	DSY1685	DSY1685	hypothetical protein	[TP0089-TP0898 (0.8304331)]
COG0664	COG1074	DSY1910	DSY1910	hypothetical protein	DSY1685	DSY1685	hypothetical protein	[TP0089-TP0898 (0.8304331)]
COG0664	COG1074	DSY3545	DSY3545	hypothetical protein	DSY1685	DSY1685	hypothetical protein	[TP0089-TP0898 (0.8304331)]
COG0664	COG1074	DSY2628	DSY2628	hypothetical protein	DSY1685	DSY1685	hypothetical protein	[TP0089-TP0898 (0.8304331)]
COG0664	COG1074	DSY4787	DSY4787	hypothetical protein	DSY1685	DSY1685	hypothetical protein	[TP0089-TP0898 (0.8304331)]
COG0664	COG1074	DSY1616	DSY1616	hypothetical protein	DSY1685	DSY1685	hypothetical protein	[TP0089-TP0898 (0.8304331)]
COG0345	COG1774	DSY1385	DSY1385	hypothetical protein	DSY0123	DSY0123	hypothetical protein	[TP0797-TP0046 (0.6414869)]
COG0050	COG4939	DSY0469	DSY0469	hypothetical protein	DSY2613	DSY2613	hypothetical protein	[TP0187-TP0171 (0.7331395)]
COG0223	COG0242	DSY2693	DSY2693	hypothetical protein	DSY2694	DSY2694	hypothetical protein	[TP0756-TP0757 (0.8300303)]
COG0728	COG4939	DSY3142	DSY3142	hypothetical protein	DSY2613	DSY2613	hypothetical protein	[TP0516-TP0171 (0.7331395)]
COG0233	COG0359	DSY2543	DSY2543	hypothetical protein	DSY5031	DSY5031	50S ribosomal protein L9	[TP0604-TP0060 (0.5105792)]
COG0012	COG0457	DSY5037	DSY5037	hypothetical protein	DSY1826	DSY1826	hypothetical protein	[TP0124-TP0067 (0.81355333)]
COG0012	COG0457	DSY5037	DSY5037	hypothetical protein	DSY1855	DSY1855	hypothetical protein	[TP0124-TP0067 (0.81355333)]
COG0459	COG1582	DSY3960	DSY3960	hypothetical protein	DSY2984	DSY2984	hypothetical protein	[TP0030-TP0726 (0.7487338)]
COG0265	COG0492	DSY4253	DSY4253	hypothetical protein	DSY4471	DSY4471	hypothetical protein	[TP0773-TP0814 (0.6926654)]
COG0265	COG0492	DSY5016	DSY5016	hypothetical protein	DSY4471	DSY4471	hypothetical protein	[TP0773-TP0814 (0.6926654)]
COG0265	COG0492	DSY5016	DSY5016	hypothetical protein	DSY1359	DSY1359	hypothetical protein	[TP0773-TP0814 (0.6926654)]
COG0265	COG0492	DSY4253	DSY4253	hypothetical protein	DSY1359	DSY1359	hypothetical protein	[TP0773-TP0814 (0.6926654)]
COG0265	COG0492	DSY4253	DSY4253	hypothetical protein	DSY4463	DSY4463	hypothetical protein	[TP0773-TP0814 (0.6926654)]
COG0265	COG0492	DSY5016	DSY5016	hypothetical protein	DSY0525	DSY0525	hypothetical protein	[TP0773-TP0814 (0.6926654)]
COG0265	COG0492	DSY4253	DSY4253	hypothetical protein	DSY0525	DSY0525	hypothetical protein	[TP0773-TP0814 (0.6926654)]
COG0265	COG0492	DSY5016	DSY5016	hypothetical protein	DSY4463	DSY4463	hypothetical protein	[TP0773-TP0814 (0.6926654)]
COG0495	COG1480	DSY3158	DSY3158	hypothetical protein	DSY3110	DSY3110	hypothetical protein	[TP0586-TP0651 (0.5087635)]
COG1321	COG1774	DSY3767	DSY3767	hypothetical protein	DSY0123	DSY0123	hypothetical protein	[TP0167-TP0046 (0.67547834)]
COG1321	COG1774	DSY0091	DSY0091	hypothetical protein	DSY0123	DSY0123	hypothetical protein	[TP0167-TP0046 (0.67547834)]
COG1321	COG1774	DSY2614	DSY2614	hypothetical protein	DSY0123	DSY0123	hypothetical protein	[TP0167-TP0046 (0.67547834)]
COG1321	COG1774	DSY2319	DSY2319	hypothetical protein	DSY0123	DSY0123	hypothetical protein	[TP0167-TP0046 (0.67547834)]
COG0124	COG0608	DSY2432	DSY2432	hypothetical protein	DSY2453	DSY2453	hypothetical protein	[TP0641-TP0704 (0.75894904)]
COG0465	COG0772	DSY4531	DSY4531	hypothetical protein	DSY2254	DSY2254	hypothetical protein	[TP0330-TP0387 (0.8016956)]
COG0465	COG0772	DSY4074	DSY4074	hypothetical protein	DSY2908	DSY2908	hypothetical protein	[TP0330-TP0387 (0.8016956)]
COG0465	COG0772	DSY0201	DSY0201	hypothetical protein	DSY2908	DSY2908	hypothetical protein	[TP0330-TP0387 (0.8016956)]
COG0465	COG0772	DSY1963	DSY1963	hypothetical protein	DSY2687	DSY2687	hypothetical protein	[TP0330-TP0387 (0.8016956)]
COG0465	COG0772	DSY1963	DSY1963	hypothetical protein	DSY2908	DSY2908	hypothetical protein	[TP0330-TP0387 (0.8016956)]
COG0465	COG0772	DSY4531	DSY4531	hypothetical protein	DSY2908	DSY2908	hypothetical protein	[TP0330-TP0387 (0.8016956)]
COG0465	COG0772	DSY1963	DSY1963	hypothetical protein	DSY2254	DSY2254	hypothetical protein	[TP0330-TP0387 (0.8016956)]
COG0465	COG0772	DSY4074	DSY4074	hypothetical protein	DSY3172	DSY3172	hypothetical protein	[TP0330-TP0387 (0.8016956)]
COG0465	COG0772	DSY4531	DSY4531	hypothetical protein	DSY3172	DSY3172	hypothetical protein	[TP0330-TP0387 (0.8016956)]
COG0465	COG0772	DSY1963	DSY1963	hypothetical protein	DSY4370	DSY4370	hypothetical protein	[TP0330-TP0387 (0.8016956)]
COG0465	COG0772	DSY0201	DSY0201	hypothetical protein	DSY4370	DSY4370	hypothetical protein	[TP0330-TP0387 (0.8016956)]
COG0465	COG0772	DSY0201	DSY0201	hypothetical protein	DSY3172	DSY3172	hypothetical protein	[TP0330-TP0387 (0.8016956)]
COG0465	COG0772	DSY4531	DSY4531	hypothetical protein	DSY4370	DSY4370	hypothetical protein	[TP0330-TP0387 (0.8016956)]
COG0465	COG0772	DSY4074	DSY4074	hypothetical protein	DSY2254	DSY2254	hypothetical protein	[TP0330-TP0387 (0.8016956)]
COG0465	COG0772	DSY0201	DSY0201	hypothetical protein	DSY2687	DSY2687	hypothetical protein	[TP0330-TP0387 (0.8016956)]
COG0465	COG0772	DSY4074	DSY4074	hypothetical protein	DSY2687	DSY2687	hypothetical protein	[TP0330-TP0387 (0.8016956)]
COG0465	COG0772	DSY0201	DSY0201	hypothetical protein	DSY2254	DSY2254	hypothetical protein	[TP0330-TP0387 (0.8016956)]
COG0465	COG0772	DSY4531	DSY4531	hypothetical protein	DSY2687	DSY2687	hypothetical protein	[TP0330-TP0387 (0.8016956)]
COG0465	COG0772	DSY1963	DSY1963	hypothetical protein	DSY3172	DSY3172	hypothetical protein	[TP0330-TP0387 (0.8016956)]
COG0465	COG0772	DSY4074	DSY4074	hypothetical protein	DSY4370	DSY4370	hypothetical protein	[TP0330-TP0387 (0.8016956)]
COG0234	COG0792	DSY3961	DSY3961	hypothetical protein	DSY2577	DSY2577	hypothetical protein	[TP1013-TP0913 (0.7815084)]
COG1512	COG1987	DSY1915	DSY1915	hypothetical protein	DSY2977	DSY2977	hypothetical protein	[TP0561-TP0717 (0.66457963)]
COG1512	COG1987	DSY4449	DSY4449	hypothetical protein	DSY2977	DSY2977	hypothetical protein	[TP0561-TP0717 (0.66457963)]
COG0457	COG1426	DSY1826	DSY1826	hypothetical protein	DSY1970	DSY1970	hypothetical protein	[TP0268-TP0334 (0.739808)]
COG0457	COG1426	DSY1855	DSY1855	hypothetical protein	DSY1970	DSY1970	hypothetical protein	[TP0268-TP0334 (0.739808)]
COG0192	COG0217	DSY2726	DSY2726	hypothetical protein	DSY2470	DSY2470	hypothetical protein	[TP0794-TP0474 (0.71912634)]
COG1122	COG1432	DSY3613	DSY3613	hypothetical protein	DSY1520	DSY1520	hypothetical protein	[TP0227-TP0894 (0.7171434)]
COG1122	COG1432	DSY1482	DSY1482	hypothetical protein	DSY1520	DSY1520	hypothetical protein	[TP0227-TP0894 (0.7171434)]
COG1122	COG1432	DSY2723	DSY2723	hypothetical protein	DSY1520	DSY1520	hypothetical protein	[TP0227-TP0894 (0.7171434)]
COG1122	COG1432	DSY4323	DSY4323	hypothetical protein	DSY1520	DSY1520	hypothetical protein	[TP0227-TP0894 (0.7171434)]
COG1122	COG1432	DSY3851	DSY3851	hypothetical protein	DSY1520	DSY1520	hypothetical protein	[TP0227-TP0894 (0.7171434)]
COG1122	COG1432	DSY4894	DSY4894	hypothetical protein	DSY1520	DSY1520	hypothetical protein	[TP0227-TP0894 (0.7171434)]
COG0860	COG1214	DSY0132	DSY0132	hypothetical protein	DSY3976	DSY3976	hypothetical protein	[TP0247-TP0876 (0.6334264)]
COG0860	COG1214	DSY0743	DSY0743	hypothetical protein	DSY3976	DSY3976	hypothetical protein	[TP0247-TP0876 (0.6334264)]
COG0544	COG1418	DSY2836	pceT	trigger factor	DSY0206	DSY0206	hypothetical protein	[TP0506-TP1018 (0.7668753)]
COG0544	COG1418	DSY2836	pceT	trigger factor	DSY1941	DSY1941	hypothetical protein	[TP0506-TP1018 (0.7668753)]
COG0544	COG1418	DSY3205	DSY3205	hypothetical protein	DSY0206	DSY0206	hypothetical protein	[TP0506-TP1018 (0.7668753)]
COG0544	COG1418	DSY2836	pceT	trigger factor	DSY1641	DSY1641	hypothetical protein	[TP0506-TP1018 (0.7668753)]
COG0544	COG1418	DSY3514	DSY3514	hypothetical protein	DSY0919	DSY0919	hypothetical protein	[TP0506-TP1018 (0.7668753)]
COG0544	COG1418	DSY3514	DSY3514	hypothetical protein	DSY1941	DSY1941	hypothetical protein	[TP0506-TP1018 (0.7668753)]
COG0544	COG1418	DSY2836	pceT	trigger factor	DSY1886	DSY1886	hypothetical protein	[TP0506-TP1018 (0.7668753)]
COG0544	COG1418	DSY3205	DSY3205	hypothetical protein	DSY0919	DSY0919	hypothetical protein	[TP0506-TP1018 (0.7668753)]
COG0544	COG1418	DSY3205	DSY3205	hypothetical protein	DSY1886	DSY1886	hypothetical protein	[TP0506-TP1018 (0.7668753)]
COG0544	COG1418	DSY3514	DSY3514	hypothetical protein	DSY1641	DSY1641	hypothetical protein	[TP0506-TP1018 (0.7668753)]
COG0544	COG1418	DSY3514	DSY3514	hypothetical protein	DSY0206	DSY0206	hypothetical protein	[TP0506-TP1018 (0.7668753)]
COG0544	COG1418	DSY2836	pceT	trigger factor	DSY0919	DSY0919	hypothetical protein	[TP0506-TP1018 (0.7668753)]
COG0544	COG1418	DSY3205	DSY3205	hypothetical protein	DSY1941	DSY1941	hypothetical protein	[TP0506-TP1018 (0.7668753)]
COG0544	COG1418	DSY3514	DSY3514	hypothetical protein	DSY1886	DSY1886	hypothetical protein	[TP0506-TP1018 (0.7668753)]
COG0544	COG1418	DSY3205	DSY3205	hypothetical protein	DSY1641	DSY1641	hypothetical protein	[TP0506-TP1018 (0.7668753)]
COG0477	COG0845	DSY0584	DSY0584	hypothetical protein	DSY0172	DSY0172	hypothetical protein	[TP0840-TP0965 (0.8653204)]
COG0477	COG0845	DSY4171	DSY4171	hypothetical protein	DSY4807	DSY4807	hypothetical protein	[TP0840-TP0965 (0.8653204)]
COG0477	COG0845	DSY3523	DSY3523	hypothetical protein	DSY2069	DSY2069	hypothetical protein	[TP0840-TP0965 (0.8653204)]
COG0477	COG0845	DSY3985	DSY3985	hypothetical protein	DSY3826	DSY3826	hypothetical protein	[TP0840-TP0965 (0.8653204)]
COG0477	COG0845	DSY0578	DSY0578	hypothetical protein	DSY0172	DSY0172	hypothetical protein	[TP0840-TP0965 (0.8653204)]
COG0477	COG0845	DSY4301	DSY4301	hypothetical protein	DSY4807	DSY4807	hypothetical protein	[TP0840-TP0965 (0.8653204)]
COG0477	COG0845	DSY4750	DSY4750	hypothetical protein	DSY3360	DSY3360	hypothetical protein	[TP0840-TP0965 (0.8653204)]
COG0477	COG0845	DSY3523	DSY3523	hypothetical protein	DSY0172	DSY0172	hypothetical protein	[TP0840-TP0965 (0.8653204)]
COG0477	COG0845	DSY3923	DSY3923	hypothetical protein	DSY3657	DSY3657	hypothetical protein	[TP0840-TP0965 (0.8653204)]
COG0477	COG0845	DSY0584	DSY0584	hypothetical protein	DSY3826	DSY3826	hypothetical protein	[TP0840-TP0965 (0.8653204)]
COG0477	COG0845	DSY0578	DSY0578	hypothetical protein	DSY3620	DSY3620	hypothetical protein	[TP0840-TP0965 (0.8653204)]
COG0477	COG0845	DSY2493	DSY2493	hypothetical protein	DSY3657	DSY3657	hypothetical protein	[TP0840-TP0965 (0.8653204)]
COG0477	COG0845	DSY3801	DSY3801	hypothetical protein	DSY3620	DSY3620	hypothetical protein	[TP0840-TP0965 (0.8653204)]
COG0477	COG0845	DSY3801	DSY3801	hypothetical protein	DSY0172	DSY0172	hypothetical protein	[TP0840-TP0965 (0.8653204)]
COG0477	COG0845	DSY3548	DSY3548	hypothetical protein	DSY0172	DSY0172	hypothetical protein	[TP0840-TP0965 (0.8653204)]
COG0477	COG0845	DSY1399	DSY1399	hypothetical protein	DSY3826	DSY3826	hypothetical protein	[TP0840-TP0965 (0.8653204)]
COG0477	COG0845	DSY4774	DSY4774	hypothetical protein	DSY4807	DSY4807	hypothetical protein	[TP0840-TP0965 (0.8653204)]
COG0477	COG0845	DSY1410	DSY1410	hypothetical protein	DSY1031	DSY1031	hypothetical protein	[TP0840-TP0965 (0.8653204)]
COG0477	COG0845	DSY3748	DSY3748	hypothetical protein	DSY0172	DSY0172	hypothetical protein	[TP0840-TP0965 (0.8653204)]
COG0477	COG0845	DSY0775	DSY0775	hypothetical protein	DSY0927	DSY0927	hypothetical protein	[TP0840-TP0965 (0.8653204)]
COG0477	COG0845	DSY3985	DSY3985	hypothetical protein	DSY4807	DSY4807	hypothetical protein	[TP0840-TP0965 (0.8653204)]
COG0477	COG0845	DSY4750	DSY4750	hypothetical protein	DSY0927	DSY0927	hypothetical protein	[TP0840-TP0965 (0.8653204)]
COG0477	COG0845	DSY4306	DSY4306	hypothetical protein	DSY1327	DSY1327	hypothetical protein	[TP0840-TP0965 (0.8653204)]
COG0477	COG0845	DSY4350	DSY4350	hypothetical protein	DSY1327	DSY1327	hypothetical protein	[TP0840-TP0965 (0.8653204)]
COG0477	COG0845	DSY4502	DSY4502	hypothetical protein	DSY1031	DSY1031	hypothetical protein	[TP0840-TP0965 (0.8653204)]
COG0477	COG0845	DSY1334	DSY1334	hypothetical protein	DSY3657	DSY3657	hypothetical protein	[TP0840-TP0965 (0.8653204)]
COG0477	COG0845	DSY0514	DSY0514	hypothetical protein	DSY1031	DSY1031	hypothetical protein	[TP0840-TP0965 (0.8653204)]
COG0477	COG0845	DSY4774	DSY4774	hypothetical protein	DSY3360	DSY3360	hypothetical protein	[TP0840-TP0965 (0.8653204)]
COG0477	COG0845	DSY0014	DSY0014	hypothetical protein	DSY3657	DSY3657	hypothetical protein	[TP0840-TP0965 (0.8653204)]
COG0477	COG0845	DSY4781	DSY4781	hypothetical protein	DSY3826	DSY3826	hypothetical protein	[TP0840-TP0965 (0.8653204)]
COG0477	COG0845	DSY3748	DSY3748	hypothetical protein	DSY3657	DSY3657	hypothetical protein	[TP0840-TP0965 (0.8653204)]
COG0477	COG0845	DSY4749	DSY4749	hypothetical protein	DSY3826	DSY3826	hypothetical protein	[TP0840-TP0965 (0.8653204)]
COG0477	COG0845	DSY0430	DSY0430	hypothetical protein	DSY1080	DSY1080	hypothetical protein	[TP0840-TP0965 (0.8653204)]
COG0477	COG0845	DSY4350	DSY4350	hypothetical protein	DSY4807	DSY4807	hypothetical protein	[TP0840-TP0965 (0.8653204)]
COG0477	COG0845	DSY4347	DSY4347	hypothetical protein	DSY1031	DSY1031	hypothetical protein	[TP0840-TP0965 (0.8653204)]
COG0477	COG0845	DSY0578	DSY0578	hypothetical protein	DSY3360	DSY3360	hypothetical protein	[TP0840-TP0965 (0.8653204)]
COG0477	COG0845	DSY1193	DSY1193	hypothetical protein	DSY3826	DSY3826	hypothetical protein	[TP0840-TP0965 (0.8653204)]
COG0477	COG0845	DSY2005	DSY2005	hypothetical protein	DSY2069	DSY2069	hypothetical protein	[TP0840-TP0965 (0.8653204)]
COG0477	COG0845	DSY4751	DSY4751	hypothetical protein	DSY0172	DSY0172	hypothetical protein	[TP0840-TP0965 (0.8653204)]
COG0477	COG0845	DSY3923	DSY3923	hypothetical protein	DSY3826	DSY3826	hypothetical protein	[TP0840-TP0965 (0.8653204)]
COG0477	COG0845	DSY4749	DSY4749	hypothetical protein	DSY0927	DSY0927	hypothetical protein	[TP0840-TP0965 (0.8653204)]
COG0477	COG0845	DSY4749	DSY4749	hypothetical protein	DSY3620	DSY3620	hypothetical protein	[TP0840-TP0965 (0.8653204)]
COG0477	COG0845	DSY0942	DSY0942	hypothetical protein	DSY2069	DSY2069	hypothetical protein	[TP0840-TP0965 (0.8653204)]
COG0477	COG0845	DSY0863	DSY0863	hypothetical protein	DSY3826	DSY3826	hypothetical protein	[TP0840-TP0965 (0.8653204)]
COG0477	COG0845	DSY1193	DSY1193	hypothetical protein	DSY3360	DSY3360	hypothetical protein	[TP0840-TP0965 (0.8653204)]
COG0477	COG0845	DSY0775	DSY0775	hypothetical protein	DSY3620	DSY3620	hypothetical protein	[TP0840-TP0965 (0.8653204)]
COG0477	COG0845	DSY3748	DSY3748	hypothetical protein	DSY3360	DSY3360	hypothetical protein	[TP0840-TP0965 (0.8653204)]
COG0477	COG0845	DSY4749	DSY4749	hypothetical protein	DSY0172	DSY0172	hypothetical protein	[TP0840-TP0965 (0.8653204)]
COG0477	COG0845	DSY0280	DSY0280	hypothetical protein	DSY4807	DSY4807	hypothetical protein	[TP0840-TP0965 (0.8653204)]
COG0477	COG0845	DSY4222	DSY4222	hypothetical protein	DSY3620	DSY3620	hypothetical protein	[TP0840-TP0965 (0.8653204)]
COG0477	COG0845	DSY0371	DSY0371	hypothetical protein	DSY0172	DSY0172	hypothetical protein	[TP0840-TP0965 (0.8653204)]
COG0477	COG0845	DSY4301	DSY4301	hypothetical protein	DSY0927	DSY0927	hypothetical protein	[TP0840-TP0965 (0.8653204)]
COG0477	COG0845	DSY0578	DSY0578	hypothetical protein	DSY3826	DSY3826	hypothetical protein	[TP0840-TP0965 (0.8653204)]
COG0477	COG0845	DSY4350	DSY4350	hypothetical protein	DSY0172	DSY0172	hypothetical protein	[TP0840-TP0965 (0.8653204)]
COG0477	COG0845	DSY0014	DSY0014	hypothetical protein	DSY4807	DSY4807	hypothetical protein	[TP0840-TP0965 (0.8653204)]
COG0477	COG0845	DSY4774	DSY4774	hypothetical protein	DSY3826	DSY3826	hypothetical protein	[TP0840-TP0965 (0.8653204)]
COG0477	COG0845	DSY0514	DSY0514	hypothetical protein	DSY3657	DSY3657	hypothetical protein	[TP0840-TP0965 (0.8653204)]
COG0477	COG0845	DSY4220	DSY4220	hypothetical protein	DSY3657	DSY3657	hypothetical protein	[TP0840-TP0965 (0.8653204)]
COG0477	COG0845	DSY4733	DSY4733	hypothetical protein	DSY0927	DSY0927	hypothetical protein	[TP0840-TP0965 (0.8653204)]
COG0477	COG0845	DSY0430	DSY0430	hypothetical protein	DSY3657	DSY3657	hypothetical protein	[TP0840-TP0965 (0.8653204)]
COG0477	COG0845	DSY1193	DSY1193	hypothetical protein	DSY4807	DSY4807	hypothetical protein	[TP0840-TP0965 (0.8653204)]
COG0477	COG0845	DSY0432	DSY0432	hypothetical protein	DSY3657	DSY3657	hypothetical protein	[TP0840-TP0965 (0.8653204)]
COG0477	COG0845	DSY4220	DSY4220	hypothetical protein	DSY3826	DSY3826	hypothetical protein	[TP0840-TP0965 (0.8653204)]
COG0477	COG0845	DSY4222	DSY4222	hypothetical protein	DSY3657	DSY3657	hypothetical protein	[TP0840-TP0965 (0.8653204)]
COG0477	COG0845	DSY0863	DSY0863	hypothetical protein	DSY0172	DSY0172	hypothetical protein	[TP0840-TP0965 (0.8653204)]
COG0477	COG0845	DSY2493	DSY2493	hypothetical protein	DSY1327	DSY1327	hypothetical protein	[TP0840-TP0965 (0.8653204)]
COG0477	COG0845	DSY4751	DSY4751	hypothetical protein	DSY3620	DSY3620	hypothetical protein	[TP0840-TP0965 (0.8653204)]
COG0477	COG0845	DSY3548	DSY3548	hypothetical protein	DSY2069	DSY2069	hypothetical protein	[TP0840-TP0965 (0.8653204)]
COG0477	COG0845	DSY1676	DSY1676	hypothetical protein	DSY2069	DSY2069	hypothetical protein	[TP0840-TP0965 (0.8653204)]
COG0477	COG0845	DSY4768	DSY4768	hypothetical protein	DSY3826	DSY3826	hypothetical protein	[TP0840-TP0965 (0.8653204)]
COG0477	COG0845	DSY1410	DSY1410	hypothetical protein	DSY1080	DSY1080	hypothetical protein	[TP0840-TP0965 (0.8653204)]
COG0477	COG0845	DSY1676	DSY1676	hypothetical protein	DSY1327	DSY1327	hypothetical protein	[TP0840-TP0965 (0.8653204)]
COG0477	COG0845	DSY4768	DSY4768	hypothetical protein	DSY1327	DSY1327	hypothetical protein	[TP0840-TP0965 (0.8653204)]
COG0477	COG0845	DSY4220	DSY4220	hypothetical protein	DSY0927	DSY0927	hypothetical protein	[TP0840-TP0965 (0.8653204)]
COG0477	COG0845	DSY2495	DSY2495	hypothetical protein	DSY3360	DSY3360	hypothetical protein	[TP0840-TP0965 (0.8653204)]
COG0477	COG0845	DSY3985	DSY3985	hypothetical protein	DSY1031	DSY1031	hypothetical protein	[TP0840-TP0965 (0.8653204)]
COG0477	COG0845	DSY0584	DSY0584	hypothetical protein	DSY1080	DSY1080	hypothetical protein	[TP0840-TP0965 (0.8653204)]
COG0477	COG0845	DSY1334	DSY1334	hypothetical protein	DSY1080	DSY1080	hypothetical protein	[TP0840-TP0965 (0.8653204)]
COG0477	COG0845	DSY0551	DSY0551	hypothetical protein	DSY3657	DSY3657	hypothetical protein	[TP0840-TP0965 (0.8653204)]
COG0477	COG0845	DSY1399	DSY1399	hypothetical protein	DSY4807	DSY4807	hypothetical protein	[TP0840-TP0965 (0.8653204)]
COG0477	COG0845	DSY0578	DSY0578	hypothetical protein	DSY1080	DSY1080	hypothetical protein	[TP0840-TP0965 (0.8653204)]
COG0477	COG0845	DSY4222	DSY4222	hypothetical protein	DSY0927	DSY0927	hypothetical protein	[TP0840-TP0965 (0.8653204)]
COG0477	COG0845	DSY4774	DSY4774	hypothetical protein	DSY3620	DSY3620	hypothetical protein	[TP0840-TP0965 (0.8653204)]
COG0477	COG0845	DSY0584	DSY0584	hypothetical protein	DSY3360	DSY3360	hypothetical protein	[TP0840-TP0965 (0.8653204)]
COG0477	COG0845	DSY1193	DSY1193	hypothetical protein	DSY1080	DSY1080	hypothetical protein	[TP0840-TP0965 (0.8653204)]
COG0477	COG0845	DSY1556	DSY1556	hypothetical protein	DSY1080	DSY1080	hypothetical protein	[TP0840-TP0965 (0.8653204)]
COG0477	COG0845	DSY1676	DSY1676	hypothetical protein	DSY3360	DSY3360	hypothetical protein	[TP0840-TP0965 (0.8653204)]
COG0477	COG0845	DSY4768	DSY4768	hypothetical protein	DSY0927	DSY0927	hypothetical protein	[TP0840-TP0965 (0.8653204)]
COG0477	COG0845	DSY4347	DSY4347	hypothetical protein	DSY3360	DSY3360	hypothetical protein	[TP0840-TP0965 (0.8653204)]
COG0477	COG0845	DSY0580	DSY0580	hypothetical protein	DSY3620	DSY3620	hypothetical protein	[TP0840-TP0965 (0.8653204)]
COG0477	COG0845	DSY0371	DSY0371	hypothetical protein	DSY1080	DSY1080	hypothetical protein	[TP0840-TP0965 (0.8653204)]
COG0477	COG0845	DSY0860	DSY0860	hypothetical protein	DSY3360	DSY3360	hypothetical protein	[TP0840-TP0965 (0.8653204)]
COG0477	COG0845	DSY0584	DSY0584	hypothetical protein	DSY4807	DSY4807	hypothetical protein	[TP0840-TP0965 (0.8653204)]
COG0477	COG0845	DSY4781	DSY4781	hypothetical protein	DSY1080	DSY1080	hypothetical protein	[TP0840-TP0965 (0.8653204)]
COG0477	COG0845	DSY1410	DSY1410	hypothetical protein	DSY3657	DSY3657	hypothetical protein	[TP0840-TP0965 (0.8653204)]
COG0477	COG0845	DSY3801	DSY3801	hypothetical protein	DSY4807	DSY4807	hypothetical protein	[TP0840-TP0965 (0.8653204)]
COG0477	COG0845	DSY4222	DSY4222	hypothetical protein	DSY1031	DSY1031	hypothetical protein	[TP0840-TP0965 (0.8653204)]
COG0477	COG0845	DSY0280	DSY0280	hypothetical protein	DSY0927	DSY0927	hypothetical protein	[TP0840-TP0965 (0.8653204)]
COG0477	COG0845	DSY0580	DSY0580	hypothetical protein	DSY1031	DSY1031	hypothetical protein	[TP0840-TP0965 (0.8653204)]
COG0477	COG0845	DSY0371	DSY0371	hypothetical protein	DSY4807	DSY4807	hypothetical protein	[TP0840-TP0965 (0.8653204)]
COG0477	COG0845	DSY0580	DSY0580	hypothetical protein	DSY0172	DSY0172	hypothetical protein	[TP0840-TP0965 (0.8653204)]
COG0477	COG0845	DSY4220	DSY4220	hypothetical protein	DSY0172	DSY0172	hypothetical protein	[TP0840-TP0965 (0.8653204)]
COG0477	COG0845	DSY2063	DSY2063	hypothetical protein	DSY2069	DSY2069	hypothetical protein	[TP0840-TP0965 (0.8653204)]
COG0477	COG0845	DSY4781	DSY4781	hypothetical protein	DSY3360	DSY3360	hypothetical protein	[TP0840-TP0965 (0.8653204)]
COG0477	COG0845	DSY0014	DSY0014	hypothetical protein	DSY2069	DSY2069	hypothetical protein	[TP0840-TP0965 (0.8653204)]
COG0477	COG0845	DSY2005	DSY2005	hypothetical protein	DSY3360	DSY3360	hypothetical protein	[TP0840-TP0965 (0.8653204)]
COG0477	COG0845	DSY3923	DSY3923	hypothetical protein	DSY3360	DSY3360	hypothetical protein	[TP0840-TP0965 (0.8653204)]
COG0477	COG0845	DSY3523	DSY3523	hypothetical protein	DSY1031	DSY1031	hypothetical protein	[TP0840-TP0965 (0.8653204)]
COG0477	COG0845	DSY3985	DSY3985	hypothetical protein	DSY2069	DSY2069	hypothetical protein	[TP0840-TP0965 (0.8653204)]
COG0477	COG0845	DSY4733	DSY4733	hypothetical protein	DSY1080	DSY1080	hypothetical protein	[TP0840-TP0965 (0.8653204)]
COG0477	COG0845	DSY0580	DSY0580	hypothetical protein	DSY1080	DSY1080	hypothetical protein	[TP0840-TP0965 (0.8653204)]
COG0477	COG0845	DSY0514	DSY0514	hypothetical protein	DSY3360	DSY3360	hypothetical protein	[TP0840-TP0965 (0.8653204)]
COG0477	COG0845	DSY0514	DSY0514	hypothetical protein	DSY4807	DSY4807	hypothetical protein	[TP0840-TP0965 (0.8653204)]
COG0477	COG0845	DSY2493	DSY2493	hypothetical protein	DSY3826	DSY3826	hypothetical protein	[TP0840-TP0965 (0.8653204)]
COG0477	COG0845	DSY0860	DSY0860	hypothetical protein	DSY3826	DSY3826	hypothetical protein	[TP0840-TP0965 (0.8653204)]
COG0477	COG0845	DSY4306	DSY4306	hypothetical protein	DSY3657	DSY3657	hypothetical protein	[TP0840-TP0965 (0.8653204)]
COG0477	COG0845	DSY4733	DSY4733	hypothetical protein	DSY1031	DSY1031	hypothetical protein	[TP0840-TP0965 (0.8653204)]
COG0477	COG0845	DSY3748	DSY3748	hypothetical protein	DSY3826	DSY3826	hypothetical protein	[TP0840-TP0965 (0.8653204)]
COG0477	COG0845	DSY0860	DSY0860	hypothetical protein	DSY0927	DSY0927	hypothetical protein	[TP0840-TP0965 (0.8653204)]
COG0477	COG0845	DSY1676	DSY1676	hypothetical protein	DSY3620	DSY3620	hypothetical protein	[TP0840-TP0965 (0.8653204)]
COG0477	COG0845	DSY3790	DSY3790	hypothetical protein	DSY0927	DSY0927	hypothetical protein	[TP0840-TP0965 (0.8653204)]
COG0477	COG0845	DSY0775	DSY0775	hypothetical protein	DSY2069	DSY2069	hypothetical protein	[TP0840-TP0965 (0.8653204)]
COG0477	COG0845	DSY0014	DSY0014	hypothetical protein	DSY3826	DSY3826	hypothetical protein	[TP0840-TP0965 (0.8653204)]
COG0477	COG0845	DSY3801	DSY3801	hypothetical protein	DSY1327	DSY1327	hypothetical protein	[TP0840-TP0965 (0.8653204)]
COG0477	COG0845	DSY0514	DSY0514	hypothetical protein	DSY3826	DSY3826	hypothetical protein	[TP0840-TP0965 (0.8653204)]
COG0477	COG0845	DSY4347	DSY4347	hypothetical protein	DSY1080	DSY1080	hypothetical protein	[TP0840-TP0965 (0.8653204)]
COG0477	COG0845	DSY0280	DSY0280	hypothetical protein	DSY1327	DSY1327	hypothetical protein	[TP0840-TP0965 (0.8653204)]
COG0477	COG0845	DSY1676	DSY1676	hypothetical protein	DSY0172	DSY0172	hypothetical protein	[TP0840-TP0965 (0.8653204)]
COG0477	COG0845	DSY4306	DSY4306	hypothetical protein	DSY3826	DSY3826	hypothetical protein	[TP0840-TP0965 (0.8653204)]
COG0477	COG0845	DSY4171	DSY4171	hypothetical protein	DSY3360	DSY3360	hypothetical protein	[TP0840-TP0965 (0.8653204)]
COG0477	COG0845	DSY0014	DSY0014	hypothetical protein	DSY0927	DSY0927	hypothetical protein	[TP0840-TP0965 (0.8653204)]
COG0477	COG0845	DSY0432	DSY0432	hypothetical protein	DSY3826	DSY3826	hypothetical protein	[TP0840-TP0965 (0.8653204)]
COG0477	COG0845	DSY4502	DSY4502	hypothetical protein	DSY1327	DSY1327	hypothetical protein	[TP0840-TP0965 (0.8653204)]
COG0477	COG0845	DSY1399	DSY1399	hypothetical protein	DSY2069	DSY2069	hypothetical protein	[TP0840-TP0965 (0.8653204)]
COG0477	COG0845	DSY1334	DSY1334	hypothetical protein	DSY0927	DSY0927	hypothetical protein	[TP0840-TP0965 (0.8653204)]
COG0477	COG0845	DSY0371	DSY0371	hypothetical protein	DSY0927	DSY0927	hypothetical protein	[TP0840-TP0965 (0.8653204)]
COG0477	COG0845	DSY4750	DSY4750	hypothetical protein	DSY1031	DSY1031	hypothetical protein	[TP0840-TP0965 (0.8653204)]
COG0477	COG0845	DSY0014	DSY0014	hypothetical protein	DSY1031	DSY1031	hypothetical protein	[TP0840-TP0965 (0.8653204)]
COG0477	COG0845	DSY4301	DSY4301	hypothetical protein	DSY3360	DSY3360	hypothetical protein	[TP0840-TP0965 (0.8653204)]
COG0477	COG0845	DSY2495	DSY2495	hypothetical protein	DSY3620	DSY3620	hypothetical protein	[TP0840-TP0965 (0.8653204)]
COG0477	COG0845	DSY4350	DSY4350	hypothetical protein	DSY0927	DSY0927	hypothetical protein	[TP0840-TP0965 (0.8653204)]
COG0477	COG0845	DSY4171	DSY4171	hypothetical protein	DSY3826	DSY3826	hypothetical protein	[TP0840-TP0965 (0.8653204)]
COG0477	COG0845	DSY1556	DSY1556	hypothetical protein	DSY4807	DSY4807	hypothetical protein	[TP0840-TP0965 (0.8653204)]
COG0477	COG0845	DSY0863	DSY0863	hypothetical protein	DSY4807	DSY4807	hypothetical protein	[TP0840-TP0965 (0.8653204)]
COG0477	COG0845	DSY0863	DSY0863	hypothetical protein	DSY3657	DSY3657	hypothetical protein	[TP0840-TP0965 (0.8653204)]
COG0477	COG0845	DSY0551	DSY0551	hypothetical protein	DSY3826	DSY3826	hypothetical protein	[TP0840-TP0965 (0.8653204)]
COG0477	COG0845	DSY0775	DSY0775	hypothetical protein	DSY3657	DSY3657	hypothetical protein	[TP0840-TP0965 (0.8653204)]
COG0477	COG0845	DSY3524	DSY3524	hypothetical protein	DSY1031	DSY1031	hypothetical protein	[TP0840-TP0965 (0.8653204)]
COG0477	COG0845	DSY4749	DSY4749	hypothetical protein	DSY2069	DSY2069	hypothetical protein	[TP0840-TP0965 (0.8653204)]
COG0477	COG0845	DSY3748	DSY3748	hypothetical protein	DSY1327	DSY1327	hypothetical protein	[TP0840-TP0965 (0.8653204)]
COG0477	COG0845	DSY4306	DSY4306	hypothetical protein	DSY3620	DSY3620	hypothetical protein	[TP0840-TP0965 (0.8653204)]
COG0477	COG0845	DSY1879	DSY1879	hypothetical protein	DSY2069	DSY2069	hypothetical protein	[TP0840-TP0965 (0.8653204)]
COG0477	COG0845	DSY4774	DSY4774	hypothetical protein	DSY0927	DSY0927	hypothetical protein	[TP0840-TP0965 (0.8653204)]
COG0477	COG0845	DSY3523	DSY3523	hypothetical protein	DSY3620	DSY3620	hypothetical protein	[TP0840-TP0965 (0.8653204)]
COG0477	COG0845	DSY1193	DSY1193	hypothetical protein	DSY0172	DSY0172	hypothetical protein	[TP0840-TP0965 (0.8653204)]
COG0477	COG0845	DSY2063	DSY2063	hypothetical protein	DSY3826	DSY3826	hypothetical protein	[TP0840-TP0965 (0.8653204)]
COG0477	COG0845	DSY4781	DSY4781	hypothetical protein	DSY1031	DSY1031	hypothetical protein	[TP0840-TP0965 (0.8653204)]
COG0477	COG0845	DSY1193	DSY1193	hypothetical protein	DSY1031	DSY1031	hypothetical protein	[TP0840-TP0965 (0.8653204)]
COG0477	COG0845	DSY4171	DSY4171	hypothetical protein	DSY0172	DSY0172	hypothetical protein	[TP0840-TP0965 (0.8653204)]
COG0477	COG0845	DSY3524	DSY3524	hypothetical protein	DSY2069	DSY2069	hypothetical protein	[TP0840-TP0965 (0.8653204)]
COG0477	COG0845	DSY3923	DSY3923	hypothetical protein	DSY1031	DSY1031	hypothetical protein	[TP0840-TP0965 (0.8653204)]
COG0477	COG0845	DSY2063	DSY2063	hypothetical protein	DSY3360	DSY3360	hypothetical protein	[TP0840-TP0965 (0.8653204)]
COG0477	COG0845	DSY2493	DSY2493	hypothetical protein	DSY4807	DSY4807	hypothetical protein	[TP0840-TP0965 (0.8653204)]
COG0477	COG0845	DSY2495	DSY2495	hypothetical protein	DSY3657	DSY3657	hypothetical protein	[TP0840-TP0965 (0.8653204)]
COG0477	COG0845	DSY3523	DSY3523	hypothetical protein	DSY3826	DSY3826	hypothetical protein	[TP0840-TP0965 (0.8653204)]
COG0477	COG0845	DSY4347	DSY4347	hypothetical protein	DSY3620	DSY3620	hypothetical protein	[TP0840-TP0965 (0.8653204)]
COG0477	COG0845	DSY4301	DSY4301	hypothetical protein	DSY1327	DSY1327	hypothetical protein	[TP0840-TP0965 (0.8653204)]
COG0477	COG0845	DSY1556	DSY1556	hypothetical protein	DSY3620	DSY3620	hypothetical protein	[TP0840-TP0965 (0.8653204)]
COG0477	COG0845	DSY1193	DSY1193	hypothetical protein	DSY1327	DSY1327	hypothetical protein	[TP0840-TP0965 (0.8653204)]
COG0477	COG0845	DSY0430	DSY0430	hypothetical protein	DSY0172	DSY0172	hypothetical protein	[TP0840-TP0965 (0.8653204)]
COG0477	COG0845	DSY0430	DSY0430	hypothetical protein	DSY3620	DSY3620	hypothetical protein	[TP0840-TP0965 (0.8653204)]
COG0477	COG0845	DSY4171	DSY4171	hypothetical protein	DSY2069	DSY2069	hypothetical protein	[TP0840-TP0965 (0.8653204)]
COG0477	COG0845	DSY1676	DSY1676	hypothetical protein	DSY0927	DSY0927	hypothetical protein	[TP0840-TP0965 (0.8653204)]
COG0477	COG0845	DSY4306	DSY4306	hypothetical protein	DSY1031	DSY1031	hypothetical protein	[TP0840-TP0965 (0.8653204)]
COG0477	COG0845	DSY4347	DSY4347	hypothetical protein	DSY3657	DSY3657	hypothetical protein	[TP0840-TP0965 (0.8653204)]
COG0477	COG0845	DSY0371	DSY0371	hypothetical protein	DSY3620	DSY3620	hypothetical protein	[TP0840-TP0965 (0.8653204)]
COG0477	COG0845	DSY4502	DSY4502	hypothetical protein	DSY3620	DSY3620	hypothetical protein	[TP0840-TP0965 (0.8653204)]
COG0477	COG0845	DSY0551	DSY0551	hypothetical protein	DSY2069	DSY2069	hypothetical protein	[TP0840-TP0965 (0.8653204)]
COG0477	COG0845	DSY0578	DSY0578	hypothetical protein	DSY2069	DSY2069	hypothetical protein	[TP0840-TP0965 (0.8653204)]
COG0477	COG0845	DSY0863	DSY0863	hypothetical protein	DSY1327	DSY1327	hypothetical protein	[TP0840-TP0965 (0.8653204)]
COG0477	COG0845	DSY0584	DSY0584	hypothetical protein	DSY1327	DSY1327	hypothetical protein	[TP0840-TP0965 (0.8653204)]
COG0477	COG0845	DSY0578	DSY0578	hypothetical protein	DSY0927	DSY0927	hypothetical protein	[TP0840-TP0965 (0.8653204)]
COG0477	COG0845	DSY1556	DSY1556	hypothetical protein	DSY3657	DSY3657	hypothetical protein	[TP0840-TP0965 (0.8653204)]
COG0477	COG0845	DSY0584	DSY0584	hypothetical protein	DSY2069	DSY2069	hypothetical protein	[TP0840-TP0965 (0.8653204)]
COG0477	COG0845	DSY4171	DSY4171	hypothetical protein	DSY3657	DSY3657	hypothetical protein	[TP0840-TP0965 (0.8653204)]
COG0477	COG0845	DSY0280	DSY0280	hypothetical protein	DSY1080	DSY1080	hypothetical protein	[TP0840-TP0965 (0.8653204)]
COG0477	COG0845	DSY4222	DSY4222	hypothetical protein	DSY4807	DSY4807	hypothetical protein	[TP0840-TP0965 (0.8653204)]
COG0477	COG0845	DSY0584	DSY0584	hypothetical protein	DSY1031	DSY1031	hypothetical protein	[TP0840-TP0965 (0.8653204)]
COG0477	COG0845	DSY4751	DSY4751	hypothetical protein	DSY1327	DSY1327	hypothetical protein	[TP0840-TP0965 (0.8653204)]
COG0477	COG0845	DSY4222	DSY4222	hypothetical protein	DSY2069	DSY2069	hypothetical protein	[TP0840-TP0965 (0.8653204)]
COG0477	COG0845	DSY1334	DSY1334	hypothetical protein	DSY3826	DSY3826	hypothetical protein	[TP0840-TP0965 (0.8653204)]
COG0477	COG0845	DSY2495	DSY2495	hypothetical protein	DSY0172	DSY0172	hypothetical protein	[TP0840-TP0965 (0.8653204)]
COG0477	COG0845	DSY0514	DSY0514	hypothetical protein	DSY1327	DSY1327	hypothetical protein	[TP0840-TP0965 (0.8653204)]
COG0477	COG0845	DSY0942	DSY0942	hypothetical protein	DSY0172	DSY0172	hypothetical protein	[TP0840-TP0965 (0.8653204)]
COG0477	COG0845	DSY4301	DSY4301	hypothetical protein	DSY3826	DSY3826	hypothetical protein	[TP0840-TP0965 (0.8653204)]
COG0477	COG0845	DSY2005	DSY2005	hypothetical protein	DSY1080	DSY1080	hypothetical protein	[TP0840-TP0965 (0.8653204)]
COG0477	COG0845	DSY0860	DSY0860	hypothetical protein	DSY1327	DSY1327	hypothetical protein	[TP0840-TP0965 (0.8653204)]
COG0477	COG0845	DSY4347	DSY4347	hypothetical protein	DSY3826	DSY3826	hypothetical protein	[TP0840-TP0965 (0.8653204)]
COG0477	COG0845	DSY3548	DSY3548	hypothetical protein	DSY4807	DSY4807	hypothetical protein	[TP0840-TP0965 (0.8653204)]
COG0477	COG0845	DSY4306	DSY4306	hypothetical protein	DSY3360	DSY3360	hypothetical protein	[TP0840-TP0965 (0.8653204)]
COG0477	COG0845	DSY0432	DSY0432	hypothetical protein	DSY3620	DSY3620	hypothetical protein	[TP0840-TP0965 (0.8653204)]
COG0477	COG0845	DSY1410	DSY1410	hypothetical protein	DSY3620	DSY3620	hypothetical protein	[TP0840-TP0965 (0.8653204)]
COG0477	COG0845	DSY4750	DSY4750	hypothetical protein	DSY1080	DSY1080	hypothetical protein	[TP0840-TP0965 (0.8653204)]
COG0477	COG0845	DSY1556	DSY1556	hypothetical protein	DSY2069	DSY2069	hypothetical protein	[TP0840-TP0965 (0.8653204)]
COG0477	COG0845	DSY0580	DSY0580	hypothetical protein	DSY2069	DSY2069	hypothetical protein	[TP0840-TP0965 (0.8653204)]
COG0477	COG0845	DSY1556	DSY1556	hypothetical protein	DSY3826	DSY3826	hypothetical protein	[TP0840-TP0965 (0.8653204)]
COG0477	COG0845	DSY1334	DSY1334	hypothetical protein	DSY4807	DSY4807	hypothetical protein	[TP0840-TP0965 (0.8653204)]
COG0477	COG0845	DSY4220	DSY4220	hypothetical protein	DSY3620	DSY3620	hypothetical protein	[TP0840-TP0965 (0.8653204)]
COG0477	COG0845	DSY0371	DSY0371	hypothetical protein	DSY3657	DSY3657	hypothetical protein	[TP0840-TP0965 (0.8653204)]
COG0477	COG0845	DSY1410	DSY1410	hypothetical protein	DSY3826	DSY3826	hypothetical protein	[TP0840-TP0965 (0.8653204)]
COG0477	COG0845	DSY0863	DSY0863	hypothetical protein	DSY2069	DSY2069	hypothetical protein	[TP0840-TP0965 (0.8653204)]
COG0477	COG0845	DSY4502	DSY4502	hypothetical protein	DSY3826	DSY3826	hypothetical protein	[TP0840-TP0965 (0.8653204)]
COG0477	COG0845	DSY3801	DSY3801	hypothetical protein	DSY2069	DSY2069	hypothetical protein	[TP0840-TP0965 (0.8653204)]
COG0477	COG0845	DSY4774	DSY4774	hypothetical protein	DSY1031	DSY1031	hypothetical protein	[TP0840-TP0965 (0.8653204)]
COG0477	COG0845	DSY0863	DSY0863	hypothetical protein	DSY1031	DSY1031	hypothetical protein	[TP0840-TP0965 (0.8653204)]
COG0477	COG0845	DSY0371	DSY0371	hypothetical protein	DSY3826	DSY3826	hypothetical protein	[TP0840-TP0965 (0.8653204)]
COG0477	COG0845	DSY2495	DSY2495	hypothetical protein	DSY3826	DSY3826	hypothetical protein	[TP0840-TP0965 (0.8653204)]
COG0477	COG0845	DSY0942	DSY0942	hypothetical protein	DSY1031	DSY1031	hypothetical protein	[TP0840-TP0965 (0.8653204)]
COG0477	COG0845	DSY0942	DSY0942	hypothetical protein	DSY4807	DSY4807	hypothetical protein	[TP0840-TP0965 (0.8653204)]
COG0477	COG0845	DSY4301	DSY4301	hypothetical protein	DSY1031	DSY1031	hypothetical protein	[TP0840-TP0965 (0.8653204)]
COG0477	COG0845	DSY0514	DSY0514	hypothetical protein	DSY3620	DSY3620	hypothetical protein	[TP0840-TP0965 (0.8653204)]
COG0477	COG0845	DSY4774	DSY4774	hypothetical protein	DSY3657	DSY3657	hypothetical protein	[TP0840-TP0965 (0.8653204)]
COG0477	COG0845	DSY3523	DSY3523	hypothetical protein	DSY1080	DSY1080	hypothetical protein	[TP0840-TP0965 (0.8653204)]
COG0477	COG0845	DSY1879	DSY1879	hypothetical protein	DSY1327	DSY1327	hypothetical protein	[TP0840-TP0965 (0.8653204)]
COG0477	COG0845	DSY2063	DSY2063	hypothetical protein	DSY0927	DSY0927	hypothetical protein	[TP0840-TP0965 (0.8653204)]
COG0477	COG0845	DSY3548	DSY3548	hypothetical protein	DSY0927	DSY0927	hypothetical protein	[TP0840-TP0965 (0.8653204)]
COG0477	COG0845	DSY0280	DSY0280	hypothetical protein	DSY3360	DSY3360	hypothetical protein	[TP0840-TP0965 (0.8653204)]
COG0477	COG0845	DSY4301	DSY4301	hypothetical protein	DSY1080	DSY1080	hypothetical protein	[TP0840-TP0965 (0.8653204)]
COG0477	COG0845	DSY4350	DSY4350	hypothetical protein	DSY1031	DSY1031	hypothetical protein	[TP0840-TP0965 (0.8653204)]
COG0477	COG0845	DSY4751	DSY4751	hypothetical protein	DSY4807	DSY4807	hypothetical protein	[TP0840-TP0965 (0.8653204)]
COG0477	COG0845	DSY4749	DSY4749	hypothetical protein	DSY3657	DSY3657	hypothetical protein	[TP0840-TP0965 (0.8653204)]
COG0477	COG0845	DSY0280	DSY0280	hypothetical protein	DSY0172	DSY0172	hypothetical protein	[TP0840-TP0965 (0.8653204)]
COG0477	COG0845	DSY0514	DSY0514	hypothetical protein	DSY1080	DSY1080	hypothetical protein	[TP0840-TP0965 (0.8653204)]
COG0477	COG0845	DSY3748	DSY3748	hypothetical protein	DSY1080	DSY1080	hypothetical protein	[TP0840-TP0965 (0.8653204)]
COG0477	COG0845	DSY1676	DSY1676	hypothetical protein	DSY1080	DSY1080	hypothetical protein	[TP0840-TP0965 (0.8653204)]
COG0477	COG0845	DSY4350	DSY4350	hypothetical protein	DSY2069	DSY2069	hypothetical protein	[TP0840-TP0965 (0.8653204)]
COG0477	COG0845	DSY1334	DSY1334	hypothetical protein	DSY0172	DSY0172	hypothetical protein	[TP0840-TP0965 (0.8653204)]
COG0477	COG0845	DSY1879	DSY1879	hypothetical protein	DSY3360	DSY3360	hypothetical protein	[TP0840-TP0965 (0.8653204)]
COG0477	COG0845	DSY0578	DSY0578	hypothetical protein	DSY1031	DSY1031	hypothetical protein	[TP0840-TP0965 (0.8653204)]
COG0477	COG0845	DSY1334	DSY1334	hypothetical protein	DSY1327	DSY1327	hypothetical protein	[TP0840-TP0965 (0.8653204)]
COG0477	COG0845	DSY0775	DSY0775	hypothetical protein	DSY4807	DSY4807	hypothetical protein	[TP0840-TP0965 (0.8653204)]
COG0477	COG0845	DSY4751	DSY4751	hypothetical protein	DSY3657	DSY3657	hypothetical protein	[TP0840-TP0965 (0.8653204)]
COG0477	COG0845	DSY1879	DSY1879	hypothetical protein	DSY3826	DSY3826	hypothetical protein	[TP0840-TP0965 (0.8653204)]
COG0477	COG0845	DSY2495	DSY2495	hypothetical protein	DSY1327	DSY1327	hypothetical protein	[TP0840-TP0965 (0.8653204)]
COG0477	COG0845	DSY0775	DSY0775	hypothetical protein	DSY1031	DSY1031	hypothetical protein	[TP0840-TP0965 (0.8653204)]
COG0477	COG0845	DSY4768	DSY4768	hypothetical protein	DSY1031	DSY1031	hypothetical protein	[TP0840-TP0965 (0.8653204)]
COG0477	COG0845	DSY4781	DSY4781	hypothetical protein	DSY1327	DSY1327	hypothetical protein	[TP0840-TP0965 (0.8653204)]
COG0477	COG0845	DSY4768	DSY4768	hypothetical protein	DSY2069	DSY2069	hypothetical protein	[TP0840-TP0965 (0.8653204)]
COG0477	COG0845	DSY4751	DSY4751	hypothetical protein	DSY2069	DSY2069	hypothetical protein	[TP0840-TP0965 (0.8653204)]
COG0477	COG0845	DSY4749	DSY4749	hypothetical protein	DSY4807	DSY4807	hypothetical protein	[TP0840-TP0965 (0.8653204)]
COG0477	COG0845	DSY4171	DSY4171	hypothetical protein	DSY1031	DSY1031	hypothetical protein	[TP0840-TP0965 (0.8653204)]
COG0477	COG0845	DSY0860	DSY0860	hypothetical protein	DSY1031	DSY1031	hypothetical protein	[TP0840-TP0965 (0.8653204)]
COG0477	COG0845	DSY0514	DSY0514	hypothetical protein	DSY0927	DSY0927	hypothetical protein	[TP0840-TP0965 (0.8653204)]
COG0477	COG0845	DSY3790	DSY3790	hypothetical protein	DSY3360	DSY3360	hypothetical protein	[TP0840-TP0965 (0.8653204)]
COG0477	COG0845	DSY3524	DSY3524	hypothetical protein	DSY3826	DSY3826	hypothetical protein	[TP0840-TP0965 (0.8653204)]
COG0477	COG0845	DSY3748	DSY3748	hypothetical protein	DSY0927	DSY0927	hypothetical protein	[TP0840-TP0965 (0.8653204)]
COG0477	COG0845	DSY4220	DSY4220	hypothetical protein	DSY1080	DSY1080	hypothetical protein	[TP0840-TP0965 (0.8653204)]
COG0477	COG0845	DSY3790	DSY3790	hypothetical protein	DSY4807	DSY4807	hypothetical protein	[TP0840-TP0965 (0.8653204)]
COG0477	COG0845	DSY0280	DSY0280	hypothetical protein	DSY1031	DSY1031	hypothetical protein	[TP0840-TP0965 (0.8653204)]
COG0477	COG0845	DSY0430	DSY0430	hypothetical protein	DSY3826	DSY3826	hypothetical protein	[TP0840-TP0965 (0.8653204)]
COG0477	COG0845	DSY1193	DSY1193	hypothetical protein	DSY3620	DSY3620	hypothetical protein	[TP0840-TP0965 (0.8653204)]
COG0477	COG0845	DSY1410	DSY1410	hypothetical protein	DSY1327	DSY1327	hypothetical protein	[TP0840-TP0965 (0.8653204)]
COG0477	COG0845	DSY2493	DSY2493	hypothetical protein	DSY3620	DSY3620	hypothetical protein	[TP0840-TP0965 (0.8653204)]
COG0477	COG0845	DSY3523	DSY3523	hypothetical protein	DSY4807	DSY4807	hypothetical protein	[TP0840-TP0965 (0.8653204)]
COG0477	COG0845	DSY4222	DSY4222	hypothetical protein	DSY1080	DSY1080	hypothetical protein	[TP0840-TP0965 (0.8653204)]
COG0477	COG0845	DSY4733	DSY4733	hypothetical protein	DSY3360	DSY3360	hypothetical protein	[TP0840-TP0965 (0.8653204)]
COG0477	COG0845	DSY2493	DSY2493	hypothetical protein	DSY3360	DSY3360	hypothetical protein	[TP0840-TP0965 (0.8653204)]
COG0477	COG0845	DSY0280	DSY0280	hypothetical protein	DSY2069	DSY2069	hypothetical protein	[TP0840-TP0965 (0.8653204)]
COG0477	COG0845	DSY1556	DSY1556	hypothetical protein	DSY0172	DSY0172	hypothetical protein	[TP0840-TP0965 (0.8653204)]
COG0477	COG0845	DSY4350	DSY4350	hypothetical protein	DSY3620	DSY3620	hypothetical protein	[TP0840-TP0965 (0.8653204)]
COG0477	COG0845	DSY1399	DSY1399	hypothetical protein	DSY3360	DSY3360	hypothetical protein	[TP0840-TP0965 (0.8653204)]
COG0477	COG0845	DSY4750	DSY4750	hypothetical protein	DSY3826	DSY3826	hypothetical protein	[TP0840-TP0965 (0.8653204)]
COG0477	COG0845	DSY0432	DSY0432	hypothetical protein	DSY0927	DSY0927	hypothetical protein	[TP0840-TP0965 (0.8653204)]
COG0477	COG0845	DSY4781	DSY4781	hypothetical protein	DSY3620	DSY3620	hypothetical protein	[TP0840-TP0965 (0.8653204)]
COG0477	COG0845	DSY4751	DSY4751	hypothetical protein	DSY0927	DSY0927	hypothetical protein	[TP0840-TP0965 (0.8653204)]
COG0477	COG0845	DSY0371	DSY0371	hypothetical protein	DSY2069	DSY2069	hypothetical protein	[TP0840-TP0965 (0.8653204)]
COG0477	COG0845	DSY1399	DSY1399	hypothetical protein	DSY3657	DSY3657	hypothetical protein	[TP0840-TP0965 (0.8653204)]
COG0477	COG0845	DSY0942	DSY0942	hypothetical protein	DSY3657	DSY3657	hypothetical protein	[TP0840-TP0965 (0.8653204)]
COG0477	COG0845	DSY4222	DSY4222	hypothetical protein	DSY3360	DSY3360	hypothetical protein	[TP0840-TP0965 (0.8653204)]
COG0477	COG0845	DSY1676	DSY1676	hypothetical protein	DSY4807	DSY4807	hypothetical protein	[TP0840-TP0965 (0.8653204)]
COG0477	COG0845	DSY0014	DSY0014	hypothetical protein	DSY3620	DSY3620	hypothetical protein	[TP0840-TP0965 (0.8653204)]
COG0477	COG0845	DSY2063	DSY2063	hypothetical protein	DSY1031	DSY1031	hypothetical protein	[TP0840-TP0965 (0.8653204)]
COG0477	COG0845	DSY4768	DSY4768	hypothetical protein	DSY3360	DSY3360	hypothetical protein	[TP0840-TP0965 (0.8653204)]
COG0477	COG0845	DSY1193	DSY1193	hypothetical protein	DSY0927	DSY0927	hypothetical protein	[TP0840-TP0965 (0.8653204)]
COG0477	COG0845	DSY4768	DSY4768	hypothetical protein	DSY1080	DSY1080	hypothetical protein	[TP0840-TP0965 (0.8653204)]
COG0477	COG0845	DSY0580	DSY0580	hypothetical protein	DSY4807	DSY4807	hypothetical protein	[TP0840-TP0965 (0.8653204)]
COG0477	COG0845	DSY3548	DSY3548	hypothetical protein	DSY1080	DSY1080	hypothetical protein	[TP0840-TP0965 (0.8653204)]
COG0477	COG0845	DSY3923	DSY3923	hypothetical protein	DSY1080	DSY1080	hypothetical protein	[TP0840-TP0965 (0.8653204)]
COG0477	COG0845	DSY1879	DSY1879	hypothetical protein	DSY4807	DSY4807	hypothetical protein	[TP0840-TP0965 (0.8653204)]
COG0477	COG0845	DSY3923	DSY3923	hypothetical protein	DSY0172	DSY0172	hypothetical protein	[TP0840-TP0965 (0.8653204)]
COG0477	COG0845	DSY0371	DSY0371	hypothetical protein	DSY1031	DSY1031	hypothetical protein	[TP0840-TP0965 (0.8653204)]
COG0477	COG0845	DSY4301	DSY4301	hypothetical protein	DSY3657	DSY3657	hypothetical protein	[TP0840-TP0965 (0.8653204)]
COG0477	COG0845	DSY2063	DSY2063	hypothetical protein	DSY0172	DSY0172	hypothetical protein	[TP0840-TP0965 (0.8653204)]
COG0477	COG0845	DSY3748	DSY3748	hypothetical protein	DSY2069	DSY2069	hypothetical protein	[TP0840-TP0965 (0.8653204)]
COG0477	COG0845	DSY0860	DSY0860	hypothetical protein	DSY3620	DSY3620	hypothetical protein	[TP0840-TP0965 (0.8653204)]
COG0477	COG0845	DSY4502	DSY4502	hypothetical protein	DSY3657	DSY3657	hypothetical protein	[TP0840-TP0965 (0.8653204)]
COG0477	COG0845	DSY2005	DSY2005	hypothetical protein	DSY1327	DSY1327	hypothetical protein	[TP0840-TP0965 (0.8653204)]
COG0477	COG0845	DSY0580	DSY0580	hypothetical protein	DSY3360	DSY3360	hypothetical protein	[TP0840-TP0965 (0.8653204)]
COG0477	COG0845	DSY0280	DSY0280	hypothetical protein	DSY3826	DSY3826	hypothetical protein	[TP0840-TP0965 (0.8653204)]
COG0477	COG0845	DSY2495	DSY2495	hypothetical protein	DSY4807	DSY4807	hypothetical protein	[TP0840-TP0965 (0.8653204)]
COG0477	COG0845	DSY3801	DSY3801	hypothetical protein	DSY3826	DSY3826	hypothetical protein	[TP0840-TP0965 (0.8653204)]
COG0477	COG0845	DSY0863	DSY0863	hypothetical protein	DSY0927	DSY0927	hypothetical protein	[TP0840-TP0965 (0.8653204)]
COG0477	COG0845	DSY0584	DSY0584	hypothetical protein	DSY0927	DSY0927	hypothetical protein	[TP0840-TP0965 (0.8653204)]
COG0477	COG0845	DSY1676	DSY1676	hypothetical protein	DSY3657	DSY3657	hypothetical protein	[TP0840-TP0965 (0.8653204)]
COG0477	COG0845	DSY0551	DSY0551	hypothetical protein	DSY3620	DSY3620	hypothetical protein	[TP0840-TP0965 (0.8653204)]
COG0477	COG0845	DSY3923	DSY3923	hypothetical protein	DSY3620	DSY3620	hypothetical protein	[TP0840-TP0965 (0.8653204)]
COG0477	COG0845	DSY4750	DSY4750	hypothetical protein	DSY0172	DSY0172	hypothetical protein	[TP0840-TP0965 (0.8653204)]
COG0477	COG0845	DSY4502	DSY4502	hypothetical protein	DSY3360	DSY3360	hypothetical protein	[TP0840-TP0965 (0.8653204)]
COG0477	COG0845	DSY1193	DSY1193	hypothetical protein	DSY3657	DSY3657	hypothetical protein	[TP0840-TP0965 (0.8653204)]
COG0477	COG0845	DSY2063	DSY2063	hypothetical protein	DSY3657	DSY3657	hypothetical protein	[TP0840-TP0965 (0.8653204)]
COG0477	COG0845	DSY3748	DSY3748	hypothetical protein	DSY3620	DSY3620	hypothetical protein	[TP0840-TP0965 (0.8653204)]
COG0477	COG0845	DSY4347	DSY4347	hypothetical protein	DSY0172	DSY0172	hypothetical protein	[TP0840-TP0965 (0.8653204)]
COG0477	COG0845	DSY4171	DSY4171	hypothetical protein	DSY1080	DSY1080	hypothetical protein	[TP0840-TP0965 (0.8653204)]
COG0477	COG0845	DSY1399	DSY1399	hypothetical protein	DSY3620	DSY3620	hypothetical protein	[TP0840-TP0965 (0.8653204)]
COG0477	COG0845	DSY4733	DSY4733	hypothetical protein	DSY0172	DSY0172	hypothetical protein	[TP0840-TP0965 (0.8653204)]
COG0477	COG0845	DSY0775	DSY0775	hypothetical protein	DSY0172	DSY0172	hypothetical protein	[TP0840-TP0965 (0.8653204)]
COG0477	COG0845	DSY0014	DSY0014	hypothetical protein	DSY0172	DSY0172	hypothetical protein	[TP0840-TP0965 (0.8653204)]
COG0477	COG0845	DSY0280	DSY0280	hypothetical protein	DSY3657	DSY3657	hypothetical protein	[TP0840-TP0965 (0.8653204)]
COG0477	COG0845	DSY4350	DSY4350	hypothetical protein	DSY3657	DSY3657	hypothetical protein	[TP0840-TP0965 (0.8653204)]
COG0477	COG0845	DSY0578	DSY0578	hypothetical protein	DSY1327	DSY1327	hypothetical protein	[TP0840-TP0965 (0.8653204)]
COG0477	COG0845	DSY3985	DSY3985	hypothetical protein	DSY3620	DSY3620	hypothetical protein	[TP0840-TP0965 (0.8653204)]
COG0477	COG0845	DSY0430	DSY0430	hypothetical protein	DSY0927	DSY0927	hypothetical protein	[TP0840-TP0965 (0.8653204)]
COG0477	COG0845	DSY2005	DSY2005	hypothetical protein	DSY0927	DSY0927	hypothetical protein	[TP0840-TP0965 (0.8653204)]
COG0477	COG0845	DSY2493	DSY2493	hypothetical protein	DSY1080	DSY1080	hypothetical protein	[TP0840-TP0965 (0.8653204)]
COG0477	COG0845	DSY0580	DSY0580	hypothetical protein	DSY0927	DSY0927	hypothetical protein	[TP0840-TP0965 (0.8653204)]
COG0477	COG0845	DSY0584	DSY0584	hypothetical protein	DSY3657	DSY3657	hypothetical protein	[TP0840-TP0965 (0.8653204)]
COG0477	COG0845	DSY1556	DSY1556	hypothetical protein	DSY1327	DSY1327	hypothetical protein	[TP0840-TP0965 (0.8653204)]
COG0477	COG0845	DSY4751	DSY4751	hypothetical protein	DSY1080	DSY1080	hypothetical protein	[TP0840-TP0965 (0.8653204)]
COG0477	COG0845	DSY4733	DSY4733	hypothetical protein	DSY3620	DSY3620	hypothetical protein	[TP0840-TP0965 (0.8653204)]
COG0477	COG0845	DSY0551	DSY0551	hypothetical protein	DSY0927	DSY0927	hypothetical protein	[TP0840-TP0965 (0.8653204)]
COG0477	COG0845	DSY4749	DSY4749	hypothetical protein	DSY3360	DSY3360	hypothetical protein	[TP0840-TP0965 (0.8653204)]
COG0477	COG0845	DSY3523	DSY3523	hypothetical protein	DSY0927	DSY0927	hypothetical protein	[TP0840-TP0965 (0.8653204)]
COG0477	COG0845	DSY3524	DSY3524	hypothetical protein	DSY3657	DSY3657	hypothetical protein	[TP0840-TP0965 (0.8653204)]
COG0477	COG0845	DSY4750	DSY4750	hypothetical protein	DSY3620	DSY3620	hypothetical protein	[TP0840-TP0965 (0.8653204)]
COG0477	COG0845	DSY4751	DSY4751	hypothetical protein	DSY3360	DSY3360	hypothetical protein	[TP0840-TP0965 (0.8653204)]
COG0477	COG0845	DSY2005	DSY2005	hypothetical protein	DSY4807	DSY4807	hypothetical protein	[TP0840-TP0965 (0.8653204)]
COG0477	COG0845	DSY4350	DSY4350	hypothetical protein	DSY3360	DSY3360	hypothetical protein	[TP0840-TP0965 (0.8653204)]
COG0477	COG0845	DSY4774	DSY4774	hypothetical protein	DSY0172	DSY0172	hypothetical protein	[TP0840-TP0965 (0.8653204)]
COG0477	COG0845	DSY4171	DSY4171	hypothetical protein	DSY1327	DSY1327	hypothetical protein	[TP0840-TP0965 (0.8653204)]
COG0477	COG0845	DSY4781	DSY4781	hypothetical protein	DSY2069	DSY2069	hypothetical protein	[TP0840-TP0965 (0.8653204)]
COG0477	COG0845	DSY0775	DSY0775	hypothetical protein	DSY3360	DSY3360	hypothetical protein	[TP0840-TP0965 (0.8653204)]
COG0477	COG0845	DSY0430	DSY0430	hypothetical protein	DSY1327	DSY1327	hypothetical protein	[TP0840-TP0965 (0.8653204)]
COG0477	COG0845	DSY4502	DSY4502	hypothetical protein	DSY2069	DSY2069	hypothetical protein	[TP0840-TP0965 (0.8653204)]
COG0477	COG0845	DSY4222	DSY4222	hypothetical protein	DSY1327	DSY1327	hypothetical protein	[TP0840-TP0965 (0.8653204)]
COG0477	COG0845	DSY4306	DSY4306	hypothetical protein	DSY0927	DSY0927	hypothetical protein	[TP0840-TP0965 (0.8653204)]
COG0477	COG0845	DSY0551	DSY0551	hypothetical protein	DSY0172	DSY0172	hypothetical protein	[TP0840-TP0965 (0.8653204)]
COG0477	COG0845	DSY3923	DSY3923	hypothetical protein	DSY0927	DSY0927	hypothetical protein	[TP0840-TP0965 (0.8653204)]
COG0477	COG0845	DSY3523	DSY3523	hypothetical protein	DSY1327	DSY1327	hypothetical protein	[TP0840-TP0965 (0.8653204)]
COG0477	COG0845	DSY1556	DSY1556	hypothetical protein	DSY1031	DSY1031	hypothetical protein	[TP0840-TP0965 (0.8653204)]
COG0477	COG0845	DSY1399	DSY1399	hypothetical protein	DSY0927	DSY0927	hypothetical protein	[TP0840-TP0965 (0.8653204)]
COG0477	COG0845	DSY2063	DSY2063	hypothetical protein	DSY1327	DSY1327	hypothetical protein	[TP0840-TP0965 (0.8653204)]
COG0477	COG0845	DSY0551	DSY0551	hypothetical protein	DSY4807	DSY4807	hypothetical protein	[TP0840-TP0965 (0.8653204)]
COG0477	COG0845	DSY3923	DSY3923	hypothetical protein	DSY1327	DSY1327	hypothetical protein	[TP0840-TP0965 (0.8653204)]
COG0477	COG0845	DSY1399	DSY1399	hypothetical protein	DSY1327	DSY1327	hypothetical protein	[TP0840-TP0965 (0.8653204)]
COG0477	COG0845	DSY3923	DSY3923	hypothetical protein	DSY4807	DSY4807	hypothetical protein	[TP0840-TP0965 (0.8653204)]
COG0477	COG0845	DSY0860	DSY0860	hypothetical protein	DSY2069	DSY2069	hypothetical protein	[TP0840-TP0965 (0.8653204)]
COG0477	COG0845	DSY0432	DSY0432	hypothetical protein	DSY3360	DSY3360	hypothetical protein	[TP0840-TP0965 (0.8653204)]
COG0477	COG0845	DSY4220	DSY4220	hypothetical protein	DSY1327	DSY1327	hypothetical protein	[TP0840-TP0965 (0.8653204)]
COG0477	COG0845	DSY2495	DSY2495	hypothetical protein	DSY2069	DSY2069	hypothetical protein	[TP0840-TP0965 (0.8653204)]
COG0477	COG0845	DSY4774	DSY4774	hypothetical protein	DSY2069	DSY2069	hypothetical protein	[TP0840-TP0965 (0.8653204)]
COG0477	COG0845	DSY3524	DSY3524	hypothetical protein	DSY0927	DSY0927	hypothetical protein	[TP0840-TP0965 (0.8653204)]
COG0477	COG0845	DSY0432	DSY0432	hypothetical protein	DSY0172	DSY0172	hypothetical protein	[TP0840-TP0965 (0.8653204)]
COG0477	COG0845	DSY4347	DSY4347	hypothetical protein	DSY2069	DSY2069	hypothetical protein	[TP0840-TP0965 (0.8653204)]
COG0477	COG0845	DSY4781	DSY4781	hypothetical protein	DSY0172	DSY0172	hypothetical protein	[TP0840-TP0965 (0.8653204)]
COG0477	COG0845	DSY2493	DSY2493	hypothetical protein	DSY2069	DSY2069	hypothetical protein	[TP0840-TP0965 (0.8653204)]
COG0477	COG0845	DSY3985	DSY3985	hypothetical protein	DSY0927	DSY0927	hypothetical protein	[TP0840-TP0965 (0.8653204)]
COG0477	COG0845	DSY0775	DSY0775	hypothetical protein	DSY1080	DSY1080	hypothetical protein	[TP0840-TP0965 (0.8653204)]
COG0477	COG0845	DSY4774	DSY4774	hypothetical protein	DSY1080	DSY1080	hypothetical protein	[TP0840-TP0965 (0.8653204)]
COG0477	COG0845	DSY0432	DSY0432	hypothetical protein	DSY4807	DSY4807	hypothetical protein	[TP0840-TP0965 (0.8653204)]
COG0477	COG0845	DSY0514	DSY0514	hypothetical protein	DSY2069	DSY2069	hypothetical protein	[TP0840-TP0965 (0.8653204)]
COG0477	COG0845	DSY0432	DSY0432	hypothetical protein	DSY2069	DSY2069	hypothetical protein	[TP0840-TP0965 (0.8653204)]
COG0477	COG0845	DSY3548	DSY3548	hypothetical protein	DSY3620	DSY3620	hypothetical protein	[TP0840-TP0965 (0.8653204)]
COG0477	COG0845	DSY3790	DSY3790	hypothetical protein	DSY3620	DSY3620	hypothetical protein	[TP0840-TP0965 (0.8653204)]
COG0477	COG0845	DSY0430	DSY0430	hypothetical protein	DSY4807	DSY4807	hypothetical protein	[TP0840-TP0965 (0.8653204)]
COG0477	COG0845	DSY2005	DSY2005	hypothetical protein	DSY0172	DSY0172	hypothetical protein	[TP0840-TP0965 (0.8653204)]
COG0477	COG0845	DSY4220	DSY4220	hypothetical protein	DSY4807	DSY4807	hypothetical protein	[TP0840-TP0965 (0.8653204)]
COG0477	COG0845	DSY2063	DSY2063	hypothetical protein	DSY1080	DSY1080	hypothetical protein	[TP0840-TP0965 (0.8653204)]
COG0477	COG0845	DSY3524	DSY3524	hypothetical protein	DSY1080	DSY1080	hypothetical protein	[TP0840-TP0965 (0.8653204)]
COG0477	COG0845	DSY4751	DSY4751	hypothetical protein	DSY1031	DSY1031	hypothetical protein	[TP0840-TP0965 (0.8653204)]
COG0477	COG0845	DSY4749	DSY4749	hypothetical protein	DSY1327	DSY1327	hypothetical protein	[TP0840-TP0965 (0.8653204)]
COG0477	COG0845	DSY4350	DSY4350	hypothetical protein	DSY1080	DSY1080	hypothetical protein	[TP0840-TP0965 (0.8653204)]
COG0477	COG0845	DSY1556	DSY1556	hypothetical protein	DSY3360	DSY3360	hypothetical protein	[TP0840-TP0965 (0.8653204)]
COG0477	COG0845	DSY4306	DSY4306	hypothetical protein	DSY1080	DSY1080	hypothetical protein	[TP0840-TP0965 (0.8653204)]
COG0477	COG0845	DSY0430	DSY0430	hypothetical protein	DSY3360	DSY3360	hypothetical protein	[TP0840-TP0965 (0.8653204)]
COG0477	COG0845	DSY3790	DSY3790	hypothetical protein	DSY1080	DSY1080	hypothetical protein	[TP0840-TP0965 (0.8653204)]
COG0477	COG0845	DSY0578	DSY0578	hypothetical protein	DSY3657	DSY3657	hypothetical protein	[TP0840-TP0965 (0.8653204)]
COG0477	COG0845	DSY4222	DSY4222	hypothetical protein	DSY3826	DSY3826	hypothetical protein	[TP0840-TP0965 (0.8653204)]
COG0477	COG0845	DSY1879	DSY1879	hypothetical protein	DSY0927	DSY0927	hypothetical protein	[TP0840-TP0965 (0.8653204)]
COG0477	COG0845	DSY4774	DSY4774	hypothetical protein	DSY1327	DSY1327	hypothetical protein	[TP0840-TP0965 (0.8653204)]
COG0477	COG0845	DSY0860	DSY0860	hypothetical protein	DSY1080	DSY1080	hypothetical protein	[TP0840-TP0965 (0.8653204)]
COG0477	COG0845	DSY0551	DSY0551	hypothetical protein	DSY1327	DSY1327	hypothetical protein	[TP0840-TP0965 (0.8653204)]
COG0477	COG0845	DSY4220	DSY4220	hypothetical protein	DSY2069	DSY2069	hypothetical protein	[TP0840-TP0965 (0.8653204)]
COG0477	COG0845	DSY3985	DSY3985	hypothetical protein	DSY1080	DSY1080	hypothetical protein	[TP0840-TP0965 (0.8653204)]
COG0477	COG0845	DSY0775	DSY0775	hypothetical protein	DSY3826	DSY3826	hypothetical protein	[TP0840-TP0965 (0.8653204)]
COG0477	COG0845	DSY0430	DSY0430	hypothetical protein	DSY2069	DSY2069	hypothetical protein	[TP0840-TP0965 (0.8653204)]
COG0477	COG0845	DSY0580	DSY0580	hypothetical protein	DSY3657	DSY3657	hypothetical protein	[TP0840-TP0965 (0.8653204)]
COG0477	COG0845	DSY4347	DSY4347	hypothetical protein	DSY1327	DSY1327	hypothetical protein	[TP0840-TP0965 (0.8653204)]
COG0477	COG0845	DSY0942	DSY0942	hypothetical protein	DSY3826	DSY3826	hypothetical protein	[TP0840-TP0965 (0.8653204)]
COG0477	COG0845	DSY0775	DSY0775	hypothetical protein	DSY1327	DSY1327	hypothetical protein	[TP0840-TP0965 (0.8653204)]
COG0477	COG0845	DSY4749	DSY4749	hypothetical protein	DSY1031	DSY1031	hypothetical protein	[TP0840-TP0965 (0.8653204)]
COG0477	COG0845	DSY0551	DSY0551	hypothetical protein	DSY3360	DSY3360	hypothetical protein	[TP0840-TP0965 (0.8653204)]
COG0477	COG0845	DSY0432	DSY0432	hypothetical protein	DSY1327	DSY1327	hypothetical protein	[TP0840-TP0965 (0.8653204)]
COG0477	COG0845	DSY4502	DSY4502	hypothetical protein	DSY4807	DSY4807	hypothetical protein	[TP0840-TP0965 (0.8653204)]
COG0477	COG0845	DSY2493	DSY2493	hypothetical protein	DSY0172	DSY0172	hypothetical protein	[TP0840-TP0965 (0.8653204)]
COG0477	COG0845	DSY1334	DSY1334	hypothetical protein	DSY1031	DSY1031	hypothetical protein	[TP0840-TP0965 (0.8653204)]
COG0477	COG0845	DSY4171	DSY4171	hypothetical protein	DSY3620	DSY3620	hypothetical protein	[TP0840-TP0965 (0.8653204)]
COG0477	COG0845	DSY1410	DSY1410	hypothetical protein	DSY3360	DSY3360	hypothetical protein	[TP0840-TP0965 (0.8653204)]
COG0477	COG0845	DSY3524	DSY3524	hypothetical protein	DSY1327	DSY1327	hypothetical protein	[TP0840-TP0965 (0.8653204)]
COG0477	COG0845	DSY0863	DSY0863	hypothetical protein	DSY3360	DSY3360	hypothetical protein	[TP0840-TP0965 (0.8653204)]
COG0477	COG0845	DSY0942	DSY0942	hypothetical protein	DSY3620	DSY3620	hypothetical protein	[TP0840-TP0965 (0.8653204)]
COG0477	COG0845	DSY1879	DSY1879	hypothetical protein	DSY1031	DSY1031	hypothetical protein	[TP0840-TP0965 (0.8653204)]
COG0477	COG0845	DSY3801	DSY3801	hypothetical protein	DSY3360	DSY3360	hypothetical protein	[TP0840-TP0965 (0.8653204)]
COG0477	COG0845	DSY2063	DSY2063	hypothetical protein	DSY3620	DSY3620	hypothetical protein	[TP0840-TP0965 (0.8653204)]
COG0477	COG0845	DSY1410	DSY1410	hypothetical protein	DSY2069	DSY2069	hypothetical protein	[TP0840-TP0965 (0.8653204)]
COG0477	COG0845	DSY4768	DSY4768	hypothetical protein	DSY3620	DSY3620	hypothetical protein	[TP0840-TP0965 (0.8653204)]
COG0477	COG0845	DSY3801	DSY3801	hypothetical protein	DSY0927	DSY0927	hypothetical protein	[TP0840-TP0965 (0.8653204)]
COG0477	COG0845	DSY1399	DSY1399	hypothetical protein	DSY1031	DSY1031	hypothetical protein	[TP0840-TP0965 (0.8653204)]
COG0477	COG0845	DSY4733	DSY4733	hypothetical protein	DSY4807	DSY4807	hypothetical protein	[TP0840-TP0965 (0.8653204)]
COG0477	COG0845	DSY0371	DSY0371	hypothetical protein	DSY3360	DSY3360	hypothetical protein	[TP0840-TP0965 (0.8653204)]
COG0477	COG0845	DSY3985	DSY3985	hypothetical protein	DSY3657	DSY3657	hypothetical protein	[TP0840-TP0965 (0.8653204)]
COG0477	COG0845	DSY0584	DSY0584	hypothetical protein	DSY3620	DSY3620	hypothetical protein	[TP0840-TP0965 (0.8653204)]
COG0477	COG0845	DSY4750	DSY4750	hypothetical protein	DSY1327	DSY1327	hypothetical protein	[TP0840-TP0965 (0.8653204)]
COG0477	COG0845	DSY4768	DSY4768	hypothetical protein	DSY4807	DSY4807	hypothetical protein	[TP0840-TP0965 (0.8653204)]
COG0477	COG0845	DSY1676	DSY1676	hypothetical protein	DSY1031	DSY1031	hypothetical protein	[TP0840-TP0965 (0.8653204)]
COG0477	COG0845	DSY2005	DSY2005	hypothetical protein	DSY3620	DSY3620	hypothetical protein	[TP0840-TP0965 (0.8653204)]
COG0477	COG0845	DSY3523	DSY3523	hypothetical protein	DSY3360	DSY3360	hypothetical protein	[TP0840-TP0965 (0.8653204)]
COG0477	COG0845	DSY3790	DSY3790	hypothetical protein	DSY0172	DSY0172	hypothetical protein	[TP0840-TP0965 (0.8653204)]
COG0477	COG0845	DSY4733	DSY4733	hypothetical protein	DSY1327	DSY1327	hypothetical protein	[TP0840-TP0965 (0.8653204)]
COG0477	COG0845	DSY4502	DSY4502	hypothetical protein	DSY0927	DSY0927	hypothetical protein	[TP0840-TP0965 (0.8653204)]
COG0477	COG0845	DSY3548	DSY3548	hypothetical protein	DSY3360	DSY3360	hypothetical protein	[TP0840-TP0965 (0.8653204)]
COG0477	COG0845	DSY0942	DSY0942	hypothetical protein	DSY3360	DSY3360	hypothetical protein	[TP0840-TP0965 (0.8653204)]
COG0477	COG0845	DSY1399	DSY1399	hypothetical protein	DSY1080	DSY1080	hypothetical protein	[TP0840-TP0965 (0.8653204)]
COG0477	COG0845	DSY1879	DSY1879	hypothetical protein	DSY3620	DSY3620	hypothetical protein	[TP0840-TP0965 (0.8653204)]
COG0477	COG0845	DSY0942	DSY0942	hypothetical protein	DSY1080	DSY1080	hypothetical protein	[TP0840-TP0965 (0.8653204)]
COG0477	COG0845	DSY3524	DSY3524	hypothetical protein	DSY3620	DSY3620	hypothetical protein	[TP0840-TP0965 (0.8653204)]
COG0477	COG0845	DSY0942	DSY0942	hypothetical protein	DSY1327	DSY1327	hypothetical protein	[TP0840-TP0965 (0.8653204)]
COG0477	COG0845	DSY0014	DSY0014	hypothetical protein	DSY1327	DSY1327	hypothetical protein	[TP0840-TP0965 (0.8653204)]
COG0477	COG0845	DSY1334	DSY1334	hypothetical protein	DSY3620	DSY3620	hypothetical protein	[TP0840-TP0965 (0.8653204)]
COG0477	COG0845	DSY4502	DSY4502	hypothetical protein	DSY1080	DSY1080	hypothetical protein	[TP0840-TP0965 (0.8653204)]
COG0477	COG0845	DSY4733	DSY4733	hypothetical protein	DSY2069	DSY2069	hypothetical protein	[TP0840-TP0965 (0.8653204)]
COG0477	COG0845	DSY1676	DSY1676	hypothetical protein	DSY3826	DSY3826	hypothetical protein	[TP0840-TP0965 (0.8653204)]
COG0477	COG0845	DSY2063	DSY2063	hypothetical protein	DSY4807	DSY4807	hypothetical protein	[TP0840-TP0965 (0.8653204)]
COG0477	COG0845	DSY3790	DSY3790	hypothetical protein	DSY2069	DSY2069	hypothetical protein	[TP0840-TP0965 (0.8653204)]
COG0477	COG0845	DSY3790	DSY3790	hypothetical protein	DSY3826	DSY3826	hypothetical protein	[TP0840-TP0965 (0.8653204)]
COG0477	COG0845	DSY4220	DSY4220	hypothetical protein	DSY3360	DSY3360	hypothetical protein	[TP0840-TP0965 (0.8653204)]
COG0477	COG0845	DSY4749	DSY4749	hypothetical protein	DSY1080	DSY1080	hypothetical protein	[TP0840-TP0965 (0.8653204)]
COG0477	COG0845	DSY2005	DSY2005	hypothetical protein	DSY3657	DSY3657	hypothetical protein	[TP0840-TP0965 (0.8653204)]
COG0477	COG0845	DSY0432	DSY0432	hypothetical protein	DSY1080	DSY1080	hypothetical protein	[TP0840-TP0965 (0.8653204)]
COG0477	COG0845	DSY0860	DSY0860	hypothetical protein	DSY3657	DSY3657	hypothetical protein	[TP0840-TP0965 (0.8653204)]
COG0477	COG0845	DSY4733	DSY4733	hypothetical protein	DSY3657	DSY3657	hypothetical protein	[TP0840-TP0965 (0.8653204)]
COG0477	COG0845	DSY1879	DSY1879	hypothetical protein	DSY3657	DSY3657	hypothetical protein	[TP0840-TP0965 (0.8653204)]
COG0477	COG0845	DSY1334	DSY1334	hypothetical protein	DSY3360	DSY3360	hypothetical protein	[TP0840-TP0965 (0.8653204)]
COG0477	COG0845	DSY1410	DSY1410	hypothetical protein	DSY0927	DSY0927	hypothetical protein	[TP0840-TP0965 (0.8653204)]
COG0477	COG0845	DSY4171	DSY4171	hypothetical protein	DSY0927	DSY0927	hypothetical protein	[TP0840-TP0965 (0.8653204)]
COG0477	COG0845	DSY0863	DSY0863	hypothetical protein	DSY1080	DSY1080	hypothetical protein	[TP0840-TP0965 (0.8653204)]
COG0477	COG0845	DSY1334	DSY1334	hypothetical protein	DSY2069	DSY2069	hypothetical protein	[TP0840-TP0965 (0.8653204)]
COG0477	COG0845	DSY1879	DSY1879	hypothetical protein	DSY0172	DSY0172	hypothetical protein	[TP0840-TP0965 (0.8653204)]
COG0477	COG0845	DSY3524	DSY3524	hypothetical protein	DSY4807	DSY4807	hypothetical protein	[TP0840-TP0965 (0.8653204)]
COG0477	COG0845	DSY3801	DSY3801	hypothetical protein	DSY1031	DSY1031	hypothetical protein	[TP0840-TP0965 (0.8653204)]
COG0477	COG0845	DSY3790	DSY3790	hypothetical protein	DSY1031	DSY1031	hypothetical protein	[TP0840-TP0965 (0.8653204)]
COG0477	COG0845	DSY4220	DSY4220	hypothetical protein	DSY1031	DSY1031	hypothetical protein	[TP0840-TP0965 (0.8653204)]
COG0477	COG0845	DSY1193	DSY1193	hypothetical protein	DSY2069	DSY2069	hypothetical protein	[TP0840-TP0965 (0.8653204)]
COG0477	COG0845	DSY3985	DSY3985	hypothetical protein	DSY1327	DSY1327	hypothetical protein	[TP0840-TP0965 (0.8653204)]
COG0477	COG0845	DSY3524	DSY3524	hypothetical protein	DSY0172	DSY0172	hypothetical protein	[TP0840-TP0965 (0.8653204)]
COG0477	COG0845	DSY0863	DSY0863	hypothetical protein	DSY3620	DSY3620	hypothetical protein	[TP0840-TP0965 (0.8653204)]
COG0477	COG0845	DSY2495	DSY2495	hypothetical protein	DSY1031	DSY1031	hypothetical protein	[TP0840-TP0965 (0.8653204)]
COG0477	COG0845	DSY4781	DSY4781	hypothetical protein	DSY3657	DSY3657	hypothetical protein	[TP0840-TP0965 (0.8653204)]
COG0477	COG0845	DSY4301	DSY4301	hypothetical protein	DSY2069	DSY2069	hypothetical protein	[TP0840-TP0965 (0.8653204)]
COG0477	COG0845	DSY4768	DSY4768	hypothetical protein	DSY3657	DSY3657	hypothetical protein	[TP0840-TP0965 (0.8653204)]
COG0477	COG0845	DSY4768	DSY4768	hypothetical protein	DSY0172	DSY0172	hypothetical protein	[TP0840-TP0965 (0.8653204)]
COG0477	COG0845	DSY4347	DSY4347	hypothetical protein	DSY4807	DSY4807	hypothetical protein	[TP0840-TP0965 (0.8653204)]
COG0477	COG0845	DSY3548	DSY3548	hypothetical protein	DSY3826	DSY3826	hypothetical protein	[TP0840-TP0965 (0.8653204)]
COG0477	COG0845	DSY3548	DSY3548	hypothetical protein	DSY3657	DSY3657	hypothetical protein	[TP0840-TP0965 (0.8653204)]
COG0477	COG0845	DSY4733	DSY4733	hypothetical protein	DSY3826	DSY3826	hypothetical protein	[TP0840-TP0965 (0.8653204)]
COG0477	COG0845	DSY4750	DSY4750	hypothetical protein	DSY4807	DSY4807	hypothetical protein	[TP0840-TP0965 (0.8653204)]
COG0477	COG0845	DSY2495	DSY2495	hypothetical protein	DSY0927	DSY0927	hypothetical protein	[TP0840-TP0965 (0.8653204)]
COG0477	COG0845	DSY0942	DSY0942	hypothetical protein	DSY0927	DSY0927	hypothetical protein	[TP0840-TP0965 (0.8653204)]
COG0477	COG0845	DSY1556	DSY1556	hypothetical protein	DSY0927	DSY0927	hypothetical protein	[TP0840-TP0965 (0.8653204)]
COG0477	COG0845	DSY2005	DSY2005	hypothetical protein	DSY1031	DSY1031	hypothetical protein	[TP0840-TP0965 (0.8653204)]
COG0477	COG0845	DSY2005	DSY2005	hypothetical protein	DSY3826	DSY3826	hypothetical protein	[TP0840-TP0965 (0.8653204)]
COG0477	COG0845	DSY0860	DSY0860	hypothetical protein	DSY0172	DSY0172	hypothetical protein	[TP0840-TP0965 (0.8653204)]
COG0477	COG0845	DSY0580	DSY0580	hypothetical protein	DSY3826	DSY3826	hypothetical protein	[TP0840-TP0965 (0.8653204)]
COG0477	COG0845	DSY0578	DSY0578	hypothetical protein	DSY4807	DSY4807	hypothetical protein	[TP0840-TP0965 (0.8653204)]
COG0477	COG0845	DSY4301	DSY4301	hypothetical protein	DSY0172	DSY0172	hypothetical protein	[TP0840-TP0965 (0.8653204)]
COG0477	COG0845	DSY4750	DSY4750	hypothetical protein	DSY3657	DSY3657	hypothetical protein	[TP0840-TP0965 (0.8653204)]
COG0477	COG0845	DSY3985	DSY3985	hypothetical protein	DSY3360	DSY3360	hypothetical protein	[TP0840-TP0965 (0.8653204)]
COG0477	COG0845	DSY4350	DSY4350	hypothetical protein	DSY3826	DSY3826	hypothetical protein	[TP0840-TP0965 (0.8653204)]
COG0477	COG0845	DSY3801	DSY3801	hypothetical protein	DSY3657	DSY3657	hypothetical protein	[TP0840-TP0965 (0.8653204)]
COG0477	COG0845	DSY4222	DSY4222	hypothetical protein	DSY0172	DSY0172	hypothetical protein	[TP0840-TP0965 (0.8653204)]
COG0477	COG0845	DSY0280	DSY0280	hypothetical protein	DSY3620	DSY3620	hypothetical protein	[TP0840-TP0965 (0.8653204)]
COG0477	COG0845	DSY3985	DSY3985	hypothetical protein	DSY0172	DSY0172	hypothetical protein	[TP0840-TP0965 (0.8653204)]
COG0477	COG0845	DSY0514	DSY0514	hypothetical protein	DSY0172	DSY0172	hypothetical protein	[TP0840-TP0965 (0.8653204)]
COG0477	COG0845	DSY4306	DSY4306	hypothetical protein	DSY4807	DSY4807	hypothetical protein	[TP0840-TP0965 (0.8653204)]
COG0477	COG0845	DSY3548	DSY3548	hypothetical protein	DSY1327	DSY1327	hypothetical protein	[TP0840-TP0965 (0.8653204)]
COG0477	COG0845	DSY4750	DSY4750	hypothetical protein	DSY2069	DSY2069	hypothetical protein	[TP0840-TP0965 (0.8653204)]
COG0477	COG0845	DSY4306	DSY4306	hypothetical protein	DSY2069	DSY2069	hypothetical protein	[TP0840-TP0965 (0.8653204)]
COG0477	COG0845	DSY3523	DSY3523	hypothetical protein	DSY3657	DSY3657	hypothetical protein	[TP0840-TP0965 (0.8653204)]
COG0477	COG0845	DSY0430	DSY0430	hypothetical protein	DSY1031	DSY1031	hypothetical protein	[TP0840-TP0965 (0.8653204)]
COG0477	COG0845	DSY0551	DSY0551	hypothetical protein	DSY1080	DSY1080	hypothetical protein	[TP0840-TP0965 (0.8653204)]
COG0477	COG0845	DSY4347	DSY4347	hypothetical protein	DSY0927	DSY0927	hypothetical protein	[TP0840-TP0965 (0.8653204)]
COG0477	COG0845	DSY3801	DSY3801	hypothetical protein	DSY1080	DSY1080	hypothetical protein	[TP0840-TP0965 (0.8653204)]
COG0477	COG0845	DSY4301	DSY4301	hypothetical protein	DSY3620	DSY3620	hypothetical protein	[TP0840-TP0965 (0.8653204)]
COG0477	COG0845	DSY2495	DSY2495	hypothetical protein	DSY1080	DSY1080	hypothetical protein	[TP0840-TP0965 (0.8653204)]
COG0477	COG0845	DSY3790	DSY3790	hypothetical protein	DSY1327	DSY1327	hypothetical protein	[TP0840-TP0965 (0.8653204)]
COG0477	COG0845	DSY3748	DSY3748	hypothetical protein	DSY1031	DSY1031	hypothetical protein	[TP0840-TP0965 (0.8653204)]
COG0477	COG0845	DSY4781	DSY4781	hypothetical protein	DSY4807	DSY4807	hypothetical protein	[TP0840-TP0965 (0.8653204)]
COG0477	COG0845	DSY0432	DSY0432	hypothetical protein	DSY1031	DSY1031	hypothetical protein	[TP0840-TP0965 (0.8653204)]
COG0477	COG0845	DSY1410	DSY1410	hypothetical protein	DSY4807	DSY4807	hypothetical protein	[TP0840-TP0965 (0.8653204)]
COG0477	COG0845	DSY0580	DSY0580	hypothetical protein	DSY1327	DSY1327	hypothetical protein	[TP0840-TP0965 (0.8653204)]
COG0477	COG0845	DSY1399	DSY1399	hypothetical protein	DSY0172	DSY0172	hypothetical protein	[TP0840-TP0965 (0.8653204)]
COG0477	COG0845	DSY4306	DSY4306	hypothetical protein	DSY0172	DSY0172	hypothetical protein	[TP0840-TP0965 (0.8653204)]
COG0477	COG0845	DSY0014	DSY0014	hypothetical protein	DSY1080	DSY1080	hypothetical protein	[TP0840-TP0965 (0.8653204)]
COG0477	COG0845	DSY3524	DSY3524	hypothetical protein	DSY3360	DSY3360	hypothetical protein	[TP0840-TP0965 (0.8653204)]
COG0477	COG0845	DSY0371	DSY0371	hypothetical protein	DSY1327	DSY1327	hypothetical protein	[TP0840-TP0965 (0.8653204)]
COG0477	COG0845	DSY2493	DSY2493	hypothetical protein	DSY1031	DSY1031	hypothetical protein	[TP0840-TP0965 (0.8653204)]
COG0477	COG0845	DSY3548	DSY3548	hypothetical protein	DSY1031	DSY1031	hypothetical protein	[TP0840-TP0965 (0.8653204)]
COG0477	COG0845	DSY4502	DSY4502	hypothetical protein	DSY0172	DSY0172	hypothetical protein	[TP0840-TP0965 (0.8653204)]
COG0477	COG0845	DSY0014	DSY0014	hypothetical protein	DSY3360	DSY3360	hypothetical protein	[TP0840-TP0965 (0.8653204)]
COG0477	COG0845	DSY0860	DSY0860	hypothetical protein	DSY4807	DSY4807	hypothetical protein	[TP0840-TP0965 (0.8653204)]
COG0477	COG0845	DSY2493	DSY2493	hypothetical protein	DSY0927	DSY0927	hypothetical protein	[TP0840-TP0965 (0.8653204)]
COG0477	COG0845	DSY4751	DSY4751	hypothetical protein	DSY3826	DSY3826	hypothetical protein	[TP0840-TP0965 (0.8653204)]
COG0477	COG0845	DSY3748	DSY3748	hypothetical protein	DSY4807	DSY4807	hypothetical protein	[TP0840-TP0965 (0.8653204)]
COG0477	COG0845	DSY4781	DSY4781	hypothetical protein	DSY0927	DSY0927	hypothetical protein	[TP0840-TP0965 (0.8653204)]
COG0477	COG0845	DSY0551	DSY0551	hypothetical protein	DSY1031	DSY1031	hypothetical protein	[TP0840-TP0965 (0.8653204)]
COG0477	COG0845	DSY1410	DSY1410	hypothetical protein	DSY0172	DSY0172	hypothetical protein	[TP0840-TP0965 (0.8653204)]
COG0477	COG0845	DSY3923	DSY3923	hypothetical protein	DSY2069	DSY2069	hypothetical protein	[TP0840-TP0965 (0.8653204)]
COG0477	COG0845	DSY3790	DSY3790	hypothetical protein	DSY3657	DSY3657	hypothetical protein	[TP0840-TP0965 (0.8653204)]
COG0477	COG0845	DSY1879	DSY1879	hypothetical protein	DSY1080	DSY1080	hypothetical protein	[TP0840-TP0965 (0.8653204)]
COG0305	COG2812	DSY5029	DSY5029	hypothetical protein	DSY0111	DSY0111	hypothetical protein	[TP0058-TP1005 (0.7130585)]
COG0188	COG0526	DSY0006	gyrA	DNA gyrase subunit A	DSY1443	DSY1443	hypothetical protein	[TP0005-TP0100 (0.7885434)]
COG0188	COG0526	DSY1545	DSY1545	hypothetical protein	DSY4674	DSY4674	hypothetical protein	[TP0005-TP0100 (0.7885434)]
COG0188	COG0526	DSY1545	DSY1545	hypothetical protein	DSY1456	DSY1456	hypothetical protein	[TP0005-TP0100 (0.7885434)]
COG0188	COG0526	DSY1545	DSY1545	hypothetical protein	DSY4464	DSY4464	hypothetical protein	[TP0005-TP0100 (0.7885434)]
COG0188	COG0526	DSY0006	gyrA	DNA gyrase subunit A	DSY4464	DSY4464	hypothetical protein	[TP0005-TP0100 (0.7885434)]
COG0188	COG0526	DSY1545	DSY1545	hypothetical protein	DSY0299	DSY0299	hypothetical protein	[TP0005-TP0100 (0.7885434)]
COG0188	COG0526	DSY0006	gyrA	DNA gyrase subunit A	DSY2429	DSY2429	hypothetical protein	[TP0005-TP0100 (0.7885434)]
COG0188	COG0526	DSY1545	DSY1545	hypothetical protein	DSY1443	DSY1443	hypothetical protein	[TP0005-TP0100 (0.7885434)]
COG0188	COG0526	DSY1545	DSY1545	hypothetical protein	DSY1195	DSY1195	hypothetical protein	[TP0005-TP0100 (0.7885434)]
COG0188	COG0526	DSY1545	DSY1545	hypothetical protein	DSY0659	DSY0659	hypothetical protein	[TP0005-TP0100 (0.7885434)]
COG0188	COG0526	DSY1545	DSY1545	hypothetical protein	DSY0403	DSY0403	hypothetical protein	[TP0005-TP0100 (0.7885434)]
COG0188	COG0526	DSY0006	gyrA	DNA gyrase subunit A	DSY4674	DSY4674	hypothetical protein	[TP0005-TP0100 (0.7885434)]
COG0188	COG0526	DSY0006	gyrA	DNA gyrase subunit A	DSY4472	DSY4472	hypothetical protein	[TP0005-TP0100 (0.7885434)]
COG0188	COG0526	DSY0006	gyrA	DNA gyrase subunit A	DSY1195	DSY1195	hypothetical protein	[TP0005-TP0100 (0.7885434)]
COG0188	COG0526	DSY0006	gyrA	DNA gyrase subunit A	DSY0403	DSY0403	hypothetical protein	[TP0005-TP0100 (0.7885434)]
COG0188	COG0526	DSY1545	DSY1545	hypothetical protein	DSY4472	DSY4472	hypothetical protein	[TP0005-TP0100 (0.7885434)]
COG0188	COG0526	DSY1545	DSY1545	hypothetical protein	DSY2429	DSY2429	hypothetical protein	[TP0005-TP0100 (0.7885434)]
COG0188	COG0526	DSY0006	gyrA	DNA gyrase subunit A	DSY0659	DSY0659	hypothetical protein	[TP0005-TP0100 (0.7885434)]
COG0188	COG0526	DSY0006	gyrA	DNA gyrase subunit A	DSY1456	DSY1456	hypothetical protein	[TP0005-TP0100 (0.7885434)]
COG0188	COG0526	DSY0006	gyrA	DNA gyrase subunit A	DSY0299	DSY0299	hypothetical protein	[TP0005-TP0100 (0.7885434)]
COG1624	COG1652	DSY4489	DSY4489	hypothetical protein	DSY3953	DSY3953	hypothetical protein	[TP0826-TP0042 (0.7554874)]
COG0526	COG0771	DSY0659	DSY0659	hypothetical protein	DSY2909	DSY2909	hypothetical protein	[TP0100-TP0903 (0.59509045)]
COG0526	COG0771	DSY1443	DSY1443	hypothetical protein	DSY2909	DSY2909	hypothetical protein	[TP0100-TP0903 (0.59509045)]
COG0526	COG0771	DSY0403	DSY0403	hypothetical protein	DSY2909	DSY2909	hypothetical protein	[TP0100-TP0903 (0.59509045)]
COG0526	COG0771	DSY4464	DSY4464	hypothetical protein	DSY2909	DSY2909	hypothetical protein	[TP0100-TP0903 (0.59509045)]
COG0526	COG0771	DSY0299	DSY0299	hypothetical protein	DSY2909	DSY2909	hypothetical protein	[TP0100-TP0903 (0.59509045)]
COG0526	COG0771	DSY4472	DSY4472	hypothetical protein	DSY2909	DSY2909	hypothetical protein	[TP0100-TP0903 (0.59509045)]
COG0526	COG0771	DSY1456	DSY1456	hypothetical protein	DSY2909	DSY2909	hypothetical protein	[TP0100-TP0903 (0.59509045)]
COG0526	COG0771	DSY4674	DSY4674	hypothetical protein	DSY2909	DSY2909	hypothetical protein	[TP0100-TP0903 (0.59509045)]
COG0526	COG0771	DSY1195	DSY1195	hypothetical protein	DSY2909	DSY2909	hypothetical protein	[TP0100-TP0903 (0.59509045)]
COG0526	COG0771	DSY2429	DSY2429	hypothetical protein	DSY2909	DSY2909	hypothetical protein	[TP0100-TP0903 (0.59509045)]
COG0143	COG0845	DSY0128	DSY0128	hypothetical protein	DSY3826	DSY3826	hypothetical protein	[TP0798-TP0965 (0.7246752)]
COG0143	COG0845	DSY0128	DSY0128	hypothetical protein	DSY2069	DSY2069	hypothetical protein	[TP0798-TP0965 (0.7246752)]
COG0143	COG0845	DSY0128	DSY0128	hypothetical protein	DSY0172	DSY0172	hypothetical protein	[TP0798-TP0965 (0.7246752)]
COG0143	COG0845	DSY0128	DSY0128	hypothetical protein	DSY0927	DSY0927	hypothetical protein	[TP0798-TP0965 (0.7246752)]
COG0143	COG0845	DSY0128	DSY0128	hypothetical protein	DSY1031	DSY1031	hypothetical protein	[TP0798-TP0965 (0.7246752)]
COG0143	COG0845	DSY0128	DSY0128	hypothetical protein	DSY3657	DSY3657	hypothetical protein	[TP0798-TP0965 (0.7246752)]
COG0143	COG0845	DSY0128	DSY0128	hypothetical protein	DSY4807	DSY4807	hypothetical protein	[TP0798-TP0965 (0.7246752)]
COG0143	COG0845	DSY0128	DSY0128	hypothetical protein	DSY1080	DSY1080	hypothetical protein	[TP0798-TP0965 (0.7246752)]
COG0143	COG0845	DSY0128	DSY0128	hypothetical protein	DSY1327	DSY1327	hypothetical protein	[TP0798-TP0965 (0.7246752)]
COG0143	COG0845	DSY0128	DSY0128	hypothetical protein	DSY3620	DSY3620	hypothetical protein	[TP0798-TP0965 (0.7246752)]
COG0143	COG0845	DSY0128	DSY0128	hypothetical protein	DSY3360	DSY3360	hypothetical protein	[TP0798-TP0965 (0.7246752)]
COG0242	COG1744	DSY2694	DSY2694	hypothetical protein	DSY1171	DSY1171	hypothetical protein	[TP0757-TP0298 (0.51512045)]
COG1536	COG1868	DSY2988	DSY2988	hypothetical protein	DSY2982	DSY2982	hypothetical protein	[TP0026-TP0721 (0.9539454)]
COG1366	COG1536	DSY2302	DSY2302	hypothetical protein	DSY2988	DSY2988	hypothetical protein	[TP0233-TP0400 (0.68778783)]
COG1366	COG1536	DSY3263	DSY3263	hypothetical protein	DSY2988	DSY2988	hypothetical protein	[TP0233-TP0400 (0.68778783)]
COG0504	COG1475	DSY4944	DSY4944	hypothetical protein	DSY5051	DSY5051	hypothetical protein	[TP0305-TP0271 (0.70252794)]
COG2206	COG4786	DSY2928	DSY2928	hypothetical protein	DSY2961	DSY2961	hypothetical protein	[TP0877-TP0961 (0.57706213)]
COG2206	COG4786	DSY3225	DSY3225	hypothetical protein	DSY2961	DSY2961	hypothetical protein	[TP0877-TP0961 (0.57706213)]
COG2206	COG4786	DSY4293	DSY4293	hypothetical protein	DSY2963	DSY2963	hypothetical protein	[TP0877-TP0961 (0.57706213)]
COG2206	COG4786	DSY4293	DSY4293	hypothetical protein	DSY2961	DSY2961	hypothetical protein	[TP0877-TP0961 (0.57706213)]
COG2206	COG4786	DSY2161	DSY2161	hypothetical protein	DSY2961	DSY2961	hypothetical protein	[TP0877-TP0961 (0.57706213)]
COG2206	COG4786	DSY2946	DSY2946	hypothetical protein	DSY2961	DSY2961	hypothetical protein	[TP0877-TP0961 (0.57706213)]
COG2206	COG4786	DSY1899	DSY1899	hypothetical protein	DSY2961	DSY2961	hypothetical protein	[TP0877-TP0961 (0.57706213)]
COG2206	COG4786	DSY3238	DSY3238	hypothetical protein	DSY2961	DSY2961	hypothetical protein	[TP0877-TP0961 (0.57706213)]
COG2206	COG4786	DSY3225	DSY3225	hypothetical protein	DSY2963	DSY2963	hypothetical protein	[TP0877-TP0961 (0.57706213)]
COG2206	COG4786	DSY0230	DSY0230	hypothetical protein	DSY2961	DSY2961	hypothetical protein	[TP0877-TP0961 (0.57706213)]
COG2206	COG4786	DSY2996	DSY2996	hypothetical protein	DSY2963	DSY2963	hypothetical protein	[TP0877-TP0961 (0.57706213)]
COG2206	COG4786	DSY2996	DSY2996	hypothetical protein	DSY2961	DSY2961	hypothetical protein	[TP0877-TP0961 (0.57706213)]
COG2206	COG4786	DSY2946	DSY2946	hypothetical protein	DSY2963	DSY2963	hypothetical protein	[TP0877-TP0961 (0.57706213)]
COG2206	COG4786	DSY1899	DSY1899	hypothetical protein	DSY2963	DSY2963	hypothetical protein	[TP0877-TP0961 (0.57706213)]
COG2206	COG4786	DSY0230	DSY0230	hypothetical protein	DSY2963	DSY2963	hypothetical protein	[TP0877-TP0961 (0.57706213)]
COG2206	COG4786	DSY3238	DSY3238	hypothetical protein	DSY2963	DSY2963	hypothetical protein	[TP0877-TP0961 (0.57706213)]
COG2206	COG4786	DSY2161	DSY2161	hypothetical protein	DSY2963	DSY2963	hypothetical protein	[TP0877-TP0961 (0.57706213)]
COG2206	COG4786	DSY0302	DSY0302	hypothetical protein	DSY2961	DSY2961	hypothetical protein	[TP0877-TP0961 (0.57706213)]
COG2206	COG4786	DSY2928	DSY2928	hypothetical protein	DSY2963	DSY2963	hypothetical protein	[TP0877-TP0961 (0.57706213)]
COG2206	COG4786	DSY1027	DSY1027	hypothetical protein	DSY2961	DSY2961	hypothetical protein	[TP0877-TP0961 (0.57706213)]
COG2206	COG4786	DSY1027	DSY1027	hypothetical protein	DSY2963	DSY2963	hypothetical protein	[TP0877-TP0961 (0.57706213)]
COG2206	COG4786	DSY0302	DSY0302	hypothetical protein	DSY2963	DSY2963	hypothetical protein	[TP0877-TP0961 (0.57706213)]
COG0457	COG3391	DSY1855	DSY1855	hypothetical protein	DSY2333	DSY2333	hypothetical protein	[TP0095-TP0421 (0.8119976)]
COG0457	COG3391	DSY1855	DSY1855	hypothetical protein	DSY3935	DSY3935	hypothetical protein	[TP0095-TP0421 (0.8119976)]
COG0457	COG3391	DSY1855	DSY1855	hypothetical protein	DSY4530	DSY4530	hypothetical protein	[TP0095-TP0421 (0.8119976)]
COG0457	COG3391	DSY1826	DSY1826	hypothetical protein	DSY3935	DSY3935	hypothetical protein	[TP0095-TP0421 (0.8119976)]
COG0457	COG3391	DSY1826	DSY1826	hypothetical protein	DSY4530	DSY4530	hypothetical protein	[TP0095-TP0421 (0.8119976)]
COG0457	COG3391	DSY1826	DSY1826	hypothetical protein	DSY2333	DSY2333	hypothetical protein	[TP0095-TP0421 (0.8119976)]
COG0250	COG0772	DSY0454	DSY0454	hypothetical protein	DSY2908	DSY2908	hypothetical protein	[TP0236-TP0387 (0.7470728)]
COG0250	COG0772	DSY0454	DSY0454	hypothetical protein	DSY3172	DSY3172	hypothetical protein	[TP0236-TP0387 (0.7470728)]
COG0250	COG0772	DSY0454	DSY0454	hypothetical protein	DSY4370	DSY4370	hypothetical protein	[TP0236-TP0387 (0.7470728)]
COG0250	COG0772	DSY0454	DSY0454	hypothetical protein	DSY2254	DSY2254	hypothetical protein	[TP0236-TP0387 (0.7470728)]
COG0250	COG0772	DSY0454	DSY0454	hypothetical protein	DSY2687	DSY2687	hypothetical protein	[TP0236-TP0387 (0.7470728)]
COG0543	COG1699	DSY2362	DSY2362	hypothetical protein	DSY3025	DSY3025	hypothetical protein	[TP0736-TP0658 (0.7668753)]
COG0543	COG1699	DSY2858	DSY2858	hypothetical protein	DSY3025	DSY3025	hypothetical protein	[TP0736-TP0658 (0.7668753)]
COG0227	COG0740	DSY2679	DSY2679	50S ribosomal protein L28	DSY3354	DSY3354	hypothetical protein	[TP0362-TP0507 (0.75048)]
COG0227	COG0740	DSY2679	DSY2679	50S ribosomal protein L28	DSY1974	DSY1974	hypothetical protein	[TP0362-TP0507 (0.75048)]
COG0227	COG0740	DSY2679	DSY2679	50S ribosomal protein L28	DSY0577	DSY0577	hypothetical protein	[TP0362-TP0507 (0.75048)]
COG0457	COG0457	DSY1826	DSY1826	hypothetical protein	DSY1826	DSY1826	hypothetical protein	[TP0067-TP0095 (0.6515529)]
COG0457	COG0457	DSY1826	DSY1826	hypothetical protein	DSY1855	DSY1855	hypothetical protein	[TP0067-TP0095 (0.6515529)]
COG0457	COG0457	DSY1855	DSY1855	hypothetical protein	DSY1826	DSY1826	hypothetical protein	[TP0067-TP0095 (0.6515529)]
COG0457	COG0457	DSY1855	DSY1855	hypothetical protein	DSY1855	DSY1855	hypothetical protein	[TP0067-TP0095 (0.6515529)]
COG0445	COG3839	DSY5054	DSY5054	hypothetical protein	DSY1082	DSY1082	hypothetical protein	[TP0044-TP0804 (0.81002605)]
COG0445	COG3839	DSY5054	DSY5054	hypothetical protein	DSY1140	DSY1140	hypothetical protein	[TP0044-TP0804 (0.81002605)]
COG0445	COG3839	DSY5054	DSY5054	hypothetical protein	DSY1498	DSY1498	hypothetical protein	[TP0044-TP0804 (0.81002605)]
COG0103	COG0211	DSY0728	DSY0728	30S ribosomal protein S9	DSY3165	DSY3165	50S ribosomal protein L27	[TP1024-TP0743 (0.87139803)]
COG1200	COG4939	DSY2674	DSY2674	hypothetical protein	DSY2613	DSY2613	hypothetical protein	[TP0687-TP0171 (0.7207038)]
COG0457	COG0803	DSY1855	DSY1855	hypothetical protein	DSY0092	DSY0092	hypothetical protein	[TP0469-TP0034 (0.86910707)]
COG0457	COG0803	DSY1826	DSY1826	hypothetical protein	DSY0103	DSY0103	hypothetical protein	[TP0469-TP0034 (0.86910707)]
COG0457	COG0803	DSY1855	DSY1855	hypothetical protein	DSY0103	DSY0103	hypothetical protein	[TP0469-TP0034 (0.86910707)]
COG0457	COG0803	DSY1855	DSY1855	hypothetical protein	DSY1842	DSY1842	hypothetical protein	[TP0469-TP0034 (0.86910707)]
COG0457	COG0803	DSY1826	DSY1826	hypothetical protein	DSY1842	DSY1842	hypothetical protein	[TP0469-TP0034 (0.86910707)]
COG0457	COG0803	DSY1826	DSY1826	hypothetical protein	DSY0092	DSY0092	hypothetical protein	[TP0469-TP0034 (0.86910707)]
COG0472	COG1512	DSY0330	DSY0330	hypothetical protein	DSY4449	DSY4449	hypothetical protein	[TP0345-TP0561 (0.53951585)]
COG0472	COG1512	DSY1308	DSY1308	hypothetical protein	DSY4449	DSY4449	hypothetical protein	[TP0345-TP0561 (0.53951585)]
COG0472	COG1512	DSY0330	DSY0330	hypothetical protein	DSY1915	DSY1915	hypothetical protein	[TP0345-TP0561 (0.53951585)]
COG0472	COG1512	DSY1308	DSY1308	hypothetical protein	DSY1915	DSY1915	hypothetical protein	[TP0345-TP0561 (0.53951585)]
COG0472	COG1512	DSY2910	DSY2910	hypothetical protein	DSY1915	DSY1915	hypothetical protein	[TP0345-TP0561 (0.53951585)]
COG0472	COG1512	DSY2910	DSY2910	hypothetical protein	DSY4449	DSY4449	hypothetical protein	[TP0345-TP0561 (0.53951585)]
COG0530	COG0741	DSY3193	DSY3193	hypothetical protein	DSY1346	DSY1346	hypothetical protein	[TP1034-TP0043 (0.7823198)]
COG1285	COG1684	DSY1512	DSY1512	hypothetical protein	DSY2976	DSY2976	hypothetical protein	[TP0774-TP0716 (0.78400123)]
COG0621	COG2812	DSY1966	DSY1966	hypothetical protein	DSY0111	DSY0111	hypothetical protein	[TP0754-TP1005 (0.5550382)]
COG0621	COG2812	DSY3126	DSY3126	hypothetical protein	DSY0111	DSY0111	hypothetical protein	[TP0754-TP1005 (0.5550382)]
COG0621	COG2812	DSY1595	DSY1595	hypothetical protein	DSY0111	DSY0111	hypothetical protein	[TP0754-TP1005 (0.5550382)]
COG0739	COG1418	DSY3267	DSY3267	hypothetical protein	DSY1641	DSY1641	hypothetical protein	[TP0702-TP1018 (0.7620277)]
COG0739	COG1418	DSY3171	DSY3171	hypothetical protein	DSY1886	DSY1886	hypothetical protein	[TP0702-TP1018 (0.7620277)]
COG0739	COG1418	DSY1575	DSY1575	hypothetical protein	DSY0919	DSY0919	hypothetical protein	[TP0702-TP1018 (0.7620277)]
COG0739	COG1418	DSY4936	DSY4936	hypothetical protein	DSY1886	DSY1886	hypothetical protein	[TP0702-TP1018 (0.7620277)]
COG0739	COG1418	DSY3171	DSY3171	hypothetical protein	DSY1941	DSY1941	hypothetical protein	[TP0702-TP1018 (0.7620277)]
COG0739	COG1418	DSY3171	DSY3171	hypothetical protein	DSY1641	DSY1641	hypothetical protein	[TP0702-TP1018 (0.7620277)]
COG0739	COG1418	DSY1575	DSY1575	hypothetical protein	DSY0206	DSY0206	hypothetical protein	[TP0702-TP1018 (0.7620277)]
COG0739	COG1418	DSY3171	DSY3171	hypothetical protein	DSY0919	DSY0919	hypothetical protein	[TP0702-TP1018 (0.7620277)]
COG0739	COG1418	DSY1575	DSY1575	hypothetical protein	DSY1941	DSY1941	hypothetical protein	[TP0702-TP1018 (0.7620277)]
COG0739	COG1418	DSY3267	DSY3267	hypothetical protein	DSY0206	DSY0206	hypothetical protein	[TP0702-TP1018 (0.7620277)]
COG0739	COG1418	DSY3267	DSY3267	hypothetical protein	DSY1886	DSY1886	hypothetical protein	[TP0702-TP1018 (0.7620277)]
COG0739	COG1418	DSY3267	DSY3267	hypothetical protein	DSY0919	DSY0919	hypothetical protein	[TP0702-TP1018 (0.7620277)]
COG0739	COG1418	DSY4936	DSY4936	hypothetical protein	DSY0919	DSY0919	hypothetical protein	[TP0702-TP1018 (0.7620277)]
COG0739	COG1418	DSY3267	DSY3267	hypothetical protein	DSY1941	DSY1941	hypothetical protein	[TP0702-TP1018 (0.7620277)]
COG0739	COG1418	DSY4936	DSY4936	hypothetical protein	DSY1941	DSY1941	hypothetical protein	[TP0702-TP1018 (0.7620277)]
COG0739	COG1418	DSY4936	DSY4936	hypothetical protein	DSY0206	DSY0206	hypothetical protein	[TP0702-TP1018 (0.7620277)]
COG0739	COG1418	DSY3171	DSY3171	hypothetical protein	DSY0206	DSY0206	hypothetical protein	[TP0702-TP1018 (0.7620277)]
COG0739	COG1418	DSY1575	DSY1575	hypothetical protein	DSY1886	DSY1886	hypothetical protein	[TP0702-TP1018 (0.7620277)]
COG0739	COG1418	DSY4936	DSY4936	hypothetical protein	DSY1641	DSY1641	hypothetical protein	[TP0702-TP1018 (0.7620277)]
COG0739	COG1418	DSY1575	DSY1575	hypothetical protein	DSY1641	DSY1641	hypothetical protein	[TP0702-TP1018 (0.7620277)]
COG0739	COG1344	DSY3267	DSY3267	hypothetical protein	DSY3022	DSY3022	hypothetical protein	[TP0702-TP0870 (0.64395046)]
COG0739	COG1344	DSY3267	DSY3267	hypothetical protein	DSY3027	DSY3027	hypothetical protein	[TP0702-TP0870 (0.64395046)]
COG0739	COG1344	DSY4936	DSY4936	hypothetical protein	DSY3022	DSY3022	hypothetical protein	[TP0702-TP0870 (0.64395046)]
COG0739	COG1344	DSY3171	DSY3171	hypothetical protein	DSY3022	DSY3022	hypothetical protein	[TP0702-TP0870 (0.64395046)]
COG0739	COG1344	DSY1575	DSY1575	hypothetical protein	DSY3022	DSY3022	hypothetical protein	[TP0702-TP0870 (0.64395046)]
COG0739	COG1344	DSY3171	DSY3171	hypothetical protein	DSY3027	DSY3027	hypothetical protein	[TP0702-TP0870 (0.64395046)]
COG0739	COG1344	DSY1575	DSY1575	hypothetical protein	DSY3027	DSY3027	hypothetical protein	[TP0702-TP0870 (0.64395046)]
COG0739	COG1344	DSY4936	DSY4936	hypothetical protein	DSY3027	DSY3027	hypothetical protein	[TP0702-TP0870 (0.64395046)]
COG1432	COG1488	DSY1520	DSY1520	hypothetical protein	DSY0787	pncB	nicotinate phosphoribosyltransferase	[TP0894-TP0628 (0.59059936)]
COG1536	COG4786	DSY2988	DSY2988	hypothetical protein	DSY2961	DSY2961	hypothetical protein	[TP0026-TP0961 (0.8107165)]
COG1536	COG4786	DSY2988	DSY2988	hypothetical protein	DSY2963	DSY2963	hypothetical protein	[TP0026-TP0961 (0.8107165)]
COG0223	COG0664	DSY2693	DSY2693	hypothetical protein	DSY4769	DSY4769	hypothetical protein	[TP0756-TP0995 (0.69102824)]
COG0223	COG0664	DSY2693	DSY2693	hypothetical protein	DSY1910	DSY1910	hypothetical protein	[TP0756-TP0995 (0.69102824)]
COG0223	COG0664	DSY2693	DSY2693	hypothetical protein	DSY3749	DSY3749	hypothetical protein	[TP0756-TP0995 (0.69102824)]
COG0223	COG0664	DSY2693	DSY2693	hypothetical protein	DSY0375	DSY0375	hypothetical protein	[TP0756-TP0995 (0.69102824)]
COG0223	COG0664	DSY2693	DSY2693	hypothetical protein	DSY4172	DSY4172	hypothetical protein	[TP0756-TP0995 (0.69102824)]
COG0223	COG0664	DSY2693	DSY2693	hypothetical protein	DSY2628	DSY2628	hypothetical protein	[TP0756-TP0995 (0.69102824)]
COG0223	COG0664	DSY2693	DSY2693	hypothetical protein	DSY1997	DSY1997	hypothetical protein	[TP0756-TP0995 (0.69102824)]
COG0223	COG0664	DSY2693	DSY2693	hypothetical protein	DSY4444	DSY4444	hypothetical protein	[TP0756-TP0995 (0.69102824)]
COG0223	COG0664	DSY2693	DSY2693	hypothetical protein	DSY1616	DSY1616	hypothetical protein	[TP0756-TP0995 (0.69102824)]
COG0223	COG0664	DSY2693	DSY2693	hypothetical protein	DSY1659	DSY1659	hypothetical protein	[TP0756-TP0995 (0.69102824)]
COG0223	COG0664	DSY2693	DSY2693	hypothetical protein	DSY3545	DSY3545	hypothetical protein	[TP0756-TP0995 (0.69102824)]
COG0223	COG0664	DSY2693	DSY2693	hypothetical protein	DSY4787	DSY4787	hypothetical protein	[TP0756-TP0995 (0.69102824)]
COG0223	COG0664	DSY2693	DSY2693	hypothetical protein	DSY2737	DSY2737	hypothetical protein	[TP0756-TP0995 (0.69102824)]
COG0223	COG0664	DSY2693	DSY2693	hypothetical protein	DSY3652	DSY3652	hypothetical protein	[TP0756-TP0995 (0.69102824)]
COG0223	COG0664	DSY2693	DSY2693	hypothetical protein	DSY3550	DSY3550	hypothetical protein	[TP0756-TP0995 (0.69102824)]
COG1197	COG1774	DSY0189	DSY0189	hypothetical protein	DSY0123	DSY0123	hypothetical protein	[TP0344-TP0046 (0.6615959)]
COG1475	COG1774	DSY5051	DSY5051	hypothetical protein	DSY0123	DSY0123	hypothetical protein	[TP0271-TP0046 (0.61832625)]
COG0697	COG0716	DSY1476	DSY1476	hypothetical protein	DSY0570	DSY0570	hypothetical protein	[TP0986-TP0925 (0.8288174)]
COG0697	COG0716	DSY2566	DSY2566	hypothetical protein	DSY0733	DSY0733	hypothetical protein	[TP0986-TP0925 (0.8288174)]
COG0697	COG0716	DSY3737	DSY3737	hypothetical protein	DSY0570	DSY0570	hypothetical protein	[TP0986-TP0925 (0.8288174)]
COG0697	COG0716	DSY0782	DSY0782	hypothetical protein	DSY0570	DSY0570	hypothetical protein	[TP0986-TP0925 (0.8288174)]
COG0697	COG0716	DSY1476	DSY1476	hypothetical protein	DSY0733	DSY0733	hypothetical protein	[TP0986-TP0925 (0.8288174)]
COG0697	COG0716	DSY0782	DSY0782	hypothetical protein	DSY0733	DSY0733	hypothetical protein	[TP0986-TP0925 (0.8288174)]
COG0697	COG0716	DSY0730	DSY0730	hypothetical protein	DSY0570	DSY0570	hypothetical protein	[TP0986-TP0925 (0.8288174)]
COG0697	COG0716	DSY1205	DSY1205	hypothetical protein	DSY0570	DSY0570	hypothetical protein	[TP0986-TP0925 (0.8288174)]
COG0697	COG0716	DSY1085	DSY1085	hypothetical protein	DSY0733	DSY0733	hypothetical protein	[TP0986-TP0925 (0.8288174)]
COG0697	COG0716	DSY3695	DSY3695	hypothetical protein	DSY0733	DSY0733	hypothetical protein	[TP0986-TP0925 (0.8288174)]
COG0697	COG0716	DSY3695	DSY3695	hypothetical protein	DSY0570	DSY0570	hypothetical protein	[TP0986-TP0925 (0.8288174)]
COG0697	COG0716	DSY1618	DSY1618	hypothetical protein	DSY0733	DSY0733	hypothetical protein	[TP0986-TP0925 (0.8288174)]
COG0697	COG0716	DSY3737	DSY3737	hypothetical protein	DSY0733	DSY0733	hypothetical protein	[TP0986-TP0925 (0.8288174)]
COG0697	COG0716	DSY0730	DSY0730	hypothetical protein	DSY0733	DSY0733	hypothetical protein	[TP0986-TP0925 (0.8288174)]
COG0697	COG0716	DSY1618	DSY1618	hypothetical protein	DSY0570	DSY0570	hypothetical protein	[TP0986-TP0925 (0.8288174)]
COG0697	COG0716	DSY0328	DSY0328	hypothetical protein	DSY0570	DSY0570	hypothetical protein	[TP0986-TP0925 (0.8288174)]
COG0697	COG0716	DSY1205	DSY1205	hypothetical protein	DSY0733	DSY0733	hypothetical protein	[TP0986-TP0925 (0.8288174)]
COG0697	COG0716	DSY0328	DSY0328	hypothetical protein	DSY0733	DSY0733	hypothetical protein	[TP0986-TP0925 (0.8288174)]
COG0697	COG0716	DSY0951	DSY0951	hypothetical protein	DSY0570	DSY0570	hypothetical protein	[TP0986-TP0925 (0.8288174)]
COG0697	COG0716	DSY0951	DSY0951	hypothetical protein	DSY0733	DSY0733	hypothetical protein	[TP0986-TP0925 (0.8288174)]
COG0697	COG0716	DSY2566	DSY2566	hypothetical protein	DSY0570	DSY0570	hypothetical protein	[TP0986-TP0925 (0.8288174)]
COG0697	COG0716	DSY1085	DSY1085	hypothetical protein	DSY0570	DSY0570	hypothetical protein	[TP0986-TP0925 (0.8288174)]
COG0785	COG1512	DSY0907	DSY0907	putative cytochrome c biogenesis protein	DSY1915	DSY1915	hypothetical protein	[TP0101-TP0561 (0.5550382)]
COG0785	COG1512	DSY4519	DSY4519	hypothetical protein	DSY1915	DSY1915	hypothetical protein	[TP0101-TP0561 (0.5550382)]
COG0785	COG1512	DSY4675	DSY4675	hypothetical protein	DSY1915	DSY1915	hypothetical protein	[TP0101-TP0561 (0.5550382)]
COG0785	COG1512	DSY1196	ccdA	probable cytochrome c biogenesis protein CcdA	DSY4449	DSY4449	hypothetical protein	[TP0101-TP0561 (0.5550382)]
COG0785	COG1512	DSY4519	DSY4519	hypothetical protein	DSY4449	DSY4449	hypothetical protein	[TP0101-TP0561 (0.5550382)]
COG0785	COG1512	DSY4534	DSY4534	hypothetical protein	DSY1915	DSY1915	hypothetical protein	[TP0101-TP0561 (0.5550382)]
COG0785	COG1512	DSY4534	DSY4534	hypothetical protein	DSY4449	DSY4449	hypothetical protein	[TP0101-TP0561 (0.5550382)]
COG0785	COG1512	DSY0907	DSY0907	putative cytochrome c biogenesis protein	DSY4449	DSY4449	hypothetical protein	[TP0101-TP0561 (0.5550382)]
COG0785	COG1512	DSY4675	DSY4675	hypothetical protein	DSY4449	DSY4449	hypothetical protein	[TP0101-TP0561 (0.5550382)]
COG0785	COG1512	DSY1196	ccdA	probable cytochrome c biogenesis protein CcdA	DSY1915	DSY1915	hypothetical protein	[TP0101-TP0561 (0.5550382)]
COG0773	COG0817	DSY0792	DSY0792	hypothetical protein	DSY2468	DSY2468	hypothetical protein	[TP0341-TP0517 (0.7285616)]
COG0272	COG0773	DSY3888	DSY3888	hypothetical protein	DSY0792	DSY0792	hypothetical protein	[TP0634-TP0341 (0.8201813)]
COG1652	COG1684	DSY3953	DSY3953	hypothetical protein	DSY2976	DSY2976	hypothetical protein	[TP0042-TP0716 (0.75048)]
COG0353	COG0514	DSY0113	DSY0113	hypothetical protein	DSY1775	DSY1775	hypothetical protein	[TP1004-TP0103 (0.6917512)]
COG0353	COG0514	DSY0113	DSY0113	hypothetical protein	DSY0713	DSY0713	hypothetical protein	[TP1004-TP0103 (0.6917512)]
COG0036	COG0249	DSY2683	DSY2683	hypothetical protein	DSY1592	DSY1592	hypothetical protein	[TP0945-TP0328 (0.6742458)]
COG0036	COG0249	DSY3012	DSY3012	hypothetical protein	DSY1592	DSY1592	hypothetical protein	[TP0945-TP0328 (0.6742458)]
COG0036	COG0249	DSY3012	DSY3012	hypothetical protein	DSY2437	DSY2437	hypothetical protein	[TP0945-TP0328 (0.6742458)]
COG0036	COG0249	DSY2683	DSY2683	hypothetical protein	DSY2437	DSY2437	hypothetical protein	[TP0945-TP0328 (0.6742458)]
COG0280	COG2204	DSY2400	DSY2400	hypothetical protein	DSY4900	DSY4900	hypothetical protein	[TP0094-TP0519 (0.5559654)]
COG0280	COG2204	DSY2400	DSY2400	hypothetical protein	DSY0252	DSY0252	hypothetical protein	[TP0094-TP0519 (0.5559654)]
COG0280	COG2204	DSY2400	DSY2400	hypothetical protein	DSY4803	DSY4803	hypothetical protein	[TP0094-TP0519 (0.5559654)]
COG0280	COG2204	DSY2400	DSY2400	hypothetical protein	DSY0546	DSY0546	hypothetical protein	[TP0094-TP0519 (0.5559654)]
COG0124	COG0465	DSY2432	DSY2432	hypothetical protein	DSY1963	DSY1963	hypothetical protein	[TP0641-TP0330 (0.76316583)]
COG0124	COG0465	DSY2432	DSY2432	hypothetical protein	DSY0201	DSY0201	hypothetical protein	[TP0641-TP0330 (0.76316583)]
COG0124	COG0465	DSY2432	DSY2432	hypothetical protein	DSY4531	DSY4531	hypothetical protein	[TP0641-TP0330 (0.76316583)]
COG0124	COG0465	DSY2432	DSY2432	hypothetical protein	DSY4074	DSY4074	hypothetical protein	[TP0641-TP0330 (0.76316583)]
COG1396	COG2206	DSY4288	DSY4288	hypothetical protein	DSY3238	DSY3238	hypothetical protein	[TP0461-TP0877 (0.81002605)]
COG1396	COG2206	DSY3664	DSY3664	hypothetical protein	DSY2161	DSY2161	hypothetical protein	[TP0461-TP0877 (0.81002605)]
COG1396	COG2206	DSY0746	DSY0746	hypothetical protein	DSY3238	DSY3238	hypothetical protein	[TP0461-TP0877 (0.81002605)]
COG1396	COG2206	DSY4288	DSY4288	hypothetical protein	DSY0302	DSY0302	hypothetical protein	[TP0461-TP0877 (0.81002605)]
COG1396	COG2206	DSY4386	DSY4386	hypothetical protein	DSY2996	DSY2996	hypothetical protein	[TP0461-TP0877 (0.81002605)]
COG1396	COG2206	DSY4386	DSY4386	hypothetical protein	DSY4293	DSY4293	hypothetical protein	[TP0461-TP0877 (0.81002605)]
COG1396	COG2206	DSY4289	DSY4289	hypothetical protein	DSY2996	DSY2996	hypothetical protein	[TP0461-TP0877 (0.81002605)]
COG1396	COG2206	DSY0746	DSY0746	hypothetical protein	DSY2161	DSY2161	hypothetical protein	[TP0461-TP0877 (0.81002605)]
COG1396	COG2206	DSY3664	DSY3664	hypothetical protein	DSY2928	DSY2928	hypothetical protein	[TP0461-TP0877 (0.81002605)]
COG1396	COG2206	DSY0746	DSY0746	hypothetical protein	DSY0230	DSY0230	hypothetical protein	[TP0461-TP0877 (0.81002605)]
COG1396	COG2206	DSY3400	DSY3400	hypothetical protein	DSY2996	DSY2996	hypothetical protein	[TP0461-TP0877 (0.81002605)]
COG1396	COG2206	DSY3400	DSY3400	hypothetical protein	DSY2946	DSY2946	hypothetical protein	[TP0461-TP0877 (0.81002605)]
COG1396	COG2206	DSY3400	DSY3400	hypothetical protein	DSY0302	DSY0302	hypothetical protein	[TP0461-TP0877 (0.81002605)]
COG1396	COG2206	DSY0746	DSY0746	hypothetical protein	DSY2946	DSY2946	hypothetical protein	[TP0461-TP0877 (0.81002605)]
COG1396	COG2206	DSY4289	DSY4289	hypothetical protein	DSY3238	DSY3238	hypothetical protein	[TP0461-TP0877 (0.81002605)]
COG1396	COG2206	DSY3400	DSY3400	hypothetical protein	DSY1899	DSY1899	hypothetical protein	[TP0461-TP0877 (0.81002605)]
COG1396	COG2206	DSY4386	DSY4386	hypothetical protein	DSY2928	DSY2928	hypothetical protein	[TP0461-TP0877 (0.81002605)]
COG1396	COG2206	DSY0746	DSY0746	hypothetical protein	DSY1899	DSY1899	hypothetical protein	[TP0461-TP0877 (0.81002605)]
COG1396	COG2206	DSY4386	DSY4386	hypothetical protein	DSY3225	DSY3225	hypothetical protein	[TP0461-TP0877 (0.81002605)]
COG1396	COG2206	DSY0697	DSY0697	hypothetical protein	DSY1027	DSY1027	hypothetical protein	[TP0461-TP0877 (0.81002605)]
COG1396	COG2206	DSY3400	DSY3400	hypothetical protein	DSY4293	DSY4293	hypothetical protein	[TP0461-TP0877 (0.81002605)]
COG1396	COG2206	DSY3664	DSY3664	hypothetical protein	DSY3238	DSY3238	hypothetical protein	[TP0461-TP0877 (0.81002605)]
COG1396	COG2206	DSY3664	DSY3664	hypothetical protein	DSY2946	DSY2946	hypothetical protein	[TP0461-TP0877 (0.81002605)]
COG1396	COG2206	DSY4289	DSY4289	hypothetical protein	DSY4293	DSY4293	hypothetical protein	[TP0461-TP0877 (0.81002605)]
COG1396	COG2206	DSY0697	DSY0697	hypothetical protein	DSY3225	DSY3225	hypothetical protein	[TP0461-TP0877 (0.81002605)]
COG1396	COG2206	DSY4288	DSY4288	hypothetical protein	DSY2928	DSY2928	hypothetical protein	[TP0461-TP0877 (0.81002605)]
COG1396	COG2206	DSY0697	DSY0697	hypothetical protein	DSY3238	DSY3238	hypothetical protein	[TP0461-TP0877 (0.81002605)]
COG1396	COG2206	DSY3400	DSY3400	hypothetical protein	DSY3225	DSY3225	hypothetical protein	[TP0461-TP0877 (0.81002605)]
COG1396	COG2206	DSY3400	DSY3400	hypothetical protein	DSY3238	DSY3238	hypothetical protein	[TP0461-TP0877 (0.81002605)]
COG1396	COG2206	DSY0746	DSY0746	hypothetical protein	DSY2996	DSY2996	hypothetical protein	[TP0461-TP0877 (0.81002605)]
COG1396	COG2206	DSY0746	DSY0746	hypothetical protein	DSY0302	DSY0302	hypothetical protein	[TP0461-TP0877 (0.81002605)]
COG1396	COG2206	DSY3664	DSY3664	hypothetical protein	DSY0230	DSY0230	hypothetical protein	[TP0461-TP0877 (0.81002605)]
COG1396	COG2206	DSY4386	DSY4386	hypothetical protein	DSY3238	DSY3238	hypothetical protein	[TP0461-TP0877 (0.81002605)]
COG1396	COG2206	DSY3400	DSY3400	hypothetical protein	DSY2928	DSY2928	hypothetical protein	[TP0461-TP0877 (0.81002605)]
COG1396	COG2206	DSY0697	DSY0697	hypothetical protein	DSY0302	DSY0302	hypothetical protein	[TP0461-TP0877 (0.81002605)]
COG1396	COG2206	DSY3664	DSY3664	hypothetical protein	DSY0302	DSY0302	hypothetical protein	[TP0461-TP0877 (0.81002605)]
COG1396	COG2206	DSY0697	DSY0697	hypothetical protein	DSY2928	DSY2928	hypothetical protein	[TP0461-TP0877 (0.81002605)]
COG1396	COG2206	DSY3664	DSY3664	hypothetical protein	DSY4293	DSY4293	hypothetical protein	[TP0461-TP0877 (0.81002605)]
COG1396	COG2206	DSY4289	DSY4289	hypothetical protein	DSY0302	DSY0302	hypothetical protein	[TP0461-TP0877 (0.81002605)]
COG1396	COG2206	DSY4386	DSY4386	hypothetical protein	DSY1899	DSY1899	hypothetical protein	[TP0461-TP0877 (0.81002605)]
COG1396	COG2206	DSY4386	DSY4386	hypothetical protein	DSY2946	DSY2946	hypothetical protein	[TP0461-TP0877 (0.81002605)]
COG1396	COG2206	DSY4289	DSY4289	hypothetical protein	DSY2946	DSY2946	hypothetical protein	[TP0461-TP0877 (0.81002605)]
COG1396	COG2206	DSY3400	DSY3400	hypothetical protein	DSY1027	DSY1027	hypothetical protein	[TP0461-TP0877 (0.81002605)]
COG1396	COG2206	DSY4288	DSY4288	hypothetical protein	DSY1027	DSY1027	hypothetical protein	[TP0461-TP0877 (0.81002605)]
COG1396	COG2206	DSY4289	DSY4289	hypothetical protein	DSY0230	DSY0230	hypothetical protein	[TP0461-TP0877 (0.81002605)]
COG1396	COG2206	DSY4288	DSY4288	hypothetical protein	DSY0230	DSY0230	hypothetical protein	[TP0461-TP0877 (0.81002605)]
COG1396	COG2206	DSY0697	DSY0697	hypothetical protein	DSY0230	DSY0230	hypothetical protein	[TP0461-TP0877 (0.81002605)]
COG1396	COG2206	DSY4386	DSY4386	hypothetical protein	DSY1027	DSY1027	hypothetical protein	[TP0461-TP0877 (0.81002605)]
COG1396	COG2206	DSY0746	DSY0746	hypothetical protein	DSY1027	DSY1027	hypothetical protein	[TP0461-TP0877 (0.81002605)]
COG1396	COG2206	DSY4289	DSY4289	hypothetical protein	DSY1899	DSY1899	hypothetical protein	[TP0461-TP0877 (0.81002605)]
COG1396	COG2206	DSY3664	DSY3664	hypothetical protein	DSY2996	DSY2996	hypothetical protein	[TP0461-TP0877 (0.81002605)]
COG1396	COG2206	DSY0746	DSY0746	hypothetical protein	DSY4293	DSY4293	hypothetical protein	[TP0461-TP0877 (0.81002605)]
COG1396	COG2206	DSY4288	DSY4288	hypothetical protein	DSY1899	DSY1899	hypothetical protein	[TP0461-TP0877 (0.81002605)]
COG1396	COG2206	DSY0697	DSY0697	hypothetical protein	DSY2996	DSY2996	hypothetical protein	[TP0461-TP0877 (0.81002605)]
COG1396	COG2206	DSY3400	DSY3400	hypothetical protein	DSY0230	DSY0230	hypothetical protein	[TP0461-TP0877 (0.81002605)]
COG1396	COG2206	DSY4289	DSY4289	hypothetical protein	DSY2161	DSY2161	hypothetical protein	[TP0461-TP0877 (0.81002605)]
COG1396	COG2206	DSY4288	DSY4288	hypothetical protein	DSY2946	DSY2946	hypothetical protein	[TP0461-TP0877 (0.81002605)]
COG1396	COG2206	DSY4386	DSY4386	hypothetical protein	DSY0230	DSY0230	hypothetical protein	[TP0461-TP0877 (0.81002605)]
COG1396	COG2206	DSY0746	DSY0746	hypothetical protein	DSY2928	DSY2928	hypothetical protein	[TP0461-TP0877 (0.81002605)]
COG1396	COG2206	DSY0697	DSY0697	hypothetical protein	DSY2946	DSY2946	hypothetical protein	[TP0461-TP0877 (0.81002605)]
COG1396	COG2206	DSY4386	DSY4386	hypothetical protein	DSY0302	DSY0302	hypothetical protein	[TP0461-TP0877 (0.81002605)]
COG1396	COG2206	DSY0697	DSY0697	hypothetical protein	DSY4293	DSY4293	hypothetical protein	[TP0461-TP0877 (0.81002605)]
COG1396	COG2206	DSY4289	DSY4289	hypothetical protein	DSY3225	DSY3225	hypothetical protein	[TP0461-TP0877 (0.81002605)]
COG1396	COG2206	DSY3664	DSY3664	hypothetical protein	DSY3225	DSY3225	hypothetical protein	[TP0461-TP0877 (0.81002605)]
COG1396	COG2206	DSY0697	DSY0697	hypothetical protein	DSY1899	DSY1899	hypothetical protein	[TP0461-TP0877 (0.81002605)]
COG1396	COG2206	DSY0697	DSY0697	hypothetical protein	DSY2161	DSY2161	hypothetical protein	[TP0461-TP0877 (0.81002605)]
COG1396	COG2206	DSY4288	DSY4288	hypothetical protein	DSY2161	DSY2161	hypothetical protein	[TP0461-TP0877 (0.81002605)]
COG1396	COG2206	DSY3664	DSY3664	hypothetical protein	DSY1899	DSY1899	hypothetical protein	[TP0461-TP0877 (0.81002605)]
COG1396	COG2206	DSY4289	DSY4289	hypothetical protein	DSY2928	DSY2928	hypothetical protein	[TP0461-TP0877 (0.81002605)]
COG1396	COG2206	DSY4289	DSY4289	hypothetical protein	DSY1027	DSY1027	hypothetical protein	[TP0461-TP0877 (0.81002605)]
COG1396	COG2206	DSY4288	DSY4288	hypothetical protein	DSY2996	DSY2996	hypothetical protein	[TP0461-TP0877 (0.81002605)]
COG1396	COG2206	DSY3664	DSY3664	hypothetical protein	DSY1027	DSY1027	hypothetical protein	[TP0461-TP0877 (0.81002605)]
COG1396	COG2206	DSY0746	DSY0746	hypothetical protein	DSY3225	DSY3225	hypothetical protein	[TP0461-TP0877 (0.81002605)]
COG1396	COG2206	DSY4386	DSY4386	hypothetical protein	DSY2161	DSY2161	hypothetical protein	[TP0461-TP0877 (0.81002605)]
COG1396	COG2206	DSY3400	DSY3400	hypothetical protein	DSY2161	DSY2161	hypothetical protein	[TP0461-TP0877 (0.81002605)]
COG1396	COG2206	DSY4288	DSY4288	hypothetical protein	DSY3225	DSY3225	hypothetical protein	[TP0461-TP0877 (0.81002605)]
COG1396	COG2206	DSY4288	DSY4288	hypothetical protein	DSY4293	DSY4293	hypothetical protein	[TP0461-TP0877 (0.81002605)]
COG0564	COG1843	DSY0510	DSY0510	hypothetical protein	DSY2965	DSY2965	hypothetical protein	[TP0339-TP0728 (0.7885255)]
COG0564	COG1843	DSY2865	DSY2865	hypothetical protein	DSY2965	DSY2965	hypothetical protein	[TP0339-TP0728 (0.7885255)]
COG0564	COG1843	DSY1290	DSY1290	hypothetical protein	DSY2965	DSY2965	hypothetical protein	[TP0339-TP0728 (0.7885255)]
COG0493	COG1488	DSY3404	DSY3404	hypothetical protein	DSY0787	pncB	nicotinate phosphoribosyltransferase	[TP0735-TP0628 (0.6598422)]
COG0493	COG1488	DSY2361	DSY2361	hypothetical protein	DSY0787	pncB	nicotinate phosphoribosyltransferase	[TP0735-TP0628 (0.6598422)]
COG0493	COG1488	DSY0866	DSY0866	hypothetical protein	DSY0787	pncB	nicotinate phosphoribosyltransferase	[TP0735-TP0628 (0.6598422)]
COG0493	COG1488	DSY4384	DSY4384	hypothetical protein	DSY0787	pncB	nicotinate phosphoribosyltransferase	[TP0735-TP0628 (0.6598422)]
COG0772	COG1512	DSY4370	DSY4370	hypothetical protein	DSY4449	DSY4449	hypothetical protein	[TP0387-TP0561 (0.5082704)]
COG0772	COG1512	DSY3172	DSY3172	hypothetical protein	DSY1915	DSY1915	hypothetical protein	[TP0387-TP0561 (0.5082704)]
COG0772	COG1512	DSY4370	DSY4370	hypothetical protein	DSY1915	DSY1915	hypothetical protein	[TP0387-TP0561 (0.5082704)]
COG0772	COG1512	DSY2908	DSY2908	hypothetical protein	DSY4449	DSY4449	hypothetical protein	[TP0387-TP0561 (0.5082704)]
COG0772	COG1512	DSY2687	DSY2687	hypothetical protein	DSY1915	DSY1915	hypothetical protein	[TP0387-TP0561 (0.5082704)]
COG0772	COG1512	DSY2687	DSY2687	hypothetical protein	DSY4449	DSY4449	hypothetical protein	[TP0387-TP0561 (0.5082704)]
COG0772	COG1512	DSY2908	DSY2908	hypothetical protein	DSY1915	DSY1915	hypothetical protein	[TP0387-TP0561 (0.5082704)]
COG0772	COG1512	DSY3172	DSY3172	hypothetical protein	DSY4449	DSY4449	hypothetical protein	[TP0387-TP0561 (0.5082704)]
COG0772	COG1512	DSY2254	DSY2254	hypothetical protein	DSY1915	DSY1915	hypothetical protein	[TP0387-TP0561 (0.5082704)]
COG0772	COG1512	DSY2254	DSY2254	hypothetical protein	DSY4449	DSY4449	hypothetical protein	[TP0387-TP0561 (0.5082704)]
COG0173	COG0493	DSY2431	DSY2431	hypothetical protein	DSY3404	DSY3404	hypothetical protein	[TP0985-TP0735 (0.50901)]
COG0173	COG0493	DSY2431	DSY2431	hypothetical protein	DSY0866	DSY0866	hypothetical protein	[TP0985-TP0735 (0.50901)]
COG0173	COG0493	DSY2431	DSY2431	hypothetical protein	DSY4384	DSY4384	hypothetical protein	[TP0985-TP0735 (0.50901)]
COG0173	COG0493	DSY2431	DSY2431	hypothetical protein	DSY2361	DSY2361	hypothetical protein	[TP0985-TP0735 (0.50901)]
COG0860	COG2080	DSY0132	DSY0132	hypothetical protein	DSY0864	DSY0864	hypothetical protein	[TP0247-TP0080 (0.7296782)]
COG0860	COG2080	DSY0743	DSY0743	hypothetical protein	DSY0864	DSY0864	hypothetical protein	[TP0247-TP0080 (0.7296782)]
COG0504	COG0728	DSY4944	DSY4944	hypothetical protein	DSY3142	DSY3142	hypothetical protein	[TP0305-TP0516 (0.84299135)]
COG0275	COG0820	DSY2915	DSY2915	hypothetical protein	DSY2691	DSY2691	hypothetical protein	[TP0384-TP0068 (0.79878455)]
COG0445	COG1366	DSY5054	DSY5054	hypothetical protein	DSY2302	DSY2302	hypothetical protein	[TP0044-TP0233 (0.74185747)]
COG0445	COG1366	DSY5054	DSY5054	hypothetical protein	DSY3263	DSY3263	hypothetical protein	[TP0044-TP0233 (0.74185747)]
COG0242	COG0360	DSY2694	DSY2694	hypothetical protein	DSY5036	DSY5036	30S ribosomal protein S6	[TP0757-TP0063 (0.54983324)]
COG1582	COG1843	DSY2984	DSY2984	hypothetical protein	DSY2965	DSY2965	hypothetical protein	[TP0726-TP0728 (0.7544685)]
COG0012	COG4939	DSY5037	DSY5037	hypothetical protein	DSY2613	DSY2613	hypothetical protein	[TP0124-TP0171 (0.59485275)]
COG0267	COG0357	DSY0452	DSY0452	50S ribosomal protein L33	DSY5053	DSY5053	hypothetical protein	[TP0234-TP0946 (0.6249908)]
COG0216	COG4939	DSY4934	DSY4934	hypothetical protein	DSY2613	DSY2613	hypothetical protein	[TP0051-TP0171 (0.7207038)]
COG0234	COG0772	DSY3961	DSY3961	hypothetical protein	DSY4370	DSY4370	hypothetical protein	[TP1013-TP0387 (0.81326103)]
COG0234	COG0772	DSY3961	DSY3961	hypothetical protein	DSY2254	DSY2254	hypothetical protein	[TP1013-TP0387 (0.81326103)]
COG0234	COG0772	DSY3961	DSY3961	hypothetical protein	DSY2687	DSY2687	hypothetical protein	[TP1013-TP0387 (0.81326103)]
COG0234	COG0772	DSY3961	DSY3961	hypothetical protein	DSY2908	DSY2908	hypothetical protein	[TP1013-TP0387 (0.81326103)]
COG0234	COG0772	DSY3961	DSY3961	hypothetical protein	DSY3172	DSY3172	hypothetical protein	[TP1013-TP0387 (0.81326103)]
COG0445	COG0457	DSY5054	DSY5054	hypothetical protein	DSY1855	DSY1855	hypothetical protein	[TP0044-TP0954 (0.8549597)]
COG0445	COG0457	DSY5054	DSY5054	hypothetical protein	DSY1826	DSY1826	hypothetical protein	[TP0044-TP0954 (0.8549597)]
COG0305	COG1595	DSY5029	DSY5029	hypothetical protein	DSY2792	DSY2792	hypothetical protein	[TP0058-TP0092 (0.74082893)]
COG0305	COG1595	DSY5029	DSY5029	hypothetical protein	DSY1734	DSY1734	hypothetical protein	[TP0058-TP0092 (0.74082893)]
COG0305	COG1595	DSY5029	DSY5029	hypothetical protein	DSY0451	DSY0451	hypothetical protein	[TP0058-TP0092 (0.74082893)]
COG0305	COG1595	DSY5029	DSY5029	hypothetical protein	DSY4224	DSY4224	hypothetical protein	[TP0058-TP0092 (0.74082893)]
COG0305	COG1595	DSY5029	DSY5029	hypothetical protein	DSY2644	DSY2644	hypothetical protein	[TP0058-TP0092 (0.74082893)]
COG0305	COG1595	DSY5029	DSY5029	hypothetical protein	DSY1666	DSY1666	hypothetical protein	[TP0058-TP0092 (0.74082893)]
COG0305	COG1595	DSY5029	DSY5029	hypothetical protein	DSY0167	DSY0167	hypothetical protein	[TP0058-TP0092 (0.74082893)]
COG0305	COG1595	DSY5029	DSY5029	hypothetical protein	DSY4418	DSY4418	hypothetical protein	[TP0058-TP0092 (0.74082893)]
COG0305	COG1595	DSY5029	DSY5029	hypothetical protein	DSY1029	DSY1029	hypothetical protein	[TP0058-TP0092 (0.74082893)]
COG0305	COG1595	DSY5029	DSY5029	hypothetical protein	DSY2440	DSY2440	hypothetical protein	[TP0058-TP0092 (0.74082893)]
COG0305	COG1595	DSY5029	DSY5029	hypothetical protein	DSY4417	DSY4417	hypothetical protein	[TP0058-TP0092 (0.74082893)]
COG0305	COG1595	DSY5029	DSY5029	hypothetical protein	DSY1530	DSY1530	hypothetical protein	[TP0058-TP0092 (0.74082893)]
COG0305	COG1595	DSY5029	DSY5029	hypothetical protein	DSY0892	DSY0892	hypothetical protein	[TP0058-TP0092 (0.74082893)]
COG0305	COG1595	DSY5029	DSY5029	hypothetical protein	DSY1339	DSY1339	hypothetical protein	[TP0058-TP0092 (0.74082893)]
COG0305	COG1595	DSY5029	DSY5029	hypothetical protein	DSY0612	DSY0612	hypothetical protein	[TP0058-TP0092 (0.74082893)]
COG0305	COG1595	DSY5029	DSY5029	hypothetical protein	DSY1999	DSY1999	hypothetical protein	[TP0058-TP0092 (0.74082893)]
COG0305	COG1595	DSY5029	DSY5029	hypothetical protein	DSY4231	DSY4231	hypothetical protein	[TP0058-TP0092 (0.74082893)]
COG0305	COG1595	DSY5029	DSY5029	hypothetical protein	DSY4232	DSY4232	hypothetical protein	[TP0058-TP0092 (0.74082893)]
COG0305	COG1595	DSY5029	DSY5029	hypothetical protein	DSY1183	DSY1183	hypothetical protein	[TP0058-TP0092 (0.74082893)]
COG0305	COG1595	DSY5029	DSY5029	hypothetical protein	DSY1162	DSY1162	hypothetical protein	[TP0058-TP0092 (0.74082893)]
COG0305	COG1595	DSY5029	DSY5029	hypothetical protein	DSY0748	DSY0748	hypothetical protein	[TP0058-TP0092 (0.74082893)]
COG0290	COG1516	DSY0267	DSY0267	hypothetical protein	DSY3000	DSY3000	hypothetical protein	[TP0850-TP0943 (0.6225916)]
COG0228	COG0250	DSY2598	DSY2598	30S ribosomal protein S16	DSY0454	DSY0454	hypothetical protein	[TP0905-TP0236 (0.7099409)]
COG1516	COG1728	DSY3000	DSY3000	hypothetical protein	DSY3035	DSY3035	hypothetical protein	[TP0943-TP0047 (0.5419107)]
COG1595	COG1868	DSY1029	DSY1029	hypothetical protein	DSY2982	DSY2982	hypothetical protein	[TP0092-TP0721 (0.802411)]
COG1595	COG1868	DSY4417	DSY4417	hypothetical protein	DSY2982	DSY2982	hypothetical protein	[TP0092-TP0721 (0.802411)]
COG1595	COG1868	DSY1734	DSY1734	hypothetical protein	DSY2982	DSY2982	hypothetical protein	[TP0092-TP0721 (0.802411)]
COG1595	COG1868	DSY1530	DSY1530	hypothetical protein	DSY2982	DSY2982	hypothetical protein	[TP0092-TP0721 (0.802411)]
COG1595	COG1868	DSY1162	DSY1162	hypothetical protein	DSY2982	DSY2982	hypothetical protein	[TP0092-TP0721 (0.802411)]
COG1595	COG1868	DSY0612	DSY0612	hypothetical protein	DSY2982	DSY2982	hypothetical protein	[TP0092-TP0721 (0.802411)]
COG1595	COG1868	DSY4418	DSY4418	hypothetical protein	DSY2982	DSY2982	hypothetical protein	[TP0092-TP0721 (0.802411)]
COG1595	COG1868	DSY1339	DSY1339	hypothetical protein	DSY2982	DSY2982	hypothetical protein	[TP0092-TP0721 (0.802411)]
COG1595	COG1868	DSY0748	DSY0748	hypothetical protein	DSY2982	DSY2982	hypothetical protein	[TP0092-TP0721 (0.802411)]
COG1595	COG1868	DSY1183	DSY1183	hypothetical protein	DSY2982	DSY2982	hypothetical protein	[TP0092-TP0721 (0.802411)]
COG1595	COG1868	DSY4231	DSY4231	hypothetical protein	DSY2982	DSY2982	hypothetical protein	[TP0092-TP0721 (0.802411)]
COG1595	COG1868	DSY1666	DSY1666	hypothetical protein	DSY2982	DSY2982	hypothetical protein	[TP0092-TP0721 (0.802411)]
COG1595	COG1868	DSY4224	DSY4224	hypothetical protein	DSY2982	DSY2982	hypothetical protein	[TP0092-TP0721 (0.802411)]
COG1595	COG1868	DSY2792	DSY2792	hypothetical protein	DSY2982	DSY2982	hypothetical protein	[TP0092-TP0721 (0.802411)]
COG1595	COG1868	DSY2644	DSY2644	hypothetical protein	DSY2982	DSY2982	hypothetical protein	[TP0092-TP0721 (0.802411)]
COG1595	COG1868	DSY0892	DSY0892	hypothetical protein	DSY2982	DSY2982	hypothetical protein	[TP0092-TP0721 (0.802411)]
COG1595	COG1868	DSY0451	DSY0451	hypothetical protein	DSY2982	DSY2982	hypothetical protein	[TP0092-TP0721 (0.802411)]
COG1595	COG1868	DSY1999	DSY1999	hypothetical protein	DSY2982	DSY2982	hypothetical protein	[TP0092-TP0721 (0.802411)]
COG1595	COG1868	DSY4232	DSY4232	hypothetical protein	DSY2982	DSY2982	hypothetical protein	[TP0092-TP0721 (0.802411)]
COG1595	COG1868	DSY2440	DSY2440	hypothetical protein	DSY2982	DSY2982	hypothetical protein	[TP0092-TP0721 (0.802411)]
COG1595	COG1868	DSY0167	DSY0167	hypothetical protein	DSY2982	DSY2982	hypothetical protein	[TP0092-TP0721 (0.802411)]
COG0173	COG1512	DSY2431	DSY2431	hypothetical protein	DSY1915	DSY1915	hypothetical protein	[TP0985-TP0561 (0.83540547)]
COG0173	COG1512	DSY2431	DSY2431	hypothetical protein	DSY4449	DSY4449	hypothetical protein	[TP0985-TP0561 (0.83540547)]
COG0465	COG0532	DSY0201	DSY0201	hypothetical protein	DSY2517	DSY2517	hypothetical protein	[TP0330-TP0891 (0.8751731)]
COG0465	COG0532	DSY4531	DSY4531	hypothetical protein	DSY2517	DSY2517	hypothetical protein	[TP0330-TP0891 (0.8751731)]
COG0465	COG0532	DSY1963	DSY1963	hypothetical protein	DSY2517	DSY2517	hypothetical protein	[TP0330-TP0891 (0.8751731)]
COG0465	COG0532	DSY4074	DSY4074	hypothetical protein	DSY2517	DSY2517	hypothetical protein	[TP0330-TP0891 (0.8751731)]
COG0234	COG0445	DSY3961	DSY3961	hypothetical protein	DSY5054	DSY5054	hypothetical protein	[TP1013-TP0044 (0.813164)]
COG0326	COG0353	DSY2066	DSY2066	hypothetical protein	DSY0113	DSY0113	hypothetical protein	[TP0984-TP1004 (0.5573069)]
COG0265	COG1381	DSY4253	DSY4253	hypothetical protein	DSY3103	DSY3103	hypothetical protein	[TP0773-TP0636 (0.870009)]
COG0265	COG1381	DSY5016	DSY5016	hypothetical protein	DSY3103	DSY3103	hypothetical protein	[TP0773-TP0636 (0.870009)]
COG0457	COG0860	DSY1826	DSY1826	hypothetical protein	DSY0132	DSY0132	hypothetical protein	[TP0820-TP0247 (0.74644035), TP0067-TP0247 (0.79531366)]
COG0457	COG0860	DSY1826	DSY1826	hypothetical protein	DSY0743	DSY0743	hypothetical protein	[TP0820-TP0247 (0.74644035), TP0067-TP0247 (0.79531366)]
COG0457	COG0860	DSY1855	DSY1855	hypothetical protein	DSY0132	DSY0132	hypothetical protein	[TP0820-TP0247 (0.74644035), TP0067-TP0247 (0.79531366)]
COG0457	COG0860	DSY1855	DSY1855	hypothetical protein	DSY0743	DSY0743	hypothetical protein	[TP0820-TP0247 (0.74644035), TP0067-TP0247 (0.79531366)]
COG2201	COG4786	DSY2992	DSY2992	hypothetical protein	DSY2963	DSY2963	hypothetical protein	[TP0631-TP0961 (0.5728655)]
COG2201	COG4786	DSY2992	DSY2992	hypothetical protein	DSY2961	DSY2961	hypothetical protein	[TP0631-TP0961 (0.5728655)]
COG1057	COG1774	DSY3161	nadD	nicotinate nucleotide adenylyltransferase	DSY0123	DSY0123	hypothetical protein	[TP0741-TP0046 (0.7023217)]
COG1653	COG2204	DSY1083	DSY1083	hypothetical protein	DSY0546	DSY0546	hypothetical protein	[TP0074-TP0519 (0.57840663)]
COG1653	COG2204	DSY1495	DSY1495	hypothetical protein	DSY0252	DSY0252	hypothetical protein	[TP0074-TP0519 (0.57840663)]
COG1653	COG2204	DSY1083	DSY1083	hypothetical protein	DSY4900	DSY4900	hypothetical protein	[TP0074-TP0519 (0.57840663)]
COG1653	COG2204	DSY1083	DSY1083	hypothetical protein	DSY0252	DSY0252	hypothetical protein	[TP0074-TP0519 (0.57840663)]
COG1653	COG2204	DSY1495	DSY1495	hypothetical protein	DSY4803	DSY4803	hypothetical protein	[TP0074-TP0519 (0.57840663)]
COG1653	COG2204	DSY1083	DSY1083	hypothetical protein	DSY4803	DSY4803	hypothetical protein	[TP0074-TP0519 (0.57840663)]
COG1653	COG2204	DSY1495	DSY1495	hypothetical protein	DSY0546	DSY0546	hypothetical protein	[TP0074-TP0519 (0.57840663)]
COG1653	COG2204	DSY1495	DSY1495	hypothetical protein	DSY4900	DSY4900	hypothetical protein	[TP0074-TP0519 (0.57840663)]
COG0652	COG1749	DSY1841	DSY1841	hypothetical protein	DSY2964	DSY2964	hypothetical protein	[TP0947-TP0727 (0.6414869)]
COG1159	COG1699	DSY3105	DSY3105	hypothetical protein	DSY3025	DSY3025	hypothetical protein	[TP0541-TP0658 (0.79144865)]
COG1177	COG1558	DSY1463	DSY1463	hypothetical protein	DSY2991	DSY2991	hypothetical protein	[TP0654-TP0397 (0.7022186)]
COG0319	COG0333	DSY3109	DSY3109	hypothetical protein	DSY2666	DSY2666	50S ribosomal protein L32	[TP0650-TP0807 (0.80809164)]
COG0216	COG0457	DSY4934	DSY4934	hypothetical protein	DSY1855	DSY1855	hypothetical protein	[TP0051-TP0067 (0.7097377)]
COG0216	COG0457	DSY4934	DSY4934	hypothetical protein	DSY1826	DSY1826	hypothetical protein	[TP0051-TP0067 (0.7097377)]
COG1360	COG4786	DSY3033	DSY3033	hypothetical protein	DSY2961	DSY2961	hypothetical protein	[TP0724-TP0961 (0.729456)]
COG1360	COG4786	DSY3033	DSY3033	hypothetical protein	DSY2963	DSY2963	hypothetical protein	[TP0724-TP0961 (0.729456)]
COG1360	COG4786	DSY0295	DSY0295	hypothetical protein	DSY2961	DSY2961	hypothetical protein	[TP0724-TP0961 (0.729456)]
COG1360	COG4786	DSY0295	DSY0295	hypothetical protein	DSY2963	DSY2963	hypothetical protein	[TP0724-TP0961 (0.729456)]
COG1352	COG2206	DSY3036	DSY3036	hypothetical protein	DSY2946	DSY2946	hypothetical protein	[TP0630-TP0877 (0.67253613)]
COG1352	COG2206	DSY3036	DSY3036	hypothetical protein	DSY3238	DSY3238	hypothetical protein	[TP0630-TP0877 (0.67253613)]
COG1352	COG2206	DSY3036	DSY3036	hypothetical protein	DSY3225	DSY3225	hypothetical protein	[TP0630-TP0877 (0.67253613)]
COG1352	COG2206	DSY3036	DSY3036	hypothetical protein	DSY0230	DSY0230	hypothetical protein	[TP0630-TP0877 (0.67253613)]
COG1352	COG2206	DSY3036	DSY3036	hypothetical protein	DSY2161	DSY2161	hypothetical protein	[TP0630-TP0877 (0.67253613)]
COG1352	COG2206	DSY3036	DSY3036	hypothetical protein	DSY1027	DSY1027	hypothetical protein	[TP0630-TP0877 (0.67253613)]
COG1352	COG2206	DSY3036	DSY3036	hypothetical protein	DSY2996	DSY2996	hypothetical protein	[TP0630-TP0877 (0.67253613)]
COG1352	COG2206	DSY3036	DSY3036	hypothetical protein	DSY1899	DSY1899	hypothetical protein	[TP0630-TP0877 (0.67253613)]
COG1352	COG2206	DSY3036	DSY3036	hypothetical protein	DSY4293	DSY4293	hypothetical protein	[TP0630-TP0877 (0.67253613)]
COG1352	COG2206	DSY3036	DSY3036	hypothetical protein	DSY2928	DSY2928	hypothetical protein	[TP0630-TP0877 (0.67253613)]
COG1352	COG2206	DSY3036	DSY3036	hypothetical protein	DSY0302	DSY0302	hypothetical protein	[TP0630-TP0877 (0.67253613)]
COG0249	COG4939	DSY2437	DSY2437	hypothetical protein	DSY2613	DSY2613	hypothetical protein	[TP0328-TP0171 (0.62465936)]
COG0249	COG4939	DSY1592	DSY1592	hypothetical protein	DSY2613	DSY2613	hypothetical protein	[TP0328-TP0171 (0.62465936)]
COG1385	COG2204	DSY3127	DSY3127	hypothetical protein	DSY0546	DSY0546	hypothetical protein	[TP0032-TP0519 (0.67332727)]
COG1385	COG2204	DSY3127	DSY3127	hypothetical protein	DSY4803	DSY4803	hypothetical protein	[TP0032-TP0519 (0.67332727)]
COG1385	COG2204	DSY3127	DSY3127	hypothetical protein	DSY0252	DSY0252	hypothetical protein	[TP0032-TP0519 (0.67332727)]
COG1385	COG2204	DSY3127	DSY3127	hypothetical protein	DSY4900	DSY4900	hypothetical protein	[TP0032-TP0519 (0.67332727)]
COG1512	COG4603	DSY4449	DSY4449	hypothetical protein	DSY1169	DSY1169	hypothetical protein	[TP0561-TP0301 (0.6658524), TP0561-TP0322 (0.6796448)]
COG1512	COG4603	DSY1915	DSY1915	hypothetical protein	DSY1169	DSY1169	hypothetical protein	[TP0561-TP0301 (0.6658524), TP0561-TP0322 (0.6796448)]
COG0542	COG2204	DSY0438	DSY0438	hypothetical protein	DSY4803	DSY4803	hypothetical protein	[TP0071-TP0519 (0.6908589)]
COG0542	COG2204	DSY1668	DSY1668	hypothetical protein	DSY4803	DSY4803	hypothetical protein	[TP0071-TP0519 (0.6908589)]
COG0542	COG2204	DSY0438	DSY0438	hypothetical protein	DSY0546	DSY0546	hypothetical protein	[TP0071-TP0519 (0.6908589)]
COG0542	COG2204	DSY1668	DSY1668	hypothetical protein	DSY4900	DSY4900	hypothetical protein	[TP0071-TP0519 (0.6908589)]
COG0542	COG2204	DSY1668	DSY1668	hypothetical protein	DSY0546	DSY0546	hypothetical protein	[TP0071-TP0519 (0.6908589)]
COG0542	COG2204	DSY0438	DSY0438	hypothetical protein	DSY4900	DSY4900	hypothetical protein	[TP0071-TP0519 (0.6908589)]
COG0542	COG2204	DSY0438	DSY0438	hypothetical protein	DSY0252	DSY0252	hypothetical protein	[TP0071-TP0519 (0.6908589)]
COG0542	COG2204	DSY1668	DSY1668	hypothetical protein	DSY0252	DSY0252	hypothetical protein	[TP0071-TP0519 (0.6908589)]
COG0802	COG1774	DSY3977	DSY3977	hypothetical protein	DSY0123	DSY0123	hypothetical protein	[TP0875-TP0046 (0.67547834)]
COG0608	COG1366	DSY2453	DSY2453	hypothetical protein	DSY2302	DSY2302	hypothetical protein	[TP0704-TP0540 (0.7098393)]
COG0608	COG1366	DSY2453	DSY2453	hypothetical protein	DSY3263	DSY3263	hypothetical protein	[TP0704-TP0540 (0.7098393)]
COG0705	COG1187	DSY1625	DSY1625	hypothetical protein	DSY2280	DSY2280	hypothetical protein	[TP0982-TP0459 (0.6079956)]
COG0569	COG1256	DSY1755	DSY1755	hypothetical protein	DSY3028	DSY3028	hypothetical protein	[TP0024-TP0660 (0.58621275)]
COG0569	COG1256	DSY3763	DSY3763	hypothetical protein	DSY3028	DSY3028	hypothetical protein	[TP0024-TP0660 (0.58621275)]
COG0290	COG0457	DSY0267	DSY0267	hypothetical protein	DSY1826	DSY1826	hypothetical protein	[TP0850-TP0095 (0.6947713)]
COG0290	COG0457	DSY0267	DSY0267	hypothetical protein	DSY1855	DSY1855	hypothetical protein	[TP0850-TP0095 (0.6947713)]
COG0782	COG0860	DSY0218	DSY0218	hypothetical protein	DSY0132	DSY0132	hypothetical protein	[TP0019-TP0247 (0.7668169)]
COG0782	COG0860	DSY4983	DSY4983	hypothetical protein	DSY0132	DSY0132	hypothetical protein	[TP0019-TP0247 (0.7668169)]
COG0782	COG0860	DSY0218	DSY0218	hypothetical protein	DSY0743	DSY0743	hypothetical protein	[TP0019-TP0247 (0.7668169)]
COG0782	COG0860	DSY4983	DSY4983	hypothetical protein	DSY0743	DSY0743	hypothetical protein	[TP0019-TP0247 (0.7668169)]
COG0255	COG1516	DSY0479	DSY0479	50S ribosomal protein L29	DSY3000	DSY3000	hypothetical protein	[TP0197-TP0943 (0.5311184)]
COG0024	COG0530	DSY0493	DSY0493	hypothetical protein	DSY3193	DSY3193	hypothetical protein	[TP0842-TP1034 (0.7696508)]
COG0024	COG0530	DSY2339	DSY2339	hypothetical protein	DSY3193	DSY3193	hypothetical protein	[TP0842-TP1034 (0.7696508)]
COG0103	COG1432	DSY0728	DSY0728	30S ribosomal protein S9	DSY1520	DSY1520	hypothetical protein	[TP1024-TP0894 (0.64955014)]
COG1432	COG1774	DSY1520	DSY1520	hypothetical protein	DSY0123	DSY0123	hypothetical protein	[TP0894-TP0046 (0.59059936)]
COG0530	COG0771	DSY3193	DSY3193	hypothetical protein	DSY2909	DSY2909	hypothetical protein	[TP1034-TP0903 (0.71912634)]
COG1344	COG1699	DSY3027	DSY3027	hypothetical protein	DSY3025	DSY3025	hypothetical protein	[TP0792-TP0658 (0.94066244), TP0868-TP0658 (0.9503252), TP0870-TP0658 (0.7328265)]
COG1344	COG1699	DSY3022	DSY3022	hypothetical protein	DSY3025	DSY3025	hypothetical protein	[TP0792-TP0658 (0.94066244), TP0868-TP0658 (0.9503252), TP0870-TP0658 (0.7328265)]
COG1115	COG1512	DSY4985	DSY4985	hypothetical protein	DSY1915	DSY1915	hypothetical protein	[TP0414-TP0561 (0.5704539)]
COG1115	COG1512	DSY4985	DSY4985	hypothetical protein	DSY4449	DSY4449	hypothetical protein	[TP0414-TP0561 (0.5704539)]
COG0824	COG1480	DSY1602	DSY1602	hypothetical protein	DSY3110	DSY3110	hypothetical protein	[TP0156-TP0651 (0.6079956)]
COG0220	COG0455	DSY2003	DSY2003	hypothetical protein	DSY2972	DSY2972	hypothetical protein	[TP0464-TP0712 (0.7885255)]
COG0322	COG0353	DSY1883	DSY1883	hypothetical protein	DSY0113	DSY0113	hypothetical protein	[TP0472-TP1004 (0.53674763)]
COG0322	COG0353	DSY1229	DSY1229	hypothetical protein	DSY0113	DSY0113	hypothetical protein	[TP0472-TP1004 (0.53674763)]
COG0771	COG1595	DSY2909	DSY2909	hypothetical protein	DSY4232	DSY4232	hypothetical protein	[TP0903-TP0092 (0.6651206)]
COG0771	COG1595	DSY2909	DSY2909	hypothetical protein	DSY1666	DSY1666	hypothetical protein	[TP0903-TP0092 (0.6651206)]
COG0771	COG1595	DSY2909	DSY2909	hypothetical protein	DSY4417	DSY4417	hypothetical protein	[TP0903-TP0092 (0.6651206)]
COG0771	COG1595	DSY2909	DSY2909	hypothetical protein	DSY1734	DSY1734	hypothetical protein	[TP0903-TP0092 (0.6651206)]
COG0771	COG1595	DSY2909	DSY2909	hypothetical protein	DSY1162	DSY1162	hypothetical protein	[TP0903-TP0092 (0.6651206)]
COG0771	COG1595	DSY2909	DSY2909	hypothetical protein	DSY4231	DSY4231	hypothetical protein	[TP0903-TP0092 (0.6651206)]
COG0771	COG1595	DSY2909	DSY2909	hypothetical protein	DSY4418	DSY4418	hypothetical protein	[TP0903-TP0092 (0.6651206)]
COG0771	COG1595	DSY2909	DSY2909	hypothetical protein	DSY2644	DSY2644	hypothetical protein	[TP0903-TP0092 (0.6651206)]
COG0771	COG1595	DSY2909	DSY2909	hypothetical protein	DSY1183	DSY1183	hypothetical protein	[TP0903-TP0092 (0.6651206)]
COG0771	COG1595	DSY2909	DSY2909	hypothetical protein	DSY2792	DSY2792	hypothetical protein	[TP0903-TP0092 (0.6651206)]
COG0771	COG1595	DSY2909	DSY2909	hypothetical protein	DSY0748	DSY0748	hypothetical protein	[TP0903-TP0092 (0.6651206)]
COG0771	COG1595	DSY2909	DSY2909	hypothetical protein	DSY0451	DSY0451	hypothetical protein	[TP0903-TP0092 (0.6651206)]
COG0771	COG1595	DSY2909	DSY2909	hypothetical protein	DSY1530	DSY1530	hypothetical protein	[TP0903-TP0092 (0.6651206)]
COG0771	COG1595	DSY2909	DSY2909	hypothetical protein	DSY1339	DSY1339	hypothetical protein	[TP0903-TP0092 (0.6651206)]
COG0771	COG1595	DSY2909	DSY2909	hypothetical protein	DSY1029	DSY1029	hypothetical protein	[TP0903-TP0092 (0.6651206)]
COG0771	COG1595	DSY2909	DSY2909	hypothetical protein	DSY0612	DSY0612	hypothetical protein	[TP0903-TP0092 (0.6651206)]
COG0771	COG1595	DSY2909	DSY2909	hypothetical protein	DSY0892	DSY0892	hypothetical protein	[TP0903-TP0092 (0.6651206)]
COG0771	COG1595	DSY2909	DSY2909	hypothetical protein	DSY0167	DSY0167	hypothetical protein	[TP0903-TP0092 (0.6651206)]
COG0771	COG1595	DSY2909	DSY2909	hypothetical protein	DSY4224	DSY4224	hypothetical protein	[TP0903-TP0092 (0.6651206)]
COG0771	COG1595	DSY2909	DSY2909	hypothetical protein	DSY2440	DSY2440	hypothetical protein	[TP0903-TP0092 (0.6651206)]
COG0771	COG1595	DSY2909	DSY2909	hypothetical protein	DSY1999	DSY1999	hypothetical protein	[TP0903-TP0092 (0.6651206)]
COG1677	COG1815	DSY2990	DSY2990	hypothetical protein	DSY2962	DSY2962	hypothetical protein	[TP0398-TP0396 (0.79194725)]
COG0188	COG0305	DSY0006	gyrA	DNA gyrase subunit A	DSY5029	DSY5029	hypothetical protein	[TP0005-TP0058 (0.73312306)]
COG0188	COG0305	DSY1545	DSY1545	hypothetical protein	DSY5029	DSY5029	hypothetical protein	[TP0005-TP0058 (0.73312306)]
COG0233	COG1283	DSY2543	DSY2543	hypothetical protein	DSY0228	DSY0228	hypothetical protein	[TP0604-TP0771 (0.7316062)]
COG0233	COG1283	DSY2543	DSY2543	hypothetical protein	DSY2936	DSY2936	hypothetical protein	[TP0604-TP0771 (0.7316062)]
COG0840	COG1344	DSY4119	DSY4119	hypothetical protein	DSY3022	DSY3022	hypothetical protein	[TP0640-TP0870 (0.6975479)]
COG0840	COG1344	DSY0140	DSY0140	hypothetical protein	DSY3022	DSY3022	hypothetical protein	[TP0640-TP0870 (0.6975479)]
COG0840	COG1344	DSY2612	DSY2612	hypothetical protein	DSY3022	DSY3022	hypothetical protein	[TP0640-TP0870 (0.6975479)]
COG0840	COG1344	DSY0891	DSY0891	hypothetical protein	DSY3022	DSY3022	hypothetical protein	[TP0640-TP0870 (0.6975479)]
COG0840	COG1344	DSY3226	DSY3226	hypothetical protein	DSY3027	DSY3027	hypothetical protein	[TP0640-TP0870 (0.6975479)]
COG0840	COG1344	DSY0582	DSY0582	hypothetical protein	DSY3027	DSY3027	hypothetical protein	[TP0640-TP0870 (0.6975479)]
COG0840	COG1344	DSY4038	DSY4038	hypothetical protein	DSY3022	DSY3022	hypothetical protein	[TP0640-TP0870 (0.6975479)]
COG0840	COG1344	DSY4790	DSY4790	hypothetical protein	DSY3022	DSY3022	hypothetical protein	[TP0640-TP0870 (0.6975479)]
COG0840	COG1344	DSY2622	DSY2622	hypothetical protein	DSY3027	DSY3027	hypothetical protein	[TP0640-TP0870 (0.6975479)]
COG0840	COG1344	DSY3355	DSY3355	hypothetical protein	DSY3027	DSY3027	hypothetical protein	[TP0640-TP0870 (0.6975479)]
COG0840	COG1344	DSY2919	DSY2919	hypothetical protein	DSY3022	DSY3022	hypothetical protein	[TP0640-TP0870 (0.6975479)]
COG0840	COG1344	DSY0924	DSY0924	hypothetical protein	DSY3027	DSY3027	hypothetical protein	[TP0640-TP0870 (0.6975479)]
COG0840	COG1344	DSY0139	DSY0139	hypothetical protein	DSY3027	DSY3027	hypothetical protein	[TP0640-TP0870 (0.6975479)]
COG0840	COG1344	DSY0657	DSY0657	hypothetical protein	DSY3022	DSY3022	hypothetical protein	[TP0640-TP0870 (0.6975479)]
COG0840	COG1344	DSY3380	DSY3380	hypothetical protein	DSY3022	DSY3022	hypothetical protein	[TP0640-TP0870 (0.6975479)]
COG0840	COG1344	DSY0139	DSY0139	hypothetical protein	DSY3022	DSY3022	hypothetical protein	[TP0640-TP0870 (0.6975479)]
COG0840	COG1344	DSY0567	DSY0567	hypothetical protein	DSY3027	DSY3027	hypothetical protein	[TP0640-TP0870 (0.6975479)]
COG0840	COG1344	DSY3742	DSY3742	hypothetical protein	DSY3027	DSY3027	hypothetical protein	[TP0640-TP0870 (0.6975479)]
COG0840	COG1344	DSY0579	DSY0579	hypothetical protein	DSY3022	DSY3022	hypothetical protein	[TP0640-TP0870 (0.6975479)]
COG0840	COG1344	DSY0579	DSY0579	hypothetical protein	DSY3027	DSY3027	hypothetical protein	[TP0640-TP0870 (0.6975479)]
COG0840	COG1344	DSY1028	DSY1028	hypothetical protein	DSY3022	DSY3022	hypothetical protein	[TP0640-TP0870 (0.6975479)]
COG0840	COG1344	DSY0657	DSY0657	hypothetical protein	DSY3027	DSY3027	hypothetical protein	[TP0640-TP0870 (0.6975479)]
COG0840	COG1344	DSY1978	DSY1978	hypothetical protein	DSY3022	DSY3022	hypothetical protein	[TP0640-TP0870 (0.6975479)]
COG0840	COG1344	DSY4214	DSY4214	hypothetical protein	DSY3027	DSY3027	hypothetical protein	[TP0640-TP0870 (0.6975479)]
COG0840	COG1344	DSY4770	DSY4770	hypothetical protein	DSY3022	DSY3022	hypothetical protein	[TP0640-TP0870 (0.6975479)]
COG0840	COG1344	DSY4529	DSY4529	hypothetical protein	DSY3022	DSY3022	hypothetical protein	[TP0640-TP0870 (0.6975479)]
COG0840	COG1344	DSY4770	DSY4770	hypothetical protein	DSY3027	DSY3027	hypothetical protein	[TP0640-TP0870 (0.6975479)]
COG0840	COG1344	DSY4259	DSY4259	hypothetical protein	DSY3022	DSY3022	hypothetical protein	[TP0640-TP0870 (0.6975479)]
COG0840	COG1344	DSY4119	DSY4119	hypothetical protein	DSY3027	DSY3027	hypothetical protein	[TP0640-TP0870 (0.6975479)]
COG0840	COG1344	DSY3262	DSY3262	hypothetical protein	DSY3027	DSY3027	hypothetical protein	[TP0640-TP0870 (0.6975479)]
COG0840	COG1344	DSY2881	DSY2881	hypothetical protein	DSY3027	DSY3027	hypothetical protein	[TP0640-TP0870 (0.6975479)]
COG0840	COG1344	DSY0924	DSY0924	hypothetical protein	DSY3022	DSY3022	hypothetical protein	[TP0640-TP0870 (0.6975479)]
COG0840	COG1344	DSY2919	DSY2919	hypothetical protein	DSY3027	DSY3027	hypothetical protein	[TP0640-TP0870 (0.6975479)]
COG0840	COG1344	DSY3380	DSY3380	hypothetical protein	DSY3027	DSY3027	hypothetical protein	[TP0640-TP0870 (0.6975479)]
COG0840	COG1344	DSY4989	DSY4989	hypothetical protein	DSY3022	DSY3022	hypothetical protein	[TP0640-TP0870 (0.6975479)]
COG0840	COG1344	DSY1028	DSY1028	hypothetical protein	DSY3027	DSY3027	hypothetical protein	[TP0640-TP0870 (0.6975479)]
COG0840	COG1344	DSY0140	DSY0140	hypothetical protein	DSY3027	DSY3027	hypothetical protein	[TP0640-TP0870 (0.6975479)]
COG0840	COG1344	DSY4529	DSY4529	hypothetical protein	DSY3027	DSY3027	hypothetical protein	[TP0640-TP0870 (0.6975479)]
COG0840	COG1344	DSY2622	DSY2622	hypothetical protein	DSY3022	DSY3022	hypothetical protein	[TP0640-TP0870 (0.6975479)]
COG0840	COG1344	DSY0461	DSY0461	hypothetical protein	DSY3027	DSY3027	hypothetical protein	[TP0640-TP0870 (0.6975479)]
COG0840	COG1344	DSY4038	DSY4038	hypothetical protein	DSY3027	DSY3027	hypothetical protein	[TP0640-TP0870 (0.6975479)]
COG0840	COG1344	DSY2338	DSY2338	hypothetical protein	DSY3027	DSY3027	hypothetical protein	[TP0640-TP0870 (0.6975479)]
COG0840	COG1344	DSY0461	DSY0461	hypothetical protein	DSY3022	DSY3022	hypothetical protein	[TP0640-TP0870 (0.6975479)]
COG0840	COG1344	DSY4790	DSY4790	hypothetical protein	DSY3027	DSY3027	hypothetical protein	[TP0640-TP0870 (0.6975479)]
COG0840	COG1344	DSY0891	DSY0891	hypothetical protein	DSY3027	DSY3027	hypothetical protein	[TP0640-TP0870 (0.6975479)]
COG0840	COG1344	DSY3742	DSY3742	hypothetical protein	DSY3022	DSY3022	hypothetical protein	[TP0640-TP0870 (0.6975479)]
COG0840	COG1344	DSY3990	DSY3990	hypothetical protein	DSY3027	DSY3027	hypothetical protein	[TP0640-TP0870 (0.6975479)]
COG0840	COG1344	DSY0999	DSY0999	hypothetical protein	DSY3022	DSY3022	hypothetical protein	[TP0640-TP0870 (0.6975479)]
COG0840	COG1344	DSY0350	DSY0350	hypothetical protein	DSY3022	DSY3022	hypothetical protein	[TP0640-TP0870 (0.6975479)]
COG0840	COG1344	DSY3990	DSY3990	hypothetical protein	DSY3022	DSY3022	hypothetical protein	[TP0640-TP0870 (0.6975479)]
COG0840	COG1344	DSY2881	DSY2881	hypothetical protein	DSY3022	DSY3022	hypothetical protein	[TP0640-TP0870 (0.6975479)]
COG0840	COG1344	DSY4214	DSY4214	hypothetical protein	DSY3022	DSY3022	hypothetical protein	[TP0640-TP0870 (0.6975479)]
COG0840	COG1344	DSY3884	DSY3884	hypothetical protein	DSY3022	DSY3022	hypothetical protein	[TP0640-TP0870 (0.6975479)]
COG0840	COG1344	DSY0350	DSY0350	hypothetical protein	DSY3027	DSY3027	hypothetical protein	[TP0640-TP0870 (0.6975479)]
COG0840	COG1344	DSY3355	DSY3355	hypothetical protein	DSY3022	DSY3022	hypothetical protein	[TP0640-TP0870 (0.6975479)]
COG0840	COG1344	DSY0220	DSY0220	hypothetical protein	DSY3027	DSY3027	hypothetical protein	[TP0640-TP0870 (0.6975479)]
COG0840	COG1344	DSY3189	DSY3189	hypothetical protein	DSY3022	DSY3022	hypothetical protein	[TP0640-TP0870 (0.6975479)]
COG0840	COG1344	DSY3884	DSY3884	hypothetical protein	DSY3027	DSY3027	hypothetical protein	[TP0640-TP0870 (0.6975479)]
COG0840	COG1344	DSY4989	DSY4989	hypothetical protein	DSY3027	DSY3027	hypothetical protein	[TP0640-TP0870 (0.6975479)]
COG0840	COG1344	DSY3226	DSY3226	hypothetical protein	DSY3022	DSY3022	hypothetical protein	[TP0640-TP0870 (0.6975479)]
COG0840	COG1344	DSY2131	DSY2131	hypothetical protein	DSY3027	DSY3027	hypothetical protein	[TP0640-TP0870 (0.6975479)]
COG0840	COG1344	DSY3189	DSY3189	hypothetical protein	DSY3027	DSY3027	hypothetical protein	[TP0640-TP0870 (0.6975479)]
COG0840	COG1344	DSY2338	DSY2338	hypothetical protein	DSY3022	DSY3022	hypothetical protein	[TP0640-TP0870 (0.6975479)]
COG0840	COG1344	DSY4259	DSY4259	hypothetical protein	DSY3027	DSY3027	hypothetical protein	[TP0640-TP0870 (0.6975479)]
COG0840	COG1344	DSY1978	DSY1978	hypothetical protein	DSY3027	DSY3027	hypothetical protein	[TP0640-TP0870 (0.6975479)]
COG0840	COG1344	DSY1099	DSY1099	hypothetical protein	DSY3027	DSY3027	hypothetical protein	[TP0640-TP0870 (0.6975479)]
COG0840	COG1344	DSY2131	DSY2131	hypothetical protein	DSY3022	DSY3022	hypothetical protein	[TP0640-TP0870 (0.6975479)]
COG0840	COG1344	DSY0567	DSY0567	hypothetical protein	DSY3022	DSY3022	hypothetical protein	[TP0640-TP0870 (0.6975479)]
COG0840	COG1344	DSY0999	DSY0999	hypothetical protein	DSY3027	DSY3027	hypothetical protein	[TP0640-TP0870 (0.6975479)]
COG0840	COG1344	DSY2612	DSY2612	hypothetical protein	DSY3027	DSY3027	hypothetical protein	[TP0640-TP0870 (0.6975479)]
COG0840	COG1344	DSY1099	DSY1099	hypothetical protein	DSY3022	DSY3022	hypothetical protein	[TP0640-TP0870 (0.6975479)]
COG0840	COG1344	DSY3262	DSY3262	hypothetical protein	DSY3022	DSY3022	hypothetical protein	[TP0640-TP0870 (0.6975479)]
COG0840	COG1344	DSY0220	DSY0220	hypothetical protein	DSY3022	DSY3022	hypothetical protein	[TP0640-TP0870 (0.6975479)]
COG0840	COG1344	DSY0582	DSY0582	hypothetical protein	DSY3022	DSY3022	hypothetical protein	[TP0640-TP0870 (0.6975479)]
COG1825	COG2812	DSY0742	DSY0742	hypothetical protein	DSY0111	DSY0111	hypothetical protein	[TP0372-TP1005 (0.6540257)]
COG0222	COG0530	DSY0458	DSY0458	50S ribosomal protein L7/L12	DSY3193	DSY3193	hypothetical protein	[TP0240-TP1034 (0.77472186)]
COG0024	COG1121	DSY0493	DSY0493	hypothetical protein	DSY0104	DSY0104	hypothetical protein	[TP0842-TP0164 (0.77940726)]
COG0024	COG1121	DSY2339	DSY2339	hypothetical protein	DSY0104	DSY0104	hypothetical protein	[TP0842-TP0164 (0.77940726)]
COG0024	COG1121	DSY0493	DSY0493	hypothetical protein	DSY0093	DSY0093	hypothetical protein	[TP0842-TP0164 (0.77940726)]
COG0024	COG1121	DSY2339	DSY2339	hypothetical protein	DSY1843	DSY1843	hypothetical protein	[TP0842-TP0164 (0.77940726)]
COG0024	COG1121	DSY0493	DSY0493	hypothetical protein	DSY1843	DSY1843	hypothetical protein	[TP0842-TP0164 (0.77940726)]
COG0024	COG1121	DSY2339	DSY2339	hypothetical protein	DSY0093	DSY0093	hypothetical protein	[TP0842-TP0164 (0.77940726)]
COG0361	COG1214	DSY0494	DSY0494	hypothetical protein	DSY3976	DSY3976	hypothetical protein	[TP0097-TP0876 (0.56457245)]
COG0257	COG1283	DSY0495	DSY0495	50S ribosomal protein L36	DSY2936	DSY2936	hypothetical protein	[TP0209-TP0771 (0.6772987)]
COG0257	COG1283	DSY0495	DSY0495	50S ribosomal protein L36	DSY0228	DSY0228	hypothetical protein	[TP0209-TP0771 (0.6772987)]
COG1509	COG2812	DSY4027	DSY4027	hypothetical protein	DSY0111	DSY0111	hypothetical protein	[TP0121-TP1005 (0.5082704)]
COG0255	COG1011	DSY0479	DSY0479	50S ribosomal protein L29	DSY1920	DSY1920	hypothetical protein	[TP0197-TP0158 (0.6077605)]
COG0255	COG1011	DSY0479	DSY0479	50S ribosomal protein L29	DSY1360	DSY1360	hypothetical protein	[TP0197-TP0158 (0.6077605)]
COG2204	COG2204	DSY0546	DSY0546	hypothetical protein	DSY4900	DSY4900	hypothetical protein	[TP0519-TP0519 (0.65939915)]
COG2204	COG2204	DSY4900	DSY4900	hypothetical protein	DSY0546	DSY0546	hypothetical protein	[TP0519-TP0519 (0.65939915)]
COG2204	COG2204	DSY0252	DSY0252	hypothetical protein	DSY0252	DSY0252	hypothetical protein	[TP0519-TP0519 (0.65939915)]
COG2204	COG2204	DSY0252	DSY0252	hypothetical protein	DSY4900	DSY4900	hypothetical protein	[TP0519-TP0519 (0.65939915)]
COG2204	COG2204	DSY4900	DSY4900	hypothetical protein	DSY0252	DSY0252	hypothetical protein	[TP0519-TP0519 (0.65939915)]
COG2204	COG2204	DSY4900	DSY4900	hypothetical protein	DSY4900	DSY4900	hypothetical protein	[TP0519-TP0519 (0.65939915)]
COG2204	COG2204	DSY4803	DSY4803	hypothetical protein	DSY0546	DSY0546	hypothetical protein	[TP0519-TP0519 (0.65939915)]
COG2204	COG2204	DSY0546	DSY0546	hypothetical protein	DSY4803	DSY4803	hypothetical protein	[TP0519-TP0519 (0.65939915)]
COG2204	COG2204	DSY0546	DSY0546	hypothetical protein	DSY0252	DSY0252	hypothetical protein	[TP0519-TP0519 (0.65939915)]
COG2204	COG2204	DSY0252	DSY0252	hypothetical protein	DSY0546	DSY0546	hypothetical protein	[TP0519-TP0519 (0.65939915)]
COG2204	COG2204	DSY0546	DSY0546	hypothetical protein	DSY0546	DSY0546	hypothetical protein	[TP0519-TP0519 (0.65939915)]
COG2204	COG2204	DSY4803	DSY4803	hypothetical protein	DSY4803	DSY4803	hypothetical protein	[TP0519-TP0519 (0.65939915)]
COG2204	COG2204	DSY4803	DSY4803	hypothetical protein	DSY0252	DSY0252	hypothetical protein	[TP0519-TP0519 (0.65939915)]
COG2204	COG2204	DSY0252	DSY0252	hypothetical protein	DSY4803	DSY4803	hypothetical protein	[TP0519-TP0519 (0.65939915)]
COG2204	COG2204	DSY4803	DSY4803	hypothetical protein	DSY4900	DSY4900	hypothetical protein	[TP0519-TP0519 (0.65939915)]
COG2204	COG2204	DSY4900	DSY4900	hypothetical protein	DSY4803	DSY4803	hypothetical protein	[TP0519-TP0519 (0.65939915)]
COG0546	COG0739	DSY4241	DSY4241	hypothetical protein	DSY4936	DSY4936	hypothetical protein	[TP0554-TP0782 (0.73069036)]
COG0546	COG0739	DSY4241	DSY4241	hypothetical protein	DSY1575	DSY1575	hypothetical protein	[TP0554-TP0782 (0.73069036)]
COG0546	COG0739	DSY4241	DSY4241	hypothetical protein	DSY3267	DSY3267	hypothetical protein	[TP0554-TP0782 (0.73069036)]
COG0546	COG0739	DSY4241	DSY4241	hypothetical protein	DSY3171	DSY3171	hypothetical protein	[TP0554-TP0782 (0.73069036)]
COG0242	COG1187	DSY2694	DSY2694	hypothetical protein	DSY2280	DSY2280	hypothetical protein	[TP0757-TP0459 (0.5284328)]
COG0457	COG0558	DSY1855	DSY1855	hypothetical protein	DSY1965	DSY1965	hypothetical protein	[TP0067-TP0730 (0.86096925)]
COG0457	COG0558	DSY1826	DSY1826	hypothetical protein	DSY1965	DSY1965	hypothetical protein	[TP0067-TP0730 (0.86096925)]
COG0020	COG1508	DSY2542	DSY2542	hypothetical protein	DSY4842	DSY4842	hypothetical protein	[TP0603-TP0111 (0.79878455)]
COG0192	COG1774	DSY2726	DSY2726	hypothetical protein	DSY0123	DSY0123	hypothetical protein	[TP0794-TP0046 (0.7023217)]
COG0420	COG0739	DSY0751	DSY0751	hypothetical protein	DSY3171	DSY3171	hypothetical protein	[TP0626-TP0782 (0.7781429)]
COG0420	COG0739	DSY0751	DSY0751	hypothetical protein	DSY3267	DSY3267	hypothetical protein	[TP0626-TP0782 (0.7781429)]
COG0420	COG0739	DSY0751	DSY0751	hypothetical protein	DSY4936	DSY4936	hypothetical protein	[TP0626-TP0782 (0.7781429)]
COG0420	COG0739	DSY0751	DSY0751	hypothetical protein	DSY1575	DSY1575	hypothetical protein	[TP0626-TP0782 (0.7781429)]
COG1385	COG2812	DSY3127	DSY3127	hypothetical protein	DSY0111	DSY0111	hypothetical protein	[TP0276-TP1005 (0.66627616)]
COG0217	COG0739	DSY2470	DSY2470	hypothetical protein	DSY3267	DSY3267	hypothetical protein	[TP0474-TP0864 (0.82349855)]
COG0217	COG0739	DSY2470	DSY2470	hypothetical protein	DSY4936	DSY4936	hypothetical protein	[TP0474-TP0864 (0.82349855)]
COG0217	COG0739	DSY2470	DSY2470	hypothetical protein	DSY1575	DSY1575	hypothetical protein	[TP0474-TP0864 (0.82349855)]
COG0217	COG0739	DSY2470	DSY2470	hypothetical protein	DSY3171	DSY3171	hypothetical protein	[TP0474-TP0864 (0.82349855)]
COG0242	COG0254	DSY2694	DSY2694	hypothetical protein	DSY4935	DSY4935	50S ribosomal protein L31	[TP0757-TP0255 (0.6434887)]
COG0442	COG1466	DSY2536	DSY2536	hypothetical protein	DSY3146	DSY3146	hypothetical protein	[TP0160-TP0588 (0.66563916)]
COG1176	COG1512	DSY1462	DSY1462	hypothetical protein	DSY1915	DSY1915	hypothetical protein	[TP0653-TP0561 (0.5550382)]
COG1176	COG1512	DSY1462	DSY1462	hypothetical protein	DSY4449	DSY4449	hypothetical protein	[TP0653-TP0561 (0.5550382)]
COG0305	COG0593	DSY5029	DSY5029	hypothetical protein	DSY0001	dnaA	ATPase involved in DNA replication initiation	[TP0058-TP0001 (0.9013428)]
COG0305	COG0593	DSY5029	DSY5029	hypothetical protein	DSY1840	DSY1840	hypothetical protein	[TP0058-TP0001 (0.9013428)]
COG1582	COG4786	DSY2984	DSY2984	hypothetical protein	DSY2963	DSY2963	hypothetical protein	[TP0726-TP0961 (0.6446794)]
COG1582	COG4786	DSY2984	DSY2984	hypothetical protein	DSY2961	DSY2961	hypothetical protein	[TP0726-TP0961 (0.6446794)]
COG0178	COG1197	DSY1177	DSY1177	hypothetical protein	DSY0189	DSY0189	hypothetical protein	[TP0514-TP0344 (0.9414915)]
COG0178	COG1197	DSY4856	DSY4856	hypothetical protein	DSY0189	DSY0189	hypothetical protein	[TP0514-TP0344 (0.9414915)]
COG0264	COG0544	DSY2545	DSY2545	hypothetical protein	DSY3514	DSY3514	hypothetical protein	[TP0605-TP0506 (0.9100214)]
COG0264	COG0544	DSY2545	DSY2545	hypothetical protein	DSY2836	pceT	trigger factor	[TP0605-TP0506 (0.9100214)]
COG0264	COG0544	DSY2545	DSY2545	hypothetical protein	DSY3205	DSY3205	hypothetical protein	[TP0605-TP0506 (0.9100214)]
COG1344	COG1352	DSY3022	DSY3022	hypothetical protein	DSY3036	DSY3036	hypothetical protein	[TP0870-TP0630 (0.7476691)]
COG1344	COG1352	DSY3027	DSY3027	hypothetical protein	DSY3036	DSY3036	hypothetical protein	[TP0870-TP0630 (0.7476691)]
COG0495	COG1475	DSY3158	DSY3158	hypothetical protein	DSY5051	DSY5051	hypothetical protein	[TP0586-TP0271 (0.63095015)]
COG1512	COG1512	DSY1915	DSY1915	hypothetical protein	DSY4449	DSY4449	hypothetical protein	[TP0561-TP0561 (0.53951585)]
COG1512	COG1512	DSY4449	DSY4449	hypothetical protein	DSY1915	DSY1915	hypothetical protein	[TP0561-TP0561 (0.53951585)]
COG1512	COG1512	DSY1915	DSY1915	hypothetical protein	DSY1915	DSY1915	hypothetical protein	[TP0561-TP0561 (0.53951585)]
COG1512	COG1512	DSY4449	DSY4449	hypothetical protein	DSY4449	DSY4449	hypothetical protein	[TP0561-TP0561 (0.53951585)]
COG0272	COG2080	DSY3888	DSY3888	hypothetical protein	DSY0864	DSY0864	hypothetical protein	[TP0634-TP0080 (0.5753685)]
COG0750	COG1512	DSY2342	DSY2342	hypothetical protein	DSY4449	DSY4449	hypothetical protein	[TP0600-TP0561 (0.5857341)]
COG0750	COG1512	DSY2538	DSY2538	hypothetical protein	DSY4449	DSY4449	hypothetical protein	[TP0600-TP0561 (0.5857341)]
COG0750	COG1512	DSY2538	DSY2538	hypothetical protein	DSY1915	DSY1915	hypothetical protein	[TP0600-TP0561 (0.5857341)]
COG0750	COG1512	DSY2342	DSY2342	hypothetical protein	DSY1915	DSY1915	hypothetical protein	[TP0600-TP0561 (0.5857341)]
COG1352	COG1536	DSY3036	DSY3036	hypothetical protein	DSY2988	DSY2988	hypothetical protein	[TP0630-TP0026 (0.7604114)]
COG1344	COG1516	DSY3022	DSY3022	hypothetical protein	DSY3000	DSY3000	hypothetical protein	[TP0870-TP0943 (0.723277)]
COG1344	COG1516	DSY3027	DSY3027	hypothetical protein	DSY3000	DSY3000	hypothetical protein	[TP0870-TP0943 (0.723277)]
COG0099	COG0216	DSY0496	DSY0496	30S ribosomal protein S13	DSY4934	DSY4934	hypothetical protein	[TP0210-TP0051 (0.8775348)]
COG0803	COG1268	DSY0103	DSY0103	hypothetical protein	DSY4324	DSY4324	hypothetical protein	[TP0034-TP0228 (0.8514437)]
COG0803	COG1268	DSY0092	DSY0092	hypothetical protein	DSY4324	DSY4324	hypothetical protein	[TP0034-TP0228 (0.8514437)]
COG0803	COG1268	DSY1842	DSY1842	hypothetical protein	DSY4324	DSY4324	hypothetical protein	[TP0034-TP0228 (0.8514437)]
COG0442	COG0552	DSY2536	DSY2536	hypothetical protein	DSY2605	DSY2605	hypothetical protein	[TP0160-TP0578 (0.56216276)]
COG0242	COG0319	DSY2694	DSY2694	hypothetical protein	DSY3109	DSY3109	hypothetical protein	[TP0757-TP0650 (0.630912)]
COG0178	COG0845	DSY4856	DSY4856	hypothetical protein	DSY3620	DSY3620	hypothetical protein	[TP0514-TP0965 (0.87363523)]
COG0178	COG0845	DSY4856	DSY4856	hypothetical protein	DSY3657	DSY3657	hypothetical protein	[TP0514-TP0965 (0.87363523)]
COG0178	COG0845	DSY1177	DSY1177	hypothetical protein	DSY3657	DSY3657	hypothetical protein	[TP0514-TP0965 (0.87363523)]
COG0178	COG0845	DSY4856	DSY4856	hypothetical protein	DSY4807	DSY4807	hypothetical protein	[TP0514-TP0965 (0.87363523)]
COG0178	COG0845	DSY1177	DSY1177	hypothetical protein	DSY3360	DSY3360	hypothetical protein	[TP0514-TP0965 (0.87363523)]
COG0178	COG0845	DSY1177	DSY1177	hypothetical protein	DSY3620	DSY3620	hypothetical protein	[TP0514-TP0965 (0.87363523)]
COG0178	COG0845	DSY4856	DSY4856	hypothetical protein	DSY1080	DSY1080	hypothetical protein	[TP0514-TP0965 (0.87363523)]
COG0178	COG0845	DSY1177	DSY1177	hypothetical protein	DSY0172	DSY0172	hypothetical protein	[TP0514-TP0965 (0.87363523)]
COG0178	COG0845	DSY4856	DSY4856	hypothetical protein	DSY2069	DSY2069	hypothetical protein	[TP0514-TP0965 (0.87363523)]
COG0178	COG0845	DSY4856	DSY4856	hypothetical protein	DSY3826	DSY3826	hypothetical protein	[TP0514-TP0965 (0.87363523)]
COG0178	COG0845	DSY4856	DSY4856	hypothetical protein	DSY0927	DSY0927	hypothetical protein	[TP0514-TP0965 (0.87363523)]
COG0178	COG0845	DSY1177	DSY1177	hypothetical protein	DSY1031	DSY1031	hypothetical protein	[TP0514-TP0965 (0.87363523)]
COG0178	COG0845	DSY4856	DSY4856	hypothetical protein	DSY0172	DSY0172	hypothetical protein	[TP0514-TP0965 (0.87363523)]
COG0178	COG0845	DSY1177	DSY1177	hypothetical protein	DSY1327	DSY1327	hypothetical protein	[TP0514-TP0965 (0.87363523)]
COG0178	COG0845	DSY1177	DSY1177	hypothetical protein	DSY0927	DSY0927	hypothetical protein	[TP0514-TP0965 (0.87363523)]
COG0178	COG0845	DSY1177	DSY1177	hypothetical protein	DSY1080	DSY1080	hypothetical protein	[TP0514-TP0965 (0.87363523)]
COG0178	COG0845	DSY1177	DSY1177	hypothetical protein	DSY3826	DSY3826	hypothetical protein	[TP0514-TP0965 (0.87363523)]
COG0178	COG0845	DSY4856	DSY4856	hypothetical protein	DSY3360	DSY3360	hypothetical protein	[TP0514-TP0965 (0.87363523)]
COG0178	COG0845	DSY1177	DSY1177	hypothetical protein	DSY4807	DSY4807	hypothetical protein	[TP0514-TP0965 (0.87363523)]
COG0178	COG0845	DSY4856	DSY4856	hypothetical protein	DSY1031	DSY1031	hypothetical protein	[TP0514-TP0965 (0.87363523)]
COG0178	COG0845	DSY1177	DSY1177	hypothetical protein	DSY2069	DSY2069	hypothetical protein	[TP0514-TP0965 (0.87363523)]
COG0178	COG0845	DSY4856	DSY4856	hypothetical protein	DSY1327	DSY1327	hypothetical protein	[TP0514-TP0965 (0.87363523)]
COG0457	COG0566	DSY1855	DSY1855	hypothetical protein	DSY0450	DSY0450	hypothetical protein	[TP0095-TP0054 (0.73981166)]
COG0457	COG0566	DSY1826	DSY1826	hypothetical protein	DSY4380	DSY4380	hypothetical protein	[TP0095-TP0054 (0.73981166)]
COG0457	COG0566	DSY1855	DSY1855	hypothetical protein	DSY0270	DSY0270	hypothetical protein	[TP0095-TP0054 (0.73981166)]
COG0457	COG0566	DSY1826	DSY1826	hypothetical protein	DSY0270	DSY0270	hypothetical protein	[TP0095-TP0054 (0.73981166)]
COG0457	COG0566	DSY1826	DSY1826	hypothetical protein	DSY0450	DSY0450	hypothetical protein	[TP0095-TP0054 (0.73981166)]
COG0457	COG0566	DSY1855	DSY1855	hypothetical protein	DSY4380	DSY4380	hypothetical protein	[TP0095-TP0054 (0.73981166)]
COG0465	COG0558	DSY0201	DSY0201	hypothetical protein	DSY1965	DSY1965	hypothetical protein	[TP0765-TP0256 (0.8653493)]
COG0465	COG0558	DSY1963	DSY1963	hypothetical protein	DSY1965	DSY1965	hypothetical protein	[TP0765-TP0256 (0.8653493)]
COG0465	COG0558	DSY4531	DSY4531	hypothetical protein	DSY1965	DSY1965	hypothetical protein	[TP0765-TP0256 (0.8653493)]
COG0465	COG0558	DSY4074	DSY4074	hypothetical protein	DSY1965	DSY1965	hypothetical protein	[TP0765-TP0256 (0.8653493)]
COG0024	COG0462	DSY2339	DSY2339	hypothetical protein	DSY0153	DSY0153	hypothetical protein	[TP0842-TP0294 (0.8762697)]
COG0024	COG0462	DSY0493	DSY0493	hypothetical protein	DSY0153	DSY0153	hypothetical protein	[TP0842-TP0294 (0.8762697)]
COG0125	COG0361	DSY1860	DSY1860	hypothetical protein	DSY0494	DSY0494	hypothetical protein	[TP0354-TP0097 (0.8382038)]
COG1536	COG1766	DSY2988	DSY2988	hypothetical protein	DSY2989	DSY2989	hypothetical protein	[TP0400-TP0399 (0.9198608), TP0026-TP0399 (0.9539454)]
COG0319	COG0787	DSY3109	DSY3109	hypothetical protein	DSY4022	DSY4022	hypothetical protein	[TP0650-TP0681 (0.82058704)]
COG0319	COG0787	DSY3109	DSY3109	hypothetical protein	DSY4942	DSY4942	hypothetical protein	[TP0650-TP0681 (0.82058704)]
COG0215	COG1536	DSY0447	DSY0447	hypothetical protein	DSY2988	DSY2988	hypothetical protein	[TP0091-TP0400 (0.6374247)]
COG0564	COG1418	DSY0510	DSY0510	hypothetical protein	DSY1641	DSY1641	hypothetical protein	[TP0154-TP1018 (0.7668753)]
COG0564	COG1418	DSY1290	DSY1290	hypothetical protein	DSY1886	DSY1886	hypothetical protein	[TP0154-TP1018 (0.7668753)]
COG0564	COG1418	DSY2865	DSY2865	hypothetical protein	DSY1641	DSY1641	hypothetical protein	[TP0154-TP1018 (0.7668753)]
COG0564	COG1418	DSY2865	DSY2865	hypothetical protein	DSY1941	DSY1941	hypothetical protein	[TP0154-TP1018 (0.7668753)]
COG0564	COG1418	DSY2865	DSY2865	hypothetical protein	DSY1886	DSY1886	hypothetical protein	[TP0154-TP1018 (0.7668753)]
COG0564	COG1418	DSY0510	DSY0510	hypothetical protein	DSY0206	DSY0206	hypothetical protein	[TP0154-TP1018 (0.7668753)]
COG0564	COG1418	DSY0510	DSY0510	hypothetical protein	DSY1941	DSY1941	hypothetical protein	[TP0154-TP1018 (0.7668753)]
COG0564	COG1418	DSY1290	DSY1290	hypothetical protein	DSY1641	DSY1641	hypothetical protein	[TP0154-TP1018 (0.7668753)]
COG0564	COG1418	DSY0510	DSY0510	hypothetical protein	DSY1886	DSY1886	hypothetical protein	[TP0154-TP1018 (0.7668753)]
COG0564	COG1418	DSY1290	DSY1290	hypothetical protein	DSY0919	DSY0919	hypothetical protein	[TP0154-TP1018 (0.7668753)]
COG0564	COG1418	DSY1290	DSY1290	hypothetical protein	DSY1941	DSY1941	hypothetical protein	[TP0154-TP1018 (0.7668753)]
COG0564	COG1418	DSY2865	DSY2865	hypothetical protein	DSY0919	DSY0919	hypothetical protein	[TP0154-TP1018 (0.7668753)]
COG0564	COG1418	DSY0510	DSY0510	hypothetical protein	DSY0919	DSY0919	hypothetical protein	[TP0154-TP1018 (0.7668753)]
COG0564	COG1418	DSY2865	DSY2865	hypothetical protein	DSY0206	DSY0206	hypothetical protein	[TP0154-TP1018 (0.7668753)]
COG0564	COG1418	DSY1290	DSY1290	hypothetical protein	DSY0206	DSY0206	hypothetical protein	[TP0154-TP1018 (0.7668753)]
COG0849	COG1595	DSY1838	DSY1838	hypothetical protein	DSY2440	DSY2440	hypothetical protein	[TP0389-TP0092 (0.66770643)]
COG0849	COG1595	DSY1838	DSY1838	hypothetical protein	DSY1183	DSY1183	hypothetical protein	[TP0389-TP0092 (0.66770643)]
COG0849	COG1595	DSY1838	DSY1838	hypothetical protein	DSY1666	DSY1666	hypothetical protein	[TP0389-TP0092 (0.66770643)]
COG0849	COG1595	DSY1838	DSY1838	hypothetical protein	DSY1339	DSY1339	hypothetical protein	[TP0389-TP0092 (0.66770643)]
COG0849	COG1595	DSY1838	DSY1838	hypothetical protein	DSY4231	DSY4231	hypothetical protein	[TP0389-TP0092 (0.66770643)]
COG0849	COG1595	DSY1838	DSY1838	hypothetical protein	DSY4417	DSY4417	hypothetical protein	[TP0389-TP0092 (0.66770643)]
COG0849	COG1595	DSY1838	DSY1838	hypothetical protein	DSY4232	DSY4232	hypothetical protein	[TP0389-TP0092 (0.66770643)]
COG0849	COG1595	DSY1838	DSY1838	hypothetical protein	DSY1162	DSY1162	hypothetical protein	[TP0389-TP0092 (0.66770643)]
COG0849	COG1595	DSY1838	DSY1838	hypothetical protein	DSY4224	DSY4224	hypothetical protein	[TP0389-TP0092 (0.66770643)]
COG0849	COG1595	DSY1838	DSY1838	hypothetical protein	DSY1530	DSY1530	hypothetical protein	[TP0389-TP0092 (0.66770643)]
COG0849	COG1595	DSY1838	DSY1838	hypothetical protein	DSY1029	DSY1029	hypothetical protein	[TP0389-TP0092 (0.66770643)]
COG0849	COG1595	DSY1838	DSY1838	hypothetical protein	DSY1999	DSY1999	hypothetical protein	[TP0389-TP0092 (0.66770643)]
COG0849	COG1595	DSY1838	DSY1838	hypothetical protein	DSY2792	DSY2792	hypothetical protein	[TP0389-TP0092 (0.66770643)]
COG0849	COG1595	DSY1838	DSY1838	hypothetical protein	DSY0167	DSY0167	hypothetical protein	[TP0389-TP0092 (0.66770643)]
COG0849	COG1595	DSY1838	DSY1838	hypothetical protein	DSY0451	DSY0451	hypothetical protein	[TP0389-TP0092 (0.66770643)]
COG0849	COG1595	DSY1838	DSY1838	hypothetical protein	DSY4418	DSY4418	hypothetical protein	[TP0389-TP0092 (0.66770643)]
COG0849	COG1595	DSY1838	DSY1838	hypothetical protein	DSY0892	DSY0892	hypothetical protein	[TP0389-TP0092 (0.66770643)]
COG0849	COG1595	DSY1838	DSY1838	hypothetical protein	DSY0748	DSY0748	hypothetical protein	[TP0389-TP0092 (0.66770643)]
COG0849	COG1595	DSY1838	DSY1838	hypothetical protein	DSY2644	DSY2644	hypothetical protein	[TP0389-TP0092 (0.66770643)]
COG0849	COG1595	DSY1838	DSY1838	hypothetical protein	DSY1734	DSY1734	hypothetical protein	[TP0389-TP0092 (0.66770643)]
COG0849	COG1595	DSY1838	DSY1838	hypothetical protein	DSY0612	DSY0612	hypothetical protein	[TP0389-TP0092 (0.66770643)]
COG0739	COG2204	DSY3171	DSY3171	hypothetical protein	DSY4900	DSY4900	hypothetical protein	[TP0706-TP0519 (0.80130965)]
COG0739	COG2204	DSY3171	DSY3171	hypothetical protein	DSY4803	DSY4803	hypothetical protein	[TP0706-TP0519 (0.80130965)]
COG0739	COG2204	DSY4936	DSY4936	hypothetical protein	DSY0546	DSY0546	hypothetical protein	[TP0706-TP0519 (0.80130965)]
COG0739	COG2204	DSY3267	DSY3267	hypothetical protein	DSY4900	DSY4900	hypothetical protein	[TP0706-TP0519 (0.80130965)]
COG0739	COG2204	DSY1575	DSY1575	hypothetical protein	DSY4900	DSY4900	hypothetical protein	[TP0706-TP0519 (0.80130965)]
COG0739	COG2204	DSY3267	DSY3267	hypothetical protein	DSY0252	DSY0252	hypothetical protein	[TP0706-TP0519 (0.80130965)]
COG0739	COG2204	DSY3171	DSY3171	hypothetical protein	DSY0546	DSY0546	hypothetical protein	[TP0706-TP0519 (0.80130965)]
COG0739	COG2204	DSY1575	DSY1575	hypothetical protein	DSY4803	DSY4803	hypothetical protein	[TP0706-TP0519 (0.80130965)]
COG0739	COG2204	DSY1575	DSY1575	hypothetical protein	DSY0252	DSY0252	hypothetical protein	[TP0706-TP0519 (0.80130965)]
COG0739	COG2204	DSY4936	DSY4936	hypothetical protein	DSY0252	DSY0252	hypothetical protein	[TP0706-TP0519 (0.80130965)]
COG0739	COG2204	DSY3267	DSY3267	hypothetical protein	DSY0546	DSY0546	hypothetical protein	[TP0706-TP0519 (0.80130965)]
COG0739	COG2204	DSY1575	DSY1575	hypothetical protein	DSY0546	DSY0546	hypothetical protein	[TP0706-TP0519 (0.80130965)]
COG0739	COG2204	DSY3267	DSY3267	hypothetical protein	DSY4803	DSY4803	hypothetical protein	[TP0706-TP0519 (0.80130965)]
COG0739	COG2204	DSY4936	DSY4936	hypothetical protein	DSY4900	DSY4900	hypothetical protein	[TP0706-TP0519 (0.80130965)]
COG0739	COG2204	DSY4936	DSY4936	hypothetical protein	DSY4803	DSY4803	hypothetical protein	[TP0706-TP0519 (0.80130965)]
COG0739	COG2204	DSY3171	DSY3171	hypothetical protein	DSY0252	DSY0252	hypothetical protein	[TP0706-TP0519 (0.80130965)]
COG0036	COG2001	DSY2683	DSY2683	hypothetical protein	DSY2916	DSY2916	hypothetical protein	[TP0945-TP0383 (0.685165)]
COG0036	COG2001	DSY3012	DSY3012	hypothetical protein	DSY2916	DSY2916	hypothetical protein	[TP0945-TP0383 (0.685165)]
COG0280	COG0457	DSY2400	DSY2400	hypothetical protein	DSY1826	DSY1826	hypothetical protein	[TP0094-TP0067 (0.5068833)]
COG0280	COG0457	DSY2400	DSY2400	hypothetical protein	DSY1855	DSY1855	hypothetical protein	[TP0094-TP0067 (0.5068833)]
COG1108	COG1277	DSY0095	DSY0095	hypothetical protein	DSY1768	DSY1768	hypothetical protein	[TP0165-TP0880 (0.79878455)]
COG1108	COG1277	DSY0105	DSY0105	hypothetical protein	DSY0265	DSY0265	hypothetical protein	[TP0165-TP0880 (0.79878455)]
COG1108	COG1277	DSY0094	DSY0094	hypothetical protein	DSY0265	DSY0265	hypothetical protein	[TP0165-TP0880 (0.79878455)]
COG1108	COG1277	DSY1844	DSY1844	hypothetical protein	DSY1768	DSY1768	hypothetical protein	[TP0165-TP0880 (0.79878455)]
COG1108	COG1277	DSY1844	DSY1844	hypothetical protein	DSY0265	DSY0265	hypothetical protein	[TP0165-TP0880 (0.79878455)]
COG1108	COG1277	DSY0105	DSY0105	hypothetical protein	DSY3671	DSY3671	hypothetical protein	[TP0165-TP0880 (0.79878455)]
COG1108	COG1277	DSY0094	DSY0094	hypothetical protein	DSY1768	DSY1768	hypothetical protein	[TP0165-TP0880 (0.79878455)]
COG1108	COG1277	DSY0105	DSY0105	hypothetical protein	DSY1768	DSY1768	hypothetical protein	[TP0165-TP0880 (0.79878455)]
COG1108	COG1277	DSY0094	DSY0094	hypothetical protein	DSY3671	DSY3671	hypothetical protein	[TP0165-TP0880 (0.79878455)]
COG1108	COG1277	DSY1844	DSY1844	hypothetical protein	DSY3671	DSY3671	hypothetical protein	[TP0165-TP0880 (0.79878455)]
COG1108	COG1277	DSY0095	DSY0095	hypothetical protein	DSY0265	DSY0265	hypothetical protein	[TP0165-TP0880 (0.79878455)]
COG1108	COG1277	DSY0095	DSY0095	hypothetical protein	DSY3671	DSY3671	hypothetical protein	[TP0165-TP0880 (0.79878455)]
COG0457	COG0495	DSY1855	DSY1855	hypothetical protein	DSY3158	DSY3158	hypothetical protein	[TP0067-TP0586 (0.714839)]
COG0457	COG0495	DSY1826	DSY1826	hypothetical protein	DSY3158	DSY3158	hypothetical protein	[TP0067-TP0586 (0.714839)]
COG0257	COG0472	DSY0495	DSY0495	50S ribosomal protein L36	DSY2910	DSY2910	hypothetical protein	[TP0209-TP0345 (0.64932555)]
COG0257	COG0472	DSY0495	DSY0495	50S ribosomal protein L36	DSY1308	DSY1308	hypothetical protein	[TP0209-TP0345 (0.64932555)]
COG0257	COG0472	DSY0495	DSY0495	50S ribosomal protein L36	DSY0330	DSY0330	hypothetical protein	[TP0209-TP0345 (0.64932555)]
COG2812	COG4939	DSY0111	DSY0111	hypothetical protein	DSY2613	DSY2613	hypothetical protein	[TP1005-TP0171 (0.69479775)]
COG0358	COG0457	DSY3048	DSY3048	hypothetical protein	DSY1855	DSY1855	hypothetical protein	[TP0492-TP0648 (0.5111708)]
COG0358	COG0457	DSY3048	DSY3048	hypothetical protein	DSY1826	DSY1826	hypothetical protein	[TP0492-TP0648 (0.5111708)]
COG0687	COG1558	DSY1464	DSY1464	hypothetical protein	DSY2991	DSY2991	hypothetical protein	[TP0655-TP0397 (0.60331625)]
COG0766	COG1419	DSY2905	DSY2905	hypothetical protein	DSY2973	DSY2973	hypothetical protein	[TP0029-TP0713 (0.80866665)]
COG0766	COG1419	DSY4909	DSY4909	hypothetical protein	DSY2973	DSY2973	hypothetical protein	[TP0029-TP0713 (0.80866665)]
COG1214	COG1516	DSY3976	DSY3976	hypothetical protein	DSY3000	DSY3000	hypothetical protein	[TP0876-TP0943 (0.57131183)]
COG0608	COG1234	DSY2453	DSY2453	hypothetical protein	DSY0293	DSY0293	hypothetical protein	[TP0704-TP0819 (0.5844061)]
COG0024	COG0125	DSY0493	DSY0493	hypothetical protein	DSY1860	DSY1860	hypothetical protein	[TP0842-TP0354 (0.8096375)]
COG0024	COG0125	DSY2339	DSY2339	hypothetical protein	DSY1860	DSY1860	hypothetical protein	[TP0842-TP0354 (0.8096375)]
COG1077	COG1426	DSY3179	DSY3179	hypothetical protein	DSY1970	DSY1970	hypothetical protein	[TP0497-TP0334 (0.739115)]
COG1077	COG1426	DSY4886	DSY4886	hypothetical protein	DSY1970	DSY1970	hypothetical protein	[TP0497-TP0334 (0.739115)]
COG0618	COG1214	DSY2515	DSY2515	hypothetical protein	DSY3976	DSY3976	hypothetical protein	[TP0803-TP0876 (0.700686)]
COG0257	COG0779	DSY0495	DSY0495	50S ribosomal protein L36	DSY2521	DSY2521	hypothetical protein	[TP0209-TP0893 (0.7461857)]
COG1291	COG1291	DSY3032	DSY3032	hypothetical protein	DSY0294	DSY0294	hypothetical protein	[TP0725-TP0725 (0.8044664)]
COG1291	COG1291	DSY0294	DSY0294	hypothetical protein	DSY3032	DSY3032	hypothetical protein	[TP0725-TP0725 (0.8044664)]
COG1291	COG1291	DSY0294	DSY0294	hypothetical protein	DSY0294	DSY0294	hypothetical protein	[TP0725-TP0725 (0.8044664)]
COG1291	COG1291	DSY3032	DSY3032	hypothetical protein	DSY3032	DSY3032	hypothetical protein	[TP0725-TP0725 (0.8044664)]
COG0275	COG1815	DSY2915	DSY2915	hypothetical protein	DSY2962	DSY2962	hypothetical protein	[TP0384-TP0396 (0.81050646)]
COG1536	COG1536	DSY2988	DSY2988	hypothetical protein	DSY2988	DSY2988	hypothetical protein	[TP0026-TP0400 (0.5928469)]
COG0457	COG0845	DSY1855	DSY1855	hypothetical protein	DSY0927	DSY0927	hypothetical protein	[TP0648-TP0965 (0.54118866)]
COG0457	COG0845	DSY1826	DSY1826	hypothetical protein	DSY2069	DSY2069	hypothetical protein	[TP0648-TP0965 (0.54118866)]
COG0457	COG0845	DSY1855	DSY1855	hypothetical protein	DSY3620	DSY3620	hypothetical protein	[TP0648-TP0965 (0.54118866)]
COG0457	COG0845	DSY1826	DSY1826	hypothetical protein	DSY3620	DSY3620	hypothetical protein	[TP0648-TP0965 (0.54118866)]
COG0457	COG0845	DSY1855	DSY1855	hypothetical protein	DSY4807	DSY4807	hypothetical protein	[TP0648-TP0965 (0.54118866)]
COG0457	COG0845	DSY1855	DSY1855	hypothetical protein	DSY1327	DSY1327	hypothetical protein	[TP0648-TP0965 (0.54118866)]
COG0457	COG0845	DSY1855	DSY1855	hypothetical protein	DSY0172	DSY0172	hypothetical protein	[TP0648-TP0965 (0.54118866)]
COG0457	COG0845	DSY1855	DSY1855	hypothetical protein	DSY2069	DSY2069	hypothetical protein	[TP0648-TP0965 (0.54118866)]
COG0457	COG0845	DSY1826	DSY1826	hypothetical protein	DSY0927	DSY0927	hypothetical protein	[TP0648-TP0965 (0.54118866)]
COG0457	COG0845	DSY1855	DSY1855	hypothetical protein	DSY1080	DSY1080	hypothetical protein	[TP0648-TP0965 (0.54118866)]
COG0457	COG0845	DSY1855	DSY1855	hypothetical protein	DSY3360	DSY3360	hypothetical protein	[TP0648-TP0965 (0.54118866)]
COG0457	COG0845	DSY1826	DSY1826	hypothetical protein	DSY3360	DSY3360	hypothetical protein	[TP0648-TP0965 (0.54118866)]
COG0457	COG0845	DSY1826	DSY1826	hypothetical protein	DSY4807	DSY4807	hypothetical protein	[TP0648-TP0965 (0.54118866)]
COG0457	COG0845	DSY1826	DSY1826	hypothetical protein	DSY0172	DSY0172	hypothetical protein	[TP0648-TP0965 (0.54118866)]
COG0457	COG0845	DSY1855	DSY1855	hypothetical protein	DSY3657	DSY3657	hypothetical protein	[TP0648-TP0965 (0.54118866)]
COG0457	COG0845	DSY1826	DSY1826	hypothetical protein	DSY1327	DSY1327	hypothetical protein	[TP0648-TP0965 (0.54118866)]
COG0457	COG0845	DSY1855	DSY1855	hypothetical protein	DSY1031	DSY1031	hypothetical protein	[TP0648-TP0965 (0.54118866)]
COG0457	COG0845	DSY1826	DSY1826	hypothetical protein	DSY1080	DSY1080	hypothetical protein	[TP0648-TP0965 (0.54118866)]
COG0457	COG0845	DSY1826	DSY1826	hypothetical protein	DSY3826	DSY3826	hypothetical protein	[TP0648-TP0965 (0.54118866)]
COG0457	COG0845	DSY1855	DSY1855	hypothetical protein	DSY3826	DSY3826	hypothetical protein	[TP0648-TP0965 (0.54118866)]
COG0457	COG0845	DSY1826	DSY1826	hypothetical protein	DSY1031	DSY1031	hypothetical protein	[TP0648-TP0965 (0.54118866)]
COG0457	COG0845	DSY1826	DSY1826	hypothetical protein	DSY3657	DSY3657	hypothetical protein	[TP0648-TP0965 (0.54118866)]
COG0419	COG1512	DSY0752	DSY0752	hypothetical protein	DSY4449	DSY4449	hypothetical protein	[TP0627-TP0561 (0.5704539)]
COG0419	COG1512	DSY0752	DSY0752	hypothetical protein	DSY1915	DSY1915	hypothetical protein	[TP0627-TP0561 (0.5704539)]
COG1749	COG1843	DSY2964	DSY2964	hypothetical protein	DSY2965	DSY2965	hypothetical protein	[TP0727-TP0728 (0.8651164)]
COG1536	COG1776	DSY2988	DSY2988	hypothetical protein	DSY2970	DSY2970	hypothetical protein	[TP0026-TP0720 (0.7923422)]
COG1536	COG1776	DSY2988	DSY2988	hypothetical protein	DSY2981	DSY2981	hypothetical protein	[TP0026-TP0720 (0.7923422)]
COG0782	COG1057	DSY4983	DSY4983	hypothetical protein	DSY3161	nadD	nicotinate nucleotide adenylyltransferase	[TP0019-TP0741 (0.75909394)]
COG0782	COG1057	DSY0218	DSY0218	hypothetical protein	DSY3161	nadD	nicotinate nucleotide adenylyltransferase	[TP0019-TP0741 (0.75909394)]
COG1516	COG1516	DSY3000	DSY3000	hypothetical protein	DSY3000	DSY3000	hypothetical protein	[TP0943-TP0943 (0.5311184)]
COG0817	COG1516	DSY2468	DSY2468	hypothetical protein	DSY3000	DSY3000	hypothetical protein	[TP0517-TP0943 (0.5294325)]
COG1109	COG1157	DSY1669	DSY1669	hypothetical protein	DSY2986	DSY2986	hypothetical protein	[TP0413-TP0402 (0.78400123)]
COG1109	COG1157	DSY4486	DSY4486	hypothetical protein	DSY2986	DSY2986	hypothetical protein	[TP0413-TP0402 (0.78400123)]
COG0217	COG1235	DSY2470	DSY2470	hypothetical protein	DSY3529	DSY3529	hypothetical protein	[TP0474-TP0489 (0.71912634)]
COG0217	COG1235	DSY2470	DSY2470	hypothetical protein	DSY5017	DSY5017	hypothetical protein	[TP0474-TP0489 (0.71912634)]
COG1256	COG1776	DSY3028	DSY3028	hypothetical protein	DSY2970	DSY2970	hypothetical protein	[TP0660-TP0720 (0.80235356)]
COG1256	COG1776	DSY3028	DSY3028	hypothetical protein	DSY2981	DSY2981	hypothetical protein	[TP0660-TP0720 (0.80235356)]
COG0012	COG0188	DSY5037	DSY5037	hypothetical protein	DSY1545	DSY1545	hypothetical protein	[TP0124-TP0005 (0.7149395)]
COG0012	COG0188	DSY5037	DSY5037	hypothetical protein	DSY0006	gyrA	DNA gyrase subunit A	[TP0124-TP0005 (0.7149395)]
COG0206	COG1774	DSY2902	DSY2902	hypothetical protein	DSY0123	DSY0123	hypothetical protein	[TP0390-TP0046 (0.67547834)]
COG1512	COG1963	DSY1915	DSY1915	hypothetical protein	DSY2350	DSY2350	hypothetical protein	[TP0561-TP0153 (0.5704539)]
COG1512	COG1963	DSY4449	DSY4449	hypothetical protein	DSY2350	DSY2350	hypothetical protein	[TP0561-TP0153 (0.5704539)]
COG0324	COG1558	DSY1587	DSY1587	hypothetical protein	DSY2991	DSY2991	hypothetical protein	[TP0637-TP0397 (0.66148543)]
COG0530	COG0621	DSY3193	DSY3193	hypothetical protein	DSY1966	DSY1966	hypothetical protein	[TP1034-TP0269 (0.7081234)]
COG0530	COG0621	DSY3193	DSY3193	hypothetical protein	DSY3126	DSY3126	hypothetical protein	[TP1034-TP0269 (0.7081234)]
COG0530	COG0621	DSY3193	DSY3193	hypothetical protein	DSY1595	DSY1595	hypothetical protein	[TP1034-TP0269 (0.7081234)]
COG0528	COG1774	DSY2544	DSY2544	hypothetical protein	DSY0123	DSY0123	hypothetical protein	[TP0099-TP0046 (0.65377367)]
COG0840	COG1157	DSY3262	DSY3262	hypothetical protein	DSY2986	DSY2986	hypothetical protein	[TP0640-TP0402 (0.9180537)]
COG0840	COG1157	DSY2338	DSY2338	hypothetical protein	DSY2986	DSY2986	hypothetical protein	[TP0640-TP0402 (0.9180537)]
COG0840	COG1157	DSY3226	DSY3226	hypothetical protein	DSY2986	DSY2986	hypothetical protein	[TP0640-TP0402 (0.9180537)]
COG0840	COG1157	DSY2622	DSY2622	hypothetical protein	DSY2986	DSY2986	hypothetical protein	[TP0640-TP0402 (0.9180537)]
COG0840	COG1157	DSY0139	DSY0139	hypothetical protein	DSY2986	DSY2986	hypothetical protein	[TP0640-TP0402 (0.9180537)]
COG0840	COG1157	DSY4770	DSY4770	hypothetical protein	DSY2986	DSY2986	hypothetical protein	[TP0640-TP0402 (0.9180537)]
COG0840	COG1157	DSY2131	DSY2131	hypothetical protein	DSY2986	DSY2986	hypothetical protein	[TP0640-TP0402 (0.9180537)]
COG0840	COG1157	DSY0924	DSY0924	hypothetical protein	DSY2986	DSY2986	hypothetical protein	[TP0640-TP0402 (0.9180537)]
COG0840	COG1157	DSY4259	DSY4259	hypothetical protein	DSY2986	DSY2986	hypothetical protein	[TP0640-TP0402 (0.9180537)]
COG0840	COG1157	DSY0140	DSY0140	hypothetical protein	DSY2986	DSY2986	hypothetical protein	[TP0640-TP0402 (0.9180537)]
COG0840	COG1157	DSY4214	DSY4214	hypothetical protein	DSY2986	DSY2986	hypothetical protein	[TP0640-TP0402 (0.9180537)]
COG0840	COG1157	DSY3380	DSY3380	hypothetical protein	DSY2986	DSY2986	hypothetical protein	[TP0640-TP0402 (0.9180537)]
COG0840	COG1157	DSY0579	DSY0579	hypothetical protein	DSY2986	DSY2986	hypothetical protein	[TP0640-TP0402 (0.9180537)]
COG0840	COG1157	DSY1099	DSY1099	hypothetical protein	DSY2986	DSY2986	hypothetical protein	[TP0640-TP0402 (0.9180537)]
COG0840	COG1157	DSY4038	DSY4038	hypothetical protein	DSY2986	DSY2986	hypothetical protein	[TP0640-TP0402 (0.9180537)]
COG0840	COG1157	DSY4790	DSY4790	hypothetical protein	DSY2986	DSY2986	hypothetical protein	[TP0640-TP0402 (0.9180537)]
COG0840	COG1157	DSY0567	DSY0567	hypothetical protein	DSY2986	DSY2986	hypothetical protein	[TP0640-TP0402 (0.9180537)]
COG0840	COG1157	DSY0582	DSY0582	hypothetical protein	DSY2986	DSY2986	hypothetical protein	[TP0640-TP0402 (0.9180537)]
COG0840	COG1157	DSY4529	DSY4529	hypothetical protein	DSY2986	DSY2986	hypothetical protein	[TP0640-TP0402 (0.9180537)]
COG0840	COG1157	DSY0891	DSY0891	hypothetical protein	DSY2986	DSY2986	hypothetical protein	[TP0640-TP0402 (0.9180537)]
COG0840	COG1157	DSY3742	DSY3742	hypothetical protein	DSY2986	DSY2986	hypothetical protein	[TP0640-TP0402 (0.9180537)]
COG0840	COG1157	DSY4119	DSY4119	hypothetical protein	DSY2986	DSY2986	hypothetical protein	[TP0640-TP0402 (0.9180537)]
COG0840	COG1157	DSY3884	DSY3884	hypothetical protein	DSY2986	DSY2986	hypothetical protein	[TP0640-TP0402 (0.9180537)]
COG0840	COG1157	DSY1978	DSY1978	hypothetical protein	DSY2986	DSY2986	hypothetical protein	[TP0640-TP0402 (0.9180537)]
COG0840	COG1157	DSY0999	DSY0999	hypothetical protein	DSY2986	DSY2986	hypothetical protein	[TP0640-TP0402 (0.9180537)]
COG0840	COG1157	DSY0461	DSY0461	hypothetical protein	DSY2986	DSY2986	hypothetical protein	[TP0640-TP0402 (0.9180537)]
COG0840	COG1157	DSY1028	DSY1028	hypothetical protein	DSY2986	DSY2986	hypothetical protein	[TP0640-TP0402 (0.9180537)]
COG0840	COG1157	DSY3189	DSY3189	hypothetical protein	DSY2986	DSY2986	hypothetical protein	[TP0640-TP0402 (0.9180537)]
COG0840	COG1157	DSY3355	DSY3355	hypothetical protein	DSY2986	DSY2986	hypothetical protein	[TP0640-TP0402 (0.9180537)]
COG0840	COG1157	DSY2612	DSY2612	hypothetical protein	DSY2986	DSY2986	hypothetical protein	[TP0640-TP0402 (0.9180537)]
COG0840	COG1157	DSY4989	DSY4989	hypothetical protein	DSY2986	DSY2986	hypothetical protein	[TP0640-TP0402 (0.9180537)]
COG0840	COG1157	DSY0657	DSY0657	hypothetical protein	DSY2986	DSY2986	hypothetical protein	[TP0640-TP0402 (0.9180537)]
COG0840	COG1157	DSY0350	DSY0350	hypothetical protein	DSY2986	DSY2986	hypothetical protein	[TP0640-TP0402 (0.9180537)]
COG0840	COG1157	DSY2919	DSY2919	hypothetical protein	DSY2986	DSY2986	hypothetical protein	[TP0640-TP0402 (0.9180537)]
COG0840	COG1157	DSY0220	DSY0220	hypothetical protein	DSY2986	DSY2986	hypothetical protein	[TP0640-TP0402 (0.9180537)]
COG0840	COG1157	DSY3990	DSY3990	hypothetical protein	DSY2986	DSY2986	hypothetical protein	[TP0640-TP0402 (0.9180537)]
COG0840	COG1157	DSY2881	DSY2881	hypothetical protein	DSY2986	DSY2986	hypothetical protein	[TP0640-TP0402 (0.9180537)]
COG0462	COG0492	DSY0153	DSY0153	hypothetical protein	DSY4463	DSY4463	hypothetical protein	[TP0294-TP0814 (0.8323514)]
COG0462	COG0492	DSY0153	DSY0153	hypothetical protein	DSY4471	DSY4471	hypothetical protein	[TP0294-TP0814 (0.8323514)]
COG0462	COG0492	DSY0153	DSY0153	hypothetical protein	DSY1359	DSY1359	hypothetical protein	[TP0294-TP0814 (0.8323514)]
COG0462	COG0492	DSY0153	DSY0153	hypothetical protein	DSY0525	DSY0525	hypothetical protein	[TP0294-TP0814 (0.8323514)]
COG0124	COG0254	DSY2432	DSY2432	hypothetical protein	DSY4935	DSY4935	50S ribosomal protein L31	[TP0641-TP0255 (0.65973145)]
COG0178	COG0272	DSY1177	DSY1177	hypothetical protein	DSY3888	DSY3888	hypothetical protein	[TP0514-TP0634 (0.7537598)]
COG0178	COG0272	DSY4856	DSY4856	hypothetical protein	DSY3888	DSY3888	hypothetical protein	[TP0514-TP0634 (0.7537598)]
COG1512	COG1684	DSY4449	DSY4449	hypothetical protein	DSY2976	DSY2976	hypothetical protein	[TP0561-TP0716 (0.6360963)]
COG1512	COG1684	DSY1915	DSY1915	hypothetical protein	DSY2976	DSY2976	hypothetical protein	[TP0561-TP0716 (0.6360963)]
COG0257	COG2204	DSY0495	DSY0495	50S ribosomal protein L36	DSY4803	DSY4803	hypothetical protein	[TP0209-TP0519 (0.6010877)]
COG0257	COG2204	DSY0495	DSY0495	50S ribosomal protein L36	DSY0546	DSY0546	hypothetical protein	[TP0209-TP0519 (0.6010877)]
COG0257	COG2204	DSY0495	DSY0495	50S ribosomal protein L36	DSY0252	DSY0252	hypothetical protein	[TP0209-TP0519 (0.6010877)]
COG0257	COG2204	DSY0495	DSY0495	50S ribosomal protein L36	DSY4900	DSY4900	hypothetical protein	[TP0209-TP0519 (0.6010877)]
COG0495	COG1558	DSY3158	DSY3158	hypothetical protein	DSY2991	DSY2991	hypothetical protein	[TP0586-TP0397 (0.60331625)]
COG1135	COG1466	DSY3918	DSY3918	hypothetical protein	DSY3146	DSY3146	hypothetical protein	[TP0120-TP0588 (0.7896185)]
COG1192	COG2214	DSY5052	DSY5052	hypothetical protein	DSY1417	DSY1417	hypothetical protein	[TP0272-TP0843 (0.8210422)]
COG1292	COG1512	DSY3154	DSY3154	hypothetical protein	DSY4449	DSY4449	hypothetical protein	[TP0106-TP0561 (0.5550382)]
COG1292	COG1512	DSY3643	DSY3643	hypothetical protein	DSY4449	DSY4449	hypothetical protein	[TP0106-TP0561 (0.5550382)]
COG1292	COG1512	DSY5010	DSY5010	hypothetical protein	DSY1915	DSY1915	hypothetical protein	[TP0106-TP0561 (0.5550382)]
COG1292	COG1512	DSY3154	DSY3154	hypothetical protein	DSY1915	DSY1915	hypothetical protein	[TP0106-TP0561 (0.5550382)]
COG1292	COG1512	DSY5010	DSY5010	hypothetical protein	DSY4449	DSY4449	hypothetical protein	[TP0106-TP0561 (0.5550382)]
COG1292	COG1512	DSY3149	DSY3149	hypothetical protein	DSY4449	DSY4449	hypothetical protein	[TP0106-TP0561 (0.5550382)]
COG1292	COG1512	DSY3149	DSY3149	hypothetical protein	DSY1915	DSY1915	hypothetical protein	[TP0106-TP0561 (0.5550382)]
COG1292	COG1512	DSY3643	DSY3643	hypothetical protein	DSY1915	DSY1915	hypothetical protein	[TP0106-TP0561 (0.5550382)]
COG0608	COG1159	DSY2453	DSY2453	hypothetical protein	DSY3105	DSY3105	hypothetical protein	[TP0704-TP0541 (0.7586372)]
COG0242	COG0263	DSY2694	DSY2694	hypothetical protein	DSY1386	DSY1386	hypothetical protein	[TP0757-TP0351 (0.5771584)]
COG1366	COG1776	DSY3263	DSY3263	hypothetical protein	DSY2970	DSY2970	hypothetical protein	[TP0233-TP0720 (0.5310372)]
COG1366	COG1776	DSY3263	DSY3263	hypothetical protein	DSY2981	DSY2981	hypothetical protein	[TP0233-TP0720 (0.5310372)]
COG1366	COG1776	DSY2302	DSY2302	hypothetical protein	DSY2970	DSY2970	hypothetical protein	[TP0233-TP0720 (0.5310372)]
COG1366	COG1776	DSY2302	DSY2302	hypothetical protein	DSY2981	DSY2981	hypothetical protein	[TP0233-TP0720 (0.5310372)]
COG0739	COG4786	DSY3267	DSY3267	hypothetical protein	DSY2963	DSY2963	hypothetical protein	[TP0782-TP0961 (0.69582695)]
COG0739	COG4786	DSY1575	DSY1575	hypothetical protein	DSY2963	DSY2963	hypothetical protein	[TP0782-TP0961 (0.69582695)]
COG0739	COG4786	DSY1575	DSY1575	hypothetical protein	DSY2961	DSY2961	hypothetical protein	[TP0782-TP0961 (0.69582695)]
COG0739	COG4786	DSY4936	DSY4936	hypothetical protein	DSY2963	DSY2963	hypothetical protein	[TP0782-TP0961 (0.69582695)]
COG0739	COG4786	DSY3171	DSY3171	hypothetical protein	DSY2963	DSY2963	hypothetical protein	[TP0782-TP0961 (0.69582695)]
COG0739	COG4786	DSY4936	DSY4936	hypothetical protein	DSY2961	DSY2961	hypothetical protein	[TP0782-TP0961 (0.69582695)]
COG0739	COG4786	DSY3267	DSY3267	hypothetical protein	DSY2961	DSY2961	hypothetical protein	[TP0782-TP0961 (0.69582695)]
COG0739	COG4786	DSY3171	DSY3171	hypothetical protein	DSY2961	DSY2961	hypothetical protein	[TP0782-TP0961 (0.69582695)]
COG0124	COG0546	DSY2432	DSY2432	hypothetical protein	DSY4241	DSY4241	hypothetical protein	[TP0641-TP0554 (0.5196431)]
COG0457	COG1234	DSY1826	DSY1826	hypothetical protein	DSY0293	DSY0293	hypothetical protein	[TP0095-TP0819 (0.5178716)]
COG0457	COG1234	DSY1855	DSY1855	hypothetical protein	DSY0293	DSY0293	hypothetical protein	[TP0095-TP0819 (0.5178716)]
COG0257	COG0773	DSY0495	DSY0495	50S ribosomal protein L36	DSY0792	DSY0792	hypothetical protein	[TP0209-TP0341 (0.6926446)]
COG0457	COG2204	DSY1826	DSY1826	hypothetical protein	DSY0546	DSY0546	hypothetical protein	[TP0067-TP0519 (0.7741208)]
COG0457	COG2204	DSY1855	DSY1855	hypothetical protein	DSY0546	DSY0546	hypothetical protein	[TP0067-TP0519 (0.7741208)]
COG0457	COG2204	DSY1855	DSY1855	hypothetical protein	DSY0252	DSY0252	hypothetical protein	[TP0067-TP0519 (0.7741208)]
COG0457	COG2204	DSY1855	DSY1855	hypothetical protein	DSY4803	DSY4803	hypothetical protein	[TP0067-TP0519 (0.7741208)]
COG0457	COG2204	DSY1826	DSY1826	hypothetical protein	DSY0252	DSY0252	hypothetical protein	[TP0067-TP0519 (0.7741208)]
COG0457	COG2204	DSY1855	DSY1855	hypothetical protein	DSY4900	DSY4900	hypothetical protein	[TP0067-TP0519 (0.7741208)]
COG0457	COG2204	DSY1826	DSY1826	hypothetical protein	DSY4900	DSY4900	hypothetical protein	[TP0067-TP0519 (0.7741208)]
COG0457	COG2204	DSY1826	DSY1826	hypothetical protein	DSY4803	DSY4803	hypothetical protein	[TP0067-TP0519 (0.7741208)]
COG0217	COG1480	DSY2470	DSY2470	hypothetical protein	DSY3110	DSY3110	hypothetical protein	[TP0474-TP0651 (0.71912634)]
COG0257	COG0681	DSY0495	DSY0495	50S ribosomal protein L36	DSY1580	DSY1580	hypothetical protein	[TP0209-TP0926 (0.69083804)]
COG0257	COG0681	DSY0495	DSY0495	50S ribosomal protein L36	DSY2118	DSY2118	hypothetical protein	[TP0209-TP0926 (0.69083804)]
COG0257	COG0681	DSY0495	DSY0495	50S ribosomal protein L36	DSY2591	DSY2591	hypothetical protein	[TP0209-TP0926 (0.69083804)]
COG0257	COG0681	DSY0495	DSY0495	50S ribosomal protein L36	DSY4475	DSY4475	hypothetical protein	[TP0209-TP0926 (0.69083804)]
COG0526	COG1843	DSY0659	DSY0659	hypothetical protein	DSY2965	DSY2965	hypothetical protein	[TP0100-TP0728 (0.58155864)]
COG0526	COG1843	DSY0299	DSY0299	hypothetical protein	DSY2965	DSY2965	hypothetical protein	[TP0100-TP0728 (0.58155864)]
COG0526	COG1843	DSY4674	DSY4674	hypothetical protein	DSY2965	DSY2965	hypothetical protein	[TP0100-TP0728 (0.58155864)]
COG0526	COG1843	DSY0403	DSY0403	hypothetical protein	DSY2965	DSY2965	hypothetical protein	[TP0100-TP0728 (0.58155864)]
COG0526	COG1843	DSY4464	DSY4464	hypothetical protein	DSY2965	DSY2965	hypothetical protein	[TP0100-TP0728 (0.58155864)]
COG0526	COG1843	DSY1443	DSY1443	hypothetical protein	DSY2965	DSY2965	hypothetical protein	[TP0100-TP0728 (0.58155864)]
COG0526	COG1843	DSY1195	DSY1195	hypothetical protein	DSY2965	DSY2965	hypothetical protein	[TP0100-TP0728 (0.58155864)]
COG0526	COG1843	DSY2429	DSY2429	hypothetical protein	DSY2965	DSY2965	hypothetical protein	[TP0100-TP0728 (0.58155864)]
COG0526	COG1843	DSY1456	DSY1456	hypothetical protein	DSY2965	DSY2965	hypothetical protein	[TP0100-TP0728 (0.58155864)]
COG0526	COG1843	DSY4472	DSY4472	hypothetical protein	DSY2965	DSY2965	hypothetical protein	[TP0100-TP0728 (0.58155864)]
COG1774	COG2812	DSY0123	DSY0123	hypothetical protein	DSY0111	DSY0111	hypothetical protein	[TP0046-TP1005 (0.5678104)]
COG0768	COG1344	DSY2686	DSY2686	hypothetical protein	DSY3022	DSY3022	hypothetical protein	[TP0760-TP0870 (0.7190043)]
COG0768	COG1344	DSY3176	DSY3176	hypothetical protein	DSY3022	DSY3022	hypothetical protein	[TP0760-TP0870 (0.7190043)]
COG0768	COG1344	DSY2913	DSY2913	hypothetical protein	DSY3027	DSY3027	hypothetical protein	[TP0760-TP0870 (0.7190043)]
COG0768	COG1344	DSY1624	DSY1624	hypothetical protein	DSY3022	DSY3022	hypothetical protein	[TP0760-TP0870 (0.7190043)]
COG0768	COG1344	DSY2686	DSY2686	hypothetical protein	DSY3027	DSY3027	hypothetical protein	[TP0760-TP0870 (0.7190043)]
COG0768	COG1344	DSY3176	DSY3176	hypothetical protein	DSY3027	DSY3027	hypothetical protein	[TP0760-TP0870 (0.7190043)]
COG0768	COG1344	DSY1624	DSY1624	hypothetical protein	DSY3027	DSY3027	hypothetical protein	[TP0760-TP0870 (0.7190043)]
COG0768	COG1344	DSY2913	DSY2913	hypothetical protein	DSY3022	DSY3022	hypothetical protein	[TP0760-TP0870 (0.7190043)]
COG0036	COG1774	DSY2683	DSY2683	hypothetical protein	DSY0123	DSY0123	hypothetical protein	[TP0945-TP0046 (0.53769433)]
COG0036	COG1774	DSY3012	DSY3012	hypothetical protein	DSY0123	DSY0123	hypothetical protein	[TP0945-TP0046 (0.53769433)]
COG1121	COG2204	DSY0104	DSY0104	hypothetical protein	DSY0252	DSY0252	hypothetical protein	[TP0035-TP0519 (0.5085169)]
COG1121	COG2204	DSY0104	DSY0104	hypothetical protein	DSY4803	DSY4803	hypothetical protein	[TP0035-TP0519 (0.5085169)]
COG1121	COG2204	DSY0093	DSY0093	hypothetical protein	DSY4900	DSY4900	hypothetical protein	[TP0035-TP0519 (0.5085169)]
COG1121	COG2204	DSY0104	DSY0104	hypothetical protein	DSY0546	DSY0546	hypothetical protein	[TP0035-TP0519 (0.5085169)]
COG1121	COG2204	DSY0093	DSY0093	hypothetical protein	DSY4803	DSY4803	hypothetical protein	[TP0035-TP0519 (0.5085169)]
COG1121	COG2204	DSY1843	DSY1843	hypothetical protein	DSY0546	DSY0546	hypothetical protein	[TP0035-TP0519 (0.5085169)]
COG1121	COG2204	DSY1843	DSY1843	hypothetical protein	DSY4803	DSY4803	hypothetical protein	[TP0035-TP0519 (0.5085169)]
COG1121	COG2204	DSY1843	DSY1843	hypothetical protein	DSY4900	DSY4900	hypothetical protein	[TP0035-TP0519 (0.5085169)]
COG1121	COG2204	DSY0093	DSY0093	hypothetical protein	DSY0546	DSY0546	hypothetical protein	[TP0035-TP0519 (0.5085169)]
COG1121	COG2204	DSY0093	DSY0093	hypothetical protein	DSY0252	DSY0252	hypothetical protein	[TP0035-TP0519 (0.5085169)]
COG1121	COG2204	DSY0104	DSY0104	hypothetical protein	DSY4900	DSY4900	hypothetical protein	[TP0035-TP0519 (0.5085169)]
COG1121	COG2204	DSY1843	DSY1843	hypothetical protein	DSY0252	DSY0252	hypothetical protein	[TP0035-TP0519 (0.5085169)]
COG0228	COG0546	DSY2598	DSY2598	30S ribosomal protein S16	DSY4241	DSY4241	hypothetical protein	[TP0905-TP0554 (0.5352583)]
COG0503	COG1488	DSY0150	DSY0150	hypothetical protein	DSY0787	pncB	nicotinate phosphoribosyltransferase	[TP1039-TP0628 (0.6658587)]
COG0503	COG1488	DSY2452	DSY2452	hypothetical protein	DSY0787	pncB	nicotinate phosphoribosyltransferase	[TP1039-TP0628 (0.6658587)]
COG0770	COG2001	DSY2911	DSY2911	hypothetical protein	DSY2916	DSY2916	hypothetical protein	[TP0386-TP0383 (0.8315325)]
COG0770	COG2001	DSY3693	DSY3693	hypothetical protein	DSY2916	DSY2916	hypothetical protein	[TP0386-TP0383 (0.8315325)]
COG0051	COG2204	DSY0470	DSY0470	30S ribosomal protein S10	DSY4803	DSY4803	hypothetical protein	[TP0188-TP0519 (0.6307204)]
COG0051	COG2204	DSY0470	DSY0470	30S ribosomal protein S10	DSY0546	DSY0546	hypothetical protein	[TP0188-TP0519 (0.6307204)]
COG0051	COG2204	DSY0470	DSY0470	30S ribosomal protein S10	DSY4900	DSY4900	hypothetical protein	[TP0188-TP0519 (0.6307204)]
COG0051	COG2204	DSY0470	DSY0470	30S ribosomal protein S10	DSY0252	DSY0252	hypothetical protein	[TP0188-TP0519 (0.6307204)]
COG0249	COG0546	DSY1592	DSY1592	hypothetical protein	DSY4241	DSY4241	hypothetical protein	[TP0328-TP0554 (0.5196431)]
COG0249	COG0546	DSY2437	DSY2437	hypothetical protein	DSY4241	DSY4241	hypothetical protein	[TP0328-TP0554 (0.5196431)]
COG0234	COG0803	DSY3961	DSY3961	hypothetical protein	DSY1842	DSY1842	hypothetical protein	[TP1013-TP0163 (0.67160416)]
COG0234	COG0803	DSY3961	DSY3961	hypothetical protein	DSY0092	DSY0092	hypothetical protein	[TP1013-TP0163 (0.67160416)]
COG0234	COG0803	DSY3961	DSY3961	hypothetical protein	DSY0103	DSY0103	hypothetical protein	[TP1013-TP0163 (0.67160416)]
COG0342	COG0546	DSY2459	DSY2459	hypothetical protein	DSY4241	DSY4241	hypothetical protein	[TP0410-TP0554 (0.6160348)]
COG0457	COG1536	DSY1826	DSY1826	hypothetical protein	DSY2988	DSY2988	hypothetical protein	[TP0648-TP0400 (0.69805074)]
COG0457	COG1536	DSY1855	DSY1855	hypothetical protein	DSY2988	DSY2988	hypothetical protein	[TP0648-TP0400 (0.69805074)]
COG0240	COG0622	DSY2249	DSY2249	hypothetical protein	DSY1878	DSY1878	hypothetical protein	[TP1009-TP0937 (0.80866665)]
COG0227	COG0492	DSY2679	DSY2679	50S ribosomal protein L28	DSY1359	DSY1359	hypothetical protein	[TP0362-TP0814 (0.801083)]
COG0227	COG0492	DSY2679	DSY2679	50S ribosomal protein L28	DSY4463	DSY4463	hypothetical protein	[TP0362-TP0814 (0.801083)]
COG0227	COG0492	DSY2679	DSY2679	50S ribosomal protein L28	DSY4471	DSY4471	hypothetical protein	[TP0362-TP0814 (0.801083)]
COG0227	COG0492	DSY2679	DSY2679	50S ribosomal protein L28	DSY0525	DSY0525	hypothetical protein	[TP0362-TP0814 (0.801083)]
COG0051	COG1192	DSY0470	DSY0470	30S ribosomal protein S10	DSY5052	DSY5052	hypothetical protein	[TP0188-TP0272 (0.7732025)]
COG0098	COG0803	DSY0488	DSY0488	30S ribosomal protein S5	DSY1842	DSY1842	hypothetical protein	[TP0206-TP0163 (0.74372905)]
COG0098	COG0803	DSY0488	DSY0488	30S ribosomal protein S5	DSY0092	DSY0092	hypothetical protein	[TP0206-TP0163 (0.74372905)]
COG0098	COG0803	DSY0488	DSY0488	30S ribosomal protein S5	DSY0103	DSY0103	hypothetical protein	[TP0206-TP0163 (0.74372905)]
COG0249	COG0457	DSY2437	DSY2437	hypothetical protein	DSY1826	DSY1826	hypothetical protein	[TP0328-TP0095 (0.63719666)]
COG0249	COG0457	DSY1592	DSY1592	hypothetical protein	DSY1855	DSY1855	hypothetical protein	[TP0328-TP0095 (0.63719666)]
COG0249	COG0457	DSY2437	DSY2437	hypothetical protein	DSY1855	DSY1855	hypothetical protein	[TP0328-TP0095 (0.63719666)]
COG0249	COG0457	DSY1592	DSY1592	hypothetical protein	DSY1826	DSY1826	hypothetical protein	[TP0328-TP0095 (0.63719666)]
COG0442	COG0459	DSY2536	DSY2536	hypothetical protein	DSY3960	DSY3960	hypothetical protein	[TP0160-TP0030 (0.7719589)]
COG0255	COG1354	DSY0479	DSY0479	50S ribosomal protein L29	DSY2288	DSY2288	hypothetical protein	[TP0197-TP0691 (0.70609456)]
COG0036	COG1573	DSY2683	DSY2683	hypothetical protein	DSY3733	DSY3733	hypothetical protein	[TP0945-TP0229 (0.685165)]
COG0036	COG1573	DSY3012	DSY3012	hypothetical protein	DSY3733	DSY3733	hypothetical protein	[TP0945-TP0229 (0.685165)]
COG2255	COG4939	DSY2466	DSY2466	hypothetical protein	DSY2613	DSY2613	hypothetical protein	[TP0162-TP0171 (0.7331395)]
COG0217	COG0481	DSY2470	DSY2470	hypothetical protein	DSY3137	DSY3137	hypothetical protein	[TP0474-TP0510 (0.76600474)]
COG0178	COG0357	DSY1177	DSY1177	hypothetical protein	DSY5053	DSY5053	hypothetical protein	[TP0514-TP0946 (0.8569251)]
COG0178	COG0357	DSY4856	DSY4856	hypothetical protein	DSY5053	DSY5053	hypothetical protein	[TP0514-TP0946 (0.8569251)]
COG1815	COG1843	DSY2962	DSY2962	hypothetical protein	DSY2965	DSY2965	hypothetical protein	[TP0396-TP0728 (0.83050734)]
COG0330	COG0772	DSY4504	DSY4504	hypothetical protein	DSY3172	DSY3172	hypothetical protein	[TP0113-TP0501 (0.70068353)]
COG0330	COG0772	DSY0771	DSY0771	hypothetical protein	DSY2254	DSY2254	hypothetical protein	[TP0113-TP0501 (0.70068353)]
COG0330	COG0772	DSY0771	DSY0771	hypothetical protein	DSY3172	DSY3172	hypothetical protein	[TP0113-TP0501 (0.70068353)]
COG0330	COG0772	DSY4504	DSY4504	hypothetical protein	DSY2908	DSY2908	hypothetical protein	[TP0113-TP0501 (0.70068353)]
COG0330	COG0772	DSY4504	DSY4504	hypothetical protein	DSY2254	DSY2254	hypothetical protein	[TP0113-TP0501 (0.70068353)]
COG0330	COG0772	DSY4504	DSY4504	hypothetical protein	DSY2687	DSY2687	hypothetical protein	[TP0113-TP0501 (0.70068353)]
COG0330	COG0772	DSY4504	DSY4504	hypothetical protein	DSY4370	DSY4370	hypothetical protein	[TP0113-TP0501 (0.70068353)]
COG0330	COG0772	DSY0771	DSY0771	hypothetical protein	DSY2687	DSY2687	hypothetical protein	[TP0113-TP0501 (0.70068353)]
COG0330	COG0772	DSY0771	DSY0771	hypothetical protein	DSY2908	DSY2908	hypothetical protein	[TP0113-TP0501 (0.70068353)]
COG0330	COG0772	DSY0771	DSY0771	hypothetical protein	DSY4370	DSY4370	hypothetical protein	[TP0113-TP0501 (0.70068353)]
COG0154	COG1624	DSY4735	DSY4735	hypothetical protein	DSY4489	DSY4489	hypothetical protein	[TP1020-TP0826 (0.7964557)]
COG0154	COG1624	DSY3886	DSY3886	hypothetical protein	DSY4489	DSY4489	hypothetical protein	[TP1020-TP0826 (0.7964557)]
COG0442	COG1843	DSY2536	DSY2536	hypothetical protein	DSY2965	DSY2965	hypothetical protein	[TP0160-TP0728 (0.50152636)]
COG0840	COG1558	DSY2919	DSY2919	hypothetical protein	DSY2991	DSY2991	hypothetical protein	[TP0640-TP0397 (0.8569927)]
COG0840	COG1558	DSY0657	DSY0657	hypothetical protein	DSY2991	DSY2991	hypothetical protein	[TP0640-TP0397 (0.8569927)]
COG0840	COG1558	DSY0461	DSY0461	hypothetical protein	DSY2991	DSY2991	hypothetical protein	[TP0640-TP0397 (0.8569927)]
COG0840	COG1558	DSY3355	DSY3355	hypothetical protein	DSY2991	DSY2991	hypothetical protein	[TP0640-TP0397 (0.8569927)]
COG0840	COG1558	DSY0350	DSY0350	hypothetical protein	DSY2991	DSY2991	hypothetical protein	[TP0640-TP0397 (0.8569927)]
COG0840	COG1558	DSY2338	DSY2338	hypothetical protein	DSY2991	DSY2991	hypothetical protein	[TP0640-TP0397 (0.8569927)]
[truncated: 229 more rows]
