# Supplementary material for: The Binary Protein Interactome of Treponema pallidum – The Syphilis Spirochete
Source: PLoS One. 2008 May 28;3(5):e2292. doi: 10.1371/journal.pone.0002292 (PMC2386257; doi:10.1371/journal.pone.0002292)
Supplement: Data S1 — Predicted protein-protein interactions based on our Treponema pallidum data; zip archive containing 372 files with one file per species. (6.09 MB ZIP) [file pone.0002292.s006.zip › bacteria/Desulfotalea_psychrophila.tab]

177439 Desulfotalea psychrophila
COG A	COG B	Locus Id A	Preferred Name(s) A	Annotation A	Locus Id B	Preferred Name(s) B	Annotation B	T. pallidum interaction
COG0186	COG1475	DP1133	rpsQ	Probable 30S ribosomal protein S17	DP1888	DP1888	Hypothetical protein {UniProtKB/TrEMBL:Q6AM08}	[TP0198-TP0271 (0.71912634)]
COG0845	COG4591	DP2123	DP2123	Related to multidrug-efflux transport protein A	DP1628	DP1628	Related to lipoprotein releasing system	[TP0965-TP0582 (0.8143851)]
COG0845	COG4591	DP2836	DP2836	Hypothetical protein {UniProtKB/TrEMBL:Q6AJB5}	DP1628	DP1628	Related to lipoprotein releasing system	[TP0965-TP0582 (0.8143851)]
COG0845	COG4591	DP2109	DP2109	Related to secretion proteins	DP1783	DP1783	Similar to lipoprotein releasing system	[TP0965-TP0582 (0.8143851)]
COG0845	COG4591	DP0514	DP0514	Related to secretion protein	DP1783	DP1783	Similar to lipoprotein releasing system	[TP0965-TP0582 (0.8143851)]
COG0845	COG4591	DP1698	DP1698	Related to acriflavine resistance protein E	DP1783	DP1783	Similar to lipoprotein releasing system	[TP0965-TP0582 (0.8143851)]
COG0845	COG4591	DP1545	DP1545	Hypothetical protein {UniProtKB/TrEMBL:Q6AN00}	DP1783	DP1783	Similar to lipoprotein releasing system	[TP0965-TP0582 (0.8143851)]
COG0845	COG4591	DP1698	DP1698	Related to acriflavine resistance protein E	DP1628	DP1628	Related to lipoprotein releasing system	[TP0965-TP0582 (0.8143851)]
COG0845	COG4591	DP0372	DP0372	Probable cobalt-zinc-cadmium resistance protein	DP1783	DP1783	Similar to lipoprotein releasing system	[TP0965-TP0582 (0.8143851)]
COG0845	COG4591	DP0372	DP0372	Probable cobalt-zinc-cadmium resistance protein	DP1628	DP1628	Related to lipoprotein releasing system	[TP0965-TP0582 (0.8143851)]
COG0845	COG4591	DP2109	DP2109	Related to secretion proteins	DP1628	DP1628	Related to lipoprotein releasing system	[TP0965-TP0582 (0.8143851)]
COG0845	COG4591	DP0514	DP0514	Related to secretion protein	DP1628	DP1628	Related to lipoprotein releasing system	[TP0965-TP0582 (0.8143851)]
COG0845	COG4591	DP2123	DP2123	Related to multidrug-efflux transport protein A	DP1783	DP1783	Similar to lipoprotein releasing system	[TP0965-TP0582 (0.8143851)]
COG0845	COG4591	DP1545	DP1545	Hypothetical protein {UniProtKB/TrEMBL:Q6AN00}	DP1628	DP1628	Related to lipoprotein releasing system	[TP0965-TP0582 (0.8143851)]
COG0845	COG4591	DP2836	DP2836	Hypothetical protein {UniProtKB/TrEMBL:Q6AJB5}	DP1783	DP1783	Similar to lipoprotein releasing system	[TP0965-TP0582 (0.8143851)]
COG0201	COG0550	DP1145	DP1145	Probable preprotein translocase, SecY subunit	DP2617	DP2617	Probable DNA topoisomerase III	[TP0208-TP0394 (0.8044664)]
COG0768	COG2812	DP1083	DP1083	Probable penicillin-binding protein 2	DP0784	DP0784	Related to DNA polymerase III, delta subunit	[TP0500-TP1005 (0.655462)]
COG0768	COG2812	DP2902	DP2902	Related to sporulation specific	DP1431	DP1431	Related to DNA polymerase III, subunit gamma/tau	[TP0500-TP1005 (0.655462)]
COG0768	COG2812	DP2902	DP2902	Related to sporulation specific	DP0784	DP0784	Related to DNA polymerase III, delta subunit	[TP0500-TP1005 (0.655462)]
COG0768	COG2812	DP1083	DP1083	Probable penicillin-binding protein 2	DP1431	DP1431	Related to DNA polymerase III, subunit gamma/tau	[TP0500-TP1005 (0.655462)]
COG0768	COG2812	DP2423	DP2423	Related to penicillin-binding protein	DP1431	DP1431	Related to DNA polymerase III, subunit gamma/tau	[TP0500-TP1005 (0.655462)]
COG0768	COG2812	DP2423	DP2423	Related to penicillin-binding protein	DP0784	DP0784	Related to DNA polymerase III, delta subunit	[TP0500-TP1005 (0.655462)]
COG0051	COG0693	DP1123	rpsJ	Probable 30S ribosomal protein S10	DP2300	DP2300	Related to NonF protein	[TP0188-TP0445 (0.6307204)]
COG0180	COG0564	DP1644	DP1644	Probable tryptophanyl-tRNA ligase	DP3024	DP3024	Pseudouridine synthase {UniProtKB/TrEMBL:Q6AIS7}	[TP0632-TP0339 (0.7885255)]
COG0180	COG0564	DP1644	DP1644	Probable tryptophanyl-tRNA ligase	DP2757	DP2757	Related to ribosomal large subunit pseudouridine	[TP0632-TP0339 (0.7885255)]
COG0180	COG0564	DP1644	DP1644	Probable tryptophanyl-tRNA ligase	DP3108	DP3108	Hypothetical protein {UniProtKB/TrEMBL:Q6AIJ3}	[TP0632-TP0339 (0.7885255)]
COG0180	COG0564	DP1644	DP1644	Probable tryptophanyl-tRNA ligase	DP3109	DP3109	Probable ribosomal large subunit pseudouridine	[TP0632-TP0339 (0.7885255)]
COG0180	COG0564	DP1644	DP1644	Probable tryptophanyl-tRNA ligase	DP2730	DP2730	Pseudouridine synthase {UniProtKB/TrEMBL:Q6AJM1}	[TP0632-TP0339 (0.7885255)]
COG1580	COG2239	DP2667	DP2667	Related to flagellar protein	DP2540	DP2540	Related to magnesium (Mg2+) transporter	[TP0378-TP0917 (0.53720385)]
COG0090	COG0223	DP1127	rplB	Probable 50S ribosomal protein L2	DP0747	fmt	Methionyl-tRNA formyltransferase (EC 2.1.2.9)	[TP0192-TP0756 (0.8610547)]
COG1699	COG4658	DP2692	DP2692	Hypothetical protein {UniProtKB/TrEMBL:Q6AJQ9}	DP0771	DP0771	Related to Na-translocating NADH-quinone	[TP0658-TP0151 (0.7809182)]
COG0257	COG0577	DP1148	DP1148	50S ribosomal protein L36	DP1753	DP1753	Hypothetical protein {UniProtKB/TrEMBL:Q6AME3}	[TP0209-TP0962 (0.5903608)]
COG1291	COG1684	DP2665	DP2665	Related to flagellar motor apparatus	DP2673	DP2673	Related to flagellar biosynthetic protein	[TP0725-TP0716 (0.9601814)]
COG0222	COG0802	DP1116	rplL	Probable 50S ribosomal protein L7 /L12	DP1956	DP1956	Hypothetical protein {UniProtKB/TrEMBL:Q6ALU0}	[TP0240-TP0875 (0.8481433)]
COG0495	COG1214	DP2600	leuS	Leucyl-tRNA synthetase (EC 6.1.1.4) (Leucine--tRNA ligase) (LeuRS)	DP1162	DP1162	Related to glycoprotein endopeptidase	[TP0586-TP0876 (0.5571989)]
COG0192	COG0592	DP0801	metK	S-adenosylmethionine synthetase (EC 2.5.1.6) (Methionine adenosyltransferase) (AdoMet synthetase) (MAT)	DP0648	DP0648	Probable DNA polymerase III, beta chain	[TP0794-TP0002 (0.8412751)]
COG0125	COG0457	DP2809	tmk	Thymidylate kinase {UniProtKB/Swiss-Prot:Q6AJE2}	DP1526	DP1526	Hypothetical protein {UniProtKB/TrEMBL:Q6AN19}	[TP0354-TP0648 (0.5206915)]
COG0125	COG0457	DP2809	tmk	Thymidylate kinase {UniProtKB/Swiss-Prot:Q6AJE2}	DP2106	DP2106	Hypothetical protein {UniProtKB/TrEMBL:Q6ALE0}	[TP0354-TP0648 (0.5206915)]
COG0125	COG0457	DP2809	tmk	Thymidylate kinase {UniProtKB/Swiss-Prot:Q6AJE2}	DP1095	DP1095	Hypothetical protein {UniProtKB/TrEMBL:Q6APA0}	[TP0354-TP0648 (0.5206915)]
COG0125	COG0457	DP2809	tmk	Thymidylate kinase {UniProtKB/Swiss-Prot:Q6AJE2}	DP1244	DP1244	Related to peroxisomal targeting signal type 1	[TP0354-TP0648 (0.5206915)]
COG0125	COG0457	DP2809	tmk	Thymidylate kinase {UniProtKB/Swiss-Prot:Q6AJE2}	DP0585	DP0585	Related to TPR-repeat-containing proteins	[TP0354-TP0648 (0.5206915)]
COG0125	COG0457	DP2809	tmk	Thymidylate kinase {UniProtKB/Swiss-Prot:Q6AJE2}	DP2810	DP2810	Hypothetical protein {UniProtKB/TrEMBL:Q6AJE1}	[TP0354-TP0648 (0.5206915)]
COG0265	COG1774	DP0755	DP0755	Probable serine protease DegQ	DP0785	DP0785	Hypothetical protein {UniProtKB/TrEMBL:Q6AQ59}	[TP0773-TP0046 (0.558835)]
COG0495	COG0761	DP2600	leuS	Leucyl-tRNA synthetase (EC 6.1.1.4) (Leucine--tRNA ligase) (LeuRS)	DP2166	ispH	4-hydroxy-3-methylbut-2-enyl diphosphate reductase (EC 1.17.1.2)	[TP0586-TP0547 (0.63095015)]
COG1536	COG1677	DP2657	DP2657	Related to flagellar motor switch protein	DP2655	DP2655	Related to flagellar hook-basal body complex	[TP0026-TP0398 (0.81876683)]
COG0820	COG2812	DP1935	DP1935	Hypothetical protein {UniProtKB/TrEMBL:Q6ALW1}	DP1431	DP1431	Related to DNA polymerase III, subunit gamma/tau	[TP0068-TP1005 (0.60435057)]
COG0820	COG2812	DP1935	DP1935	Hypothetical protein {UniProtKB/TrEMBL:Q6ALW1}	DP0784	DP0784	Related to DNA polymerase III, delta subunit	[TP0068-TP1005 (0.60435057)]
COG0771	COG1815	DP2899	murD	UDP-N-acetylmuramoylalanine--D-glutamate ligase (EC 6.3.2.9) (UDP-N- acetylmuramoyl-L-alanyl-D-glutamate synthetase) (D-glutamic acid- adding enzyme)	DP2653	DP2653	Related to flagellar basal-body rod protein	[TP0903-TP0396 (0.6336193)]
COG1684	COG2239	DP2673	DP2673	Related to flagellar biosynthetic protein	DP2540	DP2540	Related to magnesium (Mg2+) transporter	[TP0716-TP0917 (0.5059451)]
COG1509	COG1509	DP2204	DP2204	Hypothetical protein {UniProtKB/TrEMBL:Q6AL42}	DP2159	DP2159	Probable L-lysine 2,3-aminomutase	[TP0121-TP0121 (0.7367639)]
COG1509	COG1509	DP2159	DP2159	Probable L-lysine 2,3-aminomutase	DP2204	DP2204	Hypothetical protein {UniProtKB/TrEMBL:Q6AL42}	[TP0121-TP0121 (0.7367639)]
COG1509	COG1509	DP2159	DP2159	Probable L-lysine 2,3-aminomutase	DP2159	DP2159	Probable L-lysine 2,3-aminomutase	[TP0121-TP0121 (0.7367639)]
COG1509	COG1509	DP2204	DP2204	Hypothetical protein {UniProtKB/TrEMBL:Q6AL42}	DP2204	DP2204	Hypothetical protein {UniProtKB/TrEMBL:Q6AL42}	[TP0121-TP0121 (0.7367639)]
COG0577	COG0845	DP1753	DP1753	Hypothetical protein {UniProtKB/TrEMBL:Q6AME3}	DP2836	DP2836	Hypothetical protein {UniProtKB/TrEMBL:Q6AJB5}	[TP0963-TP0965 (0.93032813)]
COG0577	COG0845	DP1753	DP1753	Hypothetical protein {UniProtKB/TrEMBL:Q6AME3}	DP2109	DP2109	Related to secretion proteins	[TP0963-TP0965 (0.93032813)]
COG0577	COG0845	DP1753	DP1753	Hypothetical protein {UniProtKB/TrEMBL:Q6AME3}	DP1698	DP1698	Related to acriflavine resistance protein E	[TP0963-TP0965 (0.93032813)]
COG0577	COG0845	DP1753	DP1753	Hypothetical protein {UniProtKB/TrEMBL:Q6AME3}	DP0372	DP0372	Probable cobalt-zinc-cadmium resistance protein	[TP0963-TP0965 (0.93032813)]
COG0577	COG0845	DP1753	DP1753	Hypothetical protein {UniProtKB/TrEMBL:Q6AME3}	DP2123	DP2123	Related to multidrug-efflux transport protein A	[TP0963-TP0965 (0.93032813)]
COG0577	COG0845	DP1753	DP1753	Hypothetical protein {UniProtKB/TrEMBL:Q6AME3}	DP0514	DP0514	Related to secretion protein	[TP0963-TP0965 (0.93032813)]
COG0577	COG0845	DP1753	DP1753	Hypothetical protein {UniProtKB/TrEMBL:Q6AME3}	DP1545	DP1545	Hypothetical protein {UniProtKB/TrEMBL:Q6AN00}	[TP0963-TP0965 (0.93032813)]
COG0084	COG2201	DP0136	DP0136	Hypothetical protein {UniProtKB/TrEMBL:Q6AS10}	DP2586	DP2586	Related to two-component system response	[TP0994-TP0631 (0.71912634)]
COG0084	COG2201	DP0136	DP0136	Hypothetical protein {UniProtKB/TrEMBL:Q6AS10}	DP1791	DP1791	Related to MCP-glutamate methylesterase	[TP0994-TP0631 (0.71912634)]
COG0084	COG2201	DP2779	DP2779	Hypothetical protein {UniProtKB/TrEMBL:Q6AJH2}	DP1791	DP1791	Related to MCP-glutamate methylesterase	[TP0994-TP0631 (0.71912634)]
COG0084	COG2201	DP2779	DP2779	Hypothetical protein {UniProtKB/TrEMBL:Q6AJH2}	DP2586	DP2586	Related to two-component system response	[TP0994-TP0631 (0.71912634)]
COG0084	COG2201	DP2779	DP2779	Hypothetical protein {UniProtKB/TrEMBL:Q6AJH2}	DP2644	cheB	Chemotaxis response regulator protein-glutamate methylesterase (EC 3.1.1.61)	[TP0994-TP0631 (0.71912634)]
COG0084	COG2201	DP0136	DP0136	Hypothetical protein {UniProtKB/TrEMBL:Q6AS10}	DP2644	cheB	Chemotaxis response regulator protein-glutamate methylesterase (EC 3.1.1.61)	[TP0994-TP0631 (0.71912634)]
COG1121	COG1345	DP3061	DP3061	Related to Mn/Zn ABC transporter, ATP-binding	DP1659	DP1659	Related to flagellar hook-associated protein 2	[TP0035-TP0872 (0.6931363)]
COG1671	COG2812	DP1304	DP1304	Hypothetical UPF0178 protein DP1304	DP0784	DP0784	Related to DNA polymerase III, delta subunit	[TP0845-TP1005 (0.5704539)]
COG1671	COG2812	DP1304	DP1304	Hypothetical UPF0178 protein DP1304	DP1431	DP1431	Related to DNA polymerase III, subunit gamma/tau	[TP0845-TP1005 (0.5704539)]
COG0257	COG1253	DP1148	DP1148	50S ribosomal protein L36	DP2605	DP2605	Hypothetical protein {UniProtKB/TrEMBL:Q6AJZ2}	[TP0209-TP0027 (0.74441797)]
COG0257	COG1253	DP1148	DP1148	50S ribosomal protein L36	DP1811	DP1811	Hypothetical protein {UniProtKB/TrEMBL:Q6AM85}	[TP0209-TP0027 (0.74441797)]
COG0608	COG2206	DP1929	DP1929	Related to single-strand DNA-specific exonuclease	DP1401	DP1401	Hypothetical protein {UniProtKB/TrEMBL:Q6ANE4}	[TP0704-TP0912 (0.7469796)]
COG0608	COG2206	DP1929	DP1929	Related to single-strand DNA-specific exonuclease	DP2257	DP2257	Hypothetical protein {UniProtKB/TrEMBL:Q6AKY9}	[TP0704-TP0912 (0.7469796)]
COG0060	COG0681	DP2552	ileS	Isoleucyl-tRNA synthetase (EC 6.1.1.5) (Isoleucine--tRNA ligase) (IleRS)	DP0107	DP0107	Related to signal peptidase I	[TP0452-TP0185 (0.79878455)]
COG1272	COG2033	DP1874	DP1874	Related to hemolysin III	DP1668	DP1668	Probable desulfoferrodoxin	[TP1037-TP0823 (0.81817394)]
COG0558	COG2239	DP0426	DP0426	Probable CDP-diacylglycerol--glycerol-3-phosphate	DP2540	DP2540	Related to magnesium (Mg2+) transporter	[TP0256-TP0917 (0.6007029)]
COG0558	COG2239	DP0317	DP0317	Conserved hypothetical membrane protein	DP2540	DP2540	Related to magnesium (Mg2+) transporter	[TP0256-TP0917 (0.6007029)]
COG0242	COG1879	DP0746	DP0746	Peptide deformylase {UniProtKB/TrEMBL:Q6AQ98}	DP0377	DP0377	Hypothetical protein {UniProtKB/TrEMBL:Q6ARB8}	[TP0757-TP0684 (0.80039173)]
COG0257	COG1749	DP1148	DP1148	50S ribosomal protein L36	DP2664	DP2664	Related to flagellar hook protein	[TP0209-TP0727 (0.6772987)]
COG0652	COG1879	DP1645	DP1645	Probable peptidyl-prolyl cis-trans isomerase	DP0377	DP0377	Hypothetical protein {UniProtKB/TrEMBL:Q6ARB8}	[TP0947-TP0684 (0.5775195)]
COG1352	COG1815	DP1792	DP1792	Related to chemotaxis protein methyltransferase	DP2653	DP2653	Related to flagellar basal-body rod protein	[TP0630-TP0396 (0.7590469)]
COG1352	COG1815	DP2645	DP2645	Related to chemotaxis protein methyltransferase	DP2653	DP2653	Related to flagellar basal-body rod protein	[TP0630-TP0396 (0.7590469)]
COG0018	COG1699	DP2752	argS	Arginyl-tRNA synthetase (EC 6.1.1.19) (Arginine--tRNA ligase) (ArgRS)	DP2692	DP2692	Hypothetical protein {UniProtKB/TrEMBL:Q6AJQ9}	[TP0831-TP0658 (0.7668753)]
COG0593	COG1077	DP0278	dnaA	Chromosomal replication initiator protein dnaA	DP1080	DP1080	Probable rod shape-determining protein	[TP0001-TP0497 (0.678435)]
COG0249	COG0357	DP0840	mutS	Probable DNA mismatch repair protein	DP1283	gidB	Methyltransferase gidB (EC 2.1.-.-) (Glucose-inhibited division protein B)	[TP0328-TP0946 (0.7367136)]
COG0465	COG0465	DP3097	DP3097	Probable cell division protein FtsH	DP3097	DP3097	Probable cell division protein FtsH	[TP0330-TP0330 (0.73856413)]
COG1558	COG1792	DP2654	DP2654	Probable flagellar basal body rod protein	DP1081	DP1081	Related to rod shape-determining protein	[TP0397-TP0498 (0.58822864)]
COG0242	COG0272	DP0746	DP0746	Peptide deformylase {UniProtKB/TrEMBL:Q6AQ98}	DP1006	DP1006	Related to NAD-dependent DNA ligase	[TP0757-TP0634 (0.68197167)]
COG0187	COG0358	DP2280	DP2280	Probable topoisomerase IV, subunit B	DP0792	DP0792	Related to DNA primase {UniProtKB/TrEMBL:Q6AQ52}	[TP1006-TP0492 (0.55112576)]
COG0187	COG0358	DP0649	DP0649	Probable DNA gyrase, subunit B	DP0792	DP0792	Related to DNA primase {UniProtKB/TrEMBL:Q6AQ52}	[TP1006-TP0492 (0.55112576)]
COG1154	COG2812	DP2700	DP2700	Probable 1-deoxy-D-xylulose 5-phosphate synthase	DP1431	DP1431	Related to DNA polymerase III, subunit gamma/tau	[TP0824-TP1005 (0.68180764)]
COG1154	COG2812	DP2700	DP2700	Probable 1-deoxy-D-xylulose 5-phosphate synthase	DP0784	DP0784	Related to DNA polymerase III, delta subunit	[TP0824-TP1005 (0.68180764)]
COG0223	COG1551	DP0747	fmt	Methionyl-tRNA formyltransferase (EC 2.1.2.9)	DP2691	csrA	Carbon storage regulator homolog	[TP0756-TP0657 (0.72355264)]
COG0237	COG0552	DP2729	coaE	Dephospho-CoA kinase (EC 2.7.1.24) (Dephosphocoenzyme A kinase)	DP2936	DP2936	Probable cell division protein FtsY	[TP0296-TP0578 (0.7885255)]
COG0080	COG0265	DP1113	rplK	50S ribosomal protein L11	DP0755	DP0755	Probable serine protease DegQ	[TP0237-TP0773 (0.6164146)]
COG2812	COG2812	DP0784	DP0784	Related to DNA polymerase III, delta subunit	DP0784	DP0784	Related to DNA polymerase III, delta subunit	[TP1005-TP1005 (0.52391654)]
COG2812	COG2812	DP1431	DP1431	Related to DNA polymerase III, subunit gamma/tau	DP0784	DP0784	Related to DNA polymerase III, delta subunit	[TP1005-TP1005 (0.52391654)]
COG2812	COG2812	DP0784	DP0784	Related to DNA polymerase III, delta subunit	DP1431	DP1431	Related to DNA polymerase III, subunit gamma/tau	[TP1005-TP1005 (0.52391654)]
COG2812	COG2812	DP1431	DP1431	Related to DNA polymerase III, subunit gamma/tau	DP1431	DP1431	Related to DNA polymerase III, subunit gamma/tau	[TP1005-TP1005 (0.52391654)]
COG1466	COG1847	DP0888	DP0888	Hypothetical protein {UniProtKB/TrEMBL:Q6APV6}	DP0856	DP0856	Hypothetical protein {UniProtKB/TrEMBL:Q6APY8}	[TP0588-TP0948 (0.74372905)]
COG0223	COG0234	DP0747	fmt	Methionyl-tRNA formyltransferase (EC 2.1.2.9)	DP0191	DP0191	10 kDa chaperonin {UniProtKB/TrEMBL:Q6ARV5}	[TP0756-TP1013 (0.64276713)]
COG0357	COG0459	DP1283	gidB	Methyltransferase gidB (EC 2.1.-.-) (Glucose-inhibited division protein B)	DP0190	groL	60 kDa chaperonin (Protein Cpn60) (groEL protein)	[TP0946-TP0030 (0.68326145)]
COG0664	COG1074	DP1891	DP1891	Hypothetical protein {UniProtKB/TrEMBL:Q6AM05}	DP1344	DP1344	Related to exodeoxyribonuclease V, beta chain	[TP0089-TP0898 (0.8304331)]
COG0664	COG1074	DP2197	DP2197	Probable transcription regulator	DP1344	DP1344	Related to exodeoxyribonuclease V, beta chain	[TP0089-TP0898 (0.8304331)]
COG0345	COG1774	DP2233	DP2233	Related to pyrroline-5-carboxylate reductase	DP0785	DP0785	Hypothetical protein {UniProtKB/TrEMBL:Q6AQ59}	[TP0797-TP0046 (0.6414869)]
COG0223	COG0242	DP0747	fmt	Methionyl-tRNA formyltransferase (EC 2.1.2.9)	DP0746	DP0746	Peptide deformylase {UniProtKB/TrEMBL:Q6AQ98}	[TP0756-TP0757 (0.8300303)]
COG0233	COG0359	DP1157	frr	Ribosome recycling factor (Ribosome-releasing factor) (RRF)	DP2598	rplI	Related to 50S ribosomal protein L9	[TP0604-TP0060 (0.5105792)]
COG0012	COG0457	DP0782	DP0782	Probable GTP-binding protein	DP0585	DP0585	Related to TPR-repeat-containing proteins	[TP0124-TP0067 (0.81355333)]
COG0012	COG0457	DP0782	DP0782	Probable GTP-binding protein	DP2106	DP2106	Hypothetical protein {UniProtKB/TrEMBL:Q6ALE0}	[TP0124-TP0067 (0.81355333)]
COG0012	COG0457	DP0782	DP0782	Probable GTP-binding protein	DP1244	DP1244	Related to peroxisomal targeting signal type 1	[TP0124-TP0067 (0.81355333)]
COG0012	COG0457	DP0782	DP0782	Probable GTP-binding protein	DP2810	DP2810	Hypothetical protein {UniProtKB/TrEMBL:Q6AJE1}	[TP0124-TP0067 (0.81355333)]
COG0012	COG0457	DP0782	DP0782	Probable GTP-binding protein	DP1095	DP1095	Hypothetical protein {UniProtKB/TrEMBL:Q6APA0}	[TP0124-TP0067 (0.81355333)]
COG0012	COG0457	DP0782	DP0782	Probable GTP-binding protein	DP1526	DP1526	Hypothetical protein {UniProtKB/TrEMBL:Q6AN19}	[TP0124-TP0067 (0.81355333)]
COG0265	COG0492	DP0755	DP0755	Probable serine protease DegQ	DP0809	DP0809	Related to thioredoxin reductase	[TP0773-TP0814 (0.6926654)]
COG1377	COG2239	DP2674	DP2674	Related to flagellar biosynthetic protein	DP2540	DP2540	Related to magnesium (Mg2+) transporter	[TP0715-TP0917 (0.53720385)]
COG1321	COG1774	DP2966	DP2966	Probable iron-dependent repressor	DP0785	DP0785	Hypothetical protein {UniProtKB/TrEMBL:Q6AQ59}	[TP0167-TP0046 (0.67547834)]
COG0124	COG0608	DP0571	hisS	Histidyl-tRNA synthetase (EC 6.1.1.21) (Histidine--tRNA ligase) (HisRS)	DP1929	DP1929	Related to single-strand DNA-specific exonuclease	[TP0641-TP0704 (0.75894904)]
COG0465	COG0772	DP3097	DP3097	Probable cell division protein FtsH	DP2425	DP2425	Related to cell division protein	[TP0330-TP0387 (0.8016956)]
COG0465	COG0772	DP3097	DP3097	Probable cell division protein FtsH	DP1084	DP1084	Probable rod shape-determining protein	[TP0330-TP0387 (0.8016956)]
COG0234	COG0792	DP0191	DP0191	10 kDa chaperonin {UniProtKB/TrEMBL:Q6ARV5}	DP2807	DP2807	Hypothetical protein {UniProtKB/TrEMBL:Q6AJE4}	[TP1013-TP0913 (0.7815084)]
COG0457	COG1426	DP2106	DP2106	Hypothetical protein {UniProtKB/TrEMBL:Q6ALE0}	DP3085	DP3085	Hypothetical protein {UniProtKB/TrEMBL:Q6AIL6}	[TP0268-TP0334 (0.739808)]
COG0457	COG1426	DP1095	DP1095	Hypothetical protein {UniProtKB/TrEMBL:Q6APA0}	DP3085	DP3085	Hypothetical protein {UniProtKB/TrEMBL:Q6AIL6}	[TP0268-TP0334 (0.739808)]
COG0457	COG1426	DP1526	DP1526	Hypothetical protein {UniProtKB/TrEMBL:Q6AN19}	DP3085	DP3085	Hypothetical protein {UniProtKB/TrEMBL:Q6AIL6}	[TP0268-TP0334 (0.739808)]
COG0457	COG1426	DP0585	DP0585	Related to TPR-repeat-containing proteins	DP3085	DP3085	Hypothetical protein {UniProtKB/TrEMBL:Q6AIL6}	[TP0268-TP0334 (0.739808)]
COG0457	COG1426	DP2810	DP2810	Hypothetical protein {UniProtKB/TrEMBL:Q6AJE1}	DP3085	DP3085	Hypothetical protein {UniProtKB/TrEMBL:Q6AIL6}	[TP0268-TP0334 (0.739808)]
COG0457	COG1426	DP1244	DP1244	Related to peroxisomal targeting signal type 1	DP3085	DP3085	Hypothetical protein {UniProtKB/TrEMBL:Q6AIL6}	[TP0268-TP0334 (0.739808)]
COG0192	COG0217	DP0801	metK	S-adenosylmethionine synthetase (EC 2.5.1.6) (Methionine adenosyltransferase) (AdoMet synthetase) (MAT)	DP2908	DP2908	Hypothetical UPF0082 protein DP2908	[TP0794-TP0474 (0.71912634)]
COG1122	COG1432	DP0756	DP0756	Probable ABC transporter, ATP-binding protein	DP0904	DP0904	Hypothetical protein {UniProtKB/TrEMBL:Q6APU1}	[TP0227-TP0894 (0.7171434)]
COG0201	COG2239	DP1145	DP1145	Probable preprotein translocase, SecY subunit	DP2540	DP2540	Related to magnesium (Mg2+) transporter	[TP0208-TP0917 (0.5527395)]
COG0544	COG1418	DP2539	tig	Trigger factor {UniProtKB/Swiss-Prot:Q6AK58}	DP2870	DP2870	Hypothetical protein {UniProtKB/TrEMBL:Q6AJ81}	[TP0506-TP1018 (0.7668753)]
COG0477	COG0845	DP1863	DP1863	Related to efflux pump antibiotic resistance	DP0372	DP0372	Probable cobalt-zinc-cadmium resistance protein	[TP0840-TP0965 (0.8653204)]
COG0477	COG0845	DP0155	DP0155	Probable multidrug resistance protein B	DP2123	DP2123	Related to multidrug-efflux transport protein A	[TP0840-TP0965 (0.8653204)]
COG0477	COG0845	DP1054	DP1054	Related to fosmidomycin resistance protein	DP2123	DP2123	Related to multidrug-efflux transport protein A	[TP0840-TP0965 (0.8653204)]
COG0477	COG0845	DP1861	DP1861	Related to efflux pump antibiotic resistance	DP2109	DP2109	Related to secretion proteins	[TP0840-TP0965 (0.8653204)]
COG0477	COG0845	DP1054	DP1054	Related to fosmidomycin resistance protein	DP0514	DP0514	Related to secretion protein	[TP0840-TP0965 (0.8653204)]
COG0477	COG0845	DP2838	DP2838	Related to quinolone resistance protein	DP2836	DP2836	Hypothetical protein {UniProtKB/TrEMBL:Q6AJB5}	[TP0840-TP0965 (0.8653204)]
COG0477	COG0845	DP0155	DP0155	Probable multidrug resistance protein B	DP2836	DP2836	Hypothetical protein {UniProtKB/TrEMBL:Q6AJB5}	[TP0840-TP0965 (0.8653204)]
COG0477	COG0845	DP1054	DP1054	Related to fosmidomycin resistance protein	DP0372	DP0372	Probable cobalt-zinc-cadmium resistance protein	[TP0840-TP0965 (0.8653204)]
COG0477	COG0845	DP2747	DP2747	Related to membrane-bound transport protein	DP0372	DP0372	Probable cobalt-zinc-cadmium resistance protein	[TP0840-TP0965 (0.8653204)]
COG0477	COG0845	DP2747	DP2747	Related to membrane-bound transport protein	DP2123	DP2123	Related to multidrug-efflux transport protein A	[TP0840-TP0965 (0.8653204)]
COG0477	COG0845	DP0880	DP0880	Hypothetical membrane protein	DP0372	DP0372	Probable cobalt-zinc-cadmium resistance protein	[TP0840-TP0965 (0.8653204)]
COG0477	COG0845	DP2927	DP2927	Related to AmpG protein	DP2109	DP2109	Related to secretion proteins	[TP0840-TP0965 (0.8653204)]
COG0477	COG0845	DP2818	DP2818	Conserved hypothetical membrane protein	DP2123	DP2123	Related to multidrug-efflux transport protein A	[TP0840-TP0965 (0.8653204)]
COG0477	COG0845	DP2818	DP2818	Conserved hypothetical membrane protein	DP1545	DP1545	Hypothetical protein {UniProtKB/TrEMBL:Q6AN00}	[TP0840-TP0965 (0.8653204)]
COG0477	COG0845	DP1861	DP1861	Related to efflux pump antibiotic resistance	DP1545	DP1545	Hypothetical protein {UniProtKB/TrEMBL:Q6AN00}	[TP0840-TP0965 (0.8653204)]
COG0477	COG0845	DP2927	DP2927	Related to AmpG protein	DP1545	DP1545	Hypothetical protein {UniProtKB/TrEMBL:Q6AN00}	[TP0840-TP0965 (0.8653204)]
COG0477	COG0845	DP2747	DP2747	Related to membrane-bound transport protein	DP2836	DP2836	Hypothetical protein {UniProtKB/TrEMBL:Q6AJB5}	[TP0840-TP0965 (0.8653204)]
COG0477	COG0845	DP2927	DP2927	Related to AmpG protein	DP1698	DP1698	Related to acriflavine resistance protein E	[TP0840-TP0965 (0.8653204)]
COG0477	COG0845	DP2818	DP2818	Conserved hypothetical membrane protein	DP2836	DP2836	Hypothetical protein {UniProtKB/TrEMBL:Q6AJB5}	[TP0840-TP0965 (0.8653204)]
COG0477	COG0845	DP1054	DP1054	Related to fosmidomycin resistance protein	DP1698	DP1698	Related to acriflavine resistance protein E	[TP0840-TP0965 (0.8653204)]
COG0477	COG0845	DP0880	DP0880	Hypothetical membrane protein	DP2836	DP2836	Hypothetical protein {UniProtKB/TrEMBL:Q6AJB5}	[TP0840-TP0965 (0.8653204)]
COG0477	COG0845	DP2818	DP2818	Conserved hypothetical membrane protein	DP1698	DP1698	Related to acriflavine resistance protein E	[TP0840-TP0965 (0.8653204)]
COG0477	COG0845	DP2747	DP2747	Related to membrane-bound transport protein	DP2109	DP2109	Related to secretion proteins	[TP0840-TP0965 (0.8653204)]
COG0477	COG0845	DP2818	DP2818	Conserved hypothetical membrane protein	DP0514	DP0514	Related to secretion protein	[TP0840-TP0965 (0.8653204)]
COG0477	COG0845	DP0155	DP0155	Probable multidrug resistance protein B	DP0372	DP0372	Probable cobalt-zinc-cadmium resistance protein	[TP0840-TP0965 (0.8653204)]
COG0477	COG0845	DP0155	DP0155	Probable multidrug resistance protein B	DP1698	DP1698	Related to acriflavine resistance protein E	[TP0840-TP0965 (0.8653204)]
COG0477	COG0845	DP2927	DP2927	Related to AmpG protein	DP0514	DP0514	Related to secretion protein	[TP0840-TP0965 (0.8653204)]
COG0477	COG0845	DP1863	DP1863	Related to efflux pump antibiotic resistance	DP1698	DP1698	Related to acriflavine resistance protein E	[TP0840-TP0965 (0.8653204)]
COG0477	COG0845	DP1054	DP1054	Related to fosmidomycin resistance protein	DP2109	DP2109	Related to secretion proteins	[TP0840-TP0965 (0.8653204)]
COG0477	COG0845	DP2838	DP2838	Related to quinolone resistance protein	DP0514	DP0514	Related to secretion protein	[TP0840-TP0965 (0.8653204)]
COG0477	COG0845	DP2838	DP2838	Related to quinolone resistance protein	DP2123	DP2123	Related to multidrug-efflux transport protein A	[TP0840-TP0965 (0.8653204)]
COG0477	COG0845	DP1861	DP1861	Related to efflux pump antibiotic resistance	DP2123	DP2123	Related to multidrug-efflux transport protein A	[TP0840-TP0965 (0.8653204)]
COG0477	COG0845	DP1861	DP1861	Related to efflux pump antibiotic resistance	DP2836	DP2836	Hypothetical protein {UniProtKB/TrEMBL:Q6AJB5}	[TP0840-TP0965 (0.8653204)]
COG0477	COG0845	DP0880	DP0880	Hypothetical membrane protein	DP2123	DP2123	Related to multidrug-efflux transport protein A	[TP0840-TP0965 (0.8653204)]
COG0477	COG0845	DP2818	DP2818	Conserved hypothetical membrane protein	DP2109	DP2109	Related to secretion proteins	[TP0840-TP0965 (0.8653204)]
COG0477	COG0845	DP1863	DP1863	Related to efflux pump antibiotic resistance	DP1545	DP1545	Hypothetical protein {UniProtKB/TrEMBL:Q6AN00}	[TP0840-TP0965 (0.8653204)]
COG0477	COG0845	DP1863	DP1863	Related to efflux pump antibiotic resistance	DP0514	DP0514	Related to secretion protein	[TP0840-TP0965 (0.8653204)]
COG0477	COG0845	DP2838	DP2838	Related to quinolone resistance protein	DP1545	DP1545	Hypothetical protein {UniProtKB/TrEMBL:Q6AN00}	[TP0840-TP0965 (0.8653204)]
COG0477	COG0845	DP2927	DP2927	Related to AmpG protein	DP2123	DP2123	Related to multidrug-efflux transport protein A	[TP0840-TP0965 (0.8653204)]
COG0477	COG0845	DP0880	DP0880	Hypothetical membrane protein	DP2109	DP2109	Related to secretion proteins	[TP0840-TP0965 (0.8653204)]
COG0477	COG0845	DP1861	DP1861	Related to efflux pump antibiotic resistance	DP1698	DP1698	Related to acriflavine resistance protein E	[TP0840-TP0965 (0.8653204)]
COG0477	COG0845	DP1054	DP1054	Related to fosmidomycin resistance protein	DP1545	DP1545	Hypothetical protein {UniProtKB/TrEMBL:Q6AN00}	[TP0840-TP0965 (0.8653204)]
COG0477	COG0845	DP2927	DP2927	Related to AmpG protein	DP2836	DP2836	Hypothetical protein {UniProtKB/TrEMBL:Q6AJB5}	[TP0840-TP0965 (0.8653204)]
COG0477	COG0845	DP2838	DP2838	Related to quinolone resistance protein	DP1698	DP1698	Related to acriflavine resistance protein E	[TP0840-TP0965 (0.8653204)]
COG0477	COG0845	DP1861	DP1861	Related to efflux pump antibiotic resistance	DP0372	DP0372	Probable cobalt-zinc-cadmium resistance protein	[TP0840-TP0965 (0.8653204)]
COG0477	COG0845	DP2838	DP2838	Related to quinolone resistance protein	DP0372	DP0372	Probable cobalt-zinc-cadmium resistance protein	[TP0840-TP0965 (0.8653204)]
COG0477	COG0845	DP0880	DP0880	Hypothetical membrane protein	DP1545	DP1545	Hypothetical protein {UniProtKB/TrEMBL:Q6AN00}	[TP0840-TP0965 (0.8653204)]
COG0477	COG0845	DP2747	DP2747	Related to membrane-bound transport protein	DP1545	DP1545	Hypothetical protein {UniProtKB/TrEMBL:Q6AN00}	[TP0840-TP0965 (0.8653204)]
COG0477	COG0845	DP0155	DP0155	Probable multidrug resistance protein B	DP1545	DP1545	Hypothetical protein {UniProtKB/TrEMBL:Q6AN00}	[TP0840-TP0965 (0.8653204)]
COG0477	COG0845	DP1861	DP1861	Related to efflux pump antibiotic resistance	DP0514	DP0514	Related to secretion protein	[TP0840-TP0965 (0.8653204)]
COG0477	COG0845	DP1054	DP1054	Related to fosmidomycin resistance protein	DP2836	DP2836	Hypothetical protein {UniProtKB/TrEMBL:Q6AJB5}	[TP0840-TP0965 (0.8653204)]
COG0477	COG0845	DP0880	DP0880	Hypothetical membrane protein	DP0514	DP0514	Related to secretion protein	[TP0840-TP0965 (0.8653204)]
COG0477	COG0845	DP0155	DP0155	Probable multidrug resistance protein B	DP0514	DP0514	Related to secretion protein	[TP0840-TP0965 (0.8653204)]
COG0477	COG0845	DP2747	DP2747	Related to membrane-bound transport protein	DP1698	DP1698	Related to acriflavine resistance protein E	[TP0840-TP0965 (0.8653204)]
COG0477	COG0845	DP0155	DP0155	Probable multidrug resistance protein B	DP2109	DP2109	Related to secretion proteins	[TP0840-TP0965 (0.8653204)]
COG0477	COG0845	DP2747	DP2747	Related to membrane-bound transport protein	DP0514	DP0514	Related to secretion protein	[TP0840-TP0965 (0.8653204)]
COG0477	COG0845	DP1863	DP1863	Related to efflux pump antibiotic resistance	DP2123	DP2123	Related to multidrug-efflux transport protein A	[TP0840-TP0965 (0.8653204)]
COG0477	COG0845	DP2927	DP2927	Related to AmpG protein	DP0372	DP0372	Probable cobalt-zinc-cadmium resistance protein	[TP0840-TP0965 (0.8653204)]
COG0477	COG0845	DP1863	DP1863	Related to efflux pump antibiotic resistance	DP2109	DP2109	Related to secretion proteins	[TP0840-TP0965 (0.8653204)]
COG0477	COG0845	DP2818	DP2818	Conserved hypothetical membrane protein	DP0372	DP0372	Probable cobalt-zinc-cadmium resistance protein	[TP0840-TP0965 (0.8653204)]
COG0477	COG0845	DP2838	DP2838	Related to quinolone resistance protein	DP2109	DP2109	Related to secretion proteins	[TP0840-TP0965 (0.8653204)]
COG0477	COG0845	DP1863	DP1863	Related to efflux pump antibiotic resistance	DP2836	DP2836	Hypothetical protein {UniProtKB/TrEMBL:Q6AJB5}	[TP0840-TP0965 (0.8653204)]
COG0477	COG0845	DP0880	DP0880	Hypothetical membrane protein	DP1698	DP1698	Related to acriflavine resistance protein E	[TP0840-TP0965 (0.8653204)]
COG0305	COG2812	DP2599	DP2599	Probable replicative DNA helicase	DP0784	DP0784	Related to DNA polymerase III, delta subunit	[TP0058-TP1005 (0.7130585)]
COG0305	COG2812	DP2599	DP2599	Probable replicative DNA helicase	DP1431	DP1431	Related to DNA polymerase III, subunit gamma/tau	[TP0058-TP1005 (0.7130585)]
COG0188	COG0526	DP0650	DP0650	Probable DNA gyrase, subunit A	DP0810	DP0810	Probable thioredoxin {UniProtKB/TrEMBL:Q6AQ34}	[TP0005-TP0100 (0.7885434)]
COG0188	COG0526	DP2281	DP2281	Probable topoisomerase IV, subunit A	DP0946	DP0946	Hypothetical protein {UniProtKB/TrEMBL:Q6APP9}	[TP0005-TP0100 (0.7885434)]
COG0188	COG0526	DP0650	DP0650	Probable DNA gyrase, subunit A	DP0946	DP0946	Hypothetical protein {UniProtKB/TrEMBL:Q6APP9}	[TP0005-TP0100 (0.7885434)]
COG0188	COG0526	DP2281	DP2281	Probable topoisomerase IV, subunit A	DP3083	DP3083	Related to cytochrome c biogenesis protein	[TP0005-TP0100 (0.7885434)]
COG0188	COG0526	DP0650	DP0650	Probable DNA gyrase, subunit A	DP3083	DP3083	Related to cytochrome c biogenesis protein	[TP0005-TP0100 (0.7885434)]
COG0188	COG0526	DP2281	DP2281	Probable topoisomerase IV, subunit A	DP0948	DP0948	Probable thioredoxin {UniProtKB/TrEMBL:Q6APP7}	[TP0005-TP0100 (0.7885434)]
COG0188	COG0526	DP0650	DP0650	Probable DNA gyrase, subunit A	DP0948	DP0948	Probable thioredoxin {UniProtKB/TrEMBL:Q6APP7}	[TP0005-TP0100 (0.7885434)]
COG0188	COG0526	DP2281	DP2281	Probable topoisomerase IV, subunit A	DP0810	DP0810	Probable thioredoxin {UniProtKB/TrEMBL:Q6AQ34}	[TP0005-TP0100 (0.7885434)]
COG0526	COG0771	DP0810	DP0810	Probable thioredoxin {UniProtKB/TrEMBL:Q6AQ34}	DP2899	murD	UDP-N-acetylmuramoylalanine--D-glutamate ligase (EC 6.3.2.9) (UDP-N- acetylmuramoyl-L-alanyl-D-glutamate synthetase) (D-glutamic acid- adding enzyme)	[TP0100-TP0903 (0.59509045)]
COG0526	COG0771	DP3083	DP3083	Related to cytochrome c biogenesis protein	DP2899	murD	UDP-N-acetylmuramoylalanine--D-glutamate ligase (EC 6.3.2.9) (UDP-N- acetylmuramoyl-L-alanyl-D-glutamate synthetase) (D-glutamic acid- adding enzyme)	[TP0100-TP0903 (0.59509045)]
COG0526	COG0771	DP0946	DP0946	Hypothetical protein {UniProtKB/TrEMBL:Q6APP9}	DP2899	murD	UDP-N-acetylmuramoylalanine--D-glutamate ligase (EC 6.3.2.9) (UDP-N- acetylmuramoyl-L-alanyl-D-glutamate synthetase) (D-glutamic acid- adding enzyme)	[TP0100-TP0903 (0.59509045)]
COG0526	COG0771	DP0948	DP0948	Probable thioredoxin {UniProtKB/TrEMBL:Q6APP7}	DP2899	murD	UDP-N-acetylmuramoylalanine--D-glutamate ligase (EC 6.3.2.9) (UDP-N- acetylmuramoyl-L-alanyl-D-glutamate synthetase) (D-glutamic acid- adding enzyme)	[TP0100-TP0903 (0.59509045)]
COG0143	COG0845	DP0786	DP0786	Probable methionyl-tRNA synthetase	DP2109	DP2109	Related to secretion proteins	[TP0798-TP0965 (0.7246752)]
COG0143	COG0845	DP0786	DP0786	Probable methionyl-tRNA synthetase	DP1698	DP1698	Related to acriflavine resistance protein E	[TP0798-TP0965 (0.7246752)]
COG0143	COG0845	DP0786	DP0786	Probable methionyl-tRNA synthetase	DP0514	DP0514	Related to secretion protein	[TP0798-TP0965 (0.7246752)]
COG0143	COG0845	DP0786	DP0786	Probable methionyl-tRNA synthetase	DP2123	DP2123	Related to multidrug-efflux transport protein A	[TP0798-TP0965 (0.7246752)]
COG0143	COG0845	DP0786	DP0786	Probable methionyl-tRNA synthetase	DP0372	DP0372	Probable cobalt-zinc-cadmium resistance protein	[TP0798-TP0965 (0.7246752)]
COG0143	COG0845	DP0786	DP0786	Probable methionyl-tRNA synthetase	DP1545	DP1545	Hypothetical protein {UniProtKB/TrEMBL:Q6AN00}	[TP0798-TP0965 (0.7246752)]
COG0143	COG0845	DP0786	DP0786	Probable methionyl-tRNA synthetase	DP2836	DP2836	Hypothetical protein {UniProtKB/TrEMBL:Q6AJB5}	[TP0798-TP0965 (0.7246752)]
COG0242	COG1744	DP0746	DP0746	Peptide deformylase {UniProtKB/TrEMBL:Q6AQ98}	DP0677	DP0677	Hypothetical protein {UniProtKB/TrEMBL:Q6AQG7}	[TP0757-TP0298 (0.51512045)]
COG0762	COG2239	DP0787	DP0787	Conserved hypothetical membrane protein	DP2540	DP2540	Related to magnesium (Mg2+) transporter	[TP0668-TP0917 (0.5215956)]
COG1536	COG1868	DP2657	DP2657	Related to flagellar motor switch protein	DP2668	DP2668	Related to flagellar motor switch protein	[TP0026-TP0721 (0.9539454)]
COG1366	COG1536	DP1893	DP1893	Anti-sigma factor antagonist	DP2657	DP2657	Related to flagellar motor switch protein	[TP0233-TP0400 (0.68778783)]
COG0504	COG1475	DP0766	DP0766	Probable CTP synthase {UniProtKB/TrEMBL:Q6AQ78}	DP1888	DP1888	Hypothetical protein {UniProtKB/TrEMBL:Q6AM08}	[TP0305-TP0271 (0.70252794)]
COG2206	COG4786	DP1401	DP1401	Hypothetical protein {UniProtKB/TrEMBL:Q6ANE4}	DP2680	DP2680	Related to flagellar basal-body rod protein	[TP0877-TP0961 (0.57706213)]
COG2206	COG4786	DP2257	DP2257	Hypothetical protein {UniProtKB/TrEMBL:Q6AKY9}	DP2681	DP2681	Probable flagellar hook basal body protein	[TP0877-TP0961 (0.57706213)]
COG2206	COG4786	DP1401	DP1401	Hypothetical protein {UniProtKB/TrEMBL:Q6ANE4}	DP2681	DP2681	Probable flagellar hook basal body protein	[TP0877-TP0961 (0.57706213)]
COG2206	COG4786	DP2257	DP2257	Hypothetical protein {UniProtKB/TrEMBL:Q6AKY9}	DP2680	DP2680	Related to flagellar basal-body rod protein	[TP0877-TP0961 (0.57706213)]
COG0149	COG2239	DP0100	DP0100	Triosephosphate isomerase	DP2540	DP2540	Related to magnesium (Mg2+) transporter	[TP0537-TP0917 (0.5527395)]
COG0149	COG2239	DP0790	DP0790	Related to triosephosphate isomerase	DP2540	DP2540	Related to magnesium (Mg2+) transporter	[TP0537-TP0917 (0.5527395)]
COG0250	COG0772	DP1112	DP1112	Probable transcription antitermination protein	DP2425	DP2425	Related to cell division protein	[TP0236-TP0387 (0.7470728)]
COG0250	COG0772	DP1112	DP1112	Probable transcription antitermination protein	DP1084	DP1084	Probable rod shape-determining protein	[TP0236-TP0387 (0.7470728)]
COG0543	COG1699	DP3016	DP3016	Related to dihydroorotate dehydrogenase, electron	DP2692	DP2692	Hypothetical protein {UniProtKB/TrEMBL:Q6AJQ9}	[TP0736-TP0658 (0.7668753)]
COG0227	COG0740	DP1683	rpmB	50S ribosomal protein L28	DP2538	clpP	ATP-dependent Clp protease proteolytic subunit (EC 3.4.21.92) (Endopeptidase Clp)	[TP0362-TP0507 (0.75048)]
COG0457	COG0457	DP1526	DP1526	Hypothetical protein {UniProtKB/TrEMBL:Q6AN19}	DP2106	DP2106	Hypothetical protein {UniProtKB/TrEMBL:Q6ALE0}	[TP0067-TP0095 (0.6515529)]
COG0457	COG0457	DP2810	DP2810	Hypothetical protein {UniProtKB/TrEMBL:Q6AJE1}	DP2810	DP2810	Hypothetical protein {UniProtKB/TrEMBL:Q6AJE1}	[TP0067-TP0095 (0.6515529)]
COG0457	COG0457	DP2106	DP2106	Hypothetical protein {UniProtKB/TrEMBL:Q6ALE0}	DP1526	DP1526	Hypothetical protein {UniProtKB/TrEMBL:Q6AN19}	[TP0067-TP0095 (0.6515529)]
COG0457	COG0457	DP0585	DP0585	Related to TPR-repeat-containing proteins	DP2106	DP2106	Hypothetical protein {UniProtKB/TrEMBL:Q6ALE0}	[TP0067-TP0095 (0.6515529)]
COG0457	COG0457	DP2106	DP2106	Hypothetical protein {UniProtKB/TrEMBL:Q6ALE0}	DP0585	DP0585	Related to TPR-repeat-containing proteins	[TP0067-TP0095 (0.6515529)]
COG0457	COG0457	DP0585	DP0585	Related to TPR-repeat-containing proteins	DP0585	DP0585	Related to TPR-repeat-containing proteins	[TP0067-TP0095 (0.6515529)]
COG0457	COG0457	DP1244	DP1244	Related to peroxisomal targeting signal type 1	DP1244	DP1244	Related to peroxisomal targeting signal type 1	[TP0067-TP0095 (0.6515529)]
COG0457	COG0457	DP0585	DP0585	Related to TPR-repeat-containing proteins	DP2810	DP2810	Hypothetical protein {UniProtKB/TrEMBL:Q6AJE1}	[TP0067-TP0095 (0.6515529)]
COG0457	COG0457	DP2810	DP2810	Hypothetical protein {UniProtKB/TrEMBL:Q6AJE1}	DP0585	DP0585	Related to TPR-repeat-containing proteins	[TP0067-TP0095 (0.6515529)]
COG0457	COG0457	DP1244	DP1244	Related to peroxisomal targeting signal type 1	DP2810	DP2810	Hypothetical protein {UniProtKB/TrEMBL:Q6AJE1}	[TP0067-TP0095 (0.6515529)]
COG0457	COG0457	DP2810	DP2810	Hypothetical protein {UniProtKB/TrEMBL:Q6AJE1}	DP1244	DP1244	Related to peroxisomal targeting signal type 1	[TP0067-TP0095 (0.6515529)]
COG0457	COG0457	DP1526	DP1526	Hypothetical protein {UniProtKB/TrEMBL:Q6AN19}	DP1095	DP1095	Hypothetical protein {UniProtKB/TrEMBL:Q6APA0}	[TP0067-TP0095 (0.6515529)]
COG0457	COG0457	DP1095	DP1095	Hypothetical protein {UniProtKB/TrEMBL:Q6APA0}	DP1526	DP1526	Hypothetical protein {UniProtKB/TrEMBL:Q6AN19}	[TP0067-TP0095 (0.6515529)]
COG0457	COG0457	DP1095	DP1095	Hypothetical protein {UniProtKB/TrEMBL:Q6APA0}	DP1095	DP1095	Hypothetical protein {UniProtKB/TrEMBL:Q6APA0}	[TP0067-TP0095 (0.6515529)]
COG0457	COG0457	DP2106	DP2106	Hypothetical protein {UniProtKB/TrEMBL:Q6ALE0}	DP2106	DP2106	Hypothetical protein {UniProtKB/TrEMBL:Q6ALE0}	[TP0067-TP0095 (0.6515529)]
COG0457	COG0457	DP1526	DP1526	Hypothetical protein {UniProtKB/TrEMBL:Q6AN19}	DP1526	DP1526	Hypothetical protein {UniProtKB/TrEMBL:Q6AN19}	[TP0067-TP0095 (0.6515529)]
COG0457	COG0457	DP1526	DP1526	Hypothetical protein {UniProtKB/TrEMBL:Q6AN19}	DP0585	DP0585	Related to TPR-repeat-containing proteins	[TP0067-TP0095 (0.6515529)]
COG0457	COG0457	DP0585	DP0585	Related to TPR-repeat-containing proteins	DP1526	DP1526	Hypothetical protein {UniProtKB/TrEMBL:Q6AN19}	[TP0067-TP0095 (0.6515529)]
COG0457	COG0457	DP1244	DP1244	Related to peroxisomal targeting signal type 1	DP1095	DP1095	Hypothetical protein {UniProtKB/TrEMBL:Q6APA0}	[TP0067-TP0095 (0.6515529)]
COG0457	COG0457	DP1095	DP1095	Hypothetical protein {UniProtKB/TrEMBL:Q6APA0}	DP1244	DP1244	Related to peroxisomal targeting signal type 1	[TP0067-TP0095 (0.6515529)]
COG0457	COG0457	DP1095	DP1095	Hypothetical protein {UniProtKB/TrEMBL:Q6APA0}	DP2810	DP2810	Hypothetical protein {UniProtKB/TrEMBL:Q6AJE1}	[TP0067-TP0095 (0.6515529)]
COG0457	COG0457	DP2810	DP2810	Hypothetical protein {UniProtKB/TrEMBL:Q6AJE1}	DP1095	DP1095	Hypothetical protein {UniProtKB/TrEMBL:Q6APA0}	[TP0067-TP0095 (0.6515529)]
COG0457	COG0457	DP1095	DP1095	Hypothetical protein {UniProtKB/TrEMBL:Q6APA0}	DP0585	DP0585	Related to TPR-repeat-containing proteins	[TP0067-TP0095 (0.6515529)]
COG0457	COG0457	DP0585	DP0585	Related to TPR-repeat-containing proteins	DP1095	DP1095	Hypothetical protein {UniProtKB/TrEMBL:Q6APA0}	[TP0067-TP0095 (0.6515529)]
COG0457	COG0457	DP1095	DP1095	Hypothetical protein {UniProtKB/TrEMBL:Q6APA0}	DP2106	DP2106	Hypothetical protein {UniProtKB/TrEMBL:Q6ALE0}	[TP0067-TP0095 (0.6515529)]
COG0457	COG0457	DP2106	DP2106	Hypothetical protein {UniProtKB/TrEMBL:Q6ALE0}	DP1095	DP1095	Hypothetical protein {UniProtKB/TrEMBL:Q6APA0}	[TP0067-TP0095 (0.6515529)]
COG0457	COG0457	DP2810	DP2810	Hypothetical protein {UniProtKB/TrEMBL:Q6AJE1}	DP2106	DP2106	Hypothetical protein {UniProtKB/TrEMBL:Q6ALE0}	[TP0067-TP0095 (0.6515529)]
COG0457	COG0457	DP2106	DP2106	Hypothetical protein {UniProtKB/TrEMBL:Q6ALE0}	DP2810	DP2810	Hypothetical protein {UniProtKB/TrEMBL:Q6AJE1}	[TP0067-TP0095 (0.6515529)]
COG0457	COG0457	DP1244	DP1244	Related to peroxisomal targeting signal type 1	DP1526	DP1526	Hypothetical protein {UniProtKB/TrEMBL:Q6AN19}	[TP0067-TP0095 (0.6515529)]
COG0457	COG0457	DP1526	DP1526	Hypothetical protein {UniProtKB/TrEMBL:Q6AN19}	DP1244	DP1244	Related to peroxisomal targeting signal type 1	[TP0067-TP0095 (0.6515529)]
COG0457	COG0457	DP1244	DP1244	Related to peroxisomal targeting signal type 1	DP2106	DP2106	Hypothetical protein {UniProtKB/TrEMBL:Q6ALE0}	[TP0067-TP0095 (0.6515529)]
COG0457	COG0457	DP2106	DP2106	Hypothetical protein {UniProtKB/TrEMBL:Q6ALE0}	DP1244	DP1244	Related to peroxisomal targeting signal type 1	[TP0067-TP0095 (0.6515529)]
COG0457	COG0457	DP1244	DP1244	Related to peroxisomal targeting signal type 1	DP0585	DP0585	Related to TPR-repeat-containing proteins	[TP0067-TP0095 (0.6515529)]
COG0457	COG0457	DP2810	DP2810	Hypothetical protein {UniProtKB/TrEMBL:Q6AJE1}	DP1526	DP1526	Hypothetical protein {UniProtKB/TrEMBL:Q6AN19}	[TP0067-TP0095 (0.6515529)]
COG0457	COG0457	DP0585	DP0585	Related to TPR-repeat-containing proteins	DP1244	DP1244	Related to peroxisomal targeting signal type 1	[TP0067-TP0095 (0.6515529)]
COG0457	COG0457	DP1526	DP1526	Hypothetical protein {UniProtKB/TrEMBL:Q6AN19}	DP2810	DP2810	Hypothetical protein {UniProtKB/TrEMBL:Q6AJE1}	[TP0067-TP0095 (0.6515529)]
COG0445	COG3839	DP0852	gidA	tRNA uridine 5-carboxymethylaminomethyl modification enzyme gidA (Glucose-inhibited division protein A)	DP0563	DP0563	Related to ABC transporter, ATP-binding protein	[TP0044-TP0804 (0.81002605)]
COG0445	COG3839	DP0852	gidA	tRNA uridine 5-carboxymethylaminomethyl modification enzyme gidA (Glucose-inhibited division protein A)	DP0466	DP0466	Probable molybdenum ABC-transporter, ATP-binding	[TP0044-TP0804 (0.81002605)]
COG0445	COG3839	DP0852	gidA	tRNA uridine 5-carboxymethylaminomethyl modification enzyme gidA (Glucose-inhibited division protein A)	DP1352	DP1352	Related to ABC transporter, ATP-binding protein	[TP0044-TP0804 (0.81002605)]
COG0103	COG0211	DP1326	DP1326	Probable 30S ribosomal protein S9	DP2591	rpmA	50S ribosomal protein L27	[TP1024-TP0743 (0.87139803)]
COG0457	COG0803	DP1095	DP1095	Hypothetical protein {UniProtKB/TrEMBL:Q6APA0}	DP3060	DP3060	Related to Mn/Zn ABC transporter, periplasmic	[TP0469-TP0034 (0.86910707)]
COG0457	COG0803	DP0585	DP0585	Related to TPR-repeat-containing proteins	DP3060	DP3060	Related to Mn/Zn ABC transporter, periplasmic	[TP0469-TP0034 (0.86910707)]
COG0457	COG0803	DP1244	DP1244	Related to peroxisomal targeting signal type 1	DP3060	DP3060	Related to Mn/Zn ABC transporter, periplasmic	[TP0469-TP0034 (0.86910707)]
COG0457	COG0803	DP1526	DP1526	Hypothetical protein {UniProtKB/TrEMBL:Q6AN19}	DP3060	DP3060	Related to Mn/Zn ABC transporter, periplasmic	[TP0469-TP0034 (0.86910707)]
COG0457	COG0803	DP2810	DP2810	Hypothetical protein {UniProtKB/TrEMBL:Q6AJE1}	DP3060	DP3060	Related to Mn/Zn ABC transporter, periplasmic	[TP0469-TP0034 (0.86910707)]
COG0457	COG0803	DP2106	DP2106	Hypothetical protein {UniProtKB/TrEMBL:Q6ALE0}	DP3060	DP3060	Related to Mn/Zn ABC transporter, periplasmic	[TP0469-TP0034 (0.86910707)]
COG0621	COG2812	DP0817	DP0817	Hypothetical protein {UniProtKB/TrEMBL:Q6AQ27}	DP0784	DP0784	Related to DNA polymerase III, delta subunit	[TP0754-TP1005 (0.5550382)]
COG0621	COG2812	DP0817	DP0817	Hypothetical protein {UniProtKB/TrEMBL:Q6AQ27}	DP1431	DP1431	Related to DNA polymerase III, subunit gamma/tau	[TP0754-TP1005 (0.5550382)]
COG0621	COG2812	DP1927	DP1927	Hypothetical protein {UniProtKB/TrEMBL:Q6ALW9}	DP1431	DP1431	Related to DNA polymerase III, subunit gamma/tau	[TP0754-TP1005 (0.5550382)]
COG0621	COG2812	DP2956	DP2956	Hypothetical protein {UniProtKB/TrEMBL:Q6AIZ5}	DP1431	DP1431	Related to DNA polymerase III, subunit gamma/tau	[TP0754-TP1005 (0.5550382)]
COG0621	COG2812	DP1927	DP1927	Hypothetical protein {UniProtKB/TrEMBL:Q6ALW9}	DP0784	DP0784	Related to DNA polymerase III, delta subunit	[TP0754-TP1005 (0.5550382)]
COG0621	COG2812	DP2956	DP2956	Hypothetical protein {UniProtKB/TrEMBL:Q6AIZ5}	DP0784	DP0784	Related to DNA polymerase III, delta subunit	[TP0754-TP1005 (0.5550382)]
COG0739	COG1418	DP2582	DP2582	Hypothetical protein {UniProtKB/TrEMBL:Q6AK15}	DP2870	DP2870	Hypothetical protein {UniProtKB/TrEMBL:Q6AJ81}	[TP0702-TP1018 (0.7620277)]
COG0739	COG1418	DP0999	DP0999	Hypothetical protein {UniProtKB/TrEMBL:Q6APJ6}	DP2870	DP2870	Hypothetical protein {UniProtKB/TrEMBL:Q6AJ81}	[TP0702-TP1018 (0.7620277)]
COG0442	COG4591	DP1164	DP1164	Probable prolyl-tRNA synthetase	DP1628	DP1628	Related to lipoprotein releasing system	[TP0160-TP0582 (0.74148)]
COG0442	COG4591	DP1164	DP1164	Probable prolyl-tRNA synthetase	DP1783	DP1783	Similar to lipoprotein releasing system	[TP0160-TP0582 (0.74148)]
COG0693	COG0761	DP2300	DP2300	Related to NonF protein	DP2166	ispH	4-hydroxy-3-methylbut-2-enyl diphosphate reductase (EC 1.17.1.2)	[TP0445-TP0547 (0.53976095)]
COG1291	COG2239	DP2665	DP2665	Related to flagellar motor apparatus	DP2540	DP2540	Related to magnesium (Mg2+) transporter	[TP0725-TP0917 (0.53720385)]
COG1536	COG4786	DP2657	DP2657	Related to flagellar motor switch protein	DP2681	DP2681	Probable flagellar hook basal body protein	[TP0026-TP0961 (0.8107165)]
COG1536	COG4786	DP2657	DP2657	Related to flagellar motor switch protein	DP2680	DP2680	Related to flagellar basal-body rod protein	[TP0026-TP0961 (0.8107165)]
COG0223	COG0664	DP0747	fmt	Methionyl-tRNA formyltransferase (EC 2.1.2.9)	DP2197	DP2197	Probable transcription regulator	[TP0756-TP0995 (0.69102824)]
COG0223	COG0664	DP0747	fmt	Methionyl-tRNA formyltransferase (EC 2.1.2.9)	DP1891	DP1891	Hypothetical protein {UniProtKB/TrEMBL:Q6AM05}	[TP0756-TP0995 (0.69102824)]
COG1197	COG1774	DP0282	DP0282	Related to transcription-repair coupling factor	DP0785	DP0785	Hypothetical protein {UniProtKB/TrEMBL:Q6AQ59}	[TP0344-TP0046 (0.6615959)]
COG1475	COG1774	DP1888	DP1888	Hypothetical protein {UniProtKB/TrEMBL:Q6AM08}	DP0785	DP0785	Hypothetical protein {UniProtKB/TrEMBL:Q6AQ59}	[TP0271-TP0046 (0.61832625)]
COG0465	COG4591	DP3097	DP3097	Probable cell division protein FtsH	DP1628	DP1628	Related to lipoprotein releasing system	[TP0765-TP0582 (0.6598422)]
COG0465	COG4591	DP3097	DP3097	Probable cell division protein FtsH	DP1783	DP1783	Similar to lipoprotein releasing system	[TP0765-TP0582 (0.6598422)]
COG0272	COG0773	DP1006	DP1006	Related to NAD-dependent DNA ligase	DP2930	DP2930	Probable	[TP0634-TP0341 (0.8201813)]
COG0272	COG0773	DP1006	DP1006	Related to NAD-dependent DNA ligase	DP2897	murC	UDP-N-acetylmuramate--L-alanine ligase (EC 6.3.2.8) (UDP-N- acetylmuramoyl-L-alanine synthetase)	[TP0634-TP0341 (0.8201813)]
COG0036	COG0249	DP0795	DP0795	Probable ribulose-phosphate 3-epimerase	DP0840	mutS	Probable DNA mismatch repair protein	[TP0945-TP0328 (0.6742458)]
COG0280	COG2204	DP3035	DP3035	Probable ethanolamine utilization protein	DP1488	DP1488	Related to two-component system response	[TP0094-TP0519 (0.5559654)]
COG0280	COG2204	DP3035	DP3035	Probable ethanolamine utilization protein	DP1040	DP1040	Probable two-component system response regulator	[TP0094-TP0519 (0.5559654)]
COG0280	COG2204	DP3035	DP3035	Probable ethanolamine utilization protein	DP0376	DP0376	Probable two-component system response regulator	[TP0094-TP0519 (0.5559654)]
COG0280	COG2204	DP3035	DP3035	Probable ethanolamine utilization protein	DP0470	DP0470	Related to two-component system response	[TP0094-TP0519 (0.5559654)]
COG0280	COG2204	DP3035	DP3035	Probable ethanolamine utilization protein	DP2648	DP2648	Related to two-component system response	[TP0094-TP0519 (0.5559654)]
COG0280	COG2204	DP3035	DP3035	Probable ethanolamine utilization protein	DP1491	DP1491	Related to two-component system response	[TP0094-TP0519 (0.5559654)]
COG0280	COG2204	DP3035	DP3035	Probable ethanolamine utilization protein	DP2823	DP2823	Related to two-component system response	[TP0094-TP0519 (0.5559654)]
COG0280	COG2204	DP3035	DP3035	Probable ethanolamine utilization protein	DP2721	DP2721	Related to two-component system response	[TP0094-TP0519 (0.5559654)]
COG0280	COG2204	DP3035	DP3035	Probable ethanolamine utilization protein	DP1024	DP1024	Probable two-component system response regulator	[TP0094-TP0519 (0.5559654)]
COG0280	COG2204	DP3035	DP3035	Probable ethanolamine utilization protein	DP0953	DP0953	Probable two-component system response regulator	[TP0094-TP0519 (0.5559654)]
COG0280	COG2204	DP3035	DP3035	Probable ethanolamine utilization protein	DP2235	DP2235	Related to two-component system response	[TP0094-TP0519 (0.5559654)]
COG0280	COG2204	DP3035	DP3035	Probable ethanolamine utilization protein	DP1959	DP1959	Related to two-component system response	[TP0094-TP0519 (0.5559654)]
COG0280	COG2204	DP3035	DP3035	Probable ethanolamine utilization protein	DP1446	DP1446	Probable two-component system response regulator	[TP0094-TP0519 (0.5559654)]
COG0124	COG0465	DP0571	hisS	Histidyl-tRNA synthetase (EC 6.1.1.21) (Histidine--tRNA ligase) (HisRS)	DP3097	DP3097	Probable cell division protein FtsH	[TP0641-TP0330 (0.76316583)]
COG0564	COG1843	DP3108	DP3108	Hypothetical protein {UniProtKB/TrEMBL:Q6AIJ3}	DP2663	DP2663	Related to basal-body rod modification protein	[TP0339-TP0728 (0.7885255)]
COG0564	COG1843	DP3024	DP3024	Pseudouridine synthase {UniProtKB/TrEMBL:Q6AIS7}	DP2663	DP2663	Related to basal-body rod modification protein	[TP0339-TP0728 (0.7885255)]
COG0564	COG1843	DP3109	DP3109	Probable ribosomal large subunit pseudouridine	DP2663	DP2663	Related to basal-body rod modification protein	[TP0339-TP0728 (0.7885255)]
COG0564	COG1843	DP2730	DP2730	Pseudouridine synthase {UniProtKB/TrEMBL:Q6AJM1}	DP2663	DP2663	Related to basal-body rod modification protein	[TP0339-TP0728 (0.7885255)]
COG0564	COG1843	DP2757	DP2757	Related to ribosomal large subunit pseudouridine	DP2663	DP2663	Related to basal-body rod modification protein	[TP0339-TP0728 (0.7885255)]
COG0173	COG0493	DP0570	aspS	Aspartyl-tRNA synthetase (EC 6.1.1.12) (Aspartate--tRNA ligase) (AspRS)	DP2624	DP2624	Related to glutamate synthase, beta subunit	[TP0985-TP0735 (0.50901)]
COG0173	COG0493	DP0570	aspS	Aspartyl-tRNA synthetase (EC 6.1.1.12) (Aspartate--tRNA ligase) (AspRS)	DP0893	DP0893	Probable glutamate synthase, small chain	[TP0985-TP0735 (0.50901)]
COG0173	COG0493	DP0570	aspS	Aspartyl-tRNA synthetase (EC 6.1.1.12) (Aspartate--tRNA ligase) (AspRS)	DP0632	DP0632	Probable glutamate synthase, beta subunit	[TP0985-TP0735 (0.50901)]
COG0504	COG0728	DP0766	DP0766	Probable CTP synthase {UniProtKB/TrEMBL:Q6AQ78}	DP2399	DP2399	Related to virulence factor	[TP0305-TP0516 (0.84299135)]
COG0275	COG0820	DP2904	mraW	S-adenosyl-methyltransferase mraW (EC 2.1.1.-)	DP1935	DP1935	Hypothetical protein {UniProtKB/TrEMBL:Q6ALW1}	[TP0384-TP0068 (0.79878455)]
COG0445	COG1366	DP0852	gidA	tRNA uridine 5-carboxymethylaminomethyl modification enzyme gidA (Glucose-inhibited division protein A)	DP1893	DP1893	Anti-sigma factor antagonist	[TP0044-TP0233 (0.74185747)]
COG0234	COG0772	DP0191	DP0191	10 kDa chaperonin {UniProtKB/TrEMBL:Q6ARV5}	DP1084	DP1084	Probable rod shape-determining protein	[TP1013-TP0387 (0.81326103)]
COG0234	COG0772	DP0191	DP0191	10 kDa chaperonin {UniProtKB/TrEMBL:Q6ARV5}	DP2425	DP2425	Related to cell division protein	[TP1013-TP0387 (0.81326103)]
COG0445	COG0457	DP0852	gidA	tRNA uridine 5-carboxymethylaminomethyl modification enzyme gidA (Glucose-inhibited division protein A)	DP1244	DP1244	Related to peroxisomal targeting signal type 1	[TP0044-TP0954 (0.8549597)]
COG0445	COG0457	DP0852	gidA	tRNA uridine 5-carboxymethylaminomethyl modification enzyme gidA (Glucose-inhibited division protein A)	DP1526	DP1526	Hypothetical protein {UniProtKB/TrEMBL:Q6AN19}	[TP0044-TP0954 (0.8549597)]
COG0445	COG0457	DP0852	gidA	tRNA uridine 5-carboxymethylaminomethyl modification enzyme gidA (Glucose-inhibited division protein A)	DP2810	DP2810	Hypothetical protein {UniProtKB/TrEMBL:Q6AJE1}	[TP0044-TP0954 (0.8549597)]
COG0445	COG0457	DP0852	gidA	tRNA uridine 5-carboxymethylaminomethyl modification enzyme gidA (Glucose-inhibited division protein A)	DP0585	DP0585	Related to TPR-repeat-containing proteins	[TP0044-TP0954 (0.8549597)]
COG0445	COG0457	DP0852	gidA	tRNA uridine 5-carboxymethylaminomethyl modification enzyme gidA (Glucose-inhibited division protein A)	DP1095	DP1095	Hypothetical protein {UniProtKB/TrEMBL:Q6APA0}	[TP0044-TP0954 (0.8549597)]
COG0445	COG0457	DP0852	gidA	tRNA uridine 5-carboxymethylaminomethyl modification enzyme gidA (Glucose-inhibited division protein A)	DP2106	DP2106	Hypothetical protein {UniProtKB/TrEMBL:Q6ALE0}	[TP0044-TP0954 (0.8549597)]
COG0290	COG1516	DP1427	DP1427	Probable translation initiation factor IF-3	DP1658	DP1658	Related to flagellar protein FliS	[TP0850-TP0943 (0.6225916)]
COG0228	COG0250	DP2800	rpsP	Probable 30S ribosomal protein S16	DP1112	DP1112	Probable transcription antitermination protein	[TP0905-TP0236 (0.7099409)]
COG0465	COG0532	DP3097	DP3097	Probable cell division protein FtsH	DP2613	infB	Probable translation initiation factor IF-2	[TP0330-TP0891 (0.8751731)]
COG0234	COG0445	DP0191	DP0191	10 kDa chaperonin {UniProtKB/TrEMBL:Q6ARV5}	DP0852	gidA	tRNA uridine 5-carboxymethylaminomethyl modification enzyme gidA (Glucose-inhibited division protein A)	[TP1013-TP0044 (0.813164)]
COG2201	COG4786	DP2586	DP2586	Related to two-component system response	DP2680	DP2680	Related to flagellar basal-body rod protein	[TP0631-TP0961 (0.5728655)]
COG2201	COG4786	DP2644	cheB	Chemotaxis response regulator protein-glutamate methylesterase (EC 3.1.1.61)	DP2681	DP2681	Probable flagellar hook basal body protein	[TP0631-TP0961 (0.5728655)]
COG2201	COG4786	DP1791	DP1791	Related to MCP-glutamate methylesterase	DP2680	DP2680	Related to flagellar basal-body rod protein	[TP0631-TP0961 (0.5728655)]
COG2201	COG4786	DP2644	cheB	Chemotaxis response regulator protein-glutamate methylesterase (EC 3.1.1.61)	DP2680	DP2680	Related to flagellar basal-body rod protein	[TP0631-TP0961 (0.5728655)]
COG2201	COG4786	DP1791	DP1791	Related to MCP-glutamate methylesterase	DP2681	DP2681	Probable flagellar hook basal body protein	[TP0631-TP0961 (0.5728655)]
COG2201	COG4786	DP2586	DP2586	Related to two-component system response	DP2681	DP2681	Probable flagellar hook basal body protein	[TP0631-TP0961 (0.5728655)]
COG1057	COG1774	DP2587	DP2587	Related to nicotinate-nucleotide	DP0785	DP0785	Hypothetical protein {UniProtKB/TrEMBL:Q6AQ59}	[TP0741-TP0046 (0.7023217)]
COG0652	COG1749	DP1645	DP1645	Probable peptidyl-prolyl cis-trans isomerase	DP2664	DP2664	Related to flagellar hook protein	[TP0947-TP0727 (0.6414869)]
COG1749	COG2885	DP2664	DP2664	Related to flagellar hook protein	DP0228	DP0228	Probable outer membrane protein F	[TP0727-TP0292 (0.89187646)]
COG1749	COG2885	DP2664	DP2664	Related to flagellar hook protein	DP2864	DP2864	Related to peptidoglycan-associated lipoprotein	[TP0727-TP0292 (0.89187646)]
COG1749	COG2885	DP2664	DP2664	Related to flagellar hook protein	DP0738	DP0738	Related to peptidoglycan-associated lipoprotein	[TP0727-TP0292 (0.89187646)]
COG1159	COG1699	DP1689	DP1689	Probable GTP-binding protein Era homolog	DP2692	DP2692	Hypothetical protein {UniProtKB/TrEMBL:Q6AJQ9}	[TP0541-TP0658 (0.79144865)]
COG1418	COG2269	DP2870	DP2870	Hypothetical protein {UniProtKB/TrEMBL:Q6AJ81}	DP0846	DP0846	Probable lysyl-tRNA synthetase	[TP1018-TP1040 (0.7620277)]
COG0195	COG1643	DP2614	DP2614	Related to transcription termination factor	DP2083	DP2083	Related to ATP-dependent helicase	[TP0892-TP0526 (0.71912634)]
COG0195	COG1643	DP2614	DP2614	Related to transcription termination factor	DP2207	DP2207	Related to ATP-dependent helicase HrpA	[TP0892-TP0526 (0.71912634)]
COG0216	COG0457	DP2726	prfA	Peptide chain release factor 1 (RF-1)	DP1095	DP1095	Hypothetical protein {UniProtKB/TrEMBL:Q6APA0}	[TP0051-TP0067 (0.7097377)]
COG0216	COG0457	DP2726	prfA	Peptide chain release factor 1 (RF-1)	DP2106	DP2106	Hypothetical protein {UniProtKB/TrEMBL:Q6ALE0}	[TP0051-TP0067 (0.7097377)]
COG0216	COG0457	DP2726	prfA	Peptide chain release factor 1 (RF-1)	DP2810	DP2810	Hypothetical protein {UniProtKB/TrEMBL:Q6AJE1}	[TP0051-TP0067 (0.7097377)]
COG0216	COG0457	DP2726	prfA	Peptide chain release factor 1 (RF-1)	DP1526	DP1526	Hypothetical protein {UniProtKB/TrEMBL:Q6AN19}	[TP0051-TP0067 (0.7097377)]
COG0216	COG0457	DP2726	prfA	Peptide chain release factor 1 (RF-1)	DP1244	DP1244	Related to peroxisomal targeting signal type 1	[TP0051-TP0067 (0.7097377)]
COG0216	COG0457	DP2726	prfA	Peptide chain release factor 1 (RF-1)	DP0585	DP0585	Related to TPR-repeat-containing proteins	[TP0051-TP0067 (0.7097377)]
COG1360	COG4786	DP2666	DP2666	Related to flagellar motor protein	DP2680	DP2680	Related to flagellar basal-body rod protein	[TP0724-TP0961 (0.729456)]
COG1360	COG4786	DP2666	DP2666	Related to flagellar motor protein	DP2681	DP2681	Probable flagellar hook basal body protein	[TP0724-TP0961 (0.729456)]
COG1352	COG2206	DP1792	DP1792	Related to chemotaxis protein methyltransferase	DP2257	DP2257	Hypothetical protein {UniProtKB/TrEMBL:Q6AKY9}	[TP0630-TP0877 (0.67253613)]
COG1352	COG2206	DP2645	DP2645	Related to chemotaxis protein methyltransferase	DP2257	DP2257	Hypothetical protein {UniProtKB/TrEMBL:Q6AKY9}	[TP0630-TP0877 (0.67253613)]
COG1352	COG2206	DP2645	DP2645	Related to chemotaxis protein methyltransferase	DP1401	DP1401	Hypothetical protein {UniProtKB/TrEMBL:Q6ANE4}	[TP0630-TP0877 (0.67253613)]
COG1352	COG2206	DP1792	DP1792	Related to chemotaxis protein methyltransferase	DP1401	DP1401	Hypothetical protein {UniProtKB/TrEMBL:Q6ANE4}	[TP0630-TP0877 (0.67253613)]
COG1385	COG2204	DP1706	DP1706	Hypothetical protein {UniProtKB/TrEMBL:Q6AMJ0}	DP1959	DP1959	Related to two-component system response	[TP0032-TP0519 (0.67332727)]
COG1385	COG2204	DP0696	DP0696	Hypothetical protein {UniProtKB/TrEMBL:Q6AQE8}	DP1024	DP1024	Probable two-component system response regulator	[TP0032-TP0519 (0.67332727)]
COG1385	COG2204	DP1706	DP1706	Hypothetical protein {UniProtKB/TrEMBL:Q6AMJ0}	DP1491	DP1491	Related to two-component system response	[TP0032-TP0519 (0.67332727)]
COG1385	COG2204	DP1706	DP1706	Hypothetical protein {UniProtKB/TrEMBL:Q6AMJ0}	DP2823	DP2823	Related to two-component system response	[TP0032-TP0519 (0.67332727)]
COG1385	COG2204	DP0696	DP0696	Hypothetical protein {UniProtKB/TrEMBL:Q6AQE8}	DP0953	DP0953	Probable two-component system response regulator	[TP0032-TP0519 (0.67332727)]
COG1385	COG2204	DP1706	DP1706	Hypothetical protein {UniProtKB/TrEMBL:Q6AMJ0}	DP0953	DP0953	Probable two-component system response regulator	[TP0032-TP0519 (0.67332727)]
COG1385	COG2204	DP0696	DP0696	Hypothetical protein {UniProtKB/TrEMBL:Q6AQE8}	DP1040	DP1040	Probable two-component system response regulator	[TP0032-TP0519 (0.67332727)]
COG1385	COG2204	DP1706	DP1706	Hypothetical protein {UniProtKB/TrEMBL:Q6AMJ0}	DP2235	DP2235	Related to two-component system response	[TP0032-TP0519 (0.67332727)]
COG1385	COG2204	DP1706	DP1706	Hypothetical protein {UniProtKB/TrEMBL:Q6AMJ0}	DP2648	DP2648	Related to two-component system response	[TP0032-TP0519 (0.67332727)]
COG1385	COG2204	DP1706	DP1706	Hypothetical protein {UniProtKB/TrEMBL:Q6AMJ0}	DP1488	DP1488	Related to two-component system response	[TP0032-TP0519 (0.67332727)]
COG1385	COG2204	DP1706	DP1706	Hypothetical protein {UniProtKB/TrEMBL:Q6AMJ0}	DP2721	DP2721	Related to two-component system response	[TP0032-TP0519 (0.67332727)]
COG1385	COG2204	DP0696	DP0696	Hypothetical protein {UniProtKB/TrEMBL:Q6AQE8}	DP1959	DP1959	Related to two-component system response	[TP0032-TP0519 (0.67332727)]
COG1385	COG2204	DP0696	DP0696	Hypothetical protein {UniProtKB/TrEMBL:Q6AQE8}	DP1446	DP1446	Probable two-component system response regulator	[TP0032-TP0519 (0.67332727)]
COG1385	COG2204	DP1706	DP1706	Hypothetical protein {UniProtKB/TrEMBL:Q6AMJ0}	DP1446	DP1446	Probable two-component system response regulator	[TP0032-TP0519 (0.67332727)]
COG1385	COG2204	DP0696	DP0696	Hypothetical protein {UniProtKB/TrEMBL:Q6AQE8}	DP0376	DP0376	Probable two-component system response regulator	[TP0032-TP0519 (0.67332727)]
COG1385	COG2204	DP0696	DP0696	Hypothetical protein {UniProtKB/TrEMBL:Q6AQE8}	DP1488	DP1488	Related to two-component system response	[TP0032-TP0519 (0.67332727)]
COG1385	COG2204	DP0696	DP0696	Hypothetical protein {UniProtKB/TrEMBL:Q6AQE8}	DP2823	DP2823	Related to two-component system response	[TP0032-TP0519 (0.67332727)]
COG1385	COG2204	DP1706	DP1706	Hypothetical protein {UniProtKB/TrEMBL:Q6AMJ0}	DP0470	DP0470	Related to two-component system response	[TP0032-TP0519 (0.67332727)]
COG1385	COG2204	DP1706	DP1706	Hypothetical protein {UniProtKB/TrEMBL:Q6AMJ0}	DP1024	DP1024	Probable two-component system response regulator	[TP0032-TP0519 (0.67332727)]
COG1385	COG2204	DP0696	DP0696	Hypothetical protein {UniProtKB/TrEMBL:Q6AQE8}	DP1491	DP1491	Related to two-component system response	[TP0032-TP0519 (0.67332727)]
COG1385	COG2204	DP0696	DP0696	Hypothetical protein {UniProtKB/TrEMBL:Q6AQE8}	DP2721	DP2721	Related to two-component system response	[TP0032-TP0519 (0.67332727)]
COG1385	COG2204	DP0696	DP0696	Hypothetical protein {UniProtKB/TrEMBL:Q6AQE8}	DP2235	DP2235	Related to two-component system response	[TP0032-TP0519 (0.67332727)]
COG1385	COG2204	DP0696	DP0696	Hypothetical protein {UniProtKB/TrEMBL:Q6AQE8}	DP2648	DP2648	Related to two-component system response	[TP0032-TP0519 (0.67332727)]
COG1385	COG2204	DP1706	DP1706	Hypothetical protein {UniProtKB/TrEMBL:Q6AMJ0}	DP0376	DP0376	Probable two-component system response regulator	[TP0032-TP0519 (0.67332727)]
COG1385	COG2204	DP0696	DP0696	Hypothetical protein {UniProtKB/TrEMBL:Q6AQE8}	DP0470	DP0470	Related to two-component system response	[TP0032-TP0519 (0.67332727)]
COG1385	COG2204	DP1706	DP1706	Hypothetical protein {UniProtKB/TrEMBL:Q6AMJ0}	DP1040	DP1040	Probable two-component system response regulator	[TP0032-TP0519 (0.67332727)]
COG0542	COG2204	DP0886	DP0886	Probable ATP-dependent Clp protease, ATP-binding	DP1491	DP1491	Related to two-component system response	[TP0071-TP0519 (0.6908589)]
COG0542	COG2204	DP0886	DP0886	Probable ATP-dependent Clp protease, ATP-binding	DP2823	DP2823	Related to two-component system response	[TP0071-TP0519 (0.6908589)]
COG0542	COG2204	DP1910	DP1910	Probable heat shock protein ClpB	DP0376	DP0376	Probable two-component system response regulator	[TP0071-TP0519 (0.6908589)]
COG0542	COG2204	DP1910	DP1910	Probable heat shock protein ClpB	DP1959	DP1959	Related to two-component system response	[TP0071-TP0519 (0.6908589)]
COG0542	COG2204	DP1910	DP1910	Probable heat shock protein ClpB	DP2235	DP2235	Related to two-component system response	[TP0071-TP0519 (0.6908589)]
COG0542	COG2204	DP0886	DP0886	Probable ATP-dependent Clp protease, ATP-binding	DP1040	DP1040	Probable two-component system response regulator	[TP0071-TP0519 (0.6908589)]
COG0542	COG2204	DP0886	DP0886	Probable ATP-dependent Clp protease, ATP-binding	DP0953	DP0953	Probable two-component system response regulator	[TP0071-TP0519 (0.6908589)]
COG0542	COG2204	DP0886	DP0886	Probable ATP-dependent Clp protease, ATP-binding	DP1959	DP1959	Related to two-component system response	[TP0071-TP0519 (0.6908589)]
COG0542	COG2204	DP0886	DP0886	Probable ATP-dependent Clp protease, ATP-binding	DP2721	DP2721	Related to two-component system response	[TP0071-TP0519 (0.6908589)]
COG0542	COG2204	DP1910	DP1910	Probable heat shock protein ClpB	DP2721	DP2721	Related to two-component system response	[TP0071-TP0519 (0.6908589)]
COG0542	COG2204	DP1910	DP1910	Probable heat shock protein ClpB	DP1024	DP1024	Probable two-component system response regulator	[TP0071-TP0519 (0.6908589)]
COG0542	COG2204	DP1910	DP1910	Probable heat shock protein ClpB	DP0470	DP0470	Related to two-component system response	[TP0071-TP0519 (0.6908589)]
COG0542	COG2204	DP1910	DP1910	Probable heat shock protein ClpB	DP1491	DP1491	Related to two-component system response	[TP0071-TP0519 (0.6908589)]
COG0542	COG2204	DP1910	DP1910	Probable heat shock protein ClpB	DP2648	DP2648	Related to two-component system response	[TP0071-TP0519 (0.6908589)]
COG0542	COG2204	DP0886	DP0886	Probable ATP-dependent Clp protease, ATP-binding	DP1024	DP1024	Probable two-component system response regulator	[TP0071-TP0519 (0.6908589)]
COG0542	COG2204	DP0886	DP0886	Probable ATP-dependent Clp protease, ATP-binding	DP2235	DP2235	Related to two-component system response	[TP0071-TP0519 (0.6908589)]
COG0542	COG2204	DP1910	DP1910	Probable heat shock protein ClpB	DP1446	DP1446	Probable two-component system response regulator	[TP0071-TP0519 (0.6908589)]
COG0542	COG2204	DP0886	DP0886	Probable ATP-dependent Clp protease, ATP-binding	DP2648	DP2648	Related to two-component system response	[TP0071-TP0519 (0.6908589)]
COG0542	COG2204	DP1910	DP1910	Probable heat shock protein ClpB	DP2823	DP2823	Related to two-component system response	[TP0071-TP0519 (0.6908589)]
COG0542	COG2204	DP0886	DP0886	Probable ATP-dependent Clp protease, ATP-binding	DP0376	DP0376	Probable two-component system response regulator	[TP0071-TP0519 (0.6908589)]
COG0542	COG2204	DP1910	DP1910	Probable heat shock protein ClpB	DP0953	DP0953	Probable two-component system response regulator	[TP0071-TP0519 (0.6908589)]
COG0542	COG2204	DP0886	DP0886	Probable ATP-dependent Clp protease, ATP-binding	DP1446	DP1446	Probable two-component system response regulator	[TP0071-TP0519 (0.6908589)]
COG0542	COG2204	DP0886	DP0886	Probable ATP-dependent Clp protease, ATP-binding	DP1488	DP1488	Related to two-component system response	[TP0071-TP0519 (0.6908589)]
COG0542	COG2204	DP1910	DP1910	Probable heat shock protein ClpB	DP1040	DP1040	Probable two-component system response regulator	[TP0071-TP0519 (0.6908589)]
COG0542	COG2204	DP0886	DP0886	Probable ATP-dependent Clp protease, ATP-binding	DP0470	DP0470	Related to two-component system response	[TP0071-TP0519 (0.6908589)]
COG0542	COG2204	DP1910	DP1910	Probable heat shock protein ClpB	DP1488	DP1488	Related to two-component system response	[TP0071-TP0519 (0.6908589)]
COG0802	COG1774	DP1956	DP1956	Hypothetical protein {UniProtKB/TrEMBL:Q6ALU0}	DP0785	DP0785	Hypothetical protein {UniProtKB/TrEMBL:Q6AQ59}	[TP0875-TP0046 (0.67547834)]
COG0608	COG1366	DP1929	DP1929	Related to single-strand DNA-specific exonuclease	DP1893	DP1893	Anti-sigma factor antagonist	[TP0704-TP0540 (0.7098393)]
COG0569	COG1256	DP0974	DP0974	Hypothetical protein {UniProtKB/TrEMBL:Q6APM1}	DP2689	DP2689	Related to Flagellar hook-associated protein 1	[TP0024-TP0660 (0.58621275)]
COG0569	COG1256	DP0724	DP0724	Probable Trk system potassium uptake protein	DP2689	DP2689	Related to Flagellar hook-associated protein 1	[TP0024-TP0660 (0.58621275)]
COG0290	COG0457	DP1427	DP1427	Probable translation initiation factor IF-3	DP1244	DP1244	Related to peroxisomal targeting signal type 1	[TP0850-TP0095 (0.6947713)]
COG0290	COG0457	DP1427	DP1427	Probable translation initiation factor IF-3	DP2810	DP2810	Hypothetical protein {UniProtKB/TrEMBL:Q6AJE1}	[TP0850-TP0095 (0.6947713)]
COG0290	COG0457	DP1427	DP1427	Probable translation initiation factor IF-3	DP1526	DP1526	Hypothetical protein {UniProtKB/TrEMBL:Q6AN19}	[TP0850-TP0095 (0.6947713)]
COG0290	COG0457	DP1427	DP1427	Probable translation initiation factor IF-3	DP1095	DP1095	Hypothetical protein {UniProtKB/TrEMBL:Q6APA0}	[TP0850-TP0095 (0.6947713)]
COG0290	COG0457	DP1427	DP1427	Probable translation initiation factor IF-3	DP2106	DP2106	Hypothetical protein {UniProtKB/TrEMBL:Q6ALE0}	[TP0850-TP0095 (0.6947713)]
COG0290	COG0457	DP1427	DP1427	Probable translation initiation factor IF-3	DP0585	DP0585	Related to TPR-repeat-containing proteins	[TP0850-TP0095 (0.6947713)]
COG0234	COG1619	DP0191	DP0191	10 kDa chaperonin {UniProtKB/TrEMBL:Q6ARV5}	DP2277	DP2277	Hypothetical protein {UniProtKB/TrEMBL:Q6AKW9}	[TP1013-TP0688 (0.6288964)]
COG0103	COG1432	DP1326	DP1326	Probable 30S ribosomal protein S9	DP0904	DP0904	Hypothetical protein {UniProtKB/TrEMBL:Q6APU1}	[TP1024-TP0894 (0.64955014)]
COG1432	COG1774	DP0904	DP0904	Hypothetical protein {UniProtKB/TrEMBL:Q6APU1}	DP0785	DP0785	Hypothetical protein {UniProtKB/TrEMBL:Q6AQ59}	[TP0894-TP0046 (0.59059936)]
COG1677	COG1815	DP2655	DP2655	Related to flagellar hook-basal body complex	DP2653	DP2653	Related to flagellar basal-body rod protein	[TP0398-TP0396 (0.79194725)]
COG0188	COG0305	DP2281	DP2281	Probable topoisomerase IV, subunit A	DP2599	DP2599	Probable replicative DNA helicase	[TP0005-TP0058 (0.73312306)]
COG0188	COG0305	DP0650	DP0650	Probable DNA gyrase, subunit A	DP2599	DP2599	Probable replicative DNA helicase	[TP0005-TP0058 (0.73312306)]
COG1825	COG2812	DP2733	ctc	50S ribosomal protein L25 (General stress protein CTC)	DP0784	DP0784	Related to DNA polymerase III, delta subunit	[TP0372-TP1005 (0.6540257)]
COG1825	COG2812	DP2733	ctc	50S ribosomal protein L25 (General stress protein CTC)	DP1431	DP1431	Related to DNA polymerase III, subunit gamma/tau	[TP0372-TP1005 (0.6540257)]
COG0024	COG1121	DP2240	DP2240	Probable methionine aminopeptidase, MAP	DP3061	DP3061	Related to Mn/Zn ABC transporter, ATP-binding	[TP0842-TP0164 (0.77940726)]
COG0024	COG1121	DP1146	DP1146	Methionine aminopeptidase	DP3061	DP3061	Related to Mn/Zn ABC transporter, ATP-binding	[TP0842-TP0164 (0.77940726)]
COG0361	COG1214	DP1147	infA	Translation initiation factor IF-1	DP1162	DP1162	Related to glycoprotein endopeptidase	[TP0097-TP0876 (0.56457245)]
COG2812	NOG17130	DP1431	DP1431	Related to DNA polymerase III, subunit gamma/tau	DP1781	DP1781	Hypothetical protein {UniProtKB/TrEMBL:Q6AMB5}	[TP1005-TP0789 (0.5550382)]
COG2812	NOG17130	DP0784	DP0784	Related to DNA polymerase III, delta subunit	DP1781	DP1781	Hypothetical protein {UniProtKB/TrEMBL:Q6AMB5}	[TP1005-TP0789 (0.5550382)]
COG1509	COG2812	DP2159	DP2159	Probable L-lysine 2,3-aminomutase	DP1431	DP1431	Related to DNA polymerase III, subunit gamma/tau	[TP0121-TP1005 (0.5082704)]
COG1509	COG2812	DP2204	DP2204	Hypothetical protein {UniProtKB/TrEMBL:Q6AL42}	DP0784	DP0784	Related to DNA polymerase III, delta subunit	[TP0121-TP1005 (0.5082704)]
COG1509	COG2812	DP2204	DP2204	Hypothetical protein {UniProtKB/TrEMBL:Q6AL42}	DP1431	DP1431	Related to DNA polymerase III, subunit gamma/tau	[TP0121-TP1005 (0.5082704)]
COG1509	COG2812	DP2159	DP2159	Probable L-lysine 2,3-aminomutase	DP0784	DP0784	Related to DNA polymerase III, delta subunit	[TP0121-TP1005 (0.5082704)]
COG1108	COG2239	DP3062	DP3062	Probable Mn/Zn ABC transporter, permease	DP2540	DP2540	Related to magnesium (Mg2+) transporter	[TP0165-TP0917 (0.5215956)]
COG2204	COG2204	DP0376	DP0376	Probable two-component system response regulator	DP0470	DP0470	Related to two-component system response	[TP0519-TP0519 (0.65939915)]
COG2204	COG2204	DP0470	DP0470	Related to two-component system response	DP0376	DP0376	Probable two-component system response regulator	[TP0519-TP0519 (0.65939915)]
COG2204	COG2204	DP0953	DP0953	Probable two-component system response regulator	DP0470	DP0470	Related to two-component system response	[TP0519-TP0519 (0.65939915)]
COG2204	COG2204	DP0470	DP0470	Related to two-component system response	DP0953	DP0953	Probable two-component system response regulator	[TP0519-TP0519 (0.65939915)]
COG2204	COG2204	DP1446	DP1446	Probable two-component system response regulator	DP1024	DP1024	Probable two-component system response regulator	[TP0519-TP0519 (0.65939915)]
COG2204	COG2204	DP1024	DP1024	Probable two-component system response regulator	DP1446	DP1446	Probable two-component system response regulator	[TP0519-TP0519 (0.65939915)]
COG2204	COG2204	DP2648	DP2648	Related to two-component system response	DP1040	DP1040	Probable two-component system response regulator	[TP0519-TP0519 (0.65939915)]
COG2204	COG2204	DP1040	DP1040	Probable two-component system response regulator	DP2648	DP2648	Related to two-component system response	[TP0519-TP0519 (0.65939915)]
COG2204	COG2204	DP0953	DP0953	Probable two-component system response regulator	DP1446	DP1446	Probable two-component system response regulator	[TP0519-TP0519 (0.65939915)]
COG2204	COG2204	DP1446	DP1446	Probable two-component system response regulator	DP0953	DP0953	Probable two-component system response regulator	[TP0519-TP0519 (0.65939915)]
COG2204	COG2204	DP1491	DP1491	Related to two-component system response	DP2235	DP2235	Related to two-component system response	[TP0519-TP0519 (0.65939915)]
COG2204	COG2204	DP0953	DP0953	Probable two-component system response regulator	DP0953	DP0953	Probable two-component system response regulator	[TP0519-TP0519 (0.65939915)]
COG2204	COG2204	DP2235	DP2235	Related to two-component system response	DP1491	DP1491	Related to two-component system response	[TP0519-TP0519 (0.65939915)]
COG2204	COG2204	DP1040	DP1040	Probable two-component system response regulator	DP2721	DP2721	Related to two-component system response	[TP0519-TP0519 (0.65939915)]
COG2204	COG2204	DP2721	DP2721	Related to two-component system response	DP1040	DP1040	Probable two-component system response regulator	[TP0519-TP0519 (0.65939915)]
COG2204	COG2204	DP2721	DP2721	Related to two-component system response	DP0470	DP0470	Related to two-component system response	[TP0519-TP0519 (0.65939915)]
COG2204	COG2204	DP0470	DP0470	Related to two-component system response	DP2721	DP2721	Related to two-component system response	[TP0519-TP0519 (0.65939915)]
COG2204	COG2204	DP1488	DP1488	Related to two-component system response	DP0470	DP0470	Related to two-component system response	[TP0519-TP0519 (0.65939915)]
COG2204	COG2204	DP1040	DP1040	Probable two-component system response regulator	DP1024	DP1024	Probable two-component system response regulator	[TP0519-TP0519 (0.65939915)]
COG2204	COG2204	DP1024	DP1024	Probable two-component system response regulator	DP1040	DP1040	Probable two-component system response regulator	[TP0519-TP0519 (0.65939915)]
COG2204	COG2204	DP0470	DP0470	Related to two-component system response	DP1488	DP1488	Related to two-component system response	[TP0519-TP0519 (0.65939915)]
COG2204	COG2204	DP0376	DP0376	Probable two-component system response regulator	DP2235	DP2235	Related to two-component system response	[TP0519-TP0519 (0.65939915)]
COG2204	COG2204	DP2235	DP2235	Related to two-component system response	DP0376	DP0376	Probable two-component system response regulator	[TP0519-TP0519 (0.65939915)]
COG2204	COG2204	DP2823	DP2823	Related to two-component system response	DP1446	DP1446	Probable two-component system response regulator	[TP0519-TP0519 (0.65939915)]
COG2204	COG2204	DP1446	DP1446	Probable two-component system response regulator	DP2823	DP2823	Related to two-component system response	[TP0519-TP0519 (0.65939915)]
COG2204	COG2204	DP0376	DP0376	Probable two-component system response regulator	DP1446	DP1446	Probable two-component system response regulator	[TP0519-TP0519 (0.65939915)]
COG2204	COG2204	DP1446	DP1446	Probable two-component system response regulator	DP0376	DP0376	Probable two-component system response regulator	[TP0519-TP0519 (0.65939915)]
COG2204	COG2204	DP1491	DP1491	Related to two-component system response	DP1024	DP1024	Probable two-component system response regulator	[TP0519-TP0519 (0.65939915)]
COG2204	COG2204	DP1024	DP1024	Probable two-component system response regulator	DP1491	DP1491	Related to two-component system response	[TP0519-TP0519 (0.65939915)]
COG2204	COG2204	DP2823	DP2823	Related to two-component system response	DP2235	DP2235	Related to two-component system response	[TP0519-TP0519 (0.65939915)]
COG2204	COG2204	DP2235	DP2235	Related to two-component system response	DP2823	DP2823	Related to two-component system response	[TP0519-TP0519 (0.65939915)]
COG2204	COG2204	DP1488	DP1488	Related to two-component system response	DP1446	DP1446	Probable two-component system response regulator	[TP0519-TP0519 (0.65939915)]
COG2204	COG2204	DP1446	DP1446	Probable two-component system response regulator	DP1488	DP1488	Related to two-component system response	[TP0519-TP0519 (0.65939915)]
COG2204	COG2204	DP1491	DP1491	Related to two-component system response	DP2823	DP2823	Related to two-component system response	[TP0519-TP0519 (0.65939915)]
COG2204	COG2204	DP2823	DP2823	Related to two-component system response	DP1491	DP1491	Related to two-component system response	[TP0519-TP0519 (0.65939915)]
COG2204	COG2204	DP2823	DP2823	Related to two-component system response	DP2648	DP2648	Related to two-component system response	[TP0519-TP0519 (0.65939915)]
COG2204	COG2204	DP2648	DP2648	Related to two-component system response	DP2823	DP2823	Related to two-component system response	[TP0519-TP0519 (0.65939915)]
COG2204	COG2204	DP0953	DP0953	Probable two-component system response regulator	DP2721	DP2721	Related to two-component system response	[TP0519-TP0519 (0.65939915)]
COG2204	COG2204	DP2721	DP2721	Related to two-component system response	DP0953	DP0953	Probable two-component system response regulator	[TP0519-TP0519 (0.65939915)]
COG2204	COG2204	DP2648	DP2648	Related to two-component system response	DP1024	DP1024	Probable two-component system response regulator	[TP0519-TP0519 (0.65939915)]
COG2204	COG2204	DP1024	DP1024	Probable two-component system response regulator	DP2648	DP2648	Related to two-component system response	[TP0519-TP0519 (0.65939915)]
COG2204	COG2204	DP1959	DP1959	Related to two-component system response	DP0470	DP0470	Related to two-component system response	[TP0519-TP0519 (0.65939915)]
COG2204	COG2204	DP0470	DP0470	Related to two-component system response	DP1959	DP1959	Related to two-component system response	[TP0519-TP0519 (0.65939915)]
COG2204	COG2204	DP1488	DP1488	Related to two-component system response	DP2648	DP2648	Related to two-component system response	[TP0519-TP0519 (0.65939915)]
COG2204	COG2204	DP2648	DP2648	Related to two-component system response	DP1488	DP1488	Related to two-component system response	[TP0519-TP0519 (0.65939915)]
COG2204	COG2204	DP2823	DP2823	Related to two-component system response	DP1040	DP1040	Probable two-component system response regulator	[TP0519-TP0519 (0.65939915)]
COG2204	COG2204	DP1040	DP1040	Probable two-component system response regulator	DP2823	DP2823	Related to two-component system response	[TP0519-TP0519 (0.65939915)]
COG2204	COG2204	DP1446	DP1446	Probable two-component system response regulator	DP1446	DP1446	Probable two-component system response regulator	[TP0519-TP0519 (0.65939915)]
COG2204	COG2204	DP1446	DP1446	Probable two-component system response regulator	DP1959	DP1959	Related to two-component system response	[TP0519-TP0519 (0.65939915)]
COG2204	COG2204	DP1959	DP1959	Related to two-component system response	DP1446	DP1446	Probable two-component system response regulator	[TP0519-TP0519 (0.65939915)]
COG2204	COG2204	DP2721	DP2721	Related to two-component system response	DP2721	DP2721	Related to two-component system response	[TP0519-TP0519 (0.65939915)]
COG2204	COG2204	DP2721	DP2721	Related to two-component system response	DP2235	DP2235	Related to two-component system response	[TP0519-TP0519 (0.65939915)]
COG2204	COG2204	DP2235	DP2235	Related to two-component system response	DP2721	DP2721	Related to two-component system response	[TP0519-TP0519 (0.65939915)]
COG2204	COG2204	DP1488	DP1488	Related to two-component system response	DP2235	DP2235	Related to two-component system response	[TP0519-TP0519 (0.65939915)]
COG2204	COG2204	DP2235	DP2235	Related to two-component system response	DP1488	DP1488	Related to two-component system response	[TP0519-TP0519 (0.65939915)]
COG2204	COG2204	DP1491	DP1491	Related to two-component system response	DP0953	DP0953	Probable two-component system response regulator	[TP0519-TP0519 (0.65939915)]
COG2204	COG2204	DP0953	DP0953	Probable two-component system response regulator	DP1491	DP1491	Related to two-component system response	[TP0519-TP0519 (0.65939915)]
COG2204	COG2204	DP2721	DP2721	Related to two-component system response	DP1959	DP1959	Related to two-component system response	[TP0519-TP0519 (0.65939915)]
COG2204	COG2204	DP1959	DP1959	Related to two-component system response	DP2721	DP2721	Related to two-component system response	[TP0519-TP0519 (0.65939915)]
COG2204	COG2204	DP1024	DP1024	Probable two-component system response regulator	DP1024	DP1024	Probable two-component system response regulator	[TP0519-TP0519 (0.65939915)]
COG2204	COG2204	DP1491	DP1491	Related to two-component system response	DP1488	DP1488	Related to two-component system response	[TP0519-TP0519 (0.65939915)]
COG2204	COG2204	DP1488	DP1488	Related to two-component system response	DP1491	DP1491	Related to two-component system response	[TP0519-TP0519 (0.65939915)]
COG2204	COG2204	DP2648	DP2648	Related to two-component system response	DP0376	DP0376	Probable two-component system response regulator	[TP0519-TP0519 (0.65939915)]
COG2204	COG2204	DP0376	DP0376	Probable two-component system response regulator	DP2648	DP2648	Related to two-component system response	[TP0519-TP0519 (0.65939915)]
COG2204	COG2204	DP2235	DP2235	Related to two-component system response	DP2235	DP2235	Related to two-component system response	[TP0519-TP0519 (0.65939915)]
COG2204	COG2204	DP2823	DP2823	Related to two-component system response	DP1959	DP1959	Related to two-component system response	[TP0519-TP0519 (0.65939915)]
COG2204	COG2204	DP1959	DP1959	Related to two-component system response	DP2823	DP2823	Related to two-component system response	[TP0519-TP0519 (0.65939915)]
COG2204	COG2204	DP0376	DP0376	Probable two-component system response regulator	DP0376	DP0376	Probable two-component system response regulator	[TP0519-TP0519 (0.65939915)]
COG2204	COG2204	DP0376	DP0376	Probable two-component system response regulator	DP2721	DP2721	Related to two-component system response	[TP0519-TP0519 (0.65939915)]
COG2204	COG2204	DP2721	DP2721	Related to two-component system response	DP0376	DP0376	Probable two-component system response regulator	[TP0519-TP0519 (0.65939915)]
COG2204	COG2204	DP1488	DP1488	Related to two-component system response	DP1959	DP1959	Related to two-component system response	[TP0519-TP0519 (0.65939915)]
COG2204	COG2204	DP1959	DP1959	Related to two-component system response	DP1488	DP1488	Related to two-component system response	[TP0519-TP0519 (0.65939915)]
COG2204	COG2204	DP1491	DP1491	Related to two-component system response	DP2648	DP2648	Related to two-component system response	[TP0519-TP0519 (0.65939915)]
COG2204	COG2204	DP2648	DP2648	Related to two-component system response	DP1491	DP1491	Related to two-component system response	[TP0519-TP0519 (0.65939915)]
COG2204	COG2204	DP2721	DP2721	Related to two-component system response	DP1024	DP1024	Probable two-component system response regulator	[TP0519-TP0519 (0.65939915)]
COG2204	COG2204	DP1024	DP1024	Probable two-component system response regulator	DP2721	DP2721	Related to two-component system response	[TP0519-TP0519 (0.65939915)]
COG2204	COG2204	DP1491	DP1491	Related to two-component system response	DP2721	DP2721	Related to two-component system response	[TP0519-TP0519 (0.65939915)]
COG2204	COG2204	DP2721	DP2721	Related to two-component system response	DP1491	DP1491	Related to two-component system response	[TP0519-TP0519 (0.65939915)]
COG2204	COG2204	DP1024	DP1024	Probable two-component system response regulator	DP0470	DP0470	Related to two-component system response	[TP0519-TP0519 (0.65939915)]
COG2204	COG2204	DP0470	DP0470	Related to two-component system response	DP1024	DP1024	Probable two-component system response regulator	[TP0519-TP0519 (0.65939915)]
COG2204	COG2204	DP1040	DP1040	Probable two-component system response regulator	DP0953	DP0953	Probable two-component system response regulator	[TP0519-TP0519 (0.65939915)]
COG2204	COG2204	DP0953	DP0953	Probable two-component system response regulator	DP1040	DP1040	Probable two-component system response regulator	[TP0519-TP0519 (0.65939915)]
COG2204	COG2204	DP0953	DP0953	Probable two-component system response regulator	DP0376	DP0376	Probable two-component system response regulator	[TP0519-TP0519 (0.65939915)]
COG2204	COG2204	DP0376	DP0376	Probable two-component system response regulator	DP0953	DP0953	Probable two-component system response regulator	[TP0519-TP0519 (0.65939915)]
COG2204	COG2204	DP2823	DP2823	Related to two-component system response	DP0376	DP0376	Probable two-component system response regulator	[TP0519-TP0519 (0.65939915)]
COG2204	COG2204	DP0376	DP0376	Probable two-component system response regulator	DP2823	DP2823	Related to two-component system response	[TP0519-TP0519 (0.65939915)]
COG2204	COG2204	DP1488	DP1488	Related to two-component system response	DP2823	DP2823	Related to two-component system response	[TP0519-TP0519 (0.65939915)]
COG2204	COG2204	DP2823	DP2823	Related to two-component system response	DP1488	DP1488	Related to two-component system response	[TP0519-TP0519 (0.65939915)]
COG2204	COG2204	DP2648	DP2648	Related to two-component system response	DP1959	DP1959	Related to two-component system response	[TP0519-TP0519 (0.65939915)]
COG2204	COG2204	DP1959	DP1959	Related to two-component system response	DP2648	DP2648	Related to two-component system response	[TP0519-TP0519 (0.65939915)]
COG2204	COG2204	DP0376	DP0376	Probable two-component system response regulator	DP1959	DP1959	Related to two-component system response	[TP0519-TP0519 (0.65939915)]
COG2204	COG2204	DP1959	DP1959	Related to two-component system response	DP0376	DP0376	Probable two-component system response regulator	[TP0519-TP0519 (0.65939915)]
COG2204	COG2204	DP1491	DP1491	Related to two-component system response	DP1446	DP1446	Probable two-component system response regulator	[TP0519-TP0519 (0.65939915)]
COG2204	COG2204	DP1446	DP1446	Probable two-component system response regulator	DP1491	DP1491	Related to two-component system response	[TP0519-TP0519 (0.65939915)]
COG2204	COG2204	DP0953	DP0953	Probable two-component system response regulator	DP1024	DP1024	Probable two-component system response regulator	[TP0519-TP0519 (0.65939915)]
COG2204	COG2204	DP1024	DP1024	Probable two-component system response regulator	DP0953	DP0953	Probable two-component system response regulator	[TP0519-TP0519 (0.65939915)]
COG2204	COG2204	DP1491	DP1491	Related to two-component system response	DP1040	DP1040	Probable two-component system response regulator	[TP0519-TP0519 (0.65939915)]
COG2204	COG2204	DP1040	DP1040	Probable two-component system response regulator	DP1491	DP1491	Related to two-component system response	[TP0519-TP0519 (0.65939915)]
COG2204	COG2204	DP1488	DP1488	Related to two-component system response	DP0376	DP0376	Probable two-component system response regulator	[TP0519-TP0519 (0.65939915)]
COG2204	COG2204	DP0376	DP0376	Probable two-component system response regulator	DP1488	DP1488	Related to two-component system response	[TP0519-TP0519 (0.65939915)]
COG2204	COG2204	DP1040	DP1040	Probable two-component system response regulator	DP0376	DP0376	Probable two-component system response regulator	[TP0519-TP0519 (0.65939915)]
COG2204	COG2204	DP0376	DP0376	Probable two-component system response regulator	DP1040	DP1040	Probable two-component system response regulator	[TP0519-TP0519 (0.65939915)]
COG2204	COG2204	DP1040	DP1040	Probable two-component system response regulator	DP1959	DP1959	Related to two-component system response	[TP0519-TP0519 (0.65939915)]
COG2204	COG2204	DP1959	DP1959	Related to two-component system response	DP1040	DP1040	Probable two-component system response regulator	[TP0519-TP0519 (0.65939915)]
COG2204	COG2204	DP1488	DP1488	Related to two-component system response	DP1488	DP1488	Related to two-component system response	[TP0519-TP0519 (0.65939915)]
COG2204	COG2204	DP0953	DP0953	Probable two-component system response regulator	DP2235	DP2235	Related to two-component system response	[TP0519-TP0519 (0.65939915)]
COG2204	COG2204	DP2235	DP2235	Related to two-component system response	DP0953	DP0953	Probable two-component system response regulator	[TP0519-TP0519 (0.65939915)]
COG2204	COG2204	DP2823	DP2823	Related to two-component system response	DP1024	DP1024	Probable two-component system response regulator	[TP0519-TP0519 (0.65939915)]
COG2204	COG2204	DP2648	DP2648	Related to two-component system response	DP2721	DP2721	Related to two-component system response	[TP0519-TP0519 (0.65939915)]
COG2204	COG2204	DP2721	DP2721	Related to two-component system response	DP2648	DP2648	Related to two-component system response	[TP0519-TP0519 (0.65939915)]
COG2204	COG2204	DP1024	DP1024	Probable two-component system response regulator	DP2823	DP2823	Related to two-component system response	[TP0519-TP0519 (0.65939915)]
COG2204	COG2204	DP2721	DP2721	Related to two-component system response	DP1446	DP1446	Probable two-component system response regulator	[TP0519-TP0519 (0.65939915)]
COG2204	COG2204	DP1446	DP1446	Probable two-component system response regulator	DP2721	DP2721	Related to two-component system response	[TP0519-TP0519 (0.65939915)]
COG2204	COG2204	DP0470	DP0470	Related to two-component system response	DP0470	DP0470	Related to two-component system response	[TP0519-TP0519 (0.65939915)]
COG2204	COG2204	DP2648	DP2648	Related to two-component system response	DP0470	DP0470	Related to two-component system response	[TP0519-TP0519 (0.65939915)]
COG2204	COG2204	DP0470	DP0470	Related to two-component system response	DP2648	DP2648	Related to two-component system response	[TP0519-TP0519 (0.65939915)]
COG2204	COG2204	DP1491	DP1491	Related to two-component system response	DP0376	DP0376	Probable two-component system response regulator	[TP0519-TP0519 (0.65939915)]
COG2204	COG2204	DP0376	DP0376	Probable two-component system response regulator	DP1491	DP1491	Related to two-component system response	[TP0519-TP0519 (0.65939915)]
COG2204	COG2204	DP1491	DP1491	Related to two-component system response	DP1491	DP1491	Related to two-component system response	[TP0519-TP0519 (0.65939915)]
COG2204	COG2204	DP1491	DP1491	Related to two-component system response	DP1959	DP1959	Related to two-component system response	[TP0519-TP0519 (0.65939915)]
COG2204	COG2204	DP2823	DP2823	Related to two-component system response	DP0953	DP0953	Probable two-component system response regulator	[TP0519-TP0519 (0.65939915)]
COG2204	COG2204	DP1959	DP1959	Related to two-component system response	DP1491	DP1491	Related to two-component system response	[TP0519-TP0519 (0.65939915)]
COG2204	COG2204	DP0953	DP0953	Probable two-component system response regulator	DP2823	DP2823	Related to two-component system response	[TP0519-TP0519 (0.65939915)]
COG2204	COG2204	DP1491	DP1491	Related to two-component system response	DP0470	DP0470	Related to two-component system response	[TP0519-TP0519 (0.65939915)]
COG2204	COG2204	DP2823	DP2823	Related to two-component system response	DP0470	DP0470	Related to two-component system response	[TP0519-TP0519 (0.65939915)]
COG2204	COG2204	DP0470	DP0470	Related to two-component system response	DP2823	DP2823	Related to two-component system response	[TP0519-TP0519 (0.65939915)]
COG2204	COG2204	DP0470	DP0470	Related to two-component system response	DP1491	DP1491	Related to two-component system response	[TP0519-TP0519 (0.65939915)]
COG2204	COG2204	DP1488	DP1488	Related to two-component system response	DP2721	DP2721	Related to two-component system response	[TP0519-TP0519 (0.65939915)]
COG2204	COG2204	DP2721	DP2721	Related to two-component system response	DP1488	DP1488	Related to two-component system response	[TP0519-TP0519 (0.65939915)]
COG2204	COG2204	DP2235	DP2235	Related to two-component system response	DP0470	DP0470	Related to two-component system response	[TP0519-TP0519 (0.65939915)]
COG2204	COG2204	DP0470	DP0470	Related to two-component system response	DP2235	DP2235	Related to two-component system response	[TP0519-TP0519 (0.65939915)]
COG2204	COG2204	DP2648	DP2648	Related to two-component system response	DP1446	DP1446	Probable two-component system response regulator	[TP0519-TP0519 (0.65939915)]
COG2204	COG2204	DP1446	DP1446	Probable two-component system response regulator	DP2648	DP2648	Related to two-component system response	[TP0519-TP0519 (0.65939915)]
COG2204	COG2204	DP1488	DP1488	Related to two-component system response	DP1024	DP1024	Probable two-component system response regulator	[TP0519-TP0519 (0.65939915)]
COG2204	COG2204	DP1024	DP1024	Probable two-component system response regulator	DP1488	DP1488	Related to two-component system response	[TP0519-TP0519 (0.65939915)]
COG2204	COG2204	DP1446	DP1446	Probable two-component system response regulator	DP0470	DP0470	Related to two-component system response	[TP0519-TP0519 (0.65939915)]
COG2204	COG2204	DP0470	DP0470	Related to two-component system response	DP1446	DP1446	Probable two-component system response regulator	[TP0519-TP0519 (0.65939915)]
COG2204	COG2204	DP2823	DP2823	Related to two-component system response	DP2823	DP2823	Related to two-component system response	[TP0519-TP0519 (0.65939915)]
COG2204	COG2204	DP2648	DP2648	Related to two-component system response	DP0953	DP0953	Probable two-component system response regulator	[TP0519-TP0519 (0.65939915)]
COG2204	COG2204	DP0953	DP0953	Probable two-component system response regulator	DP2648	DP2648	Related to two-component system response	[TP0519-TP0519 (0.65939915)]
COG2204	COG2204	DP0376	DP0376	Probable two-component system response regulator	DP1024	DP1024	Probable two-component system response regulator	[TP0519-TP0519 (0.65939915)]
COG2204	COG2204	DP1024	DP1024	Probable two-component system response regulator	DP0376	DP0376	Probable two-component system response regulator	[TP0519-TP0519 (0.65939915)]
COG2204	COG2204	DP1488	DP1488	Related to two-component system response	DP0953	DP0953	Probable two-component system response regulator	[TP0519-TP0519 (0.65939915)]
COG2204	COG2204	DP0953	DP0953	Probable two-component system response regulator	DP1488	DP1488	Related to two-component system response	[TP0519-TP0519 (0.65939915)]
COG2204	COG2204	DP1040	DP1040	Probable two-component system response regulator	DP2235	DP2235	Related to two-component system response	[TP0519-TP0519 (0.65939915)]
COG2204	COG2204	DP1959	DP1959	Related to two-component system response	DP1959	DP1959	Related to two-component system response	[TP0519-TP0519 (0.65939915)]
COG2204	COG2204	DP2235	DP2235	Related to two-component system response	DP1040	DP1040	Probable two-component system response regulator	[TP0519-TP0519 (0.65939915)]
COG2204	COG2204	DP2648	DP2648	Related to two-component system response	DP2648	DP2648	Related to two-component system response	[TP0519-TP0519 (0.65939915)]
COG2204	COG2204	DP1446	DP1446	Probable two-component system response regulator	DP2235	DP2235	Related to two-component system response	[TP0519-TP0519 (0.65939915)]
COG2204	COG2204	DP2235	DP2235	Related to two-component system response	DP1446	DP1446	Probable two-component system response regulator	[TP0519-TP0519 (0.65939915)]
COG2204	COG2204	DP2823	DP2823	Related to two-component system response	DP2721	DP2721	Related to two-component system response	[TP0519-TP0519 (0.65939915)]
COG2204	COG2204	DP2721	DP2721	Related to two-component system response	DP2823	DP2823	Related to two-component system response	[TP0519-TP0519 (0.65939915)]
COG2204	COG2204	DP0953	DP0953	Probable two-component system response regulator	DP1959	DP1959	Related to two-component system response	[TP0519-TP0519 (0.65939915)]
COG2204	COG2204	DP1959	DP1959	Related to two-component system response	DP0953	DP0953	Probable two-component system response regulator	[TP0519-TP0519 (0.65939915)]
COG2204	COG2204	DP1488	DP1488	Related to two-component system response	DP1040	DP1040	Probable two-component system response regulator	[TP0519-TP0519 (0.65939915)]
COG2204	COG2204	DP1040	DP1040	Probable two-component system response regulator	DP1488	DP1488	Related to two-component system response	[TP0519-TP0519 (0.65939915)]
COG2204	COG2204	DP1024	DP1024	Probable two-component system response regulator	DP1959	DP1959	Related to two-component system response	[TP0519-TP0519 (0.65939915)]
COG2204	COG2204	DP1959	DP1959	Related to two-component system response	DP1024	DP1024	Probable two-component system response regulator	[TP0519-TP0519 (0.65939915)]
COG2204	COG2204	DP2648	DP2648	Related to two-component system response	DP2235	DP2235	Related to two-component system response	[TP0519-TP0519 (0.65939915)]
COG2204	COG2204	DP2235	DP2235	Related to two-component system response	DP2648	DP2648	Related to two-component system response	[TP0519-TP0519 (0.65939915)]
COG2204	COG2204	DP1024	DP1024	Probable two-component system response regulator	DP2235	DP2235	Related to two-component system response	[TP0519-TP0519 (0.65939915)]
COG2204	COG2204	DP2235	DP2235	Related to two-component system response	DP1024	DP1024	Probable two-component system response regulator	[TP0519-TP0519 (0.65939915)]
COG2204	COG2204	DP2235	DP2235	Related to two-component system response	DP1959	DP1959	Related to two-component system response	[TP0519-TP0519 (0.65939915)]
COG2204	COG2204	DP1959	DP1959	Related to two-component system response	DP2235	DP2235	Related to two-component system response	[TP0519-TP0519 (0.65939915)]
COG2204	COG2204	DP1040	DP1040	Probable two-component system response regulator	DP0470	DP0470	Related to two-component system response	[TP0519-TP0519 (0.65939915)]
COG2204	COG2204	DP0470	DP0470	Related to two-component system response	DP1040	DP1040	Probable two-component system response regulator	[TP0519-TP0519 (0.65939915)]
COG2204	COG2204	DP1040	DP1040	Probable two-component system response regulator	DP1040	DP1040	Probable two-component system response regulator	[TP0519-TP0519 (0.65939915)]
COG2204	COG2204	DP1040	DP1040	Probable two-component system response regulator	DP1446	DP1446	Probable two-component system response regulator	[TP0519-TP0519 (0.65939915)]
COG2204	COG2204	DP1446	DP1446	Probable two-component system response regulator	DP1040	DP1040	Probable two-component system response regulator	[TP0519-TP0519 (0.65939915)]
COG0546	COG0739	DP0805	DP0805	Related to beta-phosphoglucomutase	DP0999	DP0999	Hypothetical protein {UniProtKB/TrEMBL:Q6APJ6}	[TP0554-TP0782 (0.73069036)]
COG0546	COG0739	DP2134	DP2134	Related to phosphoglycolate phosphatase	DP0999	DP0999	Hypothetical protein {UniProtKB/TrEMBL:Q6APJ6}	[TP0554-TP0782 (0.73069036)]
COG0546	COG0739	DP2468	DP2468	Related to indigoidine systhesis protein	DP0999	DP0999	Hypothetical protein {UniProtKB/TrEMBL:Q6APJ6}	[TP0554-TP0782 (0.73069036)]
COG0546	COG0739	DP0805	DP0805	Related to beta-phosphoglucomutase	DP2582	DP2582	Hypothetical protein {UniProtKB/TrEMBL:Q6AK15}	[TP0554-TP0782 (0.73069036)]
COG0546	COG0739	DP2468	DP2468	Related to indigoidine systhesis protein	DP2582	DP2582	Hypothetical protein {UniProtKB/TrEMBL:Q6AK15}	[TP0554-TP0782 (0.73069036)]
COG0546	COG0739	DP2134	DP2134	Related to phosphoglycolate phosphatase	DP2582	DP2582	Hypothetical protein {UniProtKB/TrEMBL:Q6AK15}	[TP0554-TP0782 (0.73069036)]
COG0242	COG1187	DP0746	DP0746	Peptide deformylase {UniProtKB/TrEMBL:Q6AQ98}	DP0820	DP0820	Related to ribosomal large subunit pseudouridine	[TP0757-TP0459 (0.5284328)]
COG0242	COG1187	DP0746	DP0746	Peptide deformylase {UniProtKB/TrEMBL:Q6AQ98}	DP0459	DP0459	Related to pseudouridine synthase	[TP0757-TP0459 (0.5284328)]
COG0242	COG1187	DP0746	DP0746	Peptide deformylase {UniProtKB/TrEMBL:Q6AQ98}	DP0819	DP0819	Probable ribosomal large subunit pseudouridine	[TP0757-TP0459 (0.5284328)]
COG2239	COG4658	DP2540	DP2540	Related to magnesium (Mg2+) transporter	DP0771	DP0771	Related to Na-translocating NADH-quinone	[TP0917-TP0151 (0.5215956)]
COG0457	COG0558	DP1526	DP1526	Hypothetical protein {UniProtKB/TrEMBL:Q6AN19}	DP0426	DP0426	Probable CDP-diacylglycerol--glycerol-3-phosphate	[TP0067-TP0730 (0.86096925)]
COG0457	COG0558	DP2106	DP2106	Hypothetical protein {UniProtKB/TrEMBL:Q6ALE0}	DP0426	DP0426	Probable CDP-diacylglycerol--glycerol-3-phosphate	[TP0067-TP0730 (0.86096925)]
COG0457	COG0558	DP0585	DP0585	Related to TPR-repeat-containing proteins	DP0317	DP0317	Conserved hypothetical membrane protein	[TP0067-TP0730 (0.86096925)]
COG0457	COG0558	DP1095	DP1095	Hypothetical protein {UniProtKB/TrEMBL:Q6APA0}	DP0426	DP0426	Probable CDP-diacylglycerol--glycerol-3-phosphate	[TP0067-TP0730 (0.86096925)]
COG0457	COG0558	DP2810	DP2810	Hypothetical protein {UniProtKB/TrEMBL:Q6AJE1}	DP0317	DP0317	Conserved hypothetical membrane protein	[TP0067-TP0730 (0.86096925)]
COG0457	COG0558	DP0585	DP0585	Related to TPR-repeat-containing proteins	DP0426	DP0426	Probable CDP-diacylglycerol--glycerol-3-phosphate	[TP0067-TP0730 (0.86096925)]
COG0457	COG0558	DP2106	DP2106	Hypothetical protein {UniProtKB/TrEMBL:Q6ALE0}	DP0317	DP0317	Conserved hypothetical membrane protein	[TP0067-TP0730 (0.86096925)]
COG0457	COG0558	DP1095	DP1095	Hypothetical protein {UniProtKB/TrEMBL:Q6APA0}	DP0317	DP0317	Conserved hypothetical membrane protein	[TP0067-TP0730 (0.86096925)]
COG0457	COG0558	DP1244	DP1244	Related to peroxisomal targeting signal type 1	DP0426	DP0426	Probable CDP-diacylglycerol--glycerol-3-phosphate	[TP0067-TP0730 (0.86096925)]
COG0457	COG0558	DP2810	DP2810	Hypothetical protein {UniProtKB/TrEMBL:Q6AJE1}	DP0426	DP0426	Probable CDP-diacylglycerol--glycerol-3-phosphate	[TP0067-TP0730 (0.86096925)]
COG0457	COG0558	DP1244	DP1244	Related to peroxisomal targeting signal type 1	DP0317	DP0317	Conserved hypothetical membrane protein	[TP0067-TP0730 (0.86096925)]
COG0457	COG0558	DP1526	DP1526	Hypothetical protein {UniProtKB/TrEMBL:Q6AN19}	DP0317	DP0317	Conserved hypothetical membrane protein	[TP0067-TP0730 (0.86096925)]
COG0020	COG1508	DP1158	DP1158	Probable undecaprenyl pyrophosphate synthetase	DP0442	DP0442	Probable RNA polymerase sigma-54 factor	[TP0603-TP0111 (0.79878455)]
COG0192	COG1774	DP0801	metK	S-adenosylmethionine synthetase (EC 2.5.1.6) (Methionine adenosyltransferase) (AdoMet synthetase) (MAT)	DP0785	DP0785	Hypothetical protein {UniProtKB/TrEMBL:Q6AQ59}	[TP0794-TP0046 (0.7023217)]
COG0420	COG0739	DP0527	DP0527	Related to ATP-dependent dsDNA exonuclease	DP0999	DP0999	Hypothetical protein {UniProtKB/TrEMBL:Q6APJ6}	[TP0626-TP0782 (0.7781429)]
COG0420	COG0739	DP0527	DP0527	Related to ATP-dependent dsDNA exonuclease	DP2582	DP2582	Hypothetical protein {UniProtKB/TrEMBL:Q6AK15}	[TP0626-TP0782 (0.7781429)]
COG1385	COG2812	DP1706	DP1706	Hypothetical protein {UniProtKB/TrEMBL:Q6AMJ0}	DP0784	DP0784	Related to DNA polymerase III, delta subunit	[TP0276-TP1005 (0.66627616)]
COG1385	COG2812	DP1706	DP1706	Hypothetical protein {UniProtKB/TrEMBL:Q6AMJ0}	DP1431	DP1431	Related to DNA polymerase III, subunit gamma/tau	[TP0276-TP1005 (0.66627616)]
COG1385	COG2812	DP0696	DP0696	Hypothetical protein {UniProtKB/TrEMBL:Q6AQE8}	DP1431	DP1431	Related to DNA polymerase III, subunit gamma/tau	[TP0276-TP1005 (0.66627616)]
COG1385	COG2812	DP0696	DP0696	Hypothetical protein {UniProtKB/TrEMBL:Q6AQE8}	DP0784	DP0784	Related to DNA polymerase III, delta subunit	[TP0276-TP1005 (0.66627616)]
COG0217	COG0739	DP2908	DP2908	Hypothetical UPF0082 protein DP2908	DP0999	DP0999	Hypothetical protein {UniProtKB/TrEMBL:Q6APJ6}	[TP0474-TP0864 (0.82349855)]
COG0217	COG0739	DP2908	DP2908	Hypothetical UPF0082 protein DP2908	DP2582	DP2582	Hypothetical protein {UniProtKB/TrEMBL:Q6AK15}	[TP0474-TP0864 (0.82349855)]
COG0242	COG0254	DP0746	DP0746	Peptide deformylase {UniProtKB/TrEMBL:Q6AQ98}	DP2727	rpmE	50S ribosomal protein L31	[TP0757-TP0255 (0.6434887)]
COG0442	COG1466	DP1164	DP1164	Probable prolyl-tRNA synthetase	DP0888	DP0888	Hypothetical protein {UniProtKB/TrEMBL:Q6APV6}	[TP0160-TP0588 (0.66563916)]
COG0785	COG2239	DP3099	DP3099	Hypothetical membrane protein	DP2540	DP2540	Related to magnesium (Mg2+) transporter	[TP0101-TP0917 (0.5215956)]
COG0785	COG2239	DP0949	DP0949	Hypothetical protein {UniProtKB/TrEMBL:Q6APP6}	DP2540	DP2540	Related to magnesium (Mg2+) transporter	[TP0101-TP0917 (0.5215956)]
COG0847	COG1558	DP0965	DP0965	Probable DNA polymerase III, epsilon chain	DP2654	DP2654	Probable flagellar basal body rod protein	[TP0643-TP0397 (0.7022186)]
COG0305	COG0593	DP2599	DP2599	Probable replicative DNA helicase	DP0278	dnaA	Chromosomal replication initiator protein dnaA	[TP0058-TP0001 (0.9013428)]
COG0772	COG2239	DP1084	DP1084	Probable rod shape-determining protein	DP2540	DP2540	Related to magnesium (Mg2+) transporter	[TP0501-TP0917 (0.53388965), TP0387-TP0917 (0.61041105)]
COG0772	COG2239	DP2425	DP2425	Related to cell division protein	DP2540	DP2540	Related to magnesium (Mg2+) transporter	[TP0501-TP0917 (0.53388965), TP0387-TP0917 (0.61041105)]
COG1766	COG2239	DP2656	DP2656	Related to flagellar M-ring protein	DP2540	DP2540	Related to magnesium (Mg2+) transporter	[TP0399-TP0917 (0.5059451)]
COG0178	COG1197	DP0116	DP0116	Probable excinuclease ABC, subunit A	DP0282	DP0282	Related to transcription-repair coupling factor	[TP0514-TP0344 (0.9414915)]
COG0264	COG0544	DP1155	tsf	Elongation factor Ts (EF-Ts)	DP2539	tig	Trigger factor {UniProtKB/Swiss-Prot:Q6AK58}	[TP0605-TP0506 (0.9100214)]
COG0495	COG1475	DP2600	leuS	Leucyl-tRNA synthetase (EC 6.1.1.4) (Leucine--tRNA ligase) (LeuRS)	DP1888	DP1888	Hypothetical protein {UniProtKB/TrEMBL:Q6AM08}	[TP0586-TP0271 (0.63095015)]
COG0272	COG2080	DP1006	DP1006	Related to NAD-dependent DNA ligase	DP1726	DP1726	Probable aldehyde oxidoreductase	[TP0634-TP0080 (0.5753685)]
COG0272	COG2080	DP1006	DP1006	Related to NAD-dependent DNA ligase	DP3067	DP3067	Probable 4-hydroxybenzoyl-CoA reductase	[TP0634-TP0080 (0.5753685)]
COG0272	COG2080	DP1006	DP1006	Related to NAD-dependent DNA ligase	DP2532	DP2532	Probable aerobic-type carbon monoxide	[TP0634-TP0080 (0.5753685)]
COG1352	COG1536	DP1792	DP1792	Related to chemotaxis protein methyltransferase	DP2657	DP2657	Related to flagellar motor switch protein	[TP0630-TP0026 (0.7604114)]
COG1352	COG1536	DP2645	DP2645	Related to chemotaxis protein methyltransferase	DP2657	DP2657	Related to flagellar motor switch protein	[TP0630-TP0026 (0.7604114)]
COG0099	COG0216	DP1149	rpsM	Probable 30S ribosomal protein S13	DP2726	prfA	Peptide chain release factor 1 (RF-1)	[TP0210-TP0051 (0.8775348)]
COG0442	COG0552	DP1164	DP1164	Probable prolyl-tRNA synthetase	DP2936	DP2936	Probable cell division protein FtsY	[TP0160-TP0578 (0.56216276)]
COG0178	COG0845	DP0116	DP0116	Probable excinuclease ABC, subunit A	DP2109	DP2109	Related to secretion proteins	[TP0514-TP0965 (0.87363523)]
COG0178	COG0845	DP0116	DP0116	Probable excinuclease ABC, subunit A	DP0372	DP0372	Probable cobalt-zinc-cadmium resistance protein	[TP0514-TP0965 (0.87363523)]
COG0178	COG0845	DP0116	DP0116	Probable excinuclease ABC, subunit A	DP0514	DP0514	Related to secretion protein	[TP0514-TP0965 (0.87363523)]
COG0178	COG0845	DP0116	DP0116	Probable excinuclease ABC, subunit A	DP2836	DP2836	Hypothetical protein {UniProtKB/TrEMBL:Q6AJB5}	[TP0514-TP0965 (0.87363523)]
COG0178	COG0845	DP0116	DP0116	Probable excinuclease ABC, subunit A	DP1545	DP1545	Hypothetical protein {UniProtKB/TrEMBL:Q6AN00}	[TP0514-TP0965 (0.87363523)]
COG0178	COG0845	DP0116	DP0116	Probable excinuclease ABC, subunit A	DP2123	DP2123	Related to multidrug-efflux transport protein A	[TP0514-TP0965 (0.87363523)]
COG0178	COG0845	DP0116	DP0116	Probable excinuclease ABC, subunit A	DP1698	DP1698	Related to acriflavine resistance protein E	[TP0514-TP0965 (0.87363523)]
COG0457	COG0566	DP2810	DP2810	Hypothetical protein {UniProtKB/TrEMBL:Q6AJE1}	DP2859	DP2859	Related to tRNA/rRNA methyltransferase	[TP0095-TP0054 (0.73981166)]
COG0457	COG0566	DP1526	DP1526	Hypothetical protein {UniProtKB/TrEMBL:Q6AN19}	DP2859	DP2859	Related to tRNA/rRNA methyltransferase	[TP0095-TP0054 (0.73981166)]
COG0457	COG0566	DP2106	DP2106	Hypothetical protein {UniProtKB/TrEMBL:Q6ALE0}	DP2859	DP2859	Related to tRNA/rRNA methyltransferase	[TP0095-TP0054 (0.73981166)]
COG0457	COG0566	DP1095	DP1095	Hypothetical protein {UniProtKB/TrEMBL:Q6APA0}	DP2859	DP2859	Related to tRNA/rRNA methyltransferase	[TP0095-TP0054 (0.73981166)]
COG0457	COG0566	DP0585	DP0585	Related to TPR-repeat-containing proteins	DP2859	DP2859	Related to tRNA/rRNA methyltransferase	[TP0095-TP0054 (0.73981166)]
COG0457	COG0566	DP1244	DP1244	Related to peroxisomal targeting signal type 1	DP2859	DP2859	Related to tRNA/rRNA methyltransferase	[TP0095-TP0054 (0.73981166)]
COG0465	COG0558	DP3097	DP3097	Probable cell division protein FtsH	DP0426	DP0426	Probable CDP-diacylglycerol--glycerol-3-phosphate	[TP0765-TP0256 (0.8653493)]
COG0465	COG0558	DP3097	DP3097	Probable cell division protein FtsH	DP0317	DP0317	Conserved hypothetical membrane protein	[TP0765-TP0256 (0.8653493)]
COG1883	COG2239	DP0687	DP0687	Probable oxaloacetate decarboxylase, beta chain	DP2540	DP2540	Related to magnesium (Mg2+) transporter	[TP0057-TP0917 (0.53720385)]
COG0024	COG0462	DP2240	DP2240	Probable methionine aminopeptidase, MAP	DP2734	DP2734	Probable ribose-phosphate pyrophosphokinase	[TP0842-TP0294 (0.8762697)]
COG0024	COG0462	DP1146	DP1146	Methionine aminopeptidase	DP2734	DP2734	Probable ribose-phosphate pyrophosphokinase	[TP0842-TP0294 (0.8762697)]
COG0125	COG0361	DP2809	tmk	Thymidylate kinase {UniProtKB/Swiss-Prot:Q6AJE2}	DP1147	infA	Translation initiation factor IF-1	[TP0354-TP0097 (0.8382038)]
COG1536	COG1766	DP2657	DP2657	Related to flagellar motor switch protein	DP2656	DP2656	Related to flagellar M-ring protein	[TP0400-TP0399 (0.9198608), TP0026-TP0399 (0.9539454)]
COG0215	COG1536	DP2928	cysS	Cysteinyl-tRNA synthetase (EC 6.1.1.16) (Cysteine--tRNA ligase) (CysRS)	DP2657	DP2657	Related to flagellar motor switch protein	[TP0091-TP0400 (0.6374247)]
COG0564	COG1418	DP3024	DP3024	Pseudouridine synthase {UniProtKB/TrEMBL:Q6AIS7}	DP2870	DP2870	Hypothetical protein {UniProtKB/TrEMBL:Q6AJ81}	[TP0154-TP1018 (0.7668753)]
COG0564	COG1418	DP2757	DP2757	Related to ribosomal large subunit pseudouridine	DP2870	DP2870	Hypothetical protein {UniProtKB/TrEMBL:Q6AJ81}	[TP0154-TP1018 (0.7668753)]
COG0564	COG1418	DP3108	DP3108	Hypothetical protein {UniProtKB/TrEMBL:Q6AIJ3}	DP2870	DP2870	Hypothetical protein {UniProtKB/TrEMBL:Q6AJ81}	[TP0154-TP1018 (0.7668753)]
COG0564	COG1418	DP3109	DP3109	Probable ribosomal large subunit pseudouridine	DP2870	DP2870	Hypothetical protein {UniProtKB/TrEMBL:Q6AJ81}	[TP0154-TP1018 (0.7668753)]
COG0564	COG1418	DP2730	DP2730	Pseudouridine synthase {UniProtKB/TrEMBL:Q6AJM1}	DP2870	DP2870	Hypothetical protein {UniProtKB/TrEMBL:Q6AJ81}	[TP0154-TP1018 (0.7668753)]
COG0739	COG2204	DP0999	DP0999	Hypothetical protein {UniProtKB/TrEMBL:Q6APJ6}	DP2648	DP2648	Related to two-component system response	[TP0706-TP0519 (0.80130965)]
COG0739	COG2204	DP2582	DP2582	Hypothetical protein {UniProtKB/TrEMBL:Q6AK15}	DP2648	DP2648	Related to two-component system response	[TP0706-TP0519 (0.80130965)]
COG0739	COG2204	DP0999	DP0999	Hypothetical protein {UniProtKB/TrEMBL:Q6APJ6}	DP1040	DP1040	Probable two-component system response regulator	[TP0706-TP0519 (0.80130965)]
COG0739	COG2204	DP2582	DP2582	Hypothetical protein {UniProtKB/TrEMBL:Q6AK15}	DP1446	DP1446	Probable two-component system response regulator	[TP0706-TP0519 (0.80130965)]
COG0739	COG2204	DP2582	DP2582	Hypothetical protein {UniProtKB/TrEMBL:Q6AK15}	DP2823	DP2823	Related to two-component system response	[TP0706-TP0519 (0.80130965)]
COG0739	COG2204	DP2582	DP2582	Hypothetical protein {UniProtKB/TrEMBL:Q6AK15}	DP1488	DP1488	Related to two-component system response	[TP0706-TP0519 (0.80130965)]
COG0739	COG2204	DP2582	DP2582	Hypothetical protein {UniProtKB/TrEMBL:Q6AK15}	DP0470	DP0470	Related to two-component system response	[TP0706-TP0519 (0.80130965)]
COG0739	COG2204	DP2582	DP2582	Hypothetical protein {UniProtKB/TrEMBL:Q6AK15}	DP2721	DP2721	Related to two-component system response	[TP0706-TP0519 (0.80130965)]
COG0739	COG2204	DP0999	DP0999	Hypothetical protein {UniProtKB/TrEMBL:Q6APJ6}	DP0953	DP0953	Probable two-component system response regulator	[TP0706-TP0519 (0.80130965)]
COG0739	COG2204	DP0999	DP0999	Hypothetical protein {UniProtKB/TrEMBL:Q6APJ6}	DP2721	DP2721	Related to two-component system response	[TP0706-TP0519 (0.80130965)]
COG0739	COG2204	DP0999	DP0999	Hypothetical protein {UniProtKB/TrEMBL:Q6APJ6}	DP1491	DP1491	Related to two-component system response	[TP0706-TP0519 (0.80130965)]
COG0739	COG2204	DP2582	DP2582	Hypothetical protein {UniProtKB/TrEMBL:Q6AK15}	DP0376	DP0376	Probable two-component system response regulator	[TP0706-TP0519 (0.80130965)]
COG0739	COG2204	DP2582	DP2582	Hypothetical protein {UniProtKB/TrEMBL:Q6AK15}	DP1491	DP1491	Related to two-component system response	[TP0706-TP0519 (0.80130965)]
COG0739	COG2204	DP0999	DP0999	Hypothetical protein {UniProtKB/TrEMBL:Q6APJ6}	DP0376	DP0376	Probable two-component system response regulator	[TP0706-TP0519 (0.80130965)]
COG0739	COG2204	DP0999	DP0999	Hypothetical protein {UniProtKB/TrEMBL:Q6APJ6}	DP0470	DP0470	Related to two-component system response	[TP0706-TP0519 (0.80130965)]
COG0739	COG2204	DP2582	DP2582	Hypothetical protein {UniProtKB/TrEMBL:Q6AK15}	DP2235	DP2235	Related to two-component system response	[TP0706-TP0519 (0.80130965)]
COG0739	COG2204	DP2582	DP2582	Hypothetical protein {UniProtKB/TrEMBL:Q6AK15}	DP1024	DP1024	Probable two-component system response regulator	[TP0706-TP0519 (0.80130965)]
COG0739	COG2204	DP0999	DP0999	Hypothetical protein {UniProtKB/TrEMBL:Q6APJ6}	DP2235	DP2235	Related to two-component system response	[TP0706-TP0519 (0.80130965)]
COG0739	COG2204	DP0999	DP0999	Hypothetical protein {UniProtKB/TrEMBL:Q6APJ6}	DP1024	DP1024	Probable two-component system response regulator	[TP0706-TP0519 (0.80130965)]
COG0739	COG2204	DP0999	DP0999	Hypothetical protein {UniProtKB/TrEMBL:Q6APJ6}	DP2823	DP2823	Related to two-component system response	[TP0706-TP0519 (0.80130965)]
COG0739	COG2204	DP2582	DP2582	Hypothetical protein {UniProtKB/TrEMBL:Q6AK15}	DP0953	DP0953	Probable two-component system response regulator	[TP0706-TP0519 (0.80130965)]
COG0739	COG2204	DP0999	DP0999	Hypothetical protein {UniProtKB/TrEMBL:Q6APJ6}	DP1446	DP1446	Probable two-component system response regulator	[TP0706-TP0519 (0.80130965)]
COG0739	COG2204	DP2582	DP2582	Hypothetical protein {UniProtKB/TrEMBL:Q6AK15}	DP1040	DP1040	Probable two-component system response regulator	[TP0706-TP0519 (0.80130965)]
COG0739	COG2204	DP2582	DP2582	Hypothetical protein {UniProtKB/TrEMBL:Q6AK15}	DP1959	DP1959	Related to two-component system response	[TP0706-TP0519 (0.80130965)]
COG0739	COG2204	DP0999	DP0999	Hypothetical protein {UniProtKB/TrEMBL:Q6APJ6}	DP1959	DP1959	Related to two-component system response	[TP0706-TP0519 (0.80130965)]
COG0739	COG2204	DP0999	DP0999	Hypothetical protein {UniProtKB/TrEMBL:Q6APJ6}	DP1488	DP1488	Related to two-component system response	[TP0706-TP0519 (0.80130965)]
COG0036	COG2001	DP0795	DP0795	Probable ribulose-phosphate 3-epimerase	DP2905	mraZ	Protein mraZ {UniProtKB/Swiss-Prot:Q6AJ46}	[TP0945-TP0383 (0.685165)]
COG0280	COG0457	DP3035	DP3035	Probable ethanolamine utilization protein	DP1526	DP1526	Hypothetical protein {UniProtKB/TrEMBL:Q6AN19}	[TP0094-TP0067 (0.5068833)]
COG0280	COG0457	DP3035	DP3035	Probable ethanolamine utilization protein	DP1244	DP1244	Related to peroxisomal targeting signal type 1	[TP0094-TP0067 (0.5068833)]
COG0280	COG0457	DP3035	DP3035	Probable ethanolamine utilization protein	DP2106	DP2106	Hypothetical protein {UniProtKB/TrEMBL:Q6ALE0}	[TP0094-TP0067 (0.5068833)]
COG0280	COG0457	DP3035	DP3035	Probable ethanolamine utilization protein	DP0585	DP0585	Related to TPR-repeat-containing proteins	[TP0094-TP0067 (0.5068833)]
COG0280	COG0457	DP3035	DP3035	Probable ethanolamine utilization protein	DP1095	DP1095	Hypothetical protein {UniProtKB/TrEMBL:Q6APA0}	[TP0094-TP0067 (0.5068833)]
COG0280	COG0457	DP3035	DP3035	Probable ethanolamine utilization protein	DP2810	DP2810	Hypothetical protein {UniProtKB/TrEMBL:Q6AJE1}	[TP0094-TP0067 (0.5068833)]
COG0457	COG0495	DP0585	DP0585	Related to TPR-repeat-containing proteins	DP2600	leuS	Leucyl-tRNA synthetase (EC 6.1.1.4) (Leucine--tRNA ligase) (LeuRS)	[TP0067-TP0586 (0.714839)]
COG0457	COG0495	DP1095	DP1095	Hypothetical protein {UniProtKB/TrEMBL:Q6APA0}	DP2600	leuS	Leucyl-tRNA synthetase (EC 6.1.1.4) (Leucine--tRNA ligase) (LeuRS)	[TP0067-TP0586 (0.714839)]
COG0457	COG0495	DP1526	DP1526	Hypothetical protein {UniProtKB/TrEMBL:Q6AN19}	DP2600	leuS	Leucyl-tRNA synthetase (EC 6.1.1.4) (Leucine--tRNA ligase) (LeuRS)	[TP0067-TP0586 (0.714839)]
COG0457	COG0495	DP2106	DP2106	Hypothetical protein {UniProtKB/TrEMBL:Q6ALE0}	DP2600	leuS	Leucyl-tRNA synthetase (EC 6.1.1.4) (Leucine--tRNA ligase) (LeuRS)	[TP0067-TP0586 (0.714839)]
COG0457	COG0495	DP2810	DP2810	Hypothetical protein {UniProtKB/TrEMBL:Q6AJE1}	DP2600	leuS	Leucyl-tRNA synthetase (EC 6.1.1.4) (Leucine--tRNA ligase) (LeuRS)	[TP0067-TP0586 (0.714839)]
COG0457	COG0495	DP1244	DP1244	Related to peroxisomal targeting signal type 1	DP2600	leuS	Leucyl-tRNA synthetase (EC 6.1.1.4) (Leucine--tRNA ligase) (LeuRS)	[TP0067-TP0586 (0.714839)]
COG0257	COG0472	DP1148	DP1148	50S ribosomal protein L36	DP2900	mraY	Phospho-N-acetylmuramoyl-pentapeptide-transferase (EC 2.7.8.13) (UDP- MurNAc-pentapeptide phosphotransferase)	[TP0209-TP0345 (0.64932555)]
COG0358	COG0457	DP0792	DP0792	Related to DNA primase {UniProtKB/TrEMBL:Q6AQ52}	DP2810	DP2810	Hypothetical protein {UniProtKB/TrEMBL:Q6AJE1}	[TP0492-TP0648 (0.5111708)]
COG0358	COG0457	DP0792	DP0792	Related to DNA primase {UniProtKB/TrEMBL:Q6AQ52}	DP1095	DP1095	Hypothetical protein {UniProtKB/TrEMBL:Q6APA0}	[TP0492-TP0648 (0.5111708)]
COG0358	COG0457	DP0792	DP0792	Related to DNA primase {UniProtKB/TrEMBL:Q6AQ52}	DP1526	DP1526	Hypothetical protein {UniProtKB/TrEMBL:Q6AN19}	[TP0492-TP0648 (0.5111708)]
COG0358	COG0457	DP0792	DP0792	Related to DNA primase {UniProtKB/TrEMBL:Q6AQ52}	DP2106	DP2106	Hypothetical protein {UniProtKB/TrEMBL:Q6ALE0}	[TP0492-TP0648 (0.5111708)]
COG0358	COG0457	DP0792	DP0792	Related to DNA primase {UniProtKB/TrEMBL:Q6AQ52}	DP0585	DP0585	Related to TPR-repeat-containing proteins	[TP0492-TP0648 (0.5111708)]
COG0358	COG0457	DP0792	DP0792	Related to DNA primase {UniProtKB/TrEMBL:Q6AQ52}	DP1244	DP1244	Related to peroxisomal targeting signal type 1	[TP0492-TP0648 (0.5111708)]
COG0766	COG1419	DP2724	murA	UDP-N-acetylglucosamine 1-carboxyvinyltransferase (EC 2.5.1.7) (Enoylpyruvate transferase) (UDP-N-acetylglucosamine enolpyruvyl transferase) (EPT)	DP2676	DP2676	Related to flagellar biosynthesis protein	[TP0029-TP0713 (0.80866665)]
COG0795	COG1792	DP2583	DP2583	Hypothetical protein {UniProtKB/TrEMBL:Q6AK14}	DP1081	DP1081	Related to rod shape-determining protein	[TP0884-TP0498 (0.8374102)]
COG0795	COG1792	DP1168	DP1168	Hypothetical protein {UniProtKB/TrEMBL:Q6AP27}	DP1081	DP1081	Related to rod shape-determining protein	[TP0884-TP0498 (0.8374102)]
COG1317	COG1536	DP2658	DP2658	Related to flagellar assembly protein	DP2657	DP2657	Related to flagellar motor switch protein	[TP0401-TP0026 (0.96139234)]
COG1214	COG1516	DP1162	DP1162	Related to glycoprotein endopeptidase	DP1658	DP1658	Related to flagellar protein FliS	[TP0876-TP0943 (0.57131183)]
COG0024	COG0125	DP1146	DP1146	Methionine aminopeptidase	DP2809	tmk	Thymidylate kinase {UniProtKB/Swiss-Prot:Q6AJE2}	[TP0842-TP0354 (0.8096375)]
COG0024	COG0125	DP2240	DP2240	Probable methionine aminopeptidase, MAP	DP2809	tmk	Thymidylate kinase {UniProtKB/Swiss-Prot:Q6AJE2}	[TP0842-TP0354 (0.8096375)]
COG1077	COG1426	DP1080	DP1080	Probable rod shape-determining protein	DP3085	DP3085	Hypothetical protein {UniProtKB/TrEMBL:Q6AIL6}	[TP0497-TP0334 (0.739115)]
COG0618	COG1214	DP2611	DP2611	Hypothetical protein {UniProtKB/TrEMBL:Q6AJY6}	DP1162	DP1162	Related to glycoprotein endopeptidase	[TP0803-TP0876 (0.700686)]
COG0618	COG1214	DP0129	DP0129	Hypothetical protein {UniProtKB/TrEMBL:Q6AS17}	DP1162	DP1162	Related to glycoprotein endopeptidase	[TP0803-TP0876 (0.700686)]
COG0618	COG1214	DP1170	DP1170	Hypothetical protein {UniProtKB/TrEMBL:Q6AP25}	DP1162	DP1162	Related to glycoprotein endopeptidase	[TP0803-TP0876 (0.700686)]
COG0257	COG0779	DP1148	DP1148	50S ribosomal protein L36	DP2615	DP2615	Hypothetical protein {UniProtKB/TrEMBL:Q6AJY2}	[TP0209-TP0893 (0.7461857)]
COG1291	COG1291	DP2665	DP2665	Related to flagellar motor apparatus	DP2665	DP2665	Related to flagellar motor apparatus	[TP0725-TP0725 (0.8044664)]
COG0275	COG1815	DP2904	mraW	S-adenosyl-methyltransferase mraW (EC 2.1.1.-)	DP2653	DP2653	Related to flagellar basal-body rod protein	[TP0384-TP0396 (0.81050646)]
COG1536	COG1536	DP2657	DP2657	Related to flagellar motor switch protein	DP2657	DP2657	Related to flagellar motor switch protein	[TP0026-TP0400 (0.5928469)]
COG0457	COG0845	DP1244	DP1244	Related to peroxisomal targeting signal type 1	DP2109	DP2109	Related to secretion proteins	[TP0648-TP0965 (0.54118866)]
COG0457	COG0845	DP1095	DP1095	Hypothetical protein {UniProtKB/TrEMBL:Q6APA0}	DP0514	DP0514	Related to secretion protein	[TP0648-TP0965 (0.54118866)]
COG0457	COG0845	DP0585	DP0585	Related to TPR-repeat-containing proteins	DP0514	DP0514	Related to secretion protein	[TP0648-TP0965 (0.54118866)]
COG0457	COG0845	DP1095	DP1095	Hypothetical protein {UniProtKB/TrEMBL:Q6APA0}	DP2109	DP2109	Related to secretion proteins	[TP0648-TP0965 (0.54118866)]
COG0457	COG0845	DP1526	DP1526	Hypothetical protein {UniProtKB/TrEMBL:Q6AN19}	DP0372	DP0372	Probable cobalt-zinc-cadmium resistance protein	[TP0648-TP0965 (0.54118866)]
COG0457	COG0845	DP1095	DP1095	Hypothetical protein {UniProtKB/TrEMBL:Q6APA0}	DP2123	DP2123	Related to multidrug-efflux transport protein A	[TP0648-TP0965 (0.54118866)]
COG0457	COG0845	DP1244	DP1244	Related to peroxisomal targeting signal type 1	DP0372	DP0372	Probable cobalt-zinc-cadmium resistance protein	[TP0648-TP0965 (0.54118866)]
COG0457	COG0845	DP1526	DP1526	Hypothetical protein {UniProtKB/TrEMBL:Q6AN19}	DP2109	DP2109	Related to secretion proteins	[TP0648-TP0965 (0.54118866)]
COG0457	COG0845	DP1526	DP1526	Hypothetical protein {UniProtKB/TrEMBL:Q6AN19}	DP0514	DP0514	Related to secretion protein	[TP0648-TP0965 (0.54118866)]
COG0457	COG0845	DP0585	DP0585	Related to TPR-repeat-containing proteins	DP1698	DP1698	Related to acriflavine resistance protein E	[TP0648-TP0965 (0.54118866)]
COG0457	COG0845	DP1095	DP1095	Hypothetical protein {UniProtKB/TrEMBL:Q6APA0}	DP1545	DP1545	Hypothetical protein {UniProtKB/TrEMBL:Q6AN00}	[TP0648-TP0965 (0.54118866)]
COG0457	COG0845	DP2810	DP2810	Hypothetical protein {UniProtKB/TrEMBL:Q6AJE1}	DP2109	DP2109	Related to secretion proteins	[TP0648-TP0965 (0.54118866)]
COG0457	COG0845	DP2106	DP2106	Hypothetical protein {UniProtKB/TrEMBL:Q6ALE0}	DP2836	DP2836	Hypothetical protein {UniProtKB/TrEMBL:Q6AJB5}	[TP0648-TP0965 (0.54118866)]
COG0457	COG0845	DP2106	DP2106	Hypothetical protein {UniProtKB/TrEMBL:Q6ALE0}	DP2123	DP2123	Related to multidrug-efflux transport protein A	[TP0648-TP0965 (0.54118866)]
COG0457	COG0845	DP2810	DP2810	Hypothetical protein {UniProtKB/TrEMBL:Q6AJE1}	DP2123	DP2123	Related to multidrug-efflux transport protein A	[TP0648-TP0965 (0.54118866)]
COG0457	COG0845	DP1095	DP1095	Hypothetical protein {UniProtKB/TrEMBL:Q6APA0}	DP0372	DP0372	Probable cobalt-zinc-cadmium resistance protein	[TP0648-TP0965 (0.54118866)]
COG0457	COG0845	DP1244	DP1244	Related to peroxisomal targeting signal type 1	DP1545	DP1545	Hypothetical protein {UniProtKB/TrEMBL:Q6AN00}	[TP0648-TP0965 (0.54118866)]
COG0457	COG0845	DP0585	DP0585	Related to TPR-repeat-containing proteins	DP0372	DP0372	Probable cobalt-zinc-cadmium resistance protein	[TP0648-TP0965 (0.54118866)]
COG0457	COG0845	DP2810	DP2810	Hypothetical protein {UniProtKB/TrEMBL:Q6AJE1}	DP1698	DP1698	Related to acriflavine resistance protein E	[TP0648-TP0965 (0.54118866)]
COG0457	COG0845	DP2106	DP2106	Hypothetical protein {UniProtKB/TrEMBL:Q6ALE0}	DP2109	DP2109	Related to secretion proteins	[TP0648-TP0965 (0.54118866)]
COG0457	COG0845	DP2106	DP2106	Hypothetical protein {UniProtKB/TrEMBL:Q6ALE0}	DP1698	DP1698	Related to acriflavine resistance protein E	[TP0648-TP0965 (0.54118866)]
COG0457	COG0845	DP1526	DP1526	Hypothetical protein {UniProtKB/TrEMBL:Q6AN19}	DP2123	DP2123	Related to multidrug-efflux transport protein A	[TP0648-TP0965 (0.54118866)]
COG0457	COG0845	DP2810	DP2810	Hypothetical protein {UniProtKB/TrEMBL:Q6AJE1}	DP1545	DP1545	Hypothetical protein {UniProtKB/TrEMBL:Q6AN00}	[TP0648-TP0965 (0.54118866)]
COG0457	COG0845	DP2106	DP2106	Hypothetical protein {UniProtKB/TrEMBL:Q6ALE0}	DP0514	DP0514	Related to secretion protein	[TP0648-TP0965 (0.54118866)]
COG0457	COG0845	DP1244	DP1244	Related to peroxisomal targeting signal type 1	DP2836	DP2836	Hypothetical protein {UniProtKB/TrEMBL:Q6AJB5}	[TP0648-TP0965 (0.54118866)]
COG0457	COG0845	DP0585	DP0585	Related to TPR-repeat-containing proteins	DP2109	DP2109	Related to secretion proteins	[TP0648-TP0965 (0.54118866)]
COG0457	COG0845	DP2810	DP2810	Hypothetical protein {UniProtKB/TrEMBL:Q6AJE1}	DP0372	DP0372	Probable cobalt-zinc-cadmium resistance protein	[TP0648-TP0965 (0.54118866)]
COG0457	COG0845	DP0585	DP0585	Related to TPR-repeat-containing proteins	DP1545	DP1545	Hypothetical protein {UniProtKB/TrEMBL:Q6AN00}	[TP0648-TP0965 (0.54118866)]
COG0457	COG0845	DP2810	DP2810	Hypothetical protein {UniProtKB/TrEMBL:Q6AJE1}	DP2836	DP2836	Hypothetical protein {UniProtKB/TrEMBL:Q6AJB5}	[TP0648-TP0965 (0.54118866)]
COG0457	COG0845	DP0585	DP0585	Related to TPR-repeat-containing proteins	DP2836	DP2836	Hypothetical protein {UniProtKB/TrEMBL:Q6AJB5}	[TP0648-TP0965 (0.54118866)]
COG0457	COG0845	DP1244	DP1244	Related to peroxisomal targeting signal type 1	DP2123	DP2123	Related to multidrug-efflux transport protein A	[TP0648-TP0965 (0.54118866)]
COG0457	COG0845	DP1095	DP1095	Hypothetical protein {UniProtKB/TrEMBL:Q6APA0}	DP2836	DP2836	Hypothetical protein {UniProtKB/TrEMBL:Q6AJB5}	[TP0648-TP0965 (0.54118866)]
COG0457	COG0845	DP2106	DP2106	Hypothetical protein {UniProtKB/TrEMBL:Q6ALE0}	DP0372	DP0372	Probable cobalt-zinc-cadmium resistance protein	[TP0648-TP0965 (0.54118866)]
COG0457	COG0845	DP1526	DP1526	Hypothetical protein {UniProtKB/TrEMBL:Q6AN19}	DP1545	DP1545	Hypothetical protein {UniProtKB/TrEMBL:Q6AN00}	[TP0648-TP0965 (0.54118866)]
COG0457	COG0845	DP1095	DP1095	Hypothetical protein {UniProtKB/TrEMBL:Q6APA0}	DP1698	DP1698	Related to acriflavine resistance protein E	[TP0648-TP0965 (0.54118866)]
COG0457	COG0845	DP2810	DP2810	Hypothetical protein {UniProtKB/TrEMBL:Q6AJE1}	DP0514	DP0514	Related to secretion protein	[TP0648-TP0965 (0.54118866)]
COG0457	COG0845	DP1244	DP1244	Related to peroxisomal targeting signal type 1	DP1698	DP1698	Related to acriflavine resistance protein E	[TP0648-TP0965 (0.54118866)]
COG0457	COG0845	DP0585	DP0585	Related to TPR-repeat-containing proteins	DP2123	DP2123	Related to multidrug-efflux transport protein A	[TP0648-TP0965 (0.54118866)]
COG0457	COG0845	DP1244	DP1244	Related to peroxisomal targeting signal type 1	DP0514	DP0514	Related to secretion protein	[TP0648-TP0965 (0.54118866)]
COG0457	COG0845	DP1526	DP1526	Hypothetical protein {UniProtKB/TrEMBL:Q6AN19}	DP2836	DP2836	Hypothetical protein {UniProtKB/TrEMBL:Q6AJB5}	[TP0648-TP0965 (0.54118866)]
COG0457	COG0845	DP1526	DP1526	Hypothetical protein {UniProtKB/TrEMBL:Q6AN19}	DP1698	DP1698	Related to acriflavine resistance protein E	[TP0648-TP0965 (0.54118866)]
COG0457	COG0845	DP2106	DP2106	Hypothetical protein {UniProtKB/TrEMBL:Q6ALE0}	DP1545	DP1545	Hypothetical protein {UniProtKB/TrEMBL:Q6AN00}	[TP0648-TP0965 (0.54118866)]
COG0760	COG2239	DP0996	DP0996	Related to peptidyl-prolyl cis-trans isomerase D	DP2540	DP2540	Related to magnesium (Mg2+) transporter	[TP1016-TP0917 (0.81817394)]
COG0760	COG2239	DP3084	DP3084	Hypothetical protein {UniProtKB/TrEMBL:Q6AIL7}	DP2540	DP2540	Related to magnesium (Mg2+) transporter	[TP1016-TP0917 (0.81817394)]
COG1749	COG1843	DP2664	DP2664	Related to flagellar hook protein	DP2663	DP2663	Related to basal-body rod modification protein	[TP0727-TP0728 (0.8651164)]
COG0782	COG1057	DP2189	DP2189	Probable transcription elongation factor	DP2587	DP2587	Related to nicotinate-nucleotide	[TP0019-TP0741 (0.75909394)]
COG1516	COG1516	DP1658	DP1658	Related to flagellar protein FliS	DP1658	DP1658	Related to flagellar protein FliS	[TP0943-TP0943 (0.5311184)]
COG1079	COG2239	DP0679	DP0679	Probable sugar ABC transporter, permease protein	DP2540	DP2540	Related to magnesium (Mg2+) transporter	[TP0302-TP0917 (0.5527395)]
COG1109	COG1157	DP2231	DP2231	Related to phosphoglucomutase/phosphomannomutase	DP2659	DP2659	Probable flagellum-specific ATP synthase	[TP0413-TP0402 (0.78400123)]
COG1109	COG1157	DP1641	glmM	Phosphoglucosamine mutase (EC 5.4.2.10)	DP2659	DP2659	Probable flagellum-specific ATP synthase	[TP0413-TP0402 (0.78400123)]
COG1109	COG1157	DP2925	DP2925	Probable phosphomannomutase	DP2659	DP2659	Probable flagellum-specific ATP synthase	[TP0413-TP0402 (0.78400123)]
COG0090	COG1643	DP1127	rplB	Probable 50S ribosomal protein L2	DP2083	DP2083	Related to ATP-dependent helicase	[TP0192-TP0526 (0.71912634)]
COG0090	COG1643	DP1127	rplB	Probable 50S ribosomal protein L2	DP2207	DP2207	Related to ATP-dependent helicase HrpA	[TP0192-TP0526 (0.71912634)]
COG1987	COG2239	DP2672	DP2672	Probable flagellar biosynthetic protein	DP2540	DP2540	Related to magnesium (Mg2+) transporter	[TP0717-TP0917 (0.53720385)]
COG0217	COG1235	DP2908	DP2908	Hypothetical UPF0082 protein DP2908	DP2606	DP2606	Hypothetical protein {UniProtKB/TrEMBL:Q6AJZ1}	[TP0474-TP0489 (0.71912634)]
COG0217	COG1235	DP2908	DP2908	Hypothetical UPF0082 protein DP2908	DP0003	DP0003	Hypothetical protein {UniProtKB/TrEMBL:Q6ASD1}	[TP0474-TP0489 (0.71912634)]
COG1026	COG2269	DP0121	DP0121	Related to zinc metalloprotease	DP0846	DP0846	Probable lysyl-tRNA synthetase	[TP0025-TP1040 (0.8044664)]
COG0012	COG0188	DP0782	DP0782	Probable GTP-binding protein	DP2281	DP2281	Probable topoisomerase IV, subunit A	[TP0124-TP0005 (0.7149395)]
COG0012	COG0188	DP0782	DP0782	Probable GTP-binding protein	DP0650	DP0650	Probable DNA gyrase, subunit A	[TP0124-TP0005 (0.7149395)]
COG0206	COG1774	DP2893	DP2893	Probable cell division protein FtsZ	DP0785	DP0785	Hypothetical protein {UniProtKB/TrEMBL:Q6AQ59}	[TP0390-TP0046 (0.67547834)]
COG0324	COG1558	DP1930	miaA	tRNA delta(2)-isopentenylpyrophosphate transferase (EC 2.5.1.8) (IPP transferase) (Isopentenyl-diphosphate:tRNA isopentenyltransferase) (IPTase) (IPPT)	DP2654	DP2654	Probable flagellar basal body rod protein	[TP0637-TP0397 (0.66148543)]
COG0528	COG1774	DP1156	DP1156	Probable uridylate kinase	DP0785	DP0785	Hypothetical protein {UniProtKB/TrEMBL:Q6AQ59}	[TP0099-TP0046 (0.65377367)]
COG0528	COG1774	DP0145	DP0145	Hypothetical protein {UniProtKB/TrEMBL:Q6AS01}	DP0785	DP0785	Hypothetical protein {UniProtKB/TrEMBL:Q6AQ59}	[TP0099-TP0046 (0.65377367)]
COG0457	COG1643	DP1095	DP1095	Hypothetical protein {UniProtKB/TrEMBL:Q6APA0}	DP2083	DP2083	Related to ATP-dependent helicase	[TP0067-TP0526 (0.80406195)]
COG0457	COG1643	DP2106	DP2106	Hypothetical protein {UniProtKB/TrEMBL:Q6ALE0}	DP2207	DP2207	Related to ATP-dependent helicase HrpA	[TP0067-TP0526 (0.80406195)]
COG0457	COG1643	DP2106	DP2106	Hypothetical protein {UniProtKB/TrEMBL:Q6ALE0}	DP2083	DP2083	Related to ATP-dependent helicase	[TP0067-TP0526 (0.80406195)]
COG0457	COG1643	DP0585	DP0585	Related to TPR-repeat-containing proteins	DP2083	DP2083	Related to ATP-dependent helicase	[TP0067-TP0526 (0.80406195)]
COG0457	COG1643	DP1526	DP1526	Hypothetical protein {UniProtKB/TrEMBL:Q6AN19}	DP2083	DP2083	Related to ATP-dependent helicase	[TP0067-TP0526 (0.80406195)]
COG0457	COG1643	DP1526	DP1526	Hypothetical protein {UniProtKB/TrEMBL:Q6AN19}	DP2207	DP2207	Related to ATP-dependent helicase HrpA	[TP0067-TP0526 (0.80406195)]
COG0457	COG1643	DP2810	DP2810	Hypothetical protein {UniProtKB/TrEMBL:Q6AJE1}	DP2083	DP2083	Related to ATP-dependent helicase	[TP0067-TP0526 (0.80406195)]
COG0457	COG1643	DP2810	DP2810	Hypothetical protein {UniProtKB/TrEMBL:Q6AJE1}	DP2207	DP2207	Related to ATP-dependent helicase HrpA	[TP0067-TP0526 (0.80406195)]
COG0457	COG1643	DP1244	DP1244	Related to peroxisomal targeting signal type 1	DP2207	DP2207	Related to ATP-dependent helicase HrpA	[TP0067-TP0526 (0.80406195)]
COG0457	COG1643	DP0585	DP0585	Related to TPR-repeat-containing proteins	DP2207	DP2207	Related to ATP-dependent helicase HrpA	[TP0067-TP0526 (0.80406195)]
COG0457	COG1643	DP1244	DP1244	Related to peroxisomal targeting signal type 1	DP2083	DP2083	Related to ATP-dependent helicase	[TP0067-TP0526 (0.80406195)]
COG0457	COG1643	DP1095	DP1095	Hypothetical protein {UniProtKB/TrEMBL:Q6APA0}	DP2207	DP2207	Related to ATP-dependent helicase HrpA	[TP0067-TP0526 (0.80406195)]
COG0840	COG1157	DP0962	DP0962	Related to methyl-accepting chemotaxis protein	DP2659	DP2659	Probable flagellum-specific ATP synthase	[TP0640-TP0402 (0.9180537)]
COG0840	COG1157	DP0987	DP0987	Related to methyl-accepting chemotaxis protein	DP2659	DP2659	Probable flagellum-specific ATP synthase	[TP0640-TP0402 (0.9180537)]
COG0840	COG1157	DP2993	DP2993	Probable methyl-accepting chemotaxis protein	DP2659	DP2659	Probable flagellum-specific ATP synthase	[TP0640-TP0402 (0.9180537)]
COG0840	COG1157	DP1899	DP1899	Related to methyl-accepting chemotaxis protein	DP2659	DP2659	Probable flagellum-specific ATP synthase	[TP0640-TP0402 (0.9180537)]
COG0840	COG1157	DP0468	DP0468	Related to methyl-accepting chemotaxis protein	DP2659	DP2659	Probable flagellum-specific ATP synthase	[TP0640-TP0402 (0.9180537)]
COG0840	COG1157	DP0979	DP0979	Related to methyl-accepting chemotaxis protein	DP2659	DP2659	Probable flagellum-specific ATP synthase	[TP0640-TP0402 (0.9180537)]
COG0840	COG1157	DP0495	DP0495	Related to methyl-accepting chemotaxis protein	DP2659	DP2659	Probable flagellum-specific ATP synthase	[TP0640-TP0402 (0.9180537)]
COG0840	COG1157	DP1898	DP1898	Related to methyl-accepting chemotaxis protein	DP2659	DP2659	Probable flagellum-specific ATP synthase	[TP0640-TP0402 (0.9180537)]
COG0840	COG1157	DP2258	DP2258	Related to methyl-accepting chemotaxis protein	DP2659	DP2659	Probable flagellum-specific ATP synthase	[TP0640-TP0402 (0.9180537)]
COG0840	COG1157	DP1897	DP1897	Related to methyl-accepting chemotaxis protein	DP2659	DP2659	Probable flagellum-specific ATP synthase	[TP0640-TP0402 (0.9180537)]
COG0840	COG1157	DP0292	DP0292	Probable chemotaxis transducer	DP2659	DP2659	Probable flagellum-specific ATP synthase	[TP0640-TP0402 (0.9180537)]
COG0840	COG1157	DP1896	DP1896	Related to methyl-accepting chemotaxis protein	DP2659	DP2659	Probable flagellum-specific ATP synthase	[TP0640-TP0402 (0.9180537)]
COG0840	COG1157	DP0985	DP0985	Related to methyl-accepting chemotaxis protein	DP2659	DP2659	Probable flagellum-specific ATP synthase	[TP0640-TP0402 (0.9180537)]
COG0840	COG1157	DP0978	DP0978	Related to methyl-accepting chemotaxis protein	DP2659	DP2659	Probable flagellum-specific ATP synthase	[TP0640-TP0402 (0.9180537)]
COG0840	COG1157	DP1524	DP1524	Related to methyl-accepting chemotaxis protein	DP2659	DP2659	Probable flagellum-specific ATP synthase	[TP0640-TP0402 (0.9180537)]
COG0840	COG1157	DP0963	DP0963	Related to methyl-accepting chemotaxis protein	DP2659	DP2659	Probable flagellum-specific ATP synthase	[TP0640-TP0402 (0.9180537)]
COG0840	COG1157	DP2705	DP2705	Related to methyl-accepting chemotaxis protein	DP2659	DP2659	Probable flagellum-specific ATP synthase	[TP0640-TP0402 (0.9180537)]
COG0840	COG1157	DP0161	DP0161	Related to methyl-accepting chemotaxis protein	DP2659	DP2659	Probable flagellum-specific ATP synthase	[TP0640-TP0402 (0.9180537)]
COG0840	COG1157	DP1276	DP1276	Related to methyl-accepting chemotaxis protein	DP2659	DP2659	Probable flagellum-specific ATP synthase	[TP0640-TP0402 (0.9180537)]
COG0462	COG0492	DP2734	DP2734	Probable ribose-phosphate pyrophosphokinase	DP0809	DP0809	Related to thioredoxin reductase	[TP0294-TP0814 (0.8323514)]
COG0124	COG0254	DP0571	hisS	Histidyl-tRNA synthetase (EC 6.1.1.21) (Histidine--tRNA ligase) (HisRS)	DP2727	rpmE	50S ribosomal protein L31	[TP0641-TP0255 (0.65973145)]
COG0178	COG0272	DP0116	DP0116	Probable excinuclease ABC, subunit A	DP1006	DP1006	Related to NAD-dependent DNA ligase	[TP0514-TP0634 (0.7537598)]
COG0257	COG2204	DP1148	DP1148	50S ribosomal protein L36	DP0953	DP0953	Probable two-component system response regulator	[TP0209-TP0519 (0.6010877)]
COG0257	COG2204	DP1148	DP1148	50S ribosomal protein L36	DP1488	DP1488	Related to two-component system response	[TP0209-TP0519 (0.6010877)]
COG0257	COG2204	DP1148	DP1148	50S ribosomal protein L36	DP1959	DP1959	Related to two-component system response	[TP0209-TP0519 (0.6010877)]
COG0257	COG2204	DP1148	DP1148	50S ribosomal protein L36	DP2235	DP2235	Related to two-component system response	[TP0209-TP0519 (0.6010877)]
COG0257	COG2204	DP1148	DP1148	50S ribosomal protein L36	DP2721	DP2721	Related to two-component system response	[TP0209-TP0519 (0.6010877)]
COG0257	COG2204	DP1148	DP1148	50S ribosomal protein L36	DP2648	DP2648	Related to two-component system response	[TP0209-TP0519 (0.6010877)]
COG0257	COG2204	DP1148	DP1148	50S ribosomal protein L36	DP1024	DP1024	Probable two-component system response regulator	[TP0209-TP0519 (0.6010877)]
COG0257	COG2204	DP1148	DP1148	50S ribosomal protein L36	DP2823	DP2823	Related to two-component system response	[TP0209-TP0519 (0.6010877)]
COG0257	COG2204	DP1148	DP1148	50S ribosomal protein L36	DP0376	DP0376	Probable two-component system response regulator	[TP0209-TP0519 (0.6010877)]
COG0257	COG2204	DP1148	DP1148	50S ribosomal protein L36	DP0470	DP0470	Related to two-component system response	[TP0209-TP0519 (0.6010877)]
COG0257	COG2204	DP1148	DP1148	50S ribosomal protein L36	DP1491	DP1491	Related to two-component system response	[TP0209-TP0519 (0.6010877)]
COG0257	COG2204	DP1148	DP1148	50S ribosomal protein L36	DP1446	DP1446	Probable two-component system response regulator	[TP0209-TP0519 (0.6010877)]
COG0257	COG2204	DP1148	DP1148	50S ribosomal protein L36	DP1040	DP1040	Probable two-component system response regulator	[TP0209-TP0519 (0.6010877)]
COG0495	COG1558	DP2600	leuS	Leucyl-tRNA synthetase (EC 6.1.1.4) (Leucine--tRNA ligase) (LeuRS)	DP2654	DP2654	Probable flagellar basal body rod protein	[TP0586-TP0397 (0.60331625)]
COG1135	COG1466	DP0329	DP0329	Related to ABC transporter, ATP-binding protein	DP0888	DP0888	Hypothetical protein {UniProtKB/TrEMBL:Q6APV6}	[TP0120-TP0588 (0.7896185)]
COG1192	COG2214	DP1251	DP1251	Related to chromosome partitioning protein Soj	DP1965	DP1965	Related to chaperone protein DnaJ	[TP0272-TP0843 (0.8210422)]
COG1192	COG2214	DP1251	DP1251	Related to chromosome partitioning protein Soj	DP1703	DP1703	Related to heat shock protein DnaJ	[TP0272-TP0843 (0.8210422)]
COG0608	COG1159	DP1929	DP1929	Related to single-strand DNA-specific exonuclease	DP1689	DP1689	Probable GTP-binding protein Era homolog	[TP0704-TP0541 (0.7586372)]
COG0242	COG0263	DP0746	DP0746	Peptide deformylase {UniProtKB/TrEMBL:Q6AQ98}	DP2589	proB	Glutamate 5-kinase (EC 2.7.2.11) (Gamma-glutamyl kinase) (GK)	[TP0757-TP0351 (0.5771584)]
COG1115	COG2239	DP1286	DP1286	Probable sodium/alanine symporter	DP2540	DP2540	Related to magnesium (Mg2+) transporter	[TP0414-TP0917 (0.53720385)]
COG1115	COG2239	DP1275	DP1275	Probable amino acid carrier protein	DP2540	DP2540	Related to magnesium (Mg2+) transporter	[TP0414-TP0917 (0.53720385)]
COG1115	COG2239	DP1296	DP1296	Probable sodium/alanine symporter	DP2540	DP2540	Related to magnesium (Mg2+) transporter	[TP0414-TP0917 (0.53720385)]
COG1115	COG2239	DP0706	DP0706	Probable sodium-linked D-alanine/glycine	DP2540	DP2540	Related to magnesium (Mg2+) transporter	[TP0414-TP0917 (0.53720385)]
COG1115	COG2239	DP1274	DP1274	Probable sodium/alanine symporter	DP2540	DP2540	Related to magnesium (Mg2+) transporter	[TP0414-TP0917 (0.53720385)]
COG0739	COG4786	DP0999	DP0999	Hypothetical protein {UniProtKB/TrEMBL:Q6APJ6}	DP2680	DP2680	Related to flagellar basal-body rod protein	[TP0782-TP0961 (0.69582695)]
COG0739	COG4786	DP2582	DP2582	Hypothetical protein {UniProtKB/TrEMBL:Q6AK15}	DP2681	DP2681	Probable flagellar hook basal body protein	[TP0782-TP0961 (0.69582695)]
COG0739	COG4786	DP0999	DP0999	Hypothetical protein {UniProtKB/TrEMBL:Q6APJ6}	DP2681	DP2681	Probable flagellar hook basal body protein	[TP0782-TP0961 (0.69582695)]
COG0739	COG4786	DP2582	DP2582	Hypothetical protein {UniProtKB/TrEMBL:Q6AK15}	DP2680	DP2680	Related to flagellar basal-body rod protein	[TP0782-TP0961 (0.69582695)]
COG0124	COG0546	DP0571	hisS	Histidyl-tRNA synthetase (EC 6.1.1.21) (Histidine--tRNA ligase) (HisRS)	DP2134	DP2134	Related to phosphoglycolate phosphatase	[TP0641-TP0554 (0.5196431)]
COG0124	COG0546	DP0571	hisS	Histidyl-tRNA synthetase (EC 6.1.1.21) (Histidine--tRNA ligase) (HisRS)	DP0805	DP0805	Related to beta-phosphoglucomutase	[TP0641-TP0554 (0.5196431)]
COG0124	COG0546	DP0571	hisS	Histidyl-tRNA synthetase (EC 6.1.1.21) (Histidine--tRNA ligase) (HisRS)	DP2468	DP2468	Related to indigoidine systhesis protein	[TP0641-TP0554 (0.5196431)]
COG0257	COG0773	DP1148	DP1148	50S ribosomal protein L36	DP2897	murC	UDP-N-acetylmuramate--L-alanine ligase (EC 6.3.2.8) (UDP-N- acetylmuramoyl-L-alanine synthetase)	[TP0209-TP0341 (0.6926446)]
COG0257	COG0773	DP1148	DP1148	50S ribosomal protein L36	DP2930	DP2930	Probable	[TP0209-TP0341 (0.6926446)]
COG0457	COG2204	DP1244	DP1244	Related to peroxisomal targeting signal type 1	DP1959	DP1959	Related to two-component system response	[TP0067-TP0519 (0.7741208)]
COG0457	COG2204	DP1526	DP1526	Hypothetical protein {UniProtKB/TrEMBL:Q6AN19}	DP2648	DP2648	Related to two-component system response	[TP0067-TP0519 (0.7741208)]
COG0457	COG2204	DP0585	DP0585	Related to TPR-repeat-containing proteins	DP1959	DP1959	Related to two-component system response	[TP0067-TP0519 (0.7741208)]
COG0457	COG2204	DP2106	DP2106	Hypothetical protein {UniProtKB/TrEMBL:Q6ALE0}	DP0376	DP0376	Probable two-component system response regulator	[TP0067-TP0519 (0.7741208)]
COG0457	COG2204	DP1244	DP1244	Related to peroxisomal targeting signal type 1	DP1491	DP1491	Related to two-component system response	[TP0067-TP0519 (0.7741208)]
COG0457	COG2204	DP1526	DP1526	Hypothetical protein {UniProtKB/TrEMBL:Q6AN19}	DP0953	DP0953	Probable two-component system response regulator	[TP0067-TP0519 (0.7741208)]
COG0457	COG2204	DP1095	DP1095	Hypothetical protein {UniProtKB/TrEMBL:Q6APA0}	DP1024	DP1024	Probable two-component system response regulator	[TP0067-TP0519 (0.7741208)]
COG0457	COG2204	DP0585	DP0585	Related to TPR-repeat-containing proteins	DP0470	DP0470	Related to two-component system response	[TP0067-TP0519 (0.7741208)]
COG0457	COG2204	DP1526	DP1526	Hypothetical protein {UniProtKB/TrEMBL:Q6AN19}	DP1959	DP1959	Related to two-component system response	[TP0067-TP0519 (0.7741208)]
COG0457	COG2204	DP1095	DP1095	Hypothetical protein {UniProtKB/TrEMBL:Q6APA0}	DP1040	DP1040	Probable two-component system response regulator	[TP0067-TP0519 (0.7741208)]
COG0457	COG2204	DP2810	DP2810	Hypothetical protein {UniProtKB/TrEMBL:Q6AJE1}	DP0376	DP0376	Probable two-component system response regulator	[TP0067-TP0519 (0.7741208)]
COG0457	COG2204	DP2810	DP2810	Hypothetical protein {UniProtKB/TrEMBL:Q6AJE1}	DP0953	DP0953	Probable two-component system response regulator	[TP0067-TP0519 (0.7741208)]
COG0457	COG2204	DP1244	DP1244	Related to peroxisomal targeting signal type 1	DP0953	DP0953	Probable two-component system response regulator	[TP0067-TP0519 (0.7741208)]
COG0457	COG2204	DP2810	DP2810	Hypothetical protein {UniProtKB/TrEMBL:Q6AJE1}	DP1488	DP1488	Related to two-component system response	[TP0067-TP0519 (0.7741208)]
COG0457	COG2204	DP0585	DP0585	Related to TPR-repeat-containing proteins	DP1488	DP1488	Related to two-component system response	[TP0067-TP0519 (0.7741208)]
COG0457	COG2204	DP2106	DP2106	Hypothetical protein {UniProtKB/TrEMBL:Q6ALE0}	DP0470	DP0470	Related to two-component system response	[TP0067-TP0519 (0.7741208)]
COG0457	COG2204	DP0585	DP0585	Related to TPR-repeat-containing proteins	DP2648	DP2648	Related to two-component system response	[TP0067-TP0519 (0.7741208)]
COG0457	COG2204	DP1526	DP1526	Hypothetical protein {UniProtKB/TrEMBL:Q6AN19}	DP0470	DP0470	Related to two-component system response	[TP0067-TP0519 (0.7741208)]
COG0457	COG2204	DP1095	DP1095	Hypothetical protein {UniProtKB/TrEMBL:Q6APA0}	DP2823	DP2823	Related to two-component system response	[TP0067-TP0519 (0.7741208)]
COG0457	COG2204	DP2810	DP2810	Hypothetical protein {UniProtKB/TrEMBL:Q6AJE1}	DP2235	DP2235	Related to two-component system response	[TP0067-TP0519 (0.7741208)]
COG0457	COG2204	DP1526	DP1526	Hypothetical protein {UniProtKB/TrEMBL:Q6AN19}	DP1040	DP1040	Probable two-component system response regulator	[TP0067-TP0519 (0.7741208)]
COG0457	COG2204	DP2106	DP2106	Hypothetical protein {UniProtKB/TrEMBL:Q6ALE0}	DP1024	DP1024	Probable two-component system response regulator	[TP0067-TP0519 (0.7741208)]
COG0457	COG2204	DP1095	DP1095	Hypothetical protein {UniProtKB/TrEMBL:Q6APA0}	DP1959	DP1959	Related to two-component system response	[TP0067-TP0519 (0.7741208)]
COG0457	COG2204	DP1526	DP1526	Hypothetical protein {UniProtKB/TrEMBL:Q6AN19}	DP2235	DP2235	Related to two-component system response	[TP0067-TP0519 (0.7741208)]
COG0457	COG2204	DP0585	DP0585	Related to TPR-repeat-containing proteins	DP1446	DP1446	Probable two-component system response regulator	[TP0067-TP0519 (0.7741208)]
COG0457	COG2204	DP2810	DP2810	Hypothetical protein {UniProtKB/TrEMBL:Q6AJE1}	DP1040	DP1040	Probable two-component system response regulator	[TP0067-TP0519 (0.7741208)]
COG0457	COG2204	DP0585	DP0585	Related to TPR-repeat-containing proteins	DP2721	DP2721	Related to two-component system response	[TP0067-TP0519 (0.7741208)]
COG0457	COG2204	DP1526	DP1526	Hypothetical protein {UniProtKB/TrEMBL:Q6AN19}	DP1024	DP1024	Probable two-component system response regulator	[TP0067-TP0519 (0.7741208)]
COG0457	COG2204	DP2810	DP2810	Hypothetical protein {UniProtKB/TrEMBL:Q6AJE1}	DP1959	DP1959	Related to two-component system response	[TP0067-TP0519 (0.7741208)]
COG0457	COG2204	DP0585	DP0585	Related to TPR-repeat-containing proteins	DP2823	DP2823	Related to two-component system response	[TP0067-TP0519 (0.7741208)]
COG0457	COG2204	DP1095	DP1095	Hypothetical protein {UniProtKB/TrEMBL:Q6APA0}	DP1491	DP1491	Related to two-component system response	[TP0067-TP0519 (0.7741208)]
COG0457	COG2204	DP2106	DP2106	Hypothetical protein {UniProtKB/TrEMBL:Q6ALE0}	DP1491	DP1491	Related to two-component system response	[TP0067-TP0519 (0.7741208)]
COG0457	COG2204	DP2106	DP2106	Hypothetical protein {UniProtKB/TrEMBL:Q6ALE0}	DP2823	DP2823	Related to two-component system response	[TP0067-TP0519 (0.7741208)]
COG0457	COG2204	DP0585	DP0585	Related to TPR-repeat-containing proteins	DP1024	DP1024	Probable two-component system response regulator	[TP0067-TP0519 (0.7741208)]
COG0457	COG2204	DP2106	DP2106	Hypothetical protein {UniProtKB/TrEMBL:Q6ALE0}	DP1959	DP1959	Related to two-component system response	[TP0067-TP0519 (0.7741208)]
COG0457	COG2204	DP2106	DP2106	Hypothetical protein {UniProtKB/TrEMBL:Q6ALE0}	DP2721	DP2721	Related to two-component system response	[TP0067-TP0519 (0.7741208)]
COG0457	COG2204	DP2106	DP2106	Hypothetical protein {UniProtKB/TrEMBL:Q6ALE0}	DP1446	DP1446	Probable two-component system response regulator	[TP0067-TP0519 (0.7741208)]
COG0457	COG2204	DP1095	DP1095	Hypothetical protein {UniProtKB/TrEMBL:Q6APA0}	DP2648	DP2648	Related to two-component system response	[TP0067-TP0519 (0.7741208)]
COG0457	COG2204	DP2810	DP2810	Hypothetical protein {UniProtKB/TrEMBL:Q6AJE1}	DP1491	DP1491	Related to two-component system response	[TP0067-TP0519 (0.7741208)]
COG0457	COG2204	DP1244	DP1244	Related to peroxisomal targeting signal type 1	DP0376	DP0376	Probable two-component system response regulator	[TP0067-TP0519 (0.7741208)]
COG0457	COG2204	DP2810	DP2810	Hypothetical protein {UniProtKB/TrEMBL:Q6AJE1}	DP0470	DP0470	Related to two-component system response	[TP0067-TP0519 (0.7741208)]
COG0457	COG2204	DP2810	DP2810	Hypothetical protein {UniProtKB/TrEMBL:Q6AJE1}	DP1024	DP1024	Probable two-component system response regulator	[TP0067-TP0519 (0.7741208)]
COG0457	COG2204	DP0585	DP0585	Related to TPR-repeat-containing proteins	DP1491	DP1491	Related to two-component system response	[TP0067-TP0519 (0.7741208)]
COG0457	COG2204	DP2106	DP2106	Hypothetical protein {UniProtKB/TrEMBL:Q6ALE0}	DP2235	DP2235	Related to two-component system response	[TP0067-TP0519 (0.7741208)]
COG0457	COG2204	DP1095	DP1095	Hypothetical protein {UniProtKB/TrEMBL:Q6APA0}	DP0953	DP0953	Probable two-component system response regulator	[TP0067-TP0519 (0.7741208)]
COG0457	COG2204	DP1244	DP1244	Related to peroxisomal targeting signal type 1	DP1446	DP1446	Probable two-component system response regulator	[TP0067-TP0519 (0.7741208)]
COG0457	COG2204	DP1095	DP1095	Hypothetical protein {UniProtKB/TrEMBL:Q6APA0}	DP1446	DP1446	Probable two-component system response regulator	[TP0067-TP0519 (0.7741208)]
COG0457	COG2204	DP2106	DP2106	Hypothetical protein {UniProtKB/TrEMBL:Q6ALE0}	DP2648	DP2648	Related to two-component system response	[TP0067-TP0519 (0.7741208)]
COG0457	COG2204	DP1244	DP1244	Related to peroxisomal targeting signal type 1	DP0470	DP0470	Related to two-component system response	[TP0067-TP0519 (0.7741208)]
COG0457	COG2204	DP1095	DP1095	Hypothetical protein {UniProtKB/TrEMBL:Q6APA0}	DP2235	DP2235	Related to two-component system response	[TP0067-TP0519 (0.7741208)]
COG0457	COG2204	DP1526	DP1526	Hypothetical protein {UniProtKB/TrEMBL:Q6AN19}	DP2721	DP2721	Related to two-component system response	[TP0067-TP0519 (0.7741208)]
COG0457	COG2204	DP1244	DP1244	Related to peroxisomal targeting signal type 1	DP2823	DP2823	Related to two-component system response	[TP0067-TP0519 (0.7741208)]
COG0457	COG2204	DP2810	DP2810	Hypothetical protein {UniProtKB/TrEMBL:Q6AJE1}	DP2721	DP2721	Related to two-component system response	[TP0067-TP0519 (0.7741208)]
COG0457	COG2204	DP1244	DP1244	Related to peroxisomal targeting signal type 1	DP1488	DP1488	Related to two-component system response	[TP0067-TP0519 (0.7741208)]
COG0457	COG2204	DP1244	DP1244	Related to peroxisomal targeting signal type 1	DP2648	DP2648	Related to two-component system response	[TP0067-TP0519 (0.7741208)]
COG0457	COG2204	DP1095	DP1095	Hypothetical protein {UniProtKB/TrEMBL:Q6APA0}	DP2721	DP2721	Related to two-component system response	[TP0067-TP0519 (0.7741208)]
COG0457	COG2204	DP0585	DP0585	Related to TPR-repeat-containing proteins	DP0953	DP0953	Probable two-component system response regulator	[TP0067-TP0519 (0.7741208)]
COG0457	COG2204	DP2106	DP2106	Hypothetical protein {UniProtKB/TrEMBL:Q6ALE0}	DP1040	DP1040	Probable two-component system response regulator	[TP0067-TP0519 (0.7741208)]
COG0457	COG2204	DP1244	DP1244	Related to peroxisomal targeting signal type 1	DP2235	DP2235	Related to two-component system response	[TP0067-TP0519 (0.7741208)]
COG0457	COG2204	DP1526	DP1526	Hypothetical protein {UniProtKB/TrEMBL:Q6AN19}	DP1491	DP1491	Related to two-component system response	[TP0067-TP0519 (0.7741208)]
COG0457	COG2204	DP2810	DP2810	Hypothetical protein {UniProtKB/TrEMBL:Q6AJE1}	DP2823	DP2823	Related to two-component system response	[TP0067-TP0519 (0.7741208)]
COG0457	COG2204	DP2810	DP2810	Hypothetical protein {UniProtKB/TrEMBL:Q6AJE1}	DP2648	DP2648	Related to two-component system response	[TP0067-TP0519 (0.7741208)]
COG0457	COG2204	DP2106	DP2106	Hypothetical protein {UniProtKB/TrEMBL:Q6ALE0}	DP0953	DP0953	Probable two-component system response regulator	[TP0067-TP0519 (0.7741208)]
COG0457	COG2204	DP2810	DP2810	Hypothetical protein {UniProtKB/TrEMBL:Q6AJE1}	DP1446	DP1446	Probable two-component system response regulator	[TP0067-TP0519 (0.7741208)]
COG0457	COG2204	DP1095	DP1095	Hypothetical protein {UniProtKB/TrEMBL:Q6APA0}	DP0470	DP0470	Related to two-component system response	[TP0067-TP0519 (0.7741208)]
COG0457	COG2204	DP1244	DP1244	Related to peroxisomal targeting signal type 1	DP2721	DP2721	Related to two-component system response	[TP0067-TP0519 (0.7741208)]
COG0457	COG2204	DP1526	DP1526	Hypothetical protein {UniProtKB/TrEMBL:Q6AN19}	DP2823	DP2823	Related to two-component system response	[TP0067-TP0519 (0.7741208)]
COG0457	COG2204	DP2106	DP2106	Hypothetical protein {UniProtKB/TrEMBL:Q6ALE0}	DP1488	DP1488	Related to two-component system response	[TP0067-TP0519 (0.7741208)]
COG0457	COG2204	DP0585	DP0585	Related to TPR-repeat-containing proteins	DP0376	DP0376	Probable two-component system response regulator	[TP0067-TP0519 (0.7741208)]
COG0457	COG2204	DP1244	DP1244	Related to peroxisomal targeting signal type 1	DP1040	DP1040	Probable two-component system response regulator	[TP0067-TP0519 (0.7741208)]
COG0457	COG2204	DP1095	DP1095	Hypothetical protein {UniProtKB/TrEMBL:Q6APA0}	DP1488	DP1488	Related to two-component system response	[TP0067-TP0519 (0.7741208)]
COG0457	COG2204	DP1526	DP1526	Hypothetical protein {UniProtKB/TrEMBL:Q6AN19}	DP1488	DP1488	Related to two-component system response	[TP0067-TP0519 (0.7741208)]
COG0457	COG2204	DP1244	DP1244	Related to peroxisomal targeting signal type 1	DP1024	DP1024	Probable two-component system response regulator	[TP0067-TP0519 (0.7741208)]
COG0457	COG2204	DP0585	DP0585	Related to TPR-repeat-containing proteins	DP1040	DP1040	Probable two-component system response regulator	[TP0067-TP0519 (0.7741208)]
COG0457	COG2204	DP0585	DP0585	Related to TPR-repeat-containing proteins	DP2235	DP2235	Related to two-component system response	[TP0067-TP0519 (0.7741208)]
COG0457	COG2204	DP1526	DP1526	Hypothetical protein {UniProtKB/TrEMBL:Q6AN19}	DP1446	DP1446	Probable two-component system response regulator	[TP0067-TP0519 (0.7741208)]
COG0457	COG2204	DP1526	DP1526	Hypothetical protein {UniProtKB/TrEMBL:Q6AN19}	DP0376	DP0376	Probable two-component system response regulator	[TP0067-TP0519 (0.7741208)]
COG0457	COG2204	DP1095	DP1095	Hypothetical protein {UniProtKB/TrEMBL:Q6APA0}	DP0376	DP0376	Probable two-component system response regulator	[TP0067-TP0519 (0.7741208)]
COG0272	COG1879	DP1006	DP1006	Related to NAD-dependent DNA ligase	DP0377	DP0377	Hypothetical protein {UniProtKB/TrEMBL:Q6ARB8}	[TP0634-TP0684 (0.56216276)]
COG0257	COG0681	DP1148	DP1148	50S ribosomal protein L36	DP0107	DP0107	Related to signal peptidase I	[TP0209-TP0926 (0.69083804)]
COG0526	COG1843	DP0948	DP0948	Probable thioredoxin {UniProtKB/TrEMBL:Q6APP7}	DP2663	DP2663	Related to basal-body rod modification protein	[TP0100-TP0728 (0.58155864)]
COG0526	COG1843	DP3083	DP3083	Related to cytochrome c biogenesis protein	DP2663	DP2663	Related to basal-body rod modification protein	[TP0100-TP0728 (0.58155864)]
COG0526	COG1843	DP0946	DP0946	Hypothetical protein {UniProtKB/TrEMBL:Q6APP9}	DP2663	DP2663	Related to basal-body rod modification protein	[TP0100-TP0728 (0.58155864)]
COG0526	COG1843	DP0810	DP0810	Probable thioredoxin {UniProtKB/TrEMBL:Q6AQ34}	DP2663	DP2663	Related to basal-body rod modification protein	[TP0100-TP0728 (0.58155864)]
COG1774	COG2812	DP0785	DP0785	Hypothetical protein {UniProtKB/TrEMBL:Q6AQ59}	DP0784	DP0784	Related to DNA polymerase III, delta subunit	[TP0046-TP1005 (0.5678104)]
COG1774	COG2812	DP0785	DP0785	Hypothetical protein {UniProtKB/TrEMBL:Q6AQ59}	DP1431	DP1431	Related to DNA polymerase III, subunit gamma/tau	[TP0046-TP1005 (0.5678104)]
COG0036	COG1774	DP0795	DP0795	Probable ribulose-phosphate 3-epimerase	DP0785	DP0785	Hypothetical protein {UniProtKB/TrEMBL:Q6AQ59}	[TP0945-TP0046 (0.53769433)]
COG1121	COG2204	DP3061	DP3061	Related to Mn/Zn ABC transporter, ATP-binding	DP1024	DP1024	Probable two-component system response regulator	[TP0035-TP0519 (0.5085169)]
COG1121	COG2204	DP3061	DP3061	Related to Mn/Zn ABC transporter, ATP-binding	DP2235	DP2235	Related to two-component system response	[TP0035-TP0519 (0.5085169)]
COG1121	COG2204	DP3061	DP3061	Related to Mn/Zn ABC transporter, ATP-binding	DP2721	DP2721	Related to two-component system response	[TP0035-TP0519 (0.5085169)]
COG1121	COG2204	DP3061	DP3061	Related to Mn/Zn ABC transporter, ATP-binding	DP1959	DP1959	Related to two-component system response	[TP0035-TP0519 (0.5085169)]
COG1121	COG2204	DP3061	DP3061	Related to Mn/Zn ABC transporter, ATP-binding	DP1488	DP1488	Related to two-component system response	[TP0035-TP0519 (0.5085169)]
COG1121	COG2204	DP3061	DP3061	Related to Mn/Zn ABC transporter, ATP-binding	DP1040	DP1040	Probable two-component system response regulator	[TP0035-TP0519 (0.5085169)]
COG1121	COG2204	DP3061	DP3061	Related to Mn/Zn ABC transporter, ATP-binding	DP1491	DP1491	Related to two-component system response	[TP0035-TP0519 (0.5085169)]
COG1121	COG2204	DP3061	DP3061	Related to Mn/Zn ABC transporter, ATP-binding	DP2823	DP2823	Related to two-component system response	[TP0035-TP0519 (0.5085169)]
COG1121	COG2204	DP3061	DP3061	Related to Mn/Zn ABC transporter, ATP-binding	DP0953	DP0953	Probable two-component system response regulator	[TP0035-TP0519 (0.5085169)]
COG1121	COG2204	DP3061	DP3061	Related to Mn/Zn ABC transporter, ATP-binding	DP2648	DP2648	Related to two-component system response	[TP0035-TP0519 (0.5085169)]
COG1121	COG2204	DP3061	DP3061	Related to Mn/Zn ABC transporter, ATP-binding	DP0470	DP0470	Related to two-component system response	[TP0035-TP0519 (0.5085169)]
COG1121	COG2204	DP3061	DP3061	Related to Mn/Zn ABC transporter, ATP-binding	DP0376	DP0376	Probable two-component system response regulator	[TP0035-TP0519 (0.5085169)]
COG1121	COG2204	DP3061	DP3061	Related to Mn/Zn ABC transporter, ATP-binding	DP1446	DP1446	Probable two-component system response regulator	[TP0035-TP0519 (0.5085169)]
COG0528	COG4591	DP0145	DP0145	Hypothetical protein {UniProtKB/TrEMBL:Q6AS01}	DP1628	DP1628	Related to lipoprotein releasing system	[TP0099-TP0580 (0.8561369)]
COG0528	COG4591	DP1156	DP1156	Probable uridylate kinase	DP1783	DP1783	Similar to lipoprotein releasing system	[TP0099-TP0580 (0.8561369)]
COG0528	COG4591	DP0145	DP0145	Hypothetical protein {UniProtKB/TrEMBL:Q6AS01}	DP1783	DP1783	Similar to lipoprotein releasing system	[TP0099-TP0580 (0.8561369)]
COG0528	COG4591	DP1156	DP1156	Probable uridylate kinase	DP1628	DP1628	Related to lipoprotein releasing system	[TP0099-TP0580 (0.8561369)]
COG0228	COG0546	DP2800	rpsP	Probable 30S ribosomal protein S16	DP2468	DP2468	Related to indigoidine systhesis protein	[TP0905-TP0554 (0.5352583)]
COG0228	COG0546	DP2800	rpsP	Probable 30S ribosomal protein S16	DP2134	DP2134	Related to phosphoglycolate phosphatase	[TP0905-TP0554 (0.5352583)]
COG0228	COG0546	DP2800	rpsP	Probable 30S ribosomal protein S16	DP0805	DP0805	Related to beta-phosphoglucomutase	[TP0905-TP0554 (0.5352583)]
COG0051	COG2204	DP1123	rpsJ	Probable 30S ribosomal protein S10	DP1040	DP1040	Probable two-component system response regulator	[TP0188-TP0519 (0.6307204)]
COG0051	COG2204	DP1123	rpsJ	Probable 30S ribosomal protein S10	DP1959	DP1959	Related to two-component system response	[TP0188-TP0519 (0.6307204)]
COG0051	COG2204	DP1123	rpsJ	Probable 30S ribosomal protein S10	DP2648	DP2648	Related to two-component system response	[TP0188-TP0519 (0.6307204)]
COG0051	COG2204	DP1123	rpsJ	Probable 30S ribosomal protein S10	DP1024	DP1024	Probable two-component system response regulator	[TP0188-TP0519 (0.6307204)]
COG0051	COG2204	DP1123	rpsJ	Probable 30S ribosomal protein S10	DP0470	DP0470	Related to two-component system response	[TP0188-TP0519 (0.6307204)]
COG0051	COG2204	DP1123	rpsJ	Probable 30S ribosomal protein S10	DP0376	DP0376	Probable two-component system response regulator	[TP0188-TP0519 (0.6307204)]
COG0051	COG2204	DP1123	rpsJ	Probable 30S ribosomal protein S10	DP2235	DP2235	Related to two-component system response	[TP0188-TP0519 (0.6307204)]
COG0051	COG2204	DP1123	rpsJ	Probable 30S ribosomal protein S10	DP2823	DP2823	Related to two-component system response	[TP0188-TP0519 (0.6307204)]
COG0051	COG2204	DP1123	rpsJ	Probable 30S ribosomal protein S10	DP1446	DP1446	Probable two-component system response regulator	[TP0188-TP0519 (0.6307204)]
COG0051	COG2204	DP1123	rpsJ	Probable 30S ribosomal protein S10	DP1488	DP1488	Related to two-component system response	[TP0188-TP0519 (0.6307204)]
COG0051	COG2204	DP1123	rpsJ	Probable 30S ribosomal protein S10	DP2721	DP2721	Related to two-component system response	[TP0188-TP0519 (0.6307204)]
COG0051	COG2204	DP1123	rpsJ	Probable 30S ribosomal protein S10	DP1491	DP1491	Related to two-component system response	[TP0188-TP0519 (0.6307204)]
COG0051	COG2204	DP1123	rpsJ	Probable 30S ribosomal protein S10	DP0953	DP0953	Probable two-component system response regulator	[TP0188-TP0519 (0.6307204)]
COG0249	COG0546	DP0840	mutS	Probable DNA mismatch repair protein	DP2468	DP2468	Related to indigoidine systhesis protein	[TP0328-TP0554 (0.5196431)]
COG0249	COG0546	DP0840	mutS	Probable DNA mismatch repair protein	DP2134	DP2134	Related to phosphoglycolate phosphatase	[TP0328-TP0554 (0.5196431)]
COG0249	COG0546	DP0840	mutS	Probable DNA mismatch repair protein	DP0805	DP0805	Related to beta-phosphoglucomutase	[TP0328-TP0554 (0.5196431)]
COG0234	COG0803	DP0191	DP0191	10 kDa chaperonin {UniProtKB/TrEMBL:Q6ARV5}	DP3060	DP3060	Related to Mn/Zn ABC transporter, periplasmic	[TP1013-TP0163 (0.67160416)]
COG0342	COG0546	DP0806	DP0806	Related to protein-export membrane protein SecD	DP0805	DP0805	Related to beta-phosphoglucomutase	[TP0410-TP0554 (0.6160348)]
COG0342	COG0546	DP0806	DP0806	Related to protein-export membrane protein SecD	DP2468	DP2468	Related to indigoidine systhesis protein	[TP0410-TP0554 (0.6160348)]
COG0342	COG0546	DP0806	DP0806	Related to protein-export membrane protein SecD	DP2134	DP2134	Related to phosphoglycolate phosphatase	[TP0410-TP0554 (0.6160348)]
COG1115	COG1319	DP1274	DP1274	Probable sodium/alanine symporter	DP2533	DP2533	Related to aerobic-type carbon monoxide	[TP0414-TP0081 (0.81817394)]
COG1115	COG1319	DP0706	DP0706	Probable sodium-linked D-alanine/glycine	DP1724	DP1724	Probable oxidoreductase	[TP0414-TP0081 (0.81817394)]
COG1115	COG1319	DP1296	DP1296	Probable sodium/alanine symporter	DP2533	DP2533	Related to aerobic-type carbon monoxide	[TP0414-TP0081 (0.81817394)]
COG1115	COG1319	DP1286	DP1286	Probable sodium/alanine symporter	DP2533	DP2533	Related to aerobic-type carbon monoxide	[TP0414-TP0081 (0.81817394)]
COG1115	COG1319	DP1275	DP1275	Probable amino acid carrier protein	DP2533	DP2533	Related to aerobic-type carbon monoxide	[TP0414-TP0081 (0.81817394)]
COG1115	COG1319	DP1274	DP1274	Probable sodium/alanine symporter	DP1724	DP1724	Probable oxidoreductase	[TP0414-TP0081 (0.81817394)]
COG1115	COG1319	DP0706	DP0706	Probable sodium-linked D-alanine/glycine	DP3068	DP3068	Related to 4-hydroxybenzoyl-CoA reductase	[TP0414-TP0081 (0.81817394)]
COG1115	COG1319	DP0706	DP0706	Probable sodium-linked D-alanine/glycine	DP2533	DP2533	Related to aerobic-type carbon monoxide	[TP0414-TP0081 (0.81817394)]
COG1115	COG1319	DP1296	DP1296	Probable sodium/alanine symporter	DP3068	DP3068	Related to 4-hydroxybenzoyl-CoA reductase	[TP0414-TP0081 (0.81817394)]
COG1115	COG1319	DP1275	DP1275	Probable amino acid carrier protein	DP1724	DP1724	Probable oxidoreductase	[TP0414-TP0081 (0.81817394)]
COG1115	COG1319	DP1286	DP1286	Probable sodium/alanine symporter	DP1724	DP1724	Probable oxidoreductase	[TP0414-TP0081 (0.81817394)]
COG1115	COG1319	DP1296	DP1296	Probable sodium/alanine symporter	DP1724	DP1724	Probable oxidoreductase	[TP0414-TP0081 (0.81817394)]
COG1115	COG1319	DP1274	DP1274	Probable sodium/alanine symporter	DP3068	DP3068	Related to 4-hydroxybenzoyl-CoA reductase	[TP0414-TP0081 (0.81817394)]
COG1115	COG1319	DP1275	DP1275	Probable amino acid carrier protein	DP3068	DP3068	Related to 4-hydroxybenzoyl-CoA reductase	[TP0414-TP0081 (0.81817394)]
COG1115	COG1319	DP1286	DP1286	Probable sodium/alanine symporter	DP3068	DP3068	Related to 4-hydroxybenzoyl-CoA reductase	[TP0414-TP0081 (0.81817394)]
COG0457	COG1536	DP0585	DP0585	Related to TPR-repeat-containing proteins	DP2657	DP2657	Related to flagellar motor switch protein	[TP0648-TP0400 (0.69805074)]
COG0457	COG1536	DP1526	DP1526	Hypothetical protein {UniProtKB/TrEMBL:Q6AN19}	DP2657	DP2657	Related to flagellar motor switch protein	[TP0648-TP0400 (0.69805074)]
COG0457	COG1536	DP2106	DP2106	Hypothetical protein {UniProtKB/TrEMBL:Q6ALE0}	DP2657	DP2657	Related to flagellar motor switch protein	[TP0648-TP0400 (0.69805074)]
COG0457	COG1536	DP2810	DP2810	Hypothetical protein {UniProtKB/TrEMBL:Q6AJE1}	DP2657	DP2657	Related to flagellar motor switch protein	[TP0648-TP0400 (0.69805074)]
COG0457	COG1536	DP1095	DP1095	Hypothetical protein {UniProtKB/TrEMBL:Q6APA0}	DP2657	DP2657	Related to flagellar motor switch protein	[TP0648-TP0400 (0.69805074)]
COG0457	COG1536	DP1244	DP1244	Related to peroxisomal targeting signal type 1	DP2657	DP2657	Related to flagellar motor switch protein	[TP0648-TP0400 (0.69805074)]
COG0240	COG0622	DP0651	gpsA	Glycerol-3-phosphate dehydrogenase [NAD(P)+] (EC 1.1.1.94) (NAD(P)H- dependent glycerol-3-phosphate dehydrogenase)	DP0842	DP0842	Hypothetical protein {UniProtKB/TrEMBL:Q6AQ02}	[TP1009-TP0937 (0.80866665)]
COG0227	COG0492	DP1683	rpmB	50S ribosomal protein L28	DP0809	DP0809	Related to thioredoxin reductase	[TP0362-TP0814 (0.801083)]
COG0051	COG1192	DP1123	rpsJ	Probable 30S ribosomal protein S10	DP1251	DP1251	Related to chromosome partitioning protein Soj	[TP0188-TP0272 (0.7732025)]
COG0098	COG0803	DP1142	rpsE	30S ribosomal protein S5	DP3060	DP3060	Related to Mn/Zn ABC transporter, periplasmic	[TP0206-TP0163 (0.74372905)]
COG0249	COG0457	DP0840	mutS	Probable DNA mismatch repair protein	DP2106	DP2106	Hypothetical protein {UniProtKB/TrEMBL:Q6ALE0}	[TP0328-TP0095 (0.63719666)]
COG0249	COG0457	DP0840	mutS	Probable DNA mismatch repair protein	DP2810	DP2810	Hypothetical protein {UniProtKB/TrEMBL:Q6AJE1}	[TP0328-TP0095 (0.63719666)]
COG0249	COG0457	DP0840	mutS	Probable DNA mismatch repair protein	DP1526	DP1526	Hypothetical protein {UniProtKB/TrEMBL:Q6AN19}	[TP0328-TP0095 (0.63719666)]
COG0249	COG0457	DP0840	mutS	Probable DNA mismatch repair protein	DP1244	DP1244	Related to peroxisomal targeting signal type 1	[TP0328-TP0095 (0.63719666)]
COG0249	COG0457	DP0840	mutS	Probable DNA mismatch repair protein	DP1095	DP1095	Hypothetical protein {UniProtKB/TrEMBL:Q6APA0}	[TP0328-TP0095 (0.63719666)]
COG0249	COG0457	DP0840	mutS	Probable DNA mismatch repair protein	DP0585	DP0585	Related to TPR-repeat-containing proteins	[TP0328-TP0095 (0.63719666)]
COG0442	COG0459	DP1164	DP1164	Probable prolyl-tRNA synthetase	DP0190	groL	60 kDa chaperonin (Protein Cpn60) (groEL protein)	[TP0160-TP0030 (0.7719589)]
COG0036	COG1573	DP0795	DP0795	Probable ribulose-phosphate 3-epimerase	DP1760	DP1760	Related to DNA polymerase, bacteriophage-type	[TP0945-TP0229 (0.685165)]
COG0217	COG0481	DP2908	DP2908	Hypothetical UPF0082 protein DP2908	DP2193	lepA	GTP-binding protein lepA	[TP0474-TP0510 (0.76600474)]
COG0178	COG0357	DP0116	DP0116	Probable excinuclease ABC, subunit A	DP1283	gidB	Methyltransferase gidB (EC 2.1.-.-) (Glucose-inhibited division protein B)	[TP0514-TP0946 (0.8569251)]
COG1815	COG1843	DP2653	DP2653	Related to flagellar basal-body rod protein	DP2663	DP2663	Related to basal-body rod modification protein	[TP0396-TP0728 (0.83050734)]
COG0592	COG1580	DP0648	DP0648	Probable DNA polymerase III, beta chain	DP2667	DP2667	Related to flagellar protein	[TP0002-TP0378 (0.79585755)]
COG0472	COG2239	DP2900	mraY	Phospho-N-acetylmuramoyl-pentapeptide-transferase (EC 2.7.8.13) (UDP- MurNAc-pentapeptide phosphotransferase)	DP2540	DP2540	Related to magnesium (Mg2+) transporter	[TP0345-TP0917 (0.5059451)]
COG0330	COG0772	DP1092	DP1092	Probable lambda CII stability-governing protein	DP1084	DP1084	Probable rod shape-determining protein	[TP0113-TP0501 (0.70068353)]
COG0330	COG0772	DP1092	DP1092	Probable lambda CII stability-governing protein	DP2425	DP2425	Related to cell division protein	[TP0113-TP0501 (0.70068353)]
COG0330	COG0772	DP1091	DP1091	Probable lambda CII stability-governing protein	DP2425	DP2425	Related to cell division protein	[TP0113-TP0501 (0.70068353)]
COG0330	COG0772	DP1091	DP1091	Probable lambda CII stability-governing protein	DP1084	DP1084	Probable rod shape-determining protein	[TP0113-TP0501 (0.70068353)]
COG0330	COG0772	DP1869	DP1869	Hypothetical protein {UniProtKB/TrEMBL:Q6AM27}	DP2425	DP2425	Related to cell division protein	[TP0113-TP0501 (0.70068353)]
COG0330	COG0772	DP1869	DP1869	Hypothetical protein {UniProtKB/TrEMBL:Q6AM27}	DP1084	DP1084	Probable rod shape-determining protein	[TP0113-TP0501 (0.70068353)]
COG0154	COG1624	DP0643	gatA	Glutamyl-tRNA(Gln) amidotransferase subunit A (EC 6.3.5.-) (Glu-ADT subunit A)	DP1639	DP1639	Conserved hypothetical membrane protein	[TP1020-TP0826 (0.7964557)]
COG0442	COG1843	DP1164	DP1164	Probable prolyl-tRNA synthetase	DP2663	DP2663	Related to basal-body rod modification protein	[TP0160-TP0728 (0.50152636)]
COG0840	COG1558	DP0161	DP0161	Related to methyl-accepting chemotaxis protein	DP2654	DP2654	Probable flagellar basal body rod protein	[TP0640-TP0397 (0.8569927)]
COG0840	COG1558	DP0292	DP0292	Probable chemotaxis transducer	DP2654	DP2654	Probable flagellar basal body rod protein	[TP0640-TP0397 (0.8569927)]
COG0840	COG1558	DP2993	DP2993	Probable methyl-accepting chemotaxis protein	DP2654	DP2654	Probable flagellar basal body rod protein	[TP0640-TP0397 (0.8569927)]
COG0840	COG1558	DP0468	DP0468	Related to methyl-accepting chemotaxis protein	DP2654	DP2654	Probable flagellar basal body rod protein	[TP0640-TP0397 (0.8569927)]
COG0840	COG1558	DP0962	DP0962	Related to methyl-accepting chemotaxis protein	DP2654	DP2654	Probable flagellar basal body rod protein	[TP0640-TP0397 (0.8569927)]
COG0840	COG1558	DP1276	DP1276	Related to methyl-accepting chemotaxis protein	DP2654	DP2654	Probable flagellar basal body rod protein	[TP0640-TP0397 (0.8569927)]
COG0840	COG1558	DP0978	DP0978	Related to methyl-accepting chemotaxis protein	DP2654	DP2654	Probable flagellar basal body rod protein	[TP0640-TP0397 (0.8569927)]
COG0840	COG1558	DP0495	DP0495	Related to methyl-accepting chemotaxis protein	DP2654	DP2654	Probable flagellar basal body rod protein	[TP0640-TP0397 (0.8569927)]
COG0840	COG1558	DP2258	DP2258	Related to methyl-accepting chemotaxis protein	DP2654	DP2654	Probable flagellar basal body rod protein	[TP0640-TP0397 (0.8569927)]
COG0840	COG1558	DP0963	DP0963	Related to methyl-accepting chemotaxis protein	DP2654	DP2654	Probable flagellar basal body rod protein	[TP0640-TP0397 (0.8569927)]
COG0840	COG1558	DP1899	DP1899	Related to methyl-accepting chemotaxis protein	DP2654	DP2654	Probable flagellar basal body rod protein	[TP0640-TP0397 (0.8569927)]
COG0840	COG1558	DP1896	DP1896	Related to methyl-accepting chemotaxis protein	DP2654	DP2654	Probable flagellar basal body rod protein	[TP0640-TP0397 (0.8569927)]
COG0840	COG1558	DP0985	DP0985	Related to methyl-accepting chemotaxis protein	DP2654	DP2654	Probable flagellar basal body rod protein	[TP0640-TP0397 (0.8569927)]
COG0840	COG1558	DP0987	DP0987	Related to methyl-accepting chemotaxis protein	DP2654	DP2654	Probable flagellar basal body rod protein	[TP0640-TP0397 (0.8569927)]
COG0840	COG1558	DP1524	DP1524	Related to methyl-accepting chemotaxis protein	DP2654	DP2654	Probable flagellar basal body rod protein	[TP0640-TP0397 (0.8569927)]
COG0840	COG1558	DP1897	DP1897	Related to methyl-accepting chemotaxis protein	DP2654	DP2654	Probable flagellar basal body rod protein	[TP0640-TP0397 (0.8569927)]
COG0840	COG1558	DP0979	DP0979	Related to methyl-accepting chemotaxis protein	DP2654	DP2654	Probable flagellar basal body rod protein	[TP0640-TP0397 (0.8569927)]
COG0840	COG1558	DP2705	DP2705	Related to methyl-accepting chemotaxis protein	DP2654	DP2654	Probable flagellar basal body rod protein	[TP0640-TP0397 (0.8569927)]
COG0840	COG1558	DP1898	DP1898	Related to methyl-accepting chemotaxis protein	DP2654	DP2654	Probable flagellar basal body rod protein	[TP0640-TP0397 (0.8569927)]
COG0477	COG1432	DP0155	DP0155	Probable multidrug resistance protein B	DP0904	DP0904	Hypothetical protein {UniProtKB/TrEMBL:Q6APU1}	[TP0840-TP0894 (0.55999315)]
COG0477	COG1432	DP2818	DP2818	Conserved hypothetical membrane protein	DP0904	DP0904	Hypothetical protein {UniProtKB/TrEMBL:Q6APU1}	[TP0840-TP0894 (0.55999315)]
COG0477	COG1432	DP0880	DP0880	Hypothetical membrane protein	DP0904	DP0904	Hypothetical protein {UniProtKB/TrEMBL:Q6APU1}	[TP0840-TP0894 (0.55999315)]
COG0477	COG1432	DP2838	DP2838	Related to quinolone resistance protein	DP0904	DP0904	Hypothetical protein {UniProtKB/TrEMBL:Q6APU1}	[TP0840-TP0894 (0.55999315)]
COG0477	COG1432	DP1863	DP1863	Related to efflux pump antibiotic resistance	DP0904	DP0904	Hypothetical protein {UniProtKB/TrEMBL:Q6APU1}	[TP0840-TP0894 (0.55999315)]
COG0477	COG1432	DP1861	DP1861	Related to efflux pump antibiotic resistance	DP0904	DP0904	Hypothetical protein {UniProtKB/TrEMBL:Q6APU1}	[TP0840-TP0894 (0.55999315)]
COG0477	COG1432	DP2927	DP2927	Related to AmpG protein	DP0904	DP0904	Hypothetical protein {UniProtKB/TrEMBL:Q6APU1}	[TP0840-TP0894 (0.55999315)]
COG0477	COG1432	DP1054	DP1054	Related to fosmidomycin resistance protein	DP0904	DP0904	Hypothetical protein {UniProtKB/TrEMBL:Q6APU1}	[TP0840-TP0894 (0.55999315)]
COG0477	COG1432	DP2747	DP2747	Related to membrane-bound transport protein	DP0904	DP0904	Hypothetical protein {UniProtKB/TrEMBL:Q6APU1}	[TP0840-TP0894 (0.55999315)]
COG1214	COG1509	DP1162	DP1162	Related to glycoprotein endopeptidase	DP2204	DP2204	Hypothetical protein {UniProtKB/TrEMBL:Q6AL42}	[TP0876-TP0121 (0.53793955)]
COG1214	COG1509	DP1162	DP1162	Related to glycoprotein endopeptidase	DP2159	DP2159	Probable L-lysine 2,3-aminomutase	[TP0876-TP0121 (0.53793955)]
COG0143	COG0217	DP0786	DP0786	Probable methionyl-tRNA synthetase	DP2908	DP2908	Hypothetical UPF0082 protein DP2908	[TP0798-TP0474 (0.7790581)]
COG0357	COG1774	DP1283	gidB	Methyltransferase gidB (EC 2.1.-.-) (Glucose-inhibited division protein B)	DP0785	DP0785	Hypothetical protein {UniProtKB/TrEMBL:Q6AQ59}	[TP0946-TP0046 (0.5510487)]
COG0357	COG0442	DP1283	gidB	Methyltransferase gidB (EC 2.1.-.-) (Glucose-inhibited division protein B)	DP1164	DP1164	Probable prolyl-tRNA synthetase	[TP0946-TP0160 (0.6515529)]
COG0566	COG2204	DP2859	DP2859	Related to tRNA/rRNA methyltransferase	DP0470	DP0470	Related to two-component system response	[TP0054-TP0519 (0.63495165)]
COG0566	COG2204	DP2859	DP2859	Related to tRNA/rRNA methyltransferase	DP0376	DP0376	Probable two-component system response regulator	[TP0054-TP0519 (0.63495165)]
COG0566	COG2204	DP2859	DP2859	Related to tRNA/rRNA methyltransferase	DP1024	DP1024	Probable two-component system response regulator	[TP0054-TP0519 (0.63495165)]
COG0566	COG2204	DP2859	DP2859	Related to tRNA/rRNA methyltransferase	DP2235	DP2235	Related to two-component system response	[TP0054-TP0519 (0.63495165)]
COG0566	COG2204	DP2859	DP2859	Related to tRNA/rRNA methyltransferase	DP2648	DP2648	Related to two-component system response	[TP0054-TP0519 (0.63495165)]
COG0566	COG2204	DP2859	DP2859	Related to tRNA/rRNA methyltransferase	DP0953	DP0953	Probable two-component system response regulator	[TP0054-TP0519 (0.63495165)]
COG0566	COG2204	DP2859	DP2859	Related to tRNA/rRNA methyltransferase	DP1040	DP1040	Probable two-component system response regulator	[TP0054-TP0519 (0.63495165)]
COG0566	COG2204	DP2859	DP2859	Related to tRNA/rRNA methyltransferase	DP1488	DP1488	Related to two-component system response	[TP0054-TP0519 (0.63495165)]
COG0566	COG2204	DP2859	DP2859	Related to tRNA/rRNA methyltransferase	DP1959	DP1959	Related to two-component system response	[TP0054-TP0519 (0.63495165)]
COG0566	COG2204	DP2859	DP2859	Related to tRNA/rRNA methyltransferase	DP1491	DP1491	Related to two-component system response	[TP0054-TP0519 (0.63495165)]
COG0566	COG2204	DP2859	DP2859	Related to tRNA/rRNA methyltransferase	DP2721	DP2721	Related to two-component system response	[TP0054-TP0519 (0.63495165)]
COG0566	COG2204	DP2859	DP2859	Related to tRNA/rRNA methyltransferase	DP1446	DP1446	Probable two-component system response regulator	[TP0054-TP0519 (0.63495165)]
COG0566	COG2204	DP2859	DP2859	Related to tRNA/rRNA methyltransferase	DP2823	DP2823	Related to two-component system response	[TP0054-TP0519 (0.63495165)]
COG1129	COG4591	DP0378	DP0378	Related to sugar ABC transporter, ATP-binding	DP1783	DP1783	Similar to lipoprotein releasing system	[TP0685-TP0582 (0.6658587)]
COG1129	COG4591	DP0378	DP0378	Related to sugar ABC transporter, ATP-binding	DP1628	DP1628	Related to lipoprotein releasing system	[TP0685-TP0582 (0.6658587)]
COG0457	COG1256	DP1526	DP1526	Hypothetical protein {UniProtKB/TrEMBL:Q6AN19}	DP2689	DP2689	Related to Flagellar hook-associated protein 1	[TP0067-TP0660 (0.6278126)]
COG0457	COG1256	DP1095	DP1095	Hypothetical protein {UniProtKB/TrEMBL:Q6APA0}	DP2689	DP2689	Related to Flagellar hook-associated protein 1	[TP0067-TP0660 (0.6278126)]
COG0457	COG1256	DP1244	DP1244	Related to peroxisomal targeting signal type 1	DP2689	DP2689	Related to Flagellar hook-associated protein 1	[TP0067-TP0660 (0.6278126)]
COG0457	COG1256	DP0585	DP0585	Related to TPR-repeat-containing proteins	DP2689	DP2689	Related to Flagellar hook-associated protein 1	[TP0067-TP0660 (0.6278126)]
COG0457	COG1256	DP2106	DP2106	Hypothetical protein {UniProtKB/TrEMBL:Q6ALE0}	DP2689	DP2689	Related to Flagellar hook-associated protein 1	[TP0067-TP0660 (0.6278126)]
COG0457	COG1256	DP2810	DP2810	Hypothetical protein {UniProtKB/TrEMBL:Q6AJE1}	DP2689	DP2689	Related to Flagellar hook-associated protein 1	[TP0067-TP0660 (0.6278126)]
COG0457	COG2080	DP0585	DP0585	Related to TPR-repeat-containing proteins	DP1726	DP1726	Probable aldehyde oxidoreductase	[TP0820-TP0080 (0.6775143)]
COG0457	COG2080	DP1095	DP1095	Hypothetical protein {UniProtKB/TrEMBL:Q6APA0}	DP2532	DP2532	Probable aerobic-type carbon monoxide	[TP0820-TP0080 (0.6775143)]
COG0457	COG2080	DP1244	DP1244	Related to peroxisomal targeting signal type 1	DP3067	DP3067	Probable 4-hydroxybenzoyl-CoA reductase	[TP0820-TP0080 (0.6775143)]
COG0457	COG2080	DP0585	DP0585	Related to TPR-repeat-containing proteins	DP3067	DP3067	Probable 4-hydroxybenzoyl-CoA reductase	[TP0820-TP0080 (0.6775143)]
COG0457	COG2080	DP1526	DP1526	Hypothetical protein {UniProtKB/TrEMBL:Q6AN19}	DP2532	DP2532	Probable aerobic-type carbon monoxide	[TP0820-TP0080 (0.6775143)]
COG0457	COG2080	DP0585	DP0585	Related to TPR-repeat-containing proteins	DP2532	DP2532	Probable aerobic-type carbon monoxide	[TP0820-TP0080 (0.6775143)]
COG0457	COG2080	DP2810	DP2810	Hypothetical protein {UniProtKB/TrEMBL:Q6AJE1}	DP1726	DP1726	Probable aldehyde oxidoreductase	[TP0820-TP0080 (0.6775143)]
COG0457	COG2080	DP1244	DP1244	Related to peroxisomal targeting signal type 1	DP2532	DP2532	Probable aerobic-type carbon monoxide	[TP0820-TP0080 (0.6775143)]
COG0457	COG2080	DP2810	DP2810	Hypothetical protein {UniProtKB/TrEMBL:Q6AJE1}	DP3067	DP3067	Probable 4-hydroxybenzoyl-CoA reductase	[TP0820-TP0080 (0.6775143)]
COG0457	COG2080	DP1095	DP1095	Hypothetical protein {UniProtKB/TrEMBL:Q6APA0}	DP1726	DP1726	Probable aldehyde oxidoreductase	[TP0820-TP0080 (0.6775143)]
COG0457	COG2080	DP1244	DP1244	Related to peroxisomal targeting signal type 1	DP1726	DP1726	Probable aldehyde oxidoreductase	[TP0820-TP0080 (0.6775143)]
COG0457	COG2080	DP2106	DP2106	Hypothetical protein {UniProtKB/TrEMBL:Q6ALE0}	DP2532	DP2532	Probable aerobic-type carbon monoxide	[TP0820-TP0080 (0.6775143)]
COG0457	COG2080	DP2106	DP2106	Hypothetical protein {UniProtKB/TrEMBL:Q6ALE0}	DP3067	DP3067	Probable 4-hydroxybenzoyl-CoA reductase	[TP0820-TP0080 (0.6775143)]
COG0457	COG2080	DP2106	DP2106	Hypothetical protein {UniProtKB/TrEMBL:Q6ALE0}	DP1726	DP1726	Probable aldehyde oxidoreductase	[TP0820-TP0080 (0.6775143)]
COG0457	COG2080	DP1526	DP1526	Hypothetical protein {UniProtKB/TrEMBL:Q6AN19}	DP3067	DP3067	Probable 4-hydroxybenzoyl-CoA reductase	[TP0820-TP0080 (0.6775143)]
COG0457	COG2080	DP1526	DP1526	Hypothetical protein {UniProtKB/TrEMBL:Q6AN19}	DP1726	DP1726	Probable aldehyde oxidoreductase	[TP0820-TP0080 (0.6775143)]
COG0457	COG2080	DP2810	DP2810	Hypothetical protein {UniProtKB/TrEMBL:Q6AJE1}	DP2532	DP2532	Probable aerobic-type carbon monoxide	[TP0820-TP0080 (0.6775143)]
COG0457	COG2080	DP1095	DP1095	Hypothetical protein {UniProtKB/TrEMBL:Q6APA0}	DP3067	DP3067	Probable 4-hydroxybenzoyl-CoA reductase	[TP0820-TP0080 (0.6775143)]
COG0772	COG1115	DP1084	DP1084	Probable rod shape-determining protein	DP1286	DP1286	Probable sodium/alanine symporter	[TP0501-TP0998 (0.70629925)]
COG0772	COG1115	DP1084	DP1084	Probable rod shape-determining protein	DP1274	DP1274	Probable sodium/alanine symporter	[TP0501-TP0998 (0.70629925)]
COG0772	COG1115	DP2425	DP2425	Related to cell division protein	DP1275	DP1275	Probable amino acid carrier protein	[TP0501-TP0998 (0.70629925)]
COG0772	COG1115	DP2425	DP2425	Related to cell division protein	DP1286	DP1286	Probable sodium/alanine symporter	[TP0501-TP0998 (0.70629925)]
COG0772	COG1115	DP2425	DP2425	Related to cell division protein	DP0706	DP0706	Probable sodium-linked D-alanine/glycine	[TP0501-TP0998 (0.70629925)]
COG0772	COG1115	DP1084	DP1084	Probable rod shape-determining protein	DP0706	DP0706	Probable sodium-linked D-alanine/glycine	[TP0501-TP0998 (0.70629925)]
COG0772	COG1115	DP2425	DP2425	Related to cell division protein	DP1296	DP1296	Probable sodium/alanine symporter	[TP0501-TP0998 (0.70629925)]
COG0772	COG1115	DP2425	DP2425	Related to cell division protein	DP1274	DP1274	Probable sodium/alanine symporter	[TP0501-TP0998 (0.70629925)]
COG0772	COG1115	DP1084	DP1084	Probable rod shape-determining protein	DP1275	DP1275	Probable amino acid carrier protein	[TP0501-TP0998 (0.70629925)]
COG0772	COG1115	DP1084	DP1084	Probable rod shape-determining protein	DP1296	DP1296	Probable sodium/alanine symporter	[TP0501-TP0998 (0.70629925)]
COG0457	COG2812	DP2106	DP2106	Hypothetical protein {UniProtKB/TrEMBL:Q6ALE0}	DP0784	DP0784	Related to DNA polymerase III, delta subunit	[TP0067-TP1005 (0.5652097)]
COG0457	COG2812	DP2106	DP2106	Hypothetical protein {UniProtKB/TrEMBL:Q6ALE0}	DP1431	DP1431	Related to DNA polymerase III, subunit gamma/tau	[TP0067-TP1005 (0.5652097)]
COG0457	COG2812	DP0585	DP0585	Related to TPR-repeat-containing proteins	DP1431	DP1431	Related to DNA polymerase III, subunit gamma/tau	[TP0067-TP1005 (0.5652097)]
COG0457	COG2812	DP1095	DP1095	Hypothetical protein {UniProtKB/TrEMBL:Q6APA0}	DP0784	DP0784	Related to DNA polymerase III, delta subunit	[TP0067-TP1005 (0.5652097)]
COG0457	COG2812	DP1095	DP1095	Hypothetical protein {UniProtKB/TrEMBL:Q6APA0}	DP1431	DP1431	Related to DNA polymerase III, subunit gamma/tau	[TP0067-TP1005 (0.5652097)]
COG0457	COG2812	DP1244	DP1244	Related to peroxisomal targeting signal type 1	DP0784	DP0784	Related to DNA polymerase III, delta subunit	[TP0067-TP1005 (0.5652097)]
COG0457	COG2812	DP1526	DP1526	Hypothetical protein {UniProtKB/TrEMBL:Q6AN19}	DP1431	DP1431	Related to DNA polymerase III, subunit gamma/tau	[TP0067-TP1005 (0.5652097)]
COG0457	COG2812	DP1526	DP1526	Hypothetical protein {UniProtKB/TrEMBL:Q6AN19}	DP0784	DP0784	Related to DNA polymerase III, delta subunit	[TP0067-TP1005 (0.5652097)]
COG0457	COG2812	DP1244	DP1244	Related to peroxisomal targeting signal type 1	DP1431	DP1431	Related to DNA polymerase III, subunit gamma/tau	[TP0067-TP1005 (0.5652097)]
COG0457	COG2812	DP0585	DP0585	Related to TPR-repeat-containing proteins	DP0784	DP0784	Related to DNA polymerase III, delta subunit	[TP0067-TP1005 (0.5652097)]
COG0457	COG2812	DP2810	DP2810	Hypothetical protein {UniProtKB/TrEMBL:Q6AJE1}	DP1431	DP1431	Related to DNA polymerase III, subunit gamma/tau	[TP0067-TP1005 (0.5652097)]
COG0457	COG2812	DP2810	DP2810	Hypothetical protein {UniProtKB/TrEMBL:Q6AJE1}	DP0784	DP0784	Related to DNA polymerase III, delta subunit	[TP0067-TP1005 (0.5652097)]
COG0036	COG1516	DP0795	DP0795	Probable ribulose-phosphate 3-epimerase	DP1658	DP1658	Related to flagellar protein FliS	[TP0945-TP0943 (0.573118)]
COG0322	COG1432	DP2478	uvrC	UvrABC system protein C (Protein uvrC) (Excinuclease ABC subunit C)	DP0904	DP0904	Hypothetical protein {UniProtKB/TrEMBL:Q6APU1}	[TP0472-TP0894 (0.7171434)]
COG0124	COG0124	DP0571	hisS	Histidyl-tRNA synthetase (EC 6.1.1.21) (Histidine--tRNA ligase) (HisRS)	DP0571	hisS	Histidyl-tRNA synthetase (EC 6.1.1.21) (Histidine--tRNA ligase) (HisRS)	[TP0641-TP0641 (0.67365265)]
COG0290	COG1837	DP1427	DP1427	Probable translation initiation factor IF-3	DP2801	DP2801	Hypothetical protein {UniProtKB/TrEMBL:Q6AJF0}	[TP0850-TP0906 (0.70629925)]
COG0768	COG0815	DP2423	DP2423	Related to penicillin-binding protein	DP1810	DP1810	Related to apolipoprotein N-acyltransferase	[TP0500-TP0252 (0.87159187)]
COG0768	COG0815	DP2902	DP2902	Related to sporulation specific	DP1810	DP1810	Related to apolipoprotein N-acyltransferase	[TP0500-TP0252 (0.87159187)]
COG0768	COG0815	DP1083	DP1083	Probable penicillin-binding protein 2	DP1810	DP1810	Related to apolipoprotein N-acyltransferase	[TP0500-TP0252 (0.87159187)]
COG0420	COG1256	DP0527	DP0527	Related to ATP-dependent dsDNA exonuclease	DP2689	DP2689	Related to Flagellar hook-associated protein 1	[TP0626-TP0660 (0.6120698)]
COG2239	COG4603	DP2540	DP2540	Related to magnesium (Mg2+) transporter	DP0678	DP0678	Probable sugar ABC transporter, permease protein	[TP0917-TP0301 (0.53720385)]
COG0211	COG1536	DP2591	rpmA	50S ribosomal protein L27	DP2657	DP2657	Related to flagellar motor switch protein	[TP0743-TP0400 (0.6311798)]
COG1558	COG4591	DP2654	DP2654	Probable flagellar basal body rod protein	DP1628	DP1628	Related to lipoprotein releasing system	[TP0397-TP0582 (0.5810855)]
COG1558	COG4591	DP2654	DP2654	Probable flagellar basal body rod protein	DP1783	DP1783	Similar to lipoprotein releasing system	[TP0397-TP0582 (0.5810855)]
COG0486	COG0803	DP0857	DP0857	Probable tRNA modification GTPase	DP3060	DP3060	Related to Mn/Zn ABC transporter, periplasmic	[TP0550-TP0163 (0.74372905)]
COG1558	COG4786	DP2654	DP2654	Probable flagellar basal body rod protein	DP2680	DP2680	Related to flagellar basal-body rod protein	[TP0397-TP0961 (0.74447966)]
COG1558	COG4786	DP2654	DP2654	Probable flagellar basal body rod protein	DP2681	DP2681	Probable flagellar hook basal body protein	[TP0397-TP0961 (0.74447966)]
COG0012	COG0608	DP0782	DP0782	Probable GTP-binding protein	DP1929	DP1929	Related to single-strand DNA-specific exonuclease	[TP0124-TP0704 (0.626838)]
COG1214	COG1773	DP1162	DP1162	Related to glycoprotein endopeptidase	DP2913	DP2913	Probable rubredoxin {UniProtKB/TrEMBL:Q6AJ38}	[TP0876-TP0991 (0.57776016)]
COG2257	COG4786	DP2484	DP2484	Related to flagellar biosynthetic protein	DP2681	DP2681	Probable flagellar hook basal body protein	[TP0911-TP0961 (0.5510204)]
COG2257	COG4786	DP2484	DP2484	Related to flagellar biosynthetic protein	DP2680	DP2680	Related to flagellar basal-body rod protein	[TP0911-TP0961 (0.5510204)]
COG0739	COG0773	DP2582	DP2582	Hypothetical protein {UniProtKB/TrEMBL:Q6AK15}	DP2930	DP2930	Probable	[TP0782-TP0341 (0.8145237)]
COG0739	COG0773	DP0999	DP0999	Hypothetical protein {UniProtKB/TrEMBL:Q6APJ6}	DP2930	DP2930	Probable	[TP0782-TP0341 (0.8145237)]
COG0739	COG0773	DP0999	DP0999	Hypothetical protein {UniProtKB/TrEMBL:Q6APJ6}	DP2897	murC	UDP-N-acetylmuramate--L-alanine ligase (EC 6.3.2.8) (UDP-N- acetylmuramoyl-L-alanine synthetase)	[TP0782-TP0341 (0.8145237)]
COG0739	COG0773	DP2582	DP2582	Hypothetical protein {UniProtKB/TrEMBL:Q6AK15}	DP2897	murC	UDP-N-acetylmuramate--L-alanine ligase (EC 6.3.2.8) (UDP-N- acetylmuramoyl-L-alanine synthetase)	[TP0782-TP0341 (0.8145237)]
COG0050	COG0457	DP1122	DP1122	Probable translation elongation factor EF-Tu	DP1095	DP1095	Hypothetical protein {UniProtKB/TrEMBL:Q6APA0}	[TP0187-TP0067 (0.7854602)]
COG0050	COG0457	DP1109	DP1109	Probable elongation factor Tu	DP2106	DP2106	Hypothetical protein {UniProtKB/TrEMBL:Q6ALE0}	[TP0187-TP0067 (0.7854602)]
COG0050	COG0457	DP1122	DP1122	Probable translation elongation factor EF-Tu	DP2106	DP2106	Hypothetical protein {UniProtKB/TrEMBL:Q6ALE0}	[TP0187-TP0067 (0.7854602)]
COG0050	COG0457	DP1122	DP1122	Probable translation elongation factor EF-Tu	DP1526	DP1526	Hypothetical protein {UniProtKB/TrEMBL:Q6AN19}	[TP0187-TP0067 (0.7854602)]
COG0050	COG0457	DP1109	DP1109	Probable elongation factor Tu	DP0585	DP0585	Related to TPR-repeat-containing proteins	[TP0187-TP0067 (0.7854602)]
COG0050	COG0457	DP1109	DP1109	Probable elongation factor Tu	DP1095	DP1095	Hypothetical protein {UniProtKB/TrEMBL:Q6APA0}	[TP0187-TP0067 (0.7854602)]
COG0050	COG0457	DP1122	DP1122	Probable translation elongation factor EF-Tu	DP1244	DP1244	Related to peroxisomal targeting signal type 1	[TP0187-TP0067 (0.7854602)]
COG0050	COG0457	DP1122	DP1122	Probable translation elongation factor EF-Tu	DP2810	DP2810	Hypothetical protein {UniProtKB/TrEMBL:Q6AJE1}	[TP0187-TP0067 (0.7854602)]
COG0050	COG0457	DP1122	DP1122	Probable translation elongation factor EF-Tu	DP0585	DP0585	Related to TPR-repeat-containing proteins	[TP0187-TP0067 (0.7854602)]
COG0050	COG0457	DP1109	DP1109	Probable elongation factor Tu	DP1526	DP1526	Hypothetical protein {UniProtKB/TrEMBL:Q6AN19}	[TP0187-TP0067 (0.7854602)]
COG0050	COG0457	DP1109	DP1109	Probable elongation factor Tu	DP1244	DP1244	Related to peroxisomal targeting signal type 1	[TP0187-TP0067 (0.7854602)]
COG0050	COG0457	DP1109	DP1109	Probable elongation factor Tu	DP2810	DP2810	Hypothetical protein {UniProtKB/TrEMBL:Q6AJE1}	[TP0187-TP0067 (0.7854602)]
COG0257	COG0564	DP1148	DP1148	50S ribosomal protein L36	DP2757	DP2757	Related to ribosomal large subunit pseudouridine	[TP0209-TP0154 (0.634929)]
COG0257	COG0564	DP1148	DP1148	50S ribosomal protein L36	DP3024	DP3024	Pseudouridine synthase {UniProtKB/TrEMBL:Q6AIS7}	[TP0209-TP0154 (0.634929)]
COG0257	COG0564	DP1148	DP1148	50S ribosomal protein L36	DP3108	DP3108	Hypothetical protein {UniProtKB/TrEMBL:Q6AIJ3}	[TP0209-TP0154 (0.634929)]
COG0257	COG0564	DP1148	DP1148	50S ribosomal protein L36	DP3109	DP3109	Probable ribosomal large subunit pseudouridine	[TP0209-TP0154 (0.634929)]
COG0257	COG0564	DP1148	DP1148	50S ribosomal protein L36	DP2730	DP2730	Pseudouridine synthase {UniProtKB/TrEMBL:Q6AJM1}	[TP0209-TP0154 (0.634929)]
COG0739	COG2239	DP0999	DP0999	Hypothetical protein {UniProtKB/TrEMBL:Q6APJ6}	DP2540	DP2540	Related to magnesium (Mg2+) transporter	[TP0155-TP0917 (0.6343327)]
COG0739	COG2239	DP2582	DP2582	Hypothetical protein {UniProtKB/TrEMBL:Q6AK15}	DP2540	DP2540	Related to magnesium (Mg2+) transporter	[TP0155-TP0917 (0.6343327)]
COG1292	COG2239	DP1722	DP1722	Probable transport protein	DP2540	DP2540	Related to magnesium (Mg2+) transporter	[TP0106-TP0917 (0.5215956)]
COG1292	COG2239	DP1386	DP1386	Probable glycine-betaine transporter	DP2540	DP2540	Related to magnesium (Mg2+) transporter	[TP0106-TP0917 (0.5215956)]
COG1292	COG2239	DP1392	DP1392	Probable glycine-betaine transporter	DP2540	DP2540	Related to magnesium (Mg2+) transporter	[TP0106-TP0917 (0.5215956)]
COG1292	COG2239	DP0964	DP0964	Probable glycine-betaine transporter	DP2540	DP2540	Related to magnesium (Mg2+) transporter	[TP0106-TP0917 (0.5215956)]
COG0457	COG1187	DP1244	DP1244	Related to peroxisomal targeting signal type 1	DP0820	DP0820	Related to ribosomal large subunit pseudouridine	[TP0067-TP0459 (0.6360361)]
COG0457	COG1187	DP1095	DP1095	Hypothetical protein {UniProtKB/TrEMBL:Q6APA0}	DP0459	DP0459	Related to pseudouridine synthase	[TP0067-TP0459 (0.6360361)]
COG0457	COG1187	DP2106	DP2106	Hypothetical protein {UniProtKB/TrEMBL:Q6ALE0}	DP0820	DP0820	Related to ribosomal large subunit pseudouridine	[TP0067-TP0459 (0.6360361)]
COG0457	COG1187	DP2810	DP2810	Hypothetical protein {UniProtKB/TrEMBL:Q6AJE1}	DP0819	DP0819	Probable ribosomal large subunit pseudouridine	[TP0067-TP0459 (0.6360361)]
COG0457	COG1187	DP2106	DP2106	Hypothetical protein {UniProtKB/TrEMBL:Q6ALE0}	DP0819	DP0819	Probable ribosomal large subunit pseudouridine	[TP0067-TP0459 (0.6360361)]
COG0457	COG1187	DP1526	DP1526	Hypothetical protein {UniProtKB/TrEMBL:Q6AN19}	DP0819	DP0819	Probable ribosomal large subunit pseudouridine	[TP0067-TP0459 (0.6360361)]
COG0457	COG1187	DP1244	DP1244	Related to peroxisomal targeting signal type 1	DP0819	DP0819	Probable ribosomal large subunit pseudouridine	[TP0067-TP0459 (0.6360361)]
COG0457	COG1187	DP1244	DP1244	Related to peroxisomal targeting signal type 1	DP0459	DP0459	Related to pseudouridine synthase	[TP0067-TP0459 (0.6360361)]
COG0457	COG1187	DP1526	DP1526	Hypothetical protein {UniProtKB/TrEMBL:Q6AN19}	DP0820	DP0820	Related to ribosomal large subunit pseudouridine	[TP0067-TP0459 (0.6360361)]
COG0457	COG1187	DP1526	DP1526	Hypothetical protein {UniProtKB/TrEMBL:Q6AN19}	DP0459	DP0459	Related to pseudouridine synthase	[TP0067-TP0459 (0.6360361)]
COG0457	COG1187	DP2810	DP2810	Hypothetical protein {UniProtKB/TrEMBL:Q6AJE1}	DP0459	DP0459	Related to pseudouridine synthase	[TP0067-TP0459 (0.6360361)]
COG0457	COG1187	DP0585	DP0585	Related to TPR-repeat-containing proteins	DP0820	DP0820	Related to ribosomal large subunit pseudouridine	[TP0067-TP0459 (0.6360361)]
COG0457	COG1187	DP1095	DP1095	Hypothetical protein {UniProtKB/TrEMBL:Q6APA0}	DP0820	DP0820	Related to ribosomal large subunit pseudouridine	[TP0067-TP0459 (0.6360361)]
COG0457	COG1187	DP2106	DP2106	Hypothetical protein {UniProtKB/TrEMBL:Q6ALE0}	DP0459	DP0459	Related to pseudouridine synthase	[TP0067-TP0459 (0.6360361)]
COG0457	COG1187	DP0585	DP0585	Related to TPR-repeat-containing proteins	DP0819	DP0819	Probable ribosomal large subunit pseudouridine	[TP0067-TP0459 (0.6360361)]
COG0457	COG1187	DP0585	DP0585	Related to TPR-repeat-containing proteins	DP0459	DP0459	Related to pseudouridine synthase	[TP0067-TP0459 (0.6360361)]
COG0457	COG1187	DP2810	DP2810	Hypothetical protein {UniProtKB/TrEMBL:Q6AJE1}	DP0820	DP0820	Related to ribosomal large subunit pseudouridine	[TP0067-TP0459 (0.6360361)]
COG0457	COG1187	DP1095	DP1095	Hypothetical protein {UniProtKB/TrEMBL:Q6APA0}	DP0819	DP0819	Probable ribosomal large subunit pseudouridine	[TP0067-TP0459 (0.6360361)]
COG0210	COG0305	DP0882	DP0882	Related to ATP-dependent DNA helicase II	DP2599	DP2599	Probable replicative DNA helicase	[TP0102-TP0058 (0.8842861)]
COG0210	COG0305	DP2879	DP2879	Probable ATP-dependent DNA helicase, UvrD/REP	DP2599	DP2599	Probable replicative DNA helicase	[TP0102-TP0058 (0.8842861)]
COG0621	COG0739	DP2956	DP2956	Hypothetical protein {UniProtKB/TrEMBL:Q6AIZ5}	DP2582	DP2582	Hypothetical protein {UniProtKB/TrEMBL:Q6AK15}	[TP0269-TP0702 (0.8475093)]
COG0621	COG0739	DP0817	DP0817	Hypothetical protein {UniProtKB/TrEMBL:Q6AQ27}	DP2582	DP2582	Hypothetical protein {UniProtKB/TrEMBL:Q6AK15}	[TP0269-TP0702 (0.8475093)]
COG0621	COG0739	DP1927	DP1927	Hypothetical protein {UniProtKB/TrEMBL:Q6ALW9}	DP0999	DP0999	Hypothetical protein {UniProtKB/TrEMBL:Q6APJ6}	[TP0269-TP0702 (0.8475093)]
COG0621	COG0739	DP1927	DP1927	Hypothetical protein {UniProtKB/TrEMBL:Q6ALW9}	DP2582	DP2582	Hypothetical protein {UniProtKB/TrEMBL:Q6AK15}	[TP0269-TP0702 (0.8475093)]
COG0621	COG0739	DP2956	DP2956	Hypothetical protein {UniProtKB/TrEMBL:Q6AIZ5}	DP0999	DP0999	Hypothetical protein {UniProtKB/TrEMBL:Q6APJ6}	[TP0269-TP0702 (0.8475093)]
COG0621	COG0739	DP0817	DP0817	Hypothetical protein {UniProtKB/TrEMBL:Q6AQ27}	DP0999	DP0999	Hypothetical protein {UniProtKB/TrEMBL:Q6APJ6}	[TP0269-TP0702 (0.8475093)]
COG1256	COG1516	DP2689	DP2689	Related to Flagellar hook-associated protein 1	DP1658	DP1658	Related to flagellar protein FliS	[TP0660-TP0943 (0.90609026)]
COG0552	COG1774	DP2936	DP2936	Probable cell division protein FtsY	DP0785	DP0785	Hypothetical protein {UniProtKB/TrEMBL:Q6AQ59}	[TP0578-TP0046 (0.5421936)]
COG0257	COG1057	DP1148	DP1148	50S ribosomal protein L36	DP2587	DP2587	Related to nicotinate-nucleotide	[TP0209-TP0741 (0.64932555)]
