# Supplementary material for: The Binary Protein Interactome of Treponema pallidum – The Syphilis Spirochete
Source: PLoS One. 2008 May 28;3(5):e2292. doi: 10.1371/journal.pone.0002292 (PMC2386257; doi:10.1371/journal.pone.0002292)
Supplement: Data S1 — Predicted protein-protein interactions based on our Treponema pallidum data; zip archive containing 372 files with one file per species. (6.09 MB ZIP) [file pone.0002292.s006.zip › bacteria/Desulfovibrio_desulfuricans.tab]

207559 Desulfovibrio desulfuricans
COG A	COG B	Locus Id A	Preferred Name(s) A	Annotation A	Locus Id B	Preferred Name(s) B	Annotation B	T. pallidum interaction
COG0186	COG1475	Dde_2248	rpsQ	30S ribosomal protein S17	Dde_0029	Dde_0029	parB-like partition proteins	[TP0198-TP0271 (0.71912634)]
COG0608	COG0817	Dde_2715	Dde_2715	single-stranded-DNA-specific exonuclease RecJ	Dde_2324	ruvC	Crossover junction endodeoxyribonuclease ruvC (EC 3.1.22.4) (Holliday junction nuclease ruvC) (Holliday junction resolvase ruvC)	[TP0704-TP0517 (0.81382185)]
COG0845	COG4591	Dde_0962	Dde_0962	Secretion protein HlyD	Dde_1366	Dde_1366	Lipoprotein releasing system, transmembrane	[TP0965-TP0582 (0.8143851)]
COG0845	COG4591	Dde_0402	Dde_0402	Secretion protein HlyD	Dde_1366	Dde_1366	Lipoprotein releasing system, transmembrane	[TP0965-TP0582 (0.8143851)]
COG0845	COG4591	Dde_1419	Dde_1419	Type I secretion membrane fusion protein, HlyD	Dde_1366	Dde_1366	Lipoprotein releasing system, transmembrane	[TP0965-TP0582 (0.8143851)]
COG0845	COG4591	Dde_1562	Dde_1562	Secretion protein HlyD	Dde_1366	Dde_1366	Lipoprotein releasing system, transmembrane	[TP0965-TP0582 (0.8143851)]
COG0845	COG4591	Dde_0549	Dde_0549	Secretion protein HlyD	Dde_1366	Dde_1366	Lipoprotein releasing system, transmembrane	[TP0965-TP0582 (0.8143851)]
COG0845	COG4591	Dde_3628	Dde_3628	Secretion protein HlyD	Dde_1366	Dde_1366	Lipoprotein releasing system, transmembrane	[TP0965-TP0582 (0.8143851)]
COG0845	COG4591	Dde_0671	Dde_0671	Secretion protein HlyD	Dde_1366	Dde_1366	Lipoprotein releasing system, transmembrane	[TP0965-TP0582 (0.8143851)]
COG0845	COG4591	Dde_0825	Dde_0825	hypothetical protein	Dde_1366	Dde_1366	Lipoprotein releasing system, transmembrane	[TP0965-TP0582 (0.8143851)]
COG0845	COG4591	Dde_0700	Dde_0700	putative lipoprotein	Dde_1366	Dde_1366	Lipoprotein releasing system, transmembrane	[TP0965-TP0582 (0.8143851)]
COG0845	COG4591	Dde_1340	Dde_1340	Secretion protein HlyD	Dde_1366	Dde_1366	Lipoprotein releasing system, transmembrane	[TP0965-TP0582 (0.8143851)]
COG0201	COG0550	Dde_2237	Dde_2237	SecY protein	Dde_0106	Dde_0106	DNA topoisomerase I	[TP0208-TP0394 (0.8044664)]
COG0201	COG0550	Dde_2237	Dde_2237	SecY protein	Dde_1318	Dde_1318	DNA topoisomerase III	[TP0208-TP0394 (0.8044664)]
COG0768	COG2812	Dde_0993	Dde_0993	Peptidoglycan glycosyltransferase	Dde_0066	Dde_0066	DNA-directed DNA polymerase	[TP0500-TP1005 (0.655462)]
COG0768	COG2812	Dde_1036	Dde_1036	Peptidoglycan glycosyltransferase	Dde_0066	Dde_0066	DNA-directed DNA polymerase	[TP0500-TP1005 (0.655462)]
COG0051	COG0693	Dde_2258	rpsJ	30S ribosomal protein S10	Dde_1646	Dde_1646	Peptidase C56, PfpI	[TP0188-TP0445 (0.6307204)]
COG0051	COG0693	Dde_2258	rpsJ	30S ribosomal protein S10	Dde_1169	Dde_1169	Peptidase C56, PfpI	[TP0188-TP0445 (0.6307204)]
COG0180	COG0564	Dde_3607	Dde_3607	tryptophanyl-tRNA synthetase	Dde_1447	Dde_1447	pseudouridine synthase, RluD	[TP0632-TP0339 (0.7885255)]
COG0180	COG0564	Dde_3607	Dde_3607	tryptophanyl-tRNA synthetase	Dde_0975	Dde_0975	Pseudouridylate synthase 23S RNA-specific-like	[TP0632-TP0339 (0.7885255)]
COG0180	COG0564	Dde_3607	Dde_3607	tryptophanyl-tRNA synthetase	Dde_0120	Dde_0120	RNA-binding S4	[TP0632-TP0339 (0.7885255)]
COG1580	COG2239	Dde_3586	Dde_3586	flagellar protein FliL	Dde_1832	Dde_1832	magnesium transporter	[TP0378-TP0917 (0.53720385)]
COG0090	COG0223	Dde_2254	rplB	50S ribosomal protein L2	Dde_0014	Dde_0014	methionyl-tRNA formyltransferase	[TP0192-TP0756 (0.8610547)]
COG0090	COG0223	Dde_2254	rplB	50S ribosomal protein L2	Dde_3397	Dde_3397	hypothetical protein	[TP0192-TP0756 (0.8610547)]
COG1699	COG4658	Dde_3149	Dde_3149	hypothetical protein	Dde_0582	Dde_0582	electron transport complex, RnfABCDGE type, D	[TP0658-TP0151 (0.7809182)]
COG0632	COG2255	Dde_2323	ruvA	Holliday junction ATP-dependent DNA helicase ruvA (EC 3.6.1.-)	Dde_2322	ruvB	Holliday junction ATP-dependent DNA helicase ruvB (EC 3.6.1.-)	[TP0543-TP0162 (0.9659884)]
COG0462	COG0817	Dde_2126	Dde_2126	ribose-phosphate pyrophosphokinase	Dde_2324	ruvC	Crossover junction endodeoxyribonuclease ruvC (EC 3.1.22.4) (Holliday junction nuclease ruvC) (Holliday junction resolvase ruvC)	[TP0294-TP0517 (0.54911256)]
COG0257	COG0577	Dde_2235	Dde_2235	ribosomal protein L36	Dde_1336	Dde_1336	hypothetical protein	[TP0209-TP0962 (0.5903608)]
COG0257	COG0577	Dde_2235	Dde_2235	ribosomal protein L36	Dde_0733	Dde_0733	hypothetical protein	[TP0209-TP0962 (0.5903608)]
COG0257	COG0577	Dde_2235	Dde_2235	ribosomal protein L36	Dde_1335	Dde_1335	ABC transporter, permease protein	[TP0209-TP0962 (0.5903608)]
COG0257	COG0577	Dde_2235	Dde_2235	ribosomal protein L36	Dde_0827	Dde_0827	ABC transporter, permease protein, putative	[TP0209-TP0962 (0.5903608)]
COG1752	COG2604	Dde_0819	Dde_0819	esterase of the alpha-beta hydrolase	Dde_2415	Dde_2415	hypothetical protein	[TP1033-TP0175 (0.6374247)]
COG1752	COG2604	Dde_0963	Dde_0963	hypothetical protein	Dde_2415	Dde_2415	hypothetical protein	[TP1033-TP0175 (0.6374247)]
COG0457	COG1653	Dde_3772	Dde_3772	TPR repeat	Dde_3657	Dde_3657	sugar ABC transporter, substrate-binding	[TP0067-TP0074 (0.6656524)]
COG0457	COG1653	Dde_1168	Dde_1168	TPR repeat	Dde_3657	Dde_3657	sugar ABC transporter, substrate-binding	[TP0067-TP0074 (0.6656524)]
COG0457	COG1653	Dde_0828	Dde_0828	TPR repeat	Dde_3657	Dde_3657	sugar ABC transporter, substrate-binding	[TP0067-TP0074 (0.6656524)]
COG0457	COG1653	Dde_2117	Dde_2117	TPR repeat	Dde_3657	Dde_3657	sugar ABC transporter, substrate-binding	[TP0067-TP0074 (0.6656524)]
COG0457	COG1653	Dde_1288	Dde_1288	TPR repeat	Dde_3657	Dde_3657	sugar ABC transporter, substrate-binding	[TP0067-TP0074 (0.6656524)]
COG0457	COG1653	Dde_3006	Dde_3006	response regulator receiver domain protein	Dde_3657	Dde_3657	sugar ABC transporter, substrate-binding	[TP0067-TP0074 (0.6656524)]
COG0457	COG1653	Dde_0357	Dde_0357	TPR repeat	Dde_3657	Dde_3657	sugar ABC transporter, substrate-binding	[TP0067-TP0074 (0.6656524)]
COG0457	COG1653	Dde_2336	Dde_2336	TPR repeat	Dde_3657	Dde_3657	sugar ABC transporter, substrate-binding	[TP0067-TP0074 (0.6656524)]
COG1291	COG1684	Dde_1717	Dde_1717	chemotaxis protein PomA	Dde_0378	Dde_0378	flagellar biosynthetic protein FliR	[TP0725-TP0716 (0.9601814)]
COG1291	COG1684	Dde_3589	Dde_3589	chemotaxis protein MotA	Dde_0378	Dde_0378	flagellar biosynthetic protein FliR	[TP0725-TP0716 (0.9601814)]
COG1291	COG1684	Dde_1538	Dde_1538	chemotaxis protein MotA	Dde_0378	Dde_0378	flagellar biosynthetic protein FliR	[TP0725-TP0716 (0.9601814)]
COG0222	COG0802	Dde_2995	rplL	50S ribosomal protein L7/L12	Dde_2047	Dde_2047	hypothetical protein	[TP0240-TP0875 (0.8481433)]
COG0192	COG0592	Dde_1496	metK	S-adenosylmethionine synthetase (EC 2.5.1.6) (Methionine adenosyltransferase) (AdoMet synthetase) (MAT)	Dde_0002	Dde_0002	DNA polymerase III, beta subunit	[TP0794-TP0002 (0.8412751)]
COG0360	COG0616	Dde_1412	rpsF	30S ribosomal protein S6	Dde_1442	Dde_1442	signal peptide peptidase SppA, 36K type	[TP0063-TP0997 (0.6657489)]
COG0360	COG0616	Dde_1412	rpsF	30S ribosomal protein S6	Dde_0508	Dde_0508	signal peptide peptidase SppA, 36K type	[TP0063-TP0997 (0.6657489)]
COG0125	COG0457	Dde_2338	Dde_2338	Thymidylate kinase	Dde_1288	Dde_1288	TPR repeat	[TP0354-TP0648 (0.5206915)]
COG0125	COG0457	Dde_2338	Dde_2338	Thymidylate kinase	Dde_3772	Dde_3772	TPR repeat	[TP0354-TP0648 (0.5206915)]
COG0125	COG0457	Dde_2338	Dde_2338	Thymidylate kinase	Dde_2117	Dde_2117	TPR repeat	[TP0354-TP0648 (0.5206915)]
COG0125	COG0457	Dde_2338	Dde_2338	Thymidylate kinase	Dde_2336	Dde_2336	TPR repeat	[TP0354-TP0648 (0.5206915)]
COG0125	COG0457	Dde_2338	Dde_2338	Thymidylate kinase	Dde_1168	Dde_1168	TPR repeat	[TP0354-TP0648 (0.5206915)]
COG0125	COG0457	Dde_2338	Dde_2338	Thymidylate kinase	Dde_0357	Dde_0357	TPR repeat	[TP0354-TP0648 (0.5206915)]
COG0125	COG0457	Dde_2338	Dde_2338	Thymidylate kinase	Dde_3006	Dde_3006	response regulator receiver domain protein	[TP0354-TP0648 (0.5206915)]
COG0125	COG0457	Dde_2338	Dde_2338	Thymidylate kinase	Dde_0828	Dde_0828	TPR repeat	[TP0354-TP0648 (0.5206915)]
COG0265	COG1774	Dde_3420	Dde_3420	PDZ/DHR/GLGF	Dde_1593	Dde_1593	hypothetical protein	[TP0773-TP0046 (0.558835)]
COG0265	COG1774	Dde_3776	Dde_3776	PDZ/DHR/GLGF	Dde_1593	Dde_1593	hypothetical protein	[TP0773-TP0046 (0.558835)]
COG0265	COG1774	Dde_2013	Dde_2013	Peptidase S1C, Do	Dde_1593	Dde_1593	hypothetical protein	[TP0773-TP0046 (0.558835)]
COG0495	COG0761	Dde_2439	Dde_2439	leucyl-tRNA synthetase	Dde_0390	Dde_0390	hydroxymethylbutenyl pyrophosphate reductase	[TP0586-TP0547 (0.63095015)]
COG1536	COG1677	Dde_0352	Dde_0352	flagellar motor switch protein FliG	Dde_0354	Dde_0354	flagellar hook-basal body complex protein	[TP0026-TP0398 (0.81876683)]
COG0820	COG2812	Dde_2967	Dde_2967	hypothetical protein	Dde_0066	Dde_0066	DNA-directed DNA polymerase	[TP0068-TP1005 (0.60435057)]
COG0771	COG1815	Dde_1040	Dde_1040	UDP-N-acetylmuramoylalanine--D-glutamate ligase	Dde_0356	Dde_0356	flagellar basal-body rod protein FlgB	[TP0903-TP0396 (0.6336193)]
COG1684	COG2239	Dde_0378	Dde_0378	flagellar biosynthetic protein FliR	Dde_1832	Dde_1832	magnesium transporter	[TP0716-TP0917 (0.5059451)]
COG0272	COG1396	Dde_2093	Dde_2093	DNA ligase, NAD-dependent	Dde_0556	Dde_0556	transcriptional regulator, XRE family with cupin	[TP0634-TP0461 (0.7134334)]
COG0272	COG1396	Dde_2093	Dde_2093	DNA ligase, NAD-dependent	Dde_2318	Dde_2318	transcriptional regulator, XRE family with cupin	[TP0634-TP0461 (0.7134334)]
COG1509	COG1509	Dde_2747	Dde_2747	Protein of unknown function DUF160	Dde_3041	Dde_3041	Protein of unknown function DUF160	[TP0121-TP0121 (0.7367639)]
COG1509	COG1509	Dde_3041	Dde_3041	Protein of unknown function DUF160	Dde_2747	Dde_2747	Protein of unknown function DUF160	[TP0121-TP0121 (0.7367639)]
COG1509	COG1509	Dde_0189	Dde_0189	Protein of unknown function DUF160	Dde_0189	Dde_0189	Protein of unknown function DUF160	[TP0121-TP0121 (0.7367639)]
COG1509	COG1509	Dde_3041	Dde_3041	Protein of unknown function DUF160	Dde_3041	Dde_3041	Protein of unknown function DUF160	[TP0121-TP0121 (0.7367639)]
COG1509	COG1509	Dde_2747	Dde_2747	Protein of unknown function DUF160	Dde_2747	Dde_2747	Protein of unknown function DUF160	[TP0121-TP0121 (0.7367639)]
COG1509	COG1509	Dde_2747	Dde_2747	Protein of unknown function DUF160	Dde_0189	Dde_0189	Protein of unknown function DUF160	[TP0121-TP0121 (0.7367639)]
COG1509	COG1509	Dde_0189	Dde_0189	Protein of unknown function DUF160	Dde_2747	Dde_2747	Protein of unknown function DUF160	[TP0121-TP0121 (0.7367639)]
COG1509	COG1509	Dde_0189	Dde_0189	Protein of unknown function DUF160	Dde_3041	Dde_3041	Protein of unknown function DUF160	[TP0121-TP0121 (0.7367639)]
COG1509	COG1509	Dde_3041	Dde_3041	Protein of unknown function DUF160	Dde_0189	Dde_0189	Protein of unknown function DUF160	[TP0121-TP0121 (0.7367639)]
COG0577	COG0845	Dde_1336	Dde_1336	hypothetical protein	Dde_0402	Dde_0402	Secretion protein HlyD	[TP0963-TP0965 (0.93032813)]
COG0577	COG0845	Dde_1336	Dde_1336	hypothetical protein	Dde_0549	Dde_0549	Secretion protein HlyD	[TP0963-TP0965 (0.93032813)]
COG0577	COG0845	Dde_1335	Dde_1335	ABC transporter, permease protein	Dde_1340	Dde_1340	Secretion protein HlyD	[TP0963-TP0965 (0.93032813)]
COG0577	COG0845	Dde_1336	Dde_1336	hypothetical protein	Dde_0671	Dde_0671	Secretion protein HlyD	[TP0963-TP0965 (0.93032813)]
COG0577	COG0845	Dde_0827	Dde_0827	ABC transporter, permease protein, putative	Dde_0962	Dde_0962	Secretion protein HlyD	[TP0963-TP0965 (0.93032813)]
COG0577	COG0845	Dde_1335	Dde_1335	ABC transporter, permease protein	Dde_3628	Dde_3628	Secretion protein HlyD	[TP0963-TP0965 (0.93032813)]
COG0577	COG0845	Dde_1336	Dde_1336	hypothetical protein	Dde_3628	Dde_3628	Secretion protein HlyD	[TP0963-TP0965 (0.93032813)]
COG0577	COG0845	Dde_1336	Dde_1336	hypothetical protein	Dde_0962	Dde_0962	Secretion protein HlyD	[TP0963-TP0965 (0.93032813)]
COG0577	COG0845	Dde_1336	Dde_1336	hypothetical protein	Dde_1419	Dde_1419	Type I secretion membrane fusion protein, HlyD	[TP0963-TP0965 (0.93032813)]
COG0577	COG0845	Dde_0827	Dde_0827	ABC transporter, permease protein, putative	Dde_3628	Dde_3628	Secretion protein HlyD	[TP0963-TP0965 (0.93032813)]
COG0577	COG0845	Dde_0733	Dde_0733	hypothetical protein	Dde_1562	Dde_1562	Secretion protein HlyD	[TP0963-TP0965 (0.93032813)]
COG0577	COG0845	Dde_1336	Dde_1336	hypothetical protein	Dde_0825	Dde_0825	hypothetical protein	[TP0963-TP0965 (0.93032813)]
COG0577	COG0845	Dde_0827	Dde_0827	ABC transporter, permease protein, putative	Dde_1419	Dde_1419	Type I secretion membrane fusion protein, HlyD	[TP0963-TP0965 (0.93032813)]
COG0577	COG0845	Dde_0733	Dde_0733	hypothetical protein	Dde_0962	Dde_0962	Secretion protein HlyD	[TP0963-TP0965 (0.93032813)]
COG0577	COG0845	Dde_1335	Dde_1335	ABC transporter, permease protein	Dde_0671	Dde_0671	Secretion protein HlyD	[TP0963-TP0965 (0.93032813)]
COG0577	COG0845	Dde_0827	Dde_0827	ABC transporter, permease protein, putative	Dde_0402	Dde_0402	Secretion protein HlyD	[TP0963-TP0965 (0.93032813)]
COG0577	COG0845	Dde_0733	Dde_0733	hypothetical protein	Dde_0671	Dde_0671	Secretion protein HlyD	[TP0963-TP0965 (0.93032813)]
COG0577	COG0845	Dde_1335	Dde_1335	ABC transporter, permease protein	Dde_0700	Dde_0700	putative lipoprotein	[TP0963-TP0965 (0.93032813)]
COG0577	COG0845	Dde_1335	Dde_1335	ABC transporter, permease protein	Dde_1562	Dde_1562	Secretion protein HlyD	[TP0963-TP0965 (0.93032813)]
COG0577	COG0845	Dde_1335	Dde_1335	ABC transporter, permease protein	Dde_0402	Dde_0402	Secretion protein HlyD	[TP0963-TP0965 (0.93032813)]
COG0577	COG0845	Dde_0827	Dde_0827	ABC transporter, permease protein, putative	Dde_0700	Dde_0700	putative lipoprotein	[TP0963-TP0965 (0.93032813)]
COG0577	COG0845	Dde_0827	Dde_0827	ABC transporter, permease protein, putative	Dde_0549	Dde_0549	Secretion protein HlyD	[TP0963-TP0965 (0.93032813)]
COG0577	COG0845	Dde_0827	Dde_0827	ABC transporter, permease protein, putative	Dde_1340	Dde_1340	Secretion protein HlyD	[TP0963-TP0965 (0.93032813)]
COG0577	COG0845	Dde_0827	Dde_0827	ABC transporter, permease protein, putative	Dde_1562	Dde_1562	Secretion protein HlyD	[TP0963-TP0965 (0.93032813)]
COG0577	COG0845	Dde_0733	Dde_0733	hypothetical protein	Dde_3628	Dde_3628	Secretion protein HlyD	[TP0963-TP0965 (0.93032813)]
COG0577	COG0845	Dde_0733	Dde_0733	hypothetical protein	Dde_0700	Dde_0700	putative lipoprotein	[TP0963-TP0965 (0.93032813)]
COG0577	COG0845	Dde_1336	Dde_1336	hypothetical protein	Dde_1562	Dde_1562	Secretion protein HlyD	[TP0963-TP0965 (0.93032813)]
COG0577	COG0845	Dde_0733	Dde_0733	hypothetical protein	Dde_0402	Dde_0402	Secretion protein HlyD	[TP0963-TP0965 (0.93032813)]
COG0577	COG0845	Dde_0733	Dde_0733	hypothetical protein	Dde_1340	Dde_1340	Secretion protein HlyD	[TP0963-TP0965 (0.93032813)]
COG0577	COG0845	Dde_0733	Dde_0733	hypothetical protein	Dde_1419	Dde_1419	Type I secretion membrane fusion protein, HlyD	[TP0963-TP0965 (0.93032813)]
COG0577	COG0845	Dde_0827	Dde_0827	ABC transporter, permease protein, putative	Dde_0671	Dde_0671	Secretion protein HlyD	[TP0963-TP0965 (0.93032813)]
COG0577	COG0845	Dde_1335	Dde_1335	ABC transporter, permease protein	Dde_1419	Dde_1419	Type I secretion membrane fusion protein, HlyD	[TP0963-TP0965 (0.93032813)]
COG0577	COG0845	Dde_1336	Dde_1336	hypothetical protein	Dde_0700	Dde_0700	putative lipoprotein	[TP0963-TP0965 (0.93032813)]
COG0577	COG0845	Dde_1335	Dde_1335	ABC transporter, permease protein	Dde_0549	Dde_0549	Secretion protein HlyD	[TP0963-TP0965 (0.93032813)]
COG0577	COG0845	Dde_1335	Dde_1335	ABC transporter, permease protein	Dde_0825	Dde_0825	hypothetical protein	[TP0963-TP0965 (0.93032813)]
COG0577	COG0845	Dde_0733	Dde_0733	hypothetical protein	Dde_0825	Dde_0825	hypothetical protein	[TP0963-TP0965 (0.93032813)]
COG0577	COG0845	Dde_1335	Dde_1335	ABC transporter, permease protein	Dde_0962	Dde_0962	Secretion protein HlyD	[TP0963-TP0965 (0.93032813)]
COG0577	COG0845	Dde_0733	Dde_0733	hypothetical protein	Dde_0549	Dde_0549	Secretion protein HlyD	[TP0963-TP0965 (0.93032813)]
COG0577	COG0845	Dde_1336	Dde_1336	hypothetical protein	Dde_1340	Dde_1340	Secretion protein HlyD	[TP0963-TP0965 (0.93032813)]
COG0577	COG0845	Dde_0827	Dde_0827	ABC transporter, permease protein, putative	Dde_0825	Dde_0825	hypothetical protein	[TP0963-TP0965 (0.93032813)]
COG0084	COG2201	Dde_0074	Dde_0074	TatD-related deoxyribonuclease	Dde_2104	cheB2	Chemotaxis response regulator protein-glutamate methylesterase 2 (EC 3.1.1.61)	[TP0994-TP0631 (0.71912634)]
COG0084	COG2201	Dde_0074	Dde_0074	TatD-related deoxyribonuclease	Dde_1571	cheB1	Chemotaxis response regulator protein-glutamate methylesterase 1 (EC 3.1.1.61)	[TP0994-TP0631 (0.71912634)]
COG1121	COG1345	Dde_2209	Dde_2209	ATPase	Dde_1120	Dde_1120	flagellar hook-associated protein 2, putative	[TP0035-TP0872 (0.6931363)]
COG0257	COG1253	Dde_2235	Dde_2235	ribosomal protein L36	Dde_3036	Dde_3036	CBS	[TP0209-TP0027 (0.74441797)]
COG0257	COG1253	Dde_2235	Dde_2235	ribosomal protein L36	Dde_1479	Dde_1479	CBS	[TP0209-TP0027 (0.74441797)]
COG0608	COG2206	Dde_2715	Dde_2715	single-stranded-DNA-specific exonuclease RecJ	Dde_3077	Dde_3077	metal dependent phosphohydrolase	[TP0704-TP0912 (0.7469796)]
COG0608	COG2206	Dde_2715	Dde_2715	single-stranded-DNA-specific exonuclease RecJ	Dde_1391	Dde_1391	metal dependent phosphohydrolase	[TP0704-TP0912 (0.7469796)]
COG0608	COG2206	Dde_2715	Dde_2715	single-stranded-DNA-specific exonuclease RecJ	Dde_3076	Dde_3076	metal dependent phosphohydrolase	[TP0704-TP0912 (0.7469796)]
COG0608	COG2206	Dde_2715	Dde_2715	single-stranded-DNA-specific exonuclease RecJ	Dde_3456	Dde_3456	metal dependent phosphohydrolase	[TP0704-TP0912 (0.7469796)]
COG0608	COG2206	Dde_2715	Dde_2715	single-stranded-DNA-specific exonuclease RecJ	Dde_1031	Dde_1031	metal dependent phosphohydrolase	[TP0704-TP0912 (0.7469796)]
COG0608	COG2206	Dde_2715	Dde_2715	single-stranded-DNA-specific exonuclease RecJ	Dde_2563	Dde_2563	metal dependent phosphohydrolase	[TP0704-TP0912 (0.7469796)]
COG0060	COG0681	Dde_2142	Dde_2142	isoleucyl-tRNA synthetase	Dde_2816	Dde_2816	Peptidase S26A, signal peptidase I	[TP0452-TP0185 (0.79878455)]
COG1272	COG2033	Dde_1696	Dde_1696	channel protein, hemolysin III family	Dde_3193	dfx	Desulfoferrodoxin (EC 1.15.1.-) (Dfx) (Superoxide reductase) (SOR)	[TP1037-TP0823 (0.81817394)]
COG0558	COG2239	Dde_2074	Dde_2074	CDP-diacylglycerol--glycerol-3-phosphate	Dde_1832	Dde_1832	magnesium transporter	[TP0256-TP0917 (0.6007029)]
COG1344	COG1815	Dde_1501	Dde_1501	flagellin	Dde_0356	Dde_0356	flagellar basal-body rod protein FlgB	[TP0870-TP0396 (0.7209834)]
COG1344	COG1815	Dde_1502	Dde_1502	flagellin	Dde_0356	Dde_0356	flagellar basal-body rod protein FlgB	[TP0870-TP0396 (0.7209834)]
COG1344	COG1815	Dde_3151	Dde_3151	flagellar hook-associated protein FlgL,	Dde_0356	Dde_0356	flagellar basal-body rod protein FlgB	[TP0870-TP0396 (0.7209834)]
COG1344	COG1815	Dde_1570	Dde_1570	flagellin, putative	Dde_0356	Dde_0356	flagellar basal-body rod protein FlgB	[TP0870-TP0396 (0.7209834)]
COG1344	COG1815	Dde_1709	Dde_1709	flagellin	Dde_0356	Dde_0356	flagellar basal-body rod protein FlgB	[TP0870-TP0396 (0.7209834)]
COG0242	COG1879	Dde_0013	Dde_0013	Formylmethionine deformylase	Dde_3311	Dde_3311	ABC-type sugar transport system, periplasmic	[TP0757-TP0684 (0.80039173)]
COG0257	COG1749	Dde_2235	Dde_2235	ribosomal protein L36	Dde_0298	Dde_0298	flagella basal body rod domain protein	[TP0209-TP0727 (0.6772987)]
COG0257	COG1749	Dde_2235	Dde_2235	ribosomal protein L36	Dde_1711	Dde_1711	flagellar hook protein FlgE	[TP0209-TP0727 (0.6772987)]
COG0652	COG1879	Dde_0209	Dde_0209	Peptidylprolyl isomerase	Dde_3311	Dde_3311	ABC-type sugar transport system, periplasmic	[TP0947-TP0684 (0.5775195)]
COG0652	COG1879	Dde_1662	Dde_1662	peptidyl-prolyl cis-trans isomerase B	Dde_3311	Dde_3311	ABC-type sugar transport system, periplasmic	[TP0947-TP0684 (0.5775195)]
COG1352	COG1815	Dde_1573	Dde_1573	Protein-glutamate O-methyltransferase	Dde_0356	Dde_0356	flagellar basal-body rod protein FlgB	[TP0630-TP0396 (0.7590469)]
COG1352	COG1815	Dde_1198	Dde_1198	Protein-glutamate O-methyltransferase	Dde_0356	Dde_0356	flagellar basal-body rod protein FlgB	[TP0630-TP0396 (0.7590469)]
COG1352	COG1815	Dde_2105	Dde_2105	Protein-glutamate O-methyltransferase	Dde_0356	Dde_0356	flagellar basal-body rod protein FlgB	[TP0630-TP0396 (0.7590469)]
COG0018	COG1699	Dde_2295	argS	Arginyl-tRNA synthetase (EC 6.1.1.19) (Arginine--tRNA ligase) (ArgRS)	Dde_3149	Dde_3149	hypothetical protein	[TP0831-TP0658 (0.7668753)]
COG1344	COG4786	Dde_1502	Dde_1502	flagellin	Dde_3159	Dde_3159	flagellar basal-body rod protein, putative	[TP0792-TP0961 (0.7009321), TP0659-TP0961 (0.6018447)]
COG1344	COG4786	Dde_3151	Dde_3151	flagellar hook-associated protein FlgL,	Dde_3159	Dde_3159	flagellar basal-body rod protein, putative	[TP0792-TP0961 (0.7009321), TP0659-TP0961 (0.6018447)]
COG1344	COG4786	Dde_1570	Dde_1570	flagellin, putative	Dde_3158	Dde_3158	Flagellar basal body rod protein	[TP0792-TP0961 (0.7009321), TP0659-TP0961 (0.6018447)]
COG1344	COG4786	Dde_1709	Dde_1709	flagellin	Dde_3159	Dde_3159	flagellar basal-body rod protein, putative	[TP0792-TP0961 (0.7009321), TP0659-TP0961 (0.6018447)]
COG1344	COG4786	Dde_1570	Dde_1570	flagellin, putative	Dde_3159	Dde_3159	flagellar basal-body rod protein, putative	[TP0792-TP0961 (0.7009321), TP0659-TP0961 (0.6018447)]
COG1344	COG4786	Dde_1502	Dde_1502	flagellin	Dde_3158	Dde_3158	Flagellar basal body rod protein	[TP0792-TP0961 (0.7009321), TP0659-TP0961 (0.6018447)]
COG1344	COG4786	Dde_1501	Dde_1501	flagellin	Dde_3159	Dde_3159	flagellar basal-body rod protein, putative	[TP0792-TP0961 (0.7009321), TP0659-TP0961 (0.6018447)]
COG1344	COG4786	Dde_1501	Dde_1501	flagellin	Dde_3158	Dde_3158	Flagellar basal body rod protein	[TP0792-TP0961 (0.7009321), TP0659-TP0961 (0.6018447)]
COG1344	COG4786	Dde_1709	Dde_1709	flagellin	Dde_3158	Dde_3158	Flagellar basal body rod protein	[TP0792-TP0961 (0.7009321), TP0659-TP0961 (0.6018447)]
COG1344	COG4786	Dde_3151	Dde_3151	flagellar hook-associated protein FlgL,	Dde_3158	Dde_3158	Flagellar basal body rod protein	[TP0792-TP0961 (0.7009321), TP0659-TP0961 (0.6018447)]
COG0593	COG1077	Dde_2320	Dde_2320	chromosomal replication initiator protein DnaA	Dde_1993	Dde_1993	cell shape determining protein, MreB/Mrl family	[TP0001-TP0497 (0.678435)]
COG0593	COG1077	Dde_0001	Dde_0001	chromosomal replication initiator protein DnaA	Dde_0996	Dde_0996	cell shape determining protein, MreB/Mrl family	[TP0001-TP0497 (0.678435)]
COG0593	COG1077	Dde_0001	Dde_0001	chromosomal replication initiator protein DnaA	Dde_1993	Dde_1993	cell shape determining protein, MreB/Mrl family	[TP0001-TP0497 (0.678435)]
COG0593	COG1077	Dde_2320	Dde_2320	chromosomal replication initiator protein DnaA	Dde_0996	Dde_0996	cell shape determining protein, MreB/Mrl family	[TP0001-TP0497 (0.678435)]
COG0249	COG0357	Dde_1976	mutS	DNA mismatch repair protein mutS	Dde_2293	Dde_2293	methyltransferase GidB	[TP0328-TP0946 (0.7367136)]
COG0465	COG0465	Dde_3415	Dde_3415	ATP-dependent metalloprotease FtsH	Dde_3415	Dde_3415	ATP-dependent metalloprotease FtsH	[TP0330-TP0330 (0.73856413)]
COG0465	COG0465	Dde_1513	Dde_1513	ATP-dependent metalloprotease FtsH	Dde_3415	Dde_3415	ATP-dependent metalloprotease FtsH	[TP0330-TP0330 (0.73856413)]
COG0465	COG0465	Dde_3415	Dde_3415	ATP-dependent metalloprotease FtsH	Dde_1513	Dde_1513	ATP-dependent metalloprotease FtsH	[TP0330-TP0330 (0.73856413)]
COG0465	COG0465	Dde_1513	Dde_1513	ATP-dependent metalloprotease FtsH	Dde_1513	Dde_1513	ATP-dependent metalloprotease FtsH	[TP0330-TP0330 (0.73856413)]
COG1558	COG1792	Dde_0355	Dde_0355	flagellar basal-body rod protein FlgC	Dde_0995	Dde_0995	rod shape-determining protein MreC	[TP0397-TP0498 (0.58822864)]
COG0817	COG1558	Dde_2324	ruvC	Crossover junction endodeoxyribonuclease ruvC (EC 3.1.22.4) (Holliday junction nuclease ruvC) (Holliday junction resolvase ruvC)	Dde_0355	Dde_0355	flagellar basal-body rod protein FlgC	[TP0517-TP0397 (0.53212774)]
COG0592	COG1344	Dde_0002	Dde_0002	DNA polymerase III, beta subunit	Dde_1709	Dde_1709	flagellin	[TP0002-TP0659 (0.6618167)]
COG0592	COG1344	Dde_0002	Dde_0002	DNA polymerase III, beta subunit	Dde_1570	Dde_1570	flagellin, putative	[TP0002-TP0659 (0.6618167)]
COG0592	COG1344	Dde_0002	Dde_0002	DNA polymerase III, beta subunit	Dde_3151	Dde_3151	flagellar hook-associated protein FlgL,	[TP0002-TP0659 (0.6618167)]
COG0592	COG1344	Dde_0002	Dde_0002	DNA polymerase III, beta subunit	Dde_1501	Dde_1501	flagellin	[TP0002-TP0659 (0.6618167)]
COG0592	COG1344	Dde_0002	Dde_0002	DNA polymerase III, beta subunit	Dde_1502	Dde_1502	flagellin	[TP0002-TP0659 (0.6618167)]
COG0242	COG0272	Dde_0013	Dde_0013	Formylmethionine deformylase	Dde_2093	Dde_2093	DNA ligase, NAD-dependent	[TP0757-TP0634 (0.68197167)]
COG0265	COG0817	Dde_3776	Dde_3776	PDZ/DHR/GLGF	Dde_2324	ruvC	Crossover junction endodeoxyribonuclease ruvC (EC 3.1.22.4) (Holliday junction nuclease ruvC) (Holliday junction resolvase ruvC)	[TP0773-TP0517 (0.5118523)]
COG0265	COG0817	Dde_2013	Dde_2013	Peptidase S1C, Do	Dde_2324	ruvC	Crossover junction endodeoxyribonuclease ruvC (EC 3.1.22.4) (Holliday junction nuclease ruvC) (Holliday junction resolvase ruvC)	[TP0773-TP0517 (0.5118523)]
COG0265	COG0817	Dde_3420	Dde_3420	PDZ/DHR/GLGF	Dde_2324	ruvC	Crossover junction endodeoxyribonuclease ruvC (EC 3.1.22.4) (Holliday junction nuclease ruvC) (Holliday junction resolvase ruvC)	[TP0773-TP0517 (0.5118523)]
COG0187	COG0358	Dde_0003	Dde_0003	DNA gyrase, B subunit	Dde_2053	Dde_2053	DNA primase	[TP1006-TP0492 (0.55112576)]
COG1154	COG2812	Dde_2200	Dde_2200	deoxyxylulose-5-phosphate synthase	Dde_0066	Dde_0066	DNA-directed DNA polymerase	[TP0824-TP1005 (0.68180764)]
COG0223	COG1551	Dde_0014	Dde_0014	methionyl-tRNA formyltransferase	Dde_3150	Dde_3150	carbon storage regulator	[TP0756-TP0657 (0.72355264)]
COG0223	COG1551	Dde_3397	Dde_3397	hypothetical protein	Dde_3150	Dde_3150	carbon storage regulator	[TP0756-TP0657 (0.72355264)]
COG0080	COG0265	Dde_2992	Dde_2992	ribosomal protein L11	Dde_3420	Dde_3420	PDZ/DHR/GLGF	[TP0237-TP0773 (0.6164146)]
COG0080	COG0265	Dde_2992	Dde_2992	ribosomal protein L11	Dde_2013	Dde_2013	Peptidase S1C, Do	[TP0237-TP0773 (0.6164146)]
COG0080	COG0265	Dde_2992	Dde_2992	ribosomal protein L11	Dde_3776	Dde_3776	PDZ/DHR/GLGF	[TP0237-TP0773 (0.6164146)]
COG2812	COG2812	Dde_0066	Dde_0066	DNA-directed DNA polymerase	Dde_0066	Dde_0066	DNA-directed DNA polymerase	[TP1005-TP1005 (0.52391654)]
COG0223	COG0234	Dde_0014	Dde_0014	methionyl-tRNA formyltransferase	Dde_2474	Dde_2474	chaperonin, 10 kDa	[TP0756-TP1013 (0.64276713)]
COG0223	COG0234	Dde_3397	Dde_3397	hypothetical protein	Dde_2474	Dde_2474	chaperonin, 10 kDa	[TP0756-TP1013 (0.64276713)]
COG0036	COG1653	Dde_2632	Dde_2632	ribulose-phosphate 3-epimerase	Dde_3657	Dde_3657	sugar ABC transporter, substrate-binding	[TP0945-TP0074 (0.654426)]
COG0357	COG0459	Dde_2293	Dde_2293	methyltransferase GidB	Dde_2473	Dde_2473	Chaperonin Cpn60/TCP-1	[TP0946-TP0030 (0.68326145)]
COG0664	COG1074	Dde_2644	Dde_2644	transcriptional regulator, Crp/Fnr family	Dde_1588	Dde_1588	ATP-dependent DNA helicase, UvrD/REP family	[TP0089-TP0898 (0.8304331)]
COG0664	COG1074	Dde_0463	Dde_0463	cyclic nucleotide-binding domain (cNMP-BD)	Dde_1588	Dde_1588	ATP-dependent DNA helicase, UvrD/REP family	[TP0089-TP0898 (0.8304331)]
COG0664	COG1074	Dde_0723	Dde_0723	cyclic nucleotide-binding domain (cNMP-BD)	Dde_1588	Dde_1588	ATP-dependent DNA helicase, UvrD/REP family	[TP0089-TP0898 (0.8304331)]
COG0664	COG1074	Dde_3027	Dde_3027	transcriptional regulator, Crp/Fnr family	Dde_1588	Dde_1588	ATP-dependent DNA helicase, UvrD/REP family	[TP0089-TP0898 (0.8304331)]
COG0345	COG1774	Dde_1440	Dde_1440	pyrroline-5-carboxylate reductase	Dde_1593	Dde_1593	hypothetical protein	[TP0797-TP0046 (0.6414869)]
COG0223	COG0242	Dde_0014	Dde_0014	methionyl-tRNA formyltransferase	Dde_0013	Dde_0013	Formylmethionine deformylase	[TP0756-TP0757 (0.8300303)]
COG0223	COG0242	Dde_3397	Dde_3397	hypothetical protein	Dde_0013	Dde_0013	Formylmethionine deformylase	[TP0756-TP0757 (0.8300303)]
COG0233	COG0359	Dde_1128	Dde_1128	ribosome recycling factor	Dde_1410	rplI	50S ribosomal protein L9	[TP0604-TP0060 (0.5105792)]
COG0012	COG0457	Dde_1698	Dde_1698	hypothetical protein	Dde_3006	Dde_3006	response regulator receiver domain protein	[TP0124-TP0067 (0.81355333)]
COG0012	COG0457	Dde_1698	Dde_1698	hypothetical protein	Dde_0828	Dde_0828	TPR repeat	[TP0124-TP0067 (0.81355333)]
COG0012	COG0457	Dde_1698	Dde_1698	hypothetical protein	Dde_3772	Dde_3772	TPR repeat	[TP0124-TP0067 (0.81355333)]
COG0012	COG0457	Dde_1698	Dde_1698	hypothetical protein	Dde_0357	Dde_0357	TPR repeat	[TP0124-TP0067 (0.81355333)]
COG0012	COG0457	Dde_1698	Dde_1698	hypothetical protein	Dde_2336	Dde_2336	TPR repeat	[TP0124-TP0067 (0.81355333)]
COG0012	COG0457	Dde_1698	Dde_1698	hypothetical protein	Dde_1288	Dde_1288	TPR repeat	[TP0124-TP0067 (0.81355333)]
COG0012	COG0457	Dde_1698	Dde_1698	hypothetical protein	Dde_2117	Dde_2117	TPR repeat	[TP0124-TP0067 (0.81355333)]
COG0012	COG0457	Dde_1698	Dde_1698	hypothetical protein	Dde_1168	Dde_1168	TPR repeat	[TP0124-TP0067 (0.81355333)]
COG0552	COG1061	Dde_0560	Dde_0560	signal recognition particle-docking protein	Dde_2493	Dde_2493	DEAD/DEAH box helicase-like	[TP0578-TP0380 (0.62695336)]
COG0265	COG0492	Dde_3776	Dde_3776	PDZ/DHR/GLGF	Dde_1203	Dde_1203	thioredoxin reductase	[TP0773-TP0814 (0.6926654)]
COG0265	COG0492	Dde_3420	Dde_3420	PDZ/DHR/GLGF	Dde_1203	Dde_1203	thioredoxin reductase	[TP0773-TP0814 (0.6926654)]
COG0265	COG0492	Dde_2013	Dde_2013	Peptidase S1C, Do	Dde_0210	Dde_0210	AhpF family protein/thioredoxin reductase	[TP0773-TP0814 (0.6926654)]
COG0265	COG0492	Dde_3420	Dde_3420	PDZ/DHR/GLGF	Dde_2066	Dde_2066	thioredoxin-disulfide reductase	[TP0773-TP0814 (0.6926654)]
COG0265	COG0492	Dde_3420	Dde_3420	PDZ/DHR/GLGF	Dde_2151	Dde_2151	thioredoxin reductase, putative	[TP0773-TP0814 (0.6926654)]
COG0265	COG0492	Dde_3420	Dde_3420	PDZ/DHR/GLGF	Dde_0465	Dde_0465	thioredoxin reductase	[TP0773-TP0814 (0.6926654)]
COG0265	COG0492	Dde_2013	Dde_2013	Peptidase S1C, Do	Dde_0465	Dde_0465	thioredoxin reductase	[TP0773-TP0814 (0.6926654)]
COG0265	COG0492	Dde_2013	Dde_2013	Peptidase S1C, Do	Dde_2151	Dde_2151	thioredoxin reductase, putative	[TP0773-TP0814 (0.6926654)]
COG0265	COG0492	Dde_3420	Dde_3420	PDZ/DHR/GLGF	Dde_0210	Dde_0210	AhpF family protein/thioredoxin reductase	[TP0773-TP0814 (0.6926654)]
COG0265	COG0492	Dde_3776	Dde_3776	PDZ/DHR/GLGF	Dde_2151	Dde_2151	thioredoxin reductase, putative	[TP0773-TP0814 (0.6926654)]
COG0265	COG0492	Dde_3776	Dde_3776	PDZ/DHR/GLGF	Dde_0465	Dde_0465	thioredoxin reductase	[TP0773-TP0814 (0.6926654)]
COG0265	COG0492	Dde_3776	Dde_3776	PDZ/DHR/GLGF	Dde_0210	Dde_0210	AhpF family protein/thioredoxin reductase	[TP0773-TP0814 (0.6926654)]
COG0265	COG0492	Dde_2013	Dde_2013	Peptidase S1C, Do	Dde_1203	Dde_1203	thioredoxin reductase	[TP0773-TP0814 (0.6926654)]
COG0265	COG0492	Dde_3776	Dde_3776	PDZ/DHR/GLGF	Dde_2066	Dde_2066	thioredoxin-disulfide reductase	[TP0773-TP0814 (0.6926654)]
COG0265	COG0492	Dde_2013	Dde_2013	Peptidase S1C, Do	Dde_2066	Dde_2066	thioredoxin-disulfide reductase	[TP0773-TP0814 (0.6926654)]
COG0495	COG1480	Dde_2439	Dde_2439	leucyl-tRNA synthetase	Dde_1652	Dde_1652	metal dependent phosphohydrolase	[TP0586-TP0651 (0.5087635)]
COG1377	COG2239	Dde_0379	Dde_0379	flagellar biosynthetic protein FlhB	Dde_1832	Dde_1832	magnesium transporter	[TP0715-TP0917 (0.53720385)]
COG0124	COG0608	Dde_0011	Dde_0011	histidyl-tRNA synthetase	Dde_2715	Dde_2715	single-stranded-DNA-specific exonuclease RecJ	[TP0641-TP0704 (0.75894904)]
COG0153	COG0242	Dde_3653	Dde_3653	Galactokinase	Dde_0013	Dde_0013	Formylmethionine deformylase	[TP0418-TP0757 (0.51512045)]
COG0465	COG0772	Dde_1513	Dde_1513	ATP-dependent metalloprotease FtsH	Dde_0992	Dde_0992	Rod shape-determining protein RodA	[TP0330-TP0387 (0.8016956)]
COG0465	COG0772	Dde_3415	Dde_3415	ATP-dependent metalloprotease FtsH	Dde_1041	Dde_1041	cell cycle protein, FtsW/RodA/SpoVE family	[TP0330-TP0387 (0.8016956)]
COG0465	COG0772	Dde_1513	Dde_1513	ATP-dependent metalloprotease FtsH	Dde_1041	Dde_1041	cell cycle protein, FtsW/RodA/SpoVE family	[TP0330-TP0387 (0.8016956)]
COG0465	COG0772	Dde_3415	Dde_3415	ATP-dependent metalloprotease FtsH	Dde_0992	Dde_0992	Rod shape-determining protein RodA	[TP0330-TP0387 (0.8016956)]
COG0234	COG0792	Dde_2474	Dde_2474	chaperonin, 10 kDa	Dde_1093	Dde_1093	endonuclease-like	[TP1013-TP0913 (0.7815084)]
COG0192	COG0217	Dde_1496	metK	S-adenosylmethionine synthetase (EC 2.5.1.6) (Methionine adenosyltransferase) (AdoMet synthetase) (MAT)	Dde_2325	Dde_2325	Protein of unknown function DUF28	[TP0794-TP0474 (0.71912634)]
COG0201	COG2239	Dde_2237	Dde_2237	SecY protein	Dde_1832	Dde_1832	magnesium transporter	[TP0208-TP0917 (0.5527395)]
COG0544	COG1418	Dde_2222	Dde_2222	trigger factor	Dde_0978	Dde_0978	metal dependent phosphohydrolase	[TP0506-TP1018 (0.7668753)]
COG0477	COG0845	Dde_3053	Dde_3053	Sugar phosphate permease-like	Dde_0700	Dde_0700	putative lipoprotein	[TP0840-TP0965 (0.8653204)]
COG0477	COG0845	Dde_0668	Dde_0668	Drug resistance transporter Bcr/CflA subfamily	Dde_0962	Dde_0962	Secretion protein HlyD	[TP0840-TP0965 (0.8653204)]
COG0477	COG0845	Dde_0668	Dde_0668	Drug resistance transporter Bcr/CflA subfamily	Dde_0549	Dde_0549	Secretion protein HlyD	[TP0840-TP0965 (0.8653204)]
COG0477	COG0845	Dde_1647	Dde_1647	major facilitator superfamily protein	Dde_0402	Dde_0402	Secretion protein HlyD	[TP0840-TP0965 (0.8653204)]
COG0477	COG0845	Dde_2729	Dde_2729	drug resistance transporter, putative	Dde_1562	Dde_1562	Secretion protein HlyD	[TP0840-TP0965 (0.8653204)]
COG0477	COG0845	Dde_0668	Dde_0668	Drug resistance transporter Bcr/CflA subfamily	Dde_0402	Dde_0402	Secretion protein HlyD	[TP0840-TP0965 (0.8653204)]
COG0477	COG0845	Dde_0668	Dde_0668	Drug resistance transporter Bcr/CflA subfamily	Dde_0825	Dde_0825	hypothetical protein	[TP0840-TP0965 (0.8653204)]
COG0477	COG0845	Dde_1647	Dde_1647	major facilitator superfamily protein	Dde_0825	Dde_0825	hypothetical protein	[TP0840-TP0965 (0.8653204)]
COG0477	COG0845	Dde_2729	Dde_2729	drug resistance transporter, putative	Dde_0825	Dde_0825	hypothetical protein	[TP0840-TP0965 (0.8653204)]
COG0477	COG0845	Dde_1647	Dde_1647	major facilitator superfamily protein	Dde_0700	Dde_0700	putative lipoprotein	[TP0840-TP0965 (0.8653204)]
COG0477	COG0845	Dde_1647	Dde_1647	major facilitator superfamily protein	Dde_3628	Dde_3628	Secretion protein HlyD	[TP0840-TP0965 (0.8653204)]
COG0477	COG0845	Dde_1647	Dde_1647	major facilitator superfamily protein	Dde_1340	Dde_1340	Secretion protein HlyD	[TP0840-TP0965 (0.8653204)]
COG0477	COG0845	Dde_1647	Dde_1647	major facilitator superfamily protein	Dde_0549	Dde_0549	Secretion protein HlyD	[TP0840-TP0965 (0.8653204)]
COG0477	COG0845	Dde_0668	Dde_0668	Drug resistance transporter Bcr/CflA subfamily	Dde_0700	Dde_0700	putative lipoprotein	[TP0840-TP0965 (0.8653204)]
COG0477	COG0845	Dde_2729	Dde_2729	drug resistance transporter, putative	Dde_1340	Dde_1340	Secretion protein HlyD	[TP0840-TP0965 (0.8653204)]
COG0477	COG0845	Dde_0668	Dde_0668	Drug resistance transporter Bcr/CflA subfamily	Dde_3628	Dde_3628	Secretion protein HlyD	[TP0840-TP0965 (0.8653204)]
COG0477	COG0845	Dde_3053	Dde_3053	Sugar phosphate permease-like	Dde_0402	Dde_0402	Secretion protein HlyD	[TP0840-TP0965 (0.8653204)]
COG0477	COG0845	Dde_1647	Dde_1647	major facilitator superfamily protein	Dde_1562	Dde_1562	Secretion protein HlyD	[TP0840-TP0965 (0.8653204)]
COG0477	COG0845	Dde_3053	Dde_3053	Sugar phosphate permease-like	Dde_1419	Dde_1419	Type I secretion membrane fusion protein, HlyD	[TP0840-TP0965 (0.8653204)]
COG0477	COG0845	Dde_0668	Dde_0668	Drug resistance transporter Bcr/CflA subfamily	Dde_1419	Dde_1419	Type I secretion membrane fusion protein, HlyD	[TP0840-TP0965 (0.8653204)]
COG0477	COG0845	Dde_1647	Dde_1647	major facilitator superfamily protein	Dde_0962	Dde_0962	Secretion protein HlyD	[TP0840-TP0965 (0.8653204)]
COG0477	COG0845	Dde_3053	Dde_3053	Sugar phosphate permease-like	Dde_3628	Dde_3628	Secretion protein HlyD	[TP0840-TP0965 (0.8653204)]
COG0477	COG0845	Dde_3053	Dde_3053	Sugar phosphate permease-like	Dde_0671	Dde_0671	Secretion protein HlyD	[TP0840-TP0965 (0.8653204)]
COG0477	COG0845	Dde_2729	Dde_2729	drug resistance transporter, putative	Dde_0671	Dde_0671	Secretion protein HlyD	[TP0840-TP0965 (0.8653204)]
COG0477	COG0845	Dde_3053	Dde_3053	Sugar phosphate permease-like	Dde_0549	Dde_0549	Secretion protein HlyD	[TP0840-TP0965 (0.8653204)]
COG0477	COG0845	Dde_2729	Dde_2729	drug resistance transporter, putative	Dde_0549	Dde_0549	Secretion protein HlyD	[TP0840-TP0965 (0.8653204)]
COG0477	COG0845	Dde_2729	Dde_2729	drug resistance transporter, putative	Dde_3628	Dde_3628	Secretion protein HlyD	[TP0840-TP0965 (0.8653204)]
COG0477	COG0845	Dde_2729	Dde_2729	drug resistance transporter, putative	Dde_1419	Dde_1419	Type I secretion membrane fusion protein, HlyD	[TP0840-TP0965 (0.8653204)]
COG0477	COG0845	Dde_0668	Dde_0668	Drug resistance transporter Bcr/CflA subfamily	Dde_1340	Dde_1340	Secretion protein HlyD	[TP0840-TP0965 (0.8653204)]
COG0477	COG0845	Dde_1647	Dde_1647	major facilitator superfamily protein	Dde_0671	Dde_0671	Secretion protein HlyD	[TP0840-TP0965 (0.8653204)]
COG0477	COG0845	Dde_3053	Dde_3053	Sugar phosphate permease-like	Dde_1340	Dde_1340	Secretion protein HlyD	[TP0840-TP0965 (0.8653204)]
COG0477	COG0845	Dde_3053	Dde_3053	Sugar phosphate permease-like	Dde_0962	Dde_0962	Secretion protein HlyD	[TP0840-TP0965 (0.8653204)]
COG0477	COG0845	Dde_0668	Dde_0668	Drug resistance transporter Bcr/CflA subfamily	Dde_0671	Dde_0671	Secretion protein HlyD	[TP0840-TP0965 (0.8653204)]
COG0477	COG0845	Dde_2729	Dde_2729	drug resistance transporter, putative	Dde_0962	Dde_0962	Secretion protein HlyD	[TP0840-TP0965 (0.8653204)]
COG0477	COG0845	Dde_2729	Dde_2729	drug resistance transporter, putative	Dde_0700	Dde_0700	putative lipoprotein	[TP0840-TP0965 (0.8653204)]
COG0477	COG0845	Dde_1647	Dde_1647	major facilitator superfamily protein	Dde_1419	Dde_1419	Type I secretion membrane fusion protein, HlyD	[TP0840-TP0965 (0.8653204)]
COG0477	COG0845	Dde_3053	Dde_3053	Sugar phosphate permease-like	Dde_0825	Dde_0825	hypothetical protein	[TP0840-TP0965 (0.8653204)]
COG0477	COG0845	Dde_3053	Dde_3053	Sugar phosphate permease-like	Dde_1562	Dde_1562	Secretion protein HlyD	[TP0840-TP0965 (0.8653204)]
COG0477	COG0845	Dde_0668	Dde_0668	Drug resistance transporter Bcr/CflA subfamily	Dde_1562	Dde_1562	Secretion protein HlyD	[TP0840-TP0965 (0.8653204)]
COG0477	COG0845	Dde_2729	Dde_2729	drug resistance transporter, putative	Dde_0402	Dde_0402	Secretion protein HlyD	[TP0840-TP0965 (0.8653204)]
COG0305	COG2812	Dde_1409	Dde_1409	replicative DNA helicase	Dde_0066	Dde_0066	DNA-directed DNA polymerase	[TP0058-TP1005 (0.7130585)]
COG0188	COG0526	Dde_0004	Dde_0004	DNA gyrase, A subunit	Dde_2781	Dde_2781	thioredoxin	[TP0005-TP0100 (0.7885434)]
COG0188	COG0526	Dde_0004	Dde_0004	DNA gyrase, A subunit	Dde_2067	Dde_2067	thioredoxin	[TP0005-TP0100 (0.7885434)]
COG0188	COG0526	Dde_0004	Dde_0004	DNA gyrase, A subunit	Dde_3416	Dde_3416	thioredoxin	[TP0005-TP0100 (0.7885434)]
COG0188	COG0526	Dde_0004	Dde_0004	DNA gyrase, A subunit	Dde_2114	Dde_2114	thioredoxin family protein	[TP0005-TP0100 (0.7885434)]
COG0188	COG0526	Dde_0004	Dde_0004	DNA gyrase, A subunit	Dde_2778	Dde_2778	redox-active disulfide protein 2	[TP0005-TP0100 (0.7885434)]
COG0526	COG0771	Dde_2781	Dde_2781	thioredoxin	Dde_1040	Dde_1040	UDP-N-acetylmuramoylalanine--D-glutamate ligase	[TP0100-TP0903 (0.59509045)]
COG0526	COG0771	Dde_2778	Dde_2778	redox-active disulfide protein 2	Dde_1040	Dde_1040	UDP-N-acetylmuramoylalanine--D-glutamate ligase	[TP0100-TP0903 (0.59509045)]
COG0526	COG0771	Dde_2114	Dde_2114	thioredoxin family protein	Dde_1040	Dde_1040	UDP-N-acetylmuramoylalanine--D-glutamate ligase	[TP0100-TP0903 (0.59509045)]
COG0526	COG0771	Dde_3416	Dde_3416	thioredoxin	Dde_1040	Dde_1040	UDP-N-acetylmuramoylalanine--D-glutamate ligase	[TP0100-TP0903 (0.59509045)]
COG0526	COG0771	Dde_2067	Dde_2067	thioredoxin	Dde_1040	Dde_1040	UDP-N-acetylmuramoylalanine--D-glutamate ligase	[TP0100-TP0903 (0.59509045)]
COG0143	COG0845	Dde_1594	Dde_1594	methionyl-tRNA synthetase	Dde_0825	Dde_0825	hypothetical protein	[TP0798-TP0965 (0.7246752)]
COG0143	COG0845	Dde_1594	Dde_1594	methionyl-tRNA synthetase	Dde_1419	Dde_1419	Type I secretion membrane fusion protein, HlyD	[TP0798-TP0965 (0.7246752)]
COG0143	COG0845	Dde_1594	Dde_1594	methionyl-tRNA synthetase	Dde_1562	Dde_1562	Secretion protein HlyD	[TP0798-TP0965 (0.7246752)]
COG0143	COG0845	Dde_1594	Dde_1594	methionyl-tRNA synthetase	Dde_0549	Dde_0549	Secretion protein HlyD	[TP0798-TP0965 (0.7246752)]
COG0143	COG0845	Dde_1594	Dde_1594	methionyl-tRNA synthetase	Dde_1340	Dde_1340	Secretion protein HlyD	[TP0798-TP0965 (0.7246752)]
COG0143	COG0845	Dde_1594	Dde_1594	methionyl-tRNA synthetase	Dde_0962	Dde_0962	Secretion protein HlyD	[TP0798-TP0965 (0.7246752)]
COG0143	COG0845	Dde_1594	Dde_1594	methionyl-tRNA synthetase	Dde_0700	Dde_0700	putative lipoprotein	[TP0798-TP0965 (0.7246752)]
COG0143	COG0845	Dde_1594	Dde_1594	methionyl-tRNA synthetase	Dde_0671	Dde_0671	Secretion protein HlyD	[TP0798-TP0965 (0.7246752)]
COG0143	COG0845	Dde_1594	Dde_1594	methionyl-tRNA synthetase	Dde_3628	Dde_3628	Secretion protein HlyD	[TP0798-TP0965 (0.7246752)]
COG0143	COG0845	Dde_1594	Dde_1594	methionyl-tRNA synthetase	Dde_0402	Dde_0402	Secretion protein HlyD	[TP0798-TP0965 (0.7246752)]
COG0242	COG1744	Dde_0013	Dde_0013	Formylmethionine deformylase	Dde_1507	Dde_1507	membrane protein, Bmp family	[TP0757-TP0298 (0.51512045)]
COG0242	COG1744	Dde_0013	Dde_0013	Formylmethionine deformylase	Dde_0141	Dde_0141	membrane protein, Bmp family	[TP0757-TP0298 (0.51512045)]
COG0762	COG2239	Dde_2172	Dde_2172	hypothetical protein	Dde_1832	Dde_1832	magnesium transporter	[TP0668-TP0917 (0.5215956)]
COG1536	COG1868	Dde_0352	Dde_0352	flagellar motor switch protein FliG	Dde_2708	Dde_2708	flagellar motor switch protein FliM	[TP0026-TP0721 (0.9539454)]
COG1366	COG1536	Dde_0720	Dde_0720	anti-anti-sigma regulatory factor, SpoIIAA	Dde_0352	Dde_0352	flagellar motor switch protein FliG	[TP0233-TP0400 (0.68778783)]
COG0504	COG1475	Dde_1765	Dde_1765	CTP synthase	Dde_0029	Dde_0029	parB-like partition proteins	[TP0305-TP0271 (0.70252794)]
COG2206	COG4786	Dde_1391	Dde_1391	metal dependent phosphohydrolase	Dde_3159	Dde_3159	flagellar basal-body rod protein, putative	[TP0877-TP0961 (0.57706213)]
COG2206	COG4786	Dde_3076	Dde_3076	metal dependent phosphohydrolase	Dde_3158	Dde_3158	Flagellar basal body rod protein	[TP0877-TP0961 (0.57706213)]
COG2206	COG4786	Dde_1391	Dde_1391	metal dependent phosphohydrolase	Dde_3158	Dde_3158	Flagellar basal body rod protein	[TP0877-TP0961 (0.57706213)]
COG2206	COG4786	Dde_1031	Dde_1031	metal dependent phosphohydrolase	Dde_3158	Dde_3158	Flagellar basal body rod protein	[TP0877-TP0961 (0.57706213)]
COG2206	COG4786	Dde_2563	Dde_2563	metal dependent phosphohydrolase	Dde_3158	Dde_3158	Flagellar basal body rod protein	[TP0877-TP0961 (0.57706213)]
COG2206	COG4786	Dde_3456	Dde_3456	metal dependent phosphohydrolase	Dde_3159	Dde_3159	flagellar basal-body rod protein, putative	[TP0877-TP0961 (0.57706213)]
COG2206	COG4786	Dde_3076	Dde_3076	metal dependent phosphohydrolase	Dde_3159	Dde_3159	flagellar basal-body rod protein, putative	[TP0877-TP0961 (0.57706213)]
COG2206	COG4786	Dde_1031	Dde_1031	metal dependent phosphohydrolase	Dde_3159	Dde_3159	flagellar basal-body rod protein, putative	[TP0877-TP0961 (0.57706213)]
COG2206	COG4786	Dde_3077	Dde_3077	metal dependent phosphohydrolase	Dde_3158	Dde_3158	Flagellar basal body rod protein	[TP0877-TP0961 (0.57706213)]
COG2206	COG4786	Dde_2563	Dde_2563	metal dependent phosphohydrolase	Dde_3159	Dde_3159	flagellar basal-body rod protein, putative	[TP0877-TP0961 (0.57706213)]
COG2206	COG4786	Dde_3077	Dde_3077	metal dependent phosphohydrolase	Dde_3159	Dde_3159	flagellar basal-body rod protein, putative	[TP0877-TP0961 (0.57706213)]
COG2206	COG4786	Dde_3456	Dde_3456	metal dependent phosphohydrolase	Dde_3158	Dde_3158	Flagellar basal body rod protein	[TP0877-TP0961 (0.57706213)]
COG0149	COG2239	Dde_1989	Dde_1989	triosephosphate isomerase	Dde_1832	Dde_1832	magnesium transporter	[TP0537-TP0917 (0.5527395)]
COG0250	COG0772	Dde_2991	Dde_2991	NusG antitermination factor	Dde_1041	Dde_1041	cell cycle protein, FtsW/RodA/SpoVE family	[TP0236-TP0387 (0.7470728)]
COG0250	COG0772	Dde_2991	Dde_2991	NusG antitermination factor	Dde_0992	Dde_0992	Rod shape-determining protein RodA	[TP0236-TP0387 (0.7470728)]
COG0543	COG1699	Dde_1213	Dde_1213	hydrogenase, putative	Dde_3149	Dde_3149	hypothetical protein	[TP0736-TP0658 (0.7668753)]
COG0543	COG1699	Dde_3636	Dde_3636	oxidoreductase, NAD-binding, putative	Dde_3149	Dde_3149	hypothetical protein	[TP0736-TP0658 (0.7668753)]
COG0543	COG1699	Dde_3530	Dde_3530	hydrogenase, putative	Dde_3149	Dde_3149	hypothetical protein	[TP0736-TP0658 (0.7668753)]
COG0543	COG1699	Dde_0057	Dde_0057	dihydroorotate dehydrogenase, electron transfer	Dde_3149	Dde_3149	hypothetical protein	[TP0736-TP0658 (0.7668753)]
COG0543	COG1699	Dde_1251	Dde_1251	oxidoreductase, NAD-binding, putative	Dde_3149	Dde_3149	hypothetical protein	[TP0736-TP0658 (0.7668753)]
COG0227	COG0740	Dde_2425	Dde_2425	ribosomal protein L28	Dde_2220	clpP	ATP-dependent Clp protease proteolytic subunit (EC 3.4.21.92) (Endopeptidase Clp)	[TP0362-TP0507 (0.75048)]
COG0457	COG0457	Dde_0828	Dde_0828	TPR repeat	Dde_1168	Dde_1168	TPR repeat	[TP0067-TP0095 (0.6515529)]
COG0457	COG0457	Dde_1168	Dde_1168	TPR repeat	Dde_0828	Dde_0828	TPR repeat	[TP0067-TP0095 (0.6515529)]
COG0457	COG0457	Dde_3772	Dde_3772	TPR repeat	Dde_0357	Dde_0357	TPR repeat	[TP0067-TP0095 (0.6515529)]
COG0457	COG0457	Dde_0357	Dde_0357	TPR repeat	Dde_3772	Dde_3772	TPR repeat	[TP0067-TP0095 (0.6515529)]
COG0457	COG0457	Dde_3772	Dde_3772	TPR repeat	Dde_1168	Dde_1168	TPR repeat	[TP0067-TP0095 (0.6515529)]
COG0457	COG0457	Dde_1168	Dde_1168	TPR repeat	Dde_3772	Dde_3772	TPR repeat	[TP0067-TP0095 (0.6515529)]
COG0457	COG0457	Dde_1168	Dde_1168	TPR repeat	Dde_1168	Dde_1168	TPR repeat	[TP0067-TP0095 (0.6515529)]
COG0457	COG0457	Dde_2336	Dde_2336	TPR repeat	Dde_1288	Dde_1288	TPR repeat	[TP0067-TP0095 (0.6515529)]
COG0457	COG0457	Dde_1288	Dde_1288	TPR repeat	Dde_2336	Dde_2336	TPR repeat	[TP0067-TP0095 (0.6515529)]
COG0457	COG0457	Dde_3772	Dde_3772	TPR repeat	Dde_2336	Dde_2336	TPR repeat	[TP0067-TP0095 (0.6515529)]
COG0457	COG0457	Dde_2336	Dde_2336	TPR repeat	Dde_3772	Dde_3772	TPR repeat	[TP0067-TP0095 (0.6515529)]
COG0457	COG0457	Dde_3006	Dde_3006	response regulator receiver domain protein	Dde_3006	Dde_3006	response regulator receiver domain protein	[TP0067-TP0095 (0.6515529)]
COG0457	COG0457	Dde_0828	Dde_0828	TPR repeat	Dde_0357	Dde_0357	TPR repeat	[TP0067-TP0095 (0.6515529)]
COG0457	COG0457	Dde_0357	Dde_0357	TPR repeat	Dde_0828	Dde_0828	TPR repeat	[TP0067-TP0095 (0.6515529)]
COG0457	COG0457	Dde_3006	Dde_3006	response regulator receiver domain protein	Dde_0828	Dde_0828	TPR repeat	[TP0067-TP0095 (0.6515529)]
COG0457	COG0457	Dde_0828	Dde_0828	TPR repeat	Dde_3006	Dde_3006	response regulator receiver domain protein	[TP0067-TP0095 (0.6515529)]
COG0457	COG0457	Dde_0828	Dde_0828	TPR repeat	Dde_1288	Dde_1288	TPR repeat	[TP0067-TP0095 (0.6515529)]
COG0457	COG0457	Dde_1288	Dde_1288	TPR repeat	Dde_0828	Dde_0828	TPR repeat	[TP0067-TP0095 (0.6515529)]
COG0457	COG0457	Dde_2336	Dde_2336	TPR repeat	Dde_0828	Dde_0828	TPR repeat	[TP0067-TP0095 (0.6515529)]
COG0457	COG0457	Dde_0828	Dde_0828	TPR repeat	Dde_2336	Dde_2336	TPR repeat	[TP0067-TP0095 (0.6515529)]
COG0457	COG0457	Dde_1168	Dde_1168	TPR repeat	Dde_2117	Dde_2117	TPR repeat	[TP0067-TP0095 (0.6515529)]
COG0457	COG0457	Dde_2117	Dde_2117	TPR repeat	Dde_1168	Dde_1168	TPR repeat	[TP0067-TP0095 (0.6515529)]
COG0457	COG0457	Dde_3006	Dde_3006	response regulator receiver domain protein	Dde_0357	Dde_0357	TPR repeat	[TP0067-TP0095 (0.6515529)]
COG0457	COG0457	Dde_0357	Dde_0357	TPR repeat	Dde_3006	Dde_3006	response regulator receiver domain protein	[TP0067-TP0095 (0.6515529)]
COG0457	COG0457	Dde_3772	Dde_3772	TPR repeat	Dde_3772	Dde_3772	TPR repeat	[TP0067-TP0095 (0.6515529)]
COG0457	COG0457	Dde_1168	Dde_1168	TPR repeat	Dde_1288	Dde_1288	TPR repeat	[TP0067-TP0095 (0.6515529)]
COG0457	COG0457	Dde_1288	Dde_1288	TPR repeat	Dde_1168	Dde_1168	TPR repeat	[TP0067-TP0095 (0.6515529)]
COG0457	COG0457	Dde_0357	Dde_0357	TPR repeat	Dde_1168	Dde_1168	TPR repeat	[TP0067-TP0095 (0.6515529)]
COG0457	COG0457	Dde_1168	Dde_1168	TPR repeat	Dde_0357	Dde_0357	TPR repeat	[TP0067-TP0095 (0.6515529)]
COG0457	COG0457	Dde_3772	Dde_3772	TPR repeat	Dde_2117	Dde_2117	TPR repeat	[TP0067-TP0095 (0.6515529)]
COG0457	COG0457	Dde_2117	Dde_2117	TPR repeat	Dde_3772	Dde_3772	TPR repeat	[TP0067-TP0095 (0.6515529)]
COG0457	COG0457	Dde_3006	Dde_3006	response regulator receiver domain protein	Dde_3772	Dde_3772	TPR repeat	[TP0067-TP0095 (0.6515529)]
COG0457	COG0457	Dde_3772	Dde_3772	TPR repeat	Dde_3006	Dde_3006	response regulator receiver domain protein	[TP0067-TP0095 (0.6515529)]
COG0457	COG0457	Dde_3006	Dde_3006	response regulator receiver domain protein	Dde_2336	Dde_2336	TPR repeat	[TP0067-TP0095 (0.6515529)]
COG0457	COG0457	Dde_2336	Dde_2336	TPR repeat	Dde_2117	Dde_2117	TPR repeat	[TP0067-TP0095 (0.6515529)]
COG0457	COG0457	Dde_2336	Dde_2336	TPR repeat	Dde_3006	Dde_3006	response regulator receiver domain protein	[TP0067-TP0095 (0.6515529)]
COG0457	COG0457	Dde_2117	Dde_2117	TPR repeat	Dde_2336	Dde_2336	TPR repeat	[TP0067-TP0095 (0.6515529)]
COG0457	COG0457	Dde_3006	Dde_3006	response regulator receiver domain protein	Dde_1168	Dde_1168	TPR repeat	[TP0067-TP0095 (0.6515529)]
COG0457	COG0457	Dde_1168	Dde_1168	TPR repeat	Dde_3006	Dde_3006	response regulator receiver domain protein	[TP0067-TP0095 (0.6515529)]
COG0457	COG0457	Dde_2336	Dde_2336	TPR repeat	Dde_0357	Dde_0357	TPR repeat	[TP0067-TP0095 (0.6515529)]
COG0457	COG0457	Dde_0357	Dde_0357	TPR repeat	Dde_2336	Dde_2336	TPR repeat	[TP0067-TP0095 (0.6515529)]
COG0457	COG0457	Dde_1168	Dde_1168	TPR repeat	Dde_2336	Dde_2336	TPR repeat	[TP0067-TP0095 (0.6515529)]
COG0457	COG0457	Dde_2336	Dde_2336	TPR repeat	Dde_1168	Dde_1168	TPR repeat	[TP0067-TP0095 (0.6515529)]
COG0457	COG0457	Dde_3006	Dde_3006	response regulator receiver domain protein	Dde_2117	Dde_2117	TPR repeat	[TP0067-TP0095 (0.6515529)]
COG0457	COG0457	Dde_2117	Dde_2117	TPR repeat	Dde_1288	Dde_1288	TPR repeat	[TP0067-TP0095 (0.6515529)]
COG0457	COG0457	Dde_2117	Dde_2117	TPR repeat	Dde_3006	Dde_3006	response regulator receiver domain protein	[TP0067-TP0095 (0.6515529)]
COG0457	COG0457	Dde_1288	Dde_1288	TPR repeat	Dde_2117	Dde_2117	TPR repeat	[TP0067-TP0095 (0.6515529)]
COG0457	COG0457	Dde_3006	Dde_3006	response regulator receiver domain protein	Dde_1288	Dde_1288	TPR repeat	[TP0067-TP0095 (0.6515529)]
COG0457	COG0457	Dde_0357	Dde_0357	TPR repeat	Dde_1288	Dde_1288	TPR repeat	[TP0067-TP0095 (0.6515529)]
COG0457	COG0457	Dde_1288	Dde_1288	TPR repeat	Dde_0357	Dde_0357	TPR repeat	[TP0067-TP0095 (0.6515529)]
COG0457	COG0457	Dde_1288	Dde_1288	TPR repeat	Dde_3006	Dde_3006	response regulator receiver domain protein	[TP0067-TP0095 (0.6515529)]
COG0457	COG0457	Dde_0357	Dde_0357	TPR repeat	Dde_0357	Dde_0357	TPR repeat	[TP0067-TP0095 (0.6515529)]
COG0457	COG0457	Dde_0357	Dde_0357	TPR repeat	Dde_2117	Dde_2117	TPR repeat	[TP0067-TP0095 (0.6515529)]
COG0457	COG0457	Dde_2117	Dde_2117	TPR repeat	Dde_0357	Dde_0357	TPR repeat	[TP0067-TP0095 (0.6515529)]
COG0457	COG0457	Dde_0828	Dde_0828	TPR repeat	Dde_2117	Dde_2117	TPR repeat	[TP0067-TP0095 (0.6515529)]
COG0457	COG0457	Dde_2117	Dde_2117	TPR repeat	Dde_0828	Dde_0828	TPR repeat	[TP0067-TP0095 (0.6515529)]
COG0457	COG0457	Dde_0828	Dde_0828	TPR repeat	Dde_0828	Dde_0828	TPR repeat	[TP0067-TP0095 (0.6515529)]
COG0457	COG0457	Dde_3772	Dde_3772	TPR repeat	Dde_1288	Dde_1288	TPR repeat	[TP0067-TP0095 (0.6515529)]
COG0457	COG0457	Dde_1288	Dde_1288	TPR repeat	Dde_3772	Dde_3772	TPR repeat	[TP0067-TP0095 (0.6515529)]
COG0457	COG0457	Dde_2117	Dde_2117	TPR repeat	Dde_2117	Dde_2117	TPR repeat	[TP0067-TP0095 (0.6515529)]
COG0457	COG0457	Dde_1288	Dde_1288	TPR repeat	Dde_1288	Dde_1288	TPR repeat	[TP0067-TP0095 (0.6515529)]
COG0457	COG0457	Dde_2336	Dde_2336	TPR repeat	Dde_2336	Dde_2336	TPR repeat	[TP0067-TP0095 (0.6515529)]
COG0457	COG0457	Dde_0828	Dde_0828	TPR repeat	Dde_3772	Dde_3772	TPR repeat	[TP0067-TP0095 (0.6515529)]
COG0457	COG0457	Dde_3772	Dde_3772	TPR repeat	Dde_0828	Dde_0828	TPR repeat	[TP0067-TP0095 (0.6515529)]
COG0445	COG3839	Dde_1809	Dde_1809	glucose inhibited division protein A	Dde_3656	Dde_3656	ATPase	[TP0044-TP0804 (0.81002605)]
COG0445	COG3839	Dde_1809	Dde_1809	glucose inhibited division protein A	Dde_0213	Dde_0213	ATPase	[TP0044-TP0804 (0.81002605)]
COG0103	COG0211	Dde_2608	Dde_2608	ribosomal protein S9	Dde_2691	Dde_2691	ribosomal protein L27	[TP1024-TP0743 (0.87139803)]
COG0457	COG0803	Dde_2336	Dde_2336	TPR repeat	Dde_2208	Dde_2208	cation ABC transporter, periplasmc-binding	[TP0469-TP0034 (0.86910707)]
COG0457	COG0803	Dde_1288	Dde_1288	TPR repeat	Dde_2208	Dde_2208	cation ABC transporter, periplasmc-binding	[TP0469-TP0034 (0.86910707)]
COG0457	COG0803	Dde_0828	Dde_0828	TPR repeat	Dde_2208	Dde_2208	cation ABC transporter, periplasmc-binding	[TP0469-TP0034 (0.86910707)]
COG0457	COG0803	Dde_3772	Dde_3772	TPR repeat	Dde_2208	Dde_2208	cation ABC transporter, periplasmc-binding	[TP0469-TP0034 (0.86910707)]
COG0457	COG0803	Dde_3006	Dde_3006	response regulator receiver domain protein	Dde_2208	Dde_2208	cation ABC transporter, periplasmc-binding	[TP0469-TP0034 (0.86910707)]
COG0457	COG0803	Dde_2117	Dde_2117	TPR repeat	Dde_2208	Dde_2208	cation ABC transporter, periplasmc-binding	[TP0469-TP0034 (0.86910707)]
COG0457	COG0803	Dde_1168	Dde_1168	TPR repeat	Dde_2208	Dde_2208	cation ABC transporter, periplasmc-binding	[TP0469-TP0034 (0.86910707)]
COG0457	COG0803	Dde_0357	Dde_0357	TPR repeat	Dde_2208	Dde_2208	cation ABC transporter, periplasmc-binding	[TP0469-TP0034 (0.86910707)]
COG0530	COG0741	Dde_2409	Dde_2409	K+-dependent Na+/Ca+ exchanger related-protein	Dde_3580	Dde_3580	Peptidoglycan-binding LysM	[TP1034-TP0043 (0.7823198)]
COG0530	COG0741	Dde_1188	Dde_1188	K+-dependent Na+/Ca+ exchanger related-protein	Dde_1786	Dde_1786	membrane-bound lytic murein transglycosylase C	[TP1034-TP0043 (0.7823198)]
COG0530	COG0741	Dde_2409	Dde_2409	K+-dependent Na+/Ca+ exchanger related-protein	Dde_1786	Dde_1786	membrane-bound lytic murein transglycosylase C	[TP1034-TP0043 (0.7823198)]
COG0530	COG0741	Dde_1188	Dde_1188	K+-dependent Na+/Ca+ exchanger related-protein	Dde_3580	Dde_3580	Peptidoglycan-binding LysM	[TP1034-TP0043 (0.7823198)]
COG0530	COG0741	Dde_1854	Dde_1854	K+-dependent Na+/Ca+ exchanger related-protein	Dde_3580	Dde_3580	Peptidoglycan-binding LysM	[TP1034-TP0043 (0.7823198)]
COG0530	COG0741	Dde_1854	Dde_1854	K+-dependent Na+/Ca+ exchanger related-protein	Dde_1786	Dde_1786	membrane-bound lytic murein transglycosylase C	[TP1034-TP0043 (0.7823198)]
COG0621	COG2812	Dde_2722	Dde_2722	hypothetical protein	Dde_0066	Dde_0066	DNA-directed DNA polymerase	[TP0754-TP1005 (0.5550382)]
COG0621	COG2812	Dde_0506	Dde_0506	hypothetical protein	Dde_0066	Dde_0066	DNA-directed DNA polymerase	[TP0754-TP1005 (0.5550382)]
COG0621	COG2812	Dde_2378	Dde_2378	hypothetical protein	Dde_0066	Dde_0066	DNA-directed DNA polymerase	[TP0754-TP1005 (0.5550382)]
COG0739	COG1418	Dde_3784	Dde_3784	peptidase, M23/M37 family	Dde_0978	Dde_0978	metal dependent phosphohydrolase	[TP0702-TP1018 (0.7620277)]
COG0739	COG1418	Dde_0243	Dde_0243	peptidase, M23/M37 family	Dde_0978	Dde_0978	metal dependent phosphohydrolase	[TP0702-TP1018 (0.7620277)]
COG0739	COG1418	Dde_2079	Dde_2079	peptidase, M23/M37 family	Dde_0978	Dde_0978	metal dependent phosphohydrolase	[TP0702-TP1018 (0.7620277)]
COG0739	COG1418	Dde_2203	Dde_2203	peptidase, M23/M37 family	Dde_0978	Dde_0978	metal dependent phosphohydrolase	[TP0702-TP1018 (0.7620277)]
COG0739	COG1344	Dde_3784	Dde_3784	peptidase, M23/M37 family	Dde_3151	Dde_3151	flagellar hook-associated protein FlgL,	[TP0702-TP0870 (0.64395046)]
COG0739	COG1344	Dde_0243	Dde_0243	peptidase, M23/M37 family	Dde_1570	Dde_1570	flagellin, putative	[TP0702-TP0870 (0.64395046)]
COG0739	COG1344	Dde_2079	Dde_2079	peptidase, M23/M37 family	Dde_1502	Dde_1502	flagellin	[TP0702-TP0870 (0.64395046)]
COG0739	COG1344	Dde_2203	Dde_2203	peptidase, M23/M37 family	Dde_1570	Dde_1570	flagellin, putative	[TP0702-TP0870 (0.64395046)]
COG0739	COG1344	Dde_2079	Dde_2079	peptidase, M23/M37 family	Dde_1709	Dde_1709	flagellin	[TP0702-TP0870 (0.64395046)]
COG0739	COG1344	Dde_3784	Dde_3784	peptidase, M23/M37 family	Dde_1709	Dde_1709	flagellin	[TP0702-TP0870 (0.64395046)]
COG0739	COG1344	Dde_0243	Dde_0243	peptidase, M23/M37 family	Dde_1709	Dde_1709	flagellin	[TP0702-TP0870 (0.64395046)]
COG0739	COG1344	Dde_2203	Dde_2203	peptidase, M23/M37 family	Dde_3151	Dde_3151	flagellar hook-associated protein FlgL,	[TP0702-TP0870 (0.64395046)]
COG0739	COG1344	Dde_0243	Dde_0243	peptidase, M23/M37 family	Dde_3151	Dde_3151	flagellar hook-associated protein FlgL,	[TP0702-TP0870 (0.64395046)]
COG0739	COG1344	Dde_2203	Dde_2203	peptidase, M23/M37 family	Dde_1502	Dde_1502	flagellin	[TP0702-TP0870 (0.64395046)]
COG0739	COG1344	Dde_2079	Dde_2079	peptidase, M23/M37 family	Dde_1570	Dde_1570	flagellin, putative	[TP0702-TP0870 (0.64395046)]
COG0739	COG1344	Dde_3784	Dde_3784	peptidase, M23/M37 family	Dde_1501	Dde_1501	flagellin	[TP0702-TP0870 (0.64395046)]
COG0739	COG1344	Dde_3784	Dde_3784	peptidase, M23/M37 family	Dde_1570	Dde_1570	flagellin, putative	[TP0702-TP0870 (0.64395046)]
COG0739	COG1344	Dde_0243	Dde_0243	peptidase, M23/M37 family	Dde_1501	Dde_1501	flagellin	[TP0702-TP0870 (0.64395046)]
COG0739	COG1344	Dde_0243	Dde_0243	peptidase, M23/M37 family	Dde_1502	Dde_1502	flagellin	[TP0702-TP0870 (0.64395046)]
COG0739	COG1344	Dde_2079	Dde_2079	peptidase, M23/M37 family	Dde_3151	Dde_3151	flagellar hook-associated protein FlgL,	[TP0702-TP0870 (0.64395046)]
COG0739	COG1344	Dde_2079	Dde_2079	peptidase, M23/M37 family	Dde_1501	Dde_1501	flagellin	[TP0702-TP0870 (0.64395046)]
COG0739	COG1344	Dde_3784	Dde_3784	peptidase, M23/M37 family	Dde_1502	Dde_1502	flagellin	[TP0702-TP0870 (0.64395046)]
COG0739	COG1344	Dde_2203	Dde_2203	peptidase, M23/M37 family	Dde_1709	Dde_1709	flagellin	[TP0702-TP0870 (0.64395046)]
COG0739	COG1344	Dde_2203	Dde_2203	peptidase, M23/M37 family	Dde_1501	Dde_1501	flagellin	[TP0702-TP0870 (0.64395046)]
COG0442	COG4591	Dde_2206	Dde_2206	prolyl-tRNA synthetase	Dde_1366	Dde_1366	Lipoprotein releasing system, transmembrane	[TP0160-TP0582 (0.74148)]
COG0693	COG0761	Dde_1169	Dde_1169	Peptidase C56, PfpI	Dde_0390	Dde_0390	hydroxymethylbutenyl pyrophosphate reductase	[TP0445-TP0547 (0.53976095)]
COG0693	COG0761	Dde_1646	Dde_1646	Peptidase C56, PfpI	Dde_0390	Dde_0390	hydroxymethylbutenyl pyrophosphate reductase	[TP0445-TP0547 (0.53976095)]
COG1291	COG2239	Dde_1717	Dde_1717	chemotaxis protein PomA	Dde_1832	Dde_1832	magnesium transporter	[TP0725-TP0917 (0.53720385)]
COG1291	COG2239	Dde_1538	Dde_1538	chemotaxis protein MotA	Dde_1832	Dde_1832	magnesium transporter	[TP0725-TP0917 (0.53720385)]
COG1291	COG2239	Dde_3589	Dde_3589	chemotaxis protein MotA	Dde_1832	Dde_1832	magnesium transporter	[TP0725-TP0917 (0.53720385)]
COG1536	COG4786	Dde_0352	Dde_0352	flagellar motor switch protein FliG	Dde_3158	Dde_3158	Flagellar basal body rod protein	[TP0026-TP0961 (0.8107165)]
COG1536	COG4786	Dde_0352	Dde_0352	flagellar motor switch protein FliG	Dde_3159	Dde_3159	flagellar basal-body rod protein, putative	[TP0026-TP0961 (0.8107165)]
COG0223	COG0664	Dde_3397	Dde_3397	hypothetical protein	Dde_3027	Dde_3027	transcriptional regulator, Crp/Fnr family	[TP0756-TP0995 (0.69102824)]
COG0223	COG0664	Dde_0014	Dde_0014	methionyl-tRNA formyltransferase	Dde_3027	Dde_3027	transcriptional regulator, Crp/Fnr family	[TP0756-TP0995 (0.69102824)]
COG0223	COG0664	Dde_0014	Dde_0014	methionyl-tRNA formyltransferase	Dde_0463	Dde_0463	cyclic nucleotide-binding domain (cNMP-BD)	[TP0756-TP0995 (0.69102824)]
COG0223	COG0664	Dde_3397	Dde_3397	hypothetical protein	Dde_0463	Dde_0463	cyclic nucleotide-binding domain (cNMP-BD)	[TP0756-TP0995 (0.69102824)]
COG0223	COG0664	Dde_0014	Dde_0014	methionyl-tRNA formyltransferase	Dde_2644	Dde_2644	transcriptional regulator, Crp/Fnr family	[TP0756-TP0995 (0.69102824)]
COG0223	COG0664	Dde_3397	Dde_3397	hypothetical protein	Dde_2644	Dde_2644	transcriptional regulator, Crp/Fnr family	[TP0756-TP0995 (0.69102824)]
COG0223	COG0664	Dde_0014	Dde_0014	methionyl-tRNA formyltransferase	Dde_0723	Dde_0723	cyclic nucleotide-binding domain (cNMP-BD)	[TP0756-TP0995 (0.69102824)]
COG0223	COG0664	Dde_3397	Dde_3397	hypothetical protein	Dde_0723	Dde_0723	cyclic nucleotide-binding domain (cNMP-BD)	[TP0756-TP0995 (0.69102824)]
COG1197	COG1774	Dde_2039	Dde_2039	transcription-repair coupling factor	Dde_1593	Dde_1593	hypothetical protein	[TP0344-TP0046 (0.6615959)]
COG1475	COG1774	Dde_0029	Dde_0029	parB-like partition proteins	Dde_1593	Dde_1593	hypothetical protein	[TP0271-TP0046 (0.61832625)]
COG0697	COG0716	Dde_0301	Dde_0301	hypothetical protein	Dde_3667	Dde_3667	Flavodoxin, short chain	[TP0986-TP0925 (0.8288174)]
COG0697	COG0716	Dde_0791	Dde_0791	hypothetical protein	Dde_3667	Dde_3667	Flavodoxin, short chain	[TP0986-TP0925 (0.8288174)]
COG0697	COG0716	Dde_3019	Dde_3019	hypothetical protein	Dde_3667	Dde_3667	Flavodoxin, short chain	[TP0986-TP0925 (0.8288174)]
COG0697	COG0716	Dde_0530	Dde_0530	hypothetical protein	Dde_3667	Dde_3667	Flavodoxin, short chain	[TP0986-TP0925 (0.8288174)]
COG0697	COG0716	Dde_2424	Dde_2424	hypothetical protein	Dde_3667	Dde_3667	Flavodoxin, short chain	[TP0986-TP0925 (0.8288174)]
COG0697	COG0716	Dde_2856	Dde_2856	hypothetical protein	Dde_3667	Dde_3667	Flavodoxin, short chain	[TP0986-TP0925 (0.8288174)]
COG0697	COG0716	Dde_3288	Dde_3288	hypothetical protein	Dde_3667	Dde_3667	Flavodoxin, short chain	[TP0986-TP0925 (0.8288174)]
COG0697	COG0716	Dde_1146	Dde_1146	hypothetical protein	Dde_3667	Dde_3667	Flavodoxin, short chain	[TP0986-TP0925 (0.8288174)]
COG0697	COG0716	Dde_1205	Dde_1205	hypothetical protein	Dde_3667	Dde_3667	Flavodoxin, short chain	[TP0986-TP0925 (0.8288174)]
COG0465	COG4591	Dde_1513	Dde_1513	ATP-dependent metalloprotease FtsH	Dde_1366	Dde_1366	Lipoprotein releasing system, transmembrane	[TP0765-TP0582 (0.6598422)]
COG0465	COG4591	Dde_3415	Dde_3415	ATP-dependent metalloprotease FtsH	Dde_1366	Dde_1366	Lipoprotein releasing system, transmembrane	[TP0765-TP0582 (0.6598422)]
COG0773	COG0817	Dde_1043	murC	UDP-N-acetylmuramate--L-alanine ligase (EC 6.3.2.8) (UDP-N- acetylmuramoyl-L-alanine synthetase)	Dde_2324	ruvC	Crossover junction endodeoxyribonuclease ruvC (EC 3.1.22.4) (Holliday junction nuclease ruvC) (Holliday junction resolvase ruvC)	[TP0341-TP0517 (0.7285616)]
COG0272	COG0773	Dde_2093	Dde_2093	DNA ligase, NAD-dependent	Dde_1043	murC	UDP-N-acetylmuramate--L-alanine ligase (EC 6.3.2.8) (UDP-N- acetylmuramoyl-L-alanine synthetase)	[TP0634-TP0341 (0.8201813)]
COG0353	COG0514	Dde_0068	Dde_0068	recombination protein RecR	Dde_2446	Dde_2446	ATP-dependent DNA helicase RecQ	[TP1004-TP0103 (0.6917512)]
COG0036	COG0249	Dde_2632	Dde_2632	ribulose-phosphate 3-epimerase	Dde_1976	mutS	DNA mismatch repair protein mutS	[TP0945-TP0328 (0.6742458)]
COG0280	COG2204	Dde_3129	Dde_3129	Phosphate butyryltransferase	Dde_2355	Dde_2355	two component transcriptional regulator, Fis	[TP0094-TP0519 (0.5559654)]
COG0280	COG2204	Dde_3129	Dde_3129	Phosphate butyryltransferase	Dde_2959	Dde_2959	transcriptional regulator, Fis family	[TP0094-TP0519 (0.5559654)]
COG0280	COG2204	Dde_3129	Dde_3129	Phosphate butyryltransferase	Dde_0659	Dde_0659	putative transcriptional regulator, Fis family	[TP0094-TP0519 (0.5559654)]
COG0280	COG2204	Dde_3129	Dde_3129	Phosphate butyryltransferase	Dde_3196	Dde_3196	putative transcriptional regulator, Fis family	[TP0094-TP0519 (0.5559654)]
COG0280	COG2204	Dde_3129	Dde_3129	Phosphate butyryltransferase	Dde_0695	Dde_0695	response regulator receiver domain protein	[TP0094-TP0519 (0.5559654)]
COG0280	COG2204	Dde_3129	Dde_3129	Phosphate butyryltransferase	Dde_3599	Dde_3599	two component transcriptional regulator, Fis	[TP0094-TP0519 (0.5559654)]
COG0280	COG2204	Dde_3129	Dde_3129	Phosphate butyryltransferase	Dde_3234	Dde_3234	two component transcriptional regulator, Fis	[TP0094-TP0519 (0.5559654)]
COG0280	COG2204	Dde_3129	Dde_3129	Phosphate butyryltransferase	Dde_0820	Dde_0820	two component transcriptional regulator, Fis	[TP0094-TP0519 (0.5559654)]
COG0280	COG2204	Dde_3129	Dde_3129	Phosphate butyryltransferase	Dde_1016	Dde_1016	two component transcriptional regulator, Fis	[TP0094-TP0519 (0.5559654)]
COG0280	COG2204	Dde_3129	Dde_3129	Phosphate butyryltransferase	Dde_0109	Dde_0109	two component transcriptional regulator, Fis	[TP0094-TP0519 (0.5559654)]
COG0280	COG2204	Dde_3129	Dde_3129	Phosphate butyryltransferase	Dde_1260	Dde_1260	two component transcriptional regulator, Fis	[TP0094-TP0519 (0.5559654)]
COG0280	COG2204	Dde_3129	Dde_3129	Phosphate butyryltransferase	Dde_2825	Dde_2825	putative transcriptional regulator, Fis family	[TP0094-TP0519 (0.5559654)]
COG0280	COG2204	Dde_3129	Dde_3129	Phosphate butyryltransferase	Dde_2533	Dde_2533	response regulator receiver domain protein	[TP0094-TP0519 (0.5559654)]
COG0280	COG2204	Dde_3129	Dde_3129	Phosphate butyryltransferase	Dde_3040	Dde_3040	two component transcriptional regulator, Fis	[TP0094-TP0519 (0.5559654)]
COG0280	COG2204	Dde_3129	Dde_3129	Phosphate butyryltransferase	Dde_1405	Dde_1405	two component transcriptional regulator, Fis	[TP0094-TP0519 (0.5559654)]
COG0280	COG2204	Dde_3129	Dde_3129	Phosphate butyryltransferase	Dde_0318	Dde_0318	putative transcriptional regulator, Fis family	[TP0094-TP0519 (0.5559654)]
COG0280	COG2204	Dde_3129	Dde_3129	Phosphate butyryltransferase	Dde_0710	Dde_0710	response regulator receiver domain protein	[TP0094-TP0519 (0.5559654)]
COG0280	COG2204	Dde_3129	Dde_3129	Phosphate butyryltransferase	Dde_0850	Dde_0850	two component transcriptional regulator, Fis	[TP0094-TP0519 (0.5559654)]
COG0280	COG2204	Dde_3129	Dde_3129	Phosphate butyryltransferase	Dde_3003	Dde_3003	two component transcriptional regulator, Fis	[TP0094-TP0519 (0.5559654)]
COG0280	COG2204	Dde_3129	Dde_3129	Phosphate butyryltransferase	Dde_0603	Dde_0603	response regulator receiver domain protein	[TP0094-TP0519 (0.5559654)]
COG0280	COG2204	Dde_3129	Dde_3129	Phosphate butyryltransferase	Dde_1521	Dde_1521	response regulator receiver domain protein	[TP0094-TP0519 (0.5559654)]
COG0280	COG2204	Dde_3129	Dde_3129	Phosphate butyryltransferase	Dde_0327	Dde_0327	response regulator receiver domain protein	[TP0094-TP0519 (0.5559654)]
COG0280	COG2204	Dde_3129	Dde_3129	Phosphate butyryltransferase	Dde_3097	Dde_3097	two component transcriptional regulator, Fis	[TP0094-TP0519 (0.5559654)]
COG0280	COG2204	Dde_3129	Dde_3129	Phosphate butyryltransferase	Dde_2952	Dde_2952	two component transcriptional regulator, Fis	[TP0094-TP0519 (0.5559654)]
COG0280	COG2204	Dde_3129	Dde_3129	Phosphate butyryltransferase	Dde_0324	Dde_0324	response regulator receiver domain protein	[TP0094-TP0519 (0.5559654)]
COG0280	COG2204	Dde_3129	Dde_3129	Phosphate butyryltransferase	Dde_3536	Dde_3536	two component transcriptional regulator, Fis	[TP0094-TP0519 (0.5559654)]
COG0280	COG2204	Dde_3129	Dde_3129	Phosphate butyryltransferase	Dde_1685	Dde_1685	two component transcriptional regulator, Fis	[TP0094-TP0519 (0.5559654)]
COG0280	COG2204	Dde_3129	Dde_3129	Phosphate butyryltransferase	Dde_0879	Dde_0879	two component transcriptional regulator, Fis	[TP0094-TP0519 (0.5559654)]
COG0124	COG0465	Dde_0011	Dde_0011	histidyl-tRNA synthetase	Dde_3415	Dde_3415	ATP-dependent metalloprotease FtsH	[TP0641-TP0330 (0.76316583)]
COG0124	COG0465	Dde_0011	Dde_0011	histidyl-tRNA synthetase	Dde_1513	Dde_1513	ATP-dependent metalloprotease FtsH	[TP0641-TP0330 (0.76316583)]
COG1396	COG2206	Dde_2318	Dde_2318	transcriptional regulator, XRE family with cupin	Dde_2563	Dde_2563	metal dependent phosphohydrolase	[TP0461-TP0877 (0.81002605)]
COG1396	COG2206	Dde_0556	Dde_0556	transcriptional regulator, XRE family with cupin	Dde_3456	Dde_3456	metal dependent phosphohydrolase	[TP0461-TP0877 (0.81002605)]
COG1396	COG2206	Dde_0556	Dde_0556	transcriptional regulator, XRE family with cupin	Dde_3077	Dde_3077	metal dependent phosphohydrolase	[TP0461-TP0877 (0.81002605)]
COG1396	COG2206	Dde_2318	Dde_2318	transcriptional regulator, XRE family with cupin	Dde_3076	Dde_3076	metal dependent phosphohydrolase	[TP0461-TP0877 (0.81002605)]
COG1396	COG2206	Dde_2318	Dde_2318	transcriptional regulator, XRE family with cupin	Dde_3456	Dde_3456	metal dependent phosphohydrolase	[TP0461-TP0877 (0.81002605)]
COG1396	COG2206	Dde_0556	Dde_0556	transcriptional regulator, XRE family with cupin	Dde_1391	Dde_1391	metal dependent phosphohydrolase	[TP0461-TP0877 (0.81002605)]
COG1396	COG2206	Dde_0556	Dde_0556	transcriptional regulator, XRE family with cupin	Dde_1031	Dde_1031	metal dependent phosphohydrolase	[TP0461-TP0877 (0.81002605)]
COG1396	COG2206	Dde_2318	Dde_2318	transcriptional regulator, XRE family with cupin	Dde_3077	Dde_3077	metal dependent phosphohydrolase	[TP0461-TP0877 (0.81002605)]
COG1396	COG2206	Dde_0556	Dde_0556	transcriptional regulator, XRE family with cupin	Dde_3076	Dde_3076	metal dependent phosphohydrolase	[TP0461-TP0877 (0.81002605)]
COG1396	COG2206	Dde_2318	Dde_2318	transcriptional regulator, XRE family with cupin	Dde_1391	Dde_1391	metal dependent phosphohydrolase	[TP0461-TP0877 (0.81002605)]
COG1396	COG2206	Dde_0556	Dde_0556	transcriptional regulator, XRE family with cupin	Dde_2563	Dde_2563	metal dependent phosphohydrolase	[TP0461-TP0877 (0.81002605)]
COG1396	COG2206	Dde_2318	Dde_2318	transcriptional regulator, XRE family with cupin	Dde_1031	Dde_1031	metal dependent phosphohydrolase	[TP0461-TP0877 (0.81002605)]
COG0257	COG0719	Dde_2235	Dde_2235	ribosomal protein L36	Dde_1444	Dde_1444	hypothetical protein	[TP0209-TP0612 (0.6772987)]
COG0564	COG1843	Dde_0120	Dde_0120	RNA-binding S4	Dde_1712	Dde_1712	basal-body rod modification protein FlgD	[TP0339-TP0728 (0.7885255)]
COG0564	COG1843	Dde_0975	Dde_0975	Pseudouridylate synthase 23S RNA-specific-like	Dde_1712	Dde_1712	basal-body rod modification protein FlgD	[TP0339-TP0728 (0.7885255)]
COG0564	COG1843	Dde_1447	Dde_1447	pseudouridine synthase, RluD	Dde_1712	Dde_1712	basal-body rod modification protein FlgD	[TP0339-TP0728 (0.7885255)]
COG0173	COG0493	Dde_0012	aspS	Aspartyl-tRNA synthetase (EC 6.1.1.12) (Aspartate--tRNA ligase) (AspRS)	Dde_3635	Dde_3635	glutamate synthase (NADPH), homotetrameric	[TP0985-TP0735 (0.50901)]
COG0173	COG0493	Dde_0012	aspS	Aspartyl-tRNA synthetase (EC 6.1.1.12) (Aspartate--tRNA ligase) (AspRS)	Dde_2086	Dde_2086	pyridine nucleotide-disulfide oxidoreductase	[TP0985-TP0735 (0.50901)]
COG0173	COG0493	Dde_0012	aspS	Aspartyl-tRNA synthetase (EC 6.1.1.12) (Aspartate--tRNA ligase) (AspRS)	Dde_1250	Dde_1250	glutamate synthase (NADPH), homotetrameric	[TP0985-TP0735 (0.50901)]
COG0504	COG0728	Dde_1765	Dde_1765	CTP synthase	Dde_2468	Dde_2468	integral membrane protein MviN	[TP0305-TP0516 (0.84299135)]
COG0504	COG0728	Dde_1765	Dde_1765	CTP synthase	Dde_0543	Dde_0543	integral membrane protein MviN	[TP0305-TP0516 (0.84299135)]
COG0275	COG0820	Dde_1034	mraW	S-adenosyl-methyltransferase mraW (EC 2.1.1.-)	Dde_2967	Dde_2967	hypothetical protein	[TP0384-TP0068 (0.79878455)]
COG0445	COG1366	Dde_1809	Dde_1809	glucose inhibited division protein A	Dde_0720	Dde_0720	anti-anti-sigma regulatory factor, SpoIIAA	[TP0044-TP0233 (0.74185747)]
COG0242	COG0360	Dde_0013	Dde_0013	Formylmethionine deformylase	Dde_1412	rpsF	30S ribosomal protein S6	[TP0757-TP0063 (0.54983324)]
COG0693	COG1653	Dde_1646	Dde_1646	Peptidase C56, PfpI	Dde_3657	Dde_3657	sugar ABC transporter, substrate-binding	[TP0445-TP0074 (0.5751514)]
COG0693	COG1653	Dde_1169	Dde_1169	Peptidase C56, PfpI	Dde_3657	Dde_3657	sugar ABC transporter, substrate-binding	[TP0445-TP0074 (0.5751514)]
COG0234	COG0772	Dde_2474	Dde_2474	chaperonin, 10 kDa	Dde_1041	Dde_1041	cell cycle protein, FtsW/RodA/SpoVE family	[TP1013-TP0387 (0.81326103)]
COG0234	COG0772	Dde_2474	Dde_2474	chaperonin, 10 kDa	Dde_0992	Dde_0992	Rod shape-determining protein RodA	[TP1013-TP0387 (0.81326103)]
COG0445	COG0457	Dde_1809	Dde_1809	glucose inhibited division protein A	Dde_2336	Dde_2336	TPR repeat	[TP0044-TP0954 (0.8549597)]
COG0445	COG0457	Dde_1809	Dde_1809	glucose inhibited division protein A	Dde_3006	Dde_3006	response regulator receiver domain protein	[TP0044-TP0954 (0.8549597)]
COG0445	COG0457	Dde_1809	Dde_1809	glucose inhibited division protein A	Dde_1168	Dde_1168	TPR repeat	[TP0044-TP0954 (0.8549597)]
COG0445	COG0457	Dde_1809	Dde_1809	glucose inhibited division protein A	Dde_3772	Dde_3772	TPR repeat	[TP0044-TP0954 (0.8549597)]
COG0445	COG0457	Dde_1809	Dde_1809	glucose inhibited division protein A	Dde_0828	Dde_0828	TPR repeat	[TP0044-TP0954 (0.8549597)]
COG0445	COG0457	Dde_1809	Dde_1809	glucose inhibited division protein A	Dde_1288	Dde_1288	TPR repeat	[TP0044-TP0954 (0.8549597)]
COG0445	COG0457	Dde_1809	Dde_1809	glucose inhibited division protein A	Dde_2117	Dde_2117	TPR repeat	[TP0044-TP0954 (0.8549597)]
COG0445	COG0457	Dde_1809	Dde_1809	glucose inhibited division protein A	Dde_0357	Dde_0357	TPR repeat	[TP0044-TP0954 (0.8549597)]
COG0228	COG0250	Dde_1099	rpsP	30S ribosomal protein S16	Dde_2991	Dde_2991	NusG antitermination factor	[TP0905-TP0236 (0.7099409)]
COG0465	COG0532	Dde_3415	Dde_3415	ATP-dependent metalloprotease FtsH	Dde_3162	infB	Translation initiation factor IF-2	[TP0330-TP0891 (0.8751731)]
COG0465	COG0532	Dde_1513	Dde_1513	ATP-dependent metalloprotease FtsH	Dde_3162	infB	Translation initiation factor IF-2	[TP0330-TP0891 (0.8751731)]
COG0234	COG0445	Dde_2474	Dde_2474	chaperonin, 10 kDa	Dde_1809	Dde_1809	glucose inhibited division protein A	[TP1013-TP0044 (0.813164)]
COG0326	COG0353	Dde_1147	htpG	Chaperone protein htpG (Heat shock protein htpG) (High temperature protein G)	Dde_0068	Dde_0068	recombination protein RecR	[TP0984-TP1004 (0.5573069)]
COG2201	COG4786	Dde_2104	cheB2	Chemotaxis response regulator protein-glutamate methylesterase 2 (EC 3.1.1.61)	Dde_3159	Dde_3159	flagellar basal-body rod protein, putative	[TP0631-TP0961 (0.5728655)]
COG2201	COG4786	Dde_1571	cheB1	Chemotaxis response regulator protein-glutamate methylesterase 1 (EC 3.1.1.61)	Dde_3158	Dde_3158	Flagellar basal body rod protein	[TP0631-TP0961 (0.5728655)]
COG2201	COG4786	Dde_1571	cheB1	Chemotaxis response regulator protein-glutamate methylesterase 1 (EC 3.1.1.61)	Dde_3159	Dde_3159	flagellar basal-body rod protein, putative	[TP0631-TP0961 (0.5728655)]
COG2201	COG4786	Dde_2104	cheB2	Chemotaxis response regulator protein-glutamate methylesterase 2 (EC 3.1.1.61)	Dde_3158	Dde_3158	Flagellar basal body rod protein	[TP0631-TP0961 (0.5728655)]
COG1057	COG1774	Dde_1632	Dde_1632	putative nicotinate-nucleotide	Dde_1593	Dde_1593	hypothetical protein	[TP0741-TP0046 (0.7023217)]
COG1653	COG2204	Dde_3657	Dde_3657	sugar ABC transporter, substrate-binding	Dde_0109	Dde_0109	two component transcriptional regulator, Fis	[TP0074-TP0519 (0.57840663)]
COG1653	COG2204	Dde_3657	Dde_3657	sugar ABC transporter, substrate-binding	Dde_1685	Dde_1685	two component transcriptional regulator, Fis	[TP0074-TP0519 (0.57840663)]
COG1653	COG2204	Dde_3657	Dde_3657	sugar ABC transporter, substrate-binding	Dde_0659	Dde_0659	putative transcriptional regulator, Fis family	[TP0074-TP0519 (0.57840663)]
COG1653	COG2204	Dde_3657	Dde_3657	sugar ABC transporter, substrate-binding	Dde_2355	Dde_2355	two component transcriptional regulator, Fis	[TP0074-TP0519 (0.57840663)]
COG1653	COG2204	Dde_3657	Dde_3657	sugar ABC transporter, substrate-binding	Dde_3040	Dde_3040	two component transcriptional regulator, Fis	[TP0074-TP0519 (0.57840663)]
COG1653	COG2204	Dde_3657	Dde_3657	sugar ABC transporter, substrate-binding	Dde_0318	Dde_0318	putative transcriptional regulator, Fis family	[TP0074-TP0519 (0.57840663)]
COG1653	COG2204	Dde_3657	Dde_3657	sugar ABC transporter, substrate-binding	Dde_0710	Dde_0710	response regulator receiver domain protein	[TP0074-TP0519 (0.57840663)]
COG1653	COG2204	Dde_3657	Dde_3657	sugar ABC transporter, substrate-binding	Dde_1260	Dde_1260	two component transcriptional regulator, Fis	[TP0074-TP0519 (0.57840663)]
COG1653	COG2204	Dde_3657	Dde_3657	sugar ABC transporter, substrate-binding	Dde_2825	Dde_2825	putative transcriptional regulator, Fis family	[TP0074-TP0519 (0.57840663)]
COG1653	COG2204	Dde_3657	Dde_3657	sugar ABC transporter, substrate-binding	Dde_3599	Dde_3599	two component transcriptional regulator, Fis	[TP0074-TP0519 (0.57840663)]
COG1653	COG2204	Dde_3657	Dde_3657	sugar ABC transporter, substrate-binding	Dde_0327	Dde_0327	response regulator receiver domain protein	[TP0074-TP0519 (0.57840663)]
COG1653	COG2204	Dde_3657	Dde_3657	sugar ABC transporter, substrate-binding	Dde_2952	Dde_2952	two component transcriptional regulator, Fis	[TP0074-TP0519 (0.57840663)]
COG1653	COG2204	Dde_3657	Dde_3657	sugar ABC transporter, substrate-binding	Dde_3097	Dde_3097	two component transcriptional regulator, Fis	[TP0074-TP0519 (0.57840663)]
COG1653	COG2204	Dde_3657	Dde_3657	sugar ABC transporter, substrate-binding	Dde_2533	Dde_2533	response regulator receiver domain protein	[TP0074-TP0519 (0.57840663)]
COG1653	COG2204	Dde_3657	Dde_3657	sugar ABC transporter, substrate-binding	Dde_0820	Dde_0820	two component transcriptional regulator, Fis	[TP0074-TP0519 (0.57840663)]
COG1653	COG2204	Dde_3657	Dde_3657	sugar ABC transporter, substrate-binding	Dde_0879	Dde_0879	two component transcriptional regulator, Fis	[TP0074-TP0519 (0.57840663)]
COG1653	COG2204	Dde_3657	Dde_3657	sugar ABC transporter, substrate-binding	Dde_0695	Dde_0695	response regulator receiver domain protein	[TP0074-TP0519 (0.57840663)]
COG1653	COG2204	Dde_3657	Dde_3657	sugar ABC transporter, substrate-binding	Dde_3196	Dde_3196	putative transcriptional regulator, Fis family	[TP0074-TP0519 (0.57840663)]
COG1653	COG2204	Dde_3657	Dde_3657	sugar ABC transporter, substrate-binding	Dde_2959	Dde_2959	transcriptional regulator, Fis family	[TP0074-TP0519 (0.57840663)]
COG1653	COG2204	Dde_3657	Dde_3657	sugar ABC transporter, substrate-binding	Dde_3536	Dde_3536	two component transcriptional regulator, Fis	[TP0074-TP0519 (0.57840663)]
COG1653	COG2204	Dde_3657	Dde_3657	sugar ABC transporter, substrate-binding	Dde_0603	Dde_0603	response regulator receiver domain protein	[TP0074-TP0519 (0.57840663)]
COG1653	COG2204	Dde_3657	Dde_3657	sugar ABC transporter, substrate-binding	Dde_3234	Dde_3234	two component transcriptional regulator, Fis	[TP0074-TP0519 (0.57840663)]
COG1653	COG2204	Dde_3657	Dde_3657	sugar ABC transporter, substrate-binding	Dde_1016	Dde_1016	two component transcriptional regulator, Fis	[TP0074-TP0519 (0.57840663)]
COG1653	COG2204	Dde_3657	Dde_3657	sugar ABC transporter, substrate-binding	Dde_0850	Dde_0850	two component transcriptional regulator, Fis	[TP0074-TP0519 (0.57840663)]
COG1653	COG2204	Dde_3657	Dde_3657	sugar ABC transporter, substrate-binding	Dde_3003	Dde_3003	two component transcriptional regulator, Fis	[TP0074-TP0519 (0.57840663)]
COG1653	COG2204	Dde_3657	Dde_3657	sugar ABC transporter, substrate-binding	Dde_1521	Dde_1521	response regulator receiver domain protein	[TP0074-TP0519 (0.57840663)]
COG1653	COG2204	Dde_3657	Dde_3657	sugar ABC transporter, substrate-binding	Dde_0324	Dde_0324	response regulator receiver domain protein	[TP0074-TP0519 (0.57840663)]
COG1653	COG2204	Dde_3657	Dde_3657	sugar ABC transporter, substrate-binding	Dde_1405	Dde_1405	two component transcriptional regulator, Fis	[TP0074-TP0519 (0.57840663)]
COG0652	COG1749	Dde_1662	Dde_1662	peptidyl-prolyl cis-trans isomerase B	Dde_0298	Dde_0298	flagella basal body rod domain protein	[TP0947-TP0727 (0.6414869)]
COG0652	COG1749	Dde_0209	Dde_0209	Peptidylprolyl isomerase	Dde_1711	Dde_1711	flagellar hook protein FlgE	[TP0947-TP0727 (0.6414869)]
COG0652	COG1749	Dde_1662	Dde_1662	peptidyl-prolyl cis-trans isomerase B	Dde_1711	Dde_1711	flagellar hook protein FlgE	[TP0947-TP0727 (0.6414869)]
COG0652	COG1749	Dde_0209	Dde_0209	Peptidylprolyl isomerase	Dde_0298	Dde_0298	flagella basal body rod domain protein	[TP0947-TP0727 (0.6414869)]
COG1186	COG1925	Dde_1805	Dde_1805	peptide chain release factor 2	Dde_1090	Dde_1090	HPrNtr	[TP0576-TP0589 (0.79878455)]
COG1186	COG1925	Dde_0202	Dde_0202	hypothetical protein	Dde_1090	Dde_1090	HPrNtr	[TP0576-TP0589 (0.79878455)]
COG1749	COG2885	Dde_1711	Dde_1711	flagellar hook protein FlgE	Dde_3633	Dde_3633	peptidoglycan-associated lipoprotein, putative	[TP0727-TP0292 (0.89187646)]
COG1749	COG2885	Dde_0298	Dde_0298	flagella basal body rod domain protein	Dde_3633	Dde_3633	peptidoglycan-associated lipoprotein, putative	[TP0727-TP0292 (0.89187646)]
COG1159	COG1699	Dde_3591	Dde_3591	GTP-binding protein Era	Dde_3149	Dde_3149	hypothetical protein	[TP0541-TP0658 (0.79144865)]
COG1177	COG1558	Dde_0309	Dde_0309	ABC transporter, permease protein, putative	Dde_0355	Dde_0355	flagellar basal-body rod protein FlgC	[TP0654-TP0397 (0.7022186)]
COG1177	COG1558	Dde_3672	Dde_3672	polyamine ABC transporter, permease protein	Dde_0355	Dde_0355	flagellar basal-body rod protein FlgC	[TP0654-TP0397 (0.7022186)]
COG0530	COG2239	Dde_1188	Dde_1188	K+-dependent Na+/Ca+ exchanger related-protein	Dde_1832	Dde_1832	magnesium transporter	[TP1034-TP0917 (0.5728957)]
COG0530	COG2239	Dde_2409	Dde_2409	K+-dependent Na+/Ca+ exchanger related-protein	Dde_1832	Dde_1832	magnesium transporter	[TP1034-TP0917 (0.5728957)]
COG0530	COG2239	Dde_1854	Dde_1854	K+-dependent Na+/Ca+ exchanger related-protein	Dde_1832	Dde_1832	magnesium transporter	[TP1034-TP0917 (0.5728957)]
COG0195	COG1643	Dde_3161	Dde_3161	NusA antitermination factor	Dde_1172	Dde_1172	ATP-dependent helicase HrpB	[TP0892-TP0526 (0.71912634)]
COG0216	COG0457	Dde_2984	Dde_2984	peptide chain release factor 1	Dde_1288	Dde_1288	TPR repeat	[TP0051-TP0067 (0.7097377)]
COG0216	COG0457	Dde_2984	Dde_2984	peptide chain release factor 1	Dde_3772	Dde_3772	TPR repeat	[TP0051-TP0067 (0.7097377)]
COG0216	COG0457	Dde_2984	Dde_2984	peptide chain release factor 1	Dde_2336	Dde_2336	TPR repeat	[TP0051-TP0067 (0.7097377)]
COG0216	COG0457	Dde_2984	Dde_2984	peptide chain release factor 1	Dde_0828	Dde_0828	TPR repeat	[TP0051-TP0067 (0.7097377)]
COG0216	COG0457	Dde_2984	Dde_2984	peptide chain release factor 1	Dde_0357	Dde_0357	TPR repeat	[TP0051-TP0067 (0.7097377)]
COG0216	COG0457	Dde_2984	Dde_2984	peptide chain release factor 1	Dde_3006	Dde_3006	response regulator receiver domain protein	[TP0051-TP0067 (0.7097377)]
COG0216	COG0457	Dde_2984	Dde_2984	peptide chain release factor 1	Dde_1168	Dde_1168	TPR repeat	[TP0051-TP0067 (0.7097377)]
COG0216	COG0457	Dde_2984	Dde_2984	peptide chain release factor 1	Dde_2117	Dde_2117	TPR repeat	[TP0051-TP0067 (0.7097377)]
COG1360	COG4786	Dde_3587	Dde_3587	chemotaxis protein MotB	Dde_3159	Dde_3159	flagellar basal-body rod protein, putative	[TP0724-TP0961 (0.729456)]
COG1360	COG4786	Dde_3588	Dde_3588	OmpA family protein	Dde_3158	Dde_3158	Flagellar basal body rod protein	[TP0724-TP0961 (0.729456)]
COG1360	COG4786	Dde_1716	Dde_1716	chemotaxis protein PomB	Dde_3159	Dde_3159	flagellar basal-body rod protein, putative	[TP0724-TP0961 (0.729456)]
COG1360	COG4786	Dde_3588	Dde_3588	OmpA family protein	Dde_3159	Dde_3159	flagellar basal-body rod protein, putative	[TP0724-TP0961 (0.729456)]
COG1360	COG4786	Dde_1539	Dde_1539	motB protein, putative	Dde_3159	Dde_3159	flagellar basal-body rod protein, putative	[TP0724-TP0961 (0.729456)]
COG1360	COG4786	Dde_3587	Dde_3587	chemotaxis protein MotB	Dde_3158	Dde_3158	Flagellar basal body rod protein	[TP0724-TP0961 (0.729456)]
COG1360	COG4786	Dde_1539	Dde_1539	motB protein, putative	Dde_3158	Dde_3158	Flagellar basal body rod protein	[TP0724-TP0961 (0.729456)]
COG1360	COG4786	Dde_1716	Dde_1716	chemotaxis protein PomB	Dde_3158	Dde_3158	Flagellar basal body rod protein	[TP0724-TP0961 (0.729456)]
COG2215	COG2239	Dde_0285	Dde_0285	ABC-type uncharacterized transport system	Dde_1832	Dde_1832	magnesium transporter	[TP0558-TP0917 (0.5059451)]
COG0687	COG0693	Dde_3673	Dde_3673	polyamine ABC transporter, periplasmic	Dde_1646	Dde_1646	Peptidase C56, PfpI	[TP0655-TP0445 (0.5706956)]
COG0687	COG0693	Dde_3673	Dde_3673	polyamine ABC transporter, periplasmic	Dde_1169	Dde_1169	Peptidase C56, PfpI	[TP0655-TP0445 (0.5706956)]
COG1352	COG2206	Dde_1573	Dde_1573	Protein-glutamate O-methyltransferase	Dde_1031	Dde_1031	metal dependent phosphohydrolase	[TP0630-TP0877 (0.67253613)]
COG1352	COG2206	Dde_1573	Dde_1573	Protein-glutamate O-methyltransferase	Dde_1391	Dde_1391	metal dependent phosphohydrolase	[TP0630-TP0877 (0.67253613)]
COG1352	COG2206	Dde_1198	Dde_1198	Protein-glutamate O-methyltransferase	Dde_1031	Dde_1031	metal dependent phosphohydrolase	[TP0630-TP0877 (0.67253613)]
COG1352	COG2206	Dde_1573	Dde_1573	Protein-glutamate O-methyltransferase	Dde_2563	Dde_2563	metal dependent phosphohydrolase	[TP0630-TP0877 (0.67253613)]
COG1352	COG2206	Dde_1198	Dde_1198	Protein-glutamate O-methyltransferase	Dde_1391	Dde_1391	metal dependent phosphohydrolase	[TP0630-TP0877 (0.67253613)]
COG1352	COG2206	Dde_1198	Dde_1198	Protein-glutamate O-methyltransferase	Dde_3076	Dde_3076	metal dependent phosphohydrolase	[TP0630-TP0877 (0.67253613)]
COG1352	COG2206	Dde_2105	Dde_2105	Protein-glutamate O-methyltransferase	Dde_1031	Dde_1031	metal dependent phosphohydrolase	[TP0630-TP0877 (0.67253613)]
COG1352	COG2206	Dde_2105	Dde_2105	Protein-glutamate O-methyltransferase	Dde_1391	Dde_1391	metal dependent phosphohydrolase	[TP0630-TP0877 (0.67253613)]
COG1352	COG2206	Dde_2105	Dde_2105	Protein-glutamate O-methyltransferase	Dde_3456	Dde_3456	metal dependent phosphohydrolase	[TP0630-TP0877 (0.67253613)]
COG1352	COG2206	Dde_1573	Dde_1573	Protein-glutamate O-methyltransferase	Dde_3456	Dde_3456	metal dependent phosphohydrolase	[TP0630-TP0877 (0.67253613)]
COG1352	COG2206	Dde_1198	Dde_1198	Protein-glutamate O-methyltransferase	Dde_3077	Dde_3077	metal dependent phosphohydrolase	[TP0630-TP0877 (0.67253613)]
COG1352	COG2206	Dde_1573	Dde_1573	Protein-glutamate O-methyltransferase	Dde_3076	Dde_3076	metal dependent phosphohydrolase	[TP0630-TP0877 (0.67253613)]
COG1352	COG2206	Dde_1198	Dde_1198	Protein-glutamate O-methyltransferase	Dde_3456	Dde_3456	metal dependent phosphohydrolase	[TP0630-TP0877 (0.67253613)]
COG1352	COG2206	Dde_1198	Dde_1198	Protein-glutamate O-methyltransferase	Dde_2563	Dde_2563	metal dependent phosphohydrolase	[TP0630-TP0877 (0.67253613)]
COG1352	COG2206	Dde_2105	Dde_2105	Protein-glutamate O-methyltransferase	Dde_3076	Dde_3076	metal dependent phosphohydrolase	[TP0630-TP0877 (0.67253613)]
COG1352	COG2206	Dde_1573	Dde_1573	Protein-glutamate O-methyltransferase	Dde_3077	Dde_3077	metal dependent phosphohydrolase	[TP0630-TP0877 (0.67253613)]
COG1352	COG2206	Dde_2105	Dde_2105	Protein-glutamate O-methyltransferase	Dde_2563	Dde_2563	metal dependent phosphohydrolase	[TP0630-TP0877 (0.67253613)]
COG1352	COG2206	Dde_2105	Dde_2105	Protein-glutamate O-methyltransferase	Dde_3077	Dde_3077	metal dependent phosphohydrolase	[TP0630-TP0877 (0.67253613)]
COG1385	COG2204	Dde_1997	Dde_1997	hypothetical protein	Dde_2355	Dde_2355	two component transcriptional regulator, Fis	[TP0032-TP0519 (0.67332727)]
COG1385	COG2204	Dde_1997	Dde_1997	hypothetical protein	Dde_0327	Dde_0327	response regulator receiver domain protein	[TP0032-TP0519 (0.67332727)]
COG1385	COG2204	Dde_1997	Dde_1997	hypothetical protein	Dde_3003	Dde_3003	two component transcriptional regulator, Fis	[TP0032-TP0519 (0.67332727)]
COG1385	COG2204	Dde_1997	Dde_1997	hypothetical protein	Dde_1521	Dde_1521	response regulator receiver domain protein	[TP0032-TP0519 (0.67332727)]
COG1385	COG2204	Dde_1997	Dde_1997	hypothetical protein	Dde_2952	Dde_2952	two component transcriptional regulator, Fis	[TP0032-TP0519 (0.67332727)]
COG1385	COG2204	Dde_1997	Dde_1997	hypothetical protein	Dde_2825	Dde_2825	putative transcriptional regulator, Fis family	[TP0032-TP0519 (0.67332727)]
COG1385	COG2204	Dde_1997	Dde_1997	hypothetical protein	Dde_3097	Dde_3097	two component transcriptional regulator, Fis	[TP0032-TP0519 (0.67332727)]
COG1385	COG2204	Dde_1997	Dde_1997	hypothetical protein	Dde_0659	Dde_0659	putative transcriptional regulator, Fis family	[TP0032-TP0519 (0.67332727)]
COG1385	COG2204	Dde_1997	Dde_1997	hypothetical protein	Dde_1405	Dde_1405	two component transcriptional regulator, Fis	[TP0032-TP0519 (0.67332727)]
COG1385	COG2204	Dde_1997	Dde_1997	hypothetical protein	Dde_0318	Dde_0318	putative transcriptional regulator, Fis family	[TP0032-TP0519 (0.67332727)]
COG1385	COG2204	Dde_1997	Dde_1997	hypothetical protein	Dde_0850	Dde_0850	two component transcriptional regulator, Fis	[TP0032-TP0519 (0.67332727)]
COG1385	COG2204	Dde_1997	Dde_1997	hypothetical protein	Dde_1016	Dde_1016	two component transcriptional regulator, Fis	[TP0032-TP0519 (0.67332727)]
COG1385	COG2204	Dde_1997	Dde_1997	hypothetical protein	Dde_1685	Dde_1685	two component transcriptional regulator, Fis	[TP0032-TP0519 (0.67332727)]
COG1385	COG2204	Dde_1997	Dde_1997	hypothetical protein	Dde_0879	Dde_0879	two component transcriptional regulator, Fis	[TP0032-TP0519 (0.67332727)]
COG1385	COG2204	Dde_1997	Dde_1997	hypothetical protein	Dde_0710	Dde_0710	response regulator receiver domain protein	[TP0032-TP0519 (0.67332727)]
COG1385	COG2204	Dde_1997	Dde_1997	hypothetical protein	Dde_0324	Dde_0324	response regulator receiver domain protein	[TP0032-TP0519 (0.67332727)]
COG1385	COG2204	Dde_1997	Dde_1997	hypothetical protein	Dde_3196	Dde_3196	putative transcriptional regulator, Fis family	[TP0032-TP0519 (0.67332727)]
COG1385	COG2204	Dde_1997	Dde_1997	hypothetical protein	Dde_3536	Dde_3536	two component transcriptional regulator, Fis	[TP0032-TP0519 (0.67332727)]
COG1385	COG2204	Dde_1997	Dde_1997	hypothetical protein	Dde_0695	Dde_0695	response regulator receiver domain protein	[TP0032-TP0519 (0.67332727)]
COG1385	COG2204	Dde_1997	Dde_1997	hypothetical protein	Dde_1260	Dde_1260	two component transcriptional regulator, Fis	[TP0032-TP0519 (0.67332727)]
COG1385	COG2204	Dde_1997	Dde_1997	hypothetical protein	Dde_0109	Dde_0109	two component transcriptional regulator, Fis	[TP0032-TP0519 (0.67332727)]
COG1385	COG2204	Dde_1997	Dde_1997	hypothetical protein	Dde_2959	Dde_2959	transcriptional regulator, Fis family	[TP0032-TP0519 (0.67332727)]
COG1385	COG2204	Dde_1997	Dde_1997	hypothetical protein	Dde_0820	Dde_0820	two component transcriptional regulator, Fis	[TP0032-TP0519 (0.67332727)]
COG1385	COG2204	Dde_1997	Dde_1997	hypothetical protein	Dde_3040	Dde_3040	two component transcriptional regulator, Fis	[TP0032-TP0519 (0.67332727)]
COG1385	COG2204	Dde_1997	Dde_1997	hypothetical protein	Dde_3234	Dde_3234	two component transcriptional regulator, Fis	[TP0032-TP0519 (0.67332727)]
COG1385	COG2204	Dde_1997	Dde_1997	hypothetical protein	Dde_2533	Dde_2533	response regulator receiver domain protein	[TP0032-TP0519 (0.67332727)]
COG1385	COG2204	Dde_1997	Dde_1997	hypothetical protein	Dde_3599	Dde_3599	two component transcriptional regulator, Fis	[TP0032-TP0519 (0.67332727)]
COG1385	COG2204	Dde_1997	Dde_1997	hypothetical protein	Dde_0603	Dde_0603	response regulator receiver domain protein	[TP0032-TP0519 (0.67332727)]
COG0542	COG2204	Dde_2099	Dde_2099	ATPase	Dde_0850	Dde_0850	two component transcriptional regulator, Fis	[TP0071-TP0519 (0.6908589)]
COG0542	COG2204	Dde_2099	Dde_2099	ATPase	Dde_2959	Dde_2959	transcriptional regulator, Fis family	[TP0071-TP0519 (0.6908589)]
COG0542	COG2204	Dde_2099	Dde_2099	ATPase	Dde_0820	Dde_0820	two component transcriptional regulator, Fis	[TP0071-TP0519 (0.6908589)]
COG0542	COG2204	Dde_1661	Dde_1661	ATPase	Dde_0109	Dde_0109	two component transcriptional regulator, Fis	[TP0071-TP0519 (0.6908589)]
COG0542	COG2204	Dde_3413	Dde_3413	ATPase	Dde_0695	Dde_0695	response regulator receiver domain protein	[TP0071-TP0519 (0.6908589)]
COG0542	COG2204	Dde_1661	Dde_1661	ATPase	Dde_1685	Dde_1685	two component transcriptional regulator, Fis	[TP0071-TP0519 (0.6908589)]
COG0542	COG2204	Dde_3413	Dde_3413	ATPase	Dde_0659	Dde_0659	putative transcriptional regulator, Fis family	[TP0071-TP0519 (0.6908589)]
COG0542	COG2204	Dde_3413	Dde_3413	ATPase	Dde_3040	Dde_3040	two component transcriptional regulator, Fis	[TP0071-TP0519 (0.6908589)]
COG0542	COG2204	Dde_1661	Dde_1661	ATPase	Dde_0710	Dde_0710	response regulator receiver domain protein	[TP0071-TP0519 (0.6908589)]
COG0542	COG2204	Dde_3413	Dde_3413	ATPase	Dde_2355	Dde_2355	two component transcriptional regulator, Fis	[TP0071-TP0519 (0.6908589)]
COG0542	COG2204	Dde_3413	Dde_3413	ATPase	Dde_0318	Dde_0318	putative transcriptional regulator, Fis family	[TP0071-TP0519 (0.6908589)]
COG0542	COG2204	Dde_1661	Dde_1661	ATPase	Dde_3003	Dde_3003	two component transcriptional regulator, Fis	[TP0071-TP0519 (0.6908589)]
COG0542	COG2204	Dde_1661	Dde_1661	ATPase	Dde_0327	Dde_0327	response regulator receiver domain protein	[TP0071-TP0519 (0.6908589)]
COG0542	COG2204	Dde_1661	Dde_1661	ATPase	Dde_0695	Dde_0695	response regulator receiver domain protein	[TP0071-TP0519 (0.6908589)]
COG0542	COG2204	Dde_1661	Dde_1661	ATPase	Dde_2952	Dde_2952	two component transcriptional regulator, Fis	[TP0071-TP0519 (0.6908589)]
COG0542	COG2204	Dde_2099	Dde_2099	ATPase	Dde_1685	Dde_1685	two component transcriptional regulator, Fis	[TP0071-TP0519 (0.6908589)]
COG0542	COG2204	Dde_3413	Dde_3413	ATPase	Dde_0820	Dde_0820	two component transcriptional regulator, Fis	[TP0071-TP0519 (0.6908589)]
COG0542	COG2204	Dde_1661	Dde_1661	ATPase	Dde_0820	Dde_0820	two component transcriptional regulator, Fis	[TP0071-TP0519 (0.6908589)]
COG0542	COG2204	Dde_2099	Dde_2099	ATPase	Dde_1016	Dde_1016	two component transcriptional regulator, Fis	[TP0071-TP0519 (0.6908589)]
COG0542	COG2204	Dde_2099	Dde_2099	ATPase	Dde_2825	Dde_2825	putative transcriptional regulator, Fis family	[TP0071-TP0519 (0.6908589)]
COG0542	COG2204	Dde_1661	Dde_1661	ATPase	Dde_3040	Dde_3040	two component transcriptional regulator, Fis	[TP0071-TP0519 (0.6908589)]
COG0542	COG2204	Dde_3413	Dde_3413	ATPase	Dde_0603	Dde_0603	response regulator receiver domain protein	[TP0071-TP0519 (0.6908589)]
COG0542	COG2204	Dde_1661	Dde_1661	ATPase	Dde_2959	Dde_2959	transcriptional regulator, Fis family	[TP0071-TP0519 (0.6908589)]
COG0542	COG2204	Dde_2099	Dde_2099	ATPase	Dde_0710	Dde_0710	response regulator receiver domain protein	[TP0071-TP0519 (0.6908589)]
COG0542	COG2204	Dde_1661	Dde_1661	ATPase	Dde_0879	Dde_0879	two component transcriptional regulator, Fis	[TP0071-TP0519 (0.6908589)]
COG0542	COG2204	Dde_2099	Dde_2099	ATPase	Dde_0318	Dde_0318	putative transcriptional regulator, Fis family	[TP0071-TP0519 (0.6908589)]
COG0542	COG2204	Dde_1661	Dde_1661	ATPase	Dde_2825	Dde_2825	putative transcriptional regulator, Fis family	[TP0071-TP0519 (0.6908589)]
COG0542	COG2204	Dde_2099	Dde_2099	ATPase	Dde_3234	Dde_3234	two component transcriptional regulator, Fis	[TP0071-TP0519 (0.6908589)]
COG0542	COG2204	Dde_3413	Dde_3413	ATPase	Dde_0710	Dde_0710	response regulator receiver domain protein	[TP0071-TP0519 (0.6908589)]
COG0542	COG2204	Dde_1661	Dde_1661	ATPase	Dde_3196	Dde_3196	putative transcriptional regulator, Fis family	[TP0071-TP0519 (0.6908589)]
COG0542	COG2204	Dde_2099	Dde_2099	ATPase	Dde_3536	Dde_3536	two component transcriptional regulator, Fis	[TP0071-TP0519 (0.6908589)]
COG0542	COG2204	Dde_3413	Dde_3413	ATPase	Dde_0109	Dde_0109	two component transcriptional regulator, Fis	[TP0071-TP0519 (0.6908589)]
COG0542	COG2204	Dde_2099	Dde_2099	ATPase	Dde_0109	Dde_0109	two component transcriptional regulator, Fis	[TP0071-TP0519 (0.6908589)]
COG0542	COG2204	Dde_3413	Dde_3413	ATPase	Dde_2533	Dde_2533	response regulator receiver domain protein	[TP0071-TP0519 (0.6908589)]
COG0542	COG2204	Dde_1661	Dde_1661	ATPase	Dde_3097	Dde_3097	two component transcriptional regulator, Fis	[TP0071-TP0519 (0.6908589)]
COG0542	COG2204	Dde_2099	Dde_2099	ATPase	Dde_0324	Dde_0324	response regulator receiver domain protein	[TP0071-TP0519 (0.6908589)]
COG0542	COG2204	Dde_3413	Dde_3413	ATPase	Dde_3599	Dde_3599	two component transcriptional regulator, Fis	[TP0071-TP0519 (0.6908589)]
COG0542	COG2204	Dde_2099	Dde_2099	ATPase	Dde_1405	Dde_1405	two component transcriptional regulator, Fis	[TP0071-TP0519 (0.6908589)]
COG0542	COG2204	Dde_1661	Dde_1661	ATPase	Dde_1405	Dde_1405	two component transcriptional regulator, Fis	[TP0071-TP0519 (0.6908589)]
COG0542	COG2204	Dde_2099	Dde_2099	ATPase	Dde_0659	Dde_0659	putative transcriptional regulator, Fis family	[TP0071-TP0519 (0.6908589)]
COG0542	COG2204	Dde_1661	Dde_1661	ATPase	Dde_3536	Dde_3536	two component transcriptional regulator, Fis	[TP0071-TP0519 (0.6908589)]
COG0542	COG2204	Dde_2099	Dde_2099	ATPase	Dde_3097	Dde_3097	two component transcriptional regulator, Fis	[TP0071-TP0519 (0.6908589)]
COG0542	COG2204	Dde_3413	Dde_3413	ATPase	Dde_0850	Dde_0850	two component transcriptional regulator, Fis	[TP0071-TP0519 (0.6908589)]
COG0542	COG2204	Dde_2099	Dde_2099	ATPase	Dde_0327	Dde_0327	response regulator receiver domain protein	[TP0071-TP0519 (0.6908589)]
COG0542	COG2204	Dde_2099	Dde_2099	ATPase	Dde_1521	Dde_1521	response regulator receiver domain protein	[TP0071-TP0519 (0.6908589)]
COG0542	COG2204	Dde_1661	Dde_1661	ATPase	Dde_0850	Dde_0850	two component transcriptional regulator, Fis	[TP0071-TP0519 (0.6908589)]
COG0542	COG2204	Dde_2099	Dde_2099	ATPase	Dde_0695	Dde_0695	response regulator receiver domain protein	[TP0071-TP0519 (0.6908589)]
COG0542	COG2204	Dde_1661	Dde_1661	ATPase	Dde_0659	Dde_0659	putative transcriptional regulator, Fis family	[TP0071-TP0519 (0.6908589)]
COG0542	COG2204	Dde_3413	Dde_3413	ATPase	Dde_1685	Dde_1685	two component transcriptional regulator, Fis	[TP0071-TP0519 (0.6908589)]
COG0542	COG2204	Dde_2099	Dde_2099	ATPase	Dde_2355	Dde_2355	two component transcriptional regulator, Fis	[TP0071-TP0519 (0.6908589)]
COG0542	COG2204	Dde_2099	Dde_2099	ATPase	Dde_1260	Dde_1260	two component transcriptional regulator, Fis	[TP0071-TP0519 (0.6908589)]
COG0542	COG2204	Dde_1661	Dde_1661	ATPase	Dde_1016	Dde_1016	two component transcriptional regulator, Fis	[TP0071-TP0519 (0.6908589)]
COG0542	COG2204	Dde_1661	Dde_1661	ATPase	Dde_0318	Dde_0318	putative transcriptional regulator, Fis family	[TP0071-TP0519 (0.6908589)]
COG0542	COG2204	Dde_2099	Dde_2099	ATPase	Dde_2952	Dde_2952	two component transcriptional regulator, Fis	[TP0071-TP0519 (0.6908589)]
COG0542	COG2204	Dde_2099	Dde_2099	ATPase	Dde_3599	Dde_3599	two component transcriptional regulator, Fis	[TP0071-TP0519 (0.6908589)]
COG0542	COG2204	Dde_1661	Dde_1661	ATPase	Dde_2533	Dde_2533	response regulator receiver domain protein	[TP0071-TP0519 (0.6908589)]
COG0542	COG2204	Dde_3413	Dde_3413	ATPase	Dde_3234	Dde_3234	two component transcriptional regulator, Fis	[TP0071-TP0519 (0.6908589)]
COG0542	COG2204	Dde_3413	Dde_3413	ATPase	Dde_1016	Dde_1016	two component transcriptional regulator, Fis	[TP0071-TP0519 (0.6908589)]
COG0542	COG2204	Dde_1661	Dde_1661	ATPase	Dde_0324	Dde_0324	response regulator receiver domain protein	[TP0071-TP0519 (0.6908589)]
COG0542	COG2204	Dde_2099	Dde_2099	ATPase	Dde_3003	Dde_3003	two component transcriptional regulator, Fis	[TP0071-TP0519 (0.6908589)]
COG0542	COG2204	Dde_2099	Dde_2099	ATPase	Dde_0603	Dde_0603	response regulator receiver domain protein	[TP0071-TP0519 (0.6908589)]
COG0542	COG2204	Dde_1661	Dde_1661	ATPase	Dde_0603	Dde_0603	response regulator receiver domain protein	[TP0071-TP0519 (0.6908589)]
COG0542	COG2204	Dde_1661	Dde_1661	ATPase	Dde_1521	Dde_1521	response regulator receiver domain protein	[TP0071-TP0519 (0.6908589)]
COG0542	COG2204	Dde_2099	Dde_2099	ATPase	Dde_0879	Dde_0879	two component transcriptional regulator, Fis	[TP0071-TP0519 (0.6908589)]
COG0542	COG2204	Dde_3413	Dde_3413	ATPase	Dde_2952	Dde_2952	two component transcriptional regulator, Fis	[TP0071-TP0519 (0.6908589)]
COG0542	COG2204	Dde_3413	Dde_3413	ATPase	Dde_2959	Dde_2959	transcriptional regulator, Fis family	[TP0071-TP0519 (0.6908589)]
COG0542	COG2204	Dde_3413	Dde_3413	ATPase	Dde_0324	Dde_0324	response regulator receiver domain protein	[TP0071-TP0519 (0.6908589)]
COG0542	COG2204	Dde_1661	Dde_1661	ATPase	Dde_3599	Dde_3599	two component transcriptional regulator, Fis	[TP0071-TP0519 (0.6908589)]
COG0542	COG2204	Dde_3413	Dde_3413	ATPase	Dde_0327	Dde_0327	response regulator receiver domain protein	[TP0071-TP0519 (0.6908589)]
COG0542	COG2204	Dde_2099	Dde_2099	ATPase	Dde_3196	Dde_3196	putative transcriptional regulator, Fis family	[TP0071-TP0519 (0.6908589)]
COG0542	COG2204	Dde_3413	Dde_3413	ATPase	Dde_1405	Dde_1405	two component transcriptional regulator, Fis	[TP0071-TP0519 (0.6908589)]
COG0542	COG2204	Dde_3413	Dde_3413	ATPase	Dde_1521	Dde_1521	response regulator receiver domain protein	[TP0071-TP0519 (0.6908589)]
COG0542	COG2204	Dde_3413	Dde_3413	ATPase	Dde_2825	Dde_2825	putative transcriptional regulator, Fis family	[TP0071-TP0519 (0.6908589)]
COG0542	COG2204	Dde_3413	Dde_3413	ATPase	Dde_3196	Dde_3196	putative transcriptional regulator, Fis family	[TP0071-TP0519 (0.6908589)]
COG0542	COG2204	Dde_3413	Dde_3413	ATPase	Dde_3097	Dde_3097	two component transcriptional regulator, Fis	[TP0071-TP0519 (0.6908589)]
COG0542	COG2204	Dde_3413	Dde_3413	ATPase	Dde_3003	Dde_3003	two component transcriptional regulator, Fis	[TP0071-TP0519 (0.6908589)]
COG0542	COG2204	Dde_1661	Dde_1661	ATPase	Dde_1260	Dde_1260	two component transcriptional regulator, Fis	[TP0071-TP0519 (0.6908589)]
COG0542	COG2204	Dde_1661	Dde_1661	ATPase	Dde_2355	Dde_2355	two component transcriptional regulator, Fis	[TP0071-TP0519 (0.6908589)]
COG0542	COG2204	Dde_1661	Dde_1661	ATPase	Dde_3234	Dde_3234	two component transcriptional regulator, Fis	[TP0071-TP0519 (0.6908589)]
COG0542	COG2204	Dde_3413	Dde_3413	ATPase	Dde_3536	Dde_3536	two component transcriptional regulator, Fis	[TP0071-TP0519 (0.6908589)]
COG0542	COG2204	Dde_2099	Dde_2099	ATPase	Dde_2533	Dde_2533	response regulator receiver domain protein	[TP0071-TP0519 (0.6908589)]
COG0542	COG2204	Dde_2099	Dde_2099	ATPase	Dde_3040	Dde_3040	two component transcriptional regulator, Fis	[TP0071-TP0519 (0.6908589)]
COG0542	COG2204	Dde_3413	Dde_3413	ATPase	Dde_0879	Dde_0879	two component transcriptional regulator, Fis	[TP0071-TP0519 (0.6908589)]
COG0542	COG2204	Dde_3413	Dde_3413	ATPase	Dde_1260	Dde_1260	two component transcriptional regulator, Fis	[TP0071-TP0519 (0.6908589)]
COG0802	COG1774	Dde_2047	Dde_2047	hypothetical protein	Dde_1593	Dde_1593	hypothetical protein	[TP0875-TP0046 (0.67547834)]
COG0608	COG1366	Dde_2715	Dde_2715	single-stranded-DNA-specific exonuclease RecJ	Dde_0720	Dde_0720	anti-anti-sigma regulatory factor, SpoIIAA	[TP0704-TP0540 (0.7098393)]
COG0705	COG1187	Dde_1446	Dde_1446	rhomboid family protein	Dde_1958	Dde_1958	Pseudouridine synthase, Rsu	[TP0982-TP0459 (0.6079956)]
COG0569	COG1256	Dde_0566	Dde_0566	potassium uptake protein TrkA, putative	Dde_3152	Dde_3152	Flagellar hook-associated protein	[TP0024-TP0660 (0.58621275)]
COG0569	COG1256	Dde_2030	Dde_2030	potassium uptake protein TrkA	Dde_3152	Dde_3152	Flagellar hook-associated protein	[TP0024-TP0660 (0.58621275)]
COG0290	COG0457	Dde_2638	Dde_2638	translation initiation factor IF-3	Dde_2336	Dde_2336	TPR repeat	[TP0850-TP0095 (0.6947713)]
COG0290	COG0457	Dde_2638	Dde_2638	translation initiation factor IF-3	Dde_1288	Dde_1288	TPR repeat	[TP0850-TP0095 (0.6947713)]
COG0290	COG0457	Dde_2638	Dde_2638	translation initiation factor IF-3	Dde_0828	Dde_0828	TPR repeat	[TP0850-TP0095 (0.6947713)]
COG0290	COG0457	Dde_2638	Dde_2638	translation initiation factor IF-3	Dde_0357	Dde_0357	TPR repeat	[TP0850-TP0095 (0.6947713)]
COG0290	COG0457	Dde_2638	Dde_2638	translation initiation factor IF-3	Dde_3006	Dde_3006	response regulator receiver domain protein	[TP0850-TP0095 (0.6947713)]
COG0290	COG0457	Dde_2638	Dde_2638	translation initiation factor IF-3	Dde_2117	Dde_2117	TPR repeat	[TP0850-TP0095 (0.6947713)]
COG0290	COG0457	Dde_2638	Dde_2638	translation initiation factor IF-3	Dde_1168	Dde_1168	TPR repeat	[TP0850-TP0095 (0.6947713)]
COG0290	COG0457	Dde_2638	Dde_2638	translation initiation factor IF-3	Dde_3772	Dde_3772	TPR repeat	[TP0850-TP0095 (0.6947713)]
COG0024	COG0530	Dde_2236	Dde_2236	methionine aminopeptidase, type I	Dde_1188	Dde_1188	K+-dependent Na+/Ca+ exchanger related-protein	[TP0842-TP1034 (0.7696508)]
COG0024	COG0530	Dde_2236	Dde_2236	methionine aminopeptidase, type I	Dde_2409	Dde_2409	K+-dependent Na+/Ca+ exchanger related-protein	[TP0842-TP1034 (0.7696508)]
COG0024	COG0530	Dde_2236	Dde_2236	methionine aminopeptidase, type I	Dde_1854	Dde_1854	K+-dependent Na+/Ca+ exchanger related-protein	[TP0842-TP1034 (0.7696508)]
COG0530	COG0771	Dde_2409	Dde_2409	K+-dependent Na+/Ca+ exchanger related-protein	Dde_1040	Dde_1040	UDP-N-acetylmuramoylalanine--D-glutamate ligase	[TP1034-TP0903 (0.71912634)]
COG0530	COG0771	Dde_1188	Dde_1188	K+-dependent Na+/Ca+ exchanger related-protein	Dde_1040	Dde_1040	UDP-N-acetylmuramoylalanine--D-glutamate ligase	[TP1034-TP0903 (0.71912634)]
COG0530	COG0771	Dde_1854	Dde_1854	K+-dependent Na+/Ca+ exchanger related-protein	Dde_1040	Dde_1040	UDP-N-acetylmuramoylalanine--D-glutamate ligase	[TP1034-TP0903 (0.71912634)]
COG1344	COG1699	Dde_1502	Dde_1502	flagellin	Dde_3149	Dde_3149	hypothetical protein	[TP0792-TP0658 (0.94066244), TP0868-TP0658 (0.9503252), TP0870-TP0658 (0.7328265)]
COG1344	COG1699	Dde_3151	Dde_3151	flagellar hook-associated protein FlgL,	Dde_3149	Dde_3149	hypothetical protein	[TP0792-TP0658 (0.94066244), TP0868-TP0658 (0.9503252), TP0870-TP0658 (0.7328265)]
COG1344	COG1699	Dde_1709	Dde_1709	flagellin	Dde_3149	Dde_3149	hypothetical protein	[TP0792-TP0658 (0.94066244), TP0868-TP0658 (0.9503252), TP0870-TP0658 (0.7328265)]
COG1344	COG1699	Dde_1570	Dde_1570	flagellin, putative	Dde_3149	Dde_3149	hypothetical protein	[TP0792-TP0658 (0.94066244), TP0868-TP0658 (0.9503252), TP0870-TP0658 (0.7328265)]
COG1344	COG1699	Dde_1501	Dde_1501	flagellin	Dde_3149	Dde_3149	hypothetical protein	[TP0792-TP0658 (0.94066244), TP0868-TP0658 (0.9503252), TP0870-TP0658 (0.7328265)]
COG0824	COG1480	Dde_2735	Dde_2735	4-hydroxybenzoyl-CoA thioesterase	Dde_1652	Dde_1652	metal dependent phosphohydrolase	[TP0156-TP0651 (0.6079956)]
COG0849	COG1061	Dde_1046	Dde_1046	cell division protein FtsA	Dde_2493	Dde_2493	DEAD/DEAH box helicase-like	[TP0389-TP0380 (0.6968711)]
COG0322	COG0353	Dde_1014	uvrC	UvrABC system protein C (Protein uvrC) (Excinuclease ABC subunit C)	Dde_0068	Dde_0068	recombination protein RecR	[TP0472-TP1004 (0.53674763)]
COG1677	COG1815	Dde_0354	Dde_0354	flagellar hook-basal body complex protein	Dde_0356	Dde_0356	flagellar basal-body rod protein FlgB	[TP0398-TP0396 (0.79194725)]
COG0188	COG0305	Dde_0004	Dde_0004	DNA gyrase, A subunit	Dde_1409	Dde_1409	replicative DNA helicase	[TP0005-TP0058 (0.73312306)]
COG0840	COG1344	Dde_0347	Dde_0347	methyl-accepting chemotaxis sensory transducer	Dde_1501	Dde_1501	flagellin	[TP0640-TP0870 (0.6975479)]
COG0840	COG1344	Dde_3561	Dde_3561	methyl-accepting chemotaxis sensory transducer	Dde_1502	Dde_1502	flagellin	[TP0640-TP0870 (0.6975479)]
COG0840	COG1344	Dde_3246	Dde_3246	methyl-accepting chemotaxis sensory transducer	Dde_1709	Dde_1709	flagellin	[TP0640-TP0870 (0.6975479)]
COG0840	COG1344	Dde_3074	Dde_3074	methyl-accepting chemotaxis sensory transducer	Dde_1570	Dde_1570	flagellin, putative	[TP0640-TP0870 (0.6975479)]
COG0840	COG1344	Dde_1077	Dde_1077	methyl-accepting chemotaxis sensory transducer	Dde_1709	Dde_1709	flagellin	[TP0640-TP0870 (0.6975479)]
COG0840	COG1344	Dde_2159	Dde_2159	methyl-accepting chemotaxis sensory transducer	Dde_3151	Dde_3151	flagellar hook-associated protein FlgL,	[TP0640-TP0870 (0.6975479)]
COG0840	COG1344	Dde_3295	Dde_3295	methyl-accepting chemotaxis sensory transducer	Dde_1709	Dde_1709	flagellin	[TP0640-TP0870 (0.6975479)]
COG0840	COG1344	Dde_2814	Dde_2814	methyl-accepting chemotaxis sensory transducer	Dde_1570	Dde_1570	flagellin, putative	[TP0640-TP0870 (0.6975479)]
COG0840	COG1344	Dde_2968	Dde_2968	methyl-accepting chemotaxis sensory transducer	Dde_1570	Dde_1570	flagellin, putative	[TP0640-TP0870 (0.6975479)]
COG0840	COG1344	Dde_3295	Dde_3295	methyl-accepting chemotaxis sensory transducer	Dde_3151	Dde_3151	flagellar hook-associated protein FlgL,	[TP0640-TP0870 (0.6975479)]
COG0840	COG1344	Dde_2159	Dde_2159	methyl-accepting chemotaxis sensory transducer	Dde_1502	Dde_1502	flagellin	[TP0640-TP0870 (0.6975479)]
COG0840	COG1344	Dde_2159	Dde_2159	methyl-accepting chemotaxis sensory transducer	Dde_1501	Dde_1501	flagellin	[TP0640-TP0870 (0.6975479)]
COG0840	COG1344	Dde_3261	Dde_3261	methyl-accepting chemotaxis sensory transducer	Dde_1709	Dde_1709	flagellin	[TP0640-TP0870 (0.6975479)]
COG0840	COG1344	Dde_3293	Dde_3293	methyl-accepting chemotaxis sensory transducer	Dde_1570	Dde_1570	flagellin, putative	[TP0640-TP0870 (0.6975479)]
COG0840	COG1344	Dde_0347	Dde_0347	methyl-accepting chemotaxis sensory transducer	Dde_1502	Dde_1502	flagellin	[TP0640-TP0870 (0.6975479)]
COG0840	COG1344	Dde_0347	Dde_0347	methyl-accepting chemotaxis sensory transducer	Dde_3151	Dde_3151	flagellar hook-associated protein FlgL,	[TP0640-TP0870 (0.6975479)]
COG0840	COG1344	Dde_3261	Dde_3261	methyl-accepting chemotaxis sensory transducer	Dde_1502	Dde_1502	flagellin	[TP0640-TP0870 (0.6975479)]
COG0840	COG1344	Dde_3020	Dde_3020	methyl-accepting chemotaxis sensory transducer	Dde_1502	Dde_1502	flagellin	[TP0640-TP0870 (0.6975479)]
COG0840	COG1344	Dde_3246	Dde_3246	methyl-accepting chemotaxis sensory transducer	Dde_1501	Dde_1501	flagellin	[TP0640-TP0870 (0.6975479)]
COG0840	COG1344	Dde_3246	Dde_3246	methyl-accepting chemotaxis sensory transducer	Dde_3151	Dde_3151	flagellar hook-associated protein FlgL,	[TP0640-TP0870 (0.6975479)]
COG0840	COG1344	Dde_3293	Dde_3293	methyl-accepting chemotaxis sensory transducer	Dde_1502	Dde_1502	flagellin	[TP0640-TP0870 (0.6975479)]
COG0840	COG1344	Dde_1755	Dde_1755	methyl-accepting chemotaxis sensory transducer	Dde_3151	Dde_3151	flagellar hook-associated protein FlgL,	[TP0640-TP0870 (0.6975479)]
COG0840	COG1344	Dde_3074	Dde_3074	methyl-accepting chemotaxis sensory transducer	Dde_1502	Dde_1502	flagellin	[TP0640-TP0870 (0.6975479)]
COG0840	COG1344	Dde_2734	Dde_2734	methyl-accepting chemotaxis sensory transducer	Dde_1501	Dde_1501	flagellin	[TP0640-TP0870 (0.6975479)]
COG0840	COG1344	Dde_1755	Dde_1755	methyl-accepting chemotaxis sensory transducer	Dde_1570	Dde_1570	flagellin, putative	[TP0640-TP0870 (0.6975479)]
COG0840	COG1344	Dde_3561	Dde_3561	methyl-accepting chemotaxis sensory transducer	Dde_1501	Dde_1501	flagellin	[TP0640-TP0870 (0.6975479)]
COG0840	COG1344	Dde_3295	Dde_3295	methyl-accepting chemotaxis sensory transducer	Dde_1502	Dde_1502	flagellin	[TP0640-TP0870 (0.6975479)]
COG0840	COG1344	Dde_2968	Dde_2968	methyl-accepting chemotaxis sensory transducer	Dde_3151	Dde_3151	flagellar hook-associated protein FlgL,	[TP0640-TP0870 (0.6975479)]
COG0840	COG1344	Dde_1755	Dde_1755	methyl-accepting chemotaxis sensory transducer	Dde_1501	Dde_1501	flagellin	[TP0640-TP0870 (0.6975479)]
COG0840	COG1344	Dde_2968	Dde_2968	methyl-accepting chemotaxis sensory transducer	Dde_1502	Dde_1502	flagellin	[TP0640-TP0870 (0.6975479)]
COG0840	COG1344	Dde_1755	Dde_1755	methyl-accepting chemotaxis sensory transducer	Dde_1709	Dde_1709	flagellin	[TP0640-TP0870 (0.6975479)]
COG0840	COG1344	Dde_3293	Dde_3293	methyl-accepting chemotaxis sensory transducer	Dde_3151	Dde_3151	flagellar hook-associated protein FlgL,	[TP0640-TP0870 (0.6975479)]
COG0840	COG1344	Dde_2968	Dde_2968	methyl-accepting chemotaxis sensory transducer	Dde_1501	Dde_1501	flagellin	[TP0640-TP0870 (0.6975479)]
COG0840	COG1344	Dde_3261	Dde_3261	methyl-accepting chemotaxis sensory transducer	Dde_1570	Dde_1570	flagellin, putative	[TP0640-TP0870 (0.6975479)]
COG0840	COG1344	Dde_3020	Dde_3020	methyl-accepting chemotaxis sensory transducer	Dde_1709	Dde_1709	flagellin	[TP0640-TP0870 (0.6975479)]
COG0840	COG1344	Dde_3561	Dde_3561	methyl-accepting chemotaxis sensory transducer	Dde_1709	Dde_1709	flagellin	[TP0640-TP0870 (0.6975479)]
COG0840	COG1344	Dde_3561	Dde_3561	methyl-accepting chemotaxis sensory transducer	Dde_1570	Dde_1570	flagellin, putative	[TP0640-TP0870 (0.6975479)]
COG0840	COG1344	Dde_1755	Dde_1755	methyl-accepting chemotaxis sensory transducer	Dde_1502	Dde_1502	flagellin	[TP0640-TP0870 (0.6975479)]
COG0840	COG1344	Dde_3074	Dde_3074	methyl-accepting chemotaxis sensory transducer	Dde_1501	Dde_1501	flagellin	[TP0640-TP0870 (0.6975479)]
COG0840	COG1344	Dde_3261	Dde_3261	methyl-accepting chemotaxis sensory transducer	Dde_1501	Dde_1501	flagellin	[TP0640-TP0870 (0.6975479)]
COG0840	COG1344	Dde_3261	Dde_3261	methyl-accepting chemotaxis sensory transducer	Dde_3151	Dde_3151	flagellar hook-associated protein FlgL,	[TP0640-TP0870 (0.6975479)]
COG0840	COG1344	Dde_2734	Dde_2734	methyl-accepting chemotaxis sensory transducer	Dde_1570	Dde_1570	flagellin, putative	[TP0640-TP0870 (0.6975479)]
COG0840	COG1344	Dde_3020	Dde_3020	methyl-accepting chemotaxis sensory transducer	Dde_1501	Dde_1501	flagellin	[TP0640-TP0870 (0.6975479)]
COG0840	COG1344	Dde_3246	Dde_3246	methyl-accepting chemotaxis sensory transducer	Dde_1502	Dde_1502	flagellin	[TP0640-TP0870 (0.6975479)]
COG0840	COG1344	Dde_1077	Dde_1077	methyl-accepting chemotaxis sensory transducer	Dde_1501	Dde_1501	flagellin	[TP0640-TP0870 (0.6975479)]
COG0840	COG1344	Dde_3020	Dde_3020	methyl-accepting chemotaxis sensory transducer	Dde_3151	Dde_3151	flagellar hook-associated protein FlgL,	[TP0640-TP0870 (0.6975479)]
COG0840	COG1344	Dde_2159	Dde_2159	methyl-accepting chemotaxis sensory transducer	Dde_1709	Dde_1709	flagellin	[TP0640-TP0870 (0.6975479)]
COG0840	COG1344	Dde_0347	Dde_0347	methyl-accepting chemotaxis sensory transducer	Dde_1570	Dde_1570	flagellin, putative	[TP0640-TP0870 (0.6975479)]
COG0840	COG1344	Dde_2734	Dde_2734	methyl-accepting chemotaxis sensory transducer	Dde_1502	Dde_1502	flagellin	[TP0640-TP0870 (0.6975479)]
COG0840	COG1344	Dde_1077	Dde_1077	methyl-accepting chemotaxis sensory transducer	Dde_3151	Dde_3151	flagellar hook-associated protein FlgL,	[TP0640-TP0870 (0.6975479)]
COG0840	COG1344	Dde_2968	Dde_2968	methyl-accepting chemotaxis sensory transducer	Dde_1709	Dde_1709	flagellin	[TP0640-TP0870 (0.6975479)]
COG0840	COG1344	Dde_3295	Dde_3295	methyl-accepting chemotaxis sensory transducer	Dde_1501	Dde_1501	flagellin	[TP0640-TP0870 (0.6975479)]
COG0840	COG1344	Dde_1077	Dde_1077	methyl-accepting chemotaxis sensory transducer	Dde_1502	Dde_1502	flagellin	[TP0640-TP0870 (0.6975479)]
COG0840	COG1344	Dde_2734	Dde_2734	methyl-accepting chemotaxis sensory transducer	Dde_3151	Dde_3151	flagellar hook-associated protein FlgL,	[TP0640-TP0870 (0.6975479)]
COG0840	COG1344	Dde_2814	Dde_2814	methyl-accepting chemotaxis sensory transducer	Dde_1709	Dde_1709	flagellin	[TP0640-TP0870 (0.6975479)]
COG0840	COG1344	Dde_1077	Dde_1077	methyl-accepting chemotaxis sensory transducer	Dde_1570	Dde_1570	flagellin, putative	[TP0640-TP0870 (0.6975479)]
COG0840	COG1344	Dde_2814	Dde_2814	methyl-accepting chemotaxis sensory transducer	Dde_3151	Dde_3151	flagellar hook-associated protein FlgL,	[TP0640-TP0870 (0.6975479)]
COG0840	COG1344	Dde_3293	Dde_3293	methyl-accepting chemotaxis sensory transducer	Dde_1709	Dde_1709	flagellin	[TP0640-TP0870 (0.6975479)]
COG0840	COG1344	Dde_3246	Dde_3246	methyl-accepting chemotaxis sensory transducer	Dde_1570	Dde_1570	flagellin, putative	[TP0640-TP0870 (0.6975479)]
COG0840	COG1344	Dde_2159	Dde_2159	methyl-accepting chemotaxis sensory transducer	Dde_1570	Dde_1570	flagellin, putative	[TP0640-TP0870 (0.6975479)]
COG0840	COG1344	Dde_0347	Dde_0347	methyl-accepting chemotaxis sensory transducer	Dde_1709	Dde_1709	flagellin	[TP0640-TP0870 (0.6975479)]
COG0840	COG1344	Dde_2814	Dde_2814	methyl-accepting chemotaxis sensory transducer	Dde_1502	Dde_1502	flagellin	[TP0640-TP0870 (0.6975479)]
COG0840	COG1344	Dde_2814	Dde_2814	methyl-accepting chemotaxis sensory transducer	Dde_1501	Dde_1501	flagellin	[TP0640-TP0870 (0.6975479)]
COG0840	COG1344	Dde_3020	Dde_3020	methyl-accepting chemotaxis sensory transducer	Dde_1570	Dde_1570	flagellin, putative	[TP0640-TP0870 (0.6975479)]
COG0840	COG1344	Dde_3074	Dde_3074	methyl-accepting chemotaxis sensory transducer	Dde_1709	Dde_1709	flagellin	[TP0640-TP0870 (0.6975479)]
COG0840	COG1344	Dde_2734	Dde_2734	methyl-accepting chemotaxis sensory transducer	Dde_1709	Dde_1709	flagellin	[TP0640-TP0870 (0.6975479)]
COG0840	COG1344	Dde_3293	Dde_3293	methyl-accepting chemotaxis sensory transducer	Dde_1501	Dde_1501	flagellin	[TP0640-TP0870 (0.6975479)]
COG0840	COG1344	Dde_3074	Dde_3074	methyl-accepting chemotaxis sensory transducer	Dde_3151	Dde_3151	flagellar hook-associated protein FlgL,	[TP0640-TP0870 (0.6975479)]
COG0840	COG1344	Dde_3295	Dde_3295	methyl-accepting chemotaxis sensory transducer	Dde_1570	Dde_1570	flagellin, putative	[TP0640-TP0870 (0.6975479)]
COG0840	COG1344	Dde_3561	Dde_3561	methyl-accepting chemotaxis sensory transducer	Dde_3151	Dde_3151	flagellar hook-associated protein FlgL,	[TP0640-TP0870 (0.6975479)]
COG1825	COG2812	Dde_2127	rplY	50S ribosomal protein L25 (General stress protein CTC)	Dde_0066	Dde_0066	DNA-directed DNA polymerase	[TP0372-TP1005 (0.6540257)]
COG0222	COG0530	Dde_2995	rplL	50S ribosomal protein L7/L12	Dde_2409	Dde_2409	K+-dependent Na+/Ca+ exchanger related-protein	[TP0240-TP1034 (0.77472186)]
COG0222	COG0530	Dde_2995	rplL	50S ribosomal protein L7/L12	Dde_1854	Dde_1854	K+-dependent Na+/Ca+ exchanger related-protein	[TP0240-TP1034 (0.77472186)]
COG0222	COG0530	Dde_2995	rplL	50S ribosomal protein L7/L12	Dde_1188	Dde_1188	K+-dependent Na+/Ca+ exchanger related-protein	[TP0240-TP1034 (0.77472186)]
COG0024	COG1121	Dde_2236	Dde_2236	methionine aminopeptidase, type I	Dde_2209	Dde_2209	ATPase	[TP0842-TP0164 (0.77940726)]
COG1509	COG2812	Dde_0189	Dde_0189	Protein of unknown function DUF160	Dde_0066	Dde_0066	DNA-directed DNA polymerase	[TP0121-TP1005 (0.5082704)]
COG1509	COG2812	Dde_2747	Dde_2747	Protein of unknown function DUF160	Dde_0066	Dde_0066	DNA-directed DNA polymerase	[TP0121-TP1005 (0.5082704)]
COG1509	COG2812	Dde_3041	Dde_3041	Protein of unknown function DUF160	Dde_0066	Dde_0066	DNA-directed DNA polymerase	[TP0121-TP1005 (0.5082704)]
COG1108	COG2239	Dde_2210	Dde_2210	cation ABC transporter, permease protein	Dde_1832	Dde_1832	magnesium transporter	[TP0165-TP0917 (0.5215956)]
COG2204	COG2204	Dde_3599	Dde_3599	two component transcriptional regulator, Fis	Dde_1016	Dde_1016	two component transcriptional regulator, Fis	[TP0519-TP0519 (0.65939915)]
COG2204	COG2204	Dde_1016	Dde_1016	two component transcriptional regulator, Fis	Dde_3599	Dde_3599	two component transcriptional regulator, Fis	[TP0519-TP0519 (0.65939915)]
COG2204	COG2204	Dde_3097	Dde_3097	two component transcriptional regulator, Fis	Dde_3097	Dde_3097	two component transcriptional regulator, Fis	[TP0519-TP0519 (0.65939915)]
COG2204	COG2204	Dde_3599	Dde_3599	two component transcriptional regulator, Fis	Dde_3599	Dde_3599	two component transcriptional regulator, Fis	[TP0519-TP0519 (0.65939915)]
COG2204	COG2204	Dde_0659	Dde_0659	putative transcriptional regulator, Fis family	Dde_0327	Dde_0327	response regulator receiver domain protein	[TP0519-TP0519 (0.65939915)]
COG2204	COG2204	Dde_0327	Dde_0327	response regulator receiver domain protein	Dde_0659	Dde_0659	putative transcriptional regulator, Fis family	[TP0519-TP0519 (0.65939915)]
COG2204	COG2204	Dde_3234	Dde_3234	two component transcriptional regulator, Fis	Dde_2533	Dde_2533	response regulator receiver domain protein	[TP0519-TP0519 (0.65939915)]
COG2204	COG2204	Dde_2533	Dde_2533	response regulator receiver domain protein	Dde_3234	Dde_3234	two component transcriptional regulator, Fis	[TP0519-TP0519 (0.65939915)]
COG2204	COG2204	Dde_3536	Dde_3536	two component transcriptional regulator, Fis	Dde_2355	Dde_2355	two component transcriptional regulator, Fis	[TP0519-TP0519 (0.65939915)]
COG2204	COG2204	Dde_2355	Dde_2355	two component transcriptional regulator, Fis	Dde_3536	Dde_3536	two component transcriptional regulator, Fis	[TP0519-TP0519 (0.65939915)]
COG2204	COG2204	Dde_1260	Dde_1260	two component transcriptional regulator, Fis	Dde_2355	Dde_2355	two component transcriptional regulator, Fis	[TP0519-TP0519 (0.65939915)]
COG2204	COG2204	Dde_2355	Dde_2355	two component transcriptional regulator, Fis	Dde_1260	Dde_1260	two component transcriptional regulator, Fis	[TP0519-TP0519 (0.65939915)]
COG2204	COG2204	Dde_0603	Dde_0603	response regulator receiver domain protein	Dde_0659	Dde_0659	putative transcriptional regulator, Fis family	[TP0519-TP0519 (0.65939915)]
COG2204	COG2204	Dde_0659	Dde_0659	putative transcriptional regulator, Fis family	Dde_0603	Dde_0603	response regulator receiver domain protein	[TP0519-TP0519 (0.65939915)]
COG2204	COG2204	Dde_2825	Dde_2825	putative transcriptional regulator, Fis family	Dde_3097	Dde_3097	two component transcriptional regulator, Fis	[TP0519-TP0519 (0.65939915)]
COG2204	COG2204	Dde_3097	Dde_3097	two component transcriptional regulator, Fis	Dde_2825	Dde_2825	putative transcriptional regulator, Fis family	[TP0519-TP0519 (0.65939915)]
COG2204	COG2204	Dde_3040	Dde_3040	two component transcriptional regulator, Fis	Dde_3599	Dde_3599	two component transcriptional regulator, Fis	[TP0519-TP0519 (0.65939915)]
COG2204	COG2204	Dde_3599	Dde_3599	two component transcriptional regulator, Fis	Dde_3040	Dde_3040	two component transcriptional regulator, Fis	[TP0519-TP0519 (0.65939915)]
COG2204	COG2204	Dde_3097	Dde_3097	two component transcriptional regulator, Fis	Dde_0109	Dde_0109	two component transcriptional regulator, Fis	[TP0519-TP0519 (0.65939915)]
COG2204	COG2204	Dde_0109	Dde_0109	two component transcriptional regulator, Fis	Dde_3097	Dde_3097	two component transcriptional regulator, Fis	[TP0519-TP0519 (0.65939915)]
COG2204	COG2204	Dde_0327	Dde_0327	response regulator receiver domain protein	Dde_0324	Dde_0324	response regulator receiver domain protein	[TP0519-TP0519 (0.65939915)]
COG2204	COG2204	Dde_0324	Dde_0324	response regulator receiver domain protein	Dde_0327	Dde_0327	response regulator receiver domain protein	[TP0519-TP0519 (0.65939915)]
COG2204	COG2204	Dde_0820	Dde_0820	two component transcriptional regulator, Fis	Dde_2952	Dde_2952	two component transcriptional regulator, Fis	[TP0519-TP0519 (0.65939915)]
COG2204	COG2204	Dde_2952	Dde_2952	two component transcriptional regulator, Fis	Dde_0820	Dde_0820	two component transcriptional regulator, Fis	[TP0519-TP0519 (0.65939915)]
COG2204	COG2204	Dde_0603	Dde_0603	response regulator receiver domain protein	Dde_0324	Dde_0324	response regulator receiver domain protein	[TP0519-TP0519 (0.65939915)]
COG2204	COG2204	Dde_0324	Dde_0324	response regulator receiver domain protein	Dde_0603	Dde_0603	response regulator receiver domain protein	[TP0519-TP0519 (0.65939915)]
COG2204	COG2204	Dde_3536	Dde_3536	two component transcriptional regulator, Fis	Dde_1685	Dde_1685	two component transcriptional regulator, Fis	[TP0519-TP0519 (0.65939915)]
COG2204	COG2204	Dde_1685	Dde_1685	two component transcriptional regulator, Fis	Dde_3536	Dde_3536	two component transcriptional regulator, Fis	[TP0519-TP0519 (0.65939915)]
COG2204	COG2204	Dde_3003	Dde_3003	two component transcriptional regulator, Fis	Dde_1016	Dde_1016	two component transcriptional regulator, Fis	[TP0519-TP0519 (0.65939915)]
COG2204	COG2204	Dde_1016	Dde_1016	two component transcriptional regulator, Fis	Dde_3003	Dde_3003	two component transcriptional regulator, Fis	[TP0519-TP0519 (0.65939915)]
COG2204	COG2204	Dde_3040	Dde_3040	two component transcriptional regulator, Fis	Dde_1685	Dde_1685	two component transcriptional regulator, Fis	[TP0519-TP0519 (0.65939915)]
COG2204	COG2204	Dde_1685	Dde_1685	two component transcriptional regulator, Fis	Dde_3040	Dde_3040	two component transcriptional regulator, Fis	[TP0519-TP0519 (0.65939915)]
COG2204	COG2204	Dde_3196	Dde_3196	putative transcriptional regulator, Fis family	Dde_0695	Dde_0695	response regulator receiver domain protein	[TP0519-TP0519 (0.65939915)]
COG2204	COG2204	Dde_0695	Dde_0695	response regulator receiver domain protein	Dde_3196	Dde_3196	putative transcriptional regulator, Fis family	[TP0519-TP0519 (0.65939915)]
COG2204	COG2204	Dde_2825	Dde_2825	putative transcriptional regulator, Fis family	Dde_0324	Dde_0324	response regulator receiver domain protein	[TP0519-TP0519 (0.65939915)]
COG2204	COG2204	Dde_0324	Dde_0324	response regulator receiver domain protein	Dde_2825	Dde_2825	putative transcriptional regulator, Fis family	[TP0519-TP0519 (0.65939915)]
COG2204	COG2204	Dde_3196	Dde_3196	putative transcriptional regulator, Fis family	Dde_3599	Dde_3599	two component transcriptional regulator, Fis	[TP0519-TP0519 (0.65939915)]
COG2204	COG2204	Dde_3599	Dde_3599	two component transcriptional regulator, Fis	Dde_3196	Dde_3196	putative transcriptional regulator, Fis family	[TP0519-TP0519 (0.65939915)]
COG2204	COG2204	Dde_3040	Dde_3040	two component transcriptional regulator, Fis	Dde_1016	Dde_1016	two component transcriptional regulator, Fis	[TP0519-TP0519 (0.65939915)]
COG2204	COG2204	Dde_1016	Dde_1016	two component transcriptional regulator, Fis	Dde_3040	Dde_3040	two component transcriptional regulator, Fis	[TP0519-TP0519 (0.65939915)]
COG2204	COG2204	Dde_0710	Dde_0710	response regulator receiver domain protein	Dde_3040	Dde_3040	two component transcriptional regulator, Fis	[TP0519-TP0519 (0.65939915)]
COG2204	COG2204	Dde_3040	Dde_3040	two component transcriptional regulator, Fis	Dde_0710	Dde_0710	response regulator receiver domain protein	[TP0519-TP0519 (0.65939915)]
COG2204	COG2204	Dde_0695	Dde_0695	response regulator receiver domain protein	Dde_3234	Dde_3234	two component transcriptional regulator, Fis	[TP0519-TP0519 (0.65939915)]
COG2204	COG2204	Dde_3234	Dde_3234	two component transcriptional regulator, Fis	Dde_0695	Dde_0695	response regulator receiver domain protein	[TP0519-TP0519 (0.65939915)]
COG2204	COG2204	Dde_3196	Dde_3196	putative transcriptional regulator, Fis family	Dde_3196	Dde_3196	putative transcriptional regulator, Fis family	[TP0519-TP0519 (0.65939915)]
COG2204	COG2204	Dde_0695	Dde_0695	response regulator receiver domain protein	Dde_0327	Dde_0327	response regulator receiver domain protein	[TP0519-TP0519 (0.65939915)]
COG2204	COG2204	Dde_0327	Dde_0327	response regulator receiver domain protein	Dde_0695	Dde_0695	response regulator receiver domain protein	[TP0519-TP0519 (0.65939915)]
COG2204	COG2204	Dde_1260	Dde_1260	two component transcriptional regulator, Fis	Dde_0879	Dde_0879	two component transcriptional regulator, Fis	[TP0519-TP0519 (0.65939915)]
COG2204	COG2204	Dde_0879	Dde_0879	two component transcriptional regulator, Fis	Dde_1260	Dde_1260	two component transcriptional regulator, Fis	[TP0519-TP0519 (0.65939915)]
COG2204	COG2204	Dde_1405	Dde_1405	two component transcriptional regulator, Fis	Dde_3599	Dde_3599	two component transcriptional regulator, Fis	[TP0519-TP0519 (0.65939915)]
COG2204	COG2204	Dde_3599	Dde_3599	two component transcriptional regulator, Fis	Dde_1405	Dde_1405	two component transcriptional regulator, Fis	[TP0519-TP0519 (0.65939915)]
COG2204	COG2204	Dde_1521	Dde_1521	response regulator receiver domain protein	Dde_0879	Dde_0879	two component transcriptional regulator, Fis	[TP0519-TP0519 (0.65939915)]
COG2204	COG2204	Dde_0879	Dde_0879	two component transcriptional regulator, Fis	Dde_1521	Dde_1521	response regulator receiver domain protein	[TP0519-TP0519 (0.65939915)]
COG2204	COG2204	Dde_0324	Dde_0324	response regulator receiver domain protein	Dde_1016	Dde_1016	two component transcriptional regulator, Fis	[TP0519-TP0519 (0.65939915)]
COG2204	COG2204	Dde_1016	Dde_1016	two component transcriptional regulator, Fis	Dde_0324	Dde_0324	response regulator receiver domain protein	[TP0519-TP0519 (0.65939915)]
COG2204	COG2204	Dde_2825	Dde_2825	putative transcriptional regulator, Fis family	Dde_2355	Dde_2355	two component transcriptional regulator, Fis	[TP0519-TP0519 (0.65939915)]
COG2204	COG2204	Dde_2355	Dde_2355	two component transcriptional regulator, Fis	Dde_2825	Dde_2825	putative transcriptional regulator, Fis family	[TP0519-TP0519 (0.65939915)]
COG2204	COG2204	Dde_2959	Dde_2959	transcriptional regulator, Fis family	Dde_1016	Dde_1016	two component transcriptional regulator, Fis	[TP0519-TP0519 (0.65939915)]
COG2204	COG2204	Dde_3097	Dde_3097	two component transcriptional regulator, Fis	Dde_0324	Dde_0324	response regulator receiver domain protein	[TP0519-TP0519 (0.65939915)]
COG2204	COG2204	Dde_0324	Dde_0324	response regulator receiver domain protein	Dde_3097	Dde_3097	two component transcriptional regulator, Fis	[TP0519-TP0519 (0.65939915)]
COG2204	COG2204	Dde_1016	Dde_1016	two component transcriptional regulator, Fis	Dde_2959	Dde_2959	transcriptional regulator, Fis family	[TP0519-TP0519 (0.65939915)]
COG2204	COG2204	Dde_1016	Dde_1016	two component transcriptional regulator, Fis	Dde_1016	Dde_1016	two component transcriptional regulator, Fis	[TP0519-TP0519 (0.65939915)]
COG2204	COG2204	Dde_0850	Dde_0850	two component transcriptional regulator, Fis	Dde_0327	Dde_0327	response regulator receiver domain protein	[TP0519-TP0519 (0.65939915)]
COG2204	COG2204	Dde_0327	Dde_0327	response regulator receiver domain protein	Dde_0850	Dde_0850	two component transcriptional regulator, Fis	[TP0519-TP0519 (0.65939915)]
COG2204	COG2204	Dde_0603	Dde_0603	response regulator receiver domain protein	Dde_3097	Dde_3097	two component transcriptional regulator, Fis	[TP0519-TP0519 (0.65939915)]
COG2204	COG2204	Dde_3097	Dde_3097	two component transcriptional regulator, Fis	Dde_0603	Dde_0603	response regulator receiver domain protein	[TP0519-TP0519 (0.65939915)]
COG2204	COG2204	Dde_0603	Dde_0603	response regulator receiver domain protein	Dde_1016	Dde_1016	two component transcriptional regulator, Fis	[TP0519-TP0519 (0.65939915)]
COG2204	COG2204	Dde_1016	Dde_1016	two component transcriptional regulator, Fis	Dde_0603	Dde_0603	response regulator receiver domain protein	[TP0519-TP0519 (0.65939915)]
COG2204	COG2204	Dde_0850	Dde_0850	two component transcriptional regulator, Fis	Dde_0695	Dde_0695	response regulator receiver domain protein	[TP0519-TP0519 (0.65939915)]
COG2204	COG2204	Dde_0695	Dde_0695	response regulator receiver domain protein	Dde_0850	Dde_0850	two component transcriptional regulator, Fis	[TP0519-TP0519 (0.65939915)]
COG2204	COG2204	Dde_2825	Dde_2825	putative transcriptional regulator, Fis family	Dde_2533	Dde_2533	response regulator receiver domain protein	[TP0519-TP0519 (0.65939915)]
COG2204	COG2204	Dde_2533	Dde_2533	response regulator receiver domain protein	Dde_2825	Dde_2825	putative transcriptional regulator, Fis family	[TP0519-TP0519 (0.65939915)]
COG2204	COG2204	Dde_3003	Dde_3003	two component transcriptional regulator, Fis	Dde_3234	Dde_3234	two component transcriptional regulator, Fis	[TP0519-TP0519 (0.65939915)]
COG2204	COG2204	Dde_3234	Dde_3234	two component transcriptional regulator, Fis	Dde_3003	Dde_3003	two component transcriptional regulator, Fis	[TP0519-TP0519 (0.65939915)]
COG2204	COG2204	Dde_2959	Dde_2959	transcriptional regulator, Fis family	Dde_2959	Dde_2959	transcriptional regulator, Fis family	[TP0519-TP0519 (0.65939915)]
COG2204	COG2204	Dde_0659	Dde_0659	putative transcriptional regulator, Fis family	Dde_0879	Dde_0879	two component transcriptional regulator, Fis	[TP0519-TP0519 (0.65939915)]
COG2204	COG2204	Dde_0879	Dde_0879	two component transcriptional regulator, Fis	Dde_0659	Dde_0659	putative transcriptional regulator, Fis family	[TP0519-TP0519 (0.65939915)]
COG2204	COG2204	Dde_0318	Dde_0318	putative transcriptional regulator, Fis family	Dde_3003	Dde_3003	two component transcriptional regulator, Fis	[TP0519-TP0519 (0.65939915)]
COG2204	COG2204	Dde_3003	Dde_3003	two component transcriptional regulator, Fis	Dde_0318	Dde_0318	putative transcriptional regulator, Fis family	[TP0519-TP0519 (0.65939915)]
COG2204	COG2204	Dde_1260	Dde_1260	two component transcriptional regulator, Fis	Dde_3097	Dde_3097	two component transcriptional regulator, Fis	[TP0519-TP0519 (0.65939915)]
COG2204	COG2204	Dde_3097	Dde_3097	two component transcriptional regulator, Fis	Dde_1260	Dde_1260	two component transcriptional regulator, Fis	[TP0519-TP0519 (0.65939915)]
COG2204	COG2204	Dde_0850	Dde_0850	two component transcriptional regulator, Fis	Dde_1521	Dde_1521	response regulator receiver domain protein	[TP0519-TP0519 (0.65939915)]
COG2204	COG2204	Dde_1521	Dde_1521	response regulator receiver domain protein	Dde_0850	Dde_0850	two component transcriptional regulator, Fis	[TP0519-TP0519 (0.65939915)]
COG2204	COG2204	Dde_2825	Dde_2825	putative transcriptional regulator, Fis family	Dde_3003	Dde_3003	two component transcriptional regulator, Fis	[TP0519-TP0519 (0.65939915)]
COG2204	COG2204	Dde_3003	Dde_3003	two component transcriptional regulator, Fis	Dde_2825	Dde_2825	putative transcriptional regulator, Fis family	[TP0519-TP0519 (0.65939915)]
COG2204	COG2204	Dde_0324	Dde_0324	response regulator receiver domain protein	Dde_3234	Dde_3234	two component transcriptional regulator, Fis	[TP0519-TP0519 (0.65939915)]
COG2204	COG2204	Dde_3234	Dde_3234	two component transcriptional regulator, Fis	Dde_0324	Dde_0324	response regulator receiver domain protein	[TP0519-TP0519 (0.65939915)]
COG2204	COG2204	Dde_1260	Dde_1260	two component transcriptional regulator, Fis	Dde_1685	Dde_1685	two component transcriptional regulator, Fis	[TP0519-TP0519 (0.65939915)]
COG2204	COG2204	Dde_1685	Dde_1685	two component transcriptional regulator, Fis	Dde_1260	Dde_1260	two component transcriptional regulator, Fis	[TP0519-TP0519 (0.65939915)]
COG2204	COG2204	Dde_0879	Dde_0879	two component transcriptional regulator, Fis	Dde_2952	Dde_2952	two component transcriptional regulator, Fis	[TP0519-TP0519 (0.65939915)]
COG2204	COG2204	Dde_2952	Dde_2952	two component transcriptional regulator, Fis	Dde_0879	Dde_0879	two component transcriptional regulator, Fis	[TP0519-TP0519 (0.65939915)]
COG2204	COG2204	Dde_0710	Dde_0710	response regulator receiver domain protein	Dde_0659	Dde_0659	putative transcriptional regulator, Fis family	[TP0519-TP0519 (0.65939915)]
COG2204	COG2204	Dde_0659	Dde_0659	putative transcriptional regulator, Fis family	Dde_0710	Dde_0710	response regulator receiver domain protein	[TP0519-TP0519 (0.65939915)]
COG2204	COG2204	Dde_0603	Dde_0603	response regulator receiver domain protein	Dde_3599	Dde_3599	two component transcriptional regulator, Fis	[TP0519-TP0519 (0.65939915)]
COG2204	COG2204	Dde_3599	Dde_3599	two component transcriptional regulator, Fis	Dde_0603	Dde_0603	response regulator receiver domain protein	[TP0519-TP0519 (0.65939915)]
COG2204	COG2204	Dde_3536	Dde_3536	two component transcriptional regulator, Fis	Dde_2825	Dde_2825	putative transcriptional regulator, Fis family	[TP0519-TP0519 (0.65939915)]
COG2204	COG2204	Dde_2825	Dde_2825	putative transcriptional regulator, Fis family	Dde_3536	Dde_3536	two component transcriptional regulator, Fis	[TP0519-TP0519 (0.65939915)]
COG2204	COG2204	Dde_2952	Dde_2952	two component transcriptional regulator, Fis	Dde_0324	Dde_0324	response regulator receiver domain protein	[TP0519-TP0519 (0.65939915)]
COG2204	COG2204	Dde_0324	Dde_0324	response regulator receiver domain protein	Dde_2952	Dde_2952	two component transcriptional regulator, Fis	[TP0519-TP0519 (0.65939915)]
COG2204	COG2204	Dde_3536	Dde_3536	two component transcriptional regulator, Fis	Dde_0318	Dde_0318	putative transcriptional regulator, Fis family	[TP0519-TP0519 (0.65939915)]
COG2204	COG2204	Dde_0318	Dde_0318	putative transcriptional regulator, Fis family	Dde_3536	Dde_3536	two component transcriptional regulator, Fis	[TP0519-TP0519 (0.65939915)]
COG2204	COG2204	Dde_0603	Dde_0603	response regulator receiver domain protein	Dde_0109	Dde_0109	two component transcriptional regulator, Fis	[TP0519-TP0519 (0.65939915)]
COG2204	COG2204	Dde_0109	Dde_0109	two component transcriptional regulator, Fis	Dde_0603	Dde_0603	response regulator receiver domain protein	[TP0519-TP0519 (0.65939915)]
COG2204	COG2204	Dde_0695	Dde_0695	response regulator receiver domain protein	Dde_0659	Dde_0659	putative transcriptional regulator, Fis family	[TP0519-TP0519 (0.65939915)]
COG2204	COG2204	Dde_0659	Dde_0659	putative transcriptional regulator, Fis family	Dde_0695	Dde_0695	response regulator receiver domain protein	[TP0519-TP0519 (0.65939915)]
COG2204	COG2204	Dde_0318	Dde_0318	putative transcriptional regulator, Fis family	Dde_1016	Dde_1016	two component transcriptional regulator, Fis	[TP0519-TP0519 (0.65939915)]
COG2204	COG2204	Dde_1016	Dde_1016	two component transcriptional regulator, Fis	Dde_0318	Dde_0318	putative transcriptional regulator, Fis family	[TP0519-TP0519 (0.65939915)]
COG2204	COG2204	Dde_0820	Dde_0820	two component transcriptional regulator, Fis	Dde_1521	Dde_1521	response regulator receiver domain protein	[TP0519-TP0519 (0.65939915)]
COG2204	COG2204	Dde_1521	Dde_1521	response regulator receiver domain protein	Dde_0820	Dde_0820	two component transcriptional regulator, Fis	[TP0519-TP0519 (0.65939915)]
COG2204	COG2204	Dde_0695	Dde_0695	response regulator receiver domain protein	Dde_1016	Dde_1016	two component transcriptional regulator, Fis	[TP0519-TP0519 (0.65939915)]
COG2204	COG2204	Dde_1016	Dde_1016	two component transcriptional regulator, Fis	Dde_0695	Dde_0695	response regulator receiver domain protein	[TP0519-TP0519 (0.65939915)]
COG2204	COG2204	Dde_3536	Dde_3536	two component transcriptional regulator, Fis	Dde_0850	Dde_0850	two component transcriptional regulator, Fis	[TP0519-TP0519 (0.65939915)]
COG2204	COG2204	Dde_0850	Dde_0850	two component transcriptional regulator, Fis	Dde_3536	Dde_3536	two component transcriptional regulator, Fis	[TP0519-TP0519 (0.65939915)]
COG2204	COG2204	Dde_3536	Dde_3536	two component transcriptional regulator, Fis	Dde_0324	Dde_0324	response regulator receiver domain protein	[TP0519-TP0519 (0.65939915)]
COG2204	COG2204	Dde_0324	Dde_0324	response regulator receiver domain protein	Dde_3536	Dde_3536	two component transcriptional regulator, Fis	[TP0519-TP0519 (0.65939915)]
COG2204	COG2204	Dde_0659	Dde_0659	putative transcriptional regulator, Fis family	Dde_2533	Dde_2533	response regulator receiver domain protein	[TP0519-TP0519 (0.65939915)]
COG2204	COG2204	Dde_2533	Dde_2533	response regulator receiver domain protein	Dde_0659	Dde_0659	putative transcriptional regulator, Fis family	[TP0519-TP0519 (0.65939915)]
COG2204	COG2204	Dde_0603	Dde_0603	response regulator receiver domain protein	Dde_2355	Dde_2355	two component transcriptional regulator, Fis	[TP0519-TP0519 (0.65939915)]
COG2204	COG2204	Dde_2355	Dde_2355	two component transcriptional regulator, Fis	Dde_0603	Dde_0603	response regulator receiver domain protein	[TP0519-TP0519 (0.65939915)]
COG2204	COG2204	Dde_1405	Dde_1405	two component transcriptional regulator, Fis	Dde_2952	Dde_2952	two component transcriptional regulator, Fis	[TP0519-TP0519 (0.65939915)]
COG2204	COG2204	Dde_2952	Dde_2952	two component transcriptional regulator, Fis	Dde_1405	Dde_1405	two component transcriptional regulator, Fis	[TP0519-TP0519 (0.65939915)]
COG2204	COG2204	Dde_0318	Dde_0318	putative transcriptional regulator, Fis family	Dde_1685	Dde_1685	two component transcriptional regulator, Fis	[TP0519-TP0519 (0.65939915)]
COG2204	COG2204	Dde_1685	Dde_1685	two component transcriptional regulator, Fis	Dde_0318	Dde_0318	putative transcriptional regulator, Fis family	[TP0519-TP0519 (0.65939915)]
COG2204	COG2204	Dde_3003	Dde_3003	two component transcriptional regulator, Fis	Dde_3003	Dde_3003	two component transcriptional regulator, Fis	[TP0519-TP0519 (0.65939915)]
COG2204	COG2204	Dde_3536	Dde_3536	two component transcriptional regulator, Fis	Dde_0109	Dde_0109	two component transcriptional regulator, Fis	[TP0519-TP0519 (0.65939915)]
COG2204	COG2204	Dde_1521	Dde_1521	response regulator receiver domain protein	Dde_1521	Dde_1521	response regulator receiver domain protein	[TP0519-TP0519 (0.65939915)]
COG2204	COG2204	Dde_0109	Dde_0109	two component transcriptional regulator, Fis	Dde_3536	Dde_3536	two component transcriptional regulator, Fis	[TP0519-TP0519 (0.65939915)]
COG2204	COG2204	Dde_1260	Dde_1260	two component transcriptional regulator, Fis	Dde_3196	Dde_3196	putative transcriptional regulator, Fis family	[TP0519-TP0519 (0.65939915)]
COG2204	COG2204	Dde_3196	Dde_3196	putative transcriptional regulator, Fis family	Dde_1260	Dde_1260	two component transcriptional regulator, Fis	[TP0519-TP0519 (0.65939915)]
COG2204	COG2204	Dde_0710	Dde_0710	response regulator receiver domain protein	Dde_0695	Dde_0695	response regulator receiver domain protein	[TP0519-TP0519 (0.65939915)]
COG2204	COG2204	Dde_0695	Dde_0695	response regulator receiver domain protein	Dde_0710	Dde_0710	response regulator receiver domain protein	[TP0519-TP0519 (0.65939915)]
COG2204	COG2204	Dde_0850	Dde_0850	two component transcriptional regulator, Fis	Dde_0324	Dde_0324	response regulator receiver domain protein	[TP0519-TP0519 (0.65939915)]
COG2204	COG2204	Dde_0324	Dde_0324	response regulator receiver domain protein	Dde_0850	Dde_0850	two component transcriptional regulator, Fis	[TP0519-TP0519 (0.65939915)]
COG2204	COG2204	Dde_2959	Dde_2959	transcriptional regulator, Fis family	Dde_0659	Dde_0659	putative transcriptional regulator, Fis family	[TP0519-TP0519 (0.65939915)]
COG2204	COG2204	Dde_0659	Dde_0659	putative transcriptional regulator, Fis family	Dde_2959	Dde_2959	transcriptional regulator, Fis family	[TP0519-TP0519 (0.65939915)]
COG2204	COG2204	Dde_1405	Dde_1405	two component transcriptional regulator, Fis	Dde_1405	Dde_1405	two component transcriptional regulator, Fis	[TP0519-TP0519 (0.65939915)]
COG2204	COG2204	Dde_3536	Dde_3536	two component transcriptional regulator, Fis	Dde_3196	Dde_3196	putative transcriptional regulator, Fis family	[TP0519-TP0519 (0.65939915)]
COG2204	COG2204	Dde_3196	Dde_3196	putative transcriptional regulator, Fis family	Dde_3536	Dde_3536	two component transcriptional regulator, Fis	[TP0519-TP0519 (0.65939915)]
COG2204	COG2204	Dde_3040	Dde_3040	two component transcriptional regulator, Fis	Dde_3003	Dde_3003	two component transcriptional regulator, Fis	[TP0519-TP0519 (0.65939915)]
COG2204	COG2204	Dde_3003	Dde_3003	two component transcriptional regulator, Fis	Dde_3040	Dde_3040	two component transcriptional regulator, Fis	[TP0519-TP0519 (0.65939915)]
COG2204	COG2204	Dde_3196	Dde_3196	putative transcriptional regulator, Fis family	Dde_2825	Dde_2825	putative transcriptional regulator, Fis family	[TP0519-TP0519 (0.65939915)]
COG2204	COG2204	Dde_2825	Dde_2825	putative transcriptional regulator, Fis family	Dde_3196	Dde_3196	putative transcriptional regulator, Fis family	[TP0519-TP0519 (0.65939915)]
COG2204	COG2204	Dde_3196	Dde_3196	putative transcriptional regulator, Fis family	Dde_0109	Dde_0109	two component transcriptional regulator, Fis	[TP0519-TP0519 (0.65939915)]
COG2204	COG2204	Dde_3536	Dde_3536	two component transcriptional regulator, Fis	Dde_3234	Dde_3234	two component transcriptional regulator, Fis	[TP0519-TP0519 (0.65939915)]
COG2204	COG2204	Dde_0109	Dde_0109	two component transcriptional regulator, Fis	Dde_3196	Dde_3196	putative transcriptional regulator, Fis family	[TP0519-TP0519 (0.65939915)]
COG2204	COG2204	Dde_3234	Dde_3234	two component transcriptional regulator, Fis	Dde_3536	Dde_3536	two component transcriptional regulator, Fis	[TP0519-TP0519 (0.65939915)]
COG2204	COG2204	Dde_0820	Dde_0820	two component transcriptional regulator, Fis	Dde_0327	Dde_0327	response regulator receiver domain protein	[TP0519-TP0519 (0.65939915)]
COG2204	COG2204	Dde_0327	Dde_0327	response regulator receiver domain protein	Dde_0820	Dde_0820	two component transcriptional regulator, Fis	[TP0519-TP0519 (0.65939915)]
COG2204	COG2204	Dde_3536	Dde_3536	two component transcriptional regulator, Fis	Dde_2959	Dde_2959	transcriptional regulator, Fis family	[TP0519-TP0519 (0.65939915)]
COG2204	COG2204	Dde_2959	Dde_2959	transcriptional regulator, Fis family	Dde_3536	Dde_3536	two component transcriptional regulator, Fis	[TP0519-TP0519 (0.65939915)]
COG2204	COG2204	Dde_0850	Dde_0850	two component transcriptional regulator, Fis	Dde_1016	Dde_1016	two component transcriptional regulator, Fis	[TP0519-TP0519 (0.65939915)]
COG2204	COG2204	Dde_1016	Dde_1016	two component transcriptional regulator, Fis	Dde_0850	Dde_0850	two component transcriptional regulator, Fis	[TP0519-TP0519 (0.65939915)]
COG2204	COG2204	Dde_3536	Dde_3536	two component transcriptional regulator, Fis	Dde_0710	Dde_0710	response regulator receiver domain protein	[TP0519-TP0519 (0.65939915)]
COG2204	COG2204	Dde_0710	Dde_0710	response regulator receiver domain protein	Dde_3536	Dde_3536	two component transcriptional regulator, Fis	[TP0519-TP0519 (0.65939915)]
COG2204	COG2204	Dde_3536	Dde_3536	two component transcriptional regulator, Fis	Dde_1521	Dde_1521	response regulator receiver domain protein	[TP0519-TP0519 (0.65939915)]
COG2204	COG2204	Dde_1521	Dde_1521	response regulator receiver domain protein	Dde_3536	Dde_3536	two component transcriptional regulator, Fis	[TP0519-TP0519 (0.65939915)]
COG2204	COG2204	Dde_1260	Dde_1260	two component transcriptional regulator, Fis	Dde_2952	Dde_2952	two component transcriptional regulator, Fis	[TP0519-TP0519 (0.65939915)]
COG2204	COG2204	Dde_3196	Dde_3196	putative transcriptional regulator, Fis family	Dde_1016	Dde_1016	two component transcriptional regulator, Fis	[TP0519-TP0519 (0.65939915)]
COG2204	COG2204	Dde_2952	Dde_2952	two component transcriptional regulator, Fis	Dde_1260	Dde_1260	two component transcriptional regulator, Fis	[TP0519-TP0519 (0.65939915)]
COG2204	COG2204	Dde_1016	Dde_1016	two component transcriptional regulator, Fis	Dde_3196	Dde_3196	putative transcriptional regulator, Fis family	[TP0519-TP0519 (0.65939915)]
COG2204	COG2204	Dde_0327	Dde_0327	response regulator receiver domain protein	Dde_3097	Dde_3097	two component transcriptional regulator, Fis	[TP0519-TP0519 (0.65939915)]
COG2204	COG2204	Dde_3097	Dde_3097	two component transcriptional regulator, Fis	Dde_0327	Dde_0327	response regulator receiver domain protein	[TP0519-TP0519 (0.65939915)]
COG2204	COG2204	Dde_2959	Dde_2959	transcriptional regulator, Fis family	Dde_3097	Dde_3097	two component transcriptional regulator, Fis	[TP0519-TP0519 (0.65939915)]
COG2204	COG2204	Dde_3097	Dde_3097	two component transcriptional regulator, Fis	Dde_2959	Dde_2959	transcriptional regulator, Fis family	[TP0519-TP0519 (0.65939915)]
COG2204	COG2204	Dde_3599	Dde_3599	two component transcriptional regulator, Fis	Dde_3097	Dde_3097	two component transcriptional regulator, Fis	[TP0519-TP0519 (0.65939915)]
COG2204	COG2204	Dde_3097	Dde_3097	two component transcriptional regulator, Fis	Dde_3599	Dde_3599	two component transcriptional regulator, Fis	[TP0519-TP0519 (0.65939915)]
COG2204	COG2204	Dde_3196	Dde_3196	putative transcriptional regulator, Fis family	Dde_0603	Dde_0603	response regulator receiver domain protein	[TP0519-TP0519 (0.65939915)]
COG2204	COG2204	Dde_0603	Dde_0603	response regulator receiver domain protein	Dde_3196	Dde_3196	putative transcriptional regulator, Fis family	[TP0519-TP0519 (0.65939915)]
COG2204	COG2204	Dde_2825	Dde_2825	putative transcriptional regulator, Fis family	Dde_3599	Dde_3599	two component transcriptional regulator, Fis	[TP0519-TP0519 (0.65939915)]
COG2204	COG2204	Dde_3599	Dde_3599	two component transcriptional regulator, Fis	Dde_2825	Dde_2825	putative transcriptional regulator, Fis family	[TP0519-TP0519 (0.65939915)]
COG2204	COG2204	Dde_3003	Dde_3003	two component transcriptional regulator, Fis	Dde_0324	Dde_0324	response regulator receiver domain protein	[TP0519-TP0519 (0.65939915)]
COG2204	COG2204	Dde_0324	Dde_0324	response regulator receiver domain protein	Dde_3003	Dde_3003	two component transcriptional regulator, Fis	[TP0519-TP0519 (0.65939915)]
COG2204	COG2204	Dde_1521	Dde_1521	response regulator receiver domain protein	Dde_2533	Dde_2533	response regulator receiver domain protein	[TP0519-TP0519 (0.65939915)]
COG2204	COG2204	Dde_2533	Dde_2533	response regulator receiver domain protein	Dde_1521	Dde_1521	response regulator receiver domain protein	[TP0519-TP0519 (0.65939915)]
COG2204	COG2204	Dde_0710	Dde_0710	response regulator receiver domain protein	Dde_3234	Dde_3234	two component transcriptional regulator, Fis	[TP0519-TP0519 (0.65939915)]
COG2204	COG2204	Dde_2355	Dde_2355	two component transcriptional regulator, Fis	Dde_0318	Dde_0318	putative transcriptional regulator, Fis family	[TP0519-TP0519 (0.65939915)]
COG2204	COG2204	Dde_0318	Dde_0318	putative transcriptional regulator, Fis family	Dde_2355	Dde_2355	two component transcriptional regulator, Fis	[TP0519-TP0519 (0.65939915)]
COG2204	COG2204	Dde_3234	Dde_3234	two component transcriptional regulator, Fis	Dde_0710	Dde_0710	response regulator receiver domain protein	[TP0519-TP0519 (0.65939915)]
COG2204	COG2204	Dde_0710	Dde_0710	response regulator receiver domain protein	Dde_1685	Dde_1685	two component transcriptional regulator, Fis	[TP0519-TP0519 (0.65939915)]
COG2204	COG2204	Dde_1685	Dde_1685	two component transcriptional regulator, Fis	Dde_0710	Dde_0710	response regulator receiver domain protein	[TP0519-TP0519 (0.65939915)]
COG2204	COG2204	Dde_1260	Dde_1260	two component transcriptional regulator, Fis	Dde_0850	Dde_0850	two component transcriptional regulator, Fis	[TP0519-TP0519 (0.65939915)]
COG2204	COG2204	Dde_0850	Dde_0850	two component transcriptional regulator, Fis	Dde_1260	Dde_1260	two component transcriptional regulator, Fis	[TP0519-TP0519 (0.65939915)]
COG2204	COG2204	Dde_1260	Dde_1260	two component transcriptional regulator, Fis	Dde_1260	Dde_1260	two component transcriptional regulator, Fis	[TP0519-TP0519 (0.65939915)]
COG2204	COG2204	Dde_3196	Dde_3196	putative transcriptional regulator, Fis family	Dde_0659	Dde_0659	putative transcriptional regulator, Fis family	[TP0519-TP0519 (0.65939915)]
COG2204	COG2204	Dde_0659	Dde_0659	putative transcriptional regulator, Fis family	Dde_3196	Dde_3196	putative transcriptional regulator, Fis family	[TP0519-TP0519 (0.65939915)]
COG2204	COG2204	Dde_0659	Dde_0659	putative transcriptional regulator, Fis family	Dde_1016	Dde_1016	two component transcriptional regulator, Fis	[TP0519-TP0519 (0.65939915)]
COG2204	COG2204	Dde_1016	Dde_1016	two component transcriptional regulator, Fis	Dde_0659	Dde_0659	putative transcriptional regulator, Fis family	[TP0519-TP0519 (0.65939915)]
COG2204	COG2204	Dde_0820	Dde_0820	two component transcriptional regulator, Fis	Dde_1405	Dde_1405	two component transcriptional regulator, Fis	[TP0519-TP0519 (0.65939915)]
COG2204	COG2204	Dde_1405	Dde_1405	two component transcriptional regulator, Fis	Dde_0820	Dde_0820	two component transcriptional regulator, Fis	[TP0519-TP0519 (0.65939915)]
COG2204	COG2204	Dde_1405	Dde_1405	two component transcriptional regulator, Fis	Dde_1016	Dde_1016	two component transcriptional regulator, Fis	[TP0519-TP0519 (0.65939915)]
COG2204	COG2204	Dde_1016	Dde_1016	two component transcriptional regulator, Fis	Dde_1405	Dde_1405	two component transcriptional regulator, Fis	[TP0519-TP0519 (0.65939915)]
COG2204	COG2204	Dde_3040	Dde_3040	two component transcriptional regulator, Fis	Dde_2533	Dde_2533	response regulator receiver domain protein	[TP0519-TP0519 (0.65939915)]
COG2204	COG2204	Dde_2533	Dde_2533	response regulator receiver domain protein	Dde_3040	Dde_3040	two component transcriptional regulator, Fis	[TP0519-TP0519 (0.65939915)]
COG2204	COG2204	Dde_3536	Dde_3536	two component transcriptional regulator, Fis	Dde_1260	Dde_1260	two component transcriptional regulator, Fis	[TP0519-TP0519 (0.65939915)]
COG2204	COG2204	Dde_1260	Dde_1260	two component transcriptional regulator, Fis	Dde_3536	Dde_3536	two component transcriptional regulator, Fis	[TP0519-TP0519 (0.65939915)]
COG2204	COG2204	Dde_0327	Dde_0327	response regulator receiver domain protein	Dde_2533	Dde_2533	response regulator receiver domain protein	[TP0519-TP0519 (0.65939915)]
COG2204	COG2204	Dde_2533	Dde_2533	response regulator receiver domain protein	Dde_0327	Dde_0327	response regulator receiver domain protein	[TP0519-TP0519 (0.65939915)]
COG2204	COG2204	Dde_2825	Dde_2825	putative transcriptional regulator, Fis family	Dde_1521	Dde_1521	response regulator receiver domain protein	[TP0519-TP0519 (0.65939915)]
COG2204	COG2204	Dde_1521	Dde_1521	response regulator receiver domain protein	Dde_2825	Dde_2825	putative transcriptional regulator, Fis family	[TP0519-TP0519 (0.65939915)]
COG2204	COG2204	Dde_1405	Dde_1405	two component transcriptional regulator, Fis	Dde_0327	Dde_0327	response regulator receiver domain protein	[TP0519-TP0519 (0.65939915)]
COG2204	COG2204	Dde_0327	Dde_0327	response regulator receiver domain protein	Dde_1405	Dde_1405	two component transcriptional regulator, Fis	[TP0519-TP0519 (0.65939915)]
COG2204	COG2204	Dde_0820	Dde_0820	two component transcriptional regulator, Fis	Dde_1016	Dde_1016	two component transcriptional regulator, Fis	[TP0519-TP0519 (0.65939915)]
COG2204	COG2204	Dde_1016	Dde_1016	two component transcriptional regulator, Fis	Dde_0820	Dde_0820	two component transcriptional regulator, Fis	[TP0519-TP0519 (0.65939915)]
COG2204	COG2204	Dde_2959	Dde_2959	transcriptional regulator, Fis family	Dde_1685	Dde_1685	two component transcriptional regulator, Fis	[TP0519-TP0519 (0.65939915)]
COG2204	COG2204	Dde_1685	Dde_1685	two component transcriptional regulator, Fis	Dde_2959	Dde_2959	transcriptional regulator, Fis family	[TP0519-TP0519 (0.65939915)]
COG2204	COG2204	Dde_0710	Dde_0710	response regulator receiver domain protein	Dde_0324	Dde_0324	response regulator receiver domain protein	[TP0519-TP0519 (0.65939915)]
COG2204	COG2204	Dde_0324	Dde_0324	response regulator receiver domain protein	Dde_0710	Dde_0710	response regulator receiver domain protein	[TP0519-TP0519 (0.65939915)]
COG2204	COG2204	Dde_0820	Dde_0820	two component transcriptional regulator, Fis	Dde_0659	Dde_0659	putative transcriptional regulator, Fis family	[TP0519-TP0519 (0.65939915)]
COG2204	COG2204	Dde_0659	Dde_0659	putative transcriptional regulator, Fis family	Dde_0820	Dde_0820	two component transcriptional regulator, Fis	[TP0519-TP0519 (0.65939915)]
COG2204	COG2204	Dde_3040	Dde_3040	two component transcriptional regulator, Fis	Dde_1521	Dde_1521	response regulator receiver domain protein	[TP0519-TP0519 (0.65939915)]
COG2204	COG2204	Dde_1521	Dde_1521	response regulator receiver domain protein	Dde_3040	Dde_3040	two component transcriptional regulator, Fis	[TP0519-TP0519 (0.65939915)]
COG2204	COG2204	Dde_0710	Dde_0710	response regulator receiver domain protein	Dde_2355	Dde_2355	two component transcriptional regulator, Fis	[TP0519-TP0519 (0.65939915)]
COG2204	COG2204	Dde_2959	Dde_2959	transcriptional regulator, Fis family	Dde_0109	Dde_0109	two component transcriptional regulator, Fis	[TP0519-TP0519 (0.65939915)]
COG2204	COG2204	Dde_2355	Dde_2355	two component transcriptional regulator, Fis	Dde_0710	Dde_0710	response regulator receiver domain protein	[TP0519-TP0519 (0.65939915)]
COG2204	COG2204	Dde_0109	Dde_0109	two component transcriptional regulator, Fis	Dde_2959	Dde_2959	transcriptional regulator, Fis family	[TP0519-TP0519 (0.65939915)]
COG2204	COG2204	Dde_1685	Dde_1685	two component transcriptional regulator, Fis	Dde_3097	Dde_3097	two component transcriptional regulator, Fis	[TP0519-TP0519 (0.65939915)]
COG2204	COG2204	Dde_3097	Dde_3097	two component transcriptional regulator, Fis	Dde_1685	Dde_1685	two component transcriptional regulator, Fis	[TP0519-TP0519 (0.65939915)]
COG2204	COG2204	Dde_0710	Dde_0710	response regulator receiver domain protein	Dde_2533	Dde_2533	response regulator receiver domain protein	[TP0519-TP0519 (0.65939915)]
COG2204	COG2204	Dde_2825	Dde_2825	putative transcriptional regulator, Fis family	Dde_0109	Dde_0109	two component transcriptional regulator, Fis	[TP0519-TP0519 (0.65939915)]
COG2204	COG2204	Dde_0109	Dde_0109	two component transcriptional regulator, Fis	Dde_2825	Dde_2825	putative transcriptional regulator, Fis family	[TP0519-TP0519 (0.65939915)]
COG2204	COG2204	Dde_2533	Dde_2533	response regulator receiver domain protein	Dde_0710	Dde_0710	response regulator receiver domain protein	[TP0519-TP0519 (0.65939915)]
COG2204	COG2204	Dde_3599	Dde_3599	two component transcriptional regulator, Fis	Dde_2533	Dde_2533	response regulator receiver domain protein	[TP0519-TP0519 (0.65939915)]
COG2204	COG2204	Dde_2533	Dde_2533	response regulator receiver domain protein	Dde_3599	Dde_3599	two component transcriptional regulator, Fis	[TP0519-TP0519 (0.65939915)]
COG2204	COG2204	Dde_0603	Dde_0603	response regulator receiver domain protein	Dde_0879	Dde_0879	two component transcriptional regulator, Fis	[TP0519-TP0519 (0.65939915)]
COG2204	COG2204	Dde_0879	Dde_0879	two component transcriptional regulator, Fis	Dde_0603	Dde_0603	response regulator receiver domain protein	[TP0519-TP0519 (0.65939915)]
COG2204	COG2204	Dde_1521	Dde_1521	response regulator receiver domain protein	Dde_0324	Dde_0324	response regulator receiver domain protein	[TP0519-TP0519 (0.65939915)]
COG2204	COG2204	Dde_0324	Dde_0324	response regulator receiver domain protein	Dde_1521	Dde_1521	response regulator receiver domain protein	[TP0519-TP0519 (0.65939915)]
COG2204	COG2204	Dde_2825	Dde_2825	putative transcriptional regulator, Fis family	Dde_0695	Dde_0695	response regulator receiver domain protein	[TP0519-TP0519 (0.65939915)]
COG2204	COG2204	Dde_0695	Dde_0695	response regulator receiver domain protein	Dde_2825	Dde_2825	putative transcriptional regulator, Fis family	[TP0519-TP0519 (0.65939915)]
COG2204	COG2204	Dde_0695	Dde_0695	response regulator receiver domain protein	Dde_3599	Dde_3599	two component transcriptional regulator, Fis	[TP0519-TP0519 (0.65939915)]
COG2204	COG2204	Dde_3599	Dde_3599	two component transcriptional regulator, Fis	Dde_0695	Dde_0695	response regulator receiver domain protein	[TP0519-TP0519 (0.65939915)]
COG2204	COG2204	Dde_0327	Dde_0327	response regulator receiver domain protein	Dde_0327	Dde_0327	response regulator receiver domain protein	[TP0519-TP0519 (0.65939915)]
COG2204	COG2204	Dde_2952	Dde_2952	two component transcriptional regulator, Fis	Dde_2533	Dde_2533	response regulator receiver domain protein	[TP0519-TP0519 (0.65939915)]
COG2204	COG2204	Dde_2533	Dde_2533	response regulator receiver domain protein	Dde_2952	Dde_2952	two component transcriptional regulator, Fis	[TP0519-TP0519 (0.65939915)]
COG2204	COG2204	Dde_3536	Dde_3536	two component transcriptional regulator, Fis	Dde_3536	Dde_3536	two component transcriptional regulator, Fis	[TP0519-TP0519 (0.65939915)]
COG2204	COG2204	Dde_3536	Dde_3536	two component transcriptional regulator, Fis	Dde_1405	Dde_1405	two component transcriptional regulator, Fis	[TP0519-TP0519 (0.65939915)]
COG2204	COG2204	Dde_1405	Dde_1405	two component transcriptional regulator, Fis	Dde_3536	Dde_3536	two component transcriptional regulator, Fis	[TP0519-TP0519 (0.65939915)]
COG2204	COG2204	Dde_0820	Dde_0820	two component transcriptional regulator, Fis	Dde_0820	Dde_0820	two component transcriptional regulator, Fis	[TP0519-TP0519 (0.65939915)]
COG2204	COG2204	Dde_0850	Dde_0850	two component transcriptional regulator, Fis	Dde_0850	Dde_0850	two component transcriptional regulator, Fis	[TP0519-TP0519 (0.65939915)]
COG2204	COG2204	Dde_2355	Dde_2355	two component transcriptional regulator, Fis	Dde_2533	Dde_2533	response regulator receiver domain protein	[TP0519-TP0519 (0.65939915)]
COG2204	COG2204	Dde_2533	Dde_2533	response regulator receiver domain protein	Dde_2355	Dde_2355	two component transcriptional regulator, Fis	[TP0519-TP0519 (0.65939915)]
COG2204	COG2204	Dde_1405	Dde_1405	two component transcriptional regulator, Fis	Dde_1521	Dde_1521	response regulator receiver domain protein	[TP0519-TP0519 (0.65939915)]
COG2204	COG2204	Dde_1521	Dde_1521	response regulator receiver domain protein	Dde_1405	Dde_1405	two component transcriptional regulator, Fis	[TP0519-TP0519 (0.65939915)]
COG2204	COG2204	Dde_0659	Dde_0659	putative transcriptional regulator, Fis family	Dde_3040	Dde_3040	two component transcriptional regulator, Fis	[TP0519-TP0519 (0.65939915)]
COG2204	COG2204	Dde_3040	Dde_3040	two component transcriptional regulator, Fis	Dde_0659	Dde_0659	putative transcriptional regulator, Fis family	[TP0519-TP0519 (0.65939915)]
COG2204	COG2204	Dde_0318	Dde_0318	putative transcriptional regulator, Fis family	Dde_0318	Dde_0318	putative transcriptional regulator, Fis family	[TP0519-TP0519 (0.65939915)]
COG2204	COG2204	Dde_3097	Dde_3097	two component transcriptional regulator, Fis	Dde_0879	Dde_0879	two component transcriptional regulator, Fis	[TP0519-TP0519 (0.65939915)]
COG2204	COG2204	Dde_0879	Dde_0879	two component transcriptional regulator, Fis	Dde_3097	Dde_3097	two component transcriptional regulator, Fis	[TP0519-TP0519 (0.65939915)]
COG2204	COG2204	Dde_1260	Dde_1260	two component transcriptional regulator, Fis	Dde_3040	Dde_3040	two component transcriptional regulator, Fis	[TP0519-TP0519 (0.65939915)]
COG2204	COG2204	Dde_3599	Dde_3599	two component transcriptional regulator, Fis	Dde_0879	Dde_0879	two component transcriptional regulator, Fis	[TP0519-TP0519 (0.65939915)]
COG2204	COG2204	Dde_0879	Dde_0879	two component transcriptional regulator, Fis	Dde_3599	Dde_3599	two component transcriptional regulator, Fis	[TP0519-TP0519 (0.65939915)]
COG2204	COG2204	Dde_3040	Dde_3040	two component transcriptional regulator, Fis	Dde_1260	Dde_1260	two component transcriptional regulator, Fis	[TP0519-TP0519 (0.65939915)]
COG2204	COG2204	Dde_0603	Dde_0603	response regulator receiver domain protein	Dde_2533	Dde_2533	response regulator receiver domain protein	[TP0519-TP0519 (0.65939915)]
COG2204	COG2204	Dde_2533	Dde_2533	response regulator receiver domain protein	Dde_0603	Dde_0603	response regulator receiver domain protein	[TP0519-TP0519 (0.65939915)]
COG2204	COG2204	Dde_0710	Dde_0710	response regulator receiver domain protein	Dde_0850	Dde_0850	two component transcriptional regulator, Fis	[TP0519-TP0519 (0.65939915)]
COG2204	COG2204	Dde_0850	Dde_0850	two component transcriptional regulator, Fis	Dde_0710	Dde_0710	response regulator receiver domain protein	[TP0519-TP0519 (0.65939915)]
COG2204	COG2204	Dde_0318	Dde_0318	putative transcriptional regulator, Fis family	Dde_0109	Dde_0109	two component transcriptional regulator, Fis	[TP0519-TP0519 (0.65939915)]
COG2204	COG2204	Dde_0109	Dde_0109	two component transcriptional regulator, Fis	Dde_0318	Dde_0318	putative transcriptional regulator, Fis family	[TP0519-TP0519 (0.65939915)]
COG2204	COG2204	Dde_0659	Dde_0659	putative transcriptional regulator, Fis family	Dde_3599	Dde_3599	two component transcriptional regulator, Fis	[TP0519-TP0519 (0.65939915)]
COG2204	COG2204	Dde_3599	Dde_3599	two component transcriptional regulator, Fis	Dde_0659	Dde_0659	putative transcriptional regulator, Fis family	[TP0519-TP0519 (0.65939915)]
COG2204	COG2204	Dde_1521	Dde_1521	response regulator receiver domain protein	Dde_1016	Dde_1016	two component transcriptional regulator, Fis	[TP0519-TP0519 (0.65939915)]
COG2204	COG2204	Dde_1016	Dde_1016	two component transcriptional regulator, Fis	Dde_1521	Dde_1521	response regulator receiver domain protein	[TP0519-TP0519 (0.65939915)]
COG2204	COG2204	Dde_0850	Dde_0850	two component transcriptional regulator, Fis	Dde_3003	Dde_3003	two component transcriptional regulator, Fis	[TP0519-TP0519 (0.65939915)]
COG2204	COG2204	Dde_3003	Dde_3003	two component transcriptional regulator, Fis	Dde_0850	Dde_0850	two component transcriptional regulator, Fis	[TP0519-TP0519 (0.65939915)]
COG2204	COG2204	Dde_2355	Dde_2355	two component transcriptional regulator, Fis	Dde_0327	Dde_0327	response regulator receiver domain protein	[TP0519-TP0519 (0.65939915)]
COG2204	COG2204	Dde_0327	Dde_0327	response regulator receiver domain protein	Dde_2355	Dde_2355	two component transcriptional regulator, Fis	[TP0519-TP0519 (0.65939915)]
COG2204	COG2204	Dde_0659	Dde_0659	putative transcriptional regulator, Fis family	Dde_0109	Dde_0109	two component transcriptional regulator, Fis	[TP0519-TP0519 (0.65939915)]
COG2204	COG2204	Dde_0109	Dde_0109	two component transcriptional regulator, Fis	Dde_0659	Dde_0659	putative transcriptional regulator, Fis family	[TP0519-TP0519 (0.65939915)]
COG2204	COG2204	Dde_1521	Dde_1521	response regulator receiver domain protein	Dde_2952	Dde_2952	two component transcriptional regulator, Fis	[TP0519-TP0519 (0.65939915)]
COG2204	COG2204	Dde_2952	Dde_2952	two component transcriptional regulator, Fis	Dde_1521	Dde_1521	response regulator receiver domain protein	[TP0519-TP0519 (0.65939915)]
COG2204	COG2204	Dde_3536	Dde_3536	two component transcriptional regulator, Fis	Dde_3599	Dde_3599	two component transcriptional regulator, Fis	[TP0519-TP0519 (0.65939915)]
COG2204	COG2204	Dde_3599	Dde_3599	two component transcriptional regulator, Fis	Dde_3536	Dde_3536	two component transcriptional regulator, Fis	[TP0519-TP0519 (0.65939915)]
COG2204	COG2204	Dde_3599	Dde_3599	two component transcriptional regulator, Fis	Dde_1685	Dde_1685	two component transcriptional regulator, Fis	[TP0519-TP0519 (0.65939915)]
COG2204	COG2204	Dde_1685	Dde_1685	two component transcriptional regulator, Fis	Dde_3599	Dde_3599	two component transcriptional regulator, Fis	[TP0519-TP0519 (0.65939915)]
COG2204	COG2204	Dde_1260	Dde_1260	two component transcriptional regulator, Fis	Dde_0695	Dde_0695	response regulator receiver domain protein	[TP0519-TP0519 (0.65939915)]
COG2204	COG2204	Dde_0695	Dde_0695	response regulator receiver domain protein	Dde_1260	Dde_1260	two component transcriptional regulator, Fis	[TP0519-TP0519 (0.65939915)]
COG2204	COG2204	Dde_0318	Dde_0318	putative transcriptional regulator, Fis family	Dde_2952	Dde_2952	two component transcriptional regulator, Fis	[TP0519-TP0519 (0.65939915)]
COG2204	COG2204	Dde_2952	Dde_2952	two component transcriptional regulator, Fis	Dde_0318	Dde_0318	putative transcriptional regulator, Fis family	[TP0519-TP0519 (0.65939915)]
COG2204	COG2204	Dde_3097	Dde_3097	two component transcriptional regulator, Fis	Dde_2952	Dde_2952	two component transcriptional regulator, Fis	[TP0519-TP0519 (0.65939915)]
COG2204	COG2204	Dde_2952	Dde_2952	two component transcriptional regulator, Fis	Dde_3097	Dde_3097	two component transcriptional regulator, Fis	[TP0519-TP0519 (0.65939915)]
COG2204	COG2204	Dde_2959	Dde_2959	transcriptional regulator, Fis family	Dde_3003	Dde_3003	two component transcriptional regulator, Fis	[TP0519-TP0519 (0.65939915)]
COG2204	COG2204	Dde_3003	Dde_3003	two component transcriptional regulator, Fis	Dde_2959	Dde_2959	transcriptional regulator, Fis family	[TP0519-TP0519 (0.65939915)]
COG2204	COG2204	Dde_2959	Dde_2959	transcriptional regulator, Fis family	Dde_2355	Dde_2355	two component transcriptional regulator, Fis	[TP0519-TP0519 (0.65939915)]
COG2204	COG2204	Dde_2355	Dde_2355	two component transcriptional regulator, Fis	Dde_2959	Dde_2959	transcriptional regulator, Fis family	[TP0519-TP0519 (0.65939915)]
COG2204	COG2204	Dde_0695	Dde_0695	response regulator receiver domain protein	Dde_0324	Dde_0324	response regulator receiver domain protein	[TP0519-TP0519 (0.65939915)]
COG2204	COG2204	Dde_0324	Dde_0324	response regulator receiver domain protein	Dde_0695	Dde_0695	response regulator receiver domain protein	[TP0519-TP0519 (0.65939915)]
COG2204	COG2204	Dde_0820	Dde_0820	two component transcriptional regulator, Fis	Dde_0109	Dde_0109	two component transcriptional regulator, Fis	[TP0519-TP0519 (0.65939915)]
COG2204	COG2204	Dde_0109	Dde_0109	two component transcriptional regulator, Fis	Dde_0820	Dde_0820	two component transcriptional regulator, Fis	[TP0519-TP0519 (0.65939915)]
COG2204	COG2204	Dde_0327	Dde_0327	response regulator receiver domain protein	Dde_1016	Dde_1016	two component transcriptional regulator, Fis	[TP0519-TP0519 (0.65939915)]
COG2204	COG2204	Dde_1016	Dde_1016	two component transcriptional regulator, Fis	Dde_0327	Dde_0327	response regulator receiver domain protein	[TP0519-TP0519 (0.65939915)]
COG2204	COG2204	Dde_0318	Dde_0318	putative transcriptional regulator, Fis family	Dde_0324	Dde_0324	response regulator receiver domain protein	[TP0519-TP0519 (0.65939915)]
COG2204	COG2204	Dde_0324	Dde_0324	response regulator receiver domain protein	Dde_0318	Dde_0318	putative transcriptional regulator, Fis family	[TP0519-TP0519 (0.65939915)]
COG2204	COG2204	Dde_0850	Dde_0850	two component transcriptional regulator, Fis	Dde_3599	Dde_3599	two component transcriptional regulator, Fis	[TP0519-TP0519 (0.65939915)]
COG2204	COG2204	Dde_3599	Dde_3599	two component transcriptional regulator, Fis	Dde_0850	Dde_0850	two component transcriptional regulator, Fis	[TP0519-TP0519 (0.65939915)]
COG2204	COG2204	Dde_3234	Dde_3234	two component transcriptional regulator, Fis	Dde_3234	Dde_3234	two component transcriptional regulator, Fis	[TP0519-TP0519 (0.65939915)]
COG2204	COG2204	Dde_2355	Dde_2355	two component transcriptional regulator, Fis	Dde_0324	Dde_0324	response regulator receiver domain protein	[TP0519-TP0519 (0.65939915)]
COG2204	COG2204	Dde_0324	Dde_0324	response regulator receiver domain protein	Dde_2355	Dde_2355	two component transcriptional regulator, Fis	[TP0519-TP0519 (0.65939915)]
COG2204	COG2204	Dde_0109	Dde_0109	two component transcriptional regulator, Fis	Dde_0109	Dde_0109	two component transcriptional regulator, Fis	[TP0519-TP0519 (0.65939915)]
COG2204	COG2204	Dde_0695	Dde_0695	response regulator receiver domain protein	Dde_0879	Dde_0879	two component transcriptional regulator, Fis	[TP0519-TP0519 (0.65939915)]
COG2204	COG2204	Dde_0879	Dde_0879	two component transcriptional regulator, Fis	Dde_0695	Dde_0695	response regulator receiver domain protein	[TP0519-TP0519 (0.65939915)]
COG2204	COG2204	Dde_1016	Dde_1016	two component transcriptional regulator, Fis	Dde_3234	Dde_3234	two component transcriptional regulator, Fis	[TP0519-TP0519 (0.65939915)]
COG2204	COG2204	Dde_3234	Dde_3234	two component transcriptional regulator, Fis	Dde_1016	Dde_1016	two component transcriptional regulator, Fis	[TP0519-TP0519 (0.65939915)]
COG2204	COG2204	Dde_0318	Dde_0318	putative transcriptional regulator, Fis family	Dde_2533	Dde_2533	response regulator receiver domain protein	[TP0519-TP0519 (0.65939915)]
COG2204	COG2204	Dde_2533	Dde_2533	response regulator receiver domain protein	Dde_0318	Dde_0318	putative transcriptional regulator, Fis family	[TP0519-TP0519 (0.65939915)]
COG2204	COG2204	Dde_2355	Dde_2355	two component transcriptional regulator, Fis	Dde_3599	Dde_3599	two component transcriptional regulator, Fis	[TP0519-TP0519 (0.65939915)]
COG2204	COG2204	Dde_3599	Dde_3599	two component transcriptional regulator, Fis	Dde_2355	Dde_2355	two component transcriptional regulator, Fis	[TP0519-TP0519 (0.65939915)]
COG2204	COG2204	Dde_1685	Dde_1685	two component transcriptional regulator, Fis	Dde_0879	Dde_0879	two component transcriptional regulator, Fis	[TP0519-TP0519 (0.65939915)]
COG2204	COG2204	Dde_0879	Dde_0879	two component transcriptional regulator, Fis	Dde_1685	Dde_1685	two component transcriptional regulator, Fis	[TP0519-TP0519 (0.65939915)]
COG2204	COG2204	Dde_0695	Dde_0695	response regulator receiver domain protein	Dde_0695	Dde_0695	response regulator receiver domain protein	[TP0519-TP0519 (0.65939915)]
COG2204	COG2204	Dde_1260	Dde_1260	two component transcriptional regulator, Fis	Dde_2533	Dde_2533	response regulator receiver domain protein	[TP0519-TP0519 (0.65939915)]
COG2204	COG2204	Dde_2533	Dde_2533	response regulator receiver domain protein	Dde_1260	Dde_1260	two component transcriptional regulator, Fis	[TP0519-TP0519 (0.65939915)]
COG2204	COG2204	Dde_3536	Dde_3536	two component transcriptional regulator, Fis	Dde_2952	Dde_2952	two component transcriptional regulator, Fis	[TP0519-TP0519 (0.65939915)]
COG2204	COG2204	Dde_2952	Dde_2952	two component transcriptional regulator, Fis	Dde_3536	Dde_3536	two component transcriptional regulator, Fis	[TP0519-TP0519 (0.65939915)]
COG2204	COG2204	Dde_0710	Dde_0710	response regulator receiver domain protein	Dde_1405	Dde_1405	two component transcriptional regulator, Fis	[TP0519-TP0519 (0.65939915)]
COG2204	COG2204	Dde_1405	Dde_1405	two component transcriptional regulator, Fis	Dde_0710	Dde_0710	response regulator receiver domain protein	[TP0519-TP0519 (0.65939915)]
COG2204	COG2204	Dde_0603	Dde_0603	response regulator receiver domain protein	Dde_0318	Dde_0318	putative transcriptional regulator, Fis family	[TP0519-TP0519 (0.65939915)]
COG2204	COG2204	Dde_0318	Dde_0318	putative transcriptional regulator, Fis family	Dde_0603	Dde_0603	response regulator receiver domain protein	[TP0519-TP0519 (0.65939915)]
COG2204	COG2204	Dde_1405	Dde_1405	two component transcriptional regulator, Fis	Dde_0850	Dde_0850	two component transcriptional regulator, Fis	[TP0519-TP0519 (0.65939915)]
COG2204	COG2204	Dde_0850	Dde_0850	two component transcriptional regulator, Fis	Dde_1405	Dde_1405	two component transcriptional regulator, Fis	[TP0519-TP0519 (0.65939915)]
COG2204	COG2204	Dde_0324	Dde_0324	response regulator receiver domain protein	Dde_2533	Dde_2533	response regulator receiver domain protein	[TP0519-TP0519 (0.65939915)]
COG2204	COG2204	Dde_2533	Dde_2533	response regulator receiver domain protein	Dde_0324	Dde_0324	response regulator receiver domain protein	[TP0519-TP0519 (0.65939915)]
COG2204	COG2204	Dde_3599	Dde_3599	two component transcriptional regulator, Fis	Dde_2952	Dde_2952	two component transcriptional regulator, Fis	[TP0519-TP0519 (0.65939915)]
COG2204	COG2204	Dde_2952	Dde_2952	two component transcriptional regulator, Fis	Dde_3599	Dde_3599	two component transcriptional regulator, Fis	[TP0519-TP0519 (0.65939915)]
COG2204	COG2204	Dde_1260	Dde_1260	two component transcriptional regulator, Fis	Dde_3599	Dde_3599	two component transcriptional regulator, Fis	[TP0519-TP0519 (0.65939915)]
COG2204	COG2204	Dde_3599	Dde_3599	two component transcriptional regulator, Fis	Dde_1260	Dde_1260	two component transcriptional regulator, Fis	[TP0519-TP0519 (0.65939915)]
COG2204	COG2204	Dde_0659	Dde_0659	putative transcriptional regulator, Fis family	Dde_0318	Dde_0318	putative transcriptional regulator, Fis family	[TP0519-TP0519 (0.65939915)]
COG2204	COG2204	Dde_0318	Dde_0318	putative transcriptional regulator, Fis family	Dde_0659	Dde_0659	putative transcriptional regulator, Fis family	[TP0519-TP0519 (0.65939915)]
COG2204	COG2204	Dde_0327	Dde_0327	response regulator receiver domain protein	Dde_0879	Dde_0879	two component transcriptional regulator, Fis	[TP0519-TP0519 (0.65939915)]
COG2204	COG2204	Dde_0879	Dde_0879	two component transcriptional regulator, Fis	Dde_0327	Dde_0327	response regulator receiver domain protein	[TP0519-TP0519 (0.65939915)]
COG2204	COG2204	Dde_2825	Dde_2825	putative transcriptional regulator, Fis family	Dde_3234	Dde_3234	two component transcriptional regulator, Fis	[TP0519-TP0519 (0.65939915)]
COG2204	COG2204	Dde_3234	Dde_3234	two component transcriptional regulator, Fis	Dde_2825	Dde_2825	putative transcriptional regulator, Fis family	[TP0519-TP0519 (0.65939915)]
COG2204	COG2204	Dde_1405	Dde_1405	two component transcriptional regulator, Fis	Dde_1685	Dde_1685	two component transcriptional regulator, Fis	[TP0519-TP0519 (0.65939915)]
COG2204	COG2204	Dde_1685	Dde_1685	two component transcriptional regulator, Fis	Dde_1405	Dde_1405	two component transcriptional regulator, Fis	[TP0519-TP0519 (0.65939915)]
COG2204	COG2204	Dde_2825	Dde_2825	putative transcriptional regulator, Fis family	Dde_1405	Dde_1405	two component transcriptional regulator, Fis	[TP0519-TP0519 (0.65939915)]
COG2204	COG2204	Dde_1405	Dde_1405	two component transcriptional regulator, Fis	Dde_2825	Dde_2825	putative transcriptional regulator, Fis family	[TP0519-TP0519 (0.65939915)]
COG2204	COG2204	Dde_2959	Dde_2959	transcriptional regulator, Fis family	Dde_2825	Dde_2825	putative transcriptional regulator, Fis family	[TP0519-TP0519 (0.65939915)]
COG2204	COG2204	Dde_2825	Dde_2825	putative transcriptional regulator, Fis family	Dde_2959	Dde_2959	transcriptional regulator, Fis family	[TP0519-TP0519 (0.65939915)]
COG2204	COG2204	Dde_3040	Dde_3040	two component transcriptional regulator, Fis	Dde_3234	Dde_3234	two component transcriptional regulator, Fis	[TP0519-TP0519 (0.65939915)]
COG2204	COG2204	Dde_3234	Dde_3234	two component transcriptional regulator, Fis	Dde_3040	Dde_3040	two component transcriptional regulator, Fis	[TP0519-TP0519 (0.65939915)]
COG2204	COG2204	Dde_2825	Dde_2825	putative transcriptional regulator, Fis family	Dde_0879	Dde_0879	two component transcriptional regulator, Fis	[TP0519-TP0519 (0.65939915)]
COG2204	COG2204	Dde_0879	Dde_0879	two component transcriptional regulator, Fis	Dde_2825	Dde_2825	putative transcriptional regulator, Fis family	[TP0519-TP0519 (0.65939915)]
COG2204	COG2204	Dde_3536	Dde_3536	two component transcriptional regulator, Fis	Dde_3097	Dde_3097	two component transcriptional regulator, Fis	[TP0519-TP0519 (0.65939915)]
COG2204	COG2204	Dde_3097	Dde_3097	two component transcriptional regulator, Fis	Dde_3536	Dde_3536	two component transcriptional regulator, Fis	[TP0519-TP0519 (0.65939915)]
COG2204	COG2204	Dde_0820	Dde_0820	two component transcriptional regulator, Fis	Dde_0318	Dde_0318	putative transcriptional regulator, Fis family	[TP0519-TP0519 (0.65939915)]
COG2204	COG2204	Dde_0318	Dde_0318	putative transcriptional regulator, Fis family	Dde_0820	Dde_0820	two component transcriptional regulator, Fis	[TP0519-TP0519 (0.65939915)]
COG2204	COG2204	Dde_2355	Dde_2355	two component transcriptional regulator, Fis	Dde_2952	Dde_2952	two component transcriptional regulator, Fis	[TP0519-TP0519 (0.65939915)]
COG2204	COG2204	Dde_2952	Dde_2952	two component transcriptional regulator, Fis	Dde_2355	Dde_2355	two component transcriptional regulator, Fis	[TP0519-TP0519 (0.65939915)]
COG2204	COG2204	Dde_0659	Dde_0659	putative transcriptional regulator, Fis family	Dde_1685	Dde_1685	two component transcriptional regulator, Fis	[TP0519-TP0519 (0.65939915)]
COG2204	COG2204	Dde_1685	Dde_1685	two component transcriptional regulator, Fis	Dde_0659	Dde_0659	putative transcriptional regulator, Fis family	[TP0519-TP0519 (0.65939915)]
COG2204	COG2204	Dde_3040	Dde_3040	two component transcriptional regulator, Fis	Dde_0324	Dde_0324	response regulator receiver domain protein	[TP0519-TP0519 (0.65939915)]
COG2204	COG2204	Dde_0324	Dde_0324	response regulator receiver domain protein	Dde_3040	Dde_3040	two component transcriptional regulator, Fis	[TP0519-TP0519 (0.65939915)]
COG2204	COG2204	Dde_3003	Dde_3003	two component transcriptional regulator, Fis	Dde_0109	Dde_0109	two component transcriptional regulator, Fis	[TP0519-TP0519 (0.65939915)]
COG2204	COG2204	Dde_0109	Dde_0109	two component transcriptional regulator, Fis	Dde_3003	Dde_3003	two component transcriptional regulator, Fis	[TP0519-TP0519 (0.65939915)]
COG2204	COG2204	Dde_2533	Dde_2533	response regulator receiver domain protein	Dde_2533	Dde_2533	response regulator receiver domain protein	[TP0519-TP0519 (0.65939915)]
COG2204	COG2204	Dde_2825	Dde_2825	putative transcriptional regulator, Fis family	Dde_0659	Dde_0659	putative transcriptional regulator, Fis family	[TP0519-TP0519 (0.65939915)]
COG2204	COG2204	Dde_0659	Dde_0659	putative transcriptional regulator, Fis family	Dde_2825	Dde_2825	putative transcriptional regulator, Fis family	[TP0519-TP0519 (0.65939915)]
COG2204	COG2204	Dde_0695	Dde_0695	response regulator receiver domain protein	Dde_0318	Dde_0318	putative transcriptional regulator, Fis family	[TP0519-TP0519 (0.65939915)]
COG2204	COG2204	Dde_0318	Dde_0318	putative transcriptional regulator, Fis family	Dde_0695	Dde_0695	response regulator receiver domain protein	[TP0519-TP0519 (0.65939915)]
COG2204	COG2204	Dde_1685	Dde_1685	two component transcriptional regulator, Fis	Dde_2533	Dde_2533	response regulator receiver domain protein	[TP0519-TP0519 (0.65939915)]
COG2204	COG2204	Dde_2533	Dde_2533	response regulator receiver domain protein	Dde_1685	Dde_1685	two component transcriptional regulator, Fis	[TP0519-TP0519 (0.65939915)]
COG2204	COG2204	Dde_2355	Dde_2355	two component transcriptional regulator, Fis	Dde_1685	Dde_1685	two component transcriptional regulator, Fis	[TP0519-TP0519 (0.65939915)]
COG2204	COG2204	Dde_1685	Dde_1685	two component transcriptional regulator, Fis	Dde_2355	Dde_2355	two component transcriptional regulator, Fis	[TP0519-TP0519 (0.65939915)]
COG2204	COG2204	Dde_3536	Dde_3536	two component transcriptional regulator, Fis	Dde_0327	Dde_0327	response regulator receiver domain protein	[TP0519-TP0519 (0.65939915)]
COG2204	COG2204	Dde_0327	Dde_0327	response regulator receiver domain protein	Dde_3536	Dde_3536	two component transcriptional regulator, Fis	[TP0519-TP0519 (0.65939915)]
COG2204	COG2204	Dde_0327	Dde_0327	response regulator receiver domain protein	Dde_3599	Dde_3599	two component transcriptional regulator, Fis	[TP0519-TP0519 (0.65939915)]
COG2204	COG2204	Dde_3599	Dde_3599	two component transcriptional regulator, Fis	Dde_0327	Dde_0327	response regulator receiver domain protein	[TP0519-TP0519 (0.65939915)]
COG2204	COG2204	Dde_2959	Dde_2959	transcriptional regulator, Fis family	Dde_0820	Dde_0820	two component transcriptional regulator, Fis	[TP0519-TP0519 (0.65939915)]
COG2204	COG2204	Dde_0820	Dde_0820	two component transcriptional regulator, Fis	Dde_2959	Dde_2959	transcriptional regulator, Fis family	[TP0519-TP0519 (0.65939915)]
COG2204	COG2204	Dde_0710	Dde_0710	response regulator receiver domain protein	Dde_0879	Dde_0879	two component transcriptional regulator, Fis	[TP0519-TP0519 (0.65939915)]
COG2204	COG2204	Dde_0879	Dde_0879	two component transcriptional regulator, Fis	Dde_0710	Dde_0710	response regulator receiver domain protein	[TP0519-TP0519 (0.65939915)]
COG2204	COG2204	Dde_3040	Dde_3040	two component transcriptional regulator, Fis	Dde_3536	Dde_3536	two component transcriptional regulator, Fis	[TP0519-TP0519 (0.65939915)]
COG2204	COG2204	Dde_3536	Dde_3536	two component transcriptional regulator, Fis	Dde_3040	Dde_3040	two component transcriptional regulator, Fis	[TP0519-TP0519 (0.65939915)]
COG2204	COG2204	Dde_2959	Dde_2959	transcriptional regulator, Fis family	Dde_0850	Dde_0850	two component transcriptional regulator, Fis	[TP0519-TP0519 (0.65939915)]
COG2204	COG2204	Dde_0850	Dde_0850	two component transcriptional regulator, Fis	Dde_2959	Dde_2959	transcriptional regulator, Fis family	[TP0519-TP0519 (0.65939915)]
COG2204	COG2204	Dde_3040	Dde_3040	two component transcriptional regulator, Fis	Dde_2952	Dde_2952	two component transcriptional regulator, Fis	[TP0519-TP0519 (0.65939915)]
COG2204	COG2204	Dde_2952	Dde_2952	two component transcriptional regulator, Fis	Dde_3040	Dde_3040	two component transcriptional regulator, Fis	[TP0519-TP0519 (0.65939915)]
COG2204	COG2204	Dde_2825	Dde_2825	putative transcriptional regulator, Fis family	Dde_1016	Dde_1016	two component transcriptional regulator, Fis	[TP0519-TP0519 (0.65939915)]
COG2204	COG2204	Dde_1016	Dde_1016	two component transcriptional regulator, Fis	Dde_2825	Dde_2825	putative transcriptional regulator, Fis family	[TP0519-TP0519 (0.65939915)]
COG2204	COG2204	Dde_1685	Dde_1685	two component transcriptional regulator, Fis	Dde_3003	Dde_3003	two component transcriptional regulator, Fis	[TP0519-TP0519 (0.65939915)]
COG2204	COG2204	Dde_3003	Dde_3003	two component transcriptional regulator, Fis	Dde_1685	Dde_1685	two component transcriptional regulator, Fis	[TP0519-TP0519 (0.65939915)]
COG2204	COG2204	Dde_2959	Dde_2959	transcriptional regulator, Fis family	Dde_3599	Dde_3599	two component transcriptional regulator, Fis	[TP0519-TP0519 (0.65939915)]
COG2204	COG2204	Dde_3599	Dde_3599	two component transcriptional regulator, Fis	Dde_2959	Dde_2959	transcriptional regulator, Fis family	[TP0519-TP0519 (0.65939915)]
COG2204	COG2204	Dde_1685	Dde_1685	two component transcriptional regulator, Fis	Dde_0324	Dde_0324	response regulator receiver domain protein	[TP0519-TP0519 (0.65939915)]
COG2204	COG2204	Dde_0324	Dde_0324	response regulator receiver domain protein	Dde_1685	Dde_1685	two component transcriptional regulator, Fis	[TP0519-TP0519 (0.65939915)]
COG2204	COG2204	Dde_2959	Dde_2959	transcriptional regulator, Fis family	Dde_0603	Dde_0603	response regulator receiver domain protein	[TP0519-TP0519 (0.65939915)]
COG2204	COG2204	Dde_0603	Dde_0603	response regulator receiver domain protein	Dde_2959	Dde_2959	transcriptional regulator, Fis family	[TP0519-TP0519 (0.65939915)]
COG2204	COG2204	Dde_3003	Dde_3003	two component transcriptional regulator, Fis	Dde_2533	Dde_2533	response regulator receiver domain protein	[TP0519-TP0519 (0.65939915)]
COG2204	COG2204	Dde_2533	Dde_2533	response regulator receiver domain protein	Dde_3003	Dde_3003	two component transcriptional regulator, Fis	[TP0519-TP0519 (0.65939915)]
COG2204	COG2204	Dde_3196	Dde_3196	putative transcriptional regulator, Fis family	Dde_0327	Dde_0327	response regulator receiver domain protein	[TP0519-TP0519 (0.65939915)]
COG2204	COG2204	Dde_0327	Dde_0327	response regulator receiver domain protein	Dde_3196	Dde_3196	putative transcriptional regulator, Fis family	[TP0519-TP0519 (0.65939915)]
COG2204	COG2204	Dde_1260	Dde_1260	two component transcriptional regulator, Fis	Dde_0603	Dde_0603	response regulator receiver domain protein	[TP0519-TP0519 (0.65939915)]
COG2204	COG2204	Dde_0603	Dde_0603	response regulator receiver domain protein	Dde_1260	Dde_1260	two component transcriptional regulator, Fis	[TP0519-TP0519 (0.65939915)]
COG2204	COG2204	Dde_0710	Dde_0710	response regulator receiver domain protein	Dde_2952	Dde_2952	two component transcriptional regulator, Fis	[TP0519-TP0519 (0.65939915)]
COG2204	COG2204	Dde_0659	Dde_0659	putative transcriptional regulator, Fis family	Dde_3003	Dde_3003	two component transcriptional regulator, Fis	[TP0519-TP0519 (0.65939915)]
COG2204	COG2204	Dde_2952	Dde_2952	two component transcriptional regulator, Fis	Dde_0710	Dde_0710	response regulator receiver domain protein	[TP0519-TP0519 (0.65939915)]
COG2204	COG2204	Dde_3003	Dde_3003	two component transcriptional regulator, Fis	Dde_0659	Dde_0659	putative transcriptional regulator, Fis family	[TP0519-TP0519 (0.65939915)]
COG2204	COG2204	Dde_1260	Dde_1260	two component transcriptional regulator, Fis	Dde_0324	Dde_0324	response regulator receiver domain protein	[TP0519-TP0519 (0.65939915)]
COG2204	COG2204	Dde_0324	Dde_0324	response regulator receiver domain protein	Dde_1260	Dde_1260	two component transcriptional regulator, Fis	[TP0519-TP0519 (0.65939915)]
COG2204	COG2204	Dde_0850	Dde_0850	two component transcriptional regulator, Fis	Dde_2952	Dde_2952	two component transcriptional regulator, Fis	[TP0519-TP0519 (0.65939915)]
COG2204	COG2204	Dde_2952	Dde_2952	two component transcriptional regulator, Fis	Dde_0850	Dde_0850	two component transcriptional regulator, Fis	[TP0519-TP0519 (0.65939915)]
COG2204	COG2204	Dde_0820	Dde_0820	two component transcriptional regulator, Fis	Dde_3599	Dde_3599	two component transcriptional regulator, Fis	[TP0519-TP0519 (0.65939915)]
COG2204	COG2204	Dde_3599	Dde_3599	two component transcriptional regulator, Fis	Dde_0820	Dde_0820	two component transcriptional regulator, Fis	[TP0519-TP0519 (0.65939915)]
COG2204	COG2204	Dde_0603	Dde_0603	response regulator receiver domain protein	Dde_1685	Dde_1685	two component transcriptional regulator, Fis	[TP0519-TP0519 (0.65939915)]
COG2204	COG2204	Dde_1685	Dde_1685	two component transcriptional regulator, Fis	Dde_0603	Dde_0603	response regulator receiver domain protein	[TP0519-TP0519 (0.65939915)]
COG2204	COG2204	Dde_0710	Dde_0710	response regulator receiver domain protein	Dde_2825	Dde_2825	putative transcriptional regulator, Fis family	[TP0519-TP0519 (0.65939915)]
COG2204	COG2204	Dde_2825	Dde_2825	putative transcriptional regulator, Fis family	Dde_0710	Dde_0710	response regulator receiver domain protein	[TP0519-TP0519 (0.65939915)]
COG2204	COG2204	Dde_0327	Dde_0327	response regulator receiver domain protein	Dde_0109	Dde_0109	two component transcriptional regulator, Fis	[TP0519-TP0519 (0.65939915)]
COG2204	COG2204	Dde_0109	Dde_0109	two component transcriptional regulator, Fis	Dde_0327	Dde_0327	response regulator receiver domain protein	[TP0519-TP0519 (0.65939915)]
COG2204	COG2204	Dde_1405	Dde_1405	two component transcriptional regulator, Fis	Dde_0879	Dde_0879	two component transcriptional regulator, Fis	[TP0519-TP0519 (0.65939915)]
COG2204	COG2204	Dde_0879	Dde_0879	two component transcriptional regulator, Fis	Dde_1405	Dde_1405	two component transcriptional regulator, Fis	[TP0519-TP0519 (0.65939915)]
COG2204	COG2204	Dde_3536	Dde_3536	two component transcriptional regulator, Fis	Dde_0603	Dde_0603	response regulator receiver domain protein	[TP0519-TP0519 (0.65939915)]
COG2204	COG2204	Dde_0603	Dde_0603	response regulator receiver domain protein	Dde_3536	Dde_3536	two component transcriptional regulator, Fis	[TP0519-TP0519 (0.65939915)]
COG2204	COG2204	Dde_0710	Dde_0710	response regulator receiver domain protein	Dde_1260	Dde_1260	two component transcriptional regulator, Fis	[TP0519-TP0519 (0.65939915)]
COG2204	COG2204	Dde_1260	Dde_1260	two component transcriptional regulator, Fis	Dde_0710	Dde_0710	response regulator receiver domain protein	[TP0519-TP0519 (0.65939915)]
COG2204	COG2204	Dde_0603	Dde_0603	response regulator receiver domain protein	Dde_3003	Dde_3003	two component transcriptional regulator, Fis	[TP0519-TP0519 (0.65939915)]
COG2204	COG2204	Dde_0695	Dde_0695	response regulator receiver domain protein	Dde_2952	Dde_2952	two component transcriptional regulator, Fis	[TP0519-TP0519 (0.65939915)]
COG2204	COG2204	Dde_0695	Dde_0695	response regulator receiver domain protein	Dde_2533	Dde_2533	response regulator receiver domain protein	[TP0519-TP0519 (0.65939915)]
COG2204	COG2204	Dde_2952	Dde_2952	two component transcriptional regulator, Fis	Dde_0695	Dde_0695	response regulator receiver domain protein	[TP0519-TP0519 (0.65939915)]
COG2204	COG2204	Dde_3003	Dde_3003	two component transcriptional regulator, Fis	Dde_0603	Dde_0603	response regulator receiver domain protein	[TP0519-TP0519 (0.65939915)]
COG2204	COG2204	Dde_2533	Dde_2533	response regulator receiver domain protein	Dde_0695	Dde_0695	response regulator receiver domain protein	[TP0519-TP0519 (0.65939915)]
COG2204	COG2204	Dde_0659	Dde_0659	putative transcriptional regulator, Fis family	Dde_3234	Dde_3234	two component transcriptional regulator, Fis	[TP0519-TP0519 (0.65939915)]
COG2204	COG2204	Dde_3234	Dde_3234	two component transcriptional regulator, Fis	Dde_0659	Dde_0659	putative transcriptional regulator, Fis family	[TP0519-TP0519 (0.65939915)]
COG2204	COG2204	Dde_0327	Dde_0327	response regulator receiver domain protein	Dde_3003	Dde_3003	two component transcriptional regulator, Fis	[TP0519-TP0519 (0.65939915)]
COG2204	COG2204	Dde_3003	Dde_3003	two component transcriptional regulator, Fis	Dde_0327	Dde_0327	response regulator receiver domain protein	[TP0519-TP0519 (0.65939915)]
COG2204	COG2204	Dde_1685	Dde_1685	two component transcriptional regulator, Fis	Dde_1521	Dde_1521	response regulator receiver domain protein	[TP0519-TP0519 (0.65939915)]
COG2204	COG2204	Dde_1521	Dde_1521	response regulator receiver domain protein	Dde_1685	Dde_1685	two component transcriptional regulator, Fis	[TP0519-TP0519 (0.65939915)]
COG2204	COG2204	Dde_0327	Dde_0327	response regulator receiver domain protein	Dde_0318	Dde_0318	putative transcriptional regulator, Fis family	[TP0519-TP0519 (0.65939915)]
COG2204	COG2204	Dde_0318	Dde_0318	putative transcriptional regulator, Fis family	Dde_0327	Dde_0327	response regulator receiver domain protein	[TP0519-TP0519 (0.65939915)]
COG2204	COG2204	Dde_0109	Dde_0109	two component transcriptional regulator, Fis	Dde_3234	Dde_3234	two component transcriptional regulator, Fis	[TP0519-TP0519 (0.65939915)]
COG2204	COG2204	Dde_3234	Dde_3234	two component transcriptional regulator, Fis	Dde_0109	Dde_0109	two component transcriptional regulator, Fis	[TP0519-TP0519 (0.65939915)]
COG2204	COG2204	Dde_0820	Dde_0820	two component transcriptional regulator, Fis	Dde_3234	Dde_3234	two component transcriptional regulator, Fis	[TP0519-TP0519 (0.65939915)]
COG2204	COG2204	Dde_3234	Dde_3234	two component transcriptional regulator, Fis	Dde_0820	Dde_0820	two component transcriptional regulator, Fis	[TP0519-TP0519 (0.65939915)]
COG2204	COG2204	Dde_2355	Dde_2355	two component transcriptional regulator, Fis	Dde_0695	Dde_0695	response regulator receiver domain protein	[TP0519-TP0519 (0.65939915)]
COG2204	COG2204	Dde_0695	Dde_0695	response regulator receiver domain protein	Dde_2355	Dde_2355	two component transcriptional regulator, Fis	[TP0519-TP0519 (0.65939915)]
COG2204	COG2204	Dde_0603	Dde_0603	response regulator receiver domain protein	Dde_3234	Dde_3234	two component transcriptional regulator, Fis	[TP0519-TP0519 (0.65939915)]
COG2204	COG2204	Dde_3234	Dde_3234	two component transcriptional regulator, Fis	Dde_0603	Dde_0603	response regulator receiver domain protein	[TP0519-TP0519 (0.65939915)]
COG2204	COG2204	Dde_3097	Dde_3097	two component transcriptional regulator, Fis	Dde_3003	Dde_3003	two component transcriptional regulator, Fis	[TP0519-TP0519 (0.65939915)]
COG2204	COG2204	Dde_3003	Dde_3003	two component transcriptional regulator, Fis	Dde_3097	Dde_3097	two component transcriptional regulator, Fis	[TP0519-TP0519 (0.65939915)]
COG2204	COG2204	Dde_0710	Dde_0710	response regulator receiver domain protein	Dde_3003	Dde_3003	two component transcriptional regulator, Fis	[TP0519-TP0519 (0.65939915)]
COG2204	COG2204	Dde_3003	Dde_3003	two component transcriptional regulator, Fis	Dde_0710	Dde_0710	response regulator receiver domain protein	[TP0519-TP0519 (0.65939915)]
COG2204	COG2204	Dde_2355	Dde_2355	two component transcriptional regulator, Fis	Dde_2355	Dde_2355	two component transcriptional regulator, Fis	[TP0519-TP0519 (0.65939915)]
COG2204	COG2204	Dde_0850	Dde_0850	two component transcriptional regulator, Fis	Dde_0109	Dde_0109	two component transcriptional regulator, Fis	[TP0519-TP0519 (0.65939915)]
COG2204	COG2204	Dde_0109	Dde_0109	two component transcriptional regulator, Fis	Dde_0850	Dde_0850	two component transcriptional regulator, Fis	[TP0519-TP0519 (0.65939915)]
COG2204	COG2204	Dde_0659	Dde_0659	putative transcriptional regulator, Fis family	Dde_3097	Dde_3097	two component transcriptional regulator, Fis	[TP0519-TP0519 (0.65939915)]
COG2204	COG2204	Dde_3097	Dde_3097	two component transcriptional regulator, Fis	Dde_0659	Dde_0659	putative transcriptional regulator, Fis family	[TP0519-TP0519 (0.65939915)]
COG2204	COG2204	Dde_0879	Dde_0879	two component transcriptional regulator, Fis	Dde_1016	Dde_1016	two component transcriptional regulator, Fis	[TP0519-TP0519 (0.65939915)]
COG2204	COG2204	Dde_1016	Dde_1016	two component transcriptional regulator, Fis	Dde_0879	Dde_0879	two component transcriptional regulator, Fis	[TP0519-TP0519 (0.65939915)]
COG2204	COG2204	Dde_0710	Dde_0710	response regulator receiver domain protein	Dde_0710	Dde_0710	response regulator receiver domain protein	[TP0519-TP0519 (0.65939915)]
COG2204	COG2204	Dde_3040	Dde_3040	two component transcriptional regulator, Fis	Dde_0879	Dde_0879	two component transcriptional regulator, Fis	[TP0519-TP0519 (0.65939915)]
COG2204	COG2204	Dde_0879	Dde_0879	two component transcriptional regulator, Fis	Dde_3040	Dde_3040	two component transcriptional regulator, Fis	[TP0519-TP0519 (0.65939915)]
COG2204	COG2204	Dde_0879	Dde_0879	two component transcriptional regulator, Fis	Dde_0109	Dde_0109	two component transcriptional regulator, Fis	[TP0519-TP0519 (0.65939915)]
COG2204	COG2204	Dde_0109	Dde_0109	two component transcriptional regulator, Fis	Dde_0879	Dde_0879	two component transcriptional regulator, Fis	[TP0519-TP0519 (0.65939915)]
COG2204	COG2204	Dde_2959	Dde_2959	transcriptional regulator, Fis family	Dde_0318	Dde_0318	putative transcriptional regulator, Fis family	[TP0519-TP0519 (0.65939915)]
COG2204	COG2204	Dde_0318	Dde_0318	putative transcriptional regulator, Fis family	Dde_2959	Dde_2959	transcriptional regulator, Fis family	[TP0519-TP0519 (0.65939915)]
COG2204	COG2204	Dde_2959	Dde_2959	transcriptional regulator, Fis family	Dde_3040	Dde_3040	two component transcriptional regulator, Fis	[TP0519-TP0519 (0.65939915)]
COG2204	COG2204	Dde_3040	Dde_3040	two component transcriptional regulator, Fis	Dde_2959	Dde_2959	transcriptional regulator, Fis family	[TP0519-TP0519 (0.65939915)]
COG2204	COG2204	Dde_1405	Dde_1405	two component transcriptional regulator, Fis	Dde_0318	Dde_0318	putative transcriptional regulator, Fis family	[TP0519-TP0519 (0.65939915)]
COG2204	COG2204	Dde_0318	Dde_0318	putative transcriptional regulator, Fis family	Dde_1405	Dde_1405	two component transcriptional regulator, Fis	[TP0519-TP0519 (0.65939915)]
COG2204	COG2204	Dde_2825	Dde_2825	putative transcriptional regulator, Fis family	Dde_0850	Dde_0850	two component transcriptional regulator, Fis	[TP0519-TP0519 (0.65939915)]
COG2204	COG2204	Dde_0850	Dde_0850	two component transcriptional regulator, Fis	Dde_2825	Dde_2825	putative transcriptional regulator, Fis family	[TP0519-TP0519 (0.65939915)]
COG2204	COG2204	Dde_0820	Dde_0820	two component transcriptional regulator, Fis	Dde_0850	Dde_0850	two component transcriptional regulator, Fis	[TP0519-TP0519 (0.65939915)]
COG2204	COG2204	Dde_0850	Dde_0850	two component transcriptional regulator, Fis	Dde_0820	Dde_0820	two component transcriptional regulator, Fis	[TP0519-TP0519 (0.65939915)]
COG2204	COG2204	Dde_3599	Dde_3599	two component transcriptional regulator, Fis	Dde_3234	Dde_3234	two component transcriptional regulator, Fis	[TP0519-TP0519 (0.65939915)]
COG2204	COG2204	Dde_3234	Dde_3234	two component transcriptional regulator, Fis	Dde_3599	Dde_3599	two component transcriptional regulator, Fis	[TP0519-TP0519 (0.65939915)]
COG2204	COG2204	Dde_0710	Dde_0710	response regulator receiver domain protein	Dde_0327	Dde_0327	response regulator receiver domain protein	[TP0519-TP0519 (0.65939915)]
COG2204	COG2204	Dde_0327	Dde_0327	response regulator receiver domain protein	Dde_0710	Dde_0710	response regulator receiver domain protein	[TP0519-TP0519 (0.65939915)]
COG2204	COG2204	Dde_2959	Dde_2959	transcriptional regulator, Fis family	Dde_2952	Dde_2952	two component transcriptional regulator, Fis	[TP0519-TP0519 (0.65939915)]
COG2204	COG2204	Dde_2952	Dde_2952	two component transcriptional regulator, Fis	Dde_2959	Dde_2959	transcriptional regulator, Fis family	[TP0519-TP0519 (0.65939915)]
COG2204	COG2204	Dde_0603	Dde_0603	response regulator receiver domain protein	Dde_0603	Dde_0603	response regulator receiver domain protein	[TP0519-TP0519 (0.65939915)]
COG2204	COG2204	Dde_1405	Dde_1405	two component transcriptional regulator, Fis	Dde_0109	Dde_0109	two component transcriptional regulator, Fis	[TP0519-TP0519 (0.65939915)]
COG2204	COG2204	Dde_0109	Dde_0109	two component transcriptional regulator, Fis	Dde_1405	Dde_1405	two component transcriptional regulator, Fis	[TP0519-TP0519 (0.65939915)]
COG2204	COG2204	Dde_3196	Dde_3196	putative transcriptional regulator, Fis family	Dde_3234	Dde_3234	two component transcriptional regulator, Fis	[TP0519-TP0519 (0.65939915)]
COG2204	COG2204	Dde_3234	Dde_3234	two component transcriptional regulator, Fis	Dde_3196	Dde_3196	putative transcriptional regulator, Fis family	[TP0519-TP0519 (0.65939915)]
COG2204	COG2204	Dde_0327	Dde_0327	response regulator receiver domain protein	Dde_1521	Dde_1521	response regulator receiver domain protein	[TP0519-TP0519 (0.65939915)]
COG2204	COG2204	Dde_1521	Dde_1521	response regulator receiver domain protein	Dde_0327	Dde_0327	response regulator receiver domain protein	[TP0519-TP0519 (0.65939915)]
COG2204	COG2204	Dde_0109	Dde_0109	two component transcriptional regulator, Fis	Dde_2533	Dde_2533	response regulator receiver domain protein	[TP0519-TP0519 (0.65939915)]
COG2204	COG2204	Dde_2533	Dde_2533	response regulator receiver domain protein	Dde_0109	Dde_0109	two component transcriptional regulator, Fis	[TP0519-TP0519 (0.65939915)]
COG2204	COG2204	Dde_3599	Dde_3599	two component transcriptional regulator, Fis	Dde_0318	Dde_0318	putative transcriptional regulator, Fis family	[TP0519-TP0519 (0.65939915)]
COG2204	COG2204	Dde_0318	Dde_0318	putative transcriptional regulator, Fis family	Dde_3599	Dde_3599	two component transcriptional regulator, Fis	[TP0519-TP0519 (0.65939915)]
COG2204	COG2204	Dde_0820	Dde_0820	two component transcriptional regulator, Fis	Dde_3040	Dde_3040	two component transcriptional regulator, Fis	[TP0519-TP0519 (0.65939915)]
COG2204	COG2204	Dde_3040	Dde_3040	two component transcriptional regulator, Fis	Dde_0820	Dde_0820	two component transcriptional regulator, Fis	[TP0519-TP0519 (0.65939915)]
COG2204	COG2204	Dde_2952	Dde_2952	two component transcriptional regulator, Fis	Dde_3003	Dde_3003	two component transcriptional regulator, Fis	[TP0519-TP0519 (0.65939915)]
COG2204	COG2204	Dde_3003	Dde_3003	two component transcriptional regulator, Fis	Dde_2952	Dde_2952	two component transcriptional regulator, Fis	[TP0519-TP0519 (0.65939915)]
COG2204	COG2204	Dde_2959	Dde_2959	transcriptional regulator, Fis family	Dde_1521	Dde_1521	response regulator receiver domain protein	[TP0519-TP0519 (0.65939915)]
COG2204	COG2204	Dde_1521	Dde_1521	response regulator receiver domain protein	Dde_2959	Dde_2959	transcriptional regulator, Fis family	[TP0519-TP0519 (0.65939915)]
COG2204	COG2204	Dde_0850	Dde_0850	two component transcriptional regulator, Fis	Dde_0318	Dde_0318	putative transcriptional regulator, Fis family	[TP0519-TP0519 (0.65939915)]
COG2204	COG2204	Dde_0318	Dde_0318	putative transcriptional regulator, Fis family	Dde_0850	Dde_0850	two component transcriptional regulator, Fis	[TP0519-TP0519 (0.65939915)]
COG2204	COG2204	Dde_0850	Dde_0850	two component transcriptional regulator, Fis	Dde_2533	Dde_2533	response regulator receiver domain protein	[TP0519-TP0519 (0.65939915)]
COG2204	COG2204	Dde_2533	Dde_2533	response regulator receiver domain protein	Dde_0850	Dde_0850	two component transcriptional regulator, Fis	[TP0519-TP0519 (0.65939915)]
COG2204	COG2204	Dde_1405	Dde_1405	two component transcriptional regulator, Fis	Dde_3003	Dde_3003	two component transcriptional regulator, Fis	[TP0519-TP0519 (0.65939915)]
COG2204	COG2204	Dde_3003	Dde_3003	two component transcriptional regulator, Fis	Dde_1405	Dde_1405	two component transcriptional regulator, Fis	[TP0519-TP0519 (0.65939915)]
COG2204	COG2204	Dde_2959	Dde_2959	transcriptional regulator, Fis family	Dde_0327	Dde_0327	response regulator receiver domain protein	[TP0519-TP0519 (0.65939915)]
COG2204	COG2204	Dde_0327	Dde_0327	response regulator receiver domain protein	Dde_2959	Dde_2959	transcriptional regulator, Fis family	[TP0519-TP0519 (0.65939915)]
COG2204	COG2204	Dde_1685	Dde_1685	two component transcriptional regulator, Fis	Dde_3234	Dde_3234	two component transcriptional regulator, Fis	[TP0519-TP0519 (0.65939915)]
COG2204	COG2204	Dde_3234	Dde_3234	two component transcriptional regulator, Fis	Dde_1685	Dde_1685	two component transcriptional regulator, Fis	[TP0519-TP0519 (0.65939915)]
COG2204	COG2204	Dde_0695	Dde_0695	response regulator receiver domain protein	Dde_3040	Dde_3040	two component transcriptional regulator, Fis	[TP0519-TP0519 (0.65939915)]
COG2204	COG2204	Dde_3040	Dde_3040	two component transcriptional regulator, Fis	Dde_0695	Dde_0695	response regulator receiver domain protein	[TP0519-TP0519 (0.65939915)]
COG2204	COG2204	Dde_1016	Dde_1016	two component transcriptional regulator, Fis	Dde_0109	Dde_0109	two component transcriptional regulator, Fis	[TP0519-TP0519 (0.65939915)]
COG2204	COG2204	Dde_0109	Dde_0109	two component transcriptional regulator, Fis	Dde_1016	Dde_1016	two component transcriptional regulator, Fis	[TP0519-TP0519 (0.65939915)]
COG2204	COG2204	Dde_1685	Dde_1685	two component transcriptional regulator, Fis	Dde_1016	Dde_1016	two component transcriptional regulator, Fis	[TP0519-TP0519 (0.65939915)]
COG2204	COG2204	Dde_1016	Dde_1016	two component transcriptional regulator, Fis	Dde_1685	Dde_1685	two component transcriptional regulator, Fis	[TP0519-TP0519 (0.65939915)]
COG2204	COG2204	Dde_0327	Dde_0327	response regulator receiver domain protein	Dde_3234	Dde_3234	two component transcriptional regulator, Fis	[TP0519-TP0519 (0.65939915)]
COG2204	COG2204	Dde_2825	Dde_2825	putative transcriptional regulator, Fis family	Dde_0318	Dde_0318	putative transcriptional regulator, Fis family	[TP0519-TP0519 (0.65939915)]
COG2204	COG2204	Dde_0318	Dde_0318	putative transcriptional regulator, Fis family	Dde_2825	Dde_2825	putative transcriptional regulator, Fis family	[TP0519-TP0519 (0.65939915)]
COG2204	COG2204	Dde_3234	Dde_3234	two component transcriptional regulator, Fis	Dde_0327	Dde_0327	response regulator receiver domain protein	[TP0519-TP0519 (0.65939915)]
COG2204	COG2204	Dde_0820	Dde_0820	two component transcriptional regulator, Fis	Dde_2355	Dde_2355	two component transcriptional regulator, Fis	[TP0519-TP0519 (0.65939915)]
COG2204	COG2204	Dde_2355	Dde_2355	two component transcriptional regulator, Fis	Dde_0820	Dde_0820	two component transcriptional regulator, Fis	[TP0519-TP0519 (0.65939915)]
COG2204	COG2204	Dde_0820	Dde_0820	two component transcriptional regulator, Fis	Dde_3003	Dde_3003	two component transcriptional regulator, Fis	[TP0519-TP0519 (0.65939915)]
COG2204	COG2204	Dde_3003	Dde_3003	two component transcriptional regulator, Fis	Dde_0820	Dde_0820	two component transcriptional regulator, Fis	[TP0519-TP0519 (0.65939915)]
COG2204	COG2204	Dde_0710	Dde_0710	response regulator receiver domain protein	Dde_3196	Dde_3196	putative transcriptional regulator, Fis family	[TP0519-TP0519 (0.65939915)]
COG2204	COG2204	Dde_3196	Dde_3196	putative transcriptional regulator, Fis family	Dde_0710	Dde_0710	response regulator receiver domain protein	[TP0519-TP0519 (0.65939915)]
COG2204	COG2204	Dde_1405	Dde_1405	two component transcriptional regulator, Fis	Dde_3097	Dde_3097	two component transcriptional regulator, Fis	[TP0519-TP0519 (0.65939915)]
COG2204	COG2204	Dde_3097	Dde_3097	two component transcriptional regulator, Fis	Dde_1405	Dde_1405	two component transcriptional regulator, Fis	[TP0519-TP0519 (0.65939915)]
COG2204	COG2204	Dde_0710	Dde_0710	response regulator receiver domain protein	Dde_3599	Dde_3599	two component transcriptional regulator, Fis	[TP0519-TP0519 (0.65939915)]
COG2204	COG2204	Dde_3599	Dde_3599	two component transcriptional regulator, Fis	Dde_0710	Dde_0710	response regulator receiver domain protein	[TP0519-TP0519 (0.65939915)]
COG2204	COG2204	Dde_2959	Dde_2959	transcriptional regulator, Fis family	Dde_1260	Dde_1260	two component transcriptional regulator, Fis	[TP0519-TP0519 (0.65939915)]
COG2204	COG2204	Dde_1260	Dde_1260	two component transcriptional regulator, Fis	Dde_2959	Dde_2959	transcriptional regulator, Fis family	[TP0519-TP0519 (0.65939915)]
COG2204	COG2204	Dde_2355	Dde_2355	two component transcriptional regulator, Fis	Dde_3234	Dde_3234	two component transcriptional regulator, Fis	[TP0519-TP0519 (0.65939915)]
COG2204	COG2204	Dde_3234	Dde_3234	two component transcriptional regulator, Fis	Dde_2355	Dde_2355	two component transcriptional regulator, Fis	[TP0519-TP0519 (0.65939915)]
COG2204	COG2204	Dde_2825	Dde_2825	putative transcriptional regulator, Fis family	Dde_3040	Dde_3040	two component transcriptional regulator, Fis	[TP0519-TP0519 (0.65939915)]
COG2204	COG2204	Dde_3040	Dde_3040	two component transcriptional regulator, Fis	Dde_2825	Dde_2825	putative transcriptional regulator, Fis family	[TP0519-TP0519 (0.65939915)]
COG2204	COG2204	Dde_1521	Dde_1521	response regulator receiver domain protein	Dde_3003	Dde_3003	two component transcriptional regulator, Fis	[TP0519-TP0519 (0.65939915)]
COG2204	COG2204	Dde_3003	Dde_3003	two component transcriptional regulator, Fis	Dde_1521	Dde_1521	response regulator receiver domain protein	[TP0519-TP0519 (0.65939915)]
COG2204	COG2204	Dde_3196	Dde_3196	putative transcriptional regulator, Fis family	Dde_3097	Dde_3097	two component transcriptional regulator, Fis	[TP0519-TP0519 (0.65939915)]
COG2204	COG2204	Dde_3097	Dde_3097	two component transcriptional regulator, Fis	Dde_3196	Dde_3196	putative transcriptional regulator, Fis family	[TP0519-TP0519 (0.65939915)]
COG2204	COG2204	Dde_0327	Dde_0327	response regulator receiver domain protein	Dde_3040	Dde_3040	two component transcriptional regulator, Fis	[TP0519-TP0519 (0.65939915)]
COG2204	COG2204	Dde_3040	Dde_3040	two component transcriptional regulator, Fis	Dde_0327	Dde_0327	response regulator receiver domain protein	[TP0519-TP0519 (0.65939915)]
COG2204	COG2204	Dde_1405	Dde_1405	two component transcriptional regulator, Fis	Dde_2355	Dde_2355	two component transcriptional regulator, Fis	[TP0519-TP0519 (0.65939915)]
COG2204	COG2204	Dde_2355	Dde_2355	two component transcriptional regulator, Fis	Dde_1405	Dde_1405	two component transcriptional regulator, Fis	[TP0519-TP0519 (0.65939915)]
COG2204	COG2204	Dde_1685	Dde_1685	two component transcriptional regulator, Fis	Dde_2952	Dde_2952	two component transcriptional regulator, Fis	[TP0519-TP0519 (0.65939915)]
COG2204	COG2204	Dde_2952	Dde_2952	two component transcriptional regulator, Fis	Dde_1685	Dde_1685	two component transcriptional regulator, Fis	[TP0519-TP0519 (0.65939915)]
COG2204	COG2204	Dde_2959	Dde_2959	transcriptional regulator, Fis family	Dde_2533	Dde_2533	response regulator receiver domain protein	[TP0519-TP0519 (0.65939915)]
COG2204	COG2204	Dde_2533	Dde_2533	response regulator receiver domain protein	Dde_2959	Dde_2959	transcriptional regulator, Fis family	[TP0519-TP0519 (0.65939915)]
COG2204	COG2204	Dde_2959	Dde_2959	transcriptional regulator, Fis family	Dde_0695	Dde_0695	response regulator receiver domain protein	[TP0519-TP0519 (0.65939915)]
COG2204	COG2204	Dde_2355	Dde_2355	two component transcriptional regulator, Fis	Dde_1521	Dde_1521	response regulator receiver domain protein	[TP0519-TP0519 (0.65939915)]
COG2204	COG2204	Dde_0695	Dde_0695	response regulator receiver domain protein	Dde_2959	Dde_2959	transcriptional regulator, Fis family	[TP0519-TP0519 (0.65939915)]
COG2204	COG2204	Dde_1521	Dde_1521	response regulator receiver domain protein	Dde_2355	Dde_2355	two component transcriptional regulator, Fis	[TP0519-TP0519 (0.65939915)]
COG2204	COG2204	Dde_0879	Dde_0879	two component transcriptional regulator, Fis	Dde_0324	Dde_0324	response regulator receiver domain protein	[TP0519-TP0519 (0.65939915)]
COG2204	COG2204	Dde_0324	Dde_0324	response regulator receiver domain protein	Dde_0879	Dde_0879	two component transcriptional regulator, Fis	[TP0519-TP0519 (0.65939915)]
COG2204	COG2204	Dde_0318	Dde_0318	putative transcriptional regulator, Fis family	Dde_1521	Dde_1521	response regulator receiver domain protein	[TP0519-TP0519 (0.65939915)]
COG2204	COG2204	Dde_1521	Dde_1521	response regulator receiver domain protein	Dde_0318	Dde_0318	putative transcriptional regulator, Fis family	[TP0519-TP0519 (0.65939915)]
COG2204	COG2204	Dde_1405	Dde_1405	two component transcriptional regulator, Fis	Dde_0695	Dde_0695	response regulator receiver domain protein	[TP0519-TP0519 (0.65939915)]
COG2204	COG2204	Dde_0695	Dde_0695	response regulator receiver domain protein	Dde_1405	Dde_1405	two component transcriptional regulator, Fis	[TP0519-TP0519 (0.65939915)]
COG2204	COG2204	Dde_0603	Dde_0603	response regulator receiver domain protein	Dde_3040	Dde_3040	two component transcriptional regulator, Fis	[TP0519-TP0519 (0.65939915)]
COG2204	COG2204	Dde_0603	Dde_0603	response regulator receiver domain protein	Dde_0327	Dde_0327	response regulator receiver domain protein	[TP0519-TP0519 (0.65939915)]
COG2204	COG2204	Dde_0327	Dde_0327	response regulator receiver domain protein	Dde_0603	Dde_0603	response regulator receiver domain protein	[TP0519-TP0519 (0.65939915)]
COG2204	COG2204	Dde_3040	Dde_3040	two component transcriptional regulator, Fis	Dde_0603	Dde_0603	response regulator receiver domain protein	[TP0519-TP0519 (0.65939915)]
COG2204	COG2204	Dde_1405	Dde_1405	two component transcriptional regulator, Fis	Dde_3234	Dde_3234	two component transcriptional regulator, Fis	[TP0519-TP0519 (0.65939915)]
COG2204	COG2204	Dde_0850	Dde_0850	two component transcriptional regulator, Fis	Dde_1685	Dde_1685	two component transcriptional regulator, Fis	[TP0519-TP0519 (0.65939915)]
COG2204	COG2204	Dde_1685	Dde_1685	two component transcriptional regulator, Fis	Dde_0850	Dde_0850	two component transcriptional regulator, Fis	[TP0519-TP0519 (0.65939915)]
COG2204	COG2204	Dde_3234	Dde_3234	two component transcriptional regulator, Fis	Dde_1405	Dde_1405	two component transcriptional regulator, Fis	[TP0519-TP0519 (0.65939915)]
COG2204	COG2204	Dde_0710	Dde_0710	response regulator receiver domain protein	Dde_2959	Dde_2959	transcriptional regulator, Fis family	[TP0519-TP0519 (0.65939915)]
COG2204	COG2204	Dde_2959	Dde_2959	transcriptional regulator, Fis family	Dde_0710	Dde_0710	response regulator receiver domain protein	[TP0519-TP0519 (0.65939915)]
COG2204	COG2204	Dde_3196	Dde_3196	putative transcriptional regulator, Fis family	Dde_0318	Dde_0318	putative transcriptional regulator, Fis family	[TP0519-TP0519 (0.65939915)]
COG2204	COG2204	Dde_0318	Dde_0318	putative transcriptional regulator, Fis family	Dde_3196	Dde_3196	putative transcriptional regulator, Fis family	[TP0519-TP0519 (0.65939915)]
COG2204	COG2204	Dde_3599	Dde_3599	two component transcriptional regulator, Fis	Dde_0324	Dde_0324	response regulator receiver domain protein	[TP0519-TP0519 (0.65939915)]
COG2204	COG2204	Dde_0324	Dde_0324	response regulator receiver domain protein	Dde_3599	Dde_3599	two component transcriptional regulator, Fis	[TP0519-TP0519 (0.65939915)]
COG2204	COG2204	Dde_1405	Dde_1405	two component transcriptional regulator, Fis	Dde_3040	Dde_3040	two component transcriptional regulator, Fis	[TP0519-TP0519 (0.65939915)]
COG2204	COG2204	Dde_3040	Dde_3040	two component transcriptional regulator, Fis	Dde_1405	Dde_1405	two component transcriptional regulator, Fis	[TP0519-TP0519 (0.65939915)]
COG2204	COG2204	Dde_3536	Dde_3536	two component transcriptional regulator, Fis	Dde_0820	Dde_0820	two component transcriptional regulator, Fis	[TP0519-TP0519 (0.65939915)]
COG2204	COG2204	Dde_0820	Dde_0820	two component transcriptional regulator, Fis	Dde_3536	Dde_3536	two component transcriptional regulator, Fis	[TP0519-TP0519 (0.65939915)]
COG2204	COG2204	Dde_3196	Dde_3196	putative transcriptional regulator, Fis family	Dde_1405	Dde_1405	two component transcriptional regulator, Fis	[TP0519-TP0519 (0.65939915)]
COG2204	COG2204	Dde_1405	Dde_1405	two component transcriptional regulator, Fis	Dde_0324	Dde_0324	response regulator receiver domain protein	[TP0519-TP0519 (0.65939915)]
COG2204	COG2204	Dde_1405	Dde_1405	two component transcriptional regulator, Fis	Dde_3196	Dde_3196	putative transcriptional regulator, Fis family	[TP0519-TP0519 (0.65939915)]
COG2204	COG2204	Dde_0324	Dde_0324	response regulator receiver domain protein	Dde_1405	Dde_1405	two component transcriptional regulator, Fis	[TP0519-TP0519 (0.65939915)]
COG2204	COG2204	Dde_0318	Dde_0318	putative transcriptional regulator, Fis family	Dde_0879	Dde_0879	two component transcriptional regulator, Fis	[TP0519-TP0519 (0.65939915)]
COG2204	COG2204	Dde_0879	Dde_0879	two component transcriptional regulator, Fis	Dde_0318	Dde_0318	putative transcriptional regulator, Fis family	[TP0519-TP0519 (0.65939915)]
COG2204	COG2204	Dde_1521	Dde_1521	response regulator receiver domain protein	Dde_3097	Dde_3097	two component transcriptional regulator, Fis	[TP0519-TP0519 (0.65939915)]
COG2204	COG2204	Dde_3097	Dde_3097	two component transcriptional regulator, Fis	Dde_1521	Dde_1521	response regulator receiver domain protein	[TP0519-TP0519 (0.65939915)]
COG2204	COG2204	Dde_3536	Dde_3536	two component transcriptional regulator, Fis	Dde_0879	Dde_0879	two component transcriptional regulator, Fis	[TP0519-TP0519 (0.65939915)]
COG2204	COG2204	Dde_0879	Dde_0879	two component transcriptional regulator, Fis	Dde_3536	Dde_3536	two component transcriptional regulator, Fis	[TP0519-TP0519 (0.65939915)]
COG2204	COG2204	Dde_0710	Dde_0710	response regulator receiver domain protein	Dde_0318	Dde_0318	putative transcriptional regulator, Fis family	[TP0519-TP0519 (0.65939915)]
COG2204	COG2204	Dde_0318	Dde_0318	putative transcriptional regulator, Fis family	Dde_0710	Dde_0710	response regulator receiver domain protein	[TP0519-TP0519 (0.65939915)]
COG2204	COG2204	Dde_1260	Dde_1260	two component transcriptional regulator, Fis	Dde_0318	Dde_0318	putative transcriptional regulator, Fis family	[TP0519-TP0519 (0.65939915)]
COG2204	COG2204	Dde_0318	Dde_0318	putative transcriptional regulator, Fis family	Dde_1260	Dde_1260	two component transcriptional regulator, Fis	[TP0519-TP0519 (0.65939915)]
COG2204	COG2204	Dde_2355	Dde_2355	two component transcriptional regulator, Fis	Dde_3097	Dde_3097	two component transcriptional regulator, Fis	[TP0519-TP0519 (0.65939915)]
COG2204	COG2204	Dde_3097	Dde_3097	two component transcriptional regulator, Fis	Dde_2355	Dde_2355	two component transcriptional regulator, Fis	[TP0519-TP0519 (0.65939915)]
COG2204	COG2204	Dde_0820	Dde_0820	two component transcriptional regulator, Fis	Dde_0603	Dde_0603	response regulator receiver domain protein	[TP0519-TP0519 (0.65939915)]
COG2204	COG2204	Dde_0603	Dde_0603	response regulator receiver domain protein	Dde_0820	Dde_0820	two component transcriptional regulator, Fis	[TP0519-TP0519 (0.65939915)]
COG2204	COG2204	Dde_3097	Dde_3097	two component transcriptional regulator, Fis	Dde_3234	Dde_3234	two component transcriptional regulator, Fis	[TP0519-TP0519 (0.65939915)]
COG2204	COG2204	Dde_3234	Dde_3234	two component transcriptional regulator, Fis	Dde_3097	Dde_3097	two component transcriptional regulator, Fis	[TP0519-TP0519 (0.65939915)]
COG2204	COG2204	Dde_1260	Dde_1260	two component transcriptional regulator, Fis	Dde_0659	Dde_0659	putative transcriptional regulator, Fis family	[TP0519-TP0519 (0.65939915)]
COG2204	COG2204	Dde_3196	Dde_3196	putative transcriptional regulator, Fis family	Dde_2533	Dde_2533	response regulator receiver domain protein	[TP0519-TP0519 (0.65939915)]
COG2204	COG2204	Dde_0659	Dde_0659	putative transcriptional regulator, Fis family	Dde_1260	Dde_1260	two component transcriptional regulator, Fis	[TP0519-TP0519 (0.65939915)]
COG2204	COG2204	Dde_0659	Dde_0659	putative transcriptional regulator, Fis family	Dde_0324	Dde_0324	response regulator receiver domain protein	[TP0519-TP0519 (0.65939915)]
COG2204	COG2204	Dde_0324	Dde_0324	response regulator receiver domain protein	Dde_0659	Dde_0659	putative transcriptional regulator, Fis family	[TP0519-TP0519 (0.65939915)]
COG2204	COG2204	Dde_2533	Dde_2533	response regulator receiver domain protein	Dde_3196	Dde_3196	putative transcriptional regulator, Fis family	[TP0519-TP0519 (0.65939915)]
COG2204	COG2204	Dde_0710	Dde_0710	response regulator receiver domain protein	Dde_0109	Dde_0109	two component transcriptional regulator, Fis	[TP0519-TP0519 (0.65939915)]
COG2204	COG2204	Dde_0109	Dde_0109	two component transcriptional regulator, Fis	Dde_0710	Dde_0710	response regulator receiver domain protein	[TP0519-TP0519 (0.65939915)]
COG2204	COG2204	Dde_0659	Dde_0659	putative transcriptional regulator, Fis family	Dde_1521	Dde_1521	response regulator receiver domain protein	[TP0519-TP0519 (0.65939915)]
COG2204	COG2204	Dde_1521	Dde_1521	response regulator receiver domain protein	Dde_0659	Dde_0659	putative transcriptional regulator, Fis family	[TP0519-TP0519 (0.65939915)]
COG2204	COG2204	Dde_2825	Dde_2825	putative transcriptional regulator, Fis family	Dde_0327	Dde_0327	response regulator receiver domain protein	[TP0519-TP0519 (0.65939915)]
COG2204	COG2204	Dde_0327	Dde_0327	response regulator receiver domain protein	Dde_2825	Dde_2825	putative transcriptional regulator, Fis family	[TP0519-TP0519 (0.65939915)]
COG2204	COG2204	Dde_3536	Dde_3536	two component transcriptional regulator, Fis	Dde_0695	Dde_0695	response regulator receiver domain protein	[TP0519-TP0519 (0.65939915)]
COG2204	COG2204	Dde_2825	Dde_2825	putative transcriptional regulator, Fis family	Dde_2952	Dde_2952	two component transcriptional regulator, Fis	[TP0519-TP0519 (0.65939915)]
COG2204	COG2204	Dde_0695	Dde_0695	response regulator receiver domain protein	Dde_3536	Dde_3536	two component transcriptional regulator, Fis	[TP0519-TP0519 (0.65939915)]
COG2204	COG2204	Dde_2952	Dde_2952	two component transcriptional regulator, Fis	Dde_2825	Dde_2825	putative transcriptional regulator, Fis family	[TP0519-TP0519 (0.65939915)]
COG2204	COG2204	Dde_2952	Dde_2952	two component transcriptional regulator, Fis	Dde_0109	Dde_0109	two component transcriptional regulator, Fis	[TP0519-TP0519 (0.65939915)]
COG2204	COG2204	Dde_0109	Dde_0109	two component transcriptional regulator, Fis	Dde_2952	Dde_2952	two component transcriptional regulator, Fis	[TP0519-TP0519 (0.65939915)]
COG2204	COG2204	Dde_0710	Dde_0710	response regulator receiver domain protein	Dde_3097	Dde_3097	two component transcriptional regulator, Fis	[TP0519-TP0519 (0.65939915)]
COG2204	COG2204	Dde_3097	Dde_3097	two component transcriptional regulator, Fis	Dde_0710	Dde_0710	response regulator receiver domain protein	[TP0519-TP0519 (0.65939915)]
COG2204	COG2204	Dde_3040	Dde_3040	two component transcriptional regulator, Fis	Dde_3040	Dde_3040	two component transcriptional regulator, Fis	[TP0519-TP0519 (0.65939915)]
COG2204	COG2204	Dde_0850	Dde_0850	two component transcriptional regulator, Fis	Dde_3040	Dde_3040	two component transcriptional regulator, Fis	[TP0519-TP0519 (0.65939915)]
COG2204	COG2204	Dde_3040	Dde_3040	two component transcriptional regulator, Fis	Dde_0850	Dde_0850	two component transcriptional regulator, Fis	[TP0519-TP0519 (0.65939915)]
COG2204	COG2204	Dde_3040	Dde_3040	two component transcriptional regulator, Fis	Dde_3097	Dde_3097	two component transcriptional regulator, Fis	[TP0519-TP0519 (0.65939915)]
COG2204	COG2204	Dde_3097	Dde_3097	two component transcriptional regulator, Fis	Dde_3040	Dde_3040	two component transcriptional regulator, Fis	[TP0519-TP0519 (0.65939915)]
COG2204	COG2204	Dde_0850	Dde_0850	two component transcriptional regulator, Fis	Dde_3097	Dde_3097	two component transcriptional regulator, Fis	[TP0519-TP0519 (0.65939915)]
COG2204	COG2204	Dde_3097	Dde_3097	two component transcriptional regulator, Fis	Dde_0850	Dde_0850	two component transcriptional regulator, Fis	[TP0519-TP0519 (0.65939915)]
COG2204	COG2204	Dde_0324	Dde_0324	response regulator receiver domain protein	Dde_0324	Dde_0324	response regulator receiver domain protein	[TP0519-TP0519 (0.65939915)]
COG2204	COG2204	Dde_1521	Dde_1521	response regulator receiver domain protein	Dde_0109	Dde_0109	two component transcriptional regulator, Fis	[TP0519-TP0519 (0.65939915)]
COG2204	COG2204	Dde_0109	Dde_0109	two component transcriptional regulator, Fis	Dde_1521	Dde_1521	response regulator receiver domain protein	[TP0519-TP0519 (0.65939915)]
COG2204	COG2204	Dde_0603	Dde_0603	response regulator receiver domain protein	Dde_1521	Dde_1521	response regulator receiver domain protein	[TP0519-TP0519 (0.65939915)]
COG2204	COG2204	Dde_1521	Dde_1521	response regulator receiver domain protein	Dde_0603	Dde_0603	response regulator receiver domain protein	[TP0519-TP0519 (0.65939915)]
COG2204	COG2204	Dde_0659	Dde_0659	putative transcriptional regulator, Fis family	Dde_2952	Dde_2952	two component transcriptional regulator, Fis	[TP0519-TP0519 (0.65939915)]
COG2204	COG2204	Dde_2952	Dde_2952	two component transcriptional regulator, Fis	Dde_0659	Dde_0659	putative transcriptional regulator, Fis family	[TP0519-TP0519 (0.65939915)]
COG2204	COG2204	Dde_0850	Dde_0850	two component transcriptional regulator, Fis	Dde_2355	Dde_2355	two component transcriptional regulator, Fis	[TP0519-TP0519 (0.65939915)]
COG2204	COG2204	Dde_2355	Dde_2355	two component transcriptional regulator, Fis	Dde_0850	Dde_0850	two component transcriptional regulator, Fis	[TP0519-TP0519 (0.65939915)]
COG2204	COG2204	Dde_0327	Dde_0327	response regulator receiver domain protein	Dde_1685	Dde_1685	two component transcriptional regulator, Fis	[TP0519-TP0519 (0.65939915)]
COG2204	COG2204	Dde_1685	Dde_1685	two component transcriptional regulator, Fis	Dde_0327	Dde_0327	response regulator receiver domain protein	[TP0519-TP0519 (0.65939915)]
COG2204	COG2204	Dde_2959	Dde_2959	transcriptional regulator, Fis family	Dde_3234	Dde_3234	two component transcriptional regulator, Fis	[TP0519-TP0519 (0.65939915)]
COG2204	COG2204	Dde_3234	Dde_3234	two component transcriptional regulator, Fis	Dde_2959	Dde_2959	transcriptional regulator, Fis family	[TP0519-TP0519 (0.65939915)]
COG2204	COG2204	Dde_2355	Dde_2355	two component transcriptional regulator, Fis	Dde_0879	Dde_0879	two component transcriptional regulator, Fis	[TP0519-TP0519 (0.65939915)]
COG2204	COG2204	Dde_0879	Dde_0879	two component transcriptional regulator, Fis	Dde_2355	Dde_2355	two component transcriptional regulator, Fis	[TP0519-TP0519 (0.65939915)]
COG2204	COG2204	Dde_0695	Dde_0695	response regulator receiver domain protein	Dde_1521	Dde_1521	response regulator receiver domain protein	[TP0519-TP0519 (0.65939915)]
COG2204	COG2204	Dde_0659	Dde_0659	putative transcriptional regulator, Fis family	Dde_0659	Dde_0659	putative transcriptional regulator, Fis family	[TP0519-TP0519 (0.65939915)]
COG2204	COG2204	Dde_1521	Dde_1521	response regulator receiver domain protein	Dde_0695	Dde_0695	response regulator receiver domain protein	[TP0519-TP0519 (0.65939915)]
COG2204	COG2204	Dde_0695	Dde_0695	response regulator receiver domain protein	Dde_1685	Dde_1685	two component transcriptional regulator, Fis	[TP0519-TP0519 (0.65939915)]
COG2204	COG2204	Dde_1685	Dde_1685	two component transcriptional regulator, Fis	Dde_0695	Dde_0695	response regulator receiver domain protein	[TP0519-TP0519 (0.65939915)]
COG2204	COG2204	Dde_2825	Dde_2825	putative transcriptional regulator, Fis family	Dde_2825	Dde_2825	putative transcriptional regulator, Fis family	[TP0519-TP0519 (0.65939915)]
COG2204	COG2204	Dde_2355	Dde_2355	two component transcriptional regulator, Fis	Dde_3003	Dde_3003	two component transcriptional regulator, Fis	[TP0519-TP0519 (0.65939915)]
COG2204	COG2204	Dde_3003	Dde_3003	two component transcriptional regulator, Fis	Dde_2355	Dde_2355	two component transcriptional regulator, Fis	[TP0519-TP0519 (0.65939915)]
COG2204	COG2204	Dde_0324	Dde_0324	response regulator receiver domain protein	Dde_0109	Dde_0109	two component transcriptional regulator, Fis	[TP0519-TP0519 (0.65939915)]
COG2204	COG2204	Dde_0109	Dde_0109	two component transcriptional regulator, Fis	Dde_0324	Dde_0324	response regulator receiver domain protein	[TP0519-TP0519 (0.65939915)]
COG2204	COG2204	Dde_0850	Dde_0850	two component transcriptional regulator, Fis	Dde_3234	Dde_3234	two component transcriptional regulator, Fis	[TP0519-TP0519 (0.65939915)]
COG2204	COG2204	Dde_3234	Dde_3234	two component transcriptional regulator, Fis	Dde_0850	Dde_0850	two component transcriptional regulator, Fis	[TP0519-TP0519 (0.65939915)]
COG2204	COG2204	Dde_2952	Dde_2952	two component transcriptional regulator, Fis	Dde_2952	Dde_2952	two component transcriptional regulator, Fis	[TP0519-TP0519 (0.65939915)]
COG2204	COG2204	Dde_1260	Dde_1260	two component transcriptional regulator, Fis	Dde_1016	Dde_1016	two component transcriptional regulator, Fis	[TP0519-TP0519 (0.65939915)]
COG2204	COG2204	Dde_1016	Dde_1016	two component transcriptional regulator, Fis	Dde_1260	Dde_1260	two component transcriptional regulator, Fis	[TP0519-TP0519 (0.65939915)]
COG2204	COG2204	Dde_2355	Dde_2355	two component transcriptional regulator, Fis	Dde_1016	Dde_1016	two component transcriptional regulator, Fis	[TP0519-TP0519 (0.65939915)]
COG2204	COG2204	Dde_1016	Dde_1016	two component transcriptional regulator, Fis	Dde_2355	Dde_2355	two component transcriptional regulator, Fis	[TP0519-TP0519 (0.65939915)]
COG2204	COG2204	Dde_2959	Dde_2959	transcriptional regulator, Fis family	Dde_0324	Dde_0324	response regulator receiver domain protein	[TP0519-TP0519 (0.65939915)]
COG2204	COG2204	Dde_0324	Dde_0324	response regulator receiver domain protein	Dde_2959	Dde_2959	transcriptional regulator, Fis family	[TP0519-TP0519 (0.65939915)]
COG2204	COG2204	Dde_3599	Dde_3599	two component transcriptional regulator, Fis	Dde_0109	Dde_0109	two component transcriptional regulator, Fis	[TP0519-TP0519 (0.65939915)]
COG2204	COG2204	Dde_0109	Dde_0109	two component transcriptional regulator, Fis	Dde_3599	Dde_3599	two component transcriptional regulator, Fis	[TP0519-TP0519 (0.65939915)]
COG2204	COG2204	Dde_2959	Dde_2959	transcriptional regulator, Fis family	Dde_1405	Dde_1405	two component transcriptional regulator, Fis	[TP0519-TP0519 (0.65939915)]
COG2204	COG2204	Dde_1405	Dde_1405	two component transcriptional regulator, Fis	Dde_2959	Dde_2959	transcriptional regulator, Fis family	[TP0519-TP0519 (0.65939915)]
COG2204	COG2204	Dde_1260	Dde_1260	two component transcriptional regulator, Fis	Dde_0327	Dde_0327	response regulator receiver domain protein	[TP0519-TP0519 (0.65939915)]
COG2204	COG2204	Dde_0327	Dde_0327	response regulator receiver domain protein	Dde_1260	Dde_1260	two component transcriptional regulator, Fis	[TP0519-TP0519 (0.65939915)]
COG2204	COG2204	Dde_3196	Dde_3196	putative transcriptional regulator, Fis family	Dde_0324	Dde_0324	response regulator receiver domain protein	[TP0519-TP0519 (0.65939915)]
COG2204	COG2204	Dde_0324	Dde_0324	response regulator receiver domain protein	Dde_3196	Dde_3196	putative transcriptional regulator, Fis family	[TP0519-TP0519 (0.65939915)]
COG2204	COG2204	Dde_2952	Dde_2952	two component transcriptional regulator, Fis	Dde_1016	Dde_1016	two component transcriptional regulator, Fis	[TP0519-TP0519 (0.65939915)]
COG2204	COG2204	Dde_1016	Dde_1016	two component transcriptional regulator, Fis	Dde_2952	Dde_2952	two component transcriptional regulator, Fis	[TP0519-TP0519 (0.65939915)]
COG2204	COG2204	Dde_3196	Dde_3196	putative transcriptional regulator, Fis family	Dde_0850	Dde_0850	two component transcriptional regulator, Fis	[TP0519-TP0519 (0.65939915)]
COG2204	COG2204	Dde_0850	Dde_0850	two component transcriptional regulator, Fis	Dde_3196	Dde_3196	putative transcriptional regulator, Fis family	[TP0519-TP0519 (0.65939915)]
COG2204	COG2204	Dde_1260	Dde_1260	two component transcriptional regulator, Fis	Dde_0109	Dde_0109	two component transcriptional regulator, Fis	[TP0519-TP0519 (0.65939915)]
COG2204	COG2204	Dde_0109	Dde_0109	two component transcriptional regulator, Fis	Dde_1260	Dde_1260	two component transcriptional regulator, Fis	[TP0519-TP0519 (0.65939915)]
COG2204	COG2204	Dde_3196	Dde_3196	putative transcriptional regulator, Fis family	Dde_1685	Dde_1685	two component transcriptional regulator, Fis	[TP0519-TP0519 (0.65939915)]
COG2204	COG2204	Dde_1685	Dde_1685	two component transcriptional regulator, Fis	Dde_3196	Dde_3196	putative transcriptional regulator, Fis family	[TP0519-TP0519 (0.65939915)]
COG2204	COG2204	Dde_0603	Dde_0603	response regulator receiver domain protein	Dde_2952	Dde_2952	two component transcriptional regulator, Fis	[TP0519-TP0519 (0.65939915)]
COG2204	COG2204	Dde_2952	Dde_2952	two component transcriptional regulator, Fis	Dde_0603	Dde_0603	response regulator receiver domain protein	[TP0519-TP0519 (0.65939915)]
COG2204	COG2204	Dde_1521	Dde_1521	response regulator receiver domain protein	Dde_3234	Dde_3234	two component transcriptional regulator, Fis	[TP0519-TP0519 (0.65939915)]
COG2204	COG2204	Dde_3234	Dde_3234	two component transcriptional regulator, Fis	Dde_1521	Dde_1521	response regulator receiver domain protein	[TP0519-TP0519 (0.65939915)]
COG2204	COG2204	Dde_0879	Dde_0879	two component transcriptional regulator, Fis	Dde_0879	Dde_0879	two component transcriptional regulator, Fis	[TP0519-TP0519 (0.65939915)]
COG2204	COG2204	Dde_0710	Dde_0710	response regulator receiver domain protein	Dde_1521	Dde_1521	response regulator receiver domain protein	[TP0519-TP0519 (0.65939915)]
COG2204	COG2204	Dde_1521	Dde_1521	response regulator receiver domain protein	Dde_0710	Dde_0710	response regulator receiver domain protein	[TP0519-TP0519 (0.65939915)]
COG2204	COG2204	Dde_0603	Dde_0603	response regulator receiver domain protein	Dde_2825	Dde_2825	putative transcriptional regulator, Fis family	[TP0519-TP0519 (0.65939915)]
COG2204	COG2204	Dde_2825	Dde_2825	putative transcriptional regulator, Fis family	Dde_0603	Dde_0603	response regulator receiver domain protein	[TP0519-TP0519 (0.65939915)]
COG2204	COG2204	Dde_3196	Dde_3196	putative transcriptional regulator, Fis family	Dde_3003	Dde_3003	two component transcriptional regulator, Fis	[TP0519-TP0519 (0.65939915)]
COG2204	COG2204	Dde_3003	Dde_3003	two component transcriptional regulator, Fis	Dde_3196	Dde_3196	putative transcriptional regulator, Fis family	[TP0519-TP0519 (0.65939915)]
COG2204	COG2204	Dde_0820	Dde_0820	two component transcriptional regulator, Fis	Dde_2825	Dde_2825	putative transcriptional regulator, Fis family	[TP0519-TP0519 (0.65939915)]
COG2204	COG2204	Dde_2825	Dde_2825	putative transcriptional regulator, Fis family	Dde_0820	Dde_0820	two component transcriptional regulator, Fis	[TP0519-TP0519 (0.65939915)]
COG2204	COG2204	Dde_1260	Dde_1260	two component transcriptional regulator, Fis	Dde_1521	Dde_1521	response regulator receiver domain protein	[TP0519-TP0519 (0.65939915)]
COG2204	COG2204	Dde_1521	Dde_1521	response regulator receiver domain protein	Dde_1260	Dde_1260	two component transcriptional regulator, Fis	[TP0519-TP0519 (0.65939915)]
COG2204	COG2204	Dde_0603	Dde_0603	response regulator receiver domain protein	Dde_0695	Dde_0695	response regulator receiver domain protein	[TP0519-TP0519 (0.65939915)]
COG2204	COG2204	Dde_0695	Dde_0695	response regulator receiver domain protein	Dde_0603	Dde_0603	response regulator receiver domain protein	[TP0519-TP0519 (0.65939915)]
COG2204	COG2204	Dde_2355	Dde_2355	two component transcriptional regulator, Fis	Dde_0109	Dde_0109	two component transcriptional regulator, Fis	[TP0519-TP0519 (0.65939915)]
COG2204	COG2204	Dde_0109	Dde_0109	two component transcriptional regulator, Fis	Dde_2355	Dde_2355	two component transcriptional regulator, Fis	[TP0519-TP0519 (0.65939915)]
COG2204	COG2204	Dde_1405	Dde_1405	two component transcriptional regulator, Fis	Dde_2533	Dde_2533	response regulator receiver domain protein	[TP0519-TP0519 (0.65939915)]
COG2204	COG2204	Dde_2533	Dde_2533	response regulator receiver domain protein	Dde_1405	Dde_1405	two component transcriptional regulator, Fis	[TP0519-TP0519 (0.65939915)]
COG2204	COG2204	Dde_0850	Dde_0850	two component transcriptional regulator, Fis	Dde_0659	Dde_0659	putative transcriptional regulator, Fis family	[TP0519-TP0519 (0.65939915)]
COG2204	COG2204	Dde_0659	Dde_0659	putative transcriptional regulator, Fis family	Dde_0850	Dde_0850	two component transcriptional regulator, Fis	[TP0519-TP0519 (0.65939915)]
COG2204	COG2204	Dde_1685	Dde_1685	two component transcriptional regulator, Fis	Dde_0109	Dde_0109	two component transcriptional regulator, Fis	[TP0519-TP0519 (0.65939915)]
COG2204	COG2204	Dde_0109	Dde_0109	two component transcriptional regulator, Fis	Dde_1685	Dde_1685	two component transcriptional regulator, Fis	[TP0519-TP0519 (0.65939915)]
COG2204	COG2204	Dde_0318	Dde_0318	putative transcriptional regulator, Fis family	Dde_3097	Dde_3097	two component transcriptional regulator, Fis	[TP0519-TP0519 (0.65939915)]
COG2204	COG2204	Dde_3097	Dde_3097	two component transcriptional regulator, Fis	Dde_0318	Dde_0318	putative transcriptional regulator, Fis family	[TP0519-TP0519 (0.65939915)]
COG2204	COG2204	Dde_0879	Dde_0879	two component transcriptional regulator, Fis	Dde_2533	Dde_2533	response regulator receiver domain protein	[TP0519-TP0519 (0.65939915)]
COG2204	COG2204	Dde_2533	Dde_2533	response regulator receiver domain protein	Dde_0879	Dde_0879	two component transcriptional regulator, Fis	[TP0519-TP0519 (0.65939915)]
COG2204	COG2204	Dde_0879	Dde_0879	two component transcriptional regulator, Fis	Dde_3003	Dde_3003	two component transcriptional regulator, Fis	[TP0519-TP0519 (0.65939915)]
COG2204	COG2204	Dde_3003	Dde_3003	two component transcriptional regulator, Fis	Dde_0879	Dde_0879	two component transcriptional regulator, Fis	[TP0519-TP0519 (0.65939915)]
COG2204	COG2204	Dde_3196	Dde_3196	putative transcriptional regulator, Fis family	Dde_1521	Dde_1521	response regulator receiver domain protein	[TP0519-TP0519 (0.65939915)]
COG2204	COG2204	Dde_1521	Dde_1521	response regulator receiver domain protein	Dde_3196	Dde_3196	putative transcriptional regulator, Fis family	[TP0519-TP0519 (0.65939915)]
COG2204	COG2204	Dde_2959	Dde_2959	transcriptional regulator, Fis family	Dde_3196	Dde_3196	putative transcriptional regulator, Fis family	[TP0519-TP0519 (0.65939915)]
COG2204	COG2204	Dde_3196	Dde_3196	putative transcriptional regulator, Fis family	Dde_2959	Dde_2959	transcriptional regulator, Fis family	[TP0519-TP0519 (0.65939915)]
COG2204	COG2204	Dde_3097	Dde_3097	two component transcriptional regulator, Fis	Dde_2533	Dde_2533	response regulator receiver domain protein	[TP0519-TP0519 (0.65939915)]
COG2204	COG2204	Dde_2533	Dde_2533	response regulator receiver domain protein	Dde_3097	Dde_3097	two component transcriptional regulator, Fis	[TP0519-TP0519 (0.65939915)]
COG2204	COG2204	Dde_0820	Dde_0820	two component transcriptional regulator, Fis	Dde_0695	Dde_0695	response regulator receiver domain protein	[TP0519-TP0519 (0.65939915)]
COG2204	COG2204	Dde_0695	Dde_0695	response regulator receiver domain protein	Dde_0820	Dde_0820	two component transcriptional regulator, Fis	[TP0519-TP0519 (0.65939915)]
COG2204	COG2204	Dde_3599	Dde_3599	two component transcriptional regulator, Fis	Dde_1521	Dde_1521	response regulator receiver domain protein	[TP0519-TP0519 (0.65939915)]
COG2204	COG2204	Dde_1521	Dde_1521	response regulator receiver domain protein	Dde_3599	Dde_3599	two component transcriptional regulator, Fis	[TP0519-TP0519 (0.65939915)]
COG2204	COG2204	Dde_2952	Dde_2952	two component transcriptional regulator, Fis	Dde_3234	Dde_3234	two component transcriptional regulator, Fis	[TP0519-TP0519 (0.65939915)]
COG2204	COG2204	Dde_3234	Dde_3234	two component transcriptional regulator, Fis	Dde_2952	Dde_2952	two component transcriptional regulator, Fis	[TP0519-TP0519 (0.65939915)]
COG2204	COG2204	Dde_1260	Dde_1260	two component transcriptional regulator, Fis	Dde_3003	Dde_3003	two component transcriptional regulator, Fis	[TP0519-TP0519 (0.65939915)]
COG2204	COG2204	Dde_3003	Dde_3003	two component transcriptional regulator, Fis	Dde_1260	Dde_1260	two component transcriptional regulator, Fis	[TP0519-TP0519 (0.65939915)]
COG2204	COG2204	Dde_0820	Dde_0820	two component transcriptional regulator, Fis	Dde_1685	Dde_1685	two component transcriptional regulator, Fis	[TP0519-TP0519 (0.65939915)]
COG2204	COG2204	Dde_1685	Dde_1685	two component transcriptional regulator, Fis	Dde_0820	Dde_0820	two component transcriptional regulator, Fis	[TP0519-TP0519 (0.65939915)]
COG2204	COG2204	Dde_0710	Dde_0710	response regulator receiver domain protein	Dde_0603	Dde_0603	response regulator receiver domain protein	[TP0519-TP0519 (0.65939915)]
COG2204	COG2204	Dde_0603	Dde_0603	response regulator receiver domain protein	Dde_0710	Dde_0710	response regulator receiver domain protein	[TP0519-TP0519 (0.65939915)]
COG2204	COG2204	Dde_3097	Dde_3097	two component transcriptional regulator, Fis	Dde_1016	Dde_1016	two component transcriptional regulator, Fis	[TP0519-TP0519 (0.65939915)]
COG2204	COG2204	Dde_0879	Dde_0879	two component transcriptional regulator, Fis	Dde_3234	Dde_3234	two component transcriptional regulator, Fis	[TP0519-TP0519 (0.65939915)]
COG2204	COG2204	Dde_1016	Dde_1016	two component transcriptional regulator, Fis	Dde_3097	Dde_3097	two component transcriptional regulator, Fis	[TP0519-TP0519 (0.65939915)]
COG2204	COG2204	Dde_3234	Dde_3234	two component transcriptional regulator, Fis	Dde_0879	Dde_0879	two component transcriptional regulator, Fis	[TP0519-TP0519 (0.65939915)]
COG2204	COG2204	Dde_3196	Dde_3196	putative transcriptional regulator, Fis family	Dde_2952	Dde_2952	two component transcriptional regulator, Fis	[TP0519-TP0519 (0.65939915)]
COG2204	COG2204	Dde_2952	Dde_2952	two component transcriptional regulator, Fis	Dde_3196	Dde_3196	putative transcriptional regulator, Fis family	[TP0519-TP0519 (0.65939915)]
COG2204	COG2204	Dde_0710	Dde_0710	response regulator receiver domain protein	Dde_1016	Dde_1016	two component transcriptional regulator, Fis	[TP0519-TP0519 (0.65939915)]
COG2204	COG2204	Dde_1016	Dde_1016	two component transcriptional regulator, Fis	Dde_0710	Dde_0710	response regulator receiver domain protein	[TP0519-TP0519 (0.65939915)]
COG2204	COG2204	Dde_3196	Dde_3196	putative transcriptional regulator, Fis family	Dde_0820	Dde_0820	two component transcriptional regulator, Fis	[TP0519-TP0519 (0.65939915)]
COG2204	COG2204	Dde_0820	Dde_0820	two component transcriptional regulator, Fis	Dde_3196	Dde_3196	putative transcriptional regulator, Fis family	[TP0519-TP0519 (0.65939915)]
COG2204	COG2204	Dde_3599	Dde_3599	two component transcriptional regulator, Fis	Dde_3003	Dde_3003	two component transcriptional regulator, Fis	[TP0519-TP0519 (0.65939915)]
COG2204	COG2204	Dde_3003	Dde_3003	two component transcriptional regulator, Fis	Dde_3599	Dde_3599	two component transcriptional regulator, Fis	[TP0519-TP0519 (0.65939915)]
COG2204	COG2204	Dde_0318	Dde_0318	putative transcriptional regulator, Fis family	Dde_3234	Dde_3234	two component transcriptional regulator, Fis	[TP0519-TP0519 (0.65939915)]
COG2204	COG2204	Dde_1016	Dde_1016	two component transcriptional regulator, Fis	Dde_2533	Dde_2533	response regulator receiver domain protein	[TP0519-TP0519 (0.65939915)]
COG2204	COG2204	Dde_3234	Dde_3234	two component transcriptional regulator, Fis	Dde_0318	Dde_0318	putative transcriptional regulator, Fis family	[TP0519-TP0519 (0.65939915)]
COG2204	COG2204	Dde_2533	Dde_2533	response regulator receiver domain protein	Dde_1016	Dde_1016	two component transcriptional regulator, Fis	[TP0519-TP0519 (0.65939915)]
COG2204	COG2204	Dde_1260	Dde_1260	two component transcriptional regulator, Fis	Dde_1405	Dde_1405	two component transcriptional regulator, Fis	[TP0519-TP0519 (0.65939915)]
COG2204	COG2204	Dde_1405	Dde_1405	two component transcriptional regulator, Fis	Dde_1260	Dde_1260	two component transcriptional regulator, Fis	[TP0519-TP0519 (0.65939915)]
COG2204	COG2204	Dde_1260	Dde_1260	two component transcriptional regulator, Fis	Dde_0820	Dde_0820	two component transcriptional regulator, Fis	[TP0519-TP0519 (0.65939915)]
COG2204	COG2204	Dde_0820	Dde_0820	two component transcriptional regulator, Fis	Dde_1260	Dde_1260	two component transcriptional regulator, Fis	[TP0519-TP0519 (0.65939915)]
COG2204	COG2204	Dde_0327	Dde_0327	response regulator receiver domain protein	Dde_2952	Dde_2952	two component transcriptional regulator, Fis	[TP0519-TP0519 (0.65939915)]
COG2204	COG2204	Dde_2952	Dde_2952	two component transcriptional regulator, Fis	Dde_0327	Dde_0327	response regulator receiver domain protein	[TP0519-TP0519 (0.65939915)]
COG2204	COG2204	Dde_2959	Dde_2959	transcriptional regulator, Fis family	Dde_0879	Dde_0879	two component transcriptional regulator, Fis	[TP0519-TP0519 (0.65939915)]
COG2204	COG2204	Dde_0879	Dde_0879	two component transcriptional regulator, Fis	Dde_2959	Dde_2959	transcriptional regulator, Fis family	[TP0519-TP0519 (0.65939915)]
COG2204	COG2204	Dde_0695	Dde_0695	response regulator receiver domain protein	Dde_0109	Dde_0109	two component transcriptional regulator, Fis	[TP0519-TP0519 (0.65939915)]
COG2204	COG2204	Dde_0109	Dde_0109	two component transcriptional regulator, Fis	Dde_0695	Dde_0695	response regulator receiver domain protein	[TP0519-TP0519 (0.65939915)]
COG2204	COG2204	Dde_3040	Dde_3040	two component transcriptional regulator, Fis	Dde_0109	Dde_0109	two component transcriptional regulator, Fis	[TP0519-TP0519 (0.65939915)]
COG2204	COG2204	Dde_0109	Dde_0109	two component transcriptional regulator, Fis	Dde_3040	Dde_3040	two component transcriptional regulator, Fis	[TP0519-TP0519 (0.65939915)]
COG2204	COG2204	Dde_3196	Dde_3196	putative transcriptional regulator, Fis family	Dde_3040	Dde_3040	two component transcriptional regulator, Fis	[TP0519-TP0519 (0.65939915)]
COG2204	COG2204	Dde_3040	Dde_3040	two component transcriptional regulator, Fis	Dde_3196	Dde_3196	putative transcriptional regulator, Fis family	[TP0519-TP0519 (0.65939915)]
COG2204	COG2204	Dde_1260	Dde_1260	two component transcriptional regulator, Fis	Dde_2825	Dde_2825	putative transcriptional regulator, Fis family	[TP0519-TP0519 (0.65939915)]
COG2204	COG2204	Dde_2825	Dde_2825	putative transcriptional regulator, Fis family	Dde_1260	Dde_1260	two component transcriptional regulator, Fis	[TP0519-TP0519 (0.65939915)]
COG2204	COG2204	Dde_3536	Dde_3536	two component transcriptional regulator, Fis	Dde_1016	Dde_1016	two component transcriptional regulator, Fis	[TP0519-TP0519 (0.65939915)]
COG2204	COG2204	Dde_1016	Dde_1016	two component transcriptional regulator, Fis	Dde_3536	Dde_3536	two component transcriptional regulator, Fis	[TP0519-TP0519 (0.65939915)]
COG2204	COG2204	Dde_0820	Dde_0820	two component transcriptional regulator, Fis	Dde_2533	Dde_2533	response regulator receiver domain protein	[TP0519-TP0519 (0.65939915)]
COG2204	COG2204	Dde_2533	Dde_2533	response regulator receiver domain protein	Dde_0820	Dde_0820	two component transcriptional regulator, Fis	[TP0519-TP0519 (0.65939915)]
COG2204	COG2204	Dde_1405	Dde_1405	two component transcriptional regulator, Fis	Dde_0659	Dde_0659	putative transcriptional regulator, Fis family	[TP0519-TP0519 (0.65939915)]
COG2204	COG2204	Dde_0659	Dde_0659	putative transcriptional regulator, Fis family	Dde_1405	Dde_1405	two component transcriptional regulator, Fis	[TP0519-TP0519 (0.65939915)]
COG2204	COG2204	Dde_0850	Dde_0850	two component transcriptional regulator, Fis	Dde_0879	Dde_0879	two component transcriptional regulator, Fis	[TP0519-TP0519 (0.65939915)]
COG2204	COG2204	Dde_0879	Dde_0879	two component transcriptional regulator, Fis	Dde_0850	Dde_0850	two component transcriptional regulator, Fis	[TP0519-TP0519 (0.65939915)]
COG2204	COG2204	Dde_0820	Dde_0820	two component transcriptional regulator, Fis	Dde_0324	Dde_0324	response regulator receiver domain protein	[TP0519-TP0519 (0.65939915)]
COG2204	COG2204	Dde_0324	Dde_0324	response regulator receiver domain protein	Dde_0820	Dde_0820	two component transcriptional regulator, Fis	[TP0519-TP0519 (0.65939915)]
COG2204	COG2204	Dde_0603	Dde_0603	response regulator receiver domain protein	Dde_1405	Dde_1405	two component transcriptional regulator, Fis	[TP0519-TP0519 (0.65939915)]
COG2204	COG2204	Dde_1405	Dde_1405	two component transcriptional regulator, Fis	Dde_0603	Dde_0603	response regulator receiver domain protein	[TP0519-TP0519 (0.65939915)]
COG2204	COG2204	Dde_3196	Dde_3196	putative transcriptional regulator, Fis family	Dde_0879	Dde_0879	two component transcriptional regulator, Fis	[TP0519-TP0519 (0.65939915)]
COG2204	COG2204	Dde_0879	Dde_0879	two component transcriptional regulator, Fis	Dde_3196	Dde_3196	putative transcriptional regulator, Fis family	[TP0519-TP0519 (0.65939915)]
COG2204	COG2204	Dde_0710	Dde_0710	response regulator receiver domain protein	Dde_0820	Dde_0820	two component transcriptional regulator, Fis	[TP0519-TP0519 (0.65939915)]
COG2204	COG2204	Dde_0820	Dde_0820	two component transcriptional regulator, Fis	Dde_0710	Dde_0710	response regulator receiver domain protein	[TP0519-TP0519 (0.65939915)]
COG2204	COG2204	Dde_3536	Dde_3536	two component transcriptional regulator, Fis	Dde_3003	Dde_3003	two component transcriptional regulator, Fis	[TP0519-TP0519 (0.65939915)]
COG2204	COG2204	Dde_3003	Dde_3003	two component transcriptional regulator, Fis	Dde_3536	Dde_3536	two component transcriptional regulator, Fis	[TP0519-TP0519 (0.65939915)]
COG2204	COG2204	Dde_3040	Dde_3040	two component transcriptional regulator, Fis	Dde_0318	Dde_0318	putative transcriptional regulator, Fis family	[TP0519-TP0519 (0.65939915)]
COG2204	COG2204	Dde_0318	Dde_0318	putative transcriptional regulator, Fis family	Dde_3040	Dde_3040	two component transcriptional regulator, Fis	[TP0519-TP0519 (0.65939915)]
COG2204	COG2204	Dde_0820	Dde_0820	two component transcriptional regulator, Fis	Dde_3097	Dde_3097	two component transcriptional regulator, Fis	[TP0519-TP0519 (0.65939915)]
COG2204	COG2204	Dde_3097	Dde_3097	two component transcriptional regulator, Fis	Dde_0820	Dde_0820	two component transcriptional regulator, Fis	[TP0519-TP0519 (0.65939915)]
COG2204	COG2204	Dde_2355	Dde_2355	two component transcriptional regulator, Fis	Dde_0659	Dde_0659	putative transcriptional regulator, Fis family	[TP0519-TP0519 (0.65939915)]
COG2204	COG2204	Dde_0659	Dde_0659	putative transcriptional regulator, Fis family	Dde_2355	Dde_2355	two component transcriptional regulator, Fis	[TP0519-TP0519 (0.65939915)]
COG2204	COG2204	Dde_1260	Dde_1260	two component transcriptional regulator, Fis	Dde_3234	Dde_3234	two component transcriptional regulator, Fis	[TP0519-TP0519 (0.65939915)]
COG2204	COG2204	Dde_3234	Dde_3234	two component transcriptional regulator, Fis	Dde_1260	Dde_1260	two component transcriptional regulator, Fis	[TP0519-TP0519 (0.65939915)]
COG2204	COG2204	Dde_0695	Dde_0695	response regulator receiver domain protein	Dde_3003	Dde_3003	two component transcriptional regulator, Fis	[TP0519-TP0519 (0.65939915)]
COG2204	COG2204	Dde_3003	Dde_3003	two component transcriptional regulator, Fis	Dde_0695	Dde_0695	response regulator receiver domain protein	[TP0519-TP0519 (0.65939915)]
COG2204	COG2204	Dde_3536	Dde_3536	two component transcriptional regulator, Fis	Dde_0659	Dde_0659	putative transcriptional regulator, Fis family	[TP0519-TP0519 (0.65939915)]
COG2204	COG2204	Dde_0659	Dde_0659	putative transcriptional regulator, Fis family	Dde_3536	Dde_3536	two component transcriptional regulator, Fis	[TP0519-TP0519 (0.65939915)]
COG2204	COG2204	Dde_1685	Dde_1685	two component transcriptional regulator, Fis	Dde_1685	Dde_1685	two component transcriptional regulator, Fis	[TP0519-TP0519 (0.65939915)]
COG2204	COG2204	Dde_2825	Dde_2825	putative transcriptional regulator, Fis family	Dde_1685	Dde_1685	two component transcriptional regulator, Fis	[TP0519-TP0519 (0.65939915)]
COG2204	COG2204	Dde_0695	Dde_0695	response regulator receiver domain protein	Dde_3097	Dde_3097	two component transcriptional regulator, Fis	[TP0519-TP0519 (0.65939915)]
COG2204	COG2204	Dde_1685	Dde_1685	two component transcriptional regulator, Fis	Dde_2825	Dde_2825	putative transcriptional regulator, Fis family	[TP0519-TP0519 (0.65939915)]
COG2204	COG2204	Dde_3097	Dde_3097	two component transcriptional regulator, Fis	Dde_0695	Dde_0695	response regulator receiver domain protein	[TP0519-TP0519 (0.65939915)]
COG2204	COG2204	Dde_3196	Dde_3196	putative transcriptional regulator, Fis family	Dde_2355	Dde_2355	two component transcriptional regulator, Fis	[TP0519-TP0519 (0.65939915)]
COG2204	COG2204	Dde_2355	Dde_2355	two component transcriptional regulator, Fis	Dde_3196	Dde_3196	putative transcriptional regulator, Fis family	[TP0519-TP0519 (0.65939915)]
COG2204	COG2204	Dde_2355	Dde_2355	two component transcriptional regulator, Fis	Dde_3040	Dde_3040	two component transcriptional regulator, Fis	[TP0519-TP0519 (0.65939915)]
COG2204	COG2204	Dde_3040	Dde_3040	two component transcriptional regulator, Fis	Dde_2355	Dde_2355	two component transcriptional regulator, Fis	[TP0519-TP0519 (0.65939915)]
COG2204	COG2204	Dde_0603	Dde_0603	response regulator receiver domain protein	Dde_0850	Dde_0850	two component transcriptional regulator, Fis	[TP0519-TP0519 (0.65939915)]
COG2204	COG2204	Dde_0850	Dde_0850	two component transcriptional regulator, Fis	Dde_0603	Dde_0603	response regulator receiver domain protein	[TP0519-TP0519 (0.65939915)]
COG2204	COG2204	Dde_0820	Dde_0820	two component transcriptional regulator, Fis	Dde_0879	Dde_0879	two component transcriptional regulator, Fis	[TP0519-TP0519 (0.65939915)]
COG2204	COG2204	Dde_0879	Dde_0879	two component transcriptional regulator, Fis	Dde_0820	Dde_0820	two component transcriptional regulator, Fis	[TP0519-TP0519 (0.65939915)]
COG2204	COG2204	Dde_3536	Dde_3536	two component transcriptional regulator, Fis	Dde_2533	Dde_2533	response regulator receiver domain protein	[TP0519-TP0519 (0.65939915)]
COG2204	COG2204	Dde_2533	Dde_2533	response regulator receiver domain protein	Dde_3536	Dde_3536	two component transcriptional regulator, Fis	[TP0519-TP0519 (0.65939915)]
COG0546	COG0739	Dde_3690	Dde_3690	hydrolase, haloacid dehalogenase-like family	Dde_2203	Dde_2203	peptidase, M23/M37 family	[TP0554-TP0782 (0.73069036)]
COG0546	COG0739	Dde_3690	Dde_3690	hydrolase, haloacid dehalogenase-like family	Dde_3784	Dde_3784	peptidase, M23/M37 family	[TP0554-TP0782 (0.73069036)]
COG0546	COG0739	Dde_2190	Dde_2190	HAD-superfamily hydrolase subfamily IA, variant	Dde_3784	Dde_3784	peptidase, M23/M37 family	[TP0554-TP0782 (0.73069036)]
COG0546	COG0739	Dde_2190	Dde_2190	HAD-superfamily hydrolase subfamily IA, variant	Dde_0243	Dde_0243	peptidase, M23/M37 family	[TP0554-TP0782 (0.73069036)]
COG0546	COG0739	Dde_2190	Dde_2190	HAD-superfamily hydrolase subfamily IA, variant	Dde_2203	Dde_2203	peptidase, M23/M37 family	[TP0554-TP0782 (0.73069036)]
COG0546	COG0739	Dde_2190	Dde_2190	HAD-superfamily hydrolase subfamily IA, variant	Dde_2079	Dde_2079	peptidase, M23/M37 family	[TP0554-TP0782 (0.73069036)]
COG0546	COG0739	Dde_3690	Dde_3690	hydrolase, haloacid dehalogenase-like family	Dde_0243	Dde_0243	peptidase, M23/M37 family	[TP0554-TP0782 (0.73069036)]
COG0546	COG0739	Dde_3690	Dde_3690	hydrolase, haloacid dehalogenase-like family	Dde_2079	Dde_2079	peptidase, M23/M37 family	[TP0554-TP0782 (0.73069036)]
COG0242	COG1187	Dde_0013	Dde_0013	Formylmethionine deformylase	Dde_1958	Dde_1958	Pseudouridine synthase, Rsu	[TP0757-TP0459 (0.5284328)]
COG2239	COG4658	Dde_1832	Dde_1832	magnesium transporter	Dde_0582	Dde_0582	electron transport complex, RnfABCDGE type, D	[TP0917-TP0151 (0.5215956)]
COG0457	COG0558	Dde_1288	Dde_1288	TPR repeat	Dde_2074	Dde_2074	CDP-diacylglycerol--glycerol-3-phosphate	[TP0067-TP0730 (0.86096925)]
COG0457	COG0558	Dde_2336	Dde_2336	TPR repeat	Dde_2074	Dde_2074	CDP-diacylglycerol--glycerol-3-phosphate	[TP0067-TP0730 (0.86096925)]
COG0457	COG0558	Dde_3006	Dde_3006	response regulator receiver domain protein	Dde_2074	Dde_2074	CDP-diacylglycerol--glycerol-3-phosphate	[TP0067-TP0730 (0.86096925)]
COG0457	COG0558	Dde_2117	Dde_2117	TPR repeat	Dde_2074	Dde_2074	CDP-diacylglycerol--glycerol-3-phosphate	[TP0067-TP0730 (0.86096925)]
COG0457	COG0558	Dde_0357	Dde_0357	TPR repeat	Dde_2074	Dde_2074	CDP-diacylglycerol--glycerol-3-phosphate	[TP0067-TP0730 (0.86096925)]
COG0457	COG0558	Dde_1168	Dde_1168	TPR repeat	Dde_2074	Dde_2074	CDP-diacylglycerol--glycerol-3-phosphate	[TP0067-TP0730 (0.86096925)]
COG0457	COG0558	Dde_0828	Dde_0828	TPR repeat	Dde_2074	Dde_2074	CDP-diacylglycerol--glycerol-3-phosphate	[TP0067-TP0730 (0.86096925)]
COG0457	COG0558	Dde_3772	Dde_3772	TPR repeat	Dde_2074	Dde_2074	CDP-diacylglycerol--glycerol-3-phosphate	[TP0067-TP0730 (0.86096925)]
COG0020	COG1508	Dde_1126	Dde_1126	undecaprenyl diphosphate synthase	Dde_1771	Dde_1771	Sigma-54 factor	[TP0603-TP0111 (0.79878455)]
COG0192	COG1774	Dde_1496	metK	S-adenosylmethionine synthetase (EC 2.5.1.6) (Methionine adenosyltransferase) (AdoMet synthetase) (MAT)	Dde_1593	Dde_1593	hypothetical protein	[TP0794-TP0046 (0.7023217)]
COG0420	COG0739	Dde_3623	Dde_3623	Ser/Thr protein phosphatase family protein	Dde_2203	Dde_2203	peptidase, M23/M37 family	[TP0626-TP0782 (0.7781429)]
COG0420	COG0739	Dde_3623	Dde_3623	Ser/Thr protein phosphatase family protein	Dde_3784	Dde_3784	peptidase, M23/M37 family	[TP0626-TP0782 (0.7781429)]
COG0420	COG0739	Dde_3623	Dde_3623	Ser/Thr protein phosphatase family protein	Dde_0243	Dde_0243	peptidase, M23/M37 family	[TP0626-TP0782 (0.7781429)]
COG0420	COG0739	Dde_3623	Dde_3623	Ser/Thr protein phosphatase family protein	Dde_2079	Dde_2079	peptidase, M23/M37 family	[TP0626-TP0782 (0.7781429)]
COG1385	COG2812	Dde_1997	Dde_1997	hypothetical protein	Dde_0066	Dde_0066	DNA-directed DNA polymerase	[TP0276-TP1005 (0.66627616)]
COG0217	COG0739	Dde_2325	Dde_2325	Protein of unknown function DUF28	Dde_2203	Dde_2203	peptidase, M23/M37 family	[TP0474-TP0864 (0.82349855)]
COG0217	COG0739	Dde_2325	Dde_2325	Protein of unknown function DUF28	Dde_2079	Dde_2079	peptidase, M23/M37 family	[TP0474-TP0864 (0.82349855)]
COG0217	COG0739	Dde_2325	Dde_2325	Protein of unknown function DUF28	Dde_3784	Dde_3784	peptidase, M23/M37 family	[TP0474-TP0864 (0.82349855)]
COG0217	COG0739	Dde_2325	Dde_2325	Protein of unknown function DUF28	Dde_0243	Dde_0243	peptidase, M23/M37 family	[TP0474-TP0864 (0.82349855)]
COG0242	COG0254	Dde_0013	Dde_0013	Formylmethionine deformylase	Dde_2982	Dde_2982	ribosomal protein L31	[TP0757-TP0255 (0.6434887)]
COG0785	COG2239	Dde_2782	Dde_2782	hypothetical protein	Dde_1832	Dde_1832	magnesium transporter	[TP0101-TP0917 (0.5215956)]
COG0705	COG2239	Dde_1446	Dde_1446	rhomboid family protein	Dde_1832	Dde_1832	magnesium transporter	[TP0982-TP0917 (0.5527395)]
COG0305	COG0593	Dde_1409	Dde_1409	replicative DNA helicase	Dde_0001	Dde_0001	chromosomal replication initiator protein DnaA	[TP0058-TP0001 (0.9013428)]
COG0305	COG0593	Dde_1409	Dde_1409	replicative DNA helicase	Dde_2320	Dde_2320	chromosomal replication initiator protein DnaA	[TP0058-TP0001 (0.9013428)]
COG0772	COG2239	Dde_0992	Dde_0992	Rod shape-determining protein RodA	Dde_1832	Dde_1832	magnesium transporter	[TP0501-TP0917 (0.53388965), TP0387-TP0917 (0.61041105)]
COG0772	COG2239	Dde_1041	Dde_1041	cell cycle protein, FtsW/RodA/SpoVE family	Dde_1832	Dde_1832	magnesium transporter	[TP0501-TP0917 (0.53388965), TP0387-TP0917 (0.61041105)]
COG1766	COG2239	Dde_0353	Dde_0353	flagellar M-ring protein FliF	Dde_1832	Dde_1832	magnesium transporter	[TP0399-TP0917 (0.5059451)]
COG0178	COG1197	Dde_2486	Dde_2486	excinuclease ABC, A subunit	Dde_2039	Dde_2039	transcription-repair coupling factor	[TP0514-TP0344 (0.9414915)]
COG0264	COG0544	Dde_1132	tsf	translation elongation factor Ts	Dde_2222	Dde_2222	trigger factor	[TP0605-TP0506 (0.9100214)]
COG1344	COG1352	Dde_1709	Dde_1709	flagellin	Dde_1573	Dde_1573	Protein-glutamate O-methyltransferase	[TP0870-TP0630 (0.7476691)]
COG1344	COG1352	Dde_1709	Dde_1709	flagellin	Dde_2105	Dde_2105	Protein-glutamate O-methyltransferase	[TP0870-TP0630 (0.7476691)]
COG1344	COG1352	Dde_1502	Dde_1502	flagellin	Dde_2105	Dde_2105	Protein-glutamate O-methyltransferase	[TP0870-TP0630 (0.7476691)]
COG1344	COG1352	Dde_1501	Dde_1501	flagellin	Dde_2105	Dde_2105	Protein-glutamate O-methyltransferase	[TP0870-TP0630 (0.7476691)]
COG1344	COG1352	Dde_3151	Dde_3151	flagellar hook-associated protein FlgL,	Dde_2105	Dde_2105	Protein-glutamate O-methyltransferase	[TP0870-TP0630 (0.7476691)]
COG1344	COG1352	Dde_1709	Dde_1709	flagellin	Dde_1198	Dde_1198	Protein-glutamate O-methyltransferase	[TP0870-TP0630 (0.7476691)]
COG1344	COG1352	Dde_1570	Dde_1570	flagellin, putative	Dde_1573	Dde_1573	Protein-glutamate O-methyltransferase	[TP0870-TP0630 (0.7476691)]
COG1344	COG1352	Dde_1501	Dde_1501	flagellin	Dde_1573	Dde_1573	Protein-glutamate O-methyltransferase	[TP0870-TP0630 (0.7476691)]
COG1344	COG1352	Dde_1570	Dde_1570	flagellin, putative	Dde_1198	Dde_1198	Protein-glutamate O-methyltransferase	[TP0870-TP0630 (0.7476691)]
COG1344	COG1352	Dde_1502	Dde_1502	flagellin	Dde_1573	Dde_1573	Protein-glutamate O-methyltransferase	[TP0870-TP0630 (0.7476691)]
COG1344	COG1352	Dde_3151	Dde_3151	flagellar hook-associated protein FlgL,	Dde_1198	Dde_1198	Protein-glutamate O-methyltransferase	[TP0870-TP0630 (0.7476691)]
COG1344	COG1352	Dde_3151	Dde_3151	flagellar hook-associated protein FlgL,	Dde_1573	Dde_1573	Protein-glutamate O-methyltransferase	[TP0870-TP0630 (0.7476691)]
COG1344	COG1352	Dde_1502	Dde_1502	flagellin	Dde_1198	Dde_1198	Protein-glutamate O-methyltransferase	[TP0870-TP0630 (0.7476691)]
COG1344	COG1352	Dde_1570	Dde_1570	flagellin, putative	Dde_2105	Dde_2105	Protein-glutamate O-methyltransferase	[TP0870-TP0630 (0.7476691)]
COG1344	COG1352	Dde_1501	Dde_1501	flagellin	Dde_1198	Dde_1198	Protein-glutamate O-methyltransferase	[TP0870-TP0630 (0.7476691)]
COG0495	COG1475	Dde_2439	Dde_2439	leucyl-tRNA synthetase	Dde_0029	Dde_0029	parB-like partition proteins	[TP0586-TP0271 (0.63095015)]
COG1352	COG1536	Dde_1198	Dde_1198	Protein-glutamate O-methyltransferase	Dde_0352	Dde_0352	flagellar motor switch protein FliG	[TP0630-TP0026 (0.7604114)]
COG1352	COG1536	Dde_1573	Dde_1573	Protein-glutamate O-methyltransferase	Dde_0352	Dde_0352	flagellar motor switch protein FliG	[TP0630-TP0026 (0.7604114)]
COG1352	COG1536	Dde_2105	Dde_2105	Protein-glutamate O-methyltransferase	Dde_0352	Dde_0352	flagellar motor switch protein FliG	[TP0630-TP0026 (0.7604114)]
COG0099	COG0216	Dde_2234	rpsM	30S ribosomal protein S13	Dde_2984	Dde_2984	peptide chain release factor 1	[TP0210-TP0051 (0.8775348)]
COG0803	COG1268	Dde_2208	Dde_2208	cation ABC transporter, periplasmc-binding	Dde_2954	Dde_2954	BioY family protein	[TP0034-TP0228 (0.8514437)]
COG0442	COG0552	Dde_2206	Dde_2206	prolyl-tRNA synthetase	Dde_0560	Dde_0560	signal recognition particle-docking protein	[TP0160-TP0578 (0.56216276)]
COG0178	COG0845	Dde_2486	Dde_2486	excinuclease ABC, A subunit	Dde_0671	Dde_0671	Secretion protein HlyD	[TP0514-TP0965 (0.87363523)]
COG0178	COG0845	Dde_2486	Dde_2486	excinuclease ABC, A subunit	Dde_0962	Dde_0962	Secretion protein HlyD	[TP0514-TP0965 (0.87363523)]
COG0178	COG0845	Dde_2486	Dde_2486	excinuclease ABC, A subunit	Dde_0700	Dde_0700	putative lipoprotein	[TP0514-TP0965 (0.87363523)]
COG0178	COG0845	Dde_2486	Dde_2486	excinuclease ABC, A subunit	Dde_0402	Dde_0402	Secretion protein HlyD	[TP0514-TP0965 (0.87363523)]
COG0178	COG0845	Dde_2486	Dde_2486	excinuclease ABC, A subunit	Dde_0549	Dde_0549	Secretion protein HlyD	[TP0514-TP0965 (0.87363523)]
COG0178	COG0845	Dde_2486	Dde_2486	excinuclease ABC, A subunit	Dde_0825	Dde_0825	hypothetical protein	[TP0514-TP0965 (0.87363523)]
COG0178	COG0845	Dde_2486	Dde_2486	excinuclease ABC, A subunit	Dde_1562	Dde_1562	Secretion protein HlyD	[TP0514-TP0965 (0.87363523)]
COG0178	COG0845	Dde_2486	Dde_2486	excinuclease ABC, A subunit	Dde_1340	Dde_1340	Secretion protein HlyD	[TP0514-TP0965 (0.87363523)]
COG0178	COG0845	Dde_2486	Dde_2486	excinuclease ABC, A subunit	Dde_3628	Dde_3628	Secretion protein HlyD	[TP0514-TP0965 (0.87363523)]
COG0178	COG0845	Dde_2486	Dde_2486	excinuclease ABC, A subunit	Dde_1419	Dde_1419	Type I secretion membrane fusion protein, HlyD	[TP0514-TP0965 (0.87363523)]
COG0457	COG0566	Dde_1168	Dde_1168	TPR repeat	Dde_3581	Dde_3581	RNA methyltransferase TrmH, group 3	[TP0095-TP0054 (0.73981166)]
COG0457	COG0566	Dde_0828	Dde_0828	TPR repeat	Dde_3581	Dde_3581	RNA methyltransferase TrmH, group 3	[TP0095-TP0054 (0.73981166)]
COG0457	COG0566	Dde_2117	Dde_2117	TPR repeat	Dde_1484	Dde_1484	tRNA (guanosine-2'-O-)-methyltransferase	[TP0095-TP0054 (0.73981166)]
COG0457	COG0566	Dde_2117	Dde_2117	TPR repeat	Dde_3581	Dde_3581	RNA methyltransferase TrmH, group 3	[TP0095-TP0054 (0.73981166)]
COG0457	COG0566	Dde_3006	Dde_3006	response regulator receiver domain protein	Dde_3581	Dde_3581	RNA methyltransferase TrmH, group 3	[TP0095-TP0054 (0.73981166)]
COG0457	COG0566	Dde_2336	Dde_2336	TPR repeat	Dde_3581	Dde_3581	RNA methyltransferase TrmH, group 3	[TP0095-TP0054 (0.73981166)]
COG0457	COG0566	Dde_0357	Dde_0357	TPR repeat	Dde_3581	Dde_3581	RNA methyltransferase TrmH, group 3	[TP0095-TP0054 (0.73981166)]
COG0457	COG0566	Dde_1288	Dde_1288	TPR repeat	Dde_3581	Dde_3581	RNA methyltransferase TrmH, group 3	[TP0095-TP0054 (0.73981166)]
COG0457	COG0566	Dde_2336	Dde_2336	TPR repeat	Dde_1484	Dde_1484	tRNA (guanosine-2'-O-)-methyltransferase	[TP0095-TP0054 (0.73981166)]
COG0457	COG0566	Dde_0357	Dde_0357	TPR repeat	Dde_1484	Dde_1484	tRNA (guanosine-2'-O-)-methyltransferase	[TP0095-TP0054 (0.73981166)]
COG0457	COG0566	Dde_3772	Dde_3772	TPR repeat	Dde_1484	Dde_1484	tRNA (guanosine-2'-O-)-methyltransferase	[TP0095-TP0054 (0.73981166)]
COG0457	COG0566	Dde_3772	Dde_3772	TPR repeat	Dde_3581	Dde_3581	RNA methyltransferase TrmH, group 3	[TP0095-TP0054 (0.73981166)]
COG0457	COG0566	Dde_1288	Dde_1288	TPR repeat	Dde_1484	Dde_1484	tRNA (guanosine-2'-O-)-methyltransferase	[TP0095-TP0054 (0.73981166)]
COG0457	COG0566	Dde_3006	Dde_3006	response regulator receiver domain protein	Dde_1484	Dde_1484	tRNA (guanosine-2'-O-)-methyltransferase	[TP0095-TP0054 (0.73981166)]
COG0457	COG0566	Dde_1168	Dde_1168	TPR repeat	Dde_1484	Dde_1484	tRNA (guanosine-2'-O-)-methyltransferase	[TP0095-TP0054 (0.73981166)]
COG0457	COG0566	Dde_0828	Dde_0828	TPR repeat	Dde_1484	Dde_1484	tRNA (guanosine-2'-O-)-methyltransferase	[TP0095-TP0054 (0.73981166)]
COG0465	COG0558	Dde_3415	Dde_3415	ATP-dependent metalloprotease FtsH	Dde_2074	Dde_2074	CDP-diacylglycerol--glycerol-3-phosphate	[TP0765-TP0256 (0.8653493)]
COG0465	COG0558	Dde_1513	Dde_1513	ATP-dependent metalloprotease FtsH	Dde_2074	Dde_2074	CDP-diacylglycerol--glycerol-3-phosphate	[TP0765-TP0256 (0.8653493)]
COG0024	COG0462	Dde_2236	Dde_2236	methionine aminopeptidase, type I	Dde_2126	Dde_2126	ribose-phosphate pyrophosphokinase	[TP0842-TP0294 (0.8762697)]
COG0125	COG0361	Dde_2338	Dde_2338	Thymidylate kinase	Dde_3614	Dde_3614	translation initiation factor IF-1	[TP0354-TP0097 (0.8382038)]
COG0125	COG0361	Dde_2338	Dde_2338	Thymidylate kinase	Dde_3769	Dde_3769	translation initiation factor IF-1	[TP0354-TP0097 (0.8382038)]
COG1536	COG1766	Dde_0352	Dde_0352	flagellar motor switch protein FliG	Dde_0353	Dde_0353	flagellar M-ring protein FliF	[TP0400-TP0399 (0.9198608), TP0026-TP0399 (0.9539454)]
COG0215	COG1536	Dde_2121	cysS	Cysteinyl-tRNA synthetase (EC 6.1.1.16) (Cysteine--tRNA ligase) (CysRS)	Dde_0352	Dde_0352	flagellar motor switch protein FliG	[TP0091-TP0400 (0.6374247)]
COG0564	COG1418	Dde_1447	Dde_1447	pseudouridine synthase, RluD	Dde_0978	Dde_0978	metal dependent phosphohydrolase	[TP0154-TP1018 (0.7668753)]
COG0564	COG1418	Dde_0975	Dde_0975	Pseudouridylate synthase 23S RNA-specific-like	Dde_0978	Dde_0978	metal dependent phosphohydrolase	[TP0154-TP1018 (0.7668753)]
COG0564	COG1418	Dde_0120	Dde_0120	RNA-binding S4	Dde_0978	Dde_0978	metal dependent phosphohydrolase	[TP0154-TP1018 (0.7668753)]
COG0739	COG2204	Dde_2203	Dde_2203	peptidase, M23/M37 family	Dde_1260	Dde_1260	two component transcriptional regulator, Fis	[TP0706-TP0519 (0.80130965)]
COG0739	COG2204	Dde_0243	Dde_0243	peptidase, M23/M37 family	Dde_3599	Dde_3599	two component transcriptional regulator, Fis	[TP0706-TP0519 (0.80130965)]
COG0739	COG2204	Dde_2079	Dde_2079	peptidase, M23/M37 family	Dde_3097	Dde_3097	two component transcriptional regulator, Fis	[TP0706-TP0519 (0.80130965)]
COG0739	COG2204	Dde_2079	Dde_2079	peptidase, M23/M37 family	Dde_0318	Dde_0318	putative transcriptional regulator, Fis family	[TP0706-TP0519 (0.80130965)]
COG0739	COG2204	Dde_2203	Dde_2203	peptidase, M23/M37 family	Dde_3003	Dde_3003	two component transcriptional regulator, Fis	[TP0706-TP0519 (0.80130965)]
COG0739	COG2204	Dde_2079	Dde_2079	peptidase, M23/M37 family	Dde_1260	Dde_1260	two component transcriptional regulator, Fis	[TP0706-TP0519 (0.80130965)]
COG0739	COG2204	Dde_2079	Dde_2079	peptidase, M23/M37 family	Dde_0659	Dde_0659	putative transcriptional regulator, Fis family	[TP0706-TP0519 (0.80130965)]
COG0739	COG2204	Dde_2203	Dde_2203	peptidase, M23/M37 family	Dde_0659	Dde_0659	putative transcriptional regulator, Fis family	[TP0706-TP0519 (0.80130965)]
COG0739	COG2204	Dde_3784	Dde_3784	peptidase, M23/M37 family	Dde_3599	Dde_3599	two component transcriptional regulator, Fis	[TP0706-TP0519 (0.80130965)]
COG0739	COG2204	Dde_3784	Dde_3784	peptidase, M23/M37 family	Dde_1016	Dde_1016	two component transcriptional regulator, Fis	[TP0706-TP0519 (0.80130965)]
COG0739	COG2204	Dde_0243	Dde_0243	peptidase, M23/M37 family	Dde_0324	Dde_0324	response regulator receiver domain protein	[TP0706-TP0519 (0.80130965)]
COG0739	COG2204	Dde_2203	Dde_2203	peptidase, M23/M37 family	Dde_0710	Dde_0710	response regulator receiver domain protein	[TP0706-TP0519 (0.80130965)]
COG0739	COG2204	Dde_2203	Dde_2203	peptidase, M23/M37 family	Dde_1405	Dde_1405	two component transcriptional regulator, Fis	[TP0706-TP0519 (0.80130965)]
COG0739	COG2204	Dde_0243	Dde_0243	peptidase, M23/M37 family	Dde_0820	Dde_0820	two component transcriptional regulator, Fis	[TP0706-TP0519 (0.80130965)]
COG0739	COG2204	Dde_0243	Dde_0243	peptidase, M23/M37 family	Dde_0327	Dde_0327	response regulator receiver domain protein	[TP0706-TP0519 (0.80130965)]
COG0739	COG2204	Dde_2079	Dde_2079	peptidase, M23/M37 family	Dde_2959	Dde_2959	transcriptional regulator, Fis family	[TP0706-TP0519 (0.80130965)]
COG0739	COG2204	Dde_2079	Dde_2079	peptidase, M23/M37 family	Dde_0695	Dde_0695	response regulator receiver domain protein	[TP0706-TP0519 (0.80130965)]
COG0739	COG2204	Dde_0243	Dde_0243	peptidase, M23/M37 family	Dde_3040	Dde_3040	two component transcriptional regulator, Fis	[TP0706-TP0519 (0.80130965)]
COG0739	COG2204	Dde_3784	Dde_3784	peptidase, M23/M37 family	Dde_0659	Dde_0659	putative transcriptional regulator, Fis family	[TP0706-TP0519 (0.80130965)]
COG0739	COG2204	Dde_0243	Dde_0243	peptidase, M23/M37 family	Dde_3196	Dde_3196	putative transcriptional regulator, Fis family	[TP0706-TP0519 (0.80130965)]
COG0739	COG2204	Dde_2203	Dde_2203	peptidase, M23/M37 family	Dde_3536	Dde_3536	two component transcriptional regulator, Fis	[TP0706-TP0519 (0.80130965)]
COG0739	COG2204	Dde_2079	Dde_2079	peptidase, M23/M37 family	Dde_0820	Dde_0820	two component transcriptional regulator, Fis	[TP0706-TP0519 (0.80130965)]
COG0739	COG2204	Dde_2079	Dde_2079	peptidase, M23/M37 family	Dde_0879	Dde_0879	two component transcriptional regulator, Fis	[TP0706-TP0519 (0.80130965)]
COG0739	COG2204	Dde_3784	Dde_3784	peptidase, M23/M37 family	Dde_0850	Dde_0850	two component transcriptional regulator, Fis	[TP0706-TP0519 (0.80130965)]
COG0739	COG2204	Dde_3784	Dde_3784	peptidase, M23/M37 family	Dde_0879	Dde_0879	two component transcriptional regulator, Fis	[TP0706-TP0519 (0.80130965)]
COG0739	COG2204	Dde_2079	Dde_2079	peptidase, M23/M37 family	Dde_0109	Dde_0109	two component transcriptional regulator, Fis	[TP0706-TP0519 (0.80130965)]
COG0739	COG2204	Dde_2203	Dde_2203	peptidase, M23/M37 family	Dde_0850	Dde_0850	two component transcriptional regulator, Fis	[TP0706-TP0519 (0.80130965)]
COG0739	COG2204	Dde_0243	Dde_0243	peptidase, M23/M37 family	Dde_2959	Dde_2959	transcriptional regulator, Fis family	[TP0706-TP0519 (0.80130965)]
COG0739	COG2204	Dde_0243	Dde_0243	peptidase, M23/M37 family	Dde_1521	Dde_1521	response regulator receiver domain protein	[TP0706-TP0519 (0.80130965)]
COG0739	COG2204	Dde_3784	Dde_3784	peptidase, M23/M37 family	Dde_3003	Dde_3003	two component transcriptional regulator, Fis	[TP0706-TP0519 (0.80130965)]
COG0739	COG2204	Dde_0243	Dde_0243	peptidase, M23/M37 family	Dde_2355	Dde_2355	two component transcriptional regulator, Fis	[TP0706-TP0519 (0.80130965)]
COG0739	COG2204	Dde_3784	Dde_3784	peptidase, M23/M37 family	Dde_0109	Dde_0109	two component transcriptional regulator, Fis	[TP0706-TP0519 (0.80130965)]
COG0739	COG2204	Dde_2079	Dde_2079	peptidase, M23/M37 family	Dde_3234	Dde_3234	two component transcriptional regulator, Fis	[TP0706-TP0519 (0.80130965)]
COG0739	COG2204	Dde_3784	Dde_3784	peptidase, M23/M37 family	Dde_3196	Dde_3196	putative transcriptional regulator, Fis family	[TP0706-TP0519 (0.80130965)]
COG0739	COG2204	Dde_3784	Dde_3784	peptidase, M23/M37 family	Dde_3040	Dde_3040	two component transcriptional regulator, Fis	[TP0706-TP0519 (0.80130965)]
COG0739	COG2204	Dde_2203	Dde_2203	peptidase, M23/M37 family	Dde_2533	Dde_2533	response regulator receiver domain protein	[TP0706-TP0519 (0.80130965)]
COG0739	COG2204	Dde_2203	Dde_2203	peptidase, M23/M37 family	Dde_1685	Dde_1685	two component transcriptional regulator, Fis	[TP0706-TP0519 (0.80130965)]
COG0739	COG2204	Dde_2203	Dde_2203	peptidase, M23/M37 family	Dde_0603	Dde_0603	response regulator receiver domain protein	[TP0706-TP0519 (0.80130965)]
COG0739	COG2204	Dde_2203	Dde_2203	peptidase, M23/M37 family	Dde_0820	Dde_0820	two component transcriptional regulator, Fis	[TP0706-TP0519 (0.80130965)]
COG0739	COG2204	Dde_2203	Dde_2203	peptidase, M23/M37 family	Dde_3196	Dde_3196	putative transcriptional regulator, Fis family	[TP0706-TP0519 (0.80130965)]
COG0739	COG2204	Dde_0243	Dde_0243	peptidase, M23/M37 family	Dde_0879	Dde_0879	two component transcriptional regulator, Fis	[TP0706-TP0519 (0.80130965)]
COG0739	COG2204	Dde_3784	Dde_3784	peptidase, M23/M37 family	Dde_1260	Dde_1260	two component transcriptional regulator, Fis	[TP0706-TP0519 (0.80130965)]
COG0739	COG2204	Dde_3784	Dde_3784	peptidase, M23/M37 family	Dde_0695	Dde_0695	response regulator receiver domain protein	[TP0706-TP0519 (0.80130965)]
COG0739	COG2204	Dde_2203	Dde_2203	peptidase, M23/M37 family	Dde_3097	Dde_3097	two component transcriptional regulator, Fis	[TP0706-TP0519 (0.80130965)]
COG0739	COG2204	Dde_0243	Dde_0243	peptidase, M23/M37 family	Dde_1260	Dde_1260	two component transcriptional regulator, Fis	[TP0706-TP0519 (0.80130965)]
COG0739	COG2204	Dde_2203	Dde_2203	peptidase, M23/M37 family	Dde_2959	Dde_2959	transcriptional regulator, Fis family	[TP0706-TP0519 (0.80130965)]
COG0739	COG2204	Dde_0243	Dde_0243	peptidase, M23/M37 family	Dde_0710	Dde_0710	response regulator receiver domain protein	[TP0706-TP0519 (0.80130965)]
COG0739	COG2204	Dde_3784	Dde_3784	peptidase, M23/M37 family	Dde_2959	Dde_2959	transcriptional regulator, Fis family	[TP0706-TP0519 (0.80130965)]
COG0739	COG2204	Dde_2079	Dde_2079	peptidase, M23/M37 family	Dde_0850	Dde_0850	two component transcriptional regulator, Fis	[TP0706-TP0519 (0.80130965)]
COG0739	COG2204	Dde_2203	Dde_2203	peptidase, M23/M37 family	Dde_0318	Dde_0318	putative transcriptional regulator, Fis family	[TP0706-TP0519 (0.80130965)]
COG0739	COG2204	Dde_2079	Dde_2079	peptidase, M23/M37 family	Dde_2533	Dde_2533	response regulator receiver domain protein	[TP0706-TP0519 (0.80130965)]
COG0739	COG2204	Dde_3784	Dde_3784	peptidase, M23/M37 family	Dde_1405	Dde_1405	two component transcriptional regulator, Fis	[TP0706-TP0519 (0.80130965)]
COG0739	COG2204	Dde_2079	Dde_2079	peptidase, M23/M37 family	Dde_3003	Dde_3003	two component transcriptional regulator, Fis	[TP0706-TP0519 (0.80130965)]
COG0739	COG2204	Dde_0243	Dde_0243	peptidase, M23/M37 family	Dde_0659	Dde_0659	putative transcriptional regulator, Fis family	[TP0706-TP0519 (0.80130965)]
COG0739	COG2204	Dde_0243	Dde_0243	peptidase, M23/M37 family	Dde_0695	Dde_0695	response regulator receiver domain protein	[TP0706-TP0519 (0.80130965)]
COG0739	COG2204	Dde_0243	Dde_0243	peptidase, M23/M37 family	Dde_1405	Dde_1405	two component transcriptional regulator, Fis	[TP0706-TP0519 (0.80130965)]
COG0739	COG2204	Dde_3784	Dde_3784	peptidase, M23/M37 family	Dde_3097	Dde_3097	two component transcriptional regulator, Fis	[TP0706-TP0519 (0.80130965)]
COG0739	COG2204	Dde_3784	Dde_3784	peptidase, M23/M37 family	Dde_2952	Dde_2952	two component transcriptional regulator, Fis	[TP0706-TP0519 (0.80130965)]
COG0739	COG2204	Dde_3784	Dde_3784	peptidase, M23/M37 family	Dde_2533	Dde_2533	response regulator receiver domain protein	[TP0706-TP0519 (0.80130965)]
COG0739	COG2204	Dde_0243	Dde_0243	peptidase, M23/M37 family	Dde_3536	Dde_3536	two component transcriptional regulator, Fis	[TP0706-TP0519 (0.80130965)]
COG0739	COG2204	Dde_0243	Dde_0243	peptidase, M23/M37 family	Dde_3003	Dde_3003	two component transcriptional regulator, Fis	[TP0706-TP0519 (0.80130965)]
COG0739	COG2204	Dde_2079	Dde_2079	peptidase, M23/M37 family	Dde_2952	Dde_2952	two component transcriptional regulator, Fis	[TP0706-TP0519 (0.80130965)]
COG0739	COG2204	Dde_3784	Dde_3784	peptidase, M23/M37 family	Dde_2825	Dde_2825	putative transcriptional regulator, Fis family	[TP0706-TP0519 (0.80130965)]
COG0739	COG2204	Dde_2079	Dde_2079	peptidase, M23/M37 family	Dde_0327	Dde_0327	response regulator receiver domain protein	[TP0706-TP0519 (0.80130965)]
COG0739	COG2204	Dde_2079	Dde_2079	peptidase, M23/M37 family	Dde_0603	Dde_0603	response regulator receiver domain protein	[TP0706-TP0519 (0.80130965)]
COG0739	COG2204	Dde_2079	Dde_2079	peptidase, M23/M37 family	Dde_0710	Dde_0710	response regulator receiver domain protein	[TP0706-TP0519 (0.80130965)]
COG0739	COG2204	Dde_0243	Dde_0243	peptidase, M23/M37 family	Dde_1016	Dde_1016	two component transcriptional regulator, Fis	[TP0706-TP0519 (0.80130965)]
COG0739	COG2204	Dde_2079	Dde_2079	peptidase, M23/M37 family	Dde_1685	Dde_1685	two component transcriptional regulator, Fis	[TP0706-TP0519 (0.80130965)]
COG0739	COG2204	Dde_3784	Dde_3784	peptidase, M23/M37 family	Dde_0318	Dde_0318	putative transcriptional regulator, Fis family	[TP0706-TP0519 (0.80130965)]
COG0739	COG2204	Dde_0243	Dde_0243	peptidase, M23/M37 family	Dde_3097	Dde_3097	two component transcriptional regulator, Fis	[TP0706-TP0519 (0.80130965)]
COG0739	COG2204	Dde_2203	Dde_2203	peptidase, M23/M37 family	Dde_2952	Dde_2952	two component transcriptional regulator, Fis	[TP0706-TP0519 (0.80130965)]
COG0739	COG2204	Dde_2203	Dde_2203	peptidase, M23/M37 family	Dde_3599	Dde_3599	two component transcriptional regulator, Fis	[TP0706-TP0519 (0.80130965)]
COG0739	COG2204	Dde_0243	Dde_0243	peptidase, M23/M37 family	Dde_0603	Dde_0603	response regulator receiver domain protein	[TP0706-TP0519 (0.80130965)]
COG0739	COG2204	Dde_2203	Dde_2203	peptidase, M23/M37 family	Dde_0879	Dde_0879	two component transcriptional regulator, Fis	[TP0706-TP0519 (0.80130965)]
COG0739	COG2204	Dde_2079	Dde_2079	peptidase, M23/M37 family	Dde_3196	Dde_3196	putative transcriptional regulator, Fis family	[TP0706-TP0519 (0.80130965)]
COG0739	COG2204	Dde_3784	Dde_3784	peptidase, M23/M37 family	Dde_1685	Dde_1685	two component transcriptional regulator, Fis	[TP0706-TP0519 (0.80130965)]
COG0739	COG2204	Dde_2079	Dde_2079	peptidase, M23/M37 family	Dde_1405	Dde_1405	two component transcriptional regulator, Fis	[TP0706-TP0519 (0.80130965)]
COG0739	COG2204	Dde_2079	Dde_2079	peptidase, M23/M37 family	Dde_2355	Dde_2355	two component transcriptional regulator, Fis	[TP0706-TP0519 (0.80130965)]
COG0739	COG2204	Dde_2079	Dde_2079	peptidase, M23/M37 family	Dde_2825	Dde_2825	putative transcriptional regulator, Fis family	[TP0706-TP0519 (0.80130965)]
COG0739	COG2204	Dde_3784	Dde_3784	peptidase, M23/M37 family	Dde_2355	Dde_2355	two component transcriptional regulator, Fis	[TP0706-TP0519 (0.80130965)]
COG0739	COG2204	Dde_2079	Dde_2079	peptidase, M23/M37 family	Dde_1016	Dde_1016	two component transcriptional regulator, Fis	[TP0706-TP0519 (0.80130965)]
COG0739	COG2204	Dde_0243	Dde_0243	peptidase, M23/M37 family	Dde_3234	Dde_3234	two component transcriptional regulator, Fis	[TP0706-TP0519 (0.80130965)]
COG0739	COG2204	Dde_3784	Dde_3784	peptidase, M23/M37 family	Dde_0820	Dde_0820	two component transcriptional regulator, Fis	[TP0706-TP0519 (0.80130965)]
COG0739	COG2204	Dde_0243	Dde_0243	peptidase, M23/M37 family	Dde_2825	Dde_2825	putative transcriptional regulator, Fis family	[TP0706-TP0519 (0.80130965)]
COG0739	COG2204	Dde_2203	Dde_2203	peptidase, M23/M37 family	Dde_3234	Dde_3234	two component transcriptional regulator, Fis	[TP0706-TP0519 (0.80130965)]
COG0739	COG2204	Dde_2079	Dde_2079	peptidase, M23/M37 family	Dde_3536	Dde_3536	two component transcriptional regulator, Fis	[TP0706-TP0519 (0.80130965)]
COG0739	COG2204	Dde_2203	Dde_2203	peptidase, M23/M37 family	Dde_2825	Dde_2825	putative transcriptional regulator, Fis family	[TP0706-TP0519 (0.80130965)]
COG0739	COG2204	Dde_0243	Dde_0243	peptidase, M23/M37 family	Dde_0318	Dde_0318	putative transcriptional regulator, Fis family	[TP0706-TP0519 (0.80130965)]
COG0739	COG2204	Dde_2203	Dde_2203	peptidase, M23/M37 family	Dde_1016	Dde_1016	two component transcriptional regulator, Fis	[TP0706-TP0519 (0.80130965)]
COG0739	COG2204	Dde_3784	Dde_3784	peptidase, M23/M37 family	Dde_0603	Dde_0603	response regulator receiver domain protein	[TP0706-TP0519 (0.80130965)]
COG0739	COG2204	Dde_2079	Dde_2079	peptidase, M23/M37 family	Dde_0324	Dde_0324	response regulator receiver domain protein	[TP0706-TP0519 (0.80130965)]
COG0739	COG2204	Dde_2203	Dde_2203	peptidase, M23/M37 family	Dde_0109	Dde_0109	two component transcriptional regulator, Fis	[TP0706-TP0519 (0.80130965)]
COG0739	COG2204	Dde_2079	Dde_2079	peptidase, M23/M37 family	Dde_1521	Dde_1521	response regulator receiver domain protein	[TP0706-TP0519 (0.80130965)]
COG0739	COG2204	Dde_0243	Dde_0243	peptidase, M23/M37 family	Dde_1685	Dde_1685	two component transcriptional regulator, Fis	[TP0706-TP0519 (0.80130965)]
COG0739	COG2204	Dde_2079	Dde_2079	peptidase, M23/M37 family	Dde_3599	Dde_3599	two component transcriptional regulator, Fis	[TP0706-TP0519 (0.80130965)]
COG0739	COG2204	Dde_3784	Dde_3784	peptidase, M23/M37 family	Dde_1521	Dde_1521	response regulator receiver domain protein	[TP0706-TP0519 (0.80130965)]
COG0739	COG2204	Dde_0243	Dde_0243	peptidase, M23/M37 family	Dde_2533	Dde_2533	response regulator receiver domain protein	[TP0706-TP0519 (0.80130965)]
COG0739	COG2204	Dde_2079	Dde_2079	peptidase, M23/M37 family	Dde_3040	Dde_3040	two component transcriptional regulator, Fis	[TP0706-TP0519 (0.80130965)]
COG0739	COG2204	Dde_2203	Dde_2203	peptidase, M23/M37 family	Dde_0327	Dde_0327	response regulator receiver domain protein	[TP0706-TP0519 (0.80130965)]
COG0739	COG2204	Dde_0243	Dde_0243	peptidase, M23/M37 family	Dde_0850	Dde_0850	two component transcriptional regulator, Fis	[TP0706-TP0519 (0.80130965)]
COG0739	COG2204	Dde_0243	Dde_0243	peptidase, M23/M37 family	Dde_0109	Dde_0109	two component transcriptional regulator, Fis	[TP0706-TP0519 (0.80130965)]
COG0739	COG2204	Dde_2203	Dde_2203	peptidase, M23/M37 family	Dde_3040	Dde_3040	two component transcriptional regulator, Fis	[TP0706-TP0519 (0.80130965)]
COG0739	COG2204	Dde_3784	Dde_3784	peptidase, M23/M37 family	Dde_3234	Dde_3234	two component transcriptional regulator, Fis	[TP0706-TP0519 (0.80130965)]
COG0739	COG2204	Dde_0243	Dde_0243	peptidase, M23/M37 family	Dde_2952	Dde_2952	two component transcriptional regulator, Fis	[TP0706-TP0519 (0.80130965)]
COG0739	COG2204	Dde_2203	Dde_2203	peptidase, M23/M37 family	Dde_1521	Dde_1521	response regulator receiver domain protein	[TP0706-TP0519 (0.80130965)]
COG0739	COG2204	Dde_3784	Dde_3784	peptidase, M23/M37 family	Dde_0324	Dde_0324	response regulator receiver domain protein	[TP0706-TP0519 (0.80130965)]
COG0739	COG2204	Dde_2203	Dde_2203	peptidase, M23/M37 family	Dde_0695	Dde_0695	response regulator receiver domain protein	[TP0706-TP0519 (0.80130965)]
COG0739	COG2204	Dde_2203	Dde_2203	peptidase, M23/M37 family	Dde_2355	Dde_2355	two component transcriptional regulator, Fis	[TP0706-TP0519 (0.80130965)]
COG0739	COG2204	Dde_3784	Dde_3784	peptidase, M23/M37 family	Dde_3536	Dde_3536	two component transcriptional regulator, Fis	[TP0706-TP0519 (0.80130965)]
COG0739	COG2204	Dde_3784	Dde_3784	peptidase, M23/M37 family	Dde_0327	Dde_0327	response regulator receiver domain protein	[TP0706-TP0519 (0.80130965)]
COG0739	COG2204	Dde_3784	Dde_3784	peptidase, M23/M37 family	Dde_0710	Dde_0710	response regulator receiver domain protein	[TP0706-TP0519 (0.80130965)]
COG0739	COG2204	Dde_2203	Dde_2203	peptidase, M23/M37 family	Dde_0324	Dde_0324	response regulator receiver domain protein	[TP0706-TP0519 (0.80130965)]
COG0036	COG2001	Dde_2632	Dde_2632	ribulose-phosphate 3-epimerase	Dde_1033	mraZ	hypothetical protein	[TP0945-TP0383 (0.685165)]
COG0280	COG0457	Dde_3129	Dde_3129	Phosphate butyryltransferase	Dde_1288	Dde_1288	TPR repeat	[TP0094-TP0067 (0.5068833)]
COG0280	COG0457	Dde_3129	Dde_3129	Phosphate butyryltransferase	Dde_2117	Dde_2117	TPR repeat	[TP0094-TP0067 (0.5068833)]
COG0280	COG0457	Dde_3129	Dde_3129	Phosphate butyryltransferase	Dde_3772	Dde_3772	TPR repeat	[TP0094-TP0067 (0.5068833)]
COG0280	COG0457	Dde_3129	Dde_3129	Phosphate butyryltransferase	Dde_0357	Dde_0357	TPR repeat	[TP0094-TP0067 (0.5068833)]
COG0280	COG0457	Dde_3129	Dde_3129	Phosphate butyryltransferase	Dde_3006	Dde_3006	response regulator receiver domain protein	[TP0094-TP0067 (0.5068833)]
COG0280	COG0457	Dde_3129	Dde_3129	Phosphate butyryltransferase	Dde_0828	Dde_0828	TPR repeat	[TP0094-TP0067 (0.5068833)]
COG0280	COG0457	Dde_3129	Dde_3129	Phosphate butyryltransferase	Dde_1168	Dde_1168	TPR repeat	[TP0094-TP0067 (0.5068833)]
COG0280	COG0457	Dde_3129	Dde_3129	Phosphate butyryltransferase	Dde_2336	Dde_2336	TPR repeat	[TP0094-TP0067 (0.5068833)]
COG0457	COG0495	Dde_3772	Dde_3772	TPR repeat	Dde_2439	Dde_2439	leucyl-tRNA synthetase	[TP0067-TP0586 (0.714839)]
COG0457	COG0495	Dde_3006	Dde_3006	response regulator receiver domain protein	Dde_2439	Dde_2439	leucyl-tRNA synthetase	[TP0067-TP0586 (0.714839)]
COG0457	COG0495	Dde_0828	Dde_0828	TPR repeat	Dde_2439	Dde_2439	leucyl-tRNA synthetase	[TP0067-TP0586 (0.714839)]
COG0457	COG0495	Dde_2336	Dde_2336	TPR repeat	Dde_2439	Dde_2439	leucyl-tRNA synthetase	[TP0067-TP0586 (0.714839)]
COG0457	COG0495	Dde_1288	Dde_1288	TPR repeat	Dde_2439	Dde_2439	leucyl-tRNA synthetase	[TP0067-TP0586 (0.714839)]
COG0457	COG0495	Dde_1168	Dde_1168	TPR repeat	Dde_2439	Dde_2439	leucyl-tRNA synthetase	[TP0067-TP0586 (0.714839)]
COG0457	COG0495	Dde_0357	Dde_0357	TPR repeat	Dde_2439	Dde_2439	leucyl-tRNA synthetase	[TP0067-TP0586 (0.714839)]
COG0457	COG0495	Dde_2117	Dde_2117	TPR repeat	Dde_2439	Dde_2439	leucyl-tRNA synthetase	[TP0067-TP0586 (0.714839)]
COG0257	COG0472	Dde_2235	Dde_2235	ribosomal protein L36	Dde_1039	mraY	Phospho-N-acetylmuramoyl-pentapeptide-transferase (EC 2.7.8.13) (UDP- MurNAc-pentapeptide phosphotransferase)	[TP0209-TP0345 (0.64932555)]
COG0358	COG0457	Dde_2053	Dde_2053	DNA primase	Dde_1168	Dde_1168	TPR repeat	[TP0492-TP0648 (0.5111708)]
COG0358	COG0457	Dde_2053	Dde_2053	DNA primase	Dde_3772	Dde_3772	TPR repeat	[TP0492-TP0648 (0.5111708)]
COG0358	COG0457	Dde_2053	Dde_2053	DNA primase	Dde_2117	Dde_2117	TPR repeat	[TP0492-TP0648 (0.5111708)]
COG0358	COG0457	Dde_2053	Dde_2053	DNA primase	Dde_1288	Dde_1288	TPR repeat	[TP0492-TP0648 (0.5111708)]
COG0358	COG0457	Dde_2053	Dde_2053	DNA primase	Dde_3006	Dde_3006	response regulator receiver domain protein	[TP0492-TP0648 (0.5111708)]
COG0358	COG0457	Dde_2053	Dde_2053	DNA primase	Dde_0357	Dde_0357	TPR repeat	[TP0492-TP0648 (0.5111708)]
COG0358	COG0457	Dde_2053	Dde_2053	DNA primase	Dde_0828	Dde_0828	TPR repeat	[TP0492-TP0648 (0.5111708)]
COG0358	COG0457	Dde_2053	Dde_2053	DNA primase	Dde_2336	Dde_2336	TPR repeat	[TP0492-TP0648 (0.5111708)]
COG0687	COG1558	Dde_3673	Dde_3673	polyamine ABC transporter, periplasmic	Dde_0355	Dde_0355	flagellar basal-body rod protein FlgC	[TP0655-TP0397 (0.60331625)]
COG0766	COG1419	Dde_0546	murA	UDP-N-acetylglucosamine 1-carboxyvinyltransferase (EC 2.5.1.7) (Enoylpyruvate transferase) (UDP-N-acetylglucosamine enolpyruvyl transferase) (EPT)	Dde_0381	Dde_0381	flagellar biosynthesis protein FlhF, putative	[TP0029-TP0713 (0.80866665)]
COG0795	COG1792	Dde_1949	Dde_1949	permease, putative	Dde_0995	Dde_0995	rod shape-determining protein MreC	[TP0884-TP0498 (0.8374102)]
COG0795	COG1792	Dde_1948	Dde_1948	permease, putative	Dde_0995	Dde_0995	rod shape-determining protein MreC	[TP0884-TP0498 (0.8374102)]
COG1317	COG1536	Dde_0351	Dde_0351	flagellar assembly protein FliH, putative	Dde_0352	Dde_0352	flagellar motor switch protein FliG	[TP0401-TP0026 (0.96139234)]
COG0024	COG0125	Dde_2236	Dde_2236	methionine aminopeptidase, type I	Dde_2338	Dde_2338	Thymidylate kinase	[TP0842-TP0354 (0.8096375)]
COG0257	COG0779	Dde_2235	Dde_2235	ribosomal protein L36	Dde_3160	Dde_3160	UPF0090 protein Dde_3160	[TP0209-TP0893 (0.7461857)]
COG1291	COG1291	Dde_1717	Dde_1717	chemotaxis protein PomA	Dde_3589	Dde_3589	chemotaxis protein MotA	[TP0725-TP0725 (0.8044664)]
COG1291	COG1291	Dde_3589	Dde_3589	chemotaxis protein MotA	Dde_1717	Dde_1717	chemotaxis protein PomA	[TP0725-TP0725 (0.8044664)]
COG1291	COG1291	Dde_1538	Dde_1538	chemotaxis protein MotA	Dde_3589	Dde_3589	chemotaxis protein MotA	[TP0725-TP0725 (0.8044664)]
COG1291	COG1291	Dde_3589	Dde_3589	chemotaxis protein MotA	Dde_1538	Dde_1538	chemotaxis protein MotA	[TP0725-TP0725 (0.8044664)]
COG1291	COG1291	Dde_1538	Dde_1538	chemotaxis protein MotA	Dde_1717	Dde_1717	chemotaxis protein PomA	[TP0725-TP0725 (0.8044664)]
COG1291	COG1291	Dde_1717	Dde_1717	chemotaxis protein PomA	Dde_1538	Dde_1538	chemotaxis protein MotA	[TP0725-TP0725 (0.8044664)]
COG1291	COG1291	Dde_1717	Dde_1717	chemotaxis protein PomA	Dde_1717	Dde_1717	chemotaxis protein PomA	[TP0725-TP0725 (0.8044664)]
COG1291	COG1291	Dde_1538	Dde_1538	chemotaxis protein MotA	Dde_1538	Dde_1538	chemotaxis protein MotA	[TP0725-TP0725 (0.8044664)]
COG1291	COG1291	Dde_3589	Dde_3589	chemotaxis protein MotA	Dde_3589	Dde_3589	chemotaxis protein MotA	[TP0725-TP0725 (0.8044664)]
COG0275	COG1815	Dde_1034	mraW	S-adenosyl-methyltransferase mraW (EC 2.1.1.-)	Dde_0356	Dde_0356	flagellar basal-body rod protein FlgB	[TP0384-TP0396 (0.81050646)]
COG1536	COG1536	Dde_0352	Dde_0352	flagellar motor switch protein FliG	Dde_0352	Dde_0352	flagellar motor switch protein FliG	[TP0026-TP0400 (0.5928469)]
COG0457	COG0845	Dde_1168	Dde_1168	TPR repeat	Dde_0962	Dde_0962	Secretion protein HlyD	[TP0648-TP0965 (0.54118866)]
COG0457	COG0845	Dde_3006	Dde_3006	response regulator receiver domain protein	Dde_0962	Dde_0962	Secretion protein HlyD	[TP0648-TP0965 (0.54118866)]
COG0457	COG0845	Dde_1168	Dde_1168	TPR repeat	Dde_0402	Dde_0402	Secretion protein HlyD	[TP0648-TP0965 (0.54118866)]
COG0457	COG0845	Dde_2336	Dde_2336	TPR repeat	Dde_0671	Dde_0671	Secretion protein HlyD	[TP0648-TP0965 (0.54118866)]
COG0457	COG0845	Dde_3006	Dde_3006	response regulator receiver domain protein	Dde_0671	Dde_0671	Secretion protein HlyD	[TP0648-TP0965 (0.54118866)]
COG0457	COG0845	Dde_2336	Dde_2336	TPR repeat	Dde_1340	Dde_1340	Secretion protein HlyD	[TP0648-TP0965 (0.54118866)]
COG0457	COG0845	Dde_2336	Dde_2336	TPR repeat	Dde_0402	Dde_0402	Secretion protein HlyD	[TP0648-TP0965 (0.54118866)]
COG0457	COG0845	Dde_2117	Dde_2117	TPR repeat	Dde_1340	Dde_1340	Secretion protein HlyD	[TP0648-TP0965 (0.54118866)]
COG0457	COG0845	Dde_3006	Dde_3006	response regulator receiver domain protein	Dde_0549	Dde_0549	Secretion protein HlyD	[TP0648-TP0965 (0.54118866)]
COG0457	COG0845	Dde_0828	Dde_0828	TPR repeat	Dde_0549	Dde_0549	Secretion protein HlyD	[TP0648-TP0965 (0.54118866)]
COG0457	COG0845	Dde_0357	Dde_0357	TPR repeat	Dde_0825	Dde_0825	hypothetical protein	[TP0648-TP0965 (0.54118866)]
COG0457	COG0845	Dde_1288	Dde_1288	TPR repeat	Dde_1340	Dde_1340	Secretion protein HlyD	[TP0648-TP0965 (0.54118866)]
COG0457	COG0845	Dde_3772	Dde_3772	TPR repeat	Dde_0825	Dde_0825	hypothetical protein	[TP0648-TP0965 (0.54118866)]
COG0457	COG0845	Dde_2336	Dde_2336	TPR repeat	Dde_1562	Dde_1562	Secretion protein HlyD	[TP0648-TP0965 (0.54118866)]
COG0457	COG0845	Dde_2117	Dde_2117	TPR repeat	Dde_0549	Dde_0549	Secretion protein HlyD	[TP0648-TP0965 (0.54118866)]
COG0457	COG0845	Dde_0357	Dde_0357	TPR repeat	Dde_1340	Dde_1340	Secretion protein HlyD	[TP0648-TP0965 (0.54118866)]
COG0457	COG0845	Dde_3772	Dde_3772	TPR repeat	Dde_1340	Dde_1340	Secretion protein HlyD	[TP0648-TP0965 (0.54118866)]
COG0457	COG0845	Dde_0357	Dde_0357	TPR repeat	Dde_3628	Dde_3628	Secretion protein HlyD	[TP0648-TP0965 (0.54118866)]
COG0457	COG0845	Dde_1168	Dde_1168	TPR repeat	Dde_1562	Dde_1562	Secretion protein HlyD	[TP0648-TP0965 (0.54118866)]
COG0457	COG0845	Dde_0828	Dde_0828	TPR repeat	Dde_1419	Dde_1419	Type I secretion membrane fusion protein, HlyD	[TP0648-TP0965 (0.54118866)]
COG0457	COG0845	Dde_0357	Dde_0357	TPR repeat	Dde_0671	Dde_0671	Secretion protein HlyD	[TP0648-TP0965 (0.54118866)]
COG0457	COG0845	Dde_1288	Dde_1288	TPR repeat	Dde_0825	Dde_0825	hypothetical protein	[TP0648-TP0965 (0.54118866)]
COG0457	COG0845	Dde_2336	Dde_2336	TPR repeat	Dde_0700	Dde_0700	putative lipoprotein	[TP0648-TP0965 (0.54118866)]
COG0457	COG0845	Dde_3006	Dde_3006	response regulator receiver domain protein	Dde_1340	Dde_1340	Secretion protein HlyD	[TP0648-TP0965 (0.54118866)]
COG0457	COG0845	Dde_2117	Dde_2117	TPR repeat	Dde_0700	Dde_0700	putative lipoprotein	[TP0648-TP0965 (0.54118866)]
COG0457	COG0845	Dde_0828	Dde_0828	TPR repeat	Dde_0671	Dde_0671	Secretion protein HlyD	[TP0648-TP0965 (0.54118866)]
COG0457	COG0845	Dde_2336	Dde_2336	TPR repeat	Dde_0549	Dde_0549	Secretion protein HlyD	[TP0648-TP0965 (0.54118866)]
COG0457	COG0845	Dde_1288	Dde_1288	TPR repeat	Dde_0671	Dde_0671	Secretion protein HlyD	[TP0648-TP0965 (0.54118866)]
COG0457	COG0845	Dde_0357	Dde_0357	TPR repeat	Dde_0962	Dde_0962	Secretion protein HlyD	[TP0648-TP0965 (0.54118866)]
COG0457	COG0845	Dde_1168	Dde_1168	TPR repeat	Dde_1340	Dde_1340	Secretion protein HlyD	[TP0648-TP0965 (0.54118866)]
COG0457	COG0845	Dde_3772	Dde_3772	TPR repeat	Dde_0671	Dde_0671	Secretion protein HlyD	[TP0648-TP0965 (0.54118866)]
COG0457	COG0845	Dde_1168	Dde_1168	TPR repeat	Dde_3628	Dde_3628	Secretion protein HlyD	[TP0648-TP0965 (0.54118866)]
COG0457	COG0845	Dde_3772	Dde_3772	TPR repeat	Dde_3628	Dde_3628	Secretion protein HlyD	[TP0648-TP0965 (0.54118866)]
COG0457	COG0845	Dde_1288	Dde_1288	TPR repeat	Dde_0700	Dde_0700	putative lipoprotein	[TP0648-TP0965 (0.54118866)]
COG0457	COG0845	Dde_2117	Dde_2117	TPR repeat	Dde_3628	Dde_3628	Secretion protein HlyD	[TP0648-TP0965 (0.54118866)]
COG0457	COG0845	Dde_0828	Dde_0828	TPR repeat	Dde_1562	Dde_1562	Secretion protein HlyD	[TP0648-TP0965 (0.54118866)]
COG0457	COG0845	Dde_1288	Dde_1288	TPR repeat	Dde_1562	Dde_1562	Secretion protein HlyD	[TP0648-TP0965 (0.54118866)]
COG0457	COG0845	Dde_3772	Dde_3772	TPR repeat	Dde_0962	Dde_0962	Secretion protein HlyD	[TP0648-TP0965 (0.54118866)]
COG0457	COG0845	Dde_0828	Dde_0828	TPR repeat	Dde_0402	Dde_0402	Secretion protein HlyD	[TP0648-TP0965 (0.54118866)]
COG0457	COG0845	Dde_1288	Dde_1288	TPR repeat	Dde_3628	Dde_3628	Secretion protein HlyD	[TP0648-TP0965 (0.54118866)]
COG0457	COG0845	Dde_3006	Dde_3006	response regulator receiver domain protein	Dde_1562	Dde_1562	Secretion protein HlyD	[TP0648-TP0965 (0.54118866)]
COG0457	COG0845	Dde_1288	Dde_1288	TPR repeat	Dde_1419	Dde_1419	Type I secretion membrane fusion protein, HlyD	[TP0648-TP0965 (0.54118866)]
COG0457	COG0845	Dde_1168	Dde_1168	TPR repeat	Dde_0671	Dde_0671	Secretion protein HlyD	[TP0648-TP0965 (0.54118866)]
COG0457	COG0845	Dde_2117	Dde_2117	TPR repeat	Dde_0402	Dde_0402	Secretion protein HlyD	[TP0648-TP0965 (0.54118866)]
COG0457	COG0845	Dde_0357	Dde_0357	TPR repeat	Dde_0402	Dde_0402	Secretion protein HlyD	[TP0648-TP0965 (0.54118866)]
COG0457	COG0845	Dde_1288	Dde_1288	TPR repeat	Dde_0962	Dde_0962	Secretion protein HlyD	[TP0648-TP0965 (0.54118866)]
COG0457	COG0845	Dde_3772	Dde_3772	TPR repeat	Dde_1562	Dde_1562	Secretion protein HlyD	[TP0648-TP0965 (0.54118866)]
COG0457	COG0845	Dde_2117	Dde_2117	TPR repeat	Dde_0825	Dde_0825	hypothetical protein	[TP0648-TP0965 (0.54118866)]
COG0457	COG0845	Dde_0357	Dde_0357	TPR repeat	Dde_1419	Dde_1419	Type I secretion membrane fusion protein, HlyD	[TP0648-TP0965 (0.54118866)]
COG0457	COG0845	Dde_0828	Dde_0828	TPR repeat	Dde_1340	Dde_1340	Secretion protein HlyD	[TP0648-TP0965 (0.54118866)]
COG0457	COG0845	Dde_1168	Dde_1168	TPR repeat	Dde_0549	Dde_0549	Secretion protein HlyD	[TP0648-TP0965 (0.54118866)]
COG0457	COG0845	Dde_0357	Dde_0357	TPR repeat	Dde_0549	Dde_0549	Secretion protein HlyD	[TP0648-TP0965 (0.54118866)]
COG0457	COG0845	Dde_3006	Dde_3006	response regulator receiver domain protein	Dde_3628	Dde_3628	Secretion protein HlyD	[TP0648-TP0965 (0.54118866)]
COG0457	COG0845	Dde_3772	Dde_3772	TPR repeat	Dde_0402	Dde_0402	Secretion protein HlyD	[TP0648-TP0965 (0.54118866)]
COG0457	COG0845	Dde_1168	Dde_1168	TPR repeat	Dde_0700	Dde_0700	putative lipoprotein	[TP0648-TP0965 (0.54118866)]
COG0457	COG0845	Dde_0828	Dde_0828	TPR repeat	Dde_3628	Dde_3628	Secretion protein HlyD	[TP0648-TP0965 (0.54118866)]
COG0457	COG0845	Dde_0357	Dde_0357	TPR repeat	Dde_0700	Dde_0700	putative lipoprotein	[TP0648-TP0965 (0.54118866)]
COG0457	COG0845	Dde_2117	Dde_2117	TPR repeat	Dde_0671	Dde_0671	Secretion protein HlyD	[TP0648-TP0965 (0.54118866)]
COG0457	COG0845	Dde_3006	Dde_3006	response regulator receiver domain protein	Dde_0402	Dde_0402	Secretion protein HlyD	[TP0648-TP0965 (0.54118866)]
COG0457	COG0845	Dde_3006	Dde_3006	response regulator receiver domain protein	Dde_0825	Dde_0825	hypothetical protein	[TP0648-TP0965 (0.54118866)]
COG0457	COG0845	Dde_2336	Dde_2336	TPR repeat	Dde_0962	Dde_0962	Secretion protein HlyD	[TP0648-TP0965 (0.54118866)]
COG0457	COG0845	Dde_2336	Dde_2336	TPR repeat	Dde_3628	Dde_3628	Secretion protein HlyD	[TP0648-TP0965 (0.54118866)]
COG0457	COG0845	Dde_2117	Dde_2117	TPR repeat	Dde_0962	Dde_0962	Secretion protein HlyD	[TP0648-TP0965 (0.54118866)]
COG0457	COG0845	Dde_3772	Dde_3772	TPR repeat	Dde_0549	Dde_0549	Secretion protein HlyD	[TP0648-TP0965 (0.54118866)]
COG0457	COG0845	Dde_0828	Dde_0828	TPR repeat	Dde_0825	Dde_0825	hypothetical protein	[TP0648-TP0965 (0.54118866)]
COG0457	COG0845	Dde_2117	Dde_2117	TPR repeat	Dde_1419	Dde_1419	Type I secretion membrane fusion protein, HlyD	[TP0648-TP0965 (0.54118866)]
COG0457	COG0845	Dde_0357	Dde_0357	TPR repeat	Dde_1562	Dde_1562	Secretion protein HlyD	[TP0648-TP0965 (0.54118866)]
COG0457	COG0845	Dde_2336	Dde_2336	TPR repeat	Dde_0825	Dde_0825	hypothetical protein	[TP0648-TP0965 (0.54118866)]
COG0457	COG0845	Dde_1288	Dde_1288	TPR repeat	Dde_0549	Dde_0549	Secretion protein HlyD	[TP0648-TP0965 (0.54118866)]
COG0457	COG0845	Dde_1168	Dde_1168	TPR repeat	Dde_0825	Dde_0825	hypothetical protein	[TP0648-TP0965 (0.54118866)]
COG0457	COG0845	Dde_3006	Dde_3006	response regulator receiver domain protein	Dde_0700	Dde_0700	putative lipoprotein	[TP0648-TP0965 (0.54118866)]
COG0457	COG0845	Dde_3772	Dde_3772	TPR repeat	Dde_1419	Dde_1419	Type I secretion membrane fusion protein, HlyD	[TP0648-TP0965 (0.54118866)]
COG0457	COG0845	Dde_1288	Dde_1288	TPR repeat	Dde_0402	Dde_0402	Secretion protein HlyD	[TP0648-TP0965 (0.54118866)]
COG0457	COG0845	Dde_2117	Dde_2117	TPR repeat	Dde_1562	Dde_1562	Secretion protein HlyD	[TP0648-TP0965 (0.54118866)]
COG0457	COG0845	Dde_0828	Dde_0828	TPR repeat	Dde_0700	Dde_0700	putative lipoprotein	[TP0648-TP0965 (0.54118866)]
COG0457	COG0845	Dde_3006	Dde_3006	response regulator receiver domain protein	Dde_1419	Dde_1419	Type I secretion membrane fusion protein, HlyD	[TP0648-TP0965 (0.54118866)]
COG0457	COG0845	Dde_1168	Dde_1168	TPR repeat	Dde_1419	Dde_1419	Type I secretion membrane fusion protein, HlyD	[TP0648-TP0965 (0.54118866)]
COG0457	COG0845	Dde_2336	Dde_2336	TPR repeat	Dde_1419	Dde_1419	Type I secretion membrane fusion protein, HlyD	[TP0648-TP0965 (0.54118866)]
COG0457	COG0845	Dde_0828	Dde_0828	TPR repeat	Dde_0962	Dde_0962	Secretion protein HlyD	[TP0648-TP0965 (0.54118866)]
COG0457	COG0845	Dde_3772	Dde_3772	TPR repeat	Dde_0700	Dde_0700	putative lipoprotein	[TP0648-TP0965 (0.54118866)]
COG1815	COG3015	Dde_0356	Dde_0356	flagellar basal-body rod protein FlgB	Dde_3563	Dde_3563	lipoprotein	[TP0396-TP0435 (0.51549006)]
COG0760	COG2239	Dde_2037	Dde_2037	peptidyl-prolyl cis-trans isomerase domain	Dde_1832	Dde_1832	magnesium transporter	[TP1016-TP0917 (0.81817394)]
COG0760	COG2239	Dde_2010	Dde_2010	peptidyl-prolyl cis-trans isomerase C	Dde_1832	Dde_1832	magnesium transporter	[TP1016-TP0917 (0.81817394)]
COG0760	COG2239	Dde_1407	Dde_1407	peptidyl-prolyl cis-trans isomerse domain	Dde_1832	Dde_1832	magnesium transporter	[TP1016-TP0917 (0.81817394)]
COG1749	COG1843	Dde_1711	Dde_1711	flagellar hook protein FlgE	Dde_1712	Dde_1712	basal-body rod modification protein FlgD	[TP0727-TP0728 (0.8651164)]
COG1749	COG1843	Dde_0298	Dde_0298	flagella basal body rod domain protein	Dde_1712	Dde_1712	basal-body rod modification protein FlgD	[TP0727-TP0728 (0.8651164)]
COG0782	COG1057	Dde_1248	Dde_1248	GreA/GreB family elongation factor	Dde_1632	Dde_1632	putative nicotinate-nucleotide	[TP0019-TP0741 (0.75909394)]
COG0782	COG1057	Dde_2512	Dde_2512	GreA/GreB family elongation factor	Dde_1632	Dde_1632	putative nicotinate-nucleotide	[TP0019-TP0741 (0.75909394)]
COG0687	COG3683	Dde_3673	Dde_3673	polyamine ABC transporter, periplasmic	Dde_0284	Dde_0284	ABC-type uncharacterized transport system	[TP0655-TP0557 (0.79878455)]
COG1079	COG2239	Dde_0137	Dde_0137	putative simple sugar transport system permease	Dde_1832	Dde_1832	magnesium transporter	[TP0302-TP0917 (0.5527395)]
COG1079	COG2239	Dde_1509	Dde_1509	branched chain amino acid ABC transporter,	Dde_1832	Dde_1832	magnesium transporter	[TP0302-TP0917 (0.5527395)]
COG1109	COG1157	Dde_1517	Dde_1517	phosphoglucosamine mutase	Dde_0350	Dde_0350	ATPase FliI/YscN	[TP0413-TP0402 (0.78400123)]
COG1109	COG1157	Dde_2945	Dde_2945	Phosphomannomutase	Dde_0350	Dde_0350	ATPase FliI/YscN	[TP0413-TP0402 (0.78400123)]
COG0090	COG1643	Dde_2254	rplB	50S ribosomal protein L2	Dde_1172	Dde_1172	ATP-dependent helicase HrpB	[TP0192-TP0526 (0.71912634)]
COG1987	COG2239	Dde_3582	Dde_3582	flagellar biosynthetic protein FliQ	Dde_1832	Dde_1832	magnesium transporter	[TP0717-TP0917 (0.53720385)]
COG2131	COG2215	Dde_2433	Dde_2433	cytidine/deoxycytidylate deaminase family	Dde_0285	Dde_0285	ABC-type uncharacterized transport system	[TP0274-TP0558 (0.7885255)]
COG0012	COG0188	Dde_1698	Dde_1698	hypothetical protein	Dde_0004	Dde_0004	DNA gyrase, A subunit	[TP0124-TP0005 (0.7149395)]
COG0206	COG1774	Dde_1047	Dde_1047	cell division protein FtsZ	Dde_1593	Dde_1593	hypothetical protein	[TP0390-TP0046 (0.67547834)]
COG1057	COG3015	Dde_1632	Dde_1632	putative nicotinate-nucleotide	Dde_3563	Dde_3563	lipoprotein	[TP0741-TP0435 (0.5622841)]
COG0324	COG1558	Dde_1784	Dde_1784	tRNA delta(2)-isopentenylpyrophosphate	Dde_0355	Dde_0355	flagellar basal-body rod protein FlgC	[TP0637-TP0397 (0.66148543)]
COG0530	COG0621	Dde_2409	Dde_2409	K+-dependent Na+/Ca+ exchanger related-protein	Dde_2722	Dde_2722	hypothetical protein	[TP1034-TP0269 (0.7081234)]
COG0530	COG0621	Dde_1854	Dde_1854	K+-dependent Na+/Ca+ exchanger related-protein	Dde_0506	Dde_0506	hypothetical protein	[TP1034-TP0269 (0.7081234)]
COG0530	COG0621	Dde_2409	Dde_2409	K+-dependent Na+/Ca+ exchanger related-protein	Dde_0506	Dde_0506	hypothetical protein	[TP1034-TP0269 (0.7081234)]
COG0530	COG0621	Dde_2409	Dde_2409	K+-dependent Na+/Ca+ exchanger related-protein	Dde_2378	Dde_2378	hypothetical protein	[TP1034-TP0269 (0.7081234)]
COG0530	COG0621	Dde_1854	Dde_1854	K+-dependent Na+/Ca+ exchanger related-protein	Dde_2378	Dde_2378	hypothetical protein	[TP1034-TP0269 (0.7081234)]
COG0530	COG0621	Dde_1188	Dde_1188	K+-dependent Na+/Ca+ exchanger related-protein	Dde_0506	Dde_0506	hypothetical protein	[TP1034-TP0269 (0.7081234)]
COG0530	COG0621	Dde_1188	Dde_1188	K+-dependent Na+/Ca+ exchanger related-protein	Dde_2378	Dde_2378	hypothetical protein	[TP1034-TP0269 (0.7081234)]
COG0530	COG0621	Dde_1854	Dde_1854	K+-dependent Na+/Ca+ exchanger related-protein	Dde_2722	Dde_2722	hypothetical protein	[TP1034-TP0269 (0.7081234)]
COG0530	COG0621	Dde_1188	Dde_1188	K+-dependent Na+/Ca+ exchanger related-protein	Dde_2722	Dde_2722	hypothetical protein	[TP1034-TP0269 (0.7081234)]
COG0528	COG1774	Dde_1129	Dde_1129	Uridylate kinase	Dde_1593	Dde_1593	hypothetical protein	[TP0099-TP0046 (0.65377367)]
COG0457	COG1643	Dde_1288	Dde_1288	TPR repeat	Dde_1172	Dde_1172	ATP-dependent helicase HrpB	[TP0067-TP0526 (0.80406195)]
COG0457	COG1643	Dde_2336	Dde_2336	TPR repeat	Dde_1172	Dde_1172	ATP-dependent helicase HrpB	[TP0067-TP0526 (0.80406195)]
COG0457	COG1643	Dde_0828	Dde_0828	TPR repeat	Dde_1172	Dde_1172	ATP-dependent helicase HrpB	[TP0067-TP0526 (0.80406195)]
COG0457	COG1643	Dde_2117	Dde_2117	TPR repeat	Dde_1172	Dde_1172	ATP-dependent helicase HrpB	[TP0067-TP0526 (0.80406195)]
COG0457	COG1643	Dde_3006	Dde_3006	response regulator receiver domain protein	Dde_1172	Dde_1172	ATP-dependent helicase HrpB	[TP0067-TP0526 (0.80406195)]
COG0457	COG1643	Dde_3772	Dde_3772	TPR repeat	Dde_1172	Dde_1172	ATP-dependent helicase HrpB	[TP0067-TP0526 (0.80406195)]
COG0457	COG1643	Dde_0357	Dde_0357	TPR repeat	Dde_1172	Dde_1172	ATP-dependent helicase HrpB	[TP0067-TP0526 (0.80406195)]
COG0457	COG1643	Dde_1168	Dde_1168	TPR repeat	Dde_1172	Dde_1172	ATP-dependent helicase HrpB	[TP0067-TP0526 (0.80406195)]
COG0840	COG1157	Dde_2159	Dde_2159	methyl-accepting chemotaxis sensory transducer	Dde_0350	Dde_0350	ATPase FliI/YscN	[TP0640-TP0402 (0.9180537)]
COG0840	COG1157	Dde_3261	Dde_3261	methyl-accepting chemotaxis sensory transducer	Dde_0350	Dde_0350	ATPase FliI/YscN	[TP0640-TP0402 (0.9180537)]
COG0840	COG1157	Dde_0347	Dde_0347	methyl-accepting chemotaxis sensory transducer	Dde_0350	Dde_0350	ATPase FliI/YscN	[TP0640-TP0402 (0.9180537)]
COG0840	COG1157	Dde_2734	Dde_2734	methyl-accepting chemotaxis sensory transducer	Dde_0350	Dde_0350	ATPase FliI/YscN	[TP0640-TP0402 (0.9180537)]
COG0840	COG1157	Dde_3020	Dde_3020	methyl-accepting chemotaxis sensory transducer	Dde_0350	Dde_0350	ATPase FliI/YscN	[TP0640-TP0402 (0.9180537)]
COG0840	COG1157	Dde_3293	Dde_3293	methyl-accepting chemotaxis sensory transducer	Dde_0350	Dde_0350	ATPase FliI/YscN	[TP0640-TP0402 (0.9180537)]
COG0840	COG1157	Dde_2814	Dde_2814	methyl-accepting chemotaxis sensory transducer	Dde_0350	Dde_0350	ATPase FliI/YscN	[TP0640-TP0402 (0.9180537)]
COG0840	COG1157	Dde_2968	Dde_2968	methyl-accepting chemotaxis sensory transducer	Dde_0350	Dde_0350	ATPase FliI/YscN	[TP0640-TP0402 (0.9180537)]
COG0840	COG1157	Dde_3074	Dde_3074	methyl-accepting chemotaxis sensory transducer	Dde_0350	Dde_0350	ATPase FliI/YscN	[TP0640-TP0402 (0.9180537)]
[truncated: 613 more rows]
