# Supplementary material for: The Binary Protein Interactome of Treponema pallidum – The Syphilis Spirochete
Source: PLoS One. 2008 May 28;3(5):e2292. doi: 10.1371/journal.pone.0002292 (PMC2386257; doi:10.1371/journal.pone.0002292)
Supplement: Data S1 — Predicted protein-protein interactions based on our Treponema pallidum data; zip archive containing 372 files with one file per species. (6.09 MB ZIP) [file pone.0002292.s006.zip › bacteria/Desulfovibrio_vulgaris.tab]

882 Desulfovibrio vulgaris
COG A	COG B	Locus Id A	Preferred Name(s) A	Annotation A	Locus Id B	Preferred Name(s) B	Annotation B	T. pallidum interaction
COG0186	COG1475	DVU1312	rpsQ	Ribosomal protein S17 {UniProtKB/TrEMBL:Q72CH1}	DVU3360	DVU3360	ParB family protein {UniProtKB/TrEMBL:Q725R4}	[TP0198-TP0271 (0.71912634)]
COG0608	COG0817	DVU0904	DVU0904	Single-stranded-DNA-specific exonuclease RecJ	DVU2258	ruvC	Crossover junction endodeoxyribonuclease ruvC (EC 3.1.22.4) (Holliday junction nuclease ruvC) (Holliday junction resolvase ruvC)	[TP0704-TP0517 (0.81382185)]
COG0845	COG4591	DVU2817	DVU2817	Multidrug resistance protein	DVU2375	DVU2375	Lipoprotein releasing system, permease protein	[TP0965-TP0582 (0.8143851)]
COG0845	COG4591	DVU1018	DVU1018	Type I secretion membrane fusion protein, HlyD	DVU2375	DVU2375	Lipoprotein releasing system, permease protein	[TP0965-TP0582 (0.8143851)]
COG0845	COG4591	DVUA0021	DVUA0021	Hypothetical protein {UniProtKB/TrEMBL:Q72WR8}	DVU2375	DVU2375	Lipoprotein releasing system, permease protein	[TP0965-TP0582 (0.8143851)]
COG0845	COG4591	DVU0058	DVU0058	Efflux transporter, RND family, MFP subunit	DVU2375	DVU2375	Lipoprotein releasing system, permease protein	[TP0965-TP0582 (0.8143851)]
COG0845	COG4591	DVU0125	DVU0125	Hypothetical protein {UniProtKB/TrEMBL:Q72FT8}	DVU2375	DVU2375	Lipoprotein releasing system, permease protein	[TP0965-TP0582 (0.8143851)]
COG0845	COG4591	DVU0437	DVU0437	Efflux transporter, RND family, MFP subunit	DVU2375	DVU2375	Lipoprotein releasing system, permease protein	[TP0965-TP0582 (0.8143851)]
COG0845	COG4591	DVU3247	DVU3247	Efflux transporter, RND family, MFP subunit	DVU2375	DVU2375	Lipoprotein releasing system, permease protein	[TP0965-TP0582 (0.8143851)]
COG0845	COG4591	DVU2439	DVU2439	Efflux transporter, RND family, MFP subunit	DVU2375	DVU2375	Lipoprotein releasing system, permease protein	[TP0965-TP0582 (0.8143851)]
COG0845	COG4591	DVU0060	DVU0060	Efflux transporter, RND family, MFP subunit	DVU2375	DVU2375	Lipoprotein releasing system, permease protein	[TP0965-TP0582 (0.8143851)]
COG0201	COG0550	DVU1323	DVU1323	Preprotein translocase, SecY subunit	DVU3389	DVU3389	DNA topoisomerase I {UniProtKB/TrEMBL:Q725N5}	[TP0208-TP0394 (0.8044664)]
COG0201	COG0550	DVU1323	DVU1323	Preprotein translocase, SecY subunit	DVU2316	DVU2316	DNA topoisomerase III {UniProtKB/TrEMBL:Q729N4}	[TP0208-TP0394 (0.8044664)]
COG0768	COG2812	DVU2510	DVU2510	Penicillin-binding protein	DVU3198	DVU3198	DNA polymerase III, gamma and tau subunits,	[TP0500-TP1005 (0.655462)]
COG0768	COG2812	DVU0786	DVU0786	Penicillin-binding protein	DVU3198	DVU3198	DNA polymerase III, gamma and tau subunits,	[TP0500-TP1005 (0.655462)]
COG0051	COG0693	DVU1302	rpsJ	30S ribosomal protein S10	DVU1933	DVU1933	Peptidase, PfpI family {UniProtKB/TrEMBL:Q72AQ9}	[TP0188-TP0445 (0.6307204)]
COG0051	COG0693	DVU1302	rpsJ	30S ribosomal protein S10	DVU0995	DVU0995	ThiJ/PfpI family protein	[TP0188-TP0445 (0.6307204)]
COG0180	COG0564	DVU0142	DVU0142	Tryptophanyl-tRNA synthetase	DVU2678	DVU2678	RNA pseudouridine synthase family protein	[TP0632-TP0339 (0.7885255)]
COG0180	COG0564	DVU0142	DVU0142	Tryptophanyl-tRNA synthetase	DVU1024	DVU1024	Ribosomal large subunit pseudouridine synthase	[TP0632-TP0339 (0.7885255)]
COG0180	COG0564	DVU0142	DVU0142	Tryptophanyl-tRNA synthetase	DVU3191	DVU3191	Ribosomal large subunit pseudouridine synthase C	[TP0632-TP0339 (0.7885255)]
COG1580	COG2239	DVU0047	DVU0047	Flagellar protein FliL {UniProtKB/TrEMBL:Q72G16}	DVU1806	DVU1806	Magnesium transporter {UniProtKB/TrEMBL:Q72B32}	[TP0378-TP0917 (0.53720385)]
COG1580	COG2239	DVU0047	DVU0047	Flagellar protein FliL {UniProtKB/TrEMBL:Q72G16}	DVUA0006	DVUA0006	Magnesium transporter MgtE, putative	[TP0378-TP0917 (0.53720385)]
COG0090	COG0223	DVU1306	rplB	Ribosomal protein L2 {UniProtKB/TrEMBL:Q72CH7}	DVU3365	fmt	Methionyl-tRNA formyltransferase (EC 2.1.2.9)	[TP0192-TP0756 (0.8610547)]
COG0090	COG0223	DVU1306	rplB	Ribosomal protein L2 {UniProtKB/TrEMBL:Q72CH7}	DVU2999	DVU2999	Methionyl-tRNA formyltransferase, putative	[TP0192-TP0756 (0.8610547)]
COG1699	COG4658	DVU0522	DVU0522	Hypothetical protein {UniProtKB/TrEMBL:Q72EP7}	DVU2793	DVU2793	Electron transport complex protein RnfD, putative	[TP0658-TP0151 (0.7809182)]
COG0632	COG2255	DVU2256	ruvA	Holliday junction ATP-dependent DNA helicase ruvA (EC 3.6.1.-)	DVU2255	ruvB	Holliday junction ATP-dependent DNA helicase ruvB (EC 3.6.1.-)	[TP0543-TP0162 (0.9659884)]
COG0462	COG0817	DVU1575	DVU1575	Ribose-phosphate pyrophosphokinase	DVU2258	ruvC	Crossover junction endodeoxyribonuclease ruvC (EC 3.1.22.4) (Holliday junction nuclease ruvC) (Holliday junction resolvase ruvC)	[TP0294-TP0517 (0.54911256)]
COG0125	COG0586	DVU2140	tmk	Thymidylate kinase {UniProtKB/Swiss-Prot:Q72A57}	DVU2682	DVU2682	DedA family protein {UniProtKB/TrEMBL:Q728C2}	[TP0354-TP0779 (0.67954355)]
COG0257	COG0577	DVU1325	DVU1325	50S ribosomal protein L36	DVU2437	DVU2437	ABC transporter, permease protein	[TP0209-TP0962 (0.5903608)]
COG0257	COG0577	DVU1325	DVU1325	50S ribosomal protein L36	DVUA0023	DVUA0023	ABC transporter, permease protein, putative	[TP0209-TP0962 (0.5903608)]
COG0457	COG1653	DVU0318	DVU0318	TPR domain protein {UniProtKB/TrEMBL:Q72F96}	DVU3162	DVU3162	ABC transporter, periplasmic substrate-binding	[TP0067-TP0074 (0.6656524)]
COG0457	COG1653	DVU2125	DVU2125	TPR domain protein {UniProtKB/TrEMBL:Q72A72}	DVU3162	DVU3162	ABC transporter, periplasmic substrate-binding	[TP0067-TP0074 (0.6656524)]
COG0457	COG1653	DVU1583	DVU1583	TPR domain protein {UniProtKB/TrEMBL:Q72BQ1}	DVU3162	DVU3162	ABC transporter, periplasmic substrate-binding	[TP0067-TP0074 (0.6656524)]
COG0457	COG1653	DVUA0036	DVUA0036	TPR domain protein {UniProtKB/TrEMBL:Q72WQ3}	DVU3162	DVU3162	ABC transporter, periplasmic substrate-binding	[TP0067-TP0074 (0.6656524)]
COG0457	COG1653	DVU2937	DVU2937	TPR domain protein/response regulator receiver	DVU3162	DVU3162	ABC transporter, periplasmic substrate-binding	[TP0067-TP0074 (0.6656524)]
COG0457	COG1653	DVUA0109	DVUA0109	Type III secretion system chaperone, LcrH/SycD	DVU3162	DVU3162	ABC transporter, periplasmic substrate-binding	[TP0067-TP0074 (0.6656524)]
COG0457	COG1653	DVU3272	DVU3272	TPR domain protein {UniProtKB/TrEMBL:Q726A1}	DVU3162	DVU3162	ABC transporter, periplasmic substrate-binding	[TP0067-TP0074 (0.6656524)]
COG0457	COG1653	DVU2579	DVU2579	TPR domain protein {UniProtKB/TrEMBL:Q728M4}	DVU3162	DVU3162	ABC transporter, periplasmic substrate-binding	[TP0067-TP0074 (0.6656524)]
COG0457	COG1653	DVU2628	DVU2628	TPR domain protein {UniProtKB/TrEMBL:Q728H5}	DVU3162	DVU3162	ABC transporter, periplasmic substrate-binding	[TP0067-TP0074 (0.6656524)]
COG1291	COG1684	DVU2608	DVU2608	Chemotaxis protein MotA	DVU3234	DVU3234	Flagellar biosynthetic protein FliR	[TP0725-TP0716 (0.9601814)]
COG1291	COG1684	DVU2229	DVU2229	Chemotaxis protein MotA	DVU3234	DVU3234	Flagellar biosynthetic protein FliR	[TP0725-TP0716 (0.9601814)]
COG1291	COG1684	DVU0640	DVU0640	Chemotaxis protein PomA	DVU3234	DVU3234	Flagellar biosynthetic protein FliR	[TP0725-TP0716 (0.9601814)]
COG1291	COG1684	DVU0050	DVU0050	Chemotaxis protein MotA	DVU3234	DVU3234	Flagellar biosynthetic protein FliR	[TP0725-TP0716 (0.9601814)]
COG0222	COG0802	DVU2927	rplL	50S ribosomal protein L7/L12	DVU1912	DVU1912	Hypothetical protein {UniProtKB/TrEMBL:Q72AS9}	[TP0240-TP0875 (0.8481433)]
COG0495	COG1214	DVU1196	leuS	Leucyl-tRNA synthetase (EC 6.1.1.4) (Leucine--tRNA ligase) (LeuRS)	DVU0864	DVU0864	Glycoprotease family protein, putative	[TP0586-TP0876 (0.5571989)]
COG0192	COG0592	DVU2449	metK	S-adenosylmethionine synthetase (EC 2.5.1.6) (Methionine adenosyltransferase) (AdoMet synthetase) (MAT)	DVU0002	DVU0002	DNA polymerase III, beta subunit	[TP0794-TP0002 (0.8412751)]
COG0360	COG0616	DVU0956	rpsF	30S ribosomal protein S6	DVU2170	DVU2170	Minor capsid protein C {UniProtKB/TrEMBL:Q72A27}	[TP0063-TP0997 (0.6657489)]
COG0360	COG0616	DVU0956	rpsF	30S ribosomal protein S6	DVU2871	DVU2871	Minor capsid protein C {UniProtKB/TrEMBL:Q727I4}	[TP0063-TP0997 (0.6657489)]
COG0360	COG0616	DVU0956	rpsF	30S ribosomal protein S6	DVU0198	DVU0198	Minor capsid protein C, degenerate	[TP0063-TP0997 (0.6657489)]
COG0360	COG0616	DVU0956	rpsF	30S ribosomal protein S6	DVU3149	DVU3149	Signal peptide peptidase SppA, 36K type	[TP0063-TP0997 (0.6657489)]
COG0125	COG0457	DVU2140	tmk	Thymidylate kinase {UniProtKB/Swiss-Prot:Q72A57}	DVU1583	DVU1583	TPR domain protein {UniProtKB/TrEMBL:Q72BQ1}	[TP0354-TP0648 (0.5206915)]
COG0125	COG0457	DVU2140	tmk	Thymidylate kinase {UniProtKB/Swiss-Prot:Q72A57}	DVU2937	DVU2937	TPR domain protein/response regulator receiver	[TP0354-TP0648 (0.5206915)]
COG0125	COG0457	DVU2140	tmk	Thymidylate kinase {UniProtKB/Swiss-Prot:Q72A57}	DVU0318	DVU0318	TPR domain protein {UniProtKB/TrEMBL:Q72F96}	[TP0354-TP0648 (0.5206915)]
COG0125	COG0457	DVU2140	tmk	Thymidylate kinase {UniProtKB/Swiss-Prot:Q72A57}	DVUA0109	DVUA0109	Type III secretion system chaperone, LcrH/SycD	[TP0354-TP0648 (0.5206915)]
COG0125	COG0457	DVU2140	tmk	Thymidylate kinase {UniProtKB/Swiss-Prot:Q72A57}	DVU2125	DVU2125	TPR domain protein {UniProtKB/TrEMBL:Q72A72}	[TP0354-TP0648 (0.5206915)]
COG0125	COG0457	DVU2140	tmk	Thymidylate kinase {UniProtKB/Swiss-Prot:Q72A57}	DVUA0036	DVUA0036	TPR domain protein {UniProtKB/TrEMBL:Q72WQ3}	[TP0354-TP0648 (0.5206915)]
COG0125	COG0457	DVU2140	tmk	Thymidylate kinase {UniProtKB/Swiss-Prot:Q72A57}	DVU3272	DVU3272	TPR domain protein {UniProtKB/TrEMBL:Q726A1}	[TP0354-TP0648 (0.5206915)]
COG0125	COG0457	DVU2140	tmk	Thymidylate kinase {UniProtKB/Swiss-Prot:Q72A57}	DVU2579	DVU2579	TPR domain protein {UniProtKB/TrEMBL:Q728M4}	[TP0354-TP0648 (0.5206915)]
COG0125	COG0457	DVU2140	tmk	Thymidylate kinase {UniProtKB/Swiss-Prot:Q72A57}	DVU2628	DVU2628	TPR domain protein {UniProtKB/TrEMBL:Q728H5}	[TP0354-TP0648 (0.5206915)]
COG0265	COG1774	DVU1468	DVU1468	Peptidase/PDZ domain protein	DVU2057	DVU2057	Hypothetical protein {UniProtKB/TrEMBL:Q72AE0}	[TP0773-TP0046 (0.558835)]
COG0265	COG1774	DVU3278	DVU3278	Peptidase/PDZ domain protein	DVU2057	DVU2057	Hypothetical protein {UniProtKB/TrEMBL:Q72AE0}	[TP0773-TP0046 (0.558835)]
COG0495	COG0761	DVU1196	leuS	Leucyl-tRNA synthetase (EC 6.1.1.4) (Leucine--tRNA ligase) (LeuRS)	DVU0055	ispH	4-hydroxy-3-methylbut-2-enyl diphosphate reductase (EC 1.17.1.2)	[TP0586-TP0547 (0.63095015)]
COG1536	COG1677	DVU0312	DVU0312	Flagellar motor switch protein FliG	DVU0314	DVU0314	Flagellar basal body component FliE	[TP0026-TP0398 (0.81876683)]
COG0820	COG2812	DVU2904	DVU2904	Radical SAM enzyme, Cfr family	DVU3198	DVU3198	DNA polymerase III, gamma and tau subunits,	[TP0068-TP1005 (0.60435057)]
COG0771	COG1815	DVU2506	murD	UDP-N-acetylmuramoylalanine--D-glutamate ligase (EC 6.3.2.9) (UDP-N- acetylmuramoyl-L-alanyl-D-glutamate synthetase) (D-glutamic acid- adding enzyme)	DVU0316	DVU0316	Flagellar basal-body rod protein FlgB	[TP0903-TP0396 (0.6336193)]
COG1684	COG2239	DVU3234	DVU3234	Flagellar biosynthetic protein FliR	DVU1806	DVU1806	Magnesium transporter {UniProtKB/TrEMBL:Q72B32}	[TP0716-TP0917 (0.5059451)]
COG1684	COG2239	DVU3234	DVU3234	Flagellar biosynthetic protein FliR	DVUA0006	DVUA0006	Magnesium transporter MgtE, putative	[TP0716-TP0917 (0.5059451)]
COG0272	COG1396	DVU1608	DVU1608	DNA ligase, NAD-dependent	DVU2251	DVU2251	DNA-binding protein {UniProtKB/TrEMBL:Q729U7}	[TP0634-TP0461 (0.7134334)]
COG0272	COG1396	DVU1608	DVU1608	DNA ligase, NAD-dependent	DVU3066	DVU3066	DNA-binding protein {UniProtKB/TrEMBL:Q726P0}	[TP0634-TP0461 (0.7134334)]
COG0577	COG0845	DVU2437	DVU2437	ABC transporter, permease protein	DVU2817	DVU2817	Multidrug resistance protein	[TP0963-TP0965 (0.93032813)]
COG0577	COG0845	DVUA0023	DVUA0023	ABC transporter, permease protein, putative	DVU0058	DVU0058	Efflux transporter, RND family, MFP subunit	[TP0963-TP0965 (0.93032813)]
COG0577	COG0845	DVU2437	DVU2437	ABC transporter, permease protein	DVU0058	DVU0058	Efflux transporter, RND family, MFP subunit	[TP0963-TP0965 (0.93032813)]
COG0577	COG0845	DVU2437	DVU2437	ABC transporter, permease protein	DVU1018	DVU1018	Type I secretion membrane fusion protein, HlyD	[TP0963-TP0965 (0.93032813)]
COG0577	COG0845	DVUA0023	DVUA0023	ABC transporter, permease protein, putative	DVU1018	DVU1018	Type I secretion membrane fusion protein, HlyD	[TP0963-TP0965 (0.93032813)]
COG0577	COG0845	DVUA0023	DVUA0023	ABC transporter, permease protein, putative	DVU0125	DVU0125	Hypothetical protein {UniProtKB/TrEMBL:Q72FT8}	[TP0963-TP0965 (0.93032813)]
COG0577	COG0845	DVU2437	DVU2437	ABC transporter, permease protein	DVU0060	DVU0060	Efflux transporter, RND family, MFP subunit	[TP0963-TP0965 (0.93032813)]
COG0577	COG0845	DVUA0023	DVUA0023	ABC transporter, permease protein, putative	DVU0437	DVU0437	Efflux transporter, RND family, MFP subunit	[TP0963-TP0965 (0.93032813)]
COG0577	COG0845	DVU2437	DVU2437	ABC transporter, permease protein	DVU3247	DVU3247	Efflux transporter, RND family, MFP subunit	[TP0963-TP0965 (0.93032813)]
COG0577	COG0845	DVUA0023	DVUA0023	ABC transporter, permease protein, putative	DVU2439	DVU2439	Efflux transporter, RND family, MFP subunit	[TP0963-TP0965 (0.93032813)]
COG0577	COG0845	DVUA0023	DVUA0023	ABC transporter, permease protein, putative	DVU2817	DVU2817	Multidrug resistance protein	[TP0963-TP0965 (0.93032813)]
COG0577	COG0845	DVUA0023	DVUA0023	ABC transporter, permease protein, putative	DVU0060	DVU0060	Efflux transporter, RND family, MFP subunit	[TP0963-TP0965 (0.93032813)]
COG0577	COG0845	DVUA0023	DVUA0023	ABC transporter, permease protein, putative	DVU3247	DVU3247	Efflux transporter, RND family, MFP subunit	[TP0963-TP0965 (0.93032813)]
COG0577	COG0845	DVU2437	DVU2437	ABC transporter, permease protein	DVU0437	DVU0437	Efflux transporter, RND family, MFP subunit	[TP0963-TP0965 (0.93032813)]
COG0577	COG0845	DVU2437	DVU2437	ABC transporter, permease protein	DVU0125	DVU0125	Hypothetical protein {UniProtKB/TrEMBL:Q72FT8}	[TP0963-TP0965 (0.93032813)]
COG0577	COG0845	DVUA0023	DVUA0023	ABC transporter, permease protein, putative	DVUA0021	DVUA0021	Hypothetical protein {UniProtKB/TrEMBL:Q72WR8}	[TP0963-TP0965 (0.93032813)]
COG0577	COG0845	DVU2437	DVU2437	ABC transporter, permease protein	DVU2439	DVU2439	Efflux transporter, RND family, MFP subunit	[TP0963-TP0965 (0.93032813)]
COG0577	COG0845	DVU2437	DVU2437	ABC transporter, permease protein	DVUA0021	DVUA0021	Hypothetical protein {UniProtKB/TrEMBL:Q72WR8}	[TP0963-TP0965 (0.93032813)]
COG0084	COG2201	DVU3202	DVU3202	Hydrolase, TatD family {UniProtKB/TrEMBL:Q725L1}	DVU1596	cheB1	Chemotaxis response regulator protein-glutamate methylesterase of group 1 operon (EC 3.1.1.61)	[TP0994-TP0631 (0.71912634)]
COG0084	COG2201	DVU3202	DVU3202	Hydrolase, TatD family {UniProtKB/TrEMBL:Q725L1}	DVU2078	cheB2	Chemotaxis response regulator protein-glutamate methylesterase of group 2 operon (EC 3.1.1.61)	[TP0994-TP0631 (0.71912634)]
COG1121	COG1345	DVU1342	DVU1342	Cation ABC transporter, ATP-binding protein,	DVU0863	DVU0863	Flagellar hook-associated protein 2, putative	[TP0035-TP0872 (0.6931363)]
COG1432	COG1480	DVU0091	DVU0091	Hypothetical protein {UniProtKB/TrEMBL:Q72FX2}	DVU1882	DVU1882	HDIG domain protein {UniProtKB/TrEMBL:Q72AV8}	[TP0894-TP0651 (0.5289239)]
COG0257	COG1253	DVU1325	DVU1325	50S ribosomal protein L36	DVU1052	DVU1052	CBS domain protein {UniProtKB/TrEMBL:Q72D77}	[TP0209-TP0027 (0.74441797)]
COG0257	COG1253	DVU1325	DVU1325	50S ribosomal protein L36	DVU2148	DVU2148	CBS/transporter associated domain protein	[TP0209-TP0027 (0.74441797)]
COG0608	COG2206	DVU0904	DVU0904	Single-stranded-DNA-specific exonuclease RecJ	DVU2515	DVU2515	HD domain protein {UniProtKB/TrEMBL:Q728T7}	[TP0704-TP0912 (0.7469796)]
COG0608	COG2206	DVU0904	DVU0904	Single-stranded-DNA-specific exonuclease RecJ	DVU0666	DVU0666	HD domain protein {UniProtKB/TrEMBL:Q72EB2}	[TP0704-TP0912 (0.7469796)]
COG0608	COG2206	DVU0904	DVU0904	Single-stranded-DNA-specific exonuclease RecJ	DVU0491	DVU0491	HDIG domain protein {UniProtKB/TrEMBL:Q72ES8}	[TP0704-TP0912 (0.7469796)]
COG0608	COG2206	DVU0904	DVU0904	Single-stranded-DNA-specific exonuclease RecJ	DVU0667	DVU0667	HD domain protein {UniProtKB/TrEMBL:Q72EB1}	[TP0704-TP0912 (0.7469796)]
COG0608	COG2206	DVU0904	DVU0904	Single-stranded-DNA-specific exonuclease RecJ	DVU2551	DVU2551	HD domain protein {UniProtKB/TrEMBL:Q728Q2}	[TP0704-TP0912 (0.7469796)]
COG0608	COG2206	DVU0904	DVU0904	Single-stranded-DNA-specific exonuclease RecJ	DVU0972	DVU0972	HD domain protein {UniProtKB/TrEMBL:Q72DF7}	[TP0704-TP0912 (0.7469796)]
COG0060	COG0681	DVU1927	ileS	Isoleucyl-tRNA synthetase (EC 6.1.1.5) (Isoleucine--tRNA ligase) (IleRS)	DVU0704	DVU0704	Signal peptidase I {UniProtKB/TrEMBL:Q72E75}	[TP0452-TP0185 (0.79878455)]
COG1272	COG2033	DVU3295	DVU3295	Hemolysin III {UniProtKB/TrEMBL:Q725X9}	DVU3183	dfx	Desulfoferrodoxin (EC 1.15.1.-) (Dfx) (Superoxide reductase) (SOR)	[TP1037-TP0823 (0.81817394)]
COG0558	COG2239	DVU1846	DVU1846	CDP-diacylglycerol--glycerol-3-phosphate	DVU1806	DVU1806	Magnesium transporter {UniProtKB/TrEMBL:Q72B32}	[TP0256-TP0917 (0.6007029)]
COG0558	COG2239	DVU1846	DVU1846	CDP-diacylglycerol--glycerol-3-phosphate	DVUA0006	DVUA0006	Magnesium transporter MgtE, putative	[TP0256-TP0917 (0.6007029)]
COG1344	COG1815	DVU1441	DVU1441	Flagellin {UniProtKB/TrEMBL:Q72C43}	DVU0316	DVU0316	Flagellar basal-body rod protein FlgB	[TP0870-TP0396 (0.7209834)]
COG1344	COG1815	DVU0520	DVU0520	Flagellar hook-associated protein FlgL, putative	DVU0316	DVU0316	Flagellar basal-body rod protein FlgB	[TP0870-TP0396 (0.7209834)]
COG1344	COG1815	DVU2444	DVU2444	Flagellin {UniProtKB/TrEMBL:Q729A8}	DVU0316	DVU0316	Flagellar basal-body rod protein FlgB	[TP0870-TP0396 (0.7209834)]
COG1344	COG1815	DVU2082	DVU2082	Flagellin, putative {UniProtKB/TrEMBL:Q72AB5}	DVU0316	DVU0316	Flagellar basal-body rod protein FlgB	[TP0870-TP0396 (0.7209834)]
COG1344	COG1815	DVU2948	DVU2948	Bacterial flagellin N-terminal domain protein	DVU0316	DVU0316	Flagellar basal-body rod protein FlgB	[TP0870-TP0396 (0.7209834)]
COG0257	COG1749	DVU1325	DVU1325	50S ribosomal protein L36	DVU1443	DVU1443	Flagellar hook protein FlgE	[TP0209-TP0727 (0.6772987)]
COG0257	COG1749	DVU1325	DVU1325	50S ribosomal protein L36	DVU0307	DVU0307	Flagella basal body rod domain protein	[TP0209-TP0727 (0.6772987)]
COG1352	COG1815	DVU2076	DVU2076	Chemotaxis protein methyltransferase	DVU0316	DVU0316	Flagellar basal-body rod protein FlgB	[TP0630-TP0396 (0.7590469)]
COG1352	COG1815	DVU1595	DVU1595	Chemotaxis protein methyltransferase	DVU0316	DVU0316	Flagellar basal-body rod protein FlgB	[TP0630-TP0396 (0.7590469)]
COG0018	COG1699	DVU1248	argS	Arginyl-tRNA synthetase (EC 6.1.1.19) (Arginine--tRNA ligase) (ArgRS)	DVU0522	DVU0522	Hypothetical protein {UniProtKB/TrEMBL:Q72EP7}	[TP0831-TP0658 (0.7668753)]
COG1344	COG4786	DVU0520	DVU0520	Flagellar hook-associated protein FlgL, putative	DVU0513	DVU0513	Flagellar basal-body rod protein FlgG	[TP0792-TP0961 (0.7009321), TP0659-TP0961 (0.6018447)]
COG1344	COG4786	DVU1441	DVU1441	Flagellin {UniProtKB/TrEMBL:Q72C43}	DVU0512	DVU0512	Flagellar basal-body rod protein, putative	[TP0792-TP0961 (0.7009321), TP0659-TP0961 (0.6018447)]
COG1344	COG4786	DVU2082	DVU2082	Flagellin, putative {UniProtKB/TrEMBL:Q72AB5}	DVU0513	DVU0513	Flagellar basal-body rod protein FlgG	[TP0792-TP0961 (0.7009321), TP0659-TP0961 (0.6018447)]
COG1344	COG4786	DVU2948	DVU2948	Bacterial flagellin N-terminal domain protein	DVU0512	DVU0512	Flagellar basal-body rod protein, putative	[TP0792-TP0961 (0.7009321), TP0659-TP0961 (0.6018447)]
COG1344	COG4786	DVU1441	DVU1441	Flagellin {UniProtKB/TrEMBL:Q72C43}	DVU0513	DVU0513	Flagellar basal-body rod protein FlgG	[TP0792-TP0961 (0.7009321), TP0659-TP0961 (0.6018447)]
COG1344	COG4786	DVU2082	DVU2082	Flagellin, putative {UniProtKB/TrEMBL:Q72AB5}	DVU0512	DVU0512	Flagellar basal-body rod protein, putative	[TP0792-TP0961 (0.7009321), TP0659-TP0961 (0.6018447)]
COG1344	COG4786	DVU2444	DVU2444	Flagellin {UniProtKB/TrEMBL:Q729A8}	DVU0513	DVU0513	Flagellar basal-body rod protein FlgG	[TP0792-TP0961 (0.7009321), TP0659-TP0961 (0.6018447)]
COG1344	COG4786	DVU0520	DVU0520	Flagellar hook-associated protein FlgL, putative	DVU0512	DVU0512	Flagellar basal-body rod protein, putative	[TP0792-TP0961 (0.7009321), TP0659-TP0961 (0.6018447)]
COG1344	COG4786	DVU2948	DVU2948	Bacterial flagellin N-terminal domain protein	DVU0513	DVU0513	Flagellar basal-body rod protein FlgG	[TP0792-TP0961 (0.7009321), TP0659-TP0961 (0.6018447)]
COG1344	COG4786	DVU2444	DVU2444	Flagellin {UniProtKB/TrEMBL:Q729A8}	DVU0512	DVU0512	Flagellar basal-body rod protein, putative	[TP0792-TP0961 (0.7009321), TP0659-TP0961 (0.6018447)]
COG0593	COG1077	DVU2252	dnaA	Chromosomal replication initiator protein dnaA	DVU1681	DVU1681	Rod shape-determining protein MreB	[TP0001-TP0497 (0.678435)]
COG0593	COG1077	DVU2252	dnaA	Chromosomal replication initiator protein dnaA	DVU0789	DVU0789	Rod shape-determining protein MreB	[TP0001-TP0497 (0.678435)]
COG0593	COG1077	DVU0001	DVU0001	Chromosomal replication initiator protein DnaA	DVU1681	DVU1681	Rod shape-determining protein MreB	[TP0001-TP0497 (0.678435)]
COG0593	COG1077	DVU0001	DVU0001	Chromosomal replication initiator protein DnaA	DVU0789	DVU0789	Rod shape-determining protein MreB	[TP0001-TP0497 (0.678435)]
COG0249	COG0357	DVU1649	mutS	DNA mismatch repair protein mutS	DVU1250	DVU1250	Methyltransferase GidB {UniProtKB/TrEMBL:Q72CN3}	[TP0328-TP0946 (0.7367136)]
COG0465	COG0465	DVU1278	DVU1278	Cell division protein FtsH	DVU1278	DVU1278	Cell division protein FtsH	[TP0330-TP0330 (0.73856413)]
COG1558	COG1792	DVU0315	DVU0315	Flagellar basal-body rod protein FlgC	DVU0788	DVU0788	Rod shape-determining protein MreC	[TP0397-TP0498 (0.58822864)]
COG0817	COG1558	DVU2258	ruvC	Crossover junction endodeoxyribonuclease ruvC (EC 3.1.22.4) (Holliday junction nuclease ruvC) (Holliday junction resolvase ruvC)	DVU0315	DVU0315	Flagellar basal-body rod protein FlgC	[TP0517-TP0397 (0.53212774)]
COG0592	COG1344	DVU0002	DVU0002	DNA polymerase III, beta subunit	DVU2444	DVU2444	Flagellin {UniProtKB/TrEMBL:Q729A8}	[TP0002-TP0659 (0.6618167)]
COG0592	COG1344	DVU0002	DVU0002	DNA polymerase III, beta subunit	DVU2948	DVU2948	Bacterial flagellin N-terminal domain protein	[TP0002-TP0659 (0.6618167)]
COG0592	COG1344	DVU0002	DVU0002	DNA polymerase III, beta subunit	DVU1441	DVU1441	Flagellin {UniProtKB/TrEMBL:Q72C43}	[TP0002-TP0659 (0.6618167)]
COG0592	COG1344	DVU0002	DVU0002	DNA polymerase III, beta subunit	DVU2082	DVU2082	Flagellin, putative {UniProtKB/TrEMBL:Q72AB5}	[TP0002-TP0659 (0.6618167)]
COG0592	COG1344	DVU0002	DVU0002	DNA polymerase III, beta subunit	DVU0520	DVU0520	Flagellar hook-associated protein FlgL, putative	[TP0002-TP0659 (0.6618167)]
COG0242	COG0272	DVU3366	DVU3366	Polypeptide deformylase	DVU1608	DVU1608	DNA ligase, NAD-dependent	[TP0757-TP0634 (0.68197167)]
COG0265	COG0817	DVU1468	DVU1468	Peptidase/PDZ domain protein	DVU2258	ruvC	Crossover junction endodeoxyribonuclease ruvC (EC 3.1.22.4) (Holliday junction nuclease ruvC) (Holliday junction resolvase ruvC)	[TP0773-TP0517 (0.5118523)]
COG0265	COG0817	DVU3278	DVU3278	Peptidase/PDZ domain protein	DVU2258	ruvC	Crossover junction endodeoxyribonuclease ruvC (EC 3.1.22.4) (Holliday junction nuclease ruvC) (Holliday junction resolvase ruvC)	[TP0773-TP0517 (0.5118523)]
COG0187	COG0358	DVU0003	DVU0003	DNA gyrase, B subunit {UniProtKB/TrEMBL:Q72G57}	DVU1789	DVU1789	DNA primase {UniProtKB/TrEMBL:Q72B49}	[TP1006-TP0492 (0.55112576)]
COG1154	COG2812	DVU1350	DVU1350	1-deoxy-D-xylulose-5-phosphate synthase	DVU3198	DVU3198	DNA polymerase III, gamma and tau subunits,	[TP0824-TP1005 (0.68180764)]
COG0223	COG1551	DVU3365	fmt	Methionyl-tRNA formyltransferase (EC 2.1.2.9)	DVU0521	csrA	Carbon storage regulator homolog	[TP0756-TP0657 (0.72355264)]
COG0223	COG1551	DVU2999	DVU2999	Methionyl-tRNA formyltransferase, putative	DVU0521	csrA	Carbon storage regulator homolog	[TP0756-TP0657 (0.72355264)]
COG0080	COG0265	DVU2924	rplK	50S ribosomal protein L11	DVU1468	DVU1468	Peptidase/PDZ domain protein	[TP0237-TP0773 (0.6164146)]
COG0080	COG0265	DVU2924	rplK	50S ribosomal protein L11	DVU3278	DVU3278	Peptidase/PDZ domain protein	[TP0237-TP0773 (0.6164146)]
COG2812	COG2812	DVU3198	DVU3198	DNA polymerase III, gamma and tau subunits,	DVU3198	DVU3198	DNA polymerase III, gamma and tau subunits,	[TP1005-TP1005 (0.52391654)]
COG0223	COG0234	DVU2999	DVU2999	Methionyl-tRNA formyltransferase, putative	DVU1977	DVU1977	Chaperonin, 10 kDa {UniProtKB/TrEMBL:Q72AL5}	[TP0756-TP1013 (0.64276713)]
COG0223	COG0234	DVU3365	fmt	Methionyl-tRNA formyltransferase (EC 2.1.2.9)	DVU1977	DVU1977	Chaperonin, 10 kDa {UniProtKB/TrEMBL:Q72AL5}	[TP0756-TP1013 (0.64276713)]
COG0036	COG1653	DVU2531	DVU2531	Ribulose-phosphate 3-epimerase	DVU3162	DVU3162	ABC transporter, periplasmic substrate-binding	[TP0945-TP0074 (0.654426)]
COG0357	COG0459	DVU1250	DVU1250	Methyltransferase GidB {UniProtKB/TrEMBL:Q72CN3}	DVU1976	groL	60 kDa chaperonin (Protein Cpn60) (groEL protein)	[TP0946-TP0030 (0.68326145)]
COG0664	COG1074	DVU0379	DVU0379	Transcriptional regulator, putative	DVU2062	DVU2062	ATP-dependent DNA helicase, UvrD/REP family	[TP0089-TP0898 (0.8304331)]
COG0664	COG1074	DVU2547	DVU2547	Transcriptional regulator, putative	DVU2062	DVU2062	ATP-dependent DNA helicase, UvrD/REP family	[TP0089-TP0898 (0.8304331)]
COG0345	COG1774	DVU2332	DVU2332	Pyrroline-5-carboxylate reductase	DVU2057	DVU2057	Hypothetical protein {UniProtKB/TrEMBL:Q72AE0}	[TP0797-TP0046 (0.6414869)]
COG0223	COG0242	DVU2999	DVU2999	Methionyl-tRNA formyltransferase, putative	DVU3366	DVU3366	Polypeptide deformylase	[TP0756-TP0757 (0.8300303)]
COG0223	COG0242	DVU3365	fmt	Methionyl-tRNA formyltransferase (EC 2.1.2.9)	DVU3366	DVU3366	Polypeptide deformylase	[TP0756-TP0757 (0.8300303)]
COG0233	COG0359	DVU0870	frr	Ribosome recycling factor (Ribosome-releasing factor) (RRF)	DVU0958	rplI	Ribosomal protein L9 {UniProtKB/TrEMBL:Q72DH1}	[TP0604-TP0060 (0.5105792)]
COG0012	COG0457	DVU1429	DVU1429	GTP-binding protein {UniProtKB/TrEMBL:Q72C55}	DVU1583	DVU1583	TPR domain protein {UniProtKB/TrEMBL:Q72BQ1}	[TP0124-TP0067 (0.81355333)]
COG0012	COG0457	DVU1429	DVU1429	GTP-binding protein {UniProtKB/TrEMBL:Q72C55}	DVU2579	DVU2579	TPR domain protein {UniProtKB/TrEMBL:Q728M4}	[TP0124-TP0067 (0.81355333)]
COG0012	COG0457	DVU1429	DVU1429	GTP-binding protein {UniProtKB/TrEMBL:Q72C55}	DVUA0109	DVUA0109	Type III secretion system chaperone, LcrH/SycD	[TP0124-TP0067 (0.81355333)]
COG0012	COG0457	DVU1429	DVU1429	GTP-binding protein {UniProtKB/TrEMBL:Q72C55}	DVU3272	DVU3272	TPR domain protein {UniProtKB/TrEMBL:Q726A1}	[TP0124-TP0067 (0.81355333)]
COG0012	COG0457	DVU1429	DVU1429	GTP-binding protein {UniProtKB/TrEMBL:Q72C55}	DVU2628	DVU2628	TPR domain protein {UniProtKB/TrEMBL:Q728H5}	[TP0124-TP0067 (0.81355333)]
COG0012	COG0457	DVU1429	DVU1429	GTP-binding protein {UniProtKB/TrEMBL:Q72C55}	DVU2125	DVU2125	TPR domain protein {UniProtKB/TrEMBL:Q72A72}	[TP0124-TP0067 (0.81355333)]
COG0012	COG0457	DVU1429	DVU1429	GTP-binding protein {UniProtKB/TrEMBL:Q72C55}	DVU0318	DVU0318	TPR domain protein {UniProtKB/TrEMBL:Q72F96}	[TP0124-TP0067 (0.81355333)]
COG0012	COG0457	DVU1429	DVU1429	GTP-binding protein {UniProtKB/TrEMBL:Q72C55}	DVU2937	DVU2937	TPR domain protein/response regulator receiver	[TP0124-TP0067 (0.81355333)]
COG0012	COG0457	DVU1429	DVU1429	GTP-binding protein {UniProtKB/TrEMBL:Q72C55}	DVUA0036	DVUA0036	TPR domain protein {UniProtKB/TrEMBL:Q72WQ3}	[TP0124-TP0067 (0.81355333)]
COG0265	COG0492	DVU1468	DVU1468	Peptidase/PDZ domain protein	DVU0377	DVU0377	Thioredoxin reductase {UniProtKB/TrEMBL:Q72F38}	[TP0773-TP0814 (0.6926654)]
COG0265	COG0492	DVU1468	DVU1468	Peptidase/PDZ domain protein	DVU1457	DVU1457	Thioredoxin reductase, putative	[TP0773-TP0814 (0.6926654)]
COG0265	COG0492	DVU3278	DVU3278	Peptidase/PDZ domain protein	DVU0377	DVU0377	Thioredoxin reductase {UniProtKB/TrEMBL:Q72F38}	[TP0773-TP0814 (0.6926654)]
COG0265	COG0492	DVU3278	DVU3278	Peptidase/PDZ domain protein	DVU1457	DVU1457	Thioredoxin reductase, putative	[TP0773-TP0814 (0.6926654)]
COG0265	COG0492	DVU1468	DVU1468	Peptidase/PDZ domain protein	DVU1838	DVU1838	Thioredoxin-disulfide reductase	[TP0773-TP0814 (0.6926654)]
COG0265	COG0492	DVU3278	DVU3278	Peptidase/PDZ domain protein	DVU1838	DVU1838	Thioredoxin-disulfide reductase	[TP0773-TP0814 (0.6926654)]
COG0495	COG1480	DVU1196	leuS	Leucyl-tRNA synthetase (EC 6.1.1.4) (Leucine--tRNA ligase) (LeuRS)	DVU1882	DVU1882	HDIG domain protein {UniProtKB/TrEMBL:Q72AV8}	[TP0586-TP0651 (0.5087635)]
COG1377	COG2239	DVU3233	DVU3233	Flagellar biosynthetic protein FlhB	DVU1806	DVU1806	Magnesium transporter {UniProtKB/TrEMBL:Q72B32}	[TP0715-TP0917 (0.53720385)]
COG1377	COG2239	DVU3233	DVU3233	Flagellar biosynthetic protein FlhB	DVUA0006	DVUA0006	Magnesium transporter MgtE, putative	[TP0715-TP0917 (0.53720385)]
COG0124	COG0608	DVU3368	hisS	Histidyl-tRNA synthetase (EC 6.1.1.21) (Histidine--tRNA ligase) (HisRS)	DVU0904	DVU0904	Single-stranded-DNA-specific exonuclease RecJ	[TP0641-TP0704 (0.75894904)]
COG0465	COG0772	DVU1278	DVU1278	Cell division protein FtsH	DVU2505	DVU2505	Cell cycle protein, FtsW/RodA/SpoVE family	[TP0330-TP0387 (0.8016956)]
COG0465	COG0772	DVU1278	DVU1278	Cell division protein FtsH	DVU0785	DVU0785	Rod shape-determining protein RodA	[TP0330-TP0387 (0.8016956)]
COG0234	COG0792	DVU1977	DVU1977	Chaperonin, 10 kDa {UniProtKB/TrEMBL:Q72AL5}	DVU0833	DVU0833	Hypothetical protein {UniProtKB/TrEMBL:Q72DU6}	[TP1013-TP0913 (0.7815084)]
COG0457	COG1426	DVU0318	DVU0318	TPR domain protein {UniProtKB/TrEMBL:Q72F96}	DVU1900	DVU1900	Hypothetical protein {UniProtKB/TrEMBL:Q72AU0}	[TP0268-TP0334 (0.739808)]
COG0457	COG1426	DVU2628	DVU2628	TPR domain protein {UniProtKB/TrEMBL:Q728H5}	DVU1900	DVU1900	Hypothetical protein {UniProtKB/TrEMBL:Q72AU0}	[TP0268-TP0334 (0.739808)]
COG0457	COG1426	DVU2125	DVU2125	TPR domain protein {UniProtKB/TrEMBL:Q72A72}	DVU1900	DVU1900	Hypothetical protein {UniProtKB/TrEMBL:Q72AU0}	[TP0268-TP0334 (0.739808)]
COG0457	COG1426	DVU2579	DVU2579	TPR domain protein {UniProtKB/TrEMBL:Q728M4}	DVU1900	DVU1900	Hypothetical protein {UniProtKB/TrEMBL:Q72AU0}	[TP0268-TP0334 (0.739808)]
COG0457	COG1426	DVUA0109	DVUA0109	Type III secretion system chaperone, LcrH/SycD	DVU1900	DVU1900	Hypothetical protein {UniProtKB/TrEMBL:Q72AU0}	[TP0268-TP0334 (0.739808)]
COG0457	COG1426	DVU1583	DVU1583	TPR domain protein {UniProtKB/TrEMBL:Q72BQ1}	DVU1900	DVU1900	Hypothetical protein {UniProtKB/TrEMBL:Q72AU0}	[TP0268-TP0334 (0.739808)]
COG0457	COG1426	DVUA0036	DVUA0036	TPR domain protein {UniProtKB/TrEMBL:Q72WQ3}	DVU1900	DVU1900	Hypothetical protein {UniProtKB/TrEMBL:Q72AU0}	[TP0268-TP0334 (0.739808)]
COG0457	COG1426	DVU2937	DVU2937	TPR domain protein/response regulator receiver	DVU1900	DVU1900	Hypothetical protein {UniProtKB/TrEMBL:Q72AU0}	[TP0268-TP0334 (0.739808)]
COG0457	COG1426	DVU3272	DVU3272	TPR domain protein {UniProtKB/TrEMBL:Q726A1}	DVU1900	DVU1900	Hypothetical protein {UniProtKB/TrEMBL:Q72AU0}	[TP0268-TP0334 (0.739808)]
COG0192	COG0217	DVU2449	metK	S-adenosylmethionine synthetase (EC 2.5.1.6) (Methionine adenosyltransferase) (AdoMet synthetase) (MAT)	DVU2259	DVU_2259	Hypothetical UPF0082 protein DVU2259	[TP0794-TP0474 (0.71912634)]
COG1122	COG1432	DVU2888	DVU2888	Cobalt ABC transporter, ATP-binding protein,	DVU0091	DVU0091	Hypothetical protein {UniProtKB/TrEMBL:Q72FX2}	[TP0227-TP0894 (0.7171434)]
COG1122	COG1432	DVU1056	cbiO	Cobalt import ATP-binding protein cbiO	DVU0091	DVU0091	Hypothetical protein {UniProtKB/TrEMBL:Q72FX2}	[TP0227-TP0894 (0.7171434)]
COG0201	COG2239	DVU1323	DVU1323	Preprotein translocase, SecY subunit	DVU1806	DVU1806	Magnesium transporter {UniProtKB/TrEMBL:Q72B32}	[TP0208-TP0917 (0.5527395)]
COG0201	COG2239	DVU1323	DVU1323	Preprotein translocase, SecY subunit	DVUA0006	DVUA0006	Magnesium transporter MgtE, putative	[TP0208-TP0917 (0.5527395)]
COG0544	COG1418	DVU1334	tig	Trigger factor {UniProtKB/Swiss-Prot:Q72CE9}	DVU2671	DVU2671	HDIG/HD/KH domain protein	[TP0506-TP1018 (0.7668753)]
COG0477	COG0845	DVUA0096	DVUA0096	Major facilitator superfamily protein	DVU2439	DVU2439	Efflux transporter, RND family, MFP subunit	[TP0840-TP0965 (0.8653204)]
COG0477	COG0845	DVU0526	DVU0526	Drug resistance transporter, putative	DVUA0021	DVUA0021	Hypothetical protein {UniProtKB/TrEMBL:Q72WR8}	[TP0840-TP0965 (0.8653204)]
COG0477	COG0845	DVU1163	DVU1163	Major facilitator superfamily protein	DVUA0021	DVUA0021	Hypothetical protein {UniProtKB/TrEMBL:Q72WR8}	[TP0840-TP0965 (0.8653204)]
COG0477	COG0845	DVU1895	DVU1895	Major facilitator superfamily protein	DVU0060	DVU0060	Efflux transporter, RND family, MFP subunit	[TP0840-TP0965 (0.8653204)]
COG0477	COG0845	DVU0526	DVU0526	Drug resistance transporter, putative	DVU2439	DVU2439	Efflux transporter, RND family, MFP subunit	[TP0840-TP0965 (0.8653204)]
COG0477	COG0845	DVUA0096	DVUA0096	Major facilitator superfamily protein	DVU0125	DVU0125	Hypothetical protein {UniProtKB/TrEMBL:Q72FT8}	[TP0840-TP0965 (0.8653204)]
COG0477	COG0845	DVU1895	DVU1895	Major facilitator superfamily protein	DVU2817	DVU2817	Multidrug resistance protein	[TP0840-TP0965 (0.8653204)]
COG0477	COG0845	DVU1163	DVU1163	Major facilitator superfamily protein	DVU2817	DVU2817	Multidrug resistance protein	[TP0840-TP0965 (0.8653204)]
COG0477	COG0845	DVUA0096	DVUA0096	Major facilitator superfamily protein	DVUA0021	DVUA0021	Hypothetical protein {UniProtKB/TrEMBL:Q72WR8}	[TP0840-TP0965 (0.8653204)]
COG0477	COG0845	DVU0526	DVU0526	Drug resistance transporter, putative	DVU0058	DVU0058	Efflux transporter, RND family, MFP subunit	[TP0840-TP0965 (0.8653204)]
COG0477	COG0845	DVU1895	DVU1895	Major facilitator superfamily protein	DVUA0021	DVUA0021	Hypothetical protein {UniProtKB/TrEMBL:Q72WR8}	[TP0840-TP0965 (0.8653204)]
COG0477	COG0845	DVU0526	DVU0526	Drug resistance transporter, putative	DVU2817	DVU2817	Multidrug resistance protein	[TP0840-TP0965 (0.8653204)]
COG0477	COG0845	DVU0526	DVU0526	Drug resistance transporter, putative	DVU0437	DVU0437	Efflux transporter, RND family, MFP subunit	[TP0840-TP0965 (0.8653204)]
COG0477	COG0845	DVU1895	DVU1895	Major facilitator superfamily protein	DVU0058	DVU0058	Efflux transporter, RND family, MFP subunit	[TP0840-TP0965 (0.8653204)]
COG0477	COG0845	DVU0526	DVU0526	Drug resistance transporter, putative	DVU3247	DVU3247	Efflux transporter, RND family, MFP subunit	[TP0840-TP0965 (0.8653204)]
COG0477	COG0845	DVU1895	DVU1895	Major facilitator superfamily protein	DVU0437	DVU0437	Efflux transporter, RND family, MFP subunit	[TP0840-TP0965 (0.8653204)]
COG0477	COG0845	DVU1163	DVU1163	Major facilitator superfamily protein	DVU1018	DVU1018	Type I secretion membrane fusion protein, HlyD	[TP0840-TP0965 (0.8653204)]
COG0477	COG0845	DVUA0096	DVUA0096	Major facilitator superfamily protein	DVU0437	DVU0437	Efflux transporter, RND family, MFP subunit	[TP0840-TP0965 (0.8653204)]
COG0477	COG0845	DVUA0096	DVUA0096	Major facilitator superfamily protein	DVU3247	DVU3247	Efflux transporter, RND family, MFP subunit	[TP0840-TP0965 (0.8653204)]
COG0477	COG0845	DVU1163	DVU1163	Major facilitator superfamily protein	DVU0437	DVU0437	Efflux transporter, RND family, MFP subunit	[TP0840-TP0965 (0.8653204)]
COG0477	COG0845	DVU1163	DVU1163	Major facilitator superfamily protein	DVU3247	DVU3247	Efflux transporter, RND family, MFP subunit	[TP0840-TP0965 (0.8653204)]
COG0477	COG0845	DVU1163	DVU1163	Major facilitator superfamily protein	DVU0058	DVU0058	Efflux transporter, RND family, MFP subunit	[TP0840-TP0965 (0.8653204)]
COG0477	COG0845	DVUA0096	DVUA0096	Major facilitator superfamily protein	DVU0060	DVU0060	Efflux transporter, RND family, MFP subunit	[TP0840-TP0965 (0.8653204)]
COG0477	COG0845	DVU1163	DVU1163	Major facilitator superfamily protein	DVU2439	DVU2439	Efflux transporter, RND family, MFP subunit	[TP0840-TP0965 (0.8653204)]
COG0477	COG0845	DVU1163	DVU1163	Major facilitator superfamily protein	DVU0125	DVU0125	Hypothetical protein {UniProtKB/TrEMBL:Q72FT8}	[TP0840-TP0965 (0.8653204)]
COG0477	COG0845	DVU1895	DVU1895	Major facilitator superfamily protein	DVU3247	DVU3247	Efflux transporter, RND family, MFP subunit	[TP0840-TP0965 (0.8653204)]
COG0477	COG0845	DVU1895	DVU1895	Major facilitator superfamily protein	DVU0125	DVU0125	Hypothetical protein {UniProtKB/TrEMBL:Q72FT8}	[TP0840-TP0965 (0.8653204)]
COG0477	COG0845	DVUA0096	DVUA0096	Major facilitator superfamily protein	DVU2817	DVU2817	Multidrug resistance protein	[TP0840-TP0965 (0.8653204)]
COG0477	COG0845	DVU0526	DVU0526	Drug resistance transporter, putative	DVU0060	DVU0060	Efflux transporter, RND family, MFP subunit	[TP0840-TP0965 (0.8653204)]
COG0477	COG0845	DVUA0096	DVUA0096	Major facilitator superfamily protein	DVU0058	DVU0058	Efflux transporter, RND family, MFP subunit	[TP0840-TP0965 (0.8653204)]
COG0477	COG0845	DVU1163	DVU1163	Major facilitator superfamily protein	DVU0060	DVU0060	Efflux transporter, RND family, MFP subunit	[TP0840-TP0965 (0.8653204)]
COG0477	COG0845	DVU0526	DVU0526	Drug resistance transporter, putative	DVU0125	DVU0125	Hypothetical protein {UniProtKB/TrEMBL:Q72FT8}	[TP0840-TP0965 (0.8653204)]
COG0477	COG0845	DVUA0096	DVUA0096	Major facilitator superfamily protein	DVU1018	DVU1018	Type I secretion membrane fusion protein, HlyD	[TP0840-TP0965 (0.8653204)]
COG0477	COG0845	DVU0526	DVU0526	Drug resistance transporter, putative	DVU1018	DVU1018	Type I secretion membrane fusion protein, HlyD	[TP0840-TP0965 (0.8653204)]
COG0477	COG0845	DVU1895	DVU1895	Major facilitator superfamily protein	DVU2439	DVU2439	Efflux transporter, RND family, MFP subunit	[TP0840-TP0965 (0.8653204)]
COG0477	COG0845	DVU1895	DVU1895	Major facilitator superfamily protein	DVU1018	DVU1018	Type I secretion membrane fusion protein, HlyD	[TP0840-TP0965 (0.8653204)]
COG0305	COG2812	DVU0959	DVU0959	Replicative DNA helicase	DVU3198	DVU3198	DNA polymerase III, gamma and tau subunits,	[TP0058-TP1005 (0.7130585)]
COG0188	COG0526	DVU0004	DVU0004	DNA gyrase, A subunit {UniProtKB/TrEMBL:Q72G56}	DVU1839	DVU1839	Thioredoxin {UniProtKB/TrEMBL:Q72B01}	[TP0005-TP0100 (0.7885434)]
COG0188	COG0526	DVU0004	DVU0004	DNA gyrase, A subunit {UniProtKB/TrEMBL:Q72G56}	DVU1586	DVU1586	Thioredoxin family protein	[TP0005-TP0100 (0.7885434)]
COG0526	COG0771	DVU1586	DVU1586	Thioredoxin family protein	DVU2506	murD	UDP-N-acetylmuramoylalanine--D-glutamate ligase (EC 6.3.2.9) (UDP-N- acetylmuramoyl-L-alanyl-D-glutamate synthetase) (D-glutamic acid- adding enzyme)	[TP0100-TP0903 (0.59509045)]
COG0526	COG0771	DVU1839	DVU1839	Thioredoxin {UniProtKB/TrEMBL:Q72B01}	DVU2506	murD	UDP-N-acetylmuramoylalanine--D-glutamate ligase (EC 6.3.2.9) (UDP-N- acetylmuramoyl-L-alanyl-D-glutamate synthetase) (D-glutamic acid- adding enzyme)	[TP0100-TP0903 (0.59509045)]
COG0143	COG0845	DVU2055	DVU2055	Methionyl-tRNA synthetase	DVU0058	DVU0058	Efflux transporter, RND family, MFP subunit	[TP0798-TP0965 (0.7246752)]
COG0143	COG0845	DVU2055	DVU2055	Methionyl-tRNA synthetase	DVUA0021	DVUA0021	Hypothetical protein {UniProtKB/TrEMBL:Q72WR8}	[TP0798-TP0965 (0.7246752)]
COG0143	COG0845	DVU2055	DVU2055	Methionyl-tRNA synthetase	DVU1018	DVU1018	Type I secretion membrane fusion protein, HlyD	[TP0798-TP0965 (0.7246752)]
COG0143	COG0845	DVU2055	DVU2055	Methionyl-tRNA synthetase	DVU3247	DVU3247	Efflux transporter, RND family, MFP subunit	[TP0798-TP0965 (0.7246752)]
COG0143	COG0845	DVU2055	DVU2055	Methionyl-tRNA synthetase	DVU2439	DVU2439	Efflux transporter, RND family, MFP subunit	[TP0798-TP0965 (0.7246752)]
COG0143	COG0845	DVU2055	DVU2055	Methionyl-tRNA synthetase	DVU0060	DVU0060	Efflux transporter, RND family, MFP subunit	[TP0798-TP0965 (0.7246752)]
COG0143	COG0845	DVU2055	DVU2055	Methionyl-tRNA synthetase	DVU0437	DVU0437	Efflux transporter, RND family, MFP subunit	[TP0798-TP0965 (0.7246752)]
COG0143	COG0845	DVU2055	DVU2055	Methionyl-tRNA synthetase	DVU2817	DVU2817	Multidrug resistance protein	[TP0798-TP0965 (0.7246752)]
COG0143	COG0845	DVU2055	DVU2055	Methionyl-tRNA synthetase	DVU0125	DVU0125	Hypothetical protein {UniProtKB/TrEMBL:Q72FT8}	[TP0798-TP0965 (0.7246752)]
COG0242	COG1744	DVU3366	DVU3366	Polypeptide deformylase	DVU1067	DVU1067	Membrane protein, Bmp family	[TP0757-TP0298 (0.51512045)]
COG0762	COG2239	DVU1372	DVU1372	Membrane protein, putative	DVU1806	DVU1806	Magnesium transporter {UniProtKB/TrEMBL:Q72B32}	[TP0668-TP0917 (0.5215956)]
COG0762	COG2239	DVU1372	DVU1372	Membrane protein, putative	DVUA0006	DVUA0006	Magnesium transporter MgtE, putative	[TP0668-TP0917 (0.5215956)]
COG1536	COG1868	DVU0312	DVU0312	Flagellar motor switch protein FliG	DVU0910	DVU0910	Flagellar motor switch protein FliM	[TP0026-TP0721 (0.9539454)]
COG1366	COG1536	DVUA0123	DVUA0123	Anti-anti-sigma factor {UniProtKB/TrEMBL:Q72WG6}	DVU0312	DVU0312	Flagellar motor switch protein FliG	[TP0233-TP0400 (0.68778783)]
COG1366	COG1536	DVU1995	DVU1995	Anti-anti-sigma factor {UniProtKB/TrEMBL:Q72AJ7}	DVU0312	DVU0312	Flagellar motor switch protein FliG	[TP0233-TP0400 (0.68778783)]
COG0504	COG1475	DVU1623	DVU1623	CTP synthase {UniProtKB/TrEMBL:Q72BL2}	DVU3360	DVU3360	ParB family protein {UniProtKB/TrEMBL:Q725R4}	[TP0305-TP0271 (0.70252794)]
COG2206	COG4786	DVU0667	DVU0667	HD domain protein {UniProtKB/TrEMBL:Q72EB1}	DVU0512	DVU0512	Flagellar basal-body rod protein, putative	[TP0877-TP0961 (0.57706213)]
COG2206	COG4786	DVU0666	DVU0666	HD domain protein {UniProtKB/TrEMBL:Q72EB2}	DVU0513	DVU0513	Flagellar basal-body rod protein FlgG	[TP0877-TP0961 (0.57706213)]
COG2206	COG4786	DVU0667	DVU0667	HD domain protein {UniProtKB/TrEMBL:Q72EB1}	DVU0513	DVU0513	Flagellar basal-body rod protein FlgG	[TP0877-TP0961 (0.57706213)]
COG2206	COG4786	DVU0491	DVU0491	HDIG domain protein {UniProtKB/TrEMBL:Q72ES8}	DVU0513	DVU0513	Flagellar basal-body rod protein FlgG	[TP0877-TP0961 (0.57706213)]
COG2206	COG4786	DVU2515	DVU2515	HD domain protein {UniProtKB/TrEMBL:Q728T7}	DVU0512	DVU0512	Flagellar basal-body rod protein, putative	[TP0877-TP0961 (0.57706213)]
COG2206	COG4786	DVU2551	DVU2551	HD domain protein {UniProtKB/TrEMBL:Q728Q2}	DVU0513	DVU0513	Flagellar basal-body rod protein FlgG	[TP0877-TP0961 (0.57706213)]
COG2206	COG4786	DVU0972	DVU0972	HD domain protein {UniProtKB/TrEMBL:Q72DF7}	DVU0513	DVU0513	Flagellar basal-body rod protein FlgG	[TP0877-TP0961 (0.57706213)]
COG2206	COG4786	DVU0491	DVU0491	HDIG domain protein {UniProtKB/TrEMBL:Q72ES8}	DVU0512	DVU0512	Flagellar basal-body rod protein, putative	[TP0877-TP0961 (0.57706213)]
COG2206	COG4786	DVU0666	DVU0666	HD domain protein {UniProtKB/TrEMBL:Q72EB2}	DVU0512	DVU0512	Flagellar basal-body rod protein, putative	[TP0877-TP0961 (0.57706213)]
COG2206	COG4786	DVU0972	DVU0972	HD domain protein {UniProtKB/TrEMBL:Q72DF7}	DVU0512	DVU0512	Flagellar basal-body rod protein, putative	[TP0877-TP0961 (0.57706213)]
COG2206	COG4786	DVU2551	DVU2551	HD domain protein {UniProtKB/TrEMBL:Q728Q2}	DVU0512	DVU0512	Flagellar basal-body rod protein, putative	[TP0877-TP0961 (0.57706213)]
COG2206	COG4786	DVU2515	DVU2515	HD domain protein {UniProtKB/TrEMBL:Q728T7}	DVU0513	DVU0513	Flagellar basal-body rod protein FlgG	[TP0877-TP0961 (0.57706213)]
COG0149	COG2239	DVU1677	DVU1677	Triosephosphate isomerase	DVUA0006	DVUA0006	Magnesium transporter MgtE, putative	[TP0537-TP0917 (0.5527395)]
COG0149	COG2239	DVU1677	DVU1677	Triosephosphate isomerase	DVU1806	DVU1806	Magnesium transporter {UniProtKB/TrEMBL:Q72B32}	[TP0537-TP0917 (0.5527395)]
COG0250	COG0772	DVU2923	DVU2923	Transcription antitermination protein NusG	DVU0785	DVU0785	Rod shape-determining protein RodA	[TP0236-TP0387 (0.7470728)]
COG0250	COG0772	DVU2923	DVU2923	Transcription antitermination protein NusG	DVU2505	DVU2505	Cell cycle protein, FtsW/RodA/SpoVE family	[TP0236-TP0387 (0.7470728)]
COG0543	COG1699	DVU3315	DVU3315	Dihydroorotate dehydrogenase, electron transfer	DVU0522	DVU0522	Hypothetical protein {UniProtKB/TrEMBL:Q72EP7}	[TP0736-TP0658 (0.7668753)]
COG0543	COG1699	DVU2399	DVU2399	Hydrogenase, putative {UniProtKB/TrEMBL:Q729F2}	DVU0522	DVU0522	Hypothetical protein {UniProtKB/TrEMBL:Q72EP7}	[TP0736-TP0658 (0.7668753)]
COG0543	COG1699	DVU2475	DVU2475	Oxidoreductase, NAD-binding, putative	DVU0522	DVU0522	Hypothetical protein {UniProtKB/TrEMBL:Q72EP7}	[TP0736-TP0658 (0.7668753)]
COG0227	COG0740	DVU1211	rpmB	50S ribosomal protein L28	DVU1335	clpP	ATP-dependent Clp protease proteolytic subunit (EC 3.4.21.92) (Endopeptidase Clp)	[TP0362-TP0507 (0.75048)]
COG0227	COG0740	DVU1211	rpmB	50S ribosomal protein L28	DVU1501	DVU1501	ClpP protease family protein	[TP0362-TP0507 (0.75048)]
COG0457	COG0457	DVU2579	DVU2579	TPR domain protein {UniProtKB/TrEMBL:Q728M4}	DVU2125	DVU2125	TPR domain protein {UniProtKB/TrEMBL:Q72A72}	[TP0067-TP0095 (0.6515529)]
COG0457	COG0457	DVU2125	DVU2125	TPR domain protein {UniProtKB/TrEMBL:Q72A72}	DVU2579	DVU2579	TPR domain protein {UniProtKB/TrEMBL:Q728M4}	[TP0067-TP0095 (0.6515529)]
COG0457	COG0457	DVU2579	DVU2579	TPR domain protein {UniProtKB/TrEMBL:Q728M4}	DVU2579	DVU2579	TPR domain protein {UniProtKB/TrEMBL:Q728M4}	[TP0067-TP0095 (0.6515529)]
COG0457	COG0457	DVU1583	DVU1583	TPR domain protein {UniProtKB/TrEMBL:Q72BQ1}	DVU2937	DVU2937	TPR domain protein/response regulator receiver	[TP0067-TP0095 (0.6515529)]
COG0457	COG0457	DVU2937	DVU2937	TPR domain protein/response regulator receiver	DVU1583	DVU1583	TPR domain protein {UniProtKB/TrEMBL:Q72BQ1}	[TP0067-TP0095 (0.6515529)]
COG0457	COG0457	DVU1583	DVU1583	TPR domain protein {UniProtKB/TrEMBL:Q72BQ1}	DVU0318	DVU0318	TPR domain protein {UniProtKB/TrEMBL:Q72F96}	[TP0067-TP0095 (0.6515529)]
COG0457	COG0457	DVU0318	DVU0318	TPR domain protein {UniProtKB/TrEMBL:Q72F96}	DVU1583	DVU1583	TPR domain protein {UniProtKB/TrEMBL:Q72BQ1}	[TP0067-TP0095 (0.6515529)]
COG0457	COG0457	DVU1583	DVU1583	TPR domain protein {UniProtKB/TrEMBL:Q72BQ1}	DVU1583	DVU1583	TPR domain protein {UniProtKB/TrEMBL:Q72BQ1}	[TP0067-TP0095 (0.6515529)]
COG0457	COG0457	DVU0318	DVU0318	TPR domain protein {UniProtKB/TrEMBL:Q72F96}	DVU0318	DVU0318	TPR domain protein {UniProtKB/TrEMBL:Q72F96}	[TP0067-TP0095 (0.6515529)]
COG0457	COG0457	DVU1583	DVU1583	TPR domain protein {UniProtKB/TrEMBL:Q72BQ1}	DVU2125	DVU2125	TPR domain protein {UniProtKB/TrEMBL:Q72A72}	[TP0067-TP0095 (0.6515529)]
COG0457	COG0457	DVU2125	DVU2125	TPR domain protein {UniProtKB/TrEMBL:Q72A72}	DVU1583	DVU1583	TPR domain protein {UniProtKB/TrEMBL:Q72BQ1}	[TP0067-TP0095 (0.6515529)]
COG0457	COG0457	DVU2125	DVU2125	TPR domain protein {UniProtKB/TrEMBL:Q72A72}	DVU2125	DVU2125	TPR domain protein {UniProtKB/TrEMBL:Q72A72}	[TP0067-TP0095 (0.6515529)]
COG0457	COG0457	DVU2937	DVU2937	TPR domain protein/response regulator receiver	DVU2628	DVU2628	TPR domain protein {UniProtKB/TrEMBL:Q728H5}	[TP0067-TP0095 (0.6515529)]
COG0457	COG0457	DVU2628	DVU2628	TPR domain protein {UniProtKB/TrEMBL:Q728H5}	DVU2937	DVU2937	TPR domain protein/response regulator receiver	[TP0067-TP0095 (0.6515529)]
COG0457	COG0457	DVU1583	DVU1583	TPR domain protein {UniProtKB/TrEMBL:Q72BQ1}	DVU2579	DVU2579	TPR domain protein {UniProtKB/TrEMBL:Q728M4}	[TP0067-TP0095 (0.6515529)]
COG0457	COG0457	DVU2579	DVU2579	TPR domain protein {UniProtKB/TrEMBL:Q728M4}	DVU1583	DVU1583	TPR domain protein {UniProtKB/TrEMBL:Q72BQ1}	[TP0067-TP0095 (0.6515529)]
COG0457	COG0457	DVU3272	DVU3272	TPR domain protein {UniProtKB/TrEMBL:Q726A1}	DVU0318	DVU0318	TPR domain protein {UniProtKB/TrEMBL:Q72F96}	[TP0067-TP0095 (0.6515529)]
COG0457	COG0457	DVU0318	DVU0318	TPR domain protein {UniProtKB/TrEMBL:Q72F96}	DVU3272	DVU3272	TPR domain protein {UniProtKB/TrEMBL:Q726A1}	[TP0067-TP0095 (0.6515529)]
COG0457	COG0457	DVU2937	DVU2937	TPR domain protein/response regulator receiver	DVU2937	DVU2937	TPR domain protein/response regulator receiver	[TP0067-TP0095 (0.6515529)]
COG0457	COG0457	DVU1583	DVU1583	TPR domain protein {UniProtKB/TrEMBL:Q72BQ1}	DVUA0036	DVUA0036	TPR domain protein {UniProtKB/TrEMBL:Q72WQ3}	[TP0067-TP0095 (0.6515529)]
COG0457	COG0457	DVU2628	DVU2628	TPR domain protein {UniProtKB/TrEMBL:Q728H5}	DVUA0036	DVUA0036	TPR domain protein {UniProtKB/TrEMBL:Q72WQ3}	[TP0067-TP0095 (0.6515529)]
COG0457	COG0457	DVUA0036	DVUA0036	TPR domain protein {UniProtKB/TrEMBL:Q72WQ3}	DVU2628	DVU2628	TPR domain protein {UniProtKB/TrEMBL:Q728H5}	[TP0067-TP0095 (0.6515529)]
COG0457	COG0457	DVUA0036	DVUA0036	TPR domain protein {UniProtKB/TrEMBL:Q72WQ3}	DVU1583	DVU1583	TPR domain protein {UniProtKB/TrEMBL:Q72BQ1}	[TP0067-TP0095 (0.6515529)]
COG0457	COG0457	DVU3272	DVU3272	TPR domain protein {UniProtKB/TrEMBL:Q726A1}	DVUA0109	DVUA0109	Type III secretion system chaperone, LcrH/SycD	[TP0067-TP0095 (0.6515529)]
COG0457	COG0457	DVUA0109	DVUA0109	Type III secretion system chaperone, LcrH/SycD	DVUA0036	DVUA0036	TPR domain protein {UniProtKB/TrEMBL:Q72WQ3}	[TP0067-TP0095 (0.6515529)]
COG0457	COG0457	DVUA0109	DVUA0109	Type III secretion system chaperone, LcrH/SycD	DVU3272	DVU3272	TPR domain protein {UniProtKB/TrEMBL:Q726A1}	[TP0067-TP0095 (0.6515529)]
COG0457	COG0457	DVUA0036	DVUA0036	TPR domain protein {UniProtKB/TrEMBL:Q72WQ3}	DVUA0109	DVUA0109	Type III secretion system chaperone, LcrH/SycD	[TP0067-TP0095 (0.6515529)]
COG0457	COG0457	DVU0318	DVU0318	TPR domain protein {UniProtKB/TrEMBL:Q72F96}	DVUA0036	DVUA0036	TPR domain protein {UniProtKB/TrEMBL:Q72WQ3}	[TP0067-TP0095 (0.6515529)]
COG0457	COG0457	DVUA0036	DVUA0036	TPR domain protein {UniProtKB/TrEMBL:Q72WQ3}	DVU0318	DVU0318	TPR domain protein {UniProtKB/TrEMBL:Q72F96}	[TP0067-TP0095 (0.6515529)]
COG0457	COG0457	DVU2579	DVU2579	TPR domain protein {UniProtKB/TrEMBL:Q728M4}	DVU2628	DVU2628	TPR domain protein {UniProtKB/TrEMBL:Q728H5}	[TP0067-TP0095 (0.6515529)]
COG0457	COG0457	DVU2628	DVU2628	TPR domain protein {UniProtKB/TrEMBL:Q728H5}	DVU2579	DVU2579	TPR domain protein {UniProtKB/TrEMBL:Q728M4}	[TP0067-TP0095 (0.6515529)]
COG0457	COG0457	DVU2579	DVU2579	TPR domain protein {UniProtKB/TrEMBL:Q728M4}	DVU0318	DVU0318	TPR domain protein {UniProtKB/TrEMBL:Q72F96}	[TP0067-TP0095 (0.6515529)]
COG0457	COG0457	DVU0318	DVU0318	TPR domain protein {UniProtKB/TrEMBL:Q72F96}	DVU2579	DVU2579	TPR domain protein {UniProtKB/TrEMBL:Q728M4}	[TP0067-TP0095 (0.6515529)]
COG0457	COG0457	DVU2579	DVU2579	TPR domain protein {UniProtKB/TrEMBL:Q728M4}	DVUA0109	DVUA0109	Type III secretion system chaperone, LcrH/SycD	[TP0067-TP0095 (0.6515529)]
COG0457	COG0457	DVUA0109	DVUA0109	Type III secretion system chaperone, LcrH/SycD	DVU2579	DVU2579	TPR domain protein {UniProtKB/TrEMBL:Q728M4}	[TP0067-TP0095 (0.6515529)]
COG0457	COG0457	DVU0318	DVU0318	TPR domain protein {UniProtKB/TrEMBL:Q72F96}	DVUA0109	DVUA0109	Type III secretion system chaperone, LcrH/SycD	[TP0067-TP0095 (0.6515529)]
COG0457	COG0457	DVUA0109	DVUA0109	Type III secretion system chaperone, LcrH/SycD	DVU0318	DVU0318	TPR domain protein {UniProtKB/TrEMBL:Q72F96}	[TP0067-TP0095 (0.6515529)]
COG0457	COG0457	DVU3272	DVU3272	TPR domain protein {UniProtKB/TrEMBL:Q726A1}	DVU2628	DVU2628	TPR domain protein {UniProtKB/TrEMBL:Q728H5}	[TP0067-TP0095 (0.6515529)]
COG0457	COG0457	DVU2628	DVU2628	TPR domain protein {UniProtKB/TrEMBL:Q728H5}	DVU3272	DVU3272	TPR domain protein {UniProtKB/TrEMBL:Q726A1}	[TP0067-TP0095 (0.6515529)]
COG0457	COG0457	DVU0318	DVU0318	TPR domain protein {UniProtKB/TrEMBL:Q72F96}	DVU2628	DVU2628	TPR domain protein {UniProtKB/TrEMBL:Q728H5}	[TP0067-TP0095 (0.6515529)]
COG0457	COG0457	DVU2628	DVU2628	TPR domain protein {UniProtKB/TrEMBL:Q728H5}	DVU0318	DVU0318	TPR domain protein {UniProtKB/TrEMBL:Q72F96}	[TP0067-TP0095 (0.6515529)]
COG0457	COG0457	DVU1583	DVU1583	TPR domain protein {UniProtKB/TrEMBL:Q72BQ1}	DVUA0109	DVUA0109	Type III secretion system chaperone, LcrH/SycD	[TP0067-TP0095 (0.6515529)]
COG0457	COG0457	DVUA0109	DVUA0109	Type III secretion system chaperone, LcrH/SycD	DVU1583	DVU1583	TPR domain protein {UniProtKB/TrEMBL:Q72BQ1}	[TP0067-TP0095 (0.6515529)]
COG0457	COG0457	DVU3272	DVU3272	TPR domain protein {UniProtKB/TrEMBL:Q726A1}	DVU2125	DVU2125	TPR domain protein {UniProtKB/TrEMBL:Q72A72}	[TP0067-TP0095 (0.6515529)]
COG0457	COG0457	DVU2125	DVU2125	TPR domain protein {UniProtKB/TrEMBL:Q72A72}	DVU3272	DVU3272	TPR domain protein {UniProtKB/TrEMBL:Q726A1}	[TP0067-TP0095 (0.6515529)]
COG0457	COG0457	DVUA0109	DVUA0109	Type III secretion system chaperone, LcrH/SycD	DVUA0109	DVUA0109	Type III secretion system chaperone, LcrH/SycD	[TP0067-TP0095 (0.6515529)]
COG0457	COG0457	DVU2937	DVU2937	TPR domain protein/response regulator receiver	DVUA0036	DVUA0036	TPR domain protein {UniProtKB/TrEMBL:Q72WQ3}	[TP0067-TP0095 (0.6515529)]
COG0457	COG0457	DVUA0036	DVUA0036	TPR domain protein {UniProtKB/TrEMBL:Q72WQ3}	DVU2937	DVU2937	TPR domain protein/response regulator receiver	[TP0067-TP0095 (0.6515529)]
COG0457	COG0457	DVU2579	DVU2579	TPR domain protein {UniProtKB/TrEMBL:Q728M4}	DVU2937	DVU2937	TPR domain protein/response regulator receiver	[TP0067-TP0095 (0.6515529)]
COG0457	COG0457	DVU2937	DVU2937	TPR domain protein/response regulator receiver	DVU2579	DVU2579	TPR domain protein {UniProtKB/TrEMBL:Q728M4}	[TP0067-TP0095 (0.6515529)]
COG0457	COG0457	DVU0318	DVU0318	TPR domain protein {UniProtKB/TrEMBL:Q72F96}	DVU2937	DVU2937	TPR domain protein/response regulator receiver	[TP0067-TP0095 (0.6515529)]
COG0457	COG0457	DVU2937	DVU2937	TPR domain protein/response regulator receiver	DVU0318	DVU0318	TPR domain protein {UniProtKB/TrEMBL:Q72F96}	[TP0067-TP0095 (0.6515529)]
COG0457	COG0457	DVU3272	DVU3272	TPR domain protein {UniProtKB/TrEMBL:Q726A1}	DVU3272	DVU3272	TPR domain protein {UniProtKB/TrEMBL:Q726A1}	[TP0067-TP0095 (0.6515529)]
COG0457	COG0457	DVU3272	DVU3272	TPR domain protein {UniProtKB/TrEMBL:Q726A1}	DVU1583	DVU1583	TPR domain protein {UniProtKB/TrEMBL:Q72BQ1}	[TP0067-TP0095 (0.6515529)]
COG0457	COG0457	DVU3272	DVU3272	TPR domain protein {UniProtKB/TrEMBL:Q726A1}	DVUA0036	DVUA0036	TPR domain protein {UniProtKB/TrEMBL:Q72WQ3}	[TP0067-TP0095 (0.6515529)]
COG0457	COG0457	DVU1583	DVU1583	TPR domain protein {UniProtKB/TrEMBL:Q72BQ1}	DVU3272	DVU3272	TPR domain protein {UniProtKB/TrEMBL:Q726A1}	[TP0067-TP0095 (0.6515529)]
COG0457	COG0457	DVUA0036	DVUA0036	TPR domain protein {UniProtKB/TrEMBL:Q72WQ3}	DVU3272	DVU3272	TPR domain protein {UniProtKB/TrEMBL:Q726A1}	[TP0067-TP0095 (0.6515529)]
COG0457	COG0457	DVUA0109	DVUA0109	Type III secretion system chaperone, LcrH/SycD	DVU2628	DVU2628	TPR domain protein {UniProtKB/TrEMBL:Q728H5}	[TP0067-TP0095 (0.6515529)]
COG0457	COG0457	DVU2628	DVU2628	TPR domain protein {UniProtKB/TrEMBL:Q728H5}	DVUA0109	DVUA0109	Type III secretion system chaperone, LcrH/SycD	[TP0067-TP0095 (0.6515529)]
COG0457	COG0457	DVUA0109	DVUA0109	Type III secretion system chaperone, LcrH/SycD	DVU2125	DVU2125	TPR domain protein {UniProtKB/TrEMBL:Q72A72}	[TP0067-TP0095 (0.6515529)]
COG0457	COG0457	DVU2125	DVU2125	TPR domain protein {UniProtKB/TrEMBL:Q72A72}	DVUA0109	DVUA0109	Type III secretion system chaperone, LcrH/SycD	[TP0067-TP0095 (0.6515529)]
COG0457	COG0457	DVUA0109	DVUA0109	Type III secretion system chaperone, LcrH/SycD	DVU2937	DVU2937	TPR domain protein/response regulator receiver	[TP0067-TP0095 (0.6515529)]
COG0457	COG0457	DVU2937	DVU2937	TPR domain protein/response regulator receiver	DVUA0109	DVUA0109	Type III secretion system chaperone, LcrH/SycD	[TP0067-TP0095 (0.6515529)]
COG0457	COG0457	DVU3272	DVU3272	TPR domain protein {UniProtKB/TrEMBL:Q726A1}	DVU2937	DVU2937	TPR domain protein/response regulator receiver	[TP0067-TP0095 (0.6515529)]
COG0457	COG0457	DVU1583	DVU1583	TPR domain protein {UniProtKB/TrEMBL:Q72BQ1}	DVU2628	DVU2628	TPR domain protein {UniProtKB/TrEMBL:Q728H5}	[TP0067-TP0095 (0.6515529)]
COG0457	COG0457	DVU2628	DVU2628	TPR domain protein {UniProtKB/TrEMBL:Q728H5}	DVU1583	DVU1583	TPR domain protein {UniProtKB/TrEMBL:Q72BQ1}	[TP0067-TP0095 (0.6515529)]
COG0457	COG0457	DVU2125	DVU2125	TPR domain protein {UniProtKB/TrEMBL:Q72A72}	DVU2628	DVU2628	TPR domain protein {UniProtKB/TrEMBL:Q728H5}	[TP0067-TP0095 (0.6515529)]
COG0457	COG0457	DVU2937	DVU2937	TPR domain protein/response regulator receiver	DVU3272	DVU3272	TPR domain protein {UniProtKB/TrEMBL:Q726A1}	[TP0067-TP0095 (0.6515529)]
COG0457	COG0457	DVU2628	DVU2628	TPR domain protein {UniProtKB/TrEMBL:Q728H5}	DVU2125	DVU2125	TPR domain protein {UniProtKB/TrEMBL:Q72A72}	[TP0067-TP0095 (0.6515529)]
COG0457	COG0457	DVU2628	DVU2628	TPR domain protein {UniProtKB/TrEMBL:Q728H5}	DVU2628	DVU2628	TPR domain protein {UniProtKB/TrEMBL:Q728H5}	[TP0067-TP0095 (0.6515529)]
COG0457	COG0457	DVU2125	DVU2125	TPR domain protein {UniProtKB/TrEMBL:Q72A72}	DVU2937	DVU2937	TPR domain protein/response regulator receiver	[TP0067-TP0095 (0.6515529)]
COG0457	COG0457	DVU2937	DVU2937	TPR domain protein/response regulator receiver	DVU2125	DVU2125	TPR domain protein {UniProtKB/TrEMBL:Q72A72}	[TP0067-TP0095 (0.6515529)]
COG0457	COG0457	DVUA0036	DVUA0036	TPR domain protein {UniProtKB/TrEMBL:Q72WQ3}	DVUA0036	DVUA0036	TPR domain protein {UniProtKB/TrEMBL:Q72WQ3}	[TP0067-TP0095 (0.6515529)]
COG0457	COG0457	DVU0318	DVU0318	TPR domain protein {UniProtKB/TrEMBL:Q72F96}	DVU2125	DVU2125	TPR domain protein {UniProtKB/TrEMBL:Q72A72}	[TP0067-TP0095 (0.6515529)]
COG0457	COG0457	DVU2125	DVU2125	TPR domain protein {UniProtKB/TrEMBL:Q72A72}	DVU0318	DVU0318	TPR domain protein {UniProtKB/TrEMBL:Q72F96}	[TP0067-TP0095 (0.6515529)]
COG0457	COG0457	DVU3272	DVU3272	TPR domain protein {UniProtKB/TrEMBL:Q726A1}	DVU2579	DVU2579	TPR domain protein {UniProtKB/TrEMBL:Q728M4}	[TP0067-TP0095 (0.6515529)]
COG0457	COG0457	DVU2579	DVU2579	TPR domain protein {UniProtKB/TrEMBL:Q728M4}	DVU3272	DVU3272	TPR domain protein {UniProtKB/TrEMBL:Q726A1}	[TP0067-TP0095 (0.6515529)]
COG0457	COG0457	DVU2579	DVU2579	TPR domain protein {UniProtKB/TrEMBL:Q728M4}	DVUA0036	DVUA0036	TPR domain protein {UniProtKB/TrEMBL:Q72WQ3}	[TP0067-TP0095 (0.6515529)]
COG0457	COG0457	DVU2125	DVU2125	TPR domain protein {UniProtKB/TrEMBL:Q72A72}	DVUA0036	DVUA0036	TPR domain protein {UniProtKB/TrEMBL:Q72WQ3}	[TP0067-TP0095 (0.6515529)]
COG0457	COG0457	DVUA0036	DVUA0036	TPR domain protein {UniProtKB/TrEMBL:Q72WQ3}	DVU2125	DVU2125	TPR domain protein {UniProtKB/TrEMBL:Q72A72}	[TP0067-TP0095 (0.6515529)]
COG0457	COG0457	DVUA0036	DVUA0036	TPR domain protein {UniProtKB/TrEMBL:Q72WQ3}	DVU2579	DVU2579	TPR domain protein {UniProtKB/TrEMBL:Q728M4}	[TP0067-TP0095 (0.6515529)]
COG0445	COG3839	DVU1828	gidA	tRNA uridine 5-carboxymethylaminomethyl modification enzyme gidA (Glucose-inhibited division protein A)	DVU3161	DVU3161	ABC transporter, ATP-binding protein	[TP0044-TP0804 (0.81002605)]
COG0103	COG0211	DVU2519	DVU2519	Ribosomal protein S9 {UniProtKB/TrEMBL:Q728T3}	DVU0928	rpmA	50S ribosomal protein L27	[TP1024-TP0743 (0.87139803)]
COG0457	COG0803	DVU1583	DVU1583	TPR domain protein {UniProtKB/TrEMBL:Q72BQ1}	DVU1343	DVU1343	Cation ABC transporter, periplasmc-binding	[TP0469-TP0034 (0.86910707)]
COG0457	COG0803	DVUA0036	DVUA0036	TPR domain protein {UniProtKB/TrEMBL:Q72WQ3}	DVU1343	DVU1343	Cation ABC transporter, periplasmc-binding	[TP0469-TP0034 (0.86910707)]
COG0457	COG0803	DVU0318	DVU0318	TPR domain protein {UniProtKB/TrEMBL:Q72F96}	DVU1343	DVU1343	Cation ABC transporter, periplasmc-binding	[TP0469-TP0034 (0.86910707)]
COG0457	COG0803	DVUA0109	DVUA0109	Type III secretion system chaperone, LcrH/SycD	DVU1343	DVU1343	Cation ABC transporter, periplasmc-binding	[TP0469-TP0034 (0.86910707)]
COG0457	COG0803	DVU3272	DVU3272	TPR domain protein {UniProtKB/TrEMBL:Q726A1}	DVU1343	DVU1343	Cation ABC transporter, periplasmc-binding	[TP0469-TP0034 (0.86910707)]
COG0457	COG0803	DVU2579	DVU2579	TPR domain protein {UniProtKB/TrEMBL:Q728M4}	DVU1343	DVU1343	Cation ABC transporter, periplasmc-binding	[TP0469-TP0034 (0.86910707)]
COG0457	COG0803	DVU2937	DVU2937	TPR domain protein/response regulator receiver	DVU1343	DVU1343	Cation ABC transporter, periplasmc-binding	[TP0469-TP0034 (0.86910707)]
COG0457	COG0803	DVU2628	DVU2628	TPR domain protein {UniProtKB/TrEMBL:Q728H5}	DVU1343	DVU1343	Cation ABC transporter, periplasmc-binding	[TP0469-TP0034 (0.86910707)]
COG0457	COG0803	DVU2125	DVU2125	TPR domain protein {UniProtKB/TrEMBL:Q72A72}	DVU1343	DVU1343	Cation ABC transporter, periplasmc-binding	[TP0469-TP0034 (0.86910707)]
COG0530	COG0741	DVU2617	DVU2617	Sodium/calcium exchanger family protein	DVU1536	DVU1536	Transglycosylase, SLT family	[TP1034-TP0043 (0.7823198)]
COG0530	COG0741	DVU2617	DVU2617	Sodium/calcium exchanger family protein	DVU0041	DVU0041	Transglycosylase, SLT family	[TP1034-TP0043 (0.7823198)]
COG0530	COG0741	DVU2617	DVU2617	Sodium/calcium exchanger family protein	DVU2699	DVU2699	Transglycosylase SLT domain protein	[TP1034-TP0043 (0.7823198)]
COG0530	COG0741	DVU2617	DVU2617	Sodium/calcium exchanger family protein	DVU1128	DVU1128	Lysozyme, putative {UniProtKB/TrEMBL:Q72D03}	[TP1034-TP0043 (0.7823198)]
COG0621	COG2812	DVU0897	DVU0897	RNA modification enzyme, MiaB-family	DVU3198	DVU3198	DNA polymerase III, gamma and tau subunits,	[TP0754-TP1005 (0.5550382)]
COG0621	COG2812	DVU0984	DVU0984	TRNA-i(6)A37 modification enzyme MiaB	DVU3198	DVU3198	DNA polymerase III, gamma and tau subunits,	[TP0754-TP1005 (0.5550382)]
COG0621	COG2812	DVU3151	DVU3151	MiaB-like tRNA modifying enzyme YliG, TIGR01125	DVU3198	DVU3198	DNA polymerase III, gamma and tau subunits,	[TP0754-TP1005 (0.5550382)]
COG0739	COG1418	DVU3395	DVU3395	Peptidase, M23/M37 family	DVU2671	DVU2671	HDIG/HD/KH domain protein	[TP0702-TP1018 (0.7620277)]
COG0739	COG1418	DVU1347	DVU1347	Peptidase, M23/M37 family	DVU2671	DVU2671	HDIG/HD/KH domain protein	[TP0702-TP1018 (0.7620277)]
COG0739	COG1418	DVU3240	DVU3240	Peptidase, M23/M37 family	DVU2671	DVU2671	HDIG/HD/KH domain protein	[TP0702-TP1018 (0.7620277)]
COG0739	COG1418	DVU1851	DVU1851	Peptidase, M23/M37 family	DVU2671	DVU2671	HDIG/HD/KH domain protein	[TP0702-TP1018 (0.7620277)]
COG0739	COG1344	DVU3240	DVU3240	Peptidase, M23/M37 family	DVU1441	DVU1441	Flagellin {UniProtKB/TrEMBL:Q72C43}	[TP0702-TP0870 (0.64395046)]
COG0739	COG1344	DVU3395	DVU3395	Peptidase, M23/M37 family	DVU2444	DVU2444	Flagellin {UniProtKB/TrEMBL:Q729A8}	[TP0702-TP0870 (0.64395046)]
COG0739	COG1344	DVU3395	DVU3395	Peptidase, M23/M37 family	DVU2082	DVU2082	Flagellin, putative {UniProtKB/TrEMBL:Q72AB5}	[TP0702-TP0870 (0.64395046)]
COG0739	COG1344	DVU1347	DVU1347	Peptidase, M23/M37 family	DVU2444	DVU2444	Flagellin {UniProtKB/TrEMBL:Q729A8}	[TP0702-TP0870 (0.64395046)]
COG0739	COG1344	DVU1851	DVU1851	Peptidase, M23/M37 family	DVU2948	DVU2948	Bacterial flagellin N-terminal domain protein	[TP0702-TP0870 (0.64395046)]
COG0739	COG1344	DVU3240	DVU3240	Peptidase, M23/M37 family	DVU2444	DVU2444	Flagellin {UniProtKB/TrEMBL:Q729A8}	[TP0702-TP0870 (0.64395046)]
COG0739	COG1344	DVU3395	DVU3395	Peptidase, M23/M37 family	DVU1441	DVU1441	Flagellin {UniProtKB/TrEMBL:Q72C43}	[TP0702-TP0870 (0.64395046)]
COG0739	COG1344	DVU1851	DVU1851	Peptidase, M23/M37 family	DVU2082	DVU2082	Flagellin, putative {UniProtKB/TrEMBL:Q72AB5}	[TP0702-TP0870 (0.64395046)]
COG0739	COG1344	DVU1851	DVU1851	Peptidase, M23/M37 family	DVU0520	DVU0520	Flagellar hook-associated protein FlgL, putative	[TP0702-TP0870 (0.64395046)]
COG0739	COG1344	DVU1851	DVU1851	Peptidase, M23/M37 family	DVU2444	DVU2444	Flagellin {UniProtKB/TrEMBL:Q729A8}	[TP0702-TP0870 (0.64395046)]
COG0739	COG1344	DVU3395	DVU3395	Peptidase, M23/M37 family	DVU2948	DVU2948	Bacterial flagellin N-terminal domain protein	[TP0702-TP0870 (0.64395046)]
COG0739	COG1344	DVU3240	DVU3240	Peptidase, M23/M37 family	DVU0520	DVU0520	Flagellar hook-associated protein FlgL, putative	[TP0702-TP0870 (0.64395046)]
COG0739	COG1344	DVU3240	DVU3240	Peptidase, M23/M37 family	DVU2082	DVU2082	Flagellin, putative {UniProtKB/TrEMBL:Q72AB5}	[TP0702-TP0870 (0.64395046)]
COG0739	COG1344	DVU1347	DVU1347	Peptidase, M23/M37 family	DVU0520	DVU0520	Flagellar hook-associated protein FlgL, putative	[TP0702-TP0870 (0.64395046)]
COG0739	COG1344	DVU3395	DVU3395	Peptidase, M23/M37 family	DVU0520	DVU0520	Flagellar hook-associated protein FlgL, putative	[TP0702-TP0870 (0.64395046)]
COG0739	COG1344	DVU1347	DVU1347	Peptidase, M23/M37 family	DVU2948	DVU2948	Bacterial flagellin N-terminal domain protein	[TP0702-TP0870 (0.64395046)]
COG0739	COG1344	DVU3240	DVU3240	Peptidase, M23/M37 family	DVU2948	DVU2948	Bacterial flagellin N-terminal domain protein	[TP0702-TP0870 (0.64395046)]
COG0739	COG1344	DVU1347	DVU1347	Peptidase, M23/M37 family	DVU1441	DVU1441	Flagellin {UniProtKB/TrEMBL:Q72C43}	[TP0702-TP0870 (0.64395046)]
COG0739	COG1344	DVU1851	DVU1851	Peptidase, M23/M37 family	DVU1441	DVU1441	Flagellin {UniProtKB/TrEMBL:Q72C43}	[TP0702-TP0870 (0.64395046)]
COG0739	COG1344	DVU1347	DVU1347	Peptidase, M23/M37 family	DVU2082	DVU2082	Flagellin, putative {UniProtKB/TrEMBL:Q72AB5}	[TP0702-TP0870 (0.64395046)]
COG0442	COG4591	DVU1345	DVU1345	Prolyl-tRNA synthetase {UniProtKB/TrEMBL:Q72CD8}	DVU2375	DVU2375	Lipoprotein releasing system, permease protein	[TP0160-TP0582 (0.74148)]
COG0693	COG0761	DVU1933	DVU1933	Peptidase, PfpI family {UniProtKB/TrEMBL:Q72AQ9}	DVU0055	ispH	4-hydroxy-3-methylbut-2-enyl diphosphate reductase (EC 1.17.1.2)	[TP0445-TP0547 (0.53976095)]
COG0693	COG0761	DVU0995	DVU0995	ThiJ/PfpI family protein	DVU0055	ispH	4-hydroxy-3-methylbut-2-enyl diphosphate reductase (EC 1.17.1.2)	[TP0445-TP0547 (0.53976095)]
COG1291	COG2239	DVU0640	DVU0640	Chemotaxis protein PomA	DVU1806	DVU1806	Magnesium transporter {UniProtKB/TrEMBL:Q72B32}	[TP0725-TP0917 (0.53720385)]
COG1291	COG2239	DVU0050	DVU0050	Chemotaxis protein MotA	DVU1806	DVU1806	Magnesium transporter {UniProtKB/TrEMBL:Q72B32}	[TP0725-TP0917 (0.53720385)]
COG1291	COG2239	DVU2229	DVU2229	Chemotaxis protein MotA	DVU1806	DVU1806	Magnesium transporter {UniProtKB/TrEMBL:Q72B32}	[TP0725-TP0917 (0.53720385)]
COG1291	COG2239	DVU2229	DVU2229	Chemotaxis protein MotA	DVUA0006	DVUA0006	Magnesium transporter MgtE, putative	[TP0725-TP0917 (0.53720385)]
COG1291	COG2239	DVU0640	DVU0640	Chemotaxis protein PomA	DVUA0006	DVUA0006	Magnesium transporter MgtE, putative	[TP0725-TP0917 (0.53720385)]
COG1291	COG2239	DVU2608	DVU2608	Chemotaxis protein MotA	DVU1806	DVU1806	Magnesium transporter {UniProtKB/TrEMBL:Q72B32}	[TP0725-TP0917 (0.53720385)]
COG1291	COG2239	DVU0050	DVU0050	Chemotaxis protein MotA	DVUA0006	DVUA0006	Magnesium transporter MgtE, putative	[TP0725-TP0917 (0.53720385)]
COG1291	COG2239	DVU2608	DVU2608	Chemotaxis protein MotA	DVUA0006	DVUA0006	Magnesium transporter MgtE, putative	[TP0725-TP0917 (0.53720385)]
COG1536	COG4786	DVU0312	DVU0312	Flagellar motor switch protein FliG	DVU0513	DVU0513	Flagellar basal-body rod protein FlgG	[TP0026-TP0961 (0.8107165)]
COG1536	COG4786	DVU0312	DVU0312	Flagellar motor switch protein FliG	DVU0512	DVU0512	Flagellar basal-body rod protein, putative	[TP0026-TP0961 (0.8107165)]
COG0223	COG0664	DVU3365	fmt	Methionyl-tRNA formyltransferase (EC 2.1.2.9)	DVU0379	DVU0379	Transcriptional regulator, putative	[TP0756-TP0995 (0.69102824)]
COG0223	COG0664	DVU2999	DVU2999	Methionyl-tRNA formyltransferase, putative	DVU2547	DVU2547	Transcriptional regulator, putative	[TP0756-TP0995 (0.69102824)]
COG0223	COG0664	DVU2999	DVU2999	Methionyl-tRNA formyltransferase, putative	DVU0379	DVU0379	Transcriptional regulator, putative	[TP0756-TP0995 (0.69102824)]
COG0223	COG0664	DVU3365	fmt	Methionyl-tRNA formyltransferase (EC 2.1.2.9)	DVU2547	DVU2547	Transcriptional regulator, putative	[TP0756-TP0995 (0.69102824)]
COG1197	COG1774	DVU1903	DVU1903	Transcription-repair coupling factor	DVU2057	DVU2057	Hypothetical protein {UniProtKB/TrEMBL:Q72AE0}	[TP0344-TP0046 (0.6615959)]
COG1475	COG1774	DVU3360	DVU3360	ParB family protein {UniProtKB/TrEMBL:Q725R4}	DVU2057	DVU2057	Hypothetical protein {UniProtKB/TrEMBL:Q72AE0}	[TP0271-TP0046 (0.61832625)]
COG0697	COG0716	DVU0406	DVU0406	Membrane protein, putative	DVU2680	DVU_2680	Flavodoxin {UniProtKB/Swiss-Prot:P00323}	[TP0986-TP0925 (0.8288174)]
COG0697	COG0716	DVU2952	DVU2952	Membrane protein, putative	DVU2680	DVU_2680	Flavodoxin {UniProtKB/Swiss-Prot:P00323}	[TP0986-TP0925 (0.8288174)]
COG0697	COG0716	DVU2088	DVU2088	Membrane protein, putative	DVU2680	DVU_2680	Flavodoxin {UniProtKB/Swiss-Prot:P00323}	[TP0986-TP0925 (0.8288174)]
COG0697	COG0716	DVU3081	DVU3081	Membrane protein, putative	DVU2680	DVU_2680	Flavodoxin {UniProtKB/Swiss-Prot:P00323}	[TP0986-TP0925 (0.8288174)]
COG0697	COG0716	DVU0947	DVU0947	Membrane protein, putative	DVU2680	DVU_2680	Flavodoxin {UniProtKB/Swiss-Prot:P00323}	[TP0986-TP0925 (0.8288174)]
COG0697	COG0716	DVU3074	DVU3074	Membrane protein, putative	DVU2680	DVU_2680	Flavodoxin {UniProtKB/Swiss-Prot:P00323}	[TP0986-TP0925 (0.8288174)]
COG0697	COG0716	DVU2887	DVU2887	Membrane protein, putative	DVU2680	DVU_2680	Flavodoxin {UniProtKB/Swiss-Prot:P00323}	[TP0986-TP0925 (0.8288174)]
COG0697	COG0716	DVU2424	DVU2424	Membrane protein, putative	DVU2680	DVU_2680	Flavodoxin {UniProtKB/Swiss-Prot:P00323}	[TP0986-TP0925 (0.8288174)]
COG0697	COG0716	DVU1004	DVU1004	Membrane protein, putative	DVU2680	DVU_2680	Flavodoxin {UniProtKB/Swiss-Prot:P00323}	[TP0986-TP0925 (0.8288174)]
COG0697	COG0716	DVU2762	DVU2762	Membrane protein, putative	DVU2680	DVU_2680	Flavodoxin {UniProtKB/Swiss-Prot:P00323}	[TP0986-TP0925 (0.8288174)]
COG0465	COG4591	DVU1278	DVU1278	Cell division protein FtsH	DVU2375	DVU2375	Lipoprotein releasing system, permease protein	[TP0765-TP0582 (0.6598422)]
COG0773	COG0817	DVU2503	murC	UDP-N-acetylmuramate--L-alanine ligase (EC 6.3.2.8) (UDP-N- acetylmuramoyl-L-alanine synthetase)	DVU2258	ruvC	Crossover junction endodeoxyribonuclease ruvC (EC 3.1.22.4) (Holliday junction nuclease ruvC) (Holliday junction resolvase ruvC)	[TP0341-TP0517 (0.7285616)]
COG0272	COG0773	DVU1608	DVU1608	DNA ligase, NAD-dependent	DVU2503	murC	UDP-N-acetylmuramate--L-alanine ligase (EC 6.3.2.8) (UDP-N- acetylmuramoyl-L-alanine synthetase)	[TP0634-TP0341 (0.8201813)]
COG0036	COG0249	DVU2531	DVU2531	Ribulose-phosphate 3-epimerase	DVU1649	mutS	DNA mismatch repair protein mutS	[TP0945-TP0328 (0.6742458)]
COG0280	COG2204	DVU0627	DVU0627	Phosphotransbutyrylase {UniProtKB/TrEMBL:Q72EF1}	DVU2960	DVU2960	Sigma-54 dependent transcriptional regulator	[TP0094-TP0519 (0.5559654)]
COG0280	COG2204	DVU0627	DVU0627	Phosphotransbutyrylase {UniProtKB/TrEMBL:Q72EF1}	DVU0653	DVU0653	Sigma-54 dependent transcriptional regulator,	[TP0094-TP0519 (0.5559654)]
COG0280	COG2204	DVU0627	DVU0627	Phosphotransbutyrylase {UniProtKB/TrEMBL:Q72EF1}	DVU0140	DVU0140	Response regulator {UniProtKB/TrEMBL:Q72FS3}	[TP0094-TP0519 (0.5559654)]
COG0280	COG2204	DVU0627	DVU0627	Phosphotransbutyrylase {UniProtKB/TrEMBL:Q72EF1}	DVU0145	DVU0145	Response regulator {UniProtKB/TrEMBL:Q72FR8}	[TP0094-TP0519 (0.5559654)]
COG0280	COG2204	DVU0627	DVU0627	Phosphotransbutyrylase {UniProtKB/TrEMBL:Q72EF1}	DVU0118	DVU0118	Sigma-54 dependent transcriptional	[TP0094-TP0519 (0.5559654)]
COG0280	COG2204	DVU0627	DVU0627	Phosphotransbutyrylase {UniProtKB/TrEMBL:Q72EF1}	DVU2894	DVU2894	Sigma-54 dependent transcriptional regulator	[TP0094-TP0519 (0.5559654)]
COG0280	COG2204	DVU0627	DVU0627	Phosphotransbutyrylase {UniProtKB/TrEMBL:Q72EF1}	DVU0110	DVU0110	Sigma-54 dependent transcriptional	[TP0094-TP0519 (0.5559654)]
COG0280	COG2204	DVU0627	DVU0627	Phosphotransbutyrylase {UniProtKB/TrEMBL:Q72EF1}	DVU0621	DVU0621	Sigma-54 dependent DNA-binding response regulator	[TP0094-TP0519 (0.5559654)]
COG0280	COG2204	DVU0627	DVU0627	Phosphotransbutyrylase {UniProtKB/TrEMBL:Q72EF1}	DVU2966	DVU2966	Response regulator {UniProtKB/TrEMBL:Q726Z0}	[TP0094-TP0519 (0.5559654)]
COG0280	COG2204	DVU0627	DVU0627	Phosphotransbutyrylase {UniProtKB/TrEMBL:Q72EF1}	DVU1156	DVU1156	Sigma-54 dependent transcriptional regulator,	[TP0094-TP0519 (0.5559654)]
COG0280	COG2204	DVU0627	DVU0627	Phosphotransbutyrylase {UniProtKB/TrEMBL:Q72EF1}	DVU0804	DVU0804	Sigma-54 dependent transcriptional	[TP0094-TP0519 (0.5559654)]
COG0280	COG2204	DVU0627	DVU0627	Phosphotransbutyrylase {UniProtKB/TrEMBL:Q72EF1}	DVU3305	DVU3305	Sigma-54 dependent transcriptional	[TP0094-TP0519 (0.5559654)]
COG0280	COG2204	DVU0627	DVU0627	Phosphotransbutyrylase {UniProtKB/TrEMBL:Q72EF1}	DVUA0057	DVUA0057	Sigma-54 dependent transcriptional	[TP0094-TP0519 (0.5559654)]
COG0280	COG2204	DVU0627	DVU0627	Phosphotransbutyrylase {UniProtKB/TrEMBL:Q72EF1}	DVU2963	DVU2963	Response regulator {UniProtKB/TrEMBL:Q726Z3}	[TP0094-TP0519 (0.5559654)]
COG0280	COG2204	DVU0627	DVU0627	Phosphotransbutyrylase {UniProtKB/TrEMBL:Q72EF1}	DVU3381	DVU3381	Transcriptional regulatory protein zraR	[TP0094-TP0519 (0.5559654)]
COG0280	COG2204	DVU0627	DVU0627	Phosphotransbutyrylase {UniProtKB/TrEMBL:Q72EF1}	DVU0946	DVU0946	Sigma-54 dependent transcriptional	[TP0094-TP0519 (0.5559654)]
COG0280	COG2204	DVU0627	DVU0627	Phosphotransbutyrylase {UniProtKB/TrEMBL:Q72EF1}	DVU3023	DVU3023	Sigma-54 dependent DNA-binding response regulator	[TP0094-TP0519 (0.5559654)]
COG0280	COG2204	DVU0627	DVU0627	Phosphotransbutyrylase {UniProtKB/TrEMBL:Q72EF1}	DVU0247	DVU0247	Response regulator {UniProtKB/TrEMBL:Q72FG6}	[TP0094-TP0519 (0.5559654)]
COG0280	COG2204	DVU0627	DVU0627	Phosphotransbutyrylase {UniProtKB/TrEMBL:Q72EF1}	DVU1063	DVU1063	Transcriptional regulatory protein	[TP0094-TP0519 (0.5559654)]
COG0280	COG2204	DVU0627	DVU0627	Phosphotransbutyrylase {UniProtKB/TrEMBL:Q72EF1}	DVU0679	DVU0679	Sigma-54 dependent transcriptional	[TP0094-TP0519 (0.5559654)]
COG0280	COG2204	DVU0627	DVU0627	Phosphotransbutyrylase {UniProtKB/TrEMBL:Q72EF1}	DVU2934	DVU2934	Sigma-54 dependent transcriptional	[TP0094-TP0519 (0.5559654)]
COG0280	COG2204	DVU0627	DVU0627	Phosphotransbutyrylase {UniProtKB/TrEMBL:Q72EF1}	DVUA0024	DVUA0024	Sigma-54 interaction domain protein	[TP0094-TP0519 (0.5559654)]
COG0280	COG2204	DVU0627	DVU0627	Phosphotransbutyrylase {UniProtKB/TrEMBL:Q72EF1}	DVU3238	DVU3238	Response regulator {UniProtKB/TrEMBL:Q725J2}	[TP0094-TP0519 (0.5559654)]
COG0280	COG2204	DVU0627	DVU0627	Phosphotransbutyrylase {UniProtKB/TrEMBL:Q72EF1}	DVU3220	DVU3220	Sigma-54 dependent transcriptional	[TP0094-TP0519 (0.5559654)]
COG0280	COG2204	DVU0627	DVU0627	Phosphotransbutyrylase {UniProtKB/TrEMBL:Q72EF1}	DVU0744	DVU0744	Sigma-54 dependent transcriptional	[TP0094-TP0519 (0.5559654)]
COG0280	COG2204	DVU0627	DVU0627	Phosphotransbutyrylase {UniProtKB/TrEMBL:Q72EF1}	DVU2114	DVU2114	Sigma-54 dependent transcriptional	[TP0094-TP0519 (0.5559654)]
COG0280	COG2204	DVU0627	DVU0627	Phosphotransbutyrylase {UniProtKB/TrEMBL:Q72EF1}	DVU0581	DVU0581	Response regulator/anti-anti-sigma factor	[TP0094-TP0519 (0.5559654)]
COG0280	COG2204	DVU0627	DVU0627	Phosphotransbutyrylase {UniProtKB/TrEMBL:Q72EF1}	DVU1419	DVU1419	Sigma-54 dependent transcriptional	[TP0094-TP0519 (0.5559654)]
COG0280	COG2204	DVU0627	DVU0627	Phosphotransbutyrylase {UniProtKB/TrEMBL:Q72EF1}	DVU3334	DVU3334	Sigma-54 dependent DNA-binding response regulator	[TP0094-TP0519 (0.5559654)]
COG0280	COG2204	DVU0627	DVU0627	Phosphotransbutyrylase {UniProtKB/TrEMBL:Q72EF1}	DVU0539	DVU0539	Sigma-54 dependent DNA-binding response regulator	[TP0094-TP0519 (0.5559654)]
COG0280	COG2204	DVU0627	DVU0627	Phosphotransbutyrylase {UniProtKB/TrEMBL:Q72EF1}	DVU2394	DVU2394	Sigma-54 dependent transcriptional	[TP0094-TP0519 (0.5559654)]
COG0124	COG0465	DVU3368	hisS	Histidyl-tRNA synthetase (EC 6.1.1.21) (Histidine--tRNA ligase) (HisRS)	DVU1278	DVU1278	Cell division protein FtsH	[TP0641-TP0330 (0.76316583)]
COG1396	COG2206	DVU3066	DVU3066	DNA-binding protein {UniProtKB/TrEMBL:Q726P0}	DVU0666	DVU0666	HD domain protein {UniProtKB/TrEMBL:Q72EB2}	[TP0461-TP0877 (0.81002605)]
COG1396	COG2206	DVU2251	DVU2251	DNA-binding protein {UniProtKB/TrEMBL:Q729U7}	DVU2551	DVU2551	HD domain protein {UniProtKB/TrEMBL:Q728Q2}	[TP0461-TP0877 (0.81002605)]
COG1396	COG2206	DVU2251	DVU2251	DNA-binding protein {UniProtKB/TrEMBL:Q729U7}	DVU0972	DVU0972	HD domain protein {UniProtKB/TrEMBL:Q72DF7}	[TP0461-TP0877 (0.81002605)]
COG1396	COG2206	DVU3066	DVU3066	DNA-binding protein {UniProtKB/TrEMBL:Q726P0}	DVU0667	DVU0667	HD domain protein {UniProtKB/TrEMBL:Q72EB1}	[TP0461-TP0877 (0.81002605)]
COG1396	COG2206	DVU2251	DVU2251	DNA-binding protein {UniProtKB/TrEMBL:Q729U7}	DVU0666	DVU0666	HD domain protein {UniProtKB/TrEMBL:Q72EB2}	[TP0461-TP0877 (0.81002605)]
COG1396	COG2206	DVU2251	DVU2251	DNA-binding protein {UniProtKB/TrEMBL:Q729U7}	DVU2515	DVU2515	HD domain protein {UniProtKB/TrEMBL:Q728T7}	[TP0461-TP0877 (0.81002605)]
COG1396	COG2206	DVU2251	DVU2251	DNA-binding protein {UniProtKB/TrEMBL:Q729U7}	DVU0667	DVU0667	HD domain protein {UniProtKB/TrEMBL:Q72EB1}	[TP0461-TP0877 (0.81002605)]
COG1396	COG2206	DVU3066	DVU3066	DNA-binding protein {UniProtKB/TrEMBL:Q726P0}	DVU2515	DVU2515	HD domain protein {UniProtKB/TrEMBL:Q728T7}	[TP0461-TP0877 (0.81002605)]
COG1396	COG2206	DVU3066	DVU3066	DNA-binding protein {UniProtKB/TrEMBL:Q726P0}	DVU0491	DVU0491	HDIG domain protein {UniProtKB/TrEMBL:Q72ES8}	[TP0461-TP0877 (0.81002605)]
COG1396	COG2206	DVU2251	DVU2251	DNA-binding protein {UniProtKB/TrEMBL:Q729U7}	DVU0491	DVU0491	HDIG domain protein {UniProtKB/TrEMBL:Q72ES8}	[TP0461-TP0877 (0.81002605)]
COG1396	COG2206	DVU3066	DVU3066	DNA-binding protein {UniProtKB/TrEMBL:Q726P0}	DVU2551	DVU2551	HD domain protein {UniProtKB/TrEMBL:Q728Q2}	[TP0461-TP0877 (0.81002605)]
COG1396	COG2206	DVU3066	DVU3066	DNA-binding protein {UniProtKB/TrEMBL:Q726P0}	DVU0972	DVU0972	HD domain protein {UniProtKB/TrEMBL:Q72DF7}	[TP0461-TP0877 (0.81002605)]
COG0250	COG3439	DVU2923	DVU2923	Transcription antitermination protein NusG	DVU0276	DVU0276	Hypothetical protein {UniProtKB/TrEMBL:Q72FD8}	[TP0236-TP0895 (0.72267145)]
COG0257	COG0719	DVU1325	DVU1325	50S ribosomal protein L36	DVU1021	DVU1021	Hypothetical protein {UniProtKB/TrEMBL:Q72DA8}	[TP0209-TP0612 (0.6772987)]
COG0564	COG1843	DVU3191	DVU3191	Ribosomal large subunit pseudouridine synthase C	DVU1444	DVU1444	Basal-body rod modification protein FlgD	[TP0339-TP0728 (0.7885255)]
COG0564	COG1843	DVU2678	DVU2678	RNA pseudouridine synthase family protein	DVU1444	DVU1444	Basal-body rod modification protein FlgD	[TP0339-TP0728 (0.7885255)]
COG0564	COG1843	DVU1024	DVU1024	Ribosomal large subunit pseudouridine synthase	DVU1444	DVU1444	Basal-body rod modification protein FlgD	[TP0339-TP0728 (0.7885255)]
COG0173	COG0493	DVU3367	aspS	Aspartyl-tRNA synthetase (EC 6.1.1.12) (Aspartate--tRNA ligase) (AspRS)	DVU1772	DVU1772	Pyridine nucleotide-disulfide oxidoreductase	[TP0985-TP0735 (0.50901)]
COG0173	COG0493	DVU3367	aspS	Aspartyl-tRNA synthetase (EC 6.1.1.12) (Aspartate--tRNA ligase) (AspRS)	DVU1613	DVU1613	Pyridine nucleotide-disulfide oxidoreductase	[TP0985-TP0735 (0.50901)]
COG0173	COG0493	DVU3367	aspS	Aspartyl-tRNA synthetase (EC 6.1.1.12) (Aspartate--tRNA ligase) (AspRS)	DVU2476	DVU2476	Glutamate synthase, small subunit	[TP0985-TP0735 (0.50901)]
COG0504	COG0728	DVU1623	DVU1623	CTP synthase {UniProtKB/TrEMBL:Q72BL2}	DVU1173	DVU1173	Integral membrane protein MviN	[TP0305-TP0516 (0.84299135)]
COG0504	COG0728	DVU1623	DVU1623	CTP synthase {UniProtKB/TrEMBL:Q72BL2}	DVU3063	DVU3063	Integral membrane protein MviN	[TP0305-TP0516 (0.84299135)]
COG0275	COG0820	DVU2512	mraW	S-adenosyl-methyltransferase mraW (EC 2.1.1.-)	DVU2904	DVU2904	Radical SAM enzyme, Cfr family	[TP0384-TP0068 (0.79878455)]
COG0445	COG1366	DVU1828	gidA	tRNA uridine 5-carboxymethylaminomethyl modification enzyme gidA (Glucose-inhibited division protein A)	DVU1995	DVU1995	Anti-anti-sigma factor {UniProtKB/TrEMBL:Q72AJ7}	[TP0044-TP0233 (0.74185747)]
COG0445	COG1366	DVU1828	gidA	tRNA uridine 5-carboxymethylaminomethyl modification enzyme gidA (Glucose-inhibited division protein A)	DVUA0123	DVUA0123	Anti-anti-sigma factor {UniProtKB/TrEMBL:Q72WG6}	[TP0044-TP0233 (0.74185747)]
COG0242	COG0360	DVU3366	DVU3366	Polypeptide deformylase	DVU0956	rpsF	30S ribosomal protein S6	[TP0757-TP0063 (0.54983324)]
COG0693	COG1653	DVU0995	DVU0995	ThiJ/PfpI family protein	DVU3162	DVU3162	ABC transporter, periplasmic substrate-binding	[TP0445-TP0074 (0.5751514)]
COG0693	COG1653	DVU1933	DVU1933	Peptidase, PfpI family {UniProtKB/TrEMBL:Q72AQ9}	DVU3162	DVU3162	ABC transporter, periplasmic substrate-binding	[TP0445-TP0074 (0.5751514)]
COG0267	COG0357	DVU2921	DVU2921	Ribosomal protein L33 {UniProtKB/TrEMBL:Q727D4}	DVU1250	DVU1250	Methyltransferase GidB {UniProtKB/TrEMBL:Q72CN3}	[TP0234-TP0946 (0.6249908)]
COG0234	COG0772	DVU1977	DVU1977	Chaperonin, 10 kDa {UniProtKB/TrEMBL:Q72AL5}	DVU2505	DVU2505	Cell cycle protein, FtsW/RodA/SpoVE family	[TP1013-TP0387 (0.81326103)]
COG0234	COG0772	DVU1977	DVU1977	Chaperonin, 10 kDa {UniProtKB/TrEMBL:Q72AL5}	DVU0785	DVU0785	Rod shape-determining protein RodA	[TP1013-TP0387 (0.81326103)]
COG0445	COG0457	DVU1828	gidA	tRNA uridine 5-carboxymethylaminomethyl modification enzyme gidA (Glucose-inhibited division protein A)	DVU2937	DVU2937	TPR domain protein/response regulator receiver	[TP0044-TP0954 (0.8549597)]
COG0445	COG0457	DVU1828	gidA	tRNA uridine 5-carboxymethylaminomethyl modification enzyme gidA (Glucose-inhibited division protein A)	DVU3272	DVU3272	TPR domain protein {UniProtKB/TrEMBL:Q726A1}	[TP0044-TP0954 (0.8549597)]
COG0445	COG0457	DVU1828	gidA	tRNA uridine 5-carboxymethylaminomethyl modification enzyme gidA (Glucose-inhibited division protein A)	DVU2628	DVU2628	TPR domain protein {UniProtKB/TrEMBL:Q728H5}	[TP0044-TP0954 (0.8549597)]
COG0445	COG0457	DVU1828	gidA	tRNA uridine 5-carboxymethylaminomethyl modification enzyme gidA (Glucose-inhibited division protein A)	DVUA0036	DVUA0036	TPR domain protein {UniProtKB/TrEMBL:Q72WQ3}	[TP0044-TP0954 (0.8549597)]
COG0445	COG0457	DVU1828	gidA	tRNA uridine 5-carboxymethylaminomethyl modification enzyme gidA (Glucose-inhibited division protein A)	DVUA0109	DVUA0109	Type III secretion system chaperone, LcrH/SycD	[TP0044-TP0954 (0.8549597)]
COG0445	COG0457	DVU1828	gidA	tRNA uridine 5-carboxymethylaminomethyl modification enzyme gidA (Glucose-inhibited division protein A)	DVU2579	DVU2579	TPR domain protein {UniProtKB/TrEMBL:Q728M4}	[TP0044-TP0954 (0.8549597)]
COG0445	COG0457	DVU1828	gidA	tRNA uridine 5-carboxymethylaminomethyl modification enzyme gidA (Glucose-inhibited division protein A)	DVU2125	DVU2125	TPR domain protein {UniProtKB/TrEMBL:Q72A72}	[TP0044-TP0954 (0.8549597)]
COG0445	COG0457	DVU1828	gidA	tRNA uridine 5-carboxymethylaminomethyl modification enzyme gidA (Glucose-inhibited division protein A)	DVU1583	DVU1583	TPR domain protein {UniProtKB/TrEMBL:Q72BQ1}	[TP0044-TP0954 (0.8549597)]
COG0445	COG0457	DVU1828	gidA	tRNA uridine 5-carboxymethylaminomethyl modification enzyme gidA (Glucose-inhibited division protein A)	DVU0318	DVU0318	TPR domain protein {UniProtKB/TrEMBL:Q72F96}	[TP0044-TP0954 (0.8549597)]
COG0228	COG0250	DVU0839	rpsP	30S ribosomal protein S16	DVU2923	DVU2923	Transcription antitermination protein NusG	[TP0905-TP0236 (0.7099409)]
COG0465	COG0532	DVU1278	DVU1278	Cell division protein FtsH	DVU0508	infB	Translation initiation factor IF-2	[TP0330-TP0891 (0.8751731)]
COG0234	COG0445	DVU1977	DVU1977	Chaperonin, 10 kDa {UniProtKB/TrEMBL:Q72AL5}	DVU1828	gidA	tRNA uridine 5-carboxymethylaminomethyl modification enzyme gidA (Glucose-inhibited division protein A)	[TP1013-TP0044 (0.813164)]
COG0326	COG0353	DVU2643	htpG	Chaperone protein htpG (Heat shock protein htpG) (High temperature protein G)	DVU3200	DVU3200	Recombination protein RecR	[TP0984-TP1004 (0.5573069)]
COG2201	COG4786	DVU2078	cheB2	Chemotaxis response regulator protein-glutamate methylesterase of group 2 operon (EC 3.1.1.61)	DVU0512	DVU0512	Flagellar basal-body rod protein, putative	[TP0631-TP0961 (0.5728655)]
COG2201	COG4786	DVU1596	cheB1	Chemotaxis response regulator protein-glutamate methylesterase of group 1 operon (EC 3.1.1.61)	DVU0513	DVU0513	Flagellar basal-body rod protein FlgG	[TP0631-TP0961 (0.5728655)]
COG2201	COG4786	DVU2078	cheB2	Chemotaxis response regulator protein-glutamate methylesterase of group 2 operon (EC 3.1.1.61)	DVU0513	DVU0513	Flagellar basal-body rod protein FlgG	[TP0631-TP0961 (0.5728655)]
COG2201	COG4786	DVU1596	cheB1	Chemotaxis response regulator protein-glutamate methylesterase of group 1 operon (EC 3.1.1.61)	DVU0512	DVU0512	Flagellar basal-body rod protein, putative	[TP0631-TP0961 (0.5728655)]
COG1057	COG1774	DVU1954	DVU1954	Nicotinate (Nicotinamide) nucleotide	DVU2057	DVU2057	Hypothetical protein {UniProtKB/TrEMBL:Q72AE0}	[TP0741-TP0046 (0.7023217)]
COG1653	COG2204	DVU3162	DVU3162	ABC transporter, periplasmic substrate-binding	DVU0679	DVU0679	Sigma-54 dependent transcriptional	[TP0074-TP0519 (0.57840663)]
COG1653	COG2204	DVU3162	DVU3162	ABC transporter, periplasmic substrate-binding	DVU2934	DVU2934	Sigma-54 dependent transcriptional	[TP0074-TP0519 (0.57840663)]
COG1653	COG2204	DVU3162	DVU3162	ABC transporter, periplasmic substrate-binding	DVU2114	DVU2114	Sigma-54 dependent transcriptional	[TP0074-TP0519 (0.57840663)]
COG1653	COG2204	DVU3162	DVU3162	ABC transporter, periplasmic substrate-binding	DVU0653	DVU0653	Sigma-54 dependent transcriptional regulator,	[TP0074-TP0519 (0.57840663)]
COG1653	COG2204	DVU3162	DVU3162	ABC transporter, periplasmic substrate-binding	DVU0145	DVU0145	Response regulator {UniProtKB/TrEMBL:Q72FR8}	[TP0074-TP0519 (0.57840663)]
COG1653	COG2204	DVU3162	DVU3162	ABC transporter, periplasmic substrate-binding	DVU1156	DVU1156	Sigma-54 dependent transcriptional regulator,	[TP0074-TP0519 (0.57840663)]
COG1653	COG2204	DVU3162	DVU3162	ABC transporter, periplasmic substrate-binding	DVU1063	DVU1063	Transcriptional regulatory protein	[TP0074-TP0519 (0.57840663)]
COG1653	COG2204	DVU3162	DVU3162	ABC transporter, periplasmic substrate-binding	DVU0110	DVU0110	Sigma-54 dependent transcriptional	[TP0074-TP0519 (0.57840663)]
COG1653	COG2204	DVU3162	DVU3162	ABC transporter, periplasmic substrate-binding	DVU0621	DVU0621	Sigma-54 dependent DNA-binding response regulator	[TP0074-TP0519 (0.57840663)]
COG1653	COG2204	DVU3162	DVU3162	ABC transporter, periplasmic substrate-binding	DVU2966	DVU2966	Response regulator {UniProtKB/TrEMBL:Q726Z0}	[TP0074-TP0519 (0.57840663)]
COG1653	COG2204	DVU3162	DVU3162	ABC transporter, periplasmic substrate-binding	DVU3381	DVU3381	Transcriptional regulatory protein zraR	[TP0074-TP0519 (0.57840663)]
COG1653	COG2204	DVU3162	DVU3162	ABC transporter, periplasmic substrate-binding	DVU0247	DVU0247	Response regulator {UniProtKB/TrEMBL:Q72FG6}	[TP0074-TP0519 (0.57840663)]
COG1653	COG2204	DVU3162	DVU3162	ABC transporter, periplasmic substrate-binding	DVU3334	DVU3334	Sigma-54 dependent DNA-binding response regulator	[TP0074-TP0519 (0.57840663)]
COG1653	COG2204	DVU3162	DVU3162	ABC transporter, periplasmic substrate-binding	DVU2960	DVU2960	Sigma-54 dependent transcriptional regulator	[TP0074-TP0519 (0.57840663)]
COG1653	COG2204	DVU3162	DVU3162	ABC transporter, periplasmic substrate-binding	DVU3238	DVU3238	Response regulator {UniProtKB/TrEMBL:Q725J2}	[TP0074-TP0519 (0.57840663)]
COG1653	COG2204	DVU3162	DVU3162	ABC transporter, periplasmic substrate-binding	DVU3220	DVU3220	Sigma-54 dependent transcriptional	[TP0074-TP0519 (0.57840663)]
COG1653	COG2204	DVU3162	DVU3162	ABC transporter, periplasmic substrate-binding	DVUA0024	DVUA0024	Sigma-54 interaction domain protein	[TP0074-TP0519 (0.57840663)]
COG1653	COG2204	DVU3162	DVU3162	ABC transporter, periplasmic substrate-binding	DVU2394	DVU2394	Sigma-54 dependent transcriptional	[TP0074-TP0519 (0.57840663)]
COG1653	COG2204	DVU3162	DVU3162	ABC transporter, periplasmic substrate-binding	DVU1419	DVU1419	Sigma-54 dependent transcriptional	[TP0074-TP0519 (0.57840663)]
COG1653	COG2204	DVU3162	DVU3162	ABC transporter, periplasmic substrate-binding	DVU0804	DVU0804	Sigma-54 dependent transcriptional	[TP0074-TP0519 (0.57840663)]
COG1653	COG2204	DVU3162	DVU3162	ABC transporter, periplasmic substrate-binding	DVU0140	DVU0140	Response regulator {UniProtKB/TrEMBL:Q72FS3}	[TP0074-TP0519 (0.57840663)]
COG1653	COG2204	DVU3162	DVU3162	ABC transporter, periplasmic substrate-binding	DVU2963	DVU2963	Response regulator {UniProtKB/TrEMBL:Q726Z3}	[TP0074-TP0519 (0.57840663)]
COG1653	COG2204	DVU3162	DVU3162	ABC transporter, periplasmic substrate-binding	DVU0118	DVU0118	Sigma-54 dependent transcriptional	[TP0074-TP0519 (0.57840663)]
COG1653	COG2204	DVU3162	DVU3162	ABC transporter, periplasmic substrate-binding	DVU0946	DVU0946	Sigma-54 dependent transcriptional	[TP0074-TP0519 (0.57840663)]
COG1653	COG2204	DVU3162	DVU3162	ABC transporter, periplasmic substrate-binding	DVUA0057	DVUA0057	Sigma-54 dependent transcriptional	[TP0074-TP0519 (0.57840663)]
COG1653	COG2204	DVU3162	DVU3162	ABC transporter, periplasmic substrate-binding	DVU2894	DVU2894	Sigma-54 dependent transcriptional regulator	[TP0074-TP0519 (0.57840663)]
COG1653	COG2204	DVU3162	DVU3162	ABC transporter, periplasmic substrate-binding	DVU0581	DVU0581	Response regulator/anti-anti-sigma factor	[TP0074-TP0519 (0.57840663)]
COG1653	COG2204	DVU3162	DVU3162	ABC transporter, periplasmic substrate-binding	DVU0744	DVU0744	Sigma-54 dependent transcriptional	[TP0074-TP0519 (0.57840663)]
COG1653	COG2204	DVU3162	DVU3162	ABC transporter, periplasmic substrate-binding	DVU0539	DVU0539	Sigma-54 dependent DNA-binding response regulator	[TP0074-TP0519 (0.57840663)]
COG1653	COG2204	DVU3162	DVU3162	ABC transporter, periplasmic substrate-binding	DVU3023	DVU3023	Sigma-54 dependent DNA-binding response regulator	[TP0074-TP0519 (0.57840663)]
COG1653	COG2204	DVU3162	DVU3162	ABC transporter, periplasmic substrate-binding	DVU3305	DVU3305	Sigma-54 dependent transcriptional	[TP0074-TP0519 (0.57840663)]
COG0652	COG1749	DVU0284	DVU0284	Peptidyl-prolyl cis-trans isomerase B	DVU1443	DVU1443	Flagellar hook protein FlgE	[TP0947-TP0727 (0.6414869)]
COG0652	COG1749	DVU1873	DVU1873	Peptidyl-prolyl cis-trans isomerase B	DVU0307	DVU0307	Flagella basal body rod domain protein	[TP0947-TP0727 (0.6414869)]
COG0652	COG1749	DVU0284	DVU0284	Peptidyl-prolyl cis-trans isomerase B	DVU0307	DVU0307	Flagella basal body rod domain protein	[TP0947-TP0727 (0.6414869)]
COG0652	COG1749	DVU1873	DVU1873	Peptidyl-prolyl cis-trans isomerase B	DVU1443	DVU1443	Flagellar hook protein FlgE	[TP0947-TP0727 (0.6414869)]
COG1186	COG1925	DVU1861	DVU1861	Peptide chain release factor 2, programmed	DVU0830	DVU0830	Phosphocarrier protein HPr	[TP0576-TP0589 (0.79878455)]
COG1749	COG2885	DVU0307	DVU0307	Flagella basal body rod domain protein	DVU3104	DVU3104	Peptidoglycan-associated lipoprotein, putative	[TP0727-TP0292 (0.89187646)]
COG1749	COG2885	DVU1443	DVU1443	Flagellar hook protein FlgE	DVU3104	DVU3104	Peptidoglycan-associated lipoprotein, putative	[TP0727-TP0292 (0.89187646)]
COG1159	COG1699	DVU0052	DVU0052	GTP-binding protein Era	DVU0522	DVU0522	Hypothetical protein {UniProtKB/TrEMBL:Q72EP7}	[TP0541-TP0658 (0.79144865)]
COG1177	COG1558	DVU0096	DVU0096	Polyamine ABC transporter, permease protein	DVU0315	DVU0315	Flagellar basal-body rod protein FlgC	[TP0654-TP0397 (0.7022186)]
COG0530	COG2239	DVU2617	DVU2617	Sodium/calcium exchanger family protein	DVU1806	DVU1806	Magnesium transporter {UniProtKB/TrEMBL:Q72B32}	[TP1034-TP0917 (0.5728957)]
COG0530	COG2239	DVU2617	DVU2617	Sodium/calcium exchanger family protein	DVUA0006	DVUA0006	Magnesium transporter MgtE, putative	[TP1034-TP0917 (0.5728957)]
COG0195	COG1643	DVU0510	DVU0510	N utilization substance protein A	DVU1543	DVU1543	ATP-dependent helicase HrpB	[TP0892-TP0526 (0.71912634)]
COG0216	COG0457	DVU2914	prfA	Peptide chain release factor 1 (RF-1)	DVU2628	DVU2628	TPR domain protein {UniProtKB/TrEMBL:Q728H5}	[TP0051-TP0067 (0.7097377)]
COG0216	COG0457	DVU2914	prfA	Peptide chain release factor 1 (RF-1)	DVUA0036	DVUA0036	TPR domain protein {UniProtKB/TrEMBL:Q72WQ3}	[TP0051-TP0067 (0.7097377)]
COG0216	COG0457	DVU2914	prfA	Peptide chain release factor 1 (RF-1)	DVU3272	DVU3272	TPR domain protein {UniProtKB/TrEMBL:Q726A1}	[TP0051-TP0067 (0.7097377)]
COG0216	COG0457	DVU2914	prfA	Peptide chain release factor 1 (RF-1)	DVU2937	DVU2937	TPR domain protein/response regulator receiver	[TP0051-TP0067 (0.7097377)]
COG0216	COG0457	DVU2914	prfA	Peptide chain release factor 1 (RF-1)	DVU1583	DVU1583	TPR domain protein {UniProtKB/TrEMBL:Q72BQ1}	[TP0051-TP0067 (0.7097377)]
COG0216	COG0457	DVU2914	prfA	Peptide chain release factor 1 (RF-1)	DVUA0109	DVUA0109	Type III secretion system chaperone, LcrH/SycD	[TP0051-TP0067 (0.7097377)]
COG0216	COG0457	DVU2914	prfA	Peptide chain release factor 1 (RF-1)	DVU2579	DVU2579	TPR domain protein {UniProtKB/TrEMBL:Q728M4}	[TP0051-TP0067 (0.7097377)]
COG0216	COG0457	DVU2914	prfA	Peptide chain release factor 1 (RF-1)	DVU2125	DVU2125	TPR domain protein {UniProtKB/TrEMBL:Q72A72}	[TP0051-TP0067 (0.7097377)]
COG0216	COG0457	DVU2914	prfA	Peptide chain release factor 1 (RF-1)	DVU0318	DVU0318	TPR domain protein {UniProtKB/TrEMBL:Q72F96}	[TP0051-TP0067 (0.7097377)]
COG1360	COG4786	DVU2609	DVU2609	Chemotaxis MotB protein, putative	DVU0513	DVU0513	Flagellar basal-body rod protein FlgG	[TP0724-TP0961 (0.729456)]
COG1360	COG4786	DVU2228	DVU2228	MotB protein, putative {UniProtKB/TrEMBL:Q729W9}	DVU0512	DVU0512	Flagellar basal-body rod protein, putative	[TP0724-TP0961 (0.729456)]
COG1360	COG4786	DVU0048	DVU0048	Chemotaxis protein MotB	DVU0513	DVU0513	Flagellar basal-body rod protein FlgG	[TP0724-TP0961 (0.729456)]
COG1360	COG4786	DVU0049	DVU0049	OmpA family protein {UniProtKB/TrEMBL:Q72G14}	DVU0512	DVU0512	Flagellar basal-body rod protein, putative	[TP0724-TP0961 (0.729456)]
COG1360	COG4786	DVU0639	DVU0639	Chemotaxis protein PomB	DVU0512	DVU0512	Flagellar basal-body rod protein, putative	[TP0724-TP0961 (0.729456)]
COG1360	COG4786	DVU2228	DVU2228	MotB protein, putative {UniProtKB/TrEMBL:Q729W9}	DVU0513	DVU0513	Flagellar basal-body rod protein FlgG	[TP0724-TP0961 (0.729456)]
COG1360	COG4786	DVU0639	DVU0639	Chemotaxis protein PomB	DVU0513	DVU0513	Flagellar basal-body rod protein FlgG	[TP0724-TP0961 (0.729456)]
COG1360	COG4786	DVU0048	DVU0048	Chemotaxis protein MotB	DVU0512	DVU0512	Flagellar basal-body rod protein, putative	[TP0724-TP0961 (0.729456)]
COG1360	COG4786	DVU0049	DVU0049	OmpA family protein {UniProtKB/TrEMBL:Q72G14}	DVU0513	DVU0513	Flagellar basal-body rod protein FlgG	[TP0724-TP0961 (0.729456)]
COG1360	COG4786	DVU2609	DVU2609	Chemotaxis MotB protein, putative	DVU0512	DVU0512	Flagellar basal-body rod protein, putative	[TP0724-TP0961 (0.729456)]
COG0687	COG0693	DVU0095	DVU0095	Polyamine ABC transporter, periplasmic	DVU1933	DVU1933	Peptidase, PfpI family {UniProtKB/TrEMBL:Q72AQ9}	[TP0655-TP0445 (0.5706956)]
COG0687	COG0693	DVU0095	DVU0095	Polyamine ABC transporter, periplasmic	DVU0995	DVU0995	ThiJ/PfpI family protein	[TP0655-TP0445 (0.5706956)]
COG1352	COG2206	DVU2076	DVU2076	Chemotaxis protein methyltransferase	DVU2515	DVU2515	HD domain protein {UniProtKB/TrEMBL:Q728T7}	[TP0630-TP0877 (0.67253613)]
COG1352	COG2206	DVU1595	DVU1595	Chemotaxis protein methyltransferase	DVU0666	DVU0666	HD domain protein {UniProtKB/TrEMBL:Q72EB2}	[TP0630-TP0877 (0.67253613)]
COG1352	COG2206	DVU2076	DVU2076	Chemotaxis protein methyltransferase	DVU0972	DVU0972	HD domain protein {UniProtKB/TrEMBL:Q72DF7}	[TP0630-TP0877 (0.67253613)]
COG1352	COG2206	DVU1595	DVU1595	Chemotaxis protein methyltransferase	DVU0491	DVU0491	HDIG domain protein {UniProtKB/TrEMBL:Q72ES8}	[TP0630-TP0877 (0.67253613)]
COG1352	COG2206	DVU2076	DVU2076	Chemotaxis protein methyltransferase	DVU0666	DVU0666	HD domain protein {UniProtKB/TrEMBL:Q72EB2}	[TP0630-TP0877 (0.67253613)]
COG1352	COG2206	DVU1595	DVU1595	Chemotaxis protein methyltransferase	DVU0972	DVU0972	HD domain protein {UniProtKB/TrEMBL:Q72DF7}	[TP0630-TP0877 (0.67253613)]
COG1352	COG2206	DVU1595	DVU1595	Chemotaxis protein methyltransferase	DVU2515	DVU2515	HD domain protein {UniProtKB/TrEMBL:Q728T7}	[TP0630-TP0877 (0.67253613)]
COG1352	COG2206	DVU2076	DVU2076	Chemotaxis protein methyltransferase	DVU0491	DVU0491	HDIG domain protein {UniProtKB/TrEMBL:Q72ES8}	[TP0630-TP0877 (0.67253613)]
COG1352	COG2206	DVU2076	DVU2076	Chemotaxis protein methyltransferase	DVU2551	DVU2551	HD domain protein {UniProtKB/TrEMBL:Q728Q2}	[TP0630-TP0877 (0.67253613)]
COG1352	COG2206	DVU2076	DVU2076	Chemotaxis protein methyltransferase	DVU0667	DVU0667	HD domain protein {UniProtKB/TrEMBL:Q72EB1}	[TP0630-TP0877 (0.67253613)]
COG1352	COG2206	DVU1595	DVU1595	Chemotaxis protein methyltransferase	DVU0667	DVU0667	HD domain protein {UniProtKB/TrEMBL:Q72EB1}	[TP0630-TP0877 (0.67253613)]
COG1352	COG2206	DVU1595	DVU1595	Chemotaxis protein methyltransferase	DVU2551	DVU2551	HD domain protein {UniProtKB/TrEMBL:Q728Q2}	[TP0630-TP0877 (0.67253613)]
COG1385	COG2204	DVU1685	DVU1685	Hypothetical protein {UniProtKB/TrEMBL:Q72BF1}	DVU0744	DVU0744	Sigma-54 dependent transcriptional	[TP0032-TP0519 (0.67332727)]
COG1385	COG2204	DVU1685	DVU1685	Hypothetical protein {UniProtKB/TrEMBL:Q72BF1}	DVU0946	DVU0946	Sigma-54 dependent transcriptional	[TP0032-TP0519 (0.67332727)]
COG1385	COG2204	DVU1685	DVU1685	Hypothetical protein {UniProtKB/TrEMBL:Q72BF1}	DVU0621	DVU0621	Sigma-54 dependent DNA-binding response regulator	[TP0032-TP0519 (0.67332727)]
COG1385	COG2204	DVU1685	DVU1685	Hypothetical protein {UniProtKB/TrEMBL:Q72BF1}	DVU3305	DVU3305	Sigma-54 dependent transcriptional	[TP0032-TP0519 (0.67332727)]
COG1385	COG2204	DVU1685	DVU1685	Hypothetical protein {UniProtKB/TrEMBL:Q72BF1}	DVU2960	DVU2960	Sigma-54 dependent transcriptional regulator	[TP0032-TP0519 (0.67332727)]
COG1385	COG2204	DVU1685	DVU1685	Hypothetical protein {UniProtKB/TrEMBL:Q72BF1}	DVU2394	DVU2394	Sigma-54 dependent transcriptional	[TP0032-TP0519 (0.67332727)]
COG1385	COG2204	DVU1685	DVU1685	Hypothetical protein {UniProtKB/TrEMBL:Q72BF1}	DVU0581	DVU0581	Response regulator/anti-anti-sigma factor	[TP0032-TP0519 (0.67332727)]
COG1385	COG2204	DVU1685	DVU1685	Hypothetical protein {UniProtKB/TrEMBL:Q72BF1}	DVU3381	DVU3381	Transcriptional regulatory protein zraR	[TP0032-TP0519 (0.67332727)]
COG1385	COG2204	DVU1685	DVU1685	Hypothetical protein {UniProtKB/TrEMBL:Q72BF1}	DVU0653	DVU0653	Sigma-54 dependent transcriptional regulator,	[TP0032-TP0519 (0.67332727)]
COG1385	COG2204	DVU1685	DVU1685	Hypothetical protein {UniProtKB/TrEMBL:Q72BF1}	DVU0118	DVU0118	Sigma-54 dependent transcriptional	[TP0032-TP0519 (0.67332727)]
COG1385	COG2204	DVU1685	DVU1685	Hypothetical protein {UniProtKB/TrEMBL:Q72BF1}	DVUA0024	DVUA0024	Sigma-54 interaction domain protein	[TP0032-TP0519 (0.67332727)]
COG1385	COG2204	DVU1685	DVU1685	Hypothetical protein {UniProtKB/TrEMBL:Q72BF1}	DVU0140	DVU0140	Response regulator {UniProtKB/TrEMBL:Q72FS3}	[TP0032-TP0519 (0.67332727)]
COG1385	COG2204	DVU1685	DVU1685	Hypothetical protein {UniProtKB/TrEMBL:Q72BF1}	DVU2966	DVU2966	Response regulator {UniProtKB/TrEMBL:Q726Z0}	[TP0032-TP0519 (0.67332727)]
COG1385	COG2204	DVU1685	DVU1685	Hypothetical protein {UniProtKB/TrEMBL:Q72BF1}	DVU2894	DVU2894	Sigma-54 dependent transcriptional regulator	[TP0032-TP0519 (0.67332727)]
COG1385	COG2204	DVU1685	DVU1685	Hypothetical protein {UniProtKB/TrEMBL:Q72BF1}	DVU0145	DVU0145	Response regulator {UniProtKB/TrEMBL:Q72FR8}	[TP0032-TP0519 (0.67332727)]
COG1385	COG2204	DVU1685	DVU1685	Hypothetical protein {UniProtKB/TrEMBL:Q72BF1}	DVU3220	DVU3220	Sigma-54 dependent transcriptional	[TP0032-TP0519 (0.67332727)]
COG1385	COG2204	DVU1685	DVU1685	Hypothetical protein {UniProtKB/TrEMBL:Q72BF1}	DVU1063	DVU1063	Transcriptional regulatory protein	[TP0032-TP0519 (0.67332727)]
COG1385	COG2204	DVU1685	DVU1685	Hypothetical protein {UniProtKB/TrEMBL:Q72BF1}	DVU1419	DVU1419	Sigma-54 dependent transcriptional	[TP0032-TP0519 (0.67332727)]
COG1385	COG2204	DVU1685	DVU1685	Hypothetical protein {UniProtKB/TrEMBL:Q72BF1}	DVU0110	DVU0110	Sigma-54 dependent transcriptional	[TP0032-TP0519 (0.67332727)]
COG1385	COG2204	DVU1685	DVU1685	Hypothetical protein {UniProtKB/TrEMBL:Q72BF1}	DVU2934	DVU2934	Sigma-54 dependent transcriptional	[TP0032-TP0519 (0.67332727)]
COG1385	COG2204	DVU1685	DVU1685	Hypothetical protein {UniProtKB/TrEMBL:Q72BF1}	DVU3238	DVU3238	Response regulator {UniProtKB/TrEMBL:Q725J2}	[TP0032-TP0519 (0.67332727)]
COG1385	COG2204	DVU1685	DVU1685	Hypothetical protein {UniProtKB/TrEMBL:Q72BF1}	DVUA0057	DVUA0057	Sigma-54 dependent transcriptional	[TP0032-TP0519 (0.67332727)]
COG1385	COG2204	DVU1685	DVU1685	Hypothetical protein {UniProtKB/TrEMBL:Q72BF1}	DVU0539	DVU0539	Sigma-54 dependent DNA-binding response regulator	[TP0032-TP0519 (0.67332727)]
COG1385	COG2204	DVU1685	DVU1685	Hypothetical protein {UniProtKB/TrEMBL:Q72BF1}	DVU0247	DVU0247	Response regulator {UniProtKB/TrEMBL:Q72FG6}	[TP0032-TP0519 (0.67332727)]
COG1385	COG2204	DVU1685	DVU1685	Hypothetical protein {UniProtKB/TrEMBL:Q72BF1}	DVU0804	DVU0804	Sigma-54 dependent transcriptional	[TP0032-TP0519 (0.67332727)]
COG1385	COG2204	DVU1685	DVU1685	Hypothetical protein {UniProtKB/TrEMBL:Q72BF1}	DVU3023	DVU3023	Sigma-54 dependent DNA-binding response regulator	[TP0032-TP0519 (0.67332727)]
COG1385	COG2204	DVU1685	DVU1685	Hypothetical protein {UniProtKB/TrEMBL:Q72BF1}	DVU2114	DVU2114	Sigma-54 dependent transcriptional	[TP0032-TP0519 (0.67332727)]
COG1385	COG2204	DVU1685	DVU1685	Hypothetical protein {UniProtKB/TrEMBL:Q72BF1}	DVU2963	DVU2963	Response regulator {UniProtKB/TrEMBL:Q726Z3}	[TP0032-TP0519 (0.67332727)]
COG1385	COG2204	DVU1685	DVU1685	Hypothetical protein {UniProtKB/TrEMBL:Q72BF1}	DVU0679	DVU0679	Sigma-54 dependent transcriptional	[TP0032-TP0519 (0.67332727)]
COG1385	COG2204	DVU1685	DVU1685	Hypothetical protein {UniProtKB/TrEMBL:Q72BF1}	DVU1156	DVU1156	Sigma-54 dependent transcriptional regulator,	[TP0032-TP0519 (0.67332727)]
COG1385	COG2204	DVU1685	DVU1685	Hypothetical protein {UniProtKB/TrEMBL:Q72BF1}	DVU3334	DVU3334	Sigma-54 dependent DNA-binding response regulator	[TP0032-TP0519 (0.67332727)]
COG0542	COG2204	DVU1602	DVU1602	ATP-dependent Clp protease, ATP-binding subunit	DVU2114	DVU2114	Sigma-54 dependent transcriptional	[TP0071-TP0519 (0.6908589)]
COG0542	COG2204	DVU1874	clpB	Chaperone clpB {UniProtKB/Swiss-Prot:Q72AW6}	DVU0145	DVU0145	Response regulator {UniProtKB/TrEMBL:Q72FR8}	[TP0071-TP0519 (0.6908589)]
COG0542	COG2204	DVU1874	clpB	Chaperone clpB {UniProtKB/Swiss-Prot:Q72AW6}	DVU0744	DVU0744	Sigma-54 dependent transcriptional	[TP0071-TP0519 (0.6908589)]
COG0542	COG2204	DVU1602	DVU1602	ATP-dependent Clp protease, ATP-binding subunit	DVU1156	DVU1156	Sigma-54 dependent transcriptional regulator,	[TP0071-TP0519 (0.6908589)]
COG0542	COG2204	DVU1602	DVU1602	ATP-dependent Clp protease, ATP-binding subunit	DVU0539	DVU0539	Sigma-54 dependent DNA-binding response regulator	[TP0071-TP0519 (0.6908589)]
COG0542	COG2204	DVU1874	clpB	Chaperone clpB {UniProtKB/Swiss-Prot:Q72AW6}	DVU3220	DVU3220	Sigma-54 dependent transcriptional	[TP0071-TP0519 (0.6908589)]
COG0542	COG2204	DVU1602	DVU1602	ATP-dependent Clp protease, ATP-binding subunit	DVU0679	DVU0679	Sigma-54 dependent transcriptional	[TP0071-TP0519 (0.6908589)]
COG0542	COG2204	DVU1874	clpB	Chaperone clpB {UniProtKB/Swiss-Prot:Q72AW6}	DVU3381	DVU3381	Transcriptional regulatory protein zraR	[TP0071-TP0519 (0.6908589)]
COG0542	COG2204	DVU1602	DVU1602	ATP-dependent Clp protease, ATP-binding subunit	DVUA0024	DVUA0024	Sigma-54 interaction domain protein	[TP0071-TP0519 (0.6908589)]
COG0542	COG2204	DVU1874	clpB	Chaperone clpB {UniProtKB/Swiss-Prot:Q72AW6}	DVU0653	DVU0653	Sigma-54 dependent transcriptional regulator,	[TP0071-TP0519 (0.6908589)]
COG0542	COG2204	DVU1874	clpB	Chaperone clpB {UniProtKB/Swiss-Prot:Q72AW6}	DVUA0024	DVUA0024	Sigma-54 interaction domain protein	[TP0071-TP0519 (0.6908589)]
COG0542	COG2204	DVU1602	DVU1602	ATP-dependent Clp protease, ATP-binding subunit	DVU1063	DVU1063	Transcriptional regulatory protein	[TP0071-TP0519 (0.6908589)]
COG0542	COG2204	DVU1602	DVU1602	ATP-dependent Clp protease, ATP-binding subunit	DVU0804	DVU0804	Sigma-54 dependent transcriptional	[TP0071-TP0519 (0.6908589)]
COG0542	COG2204	DVU1874	clpB	Chaperone clpB {UniProtKB/Swiss-Prot:Q72AW6}	DVU0621	DVU0621	Sigma-54 dependent DNA-binding response regulator	[TP0071-TP0519 (0.6908589)]
COG0542	COG2204	DVU1602	DVU1602	ATP-dependent Clp protease, ATP-binding subunit	DVU3220	DVU3220	Sigma-54 dependent transcriptional	[TP0071-TP0519 (0.6908589)]
COG0542	COG2204	DVU1874	clpB	Chaperone clpB {UniProtKB/Swiss-Prot:Q72AW6}	DVU1063	DVU1063	Transcriptional regulatory protein	[TP0071-TP0519 (0.6908589)]
COG0542	COG2204	DVU1874	clpB	Chaperone clpB {UniProtKB/Swiss-Prot:Q72AW6}	DVU0946	DVU0946	Sigma-54 dependent transcriptional	[TP0071-TP0519 (0.6908589)]
COG0542	COG2204	DVU1874	clpB	Chaperone clpB {UniProtKB/Swiss-Prot:Q72AW6}	DVUA0057	DVUA0057	Sigma-54 dependent transcriptional	[TP0071-TP0519 (0.6908589)]
COG0542	COG2204	DVU1602	DVU1602	ATP-dependent Clp protease, ATP-binding subunit	DVU0946	DVU0946	Sigma-54 dependent transcriptional	[TP0071-TP0519 (0.6908589)]
COG0542	COG2204	DVU1602	DVU1602	ATP-dependent Clp protease, ATP-binding subunit	DVU3238	DVU3238	Response regulator {UniProtKB/TrEMBL:Q725J2}	[TP0071-TP0519 (0.6908589)]
COG0542	COG2204	DVU1874	clpB	Chaperone clpB {UniProtKB/Swiss-Prot:Q72AW6}	DVU0247	DVU0247	Response regulator {UniProtKB/TrEMBL:Q72FG6}	[TP0071-TP0519 (0.6908589)]
COG0542	COG2204	DVU1602	DVU1602	ATP-dependent Clp protease, ATP-binding subunit	DVU0744	DVU0744	Sigma-54 dependent transcriptional	[TP0071-TP0519 (0.6908589)]
COG0542	COG2204	DVU1602	DVU1602	ATP-dependent Clp protease, ATP-binding subunit	DVU0247	DVU0247	Response regulator {UniProtKB/TrEMBL:Q72FG6}	[TP0071-TP0519 (0.6908589)]
COG0542	COG2204	DVU1602	DVU1602	ATP-dependent Clp protease, ATP-binding subunit	DVU2960	DVU2960	Sigma-54 dependent transcriptional regulator	[TP0071-TP0519 (0.6908589)]
COG0542	COG2204	DVU1602	DVU1602	ATP-dependent Clp protease, ATP-binding subunit	DVU0653	DVU0653	Sigma-54 dependent transcriptional regulator,	[TP0071-TP0519 (0.6908589)]
COG0542	COG2204	DVU1874	clpB	Chaperone clpB {UniProtKB/Swiss-Prot:Q72AW6}	DVU0539	DVU0539	Sigma-54 dependent DNA-binding response regulator	[TP0071-TP0519 (0.6908589)]
COG0542	COG2204	DVU1874	clpB	Chaperone clpB {UniProtKB/Swiss-Prot:Q72AW6}	DVU2934	DVU2934	Sigma-54 dependent transcriptional	[TP0071-TP0519 (0.6908589)]
COG0542	COG2204	DVU1874	clpB	Chaperone clpB {UniProtKB/Swiss-Prot:Q72AW6}	DVU3023	DVU3023	Sigma-54 dependent DNA-binding response regulator	[TP0071-TP0519 (0.6908589)]
COG0542	COG2204	DVU1874	clpB	Chaperone clpB {UniProtKB/Swiss-Prot:Q72AW6}	DVU1156	DVU1156	Sigma-54 dependent transcriptional regulator,	[TP0071-TP0519 (0.6908589)]
COG0542	COG2204	DVU1602	DVU1602	ATP-dependent Clp protease, ATP-binding subunit	DVUA0057	DVUA0057	Sigma-54 dependent transcriptional	[TP0071-TP0519 (0.6908589)]
COG0542	COG2204	DVU1602	DVU1602	ATP-dependent Clp protease, ATP-binding subunit	DVU2963	DVU2963	Response regulator {UniProtKB/TrEMBL:Q726Z3}	[TP0071-TP0519 (0.6908589)]
COG0542	COG2204	DVU1602	DVU1602	ATP-dependent Clp protease, ATP-binding subunit	DVU0621	DVU0621	Sigma-54 dependent DNA-binding response regulator	[TP0071-TP0519 (0.6908589)]
COG0542	COG2204	DVU1602	DVU1602	ATP-dependent Clp protease, ATP-binding subunit	DVU0110	DVU0110	Sigma-54 dependent transcriptional	[TP0071-TP0519 (0.6908589)]
COG0542	COG2204	DVU1602	DVU1602	ATP-dependent Clp protease, ATP-binding subunit	DVU1419	DVU1419	Sigma-54 dependent transcriptional	[TP0071-TP0519 (0.6908589)]
COG0542	COG2204	DVU1874	clpB	Chaperone clpB {UniProtKB/Swiss-Prot:Q72AW6}	DVU2114	DVU2114	Sigma-54 dependent transcriptional	[TP0071-TP0519 (0.6908589)]
COG0542	COG2204	DVU1874	clpB	Chaperone clpB {UniProtKB/Swiss-Prot:Q72AW6}	DVU0804	DVU0804	Sigma-54 dependent transcriptional	[TP0071-TP0519 (0.6908589)]
COG0542	COG2204	DVU1874	clpB	Chaperone clpB {UniProtKB/Swiss-Prot:Q72AW6}	DVU2394	DVU2394	Sigma-54 dependent transcriptional	[TP0071-TP0519 (0.6908589)]
COG0542	COG2204	DVU1874	clpB	Chaperone clpB {UniProtKB/Swiss-Prot:Q72AW6}	DVU0110	DVU0110	Sigma-54 dependent transcriptional	[TP0071-TP0519 (0.6908589)]
COG0542	COG2204	DVU1602	DVU1602	ATP-dependent Clp protease, ATP-binding subunit	DVU2394	DVU2394	Sigma-54 dependent transcriptional	[TP0071-TP0519 (0.6908589)]
COG0542	COG2204	DVU1874	clpB	Chaperone clpB {UniProtKB/Swiss-Prot:Q72AW6}	DVU3305	DVU3305	Sigma-54 dependent transcriptional	[TP0071-TP0519 (0.6908589)]
COG0542	COG2204	DVU1874	clpB	Chaperone clpB {UniProtKB/Swiss-Prot:Q72AW6}	DVU0581	DVU0581	Response regulator/anti-anti-sigma factor	[TP0071-TP0519 (0.6908589)]
COG0542	COG2204	DVU1602	DVU1602	ATP-dependent Clp protease, ATP-binding subunit	DVU0118	DVU0118	Sigma-54 dependent transcriptional	[TP0071-TP0519 (0.6908589)]
COG0542	COG2204	DVU1874	clpB	Chaperone clpB {UniProtKB/Swiss-Prot:Q72AW6}	DVU0118	DVU0118	Sigma-54 dependent transcriptional	[TP0071-TP0519 (0.6908589)]
COG0542	COG2204	DVU1602	DVU1602	ATP-dependent Clp protease, ATP-binding subunit	DVU0140	DVU0140	Response regulator {UniProtKB/TrEMBL:Q72FS3}	[TP0071-TP0519 (0.6908589)]
COG0542	COG2204	DVU1602	DVU1602	ATP-dependent Clp protease, ATP-binding subunit	DVU3023	DVU3023	Sigma-54 dependent DNA-binding response regulator	[TP0071-TP0519 (0.6908589)]
COG0542	COG2204	DVU1874	clpB	Chaperone clpB {UniProtKB/Swiss-Prot:Q72AW6}	DVU2894	DVU2894	Sigma-54 dependent transcriptional regulator	[TP0071-TP0519 (0.6908589)]
COG0542	COG2204	DVU1602	DVU1602	ATP-dependent Clp protease, ATP-binding subunit	DVU0145	DVU0145	Response regulator {UniProtKB/TrEMBL:Q72FR8}	[TP0071-TP0519 (0.6908589)]
COG0542	COG2204	DVU1874	clpB	Chaperone clpB {UniProtKB/Swiss-Prot:Q72AW6}	DVU1419	DVU1419	Sigma-54 dependent transcriptional	[TP0071-TP0519 (0.6908589)]
COG0542	COG2204	DVU1602	DVU1602	ATP-dependent Clp protease, ATP-binding subunit	DVU3381	DVU3381	Transcriptional regulatory protein zraR	[TP0071-TP0519 (0.6908589)]
COG0542	COG2204	DVU1602	DVU1602	ATP-dependent Clp protease, ATP-binding subunit	DVU2934	DVU2934	Sigma-54 dependent transcriptional	[TP0071-TP0519 (0.6908589)]
COG0542	COG2204	DVU1602	DVU1602	ATP-dependent Clp protease, ATP-binding subunit	DVU0581	DVU0581	Response regulator/anti-anti-sigma factor	[TP0071-TP0519 (0.6908589)]
COG0542	COG2204	DVU1874	clpB	Chaperone clpB {UniProtKB/Swiss-Prot:Q72AW6}	DVU0679	DVU0679	Sigma-54 dependent transcriptional	[TP0071-TP0519 (0.6908589)]
COG0542	COG2204	DVU1874	clpB	Chaperone clpB {UniProtKB/Swiss-Prot:Q72AW6}	DVU2966	DVU2966	Response regulator {UniProtKB/TrEMBL:Q726Z0}	[TP0071-TP0519 (0.6908589)]
COG0542	COG2204	DVU1874	clpB	Chaperone clpB {UniProtKB/Swiss-Prot:Q72AW6}	DVU3238	DVU3238	Response regulator {UniProtKB/TrEMBL:Q725J2}	[TP0071-TP0519 (0.6908589)]
COG0542	COG2204	DVU1874	clpB	Chaperone clpB {UniProtKB/Swiss-Prot:Q72AW6}	DVU2963	DVU2963	Response regulator {UniProtKB/TrEMBL:Q726Z3}	[TP0071-TP0519 (0.6908589)]
COG0542	COG2204	DVU1602	DVU1602	ATP-dependent Clp protease, ATP-binding subunit	DVU3334	DVU3334	Sigma-54 dependent DNA-binding response regulator	[TP0071-TP0519 (0.6908589)]
COG0542	COG2204	DVU1874	clpB	Chaperone clpB {UniProtKB/Swiss-Prot:Q72AW6}	DVU0140	DVU0140	Response regulator {UniProtKB/TrEMBL:Q72FS3}	[TP0071-TP0519 (0.6908589)]
COG0542	COG2204	DVU1602	DVU1602	ATP-dependent Clp protease, ATP-binding subunit	DVU2966	DVU2966	Response regulator {UniProtKB/TrEMBL:Q726Z0}	[TP0071-TP0519 (0.6908589)]
COG0542	COG2204	DVU1874	clpB	Chaperone clpB {UniProtKB/Swiss-Prot:Q72AW6}	DVU3334	DVU3334	Sigma-54 dependent DNA-binding response regulator	[TP0071-TP0519 (0.6908589)]
COG0542	COG2204	DVU1602	DVU1602	ATP-dependent Clp protease, ATP-binding subunit	DVU3305	DVU3305	Sigma-54 dependent transcriptional	[TP0071-TP0519 (0.6908589)]
COG0542	COG2204	DVU1874	clpB	Chaperone clpB {UniProtKB/Swiss-Prot:Q72AW6}	DVU2960	DVU2960	Sigma-54 dependent transcriptional regulator	[TP0071-TP0519 (0.6908589)]
COG0542	COG2204	DVU1602	DVU1602	ATP-dependent Clp protease, ATP-binding subunit	DVU2894	DVU2894	Sigma-54 dependent transcriptional regulator	[TP0071-TP0519 (0.6908589)]
COG0802	COG1774	DVU1912	DVU1912	Hypothetical protein {UniProtKB/TrEMBL:Q72AS9}	DVU2057	DVU2057	Hypothetical protein {UniProtKB/TrEMBL:Q72AE0}	[TP0875-TP0046 (0.67547834)]
COG0608	COG1366	DVU0904	DVU0904	Single-stranded-DNA-specific exonuclease RecJ	DVU1995	DVU1995	Anti-anti-sigma factor {UniProtKB/TrEMBL:Q72AJ7}	[TP0704-TP0540 (0.7098393)]
COG0608	COG1366	DVU0904	DVU0904	Single-stranded-DNA-specific exonuclease RecJ	DVUA0123	DVUA0123	Anti-anti-sigma factor {UniProtKB/TrEMBL:Q72WG6}	[TP0704-TP0540 (0.7098393)]
COG0705	COG1187	DVU1023	DVU1023	Rhomboid family protein	DVU1669	DVU1669	Ribosomal large subunit pseudouridine synthase B	[TP0982-TP0459 (0.6079956)]
COG0569	COG1256	DVU0412	DVU0412	Potassium uptake protein TrkA, putative	DVU0519	DVU0519	Flagellar hook-associated protein FlgK, putative	[TP0024-TP0660 (0.58621275)]
COG0290	COG0457	DVU2537	infC	Translation initiation factor IF-3	DVUA0109	DVUA0109	Type III secretion system chaperone, LcrH/SycD	[TP0850-TP0095 (0.6947713)]
COG0290	COG0457	DVU2537	infC	Translation initiation factor IF-3	DVU3272	DVU3272	TPR domain protein {UniProtKB/TrEMBL:Q726A1}	[TP0850-TP0095 (0.6947713)]
COG0290	COG0457	DVU2537	infC	Translation initiation factor IF-3	DVU2125	DVU2125	TPR domain protein {UniProtKB/TrEMBL:Q72A72}	[TP0850-TP0095 (0.6947713)]
COG0290	COG0457	DVU2537	infC	Translation initiation factor IF-3	DVU2628	DVU2628	TPR domain protein {UniProtKB/TrEMBL:Q728H5}	[TP0850-TP0095 (0.6947713)]
COG0290	COG0457	DVU2537	infC	Translation initiation factor IF-3	DVU2937	DVU2937	TPR domain protein/response regulator receiver	[TP0850-TP0095 (0.6947713)]
COG0290	COG0457	DVU2537	infC	Translation initiation factor IF-3	DVU0318	DVU0318	TPR domain protein {UniProtKB/TrEMBL:Q72F96}	[TP0850-TP0095 (0.6947713)]
COG0290	COG0457	DVU2537	infC	Translation initiation factor IF-3	DVU1583	DVU1583	TPR domain protein {UniProtKB/TrEMBL:Q72BQ1}	[TP0850-TP0095 (0.6947713)]
COG0290	COG0457	DVU2537	infC	Translation initiation factor IF-3	DVUA0036	DVUA0036	TPR domain protein {UniProtKB/TrEMBL:Q72WQ3}	[TP0850-TP0095 (0.6947713)]
COG0290	COG0457	DVU2537	infC	Translation initiation factor IF-3	DVU2579	DVU2579	TPR domain protein {UniProtKB/TrEMBL:Q728M4}	[TP0850-TP0095 (0.6947713)]
COG0024	COG0530	DVU1324	DVU1324	Methionine aminopeptidase, type I	DVU2617	DVU2617	Sodium/calcium exchanger family protein	[TP0842-TP1034 (0.7696508)]
COG0103	COG1432	DVU2519	DVU2519	Ribosomal protein S9 {UniProtKB/TrEMBL:Q728T3}	DVU0091	DVU0091	Hypothetical protein {UniProtKB/TrEMBL:Q72FX2}	[TP1024-TP0894 (0.64955014)]
COG1432	COG1774	DVU0091	DVU0091	Hypothetical protein {UniProtKB/TrEMBL:Q72FX2}	DVU2057	DVU2057	Hypothetical protein {UniProtKB/TrEMBL:Q72AE0}	[TP0894-TP0046 (0.59059936)]
COG0530	COG0771	DVU2617	DVU2617	Sodium/calcium exchanger family protein	DVU2506	murD	UDP-N-acetylmuramoylalanine--D-glutamate ligase (EC 6.3.2.9) (UDP-N- acetylmuramoyl-L-alanyl-D-glutamate synthetase) (D-glutamic acid- adding enzyme)	[TP1034-TP0903 (0.71912634)]
COG1344	COG1699	DVU2082	DVU2082	Flagellin, putative {UniProtKB/TrEMBL:Q72AB5}	DVU0522	DVU0522	Hypothetical protein {UniProtKB/TrEMBL:Q72EP7}	[TP0792-TP0658 (0.94066244), TP0868-TP0658 (0.9503252), TP0870-TP0658 (0.7328265)]
COG1344	COG1699	DVU0520	DVU0520	Flagellar hook-associated protein FlgL, putative	DVU0522	DVU0522	Hypothetical protein {UniProtKB/TrEMBL:Q72EP7}	[TP0792-TP0658 (0.94066244), TP0868-TP0658 (0.9503252), TP0870-TP0658 (0.7328265)]
COG1344	COG1699	DVU1441	DVU1441	Flagellin {UniProtKB/TrEMBL:Q72C43}	DVU0522	DVU0522	Hypothetical protein {UniProtKB/TrEMBL:Q72EP7}	[TP0792-TP0658 (0.94066244), TP0868-TP0658 (0.9503252), TP0870-TP0658 (0.7328265)]
COG1344	COG1699	DVU2444	DVU2444	Flagellin {UniProtKB/TrEMBL:Q729A8}	DVU0522	DVU0522	Hypothetical protein {UniProtKB/TrEMBL:Q72EP7}	[TP0792-TP0658 (0.94066244), TP0868-TP0658 (0.9503252), TP0870-TP0658 (0.7328265)]
COG1344	COG1699	DVU2948	DVU2948	Bacterial flagellin N-terminal domain protein	DVU0522	DVU0522	Hypothetical protein {UniProtKB/TrEMBL:Q72EP7}	[TP0792-TP0658 (0.94066244), TP0868-TP0658 (0.9503252), TP0870-TP0658 (0.7328265)]
COG0824	COG1480	DVU0886	DVU0886	Thioesterase family protein	DVU1882	DVU1882	HDIG domain protein {UniProtKB/TrEMBL:Q72AV8}	[TP0156-TP0651 (0.6079956)]
COG0322	COG0353	DVU0801	uvrC	UvrABC system protein C (Protein uvrC) (Excinuclease ABC subunit C)	DVU3200	DVU3200	Recombination protein RecR	[TP0472-TP1004 (0.53674763)]
COG1677	COG1815	DVU0314	DVU0314	Flagellar basal body component FliE	DVU0316	DVU0316	Flagellar basal-body rod protein FlgB	[TP0398-TP0396 (0.79194725)]
COG0188	COG0305	DVU0004	DVU0004	DNA gyrase, A subunit {UniProtKB/TrEMBL:Q72G56}	DVU0959	DVU0959	Replicative DNA helicase	[TP0005-TP0058 (0.73312306)]
COG0840	COG1344	DVU0645	DVU0645	Methyl-accepting chemotaxis protein	DVU1441	DVU1441	Flagellin {UniProtKB/TrEMBL:Q72C43}	[TP0640-TP0870 (0.6975479)]
COG0840	COG1344	DVU0018	DVU0018	Methyl-accepting chemotaxis protein, putative	DVU2082	DVU2082	Flagellin, putative {UniProtKB/TrEMBL:Q72AB5}	[TP0640-TP0870 (0.6975479)]
COG0840	COG1344	DVU0018	DVU0018	Methyl-accepting chemotaxis protein, putative	DVU2948	DVU2948	Bacterial flagellin N-terminal domain protein	[TP0640-TP0870 (0.6975479)]
COG0840	COG1344	DVU1592	DVU1592	Arginine N-succinyltransferase, beta subunit,	DVU0520	DVU0520	Flagellar hook-associated protein FlgL, putative	[TP0640-TP0870 (0.6975479)]
COG0840	COG1344	DVU0645	DVU0645	Methyl-accepting chemotaxis protein	DVU0520	DVU0520	Flagellar hook-associated protein FlgL, putative	[TP0640-TP0870 (0.6975479)]
COG0840	COG1344	DVU2317	DVU2317	Methyl-accepting chemotaxis protein, putative	DVU0520	DVU0520	Flagellar hook-associated protein FlgL, putative	[TP0640-TP0870 (0.6975479)]
COG0840	COG1344	DVU3082	DVU3082	Methyl-accepting chemotaxis protein	DVU2948	DVU2948	Bacterial flagellin N-terminal domain protein	[TP0640-TP0870 (0.6975479)]
COG0840	COG1344	DVU3035	DVU3035	Methyl-accepting chemotaxis protein, putative	DVU1441	DVU1441	Flagellin {UniProtKB/TrEMBL:Q72C43}	[TP0640-TP0870 (0.6975479)]
COG0840	COG1344	DVU0608	DVU0608	Methyl-accepting chemotaxis protein	DVU2948	DVU2948	Bacterial flagellin N-terminal domain protein	[TP0640-TP0870 (0.6975479)]
COG0840	COG1344	DVU1975	DVU1975	Methyl-accepting chemotaxis protein	DVU1441	DVU1441	Flagellin {UniProtKB/TrEMBL:Q72C43}	[TP0640-TP0870 (0.6975479)]
COG0840	COG1344	DVU2317	DVU2317	Methyl-accepting chemotaxis protein, putative	DVU2082	DVU2082	Flagellin, putative {UniProtKB/TrEMBL:Q72AB5}	[TP0640-TP0870 (0.6975479)]
COG0840	COG1344	DVU2317	DVU2317	Methyl-accepting chemotaxis protein, putative	DVU2948	DVU2948	Bacterial flagellin N-terminal domain protein	[TP0640-TP0870 (0.6975479)]
COG0840	COG1344	DVU0668	DVU0668	Methyl-accepting chemotaxis protein	DVU1441	DVU1441	Flagellin {UniProtKB/TrEMBL:Q72C43}	[TP0640-TP0870 (0.6975479)]
COG0840	COG1344	DVU3082	DVU3082	Methyl-accepting chemotaxis protein	DVU2082	DVU2082	Flagellin, putative {UniProtKB/TrEMBL:Q72AB5}	[TP0640-TP0870 (0.6975479)]
COG0840	COG1344	DVU1400	DVU1400	Methyl-accepting chemotaxis protein	DVU2948	DVU2948	Bacterial flagellin N-terminal domain protein	[TP0640-TP0870 (0.6975479)]
COG0840	COG1344	DVU1962	DVU1962	Methyl-accepting chemotaxis protein	DVU1441	DVU1441	Flagellin {UniProtKB/TrEMBL:Q72C43}	[TP0640-TP0870 (0.6975479)]
COG0840	COG1344	DVU3035	DVU3035	Methyl-accepting chemotaxis protein, putative	DVU0520	DVU0520	Flagellar hook-associated protein FlgL, putative	[TP0640-TP0870 (0.6975479)]
COG0840	COG1344	DVU1975	DVU1975	Methyl-accepting chemotaxis protein	DVU0520	DVU0520	Flagellar hook-associated protein FlgL, putative	[TP0640-TP0870 (0.6975479)]
COG0840	COG1344	DVU1592	DVU1592	Arginine N-succinyltransferase, beta subunit,	DVU2948	DVU2948	Bacterial flagellin N-terminal domain protein	[TP0640-TP0870 (0.6975479)]
COG0840	COG1344	DVU1592	DVU1592	Arginine N-succinyltransferase, beta subunit,	DVU1441	DVU1441	Flagellin {UniProtKB/TrEMBL:Q72C43}	[TP0640-TP0870 (0.6975479)]
COG0840	COG1344	DVU1400	DVU1400	Methyl-accepting chemotaxis protein	DVU0520	DVU0520	Flagellar hook-associated protein FlgL, putative	[TP0640-TP0870 (0.6975479)]
COG0840	COG1344	DVU0183	DVU0183	Methyl-accepting chemotaxis protein	DVU2444	DVU2444	Flagellin {UniProtKB/TrEMBL:Q729A8}	[TP0640-TP0870 (0.6975479)]
COG0840	COG1344	DVU2309	DVU2309	Methyl-accepting chemotaxis protein, putative	DVU2082	DVU2082	Flagellin, putative {UniProtKB/TrEMBL:Q72AB5}	[TP0640-TP0870 (0.6975479)]
COG0840	COG1344	DVU2585	DVU2585	Methyl-accepting chemotaxis protein	DVU0520	DVU0520	Flagellar hook-associated protein FlgL, putative	[TP0640-TP0870 (0.6975479)]
COG0840	COG1344	DVU0608	DVU0608	Methyl-accepting chemotaxis protein	DVU2444	DVU2444	Flagellin {UniProtKB/TrEMBL:Q729A8}	[TP0640-TP0870 (0.6975479)]
COG0840	COG1344	DVU0183	DVU0183	Methyl-accepting chemotaxis protein	DVU2948	DVU2948	Bacterial flagellin N-terminal domain protein	[TP0640-TP0870 (0.6975479)]
COG0840	COG1344	DVU0183	DVU0183	Methyl-accepting chemotaxis protein	DVU2082	DVU2082	Flagellin, putative {UniProtKB/TrEMBL:Q72AB5}	[TP0640-TP0870 (0.6975479)]
COG0840	COG1344	DVU2585	DVU2585	Methyl-accepting chemotaxis protein	DVU1441	DVU1441	Flagellin {UniProtKB/TrEMBL:Q72C43}	[TP0640-TP0870 (0.6975479)]
COG0840	COG1344	DVU0344	DVU0344	Methyl-accepting chemotaxis protein	DVU2444	DVU2444	Flagellin {UniProtKB/TrEMBL:Q729A8}	[TP0640-TP0870 (0.6975479)]
COG0840	COG1344	DVU0183	DVU0183	Methyl-accepting chemotaxis protein	DVU1441	DVU1441	Flagellin {UniProtKB/TrEMBL:Q72C43}	[TP0640-TP0870 (0.6975479)]
COG0840	COG1344	DVU0668	DVU0668	Methyl-accepting chemotaxis protein	DVU2082	DVU2082	Flagellin, putative {UniProtKB/TrEMBL:Q72AB5}	[TP0640-TP0870 (0.6975479)]
COG0840	COG1344	DVU0344	DVU0344	Methyl-accepting chemotaxis protein	DVU1441	DVU1441	Flagellin {UniProtKB/TrEMBL:Q72C43}	[TP0640-TP0870 (0.6975479)]
COG0840	COG1344	DVU1592	DVU1592	Arginine N-succinyltransferase, beta subunit,	DVU2444	DVU2444	Flagellin {UniProtKB/TrEMBL:Q729A8}	[TP0640-TP0870 (0.6975479)]
COG0840	COG1344	DVU3082	DVU3082	Methyl-accepting chemotaxis protein	DVU0520	DVU0520	Flagellar hook-associated protein FlgL, putative	[TP0640-TP0870 (0.6975479)]
COG0840	COG1344	DVU0668	DVU0668	Methyl-accepting chemotaxis protein	DVU0520	DVU0520	Flagellar hook-associated protein FlgL, putative	[TP0640-TP0870 (0.6975479)]
COG0840	COG1344	DVU1962	DVU1962	Methyl-accepting chemotaxis protein	DVU0520	DVU0520	Flagellar hook-associated protein FlgL, putative	[TP0640-TP0870 (0.6975479)]
COG0840	COG1344	DVU2317	DVU2317	Methyl-accepting chemotaxis protein, putative	DVU1441	DVU1441	Flagellin {UniProtKB/TrEMBL:Q72C43}	[TP0640-TP0870 (0.6975479)]
COG0840	COG1344	DVU2317	DVU2317	Methyl-accepting chemotaxis protein, putative	DVU2444	DVU2444	Flagellin {UniProtKB/TrEMBL:Q729A8}	[TP0640-TP0870 (0.6975479)]
COG0840	COG1344	DVU1975	DVU1975	Methyl-accepting chemotaxis protein	DVU2082	DVU2082	Flagellin, putative {UniProtKB/TrEMBL:Q72AB5}	[TP0640-TP0870 (0.6975479)]
COG0840	COG1344	DVU3082	DVU3082	Methyl-accepting chemotaxis protein	DVU1441	DVU1441	Flagellin {UniProtKB/TrEMBL:Q72C43}	[TP0640-TP0870 (0.6975479)]
COG0840	COG1344	DVU2585	DVU2585	Methyl-accepting chemotaxis protein	DVU2444	DVU2444	Flagellin {UniProtKB/TrEMBL:Q729A8}	[TP0640-TP0870 (0.6975479)]
COG0840	COG1344	DVU0668	DVU0668	Methyl-accepting chemotaxis protein	DVU2948	DVU2948	Bacterial flagellin N-terminal domain protein	[TP0640-TP0870 (0.6975479)]
COG0840	COG1344	DVU0344	DVU0344	Methyl-accepting chemotaxis protein	DVU2082	DVU2082	Flagellin, putative {UniProtKB/TrEMBL:Q72AB5}	[TP0640-TP0870 (0.6975479)]
COG0840	COG1344	DVU2585	DVU2585	Methyl-accepting chemotaxis protein	DVU2082	DVU2082	Flagellin, putative {UniProtKB/TrEMBL:Q72AB5}	[TP0640-TP0870 (0.6975479)]
COG0840	COG1344	DVU1962	DVU1962	Methyl-accepting chemotaxis protein	DVU2444	DVU2444	Flagellin {UniProtKB/TrEMBL:Q729A8}	[TP0640-TP0870 (0.6975479)]
COG0840	COG1344	DVU0645	DVU0645	Methyl-accepting chemotaxis protein	DVU2444	DVU2444	Flagellin {UniProtKB/TrEMBL:Q729A8}	[TP0640-TP0870 (0.6975479)]
COG0840	COG1344	DVU1962	DVU1962	Methyl-accepting chemotaxis protein	DVU2948	DVU2948	Bacterial flagellin N-terminal domain protein	[TP0640-TP0870 (0.6975479)]
COG0840	COG1344	DVU0183	DVU0183	Methyl-accepting chemotaxis protein	DVU0520	DVU0520	Flagellar hook-associated protein FlgL, putative	[TP0640-TP0870 (0.6975479)]
COG0840	COG1344	DVU2309	DVU2309	Methyl-accepting chemotaxis protein, putative	DVU1441	DVU1441	Flagellin {UniProtKB/TrEMBL:Q72C43}	[TP0640-TP0870 (0.6975479)]
COG0840	COG1344	DVU3035	DVU3035	Methyl-accepting chemotaxis protein, putative	DVU2082	DVU2082	Flagellin, putative {UniProtKB/TrEMBL:Q72AB5}	[TP0640-TP0870 (0.6975479)]
COG0840	COG1344	DVU3035	DVU3035	Methyl-accepting chemotaxis protein, putative	DVU2948	DVU2948	Bacterial flagellin N-terminal domain protein	[TP0640-TP0870 (0.6975479)]
COG0840	COG1344	DVU0344	DVU0344	Methyl-accepting chemotaxis protein	DVU2948	DVU2948	Bacterial flagellin N-terminal domain protein	[TP0640-TP0870 (0.6975479)]
COG0840	COG1344	DVU1975	DVU1975	Methyl-accepting chemotaxis protein	DVU2444	DVU2444	Flagellin {UniProtKB/TrEMBL:Q729A8}	[TP0640-TP0870 (0.6975479)]
COG0840	COG1344	DVU1975	DVU1975	Methyl-accepting chemotaxis protein	DVU2948	DVU2948	Bacterial flagellin N-terminal domain protein	[TP0640-TP0870 (0.6975479)]
COG0840	COG1344	DVU1857	DVU1857	Methyl-accepting chemotaxis protein	DVU2082	DVU2082	Flagellin, putative {UniProtKB/TrEMBL:Q72AB5}	[TP0640-TP0870 (0.6975479)]
COG0840	COG1344	DVU1857	DVU1857	Methyl-accepting chemotaxis protein	DVU1441	DVU1441	Flagellin {UniProtKB/TrEMBL:Q72C43}	[TP0640-TP0870 (0.6975479)]
COG0840	COG1344	DVU1857	DVU1857	Methyl-accepting chemotaxis protein	DVU2948	DVU2948	Bacterial flagellin N-terminal domain protein	[TP0640-TP0870 (0.6975479)]
COG0840	COG1344	DVU0018	DVU0018	Methyl-accepting chemotaxis protein, putative	DVU0520	DVU0520	Flagellar hook-associated protein FlgL, putative	[TP0640-TP0870 (0.6975479)]
COG0840	COG1344	DVU3035	DVU3035	Methyl-accepting chemotaxis protein, putative	DVU2444	DVU2444	Flagellin {UniProtKB/TrEMBL:Q729A8}	[TP0640-TP0870 (0.6975479)]
COG0840	COG1344	DVU1857	DVU1857	Methyl-accepting chemotaxis protein	DVU0520	DVU0520	Flagellar hook-associated protein FlgL, putative	[TP0640-TP0870 (0.6975479)]
COG0840	COG1344	DVU2585	DVU2585	Methyl-accepting chemotaxis protein	DVU2948	DVU2948	Bacterial flagellin N-terminal domain protein	[TP0640-TP0870 (0.6975479)]
COG0840	COG1344	DVU1400	DVU1400	Methyl-accepting chemotaxis protein	DVU2082	DVU2082	Flagellin, putative {UniProtKB/TrEMBL:Q72AB5}	[TP0640-TP0870 (0.6975479)]
COG0840	COG1344	DVU0608	DVU0608	Methyl-accepting chemotaxis protein	DVU1441	DVU1441	Flagellin {UniProtKB/TrEMBL:Q72C43}	[TP0640-TP0870 (0.6975479)]
COG0840	COG1344	DVU0018	DVU0018	Methyl-accepting chemotaxis protein, putative	DVU1441	DVU1441	Flagellin {UniProtKB/TrEMBL:Q72C43}	[TP0640-TP0870 (0.6975479)]
COG0840	COG1344	DVU2309	DVU2309	Methyl-accepting chemotaxis protein, putative	DVU2444	DVU2444	Flagellin {UniProtKB/TrEMBL:Q729A8}	[TP0640-TP0870 (0.6975479)]
COG0840	COG1344	DVU2309	DVU2309	Methyl-accepting chemotaxis protein, putative	DVU0520	DVU0520	Flagellar hook-associated protein FlgL, putative	[TP0640-TP0870 (0.6975479)]
COG0840	COG1344	DVU1400	DVU1400	Methyl-accepting chemotaxis protein	DVU1441	DVU1441	Flagellin {UniProtKB/TrEMBL:Q72C43}	[TP0640-TP0870 (0.6975479)]
COG0840	COG1344	DVU2309	DVU2309	Methyl-accepting chemotaxis protein, putative	DVU2948	DVU2948	Bacterial flagellin N-terminal domain protein	[TP0640-TP0870 (0.6975479)]
COG0840	COG1344	DVU0608	DVU0608	Methyl-accepting chemotaxis protein	DVU2082	DVU2082	Flagellin, putative {UniProtKB/TrEMBL:Q72AB5}	[TP0640-TP0870 (0.6975479)]
COG0840	COG1344	DVU1400	DVU1400	Methyl-accepting chemotaxis protein	DVU2444	DVU2444	Flagellin {UniProtKB/TrEMBL:Q729A8}	[TP0640-TP0870 (0.6975479)]
COG0840	COG1344	DVU3082	DVU3082	Methyl-accepting chemotaxis protein	DVU2444	DVU2444	Flagellin {UniProtKB/TrEMBL:Q729A8}	[TP0640-TP0870 (0.6975479)]
COG0840	COG1344	DVU0645	DVU0645	Methyl-accepting chemotaxis protein	DVU2082	DVU2082	Flagellin, putative {UniProtKB/TrEMBL:Q72AB5}	[TP0640-TP0870 (0.6975479)]
COG0840	COG1344	DVU1962	DVU1962	Methyl-accepting chemotaxis protein	DVU2082	DVU2082	Flagellin, putative {UniProtKB/TrEMBL:Q72AB5}	[TP0640-TP0870 (0.6975479)]
COG0840	COG1344	DVU0668	DVU0668	Methyl-accepting chemotaxis protein	DVU2444	DVU2444	Flagellin {UniProtKB/TrEMBL:Q729A8}	[TP0640-TP0870 (0.6975479)]
COG0840	COG1344	DVU0645	DVU0645	Methyl-accepting chemotaxis protein	DVU2948	DVU2948	Bacterial flagellin N-terminal domain protein	[TP0640-TP0870 (0.6975479)]
COG0840	COG1344	DVU0608	DVU0608	Methyl-accepting chemotaxis protein	DVU0520	DVU0520	Flagellar hook-associated protein FlgL, putative	[TP0640-TP0870 (0.6975479)]
COG0840	COG1344	DVU1857	DVU1857	Methyl-accepting chemotaxis protein	DVU2444	DVU2444	Flagellin {UniProtKB/TrEMBL:Q729A8}	[TP0640-TP0870 (0.6975479)]
COG0840	COG1344	DVU1592	DVU1592	Arginine N-succinyltransferase, beta subunit,	DVU2082	DVU2082	Flagellin, putative {UniProtKB/TrEMBL:Q72AB5}	[TP0640-TP0870 (0.6975479)]
COG0840	COG1344	DVU0344	DVU0344	Methyl-accepting chemotaxis protein	DVU0520	DVU0520	Flagellar hook-associated protein FlgL, putative	[TP0640-TP0870 (0.6975479)]
COG0840	COG1344	DVU0018	DVU0018	Methyl-accepting chemotaxis protein, putative	DVU2444	DVU2444	Flagellin {UniProtKB/TrEMBL:Q729A8}	[TP0640-TP0870 (0.6975479)]
COG1825	COG2812	DVU1574	rplY	50S ribosomal protein L25 (General stress protein CTC)	DVU3198	DVU3198	DNA polymerase III, gamma and tau subunits,	[TP0372-TP1005 (0.6540257)]
COG0222	COG0530	DVU2927	rplL	50S ribosomal protein L7/L12	DVU2617	DVU2617	Sodium/calcium exchanger family protein	[TP0240-TP1034 (0.77472186)]
COG0024	COG1121	DVU1324	DVU1324	Methionine aminopeptidase, type I	DVU1342	DVU1342	Cation ABC transporter, ATP-binding protein,	[TP0842-TP0164 (0.77940726)]
COG0361	COG1214	DVU0014	infA1	Translation initiation factor IF-1 1	DVU0864	DVU0864	Glycoprotease family protein, putative	[TP0097-TP0876 (0.56457245)]
COG0361	COG1214	DVU2216	infA2	Translation initiation factor IF-1 2	DVU0864	DVU0864	Glycoprotease family protein, putative	[TP0097-TP0876 (0.56457245)]
COG1108	COG2239	DVU0104	DVU0104	Cation ABC transporter, permease protein,	DVUA0006	DVUA0006	Magnesium transporter MgtE, putative	[TP0165-TP0917 (0.5215956)]
COG1108	COG2239	DVU1341	DVU1341	Cation ABC transporter, permease protein	DVU1806	DVU1806	Magnesium transporter {UniProtKB/TrEMBL:Q72B32}	[TP0165-TP0917 (0.5215956)]
COG1108	COG2239	DVU0104	DVU0104	Cation ABC transporter, permease protein,	DVU1806	DVU1806	Magnesium transporter {UniProtKB/TrEMBL:Q72B32}	[TP0165-TP0917 (0.5215956)]
COG1108	COG2239	DVU1341	DVU1341	Cation ABC transporter, permease protein	DVUA0006	DVUA0006	Magnesium transporter MgtE, putative	[TP0165-TP0917 (0.5215956)]
COG2204	COG2204	DVU0539	DVU0539	Sigma-54 dependent DNA-binding response regulator	DVU3220	DVU3220	Sigma-54 dependent transcriptional	[TP0519-TP0519 (0.65939915)]
COG2204	COG2204	DVU3220	DVU3220	Sigma-54 dependent transcriptional	DVU0539	DVU0539	Sigma-54 dependent DNA-binding response regulator	[TP0519-TP0519 (0.65939915)]
COG2204	COG2204	DVU2966	DVU2966	Response regulator {UniProtKB/TrEMBL:Q726Z0}	DVU2966	DVU2966	Response regulator {UniProtKB/TrEMBL:Q726Z0}	[TP0519-TP0519 (0.65939915)]
COG2204	COG2204	DVU0653	DVU0653	Sigma-54 dependent transcriptional regulator,	DVU2894	DVU2894	Sigma-54 dependent transcriptional regulator	[TP0519-TP0519 (0.65939915)]
COG2204	COG2204	DVU2894	DVU2894	Sigma-54 dependent transcriptional regulator	DVU0653	DVU0653	Sigma-54 dependent transcriptional regulator,	[TP0519-TP0519 (0.65939915)]
COG2204	COG2204	DVU1419	DVU1419	Sigma-54 dependent transcriptional	DVU0110	DVU0110	Sigma-54 dependent transcriptional	[TP0519-TP0519 (0.65939915)]
COG2204	COG2204	DVU0110	DVU0110	Sigma-54 dependent transcriptional	DVU1419	DVU1419	Sigma-54 dependent transcriptional	[TP0519-TP0519 (0.65939915)]
COG2204	COG2204	DVU0539	DVU0539	Sigma-54 dependent DNA-binding response regulator	DVU2394	DVU2394	Sigma-54 dependent transcriptional	[TP0519-TP0519 (0.65939915)]
COG2204	COG2204	DVU2394	DVU2394	Sigma-54 dependent transcriptional	DVU0539	DVU0539	Sigma-54 dependent DNA-binding response regulator	[TP0519-TP0519 (0.65939915)]
COG2204	COG2204	DVU3305	DVU3305	Sigma-54 dependent transcriptional	DVU3334	DVU3334	Sigma-54 dependent DNA-binding response regulator	[TP0519-TP0519 (0.65939915)]
COG2204	COG2204	DVU3334	DVU3334	Sigma-54 dependent DNA-binding response regulator	DVU3305	DVU3305	Sigma-54 dependent transcriptional	[TP0519-TP0519 (0.65939915)]
COG2204	COG2204	DVU0946	DVU0946	Sigma-54 dependent transcriptional	DVU0621	DVU0621	Sigma-54 dependent DNA-binding response regulator	[TP0519-TP0519 (0.65939915)]
COG2204	COG2204	DVU0621	DVU0621	Sigma-54 dependent DNA-binding response regulator	DVU0946	DVU0946	Sigma-54 dependent transcriptional	[TP0519-TP0519 (0.65939915)]
COG2204	COG2204	DVU0621	DVU0621	Sigma-54 dependent DNA-binding response regulator	DVU1156	DVU1156	Sigma-54 dependent transcriptional regulator,	[TP0519-TP0519 (0.65939915)]
COG2204	COG2204	DVU1156	DVU1156	Sigma-54 dependent transcriptional regulator,	DVU0621	DVU0621	Sigma-54 dependent DNA-binding response regulator	[TP0519-TP0519 (0.65939915)]
COG2204	COG2204	DVU3305	DVU3305	Sigma-54 dependent transcriptional	DVU0247	DVU0247	Response regulator {UniProtKB/TrEMBL:Q72FG6}	[TP0519-TP0519 (0.65939915)]
COG2204	COG2204	DVU0247	DVU0247	Response regulator {UniProtKB/TrEMBL:Q72FG6}	DVU3305	DVU3305	Sigma-54 dependent transcriptional	[TP0519-TP0519 (0.65939915)]
COG2204	COG2204	DVU0621	DVU0621	Sigma-54 dependent DNA-binding response regulator	DVU1063	DVU1063	Transcriptional regulatory protein	[TP0519-TP0519 (0.65939915)]
COG2204	COG2204	DVU1063	DVU1063	Transcriptional regulatory protein	DVU0621	DVU0621	Sigma-54 dependent DNA-binding response regulator	[TP0519-TP0519 (0.65939915)]
COG2204	COG2204	DVU2963	DVU2963	Response regulator {UniProtKB/TrEMBL:Q726Z3}	DVU0653	DVU0653	Sigma-54 dependent transcriptional regulator,	[TP0519-TP0519 (0.65939915)]
COG2204	COG2204	DVU0653	DVU0653	Sigma-54 dependent transcriptional regulator,	DVU3381	DVU3381	Transcriptional regulatory protein zraR	[TP0519-TP0519 (0.65939915)]
COG2204	COG2204	DVU0653	DVU0653	Sigma-54 dependent transcriptional regulator,	DVU2963	DVU2963	Response regulator {UniProtKB/TrEMBL:Q726Z3}	[TP0519-TP0519 (0.65939915)]
COG2204	COG2204	DVU3381	DVU3381	Transcriptional regulatory protein zraR	DVU0653	DVU0653	Sigma-54 dependent transcriptional regulator,	[TP0519-TP0519 (0.65939915)]
COG2204	COG2204	DVU1419	DVU1419	Sigma-54 dependent transcriptional	DVU0679	DVU0679	Sigma-54 dependent transcriptional	[TP0519-TP0519 (0.65939915)]
COG2204	COG2204	DVU0679	DVU0679	Sigma-54 dependent transcriptional	DVU1419	DVU1419	Sigma-54 dependent transcriptional	[TP0519-TP0519 (0.65939915)]
COG2204	COG2204	DVU3238	DVU3238	Response regulator {UniProtKB/TrEMBL:Q725J2}	DVU2894	DVU2894	Sigma-54 dependent transcriptional regulator	[TP0519-TP0519 (0.65939915)]
COG2204	COG2204	DVU2894	DVU2894	Sigma-54 dependent transcriptional regulator	DVU3238	DVU3238	Response regulator {UniProtKB/TrEMBL:Q725J2}	[TP0519-TP0519 (0.65939915)]
COG2204	COG2204	DVU2963	DVU2963	Response regulator {UniProtKB/TrEMBL:Q726Z3}	DVU1156	DVU1156	Sigma-54 dependent transcriptional regulator,	[TP0519-TP0519 (0.65939915)]
COG2204	COG2204	DVU1156	DVU1156	Sigma-54 dependent transcriptional regulator,	DVU2963	DVU2963	Response regulator {UniProtKB/TrEMBL:Q726Z3}	[TP0519-TP0519 (0.65939915)]
COG2204	COG2204	DVU3305	DVU3305	Sigma-54 dependent transcriptional	DVU0118	DVU0118	Sigma-54 dependent transcriptional	[TP0519-TP0519 (0.65939915)]
COG2204	COG2204	DVU0118	DVU0118	Sigma-54 dependent transcriptional	DVU3305	DVU3305	Sigma-54 dependent transcriptional	[TP0519-TP0519 (0.65939915)]
COG2204	COG2204	DVU0539	DVU0539	Sigma-54 dependent DNA-binding response regulator	DVU0653	DVU0653	Sigma-54 dependent transcriptional regulator,	[TP0519-TP0519 (0.65939915)]
COG2204	COG2204	DVU0653	DVU0653	Sigma-54 dependent transcriptional regulator,	DVU0539	DVU0539	Sigma-54 dependent DNA-binding response regulator	[TP0519-TP0519 (0.65939915)]
COG2204	COG2204	DVU2894	DVU2894	Sigma-54 dependent transcriptional regulator	DVU0247	DVU0247	Response regulator {UniProtKB/TrEMBL:Q72FG6}	[TP0519-TP0519 (0.65939915)]
COG2204	COG2204	DVU0247	DVU0247	Response regulator {UniProtKB/TrEMBL:Q72FG6}	DVU2894	DVU2894	Sigma-54 dependent transcriptional regulator	[TP0519-TP0519 (0.65939915)]
COG2204	COG2204	DVU0804	DVU0804	Sigma-54 dependent transcriptional	DVU2394	DVU2394	Sigma-54 dependent transcriptional	[TP0519-TP0519 (0.65939915)]
COG2204	COG2204	DVU2394	DVU2394	Sigma-54 dependent transcriptional	DVU0804	DVU0804	Sigma-54 dependent transcriptional	[TP0519-TP0519 (0.65939915)]
COG2204	COG2204	DVU1419	DVU1419	Sigma-54 dependent transcriptional	DVU1156	DVU1156	Sigma-54 dependent transcriptional regulator,	[TP0519-TP0519 (0.65939915)]
COG2204	COG2204	DVU1156	DVU1156	Sigma-54 dependent transcriptional regulator,	DVU1419	DVU1419	Sigma-54 dependent transcriptional	[TP0519-TP0519 (0.65939915)]
COG2204	COG2204	DVU0621	DVU0621	Sigma-54 dependent DNA-binding response regulator	DVU3334	DVU3334	Sigma-54 dependent DNA-binding response regulator	[TP0519-TP0519 (0.65939915)]
COG2204	COG2204	DVU2114	DVU2114	Sigma-54 dependent transcriptional	DVU0118	DVU0118	Sigma-54 dependent transcriptional	[TP0519-TP0519 (0.65939915)]
COG2204	COG2204	DVU0118	DVU0118	Sigma-54 dependent transcriptional	DVU2114	DVU2114	Sigma-54 dependent transcriptional	[TP0519-TP0519 (0.65939915)]
COG2204	COG2204	DVU3334	DVU3334	Sigma-54 dependent DNA-binding response regulator	DVU0621	DVU0621	Sigma-54 dependent DNA-binding response regulator	[TP0519-TP0519 (0.65939915)]
COG2204	COG2204	DVU2966	DVU2966	Response regulator {UniProtKB/TrEMBL:Q726Z0}	DVU0744	DVU0744	Sigma-54 dependent transcriptional	[TP0519-TP0519 (0.65939915)]
COG2204	COG2204	DVU0744	DVU0744	Sigma-54 dependent transcriptional	DVU2966	DVU2966	Response regulator {UniProtKB/TrEMBL:Q726Z0}	[TP0519-TP0519 (0.65939915)]
COG2204	COG2204	DVU1156	DVU1156	Sigma-54 dependent transcriptional regulator,	DVU3238	DVU3238	Response regulator {UniProtKB/TrEMBL:Q725J2}	[TP0519-TP0519 (0.65939915)]
COG2204	COG2204	DVU3238	DVU3238	Response regulator {UniProtKB/TrEMBL:Q725J2}	DVU1156	DVU1156	Sigma-54 dependent transcriptional regulator,	[TP0519-TP0519 (0.65939915)]
COG2204	COG2204	DVU2960	DVU2960	Sigma-54 dependent transcriptional regulator	DVU2960	DVU2960	Sigma-54 dependent transcriptional regulator	[TP0519-TP0519 (0.65939915)]
COG2204	COG2204	DVU3381	DVU3381	Transcriptional regulatory protein zraR	DVU3334	DVU3334	Sigma-54 dependent DNA-binding response regulator	[TP0519-TP0519 (0.65939915)]
COG2204	COG2204	DVU3334	DVU3334	Sigma-54 dependent DNA-binding response regulator	DVU3381	DVU3381	Transcriptional regulatory protein zraR	[TP0519-TP0519 (0.65939915)]
COG2204	COG2204	DVU0247	DVU0247	Response regulator {UniProtKB/TrEMBL:Q72FG6}	DVU2960	DVU2960	Sigma-54 dependent transcriptional regulator	[TP0519-TP0519 (0.65939915)]
COG2204	COG2204	DVU2960	DVU2960	Sigma-54 dependent transcriptional regulator	DVU0247	DVU0247	Response regulator {UniProtKB/TrEMBL:Q72FG6}	[TP0519-TP0519 (0.65939915)]
COG2204	COG2204	DVU0621	DVU0621	Sigma-54 dependent DNA-binding response regulator	DVU3023	DVU3023	Sigma-54 dependent DNA-binding response regulator	[TP0519-TP0519 (0.65939915)]
COG2204	COG2204	DVU3023	DVU3023	Sigma-54 dependent DNA-binding response regulator	DVU0621	DVU0621	Sigma-54 dependent DNA-binding response regulator	[TP0519-TP0519 (0.65939915)]
COG2204	COG2204	DVU1419	DVU1419	Sigma-54 dependent transcriptional	DVU0140	DVU0140	Response regulator {UniProtKB/TrEMBL:Q72FS3}	[TP0519-TP0519 (0.65939915)]
COG2204	COG2204	DVU0140	DVU0140	Response regulator {UniProtKB/TrEMBL:Q72FS3}	DVU1419	DVU1419	Sigma-54 dependent transcriptional	[TP0519-TP0519 (0.65939915)]
COG2204	COG2204	DVU1156	DVU1156	Sigma-54 dependent transcriptional regulator,	DVU0581	DVU0581	Response regulator/anti-anti-sigma factor	[TP0519-TP0519 (0.65939915)]
COG2204	COG2204	DVU0581	DVU0581	Response regulator/anti-anti-sigma factor	DVU1156	DVU1156	Sigma-54 dependent transcriptional regulator,	[TP0519-TP0519 (0.65939915)]
COG2204	COG2204	DVU2934	DVU2934	Sigma-54 dependent transcriptional	DVU3381	DVU3381	Transcriptional regulatory protein zraR	[TP0519-TP0519 (0.65939915)]
COG2204	COG2204	DVU3381	DVU3381	Transcriptional regulatory protein zraR	DVU2934	DVU2934	Sigma-54 dependent transcriptional	[TP0519-TP0519 (0.65939915)]
COG2204	COG2204	DVU0145	DVU0145	Response regulator {UniProtKB/TrEMBL:Q72FR8}	DVU3381	DVU3381	Transcriptional regulatory protein zraR	[TP0519-TP0519 (0.65939915)]
COG2204	COG2204	DVU3381	DVU3381	Transcriptional regulatory protein zraR	DVU0145	DVU0145	Response regulator {UniProtKB/TrEMBL:Q72FR8}	[TP0519-TP0519 (0.65939915)]
COG2204	COG2204	DVU0110	DVU0110	Sigma-54 dependent transcriptional	DVU0110	DVU0110	Sigma-54 dependent transcriptional	[TP0519-TP0519 (0.65939915)]
COG2204	COG2204	DVU2114	DVU2114	Sigma-54 dependent transcriptional	DVU1063	DVU1063	Transcriptional regulatory protein	[TP0519-TP0519 (0.65939915)]
COG2204	COG2204	DVU1063	DVU1063	Transcriptional regulatory protein	DVU2114	DVU2114	Sigma-54 dependent transcriptional	[TP0519-TP0519 (0.65939915)]
COG2204	COG2204	DVU0145	DVU0145	Response regulator {UniProtKB/TrEMBL:Q72FR8}	DVU0110	DVU0110	Sigma-54 dependent transcriptional	[TP0519-TP0519 (0.65939915)]
COG2204	COG2204	DVU0110	DVU0110	Sigma-54 dependent transcriptional	DVU0145	DVU0145	Response regulator {UniProtKB/TrEMBL:Q72FR8}	[TP0519-TP0519 (0.65939915)]
COG2204	COG2204	DVU0539	DVU0539	Sigma-54 dependent DNA-binding response regulator	DVU2894	DVU2894	Sigma-54 dependent transcriptional regulator	[TP0519-TP0519 (0.65939915)]
COG2204	COG2204	DVU2894	DVU2894	Sigma-54 dependent transcriptional regulator	DVU0539	DVU0539	Sigma-54 dependent DNA-binding response regulator	[TP0519-TP0519 (0.65939915)]
COG2204	COG2204	DVU0679	DVU0679	Sigma-54 dependent transcriptional	DVU0140	DVU0140	Response regulator {UniProtKB/TrEMBL:Q72FS3}	[TP0519-TP0519 (0.65939915)]
COG2204	COG2204	DVU0140	DVU0140	Response regulator {UniProtKB/TrEMBL:Q72FS3}	DVU0679	DVU0679	Sigma-54 dependent transcriptional	[TP0519-TP0519 (0.65939915)]
COG2204	COG2204	DVU0946	DVU0946	Sigma-54 dependent transcriptional	DVU2114	DVU2114	Sigma-54 dependent transcriptional	[TP0519-TP0519 (0.65939915)]
COG2204	COG2204	DVU2114	DVU2114	Sigma-54 dependent transcriptional	DVU0946	DVU0946	Sigma-54 dependent transcriptional	[TP0519-TP0519 (0.65939915)]
COG2204	COG2204	DVU0539	DVU0539	Sigma-54 dependent DNA-binding response regulator	DVU3334	DVU3334	Sigma-54 dependent DNA-binding response regulator	[TP0519-TP0519 (0.65939915)]
COG2204	COG2204	DVU3334	DVU3334	Sigma-54 dependent DNA-binding response regulator	DVU0539	DVU0539	Sigma-54 dependent DNA-binding response regulator	[TP0519-TP0519 (0.65939915)]
COG2204	COG2204	DVU3305	DVU3305	Sigma-54 dependent transcriptional	DVU2960	DVU2960	Sigma-54 dependent transcriptional regulator	[TP0519-TP0519 (0.65939915)]
COG2204	COG2204	DVU2960	DVU2960	Sigma-54 dependent transcriptional regulator	DVU3305	DVU3305	Sigma-54 dependent transcriptional	[TP0519-TP0519 (0.65939915)]
COG2204	COG2204	DVU0804	DVU0804	Sigma-54 dependent transcriptional	DVU3238	DVU3238	Response regulator {UniProtKB/TrEMBL:Q725J2}	[TP0519-TP0519 (0.65939915)]
COG2204	COG2204	DVU3238	DVU3238	Response regulator {UniProtKB/TrEMBL:Q725J2}	DVU0804	DVU0804	Sigma-54 dependent transcriptional	[TP0519-TP0519 (0.65939915)]
COG2204	COG2204	DVU2966	DVU2966	Response regulator {UniProtKB/TrEMBL:Q726Z0}	DVU2114	DVU2114	Sigma-54 dependent transcriptional	[TP0519-TP0519 (0.65939915)]
COG2204	COG2204	DVU2114	DVU2114	Sigma-54 dependent transcriptional	DVU2966	DVU2966	Response regulator {UniProtKB/TrEMBL:Q726Z0}	[TP0519-TP0519 (0.65939915)]
COG2204	COG2204	DVU0744	DVU0744	Sigma-54 dependent transcriptional	DVUA0057	DVUA0057	Sigma-54 dependent transcriptional	[TP0519-TP0519 (0.65939915)]
COG2204	COG2204	DVUA0057	DVUA0057	Sigma-54 dependent transcriptional	DVU0744	DVU0744	Sigma-54 dependent transcriptional	[TP0519-TP0519 (0.65939915)]
COG2204	COG2204	DVU0679	DVU0679	Sigma-54 dependent transcriptional	DVU3381	DVU3381	Transcriptional regulatory protein zraR	[TP0519-TP0519 (0.65939915)]
COG2204	COG2204	DVU0539	DVU0539	Sigma-54 dependent DNA-binding response regulator	DVU2960	DVU2960	Sigma-54 dependent transcriptional regulator	[TP0519-TP0519 (0.65939915)]
COG2204	COG2204	DVU0118	DVU0118	Sigma-54 dependent transcriptional	DVU3381	DVU3381	Transcriptional regulatory protein zraR	[TP0519-TP0519 (0.65939915)]
COG2204	COG2204	DVU3381	DVU3381	Transcriptional regulatory protein zraR	DVU0679	DVU0679	Sigma-54 dependent transcriptional	[TP0519-TP0519 (0.65939915)]
COG2204	COG2204	DVU3381	DVU3381	Transcriptional regulatory protein zraR	DVU0118	DVU0118	Sigma-54 dependent transcriptional	[TP0519-TP0519 (0.65939915)]
COG2204	COG2204	DVU2960	DVU2960	Sigma-54 dependent transcriptional regulator	DVU0539	DVU0539	Sigma-54 dependent DNA-binding response regulator	[TP0519-TP0519 (0.65939915)]
COG2204	COG2204	DVU0804	DVU0804	Sigma-54 dependent transcriptional	DVU0946	DVU0946	Sigma-54 dependent transcriptional	[TP0519-TP0519 (0.65939915)]
COG2204	COG2204	DVU0946	DVU0946	Sigma-54 dependent transcriptional	DVU0804	DVU0804	Sigma-54 dependent transcriptional	[TP0519-TP0519 (0.65939915)]
COG2204	COG2204	DVU2963	DVU2963	Response regulator {UniProtKB/TrEMBL:Q726Z3}	DVU2934	DVU2934	Sigma-54 dependent transcriptional	[TP0519-TP0519 (0.65939915)]
COG2204	COG2204	DVU2934	DVU2934	Sigma-54 dependent transcriptional	DVU2963	DVU2963	Response regulator {UniProtKB/TrEMBL:Q726Z3}	[TP0519-TP0519 (0.65939915)]
COG2204	COG2204	DVU0581	DVU0581	Response regulator/anti-anti-sigma factor	DVU2960	DVU2960	Sigma-54 dependent transcriptional regulator	[TP0519-TP0519 (0.65939915)]
COG2204	COG2204	DVU2960	DVU2960	Sigma-54 dependent transcriptional regulator	DVU0581	DVU0581	Response regulator/anti-anti-sigma factor	[TP0519-TP0519 (0.65939915)]
COG2204	COG2204	DVU0621	DVU0621	Sigma-54 dependent DNA-binding response regulator	DVUA0057	DVUA0057	Sigma-54 dependent transcriptional	[TP0519-TP0519 (0.65939915)]
COG2204	COG2204	DVU2934	DVU2934	Sigma-54 dependent transcriptional	DVU0247	DVU0247	Response regulator {UniProtKB/TrEMBL:Q72FG6}	[TP0519-TP0519 (0.65939915)]
COG2204	COG2204	DVUA0057	DVUA0057	Sigma-54 dependent transcriptional	DVU0621	DVU0621	Sigma-54 dependent DNA-binding response regulator	[TP0519-TP0519 (0.65939915)]
COG2204	COG2204	DVU0247	DVU0247	Response regulator {UniProtKB/TrEMBL:Q72FG6}	DVU2934	DVU2934	Sigma-54 dependent transcriptional	[TP0519-TP0519 (0.65939915)]
COG2204	COG2204	DVU3381	DVU3381	Transcriptional regulatory protein zraR	DVU3381	DVU3381	Transcriptional regulatory protein zraR	[TP0519-TP0519 (0.65939915)]
COG2204	COG2204	DVUA0057	DVUA0057	Sigma-54 dependent transcriptional	DVUA0057	DVUA0057	Sigma-54 dependent transcriptional	[TP0519-TP0519 (0.65939915)]
COG2204	COG2204	DVU0946	DVU0946	Sigma-54 dependent transcriptional	DVU0744	DVU0744	Sigma-54 dependent transcriptional	[TP0519-TP0519 (0.65939915)]
COG2204	COG2204	DVU0744	DVU0744	Sigma-54 dependent transcriptional	DVU0946	DVU0946	Sigma-54 dependent transcriptional	[TP0519-TP0519 (0.65939915)]
COG2204	COG2204	DVU2894	DVU2894	Sigma-54 dependent transcriptional regulator	DVU0581	DVU0581	Response regulator/anti-anti-sigma factor	[TP0519-TP0519 (0.65939915)]
COG2204	COG2204	DVU0581	DVU0581	Response regulator/anti-anti-sigma factor	DVU2894	DVU2894	Sigma-54 dependent transcriptional regulator	[TP0519-TP0519 (0.65939915)]
COG2204	COG2204	DVU0946	DVU0946	Sigma-54 dependent transcriptional	DVU2394	DVU2394	Sigma-54 dependent transcriptional	[TP0519-TP0519 (0.65939915)]
COG2204	COG2204	DVU2394	DVU2394	Sigma-54 dependent transcriptional	DVU0946	DVU0946	Sigma-54 dependent transcriptional	[TP0519-TP0519 (0.65939915)]
COG2204	COG2204	DVU2934	DVU2934	Sigma-54 dependent transcriptional	DVU3334	DVU3334	Sigma-54 dependent DNA-binding response regulator	[TP0519-TP0519 (0.65939915)]
COG2204	COG2204	DVU3334	DVU3334	Sigma-54 dependent DNA-binding response regulator	DVU2934	DVU2934	Sigma-54 dependent transcriptional	[TP0519-TP0519 (0.65939915)]
COG2204	COG2204	DVUA0024	DVUA0024	Sigma-54 interaction domain protein	DVU2114	DVU2114	Sigma-54 dependent transcriptional	[TP0519-TP0519 (0.65939915)]
COG2204	COG2204	DVU2114	DVU2114	Sigma-54 dependent transcriptional	DVUA0024	DVUA0024	Sigma-54 interaction domain protein	[TP0519-TP0519 (0.65939915)]
COG2204	COG2204	DVU0804	DVU0804	Sigma-54 dependent transcriptional	DVU0118	DVU0118	Sigma-54 dependent transcriptional	[TP0519-TP0519 (0.65939915)]
COG2204	COG2204	DVU0118	DVU0118	Sigma-54 dependent transcriptional	DVU0804	DVU0804	Sigma-54 dependent transcriptional	[TP0519-TP0519 (0.65939915)]
COG2204	COG2204	DVU0140	DVU0140	Response regulator {UniProtKB/TrEMBL:Q72FS3}	DVU2894	DVU2894	Sigma-54 dependent transcriptional regulator	[TP0519-TP0519 (0.65939915)]
COG2204	COG2204	DVU2894	DVU2894	Sigma-54 dependent transcriptional regulator	DVU0140	DVU0140	Response regulator {UniProtKB/TrEMBL:Q72FS3}	[TP0519-TP0519 (0.65939915)]
COG2204	COG2204	DVU0621	DVU0621	Sigma-54 dependent DNA-binding response regulator	DVU0118	DVU0118	Sigma-54 dependent transcriptional	[TP0519-TP0519 (0.65939915)]
COG2204	COG2204	DVU0118	DVU0118	Sigma-54 dependent transcriptional	DVU0621	DVU0621	Sigma-54 dependent DNA-binding response regulator	[TP0519-TP0519 (0.65939915)]
COG2204	COG2204	DVU0145	DVU0145	Response regulator {UniProtKB/TrEMBL:Q72FR8}	DVU2934	DVU2934	Sigma-54 dependent transcriptional	[TP0519-TP0519 (0.65939915)]
COG2204	COG2204	DVU2934	DVU2934	Sigma-54 dependent transcriptional	DVU0145	DVU0145	Response regulator {UniProtKB/TrEMBL:Q72FR8}	[TP0519-TP0519 (0.65939915)]
COG2204	COG2204	DVU1419	DVU1419	Sigma-54 dependent transcriptional	DVU0539	DVU0539	Sigma-54 dependent DNA-binding response regulator	[TP0519-TP0519 (0.65939915)]
COG2204	COG2204	DVU0539	DVU0539	Sigma-54 dependent DNA-binding response regulator	DVU1419	DVU1419	Sigma-54 dependent transcriptional	[TP0519-TP0519 (0.65939915)]
COG2204	COG2204	DVU1156	DVU1156	Sigma-54 dependent transcriptional regulator,	DVU3023	DVU3023	Sigma-54 dependent DNA-binding response regulator	[TP0519-TP0519 (0.65939915)]
COG2204	COG2204	DVU3023	DVU3023	Sigma-54 dependent DNA-binding response regulator	DVU1156	DVU1156	Sigma-54 dependent transcriptional regulator,	[TP0519-TP0519 (0.65939915)]
COG2204	COG2204	DVU1063	DVU1063	Transcriptional regulatory protein	DVU2960	DVU2960	Sigma-54 dependent transcriptional regulator	[TP0519-TP0519 (0.65939915)]
COG2204	COG2204	DVU2960	DVU2960	Sigma-54 dependent transcriptional regulator	DVU1063	DVU1063	Transcriptional regulatory protein	[TP0519-TP0519 (0.65939915)]
COG2204	COG2204	DVU1419	DVU1419	Sigma-54 dependent transcriptional	DVU3220	DVU3220	Sigma-54 dependent transcriptional	[TP0519-TP0519 (0.65939915)]
COG2204	COG2204	DVU3220	DVU3220	Sigma-54 dependent transcriptional	DVU1419	DVU1419	Sigma-54 dependent transcriptional	[TP0519-TP0519 (0.65939915)]
COG2204	COG2204	DVU0621	DVU0621	Sigma-54 dependent DNA-binding response regulator	DVU0247	DVU0247	Response regulator {UniProtKB/TrEMBL:Q72FG6}	[TP0519-TP0519 (0.65939915)]
COG2204	COG2204	DVU0247	DVU0247	Response regulator {UniProtKB/TrEMBL:Q72FG6}	DVU0621	DVU0621	Sigma-54 dependent DNA-binding response regulator	[TP0519-TP0519 (0.65939915)]
COG2204	COG2204	DVU0946	DVU0946	Sigma-54 dependent transcriptional	DVU0118	DVU0118	Sigma-54 dependent transcriptional	[TP0519-TP0519 (0.65939915)]
COG2204	COG2204	DVU0118	DVU0118	Sigma-54 dependent transcriptional	DVU0946	DVU0946	Sigma-54 dependent transcriptional	[TP0519-TP0519 (0.65939915)]
COG2204	COG2204	DVU3334	DVU3334	Sigma-54 dependent DNA-binding response regulator	DVU2960	DVU2960	Sigma-54 dependent transcriptional regulator	[TP0519-TP0519 (0.65939915)]
COG2204	COG2204	DVU2960	DVU2960	Sigma-54 dependent transcriptional regulator	DVU3334	DVU3334	Sigma-54 dependent DNA-binding response regulator	[TP0519-TP0519 (0.65939915)]
COG2204	COG2204	DVU2394	DVU2394	Sigma-54 dependent transcriptional	DVU3023	DVU3023	Sigma-54 dependent DNA-binding response regulator	[TP0519-TP0519 (0.65939915)]
COG2204	COG2204	DVU3023	DVU3023	Sigma-54 dependent DNA-binding response regulator	DVU2394	DVU2394	Sigma-54 dependent transcriptional	[TP0519-TP0519 (0.65939915)]
COG2204	COG2204	DVU1419	DVU1419	Sigma-54 dependent transcriptional	DVU2894	DVU2894	Sigma-54 dependent transcriptional regulator	[TP0519-TP0519 (0.65939915)]
COG2204	COG2204	DVU2894	DVU2894	Sigma-54 dependent transcriptional regulator	DVU1419	DVU1419	Sigma-54 dependent transcriptional	[TP0519-TP0519 (0.65939915)]
COG2204	COG2204	DVU0804	DVU0804	Sigma-54 dependent transcriptional	DVU0804	DVU0804	Sigma-54 dependent transcriptional	[TP0519-TP0519 (0.65939915)]
COG2204	COG2204	DVU3305	DVU3305	Sigma-54 dependent transcriptional	DVU0653	DVU0653	Sigma-54 dependent transcriptional regulator,	[TP0519-TP0519 (0.65939915)]
COG2204	COG2204	DVU0653	DVU0653	Sigma-54 dependent transcriptional regulator,	DVU3305	DVU3305	Sigma-54 dependent transcriptional	[TP0519-TP0519 (0.65939915)]
COG2204	COG2204	DVU0804	DVU0804	Sigma-54 dependent transcriptional	DVU2114	DVU2114	Sigma-54 dependent transcriptional	[TP0519-TP0519 (0.65939915)]
COG2204	COG2204	DVU2114	DVU2114	Sigma-54 dependent transcriptional	DVU0804	DVU0804	Sigma-54 dependent transcriptional	[TP0519-TP0519 (0.65939915)]
COG2204	COG2204	DVU0110	DVU0110	Sigma-54 dependent transcriptional	DVU2394	DVU2394	Sigma-54 dependent transcriptional	[TP0519-TP0519 (0.65939915)]
COG2204	COG2204	DVU2394	DVU2394	Sigma-54 dependent transcriptional	DVU0110	DVU0110	Sigma-54 dependent transcriptional	[TP0519-TP0519 (0.65939915)]
COG2204	COG2204	DVU2114	DVU2114	Sigma-54 dependent transcriptional	DVU2894	DVU2894	Sigma-54 dependent transcriptional regulator	[TP0519-TP0519 (0.65939915)]
COG2204	COG2204	DVU2894	DVU2894	Sigma-54 dependent transcriptional regulator	DVU2114	DVU2114	Sigma-54 dependent transcriptional	[TP0519-TP0519 (0.65939915)]
COG2204	COG2204	DVUA0057	DVUA0057	Sigma-54 dependent transcriptional	DVU2960	DVU2960	Sigma-54 dependent transcriptional regulator	[TP0519-TP0519 (0.65939915)]
COG2204	COG2204	DVU2960	DVU2960	Sigma-54 dependent transcriptional regulator	DVUA0057	DVUA0057	Sigma-54 dependent transcriptional	[TP0519-TP0519 (0.65939915)]
COG2204	COG2204	DVU0679	DVU0679	Sigma-54 dependent transcriptional	DVU0581	DVU0581	Response regulator/anti-anti-sigma factor	[TP0519-TP0519 (0.65939915)]
COG2204	COG2204	DVU0581	DVU0581	Response regulator/anti-anti-sigma factor	DVU0679	DVU0679	Sigma-54 dependent transcriptional	[TP0519-TP0519 (0.65939915)]
COG2204	COG2204	DVU2966	DVU2966	Response regulator {UniProtKB/TrEMBL:Q726Z0}	DVU3305	DVU3305	Sigma-54 dependent transcriptional	[TP0519-TP0519 (0.65939915)]
COG2204	COG2204	DVU3305	DVU3305	Sigma-54 dependent transcriptional	DVU2966	DVU2966	Response regulator {UniProtKB/TrEMBL:Q726Z0}	[TP0519-TP0519 (0.65939915)]
COG2204	COG2204	DVU2966	DVU2966	Response regulator {UniProtKB/TrEMBL:Q726Z0}	DVU3238	DVU3238	Response regulator {UniProtKB/TrEMBL:Q725J2}	[TP0519-TP0519 (0.65939915)]
COG2204	COG2204	DVU3238	DVU3238	Response regulator {UniProtKB/TrEMBL:Q725J2}	DVU2966	DVU2966	Response regulator {UniProtKB/TrEMBL:Q726Z0}	[TP0519-TP0519 (0.65939915)]
COG2204	COG2204	DVU2394	DVU2394	Sigma-54 dependent transcriptional	DVU0247	DVU0247	Response regulator {UniProtKB/TrEMBL:Q72FG6}	[TP0519-TP0519 (0.65939915)]
COG2204	COG2204	DVU0247	DVU0247	Response regulator {UniProtKB/TrEMBL:Q72FG6}	DVU2394	DVU2394	Sigma-54 dependent transcriptional	[TP0519-TP0519 (0.65939915)]
COG2204	COG2204	DVU0946	DVU0946	Sigma-54 dependent transcriptional	DVU2894	DVU2894	Sigma-54 dependent transcriptional regulator	[TP0519-TP0519 (0.65939915)]
COG2204	COG2204	DVU2894	DVU2894	Sigma-54 dependent transcriptional regulator	DVU0946	DVU0946	Sigma-54 dependent transcriptional	[TP0519-TP0519 (0.65939915)]
COG2204	COG2204	DVU2934	DVU2934	Sigma-54 dependent transcriptional	DVU3305	DVU3305	Sigma-54 dependent transcriptional	[TP0519-TP0519 (0.65939915)]
COG2204	COG2204	DVU3305	DVU3305	Sigma-54 dependent transcriptional	DVU2934	DVU2934	Sigma-54 dependent transcriptional	[TP0519-TP0519 (0.65939915)]
COG2204	COG2204	DVU0621	DVU0621	Sigma-54 dependent DNA-binding response regulator	DVU2894	DVU2894	Sigma-54 dependent transcriptional regulator	[TP0519-TP0519 (0.65939915)]
COG2204	COG2204	DVU2934	DVU2934	Sigma-54 dependent transcriptional	DVU0581	DVU0581	Response regulator/anti-anti-sigma factor	[TP0519-TP0519 (0.65939915)]
COG2204	COG2204	DVU2894	DVU2894	Sigma-54 dependent transcriptional regulator	DVU0621	DVU0621	Sigma-54 dependent DNA-binding response regulator	[TP0519-TP0519 (0.65939915)]
COG2204	COG2204	DVU0581	DVU0581	Response regulator/anti-anti-sigma factor	DVU2934	DVU2934	Sigma-54 dependent transcriptional	[TP0519-TP0519 (0.65939915)]
COG2204	COG2204	DVU0110	DVU0110	Sigma-54 dependent transcriptional	DVU0118	DVU0118	Sigma-54 dependent transcriptional	[TP0519-TP0519 (0.65939915)]
COG2204	COG2204	DVU0118	DVU0118	Sigma-54 dependent transcriptional	DVU0110	DVU0110	Sigma-54 dependent transcriptional	[TP0519-TP0519 (0.65939915)]
COG2204	COG2204	DVU0946	DVU0946	Sigma-54 dependent transcriptional	DVUA0024	DVUA0024	Sigma-54 interaction domain protein	[TP0519-TP0519 (0.65939915)]
COG2204	COG2204	DVUA0024	DVUA0024	Sigma-54 interaction domain protein	DVU0946	DVU0946	Sigma-54 dependent transcriptional	[TP0519-TP0519 (0.65939915)]
COG2204	COG2204	DVU0804	DVU0804	Sigma-54 dependent transcriptional	DVU2934	DVU2934	Sigma-54 dependent transcriptional	[TP0519-TP0519 (0.65939915)]
COG2204	COG2204	DVU2934	DVU2934	Sigma-54 dependent transcriptional	DVU0804	DVU0804	Sigma-54 dependent transcriptional	[TP0519-TP0519 (0.65939915)]
COG2204	COG2204	DVU0140	DVU0140	Response regulator {UniProtKB/TrEMBL:Q72FS3}	DVU0744	DVU0744	Sigma-54 dependent transcriptional	[TP0519-TP0519 (0.65939915)]
COG2204	COG2204	DVU1156	DVU1156	Sigma-54 dependent transcriptional regulator,	DVU2934	DVU2934	Sigma-54 dependent transcriptional	[TP0519-TP0519 (0.65939915)]
COG2204	COG2204	DVU2934	DVU2934	Sigma-54 dependent transcriptional	DVU1156	DVU1156	Sigma-54 dependent transcriptional regulator,	[TP0519-TP0519 (0.65939915)]
COG2204	COG2204	DVU0744	DVU0744	Sigma-54 dependent transcriptional	DVU0140	DVU0140	Response regulator {UniProtKB/TrEMBL:Q72FS3}	[TP0519-TP0519 (0.65939915)]
COG2204	COG2204	DVU0145	DVU0145	Response regulator {UniProtKB/TrEMBL:Q72FR8}	DVU0145	DVU0145	Response regulator {UniProtKB/TrEMBL:Q72FR8}	[TP0519-TP0519 (0.65939915)]
COG2204	COG2204	DVU3023	DVU3023	Sigma-54 dependent DNA-binding response regulator	DVU1063	DVU1063	Transcriptional regulatory protein	[TP0519-TP0519 (0.65939915)]
COG2204	COG2204	DVU1063	DVU1063	Transcriptional regulatory protein	DVU3023	DVU3023	Sigma-54 dependent DNA-binding response regulator	[TP0519-TP0519 (0.65939915)]
COG2204	COG2204	DVU2894	DVU2894	Sigma-54 dependent transcriptional regulator	DVU2894	DVU2894	Sigma-54 dependent transcriptional regulator	[TP0519-TP0519 (0.65939915)]
COG2204	COG2204	DVUA0024	DVUA0024	Sigma-54 interaction domain protein	DVU0653	DVU0653	Sigma-54 dependent transcriptional regulator,	[TP0519-TP0519 (0.65939915)]
COG2204	COG2204	DVU0653	DVU0653	Sigma-54 dependent transcriptional regulator,	DVUA0024	DVUA0024	Sigma-54 interaction domain protein	[TP0519-TP0519 (0.65939915)]
COG2204	COG2204	DVU1419	DVU1419	Sigma-54 dependent transcriptional	DVU3305	DVU3305	Sigma-54 dependent transcriptional	[TP0519-TP0519 (0.65939915)]
COG2204	COG2204	DVU3305	DVU3305	Sigma-54 dependent transcriptional	DVU1419	DVU1419	Sigma-54 dependent transcriptional	[TP0519-TP0519 (0.65939915)]
COG2204	COG2204	DVU0140	DVU0140	Response regulator {UniProtKB/TrEMBL:Q72FS3}	DVU0653	DVU0653	Sigma-54 dependent transcriptional regulator,	[TP0519-TP0519 (0.65939915)]
COG2204	COG2204	DVU0653	DVU0653	Sigma-54 dependent transcriptional regulator,	DVU0140	DVU0140	Response regulator {UniProtKB/TrEMBL:Q72FS3}	[TP0519-TP0519 (0.65939915)]
COG2204	COG2204	DVU0247	DVU0247	Response regulator {UniProtKB/TrEMBL:Q72FG6}	DVU1063	DVU1063	Transcriptional regulatory protein	[TP0519-TP0519 (0.65939915)]
COG2204	COG2204	DVU1063	DVU1063	Transcriptional regulatory protein	DVU0247	DVU0247	Response regulator {UniProtKB/TrEMBL:Q72FG6}	[TP0519-TP0519 (0.65939915)]
COG2204	COG2204	DVU3220	DVU3220	Sigma-54 dependent transcriptional	DVU0247	DVU0247	Response regulator {UniProtKB/TrEMBL:Q72FG6}	[TP0519-TP0519 (0.65939915)]
COG2204	COG2204	DVU0247	DVU0247	Response regulator {UniProtKB/TrEMBL:Q72FG6}	DVU3220	DVU3220	Sigma-54 dependent transcriptional	[TP0519-TP0519 (0.65939915)]
COG2204	COG2204	DVU0653	DVU0653	Sigma-54 dependent transcriptional regulator,	DVU3023	DVU3023	Sigma-54 dependent DNA-binding response regulator	[TP0519-TP0519 (0.65939915)]
COG2204	COG2204	DVU3023	DVU3023	Sigma-54 dependent DNA-binding response regulator	DVU0653	DVU0653	Sigma-54 dependent transcriptional regulator,	[TP0519-TP0519 (0.65939915)]
COG2204	COG2204	DVU3220	DVU3220	Sigma-54 dependent transcriptional	DVU1063	DVU1063	Transcriptional regulatory protein	[TP0519-TP0519 (0.65939915)]
COG2204	COG2204	DVU1063	DVU1063	Transcriptional regulatory protein	DVU3220	DVU3220	Sigma-54 dependent transcriptional	[TP0519-TP0519 (0.65939915)]
COG2204	COG2204	DVU3023	DVU3023	Sigma-54 dependent DNA-binding response regulator	DVU0247	DVU0247	Response regulator {UniProtKB/TrEMBL:Q72FG6}	[TP0519-TP0519 (0.65939915)]
COG2204	COG2204	DVU0247	DVU0247	Response regulator {UniProtKB/TrEMBL:Q72FG6}	DVU3023	DVU3023	Sigma-54 dependent DNA-binding response regulator	[TP0519-TP0519 (0.65939915)]
COG2204	COG2204	DVU0110	DVU0110	Sigma-54 dependent transcriptional	DVU3334	DVU3334	Sigma-54 dependent DNA-binding response regulator	[TP0519-TP0519 (0.65939915)]
COG2204	COG2204	DVU3334	DVU3334	Sigma-54 dependent DNA-binding response regulator	DVU0110	DVU0110	Sigma-54 dependent transcriptional	[TP0519-TP0519 (0.65939915)]
COG2204	COG2204	DVU0140	DVU0140	Response regulator {UniProtKB/TrEMBL:Q72FS3}	DVU1063	DVU1063	Transcriptional regulatory protein	[TP0519-TP0519 (0.65939915)]
COG2204	COG2204	DVU1063	DVU1063	Transcriptional regulatory protein	DVU0140	DVU0140	Response regulator {UniProtKB/TrEMBL:Q72FS3}	[TP0519-TP0519 (0.65939915)]
COG2204	COG2204	DVU2894	DVU2894	Sigma-54 dependent transcriptional regulator	DVU0744	DVU0744	Sigma-54 dependent transcriptional	[TP0519-TP0519 (0.65939915)]
COG2204	COG2204	DVU0744	DVU0744	Sigma-54 dependent transcriptional	DVU2894	DVU2894	Sigma-54 dependent transcriptional regulator	[TP0519-TP0519 (0.65939915)]
COG2204	COG2204	DVU2114	DVU2114	Sigma-54 dependent transcriptional	DVUA0057	DVUA0057	Sigma-54 dependent transcriptional	[TP0519-TP0519 (0.65939915)]
COG2204	COG2204	DVUA0057	DVUA0057	Sigma-54 dependent transcriptional	DVU2114	DVU2114	Sigma-54 dependent transcriptional	[TP0519-TP0519 (0.65939915)]
COG2204	COG2204	DVU0946	DVU0946	Sigma-54 dependent transcriptional	DVU3023	DVU3023	Sigma-54 dependent DNA-binding response regulator	[TP0519-TP0519 (0.65939915)]
COG2204	COG2204	DVU3023	DVU3023	Sigma-54 dependent DNA-binding response regulator	DVU0946	DVU0946	Sigma-54 dependent transcriptional	[TP0519-TP0519 (0.65939915)]
COG2204	COG2204	DVU3238	DVU3238	Response regulator {UniProtKB/TrEMBL:Q725J2}	DVU0744	DVU0744	Sigma-54 dependent transcriptional	[TP0519-TP0519 (0.65939915)]
COG2204	COG2204	DVU0744	DVU0744	Sigma-54 dependent transcriptional	DVU3238	DVU3238	Response regulator {UniProtKB/TrEMBL:Q725J2}	[TP0519-TP0519 (0.65939915)]
COG2204	COG2204	DVUA0024	DVUA0024	Sigma-54 interaction domain protein	DVU0744	DVU0744	Sigma-54 dependent transcriptional	[TP0519-TP0519 (0.65939915)]
COG2204	COG2204	DVU2114	DVU2114	Sigma-54 dependent transcriptional	DVU0653	DVU0653	Sigma-54 dependent transcriptional regulator,	[TP0519-TP0519 (0.65939915)]
COG2204	COG2204	DVU0653	DVU0653	Sigma-54 dependent transcriptional regulator,	DVU2114	DVU2114	Sigma-54 dependent transcriptional	[TP0519-TP0519 (0.65939915)]
COG2204	COG2204	DVU0744	DVU0744	Sigma-54 dependent transcriptional	DVUA0024	DVUA0024	Sigma-54 interaction domain protein	[TP0519-TP0519 (0.65939915)]
COG2204	COG2204	DVU0653	DVU0653	Sigma-54 dependent transcriptional regulator,	DVU0744	DVU0744	Sigma-54 dependent transcriptional	[TP0519-TP0519 (0.65939915)]
COG2204	COG2204	DVU0744	DVU0744	Sigma-54 dependent transcriptional	DVU0653	DVU0653	Sigma-54 dependent transcriptional regulator,	[TP0519-TP0519 (0.65939915)]
COG2204	COG2204	DVU0804	DVU0804	Sigma-54 dependent transcriptional	DVU3334	DVU3334	Sigma-54 dependent DNA-binding response regulator	[TP0519-TP0519 (0.65939915)]
COG2204	COG2204	DVU3334	DVU3334	Sigma-54 dependent DNA-binding response regulator	DVU0804	DVU0804	Sigma-54 dependent transcriptional	[TP0519-TP0519 (0.65939915)]
COG2204	COG2204	DVU3238	DVU3238	Response regulator {UniProtKB/TrEMBL:Q725J2}	DVU0118	DVU0118	Sigma-54 dependent transcriptional	[TP0519-TP0519 (0.65939915)]
COG2204	COG2204	DVU0118	DVU0118	Sigma-54 dependent transcriptional	DVU3238	DVU3238	Response regulator {UniProtKB/TrEMBL:Q725J2}	[TP0519-TP0519 (0.65939915)]
COG2204	COG2204	DVU0145	DVU0145	Response regulator {UniProtKB/TrEMBL:Q72FR8}	DVU0621	DVU0621	Sigma-54 dependent DNA-binding response regulator	[TP0519-TP0519 (0.65939915)]
COG2204	COG2204	DVU0621	DVU0621	Sigma-54 dependent DNA-binding response regulator	DVU0145	DVU0145	Response regulator {UniProtKB/TrEMBL:Q72FR8}	[TP0519-TP0519 (0.65939915)]
COG2204	COG2204	DVU0140	DVU0140	Response regulator {UniProtKB/TrEMBL:Q72FS3}	DVU0581	DVU0581	Response regulator/anti-anti-sigma factor	[TP0519-TP0519 (0.65939915)]
COG2204	COG2204	DVU0140	DVU0140	Response regulator {UniProtKB/TrEMBL:Q72FS3}	DVU2963	DVU2963	Response regulator {UniProtKB/TrEMBL:Q726Z3}	[TP0519-TP0519 (0.65939915)]
COG2204	COG2204	DVU2963	DVU2963	Response regulator {UniProtKB/TrEMBL:Q726Z3}	DVU0140	DVU0140	Response regulator {UniProtKB/TrEMBL:Q72FS3}	[TP0519-TP0519 (0.65939915)]
COG2204	COG2204	DVU0581	DVU0581	Response regulator/anti-anti-sigma factor	DVU0140	DVU0140	Response regulator {UniProtKB/TrEMBL:Q72FS3}	[TP0519-TP0519 (0.65939915)]
COG2204	COG2204	DVU0539	DVU0539	Sigma-54 dependent DNA-binding response regulator	DVU0539	DVU0539	Sigma-54 dependent DNA-binding response regulator	[TP0519-TP0519 (0.65939915)]
COG2204	COG2204	DVU3220	DVU3220	Sigma-54 dependent transcriptional	DVU0581	DVU0581	Response regulator/anti-anti-sigma factor	[TP0519-TP0519 (0.65939915)]
COG2204	COG2204	DVU0581	DVU0581	Response regulator/anti-anti-sigma factor	DVU3220	DVU3220	Sigma-54 dependent transcriptional	[TP0519-TP0519 (0.65939915)]
COG2204	COG2204	DVU1419	DVU1419	Sigma-54 dependent transcriptional	DVU2966	DVU2966	Response regulator {UniProtKB/TrEMBL:Q726Z0}	[TP0519-TP0519 (0.65939915)]
COG2204	COG2204	DVU2966	DVU2966	Response regulator {UniProtKB/TrEMBL:Q726Z0}	DVU1419	DVU1419	Sigma-54 dependent transcriptional	[TP0519-TP0519 (0.65939915)]
COG2204	COG2204	DVU0110	DVU0110	Sigma-54 dependent transcriptional	DVUA0024	DVUA0024	Sigma-54 interaction domain protein	[TP0519-TP0519 (0.65939915)]
COG2204	COG2204	DVUA0024	DVUA0024	Sigma-54 interaction domain protein	DVU0110	DVU0110	Sigma-54 dependent transcriptional	[TP0519-TP0519 (0.65939915)]
COG2204	COG2204	DVU3238	DVU3238	Response regulator {UniProtKB/TrEMBL:Q725J2}	DVUA0057	DVUA0057	Sigma-54 dependent transcriptional	[TP0519-TP0519 (0.65939915)]
COG2204	COG2204	DVUA0057	DVUA0057	Sigma-54 dependent transcriptional	DVU3238	DVU3238	Response regulator {UniProtKB/TrEMBL:Q725J2}	[TP0519-TP0519 (0.65939915)]
COG2204	COG2204	DVU0140	DVU0140	Response regulator {UniProtKB/TrEMBL:Q72FS3}	DVU2934	DVU2934	Sigma-54 dependent transcriptional	[TP0519-TP0519 (0.65939915)]
COG2204	COG2204	DVU2934	DVU2934	Sigma-54 dependent transcriptional	DVU0140	DVU0140	Response regulator {UniProtKB/TrEMBL:Q72FS3}	[TP0519-TP0519 (0.65939915)]
COG2204	COG2204	DVU1156	DVU1156	Sigma-54 dependent transcriptional regulator,	DVU1063	DVU1063	Transcriptional regulatory protein	[TP0519-TP0519 (0.65939915)]
COG2204	COG2204	DVU1063	DVU1063	Transcriptional regulatory protein	DVU1156	DVU1156	Sigma-54 dependent transcriptional regulator,	[TP0519-TP0519 (0.65939915)]
COG2204	COG2204	DVU1419	DVU1419	Sigma-54 dependent transcriptional	DVU0653	DVU0653	Sigma-54 dependent transcriptional regulator,	[TP0519-TP0519 (0.65939915)]
COG2204	COG2204	DVU0653	DVU0653	Sigma-54 dependent transcriptional regulator,	DVU1419	DVU1419	Sigma-54 dependent transcriptional	[TP0519-TP0519 (0.65939915)]
COG2204	COG2204	DVU0946	DVU0946	Sigma-54 dependent transcriptional	DVU3220	DVU3220	Sigma-54 dependent transcriptional	[TP0519-TP0519 (0.65939915)]
COG2204	COG2204	DVU1156	DVU1156	Sigma-54 dependent transcriptional regulator,	DVUA0057	DVUA0057	Sigma-54 dependent transcriptional	[TP0519-TP0519 (0.65939915)]
COG2204	COG2204	DVU3220	DVU3220	Sigma-54 dependent transcriptional	DVU0946	DVU0946	Sigma-54 dependent transcriptional	[TP0519-TP0519 (0.65939915)]
COG2204	COG2204	DVUA0057	DVUA0057	Sigma-54 dependent transcriptional	DVU1156	DVU1156	Sigma-54 dependent transcriptional regulator,	[TP0519-TP0519 (0.65939915)]
COG2204	COG2204	DVU2394	DVU2394	Sigma-54 dependent transcriptional	DVU2960	DVU2960	Sigma-54 dependent transcriptional regulator	[TP0519-TP0519 (0.65939915)]
COG2204	COG2204	DVU2960	DVU2960	Sigma-54 dependent transcriptional regulator	DVU2394	DVU2394	Sigma-54 dependent transcriptional	[TP0519-TP0519 (0.65939915)]
COG2204	COG2204	DVU0804	DVU0804	Sigma-54 dependent transcriptional	DVU2966	DVU2966	Response regulator {UniProtKB/TrEMBL:Q726Z0}	[TP0519-TP0519 (0.65939915)]
COG2204	COG2204	DVU2966	DVU2966	Response regulator {UniProtKB/TrEMBL:Q726Z0}	DVU0804	DVU0804	Sigma-54 dependent transcriptional	[TP0519-TP0519 (0.65939915)]
COG2204	COG2204	DVU0653	DVU0653	Sigma-54 dependent transcriptional regulator,	DVU1063	DVU1063	Transcriptional regulatory protein	[TP0519-TP0519 (0.65939915)]
COG2204	COG2204	DVU1063	DVU1063	Transcriptional regulatory protein	DVU0653	DVU0653	Sigma-54 dependent transcriptional regulator,	[TP0519-TP0519 (0.65939915)]
COG2204	COG2204	DVU0946	DVU0946	Sigma-54 dependent transcriptional	DVU3381	DVU3381	Transcriptional regulatory protein zraR	[TP0519-TP0519 (0.65939915)]
COG2204	COG2204	DVU3381	DVU3381	Transcriptional regulatory protein zraR	DVU0946	DVU0946	Sigma-54 dependent transcriptional	[TP0519-TP0519 (0.65939915)]
COG2204	COG2204	DVU2394	DVU2394	Sigma-54 dependent transcriptional	DVU3220	DVU3220	Sigma-54 dependent transcriptional	[TP0519-TP0519 (0.65939915)]
COG2204	COG2204	DVU3220	DVU3220	Sigma-54 dependent transcriptional	DVU2394	DVU2394	Sigma-54 dependent transcriptional	[TP0519-TP0519 (0.65939915)]
COG2204	COG2204	DVU2894	DVU2894	Sigma-54 dependent transcriptional regulator	DVU3334	DVU3334	Sigma-54 dependent DNA-binding response regulator	[TP0519-TP0519 (0.65939915)]
COG2204	COG2204	DVU3334	DVU3334	Sigma-54 dependent DNA-binding response regulator	DVU2894	DVU2894	Sigma-54 dependent transcriptional regulator	[TP0519-TP0519 (0.65939915)]
COG2204	COG2204	DVU0653	DVU0653	Sigma-54 dependent transcriptional regulator,	DVU0247	DVU0247	Response regulator {UniProtKB/TrEMBL:Q72FG6}	[TP0519-TP0519 (0.65939915)]
COG2204	COG2204	DVU0247	DVU0247	Response regulator {UniProtKB/TrEMBL:Q72FG6}	DVU0653	DVU0653	Sigma-54 dependent transcriptional regulator,	[TP0519-TP0519 (0.65939915)]
COG2204	COG2204	DVU0140	DVU0140	Response regulator {UniProtKB/TrEMBL:Q72FS3}	DVU3381	DVU3381	Transcriptional regulatory protein zraR	[TP0519-TP0519 (0.65939915)]
COG2204	COG2204	DVU3381	DVU3381	Transcriptional regulatory protein zraR	DVU0140	DVU0140	Response regulator {UniProtKB/TrEMBL:Q72FS3}	[TP0519-TP0519 (0.65939915)]
COG2204	COG2204	DVU0118	DVU0118	Sigma-54 dependent transcriptional	DVUA0057	DVUA0057	Sigma-54 dependent transcriptional	[TP0519-TP0519 (0.65939915)]
COG2204	COG2204	DVUA0057	DVUA0057	Sigma-54 dependent transcriptional	DVU0118	DVU0118	Sigma-54 dependent transcriptional	[TP0519-TP0519 (0.65939915)]
COG2204	COG2204	DVU0804	DVU0804	Sigma-54 dependent transcriptional	DVUA0024	DVUA0024	Sigma-54 interaction domain protein	[TP0519-TP0519 (0.65939915)]
COG2204	COG2204	DVUA0024	DVUA0024	Sigma-54 interaction domain protein	DVU0804	DVU0804	Sigma-54 dependent transcriptional	[TP0519-TP0519 (0.65939915)]
COG2204	COG2204	DVU0679	DVU0679	Sigma-54 dependent transcriptional	DVU2894	DVU2894	Sigma-54 dependent transcriptional regulator	[TP0519-TP0519 (0.65939915)]
COG2204	COG2204	DVU2894	DVU2894	Sigma-54 dependent transcriptional regulator	DVU0679	DVU0679	Sigma-54 dependent transcriptional	[TP0519-TP0519 (0.65939915)]
COG2204	COG2204	DVU3023	DVU3023	Sigma-54 dependent DNA-binding response regulator	DVU0118	DVU0118	Sigma-54 dependent transcriptional	[TP0519-TP0519 (0.65939915)]
COG2204	COG2204	DVU0118	DVU0118	Sigma-54 dependent transcriptional	DVU3023	DVU3023	Sigma-54 dependent DNA-binding response regulator	[TP0519-TP0519 (0.65939915)]
COG2204	COG2204	DVU0804	DVU0804	Sigma-54 dependent transcriptional	DVUA0057	DVUA0057	Sigma-54 dependent transcriptional	[TP0519-TP0519 (0.65939915)]
COG2204	COG2204	DVUA0057	DVUA0057	Sigma-54 dependent transcriptional	DVU0804	DVU0804	Sigma-54 dependent transcriptional	[TP0519-TP0519 (0.65939915)]
COG2204	COG2204	DVU0110	DVU0110	Sigma-54 dependent transcriptional	DVU0247	DVU0247	Response regulator {UniProtKB/TrEMBL:Q72FG6}	[TP0519-TP0519 (0.65939915)]
COG2204	COG2204	DVU0247	DVU0247	Response regulator {UniProtKB/TrEMBL:Q72FG6}	DVU0110	DVU0110	Sigma-54 dependent transcriptional	[TP0519-TP0519 (0.65939915)]
COG2204	COG2204	DVU0946	DVU0946	Sigma-54 dependent transcriptional	DVU3238	DVU3238	Response regulator {UniProtKB/TrEMBL:Q725J2}	[TP0519-TP0519 (0.65939915)]
COG2204	COG2204	DVU3238	DVU3238	Response regulator {UniProtKB/TrEMBL:Q725J2}	DVU0946	DVU0946	Sigma-54 dependent transcriptional	[TP0519-TP0519 (0.65939915)]
COG2204	COG2204	DVU0118	DVU0118	Sigma-54 dependent transcriptional	DVU3334	DVU3334	Sigma-54 dependent DNA-binding response regulator	[TP0519-TP0519 (0.65939915)]
COG2204	COG2204	DVU3334	DVU3334	Sigma-54 dependent DNA-binding response regulator	DVU0118	DVU0118	Sigma-54 dependent transcriptional	[TP0519-TP0519 (0.65939915)]
COG2204	COG2204	DVUA0024	DVUA0024	Sigma-54 interaction domain protein	DVU3381	DVU3381	Transcriptional regulatory protein zraR	[TP0519-TP0519 (0.65939915)]
COG2204	COG2204	DVU2394	DVU2394	Sigma-54 dependent transcriptional	DVU3238	DVU3238	Response regulator {UniProtKB/TrEMBL:Q725J2}	[TP0519-TP0519 (0.65939915)]
COG2204	COG2204	DVU3238	DVU3238	Response regulator {UniProtKB/TrEMBL:Q725J2}	DVU2394	DVU2394	Sigma-54 dependent transcriptional	[TP0519-TP0519 (0.65939915)]
COG2204	COG2204	DVU3381	DVU3381	Transcriptional regulatory protein zraR	DVUA0024	DVUA0024	Sigma-54 interaction domain protein	[TP0519-TP0519 (0.65939915)]
COG2204	COG2204	DVU2966	DVU2966	Response regulator {UniProtKB/TrEMBL:Q726Z0}	DVU0581	DVU0581	Response regulator/anti-anti-sigma factor	[TP0519-TP0519 (0.65939915)]
COG2204	COG2204	DVU0581	DVU0581	Response regulator/anti-anti-sigma factor	DVU2966	DVU2966	Response regulator {UniProtKB/TrEMBL:Q726Z0}	[TP0519-TP0519 (0.65939915)]
COG2204	COG2204	DVU0581	DVU0581	Response regulator/anti-anti-sigma factor	DVU3334	DVU3334	Sigma-54 dependent DNA-binding response regulator	[TP0519-TP0519 (0.65939915)]
COG2204	COG2204	DVU3334	DVU3334	Sigma-54 dependent DNA-binding response regulator	DVU0581	DVU0581	Response regulator/anti-anti-sigma factor	[TP0519-TP0519 (0.65939915)]
COG2204	COG2204	DVU0744	DVU0744	Sigma-54 dependent transcriptional	DVU0247	DVU0247	Response regulator {UniProtKB/TrEMBL:Q72FG6}	[TP0519-TP0519 (0.65939915)]
COG2204	COG2204	DVU0247	DVU0247	Response regulator {UniProtKB/TrEMBL:Q72FG6}	DVU0744	DVU0744	Sigma-54 dependent transcriptional	[TP0519-TP0519 (0.65939915)]
COG2204	COG2204	DVU0539	DVU0539	Sigma-54 dependent DNA-binding response regulator	DVU0247	DVU0247	Response regulator {UniProtKB/TrEMBL:Q72FG6}	[TP0519-TP0519 (0.65939915)]
COG2204	COG2204	DVU0247	DVU0247	Response regulator {UniProtKB/TrEMBL:Q72FG6}	DVU0539	DVU0539	Sigma-54 dependent DNA-binding response regulator	[TP0519-TP0519 (0.65939915)]
COG2204	COG2204	DVU0621	DVU0621	Sigma-54 dependent DNA-binding response regulator	DVU3305	DVU3305	Sigma-54 dependent transcriptional	[TP0519-TP0519 (0.65939915)]
COG2204	COG2204	DVU3305	DVU3305	Sigma-54 dependent transcriptional	DVU0621	DVU0621	Sigma-54 dependent DNA-binding response regulator	[TP0519-TP0519 (0.65939915)]
COG2204	COG2204	DVU2934	DVU2934	Sigma-54 dependent transcriptional	DVU2966	DVU2966	Response regulator {UniProtKB/TrEMBL:Q726Z0}	[TP0519-TP0519 (0.65939915)]
COG2204	COG2204	DVU2966	DVU2966	Response regulator {UniProtKB/TrEMBL:Q726Z0}	DVU2934	DVU2934	Sigma-54 dependent transcriptional	[TP0519-TP0519 (0.65939915)]
COG2204	COG2204	DVU0679	DVU0679	Sigma-54 dependent transcriptional	DVU0744	DVU0744	Sigma-54 dependent transcriptional	[TP0519-TP0519 (0.65939915)]
COG2204	COG2204	DVU0744	DVU0744	Sigma-54 dependent transcriptional	DVU0679	DVU0679	Sigma-54 dependent transcriptional	[TP0519-TP0519 (0.65939915)]
COG2204	COG2204	DVU1156	DVU1156	Sigma-54 dependent transcriptional regulator,	DVU2114	DVU2114	Sigma-54 dependent transcriptional	[TP0519-TP0519 (0.65939915)]
COG2204	COG2204	DVU2114	DVU2114	Sigma-54 dependent transcriptional	DVU1156	DVU1156	Sigma-54 dependent transcriptional regulator,	[TP0519-TP0519 (0.65939915)]
COG2204	COG2204	DVU0744	DVU0744	Sigma-54 dependent transcriptional	DVU3334	DVU3334	Sigma-54 dependent DNA-binding response regulator	[TP0519-TP0519 (0.65939915)]
COG2204	COG2204	DVU3334	DVU3334	Sigma-54 dependent DNA-binding response regulator	DVU0744	DVU0744	Sigma-54 dependent transcriptional	[TP0519-TP0519 (0.65939915)]
COG2204	COG2204	DVUA0024	DVUA0024	Sigma-54 interaction domain protein	DVU2394	DVU2394	Sigma-54 dependent transcriptional	[TP0519-TP0519 (0.65939915)]
COG2204	COG2204	DVU2394	DVU2394	Sigma-54 dependent transcriptional	DVUA0024	DVUA0024	Sigma-54 interaction domain protein	[TP0519-TP0519 (0.65939915)]
COG2204	COG2204	DVU1419	DVU1419	Sigma-54 dependent transcriptional	DVU0118	DVU0118	Sigma-54 dependent transcriptional	[TP0519-TP0519 (0.65939915)]
COG2204	COG2204	DVU0118	DVU0118	Sigma-54 dependent transcriptional	DVU1419	DVU1419	Sigma-54 dependent transcriptional	[TP0519-TP0519 (0.65939915)]
COG2204	COG2204	DVU0145	DVU0145	Response regulator {UniProtKB/TrEMBL:Q72FR8}	DVU3023	DVU3023	Sigma-54 dependent DNA-binding response regulator	[TP0519-TP0519 (0.65939915)]
COG2204	COG2204	DVU3023	DVU3023	Sigma-54 dependent DNA-binding response regulator	DVU0145	DVU0145	Response regulator {UniProtKB/TrEMBL:Q72FR8}	[TP0519-TP0519 (0.65939915)]
COG2204	COG2204	DVU0110	DVU0110	Sigma-54 dependent transcriptional	DVU2114	DVU2114	Sigma-54 dependent transcriptional	[TP0519-TP0519 (0.65939915)]
COG2204	COG2204	DVU2114	DVU2114	Sigma-54 dependent transcriptional	DVU0110	DVU0110	Sigma-54 dependent transcriptional	[TP0519-TP0519 (0.65939915)]
COG2204	COG2204	DVU0679	DVU0679	Sigma-54 dependent transcriptional	DVU2960	DVU2960	Sigma-54 dependent transcriptional regulator	[TP0519-TP0519 (0.65939915)]
COG2204	COG2204	DVU2960	DVU2960	Sigma-54 dependent transcriptional regulator	DVU0679	DVU0679	Sigma-54 dependent transcriptional	[TP0519-TP0519 (0.65939915)]
COG2204	COG2204	DVU0621	DVU0621	Sigma-54 dependent DNA-binding response regulator	DVU0581	DVU0581	Response regulator/anti-anti-sigma factor	[TP0519-TP0519 (0.65939915)]
COG2204	COG2204	DVU0581	DVU0581	Response regulator/anti-anti-sigma factor	DVU0621	DVU0621	Sigma-54 dependent DNA-binding response regulator	[TP0519-TP0519 (0.65939915)]
COG2204	COG2204	DVU2934	DVU2934	Sigma-54 dependent transcriptional	DVU1063	DVU1063	Transcriptional regulatory protein	[TP0519-TP0519 (0.65939915)]
COG2204	COG2204	DVU1063	DVU1063	Transcriptional regulatory protein	DVU2934	DVU2934	Sigma-54 dependent transcriptional	[TP0519-TP0519 (0.65939915)]
COG2204	COG2204	DVU1419	DVU1419	Sigma-54 dependent transcriptional	DVU1063	DVU1063	Transcriptional regulatory protein	[TP0519-TP0519 (0.65939915)]
COG2204	COG2204	DVU1063	DVU1063	Transcriptional regulatory protein	DVU1419	DVU1419	Sigma-54 dependent transcriptional	[TP0519-TP0519 (0.65939915)]
COG2204	COG2204	DVU0539	DVU0539	Sigma-54 dependent DNA-binding response regulator	DVU3305	DVU3305	Sigma-54 dependent transcriptional	[TP0519-TP0519 (0.65939915)]
COG2204	COG2204	DVU2963	DVU2963	Response regulator {UniProtKB/TrEMBL:Q726Z3}	DVU0247	DVU0247	Response regulator {UniProtKB/TrEMBL:Q72FG6}	[TP0519-TP0519 (0.65939915)]
COG2204	COG2204	DVU3305	DVU3305	Sigma-54 dependent transcriptional	DVU0539	DVU0539	Sigma-54 dependent DNA-binding response regulator	[TP0519-TP0519 (0.65939915)]
COG2204	COG2204	DVU3220	DVU3220	Sigma-54 dependent transcriptional	DVU2960	DVU2960	Sigma-54 dependent transcriptional regulator	[TP0519-TP0519 (0.65939915)]
COG2204	COG2204	DVU0247	DVU0247	Response regulator {UniProtKB/TrEMBL:Q72FG6}	DVU2963	DVU2963	Response regulator {UniProtKB/TrEMBL:Q726Z3}	[TP0519-TP0519 (0.65939915)]
COG2204	COG2204	DVU2960	DVU2960	Sigma-54 dependent transcriptional regulator	DVU3220	DVU3220	Sigma-54 dependent transcriptional	[TP0519-TP0519 (0.65939915)]
COG2204	COG2204	DVU1419	DVU1419	Sigma-54 dependent transcriptional	DVU0744	DVU0744	Sigma-54 dependent transcriptional	[TP0519-TP0519 (0.65939915)]
COG2204	COG2204	DVU0744	DVU0744	Sigma-54 dependent transcriptional	DVU1419	DVU1419	Sigma-54 dependent transcriptional	[TP0519-TP0519 (0.65939915)]
COG2204	COG2204	DVU0140	DVU0140	Response regulator {UniProtKB/TrEMBL:Q72FS3}	DVU0140	DVU0140	Response regulator {UniProtKB/TrEMBL:Q72FS3}	[TP0519-TP0519 (0.65939915)]
COG2204	COG2204	DVUA0024	DVUA0024	Sigma-54 interaction domain protein	DVU2934	DVU2934	Sigma-54 dependent transcriptional	[TP0519-TP0519 (0.65939915)]
COG2204	COG2204	DVU2934	DVU2934	Sigma-54 dependent transcriptional	DVUA0024	DVUA0024	Sigma-54 interaction domain protein	[TP0519-TP0519 (0.65939915)]
COG2204	COG2204	DVU3220	DVU3220	Sigma-54 dependent transcriptional	DVU3381	DVU3381	Transcriptional regulatory protein zraR	[TP0519-TP0519 (0.65939915)]
COG2204	COG2204	DVU3381	DVU3381	Transcriptional regulatory protein zraR	DVU3220	DVU3220	Sigma-54 dependent transcriptional	[TP0519-TP0519 (0.65939915)]
COG2204	COG2204	DVU0653	DVU0653	Sigma-54 dependent transcriptional regulator,	DVU3220	DVU3220	Sigma-54 dependent transcriptional	[TP0519-TP0519 (0.65939915)]
COG2204	COG2204	DVU3220	DVU3220	Sigma-54 dependent transcriptional	DVU0653	DVU0653	Sigma-54 dependent transcriptional regulator,	[TP0519-TP0519 (0.65939915)]
COG2204	COG2204	DVU0946	DVU0946	Sigma-54 dependent transcriptional	DVU3305	DVU3305	Sigma-54 dependent transcriptional	[TP0519-TP0519 (0.65939915)]
COG2204	COG2204	DVU3305	DVU3305	Sigma-54 dependent transcriptional	DVU0946	DVU0946	Sigma-54 dependent transcriptional	[TP0519-TP0519 (0.65939915)]
COG2204	COG2204	DVU2963	DVU2963	Response regulator {UniProtKB/TrEMBL:Q726Z3}	DVU2114	DVU2114	Sigma-54 dependent transcriptional	[TP0519-TP0519 (0.65939915)]
COG2204	COG2204	DVU2114	DVU2114	Sigma-54 dependent transcriptional	DVU2963	DVU2963	Response regulator {UniProtKB/TrEMBL:Q726Z3}	[TP0519-TP0519 (0.65939915)]
COG2204	COG2204	DVU0946	DVU0946	Sigma-54 dependent transcriptional	DVU0247	DVU0247	Response regulator {UniProtKB/TrEMBL:Q72FG6}	[TP0519-TP0519 (0.65939915)]
COG2204	COG2204	DVU2963	DVU2963	Response regulator {UniProtKB/TrEMBL:Q726Z3}	DVU1063	DVU1063	Transcriptional regulatory protein	[TP0519-TP0519 (0.65939915)]
COG2204	COG2204	DVU0247	DVU0247	Response regulator {UniProtKB/TrEMBL:Q72FG6}	DVU0946	DVU0946	Sigma-54 dependent transcriptional	[TP0519-TP0519 (0.65939915)]
COG2204	COG2204	DVU1063	DVU1063	Transcriptional regulatory protein	DVU2963	DVU2963	Response regulator {UniProtKB/TrEMBL:Q726Z3}	[TP0519-TP0519 (0.65939915)]
COG2204	COG2204	DVU1156	DVU1156	Sigma-54 dependent transcriptional regulator,	DVU3305	DVU3305	Sigma-54 dependent transcriptional	[TP0519-TP0519 (0.65939915)]
COG2204	COG2204	DVU3305	DVU3305	Sigma-54 dependent transcriptional	DVU1156	DVU1156	Sigma-54 dependent transcriptional regulator,	[TP0519-TP0519 (0.65939915)]
COG2204	COG2204	DVU0145	DVU0145	Response regulator {UniProtKB/TrEMBL:Q72FR8}	DVU2394	DVU2394	Sigma-54 dependent transcriptional	[TP0519-TP0519 (0.65939915)]
COG2204	COG2204	DVU2394	DVU2394	Sigma-54 dependent transcriptional	DVU0145	DVU0145	Response regulator {UniProtKB/TrEMBL:Q72FR8}	[TP0519-TP0519 (0.65939915)]
COG2204	COG2204	DVU3238	DVU3238	Response regulator {UniProtKB/TrEMBL:Q725J2}	DVU0247	DVU0247	Response regulator {UniProtKB/TrEMBL:Q72FG6}	[TP0519-TP0519 (0.65939915)]
COG2204	COG2204	DVU0247	DVU0247	Response regulator {UniProtKB/TrEMBL:Q72FG6}	DVU3238	DVU3238	Response regulator {UniProtKB/TrEMBL:Q725J2}	[TP0519-TP0519 (0.65939915)]
COG2204	COG2204	DVU0118	DVU0118	Sigma-54 dependent transcriptional	DVU0247	DVU0247	Response regulator {UniProtKB/TrEMBL:Q72FG6}	[TP0519-TP0519 (0.65939915)]
COG2204	COG2204	DVU0247	DVU0247	Response regulator {UniProtKB/TrEMBL:Q72FG6}	DVU0118	DVU0118	Sigma-54 dependent transcriptional	[TP0519-TP0519 (0.65939915)]
COG2204	COG2204	DVU3334	DVU3334	Sigma-54 dependent DNA-binding response regulator	DVU1063	DVU1063	Transcriptional regulatory protein	[TP0519-TP0519 (0.65939915)]
COG2204	COG2204	DVU1063	DVU1063	Transcriptional regulatory protein	DVU3334	DVU3334	Sigma-54 dependent DNA-binding response regulator	[TP0519-TP0519 (0.65939915)]
COG2204	COG2204	DVU2934	DVU2934	Sigma-54 dependent transcriptional	DVU2894	DVU2894	Sigma-54 dependent transcriptional regulator	[TP0519-TP0519 (0.65939915)]
COG2204	COG2204	DVU2894	DVU2894	Sigma-54 dependent transcriptional regulator	DVU2934	DVU2934	Sigma-54 dependent transcriptional	[TP0519-TP0519 (0.65939915)]
COG2204	COG2204	DVU1419	DVU1419	Sigma-54 dependent transcriptional	DVU2934	DVU2934	Sigma-54 dependent transcriptional	[TP0519-TP0519 (0.65939915)]
COG2204	COG2204	DVU2934	DVU2934	Sigma-54 dependent transcriptional	DVU1419	DVU1419	Sigma-54 dependent transcriptional	[TP0519-TP0519 (0.65939915)]
COG2204	COG2204	DVU0653	DVU0653	Sigma-54 dependent transcriptional regulator,	DVUA0057	DVUA0057	Sigma-54 dependent transcriptional	[TP0519-TP0519 (0.65939915)]
COG2204	COG2204	DVUA0057	DVUA0057	Sigma-54 dependent transcriptional	DVU0653	DVU0653	Sigma-54 dependent transcriptional regulator,	[TP0519-TP0519 (0.65939915)]
COG2204	COG2204	DVUA0024	DVUA0024	Sigma-54 interaction domain protein	DVU2960	DVU2960	Sigma-54 dependent transcriptional regulator	[TP0519-TP0519 (0.65939915)]
COG2204	COG2204	DVU2960	DVU2960	Sigma-54 dependent transcriptional regulator	DVUA0024	DVUA0024	Sigma-54 interaction domain protein	[TP0519-TP0519 (0.65939915)]
COG2204	COG2204	DVU0110	DVU0110	Sigma-54 dependent transcriptional	DVU0539	DVU0539	Sigma-54 dependent DNA-binding response regulator	[TP0519-TP0519 (0.65939915)]
COG2204	COG2204	DVU0539	DVU0539	Sigma-54 dependent DNA-binding response regulator	DVU0110	DVU0110	Sigma-54 dependent transcriptional	[TP0519-TP0519 (0.65939915)]
COG2204	COG2204	DVU0110	DVU0110	Sigma-54 dependent transcriptional	DVU2960	DVU2960	Sigma-54 dependent transcriptional regulator	[TP0519-TP0519 (0.65939915)]
COG2204	COG2204	DVU2960	DVU2960	Sigma-54 dependent transcriptional regulator	DVU0110	DVU0110	Sigma-54 dependent transcriptional	[TP0519-TP0519 (0.65939915)]
COG2204	COG2204	DVUA0024	DVUA0024	Sigma-54 interaction domain protein	DVU3220	DVU3220	Sigma-54 dependent transcriptional	[TP0519-TP0519 (0.65939915)]
COG2204	COG2204	DVU3220	DVU3220	Sigma-54 dependent transcriptional	DVUA0024	DVUA0024	Sigma-54 interaction domain protein	[TP0519-TP0519 (0.65939915)]
COG2204	COG2204	DVU3023	DVU3023	Sigma-54 dependent DNA-binding response regulator	DVU3381	DVU3381	Transcriptional regulatory protein zraR	[TP0519-TP0519 (0.65939915)]
COG2204	COG2204	DVU3381	DVU3381	Transcriptional regulatory protein zraR	DVU3023	DVU3023	Sigma-54 dependent DNA-binding response regulator	[TP0519-TP0519 (0.65939915)]
COG2204	COG2204	DVU2963	DVU2963	Response regulator {UniProtKB/TrEMBL:Q726Z3}	DVU3023	DVU3023	Sigma-54 dependent DNA-binding response regulator	[TP0519-TP0519 (0.65939915)]
COG2204	COG2204	DVU3023	DVU3023	Sigma-54 dependent DNA-binding response regulator	DVU2963	DVU2963	Response regulator {UniProtKB/TrEMBL:Q726Z3}	[TP0519-TP0519 (0.65939915)]
COG2204	COG2204	DVU2966	DVU2966	Response regulator {UniProtKB/TrEMBL:Q726Z0}	DVU0653	DVU0653	Sigma-54 dependent transcriptional regulator,	[TP0519-TP0519 (0.65939915)]
COG2204	COG2204	DVU0653	DVU0653	Sigma-54 dependent transcriptional regulator,	DVU2966	DVU2966	Response regulator {UniProtKB/TrEMBL:Q726Z0}	[TP0519-TP0519 (0.65939915)]
COG2204	COG2204	DVU1419	DVU1419	Sigma-54 dependent transcriptional	DVU3023	DVU3023	Sigma-54 dependent DNA-binding response regulator	[TP0519-TP0519 (0.65939915)]
COG2204	COG2204	DVU3023	DVU3023	Sigma-54 dependent DNA-binding response regulator	DVU1419	DVU1419	Sigma-54 dependent transcriptional	[TP0519-TP0519 (0.65939915)]
COG2204	COG2204	DVUA0057	DVUA0057	Sigma-54 dependent transcriptional	DVU1063	DVU1063	Transcriptional regulatory protein	[TP0519-TP0519 (0.65939915)]
COG2204	COG2204	DVU1063	DVU1063	Transcriptional regulatory protein	DVUA0057	DVUA0057	Sigma-54 dependent transcriptional	[TP0519-TP0519 (0.65939915)]
COG2204	COG2204	DVU3220	DVU3220	Sigma-54 dependent transcriptional	DVUA0057	DVUA0057	Sigma-54 dependent transcriptional	[TP0519-TP0519 (0.65939915)]
COG2204	COG2204	DVUA0057	DVUA0057	Sigma-54 dependent transcriptional	DVU3220	DVU3220	Sigma-54 dependent transcriptional	[TP0519-TP0519 (0.65939915)]
COG2204	COG2204	DVU0804	DVU0804	Sigma-54 dependent transcriptional	DVU0110	DVU0110	Sigma-54 dependent transcriptional	[TP0519-TP0519 (0.65939915)]
COG2204	COG2204	DVU0110	DVU0110	Sigma-54 dependent transcriptional	DVU0804	DVU0804	Sigma-54 dependent transcriptional	[TP0519-TP0519 (0.65939915)]
COG2204	COG2204	DVU2394	DVU2394	Sigma-54 dependent transcriptional	DVU0581	DVU0581	Response regulator/anti-anti-sigma factor	[TP0519-TP0519 (0.65939915)]
COG2204	COG2204	DVU0581	DVU0581	Response regulator/anti-anti-sigma factor	DVU2394	DVU2394	Sigma-54 dependent transcriptional	[TP0519-TP0519 (0.65939915)]
COG2204	COG2204	DVU0679	DVU0679	Sigma-54 dependent transcriptional	DVU1156	DVU1156	Sigma-54 dependent transcriptional regulator,	[TP0519-TP0519 (0.65939915)]
COG2204	COG2204	DVU1156	DVU1156	Sigma-54 dependent transcriptional regulator,	DVU0679	DVU0679	Sigma-54 dependent transcriptional	[TP0519-TP0519 (0.65939915)]
COG2204	COG2204	DVU0140	DVU0140	Response regulator {UniProtKB/TrEMBL:Q72FS3}	DVU2960	DVU2960	Sigma-54 dependent transcriptional regulator	[TP0519-TP0519 (0.65939915)]
COG2204	COG2204	DVU2960	DVU2960	Sigma-54 dependent transcriptional regulator	DVU0140	DVU0140	Response regulator {UniProtKB/TrEMBL:Q72FS3}	[TP0519-TP0519 (0.65939915)]
COG2204	COG2204	DVUA0024	DVUA0024	Sigma-54 interaction domain protein	DVU0118	DVU0118	Sigma-54 dependent transcriptional	[TP0519-TP0519 (0.65939915)]
COG2204	COG2204	DVU0118	DVU0118	Sigma-54 dependent transcriptional	DVUA0024	DVUA0024	Sigma-54 interaction domain protein	[TP0519-TP0519 (0.65939915)]
COG2204	COG2204	DVU0946	DVU0946	Sigma-54 dependent transcriptional	DVU2960	DVU2960	Sigma-54 dependent transcriptional regulator	[TP0519-TP0519 (0.65939915)]
COG2204	COG2204	DVU0110	DVU0110	Sigma-54 dependent transcriptional	DVU0621	DVU0621	Sigma-54 dependent DNA-binding response regulator	[TP0519-TP0519 (0.65939915)]
COG2204	COG2204	DVU0621	DVU0621	Sigma-54 dependent DNA-binding response regulator	DVU0110	DVU0110	Sigma-54 dependent transcriptional	[TP0519-TP0519 (0.65939915)]
COG2204	COG2204	DVU2960	DVU2960	Sigma-54 dependent transcriptional regulator	DVU0946	DVU0946	Sigma-54 dependent transcriptional	[TP0519-TP0519 (0.65939915)]
COG2204	COG2204	DVU0140	DVU0140	Response regulator {UniProtKB/TrEMBL:Q72FS3}	DVU2966	DVU2966	Response regulator {UniProtKB/TrEMBL:Q726Z0}	[TP0519-TP0519 (0.65939915)]
COG2204	COG2204	DVU2966	DVU2966	Response regulator {UniProtKB/TrEMBL:Q726Z0}	DVU0140	DVU0140	Response regulator {UniProtKB/TrEMBL:Q72FS3}	[TP0519-TP0519 (0.65939915)]
COG2204	COG2204	DVU0621	DVU0621	Sigma-54 dependent DNA-binding response regulator	DVU3238	DVU3238	Response regulator {UniProtKB/TrEMBL:Q725J2}	[TP0519-TP0519 (0.65939915)]
COG2204	COG2204	DVU3238	DVU3238	Response regulator {UniProtKB/TrEMBL:Q725J2}	DVU0621	DVU0621	Sigma-54 dependent DNA-binding response regulator	[TP0519-TP0519 (0.65939915)]
COG2204	COG2204	DVU0679	DVU0679	Sigma-54 dependent transcriptional	DVU3238	DVU3238	Response regulator {UniProtKB/TrEMBL:Q725J2}	[TP0519-TP0519 (0.65939915)]
COG2204	COG2204	DVU3238	DVU3238	Response regulator {UniProtKB/TrEMBL:Q725J2}	DVU0679	DVU0679	Sigma-54 dependent transcriptional	[TP0519-TP0519 (0.65939915)]
COG2204	COG2204	DVU0621	DVU0621	Sigma-54 dependent DNA-binding response regulator	DVU2960	DVU2960	Sigma-54 dependent transcriptional regulator	[TP0519-TP0519 (0.65939915)]
COG2204	COG2204	DVU2960	DVU2960	Sigma-54 dependent transcriptional regulator	DVU0621	DVU0621	Sigma-54 dependent DNA-binding response regulator	[TP0519-TP0519 (0.65939915)]
COG2204	COG2204	DVU3334	DVU3334	Sigma-54 dependent DNA-binding response regulator	DVU0247	DVU0247	Response regulator {UniProtKB/TrEMBL:Q72FG6}	[TP0519-TP0519 (0.65939915)]
COG2204	COG2204	DVU0247	DVU0247	Response regulator {UniProtKB/TrEMBL:Q72FG6}	DVU3334	DVU3334	Sigma-54 dependent DNA-binding response regulator	[TP0519-TP0519 (0.65939915)]
COG2204	COG2204	DVU0804	DVU0804	Sigma-54 dependent transcriptional	DVU2963	DVU2963	Response regulator {UniProtKB/TrEMBL:Q726Z3}	[TP0519-TP0519 (0.65939915)]
COG2204	COG2204	DVU2963	DVU2963	Response regulator {UniProtKB/TrEMBL:Q726Z3}	DVU0804	DVU0804	Sigma-54 dependent transcriptional	[TP0519-TP0519 (0.65939915)]
COG2204	COG2204	DVU3023	DVU3023	Sigma-54 dependent DNA-binding response regulator	DVU0744	DVU0744	Sigma-54 dependent transcriptional	[TP0519-TP0519 (0.65939915)]
COG2204	COG2204	DVU0744	DVU0744	Sigma-54 dependent transcriptional	DVU3023	DVU3023	Sigma-54 dependent DNA-binding response regulator	[TP0519-TP0519 (0.65939915)]
COG2204	COG2204	DVU3220	DVU3220	Sigma-54 dependent transcriptional	DVU3334	DVU3334	Sigma-54 dependent DNA-binding response regulator	[TP0519-TP0519 (0.65939915)]
COG2204	COG2204	DVU3334	DVU3334	Sigma-54 dependent DNA-binding response regulator	DVU3220	DVU3220	Sigma-54 dependent transcriptional	[TP0519-TP0519 (0.65939915)]
COG2204	COG2204	DVU0247	DVU0247	Response regulator {UniProtKB/TrEMBL:Q72FG6}	DVU0247	DVU0247	Response regulator {UniProtKB/TrEMBL:Q72FG6}	[TP0519-TP0519 (0.65939915)]
COG2204	COG2204	DVU0804	DVU0804	Sigma-54 dependent transcriptional	DVU0247	DVU0247	Response regulator {UniProtKB/TrEMBL:Q72FG6}	[TP0519-TP0519 (0.65939915)]
COG2204	COG2204	DVU0247	DVU0247	Response regulator {UniProtKB/TrEMBL:Q72FG6}	DVU0804	DVU0804	Sigma-54 dependent transcriptional	[TP0519-TP0519 (0.65939915)]
COG2204	COG2204	DVU0946	DVU0946	Sigma-54 dependent transcriptional	DVU0140	DVU0140	Response regulator {UniProtKB/TrEMBL:Q72FS3}	[TP0519-TP0519 (0.65939915)]
COG2204	COG2204	DVU0140	DVU0140	Response regulator {UniProtKB/TrEMBL:Q72FS3}	DVU0946	DVU0946	Sigma-54 dependent transcriptional	[TP0519-TP0519 (0.65939915)]
COG2204	COG2204	DVU1156	DVU1156	Sigma-54 dependent transcriptional regulator,	DVU3334	DVU3334	Sigma-54 dependent DNA-binding response regulator	[TP0519-TP0519 (0.65939915)]
COG2204	COG2204	DVU3334	DVU3334	Sigma-54 dependent DNA-binding response regulator	DVU1156	DVU1156	Sigma-54 dependent transcriptional regulator,	[TP0519-TP0519 (0.65939915)]
COG2204	COG2204	DVU0539	DVU0539	Sigma-54 dependent DNA-binding response regulator	DVU0744	DVU0744	Sigma-54 dependent transcriptional	[TP0519-TP0519 (0.65939915)]
COG2204	COG2204	DVU0744	DVU0744	Sigma-54 dependent transcriptional	DVU0539	DVU0539	Sigma-54 dependent DNA-binding response regulator	[TP0519-TP0519 (0.65939915)]
COG2204	COG2204	DVU0744	DVU0744	Sigma-54 dependent transcriptional	DVU1063	DVU1063	Transcriptional regulatory protein	[TP0519-TP0519 (0.65939915)]
COG2204	COG2204	DVU1063	DVU1063	Transcriptional regulatory protein	DVU0744	DVU0744	Sigma-54 dependent transcriptional	[TP0519-TP0519 (0.65939915)]
COG2204	COG2204	DVU2394	DVU2394	Sigma-54 dependent transcriptional	DVU3381	DVU3381	Transcriptional regulatory protein zraR	[TP0519-TP0519 (0.65939915)]
COG2204	COG2204	DVU3381	DVU3381	Transcriptional regulatory protein zraR	DVU2394	DVU2394	Sigma-54 dependent transcriptional	[TP0519-TP0519 (0.65939915)]
COG2204	COG2204	DVU0581	DVU0581	Response regulator/anti-anti-sigma factor	DVU1063	DVU1063	Transcriptional regulatory protein	[TP0519-TP0519 (0.65939915)]
COG2204	COG2204	DVU1063	DVU1063	Transcriptional regulatory protein	DVU0581	DVU0581	Response regulator/anti-anti-sigma factor	[TP0519-TP0519 (0.65939915)]
COG2204	COG2204	DVU2963	DVU2963	Response regulator {UniProtKB/TrEMBL:Q726Z3}	DVU2960	DVU2960	Sigma-54 dependent transcriptional regulator	[TP0519-TP0519 (0.65939915)]
COG2204	COG2204	DVU2960	DVU2960	Sigma-54 dependent transcriptional regulator	DVU2963	DVU2963	Response regulator {UniProtKB/TrEMBL:Q726Z3}	[TP0519-TP0519 (0.65939915)]
COG2204	COG2204	DVU2963	DVU2963	Response regulator {UniProtKB/TrEMBL:Q726Z3}	DVU2394	DVU2394	Sigma-54 dependent transcriptional	[TP0519-TP0519 (0.65939915)]
COG2204	COG2204	DVU2394	DVU2394	Sigma-54 dependent transcriptional	DVU2894	DVU2894	Sigma-54 dependent transcriptional regulator	[TP0519-TP0519 (0.65939915)]
COG2204	COG2204	DVU2394	DVU2394	Sigma-54 dependent transcriptional	DVU2963	DVU2963	Response regulator {UniProtKB/TrEMBL:Q726Z3}	[TP0519-TP0519 (0.65939915)]
COG2204	COG2204	DVU2894	DVU2894	Sigma-54 dependent transcriptional regulator	DVU2394	DVU2394	Sigma-54 dependent transcriptional	[TP0519-TP0519 (0.65939915)]
COG2204	COG2204	DVU0145	DVU0145	Response regulator {UniProtKB/TrEMBL:Q72FR8}	DVU0118	DVU0118	Sigma-54 dependent transcriptional	[TP0519-TP0519 (0.65939915)]
COG2204	COG2204	DVU0118	DVU0118	Sigma-54 dependent transcriptional	DVU0145	DVU0145	Response regulator {UniProtKB/TrEMBL:Q72FR8}	[TP0519-TP0519 (0.65939915)]
COG2204	COG2204	DVUA0024	DVUA0024	Sigma-54 interaction domain protein	DVU1156	DVU1156	Sigma-54 dependent transcriptional regulator,	[TP0519-TP0519 (0.65939915)]
COG2204	COG2204	DVU1156	DVU1156	Sigma-54 dependent transcriptional regulator,	DVUA0024	DVUA0024	Sigma-54 interaction domain protein	[TP0519-TP0519 (0.65939915)]
COG2204	COG2204	DVU1419	DVU1419	Sigma-54 dependent transcriptional	DVU3334	DVU3334	Sigma-54 dependent DNA-binding response regulator	[TP0519-TP0519 (0.65939915)]
COG2204	COG2204	DVU3334	DVU3334	Sigma-54 dependent DNA-binding response regulator	DVU1419	DVU1419	Sigma-54 dependent transcriptional	[TP0519-TP0519 (0.65939915)]
COG2204	COG2204	DVU0539	DVU0539	Sigma-54 dependent DNA-binding response regulator	DVU0679	DVU0679	Sigma-54 dependent transcriptional	[TP0519-TP0519 (0.65939915)]
COG2204	COG2204	DVU0679	DVU0679	Sigma-54 dependent transcriptional	DVU0539	DVU0539	Sigma-54 dependent DNA-binding response regulator	[TP0519-TP0519 (0.65939915)]
COG2204	COG2204	DVU3381	DVU3381	Transcriptional regulatory protein zraR	DVU0247	DVU0247	Response regulator {UniProtKB/TrEMBL:Q72FG6}	[TP0519-TP0519 (0.65939915)]
COG2204	COG2204	DVU0247	DVU0247	Response regulator {UniProtKB/TrEMBL:Q72FG6}	DVU3381	DVU3381	Transcriptional regulatory protein zraR	[TP0519-TP0519 (0.65939915)]
COG2204	COG2204	DVU2114	DVU2114	Sigma-54 dependent transcriptional	DVU0744	DVU0744	Sigma-54 dependent transcriptional	[TP0519-TP0519 (0.65939915)]
COG2204	COG2204	DVU0744	DVU0744	Sigma-54 dependent transcriptional	DVU2114	DVU2114	Sigma-54 dependent transcriptional	[TP0519-TP0519 (0.65939915)]
COG2204	COG2204	DVU0145	DVU0145	Response regulator {UniProtKB/TrEMBL:Q72FR8}	DVU2894	DVU2894	Sigma-54 dependent transcriptional regulator	[TP0519-TP0519 (0.65939915)]
COG2204	COG2204	DVU2894	DVU2894	Sigma-54 dependent transcriptional regulator	DVU0145	DVU0145	Response regulator {UniProtKB/TrEMBL:Q72FR8}	[TP0519-TP0519 (0.65939915)]
COG2204	COG2204	DVU2963	DVU2963	Response regulator {UniProtKB/TrEMBL:Q726Z3}	DVU3334	DVU3334	Sigma-54 dependent DNA-binding response regulator	[TP0519-TP0519 (0.65939915)]
COG2204	COG2204	DVU3334	DVU3334	Sigma-54 dependent DNA-binding response regulator	DVU2963	DVU2963	Response regulator {UniProtKB/TrEMBL:Q726Z3}	[TP0519-TP0519 (0.65939915)]
COG2204	COG2204	DVU0679	DVU0679	Sigma-54 dependent transcriptional	DVU3305	DVU3305	Sigma-54 dependent transcriptional	[TP0519-TP0519 (0.65939915)]
COG2204	COG2204	DVU3305	DVU3305	Sigma-54 dependent transcriptional	DVU0679	DVU0679	Sigma-54 dependent transcriptional	[TP0519-TP0519 (0.65939915)]
COG2204	COG2204	DVUA0024	DVUA0024	Sigma-54 interaction domain protein	DVU1063	DVU1063	Transcriptional regulatory protein	[TP0519-TP0519 (0.65939915)]
COG2204	COG2204	DVU0679	DVU0679	Sigma-54 dependent transcriptional	DVU2394	DVU2394	Sigma-54 dependent transcriptional	[TP0519-TP0519 (0.65939915)]
COG2204	COG2204	DVU2394	DVU2394	Sigma-54 dependent transcriptional	DVU0679	DVU0679	Sigma-54 dependent transcriptional	[TP0519-TP0519 (0.65939915)]
COG2204	COG2204	DVU1063	DVU1063	Transcriptional regulatory protein	DVUA0024	DVUA0024	Sigma-54 interaction domain protein	[TP0519-TP0519 (0.65939915)]
COG2204	COG2204	DVU0804	DVU0804	Sigma-54 dependent transcriptional	DVU0145	DVU0145	Response regulator {UniProtKB/TrEMBL:Q72FR8}	[TP0519-TP0519 (0.65939915)]
COG2204	COG2204	DVU0145	DVU0145	Response regulator {UniProtKB/TrEMBL:Q72FR8}	DVU0804	DVU0804	Sigma-54 dependent transcriptional	[TP0519-TP0519 (0.65939915)]
COG2204	COG2204	DVUA0024	DVUA0024	Sigma-54 interaction domain protein	DVU3023	DVU3023	Sigma-54 dependent DNA-binding response regulator	[TP0519-TP0519 (0.65939915)]
COG2204	COG2204	DVU3023	DVU3023	Sigma-54 dependent DNA-binding response regulator	DVUA0024	DVUA0024	Sigma-54 interaction domain protein	[TP0519-TP0519 (0.65939915)]
COG2204	COG2204	DVU0653	DVU0653	Sigma-54 dependent transcriptional regulator,	DVU0118	DVU0118	Sigma-54 dependent transcriptional	[TP0519-TP0519 (0.65939915)]
COG2204	COG2204	DVU0118	DVU0118	Sigma-54 dependent transcriptional	DVU0653	DVU0653	Sigma-54 dependent transcriptional regulator,	[TP0519-TP0519 (0.65939915)]
COG2204	COG2204	DVU2966	DVU2966	Response regulator {UniProtKB/TrEMBL:Q726Z0}	DVU3220	DVU3220	Sigma-54 dependent transcriptional	[TP0519-TP0519 (0.65939915)]
COG2204	COG2204	DVU3238	DVU3238	Response regulator {UniProtKB/TrEMBL:Q725J2}	DVU3023	DVU3023	Sigma-54 dependent DNA-binding response regulator	[TP0519-TP0519 (0.65939915)]
COG2204	COG2204	DVU3023	DVU3023	Sigma-54 dependent DNA-binding response regulator	DVU3238	DVU3238	Response regulator {UniProtKB/TrEMBL:Q725J2}	[TP0519-TP0519 (0.65939915)]
COG2204	COG2204	DVU3220	DVU3220	Sigma-54 dependent transcriptional	DVU2966	DVU2966	Response regulator {UniProtKB/TrEMBL:Q726Z0}	[TP0519-TP0519 (0.65939915)]
COG2204	COG2204	DVU3381	DVU3381	Transcriptional regulatory protein zraR	DVUA0057	DVUA0057	Sigma-54 dependent transcriptional	[TP0519-TP0519 (0.65939915)]
COG2204	COG2204	DVUA0057	DVUA0057	Sigma-54 dependent transcriptional	DVU3381	DVU3381	Transcriptional regulatory protein zraR	[TP0519-TP0519 (0.65939915)]
COG2204	COG2204	DVU3381	DVU3381	Transcriptional regulatory protein zraR	DVU2960	DVU2960	Sigma-54 dependent transcriptional regulator	[TP0519-TP0519 (0.65939915)]
COG2204	COG2204	DVU2960	DVU2960	Sigma-54 dependent transcriptional regulator	DVU3381	DVU3381	Transcriptional regulatory protein zraR	[TP0519-TP0519 (0.65939915)]
COG2204	COG2204	DVU2394	DVU2394	Sigma-54 dependent transcriptional	DVU3305	DVU3305	Sigma-54 dependent transcriptional	[TP0519-TP0519 (0.65939915)]
COG2204	COG2204	DVU3305	DVU3305	Sigma-54 dependent transcriptional	DVU2394	DVU2394	Sigma-54 dependent transcriptional	[TP0519-TP0519 (0.65939915)]
COG2204	COG2204	DVU1419	DVU1419	Sigma-54 dependent transcriptional	DVU3238	DVU3238	Response regulator {UniProtKB/TrEMBL:Q725J2}	[TP0519-TP0519 (0.65939915)]
COG2204	COG2204	DVU3238	DVU3238	Response regulator {UniProtKB/TrEMBL:Q725J2}	DVU1419	DVU1419	Sigma-54 dependent transcriptional	[TP0519-TP0519 (0.65939915)]
COG2204	COG2204	DVU0539	DVU0539	Sigma-54 dependent DNA-binding response regulator	DVU2966	DVU2966	Response regulator {UniProtKB/TrEMBL:Q726Z0}	[TP0519-TP0519 (0.65939915)]
COG2204	COG2204	DVU2966	DVU2966	Response regulator {UniProtKB/TrEMBL:Q726Z0}	DVU0539	DVU0539	Sigma-54 dependent DNA-binding response regulator	[TP0519-TP0519 (0.65939915)]
COG2204	COG2204	DVU0110	DVU0110	Sigma-54 dependent transcriptional	DVU1156	DVU1156	Sigma-54 dependent transcriptional regulator,	[TP0519-TP0519 (0.65939915)]
COG2204	COG2204	DVU1156	DVU1156	Sigma-54 dependent transcriptional regulator,	DVU0110	DVU0110	Sigma-54 dependent transcriptional	[TP0519-TP0519 (0.65939915)]
COG2204	COG2204	DVU0621	DVU0621	Sigma-54 dependent DNA-binding response regulator	DVU3381	DVU3381	Transcriptional regulatory protein zraR	[TP0519-TP0519 (0.65939915)]
COG2204	COG2204	DVU3381	DVU3381	Transcriptional regulatory protein zraR	DVU0621	DVU0621	Sigma-54 dependent DNA-binding response regulator	[TP0519-TP0519 (0.65939915)]
COG2204	COG2204	DVU2114	DVU2114	Sigma-54 dependent transcriptional	DVU3381	DVU3381	Transcriptional regulatory protein zraR	[TP0519-TP0519 (0.65939915)]
COG2204	COG2204	DVU3381	DVU3381	Transcriptional regulatory protein zraR	DVU2114	DVU2114	Sigma-54 dependent transcriptional	[TP0519-TP0519 (0.65939915)]
COG2204	COG2204	DVU0539	DVU0539	Sigma-54 dependent DNA-binding response regulator	DVU1156	DVU1156	Sigma-54 dependent transcriptional regulator,	[TP0519-TP0519 (0.65939915)]
COG2204	COG2204	DVU1156	DVU1156	Sigma-54 dependent transcriptional regulator,	DVU0539	DVU0539	Sigma-54 dependent DNA-binding response regulator	[TP0519-TP0519 (0.65939915)]
COG2204	COG2204	DVU0140	DVU0140	Response regulator {UniProtKB/TrEMBL:Q72FS3}	DVU3334	DVU3334	Sigma-54 dependent DNA-binding response regulator	[TP0519-TP0519 (0.65939915)]
COG2204	COG2204	DVU3334	DVU3334	Sigma-54 dependent DNA-binding response regulator	DVU0140	DVU0140	Response regulator {UniProtKB/TrEMBL:Q72FS3}	[TP0519-TP0519 (0.65939915)]
COG2204	COG2204	DVU0118	DVU0118	Sigma-54 dependent transcriptional	DVU2960	DVU2960	Sigma-54 dependent transcriptional regulator	[TP0519-TP0519 (0.65939915)]
COG2204	COG2204	DVU2960	DVU2960	Sigma-54 dependent transcriptional regulator	DVU0118	DVU0118	Sigma-54 dependent transcriptional	[TP0519-TP0519 (0.65939915)]
COG2204	COG2204	DVU0653	DVU0653	Sigma-54 dependent transcriptional regulator,	DVU3334	DVU3334	Sigma-54 dependent DNA-binding response regulator	[TP0519-TP0519 (0.65939915)]
COG2204	COG2204	DVU3334	DVU3334	Sigma-54 dependent DNA-binding response regulator	DVU0653	DVU0653	Sigma-54 dependent transcriptional regulator,	[TP0519-TP0519 (0.65939915)]
COG2204	COG2204	DVU0110	DVU0110	Sigma-54 dependent transcriptional	DVU2963	DVU2963	Response regulator {UniProtKB/TrEMBL:Q726Z3}	[TP0519-TP0519 (0.65939915)]
COG2204	COG2204	DVU0621	DVU0621	Sigma-54 dependent DNA-binding response regulator	DVUA0024	DVUA0024	Sigma-54 interaction domain protein	[TP0519-TP0519 (0.65939915)]
COG2204	COG2204	DVUA0024	DVUA0024	Sigma-54 interaction domain protein	DVU0621	DVU0621	Sigma-54 dependent DNA-binding response regulator	[TP0519-TP0519 (0.65939915)]
COG2204	COG2204	DVU0679	DVU0679	Sigma-54 dependent transcriptional	DVU0247	DVU0247	Response regulator {UniProtKB/TrEMBL:Q72FG6}	[TP0519-TP0519 (0.65939915)]
COG2204	COG2204	DVU2963	DVU2963	Response regulator {UniProtKB/TrEMBL:Q726Z3}	DVU0110	DVU0110	Sigma-54 dependent transcriptional	[TP0519-TP0519 (0.65939915)]
COG2204	COG2204	DVU0247	DVU0247	Response regulator {UniProtKB/TrEMBL:Q72FG6}	DVU0679	DVU0679	Sigma-54 dependent transcriptional	[TP0519-TP0519 (0.65939915)]
COG2204	COG2204	DVU0679	DVU0679	Sigma-54 dependent transcriptional	DVU2963	DVU2963	Response regulator {UniProtKB/TrEMBL:Q726Z3}	[TP0519-TP0519 (0.65939915)]
COG2204	COG2204	DVU2963	DVU2963	Response regulator {UniProtKB/TrEMBL:Q726Z3}	DVU0679	DVU0679	Sigma-54 dependent transcriptional	[TP0519-TP0519 (0.65939915)]
COG2204	COG2204	DVU3220	DVU3220	Sigma-54 dependent transcriptional	DVU3220	DVU3220	Sigma-54 dependent transcriptional	[TP0519-TP0519 (0.65939915)]
COG2204	COG2204	DVU0679	DVU0679	Sigma-54 dependent transcriptional	DVU2934	DVU2934	Sigma-54 dependent transcriptional	[TP0519-TP0519 (0.65939915)]
COG2204	COG2204	DVU2934	DVU2934	Sigma-54 dependent transcriptional	DVU0679	DVU0679	Sigma-54 dependent transcriptional	[TP0519-TP0519 (0.65939915)]
COG2204	COG2204	DVU1156	DVU1156	Sigma-54 dependent transcriptional regulator,	DVU2966	DVU2966	Response regulator {UniProtKB/TrEMBL:Q726Z0}	[TP0519-TP0519 (0.65939915)]
COG2204	COG2204	DVU2966	DVU2966	Response regulator {UniProtKB/TrEMBL:Q726Z0}	DVU1156	DVU1156	Sigma-54 dependent transcriptional regulator,	[TP0519-TP0519 (0.65939915)]
COG2204	COG2204	DVU2934	DVU2934	Sigma-54 dependent transcriptional	DVU0744	DVU0744	Sigma-54 dependent transcriptional	[TP0519-TP0519 (0.65939915)]
COG2204	COG2204	DVU0744	DVU0744	Sigma-54 dependent transcriptional	DVU2934	DVU2934	Sigma-54 dependent transcriptional	[TP0519-TP0519 (0.65939915)]
COG2204	COG2204	DVU3023	DVU3023	Sigma-54 dependent DNA-binding response regulator	DVU2960	DVU2960	Sigma-54 dependent transcriptional regulator	[TP0519-TP0519 (0.65939915)]
COG2204	COG2204	DVU2960	DVU2960	Sigma-54 dependent transcriptional regulator	DVU3023	DVU3023	Sigma-54 dependent DNA-binding response regulator	[TP0519-TP0519 (0.65939915)]
COG2204	COG2204	DVU3238	DVU3238	Response regulator {UniProtKB/TrEMBL:Q725J2}	DVU3305	DVU3305	Sigma-54 dependent transcriptional	[TP0519-TP0519 (0.65939915)]
COG2204	COG2204	DVU3305	DVU3305	Sigma-54 dependent transcriptional	DVU3238	DVU3238	Response regulator {UniProtKB/TrEMBL:Q725J2}	[TP0519-TP0519 (0.65939915)]
COG2204	COG2204	DVU0110	DVU0110	Sigma-54 dependent transcriptional	DVU0140	DVU0140	Response regulator {UniProtKB/TrEMBL:Q72FS3}	[TP0519-TP0519 (0.65939915)]
COG2204	COG2204	DVU0140	DVU0140	Response regulator {UniProtKB/TrEMBL:Q72FS3}	DVU0110	DVU0110	Sigma-54 dependent transcriptional	[TP0519-TP0519 (0.65939915)]
COG2204	COG2204	DVU0621	DVU0621	Sigma-54 dependent DNA-binding response regulator	DVU0744	DVU0744	Sigma-54 dependent transcriptional	[TP0519-TP0519 (0.65939915)]
COG2204	COG2204	DVU0744	DVU0744	Sigma-54 dependent transcriptional	DVU0621	DVU0621	Sigma-54 dependent DNA-binding response regulator	[TP0519-TP0519 (0.65939915)]
COG2204	COG2204	DVU0110	DVU0110	Sigma-54 dependent transcriptional	DVU3238	DVU3238	Response regulator {UniProtKB/TrEMBL:Q725J2}	[TP0519-TP0519 (0.65939915)]
COG2204	COG2204	DVU3238	DVU3238	Response regulator {UniProtKB/TrEMBL:Q725J2}	DVU0110	DVU0110	Sigma-54 dependent transcriptional	[TP0519-TP0519 (0.65939915)]
COG2204	COG2204	DVU0145	DVU0145	Response regulator {UniProtKB/TrEMBL:Q72FR8}	DVU3305	DVU3305	Sigma-54 dependent transcriptional	[TP0519-TP0519 (0.65939915)]
COG2204	COG2204	DVU3305	DVU3305	Sigma-54 dependent transcriptional	DVU0145	DVU0145	Response regulator {UniProtKB/TrEMBL:Q72FR8}	[TP0519-TP0519 (0.65939915)]
COG2204	COG2204	DVU2394	DVU2394	Sigma-54 dependent transcriptional	DVU0744	DVU0744	Sigma-54 dependent transcriptional	[TP0519-TP0519 (0.65939915)]
COG2204	COG2204	DVU0744	DVU0744	Sigma-54 dependent transcriptional	DVU2394	DVU2394	Sigma-54 dependent transcriptional	[TP0519-TP0519 (0.65939915)]
COG2204	COG2204	DVU0804	DVU0804	Sigma-54 dependent transcriptional	DVU0679	DVU0679	Sigma-54 dependent transcriptional	[TP0519-TP0519 (0.65939915)]
COG2204	COG2204	DVU0679	DVU0679	Sigma-54 dependent transcriptional	DVU0804	DVU0804	Sigma-54 dependent transcriptional	[TP0519-TP0519 (0.65939915)]
COG2204	COG2204	DVU0110	DVU0110	Sigma-54 dependent transcriptional	DVU2894	DVU2894	Sigma-54 dependent transcriptional regulator	[TP0519-TP0519 (0.65939915)]
COG2204	COG2204	DVU2963	DVU2963	Response regulator {UniProtKB/TrEMBL:Q726Z3}	DVU0581	DVU0581	Response regulator/anti-anti-sigma factor	[TP0519-TP0519 (0.65939915)]
COG2204	COG2204	DVU2894	DVU2894	Sigma-54 dependent transcriptional regulator	DVU0110	DVU0110	Sigma-54 dependent transcriptional	[TP0519-TP0519 (0.65939915)]
COG2204	COG2204	DVU0581	DVU0581	Response regulator/anti-anti-sigma factor	DVU2963	DVU2963	Response regulator {UniProtKB/TrEMBL:Q726Z3}	[TP0519-TP0519 (0.65939915)]
COG2204	COG2204	DVU2934	DVU2934	Sigma-54 dependent transcriptional	DVU0653	DVU0653	Sigma-54 dependent transcriptional regulator,	[TP0519-TP0519 (0.65939915)]
COG2204	COG2204	DVU0653	DVU0653	Sigma-54 dependent transcriptional regulator,	DVU2934	DVU2934	Sigma-54 dependent transcriptional	[TP0519-TP0519 (0.65939915)]
COG2204	COG2204	DVU3238	DVU3238	Response regulator {UniProtKB/TrEMBL:Q725J2}	DVU2960	DVU2960	Sigma-54 dependent transcriptional regulator	[TP0519-TP0519 (0.65939915)]
COG2204	COG2204	DVU2960	DVU2960	Sigma-54 dependent transcriptional regulator	DVU3238	DVU3238	Response regulator {UniProtKB/TrEMBL:Q725J2}	[TP0519-TP0519 (0.65939915)]
COG2204	COG2204	DVU0539	DVU0539	Sigma-54 dependent DNA-binding response regulator	DVU2114	DVU2114	Sigma-54 dependent transcriptional	[TP0519-TP0519 (0.65939915)]
COG2204	COG2204	DVU2114	DVU2114	Sigma-54 dependent transcriptional	DVU0539	DVU0539	Sigma-54 dependent DNA-binding response regulator	[TP0519-TP0519 (0.65939915)]
COG2204	COG2204	DVU2966	DVU2966	Response regulator {UniProtKB/TrEMBL:Q726Z0}	DVU3334	DVU3334	Sigma-54 dependent DNA-binding response regulator	[TP0519-TP0519 (0.65939915)]
COG2204	COG2204	DVU3334	DVU3334	Sigma-54 dependent DNA-binding response regulator	DVU2966	DVU2966	Response regulator {UniProtKB/TrEMBL:Q726Z0}	[TP0519-TP0519 (0.65939915)]
COG2204	COG2204	DVU0140	DVU0140	Response regulator {UniProtKB/TrEMBL:Q72FS3}	DVU1156	DVU1156	Sigma-54 dependent transcriptional regulator,	[TP0519-TP0519 (0.65939915)]
COG2204	COG2204	DVU1156	DVU1156	Sigma-54 dependent transcriptional regulator,	DVU0140	DVU0140	Response regulator {UniProtKB/TrEMBL:Q72FS3}	[TP0519-TP0519 (0.65939915)]
COG2204	COG2204	DVU2934	DVU2934	Sigma-54 dependent transcriptional	DVU3023	DVU3023	Sigma-54 dependent DNA-binding response regulator	[TP0519-TP0519 (0.65939915)]
COG2204	COG2204	DVU3023	DVU3023	Sigma-54 dependent DNA-binding response regulator	DVU2934	DVU2934	Sigma-54 dependent transcriptional	[TP0519-TP0519 (0.65939915)]
COG2204	COG2204	DVU0804	DVU0804	Sigma-54 dependent transcriptional	DVU1156	DVU1156	Sigma-54 dependent transcriptional regulator,	[TP0519-TP0519 (0.65939915)]
COG2204	COG2204	DVU1156	DVU1156	Sigma-54 dependent transcriptional regulator,	DVU0804	DVU0804	Sigma-54 dependent transcriptional	[TP0519-TP0519 (0.65939915)]
COG2204	COG2204	DVU0145	DVU0145	Response regulator {UniProtKB/TrEMBL:Q72FR8}	DVU2963	DVU2963	Response regulator {UniProtKB/TrEMBL:Q726Z3}	[TP0519-TP0519 (0.65939915)]
COG2204	COG2204	DVU2963	DVU2963	Response regulator {UniProtKB/TrEMBL:Q726Z3}	DVU0145	DVU0145	Response regulator {UniProtKB/TrEMBL:Q72FR8}	[TP0519-TP0519 (0.65939915)]
COG2204	COG2204	DVU1156	DVU1156	Sigma-54 dependent transcriptional regulator,	DVU0653	DVU0653	Sigma-54 dependent transcriptional regulator,	[TP0519-TP0519 (0.65939915)]
COG2204	COG2204	DVU0653	DVU0653	Sigma-54 dependent transcriptional regulator,	DVU1156	DVU1156	Sigma-54 dependent transcriptional regulator,	[TP0519-TP0519 (0.65939915)]
COG2204	COG2204	DVU0140	DVU0140	Response regulator {UniProtKB/TrEMBL:Q72FS3}	DVU0247	DVU0247	Response regulator {UniProtKB/TrEMBL:Q72FG6}	[TP0519-TP0519 (0.65939915)]
COG2204	COG2204	DVU2894	DVU2894	Sigma-54 dependent transcriptional regulator	DVU1063	DVU1063	Transcriptional regulatory protein	[TP0519-TP0519 (0.65939915)]
COG2204	COG2204	DVU0247	DVU0247	Response regulator {UniProtKB/TrEMBL:Q72FG6}	DVU0140	DVU0140	Response regulator {UniProtKB/TrEMBL:Q72FS3}	[TP0519-TP0519 (0.65939915)]
COG2204	COG2204	DVU1063	DVU1063	Transcriptional regulatory protein	DVU2894	DVU2894	Sigma-54 dependent transcriptional regulator	[TP0519-TP0519 (0.65939915)]
COG2204	COG2204	DVU2114	DVU2114	Sigma-54 dependent transcriptional	DVU2960	DVU2960	Sigma-54 dependent transcriptional regulator	[TP0519-TP0519 (0.65939915)]
COG2204	COG2204	DVU0118	DVU0118	Sigma-54 dependent transcriptional	DVU0744	DVU0744	Sigma-54 dependent transcriptional	[TP0519-TP0519 (0.65939915)]
COG2204	COG2204	DVU0744	DVU0744	Sigma-54 dependent transcriptional	DVU0118	DVU0118	Sigma-54 dependent transcriptional	[TP0519-TP0519 (0.65939915)]
COG2204	COG2204	DVU2960	DVU2960	Sigma-54 dependent transcriptional regulator	DVU2114	DVU2114	Sigma-54 dependent transcriptional	[TP0519-TP0519 (0.65939915)]
COG2204	COG2204	DVU2114	DVU2114	Sigma-54 dependent transcriptional	DVU3220	DVU3220	Sigma-54 dependent transcriptional	[TP0519-TP0519 (0.65939915)]
COG2204	COG2204	DVU0539	DVU0539	Sigma-54 dependent DNA-binding response regulator	DVU0118	DVU0118	Sigma-54 dependent transcriptional	[TP0519-TP0519 (0.65939915)]
COG2204	COG2204	DVU3220	DVU3220	Sigma-54 dependent transcriptional	DVU2114	DVU2114	Sigma-54 dependent transcriptional	[TP0519-TP0519 (0.65939915)]
COG2204	COG2204	DVU0118	DVU0118	Sigma-54 dependent transcriptional	DVU0539	DVU0539	Sigma-54 dependent DNA-binding response regulator	[TP0519-TP0519 (0.65939915)]
COG2204	COG2204	DVU0145	DVU0145	Response regulator {UniProtKB/TrEMBL:Q72FR8}	DVU0539	DVU0539	Sigma-54 dependent DNA-binding response regulator	[TP0519-TP0519 (0.65939915)]
COG2204	COG2204	DVU0539	DVU0539	Sigma-54 dependent DNA-binding response regulator	DVU0145	DVU0145	Response regulator {UniProtKB/TrEMBL:Q72FR8}	[TP0519-TP0519 (0.65939915)]
COG2204	COG2204	DVU3305	DVU3305	Sigma-54 dependent transcriptional	DVU0744	DVU0744	Sigma-54 dependent transcriptional	[TP0519-TP0519 (0.65939915)]
COG2204	COG2204	DVU0744	DVU0744	Sigma-54 dependent transcriptional	DVU3305	DVU3305	Sigma-54 dependent transcriptional	[TP0519-TP0519 (0.65939915)]
COG2204	COG2204	DVU3305	DVU3305	Sigma-54 dependent transcriptional	DVU1063	DVU1063	Transcriptional regulatory protein	[TP0519-TP0519 (0.65939915)]
COG2204	COG2204	DVU1063	DVU1063	Transcriptional regulatory protein	DVU3305	DVU3305	Sigma-54 dependent transcriptional	[TP0519-TP0519 (0.65939915)]
COG2204	COG2204	DVU0145	DVU0145	Response regulator {UniProtKB/TrEMBL:Q72FR8}	DVU3334	DVU3334	Sigma-54 dependent DNA-binding response regulator	[TP0519-TP0519 (0.65939915)]
COG2204	COG2204	DVU3334	DVU3334	Sigma-54 dependent DNA-binding response regulator	DVU0145	DVU0145	Response regulator {UniProtKB/TrEMBL:Q72FR8}	[TP0519-TP0519 (0.65939915)]
COG2204	COG2204	DVU1063	DVU1063	Transcriptional regulatory protein	DVU1063	DVU1063	Transcriptional regulatory protein	[TP0519-TP0519 (0.65939915)]
COG2204	COG2204	DVU0679	DVU0679	Sigma-54 dependent transcriptional	DVU0679	DVU0679	Sigma-54 dependent transcriptional	[TP0519-TP0519 (0.65939915)]
COG2204	COG2204	DVU3334	DVU3334	Sigma-54 dependent DNA-binding response regulator	DVUA0057	DVUA0057	Sigma-54 dependent transcriptional	[TP0519-TP0519 (0.65939915)]
COG2204	COG2204	DVUA0057	DVUA0057	Sigma-54 dependent transcriptional	DVU3334	DVU3334	Sigma-54 dependent DNA-binding response regulator	[TP0519-TP0519 (0.65939915)]
COG2204	COG2204	DVU0679	DVU0679	Sigma-54 dependent transcriptional	DVUA0057	DVUA0057	Sigma-54 dependent transcriptional	[TP0519-TP0519 (0.65939915)]
COG2204	COG2204	DVUA0057	DVUA0057	Sigma-54 dependent transcriptional	DVU0679	DVU0679	Sigma-54 dependent transcriptional	[TP0519-TP0519 (0.65939915)]
COG2204	COG2204	DVUA0024	DVUA0024	Sigma-54 interaction domain protein	DVU3305	DVU3305	Sigma-54 dependent transcriptional	[TP0519-TP0519 (0.65939915)]
COG2204	COG2204	DVU3305	DVU3305	Sigma-54 dependent transcriptional	DVUA0024	DVUA0024	Sigma-54 interaction domain protein	[TP0519-TP0519 (0.65939915)]
COG2204	COG2204	DVU2114	DVU2114	Sigma-54 dependent transcriptional	DVU2114	DVU2114	Sigma-54 dependent transcriptional	[TP0519-TP0519 (0.65939915)]
COG2204	COG2204	DVUA0024	DVUA0024	Sigma-54 interaction domain protein	DVU2963	DVU2963	Response regulator {UniProtKB/TrEMBL:Q726Z3}	[TP0519-TP0519 (0.65939915)]
COG2204	COG2204	DVU2963	DVU2963	Response regulator {UniProtKB/TrEMBL:Q726Z3}	DVUA0024	DVUA0024	Sigma-54 interaction domain protein	[TP0519-TP0519 (0.65939915)]
COG2204	COG2204	DVU0946	DVU0946	Sigma-54 dependent transcriptional	DVU0539	DVU0539	Sigma-54 dependent DNA-binding response regulator	[TP0519-TP0519 (0.65939915)]
COG2204	COG2204	DVU0539	DVU0539	Sigma-54 dependent DNA-binding response regulator	DVU0946	DVU0946	Sigma-54 dependent transcriptional	[TP0519-TP0519 (0.65939915)]
COG2204	COG2204	DVU2966	DVU2966	Response regulator {UniProtKB/TrEMBL:Q726Z0}	DVU1063	DVU1063	Transcriptional regulatory protein	[TP0519-TP0519 (0.65939915)]
COG2204	COG2204	DVU1063	DVU1063	Transcriptional regulatory protein	DVU2966	DVU2966	Response regulator {UniProtKB/TrEMBL:Q726Z0}	[TP0519-TP0519 (0.65939915)]
COG2204	COG2204	DVUA0024	DVUA0024	Sigma-54 interaction domain protein	DVU0679	DVU0679	Sigma-54 dependent transcriptional	[TP0519-TP0519 (0.65939915)]
COG2204	COG2204	DVU0679	DVU0679	Sigma-54 dependent transcriptional	DVUA0024	DVUA0024	Sigma-54 interaction domain protein	[TP0519-TP0519 (0.65939915)]
COG2204	COG2204	DVU2114	DVU2114	Sigma-54 dependent transcriptional	DVU3305	DVU3305	Sigma-54 dependent transcriptional	[TP0519-TP0519 (0.65939915)]
COG2204	COG2204	DVU3305	DVU3305	Sigma-54 dependent transcriptional	DVU2114	DVU2114	Sigma-54 dependent transcriptional	[TP0519-TP0519 (0.65939915)]
COG2204	COG2204	DVU1156	DVU1156	Sigma-54 dependent transcriptional regulator,	DVU3381	DVU3381	Transcriptional regulatory protein zraR	[TP0519-TP0519 (0.65939915)]
COG2204	COG2204	DVU3381	DVU3381	Transcriptional regulatory protein zraR	DVU1156	DVU1156	Sigma-54 dependent transcriptional regulator,	[TP0519-TP0519 (0.65939915)]
COG2204	COG2204	DVU0539	DVU0539	Sigma-54 dependent DNA-binding response regulator	DVU0581	DVU0581	Response regulator/anti-anti-sigma factor	[TP0519-TP0519 (0.65939915)]
COG2204	COG2204	DVU0581	DVU0581	Response regulator/anti-anti-sigma factor	DVU0539	DVU0539	Sigma-54 dependent DNA-binding response regulator	[TP0519-TP0519 (0.65939915)]
COG2204	COG2204	DVU2934	DVU2934	Sigma-54 dependent transcriptional	DVU0118	DVU0118	Sigma-54 dependent transcriptional	[TP0519-TP0519 (0.65939915)]
COG2204	COG2204	DVU0118	DVU0118	Sigma-54 dependent transcriptional	DVU2934	DVU2934	Sigma-54 dependent transcriptional	[TP0519-TP0519 (0.65939915)]
COG2204	COG2204	DVU2934	DVU2934	Sigma-54 dependent transcriptional	DVUA0057	DVUA0057	Sigma-54 dependent transcriptional	[TP0519-TP0519 (0.65939915)]
COG2204	COG2204	DVUA0057	DVUA0057	Sigma-54 dependent transcriptional	DVU2934	DVU2934	Sigma-54 dependent transcriptional	[TP0519-TP0519 (0.65939915)]
COG2204	COG2204	DVU3381	DVU3381	Transcriptional regulatory protein zraR	DVU0581	DVU0581	Response regulator/anti-anti-sigma factor	[TP0519-TP0519 (0.65939915)]
COG2204	COG2204	DVU0581	DVU0581	Response regulator/anti-anti-sigma factor	DVU3381	DVU3381	Transcriptional regulatory protein zraR	[TP0519-TP0519 (0.65939915)]
COG2204	COG2204	DVU0621	DVU0621	Sigma-54 dependent DNA-binding response regulator	DVU2394	DVU2394	Sigma-54 dependent transcriptional	[TP0519-TP0519 (0.65939915)]
COG2204	COG2204	DVU2394	DVU2394	Sigma-54 dependent transcriptional	DVU0621	DVU0621	Sigma-54 dependent DNA-binding response regulator	[TP0519-TP0519 (0.65939915)]
COG2204	COG2204	DVU1419	DVU1419	Sigma-54 dependent transcriptional	DVU2394	DVU2394	Sigma-54 dependent transcriptional	[TP0519-TP0519 (0.65939915)]
COG2204	COG2204	DVU2394	DVU2394	Sigma-54 dependent transcriptional	DVU1419	DVU1419	Sigma-54 dependent transcriptional	[TP0519-TP0519 (0.65939915)]
COG2204	COG2204	DVU0804	DVU0804	Sigma-54 dependent transcriptional	DVU2894	DVU2894	Sigma-54 dependent transcriptional regulator	[TP0519-TP0519 (0.65939915)]
COG2204	COG2204	DVU2894	DVU2894	Sigma-54 dependent transcriptional regulator	DVU0804	DVU0804	Sigma-54 dependent transcriptional	[TP0519-TP0519 (0.65939915)]
COG2204	COG2204	DVU0679	DVU0679	Sigma-54 dependent transcriptional	DVU2966	DVU2966	Response regulator {UniProtKB/TrEMBL:Q726Z0}	[TP0519-TP0519 (0.65939915)]
COG2204	COG2204	DVU2966	DVU2966	Response regulator {UniProtKB/TrEMBL:Q726Z0}	DVU0679	DVU0679	Sigma-54 dependent transcriptional	[TP0519-TP0519 (0.65939915)]
COG2204	COG2204	DVU3238	DVU3238	Response regulator {UniProtKB/TrEMBL:Q725J2}	DVU3381	DVU3381	Transcriptional regulatory protein zraR	[TP0519-TP0519 (0.65939915)]
COG2204	COG2204	DVU3381	DVU3381	Transcriptional regulatory protein zraR	DVU3238	DVU3238	Response regulator {UniProtKB/TrEMBL:Q725J2}	[TP0519-TP0519 (0.65939915)]
COG2204	COG2204	DVU1419	DVU1419	Sigma-54 dependent transcriptional	DVU3381	DVU3381	Transcriptional regulatory protein zraR	[TP0519-TP0519 (0.65939915)]
COG2204	COG2204	DVU3381	DVU3381	Transcriptional regulatory protein zraR	DVU1419	DVU1419	Sigma-54 dependent transcriptional	[TP0519-TP0519 (0.65939915)]
COG2204	COG2204	DVU0804	DVU0804	Sigma-54 dependent transcriptional	DVU2960	DVU2960	Sigma-54 dependent transcriptional regulator	[TP0519-TP0519 (0.65939915)]
COG2204	COG2204	DVU0145	DVU0145	Response regulator {UniProtKB/TrEMBL:Q72FR8}	DVU2960	DVU2960	Sigma-54 dependent transcriptional regulator	[TP0519-TP0519 (0.65939915)]
COG2204	COG2204	DVU2960	DVU2960	Sigma-54 dependent transcriptional regulator	DVU0804	DVU0804	Sigma-54 dependent transcriptional	[TP0519-TP0519 (0.65939915)]
COG2204	COG2204	DVU2960	DVU2960	Sigma-54 dependent transcriptional regulator	DVU0145	DVU0145	Response regulator {UniProtKB/TrEMBL:Q72FR8}	[TP0519-TP0519 (0.65939915)]
COG2204	COG2204	DVU0140	DVU0140	Response regulator {UniProtKB/TrEMBL:Q72FS3}	DVU0118	DVU0118	Sigma-54 dependent transcriptional	[TP0519-TP0519 (0.65939915)]
COG2204	COG2204	DVU0118	DVU0118	Sigma-54 dependent transcriptional	DVU0140	DVU0140	Response regulator {UniProtKB/TrEMBL:Q72FS3}	[TP0519-TP0519 (0.65939915)]
COG2204	COG2204	DVU0118	DVU0118	Sigma-54 dependent transcriptional	DVU2894	DVU2894	Sigma-54 dependent transcriptional regulator	[TP0519-TP0519 (0.65939915)]
COG2204	COG2204	DVU2894	DVU2894	Sigma-54 dependent transcriptional regulator	DVU0118	DVU0118	Sigma-54 dependent transcriptional	[TP0519-TP0519 (0.65939915)]
COG2204	COG2204	DVU3238	DVU3238	Response regulator {UniProtKB/TrEMBL:Q725J2}	DVU0581	DVU0581	Response regulator/anti-anti-sigma factor	[TP0519-TP0519 (0.65939915)]
COG2204	COG2204	DVU0581	DVU0581	Response regulator/anti-anti-sigma factor	DVU3238	DVU3238	Response regulator {UniProtKB/TrEMBL:Q725J2}	[TP0519-TP0519 (0.65939915)]
COG2204	COG2204	DVU0539	DVU0539	Sigma-54 dependent DNA-binding response regulator	DVU2963	DVU2963	Response regulator {UniProtKB/TrEMBL:Q726Z3}	[TP0519-TP0519 (0.65939915)]
COG2204	COG2204	DVU0679	DVU0679	Sigma-54 dependent transcriptional	DVU2114	DVU2114	Sigma-54 dependent transcriptional	[TP0519-TP0519 (0.65939915)]
COG2204	COG2204	DVU2963	DVU2963	Response regulator {UniProtKB/TrEMBL:Q726Z3}	DVU0539	DVU0539	Sigma-54 dependent DNA-binding response regulator	[TP0519-TP0519 (0.65939915)]
COG2204	COG2204	DVU1156	DVU1156	Sigma-54 dependent transcriptional regulator,	DVU2894	DVU2894	Sigma-54 dependent transcriptional regulator	[TP0519-TP0519 (0.65939915)]
COG2204	COG2204	DVU2114	DVU2114	Sigma-54 dependent transcriptional	DVU0679	DVU0679	Sigma-54 dependent transcriptional	[TP0519-TP0519 (0.65939915)]
COG2204	COG2204	DVU2894	DVU2894	Sigma-54 dependent transcriptional regulator	DVU1156	DVU1156	Sigma-54 dependent transcriptional regulator,	[TP0519-TP0519 (0.65939915)]
COG2204	COG2204	DVU0110	DVU0110	Sigma-54 dependent transcriptional	DVU0653	DVU0653	Sigma-54 dependent transcriptional regulator,	[TP0519-TP0519 (0.65939915)]
COG2204	COG2204	DVU0653	DVU0653	Sigma-54 dependent transcriptional regulator,	DVU0110	DVU0110	Sigma-54 dependent transcriptional	[TP0519-TP0519 (0.65939915)]
COG2204	COG2204	DVU2394	DVU2394	Sigma-54 dependent transcriptional	DVU2966	DVU2966	Response regulator {UniProtKB/TrEMBL:Q726Z0}	[TP0519-TP0519 (0.65939915)]
COG2204	COG2204	DVU2966	DVU2966	Response regulator {UniProtKB/TrEMBL:Q726Z0}	DVU2394	DVU2394	Sigma-54 dependent transcriptional	[TP0519-TP0519 (0.65939915)]
COG2204	COG2204	DVU3023	DVU3023	Sigma-54 dependent DNA-binding response regulator	DVU3334	DVU3334	Sigma-54 dependent DNA-binding response regulator	[TP0519-TP0519 (0.65939915)]
COG2204	COG2204	DVU3334	DVU3334	Sigma-54 dependent DNA-binding response regulator	DVU3023	DVU3023	Sigma-54 dependent DNA-binding response regulator	[TP0519-TP0519 (0.65939915)]
COG2204	COG2204	DVU2934	DVU2934	Sigma-54 dependent transcriptional	DVU2394	DVU2394	Sigma-54 dependent transcriptional	[TP0519-TP0519 (0.65939915)]
COG2204	COG2204	DVU2394	DVU2394	Sigma-54 dependent transcriptional	DVU2934	DVU2934	Sigma-54 dependent transcriptional	[TP0519-TP0519 (0.65939915)]
COG2204	COG2204	DVU0744	DVU0744	Sigma-54 dependent transcriptional	DVU2960	DVU2960	Sigma-54 dependent transcriptional regulator	[TP0519-TP0519 (0.65939915)]
COG2204	COG2204	DVU2960	DVU2960	Sigma-54 dependent transcriptional regulator	DVU0744	DVU0744	Sigma-54 dependent transcriptional	[TP0519-TP0519 (0.65939915)]
COG2204	COG2204	DVU0140	DVU0140	Response regulator {UniProtKB/TrEMBL:Q72FS3}	DVU3238	DVU3238	Response regulator {UniProtKB/TrEMBL:Q725J2}	[TP0519-TP0519 (0.65939915)]
COG2204	COG2204	DVU3238	DVU3238	Response regulator {UniProtKB/TrEMBL:Q725J2}	DVU0140	DVU0140	Response regulator {UniProtKB/TrEMBL:Q72FS3}	[TP0519-TP0519 (0.65939915)]
COG2204	COG2204	DVU0110	DVU0110	Sigma-54 dependent transcriptional	DVU0744	DVU0744	Sigma-54 dependent transcriptional	[TP0519-TP0519 (0.65939915)]
COG2204	COG2204	DVU0539	DVU0539	Sigma-54 dependent DNA-binding response regulator	DVUA0024	DVUA0024	Sigma-54 interaction domain protein	[TP0519-TP0519 (0.65939915)]
COG2204	COG2204	DVUA0024	DVUA0024	Sigma-54 interaction domain protein	DVU0539	DVU0539	Sigma-54 dependent DNA-binding response regulator	[TP0519-TP0519 (0.65939915)]
COG2204	COG2204	DVU0744	DVU0744	Sigma-54 dependent transcriptional	DVU0110	DVU0110	Sigma-54 dependent transcriptional	[TP0519-TP0519 (0.65939915)]
COG2204	COG2204	DVU3305	DVU3305	Sigma-54 dependent transcriptional	DVU2894	DVU2894	Sigma-54 dependent transcriptional regulator	[TP0519-TP0519 (0.65939915)]
COG2204	COG2204	DVU2894	DVU2894	Sigma-54 dependent transcriptional regulator	DVU3305	DVU3305	Sigma-54 dependent transcriptional	[TP0519-TP0519 (0.65939915)]
COG2204	COG2204	DVU2394	DVU2394	Sigma-54 dependent transcriptional	DVU0118	DVU0118	Sigma-54 dependent transcriptional	[TP0519-TP0519 (0.65939915)]
COG2204	COG2204	DVU0118	DVU0118	Sigma-54 dependent transcriptional	DVU2394	DVU2394	Sigma-54 dependent transcriptional	[TP0519-TP0519 (0.65939915)]
COG2204	COG2204	DVU3023	DVU3023	Sigma-54 dependent DNA-binding response regulator	DVUA0057	DVUA0057	Sigma-54 dependent transcriptional	[TP0519-TP0519 (0.65939915)]
COG2204	COG2204	DVUA0057	DVUA0057	Sigma-54 dependent transcriptional	DVU3023	DVU3023	Sigma-54 dependent DNA-binding response regulator	[TP0519-TP0519 (0.65939915)]
COG2204	COG2204	DVU0946	DVU0946	Sigma-54 dependent transcriptional	DVU0653	DVU0653	Sigma-54 dependent transcriptional regulator,	[TP0519-TP0519 (0.65939915)]
COG2204	COG2204	DVU0653	DVU0653	Sigma-54 dependent transcriptional regulator,	DVU0946	DVU0946	Sigma-54 dependent transcriptional	[TP0519-TP0519 (0.65939915)]
COG2204	COG2204	DVU3220	DVU3220	Sigma-54 dependent transcriptional	DVU0118	DVU0118	Sigma-54 dependent transcriptional	[TP0519-TP0519 (0.65939915)]
COG2204	COG2204	DVU0118	DVU0118	Sigma-54 dependent transcriptional	DVU3220	DVU3220	Sigma-54 dependent transcriptional	[TP0519-TP0519 (0.65939915)]
COG2204	COG2204	DVU0145	DVU0145	Response regulator {UniProtKB/TrEMBL:Q72FR8}	DVUA0024	DVUA0024	Sigma-54 interaction domain protein	[TP0519-TP0519 (0.65939915)]
COG2204	COG2204	DVUA0024	DVUA0024	Sigma-54 interaction domain protein	DVU0145	DVU0145	Response regulator {UniProtKB/TrEMBL:Q72FR8}	[TP0519-TP0519 (0.65939915)]
COG2204	COG2204	DVU0140	DVU0140	Response regulator {UniProtKB/TrEMBL:Q72FS3}	DVU2114	DVU2114	Sigma-54 dependent transcriptional	[TP0519-TP0519 (0.65939915)]
COG2204	COG2204	DVU2114	DVU2114	Sigma-54 dependent transcriptional	DVU0140	DVU0140	Response regulator {UniProtKB/TrEMBL:Q72FS3}	[TP0519-TP0519 (0.65939915)]
COG2204	COG2204	DVU2966	DVU2966	Response regulator {UniProtKB/TrEMBL:Q726Z0}	DVU0118	DVU0118	Sigma-54 dependent transcriptional	[TP0519-TP0519 (0.65939915)]
COG2204	COG2204	DVU0118	DVU0118	Sigma-54 dependent transcriptional	DVU2966	DVU2966	Response regulator {UniProtKB/TrEMBL:Q726Z0}	[TP0519-TP0519 (0.65939915)]
COG2204	COG2204	DVU0145	DVU0145	Response regulator {UniProtKB/TrEMBL:Q72FR8}	DVUA0057	DVUA0057	Sigma-54 dependent transcriptional	[TP0519-TP0519 (0.65939915)]
COG2204	COG2204	DVUA0057	DVUA0057	Sigma-54 dependent transcriptional	DVU0145	DVU0145	Response regulator {UniProtKB/TrEMBL:Q72FR8}	[TP0519-TP0519 (0.65939915)]
COG2204	COG2204	DVU2394	DVU2394	Sigma-54 dependent transcriptional	DVUA0057	DVUA0057	Sigma-54 dependent transcriptional	[TP0519-TP0519 (0.65939915)]
COG2204	COG2204	DVUA0057	DVUA0057	Sigma-54 dependent transcriptional	DVU2394	DVU2394	Sigma-54 dependent transcriptional	[TP0519-TP0519 (0.65939915)]
COG2204	COG2204	DVU2394	DVU2394	Sigma-54 dependent transcriptional	DVU1063	DVU1063	Transcriptional regulatory protein	[TP0519-TP0519 (0.65939915)]
COG2204	COG2204	DVU1063	DVU1063	Transcriptional regulatory protein	DVU2394	DVU2394	Sigma-54 dependent transcriptional	[TP0519-TP0519 (0.65939915)]
COG2204	COG2204	DVU1419	DVU1419	Sigma-54 dependent transcriptional	DVU0804	DVU0804	Sigma-54 dependent transcriptional	[TP0519-TP0519 (0.65939915)]
COG2204	COG2204	DVU0804	DVU0804	Sigma-54 dependent transcriptional	DVU1419	DVU1419	Sigma-54 dependent transcriptional	[TP0519-TP0519 (0.65939915)]
COG2204	COG2204	DVU0946	DVU0946	Sigma-54 dependent transcriptional	DVU2966	DVU2966	Response regulator {UniProtKB/TrEMBL:Q726Z0}	[TP0519-TP0519 (0.65939915)]
COG2204	COG2204	DVU2966	DVU2966	Response regulator {UniProtKB/TrEMBL:Q726Z0}	DVU0946	DVU0946	Sigma-54 dependent transcriptional	[TP0519-TP0519 (0.65939915)]
COG2204	COG2204	DVU0539	DVU0539	Sigma-54 dependent DNA-binding response regulator	DVU1063	DVU1063	Transcriptional regulatory protein	[TP0519-TP0519 (0.65939915)]
COG2204	COG2204	DVU1063	DVU1063	Transcriptional regulatory protein	DVU0539	DVU0539	Sigma-54 dependent DNA-binding response regulator	[TP0519-TP0519 (0.65939915)]
COG2204	COG2204	DVU0581	DVU0581	Response regulator/anti-anti-sigma factor	DVU0581	DVU0581	Response regulator/anti-anti-sigma factor	[TP0519-TP0519 (0.65939915)]
COG2204	COG2204	DVU3238	DVU3238	Response regulator {UniProtKB/TrEMBL:Q725J2}	DVU0653	DVU0653	Sigma-54 dependent transcriptional regulator,	[TP0519-TP0519 (0.65939915)]
COG2204	COG2204	DVU0653	DVU0653	Sigma-54 dependent transcriptional regulator,	DVU3238	DVU3238	Response regulator {UniProtKB/TrEMBL:Q725J2}	[TP0519-TP0519 (0.65939915)]
COG2204	COG2204	DVU0539	DVU0539	Sigma-54 dependent DNA-binding response regulator	DVU0140	DVU0140	Response regulator {UniProtKB/TrEMBL:Q72FS3}	[TP0519-TP0519 (0.65939915)]
COG2204	COG2204	DVU0140	DVU0140	Response regulator {UniProtKB/TrEMBL:Q72FS3}	DVU0539	DVU0539	Sigma-54 dependent DNA-binding response regulator	[TP0519-TP0519 (0.65939915)]
COG2204	COG2204	DVU3238	DVU3238	Response regulator {UniProtKB/TrEMBL:Q725J2}	DVU3334	DVU3334	Sigma-54 dependent DNA-binding response regulator	[TP0519-TP0519 (0.65939915)]
COG2204	COG2204	DVU3334	DVU3334	Sigma-54 dependent DNA-binding response regulator	DVU3238	DVU3238	Response regulator {UniProtKB/TrEMBL:Q725J2}	[TP0519-TP0519 (0.65939915)]
COG2204	COG2204	DVU2966	DVU2966	Response regulator {UniProtKB/TrEMBL:Q726Z0}	DVU3381	DVU3381	Transcriptional regulatory protein zraR	[TP0519-TP0519 (0.65939915)]
COG2204	COG2204	DVU3381	DVU3381	Transcriptional regulatory protein zraR	DVU2966	DVU2966	Response regulator {UniProtKB/TrEMBL:Q726Z0}	[TP0519-TP0519 (0.65939915)]
COG2204	COG2204	DVU2894	DVU2894	Sigma-54 dependent transcriptional regulator	DVUA0057	DVUA0057	Sigma-54 dependent transcriptional	[TP0519-TP0519 (0.65939915)]
COG2204	COG2204	DVUA0057	DVUA0057	Sigma-54 dependent transcriptional	DVU2894	DVU2894	Sigma-54 dependent transcriptional regulator	[TP0519-TP0519 (0.65939915)]
COG2204	COG2204	DVU0679	DVU0679	Sigma-54 dependent transcriptional	DVU3220	DVU3220	Sigma-54 dependent transcriptional	[TP0519-TP0519 (0.65939915)]
COG2204	COG2204	DVU3220	DVU3220	Sigma-54 dependent transcriptional	DVU0679	DVU0679	Sigma-54 dependent transcriptional	[TP0519-TP0519 (0.65939915)]
COG2204	COG2204	DVU2966	DVU2966	Response regulator {UniProtKB/TrEMBL:Q726Z0}	DVU0247	DVU0247	Response regulator {UniProtKB/TrEMBL:Q72FG6}	[TP0519-TP0519 (0.65939915)]
COG2204	COG2204	DVU0247	DVU0247	Response regulator {UniProtKB/TrEMBL:Q72FG6}	DVU2966	DVU2966	Response regulator {UniProtKB/TrEMBL:Q726Z0}	[TP0519-TP0519 (0.65939915)]
COG2204	COG2204	DVU0145	DVU0145	Response regulator {UniProtKB/TrEMBL:Q72FR8}	DVU1063	DVU1063	Transcriptional regulatory protein	[TP0519-TP0519 (0.65939915)]
COG2204	COG2204	DVU1063	DVU1063	Transcriptional regulatory protein	DVU0145	DVU0145	Response regulator {UniProtKB/TrEMBL:Q72FR8}	[TP0519-TP0519 (0.65939915)]
COG2204	COG2204	DVU0744	DVU0744	Sigma-54 dependent transcriptional	DVU0744	DVU0744	Sigma-54 dependent transcriptional	[TP0519-TP0519 (0.65939915)]
COG2204	COG2204	DVU0804	DVU0804	Sigma-54 dependent transcriptional	DVU0653	DVU0653	Sigma-54 dependent transcriptional regulator,	[TP0519-TP0519 (0.65939915)]
COG2204	COG2204	DVU0653	DVU0653	Sigma-54 dependent transcriptional regulator,	DVU0804	DVU0804	Sigma-54 dependent transcriptional	[TP0519-TP0519 (0.65939915)]
COG2204	COG2204	DVU0804	DVU0804	Sigma-54 dependent transcriptional	DVU0744	DVU0744	Sigma-54 dependent transcriptional	[TP0519-TP0519 (0.65939915)]
COG2204	COG2204	DVU0744	DVU0744	Sigma-54 dependent transcriptional	DVU0804	DVU0804	Sigma-54 dependent transcriptional	[TP0519-TP0519 (0.65939915)]
COG2204	COG2204	DVU0621	DVU0621	Sigma-54 dependent DNA-binding response regulator	DVU2934	DVU2934	Sigma-54 dependent transcriptional	[TP0519-TP0519 (0.65939915)]
COG2204	COG2204	DVU2934	DVU2934	Sigma-54 dependent transcriptional	DVU0621	DVU0621	Sigma-54 dependent DNA-binding response regulator	[TP0519-TP0519 (0.65939915)]
COG2204	COG2204	DVU0653	DVU0653	Sigma-54 dependent transcriptional regulator,	DVU0653	DVU0653	Sigma-54 dependent transcriptional regulator,	[TP0519-TP0519 (0.65939915)]
COG2204	COG2204	DVU0581	DVU0581	Response regulator/anti-anti-sigma factor	DVU0744	DVU0744	Sigma-54 dependent transcriptional	[TP0519-TP0519 (0.65939915)]
COG2204	COG2204	DVU0744	DVU0744	Sigma-54 dependent transcriptional	DVU0581	DVU0581	Response regulator/anti-anti-sigma factor	[TP0519-TP0519 (0.65939915)]
COG2204	COG2204	DVU0118	DVU0118	Sigma-54 dependent transcriptional	DVU0581	DVU0581	Response regulator/anti-anti-sigma factor	[TP0519-TP0519 (0.65939915)]
COG2204	COG2204	DVU0581	DVU0581	Response regulator/anti-anti-sigma factor	DVU0118	DVU0118	Sigma-54 dependent transcriptional	[TP0519-TP0519 (0.65939915)]
COG2204	COG2204	DVU2966	DVU2966	Response regulator {UniProtKB/TrEMBL:Q726Z0}	DVUA0057	DVUA0057	Sigma-54 dependent transcriptional	[TP0519-TP0519 (0.65939915)]
COG2204	COG2204	DVUA0057	DVUA0057	Sigma-54 dependent transcriptional	DVU2966	DVU2966	Response regulator {UniProtKB/TrEMBL:Q726Z0}	[TP0519-TP0519 (0.65939915)]
COG2204	COG2204	DVU2963	DVU2963	Response regulator {UniProtKB/TrEMBL:Q726Z3}	DVU3220	DVU3220	Sigma-54 dependent transcriptional	[TP0519-TP0519 (0.65939915)]
COG2204	COG2204	DVU3220	DVU3220	Sigma-54 dependent transcriptional	DVU2963	DVU2963	Response regulator {UniProtKB/TrEMBL:Q726Z3}	[TP0519-TP0519 (0.65939915)]
COG2204	COG2204	DVU0946	DVU0946	Sigma-54 dependent transcriptional	DVU0581	DVU0581	Response regulator/anti-anti-sigma factor	[TP0519-TP0519 (0.65939915)]
COG2204	COG2204	DVU0581	DVU0581	Response regulator/anti-anti-sigma factor	DVU0946	DVU0946	Sigma-54 dependent transcriptional	[TP0519-TP0519 (0.65939915)]
COG2204	COG2204	DVU0110	DVU0110	Sigma-54 dependent transcriptional	DVU1063	DVU1063	Transcriptional regulatory protein	[TP0519-TP0519 (0.65939915)]
COG2204	COG2204	DVU3305	DVU3305	Sigma-54 dependent transcriptional	DVU3381	DVU3381	Transcriptional regulatory protein zraR	[TP0519-TP0519 (0.65939915)]
COG2204	COG2204	DVU3381	DVU3381	Transcriptional regulatory protein zraR	DVU3305	DVU3305	Sigma-54 dependent transcriptional	[TP0519-TP0519 (0.65939915)]
COG2204	COG2204	DVU1063	DVU1063	Transcriptional regulatory protein	DVU0110	DVU0110	Sigma-54 dependent transcriptional	[TP0519-TP0519 (0.65939915)]
COG2204	COG2204	DVU2963	DVU2963	Response regulator {UniProtKB/TrEMBL:Q726Z3}	DVU2963	DVU2963	Response regulator {UniProtKB/TrEMBL:Q726Z3}	[TP0519-TP0519 (0.65939915)]
COG2204	COG2204	DVU2966	DVU2966	Response regulator {UniProtKB/TrEMBL:Q726Z0}	DVU2960	DVU2960	Sigma-54 dependent transcriptional regulator	[TP0519-TP0519 (0.65939915)]
COG2204	COG2204	DVU2960	DVU2960	Sigma-54 dependent transcriptional regulator	DVU2966	DVU2966	Response regulator {UniProtKB/TrEMBL:Q726Z0}	[TP0519-TP0519 (0.65939915)]
COG2204	COG2204	DVUA0024	DVUA0024	Sigma-54 interaction domain protein	DVU0140	DVU0140	Response regulator {UniProtKB/TrEMBL:Q72FS3}	[TP0519-TP0519 (0.65939915)]
COG2204	COG2204	DVU0140	DVU0140	Response regulator {UniProtKB/TrEMBL:Q72FS3}	DVUA0024	DVUA0024	Sigma-54 interaction domain protein	[TP0519-TP0519 (0.65939915)]
COG2204	COG2204	DVU0679	DVU0679	Sigma-54 dependent transcriptional	DVU3023	DVU3023	Sigma-54 dependent DNA-binding response regulator	[TP0519-TP0519 (0.65939915)]
COG2204	COG2204	DVU3023	DVU3023	Sigma-54 dependent DNA-binding response regulator	DVU0679	DVU0679	Sigma-54 dependent transcriptional	[TP0519-TP0519 (0.65939915)]
COG2204	COG2204	DVU0621	DVU0621	Sigma-54 dependent DNA-binding response regulator	DVU0621	DVU0621	Sigma-54 dependent DNA-binding response regulator	[TP0519-TP0519 (0.65939915)]
COG2204	COG2204	DVU2394	DVU2394	Sigma-54 dependent transcriptional	DVU2394	DVU2394	Sigma-54 dependent transcriptional	[TP0519-TP0519 (0.65939915)]
COG2204	COG2204	DVU0539	DVU0539	Sigma-54 dependent DNA-binding response regulator	DVU2934	DVU2934	Sigma-54 dependent transcriptional	[TP0519-TP0519 (0.65939915)]
COG2204	COG2204	DVU2934	DVU2934	Sigma-54 dependent transcriptional	DVU0539	DVU0539	Sigma-54 dependent DNA-binding response regulator	[TP0519-TP0519 (0.65939915)]
COG2204	COG2204	DVU1419	DVU1419	Sigma-54 dependent transcriptional	DVU0145	DVU0145	Response regulator {UniProtKB/TrEMBL:Q72FR8}	[TP0519-TP0519 (0.65939915)]
COG2204	COG2204	DVU0145	DVU0145	Response regulator {UniProtKB/TrEMBL:Q72FR8}	DVU1419	DVU1419	Sigma-54 dependent transcriptional	[TP0519-TP0519 (0.65939915)]
COG2204	COG2204	DVU0110	DVU0110	Sigma-54 dependent transcriptional	DVU2934	DVU2934	Sigma-54 dependent transcriptional	[TP0519-TP0519 (0.65939915)]
COG2204	COG2204	DVU2934	DVU2934	Sigma-54 dependent transcriptional	DVU0110	DVU0110	Sigma-54 dependent transcriptional	[TP0519-TP0519 (0.65939915)]
COG2204	COG2204	DVU0110	DVU0110	Sigma-54 dependent transcriptional	DVU3381	DVU3381	Transcriptional regulatory protein zraR	[TP0519-TP0519 (0.65939915)]
COG2204	COG2204	DVU3381	DVU3381	Transcriptional regulatory protein zraR	DVU0110	DVU0110	Sigma-54 dependent transcriptional	[TP0519-TP0519 (0.65939915)]
COG2204	COG2204	DVU1419	DVU1419	Sigma-54 dependent transcriptional	DVU2960	DVU2960	Sigma-54 dependent transcriptional regulator	[TP0519-TP0519 (0.65939915)]
COG2204	COG2204	DVU2960	DVU2960	Sigma-54 dependent transcriptional regulator	DVU1419	DVU1419	Sigma-54 dependent transcriptional	[TP0519-TP0519 (0.65939915)]
COG2204	COG2204	DVU3220	DVU3220	Sigma-54 dependent transcriptional	DVU0744	DVU0744	Sigma-54 dependent transcriptional	[TP0519-TP0519 (0.65939915)]
COG2204	COG2204	DVU0744	DVU0744	Sigma-54 dependent transcriptional	DVU3220	DVU3220	Sigma-54 dependent transcriptional	[TP0519-TP0519 (0.65939915)]
COG2204	COG2204	DVU0804	DVU0804	Sigma-54 dependent transcriptional	DVU3305	DVU3305	Sigma-54 dependent transcriptional	[TP0519-TP0519 (0.65939915)]
COG2204	COG2204	DVU3305	DVU3305	Sigma-54 dependent transcriptional	DVU0804	DVU0804	Sigma-54 dependent transcriptional	[TP0519-TP0519 (0.65939915)]
COG2204	COG2204	DVU1419	DVU1419	Sigma-54 dependent transcriptional	DVU1419	DVU1419	Sigma-54 dependent transcriptional	[TP0519-TP0519 (0.65939915)]
COG2204	COG2204	DVU0804	DVU0804	Sigma-54 dependent transcriptional	DVU0621	DVU0621	Sigma-54 dependent DNA-binding response regulator	[TP0519-TP0519 (0.65939915)]
COG2204	COG2204	DVU0621	DVU0621	Sigma-54 dependent DNA-binding response regulator	DVU0804	DVU0804	Sigma-54 dependent transcriptional	[TP0519-TP0519 (0.65939915)]
COG2204	COG2204	DVU3238	DVU3238	Response regulator {UniProtKB/TrEMBL:Q725J2}	DVU3238	DVU3238	Response regulator {UniProtKB/TrEMBL:Q725J2}	[TP0519-TP0519 (0.65939915)]
COG2204	COG2204	DVU0804	DVU0804	Sigma-54 dependent transcriptional	DVU3381	DVU3381	Transcriptional regulatory protein zraR	[TP0519-TP0519 (0.65939915)]
COG2204	COG2204	DVU2966	DVU2966	Response regulator {UniProtKB/TrEMBL:Q726Z0}	DVU2894	DVU2894	Sigma-54 dependent transcriptional regulator	[TP0519-TP0519 (0.65939915)]
COG2204	COG2204	DVU3381	DVU3381	Transcriptional regulatory protein zraR	DVU0804	DVU0804	Sigma-54 dependent transcriptional	[TP0519-TP0519 (0.65939915)]
COG2204	COG2204	DVU2894	DVU2894	Sigma-54 dependent transcriptional regulator	DVU2966	DVU2966	Response regulator {UniProtKB/TrEMBL:Q726Z0}	[TP0519-TP0519 (0.65939915)]
COG2204	COG2204	DVU0653	DVU0653	Sigma-54 dependent transcriptional regulator,	DVU2960	DVU2960	Sigma-54 dependent transcriptional regulator	[TP0519-TP0519 (0.65939915)]
COG2204	COG2204	DVU2960	DVU2960	Sigma-54 dependent transcriptional regulator	DVU0653	DVU0653	Sigma-54 dependent transcriptional regulator,	[TP0519-TP0519 (0.65939915)]
COG2204	COG2204	DVUA0057	DVUA0057	Sigma-54 dependent transcriptional	DVU0247	DVU0247	Response regulator {UniProtKB/TrEMBL:Q72FG6}	[TP0519-TP0519 (0.65939915)]
COG2204	COG2204	DVU0247	DVU0247	Response regulator {UniProtKB/TrEMBL:Q72FG6}	DVUA0057	DVUA0057	Sigma-54 dependent transcriptional	[TP0519-TP0519 (0.65939915)]
COG2204	COG2204	DVU0145	DVU0145	Response regulator {UniProtKB/TrEMBL:Q72FR8}	DVU0679	DVU0679	Sigma-54 dependent transcriptional	[TP0519-TP0519 (0.65939915)]
COG2204	COG2204	DVU0679	DVU0679	Sigma-54 dependent transcriptional	DVU0145	DVU0145	Response regulator {UniProtKB/TrEMBL:Q72FR8}	[TP0519-TP0519 (0.65939915)]
COG2204	COG2204	DVU1156	DVU1156	Sigma-54 dependent transcriptional regulator,	DVU2960	DVU2960	Sigma-54 dependent transcriptional regulator	[TP0519-TP0519 (0.65939915)]
COG2204	COG2204	DVU2960	DVU2960	Sigma-54 dependent transcriptional regulator	DVU1156	DVU1156	Sigma-54 dependent transcriptional regulator,	[TP0519-TP0519 (0.65939915)]
COG2204	COG2204	DVU0145	DVU0145	Response regulator {UniProtKB/TrEMBL:Q72FR8}	DVU3220	DVU3220	Sigma-54 dependent transcriptional	[TP0519-TP0519 (0.65939915)]
COG2204	COG2204	DVU3220	DVU3220	Sigma-54 dependent transcriptional	DVU0145	DVU0145	Response regulator {UniProtKB/TrEMBL:Q72FR8}	[TP0519-TP0519 (0.65939915)]
COG2204	COG2204	DVU3238	DVU3238	Response regulator {UniProtKB/TrEMBL:Q725J2}	DVU3220	DVU3220	Sigma-54 dependent transcriptional	[TP0519-TP0519 (0.65939915)]
COG2204	COG2204	DVU3220	DVU3220	Sigma-54 dependent transcriptional	DVU3238	DVU3238	Response regulator {UniProtKB/TrEMBL:Q725J2}	[TP0519-TP0519 (0.65939915)]
COG2204	COG2204	DVUA0024	DVUA0024	Sigma-54 interaction domain protein	DVU2894	DVU2894	Sigma-54 dependent transcriptional regulator	[TP0519-TP0519 (0.65939915)]
COG2204	COG2204	DVU2894	DVU2894	Sigma-54 dependent transcriptional regulator	DVUA0024	DVUA0024	Sigma-54 interaction domain protein	[TP0519-TP0519 (0.65939915)]
COG2204	COG2204	DVU0679	DVU0679	Sigma-54 dependent transcriptional	DVU1063	DVU1063	Transcriptional regulatory protein	[TP0519-TP0519 (0.65939915)]
COG2204	COG2204	DVU1063	DVU1063	Transcriptional regulatory protein	DVU0679	DVU0679	Sigma-54 dependent transcriptional	[TP0519-TP0519 (0.65939915)]
COG2204	COG2204	DVU3220	DVU3220	Sigma-54 dependent transcriptional	DVU2894	DVU2894	Sigma-54 dependent transcriptional regulator	[TP0519-TP0519 (0.65939915)]
COG2204	COG2204	DVU2894	DVU2894	Sigma-54 dependent transcriptional regulator	DVU3220	DVU3220	Sigma-54 dependent transcriptional	[TP0519-TP0519 (0.65939915)]
COG2204	COG2204	DVU3305	DVU3305	Sigma-54 dependent transcriptional	DVUA0057	DVUA0057	Sigma-54 dependent transcriptional	[TP0519-TP0519 (0.65939915)]
COG2204	COG2204	DVUA0057	DVUA0057	Sigma-54 dependent transcriptional	DVU3305	DVU3305	Sigma-54 dependent transcriptional	[TP0519-TP0519 (0.65939915)]
COG2204	COG2204	DVU0621	DVU0621	Sigma-54 dependent DNA-binding response regulator	DVU2966	DVU2966	Response regulator {UniProtKB/TrEMBL:Q726Z0}	[TP0519-TP0519 (0.65939915)]
COG2204	COG2204	DVU2966	DVU2966	Response regulator {UniProtKB/TrEMBL:Q726Z0}	DVU0621	DVU0621	Sigma-54 dependent DNA-binding response regulator	[TP0519-TP0519 (0.65939915)]
COG2204	COG2204	DVU0145	DVU0145	Response regulator {UniProtKB/TrEMBL:Q72FR8}	DVU0946	DVU0946	Sigma-54 dependent transcriptional	[TP0519-TP0519 (0.65939915)]
COG2204	COG2204	DVU0946	DVU0946	Sigma-54 dependent transcriptional	DVU0145	DVU0145	Response regulator {UniProtKB/TrEMBL:Q72FR8}	[TP0519-TP0519 (0.65939915)]
COG2204	COG2204	DVU0946	DVU0946	Sigma-54 dependent transcriptional	DVU0679	DVU0679	Sigma-54 dependent transcriptional	[TP0519-TP0519 (0.65939915)]
COG2204	COG2204	DVU0679	DVU0679	Sigma-54 dependent transcriptional	DVU0946	DVU0946	Sigma-54 dependent transcriptional	[TP0519-TP0519 (0.65939915)]
COG2204	COG2204	DVU0621	DVU0621	Sigma-54 dependent DNA-binding response regulator	DVU3220	DVU3220	Sigma-54 dependent transcriptional	[TP0519-TP0519 (0.65939915)]
COG2204	COG2204	DVU3220	DVU3220	Sigma-54 dependent transcriptional	DVU0621	DVU0621	Sigma-54 dependent DNA-binding response regulator	[TP0519-TP0519 (0.65939915)]
COG2204	COG2204	DVU3381	DVU3381	Transcriptional regulatory protein zraR	DVU1063	DVU1063	Transcriptional regulatory protein	[TP0519-TP0519 (0.65939915)]
COG2204	COG2204	DVU1063	DVU1063	Transcriptional regulatory protein	DVU3381	DVU3381	Transcriptional regulatory protein zraR	[TP0519-TP0519 (0.65939915)]
COG2204	COG2204	DVU0539	DVU0539	Sigma-54 dependent DNA-binding response regulator	DVU3381	DVU3381	Transcriptional regulatory protein zraR	[TP0519-TP0519 (0.65939915)]
COG2204	COG2204	DVU3381	DVU3381	Transcriptional regulatory protein zraR	DVU0539	DVU0539	Sigma-54 dependent DNA-binding response regulator	[TP0519-TP0519 (0.65939915)]
COG2204	COG2204	DVU0581	DVU0581	Response regulator/anti-anti-sigma factor	DVUA0057	DVUA0057	Sigma-54 dependent transcriptional	[TP0519-TP0519 (0.65939915)]
COG2204	COG2204	DVUA0057	DVUA0057	Sigma-54 dependent transcriptional	DVU0581	DVU0581	Response regulator/anti-anti-sigma factor	[TP0519-TP0519 (0.65939915)]
COG2204	COG2204	DVU2114	DVU2114	Sigma-54 dependent transcriptional	DVU3238	DVU3238	Response regulator {UniProtKB/TrEMBL:Q725J2}	[TP0519-TP0519 (0.65939915)]
COG2204	COG2204	DVU3238	DVU3238	Response regulator {UniProtKB/TrEMBL:Q725J2}	DVU2114	DVU2114	Sigma-54 dependent transcriptional	[TP0519-TP0519 (0.65939915)]
COG2204	COG2204	DVU2934	DVU2934	Sigma-54 dependent transcriptional	DVU2960	DVU2960	Sigma-54 dependent transcriptional regulator	[TP0519-TP0519 (0.65939915)]
COG2204	COG2204	DVU2960	DVU2960	Sigma-54 dependent transcriptional regulator	DVU2934	DVU2934	Sigma-54 dependent transcriptional	[TP0519-TP0519 (0.65939915)]
COG2204	COG2204	DVUA0024	DVUA0024	Sigma-54 interaction domain protein	DVUA0057	DVUA0057	Sigma-54 dependent transcriptional	[TP0519-TP0519 (0.65939915)]
COG2204	COG2204	DVUA0057	DVUA0057	Sigma-54 dependent transcriptional	DVUA0024	DVUA0024	Sigma-54 interaction domain protein	[TP0519-TP0519 (0.65939915)]
COG2204	COG2204	DVU0946	DVU0946	Sigma-54 dependent transcriptional	DVUA0057	DVUA0057	Sigma-54 dependent transcriptional	[TP0519-TP0519 (0.65939915)]
COG2204	COG2204	DVUA0057	DVUA0057	Sigma-54 dependent transcriptional	DVU0946	DVU0946	Sigma-54 dependent transcriptional	[TP0519-TP0519 (0.65939915)]
COG2204	COG2204	DVU0145	DVU0145	Response regulator {UniProtKB/TrEMBL:Q72FR8}	DVU2114	DVU2114	Sigma-54 dependent transcriptional	[TP0519-TP0519 (0.65939915)]
COG2204	COG2204	DVU0621	DVU0621	Sigma-54 dependent DNA-binding response regulator	DVU0679	DVU0679	Sigma-54 dependent transcriptional	[TP0519-TP0519 (0.65939915)]
COG2204	COG2204	DVU0679	DVU0679	Sigma-54 dependent transcriptional	DVU0621	DVU0621	Sigma-54 dependent DNA-binding response regulator	[TP0519-TP0519 (0.65939915)]
COG2204	COG2204	DVU1156	DVU1156	Sigma-54 dependent transcriptional regulator,	DVU1156	DVU1156	Sigma-54 dependent transcriptional regulator,	[TP0519-TP0519 (0.65939915)]
COG2204	COG2204	DVU2114	DVU2114	Sigma-54 dependent transcriptional	DVU0145	DVU0145	Response regulator {UniProtKB/TrEMBL:Q72FR8}	[TP0519-TP0519 (0.65939915)]
COG2204	COG2204	DVU0946	DVU0946	Sigma-54 dependent transcriptional	DVU1156	DVU1156	Sigma-54 dependent transcriptional regulator,	[TP0519-TP0519 (0.65939915)]
COG2204	COG2204	DVU1156	DVU1156	Sigma-54 dependent transcriptional regulator,	DVU0946	DVU0946	Sigma-54 dependent transcriptional	[TP0519-TP0519 (0.65939915)]
COG2204	COG2204	DVU2963	DVU2963	Response regulator {UniProtKB/TrEMBL:Q726Z3}	DVU3381	DVU3381	Transcriptional regulatory protein zraR	[TP0519-TP0519 (0.65939915)]
COG2204	COG2204	DVU1156	DVU1156	Sigma-54 dependent transcriptional regulator,	DVU2394	DVU2394	Sigma-54 dependent transcriptional	[TP0519-TP0519 (0.65939915)]
COG2204	COG2204	DVU2394	DVU2394	Sigma-54 dependent transcriptional	DVU1156	DVU1156	Sigma-54 dependent transcriptional regulator,	[TP0519-TP0519 (0.65939915)]
COG2204	COG2204	DVU3381	DVU3381	Transcriptional regulatory protein zraR	DVU2963	DVU2963	Response regulator {UniProtKB/TrEMBL:Q726Z3}	[TP0519-TP0519 (0.65939915)]
COG2204	COG2204	DVU3305	DVU3305	Sigma-54 dependent transcriptional	DVU0581	DVU0581	Response regulator/anti-anti-sigma factor	[TP0519-TP0519 (0.65939915)]
COG2204	COG2204	DVU0581	DVU0581	Response regulator/anti-anti-sigma factor	DVU3305	DVU3305	Sigma-54 dependent transcriptional	[TP0519-TP0519 (0.65939915)]
COG2204	COG2204	DVU1156	DVU1156	Sigma-54 dependent transcriptional regulator,	DVU0247	DVU0247	Response regulator {UniProtKB/TrEMBL:Q72FG6}	[TP0519-TP0519 (0.65939915)]
COG2204	COG2204	DVU2934	DVU2934	Sigma-54 dependent transcriptional	DVU2934	DVU2934	Sigma-54 dependent transcriptional	[TP0519-TP0519 (0.65939915)]
COG2204	COG2204	DVU0247	DVU0247	Response regulator {UniProtKB/TrEMBL:Q72FG6}	DVU1156	DVU1156	Sigma-54 dependent transcriptional regulator,	[TP0519-TP0519 (0.65939915)]
COG2204	COG2204	DVU2966	DVU2966	Response regulator {UniProtKB/TrEMBL:Q726Z0}	DVU3023	DVU3023	Sigma-54 dependent DNA-binding response regulator	[TP0519-TP0519 (0.65939915)]
COG2204	COG2204	DVU3023	DVU3023	Sigma-54 dependent DNA-binding response regulator	DVU2966	DVU2966	Response regulator {UniProtKB/TrEMBL:Q726Z0}	[TP0519-TP0519 (0.65939915)]
COG2204	COG2204	DVU0145	DVU0145	Response regulator {UniProtKB/TrEMBL:Q72FR8}	DVU1156	DVU1156	Sigma-54 dependent transcriptional regulator,	[TP0519-TP0519 (0.65939915)]
COG2204	COG2204	DVU1156	DVU1156	Sigma-54 dependent transcriptional regulator,	DVU0145	DVU0145	Response regulator {UniProtKB/TrEMBL:Q72FR8}	[TP0519-TP0519 (0.65939915)]
COG2204	COG2204	DVU1156	DVU1156	Sigma-54 dependent transcriptional regulator,	DVU0744	DVU0744	Sigma-54 dependent transcriptional	[TP0519-TP0519 (0.65939915)]
COG2204	COG2204	DVU0744	DVU0744	Sigma-54 dependent transcriptional	DVU1156	DVU1156	Sigma-54 dependent transcriptional regulator,	[TP0519-TP0519 (0.65939915)]
COG2204	COG2204	DVU2114	DVU2114	Sigma-54 dependent transcriptional	DVU0581	DVU0581	Response regulator/anti-anti-sigma factor	[TP0519-TP0519 (0.65939915)]
COG2204	COG2204	DVU0581	DVU0581	Response regulator/anti-anti-sigma factor	DVU2114	DVU2114	Sigma-54 dependent transcriptional	[TP0519-TP0519 (0.65939915)]
COG2204	COG2204	DVU0804	DVU0804	Sigma-54 dependent transcriptional	DVU3220	DVU3220	Sigma-54 dependent transcriptional	[TP0519-TP0519 (0.65939915)]
COG2204	COG2204	DVU0946	DVU0946	Sigma-54 dependent transcriptional	DVU2963	DVU2963	Response regulator {UniProtKB/TrEMBL:Q726Z3}	[TP0519-TP0519 (0.65939915)]
COG2204	COG2204	DVUA0024	DVUA0024	Sigma-54 interaction domain protein	DVU0247	DVU0247	Response regulator {UniProtKB/TrEMBL:Q72FG6}	[TP0519-TP0519 (0.65939915)]
COG2204	COG2204	DVU2963	DVU2963	Response regulator {UniProtKB/TrEMBL:Q726Z3}	DVU0946	DVU0946	Sigma-54 dependent transcriptional	[TP0519-TP0519 (0.65939915)]
COG2204	COG2204	DVU3220	DVU3220	Sigma-54 dependent transcriptional	DVU0804	DVU0804	Sigma-54 dependent transcriptional	[TP0519-TP0519 (0.65939915)]
COG2204	COG2204	DVU0247	DVU0247	Response regulator {UniProtKB/TrEMBL:Q72FG6}	DVUA0024	DVUA0024	Sigma-54 interaction domain protein	[TP0519-TP0519 (0.65939915)]
COG2204	COG2204	DVU1156	DVU1156	Sigma-54 dependent transcriptional regulator,	DVU3220	DVU3220	Sigma-54 dependent transcriptional	[TP0519-TP0519 (0.65939915)]
COG2204	COG2204	DVU3220	DVU3220	Sigma-54 dependent transcriptional	DVU1156	DVU1156	Sigma-54 dependent transcriptional regulator,	[TP0519-TP0519 (0.65939915)]
COG2204	COG2204	DVU0145	DVU0145	Response regulator {UniProtKB/TrEMBL:Q72FR8}	DVU0581	DVU0581	Response regulator/anti-anti-sigma factor	[TP0519-TP0519 (0.65939915)]
COG2204	COG2204	DVU0581	DVU0581	Response regulator/anti-anti-sigma factor	DVU0145	DVU0145	Response regulator {UniProtKB/TrEMBL:Q72FR8}	[TP0519-TP0519 (0.65939915)]
COG2204	COG2204	DVU0145	DVU0145	Response regulator {UniProtKB/TrEMBL:Q72FR8}	DVU2966	DVU2966	Response regulator {UniProtKB/TrEMBL:Q726Z0}	[TP0519-TP0519 (0.65939915)]
COG2204	COG2204	DVU2966	DVU2966	Response regulator {UniProtKB/TrEMBL:Q726Z0}	DVU0145	DVU0145	Response regulator {UniProtKB/TrEMBL:Q72FR8}	[TP0519-TP0519 (0.65939915)]
COG2204	COG2204	DVU1419	DVU1419	Sigma-54 dependent transcriptional	DVU0247	DVU0247	Response regulator {UniProtKB/TrEMBL:Q72FG6}	[TP0519-TP0519 (0.65939915)]
COG2204	COG2204	DVU2934	DVU2934	Sigma-54 dependent transcriptional	DVU3220	DVU3220	Sigma-54 dependent transcriptional	[TP0519-TP0519 (0.65939915)]
COG2204	COG2204	DVU3220	DVU3220	Sigma-54 dependent transcriptional	DVU2934	DVU2934	Sigma-54 dependent transcriptional	[TP0519-TP0519 (0.65939915)]
COG2204	COG2204	DVU0247	DVU0247	Response regulator {UniProtKB/TrEMBL:Q72FG6}	DVU1419	DVU1419	Sigma-54 dependent transcriptional	[TP0519-TP0519 (0.65939915)]
COG2204	COG2204	DVU0946	DVU0946	Sigma-54 dependent transcriptional	DVU2934	DVU2934	Sigma-54 dependent transcriptional	[TP0519-TP0519 (0.65939915)]
COG2204	COG2204	DVU2934	DVU2934	Sigma-54 dependent transcriptional	DVU0946	DVU0946	Sigma-54 dependent transcriptional	[TP0519-TP0519 (0.65939915)]
COG2204	COG2204	DVU1419	DVU1419	Sigma-54 dependent transcriptional	DVU2114	DVU2114	Sigma-54 dependent transcriptional	[TP0519-TP0519 (0.65939915)]
COG2204	COG2204	DVU2114	DVU2114	Sigma-54 dependent transcriptional	DVU1419	DVU1419	Sigma-54 dependent transcriptional	[TP0519-TP0519 (0.65939915)]
COG2204	COG2204	DVU0679	DVU0679	Sigma-54 dependent transcriptional	DVU3334	DVU3334	Sigma-54 dependent DNA-binding response regulator	[TP0519-TP0519 (0.65939915)]
COG2204	COG2204	DVU3334	DVU3334	Sigma-54 dependent DNA-binding response regulator	DVU0679	DVU0679	Sigma-54 dependent transcriptional	[TP0519-TP0519 (0.65939915)]
COG2204	COG2204	DVU2114	DVU2114	Sigma-54 dependent transcriptional	DVU3023	DVU3023	Sigma-54 dependent DNA-binding response regulator	[TP0519-TP0519 (0.65939915)]
COG2204	COG2204	DVU3023	DVU3023	Sigma-54 dependent DNA-binding response regulator	DVU2114	DVU2114	Sigma-54 dependent transcriptional	[TP0519-TP0519 (0.65939915)]
COG2204	COG2204	DVU2963	DVU2963	Response regulator {UniProtKB/TrEMBL:Q726Z3}	DVU3238	DVU3238	Response regulator {UniProtKB/TrEMBL:Q725J2}	[TP0519-TP0519 (0.65939915)]
COG2204	COG2204	DVU3238	DVU3238	Response regulator {UniProtKB/TrEMBL:Q725J2}	DVU2963	DVU2963	Response regulator {UniProtKB/TrEMBL:Q726Z3}	[TP0519-TP0519 (0.65939915)]
COG2204	COG2204	DVU0110	DVU0110	Sigma-54 dependent transcriptional	DVU2966	DVU2966	Response regulator {UniProtKB/TrEMBL:Q726Z0}	[TP0519-TP0519 (0.65939915)]
COG2204	COG2204	DVU2966	DVU2966	Response regulator {UniProtKB/TrEMBL:Q726Z0}	DVU0110	DVU0110	Sigma-54 dependent transcriptional	[TP0519-TP0519 (0.65939915)]
COG2204	COG2204	DVU0581	DVU0581	Response regulator/anti-anti-sigma factor	DVU0247	DVU0247	Response regulator {UniProtKB/TrEMBL:Q72FG6}	[TP0519-TP0519 (0.65939915)]
COG2204	COG2204	DVU0247	DVU0247	Response regulator {UniProtKB/TrEMBL:Q72FG6}	DVU0581	DVU0581	Response regulator/anti-anti-sigma factor	[TP0519-TP0519 (0.65939915)]
COG2204	COG2204	DVU2934	DVU2934	Sigma-54 dependent transcriptional	DVU3238	DVU3238	Response regulator {UniProtKB/TrEMBL:Q725J2}	[TP0519-TP0519 (0.65939915)]
COG2204	COG2204	DVU3238	DVU3238	Response regulator {UniProtKB/TrEMBL:Q725J2}	DVU2934	DVU2934	Sigma-54 dependent transcriptional	[TP0519-TP0519 (0.65939915)]
COG2204	COG2204	DVU0621	DVU0621	Sigma-54 dependent DNA-binding response regulator	DVU2114	DVU2114	Sigma-54 dependent transcriptional	[TP0519-TP0519 (0.65939915)]
COG2204	COG2204	DVU2114	DVU2114	Sigma-54 dependent transcriptional	DVU0621	DVU0621	Sigma-54 dependent DNA-binding response regulator	[TP0519-TP0519 (0.65939915)]
COG2204	COG2204	DVU3381	DVU3381	Transcriptional regulatory protein zraR	DVU0744	DVU0744	Sigma-54 dependent transcriptional	[TP0519-TP0519 (0.65939915)]
COG2204	COG2204	DVU0744	DVU0744	Sigma-54 dependent transcriptional	DVU3381	DVU3381	Transcriptional regulatory protein zraR	[TP0519-TP0519 (0.65939915)]
COG2204	COG2204	DVU0804	DVU0804	Sigma-54 dependent transcriptional	DVU0539	DVU0539	Sigma-54 dependent DNA-binding response regulator	[TP0519-TP0519 (0.65939915)]
COG2204	COG2204	DVU0110	DVU0110	Sigma-54 dependent transcriptional	DVU3305	DVU3305	Sigma-54 dependent transcriptional	[TP0519-TP0519 (0.65939915)]
COG2204	COG2204	DVU3305	DVU3305	Sigma-54 dependent transcriptional	DVU0110	DVU0110	Sigma-54 dependent transcriptional	[TP0519-TP0519 (0.65939915)]
COG2204	COG2204	DVU0539	DVU0539	Sigma-54 dependent DNA-binding response regulator	DVU0804	DVU0804	Sigma-54 dependent transcriptional	[TP0519-TP0519 (0.65939915)]
COG2204	COG2204	DVU0804	DVU0804	Sigma-54 dependent transcriptional	DVU0140	DVU0140	Response regulator {UniProtKB/TrEMBL:Q72FS3}	[TP0519-TP0519 (0.65939915)]
COG2204	COG2204	DVU0110	DVU0110	Sigma-54 dependent transcriptional	DVU3220	DVU3220	Sigma-54 dependent transcriptional	[TP0519-TP0519 (0.65939915)]
COG2204	COG2204	DVU0140	DVU0140	Response regulator {UniProtKB/TrEMBL:Q72FS3}	DVU0804	DVU0804	Sigma-54 dependent transcriptional	[TP0519-TP0519 (0.65939915)]
COG2204	COG2204	DVU3220	DVU3220	Sigma-54 dependent transcriptional	DVU0110	DVU0110	Sigma-54 dependent transcriptional	[TP0519-TP0519 (0.65939915)]
COG2204	COG2204	DVU0653	DVU0653	Sigma-54 dependent transcriptional regulator,	DVU0581	DVU0581	Response regulator/anti-anti-sigma factor	[TP0519-TP0519 (0.65939915)]
COG2204	COG2204	DVU0581	DVU0581	Response regulator/anti-anti-sigma factor	DVU0653	DVU0653	Sigma-54 dependent transcriptional regulator,	[TP0519-TP0519 (0.65939915)]
COG2204	COG2204	DVU0946	DVU0946	Sigma-54 dependent transcriptional	DVU0946	DVU0946	Sigma-54 dependent transcriptional	[TP0519-TP0519 (0.65939915)]
COG2204	COG2204	DVU3023	DVU3023	Sigma-54 dependent DNA-binding response regulator	DVU3023	DVU3023	Sigma-54 dependent DNA-binding response regulator	[TP0519-TP0519 (0.65939915)]
COG2204	COG2204	DVU0946	DVU0946	Sigma-54 dependent transcriptional	DVU1063	DVU1063	Transcriptional regulatory protein	[TP0519-TP0519 (0.65939915)]
COG2204	COG2204	DVU1063	DVU1063	Transcriptional regulatory protein	DVU0946	DVU0946	Sigma-54 dependent transcriptional	[TP0519-TP0519 (0.65939915)]
COG2204	COG2204	DVU0946	DVU0946	Sigma-54 dependent transcriptional	DVU3334	DVU3334	Sigma-54 dependent DNA-binding response regulator	[TP0519-TP0519 (0.65939915)]
COG2204	COG2204	DVU0621	DVU0621	Sigma-54 dependent DNA-binding response regulator	DVU0539	DVU0539	Sigma-54 dependent DNA-binding response regulator	[TP0519-TP0519 (0.65939915)]
COG2204	COG2204	DVU0539	DVU0539	Sigma-54 dependent DNA-binding response regulator	DVU0621	DVU0621	Sigma-54 dependent DNA-binding response regulator	[TP0519-TP0519 (0.65939915)]
COG2204	COG2204	DVU3334	DVU3334	Sigma-54 dependent DNA-binding response regulator	DVU0946	DVU0946	Sigma-54 dependent transcriptional	[TP0519-TP0519 (0.65939915)]
COG2204	COG2204	DVU0621	DVU0621	Sigma-54 dependent DNA-binding response regulator	DVU2963	DVU2963	Response regulator {UniProtKB/TrEMBL:Q726Z3}	[TP0519-TP0519 (0.65939915)]
COG2204	COG2204	DVU2963	DVU2963	Response regulator {UniProtKB/TrEMBL:Q726Z3}	DVU0621	DVU0621	Sigma-54 dependent DNA-binding response regulator	[TP0519-TP0519 (0.65939915)]
COG2204	COG2204	DVU0804	DVU0804	Sigma-54 dependent transcriptional	DVU1063	DVU1063	Transcriptional regulatory protein	[TP0519-TP0519 (0.65939915)]
COG2204	COG2204	DVU1063	DVU1063	Transcriptional regulatory protein	DVU0804	DVU0804	Sigma-54 dependent transcriptional	[TP0519-TP0519 (0.65939915)]
COG2204	COG2204	DVU3023	DVU3023	Sigma-54 dependent DNA-binding response regulator	DVU3220	DVU3220	Sigma-54 dependent transcriptional	[TP0519-TP0519 (0.65939915)]
COG2204	COG2204	DVU3220	DVU3220	Sigma-54 dependent transcriptional	DVU3023	DVU3023	Sigma-54 dependent DNA-binding response regulator	[TP0519-TP0519 (0.65939915)]
COG2204	COG2204	DVU3305	DVU3305	Sigma-54 dependent transcriptional	DVU3220	DVU3220	Sigma-54 dependent transcriptional	[TP0519-TP0519 (0.65939915)]
COG2204	COG2204	DVU3220	DVU3220	Sigma-54 dependent transcriptional	DVU3305	DVU3305	Sigma-54 dependent transcriptional	[TP0519-TP0519 (0.65939915)]
COG2204	COG2204	DVUA0024	DVUA0024	Sigma-54 interaction domain protein	DVU3238	DVU3238	Response regulator {UniProtKB/TrEMBL:Q725J2}	[TP0519-TP0519 (0.65939915)]
COG2204	COG2204	DVU3238	DVU3238	Response regulator {UniProtKB/TrEMBL:Q725J2}	DVUA0024	DVUA0024	Sigma-54 interaction domain protein	[TP0519-TP0519 (0.65939915)]
COG2204	COG2204	DVU0145	DVU0145	Response regulator {UniProtKB/TrEMBL:Q72FR8}	DVU0653	DVU0653	Sigma-54 dependent transcriptional regulator,	[TP0519-TP0519 (0.65939915)]
COG2204	COG2204	DVU0653	DVU0653	Sigma-54 dependent transcriptional regulator,	DVU0145	DVU0145	Response regulator {UniProtKB/TrEMBL:Q72FR8}	[TP0519-TP0519 (0.65939915)]
COG2204	COG2204	DVUA0024	DVUA0024	Sigma-54 interaction domain protein	DVU3334	DVU3334	Sigma-54 dependent DNA-binding response regulator	[TP0519-TP0519 (0.65939915)]
COG2204	COG2204	DVU3334	DVU3334	Sigma-54 dependent DNA-binding response regulator	DVUA0024	DVUA0024	Sigma-54 interaction domain protein	[TP0519-TP0519 (0.65939915)]
COG2204	COG2204	DVU2963	DVU2963	Response regulator {UniProtKB/TrEMBL:Q726Z3}	DVUA0057	DVUA0057	Sigma-54 dependent transcriptional	[TP0519-TP0519 (0.65939915)]
COG2204	COG2204	DVUA0057	DVUA0057	Sigma-54 dependent transcriptional	DVU2963	DVU2963	Response regulator {UniProtKB/TrEMBL:Q726Z3}	[TP0519-TP0519 (0.65939915)]
COG2204	COG2204	DVU3334	DVU3334	Sigma-54 dependent DNA-binding response regulator	DVU3334	DVU3334	Sigma-54 dependent DNA-binding response regulator	[TP0519-TP0519 (0.65939915)]
COG2204	COG2204	DVU0110	DVU0110	Sigma-54 dependent transcriptional	DVUA0057	DVUA0057	Sigma-54 dependent transcriptional	[TP0519-TP0519 (0.65939915)]
COG2204	COG2204	DVU0539	DVU0539	Sigma-54 dependent DNA-binding response regulator	DVU3023	DVU3023	Sigma-54 dependent DNA-binding response regulator	[TP0519-TP0519 (0.65939915)]
COG2204	COG2204	DVU3023	DVU3023	Sigma-54 dependent DNA-binding response regulator	DVU0539	DVU0539	Sigma-54 dependent DNA-binding response regulator	[TP0519-TP0519 (0.65939915)]
COG2204	COG2204	DVUA0057	DVUA0057	Sigma-54 dependent transcriptional	DVU0110	DVU0110	Sigma-54 dependent transcriptional	[TP0519-TP0519 (0.65939915)]
COG2204	COG2204	DVU0118	DVU0118	Sigma-54 dependent transcriptional	DVU0118	DVU0118	Sigma-54 dependent transcriptional	[TP0519-TP0519 (0.65939915)]
COG2204	COG2204	DVU0679	DVU0679	Sigma-54 dependent transcriptional	DVU0653	DVU0653	Sigma-54 dependent transcriptional regulator,	[TP0519-TP0519 (0.65939915)]
COG2204	COG2204	DVU0653	DVU0653	Sigma-54 dependent transcriptional regulator,	DVU0679	DVU0679	Sigma-54 dependent transcriptional	[TP0519-TP0519 (0.65939915)]
COG2204	COG2204	DVU3305	DVU3305	Sigma-54 dependent transcriptional	DVU3023	DVU3023	Sigma-54 dependent DNA-binding response regulator	[TP0519-TP0519 (0.65939915)]
COG2204	COG2204	DVU3023	DVU3023	Sigma-54 dependent DNA-binding response regulator	DVU3305	DVU3305	Sigma-54 dependent transcriptional	[TP0519-TP0519 (0.65939915)]
COG2204	COG2204	DVU0621	DVU0621	Sigma-54 dependent DNA-binding response regulator	DVU0140	DVU0140	Response regulator {UniProtKB/TrEMBL:Q72FS3}	[TP0519-TP0519 (0.65939915)]
COG2204	COG2204	DVU0140	DVU0140	Response regulator {UniProtKB/TrEMBL:Q72FS3}	DVU0621	DVU0621	Sigma-54 dependent DNA-binding response regulator	[TP0519-TP0519 (0.65939915)]
COG2204	COG2204	DVU0110	DVU0110	Sigma-54 dependent transcriptional	DVU0679	DVU0679	Sigma-54 dependent transcriptional	[TP0519-TP0519 (0.65939915)]
COG2204	COG2204	DVU0679	DVU0679	Sigma-54 dependent transcriptional	DVU0110	DVU0110	Sigma-54 dependent transcriptional	[TP0519-TP0519 (0.65939915)]
COG2204	COG2204	DVU2963	DVU2963	Response regulator {UniProtKB/TrEMBL:Q726Z3}	DVU2966	DVU2966	Response regulator {UniProtKB/TrEMBL:Q726Z0}	[TP0519-TP0519 (0.65939915)]
COG2204	COG2204	DVU2966	DVU2966	Response regulator {UniProtKB/TrEMBL:Q726Z0}	DVU2963	DVU2963	Response regulator {UniProtKB/TrEMBL:Q726Z3}	[TP0519-TP0519 (0.65939915)]
COG2204	COG2204	DVU2894	DVU2894	Sigma-54 dependent transcriptional regulator	DVU2960	DVU2960	Sigma-54 dependent transcriptional regulator	[TP0519-TP0519 (0.65939915)]
COG2204	COG2204	DVU2960	DVU2960	Sigma-54 dependent transcriptional regulator	DVU2894	DVU2894	Sigma-54 dependent transcriptional regulator	[TP0519-TP0519 (0.65939915)]
COG2204	COG2204	DVU3305	DVU3305	Sigma-54 dependent transcriptional	DVU3305	DVU3305	Sigma-54 dependent transcriptional	[TP0519-TP0519 (0.65939915)]
COG2204	COG2204	DVU0145	DVU0145	Response regulator {UniProtKB/TrEMBL:Q72FR8}	DVU0744	DVU0744	Sigma-54 dependent transcriptional	[TP0519-TP0519 (0.65939915)]
COG2204	COG2204	DVU0744	DVU0744	Sigma-54 dependent transcriptional	DVU0145	DVU0145	Response regulator {UniProtKB/TrEMBL:Q72FR8}	[TP0519-TP0519 (0.65939915)]
COG2204	COG2204	DVU0679	DVU0679	Sigma-54 dependent transcriptional	DVU0118	DVU0118	Sigma-54 dependent transcriptional	[TP0519-TP0519 (0.65939915)]
COG2204	COG2204	DVU0118	DVU0118	Sigma-54 dependent transcriptional	DVU0679	DVU0679	Sigma-54 dependent transcriptional	[TP0519-TP0519 (0.65939915)]
COG2204	COG2204	DVU0140	DVU0140	Response regulator {UniProtKB/TrEMBL:Q72FS3}	DVU3220	DVU3220	Sigma-54 dependent transcriptional	[TP0519-TP0519 (0.65939915)]
COG2204	COG2204	DVU3220	DVU3220	Sigma-54 dependent transcriptional	DVU0140	DVU0140	Response regulator {UniProtKB/TrEMBL:Q72FS3}	[TP0519-TP0519 (0.65939915)]
COG2204	COG2204	DVU2114	DVU2114	Sigma-54 dependent transcriptional	DVU3334	DVU3334	Sigma-54 dependent DNA-binding response regulator	[TP0519-TP0519 (0.65939915)]
COG2204	COG2204	DVU3334	DVU3334	Sigma-54 dependent DNA-binding response regulator	DVU2114	DVU2114	Sigma-54 dependent transcriptional	[TP0519-TP0519 (0.65939915)]
COG2204	COG2204	DVUA0024	DVUA0024	Sigma-54 interaction domain protein	DVU0581	DVU0581	Response regulator/anti-anti-sigma factor	[TP0519-TP0519 (0.65939915)]
COG2204	COG2204	DVU2963	DVU2963	Response regulator {UniProtKB/TrEMBL:Q726Z3}	DVU3305	DVU3305	Sigma-54 dependent transcriptional	[TP0519-TP0519 (0.65939915)]
COG2204	COG2204	DVU3305	DVU3305	Sigma-54 dependent transcriptional	DVU2963	DVU2963	Response regulator {UniProtKB/TrEMBL:Q726Z3}	[TP0519-TP0519 (0.65939915)]
COG2204	COG2204	DVU0581	DVU0581	Response regulator/anti-anti-sigma factor	DVUA0024	DVUA0024	Sigma-54 interaction domain protein	[TP0519-TP0519 (0.65939915)]
COG2204	COG2204	DVU2963	DVU2963	Response regulator {UniProtKB/TrEMBL:Q726Z3}	DVU0118	DVU0118	Sigma-54 dependent transcriptional	[TP0519-TP0519 (0.65939915)]
COG2204	COG2204	DVU0118	DVU0118	Sigma-54 dependent transcriptional	DVU2963	DVU2963	Response regulator {UniProtKB/TrEMBL:Q726Z3}	[TP0519-TP0519 (0.65939915)]
COG2204	COG2204	DVU0145	DVU0145	Response regulator {UniProtKB/TrEMBL:Q72FR8}	DVU3238	DVU3238	Response regulator {UniProtKB/TrEMBL:Q725J2}	[TP0519-TP0519 (0.65939915)]
COG2204	COG2204	DVU3238	DVU3238	Response regulator {UniProtKB/TrEMBL:Q725J2}	DVU0145	DVU0145	Response regulator {UniProtKB/TrEMBL:Q72FR8}	[TP0519-TP0519 (0.65939915)]
COG2204	COG2204	DVUA0024	DVUA0024	Sigma-54 interaction domain protein	DVUA0024	DVUA0024	Sigma-54 interaction domain protein	[TP0519-TP0519 (0.65939915)]
COG2204	COG2204	DVU0804	DVU0804	Sigma-54 dependent transcriptional	DVU0581	DVU0581	Response regulator/anti-anti-sigma factor	[TP0519-TP0519 (0.65939915)]
COG2204	COG2204	DVU3023	DVU3023	Sigma-54 dependent DNA-binding response regulator	DVU0581	DVU0581	Response regulator/anti-anti-sigma factor	[TP0519-TP0519 (0.65939915)]
COG2204	COG2204	DVU0581	DVU0581	Response regulator/anti-anti-sigma factor	DVU3023	DVU3023	Sigma-54 dependent DNA-binding response regulator	[TP0519-TP0519 (0.65939915)]
COG2204	COG2204	DVU0581	DVU0581	Response regulator/anti-anti-sigma factor	DVU0804	DVU0804	Sigma-54 dependent transcriptional	[TP0519-TP0519 (0.65939915)]
COG2204	COG2204	DVU0110	DVU0110	Sigma-54 dependent transcriptional	DVU3023	DVU3023	Sigma-54 dependent DNA-binding response regulator	[TP0519-TP0519 (0.65939915)]
COG2204	COG2204	DVU2394	DVU2394	Sigma-54 dependent transcriptional	DVU3334	DVU3334	Sigma-54 dependent DNA-binding response regulator	[TP0519-TP0519 (0.65939915)]
COG2204	COG2204	DVU3023	DVU3023	Sigma-54 dependent DNA-binding response regulator	DVU0110	DVU0110	Sigma-54 dependent transcriptional	[TP0519-TP0519 (0.65939915)]
COG2204	COG2204	DVU3334	DVU3334	Sigma-54 dependent DNA-binding response regulator	DVU2394	DVU2394	Sigma-54 dependent transcriptional	[TP0519-TP0519 (0.65939915)]
COG2204	COG2204	DVU3238	DVU3238	Response regulator {UniProtKB/TrEMBL:Q725J2}	DVU1063	DVU1063	Transcriptional regulatory protein	[TP0519-TP0519 (0.65939915)]
COG2204	COG2204	DVU1063	DVU1063	Transcriptional regulatory protein	DVU3238	DVU3238	Response regulator {UniProtKB/TrEMBL:Q725J2}	[TP0519-TP0519 (0.65939915)]
COG2204	COG2204	DVU0539	DVU0539	Sigma-54 dependent DNA-binding response regulator	DVU3238	DVU3238	Response regulator {UniProtKB/TrEMBL:Q725J2}	[TP0519-TP0519 (0.65939915)]
COG2204	COG2204	DVU3238	DVU3238	Response regulator {UniProtKB/TrEMBL:Q725J2}	DVU0539	DVU0539	Sigma-54 dependent DNA-binding response regulator	[TP0519-TP0519 (0.65939915)]
COG2204	COG2204	DVU3381	DVU3381	Transcriptional regulatory protein zraR	DVU2894	DVU2894	Sigma-54 dependent transcriptional regulator	[TP0519-TP0519 (0.65939915)]
COG2204	COG2204	DVU2894	DVU2894	Sigma-54 dependent transcriptional regulator	DVU3381	DVU3381	Transcriptional regulatory protein zraR	[TP0519-TP0519 (0.65939915)]
COG2204	COG2204	DVU0145	DVU0145	Response regulator {UniProtKB/TrEMBL:Q72FR8}	DVU0140	DVU0140	Response regulator {UniProtKB/TrEMBL:Q72FS3}	[TP0519-TP0519 (0.65939915)]
COG2204	COG2204	DVU0140	DVU0140	Response regulator {UniProtKB/TrEMBL:Q72FS3}	DVU0145	DVU0145	Response regulator {UniProtKB/TrEMBL:Q72FR8}	[TP0519-TP0519 (0.65939915)]
COG2204	COG2204	DVU1419	DVU1419	Sigma-54 dependent transcriptional	DVU0946	DVU0946	Sigma-54 dependent transcriptional	[TP0519-TP0519 (0.65939915)]
COG2204	COG2204	DVU0946	DVU0946	Sigma-54 dependent transcriptional	DVU1419	DVU1419	Sigma-54 dependent transcriptional	[TP0519-TP0519 (0.65939915)]
COG2204	COG2204	DVU2963	DVU2963	Response regulator {UniProtKB/TrEMBL:Q726Z3}	DVU2894	DVU2894	Sigma-54 dependent transcriptional regulator	[TP0519-TP0519 (0.65939915)]
COG2204	COG2204	DVU2894	DVU2894	Sigma-54 dependent transcriptional regulator	DVU2963	DVU2963	Response regulator {UniProtKB/TrEMBL:Q726Z3}	[TP0519-TP0519 (0.65939915)]
COG2204	COG2204	DVU0110	DVU0110	Sigma-54 dependent transcriptional	DVU0581	DVU0581	Response regulator/anti-anti-sigma factor	[TP0519-TP0519 (0.65939915)]
COG2204	COG2204	DVU0581	DVU0581	Response regulator/anti-anti-sigma factor	DVU0110	DVU0110	Sigma-54 dependent transcriptional	[TP0519-TP0519 (0.65939915)]
COG2204	COG2204	DVU1419	DVU1419	Sigma-54 dependent transcriptional	DVUA0057	DVUA0057	Sigma-54 dependent transcriptional	[TP0519-TP0519 (0.65939915)]
COG2204	COG2204	DVUA0057	DVUA0057	Sigma-54 dependent transcriptional	DVU1419	DVU1419	Sigma-54 dependent transcriptional	[TP0519-TP0519 (0.65939915)]
COG2204	COG2204	DVU0140	DVU0140	Response regulator {UniProtKB/TrEMBL:Q72FS3}	DVU3023	DVU3023	Sigma-54 dependent DNA-binding response regulator	[TP0519-TP0519 (0.65939915)]
COG2204	COG2204	DVU3023	DVU3023	Sigma-54 dependent DNA-binding response regulator	DVU0140	DVU0140	Response regulator {UniProtKB/TrEMBL:Q72FS3}	[TP0519-TP0519 (0.65939915)]
COG2204	COG2204	DVU1419	DVU1419	Sigma-54 dependent transcriptional	DVUA0024	DVUA0024	Sigma-54 interaction domain protein	[TP0519-TP0519 (0.65939915)]
COG2204	COG2204	DVUA0024	DVUA0024	Sigma-54 interaction domain protein	DVU1419	DVU1419	Sigma-54 dependent transcriptional	[TP0519-TP0519 (0.65939915)]
COG2204	COG2204	DVU2934	DVU2934	Sigma-54 dependent transcriptional	DVU2114	DVU2114	Sigma-54 dependent transcriptional	[TP0519-TP0519 (0.65939915)]
COG2204	COG2204	DVU2114	DVU2114	Sigma-54 dependent transcriptional	DVU2934	DVU2934	Sigma-54 dependent transcriptional	[TP0519-TP0519 (0.65939915)]
COG2204	COG2204	DVU1419	DVU1419	Sigma-54 dependent transcriptional	DVU0581	DVU0581	Response regulator/anti-anti-sigma factor	[TP0519-TP0519 (0.65939915)]
COG2204	COG2204	DVU0581	DVU0581	Response regulator/anti-anti-sigma factor	DVU1419	DVU1419	Sigma-54 dependent transcriptional	[TP0519-TP0519 (0.65939915)]
COG2204	COG2204	DVU0145	DVU0145	Response regulator {UniProtKB/TrEMBL:Q72FR8}	DVU0247	DVU0247	Response regulator {UniProtKB/TrEMBL:Q72FG6}	[TP0519-TP0519 (0.65939915)]
COG2204	COG2204	DVU0247	DVU0247	Response regulator {UniProtKB/TrEMBL:Q72FG6}	DVU0145	DVU0145	Response regulator {UniProtKB/TrEMBL:Q72FR8}	[TP0519-TP0519 (0.65939915)]
COG2204	COG2204	DVU0539	DVU0539	Sigma-54 dependent DNA-binding response regulator	DVUA0057	DVUA0057	Sigma-54 dependent transcriptional	[TP0519-TP0519 (0.65939915)]
COG2204	COG2204	DVUA0057	DVUA0057	Sigma-54 dependent transcriptional	DVU0539	DVU0539	Sigma-54 dependent DNA-binding response regulator	[TP0519-TP0519 (0.65939915)]
COG2204	COG2204	DVU0946	DVU0946	Sigma-54 dependent transcriptional	DVU0110	DVU0110	Sigma-54 dependent transcriptional	[TP0519-TP0519 (0.65939915)]
COG2204	COG2204	DVU0110	DVU0110	Sigma-54 dependent transcriptional	DVU0946	DVU0946	Sigma-54 dependent transcriptional	[TP0519-TP0519 (0.65939915)]
COG2204	COG2204	DVUA0024	DVUA0024	Sigma-54 interaction domain protein	DVU2966	DVU2966	Response regulator {UniProtKB/TrEMBL:Q726Z0}	[TP0519-TP0519 (0.65939915)]
COG2204	COG2204	DVU2966	DVU2966	Response regulator {UniProtKB/TrEMBL:Q726Z0}	DVUA0024	DVUA0024	Sigma-54 interaction domain protein	[TP0519-TP0519 (0.65939915)]
COG2204	COG2204	DVU0140	DVU0140	Response regulator {UniProtKB/TrEMBL:Q72FS3}	DVU3305	DVU3305	Sigma-54 dependent transcriptional	[TP0519-TP0519 (0.65939915)]
COG2204	COG2204	DVU3305	DVU3305	Sigma-54 dependent transcriptional	DVU0140	DVU0140	Response regulator {UniProtKB/TrEMBL:Q72FS3}	[TP0519-TP0519 (0.65939915)]
COG2204	COG2204	DVU2394	DVU2394	Sigma-54 dependent transcriptional	DVU2114	DVU2114	Sigma-54 dependent transcriptional	[TP0519-TP0519 (0.65939915)]
COG2204	COG2204	DVU2114	DVU2114	Sigma-54 dependent transcriptional	DVU0247	DVU0247	Response regulator {UniProtKB/TrEMBL:Q72FG6}	[TP0519-TP0519 (0.65939915)]
COG2204	COG2204	DVU2114	DVU2114	Sigma-54 dependent transcriptional	DVU2394	DVU2394	Sigma-54 dependent transcriptional	[TP0519-TP0519 (0.65939915)]
COG2204	COG2204	DVU0247	DVU0247	Response regulator {UniProtKB/TrEMBL:Q72FG6}	DVU2114	DVU2114	Sigma-54 dependent transcriptional	[TP0519-TP0519 (0.65939915)]
COG2204	COG2204	DVU0621	DVU0621	Sigma-54 dependent DNA-binding response regulator	DVU0653	DVU0653	Sigma-54 dependent transcriptional regulator,	[TP0519-TP0519 (0.65939915)]
COG2204	COG2204	DVU0653	DVU0653	Sigma-54 dependent transcriptional regulator,	DVU0621	DVU0621	Sigma-54 dependent DNA-binding response regulator	[TP0519-TP0519 (0.65939915)]
COG2204	COG2204	DVU2394	DVU2394	Sigma-54 dependent transcriptional	DVU0653	DVU0653	Sigma-54 dependent transcriptional regulator,	[TP0519-TP0519 (0.65939915)]
COG2204	COG2204	DVU0653	DVU0653	Sigma-54 dependent transcriptional regulator,	DVU2394	DVU2394	Sigma-54 dependent transcriptional	[TP0519-TP0519 (0.65939915)]
COG2204	COG2204	DVU0118	DVU0118	Sigma-54 dependent transcriptional	DVU1063	DVU1063	Transcriptional regulatory protein	[TP0519-TP0519 (0.65939915)]
COG2204	COG2204	DVU1063	DVU1063	Transcriptional regulatory protein	DVU0118	DVU0118	Sigma-54 dependent transcriptional	[TP0519-TP0519 (0.65939915)]
COG2204	COG2204	DVU0140	DVU0140	Response regulator {UniProtKB/TrEMBL:Q72FS3}	DVUA0057	DVUA0057	Sigma-54 dependent transcriptional	[TP0519-TP0519 (0.65939915)]
COG2204	COG2204	DVUA0057	DVUA0057	Sigma-54 dependent transcriptional	DVU0140	DVU0140	Response regulator {UniProtKB/TrEMBL:Q72FS3}	[TP0519-TP0519 (0.65939915)]
COG2204	COG2204	DVU0140	DVU0140	Response regulator {UniProtKB/TrEMBL:Q72FS3}	DVU2394	DVU2394	Sigma-54 dependent transcriptional	[TP0519-TP0519 (0.65939915)]
COG2204	COG2204	DVU2394	DVU2394	Sigma-54 dependent transcriptional	DVU0140	DVU0140	Response regulator {UniProtKB/TrEMBL:Q72FS3}	[TP0519-TP0519 (0.65939915)]
COG2204	COG2204	DVU1419	DVU1419	Sigma-54 dependent transcriptional	DVU0621	DVU0621	Sigma-54 dependent DNA-binding response regulator	[TP0519-TP0519 (0.65939915)]
COG2204	COG2204	DVU0621	DVU0621	Sigma-54 dependent DNA-binding response regulator	DVU1419	DVU1419	Sigma-54 dependent transcriptional	[TP0519-TP0519 (0.65939915)]
COG2204	COG2204	DVU3023	DVU3023	Sigma-54 dependent DNA-binding response regulator	DVU2894	DVU2894	Sigma-54 dependent transcriptional regulator	[TP0519-TP0519 (0.65939915)]
COG2204	COG2204	DVU2894	DVU2894	Sigma-54 dependent transcriptional regulator	DVU3023	DVU3023	Sigma-54 dependent DNA-binding response regulator	[TP0519-TP0519 (0.65939915)]
COG2204	COG2204	DVU1419	DVU1419	Sigma-54 dependent transcriptional	DVU2963	DVU2963	Response regulator {UniProtKB/TrEMBL:Q726Z3}	[TP0519-TP0519 (0.65939915)]
COG2204	COG2204	DVU2963	DVU2963	Response regulator {UniProtKB/TrEMBL:Q726Z3}	DVU1419	DVU1419	Sigma-54 dependent transcriptional	[TP0519-TP0519 (0.65939915)]
COG2204	COG2204	DVU0804	DVU0804	Sigma-54 dependent transcriptional	DVU3023	DVU3023	Sigma-54 dependent DNA-binding response regulator	[TP0519-TP0519 (0.65939915)]
COG2204	COG2204	DVU3023	DVU3023	Sigma-54 dependent DNA-binding response regulator	DVU0804	DVU0804	Sigma-54 dependent transcriptional	[TP0519-TP0519 (0.65939915)]
COG2204	COG2204	DVU1156	DVU1156	Sigma-54 dependent transcriptional regulator,	DVU0118	DVU0118	Sigma-54 dependent transcriptional	[TP0519-TP0519 (0.65939915)]
COG2204	COG2204	DVU0118	DVU0118	Sigma-54 dependent transcriptional	DVU1156	DVU1156	Sigma-54 dependent transcriptional regulator,	[TP0519-TP0519 (0.65939915)]
COG2204	COG2204	DVU2963	DVU2963	Response regulator {UniProtKB/TrEMBL:Q726Z3}	DVU0744	DVU0744	Sigma-54 dependent transcriptional	[TP0519-TP0519 (0.65939915)]
COG2204	COG2204	DVU0744	DVU0744	Sigma-54 dependent transcriptional	DVU2963	DVU2963	Response regulator {UniProtKB/TrEMBL:Q726Z3}	[TP0519-TP0519 (0.65939915)]
COG0546	COG0739	DVU0130	DVU0130	Phosphoglycolate phosphatase, putative	DVU3395	DVU3395	Peptidase, M23/M37 family	[TP0554-TP0782 (0.73069036)]
COG0546	COG0739	DVU0130	DVU0130	Phosphoglycolate phosphatase, putative	DVU1347	DVU1347	Peptidase, M23/M37 family	[TP0554-TP0782 (0.73069036)]
COG0546	COG0739	DVU1371	DVU1371	HAD-superfamily hydrolase, subfamily IA	DVU3240	DVU3240	Peptidase, M23/M37 family	[TP0554-TP0782 (0.73069036)]
COG0546	COG0739	DVU0338	DVU0338	Hydrolase, haloacid dehalogenase-like family	DVU1347	DVU1347	Peptidase, M23/M37 family	[TP0554-TP0782 (0.73069036)]
COG0546	COG0739	DVU0338	DVU0338	Hydrolase, haloacid dehalogenase-like family	DVU1851	DVU1851	Peptidase, M23/M37 family	[TP0554-TP0782 (0.73069036)]
COG0546	COG0739	DVU0338	DVU0338	Hydrolase, haloacid dehalogenase-like family	DVU3395	DVU3395	Peptidase, M23/M37 family	[TP0554-TP0782 (0.73069036)]
COG0546	COG0739	DVU1371	DVU1371	HAD-superfamily hydrolase, subfamily IA	DVU3395	DVU3395	Peptidase, M23/M37 family	[TP0554-TP0782 (0.73069036)]
COG0546	COG0739	DVU0130	DVU0130	Phosphoglycolate phosphatase, putative	DVU1851	DVU1851	Peptidase, M23/M37 family	[TP0554-TP0782 (0.73069036)]
COG0546	COG0739	DVU0338	DVU0338	Hydrolase, haloacid dehalogenase-like family	DVU3240	DVU3240	Peptidase, M23/M37 family	[TP0554-TP0782 (0.73069036)]
COG0546	COG0739	DVU1371	DVU1371	HAD-superfamily hydrolase, subfamily IA	DVU1851	DVU1851	Peptidase, M23/M37 family	[TP0554-TP0782 (0.73069036)]
COG0546	COG0739	DVU1371	DVU1371	HAD-superfamily hydrolase, subfamily IA	DVU1347	DVU1347	Peptidase, M23/M37 family	[TP0554-TP0782 (0.73069036)]
COG0546	COG0739	DVU0130	DVU0130	Phosphoglycolate phosphatase, putative	DVU3240	DVU3240	Peptidase, M23/M37 family	[TP0554-TP0782 (0.73069036)]
COG0242	COG1187	DVU3366	DVU3366	Polypeptide deformylase	DVU1669	DVU1669	Ribosomal large subunit pseudouridine synthase B	[TP0757-TP0459 (0.5284328)]
COG2239	COG4658	DVU1806	DVU1806	Magnesium transporter {UniProtKB/TrEMBL:Q72B32}	DVU2793	DVU2793	Electron transport complex protein RnfD, putative	[TP0917-TP0151 (0.5215956)]
COG2239	COG4658	DVUA0006	DVUA0006	Magnesium transporter MgtE, putative	DVU2793	DVU2793	Electron transport complex protein RnfD, putative	[TP0917-TP0151 (0.5215956)]
COG0457	COG0558	DVU3272	DVU3272	TPR domain protein {UniProtKB/TrEMBL:Q726A1}	DVU1846	DVU1846	CDP-diacylglycerol--glycerol-3-phosphate	[TP0067-TP0730 (0.86096925)]
COG0457	COG0558	DVUA0036	DVUA0036	TPR domain protein {UniProtKB/TrEMBL:Q72WQ3}	DVU1846	DVU1846	CDP-diacylglycerol--glycerol-3-phosphate	[TP0067-TP0730 (0.86096925)]
COG0457	COG0558	DVUA0109	DVUA0109	Type III secretion system chaperone, LcrH/SycD	DVU1846	DVU1846	CDP-diacylglycerol--glycerol-3-phosphate	[TP0067-TP0730 (0.86096925)]
COG0457	COG0558	DVU2628	DVU2628	TPR domain protein {UniProtKB/TrEMBL:Q728H5}	DVU1846	DVU1846	CDP-diacylglycerol--glycerol-3-phosphate	[TP0067-TP0730 (0.86096925)]
COG0457	COG0558	DVU2125	DVU2125	TPR domain protein {UniProtKB/TrEMBL:Q72A72}	DVU1846	DVU1846	CDP-diacylglycerol--glycerol-3-phosphate	[TP0067-TP0730 (0.86096925)]
COG0457	COG0558	DVU0318	DVU0318	TPR domain protein {UniProtKB/TrEMBL:Q72F96}	DVU1846	DVU1846	CDP-diacylglycerol--glycerol-3-phosphate	[TP0067-TP0730 (0.86096925)]
COG0457	COG0558	DVU1583	DVU1583	TPR domain protein {UniProtKB/TrEMBL:Q72BQ1}	DVU1846	DVU1846	CDP-diacylglycerol--glycerol-3-phosphate	[TP0067-TP0730 (0.86096925)]
COG0457	COG0558	DVU2579	DVU2579	TPR domain protein {UniProtKB/TrEMBL:Q728M4}	DVU1846	DVU1846	CDP-diacylglycerol--glycerol-3-phosphate	[TP0067-TP0730 (0.86096925)]
COG0457	COG0558	DVU2937	DVU2937	TPR domain protein/response regulator receiver	DVU1846	DVU1846	CDP-diacylglycerol--glycerol-3-phosphate	[TP0067-TP0730 (0.86096925)]
COG0020	COG1508	DVU0869	DVU0869	Undecaprenyl diphosphate synthase	DVU1628	DVU1628	RNA polymerase sigma-54 factor	[TP0603-TP0111 (0.79878455)]
COG0192	COG1774	DVU2449	metK	S-adenosylmethionine synthetase (EC 2.5.1.6) (Methionine adenosyltransferase) (AdoMet synthetase) (MAT)	DVU2057	DVU2057	Hypothetical protein {UniProtKB/TrEMBL:Q72AE0}	[TP0794-TP0046 (0.7023217)]
COG0420	COG0739	DVU0070	DVU0070	Ser/Thr protein phosphatase family protein	DVU1347	DVU1347	Peptidase, M23/M37 family	[TP0626-TP0782 (0.7781429)]
COG0420	COG0739	DVU0070	DVU0070	Ser/Thr protein phosphatase family protein	DVU3395	DVU3395	Peptidase, M23/M37 family	[TP0626-TP0782 (0.7781429)]
COG0420	COG0739	DVU0070	DVU0070	Ser/Thr protein phosphatase family protein	DVU3240	DVU3240	Peptidase, M23/M37 family	[TP0626-TP0782 (0.7781429)]
COG0420	COG0739	DVU0070	DVU0070	Ser/Thr protein phosphatase family protein	DVU1851	DVU1851	Peptidase, M23/M37 family	[TP0626-TP0782 (0.7781429)]
COG1385	COG2812	DVU1685	DVU1685	Hypothetical protein {UniProtKB/TrEMBL:Q72BF1}	DVU3198	DVU3198	DNA polymerase III, gamma and tau subunits,	[TP0276-TP1005 (0.66627616)]
COG0217	COG0739	DVU2259	DVU_2259	Hypothetical UPF0082 protein DVU2259	DVU3395	DVU3395	Peptidase, M23/M37 family	[TP0474-TP0864 (0.82349855)]
COG0217	COG0739	DVU2259	DVU_2259	Hypothetical UPF0082 protein DVU2259	DVU1851	DVU1851	Peptidase, M23/M37 family	[TP0474-TP0864 (0.82349855)]
COG0217	COG0739	DVU2259	DVU_2259	Hypothetical UPF0082 protein DVU2259	DVU1347	DVU1347	Peptidase, M23/M37 family	[TP0474-TP0864 (0.82349855)]
COG0217	COG0739	DVU2259	DVU_2259	Hypothetical UPF0082 protein DVU2259	DVU3240	DVU3240	Peptidase, M23/M37 family	[TP0474-TP0864 (0.82349855)]
COG0242	COG0254	DVU3366	DVU3366	Polypeptide deformylase	DVU2912	rpmE	50S ribosomal protein L31	[TP0757-TP0255 (0.6434887)]
COG0705	COG2239	DVU1023	DVU1023	Rhomboid family protein	DVU1806	DVU1806	Magnesium transporter {UniProtKB/TrEMBL:Q72B32}	[TP0982-TP0917 (0.5527395)]
COG0705	COG2239	DVU1023	DVU1023	Rhomboid family protein	DVUA0006	DVUA0006	Magnesium transporter MgtE, putative	[TP0982-TP0917 (0.5527395)]
COG0847	COG1558	DVU0443	DVU0443	Exonulcease, putative {UniProtKB/TrEMBL:Q72EX5}	DVU0315	DVU0315	Flagellar basal-body rod protein FlgC	[TP0643-TP0397 (0.7022186)]
COG0305	COG0593	DVU0959	DVU0959	Replicative DNA helicase	DVU0001	DVU0001	Chromosomal replication initiator protein DnaA	[TP0058-TP0001 (0.9013428)]
COG0305	COG0593	DVU0959	DVU0959	Replicative DNA helicase	DVU2252	dnaA	Chromosomal replication initiator protein dnaA	[TP0058-TP0001 (0.9013428)]
COG0772	COG2239	DVU2505	DVU2505	Cell cycle protein, FtsW/RodA/SpoVE family	DVUA0006	DVUA0006	Magnesium transporter MgtE, putative	[TP0501-TP0917 (0.53388965), TP0387-TP0917 (0.61041105)]
COG0772	COG2239	DVU0785	DVU0785	Rod shape-determining protein RodA	DVU1806	DVU1806	Magnesium transporter {UniProtKB/TrEMBL:Q72B32}	[TP0501-TP0917 (0.53388965), TP0387-TP0917 (0.61041105)]
COG0772	COG2239	DVU0785	DVU0785	Rod shape-determining protein RodA	DVUA0006	DVUA0006	Magnesium transporter MgtE, putative	[TP0501-TP0917 (0.53388965), TP0387-TP0917 (0.61041105)]
COG0772	COG2239	DVU2505	DVU2505	Cell cycle protein, FtsW/RodA/SpoVE family	DVU1806	DVU1806	Magnesium transporter {UniProtKB/TrEMBL:Q72B32}	[TP0501-TP0917 (0.53388965), TP0387-TP0917 (0.61041105)]
COG1766	COG2239	DVU0313	DVU0313	Flagellar M-ring protein FliF	DVU1806	DVU1806	Magnesium transporter {UniProtKB/TrEMBL:Q72B32}	[TP0399-TP0917 (0.5059451)]
COG1766	COG2239	DVU0313	DVU0313	Flagellar M-ring protein FliF	DVUA0006	DVUA0006	Magnesium transporter MgtE, putative	[TP0399-TP0917 (0.5059451)]
COG0178	COG1197	DVU1987	DVU1987	Excinuclease ABC, A subunit	DVU1903	DVU1903	Transcription-repair coupling factor	[TP0514-TP0344 (0.9414915)]
COG0264	COG0544	DVU0873	tsf	Elongation factor Ts (EF-Ts)	DVU1334	tig	Trigger factor {UniProtKB/Swiss-Prot:Q72CE9}	[TP0605-TP0506 (0.9100214)]
COG1344	COG1352	DVU2444	DVU2444	Flagellin {UniProtKB/TrEMBL:Q729A8}	DVU1595	DVU1595	Chemotaxis protein methyltransferase	[TP0870-TP0630 (0.7476691)]
COG1344	COG1352	DVU1441	DVU1441	Flagellin {UniProtKB/TrEMBL:Q72C43}	DVU1595	DVU1595	Chemotaxis protein methyltransferase	[TP0870-TP0630 (0.7476691)]
COG1344	COG1352	DVU2082	DVU2082	Flagellin, putative {UniProtKB/TrEMBL:Q72AB5}	DVU1595	DVU1595	Chemotaxis protein methyltransferase	[TP0870-TP0630 (0.7476691)]
COG1344	COG1352	DVU0520	DVU0520	Flagellar hook-associated protein FlgL, putative	DVU1595	DVU1595	Chemotaxis protein methyltransferase	[TP0870-TP0630 (0.7476691)]
COG1344	COG1352	DVU2948	DVU2948	Bacterial flagellin N-terminal domain protein	DVU2076	DVU2076	Chemotaxis protein methyltransferase	[TP0870-TP0630 (0.7476691)]
COG1344	COG1352	DVU2948	DVU2948	Bacterial flagellin N-terminal domain protein	DVU1595	DVU1595	Chemotaxis protein methyltransferase	[TP0870-TP0630 (0.7476691)]
COG1344	COG1352	DVU1441	DVU1441	Flagellin {UniProtKB/TrEMBL:Q72C43}	DVU2076	DVU2076	Chemotaxis protein methyltransferase	[TP0870-TP0630 (0.7476691)]
COG1344	COG1352	DVU2082	DVU2082	Flagellin, putative {UniProtKB/TrEMBL:Q72AB5}	DVU2076	DVU2076	Chemotaxis protein methyltransferase	[TP0870-TP0630 (0.7476691)]
COG1344	COG1352	DVU0520	DVU0520	Flagellar hook-associated protein FlgL, putative	DVU2076	DVU2076	Chemotaxis protein methyltransferase	[TP0870-TP0630 (0.7476691)]
COG1344	COG1352	DVU2444	DVU2444	Flagellin {UniProtKB/TrEMBL:Q729A8}	DVU2076	DVU2076	Chemotaxis protein methyltransferase	[TP0870-TP0630 (0.7476691)]
COG0495	COG1475	DVU1196	leuS	Leucyl-tRNA synthetase (EC 6.1.1.4) (Leucine--tRNA ligase) (LeuRS)	DVU3360	DVU3360	ParB family protein {UniProtKB/TrEMBL:Q725R4}	[TP0586-TP0271 (0.63095015)]
COG1352	COG1536	DVU1595	DVU1595	Chemotaxis protein methyltransferase	DVU0312	DVU0312	Flagellar motor switch protein FliG	[TP0630-TP0026 (0.7604114)]
COG1352	COG1536	DVU2076	DVU2076	Chemotaxis protein methyltransferase	DVU0312	DVU0312	Flagellar motor switch protein FliG	[TP0630-TP0026 (0.7604114)]
COG0099	COG0216	DVU1326	rpsM	Ribosomal protein S13 {UniProtKB/TrEMBL:Q72CF7}	DVU2914	prfA	Peptide chain release factor 1 (RF-1)	[TP0210-TP0051 (0.8775348)]
COG0803	COG1268	DVU1343	DVU1343	Cation ABC transporter, periplasmc-binding	DVU2889	DVU2889	BioY family protein {UniProtKB/TrEMBL:Q727G6}	[TP0034-TP0228 (0.8514437)]
COG0442	COG0552	DVU1345	DVU1345	Prolyl-tRNA synthetase {UniProtKB/TrEMBL:Q72CD8}	DVU3059	DVU3059	Signal recognition particle-docking protein FtsY	[TP0160-TP0578 (0.56216276)]
COG0178	COG0845	DVU1987	DVU1987	Excinuclease ABC, A subunit	DVU3247	DVU3247	Efflux transporter, RND family, MFP subunit	[TP0514-TP0965 (0.87363523)]
COG0178	COG0845	DVU1987	DVU1987	Excinuclease ABC, A subunit	DVU0125	DVU0125	Hypothetical protein {UniProtKB/TrEMBL:Q72FT8}	[TP0514-TP0965 (0.87363523)]
COG0178	COG0845	DVU1987	DVU1987	Excinuclease ABC, A subunit	DVU0060	DVU0060	Efflux transporter, RND family, MFP subunit	[TP0514-TP0965 (0.87363523)]
COG0178	COG0845	DVU1987	DVU1987	Excinuclease ABC, A subunit	DVU2817	DVU2817	Multidrug resistance protein	[TP0514-TP0965 (0.87363523)]
COG0178	COG0845	DVU1987	DVU1987	Excinuclease ABC, A subunit	DVU2439	DVU2439	Efflux transporter, RND family, MFP subunit	[TP0514-TP0965 (0.87363523)]
COG0178	COG0845	DVU1987	DVU1987	Excinuclease ABC, A subunit	DVU1018	DVU1018	Type I secretion membrane fusion protein, HlyD	[TP0514-TP0965 (0.87363523)]
COG0178	COG0845	DVU1987	DVU1987	Excinuclease ABC, A subunit	DVU0058	DVU0058	Efflux transporter, RND family, MFP subunit	[TP0514-TP0965 (0.87363523)]
COG0178	COG0845	DVU1987	DVU1987	Excinuclease ABC, A subunit	DVU0437	DVU0437	Efflux transporter, RND family, MFP subunit	[TP0514-TP0965 (0.87363523)]
COG0178	COG0845	DVU1987	DVU1987	Excinuclease ABC, A subunit	DVUA0021	DVUA0021	Hypothetical protein {UniProtKB/TrEMBL:Q72WR8}	[TP0514-TP0965 (0.87363523)]
COG0457	COG0566	DVU2937	DVU2937	TPR domain protein/response regulator receiver	DVU2355	DVU2355	TRNA (Guanosine-2'-O-)-methyltransferase	[TP0095-TP0054 (0.73981166)]
COG0457	COG0566	DVU0318	DVU0318	TPR domain protein {UniProtKB/TrEMBL:Q72F96}	DVU2355	DVU2355	TRNA (Guanosine-2'-O-)-methyltransferase	[TP0095-TP0054 (0.73981166)]
COG0457	COG0566	DVU0318	DVU0318	TPR domain protein {UniProtKB/TrEMBL:Q72F96}	DVU0042	DVU0042	RNA methyltransferase, TrmH family, group 3	[TP0095-TP0054 (0.73981166)]
COG0457	COG0566	DVU2579	DVU2579	TPR domain protein {UniProtKB/TrEMBL:Q728M4}	DVU0042	DVU0042	RNA methyltransferase, TrmH family, group 3	[TP0095-TP0054 (0.73981166)]
COG0457	COG0566	DVU2125	DVU2125	TPR domain protein {UniProtKB/TrEMBL:Q72A72}	DVU2355	DVU2355	TRNA (Guanosine-2'-O-)-methyltransferase	[TP0095-TP0054 (0.73981166)]
COG0457	COG0566	DVU1583	DVU1583	TPR domain protein {UniProtKB/TrEMBL:Q72BQ1}	DVU2355	DVU2355	TRNA (Guanosine-2'-O-)-methyltransferase	[TP0095-TP0054 (0.73981166)]
COG0457	COG0566	DVU1583	DVU1583	TPR domain protein {UniProtKB/TrEMBL:Q72BQ1}	DVU0042	DVU0042	RNA methyltransferase, TrmH family, group 3	[TP0095-TP0054 (0.73981166)]
COG0457	COG0566	DVU2628	DVU2628	TPR domain protein {UniProtKB/TrEMBL:Q728H5}	DVU2355	DVU2355	TRNA (Guanosine-2'-O-)-methyltransferase	[TP0095-TP0054 (0.73981166)]
COG0457	COG0566	DVUA0036	DVUA0036	TPR domain protein {UniProtKB/TrEMBL:Q72WQ3}	DVU2355	DVU2355	TRNA (Guanosine-2'-O-)-methyltransferase	[TP0095-TP0054 (0.73981166)]
COG0457	COG0566	DVU2125	DVU2125	TPR domain protein {UniProtKB/TrEMBL:Q72A72}	DVU0042	DVU0042	RNA methyltransferase, TrmH family, group 3	[TP0095-TP0054 (0.73981166)]
COG0457	COG0566	DVU3272	DVU3272	TPR domain protein {UniProtKB/TrEMBL:Q726A1}	DVU2355	DVU2355	TRNA (Guanosine-2'-O-)-methyltransferase	[TP0095-TP0054 (0.73981166)]
COG0457	COG0566	DVUA0109	DVUA0109	Type III secretion system chaperone, LcrH/SycD	DVU2355	DVU2355	TRNA (Guanosine-2'-O-)-methyltransferase	[TP0095-TP0054 (0.73981166)]
COG0457	COG0566	DVU2937	DVU2937	TPR domain protein/response regulator receiver	DVU0042	DVU0042	RNA methyltransferase, TrmH family, group 3	[TP0095-TP0054 (0.73981166)]
COG0457	COG0566	DVU2579	DVU2579	TPR domain protein {UniProtKB/TrEMBL:Q728M4}	DVU2355	DVU2355	TRNA (Guanosine-2'-O-)-methyltransferase	[TP0095-TP0054 (0.73981166)]
COG0457	COG0566	DVUA0036	DVUA0036	TPR domain protein {UniProtKB/TrEMBL:Q72WQ3}	DVU0042	DVU0042	RNA methyltransferase, TrmH family, group 3	[TP0095-TP0054 (0.73981166)]
COG0457	COG0566	DVU2628	DVU2628	TPR domain protein {UniProtKB/TrEMBL:Q728H5}	DVU0042	DVU0042	RNA methyltransferase, TrmH family, group 3	[TP0095-TP0054 (0.73981166)]
COG0457	COG0566	DVUA0109	DVUA0109	Type III secretion system chaperone, LcrH/SycD	DVU0042	DVU0042	RNA methyltransferase, TrmH family, group 3	[TP0095-TP0054 (0.73981166)]
COG0457	COG0566	DVU3272	DVU3272	TPR domain protein {UniProtKB/TrEMBL:Q726A1}	DVU0042	DVU0042	RNA methyltransferase, TrmH family, group 3	[TP0095-TP0054 (0.73981166)]
COG0465	COG0558	DVU1278	DVU1278	Cell division protein FtsH	DVU1846	DVU1846	CDP-diacylglycerol--glycerol-3-phosphate	[TP0765-TP0256 (0.8653493)]
COG0024	COG0462	DVU1324	DVU1324	Methionine aminopeptidase, type I	DVU1575	DVU1575	Ribose-phosphate pyrophosphokinase	[TP0842-TP0294 (0.8762697)]
COG0125	COG0361	DVU2140	tmk	Thymidylate kinase {UniProtKB/Swiss-Prot:Q72A57}	DVU0014	infA1	Translation initiation factor IF-1 1	[TP0354-TP0097 (0.8382038)]
COG0125	COG0361	DVU2140	tmk	Thymidylate kinase {UniProtKB/Swiss-Prot:Q72A57}	DVU2216	infA2	Translation initiation factor IF-1 2	[TP0354-TP0097 (0.8382038)]
COG1536	COG1766	DVU0312	DVU0312	Flagellar motor switch protein FliG	DVU0313	DVU0313	Flagellar M-ring protein FliF	[TP0400-TP0399 (0.9198608), TP0026-TP0399 (0.9539454)]
COG0215	COG1536	DVU1579	cysS	Cysteinyl-tRNA synthetase (EC 6.1.1.16) (Cysteine--tRNA ligase) (CysRS)	DVU0312	DVU0312	Flagellar motor switch protein FliG	[TP0091-TP0400 (0.6374247)]
COG0564	COG1418	DVU3191	DVU3191	Ribosomal large subunit pseudouridine synthase C	DVU2671	DVU2671	HDIG/HD/KH domain protein	[TP0154-TP1018 (0.7668753)]
COG0564	COG1418	DVU1024	DVU1024	Ribosomal large subunit pseudouridine synthase	DVU2671	DVU2671	HDIG/HD/KH domain protein	[TP0154-TP1018 (0.7668753)]
COG0564	COG1418	DVU2678	DVU2678	RNA pseudouridine synthase family protein	DVU2671	DVU2671	HDIG/HD/KH domain protein	[TP0154-TP1018 (0.7668753)]
COG0739	COG2204	DVU3395	DVU3395	Peptidase, M23/M37 family	DVU3381	DVU3381	Transcriptional regulatory protein zraR	[TP0706-TP0519 (0.80130965)]
COG0739	COG2204	DVU1347	DVU1347	Peptidase, M23/M37 family	DVU0653	DVU0653	Sigma-54 dependent transcriptional regulator,	[TP0706-TP0519 (0.80130965)]
COG0739	COG2204	DVU1851	DVU1851	Peptidase, M23/M37 family	DVU0621	DVU0621	Sigma-54 dependent DNA-binding response regulator	[TP0706-TP0519 (0.80130965)]
COG0739	COG2204	DVU1347	DVU1347	Peptidase, M23/M37 family	DVUA0057	DVUA0057	Sigma-54 dependent transcriptional	[TP0706-TP0519 (0.80130965)]
COG0739	COG2204	DVU1347	DVU1347	Peptidase, M23/M37 family	DVU0581	DVU0581	Response regulator/anti-anti-sigma factor	[TP0706-TP0519 (0.80130965)]
COG0739	COG2204	DVU1851	DVU1851	Peptidase, M23/M37 family	DVU2934	DVU2934	Sigma-54 dependent transcriptional	[TP0706-TP0519 (0.80130965)]
COG0739	COG2204	DVU3395	DVU3395	Peptidase, M23/M37 family	DVU0110	DVU0110	Sigma-54 dependent transcriptional	[TP0706-TP0519 (0.80130965)]
COG0739	COG2204	DVU1851	DVU1851	Peptidase, M23/M37 family	DVU0679	DVU0679	Sigma-54 dependent transcriptional	[TP0706-TP0519 (0.80130965)]
COG0739	COG2204	DVU3395	DVU3395	Peptidase, M23/M37 family	DVU2894	DVU2894	Sigma-54 dependent transcriptional regulator	[TP0706-TP0519 (0.80130965)]
COG0739	COG2204	DVU3240	DVU3240	Peptidase, M23/M37 family	DVU0247	DVU0247	Response regulator {UniProtKB/TrEMBL:Q72FG6}	[TP0706-TP0519 (0.80130965)]
COG0739	COG2204	DVU1851	DVU1851	Peptidase, M23/M37 family	DVU3023	DVU3023	Sigma-54 dependent DNA-binding response regulator	[TP0706-TP0519 (0.80130965)]
COG0739	COG2204	DVU3240	DVU3240	Peptidase, M23/M37 family	DVU0539	DVU0539	Sigma-54 dependent DNA-binding response regulator	[TP0706-TP0519 (0.80130965)]
COG0739	COG2204	DVU1851	DVU1851	Peptidase, M23/M37 family	DVU0110	DVU0110	Sigma-54 dependent transcriptional	[TP0706-TP0519 (0.80130965)]
COG0739	COG2204	DVU3240	DVU3240	Peptidase, M23/M37 family	DVU0145	DVU0145	Response regulator {UniProtKB/TrEMBL:Q72FR8}	[TP0706-TP0519 (0.80130965)]
COG0739	COG2204	DVU1347	DVU1347	Peptidase, M23/M37 family	DVU2114	DVU2114	Sigma-54 dependent transcriptional	[TP0706-TP0519 (0.80130965)]
COG0739	COG2204	DVU3395	DVU3395	Peptidase, M23/M37 family	DVU0539	DVU0539	Sigma-54 dependent DNA-binding response regulator	[TP0706-TP0519 (0.80130965)]
COG0739	COG2204	DVU1347	DVU1347	Peptidase, M23/M37 family	DVU0247	DVU0247	Response regulator {UniProtKB/TrEMBL:Q72FG6}	[TP0706-TP0519 (0.80130965)]
COG0739	COG2204	DVU3240	DVU3240	Peptidase, M23/M37 family	DVU2960	DVU2960	Sigma-54 dependent transcriptional regulator	[TP0706-TP0519 (0.80130965)]
COG0739	COG2204	DVU1851	DVU1851	Peptidase, M23/M37 family	DVU0539	DVU0539	Sigma-54 dependent DNA-binding response regulator	[TP0706-TP0519 (0.80130965)]
COG0739	COG2204	DVU1851	DVU1851	Peptidase, M23/M37 family	DVU2114	DVU2114	Sigma-54 dependent transcriptional	[TP0706-TP0519 (0.80130965)]
COG0739	COG2204	DVU1347	DVU1347	Peptidase, M23/M37 family	DVU3238	DVU3238	Response regulator {UniProtKB/TrEMBL:Q725J2}	[TP0706-TP0519 (0.80130965)]
COG0739	COG2204	DVU3240	DVU3240	Peptidase, M23/M37 family	DVU3381	DVU3381	Transcriptional regulatory protein zraR	[TP0706-TP0519 (0.80130965)]
COG0739	COG2204	DVU3240	DVU3240	Peptidase, M23/M37 family	DVU2963	DVU2963	Response regulator {UniProtKB/TrEMBL:Q726Z3}	[TP0706-TP0519 (0.80130965)]
COG0739	COG2204	DVU3240	DVU3240	Peptidase, M23/M37 family	DVU0118	DVU0118	Sigma-54 dependent transcriptional	[TP0706-TP0519 (0.80130965)]
COG0739	COG2204	DVU1347	DVU1347	Peptidase, M23/M37 family	DVU3381	DVU3381	Transcriptional regulatory protein zraR	[TP0706-TP0519 (0.80130965)]
COG0739	COG2204	DVU1347	DVU1347	Peptidase, M23/M37 family	DVUA0024	DVUA0024	Sigma-54 interaction domain protein	[TP0706-TP0519 (0.80130965)]
COG0739	COG2204	DVU3395	DVU3395	Peptidase, M23/M37 family	DVU0118	DVU0118	Sigma-54 dependent transcriptional	[TP0706-TP0519 (0.80130965)]
COG0739	COG2204	DVU3240	DVU3240	Peptidase, M23/M37 family	DVU0946	DVU0946	Sigma-54 dependent transcriptional	[TP0706-TP0519 (0.80130965)]
COG0739	COG2204	DVU1851	DVU1851	Peptidase, M23/M37 family	DVU2894	DVU2894	Sigma-54 dependent transcriptional regulator	[TP0706-TP0519 (0.80130965)]
COG0739	COG2204	DVU1347	DVU1347	Peptidase, M23/M37 family	DVU0804	DVU0804	Sigma-54 dependent transcriptional	[TP0706-TP0519 (0.80130965)]
COG0739	COG2204	DVU3395	DVU3395	Peptidase, M23/M37 family	DVU1419	DVU1419	Sigma-54 dependent transcriptional	[TP0706-TP0519 (0.80130965)]
COG0739	COG2204	DVU3395	DVU3395	Peptidase, M23/M37 family	DVU0247	DVU0247	Response regulator {UniProtKB/TrEMBL:Q72FG6}	[TP0706-TP0519 (0.80130965)]
COG0739	COG2204	DVU3240	DVU3240	Peptidase, M23/M37 family	DVU0679	DVU0679	Sigma-54 dependent transcriptional	[TP0706-TP0519 (0.80130965)]
COG0739	COG2204	DVU1347	DVU1347	Peptidase, M23/M37 family	DVU1419	DVU1419	Sigma-54 dependent transcriptional	[TP0706-TP0519 (0.80130965)]
COG0739	COG2204	DVU1347	DVU1347	Peptidase, M23/M37 family	DVU2960	DVU2960	Sigma-54 dependent transcriptional regulator	[TP0706-TP0519 (0.80130965)]
COG0739	COG2204	DVU1851	DVU1851	Peptidase, M23/M37 family	DVU1156	DVU1156	Sigma-54 dependent transcriptional regulator,	[TP0706-TP0519 (0.80130965)]
COG0739	COG2204	DVU3240	DVU3240	Peptidase, M23/M37 family	DVU2894	DVU2894	Sigma-54 dependent transcriptional regulator	[TP0706-TP0519 (0.80130965)]
COG0739	COG2204	DVU1851	DVU1851	Peptidase, M23/M37 family	DVU0247	DVU0247	Response regulator {UniProtKB/TrEMBL:Q72FG6}	[TP0706-TP0519 (0.80130965)]
COG0739	COG2204	DVU3395	DVU3395	Peptidase, M23/M37 family	DVU2114	DVU2114	Sigma-54 dependent transcriptional	[TP0706-TP0519 (0.80130965)]
COG0739	COG2204	DVU1851	DVU1851	Peptidase, M23/M37 family	DVU0140	DVU0140	Response regulator {UniProtKB/TrEMBL:Q72FS3}	[TP0706-TP0519 (0.80130965)]
COG0739	COG2204	DVU3240	DVU3240	Peptidase, M23/M37 family	DVU0804	DVU0804	Sigma-54 dependent transcriptional	[TP0706-TP0519 (0.80130965)]
COG0739	COG2204	DVU3395	DVU3395	Peptidase, M23/M37 family	DVU0946	DVU0946	Sigma-54 dependent transcriptional	[TP0706-TP0519 (0.80130965)]
COG0739	COG2204	DVU3395	DVU3395	Peptidase, M23/M37 family	DVU3334	DVU3334	Sigma-54 dependent DNA-binding response regulator	[TP0706-TP0519 (0.80130965)]
COG0739	COG2204	DVU1851	DVU1851	Peptidase, M23/M37 family	DVU1063	DVU1063	Transcriptional regulatory protein	[TP0706-TP0519 (0.80130965)]
COG0739	COG2204	DVU1347	DVU1347	Peptidase, M23/M37 family	DVU3334	DVU3334	Sigma-54 dependent DNA-binding response regulator	[TP0706-TP0519 (0.80130965)]
COG0739	COG2204	DVU3395	DVU3395	Peptidase, M23/M37 family	DVU3220	DVU3220	Sigma-54 dependent transcriptional	[TP0706-TP0519 (0.80130965)]
COG0739	COG2204	DVU3240	DVU3240	Peptidase, M23/M37 family	DVU3220	DVU3220	Sigma-54 dependent transcriptional	[TP0706-TP0519 (0.80130965)]
COG0739	COG2204	DVU1347	DVU1347	Peptidase, M23/M37 family	DVU0744	DVU0744	Sigma-54 dependent transcriptional	[TP0706-TP0519 (0.80130965)]
COG0739	COG2204	DVU1347	DVU1347	Peptidase, M23/M37 family	DVU0539	DVU0539	Sigma-54 dependent DNA-binding response regulator	[TP0706-TP0519 (0.80130965)]
COG0739	COG2204	DVU1347	DVU1347	Peptidase, M23/M37 family	DVU2394	DVU2394	Sigma-54 dependent transcriptional	[TP0706-TP0519 (0.80130965)]
COG0739	COG2204	DVU3395	DVU3395	Peptidase, M23/M37 family	DVU2394	DVU2394	Sigma-54 dependent transcriptional	[TP0706-TP0519 (0.80130965)]
COG0739	COG2204	DVU3240	DVU3240	Peptidase, M23/M37 family	DVU0581	DVU0581	Response regulator/anti-anti-sigma factor	[TP0706-TP0519 (0.80130965)]
COG0739	COG2204	DVU3240	DVU3240	Peptidase, M23/M37 family	DVU0140	DVU0140	Response regulator {UniProtKB/TrEMBL:Q72FS3}	[TP0706-TP0519 (0.80130965)]
COG0739	COG2204	DVU3395	DVU3395	Peptidase, M23/M37 family	DVU0653	DVU0653	Sigma-54 dependent transcriptional regulator,	[TP0706-TP0519 (0.80130965)]
COG0739	COG2204	DVU1347	DVU1347	Peptidase, M23/M37 family	DVU0118	DVU0118	Sigma-54 dependent transcriptional	[TP0706-TP0519 (0.80130965)]
COG0739	COG2204	DVU1851	DVU1851	Peptidase, M23/M37 family	DVU3238	DVU3238	Response regulator {UniProtKB/TrEMBL:Q725J2}	[TP0706-TP0519 (0.80130965)]
COG0739	COG2204	DVU3395	DVU3395	Peptidase, M23/M37 family	DVUA0057	DVUA0057	Sigma-54 dependent transcriptional	[TP0706-TP0519 (0.80130965)]
COG0739	COG2204	DVU1851	DVU1851	Peptidase, M23/M37 family	DVU3220	DVU3220	Sigma-54 dependent transcriptional	[TP0706-TP0519 (0.80130965)]
COG0739	COG2204	DVU3395	DVU3395	Peptidase, M23/M37 family	DVU3305	DVU3305	Sigma-54 dependent transcriptional	[TP0706-TP0519 (0.80130965)]
COG0739	COG2204	DVU1347	DVU1347	Peptidase, M23/M37 family	DVU2966	DVU2966	Response regulator {UniProtKB/TrEMBL:Q726Z0}	[TP0706-TP0519 (0.80130965)]
COG0739	COG2204	DVU1851	DVU1851	Peptidase, M23/M37 family	DVU2960	DVU2960	Sigma-54 dependent transcriptional regulator	[TP0706-TP0519 (0.80130965)]
COG0739	COG2204	DVU3240	DVU3240	Peptidase, M23/M37 family	DVU0621	DVU0621	Sigma-54 dependent DNA-binding response regulator	[TP0706-TP0519 (0.80130965)]
COG0739	COG2204	DVU3240	DVU3240	Peptidase, M23/M37 family	DVU3023	DVU3023	Sigma-54 dependent DNA-binding response regulator	[TP0706-TP0519 (0.80130965)]
COG0739	COG2204	DVU3395	DVU3395	Peptidase, M23/M37 family	DVUA0024	DVUA0024	Sigma-54 interaction domain protein	[TP0706-TP0519 (0.80130965)]
COG0739	COG2204	DVU3240	DVU3240	Peptidase, M23/M37 family	DVU3238	DVU3238	Response regulator {UniProtKB/TrEMBL:Q725J2}	[TP0706-TP0519 (0.80130965)]
COG0739	COG2204	DVU3395	DVU3395	Peptidase, M23/M37 family	DVU2963	DVU2963	Response regulator {UniProtKB/TrEMBL:Q726Z3}	[TP0706-TP0519 (0.80130965)]
COG0739	COG2204	DVU3395	DVU3395	Peptidase, M23/M37 family	DVU0744	DVU0744	Sigma-54 dependent transcriptional	[TP0706-TP0519 (0.80130965)]
COG0739	COG2204	DVU3240	DVU3240	Peptidase, M23/M37 family	DVU1419	DVU1419	Sigma-54 dependent transcriptional	[TP0706-TP0519 (0.80130965)]
COG0739	COG2204	DVU3240	DVU3240	Peptidase, M23/M37 family	DVU3334	DVU3334	Sigma-54 dependent DNA-binding response regulator	[TP0706-TP0519 (0.80130965)]
COG0739	COG2204	DVU1347	DVU1347	Peptidase, M23/M37 family	DVU2894	DVU2894	Sigma-54 dependent transcriptional regulator	[TP0706-TP0519 (0.80130965)]
COG0739	COG2204	DVU3395	DVU3395	Peptidase, M23/M37 family	DVU3023	DVU3023	Sigma-54 dependent DNA-binding response regulator	[TP0706-TP0519 (0.80130965)]
COG0739	COG2204	DVU3395	DVU3395	Peptidase, M23/M37 family	DVU1063	DVU1063	Transcriptional regulatory protein	[TP0706-TP0519 (0.80130965)]
COG0739	COG2204	DVU3240	DVU3240	Peptidase, M23/M37 family	DVU1156	DVU1156	Sigma-54 dependent transcriptional regulator,	[TP0706-TP0519 (0.80130965)]
COG0739	COG2204	DVU3395	DVU3395	Peptidase, M23/M37 family	DVU2966	DVU2966	Response regulator {UniProtKB/TrEMBL:Q726Z0}	[TP0706-TP0519 (0.80130965)]
COG0739	COG2204	DVU1347	DVU1347	Peptidase, M23/M37 family	DVU1063	DVU1063	Transcriptional regulatory protein	[TP0706-TP0519 (0.80130965)]
COG0739	COG2204	DVU3395	DVU3395	Peptidase, M23/M37 family	DVU2960	DVU2960	Sigma-54 dependent transcriptional regulator	[TP0706-TP0519 (0.80130965)]
COG0739	COG2204	DVU3240	DVU3240	Peptidase, M23/M37 family	DVUA0024	DVUA0024	Sigma-54 interaction domain protein	[TP0706-TP0519 (0.80130965)]
COG0739	COG2204	DVU1851	DVU1851	Peptidase, M23/M37 family	DVU2963	DVU2963	Response regulator {UniProtKB/TrEMBL:Q726Z3}	[TP0706-TP0519 (0.80130965)]
COG0739	COG2204	DVU3395	DVU3395	Peptidase, M23/M37 family	DVU2934	DVU2934	Sigma-54 dependent transcriptional	[TP0706-TP0519 (0.80130965)]
COG0739	COG2204	DVU1851	DVU1851	Peptidase, M23/M37 family	DVU0946	DVU0946	Sigma-54 dependent transcriptional	[TP0706-TP0519 (0.80130965)]
COG0739	COG2204	DVU1851	DVU1851	Peptidase, M23/M37 family	DVU3334	DVU3334	Sigma-54 dependent DNA-binding response regulator	[TP0706-TP0519 (0.80130965)]
COG0739	COG2204	DVU1347	DVU1347	Peptidase, M23/M37 family	DVU3305	DVU3305	Sigma-54 dependent transcriptional	[TP0706-TP0519 (0.80130965)]
COG0739	COG2204	DVU1347	DVU1347	Peptidase, M23/M37 family	DVU0110	DVU0110	Sigma-54 dependent transcriptional	[TP0706-TP0519 (0.80130965)]
COG0739	COG2204	DVU3395	DVU3395	Peptidase, M23/M37 family	DVU0621	DVU0621	Sigma-54 dependent DNA-binding response regulator	[TP0706-TP0519 (0.80130965)]
COG0739	COG2204	DVU1347	DVU1347	Peptidase, M23/M37 family	DVU2963	DVU2963	Response regulator {UniProtKB/TrEMBL:Q726Z3}	[TP0706-TP0519 (0.80130965)]
COG0739	COG2204	DVU3395	DVU3395	Peptidase, M23/M37 family	DVU0145	DVU0145	Response regulator {UniProtKB/TrEMBL:Q72FR8}	[TP0706-TP0519 (0.80130965)]
COG0739	COG2204	DVU1851	DVU1851	Peptidase, M23/M37 family	DVU1419	DVU1419	Sigma-54 dependent transcriptional	[TP0706-TP0519 (0.80130965)]
COG0739	COG2204	DVU1347	DVU1347	Peptidase, M23/M37 family	DVU3220	DVU3220	Sigma-54 dependent transcriptional	[TP0706-TP0519 (0.80130965)]
COG0739	COG2204	DVU1347	DVU1347	Peptidase, M23/M37 family	DVU0145	DVU0145	Response regulator {UniProtKB/TrEMBL:Q72FR8}	[TP0706-TP0519 (0.80130965)]
COG0739	COG2204	DVU1851	DVU1851	Peptidase, M23/M37 family	DVU0744	DVU0744	Sigma-54 dependent transcriptional	[TP0706-TP0519 (0.80130965)]
COG0739	COG2204	DVU1851	DVU1851	Peptidase, M23/M37 family	DVU0145	DVU0145	Response regulator {UniProtKB/TrEMBL:Q72FR8}	[TP0706-TP0519 (0.80130965)]
COG0739	COG2204	DVU1851	DVU1851	Peptidase, M23/M37 family	DVU2394	DVU2394	Sigma-54 dependent transcriptional	[TP0706-TP0519 (0.80130965)]
COG0739	COG2204	DVU1347	DVU1347	Peptidase, M23/M37 family	DVU0679	DVU0679	Sigma-54 dependent transcriptional	[TP0706-TP0519 (0.80130965)]
COG0739	COG2204	DVU3240	DVU3240	Peptidase, M23/M37 family	DVU2934	DVU2934	Sigma-54 dependent transcriptional	[TP0706-TP0519 (0.80130965)]
COG0739	COG2204	DVU1347	DVU1347	Peptidase, M23/M37 family	DVU2934	DVU2934	Sigma-54 dependent transcriptional	[TP0706-TP0519 (0.80130965)]
COG0739	COG2204	DVU1851	DVU1851	Peptidase, M23/M37 family	DVU0118	DVU0118	Sigma-54 dependent transcriptional	[TP0706-TP0519 (0.80130965)]
COG0739	COG2204	DVU1347	DVU1347	Peptidase, M23/M37 family	DVU3023	DVU3023	Sigma-54 dependent DNA-binding response regulator	[TP0706-TP0519 (0.80130965)]
COG0739	COG2204	DVU3240	DVU3240	Peptidase, M23/M37 family	DVU3305	DVU3305	Sigma-54 dependent transcriptional	[TP0706-TP0519 (0.80130965)]
COG0739	COG2204	DVU1851	DVU1851	Peptidase, M23/M37 family	DVU0581	DVU0581	Response regulator/anti-anti-sigma factor	[TP0706-TP0519 (0.80130965)]
COG0739	COG2204	DVU3240	DVU3240	Peptidase, M23/M37 family	DVU0110	DVU0110	Sigma-54 dependent transcriptional	[TP0706-TP0519 (0.80130965)]
COG0739	COG2204	DVU1347	DVU1347	Peptidase, M23/M37 family	DVU0621	DVU0621	Sigma-54 dependent DNA-binding response regulator	[TP0706-TP0519 (0.80130965)]
COG0739	COG2204	DVU1851	DVU1851	Peptidase, M23/M37 family	DVUA0024	DVUA0024	Sigma-54 interaction domain protein	[TP0706-TP0519 (0.80130965)]
COG0739	COG2204	DVU1347	DVU1347	Peptidase, M23/M37 family	DVU1156	DVU1156	Sigma-54 dependent transcriptional regulator,	[TP0706-TP0519 (0.80130965)]
COG0739	COG2204	DVU3240	DVU3240	Peptidase, M23/M37 family	DVU2114	DVU2114	Sigma-54 dependent transcriptional	[TP0706-TP0519 (0.80130965)]
COG0739	COG2204	DVU1851	DVU1851	Peptidase, M23/M37 family	DVUA0057	DVUA0057	Sigma-54 dependent transcriptional	[TP0706-TP0519 (0.80130965)]
COG0739	COG2204	DVU3240	DVU3240	Peptidase, M23/M37 family	DVU1063	DVU1063	Transcriptional regulatory protein	[TP0706-TP0519 (0.80130965)]
COG0739	COG2204	DVU3240	DVU3240	Peptidase, M23/M37 family	DVU0744	DVU0744	Sigma-54 dependent transcriptional	[TP0706-TP0519 (0.80130965)]
COG0739	COG2204	DVU1347	DVU1347	Peptidase, M23/M37 family	DVU0946	DVU0946	Sigma-54 dependent transcriptional	[TP0706-TP0519 (0.80130965)]
COG0739	COG2204	DVU3395	DVU3395	Peptidase, M23/M37 family	DVU0804	DVU0804	Sigma-54 dependent transcriptional	[TP0706-TP0519 (0.80130965)]
COG0739	COG2204	DVU1851	DVU1851	Peptidase, M23/M37 family	DVU3305	DVU3305	Sigma-54 dependent transcriptional	[TP0706-TP0519 (0.80130965)]
COG0739	COG2204	DVU3395	DVU3395	Peptidase, M23/M37 family	DVU0679	DVU0679	Sigma-54 dependent transcriptional	[TP0706-TP0519 (0.80130965)]
COG0739	COG2204	DVU3395	DVU3395	Peptidase, M23/M37 family	DVU1156	DVU1156	Sigma-54 dependent transcriptional regulator,	[TP0706-TP0519 (0.80130965)]
COG0739	COG2204	DVU3395	DVU3395	Peptidase, M23/M37 family	DVU3238	DVU3238	Response regulator {UniProtKB/TrEMBL:Q725J2}	[TP0706-TP0519 (0.80130965)]
COG0739	COG2204	DVU3240	DVU3240	Peptidase, M23/M37 family	DVU2394	DVU2394	Sigma-54 dependent transcriptional	[TP0706-TP0519 (0.80130965)]
COG0739	COG2204	DVU3240	DVU3240	Peptidase, M23/M37 family	DVU2966	DVU2966	Response regulator {UniProtKB/TrEMBL:Q726Z0}	[TP0706-TP0519 (0.80130965)]
COG0739	COG2204	DVU1851	DVU1851	Peptidase, M23/M37 family	DVU0804	DVU0804	Sigma-54 dependent transcriptional	[TP0706-TP0519 (0.80130965)]
COG0739	COG2204	DVU3395	DVU3395	Peptidase, M23/M37 family	DVU0581	DVU0581	Response regulator/anti-anti-sigma factor	[TP0706-TP0519 (0.80130965)]
COG0739	COG2204	DVU1347	DVU1347	Peptidase, M23/M37 family	DVU0140	DVU0140	Response regulator {UniProtKB/TrEMBL:Q72FS3}	[TP0706-TP0519 (0.80130965)]
COG0739	COG2204	DVU1851	DVU1851	Peptidase, M23/M37 family	DVU3381	DVU3381	Transcriptional regulatory protein zraR	[TP0706-TP0519 (0.80130965)]
COG0739	COG2204	DVU1851	DVU1851	Peptidase, M23/M37 family	DVU2966	DVU2966	Response regulator {UniProtKB/TrEMBL:Q726Z0}	[TP0706-TP0519 (0.80130965)]
COG0739	COG2204	DVU1851	DVU1851	Peptidase, M23/M37 family	DVU0653	DVU0653	Sigma-54 dependent transcriptional regulator,	[TP0706-TP0519 (0.80130965)]
COG0739	COG2204	DVU3395	DVU3395	Peptidase, M23/M37 family	DVU0140	DVU0140	Response regulator {UniProtKB/TrEMBL:Q72FS3}	[TP0706-TP0519 (0.80130965)]
COG0739	COG2204	DVU3240	DVU3240	Peptidase, M23/M37 family	DVU0653	DVU0653	Sigma-54 dependent transcriptional regulator,	[TP0706-TP0519 (0.80130965)]
COG0739	COG2204	DVU3240	DVU3240	Peptidase, M23/M37 family	DVUA0057	DVUA0057	Sigma-54 dependent transcriptional	[TP0706-TP0519 (0.80130965)]
COG0036	COG2001	DVU2531	DVU2531	Ribulose-phosphate 3-epimerase	DVU2513	mraZ	Protein mraZ {UniProtKB/Swiss-Prot:Q728T9}	[TP0945-TP0383 (0.685165)]
COG0280	COG0457	DVU0627	DVU0627	Phosphotransbutyrylase {UniProtKB/TrEMBL:Q72EF1}	DVU1583	DVU1583	TPR domain protein {UniProtKB/TrEMBL:Q72BQ1}	[TP0094-TP0067 (0.5068833)]
COG0280	COG0457	DVU0627	DVU0627	Phosphotransbutyrylase {UniProtKB/TrEMBL:Q72EF1}	DVU2628	DVU2628	TPR domain protein {UniProtKB/TrEMBL:Q728H5}	[TP0094-TP0067 (0.5068833)]
COG0280	COG0457	DVU0627	DVU0627	Phosphotransbutyrylase {UniProtKB/TrEMBL:Q72EF1}	DVU2125	DVU2125	TPR domain protein {UniProtKB/TrEMBL:Q72A72}	[TP0094-TP0067 (0.5068833)]
COG0280	COG0457	DVU0627	DVU0627	Phosphotransbutyrylase {UniProtKB/TrEMBL:Q72EF1}	DVU2937	DVU2937	TPR domain protein/response regulator receiver	[TP0094-TP0067 (0.5068833)]
COG0280	COG0457	DVU0627	DVU0627	Phosphotransbutyrylase {UniProtKB/TrEMBL:Q72EF1}	DVU0318	DVU0318	TPR domain protein {UniProtKB/TrEMBL:Q72F96}	[TP0094-TP0067 (0.5068833)]
COG0280	COG0457	DVU0627	DVU0627	Phosphotransbutyrylase {UniProtKB/TrEMBL:Q72EF1}	DVU3272	DVU3272	TPR domain protein {UniProtKB/TrEMBL:Q726A1}	[TP0094-TP0067 (0.5068833)]
COG0280	COG0457	DVU0627	DVU0627	Phosphotransbutyrylase {UniProtKB/TrEMBL:Q72EF1}	DVUA0036	DVUA0036	TPR domain protein {UniProtKB/TrEMBL:Q72WQ3}	[TP0094-TP0067 (0.5068833)]
COG0280	COG0457	DVU0627	DVU0627	Phosphotransbutyrylase {UniProtKB/TrEMBL:Q72EF1}	DVU2579	DVU2579	TPR domain protein {UniProtKB/TrEMBL:Q728M4}	[TP0094-TP0067 (0.5068833)]
COG0280	COG0457	DVU0627	DVU0627	Phosphotransbutyrylase {UniProtKB/TrEMBL:Q72EF1}	DVUA0109	DVUA0109	Type III secretion system chaperone, LcrH/SycD	[TP0094-TP0067 (0.5068833)]
COG0457	COG0495	DVU2579	DVU2579	TPR domain protein {UniProtKB/TrEMBL:Q728M4}	DVU1196	leuS	Leucyl-tRNA synthetase (EC 6.1.1.4) (Leucine--tRNA ligase) (LeuRS)	[TP0067-TP0586 (0.714839)]
COG0457	COG0495	DVUA0109	DVUA0109	Type III secretion system chaperone, LcrH/SycD	DVU1196	leuS	Leucyl-tRNA synthetase (EC 6.1.1.4) (Leucine--tRNA ligase) (LeuRS)	[TP0067-TP0586 (0.714839)]
COG0457	COG0495	DVU2125	DVU2125	TPR domain protein {UniProtKB/TrEMBL:Q72A72}	DVU1196	leuS	Leucyl-tRNA synthetase (EC 6.1.1.4) (Leucine--tRNA ligase) (LeuRS)	[TP0067-TP0586 (0.714839)]
COG0457	COG0495	DVUA0036	DVUA0036	TPR domain protein {UniProtKB/TrEMBL:Q72WQ3}	DVU1196	leuS	Leucyl-tRNA synthetase (EC 6.1.1.4) (Leucine--tRNA ligase) (LeuRS)	[TP0067-TP0586 (0.714839)]
COG0457	COG0495	DVU3272	DVU3272	TPR domain protein {UniProtKB/TrEMBL:Q726A1}	DVU1196	leuS	Leucyl-tRNA synthetase (EC 6.1.1.4) (Leucine--tRNA ligase) (LeuRS)	[TP0067-TP0586 (0.714839)]
COG0457	COG0495	DVU1583	DVU1583	TPR domain protein {UniProtKB/TrEMBL:Q72BQ1}	DVU1196	leuS	Leucyl-tRNA synthetase (EC 6.1.1.4) (Leucine--tRNA ligase) (LeuRS)	[TP0067-TP0586 (0.714839)]
COG0457	COG0495	DVU2628	DVU2628	TPR domain protein {UniProtKB/TrEMBL:Q728H5}	DVU1196	leuS	Leucyl-tRNA synthetase (EC 6.1.1.4) (Leucine--tRNA ligase) (LeuRS)	[TP0067-TP0586 (0.714839)]
COG0457	COG0495	DVU0318	DVU0318	TPR domain protein {UniProtKB/TrEMBL:Q72F96}	DVU1196	leuS	Leucyl-tRNA synthetase (EC 6.1.1.4) (Leucine--tRNA ligase) (LeuRS)	[TP0067-TP0586 (0.714839)]
COG0457	COG0495	DVU2937	DVU2937	TPR domain protein/response regulator receiver	DVU1196	leuS	Leucyl-tRNA synthetase (EC 6.1.1.4) (Leucine--tRNA ligase) (LeuRS)	[TP0067-TP0586 (0.714839)]
[truncated: 864 more rows]
