# Supplementary material for: The Binary Protein Interactome of Treponema pallidum – The Syphilis Spirochete
Source: PLoS One. 2008 May 28;3(5):e2292. doi: 10.1371/journal.pone.0002292 (PMC2386257; doi:10.1371/journal.pone.0002292)
Supplement: Data S1 — Predicted protein-protein interactions based on our Treponema pallidum data; zip archive containing 372 files with one file per species. (6.09 MB ZIP) [file pone.0002292.s006.zip › bacteria/Ehrlichia_canis.tab]

269484 Ehrlichia canis
COG A	COG B	Locus Id A	Preferred Name(s) A	Annotation A	Locus Id B	Preferred Name(s) B	Annotation B	T. pallidum interaction
COG0186	COG1475	Ecaj_0603	rpsQ	Ribosomal protein S17 {UniProtKB/TrEMBL:Q3YRL8}	Ecaj_0929	Ecaj_0929	ParB-like partition protein	[TP0198-TP0271 (0.71912634)]
COG0608	COG0817	Ecaj_0891	Ecaj_0891	RecJ exonuclease {UniProtKB/TrEMBL:Q3YQT3}	Ecaj_0008	ruvC	Crossover junction endodeoxyribonuclease ruvC (EC 3.1.22.4) (Holliday junction nuclease ruvC) (Holliday junction resolvase ruvC)	[TP0704-TP0517 (0.81382185)]
COG0845	COG4591	Ecaj_0155	Ecaj_0155	Type I secretion membrane fusion protein, HlyD	Ecaj_0078	Ecaj_0078	Hypothetical protein {UniProtKB/TrEMBL:Q3YT26}	[TP0965-TP0582 (0.8143851)]
COG0845	COG4591	Ecaj_0520	Ecaj_0520	Secretion protein HlyD {UniProtKB/TrEMBL:Q3YRU9}	Ecaj_0078	Ecaj_0078	Hypothetical protein {UniProtKB/TrEMBL:Q3YT26}	[TP0965-TP0582 (0.8143851)]
COG0201	COG0550	Ecaj_0593	Ecaj_0593	SecY protein {UniProtKB/TrEMBL:Q3YRM8}	Ecaj_0323	Ecaj_0323	DNA topoisomerase I {UniProtKB/TrEMBL:Q3YSD8}	[TP0208-TP0394 (0.8044664)]
COG0180	COG0564	Ecaj_0110	Ecaj_0110	Tryptophanyl-tRNA synthetase, class Ib	Ecaj_0303	Ecaj_0303	Pseudouridine synthase, RluD	[TP0632-TP0339 (0.7885255)]
COG0180	COG0564	Ecaj_0110	Ecaj_0110	Tryptophanyl-tRNA synthetase, class Ib	Ecaj_0540	Ecaj_0540	Pseudouridine synthase, RluD	[TP0632-TP0339 (0.7885255)]
COG0090	COG0223	Ecaj_0609	rplB	Ribosomal protein L2 {UniProtKB/TrEMBL:Q3YRL2}	Ecaj_0205	Ecaj_0205	Methionyl-tRNA formyl transferase	[TP0192-TP0756 (0.8610547)]
COG0632	COG2255	Ecaj_0683	ruvA	Holliday junction ATP-dependent DNA helicase ruvA (EC 3.6.1.-)	Ecaj_0684	ruvB	Holliday junction ATP-dependent DNA helicase ruvB (EC 3.6.1.-)	[TP0543-TP0162 (0.9659884)]
COG0462	COG0817	Ecaj_0826	Ecaj_0826	Ribose-phosphate pyrophospho kinase	Ecaj_0008	ruvC	Crossover junction endodeoxyribonuclease ruvC (EC 3.1.22.4) (Holliday junction nuclease ruvC) (Holliday junction resolvase ruvC)	[TP0294-TP0517 (0.54911256)]
COG0222	COG0802	Ecaj_0168	Ecaj_0168	Ribosomal protein L7/L12	Ecaj_0936	Ecaj_0936	Hypothetical protein {UniProtKB/TrEMBL:Q3YQN8}	[TP0240-TP0875 (0.8481433)]
COG0495	COG1214	Ecaj_0282	Ecaj_0282	Leucyl-tRNA synthetase class Ia	Ecaj_0335	Ecaj_0335	Peptidase M22, glycoprotease	[TP0586-TP0876 (0.5571989)]
COG0192	COG0592	Ecaj_0945	Ecaj_0945	S-adenosylmethionine synthetase	Ecaj_0815	Ecaj_0815	DNA polymerase III, beta chain	[TP0794-TP0002 (0.8412751)]
COG0360	COG0616	Ecaj_0695	rpsF	Ribosomal protein S6 {UniProtKB/TrEMBL:Q3YRC8}	Ecaj_0618	Ecaj_0618	Peptidase S49, SppA {UniProtKB/TrEMBL:Q3YRK3}	[TP0063-TP0997 (0.6657489)]
COG0265	COG0333	Ecaj_0845	Ecaj_0845	Peptidase S1, chymotrypsin:PDZ/DHR/GLGF domain	Ecaj_0576	rpmF	Ribosomal protein S32 {UniProtKB/TrEMBL:Q3YRP5}	[TP0773-TP0807 (0.5060325)]
COG0495	COG0761	Ecaj_0282	Ecaj_0282	Leucyl-tRNA synthetase class Ia	Ecaj_0526	Ecaj_0526	LytB protein {UniProtKB/TrEMBL:Q3YRU3}	[TP0586-TP0547 (0.63095015)]
COG0272	COG1396	Ecaj_0702	Ecaj_0702	NAD-dependent DNA ligase	Ecaj_0894	Ecaj_0894	Transcriptional regulator	[TP0634-TP0461 (0.7134334)]
COG0234	COG1200	Ecaj_0648	Ecaj_0648	Chaperonin Cpn10 {UniProtKB/TrEMBL:Q3YRH3}	Ecaj_0034	Ecaj_0034	DEAD/DEAH box helicase:Helicase,	[TP1013-TP0687 (0.84594196)]
COG0257	COG1253	Ecaj_0384	Ecaj_0384	Ribosomal protein L36 {UniProtKB/TrEMBL:Q3YS78}	Ecaj_0011	Ecaj_0011	CBS domain:Transporter associated domain	[TP0209-TP0027 (0.74441797)]
COG0060	COG0681	Ecaj_0495	ileS	Isoleucyl-tRNA synthetase (EC 6.1.1.5) (Isoleucine--tRNA ligase) (IleRS)	Ecaj_0362	Ecaj_0362	Signal peptidase I {UniProtKB/TrEMBL:Q3YSA0}	[TP0452-TP0185 (0.79878455)]
COG0558	COG2239	Ecaj_0867	Ecaj_0867	CDP-diacylglycerol--glycerol-3-phosphate3-phospha	Ecaj_0458	Ecaj_0458	Divalent cation transporter	[TP0256-TP0917 (0.6007029)]
COG0465	COG0465	Ecaj_0879	Ecaj_0879	Peptidase M41, FtsH {UniProtKB/TrEMBL:Q3YQU5}	Ecaj_0879	Ecaj_0879	Peptidase M41, FtsH {UniProtKB/TrEMBL:Q3YQU5}	[TP0330-TP0330 (0.73856413)]
COG0242	COG0272	Ecaj_0043	Ecaj_0043	Formylmethionine deformylase	Ecaj_0702	Ecaj_0702	NAD-dependent DNA ligase	[TP0757-TP0634 (0.68197167)]
COG0242	COG0272	Ecaj_0179	Ecaj_0179	Formylmethionine deformylase	Ecaj_0702	Ecaj_0702	NAD-dependent DNA ligase	[TP0757-TP0634 (0.68197167)]
COG0265	COG0817	Ecaj_0845	Ecaj_0845	Peptidase S1, chymotrypsin:PDZ/DHR/GLGF domain	Ecaj_0008	ruvC	Crossover junction endodeoxyribonuclease ruvC (EC 3.1.22.4) (Holliday junction nuclease ruvC) (Holliday junction resolvase ruvC)	[TP0773-TP0517 (0.5118523)]
COG0187	COG0358	Ecaj_0417	Ecaj_0417	DNA gyrase, subunit B {UniProtKB/TrEMBL:Q3YS45}	Ecaj_0314	Ecaj_0314	DNA primase {UniProtKB/TrEMBL:Q3YSE7}	[TP1006-TP0492 (0.55112576)]
COG0237	COG0552	Ecaj_0277	coaE	Dephospho-CoA kinase (EC 2.7.1.24) (Dephosphocoenzyme A kinase)	Ecaj_0889	Ecaj_0889	Cell division transporter substrate-binding	[TP0296-TP0578 (0.7885255)]
COG0080	COG0265	Ecaj_0165	Ecaj_0165	Ribosomal protein L11 {UniProtKB/TrEMBL:Q3YST9}	Ecaj_0845	Ecaj_0845	Peptidase S1, chymotrypsin:PDZ/DHR/GLGF domain	[TP0237-TP0773 (0.6164146)]
COG2812	COG2812	Ecaj_0942	Ecaj_0942	DNA-directed DNA polymerase	Ecaj_0942	Ecaj_0942	DNA-directed DNA polymerase	[TP1005-TP1005 (0.52391654)]
COG0223	COG0234	Ecaj_0205	Ecaj_0205	Methionyl-tRNA formyl transferase	Ecaj_0648	Ecaj_0648	Chaperonin Cpn10 {UniProtKB/TrEMBL:Q3YRH3}	[TP0756-TP1013 (0.64276713)]
COG0223	COG0242	Ecaj_0205	Ecaj_0205	Methionyl-tRNA formyl transferase	Ecaj_0043	Ecaj_0043	Formylmethionine deformylase	[TP0756-TP0757 (0.8300303)]
COG0223	COG0242	Ecaj_0205	Ecaj_0205	Methionyl-tRNA formyl transferase	Ecaj_0179	Ecaj_0179	Formylmethionine deformylase	[TP0756-TP0757 (0.8300303)]
COG0233	COG0359	Ecaj_0758	Ecaj_0758	Ribosome recycling factor	Ecaj_0693	Ecaj_0693	Ribosomal protein L9 {UniProtKB/TrEMBL:Q3YRD0}	[TP0604-TP0060 (0.5105792)]
COG0265	COG0492	Ecaj_0845	Ecaj_0845	Peptidase S1, chymotrypsin:PDZ/DHR/GLGF domain	Ecaj_0331	Ecaj_0331	Thioredoxin reductase {UniProtKB/TrEMBL:Q3YSD1}	[TP0773-TP0814 (0.6926654)]
COG0265	COG0492	Ecaj_0845	Ecaj_0845	Peptidase S1, chymotrypsin:PDZ/DHR/GLGF domain	Ecaj_0391	Ecaj_0391	FAD-dependent pyridine nucleotide-disulphide	[TP0773-TP0814 (0.6926654)]
COG0124	COG0608	Ecaj_0712	hisS	Histidyl-tRNA synthetase (EC 6.1.1.21) (Histidine--tRNA ligase) (HisRS)	Ecaj_0891	Ecaj_0891	RecJ exonuclease {UniProtKB/TrEMBL:Q3YQT3}	[TP0641-TP0704 (0.75894904)]
COG0192	COG0217	Ecaj_0945	Ecaj_0945	S-adenosylmethionine synthetase	Ecaj_0351	Ecaj_0351	Hypothetical protein {UniProtKB/TrEMBL:Q3YSB1}	[TP0794-TP0474 (0.71912634)]
COG0201	COG2239	Ecaj_0593	Ecaj_0593	SecY protein {UniProtKB/TrEMBL:Q3YRM8}	Ecaj_0458	Ecaj_0458	Divalent cation transporter	[TP0208-TP0917 (0.5527395)]
COG0477	COG0845	Ecaj_0265	Ecaj_0265	General substrate transporter	Ecaj_0155	Ecaj_0155	Type I secretion membrane fusion protein, HlyD	[TP0840-TP0965 (0.8653204)]
COG0477	COG0845	Ecaj_0265	Ecaj_0265	General substrate transporter	Ecaj_0520	Ecaj_0520	Secretion protein HlyD {UniProtKB/TrEMBL:Q3YRU9}	[TP0840-TP0965 (0.8653204)]
COG0477	COG0845	Ecaj_0685	Ecaj_0685	Drug resistance transporter Bcr/CflA subfamily	Ecaj_0520	Ecaj_0520	Secretion protein HlyD {UniProtKB/TrEMBL:Q3YRU9}	[TP0840-TP0965 (0.8653204)]
COG0477	COG0845	Ecaj_0779	Ecaj_0779	Permease, putative {UniProtKB/TrEMBL:Q3YR45}	Ecaj_0155	Ecaj_0155	Type I secretion membrane fusion protein, HlyD	[TP0840-TP0965 (0.8653204)]
COG0477	COG0845	Ecaj_0130	Ecaj_0130	General substrate transporter	Ecaj_0155	Ecaj_0155	Type I secretion membrane fusion protein, HlyD	[TP0840-TP0965 (0.8653204)]
COG0477	COG0845	Ecaj_0264	Ecaj_0264	General substrate transporter	Ecaj_0155	Ecaj_0155	Type I secretion membrane fusion protein, HlyD	[TP0840-TP0965 (0.8653204)]
COG0477	COG0845	Ecaj_0779	Ecaj_0779	Permease, putative {UniProtKB/TrEMBL:Q3YR45}	Ecaj_0520	Ecaj_0520	Secretion protein HlyD {UniProtKB/TrEMBL:Q3YRU9}	[TP0840-TP0965 (0.8653204)]
COG0477	COG0845	Ecaj_0130	Ecaj_0130	General substrate transporter	Ecaj_0520	Ecaj_0520	Secretion protein HlyD {UniProtKB/TrEMBL:Q3YRU9}	[TP0840-TP0965 (0.8653204)]
COG0477	COG0845	Ecaj_0264	Ecaj_0264	General substrate transporter	Ecaj_0520	Ecaj_0520	Secretion protein HlyD {UniProtKB/TrEMBL:Q3YRU9}	[TP0840-TP0965 (0.8653204)]
COG0477	COG0845	Ecaj_0685	Ecaj_0685	Drug resistance transporter Bcr/CflA subfamily	Ecaj_0155	Ecaj_0155	Type I secretion membrane fusion protein, HlyD	[TP0840-TP0965 (0.8653204)]
COG0305	COG2812	Ecaj_0571	Ecaj_0571	DnaB-like helicase,N-terminal:DnaB-likehelicase,	Ecaj_0942	Ecaj_0942	DNA-directed DNA polymerase	[TP0058-TP1005 (0.7130585)]
COG0188	COG0526	Ecaj_0234	Ecaj_0234	DNA gyrase, subunit A {UniProtKB/TrEMBL:Q3YSM2}	Ecaj_0788	Ecaj_0788	Thioredoxin {UniProtKB/TrEMBL:Q3YR36}	[TP0005-TP0100 (0.7885434)]
COG0188	COG0526	Ecaj_0234	Ecaj_0234	DNA gyrase, subunit A {UniProtKB/TrEMBL:Q3YSM2}	Ecaj_0096	Ecaj_0096	Hypothetical protein {UniProtKB/TrEMBL:Q3YT08}	[TP0005-TP0100 (0.7885434)]
COG0188	COG0526	Ecaj_0234	Ecaj_0234	DNA gyrase, subunit A {UniProtKB/TrEMBL:Q3YSM2}	Ecaj_0699	Ecaj_0699	Hypothetical protein {UniProtKB/TrEMBL:Q3YRC4}	[TP0005-TP0100 (0.7885434)]
COG0143	COG0845	Ecaj_0807	Ecaj_0807	Methionyl-tRNA synthetase, class Ia	Ecaj_0155	Ecaj_0155	Type I secretion membrane fusion protein, HlyD	[TP0798-TP0965 (0.7246752)]
COG0143	COG0845	Ecaj_0807	Ecaj_0807	Methionyl-tRNA synthetase, class Ia	Ecaj_0520	Ecaj_0520	Secretion protein HlyD {UniProtKB/TrEMBL:Q3YRU9}	[TP0798-TP0965 (0.7246752)]
COG0504	COG1475	Ecaj_0114	Ecaj_0114	CTP synthase {UniProtKB/TrEMBL:Q3YSZ0}	Ecaj_0929	Ecaj_0929	ParB-like partition protein	[TP0305-TP0271 (0.70252794)]
COG0149	COG2239	Ecaj_0393	Ecaj_0393	Triosephosphate isomerase	Ecaj_0458	Ecaj_0458	Divalent cation transporter	[TP0537-TP0917 (0.5527395)]
COG0227	COG0740	Ecaj_0542	Ecaj_0542	Ribosomal protein L28 {UniProtKB/TrEMBL:Q3YRS7}	Ecaj_0202	clpP	ATP-dependent Clp protease proteolytic subunit (EC 3.4.21.92) (Endopeptidase Clp)	[TP0362-TP0507 (0.75048)]
COG0103	COG0211	Ecaj_0821	Ecaj_0821	Ribosomal protein S9 {UniProtKB/TrEMBL:Q3YR03}	Ecaj_0487	Ecaj_0487	Ribosomal protein L27 {UniProtKB/TrEMBL:Q3YRY1}	[TP1024-TP0743 (0.87139803)]
COG0621	COG2812	Ecaj_0789	Ecaj_0789	TRNA 2-methylthioadenosine synthase	Ecaj_0942	Ecaj_0942	DNA-directed DNA polymerase	[TP0754-TP1005 (0.5550382)]
COG0621	COG2812	Ecaj_0252	Ecaj_0252	2-methylthioadenine synthetase	Ecaj_0942	Ecaj_0942	DNA-directed DNA polymerase	[TP0754-TP1005 (0.5550382)]
COG0442	COG4591	Ecaj_0327	Ecaj_0327	Prolyl-tRNA synthetase {UniProtKB/TrEMBL:Q3YSD4}	Ecaj_0078	Ecaj_0078	Hypothetical protein {UniProtKB/TrEMBL:Q3YT26}	[TP0160-TP0582 (0.74148)]
COG0465	COG4591	Ecaj_0879	Ecaj_0879	Peptidase M41, FtsH {UniProtKB/TrEMBL:Q3YQU5}	Ecaj_0078	Ecaj_0078	Hypothetical protein {UniProtKB/TrEMBL:Q3YT26}	[TP0765-TP0582 (0.6598422)]
COG0036	COG0249	Ecaj_0049	Ecaj_0049	Ribulose-phosphate 3-epimerase	Ecaj_0260	mutS	MutS 1 protein {UniProtKB/TrEMBL:Q3YSJ8}	[TP0945-TP0328 (0.6742458)]
COG0124	COG0465	Ecaj_0712	hisS	Histidyl-tRNA synthetase (EC 6.1.1.21) (Histidine--tRNA ligase) (HisRS)	Ecaj_0879	Ecaj_0879	Peptidase M41, FtsH {UniProtKB/TrEMBL:Q3YQU5}	[TP0641-TP0330 (0.76316583)]
COG0681	COG1384	Ecaj_0362	Ecaj_0362	Signal peptidase I {UniProtKB/TrEMBL:Q3YSA0}	Ecaj_0413	Ecaj_0413	Lysyl-tRNA synthetase (Archaeal), class 1c	[TP0185-TP0644 (0.7885255)]
COG0242	COG0360	Ecaj_0043	Ecaj_0043	Formylmethionine deformylase	Ecaj_0695	rpsF	Ribosomal protein S6 {UniProtKB/TrEMBL:Q3YRC8}	[TP0757-TP0063 (0.54983324)]
COG0242	COG0360	Ecaj_0179	Ecaj_0179	Formylmethionine deformylase	Ecaj_0695	rpsF	Ribosomal protein S6 {UniProtKB/TrEMBL:Q3YRC8}	[TP0757-TP0063 (0.54983324)]
COG0228	COG0250	Ecaj_0129	rpsP	Ribosomal protein S16 {UniProtKB/TrEMBL:Q3YSX5}	Ecaj_0164	Ecaj_0164	Transcription antitermination protein NusG	[TP0905-TP0236 (0.7099409)]
COG0465	COG0532	Ecaj_0879	Ecaj_0879	Peptidase M41, FtsH {UniProtKB/TrEMBL:Q3YQU5}	Ecaj_0467	infB	Initiation factor 2:Small GTP-binding protein	[TP0330-TP0891 (0.8751731)]
COG0234	COG0445	Ecaj_0648	Ecaj_0648	Chaperonin Cpn10 {UniProtKB/TrEMBL:Q3YRH3}	Ecaj_0653	Ecaj_0653	Glucose-inhibited division protein A subfamily	[TP1013-TP0044 (0.813164)]
COG0326	COG0353	Ecaj_0237	htpG	Chaperone protein htpG (Heat shock protein htpG) (High temperature protein G)	Ecaj_0245	Ecaj_0245	RecR protein {UniProtKB/TrEMBL:Q3YSL1}	[TP0984-TP1004 (0.5573069)]
COG0265	COG1381	Ecaj_0845	Ecaj_0845	Peptidase S1, chymotrypsin:PDZ/DHR/GLGF domain	Ecaj_0499	Ecaj_0499	RecO-related protein {UniProtKB/TrEMBL:Q3YRX0}	[TP0773-TP0636 (0.870009)]
COG0319	COG0333	Ecaj_0927	Ecaj_0927	Hypothetical protein {UniProtKB/TrEMBL:Q3YQP7}	Ecaj_0576	rpmF	Ribosomal protein S32 {UniProtKB/TrEMBL:Q3YRP5}	[TP0650-TP0807 (0.80809164)]
COG1385	COG2204	Ecaj_0493	Ecaj_0493	Hypothetical protein {UniProtKB/TrEMBL:Q3YRX5}	Ecaj_0668	Ecaj_0668	Nitrogen assimilation regulatory protein ntrX	[TP0032-TP0519 (0.67332727)]
COG0542	COG2204	Ecaj_0464	Ecaj_0464	ATP-dependent clp protease	Ecaj_0668	Ecaj_0668	Nitrogen assimilation regulatory protein ntrX	[TP0071-TP0519 (0.6908589)]
COG0542	COG2204	Ecaj_0645	Ecaj_0645	AAA ATPase, central region:Clp, N terminal	Ecaj_0668	Ecaj_0668	Nitrogen assimilation regulatory protein ntrX	[TP0071-TP0519 (0.6908589)]
COG0188	COG0305	Ecaj_0234	Ecaj_0234	DNA gyrase, subunit A {UniProtKB/TrEMBL:Q3YSM2}	Ecaj_0571	Ecaj_0571	DnaB-like helicase,N-terminal:DnaB-likehelicase,	[TP0005-TP0058 (0.73312306)]
COG1825	COG2812	Ecaj_0092	ctc	50S ribosomal protein L25 (General stress protein CTC)	Ecaj_0942	Ecaj_0942	DNA-directed DNA polymerase	[TP0372-TP1005 (0.6540257)]
COG0024	COG1121	Ecaj_0856	Ecaj_0856	Peptidase M24A, methionine aminopeptidase,	Ecaj_0249	Ecaj_0249	ABC transporter {UniProtKB/TrEMBL:Q3YSK9}	[TP0842-TP0164 (0.77940726)]
COG0361	COG1214	Ecaj_0519	Ecaj_0519	Translation initiation factor IF-1	Ecaj_0335	Ecaj_0335	Peptidase M22, glycoprotease	[TP0097-TP0876 (0.56457245)]
COG1108	COG2239	Ecaj_0514	Ecaj_0514	ABC transporter, family 3	Ecaj_0458	Ecaj_0458	Divalent cation transporter	[TP0165-TP0917 (0.5215956)]
COG2204	COG2204	Ecaj_0668	Ecaj_0668	Nitrogen assimilation regulatory protein ntrX	Ecaj_0668	Ecaj_0668	Nitrogen assimilation regulatory protein ntrX	[TP0519-TP0519 (0.65939915)]
COG0546	COG0739	Ecaj_0673	Ecaj_0673	HAD-superfamily hydrolase, subfamily IA,variant1	Ecaj_0655	Ecaj_0655	Peptidase M23B {UniProtKB/TrEMBL:Q3YRG8}	[TP0554-TP0782 (0.73069036)]
COG1385	COG2812	Ecaj_0493	Ecaj_0493	Hypothetical protein {UniProtKB/TrEMBL:Q3YRX5}	Ecaj_0942	Ecaj_0942	DNA-directed DNA polymerase	[TP0276-TP1005 (0.66627616)]
COG0217	COG0739	Ecaj_0351	Ecaj_0351	Hypothetical protein {UniProtKB/TrEMBL:Q3YSB1}	Ecaj_0655	Ecaj_0655	Peptidase M23B {UniProtKB/TrEMBL:Q3YRG8}	[TP0474-TP0864 (0.82349855)]
COG0442	COG1466	Ecaj_0327	Ecaj_0327	Prolyl-tRNA synthetase {UniProtKB/TrEMBL:Q3YSD4}	Ecaj_0077	Ecaj_0077	DNA polymerase III delta subunit	[TP0160-TP0588 (0.66563916)]
COG0305	COG0593	Ecaj_0571	Ecaj_0571	DnaB-like helicase,N-terminal:DnaB-likehelicase,	Ecaj_0270	Ecaj_0270	Chromosomal replication initiator protein, DnaA	[TP0058-TP0001 (0.9013428)]
COG0305	COG0593	Ecaj_0571	Ecaj_0571	DnaB-like helicase,N-terminal:DnaB-likehelicase,	Ecaj_0193	Ecaj_0193	Chromosomal DNA replication initiator-related	[TP0058-TP0001 (0.9013428)]
COG0178	COG1197	Ecaj_0290	Ecaj_0290	Excinuclease ABC, A subunit	Ecaj_0765	Ecaj_0765	Transcription-repair coupling factor	[TP0514-TP0344 (0.9414915)]
COG0264	COG0544	Ecaj_0516	tsf	Elongation factor Ts {UniProtKB/TrEMBL:Q3YRV3}	Ecaj_0201	Ecaj_0201	Trigger factor {UniProtKB/TrEMBL:Q3YSQ4}	[TP0605-TP0506 (0.9100214)]
COG0495	COG1475	Ecaj_0282	Ecaj_0282	Leucyl-tRNA synthetase class Ia	Ecaj_0929	Ecaj_0929	ParB-like partition protein	[TP0586-TP0271 (0.63095015)]
COG0099	COG0216	Ecaj_0591	rpsM	Ribosomal protein S13 {UniProtKB/TrEMBL:Q3YRN0}	Ecaj_0442	Ecaj_0442	Peptide chain release factor 1	[TP0210-TP0051 (0.8775348)]
COG0099	COG0216	Ecaj_0591	rpsM	Ribosomal protein S13 {UniProtKB/TrEMBL:Q3YRN0}	Ecaj_0440	Ecaj_0440	Class I peptide chain release factor domain	[TP0210-TP0051 (0.8775348)]
COG0442	COG0552	Ecaj_0327	Ecaj_0327	Prolyl-tRNA synthetase {UniProtKB/TrEMBL:Q3YSD4}	Ecaj_0889	Ecaj_0889	Cell division transporter substrate-binding	[TP0160-TP0578 (0.56216276)]
COG0242	COG0319	Ecaj_0179	Ecaj_0179	Formylmethionine deformylase	Ecaj_0927	Ecaj_0927	Hypothetical protein {UniProtKB/TrEMBL:Q3YQP7}	[TP0757-TP0650 (0.630912)]
COG0242	COG0319	Ecaj_0043	Ecaj_0043	Formylmethionine deformylase	Ecaj_0927	Ecaj_0927	Hypothetical protein {UniProtKB/TrEMBL:Q3YQP7}	[TP0757-TP0650 (0.630912)]
COG0178	COG0845	Ecaj_0290	Ecaj_0290	Excinuclease ABC, A subunit	Ecaj_0520	Ecaj_0520	Secretion protein HlyD {UniProtKB/TrEMBL:Q3YRU9}	[TP0514-TP0965 (0.87363523)]
COG0178	COG0845	Ecaj_0290	Ecaj_0290	Excinuclease ABC, A subunit	Ecaj_0155	Ecaj_0155	Type I secretion membrane fusion protein, HlyD	[TP0514-TP0965 (0.87363523)]
COG0465	COG0558	Ecaj_0879	Ecaj_0879	Peptidase M41, FtsH {UniProtKB/TrEMBL:Q3YQU5}	Ecaj_0867	Ecaj_0867	CDP-diacylglycerol--glycerol-3-phosphate3-phospha	[TP0765-TP0256 (0.8653493)]
COG0024	COG0462	Ecaj_0856	Ecaj_0856	Peptidase M24A, methionine aminopeptidase,	Ecaj_0826	Ecaj_0826	Ribose-phosphate pyrophospho kinase	[TP0842-TP0294 (0.8762697)]
COG0125	COG0361	Ecaj_0780	Ecaj_0780	Thymidylate kinase {UniProtKB/TrEMBL:Q3YR44}	Ecaj_0519	Ecaj_0519	Translation initiation factor IF-1	[TP0354-TP0097 (0.8382038)]
COG0739	COG2204	Ecaj_0655	Ecaj_0655	Peptidase M23B {UniProtKB/TrEMBL:Q3YRG8}	Ecaj_0668	Ecaj_0668	Nitrogen assimilation regulatory protein ntrX	[TP0706-TP0519 (0.80130965)]
COG0024	COG0125	Ecaj_0856	Ecaj_0856	Peptidase M24A, methionine aminopeptidase,	Ecaj_0780	Ecaj_0780	Thymidylate kinase {UniProtKB/TrEMBL:Q3YR44}	[TP0842-TP0354 (0.8096375)]
COG0760	COG2239	Ecaj_0794	Ecaj_0794	Hypothetical protein {UniProtKB/TrEMBL:Q3YR30}	Ecaj_0458	Ecaj_0458	Divalent cation transporter	[TP1016-TP0917 (0.81817394)]
COG0760	COG2239	Ecaj_0334	Ecaj_0334	PpiC-type peptidyl-prolyl cis-trans isomerase	Ecaj_0458	Ecaj_0458	Divalent cation transporter	[TP1016-TP0917 (0.81817394)]
COG0782	COG1057	Ecaj_0084	Ecaj_0084	Prokaryotic transcription elongation factor GreA	Ecaj_0272	Ecaj_0272	Cytidyl transferase-related domain	[TP0019-TP0741 (0.75909394)]
COG0217	COG1235	Ecaj_0351	Ecaj_0351	Hypothetical protein {UniProtKB/TrEMBL:Q3YSB1}	Ecaj_0143	Ecaj_0143	Beta-lactamase-like {UniProtKB/TrEMBL:Q3YSW1}	[TP0474-TP0489 (0.71912634)]
COG0012	COG0188	Ecaj_0101	Ecaj_0101	Hypothetical protein {UniProtKB/TrEMBL:Q3YT03}	Ecaj_0234	Ecaj_0234	DNA gyrase, subunit A {UniProtKB/TrEMBL:Q3YSM2}	[TP0124-TP0005 (0.7149395)]
COG0462	COG0492	Ecaj_0826	Ecaj_0826	Ribose-phosphate pyrophospho kinase	Ecaj_0331	Ecaj_0331	Thioredoxin reductase {UniProtKB/TrEMBL:Q3YSD1}	[TP0294-TP0814 (0.8323514)]
COG0462	COG0492	Ecaj_0826	Ecaj_0826	Ribose-phosphate pyrophospho kinase	Ecaj_0391	Ecaj_0391	FAD-dependent pyridine nucleotide-disulphide	[TP0294-TP0814 (0.8323514)]
COG0178	COG0272	Ecaj_0290	Ecaj_0290	Excinuclease ABC, A subunit	Ecaj_0702	Ecaj_0702	NAD-dependent DNA ligase	[TP0514-TP0634 (0.7537598)]
COG0257	COG2204	Ecaj_0384	Ecaj_0384	Ribosomal protein L36 {UniProtKB/TrEMBL:Q3YS78}	Ecaj_0668	Ecaj_0668	Nitrogen assimilation regulatory protein ntrX	[TP0209-TP0519 (0.6010877)]
COG0608	COG1159	Ecaj_0891	Ecaj_0891	RecJ exonuclease {UniProtKB/TrEMBL:Q3YQT3}	Ecaj_0550	Ecaj_0550	Small GTP-binding protein domain:GTP-binding	[TP0704-TP0541 (0.7586372)]
COG1115	COG2239	Ecaj_0585	Ecaj_0585	Sodium:alanine symporter	Ecaj_0458	Ecaj_0458	Divalent cation transporter	[TP0414-TP0917 (0.53720385)]
COG1115	COG2239	Ecaj_0294	Ecaj_0294	Sodium:alanine symporter	Ecaj_0458	Ecaj_0458	Divalent cation transporter	[TP0414-TP0917 (0.53720385)]
COG0566	COG1589	Ecaj_0615	Ecaj_0615	RNA methyl transferase TrmH, group 3	Ecaj_0669	Ecaj_0669	Cell division protein FtsQ	[TP0109-TP0388 (0.8512026)]
COG0124	COG0546	Ecaj_0712	hisS	Histidyl-tRNA synthetase (EC 6.1.1.21) (Histidine--tRNA ligase) (HisRS)	Ecaj_0673	Ecaj_0673	HAD-superfamily hydrolase, subfamily IA,variant1	[TP0641-TP0554 (0.5196431)]
COG0257	COG0681	Ecaj_0384	Ecaj_0384	Ribosomal protein L36 {UniProtKB/TrEMBL:Q3YS78}	Ecaj_0362	Ecaj_0362	Signal peptidase I {UniProtKB/TrEMBL:Q3YSA0}	[TP0209-TP0926 (0.69083804)]
COG1121	COG2204	Ecaj_0249	Ecaj_0249	ABC transporter {UniProtKB/TrEMBL:Q3YSK9}	Ecaj_0668	Ecaj_0668	Nitrogen assimilation regulatory protein ntrX	[TP0035-TP0519 (0.5085169)]
COG0528	COG4591	Ecaj_0759	Ecaj_0759	Aspartate/glutamate/uridylate kinase	Ecaj_0078	Ecaj_0078	Hypothetical protein {UniProtKB/TrEMBL:Q3YT26}	[TP0099-TP0580 (0.8561369)]
COG0228	COG0546	Ecaj_0129	rpsP	Ribosomal protein S16 {UniProtKB/TrEMBL:Q3YSX5}	Ecaj_0673	Ecaj_0673	HAD-superfamily hydrolase, subfamily IA,variant1	[TP0905-TP0554 (0.5352583)]
COG0051	COG2204	Ecaj_0613	rpsJ	Ribosomal protein S10 {UniProtKB/TrEMBL:Q3YRK8}	Ecaj_0668	Ecaj_0668	Nitrogen assimilation regulatory protein ntrX	[TP0188-TP0519 (0.6307204)]
COG0249	COG0546	Ecaj_0260	mutS	MutS 1 protein {UniProtKB/TrEMBL:Q3YSJ8}	Ecaj_0673	Ecaj_0673	HAD-superfamily hydrolase, subfamily IA,variant1	[TP0328-TP0554 (0.5196431)]
COG0162	COG2834	Ecaj_0055	tyrS	Tyrosyl-tRNA synthetase (EC 6.1.1.1) (Tyrosine--tRNA ligase) (TyrRS)	Ecaj_0846	Ecaj_0846	Hypothetical protein {UniProtKB/TrEMBL:Q3YQX8}	[TP0834-TP0333 (0.5313641)]
COG0342	COG0546	Ecaj_0883	Ecaj_0883	SecD/SecF/SecDF export membrane protein	Ecaj_0673	Ecaj_0673	HAD-superfamily hydrolase, subfamily IA,variant1	[TP0410-TP0554 (0.6160348)]
COG0227	COG0492	Ecaj_0542	Ecaj_0542	Ribosomal protein L28 {UniProtKB/TrEMBL:Q3YRS7}	Ecaj_0391	Ecaj_0391	FAD-dependent pyridine nucleotide-disulphide	[TP0362-TP0814 (0.801083)]
COG0227	COG0492	Ecaj_0542	Ecaj_0542	Ribosomal protein L28 {UniProtKB/TrEMBL:Q3YRS7}	Ecaj_0331	Ecaj_0331	Thioredoxin reductase {UniProtKB/TrEMBL:Q3YSD1}	[TP0362-TP0814 (0.801083)]
COG0051	COG1192	Ecaj_0613	rpsJ	Ribosomal protein S10 {UniProtKB/TrEMBL:Q3YRK8}	Ecaj_0928	Ecaj_0928	ATPase, ParA type {UniProtKB/TrEMBL:Q3YQP6}	[TP0188-TP0272 (0.7732025)]
COG0442	COG0459	Ecaj_0327	Ecaj_0327	Prolyl-tRNA synthetase {UniProtKB/TrEMBL:Q3YSD4}	Ecaj_0647	groL	60 kDa chaperonin (Protein Cpn60) (groEL protein) (55 kDa major antigen) (Fragment)	[TP0160-TP0030 (0.7719589)]
COG0341	COG2239	Ecaj_0058	Ecaj_0058	SecD/SecF/SecDF export membrane protein	Ecaj_0458	Ecaj_0458	Divalent cation transporter	[TP0411-TP0917 (0.6093018)]
COG0036	COG1573	Ecaj_0049	Ecaj_0049	Ribulose-phosphate 3-epimerase	Ecaj_0044	Ecaj_0044	DNA polymerase-related protein	[TP0945-TP0229 (0.685165)]
COG0217	COG0481	Ecaj_0351	Ecaj_0351	Hypothetical protein {UniProtKB/TrEMBL:Q3YSB1}	Ecaj_0340	lepA	Small GTP-binding protein domain:GTP-binding	[TP0474-TP0510 (0.76600474)]
COG0143	COG0217	Ecaj_0807	Ecaj_0807	Methionyl-tRNA synthetase, class Ia	Ecaj_0351	Ecaj_0351	Hypothetical protein {UniProtKB/TrEMBL:Q3YSB1}	[TP0798-TP0474 (0.7790581)]
COG0566	COG2204	Ecaj_0615	Ecaj_0615	RNA methyl transferase TrmH, group 3	Ecaj_0668	Ecaj_0668	Nitrogen assimilation regulatory protein ntrX	[TP0054-TP0519 (0.63495165)]
COG0564	COG1200	Ecaj_0540	Ecaj_0540	Pseudouridine synthase, RluD	Ecaj_0034	Ecaj_0034	DEAD/DEAH box helicase:Helicase,	[TP0339-TP0687 (0.85149276)]
COG0564	COG1200	Ecaj_0303	Ecaj_0303	Pseudouridine synthase, RluD	Ecaj_0034	Ecaj_0034	DEAD/DEAH box helicase:Helicase,	[TP0339-TP0687 (0.85149276)]
COG0124	COG0124	Ecaj_0712	hisS	Histidyl-tRNA synthetase (EC 6.1.1.21) (Histidine--tRNA ligase) (HisRS)	Ecaj_0712	hisS	Histidyl-tRNA synthetase (EC 6.1.1.21) (Histidine--tRNA ligase) (HisRS)	[TP0641-TP0641 (0.67365265)]
COG0012	COG0608	Ecaj_0101	Ecaj_0101	Hypothetical protein {UniProtKB/TrEMBL:Q3YT03}	Ecaj_0891	Ecaj_0891	RecJ exonuclease {UniProtKB/TrEMBL:Q3YQT3}	[TP0124-TP0704 (0.626838)]
COG0257	COG0564	Ecaj_0384	Ecaj_0384	Ribosomal protein L36 {UniProtKB/TrEMBL:Q3YS78}	Ecaj_0540	Ecaj_0540	Pseudouridine synthase, RluD	[TP0209-TP0154 (0.634929)]
COG0257	COG0564	Ecaj_0384	Ecaj_0384	Ribosomal protein L36 {UniProtKB/TrEMBL:Q3YS78}	Ecaj_0303	Ecaj_0303	Pseudouridine synthase, RluD	[TP0209-TP0154 (0.634929)]
COG0739	COG2239	Ecaj_0655	Ecaj_0655	Peptidase M23B {UniProtKB/TrEMBL:Q3YRG8}	Ecaj_0458	Ecaj_0458	Divalent cation transporter	[TP0155-TP0917 (0.6343327)]
COG0210	COG0305	Ecaj_0233	Ecaj_0233	UvrD/REP helicase {UniProtKB/TrEMBL:Q3YSM3}	Ecaj_0571	Ecaj_0571	DnaB-like helicase,N-terminal:DnaB-likehelicase,	[TP0102-TP0058 (0.8842861)]
COG0621	COG0739	Ecaj_0789	Ecaj_0789	TRNA 2-methylthioadenosine synthase	Ecaj_0655	Ecaj_0655	Peptidase M23B {UniProtKB/TrEMBL:Q3YRG8}	[TP0269-TP0702 (0.8475093)]
COG0621	COG0739	Ecaj_0252	Ecaj_0252	2-methylthioadenine synthetase	Ecaj_0655	Ecaj_0655	Peptidase M23B {UniProtKB/TrEMBL:Q3YRG8}	[TP0269-TP0702 (0.8475093)]
COG0257	COG1057	Ecaj_0384	Ecaj_0384	Ribosomal protein L36 {UniProtKB/TrEMBL:Q3YS78}	Ecaj_0272	Ecaj_0272	Cytidyl transferase-related domain	[TP0209-TP0741 (0.64932555)]
