# Supplementary material for: The Binary Protein Interactome of Treponema pallidum – The Syphilis Spirochete
Source: PLoS One. 2008 May 28;3(5):e2292. doi: 10.1371/journal.pone.0002292 (PMC2386257; doi:10.1371/journal.pone.0002292)
Supplement: Data S1 — Predicted protein-protein interactions based on our Treponema pallidum data; zip archive containing 372 files with one file per species. (6.09 MB ZIP) [file pone.0002292.s006.zip › bacteria/Ehrlichia_ruminantium_Gardel.tab]

302409 Ehrlichia ruminantium Gardel
COG A	COG B	Locus Id A	Preferred Name(s) A	Annotation A	Locus Id B	Preferred Name(s) B	Annotation B	T. pallidum interaction
COG0186	COG1475	ERGA_CDS_06200	CAI28072.1	30S ribosomal protein S17	ERGA_CDS_09260	CAI28378.1	Probable chromosome partitioning protein parB	[TP0198-TP0271 (0.71912634)]
COG0608	COG0817	ERGA_CDS_08960	CAI28348.1	Single-stranded-DNA-specific exonuclease recJ	ERGA_CDS_00030	ruvC	Crossover junction endodeoxyribonuclease ruvC (EC 3.1.22.4) (Holliday junction nuclease ruvC) (Holliday junction resolvase ruvC)	[TP0704-TP0517 (0.81382185)]
COG0845	COG4591	ERGA_CDS_01510	CAI27603.1	Alkaline protease secretion protein aprE	ERGA_CDS_00790	CAI27531.1	Lipoprotein releasing system transmembrane	[TP0965-TP0582 (0.8143851)]
COG0845	COG4591	ERGA_CDS_05270	CAI27979.1	Hypothetical protein {UniProtKB/TrEMBL:Q5FGZ5}	ERGA_CDS_00790	CAI27531.1	Lipoprotein releasing system transmembrane	[TP0965-TP0582 (0.8143851)]
COG0201	COG0550	ERGA_CDS_06100	CAI28062.1	Preprotein translocase secY subunit	ERGA_CDS_03430	CAI27795.1	DNA topoisomerase I {UniProtKB/TrEMBL:Q5FHL9}	[TP0208-TP0394 (0.8044664)]
COG0180	COG0564	ERGA_CDS_01050	CAI27557.1	Tryptophanyl-tRNA synthetase	ERGA_CDS_05480	CAI28000.1	Pseudouridine synthase {UniProtKB/TrEMBL:Q5FFK0}	[TP0632-TP0339 (0.7885255)]
COG0180	COG0564	ERGA_CDS_01050	CAI27557.1	Tryptophanyl-tRNA synthetase	ERGA_CDS_03220	CAI27774.1	Pseudouridine synthase {UniProtKB/TrEMBL:Q5FHJ4}	[TP0632-TP0339 (0.7885255)]
COG0090	COG0223	ERGA_CDS_06260	rplB	50S ribosomal protein L2	ERGA_CDS_02000	fmt	Methionyl-tRNA formyltransferase (EC 2.1.2.9)	[TP0192-TP0756 (0.8610547)]
COG0632	COG2255	ERGA_CDS_07010	ruvA	Holliday junction ATP-dependent DNA helicase ruvA (EC 3.6.1.-)	ERGA_CDS_07020	ruvB	Holliday junction ATP-dependent DNA helicase ruvB (EC 3.6.1.-)	[TP0543-TP0162 (0.9659884)]
COG0462	COG0817	ERGA_CDS_08250	CAI28277.1	Ribose-phosphate pyrophosphokinase	ERGA_CDS_00030	ruvC	Crossover junction endodeoxyribonuclease ruvC (EC 3.1.22.4) (Holliday junction nuclease ruvC) (Holliday junction resolvase ruvC)	[TP0294-TP0517 (0.54911256)]
COG0222	COG0802	ERGA_CDS_01640	CAI27616.1	50S ribosomal protein L7/L12	ERGA_CDS_09340	CAI28386.1	Hypothetical protein {UniProtKB/TrEMBL:Q5FGN9}	[TP0240-TP0875 (0.8481433)]
COG0495	COG1214	ERGA_CDS_03010	CAI27753.1	Leucyl-tRNA synthetase {UniProtKB/TrEMBL:Q5FHG5}	ERGA_CDS_03540	CAI27806.1	Hypothetical protein {UniProtKB/TrEMBL:Q5FHK8}	[TP0586-TP0876 (0.5571989)]
COG0192	COG0592	ERGA_CDS_09440	CAI28396.1	S-adenosylmethionine synthetase	ERGA_CDS_08230	CAI28275.1	DNA polymerase III, beta chain	[TP0794-TP0002 (0.8412751)]
COG0360	COG0616	ERGA_CDS_07140	rpsF	30S ribosomal protein S6	ERGA_CDS_06350	CAI28087.1	Putative Protease IV {UniProtKB/TrEMBL:Q5FFX6}	[TP0063-TP0997 (0.6657489)]
COG0265	COG0333	ERGA_CDS_08430	CAI28295.1	Probable serine protease do-like	ERGA_CDS_05940	rpmF	50S ribosomal protein L32	[TP0773-TP0807 (0.5060325)]
COG0495	COG0761	ERGA_CDS_03010	CAI27753.1	Leucyl-tRNA synthetase {UniProtKB/TrEMBL:Q5FHG5}	ERGA_CDS_05330	ispH	4-hydroxy-3-methylbut-2-enyl diphosphate reductase (EC 1.17.1.2)	[TP0586-TP0547 (0.63095015)]
COG0272	COG1396	ERGA_CDS_07210	CAI28173.1	DNA ligase {UniProtKB/TrEMBL:Q5FG20}	ERGA_CDS_08990	CAI28351.1	Hypothetical transcriptional regulator	[TP0634-TP0461 (0.7134334)]
COG0234	COG1200	ERGA_CDS_06650	CAI28117.1	10 kDa chaperonin {UniProtKB/TrEMBL:Q5FFZ0}	ERGA_CDS_00310	CAI27483.1	ATP-dependent DNA helicase RecG	[TP1013-TP0687 (0.84594196)]
COG0257	COG1253	ERGA_CDS_04030	CAI27855.1	50S ribosomal protein L36	ERGA_CDS_00060	CAI27458.1	Hypothetical protein {UniProtKB/TrEMBL:Q5FF07}	[TP0209-TP0027 (0.74441797)]
COG0060	COG0681	ERGA_CDS_05000	ileS	Isoleucyl-tRNA synthetase (EC 6.1.1.5) (Isoleucine--tRNA ligase) (IleRS)	ERGA_CDS_03800	CAI27832.1	Signal peptidase I {UniProtKB/TrEMBL:Q5FHN0}	[TP0452-TP0185 (0.79878455)]
COG0558	COG2239	ERGA_CDS_08700	CAI28322.1	CDP-diacylglycerol--glycerol-3-phosphate	ERGA_CDS_04720	CAI27924.1	Magnesium transporter {UniProtKB/TrEMBL:Q5FGY2}	[TP0256-TP0917 (0.6007029)]
COG0465	COG0465	ERGA_CDS_08850	CAI28337.1	Cell division protein ftsh homolog	ERGA_CDS_08850	CAI28337.1	Cell division protein ftsh homolog	[TP0330-TP0330 (0.73856413)]
COG0242	COG0272	ERGA_CDS_00440	CAI27496.1	Peptide deformylase {UniProtKB/TrEMBL:Q5FF48}	ERGA_CDS_07210	CAI28173.1	DNA ligase {UniProtKB/TrEMBL:Q5FG20}	[TP0757-TP0634 (0.68197167)]
COG0242	COG0272	ERGA_CDS_01760	CAI27628.1	Peptide deformylase {UniProtKB/TrEMBL:Q5FH84}	ERGA_CDS_07210	CAI28173.1	DNA ligase {UniProtKB/TrEMBL:Q5FG20}	[TP0757-TP0634 (0.68197167)]
COG0265	COG0817	ERGA_CDS_08430	CAI28295.1	Probable serine protease do-like	ERGA_CDS_00030	ruvC	Crossover junction endodeoxyribonuclease ruvC (EC 3.1.22.4) (Holliday junction nuclease ruvC) (Holliday junction resolvase ruvC)	[TP0773-TP0517 (0.5118523)]
COG0187	COG0358	ERGA_CDS_04380	CAI27890.1	DNA gyrase subunit B {UniProtKB/TrEMBL:Q5FGW8}	ERGA_CDS_03340	CAI27786.1	DNA primase {UniProtKB/TrEMBL:Q5FHI2}	[TP1006-TP0492 (0.55112576)]
COG0237	COG0552	ERGA_CDS_02960	coaE	Dephospho-CoA kinase (EC 2.7.1.24) (Dephosphocoenzyme A kinase)	ERGA_CDS_08930	CAI28345.1	Cell division protein ftsY homolog	[TP0296-TP0578 (0.7885255)]
COG0080	COG0265	ERGA_CDS_01610	CAI27613.1	50S ribosomal protein L11	ERGA_CDS_08430	CAI28295.1	Probable serine protease do-like	[TP0237-TP0773 (0.6164146)]
COG2812	COG2812	ERGA_CDS_09410	CAI28393.1	DNA polymerase III gamma and tau chains	ERGA_CDS_09410	CAI28393.1	DNA polymerase III gamma and tau chains	[TP1005-TP1005 (0.52391654)]
COG0223	COG0234	ERGA_CDS_02000	fmt	Methionyl-tRNA formyltransferase (EC 2.1.2.9)	ERGA_CDS_06650	CAI28117.1	10 kDa chaperonin {UniProtKB/TrEMBL:Q5FFZ0}	[TP0756-TP1013 (0.64276713)]
COG0223	COG0242	ERGA_CDS_02000	fmt	Methionyl-tRNA formyltransferase (EC 2.1.2.9)	ERGA_CDS_00440	CAI27496.1	Peptide deformylase {UniProtKB/TrEMBL:Q5FF48}	[TP0756-TP0757 (0.8300303)]
COG0223	COG0242	ERGA_CDS_02000	fmt	Methionyl-tRNA formyltransferase (EC 2.1.2.9)	ERGA_CDS_01760	CAI27628.1	Peptide deformylase {UniProtKB/TrEMBL:Q5FH84}	[TP0756-TP0757 (0.8300303)]
COG0233	COG0359	ERGA_CDS_07530	frr	Ribosome recycling factor (Ribosome-releasing factor) (RRF)	ERGA_CDS_07120	CAI28164.1	50S ribosomal protein L9	[TP0604-TP0060 (0.5105792)]
COG0265	COG0492	ERGA_CDS_08430	CAI28295.1	Probable serine protease do-like	ERGA_CDS_03500	CAI27802.1	Thioredoxin reductase {UniProtKB/TrEMBL:Q5FHL2}	[TP0773-TP0814 (0.6926654)]
COG0265	COG0492	ERGA_CDS_08430	CAI28295.1	Probable serine protease do-like	ERGA_CDS_04100	CAI27862.1	Thioredoxin reductase {UniProtKB/TrEMBL:Q5FH31}	[TP0773-TP0814 (0.6926654)]
COG0124	COG0608	ERGA_CDS_07280	hisS	Histidyl-tRNA synthetase (EC 6.1.1.21) (Histidine--tRNA ligase) (HisRS)	ERGA_CDS_08960	CAI28348.1	Single-stranded-DNA-specific exonuclease recJ	[TP0641-TP0704 (0.75894904)]
COG0234	COG0792	ERGA_CDS_06650	CAI28117.1	10 kDa chaperonin {UniProtKB/TrEMBL:Q5FFZ0}	ERGA_CDS_00540	CAI27506.1	Hypothetical protein {UniProtKB/TrEMBL:Q5FF38}	[TP1013-TP0913 (0.7815084)]
COG0192	COG0217	ERGA_CDS_09440	CAI28396.1	S-adenosylmethionine synthetase	ERGA_CDS_03720	CAI27824.1	Hypothetical UPF0082 protein ERGA_CDS_03720	[TP0794-TP0474 (0.71912634)]
COG0201	COG2239	ERGA_CDS_06100	CAI28062.1	Preprotein translocase secY subunit	ERGA_CDS_04720	CAI27924.1	Magnesium transporter {UniProtKB/TrEMBL:Q5FGY2}	[TP0208-TP0917 (0.5527395)]
COG0477	COG0845	ERGA_CDS_02810	CAI27733.1	Putative proline/betaine transporter	ERGA_CDS_05270	CAI27979.1	Hypothetical protein {UniProtKB/TrEMBL:Q5FGZ5}	[TP0840-TP0965 (0.8653204)]
COG0477	COG0845	ERGA_CDS_02740	CAI27726.1	Proline/betaine transporter	ERGA_CDS_01510	CAI27603.1	Alkaline protease secretion protein aprE	[TP0840-TP0965 (0.8653204)]
COG0477	COG0845	ERGA_CDS_07760	CAI28228.1	Bicyclomycin resistance protein	ERGA_CDS_05270	CAI27979.1	Hypothetical protein {UniProtKB/TrEMBL:Q5FGZ5}	[TP0840-TP0965 (0.8653204)]
COG0477	COG0845	ERGA_CDS_02820	CAI27734.1	Proline/betaine transporter	ERGA_CDS_01510	CAI27603.1	Alkaline protease secretion protein aprE	[TP0840-TP0965 (0.8653204)]
COG0477	COG0845	ERGA_CDS_02740	CAI27726.1	Proline/betaine transporter	ERGA_CDS_05270	CAI27979.1	Hypothetical protein {UniProtKB/TrEMBL:Q5FGZ5}	[TP0840-TP0965 (0.8653204)]
COG0477	COG0845	ERGA_CDS_07050	CAI28157.1	Bicyclomycin resistance protein	ERGA_CDS_05270	CAI27979.1	Hypothetical protein {UniProtKB/TrEMBL:Q5FGZ5}	[TP0840-TP0965 (0.8653204)]
COG0477	COG0845	ERGA_CDS_07760	CAI28228.1	Bicyclomycin resistance protein	ERGA_CDS_01510	CAI27603.1	Alkaline protease secretion protein aprE	[TP0840-TP0965 (0.8653204)]
COG0477	COG0845	ERGA_CDS_01250	CAI27577.1	Proline/betaine transporter	ERGA_CDS_01510	CAI27603.1	Alkaline protease secretion protein aprE	[TP0840-TP0965 (0.8653204)]
COG0477	COG0845	ERGA_CDS_07050	CAI28157.1	Bicyclomycin resistance protein	ERGA_CDS_01510	CAI27603.1	Alkaline protease secretion protein aprE	[TP0840-TP0965 (0.8653204)]
COG0477	COG0845	ERGA_CDS_02820	CAI27734.1	Proline/betaine transporter	ERGA_CDS_05270	CAI27979.1	Hypothetical protein {UniProtKB/TrEMBL:Q5FGZ5}	[TP0840-TP0965 (0.8653204)]
COG0477	COG0845	ERGA_CDS_02810	CAI27733.1	Putative proline/betaine transporter	ERGA_CDS_01510	CAI27603.1	Alkaline protease secretion protein aprE	[TP0840-TP0965 (0.8653204)]
COG0477	COG0845	ERGA_CDS_01250	CAI27577.1	Proline/betaine transporter	ERGA_CDS_05270	CAI27979.1	Hypothetical protein {UniProtKB/TrEMBL:Q5FGZ5}	[TP0840-TP0965 (0.8653204)]
COG0305	COG2812	ERGA_CDS_05910	CAI28043.1	Replicative DNA helicase	ERGA_CDS_09410	CAI28393.1	DNA polymerase III gamma and tau chains	[TP0058-TP1005 (0.7130585)]
COG0188	COG0526	ERGA_CDS_02420	CAI27694.1	DNA gyrase subunit A {UniProtKB/TrEMBL:Q5FHC7}	ERGA_CDS_00890	CAI27541.1	Hypothetical protein {UniProtKB/TrEMBL:Q5FF98}	[TP0005-TP0100 (0.7885434)]
COG0188	COG0526	ERGA_CDS_02420	CAI27694.1	DNA gyrase subunit A {UniProtKB/TrEMBL:Q5FHC7}	ERGA_CDS_07850	CAI28237.1	Thioredoxin {UniProtKB/TrEMBL:Q5FGA3}	[TP0005-TP0100 (0.7885434)]
COG0188	COG0526	ERGA_CDS_02420	CAI27694.1	DNA gyrase subunit A {UniProtKB/TrEMBL:Q5FHC7}	ERGA_CDS_07180	CAI28170.1	Thiol:disulfide interchange protein dsb	[TP0005-TP0100 (0.7885434)]
COG0143	COG0845	ERGA_CDS_08050	CAI28257.1	Methionyl-tRNA synthetase	ERGA_CDS_01510	CAI27603.1	Alkaline protease secretion protein aprE	[TP0798-TP0965 (0.7246752)]
COG0143	COG0845	ERGA_CDS_08050	CAI28257.1	Methionyl-tRNA synthetase	ERGA_CDS_05270	CAI27979.1	Hypothetical protein {UniProtKB/TrEMBL:Q5FGZ5}	[TP0798-TP0965 (0.7246752)]
COG0504	COG1475	ERGA_CDS_01090	CAI27561.1	CTP synthase {UniProtKB/TrEMBL:Q5FFC3}	ERGA_CDS_09260	CAI28378.1	Probable chromosome partitioning protein parB	[TP0305-TP0271 (0.70252794)]
COG0149	COG2239	ERGA_CDS_04120	CAI27864.1	Triosephosphate isomerase	ERGA_CDS_04720	CAI27924.1	Magnesium transporter {UniProtKB/TrEMBL:Q5FGY2}	[TP0537-TP0917 (0.5527395)]
COG0227	COG0740	ERGA_CDS_05500	CAI28002.1	50S ribosomal protein L28	ERGA_CDS_01970	clpP	ATP-dependent Clp protease proteolytic subunit (EC 3.4.21.92) (Endopeptidase Clp)	[TP0362-TP0507 (0.75048)]
COG0103	COG0211	ERGA_CDS_08170	CAI28269.1	30S ribosomal protein S9	ERGA_CDS_04940	CAI27946.1	50S ribosomal protein L27	[TP1024-TP0743 (0.87139803)]
COG0621	COG2812	ERGA_CDS_07860	CAI28238.1	Hypothetical protein {UniProtKB/TrEMBL:Q5FGA2}	ERGA_CDS_09410	CAI28393.1	DNA polymerase III gamma and tau chains	[TP0754-TP1005 (0.5550382)]
COG0621	COG2812	ERGA_CDS_02620	CAI27714.1	Hypothetical protein {UniProtKB/TrEMBL:Q5FHD1}	ERGA_CDS_09410	CAI28393.1	DNA polymerase III gamma and tau chains	[TP0754-TP1005 (0.5550382)]
COG0442	COG4591	ERGA_CDS_03470	CAI27799.1	Prolyl-tRNA synthetase {UniProtKB/TrEMBL:Q5FHL5}	ERGA_CDS_00790	CAI27531.1	Lipoprotein releasing system transmembrane	[TP0160-TP0582 (0.74148)]
COG0465	COG4591	ERGA_CDS_08850	CAI28337.1	Cell division protein ftsh homolog	ERGA_CDS_00790	CAI27531.1	Lipoprotein releasing system transmembrane	[TP0765-TP0582 (0.6598422)]
COG0036	COG0249	ERGA_CDS_00460	CAI27498.1	Ribulose-phosphate 3-epimerase	ERGA_CDS_02700	mutS	DNA mismatch repair protein mutS	[TP0945-TP0328 (0.6742458)]
COG0124	COG0465	ERGA_CDS_07280	hisS	Histidyl-tRNA synthetase (EC 6.1.1.21) (Histidine--tRNA ligase) (HisRS)	ERGA_CDS_08850	CAI28337.1	Cell division protein ftsh homolog	[TP0641-TP0330 (0.76316583)]
COG0681	COG1384	ERGA_CDS_03800	CAI27832.1	Signal peptidase I {UniProtKB/TrEMBL:Q5FHN0}	ERGA_CDS_04330	CAI27885.1	Lysyl-tRNA synthetase {UniProtKB/TrEMBL:Q5FGS4}	[TP0185-TP0644 (0.7885255)]
COG0242	COG0360	ERGA_CDS_01760	CAI27628.1	Peptide deformylase {UniProtKB/TrEMBL:Q5FH84}	ERGA_CDS_07140	rpsF	30S ribosomal protein S6	[TP0757-TP0063 (0.54983324)]
COG0242	COG0360	ERGA_CDS_00440	CAI27496.1	Peptide deformylase {UniProtKB/TrEMBL:Q5FF48}	ERGA_CDS_07140	rpsF	30S ribosomal protein S6	[TP0757-TP0063 (0.54983324)]
COG0228	COG0250	ERGA_CDS_01240	rpsP	30S ribosomal protein S16	ERGA_CDS_01600	CAI27612.1	Transcription antitermination protein NUSG	[TP0905-TP0236 (0.7099409)]
COG0465	COG0532	ERGA_CDS_08850	CAI28337.1	Cell division protein ftsh homolog	ERGA_CDS_04810	infB	Translation initiation factor IF-2	[TP0330-TP0891 (0.8751731)]
COG0234	COG0445	ERGA_CDS_06650	CAI28117.1	10 kDa chaperonin {UniProtKB/TrEMBL:Q5FFZ0}	ERGA_CDS_06680	gidA	tRNA uridine 5-carboxymethylaminomethyl modification enzyme gidA (Glucose-inhibited division protein A)	[TP1013-TP0044 (0.813164)]
COG0326	COG0353	ERGA_CDS_02450	htpG	Chaperone protein htpG (Heat shock protein htpG) (High temperature protein G)	ERGA_CDS_02560	CAI27708.1	Recombination protein RecR	[TP0984-TP1004 (0.5573069)]
COG0265	COG1381	ERGA_CDS_08430	CAI28295.1	Probable serine protease do-like	ERGA_CDS_05050	CAI27957.1	Putative DNA repair protein recO	[TP0773-TP0636 (0.870009)]
COG0319	COG0333	ERGA_CDS_09240	CAI28376.1	UPF0054 protein ERGA_CDS_09240	ERGA_CDS_05940	rpmF	50S ribosomal protein L32	[TP0650-TP0807 (0.80809164)]
COG1385	COG2204	ERGA_CDS_05020	CAI27954.1	Hypothetical protein {UniProtKB/TrEMBL:Q5FH89}	ERGA_CDS_06860	CAI28138.1	Nitrogen assimilation regulatory protein NtrX	[TP0032-TP0519 (0.67332727)]
COG1385	COG2204	ERGA_CDS_05020	CAI27954.1	Hypothetical protein {UniProtKB/TrEMBL:Q5FH89}	ERGA_CDS_06840	CAI28136.1	Nitrogen assimilation regulatory protein NtrX	[TP0032-TP0519 (0.67332727)]
COG0542	COG2204	ERGA_CDS_06620	CAI28114.1	ClpB protein {UniProtKB/TrEMBL:Q5FFZ3}	ERGA_CDS_06840	CAI28136.1	Nitrogen assimilation regulatory protein NtrX	[TP0071-TP0519 (0.6908589)]
COG0542	COG2204	ERGA_CDS_04780	CAI27930.1	ATP-dependent Clp protease ATP-binding subunit	ERGA_CDS_06860	CAI28138.1	Nitrogen assimilation regulatory protein NtrX	[TP0071-TP0519 (0.6908589)]
COG0542	COG2204	ERGA_CDS_06620	CAI28114.1	ClpB protein {UniProtKB/TrEMBL:Q5FFZ3}	ERGA_CDS_06860	CAI28138.1	Nitrogen assimilation regulatory protein NtrX	[TP0071-TP0519 (0.6908589)]
COG0542	COG2204	ERGA_CDS_04780	CAI27930.1	ATP-dependent Clp protease ATP-binding subunit	ERGA_CDS_06840	CAI28136.1	Nitrogen assimilation regulatory protein NtrX	[TP0071-TP0519 (0.6908589)]
COG0188	COG0305	ERGA_CDS_02420	CAI27694.1	DNA gyrase subunit A {UniProtKB/TrEMBL:Q5FHC7}	ERGA_CDS_05910	CAI28043.1	Replicative DNA helicase	[TP0005-TP0058 (0.73312306)]
COG1825	COG2812	ERGA_CDS_00850	ctc	50S ribosomal protein L25 (General stress protein CTC)	ERGA_CDS_09410	CAI28393.1	DNA polymerase III gamma and tau chains	[TP0372-TP1005 (0.6540257)]
COG0024	COG1121	ERGA_CDS_08550	CAI28307.1	Methionine aminopeptidase	ERGA_CDS_02590	CAI27711.1	High-affinity zinc uptake system ATP-binding	[TP0842-TP0164 (0.77940726)]
COG0024	COG1121	ERGA_CDS_08560	CAI28308.1	Hypothetical protein {UniProtKB/TrEMBL:Q5FGH9}	ERGA_CDS_02590	CAI27711.1	High-affinity zinc uptake system ATP-binding	[TP0842-TP0164 (0.77940726)]
COG0361	COG1214	ERGA_CDS_05260	CAI27978.1	Translation initiation factor IF-1	ERGA_CDS_03540	CAI27806.1	Hypothetical protein {UniProtKB/TrEMBL:Q5FHK8}	[TP0097-TP0876 (0.56457245)]
COG1108	COG2239	ERGA_CDS_05210	CAI27973.1	High-affinity zinc uptake system membrane protein	ERGA_CDS_04720	CAI27924.1	Magnesium transporter {UniProtKB/TrEMBL:Q5FGY2}	[TP0165-TP0917 (0.5215956)]
COG2204	COG2204	ERGA_CDS_06840	CAI28136.1	Nitrogen assimilation regulatory protein NtrX	ERGA_CDS_06840	CAI28136.1	Nitrogen assimilation regulatory protein NtrX	[TP0519-TP0519 (0.65939915)]
COG2204	COG2204	ERGA_CDS_06840	CAI28136.1	Nitrogen assimilation regulatory protein NtrX	ERGA_CDS_06860	CAI28138.1	Nitrogen assimilation regulatory protein NtrX	[TP0519-TP0519 (0.65939915)]
COG2204	COG2204	ERGA_CDS_06860	CAI28138.1	Nitrogen assimilation regulatory protein NtrX	ERGA_CDS_06840	CAI28136.1	Nitrogen assimilation regulatory protein NtrX	[TP0519-TP0519 (0.65939915)]
COG2204	COG2204	ERGA_CDS_06860	CAI28138.1	Nitrogen assimilation regulatory protein NtrX	ERGA_CDS_06860	CAI28138.1	Nitrogen assimilation regulatory protein NtrX	[TP0519-TP0519 (0.65939915)]
COG0546	COG0739	ERGA_CDS_06920	CAI28144.1	Putative Phosphoglycolate phosphatase	ERGA_CDS_06700	CAI28122.1	Similar to lipoprotein nlpD	[TP0554-TP0782 (0.73069036)]
COG1385	COG2812	ERGA_CDS_05020	CAI27954.1	Hypothetical protein {UniProtKB/TrEMBL:Q5FH89}	ERGA_CDS_09410	CAI28393.1	DNA polymerase III gamma and tau chains	[TP0276-TP1005 (0.66627616)]
COG0217	COG0739	ERGA_CDS_03720	CAI27824.1	Hypothetical UPF0082 protein ERGA_CDS_03720	ERGA_CDS_06700	CAI28122.1	Similar to lipoprotein nlpD	[TP0474-TP0864 (0.82349855)]
COG0442	COG1466	ERGA_CDS_03470	CAI27799.1	Prolyl-tRNA synthetase {UniProtKB/TrEMBL:Q5FHL5}	ERGA_CDS_00800	CAI27532.1	Hypothetical protein {UniProtKB/TrEMBL:Q5FF60}	[TP0160-TP0588 (0.66563916)]
COG0305	COG0593	ERGA_CDS_05910	CAI28043.1	Replicative DNA helicase	ERGA_CDS_02880	dnaA	Chromosomal replication initiator protein dnaA	[TP0058-TP0001 (0.9013428)]
COG0305	COG0593	ERGA_CDS_05910	CAI28043.1	Replicative DNA helicase	ERGA_CDS_01880	CAI27640.1	Hypothetical protein {UniProtKB/TrEMBL:Q5FH72}	[TP0058-TP0001 (0.9013428)]
COG0178	COG1197	ERGA_CDS_03110	CAI27763.1	UvrABC system protein A	ERGA_CDS_07590	CAI28211.1	Transcription-repair coupling factor	[TP0514-TP0344 (0.9414915)]
COG0264	COG0544	ERGA_CDS_05230	tsf	Elongation factor Ts {UniProtKB/TrEMBL:Q5FGZ9}	ERGA_CDS_01960	tig	Trigger factor {UniProtKB/Swiss-Prot:Q5FFG8}	[TP0605-TP0506 (0.9100214)]
COG0495	COG1475	ERGA_CDS_03010	CAI27753.1	Leucyl-tRNA synthetase {UniProtKB/TrEMBL:Q5FHG5}	ERGA_CDS_09260	CAI28378.1	Probable chromosome partitioning protein parB	[TP0586-TP0271 (0.63095015)]
COG0099	COG0216	ERGA_CDS_06080	rpsM	30S ribosomal protein S13	ERGA_CDS_04620	CAI27914.1	Peptide chain release factor 1	[TP0210-TP0051 (0.8775348)]
COG0442	COG0552	ERGA_CDS_03470	CAI27799.1	Prolyl-tRNA synthetase {UniProtKB/TrEMBL:Q5FHL5}	ERGA_CDS_08930	CAI28345.1	Cell division protein ftsY homolog	[TP0160-TP0578 (0.56216276)]
COG0242	COG0319	ERGA_CDS_00440	CAI27496.1	Peptide deformylase {UniProtKB/TrEMBL:Q5FF48}	ERGA_CDS_09240	CAI28376.1	UPF0054 protein ERGA_CDS_09240	[TP0757-TP0650 (0.630912)]
COG0242	COG0319	ERGA_CDS_01760	CAI27628.1	Peptide deformylase {UniProtKB/TrEMBL:Q5FH84}	ERGA_CDS_09240	CAI28376.1	UPF0054 protein ERGA_CDS_09240	[TP0757-TP0650 (0.630912)]
COG0178	COG0845	ERGA_CDS_03110	CAI27763.1	UvrABC system protein A	ERGA_CDS_05270	CAI27979.1	Hypothetical protein {UniProtKB/TrEMBL:Q5FGZ5}	[TP0514-TP0965 (0.87363523)]
COG0178	COG0845	ERGA_CDS_03110	CAI27763.1	UvrABC system protein A	ERGA_CDS_01510	CAI27603.1	Alkaline protease secretion protein aprE	[TP0514-TP0965 (0.87363523)]
COG0465	COG0558	ERGA_CDS_08850	CAI28337.1	Cell division protein ftsh homolog	ERGA_CDS_08700	CAI28322.1	CDP-diacylglycerol--glycerol-3-phosphate	[TP0765-TP0256 (0.8653493)]
COG0024	COG0462	ERGA_CDS_08550	CAI28307.1	Methionine aminopeptidase	ERGA_CDS_08250	CAI28277.1	Ribose-phosphate pyrophosphokinase	[TP0842-TP0294 (0.8762697)]
COG0024	COG0462	ERGA_CDS_08560	CAI28308.1	Hypothetical protein {UniProtKB/TrEMBL:Q5FGH9}	ERGA_CDS_08250	CAI28277.1	Ribose-phosphate pyrophosphokinase	[TP0842-TP0294 (0.8762697)]
COG0125	COG0361	ERGA_CDS_07770	tmk	Thymidylate kinase {UniProtKB/Swiss-Prot:Q5FG91}	ERGA_CDS_05260	CAI27978.1	Translation initiation factor IF-1	[TP0354-TP0097 (0.8382038)]
COG0739	COG2204	ERGA_CDS_06700	CAI28122.1	Similar to lipoprotein nlpD	ERGA_CDS_06840	CAI28136.1	Nitrogen assimilation regulatory protein NtrX	[TP0706-TP0519 (0.80130965)]
COG0739	COG2204	ERGA_CDS_06700	CAI28122.1	Similar to lipoprotein nlpD	ERGA_CDS_06860	CAI28138.1	Nitrogen assimilation regulatory protein NtrX	[TP0706-TP0519 (0.80130965)]
COG0024	COG0125	ERGA_CDS_08560	CAI28308.1	Hypothetical protein {UniProtKB/TrEMBL:Q5FGH9}	ERGA_CDS_07770	tmk	Thymidylate kinase {UniProtKB/Swiss-Prot:Q5FG91}	[TP0842-TP0354 (0.8096375)]
COG0024	COG0125	ERGA_CDS_08550	CAI28307.1	Methionine aminopeptidase	ERGA_CDS_07770	tmk	Thymidylate kinase {UniProtKB/Swiss-Prot:Q5FG91}	[TP0842-TP0354 (0.8096375)]
COG0760	COG2239	ERGA_CDS_03530	CAI27805.1	Putative peptidyl-prolyl cis-trans isomerase D	ERGA_CDS_04720	CAI27924.1	Magnesium transporter {UniProtKB/TrEMBL:Q5FGY2}	[TP1016-TP0917 (0.81817394)]
COG0782	COG1057	ERGA_CDS_00730	CAI27525.1	Transcription elongation factor greA	ERGA_CDS_02910	CAI27743.1	Probable nicotinate-nucleotide	[TP0019-TP0741 (0.75909394)]
COG0217	COG1235	ERGA_CDS_03720	CAI27824.1	Hypothetical UPF0082 protein ERGA_CDS_03720	ERGA_CDS_01390	CAI27591.1	PhnP protein {UniProtKB/TrEMBL:Q5FH59}	[TP0474-TP0489 (0.71912634)]
COG0012	COG0188	ERGA_CDS_00940	CAI27546.1	Hypothetical protein {UniProtKB/TrEMBL:Q5FF93}	ERGA_CDS_02420	CAI27694.1	DNA gyrase subunit A {UniProtKB/TrEMBL:Q5FHC7}	[TP0124-TP0005 (0.7149395)]
COG0462	COG0492	ERGA_CDS_08250	CAI28277.1	Ribose-phosphate pyrophosphokinase	ERGA_CDS_04100	CAI27862.1	Thioredoxin reductase {UniProtKB/TrEMBL:Q5FH31}	[TP0294-TP0814 (0.8323514)]
COG0462	COG0492	ERGA_CDS_08250	CAI28277.1	Ribose-phosphate pyrophosphokinase	ERGA_CDS_03500	CAI27802.1	Thioredoxin reductase {UniProtKB/TrEMBL:Q5FHL2}	[TP0294-TP0814 (0.8323514)]
COG0178	COG0272	ERGA_CDS_03110	CAI27763.1	UvrABC system protein A	ERGA_CDS_07210	CAI28173.1	DNA ligase {UniProtKB/TrEMBL:Q5FG20}	[TP0514-TP0634 (0.7537598)]
COG0257	COG2204	ERGA_CDS_04030	CAI27855.1	50S ribosomal protein L36	ERGA_CDS_06840	CAI28136.1	Nitrogen assimilation regulatory protein NtrX	[TP0209-TP0519 (0.6010877)]
COG0257	COG2204	ERGA_CDS_04030	CAI27855.1	50S ribosomal protein L36	ERGA_CDS_06860	CAI28138.1	Nitrogen assimilation regulatory protein NtrX	[TP0209-TP0519 (0.6010877)]
COG1192	COG2214	ERGA_CDS_09250	CAI28377.1	Sporulation initiation inhibitor protein soj	ERGA_CDS_01330	CAI27585.1	Hypothetical protein {UniProtKB/TrEMBL:Q5FH65}	[TP0272-TP0843 (0.8210422)]
COG0608	COG1159	ERGA_CDS_08960	CAI28348.1	Single-stranded-DNA-specific exonuclease recJ	ERGA_CDS_05570	CAI28009.1	GTP-binding protein Era homolog	[TP0704-TP0541 (0.7586372)]
COG1115	COG2239	ERGA_CDS_06020	CAI28054.1	Hypothetical protein {UniProtKB/TrEMBL:Q5FFS5}	ERGA_CDS_04720	CAI27924.1	Magnesium transporter {UniProtKB/TrEMBL:Q5FGY2}	[TP0414-TP0917 (0.53720385)]
COG1115	COG2239	ERGA_CDS_03150	CAI27767.1	Hypothetical protein {UniProtKB/TrEMBL:Q5FHK1}	ERGA_CDS_04720	CAI27924.1	Magnesium transporter {UniProtKB/TrEMBL:Q5FGY2}	[TP0414-TP0917 (0.53720385)]
COG0566	COG1589	ERGA_CDS_06320	CAI28084.1	Hypothetical tRNA/rRNA methyltransferase	ERGA_CDS_06850	CAI28137.1	Cell division protein ftsQ homolog	[TP0109-TP0388 (0.8512026)]
COG0124	COG0546	ERGA_CDS_07280	hisS	Histidyl-tRNA synthetase (EC 6.1.1.21) (Histidine--tRNA ligase) (HisRS)	ERGA_CDS_06920	CAI28144.1	Putative Phosphoglycolate phosphatase	[TP0641-TP0554 (0.5196431)]
COG0257	COG0681	ERGA_CDS_04030	CAI27855.1	50S ribosomal protein L36	ERGA_CDS_03800	CAI27832.1	Signal peptidase I {UniProtKB/TrEMBL:Q5FHN0}	[TP0209-TP0926 (0.69083804)]
COG1121	COG2204	ERGA_CDS_02590	CAI27711.1	High-affinity zinc uptake system ATP-binding	ERGA_CDS_06860	CAI28138.1	Nitrogen assimilation regulatory protein NtrX	[TP0035-TP0519 (0.5085169)]
COG1121	COG2204	ERGA_CDS_02590	CAI27711.1	High-affinity zinc uptake system ATP-binding	ERGA_CDS_06840	CAI28136.1	Nitrogen assimilation regulatory protein NtrX	[TP0035-TP0519 (0.5085169)]
COG0528	COG4591	ERGA_CDS_07540	CAI28206.1	Uridylate kinase {UniProtKB/TrEMBL:Q5FG65}	ERGA_CDS_00790	CAI27531.1	Lipoprotein releasing system transmembrane	[TP0099-TP0580 (0.8561369)]
COG0528	COG4591	ERGA_CDS_07510	CAI28203.1	Uridylate kinase {UniProtKB/TrEMBL:Q5FG68}	ERGA_CDS_00790	CAI27531.1	Lipoprotein releasing system transmembrane	[TP0099-TP0580 (0.8561369)]
COG0228	COG0546	ERGA_CDS_01240	rpsP	30S ribosomal protein S16	ERGA_CDS_06920	CAI28144.1	Putative Phosphoglycolate phosphatase	[TP0905-TP0554 (0.5352583)]
COG0051	COG2204	ERGA_CDS_06300	rpsJ	30S ribosomal protein S10	ERGA_CDS_06860	CAI28138.1	Nitrogen assimilation regulatory protein NtrX	[TP0188-TP0519 (0.6307204)]
COG0051	COG2204	ERGA_CDS_06300	rpsJ	30S ribosomal protein S10	ERGA_CDS_06840	CAI28136.1	Nitrogen assimilation regulatory protein NtrX	[TP0188-TP0519 (0.6307204)]
COG0249	COG0546	ERGA_CDS_02700	mutS	DNA mismatch repair protein mutS	ERGA_CDS_06920	CAI28144.1	Putative Phosphoglycolate phosphatase	[TP0328-TP0554 (0.5196431)]
COG0342	COG0546	ERGA_CDS_08880	CAI28340.1	Protein-export membrane protein secD	ERGA_CDS_06920	CAI28144.1	Putative Phosphoglycolate phosphatase	[TP0410-TP0554 (0.6160348)]
COG0227	COG0492	ERGA_CDS_05500	CAI28002.1	50S ribosomal protein L28	ERGA_CDS_03500	CAI27802.1	Thioredoxin reductase {UniProtKB/TrEMBL:Q5FHL2}	[TP0362-TP0814 (0.801083)]
COG0227	COG0492	ERGA_CDS_05500	CAI28002.1	50S ribosomal protein L28	ERGA_CDS_04100	CAI27862.1	Thioredoxin reductase {UniProtKB/TrEMBL:Q5FH31}	[TP0362-TP0814 (0.801083)]
COG0051	COG1192	ERGA_CDS_06300	rpsJ	30S ribosomal protein S10	ERGA_CDS_09250	CAI28377.1	Sporulation initiation inhibitor protein soj	[TP0188-TP0272 (0.7732025)]
COG0442	COG0459	ERGA_CDS_03470	CAI27799.1	Prolyl-tRNA synthetase {UniProtKB/TrEMBL:Q5FHL5}	ERGA_CDS_06640	groL	60 kDa chaperonin (Protein Cpn60) (groEL protein)	[TP0160-TP0030 (0.7719589)]
COG0341	COG2239	ERGA_CDS_00550	CAI27507.1	Protein-export membrane protein SECF	ERGA_CDS_04720	CAI27924.1	Magnesium transporter {UniProtKB/TrEMBL:Q5FGY2}	[TP0411-TP0917 (0.6093018)]
COG0036	COG1573	ERGA_CDS_00460	CAI27498.1	Ribulose-phosphate 3-epimerase	ERGA_CDS_00430	CAI27495.1	Hypothetical protein {UniProtKB/TrEMBL:Q5FF49}	[TP0945-TP0229 (0.685165)]
COG0217	COG0481	ERGA_CDS_03720	CAI27824.1	Hypothetical UPF0082 protein ERGA_CDS_03720	ERGA_CDS_03590	lepA	GTP-binding protein lepA	[TP0474-TP0510 (0.76600474)]
COG0143	COG0217	ERGA_CDS_08050	CAI28257.1	Methionyl-tRNA synthetase	ERGA_CDS_03720	CAI27824.1	Hypothetical UPF0082 protein ERGA_CDS_03720	[TP0798-TP0474 (0.7790581)]
COG0566	COG2204	ERGA_CDS_06320	CAI28084.1	Hypothetical tRNA/rRNA methyltransferase	ERGA_CDS_06860	CAI28138.1	Nitrogen assimilation regulatory protein NtrX	[TP0054-TP0519 (0.63495165)]
COG0566	COG2204	ERGA_CDS_06320	CAI28084.1	Hypothetical tRNA/rRNA methyltransferase	ERGA_CDS_06840	CAI28136.1	Nitrogen assimilation regulatory protein NtrX	[TP0054-TP0519 (0.63495165)]
COG0564	COG1200	ERGA_CDS_03220	CAI27774.1	Pseudouridine synthase {UniProtKB/TrEMBL:Q5FHJ4}	ERGA_CDS_00310	CAI27483.1	ATP-dependent DNA helicase RecG	[TP0339-TP0687 (0.85149276)]
COG0564	COG1200	ERGA_CDS_05480	CAI28000.1	Pseudouridine synthase {UniProtKB/TrEMBL:Q5FFK0}	ERGA_CDS_00310	CAI27483.1	ATP-dependent DNA helicase RecG	[TP0339-TP0687 (0.85149276)]
COG0124	COG0124	ERGA_CDS_07280	hisS	Histidyl-tRNA synthetase (EC 6.1.1.21) (Histidine--tRNA ligase) (HisRS)	ERGA_CDS_07280	hisS	Histidyl-tRNA synthetase (EC 6.1.1.21) (Histidine--tRNA ligase) (HisRS)	[TP0641-TP0641 (0.67365265)]
COG0012	COG0608	ERGA_CDS_00940	CAI27546.1	Hypothetical protein {UniProtKB/TrEMBL:Q5FF93}	ERGA_CDS_08960	CAI28348.1	Single-stranded-DNA-specific exonuclease recJ	[TP0124-TP0704 (0.626838)]
COG0257	COG0564	ERGA_CDS_04030	CAI27855.1	50S ribosomal protein L36	ERGA_CDS_03220	CAI27774.1	Pseudouridine synthase {UniProtKB/TrEMBL:Q5FHJ4}	[TP0209-TP0154 (0.634929)]
COG0257	COG0564	ERGA_CDS_04030	CAI27855.1	50S ribosomal protein L36	ERGA_CDS_05480	CAI28000.1	Pseudouridine synthase {UniProtKB/TrEMBL:Q5FFK0}	[TP0209-TP0154 (0.634929)]
COG0739	COG2239	ERGA_CDS_06700	CAI28122.1	Similar to lipoprotein nlpD	ERGA_CDS_04720	CAI27924.1	Magnesium transporter {UniProtKB/TrEMBL:Q5FGY2}	[TP0155-TP0917 (0.6343327)]
COG0210	COG0305	ERGA_CDS_02380	CAI27690.1	DNA helicase II {UniProtKB/TrEMBL:Q5FHA7}	ERGA_CDS_05910	CAI28043.1	Replicative DNA helicase	[TP0102-TP0058 (0.8842861)]
COG0621	COG0739	ERGA_CDS_07860	CAI28238.1	Hypothetical protein {UniProtKB/TrEMBL:Q5FGA2}	ERGA_CDS_06700	CAI28122.1	Similar to lipoprotein nlpD	[TP0269-TP0702 (0.8475093)]
COG0621	COG0739	ERGA_CDS_02620	CAI27714.1	Hypothetical protein {UniProtKB/TrEMBL:Q5FHD1}	ERGA_CDS_06700	CAI28122.1	Similar to lipoprotein nlpD	[TP0269-TP0702 (0.8475093)]
COG0257	COG1057	ERGA_CDS_04030	CAI27855.1	50S ribosomal protein L36	ERGA_CDS_02910	CAI27743.1	Probable nicotinate-nucleotide	[TP0209-TP0741 (0.64932555)]
