# Supplementary material for: The Binary Protein Interactome of Treponema pallidum – The Syphilis Spirochete
Source: PLoS One. 2008 May 28;3(5):e2292. doi: 10.1371/journal.pone.0002292 (PMC2386257; doi:10.1371/journal.pone.0002292)
Supplement: Data S1 — Predicted protein-protein interactions based on our Treponema pallidum data; zip archive containing 372 files with one file per species. (6.09 MB ZIP) [file pone.0002292.s006.zip › bacteria/Ehrlichia_ruminantium_Welgev_.tab]

254945 Ehrlichia ruminantium Welgev.
COG A	COG B	Locus Id A	Preferred Name(s) A	Annotation A	Locus Id B	Preferred Name(s) B	Annotation B	T. pallidum interaction
COG0186	COG1475	Erum5990	Erum5990	30S ribosomal protein S17	Erum8840	Erum8840	Probable chromosome partitioning protein parB	[TP0198-TP0271 (0.71912634)]
COG0608	COG0817	Erum8550	Erum8550	Putative single-stranded-DNA-specific exonuclease	Erum0160	ruvC	Crossover junction endodeoxyribonuclease ruvC (EC 3.1.22.4) (Holliday junction nuclease ruvC) (Holliday junction resolvase ruvC)	[TP0704-TP0517 (0.81382185)]
COG0845	COG4591	Erum5120	Erum5120	Putative secretion protein	Erum0860	Erum0860	Putative lipoprotein releasing system	[TP0965-TP0582 (0.8143851)]
COG0845	COG4591	Erum1590	Erum1590	Putative secretion protein	Erum0860	Erum0860	Putative lipoprotein releasing system	[TP0965-TP0582 (0.8143851)]
COG0201	COG0550	Erum5890	Erum5890	Preprotein translocase secY subunit	Erum3400	Erum3400	DNA topoisomerase I {UniProtKB/TrEMBL:Q5HBJ0}	[TP0208-TP0394 (0.8044664)]
COG0180	COG0564	Erum1120	Erum1120	Tryptophanyl-tRNA synthetase	Erum5330	Erum5330	Pseudouridine synthase {UniProtKB/TrEMBL:Q5HAZ8}	[TP0632-TP0339 (0.7885255)]
COG0180	COG0564	Erum1120	Erum1120	Tryptophanyl-tRNA synthetase	Erum3210	Erum3210	Pseudouridine synthase {UniProtKB/TrEMBL:Q5HBL0}	[TP0632-TP0339 (0.7885255)]
COG0090	COG0223	Erum6040	rplB	50S ribosomal protein L2	Erum2030	fmt	Methionyl-tRNA formyltransferase (EC 2.1.2.9)	[TP0192-TP0756 (0.8610547)]
COG0632	COG2255	Erum6760	ruvA	Holliday junction ATP-dependent DNA helicase ruvA (EC 3.6.1.-)	Erum6770	ruvB	Holliday junction ATP-dependent DNA helicase ruvB (EC 3.6.1.-)	[TP0543-TP0162 (0.9659884)]
COG0462	COG0817	Erum7900	Erum7900	Ribose-phosphate pyrophosphokinase	Erum0160	ruvC	Crossover junction endodeoxyribonuclease ruvC (EC 3.1.22.4) (Holliday junction nuclease ruvC) (Holliday junction resolvase ruvC)	[TP0294-TP0517 (0.54911256)]
COG0222	COG0802	Erum1710	Erum1710	50S ribosomal protein L7/L12	Erum8910	Erum8910	Hypothetical protein Erum8910	[TP0240-TP0875 (0.8481433)]
COG0495	COG1214	Erum3010	Erum3010	Leucyl-tRNA synthetase {UniProtKB/TrEMBL:Q5HBM8}	Erum3510	Erum3510	Putative glycoprotease {UniProtKB/TrEMBL:Q5HBH9}	[TP0586-TP0876 (0.5571989)]
COG0192	COG0592	Erum0070	Erum0070	S-adenosylmethionine synthetase	Erum7880	Erum7880	DNA polymerase III, beta subunit	[TP0794-TP0002 (0.8412751)]
COG0360	COG0616	Erum6870	rpsF	30S ribosomal protein S6	Erum6130	Erum6130	Putative peptidase {UniProtKB/TrEMBL:Q5HAR6}	[TP0063-TP0997 (0.6657489)]
COG0265	COG0333	Erum8050	Erum8050	Putative exported serine protease	Erum5740	rpmF	50S ribosomal protein L32	[TP0773-TP0807 (0.5060325)]
COG0495	COG0761	Erum3010	Erum3010	Leucyl-tRNA synthetase {UniProtKB/TrEMBL:Q5HBM8}	Erum5180	ispH	4-hydroxy-3-methylbut-2-enyl diphosphate reductase (EC 1.17.1.2)	[TP0586-TP0547 (0.63095015)]
COG0272	COG1396	Erum6940	Erum6940	NAD-dependent DNA ligase	Erum8580	Erum8580	Putative transcriptional regulator	[TP0634-TP0461 (0.7134334)]
COG0234	COG1200	Erum6430	groS	10 kDa chaperonin (Protein Cpn10) (groES protein)	Erum0420	Erum0420	ATP-dependent DNA helicase RecG	[TP1013-TP0687 (0.84594196)]
COG0257	COG1253	Erum3950	Erum3950	50S ribosomal protein L36	Erum0190	Erum0190	Putative magnesium and cobalt efflux protein	[TP0209-TP0027 (0.74441797)]
COG0060	COG0681	Erum4870	ileS	Isoleucyl-tRNA synthetase (EC 6.1.1.5) (Isoleucine--tRNA ligase) (IleRS)	Erum3720	Erum3720	Signal peptidase I {UniProtKB/TrEMBL:Q5HBF7}	[TP0452-TP0185 (0.79878455)]
COG0558	COG2239	Erum8300	Erum8300	Putative CDP-diacylglycerol--glycerol-3-phosphate	Erum4600	Erum4600	Magnesium transporter {UniProtKB/TrEMBL:Q5HB70}	[TP0256-TP0917 (0.6007029)]
COG0465	COG0465	Erum8430	Erum8430	Cell division protein FtsH	Erum8430	Erum8430	Cell division protein FtsH	[TP0330-TP0330 (0.73856413)]
COG0242	COG0272	Erum0540	Erum0540	Peptide deformylase {UniProtKB/TrEMBL:Q5HCC3}	Erum6940	Erum6940	NAD-dependent DNA ligase	[TP0757-TP0634 (0.68197167)]
COG0242	COG0272	Erum1820	Erum1820	Peptide deformylase {UniProtKB/TrEMBL:Q5HBZ5}	Erum6940	Erum6940	NAD-dependent DNA ligase	[TP0757-TP0634 (0.68197167)]
COG0265	COG0817	Erum8050	Erum8050	Putative exported serine protease	Erum0160	ruvC	Crossover junction endodeoxyribonuclease ruvC (EC 3.1.22.4) (Holliday junction nuclease ruvC) (Holliday junction resolvase ruvC)	[TP0773-TP0517 (0.5118523)]
COG0187	COG0358	Erum4260	Erum4260	DNA gyrase subunit B {UniProtKB/TrEMBL:Q5HBA2}	Erum3310	Erum3310	DNA primase {UniProtKB/TrEMBL:Q5HBJ9}	[TP1006-TP0492 (0.55112576)]
COG0237	COG0552	Erum2960	coaE	Dephospho-CoA kinase (EC 2.7.1.24) (Dephosphocoenzyme A kinase)	Erum8520	Erum8520	Cell division protein ftsY homolog	[TP0296-TP0578 (0.7885255)]
COG0080	COG0265	Erum1680	Erum1680	50S ribosomal protein L11	Erum8050	Erum8050	Putative exported serine protease	[TP0237-TP0773 (0.6164146)]
COG2812	COG2812	Erum0040	Erum0040	Putative DNA polymerase III, gamma subunit	Erum0040	Erum0040	Putative DNA polymerase III, gamma subunit	[TP1005-TP1005 (0.52391654)]
COG0223	COG0234	Erum2030	fmt	Methionyl-tRNA formyltransferase (EC 2.1.2.9)	Erum6430	groS	10 kDa chaperonin (Protein Cpn10) (groES protein)	[TP0756-TP1013 (0.64276713)]
COG0223	COG0242	Erum2030	fmt	Methionyl-tRNA formyltransferase (EC 2.1.2.9)	Erum1820	Erum1820	Peptide deformylase {UniProtKB/TrEMBL:Q5HBZ5}	[TP0756-TP0757 (0.8300303)]
COG0223	COG0242	Erum2030	fmt	Methionyl-tRNA formyltransferase (EC 2.1.2.9)	Erum0540	Erum0540	Peptide deformylase {UniProtKB/TrEMBL:Q5HCC3}	[TP0756-TP0757 (0.8300303)]
COG0233	COG0359	Erum7230	frr	Ribosome recycling factor (Ribosome-releasing factor) (RRF)	Erum6850	Erum6850	50S ribosomal protein L9	[TP0604-TP0060 (0.5105792)]
COG0265	COG0492	Erum8050	Erum8050	Putative exported serine protease	Erum3470	Erum3470	Thioredoxin reductase {UniProtKB/TrEMBL:Q5HBI3}	[TP0773-TP0814 (0.6926654)]
COG0265	COG0492	Erum8050	Erum8050	Putative exported serine protease	Erum4020	Erum4020	Putative pyridine nucleotide-disulphide	[TP0773-TP0814 (0.6926654)]
COG0124	COG0608	Erum7010	hisS	Histidyl-tRNA synthetase (EC 6.1.1.21) (Histidine--tRNA ligase) (HisRS)	Erum8550	Erum8550	Putative single-stranded-DNA-specific exonuclease	[TP0641-TP0704 (0.75894904)]
COG0234	COG0792	Erum6430	groS	10 kDa chaperonin (Protein Cpn10) (groES protein)	Erum0631	Erum0631	Hypothetical protein Erum0631	[TP1013-TP0913 (0.7815084)]
COG0192	COG0217	Erum0070	Erum0070	S-adenosylmethionine synthetase	Erum3660	Erum3660	UPF0082 protein Erum3660/ERWE_CDS_03770	[TP0794-TP0474 (0.71912634)]
COG0201	COG2239	Erum5890	Erum5890	Preprotein translocase secY subunit	Erum4600	Erum4600	Magnesium transporter {UniProtKB/TrEMBL:Q5HB70}	[TP0208-TP0917 (0.5527395)]
COG0477	COG0845	Erum2810	Erum2810	Putative integral membrane transport protein	Erum5120	Erum5120	Putative secretion protein	[TP0840-TP0965 (0.8653204)]
COG0477	COG0845	Erum2740	Erum2740	Putative integral membrane transport protein	Erum1590	Erum1590	Putative secretion protein	[TP0840-TP0965 (0.8653204)]
COG0477	COG0845	Erum2810	Erum2810	Putative integral membrane transport protein	Erum1590	Erum1590	Putative secretion protein	[TP0840-TP0965 (0.8653204)]
COG0477	COG0845	Erum7450	Erum7450	Putative integral membrane protein	Erum1590	Erum1590	Putative secretion protein	[TP0840-TP0965 (0.8653204)]
COG0477	COG0845	Erum1330	Erum1330	Proline/betaine transporter	Erum1590	Erum1590	Putative secretion protein	[TP0840-TP0965 (0.8653204)]
COG0477	COG0845	Erum2820	Erum2820	Putative integral membrane transport protein	Erum1590	Erum1590	Putative secretion protein	[TP0840-TP0965 (0.8653204)]
COG0477	COG0845	Erum6780	Erum6780	Bicyclomycin resistance protein	Erum5120	Erum5120	Putative secretion protein	[TP0840-TP0965 (0.8653204)]
COG0477	COG0845	Erum1330	Erum1330	Proline/betaine transporter	Erum5120	Erum5120	Putative secretion protein	[TP0840-TP0965 (0.8653204)]
COG0477	COG0845	Erum2740	Erum2740	Putative integral membrane transport protein	Erum5120	Erum5120	Putative secretion protein	[TP0840-TP0965 (0.8653204)]
COG0477	COG0845	Erum6780	Erum6780	Bicyclomycin resistance protein	Erum1590	Erum1590	Putative secretion protein	[TP0840-TP0965 (0.8653204)]
COG0477	COG0845	Erum2820	Erum2820	Putative integral membrane transport protein	Erum5120	Erum5120	Putative secretion protein	[TP0840-TP0965 (0.8653204)]
COG0477	COG0845	Erum7450	Erum7450	Putative integral membrane protein	Erum5120	Erum5120	Putative secretion protein	[TP0840-TP0965 (0.8653204)]
COG0305	COG2812	Erum5710	Erum5710	Replicative DNA helicase	Erum0040	Erum0040	Putative DNA polymerase III, gamma subunit	[TP0058-TP1005 (0.7130585)]
COG0188	COG0526	Erum2420	Erum2420	DNA gyrase subunit A {UniProtKB/TrEMBL:Q5HBT5}	Erum0960	Erum0960	Hypothetical protein Erum0960	[TP0005-TP0100 (0.7885434)]
COG0188	COG0526	Erum2420	Erum2420	DNA gyrase subunit A {UniProtKB/TrEMBL:Q5HBT5}	Erum7540	Erum7540	Thioredoxin 1 {UniProtKB/TrEMBL:Q5HAC8}	[TP0005-TP0100 (0.7885434)]
COG0188	COG0526	Erum2420	Erum2420	DNA gyrase subunit A {UniProtKB/TrEMBL:Q5HBT5}	Erum6910	Erum6910	Thiol:disulfide interchange protein dsb	[TP0005-TP0100 (0.7885434)]
COG0143	COG0845	Erum7710	Erum7710	Methionyl-tRNA synthetase	Erum5120	Erum5120	Putative secretion protein	[TP0798-TP0965 (0.7246752)]
COG0143	COG0845	Erum7710	Erum7710	Methionyl-tRNA synthetase	Erum1590	Erum1590	Putative secretion protein	[TP0798-TP0965 (0.7246752)]
COG0504	COG1475	Erum1160	Erum1160	CTP synthase {UniProtKB/TrEMBL:Q5HC60}	Erum8840	Erum8840	Probable chromosome partitioning protein parB	[TP0305-TP0271 (0.70252794)]
COG0149	COG2239	Erum4040	Erum4040	Triosephosphate isomerase	Erum4600	Erum4600	Magnesium transporter {UniProtKB/TrEMBL:Q5HB70}	[TP0537-TP0917 (0.5527395)]
COG0227	COG0740	Erum5350	Erum5350	50S ribosomal protein L28	Erum2000	clpP	ATP-dependent Clp protease proteolytic subunit (EC 3.4.21.92) (Endopeptidase Clp)	[TP0362-TP0507 (0.75048)]
COG0103	COG0211	Erum7820	Erum7820	30S ribosomal protein S9	Erum4820	Erum4820	50S ribosomal protein L27	[TP1024-TP0743 (0.87139803)]
COG0621	COG2812	Erum2620	Erum2620	Hypothetical protein Erum2620	Erum0040	Erum0040	Putative DNA polymerase III, gamma subunit	[TP0754-TP1005 (0.5550382)]
COG0621	COG2812	Erum7550	Erum7550	Hypothetical protein Erum7550	Erum0040	Erum0040	Putative DNA polymerase III, gamma subunit	[TP0754-TP1005 (0.5550382)]
COG0442	COG4591	Erum3440	Erum3440	Prolyl-tRNA synthetase {UniProtKB/TrEMBL:Q5HBI6}	Erum0860	Erum0860	Putative lipoprotein releasing system	[TP0160-TP0582 (0.74148)]
COG0465	COG4591	Erum8430	Erum8430	Cell division protein FtsH	Erum0860	Erum0860	Putative lipoprotein releasing system	[TP0765-TP0582 (0.6598422)]
COG0036	COG0249	Erum0560	Erum0560	Ribulose-phosphate 3-epimerase	Erum2700	mutS	DNA mismatch repair protein mutS	[TP0945-TP0328 (0.6742458)]
COG0124	COG0465	Erum7010	hisS	Histidyl-tRNA synthetase (EC 6.1.1.21) (Histidine--tRNA ligase) (HisRS)	Erum8430	Erum8430	Cell division protein FtsH	[TP0641-TP0330 (0.76316583)]
COG0681	COG1384	Erum3720	Erum3720	Signal peptidase I {UniProtKB/TrEMBL:Q5HBF7}	Erum4220	Erum4220	Lysyl-tRNA synthetase {UniProtKB/TrEMBL:Q5HBA6}	[TP0185-TP0644 (0.7885255)]
COG0242	COG0360	Erum1820	Erum1820	Peptide deformylase {UniProtKB/TrEMBL:Q5HBZ5}	Erum6870	rpsF	30S ribosomal protein S6	[TP0757-TP0063 (0.54983324)]
COG0242	COG0360	Erum0540	Erum0540	Peptide deformylase {UniProtKB/TrEMBL:Q5HCC3}	Erum6870	rpsF	30S ribosomal protein S6	[TP0757-TP0063 (0.54983324)]
COG0228	COG0250	Erum1320	rpsP	30S ribosomal protein S16	Erum1670	Erum1670	Transcription antitermination protein NusG	[TP0905-TP0236 (0.7099409)]
COG0465	COG0532	Erum8430	Erum8430	Cell division protein FtsH	Erum4690	infB	Translation initiation factor IF-2	[TP0330-TP0891 (0.8751731)]
COG0234	COG0445	Erum6430	groS	10 kDa chaperonin (Protein Cpn10) (groES protein)	Erum6460	gidA	tRNA uridine 5-carboxymethylaminomethyl modification enzyme gidA (Glucose-inhibited division protein A)	[TP1013-TP0044 (0.813164)]
COG0326	COG0353	Erum2450	htpG	Chaperone protein htpG (Heat shock protein htpG) (High temperature protein G)	Erum2570	Erum2570	Recombination protein RecR	[TP0984-TP1004 (0.5573069)]
COG0265	COG1381	Erum8050	Erum8050	Putative exported serine protease	Erum4920	Erum4920	Putative DNA repair protein recO	[TP0773-TP0636 (0.870009)]
COG0319	COG0333	Erum8820	Erum8820	UPF0054 protein Erum8820/ERWE_CDS_09330	Erum5740	rpmF	50S ribosomal protein L32	[TP0650-TP0807 (0.80809164)]
COG1385	COG2204	Erum4890	Erum4890	Hypothetical protein Erum4890	Erum6610	Erum6610	Putative response regulator component of a	[TP0032-TP0519 (0.67332727)]
COG0542	COG2204	Erum4660	Erum4660	ATP-dependent Clp protease ATP-binding subunit	Erum6610	Erum6610	Putative response regulator component of a	[TP0071-TP0519 (0.6908589)]
COG0542	COG2204	Erum6400	Erum6400	Heat shock protein ClpB	Erum6610	Erum6610	Putative response regulator component of a	[TP0071-TP0519 (0.6908589)]
COG0188	COG0305	Erum2420	Erum2420	DNA gyrase subunit A {UniProtKB/TrEMBL:Q5HBT5}	Erum5710	Erum5710	Replicative DNA helicase	[TP0005-TP0058 (0.73312306)]
COG1825	COG2812	Erum0920	ctc	50S ribosomal protein L25 (General stress protein CTC)	Erum0040	Erum0040	Putative DNA polymerase III, gamma subunit	[TP0372-TP1005 (0.6540257)]
COG0024	COG1121	Erum8160	Erum8160	Methionine aminopeptidase	Erum2590	Erum2590	Putative ABC transporter, ATP-binding protein	[TP0842-TP0164 (0.77940726)]
COG0361	COG1214	Erum5110	Erum5110	Translation initiation factor IF-1	Erum3510	Erum3510	Putative glycoprotease {UniProtKB/TrEMBL:Q5HBH9}	[TP0097-TP0876 (0.56457245)]
COG1108	COG2239	Erum5060	Erum5060	Putative ABC transporter, membrane-spanning	Erum4600	Erum4600	Magnesium transporter {UniProtKB/TrEMBL:Q5HB70}	[TP0165-TP0917 (0.5215956)]
COG2204	COG2204	Erum6610	Erum6610	Putative response regulator component of a	Erum6610	Erum6610	Putative response regulator component of a	[TP0519-TP0519 (0.65939915)]
COG1385	COG2812	Erum4890	Erum4890	Hypothetical protein Erum4890	Erum0040	Erum0040	Putative DNA polymerase III, gamma subunit	[TP0276-TP1005 (0.66627616)]
COG0217	COG0739	Erum3660	Erum3660	UPF0082 protein Erum3660/ERWE_CDS_03770	Erum6480	Erum6480	Putative peptidase {UniProtKB/TrEMBL:Q5HAN2}	[TP0474-TP0864 (0.82349855)]
COG0442	COG1466	Erum3440	Erum3440	Prolyl-tRNA synthetase {UniProtKB/TrEMBL:Q5HBI6}	Erum0870	Erum0870	Hypothetical protein Erum0870	[TP0160-TP0588 (0.66563916)]
COG0305	COG0593	Erum5710	Erum5710	Replicative DNA helicase	Erum2870	dnaA	Chromosomal replication initiator protein dnaA	[TP0058-TP0001 (0.9013428)]
COG0305	COG0593	Erum5710	Erum5710	Replicative DNA helicase	Erum1920	Erum1920	Hypothetical protein Erum1920	[TP0058-TP0001 (0.9013428)]
COG0178	COG1197	Erum3110	Erum3110	UvrABC system protein A	Erum7290	Erum7290	Transcription-repair coupling factor	[TP0514-TP0344 (0.9414915)]
COG0264	COG0544	Erum5080	tsf	Elongation factor Ts {UniProtKB/TrEMBL:Q5HB23}	Erum1990	tig	Trigger factor {UniProtKB/Swiss-Prot:Q5HBX6}	[TP0605-TP0506 (0.9100214)]
COG0495	COG1475	Erum3010	Erum3010	Leucyl-tRNA synthetase {UniProtKB/TrEMBL:Q5HBM8}	Erum8840	Erum8840	Probable chromosome partitioning protein parB	[TP0586-TP0271 (0.63095015)]
COG0099	COG0216	Erum5870	rpsM	30S ribosomal protein S13	Erum4500	Erum4500	Peptide release factor 1	[TP0210-TP0051 (0.8775348)]
COG0442	COG0552	Erum3440	Erum3440	Prolyl-tRNA synthetase {UniProtKB/TrEMBL:Q5HBI6}	Erum8520	Erum8520	Cell division protein ftsY homolog	[TP0160-TP0578 (0.56216276)]
COG0242	COG0319	Erum1820	Erum1820	Peptide deformylase {UniProtKB/TrEMBL:Q5HBZ5}	Erum8820	Erum8820	UPF0054 protein Erum8820/ERWE_CDS_09330	[TP0757-TP0650 (0.630912)]
COG0242	COG0319	Erum0540	Erum0540	Peptide deformylase {UniProtKB/TrEMBL:Q5HCC3}	Erum8820	Erum8820	UPF0054 protein Erum8820/ERWE_CDS_09330	[TP0757-TP0650 (0.630912)]
COG0178	COG0845	Erum3110	Erum3110	UvrABC system protein A	Erum5120	Erum5120	Putative secretion protein	[TP0514-TP0965 (0.87363523)]
COG0178	COG0845	Erum3110	Erum3110	UvrABC system protein A	Erum1590	Erum1590	Putative secretion protein	[TP0514-TP0965 (0.87363523)]
COG0465	COG0558	Erum8430	Erum8430	Cell division protein FtsH	Erum8300	Erum8300	Putative CDP-diacylglycerol--glycerol-3-phosphate	[TP0765-TP0256 (0.8653493)]
COG0024	COG0462	Erum8160	Erum8160	Methionine aminopeptidase	Erum7900	Erum7900	Ribose-phosphate pyrophosphokinase	[TP0842-TP0294 (0.8762697)]
COG0125	COG0361	Erum7460	tmk	Thymidylate kinase {UniProtKB/Swiss-Prot:Q5HAD6}	Erum5110	Erum5110	Translation initiation factor IF-1	[TP0354-TP0097 (0.8382038)]
COG0739	COG2204	Erum6480	Erum6480	Putative peptidase {UniProtKB/TrEMBL:Q5HAN2}	Erum6610	Erum6610	Putative response regulator component of a	[TP0706-TP0519 (0.80130965)]
COG0024	COG0125	Erum8160	Erum8160	Methionine aminopeptidase	Erum7460	tmk	Thymidylate kinase {UniProtKB/Swiss-Prot:Q5HAD6}	[TP0842-TP0354 (0.8096375)]
COG0760	COG2239	Erum3500	Erum3500	Putative peptidyl-prolyl cis-trans isomerase D	Erum4600	Erum4600	Magnesium transporter {UniProtKB/TrEMBL:Q5HB70}	[TP1016-TP0917 (0.81817394)]
COG0782	COG1057	Erum0810	Erum0810	Transcription elongation factor GreA	Erum2910	Erum2910	Putative nicotinate-nucleotide	[TP0019-TP0741 (0.75909394)]
COG0217	COG1235	Erum3660	Erum3660	UPF0082 protein Erum3660/ERWE_CDS_03770	Erum1470	Erum1470	Hypothetical protein Erum1470	[TP0474-TP0489 (0.71912634)]
COG0012	COG0188	Erum1010	Erum1010	Conserved hypothetical GTP-binding protein	Erum2420	Erum2420	DNA gyrase subunit A {UniProtKB/TrEMBL:Q5HBT5}	[TP0124-TP0005 (0.7149395)]
COG0462	COG0492	Erum7900	Erum7900	Ribose-phosphate pyrophosphokinase	Erum3470	Erum3470	Thioredoxin reductase {UniProtKB/TrEMBL:Q5HBI3}	[TP0294-TP0814 (0.8323514)]
COG0462	COG0492	Erum7900	Erum7900	Ribose-phosphate pyrophosphokinase	Erum4020	Erum4020	Putative pyridine nucleotide-disulphide	[TP0294-TP0814 (0.8323514)]
COG0178	COG0272	Erum3110	Erum3110	UvrABC system protein A	Erum6940	Erum6940	NAD-dependent DNA ligase	[TP0514-TP0634 (0.7537598)]
COG0257	COG2204	Erum3950	Erum3950	50S ribosomal protein L36	Erum6610	Erum6610	Putative response regulator component of a	[TP0209-TP0519 (0.6010877)]
COG1192	COG2214	Erum8830	Erum8830	Chromosome partitioning protein ParA	Erum7661	Erum7661	Hypothetical protein Erum7661	[TP0272-TP0843 (0.8210422)]
COG1192	COG2214	Erum8830	Erum8830	Chromosome partitioning protein ParA	Erum1410	Erum1410	Hypothetical protein Erum1410	[TP0272-TP0843 (0.8210422)]
COG0608	COG1159	Erum8550	Erum8550	Putative single-stranded-DNA-specific exonuclease	Erum5420	Erum5420	GTP-binding protein Era homolog	[TP0704-TP0541 (0.7586372)]
COG1115	COG2239	Erum5810	Erum5810	Putative integral membrane transport protein	Erum4600	Erum4600	Magnesium transporter {UniProtKB/TrEMBL:Q5HB70}	[TP0414-TP0917 (0.53720385)]
COG1115	COG2239	Erum3150	Erum3150	Putative integral membrane transport protein	Erum4600	Erum4600	Magnesium transporter {UniProtKB/TrEMBL:Q5HB70}	[TP0414-TP0917 (0.53720385)]
COG0566	COG1589	Erum6100	Erum6100	Putative tRNA/rRNA methyltransferase	Erum6620	Erum6620	Cell division protein ftsQ homolog	[TP0109-TP0388 (0.8512026)]
COG0257	COG0681	Erum3950	Erum3950	50S ribosomal protein L36	Erum3720	Erum3720	Signal peptidase I {UniProtKB/TrEMBL:Q5HBF7}	[TP0209-TP0926 (0.69083804)]
COG1121	COG2204	Erum2590	Erum2590	Putative ABC transporter, ATP-binding protein	Erum6610	Erum6610	Putative response regulator component of a	[TP0035-TP0519 (0.5085169)]
COG0528	COG4591	Erum7240	Erum7240	Uridylate kinase {UniProtKB/TrEMBL:Q5HAF8}	Erum0860	Erum0860	Putative lipoprotein releasing system	[TP0099-TP0580 (0.8561369)]
COG0051	COG2204	Erum6080	rpsJ	30S ribosomal protein S10	Erum6610	Erum6610	Putative response regulator component of a	[TP0188-TP0519 (0.6307204)]
COG0227	COG0492	Erum5350	Erum5350	50S ribosomal protein L28	Erum4020	Erum4020	Putative pyridine nucleotide-disulphide	[TP0362-TP0814 (0.801083)]
COG0227	COG0492	Erum5350	Erum5350	50S ribosomal protein L28	Erum3470	Erum3470	Thioredoxin reductase {UniProtKB/TrEMBL:Q5HBI3}	[TP0362-TP0814 (0.801083)]
COG0051	COG1192	Erum6080	rpsJ	30S ribosomal protein S10	Erum8830	Erum8830	Chromosome partitioning protein ParA	[TP0188-TP0272 (0.7732025)]
COG0442	COG0459	Erum3440	Erum3440	Prolyl-tRNA synthetase {UniProtKB/TrEMBL:Q5HBI6}	Erum6420	groL	60 kDa chaperonin (Protein Cpn60) (groEL protein)	[TP0160-TP0030 (0.7719589)]
COG0341	COG2239	Erum0640	Erum0640	Protein-export membrane protein SecF	Erum4600	Erum4600	Magnesium transporter {UniProtKB/TrEMBL:Q5HB70}	[TP0411-TP0917 (0.6093018)]
COG0036	COG1573	Erum0560	Erum0560	Ribulose-phosphate 3-epimerase	Erum0530	Erum0530	Putative uracil DNA glycosylase	[TP0945-TP0229 (0.685165)]
COG0217	COG0481	Erum3660	Erum3660	UPF0082 protein Erum3660/ERWE_CDS_03770	Erum3560	lepA	GTP-binding protein lepA	[TP0474-TP0510 (0.76600474)]
COG0143	COG0217	Erum7710	Erum7710	Methionyl-tRNA synthetase	Erum3660	Erum3660	UPF0082 protein Erum3660/ERWE_CDS_03770	[TP0798-TP0474 (0.7790581)]
COG0566	COG2204	Erum6100	Erum6100	Putative tRNA/rRNA methyltransferase	Erum6610	Erum6610	Putative response regulator component of a	[TP0054-TP0519 (0.63495165)]
COG0564	COG1200	Erum3210	Erum3210	Pseudouridine synthase {UniProtKB/TrEMBL:Q5HBL0}	Erum0420	Erum0420	ATP-dependent DNA helicase RecG	[TP0339-TP0687 (0.85149276)]
COG0564	COG1200	Erum5330	Erum5330	Pseudouridine synthase {UniProtKB/TrEMBL:Q5HAZ8}	Erum0420	Erum0420	ATP-dependent DNA helicase RecG	[TP0339-TP0687 (0.85149276)]
COG0124	COG0124	Erum7010	hisS	Histidyl-tRNA synthetase (EC 6.1.1.21) (Histidine--tRNA ligase) (HisRS)	Erum7010	hisS	Histidyl-tRNA synthetase (EC 6.1.1.21) (Histidine--tRNA ligase) (HisRS)	[TP0641-TP0641 (0.67365265)]
COG0012	COG0608	Erum1010	Erum1010	Conserved hypothetical GTP-binding protein	Erum8550	Erum8550	Putative single-stranded-DNA-specific exonuclease	[TP0124-TP0704 (0.626838)]
COG0257	COG0564	Erum3950	Erum3950	50S ribosomal protein L36	Erum5330	Erum5330	Pseudouridine synthase {UniProtKB/TrEMBL:Q5HAZ8}	[TP0209-TP0154 (0.634929)]
COG0257	COG0564	Erum3950	Erum3950	50S ribosomal protein L36	Erum3210	Erum3210	Pseudouridine synthase {UniProtKB/TrEMBL:Q5HBL0}	[TP0209-TP0154 (0.634929)]
COG0739	COG2239	Erum6480	Erum6480	Putative peptidase {UniProtKB/TrEMBL:Q5HAN2}	Erum4600	Erum4600	Magnesium transporter {UniProtKB/TrEMBL:Q5HB70}	[TP0155-TP0917 (0.6343327)]
COG0210	COG0305	Erum2390	Erum2390	DNA helicase II {UniProtKB/TrEMBL:Q5HBT8}	Erum5710	Erum5710	Replicative DNA helicase	[TP0102-TP0058 (0.8842861)]
COG0621	COG0739	Erum2620	Erum2620	Hypothetical protein Erum2620	Erum6480	Erum6480	Putative peptidase {UniProtKB/TrEMBL:Q5HAN2}	[TP0269-TP0702 (0.8475093)]
COG0621	COG0739	Erum7550	Erum7550	Hypothetical protein Erum7550	Erum6480	Erum6480	Putative peptidase {UniProtKB/TrEMBL:Q5HAN2}	[TP0269-TP0702 (0.8475093)]
COG0257	COG1057	Erum3950	Erum3950	50S ribosomal protein L36	Erum2910	Erum2910	Putative nicotinate-nucleotide	[TP0209-TP0741 (0.64932555)]
