# Supplementary material for: The Binary Protein Interactome of Treponema pallidum – The Syphilis Spirochete
Source: PLoS One. 2008 May 28;3(5):e2292. doi: 10.1371/journal.pone.0002292 (PMC2386257; doi:10.1371/journal.pone.0002292)
Supplement: Data S1 — Predicted protein-protein interactions based on our Treponema pallidum data; zip archive containing 372 files with one file per species. (6.09 MB ZIP) [file pone.0002292.s006.zip › bacteria/Enterococcus_faecalis.tab]

226185 Enterococcus faecalis
COG A	COG B	Locus Id A	Preferred Name(s) A	Annotation A	Locus Id B	Preferred Name(s) B	Annotation B	T. pallidum interaction
COG0186	COG1475	EF0215	rpsQ	Ribosomal protein S17 {UniProtKB/TrEMBL:Q839F5}	EF0607	EF0607	EF0120 {UniProtKB/TrEMBL:Q8KU43}	[TP0198-TP0271 (0.71912634)]
COG0186	COG1475	EF0215	rpsQ	Ribosomal protein S17 {UniProtKB/TrEMBL:Q839F5}	EF3298	EF3298	Chromosome partitioning protein ParB family	[TP0198-TP0271 (0.71912634)]
COG0201	COG0550	EF0227	EF0227	Preprotein translocase, SecY subunit	EF2312	EF2312	DNA topoisomerase III {UniProtKB/TrEMBL:Q832C6}	[TP0208-TP0394 (0.8044664)]
COG0201	COG0550	EF0227	EF0227	Preprotein translocase, SecY subunit	EF2064	EF2064	DNA topoisomerase III {UniProtKB/TrEMBL:Q833A3}	[TP0208-TP0394 (0.8044664)]
COG0201	COG0550	EF0227	EF0227	Preprotein translocase, SecY subunit	EF1650	EF1650	DNA topoisomerase I {UniProtKB/TrEMBL:Q834K0}	[TP0208-TP0394 (0.8044664)]
COG0693	COG1922	EF0109	EF0109	ThiJ/PfpI family protein	EF1173	EF1173	Glycosyl transferase, WecB/TagA/CpsF family	[TP0445-TP0275 (0.6010877)]
COG0768	COG2812	EF2476	EF2476	PBP4 protein {UniProtKB/TrEMBL:Q9K3C9}	EF2781	EF2781	DNA polymerase III, gamma and tau subunits	[TP0500-TP1005 (0.655462)]
COG0768	COG2812	EF2857	EF2857	Penicillin-binding protein 2B	EF2781	EF2781	DNA polymerase III, gamma and tau subunits	[TP0500-TP1005 (0.655462)]
COG0768	COG2812	EF0991	EF0991	Penicillin-binding protein C	EF2781	EF2781	DNA polymerase III, gamma and tau subunits	[TP0500-TP1005 (0.655462)]
COG0051	COG0693	EF0205	rpsJ	30S ribosomal protein S10	EF0109	EF0109	ThiJ/PfpI family protein	[TP0188-TP0445 (0.6307204)]
COG0090	COG0223	EF0209	rplB	50S ribosomal protein L2	EF3123	fmt	Methionyl-tRNA formyltransferase (EC 2.1.2.9)	[TP0192-TP0756 (0.8610547)]
COG0632	COG2255	EF0066	ruvA	Holliday junction ATP-dependent DNA helicase ruvA (EC 3.6.1.-)	EF0067	ruvB	Holliday junction ATP-dependent DNA helicase ruvB (EC 3.6.1.-)	[TP0543-TP0162 (0.9659884)]
COG0257	COG0577	EF0230	EF0230	50S ribosomal protein L36	EF2049	EF2049	ABC transporter, permease protein, putative	[TP0209-TP0962 (0.5903608)]
COG0257	COG0577	EF0230	EF0230	50S ribosomal protein L36	EF1321	EF1321	Permease domain protein	[TP0209-TP0962 (0.5903608)]
COG0257	COG0577	EF0230	EF0230	50S ribosomal protein L36	EF0792	EF0792	Permease domain protein	[TP0209-TP0962 (0.5903608)]
COG0257	COG0577	EF0230	EF0230	50S ribosomal protein L36	EF1869	EF1869	Permease, putative {UniProtKB/TrEMBL:Q833R9}	[TP0209-TP0962 (0.5903608)]
COG0257	COG0577	EF0230	EF0230	50S ribosomal protein L36	EF1672	EF1672	Permease protein, putative	[TP0209-TP0962 (0.5903608)]
COG0257	COG0577	EF0230	EF0230	50S ribosomal protein L36	EF2985	EF2985	Permease, putative {UniProtKB/TrEMBL:Q82ZR3}	[TP0209-TP0962 (0.5903608)]
COG0257	COG0577	EF0230	EF0230	50S ribosomal protein L36	EF1867	EF1867	Permease, putative {UniProtKB/TrEMBL:Q833S1}	[TP0209-TP0962 (0.5903608)]
COG0257	COG0577	EF0230	EF0230	50S ribosomal protein L36	EF2751	EF2751	Permease protein, putative	[TP0209-TP0962 (0.5903608)]
COG0457	COG1653	EF1553	EF1553	TPR domain protein {UniProtKB/TrEMBL:Q834T0}	EF2221	EF2221	ABC transporter, substrate-binding protein	[TP0067-TP0074 (0.6656524)]
COG0457	COG1653	EF1553	EF1553	TPR domain protein {UniProtKB/TrEMBL:Q834T0}	EF1234	EF1234	ABC transporter, substrate-binding protein,	[TP0067-TP0074 (0.6656524)]
COG0457	COG1653	EF1553	EF1553	TPR domain protein {UniProtKB/TrEMBL:Q834T0}	EF2234	EF2234	Sugar ABC transporter, sugar-binding protein,	[TP0067-TP0074 (0.6656524)]
COG0457	COG1653	EF1553	EF1553	TPR domain protein {UniProtKB/TrEMBL:Q834T0}	EF2903	EF2903	ABC transporter, substrate-binding protein	[TP0067-TP0074 (0.6656524)]
COG0222	COG0802	EF2715	rplL	50S ribosomal protein L7/L12	EF0950	EF0950	Hypothetical protein {UniProtKB/TrEMBL:Q836Z3}	[TP0240-TP0875 (0.8481433)]
COG0495	COG1214	EF0801	leuS	Leucyl-tRNA synthetase (EC 6.1.1.4) (Leucine--tRNA ligase) (LeuRS)	EF2475	EF2475	Hypothetical protein {UniProtKB/TrEMBL:Q831M7}	[TP0586-TP0876 (0.5571989)]
COG0192	COG0592	EF0784	metK	S-adenosylmethionine synthetase (EC 2.5.1.6) (Methionine adenosyltransferase) (AdoMet synthetase) (MAT)	EF0002	EF0002	DNA polymerase III, beta subunit	[TP0794-TP0002 (0.8412751)]
COG0125	COG0457	EF2764	tmk	Thymidylate kinase {UniProtKB/Swiss-Prot:Q830L6}	EF1553	EF1553	TPR domain protein {UniProtKB/TrEMBL:Q834T0}	[TP0354-TP0648 (0.5206915)]
COG0265	COG0333	EF3027	EF3027	Serine protease DO {UniProtKB/TrEMBL:Q82ZM6}	EF0586	rpmF2	50S ribosomal protein L32-2	[TP0773-TP0807 (0.5060325)]
COG0265	COG0333	EF3027	EF3027	Serine protease DO {UniProtKB/TrEMBL:Q82ZM6}	EF1048	rpmF3	50S ribosomal protein L32-3	[TP0773-TP0807 (0.5060325)]
COG0265	COG0333	EF3027	EF3027	Serine protease DO {UniProtKB/TrEMBL:Q82ZM6}	EF0544	rpmF1	50S ribosomal protein L32-1	[TP0773-TP0807 (0.5060325)]
COG0249	COG1156	EF3167	mutS	DNA mismatch repair protein mutS	EF1499	EF1499	V-type ATPase, subunit B	[TP0328-TP0427 (0.80866665)]
COG0265	COG1774	EF3027	EF3027	Serine protease DO {UniProtKB/TrEMBL:Q82ZM6}	EF2761	EF2761	Hypothetical protein {UniProtKB/TrEMBL:Q830L9}	[TP0773-TP0046 (0.558835)]
COG0820	COG2812	EF2048	EF2048	Hypothetical protein {UniProtKB/TrEMBL:Q833B6}	EF2781	EF2781	DNA polymerase III, gamma and tau subunits	[TP0068-TP1005 (0.60435057)]
COG0272	COG1396	EF0722	EF0722	DNA ligase, NAD-dependent	EF0306	EF0306	Transcriptional regulator, Cro/CI family	[TP0634-TP0461 (0.7134334)]
COG0272	COG1396	EF0722	EF0722	DNA ligase, NAD-dependent	EF1369	EF1369	Transcriptional regulator, Cro/CI family	[TP0634-TP0461 (0.7134334)]
COG0272	COG1396	EF0722	EF0722	DNA ligase, NAD-dependent	EF2544	EF2544	Transcriptional regulator, Cro/CI family	[TP0634-TP0461 (0.7134334)]
COG0272	COG1396	EF0722	EF0722	DNA ligase, NAD-dependent	EF2142	EF2142	Transcriptional regulator, Cro/CI family	[TP0634-TP0461 (0.7134334)]
COG0272	COG1396	EF0722	EF0722	DNA ligase, NAD-dependent	EF2852	EF2852	Transcriptional regulator, Cro/CI family	[TP0634-TP0461 (0.7134334)]
COG0272	COG1396	EF0722	EF0722	DNA ligase, NAD-dependent	EF1422	EF1422	Transcriptional regulator, Cro/CI family	[TP0634-TP0461 (0.7134334)]
COG0272	COG1396	EF0722	EF0722	DNA ligase, NAD-dependent	EF2653	EF2653	Transcriptional regulator, Cro/CI family	[TP0634-TP0461 (0.7134334)]
COG0272	COG1396	EF0722	EF0722	DNA ligase, NAD-dependent	EF2040	EF2040	Transcriptional regulator, Cro/CI family	[TP0634-TP0461 (0.7134334)]
COG0272	COG1396	EF0722	EF0722	DNA ligase, NAD-dependent	EF2508	EF2508	Transcriptional regulator, Cro/CI family	[TP0634-TP0461 (0.7134334)]
COG0577	COG0845	EF2985	EF2985	Permease, putative {UniProtKB/TrEMBL:Q82ZR3}	EF2987	EF2987	Hypothetical protein {UniProtKB/TrEMBL:Q82ZR1}	[TP0963-TP0965 (0.93032813)]
COG0577	COG0845	EF0792	EF0792	Permease domain protein	EF0417	EF0417	Hypothetical protein {UniProtKB/TrEMBL:Q838M6}	[TP0963-TP0965 (0.93032813)]
COG0577	COG0845	EF1869	EF1869	Permease, putative {UniProtKB/TrEMBL:Q833R9}	EF0417	EF0417	Hypothetical protein {UniProtKB/TrEMBL:Q838M6}	[TP0963-TP0965 (0.93032813)]
COG0577	COG0845	EF1867	EF1867	Permease, putative {UniProtKB/TrEMBL:Q833S1}	EF2987	EF2987	Hypothetical protein {UniProtKB/TrEMBL:Q82ZR1}	[TP0963-TP0965 (0.93032813)]
COG0577	COG0845	EF1672	EF1672	Permease protein, putative	EF2987	EF2987	Hypothetical protein {UniProtKB/TrEMBL:Q82ZR1}	[TP0963-TP0965 (0.93032813)]
COG0577	COG0845	EF2751	EF2751	Permease protein, putative	EF0417	EF0417	Hypothetical protein {UniProtKB/TrEMBL:Q838M6}	[TP0963-TP0965 (0.93032813)]
COG0577	COG0845	EF2049	EF2049	ABC transporter, permease protein, putative	EF0417	EF0417	Hypothetical protein {UniProtKB/TrEMBL:Q838M6}	[TP0963-TP0965 (0.93032813)]
COG0577	COG0845	EF1869	EF1869	Permease, putative {UniProtKB/TrEMBL:Q833R9}	EF2987	EF2987	Hypothetical protein {UniProtKB/TrEMBL:Q82ZR1}	[TP0963-TP0965 (0.93032813)]
COG0577	COG0845	EF0792	EF0792	Permease domain protein	EF2987	EF2987	Hypothetical protein {UniProtKB/TrEMBL:Q82ZR1}	[TP0963-TP0965 (0.93032813)]
COG0577	COG0845	EF1672	EF1672	Permease protein, putative	EF0417	EF0417	Hypothetical protein {UniProtKB/TrEMBL:Q838M6}	[TP0963-TP0965 (0.93032813)]
COG0577	COG0845	EF2751	EF2751	Permease protein, putative	EF2987	EF2987	Hypothetical protein {UniProtKB/TrEMBL:Q82ZR1}	[TP0963-TP0965 (0.93032813)]
COG0577	COG0845	EF1321	EF1321	Permease domain protein	EF0417	EF0417	Hypothetical protein {UniProtKB/TrEMBL:Q838M6}	[TP0963-TP0965 (0.93032813)]
COG0577	COG0845	EF1867	EF1867	Permease, putative {UniProtKB/TrEMBL:Q833S1}	EF0417	EF0417	Hypothetical protein {UniProtKB/TrEMBL:Q838M6}	[TP0963-TP0965 (0.93032813)]
COG0577	COG0845	EF1321	EF1321	Permease domain protein	EF2987	EF2987	Hypothetical protein {UniProtKB/TrEMBL:Q82ZR1}	[TP0963-TP0965 (0.93032813)]
COG0577	COG0845	EF2049	EF2049	ABC transporter, permease protein, putative	EF2987	EF2987	Hypothetical protein {UniProtKB/TrEMBL:Q82ZR1}	[TP0963-TP0965 (0.93032813)]
COG0577	COG0845	EF2985	EF2985	Permease, putative {UniProtKB/TrEMBL:Q82ZR3}	EF0417	EF0417	Hypothetical protein {UniProtKB/TrEMBL:Q838M6}	[TP0963-TP0965 (0.93032813)]
COG0234	COG1200	EF2634	groS	10 kDa chaperonin (Protein Cpn10) (groES protein)	EF3113	EF3113	ATP-dependent DNA helicase RecG	[TP1013-TP0687 (0.84594196)]
COG1671	COG2812	EF0842	EF_0842	Hypothetical UPF0178 protein EF0842	EF2781	EF2781	DNA polymerase III, gamma and tau subunits	[TP0845-TP1005 (0.5704539)]
COG0257	COG1253	EF0230	EF0230	50S ribosomal protein L36	EF0700	EF0700	Hemolysin {UniProtKB/TrEMBL:Q837X5}	[TP0209-TP0027 (0.74441797)]
COG0060	COG0681	EF1003	ileS	Isoleucyl-tRNA synthetase (EC 6.1.1.5) (Isoleucine--tRNA ligase) (IleRS)	EF0854	EF0854	Signal peptidase I {UniProtKB/TrEMBL:Q837I5}	[TP0452-TP0185 (0.79878455)]
COG0060	COG0681	EF1003	ileS	Isoleucyl-tRNA synthetase (EC 6.1.1.5) (Isoleucine--tRNA ligase) (IleRS)	EF3073	EF3073	Signal peptidase I {UniProtKB/TrEMBL:Q82ZI3}	[TP0452-TP0185 (0.79878455)]
COG0060	COG0681	EF1003	ileS	Isoleucyl-tRNA synthetase (EC 6.1.1.5) (Isoleucine--tRNA ligase) (IleRS)	EF1111	EF1111	Signal peptidase I {UniProtKB/TrEMBL:Q836K0}	[TP0452-TP0185 (0.79878455)]
COG0060	COG0681	EF1003	ileS	Isoleucyl-tRNA synthetase (EC 6.1.1.5) (Isoleucine--tRNA ligase) (IleRS)	EF1678	EF1678	Signal peptidase I {UniProtKB/TrEMBL:Q834H4}	[TP0452-TP0185 (0.79878455)]
COG0558	COG2239	EF3148	EF3148	CDP-diacylglycerol--glycerol-3-phosphate	EF2668	EF2668	Magnesium transporter {UniProtKB/TrEMBL:Q830V1}	[TP0256-TP0917 (0.6007029)]
COG0249	COG0357	EF3167	mutS	DNA mismatch repair protein mutS	EF3300	gidB	Methyltransferase gidB (EC 2.1.-.-) (Glucose-inhibited division protein B)	[TP0328-TP0946 (0.7367136)]
COG0465	COG0465	EF0265	EF0265	Cell division protein FtsH	EF0265	EF0265	Cell division protein FtsH	[TP0330-TP0330 (0.73856413)]
COG1512	COG2891	EF2479	EF2479	Hypothetical protein {UniProtKB/TrEMBL:Q831M4}	EF3061	EF3061	Rod shape-determining protein MreD	[TP0561-TP0499 (0.5857341)]
COG0242	COG0272	EF3066	def	Peptide deformylase (EC 3.5.1.88) (PDF) (Polypeptide deformylase)	EF0722	EF0722	DNA ligase, NAD-dependent	[TP0757-TP0634 (0.68197167)]
COG0187	COG0358	EF0841	EF0841	Conserved domain protein	EF1521	dnaG	DNA primase {UniProtKB/Swiss-Prot:P52308}	[TP1006-TP0492 (0.55112576)]
COG0187	COG0358	EF1615	EF1615	DNA topoisomerase IV, B subunit	EF1521	dnaG	DNA primase {UniProtKB/Swiss-Prot:P52308}	[TP1006-TP0492 (0.55112576)]
COG0187	COG0358	EF0005	EF0005	DNA gyrase, B subunit {UniProtKB/TrEMBL:Q839Z1}	EF1521	dnaG	DNA primase {UniProtKB/Swiss-Prot:P52308}	[TP1006-TP0492 (0.55112576)]
COG0301	COG0514	EF2934	thiI	Probable thiamine biosynthesis protein thiI	EF1545	EF1545	ATP-dependent DNA helicase RecQ	[TP0559-TP0103 (0.6411465)]
COG0301	COG0514	EF2934	thiI	Probable thiamine biosynthesis protein thiI	EF2459	EF2459	ATP-dependent DNA helicase RecQ	[TP0559-TP0103 (0.6411465)]
COG0237	COG0552	EF0880	coaE	Dephospho-CoA kinase (EC 2.7.1.24) (Dephosphocoenzyme A kinase)	EF3094	EF3094	Signal recognition particle-docking protein FtsY	[TP0296-TP0578 (0.7885255)]
COG0080	COG0265	EF2719	rplK	50S ribosomal protein L11	EF3027	EF3027	Serine protease DO {UniProtKB/TrEMBL:Q82ZM6}	[TP0237-TP0773 (0.6164146)]
COG0783	COG1079	EF0606	EF0606	EF0119 {UniProtKB/TrEMBL:Q8KU44}	EF0180	EF0180	ABC transporter, permease protein	[TP1038-TP0302 (0.79878455)]
COG0783	COG1079	EF3233	EF3233	Dps family protein {UniProtKB/TrEMBL:Q82Z45}	EF0180	EF0180	ABC transporter, permease protein	[TP1038-TP0302 (0.79878455)]
COG2812	COG2812	EF2781	EF2781	DNA polymerase III, gamma and tau subunits	EF2781	EF2781	DNA polymerase III, gamma and tau subunits	[TP1005-TP1005 (0.52391654)]
COG1466	COG1847	EF2446	EF2446	Hypothetical protein {UniProtKB/TrEMBL:Q831Q4}	EF3330	EF3330	Jag protein, putative {UniProtKB/TrEMBL:Q82YV2}	[TP0588-TP0948 (0.74372905)]
COG0223	COG0234	EF3123	fmt	Methionyl-tRNA formyltransferase (EC 2.1.2.9)	EF2634	groS	10 kDa chaperonin (Protein Cpn10) (groES protein)	[TP0756-TP1013 (0.64276713)]
COG0036	COG1653	EF3118	EF3118	Ribulose-phosphate 3-epimerase	EF1234	EF1234	ABC transporter, substrate-binding protein,	[TP0945-TP0074 (0.654426)]
COG0036	COG1653	EF3118	EF3118	Ribulose-phosphate 3-epimerase	EF2903	EF2903	ABC transporter, substrate-binding protein	[TP0945-TP0074 (0.654426)]
COG0036	COG1653	EF3118	EF3118	Ribulose-phosphate 3-epimerase	EF2221	EF2221	ABC transporter, substrate-binding protein	[TP0945-TP0074 (0.654426)]
COG0036	COG1653	EF3118	EF3118	Ribulose-phosphate 3-epimerase	EF2234	EF2234	Sugar ABC transporter, sugar-binding protein,	[TP0945-TP0074 (0.654426)]
COG0357	COG0459	EF3300	gidB	Methyltransferase gidB (EC 2.1.-.-) (Glucose-inhibited division protein B)	EF2633	groL	60 kDa chaperonin (Protein Cpn60) (groEL protein)	[TP0946-TP0030 (0.68326145)]
COG0664	COG1074	EF0074	EF0074	Transcriptional regulator, Crp/Fnr family	EF1113	EF1113	Exonuclease RexA {UniProtKB/TrEMBL:Q836J8}	[TP0089-TP0898 (0.8304331)]
COG0664	COG1074	EF1940	EF1940	Cyclic AMP receptor protein, putative	EF1113	EF1113	Exonuclease RexA {UniProtKB/TrEMBL:Q836J8}	[TP0089-TP0898 (0.8304331)]
COG0664	COG1074	EF0107	EF0107	Transcriptional regulator, Crp/Fnr family	EF1113	EF1113	Exonuclease RexA {UniProtKB/TrEMBL:Q836J8}	[TP0089-TP0898 (0.8304331)]
COG0345	COG1774	EF2424	EF2424	Pyrroline-5-carboxylate reductase, putative	EF2761	EF2761	Hypothetical protein {UniProtKB/TrEMBL:Q830L9}	[TP0797-TP0046 (0.6414869)]
COG0345	COG1774	EF0961	EF0961	Pyrroline-5-carboxylate reductase, putative	EF2761	EF2761	Hypothetical protein {UniProtKB/TrEMBL:Q830L9}	[TP0797-TP0046 (0.6414869)]
COG0050	COG4939	EF0201	EF0201	Translation elongation factor Tu	EF3256	EF3256	Pheromone cAD1 lipoprotein	[TP0187-TP0171 (0.7331395)]
COG0223	COG0242	EF3123	fmt	Methionyl-tRNA formyltransferase (EC 2.1.2.9)	EF3066	def	Peptide deformylase (EC 3.5.1.88) (PDF) (Polypeptide deformylase)	[TP0756-TP0757 (0.8300303)]
COG0233	COG0359	EF2395	frr	Ribosome recycling factor (Ribosome-releasing factor) (RRF)	EF0012	rplI	Ribosomal protein L9 {UniProtKB/TrEMBL:Q839Y6}	[TP0604-TP0060 (0.5105792)]
COG0012	COG0457	EF3296	EF3296	GTP-binding protein, GTP1/OBG family	EF1553	EF1553	TPR domain protein {UniProtKB/TrEMBL:Q834T0}	[TP0124-TP0067 (0.81355333)]
COG0552	COG1061	EF3094	EF3094	Signal recognition particle-docking protein FtsY	EF3217	EF3217	Helicase, putative {UniProtKB/TrEMBL:Q82Z57}	[TP0578-TP0380 (0.62695336)]
COG0265	COG0492	EF3027	EF3027	Serine protease DO {UniProtKB/TrEMBL:Q82ZM6}	EF1338	EF1338	Thioredoxin reductase {UniProtKB/TrEMBL:Q835N8}	[TP0773-TP0814 (0.6926654)]
COG0265	COG0492	EF3027	EF3027	Serine protease DO {UniProtKB/TrEMBL:Q82ZM6}	EF0548	EF0548	EF0074 {UniProtKB/TrEMBL:Q8KU85}	[TP0773-TP0814 (0.6926654)]
COG0265	COG0492	EF3027	EF3027	Serine protease DO {UniProtKB/TrEMBL:Q82ZM6}	EF2738	EF2738	Thioredoxin reductase/glutathione-related protein	[TP0773-TP0814 (0.6926654)]
COG0265	COG0492	EF3027	EF3027	Serine protease DO {UniProtKB/TrEMBL:Q82ZM6}	EF2899	EF2899	Oxidoreductase, pyridine nucleotide-disulfide	[TP0773-TP0814 (0.6926654)]
COG0495	COG1480	EF0801	leuS	Leucyl-tRNA synthetase (EC 6.1.1.4) (Leucine--tRNA ligase) (LeuRS)	EF2413	EF2413	HD domain protein {UniProtKB/TrEMBL:Q831T6}	[TP0586-TP0651 (0.5087635)]
COG1321	COG1774	EF1005	EF1005	Metalloregulatory protein EfaR	EF2761	EF2761	Hypothetical protein {UniProtKB/TrEMBL:Q830L9}	[TP0167-TP0046 (0.67547834)]
COG0124	COG0608	EF1971	hisS	Histidyl-tRNA synthetase (EC 6.1.1.21) (Histidine--tRNA ligase) (HisRS)	EF1688	EF1688	Single-stranded-DNA-specific exonuclease RecJ	[TP0641-TP0704 (0.75894904)]
COG0153	COG0242	EF1069	galK	Galactokinase (EC 2.7.1.6) (Galactose kinase)	EF3066	def	Peptide deformylase (EC 3.5.1.88) (PDF) (Polypeptide deformylase)	[TP0418-TP0757 (0.51512045)]
COG0465	COG0772	EF0265	EF0265	Cell division protein FtsH	EF2502	EF2502	Cell division protein, FtsW/RodA/SpoVE family	[TP0330-TP0387 (0.8016956)]
COG0465	COG0772	EF0265	EF0265	Cell division protein FtsH	EF1300	EF1300	Cell division protein, FtsW/RodA/SpovE family	[TP0330-TP0387 (0.8016956)]
COG0465	COG0772	EF0265	EF0265	Cell division protein FtsH	EF1301	EF1301	Cell division protein, FtsW/RodA/SpovE family	[TP0330-TP0387 (0.8016956)]
COG0465	COG0772	EF0265	EF0265	Cell division protein FtsH	EF2457	EF2457	Cell division protein, FtsW/RodA/SpoVE family	[TP0330-TP0387 (0.8016956)]
COG0457	COG1426	EF1553	EF1553	TPR domain protein {UniProtKB/TrEMBL:Q834T0}	EF3149	EF3149	Conserved domain protein	[TP0268-TP0334 (0.739808)]
COG0192	COG0217	EF0784	metK	S-adenosylmethionine synthetase (EC 2.5.1.6) (Methionine adenosyltransferase) (AdoMet synthetase) (MAT)	EF2866	EF_2866	Hypothetical UPF0082 protein EF2866	[TP0794-TP0474 (0.71912634)]
COG0192	COG0217	EF0784	metK	S-adenosylmethionine synthetase (EC 2.5.1.6) (Methionine adenosyltransferase) (AdoMet synthetase) (MAT)	EF0663	EF_0663	Hypothetical UPF0082 protein EF0663	[TP0794-TP0474 (0.71912634)]
COG0201	COG2239	EF0227	EF0227	Preprotein translocase, SecY subunit	EF2668	EF2668	Magnesium transporter {UniProtKB/TrEMBL:Q830V1}	[TP0208-TP0917 (0.5527395)]
COG0092	COG0301	EF0212	rpsC	30S ribosomal protein S3	EF2934	thiI	Probable thiamine biosynthesis protein thiI	[TP0195-TP0559 (0.66944)]
COG0544	COG1418	EF0715	tig	Trigger factor {UniProtKB/Swiss-Prot:Q837W3}	EF3170	EF3170	HD/KH domain protein {UniProtKB/TrEMBL:Q82Z99}	[TP0506-TP1018 (0.7668753)]
COG0544	COG1418	EF0715	tig	Trigger factor {UniProtKB/Swiss-Prot:Q837W3}	EF0279	EF0279	HD domain protein {UniProtKB/TrEMBL:Q838Z9}	[TP0506-TP1018 (0.7668753)]
COG0544	COG1418	EF0715	tig	Trigger factor {UniProtKB/Swiss-Prot:Q837W3}	EF2470	EF2470	HD domain protein {UniProtKB/TrEMBL:Q831N2}	[TP0506-TP1018 (0.7668753)]
COG0477	COG0845	EF1370	EF1370	Drug resistance transporter, EmrB/QacA family	EF2987	EF2987	Hypothetical protein {UniProtKB/TrEMBL:Q82ZR1}	[TP0840-TP0965 (0.8653204)]
COG0477	COG0845	EF1814	EF1814	Drug resistance transporter, EmrB/QacA family	EF2987	EF2987	Hypothetical protein {UniProtKB/TrEMBL:Q82ZR1}	[TP0840-TP0965 (0.8653204)]
COG0477	COG0845	EF2068	EF2068	Multidrug resistance protein, putative	EF0417	EF0417	Hypothetical protein {UniProtKB/TrEMBL:Q838M6}	[TP0840-TP0965 (0.8653204)]
COG0477	COG0845	EF1078	EF1078	Multidrug resistance protein, putative	EF0417	EF0417	Hypothetical protein {UniProtKB/TrEMBL:Q838M6}	[TP0840-TP0965 (0.8653204)]
COG0477	COG0845	EF2068	EF2068	Multidrug resistance protein, putative	EF2987	EF2987	Hypothetical protein {UniProtKB/TrEMBL:Q82ZR1}	[TP0840-TP0965 (0.8653204)]
COG0477	COG0845	EF0082	EF0082	Major facilitator family transporter	EF2987	EF2987	Hypothetical protein {UniProtKB/TrEMBL:Q82ZR1}	[TP0840-TP0965 (0.8653204)]
COG0477	COG0845	EF1814	EF1814	Drug resistance transporter, EmrB/QacA family	EF0417	EF0417	Hypothetical protein {UniProtKB/TrEMBL:Q838M6}	[TP0840-TP0965 (0.8653204)]
COG0477	COG0845	EF1582	EF1582	Major facilitator family transporter	EF0417	EF0417	Hypothetical protein {UniProtKB/TrEMBL:Q838M6}	[TP0840-TP0965 (0.8653204)]
COG0477	COG0845	EF0420	EF0420	Drug resistance transporter, EmrB/QacA family	EF0417	EF0417	Hypothetical protein {UniProtKB/TrEMBL:Q838M6}	[TP0840-TP0965 (0.8653204)]
COG0477	COG0845	EF1370	EF1370	Drug resistance transporter, EmrB/QacA family	EF0417	EF0417	Hypothetical protein {UniProtKB/TrEMBL:Q838M6}	[TP0840-TP0965 (0.8653204)]
COG0477	COG0845	EF1042	EF1042	Multidrug resistance protein, putative	EF2987	EF2987	Hypothetical protein {UniProtKB/TrEMBL:Q82ZR1}	[TP0840-TP0965 (0.8653204)]
COG0477	COG0845	EF0785	EF0785	Drug resistance transporter, EmrB/QacA family	EF0417	EF0417	Hypothetical protein {UniProtKB/TrEMBL:Q838M6}	[TP0840-TP0965 (0.8653204)]
COG0477	COG0845	EF0420	EF0420	Drug resistance transporter, EmrB/QacA family	EF2987	EF2987	Hypothetical protein {UniProtKB/TrEMBL:Q82ZR1}	[TP0840-TP0965 (0.8653204)]
COG0477	COG0845	EF0385	EF0385	Major facilitator family transporter	EF2987	EF2987	Hypothetical protein {UniProtKB/TrEMBL:Q82ZR1}	[TP0840-TP0965 (0.8653204)]
COG0477	COG0845	EF0785	EF0785	Drug resistance transporter, EmrB/QacA family	EF2987	EF2987	Hypothetical protein {UniProtKB/TrEMBL:Q82ZR1}	[TP0840-TP0965 (0.8653204)]
COG0477	COG0845	EF1943	EF1943	Drug resistance transporter, Bcr/CflA family	EF2987	EF2987	Hypothetical protein {UniProtKB/TrEMBL:Q82ZR1}	[TP0840-TP0965 (0.8653204)]
COG0477	COG0845	EF0082	EF0082	Major facilitator family transporter	EF0417	EF0417	Hypothetical protein {UniProtKB/TrEMBL:Q838M6}	[TP0840-TP0965 (0.8653204)]
COG0477	COG0845	EF1042	EF1042	Multidrug resistance protein, putative	EF0417	EF0417	Hypothetical protein {UniProtKB/TrEMBL:Q838M6}	[TP0840-TP0965 (0.8653204)]
COG0477	COG0845	EF2992	EF2992	Major facilitator family transporter	EF2987	EF2987	Hypothetical protein {UniProtKB/TrEMBL:Q82ZR1}	[TP0840-TP0965 (0.8653204)]
COG0477	COG0845	EF1943	EF1943	Drug resistance transporter, Bcr/CflA family	EF0417	EF0417	Hypothetical protein {UniProtKB/TrEMBL:Q838M6}	[TP0840-TP0965 (0.8653204)]
COG0477	COG0845	EF1582	EF1582	Major facilitator family transporter	EF2987	EF2987	Hypothetical protein {UniProtKB/TrEMBL:Q82ZR1}	[TP0840-TP0965 (0.8653204)]
COG0477	COG0845	EF2992	EF2992	Major facilitator family transporter	EF0417	EF0417	Hypothetical protein {UniProtKB/TrEMBL:Q838M6}	[TP0840-TP0965 (0.8653204)]
COG0477	COG0845	EF1078	EF1078	Multidrug resistance protein, putative	EF2987	EF2987	Hypothetical protein {UniProtKB/TrEMBL:Q82ZR1}	[TP0840-TP0965 (0.8653204)]
COG0477	COG0845	EF0385	EF0385	Major facilitator family transporter	EF0417	EF0417	Hypothetical protein {UniProtKB/TrEMBL:Q838M6}	[TP0840-TP0965 (0.8653204)]
COG0305	COG2812	EF0013	EF0013	Replicative DNA helicase	EF2781	EF2781	DNA polymerase III, gamma and tau subunits	[TP0058-TP1005 (0.7130585)]
COG0188	COG0526	EF1614	EF1614	DNA topoisomerase IV, A subunit	EF1405	EF1405	Thioredoxin {UniProtKB/TrEMBL:Q835H2}	[TP0005-TP0100 (0.7885434)]
COG0188	COG0526	EF0006	EF0006	DNA gyrase A subunit {UniProtKB/TrEMBL:Q93HU8}	EF3036	EF3036	Thioredoxin family protein	[TP0005-TP0100 (0.7885434)]
COG0188	COG0526	EF1614	EF1614	DNA topoisomerase IV, A subunit	EF3036	EF3036	Thioredoxin family protein	[TP0005-TP0100 (0.7885434)]
COG0188	COG0526	EF0006	EF0006	DNA gyrase A subunit {UniProtKB/TrEMBL:Q93HU8}	EF1405	EF1405	Thioredoxin {UniProtKB/TrEMBL:Q835H2}	[TP0005-TP0100 (0.7885434)]
COG0526	COG0771	EF3036	EF3036	Thioredoxin family protein	EF0993	murD	UDP-N-acetylmuramoylalanine--D-glutamate ligase (EC 6.3.2.9) (UDP-N- acetylmuramoyl-L-alanyl-D-glutamate synthetase) (D-glutamic acid- adding enzyme)	[TP0100-TP0903 (0.59509045)]
COG0526	COG0771	EF1405	EF1405	Thioredoxin {UniProtKB/TrEMBL:Q835H2}	EF0993	murD	UDP-N-acetylmuramoylalanine--D-glutamate ligase (EC 6.3.2.9) (UDP-N- acetylmuramoyl-L-alanyl-D-glutamate synthetase) (D-glutamic acid- adding enzyme)	[TP0100-TP0903 (0.59509045)]
COG0143	COG0845	EF0930	metG	Methionyl-tRNA synthetase (EC 6.1.1.10) (Methionine--tRNA ligase) (MetRS)	EF2987	EF2987	Hypothetical protein {UniProtKB/TrEMBL:Q82ZR1}	[TP0798-TP0965 (0.7246752)]
COG0143	COG0845	EF0930	metG	Methionyl-tRNA synthetase (EC 6.1.1.10) (Methionine--tRNA ligase) (MetRS)	EF0417	EF0417	Hypothetical protein {UniProtKB/TrEMBL:Q838M6}	[TP0798-TP0965 (0.7246752)]
COG0242	COG1744	EF3066	def	Peptide deformylase (EC 3.5.1.88) (PDF) (Polypeptide deformylase)	EF0177	EF0177	Basic membrane protein family	[TP0757-TP0298 (0.51512045)]
COG0242	COG1744	EF3066	def	Peptide deformylase (EC 3.5.1.88) (PDF) (Polypeptide deformylase)	EF0176	EF0176	Basic membrane protein family	[TP0757-TP0298 (0.51512045)]
COG0504	COG1475	EF1147	EF1147	CTP synthase {UniProtKB/TrEMBL:Q836G5}	EF0607	EF0607	EF0120 {UniProtKB/TrEMBL:Q8KU43}	[TP0305-TP0271 (0.70252794)]
COG0504	COG1475	EF1147	EF1147	CTP synthase {UniProtKB/TrEMBL:Q836G5}	EF3298	EF3298	Chromosome partitioning protein ParB family	[TP0305-TP0271 (0.70252794)]
COG0149	COG2239	EF1962	tpiA	Triosephosphate isomerase (EC 5.3.1.1) (TIM) (Triose-phosphate isomerase)	EF2668	EF2668	Magnesium transporter {UniProtKB/TrEMBL:Q830V1}	[TP0537-TP0917 (0.5527395)]
COG0250	COG0772	EF2729	EF2729	Transcription antitermination protein NusG	EF2457	EF2457	Cell division protein, FtsW/RodA/SpoVE family	[TP0236-TP0387 (0.7470728)]
COG0250	COG0772	EF2729	EF2729	Transcription antitermination protein NusG	EF1300	EF1300	Cell division protein, FtsW/RodA/SpovE family	[TP0236-TP0387 (0.7470728)]
COG0250	COG0772	EF2729	EF2729	Transcription antitermination protein NusG	EF2502	EF2502	Cell division protein, FtsW/RodA/SpoVE family	[TP0236-TP0387 (0.7470728)]
COG0250	COG0772	EF2729	EF2729	Transcription antitermination protein NusG	EF1301	EF1301	Cell division protein, FtsW/RodA/SpovE family	[TP0236-TP0387 (0.7470728)]
COG0227	COG0740	EF3116	rpmB	50S ribosomal protein L28	EF0771	clpP	ATP-dependent Clp protease proteolytic subunit (EC 3.4.21.92) (Endopeptidase Clp)	[TP0362-TP0507 (0.75048)]
COG0457	COG0457	EF1553	EF1553	TPR domain protein {UniProtKB/TrEMBL:Q834T0}	EF1553	EF1553	TPR domain protein {UniProtKB/TrEMBL:Q834T0}	[TP0067-TP0095 (0.6515529)]
COG0445	COG3839	EF3311	gidA	tRNA uridine 5-carboxymethylaminomethyl modification enzyme gidA (Glucose-inhibited division protein A)	EF0938	EF0938	ABC transporter, ATP-binding/TOBE domain protein	[TP0044-TP0804 (0.81002605)]
COG0445	COG3839	EF3311	gidA	tRNA uridine 5-carboxymethylaminomethyl modification enzyme gidA (Glucose-inhibited division protein A)	EF2907	EF2907	ABC transporter, ATP-binding protein	[TP0044-TP0804 (0.81002605)]
COG0445	COG3839	EF3311	gidA	tRNA uridine 5-carboxymethylaminomethyl modification enzyme gidA (Glucose-inhibited division protein A)	EF1220	EF1220	Spermidine/putrescine ABC transporter,	[TP0044-TP0804 (0.81002605)]
COG0103	COG0211	EF3230	rpsI	30S ribosomal protein S9	EF0970	rpmA	50S ribosomal protein L27	[TP1024-TP0743 (0.87139803)]
COG1200	COG4939	EF3113	EF3113	ATP-dependent DNA helicase RecG	EF3256	EF3256	Pheromone cAD1 lipoprotein	[TP0687-TP0171 (0.7207038)]
COG0457	COG0803	EF1553	EF1553	TPR domain protein {UniProtKB/TrEMBL:Q834T0}	EF3206	EF3206	Adhesion lipoprotein {UniProtKB/TrEMBL:Q82Z67}	[TP0469-TP0034 (0.86910707)]
COG0457	COG0803	EF1553	EF1553	TPR domain protein {UniProtKB/TrEMBL:Q834T0}	EF0577	EF0577	EF0095 {UniProtKB/TrEMBL:Q8KU66}	[TP0469-TP0034 (0.86910707)]
COG0457	COG0803	EF1553	EF1553	TPR domain protein {UniProtKB/TrEMBL:Q834T0}	EF0055	EF0055	Adhesion lipoprotein {UniProtKB/TrEMBL:Q839U5}	[TP0469-TP0034 (0.86910707)]
COG0457	COG0803	EF1553	EF1553	TPR domain protein {UniProtKB/TrEMBL:Q834T0}	EF2076	EF2076	Endocarditis specific antigen	[TP0469-TP0034 (0.86910707)]
COG0472	COG1512	EF2198	EF2198	Glycosyl transferase, group 4 family protein	EF2479	EF2479	Hypothetical protein {UniProtKB/TrEMBL:Q831M4}	[TP0345-TP0561 (0.53951585)]
COG0472	COG1512	EF0992	mraY	Phospho-N-acetylmuramoyl-pentapeptide-transferase (EC 2.7.8.13) (UDP- MurNAc-pentapeptide phosphotransferase)	EF2479	EF2479	Hypothetical protein {UniProtKB/TrEMBL:Q831M4}	[TP0345-TP0561 (0.53951585)]
COG0584	COG1493	EF2163	EF2163	Glycerophosphoryl diester phosphodiesterase,	EF1749	hprK	HPr kinase/phosphorylase (EC 2.7.11.-) (EC 2.7.4.-) (HPrK/P) (HPr(Ser) kinase/phosphorylase)	[TP0257-TP0591 (0.75711113)]
COG0223	COG0664	EF3123	fmt	Methionyl-tRNA formyltransferase (EC 2.1.2.9)	EF0074	EF0074	Transcriptional regulator, Crp/Fnr family	[TP0756-TP0995 (0.69102824)]
COG0223	COG0664	EF3123	fmt	Methionyl-tRNA formyltransferase (EC 2.1.2.9)	EF1940	EF1940	Cyclic AMP receptor protein, putative	[TP0756-TP0995 (0.69102824)]
COG0223	COG0664	EF3123	fmt	Methionyl-tRNA formyltransferase (EC 2.1.2.9)	EF0107	EF0107	Transcriptional regulator, Crp/Fnr family	[TP0756-TP0995 (0.69102824)]
COG1197	COG1774	EF0257	EF0257	Transcription-repair coupling factor	EF2761	EF2761	Hypothetical protein {UniProtKB/TrEMBL:Q830L9}	[TP0344-TP0046 (0.6615959)]
COG1475	COG1774	EF0607	EF0607	EF0120 {UniProtKB/TrEMBL:Q8KU43}	EF2761	EF2761	Hypothetical protein {UniProtKB/TrEMBL:Q830L9}	[TP0271-TP0046 (0.61832625)]
COG1475	COG1774	EF3298	EF3298	Chromosome partitioning protein ParB family	EF2761	EF2761	Hypothetical protein {UniProtKB/TrEMBL:Q830L9}	[TP0271-TP0046 (0.61832625)]
COG0272	COG0773	EF0722	EF0722	DNA ligase, NAD-dependent	EF1908	murC	UDP-N-acetylmuramate--L-alanine ligase (EC 6.3.2.8) (UDP-N- acetylmuramoyl-L-alanine synthetase)	[TP0634-TP0341 (0.8201813)]
COG1122	COG4330	EF0237	cbiO1	Cobalt import ATP-binding protein cbiO 1	EF1040	EF1040	Hypothetical protein {UniProtKB/TrEMBL:Q836R8}	[TP0227-TP0033 (0.81817394)]
COG1122	COG4330	EF2769	EF2769	ABC transporter, ATP-binding protein	EF1040	EF1040	Hypothetical protein {UniProtKB/TrEMBL:Q836R8}	[TP0227-TP0033 (0.81817394)]
COG1122	COG4330	EF0581	EF0581	ABC transporter, ATP-binding protein	EF1040	EF1040	Hypothetical protein {UniProtKB/TrEMBL:Q836R8}	[TP0227-TP0033 (0.81817394)]
COG1122	COG4330	EF0238	cbiO2	Cobalt import ATP-binding protein cbiO 2	EF1040	EF1040	Hypothetical protein {UniProtKB/TrEMBL:Q836R8}	[TP0227-TP0033 (0.81817394)]
COG1122	COG4330	EF2153	cbiO3	Putative cobalt import ATP-binding protein cbiO 3	EF1040	EF1040	Hypothetical protein {UniProtKB/TrEMBL:Q836R8}	[TP0227-TP0033 (0.81817394)]
COG0301	COG0566	EF2934	thiI	Probable thiamine biosynthesis protein thiI	EF2400	EF2400	RNA methyltransferase, TrmH family	[TP0559-TP0054 (0.678511)]
COG0301	COG0566	EF2934	thiI	Probable thiamine biosynthesis protein thiI	EF0047	EF0047	RNA methyltransferase, TrmH family	[TP0559-TP0054 (0.678511)]
COG0353	COG0514	EF2766	recR	Recombination protein recR	EF2459	EF2459	ATP-dependent DNA helicase RecQ	[TP1004-TP0103 (0.6917512)]
COG0353	COG0514	EF2766	recR	Recombination protein recR	EF1545	EF1545	ATP-dependent DNA helicase RecQ	[TP1004-TP0103 (0.6917512)]
COG0036	COG0249	EF3118	EF3118	Ribulose-phosphate 3-epimerase	EF3167	mutS	DNA mismatch repair protein mutS	[TP0945-TP0328 (0.6742458)]
COG2011	COG2239	EF3199	EF3199	ABC transporter, permease protein	EF2668	EF2668	Magnesium transporter {UniProtKB/TrEMBL:Q830V1}	[TP0119-TP0917 (0.63653934)]
COG2011	COG2239	EF2497	EF2497	ABC transporter, permease protein	EF2668	EF2668	Magnesium transporter {UniProtKB/TrEMBL:Q830V1}	[TP0119-TP0917 (0.63653934)]
COG2011	COG2239	EF2081	EF2081	ABC transporter, permease protein	EF2668	EF2668	Magnesium transporter {UniProtKB/TrEMBL:Q830V1}	[TP0119-TP0917 (0.63653934)]
COG0124	COG0465	EF1971	hisS	Histidyl-tRNA synthetase (EC 6.1.1.21) (Histidine--tRNA ligase) (HisRS)	EF0265	EF0265	Cell division protein FtsH	[TP0641-TP0330 (0.76316583)]
COG0257	COG0719	EF0230	EF0230	50S ribosomal protein L36	EF2390	EF2390	Hypothetical protein {UniProtKB/TrEMBL:Q831V7}	[TP0209-TP0612 (0.6772987)]
COG0257	COG0719	EF0230	EF0230	50S ribosomal protein L36	EF2393	EF2393	Hypothetical protein {UniProtKB/TrEMBL:Q831V4}	[TP0209-TP0612 (0.6772987)]
COG0493	COG1488	EF2560	EF2560	Glutamate synthase (NADPH), homotetrameric	EF2626	EF2626	Nicotinate phosphoribosyltransferase, putative	[TP0735-TP0628 (0.6598422)]
COG0493	COG1488	EF2581	EF2581	Oxidoreductase, pyridine nucleotide-disulfide	EF2626	EF2626	Nicotinate phosphoribosyltransferase, putative	[TP0735-TP0628 (0.6598422)]
COG0772	COG1512	EF2457	EF2457	Cell division protein, FtsW/RodA/SpoVE family	EF2479	EF2479	Hypothetical protein {UniProtKB/TrEMBL:Q831M4}	[TP0387-TP0561 (0.5082704)]
COG0772	COG1512	EF1301	EF1301	Cell division protein, FtsW/RodA/SpovE family	EF2479	EF2479	Hypothetical protein {UniProtKB/TrEMBL:Q831M4}	[TP0387-TP0561 (0.5082704)]
COG0772	COG1512	EF1300	EF1300	Cell division protein, FtsW/RodA/SpovE family	EF2479	EF2479	Hypothetical protein {UniProtKB/TrEMBL:Q831M4}	[TP0387-TP0561 (0.5082704)]
COG0772	COG1512	EF2502	EF2502	Cell division protein, FtsW/RodA/SpoVE family	EF2479	EF2479	Hypothetical protein {UniProtKB/TrEMBL:Q831M4}	[TP0387-TP0561 (0.5082704)]
COG0173	COG0493	EF1970	aspS	Aspartyl-tRNA synthetase (EC 6.1.1.12) (Aspartate--tRNA ligase) (AspRS)	EF2560	EF2560	Glutamate synthase (NADPH), homotetrameric	[TP0985-TP0735 (0.50901)]
COG0173	COG0493	EF1970	aspS	Aspartyl-tRNA synthetase (EC 6.1.1.12) (Aspartate--tRNA ligase) (AspRS)	EF2581	EF2581	Oxidoreductase, pyridine nucleotide-disulfide	[TP0985-TP0735 (0.50901)]
COG0845	COG1394	EF2987	EF2987	Hypothetical protein {UniProtKB/TrEMBL:Q82ZR1}	EF1500	EF1500	V-type ATPase, subunit D	[TP0965-TP0527 (0.522211)]
COG0845	COG1394	EF0417	EF0417	Hypothetical protein {UniProtKB/TrEMBL:Q838M6}	EF1500	EF1500	V-type ATPase, subunit D	[TP0965-TP0527 (0.522211)]
COG0275	COG0820	EF0989	mraW	S-adenosyl-methyltransferase mraW (EC 2.1.1.-)	EF2048	EF2048	Hypothetical protein {UniProtKB/TrEMBL:Q833B6}	[TP0384-TP0068 (0.79878455)]
COG0242	COG0360	EF3066	def	Peptide deformylase (EC 3.5.1.88) (PDF) (Polypeptide deformylase)	EF0007	rpsF	30S ribosomal protein S6	[TP0757-TP0063 (0.54983324)]
COG0693	COG1653	EF0109	EF0109	ThiJ/PfpI family protein	EF2903	EF2903	ABC transporter, substrate-binding protein	[TP0445-TP0074 (0.5751514)]
COG0693	COG1653	EF0109	EF0109	ThiJ/PfpI family protein	EF1234	EF1234	ABC transporter, substrate-binding protein,	[TP0445-TP0074 (0.5751514)]
COG0693	COG1653	EF0109	EF0109	ThiJ/PfpI family protein	EF2221	EF2221	ABC transporter, substrate-binding protein	[TP0445-TP0074 (0.5751514)]
COG0693	COG1653	EF0109	EF0109	ThiJ/PfpI family protein	EF2234	EF2234	Sugar ABC transporter, sugar-binding protein,	[TP0445-TP0074 (0.5751514)]
COG0012	COG4939	EF3296	EF3296	GTP-binding protein, GTP1/OBG family	EF3256	EF3256	Pheromone cAD1 lipoprotein	[TP0124-TP0171 (0.59485275)]
COG0267	COG0357	EF2731	EF2731	50S ribosomal protein L33 2	EF3300	gidB	Methyltransferase gidB (EC 2.1.-.-) (Glucose-inhibited division protein B)	[TP0234-TP0946 (0.6249908)]
COG0267	COG0357	EF0588	EF0588	50S ribosomal protein L33 1	EF3300	gidB	Methyltransferase gidB (EC 2.1.-.-) (Glucose-inhibited division protein B)	[TP0234-TP0946 (0.6249908)]
COG0267	COG0357	EF3203	EF3203	50S ribosomal protein L33 4	EF3300	gidB	Methyltransferase gidB (EC 2.1.-.-) (Glucose-inhibited division protein B)	[TP0234-TP0946 (0.6249908)]
COG0267	COG0357	EF2856	EF2856	50S ribosomal protein L33 3	EF3300	gidB	Methyltransferase gidB (EC 2.1.-.-) (Glucose-inhibited division protein B)	[TP0234-TP0946 (0.6249908)]
COG0216	COG4939	EF2554	prfA	Peptide chain release factor 1 (RF-1)	EF3256	EF3256	Pheromone cAD1 lipoprotein	[TP0051-TP0171 (0.7207038)]
COG0234	COG0772	EF2634	groS	10 kDa chaperonin (Protein Cpn10) (groES protein)	EF2502	EF2502	Cell division protein, FtsW/RodA/SpoVE family	[TP1013-TP0387 (0.81326103)]
COG0234	COG0772	EF2634	groS	10 kDa chaperonin (Protein Cpn10) (groES protein)	EF1301	EF1301	Cell division protein, FtsW/RodA/SpovE family	[TP1013-TP0387 (0.81326103)]
COG0234	COG0772	EF2634	groS	10 kDa chaperonin (Protein Cpn10) (groES protein)	EF2457	EF2457	Cell division protein, FtsW/RodA/SpoVE family	[TP1013-TP0387 (0.81326103)]
COG0234	COG0772	EF2634	groS	10 kDa chaperonin (Protein Cpn10) (groES protein)	EF1300	EF1300	Cell division protein, FtsW/RodA/SpovE family	[TP1013-TP0387 (0.81326103)]
COG0445	COG0457	EF3311	gidA	tRNA uridine 5-carboxymethylaminomethyl modification enzyme gidA (Glucose-inhibited division protein A)	EF1553	EF1553	TPR domain protein {UniProtKB/TrEMBL:Q834T0}	[TP0044-TP0954 (0.8549597)]
COG0305	COG1595	EF0013	EF0013	Replicative DNA helicase	EF3180	EF3180	RNA polymerase sigma-70 factor, ECF subfamily	[TP0058-TP0092 (0.74082893)]
COG0305	COG1595	EF0013	EF0013	Replicative DNA helicase	EF3020	EF3020	Hypothetical protein {UniProtKB/TrEMBL:Q82ZN1}	[TP0058-TP0092 (0.74082893)]
COG0305	COG1595	EF0013	EF0013	Replicative DNA helicase	EF0049	EF0049	Sigma-70 factor family protien	[TP0058-TP0092 (0.74082893)]
COG0228	COG0250	EF1694	rpsP	30S ribosomal protein S16	EF2729	EF2729	Transcription antitermination protein NusG	[TP0905-TP0236 (0.7099409)]
COG0173	COG1512	EF1970	aspS	Aspartyl-tRNA synthetase (EC 6.1.1.12) (Aspartate--tRNA ligase) (AspRS)	EF2479	EF2479	Hypothetical protein {UniProtKB/TrEMBL:Q831M4}	[TP0985-TP0561 (0.83540547)]
COG0465	COG0532	EF0265	EF0265	Cell division protein FtsH	EF1274	infB	Translation initiation factor IF-2	[TP0330-TP0891 (0.8751731)]
COG0234	COG0445	EF2634	groS	10 kDa chaperonin (Protein Cpn10) (groES protein)	EF3311	gidA	tRNA uridine 5-carboxymethylaminomethyl modification enzyme gidA (Glucose-inhibited division protein A)	[TP1013-TP0044 (0.813164)]
COG0265	COG1381	EF3027	EF3027	Serine protease DO {UniProtKB/TrEMBL:Q82ZM6}	EF2409	recO	DNA repair protein recO (Recombination protein O)	[TP0773-TP0636 (0.870009)]
COG1057	COG1774	EF2871	nadD	Probable nicotinate-nucleotide adenylyltransferase (EC 2.7.7.18) (Deamido-NAD(+) pyrophosphorylase) (Deamido-NAD(+) diphosphorylase) (Nicotinate mononucleotide adenylyltransferase) (NaMN adenylyltransferase)	EF2761	EF2761	Hypothetical protein {UniProtKB/TrEMBL:Q830L9}	[TP0741-TP0046 (0.7023217)]
COG0319	COG0333	EF2412	EF_2412	UPF0054 protein EF_2412	EF0544	rpmF1	50S ribosomal protein L32-1	[TP0650-TP0807 (0.80809164)]
COG0319	COG0333	EF2412	EF_2412	UPF0054 protein EF_2412	EF1048	rpmF3	50S ribosomal protein L32-3	[TP0650-TP0807 (0.80809164)]
COG0319	COG0333	EF2412	EF_2412	UPF0054 protein EF_2412	EF0586	rpmF2	50S ribosomal protein L32-2	[TP0650-TP0807 (0.80809164)]
COG0301	COG0849	EF2934	thiI	Probable thiamine biosynthesis protein thiI	EF0996	ftsA	Cell division protein ftsA	[TP0559-TP0389 (0.64923996)]
COG0216	COG0457	EF2554	prfA	Peptide chain release factor 1 (RF-1)	EF1553	EF1553	TPR domain protein {UniProtKB/TrEMBL:Q834T0}	[TP0051-TP0067 (0.7097377)]
COG0687	COG0693	EF1221	EF1221	Spermidine/putrescine ABC transporter,	EF0109	EF0109	ThiJ/PfpI family protein	[TP0655-TP0445 (0.5706956)]
COG0687	COG0693	EF2649	EF2649	Spermidine/putrescine ABC transporter,	EF0109	EF0109	ThiJ/PfpI family protein	[TP0655-TP0445 (0.5706956)]
COG0249	COG4939	EF3167	mutS	DNA mismatch repair protein mutS	EF3256	EF3256	Pheromone cAD1 lipoprotein	[TP0328-TP0171 (0.62465936)]
COG1512	COG4603	EF2479	EF2479	Hypothetical protein {UniProtKB/TrEMBL:Q831M4}	EF0179	EF0179	ABC transporter, permease protein	[TP0561-TP0301 (0.6658524), TP0561-TP0322 (0.6796448)]
COG0802	COG1774	EF0950	EF0950	Hypothetical protein {UniProtKB/TrEMBL:Q836Z3}	EF2761	EF2761	Hypothetical protein {UniProtKB/TrEMBL:Q830L9}	[TP0875-TP0046 (0.67547834)]
COG0290	COG0457	EF0914	infC	Translation initiation factor IF-3	EF1553	EF1553	TPR domain protein {UniProtKB/TrEMBL:Q834T0}	[TP0850-TP0095 (0.6947713)]
COG0080	COG0301	EF2719	rplK	50S ribosomal protein L11	EF2934	thiI	Probable thiamine biosynthesis protein thiI	[TP0237-TP0559 (0.59848577)]
COG0849	COG1061	EF0996	ftsA	Cell division protein ftsA	EF3217	EF3217	Helicase, putative {UniProtKB/TrEMBL:Q82Z57}	[TP0389-TP0380 (0.6968711)]
COG0322	COG0353	EF1406	uvrC	UvrABC system protein C (Protein uvrC) (Excinuclease ABC subunit C)	EF2766	recR	Recombination protein recR	[TP0472-TP1004 (0.53674763)]
COG0322	COG0353	EF1750	EF1750	Endo/excinuclease amino terminal domain protein	EF2766	recR	Recombination protein recR	[TP0472-TP1004 (0.53674763)]
COG0771	COG1595	EF0993	murD	UDP-N-acetylmuramoylalanine--D-glutamate ligase (EC 6.3.2.9) (UDP-N- acetylmuramoyl-L-alanyl-D-glutamate synthetase) (D-glutamic acid- adding enzyme)	EF0049	EF0049	Sigma-70 factor family protien	[TP0903-TP0092 (0.6651206)]
COG0771	COG1595	EF0993	murD	UDP-N-acetylmuramoylalanine--D-glutamate ligase (EC 6.3.2.9) (UDP-N- acetylmuramoyl-L-alanyl-D-glutamate synthetase) (D-glutamic acid- adding enzyme)	EF3020	EF3020	Hypothetical protein {UniProtKB/TrEMBL:Q82ZN1}	[TP0903-TP0092 (0.6651206)]
COG0771	COG1595	EF0993	murD	UDP-N-acetylmuramoylalanine--D-glutamate ligase (EC 6.3.2.9) (UDP-N- acetylmuramoyl-L-alanyl-D-glutamate synthetase) (D-glutamic acid- adding enzyme)	EF3180	EF3180	RNA polymerase sigma-70 factor, ECF subfamily	[TP0903-TP0092 (0.6651206)]
COG0188	COG0305	EF0006	EF0006	DNA gyrase A subunit {UniProtKB/TrEMBL:Q93HU8}	EF0013	EF0013	Replicative DNA helicase	[TP0005-TP0058 (0.73312306)]
COG0188	COG0305	EF1614	EF1614	DNA topoisomerase IV, A subunit	EF0013	EF0013	Replicative DNA helicase	[TP0005-TP0058 (0.73312306)]
COG1825	COG2812	EF0820	rplY	50S ribosomal protein L25 (General stress protein CTC)	EF2781	EF2781	DNA polymerase III, gamma and tau subunits	[TP0372-TP1005 (0.6540257)]
COG0024	COG1121	EF2200	EF2200	Methionine aminopeptidase, type I	EF2074	EF2074	ABC transporter, ATP-binding protein	[TP0842-TP0164 (0.77940726)]
COG0024	COG1121	EF2200	EF2200	Methionine aminopeptidase, type I	EF0056	EF0056	ABC transporter, ATP-binding protein	[TP0842-TP0164 (0.77940726)]
COG0024	COG1121	EF2200	EF2200	Methionine aminopeptidase, type I	EF0575	EF0575	EF0093 {UniProtKB/TrEMBL:Q8KU68}	[TP0842-TP0164 (0.77940726)]
COG0361	COG1214	EF0229	infA	Translation initiation factor IF-1	EF2475	EF2475	Hypothetical protein {UniProtKB/TrEMBL:Q831M7}	[TP0097-TP0876 (0.56457245)]
COG0255	COG1011	EF0214	rpmC	50S ribosomal protein L29	EF2681	EF2681	Hydrolase, haloacid dehalogenase-like family	[TP0197-TP0158 (0.6077605)]
COG0255	COG1011	EF0214	rpmC	50S ribosomal protein L29	EF0822	EF0822	Hydrolase, haloacid dehalogenase-like family	[TP0197-TP0158 (0.6077605)]
COG1108	COG2239	EF2075	EF2075	ABC transporter, permease protein	EF2668	EF2668	Magnesium transporter {UniProtKB/TrEMBL:Q830V1}	[TP0165-TP0917 (0.5215956)]
COG1108	COG2239	EF0576	EF0576	EF0094 {UniProtKB/TrEMBL:Q8KU67}	EF2668	EF2668	Magnesium transporter {UniProtKB/TrEMBL:Q830V1}	[TP0165-TP0917 (0.5215956)]
COG1108	COG2239	EF0057	EF0057	ABC transporter, permease protein	EF2668	EF2668	Magnesium transporter {UniProtKB/TrEMBL:Q830V1}	[TP0165-TP0917 (0.5215956)]
COG0457	COG0558	EF1553	EF1553	TPR domain protein {UniProtKB/TrEMBL:Q834T0}	EF3148	EF3148	CDP-diacylglycerol--glycerol-3-phosphate	[TP0067-TP0730 (0.86096925)]
COG0020	COG1508	EF2495	uppS	Undecaprenyl pyrophosphate synthetase (EC 2.5.1.31) (UPP synthetase) (Di-trans,poly-cis-decaprenylcistransferase) (Undecaprenyl diphosphate synthase) (UDS)	EF0782	EF0782	RNA polymerase sigma-54 factor	[TP0603-TP0111 (0.79878455)]
COG0192	COG1774	EF0784	metK	S-adenosylmethionine synthetase (EC 2.5.1.6) (Methionine adenosyltransferase) (AdoMet synthetase) (MAT)	EF2761	EF2761	Hypothetical protein {UniProtKB/TrEMBL:Q830L9}	[TP0794-TP0046 (0.7023217)]
COG1385	COG2812	EF1975	EF1975	Hypothetical protein {UniProtKB/TrEMBL:Q833H7}	EF2781	EF2781	DNA polymerase III, gamma and tau subunits	[TP0276-TP1005 (0.66627616)]
COG1512	COG2239	EF2479	EF2479	Hypothetical protein {UniProtKB/TrEMBL:Q831M4}	EF2668	EF2668	Magnesium transporter {UniProtKB/TrEMBL:Q830V1}	[TP0561-TP0917 (0.596176)]
COG0242	COG0254	EF3066	def	Peptide deformylase (EC 3.5.1.88) (PDF) (Polypeptide deformylase)	EF1171	rpmE2	50S ribosomal protein L31 type B	[TP0757-TP0255 (0.6434887)]
COG1512	COG3641	EF2479	EF2479	Hypothetical protein {UniProtKB/TrEMBL:Q831M4}	EF0516	EF0516	EF0036 {UniProtKB/TrEMBL:Q8KUB1}	[TP0561-TP0038 (0.5082704)]
COG1512	COG3641	EF2479	EF2479	Hypothetical protein {UniProtKB/TrEMBL:Q831M4}	EF1657	EF1657	Membrane protein, putative	[TP0561-TP0038 (0.5082704)]
COG0442	COG1466	EF2379	EF2379	Prolyl-tRNA synthetase {UniProtKB/TrEMBL:Q831W7}	EF2446	EF2446	Hypothetical protein {UniProtKB/TrEMBL:Q831Q4}	[TP0160-TP0588 (0.66563916)]
COG1176	COG1512	EF2651	EF2651	Spermidine/putrescine ABC transporter, permease	EF2479	EF2479	Hypothetical protein {UniProtKB/TrEMBL:Q831M4}	[TP0653-TP0561 (0.5550382)]
COG1176	COG1512	EF1218	EF1218	Spermidine/putrescine ABC transporter, permease	EF2479	EF2479	Hypothetical protein {UniProtKB/TrEMBL:Q831M4}	[TP0653-TP0561 (0.5550382)]
COG0705	COG2239	EF2790	EF2790	Small hydrophobic molecule transporter protein,	EF2668	EF2668	Magnesium transporter {UniProtKB/TrEMBL:Q830V1}	[TP0982-TP0917 (0.5527395)]
COG0305	COG0593	EF0013	EF0013	Replicative DNA helicase	EF0001	dnaA	Chromosomal replication initiator protein dnaA	[TP0058-TP0001 (0.9013428)]
COG0772	COG2239	EF2457	EF2457	Cell division protein, FtsW/RodA/SpoVE family	EF2668	EF2668	Magnesium transporter {UniProtKB/TrEMBL:Q830V1}	[TP0501-TP0917 (0.53388965), TP0387-TP0917 (0.61041105)]
COG0772	COG2239	EF1300	EF1300	Cell division protein, FtsW/RodA/SpovE family	EF2668	EF2668	Magnesium transporter {UniProtKB/TrEMBL:Q830V1}	[TP0501-TP0917 (0.53388965), TP0387-TP0917 (0.61041105)]
COG0772	COG2239	EF2502	EF2502	Cell division protein, FtsW/RodA/SpoVE family	EF2668	EF2668	Magnesium transporter {UniProtKB/TrEMBL:Q830V1}	[TP0501-TP0917 (0.53388965), TP0387-TP0917 (0.61041105)]
COG0772	COG2239	EF1301	EF1301	Cell division protein, FtsW/RodA/SpovE family	EF2668	EF2668	Magnesium transporter {UniProtKB/TrEMBL:Q830V1}	[TP0501-TP0917 (0.53388965), TP0387-TP0917 (0.61041105)]
COG0178	COG1197	EF0763	EF0763	Excinuclease ABC, subunit A	EF0257	EF0257	Transcription-repair coupling factor	[TP0514-TP0344 (0.9414915)]
COG0178	COG1197	EF1032	EF1032	Daunorubicin resistance protein	EF0257	EF0257	Transcription-repair coupling factor	[TP0514-TP0344 (0.9414915)]
COG0264	COG0544	EF2397	tsf	Elongation factor Ts (EF-Ts)	EF0715	tig	Trigger factor {UniProtKB/Swiss-Prot:Q837W3}	[TP0605-TP0506 (0.9100214)]
COG0495	COG1475	EF0801	leuS	Leucyl-tRNA synthetase (EC 6.1.1.4) (Leucine--tRNA ligase) (LeuRS)	EF3298	EF3298	Chromosome partitioning protein ParB family	[TP0586-TP0271 (0.63095015)]
COG0495	COG1475	EF0801	leuS	Leucyl-tRNA synthetase (EC 6.1.1.4) (Leucine--tRNA ligase) (LeuRS)	EF0607	EF0607	EF0120 {UniProtKB/TrEMBL:Q8KU43}	[TP0586-TP0271 (0.63095015)]
COG1512	COG1512	EF2479	EF2479	Hypothetical protein {UniProtKB/TrEMBL:Q831M4}	EF2479	EF2479	Hypothetical protein {UniProtKB/TrEMBL:Q831M4}	[TP0561-TP0561 (0.53951585)]
COG0750	COG1512	EF2380	eep	Probable protease eep (EC 3.4.24.-)	EF2479	EF2479	Hypothetical protein {UniProtKB/TrEMBL:Q831M4}	[TP0600-TP0561 (0.5857341)]
COG0099	COG0216	EF0231	rpsM	30S ribosomal protein S13	EF2554	prfA	Peptide chain release factor 1 (RF-1)	[TP0210-TP0051 (0.8775348)]
COG0803	COG1268	EF0055	EF0055	Adhesion lipoprotein {UniProtKB/TrEMBL:Q839U5}	EF3072	EF3072	BioY family protein {UniProtKB/TrEMBL:Q82ZI4}	[TP0034-TP0228 (0.8514437)]
COG0803	COG1268	EF2076	EF2076	Endocarditis specific antigen	EF3072	EF3072	BioY family protein {UniProtKB/TrEMBL:Q82ZI4}	[TP0034-TP0228 (0.8514437)]
COG0803	COG1268	EF3206	EF3206	Adhesion lipoprotein {UniProtKB/TrEMBL:Q82Z67}	EF3072	EF3072	BioY family protein {UniProtKB/TrEMBL:Q82ZI4}	[TP0034-TP0228 (0.8514437)]
COG0803	COG1268	EF0577	EF0577	EF0095 {UniProtKB/TrEMBL:Q8KU66}	EF3072	EF3072	BioY family protein {UniProtKB/TrEMBL:Q82ZI4}	[TP0034-TP0228 (0.8514437)]
COG1269	COG2239	EF1493	EF1493	V-type ATPase, subunit I	EF2668	EF2668	Magnesium transporter {UniProtKB/TrEMBL:Q830V1}	[TP0533-TP0917 (0.53720385)]
COG0442	COG0552	EF2379	EF2379	Prolyl-tRNA synthetase {UniProtKB/TrEMBL:Q831W7}	EF3094	EF3094	Signal recognition particle-docking protein FtsY	[TP0160-TP0578 (0.56216276)]
COG0557	COG4939	EF2617	EF2617	Ribonuclease R {UniProtKB/TrEMBL:Q830Z7}	EF3256	EF3256	Pheromone cAD1 lipoprotein	[TP0805-TP0171 (0.59485275)]
COG0242	COG0319	EF3066	def	Peptide deformylase (EC 3.5.1.88) (PDF) (Polypeptide deformylase)	EF2412	EF_2412	UPF0054 protein EF_2412	[TP0757-TP0650 (0.630912)]
COG0178	COG0845	EF0763	EF0763	Excinuclease ABC, subunit A	EF0417	EF0417	Hypothetical protein {UniProtKB/TrEMBL:Q838M6}	[TP0514-TP0965 (0.87363523)]
COG0178	COG0845	EF0763	EF0763	Excinuclease ABC, subunit A	EF2987	EF2987	Hypothetical protein {UniProtKB/TrEMBL:Q82ZR1}	[TP0514-TP0965 (0.87363523)]
COG0178	COG0845	EF1032	EF1032	Daunorubicin resistance protein	EF2987	EF2987	Hypothetical protein {UniProtKB/TrEMBL:Q82ZR1}	[TP0514-TP0965 (0.87363523)]
COG0178	COG0845	EF1032	EF1032	Daunorubicin resistance protein	EF0417	EF0417	Hypothetical protein {UniProtKB/TrEMBL:Q838M6}	[TP0514-TP0965 (0.87363523)]
COG0457	COG0566	EF1553	EF1553	TPR domain protein {UniProtKB/TrEMBL:Q834T0}	EF2400	EF2400	RNA methyltransferase, TrmH family	[TP0095-TP0054 (0.73981166)]
COG0457	COG0566	EF1553	EF1553	TPR domain protein {UniProtKB/TrEMBL:Q834T0}	EF0047	EF0047	RNA methyltransferase, TrmH family	[TP0095-TP0054 (0.73981166)]
COG0465	COG0558	EF0265	EF0265	Cell division protein FtsH	EF3148	EF3148	CDP-diacylglycerol--glycerol-3-phosphate	[TP0765-TP0256 (0.8653493)]
COG1883	COG2239	EF3324	EF3324	Sodium ion-translocating decarboxylase, beta	EF2668	EF2668	Magnesium transporter {UniProtKB/TrEMBL:Q830V1}	[TP0057-TP0917 (0.53720385)]
COG0024	COG0462	EF2200	EF2200	Methionine aminopeptidase, type I	EF3163	prs1	Ribose-phosphate pyrophosphokinase 1 (EC 2.7.6.1) (RPPK 1) (Phosphoribosyl pyrophosphate synthetase 1) (P-Rib-PP synthetase 1) (PRPP synthetase 1)	[TP0842-TP0294 (0.8762697)]
COG0024	COG0462	EF2200	EF2200	Methionine aminopeptidase, type I	EF2073	prs2	Ribose-phosphate pyrophosphokinase 2 (EC 2.7.6.1) (RPPK 2) (Phosphoribosyl pyrophosphate synthetase 2) (P-Rib-PP synthetase 2) (PRPP synthetase 2)	[TP0842-TP0294 (0.8762697)]
COG0125	COG0361	EF2764	tmk	Thymidylate kinase {UniProtKB/Swiss-Prot:Q830L6}	EF0229	infA	Translation initiation factor IF-1	[TP0354-TP0097 (0.8382038)]
COG0319	COG0787	EF2412	EF_2412	UPF0054 protein EF_2412	EF0849	EF0849	Alanine racemase {UniProtKB/TrEMBL:Q837J0}	[TP0650-TP0681 (0.82058704)]
COG0849	COG1595	EF0996	ftsA	Cell division protein ftsA	EF0049	EF0049	Sigma-70 factor family protien	[TP0389-TP0092 (0.66770643)]
COG0849	COG1595	EF0996	ftsA	Cell division protein ftsA	EF3020	EF3020	Hypothetical protein {UniProtKB/TrEMBL:Q82ZN1}	[TP0389-TP0092 (0.66770643)]
COG0849	COG1595	EF0996	ftsA	Cell division protein ftsA	EF3180	EF3180	RNA polymerase sigma-70 factor, ECF subfamily	[TP0389-TP0092 (0.66770643)]
COG0301	COG1529	EF2934	thiI	Probable thiamine biosynthesis protein thiI	EF2570	EF2570	Aldehyde oxidoreductase, putative	[TP0559-TP0079 (0.62660724)]
COG0036	COG2001	EF3118	EF3118	Ribulose-phosphate 3-epimerase	EF0988	mraZ	Protein mraZ {UniProtKB/Swiss-Prot:O07103}	[TP0945-TP0383 (0.685165)]
COG0280	COG0457	EF1663	EF1663	Branched-chain phosphotransacylase	EF1553	EF1553	TPR domain protein {UniProtKB/TrEMBL:Q834T0}	[TP0094-TP0067 (0.5068833)]
COG0280	COG0457	EF0949	EF0949	Phosphotransacetylase {UniProtKB/TrEMBL:Q836Z4}	EF1553	EF1553	TPR domain protein {UniProtKB/TrEMBL:Q834T0}	[TP0094-TP0067 (0.5068833)]
COG0457	COG0495	EF1553	EF1553	TPR domain protein {UniProtKB/TrEMBL:Q834T0}	EF0801	leuS	Leucyl-tRNA synthetase (EC 6.1.1.4) (Leucine--tRNA ligase) (LeuRS)	[TP0067-TP0586 (0.714839)]
COG0257	COG0472	EF0230	EF0230	50S ribosomal protein L36	EF2198	EF2198	Glycosyl transferase, group 4 family protein	[TP0209-TP0345 (0.64932555)]
COG0257	COG0472	EF0230	EF0230	50S ribosomal protein L36	EF0992	mraY	Phospho-N-acetylmuramoyl-pentapeptide-transferase (EC 2.7.8.13) (UDP- MurNAc-pentapeptide phosphotransferase)	[TP0209-TP0345 (0.64932555)]
COG2812	COG4939	EF2781	EF2781	DNA polymerase III, gamma and tau subunits	EF3256	EF3256	Pheromone cAD1 lipoprotein	[TP1005-TP0171 (0.69479775)]
COG0358	COG0457	EF1521	dnaG	DNA primase {UniProtKB/Swiss-Prot:P52308}	EF1553	EF1553	TPR domain protein {UniProtKB/TrEMBL:Q834T0}	[TP0492-TP0648 (0.5111708)]
COG0301	COG0301	EF2934	thiI	Probable thiamine biosynthesis protein thiI	EF2934	thiI	Probable thiamine biosynthesis protein thiI	[TP0559-TP0559 (0.6965584)]
COG0608	COG1234	EF1688	EF1688	Single-stranded-DNA-specific exonuclease RecJ	EF1691	rnz	Ribonuclease Z (EC 3.1.26.11) (RNase Z) (tRNase Z) (tRNA 3 endonuclease)	[TP0704-TP0819 (0.5844061)]
COG0608	COG1234	EF1688	EF1688	Single-stranded-DNA-specific exonuclease RecJ	EF2742	EF2742	Hypothetical protein {UniProtKB/TrEMBL:Q830N6}	[TP0704-TP0819 (0.5844061)]
COG0024	COG0125	EF2200	EF2200	Methionine aminopeptidase, type I	EF2764	tmk	Thymidylate kinase {UniProtKB/Swiss-Prot:Q830L6}	[TP0842-TP0354 (0.8096375)]
COG0618	COG1214	EF1373	EF1373	DHH family protein {UniProtKB/TrEMBL:Q835K4}	EF2475	EF2475	Hypothetical protein {UniProtKB/TrEMBL:Q831M7}	[TP0803-TP0876 (0.700686)]
COG0257	COG0779	EF0230	EF0230	50S ribosomal protein L36	EF1270	EF_1270	Hypothetical UPF0090 protein EF1270	[TP0209-TP0893 (0.7461857)]
COG0457	COG0845	EF1553	EF1553	TPR domain protein {UniProtKB/TrEMBL:Q834T0}	EF2987	EF2987	Hypothetical protein {UniProtKB/TrEMBL:Q82ZR1}	[TP0648-TP0965 (0.54118866)]
COG0457	COG0845	EF1553	EF1553	TPR domain protein {UniProtKB/TrEMBL:Q834T0}	EF0417	EF0417	Hypothetical protein {UniProtKB/TrEMBL:Q838M6}	[TP0648-TP0965 (0.54118866)]
COG0419	COG1512	EF0146	EF0146	Surface exclusion protein, putative	EF2479	EF2479	Hypothetical protein {UniProtKB/TrEMBL:Q831M4}	[TP0627-TP0561 (0.5704539)]
COG0419	COG1512	EFB0010	EFB0010	Surface exclusion protein PrgA	EF2479	EF2479	Hypothetical protein {UniProtKB/TrEMBL:Q831M4}	[TP0627-TP0561 (0.5704539)]
COG0419	COG1512	EF2689	EF2689	Exonuclease SbcC {UniProtKB/TrEMBL:Q830T3}	EF2479	EF2479	Hypothetical protein {UniProtKB/TrEMBL:Q831M4}	[TP0627-TP0561 (0.5704539)]
COG0419	COG1512	EF1430	EF1430	Hypothetical protein {UniProtKB/TrEMBL:Q835E7}	EF2479	EF2479	Hypothetical protein {UniProtKB/TrEMBL:Q831M4}	[TP0627-TP0561 (0.5704539)]
COG0419	COG1512	EFA0052	EFA0052	Surface exclusion protein Sea1	EF2479	EF2479	Hypothetical protein {UniProtKB/TrEMBL:Q831M4}	[TP0627-TP0561 (0.5704539)]
COG0760	COG2239	EF0685	prsA	Foldase protein prsA precursor (EC 5.2.1.8)	EF2668	EF2668	Magnesium transporter {UniProtKB/TrEMBL:Q830V1}	[TP1016-TP0917 (0.81817394)]
COG0048	COG1156	EF0198	rpsL	30S ribosomal protein S12	EF1499	EF1499	V-type ATPase, subunit B	[TP0243-TP0427 (0.80866665)]
COG0782	COG1057	EF2914	EF2914	Transcription elongation factor GreA	EF2871	nadD	Probable nicotinate-nucleotide adenylyltransferase (EC 2.7.7.18) (Deamido-NAD(+) pyrophosphorylase) (Deamido-NAD(+) diphosphorylase) (Nicotinate mononucleotide adenylyltransferase) (NaMN adenylyltransferase)	[TP0019-TP0741 (0.75909394)]
COG1079	COG2239	EF0180	EF0180	ABC transporter, permease protein	EF2668	EF2668	Magnesium transporter {UniProtKB/TrEMBL:Q830V1}	[TP0302-TP0917 (0.5527395)]
COG0217	COG1235	EF2866	EF_2866	Hypothetical UPF0082 protein EF2866	EF1433	EF1433	Hypothetical protein {UniProtKB/TrEMBL:Q835E4}	[TP0474-TP0489 (0.71912634)]
COG0217	COG1235	EF2866	EF_2866	Hypothetical UPF0082 protein EF2866	EF1197	EF1197	Metallo-beta-lactamase YycJ	[TP0474-TP0489 (0.71912634)]
COG0217	COG1235	EF0663	EF_0663	Hypothetical UPF0082 protein EF0663	EF1197	EF1197	Metallo-beta-lactamase YycJ	[TP0474-TP0489 (0.71912634)]
COG0217	COG1235	EF2866	EF_2866	Hypothetical UPF0082 protein EF2866	EF1816	EF1816	Hypothetical protein {UniProtKB/TrEMBL:Q833V9}	[TP0474-TP0489 (0.71912634)]
COG0217	COG1235	EF0663	EF_0663	Hypothetical UPF0082 protein EF0663	EF1816	EF1816	Hypothetical protein {UniProtKB/TrEMBL:Q833V9}	[TP0474-TP0489 (0.71912634)]
COG0217	COG1235	EF0663	EF_0663	Hypothetical UPF0082 protein EF0663	EF1433	EF1433	Hypothetical protein {UniProtKB/TrEMBL:Q835E4}	[TP0474-TP0489 (0.71912634)]
COG0012	COG0188	EF3296	EF3296	GTP-binding protein, GTP1/OBG family	EF0006	EF0006	DNA gyrase A subunit {UniProtKB/TrEMBL:Q93HU8}	[TP0124-TP0005 (0.7149395)]
COG0012	COG0188	EF3296	EF3296	GTP-binding protein, GTP1/OBG family	EF1614	EF1614	DNA topoisomerase IV, A subunit	[TP0124-TP0005 (0.7149395)]
COG0206	COG1774	EF0997	ftsZ	Cell division protein ftsZ	EF2761	EF2761	Hypothetical protein {UniProtKB/TrEMBL:Q830L9}	[TP0390-TP0046 (0.67547834)]
COG0528	COG1774	EF2396	EF2396	Uridylate kinase {UniProtKB/TrEMBL:Q831V1}	EF2761	EF2761	Hypothetical protein {UniProtKB/TrEMBL:Q830L9}	[TP0099-TP0046 (0.65377367)]
COG0154	COG2868	EF0725	gatA	Glutamyl-tRNA(Gln) amidotransferase subunit A (EC 6.3.5.-) (Glu-ADT subunit A)	EF0969	EF0969	Hypothetical protein {UniProtKB/TrEMBL:Q836X5}	[TP1020-TP0744 (0.70068353)]
COG0154	COG2868	EF1033	EF1033	6-aminohexanoate-cyclic-dimer hydrolase, putative	EF0969	EF0969	Hypothetical protein {UniProtKB/TrEMBL:Q836X5}	[TP1020-TP0744 (0.70068353)]
COG0154	COG2868	EF0737	EF0737	Amidase, putative {UniProtKB/TrEMBL:Q837U3}	EF0969	EF0969	Hypothetical protein {UniProtKB/TrEMBL:Q836X5}	[TP1020-TP0744 (0.70068353)]
COG0154	COG2868	EF2983	EF2983	Glutamyl-tRNA(Gln) amidotransferase, A subunit,	EF0969	EF0969	Hypothetical protein {UniProtKB/TrEMBL:Q836X5}	[TP1020-TP0744 (0.70068353)]
COG0783	COG4939	EF0606	EF0606	EF0119 {UniProtKB/TrEMBL:Q8KU44}	EF3256	EF3256	Pheromone cAD1 lipoprotein	[TP1038-TP0171 (0.7207038)]
COG0783	COG4939	EF3233	EF3233	Dps family protein {UniProtKB/TrEMBL:Q82Z45}	EF3256	EF3256	Pheromone cAD1 lipoprotein	[TP1038-TP0171 (0.7207038)]
COG0462	COG0492	EF3163	prs1	Ribose-phosphate pyrophosphokinase 1 (EC 2.7.6.1) (RPPK 1) (Phosphoribosyl pyrophosphate synthetase 1) (P-Rib-PP synthetase 1) (PRPP synthetase 1)	EF0548	EF0548	EF0074 {UniProtKB/TrEMBL:Q8KU85}	[TP0294-TP0814 (0.8323514)]
COG0462	COG0492	EF2073	prs2	Ribose-phosphate pyrophosphokinase 2 (EC 2.7.6.1) (RPPK 2) (Phosphoribosyl pyrophosphate synthetase 2) (P-Rib-PP synthetase 2) (PRPP synthetase 2)	EF1338	EF1338	Thioredoxin reductase {UniProtKB/TrEMBL:Q835N8}	[TP0294-TP0814 (0.8323514)]
COG0462	COG0492	EF3163	prs1	Ribose-phosphate pyrophosphokinase 1 (EC 2.7.6.1) (RPPK 1) (Phosphoribosyl pyrophosphate synthetase 1) (P-Rib-PP synthetase 1) (PRPP synthetase 1)	EF2738	EF2738	Thioredoxin reductase/glutathione-related protein	[TP0294-TP0814 (0.8323514)]
COG0462	COG0492	EF3163	prs1	Ribose-phosphate pyrophosphokinase 1 (EC 2.7.6.1) (RPPK 1) (Phosphoribosyl pyrophosphate synthetase 1) (P-Rib-PP synthetase 1) (PRPP synthetase 1)	EF1338	EF1338	Thioredoxin reductase {UniProtKB/TrEMBL:Q835N8}	[TP0294-TP0814 (0.8323514)]
COG0462	COG0492	EF3163	prs1	Ribose-phosphate pyrophosphokinase 1 (EC 2.7.6.1) (RPPK 1) (Phosphoribosyl pyrophosphate synthetase 1) (P-Rib-PP synthetase 1) (PRPP synthetase 1)	EF2899	EF2899	Oxidoreductase, pyridine nucleotide-disulfide	[TP0294-TP0814 (0.8323514)]
COG0462	COG0492	EF2073	prs2	Ribose-phosphate pyrophosphokinase 2 (EC 2.7.6.1) (RPPK 2) (Phosphoribosyl pyrophosphate synthetase 2) (P-Rib-PP synthetase 2) (PRPP synthetase 2)	EF0548	EF0548	EF0074 {UniProtKB/TrEMBL:Q8KU85}	[TP0294-TP0814 (0.8323514)]
COG0462	COG0492	EF2073	prs2	Ribose-phosphate pyrophosphokinase 2 (EC 2.7.6.1) (RPPK 2) (Phosphoribosyl pyrophosphate synthetase 2) (P-Rib-PP synthetase 2) (PRPP synthetase 2)	EF2738	EF2738	Thioredoxin reductase/glutathione-related protein	[TP0294-TP0814 (0.8323514)]
COG0462	COG0492	EF2073	prs2	Ribose-phosphate pyrophosphokinase 2 (EC 2.7.6.1) (RPPK 2) (Phosphoribosyl pyrophosphate synthetase 2) (P-Rib-PP synthetase 2) (PRPP synthetase 2)	EF2899	EF2899	Oxidoreductase, pyridine nucleotide-disulfide	[TP0294-TP0814 (0.8323514)]
COG0124	COG0254	EF1971	hisS	Histidyl-tRNA synthetase (EC 6.1.1.21) (Histidine--tRNA ligase) (HisRS)	EF1171	rpmE2	50S ribosomal protein L31 type B	[TP0641-TP0255 (0.65973145)]
COG0178	COG0272	EF0763	EF0763	Excinuclease ABC, subunit A	EF0722	EF0722	DNA ligase, NAD-dependent	[TP0514-TP0634 (0.7537598)]
COG0178	COG0272	EF1032	EF1032	Daunorubicin resistance protein	EF0722	EF0722	DNA ligase, NAD-dependent	[TP0514-TP0634 (0.7537598)]
COG1135	COG1466	EF2498	EF2498	ABC transporter, ATP-binding protein	EF2446	EF2446	Hypothetical protein {UniProtKB/TrEMBL:Q831Q4}	[TP0120-TP0588 (0.7896185)]
COG1135	COG1466	EF3200	EF3200	ABC transporter, ATP-binding protein	EF2446	EF2446	Hypothetical protein {UniProtKB/TrEMBL:Q831Q4}	[TP0120-TP0588 (0.7896185)]
COG1135	COG1466	EF2082	EF2082	ABC transporter, ATP-binding protein	EF2446	EF2446	Hypothetical protein {UniProtKB/TrEMBL:Q831Q4}	[TP0120-TP0588 (0.7896185)]
COG0608	COG1159	EF1688	EF1688	Single-stranded-DNA-specific exonuclease RecJ	EF2410	EF2410	GTP-binding protein Era	[TP0704-TP0541 (0.7586372)]
COG0242	COG0263	EF3066	def	Peptide deformylase (EC 3.5.1.88) (PDF) (Polypeptide deformylase)	EF0038	proB	Glutamate 5-kinase (EC 2.7.2.11) (Gamma-glutamyl kinase) (GK)	[TP0757-TP0351 (0.5771584)]
COG0566	COG1589	EF2400	EF2400	RNA methyltransferase, TrmH family	EF0995	EF0995	Cell division protein FtsQ	[TP0109-TP0388 (0.8512026)]
COG0566	COG1589	EF0047	EF0047	RNA methyltransferase, TrmH family	EF0995	EF0995	Cell division protein FtsQ	[TP0109-TP0388 (0.8512026)]
COG0124	COG0546	EF1971	hisS	Histidyl-tRNA synthetase (EC 6.1.1.21) (Histidine--tRNA ligase) (HisRS)	EF2916	EF2916	Hydrolase, haloacid dehalogenase-like family	[TP0641-TP0554 (0.5196431)]
COG0124	COG0546	EF1971	hisS	Histidyl-tRNA synthetase (EC 6.1.1.21) (Histidine--tRNA ligase) (HisRS)	EF2481	EF2481	Hydrolase, haloacid dehalogenase-like family	[TP0641-TP0554 (0.5196431)]
COG0457	COG1234	EF1553	EF1553	TPR domain protein {UniProtKB/TrEMBL:Q834T0}	EF1691	rnz	Ribonuclease Z (EC 3.1.26.11) (RNase Z) (tRNase Z) (tRNA 3 endonuclease)	[TP0095-TP0819 (0.5178716)]
COG0457	COG1234	EF1553	EF1553	TPR domain protein {UniProtKB/TrEMBL:Q834T0}	EF2742	EF2742	Hypothetical protein {UniProtKB/TrEMBL:Q830N6}	[TP0095-TP0819 (0.5178716)]
COG0217	COG1269	EF2866	EF_2866	Hypothetical UPF0082 protein EF2866	EF1493	EF1493	V-type ATPase, subunit I	[TP0474-TP0533 (0.71912634)]
COG0217	COG1269	EF0663	EF_0663	Hypothetical UPF0082 protein EF0663	EF1493	EF1493	V-type ATPase, subunit I	[TP0474-TP0533 (0.71912634)]
COG0257	COG0773	EF0230	EF0230	50S ribosomal protein L36	EF1908	murC	UDP-N-acetylmuramate--L-alanine ligase (EC 6.3.2.8) (UDP-N- acetylmuramoyl-L-alanine synthetase)	[TP0209-TP0341 (0.6926446)]
COG0217	COG1480	EF2866	EF_2866	Hypothetical UPF0082 protein EF2866	EF2413	EF2413	HD domain protein {UniProtKB/TrEMBL:Q831T6}	[TP0474-TP0651 (0.71912634)]
COG0217	COG1480	EF0663	EF_0663	Hypothetical UPF0082 protein EF0663	EF2413	EF2413	HD domain protein {UniProtKB/TrEMBL:Q831T6}	[TP0474-TP0651 (0.71912634)]
COG0257	COG0681	EF0230	EF0230	50S ribosomal protein L36	EF3073	EF3073	Signal peptidase I {UniProtKB/TrEMBL:Q82ZI3}	[TP0209-TP0926 (0.69083804)]
COG0257	COG0681	EF0230	EF0230	50S ribosomal protein L36	EF1111	EF1111	Signal peptidase I {UniProtKB/TrEMBL:Q836K0}	[TP0209-TP0926 (0.69083804)]
COG0257	COG0681	EF0230	EF0230	50S ribosomal protein L36	EF0854	EF0854	Signal peptidase I {UniProtKB/TrEMBL:Q837I5}	[TP0209-TP0926 (0.69083804)]
COG0257	COG0681	EF0230	EF0230	50S ribosomal protein L36	EF1678	EF1678	Signal peptidase I {UniProtKB/TrEMBL:Q834H4}	[TP0209-TP0926 (0.69083804)]
COG1774	COG2812	EF2761	EF2761	Hypothetical protein {UniProtKB/TrEMBL:Q830L9}	EF2781	EF2781	DNA polymerase III, gamma and tau subunits	[TP0046-TP1005 (0.5678104)]
COG0036	COG1774	EF3118	EF3118	Ribulose-phosphate 3-epimerase	EF2761	EF2761	Hypothetical protein {UniProtKB/TrEMBL:Q830L9}	[TP0945-TP0046 (0.53769433)]
COG0228	COG0546	EF1694	rpsP	30S ribosomal protein S16	EF2481	EF2481	Hydrolase, haloacid dehalogenase-like family	[TP0905-TP0554 (0.5352583)]
COG0228	COG0546	EF1694	rpsP	30S ribosomal protein S16	EF2916	EF2916	Hydrolase, haloacid dehalogenase-like family	[TP0905-TP0554 (0.5352583)]
COG0503	COG1488	EF0058	EF0058	Pur operon repressor PurR	EF2626	EF2626	Nicotinate phosphoribosyltransferase, putative	[TP1039-TP0628 (0.6658587)]
COG0503	COG1488	EF2365	EF2365	Xanthine phosphoribosyltransferase	EF2626	EF2626	Nicotinate phosphoribosyltransferase, putative	[TP1039-TP0628 (0.6658587)]
COG0503	COG1488	EF1687	apt	Adenine phosphoribosyltransferase (EC 2.4.2.7) (APRT)	EF2626	EF2626	Nicotinate phosphoribosyltransferase, putative	[TP1039-TP0628 (0.6658587)]
COG0770	COG2001	EF0845	EF0845	UDP-N-acetylmuramoylalanyl-D-glutamyl-2,	EF0988	mraZ	Protein mraZ {UniProtKB/Swiss-Prot:O07103}	[TP0386-TP0383 (0.8315325)]
COG0249	COG0546	EF3167	mutS	DNA mismatch repair protein mutS	EF2916	EF2916	Hydrolase, haloacid dehalogenase-like family	[TP0328-TP0554 (0.5196431)]
COG0249	COG0546	EF3167	mutS	DNA mismatch repair protein mutS	EF2481	EF2481	Hydrolase, haloacid dehalogenase-like family	[TP0328-TP0554 (0.5196431)]
COG0234	COG0803	EF2634	groS	10 kDa chaperonin (Protein Cpn10) (groES protein)	EF2076	EF2076	Endocarditis specific antigen	[TP1013-TP0163 (0.67160416)]
COG0234	COG0803	EF2634	groS	10 kDa chaperonin (Protein Cpn10) (groES protein)	EF0577	EF0577	EF0095 {UniProtKB/TrEMBL:Q8KU66}	[TP1013-TP0163 (0.67160416)]
COG0234	COG0803	EF2634	groS	10 kDa chaperonin (Protein Cpn10) (groES protein)	EF0055	EF0055	Adhesion lipoprotein {UniProtKB/TrEMBL:Q839U5}	[TP1013-TP0163 (0.67160416)]
COG0234	COG0803	EF2634	groS	10 kDa chaperonin (Protein Cpn10) (groES protein)	EF3206	EF3206	Adhesion lipoprotein {UniProtKB/TrEMBL:Q82Z67}	[TP1013-TP0163 (0.67160416)]
COG0457	COG1061	EF1553	EF1553	TPR domain protein {UniProtKB/TrEMBL:Q834T0}	EF3217	EF3217	Helicase, putative {UniProtKB/TrEMBL:Q82Z57}	[TP0095-TP0380 (0.51337665)]
COG0240	COG0622	EF1747	gpsA	Glycerol-3-phosphate dehydrogenase [NAD(P)+] (EC 1.1.1.94) (NAD(P)H- dependent glycerol-3-phosphate dehydrogenase)	EF1123	EF1123	Hypothetical protein {UniProtKB/TrEMBL:Q836I8}	[TP1009-TP0937 (0.80866665)]
COG0227	COG0492	EF3116	rpmB	50S ribosomal protein L28	EF1338	EF1338	Thioredoxin reductase {UniProtKB/TrEMBL:Q835N8}	[TP0362-TP0814 (0.801083)]
COG0227	COG0492	EF3116	rpmB	50S ribosomal protein L28	EF0548	EF0548	EF0074 {UniProtKB/TrEMBL:Q8KU85}	[TP0362-TP0814 (0.801083)]
COG0227	COG0492	EF3116	rpmB	50S ribosomal protein L28	EF2738	EF2738	Thioredoxin reductase/glutathione-related protein	[TP0362-TP0814 (0.801083)]
COG0227	COG0492	EF3116	rpmB	50S ribosomal protein L28	EF2899	EF2899	Oxidoreductase, pyridine nucleotide-disulfide	[TP0362-TP0814 (0.801083)]
COG0051	COG1192	EF0205	rpsJ	30S ribosomal protein S10	EFA0083	EFA0083	Replication-associated protein RepB	[TP0188-TP0272 (0.7732025)]
COG0051	COG1192	EF0205	rpsJ	30S ribosomal protein S10	EFC0018	EFC0018	Replication-associated protein RepB	[TP0188-TP0272 (0.7732025)]
COG0051	COG1192	EF0205	rpsJ	30S ribosomal protein S10	EF3299	EF3299	ATPase, ParA family {UniProtKB/TrEMBL:Q82YY2}	[TP0188-TP0272 (0.7732025)]
COG0051	COG1192	EF0205	rpsJ	30S ribosomal protein S10	EFB0064	EFB0064	ParA family protein {UniProtKB/TrEMBL:Q82YI1}	[TP0188-TP0272 (0.7732025)]
COG0051	COG1192	EF0205	rpsJ	30S ribosomal protein S10	EF2387	EF2387	Chromosome partitioning ATPase, ParA family	[TP0188-TP0272 (0.7732025)]
COG0098	COG0803	EF0224	rpsE	30S ribosomal protein S5	EF3206	EF3206	Adhesion lipoprotein {UniProtKB/TrEMBL:Q82Z67}	[TP0206-TP0163 (0.74372905)]
COG0098	COG0803	EF0224	rpsE	30S ribosomal protein S5	EF0577	EF0577	EF0095 {UniProtKB/TrEMBL:Q8KU66}	[TP0206-TP0163 (0.74372905)]
COG0098	COG0803	EF0224	rpsE	30S ribosomal protein S5	EF0055	EF0055	Adhesion lipoprotein {UniProtKB/TrEMBL:Q839U5}	[TP0206-TP0163 (0.74372905)]
COG0098	COG0803	EF0224	rpsE	30S ribosomal protein S5	EF2076	EF2076	Endocarditis specific antigen	[TP0206-TP0163 (0.74372905)]
COG0249	COG0457	EF3167	mutS	DNA mismatch repair protein mutS	EF1553	EF1553	TPR domain protein {UniProtKB/TrEMBL:Q834T0}	[TP0328-TP0095 (0.63719666)]
COG0442	COG0459	EF2379	EF2379	Prolyl-tRNA synthetase {UniProtKB/TrEMBL:Q831W7}	EF2633	groL	60 kDa chaperonin (Protein Cpn60) (groEL protein)	[TP0160-TP0030 (0.7719589)]
COG0255	COG1354	EF0214	rpmC	50S ribosomal protein L29	EF1538	scpA	Segregation and condensation protein A	[TP0197-TP0691 (0.70609456)]
COG0036	COG1573	EF3118	EF3118	Ribulose-phosphate 3-epimerase	EF0659	EF0659	Phage SPO1 DNA polymerase-related protein,	[TP0945-TP0229 (0.685165)]
COG2255	COG4939	EF0067	ruvB	Holliday junction ATP-dependent DNA helicase ruvB (EC 3.6.1.-)	EF3256	EF3256	Pheromone cAD1 lipoprotein	[TP0162-TP0171 (0.7331395)]
COG0217	COG0481	EF2866	EF_2866	Hypothetical UPF0082 protein EF2866	EF2352	lepA	GTP-binding protein lepA	[TP0474-TP0510 (0.76600474)]
COG0217	COG0481	EF0663	EF_0663	Hypothetical UPF0082 protein EF0663	EF2352	lepA	GTP-binding protein lepA	[TP0474-TP0510 (0.76600474)]
COG0178	COG0357	EF1032	EF1032	Daunorubicin resistance protein	EF3300	gidB	Methyltransferase gidB (EC 2.1.-.-) (Glucose-inhibited division protein B)	[TP0514-TP0946 (0.8569251)]
COG0178	COG0357	EF0763	EF0763	Excinuclease ABC, subunit A	EF3300	gidB	Methyltransferase gidB (EC 2.1.-.-) (Glucose-inhibited division protein B)	[TP0514-TP0946 (0.8569251)]
COG0472	COG2239	EF0992	mraY	Phospho-N-acetylmuramoyl-pentapeptide-transferase (EC 2.7.8.13) (UDP- MurNAc-pentapeptide phosphotransferase)	EF2668	EF2668	Magnesium transporter {UniProtKB/TrEMBL:Q830V1}	[TP0345-TP0917 (0.5059451)]
COG0472	COG2239	EF2198	EF2198	Glycosyl transferase, group 4 family protein	EF2668	EF2668	Magnesium transporter {UniProtKB/TrEMBL:Q830V1}	[TP0345-TP0917 (0.5059451)]
COG0330	COG0772	EF1789	EF1789	SPFH domain/Band 7 family protein	EF1300	EF1300	Cell division protein, FtsW/RodA/SpovE family	[TP0113-TP0501 (0.70068353)]
COG0330	COG0772	EF1789	EF1789	SPFH domain/Band 7 family protein	EF2502	EF2502	Cell division protein, FtsW/RodA/SpoVE family	[TP0113-TP0501 (0.70068353)]
COG0330	COG0772	EF1789	EF1789	SPFH domain/Band 7 family protein	EF2457	EF2457	Cell division protein, FtsW/RodA/SpoVE family	[TP0113-TP0501 (0.70068353)]
COG0330	COG0772	EF1789	EF1789	SPFH domain/Band 7 family protein	EF1301	EF1301	Cell division protein, FtsW/RodA/SpovE family	[TP0113-TP0501 (0.70068353)]
COG0154	COG1624	EF0737	EF0737	Amidase, putative {UniProtKB/TrEMBL:Q837U3}	EF2157	EF2157	Hypothetical protein {UniProtKB/TrEMBL:Q832R2}	[TP1020-TP0826 (0.7964557)]
COG0154	COG1624	EF1033	EF1033	6-aminohexanoate-cyclic-dimer hydrolase, putative	EF2157	EF2157	Hypothetical protein {UniProtKB/TrEMBL:Q832R2}	[TP1020-TP0826 (0.7964557)]
COG0154	COG1624	EF0725	gatA	Glutamyl-tRNA(Gln) amidotransferase subunit A (EC 6.3.5.-) (Glu-ADT subunit A)	EF2157	EF2157	Hypothetical protein {UniProtKB/TrEMBL:Q832R2}	[TP1020-TP0826 (0.7964557)]
COG0154	COG1624	EF2983	EF2983	Glutamyl-tRNA(Gln) amidotransferase, A subunit,	EF2157	EF2157	Hypothetical protein {UniProtKB/TrEMBL:Q832R2}	[TP1020-TP0826 (0.7964557)]
COG0267	COG2137	EF0588	EF0588	50S ribosomal protein L33 1	EF2705	recX	Regulatory protein recX	[TP0234-TP1023 (0.5769722)]
COG0267	COG2137	EF2731	EF2731	50S ribosomal protein L33 2	EF2705	recX	Regulatory protein recX	[TP0234-TP1023 (0.5769722)]
COG0267	COG2137	EF2856	EF2856	50S ribosomal protein L33 3	EF2705	recX	Regulatory protein recX	[TP0234-TP1023 (0.5769722)]
COG0267	COG2137	EF3203	EF3203	50S ribosomal protein L33 4	EF2705	recX	Regulatory protein recX	[TP0234-TP1023 (0.5769722)]
COG0060	COG4939	EF1003	ileS	Isoleucyl-tRNA synthetase (EC 6.1.1.5) (Isoleucine--tRNA ligase) (IleRS)	EF3256	EF3256	Pheromone cAD1 lipoprotein	[TP0452-TP0171 (0.7207038)]
COG1109	COG1488	EF0677	EF0677	Phosphoglucomutase/phosphomannomutase family	EF2626	EF2626	Nicotinate phosphoribosyltransferase, putative	[TP0413-TP0628 (0.6598422)]
COG1109	COG1488	EF2425	EF2425	Phosphoglucomutase/phosphomannomutase family	EF2626	EF2626	Nicotinate phosphoribosyltransferase, putative	[TP0413-TP0628 (0.6598422)]
COG0465	COG2891	EF0265	EF0265	Cell division protein FtsH	EF3061	EF3061	Rod shape-determining protein MreD	[TP0330-TP0499 (0.74372905)]
COG0143	COG0217	EF0930	metG	Methionyl-tRNA synthetase (EC 6.1.1.10) (Methionine--tRNA ligase) (MetRS)	EF0663	EF_0663	Hypothetical UPF0082 protein EF0663	[TP0798-TP0474 (0.7790581)]
COG0143	COG0217	EF0930	metG	Methionyl-tRNA synthetase (EC 6.1.1.10) (Methionine--tRNA ligase) (MetRS)	EF2866	EF_2866	Hypothetical UPF0082 protein EF2866	[TP0798-TP0474 (0.7790581)]
COG0257	COG0716	EF0230	EF0230	50S ribosomal protein L36	EF2562	EF2562	Flavodoxin {UniProtKB/TrEMBL:Q831E9}	[TP0209-TP0925 (0.69083804)]
COG0257	COG0716	EF0230	EF0230	50S ribosomal protein L36	EF2201	EF2201	Flavodoxin {UniProtKB/TrEMBL:Q832M4}	[TP0209-TP0925 (0.69083804)]
COG0357	COG1774	EF3300	gidB	Methyltransferase gidB (EC 2.1.-.-) (Glucose-inhibited division protein B)	EF2761	EF2761	Hypothetical protein {UniProtKB/TrEMBL:Q830L9}	[TP0946-TP0046 (0.5510487)]
COG0357	COG0442	EF3300	gidB	Methyltransferase gidB (EC 2.1.-.-) (Glucose-inhibited division protein B)	EF2379	EF2379	Prolyl-tRNA synthetase {UniProtKB/TrEMBL:Q831W7}	[TP0946-TP0160 (0.6515529)]
COG0636	COG1512	EF1494	EF1494	V-type ATPase, subunit K	EF2479	EF2479	Hypothetical protein {UniProtKB/TrEMBL:Q831M4}	[TP0430-TP0561 (0.5857341)]
COG0457	COG2812	EF1553	EF1553	TPR domain protein {UniProtKB/TrEMBL:Q834T0}	EF2781	EF2781	DNA polymerase III, gamma and tau subunits	[TP0067-TP1005 (0.5652097)]
COG0457	COG1396	EF1553	EF1553	TPR domain protein {UniProtKB/TrEMBL:Q834T0}	EF2040	EF2040	Transcriptional regulator, Cro/CI family	[TP0648-TP0461 (0.6214171)]
COG0457	COG1396	EF1553	EF1553	TPR domain protein {UniProtKB/TrEMBL:Q834T0}	EF1422	EF1422	Transcriptional regulator, Cro/CI family	[TP0648-TP0461 (0.6214171)]
COG0457	COG1396	EF1553	EF1553	TPR domain protein {UniProtKB/TrEMBL:Q834T0}	EF2142	EF2142	Transcriptional regulator, Cro/CI family	[TP0648-TP0461 (0.6214171)]
COG0457	COG1396	EF1553	EF1553	TPR domain protein {UniProtKB/TrEMBL:Q834T0}	EF2544	EF2544	Transcriptional regulator, Cro/CI family	[TP0648-TP0461 (0.6214171)]
COG0457	COG1396	EF1553	EF1553	TPR domain protein {UniProtKB/TrEMBL:Q834T0}	EF0306	EF0306	Transcriptional regulator, Cro/CI family	[TP0648-TP0461 (0.6214171)]
COG0457	COG1396	EF1553	EF1553	TPR domain protein {UniProtKB/TrEMBL:Q834T0}	EF2852	EF2852	Transcriptional regulator, Cro/CI family	[TP0648-TP0461 (0.6214171)]
COG0457	COG1396	EF1553	EF1553	TPR domain protein {UniProtKB/TrEMBL:Q834T0}	EF2653	EF2653	Transcriptional regulator, Cro/CI family	[TP0648-TP0461 (0.6214171)]
COG0457	COG1396	EF1553	EF1553	TPR domain protein {UniProtKB/TrEMBL:Q834T0}	EF2508	EF2508	Transcriptional regulator, Cro/CI family	[TP0648-TP0461 (0.6214171)]
COG0457	COG1396	EF1553	EF1553	TPR domain protein {UniProtKB/TrEMBL:Q834T0}	EF1369	EF1369	Transcriptional regulator, Cro/CI family	[TP0648-TP0461 (0.6214171)]
COG0153	COG0457	EF1069	galK	Galactokinase (EC 2.7.1.6) (Galactose kinase)	EF1553	EF1553	TPR domain protein {UniProtKB/TrEMBL:Q834T0}	[TP0418-TP0095 (0.6515529), TP0418-TP0067 (0.62672263)]
COG0237	COG1493	EF0880	coaE	Dephospho-CoA kinase (EC 2.7.1.24) (Dephosphocoenzyme A kinase)	EF1749	hprK	HPr kinase/phosphorylase (EC 2.7.11.-) (EC 2.7.4.-) (HPrK/P) (HPr(Ser) kinase/phosphorylase)	[TP0296-TP0591 (0.7885255)]
COG0124	COG0124	EF1971	hisS	Histidyl-tRNA synthetase (EC 6.1.1.21) (Histidine--tRNA ligase) (HisRS)	EF1971	hisS	Histidyl-tRNA synthetase (EC 6.1.1.21) (Histidine--tRNA ligase) (HisRS)	[TP0641-TP0641 (0.67365265)]
COG0290	COG1837	EF0914	infC	Translation initiation factor IF-3	EF1693	EF1693	KH domain protein {UniProtKB/TrEMBL:Q834G0}	[TP0850-TP0906 (0.70629925)]
COG2239	COG4603	EF2668	EF2668	Magnesium transporter {UniProtKB/TrEMBL:Q830V1}	EF0179	EF0179	ABC transporter, permease protein	[TP0917-TP0301 (0.53720385)]
COG4939	COG4974	EF3256	EF3256	Pheromone cAD1 lipoprotein	EF1537	EF1537	Integrase/recombinase XerD, putative	[TP0171-TP0391 (0.7207038)]
COG4939	COG4974	EF3256	EF3256	Pheromone cAD1 lipoprotein	EF1648	EF1648	Site-specific recombinase, phage integrase family	[TP0171-TP0391 (0.7207038)]
COG0486	COG0803	EF3312	trmE	tRNA modification GTPase trmE	EF2076	EF2076	Endocarditis specific antigen	[TP0550-TP0163 (0.74372905)]
COG0486	COG0803	EF3312	trmE	tRNA modification GTPase trmE	EF3206	EF3206	Adhesion lipoprotein {UniProtKB/TrEMBL:Q82Z67}	[TP0550-TP0163 (0.74372905)]
COG0486	COG0803	EF3312	trmE	tRNA modification GTPase trmE	EF0055	EF0055	Adhesion lipoprotein {UniProtKB/TrEMBL:Q839U5}	[TP0550-TP0163 (0.74372905)]
COG0486	COG0803	EF3312	trmE	tRNA modification GTPase trmE	EF0577	EF0577	EF0095 {UniProtKB/TrEMBL:Q8KU66}	[TP0550-TP0163 (0.74372905)]
COG0687	COG1057	EF1221	EF1221	Spermidine/putrescine ABC transporter,	EF2871	nadD	Probable nicotinate-nucleotide adenylyltransferase (EC 2.7.7.18) (Deamido-NAD(+) pyrophosphorylase) (Deamido-NAD(+) diphosphorylase) (Nicotinate mononucleotide adenylyltransferase) (NaMN adenylyltransferase)	[TP0655-TP0741 (0.7061969)]
COG0687	COG1057	EF2649	EF2649	Spermidine/putrescine ABC transporter,	EF2871	nadD	Probable nicotinate-nucleotide adenylyltransferase (EC 2.7.7.18) (Deamido-NAD(+) pyrophosphorylase) (Deamido-NAD(+) diphosphorylase) (Nicotinate mononucleotide adenylyltransferase) (NaMN adenylyltransferase)	[TP0655-TP0741 (0.7061969)]
COG0012	COG0608	EF3296	EF3296	GTP-binding protein, GTP1/OBG family	EF1688	EF1688	Single-stranded-DNA-specific exonuclease RecJ	[TP0124-TP0704 (0.626838)]
COG1653	COG4939	EF2221	EF2221	ABC transporter, substrate-binding protein	EF3256	EF3256	Pheromone cAD1 lipoprotein	[TP0074-TP0171 (0.57966745)]
COG1653	COG4939	EF2903	EF2903	ABC transporter, substrate-binding protein	EF3256	EF3256	Pheromone cAD1 lipoprotein	[TP0074-TP0171 (0.57966745)]
COG1653	COG4939	EF2234	EF2234	Sugar ABC transporter, sugar-binding protein,	EF3256	EF3256	Pheromone cAD1 lipoprotein	[TP0074-TP0171 (0.57966745)]
COG1653	COG4939	EF1234	EF1234	ABC transporter, substrate-binding protein,	EF3256	EF3256	Pheromone cAD1 lipoprotein	[TP0074-TP0171 (0.57966745)]
COG1301	COG1512	EF3022	EF3022	Sodium:dicarboxylate symporter family protein	EF2479	EF2479	Hypothetical protein {UniProtKB/TrEMBL:Q831M4}	[TP0555-TP0561 (0.5857341)]
COG1301	COG1512	EF0387	EF0387	Sodium/dicarboxylate symporter family protein	EF2479	EF2479	Hypothetical protein {UniProtKB/TrEMBL:Q831M4}	[TP0555-TP0561 (0.5857341)]
COG0050	COG0457	EF0201	EF0201	Translation elongation factor Tu	EF1553	EF1553	TPR domain protein {UniProtKB/TrEMBL:Q834T0}	[TP0187-TP0067 (0.7854602)]
COG0220	COG1316	EF0691	trmB	tRNA (guanine-N(7)-)-methyltransferase (EC 2.1.1.33) (tRNA(m7G46)- methyltransferase)	EF0465	EF0465	Transcriptional regulator	[TP0464-TP0739 (0.7885255)]
COG0220	COG1316	EF0691	trmB	tRNA (guanine-N(7)-)-methyltransferase (EC 2.1.1.33) (tRNA(m7G46)- methyltransferase)	EF2703	EF2703	Transcriptional regulator	[TP0464-TP0739 (0.7885255)]
COG0220	COG1316	EF0691	trmB	tRNA (guanine-N(7)-)-methyltransferase (EC 2.1.1.33) (tRNA(m7G46)- methyltransferase)	EF1569	EF1569	Transcriptional regulator, PSR protein	[TP0464-TP0739 (0.7885255)]
COG0220	COG1316	EF0691	trmB	tRNA (guanine-N(7)-)-methyltransferase (EC 2.1.1.33) (tRNA(m7G46)- methyltransferase)	EF3245	EF3245	Cell-envelope associated acid phosphatase	[TP0464-TP0739 (0.7885255)]
COG0220	COG1316	EF0691	trmB	tRNA (guanine-N(7)-)-methyltransferase (EC 2.1.1.33) (tRNA(m7G46)- methyltransferase)	EF1212	lytR	Membrane-bound protein lytR	[TP0464-TP0739 (0.7885255)]
COG0301	COG0457	EF2934	thiI	Probable thiamine biosynthesis protein thiI	EF1553	EF1553	TPR domain protein {UniProtKB/TrEMBL:Q834T0}	[TP0559-TP0095 (0.76004404), TP0559-TP0067 (0.65738976)]
COG1108	COG1512	EF0057	EF0057	ABC transporter, permease protein	EF2479	EF2479	Hypothetical protein {UniProtKB/TrEMBL:Q831M4}	[TP0036-TP0561 (0.5857341)]
COG1108	COG1512	EF2075	EF2075	ABC transporter, permease protein	EF2479	EF2479	Hypothetical protein {UniProtKB/TrEMBL:Q831M4}	[TP0036-TP0561 (0.5857341)]
COG1108	COG1512	EF0576	EF0576	EF0094 {UniProtKB/TrEMBL:Q8KU67}	EF2479	EF2479	Hypothetical protein {UniProtKB/TrEMBL:Q831M4}	[TP0036-TP0561 (0.5857341)]
COG0255	COG1394	EF0214	rpmC	50S ribosomal protein L29	EF1500	EF1500	V-type ATPase, subunit D	[TP0197-TP0527 (0.51549006)]
COG0210	COG0305	EF0721	EF0721	ATP-dependent DNA helicase PcrA	EF0013	EF0013	Replicative DNA helicase	[TP0102-TP0058 (0.8842861)]
COG0552	COG1774	EF3094	EF3094	Signal recognition particle-docking protein FtsY	EF2761	EF2761	Hypothetical protein {UniProtKB/TrEMBL:Q830L9}	[TP0578-TP0046 (0.5421936)]
COG0257	COG1057	EF0230	EF0230	50S ribosomal protein L36	EF2871	nadD	Probable nicotinate-nucleotide adenylyltransferase (EC 2.7.7.18) (Deamido-NAD(+) pyrophosphorylase) (Deamido-NAD(+) diphosphorylase) (Nicotinate mononucleotide adenylyltransferase) (NaMN adenylyltransferase)	[TP0209-TP0741 (0.64932555)]
