# Supplementary material for: The Binary Protein Interactome of Treponema pallidum – The Syphilis Spirochete
Source: PLoS One. 2008 May 28;3(5):e2292. doi: 10.1371/journal.pone.0002292 (PMC2386257; doi:10.1371/journal.pone.0002292)
Supplement: Data S1 — Predicted protein-protein interactions based on our Treponema pallidum data; zip archive containing 372 files with one file per species. (6.09 MB ZIP) [file pone.0002292.s006.zip › bacteria/Erwinia_carotovora.tab]

218491 Erwinia carotovora
COG A	COG B	Locus Id A	Preferred Name(s) A	Annotation A	Locus Id B	Preferred Name(s) B	Annotation B	T. pallidum interaction
COG0186	COG1475	ECA4022	rpsQ	30S ribosomal subunit protein S17	ECA4109	ECA4109	Hypothetical protein {UniProtKB/TrEMBL:Q6CZP2}	[TP0198-TP0271 (0.71912634)]
COG0608	COG0817	ECA0772	ECA0772	Single-stranded DNA-specific exonuclease	ECA2493	ruvC	Crossover junction endodeoxyribonuclease ruvC (EC 3.1.22.4) (Holliday junction nuclease ruvC) (Holliday junction resolvase ruvC)	[TP0704-TP0517 (0.81382185)]
COG0845	COG4591	ECA1096	ECA1096	Putative type I secretion protein	ECA1823	ECA1823	Lipoprotein releasing system transmembrane	[TP0965-TP0582 (0.8143851)]
COG0845	COG4591	ECA2782	ECA2782	Protease secretion protein	ECA1823	ECA1823	Lipoprotein releasing system transmembrane	[TP0965-TP0582 (0.8143851)]
COG0845	COG4591	ECA2782	ECA2782	Protease secretion protein	ECA1825	ECA1825	Lipoprotein releasing system transmembrane	[TP0965-TP0582 (0.8143851)]
COG0845	COG4591	ECA3269	ECA3269	HlyD family secretion protein	ECA1823	ECA1823	Lipoprotein releasing system transmembrane	[TP0965-TP0582 (0.8143851)]
COG0845	COG4591	ECA1170	ECA1170	Acriflavine resistance protein A	ECA1825	ECA1825	Lipoprotein releasing system transmembrane	[TP0965-TP0582 (0.8143851)]
COG0845	COG4591	ECA0801	ECA0801	Putative exported protein	ECA1825	ECA1825	Lipoprotein releasing system transmembrane	[TP0965-TP0582 (0.8143851)]
COG0845	COG4591	ECA1384	ECA1384	Putative copper efflux system protein	ECA1823	ECA1823	Lipoprotein releasing system transmembrane	[TP0965-TP0582 (0.8143851)]
COG0845	COG4591	ECA0801	ECA0801	Putative exported protein	ECA1823	ECA1823	Lipoprotein releasing system transmembrane	[TP0965-TP0582 (0.8143851)]
COG0845	COG4591	ECA3448	ECA3448	Multidrug resistance protein	ECA1823	ECA1823	Lipoprotein releasing system transmembrane	[TP0965-TP0582 (0.8143851)]
COG0845	COG4591	ECA3269	ECA3269	HlyD family secretion protein	ECA1825	ECA1825	Lipoprotein releasing system transmembrane	[TP0965-TP0582 (0.8143851)]
COG0845	COG4591	ECA3184	mdtA	Multidrug resistance protein mdtA precursor (Multidrug transporter mdtA)	ECA1825	ECA1825	Lipoprotein releasing system transmembrane	[TP0965-TP0582 (0.8143851)]
COG0845	COG4591	ECA1535	ECA1535	HlyD family secretion protein	ECA1825	ECA1825	Lipoprotein releasing system transmembrane	[TP0965-TP0582 (0.8143851)]
COG0845	COG4591	ECA0424	ECA0424	Putative membrane protein	ECA1825	ECA1825	Lipoprotein releasing system transmembrane	[TP0965-TP0582 (0.8143851)]
COG0845	COG4591	ECA3184	mdtA	Multidrug resistance protein mdtA precursor (Multidrug transporter mdtA)	ECA1823	ECA1823	Lipoprotein releasing system transmembrane	[TP0965-TP0582 (0.8143851)]
COG0845	COG4591	ECA0888	ECA0888	Macrolide-specific efflux protein maca	ECA1825	ECA1825	Lipoprotein releasing system transmembrane	[TP0965-TP0582 (0.8143851)]
COG0845	COG4591	ECA2930	ECA2930	HlyD-family secretion protein	ECA1823	ECA1823	Lipoprotein releasing system transmembrane	[TP0965-TP0582 (0.8143851)]
COG0845	COG4591	ECA1096	ECA1096	Putative type I secretion protein	ECA1825	ECA1825	Lipoprotein releasing system transmembrane	[TP0965-TP0582 (0.8143851)]
COG0845	COG4591	ECA1384	ECA1384	Putative copper efflux system protein	ECA1825	ECA1825	Lipoprotein releasing system transmembrane	[TP0965-TP0582 (0.8143851)]
COG0845	COG4591	ECA2930	ECA2930	HlyD-family secretion protein	ECA1825	ECA1825	Lipoprotein releasing system transmembrane	[TP0965-TP0582 (0.8143851)]
COG0845	COG4591	ECA1170	ECA1170	Acriflavine resistance protein A	ECA1823	ECA1823	Lipoprotein releasing system transmembrane	[TP0965-TP0582 (0.8143851)]
COG0845	COG4591	ECA1535	ECA1535	HlyD family secretion protein	ECA1823	ECA1823	Lipoprotein releasing system transmembrane	[TP0965-TP0582 (0.8143851)]
COG0845	COG4591	ECA0424	ECA0424	Putative membrane protein	ECA1823	ECA1823	Lipoprotein releasing system transmembrane	[TP0965-TP0582 (0.8143851)]
COG0845	COG4591	ECA3448	ECA3448	Multidrug resistance protein	ECA1825	ECA1825	Lipoprotein releasing system transmembrane	[TP0965-TP0582 (0.8143851)]
COG0845	COG4591	ECA0888	ECA0888	Macrolide-specific efflux protein maca	ECA1823	ECA1823	Lipoprotein releasing system transmembrane	[TP0965-TP0582 (0.8143851)]
COG0617	COG0860	ECA3588	cca	Multifunctional CCA protein [Includes: CCA-adding enzyme (EC 2.7.7.25) (EC 2.7.7.21) (tRNA nucleotidyltransferase) (tRNA adenylyl-/cytidylyl- transferase) (tRNA CCA-pyrophosphorylase) (tRNA-NT); 2'-nucleotidase (EC 3.1.3.-); 2',3'-cyclic phosphodiesterase (EC 3.1.4.-); Phosphatase (EC 3.1.3.-)]	ECA3937	ECA3937	N-acetylmuramoyl-L-alanine amidase	[TP0270-TP0247 (0.76828843)]
COG0617	COG0860	ECA3588	cca	Multifunctional CCA protein [Includes: CCA-adding enzyme (EC 2.7.7.25) (EC 2.7.7.21) (tRNA nucleotidyltransferase) (tRNA adenylyl-/cytidylyl- transferase) (tRNA CCA-pyrophosphorylase) (tRNA-NT); 2'-nucleotidase (EC 3.1.3.-); 2',3'-cyclic phosphodiesterase (EC 3.1.4.-); Phosphatase (EC 3.1.3.-)]	ECA1000	ECA1000	N-acetylmuramoyl-L-alanine amidase	[TP0270-TP0247 (0.76828843)]
COG0617	COG0860	ECA2170	ECA2170	Hypothetical protein {UniProtKB/TrEMBL:Q6D570}	ECA1000	ECA1000	N-acetylmuramoyl-L-alanine amidase	[TP0270-TP0247 (0.76828843)]
COG0617	COG0860	ECA3319	ECA3319	Poly(A) polymerase {UniProtKB/TrEMBL:Q6D1X8}	ECA1000	ECA1000	N-acetylmuramoyl-L-alanine amidase	[TP0270-TP0247 (0.76828843)]
COG0617	COG0860	ECA2170	ECA2170	Hypothetical protein {UniProtKB/TrEMBL:Q6D570}	ECA3937	ECA3937	N-acetylmuramoyl-L-alanine amidase	[TP0270-TP0247 (0.76828843)]
COG0617	COG0860	ECA3319	ECA3319	Poly(A) polymerase {UniProtKB/TrEMBL:Q6D1X8}	ECA3937	ECA3937	N-acetylmuramoyl-L-alanine amidase	[TP0270-TP0247 (0.76828843)]
COG0201	COG0550	ECA4011	ECA4011	Preprotein translocase secY subunit	ECA2286	ECA2286	DNA topoisomerase I {UniProtKB/TrEMBL:Q6D4V4}	[TP0208-TP0394 (0.8044664)]
COG0201	COG0550	ECA4011	ECA4011	Preprotein translocase secY subunit	ECA0525	ECA0525	Putative DNA topoisomerase	[TP0208-TP0394 (0.8044664)]
COG0201	COG0550	ECA4011	ECA4011	Preprotein translocase secY subunit	ECA2337	ECA2337	DNA topoisomerase III {UniProtKB/TrEMBL:Q6D4Q3}	[TP0208-TP0394 (0.8044664)]
COG0693	COG1922	ECA1135	ECA1135	4-methyl-5b-hydroxyethyl-thiazole monophosphate	ECA4200	wecG	Probable UDP-N-acetyl-D-mannosaminuronic acid transferase (EC 2.4.1.-) (UDP-ManNAcA transferase)	[TP0445-TP0275 (0.6010877)]
COG0693	COG1922	ECA0102	ECA0102	Hypothetical protein {UniProtKB/TrEMBL:Q6DB00}	ECA4200	wecG	Probable UDP-N-acetyl-D-mannosaminuronic acid transferase (EC 2.4.1.-) (UDP-ManNAcA transferase)	[TP0445-TP0275 (0.6010877)]
COG0693	COG1922	ECA3563	ECA3563	Hypothetical protein {UniProtKB/TrEMBL:Q6D185}	ECA4200	wecG	Probable UDP-N-acetyl-D-mannosaminuronic acid transferase (EC 2.4.1.-) (UDP-ManNAcA transferase)	[TP0445-TP0275 (0.6010877)]
COG0768	COG2812	ECA3821	ECA3821	Peptidoglycan synthetase	ECA1176	ECA1176	DNA polymerase III subunit tau	[TP0500-TP1005 (0.655462)]
COG0768	COG2812	ECA1303	ECA1303	Penicillin-binding protein 2	ECA1176	ECA1176	DNA polymerase III subunit tau	[TP0500-TP1005 (0.655462)]
COG0051	COG0693	ECA4032	rpsJ	30S ribosomal subunit protein S10	ECA0102	ECA0102	Hypothetical protein {UniProtKB/TrEMBL:Q6DB00}	[TP0188-TP0445 (0.6307204)]
COG0051	COG0693	ECA4032	rpsJ	30S ribosomal subunit protein S10	ECA3563	ECA3563	Hypothetical protein {UniProtKB/TrEMBL:Q6D185}	[TP0188-TP0445 (0.6307204)]
COG0051	COG0693	ECA4032	rpsJ	30S ribosomal subunit protein S10	ECA1135	ECA1135	4-methyl-5b-hydroxyethyl-thiazole monophosphate	[TP0188-TP0445 (0.6307204)]
COG0180	COG0564	ECA4087	ECA4087	Tryptophanyl-tRNA synthetase	ECA1790	ECA1790	Pseudouridine synthase {UniProtKB/TrEMBL:Q6D695}	[TP0632-TP0339 (0.7885255)]
COG0180	COG0564	ECA4087	ECA4087	Tryptophanyl-tRNA synthetase	ECA3854	ECA3854	Ribosomal large subunit pseudouridine synthase A	[TP0632-TP0339 (0.7885255)]
COG0180	COG0564	ECA4087	ECA4087	Tryptophanyl-tRNA synthetase	ECA1025	ECA1025	Pseudouridine synthase {UniProtKB/TrEMBL:Q6D8E9}	[TP0632-TP0339 (0.7885255)]
COG0180	COG0564	ECA4087	ECA4087	Tryptophanyl-tRNA synthetase	ECA3347	ECA3347	Pseudouridine synthase {UniProtKB/TrEMBL:Q6D1V0}	[TP0632-TP0339 (0.7885255)]
COG1580	COG2239	ECA1720	ECA1720	Flagellar protein {UniProtKB/TrEMBL:Q6D6G5}	ECA3169	ECA3169	Magnesium transporter {UniProtKB/TrEMBL:Q6D2C7}	[TP0378-TP0917 (0.53720385)]
COG0090	COG0223	ECA4028	rplB	50S ribosomal subunit protein L2	ECA4000	fmt	Methionyl-tRNA formyltransferase (EC 2.1.2.9)	[TP0192-TP0756 (0.8610547)]
COG0632	COG2255	ECA2492	ruvA	Holliday junction ATP-dependent DNA helicase ruvA (EC 3.6.1.-)	ECA2491	ruvB	Holliday junction ATP-dependent DNA helicase ruvB (EC 3.6.1.-)	[TP0543-TP0162 (0.9659884)]
COG0462	COG0817	ECA2186	ECA2186	Ribose-phosphate pyrophosphokinase	ECA2493	ruvC	Crossover junction endodeoxyribonuclease ruvC (EC 3.1.22.4) (Holliday junction nuclease ruvC) (Holliday junction resolvase ruvC)	[TP0294-TP0517 (0.54911256)]
COG0125	COG0586	ECA1802	tmk	Thymidylate kinase {UniProtKB/Swiss-Prot:Q6D683}	ECA3850	ECA3850	Putative membrane protein	[TP0354-TP0779 (0.67954355)]
COG0125	COG0586	ECA1802	tmk	Thymidylate kinase {UniProtKB/Swiss-Prot:Q6D683}	ECA0353	ECA0353	Putative DedA-family membrane protein	[TP0354-TP0779 (0.67954355)]
COG0125	COG0586	ECA1802	tmk	Thymidylate kinase {UniProtKB/Swiss-Prot:Q6D683}	ECA3057	ECA3057	Putative membrane protein	[TP0354-TP0779 (0.67954355)]
COG0125	COG0586	ECA1802	tmk	Thymidylate kinase {UniProtKB/Swiss-Prot:Q6D683}	ECA0642	ECA0642	Putative DedA-family membrane protein	[TP0354-TP0779 (0.67954355)]
COG0257	COG0577	ECA4010	ECA4010	50S ribosomal protein L36 1	ECA4127	ECA4127	Putative permease {UniProtKB/TrEMBL:Q6CZM4}	[TP0209-TP0962 (0.5903608)]
COG0257	COG0577	ECA1167	ECA1167	50S ribosomal protein L36 2	ECA0887	ECA0887	Macrolide-specific ABC-type efflux carrier	[TP0209-TP0962 (0.5903608)]
COG0257	COG0577	ECA4010	ECA4010	50S ribosomal protein L36 1	ECA1514	ECA1514	Putative permease {UniProtKB/TrEMBL:Q6D715}	[TP0209-TP0962 (0.5903608)]
COG0257	COG0577	ECA4010	ECA4010	50S ribosomal protein L36 1	ECA0887	ECA0887	Macrolide-specific ABC-type efflux carrier	[TP0209-TP0962 (0.5903608)]
COG0257	COG0577	ECA1167	ECA1167	50S ribosomal protein L36 2	ECA4127	ECA4127	Putative permease {UniProtKB/TrEMBL:Q6CZM4}	[TP0209-TP0962 (0.5903608)]
COG0257	COG0577	ECA4010	ECA4010	50S ribosomal protein L36 1	ECA1513	ECA1513	Putative permease {UniProtKB/TrEMBL:Q6D716}	[TP0209-TP0962 (0.5903608)]
COG0257	COG0577	ECA1167	ECA1167	50S ribosomal protein L36 2	ECA1514	ECA1514	Putative permease {UniProtKB/TrEMBL:Q6D715}	[TP0209-TP0962 (0.5903608)]
COG0257	COG0577	ECA1167	ECA1167	50S ribosomal protein L36 2	ECA1513	ECA1513	Putative permease {UniProtKB/TrEMBL:Q6D716}	[TP0209-TP0962 (0.5903608)]
COG0457	COG1653	ECA4374	ECA4374	Cellulose synthase protein C	ECA4322	ECA4322	Glycerol-3-phosphate-binding periplasmic protein	[TP0067-TP0074 (0.6656524)]
COG0457	COG1653	ECA4374	ECA4374	Cellulose synthase protein C	ECA2210	ECA2210	Periplasmic binding protein	[TP0067-TP0074 (0.6656524)]
COG0457	COG1653	ECA4374	ECA4374	Cellulose synthase protein C	ECA3551	ECA3551	Periplasmic binding protein	[TP0067-TP0074 (0.6656524)]
COG0457	COG1653	ECA4374	ECA4374	Cellulose synthase protein C	ECA2406	ECA2406	Periplasmic pectic oligomers binding protein	[TP0067-TP0074 (0.6656524)]
COG0457	COG1653	ECA4374	ECA4374	Cellulose synthase protein C	ECA0752	ECA0752	Probable sugar ABC transporter, periplasmic	[TP0067-TP0074 (0.6656524)]
COG0457	COG1653	ECA4374	ECA4374	Cellulose synthase protein C	ECA0848	ECA0848	Putative sugar ABC transporter, periplasmic	[TP0067-TP0074 (0.6656524)]
COG0457	COG1653	ECA4374	ECA4374	Cellulose synthase protein C	ECA2429	ECA2429	Glycerol-3-phosphate-binding periplasmic protein	[TP0067-TP0074 (0.6656524)]
COG1291	COG1684	ECA1687	ECA1687	Chemotaxis protein {UniProtKB/TrEMBL:Q6D6J3}	ECA1714	ECA1714	Flagellar biosynthetic protein	[TP0725-TP0716 (0.9601814)]
COG0222	COG0802	ECA0222	rplL	50S ribosomal protein L7/L12	ECA3938	ECA3938	Hypothetical protein {UniProtKB/TrEMBL:Q6D063}	[TP0240-TP0875 (0.8481433)]
COG0495	COG1214	ECA1309	leuS	Leucyl-tRNA synthetase (EC 6.1.1.4) (Leucine--tRNA ligase) (LeuRS)	ECA2374	ECA2374	Hypothetical protein {UniProtKB/TrEMBL:Q6D4L6}	[TP0586-TP0876 (0.5571989)]
COG0192	COG0592	ECA3920	metK	S-adenosylmethionine synthetase (EC 2.5.1.6) (Methionine adenosyltransferase) (AdoMet synthetase) (MAT)	ECA4440	ECA4440	DNA polymerase III, beta chain	[TP0794-TP0002 (0.8412751)]
COG0360	COG0616	ECA3613	rpsF	30S ribosomal protein S6	ECA2288	ECA2288	Protease {UniProtKB/TrEMBL:Q6D4V2}	[TP0063-TP0997 (0.6657489)]
COG0360	COG0616	ECA3613	rpsF	30S ribosomal protein S6	ECA2339	ECA2339	Protease IV {UniProtKB/TrEMBL:Q6D4Q1}	[TP0063-TP0997 (0.6657489)]
COG0125	COG0457	ECA1802	tmk	Thymidylate kinase {UniProtKB/Swiss-Prot:Q6D683}	ECA4374	ECA4374	Cellulose synthase protein C	[TP0354-TP0648 (0.5206915)]
COG0860	COG1396	ECA3937	ECA3937	N-acetylmuramoyl-L-alanine amidase	ECA0673	ECA0673	Putative phage-related DNA binding protein	[TP0247-TP0461 (0.8100859)]
COG0860	COG1396	ECA3937	ECA3937	N-acetylmuramoyl-L-alanine amidase	ECA3650	ECA3650	Putative DNA-binding protein	[TP0247-TP0461 (0.8100859)]
COG0860	COG1396	ECA1000	ECA1000	N-acetylmuramoyl-L-alanine amidase	ECA4472	ECA4472	Putative DNA-binding protein	[TP0247-TP0461 (0.8100859)]
COG0860	COG1396	ECA1000	ECA1000	N-acetylmuramoyl-L-alanine amidase	ECA3650	ECA3650	Putative DNA-binding protein	[TP0247-TP0461 (0.8100859)]
COG0860	COG1396	ECA3937	ECA3937	N-acetylmuramoyl-L-alanine amidase	ECA4472	ECA4472	Putative DNA-binding protein	[TP0247-TP0461 (0.8100859)]
COG0860	COG1396	ECA1000	ECA1000	N-acetylmuramoyl-L-alanine amidase	ECA4281	ECA4281	Putative phage regulatory protein	[TP0247-TP0461 (0.8100859)]
COG0860	COG1396	ECA3937	ECA3937	N-acetylmuramoyl-L-alanine amidase	ECA3160	ECA3160	Putative transcriptional regulator	[TP0247-TP0461 (0.8100859)]
COG0860	COG1396	ECA3937	ECA3937	N-acetylmuramoyl-L-alanine amidase	ECA4290	ECA4290	Putative phage regulatory protein	[TP0247-TP0461 (0.8100859)]
COG0860	COG1396	ECA3937	ECA3937	N-acetylmuramoyl-L-alanine amidase	ECA3469	ECA3469	Putative DNA-binding protein	[TP0247-TP0461 (0.8100859)]
COG0860	COG1396	ECA1000	ECA1000	N-acetylmuramoyl-L-alanine amidase	ECA3469	ECA3469	Putative DNA-binding protein	[TP0247-TP0461 (0.8100859)]
COG0860	COG1396	ECA1000	ECA1000	N-acetylmuramoyl-L-alanine amidase	ECA0673	ECA0673	Putative phage-related DNA binding protein	[TP0247-TP0461 (0.8100859)]
COG0860	COG1396	ECA1000	ECA1000	N-acetylmuramoyl-L-alanine amidase	ECA4290	ECA4290	Putative phage regulatory protein	[TP0247-TP0461 (0.8100859)]
COG0860	COG1396	ECA1000	ECA1000	N-acetylmuramoyl-L-alanine amidase	ECA3160	ECA3160	Putative transcriptional regulator	[TP0247-TP0461 (0.8100859)]
COG0860	COG1396	ECA3937	ECA3937	N-acetylmuramoyl-L-alanine amidase	ECA4281	ECA4281	Putative phage regulatory protein	[TP0247-TP0461 (0.8100859)]
COG0265	COG0333	ECA0302	ECA0302	Exported protease {UniProtKB/TrEMBL:Q6DAF1}	ECA1793	ECA1793	50S ribosomal protein L32	[TP0773-TP0807 (0.5060325)]
COG0265	COG0333	ECA3301	ECA3301	Protease Do {UniProtKB/TrEMBL:Q6D1Z6}	ECA1793	ECA1793	50S ribosomal protein L32	[TP0773-TP0807 (0.5060325)]
COG0265	COG0333	ECA0303	ECA0303	Exported protease {UniProtKB/TrEMBL:Q6DAF0}	ECA1793	ECA1793	50S ribosomal protein L32	[TP0773-TP0807 (0.5060325)]
COG0802	COG0860	ECA3938	ECA3938	Hypothetical protein {UniProtKB/TrEMBL:Q6D063}	ECA3937	ECA3937	N-acetylmuramoyl-L-alanine amidase	[TP0875-TP0247 (0.90700364)]
COG0802	COG0860	ECA3938	ECA3938	Hypothetical protein {UniProtKB/TrEMBL:Q6D063}	ECA1000	ECA1000	N-acetylmuramoyl-L-alanine amidase	[TP0875-TP0247 (0.90700364)]
COG0495	COG0761	ECA1309	leuS	Leucyl-tRNA synthetase (EC 6.1.1.4) (Leucine--tRNA ligase) (LeuRS)	ECA3873	lytB	4-hydroxy-3-methylbut-2-enyl diphosphate reductase (EC 1.17.1.2)	[TP0586-TP0547 (0.63095015)]
COG1536	COG1677	ECA1725	ECA1725	Flagellar motor switch protein	ECA1727	ECA1727	Flagellar hook-basal body complex protein	[TP0026-TP0398 (0.81876683)]
COG0820	COG2812	ECA3223	ECA3223	Hypothetical protein {UniProtKB/TrEMBL:Q6D273}	ECA1176	ECA1176	DNA polymerase III subunit tau	[TP0068-TP1005 (0.60435057)]
COG0771	COG1815	ECA3817	murD	UDP-N-acetylmuramoylalanine--D-glutamate ligase (EC 6.3.2.9) (UDP-N- acetylmuramoyl-L-alanyl-D-glutamate synthetase) (D-glutamic acid- adding enzyme)	ECA1702	ECA1702	Flagellar basal-body rod protein	[TP0903-TP0396 (0.6336193)]
COG1684	COG2239	ECA1714	ECA1714	Flagellar biosynthetic protein	ECA3169	ECA3169	Magnesium transporter {UniProtKB/TrEMBL:Q6D2C7}	[TP0716-TP0917 (0.5059451)]
COG0272	COG1396	ECA0043	ECA0043	Putative DNA ligase {UniProtKB/TrEMBL:Q6DB58}	ECA4290	ECA4290	Putative phage regulatory protein	[TP0634-TP0461 (0.7134334)]
COG0272	COG1396	ECA3583	ECA3583	DNA ligase {UniProtKB/TrEMBL:Q6D165}	ECA3469	ECA3469	Putative DNA-binding protein	[TP0634-TP0461 (0.7134334)]
COG0272	COG1396	ECA0043	ECA0043	Putative DNA ligase {UniProtKB/TrEMBL:Q6DB58}	ECA3469	ECA3469	Putative DNA-binding protein	[TP0634-TP0461 (0.7134334)]
COG0272	COG1396	ECA0043	ECA0043	Putative DNA ligase {UniProtKB/TrEMBL:Q6DB58}	ECA0673	ECA0673	Putative phage-related DNA binding protein	[TP0634-TP0461 (0.7134334)]
COG0272	COG1396	ECA3583	ECA3583	DNA ligase {UniProtKB/TrEMBL:Q6D165}	ECA4281	ECA4281	Putative phage regulatory protein	[TP0634-TP0461 (0.7134334)]
COG0272	COG1396	ECA0043	ECA0043	Putative DNA ligase {UniProtKB/TrEMBL:Q6DB58}	ECA3650	ECA3650	Putative DNA-binding protein	[TP0634-TP0461 (0.7134334)]
COG0272	COG1396	ECA3583	ECA3583	DNA ligase {UniProtKB/TrEMBL:Q6D165}	ECA4290	ECA4290	Putative phage regulatory protein	[TP0634-TP0461 (0.7134334)]
COG0272	COG1396	ECA0043	ECA0043	Putative DNA ligase {UniProtKB/TrEMBL:Q6DB58}	ECA4472	ECA4472	Putative DNA-binding protein	[TP0634-TP0461 (0.7134334)]
COG0272	COG1396	ECA3583	ECA3583	DNA ligase {UniProtKB/TrEMBL:Q6D165}	ECA3650	ECA3650	Putative DNA-binding protein	[TP0634-TP0461 (0.7134334)]
COG0272	COG1396	ECA3583	ECA3583	DNA ligase {UniProtKB/TrEMBL:Q6D165}	ECA0673	ECA0673	Putative phage-related DNA binding protein	[TP0634-TP0461 (0.7134334)]
COG0272	COG1396	ECA3583	ECA3583	DNA ligase {UniProtKB/TrEMBL:Q6D165}	ECA3160	ECA3160	Putative transcriptional regulator	[TP0634-TP0461 (0.7134334)]
COG0272	COG1396	ECA3583	ECA3583	DNA ligase {UniProtKB/TrEMBL:Q6D165}	ECA4472	ECA4472	Putative DNA-binding protein	[TP0634-TP0461 (0.7134334)]
COG0272	COG1396	ECA0043	ECA0043	Putative DNA ligase {UniProtKB/TrEMBL:Q6DB58}	ECA3160	ECA3160	Putative transcriptional regulator	[TP0634-TP0461 (0.7134334)]
COG0272	COG1396	ECA0043	ECA0043	Putative DNA ligase {UniProtKB/TrEMBL:Q6DB58}	ECA4281	ECA4281	Putative phage regulatory protein	[TP0634-TP0461 (0.7134334)]
COG1509	COG1509	ECA3977	ECA3977	Hypothetical protein {UniProtKB/TrEMBL:Q6D024}	ECA3977	ECA3977	Hypothetical protein {UniProtKB/TrEMBL:Q6D024}	[TP0121-TP0121 (0.7367639)]
COG0577	COG0845	ECA1513	ECA1513	Putative permease {UniProtKB/TrEMBL:Q6D716}	ECA2930	ECA2930	HlyD-family secretion protein	[TP0963-TP0965 (0.93032813)]
COG0577	COG0845	ECA0887	ECA0887	Macrolide-specific ABC-type efflux carrier	ECA1535	ECA1535	HlyD family secretion protein	[TP0963-TP0965 (0.93032813)]
COG0577	COG0845	ECA1513	ECA1513	Putative permease {UniProtKB/TrEMBL:Q6D716}	ECA1096	ECA1096	Putative type I secretion protein	[TP0963-TP0965 (0.93032813)]
COG0577	COG0845	ECA0887	ECA0887	Macrolide-specific ABC-type efflux carrier	ECA3184	mdtA	Multidrug resistance protein mdtA precursor (Multidrug transporter mdtA)	[TP0963-TP0965 (0.93032813)]
COG0577	COG0845	ECA1514	ECA1514	Putative permease {UniProtKB/TrEMBL:Q6D715}	ECA1170	ECA1170	Acriflavine resistance protein A	[TP0963-TP0965 (0.93032813)]
COG0577	COG0845	ECA1513	ECA1513	Putative permease {UniProtKB/TrEMBL:Q6D716}	ECA0888	ECA0888	Macrolide-specific efflux protein maca	[TP0963-TP0965 (0.93032813)]
COG0577	COG0845	ECA0887	ECA0887	Macrolide-specific ABC-type efflux carrier	ECA1096	ECA1096	Putative type I secretion protein	[TP0963-TP0965 (0.93032813)]
COG0577	COG0845	ECA0887	ECA0887	Macrolide-specific ABC-type efflux carrier	ECA3448	ECA3448	Multidrug resistance protein	[TP0963-TP0965 (0.93032813)]
COG0577	COG0845	ECA4127	ECA4127	Putative permease {UniProtKB/TrEMBL:Q6CZM4}	ECA1096	ECA1096	Putative type I secretion protein	[TP0963-TP0965 (0.93032813)]
COG0577	COG0845	ECA4127	ECA4127	Putative permease {UniProtKB/TrEMBL:Q6CZM4}	ECA3269	ECA3269	HlyD family secretion protein	[TP0963-TP0965 (0.93032813)]
COG0577	COG0845	ECA0887	ECA0887	Macrolide-specific ABC-type efflux carrier	ECA1384	ECA1384	Putative copper efflux system protein	[TP0963-TP0965 (0.93032813)]
COG0577	COG0845	ECA0887	ECA0887	Macrolide-specific ABC-type efflux carrier	ECA0424	ECA0424	Putative membrane protein	[TP0963-TP0965 (0.93032813)]
COG0577	COG0845	ECA1514	ECA1514	Putative permease {UniProtKB/TrEMBL:Q6D715}	ECA3184	mdtA	Multidrug resistance protein mdtA precursor (Multidrug transporter mdtA)	[TP0963-TP0965 (0.93032813)]
COG0577	COG0845	ECA1514	ECA1514	Putative permease {UniProtKB/TrEMBL:Q6D715}	ECA0888	ECA0888	Macrolide-specific efflux protein maca	[TP0963-TP0965 (0.93032813)]
COG0577	COG0845	ECA1513	ECA1513	Putative permease {UniProtKB/TrEMBL:Q6D716}	ECA0424	ECA0424	Putative membrane protein	[TP0963-TP0965 (0.93032813)]
COG0577	COG0845	ECA4127	ECA4127	Putative permease {UniProtKB/TrEMBL:Q6CZM4}	ECA3184	mdtA	Multidrug resistance protein mdtA precursor (Multidrug transporter mdtA)	[TP0963-TP0965 (0.93032813)]
COG0577	COG0845	ECA4127	ECA4127	Putative permease {UniProtKB/TrEMBL:Q6CZM4}	ECA1535	ECA1535	HlyD family secretion protein	[TP0963-TP0965 (0.93032813)]
COG0577	COG0845	ECA4127	ECA4127	Putative permease {UniProtKB/TrEMBL:Q6CZM4}	ECA2930	ECA2930	HlyD-family secretion protein	[TP0963-TP0965 (0.93032813)]
COG0577	COG0845	ECA4127	ECA4127	Putative permease {UniProtKB/TrEMBL:Q6CZM4}	ECA0888	ECA0888	Macrolide-specific efflux protein maca	[TP0963-TP0965 (0.93032813)]
COG0577	COG0845	ECA1514	ECA1514	Putative permease {UniProtKB/TrEMBL:Q6D715}	ECA0424	ECA0424	Putative membrane protein	[TP0963-TP0965 (0.93032813)]
COG0577	COG0845	ECA1513	ECA1513	Putative permease {UniProtKB/TrEMBL:Q6D716}	ECA3184	mdtA	Multidrug resistance protein mdtA precursor (Multidrug transporter mdtA)	[TP0963-TP0965 (0.93032813)]
COG0577	COG0845	ECA4127	ECA4127	Putative permease {UniProtKB/TrEMBL:Q6CZM4}	ECA0801	ECA0801	Putative exported protein	[TP0963-TP0965 (0.93032813)]
COG0577	COG0845	ECA1513	ECA1513	Putative permease {UniProtKB/TrEMBL:Q6D716}	ECA1535	ECA1535	HlyD family secretion protein	[TP0963-TP0965 (0.93032813)]
COG0577	COG0845	ECA1514	ECA1514	Putative permease {UniProtKB/TrEMBL:Q6D715}	ECA1384	ECA1384	Putative copper efflux system protein	[TP0963-TP0965 (0.93032813)]
COG0577	COG0845	ECA1514	ECA1514	Putative permease {UniProtKB/TrEMBL:Q6D715}	ECA2782	ECA2782	Protease secretion protein	[TP0963-TP0965 (0.93032813)]
COG0577	COG0845	ECA1513	ECA1513	Putative permease {UniProtKB/TrEMBL:Q6D716}	ECA1170	ECA1170	Acriflavine resistance protein A	[TP0963-TP0965 (0.93032813)]
COG0577	COG0845	ECA1514	ECA1514	Putative permease {UniProtKB/TrEMBL:Q6D715}	ECA3448	ECA3448	Multidrug resistance protein	[TP0963-TP0965 (0.93032813)]
COG0577	COG0845	ECA1513	ECA1513	Putative permease {UniProtKB/TrEMBL:Q6D716}	ECA1384	ECA1384	Putative copper efflux system protein	[TP0963-TP0965 (0.93032813)]
COG0577	COG0845	ECA1513	ECA1513	Putative permease {UniProtKB/TrEMBL:Q6D716}	ECA3448	ECA3448	Multidrug resistance protein	[TP0963-TP0965 (0.93032813)]
COG0577	COG0845	ECA1514	ECA1514	Putative permease {UniProtKB/TrEMBL:Q6D715}	ECA2930	ECA2930	HlyD-family secretion protein	[TP0963-TP0965 (0.93032813)]
COG0577	COG0845	ECA0887	ECA0887	Macrolide-specific ABC-type efflux carrier	ECA1170	ECA1170	Acriflavine resistance protein A	[TP0963-TP0965 (0.93032813)]
COG0577	COG0845	ECA4127	ECA4127	Putative permease {UniProtKB/TrEMBL:Q6CZM4}	ECA0424	ECA0424	Putative membrane protein	[TP0963-TP0965 (0.93032813)]
COG0577	COG0845	ECA1513	ECA1513	Putative permease {UniProtKB/TrEMBL:Q6D716}	ECA0801	ECA0801	Putative exported protein	[TP0963-TP0965 (0.93032813)]
COG0577	COG0845	ECA0887	ECA0887	Macrolide-specific ABC-type efflux carrier	ECA2782	ECA2782	Protease secretion protein	[TP0963-TP0965 (0.93032813)]
COG0577	COG0845	ECA1514	ECA1514	Putative permease {UniProtKB/TrEMBL:Q6D715}	ECA1535	ECA1535	HlyD family secretion protein	[TP0963-TP0965 (0.93032813)]
COG0577	COG0845	ECA1514	ECA1514	Putative permease {UniProtKB/TrEMBL:Q6D715}	ECA3269	ECA3269	HlyD family secretion protein	[TP0963-TP0965 (0.93032813)]
COG0577	COG0845	ECA4127	ECA4127	Putative permease {UniProtKB/TrEMBL:Q6CZM4}	ECA3448	ECA3448	Multidrug resistance protein	[TP0963-TP0965 (0.93032813)]
COG0577	COG0845	ECA0887	ECA0887	Macrolide-specific ABC-type efflux carrier	ECA3269	ECA3269	HlyD family secretion protein	[TP0963-TP0965 (0.93032813)]
COG0577	COG0845	ECA1514	ECA1514	Putative permease {UniProtKB/TrEMBL:Q6D715}	ECA0801	ECA0801	Putative exported protein	[TP0963-TP0965 (0.93032813)]
COG0577	COG0845	ECA4127	ECA4127	Putative permease {UniProtKB/TrEMBL:Q6CZM4}	ECA1384	ECA1384	Putative copper efflux system protein	[TP0963-TP0965 (0.93032813)]
COG0577	COG0845	ECA0887	ECA0887	Macrolide-specific ABC-type efflux carrier	ECA2930	ECA2930	HlyD-family secretion protein	[TP0963-TP0965 (0.93032813)]
COG0577	COG0845	ECA4127	ECA4127	Putative permease {UniProtKB/TrEMBL:Q6CZM4}	ECA1170	ECA1170	Acriflavine resistance protein A	[TP0963-TP0965 (0.93032813)]
COG0577	COG0845	ECA1513	ECA1513	Putative permease {UniProtKB/TrEMBL:Q6D716}	ECA2782	ECA2782	Protease secretion protein	[TP0963-TP0965 (0.93032813)]
COG0577	COG0845	ECA1513	ECA1513	Putative permease {UniProtKB/TrEMBL:Q6D716}	ECA3269	ECA3269	HlyD family secretion protein	[TP0963-TP0965 (0.93032813)]
COG0577	COG0845	ECA1514	ECA1514	Putative permease {UniProtKB/TrEMBL:Q6D715}	ECA1096	ECA1096	Putative type I secretion protein	[TP0963-TP0965 (0.93032813)]
COG0577	COG0845	ECA0887	ECA0887	Macrolide-specific ABC-type efflux carrier	ECA0888	ECA0888	Macrolide-specific efflux protein maca	[TP0963-TP0965 (0.93032813)]
COG0577	COG0845	ECA0887	ECA0887	Macrolide-specific ABC-type efflux carrier	ECA0801	ECA0801	Putative exported protein	[TP0963-TP0965 (0.93032813)]
COG0577	COG0845	ECA4127	ECA4127	Putative permease {UniProtKB/TrEMBL:Q6CZM4}	ECA2782	ECA2782	Protease secretion protein	[TP0963-TP0965 (0.93032813)]
COG0333	COG1077	ECA1793	ECA1793	50S ribosomal protein L32	ECA0267	ECA0267	Rod shape-determining protein	[TP0807-TP0497 (0.61855906)]
COG0234	COG1200	ECA0624	groS	10 kDa chaperonin (Protein Cpn10) (groES protein)	ECA0036	ECA0036	Putative ATP-dependent DNA helicase	[TP1013-TP0687 (0.84594196)]
COG0084	COG2201	ECA0202	ECA0202	Deoxyribonuclease {UniProtKB/TrEMBL:Q6DAQ1}	ECA1693	cheB	Chemotaxis response regulator protein-glutamate methylesterase (EC 3.1.1.61)	[TP0994-TP0631 (0.71912634)]
COG0084	COG2201	ECA0472	ECA0472	Putative TatD-family deoxyribonuclease	ECA1693	cheB	Chemotaxis response regulator protein-glutamate methylesterase (EC 3.1.1.61)	[TP0994-TP0631 (0.71912634)]
COG0084	COG2201	ECA1804	ECA1804	Hypothetical protein {UniProtKB/TrEMBL:Q6D681}	ECA1693	cheB	Chemotaxis response regulator protein-glutamate methylesterase (EC 3.1.1.61)	[TP0994-TP0631 (0.71912634)]
COG1121	COG1345	ECA2485	ECA2485	High-affinity zinc uptake system ATP-binding	ECA1730	ECA1730	Flagellar hook-associated protein 2	[TP0035-TP0872 (0.6931363)]
COG1121	COG1345	ECA2393	ECA2393	Chelated iron transport system membrane protein	ECA1730	ECA1730	Flagellar hook-associated protein 2	[TP0035-TP0872 (0.6931363)]
COG1121	COG1345	ECA3756	ECA3756	ABC transporter ATP-binding protein	ECA1730	ECA1730	Flagellar hook-associated protein 2	[TP0035-TP0872 (0.6931363)]
COG1671	COG2812	ECA0873	ECA0873	Hypothetical UPF0178 protein ECA0873	ECA1176	ECA1176	DNA polymerase III subunit tau	[TP0845-TP1005 (0.5704539)]
COG0257	COG1253	ECA4010	ECA4010	50S ribosomal protein L36 1	ECA3598	ECA3598	Putative membrane protein	[TP0209-TP0027 (0.74441797)]
COG0257	COG1253	ECA1167	ECA1167	50S ribosomal protein L36 2	ECA2384	ECA2384	Putative membrane protein	[TP0209-TP0027 (0.74441797)]
COG0257	COG1253	ECA4010	ECA4010	50S ribosomal protein L36 1	ECA2384	ECA2384	Putative membrane protein	[TP0209-TP0027 (0.74441797)]
COG0257	COG1253	ECA1167	ECA1167	50S ribosomal protein L36 2	ECA1415	ECA1415	Putative membrane protein	[TP0209-TP0027 (0.74441797)]
COG0257	COG1253	ECA4010	ECA4010	50S ribosomal protein L36 1	ECA1415	ECA1415	Putative membrane protein	[TP0209-TP0027 (0.74441797)]
COG0257	COG1253	ECA1167	ECA1167	50S ribosomal protein L36 2	ECA3598	ECA3598	Putative membrane protein	[TP0209-TP0027 (0.74441797)]
COG0060	COG0681	ECA3876	ileS	Isoleucyl-tRNA synthetase (EC 6.1.1.5) (Isoleucine--tRNA ligase) (IleRS)	ECA3279	ECA3279	Signal peptidase I {UniProtKB/TrEMBL:Q6D218}	[TP0452-TP0185 (0.79878455)]
COG0558	COG2239	ECA2880	pgsA	CDP-diacylglycerol--glycerol-3-phosphate 3-phosphatidyltransferase (EC 2.7.8.5) (Phosphatidylglycerophosphate synthase) (PGP synthase)	ECA3169	ECA3169	Magnesium transporter {UniProtKB/TrEMBL:Q6D2C7}	[TP0256-TP0917 (0.6007029)]
COG1344	COG1815	ECA1731	ECA1731	Flagellin {UniProtKB/TrEMBL:Q6D6F4}	ECA1702	ECA1702	Flagellar basal-body rod protein	[TP0870-TP0396 (0.7209834)]
COG1344	COG1815	ECA1712	ECA1712	Flagellar hook-associated protein 3	ECA1702	ECA1702	Flagellar basal-body rod protein	[TP0870-TP0396 (0.7209834)]
COG1344	COG1815	ECA2872	ECA2872	Putative flagellin {UniProtKB/TrEMBL:Q6D372}	ECA1702	ECA1702	Flagellar basal-body rod protein	[TP0870-TP0396 (0.7209834)]
COG0242	COG1879	ECA3999	ECA3999	Peptide deformylase {UniProtKB/TrEMBL:Q6D002}	ECA2273	ECA2273	L-arabinose-binding periplasmic protein	[TP0757-TP0684 (0.80039173)]
COG0242	COG1879	ECA3999	ECA3999	Peptide deformylase {UniProtKB/TrEMBL:Q6D002}	ECA1405	ECA1405	Putative exported protein	[TP0757-TP0684 (0.80039173)]
COG0242	COG1879	ECA3999	ECA3999	Peptide deformylase {UniProtKB/TrEMBL:Q6D002}	ECA1459	ECA1459	Putative sugar ABC transporter, periplasmic	[TP0757-TP0684 (0.80039173)]
COG0242	COG1879	ECA3999	ECA3999	Peptide deformylase {UniProtKB/TrEMBL:Q6D002}	ECA4236	ECA4236	ABC transporter periplasmic binding protein	[TP0757-TP0684 (0.80039173)]
COG0242	COG1879	ECA3999	ECA3999	Peptide deformylase {UniProtKB/TrEMBL:Q6D002}	ECA0013	ECA0013	Ribose-binding periplasmic protein	[TP0757-TP0684 (0.80039173)]
COG0257	COG1749	ECA4010	ECA4010	50S ribosomal protein L36 1	ECA1705	ECA1705	Flagellar hook protein {UniProtKB/TrEMBL:Q6D6H6}	[TP0209-TP0727 (0.6772987)]
COG0257	COG1749	ECA1167	ECA1167	50S ribosomal protein L36 2	ECA1705	ECA1705	Flagellar hook protein {UniProtKB/TrEMBL:Q6D6H6}	[TP0209-TP0727 (0.6772987)]
COG0652	COG1879	ECA4071	ECA4071	Peptidyl-prolyl cis-trans isomerase A	ECA4236	ECA4236	ABC transporter periplasmic binding protein	[TP0947-TP0684 (0.5775195)]
COG0652	COG1879	ECA3154	ECA3154	Peptidyl-prolyl cis-trans isomerase B	ECA0013	ECA0013	Ribose-binding periplasmic protein	[TP0947-TP0684 (0.5775195)]
COG0652	COG1879	ECA3154	ECA3154	Peptidyl-prolyl cis-trans isomerase B	ECA1405	ECA1405	Putative exported protein	[TP0947-TP0684 (0.5775195)]
COG0652	COG1879	ECA4071	ECA4071	Peptidyl-prolyl cis-trans isomerase A	ECA2273	ECA2273	L-arabinose-binding periplasmic protein	[TP0947-TP0684 (0.5775195)]
COG0652	COG1879	ECA4071	ECA4071	Peptidyl-prolyl cis-trans isomerase A	ECA1459	ECA1459	Putative sugar ABC transporter, periplasmic	[TP0947-TP0684 (0.5775195)]
COG0652	COG1879	ECA4071	ECA4071	Peptidyl-prolyl cis-trans isomerase A	ECA1405	ECA1405	Putative exported protein	[TP0947-TP0684 (0.5775195)]
COG0652	COG1879	ECA3154	ECA3154	Peptidyl-prolyl cis-trans isomerase B	ECA4236	ECA4236	ABC transporter periplasmic binding protein	[TP0947-TP0684 (0.5775195)]
COG0652	COG1879	ECA3154	ECA3154	Peptidyl-prolyl cis-trans isomerase B	ECA1459	ECA1459	Putative sugar ABC transporter, periplasmic	[TP0947-TP0684 (0.5775195)]
COG0652	COG1879	ECA4071	ECA4071	Peptidyl-prolyl cis-trans isomerase A	ECA0013	ECA0013	Ribose-binding periplasmic protein	[TP0947-TP0684 (0.5775195)]
COG0652	COG1879	ECA3154	ECA3154	Peptidyl-prolyl cis-trans isomerase B	ECA2273	ECA2273	L-arabinose-binding periplasmic protein	[TP0947-TP0684 (0.5775195)]
COG1352	COG1815	ECA1692	ECA1692	Chemotaxis protein methyltransferase	ECA1702	ECA1702	Flagellar basal-body rod protein	[TP0630-TP0396 (0.7590469)]
COG1352	COG1595	ECA1692	ECA1692	Chemotaxis protein methyltransferase	ECA1079	ECA1079	RNA polymerase sigma factor	[TP0630-TP0092 (0.6191048)]
COG1352	COG1595	ECA1692	ECA1692	Chemotaxis protein methyltransferase	ECA2087	ECA2087	HrpL {UniProtKB/TrEMBL:Q6RK28}	[TP0630-TP0092 (0.6191048)]
COG1352	COG1595	ECA1692	ECA1692	Chemotaxis protein methyltransferase	ECA1274	ECA1274	Probable RNA polymerase sigma factor	[TP0630-TP0092 (0.6191048)]
COG1352	COG1595	ECA1692	ECA1692	Chemotaxis protein methyltransferase	ECA0057	ECA0057	ECF-family RNA polymerase sigma factor	[TP0630-TP0092 (0.6191048)]
COG1352	COG1595	ECA1692	ECA1692	Chemotaxis protein methyltransferase	ECA0813	ECA0813	RNA polymerase sigma factor	[TP0630-TP0092 (0.6191048)]
COG1352	COG1595	ECA1692	ECA1692	Chemotaxis protein methyltransferase	ECA2017	ECA2017	Putative RNA polymerase sigma factor	[TP0630-TP0092 (0.6191048)]
COG1352	COG1595	ECA1692	ECA1692	Chemotaxis protein methyltransferase	ECA3284	ECA3284	RNA polymerase sigma-E factor	[TP0630-TP0092 (0.6191048)]
COG1352	COG1595	ECA1692	ECA1692	Chemotaxis protein methyltransferase	ECA1540	ECA1540	ECF sigma factor {UniProtKB/TrEMBL:Q6D6Y9}	[TP0630-TP0092 (0.6191048)]
COG1344	COG4786	ECA2872	ECA2872	Putative flagellin {UniProtKB/TrEMBL:Q6D372}	ECA1707	ECA1707	Flagellar basal-body rod protein	[TP0792-TP0961 (0.7009321), TP0659-TP0961 (0.6018447)]
COG1344	COG4786	ECA1731	ECA1731	Flagellin {UniProtKB/TrEMBL:Q6D6F4}	ECA1707	ECA1707	Flagellar basal-body rod protein	[TP0792-TP0961 (0.7009321), TP0659-TP0961 (0.6018447)]
COG1344	COG4786	ECA1712	ECA1712	Flagellar hook-associated protein 3	ECA1707	ECA1707	Flagellar basal-body rod protein	[TP0792-TP0961 (0.7009321), TP0659-TP0961 (0.6018447)]
COG0593	COG1077	ECA1257	hda	DnaA-homolog protein hda	ECA0267	ECA0267	Rod shape-determining protein	[TP0001-TP0497 (0.678435)]
COG0593	COG1077	ECA4441	dnaA	Chromosomal replication initiator protein dnaA	ECA0267	ECA0267	Rod shape-determining protein	[TP0001-TP0497 (0.678435)]
COG0249	COG0357	ECA1053	mutS	DNA mismatch repair protein mutS	ECA4520	gidB	Methyltransferase gidB (EC 2.1.-.-) (Glucose-inhibited division protein B)	[TP0328-TP0946 (0.7367136)]
COG0658	COG1187	ECA2558	ECA2558	Putative competence-related protein	ECA2742	ECA2742	Ribosomal small subunit pseudouridine synthase a	[TP0336-TP0459 (0.6079956)]
COG0658	COG1187	ECA2558	ECA2558	Putative competence-related protein	ECA2440	ECA2440	Putative RNA pseudouridylate synthase	[TP0336-TP0459 (0.6079956)]
COG0658	COG1187	ECA2558	ECA2558	Putative competence-related protein	ECA2291	ECA2291	Putative RNA pseudouridylate synthase	[TP0336-TP0459 (0.6079956)]
COG0465	COG0465	ECA0698	ECA0698	Cell division protein {UniProtKB/TrEMBL:Q6D9B8}	ECA0698	ECA0698	Cell division protein {UniProtKB/TrEMBL:Q6D9B8}	[TP0330-TP0330 (0.73856413)]
COG1558	COG1792	ECA1703	ECA1703	Flagellar basal-body rod protein	ECA0268	ECA0268	Rod shape-determining protein	[TP0397-TP0498 (0.58822864)]
COG0817	COG1558	ECA2493	ruvC	Crossover junction endodeoxyribonuclease ruvC (EC 3.1.22.4) (Holliday junction nuclease ruvC) (Holliday junction resolvase ruvC)	ECA1703	ECA1703	Flagellar basal-body rod protein	[TP0517-TP0397 (0.53212774)]
COG0592	COG1344	ECA4440	ECA4440	DNA polymerase III, beta chain	ECA1712	ECA1712	Flagellar hook-associated protein 3	[TP0002-TP0659 (0.6618167)]
COG0592	COG1344	ECA4440	ECA4440	DNA polymerase III, beta chain	ECA2872	ECA2872	Putative flagellin {UniProtKB/TrEMBL:Q6D372}	[TP0002-TP0659 (0.6618167)]
COG0592	COG1344	ECA4440	ECA4440	DNA polymerase III, beta chain	ECA1731	ECA1731	Flagellin {UniProtKB/TrEMBL:Q6D6F4}	[TP0002-TP0659 (0.6618167)]
COG0860	COG1192	ECA1000	ECA1000	N-acetylmuramoyl-L-alanine amidase	ECA4369	ECA4369	Hypothetical protein {UniProtKB/TrEMBL:Q6CYY4}	[TP0247-TP0272 (0.7527567)]
COG0860	COG1192	ECA1000	ECA1000	N-acetylmuramoyl-L-alanine amidase	ECA0516	ECA0516	Hypothetical protein {UniProtKB/TrEMBL:Q6D9U7}	[TP0247-TP0272 (0.7527567)]
COG0860	COG1192	ECA3937	ECA3937	N-acetylmuramoyl-L-alanine amidase	ECA0516	ECA0516	Hypothetical protein {UniProtKB/TrEMBL:Q6D9U7}	[TP0247-TP0272 (0.7527567)]
COG0860	COG1192	ECA3937	ECA3937	N-acetylmuramoyl-L-alanine amidase	ECA4369	ECA4369	Hypothetical protein {UniProtKB/TrEMBL:Q6CYY4}	[TP0247-TP0272 (0.7527567)]
COG0242	COG0272	ECA3999	ECA3999	Peptide deformylase {UniProtKB/TrEMBL:Q6D002}	ECA0043	ECA0043	Putative DNA ligase {UniProtKB/TrEMBL:Q6DB58}	[TP0757-TP0634 (0.68197167)]
COG0242	COG0272	ECA3999	ECA3999	Peptide deformylase {UniProtKB/TrEMBL:Q6D002}	ECA3583	ECA3583	DNA ligase {UniProtKB/TrEMBL:Q6D165}	[TP0757-TP0634 (0.68197167)]
COG0265	COG0817	ECA3301	ECA3301	Protease Do {UniProtKB/TrEMBL:Q6D1Z6}	ECA2493	ruvC	Crossover junction endodeoxyribonuclease ruvC (EC 3.1.22.4) (Holliday junction nuclease ruvC) (Holliday junction resolvase ruvC)	[TP0773-TP0517 (0.5118523)]
COG0265	COG0817	ECA0302	ECA0302	Exported protease {UniProtKB/TrEMBL:Q6DAF1}	ECA2493	ruvC	Crossover junction endodeoxyribonuclease ruvC (EC 3.1.22.4) (Holliday junction nuclease ruvC) (Holliday junction resolvase ruvC)	[TP0773-TP0517 (0.5118523)]
COG0265	COG0817	ECA0303	ECA0303	Exported protease {UniProtKB/TrEMBL:Q6DAF0}	ECA2493	ruvC	Crossover junction endodeoxyribonuclease ruvC (EC 3.1.22.4) (Holliday junction nuclease ruvC) (Holliday junction resolvase ruvC)	[TP0773-TP0517 (0.5118523)]
COG0187	COG0358	ECA0335	ECA0335	Topoisomerase IV subunit B	ECA0681	ECA0681	DNA primase {UniProtKB/TrEMBL:Q6D9D5}	[TP1006-TP0492 (0.55112576)]
COG0187	COG0358	ECA4438	ECA4438	DNA gyrase subunit B {UniProtKB/TrEMBL:Q6CYR7}	ECA0681	ECA0681	DNA primase {UniProtKB/TrEMBL:Q6D9D5}	[TP1006-TP0492 (0.55112576)]
COG0301	COG0514	ECA1134	ECA1134	Thiamine biosynthesis protein	ECA4172	ECA4172	ATP-dependent DNA helicase	[TP0559-TP0103 (0.6411465)]
COG1154	COG2812	ECA1131	ECA1131	1-deoxy-D-xylulose 5-phosphate synthase	ECA1176	ECA1176	DNA polymerase III subunit tau	[TP0824-TP1005 (0.68180764)]
COG0223	COG1551	ECA4000	fmt	Methionyl-tRNA formyltransferase (EC 2.1.2.9)	ECA3366	csrA	Carbon storage regulator homolog	[TP0756-TP0657 (0.72355264)]
COG0237	COG0552	ECA3802	coaE	Dephospho-CoA kinase (EC 2.7.1.24) (Dephosphocoenzyme A kinase)	ECA4346	ECA4346	Cell division protein {UniProtKB/TrEMBL:Q6CZ07}	[TP0296-TP0578 (0.7885255)]
COG0080	COG0265	ECA0219	rplK	50S ribosomal protein L11	ECA0303	ECA0303	Exported protease {UniProtKB/TrEMBL:Q6DAF0}	[TP0237-TP0773 (0.6164146)]
COG0080	COG0265	ECA0219	rplK	50S ribosomal protein L11	ECA0302	ECA0302	Exported protease {UniProtKB/TrEMBL:Q6DAF1}	[TP0237-TP0773 (0.6164146)]
COG0080	COG0265	ECA0219	rplK	50S ribosomal protein L11	ECA3301	ECA3301	Protease Do {UniProtKB/TrEMBL:Q6D1Z6}	[TP0237-TP0773 (0.6164146)]
COG2812	COG2812	ECA1176	ECA1176	DNA polymerase III subunit tau	ECA1176	ECA1176	DNA polymerase III subunit tau	[TP1005-TP1005 (0.52391654)]
COG0223	COG0234	ECA4000	fmt	Methionyl-tRNA formyltransferase (EC 2.1.2.9)	ECA0624	groS	10 kDa chaperonin (Protein Cpn10) (groES protein)	[TP0756-TP1013 (0.64276713)]
COG0036	COG1653	ECA4089	ECA4089	Ribulose-phosphate 3-epimerase	ECA4322	ECA4322	Glycerol-3-phosphate-binding periplasmic protein	[TP0945-TP0074 (0.654426)]
COG0036	COG1653	ECA4089	ECA4089	Ribulose-phosphate 3-epimerase	ECA2406	ECA2406	Periplasmic pectic oligomers binding protein	[TP0945-TP0074 (0.654426)]
COG0036	COG1653	ECA4089	ECA4089	Ribulose-phosphate 3-epimerase	ECA0752	ECA0752	Probable sugar ABC transporter, periplasmic	[TP0945-TP0074 (0.654426)]
COG0036	COG1653	ECA4089	ECA4089	Ribulose-phosphate 3-epimerase	ECA2210	ECA2210	Periplasmic binding protein	[TP0945-TP0074 (0.654426)]
COG0036	COG1653	ECA4089	ECA4089	Ribulose-phosphate 3-epimerase	ECA0848	ECA0848	Putative sugar ABC transporter, periplasmic	[TP0945-TP0074 (0.654426)]
COG0036	COG1653	ECA4089	ECA4089	Ribulose-phosphate 3-epimerase	ECA3551	ECA3551	Periplasmic binding protein	[TP0945-TP0074 (0.654426)]
COG0036	COG1653	ECA4089	ECA4089	Ribulose-phosphate 3-epimerase	ECA2429	ECA2429	Glycerol-3-phosphate-binding periplasmic protein	[TP0945-TP0074 (0.654426)]
COG0357	COG0459	ECA4520	gidB	Methyltransferase gidB (EC 2.1.-.-) (Glucose-inhibited division protein B)	ECA0625	groL	60 kDa chaperonin (Protein Cpn60) (groEL protein)	[TP0946-TP0030 (0.68326145)]
COG0664	COG1074	ECA2207	ECA2207	Fumarate and nitrate reduction regulatory protein	ECA0995	ECA0995	Exodeoxyribonuclease V beta chain	[TP0089-TP0898 (0.8304331)]
COG0664	COG1074	ECA4064	ECA4064	Cyclic AMP receptor protein	ECA0995	ECA0995	Exodeoxyribonuclease V beta chain	[TP0089-TP0898 (0.8304331)]
COG0664	COG1074	ECA1829	ECA1829	Putative Crp/Fnr-family of transcriptional	ECA0995	ECA0995	Exodeoxyribonuclease V beta chain	[TP0089-TP0898 (0.8304331)]
COG0223	COG0242	ECA4000	fmt	Methionyl-tRNA formyltransferase (EC 2.1.2.9)	ECA3999	ECA3999	Peptide deformylase {UniProtKB/TrEMBL:Q6D002}	[TP0756-TP0757 (0.8300303)]
COG0233	COG0359	ECA1034	frr	Ribosome recycling factor (Ribosome-releasing factor) (RRF)	ECA3610	rplI	50S ribosomal protein L9	[TP0604-TP0060 (0.5105792)]
COG0012	COG0457	ECA2183	ECA2183	Hypothetical protein {UniProtKB/TrEMBL:Q6D558}	ECA4374	ECA4374	Cellulose synthase protein C	[TP0124-TP0067 (0.81355333)]
COG0552	COG1061	ECA4346	ECA4346	Cell division protein {UniProtKB/TrEMBL:Q6CZ07}	ECA2744	ECA2744	Putative helicase {UniProtKB/TrEMBL:Q6D3K0}	[TP0578-TP0380 (0.62695336)]
COG0265	COG0492	ECA0302	ECA0302	Exported protease {UniProtKB/TrEMBL:Q6DAF1}	ECA2649	ECA2649	Thioredoxin reductase {UniProtKB/TrEMBL:Q6D3U5}	[TP0773-TP0814 (0.6926654)]
COG0265	COG0492	ECA3301	ECA3301	Protease Do {UniProtKB/TrEMBL:Q6D1Z6}	ECA2649	ECA2649	Thioredoxin reductase {UniProtKB/TrEMBL:Q6D3U5}	[TP0773-TP0814 (0.6926654)]
COG0265	COG0492	ECA0303	ECA0303	Exported protease {UniProtKB/TrEMBL:Q6DAF0}	ECA2649	ECA2649	Thioredoxin reductase {UniProtKB/TrEMBL:Q6D3U5}	[TP0773-TP0814 (0.6926654)]
COG1377	COG2239	ECA1696	ECA1696	Flagellar biosynthetic protein	ECA3169	ECA3169	Magnesium transporter {UniProtKB/TrEMBL:Q6D2C7}	[TP0715-TP0917 (0.53720385)]
COG0124	COG0608	ECA3219	hisS	Histidyl-tRNA synthetase (EC 6.1.1.21) (Histidine--tRNA ligase) (HisRS)	ECA0772	ECA0772	Single-stranded DNA-specific exonuclease	[TP0641-TP0704 (0.75894904)]
COG0153	COG0242	ECA3170	ECA3170	Galactokinase {UniProtKB/TrEMBL:Q6D2C6}	ECA3999	ECA3999	Peptide deformylase {UniProtKB/TrEMBL:Q6D002}	[TP0418-TP0757 (0.51512045)]
COG0465	COG0772	ECA0698	ECA0698	Cell division protein {UniProtKB/TrEMBL:Q6D9B8}	ECA1302	ECA1302	Rod shape-determining protein	[TP0330-TP0387 (0.8016956)]
COG0465	COG0772	ECA0698	ECA0698	Cell division protein {UniProtKB/TrEMBL:Q6D9B8}	ECA3816	ECA3816	Cell division protein {UniProtKB/TrEMBL:Q6D0I2}	[TP0330-TP0387 (0.8016956)]
COG0234	COG0792	ECA0624	groS	10 kDa chaperonin (Protein Cpn10) (groES protein)	ECA0321	ECA0321	Hypothetical protein {UniProtKB/TrEMBL:Q6DAD3}	[TP1013-TP0913 (0.7815084)]
COG0457	COG1426	ECA4374	ECA4374	Cellulose synthase protein C	ECA3221	ECA3221	Putative DNA-binding protein	[TP0268-TP0334 (0.739808)]
COG0192	COG0217	ECA3920	metK	S-adenosylmethionine synthetase (EC 2.5.1.6) (Methionine adenosyltransferase) (AdoMet synthetase) (MAT)	ECA2494	ECA2494	Hypothetical UPF0082 protein ECA2494	[TP0794-TP0474 (0.71912634)]
COG0201	COG2239	ECA4011	ECA4011	Preprotein translocase secY subunit	ECA3169	ECA3169	Magnesium transporter {UniProtKB/TrEMBL:Q6D2C7}	[TP0208-TP0917 (0.5527395)]
COG0092	COG0301	ECA4025	rpsC	30S ribosomal protein S3	ECA1134	ECA1134	Thiamine biosynthesis protein	[TP0195-TP0559 (0.66944)]
COG0860	COG1214	ECA3937	ECA3937	N-acetylmuramoyl-L-alanine amidase	ECA2374	ECA2374	Hypothetical protein {UniProtKB/TrEMBL:Q6D4L6}	[TP0247-TP0876 (0.6334264)]
COG0860	COG1214	ECA1000	ECA1000	N-acetylmuramoyl-L-alanine amidase	ECA2374	ECA2374	Hypothetical protein {UniProtKB/TrEMBL:Q6D4L6}	[TP0247-TP0876 (0.6334264)]
COG0477	COG0845	ECA2350	ECA2350	Probable transport protein	ECA2930	ECA2930	HlyD-family secretion protein	[TP0840-TP0965 (0.8653204)]
COG0477	COG0845	ECA4111	ECA4111	Probable transporter {UniProtKB/TrEMBL:Q6CZP0}	ECA1096	ECA1096	Putative type I secretion protein	[TP0840-TP0965 (0.8653204)]
COG0477	COG0845	ECA0930	ECA0930	Probable permease {UniProtKB/TrEMBL:Q6D8P2}	ECA1535	ECA1535	HlyD family secretion protein	[TP0840-TP0965 (0.8653204)]
COG0477	COG0845	ECA2350	ECA2350	Probable transport protein	ECA1096	ECA1096	Putative type I secretion protein	[TP0840-TP0965 (0.8653204)]
COG0477	COG0845	ECA2643	ECA2643	Probable transport protein	ECA0801	ECA0801	Putative exported protein	[TP0840-TP0965 (0.8653204)]
COG0477	COG0845	ECA4437	ECA4437	MFS efflux transporter {UniProtKB/TrEMBL:Q6CYR8}	ECA2930	ECA2930	HlyD-family secretion protein	[TP0840-TP0965 (0.8653204)]
COG0477	COG0845	ECA0937	ECA0937	Putative transport protein	ECA0888	ECA0888	Macrolide-specific efflux protein maca	[TP0840-TP0965 (0.8653204)]
COG0477	COG0845	ECA1903	ECA1903	Putative membrane protein	ECA2782	ECA2782	Protease secretion protein	[TP0840-TP0965 (0.8653204)]
COG0477	COG0845	ECA0957	ECA0957	Putative membrane protein	ECA0888	ECA0888	Macrolide-specific efflux protein maca	[TP0840-TP0965 (0.8653204)]
COG0477	COG0845	ECA1550	ECA1550	Putative transport system membrane protein	ECA3184	mdtA	Multidrug resistance protein mdtA precursor (Multidrug transporter mdtA)	[TP0840-TP0965 (0.8653204)]
COG0477	COG0845	ECA1144	ECA1144	Beta-lactamase induction signal transducer	ECA1535	ECA1535	HlyD family secretion protein	[TP0840-TP0965 (0.8653204)]
COG0477	COG0845	ECA2741	ECA2741	Bicyclomycin resistance protein	ECA0801	ECA0801	Putative exported protein	[TP0840-TP0965 (0.8653204)]
COG0477	COG0845	ECA2224	ECA2224	Putative transporter {UniProtKB/TrEMBL:Q6D518}	ECA0888	ECA0888	Macrolide-specific efflux protein maca	[TP0840-TP0965 (0.8653204)]
COG0477	COG0845	ECA2256	ECA2256	Putative transporter {UniProtKB/TrEMBL:Q6D4Y4}	ECA1096	ECA1096	Putative type I secretion protein	[TP0840-TP0965 (0.8653204)]
COG0477	COG0845	ECA4111	ECA4111	Probable transporter {UniProtKB/TrEMBL:Q6CZP0}	ECA3184	mdtA	Multidrug resistance protein mdtA precursor (Multidrug transporter mdtA)	[TP0840-TP0965 (0.8653204)]
COG0477	COG0845	ECA2430	ECA2430	Putative membrane protein	ECA3269	ECA3269	HlyD family secretion protein	[TP0840-TP0965 (0.8653204)]
COG0477	COG0845	ECA3375	ECA3375	Probable transporter {UniProtKB/TrEMBL:Q6D1S2}	ECA0801	ECA0801	Putative exported protein	[TP0840-TP0965 (0.8653204)]
COG0477	COG0845	ECA2260	ECA2260	Putative transporter {UniProtKB/TrEMBL:Q6D4Y0}	ECA1535	ECA1535	HlyD family secretion protein	[TP0840-TP0965 (0.8653204)]
COG0477	COG0845	ECA1550	ECA1550	Putative transport system membrane protein	ECA1170	ECA1170	Acriflavine resistance protein A	[TP0840-TP0965 (0.8653204)]
COG0477	COG0845	ECA2430	ECA2430	Putative membrane protein	ECA0801	ECA0801	Putative exported protein	[TP0840-TP0965 (0.8653204)]
COG0477	COG0845	ECA1205	ECA1205	Putative membrane protein	ECA0801	ECA0801	Putative exported protein	[TP0840-TP0965 (0.8653204)]
COG0477	COG0845	ECA3513	ECA3513	Multidrug resistance protein B	ECA1096	ECA1096	Putative type I secretion protein	[TP0840-TP0965 (0.8653204)]
COG0477	COG0845	ECA3187	ECA3187	Putative drug transporter	ECA1535	ECA1535	HlyD family secretion protein	[TP0840-TP0965 (0.8653204)]
COG0477	COG0845	ECA0753	ECA0753	Putative raffinose permease	ECA2782	ECA2782	Protease secretion protein	[TP0840-TP0965 (0.8653204)]
COG0477	COG0845	ECA3249	ECA3249	Probable 3-phenylpropionic acid transporter	ECA1535	ECA1535	HlyD family secretion protein	[TP0840-TP0965 (0.8653204)]
COG0477	COG0845	ECA3375	ECA3375	Probable transporter {UniProtKB/TrEMBL:Q6D1S2}	ECA1170	ECA1170	Acriflavine resistance protein A	[TP0840-TP0965 (0.8653204)]
COG0477	COG0845	ECA3953	ECA3953	Probable transporter {UniProtKB/TrEMBL:Q6D048}	ECA0888	ECA0888	Macrolide-specific efflux protein maca	[TP0840-TP0965 (0.8653204)]
COG0477	COG0845	ECA0225	ECA0225	Shikimate transporter {UniProtKB/TrEMBL:Q6DAM8}	ECA0888	ECA0888	Macrolide-specific efflux protein maca	[TP0840-TP0965 (0.8653204)]
COG0477	COG0845	ECA1967	ECA1967	Putative hexuronate transporter	ECA1384	ECA1384	Putative copper efflux system protein	[TP0840-TP0965 (0.8653204)]
COG0477	COG0845	ECA0957	ECA0957	Putative membrane protein	ECA1096	ECA1096	Putative type I secretion protein	[TP0840-TP0965 (0.8653204)]
COG0477	COG0845	ECA0769	ECA0769	Probable transporter {UniProtKB/TrEMBL:Q6D950}	ECA3269	ECA3269	HlyD family secretion protein	[TP0840-TP0965 (0.8653204)]
COG0477	COG0845	ECA4457	ECA4457	Putative methyl viologen resistance protein	ECA3269	ECA3269	HlyD family secretion protein	[TP0840-TP0965 (0.8653204)]
COG0477	COG0845	ECA0370	ECA0370	Putative membrane protein	ECA1096	ECA1096	Putative type I secretion protein	[TP0840-TP0965 (0.8653204)]
COG0477	COG0845	ECA0753	ECA0753	Putative raffinose permease	ECA2930	ECA2930	HlyD-family secretion protein	[TP0840-TP0965 (0.8653204)]
COG0477	COG0845	ECA0865	ECA0865	Probable transport protein	ECA2782	ECA2782	Protease secretion protein	[TP0840-TP0965 (0.8653204)]
COG0477	COG0845	ECA3522	ECA3522	Alpha-ketoglutarate permease	ECA3448	ECA3448	Multidrug resistance protein	[TP0840-TP0965 (0.8653204)]
COG0477	COG0845	ECA1574	ECA1574	Probable transporter {UniProtKB/TrEMBL:Q6D6V6}	ECA1384	ECA1384	Putative copper efflux system protein	[TP0840-TP0965 (0.8653204)]
COG0477	COG0845	ECA0937	ECA0937	Putative transport protein	ECA2930	ECA2930	HlyD-family secretion protein	[TP0840-TP0965 (0.8653204)]
COG0477	COG0845	ECA3577	ECA3577	Probable glucarate transporter	ECA0424	ECA0424	Putative membrane protein	[TP0840-TP0965 (0.8653204)]
COG0477	COG0845	ECA0753	ECA0753	Putative raffinose permease	ECA0801	ECA0801	Putative exported protein	[TP0840-TP0965 (0.8653204)]
COG0477	COG0845	ECA0865	ECA0865	Probable transport protein	ECA2930	ECA2930	HlyD-family secretion protein	[TP0840-TP0965 (0.8653204)]
COG0477	COG0845	ECA1573	ECA1573	Probable transporter {UniProtKB/TrEMBL:Q6D6V7}	ECA1096	ECA1096	Putative type I secretion protein	[TP0840-TP0965 (0.8653204)]
COG0477	COG0845	ECA0845	ECA0845	Putative membrane protein	ECA2930	ECA2930	HlyD-family secretion protein	[TP0840-TP0965 (0.8653204)]
COG0477	COG0845	ECA3375	ECA3375	Probable transporter {UniProtKB/TrEMBL:Q6D1S2}	ECA1096	ECA1096	Putative type I secretion protein	[TP0840-TP0965 (0.8653204)]
COG0477	COG0845	ECA1144	ECA1144	Beta-lactamase induction signal transducer	ECA3184	mdtA	Multidrug resistance protein mdtA precursor (Multidrug transporter mdtA)	[TP0840-TP0965 (0.8653204)]
COG0477	COG0845	ECA2525	mdtH	Multidrug resistance protein mdtH	ECA0801	ECA0801	Putative exported protein	[TP0840-TP0965 (0.8653204)]
COG0477	COG0845	ECA4415	ECA4415	Putative D-galactonate transporter	ECA1096	ECA1096	Putative type I secretion protein	[TP0840-TP0965 (0.8653204)]
COG0477	COG0845	ECA0865	ECA0865	Probable transport protein	ECA1384	ECA1384	Putative copper efflux system protein	[TP0840-TP0965 (0.8653204)]
COG0477	COG0845	ECA2730	ECA2730	Sugar efflux transporter	ECA1384	ECA1384	Putative copper efflux system protein	[TP0840-TP0965 (0.8653204)]
COG0477	COG0845	ECA1144	ECA1144	Beta-lactamase induction signal transducer	ECA3448	ECA3448	Multidrug resistance protein	[TP0840-TP0965 (0.8653204)]
COG0477	COG0845	ECA2455	ECA2455	Fosmidomycin resistance protein	ECA1384	ECA1384	Putative copper efflux system protein	[TP0840-TP0965 (0.8653204)]
COG0477	COG0845	ECA2525	mdtH	Multidrug resistance protein mdtH	ECA3184	mdtA	Multidrug resistance protein mdtA precursor (Multidrug transporter mdtA)	[TP0840-TP0965 (0.8653204)]
COG0477	COG0845	ECA3884	ECA3884	Putative transport protein	ECA3269	ECA3269	HlyD family secretion protein	[TP0840-TP0965 (0.8653204)]
COG0477	COG0845	ECA2256	ECA2256	Putative transporter {UniProtKB/TrEMBL:Q6D4Y4}	ECA3448	ECA3448	Multidrug resistance protein	[TP0840-TP0965 (0.8653204)]
COG0477	COG0845	ECA2730	ECA2730	Sugar efflux transporter	ECA1170	ECA1170	Acriflavine resistance protein A	[TP0840-TP0965 (0.8653204)]
COG0477	COG0845	ECA2260	ECA2260	Putative transporter {UniProtKB/TrEMBL:Q6D4Y0}	ECA3448	ECA3448	Multidrug resistance protein	[TP0840-TP0965 (0.8653204)]
COG0477	COG0845	ECA3522	ECA3522	Alpha-ketoglutarate permease	ECA1170	ECA1170	Acriflavine resistance protein A	[TP0840-TP0965 (0.8653204)]
COG0477	COG0845	ECA1967	ECA1967	Putative hexuronate transporter	ECA1535	ECA1535	HlyD family secretion protein	[TP0840-TP0965 (0.8653204)]
COG0477	COG0845	ECA1574	ECA1574	Probable transporter {UniProtKB/TrEMBL:Q6D6V6}	ECA3269	ECA3269	HlyD family secretion protein	[TP0840-TP0965 (0.8653204)]
COG0477	COG0845	ECA3953	ECA3953	Probable transporter {UniProtKB/TrEMBL:Q6D048}	ECA3269	ECA3269	HlyD family secretion protein	[TP0840-TP0965 (0.8653204)]
COG0477	COG0845	ECA3577	ECA3577	Probable glucarate transporter	ECA2782	ECA2782	Protease secretion protein	[TP0840-TP0965 (0.8653204)]
COG0477	COG0845	ECA1489	ECA1489	Lactose permease {UniProtKB/TrEMBL:Q6D737}	ECA2930	ECA2930	HlyD-family secretion protein	[TP0840-TP0965 (0.8653204)]
COG0477	COG0845	ECA2525	mdtH	Multidrug resistance protein mdtH	ECA1535	ECA1535	HlyD family secretion protein	[TP0840-TP0965 (0.8653204)]
COG0477	COG0845	ECA2741	ECA2741	Bicyclomycin resistance protein	ECA2782	ECA2782	Protease secretion protein	[TP0840-TP0965 (0.8653204)]
COG0477	COG0845	ECA3522	ECA3522	Alpha-ketoglutarate permease	ECA3184	mdtA	Multidrug resistance protein mdtA precursor (Multidrug transporter mdtA)	[TP0840-TP0965 (0.8653204)]
COG0477	COG0845	ECA2643	ECA2643	Probable transport protein	ECA1535	ECA1535	HlyD family secretion protein	[TP0840-TP0965 (0.8653204)]
COG0477	COG0845	ECA1573	ECA1573	Probable transporter {UniProtKB/TrEMBL:Q6D6V7}	ECA3448	ECA3448	Multidrug resistance protein	[TP0840-TP0965 (0.8653204)]
COG0477	COG0845	ECA0845	ECA0845	Putative membrane protein	ECA1170	ECA1170	Acriflavine resistance protein A	[TP0840-TP0965 (0.8653204)]
COG0477	COG0845	ECA4111	ECA4111	Probable transporter {UniProtKB/TrEMBL:Q6CZP0}	ECA3448	ECA3448	Multidrug resistance protein	[TP0840-TP0965 (0.8653204)]
COG0477	COG0845	ECA0937	ECA0937	Putative transport protein	ECA3269	ECA3269	HlyD family secretion protein	[TP0840-TP0965 (0.8653204)]
COG0477	COG0845	ECA2525	mdtH	Multidrug resistance protein mdtH	ECA1096	ECA1096	Putative type I secretion protein	[TP0840-TP0965 (0.8653204)]
COG0477	COG0845	ECA0769	ECA0769	Probable transporter {UniProtKB/TrEMBL:Q6D950}	ECA0424	ECA0424	Putative membrane protein	[TP0840-TP0965 (0.8653204)]
COG0477	COG0845	ECA1573	ECA1573	Probable transporter {UniProtKB/TrEMBL:Q6D6V7}	ECA3184	mdtA	Multidrug resistance protein mdtA precursor (Multidrug transporter mdtA)	[TP0840-TP0965 (0.8653204)]
COG0477	COG0845	ECA1144	ECA1144	Beta-lactamase induction signal transducer	ECA1384	ECA1384	Putative copper efflux system protein	[TP0840-TP0965 (0.8653204)]
COG0477	COG0845	ECA3577	ECA3577	Probable glucarate transporter	ECA1535	ECA1535	HlyD family secretion protein	[TP0840-TP0965 (0.8653204)]
COG0477	COG0845	ECA0845	ECA0845	Putative membrane protein	ECA1384	ECA1384	Putative copper efflux system protein	[TP0840-TP0965 (0.8653204)]
COG0477	COG0845	ECA4358	ECA4358	Putative membrane protein	ECA1096	ECA1096	Putative type I secretion protein	[TP0840-TP0965 (0.8653204)]
COG0477	COG0845	ECA0225	ECA0225	Shikimate transporter {UniProtKB/TrEMBL:Q6DAM8}	ECA1170	ECA1170	Acriflavine resistance protein A	[TP0840-TP0965 (0.8653204)]
COG0477	COG0845	ECA3513	ECA3513	Multidrug resistance protein B	ECA3184	mdtA	Multidrug resistance protein mdtA precursor (Multidrug transporter mdtA)	[TP0840-TP0965 (0.8653204)]
COG0477	COG0845	ECA1967	ECA1967	Putative hexuronate transporter	ECA2782	ECA2782	Protease secretion protein	[TP0840-TP0965 (0.8653204)]
COG0477	COG0845	ECA1489	ECA1489	Lactose permease {UniProtKB/TrEMBL:Q6D737}	ECA1384	ECA1384	Putative copper efflux system protein	[TP0840-TP0965 (0.8653204)]
COG0477	COG0845	ECA3953	ECA3953	Probable transporter {UniProtKB/TrEMBL:Q6D048}	ECA0801	ECA0801	Putative exported protein	[TP0840-TP0965 (0.8653204)]
COG0477	COG0845	ECA1574	ECA1574	Probable transporter {UniProtKB/TrEMBL:Q6D6V6}	ECA2782	ECA2782	Protease secretion protein	[TP0840-TP0965 (0.8653204)]
COG0477	COG0845	ECA0930	ECA0930	Probable permease {UniProtKB/TrEMBL:Q6D8P2}	ECA1096	ECA1096	Putative type I secretion protein	[TP0840-TP0965 (0.8653204)]
COG0477	COG0845	ECA1489	ECA1489	Lactose permease {UniProtKB/TrEMBL:Q6D737}	ECA3184	mdtA	Multidrug resistance protein mdtA precursor (Multidrug transporter mdtA)	[TP0840-TP0965 (0.8653204)]
COG0477	COG0845	ECA4457	ECA4457	Putative methyl viologen resistance protein	ECA0888	ECA0888	Macrolide-specific efflux protein maca	[TP0840-TP0965 (0.8653204)]
COG0477	COG0845	ECA4457	ECA4457	Putative methyl viologen resistance protein	ECA3184	mdtA	Multidrug resistance protein mdtA precursor (Multidrug transporter mdtA)	[TP0840-TP0965 (0.8653204)]
COG0477	COG0845	ECA1546	ECA1546	Proline/betaine transporter	ECA2782	ECA2782	Protease secretion protein	[TP0840-TP0965 (0.8653204)]
COG0477	COG0845	ECA1144	ECA1144	Beta-lactamase induction signal transducer	ECA2782	ECA2782	Protease secretion protein	[TP0840-TP0965 (0.8653204)]
COG0477	COG0845	ECA0753	ECA0753	Putative raffinose permease	ECA1170	ECA1170	Acriflavine resistance protein A	[TP0840-TP0965 (0.8653204)]
COG0477	COG0845	ECA0919	ECA0919	Probable transport protein	ECA0424	ECA0424	Putative membrane protein	[TP0840-TP0965 (0.8653204)]
COG0477	COG0845	ECA3884	ECA3884	Putative transport protein	ECA0801	ECA0801	Putative exported protein	[TP0840-TP0965 (0.8653204)]
COG0477	COG0845	ECA3508	ECA3508	Putative transport protein	ECA1535	ECA1535	HlyD family secretion protein	[TP0840-TP0965 (0.8653204)]
COG0477	COG0845	ECA3249	ECA3249	Probable 3-phenylpropionic acid transporter	ECA3269	ECA3269	HlyD family secretion protein	[TP0840-TP0965 (0.8653204)]
COG0477	COG0845	ECA0769	ECA0769	Probable transporter {UniProtKB/TrEMBL:Q6D950}	ECA1384	ECA1384	Putative copper efflux system protein	[TP0840-TP0965 (0.8653204)]
COG0477	COG0845	ECA2430	ECA2430	Putative membrane protein	ECA2930	ECA2930	HlyD-family secretion protein	[TP0840-TP0965 (0.8653204)]
COG0477	COG0845	ECA0957	ECA0957	Putative membrane protein	ECA3184	mdtA	Multidrug resistance protein mdtA precursor (Multidrug transporter mdtA)	[TP0840-TP0965 (0.8653204)]
COG0477	COG0845	ECA4415	ECA4415	Putative D-galactonate transporter	ECA0888	ECA0888	Macrolide-specific efflux protein maca	[TP0840-TP0965 (0.8653204)]
COG0477	COG0845	ECA0370	ECA0370	Putative membrane protein	ECA0424	ECA0424	Putative membrane protein	[TP0840-TP0965 (0.8653204)]
COG0477	COG0845	ECA1967	ECA1967	Putative hexuronate transporter	ECA3269	ECA3269	HlyD family secretion protein	[TP0840-TP0965 (0.8653204)]
COG0477	COG0845	ECA1967	ECA1967	Putative hexuronate transporter	ECA1096	ECA1096	Putative type I secretion protein	[TP0840-TP0965 (0.8653204)]
COG0477	COG0845	ECA2256	ECA2256	Putative transporter {UniProtKB/TrEMBL:Q6D4Y4}	ECA0801	ECA0801	Putative exported protein	[TP0840-TP0965 (0.8653204)]
COG0477	COG0845	ECA3640	ECA3640	Putative membrane protein	ECA3448	ECA3448	Multidrug resistance protein	[TP0840-TP0965 (0.8653204)]
COG0477	COG0845	ECA1573	ECA1573	Probable transporter {UniProtKB/TrEMBL:Q6D6V7}	ECA2930	ECA2930	HlyD-family secretion protein	[TP0840-TP0965 (0.8653204)]
COG0477	COG0845	ECA4437	ECA4437	MFS efflux transporter {UniProtKB/TrEMBL:Q6CYR8}	ECA1535	ECA1535	HlyD family secretion protein	[TP0840-TP0965 (0.8653204)]
COG0477	COG0845	ECA1205	ECA1205	Putative membrane protein	ECA1170	ECA1170	Acriflavine resistance protein A	[TP0840-TP0965 (0.8653204)]
COG0477	COG0845	ECA3375	ECA3375	Probable transporter {UniProtKB/TrEMBL:Q6D1S2}	ECA1384	ECA1384	Putative copper efflux system protein	[TP0840-TP0965 (0.8653204)]
COG0477	COG0845	ECA0225	ECA0225	Shikimate transporter {UniProtKB/TrEMBL:Q6DAM8}	ECA1535	ECA1535	HlyD family secretion protein	[TP0840-TP0965 (0.8653204)]
COG0477	COG0845	ECA3522	ECA3522	Alpha-ketoglutarate permease	ECA2930	ECA2930	HlyD-family secretion protein	[TP0840-TP0965 (0.8653204)]
COG0477	COG0845	ECA0769	ECA0769	Probable transporter {UniProtKB/TrEMBL:Q6D950}	ECA0801	ECA0801	Putative exported protein	[TP0840-TP0965 (0.8653204)]
COG0477	COG0845	ECA3187	ECA3187	Putative drug transporter	ECA0424	ECA0424	Putative membrane protein	[TP0840-TP0965 (0.8653204)]
COG0477	COG0845	ECA2730	ECA2730	Sugar efflux transporter	ECA0888	ECA0888	Macrolide-specific efflux protein maca	[TP0840-TP0965 (0.8653204)]
COG0477	COG0845	ECA4415	ECA4415	Putative D-galactonate transporter	ECA1535	ECA1535	HlyD family secretion protein	[TP0840-TP0965 (0.8653204)]
COG0477	COG0845	ECA4111	ECA4111	Probable transporter {UniProtKB/TrEMBL:Q6CZP0}	ECA2782	ECA2782	Protease secretion protein	[TP0840-TP0965 (0.8653204)]
COG0477	COG0845	ECA2525	mdtH	Multidrug resistance protein mdtH	ECA2782	ECA2782	Protease secretion protein	[TP0840-TP0965 (0.8653204)]
COG0477	COG0845	ECA1205	ECA1205	Putative membrane protein	ECA0888	ECA0888	Macrolide-specific efflux protein maca	[TP0840-TP0965 (0.8653204)]
COG0477	COG0845	ECA4457	ECA4457	Putative methyl viologen resistance protein	ECA2782	ECA2782	Protease secretion protein	[TP0840-TP0965 (0.8653204)]
COG0477	COG0845	ECA0845	ECA0845	Putative membrane protein	ECA0424	ECA0424	Putative membrane protein	[TP0840-TP0965 (0.8653204)]
COG0477	COG0845	ECA1808	ECA1808	Probable transporter {UniProtKB/TrEMBL:Q6D679}	ECA0801	ECA0801	Putative exported protein	[TP0840-TP0965 (0.8653204)]
COG0477	COG0845	ECA2256	ECA2256	Putative transporter {UniProtKB/TrEMBL:Q6D4Y4}	ECA1535	ECA1535	HlyD family secretion protein	[TP0840-TP0965 (0.8653204)]
COG0477	COG0845	ECA4380	ECA4380	Probable sugar transporter	ECA2930	ECA2930	HlyD-family secretion protein	[TP0840-TP0965 (0.8653204)]
COG0477	COG0845	ECA0370	ECA0370	Putative membrane protein	ECA3269	ECA3269	HlyD family secretion protein	[TP0840-TP0965 (0.8653204)]
COG0477	COG0845	ECA2260	ECA2260	Putative transporter {UniProtKB/TrEMBL:Q6D4Y0}	ECA0801	ECA0801	Putative exported protein	[TP0840-TP0965 (0.8653204)]
COG0477	COG0845	ECA4437	ECA4437	MFS efflux transporter {UniProtKB/TrEMBL:Q6CYR8}	ECA1096	ECA1096	Putative type I secretion protein	[TP0840-TP0965 (0.8653204)]
COG0477	COG0845	ECA2730	ECA2730	Sugar efflux transporter	ECA3184	mdtA	Multidrug resistance protein mdtA precursor (Multidrug transporter mdtA)	[TP0840-TP0965 (0.8653204)]
COG0477	COG0845	ECA4358	ECA4358	Putative membrane protein	ECA3448	ECA3448	Multidrug resistance protein	[TP0840-TP0965 (0.8653204)]
COG0477	COG0845	ECA3884	ECA3884	Putative transport protein	ECA1096	ECA1096	Putative type I secretion protein	[TP0840-TP0965 (0.8653204)]
COG0477	COG0845	ECA1573	ECA1573	Probable transporter {UniProtKB/TrEMBL:Q6D6V7}	ECA0424	ECA0424	Putative membrane protein	[TP0840-TP0965 (0.8653204)]
COG0477	COG0845	ECA2927	ECA2927	Probable transporter {UniProtKB/TrEMBL:Q6D317}	ECA0424	ECA0424	Putative membrane protein	[TP0840-TP0965 (0.8653204)]
COG0477	COG0845	ECA0753	ECA0753	Putative raffinose permease	ECA0888	ECA0888	Macrolide-specific efflux protein maca	[TP0840-TP0965 (0.8653204)]
COG0477	COG0845	ECA0225	ECA0225	Shikimate transporter {UniProtKB/TrEMBL:Q6DAM8}	ECA1384	ECA1384	Putative copper efflux system protein	[TP0840-TP0965 (0.8653204)]
COG0477	COG0845	ECA4380	ECA4380	Probable sugar transporter	ECA0801	ECA0801	Putative exported protein	[TP0840-TP0965 (0.8653204)]
COG0477	COG0845	ECA4457	ECA4457	Putative methyl viologen resistance protein	ECA1535	ECA1535	HlyD family secretion protein	[TP0840-TP0965 (0.8653204)]
COG0477	COG0845	ECA3953	ECA3953	Probable transporter {UniProtKB/TrEMBL:Q6D048}	ECA2782	ECA2782	Protease secretion protein	[TP0840-TP0965 (0.8653204)]
COG0477	COG0845	ECA3513	ECA3513	Multidrug resistance protein B	ECA3269	ECA3269	HlyD family secretion protein	[TP0840-TP0965 (0.8653204)]
COG0477	COG0845	ECA1573	ECA1573	Probable transporter {UniProtKB/TrEMBL:Q6D6V7}	ECA1170	ECA1170	Acriflavine resistance protein A	[TP0840-TP0965 (0.8653204)]
COG0477	COG0845	ECA2224	ECA2224	Putative transporter {UniProtKB/TrEMBL:Q6D518}	ECA3184	mdtA	Multidrug resistance protein mdtA precursor (Multidrug transporter mdtA)	[TP0840-TP0965 (0.8653204)]
COG0477	COG0845	ECA2430	ECA2430	Putative membrane protein	ECA2782	ECA2782	Protease secretion protein	[TP0840-TP0965 (0.8653204)]
COG0477	COG0845	ECA0769	ECA0769	Probable transporter {UniProtKB/TrEMBL:Q6D950}	ECA3184	mdtA	Multidrug resistance protein mdtA precursor (Multidrug transporter mdtA)	[TP0840-TP0965 (0.8653204)]
COG0477	COG0845	ECA2741	ECA2741	Bicyclomycin resistance protein	ECA3269	ECA3269	HlyD family secretion protein	[TP0840-TP0965 (0.8653204)]
COG0477	COG0845	ECA4111	ECA4111	Probable transporter {UniProtKB/TrEMBL:Q6CZP0}	ECA3269	ECA3269	HlyD family secretion protein	[TP0840-TP0965 (0.8653204)]
COG0477	COG0845	ECA2350	ECA2350	Probable transport protein	ECA3269	ECA3269	HlyD family secretion protein	[TP0840-TP0965 (0.8653204)]
COG0477	COG0845	ECA1808	ECA1808	Probable transporter {UniProtKB/TrEMBL:Q6D679}	ECA3269	ECA3269	HlyD family secretion protein	[TP0840-TP0965 (0.8653204)]
COG0477	COG0845	ECA1574	ECA1574	Probable transporter {UniProtKB/TrEMBL:Q6D6V6}	ECA0888	ECA0888	Macrolide-specific efflux protein maca	[TP0840-TP0965 (0.8653204)]
COG0477	COG0845	ECA4380	ECA4380	Probable sugar transporter	ECA0424	ECA0424	Putative membrane protein	[TP0840-TP0965 (0.8653204)]
COG0477	COG0845	ECA0225	ECA0225	Shikimate transporter {UniProtKB/TrEMBL:Q6DAM8}	ECA1096	ECA1096	Putative type I secretion protein	[TP0840-TP0965 (0.8653204)]
COG0477	COG0845	ECA1574	ECA1574	Probable transporter {UniProtKB/TrEMBL:Q6D6V6}	ECA1535	ECA1535	HlyD family secretion protein	[TP0840-TP0965 (0.8653204)]
COG0477	COG0845	ECA2525	mdtH	Multidrug resistance protein mdtH	ECA3269	ECA3269	HlyD family secretion protein	[TP0840-TP0965 (0.8653204)]
COG0477	COG0845	ECA3522	ECA3522	Alpha-ketoglutarate permease	ECA2782	ECA2782	Protease secretion protein	[TP0840-TP0965 (0.8653204)]
COG0477	COG0845	ECA4380	ECA4380	Probable sugar transporter	ECA3269	ECA3269	HlyD family secretion protein	[TP0840-TP0965 (0.8653204)]
COG0477	COG0845	ECA1903	ECA1903	Putative membrane protein	ECA3184	mdtA	Multidrug resistance protein mdtA precursor (Multidrug transporter mdtA)	[TP0840-TP0965 (0.8653204)]
COG0477	COG0845	ECA1138	ECA1138	Probable transporter {UniProtKB/TrEMBL:Q6D837}	ECA3448	ECA3448	Multidrug resistance protein	[TP0840-TP0965 (0.8653204)]
COG0477	COG0845	ECA3577	ECA3577	Probable glucarate transporter	ECA2930	ECA2930	HlyD-family secretion protein	[TP0840-TP0965 (0.8653204)]
COG0477	COG0845	ECA2643	ECA2643	Probable transport protein	ECA0888	ECA0888	Macrolide-specific efflux protein maca	[TP0840-TP0965 (0.8653204)]
COG0477	COG0845	ECA2260	ECA2260	Putative transporter {UniProtKB/TrEMBL:Q6D4Y0}	ECA2782	ECA2782	Protease secretion protein	[TP0840-TP0965 (0.8653204)]
COG0477	COG0845	ECA3640	ECA3640	Putative membrane protein	ECA1384	ECA1384	Putative copper efflux system protein	[TP0840-TP0965 (0.8653204)]
COG0477	COG0845	ECA1144	ECA1144	Beta-lactamase induction signal transducer	ECA0888	ECA0888	Macrolide-specific efflux protein maca	[TP0840-TP0965 (0.8653204)]
COG0477	COG0845	ECA3640	ECA3640	Putative membrane protein	ECA1096	ECA1096	Putative type I secretion protein	[TP0840-TP0965 (0.8653204)]
COG0477	COG0845	ECA1144	ECA1144	Beta-lactamase induction signal transducer	ECA1096	ECA1096	Putative type I secretion protein	[TP0840-TP0965 (0.8653204)]
COG0477	COG0845	ECA3508	ECA3508	Putative transport protein	ECA3184	mdtA	Multidrug resistance protein mdtA precursor (Multidrug transporter mdtA)	[TP0840-TP0965 (0.8653204)]
COG0477	COG0845	ECA2256	ECA2256	Putative transporter {UniProtKB/TrEMBL:Q6D4Y4}	ECA0424	ECA0424	Putative membrane protein	[TP0840-TP0965 (0.8653204)]
COG0477	COG0845	ECA2256	ECA2256	Putative transporter {UniProtKB/TrEMBL:Q6D4Y4}	ECA3269	ECA3269	HlyD family secretion protein	[TP0840-TP0965 (0.8653204)]
COG0477	COG0845	ECA1903	ECA1903	Putative membrane protein	ECA1170	ECA1170	Acriflavine resistance protein A	[TP0840-TP0965 (0.8653204)]
COG0477	COG0845	ECA4437	ECA4437	MFS efflux transporter {UniProtKB/TrEMBL:Q6CYR8}	ECA3269	ECA3269	HlyD family secretion protein	[TP0840-TP0965 (0.8653204)]
COG0477	COG0845	ECA2256	ECA2256	Putative transporter {UniProtKB/TrEMBL:Q6D4Y4}	ECA1170	ECA1170	Acriflavine resistance protein A	[TP0840-TP0965 (0.8653204)]
COG0477	COG0845	ECA1967	ECA1967	Putative hexuronate transporter	ECA3184	mdtA	Multidrug resistance protein mdtA precursor (Multidrug transporter mdtA)	[TP0840-TP0965 (0.8653204)]
COG0477	COG0845	ECA4111	ECA4111	Probable transporter {UniProtKB/TrEMBL:Q6CZP0}	ECA1535	ECA1535	HlyD family secretion protein	[TP0840-TP0965 (0.8653204)]
COG0477	COG0845	ECA2455	ECA2455	Fosmidomycin resistance protein	ECA3269	ECA3269	HlyD family secretion protein	[TP0840-TP0965 (0.8653204)]
COG0477	COG0845	ECA0912	ECA0912	Putative membrane protein	ECA2930	ECA2930	HlyD-family secretion protein	[TP0840-TP0965 (0.8653204)]
COG0477	COG0845	ECA1967	ECA1967	Putative hexuronate transporter	ECA1170	ECA1170	Acriflavine resistance protein A	[TP0840-TP0965 (0.8653204)]
COG0477	COG0845	ECA2643	ECA2643	Probable transport protein	ECA3448	ECA3448	Multidrug resistance protein	[TP0840-TP0965 (0.8653204)]
COG0477	COG0845	ECA4358	ECA4358	Putative membrane protein	ECA1384	ECA1384	Putative copper efflux system protein	[TP0840-TP0965 (0.8653204)]
COG0477	COG0845	ECA1903	ECA1903	Putative membrane protein	ECA0424	ECA0424	Putative membrane protein	[TP0840-TP0965 (0.8653204)]
COG0477	COG0845	ECA2643	ECA2643	Probable transport protein	ECA2782	ECA2782	Protease secretion protein	[TP0840-TP0965 (0.8653204)]
COG0477	COG0845	ECA3508	ECA3508	Putative transport protein	ECA3448	ECA3448	Multidrug resistance protein	[TP0840-TP0965 (0.8653204)]
COG0477	COG0845	ECA3187	ECA3187	Putative drug transporter	ECA2930	ECA2930	HlyD-family secretion protein	[TP0840-TP0965 (0.8653204)]
COG0477	COG0845	ECA2927	ECA2927	Probable transporter {UniProtKB/TrEMBL:Q6D317}	ECA2930	ECA2930	HlyD-family secretion protein	[TP0840-TP0965 (0.8653204)]
COG0477	COG0845	ECA4358	ECA4358	Putative membrane protein	ECA0888	ECA0888	Macrolide-specific efflux protein maca	[TP0840-TP0965 (0.8653204)]
COG0477	COG0845	ECA1574	ECA1574	Probable transporter {UniProtKB/TrEMBL:Q6D6V6}	ECA0801	ECA0801	Putative exported protein	[TP0840-TP0965 (0.8653204)]
COG0477	COG0845	ECA0370	ECA0370	Putative membrane protein	ECA2930	ECA2930	HlyD-family secretion protein	[TP0840-TP0965 (0.8653204)]
COG0477	COG0845	ECA2350	ECA2350	Probable transport protein	ECA3184	mdtA	Multidrug resistance protein mdtA precursor (Multidrug transporter mdtA)	[TP0840-TP0965 (0.8653204)]
COG0477	COG0845	ECA2430	ECA2430	Putative membrane protein	ECA1096	ECA1096	Putative type I secretion protein	[TP0840-TP0965 (0.8653204)]
COG0477	COG0845	ECA4437	ECA4437	MFS efflux transporter {UniProtKB/TrEMBL:Q6CYR8}	ECA0424	ECA0424	Putative membrane protein	[TP0840-TP0965 (0.8653204)]
COG0477	COG0845	ECA4437	ECA4437	MFS efflux transporter {UniProtKB/TrEMBL:Q6CYR8}	ECA0888	ECA0888	Macrolide-specific efflux protein maca	[TP0840-TP0965 (0.8653204)]
COG0477	COG0845	ECA0225	ECA0225	Shikimate transporter {UniProtKB/TrEMBL:Q6DAM8}	ECA3184	mdtA	Multidrug resistance protein mdtA precursor (Multidrug transporter mdtA)	[TP0840-TP0965 (0.8653204)]
COG0477	COG0845	ECA4437	ECA4437	MFS efflux transporter {UniProtKB/TrEMBL:Q6CYR8}	ECA1384	ECA1384	Putative copper efflux system protein	[TP0840-TP0965 (0.8653204)]
COG0477	COG0845	ECA2927	ECA2927	Probable transporter {UniProtKB/TrEMBL:Q6D317}	ECA1170	ECA1170	Acriflavine resistance protein A	[TP0840-TP0965 (0.8653204)]
COG0477	COG0845	ECA3522	ECA3522	Alpha-ketoglutarate permease	ECA0888	ECA0888	Macrolide-specific efflux protein maca	[TP0840-TP0965 (0.8653204)]
COG0477	COG0845	ECA1903	ECA1903	Putative membrane protein	ECA1096	ECA1096	Putative type I secretion protein	[TP0840-TP0965 (0.8653204)]
COG0477	COG0845	ECA1489	ECA1489	Lactose permease {UniProtKB/TrEMBL:Q6D737}	ECA0888	ECA0888	Macrolide-specific efflux protein maca	[TP0840-TP0965 (0.8653204)]
COG0477	COG0845	ECA0865	ECA0865	Probable transport protein	ECA3448	ECA3448	Multidrug resistance protein	[TP0840-TP0965 (0.8653204)]
COG0477	COG0845	ECA3249	ECA3249	Probable 3-phenylpropionic acid transporter	ECA1096	ECA1096	Putative type I secretion protein	[TP0840-TP0965 (0.8653204)]
COG0477	COG0845	ECA0769	ECA0769	Probable transporter {UniProtKB/TrEMBL:Q6D950}	ECA1535	ECA1535	HlyD family secretion protein	[TP0840-TP0965 (0.8653204)]
COG0477	COG0845	ECA4380	ECA4380	Probable sugar transporter	ECA3448	ECA3448	Multidrug resistance protein	[TP0840-TP0965 (0.8653204)]
COG0477	COG0845	ECA0225	ECA0225	Shikimate transporter {UniProtKB/TrEMBL:Q6DAM8}	ECA3448	ECA3448	Multidrug resistance protein	[TP0840-TP0965 (0.8653204)]
COG0477	COG0845	ECA3249	ECA3249	Probable 3-phenylpropionic acid transporter	ECA2930	ECA2930	HlyD-family secretion protein	[TP0840-TP0965 (0.8653204)]
COG0477	COG0845	ECA1808	ECA1808	Probable transporter {UniProtKB/TrEMBL:Q6D679}	ECA3448	ECA3448	Multidrug resistance protein	[TP0840-TP0965 (0.8653204)]
COG0477	COG0845	ECA2224	ECA2224	Putative transporter {UniProtKB/TrEMBL:Q6D518}	ECA3269	ECA3269	HlyD family secretion protein	[TP0840-TP0965 (0.8653204)]
COG0477	COG0845	ECA1138	ECA1138	Probable transporter {UniProtKB/TrEMBL:Q6D837}	ECA1096	ECA1096	Putative type I secretion protein	[TP0840-TP0965 (0.8653204)]
COG0477	COG0845	ECA4358	ECA4358	Putative membrane protein	ECA3184	mdtA	Multidrug resistance protein mdtA precursor (Multidrug transporter mdtA)	[TP0840-TP0965 (0.8653204)]
COG0477	COG0845	ECA3375	ECA3375	Probable transporter {UniProtKB/TrEMBL:Q6D1S2}	ECA1535	ECA1535	HlyD family secretion protein	[TP0840-TP0965 (0.8653204)]
COG0477	COG0845	ECA0957	ECA0957	Putative membrane protein	ECA2930	ECA2930	HlyD-family secretion protein	[TP0840-TP0965 (0.8653204)]
COG0477	COG0845	ECA2350	ECA2350	Probable transport protein	ECA0801	ECA0801	Putative exported protein	[TP0840-TP0965 (0.8653204)]
COG0477	COG0845	ECA4457	ECA4457	Putative methyl viologen resistance protein	ECA0424	ECA0424	Putative membrane protein	[TP0840-TP0965 (0.8653204)]
COG0477	COG0845	ECA3249	ECA3249	Probable 3-phenylpropionic acid transporter	ECA3448	ECA3448	Multidrug resistance protein	[TP0840-TP0965 (0.8653204)]
COG0477	COG0845	ECA4457	ECA4457	Putative methyl viologen resistance protein	ECA1170	ECA1170	Acriflavine resistance protein A	[TP0840-TP0965 (0.8653204)]
COG0477	COG0845	ECA1967	ECA1967	Putative hexuronate transporter	ECA3448	ECA3448	Multidrug resistance protein	[TP0840-TP0965 (0.8653204)]
COG0477	COG0845	ECA0370	ECA0370	Putative membrane protein	ECA1535	ECA1535	HlyD family secretion protein	[TP0840-TP0965 (0.8653204)]
COG0477	COG0845	ECA0845	ECA0845	Putative membrane protein	ECA0801	ECA0801	Putative exported protein	[TP0840-TP0965 (0.8653204)]
COG0477	COG0845	ECA0937	ECA0937	Putative transport protein	ECA1170	ECA1170	Acriflavine resistance protein A	[TP0840-TP0965 (0.8653204)]
COG0477	COG0845	ECA0912	ECA0912	Putative membrane protein	ECA1535	ECA1535	HlyD family secretion protein	[TP0840-TP0965 (0.8653204)]
COG0477	COG0845	ECA1138	ECA1138	Probable transporter {UniProtKB/TrEMBL:Q6D837}	ECA3269	ECA3269	HlyD family secretion protein	[TP0840-TP0965 (0.8653204)]
COG0477	COG0845	ECA1546	ECA1546	Proline/betaine transporter	ECA0888	ECA0888	Macrolide-specific efflux protein maca	[TP0840-TP0965 (0.8653204)]
COG0477	COG0845	ECA0957	ECA0957	Putative membrane protein	ECA3448	ECA3448	Multidrug resistance protein	[TP0840-TP0965 (0.8653204)]
COG0477	COG0845	ECA0845	ECA0845	Putative membrane protein	ECA3184	mdtA	Multidrug resistance protein mdtA precursor (Multidrug transporter mdtA)	[TP0840-TP0965 (0.8653204)]
COG0477	COG0845	ECA2350	ECA2350	Probable transport protein	ECA2782	ECA2782	Protease secretion protein	[TP0840-TP0965 (0.8653204)]
COG0477	COG0845	ECA0644	ECA0644	Galacturonate transporter	ECA3448	ECA3448	Multidrug resistance protein	[TP0840-TP0965 (0.8653204)]
COG0477	COG0845	ECA0769	ECA0769	Probable transporter {UniProtKB/TrEMBL:Q6D950}	ECA1096	ECA1096	Putative type I secretion protein	[TP0840-TP0965 (0.8653204)]
COG0477	COG0845	ECA0912	ECA0912	Putative membrane protein	ECA0888	ECA0888	Macrolide-specific efflux protein maca	[TP0840-TP0965 (0.8653204)]
COG0477	COG0845	ECA3513	ECA3513	Multidrug resistance protein B	ECA1170	ECA1170	Acriflavine resistance protein A	[TP0840-TP0965 (0.8653204)]
COG0477	COG0845	ECA0865	ECA0865	Probable transport protein	ECA0801	ECA0801	Putative exported protein	[TP0840-TP0965 (0.8653204)]
COG0477	COG0845	ECA0912	ECA0912	Putative membrane protein	ECA1170	ECA1170	Acriflavine resistance protein A	[TP0840-TP0965 (0.8653204)]
COG0477	COG0845	ECA2350	ECA2350	Probable transport protein	ECA0424	ECA0424	Putative membrane protein	[TP0840-TP0965 (0.8653204)]
COG0477	COG0845	ECA3640	ECA3640	Putative membrane protein	ECA1535	ECA1535	HlyD family secretion protein	[TP0840-TP0965 (0.8653204)]
COG0477	COG0845	ECA3884	ECA3884	Putative transport protein	ECA1170	ECA1170	Acriflavine resistance protein A	[TP0840-TP0965 (0.8653204)]
COG0477	COG0845	ECA2260	ECA2260	Putative transporter {UniProtKB/TrEMBL:Q6D4Y0}	ECA3269	ECA3269	HlyD family secretion protein	[TP0840-TP0965 (0.8653204)]
COG0477	COG0845	ECA0957	ECA0957	Putative membrane protein	ECA1170	ECA1170	Acriflavine resistance protein A	[TP0840-TP0965 (0.8653204)]
COG0477	COG0845	ECA1205	ECA1205	Putative membrane protein	ECA3184	mdtA	Multidrug resistance protein mdtA precursor (Multidrug transporter mdtA)	[TP0840-TP0965 (0.8653204)]
COG0477	COG0845	ECA1144	ECA1144	Beta-lactamase induction signal transducer	ECA3269	ECA3269	HlyD family secretion protein	[TP0840-TP0965 (0.8653204)]
COG0477	COG0845	ECA1903	ECA1903	Putative membrane protein	ECA2930	ECA2930	HlyD-family secretion protein	[TP0840-TP0965 (0.8653204)]
COG0477	COG0845	ECA3953	ECA3953	Probable transporter {UniProtKB/TrEMBL:Q6D048}	ECA1096	ECA1096	Putative type I secretion protein	[TP0840-TP0965 (0.8653204)]
COG0477	COG0845	ECA0930	ECA0930	Probable permease {UniProtKB/TrEMBL:Q6D8P2}	ECA2782	ECA2782	Protease secretion protein	[TP0840-TP0965 (0.8653204)]
COG0477	COG0845	ECA3249	ECA3249	Probable 3-phenylpropionic acid transporter	ECA1170	ECA1170	Acriflavine resistance protein A	[TP0840-TP0965 (0.8653204)]
COG0477	COG0845	ECA0865	ECA0865	Probable transport protein	ECA1096	ECA1096	Putative type I secretion protein	[TP0840-TP0965 (0.8653204)]
COG0477	COG0845	ECA1138	ECA1138	Probable transporter {UniProtKB/TrEMBL:Q6D837}	ECA1535	ECA1535	HlyD family secretion protein	[TP0840-TP0965 (0.8653204)]
COG0477	COG0845	ECA4380	ECA4380	Probable sugar transporter	ECA1384	ECA1384	Putative copper efflux system protein	[TP0840-TP0965 (0.8653204)]
COG0477	COG0845	ECA3577	ECA3577	Probable glucarate transporter	ECA1384	ECA1384	Putative copper efflux system protein	[TP0840-TP0965 (0.8653204)]
COG0477	COG0845	ECA2430	ECA2430	Putative membrane protein	ECA1384	ECA1384	Putative copper efflux system protein	[TP0840-TP0965 (0.8653204)]
COG0477	COG0845	ECA0644	ECA0644	Galacturonate transporter	ECA3184	mdtA	Multidrug resistance protein mdtA precursor (Multidrug transporter mdtA)	[TP0840-TP0965 (0.8653204)]
COG0477	COG0845	ECA0930	ECA0930	Probable permease {UniProtKB/TrEMBL:Q6D8P2}	ECA3269	ECA3269	HlyD family secretion protein	[TP0840-TP0965 (0.8653204)]
COG0477	COG0845	ECA0845	ECA0845	Putative membrane protein	ECA3448	ECA3448	Multidrug resistance protein	[TP0840-TP0965 (0.8653204)]
COG0477	COG0845	ECA0919	ECA0919	Probable transport protein	ECA3448	ECA3448	Multidrug resistance protein	[TP0840-TP0965 (0.8653204)]
COG0477	COG0845	ECA0753	ECA0753	Putative raffinose permease	ECA3269	ECA3269	HlyD family secretion protein	[TP0840-TP0965 (0.8653204)]
COG0477	COG0845	ECA1808	ECA1808	Probable transporter {UniProtKB/TrEMBL:Q6D679}	ECA1384	ECA1384	Putative copper efflux system protein	[TP0840-TP0965 (0.8653204)]
COG0477	COG0845	ECA4415	ECA4415	Putative D-galactonate transporter	ECA3184	mdtA	Multidrug resistance protein mdtA precursor (Multidrug transporter mdtA)	[TP0840-TP0965 (0.8653204)]
COG0477	COG0845	ECA3513	ECA3513	Multidrug resistance protein B	ECA1384	ECA1384	Putative copper efflux system protein	[TP0840-TP0965 (0.8653204)]
COG0477	COG0845	ECA2430	ECA2430	Putative membrane protein	ECA0888	ECA0888	Macrolide-specific efflux protein maca	[TP0840-TP0965 (0.8653204)]
COG0477	COG0845	ECA2741	ECA2741	Bicyclomycin resistance protein	ECA1096	ECA1096	Putative type I secretion protein	[TP0840-TP0965 (0.8653204)]
COG0477	COG0845	ECA4111	ECA4111	Probable transporter {UniProtKB/TrEMBL:Q6CZP0}	ECA0801	ECA0801	Putative exported protein	[TP0840-TP0965 (0.8653204)]
COG0477	COG0845	ECA1489	ECA1489	Lactose permease {UniProtKB/TrEMBL:Q6D737}	ECA3448	ECA3448	Multidrug resistance protein	[TP0840-TP0965 (0.8653204)]
COG0477	COG0845	ECA1546	ECA1546	Proline/betaine transporter	ECA0424	ECA0424	Putative membrane protein	[TP0840-TP0965 (0.8653204)]
COG0477	COG0845	ECA4415	ECA4415	Putative D-galactonate transporter	ECA3448	ECA3448	Multidrug resistance protein	[TP0840-TP0965 (0.8653204)]
COG0477	COG0845	ECA3508	ECA3508	Putative transport protein	ECA1096	ECA1096	Putative type I secretion protein	[TP0840-TP0965 (0.8653204)]
COG0477	COG0845	ECA2256	ECA2256	Putative transporter {UniProtKB/TrEMBL:Q6D4Y4}	ECA2930	ECA2930	HlyD-family secretion protein	[TP0840-TP0965 (0.8653204)]
COG0477	COG0845	ECA0865	ECA0865	Probable transport protein	ECA3269	ECA3269	HlyD family secretion protein	[TP0840-TP0965 (0.8653204)]
COG0477	COG0845	ECA3522	ECA3522	Alpha-ketoglutarate permease	ECA3269	ECA3269	HlyD family secretion protein	[TP0840-TP0965 (0.8653204)]
COG0477	COG0845	ECA2741	ECA2741	Bicyclomycin resistance protein	ECA0888	ECA0888	Macrolide-specific efflux protein maca	[TP0840-TP0965 (0.8653204)]
COG0477	COG0845	ECA2927	ECA2927	Probable transporter {UniProtKB/TrEMBL:Q6D317}	ECA0888	ECA0888	Macrolide-specific efflux protein maca	[TP0840-TP0965 (0.8653204)]
COG0477	COG0845	ECA0845	ECA0845	Putative membrane protein	ECA3269	ECA3269	HlyD family secretion protein	[TP0840-TP0965 (0.8653204)]
COG0477	COG0845	ECA2260	ECA2260	Putative transporter {UniProtKB/TrEMBL:Q6D4Y0}	ECA1096	ECA1096	Putative type I secretion protein	[TP0840-TP0965 (0.8653204)]
COG0477	COG0845	ECA0753	ECA0753	Putative raffinose permease	ECA0424	ECA0424	Putative membrane protein	[TP0840-TP0965 (0.8653204)]
COG0477	COG0845	ECA1808	ECA1808	Probable transporter {UniProtKB/TrEMBL:Q6D679}	ECA0424	ECA0424	Putative membrane protein	[TP0840-TP0965 (0.8653204)]
COG0477	COG0845	ECA1489	ECA1489	Lactose permease {UniProtKB/TrEMBL:Q6D737}	ECA2782	ECA2782	Protease secretion protein	[TP0840-TP0965 (0.8653204)]
COG0477	COG0845	ECA0957	ECA0957	Putative membrane protein	ECA2782	ECA2782	Protease secretion protein	[TP0840-TP0965 (0.8653204)]
COG0477	COG0845	ECA2224	ECA2224	Putative transporter {UniProtKB/TrEMBL:Q6D518}	ECA0801	ECA0801	Putative exported protein	[TP0840-TP0965 (0.8653204)]
COG0477	COG0845	ECA0769	ECA0769	Probable transporter {UniProtKB/TrEMBL:Q6D950}	ECA2782	ECA2782	Protease secretion protein	[TP0840-TP0965 (0.8653204)]
COG0477	COG0845	ECA3508	ECA3508	Putative transport protein	ECA0424	ECA0424	Putative membrane protein	[TP0840-TP0965 (0.8653204)]
COG0477	COG0845	ECA2927	ECA2927	Probable transporter {UniProtKB/TrEMBL:Q6D317}	ECA1096	ECA1096	Putative type I secretion protein	[TP0840-TP0965 (0.8653204)]
COG0477	COG0845	ECA2741	ECA2741	Bicyclomycin resistance protein	ECA3184	mdtA	Multidrug resistance protein mdtA precursor (Multidrug transporter mdtA)	[TP0840-TP0965 (0.8653204)]
COG0477	COG0845	ECA4111	ECA4111	Probable transporter {UniProtKB/TrEMBL:Q6CZP0}	ECA2930	ECA2930	HlyD-family secretion protein	[TP0840-TP0965 (0.8653204)]
COG0477	COG0845	ECA0930	ECA0930	Probable permease {UniProtKB/TrEMBL:Q6D8P2}	ECA0801	ECA0801	Putative exported protein	[TP0840-TP0965 (0.8653204)]
COG0477	COG0845	ECA2430	ECA2430	Putative membrane protein	ECA0424	ECA0424	Putative membrane protein	[TP0840-TP0965 (0.8653204)]
COG0477	COG0845	ECA0912	ECA0912	Putative membrane protein	ECA3269	ECA3269	HlyD family secretion protein	[TP0840-TP0965 (0.8653204)]
COG0477	COG0845	ECA2350	ECA2350	Probable transport protein	ECA0888	ECA0888	Macrolide-specific efflux protein maca	[TP0840-TP0965 (0.8653204)]
COG0477	COG0845	ECA3187	ECA3187	Putative drug transporter	ECA2782	ECA2782	Protease secretion protein	[TP0840-TP0965 (0.8653204)]
COG0477	COG0845	ECA1550	ECA1550	Putative transport system membrane protein	ECA0424	ECA0424	Putative membrane protein	[TP0840-TP0965 (0.8653204)]
COG0477	COG0845	ECA3577	ECA3577	Probable glucarate transporter	ECA3448	ECA3448	Multidrug resistance protein	[TP0840-TP0965 (0.8653204)]
COG0477	COG0845	ECA0919	ECA0919	Probable transport protein	ECA1096	ECA1096	Putative type I secretion protein	[TP0840-TP0965 (0.8653204)]
COG0477	COG0845	ECA0225	ECA0225	Shikimate transporter {UniProtKB/TrEMBL:Q6DAM8}	ECA2930	ECA2930	HlyD-family secretion protein	[TP0840-TP0965 (0.8653204)]
COG0477	COG0845	ECA2224	ECA2224	Putative transporter {UniProtKB/TrEMBL:Q6D518}	ECA1535	ECA1535	HlyD family secretion protein	[TP0840-TP0965 (0.8653204)]
COG0477	COG0845	ECA0370	ECA0370	Putative membrane protein	ECA3448	ECA3448	Multidrug resistance protein	[TP0840-TP0965 (0.8653204)]
COG0477	COG0845	ECA3249	ECA3249	Probable 3-phenylpropionic acid transporter	ECA0801	ECA0801	Putative exported protein	[TP0840-TP0965 (0.8653204)]
COG0477	COG0845	ECA1138	ECA1138	Probable transporter {UniProtKB/TrEMBL:Q6D837}	ECA2782	ECA2782	Protease secretion protein	[TP0840-TP0965 (0.8653204)]
COG0477	COG0845	ECA0769	ECA0769	Probable transporter {UniProtKB/TrEMBL:Q6D950}	ECA2930	ECA2930	HlyD-family secretion protein	[TP0840-TP0965 (0.8653204)]
COG0477	COG0845	ECA0912	ECA0912	Putative membrane protein	ECA3448	ECA3448	Multidrug resistance protein	[TP0840-TP0965 (0.8653204)]
COG0477	COG0845	ECA0937	ECA0937	Putative transport protein	ECA0424	ECA0424	Putative membrane protein	[TP0840-TP0965 (0.8653204)]
COG0477	COG0845	ECA2927	ECA2927	Probable transporter {UniProtKB/TrEMBL:Q6D317}	ECA3448	ECA3448	Multidrug resistance protein	[TP0840-TP0965 (0.8653204)]
COG0477	COG0845	ECA1808	ECA1808	Probable transporter {UniProtKB/TrEMBL:Q6D679}	ECA2930	ECA2930	HlyD-family secretion protein	[TP0840-TP0965 (0.8653204)]
COG0477	COG0845	ECA3187	ECA3187	Putative drug transporter	ECA0888	ECA0888	Macrolide-specific efflux protein maca	[TP0840-TP0965 (0.8653204)]
COG0477	COG0845	ECA0937	ECA0937	Putative transport protein	ECA1535	ECA1535	HlyD family secretion protein	[TP0840-TP0965 (0.8653204)]
COG0477	COG0845	ECA3513	ECA3513	Multidrug resistance protein B	ECA0801	ECA0801	Putative exported protein	[TP0840-TP0965 (0.8653204)]
COG0477	COG0845	ECA0865	ECA0865	Probable transport protein	ECA1170	ECA1170	Acriflavine resistance protein A	[TP0840-TP0965 (0.8653204)]
COG0477	COG0845	ECA1205	ECA1205	Putative membrane protein	ECA2782	ECA2782	Protease secretion protein	[TP0840-TP0965 (0.8653204)]
COG0477	COG0845	ECA2350	ECA2350	Probable transport protein	ECA1170	ECA1170	Acriflavine resistance protein A	[TP0840-TP0965 (0.8653204)]
COG0477	COG0845	ECA0753	ECA0753	Putative raffinose permease	ECA3184	mdtA	Multidrug resistance protein mdtA precursor (Multidrug transporter mdtA)	[TP0840-TP0965 (0.8653204)]
COG0477	COG0845	ECA4415	ECA4415	Putative D-galactonate transporter	ECA1384	ECA1384	Putative copper efflux system protein	[TP0840-TP0965 (0.8653204)]
COG0477	COG0845	ECA4380	ECA4380	Probable sugar transporter	ECA1535	ECA1535	HlyD family secretion protein	[TP0840-TP0965 (0.8653204)]
COG0477	COG0845	ECA3884	ECA3884	Putative transport protein	ECA0424	ECA0424	Putative membrane protein	[TP0840-TP0965 (0.8653204)]
COG0477	COG0845	ECA2455	ECA2455	Fosmidomycin resistance protein	ECA0888	ECA0888	Macrolide-specific efflux protein maca	[TP0840-TP0965 (0.8653204)]
COG0477	COG0845	ECA4358	ECA4358	Putative membrane protein	ECA1535	ECA1535	HlyD family secretion protein	[TP0840-TP0965 (0.8653204)]
COG0477	COG0845	ECA3640	ECA3640	Putative membrane protein	ECA0424	ECA0424	Putative membrane protein	[TP0840-TP0965 (0.8653204)]
COG0477	COG0845	ECA0370	ECA0370	Putative membrane protein	ECA0801	ECA0801	Putative exported protein	[TP0840-TP0965 (0.8653204)]
COG0477	COG0845	ECA1546	ECA1546	Proline/betaine transporter	ECA3184	mdtA	Multidrug resistance protein mdtA precursor (Multidrug transporter mdtA)	[TP0840-TP0965 (0.8653204)]
COG0477	COG0845	ECA1967	ECA1967	Putative hexuronate transporter	ECA0801	ECA0801	Putative exported protein	[TP0840-TP0965 (0.8653204)]
COG0477	COG0845	ECA0930	ECA0930	Probable permease {UniProtKB/TrEMBL:Q6D8P2}	ECA0424	ECA0424	Putative membrane protein	[TP0840-TP0965 (0.8653204)]
COG0477	COG0845	ECA2927	ECA2927	Probable transporter {UniProtKB/TrEMBL:Q6D317}	ECA1535	ECA1535	HlyD family secretion protein	[TP0840-TP0965 (0.8653204)]
COG0477	COG0845	ECA4437	ECA4437	MFS efflux transporter {UniProtKB/TrEMBL:Q6CYR8}	ECA1170	ECA1170	Acriflavine resistance protein A	[TP0840-TP0965 (0.8653204)]
COG0477	COG0845	ECA1550	ECA1550	Putative transport system membrane protein	ECA1096	ECA1096	Putative type I secretion protein	[TP0840-TP0965 (0.8653204)]
COG0477	COG0845	ECA3522	ECA3522	Alpha-ketoglutarate permease	ECA1384	ECA1384	Putative copper efflux system protein	[TP0840-TP0965 (0.8653204)]
COG0477	COG0845	ECA3577	ECA3577	Probable glucarate transporter	ECA0888	ECA0888	Macrolide-specific efflux protein maca	[TP0840-TP0965 (0.8653204)]
COG0477	COG0845	ECA2525	mdtH	Multidrug resistance protein mdtH	ECA1170	ECA1170	Acriflavine resistance protein A	[TP0840-TP0965 (0.8653204)]
COG0477	COG0845	ECA3508	ECA3508	Putative transport protein	ECA1170	ECA1170	Acriflavine resistance protein A	[TP0840-TP0965 (0.8653204)]
COG0477	COG0845	ECA3640	ECA3640	Putative membrane protein	ECA2782	ECA2782	Protease secretion protein	[TP0840-TP0965 (0.8653204)]
COG0477	COG0845	ECA0930	ECA0930	Probable permease {UniProtKB/TrEMBL:Q6D8P2}	ECA1170	ECA1170	Acriflavine resistance protein A	[TP0840-TP0965 (0.8653204)]
COG0477	COG0845	ECA3375	ECA3375	Probable transporter {UniProtKB/TrEMBL:Q6D1S2}	ECA3184	mdtA	Multidrug resistance protein mdtA precursor (Multidrug transporter mdtA)	[TP0840-TP0965 (0.8653204)]
COG0477	COG0845	ECA2927	ECA2927	Probable transporter {UniProtKB/TrEMBL:Q6D317}	ECA2782	ECA2782	Protease secretion protein	[TP0840-TP0965 (0.8653204)]
COG0477	COG0845	ECA4358	ECA4358	Putative membrane protein	ECA0424	ECA0424	Putative membrane protein	[TP0840-TP0965 (0.8653204)]
COG0477	COG0845	ECA0919	ECA0919	Probable transport protein	ECA0801	ECA0801	Putative exported protein	[TP0840-TP0965 (0.8653204)]
COG0477	COG0845	ECA0957	ECA0957	Putative membrane protein	ECA3269	ECA3269	HlyD family secretion protein	[TP0840-TP0965 (0.8653204)]
COG0477	COG0845	ECA2224	ECA2224	Putative transporter {UniProtKB/TrEMBL:Q6D518}	ECA0424	ECA0424	Putative membrane protein	[TP0840-TP0965 (0.8653204)]
COG0477	COG0845	ECA2643	ECA2643	Probable transport protein	ECA2930	ECA2930	HlyD-family secretion protein	[TP0840-TP0965 (0.8653204)]
COG0477	COG0845	ECA4380	ECA4380	Probable sugar transporter	ECA1096	ECA1096	Putative type I secretion protein	[TP0840-TP0965 (0.8653204)]
COG0477	COG0845	ECA0957	ECA0957	Putative membrane protein	ECA0801	ECA0801	Putative exported protein	[TP0840-TP0965 (0.8653204)]
COG0477	COG0845	ECA3884	ECA3884	Putative transport protein	ECA3448	ECA3448	Multidrug resistance protein	[TP0840-TP0965 (0.8653204)]
COG0477	COG0845	ECA0957	ECA0957	Putative membrane protein	ECA0424	ECA0424	Putative membrane protein	[TP0840-TP0965 (0.8653204)]
COG0477	COG0845	ECA2256	ECA2256	Putative transporter {UniProtKB/TrEMBL:Q6D4Y4}	ECA0888	ECA0888	Macrolide-specific efflux protein maca	[TP0840-TP0965 (0.8653204)]
COG0477	COG0845	ECA4457	ECA4457	Putative methyl viologen resistance protein	ECA3448	ECA3448	Multidrug resistance protein	[TP0840-TP0965 (0.8653204)]
COG0477	COG0845	ECA3249	ECA3249	Probable 3-phenylpropionic acid transporter	ECA3184	mdtA	Multidrug resistance protein mdtA precursor (Multidrug transporter mdtA)	[TP0840-TP0965 (0.8653204)]
COG0477	COG0845	ECA2730	ECA2730	Sugar efflux transporter	ECA3448	ECA3448	Multidrug resistance protein	[TP0840-TP0965 (0.8653204)]
COG0477	COG0845	ECA3187	ECA3187	Putative drug transporter	ECA0801	ECA0801	Putative exported protein	[TP0840-TP0965 (0.8653204)]
COG0477	COG0845	ECA1573	ECA1573	Probable transporter {UniProtKB/TrEMBL:Q6D6V7}	ECA1384	ECA1384	Putative copper efflux system protein	[TP0840-TP0965 (0.8653204)]
COG0477	COG0845	ECA0937	ECA0937	Putative transport protein	ECA1384	ECA1384	Putative copper efflux system protein	[TP0840-TP0965 (0.8653204)]
COG0477	COG0845	ECA2455	ECA2455	Fosmidomycin resistance protein	ECA3448	ECA3448	Multidrug resistance protein	[TP0840-TP0965 (0.8653204)]
COG0477	COG0845	ECA1967	ECA1967	Putative hexuronate transporter	ECA0888	ECA0888	Macrolide-specific efflux protein maca	[TP0840-TP0965 (0.8653204)]
COG0477	COG0845	ECA1574	ECA1574	Probable transporter {UniProtKB/TrEMBL:Q6D6V6}	ECA1170	ECA1170	Acriflavine resistance protein A	[TP0840-TP0965 (0.8653204)]
COG0477	COG0845	ECA2741	ECA2741	Bicyclomycin resistance protein	ECA0424	ECA0424	Putative membrane protein	[TP0840-TP0965 (0.8653204)]
COG0477	COG0845	ECA2455	ECA2455	Fosmidomycin resistance protein	ECA0801	ECA0801	Putative exported protein	[TP0840-TP0965 (0.8653204)]
COG0477	COG0845	ECA1144	ECA1144	Beta-lactamase induction signal transducer	ECA0801	ECA0801	Putative exported protein	[TP0840-TP0965 (0.8653204)]
COG0477	COG0845	ECA4111	ECA4111	Probable transporter {UniProtKB/TrEMBL:Q6CZP0}	ECA1384	ECA1384	Putative copper efflux system protein	[TP0840-TP0965 (0.8653204)]
COG0477	COG0845	ECA2455	ECA2455	Fosmidomycin resistance protein	ECA1535	ECA1535	HlyD family secretion protein	[TP0840-TP0965 (0.8653204)]
COG0477	COG0845	ECA2256	ECA2256	Putative transporter {UniProtKB/TrEMBL:Q6D4Y4}	ECA2782	ECA2782	Protease secretion protein	[TP0840-TP0965 (0.8653204)]
COG0477	COG0845	ECA2643	ECA2643	Probable transport protein	ECA1096	ECA1096	Putative type I secretion protein	[TP0840-TP0965 (0.8653204)]
COG0477	COG0845	ECA1546	ECA1546	Proline/betaine transporter	ECA3448	ECA3448	Multidrug resistance protein	[TP0840-TP0965 (0.8653204)]
COG0477	COG0845	ECA0912	ECA0912	Putative membrane protein	ECA2782	ECA2782	Protease secretion protein	[TP0840-TP0965 (0.8653204)]
COG0477	COG0845	ECA2730	ECA2730	Sugar efflux transporter	ECA1096	ECA1096	Putative type I secretion protein	[TP0840-TP0965 (0.8653204)]
COG0477	COG0845	ECA2455	ECA2455	Fosmidomycin resistance protein	ECA1170	ECA1170	Acriflavine resistance protein A	[TP0840-TP0965 (0.8653204)]
COG0477	COG0845	ECA0644	ECA0644	Galacturonate transporter	ECA1384	ECA1384	Putative copper efflux system protein	[TP0840-TP0965 (0.8653204)]
COG0477	COG0845	ECA3249	ECA3249	Probable 3-phenylpropionic acid transporter	ECA0888	ECA0888	Macrolide-specific efflux protein maca	[TP0840-TP0965 (0.8653204)]
COG0477	COG0845	ECA4415	ECA4415	Putative D-galactonate transporter	ECA0424	ECA0424	Putative membrane protein	[TP0840-TP0965 (0.8653204)]
COG0477	COG0845	ECA0753	ECA0753	Putative raffinose permease	ECA1096	ECA1096	Putative type I secretion protein	[TP0840-TP0965 (0.8653204)]
COG0477	COG0845	ECA1574	ECA1574	Probable transporter {UniProtKB/TrEMBL:Q6D6V6}	ECA1096	ECA1096	Putative type I secretion protein	[TP0840-TP0965 (0.8653204)]
COG0477	COG0845	ECA1546	ECA1546	Proline/betaine transporter	ECA1096	ECA1096	Putative type I secretion protein	[TP0840-TP0965 (0.8653204)]
COG0477	COG0845	ECA0919	ECA0919	Probable transport protein	ECA3184	mdtA	Multidrug resistance protein mdtA precursor (Multidrug transporter mdtA)	[TP0840-TP0965 (0.8653204)]
COG0477	COG0845	ECA4111	ECA4111	Probable transporter {UniProtKB/TrEMBL:Q6CZP0}	ECA0424	ECA0424	Putative membrane protein	[TP0840-TP0965 (0.8653204)]
COG0477	COG0845	ECA2643	ECA2643	Probable transport protein	ECA1170	ECA1170	Acriflavine resistance protein A	[TP0840-TP0965 (0.8653204)]
COG0477	COG0845	ECA1205	ECA1205	Putative membrane protein	ECA1096	ECA1096	Putative type I secretion protein	[TP0840-TP0965 (0.8653204)]
COG0477	COG0845	ECA1808	ECA1808	Probable transporter {UniProtKB/TrEMBL:Q6D679}	ECA2782	ECA2782	Protease secretion protein	[TP0840-TP0965 (0.8653204)]
COG0477	COG0845	ECA0370	ECA0370	Putative membrane protein	ECA1170	ECA1170	Acriflavine resistance protein A	[TP0840-TP0965 (0.8653204)]
COG0477	COG0845	ECA0912	ECA0912	Putative membrane protein	ECA0424	ECA0424	Putative membrane protein	[TP0840-TP0965 (0.8653204)]
COG0477	COG0845	ECA4358	ECA4358	Putative membrane protein	ECA2930	ECA2930	HlyD-family secretion protein	[TP0840-TP0965 (0.8653204)]
COG0477	COG0845	ECA1903	ECA1903	Putative membrane protein	ECA0801	ECA0801	Putative exported protein	[TP0840-TP0965 (0.8653204)]
COG0477	COG0845	ECA1138	ECA1138	Probable transporter {UniProtKB/TrEMBL:Q6D837}	ECA2930	ECA2930	HlyD-family secretion protein	[TP0840-TP0965 (0.8653204)]
COG0477	COG0845	ECA3577	ECA3577	Probable glucarate transporter	ECA3269	ECA3269	HlyD family secretion protein	[TP0840-TP0965 (0.8653204)]
COG0477	COG0845	ECA1205	ECA1205	Putative membrane protein	ECA3269	ECA3269	HlyD family secretion protein	[TP0840-TP0965 (0.8653204)]
COG0477	COG0845	ECA0644	ECA0644	Galacturonate transporter	ECA2930	ECA2930	HlyD-family secretion protein	[TP0840-TP0965 (0.8653204)]
COG0477	COG0845	ECA0225	ECA0225	Shikimate transporter {UniProtKB/TrEMBL:Q6DAM8}	ECA2782	ECA2782	Protease secretion protein	[TP0840-TP0965 (0.8653204)]
COG0477	COG0845	ECA0919	ECA0919	Probable transport protein	ECA1384	ECA1384	Putative copper efflux system protein	[TP0840-TP0965 (0.8653204)]
COG0477	COG0845	ECA3508	ECA3508	Putative transport protein	ECA2930	ECA2930	HlyD-family secretion protein	[TP0840-TP0965 (0.8653204)]
COG0477	COG0845	ECA4111	ECA4111	Probable transporter {UniProtKB/TrEMBL:Q6CZP0}	ECA0888	ECA0888	Macrolide-specific efflux protein maca	[TP0840-TP0965 (0.8653204)]
COG0477	COG0845	ECA2455	ECA2455	Fosmidomycin resistance protein	ECA0424	ECA0424	Putative membrane protein	[TP0840-TP0965 (0.8653204)]
COG0477	COG0845	ECA3953	ECA3953	Probable transporter {UniProtKB/TrEMBL:Q6D048}	ECA2930	ECA2930	HlyD-family secretion protein	[TP0840-TP0965 (0.8653204)]
COG0477	COG0845	ECA1205	ECA1205	Putative membrane protein	ECA1535	ECA1535	HlyD family secretion protein	[TP0840-TP0965 (0.8653204)]
COG0477	COG0845	ECA4457	ECA4457	Putative methyl viologen resistance protein	ECA0801	ECA0801	Putative exported protein	[TP0840-TP0965 (0.8653204)]
COG0477	COG0845	ECA1574	ECA1574	Probable transporter {UniProtKB/TrEMBL:Q6D6V6}	ECA3184	mdtA	Multidrug resistance protein mdtA precursor (Multidrug transporter mdtA)	[TP0840-TP0965 (0.8653204)]
COG0477	COG0845	ECA4415	ECA4415	Putative D-galactonate transporter	ECA2782	ECA2782	Protease secretion protein	[TP0840-TP0965 (0.8653204)]
COG0477	COG0845	ECA4415	ECA4415	Putative D-galactonate transporter	ECA3269	ECA3269	HlyD family secretion protein	[TP0840-TP0965 (0.8653204)]
COG0477	COG0845	ECA0912	ECA0912	Putative membrane protein	ECA1096	ECA1096	Putative type I secretion protein	[TP0840-TP0965 (0.8653204)]
COG0477	COG0845	ECA3375	ECA3375	Probable transporter {UniProtKB/TrEMBL:Q6D1S2}	ECA3448	ECA3448	Multidrug resistance protein	[TP0840-TP0965 (0.8653204)]
COG0477	COG0845	ECA3249	ECA3249	Probable 3-phenylpropionic acid transporter	ECA2782	ECA2782	Protease secretion protein	[TP0840-TP0965 (0.8653204)]
COG0477	COG0845	ECA3249	ECA3249	Probable 3-phenylpropionic acid transporter	ECA0424	ECA0424	Putative membrane protein	[TP0840-TP0965 (0.8653204)]
COG0477	COG0845	ECA2927	ECA2927	Probable transporter {UniProtKB/TrEMBL:Q6D317}	ECA3184	mdtA	Multidrug resistance protein mdtA precursor (Multidrug transporter mdtA)	[TP0840-TP0965 (0.8653204)]
COG0477	COG0845	ECA1144	ECA1144	Beta-lactamase induction signal transducer	ECA1170	ECA1170	Acriflavine resistance protein A	[TP0840-TP0965 (0.8653204)]
COG0477	COG0845	ECA1573	ECA1573	Probable transporter {UniProtKB/TrEMBL:Q6D6V7}	ECA3269	ECA3269	HlyD family secretion protein	[TP0840-TP0965 (0.8653204)]
COG0477	COG0845	ECA1138	ECA1138	Probable transporter {UniProtKB/TrEMBL:Q6D837}	ECA0424	ECA0424	Putative membrane protein	[TP0840-TP0965 (0.8653204)]
COG0477	COG0845	ECA0919	ECA0919	Probable transport protein	ECA1170	ECA1170	Acriflavine resistance protein A	[TP0840-TP0965 (0.8653204)]
COG0477	COG0845	ECA2730	ECA2730	Sugar efflux transporter	ECA0424	ECA0424	Putative membrane protein	[TP0840-TP0965 (0.8653204)]
COG0477	COG0845	ECA2455	ECA2455	Fosmidomycin resistance protein	ECA1096	ECA1096	Putative type I secretion protein	[TP0840-TP0965 (0.8653204)]
COG0477	COG0845	ECA1573	ECA1573	Probable transporter {UniProtKB/TrEMBL:Q6D6V7}	ECA2782	ECA2782	Protease secretion protein	[TP0840-TP0965 (0.8653204)]
COG0477	COG0845	ECA2927	ECA2927	Probable transporter {UniProtKB/TrEMBL:Q6D317}	ECA3269	ECA3269	HlyD family secretion protein	[TP0840-TP0965 (0.8653204)]
COG0477	COG0845	ECA1489	ECA1489	Lactose permease {UniProtKB/TrEMBL:Q6D737}	ECA1535	ECA1535	HlyD family secretion protein	[TP0840-TP0965 (0.8653204)]
COG0477	COG0845	ECA3508	ECA3508	Putative transport protein	ECA3269	ECA3269	HlyD family secretion protein	[TP0840-TP0965 (0.8653204)]
COG0477	COG0845	ECA0957	ECA0957	Putative membrane protein	ECA1535	ECA1535	HlyD family secretion protein	[TP0840-TP0965 (0.8653204)]
COG0477	COG0845	ECA2430	ECA2430	Putative membrane protein	ECA1535	ECA1535	HlyD family secretion protein	[TP0840-TP0965 (0.8653204)]
COG0477	COG0845	ECA0644	ECA0644	Galacturonate transporter	ECA1535	ECA1535	HlyD family secretion protein	[TP0840-TP0965 (0.8653204)]
COG0477	COG0845	ECA2224	ECA2224	Putative transporter {UniProtKB/TrEMBL:Q6D518}	ECA2930	ECA2930	HlyD-family secretion protein	[TP0840-TP0965 (0.8653204)]
COG0477	COG0845	ECA1967	ECA1967	Putative hexuronate transporter	ECA0424	ECA0424	Putative membrane protein	[TP0840-TP0965 (0.8653204)]
COG0477	COG0845	ECA1808	ECA1808	Probable transporter {UniProtKB/TrEMBL:Q6D679}	ECA1535	ECA1535	HlyD family secretion protein	[TP0840-TP0965 (0.8653204)]
COG0477	COG0845	ECA2643	ECA2643	Probable transport protein	ECA3184	mdtA	Multidrug resistance protein mdtA precursor (Multidrug transporter mdtA)	[TP0840-TP0965 (0.8653204)]
COG0477	COG0845	ECA1574	ECA1574	Probable transporter {UniProtKB/TrEMBL:Q6D6V6}	ECA3448	ECA3448	Multidrug resistance protein	[TP0840-TP0965 (0.8653204)]
COG0477	COG0845	ECA3187	ECA3187	Putative drug transporter	ECA3184	mdtA	Multidrug resistance protein mdtA precursor (Multidrug transporter mdtA)	[TP0840-TP0965 (0.8653204)]
COG0477	COG0845	ECA3953	ECA3953	Probable transporter {UniProtKB/TrEMBL:Q6D048}	ECA0424	ECA0424	Putative membrane protein	[TP0840-TP0965 (0.8653204)]
COG0477	COG0845	ECA0919	ECA0919	Probable transport protein	ECA0888	ECA0888	Macrolide-specific efflux protein maca	[TP0840-TP0965 (0.8653204)]
COG0477	COG0845	ECA2643	ECA2643	Probable transport protein	ECA0424	ECA0424	Putative membrane protein	[TP0840-TP0965 (0.8653204)]
COG0477	COG0845	ECA2525	mdtH	Multidrug resistance protein mdtH	ECA0888	ECA0888	Macrolide-specific efflux protein maca	[TP0840-TP0965 (0.8653204)]
COG0477	COG0845	ECA2260	ECA2260	Putative transporter {UniProtKB/TrEMBL:Q6D4Y0}	ECA2930	ECA2930	HlyD-family secretion protein	[TP0840-TP0965 (0.8653204)]
COG0477	COG0845	ECA0644	ECA0644	Galacturonate transporter	ECA0801	ECA0801	Putative exported protein	[TP0840-TP0965 (0.8653204)]
COG0477	COG0845	ECA1546	ECA1546	Proline/betaine transporter	ECA2930	ECA2930	HlyD-family secretion protein	[TP0840-TP0965 (0.8653204)]
COG0477	COG0845	ECA4457	ECA4457	Putative methyl viologen resistance protein	ECA2930	ECA2930	HlyD-family secretion protein	[TP0840-TP0965 (0.8653204)]
COG0477	COG0845	ECA3508	ECA3508	Putative transport protein	ECA0888	ECA0888	Macrolide-specific efflux protein maca	[TP0840-TP0965 (0.8653204)]
COG0477	COG0845	ECA4437	ECA4437	MFS efflux transporter {UniProtKB/TrEMBL:Q6CYR8}	ECA3448	ECA3448	Multidrug resistance protein	[TP0840-TP0965 (0.8653204)]
COG0477	COG0845	ECA3249	ECA3249	Probable 3-phenylpropionic acid transporter	ECA1384	ECA1384	Putative copper efflux system protein	[TP0840-TP0965 (0.8653204)]
COG0477	COG0845	ECA1489	ECA1489	Lactose permease {UniProtKB/TrEMBL:Q6D737}	ECA1096	ECA1096	Putative type I secretion protein	[TP0840-TP0965 (0.8653204)]
COG0477	COG0845	ECA2224	ECA2224	Putative transporter {UniProtKB/TrEMBL:Q6D518}	ECA1384	ECA1384	Putative copper efflux system protein	[TP0840-TP0965 (0.8653204)]
COG0477	COG0845	ECA4380	ECA4380	Probable sugar transporter	ECA0888	ECA0888	Macrolide-specific efflux protein maca	[TP0840-TP0965 (0.8653204)]
COG0477	COG0845	ECA0753	ECA0753	Putative raffinose permease	ECA1535	ECA1535	HlyD family secretion protein	[TP0840-TP0965 (0.8653204)]
COG0477	COG0845	ECA3953	ECA3953	Probable transporter {UniProtKB/TrEMBL:Q6D048}	ECA1170	ECA1170	Acriflavine resistance protein A	[TP0840-TP0965 (0.8653204)]
COG0477	COG0845	ECA0930	ECA0930	Probable permease {UniProtKB/TrEMBL:Q6D8P2}	ECA3448	ECA3448	Multidrug resistance protein	[TP0840-TP0965 (0.8653204)]
COG0477	COG0845	ECA1546	ECA1546	Proline/betaine transporter	ECA1535	ECA1535	HlyD family secretion protein	[TP0840-TP0965 (0.8653204)]
COG0477	COG0845	ECA4457	ECA4457	Putative methyl viologen resistance protein	ECA1384	ECA1384	Putative copper efflux system protein	[TP0840-TP0965 (0.8653204)]
COG0477	COG0845	ECA0865	ECA0865	Probable transport protein	ECA1535	ECA1535	HlyD family secretion protein	[TP0840-TP0965 (0.8653204)]
COG0477	COG0845	ECA2741	ECA2741	Bicyclomycin resistance protein	ECA2930	ECA2930	HlyD-family secretion protein	[TP0840-TP0965 (0.8653204)]
COG0477	COG0845	ECA3375	ECA3375	Probable transporter {UniProtKB/TrEMBL:Q6D1S2}	ECA2930	ECA2930	HlyD-family secretion protein	[TP0840-TP0965 (0.8653204)]
COG0477	COG0845	ECA3187	ECA3187	Putative drug transporter	ECA1384	ECA1384	Putative copper efflux system protein	[TP0840-TP0965 (0.8653204)]
COG0477	COG0845	ECA2224	ECA2224	Putative transporter {UniProtKB/TrEMBL:Q6D518}	ECA2782	ECA2782	Protease secretion protein	[TP0840-TP0965 (0.8653204)]
COG0477	COG0845	ECA4358	ECA4358	Putative membrane protein	ECA1170	ECA1170	Acriflavine resistance protein A	[TP0840-TP0965 (0.8653204)]
COG0477	COG0845	ECA1903	ECA1903	Putative membrane protein	ECA3269	ECA3269	HlyD family secretion protein	[TP0840-TP0965 (0.8653204)]
COG0477	COG0845	ECA1550	ECA1550	Putative transport system membrane protein	ECA3448	ECA3448	Multidrug resistance protein	[TP0840-TP0965 (0.8653204)]
COG0477	COG0845	ECA1903	ECA1903	Putative membrane protein	ECA3448	ECA3448	Multidrug resistance protein	[TP0840-TP0965 (0.8653204)]
COG0477	COG0845	ECA4380	ECA4380	Probable sugar transporter	ECA2782	ECA2782	Protease secretion protein	[TP0840-TP0965 (0.8653204)]
COG0477	COG0845	ECA1574	ECA1574	Probable transporter {UniProtKB/TrEMBL:Q6D6V6}	ECA0424	ECA0424	Putative membrane protein	[TP0840-TP0965 (0.8653204)]
COG0477	COG0845	ECA2430	ECA2430	Putative membrane protein	ECA3448	ECA3448	Multidrug resistance protein	[TP0840-TP0965 (0.8653204)]
COG0477	COG0845	ECA1903	ECA1903	Putative membrane protein	ECA1535	ECA1535	HlyD family secretion protein	[TP0840-TP0965 (0.8653204)]
COG0477	COG0845	ECA1205	ECA1205	Putative membrane protein	ECA2930	ECA2930	HlyD-family secretion protein	[TP0840-TP0965 (0.8653204)]
COG0477	COG0845	ECA3513	ECA3513	Multidrug resistance protein B	ECA2930	ECA2930	HlyD-family secretion protein	[TP0840-TP0965 (0.8653204)]
COG0477	COG0845	ECA0937	ECA0937	Putative transport protein	ECA3448	ECA3448	Multidrug resistance protein	[TP0840-TP0965 (0.8653204)]
COG0477	COG0845	ECA2350	ECA2350	Probable transport protein	ECA3448	ECA3448	Multidrug resistance protein	[TP0840-TP0965 (0.8653204)]
COG0477	COG0845	ECA2730	ECA2730	Sugar efflux transporter	ECA1535	ECA1535	HlyD family secretion protein	[TP0840-TP0965 (0.8653204)]
COG0477	COG0845	ECA0644	ECA0644	Galacturonate transporter	ECA1096	ECA1096	Putative type I secretion protein	[TP0840-TP0965 (0.8653204)]
COG0477	COG0845	ECA0919	ECA0919	Probable transport protein	ECA2782	ECA2782	Protease secretion protein	[TP0840-TP0965 (0.8653204)]
COG0477	COG0845	ECA4437	ECA4437	MFS efflux transporter {UniProtKB/TrEMBL:Q6CYR8}	ECA2782	ECA2782	Protease secretion protein	[TP0840-TP0965 (0.8653204)]
COG0477	COG0845	ECA4380	ECA4380	Probable sugar transporter	ECA1170	ECA1170	Acriflavine resistance protein A	[TP0840-TP0965 (0.8653204)]
COG0477	COG0845	ECA0644	ECA0644	Galacturonate transporter	ECA3269	ECA3269	HlyD family secretion protein	[TP0840-TP0965 (0.8653204)]
COG0477	COG0845	ECA2525	mdtH	Multidrug resistance protein mdtH	ECA1384	ECA1384	Putative copper efflux system protein	[TP0840-TP0965 (0.8653204)]
COG0477	COG0845	ECA1144	ECA1144	Beta-lactamase induction signal transducer	ECA2930	ECA2930	HlyD-family secretion protein	[TP0840-TP0965 (0.8653204)]
COG0477	COG0845	ECA1903	ECA1903	Putative membrane protein	ECA1384	ECA1384	Putative copper efflux system protein	[TP0840-TP0965 (0.8653204)]
COG0477	COG0845	ECA3375	ECA3375	Probable transporter {UniProtKB/TrEMBL:Q6D1S2}	ECA0424	ECA0424	Putative membrane protein	[TP0840-TP0965 (0.8653204)]
COG0477	COG0845	ECA1574	ECA1574	Probable transporter {UniProtKB/TrEMBL:Q6D6V6}	ECA2930	ECA2930	HlyD-family secretion protein	[TP0840-TP0965 (0.8653204)]
COG0477	COG0845	ECA0370	ECA0370	Putative membrane protein	ECA0888	ECA0888	Macrolide-specific efflux protein maca	[TP0840-TP0965 (0.8653204)]
COG0477	COG0845	ECA1550	ECA1550	Putative transport system membrane protein	ECA2930	ECA2930	HlyD-family secretion protein	[TP0840-TP0965 (0.8653204)]
COG0477	COG0845	ECA2260	ECA2260	Putative transporter {UniProtKB/TrEMBL:Q6D4Y0}	ECA1170	ECA1170	Acriflavine resistance protein A	[TP0840-TP0965 (0.8653204)]
COG0477	COG0845	ECA3640	ECA3640	Putative membrane protein	ECA3269	ECA3269	HlyD family secretion protein	[TP0840-TP0965 (0.8653204)]
COG0477	COG0845	ECA3953	ECA3953	Probable transporter {UniProtKB/TrEMBL:Q6D048}	ECA3448	ECA3448	Multidrug resistance protein	[TP0840-TP0965 (0.8653204)]
COG0477	COG0845	ECA2643	ECA2643	Probable transport protein	ECA3269	ECA3269	HlyD family secretion protein	[TP0840-TP0965 (0.8653204)]
COG0477	COG0845	ECA1573	ECA1573	Probable transporter {UniProtKB/TrEMBL:Q6D6V7}	ECA1535	ECA1535	HlyD family secretion protein	[TP0840-TP0965 (0.8653204)]
COG0477	COG0845	ECA2455	ECA2455	Fosmidomycin resistance protein	ECA2930	ECA2930	HlyD-family secretion protein	[TP0840-TP0965 (0.8653204)]
COG0477	COG0845	ECA3640	ECA3640	Putative membrane protein	ECA0801	ECA0801	Putative exported protein	[TP0840-TP0965 (0.8653204)]
COG0477	COG0845	ECA3375	ECA3375	Probable transporter {UniProtKB/TrEMBL:Q6D1S2}	ECA0888	ECA0888	Macrolide-specific efflux protein maca	[TP0840-TP0965 (0.8653204)]
COG0477	COG0845	ECA1138	ECA1138	Probable transporter {UniProtKB/TrEMBL:Q6D837}	ECA1384	ECA1384	Putative copper efflux system protein	[TP0840-TP0965 (0.8653204)]
COG0477	COG0845	ECA3884	ECA3884	Putative transport protein	ECA2930	ECA2930	HlyD-family secretion protein	[TP0840-TP0965 (0.8653204)]
COG0477	COG0845	ECA3522	ECA3522	Alpha-ketoglutarate permease	ECA0424	ECA0424	Putative membrane protein	[TP0840-TP0965 (0.8653204)]
COG0477	COG0845	ECA2741	ECA2741	Bicyclomycin resistance protein	ECA3448	ECA3448	Multidrug resistance protein	[TP0840-TP0965 (0.8653204)]
COG0477	COG0845	ECA3953	ECA3953	Probable transporter {UniProtKB/TrEMBL:Q6D048}	ECA3184	mdtA	Multidrug resistance protein mdtA precursor (Multidrug transporter mdtA)	[TP0840-TP0965 (0.8653204)]
COG0477	COG0845	ECA2224	ECA2224	Putative transporter {UniProtKB/TrEMBL:Q6D518}	ECA1096	ECA1096	Putative type I secretion protein	[TP0840-TP0965 (0.8653204)]
COG0477	COG0845	ECA1489	ECA1489	Lactose permease {UniProtKB/TrEMBL:Q6D737}	ECA0424	ECA0424	Putative membrane protein	[TP0840-TP0965 (0.8653204)]
COG0477	COG0845	ECA1967	ECA1967	Putative hexuronate transporter	ECA2930	ECA2930	HlyD-family secretion protein	[TP0840-TP0965 (0.8653204)]
COG0477	COG0845	ECA1550	ECA1550	Putative transport system membrane protein	ECA2782	ECA2782	Protease secretion protein	[TP0840-TP0965 (0.8653204)]
COG0477	COG0845	ECA3522	ECA3522	Alpha-ketoglutarate permease	ECA1096	ECA1096	Putative type I secretion protein	[TP0840-TP0965 (0.8653204)]
COG0477	COG0845	ECA4111	ECA4111	Probable transporter {UniProtKB/TrEMBL:Q6CZP0}	ECA1170	ECA1170	Acriflavine resistance protein A	[TP0840-TP0965 (0.8653204)]
COG0477	COG0845	ECA1546	ECA1546	Proline/betaine transporter	ECA0801	ECA0801	Putative exported protein	[TP0840-TP0965 (0.8653204)]
COG0477	COG0845	ECA2525	mdtH	Multidrug resistance protein mdtH	ECA2930	ECA2930	HlyD-family secretion protein	[TP0840-TP0965 (0.8653204)]
COG0477	COG0845	ECA1903	ECA1903	Putative membrane protein	ECA0888	ECA0888	Macrolide-specific efflux protein maca	[TP0840-TP0965 (0.8653204)]
COG0477	COG0845	ECA0919	ECA0919	Probable transport protein	ECA2930	ECA2930	HlyD-family secretion protein	[TP0840-TP0965 (0.8653204)]
COG0477	COG0845	ECA3577	ECA3577	Probable glucarate transporter	ECA3184	mdtA	Multidrug resistance protein mdtA precursor (Multidrug transporter mdtA)	[TP0840-TP0965 (0.8653204)]
COG0477	COG0845	ECA2730	ECA2730	Sugar efflux transporter	ECA0801	ECA0801	Putative exported protein	[TP0840-TP0965 (0.8653204)]
COG0477	COG0845	ECA2455	ECA2455	Fosmidomycin resistance protein	ECA3184	mdtA	Multidrug resistance protein mdtA precursor (Multidrug transporter mdtA)	[TP0840-TP0965 (0.8653204)]
COG0477	COG0845	ECA1205	ECA1205	Putative membrane protein	ECA0424	ECA0424	Putative membrane protein	[TP0840-TP0965 (0.8653204)]
COG0477	COG0845	ECA1205	ECA1205	Putative membrane protein	ECA1384	ECA1384	Putative copper efflux system protein	[TP0840-TP0965 (0.8653204)]
COG0477	COG0845	ECA1546	ECA1546	Proline/betaine transporter	ECA1170	ECA1170	Acriflavine resistance protein A	[TP0840-TP0965 (0.8653204)]
COG0477	COG0845	ECA2350	ECA2350	Probable transport protein	ECA1535	ECA1535	HlyD family secretion protein	[TP0840-TP0965 (0.8653204)]
COG0477	COG0845	ECA0930	ECA0930	Probable permease {UniProtKB/TrEMBL:Q6D8P2}	ECA1384	ECA1384	Putative copper efflux system protein	[TP0840-TP0965 (0.8653204)]
COG0477	COG0845	ECA2643	ECA2643	Probable transport protein	ECA1384	ECA1384	Putative copper efflux system protein	[TP0840-TP0965 (0.8653204)]
COG0477	COG0845	ECA1138	ECA1138	Probable transporter {UniProtKB/TrEMBL:Q6D837}	ECA0801	ECA0801	Putative exported protein	[TP0840-TP0965 (0.8653204)]
COG0477	COG0845	ECA0845	ECA0845	Putative membrane protein	ECA1096	ECA1096	Putative type I secretion protein	[TP0840-TP0965 (0.8653204)]
COG0477	COG0845	ECA1489	ECA1489	Lactose permease {UniProtKB/TrEMBL:Q6D737}	ECA1170	ECA1170	Acriflavine resistance protein A	[TP0840-TP0965 (0.8653204)]
COG0477	COG0845	ECA0769	ECA0769	Probable transporter {UniProtKB/TrEMBL:Q6D950}	ECA0888	ECA0888	Macrolide-specific efflux protein maca	[TP0840-TP0965 (0.8653204)]
COG0477	COG0845	ECA3513	ECA3513	Multidrug resistance protein B	ECA1535	ECA1535	HlyD family secretion protein	[TP0840-TP0965 (0.8653204)]
COG0477	COG0845	ECA1550	ECA1550	Putative transport system membrane protein	ECA0801	ECA0801	Putative exported protein	[TP0840-TP0965 (0.8653204)]
COG0477	COG0845	ECA2260	ECA2260	Putative transporter {UniProtKB/TrEMBL:Q6D4Y0}	ECA0424	ECA0424	Putative membrane protein	[TP0840-TP0965 (0.8653204)]
COG0477	COG0845	ECA0225	ECA0225	Shikimate transporter {UniProtKB/TrEMBL:Q6DAM8}	ECA3269	ECA3269	HlyD family secretion protein	[TP0840-TP0965 (0.8653204)]
COG0477	COG0845	ECA3884	ECA3884	Putative transport protein	ECA0888	ECA0888	Macrolide-specific efflux protein maca	[TP0840-TP0965 (0.8653204)]
COG0477	COG0845	ECA3884	ECA3884	Putative transport protein	ECA1384	ECA1384	Putative copper efflux system protein	[TP0840-TP0965 (0.8653204)]
COG0477	COG0845	ECA3577	ECA3577	Probable glucarate transporter	ECA1170	ECA1170	Acriflavine resistance protein A	[TP0840-TP0965 (0.8653204)]
COG0477	COG0845	ECA4415	ECA4415	Putative D-galactonate transporter	ECA1170	ECA1170	Acriflavine resistance protein A	[TP0840-TP0965 (0.8653204)]
COG0477	COG0845	ECA4358	ECA4358	Putative membrane protein	ECA2782	ECA2782	Protease secretion protein	[TP0840-TP0965 (0.8653204)]
COG0477	COG0845	ECA4415	ECA4415	Putative D-galactonate transporter	ECA2930	ECA2930	HlyD-family secretion protein	[TP0840-TP0965 (0.8653204)]
COG0477	COG0845	ECA3522	ECA3522	Alpha-ketoglutarate permease	ECA0801	ECA0801	Putative exported protein	[TP0840-TP0965 (0.8653204)]
COG0477	COG0845	ECA3884	ECA3884	Putative transport protein	ECA1535	ECA1535	HlyD family secretion protein	[TP0840-TP0965 (0.8653204)]
COG0477	COG0845	ECA0865	ECA0865	Probable transport protein	ECA3184	mdtA	Multidrug resistance protein mdtA precursor (Multidrug transporter mdtA)	[TP0840-TP0965 (0.8653204)]
COG0477	COG0845	ECA4380	ECA4380	Probable sugar transporter	ECA3184	mdtA	Multidrug resistance protein mdtA precursor (Multidrug transporter mdtA)	[TP0840-TP0965 (0.8653204)]
COG0477	COG0845	ECA3953	ECA3953	Probable transporter {UniProtKB/TrEMBL:Q6D048}	ECA1384	ECA1384	Putative copper efflux system protein	[TP0840-TP0965 (0.8653204)]
COG0477	COG0845	ECA4415	ECA4415	Putative D-galactonate transporter	ECA0801	ECA0801	Putative exported protein	[TP0840-TP0965 (0.8653204)]
COG0477	COG0845	ECA2525	mdtH	Multidrug resistance protein mdtH	ECA0424	ECA0424	Putative membrane protein	[TP0840-TP0965 (0.8653204)]
COG0477	COG0845	ECA0644	ECA0644	Galacturonate transporter	ECA0888	ECA0888	Macrolide-specific efflux protein maca	[TP0840-TP0965 (0.8653204)]
COG0477	COG0845	ECA2730	ECA2730	Sugar efflux transporter	ECA3269	ECA3269	HlyD family secretion protein	[TP0840-TP0965 (0.8653204)]
COG0477	COG0845	ECA2224	ECA2224	Putative transporter {UniProtKB/TrEMBL:Q6D518}	ECA3448	ECA3448	Multidrug resistance protein	[TP0840-TP0965 (0.8653204)]
COG0477	COG0845	ECA2455	ECA2455	Fosmidomycin resistance protein	ECA2782	ECA2782	Protease secretion protein	[TP0840-TP0965 (0.8653204)]
COG0477	COG0845	ECA4437	ECA4437	MFS efflux transporter {UniProtKB/TrEMBL:Q6CYR8}	ECA3184	mdtA	Multidrug resistance protein mdtA precursor (Multidrug transporter mdtA)	[TP0840-TP0965 (0.8653204)]
COG0477	COG0845	ECA1205	ECA1205	Putative membrane protein	ECA3448	ECA3448	Multidrug resistance protein	[TP0840-TP0965 (0.8653204)]
COG0477	COG0845	ECA0845	ECA0845	Putative membrane protein	ECA2782	ECA2782	Protease secretion protein	[TP0840-TP0965 (0.8653204)]
COG0477	COG0845	ECA1808	ECA1808	Probable transporter {UniProtKB/TrEMBL:Q6D679}	ECA1096	ECA1096	Putative type I secretion protein	[TP0840-TP0965 (0.8653204)]
COG0477	COG0845	ECA3187	ECA3187	Putative drug transporter	ECA1170	ECA1170	Acriflavine resistance protein A	[TP0840-TP0965 (0.8653204)]
COG0477	COG0845	ECA0644	ECA0644	Galacturonate transporter	ECA2782	ECA2782	Protease secretion protein	[TP0840-TP0965 (0.8653204)]
COG0477	COG0845	ECA0370	ECA0370	Putative membrane protein	ECA3184	mdtA	Multidrug resistance protein mdtA precursor (Multidrug transporter mdtA)	[TP0840-TP0965 (0.8653204)]
COG0477	COG0845	ECA2741	ECA2741	Bicyclomycin resistance protein	ECA1170	ECA1170	Acriflavine resistance protein A	[TP0840-TP0965 (0.8653204)]
COG0477	COG0845	ECA2430	ECA2430	Putative membrane protein	ECA1170	ECA1170	Acriflavine resistance protein A	[TP0840-TP0965 (0.8653204)]
COG0477	COG0845	ECA1808	ECA1808	Probable transporter {UniProtKB/TrEMBL:Q6D679}	ECA3184	mdtA	Multidrug resistance protein mdtA precursor (Multidrug transporter mdtA)	[TP0840-TP0965 (0.8653204)]
COG0477	COG0845	ECA3577	ECA3577	Probable glucarate transporter	ECA0801	ECA0801	Putative exported protein	[TP0840-TP0965 (0.8653204)]
COG0477	COG0845	ECA3508	ECA3508	Putative transport protein	ECA0801	ECA0801	Putative exported protein	[TP0840-TP0965 (0.8653204)]
COG0477	COG0845	ECA2730	ECA2730	Sugar efflux transporter	ECA2930	ECA2930	HlyD-family secretion protein	[TP0840-TP0965 (0.8653204)]
COG0477	COG0845	ECA2741	ECA2741	Bicyclomycin resistance protein	ECA1384	ECA1384	Putative copper efflux system protein	[TP0840-TP0965 (0.8653204)]
COG0477	COG0845	ECA0370	ECA0370	Putative membrane protein	ECA1384	ECA1384	Putative copper efflux system protein	[TP0840-TP0965 (0.8653204)]
COG0477	COG0845	ECA1808	ECA1808	Probable transporter {UniProtKB/TrEMBL:Q6D679}	ECA1170	ECA1170	Acriflavine resistance protein A	[TP0840-TP0965 (0.8653204)]
COG0477	COG0845	ECA2350	ECA2350	Probable transport protein	ECA1384	ECA1384	Putative copper efflux system protein	[TP0840-TP0965 (0.8653204)]
COG0477	COG0845	ECA0753	ECA0753	Putative raffinose permease	ECA1384	ECA1384	Putative copper efflux system protein	[TP0840-TP0965 (0.8653204)]
COG0477	COG0845	ECA0865	ECA0865	Probable transport protein	ECA0424	ECA0424	Putative membrane protein	[TP0840-TP0965 (0.8653204)]
COG0477	COG0845	ECA0937	ECA0937	Putative transport protein	ECA2782	ECA2782	Protease secretion protein	[TP0840-TP0965 (0.8653204)]
COG0477	COG0845	ECA2730	ECA2730	Sugar efflux transporter	ECA2782	ECA2782	Protease secretion protein	[TP0840-TP0965 (0.8653204)]
COG0477	COG0845	ECA1138	ECA1138	Probable transporter {UniProtKB/TrEMBL:Q6D837}	ECA0888	ECA0888	Macrolide-specific efflux protein maca	[TP0840-TP0965 (0.8653204)]
COG0477	COG0845	ECA3187	ECA3187	Putative drug transporter	ECA1096	ECA1096	Putative type I secretion protein	[TP0840-TP0965 (0.8653204)]
COG0477	COG0845	ECA1573	ECA1573	Probable transporter {UniProtKB/TrEMBL:Q6D6V7}	ECA0888	ECA0888	Macrolide-specific efflux protein maca	[TP0840-TP0965 (0.8653204)]
COG0477	COG0845	ECA2927	ECA2927	Probable transporter {UniProtKB/TrEMBL:Q6D317}	ECA1384	ECA1384	Putative copper efflux system protein	[TP0840-TP0965 (0.8653204)]
COG0477	COG0845	ECA3640	ECA3640	Putative membrane protein	ECA2930	ECA2930	HlyD-family secretion protein	[TP0840-TP0965 (0.8653204)]
COG0477	COG0845	ECA1808	ECA1808	Probable transporter {UniProtKB/TrEMBL:Q6D679}	ECA0888	ECA0888	Macrolide-specific efflux protein maca	[TP0840-TP0965 (0.8653204)]
COG0477	COG0845	ECA3508	ECA3508	Putative transport protein	ECA1384	ECA1384	Putative copper efflux system protein	[TP0840-TP0965 (0.8653204)]
COG0477	COG0845	ECA0769	ECA0769	Probable transporter {UniProtKB/TrEMBL:Q6D950}	ECA3448	ECA3448	Multidrug resistance protein	[TP0840-TP0965 (0.8653204)]
COG0477	COG0845	ECA3640	ECA3640	Putative membrane protein	ECA0888	ECA0888	Macrolide-specific efflux protein maca	[TP0840-TP0965 (0.8653204)]
COG0477	COG0845	ECA1546	ECA1546	Proline/betaine transporter	ECA1384	ECA1384	Putative copper efflux system protein	[TP0840-TP0965 (0.8653204)]
COG0477	COG0845	ECA1489	ECA1489	Lactose permease {UniProtKB/TrEMBL:Q6D737}	ECA3269	ECA3269	HlyD family secretion protein	[TP0840-TP0965 (0.8653204)]
COG0477	COG0845	ECA2741	ECA2741	Bicyclomycin resistance protein	ECA1535	ECA1535	HlyD family secretion protein	[TP0840-TP0965 (0.8653204)]
COG0477	COG0845	ECA1138	ECA1138	Probable transporter {UniProtKB/TrEMBL:Q6D837}	ECA1170	ECA1170	Acriflavine resistance protein A	[TP0840-TP0965 (0.8653204)]
COG0477	COG0845	ECA3884	ECA3884	Putative transport protein	ECA3184	mdtA	Multidrug resistance protein mdtA precursor (Multidrug transporter mdtA)	[TP0840-TP0965 (0.8653204)]
COG0477	COG0845	ECA1550	ECA1550	Putative transport system membrane protein	ECA0888	ECA0888	Macrolide-specific efflux protein maca	[TP0840-TP0965 (0.8653204)]
COG0477	COG0845	ECA0912	ECA0912	Putative membrane protein	ECA1384	ECA1384	Putative copper efflux system protein	[TP0840-TP0965 (0.8653204)]
COG0477	COG0845	ECA2927	ECA2927	Probable transporter {UniProtKB/TrEMBL:Q6D317}	ECA0801	ECA0801	Putative exported protein	[TP0840-TP0965 (0.8653204)]
COG0477	COG0845	ECA2224	ECA2224	Putative transporter {UniProtKB/TrEMBL:Q6D518}	ECA1170	ECA1170	Acriflavine resistance protein A	[TP0840-TP0965 (0.8653204)]
COG0477	COG0845	ECA2256	ECA2256	Putative transporter {UniProtKB/TrEMBL:Q6D4Y4}	ECA1384	ECA1384	Putative copper efflux system protein	[TP0840-TP0965 (0.8653204)]
COG0477	COG0845	ECA3513	ECA3513	Multidrug resistance protein B	ECA3448	ECA3448	Multidrug resistance protein	[TP0840-TP0965 (0.8653204)]
COG0477	COG0845	ECA4358	ECA4358	Putative membrane protein	ECA3269	ECA3269	HlyD family secretion protein	[TP0840-TP0965 (0.8653204)]
COG0477	COG0845	ECA0957	ECA0957	Putative membrane protein	ECA1384	ECA1384	Putative copper efflux system protein	[TP0840-TP0965 (0.8653204)]
COG0477	COG0845	ECA1550	ECA1550	Putative transport system membrane protein	ECA1384	ECA1384	Putative copper efflux system protein	[TP0840-TP0965 (0.8653204)]
COG0477	COG0845	ECA3884	ECA3884	Putative transport protein	ECA2782	ECA2782	Protease secretion protein	[TP0840-TP0965 (0.8653204)]
COG0477	COG0845	ECA4437	ECA4437	MFS efflux transporter {UniProtKB/TrEMBL:Q6CYR8}	ECA0801	ECA0801	Putative exported protein	[TP0840-TP0965 (0.8653204)]
COG0477	COG0845	ECA0930	ECA0930	Probable permease {UniProtKB/TrEMBL:Q6D8P2}	ECA3184	mdtA	Multidrug resistance protein mdtA precursor (Multidrug transporter mdtA)	[TP0840-TP0965 (0.8653204)]
COG0477	COG0845	ECA0930	ECA0930	Probable permease {UniProtKB/TrEMBL:Q6D8P2}	ECA0888	ECA0888	Macrolide-specific efflux protein maca	[TP0840-TP0965 (0.8653204)]
COG0477	COG0845	ECA3187	ECA3187	Putative drug transporter	ECA3448	ECA3448	Multidrug resistance protein	[TP0840-TP0965 (0.8653204)]
COG0477	COG0845	ECA0644	ECA0644	Galacturonate transporter	ECA1170	ECA1170	Acriflavine resistance protein A	[TP0840-TP0965 (0.8653204)]
COG0477	COG0845	ECA1489	ECA1489	Lactose permease {UniProtKB/TrEMBL:Q6D737}	ECA0801	ECA0801	Putative exported protein	[TP0840-TP0965 (0.8653204)]
COG0477	COG0845	ECA0937	ECA0937	Putative transport protein	ECA3184	mdtA	Multidrug resistance protein mdtA precursor (Multidrug transporter mdtA)	[TP0840-TP0965 (0.8653204)]
COG0477	COG0845	ECA3513	ECA3513	Multidrug resistance protein B	ECA2782	ECA2782	Protease secretion protein	[TP0840-TP0965 (0.8653204)]
COG0477	COG0845	ECA0912	ECA0912	Putative membrane protein	ECA0801	ECA0801	Putative exported protein	[TP0840-TP0965 (0.8653204)]
COG0477	COG0845	ECA2430	ECA2430	Putative membrane protein	ECA3184	mdtA	Multidrug resistance protein mdtA precursor (Multidrug transporter mdtA)	[TP0840-TP0965 (0.8653204)]
COG0477	COG0845	ECA1144	ECA1144	Beta-lactamase induction signal transducer	ECA0424	ECA0424	Putative membrane protein	[TP0840-TP0965 (0.8653204)]
COG0477	COG0845	ECA0937	ECA0937	Putative transport protein	ECA0801	ECA0801	Putative exported protein	[TP0840-TP0965 (0.8653204)]
COG0477	COG0845	ECA2256	ECA2256	Putative transporter {UniProtKB/TrEMBL:Q6D4Y4}	ECA3184	mdtA	Multidrug resistance protein mdtA precursor (Multidrug transporter mdtA)	[TP0840-TP0965 (0.8653204)]
COG0477	COG0845	ECA1550	ECA1550	Putative transport system membrane protein	ECA3269	ECA3269	HlyD family secretion protein	[TP0840-TP0965 (0.8653204)]
COG0477	COG0845	ECA0937	ECA0937	Putative transport protein	ECA1096	ECA1096	Putative type I secretion protein	[TP0840-TP0965 (0.8653204)]
COG0477	COG0845	ECA0845	ECA0845	Putative membrane protein	ECA1535	ECA1535	HlyD family secretion protein	[TP0840-TP0965 (0.8653204)]
COG0477	COG0845	ECA3522	ECA3522	Alpha-ketoglutarate permease	ECA1535	ECA1535	HlyD family secretion protein	[TP0840-TP0965 (0.8653204)]
COG0477	COG0845	ECA3375	ECA3375	Probable transporter {UniProtKB/TrEMBL:Q6D1S2}	ECA3269	ECA3269	HlyD family secretion protein	[TP0840-TP0965 (0.8653204)]
COG0477	COG0845	ECA0370	ECA0370	Putative membrane protein	ECA2782	ECA2782	Protease secretion protein	[TP0840-TP0965 (0.8653204)]
COG0477	COG0845	ECA2525	mdtH	Multidrug resistance protein mdtH	ECA3448	ECA3448	Multidrug resistance protein	[TP0840-TP0965 (0.8653204)]
COG0477	COG0845	ECA0919	ECA0919	Probable transport protein	ECA1535	ECA1535	HlyD family secretion protein	[TP0840-TP0965 (0.8653204)]
COG0477	COG0845	ECA1546	ECA1546	Proline/betaine transporter	ECA3269	ECA3269	HlyD family secretion protein	[TP0840-TP0965 (0.8653204)]
COG0477	COG0845	ECA3953	ECA3953	Probable transporter {UniProtKB/TrEMBL:Q6D048}	ECA1535	ECA1535	HlyD family secretion protein	[TP0840-TP0965 (0.8653204)]
COG0477	COG0845	ECA0845	ECA0845	Putative membrane protein	ECA0888	ECA0888	Macrolide-specific efflux protein maca	[TP0840-TP0965 (0.8653204)]
COG0477	COG0845	ECA0865	ECA0865	Probable transport protein	ECA0888	ECA0888	Macrolide-specific efflux protein maca	[TP0840-TP0965 (0.8653204)]
COG0477	COG0845	ECA3508	ECA3508	Putative transport protein	ECA2782	ECA2782	Protease secretion protein	[TP0840-TP0965 (0.8653204)]
COG0477	COG0845	ECA3577	ECA3577	Probable glucarate transporter	ECA1096	ECA1096	Putative type I secretion protein	[TP0840-TP0965 (0.8653204)]
COG0477	COG0845	ECA0912	ECA0912	Putative membrane protein	ECA3184	mdtA	Multidrug resistance protein mdtA precursor (Multidrug transporter mdtA)	[TP0840-TP0965 (0.8653204)]
COG0477	COG0845	ECA4358	ECA4358	Putative membrane protein	ECA0801	ECA0801	Putative exported protein	[TP0840-TP0965 (0.8653204)]
COG0477	COG0845	ECA0930	ECA0930	Probable permease {UniProtKB/TrEMBL:Q6D8P2}	ECA2930	ECA2930	HlyD-family secretion protein	[TP0840-TP0965 (0.8653204)]
COG0477	COG0845	ECA0919	ECA0919	Probable transport protein	ECA3269	ECA3269	HlyD family secretion protein	[TP0840-TP0965 (0.8653204)]
COG0477	COG0845	ECA0225	ECA0225	Shikimate transporter {UniProtKB/TrEMBL:Q6DAM8}	ECA0801	ECA0801	Putative exported protein	[TP0840-TP0965 (0.8653204)]
COG0477	COG0845	ECA0753	ECA0753	Putative raffinose permease	ECA3448	ECA3448	Multidrug resistance protein	[TP0840-TP0965 (0.8653204)]
COG0477	COG0845	ECA3187	ECA3187	Putative drug transporter	ECA3269	ECA3269	HlyD family secretion protein	[TP0840-TP0965 (0.8653204)]
COG0477	COG0845	ECA0769	ECA0769	Probable transporter {UniProtKB/TrEMBL:Q6D950}	ECA1170	ECA1170	Acriflavine resistance protein A	[TP0840-TP0965 (0.8653204)]
COG0477	COG0845	ECA3640	ECA3640	Putative membrane protein	ECA1170	ECA1170	Acriflavine resistance protein A	[TP0840-TP0965 (0.8653204)]
COG0477	COG0845	ECA1138	ECA1138	Probable transporter {UniProtKB/TrEMBL:Q6D837}	ECA3184	mdtA	Multidrug resistance protein mdtA precursor (Multidrug transporter mdtA)	[TP0840-TP0965 (0.8653204)]
COG0477	COG0845	ECA3640	ECA3640	Putative membrane protein	ECA3184	mdtA	Multidrug resistance protein mdtA precursor (Multidrug transporter mdtA)	[TP0840-TP0965 (0.8653204)]
COG0477	COG0845	ECA0644	ECA0644	Galacturonate transporter	ECA0424	ECA0424	Putative membrane protein	[TP0840-TP0965 (0.8653204)]
COG0477	COG0845	ECA2260	ECA2260	Putative transporter {UniProtKB/TrEMBL:Q6D4Y0}	ECA0888	ECA0888	Macrolide-specific efflux protein maca	[TP0840-TP0965 (0.8653204)]
COG0477	COG0845	ECA3513	ECA3513	Multidrug resistance protein B	ECA0888	ECA0888	Macrolide-specific efflux protein maca	[TP0840-TP0965 (0.8653204)]
COG0477	COG0845	ECA2260	ECA2260	Putative transporter {UniProtKB/TrEMBL:Q6D4Y0}	ECA3184	mdtA	Multidrug resistance protein mdtA precursor (Multidrug transporter mdtA)	[TP0840-TP0965 (0.8653204)]
COG0477	COG0845	ECA4457	ECA4457	Putative methyl viologen resistance protein	ECA1096	ECA1096	Putative type I secretion protein	[TP0840-TP0965 (0.8653204)]
COG0477	COG0845	ECA1550	ECA1550	Putative transport system membrane protein	ECA1535	ECA1535	HlyD family secretion protein	[TP0840-TP0965 (0.8653204)]
COG0477	COG0845	ECA2260	ECA2260	Putative transporter {UniProtKB/TrEMBL:Q6D4Y0}	ECA1384	ECA1384	Putative copper efflux system protein	[TP0840-TP0965 (0.8653204)]
COG0477	COG0845	ECA1573	ECA1573	Probable transporter {UniProtKB/TrEMBL:Q6D6V7}	ECA0801	ECA0801	Putative exported protein	[TP0840-TP0965 (0.8653204)]
COG0477	COG0845	ECA3375	ECA3375	Probable transporter {UniProtKB/TrEMBL:Q6D1S2}	ECA2782	ECA2782	Protease secretion protein	[TP0840-TP0965 (0.8653204)]
COG0477	COG0845	ECA0225	ECA0225	Shikimate transporter {UniProtKB/TrEMBL:Q6DAM8}	ECA0424	ECA0424	Putative membrane protein	[TP0840-TP0965 (0.8653204)]
COG0477	COG0845	ECA3513	ECA3513	Multidrug resistance protein B	ECA0424	ECA0424	Putative membrane protein	[TP0840-TP0965 (0.8653204)]
COG0305	COG2812	ECA3664	ECA3664	Replicative DNA helicase	ECA1176	ECA1176	DNA polymerase III subunit tau	[TP0058-TP1005 (0.7130585)]
COG0305	COG2812	ECA0519	ECA0519	Replicative DNA helicase	ECA1176	ECA1176	DNA polymerase III subunit tau	[TP0058-TP1005 (0.7130585)]
COG0188	COG0526	ECA0345	ECA0345	Topoisomerase IV subunit A	ECA4212	ECA4212	Thioredoxin {UniProtKB/TrEMBL:Q6CZE0}	[TP0005-TP0100 (0.7885434)]
COG0188	COG0526	ECA1201	ECA1201	DNA gyrase subunit A {UniProtKB/TrEMBL:Q6D7X4}	ECA1888	ECA1888	Thiol:disulfide interchange protein	[TP0005-TP0100 (0.7885434)]
COG0188	COG0526	ECA0345	ECA0345	Topoisomerase IV subunit A	ECA1516	ECA1516	Putative lipoprotein {UniProtKB/TrEMBL:Q6D713}	[TP0005-TP0100 (0.7885434)]
COG0188	COG0526	ECA1201	ECA1201	DNA gyrase subunit A {UniProtKB/TrEMBL:Q6D7X4}	ECA0020	ECA0020	Thiol:disulfide interchange protein	[TP0005-TP0100 (0.7885434)]
COG0188	COG0526	ECA1201	ECA1201	DNA gyrase subunit A {UniProtKB/TrEMBL:Q6D7X4}	ECA4212	ECA4212	Thioredoxin {UniProtKB/TrEMBL:Q6CZE0}	[TP0005-TP0100 (0.7885434)]
COG0188	COG0526	ECA0345	ECA0345	Topoisomerase IV subunit A	ECA3517	ECA3517	Thioredoxin 2 {UniProtKB/TrEMBL:Q6D1D1}	[TP0005-TP0100 (0.7885434)]
COG0188	COG0526	ECA1201	ECA1201	DNA gyrase subunit A {UniProtKB/TrEMBL:Q6D7X4}	ECA1516	ECA1516	Putative lipoprotein {UniProtKB/TrEMBL:Q6D713}	[TP0005-TP0100 (0.7885434)]
COG0188	COG0526	ECA1201	ECA1201	DNA gyrase subunit A {UniProtKB/TrEMBL:Q6D7X4}	ECA3517	ECA3517	Thioredoxin 2 {UniProtKB/TrEMBL:Q6D1D1}	[TP0005-TP0100 (0.7885434)]
COG0188	COG0526	ECA0345	ECA0345	Topoisomerase IV subunit A	ECA1888	ECA1888	Thiol:disulfide interchange protein	[TP0005-TP0100 (0.7885434)]
COG0188	COG0526	ECA0345	ECA0345	Topoisomerase IV subunit A	ECA0020	ECA0020	Thiol:disulfide interchange protein	[TP0005-TP0100 (0.7885434)]
COG0526	COG0771	ECA4212	ECA4212	Thioredoxin {UniProtKB/TrEMBL:Q6CZE0}	ECA3817	murD	UDP-N-acetylmuramoylalanine--D-glutamate ligase (EC 6.3.2.9) (UDP-N- acetylmuramoyl-L-alanyl-D-glutamate synthetase) (D-glutamic acid- adding enzyme)	[TP0100-TP0903 (0.59509045)]
COG0526	COG0771	ECA1516	ECA1516	Putative lipoprotein {UniProtKB/TrEMBL:Q6D713}	ECA3817	murD	UDP-N-acetylmuramoylalanine--D-glutamate ligase (EC 6.3.2.9) (UDP-N- acetylmuramoyl-L-alanyl-D-glutamate synthetase) (D-glutamic acid- adding enzyme)	[TP0100-TP0903 (0.59509045)]
COG0526	COG0771	ECA0020	ECA0020	Thiol:disulfide interchange protein	ECA3817	murD	UDP-N-acetylmuramoylalanine--D-glutamate ligase (EC 6.3.2.9) (UDP-N- acetylmuramoyl-L-alanyl-D-glutamate synthetase) (D-glutamic acid- adding enzyme)	[TP0100-TP0903 (0.59509045)]
COG0526	COG0771	ECA1888	ECA1888	Thiol:disulfide interchange protein	ECA3817	murD	UDP-N-acetylmuramoylalanine--D-glutamate ligase (EC 6.3.2.9) (UDP-N- acetylmuramoyl-L-alanyl-D-glutamate synthetase) (D-glutamic acid- adding enzyme)	[TP0100-TP0903 (0.59509045)]
COG0526	COG0771	ECA3517	ECA3517	Thioredoxin 2 {UniProtKB/TrEMBL:Q6D1D1}	ECA3817	murD	UDP-N-acetylmuramoylalanine--D-glutamate ligase (EC 6.3.2.9) (UDP-N- acetylmuramoyl-L-alanyl-D-glutamate synthetase) (D-glutamic acid- adding enzyme)	[TP0100-TP0903 (0.59509045)]
COG1283	COG1286	ECA3983	ECA3983	Putative sodium/phosphate cotransporter	ECA3053	ECA3053	Colicin V production protein	[TP0771-TP0522 (0.80866665)]
COG0143	COG0845	ECA1409	metG	Methionyl-tRNA synthetase (EC 6.1.1.10) (Methionine--tRNA ligase) (MetRS)	ECA1384	ECA1384	Putative copper efflux system protein	[TP0798-TP0965 (0.7246752)]
COG0143	COG0845	ECA1409	metG	Methionyl-tRNA synthetase (EC 6.1.1.10) (Methionine--tRNA ligase) (MetRS)	ECA1170	ECA1170	Acriflavine resistance protein A	[TP0798-TP0965 (0.7246752)]
COG0143	COG0845	ECA1409	metG	Methionyl-tRNA synthetase (EC 6.1.1.10) (Methionine--tRNA ligase) (MetRS)	ECA0888	ECA0888	Macrolide-specific efflux protein maca	[TP0798-TP0965 (0.7246752)]
COG0143	COG0845	ECA1409	metG	Methionyl-tRNA synthetase (EC 6.1.1.10) (Methionine--tRNA ligase) (MetRS)	ECA1535	ECA1535	HlyD family secretion protein	[TP0798-TP0965 (0.7246752)]
COG0143	COG0845	ECA1409	metG	Methionyl-tRNA synthetase (EC 6.1.1.10) (Methionine--tRNA ligase) (MetRS)	ECA0424	ECA0424	Putative membrane protein	[TP0798-TP0965 (0.7246752)]
COG0143	COG0845	ECA1409	metG	Methionyl-tRNA synthetase (EC 6.1.1.10) (Methionine--tRNA ligase) (MetRS)	ECA1096	ECA1096	Putative type I secretion protein	[TP0798-TP0965 (0.7246752)]
COG0143	COG0845	ECA1409	metG	Methionyl-tRNA synthetase (EC 6.1.1.10) (Methionine--tRNA ligase) (MetRS)	ECA2930	ECA2930	HlyD-family secretion protein	[TP0798-TP0965 (0.7246752)]
COG0143	COG0845	ECA1409	metG	Methionyl-tRNA synthetase (EC 6.1.1.10) (Methionine--tRNA ligase) (MetRS)	ECA3184	mdtA	Multidrug resistance protein mdtA precursor (Multidrug transporter mdtA)	[TP0798-TP0965 (0.7246752)]
COG0143	COG0845	ECA1409	metG	Methionyl-tRNA synthetase (EC 6.1.1.10) (Methionine--tRNA ligase) (MetRS)	ECA0801	ECA0801	Putative exported protein	[TP0798-TP0965 (0.7246752)]
COG0143	COG0845	ECA1409	metG	Methionyl-tRNA synthetase (EC 6.1.1.10) (Methionine--tRNA ligase) (MetRS)	ECA3448	ECA3448	Multidrug resistance protein	[TP0798-TP0965 (0.7246752)]
COG0143	COG0845	ECA1409	metG	Methionyl-tRNA synthetase (EC 6.1.1.10) (Methionine--tRNA ligase) (MetRS)	ECA3269	ECA3269	HlyD family secretion protein	[TP0798-TP0965 (0.7246752)]
COG0143	COG0845	ECA1409	metG	Methionyl-tRNA synthetase (EC 6.1.1.10) (Methionine--tRNA ligase) (MetRS)	ECA2782	ECA2782	Protease secretion protein	[TP0798-TP0965 (0.7246752)]
COG0762	COG2239	ECA3629	ECA3629	Putative membrane protein	ECA3169	ECA3169	Magnesium transporter {UniProtKB/TrEMBL:Q6D2C7}	[TP0668-TP0917 (0.5215956)]
COG1536	COG1868	ECA1725	ECA1725	Flagellar motor switch protein	ECA1719	ECA1719	Flagellar motor switch protein	[TP0026-TP0721 (0.9539454)]
COG0504	COG1475	ECA3567	ECA3567	CTP synthase {UniProtKB/TrEMBL:Q6D181}	ECA4109	ECA4109	Hypothetical protein {UniProtKB/TrEMBL:Q6CZP2}	[TP0305-TP0271 (0.70252794)]
COG0149	COG2239	ECA4272	ECA4272	Triosephosphate isomerase	ECA3169	ECA3169	Magnesium transporter {UniProtKB/TrEMBL:Q6D2C7}	[TP0537-TP0917 (0.5527395)]
COG0149	COG2239	ECA0867	ECA0867	Putative triosephosphate isomerase	ECA3169	ECA3169	Magnesium transporter {UniProtKB/TrEMBL:Q6D2C7}	[TP0537-TP0917 (0.5527395)]
COG0250	COG0772	ECA0204	ECA0204	Transcriptional activator	ECA3816	ECA3816	Cell division protein {UniProtKB/TrEMBL:Q6D0I2}	[TP0236-TP0387 (0.7470728)]
COG0250	COG0772	ECA0218	ECA0218	Transcription antitermination protein	ECA1302	ECA1302	Rod shape-determining protein	[TP0236-TP0387 (0.7470728)]
COG0250	COG0772	ECA0204	ECA0204	Transcriptional activator	ECA1302	ECA1302	Rod shape-determining protein	[TP0236-TP0387 (0.7470728)]
COG0250	COG0772	ECA0218	ECA0218	Transcription antitermination protein	ECA3816	ECA3816	Cell division protein {UniProtKB/TrEMBL:Q6D0I2}	[TP0236-TP0387 (0.7470728)]
COG0227	COG0740	ECA0146	rpmB	50S ribosomal protein L28	ECA1148	clpP	ATP-dependent Clp protease proteolytic subunit (EC 3.4.21.92) (Endopeptidase Clp)	[TP0362-TP0507 (0.75048)]
COG0457	COG0457	ECA4374	ECA4374	Cellulose synthase protein C	ECA4374	ECA4374	Cellulose synthase protein C	[TP0067-TP0095 (0.6515529)]
COG0445	COG3839	ECA4521	gidA	tRNA uridine 5-carboxymethylaminomethyl modification enzyme gidA (Glucose-inhibited division protein A)	ECA0751	ECA0751	Probable sugar ABC transporter, ATP-binding	[TP0044-TP0804 (0.81002605)]
COG0445	COG3839	ECA4521	gidA	tRNA uridine 5-carboxymethylaminomethyl modification enzyme gidA (Glucose-inhibited division protein A)	ECA0851	ECA0851	Putative sugar ABC transporter ATP-binding	[TP0044-TP0804 (0.81002605)]
COG0445	COG3839	ECA4521	gidA	tRNA uridine 5-carboxymethylaminomethyl modification enzyme gidA (Glucose-inhibited division protein A)	ECA3174	ECA3174	Maltose/maltodextrin transport ATP-binding	[TP0044-TP0804 (0.81002605)]
COG0445	COG3839	ECA4521	gidA	tRNA uridine 5-carboxymethylaminomethyl modification enzyme gidA (Glucose-inhibited division protein A)	ECA2405	ECA2405	ABC transporter, ATP-binding component	[TP0044-TP0804 (0.81002605)]
COG0445	COG3839	ECA4521	gidA	tRNA uridine 5-carboxymethylaminomethyl modification enzyme gidA (Glucose-inhibited division protein A)	ECA3748	ECA3748	ABC transporter, ATP-binding protein	[TP0044-TP0804 (0.81002605)]
COG0445	COG3839	ECA4521	gidA	tRNA uridine 5-carboxymethylaminomethyl modification enzyme gidA (Glucose-inhibited division protein A)	ECA4250	ECA4250	ABC transporter ATP-binding protein	[TP0044-TP0804 (0.81002605)]
COG0445	COG3839	ECA4521	gidA	tRNA uridine 5-carboxymethylaminomethyl modification enzyme gidA (Glucose-inhibited division protein A)	ECA1347	ECA1347	ABC transporter ATP-binding protein	[TP0044-TP0804 (0.81002605)]
COG0445	COG3839	ECA4521	gidA	tRNA uridine 5-carboxymethylaminomethyl modification enzyme gidA (Glucose-inhibited division protein A)	ECA4319	ECA4319	Sn-glycerol-3-phosphate transport ATP-binding	[TP0044-TP0804 (0.81002605)]
COG0103	COG0211	ECA0307	ECA0307	30S ribosomal protein S9	ECA0691	rpmA	50S ribosomal protein L27	[TP1024-TP0743 (0.87139803)]
COG0457	COG0803	ECA4374	ECA4374	Cellulose synthase protein C	ECA2392	ECA2392	Periplasmic chelated iron-binding protein	[TP0469-TP0034 (0.86910707)]
COG0457	COG0803	ECA4374	ECA4374	Cellulose synthase protein C	ECA3758	ECA3758	ABC transporter substrate-binding protein	[TP0469-TP0034 (0.86910707)]
COG0530	COG0741	ECA0294	ECA0294	Putative sodium/calcium exchanger protein	ECA2779	ECA2779	Putative transglycosylase	[TP1034-TP0043 (0.7823198)]
COG0530	COG0741	ECA0294	ECA0294	Putative sodium/calcium exchanger protein	ECA3714	ECA3714	Putative phage-related lytic transglycosylase	[TP1034-TP0043 (0.7823198)]
COG0530	COG0741	ECA0294	ECA0294	Putative sodium/calcium exchanger protein	ECA0556	ECA0556	Putative exported protein	[TP1034-TP0043 (0.7823198)]
COG0530	COG0741	ECA0294	ECA0294	Putative sodium/calcium exchanger protein	ECA3343	ECA3343	Membrane-bound lytic murein transglycosylase D	[TP1034-TP0043 (0.7823198)]
COG0530	COG0741	ECA0294	ECA0294	Putative sodium/calcium exchanger protein	ECA0542	ECA0542	Putative Type IV pilus protein	[TP1034-TP0043 (0.7823198)]
COG0530	COG0741	ECA0294	ECA0294	Putative sodium/calcium exchanger protein	ECA3900	ECA3900	Soluble lytic murein transglycosylase	[TP1034-TP0043 (0.7823198)]
COG0530	COG0741	ECA0294	ECA0294	Putative sodium/calcium exchanger protein	ECA0974	mltC	Membrane-bound lytic murein transglycosylase C precursor (EC 3.2.1.-) (Murein hydrolase C)	[TP1034-TP0043 (0.7823198)]
COG0621	COG2812	ECA1319	ECA1319	Hypothetical protein {UniProtKB/TrEMBL:Q6D7K6}	ECA1176	ECA1176	DNA polymerase III subunit tau	[TP0754-TP1005 (0.5550382)]
COG0621	COG2812	ECA2708	ECA2708	Hypothetical protein {UniProtKB/TrEMBL:Q6D3N6}	ECA1176	ECA1176	DNA polymerase III subunit tau	[TP0754-TP1005 (0.5550382)]
COG0739	COG1344	ECA3531	ECA3531	Putative cell wall degradation lipoprotein	ECA1712	ECA1712	Flagellar hook-associated protein 3	[TP0702-TP0870 (0.64395046)]
COG0739	COG1344	ECA3531	ECA3531	Putative cell wall degradation lipoprotein	ECA2872	ECA2872	Putative flagellin {UniProtKB/TrEMBL:Q6D372}	[TP0702-TP0870 (0.64395046)]
COG0739	COG1344	ECA2483	ECA2483	Putative peptidase {UniProtKB/TrEMBL:Q6D4B0}	ECA1731	ECA1731	Flagellin {UniProtKB/TrEMBL:Q6D6F4}	[TP0702-TP0870 (0.64395046)]
COG0739	COG1344	ECA3531	ECA3531	Putative cell wall degradation lipoprotein	ECA1731	ECA1731	Flagellin {UniProtKB/TrEMBL:Q6D6F4}	[TP0702-TP0870 (0.64395046)]
COG0739	COG1344	ECA2483	ECA2483	Putative peptidase {UniProtKB/TrEMBL:Q6D4B0}	ECA2872	ECA2872	Putative flagellin {UniProtKB/TrEMBL:Q6D372}	[TP0702-TP0870 (0.64395046)]
COG0739	COG1344	ECA2483	ECA2483	Putative peptidase {UniProtKB/TrEMBL:Q6D4B0}	ECA1712	ECA1712	Flagellar hook-associated protein 3	[TP0702-TP0870 (0.64395046)]
COG0442	COG4591	ECA3529	ECA3529	Prolyl-tRNA synthetase {UniProtKB/TrEMBL:Q6D1B9}	ECA1825	ECA1825	Lipoprotein releasing system transmembrane	[TP0160-TP0582 (0.74148)]
COG0442	COG4591	ECA3529	ECA3529	Prolyl-tRNA synthetase {UniProtKB/TrEMBL:Q6D1B9}	ECA1823	ECA1823	Lipoprotein releasing system transmembrane	[TP0160-TP0582 (0.74148)]
COG0693	COG0761	ECA1135	ECA1135	4-methyl-5b-hydroxyethyl-thiazole monophosphate	ECA3873	lytB	4-hydroxy-3-methylbut-2-enyl diphosphate reductase (EC 1.17.1.2)	[TP0445-TP0547 (0.53976095)]
COG0693	COG0761	ECA0102	ECA0102	Hypothetical protein {UniProtKB/TrEMBL:Q6DB00}	ECA3873	lytB	4-hydroxy-3-methylbut-2-enyl diphosphate reductase (EC 1.17.1.2)	[TP0445-TP0547 (0.53976095)]
COG0693	COG0761	ECA3563	ECA3563	Hypothetical protein {UniProtKB/TrEMBL:Q6D185}	ECA3873	lytB	4-hydroxy-3-methylbut-2-enyl diphosphate reductase (EC 1.17.1.2)	[TP0445-TP0547 (0.53976095)]
COG1291	COG2239	ECA1687	ECA1687	Chemotaxis protein {UniProtKB/TrEMBL:Q6D6J3}	ECA3169	ECA3169	Magnesium transporter {UniProtKB/TrEMBL:Q6D2C7}	[TP0725-TP0917 (0.53720385)]
COG1536	COG4786	ECA1725	ECA1725	Flagellar motor switch protein	ECA1707	ECA1707	Flagellar basal-body rod protein	[TP0026-TP0961 (0.8107165)]
COG0223	COG0664	ECA4000	fmt	Methionyl-tRNA formyltransferase (EC 2.1.2.9)	ECA2207	ECA2207	Fumarate and nitrate reduction regulatory protein	[TP0756-TP0995 (0.69102824)]
COG0223	COG0664	ECA4000	fmt	Methionyl-tRNA formyltransferase (EC 2.1.2.9)	ECA1829	ECA1829	Putative Crp/Fnr-family of transcriptional	[TP0756-TP0995 (0.69102824)]
COG0223	COG0664	ECA4000	fmt	Methionyl-tRNA formyltransferase (EC 2.1.2.9)	ECA4064	ECA4064	Cyclic AMP receptor protein	[TP0756-TP0995 (0.69102824)]
COG0697	COG0716	ECA2035	ECA2035	Regulatory protein {UniProtKB/TrEMBL:Q6D5K5}	ECA1330	ECA1330	Flavodoxin 1 {UniProtKB/TrEMBL:Q6D7J5}	[TP0986-TP0925 (0.8288174)]
COG0697	COG0716	ECA2413	ECA2413	Putative membrane protein	ECA2940	ECA2940	Flavodoxin {UniProtKB/TrEMBL:Q6D304}	[TP0986-TP0925 (0.8288174)]
COG0697	COG0716	ECA1684	ECA1684	Putative membrane protein	ECA0763	ECA0763	Flavodoxin 2 {UniProtKB/TrEMBL:Q6D956}	[TP0986-TP0925 (0.8288174)]
COG0697	COG0716	ECA1517	ECA1517	Putative membrane protein	ECA0001	ECA0001	Putative flavoprotein {UniProtKB/TrEMBL:Q6DB97}	[TP0986-TP0925 (0.8288174)]
COG0697	COG0716	ECA4490	ECA4490	Putative membrane protein	ECA0001	ECA0001	Putative flavoprotein {UniProtKB/TrEMBL:Q6DB97}	[TP0986-TP0925 (0.8288174)]
COG0697	COG0716	ECA0692	ECA0692	Putative membrane protein	ECA2940	ECA2940	Flavodoxin {UniProtKB/TrEMBL:Q6D304}	[TP0986-TP0925 (0.8288174)]
COG0697	COG0716	ECA3141	ECA3141	Putative membrane protein	ECA1330	ECA1330	Flavodoxin 1 {UniProtKB/TrEMBL:Q6D7J5}	[TP0986-TP0925 (0.8288174)]
COG0697	COG0716	ECA0179	ECA0179	Putative membrane protein	ECA2940	ECA2940	Flavodoxin {UniProtKB/TrEMBL:Q6D304}	[TP0986-TP0925 (0.8288174)]
COG0697	COG0716	ECA2413	ECA2413	Putative membrane protein	ECA0001	ECA0001	Putative flavoprotein {UniProtKB/TrEMBL:Q6DB97}	[TP0986-TP0925 (0.8288174)]
COG0697	COG0716	ECA4384	ECA4384	Probable amino acid metabolite efflux pump	ECA2940	ECA2940	Flavodoxin {UniProtKB/TrEMBL:Q6D304}	[TP0986-TP0925 (0.8288174)]
COG0697	COG0716	ECA2413	ECA2413	Putative membrane protein	ECA1026	ECA1026	Putative flavodoxin {UniProtKB/TrEMBL:Q6D8E8}	[TP0986-TP0925 (0.8288174)]
COG0697	COG0716	ECA0692	ECA0692	Putative membrane protein	ECA1330	ECA1330	Flavodoxin 1 {UniProtKB/TrEMBL:Q6D7J5}	[TP0986-TP0925 (0.8288174)]
COG0697	COG0716	ECA1684	ECA1684	Putative membrane protein	ECA2940	ECA2940	Flavodoxin {UniProtKB/TrEMBL:Q6D304}	[TP0986-TP0925 (0.8288174)]
COG0697	COG0716	ECA4490	ECA4490	Putative membrane protein	ECA2940	ECA2940	Flavodoxin {UniProtKB/TrEMBL:Q6D304}	[TP0986-TP0925 (0.8288174)]
COG0697	COG0716	ECA1517	ECA1517	Putative membrane protein	ECA1026	ECA1026	Putative flavodoxin {UniProtKB/TrEMBL:Q6D8E8}	[TP0986-TP0925 (0.8288174)]
COG0697	COG0716	ECA0692	ECA0692	Putative membrane protein	ECA0001	ECA0001	Putative flavoprotein {UniProtKB/TrEMBL:Q6DB97}	[TP0986-TP0925 (0.8288174)]
COG0697	COG0716	ECA0179	ECA0179	Putative membrane protein	ECA0001	ECA0001	Putative flavoprotein {UniProtKB/TrEMBL:Q6DB97}	[TP0986-TP0925 (0.8288174)]
COG0697	COG0716	ECA0450	rhaT	L-rhamnose-proton symporter (L-rhamnose-H(+) transport protein)	ECA0001	ECA0001	Putative flavoprotein {UniProtKB/TrEMBL:Q6DB97}	[TP0986-TP0925 (0.8288174)]
COG0697	COG0716	ECA3651	ECA3651	Putative membrane protein	ECA1330	ECA1330	Flavodoxin 1 {UniProtKB/TrEMBL:Q6D7J5}	[TP0986-TP0925 (0.8288174)]
COG0697	COG0716	ECA3140	ECA3140	Putative membrane protein	ECA1330	ECA1330	Flavodoxin 1 {UniProtKB/TrEMBL:Q6D7J5}	[TP0986-TP0925 (0.8288174)]
COG0697	COG0716	ECA3140	ECA3140	Putative membrane protein	ECA2940	ECA2940	Flavodoxin {UniProtKB/TrEMBL:Q6D304}	[TP0986-TP0925 (0.8288174)]
COG0697	COG0716	ECA1684	ECA1684	Putative membrane protein	ECA1026	ECA1026	Putative flavodoxin {UniProtKB/TrEMBL:Q6D8E8}	[TP0986-TP0925 (0.8288174)]
COG0697	COG0716	ECA0450	rhaT	L-rhamnose-proton symporter (L-rhamnose-H(+) transport protein)	ECA1330	ECA1330	Flavodoxin 1 {UniProtKB/TrEMBL:Q6D7J5}	[TP0986-TP0925 (0.8288174)]
COG0697	COG0716	ECA4490	ECA4490	Putative membrane protein	ECA1330	ECA1330	Flavodoxin 1 {UniProtKB/TrEMBL:Q6D7J5}	[TP0986-TP0925 (0.8288174)]
COG0697	COG0716	ECA3651	ECA3651	Putative membrane protein	ECA2940	ECA2940	Flavodoxin {UniProtKB/TrEMBL:Q6D304}	[TP0986-TP0925 (0.8288174)]
COG0697	COG0716	ECA3140	ECA3140	Putative membrane protein	ECA1026	ECA1026	Putative flavodoxin {UniProtKB/TrEMBL:Q6D8E8}	[TP0986-TP0925 (0.8288174)]
COG0697	COG0716	ECA0692	ECA0692	Putative membrane protein	ECA0763	ECA0763	Flavodoxin 2 {UniProtKB/TrEMBL:Q6D956}	[TP0986-TP0925 (0.8288174)]
COG0697	COG0716	ECA2035	ECA2035	Regulatory protein {UniProtKB/TrEMBL:Q6D5K5}	ECA2940	ECA2940	Flavodoxin {UniProtKB/TrEMBL:Q6D304}	[TP0986-TP0925 (0.8288174)]
COG0697	COG0716	ECA2035	ECA2035	Regulatory protein {UniProtKB/TrEMBL:Q6D5K5}	ECA1026	ECA1026	Putative flavodoxin {UniProtKB/TrEMBL:Q6D8E8}	[TP0986-TP0925 (0.8288174)]
COG0697	COG0716	ECA0179	ECA0179	Putative membrane protein	ECA1330	ECA1330	Flavodoxin 1 {UniProtKB/TrEMBL:Q6D7J5}	[TP0986-TP0925 (0.8288174)]
COG0697	COG0716	ECA1684	ECA1684	Putative membrane protein	ECA0001	ECA0001	Putative flavoprotein {UniProtKB/TrEMBL:Q6DB97}	[TP0986-TP0925 (0.8288174)]
COG0697	COG0716	ECA3061	ECA3061	Putative membrane protein	ECA2940	ECA2940	Flavodoxin {UniProtKB/TrEMBL:Q6D304}	[TP0986-TP0925 (0.8288174)]
COG0697	COG0716	ECA0450	rhaT	L-rhamnose-proton symporter (L-rhamnose-H(+) transport protein)	ECA1026	ECA1026	Putative flavodoxin {UniProtKB/TrEMBL:Q6D8E8}	[TP0986-TP0925 (0.8288174)]
COG0697	COG0716	ECA3651	ECA3651	Putative membrane protein	ECA0763	ECA0763	Flavodoxin 2 {UniProtKB/TrEMBL:Q6D956}	[TP0986-TP0925 (0.8288174)]
COG0697	COG0716	ECA0450	rhaT	L-rhamnose-proton symporter (L-rhamnose-H(+) transport protein)	ECA0763	ECA0763	Flavodoxin 2 {UniProtKB/TrEMBL:Q6D956}	[TP0986-TP0925 (0.8288174)]
COG0697	COG0716	ECA3061	ECA3061	Putative membrane protein	ECA1026	ECA1026	Putative flavodoxin {UniProtKB/TrEMBL:Q6D8E8}	[TP0986-TP0925 (0.8288174)]
COG0697	COG0716	ECA3141	ECA3141	Putative membrane protein	ECA0763	ECA0763	Flavodoxin 2 {UniProtKB/TrEMBL:Q6D956}	[TP0986-TP0925 (0.8288174)]
COG0697	COG0716	ECA4490	ECA4490	Putative membrane protein	ECA0763	ECA0763	Flavodoxin 2 {UniProtKB/TrEMBL:Q6D956}	[TP0986-TP0925 (0.8288174)]
COG0697	COG0716	ECA1684	ECA1684	Putative membrane protein	ECA1330	ECA1330	Flavodoxin 1 {UniProtKB/TrEMBL:Q6D7J5}	[TP0986-TP0925 (0.8288174)]
COG0697	COG0716	ECA2035	ECA2035	Regulatory protein {UniProtKB/TrEMBL:Q6D5K5}	ECA0001	ECA0001	Putative flavoprotein {UniProtKB/TrEMBL:Q6DB97}	[TP0986-TP0925 (0.8288174)]
COG0697	COG0716	ECA1517	ECA1517	Putative membrane protein	ECA1330	ECA1330	Flavodoxin 1 {UniProtKB/TrEMBL:Q6D7J5}	[TP0986-TP0925 (0.8288174)]
COG0697	COG0716	ECA3061	ECA3061	Putative membrane protein	ECA1330	ECA1330	Flavodoxin 1 {UniProtKB/TrEMBL:Q6D7J5}	[TP0986-TP0925 (0.8288174)]
COG0697	COG0716	ECA4490	ECA4490	Putative membrane protein	ECA1026	ECA1026	Putative flavodoxin {UniProtKB/TrEMBL:Q6D8E8}	[TP0986-TP0925 (0.8288174)]
COG0697	COG0716	ECA3061	ECA3061	Putative membrane protein	ECA0001	ECA0001	Putative flavoprotein {UniProtKB/TrEMBL:Q6DB97}	[TP0986-TP0925 (0.8288174)]
COG0697	COG0716	ECA2413	ECA2413	Putative membrane protein	ECA1330	ECA1330	Flavodoxin 1 {UniProtKB/TrEMBL:Q6D7J5}	[TP0986-TP0925 (0.8288174)]
COG0697	COG0716	ECA4384	ECA4384	Probable amino acid metabolite efflux pump	ECA1026	ECA1026	Putative flavodoxin {UniProtKB/TrEMBL:Q6D8E8}	[TP0986-TP0925 (0.8288174)]
COG0697	COG0716	ECA4384	ECA4384	Probable amino acid metabolite efflux pump	ECA0001	ECA0001	Putative flavoprotein {UniProtKB/TrEMBL:Q6DB97}	[TP0986-TP0925 (0.8288174)]
COG0697	COG0716	ECA3141	ECA3141	Putative membrane protein	ECA1026	ECA1026	Putative flavodoxin {UniProtKB/TrEMBL:Q6D8E8}	[TP0986-TP0925 (0.8288174)]
COG0697	COG0716	ECA2035	ECA2035	Regulatory protein {UniProtKB/TrEMBL:Q6D5K5}	ECA0763	ECA0763	Flavodoxin 2 {UniProtKB/TrEMBL:Q6D956}	[TP0986-TP0925 (0.8288174)]
COG0697	COG0716	ECA0692	ECA0692	Putative membrane protein	ECA1026	ECA1026	Putative flavodoxin {UniProtKB/TrEMBL:Q6D8E8}	[TP0986-TP0925 (0.8288174)]
COG0697	COG0716	ECA3141	ECA3141	Putative membrane protein	ECA0001	ECA0001	Putative flavoprotein {UniProtKB/TrEMBL:Q6DB97}	[TP0986-TP0925 (0.8288174)]
COG0697	COG0716	ECA3651	ECA3651	Putative membrane protein	ECA0001	ECA0001	Putative flavoprotein {UniProtKB/TrEMBL:Q6DB97}	[TP0986-TP0925 (0.8288174)]
COG0697	COG0716	ECA4384	ECA4384	Probable amino acid metabolite efflux pump	ECA0763	ECA0763	Flavodoxin 2 {UniProtKB/TrEMBL:Q6D956}	[TP0986-TP0925 (0.8288174)]
COG0697	COG0716	ECA3140	ECA3140	Putative membrane protein	ECA0001	ECA0001	Putative flavoprotein {UniProtKB/TrEMBL:Q6DB97}	[TP0986-TP0925 (0.8288174)]
COG0697	COG0716	ECA3061	ECA3061	Putative membrane protein	ECA0763	ECA0763	Flavodoxin 2 {UniProtKB/TrEMBL:Q6D956}	[TP0986-TP0925 (0.8288174)]
COG0697	COG0716	ECA0179	ECA0179	Putative membrane protein	ECA0763	ECA0763	Flavodoxin 2 {UniProtKB/TrEMBL:Q6D956}	[TP0986-TP0925 (0.8288174)]
COG0697	COG0716	ECA2413	ECA2413	Putative membrane protein	ECA0763	ECA0763	Flavodoxin 2 {UniProtKB/TrEMBL:Q6D956}	[TP0986-TP0925 (0.8288174)]
COG0697	COG0716	ECA1517	ECA1517	Putative membrane protein	ECA0763	ECA0763	Flavodoxin 2 {UniProtKB/TrEMBL:Q6D956}	[TP0986-TP0925 (0.8288174)]
COG0697	COG0716	ECA1517	ECA1517	Putative membrane protein	ECA2940	ECA2940	Flavodoxin {UniProtKB/TrEMBL:Q6D304}	[TP0986-TP0925 (0.8288174)]
COG0697	COG0716	ECA0179	ECA0179	Putative membrane protein	ECA1026	ECA1026	Putative flavodoxin {UniProtKB/TrEMBL:Q6D8E8}	[TP0986-TP0925 (0.8288174)]
COG0697	COG0716	ECA0450	rhaT	L-rhamnose-proton symporter (L-rhamnose-H(+) transport protein)	ECA2940	ECA2940	Flavodoxin {UniProtKB/TrEMBL:Q6D304}	[TP0986-TP0925 (0.8288174)]
COG0697	COG0716	ECA4384	ECA4384	Probable amino acid metabolite efflux pump	ECA1330	ECA1330	Flavodoxin 1 {UniProtKB/TrEMBL:Q6D7J5}	[TP0986-TP0925 (0.8288174)]
COG0697	COG0716	ECA3140	ECA3140	Putative membrane protein	ECA0763	ECA0763	Flavodoxin 2 {UniProtKB/TrEMBL:Q6D956}	[TP0986-TP0925 (0.8288174)]
COG0697	COG0716	ECA3141	ECA3141	Putative membrane protein	ECA2940	ECA2940	Flavodoxin {UniProtKB/TrEMBL:Q6D304}	[TP0986-TP0925 (0.8288174)]
COG0697	COG0716	ECA3651	ECA3651	Putative membrane protein	ECA1026	ECA1026	Putative flavodoxin {UniProtKB/TrEMBL:Q6D8E8}	[TP0986-TP0925 (0.8288174)]
COG0465	COG4591	ECA0698	ECA0698	Cell division protein {UniProtKB/TrEMBL:Q6D9B8}	ECA1825	ECA1825	Lipoprotein releasing system transmembrane	[TP0765-TP0582 (0.6598422)]
COG0465	COG4591	ECA0698	ECA0698	Cell division protein {UniProtKB/TrEMBL:Q6D9B8}	ECA1823	ECA1823	Lipoprotein releasing system transmembrane	[TP0765-TP0582 (0.6598422)]
COG0773	COG0817	ECA3814	murC	UDP-N-acetylmuramate--L-alanine ligase (EC 6.3.2.8) (UDP-N- acetylmuramoyl-L-alanine synthetase)	ECA2493	ruvC	Crossover junction endodeoxyribonuclease ruvC (EC 3.1.22.4) (Holliday junction nuclease ruvC) (Holliday junction resolvase ruvC)	[TP0341-TP0517 (0.7285616)]
COG0773	COG0817	ECA3928	ECA3928	Udp-N-acetylmuramate:L-alanyl-gamma-D-glutamyl-me	ECA2493	ruvC	Crossover junction endodeoxyribonuclease ruvC (EC 3.1.22.4) (Holliday junction nuclease ruvC) (Holliday junction resolvase ruvC)	[TP0341-TP0517 (0.7285616)]
COG0272	COG0773	ECA0043	ECA0043	Putative DNA ligase {UniProtKB/TrEMBL:Q6DB58}	ECA3928	ECA3928	Udp-N-acetylmuramate:L-alanyl-gamma-D-glutamyl-me	[TP0634-TP0341 (0.8201813)]
COG0272	COG0773	ECA3583	ECA3583	DNA ligase {UniProtKB/TrEMBL:Q6D165}	ECA3814	murC	UDP-N-acetylmuramate--L-alanine ligase (EC 6.3.2.8) (UDP-N- acetylmuramoyl-L-alanine synthetase)	[TP0634-TP0341 (0.8201813)]
COG0272	COG0773	ECA0043	ECA0043	Putative DNA ligase {UniProtKB/TrEMBL:Q6DB58}	ECA3814	murC	UDP-N-acetylmuramate--L-alanine ligase (EC 6.3.2.8) (UDP-N- acetylmuramoyl-L-alanine synthetase)	[TP0634-TP0341 (0.8201813)]
COG0272	COG0773	ECA3583	ECA3583	DNA ligase {UniProtKB/TrEMBL:Q6D165}	ECA3928	ECA3928	Udp-N-acetylmuramate:L-alanyl-gamma-D-glutamyl-me	[TP0634-TP0341 (0.8201813)]
COG1344	COG2882	ECA1731	ECA1731	Flagellin {UniProtKB/TrEMBL:Q6D6F4}	ECA1722	ECA1722	Flagellar protein {UniProtKB/TrEMBL:Q6D6G3}	[TP0868-TP0403 (0.93215036)]
COG1344	COG2882	ECA2872	ECA2872	Putative flagellin {UniProtKB/TrEMBL:Q6D372}	ECA1722	ECA1722	Flagellar protein {UniProtKB/TrEMBL:Q6D6G3}	[TP0868-TP0403 (0.93215036)]
COG1344	COG2882	ECA1712	ECA1712	Flagellar hook-associated protein 3	ECA1722	ECA1722	Flagellar protein {UniProtKB/TrEMBL:Q6D6G3}	[TP0868-TP0403 (0.93215036)]
COG0301	COG0566	ECA1134	ECA1134	Thiamine biosynthesis protein	ECA3516	ECA3516	Putative tRNA/rRNA methyltransferase	[TP0559-TP0054 (0.678511)]
COG0301	COG0566	ECA1134	ECA1134	Thiamine biosynthesis protein	ECA3621	rlmB	23S rRNA (guanosine-2'-O-)-methyltransferase rlmB (EC 2.1.1.-) (23S rRNA Gm2251 2'-O-methyltransferase)	[TP0559-TP0054 (0.678511)]
COG0301	COG0566	ECA1134	ECA1134	Thiamine biosynthesis protein	ECA0037	ECA0037	Putative tRNA (Guanosine-2'-O)-methyltransferase	[TP0559-TP0054 (0.678511)]
COG0353	COG0514	ECA1178	recR	Recombination protein recR	ECA4172	ECA4172	ATP-dependent DNA helicase	[TP1004-TP0103 (0.6917512)]
COG0036	COG0249	ECA4089	ECA4089	Ribulose-phosphate 3-epimerase	ECA1053	mutS	DNA mismatch repair protein mutS	[TP0945-TP0328 (0.6742458)]
COG2011	COG2239	ECA3525	ECA3525	D-methionine transport system permease protein	ECA3169	ECA3169	Magnesium transporter {UniProtKB/TrEMBL:Q6D2C7}	[TP0119-TP0917 (0.63653934)]
COG2011	COG2239	ECA2064	ECA2064	ABC transporter permease protein	ECA3169	ECA3169	Magnesium transporter {UniProtKB/TrEMBL:Q6D2C7}	[TP0119-TP0917 (0.63653934)]
COG2011	COG2239	ECA2687	ECA2687	ABC transporter integral membrane protein	ECA3169	ECA3169	Magnesium transporter {UniProtKB/TrEMBL:Q6D2C7}	[TP0119-TP0917 (0.63653934)]
COG0124	COG0465	ECA3219	hisS	Histidyl-tRNA synthetase (EC 6.1.1.21) (Histidine--tRNA ligase) (HisRS)	ECA0698	ECA0698	Cell division protein {UniProtKB/TrEMBL:Q6D9B8}	[TP0641-TP0330 (0.76316583)]
COG0257	COG0719	ECA4010	ECA4010	50S ribosomal protein L36 1	ECA1862	ECA1862	Hypothetical protein sufD	[TP0209-TP0612 (0.6772987)]
COG0257	COG0719	ECA4010	ECA4010	50S ribosomal protein L36 1	ECA1860	ECA1860	Hypothetical protein sufB	[TP0209-TP0612 (0.6772987)]
COG0257	COG0719	ECA1167	ECA1167	50S ribosomal protein L36 2	ECA1862	ECA1862	Hypothetical protein sufD	[TP0209-TP0612 (0.6772987)]
COG0257	COG0719	ECA1167	ECA1167	50S ribosomal protein L36 2	ECA1860	ECA1860	Hypothetical protein sufB	[TP0209-TP0612 (0.6772987)]
COG0564	COG1843	ECA3347	ECA3347	Pseudouridine synthase {UniProtKB/TrEMBL:Q6D1V0}	ECA1704	ECA1704	Basal-body rod modification protein	[TP0339-TP0728 (0.7885255)]
COG0564	COG1843	ECA1025	ECA1025	Pseudouridine synthase {UniProtKB/TrEMBL:Q6D8E9}	ECA1704	ECA1704	Basal-body rod modification protein	[TP0339-TP0728 (0.7885255)]
COG0564	COG1843	ECA3854	ECA3854	Ribosomal large subunit pseudouridine synthase A	ECA1704	ECA1704	Basal-body rod modification protein	[TP0339-TP0728 (0.7885255)]
COG0564	COG1843	ECA1790	ECA1790	Pseudouridine synthase {UniProtKB/TrEMBL:Q6D695}	ECA1704	ECA1704	Basal-body rod modification protein	[TP0339-TP0728 (0.7885255)]
COG0493	COG1488	ECA0311	ECA0311	Glutamate synthase [NADPH] small chain	ECA2540	pncB	Nicotinate phosphoribosyltransferase (EC 2.4.2.11) (NAPRTase)	[TP0735-TP0628 (0.6598422)]
COG0493	COG1488	ECA2073	ECA2073	Probable oxidoreductase	ECA2540	pncB	Nicotinate phosphoribosyltransferase (EC 2.4.2.11) (NAPRTase)	[TP0735-TP0628 (0.6598422)]
COG0493	COG1488	ECA4461	ECA4461	Anaerobically expressed oxidoreductase	ECA2540	pncB	Nicotinate phosphoribosyltransferase (EC 2.4.2.11) (NAPRTase)	[TP0735-TP0628 (0.6598422)]
COG0173	COG0493	ECA2496	aspS	Aspartyl-tRNA synthetase (EC 6.1.1.12) (Aspartate--tRNA ligase) (AspRS)	ECA2073	ECA2073	Probable oxidoreductase	[TP0985-TP0735 (0.50901)]
COG0173	COG0493	ECA2496	aspS	Aspartyl-tRNA synthetase (EC 6.1.1.12) (Aspartate--tRNA ligase) (AspRS)	ECA4461	ECA4461	Anaerobically expressed oxidoreductase	[TP0985-TP0735 (0.50901)]
COG0173	COG0493	ECA2496	aspS	Aspartyl-tRNA synthetase (EC 6.1.1.12) (Aspartate--tRNA ligase) (AspRS)	ECA0311	ECA0311	Glutamate synthase [NADPH] small chain	[TP0985-TP0735 (0.50901)]
COG0504	COG0728	ECA3567	ECA3567	CTP synthase {UniProtKB/TrEMBL:Q6D181}	ECA2521	ECA2521	Putative virulence factor	[TP0305-TP0516 (0.84299135)]
COG0237	COG3683	ECA3802	coaE	Dephospho-CoA kinase (EC 2.7.1.24) (Dephosphocoenzyme A kinase)	ECA3248	ECA3248	Putative exported protein	[TP0296-TP0557 (0.7885255)]
COG0275	COG0820	ECA3823	mraW	S-adenosyl-methyltransferase mraW (EC 2.1.1.-)	ECA3223	ECA3223	Hypothetical protein {UniProtKB/TrEMBL:Q6D273}	[TP0384-TP0068 (0.79878455)]
COG0242	COG0360	ECA3999	ECA3999	Peptide deformylase {UniProtKB/TrEMBL:Q6D002}	ECA3613	rpsF	30S ribosomal protein S6	[TP0757-TP0063 (0.54983324)]
COG0693	COG1653	ECA3563	ECA3563	Hypothetical protein {UniProtKB/TrEMBL:Q6D185}	ECA0752	ECA0752	Probable sugar ABC transporter, periplasmic	[TP0445-TP0074 (0.5751514)]
COG0693	COG1653	ECA1135	ECA1135	4-methyl-5b-hydroxyethyl-thiazole monophosphate	ECA4322	ECA4322	Glycerol-3-phosphate-binding periplasmic protein	[TP0445-TP0074 (0.5751514)]
COG0693	COG1653	ECA3563	ECA3563	Hypothetical protein {UniProtKB/TrEMBL:Q6D185}	ECA2210	ECA2210	Periplasmic binding protein	[TP0445-TP0074 (0.5751514)]
COG0693	COG1653	ECA0102	ECA0102	Hypothetical protein {UniProtKB/TrEMBL:Q6DB00}	ECA3551	ECA3551	Periplasmic binding protein	[TP0445-TP0074 (0.5751514)]
COG0693	COG1653	ECA1135	ECA1135	4-methyl-5b-hydroxyethyl-thiazole monophosphate	ECA2406	ECA2406	Periplasmic pectic oligomers binding protein	[TP0445-TP0074 (0.5751514)]
COG0693	COG1653	ECA1135	ECA1135	4-methyl-5b-hydroxyethyl-thiazole monophosphate	ECA2210	ECA2210	Periplasmic binding protein	[TP0445-TP0074 (0.5751514)]
COG0693	COG1653	ECA3563	ECA3563	Hypothetical protein {UniProtKB/TrEMBL:Q6D185}	ECA2429	ECA2429	Glycerol-3-phosphate-binding periplasmic protein	[TP0445-TP0074 (0.5751514)]
COG0693	COG1653	ECA0102	ECA0102	Hypothetical protein {UniProtKB/TrEMBL:Q6DB00}	ECA0752	ECA0752	Probable sugar ABC transporter, periplasmic	[TP0445-TP0074 (0.5751514)]
COG0693	COG1653	ECA3563	ECA3563	Hypothetical protein {UniProtKB/TrEMBL:Q6D185}	ECA0848	ECA0848	Putative sugar ABC transporter, periplasmic	[TP0445-TP0074 (0.5751514)]
COG0693	COG1653	ECA0102	ECA0102	Hypothetical protein {UniProtKB/TrEMBL:Q6DB00}	ECA2406	ECA2406	Periplasmic pectic oligomers binding protein	[TP0445-TP0074 (0.5751514)]
COG0693	COG1653	ECA0102	ECA0102	Hypothetical protein {UniProtKB/TrEMBL:Q6DB00}	ECA2210	ECA2210	Periplasmic binding protein	[TP0445-TP0074 (0.5751514)]
COG0693	COG1653	ECA1135	ECA1135	4-methyl-5b-hydroxyethyl-thiazole monophosphate	ECA3551	ECA3551	Periplasmic binding protein	[TP0445-TP0074 (0.5751514)]
COG0693	COG1653	ECA3563	ECA3563	Hypothetical protein {UniProtKB/TrEMBL:Q6D185}	ECA2406	ECA2406	Periplasmic pectic oligomers binding protein	[TP0445-TP0074 (0.5751514)]
COG0693	COG1653	ECA1135	ECA1135	4-methyl-5b-hydroxyethyl-thiazole monophosphate	ECA2429	ECA2429	Glycerol-3-phosphate-binding periplasmic protein	[TP0445-TP0074 (0.5751514)]
COG0693	COG1653	ECA1135	ECA1135	4-methyl-5b-hydroxyethyl-thiazole monophosphate	ECA0848	ECA0848	Putative sugar ABC transporter, periplasmic	[TP0445-TP0074 (0.5751514)]
COG0693	COG1653	ECA3563	ECA3563	Hypothetical protein {UniProtKB/TrEMBL:Q6D185}	ECA3551	ECA3551	Periplasmic binding protein	[TP0445-TP0074 (0.5751514)]
COG0693	COG1653	ECA3563	ECA3563	Hypothetical protein {UniProtKB/TrEMBL:Q6D185}	ECA4322	ECA4322	Glycerol-3-phosphate-binding periplasmic protein	[TP0445-TP0074 (0.5751514)]
COG0693	COG1653	ECA1135	ECA1135	4-methyl-5b-hydroxyethyl-thiazole monophosphate	ECA0752	ECA0752	Probable sugar ABC transporter, periplasmic	[TP0445-TP0074 (0.5751514)]
COG0693	COG1653	ECA0102	ECA0102	Hypothetical protein {UniProtKB/TrEMBL:Q6DB00}	ECA2429	ECA2429	Glycerol-3-phosphate-binding periplasmic protein	[TP0445-TP0074 (0.5751514)]
COG0693	COG1653	ECA0102	ECA0102	Hypothetical protein {UniProtKB/TrEMBL:Q6DB00}	ECA0848	ECA0848	Putative sugar ABC transporter, periplasmic	[TP0445-TP0074 (0.5751514)]
COG0693	COG1653	ECA0102	ECA0102	Hypothetical protein {UniProtKB/TrEMBL:Q6DB00}	ECA4322	ECA4322	Glycerol-3-phosphate-binding periplasmic protein	[TP0445-TP0074 (0.5751514)]
COG0267	COG0357	ECA0147	ECA0147	50S ribosomal protein L33	ECA4520	gidB	Methyltransferase gidB (EC 2.1.-.-) (Glucose-inhibited division protein B)	[TP0234-TP0946 (0.6249908)]
COG0234	COG0772	ECA0624	groS	10 kDa chaperonin (Protein Cpn10) (groES protein)	ECA1302	ECA1302	Rod shape-determining protein	[TP1013-TP0387 (0.81326103)]
COG0234	COG0772	ECA0624	groS	10 kDa chaperonin (Protein Cpn10) (groES protein)	ECA3816	ECA3816	Cell division protein {UniProtKB/TrEMBL:Q6D0I2}	[TP1013-TP0387 (0.81326103)]
COG0445	COG0457	ECA4521	gidA	tRNA uridine 5-carboxymethylaminomethyl modification enzyme gidA (Glucose-inhibited division protein A)	ECA4374	ECA4374	Cellulose synthase protein C	[TP0044-TP0954 (0.8549597)]
COG0305	COG1595	ECA0519	ECA0519	Replicative DNA helicase	ECA2017	ECA2017	Putative RNA polymerase sigma factor	[TP0058-TP0092 (0.74082893)]
COG0305	COG1595	ECA0519	ECA0519	Replicative DNA helicase	ECA1079	ECA1079	RNA polymerase sigma factor	[TP0058-TP0092 (0.74082893)]
COG0305	COG1595	ECA3664	ECA3664	Replicative DNA helicase	ECA1540	ECA1540	ECF sigma factor {UniProtKB/TrEMBL:Q6D6Y9}	[TP0058-TP0092 (0.74082893)]
COG0305	COG1595	ECA3664	ECA3664	Replicative DNA helicase	ECA2087	ECA2087	HrpL {UniProtKB/TrEMBL:Q6RK28}	[TP0058-TP0092 (0.74082893)]
COG0305	COG1595	ECA0519	ECA0519	Replicative DNA helicase	ECA1540	ECA1540	ECF sigma factor {UniProtKB/TrEMBL:Q6D6Y9}	[TP0058-TP0092 (0.74082893)]
COG0305	COG1595	ECA3664	ECA3664	Replicative DNA helicase	ECA0813	ECA0813	RNA polymerase sigma factor	[TP0058-TP0092 (0.74082893)]
COG0305	COG1595	ECA3664	ECA3664	Replicative DNA helicase	ECA3284	ECA3284	RNA polymerase sigma-E factor	[TP0058-TP0092 (0.74082893)]
COG0305	COG1595	ECA0519	ECA0519	Replicative DNA helicase	ECA3284	ECA3284	RNA polymerase sigma-E factor	[TP0058-TP0092 (0.74082893)]
COG0305	COG1595	ECA0519	ECA0519	Replicative DNA helicase	ECA1274	ECA1274	Probable RNA polymerase sigma factor	[TP0058-TP0092 (0.74082893)]
COG0305	COG1595	ECA3664	ECA3664	Replicative DNA helicase	ECA2017	ECA2017	Putative RNA polymerase sigma factor	[TP0058-TP0092 (0.74082893)]
COG0305	COG1595	ECA3664	ECA3664	Replicative DNA helicase	ECA1079	ECA1079	RNA polymerase sigma factor	[TP0058-TP0092 (0.74082893)]
COG0305	COG1595	ECA0519	ECA0519	Replicative DNA helicase	ECA2087	ECA2087	HrpL {UniProtKB/TrEMBL:Q6RK28}	[TP0058-TP0092 (0.74082893)]
COG0305	COG1595	ECA0519	ECA0519	Replicative DNA helicase	ECA0057	ECA0057	ECF-family RNA polymerase sigma factor	[TP0058-TP0092 (0.74082893)]
COG0305	COG1595	ECA0519	ECA0519	Replicative DNA helicase	ECA0813	ECA0813	RNA polymerase sigma factor	[TP0058-TP0092 (0.74082893)]
COG0305	COG1595	ECA3664	ECA3664	Replicative DNA helicase	ECA0057	ECA0057	ECF-family RNA polymerase sigma factor	[TP0058-TP0092 (0.74082893)]
COG0305	COG1595	ECA3664	ECA3664	Replicative DNA helicase	ECA1274	ECA1274	Probable RNA polymerase sigma factor	[TP0058-TP0092 (0.74082893)]
COG0290	COG1516	ECA2421	infC	Translation initiation factor IF-3	ECA1729	ECA1729	Flagellar protein {UniProtKB/TrEMBL:Q6D6F6}	[TP0850-TP0943 (0.6225916)]
COG0228	COG0250	ECA3359	rpsP	30S ribosomal protein S16	ECA0204	ECA0204	Transcriptional activator	[TP0905-TP0236 (0.7099409)]
COG0228	COG0250	ECA3359	rpsP	30S ribosomal protein S16	ECA0218	ECA0218	Transcription antitermination protein	[TP0905-TP0236 (0.7099409)]
COG1595	COG1868	ECA1079	ECA1079	RNA polymerase sigma factor	ECA1719	ECA1719	Flagellar motor switch protein	[TP0092-TP0721 (0.802411)]
COG1595	COG1868	ECA2087	ECA2087	HrpL {UniProtKB/TrEMBL:Q6RK28}	ECA1719	ECA1719	Flagellar motor switch protein	[TP0092-TP0721 (0.802411)]
COG1595	COG1868	ECA1274	ECA1274	Probable RNA polymerase sigma factor	ECA1719	ECA1719	Flagellar motor switch protein	[TP0092-TP0721 (0.802411)]
COG1595	COG1868	ECA0057	ECA0057	ECF-family RNA polymerase sigma factor	ECA1719	ECA1719	Flagellar motor switch protein	[TP0092-TP0721 (0.802411)]
COG1595	COG1868	ECA1540	ECA1540	ECF sigma factor {UniProtKB/TrEMBL:Q6D6Y9}	ECA1719	ECA1719	Flagellar motor switch protein	[TP0092-TP0721 (0.802411)]
COG1595	COG1868	ECA3284	ECA3284	RNA polymerase sigma-E factor	ECA1719	ECA1719	Flagellar motor switch protein	[TP0092-TP0721 (0.802411)]
COG1595	COG1868	ECA2017	ECA2017	Putative RNA polymerase sigma factor	ECA1719	ECA1719	Flagellar motor switch protein	[TP0092-TP0721 (0.802411)]
COG1595	COG1868	ECA0813	ECA0813	RNA polymerase sigma factor	ECA1719	ECA1719	Flagellar motor switch protein	[TP0092-TP0721 (0.802411)]
COG0465	COG0532	ECA0698	ECA0698	Cell division protein {UniProtKB/TrEMBL:Q6D9B8}	ECA0712	infB	Translation initiation factor IF-2	[TP0330-TP0891 (0.8751731)]
COG1452	COG1488	ECA3856	imp	Organic solvent tolerance protein precursor	ECA2540	pncB	Nicotinate phosphoribosyltransferase (EC 2.4.2.11) (NAPRTase)	[TP0515-TP0628 (0.6658587)]
COG0234	COG0445	ECA0624	groS	10 kDa chaperonin (Protein Cpn10) (groES protein)	ECA4521	gidA	tRNA uridine 5-carboxymethylaminomethyl modification enzyme gidA (Glucose-inhibited division protein A)	[TP1013-TP0044 (0.813164)]
COG0326	COG0353	ECA1179	htpG	Chaperone protein htpG (Heat shock protein htpG) (High temperature protein G)	ECA1178	recR	Recombination protein recR	[TP0984-TP1004 (0.5573069)]
COG0301	COG1643	ECA1134	ECA1134	Thiamine biosynthesis protein	ECA2006	ECA2006	ATP-dependent helicase {UniProtKB/TrEMBL:Q6D5N5}	[TP0559-TP0526 (0.5663735)]
COG0301	COG1643	ECA1134	ECA1134	Thiamine biosynthesis protein	ECA3314	ECA3314	ATP-dependent helicase {UniProtKB/TrEMBL:Q6D1Y3}	[TP0559-TP0526 (0.5663735)]
COG0265	COG1381	ECA0302	ECA0302	Exported protease {UniProtKB/TrEMBL:Q6DAF1}	ECA3276	recO	DNA repair protein recO (Recombination protein O)	[TP0773-TP0636 (0.870009)]
COG0265	COG1381	ECA0303	ECA0303	Exported protease {UniProtKB/TrEMBL:Q6DAF0}	ECA3276	recO	DNA repair protein recO (Recombination protein O)	[TP0773-TP0636 (0.870009)]
COG0265	COG1381	ECA3301	ECA3301	Protease Do {UniProtKB/TrEMBL:Q6D1Z6}	ECA3276	recO	DNA repair protein recO (Recombination protein O)	[TP0773-TP0636 (0.870009)]
COG0457	COG0860	ECA4374	ECA4374	Cellulose synthase protein C	ECA1000	ECA1000	N-acetylmuramoyl-L-alanine amidase	[TP0820-TP0247 (0.74644035), TP0067-TP0247 (0.79531366)]
COG0457	COG0860	ECA4374	ECA4374	Cellulose synthase protein C	ECA3937	ECA3937	N-acetylmuramoyl-L-alanine amidase	[TP0820-TP0247 (0.74644035), TP0067-TP0247 (0.79531366)]
COG2201	COG4786	ECA1693	cheB	Chemotaxis response regulator protein-glutamate methylesterase (EC 3.1.1.61)	ECA1707	ECA1707	Flagellar basal-body rod protein	[TP0631-TP0961 (0.5728655)]
COG1653	COG2204	ECA0752	ECA0752	Probable sugar ABC transporter, periplasmic	ECA0027	ECA0027	Nitrogen regulation two-component system,	[TP0074-TP0519 (0.57840663)]
COG1653	COG2204	ECA0848	ECA0848	Putative sugar ABC transporter, periplasmic	ECA2090	ECA2090	HrpS {UniProtKB/TrEMBL:Q6RK31}	[TP0074-TP0519 (0.57840663)]
COG1653	COG2204	ECA3551	ECA3551	Periplasmic binding protein	ECA0027	ECA0027	Nitrogen regulation two-component system,	[TP0074-TP0519 (0.57840663)]
COG1653	COG2204	ECA3551	ECA3551	Periplasmic binding protein	ECA3255	ECA3255	Two-component system response regulator	[TP0074-TP0519 (0.57840663)]
COG1653	COG2204	ECA2210	ECA2210	Periplasmic binding protein	ECA2090	ECA2090	HrpS {UniProtKB/TrEMBL:Q6RK31}	[TP0074-TP0519 (0.57840663)]
COG1653	COG2204	ECA3551	ECA3551	Periplasmic binding protein	ECA2090	ECA2090	HrpS {UniProtKB/TrEMBL:Q6RK31}	[TP0074-TP0519 (0.57840663)]
COG1653	COG2204	ECA2406	ECA2406	Periplasmic pectic oligomers binding protein	ECA3255	ECA3255	Two-component system response regulator	[TP0074-TP0519 (0.57840663)]
COG1653	COG2204	ECA4322	ECA4322	Glycerol-3-phosphate-binding periplasmic protein	ECA2090	ECA2090	HrpS {UniProtKB/TrEMBL:Q6RK31}	[TP0074-TP0519 (0.57840663)]
COG1653	COG2204	ECA2406	ECA2406	Periplasmic pectic oligomers binding protein	ECA2090	ECA2090	HrpS {UniProtKB/TrEMBL:Q6RK31}	[TP0074-TP0519 (0.57840663)]
COG1653	COG2204	ECA0848	ECA0848	Putative sugar ABC transporter, periplasmic	ECA0027	ECA0027	Nitrogen regulation two-component system,	[TP0074-TP0519 (0.57840663)]
COG1653	COG2204	ECA2406	ECA2406	Periplasmic pectic oligomers binding protein	ECA0027	ECA0027	Nitrogen regulation two-component system,	[TP0074-TP0519 (0.57840663)]
COG1653	COG2204	ECA2429	ECA2429	Glycerol-3-phosphate-binding periplasmic protein	ECA3255	ECA3255	Two-component system response regulator	[TP0074-TP0519 (0.57840663)]
COG1653	COG2204	ECA0848	ECA0848	Putative sugar ABC transporter, periplasmic	ECA3255	ECA3255	Two-component system response regulator	[TP0074-TP0519 (0.57840663)]
COG1653	COG2204	ECA2429	ECA2429	Glycerol-3-phosphate-binding periplasmic protein	ECA0027	ECA0027	Nitrogen regulation two-component system,	[TP0074-TP0519 (0.57840663)]
COG1653	COG2204	ECA0752	ECA0752	Probable sugar ABC transporter, periplasmic	ECA3255	ECA3255	Two-component system response regulator	[TP0074-TP0519 (0.57840663)]
COG1653	COG2204	ECA0752	ECA0752	Probable sugar ABC transporter, periplasmic	ECA2090	ECA2090	HrpS {UniProtKB/TrEMBL:Q6RK31}	[TP0074-TP0519 (0.57840663)]
COG1653	COG2204	ECA2429	ECA2429	Glycerol-3-phosphate-binding periplasmic protein	ECA2090	ECA2090	HrpS {UniProtKB/TrEMBL:Q6RK31}	[TP0074-TP0519 (0.57840663)]
COG1653	COG2204	ECA2210	ECA2210	Periplasmic binding protein	ECA0027	ECA0027	Nitrogen regulation two-component system,	[TP0074-TP0519 (0.57840663)]
COG1653	COG2204	ECA4322	ECA4322	Glycerol-3-phosphate-binding periplasmic protein	ECA0027	ECA0027	Nitrogen regulation two-component system,	[TP0074-TP0519 (0.57840663)]
COG1653	COG2204	ECA4322	ECA4322	Glycerol-3-phosphate-binding periplasmic protein	ECA3255	ECA3255	Two-component system response regulator	[TP0074-TP0519 (0.57840663)]
COG1653	COG2204	ECA2210	ECA2210	Periplasmic binding protein	ECA3255	ECA3255	Two-component system response regulator	[TP0074-TP0519 (0.57840663)]
COG0652	COG1749	ECA4071	ECA4071	Peptidyl-prolyl cis-trans isomerase A	ECA1705	ECA1705	Flagellar hook protein {UniProtKB/TrEMBL:Q6D6H6}	[TP0947-TP0727 (0.6414869)]
COG0652	COG1749	ECA3154	ECA3154	Peptidyl-prolyl cis-trans isomerase B	ECA1705	ECA1705	Flagellar hook protein {UniProtKB/TrEMBL:Q6D6H6}	[TP0947-TP0727 (0.6414869)]
COG1186	COG1925	ECA3617	ECA3617	Putative peptide chain release factor	ECA0893	ECA0893	PTS system phosphocarrier protein	[TP0576-TP0589 (0.79878455)]
COG1186	COG1925	ECA0773	ECA0773	Putative peptide chain release factor 2	ECA0893	ECA0893	PTS system phosphocarrier protein	[TP0576-TP0589 (0.79878455)]
COG1186	COG1925	ECA0773	ECA0773	Putative peptide chain release factor 2	ECA0284	ECA0284	Phosphocarrier protein {UniProtKB/TrEMBL:Q6DAG9}	[TP0576-TP0589 (0.79878455)]
COG1186	COG1925	ECA3617	ECA3617	Putative peptide chain release factor	ECA0284	ECA0284	Phosphocarrier protein {UniProtKB/TrEMBL:Q6DAG9}	[TP0576-TP0589 (0.79878455)]
COG1749	COG2885	ECA1705	ECA1705	Flagellar hook protein {UniProtKB/TrEMBL:Q6D6H6}	ECA1751	ECA1751	Outer-membrane protein A	[TP0727-TP0292 (0.89187646)]
COG1749	COG2885	ECA1705	ECA1705	Flagellar hook protein {UniProtKB/TrEMBL:Q6D6H6}	ECA1374	ECA1374	Peptidoglycan-associated lipoprotein	[TP0727-TP0292 (0.89187646)]
COG1177	COG1558	ECA4247	ECA4247	ABC transporter permease protein	ECA1703	ECA1703	Flagellar basal-body rod protein	[TP0654-TP0397 (0.7022186)]
COG1177	COG1558	ECA2057	ECA2057	Putative transport system, permease protein	ECA1703	ECA1703	Flagellar basal-body rod protein	[TP0654-TP0397 (0.7022186)]
COG1177	COG1558	ECA2674	ECA2674	Putrescine transport system permease protein	ECA1703	ECA1703	Flagellar basal-body rod protein	[TP0654-TP0397 (0.7022186)]
COG1177	COG1558	ECA2452	ECA2452	Spermidine/putrescine transport system permease	ECA1703	ECA1703	Flagellar basal-body rod protein	[TP0654-TP0397 (0.7022186)]
COG0530	COG2239	ECA0294	ECA0294	Putative sodium/calcium exchanger protein	ECA3169	ECA3169	Magnesium transporter {UniProtKB/TrEMBL:Q6D2C7}	[TP1034-TP0917 (0.5728957)]
COG0319	COG0333	ECA1317	ECA1317	UPF0054 protein ECA1317	ECA1793	ECA1793	50S ribosomal protein L32	[TP0650-TP0807 (0.80809164)]
COG0301	COG0849	ECA1134	ECA1134	Thiamine biosynthesis protein	ECA3811	ECA3811	Cell division protein {UniProtKB/TrEMBL:Q6D0I7}	[TP0559-TP0389 (0.64923996)]
COG0195	COG1643	ECA0711	ECA0711	N utilization substance protein A	ECA2006	ECA2006	ATP-dependent helicase {UniProtKB/TrEMBL:Q6D5N5}	[TP0892-TP0526 (0.71912634)]
COG0195	COG1643	ECA0711	ECA0711	N utilization substance protein A	ECA3314	ECA3314	ATP-dependent helicase {UniProtKB/TrEMBL:Q6D1Y3}	[TP0892-TP0526 (0.71912634)]
COG0216	COG0457	ECA2190	prfA	Peptide chain release factor 1 (RF-1)	ECA4374	ECA4374	Cellulose synthase protein C	[TP0051-TP0067 (0.7097377)]
COG1360	COG4786	ECA1688	ECA1688	Chemotaxis protein {UniProtKB/TrEMBL:Q6D6J2}	ECA1707	ECA1707	Flagellar basal-body rod protein	[TP0724-TP0961 (0.729456)]
COG2215	COG2239	ECA3247	ECA3247	Putative membrane protein	ECA3169	ECA3169	Magnesium transporter {UniProtKB/TrEMBL:Q6D2C7}	[TP0558-TP0917 (0.5059451)]
COG0687	COG0693	ECA2055	ECA2055	Putative transport system, periplasmic	ECA0102	ECA0102	Hypothetical protein {UniProtKB/TrEMBL:Q6DB00}	[TP0655-TP0445 (0.5706956)]
COG0687	COG0693	ECA2453	ECA2453	Spermidine/putrescine-binding periplasmic protein	ECA3563	ECA3563	Hypothetical protein {UniProtKB/TrEMBL:Q6D185}	[TP0655-TP0445 (0.5706956)]
COG0687	COG0693	ECA2677	ECA2677	Putrescine-binding periplasmic protein	ECA3563	ECA3563	Hypothetical protein {UniProtKB/TrEMBL:Q6D185}	[TP0655-TP0445 (0.5706956)]
COG0687	COG0693	ECA2453	ECA2453	Spermidine/putrescine-binding periplasmic protein	ECA1135	ECA1135	4-methyl-5b-hydroxyethyl-thiazole monophosphate	[TP0655-TP0445 (0.5706956)]
COG0687	COG0693	ECA2055	ECA2055	Putative transport system, periplasmic	ECA3563	ECA3563	Hypothetical protein {UniProtKB/TrEMBL:Q6D185}	[TP0655-TP0445 (0.5706956)]
COG0687	COG0693	ECA2677	ECA2677	Putrescine-binding periplasmic protein	ECA1135	ECA1135	4-methyl-5b-hydroxyethyl-thiazole monophosphate	[TP0655-TP0445 (0.5706956)]
COG0687	COG0693	ECA2453	ECA2453	Spermidine/putrescine-binding periplasmic protein	ECA0102	ECA0102	Hypothetical protein {UniProtKB/TrEMBL:Q6DB00}	[TP0655-TP0445 (0.5706956)]
COG0687	COG0693	ECA2677	ECA2677	Putrescine-binding periplasmic protein	ECA0102	ECA0102	Hypothetical protein {UniProtKB/TrEMBL:Q6DB00}	[TP0655-TP0445 (0.5706956)]
COG0687	COG0693	ECA2055	ECA2055	Putative transport system, periplasmic	ECA1135	ECA1135	4-methyl-5b-hydroxyethyl-thiazole monophosphate	[TP0655-TP0445 (0.5706956)]
COG1385	COG2204	ECA3923	ECA3923	Hypothetical protein {UniProtKB/TrEMBL:Q6D078}	ECA0027	ECA0027	Nitrogen regulation two-component system,	[TP0032-TP0519 (0.67332727)]
COG1385	COG2204	ECA3923	ECA3923	Hypothetical protein {UniProtKB/TrEMBL:Q6D078}	ECA3255	ECA3255	Two-component system response regulator	[TP0032-TP0519 (0.67332727)]
COG1385	COG2204	ECA3923	ECA3923	Hypothetical protein {UniProtKB/TrEMBL:Q6D078}	ECA2090	ECA2090	HrpS {UniProtKB/TrEMBL:Q6RK31}	[TP0032-TP0519 (0.67332727)]
COG0542	COG2204	ECA2656	ECA2656	ATP-dependent CLP protease ATP-binding subunit	ECA2090	ECA2090	HrpS {UniProtKB/TrEMBL:Q6RK31}	[TP0071-TP0519 (0.6908589)]
COG0542	COG2204	ECA3345	ECA3345	ClpB protein {UniProtKB/TrEMBL:Q6D1V2}	ECA2090	ECA2090	HrpS {UniProtKB/TrEMBL:Q6RK31}	[TP0071-TP0519 (0.6908589)]
COG0542	COG2204	ECA3345	ECA3345	ClpB protein {UniProtKB/TrEMBL:Q6D1V2}	ECA0027	ECA0027	Nitrogen regulation two-component system,	[TP0071-TP0519 (0.6908589)]
COG0542	COG2204	ECA3345	ECA3345	ClpB protein {UniProtKB/TrEMBL:Q6D1V2}	ECA3255	ECA3255	Two-component system response regulator	[TP0071-TP0519 (0.6908589)]
COG0542	COG2204	ECA2656	ECA2656	ATP-dependent CLP protease ATP-binding subunit	ECA3255	ECA3255	Two-component system response regulator	[TP0071-TP0519 (0.6908589)]
COG0542	COG2204	ECA3436	ECA3436	Putative chaperone {UniProtKB/TrEMBL:Q6D1L0}	ECA0027	ECA0027	Nitrogen regulation two-component system,	[TP0071-TP0519 (0.6908589)]
COG0542	COG2204	ECA3436	ECA3436	Putative chaperone {UniProtKB/TrEMBL:Q6D1L0}	ECA2090	ECA2090	HrpS {UniProtKB/TrEMBL:Q6RK31}	[TP0071-TP0519 (0.6908589)]
COG0542	COG2204	ECA3436	ECA3436	Putative chaperone {UniProtKB/TrEMBL:Q6D1L0}	ECA3255	ECA3255	Two-component system response regulator	[TP0071-TP0519 (0.6908589)]
COG0542	COG2204	ECA2656	ECA2656	ATP-dependent CLP protease ATP-binding subunit	ECA0027	ECA0027	Nitrogen regulation two-component system,	[TP0071-TP0519 (0.6908589)]
COG0705	COG1187	ECA4138	ECA4138	Putative membrane protein	ECA2291	ECA2291	Putative RNA pseudouridylate synthase	[TP0982-TP0459 (0.6079956)]
COG0705	COG1187	ECA4138	ECA4138	Putative membrane protein	ECA2742	ECA2742	Ribosomal small subunit pseudouridine synthase a	[TP0982-TP0459 (0.6079956)]
COG0705	COG1187	ECA4138	ECA4138	Putative membrane protein	ECA2440	ECA2440	Putative RNA pseudouridylate synthase	[TP0982-TP0459 (0.6079956)]
COG0188	COG3951	ECA1201	ECA1201	DNA gyrase subunit A {UniProtKB/TrEMBL:Q6D7X4}	ECA1710	ECA1710	Peptidoglycan hydrolase	[TP0005-TP0959 (0.60144246)]
COG0188	COG3951	ECA0345	ECA0345	Topoisomerase IV subunit A	ECA1710	ECA1710	Peptidoglycan hydrolase	[TP0005-TP0959 (0.60144246)]
COG0569	COG1256	ECA4002	ECA4002	Potassium uptake protein	ECA1711	ECA1711	Flagellar hook-associated protein 1	[TP0024-TP0660 (0.58621275)]
COG0290	COG0457	ECA2421	infC	Translation initiation factor IF-3	ECA4374	ECA4374	Cellulose synthase protein C	[TP0850-TP0095 (0.6947713)]
COG0080	COG0301	ECA0219	rplK	50S ribosomal protein L11	ECA1134	ECA1134	Thiamine biosynthesis protein	[TP0237-TP0559 (0.59848577)]
COG0782	COG0860	ECA0695	ECA0695	Transcription elongation factor	ECA3937	ECA3937	N-acetylmuramoyl-L-alanine amidase	[TP0019-TP0247 (0.7668169)]
COG0782	COG0860	ECA4118	ECA4118	Transcription elongation factor	ECA3937	ECA3937	N-acetylmuramoyl-L-alanine amidase	[TP0019-TP0247 (0.7668169)]
COG0782	COG0860	ECA0283	ECA0283	Putative regulator of nucleoside diphosphate	ECA3937	ECA3937	N-acetylmuramoyl-L-alanine amidase	[TP0019-TP0247 (0.7668169)]
COG0782	COG0860	ECA0695	ECA0695	Transcription elongation factor	ECA1000	ECA1000	N-acetylmuramoyl-L-alanine amidase	[TP0019-TP0247 (0.7668169)]
COG0782	COG0860	ECA4118	ECA4118	Transcription elongation factor	ECA1000	ECA1000	N-acetylmuramoyl-L-alanine amidase	[TP0019-TP0247 (0.7668169)]
COG0782	COG0860	ECA0283	ECA0283	Putative regulator of nucleoside diphosphate	ECA1000	ECA1000	N-acetylmuramoyl-L-alanine amidase	[TP0019-TP0247 (0.7668169)]
COG0255	COG1516	ECA4023	rpmC	50S ribosomal protein L29	ECA1729	ECA1729	Flagellar protein {UniProtKB/TrEMBL:Q6D6F6}	[TP0197-TP0943 (0.5311184)]
COG0024	COG0530	ECA1030	ECA1030	Methionine aminopeptidase	ECA0294	ECA0294	Putative sodium/calcium exchanger protein	[TP0842-TP1034 (0.7696508)]
COG0530	COG0771	ECA0294	ECA0294	Putative sodium/calcium exchanger protein	ECA3817	murD	UDP-N-acetylmuramoylalanine--D-glutamate ligase (EC 6.3.2.9) (UDP-N- acetylmuramoyl-L-alanyl-D-glutamate synthetase) (D-glutamic acid- adding enzyme)	[TP1034-TP0903 (0.71912634)]
COG0849	COG1061	ECA3811	ECA3811	Cell division protein {UniProtKB/TrEMBL:Q6D0I7}	ECA2744	ECA2744	Putative helicase {UniProtKB/TrEMBL:Q6D3K0}	[TP0389-TP0380 (0.6968711)]
COG0322	COG0353	ECA2881	ECA2881	Excinuclease ABC subunit C	ECA1178	recR	Recombination protein recR	[TP0472-TP1004 (0.53674763)]
COG0771	COG1595	ECA3817	murD	UDP-N-acetylmuramoylalanine--D-glutamate ligase (EC 6.3.2.9) (UDP-N- acetylmuramoyl-L-alanyl-D-glutamate synthetase) (D-glutamic acid- adding enzyme)	ECA1274	ECA1274	Probable RNA polymerase sigma factor	[TP0903-TP0092 (0.6651206)]
COG0771	COG1595	ECA3817	murD	UDP-N-acetylmuramoylalanine--D-glutamate ligase (EC 6.3.2.9) (UDP-N- acetylmuramoyl-L-alanyl-D-glutamate synthetase) (D-glutamic acid- adding enzyme)	ECA1079	ECA1079	RNA polymerase sigma factor	[TP0903-TP0092 (0.6651206)]
COG0771	COG1595	ECA3817	murD	UDP-N-acetylmuramoylalanine--D-glutamate ligase (EC 6.3.2.9) (UDP-N- acetylmuramoyl-L-alanyl-D-glutamate synthetase) (D-glutamic acid- adding enzyme)	ECA0057	ECA0057	ECF-family RNA polymerase sigma factor	[TP0903-TP0092 (0.6651206)]
COG0771	COG1595	ECA3817	murD	UDP-N-acetylmuramoylalanine--D-glutamate ligase (EC 6.3.2.9) (UDP-N- acetylmuramoyl-L-alanyl-D-glutamate synthetase) (D-glutamic acid- adding enzyme)	ECA2017	ECA2017	Putative RNA polymerase sigma factor	[TP0903-TP0092 (0.6651206)]
COG0771	COG1595	ECA3817	murD	UDP-N-acetylmuramoylalanine--D-glutamate ligase (EC 6.3.2.9) (UDP-N- acetylmuramoyl-L-alanyl-D-glutamate synthetase) (D-glutamic acid- adding enzyme)	ECA3284	ECA3284	RNA polymerase sigma-E factor	[TP0903-TP0092 (0.6651206)]
COG0771	COG1595	ECA3817	murD	UDP-N-acetylmuramoylalanine--D-glutamate ligase (EC 6.3.2.9) (UDP-N- acetylmuramoyl-L-alanyl-D-glutamate synthetase) (D-glutamic acid- adding enzyme)	ECA1540	ECA1540	ECF sigma factor {UniProtKB/TrEMBL:Q6D6Y9}	[TP0903-TP0092 (0.6651206)]
COG0771	COG1595	ECA3817	murD	UDP-N-acetylmuramoylalanine--D-glutamate ligase (EC 6.3.2.9) (UDP-N- acetylmuramoyl-L-alanyl-D-glutamate synthetase) (D-glutamic acid- adding enzyme)	ECA0813	ECA0813	RNA polymerase sigma factor	[TP0903-TP0092 (0.6651206)]
COG0771	COG1595	ECA3817	murD	UDP-N-acetylmuramoylalanine--D-glutamate ligase (EC 6.3.2.9) (UDP-N- acetylmuramoyl-L-alanyl-D-glutamate synthetase) (D-glutamic acid- adding enzyme)	ECA2087	ECA2087	HrpL {UniProtKB/TrEMBL:Q6RK28}	[TP0903-TP0092 (0.6651206)]
COG1677	COG1815	ECA1727	ECA1727	Flagellar hook-basal body complex protein	ECA1702	ECA1702	Flagellar basal-body rod protein	[TP0398-TP0396 (0.79194725)]
COG0188	COG0305	ECA0345	ECA0345	Topoisomerase IV subunit A	ECA3664	ECA3664	Replicative DNA helicase	[TP0005-TP0058 (0.73312306)]
COG0188	COG0305	ECA0345	ECA0345	Topoisomerase IV subunit A	ECA0519	ECA0519	Replicative DNA helicase	[TP0005-TP0058 (0.73312306)]
COG0188	COG0305	ECA1201	ECA1201	DNA gyrase subunit A {UniProtKB/TrEMBL:Q6D7X4}	ECA3664	ECA3664	Replicative DNA helicase	[TP0005-TP0058 (0.73312306)]
COG0188	COG0305	ECA1201	ECA1201	DNA gyrase subunit A {UniProtKB/TrEMBL:Q6D7X4}	ECA0519	ECA0519	Replicative DNA helicase	[TP0005-TP0058 (0.73312306)]
COG0233	COG1283	ECA1034	frr	Ribosome recycling factor (Ribosome-releasing factor) (RRF)	ECA3983	ECA3983	Putative sodium/phosphate cotransporter	[TP0604-TP0771 (0.7316062)]
COG0840	COG1344	ECA3642	ECA3642	Methyl-accepting chemotaxis protein	ECA1731	ECA1731	Flagellin {UniProtKB/TrEMBL:Q6D6F4}	[TP0640-TP0870 (0.6975479)]
COG0840	COG1344	ECA2061	ECA2061	Methyl-accepting chemotaxis protein	ECA1712	ECA1712	Flagellar hook-associated protein 3	[TP0640-TP0870 (0.6975479)]
COG0840	COG1344	ECA2579	ECA2579	Putative methyl-accepting chemotaxis citrate	ECA1731	ECA1731	Flagellin {UniProtKB/TrEMBL:Q6D6F4}	[TP0640-TP0870 (0.6975479)]
COG0840	COG1344	ECA4335	ECA4335	Methyl-accepting chemotaxis protein	ECA1731	ECA1731	Flagellin {UniProtKB/TrEMBL:Q6D6F4}	[TP0640-TP0870 (0.6975479)]
COG0840	COG1344	ECA2001	ECA2001	Aerotaxis receptor {UniProtKB/TrEMBL:Q6D5P0}	ECA2872	ECA2872	Putative flagellin {UniProtKB/TrEMBL:Q6D372}	[TP0640-TP0870 (0.6975479)]
COG0840	COG1344	ECA1683	ECA1683	Methyl-accepting chemotaxis protein	ECA1712	ECA1712	Flagellar hook-associated protein 3	[TP0640-TP0870 (0.6975479)]
COG0840	COG1344	ECA3579	ECA3579	Methyl-accepting chemotaxis protein	ECA1712	ECA1712	Flagellar hook-associated protein 3	[TP0640-TP0870 (0.6975479)]
COG0840	COG1344	ECA0091	ECA0091	Methyl-accepting chemotaxis protein	ECA1712	ECA1712	Flagellar hook-associated protein 3	[TP0640-TP0870 (0.6975479)]
COG0840	COG1344	ECA0182	ECA0182	Methyl-accepting chemotaxis protein	ECA2872	ECA2872	Putative flagellin {UniProtKB/TrEMBL:Q6D372}	[TP0640-TP0870 (0.6975479)]
COG0840	COG1344	ECA4334	ECA4334	Methyl-accepting chemotaxis protein	ECA1712	ECA1712	Flagellar hook-associated protein 3	[TP0640-TP0870 (0.6975479)]
COG0840	COG1344	ECA3902	ECA3902	Methyl-accepting chemotaxis protein	ECA1731	ECA1731	Flagellin {UniProtKB/TrEMBL:Q6D6F4}	[TP0640-TP0870 (0.6975479)]
COG0840	COG1344	ECA4120	ECA4120	Methyl-accepting chemotaxis protein	ECA1712	ECA1712	Flagellar hook-associated protein 3	[TP0640-TP0870 (0.6975479)]
COG0840	COG1344	ECA0091	ECA0091	Methyl-accepting chemotaxis protein	ECA1731	ECA1731	Flagellin {UniProtKB/TrEMBL:Q6D6F4}	[TP0640-TP0870 (0.6975479)]
COG0840	COG1344	ECA0080	ECA0080	Methyl-accepting chemotaxis protein	ECA1731	ECA1731	Flagellin {UniProtKB/TrEMBL:Q6D6F4}	[TP0640-TP0870 (0.6975479)]
COG0840	COG1344	ECA3642	ECA3642	Methyl-accepting chemotaxis protein	ECA1712	ECA1712	Flagellar hook-associated protein 3	[TP0640-TP0870 (0.6975479)]
COG0840	COG1344	ECA3838	ECA3838	Methyl-accepting chemotaxis protein	ECA1712	ECA1712	Flagellar hook-associated protein 3	[TP0640-TP0870 (0.6975479)]
COG0840	COG1344	ECA2002	ECA2002	Aerotaxis receptor {UniProtKB/TrEMBL:Q6D5N9}	ECA2872	ECA2872	Putative flagellin {UniProtKB/TrEMBL:Q6D372}	[TP0640-TP0870 (0.6975479)]
COG0840	COG1344	ECA1683	ECA1683	Methyl-accepting chemotaxis protein	ECA2872	ECA2872	Putative flagellin {UniProtKB/TrEMBL:Q6D372}	[TP0640-TP0870 (0.6975479)]
COG0840	COG1344	ECA4334	ECA4334	Methyl-accepting chemotaxis protein	ECA2872	ECA2872	Putative flagellin {UniProtKB/TrEMBL:Q6D372}	[TP0640-TP0870 (0.6975479)]
COG0840	COG1344	ECA3579	ECA3579	Methyl-accepting chemotaxis protein	ECA1731	ECA1731	Flagellin {UniProtKB/TrEMBL:Q6D6F4}	[TP0640-TP0870 (0.6975479)]
COG0840	COG1344	ECA3245	ECA3245	Methyl-accepting chemotaxis protein	ECA2872	ECA2872	Putative flagellin {UniProtKB/TrEMBL:Q6D372}	[TP0640-TP0870 (0.6975479)]
COG0840	COG1344	ECA0436	ECA0436	Methyl-accepting chemotaxis protein	ECA2872	ECA2872	Putative flagellin {UniProtKB/TrEMBL:Q6D372}	[TP0640-TP0870 (0.6975479)]
COG0840	COG1344	ECA2061	ECA2061	Methyl-accepting chemotaxis protein	ECA2872	ECA2872	Putative flagellin {UniProtKB/TrEMBL:Q6D372}	[TP0640-TP0870 (0.6975479)]
COG0840	COG1344	ECA2317	ECA2317	Methyl-accepting chemotaxis protein	ECA1731	ECA1731	Flagellin {UniProtKB/TrEMBL:Q6D6F4}	[TP0640-TP0870 (0.6975479)]
COG0840	COG1344	ECA2002	ECA2002	Aerotaxis receptor {UniProtKB/TrEMBL:Q6D5N9}	ECA1712	ECA1712	Flagellar hook-associated protein 3	[TP0640-TP0870 (0.6975479)]
COG0840	COG1344	ECA1332	ECA1332	Methyl-accepting chemotaxis protein	ECA1712	ECA1712	Flagellar hook-associated protein 3	[TP0640-TP0870 (0.6975479)]
COG0840	COG1344	ECA3838	ECA3838	Methyl-accepting chemotaxis protein	ECA1731	ECA1731	Flagellin {UniProtKB/TrEMBL:Q6D6F4}	[TP0640-TP0870 (0.6975479)]
COG0840	COG1344	ECA3624	ECA3624	Methyl-accepting chemotaxis protein	ECA2872	ECA2872	Putative flagellin {UniProtKB/TrEMBL:Q6D372}	[TP0640-TP0870 (0.6975479)]
COG0840	COG1344	ECA4333	ECA4333	Methyl-accepting chemotaxis protein	ECA2872	ECA2872	Putative flagellin {UniProtKB/TrEMBL:Q6D372}	[TP0640-TP0870 (0.6975479)]
COG0840	COG1344	ECA0183	ECA0183	Methyl-accepting chemotaxis protein	ECA2872	ECA2872	Putative flagellin {UniProtKB/TrEMBL:Q6D372}	[TP0640-TP0870 (0.6975479)]
COG0840	COG1344	ECA3579	ECA3579	Methyl-accepting chemotaxis protein	ECA2872	ECA2872	Putative flagellin {UniProtKB/TrEMBL:Q6D372}	[TP0640-TP0870 (0.6975479)]
COG0840	COG1344	ECA3642	ECA3642	Methyl-accepting chemotaxis protein	ECA2872	ECA2872	Putative flagellin {UniProtKB/TrEMBL:Q6D372}	[TP0640-TP0870 (0.6975479)]
COG0840	COG1344	ECA0182	ECA0182	Methyl-accepting chemotaxis protein	ECA1731	ECA1731	Flagellin {UniProtKB/TrEMBL:Q6D6F4}	[TP0640-TP0870 (0.6975479)]
COG0840	COG1344	ECA1774	ECA1774	Methyl-accepting chemotaxis protein	ECA1731	ECA1731	Flagellin {UniProtKB/TrEMBL:Q6D6F4}	[TP0640-TP0870 (0.6975479)]
COG0840	COG1344	ECA1509	ECA1509	Methyl-accepting chemotaxis protein	ECA1731	ECA1731	Flagellin {UniProtKB/TrEMBL:Q6D6F4}	[TP0640-TP0870 (0.6975479)]
COG0840	COG1344	ECA1281	ECA1281	Methyl-accepting chemotaxis protein	ECA2872	ECA2872	Putative flagellin {UniProtKB/TrEMBL:Q6D372}	[TP0640-TP0870 (0.6975479)]
COG0840	COG1344	ECA1691	ECA1691	Methyl-accepting chemotaxis protein	ECA1712	ECA1712	Flagellar hook-associated protein 3	[TP0640-TP0870 (0.6975479)]
COG0840	COG1344	ECA0080	ECA0080	Methyl-accepting chemotaxis protein	ECA1712	ECA1712	Flagellar hook-associated protein 3	[TP0640-TP0870 (0.6975479)]
COG0840	COG1344	ECA0183	ECA0183	Methyl-accepting chemotaxis protein	ECA1731	ECA1731	Flagellin {UniProtKB/TrEMBL:Q6D6F4}	[TP0640-TP0870 (0.6975479)]
COG0840	COG1344	ECA4333	ECA4333	Methyl-accepting chemotaxis protein	ECA1731	ECA1731	Flagellin {UniProtKB/TrEMBL:Q6D6F4}	[TP0640-TP0870 (0.6975479)]
COG0840	COG1344	ECA1683	ECA1683	Methyl-accepting chemotaxis protein	ECA1731	ECA1731	Flagellin {UniProtKB/TrEMBL:Q6D6F4}	[TP0640-TP0870 (0.6975479)]
COG0840	COG1344	ECA1691	ECA1691	Methyl-accepting chemotaxis protein	ECA1731	ECA1731	Flagellin {UniProtKB/TrEMBL:Q6D6F4}	[TP0640-TP0870 (0.6975479)]
COG0840	COG1344	ECA0091	ECA0091	Methyl-accepting chemotaxis protein	ECA2872	ECA2872	Putative flagellin {UniProtKB/TrEMBL:Q6D372}	[TP0640-TP0870 (0.6975479)]
COG0840	COG1344	ECA2530	ECA2530	Methyl-accepting chemotaxis protein	ECA1731	ECA1731	Flagellin {UniProtKB/TrEMBL:Q6D6F4}	[TP0640-TP0870 (0.6975479)]
COG0840	COG1344	ECA2580	ECA2580	Putative methyl-accepting chemotaxis citrate	ECA2872	ECA2872	Putative flagellin {UniProtKB/TrEMBL:Q6D372}	[TP0640-TP0870 (0.6975479)]
COG0840	COG1344	ECA2580	ECA2580	Putative methyl-accepting chemotaxis citrate	ECA1731	ECA1731	Flagellin {UniProtKB/TrEMBL:Q6D6F4}	[TP0640-TP0870 (0.6975479)]
COG0840	COG1344	ECA4332	ECA4332	Methyl-accepting chemotaxis protein	ECA1731	ECA1731	Flagellin {UniProtKB/TrEMBL:Q6D6F4}	[TP0640-TP0870 (0.6975479)]
COG0840	COG1344	ECA1509	ECA1509	Methyl-accepting chemotaxis protein	ECA1712	ECA1712	Flagellar hook-associated protein 3	[TP0640-TP0870 (0.6975479)]
COG0840	COG1344	ECA1774	ECA1774	Methyl-accepting chemotaxis protein	ECA1712	ECA1712	Flagellar hook-associated protein 3	[TP0640-TP0870 (0.6975479)]
COG0840	COG1344	ECA4120	ECA4120	Methyl-accepting chemotaxis protein	ECA1731	ECA1731	Flagellin {UniProtKB/TrEMBL:Q6D6F4}	[TP0640-TP0870 (0.6975479)]
COG0840	COG1344	ECA3592	ECA3592	Methyl-accepting chemotaxis protein	ECA2872	ECA2872	Putative flagellin {UniProtKB/TrEMBL:Q6D372}	[TP0640-TP0870 (0.6975479)]
COG0840	COG1344	ECA0436	ECA0436	Methyl-accepting chemotaxis protein	ECA1731	ECA1731	Flagellin {UniProtKB/TrEMBL:Q6D6F4}	[TP0640-TP0870 (0.6975479)]
COG0840	COG1344	ECA2579	ECA2579	Putative methyl-accepting chemotaxis citrate	ECA1712	ECA1712	Flagellar hook-associated protein 3	[TP0640-TP0870 (0.6975479)]
COG0840	COG1344	ECA2579	ECA2579	Putative methyl-accepting chemotaxis citrate	ECA2872	ECA2872	Putative flagellin {UniProtKB/TrEMBL:Q6D372}	[TP0640-TP0870 (0.6975479)]
COG0840	COG1344	ECA2530	ECA2530	Methyl-accepting chemotaxis protein	ECA1712	ECA1712	Flagellar hook-associated protein 3	[TP0640-TP0870 (0.6975479)]
COG0840	COG1344	ECA4335	ECA4335	Methyl-accepting chemotaxis protein	ECA2872	ECA2872	Putative flagellin {UniProtKB/TrEMBL:Q6D372}	[TP0640-TP0870 (0.6975479)]
COG0840	COG1344	ECA3624	ECA3624	Methyl-accepting chemotaxis protein	ECA1731	ECA1731	Flagellin {UniProtKB/TrEMBL:Q6D6F4}	[TP0640-TP0870 (0.6975479)]
COG0840	COG1344	ECA2712	ECA2712	Putative methyl-accepting chemotaxis protein	ECA1731	ECA1731	Flagellin {UniProtKB/TrEMBL:Q6D6F4}	[TP0640-TP0870 (0.6975479)]
COG0840	COG1344	ECA3902	ECA3902	Methyl-accepting chemotaxis protein	ECA2872	ECA2872	Putative flagellin {UniProtKB/TrEMBL:Q6D372}	[TP0640-TP0870 (0.6975479)]
COG0840	COG1344	ECA2226	ECA2226	Methyl-accepting chemotaxis protein	ECA1731	ECA1731	Flagellin {UniProtKB/TrEMBL:Q6D6F4}	[TP0640-TP0870 (0.6975479)]
COG0840	COG1344	ECA1281	ECA1281	Methyl-accepting chemotaxis protein	ECA1712	ECA1712	Flagellar hook-associated protein 3	[TP0640-TP0870 (0.6975479)]
COG0840	COG1344	ECA2580	ECA2580	Putative methyl-accepting chemotaxis citrate	ECA1712	ECA1712	Flagellar hook-associated protein 3	[TP0640-TP0870 (0.6975479)]
COG0840	COG1344	ECA4332	ECA4332	Methyl-accepting chemotaxis protein	ECA1712	ECA1712	Flagellar hook-associated protein 3	[TP0640-TP0870 (0.6975479)]
COG0840	COG1344	ECA3592	ECA3592	Methyl-accepting chemotaxis protein	ECA1712	ECA1712	Flagellar hook-associated protein 3	[TP0640-TP0870 (0.6975479)]
COG0840	COG1344	ECA4335	ECA4335	Methyl-accepting chemotaxis protein	ECA1712	ECA1712	Flagellar hook-associated protein 3	[TP0640-TP0870 (0.6975479)]
COG0840	COG1344	ECA0182	ECA0182	Methyl-accepting chemotaxis protein	ECA1712	ECA1712	Flagellar hook-associated protein 3	[TP0640-TP0870 (0.6975479)]
COG0840	COG1344	ECA0080	ECA0080	Methyl-accepting chemotaxis protein	ECA2872	ECA2872	Putative flagellin {UniProtKB/TrEMBL:Q6D372}	[TP0640-TP0870 (0.6975479)]
COG0840	COG1344	ECA2317	ECA2317	Methyl-accepting chemotaxis protein	ECA2872	ECA2872	Putative flagellin {UniProtKB/TrEMBL:Q6D372}	[TP0640-TP0870 (0.6975479)]
COG0840	COG1344	ECA3245	ECA3245	Methyl-accepting chemotaxis protein	ECA1731	ECA1731	Flagellin {UniProtKB/TrEMBL:Q6D6F4}	[TP0640-TP0870 (0.6975479)]
COG0840	COG1344	ECA3624	ECA3624	Methyl-accepting chemotaxis protein	ECA1712	ECA1712	Flagellar hook-associated protein 3	[TP0640-TP0870 (0.6975479)]
COG0840	COG1344	ECA1332	ECA1332	Methyl-accepting chemotaxis protein	ECA2872	ECA2872	Putative flagellin {UniProtKB/TrEMBL:Q6D372}	[TP0640-TP0870 (0.6975479)]
COG0840	COG1344	ECA4332	ECA4332	Methyl-accepting chemotaxis protein	ECA2872	ECA2872	Putative flagellin {UniProtKB/TrEMBL:Q6D372}	[TP0640-TP0870 (0.6975479)]
COG0840	COG1344	ECA4333	ECA4333	Methyl-accepting chemotaxis protein	ECA1712	ECA1712	Flagellar hook-associated protein 3	[TP0640-TP0870 (0.6975479)]
COG0840	COG1344	ECA1691	ECA1691	Methyl-accepting chemotaxis protein	ECA2872	ECA2872	Putative flagellin {UniProtKB/TrEMBL:Q6D372}	[TP0640-TP0870 (0.6975479)]
COG0840	COG1344	ECA2226	ECA2226	Methyl-accepting chemotaxis protein	ECA2872	ECA2872	Putative flagellin {UniProtKB/TrEMBL:Q6D372}	[TP0640-TP0870 (0.6975479)]
COG0840	COG1344	ECA3592	ECA3592	Methyl-accepting chemotaxis protein	ECA1731	ECA1731	Flagellin {UniProtKB/TrEMBL:Q6D6F4}	[TP0640-TP0870 (0.6975479)]
COG0840	COG1344	ECA2061	ECA2061	Methyl-accepting chemotaxis protein	ECA1731	ECA1731	Flagellin {UniProtKB/TrEMBL:Q6D6F4}	[TP0640-TP0870 (0.6975479)]
COG0840	COG1344	ECA0390	ECA0390	Methyl-accepting chemotaxis protein	ECA1731	ECA1731	Flagellin {UniProtKB/TrEMBL:Q6D6F4}	[TP0640-TP0870 (0.6975479)]
COG0840	COG1344	ECA0390	ECA0390	Methyl-accepting chemotaxis protein	ECA1712	ECA1712	Flagellar hook-associated protein 3	[TP0640-TP0870 (0.6975479)]
COG0840	COG1344	ECA1105	ECA1105	Putative methyl-accepting chemotaxis protein	ECA1731	ECA1731	Flagellin {UniProtKB/TrEMBL:Q6D6F4}	[TP0640-TP0870 (0.6975479)]
COG0840	COG1344	ECA4120	ECA4120	Methyl-accepting chemotaxis protein	ECA2872	ECA2872	Putative flagellin {UniProtKB/TrEMBL:Q6D372}	[TP0640-TP0870 (0.6975479)]
COG0840	COG1344	ECA2001	ECA2001	Aerotaxis receptor {UniProtKB/TrEMBL:Q6D5P0}	ECA1712	ECA1712	Flagellar hook-associated protein 3	[TP0640-TP0870 (0.6975479)]
COG0840	COG1344	ECA1105	ECA1105	Putative methyl-accepting chemotaxis protein	ECA2872	ECA2872	Putative flagellin {UniProtKB/TrEMBL:Q6D372}	[TP0640-TP0870 (0.6975479)]
COG0840	COG1344	ECA1332	ECA1332	Methyl-accepting chemotaxis protein	ECA1731	ECA1731	Flagellin {UniProtKB/TrEMBL:Q6D6F4}	[TP0640-TP0870 (0.6975479)]
COG0840	COG1344	ECA1774	ECA1774	Methyl-accepting chemotaxis protein	ECA2872	ECA2872	Putative flagellin {UniProtKB/TrEMBL:Q6D372}	[TP0640-TP0870 (0.6975479)]
COG0840	COG1344	ECA3245	ECA3245	Methyl-accepting chemotaxis protein	ECA1712	ECA1712	Flagellar hook-associated protein 3	[TP0640-TP0870 (0.6975479)]
COG0840	COG1344	ECA0183	ECA0183	Methyl-accepting chemotaxis protein	ECA1712	ECA1712	Flagellar hook-associated protein 3	[TP0640-TP0870 (0.6975479)]
COG0840	COG1344	ECA0390	ECA0390	Methyl-accepting chemotaxis protein	ECA2872	ECA2872	Putative flagellin {UniProtKB/TrEMBL:Q6D372}	[TP0640-TP0870 (0.6975479)]
COG0840	COG1344	ECA2712	ECA2712	Putative methyl-accepting chemotaxis protein	ECA2872	ECA2872	Putative flagellin {UniProtKB/TrEMBL:Q6D372}	[TP0640-TP0870 (0.6975479)]
COG0840	COG1344	ECA0436	ECA0436	Methyl-accepting chemotaxis protein	ECA1712	ECA1712	Flagellar hook-associated protein 3	[TP0640-TP0870 (0.6975479)]
COG0840	COG1344	ECA3838	ECA3838	Methyl-accepting chemotaxis protein	ECA2872	ECA2872	Putative flagellin {UniProtKB/TrEMBL:Q6D372}	[TP0640-TP0870 (0.6975479)]
COG0840	COG1344	ECA2002	ECA2002	Aerotaxis receptor {UniProtKB/TrEMBL:Q6D5N9}	ECA1731	ECA1731	Flagellin {UniProtKB/TrEMBL:Q6D6F4}	[TP0640-TP0870 (0.6975479)]
COG0840	COG1344	ECA2530	ECA2530	Methyl-accepting chemotaxis protein	ECA2872	ECA2872	Putative flagellin {UniProtKB/TrEMBL:Q6D372}	[TP0640-TP0870 (0.6975479)]
COG0840	COG1344	ECA1281	ECA1281	Methyl-accepting chemotaxis protein	ECA1731	ECA1731	Flagellin {UniProtKB/TrEMBL:Q6D6F4}	[TP0640-TP0870 (0.6975479)]
COG0840	COG1344	ECA2001	ECA2001	Aerotaxis receptor {UniProtKB/TrEMBL:Q6D5P0}	ECA1731	ECA1731	Flagellin {UniProtKB/TrEMBL:Q6D6F4}	[TP0640-TP0870 (0.6975479)]
COG0840	COG1344	ECA4334	ECA4334	Methyl-accepting chemotaxis protein	ECA1731	ECA1731	Flagellin {UniProtKB/TrEMBL:Q6D6F4}	[TP0640-TP0870 (0.6975479)]
COG0840	COG1344	ECA2712	ECA2712	Putative methyl-accepting chemotaxis protein	ECA1712	ECA1712	Flagellar hook-associated protein 3	[TP0640-TP0870 (0.6975479)]
COG0840	COG1344	ECA1105	ECA1105	Putative methyl-accepting chemotaxis protein	ECA1712	ECA1712	Flagellar hook-associated protein 3	[TP0640-TP0870 (0.6975479)]
COG0840	COG1344	ECA2317	ECA2317	Methyl-accepting chemotaxis protein	ECA1712	ECA1712	Flagellar hook-associated protein 3	[TP0640-TP0870 (0.6975479)]
COG0840	COG1344	ECA3902	ECA3902	Methyl-accepting chemotaxis protein	ECA1712	ECA1712	Flagellar hook-associated protein 3	[TP0640-TP0870 (0.6975479)]
COG0840	COG1344	ECA2226	ECA2226	Methyl-accepting chemotaxis protein	ECA1712	ECA1712	Flagellar hook-associated protein 3	[TP0640-TP0870 (0.6975479)]
COG0840	COG1344	ECA1509	ECA1509	Methyl-accepting chemotaxis protein	ECA2872	ECA2872	Putative flagellin {UniProtKB/TrEMBL:Q6D372}	[TP0640-TP0870 (0.6975479)]
COG1825	COG2812	ECA2745	rplY	50S ribosomal protein L25	ECA1176	ECA1176	DNA polymerase III subunit tau	[TP0372-TP1005 (0.6540257)]
COG0222	COG0530	ECA0222	rplL	50S ribosomal protein L7/L12	ECA0294	ECA0294	Putative sodium/calcium exchanger protein	[TP0240-TP1034 (0.77472186)]
COG0024	COG1121	ECA1030	ECA1030	Methionine aminopeptidase	ECA3756	ECA3756	ABC transporter ATP-binding protein	[TP0842-TP0164 (0.77940726)]
COG0024	COG1121	ECA1030	ECA1030	Methionine aminopeptidase	ECA2393	ECA2393	Chelated iron transport system membrane protein	[TP0842-TP0164 (0.77940726)]
COG0024	COG1121	ECA1030	ECA1030	Methionine aminopeptidase	ECA2485	ECA2485	High-affinity zinc uptake system ATP-binding	[TP0842-TP0164 (0.77940726)]
COG0361	COG1214	ECA2653	infA	Translation initiation factor IF-1	ECA2374	ECA2374	Hypothetical protein {UniProtKB/TrEMBL:Q6D4L6}	[TP0097-TP0876 (0.56457245)]
COG1643	COG2137	ECA2006	ECA2006	ATP-dependent helicase {UniProtKB/TrEMBL:Q6D5N5}	ECA3368	recX	Regulatory protein recX	[TP0526-TP1023 (0.64955014)]
COG1643	COG2137	ECA3314	ECA3314	ATP-dependent helicase {UniProtKB/TrEMBL:Q6D1Y3}	ECA3368	recX	Regulatory protein recX	[TP0526-TP1023 (0.64955014)]
COG0257	COG1283	ECA1167	ECA1167	50S ribosomal protein L36 2	ECA3983	ECA3983	Putative sodium/phosphate cotransporter	[TP0209-TP0771 (0.6772987)]
COG0257	COG1283	ECA4010	ECA4010	50S ribosomal protein L36 1	ECA3983	ECA3983	Putative sodium/phosphate cotransporter	[TP0209-TP0771 (0.6772987)]
COG1509	COG2812	ECA3977	ECA3977	Hypothetical protein {UniProtKB/TrEMBL:Q6D024}	ECA1176	ECA1176	DNA polymerase III subunit tau	[TP0121-TP1005 (0.5082704)]
COG0255	COG1011	ECA4023	rpmC	50S ribosomal protein L29	ECA4103	ECA4103	Putative hydrolase {UniProtKB/TrEMBL:Q6CZP8}	[TP0197-TP0158 (0.6077605)]
COG0255	COG1011	ECA4023	rpmC	50S ribosomal protein L29	ECA4180	ECA4180	Putative hydrolase {UniProtKB/TrEMBL:Q6CZH1}	[TP0197-TP0158 (0.6077605)]
COG0255	COG1011	ECA4023	rpmC	50S ribosomal protein L29	ECA0031	ECA0031	Haloacid dehalogenase-like hydrolase	[TP0197-TP0158 (0.6077605)]
COG0255	COG1011	ECA4023	rpmC	50S ribosomal protein L29	ECA3957	ECA3957	Putative hydrolase {UniProtKB/TrEMBL:Q6D044}	[TP0197-TP0158 (0.6077605)]
COG1108	COG2239	ECA2395	ECA2395	Chelated iron transport system membrane protein	ECA3169	ECA3169	Magnesium transporter {UniProtKB/TrEMBL:Q6D2C7}	[TP0165-TP0917 (0.5215956)]
COG1108	COG2239	ECA3757	ECA3757	ABC transporter membrane protein	ECA3169	ECA3169	Magnesium transporter {UniProtKB/TrEMBL:Q6D2C7}	[TP0165-TP0917 (0.5215956)]
COG1108	COG2239	ECA2394	ECA2394	Chelated iron transport system membrane protein	ECA3169	ECA3169	Magnesium transporter {UniProtKB/TrEMBL:Q6D2C7}	[TP0165-TP0917 (0.5215956)]
COG1108	COG2239	ECA2486	ECA2486	High-affinity zinc uptake system membrane protein	ECA3169	ECA3169	Magnesium transporter {UniProtKB/TrEMBL:Q6D2C7}	[TP0165-TP0917 (0.5215956)]
COG2204	COG2204	ECA0027	ECA0027	Nitrogen regulation two-component system,	ECA3255	ECA3255	Two-component system response regulator	[TP0519-TP0519 (0.65939915)]
COG2204	COG2204	ECA3255	ECA3255	Two-component system response regulator	ECA0027	ECA0027	Nitrogen regulation two-component system,	[TP0519-TP0519 (0.65939915)]
COG2204	COG2204	ECA3255	ECA3255	Two-component system response regulator	ECA3255	ECA3255	Two-component system response regulator	[TP0519-TP0519 (0.65939915)]
COG2204	COG2204	ECA2090	ECA2090	HrpS {UniProtKB/TrEMBL:Q6RK31}	ECA3255	ECA3255	Two-component system response regulator	[TP0519-TP0519 (0.65939915)]
COG2204	COG2204	ECA3255	ECA3255	Two-component system response regulator	ECA2090	ECA2090	HrpS {UniProtKB/TrEMBL:Q6RK31}	[TP0519-TP0519 (0.65939915)]
COG2204	COG2204	ECA2090	ECA2090	HrpS {UniProtKB/TrEMBL:Q6RK31}	ECA2090	ECA2090	HrpS {UniProtKB/TrEMBL:Q6RK31}	[TP0519-TP0519 (0.65939915)]
COG2204	COG2204	ECA2090	ECA2090	HrpS {UniProtKB/TrEMBL:Q6RK31}	ECA0027	ECA0027	Nitrogen regulation two-component system,	[TP0519-TP0519 (0.65939915)]
COG2204	COG2204	ECA0027	ECA0027	Nitrogen regulation two-component system,	ECA2090	ECA2090	HrpS {UniProtKB/TrEMBL:Q6RK31}	[TP0519-TP0519 (0.65939915)]
COG2204	COG2204	ECA0027	ECA0027	Nitrogen regulation two-component system,	ECA0027	ECA0027	Nitrogen regulation two-component system,	[TP0519-TP0519 (0.65939915)]
COG0546	COG0739	ECA4088	ECA4088	Phosphoglycolate phosphatase (EC 3.1.3.18) (PGPase) (PGP)	ECA3531	ECA3531	Putative cell wall degradation lipoprotein	[TP0554-TP0782 (0.73069036)]
COG0546	COG0739	ECA4088	ECA4088	Phosphoglycolate phosphatase (EC 3.1.3.18) (PGPase) (PGP)	ECA2483	ECA2483	Putative peptidase {UniProtKB/TrEMBL:Q6D4B0}	[TP0554-TP0782 (0.73069036)]
COG0242	COG1187	ECA3999	ECA3999	Peptide deformylase {UniProtKB/TrEMBL:Q6D002}	ECA2440	ECA2440	Putative RNA pseudouridylate synthase	[TP0757-TP0459 (0.5284328)]
COG0242	COG1187	ECA3999	ECA3999	Peptide deformylase {UniProtKB/TrEMBL:Q6D002}	ECA2742	ECA2742	Ribosomal small subunit pseudouridine synthase a	[TP0757-TP0459 (0.5284328)]
COG0242	COG1187	ECA3999	ECA3999	Peptide deformylase {UniProtKB/TrEMBL:Q6D002}	ECA2291	ECA2291	Putative RNA pseudouridylate synthase	[TP0757-TP0459 (0.5284328)]
COG2239	COG4658	ECA3169	ECA3169	Magnesium transporter {UniProtKB/TrEMBL:Q6D2C7}	ECA2279	ECA2279	Electron transport complex protein	[TP0917-TP0151 (0.5215956)]
COG0457	COG0558	ECA4374	ECA4374	Cellulose synthase protein C	ECA2880	pgsA	CDP-diacylglycerol--glycerol-3-phosphate 3-phosphatidyltransferase (EC 2.7.8.5) (Phosphatidylglycerophosphate synthase) (PGP synthase)	[TP0067-TP0730 (0.86096925)]
COG0020	COG1508	ECA1036	uppS	Undecaprenyl pyrophosphate synthetase (EC 2.5.1.31) (UPP synthetase) (Di-trans,poly-cis-decaprenylcistransferase) (Undecaprenyl diphosphate synthase) (UDS)	ECA0288	ECA0288	RNA polymerase sigma-54 factor	[TP0603-TP0111 (0.79878455)]
COG0301	COG1509	ECA1134	ECA1134	Thiamine biosynthesis protein	ECA3977	ECA3977	Hypothetical protein {UniProtKB/TrEMBL:Q6D024}	[TP0559-TP0121 (0.62660724)]
COG0420	COG0739	ECA1109	ECA1109	Exonuclease subunit D {UniProtKB/TrEMBL:Q6D866}	ECA3531	ECA3531	Putative cell wall degradation lipoprotein	[TP0626-TP0782 (0.7781429)]
COG0420	COG0739	ECA1109	ECA1109	Exonuclease subunit D {UniProtKB/TrEMBL:Q6D866}	ECA2483	ECA2483	Putative peptidase {UniProtKB/TrEMBL:Q6D4B0}	[TP0626-TP0782 (0.7781429)]
COG1385	COG2812	ECA3923	ECA3923	Hypothetical protein {UniProtKB/TrEMBL:Q6D078}	ECA1176	ECA1176	DNA polymerase III subunit tau	[TP0276-TP1005 (0.66627616)]
COG0217	COG0739	ECA2494	ECA2494	Hypothetical UPF0082 protein ECA2494	ECA2483	ECA2483	Putative peptidase {UniProtKB/TrEMBL:Q6D4B0}	[TP0474-TP0864 (0.82349855)]
COG0217	COG0739	ECA2494	ECA2494	Hypothetical UPF0082 protein ECA2494	ECA3531	ECA3531	Putative cell wall degradation lipoprotein	[TP0474-TP0864 (0.82349855)]
COG0242	COG0254	ECA3999	ECA3999	Peptide deformylase {UniProtKB/TrEMBL:Q6D002}	ECA4257	rpmE	50S ribosomal protein L31	[TP0757-TP0255 (0.6434887)]
COG0242	COG0254	ECA3999	ECA3999	Peptide deformylase {UniProtKB/TrEMBL:Q6D002}	ECA1168	rpmE2	50S ribosomal protein L31 type B	[TP0757-TP0255 (0.6434887)]
COG0442	COG1466	ECA3529	ECA3529	Prolyl-tRNA synthetase {UniProtKB/TrEMBL:Q6D1B9}	ECA1307	ECA1307	DNA polymerase III, delta subunit	[TP0160-TP0588 (0.66563916)]
COG0705	COG2239	ECA4138	ECA4138	Putative membrane protein	ECA3169	ECA3169	Magnesium transporter {UniProtKB/TrEMBL:Q6D2C7}	[TP0982-TP0917 (0.5527395)]
COG0847	COG1558	ECA1928	ECA1928	Ribonuclease T {UniProtKB/TrEMBL:Q6D5W0}	ECA1703	ECA1703	Flagellar basal-body rod protein	[TP0643-TP0397 (0.7022186)]
COG0847	COG1558	ECA3339	ECA3339	DNA polymerase III, epsilon chain	ECA1703	ECA1703	Flagellar basal-body rod protein	[TP0643-TP0397 (0.7022186)]
COG0305	COG0593	ECA3664	ECA3664	Replicative DNA helicase	ECA4441	dnaA	Chromosomal replication initiator protein dnaA	[TP0058-TP0001 (0.9013428)]
COG0305	COG0593	ECA0519	ECA0519	Replicative DNA helicase	ECA1257	hda	DnaA-homolog protein hda	[TP0058-TP0001 (0.9013428)]
COG0305	COG0593	ECA3664	ECA3664	Replicative DNA helicase	ECA1257	hda	DnaA-homolog protein hda	[TP0058-TP0001 (0.9013428)]
COG0305	COG0593	ECA0519	ECA0519	Replicative DNA helicase	ECA4441	dnaA	Chromosomal replication initiator protein dnaA	[TP0058-TP0001 (0.9013428)]
COG0772	COG2239	ECA1302	ECA1302	Rod shape-determining protein	ECA3169	ECA3169	Magnesium transporter {UniProtKB/TrEMBL:Q6D2C7}	[TP0501-TP0917 (0.53388965), TP0387-TP0917 (0.61041105)]
COG0772	COG2239	ECA3816	ECA3816	Cell division protein {UniProtKB/TrEMBL:Q6D0I2}	ECA3169	ECA3169	Magnesium transporter {UniProtKB/TrEMBL:Q6D2C7}	[TP0501-TP0917 (0.53388965), TP0387-TP0917 (0.61041105)]
COG1766	COG2239	ECA1726	ECA1726	Flagellar M-ring protein	ECA3169	ECA3169	Magnesium transporter {UniProtKB/TrEMBL:Q6D2C7}	[TP0399-TP0917 (0.5059451)]
COG0178	COG1197	ECA3689	ECA3689	Excision nuclease subunit A	ECA1821	ECA1821	Transcription-repair coupling factor	[TP0514-TP0344 (0.9414915)]
COG0264	COG0544	ECA1032	tsf	Elongation factor Ts (EF-Ts)	ECA1147	tig	Trigger factor {UniProtKB/Swiss-Prot:Q6D828}	[TP0605-TP0506 (0.9100214)]
COG1344	COG1352	ECA1731	ECA1731	Flagellin {UniProtKB/TrEMBL:Q6D6F4}	ECA1692	ECA1692	Chemotaxis protein methyltransferase	[TP0870-TP0630 (0.7476691)]
COG1344	COG1352	ECA2872	ECA2872	Putative flagellin {UniProtKB/TrEMBL:Q6D372}	ECA1692	ECA1692	Chemotaxis protein methyltransferase	[TP0870-TP0630 (0.7476691)]
COG1344	COG1352	ECA1712	ECA1712	Flagellar hook-associated protein 3	ECA1692	ECA1692	Chemotaxis protein methyltransferase	[TP0870-TP0630 (0.7476691)]
COG0495	COG1475	ECA1309	leuS	Leucyl-tRNA synthetase (EC 6.1.1.4) (Leucine--tRNA ligase) (LeuRS)	ECA4109	ECA4109	Hypothetical protein {UniProtKB/TrEMBL:Q6CZP2}	[TP0586-TP0271 (0.63095015)]
COG1352	COG1536	ECA1692	ECA1692	Chemotaxis protein methyltransferase	ECA1725	ECA1725	Flagellar motor switch protein	[TP0630-TP0026 (0.7604114)]
COG1344	COG1516	ECA1712	ECA1712	Flagellar hook-associated protein 3	ECA1729	ECA1729	Flagellar protein {UniProtKB/TrEMBL:Q6D6F6}	[TP0870-TP0943 (0.723277)]
COG1344	COG1516	ECA2872	ECA2872	Putative flagellin {UniProtKB/TrEMBL:Q6D372}	ECA1729	ECA1729	Flagellar protein {UniProtKB/TrEMBL:Q6D6F6}	[TP0870-TP0943 (0.723277)]
COG1344	COG1516	ECA1731	ECA1731	Flagellin {UniProtKB/TrEMBL:Q6D6F4}	ECA1729	ECA1729	Flagellar protein {UniProtKB/TrEMBL:Q6D6F6}	[TP0870-TP0943 (0.723277)]
COG0099	COG0216	ECA4009	rpsM	30S ribosomal subunit protein S13	ECA2190	prfA	Peptide chain release factor 1 (RF-1)	[TP0210-TP0051 (0.8775348)]
COG0442	COG0552	ECA3529	ECA3529	Prolyl-tRNA synthetase {UniProtKB/TrEMBL:Q6D1B9}	ECA4346	ECA4346	Cell division protein {UniProtKB/TrEMBL:Q6CZ07}	[TP0160-TP0578 (0.56216276)]
COG0242	COG0319	ECA3999	ECA3999	Peptide deformylase {UniProtKB/TrEMBL:Q6D002}	ECA1317	ECA1317	UPF0054 protein ECA1317	[TP0757-TP0650 (0.630912)]
COG0178	COG0845	ECA3689	ECA3689	Excision nuclease subunit A	ECA2782	ECA2782	Protease secretion protein	[TP0514-TP0965 (0.87363523)]
COG0178	COG0845	ECA3689	ECA3689	Excision nuclease subunit A	ECA3269	ECA3269	HlyD family secretion protein	[TP0514-TP0965 (0.87363523)]
COG0178	COG0845	ECA3689	ECA3689	Excision nuclease subunit A	ECA1535	ECA1535	HlyD family secretion protein	[TP0514-TP0965 (0.87363523)]
COG0178	COG0845	ECA3689	ECA3689	Excision nuclease subunit A	ECA0888	ECA0888	Macrolide-specific efflux protein maca	[TP0514-TP0965 (0.87363523)]
COG0178	COG0845	ECA3689	ECA3689	Excision nuclease subunit A	ECA3184	mdtA	Multidrug resistance protein mdtA precursor (Multidrug transporter mdtA)	[TP0514-TP0965 (0.87363523)]
COG0178	COG0845	ECA3689	ECA3689	Excision nuclease subunit A	ECA1096	ECA1096	Putative type I secretion protein	[TP0514-TP0965 (0.87363523)]
COG0178	COG0845	ECA3689	ECA3689	Excision nuclease subunit A	ECA2930	ECA2930	HlyD-family secretion protein	[TP0514-TP0965 (0.87363523)]
COG0178	COG0845	ECA3689	ECA3689	Excision nuclease subunit A	ECA3448	ECA3448	Multidrug resistance protein	[TP0514-TP0965 (0.87363523)]
COG0178	COG0845	ECA3689	ECA3689	Excision nuclease subunit A	ECA0801	ECA0801	Putative exported protein	[TP0514-TP0965 (0.87363523)]
COG0178	COG0845	ECA3689	ECA3689	Excision nuclease subunit A	ECA0424	ECA0424	Putative membrane protein	[TP0514-TP0965 (0.87363523)]
COG0178	COG0845	ECA3689	ECA3689	Excision nuclease subunit A	ECA1384	ECA1384	Putative copper efflux system protein	[TP0514-TP0965 (0.87363523)]
COG0178	COG0845	ECA3689	ECA3689	Excision nuclease subunit A	ECA1170	ECA1170	Acriflavine resistance protein A	[TP0514-TP0965 (0.87363523)]
COG0457	COG0566	ECA4374	ECA4374	Cellulose synthase protein C	ECA3621	rlmB	23S rRNA (guanosine-2'-O-)-methyltransferase rlmB (EC 2.1.1.-) (23S rRNA Gm2251 2'-O-methyltransferase)	[TP0095-TP0054 (0.73981166)]
COG0457	COG0566	ECA4374	ECA4374	Cellulose synthase protein C	ECA0037	ECA0037	Putative tRNA (Guanosine-2'-O)-methyltransferase	[TP0095-TP0054 (0.73981166)]
COG0457	COG0566	ECA4374	ECA4374	Cellulose synthase protein C	ECA3516	ECA3516	Putative tRNA/rRNA methyltransferase	[TP0095-TP0054 (0.73981166)]
COG0465	COG0558	ECA0698	ECA0698	Cell division protein {UniProtKB/TrEMBL:Q6D9B8}	ECA2880	pgsA	CDP-diacylglycerol--glycerol-3-phosphate 3-phosphatidyltransferase (EC 2.7.8.5) (Phosphatidylglycerophosphate synthase) (PGP synthase)	[TP0765-TP0256 (0.8653493)]
COG0024	COG0462	ECA1030	ECA1030	Methionine aminopeptidase	ECA2186	ECA2186	Ribose-phosphate pyrophosphokinase	[TP0842-TP0294 (0.8762697)]
COG0125	COG0361	ECA1802	tmk	Thymidylate kinase {UniProtKB/Swiss-Prot:Q6D683}	ECA2653	infA	Translation initiation factor IF-1	[TP0354-TP0097 (0.8382038)]
COG1536	COG1766	ECA1725	ECA1725	Flagellar motor switch protein	ECA1726	ECA1726	Flagellar M-ring protein	[TP0400-TP0399 (0.9198608), TP0026-TP0399 (0.9539454)]
COG0319	COG0787	ECA1317	ECA1317	UPF0054 protein ECA1317	ECA3665	ECA3665	Alanine racemase, biosynthetic	[TP0650-TP0681 (0.82058704)]
COG0215	COG1536	ECA3151	cysS	Cysteinyl-tRNA synthetase (EC 6.1.1.16) (Cysteine--tRNA ligase) (CysRS)	ECA1725	ECA1725	Flagellar motor switch protein	[TP0091-TP0400 (0.6374247)]
COG0849	COG1595	ECA3811	ECA3811	Cell division protein {UniProtKB/TrEMBL:Q6D0I7}	ECA2017	ECA2017	Putative RNA polymerase sigma factor	[TP0389-TP0092 (0.66770643)]
COG0849	COG1595	ECA3811	ECA3811	Cell division protein {UniProtKB/TrEMBL:Q6D0I7}	ECA1274	ECA1274	Probable RNA polymerase sigma factor	[TP0389-TP0092 (0.66770643)]
COG0849	COG1595	ECA3811	ECA3811	Cell division protein {UniProtKB/TrEMBL:Q6D0I7}	ECA0813	ECA0813	RNA polymerase sigma factor	[TP0389-TP0092 (0.66770643)]
COG0849	COG1595	ECA3811	ECA3811	Cell division protein {UniProtKB/TrEMBL:Q6D0I7}	ECA1540	ECA1540	ECF sigma factor {UniProtKB/TrEMBL:Q6D6Y9}	[TP0389-TP0092 (0.66770643)]
COG0849	COG1595	ECA3811	ECA3811	Cell division protein {UniProtKB/TrEMBL:Q6D0I7}	ECA1079	ECA1079	RNA polymerase sigma factor	[TP0389-TP0092 (0.66770643)]
COG0849	COG1595	ECA3811	ECA3811	Cell division protein {UniProtKB/TrEMBL:Q6D0I7}	ECA2087	ECA2087	HrpL {UniProtKB/TrEMBL:Q6RK28}	[TP0389-TP0092 (0.66770643)]
COG0849	COG1595	ECA3811	ECA3811	Cell division protein {UniProtKB/TrEMBL:Q6D0I7}	ECA0057	ECA0057	ECF-family RNA polymerase sigma factor	[TP0389-TP0092 (0.66770643)]
COG0849	COG1595	ECA3811	ECA3811	Cell division protein {UniProtKB/TrEMBL:Q6D0I7}	ECA3284	ECA3284	RNA polymerase sigma-E factor	[TP0389-TP0092 (0.66770643)]
COG0739	COG2204	ECA2483	ECA2483	Putative peptidase {UniProtKB/TrEMBL:Q6D4B0}	ECA0027	ECA0027	Nitrogen regulation two-component system,	[TP0706-TP0519 (0.80130965)]
COG0739	COG2204	ECA2483	ECA2483	Putative peptidase {UniProtKB/TrEMBL:Q6D4B0}	ECA3255	ECA3255	Two-component system response regulator	[TP0706-TP0519 (0.80130965)]
COG0739	COG2204	ECA3531	ECA3531	Putative cell wall degradation lipoprotein	ECA2090	ECA2090	HrpS {UniProtKB/TrEMBL:Q6RK31}	[TP0706-TP0519 (0.80130965)]
COG0739	COG2204	ECA3531	ECA3531	Putative cell wall degradation lipoprotein	ECA3255	ECA3255	Two-component system response regulator	[TP0706-TP0519 (0.80130965)]
COG0739	COG2204	ECA3531	ECA3531	Putative cell wall degradation lipoprotein	ECA0027	ECA0027	Nitrogen regulation two-component system,	[TP0706-TP0519 (0.80130965)]
COG0739	COG2204	ECA2483	ECA2483	Putative peptidase {UniProtKB/TrEMBL:Q6D4B0}	ECA2090	ECA2090	HrpS {UniProtKB/TrEMBL:Q6RK31}	[TP0706-TP0519 (0.80130965)]
COG0036	COG2001	ECA4089	ECA4089	Ribulose-phosphate 3-epimerase	ECA3824	mraZ	Protein mraZ {UniProtKB/Swiss-Prot:Q6D0H4}	[TP0945-TP0383 (0.685165)]
COG0457	COG0495	ECA4374	ECA4374	Cellulose synthase protein C	ECA1309	leuS	Leucyl-tRNA synthetase (EC 6.1.1.4) (Leucine--tRNA ligase) (LeuRS)	[TP0067-TP0586 (0.714839)]
COG0257	COG0472	ECA4010	ECA4010	50S ribosomal protein L36 1	ECA3818	mraY	Phospho-N-acetylmuramoyl-pentapeptide-transferase (EC 2.7.8.13) (UDP- MurNAc-pentapeptide phosphotransferase)	[TP0209-TP0345 (0.64932555)]
COG0257	COG0472	ECA1167	ECA1167	50S ribosomal protein L36 2	ECA3818	mraY	Phospho-N-acetylmuramoyl-pentapeptide-transferase (EC 2.7.8.13) (UDP- MurNAc-pentapeptide phosphotransferase)	[TP0209-TP0345 (0.64932555)]
COG0257	COG0472	ECA1167	ECA1167	50S ribosomal protein L36 2	ECA1416	ECA1416	Undecaprenyl-phosphate	[TP0209-TP0345 (0.64932555)]
COG0257	COG0472	ECA4010	ECA4010	50S ribosomal protein L36 1	ECA1416	ECA1416	Undecaprenyl-phosphate	[TP0209-TP0345 (0.64932555)]
COG0257	COG0472	ECA4010	ECA4010	50S ribosomal protein L36 1	ECA4210	ECA4210	Undecaprenyl-phosphate alpha-N-acetylglucosaminyl	[TP0209-TP0345 (0.64932555)]
COG0257	COG0472	ECA1167	ECA1167	50S ribosomal protein L36 2	ECA4210	ECA4210	Undecaprenyl-phosphate alpha-N-acetylglucosaminyl	[TP0209-TP0345 (0.64932555)]
COG0358	COG0457	ECA0681	ECA0681	DNA primase {UniProtKB/TrEMBL:Q6D9D5}	ECA4374	ECA4374	Cellulose synthase protein C	[TP0492-TP0648 (0.5111708)]
COG2255	COG3951	ECA2491	ruvB	Holliday junction ATP-dependent DNA helicase ruvB (EC 3.6.1.-)	ECA1710	ECA1710	Peptidoglycan hydrolase	[TP0162-TP0959 (0.6394583)]
COG0301	COG0301	ECA1134	ECA1134	Thiamine biosynthesis protein	ECA1134	ECA1134	Thiamine biosynthesis protein	[TP0559-TP0559 (0.6965584)]
COG0687	COG1558	ECA2677	ECA2677	Putrescine-binding periplasmic protein	ECA1703	ECA1703	Flagellar basal-body rod protein	[TP0655-TP0397 (0.60331625)]
COG0687	COG1558	ECA2453	ECA2453	Spermidine/putrescine-binding periplasmic protein	ECA1703	ECA1703	Flagellar basal-body rod protein	[TP0655-TP0397 (0.60331625)]
COG0687	COG1558	ECA2055	ECA2055	Putative transport system, periplasmic	ECA1703	ECA1703	Flagellar basal-body rod protein	[TP0655-TP0397 (0.60331625)]
COG0795	COG1792	ECA0406	ECA0406	Putative permease {UniProtKB/TrEMBL:Q6DA50}	ECA0268	ECA0268	Rod shape-determining protein	[TP0884-TP0498 (0.8374102)]
COG0795	COG1792	ECA0405	ECA0405	Putative permease {UniProtKB/TrEMBL:Q6DA51}	ECA0268	ECA0268	Rod shape-determining protein	[TP0884-TP0498 (0.8374102)]
COG1317	COG1536	ECA1724	ECA1724	Flagellar assembly protein	ECA1725	ECA1725	Flagellar motor switch protein	[TP0401-TP0026 (0.96139234)]
COG1214	COG1516	ECA2374	ECA2374	Hypothetical protein {UniProtKB/TrEMBL:Q6D4L6}	ECA1729	ECA1729	Flagellar protein {UniProtKB/TrEMBL:Q6D6F6}	[TP0876-TP0943 (0.57131183)]
COG0024	COG0125	ECA1030	ECA1030	Methionine aminopeptidase	ECA1802	tmk	Thymidylate kinase {UniProtKB/Swiss-Prot:Q6D683}	[TP0842-TP0354 (0.8096375)]
COG1077	COG1426	ECA0267	ECA0267	Rod shape-determining protein	ECA3221	ECA3221	Putative DNA-binding protein	[TP0497-TP0334 (0.739115)]
COG0257	COG0779	ECA1167	ECA1167	50S ribosomal protein L36 2	ECA0710	ECA0710	Hypothetical protein {UniProtKB/TrEMBL:Q6D9A7}	[TP0209-TP0893 (0.7461857)]
COG0257	COG0779	ECA4010	ECA4010	50S ribosomal protein L36 1	ECA0710	ECA0710	Hypothetical protein {UniProtKB/TrEMBL:Q6D9A7}	[TP0209-TP0893 (0.7461857)]
COG1291	COG1291	ECA1687	ECA1687	Chemotaxis protein {UniProtKB/TrEMBL:Q6D6J3}	ECA1687	ECA1687	Chemotaxis protein {UniProtKB/TrEMBL:Q6D6J3}	[TP0725-TP0725 (0.8044664)]
COG0275	COG1815	ECA3823	mraW	S-adenosyl-methyltransferase mraW (EC 2.1.1.-)	ECA1702	ECA1702	Flagellar basal-body rod protein	[TP0384-TP0396 (0.81050646)]
COG1536	COG1536	ECA1725	ECA1725	Flagellar motor switch protein	ECA1725	ECA1725	Flagellar motor switch protein	[TP0026-TP0400 (0.5928469)]
COG0457	COG0845	ECA4374	ECA4374	Cellulose synthase protein C	ECA1170	ECA1170	Acriflavine resistance protein A	[TP0648-TP0965 (0.54118866)]
COG0457	COG0845	ECA4374	ECA4374	Cellulose synthase protein C	ECA1535	ECA1535	HlyD family secretion protein	[TP0648-TP0965 (0.54118866)]
COG0457	COG0845	ECA4374	ECA4374	Cellulose synthase protein C	ECA1096	ECA1096	Putative type I secretion protein	[TP0648-TP0965 (0.54118866)]
COG0457	COG0845	ECA4374	ECA4374	Cellulose synthase protein C	ECA2782	ECA2782	Protease secretion protein	[TP0648-TP0965 (0.54118866)]
COG0457	COG0845	ECA4374	ECA4374	Cellulose synthase protein C	ECA0801	ECA0801	Putative exported protein	[TP0648-TP0965 (0.54118866)]
COG0457	COG0845	ECA4374	ECA4374	Cellulose synthase protein C	ECA0424	ECA0424	Putative membrane protein	[TP0648-TP0965 (0.54118866)]
COG0457	COG0845	ECA4374	ECA4374	Cellulose synthase protein C	ECA0888	ECA0888	Macrolide-specific efflux protein maca	[TP0648-TP0965 (0.54118866)]
COG0457	COG0845	ECA4374	ECA4374	Cellulose synthase protein C	ECA3184	mdtA	Multidrug resistance protein mdtA precursor (Multidrug transporter mdtA)	[TP0648-TP0965 (0.54118866)]
COG0457	COG0845	ECA4374	ECA4374	Cellulose synthase protein C	ECA3448	ECA3448	Multidrug resistance protein	[TP0648-TP0965 (0.54118866)]
COG0457	COG0845	ECA4374	ECA4374	Cellulose synthase protein C	ECA3269	ECA3269	HlyD family secretion protein	[TP0648-TP0965 (0.54118866)]
COG0457	COG0845	ECA4374	ECA4374	Cellulose synthase protein C	ECA1384	ECA1384	Putative copper efflux system protein	[TP0648-TP0965 (0.54118866)]
COG0457	COG0845	ECA4374	ECA4374	Cellulose synthase protein C	ECA2930	ECA2930	HlyD-family secretion protein	[TP0648-TP0965 (0.54118866)]
COG1815	COG3015	ECA1702	ECA1702	Flagellar basal-body rod protein	ECA1052	ECA1052	Copper homeostasis lipoprotein	[TP0396-TP0435 (0.51549006)]
COG0760	COG2239	ECA4216	ECA4216	Peptidyl-prolyl cis-trans isomerase C	ECA3169	ECA3169	Magnesium transporter {UniProtKB/TrEMBL:Q6D2C7}	[TP1016-TP0917 (0.81817394)]
COG0760	COG2239	ECA1152	ECA1152	Peptidyl-prolyl cis-trans isomerase D	ECA3169	ECA3169	Magnesium transporter {UniProtKB/TrEMBL:Q6D2C7}	[TP1016-TP0917 (0.81817394)]
COG0760	COG2239	ECA3857	ECA3857	Survival protein {UniProtKB/TrEMBL:Q6D0E2}	ECA3169	ECA3169	Magnesium transporter {UniProtKB/TrEMBL:Q6D2C7}	[TP1016-TP0917 (0.81817394)]
COG0760	COG2239	ECA2941	ECA2941	Nitrogen fixation protein	ECA3169	ECA3169	Magnesium transporter {UniProtKB/TrEMBL:Q6D2C7}	[TP1016-TP0917 (0.81817394)]
COG1749	COG1843	ECA1705	ECA1705	Flagellar hook protein {UniProtKB/TrEMBL:Q6D6H6}	ECA1704	ECA1704	Basal-body rod modification protein	[TP0727-TP0728 (0.8651164)]
COG0782	COG1057	ECA4118	ECA4118	Transcription elongation factor	ECA1306	nadD	Probable nicotinate-nucleotide adenylyltransferase (EC 2.7.7.18) (Deamido-NAD(+) pyrophosphorylase) (Deamido-NAD(+) diphosphorylase) (Nicotinate mononucleotide adenylyltransferase) (NaMN adenylyltransferase)	[TP0019-TP0741 (0.75909394)]
COG0782	COG1057	ECA0695	ECA0695	Transcription elongation factor	ECA1306	nadD	Probable nicotinate-nucleotide adenylyltransferase (EC 2.7.7.18) (Deamido-NAD(+) pyrophosphorylase) (Deamido-NAD(+) diphosphorylase) (Nicotinate mononucleotide adenylyltransferase) (NaMN adenylyltransferase)	[TP0019-TP0741 (0.75909394)]
COG0782	COG1057	ECA0283	ECA0283	Putative regulator of nucleoside diphosphate	ECA1306	nadD	Probable nicotinate-nucleotide adenylyltransferase (EC 2.7.7.18) (Deamido-NAD(+) pyrophosphorylase) (Deamido-NAD(+) diphosphorylase) (Nicotinate mononucleotide adenylyltransferase) (NaMN adenylyltransferase)	[TP0019-TP0741 (0.75909394)]
COG1516	COG1516	ECA1729	ECA1729	Flagellar protein {UniProtKB/TrEMBL:Q6D6F6}	ECA1729	ECA1729	Flagellar protein {UniProtKB/TrEMBL:Q6D6F6}	[TP0943-TP0943 (0.5311184)]
COG0687	COG3683	ECA2453	ECA2453	Spermidine/putrescine-binding periplasmic protein	ECA3248	ECA3248	Putative exported protein	[TP0655-TP0557 (0.79878455)]
COG0687	COG3683	ECA2677	ECA2677	Putrescine-binding periplasmic protein	ECA3248	ECA3248	Putative exported protein	[TP0655-TP0557 (0.79878455)]
COG0687	COG3683	ECA2055	ECA2055	Putative transport system, periplasmic	ECA3248	ECA3248	Putative exported protein	[TP0655-TP0557 (0.79878455)]
COG0817	COG1516	ECA2493	ruvC	Crossover junction endodeoxyribonuclease ruvC (EC 3.1.22.4) (Holliday junction nuclease ruvC) (Holliday junction resolvase ruvC)	ECA1729	ECA1729	Flagellar protein {UniProtKB/TrEMBL:Q6D6F6}	[TP0517-TP0943 (0.5294325)]
COG1109	COG1157	ECA0700	glmM	Phosphoglucosamine mutase (EC 5.4.2.10)	ECA1723	ECA1723	Flagellum-specific ATP synthase	[TP0413-TP0402 (0.78400123)]
COG1109	COG1157	ECA1439	ECA1439	Phosphomannomutase {UniProtKB/TrEMBL:Q6D786}	ECA1723	ECA1723	Flagellum-specific ATP synthase	[TP0413-TP0402 (0.78400123)]
COG1109	COG1157	ECA0700	glmM	Phosphoglucosamine mutase (EC 5.4.2.10)	ECA2083	ECA2083	Type III secretion protein	[TP0413-TP0402 (0.78400123)]
COG1109	COG1157	ECA1439	ECA1439	Phosphomannomutase {UniProtKB/TrEMBL:Q6D786}	ECA2083	ECA2083	Type III secretion protein	[TP0413-TP0402 (0.78400123)]
COG0090	COG1643	ECA4028	rplB	50S ribosomal subunit protein L2	ECA3314	ECA3314	ATP-dependent helicase {UniProtKB/TrEMBL:Q6D1Y3}	[TP0192-TP0526 (0.71912634)]
COG0090	COG1643	ECA4028	rplB	50S ribosomal subunit protein L2	ECA2006	ECA2006	ATP-dependent helicase {UniProtKB/TrEMBL:Q6D5N5}	[TP0192-TP0526 (0.71912634)]
COG1987	COG2239	ECA1715	ECA1715	Flagellar biosynthetic protein	ECA3169	ECA3169	Magnesium transporter {UniProtKB/TrEMBL:Q6D2C7}	[TP0717-TP0917 (0.53720385)]
COG2131	COG2215	ECA0129	ECA0129	Putative deoxycytidylate deaminase	ECA3247	ECA3247	Putative membrane protein	[TP0274-TP0558 (0.7885255)]
COG0217	COG1235	ECA2494	ECA2494	Hypothetical UPF0082 protein ECA2494	ECA0498	ECA0498	Putative phosphonate metabolism protein	[TP0474-TP0489 (0.71912634)]
COG0267	COG2215	ECA0147	ECA0147	50S ribosomal protein L33	ECA3247	ECA3247	Putative membrane protein	[TP0234-TP0558 (0.7885255)]
COG0012	COG0188	ECA2183	ECA2183	Hypothetical protein {UniProtKB/TrEMBL:Q6D558}	ECA1201	ECA1201	DNA gyrase subunit A {UniProtKB/TrEMBL:Q6D7X4}	[TP0124-TP0005 (0.7149395)]
COG0012	COG0188	ECA2183	ECA2183	Hypothetical protein {UniProtKB/TrEMBL:Q6D558}	ECA0345	ECA0345	Topoisomerase IV subunit A	[TP0124-TP0005 (0.7149395)]
COG1057	COG3015	ECA1306	nadD	Probable nicotinate-nucleotide adenylyltransferase (EC 2.7.7.18) (Deamido-NAD(+) pyrophosphorylase) (Deamido-NAD(+) diphosphorylase) (Nicotinate mononucleotide adenylyltransferase) (NaMN adenylyltransferase)	ECA1052	ECA1052	Copper homeostasis lipoprotein	[TP0741-TP0435 (0.5622841)]
COG0324	COG1558	ECA3935	miaA	tRNA delta(2)-isopentenylpyrophosphate transferase (EC 2.5.1.8) (IPP transferase) (Isopentenyl-diphosphate:tRNA isopentenyltransferase) (IPTase) (IPPT)	ECA1703	ECA1703	Flagellar basal-body rod protein	[TP0637-TP0397 (0.66148543)]
COG0530	COG0621	ECA0294	ECA0294	Putative sodium/calcium exchanger protein	ECA1319	ECA1319	Hypothetical protein {UniProtKB/TrEMBL:Q6D7K6}	[TP1034-TP0269 (0.7081234)]
COG0530	COG0621	ECA0294	ECA0294	Putative sodium/calcium exchanger protein	ECA2708	ECA2708	Hypothetical protein {UniProtKB/TrEMBL:Q6D3N6}	[TP1034-TP0269 (0.7081234)]
COG0457	COG1643	ECA4374	ECA4374	Cellulose synthase protein C	ECA3314	ECA3314	ATP-dependent helicase {UniProtKB/TrEMBL:Q6D1Y3}	[TP0067-TP0526 (0.80406195)]
COG0457	COG1643	ECA4374	ECA4374	Cellulose synthase protein C	ECA2006	ECA2006	ATP-dependent helicase {UniProtKB/TrEMBL:Q6D5N5}	[TP0067-TP0526 (0.80406195)]
COG0840	COG1157	ECA1774	ECA1774	Methyl-accepting chemotaxis protein	ECA2083	ECA2083	Type III secretion protein	[TP0640-TP0402 (0.9180537)]
COG0840	COG1157	ECA4120	ECA4120	Methyl-accepting chemotaxis protein	ECA1723	ECA1723	Flagellum-specific ATP synthase	[TP0640-TP0402 (0.9180537)]
COG0840	COG1157	ECA0182	ECA0182	Methyl-accepting chemotaxis protein	ECA2083	ECA2083	Type III secretion protein	[TP0640-TP0402 (0.9180537)]
COG0840	COG1157	ECA3624	ECA3624	Methyl-accepting chemotaxis protein	ECA2083	ECA2083	Type III secretion protein	[TP0640-TP0402 (0.9180537)]
COG0840	COG1157	ECA0183	ECA0183	Methyl-accepting chemotaxis protein	ECA2083	ECA2083	Type III secretion protein	[TP0640-TP0402 (0.9180537)]
COG0840	COG1157	ECA2226	ECA2226	Methyl-accepting chemotaxis protein	ECA2083	ECA2083	Type III secretion protein	[TP0640-TP0402 (0.9180537)]
COG0840	COG1157	ECA3838	ECA3838	Methyl-accepting chemotaxis protein	ECA1723	ECA1723	Flagellum-specific ATP synthase	[TP0640-TP0402 (0.9180537)]
COG0840	COG1157	ECA3592	ECA3592	Methyl-accepting chemotaxis protein	ECA2083	ECA2083	Type III secretion protein	[TP0640-TP0402 (0.9180537)]
COG0840	COG1157	ECA0091	ECA0091	Methyl-accepting chemotaxis protein	ECA2083	ECA2083	Type III secretion protein	[TP0640-TP0402 (0.9180537)]
COG0840	COG1157	ECA2579	ECA2579	Putative methyl-accepting chemotaxis citrate	ECA1723	ECA1723	Flagellum-specific ATP synthase	[TP0640-TP0402 (0.9180537)]
COG0840	COG1157	ECA1509	ECA1509	Methyl-accepting chemotaxis protein	ECA2083	ECA2083	Type III secretion protein	[TP0640-TP0402 (0.9180537)]
COG0840	COG1157	ECA1281	ECA1281	Methyl-accepting chemotaxis protein	ECA1723	ECA1723	Flagellum-specific ATP synthase	[TP0640-TP0402 (0.9180537)]
COG0840	COG1157	ECA0390	ECA0390	Methyl-accepting chemotaxis protein	ECA1723	ECA1723	Flagellum-specific ATP synthase	[TP0640-TP0402 (0.9180537)]
COG0840	COG1157	ECA2002	ECA2002	Aerotaxis receptor {UniProtKB/TrEMBL:Q6D5N9}	ECA2083	ECA2083	Type III secretion protein	[TP0640-TP0402 (0.9180537)]
COG0840	COG1157	ECA2061	ECA2061	Methyl-accepting chemotaxis protein	ECA2083	ECA2083	Type III secretion protein	[TP0640-TP0402 (0.9180537)]
COG0840	COG1157	ECA0390	ECA0390	Methyl-accepting chemotaxis protein	ECA2083	ECA2083	Type III secretion protein	[TP0640-TP0402 (0.9180537)]
COG0840	COG1157	ECA3624	ECA3624	Methyl-accepting chemotaxis protein	ECA1723	ECA1723	Flagellum-specific ATP synthase	[TP0640-TP0402 (0.9180537)]
COG0840	COG1157	ECA2580	ECA2580	Putative methyl-accepting chemotaxis citrate	ECA1723	ECA1723	Flagellum-specific ATP synthase	[TP0640-TP0402 (0.9180537)]
COG0840	COG1157	ECA2530	ECA2530	Methyl-accepting chemotaxis protein	ECA1723	ECA1723	Flagellum-specific ATP synthase	[TP0640-TP0402 (0.9180537)]
COG0840	COG1157	ECA3245	ECA3245	Methyl-accepting chemotaxis protein	ECA1723	ECA1723	Flagellum-specific ATP synthase	[TP0640-TP0402 (0.9180537)]
COG0840	COG1157	ECA0436	ECA0436	Methyl-accepting chemotaxis protein	ECA1723	ECA1723	Flagellum-specific ATP synthase	[TP0640-TP0402 (0.9180537)]
COG0840	COG1157	ECA2580	ECA2580	Putative methyl-accepting chemotaxis citrate	ECA2083	ECA2083	Type III secretion protein	[TP0640-TP0402 (0.9180537)]
COG0840	COG1157	ECA0436	ECA0436	Methyl-accepting chemotaxis protein	ECA2083	ECA2083	Type III secretion protein	[TP0640-TP0402 (0.9180537)]
COG0840	COG1157	ECA3579	ECA3579	Methyl-accepting chemotaxis protein	ECA1723	ECA1723	Flagellum-specific ATP synthase	[TP0640-TP0402 (0.9180537)]
COG0840	COG1157	ECA4120	ECA4120	Methyl-accepting chemotaxis protein	ECA2083	ECA2083	Type III secretion protein	[TP0640-TP0402 (0.9180537)]
COG0840	COG1157	ECA0091	ECA0091	Methyl-accepting chemotaxis protein	ECA1723	ECA1723	Flagellum-specific ATP synthase	[TP0640-TP0402 (0.9180537)]
COG0840	COG1157	ECA4335	ECA4335	Methyl-accepting chemotaxis protein	ECA1723	ECA1723	Flagellum-specific ATP synthase	[TP0640-TP0402 (0.9180537)]
COG0840	COG1157	ECA1509	ECA1509	Methyl-accepting chemotaxis protein	ECA1723	ECA1723	Flagellum-specific ATP synthase	[TP0640-TP0402 (0.9180537)]
COG0840	COG1157	ECA3838	ECA3838	Methyl-accepting chemotaxis protein	ECA2083	ECA2083	Type III secretion protein	[TP0640-TP0402 (0.9180537)]
COG0840	COG1157	ECA4334	ECA4334	Methyl-accepting chemotaxis protein	ECA2083	ECA2083	Type III secretion protein	[TP0640-TP0402 (0.9180537)]
COG0840	COG1157	ECA3579	ECA3579	Methyl-accepting chemotaxis protein	ECA2083	ECA2083	Type III secretion protein	[TP0640-TP0402 (0.9180537)]
COG0840	COG1157	ECA0183	ECA0183	Methyl-accepting chemotaxis protein	ECA1723	ECA1723	Flagellum-specific ATP synthase	[TP0640-TP0402 (0.9180537)]
COG0840	COG1157	ECA3592	ECA3592	Methyl-accepting chemotaxis protein	ECA1723	ECA1723	Flagellum-specific ATP synthase	[TP0640-TP0402 (0.9180537)]
COG0840	COG1157	ECA2001	ECA2001	Aerotaxis receptor {UniProtKB/TrEMBL:Q6D5P0}	ECA1723	ECA1723	Flagellum-specific ATP synthase	[TP0640-TP0402 (0.9180537)]
COG0840	COG1157	ECA2712	ECA2712	Putative methyl-accepting chemotaxis protein	ECA2083	ECA2083	Type III secretion protein	[TP0640-TP0402 (0.9180537)]
COG0840	COG1157	ECA2061	ECA2061	Methyl-accepting chemotaxis protein	ECA1723	ECA1723	Flagellum-specific ATP synthase	[TP0640-TP0402 (0.9180537)]
COG0840	COG1157	ECA3902	ECA3902	Methyl-accepting chemotaxis protein	ECA2083	ECA2083	Type III secretion protein	[TP0640-TP0402 (0.9180537)]
COG0840	COG1157	ECA1105	ECA1105	Putative methyl-accepting chemotaxis protein	ECA1723	ECA1723	Flagellum-specific ATP synthase	[TP0640-TP0402 (0.9180537)]
COG0840	COG1157	ECA4334	ECA4334	Methyl-accepting chemotaxis protein	ECA1723	ECA1723	Flagellum-specific ATP synthase	[TP0640-TP0402 (0.9180537)]
COG0840	COG1157	ECA0080	ECA0080	Methyl-accepting chemotaxis protein	ECA2083	ECA2083	Type III secretion protein	[TP0640-TP0402 (0.9180537)]
COG0840	COG1157	ECA0080	ECA0080	Methyl-accepting chemotaxis protein	ECA1723	ECA1723	Flagellum-specific ATP synthase	[TP0640-TP0402 (0.9180537)]
COG0840	COG1157	ECA1332	ECA1332	Methyl-accepting chemotaxis protein	ECA1723	ECA1723	Flagellum-specific ATP synthase	[TP0640-TP0402 (0.9180537)]
COG0840	COG1157	ECA1105	ECA1105	Putative methyl-accepting chemotaxis protein	ECA2083	ECA2083	Type III secretion protein	[TP0640-TP0402 (0.9180537)]
COG0840	COG1157	ECA4333	ECA4333	Methyl-accepting chemotaxis protein	ECA1723	ECA1723	Flagellum-specific ATP synthase	[TP0640-TP0402 (0.9180537)]
COG0840	COG1157	ECA2317	ECA2317	Methyl-accepting chemotaxis protein	ECA2083	ECA2083	Type III secretion protein	[TP0640-TP0402 (0.9180537)]
COG0840	COG1157	ECA0182	ECA0182	Methyl-accepting chemotaxis protein	ECA1723	ECA1723	Flagellum-specific ATP synthase	[TP0640-TP0402 (0.9180537)]
COG0840	COG1157	ECA4333	ECA4333	Methyl-accepting chemotaxis protein	ECA2083	ECA2083	Type III secretion protein	[TP0640-TP0402 (0.9180537)]
COG0840	COG1157	ECA2226	ECA2226	Methyl-accepting chemotaxis protein	ECA1723	ECA1723	Flagellum-specific ATP synthase	[TP0640-TP0402 (0.9180537)]
COG0840	COG1157	ECA1683	ECA1683	Methyl-accepting chemotaxis protein	ECA1723	ECA1723	Flagellum-specific ATP synthase	[TP0640-TP0402 (0.9180537)]
COG0840	COG1157	ECA1774	ECA1774	Methyl-accepting chemotaxis protein	ECA1723	ECA1723	Flagellum-specific ATP synthase	[TP0640-TP0402 (0.9180537)]
COG0840	COG1157	ECA2001	ECA2001	Aerotaxis receptor {UniProtKB/TrEMBL:Q6D5P0}	ECA2083	ECA2083	Type III secretion protein	[TP0640-TP0402 (0.9180537)]
COG0840	COG1157	ECA3642	ECA3642	Methyl-accepting chemotaxis protein	ECA1723	ECA1723	Flagellum-specific ATP synthase	[TP0640-TP0402 (0.9180537)]
COG0840	COG1157	ECA3245	ECA3245	Methyl-accepting chemotaxis protein	ECA2083	ECA2083	Type III secretion protein	[TP0640-TP0402 (0.9180537)]
COG0840	COG1157	ECA4332	ECA4332	Methyl-accepting chemotaxis protein	ECA1723	ECA1723	Flagellum-specific ATP synthase	[TP0640-TP0402 (0.9180537)]
COG0840	COG1157	ECA1332	ECA1332	Methyl-accepting chemotaxis protein	ECA2083	ECA2083	Type III secretion protein	[TP0640-TP0402 (0.9180537)]
COG0840	COG1157	ECA3902	ECA3902	Methyl-accepting chemotaxis protein	ECA1723	ECA1723	Flagellum-specific ATP synthase	[TP0640-TP0402 (0.9180537)]
COG0840	COG1157	ECA2712	ECA2712	Putative methyl-accepting chemotaxis protein	ECA1723	ECA1723	Flagellum-specific ATP synthase	[TP0640-TP0402 (0.9180537)]
COG0840	COG1157	ECA1683	ECA1683	Methyl-accepting chemotaxis protein	ECA2083	ECA2083	Type III secretion protein	[TP0640-TP0402 (0.9180537)]
COG0840	COG1157	ECA3642	ECA3642	Methyl-accepting chemotaxis protein	ECA2083	ECA2083	Type III secretion protein	[TP0640-TP0402 (0.9180537)]
COG0840	COG1157	ECA2530	ECA2530	Methyl-accepting chemotaxis protein	ECA2083	ECA2083	Type III secretion protein	[TP0640-TP0402 (0.9180537)]
COG0840	COG1157	ECA1691	ECA1691	Methyl-accepting chemotaxis protein	ECA1723	ECA1723	Flagellum-specific ATP synthase	[TP0640-TP0402 (0.9180537)]
COG0840	COG1157	ECA1281	ECA1281	Methyl-accepting chemotaxis protein	ECA2083	ECA2083	Type III secretion protein	[TP0640-TP0402 (0.9180537)]
COG0840	COG1157	ECA4332	ECA4332	Methyl-accepting chemotaxis protein	ECA2083	ECA2083	Type III secretion protein	[TP0640-TP0402 (0.9180537)]
COG0840	COG1157	ECA2002	ECA2002	Aerotaxis receptor {UniProtKB/TrEMBL:Q6D5N9}	ECA1723	ECA1723	Flagellum-specific ATP synthase	[TP0640-TP0402 (0.9180537)]
COG0840	COG1157	ECA4335	ECA4335	Methyl-accepting chemotaxis protein	ECA2083	ECA2083	Type III secretion protein	[TP0640-TP0402 (0.9180537)]
COG0840	COG1157	ECA2317	ECA2317	Methyl-accepting chemotaxis protein	ECA1723	ECA1723	Flagellum-specific ATP synthase	[TP0640-TP0402 (0.9180537)]
COG0840	COG1157	ECA1691	ECA1691	Methyl-accepting chemotaxis protein	ECA2083	ECA2083	Type III secretion protein	[TP0640-TP0402 (0.9180537)]
COG0840	COG1157	ECA2579	ECA2579	Putative methyl-accepting chemotaxis citrate	ECA2083	ECA2083	Type III secretion protein	[TP0640-TP0402 (0.9180537)]
COG0462	COG0492	ECA2186	ECA2186	Ribose-phosphate pyrophosphokinase	ECA2649	ECA2649	Thioredoxin reductase {UniProtKB/TrEMBL:Q6D3U5}	[TP0294-TP0814 (0.8323514)]
COG0124	COG0254	ECA3219	hisS	Histidyl-tRNA synthetase (EC 6.1.1.21) (Histidine--tRNA ligase) (HisRS)	ECA4257	rpmE	50S ribosomal protein L31	[TP0641-TP0255 (0.65973145)]
COG0124	COG0254	ECA3219	hisS	Histidyl-tRNA synthetase (EC 6.1.1.21) (Histidine--tRNA ligase) (HisRS)	ECA1168	rpmE2	50S ribosomal protein L31 type B	[TP0641-TP0255 (0.65973145)]
COG0178	COG0272	ECA3689	ECA3689	Excision nuclease subunit A	ECA3583	ECA3583	DNA ligase {UniProtKB/TrEMBL:Q6D165}	[TP0514-TP0634 (0.7537598)]
COG0178	COG0272	ECA3689	ECA3689	Excision nuclease subunit A	ECA0043	ECA0043	Putative DNA ligase {UniProtKB/TrEMBL:Q6DB58}	[TP0514-TP0634 (0.7537598)]
COG0257	COG2204	ECA4010	ECA4010	50S ribosomal protein L36 1	ECA3255	ECA3255	Two-component system response regulator	[TP0209-TP0519 (0.6010877)]
COG0257	COG2204	ECA1167	ECA1167	50S ribosomal protein L36 2	ECA2090	ECA2090	HrpS {UniProtKB/TrEMBL:Q6RK31}	[TP0209-TP0519 (0.6010877)]
COG0257	COG2204	ECA4010	ECA4010	50S ribosomal protein L36 1	ECA2090	ECA2090	HrpS {UniProtKB/TrEMBL:Q6RK31}	[TP0209-TP0519 (0.6010877)]
COG0257	COG2204	ECA4010	ECA4010	50S ribosomal protein L36 1	ECA0027	ECA0027	Nitrogen regulation two-component system,	[TP0209-TP0519 (0.6010877)]
COG0257	COG2204	ECA1167	ECA1167	50S ribosomal protein L36 2	ECA0027	ECA0027	Nitrogen regulation two-component system,	[TP0209-TP0519 (0.6010877)]
COG0257	COG2204	ECA1167	ECA1167	50S ribosomal protein L36 2	ECA3255	ECA3255	Two-component system response regulator	[TP0209-TP0519 (0.6010877)]
COG0495	COG1558	ECA1309	leuS	Leucyl-tRNA synthetase (EC 6.1.1.4) (Leucine--tRNA ligase) (LeuRS)	ECA1703	ECA1703	Flagellar basal-body rod protein	[TP0586-TP0397 (0.60331625)]
COG1135	COG1466	ECA2688	ECA2688	ABC transporter ATP-binding protein	ECA1307	ECA1307	DNA polymerase III, delta subunit	[TP0120-TP0588 (0.7896185)]
COG1135	COG1466	ECA3524	ECA3524	D-methionine transport ATP-binding protein	ECA1307	ECA1307	DNA polymerase III, delta subunit	[TP0120-TP0588 (0.7896185)]
COG1135	COG1466	ECA2063	ECA2063	ABC transporter ATP-binding protein	ECA1307	ECA1307	DNA polymerase III, delta subunit	[TP0120-TP0588 (0.7896185)]
COG0608	COG1159	ECA0772	ECA0772	Single-stranded DNA-specific exonuclease	ECA3277	ECA3277	GTP-binding protein {UniProtKB/TrEMBL:Q6D220}	[TP0704-TP0541 (0.7586372)]
COG0242	COG0263	ECA3999	ECA3999	Peptide deformylase {UniProtKB/TrEMBL:Q6D002}	ECA3463	proB	Glutamate 5-kinase (EC 2.7.2.11) (Gamma-glutamyl kinase) (GK)	[TP0757-TP0351 (0.5771584)]
COG0566	COG1589	ECA0037	ECA0037	Putative tRNA (Guanosine-2'-O)-methyltransferase	ECA3812	ECA3812	Cell division protein {UniProtKB/TrEMBL:Q6D0I6}	[TP0109-TP0388 (0.8512026)]
COG0566	COG1589	ECA3621	rlmB	23S rRNA (guanosine-2'-O-)-methyltransferase rlmB (EC 2.1.1.-) (23S rRNA Gm2251 2'-O-methyltransferase)	ECA3812	ECA3812	Cell division protein {UniProtKB/TrEMBL:Q6D0I6}	[TP0109-TP0388 (0.8512026)]
COG0566	COG1589	ECA3516	ECA3516	Putative tRNA/rRNA methyltransferase	ECA3812	ECA3812	Cell division protein {UniProtKB/TrEMBL:Q6D0I6}	[TP0109-TP0388 (0.8512026)]
COG0739	COG4786	ECA2483	ECA2483	Putative peptidase {UniProtKB/TrEMBL:Q6D4B0}	ECA1707	ECA1707	Flagellar basal-body rod protein	[TP0782-TP0961 (0.69582695)]
COG0739	COG4786	ECA3531	ECA3531	Putative cell wall degradation lipoprotein	ECA1707	ECA1707	Flagellar basal-body rod protein	[TP0782-TP0961 (0.69582695)]
COG0124	COG0546	ECA3219	hisS	Histidyl-tRNA synthetase (EC 6.1.1.21) (Histidine--tRNA ligase) (HisRS)	ECA4088	ECA4088	Phosphoglycolate phosphatase (EC 3.1.3.18) (PGPase) (PGP)	[TP0641-TP0554 (0.5196431)]
COG0495	COG2882	ECA1309	leuS	Leucyl-tRNA synthetase (EC 6.1.1.4) (Leucine--tRNA ligase) (LeuRS)	ECA1722	ECA1722	Flagellar protein {UniProtKB/TrEMBL:Q6D6G3}	[TP0586-TP0403 (0.64541596)]
COG0257	COG0773	ECA1167	ECA1167	50S ribosomal protein L36 2	ECA3928	ECA3928	Udp-N-acetylmuramate:L-alanyl-gamma-D-glutamyl-me	[TP0209-TP0341 (0.6926446)]
COG0257	COG0773	ECA1167	ECA1167	50S ribosomal protein L36 2	ECA3814	murC	UDP-N-acetylmuramate--L-alanine ligase (EC 6.3.2.8) (UDP-N- acetylmuramoyl-L-alanine synthetase)	[TP0209-TP0341 (0.6926446)]
COG0257	COG0773	ECA4010	ECA4010	50S ribosomal protein L36 1	ECA3814	murC	UDP-N-acetylmuramate--L-alanine ligase (EC 6.3.2.8) (UDP-N- acetylmuramoyl-L-alanine synthetase)	[TP0209-TP0341 (0.6926446)]
COG0257	COG0773	ECA4010	ECA4010	50S ribosomal protein L36 1	ECA3928	ECA3928	Udp-N-acetylmuramate:L-alanyl-gamma-D-glutamyl-me	[TP0209-TP0341 (0.6926446)]
COG0457	COG2204	ECA4374	ECA4374	Cellulose synthase protein C	ECA3255	ECA3255	Two-component system response regulator	[TP0067-TP0519 (0.7741208)]
COG0457	COG2204	ECA4374	ECA4374	Cellulose synthase protein C	ECA0027	ECA0027	Nitrogen regulation two-component system,	[TP0067-TP0519 (0.7741208)]
COG0457	COG2204	ECA4374	ECA4374	Cellulose synthase protein C	ECA2090	ECA2090	HrpS {UniProtKB/TrEMBL:Q6RK31}	[TP0067-TP0519 (0.7741208)]
COG0272	COG1879	ECA0043	ECA0043	Putative DNA ligase {UniProtKB/TrEMBL:Q6DB58}	ECA4236	ECA4236	ABC transporter periplasmic binding protein	[TP0634-TP0684 (0.56216276)]
COG0272	COG1879	ECA0043	ECA0043	Putative DNA ligase {UniProtKB/TrEMBL:Q6DB58}	ECA1459	ECA1459	Putative sugar ABC transporter, periplasmic	[TP0634-TP0684 (0.56216276)]
COG0272	COG1879	ECA0043	ECA0043	Putative DNA ligase {UniProtKB/TrEMBL:Q6DB58}	ECA1405	ECA1405	Putative exported protein	[TP0634-TP0684 (0.56216276)]
COG0272	COG1879	ECA3583	ECA3583	DNA ligase {UniProtKB/TrEMBL:Q6D165}	ECA1405	ECA1405	Putative exported protein	[TP0634-TP0684 (0.56216276)]
COG0272	COG1879	ECA3583	ECA3583	DNA ligase {UniProtKB/TrEMBL:Q6D165}	ECA0013	ECA0013	Ribose-binding periplasmic protein	[TP0634-TP0684 (0.56216276)]
COG0272	COG1879	ECA3583	ECA3583	DNA ligase {UniProtKB/TrEMBL:Q6D165}	ECA2273	ECA2273	L-arabinose-binding periplasmic protein	[TP0634-TP0684 (0.56216276)]
COG0272	COG1879	ECA3583	ECA3583	DNA ligase {UniProtKB/TrEMBL:Q6D165}	ECA1459	ECA1459	Putative sugar ABC transporter, periplasmic	[TP0634-TP0684 (0.56216276)]
COG0272	COG1879	ECA0043	ECA0043	Putative DNA ligase {UniProtKB/TrEMBL:Q6DB58}	ECA2273	ECA2273	L-arabinose-binding periplasmic protein	[TP0634-TP0684 (0.56216276)]
COG0272	COG1879	ECA0043	ECA0043	Putative DNA ligase {UniProtKB/TrEMBL:Q6DB58}	ECA0013	ECA0013	Ribose-binding periplasmic protein	[TP0634-TP0684 (0.56216276)]
COG0272	COG1879	ECA3583	ECA3583	DNA ligase {UniProtKB/TrEMBL:Q6D165}	ECA4236	ECA4236	ABC transporter periplasmic binding protein	[TP0634-TP0684 (0.56216276)]
COG2208	COG2239	ECA1089	ECA1089	Hypothetical protein {UniProtKB/TrEMBL:Q6D885}	ECA3169	ECA3169	Magnesium transporter {UniProtKB/TrEMBL:Q6D2C7}	[TP0218-TP0917 (0.6618409)]
COG0257	COG0681	ECA1167	ECA1167	50S ribosomal protein L36 2	ECA3279	ECA3279	Signal peptidase I {UniProtKB/TrEMBL:Q6D218}	[TP0209-TP0926 (0.69083804)]
COG0257	COG0681	ECA4010	ECA4010	50S ribosomal protein L36 1	ECA3279	ECA3279	Signal peptidase I {UniProtKB/TrEMBL:Q6D218}	[TP0209-TP0926 (0.69083804)]
COG0526	COG1843	ECA3517	ECA3517	Thioredoxin 2 {UniProtKB/TrEMBL:Q6D1D1}	ECA1704	ECA1704	Basal-body rod modification protein	[TP0100-TP0728 (0.58155864)]
COG0526	COG1843	ECA0020	ECA0020	Thiol:disulfide interchange protein	ECA1704	ECA1704	Basal-body rod modification protein	[TP0100-TP0728 (0.58155864)]
COG0526	COG1843	ECA4212	ECA4212	Thioredoxin {UniProtKB/TrEMBL:Q6CZE0}	ECA1704	ECA1704	Basal-body rod modification protein	[TP0100-TP0728 (0.58155864)]
COG0526	COG1843	ECA1516	ECA1516	Putative lipoprotein {UniProtKB/TrEMBL:Q6D713}	ECA1704	ECA1704	Basal-body rod modification protein	[TP0100-TP0728 (0.58155864)]
COG0526	COG1843	ECA1888	ECA1888	Thiol:disulfide interchange protein	ECA1704	ECA1704	Basal-body rod modification protein	[TP0100-TP0728 (0.58155864)]
COG0768	COG1344	ECA3821	ECA3821	Peptidoglycan synthetase	ECA2872	ECA2872	Putative flagellin {UniProtKB/TrEMBL:Q6D372}	[TP0760-TP0870 (0.7190043)]
COG0768	COG1344	ECA1303	ECA1303	Penicillin-binding protein 2	ECA2872	ECA2872	Putative flagellin {UniProtKB/TrEMBL:Q6D372}	[TP0760-TP0870 (0.7190043)]
COG0768	COG1344	ECA1303	ECA1303	Penicillin-binding protein 2	ECA1712	ECA1712	Flagellar hook-associated protein 3	[TP0760-TP0870 (0.7190043)]
COG0768	COG1344	ECA3821	ECA3821	Peptidoglycan synthetase	ECA1712	ECA1712	Flagellar hook-associated protein 3	[TP0760-TP0870 (0.7190043)]
COG0768	COG1344	ECA3821	ECA3821	Peptidoglycan synthetase	ECA1731	ECA1731	Flagellin {UniProtKB/TrEMBL:Q6D6F4}	[TP0760-TP0870 (0.7190043)]
COG0768	COG1344	ECA1303	ECA1303	Penicillin-binding protein 2	ECA1731	ECA1731	Flagellin {UniProtKB/TrEMBL:Q6D6F4}	[TP0760-TP0870 (0.7190043)]
COG1121	COG2204	ECA2485	ECA2485	High-affinity zinc uptake system ATP-binding	ECA2090	ECA2090	HrpS {UniProtKB/TrEMBL:Q6RK31}	[TP0035-TP0519 (0.5085169)]
COG1121	COG2204	ECA2393	ECA2393	Chelated iron transport system membrane protein	ECA3255	ECA3255	Two-component system response regulator	[TP0035-TP0519 (0.5085169)]
COG1121	COG2204	ECA2393	ECA2393	Chelated iron transport system membrane protein	ECA2090	ECA2090	HrpS {UniProtKB/TrEMBL:Q6RK31}	[TP0035-TP0519 (0.5085169)]
COG1121	COG2204	ECA2485	ECA2485	High-affinity zinc uptake system ATP-binding	ECA3255	ECA3255	Two-component system response regulator	[TP0035-TP0519 (0.5085169)]
COG1121	COG2204	ECA3756	ECA3756	ABC transporter ATP-binding protein	ECA2090	ECA2090	HrpS {UniProtKB/TrEMBL:Q6RK31}	[TP0035-TP0519 (0.5085169)]
COG1121	COG2204	ECA3756	ECA3756	ABC transporter ATP-binding protein	ECA0027	ECA0027	Nitrogen regulation two-component system,	[TP0035-TP0519 (0.5085169)]
COG1121	COG2204	ECA2393	ECA2393	Chelated iron transport system membrane protein	ECA0027	ECA0027	Nitrogen regulation two-component system,	[TP0035-TP0519 (0.5085169)]
COG1121	COG2204	ECA2485	ECA2485	High-affinity zinc uptake system ATP-binding	ECA0027	ECA0027	Nitrogen regulation two-component system,	[TP0035-TP0519 (0.5085169)]
COG1121	COG2204	ECA3756	ECA3756	ABC transporter ATP-binding protein	ECA3255	ECA3255	Two-component system response regulator	[TP0035-TP0519 (0.5085169)]
COG0528	COG4591	ECA1033	ECA1033	Uridylate kinase {UniProtKB/TrEMBL:Q6D8E1}	ECA1825	ECA1825	Lipoprotein releasing system transmembrane	[TP0099-TP0580 (0.8561369)]
COG0528	COG4591	ECA1033	ECA1033	Uridylate kinase {UniProtKB/TrEMBL:Q6D8E1}	ECA1823	ECA1823	Lipoprotein releasing system transmembrane	[TP0099-TP0580 (0.8561369)]
COG0228	COG0546	ECA3359	rpsP	30S ribosomal protein S16	ECA4088	ECA4088	Phosphoglycolate phosphatase (EC 3.1.3.18) (PGPase) (PGP)	[TP0905-TP0554 (0.5352583)]
COG0503	COG1488	ECA3466	gpt	Xanthine phosphoribosyltransferase (EC 2.4.2.22) (Xanthine-guanine phosphoribosyltransferase) (XGPRT)	ECA2540	pncB	Nicotinate phosphoribosyltransferase (EC 2.4.2.11) (NAPRTase)	[TP1039-TP0628 (0.6658587)]
COG0503	COG1488	ECA1175	apt	Adenine phosphoribosyltransferase (EC 2.4.2.7) (APRT)	ECA2540	pncB	Nicotinate phosphoribosyltransferase (EC 2.4.2.11) (NAPRTase)	[TP1039-TP0628 (0.6658587)]
COG0770	COG2001	ECA3819	ECA3819	UDP-N-acetylmuramoyl-tripeptide--D-alanyl-D-alani	ECA3824	mraZ	Protein mraZ {UniProtKB/Swiss-Prot:Q6D0H4}	[TP0386-TP0383 (0.8315325)]
COG0051	COG2204	ECA4032	rpsJ	30S ribosomal subunit protein S10	ECA3255	ECA3255	Two-component system response regulator	[TP0188-TP0519 (0.6307204)]
COG0051	COG2204	ECA4032	rpsJ	30S ribosomal subunit protein S10	ECA2090	ECA2090	HrpS {UniProtKB/TrEMBL:Q6RK31}	[TP0188-TP0519 (0.6307204)]
COG0051	COG2204	ECA4032	rpsJ	30S ribosomal subunit protein S10	ECA0027	ECA0027	Nitrogen regulation two-component system,	[TP0188-TP0519 (0.6307204)]
COG0249	COG0546	ECA1053	mutS	DNA mismatch repair protein mutS	ECA4088	ECA4088	Phosphoglycolate phosphatase (EC 3.1.3.18) (PGPase) (PGP)	[TP0328-TP0554 (0.5196431)]
COG0234	COG0803	ECA0624	groS	10 kDa chaperonin (Protein Cpn10) (groES protein)	ECA2392	ECA2392	Periplasmic chelated iron-binding protein	[TP1013-TP0163 (0.67160416)]
COG0234	COG0803	ECA0624	groS	10 kDa chaperonin (Protein Cpn10) (groES protein)	ECA3758	ECA3758	ABC transporter substrate-binding protein	[TP1013-TP0163 (0.67160416)]
COG0153	COG1879	ECA3170	ECA3170	Galactokinase {UniProtKB/TrEMBL:Q6D2C6}	ECA2273	ECA2273	L-arabinose-binding periplasmic protein	[TP0418-TP0684 (0.73427343)]
COG0153	COG1879	ECA3170	ECA3170	Galactokinase {UniProtKB/TrEMBL:Q6D2C6}	ECA0013	ECA0013	Ribose-binding periplasmic protein	[TP0418-TP0684 (0.73427343)]
COG0153	COG1879	ECA3170	ECA3170	Galactokinase {UniProtKB/TrEMBL:Q6D2C6}	ECA4236	ECA4236	ABC transporter periplasmic binding protein	[TP0418-TP0684 (0.73427343)]
COG0153	COG1879	ECA3170	ECA3170	Galactokinase {UniProtKB/TrEMBL:Q6D2C6}	ECA1405	ECA1405	Putative exported protein	[TP0418-TP0684 (0.73427343)]
COG0153	COG1879	ECA3170	ECA3170	Galactokinase {UniProtKB/TrEMBL:Q6D2C6}	ECA1459	ECA1459	Putative sugar ABC transporter, periplasmic	[TP0418-TP0684 (0.73427343)]
COG0162	COG2834	ECA1936	tyrS	Tyrosyl-tRNA synthetase (EC 6.1.1.1) (Tyrosine--tRNA ligase) (TyrRS)	ECA2646	ECA2646	Outer-membrane lipoproteins carrier protein	[TP0834-TP0333 (0.5313641)]
COG0457	COG1061	ECA4374	ECA4374	Cellulose synthase protein C	ECA2744	ECA2744	Putative helicase {UniProtKB/TrEMBL:Q6D3K0}	[TP0095-TP0380 (0.51337665)]
COG3951	COG4786	ECA1710	ECA1710	Peptidoglycan hydrolase	ECA1707	ECA1707	Flagellar basal-body rod protein	[TP0959-TP0961 (0.55835927)]
COG0342	COG0546	ECA1122	ECA1122	Protein-export membrane protei	ECA4088	ECA4088	Phosphoglycolate phosphatase (EC 3.1.3.18) (PGPase) (PGP)	[TP0410-TP0554 (0.6160348)]
COG0457	COG1536	ECA4374	ECA4374	Cellulose synthase protein C	ECA1725	ECA1725	Flagellar motor switch protein	[TP0648-TP0400 (0.69805074)]
COG0240	COG0622	ECA0173	gpsA	Glycerol-3-phosphate dehydrogenase [NAD(P)+] (EC 1.1.1.94) (NAD(P)H- dependent glycerol-3-phosphate dehydrogenase)	ECA3043	ECA3043	Putative phosphoesterase	[TP1009-TP0937 (0.80866665)]
COG0227	COG0492	ECA0146	rpmB	50S ribosomal protein L28	ECA2649	ECA2649	Thioredoxin reductase {UniProtKB/TrEMBL:Q6D3U5}	[TP0362-TP0814 (0.801083)]
COG0051	COG1192	ECA4032	rpsJ	30S ribosomal subunit protein S10	ECA4369	ECA4369	Hypothetical protein {UniProtKB/TrEMBL:Q6CYY4}	[TP0188-TP0272 (0.7732025)]
COG0051	COG1192	ECA4032	rpsJ	30S ribosomal subunit protein S10	ECA0516	ECA0516	Hypothetical protein {UniProtKB/TrEMBL:Q6D9U7}	[TP0188-TP0272 (0.7732025)]
COG0098	COG0803	ECA4014	rpsE	30S ribosomal protein S5	ECA2392	ECA2392	Periplasmic chelated iron-binding protein	[TP0206-TP0163 (0.74372905)]
COG0098	COG0803	ECA4014	rpsE	30S ribosomal protein S5	ECA3758	ECA3758	ABC transporter substrate-binding protein	[TP0206-TP0163 (0.74372905)]
COG0249	COG0457	ECA1053	mutS	DNA mismatch repair protein mutS	ECA4374	ECA4374	Cellulose synthase protein C	[TP0328-TP0095 (0.63719666)]
COG0442	COG0459	ECA3529	ECA3529	Prolyl-tRNA synthetase {UniProtKB/TrEMBL:Q6D1B9}	ECA0625	groL	60 kDa chaperonin (Protein Cpn60) (groEL protein)	[TP0160-TP0030 (0.7719589)]
COG0341	COG2239	ECA1123	ECA1123	Protein-export membrane protein	ECA3169	ECA3169	Magnesium transporter {UniProtKB/TrEMBL:Q6D2C7}	[TP0411-TP0917 (0.6093018)]
COG0217	COG0481	ECA2494	ECA2494	Hypothetical UPF0082 protein ECA2494	ECA3280	lepA	GTP-binding protein lepA	[TP0474-TP0510 (0.76600474)]
COG0178	COG0357	ECA3689	ECA3689	Excision nuclease subunit A	ECA4520	gidB	Methyltransferase gidB (EC 2.1.-.-) (Glucose-inhibited division protein B)	[TP0514-TP0946 (0.8569251)]
COG1815	COG1843	ECA1702	ECA1702	Flagellar basal-body rod protein	ECA1704	ECA1704	Basal-body rod modification protein	[TP0396-TP0728 (0.83050734)]
COG0592	COG1580	ECA4440	ECA4440	DNA polymerase III, beta chain	ECA1720	ECA1720	Flagellar protein {UniProtKB/TrEMBL:Q6D6G5}	[TP0002-TP0378 (0.79585755)]
COG0472	COG2239	ECA3818	mraY	Phospho-N-acetylmuramoyl-pentapeptide-transferase (EC 2.7.8.13) (UDP- MurNAc-pentapeptide phosphotransferase)	ECA3169	ECA3169	Magnesium transporter {UniProtKB/TrEMBL:Q6D2C7}	[TP0345-TP0917 (0.5059451)]
COG0472	COG2239	ECA1416	ECA1416	Undecaprenyl-phosphate	ECA3169	ECA3169	Magnesium transporter {UniProtKB/TrEMBL:Q6D2C7}	[TP0345-TP0917 (0.5059451)]
COG0472	COG2239	ECA4210	ECA4210	Undecaprenyl-phosphate alpha-N-acetylglucosaminyl	ECA3169	ECA3169	Magnesium transporter {UniProtKB/TrEMBL:Q6D2C7}	[TP0345-TP0917 (0.5059451)]
COG0330	COG0772	ECA3931	ECA3931	Putative phage-related protein	ECA3816	ECA3816	Cell division protein {UniProtKB/TrEMBL:Q6D0I2}	[TP0113-TP0501 (0.70068353)]
COG0330	COG0772	ECA3932	ECA3932	Putative phage-related protein	ECA1302	ECA1302	Rod shape-determining protein	[TP0113-TP0501 (0.70068353)]
COG0330	COG0772	ECA1196	ECA1196	Putative membrane protein	ECA3816	ECA3816	Cell division protein {UniProtKB/TrEMBL:Q6D0I2}	[TP0113-TP0501 (0.70068353)]
COG0330	COG0772	ECA3932	ECA3932	Putative phage-related protein	ECA3816	ECA3816	Cell division protein {UniProtKB/TrEMBL:Q6D0I2}	[TP0113-TP0501 (0.70068353)]
COG0330	COG0772	ECA3931	ECA3931	Putative phage-related protein	ECA1302	ECA1302	Rod shape-determining protein	[TP0113-TP0501 (0.70068353)]
COG0330	COG0772	ECA1196	ECA1196	Putative membrane protein	ECA1302	ECA1302	Rod shape-determining protein	[TP0113-TP0501 (0.70068353)]
COG0442	COG1843	ECA3529	ECA3529	Prolyl-tRNA synthetase {UniProtKB/TrEMBL:Q6D1B9}	ECA1704	ECA1704	Basal-body rod modification protein	[TP0160-TP0728 (0.50152636)]
COG0840	COG1558	ECA4334	ECA4334	Methyl-accepting chemotaxis protein	ECA1703	ECA1703	Flagellar basal-body rod protein	[TP0640-TP0397 (0.8569927)]
COG0840	COG1558	ECA4335	ECA4335	Methyl-accepting chemotaxis protein	ECA1703	ECA1703	Flagellar basal-body rod protein	[TP0640-TP0397 (0.8569927)]
COG0840	COG1558	ECA2317	ECA2317	Methyl-accepting chemotaxis protein	ECA1703	ECA1703	Flagellar basal-body rod protein	[TP0640-TP0397 (0.8569927)]
COG0840	COG1558	ECA3642	ECA3642	Methyl-accepting chemotaxis protein	ECA1703	ECA1703	Flagellar basal-body rod protein	[TP0640-TP0397 (0.8569927)]
COG0840	COG1558	ECA0390	ECA0390	Methyl-accepting chemotaxis protein	ECA1703	ECA1703	Flagellar basal-body rod protein	[TP0640-TP0397 (0.8569927)]
COG0840	COG1558	ECA1281	ECA1281	Methyl-accepting chemotaxis protein	ECA1703	ECA1703	Flagellar basal-body rod protein	[TP0640-TP0397 (0.8569927)]
COG0840	COG1558	ECA4332	ECA4332	Methyl-accepting chemotaxis protein	ECA1703	ECA1703	Flagellar basal-body rod protein	[TP0640-TP0397 (0.8569927)]
COG0840	COG1558	ECA1332	ECA1332	Methyl-accepting chemotaxis protein	ECA1703	ECA1703	Flagellar basal-body rod protein	[TP0640-TP0397 (0.8569927)]
COG0840	COG1558	ECA4333	ECA4333	Methyl-accepting chemotaxis protein	ECA1703	ECA1703	Flagellar basal-body rod protein	[TP0640-TP0397 (0.8569927)]
COG0840	COG1558	ECA0091	ECA0091	Methyl-accepting chemotaxis protein	ECA1703	ECA1703	Flagellar basal-body rod protein	[TP0640-TP0397 (0.8569927)]
COG0840	COG1558	ECA2712	ECA2712	Putative methyl-accepting chemotaxis protein	ECA1703	ECA1703	Flagellar basal-body rod protein	[TP0640-TP0397 (0.8569927)]
COG0840	COG1558	ECA2530	ECA2530	Methyl-accepting chemotaxis protein	ECA1703	ECA1703	Flagellar basal-body rod protein	[TP0640-TP0397 (0.8569927)]
COG0840	COG1558	ECA3579	ECA3579	Methyl-accepting chemotaxis protein	ECA1703	ECA1703	Flagellar basal-body rod protein	[TP0640-TP0397 (0.8569927)]
COG0840	COG1558	ECA0080	ECA0080	Methyl-accepting chemotaxis protein	ECA1703	ECA1703	Flagellar basal-body rod protein	[TP0640-TP0397 (0.8569927)]
COG0840	COG1558	ECA1691	ECA1691	Methyl-accepting chemotaxis protein	ECA1703	ECA1703	Flagellar basal-body rod protein	[TP0640-TP0397 (0.8569927)]
COG0840	COG1558	ECA2002	ECA2002	Aerotaxis receptor {UniProtKB/TrEMBL:Q6D5N9}	ECA1703	ECA1703	Flagellar basal-body rod protein	[TP0640-TP0397 (0.8569927)]
COG0840	COG1558	ECA0436	ECA0436	Methyl-accepting chemotaxis protein	ECA1703	ECA1703	Flagellar basal-body rod protein	[TP0640-TP0397 (0.8569927)]
COG0840	COG1558	ECA0183	ECA0183	Methyl-accepting chemotaxis protein	ECA1703	ECA1703	Flagellar basal-body rod protein	[TP0640-TP0397 (0.8569927)]
COG0840	COG1558	ECA4120	ECA4120	Methyl-accepting chemotaxis protein	ECA1703	ECA1703	Flagellar basal-body rod protein	[TP0640-TP0397 (0.8569927)]
COG0840	COG1558	ECA2001	ECA2001	Aerotaxis receptor {UniProtKB/TrEMBL:Q6D5P0}	ECA1703	ECA1703	Flagellar basal-body rod protein	[TP0640-TP0397 (0.8569927)]
COG0840	COG1558	ECA2226	ECA2226	Methyl-accepting chemotaxis protein	ECA1703	ECA1703	Flagellar basal-body rod protein	[TP0640-TP0397 (0.8569927)]
COG0840	COG1558	ECA3838	ECA3838	Methyl-accepting chemotaxis protein	ECA1703	ECA1703	Flagellar basal-body rod protein	[TP0640-TP0397 (0.8569927)]
COG0840	COG1558	ECA2580	ECA2580	Putative methyl-accepting chemotaxis citrate	ECA1703	ECA1703	Flagellar basal-body rod protein	[TP0640-TP0397 (0.8569927)]
COG0840	COG1558	ECA1509	ECA1509	Methyl-accepting chemotaxis protein	ECA1703	ECA1703	Flagellar basal-body rod protein	[TP0640-TP0397 (0.8569927)]
COG0840	COG1558	ECA1683	ECA1683	Methyl-accepting chemotaxis protein	ECA1703	ECA1703	Flagellar basal-body rod protein	[TP0640-TP0397 (0.8569927)]
COG0840	COG1558	ECA0182	ECA0182	Methyl-accepting chemotaxis protein	ECA1703	ECA1703	Flagellar basal-body rod protein	[TP0640-TP0397 (0.8569927)]
COG0840	COG1558	ECA1774	ECA1774	Methyl-accepting chemotaxis protein	ECA1703	ECA1703	Flagellar basal-body rod protein	[TP0640-TP0397 (0.8569927)]
COG0840	COG1558	ECA3592	ECA3592	Methyl-accepting chemotaxis protein	ECA1703	ECA1703	Flagellar basal-body rod protein	[TP0640-TP0397 (0.8569927)]
COG0840	COG1558	ECA3245	ECA3245	Methyl-accepting chemotaxis protein	ECA1703	ECA1703	Flagellar basal-body rod protein	[TP0640-TP0397 (0.8569927)]
COG0840	COG1558	ECA2579	ECA2579	Putative methyl-accepting chemotaxis citrate	ECA1703	ECA1703	Flagellar basal-body rod protein	[TP0640-TP0397 (0.8569927)]
COG0840	COG1558	ECA3624	ECA3624	Methyl-accepting chemotaxis protein	ECA1703	ECA1703	Flagellar basal-body rod protein	[TP0640-TP0397 (0.8569927)]
COG0840	COG1558	ECA2061	ECA2061	Methyl-accepting chemotaxis protein	ECA1703	ECA1703	Flagellar basal-body rod protein	[TP0640-TP0397 (0.8569927)]
COG0840	COG1558	ECA3902	ECA3902	Methyl-accepting chemotaxis protein	ECA1703	ECA1703	Flagellar basal-body rod protein	[TP0640-TP0397 (0.8569927)]
COG0840	COG1558	ECA1105	ECA1105	Putative methyl-accepting chemotaxis protein	ECA1703	ECA1703	Flagellar basal-body rod protein	[TP0640-TP0397 (0.8569927)]
COG0267	COG2137	ECA0147	ECA0147	50S ribosomal protein L33	ECA3368	recX	Regulatory protein recX	[TP0234-TP1023 (0.5769722)]
COG1109	COG1488	ECA1439	ECA1439	Phosphomannomutase {UniProtKB/TrEMBL:Q6D786}	ECA2540	pncB	Nicotinate phosphoribosyltransferase (EC 2.4.2.11) (NAPRTase)	[TP0413-TP0628 (0.6598422)]
COG1109	COG1488	ECA0700	glmM	Phosphoglucosamine mutase (EC 5.4.2.10)	ECA2540	pncB	Nicotinate phosphoribosyltransferase (EC 2.4.2.11) (NAPRTase)	[TP0413-TP0628 (0.6598422)]
COG1214	COG1509	ECA2374	ECA2374	Hypothetical protein {UniProtKB/TrEMBL:Q6D4L6}	ECA3977	ECA3977	Hypothetical protein {UniProtKB/TrEMBL:Q6D024}	[TP0876-TP0121 (0.53793955)]
COG0465	COG2891	ECA0698	ECA0698	Cell division protein {UniProtKB/TrEMBL:Q6D9B8}	ECA0269	ECA0269	Rod shape-determining protein	[TP0330-TP0499 (0.74372905)]
COG0143	COG0217	ECA1409	metG	Methionyl-tRNA synthetase (EC 6.1.1.10) (Methionine--tRNA ligase) (MetRS)	ECA2494	ECA2494	Hypothetical UPF0082 protein ECA2494	[TP0798-TP0474 (0.7790581)]
COG0257	COG0716	ECA1167	ECA1167	50S ribosomal protein L36 2	ECA0763	ECA0763	Flavodoxin 2 {UniProtKB/TrEMBL:Q6D956}	[TP0209-TP0925 (0.69083804)]
COG0257	COG0716	ECA1167	ECA1167	50S ribosomal protein L36 2	ECA2940	ECA2940	Flavodoxin {UniProtKB/TrEMBL:Q6D304}	[TP0209-TP0925 (0.69083804)]
COG0257	COG0716	ECA4010	ECA4010	50S ribosomal protein L36 1	ECA2940	ECA2940	Flavodoxin {UniProtKB/TrEMBL:Q6D304}	[TP0209-TP0925 (0.69083804)]
COG0257	COG0716	ECA4010	ECA4010	50S ribosomal protein L36 1	ECA0001	ECA0001	Putative flavoprotein {UniProtKB/TrEMBL:Q6DB97}	[TP0209-TP0925 (0.69083804)]
COG0257	COG0716	ECA1167	ECA1167	50S ribosomal protein L36 2	ECA1330	ECA1330	Flavodoxin 1 {UniProtKB/TrEMBL:Q6D7J5}	[TP0209-TP0925 (0.69083804)]
COG0257	COG0716	ECA4010	ECA4010	50S ribosomal protein L36 1	ECA0763	ECA0763	Flavodoxin 2 {UniProtKB/TrEMBL:Q6D956}	[TP0209-TP0925 (0.69083804)]
COG0257	COG0716	ECA4010	ECA4010	50S ribosomal protein L36 1	ECA1026	ECA1026	Putative flavodoxin {UniProtKB/TrEMBL:Q6D8E8}	[TP0209-TP0925 (0.69083804)]
COG0257	COG0716	ECA4010	ECA4010	50S ribosomal protein L36 1	ECA1330	ECA1330	Flavodoxin 1 {UniProtKB/TrEMBL:Q6D7J5}	[TP0209-TP0925 (0.69083804)]
COG0257	COG0716	ECA1167	ECA1167	50S ribosomal protein L36 2	ECA0001	ECA0001	Putative flavoprotein {UniProtKB/TrEMBL:Q6DB97}	[TP0209-TP0925 (0.69083804)]
COG0257	COG0716	ECA1167	ECA1167	50S ribosomal protein L36 2	ECA1026	ECA1026	Putative flavodoxin {UniProtKB/TrEMBL:Q6D8E8}	[TP0209-TP0925 (0.69083804)]
COG0357	COG0442	ECA4520	gidB	Methyltransferase gidB (EC 2.1.-.-) (Glucose-inhibited division protein B)	ECA3529	ECA3529	Prolyl-tRNA synthetase {UniProtKB/TrEMBL:Q6D1B9}	[TP0946-TP0160 (0.6515529)]
COG0566	COG2204	ECA0037	ECA0037	Putative tRNA (Guanosine-2'-O)-methyltransferase	ECA2090	ECA2090	HrpS {UniProtKB/TrEMBL:Q6RK31}	[TP0054-TP0519 (0.63495165)]
COG0566	COG2204	ECA3516	ECA3516	Putative tRNA/rRNA methyltransferase	ECA3255	ECA3255	Two-component system response regulator	[TP0054-TP0519 (0.63495165)]
COG0566	COG2204	ECA0037	ECA0037	Putative tRNA (Guanosine-2'-O)-methyltransferase	ECA0027	ECA0027	Nitrogen regulation two-component system,	[TP0054-TP0519 (0.63495165)]
COG0566	COG2204	ECA3621	rlmB	23S rRNA (guanosine-2'-O-)-methyltransferase rlmB (EC 2.1.1.-) (23S rRNA Gm2251 2'-O-methyltransferase)	ECA2090	ECA2090	HrpS {UniProtKB/TrEMBL:Q6RK31}	[TP0054-TP0519 (0.63495165)]
COG0566	COG2204	ECA0037	ECA0037	Putative tRNA (Guanosine-2'-O)-methyltransferase	ECA3255	ECA3255	Two-component system response regulator	[TP0054-TP0519 (0.63495165)]
COG0566	COG2204	ECA3516	ECA3516	Putative tRNA/rRNA methyltransferase	ECA0027	ECA0027	Nitrogen regulation two-component system,	[TP0054-TP0519 (0.63495165)]
COG0566	COG2204	ECA3516	ECA3516	Putative tRNA/rRNA methyltransferase	ECA2090	ECA2090	HrpS {UniProtKB/TrEMBL:Q6RK31}	[TP0054-TP0519 (0.63495165)]
COG0566	COG2204	ECA3621	rlmB	23S rRNA (guanosine-2'-O-)-methyltransferase rlmB (EC 2.1.1.-) (23S rRNA Gm2251 2'-O-methyltransferase)	ECA3255	ECA3255	Two-component system response regulator	[TP0054-TP0519 (0.63495165)]
COG0566	COG2204	ECA3621	rlmB	23S rRNA (guanosine-2'-O-)-methyltransferase rlmB (EC 2.1.1.-) (23S rRNA Gm2251 2'-O-methyltransferase)	ECA0027	ECA0027	Nitrogen regulation two-component system,	[TP0054-TP0519 (0.63495165)]
COG1129	COG4591	ECA4235	ECA4235	ABC transporter ATP-binding protein	ECA1823	ECA1823	Lipoprotein releasing system transmembrane	[TP0685-TP0582 (0.6658587)]
COG1129	COG4591	ECA0099	ECA0099	D-xylose transport ATP-binding protein	ECA1825	ECA1825	Lipoprotein releasing system transmembrane	[TP0685-TP0582 (0.6658587)]
COG1129	COG4591	ECA1948	ECA1948	Putative sugar ABC transporter, ATP-binding	ECA1823	ECA1823	Lipoprotein releasing system transmembrane	[TP0685-TP0582 (0.6658587)]
COG1129	COG4591	ECA0099	ECA0099	D-xylose transport ATP-binding protein	ECA1823	ECA1823	Lipoprotein releasing system transmembrane	[TP0685-TP0582 (0.6658587)]
COG1129	COG4591	ECA2719	ECA2719	ABC transporter, ATP-binding protein	ECA1823	ECA1823	Lipoprotein releasing system transmembrane	[TP0685-TP0582 (0.6658587)]
COG1129	COG4591	ECA1460	ECA1460	Putative sugar ABC transporter, ATP-binding	ECA1823	ECA1823	Lipoprotein releasing system transmembrane	[TP0685-TP0582 (0.6658587)]
COG1129	COG4591	ECA0011	ECA0011	Ribose transport ATP-binding protein	ECA1823	ECA1823	Lipoprotein releasing system transmembrane	[TP0685-TP0582 (0.6658587)]
COG1129	COG4591	ECA2719	ECA2719	ABC transporter, ATP-binding protein	ECA1825	ECA1825	Lipoprotein releasing system transmembrane	[TP0685-TP0582 (0.6658587)]
COG1129	COG4591	ECA0011	ECA0011	Ribose transport ATP-binding protein	ECA1825	ECA1825	Lipoprotein releasing system transmembrane	[TP0685-TP0582 (0.6658587)]
COG1129	COG4591	ECA4235	ECA4235	ABC transporter ATP-binding protein	ECA1825	ECA1825	Lipoprotein releasing system transmembrane	[TP0685-TP0582 (0.6658587)]
COG1129	COG4591	ECA2272	ECA2272	L-arabinose transport ATP-binding protein	ECA1825	ECA1825	Lipoprotein releasing system transmembrane	[TP0685-TP0582 (0.6658587)]
COG1129	COG4591	ECA1948	ECA1948	Putative sugar ABC transporter, ATP-binding	ECA1825	ECA1825	Lipoprotein releasing system transmembrane	[TP0685-TP0582 (0.6658587)]
COG1129	COG4591	ECA1460	ECA1460	Putative sugar ABC transporter, ATP-binding	ECA1825	ECA1825	Lipoprotein releasing system transmembrane	[TP0685-TP0582 (0.6658587)]
COG1129	COG4591	ECA2272	ECA2272	L-arabinose transport ATP-binding protein	ECA1823	ECA1823	Lipoprotein releasing system transmembrane	[TP0685-TP0582 (0.6658587)]
COG0586	COG1061	ECA0642	ECA0642	Putative DedA-family membrane protein	ECA2744	ECA2744	Putative helicase {UniProtKB/TrEMBL:Q6D3K0}	[TP0779-TP0380 (0.6968711)]
COG0586	COG1061	ECA3057	ECA3057	Putative membrane protein	ECA2744	ECA2744	Putative helicase {UniProtKB/TrEMBL:Q6D3K0}	[TP0779-TP0380 (0.6968711)]
COG0586	COG1061	ECA3850	ECA3850	Putative membrane protein	ECA2744	ECA2744	Putative helicase {UniProtKB/TrEMBL:Q6D3K0}	[TP0779-TP0380 (0.6968711)]
COG0586	COG1061	ECA0353	ECA0353	Putative DedA-family membrane protein	ECA2744	ECA2744	Putative helicase {UniProtKB/TrEMBL:Q6D3K0}	[TP0779-TP0380 (0.6968711)]
COG0457	COG1256	ECA4374	ECA4374	Cellulose synthase protein C	ECA1711	ECA1711	Flagellar hook-associated protein 1	[TP0067-TP0660 (0.6278126)]
COG1752	COG2011	ECA2331	ECA2331	Patatin-like phospholipase	ECA2687	ECA2687	ABC transporter integral membrane protein	[TP1033-TP0119 (0.6374247)]
COG1752	COG2011	ECA2331	ECA2331	Patatin-like phospholipase	ECA2064	ECA2064	ABC transporter permease protein	[TP1033-TP0119 (0.6374247)]
COG1752	COG2011	ECA2331	ECA2331	Patatin-like phospholipase	ECA3525	ECA3525	D-methionine transport system permease protein	[TP1033-TP0119 (0.6374247)]
COG0564	COG1200	ECA1790	ECA1790	Pseudouridine synthase {UniProtKB/TrEMBL:Q6D695}	ECA0036	ECA0036	Putative ATP-dependent DNA helicase	[TP0339-TP0687 (0.85149276)]
COG0564	COG1200	ECA1025	ECA1025	Pseudouridine synthase {UniProtKB/TrEMBL:Q6D8E9}	ECA0036	ECA0036	Putative ATP-dependent DNA helicase	[TP0339-TP0687 (0.85149276)]
COG0564	COG1200	ECA3854	ECA3854	Ribosomal large subunit pseudouridine synthase A	ECA0036	ECA0036	Putative ATP-dependent DNA helicase	[TP0339-TP0687 (0.85149276)]
COG0564	COG1200	ECA3347	ECA3347	Pseudouridine synthase {UniProtKB/TrEMBL:Q6D1V0}	ECA0036	ECA0036	Putative ATP-dependent DNA helicase	[TP0339-TP0687 (0.85149276)]
COG0457	COG2812	ECA4374	ECA4374	Cellulose synthase protein C	ECA1176	ECA1176	DNA polymerase III subunit tau	[TP0067-TP1005 (0.5652097)]
COG0457	COG1396	ECA4374	ECA4374	Cellulose synthase protein C	ECA3469	ECA3469	Putative DNA-binding protein	[TP0648-TP0461 (0.6214171)]
COG0457	COG1396	ECA4374	ECA4374	Cellulose synthase protein C	ECA4281	ECA4281	Putative phage regulatory protein	[TP0648-TP0461 (0.6214171)]
COG0457	COG1396	ECA4374	ECA4374	Cellulose synthase protein C	ECA3160	ECA3160	Putative transcriptional regulator	[TP0648-TP0461 (0.6214171)]
COG0457	COG1396	ECA4374	ECA4374	Cellulose synthase protein C	ECA3650	ECA3650	Putative DNA-binding protein	[TP0648-TP0461 (0.6214171)]
COG0457	COG1396	ECA4374	ECA4374	Cellulose synthase protein C	ECA4472	ECA4472	Putative DNA-binding protein	[TP0648-TP0461 (0.6214171)]
COG0457	COG1396	ECA4374	ECA4374	Cellulose synthase protein C	ECA0673	ECA0673	Putative phage-related DNA binding protein	[TP0648-TP0461 (0.6214171)]
COG0457	COG1396	ECA4374	ECA4374	Cellulose synthase protein C	ECA4290	ECA4290	Putative phage regulatory protein	[TP0648-TP0461 (0.6214171)]
COG0036	COG1516	ECA4089	ECA4089	Ribulose-phosphate 3-epimerase	ECA1729	ECA1729	Flagellar protein {UniProtKB/TrEMBL:Q6D6F6}	[TP0945-TP0943 (0.573118)]
COG0153	COG0457	ECA3170	ECA3170	Galactokinase {UniProtKB/TrEMBL:Q6D2C6}	ECA4374	ECA4374	Cellulose synthase protein C	[TP0418-TP0095 (0.6515529), TP0418-TP0067 (0.62672263)]
COG0124	COG0124	ECA3219	hisS	Histidyl-tRNA synthetase (EC 6.1.1.21) (Histidine--tRNA ligase) (HisRS)	ECA3219	hisS	Histidyl-tRNA synthetase (EC 6.1.1.21) (Histidine--tRNA ligase) (HisRS)	[TP0641-TP0641 (0.67365265)]
COG0768	COG0815	ECA3821	ECA3821	Peptidoglycan synthetase	ECA1315	ECA1315	Apolipoprotein N-acyltransferase	[TP0500-TP0252 (0.87159187)]
COG0768	COG0815	ECA1303	ECA1303	Penicillin-binding protein 2	ECA1315	ECA1315	Apolipoprotein N-acyltransferase	[TP0500-TP0252 (0.87159187)]
COG0420	COG1256	ECA1109	ECA1109	Exonuclease subunit D {UniProtKB/TrEMBL:Q6D866}	ECA1711	ECA1711	Flagellar hook-associated protein 1	[TP0626-TP0660 (0.6120698)]
COG0442	COG1344	ECA3529	ECA3529	Prolyl-tRNA synthetase {UniProtKB/TrEMBL:Q6D1B9}	ECA1712	ECA1712	Flagellar hook-associated protein 3	[TP0160-TP0792 (0.6929264), TP0160-TP0659 (0.5927278)]
COG0442	COG1344	ECA3529	ECA3529	Prolyl-tRNA synthetase {UniProtKB/TrEMBL:Q6D1B9}	ECA2872	ECA2872	Putative flagellin {UniProtKB/TrEMBL:Q6D372}	[TP0160-TP0792 (0.6929264), TP0160-TP0659 (0.5927278)]
COG0442	COG1344	ECA3529	ECA3529	Prolyl-tRNA synthetase {UniProtKB/TrEMBL:Q6D1B9}	ECA1731	ECA1731	Flagellin {UniProtKB/TrEMBL:Q6D6F4}	[TP0160-TP0792 (0.6929264), TP0160-TP0659 (0.5927278)]
COG0211	COG1536	ECA0691	rpmA	50S ribosomal protein L27	ECA1725	ECA1725	Flagellar motor switch protein	[TP0743-TP0400 (0.6311798)]
COG1558	COG4591	ECA1703	ECA1703	Flagellar basal-body rod protein	ECA1823	ECA1823	Lipoprotein releasing system transmembrane	[TP0397-TP0582 (0.5810855)]
COG1558	COG4591	ECA1703	ECA1703	Flagellar basal-body rod protein	ECA1825	ECA1825	Lipoprotein releasing system transmembrane	[TP0397-TP0582 (0.5810855)]
COG0486	COG0803	ECA4446	ECA4446	Probable tRNA modification GTPase	ECA3758	ECA3758	ABC transporter substrate-binding protein	[TP0550-TP0163 (0.74372905)]
COG0486	COG0803	ECA4446	ECA4446	Probable tRNA modification GTPase	ECA2392	ECA2392	Periplasmic chelated iron-binding protein	[TP0550-TP0163 (0.74372905)]
COG1536	COG1595	ECA1725	ECA1725	Flagellar motor switch protein	ECA3284	ECA3284	RNA polymerase sigma-E factor	[TP0400-TP0092 (0.64304686)]
COG1536	COG1595	ECA1725	ECA1725	Flagellar motor switch protein	ECA0813	ECA0813	RNA polymerase sigma factor	[TP0400-TP0092 (0.64304686)]
COG1536	COG1595	ECA1725	ECA1725	Flagellar motor switch protein	ECA2087	ECA2087	HrpL {UniProtKB/TrEMBL:Q6RK28}	[TP0400-TP0092 (0.64304686)]
COG1536	COG1595	ECA1725	ECA1725	Flagellar motor switch protein	ECA1540	ECA1540	ECF sigma factor {UniProtKB/TrEMBL:Q6D6Y9}	[TP0400-TP0092 (0.64304686)]
COG1536	COG1595	ECA1725	ECA1725	Flagellar motor switch protein	ECA0057	ECA0057	ECF-family RNA polymerase sigma factor	[TP0400-TP0092 (0.64304686)]
COG1536	COG1595	ECA1725	ECA1725	Flagellar motor switch protein	ECA1274	ECA1274	Probable RNA polymerase sigma factor	[TP0400-TP0092 (0.64304686)]
COG1536	COG1595	ECA1725	ECA1725	Flagellar motor switch protein	ECA1079	ECA1079	RNA polymerase sigma factor	[TP0400-TP0092 (0.64304686)]
COG1536	COG1595	ECA1725	ECA1725	Flagellar motor switch protein	ECA2017	ECA2017	Putative RNA polymerase sigma factor	[TP0400-TP0092 (0.64304686)]
COG0687	COG1057	ECA2453	ECA2453	Spermidine/putrescine-binding periplasmic protein	ECA1306	nadD	Probable nicotinate-nucleotide adenylyltransferase (EC 2.7.7.18) (Deamido-NAD(+) pyrophosphorylase) (Deamido-NAD(+) diphosphorylase) (Nicotinate mononucleotide adenylyltransferase) (NaMN adenylyltransferase)	[TP0655-TP0741 (0.7061969)]
COG0687	COG1057	ECA2677	ECA2677	Putrescine-binding periplasmic protein	ECA1306	nadD	Probable nicotinate-nucleotide adenylyltransferase (EC 2.7.7.18) (Deamido-NAD(+) pyrophosphorylase) (Deamido-NAD(+) diphosphorylase) (Nicotinate mononucleotide adenylyltransferase) (NaMN adenylyltransferase)	[TP0655-TP0741 (0.7061969)]
COG0687	COG1057	ECA2055	ECA2055	Putative transport system, periplasmic	ECA1306	nadD	Probable nicotinate-nucleotide adenylyltransferase (EC 2.7.7.18) (Deamido-NAD(+) pyrophosphorylase) (Deamido-NAD(+) diphosphorylase) (Nicotinate mononucleotide adenylyltransferase) (NaMN adenylyltransferase)	[TP0655-TP0741 (0.7061969)]
COG1558	COG4786	ECA1703	ECA1703	Flagellar basal-body rod protein	ECA1707	ECA1707	Flagellar basal-body rod protein	[TP0397-TP0961 (0.74447966)]
COG0012	COG0608	ECA2183	ECA2183	Hypothetical protein {UniProtKB/TrEMBL:Q6D558}	ECA0772	ECA0772	Single-stranded DNA-specific exonuclease	[TP0124-TP0704 (0.626838)]
COG0739	COG0773	ECA2483	ECA2483	Putative peptidase {UniProtKB/TrEMBL:Q6D4B0}	ECA3814	murC	UDP-N-acetylmuramate--L-alanine ligase (EC 6.3.2.8) (UDP-N- acetylmuramoyl-L-alanine synthetase)	[TP0782-TP0341 (0.8145237)]
COG0739	COG0773	ECA3531	ECA3531	Putative cell wall degradation lipoprotein	ECA3814	murC	UDP-N-acetylmuramate--L-alanine ligase (EC 6.3.2.8) (UDP-N- acetylmuramoyl-L-alanine synthetase)	[TP0782-TP0341 (0.8145237)]
COG0739	COG0773	ECA2483	ECA2483	Putative peptidase {UniProtKB/TrEMBL:Q6D4B0}	ECA3928	ECA3928	Udp-N-acetylmuramate:L-alanyl-gamma-D-glutamyl-me	[TP0782-TP0341 (0.8145237)]
COG0739	COG0773	ECA3531	ECA3531	Putative cell wall degradation lipoprotein	ECA3928	ECA3928	Udp-N-acetylmuramate:L-alanyl-gamma-D-glutamyl-me	[TP0782-TP0341 (0.8145237)]
COG0050	COG0457	ECA4035	ECA4035	Elongation factor Tu {UniProtKB/TrEMBL:Q6CZW6}	ECA4374	ECA4374	Cellulose synthase protein C	[TP0187-TP0067 (0.7854602)]
COG0050	COG0457	ECA0216	ECA0216	Elongation factor Tu {UniProtKB/TrEMBL:Q6CZW6}	ECA4374	ECA4374	Cellulose synthase protein C	[TP0187-TP0067 (0.7854602)]
COG0301	COG0457	ECA1134	ECA1134	Thiamine biosynthesis protein	ECA4374	ECA4374	Cellulose synthase protein C	[TP0559-TP0095 (0.76004404), TP0559-TP0067 (0.65738976)]
COG0257	COG0564	ECA4010	ECA4010	50S ribosomal protein L36 1	ECA3347	ECA3347	Pseudouridine synthase {UniProtKB/TrEMBL:Q6D1V0}	[TP0209-TP0154 (0.634929)]
COG0257	COG0564	ECA1167	ECA1167	50S ribosomal protein L36 2	ECA3347	ECA3347	Pseudouridine synthase {UniProtKB/TrEMBL:Q6D1V0}	[TP0209-TP0154 (0.634929)]
COG0257	COG0564	ECA4010	ECA4010	50S ribosomal protein L36 1	ECA1790	ECA1790	Pseudouridine synthase {UniProtKB/TrEMBL:Q6D695}	[TP0209-TP0154 (0.634929)]
COG0257	COG0564	ECA1167	ECA1167	50S ribosomal protein L36 2	ECA1025	ECA1025	Pseudouridine synthase {UniProtKB/TrEMBL:Q6D8E9}	[TP0209-TP0154 (0.634929)]
COG0257	COG0564	ECA4010	ECA4010	50S ribosomal protein L36 1	ECA1025	ECA1025	Pseudouridine synthase {UniProtKB/TrEMBL:Q6D8E9}	[TP0209-TP0154 (0.634929)]
COG0257	COG0564	ECA4010	ECA4010	50S ribosomal protein L36 1	ECA3854	ECA3854	Ribosomal large subunit pseudouridine synthase A	[TP0209-TP0154 (0.634929)]
COG0257	COG0564	ECA1167	ECA1167	50S ribosomal protein L36 2	ECA1790	ECA1790	Pseudouridine synthase {UniProtKB/TrEMBL:Q6D695}	[TP0209-TP0154 (0.634929)]
COG0257	COG0564	ECA1167	ECA1167	50S ribosomal protein L36 2	ECA3854	ECA3854	Ribosomal large subunit pseudouridine synthase A	[TP0209-TP0154 (0.634929)]
COG0621	COG2208	ECA1319	ECA1319	Hypothetical protein {UniProtKB/TrEMBL:Q6D7K6}	ECA1089	ECA1089	Hypothetical protein {UniProtKB/TrEMBL:Q6D885}	[TP0269-TP0218 (0.77940726)]
COG0621	COG2208	ECA2708	ECA2708	Hypothetical protein {UniProtKB/TrEMBL:Q6D3N6}	ECA1089	ECA1089	Hypothetical protein {UniProtKB/TrEMBL:Q6D885}	[TP0269-TP0218 (0.77940726)]
COG0739	COG2239	ECA3531	ECA3531	Putative cell wall degradation lipoprotein	ECA3169	ECA3169	Magnesium transporter {UniProtKB/TrEMBL:Q6D2C7}	[TP0155-TP0917 (0.6343327)]
COG0739	COG2239	ECA2483	ECA2483	Putative peptidase {UniProtKB/TrEMBL:Q6D4B0}	ECA3169	ECA3169	Magnesium transporter {UniProtKB/TrEMBL:Q6D2C7}	[TP0155-TP0917 (0.6343327)]
COG1292	COG2239	ECA1743	ECA1743	High-affinity choline transport protein	ECA3169	ECA3169	Magnesium transporter {UniProtKB/TrEMBL:Q6D2C7}	[TP0106-TP0917 (0.5215956)]
COG0457	COG1187	ECA4374	ECA4374	Cellulose synthase protein C	ECA2440	ECA2440	Putative RNA pseudouridylate synthase	[TP0067-TP0459 (0.6360361)]
COG0457	COG1187	ECA4374	ECA4374	Cellulose synthase protein C	ECA2291	ECA2291	Putative RNA pseudouridylate synthase	[TP0067-TP0459 (0.6360361)]
COG0457	COG1187	ECA4374	ECA4374	Cellulose synthase protein C	ECA2742	ECA2742	Ribosomal small subunit pseudouridine synthase a	[TP0067-TP0459 (0.6360361)]
COG0210	COG0305	ECA4215	ECA4215	ATP-dependent DNA helicase	ECA3664	ECA3664	Replicative DNA helicase	[TP0102-TP0058 (0.8842861)]
COG0210	COG0305	ECA4215	ECA4215	ATP-dependent DNA helicase	ECA0519	ECA0519	Replicative DNA helicase	[TP0102-TP0058 (0.8842861)]
COG0210	COG0305	ECA1756	ECA1756	Helicase IV {UniProtKB/TrEMBL:Q6D6C9}	ECA0519	ECA0519	Replicative DNA helicase	[TP0102-TP0058 (0.8842861)]
COG0210	COG0305	ECA0611	ECA0611	Hypothetical protein {UniProtKB/TrEMBL:Q6D9K3}	ECA3664	ECA3664	Replicative DNA helicase	[TP0102-TP0058 (0.8842861)]
COG0210	COG0305	ECA1756	ECA1756	Helicase IV {UniProtKB/TrEMBL:Q6D6C9}	ECA3664	ECA3664	Replicative DNA helicase	[TP0102-TP0058 (0.8842861)]
COG0210	COG0305	ECA4179	ECA4179	DNA helicase II {UniProtKB/TrEMBL:Q6CZH2}	ECA3664	ECA3664	Replicative DNA helicase	[TP0102-TP0058 (0.8842861)]
COG0210	COG0305	ECA4179	ECA4179	DNA helicase II {UniProtKB/TrEMBL:Q6CZH2}	ECA0519	ECA0519	Replicative DNA helicase	[TP0102-TP0058 (0.8842861)]
COG0210	COG0305	ECA0611	ECA0611	Hypothetical protein {UniProtKB/TrEMBL:Q6D9K3}	ECA0519	ECA0519	Replicative DNA helicase	[TP0102-TP0058 (0.8842861)]
COG0621	COG0739	ECA2708	ECA2708	Hypothetical protein {UniProtKB/TrEMBL:Q6D3N6}	ECA2483	ECA2483	Putative peptidase {UniProtKB/TrEMBL:Q6D4B0}	[TP0269-TP0702 (0.8475093)]
COG0621	COG0739	ECA1319	ECA1319	Hypothetical protein {UniProtKB/TrEMBL:Q6D7K6}	ECA2483	ECA2483	Putative peptidase {UniProtKB/TrEMBL:Q6D4B0}	[TP0269-TP0702 (0.8475093)]
COG0621	COG0739	ECA1319	ECA1319	Hypothetical protein {UniProtKB/TrEMBL:Q6D7K6}	ECA3531	ECA3531	Putative cell wall degradation lipoprotein	[TP0269-TP0702 (0.8475093)]
COG0621	COG0739	ECA2708	ECA2708	Hypothetical protein {UniProtKB/TrEMBL:Q6D3N6}	ECA3531	ECA3531	Putative cell wall degradation lipoprotein	[TP0269-TP0702 (0.8475093)]
COG1256	COG1516	ECA1711	ECA1711	Flagellar hook-associated protein 1	ECA1729	ECA1729	Flagellar protein {UniProtKB/TrEMBL:Q6D6F6}	[TP0660-TP0943 (0.90609026)]
COG0257	COG1057	ECA1167	ECA1167	50S ribosomal protein L36 2	ECA1306	nadD	Probable nicotinate-nucleotide adenylyltransferase (EC 2.7.7.18) (Deamido-NAD(+) pyrophosphorylase) (Deamido-NAD(+) diphosphorylase) (Nicotinate mononucleotide adenylyltransferase) (NaMN adenylyltransferase)	[TP0209-TP0741 (0.64932555)]
COG0257	COG1057	ECA4010	ECA4010	50S ribosomal protein L36 1	ECA1306	nadD	Probable nicotinate-nucleotide adenylyltransferase (EC 2.7.7.18) (Deamido-NAD(+) pyrophosphorylase) (Deamido-NAD(+) diphosphorylase) (Nicotinate mononucleotide adenylyltransferase) (NaMN adenylyltransferase)	[TP0209-TP0741 (0.64932555)]
COG0840	COG1070	ECA2530	ECA2530	Methyl-accepting chemotaxis protein	ECA0440	rhaB	Rhamnulokinase (EC 2.7.1.5) (Rhamnulose kinase)	[TP0640-TP0295 (0.8429581)]
COG0840	COG1070	ECA4333	ECA4333	Methyl-accepting chemotaxis protein	ECA0440	rhaB	Rhamnulokinase (EC 2.7.1.5) (Rhamnulose kinase)	[TP0640-TP0295 (0.8429581)]
COG0840	COG1070	ECA3642	ECA3642	Methyl-accepting chemotaxis protein	ECA0440	rhaB	Rhamnulokinase (EC 2.7.1.5) (Rhamnulose kinase)	[TP0640-TP0295 (0.8429581)]
COG0840	COG1070	ECA2226	ECA2226	Methyl-accepting chemotaxis protein	ECA0096	ECA0096	Xylulose kinase {UniProtKB/TrEMBL:Q6DB06}	[TP0640-TP0295 (0.8429581)]
COG0840	COG1070	ECA2061	ECA2061	Methyl-accepting chemotaxis protein	ECA0440	rhaB	Rhamnulokinase (EC 2.7.1.5) (Rhamnulose kinase)	[TP0640-TP0295 (0.8429581)]
COG0840	COG1070	ECA1281	ECA1281	Methyl-accepting chemotaxis protein	ECA0096	ECA0096	Xylulose kinase {UniProtKB/TrEMBL:Q6DB06}	[TP0640-TP0295 (0.8429581)]
COG0840	COG1070	ECA3838	ECA3838	Methyl-accepting chemotaxis protein	ECA0096	ECA0096	Xylulose kinase {UniProtKB/TrEMBL:Q6DB06}	[TP0640-TP0295 (0.8429581)]
COG0840	COG1070	ECA0080	ECA0080	Methyl-accepting chemotaxis protein	ECA0096	ECA0096	Xylulose kinase {UniProtKB/TrEMBL:Q6DB06}	[TP0640-TP0295 (0.8429581)]
COG0840	COG1070	ECA0390	ECA0390	Methyl-accepting chemotaxis protein	ECA0440	rhaB	Rhamnulokinase (EC 2.7.1.5) (Rhamnulose kinase)	[TP0640-TP0295 (0.8429581)]
COG0840	COG1070	ECA4332	ECA4332	Methyl-accepting chemotaxis protein	ECA0440	rhaB	Rhamnulokinase (EC 2.7.1.5) (Rhamnulose kinase)	[TP0640-TP0295 (0.8429581)]
COG0840	COG1070	ECA2530	ECA2530	Methyl-accepting chemotaxis protein	ECA0096	ECA0096	Xylulose kinase {UniProtKB/TrEMBL:Q6DB06}	[TP0640-TP0295 (0.8429581)]
COG0840	COG1070	ECA3624	ECA3624	Methyl-accepting chemotaxis protein	ECA0096	ECA0096	Xylulose kinase {UniProtKB/TrEMBL:Q6DB06}	[TP0640-TP0295 (0.8429581)]
COG0840	COG1070	ECA2712	ECA2712	Putative methyl-accepting chemotaxis protein	ECA0440	rhaB	Rhamnulokinase (EC 2.7.1.5) (Rhamnulose kinase)	[TP0640-TP0295 (0.8429581)]
COG0840	COG1070	ECA1774	ECA1774	Methyl-accepting chemotaxis protein	ECA0440	rhaB	Rhamnulokinase (EC 2.7.1.5) (Rhamnulose kinase)	[TP0640-TP0295 (0.8429581)]
COG0840	COG1070	ECA2001	ECA2001	Aerotaxis receptor {UniProtKB/TrEMBL:Q6D5P0}	ECA0440	rhaB	Rhamnulokinase (EC 2.7.1.5) (Rhamnulose kinase)	[TP0640-TP0295 (0.8429581)]
COG0840	COG1070	ECA3245	ECA3245	Methyl-accepting chemotaxis protein	ECA0096	ECA0096	Xylulose kinase {UniProtKB/TrEMBL:Q6DB06}	[TP0640-TP0295 (0.8429581)]
COG0840	COG1070	ECA2001	ECA2001	Aerotaxis receptor {UniProtKB/TrEMBL:Q6D5P0}	ECA0096	ECA0096	Xylulose kinase {UniProtKB/TrEMBL:Q6DB06}	[TP0640-TP0295 (0.8429581)]
COG0840	COG1070	ECA1691	ECA1691	Methyl-accepting chemotaxis protein	ECA0440	rhaB	Rhamnulokinase (EC 2.7.1.5) (Rhamnulose kinase)	[TP0640-TP0295 (0.8429581)]
COG0840	COG1070	ECA3838	ECA3838	Methyl-accepting chemotaxis protein	ECA0440	rhaB	Rhamnulokinase (EC 2.7.1.5) (Rhamnulose kinase)	[TP0640-TP0295 (0.8429581)]
COG0840	COG1070	ECA1281	ECA1281	Methyl-accepting chemotaxis protein	ECA0440	rhaB	Rhamnulokinase (EC 2.7.1.5) (Rhamnulose kinase)	[TP0640-TP0295 (0.8429581)]
COG0840	COG1070	ECA2002	ECA2002	Aerotaxis receptor {UniProtKB/TrEMBL:Q6D5N9}	ECA0096	ECA0096	Xylulose kinase {UniProtKB/TrEMBL:Q6DB06}	[TP0640-TP0295 (0.8429581)]
COG0840	COG1070	ECA2317	ECA2317	Methyl-accepting chemotaxis protein	ECA0440	rhaB	Rhamnulokinase (EC 2.7.1.5) (Rhamnulose kinase)	[TP0640-TP0295 (0.8429581)]
COG0840	COG1070	ECA1691	ECA1691	Methyl-accepting chemotaxis protein	ECA0096	ECA0096	Xylulose kinase {UniProtKB/TrEMBL:Q6DB06}	[TP0640-TP0295 (0.8429581)]
COG0840	COG1070	ECA3592	ECA3592	Methyl-accepting chemotaxis protein	ECA0440	rhaB	Rhamnulokinase (EC 2.7.1.5) (Rhamnulose kinase)	[TP0640-TP0295 (0.8429581)]
COG0840	COG1070	ECA2061	ECA2061	Methyl-accepting chemotaxis protein	ECA0096	ECA0096	Xylulose kinase {UniProtKB/TrEMBL:Q6DB06}	[TP0640-TP0295 (0.8429581)]
COG0840	COG1070	ECA1683	ECA1683	Methyl-accepting chemotaxis protein	ECA0096	ECA0096	Xylulose kinase {UniProtKB/TrEMBL:Q6DB06}	[TP0640-TP0295 (0.8429581)]
COG0840	COG1070	ECA4332	ECA4332	Methyl-accepting chemotaxis protein	ECA0096	ECA0096	Xylulose kinase {UniProtKB/TrEMBL:Q6DB06}	[TP0640-TP0295 (0.8429581)]
COG0840	COG1070	ECA2712	ECA2712	Putative methyl-accepting chemotaxis protein	ECA0096	ECA0096	Xylulose kinase {UniProtKB/TrEMBL:Q6DB06}	[TP0640-TP0295 (0.8429581)]
COG0840	COG1070	ECA3579	ECA3579	Methyl-accepting chemotaxis protein	ECA0440	rhaB	Rhamnulokinase (EC 2.7.1.5) (Rhamnulose kinase)	[TP0640-TP0295 (0.8429581)]
COG0840	COG1070	ECA4333	ECA4333	Methyl-accepting chemotaxis protein	ECA0096	ECA0096	Xylulose kinase {UniProtKB/TrEMBL:Q6DB06}	[TP0640-TP0295 (0.8429581)]
COG0840	COG1070	ECA3902	ECA3902	Methyl-accepting chemotaxis protein	ECA0096	ECA0096	Xylulose kinase {UniProtKB/TrEMBL:Q6DB06}	[TP0640-TP0295 (0.8429581)]
COG0840	COG1070	ECA3902	ECA3902	Methyl-accepting chemotaxis protein	ECA0440	rhaB	Rhamnulokinase (EC 2.7.1.5) (Rhamnulose kinase)	[TP0640-TP0295 (0.8429581)]
COG0840	COG1070	ECA4335	ECA4335	Methyl-accepting chemotaxis protein	ECA0096	ECA0096	Xylulose kinase {UniProtKB/TrEMBL:Q6DB06}	[TP0640-TP0295 (0.8429581)]
COG0840	COG1070	ECA0091	ECA0091	Methyl-accepting chemotaxis protein	ECA0096	ECA0096	Xylulose kinase {UniProtKB/TrEMBL:Q6DB06}	[TP0640-TP0295 (0.8429581)]
COG0840	COG1070	ECA3579	ECA3579	Methyl-accepting chemotaxis protein	ECA0096	ECA0096	Xylulose kinase {UniProtKB/TrEMBL:Q6DB06}	[TP0640-TP0295 (0.8429581)]
COG0840	COG1070	ECA2579	ECA2579	Putative methyl-accepting chemotaxis citrate	ECA0096	ECA0096	Xylulose kinase {UniProtKB/TrEMBL:Q6DB06}	[TP0640-TP0295 (0.8429581)]
COG0840	COG1070	ECA1105	ECA1105	Putative methyl-accepting chemotaxis protein	ECA0096	ECA0096	Xylulose kinase {UniProtKB/TrEMBL:Q6DB06}	[TP0640-TP0295 (0.8429581)]
COG0840	COG1070	ECA0080	ECA0080	Methyl-accepting chemotaxis protein	ECA0440	rhaB	Rhamnulokinase (EC 2.7.1.5) (Rhamnulose kinase)	[TP0640-TP0295 (0.8429581)]
COG0840	COG1070	ECA0182	ECA0182	Methyl-accepting chemotaxis protein	ECA0440	rhaB	Rhamnulokinase (EC 2.7.1.5) (Rhamnulose kinase)	[TP0640-TP0295 (0.8429581)]
COG0840	COG1070	ECA3642	ECA3642	Methyl-accepting chemotaxis protein	ECA0096	ECA0096	Xylulose kinase {UniProtKB/TrEMBL:Q6DB06}	[TP0640-TP0295 (0.8429581)]
COG0840	COG1070	ECA2002	ECA2002	Aerotaxis receptor {UniProtKB/TrEMBL:Q6D5N9}	ECA0440	rhaB	Rhamnulokinase (EC 2.7.1.5) (Rhamnulose kinase)	[TP0640-TP0295 (0.8429581)]
COG0840	COG1070	ECA0436	ECA0436	Methyl-accepting chemotaxis protein	ECA0096	ECA0096	Xylulose kinase {UniProtKB/TrEMBL:Q6DB06}	[TP0640-TP0295 (0.8429581)]
COG0840	COG1070	ECA0436	ECA0436	Methyl-accepting chemotaxis protein	ECA0440	rhaB	Rhamnulokinase (EC 2.7.1.5) (Rhamnulose kinase)	[TP0640-TP0295 (0.8429581)]
COG0840	COG1070	ECA1683	ECA1683	Methyl-accepting chemotaxis protein	ECA0440	rhaB	Rhamnulokinase (EC 2.7.1.5) (Rhamnulose kinase)	[TP0640-TP0295 (0.8429581)]
COG0840	COG1070	ECA2580	ECA2580	Putative methyl-accepting chemotaxis citrate	ECA0440	rhaB	Rhamnulokinase (EC 2.7.1.5) (Rhamnulose kinase)	[TP0640-TP0295 (0.8429581)]
COG0840	COG1070	ECA2317	ECA2317	Methyl-accepting chemotaxis protein	ECA0096	ECA0096	Xylulose kinase {UniProtKB/TrEMBL:Q6DB06}	[TP0640-TP0295 (0.8429581)]
COG0840	COG1070	ECA2579	ECA2579	Putative methyl-accepting chemotaxis citrate	ECA0440	rhaB	Rhamnulokinase (EC 2.7.1.5) (Rhamnulose kinase)	[TP0640-TP0295 (0.8429581)]
COG0840	COG1070	ECA1105	ECA1105	Putative methyl-accepting chemotaxis protein	ECA0440	rhaB	Rhamnulokinase (EC 2.7.1.5) (Rhamnulose kinase)	[TP0640-TP0295 (0.8429581)]
COG0840	COG1070	ECA3592	ECA3592	Methyl-accepting chemotaxis protein	ECA0096	ECA0096	Xylulose kinase {UniProtKB/TrEMBL:Q6DB06}	[TP0640-TP0295 (0.8429581)]
COG0840	COG1070	ECA4335	ECA4335	Methyl-accepting chemotaxis protein	ECA0440	rhaB	Rhamnulokinase (EC 2.7.1.5) (Rhamnulose kinase)	[TP0640-TP0295 (0.8429581)]
COG0840	COG1070	ECA2580	ECA2580	Putative methyl-accepting chemotaxis citrate	ECA0096	ECA0096	Xylulose kinase {UniProtKB/TrEMBL:Q6DB06}	[TP0640-TP0295 (0.8429581)]
COG0840	COG1070	ECA1332	ECA1332	Methyl-accepting chemotaxis protein	ECA0440	rhaB	Rhamnulokinase (EC 2.7.1.5) (Rhamnulose kinase)	[TP0640-TP0295 (0.8429581)]
COG0840	COG1070	ECA0390	ECA0390	Methyl-accepting chemotaxis protein	ECA0096	ECA0096	Xylulose kinase {UniProtKB/TrEMBL:Q6DB06}	[TP0640-TP0295 (0.8429581)]
COG0840	COG1070	ECA1774	ECA1774	Methyl-accepting chemotaxis protein	ECA0096	ECA0096	Xylulose kinase {UniProtKB/TrEMBL:Q6DB06}	[TP0640-TP0295 (0.8429581)]
COG0840	COG1070	ECA0182	ECA0182	Methyl-accepting chemotaxis protein	ECA0096	ECA0096	Xylulose kinase {UniProtKB/TrEMBL:Q6DB06}	[TP0640-TP0295 (0.8429581)]
COG0840	COG1070	ECA1332	ECA1332	Methyl-accepting chemotaxis protein	ECA0096	ECA0096	Xylulose kinase {UniProtKB/TrEMBL:Q6DB06}	[TP0640-TP0295 (0.8429581)]
COG0840	COG1070	ECA0183	ECA0183	Methyl-accepting chemotaxis protein	ECA0440	rhaB	Rhamnulokinase (EC 2.7.1.5) (Rhamnulose kinase)	[TP0640-TP0295 (0.8429581)]
COG0840	COG1070	ECA3624	ECA3624	Methyl-accepting chemotaxis protein	ECA0440	rhaB	Rhamnulokinase (EC 2.7.1.5) (Rhamnulose kinase)	[TP0640-TP0295 (0.8429581)]
COG0840	COG1070	ECA1509	ECA1509	Methyl-accepting chemotaxis protein	ECA0440	rhaB	Rhamnulokinase (EC 2.7.1.5) (Rhamnulose kinase)	[TP0640-TP0295 (0.8429581)]
COG0840	COG1070	ECA4334	ECA4334	Methyl-accepting chemotaxis protein	ECA0440	rhaB	Rhamnulokinase (EC 2.7.1.5) (Rhamnulose kinase)	[TP0640-TP0295 (0.8429581)]
COG0840	COG1070	ECA0183	ECA0183	Methyl-accepting chemotaxis protein	ECA0096	ECA0096	Xylulose kinase {UniProtKB/TrEMBL:Q6DB06}	[TP0640-TP0295 (0.8429581)]
COG0840	COG1070	ECA0091	ECA0091	Methyl-accepting chemotaxis protein	ECA0440	rhaB	Rhamnulokinase (EC 2.7.1.5) (Rhamnulose kinase)	[TP0640-TP0295 (0.8429581)]
COG0840	COG1070	ECA4120	ECA4120	Methyl-accepting chemotaxis protein	ECA0096	ECA0096	Xylulose kinase {UniProtKB/TrEMBL:Q6DB06}	[TP0640-TP0295 (0.8429581)]
COG0840	COG1070	ECA4334	ECA4334	Methyl-accepting chemotaxis protein	ECA0096	ECA0096	Xylulose kinase {UniProtKB/TrEMBL:Q6DB06}	[TP0640-TP0295 (0.8429581)]
COG0840	COG1070	ECA4120	ECA4120	Methyl-accepting chemotaxis protein	ECA0440	rhaB	Rhamnulokinase (EC 2.7.1.5) (Rhamnulose kinase)	[TP0640-TP0295 (0.8429581)]
COG0840	COG1070	ECA2226	ECA2226	Methyl-accepting chemotaxis protein	ECA0440	rhaB	Rhamnulokinase (EC 2.7.1.5) (Rhamnulose kinase)	[TP0640-TP0295 (0.8429581)]
COG0840	COG1070	ECA3245	ECA3245	Methyl-accepting chemotaxis protein	ECA0440	rhaB	Rhamnulokinase (EC 2.7.1.5) (Rhamnulose kinase)	[TP0640-TP0295 (0.8429581)]
COG0840	COG1070	ECA1509	ECA1509	Methyl-accepting chemotaxis protein	ECA0096	ECA0096	Xylulose kinase {UniProtKB/TrEMBL:Q6DB06}	[TP0640-TP0295 (0.8429581)]
