# Supplementary material for: The Binary Protein Interactome of Treponema pallidum – The Syphilis Spirochete
Source: PLoS One. 2008 May 28;3(5):e2292. doi: 10.1371/journal.pone.0002292 (PMC2386257; doi:10.1371/journal.pone.0002292)
Supplement: Data S1 — Predicted protein-protein interactions based on our Treponema pallidum data; zip archive containing 372 files with one file per species. (6.09 MB ZIP) [file pone.0002292.s006.zip › bacteria/Erythrobacter_litoralis.tab]

314225 Erythrobacter litoralis
COG A	COG B	Locus Id A	Preferred Name(s) A	Annotation A	Locus Id B	Preferred Name(s) B	Annotation B	T. pallidum interaction
COG0186	COG1475	ELI_08145	ELI_08145	ribosomal protein S17	ELI_13070	ELI_13070	chromosome partitioning protein	[TP0198-TP0271 (0.71912634)]
COG0186	COG1475	ELI_08145	ELI_08145	ribosomal protein S17	ELI_00645	ELI_00645	hypothetical protein	[TP0198-TP0271 (0.71912634)]
COG0186	COG1475	ELI_08145	ELI_08145	ribosomal protein S17	ELI_14630	ELI_14630	putative DNA-binding protein	[TP0198-TP0271 (0.71912634)]
COG0186	COG1475	ELI_08145	ELI_08145	ribosomal protein S17	ELI_04030	ELI_04030	putative DNA-binding protein	[TP0198-TP0271 (0.71912634)]
COG0608	COG0817	ELI_05430	ELI_05430	single-stranded DNA-specific exonuclease	ELI_14520	ELI_14520	Holliday junction resolvase	[TP0704-TP0517 (0.81382185)]
COG0845	COG4591	ELI_04440	ELI_04440	metal ion efflux membrane fusion protein family	ELI_07010	ELI_07010	ABC-type transport system	[TP0965-TP0582 (0.8143851)]
COG0845	COG4591	ELI_13485	ELI_13485	HlyD family secretion protein	ELI_07010	ELI_07010	ABC-type transport system	[TP0965-TP0582 (0.8143851)]
COG0845	COG4591	ELI_04500	ELI_04500	heavy metal RND efflux membrane fusion protein,	ELI_07010	ELI_07010	ABC-type transport system	[TP0965-TP0582 (0.8143851)]
COG0617	COG0860	ELI_02245	ELI_02245	tRNA nucleotidyltransferase	ELI_06765	ELI_06765	N-acetylmuramoyl-L-alanine amidase	[TP0270-TP0247 (0.76828843)]
COG0201	COG0550	ELI_08085	ELI_08085	probable preprotein translocase	ELI_04810	ELI_04810	DNA topoisomeraseI	[TP0208-TP0394 (0.8044664)]
COG0768	COG2812	ELI_01765	ELI_01765	penicillin-binding protein	ELI_03680	ELI_03680	DNA polymerase III tau subunit	[TP0500-TP1005 (0.655462)]
COG0768	COG2812	ELI_05775	ELI_05775	cell division protein	ELI_03680	ELI_03680	DNA polymerase III tau subunit	[TP0500-TP1005 (0.655462)]
COG0051	COG0693	ELI_08195	ELI_08195	30S ribosomal protein s10	ELI_02220	ELI_02220	protease	[TP0188-TP0445 (0.6307204)]
COG0180	COG0564	ELI_10510	ELI_10510	tryptophanyl-tRNA synthase	ELI_01180	ELI_01180	pseudouridine synthase D large subunit	[TP0632-TP0339 (0.7885255)]
COG0180	COG0564	ELI_10510	ELI_10510	tryptophanyl-tRNA synthase	ELI_01345	ELI_01345	pseudouridylate synthase	[TP0632-TP0339 (0.7885255)]
COG0180	COG0564	ELI_10510	ELI_10510	tryptophanyl-tRNA synthase	ELI_11945	ELI_11945	pseudouridylate synthase	[TP0632-TP0339 (0.7885255)]
COG0090	COG0223	ELI_08175	ELI_08175	ribosomal protein L2	ELI_02065	ELI_02065	methionyl-tRNA formyltransferase	[TP0192-TP0756 (0.8610547)]
COG0632	COG2255	ELI_10440	ELI_10440	probable holliday junction DNA helicase protein	ELI_10425	ELI_10425	Holliday junction resolvasome helicase subunit	[TP0543-TP0162 (0.9659884)]
COG0462	COG0817	ELI_13790	ELI_13790	phosphoribosylpyrophosphate synthetase	ELI_14520	ELI_14520	Holliday junction resolvase	[TP0294-TP0517 (0.54911256)]
COG0257	COG0577	ELI_10925	ELI_10925	ribosomal protein L36	ELI_11035	ELI_11035	ABC-transporter permease protein, putative	[TP0209-TP0962 (0.5903608)]
COG0222	COG0802	ELI_14420	ELI_14420	ribosomal protein L7/L12	ELI_05050	ELI_05050	predicted ATPase	[TP0240-TP0875 (0.8481433)]
COG0495	COG1214	ELI_09385	ELI_09385	leucyl-tRNA synthetase	ELI_08470	ELI_08470	metal-dependent protease	[TP0586-TP0876 (0.5571989)]
COG0192	COG0592	ELI_14285	ELI_14285	S-adenosylmethionine synthetase	ELI_07330	ELI_07330	DNA polymerase III beta subunit	[TP0794-TP0002 (0.8412751)]
COG0360	COG0616	ELI_07360	ELI_07360	ribosomal protein S6	ELI_01025	ELI_01025	periplasmic serine protease	[TP0063-TP0997 (0.6657489)]
COG0125	COG0457	ELI_06215	ELI_06215	thymidylate kinase	ELI_11085	ELI_11085	TPR/sulfotransferase domain protein	[TP0354-TP0648 (0.5206915)]
COG0125	COG0457	ELI_06215	ELI_06215	thymidylate kinase	ELI_00455	ELI_00455	TPR domain protein	[TP0354-TP0648 (0.5206915)]
COG0265	COG0333	ELI_04135	ELI_04135	serine protease, putative	ELI_08630	ELI_08630	LSU ribosomal protein L32P	[TP0773-TP0807 (0.5060325)]
COG0265	COG0333	ELI_11340	ELI_11340	trypsin-like serine protease	ELI_08630	ELI_08630	LSU ribosomal protein L32P	[TP0773-TP0807 (0.5060325)]
COG0802	COG0860	ELI_05050	ELI_05050	predicted ATPase	ELI_06765	ELI_06765	N-acetylmuramoyl-L-alanine amidase	[TP0875-TP0247 (0.90700364)]
COG0495	COG0761	ELI_09385	ELI_09385	leucyl-tRNA synthetase	ELI_01560	ELI_01560	4-hydroxy-3-methylbut-2-enyl diphosphate	[TP0586-TP0547 (0.63095015)]
COG0820	COG2812	ELI_07785	ELI_07785	predicted Fe-S-cluster redox enzyme	ELI_03680	ELI_03680	DNA polymerase III tau subunit	[TP0068-TP1005 (0.60435057)]
COG0577	COG0845	ELI_11035	ELI_11035	ABC-transporter permease protein, putative	ELI_04440	ELI_04440	metal ion efflux membrane fusion protein family	[TP0963-TP0965 (0.93032813)]
COG0577	COG0845	ELI_11035	ELI_11035	ABC-transporter permease protein, putative	ELI_04500	ELI_04500	heavy metal RND efflux membrane fusion protein,	[TP0963-TP0965 (0.93032813)]
COG0577	COG0845	ELI_11035	ELI_11035	ABC-transporter permease protein, putative	ELI_13485	ELI_13485	HlyD family secretion protein	[TP0963-TP0965 (0.93032813)]
COG0333	COG1077	ELI_08630	ELI_08630	LSU ribosomal protein L32P	ELI_05790	ELI_05790	ATPase	[TP0807-TP0497 (0.61855906)]
COG0234	COG1200	ELI_04160	ELI_04160	heat shock protein groES	ELI_05125	ELI_05125	DNA helicase	[TP1013-TP0687 (0.84594196)]
COG0234	COG1200	ELI_14405	ELI_14405	10 kDa chaperonin, GroES	ELI_05125	ELI_05125	DNA helicase	[TP1013-TP0687 (0.84594196)]
COG0084	COG2201	ELI_06230	ELI_06230	Mg-dependent DNase	ELI_11250	ELI_11250	protein-glutamate methylesterase	[TP0994-TP0631 (0.71912634)]
COG1671	COG2812	ELI_09775	ELI_09775	YaiI/YqxD family protein	ELI_03680	ELI_03680	DNA polymerase III tau subunit	[TP0845-TP1005 (0.5704539)]
COG0257	COG1253	ELI_10925	ELI_10925	ribosomal protein L36	ELI_13535	ELI_13535	hemolysin	[TP0209-TP0027 (0.74441797)]
COG0257	COG1253	ELI_10925	ELI_10925	ribosomal protein L36	ELI_08510	ELI_08510	hemolysin	[TP0209-TP0027 (0.74441797)]
COG0060	COG0681	ELI_13550	ELI_13550	isoleucyl-tRNA synthetase	ELI_02705	ELI_02705	signal peptidase I	[TP0452-TP0185 (0.79878455)]
COG0060	COG0681	ELI_13550	ELI_13550	isoleucyl-tRNA synthetase	ELI_04845	ELI_04845	signal peptidase I	[TP0452-TP0185 (0.79878455)]
COG0558	COG2239	ELI_03945	ELI_03945	phosphatidylglycerophosphate synthase	ELI_08535	ELI_08535	Mg/Co/Ni transporter	[TP0256-TP0917 (0.6007029)]
COG1352	COG1595	ELI_11245	ELI_11245	protein-glutamate O-methyltransferase	ELI_00565	ELI_00565	Sigma-70 region 2:Sigma-70 region 4	[TP0630-TP0092 (0.6191048)]
COG1352	COG1595	ELI_11245	ELI_11245	protein-glutamate O-methyltransferase	ELI_10230	ELI_10230	RNA polymerase sigma-24 factor	[TP0630-TP0092 (0.6191048)]
COG1352	COG1595	ELI_11245	ELI_11245	protein-glutamate O-methyltransferase	ELI_03060	ELI_03060	DNA-directed RNA polymerase specialized sigma	[TP0630-TP0092 (0.6191048)]
COG1352	COG1595	ELI_11245	ELI_11245	protein-glutamate O-methyltransferase	ELI_10215	ELI_10215	response regulator	[TP0630-TP0092 (0.6191048)]
COG1352	COG1595	ELI_11245	ELI_11245	protein-glutamate O-methyltransferase	ELI_04605	ELI_04605	RNA polymerase ECF-type sigma factor	[TP0630-TP0092 (0.6191048)]
COG1352	COG1595	ELI_11245	ELI_11245	protein-glutamate O-methyltransferase	ELI_10350	ELI_10350	hypothetical protein	[TP0630-TP0092 (0.6191048)]
COG1352	COG1595	ELI_11245	ELI_11245	protein-glutamate O-methyltransferase	ELI_01160	ELI_01160	RNA polymerase sigma factor	[TP0630-TP0092 (0.6191048)]
COG0593	COG1077	ELI_10565	ELI_10565	chromosomal replication initiator protein	ELI_05790	ELI_05790	ATPase	[TP0001-TP0497 (0.678435)]
COG0593	COG1077	ELI_08840	ELI_08840	ATPase	ELI_05790	ELI_05790	ATPase	[TP0001-TP0497 (0.678435)]
COG0249	COG0357	ELI_14200	ELI_14200	DNA mismatch repair ATPase	ELI_13060	ELI_13060	glucose inhibited division protein B	[TP0328-TP0946 (0.7367136)]
COG0658	COG1187	ELI_06535	ELI_06535	predicted membrane metal-binding protein	ELI_07615	ELI_07615	hypothetical protein	[TP0336-TP0459 (0.6079956)]
COG0465	COG0465	ELI_11010	ELI_11010	ATP-dependent Zn protease	ELI_11010	ELI_11010	ATP-dependent Zn protease	[TP0330-TP0330 (0.73856413)]
COG0860	COG1192	ELI_06765	ELI_06765	N-acetylmuramoyl-L-alanine amidase	ELI_10985	ELI_10985	ATPase, ParA family protein	[TP0247-TP0272 (0.7527567)]
COG0860	COG1192	ELI_06765	ELI_06765	N-acetylmuramoyl-L-alanine amidase	ELI_13065	ELI_13065	chromosome partitioning protein ATPase	[TP0247-TP0272 (0.7527567)]
COG0860	COG1192	ELI_06765	ELI_06765	N-acetylmuramoyl-L-alanine amidase	ELI_01055	ELI_01055	ParA-like protein	[TP0247-TP0272 (0.7527567)]
COG0860	COG1192	ELI_06765	ELI_06765	N-acetylmuramoyl-L-alanine amidase	ELI_13705	ELI_13705	ATPase	[TP0247-TP0272 (0.7527567)]
COG0242	COG0272	ELI_02080	ELI_02080	polypeptide deformylase	ELI_07215	ELI_07215	DNA ligase	[TP0757-TP0634 (0.68197167)]
COG0265	COG0817	ELI_11340	ELI_11340	trypsin-like serine protease	ELI_14520	ELI_14520	Holliday junction resolvase	[TP0773-TP0517 (0.5118523)]
COG0265	COG0817	ELI_04135	ELI_04135	serine protease, putative	ELI_14520	ELI_14520	Holliday junction resolvase	[TP0773-TP0517 (0.5118523)]
COG0187	COG0358	ELI_05970	ELI_05970	topoisomeraseB subunit	ELI_05670	ELI_05670	DNA primase	[TP1006-TP0492 (0.55112576)]
COG0187	COG0358	ELI_11730	ELI_11730	type IIA topoisomeraseB subunit	ELI_05670	ELI_05670	DNA primase	[TP1006-TP0492 (0.55112576)]
COG1154	COG2812	ELI_12520	ELI_12520	1-D-deoxyxylulose 5-phosphate synthase	ELI_03680	ELI_03680	DNA polymerase III tau subunit	[TP0824-TP1005 (0.68180764)]
COG0237	COG0552	ELI_12985	ELI_12985	kinase, putative	ELI_03905	ELI_03905	signal recognition particle GTPase	[TP0296-TP0578 (0.7885255)]
COG0080	COG0265	ELI_00065	ELI_00065	ribosomal protein L11	ELI_11340	ELI_11340	trypsin-like serine protease	[TP0237-TP0773 (0.6164146)]
COG0080	COG0265	ELI_00065	ELI_00065	ribosomal protein L11	ELI_04135	ELI_04135	serine protease, putative	[TP0237-TP0773 (0.6164146)]
COG2812	COG2812	ELI_03680	ELI_03680	DNA polymerase III tau subunit	ELI_03680	ELI_03680	DNA polymerase III tau subunit	[TP1005-TP1005 (0.52391654)]
COG0223	COG0234	ELI_02065	ELI_02065	methionyl-tRNA formyltransferase	ELI_04160	ELI_04160	heat shock protein groES	[TP0756-TP1013 (0.64276713)]
COG0223	COG0234	ELI_02065	ELI_02065	methionyl-tRNA formyltransferase	ELI_14405	ELI_14405	10 kDa chaperonin, GroES	[TP0756-TP1013 (0.64276713)]
COG0357	COG0459	ELI_13060	ELI_13060	glucose inhibited division protein B	ELI_14400	ELI_14400	60 kDa chaperonin, GroEL	[TP0946-TP0030 (0.68326145)]
COG0357	COG0459	ELI_13060	ELI_13060	glucose inhibited division protein B	ELI_04155	ELI_04155	heat shock protein	[TP0946-TP0030 (0.68326145)]
COG0664	COG1074	ELI_02100	ELI_02100	transcriptional regulatory protein	ELI_05070	ELI_05070	ATP-dependent exoDNAse beta subunit	[TP0089-TP0898 (0.8304331)]
COG0664	COG1074	ELI_02800	ELI_02800	transcriptional activator protein FnrL	ELI_05070	ELI_05070	ATP-dependent exoDNAse beta subunit	[TP0089-TP0898 (0.8304331)]
COG0664	COG1074	ELI_14055	ELI_14055	Cyclic nucleotide-binding	ELI_05070	ELI_05070	ATP-dependent exoDNAse beta subunit	[TP0089-TP0898 (0.8304331)]
COG0223	COG0242	ELI_02065	ELI_02065	methionyl-tRNA formyltransferase	ELI_02080	ELI_02080	polypeptide deformylase	[TP0756-TP0757 (0.8300303)]
COG0233	COG0359	ELI_03790	ELI_03790	ribosome recycling factor	ELI_07370	ELI_07370	ribosomal protein L9	[TP0604-TP0060 (0.5105792)]
COG0012	COG0457	ELI_05815	ELI_05815	GTPase	ELI_00455	ELI_00455	TPR domain protein	[TP0124-TP0067 (0.81355333)]
COG0012	COG0457	ELI_05815	ELI_05815	GTPase	ELI_11085	ELI_11085	TPR/sulfotransferase domain protein	[TP0124-TP0067 (0.81355333)]
COG0265	COG0492	ELI_11340	ELI_11340	trypsin-like serine protease	ELI_02155	ELI_02155	putative thioredoxin reductase	[TP0773-TP0814 (0.6926654)]
COG0265	COG0492	ELI_04135	ELI_04135	serine protease, putative	ELI_02155	ELI_02155	putative thioredoxin reductase	[TP0773-TP0814 (0.6926654)]
COG0265	COG0492	ELI_11340	ELI_11340	trypsin-like serine protease	ELI_04700	ELI_04700	thioredoxin reductase	[TP0773-TP0814 (0.6926654)]
COG0265	COG0492	ELI_04135	ELI_04135	serine protease, putative	ELI_04700	ELI_04700	thioredoxin reductase	[TP0773-TP0814 (0.6926654)]
COG0124	COG0608	ELI_14260	ELI_14260	Histidyl-tRNA synthetase	ELI_05430	ELI_05430	single-stranded DNA-specific exonuclease	[TP0641-TP0704 (0.75894904)]
COG0153	COG0242	ELI_03500	ELI_03500	galactokinase	ELI_02080	ELI_02080	polypeptide deformylase	[TP0418-TP0757 (0.51512045)]
COG0465	COG0772	ELI_11010	ELI_11010	ATP-dependent Zn protease	ELI_05770	ELI_05770	rod shape-determining protein	[TP0330-TP0387 (0.8016956)]
COG0465	COG0772	ELI_11010	ELI_11010	ATP-dependent Zn protease	ELI_01790	ELI_01790	cell division protein	[TP0330-TP0387 (0.8016956)]
COG0234	COG0792	ELI_04160	ELI_04160	heat shock protein groES	ELI_05985	ELI_05985	predicted endonuclease	[TP1013-TP0913 (0.7815084)]
COG0234	COG0792	ELI_14405	ELI_14405	10 kDa chaperonin, GroES	ELI_05985	ELI_05985	predicted endonuclease	[TP1013-TP0913 (0.7815084)]
COG0192	COG0217	ELI_14285	ELI_14285	S-adenosylmethionine synthetase	ELI_14515	ELI_14515	glucose-1-phosphate adenylyl transferase	[TP0794-TP0474 (0.71912634)]
COG0201	COG2239	ELI_08085	ELI_08085	probable preprotein translocase	ELI_08535	ELI_08535	Mg/Co/Ni transporter	[TP0208-TP0917 (0.5527395)]
COG0860	COG1214	ELI_06765	ELI_06765	N-acetylmuramoyl-L-alanine amidase	ELI_08470	ELI_08470	metal-dependent protease	[TP0247-TP0876 (0.6334264)]
COG0477	COG0845	ELI_00395	ELI_00395	multidrug resistance protein, putative	ELI_04500	ELI_04500	heavy metal RND efflux membrane fusion protein,	[TP0840-TP0965 (0.8653204)]
COG0477	COG0845	ELI_07610	ELI_07610	beta-lactamase induction signal transducer	ELI_13485	ELI_13485	HlyD family secretion protein	[TP0840-TP0965 (0.8653204)]
COG0477	COG0845	ELI_06430	ELI_06430	hypothetical protein	ELI_04440	ELI_04440	metal ion efflux membrane fusion protein family	[TP0840-TP0965 (0.8653204)]
COG0477	COG0845	ELI_03150	ELI_03150	transporter, putative	ELI_04500	ELI_04500	heavy metal RND efflux membrane fusion protein,	[TP0840-TP0965 (0.8653204)]
COG0477	COG0845	ELI_03940	ELI_03940	1-acyl-sn-glycerol-3-phosphate acyltransferase	ELI_04440	ELI_04440	metal ion efflux membrane fusion protein family	[TP0840-TP0965 (0.8653204)]
COG0477	COG0845	ELI_15010	ELI_15010	probable multidrug resistance transmembrane	ELI_13485	ELI_13485	HlyD family secretion protein	[TP0840-TP0965 (0.8653204)]
COG0477	COG0845	ELI_06090	ELI_06090	major facilitator family transporter	ELI_04440	ELI_04440	metal ion efflux membrane fusion protein family	[TP0840-TP0965 (0.8653204)]
COG0477	COG0845	ELI_06430	ELI_06430	hypothetical protein	ELI_13485	ELI_13485	HlyD family secretion protein	[TP0840-TP0965 (0.8653204)]
COG0477	COG0845	ELI_04245	ELI_04245	sugar transporter	ELI_04440	ELI_04440	metal ion efflux membrane fusion protein family	[TP0840-TP0965 (0.8653204)]
COG0477	COG0845	ELI_13940	ELI_13940	major facilitator family transporter	ELI_13485	ELI_13485	HlyD family secretion protein	[TP0840-TP0965 (0.8653204)]
COG0477	COG0845	ELI_03150	ELI_03150	transporter, putative	ELI_04440	ELI_04440	metal ion efflux membrane fusion protein family	[TP0840-TP0965 (0.8653204)]
COG0477	COG0845	ELI_04245	ELI_04245	sugar transporter	ELI_13485	ELI_13485	HlyD family secretion protein	[TP0840-TP0965 (0.8653204)]
COG0477	COG0845	ELI_05905	ELI_05905	probable transmembrane protein	ELI_13485	ELI_13485	HlyD family secretion protein	[TP0840-TP0965 (0.8653204)]
COG0477	COG0845	ELI_15010	ELI_15010	probable multidrug resistance transmembrane	ELI_04440	ELI_04440	metal ion efflux membrane fusion protein family	[TP0840-TP0965 (0.8653204)]
COG0477	COG0845	ELI_09910	ELI_09910	hypothetical protein	ELI_04440	ELI_04440	metal ion efflux membrane fusion protein family	[TP0840-TP0965 (0.8653204)]
COG0477	COG0845	ELI_06430	ELI_06430	hypothetical protein	ELI_04500	ELI_04500	heavy metal RND efflux membrane fusion protein,	[TP0840-TP0965 (0.8653204)]
COG0477	COG0845	ELI_00395	ELI_00395	multidrug resistance protein, putative	ELI_04440	ELI_04440	metal ion efflux membrane fusion protein family	[TP0840-TP0965 (0.8653204)]
COG0477	COG0845	ELI_00335	ELI_00335	major facilitator superfamily transporter	ELI_04500	ELI_04500	heavy metal RND efflux membrane fusion protein,	[TP0840-TP0965 (0.8653204)]
COG0477	COG0845	ELI_13940	ELI_13940	major facilitator family transporter	ELI_04440	ELI_04440	metal ion efflux membrane fusion protein family	[TP0840-TP0965 (0.8653204)]
COG0477	COG0845	ELI_03940	ELI_03940	1-acyl-sn-glycerol-3-phosphate acyltransferase	ELI_13485	ELI_13485	HlyD family secretion protein	[TP0840-TP0965 (0.8653204)]
COG0477	COG0845	ELI_03150	ELI_03150	transporter, putative	ELI_13485	ELI_13485	HlyD family secretion protein	[TP0840-TP0965 (0.8653204)]
COG0477	COG0845	ELI_15010	ELI_15010	probable multidrug resistance transmembrane	ELI_04500	ELI_04500	heavy metal RND efflux membrane fusion protein,	[TP0840-TP0965 (0.8653204)]
COG0477	COG0845	ELI_07610	ELI_07610	beta-lactamase induction signal transducer	ELI_04500	ELI_04500	heavy metal RND efflux membrane fusion protein,	[TP0840-TP0965 (0.8653204)]
COG0477	COG0845	ELI_00395	ELI_00395	multidrug resistance protein, putative	ELI_13485	ELI_13485	HlyD family secretion protein	[TP0840-TP0965 (0.8653204)]
COG0477	COG0845	ELI_06090	ELI_06090	major facilitator family transporter	ELI_13485	ELI_13485	HlyD family secretion protein	[TP0840-TP0965 (0.8653204)]
COG0477	COG0845	ELI_03940	ELI_03940	1-acyl-sn-glycerol-3-phosphate acyltransferase	ELI_04500	ELI_04500	heavy metal RND efflux membrane fusion protein,	[TP0840-TP0965 (0.8653204)]
COG0477	COG0845	ELI_13940	ELI_13940	major facilitator family transporter	ELI_04500	ELI_04500	heavy metal RND efflux membrane fusion protein,	[TP0840-TP0965 (0.8653204)]
COG0477	COG0845	ELI_04245	ELI_04245	sugar transporter	ELI_04500	ELI_04500	heavy metal RND efflux membrane fusion protein,	[TP0840-TP0965 (0.8653204)]
COG0477	COG0845	ELI_09910	ELI_09910	hypothetical protein	ELI_04500	ELI_04500	heavy metal RND efflux membrane fusion protein,	[TP0840-TP0965 (0.8653204)]
COG0477	COG0845	ELI_00335	ELI_00335	major facilitator superfamily transporter	ELI_04440	ELI_04440	metal ion efflux membrane fusion protein family	[TP0840-TP0965 (0.8653204)]
COG0477	COG0845	ELI_05905	ELI_05905	probable transmembrane protein	ELI_04500	ELI_04500	heavy metal RND efflux membrane fusion protein,	[TP0840-TP0965 (0.8653204)]
COG0477	COG0845	ELI_09910	ELI_09910	hypothetical protein	ELI_13485	ELI_13485	HlyD family secretion protein	[TP0840-TP0965 (0.8653204)]
COG0477	COG0845	ELI_06090	ELI_06090	major facilitator family transporter	ELI_04500	ELI_04500	heavy metal RND efflux membrane fusion protein,	[TP0840-TP0965 (0.8653204)]
COG0477	COG0845	ELI_05905	ELI_05905	probable transmembrane protein	ELI_04440	ELI_04440	metal ion efflux membrane fusion protein family	[TP0840-TP0965 (0.8653204)]
COG0477	COG0845	ELI_07610	ELI_07610	beta-lactamase induction signal transducer	ELI_04440	ELI_04440	metal ion efflux membrane fusion protein family	[TP0840-TP0965 (0.8653204)]
COG0477	COG0845	ELI_00335	ELI_00335	major facilitator superfamily transporter	ELI_13485	ELI_13485	HlyD family secretion protein	[TP0840-TP0965 (0.8653204)]
COG0305	COG2812	ELI_10970	ELI_10970	replicative DNA helicase	ELI_03680	ELI_03680	DNA polymerase III tau subunit	[TP0058-TP1005 (0.7130585)]
COG0188	COG0526	ELI_06340	ELI_06340	type IIA topoisomeraseA subunit	ELI_05075	ELI_05075	thiol-disulfide isomerase	[TP0005-TP0100 (0.7885434)]
COG0188	COG0526	ELI_02235	ELI_02235	DNA topoisomeraseIV subunitA	ELI_02040	ELI_02040	thiol:disulfide interchange protein, putative	[TP0005-TP0100 (0.7885434)]
COG0188	COG0526	ELI_02235	ELI_02235	DNA topoisomeraseIV subunitA	ELI_05075	ELI_05075	thiol-disulfide isomerase	[TP0005-TP0100 (0.7885434)]
COG0188	COG0526	ELI_02235	ELI_02235	DNA topoisomeraseIV subunitA	ELI_03875	ELI_03875	cytochrome c biogenesis protein	[TP0005-TP0100 (0.7885434)]
COG0188	COG0526	ELI_06340	ELI_06340	type IIA topoisomeraseA subunit	ELI_02040	ELI_02040	thiol:disulfide interchange protein, putative	[TP0005-TP0100 (0.7885434)]
COG0188	COG0526	ELI_06340	ELI_06340	type IIA topoisomeraseA subunit	ELI_03875	ELI_03875	cytochrome c biogenesis protein	[TP0005-TP0100 (0.7885434)]
COG0526	COG0771	ELI_05075	ELI_05075	thiol-disulfide isomerase	ELI_01785	ELI_01785	UDP-N-acetylmuramoylalanine-D-glutamate ligase	[TP0100-TP0903 (0.59509045)]
COG0526	COG0771	ELI_02040	ELI_02040	thiol:disulfide interchange protein, putative	ELI_01785	ELI_01785	UDP-N-acetylmuramoylalanine-D-glutamate ligase	[TP0100-TP0903 (0.59509045)]
COG0526	COG0771	ELI_03875	ELI_03875	cytochrome c biogenesis protein	ELI_01785	ELI_01785	UDP-N-acetylmuramoylalanine-D-glutamate ligase	[TP0100-TP0903 (0.59509045)]
COG0143	COG0845	ELI_06225	ELI_06225	methionyl-tRNA synthetase	ELI_04500	ELI_04500	heavy metal RND efflux membrane fusion protein,	[TP0798-TP0965 (0.7246752)]
COG0143	COG0845	ELI_06225	ELI_06225	methionyl-tRNA synthetase	ELI_13485	ELI_13485	HlyD family secretion protein	[TP0798-TP0965 (0.7246752)]
COG0143	COG0845	ELI_06225	ELI_06225	methionyl-tRNA synthetase	ELI_04440	ELI_04440	metal ion efflux membrane fusion protein family	[TP0798-TP0965 (0.7246752)]
COG0762	COG2239	ELI_11535	ELI_11535	hypothetical protein	ELI_08535	ELI_08535	Mg/Co/Ni transporter	[TP0668-TP0917 (0.5215956)]
COG0504	COG1475	ELI_06460	ELI_06460	CTP synthase	ELI_00645	ELI_00645	hypothetical protein	[TP0305-TP0271 (0.70252794)]
COG0504	COG1475	ELI_06460	ELI_06460	CTP synthase	ELI_13070	ELI_13070	chromosome partitioning protein	[TP0305-TP0271 (0.70252794)]
COG0504	COG1475	ELI_06460	ELI_06460	CTP synthase	ELI_14630	ELI_14630	putative DNA-binding protein	[TP0305-TP0271 (0.70252794)]
COG0504	COG1475	ELI_06460	ELI_06460	CTP synthase	ELI_04030	ELI_04030	putative DNA-binding protein	[TP0305-TP0271 (0.70252794)]
COG0149	COG2239	ELI_06470	ELI_06470	triosephosphate isomerase	ELI_08535	ELI_08535	Mg/Co/Ni transporter	[TP0537-TP0917 (0.5527395)]
COG0457	COG3391	ELI_00455	ELI_00455	TPR domain protein	ELI_07400	ELI_07400	hypothetical protein	[TP0095-TP0421 (0.8119976)]
COG0457	COG3391	ELI_11085	ELI_11085	TPR/sulfotransferase domain protein	ELI_07400	ELI_07400	hypothetical protein	[TP0095-TP0421 (0.8119976)]
COG0250	COG0772	ELI_11095	ELI_11095	transcription antiterminator	ELI_05770	ELI_05770	rod shape-determining protein	[TP0236-TP0387 (0.7470728)]
COG0250	COG0772	ELI_11095	ELI_11095	transcription antiterminator	ELI_01790	ELI_01790	cell division protein	[TP0236-TP0387 (0.7470728)]
COG0227	COG0740	ELI_12690	ELI_12690	ribosomal protein L28	ELI_01135	ELI_01135	ATP-dependent Clp protease	[TP0362-TP0507 (0.75048)]
COG0457	COG0457	ELI_11085	ELI_11085	TPR/sulfotransferase domain protein	ELI_00455	ELI_00455	TPR domain protein	[TP0067-TP0095 (0.6515529)]
COG0457	COG0457	ELI_00455	ELI_00455	TPR domain protein	ELI_11085	ELI_11085	TPR/sulfotransferase domain protein	[TP0067-TP0095 (0.6515529)]
COG0457	COG0457	ELI_11085	ELI_11085	TPR/sulfotransferase domain protein	ELI_11085	ELI_11085	TPR/sulfotransferase domain protein	[TP0067-TP0095 (0.6515529)]
COG0457	COG0457	ELI_00455	ELI_00455	TPR domain protein	ELI_00455	ELI_00455	TPR domain protein	[TP0067-TP0095 (0.6515529)]
COG0103	COG0211	ELI_12865	ELI_12865	ribosomal protein S9	ELI_02815	ELI_02815	ribosomal protein L27	[TP1024-TP0743 (0.87139803)]
COG0472	COG1512	ELI_01780	ELI_01780	phospho-N-acetylmuramoyl-pentapeptide-	ELI_08950	ELI_08950	hypothetical protein	[TP0345-TP0561 (0.53951585)]
COG0472	COG1512	ELI_01780	ELI_01780	phospho-N-acetylmuramoyl-pentapeptide-	ELI_08945	ELI_08945	hypothetical protein	[TP0345-TP0561 (0.53951585)]
COG0530	COG0741	ELI_02290	ELI_02290	K+-dependent Na+/Ca+ exchanger related-protein	ELI_03210	ELI_03210	hypothetical protein	[TP1034-TP0043 (0.7823198)]
COG0530	COG0741	ELI_06950	ELI_06950	cation antiporter (Na+/Ca2+)	ELI_00630	ELI_00630	lytic transglycosylase	[TP1034-TP0043 (0.7823198)]
COG0530	COG0741	ELI_06950	ELI_06950	cation antiporter (Na+/Ca2+)	ELI_14615	ELI_14615	Soluble lytic murein transglycosylase and	[TP1034-TP0043 (0.7823198)]
COG0530	COG0741	ELI_02290	ELI_02290	K+-dependent Na+/Ca+ exchanger related-protein	ELI_14615	ELI_14615	Soluble lytic murein transglycosylase and	[TP1034-TP0043 (0.7823198)]
COG0530	COG0741	ELI_06950	ELI_06950	cation antiporter (Na+/Ca2+)	ELI_03210	ELI_03210	hypothetical protein	[TP1034-TP0043 (0.7823198)]
COG0530	COG0741	ELI_02290	ELI_02290	K+-dependent Na+/Ca+ exchanger related-protein	ELI_07765	ELI_07765	transglycosylase	[TP1034-TP0043 (0.7823198)]
COG0530	COG0741	ELI_02290	ELI_02290	K+-dependent Na+/Ca+ exchanger related-protein	ELI_00630	ELI_00630	lytic transglycosylase	[TP1034-TP0043 (0.7823198)]
COG0530	COG0741	ELI_02290	ELI_02290	K+-dependent Na+/Ca+ exchanger related-protein	ELI_04010	ELI_04010	lytic transglycosylase	[TP1034-TP0043 (0.7823198)]
COG0530	COG0741	ELI_06950	ELI_06950	cation antiporter (Na+/Ca2+)	ELI_07765	ELI_07765	transglycosylase	[TP1034-TP0043 (0.7823198)]
COG0530	COG0741	ELI_02290	ELI_02290	K+-dependent Na+/Ca+ exchanger related-protein	ELI_06940	ELI_06940	lytic murein transglycosylase	[TP1034-TP0043 (0.7823198)]
COG0530	COG0741	ELI_06950	ELI_06950	cation antiporter (Na+/Ca2+)	ELI_06940	ELI_06940	lytic murein transglycosylase	[TP1034-TP0043 (0.7823198)]
COG0530	COG0741	ELI_06950	ELI_06950	cation antiporter (Na+/Ca2+)	ELI_04010	ELI_04010	lytic transglycosylase	[TP1034-TP0043 (0.7823198)]
COG0621	COG2812	ELI_03910	ELI_03910	hypothetical protein	ELI_03680	ELI_03680	DNA polymerase III tau subunit	[TP0754-TP1005 (0.5550382)]
COG0621	COG2812	ELI_00570	ELI_00570	hypothetical protein	ELI_03680	ELI_03680	DNA polymerase III tau subunit	[TP0754-TP1005 (0.5550382)]
COG0621	COG2812	ELI_08495	ELI_08495	2-methylthioadenine synthetase	ELI_03680	ELI_03680	DNA polymerase III tau subunit	[TP0754-TP1005 (0.5550382)]
COG0442	COG4591	ELI_06105	ELI_06105	putative prolyl-tRNA synthetase	ELI_07010	ELI_07010	ABC-type transport system	[TP0160-TP0582 (0.74148)]
COG0693	COG0761	ELI_02220	ELI_02220	protease	ELI_01560	ELI_01560	4-hydroxy-3-methylbut-2-enyl diphosphate	[TP0445-TP0547 (0.53976095)]
COG0584	COG1493	ELI_14105	ELI_14105	hypothetical protein	ELI_02125	ELI_02125	hypothetical protein	[TP0257-TP0591 (0.75711113)]
COG0584	COG1493	ELI_14530	ELI_14530	glycerophosphoryl diester phosphodiesterase	ELI_02125	ELI_02125	hypothetical protein	[TP0257-TP0591 (0.75711113)]
COG0223	COG0664	ELI_02065	ELI_02065	methionyl-tRNA formyltransferase	ELI_02100	ELI_02100	transcriptional regulatory protein	[TP0756-TP0995 (0.69102824)]
COG0223	COG0664	ELI_02065	ELI_02065	methionyl-tRNA formyltransferase	ELI_14055	ELI_14055	Cyclic nucleotide-binding	[TP0756-TP0995 (0.69102824)]
COG0223	COG0664	ELI_02065	ELI_02065	methionyl-tRNA formyltransferase	ELI_02800	ELI_02800	transcriptional activator protein FnrL	[TP0756-TP0995 (0.69102824)]
COG0465	COG4591	ELI_11010	ELI_11010	ATP-dependent Zn protease	ELI_07010	ELI_07010	ABC-type transport system	[TP0765-TP0582 (0.6598422)]
COG0773	COG0817	ELI_07350	ELI_07350	hypothetical protein	ELI_14520	ELI_14520	Holliday junction resolvase	[TP0341-TP0517 (0.7285616)]
COG0773	COG0817	ELI_01800	ELI_01800	UDP-N-acetylmuramate-alanine ligase	ELI_14520	ELI_14520	Holliday junction resolvase	[TP0341-TP0517 (0.7285616)]
COG0272	COG0773	ELI_07215	ELI_07215	DNA ligase	ELI_07350	ELI_07350	hypothetical protein	[TP0634-TP0341 (0.8201813)]
COG0272	COG0773	ELI_07215	ELI_07215	DNA ligase	ELI_01800	ELI_01800	UDP-N-acetylmuramate-alanine ligase	[TP0634-TP0341 (0.8201813)]
COG1512	COG2095	ELI_08950	ELI_08950	hypothetical protein	ELI_11520	ELI_11520	multiple antibiotic transporter	[TP0561-TP0988 (0.5704539)]
COG1512	COG2095	ELI_08945	ELI_08945	hypothetical protein	ELI_11520	ELI_11520	multiple antibiotic transporter	[TP0561-TP0988 (0.5704539)]
COG0353	COG0514	ELI_02075	ELI_02075	recombinational DNA repair protein	ELI_12010	ELI_12010	DNA helicase	[TP1004-TP0103 (0.6917512)]
COG0036	COG0249	ELI_12550	ELI_12550	pentose-5-phosphate-3-epimerase	ELI_14200	ELI_14200	DNA mismatch repair ATPase	[TP0945-TP0328 (0.6742458)]
COG0124	COG0465	ELI_14260	ELI_14260	Histidyl-tRNA synthetase	ELI_11010	ELI_11010	ATP-dependent Zn protease	[TP0641-TP0330 (0.76316583)]
COG0257	COG0719	ELI_10925	ELI_10925	ribosomal protein L36	ELI_12755	ELI_12755	hypothetical protein	[TP0209-TP0612 (0.6772987)]
COG0257	COG0719	ELI_10925	ELI_10925	ribosomal protein L36	ELI_12785	ELI_12785	ABC-type transport system	[TP0209-TP0612 (0.6772987)]
COG0772	COG1512	ELI_05770	ELI_05770	rod shape-determining protein	ELI_08945	ELI_08945	hypothetical protein	[TP0387-TP0561 (0.5082704)]
COG0772	COG1512	ELI_01790	ELI_01790	cell division protein	ELI_08945	ELI_08945	hypothetical protein	[TP0387-TP0561 (0.5082704)]
COG0772	COG1512	ELI_05770	ELI_05770	rod shape-determining protein	ELI_08950	ELI_08950	hypothetical protein	[TP0387-TP0561 (0.5082704)]
COG0772	COG1512	ELI_01790	ELI_01790	cell division protein	ELI_08950	ELI_08950	hypothetical protein	[TP0387-TP0561 (0.5082704)]
COG0173	COG0493	ELI_03965	ELI_03965	aspartyl-tRNA synthetase	ELI_12130	ELI_12130	glutamate synthase, NADH/NADPH small subunit	[TP0985-TP0735 (0.50901)]
COG0173	COG0493	ELI_03965	ELI_03965	aspartyl-tRNA synthetase	ELI_07285	ELI_07285	ferredoxin/ferredoxin--NADP reductase, putative	[TP0985-TP0735 (0.50901)]
COG0860	COG2080	ELI_06765	ELI_06765	N-acetylmuramoyl-L-alanine amidase	ELI_11230	ELI_11230	isoquinoline 1-oxidoreductase, alpha subunit	[TP0247-TP0080 (0.7296782)]
COG0860	COG2080	ELI_06765	ELI_06765	N-acetylmuramoyl-L-alanine amidase	ELI_00380	ELI_00380	probable isoquinoline 1-oxidoreductase (alpha	[TP0247-TP0080 (0.7296782)]
COG0504	COG0728	ELI_06460	ELI_06460	CTP synthase	ELI_10505	ELI_10505	putative virulence factor mvin homolog	[TP0305-TP0516 (0.84299135)]
COG0275	COG0820	ELI_01755	ELI_01755	S-adenosyl-methyltransferase	ELI_07785	ELI_07785	predicted Fe-S-cluster redox enzyme	[TP0384-TP0068 (0.79878455)]
COG0681	COG1384	ELI_02705	ELI_02705	signal peptidase I	ELI_02975	ELI_02975	lysyl-tRNA synthetase	[TP0185-TP0644 (0.7885255)]
COG0681	COG1384	ELI_04845	ELI_04845	signal peptidase I	ELI_02975	ELI_02975	lysyl-tRNA synthetase	[TP0185-TP0644 (0.7885255)]
COG0242	COG0360	ELI_02080	ELI_02080	polypeptide deformylase	ELI_07360	ELI_07360	ribosomal protein S6	[TP0757-TP0063 (0.54983324)]
COG0267	COG0357	ELI_11955	ELI_11955	ribosomal protein L33	ELI_13060	ELI_13060	glucose inhibited division protein B	[TP0234-TP0946 (0.6249908)]
COG0234	COG0772	ELI_04160	ELI_04160	heat shock protein groES	ELI_01790	ELI_01790	cell division protein	[TP1013-TP0387 (0.81326103)]
COG0234	COG0772	ELI_14405	ELI_14405	10 kDa chaperonin, GroES	ELI_01790	ELI_01790	cell division protein	[TP1013-TP0387 (0.81326103)]
COG0234	COG0772	ELI_04160	ELI_04160	heat shock protein groES	ELI_05770	ELI_05770	rod shape-determining protein	[TP1013-TP0387 (0.81326103)]
COG0234	COG0772	ELI_14405	ELI_14405	10 kDa chaperonin, GroES	ELI_05770	ELI_05770	rod shape-determining protein	[TP1013-TP0387 (0.81326103)]
COG0445	COG0457	ELI_13055	ELI_13055	glucose inhibited division protein A	ELI_11085	ELI_11085	TPR/sulfotransferase domain protein	[TP0044-TP0954 (0.8549597)]
COG0445	COG0457	ELI_13055	ELI_13055	glucose inhibited division protein A	ELI_00455	ELI_00455	TPR domain protein	[TP0044-TP0954 (0.8549597)]
COG0305	COG1595	ELI_10970	ELI_10970	replicative DNA helicase	ELI_10350	ELI_10350	hypothetical protein	[TP0058-TP0092 (0.74082893)]
COG0305	COG1595	ELI_10970	ELI_10970	replicative DNA helicase	ELI_01160	ELI_01160	RNA polymerase sigma factor	[TP0058-TP0092 (0.74082893)]
COG0305	COG1595	ELI_10970	ELI_10970	replicative DNA helicase	ELI_10230	ELI_10230	RNA polymerase sigma-24 factor	[TP0058-TP0092 (0.74082893)]
COG0305	COG1595	ELI_10970	ELI_10970	replicative DNA helicase	ELI_03060	ELI_03060	DNA-directed RNA polymerase specialized sigma	[TP0058-TP0092 (0.74082893)]
COG0305	COG1595	ELI_10970	ELI_10970	replicative DNA helicase	ELI_00565	ELI_00565	Sigma-70 region 2:Sigma-70 region 4	[TP0058-TP0092 (0.74082893)]
COG0305	COG1595	ELI_10970	ELI_10970	replicative DNA helicase	ELI_10215	ELI_10215	response regulator	[TP0058-TP0092 (0.74082893)]
COG0305	COG1595	ELI_10970	ELI_10970	replicative DNA helicase	ELI_04605	ELI_04605	RNA polymerase ECF-type sigma factor	[TP0058-TP0092 (0.74082893)]
COG0228	COG0250	ELI_07475	ELI_07475	ribosomal protein S16	ELI_11095	ELI_11095	transcription antiterminator	[TP0905-TP0236 (0.7099409)]
COG0173	COG1512	ELI_03965	ELI_03965	aspartyl-tRNA synthetase	ELI_08945	ELI_08945	hypothetical protein	[TP0985-TP0561 (0.83540547)]
COG0173	COG1512	ELI_03965	ELI_03965	aspartyl-tRNA synthetase	ELI_08950	ELI_08950	hypothetical protein	[TP0985-TP0561 (0.83540547)]
COG0465	COG0532	ELI_11010	ELI_11010	ATP-dependent Zn protease	ELI_03445	ELI_03445	translation initiation factor 2	[TP0330-TP0891 (0.8751731)]
COG0234	COG0445	ELI_14405	ELI_14405	10 kDa chaperonin, GroES	ELI_13055	ELI_13055	glucose inhibited division protein A	[TP1013-TP0044 (0.813164)]
COG0234	COG0445	ELI_04160	ELI_04160	heat shock protein groES	ELI_13055	ELI_13055	glucose inhibited division protein A	[TP1013-TP0044 (0.813164)]
COG0265	COG1381	ELI_04135	ELI_04135	serine protease, putative	ELI_08340	ELI_08340	hypothetical protein	[TP0773-TP0636 (0.870009)]
COG0265	COG1381	ELI_11340	ELI_11340	trypsin-like serine protease	ELI_08340	ELI_08340	hypothetical protein	[TP0773-TP0636 (0.870009)]
COG0457	COG0860	ELI_00455	ELI_00455	TPR domain protein	ELI_06765	ELI_06765	N-acetylmuramoyl-L-alanine amidase	[TP0820-TP0247 (0.74644035), TP0067-TP0247 (0.79531366)]
COG0457	COG0860	ELI_11085	ELI_11085	TPR/sulfotransferase domain protein	ELI_06765	ELI_06765	N-acetylmuramoyl-L-alanine amidase	[TP0820-TP0247 (0.74644035), TP0067-TP0247 (0.79531366)]
COG1186	COG1925	ELI_11950	ELI_11950	peptidyl-tRNA hydrolase domain protein	ELI_02110	ELI_02110	PTS system phosphocarrier protein HPr	[TP0576-TP0589 (0.79878455)]
COG1186	COG1925	ELI_06755	ELI_06755	protein chain release factor B	ELI_02110	ELI_02110	PTS system phosphocarrier protein HPr	[TP0576-TP0589 (0.79878455)]
COG0530	COG2239	ELI_02290	ELI_02290	K+-dependent Na+/Ca+ exchanger related-protein	ELI_08535	ELI_08535	Mg/Co/Ni transporter	[TP1034-TP0917 (0.5728957)]
COG0530	COG2239	ELI_06950	ELI_06950	cation antiporter (Na+/Ca2+)	ELI_08535	ELI_08535	Mg/Co/Ni transporter	[TP1034-TP0917 (0.5728957)]
COG0319	COG0333	ELI_08505	ELI_08505	predicted metal-dependent hydrolase	ELI_08630	ELI_08630	LSU ribosomal protein L32P	[TP0650-TP0807 (0.80809164)]
COG0195	COG1643	ELI_03435	ELI_03435	N-utilization substance protein A	ELI_03670	ELI_03670	ATP-dependent helicase	[TP0892-TP0526 (0.71912634)]
COG0216	COG0457	ELI_14265	ELI_14265	protein chain release factor A	ELI_11085	ELI_11085	TPR/sulfotransferase domain protein	[TP0051-TP0067 (0.7097377)]
COG0216	COG0457	ELI_14265	ELI_14265	protein chain release factor A	ELI_00455	ELI_00455	TPR domain protein	[TP0051-TP0067 (0.7097377)]
COG1385	COG2204	ELI_02920	ELI_02920	hypothetical protein	ELI_06265	ELI_06265	two-component response regulator	[TP0032-TP0519 (0.67332727)]
COG1385	COG2204	ELI_02920	ELI_02920	hypothetical protein	ELI_06275	ELI_06275	NtrC, nitrogen regulation protein NtrC	[TP0032-TP0519 (0.67332727)]
COG1385	COG2204	ELI_02920	ELI_02920	hypothetical protein	ELI_05325	ELI_05325	Helix-turn-helix, Fis-type protein	[TP0032-TP0519 (0.67332727)]
COG1385	COG2204	ELI_02920	ELI_02920	hypothetical protein	ELI_02325	ELI_02325	sigma-54 dependent DNA-binding response	[TP0032-TP0519 (0.67332727)]
COG0542	COG2204	ELI_01435	ELI_01435	ATP-dependent Clp protease	ELI_06275	ELI_06275	NtrC, nitrogen regulation protein NtrC	[TP0071-TP0519 (0.6908589)]
COG0542	COG2204	ELI_13175	ELI_13175	ATPase	ELI_02325	ELI_02325	sigma-54 dependent DNA-binding response	[TP0071-TP0519 (0.6908589)]
COG0542	COG2204	ELI_01435	ELI_01435	ATP-dependent Clp protease	ELI_02325	ELI_02325	sigma-54 dependent DNA-binding response	[TP0071-TP0519 (0.6908589)]
COG0542	COG2204	ELI_13175	ELI_13175	ATPase	ELI_06275	ELI_06275	NtrC, nitrogen regulation protein NtrC	[TP0071-TP0519 (0.6908589)]
COG0542	COG2204	ELI_01435	ELI_01435	ATP-dependent Clp protease	ELI_05325	ELI_05325	Helix-turn-helix, Fis-type protein	[TP0071-TP0519 (0.6908589)]
COG0542	COG2204	ELI_13175	ELI_13175	ATPase	ELI_05325	ELI_05325	Helix-turn-helix, Fis-type protein	[TP0071-TP0519 (0.6908589)]
COG0542	COG2204	ELI_13175	ELI_13175	ATPase	ELI_06265	ELI_06265	two-component response regulator	[TP0071-TP0519 (0.6908589)]
COG0542	COG2204	ELI_01435	ELI_01435	ATP-dependent Clp protease	ELI_06265	ELI_06265	two-component response regulator	[TP0071-TP0519 (0.6908589)]
COG0153	COG2080	ELI_03500	ELI_03500	galactokinase	ELI_11230	ELI_11230	isoquinoline 1-oxidoreductase, alpha subunit	[TP0418-TP0080 (0.66367555)]
COG0153	COG2080	ELI_03500	ELI_03500	galactokinase	ELI_00380	ELI_00380	probable isoquinoline 1-oxidoreductase (alpha	[TP0418-TP0080 (0.66367555)]
COG0690	COG1512	ELI_11100	ELI_11100	preprotein translocase, SecE subunit	ELI_08945	ELI_08945	hypothetical protein	[TP0235-TP0561 (0.5857341)]
COG0690	COG1512	ELI_11100	ELI_11100	preprotein translocase, SecE subunit	ELI_08950	ELI_08950	hypothetical protein	[TP0235-TP0561 (0.5857341)]
COG0290	COG0457	ELI_09430	ELI_09430	translation initiation factor 3	ELI_11085	ELI_11085	TPR/sulfotransferase domain protein	[TP0850-TP0095 (0.6947713)]
COG0290	COG0457	ELI_09430	ELI_09430	translation initiation factor 3	ELI_00455	ELI_00455	TPR domain protein	[TP0850-TP0095 (0.6947713)]
COG0782	COG0860	ELI_05700	ELI_05700	transcription elongation factor	ELI_06765	ELI_06765	N-acetylmuramoyl-L-alanine amidase	[TP0019-TP0247 (0.7668169)]
COG0782	COG0860	ELI_07770	ELI_07770	transcription elongation factor	ELI_06765	ELI_06765	N-acetylmuramoyl-L-alanine amidase	[TP0019-TP0247 (0.7668169)]
COG0234	COG1619	ELI_14405	ELI_14405	10 kDa chaperonin, GroES	ELI_07345	ELI_07345	Peptidase U61, LD-carboxypeptidase A	[TP1013-TP0688 (0.6288964)]
COG0234	COG1619	ELI_04160	ELI_04160	heat shock protein groES	ELI_07345	ELI_07345	Peptidase U61, LD-carboxypeptidase A	[TP1013-TP0688 (0.6288964)]
COG0024	COG0530	ELI_01690	ELI_01690	methionine aminopeptidase	ELI_02290	ELI_02290	K+-dependent Na+/Ca+ exchanger related-protein	[TP0842-TP1034 (0.7696508)]
COG0024	COG0530	ELI_01690	ELI_01690	methionine aminopeptidase	ELI_06950	ELI_06950	cation antiporter (Na+/Ca2+)	[TP0842-TP1034 (0.7696508)]
COG0103	COG1432	ELI_12865	ELI_12865	ribosomal protein S9	ELI_06330	ELI_06330	hypothetical protein	[TP1024-TP0894 (0.64955014)]
COG0530	COG0771	ELI_06950	ELI_06950	cation antiporter (Na+/Ca2+)	ELI_01785	ELI_01785	UDP-N-acetylmuramoylalanine-D-glutamate ligase	[TP1034-TP0903 (0.71912634)]
COG0530	COG0771	ELI_02290	ELI_02290	K+-dependent Na+/Ca+ exchanger related-protein	ELI_01785	ELI_01785	UDP-N-acetylmuramoylalanine-D-glutamate ligase	[TP1034-TP0903 (0.71912634)]
COG1115	COG1512	ELI_11105	ELI_11105	hypothetical protein	ELI_08950	ELI_08950	hypothetical protein	[TP0414-TP0561 (0.5704539)]
COG1115	COG1512	ELI_11105	ELI_11105	hypothetical protein	ELI_08945	ELI_08945	hypothetical protein	[TP0414-TP0561 (0.5704539)]
COG0322	COG0353	ELI_02505	ELI_02505	excinuclease complex nuclease subunit	ELI_02075	ELI_02075	recombinational DNA repair protein	[TP0472-TP1004 (0.53674763)]
COG0771	COG1595	ELI_01785	ELI_01785	UDP-N-acetylmuramoylalanine-D-glutamate ligase	ELI_10230	ELI_10230	RNA polymerase sigma-24 factor	[TP0903-TP0092 (0.6651206)]
COG0771	COG1595	ELI_01785	ELI_01785	UDP-N-acetylmuramoylalanine-D-glutamate ligase	ELI_01160	ELI_01160	RNA polymerase sigma factor	[TP0903-TP0092 (0.6651206)]
COG0771	COG1595	ELI_01785	ELI_01785	UDP-N-acetylmuramoylalanine-D-glutamate ligase	ELI_10215	ELI_10215	response regulator	[TP0903-TP0092 (0.6651206)]
COG0771	COG1595	ELI_01785	ELI_01785	UDP-N-acetylmuramoylalanine-D-glutamate ligase	ELI_03060	ELI_03060	DNA-directed RNA polymerase specialized sigma	[TP0903-TP0092 (0.6651206)]
COG0771	COG1595	ELI_01785	ELI_01785	UDP-N-acetylmuramoylalanine-D-glutamate ligase	ELI_10350	ELI_10350	hypothetical protein	[TP0903-TP0092 (0.6651206)]
COG0771	COG1595	ELI_01785	ELI_01785	UDP-N-acetylmuramoylalanine-D-glutamate ligase	ELI_00565	ELI_00565	Sigma-70 region 2:Sigma-70 region 4	[TP0903-TP0092 (0.6651206)]
COG0771	COG1595	ELI_01785	ELI_01785	UDP-N-acetylmuramoylalanine-D-glutamate ligase	ELI_04605	ELI_04605	RNA polymerase ECF-type sigma factor	[TP0903-TP0092 (0.6651206)]
COG0188	COG0305	ELI_06340	ELI_06340	type IIA topoisomeraseA subunit	ELI_10970	ELI_10970	replicative DNA helicase	[TP0005-TP0058 (0.73312306)]
COG0188	COG0305	ELI_02235	ELI_02235	DNA topoisomeraseIV subunitA	ELI_10970	ELI_10970	replicative DNA helicase	[TP0005-TP0058 (0.73312306)]
COG1825	COG2812	ELI_05840	ELI_05840	ribosomal protein L25	ELI_03680	ELI_03680	DNA polymerase III tau subunit	[TP0372-TP1005 (0.6540257)]
COG0222	COG0530	ELI_14420	ELI_14420	ribosomal protein L7/L12	ELI_02290	ELI_02290	K+-dependent Na+/Ca+ exchanger related-protein	[TP0240-TP1034 (0.77472186)]
COG0222	COG0530	ELI_14420	ELI_14420	ribosomal protein L7/L12	ELI_06950	ELI_06950	cation antiporter (Na+/Ca2+)	[TP0240-TP1034 (0.77472186)]
COG0361	COG1214	ELI_02485	ELI_02485	translation initiation factor 1	ELI_08470	ELI_08470	metal-dependent protease	[TP0097-TP0876 (0.56457245)]
COG0255	COG1011	ELI_08150	ELI_08150	ribosomal protein L29	ELI_11890	ELI_11890	hypothetical protein	[TP0197-TP0158 (0.6077605)]
COG0255	COG1011	ELI_08150	ELI_08150	ribosomal protein L29	ELI_10920	ELI_10920	hydrolase, haloacid dehalogenase-like family	[TP0197-TP0158 (0.6077605)]
COG2204	COG2204	ELI_06275	ELI_06275	NtrC, nitrogen regulation protein NtrC	ELI_06265	ELI_06265	two-component response regulator	[TP0519-TP0519 (0.65939915)]
COG2204	COG2204	ELI_06265	ELI_06265	two-component response regulator	ELI_06275	ELI_06275	NtrC, nitrogen regulation protein NtrC	[TP0519-TP0519 (0.65939915)]
COG2204	COG2204	ELI_06265	ELI_06265	two-component response regulator	ELI_05325	ELI_05325	Helix-turn-helix, Fis-type protein	[TP0519-TP0519 (0.65939915)]
COG2204	COG2204	ELI_05325	ELI_05325	Helix-turn-helix, Fis-type protein	ELI_06265	ELI_06265	two-component response regulator	[TP0519-TP0519 (0.65939915)]
COG2204	COG2204	ELI_05325	ELI_05325	Helix-turn-helix, Fis-type protein	ELI_05325	ELI_05325	Helix-turn-helix, Fis-type protein	[TP0519-TP0519 (0.65939915)]
COG2204	COG2204	ELI_02325	ELI_02325	sigma-54 dependent DNA-binding response	ELI_02325	ELI_02325	sigma-54 dependent DNA-binding response	[TP0519-TP0519 (0.65939915)]
COG2204	COG2204	ELI_06265	ELI_06265	two-component response regulator	ELI_02325	ELI_02325	sigma-54 dependent DNA-binding response	[TP0519-TP0519 (0.65939915)]
COG2204	COG2204	ELI_02325	ELI_02325	sigma-54 dependent DNA-binding response	ELI_06265	ELI_06265	two-component response regulator	[TP0519-TP0519 (0.65939915)]
COG2204	COG2204	ELI_06275	ELI_06275	NtrC, nitrogen regulation protein NtrC	ELI_05325	ELI_05325	Helix-turn-helix, Fis-type protein	[TP0519-TP0519 (0.65939915)]
COG2204	COG2204	ELI_05325	ELI_05325	Helix-turn-helix, Fis-type protein	ELI_06275	ELI_06275	NtrC, nitrogen regulation protein NtrC	[TP0519-TP0519 (0.65939915)]
COG2204	COG2204	ELI_06275	ELI_06275	NtrC, nitrogen regulation protein NtrC	ELI_06275	ELI_06275	NtrC, nitrogen regulation protein NtrC	[TP0519-TP0519 (0.65939915)]
COG2204	COG2204	ELI_06265	ELI_06265	two-component response regulator	ELI_06265	ELI_06265	two-component response regulator	[TP0519-TP0519 (0.65939915)]
COG2204	COG2204	ELI_05325	ELI_05325	Helix-turn-helix, Fis-type protein	ELI_02325	ELI_02325	sigma-54 dependent DNA-binding response	[TP0519-TP0519 (0.65939915)]
COG2204	COG2204	ELI_02325	ELI_02325	sigma-54 dependent DNA-binding response	ELI_05325	ELI_05325	Helix-turn-helix, Fis-type protein	[TP0519-TP0519 (0.65939915)]
COG2204	COG2204	ELI_06275	ELI_06275	NtrC, nitrogen regulation protein NtrC	ELI_02325	ELI_02325	sigma-54 dependent DNA-binding response	[TP0519-TP0519 (0.65939915)]
COG2204	COG2204	ELI_02325	ELI_02325	sigma-54 dependent DNA-binding response	ELI_06275	ELI_06275	NtrC, nitrogen regulation protein NtrC	[TP0519-TP0519 (0.65939915)]
COG0546	COG0739	ELI_08820	ELI_08820	predicted phosphatase	ELI_13220	ELI_13220	Peptidase M23/M37	[TP0554-TP0782 (0.73069036)]
COG0546	COG0739	ELI_08820	ELI_08820	predicted phosphatase	ELI_13140	ELI_13140	membrane protein	[TP0554-TP0782 (0.73069036)]
COG0546	COG0739	ELI_01340	ELI_01340	hydrolase, haloacid dehalogenase-like family	ELI_13140	ELI_13140	membrane protein	[TP0554-TP0782 (0.73069036)]
COG0546	COG0739	ELI_01340	ELI_01340	hydrolase, haloacid dehalogenase-like family	ELI_05255	ELI_05255	hypothetical protein	[TP0554-TP0782 (0.73069036)]
COG0546	COG0739	ELI_01340	ELI_01340	hydrolase, haloacid dehalogenase-like family	ELI_13220	ELI_13220	Peptidase M23/M37	[TP0554-TP0782 (0.73069036)]
COG0546	COG0739	ELI_08820	ELI_08820	predicted phosphatase	ELI_11110	ELI_11110	putative secreted protein	[TP0554-TP0782 (0.73069036)]
COG0546	COG0739	ELI_01340	ELI_01340	hydrolase, haloacid dehalogenase-like family	ELI_00600	ELI_00600	membrane protein	[TP0554-TP0782 (0.73069036)]
COG0546	COG0739	ELI_01340	ELI_01340	hydrolase, haloacid dehalogenase-like family	ELI_11110	ELI_11110	putative secreted protein	[TP0554-TP0782 (0.73069036)]
COG0546	COG0739	ELI_08820	ELI_08820	predicted phosphatase	ELI_12330	ELI_12330	membrane protein	[TP0554-TP0782 (0.73069036)]
COG0546	COG0739	ELI_01340	ELI_01340	hydrolase, haloacid dehalogenase-like family	ELI_12330	ELI_12330	membrane protein	[TP0554-TP0782 (0.73069036)]
COG0546	COG0739	ELI_08820	ELI_08820	predicted phosphatase	ELI_00600	ELI_00600	membrane protein	[TP0554-TP0782 (0.73069036)]
COG0546	COG0739	ELI_01340	ELI_01340	hydrolase, haloacid dehalogenase-like family	ELI_12700	ELI_12700	peptidase	[TP0554-TP0782 (0.73069036)]
COG0546	COG0739	ELI_08820	ELI_08820	predicted phosphatase	ELI_05255	ELI_05255	hypothetical protein	[TP0554-TP0782 (0.73069036)]
COG0546	COG0739	ELI_08820	ELI_08820	predicted phosphatase	ELI_12700	ELI_12700	peptidase	[TP0554-TP0782 (0.73069036)]
COG0242	COG1187	ELI_02080	ELI_02080	polypeptide deformylase	ELI_07615	ELI_07615	hypothetical protein	[TP0757-TP0459 (0.5284328)]
COG0457	COG0558	ELI_00455	ELI_00455	TPR domain protein	ELI_03945	ELI_03945	phosphatidylglycerophosphate synthase	[TP0067-TP0730 (0.86096925)]
COG0457	COG0558	ELI_11085	ELI_11085	TPR/sulfotransferase domain protein	ELI_03945	ELI_03945	phosphatidylglycerophosphate synthase	[TP0067-TP0730 (0.86096925)]
COG0020	COG1508	ELI_03795	ELI_03795	undecaprenyl diphosphate synthase	ELI_14235	ELI_14235	sigma54-like protein	[TP0603-TP0111 (0.79878455)]
COG1385	COG2812	ELI_02920	ELI_02920	hypothetical protein	ELI_03680	ELI_03680	DNA polymerase III tau subunit	[TP0276-TP1005 (0.66627616)]
COG0341	COG1512	ELI_03600	ELI_03600	preprotein translocase subunit	ELI_08945	ELI_08945	hypothetical protein	[TP0411-TP0561 (0.5704539)]
COG0341	COG1512	ELI_03600	ELI_03600	preprotein translocase subunit	ELI_08950	ELI_08950	hypothetical protein	[TP0411-TP0561 (0.5704539)]
COG1512	COG2239	ELI_08945	ELI_08945	hypothetical protein	ELI_08535	ELI_08535	Mg/Co/Ni transporter	[TP0561-TP0917 (0.596176)]
COG1512	COG2239	ELI_08950	ELI_08950	hypothetical protein	ELI_08535	ELI_08535	Mg/Co/Ni transporter	[TP0561-TP0917 (0.596176)]
COG0217	COG0739	ELI_14515	ELI_14515	glucose-1-phosphate adenylyl transferase	ELI_00600	ELI_00600	membrane protein	[TP0474-TP0864 (0.82349855)]
COG0217	COG0739	ELI_14515	ELI_14515	glucose-1-phosphate adenylyl transferase	ELI_12700	ELI_12700	peptidase	[TP0474-TP0864 (0.82349855)]
COG0217	COG0739	ELI_14515	ELI_14515	glucose-1-phosphate adenylyl transferase	ELI_13220	ELI_13220	Peptidase M23/M37	[TP0474-TP0864 (0.82349855)]
COG0217	COG0739	ELI_14515	ELI_14515	glucose-1-phosphate adenylyl transferase	ELI_12330	ELI_12330	membrane protein	[TP0474-TP0864 (0.82349855)]
COG0217	COG0739	ELI_14515	ELI_14515	glucose-1-phosphate adenylyl transferase	ELI_11110	ELI_11110	putative secreted protein	[TP0474-TP0864 (0.82349855)]
COG0217	COG0739	ELI_14515	ELI_14515	glucose-1-phosphate adenylyl transferase	ELI_13140	ELI_13140	membrane protein	[TP0474-TP0864 (0.82349855)]
COG0217	COG0739	ELI_14515	ELI_14515	glucose-1-phosphate adenylyl transferase	ELI_05255	ELI_05255	hypothetical protein	[TP0474-TP0864 (0.82349855)]
COG0242	COG0254	ELI_02080	ELI_02080	polypeptide deformylase	ELI_03830	ELI_03830	hypothetical protein	[TP0757-TP0255 (0.6434887)]
COG0795	COG1512	ELI_10195	ELI_10195	predicted permease	ELI_08950	ELI_08950	hypothetical protein	[TP0884-TP0561 (0.6412245)]
COG0795	COG1512	ELI_10195	ELI_10195	predicted permease	ELI_08945	ELI_08945	hypothetical protein	[TP0884-TP0561 (0.6412245)]
COG0795	COG1512	ELI_10190	ELI_10190	predicted permease	ELI_08950	ELI_08950	hypothetical protein	[TP0884-TP0561 (0.6412245)]
COG0795	COG1512	ELI_10190	ELI_10190	predicted permease	ELI_08945	ELI_08945	hypothetical protein	[TP0884-TP0561 (0.6412245)]
COG0762	COG1512	ELI_11535	ELI_11535	hypothetical protein	ELI_08945	ELI_08945	hypothetical protein	[TP0668-TP0561 (0.5550382)]
COG0762	COG1512	ELI_11535	ELI_11535	hypothetical protein	ELI_08950	ELI_08950	hypothetical protein	[TP0668-TP0561 (0.5550382)]
COG0442	COG1466	ELI_06105	ELI_06105	putative prolyl-tRNA synthetase	ELI_12260	ELI_12260	DNA polymerase III delta subunit	[TP0160-TP0588 (0.66563916)]
COG0305	COG0593	ELI_10970	ELI_10970	replicative DNA helicase	ELI_08840	ELI_08840	ATPase	[TP0058-TP0001 (0.9013428)]
COG0305	COG0593	ELI_10970	ELI_10970	replicative DNA helicase	ELI_10565	ELI_10565	chromosomal replication initiator protein	[TP0058-TP0001 (0.9013428)]
COG0772	COG2239	ELI_05770	ELI_05770	rod shape-determining protein	ELI_08535	ELI_08535	Mg/Co/Ni transporter	[TP0501-TP0917 (0.53388965), TP0387-TP0917 (0.61041105)]
COG0772	COG2239	ELI_01790	ELI_01790	cell division protein	ELI_08535	ELI_08535	Mg/Co/Ni transporter	[TP0501-TP0917 (0.53388965), TP0387-TP0917 (0.61041105)]
COG1430	COG1619	ELI_11135	ELI_11135	hypothetical protein	ELI_07345	ELI_07345	Peptidase U61, LD-carboxypeptidase A	[TP0087-TP0688 (0.70629925)]
COG0178	COG1197	ELI_07900	ELI_07900	excinuclease ABC subunit A	ELI_05115	ELI_05115	transcription-repair coupling factor	[TP0514-TP0344 (0.9414915)]
COG0178	COG1197	ELI_07895	ELI_07895	excinuclease ABC subunit A	ELI_05115	ELI_05115	transcription-repair coupling factor	[TP0514-TP0344 (0.9414915)]
COG0264	COG0544	ELI_03770	ELI_03770	translation elongation factor Ts	ELI_01110	ELI_01110	peptidyl-prolyl cis-trans isomerase trigger	[TP0605-TP0506 (0.9100214)]
COG0495	COG1475	ELI_09385	ELI_09385	leucyl-tRNA synthetase	ELI_00645	ELI_00645	hypothetical protein	[TP0586-TP0271 (0.63095015)]
COG0495	COG1475	ELI_09385	ELI_09385	leucyl-tRNA synthetase	ELI_14630	ELI_14630	putative DNA-binding protein	[TP0586-TP0271 (0.63095015)]
COG0495	COG1475	ELI_09385	ELI_09385	leucyl-tRNA synthetase	ELI_04030	ELI_04030	putative DNA-binding protein	[TP0586-TP0271 (0.63095015)]
COG0495	COG1475	ELI_09385	ELI_09385	leucyl-tRNA synthetase	ELI_13070	ELI_13070	chromosome partitioning protein	[TP0586-TP0271 (0.63095015)]
COG1512	COG1512	ELI_08945	ELI_08945	hypothetical protein	ELI_08945	ELI_08945	hypothetical protein	[TP0561-TP0561 (0.53951585)]
COG1512	COG1512	ELI_08945	ELI_08945	hypothetical protein	ELI_08950	ELI_08950	hypothetical protein	[TP0561-TP0561 (0.53951585)]
COG1512	COG1512	ELI_08950	ELI_08950	hypothetical protein	ELI_08945	ELI_08945	hypothetical protein	[TP0561-TP0561 (0.53951585)]
COG1512	COG1512	ELI_08950	ELI_08950	hypothetical protein	ELI_08950	ELI_08950	hypothetical protein	[TP0561-TP0561 (0.53951585)]
COG0272	COG2080	ELI_07215	ELI_07215	DNA ligase	ELI_11230	ELI_11230	isoquinoline 1-oxidoreductase, alpha subunit	[TP0634-TP0080 (0.5753685)]
COG0272	COG2080	ELI_07215	ELI_07215	DNA ligase	ELI_00380	ELI_00380	probable isoquinoline 1-oxidoreductase (alpha	[TP0634-TP0080 (0.5753685)]
COG0750	COG1512	ELI_03810	ELI_03810	hypothetical protein	ELI_08950	ELI_08950	hypothetical protein	[TP0600-TP0561 (0.5857341)]
COG0750	COG1512	ELI_03810	ELI_03810	hypothetical protein	ELI_08945	ELI_08945	hypothetical protein	[TP0600-TP0561 (0.5857341)]
COG0099	COG0216	ELI_08070	ELI_08070	ribosomal protein S13	ELI_14265	ELI_14265	protein chain release factor A	[TP0210-TP0051 (0.8775348)]
COG0442	COG0552	ELI_06105	ELI_06105	putative prolyl-tRNA synthetase	ELI_03905	ELI_03905	signal recognition particle GTPase	[TP0160-TP0578 (0.56216276)]
COG0242	COG0319	ELI_02080	ELI_02080	polypeptide deformylase	ELI_08505	ELI_08505	predicted metal-dependent hydrolase	[TP0757-TP0650 (0.630912)]
COG0178	COG0845	ELI_07900	ELI_07900	excinuclease ABC subunit A	ELI_04500	ELI_04500	heavy metal RND efflux membrane fusion protein,	[TP0514-TP0965 (0.87363523)]
COG0178	COG0845	ELI_07900	ELI_07900	excinuclease ABC subunit A	ELI_04440	ELI_04440	metal ion efflux membrane fusion protein family	[TP0514-TP0965 (0.87363523)]
COG0178	COG0845	ELI_07895	ELI_07895	excinuclease ABC subunit A	ELI_13485	ELI_13485	HlyD family secretion protein	[TP0514-TP0965 (0.87363523)]
COG0178	COG0845	ELI_07895	ELI_07895	excinuclease ABC subunit A	ELI_04500	ELI_04500	heavy metal RND efflux membrane fusion protein,	[TP0514-TP0965 (0.87363523)]
COG0178	COG0845	ELI_07895	ELI_07895	excinuclease ABC subunit A	ELI_04440	ELI_04440	metal ion efflux membrane fusion protein family	[TP0514-TP0965 (0.87363523)]
COG0178	COG0845	ELI_07900	ELI_07900	excinuclease ABC subunit A	ELI_13485	ELI_13485	HlyD family secretion protein	[TP0514-TP0965 (0.87363523)]
COG0457	COG0566	ELI_00455	ELI_00455	TPR domain protein	ELI_03705	ELI_03705	rRNA methylase	[TP0095-TP0054 (0.73981166)]
COG0457	COG0566	ELI_00455	ELI_00455	TPR domain protein	ELI_02105	ELI_02105	rRNA methylase	[TP0095-TP0054 (0.73981166)]
COG0457	COG0566	ELI_11085	ELI_11085	TPR/sulfotransferase domain protein	ELI_03705	ELI_03705	rRNA methylase	[TP0095-TP0054 (0.73981166)]
COG0457	COG0566	ELI_11085	ELI_11085	TPR/sulfotransferase domain protein	ELI_02105	ELI_02105	rRNA methylase	[TP0095-TP0054 (0.73981166)]
COG0465	COG0558	ELI_11010	ELI_11010	ATP-dependent Zn protease	ELI_03945	ELI_03945	phosphatidylglycerophosphate synthase	[TP0765-TP0256 (0.8653493)]
COG0024	COG0462	ELI_01690	ELI_01690	methionine aminopeptidase	ELI_13790	ELI_13790	phosphoribosylpyrophosphate synthetase	[TP0842-TP0294 (0.8762697)]
COG0125	COG0361	ELI_06215	ELI_06215	thymidylate kinase	ELI_02485	ELI_02485	translation initiation factor 1	[TP0354-TP0097 (0.8382038)]
COG0319	COG0787	ELI_08505	ELI_08505	predicted metal-dependent hydrolase	ELI_06095	ELI_06095	alanine racemase	[TP0650-TP0681 (0.82058704)]
COG0849	COG1595	ELI_01820	ELI_01820	cell division protein	ELI_00565	ELI_00565	Sigma-70 region 2:Sigma-70 region 4	[TP0389-TP0092 (0.66770643)]
COG0849	COG1595	ELI_01820	ELI_01820	cell division protein	ELI_10215	ELI_10215	response regulator	[TP0389-TP0092 (0.66770643)]
COG0849	COG1595	ELI_01820	ELI_01820	cell division protein	ELI_03060	ELI_03060	DNA-directed RNA polymerase specialized sigma	[TP0389-TP0092 (0.66770643)]
COG0849	COG1595	ELI_01820	ELI_01820	cell division protein	ELI_10350	ELI_10350	hypothetical protein	[TP0389-TP0092 (0.66770643)]
COG0849	COG1595	ELI_01820	ELI_01820	cell division protein	ELI_01160	ELI_01160	RNA polymerase sigma factor	[TP0389-TP0092 (0.66770643)]
COG0849	COG1595	ELI_01820	ELI_01820	cell division protein	ELI_04605	ELI_04605	RNA polymerase ECF-type sigma factor	[TP0389-TP0092 (0.66770643)]
COG0849	COG1595	ELI_01820	ELI_01820	cell division protein	ELI_10230	ELI_10230	RNA polymerase sigma-24 factor	[TP0389-TP0092 (0.66770643)]
COG0739	COG2204	ELI_11110	ELI_11110	putative secreted protein	ELI_06265	ELI_06265	two-component response regulator	[TP0706-TP0519 (0.80130965)]
COG0739	COG2204	ELI_11110	ELI_11110	putative secreted protein	ELI_02325	ELI_02325	sigma-54 dependent DNA-binding response	[TP0706-TP0519 (0.80130965)]
COG0739	COG2204	ELI_13220	ELI_13220	Peptidase M23/M37	ELI_05325	ELI_05325	Helix-turn-helix, Fis-type protein	[TP0706-TP0519 (0.80130965)]
COG0739	COG2204	ELI_00600	ELI_00600	membrane protein	ELI_06265	ELI_06265	two-component response regulator	[TP0706-TP0519 (0.80130965)]
COG0739	COG2204	ELI_12700	ELI_12700	peptidase	ELI_05325	ELI_05325	Helix-turn-helix, Fis-type protein	[TP0706-TP0519 (0.80130965)]
COG0739	COG2204	ELI_13220	ELI_13220	Peptidase M23/M37	ELI_06265	ELI_06265	two-component response regulator	[TP0706-TP0519 (0.80130965)]
COG0739	COG2204	ELI_00600	ELI_00600	membrane protein	ELI_05325	ELI_05325	Helix-turn-helix, Fis-type protein	[TP0706-TP0519 (0.80130965)]
COG0739	COG2204	ELI_13140	ELI_13140	membrane protein	ELI_06275	ELI_06275	NtrC, nitrogen regulation protein NtrC	[TP0706-TP0519 (0.80130965)]
COG0739	COG2204	ELI_12330	ELI_12330	membrane protein	ELI_06265	ELI_06265	two-component response regulator	[TP0706-TP0519 (0.80130965)]
COG0739	COG2204	ELI_05255	ELI_05255	hypothetical protein	ELI_02325	ELI_02325	sigma-54 dependent DNA-binding response	[TP0706-TP0519 (0.80130965)]
COG0739	COG2204	ELI_05255	ELI_05255	hypothetical protein	ELI_05325	ELI_05325	Helix-turn-helix, Fis-type protein	[TP0706-TP0519 (0.80130965)]
COG0739	COG2204	ELI_12700	ELI_12700	peptidase	ELI_06275	ELI_06275	NtrC, nitrogen regulation protein NtrC	[TP0706-TP0519 (0.80130965)]
COG0739	COG2204	ELI_12330	ELI_12330	membrane protein	ELI_05325	ELI_05325	Helix-turn-helix, Fis-type protein	[TP0706-TP0519 (0.80130965)]
COG0739	COG2204	ELI_13220	ELI_13220	Peptidase M23/M37	ELI_06275	ELI_06275	NtrC, nitrogen regulation protein NtrC	[TP0706-TP0519 (0.80130965)]
COG0739	COG2204	ELI_13140	ELI_13140	membrane protein	ELI_06265	ELI_06265	two-component response regulator	[TP0706-TP0519 (0.80130965)]
COG0739	COG2204	ELI_13220	ELI_13220	Peptidase M23/M37	ELI_02325	ELI_02325	sigma-54 dependent DNA-binding response	[TP0706-TP0519 (0.80130965)]
COG0739	COG2204	ELI_05255	ELI_05255	hypothetical protein	ELI_06265	ELI_06265	two-component response regulator	[TP0706-TP0519 (0.80130965)]
COG0739	COG2204	ELI_12330	ELI_12330	membrane protein	ELI_06275	ELI_06275	NtrC, nitrogen regulation protein NtrC	[TP0706-TP0519 (0.80130965)]
COG0739	COG2204	ELI_12700	ELI_12700	peptidase	ELI_02325	ELI_02325	sigma-54 dependent DNA-binding response	[TP0706-TP0519 (0.80130965)]
COG0739	COG2204	ELI_12330	ELI_12330	membrane protein	ELI_02325	ELI_02325	sigma-54 dependent DNA-binding response	[TP0706-TP0519 (0.80130965)]
COG0739	COG2204	ELI_13140	ELI_13140	membrane protein	ELI_02325	ELI_02325	sigma-54 dependent DNA-binding response	[TP0706-TP0519 (0.80130965)]
COG0739	COG2204	ELI_11110	ELI_11110	putative secreted protein	ELI_06275	ELI_06275	NtrC, nitrogen regulation protein NtrC	[TP0706-TP0519 (0.80130965)]
COG0739	COG2204	ELI_11110	ELI_11110	putative secreted protein	ELI_05325	ELI_05325	Helix-turn-helix, Fis-type protein	[TP0706-TP0519 (0.80130965)]
COG0739	COG2204	ELI_12700	ELI_12700	peptidase	ELI_06265	ELI_06265	two-component response regulator	[TP0706-TP0519 (0.80130965)]
COG0739	COG2204	ELI_00600	ELI_00600	membrane protein	ELI_06275	ELI_06275	NtrC, nitrogen regulation protein NtrC	[TP0706-TP0519 (0.80130965)]
COG0739	COG2204	ELI_13140	ELI_13140	membrane protein	ELI_05325	ELI_05325	Helix-turn-helix, Fis-type protein	[TP0706-TP0519 (0.80130965)]
COG0739	COG2204	ELI_05255	ELI_05255	hypothetical protein	ELI_06275	ELI_06275	NtrC, nitrogen regulation protein NtrC	[TP0706-TP0519 (0.80130965)]
COG0739	COG2204	ELI_00600	ELI_00600	membrane protein	ELI_02325	ELI_02325	sigma-54 dependent DNA-binding response	[TP0706-TP0519 (0.80130965)]
COG0457	COG0495	ELI_11085	ELI_11085	TPR/sulfotransferase domain protein	ELI_09385	ELI_09385	leucyl-tRNA synthetase	[TP0067-TP0586 (0.714839)]
COG0457	COG0495	ELI_00455	ELI_00455	TPR domain protein	ELI_09385	ELI_09385	leucyl-tRNA synthetase	[TP0067-TP0586 (0.714839)]
COG0257	COG0472	ELI_10925	ELI_10925	ribosomal protein L36	ELI_01780	ELI_01780	phospho-N-acetylmuramoyl-pentapeptide-	[TP0209-TP0345 (0.64932555)]
COG0358	COG0457	ELI_05670	ELI_05670	DNA primase	ELI_11085	ELI_11085	TPR/sulfotransferase domain protein	[TP0492-TP0648 (0.5111708)]
COG0358	COG0457	ELI_05670	ELI_05670	DNA primase	ELI_00455	ELI_00455	TPR domain protein	[TP0492-TP0648 (0.5111708)]
COG0795	COG1792	ELI_10195	ELI_10195	predicted permease	ELI_05785	ELI_05785	rod shape-determining protein	[TP0884-TP0498 (0.8374102)]
COG0795	COG1792	ELI_10190	ELI_10190	predicted permease	ELI_05785	ELI_05785	rod shape-determining protein	[TP0884-TP0498 (0.8374102)]
COG0024	COG0125	ELI_01690	ELI_01690	methionine aminopeptidase	ELI_06215	ELI_06215	thymidylate kinase	[TP0842-TP0354 (0.8096375)]
COG0265	COG1430	ELI_11340	ELI_11340	trypsin-like serine protease	ELI_11135	ELI_11135	hypothetical protein	[TP0773-TP0087 (0.5241626)]
COG0265	COG1430	ELI_04135	ELI_04135	serine protease, putative	ELI_11135	ELI_11135	hypothetical protein	[TP0773-TP0087 (0.5241626)]
COG0257	COG0779	ELI_10925	ELI_10925	ribosomal protein L36	ELI_03425	ELI_03425	hypothetical protein	[TP0209-TP0893 (0.7461857)]
COG0457	COG0845	ELI_00455	ELI_00455	TPR domain protein	ELI_13485	ELI_13485	HlyD family secretion protein	[TP0648-TP0965 (0.54118866)]
COG0457	COG0845	ELI_00455	ELI_00455	TPR domain protein	ELI_04440	ELI_04440	metal ion efflux membrane fusion protein family	[TP0648-TP0965 (0.54118866)]
COG0457	COG0845	ELI_11085	ELI_11085	TPR/sulfotransferase domain protein	ELI_04500	ELI_04500	heavy metal RND efflux membrane fusion protein,	[TP0648-TP0965 (0.54118866)]
COG0457	COG0845	ELI_00455	ELI_00455	TPR domain protein	ELI_04500	ELI_04500	heavy metal RND efflux membrane fusion protein,	[TP0648-TP0965 (0.54118866)]
COG0457	COG0845	ELI_11085	ELI_11085	TPR/sulfotransferase domain protein	ELI_13485	ELI_13485	HlyD family secretion protein	[TP0648-TP0965 (0.54118866)]
COG0457	COG0845	ELI_11085	ELI_11085	TPR/sulfotransferase domain protein	ELI_04440	ELI_04440	metal ion efflux membrane fusion protein family	[TP0648-TP0965 (0.54118866)]
COG0760	COG2239	ELI_08890	ELI_08890	peptidyl-prolyl isomerase	ELI_08535	ELI_08535	Mg/Co/Ni transporter	[TP1016-TP0917 (0.81817394)]
COG0760	COG2239	ELI_06480	ELI_06480	peptidyl-prolyl isomerase	ELI_08535	ELI_08535	Mg/Co/Ni transporter	[TP1016-TP0917 (0.81817394)]
COG0782	COG1057	ELI_07770	ELI_07770	transcription elongation factor	ELI_13225	ELI_13225	nicotinic acid mononucleotide	[TP0019-TP0741 (0.75909394)]
COG0782	COG1057	ELI_05700	ELI_05700	transcription elongation factor	ELI_13225	ELI_13225	nicotinic acid mononucleotide	[TP0019-TP0741 (0.75909394)]
COG0090	COG1643	ELI_08175	ELI_08175	ribosomal protein L2	ELI_03670	ELI_03670	ATP-dependent helicase	[TP0192-TP0526 (0.71912634)]
COG0217	COG1235	ELI_14515	ELI_14515	glucose-1-phosphate adenylyl transferase	ELI_06235	ELI_06235	metal-dependent hydrolase	[TP0474-TP0489 (0.71912634)]
COG0012	COG0188	ELI_05815	ELI_05815	GTPase	ELI_02235	ELI_02235	DNA topoisomeraseIV subunitA	[TP0124-TP0005 (0.7149395)]
COG0012	COG0188	ELI_05815	ELI_05815	GTPase	ELI_06340	ELI_06340	type IIA topoisomeraseA subunit	[TP0124-TP0005 (0.7149395)]
COG0530	COG0621	ELI_06950	ELI_06950	cation antiporter (Na+/Ca2+)	ELI_08495	ELI_08495	2-methylthioadenine synthetase	[TP1034-TP0269 (0.7081234)]
COG0530	COG0621	ELI_02290	ELI_02290	K+-dependent Na+/Ca+ exchanger related-protein	ELI_03910	ELI_03910	hypothetical protein	[TP1034-TP0269 (0.7081234)]
COG0530	COG0621	ELI_02290	ELI_02290	K+-dependent Na+/Ca+ exchanger related-protein	ELI_08495	ELI_08495	2-methylthioadenine synthetase	[TP1034-TP0269 (0.7081234)]
COG0530	COG0621	ELI_06950	ELI_06950	cation antiporter (Na+/Ca2+)	ELI_00570	ELI_00570	hypothetical protein	[TP1034-TP0269 (0.7081234)]
COG0530	COG0621	ELI_06950	ELI_06950	cation antiporter (Na+/Ca2+)	ELI_03910	ELI_03910	hypothetical protein	[TP1034-TP0269 (0.7081234)]
COG0530	COG0621	ELI_02290	ELI_02290	K+-dependent Na+/Ca+ exchanger related-protein	ELI_00570	ELI_00570	hypothetical protein	[TP1034-TP0269 (0.7081234)]
COG0457	COG1643	ELI_11085	ELI_11085	TPR/sulfotransferase domain protein	ELI_03670	ELI_03670	ATP-dependent helicase	[TP0067-TP0526 (0.80406195)]
COG0457	COG1643	ELI_00455	ELI_00455	TPR domain protein	ELI_03670	ELI_03670	ATP-dependent helicase	[TP0067-TP0526 (0.80406195)]
COG0462	COG0492	ELI_13790	ELI_13790	phosphoribosylpyrophosphate synthetase	ELI_04700	ELI_04700	thioredoxin reductase	[TP0294-TP0814 (0.8323514)]
COG0462	COG0492	ELI_13790	ELI_13790	phosphoribosylpyrophosphate synthetase	ELI_02155	ELI_02155	putative thioredoxin reductase	[TP0294-TP0814 (0.8323514)]
COG0124	COG0254	ELI_14260	ELI_14260	Histidyl-tRNA synthetase	ELI_03830	ELI_03830	hypothetical protein	[TP0641-TP0255 (0.65973145)]
COG0178	COG0272	ELI_07895	ELI_07895	excinuclease ABC subunit A	ELI_07215	ELI_07215	DNA ligase	[TP0514-TP0634 (0.7537598)]
COG0178	COG0272	ELI_07900	ELI_07900	excinuclease ABC subunit A	ELI_07215	ELI_07215	DNA ligase	[TP0514-TP0634 (0.7537598)]
COG0257	COG2204	ELI_10925	ELI_10925	ribosomal protein L36	ELI_06265	ELI_06265	two-component response regulator	[TP0209-TP0519 (0.6010877)]
COG0257	COG2204	ELI_10925	ELI_10925	ribosomal protein L36	ELI_06275	ELI_06275	NtrC, nitrogen regulation protein NtrC	[TP0209-TP0519 (0.6010877)]
COG0257	COG2204	ELI_10925	ELI_10925	ribosomal protein L36	ELI_02325	ELI_02325	sigma-54 dependent DNA-binding response	[TP0209-TP0519 (0.6010877)]
COG0257	COG2204	ELI_10925	ELI_10925	ribosomal protein L36	ELI_05325	ELI_05325	Helix-turn-helix, Fis-type protein	[TP0209-TP0519 (0.6010877)]
COG1192	COG2214	ELI_13065	ELI_13065	chromosome partitioning protein ATPase	ELI_13415	ELI_13415	DnaJ-class molecular chaperone	[TP0272-TP0843 (0.8210422)]
COG1192	COG2214	ELI_01055	ELI_01055	ParA-like protein	ELI_02640	ELI_02640	DnaJ-class molecular chaperone	[TP0272-TP0843 (0.8210422)]
COG1192	COG2214	ELI_13065	ELI_13065	chromosome partitioning protein ATPase	ELI_09490	ELI_09490	DnaJ-class molecular chaperone	[TP0272-TP0843 (0.8210422)]
COG1192	COG2214	ELI_01055	ELI_01055	ParA-like protein	ELI_13415	ELI_13415	DnaJ-class molecular chaperone	[TP0272-TP0843 (0.8210422)]
COG1192	COG2214	ELI_13065	ELI_13065	chromosome partitioning protein ATPase	ELI_02640	ELI_02640	DnaJ-class molecular chaperone	[TP0272-TP0843 (0.8210422)]
COG1192	COG2214	ELI_01055	ELI_01055	ParA-like protein	ELI_09490	ELI_09490	DnaJ-class molecular chaperone	[TP0272-TP0843 (0.8210422)]
COG1192	COG2214	ELI_13705	ELI_13705	ATPase	ELI_09490	ELI_09490	DnaJ-class molecular chaperone	[TP0272-TP0843 (0.8210422)]
COG1192	COG2214	ELI_13705	ELI_13705	ATPase	ELI_02640	ELI_02640	DnaJ-class molecular chaperone	[TP0272-TP0843 (0.8210422)]
COG1192	COG2214	ELI_10985	ELI_10985	ATPase, ParA family protein	ELI_09490	ELI_09490	DnaJ-class molecular chaperone	[TP0272-TP0843 (0.8210422)]
COG1192	COG2214	ELI_10985	ELI_10985	ATPase, ParA family protein	ELI_13415	ELI_13415	DnaJ-class molecular chaperone	[TP0272-TP0843 (0.8210422)]
COG1192	COG2214	ELI_10985	ELI_10985	ATPase, ParA family protein	ELI_02640	ELI_02640	DnaJ-class molecular chaperone	[TP0272-TP0843 (0.8210422)]
COG1192	COG2214	ELI_13705	ELI_13705	ATPase	ELI_13415	ELI_13415	DnaJ-class molecular chaperone	[TP0272-TP0843 (0.8210422)]
COG1292	COG1512	ELI_00465	ELI_00465	transporter, BCCT family protein	ELI_08945	ELI_08945	hypothetical protein	[TP0106-TP0561 (0.5550382)]
COG1292	COG1512	ELI_00465	ELI_00465	transporter, BCCT family protein	ELI_08950	ELI_08950	hypothetical protein	[TP0106-TP0561 (0.5550382)]
COG0608	COG1159	ELI_05430	ELI_05430	single-stranded DNA-specific exonuclease	ELI_04835	ELI_04835	GTPase	[TP0704-TP0541 (0.7586372)]
COG0242	COG0263	ELI_02080	ELI_02080	polypeptide deformylase	ELI_07235	ELI_07235	hypothetical protein	[TP0757-TP0351 (0.5771584)]
COG0242	COG0263	ELI_02080	ELI_02080	polypeptide deformylase	ELI_01860	ELI_01860	glutamate 5-kinase	[TP0757-TP0351 (0.5771584)]
COG1115	COG2239	ELI_11105	ELI_11105	hypothetical protein	ELI_08535	ELI_08535	Mg/Co/Ni transporter	[TP0414-TP0917 (0.53720385)]
COG0566	COG1589	ELI_02105	ELI_02105	rRNA methylase	ELI_01815	ELI_01815	cell division protein	[TP0109-TP0388 (0.8512026)]
COG0566	COG1589	ELI_03705	ELI_03705	rRNA methylase	ELI_01815	ELI_01815	cell division protein	[TP0109-TP0388 (0.8512026)]
COG0124	COG0546	ELI_14260	ELI_14260	Histidyl-tRNA synthetase	ELI_08820	ELI_08820	predicted phosphatase	[TP0641-TP0554 (0.5196431)]
COG0124	COG0546	ELI_14260	ELI_14260	Histidyl-tRNA synthetase	ELI_01340	ELI_01340	hydrolase, haloacid dehalogenase-like family	[TP0641-TP0554 (0.5196431)]
COG0257	COG0773	ELI_10925	ELI_10925	ribosomal protein L36	ELI_07350	ELI_07350	hypothetical protein	[TP0209-TP0341 (0.6926446)]
COG0257	COG0773	ELI_10925	ELI_10925	ribosomal protein L36	ELI_01800	ELI_01800	UDP-N-acetylmuramate-alanine ligase	[TP0209-TP0341 (0.6926446)]
COG0457	COG2204	ELI_11085	ELI_11085	TPR/sulfotransferase domain protein	ELI_05325	ELI_05325	Helix-turn-helix, Fis-type protein	[TP0067-TP0519 (0.7741208)]
COG0457	COG2204	ELI_11085	ELI_11085	TPR/sulfotransferase domain protein	ELI_06275	ELI_06275	NtrC, nitrogen regulation protein NtrC	[TP0067-TP0519 (0.7741208)]
COG0457	COG2204	ELI_00455	ELI_00455	TPR domain protein	ELI_05325	ELI_05325	Helix-turn-helix, Fis-type protein	[TP0067-TP0519 (0.7741208)]
COG0457	COG2204	ELI_11085	ELI_11085	TPR/sulfotransferase domain protein	ELI_02325	ELI_02325	sigma-54 dependent DNA-binding response	[TP0067-TP0519 (0.7741208)]
COG0457	COG2204	ELI_00455	ELI_00455	TPR domain protein	ELI_02325	ELI_02325	sigma-54 dependent DNA-binding response	[TP0067-TP0519 (0.7741208)]
COG0457	COG2204	ELI_00455	ELI_00455	TPR domain protein	ELI_06265	ELI_06265	two-component response regulator	[TP0067-TP0519 (0.7741208)]
COG0457	COG2204	ELI_11085	ELI_11085	TPR/sulfotransferase domain protein	ELI_06265	ELI_06265	two-component response regulator	[TP0067-TP0519 (0.7741208)]
COG0457	COG2204	ELI_00455	ELI_00455	TPR domain protein	ELI_06275	ELI_06275	NtrC, nitrogen regulation protein NtrC	[TP0067-TP0519 (0.7741208)]
COG0257	COG0681	ELI_10925	ELI_10925	ribosomal protein L36	ELI_02705	ELI_02705	signal peptidase I	[TP0209-TP0926 (0.69083804)]
COG0257	COG0681	ELI_10925	ELI_10925	ribosomal protein L36	ELI_04845	ELI_04845	signal peptidase I	[TP0209-TP0926 (0.69083804)]
COG0528	COG4591	ELI_03785	ELI_03785	uridylate kinase	ELI_07010	ELI_07010	ABC-type transport system	[TP0099-TP0580 (0.8561369)]
COG0228	COG0546	ELI_07475	ELI_07475	ribosomal protein S16	ELI_08820	ELI_08820	predicted phosphatase	[TP0905-TP0554 (0.5352583)]
COG0228	COG0546	ELI_07475	ELI_07475	ribosomal protein S16	ELI_01340	ELI_01340	hydrolase, haloacid dehalogenase-like family	[TP0905-TP0554 (0.5352583)]
COG0051	COG2204	ELI_08195	ELI_08195	30S ribosomal protein s10	ELI_02325	ELI_02325	sigma-54 dependent DNA-binding response	[TP0188-TP0519 (0.6307204)]
COG0051	COG2204	ELI_08195	ELI_08195	30S ribosomal protein s10	ELI_05325	ELI_05325	Helix-turn-helix, Fis-type protein	[TP0188-TP0519 (0.6307204)]
COG0051	COG2204	ELI_08195	ELI_08195	30S ribosomal protein s10	ELI_06265	ELI_06265	two-component response regulator	[TP0188-TP0519 (0.6307204)]
COG0051	COG2204	ELI_08195	ELI_08195	30S ribosomal protein s10	ELI_06275	ELI_06275	NtrC, nitrogen regulation protein NtrC	[TP0188-TP0519 (0.6307204)]
COG0249	COG0546	ELI_14200	ELI_14200	DNA mismatch repair ATPase	ELI_08820	ELI_08820	predicted phosphatase	[TP0328-TP0554 (0.5196431)]
COG0249	COG0546	ELI_14200	ELI_14200	DNA mismatch repair ATPase	ELI_01340	ELI_01340	hydrolase, haloacid dehalogenase-like family	[TP0328-TP0554 (0.5196431)]
COG0162	COG2834	ELI_05915	ELI_05915	tyrosyl-tRNA synthetase	ELI_11960	ELI_11960	outer membrane lipoprotein-sorting protein	[TP0834-TP0333 (0.5313641)]
COG0342	COG0546	ELI_03595	ELI_03595	preprotein translocase subunit	ELI_01340	ELI_01340	hydrolase, haloacid dehalogenase-like family	[TP0410-TP0554 (0.6160348)]
COG0342	COG0546	ELI_03595	ELI_03595	preprotein translocase subunit	ELI_08820	ELI_08820	predicted phosphatase	[TP0410-TP0554 (0.6160348)]
COG0227	COG0492	ELI_12690	ELI_12690	ribosomal protein L28	ELI_02155	ELI_02155	putative thioredoxin reductase	[TP0362-TP0814 (0.801083)]
COG0227	COG0492	ELI_12690	ELI_12690	ribosomal protein L28	ELI_04700	ELI_04700	thioredoxin reductase	[TP0362-TP0814 (0.801083)]
COG0051	COG1192	ELI_08195	ELI_08195	30S ribosomal protein s10	ELI_01055	ELI_01055	ParA-like protein	[TP0188-TP0272 (0.7732025)]
COG0051	COG1192	ELI_08195	ELI_08195	30S ribosomal protein s10	ELI_13705	ELI_13705	ATPase	[TP0188-TP0272 (0.7732025)]
COG0051	COG1192	ELI_08195	ELI_08195	30S ribosomal protein s10	ELI_10985	ELI_10985	ATPase, ParA family protein	[TP0188-TP0272 (0.7732025)]
COG0051	COG1192	ELI_08195	ELI_08195	30S ribosomal protein s10	ELI_13065	ELI_13065	chromosome partitioning protein ATPase	[TP0188-TP0272 (0.7732025)]
COG0249	COG0457	ELI_14200	ELI_14200	DNA mismatch repair ATPase	ELI_00455	ELI_00455	TPR domain protein	[TP0328-TP0095 (0.63719666)]
COG0249	COG0457	ELI_14200	ELI_14200	DNA mismatch repair ATPase	ELI_11085	ELI_11085	TPR/sulfotransferase domain protein	[TP0328-TP0095 (0.63719666)]
COG0442	COG0459	ELI_06105	ELI_06105	putative prolyl-tRNA synthetase	ELI_14400	ELI_14400	60 kDa chaperonin, GroEL	[TP0160-TP0030 (0.7719589)]
COG0442	COG0459	ELI_06105	ELI_06105	putative prolyl-tRNA synthetase	ELI_04155	ELI_04155	heat shock protein	[TP0160-TP0030 (0.7719589)]
COG0255	COG1354	ELI_08150	ELI_08150	ribosomal protein L29	ELI_01585	ELI_01585	hypothetical protein	[TP0197-TP0691 (0.70609456)]
COG0341	COG2239	ELI_03600	ELI_03600	preprotein translocase subunit	ELI_08535	ELI_08535	Mg/Co/Ni transporter	[TP0411-TP0917 (0.6093018)]
COG0036	COG1573	ELI_12550	ELI_12550	pentose-5-phosphate-3-epimerase	ELI_03620	ELI_03620	hypothetical protein	[TP0945-TP0229 (0.685165)]
COG0036	COG1573	ELI_12550	ELI_12550	pentose-5-phosphate-3-epimerase	ELI_05385	ELI_05385	Uracil-DNA glycosylase:Phage SPO1 DNA	[TP0945-TP0229 (0.685165)]
COG0217	COG0481	ELI_14515	ELI_14515	glucose-1-phosphate adenylyl transferase	ELI_07265	ELI_07265	membrane GTPase	[TP0474-TP0510 (0.76600474)]
COG0178	COG0357	ELI_07895	ELI_07895	excinuclease ABC subunit A	ELI_13060	ELI_13060	glucose inhibited division protein B	[TP0514-TP0946 (0.8569251)]
COG0178	COG0357	ELI_07900	ELI_07900	excinuclease ABC subunit A	ELI_13060	ELI_13060	glucose inhibited division protein B	[TP0514-TP0946 (0.8569251)]
COG0472	COG2239	ELI_01780	ELI_01780	phospho-N-acetylmuramoyl-pentapeptide-	ELI_08535	ELI_08535	Mg/Co/Ni transporter	[TP0345-TP0917 (0.5059451)]
COG0330	COG0772	ELI_11335	ELI_11335	HflC	ELI_01790	ELI_01790	cell division protein	[TP0113-TP0501 (0.70068353)]
COG0330	COG0772	ELI_11330	ELI_11330	probable integral membrane proteinase	ELI_05770	ELI_05770	rod shape-determining protein	[TP0113-TP0501 (0.70068353)]
COG0330	COG0772	ELI_12005	ELI_12005	putative integral membrane protein	ELI_01790	ELI_01790	cell division protein	[TP0113-TP0501 (0.70068353)]
COG0330	COG0772	ELI_14575	ELI_14575	hypothetical protein	ELI_05770	ELI_05770	rod shape-determining protein	[TP0113-TP0501 (0.70068353)]
COG0330	COG0772	ELI_11335	ELI_11335	HflC	ELI_05770	ELI_05770	rod shape-determining protein	[TP0113-TP0501 (0.70068353)]
COG0330	COG0772	ELI_11330	ELI_11330	probable integral membrane proteinase	ELI_01790	ELI_01790	cell division protein	[TP0113-TP0501 (0.70068353)]
COG0330	COG0772	ELI_14575	ELI_14575	hypothetical protein	ELI_01790	ELI_01790	cell division protein	[TP0113-TP0501 (0.70068353)]
COG0330	COG0772	ELI_12005	ELI_12005	putative integral membrane protein	ELI_05770	ELI_05770	rod shape-determining protein	[TP0113-TP0501 (0.70068353)]
COG0477	COG1432	ELI_00395	ELI_00395	multidrug resistance protein, putative	ELI_06330	ELI_06330	hypothetical protein	[TP0840-TP0894 (0.55999315)]
COG0477	COG1432	ELI_13940	ELI_13940	major facilitator family transporter	ELI_06330	ELI_06330	hypothetical protein	[TP0840-TP0894 (0.55999315)]
COG0477	COG1432	ELI_09910	ELI_09910	hypothetical protein	ELI_06330	ELI_06330	hypothetical protein	[TP0840-TP0894 (0.55999315)]
COG0477	COG1432	ELI_07610	ELI_07610	beta-lactamase induction signal transducer	ELI_06330	ELI_06330	hypothetical protein	[TP0840-TP0894 (0.55999315)]
COG0477	COG1432	ELI_15010	ELI_15010	probable multidrug resistance transmembrane	ELI_06330	ELI_06330	hypothetical protein	[TP0840-TP0894 (0.55999315)]
COG0477	COG1432	ELI_05905	ELI_05905	probable transmembrane protein	ELI_06330	ELI_06330	hypothetical protein	[TP0840-TP0894 (0.55999315)]
COG0477	COG1432	ELI_06090	ELI_06090	major facilitator family transporter	ELI_06330	ELI_06330	hypothetical protein	[TP0840-TP0894 (0.55999315)]
COG0477	COG1432	ELI_03940	ELI_03940	1-acyl-sn-glycerol-3-phosphate acyltransferase	ELI_06330	ELI_06330	hypothetical protein	[TP0840-TP0894 (0.55999315)]
COG0477	COG1432	ELI_03150	ELI_03150	transporter, putative	ELI_06330	ELI_06330	hypothetical protein	[TP0840-TP0894 (0.55999315)]
COG0477	COG1432	ELI_06430	ELI_06430	hypothetical protein	ELI_06330	ELI_06330	hypothetical protein	[TP0840-TP0894 (0.55999315)]
COG0477	COG1432	ELI_04245	ELI_04245	sugar transporter	ELI_06330	ELI_06330	hypothetical protein	[TP0840-TP0894 (0.55999315)]
COG0477	COG1432	ELI_00335	ELI_00335	major facilitator superfamily transporter	ELI_06330	ELI_06330	hypothetical protein	[TP0840-TP0894 (0.55999315)]
COG0143	COG0217	ELI_06225	ELI_06225	methionyl-tRNA synthetase	ELI_14515	ELI_14515	glucose-1-phosphate adenylyl transferase	[TP0798-TP0474 (0.7790581)]
COG0357	COG0442	ELI_13060	ELI_13060	glucose inhibited division protein B	ELI_06105	ELI_06105	putative prolyl-tRNA synthetase	[TP0946-TP0160 (0.6515529)]
COG0566	COG2204	ELI_03705	ELI_03705	rRNA methylase	ELI_06265	ELI_06265	two-component response regulator	[TP0054-TP0519 (0.63495165)]
COG0566	COG2204	ELI_03705	ELI_03705	rRNA methylase	ELI_06275	ELI_06275	NtrC, nitrogen regulation protein NtrC	[TP0054-TP0519 (0.63495165)]
COG0566	COG2204	ELI_02105	ELI_02105	rRNA methylase	ELI_06275	ELI_06275	NtrC, nitrogen regulation protein NtrC	[TP0054-TP0519 (0.63495165)]
COG0566	COG2204	ELI_03705	ELI_03705	rRNA methylase	ELI_02325	ELI_02325	sigma-54 dependent DNA-binding response	[TP0054-TP0519 (0.63495165)]
COG0566	COG2204	ELI_02105	ELI_02105	rRNA methylase	ELI_02325	ELI_02325	sigma-54 dependent DNA-binding response	[TP0054-TP0519 (0.63495165)]
COG0566	COG2204	ELI_03705	ELI_03705	rRNA methylase	ELI_05325	ELI_05325	Helix-turn-helix, Fis-type protein	[TP0054-TP0519 (0.63495165)]
COG0566	COG2204	ELI_02105	ELI_02105	rRNA methylase	ELI_06265	ELI_06265	two-component response regulator	[TP0054-TP0519 (0.63495165)]
COG0566	COG2204	ELI_02105	ELI_02105	rRNA methylase	ELI_05325	ELI_05325	Helix-turn-helix, Fis-type protein	[TP0054-TP0519 (0.63495165)]
COG0564	COG1200	ELI_11945	ELI_11945	pseudouridylate synthase	ELI_05125	ELI_05125	DNA helicase	[TP0339-TP0687 (0.85149276)]
COG0564	COG1200	ELI_01345	ELI_01345	pseudouridylate synthase	ELI_05125	ELI_05125	DNA helicase	[TP0339-TP0687 (0.85149276)]
COG0564	COG1200	ELI_01180	ELI_01180	pseudouridine synthase D large subunit	ELI_05125	ELI_05125	DNA helicase	[TP0339-TP0687 (0.85149276)]
COG0457	COG2080	ELI_11085	ELI_11085	TPR/sulfotransferase domain protein	ELI_11230	ELI_11230	isoquinoline 1-oxidoreductase, alpha subunit	[TP0820-TP0080 (0.6775143)]
COG0457	COG2080	ELI_00455	ELI_00455	TPR domain protein	ELI_00380	ELI_00380	probable isoquinoline 1-oxidoreductase (alpha	[TP0820-TP0080 (0.6775143)]
COG0457	COG2080	ELI_00455	ELI_00455	TPR domain protein	ELI_11230	ELI_11230	isoquinoline 1-oxidoreductase, alpha subunit	[TP0820-TP0080 (0.6775143)]
COG0457	COG2080	ELI_11085	ELI_11085	TPR/sulfotransferase domain protein	ELI_00380	ELI_00380	probable isoquinoline 1-oxidoreductase (alpha	[TP0820-TP0080 (0.6775143)]
COG0636	COG1512	ELI_07530	ELI_07530	hypothetical protein	ELI_08945	ELI_08945	hypothetical protein	[TP0430-TP0561 (0.5857341)]
COG0636	COG1512	ELI_07530	ELI_07530	hypothetical protein	ELI_08950	ELI_08950	hypothetical protein	[TP0430-TP0561 (0.5857341)]
COG0772	COG1115	ELI_01790	ELI_01790	cell division protein	ELI_11105	ELI_11105	hypothetical protein	[TP0501-TP0998 (0.70629925)]
COG0772	COG1115	ELI_05770	ELI_05770	rod shape-determining protein	ELI_11105	ELI_11105	hypothetical protein	[TP0501-TP0998 (0.70629925)]
COG0457	COG2812	ELI_11085	ELI_11085	TPR/sulfotransferase domain protein	ELI_03680	ELI_03680	DNA polymerase III tau subunit	[TP0067-TP1005 (0.5652097)]
COG0457	COG2812	ELI_00455	ELI_00455	TPR domain protein	ELI_03680	ELI_03680	DNA polymerase III tau subunit	[TP0067-TP1005 (0.5652097)]
COG0153	COG0457	ELI_03500	ELI_03500	galactokinase	ELI_11085	ELI_11085	TPR/sulfotransferase domain protein	[TP0418-TP0095 (0.6515529), TP0418-TP0067 (0.62672263)]
COG0153	COG0457	ELI_03500	ELI_03500	galactokinase	ELI_00455	ELI_00455	TPR domain protein	[TP0418-TP0095 (0.6515529), TP0418-TP0067 (0.62672263)]
COG0237	COG1493	ELI_12985	ELI_12985	kinase, putative	ELI_02125	ELI_02125	hypothetical protein	[TP0296-TP0591 (0.7885255)]
COG0322	COG1432	ELI_02505	ELI_02505	excinuclease complex nuclease subunit	ELI_06330	ELI_06330	hypothetical protein	[TP0472-TP0894 (0.7171434)]
COG0124	COG0124	ELI_14260	ELI_14260	Histidyl-tRNA synthetase	ELI_14260	ELI_14260	Histidyl-tRNA synthetase	[TP0641-TP0641 (0.67365265)]
COG0768	COG0815	ELI_05775	ELI_05775	cell division protein	ELI_14280	ELI_14280	apolipoprotein N-acyltransferase	[TP0500-TP0252 (0.87159187)]
COG0768	COG0815	ELI_01765	ELI_01765	penicillin-binding protein	ELI_14280	ELI_14280	apolipoprotein N-acyltransferase	[TP0500-TP0252 (0.87159187)]
COG0012	COG0608	ELI_05815	ELI_05815	GTPase	ELI_05430	ELI_05430	single-stranded DNA-specific exonuclease	[TP0124-TP0704 (0.626838)]
COG1301	COG1512	ELI_10240	ELI_10240	proton glutamate symport protein	ELI_08945	ELI_08945	hypothetical protein	[TP0555-TP0561 (0.5857341)]
COG1301	COG1512	ELI_10600	ELI_10600	proton/glutamate symporter	ELI_08950	ELI_08950	hypothetical protein	[TP0555-TP0561 (0.5857341)]
COG1301	COG1512	ELI_10240	ELI_10240	proton glutamate symport protein	ELI_08950	ELI_08950	hypothetical protein	[TP0555-TP0561 (0.5857341)]
COG1301	COG1512	ELI_10600	ELI_10600	proton/glutamate symporter	ELI_08945	ELI_08945	hypothetical protein	[TP0555-TP0561 (0.5857341)]
COG0739	COG0773	ELI_11110	ELI_11110	putative secreted protein	ELI_07350	ELI_07350	hypothetical protein	[TP0782-TP0341 (0.8145237)]
COG0739	COG0773	ELI_12700	ELI_12700	peptidase	ELI_01800	ELI_01800	UDP-N-acetylmuramate-alanine ligase	[TP0782-TP0341 (0.8145237)]
COG0739	COG0773	ELI_05255	ELI_05255	hypothetical protein	ELI_01800	ELI_01800	UDP-N-acetylmuramate-alanine ligase	[TP0782-TP0341 (0.8145237)]
COG0739	COG0773	ELI_12330	ELI_12330	membrane protein	ELI_07350	ELI_07350	hypothetical protein	[TP0782-TP0341 (0.8145237)]
COG0739	COG0773	ELI_00600	ELI_00600	membrane protein	ELI_07350	ELI_07350	hypothetical protein	[TP0782-TP0341 (0.8145237)]
COG0739	COG0773	ELI_13220	ELI_13220	Peptidase M23/M37	ELI_01800	ELI_01800	UDP-N-acetylmuramate-alanine ligase	[TP0782-TP0341 (0.8145237)]
COG0739	COG0773	ELI_00600	ELI_00600	membrane protein	ELI_01800	ELI_01800	UDP-N-acetylmuramate-alanine ligase	[TP0782-TP0341 (0.8145237)]
COG0739	COG0773	ELI_13140	ELI_13140	membrane protein	ELI_07350	ELI_07350	hypothetical protein	[TP0782-TP0341 (0.8145237)]
COG0739	COG0773	ELI_13220	ELI_13220	Peptidase M23/M37	ELI_07350	ELI_07350	hypothetical protein	[TP0782-TP0341 (0.8145237)]
COG0739	COG0773	ELI_12330	ELI_12330	membrane protein	ELI_01800	ELI_01800	UDP-N-acetylmuramate-alanine ligase	[TP0782-TP0341 (0.8145237)]
COG0739	COG0773	ELI_11110	ELI_11110	putative secreted protein	ELI_01800	ELI_01800	UDP-N-acetylmuramate-alanine ligase	[TP0782-TP0341 (0.8145237)]
COG0739	COG0773	ELI_13140	ELI_13140	membrane protein	ELI_01800	ELI_01800	UDP-N-acetylmuramate-alanine ligase	[TP0782-TP0341 (0.8145237)]
COG0739	COG0773	ELI_05255	ELI_05255	hypothetical protein	ELI_07350	ELI_07350	hypothetical protein	[TP0782-TP0341 (0.8145237)]
COG0739	COG0773	ELI_12700	ELI_12700	peptidase	ELI_07350	ELI_07350	hypothetical protein	[TP0782-TP0341 (0.8145237)]
COG0050	COG0457	ELI_08205	ELI_08205	translation elongation factor	ELI_11085	ELI_11085	TPR/sulfotransferase domain protein	[TP0187-TP0067 (0.7854602)]
COG0050	COG0457	ELI_08205	ELI_08205	translation elongation factor	ELI_00455	ELI_00455	TPR domain protein	[TP0187-TP0067 (0.7854602)]
COG0257	COG0564	ELI_10925	ELI_10925	ribosomal protein L36	ELI_01345	ELI_01345	pseudouridylate synthase	[TP0209-TP0154 (0.634929)]
COG0257	COG0564	ELI_10925	ELI_10925	ribosomal protein L36	ELI_01180	ELI_01180	pseudouridine synthase D large subunit	[TP0209-TP0154 (0.634929)]
COG0257	COG0564	ELI_10925	ELI_10925	ribosomal protein L36	ELI_11945	ELI_11945	pseudouridylate synthase	[TP0209-TP0154 (0.634929)]
COG0739	COG2239	ELI_13220	ELI_13220	Peptidase M23/M37	ELI_08535	ELI_08535	Mg/Co/Ni transporter	[TP0155-TP0917 (0.6343327)]
COG0739	COG2239	ELI_12330	ELI_12330	membrane protein	ELI_08535	ELI_08535	Mg/Co/Ni transporter	[TP0155-TP0917 (0.6343327)]
COG0739	COG2239	ELI_12700	ELI_12700	peptidase	ELI_08535	ELI_08535	Mg/Co/Ni transporter	[TP0155-TP0917 (0.6343327)]
COG0739	COG2239	ELI_00600	ELI_00600	membrane protein	ELI_08535	ELI_08535	Mg/Co/Ni transporter	[TP0155-TP0917 (0.6343327)]
COG0739	COG2239	ELI_05255	ELI_05255	hypothetical protein	ELI_08535	ELI_08535	Mg/Co/Ni transporter	[TP0155-TP0917 (0.6343327)]
COG0739	COG2239	ELI_11110	ELI_11110	putative secreted protein	ELI_08535	ELI_08535	Mg/Co/Ni transporter	[TP0155-TP0917 (0.6343327)]
COG0739	COG2239	ELI_13140	ELI_13140	membrane protein	ELI_08535	ELI_08535	Mg/Co/Ni transporter	[TP0155-TP0917 (0.6343327)]
COG1292	COG2239	ELI_00465	ELI_00465	transporter, BCCT family protein	ELI_08535	ELI_08535	Mg/Co/Ni transporter	[TP0106-TP0917 (0.5215956)]
COG0457	COG1187	ELI_11085	ELI_11085	TPR/sulfotransferase domain protein	ELI_07615	ELI_07615	hypothetical protein	[TP0067-TP0459 (0.6360361)]
COG0457	COG1187	ELI_00455	ELI_00455	TPR domain protein	ELI_07615	ELI_07615	hypothetical protein	[TP0067-TP0459 (0.6360361)]
COG0210	COG0305	ELI_07645	ELI_07645	DNA and RNA helicase	ELI_10970	ELI_10970	replicative DNA helicase	[TP0102-TP0058 (0.8842861)]
COG0621	COG0739	ELI_00570	ELI_00570	hypothetical protein	ELI_05255	ELI_05255	hypothetical protein	[TP0269-TP0702 (0.8475093)]
COG0621	COG0739	ELI_08495	ELI_08495	2-methylthioadenine synthetase	ELI_12330	ELI_12330	membrane protein	[TP0269-TP0702 (0.8475093)]
COG0621	COG0739	ELI_03910	ELI_03910	hypothetical protein	ELI_13140	ELI_13140	membrane protein	[TP0269-TP0702 (0.8475093)]
COG0621	COG0739	ELI_00570	ELI_00570	hypothetical protein	ELI_12700	ELI_12700	peptidase	[TP0269-TP0702 (0.8475093)]
COG0621	COG0739	ELI_03910	ELI_03910	hypothetical protein	ELI_12330	ELI_12330	membrane protein	[TP0269-TP0702 (0.8475093)]
COG0621	COG0739	ELI_08495	ELI_08495	2-methylthioadenine synthetase	ELI_13140	ELI_13140	membrane protein	[TP0269-TP0702 (0.8475093)]
COG0621	COG0739	ELI_08495	ELI_08495	2-methylthioadenine synthetase	ELI_05255	ELI_05255	hypothetical protein	[TP0269-TP0702 (0.8475093)]
COG0621	COG0739	ELI_08495	ELI_08495	2-methylthioadenine synthetase	ELI_12700	ELI_12700	peptidase	[TP0269-TP0702 (0.8475093)]
COG0621	COG0739	ELI_03910	ELI_03910	hypothetical protein	ELI_11110	ELI_11110	putative secreted protein	[TP0269-TP0702 (0.8475093)]
COG0621	COG0739	ELI_00570	ELI_00570	hypothetical protein	ELI_13140	ELI_13140	membrane protein	[TP0269-TP0702 (0.8475093)]
COG0621	COG0739	ELI_00570	ELI_00570	hypothetical protein	ELI_12330	ELI_12330	membrane protein	[TP0269-TP0702 (0.8475093)]
COG0621	COG0739	ELI_00570	ELI_00570	hypothetical protein	ELI_00600	ELI_00600	membrane protein	[TP0269-TP0702 (0.8475093)]
COG0621	COG0739	ELI_03910	ELI_03910	hypothetical protein	ELI_05255	ELI_05255	hypothetical protein	[TP0269-TP0702 (0.8475093)]
COG0621	COG0739	ELI_03910	ELI_03910	hypothetical protein	ELI_00600	ELI_00600	membrane protein	[TP0269-TP0702 (0.8475093)]
COG0621	COG0739	ELI_08495	ELI_08495	2-methylthioadenine synthetase	ELI_13220	ELI_13220	Peptidase M23/M37	[TP0269-TP0702 (0.8475093)]
COG0621	COG0739	ELI_00570	ELI_00570	hypothetical protein	ELI_11110	ELI_11110	putative secreted protein	[TP0269-TP0702 (0.8475093)]
COG0621	COG0739	ELI_08495	ELI_08495	2-methylthioadenine synthetase	ELI_11110	ELI_11110	putative secreted protein	[TP0269-TP0702 (0.8475093)]
COG0621	COG0739	ELI_00570	ELI_00570	hypothetical protein	ELI_13220	ELI_13220	Peptidase M23/M37	[TP0269-TP0702 (0.8475093)]
COG0621	COG0739	ELI_08495	ELI_08495	2-methylthioadenine synthetase	ELI_00600	ELI_00600	membrane protein	[TP0269-TP0702 (0.8475093)]
COG0621	COG0739	ELI_03910	ELI_03910	hypothetical protein	ELI_13220	ELI_13220	Peptidase M23/M37	[TP0269-TP0702 (0.8475093)]
COG0621	COG0739	ELI_03910	ELI_03910	hypothetical protein	ELI_12700	ELI_12700	peptidase	[TP0269-TP0702 (0.8475093)]
COG0257	COG1057	ELI_10925	ELI_10925	ribosomal protein L36	ELI_13225	ELI_13225	nicotinic acid mononucleotide	[TP0209-TP0741 (0.64932555)]
