# Supplementary material for: The Binary Protein Interactome of Treponema pallidum – The Syphilis Spirochete
Source: PLoS One. 2008 May 28;3(5):e2292. doi: 10.1371/journal.pone.0002292 (PMC2386257; doi:10.1371/journal.pone.0002292)
Supplement: Data S1 — Predicted protein-protein interactions based on our Treponema pallidum data; zip archive containing 372 files with one file per species. (6.09 MB ZIP) [file pone.0002292.s006.zip › bacteria/Escherichia_coli_K12.tab]

83333 Escherichia coli K12
COG A	COG B	Locus Id A	Preferred Name(s) A	Annotation A	Locus Id B	Preferred Name(s) B	Annotation B	T. pallidum interaction
COG0186	COG1475	b3311	neaA	30S ribosomal protein S17	b1365	ynaK	Hypothetical protein ynaK	[TP0198-TP0271 (0.71912634)]
COG0186	COG1475	b3311	neaA	30S ribosomal protein S17	ECOK12F047	B	Protein sopB (Plasmid partition protein B)	[TP0198-TP0271 (0.71912634)]
COG0186	COG1475	b3311	neaA	30S ribosomal protein S17	ECOK12F062	ECOK12F062	Hypothetical protein {UniProtKB/TrEMBL:Q9S4W2}	[TP0198-TP0271 (0.71912634)]
COG0186	COG1475	b3311	neaA	30S ribosomal protein S17	b0601	ybdM	Hypothetical protein ybdM	[TP0198-TP0271 (0.71912634)]
COG0608	COG0817	b2892	recJ	Single-stranded-DNA-specific exonuclease recJ (EC 3.1.-.-)	b1863	ruvC	Crossover junction endodeoxyribonuclease ruvC (EC 3.1.22.4) (Holliday junction nuclease ruvC) (Holliday junction resolvase ruvC)	[TP0704-TP0517 (0.81382185)]
COG0845	COG4591	b3265	envC	Acriflavine resistance protein E precursor (Protein envC)	b1118	lolE	Lipoprotein-releasing system transmembrane protein lolE	[TP0965-TP0582 (0.8143851)]
COG0845	COG4591	b0795	ybhG	UPF0194 membrane protein ybhG precursor	b1116	lolC	Lipoprotein-releasing system transmembrane protein lolC	[TP0965-TP0582 (0.8143851)]
COG0845	COG4591	b3513	mdtE	Multidrug resistance protein mdtE precursor	b1116	lolC	Lipoprotein-releasing system transmembrane protein lolC	[TP0965-TP0582 (0.8143851)]
COG0845	COG4591	b0574	cusB	Cation efflux system protein cusB precursor	b1116	lolC	Lipoprotein-releasing system transmembrane protein lolC	[TP0965-TP0582 (0.8143851)]
COG0845	COG4591	b0463	lir	Acriflavine resistance protein A precursor	b1118	lolE	Lipoprotein-releasing system transmembrane protein lolE	[TP0965-TP0582 (0.8143851)]
COG0845	COG4591	b3487	yhiI	Hypothetical protein yhiI precursor	b1118	lolE	Lipoprotein-releasing system transmembrane protein lolE	[TP0965-TP0582 (0.8143851)]
COG0845	COG4591	b0795	ybhG	UPF0194 membrane protein ybhG precursor	b1118	lolE	Lipoprotein-releasing system transmembrane protein lolE	[TP0965-TP0582 (0.8143851)]
COG0845	COG4591	b0463	lir	Acriflavine resistance protein A precursor	b1116	lolC	Lipoprotein-releasing system transmembrane protein lolC	[TP0965-TP0582 (0.8143851)]
COG0845	COG4591	b0574	cusB	Cation efflux system protein cusB precursor	b1118	lolE	Lipoprotein-releasing system transmembrane protein lolE	[TP0965-TP0582 (0.8143851)]
COG0845	COG4591	b0878	macA	Macrolide-specific efflux protein macA precursor	b1116	lolC	Lipoprotein-releasing system transmembrane protein lolC	[TP0965-TP0582 (0.8143851)]
COG0845	COG4591	b0878	macA	Macrolide-specific efflux protein macA precursor	b1118	lolE	Lipoprotein-releasing system transmembrane protein lolE	[TP0965-TP0582 (0.8143851)]
COG0845	COG4591	b3487	yhiI	Hypothetical protein yhiI precursor	b1116	lolC	Lipoprotein-releasing system transmembrane protein lolC	[TP0965-TP0582 (0.8143851)]
COG0845	COG4591	b3513	mdtE	Multidrug resistance protein mdtE precursor	b1118	lolE	Lipoprotein-releasing system transmembrane protein lolE	[TP0965-TP0582 (0.8143851)]
COG0845	COG4591	b2074	mdtA	Multidrug resistance protein mdtA precursor (Multidrug transporter mdtA)	b1116	lolC	Lipoprotein-releasing system transmembrane protein lolC	[TP0965-TP0582 (0.8143851)]
COG0845	COG4591	b2074	mdtA	Multidrug resistance protein mdtA precursor (Multidrug transporter mdtA)	b1118	lolE	Lipoprotein-releasing system transmembrane protein lolE	[TP0965-TP0582 (0.8143851)]
COG0845	COG4591	b3265	envC	Acriflavine resistance protein E precursor (Protein envC)	b1116	lolC	Lipoprotein-releasing system transmembrane protein lolC	[TP0965-TP0582 (0.8143851)]
COG0617	COG0860	b0143	pcnB	Poly(A) polymerase (EC 2.7.7.19) (PAP) (Plasmid copy number protein)	b4169	amiB	N-acetylmuramoyl-L-alanine amidase amiB precursor (EC 3.5.1.28)	[TP0270-TP0247 (0.76828843)]
COG0617	COG0860	b0143	pcnB	Poly(A) polymerase (EC 2.7.7.19) (PAP) (Plasmid copy number protein)	b2435	amiA	Probable N-acetylmuramoyl-L-alanine amidase amiA precursor (EC 3.5.1.28)	[TP0270-TP0247 (0.76828843)]
COG0617	COG0860	b3056	cca	Multifunctional CCA protein [Includes: CCA-adding enzyme (EC 2.7.7.25) (EC 2.7.7.21) (tRNA nucleotidyltransferase) (tRNA adenylyl-/cytidylyl- transferase) (tRNA CCA-pyrophosphorylase) (tRNA-NT); 2'-nucleotidase (EC 3.1.3.-); 2',3'-cyclic phosphodiesterase (EC 3.1.4.-); Phosphatase (EC 3.1.3.-)]	b4169	amiB	N-acetylmuramoyl-L-alanine amidase amiB precursor (EC 3.5.1.28)	[TP0270-TP0247 (0.76828843)]
COG0617	COG0860	b3056	cca	Multifunctional CCA protein [Includes: CCA-adding enzyme (EC 2.7.7.25) (EC 2.7.7.21) (tRNA nucleotidyltransferase) (tRNA adenylyl-/cytidylyl- transferase) (tRNA CCA-pyrophosphorylase) (tRNA-NT); 2'-nucleotidase (EC 3.1.3.-); 2',3'-cyclic phosphodiesterase (EC 3.1.4.-); Phosphatase (EC 3.1.3.-)]	b2817	amiC	N-acetylmuramoyl-L-alanine amidase amiC precursor (EC 3.5.1.28)	[TP0270-TP0247 (0.76828843)]
COG0617	COG0860	b3056	cca	Multifunctional CCA protein [Includes: CCA-adding enzyme (EC 2.7.7.25) (EC 2.7.7.21) (tRNA nucleotidyltransferase) (tRNA adenylyl-/cytidylyl- transferase) (tRNA CCA-pyrophosphorylase) (tRNA-NT); 2'-nucleotidase (EC 3.1.3.-); 2',3'-cyclic phosphodiesterase (EC 3.1.4.-); Phosphatase (EC 3.1.3.-)]	b2435	amiA	Probable N-acetylmuramoyl-L-alanine amidase amiA precursor (EC 3.5.1.28)	[TP0270-TP0247 (0.76828843)]
COG0617	COG0860	b0143	pcnB	Poly(A) polymerase (EC 2.7.7.19) (PAP) (Plasmid copy number protein)	b2817	amiC	N-acetylmuramoyl-L-alanine amidase amiC precursor (EC 3.5.1.28)	[TP0270-TP0247 (0.76828843)]
COG0201	COG0550	b3300	secY	Preprotein translocase secY subunit	b1274	topA	DNA topoisomerase 1 (EC 5.99.1.2) (DNA topoisomerase I) (Omega- protein) (Relaxing enzyme) (Untwisting enzyme) (Swivelase)	[TP0208-TP0394 (0.8044664)]
COG0201	COG0550	b3300	secY	Preprotein translocase secY subunit	b1763	topB	DNA topoisomerase 3 (EC 5.99.1.2) (DNA topoisomerase III)	[TP0208-TP0394 (0.8044664)]
COG0693	COG1922	b3153	yhbO	Hypothetical protein yhbO	b3794	wecG	Probable UDP-N-acetyl-D-mannosaminuronic acid transferase (EC 2.4.1.-) (UDP-ManNAcA transferase)	[TP0445-TP0275 (0.6010877)]
COG0693	COG1922	b0424	thiJ	Protein thiJ {UniProtKB/Swiss-Prot:Q46948}	b3794	wecG	Probable UDP-N-acetyl-D-mannosaminuronic acid transferase (EC 2.4.1.-) (UDP-ManNAcA transferase)	[TP0445-TP0275 (0.6010877)]
COG0693	COG1922	b1967	hchA	Chaperone protein hchA (Hsp31) (EcHsp31)	b3794	wecG	Probable UDP-N-acetyl-D-mannosaminuronic acid transferase (EC 2.4.1.-) (UDP-ManNAcA transferase)	[TP0445-TP0275 (0.6010877)]
COG0768	COG2812	b0084	pbpB	Peptidoglycan synthetase ftsI precursor (EC 2.4.1.129) (Peptidoglycan glycosyltransferase 3) (Penicillin-binding protein 3) (PBP-3)	b0470	dnaX	DNA polymerase III tau subunit (EC 2.7.7.7) [Contains: DNA polymerase III subunit gamma]	[TP0500-TP1005 (0.655462)]
COG0768	COG2812	b0635	pbpA	Penicillin-binding protein 2 (PBP-2)	b0470	dnaX	DNA polymerase III tau subunit (EC 2.7.7.7) [Contains: DNA polymerase III subunit gamma]	[TP0500-TP1005 (0.655462)]
COG0051	COG0693	b3321	rpsJ	30S ribosomal protein S10	b1967	hchA	Chaperone protein hchA (Hsp31) (EcHsp31)	[TP0188-TP0445 (0.6307204)]
COG0051	COG0693	b3321	rpsJ	30S ribosomal protein S10	b3153	yhbO	Hypothetical protein yhbO	[TP0188-TP0445 (0.6307204)]
COG0051	COG0693	b3321	rpsJ	30S ribosomal protein S10	b0424	thiJ	Protein thiJ {UniProtKB/Swiss-Prot:Q46948}	[TP0188-TP0445 (0.6307204)]
COG0180	COG0564	b3384	trpS	Tryptophanyl-tRNA synthetase (EC 6.1.1.2) (Tryptophan--tRNA ligase) (TrpRS)	b0058	rluA	Ribosomal large subunit pseudouridine synthase A (EC 5.4.99.-) (rRNA- uridine isomerase A) (rRNA pseudouridylate synthase A)	[TP0632-TP0339 (0.7885255)]
COG0180	COG0564	b3384	trpS	Tryptophanyl-tRNA synthetase (EC 6.1.1.2) (Tryptophan--tRNA ligase) (TrpRS)	b2594	rluD	Ribosomal large subunit pseudouridine synthase D (EC 5.4.99.-) (rRNA- uridine isomerase D) (rRNA pseudouridylate synthase D)	[TP0632-TP0339 (0.7885255)]
COG0180	COG0564	b3384	trpS	Tryptophanyl-tRNA synthetase (EC 6.1.1.2) (Tryptophan--tRNA ligase) (TrpRS)	b2791	truC	tRNA pseudouridine synthase C (EC 5.4.99.-) (tRNA-uridine isomerase C) (tRNA pseudouridylate synthase C)	[TP0632-TP0339 (0.7885255)]
COG0180	COG0564	b3384	trpS	Tryptophanyl-tRNA synthetase (EC 6.1.1.2) (Tryptophan--tRNA ligase) (TrpRS)	b1086	rluC	Ribosomal large subunit pseudouridine synthase C (EC 5.4.99.-) (rRNA- uridine isomerase C) (rRNA pseudouridylate synthase C)	[TP0632-TP0339 (0.7885255)]
COG0090	COG0223	b3317	rplB	50S ribosomal protein L2	b3288	fmt	Methionyl-tRNA formyltransferase (EC 2.1.2.9)	[TP0192-TP0756 (0.8610547)]
COG0632	COG2255	b1861	ruvA	Holliday junction ATP-dependent DNA helicase ruvA (EC 3.6.1.-)	b1860	ruvB	Holliday junction ATP-dependent DNA helicase ruvB (EC 3.6.1.-)	[TP0543-TP0162 (0.9659884)]
COG0462	COG0817	b1207	prs	Ribose-phosphate pyrophosphokinase (EC 2.7.6.1) (RPPK) (Phosphoribosyl pyrophosphate synthetase) (P-Rib-PP synthetase) (PRPP synthetase)	b1863	ruvC	Crossover junction endodeoxyribonuclease ruvC (EC 3.1.22.4) (Holliday junction nuclease ruvC) (Holliday junction resolvase ruvC)	[TP0294-TP0517 (0.54911256)]
COG0125	COG0586	b1098	tmk	Thymidylate kinase (EC 2.7.4.9) (Thymidine monophosphate kinase) (dTMP kinase) (TMPK)	b2136	yohD	Inner membrane protein yohD	[TP0354-TP0779 (0.67954355)]
COG0125	COG0586	b1098	tmk	Thymidylate kinase (EC 2.7.4.9) (Thymidine monophosphate kinase) (dTMP kinase) (TMPK)	b3095	yqjA	Inner membrane protein yqjA	[TP0354-TP0779 (0.67954355)]
COG0125	COG0586	b1098	tmk	Thymidylate kinase (EC 2.7.4.9) (Thymidine monophosphate kinase) (dTMP kinase) (TMPK)	b0065	yabI	Inner membrane protein yabI	[TP0354-TP0779 (0.67954355)]
COG0125	COG0586	b1098	tmk	Thymidylate kinase (EC 2.7.4.9) (Thymidine monophosphate kinase) (dTMP kinase) (TMPK)	b2317	dedA	Protein dedA {UniProtKB/Swiss-Prot:P0ABP6}	[TP0354-TP0779 (0.67954355)]
COG0125	COG0586	b1098	tmk	Thymidylate kinase (EC 2.7.4.9) (Thymidine monophosphate kinase) (dTMP kinase) (TMPK)	b3009	yghB	Inner membrane protein yghB	[TP0354-TP0779 (0.67954355)]
COG0257	COG0577	b3299	b3299	50S ribosomal protein L36	b0879	macB	Macrolide-specific ABC-type efflux carrier	[TP0209-TP0962 (0.5903608)]
COG0457	COG1653	b0568	nfrA	Bacteriophage N4 adsorption protein A precursor	b3453	ugpB	Glycerol-3-phosphate-binding periplasmic protein precursor	[TP0067-TP0074 (0.6656524)]
COG0457	COG1653	b3530	b3530	Cellulose synthase operon protein C	b3453	ugpB	Glycerol-3-phosphate-binding periplasmic protein precursor	[TP0067-TP0074 (0.6656524)]
COG0457	COG1653	b3530	b3530	Cellulose synthase operon protein C	b1310	ycjN	Putative ABC transporter periplasmic-binding protein ycjN precursor	[TP0067-TP0074 (0.6656524)]
COG0457	COG1653	b2852	ygeH	Hypothetical protein ygeH	b1310	ycjN	Putative ABC transporter periplasmic-binding protein ycjN precursor	[TP0067-TP0074 (0.6656524)]
COG0457	COG1653	b2851	ygeG	Hypothetical protein ygeG	b3453	ugpB	Glycerol-3-phosphate-binding periplasmic protein precursor	[TP0067-TP0074 (0.6656524)]
COG0457	COG1653	b2851	ygeG	Hypothetical protein ygeG	b1310	ycjN	Putative ABC transporter periplasmic-binding protein ycjN precursor	[TP0067-TP0074 (0.6656524)]
COG0457	COG1653	b2852	ygeH	Hypothetical protein ygeH	b3453	ugpB	Glycerol-3-phosphate-binding periplasmic protein precursor	[TP0067-TP0074 (0.6656524)]
COG0457	COG1653	b0568	nfrA	Bacteriophage N4 adsorption protein A precursor	b1310	ycjN	Putative ABC transporter periplasmic-binding protein ycjN precursor	[TP0067-TP0074 (0.6656524)]
COG1291	COG1684	b1890	motA	Chemotaxis protein motA (Motility protein A)	b1950	fliR	Flagellar biosynthetic protein fliR	[TP0725-TP0716 (0.9601814)]
COG1061	COG3391	b2184	yejH	Hypothetical protein yejH	b1452	yncE	Hypothetical protein yncE precursor	[TP0380-TP0421 (0.5112116)]
COG0222	COG0802	b3986	rplL	50S ribosomal protein L7/L12 (L8)	b4168	yjeE	Hypothetical UPF0079 protein yjeE	[TP0240-TP0875 (0.8481433)]
COG0495	COG1214	b0642	leuS	Leucyl-tRNA synthetase (EC 6.1.1.4) (Leucine--tRNA ligase) (LeuRS)	b1807	yeaZ	Hypothetical M22 peptidase homolog yeaZ	[TP0586-TP0876 (0.5571989)]
COG0192	COG0592	b2942	metK	S-adenosylmethionine synthetase (EC 2.5.1.6) (Methionine adenosyltransferase) (AdoMet synthetase) (MAT)	b3701	dnaN	DNA polymerase III subunit beta (EC 2.7.7.7)	[TP0794-TP0002 (0.8412751)]
COG0360	COG0616	b4200	rpsF	30S ribosomal protein S6 [Contains: 30S ribosomal protein S6, fully modified isoform; 30S ribosomal protein S6, non-modified isoform]	b1272	sohB	Probable protease sohB (EC 3.4.21.-)	[TP0063-TP0997 (0.6657489)]
COG0360	COG0616	b4200	rpsF	30S ribosomal protein S6 [Contains: 30S ribosomal protein S6, fully modified isoform; 30S ribosomal protein S6, non-modified isoform]	b1766	sppA	Protease 4 (EC 3.4.21.-) (Protease IV) (Endopeptidase IV) (Signal peptide peptidase)	[TP0063-TP0997 (0.6657489)]
COG0125	COG0457	b1098	tmk	Thymidylate kinase (EC 2.7.4.9) (Thymidine monophosphate kinase) (dTMP kinase) (TMPK)	b0568	nfrA	Bacteriophage N4 adsorption protein A precursor	[TP0354-TP0648 (0.5206915)]
COG0125	COG0457	b1098	tmk	Thymidylate kinase (EC 2.7.4.9) (Thymidine monophosphate kinase) (dTMP kinase) (TMPK)	b2852	ygeH	Hypothetical protein ygeH	[TP0354-TP0648 (0.5206915)]
COG0125	COG0457	b1098	tmk	Thymidylate kinase (EC 2.7.4.9) (Thymidine monophosphate kinase) (dTMP kinase) (TMPK)	b2851	ygeG	Hypothetical protein ygeG	[TP0354-TP0648 (0.5206915)]
COG0125	COG0457	b1098	tmk	Thymidylate kinase (EC 2.7.4.9) (Thymidine monophosphate kinase) (dTMP kinase) (TMPK)	b3530	b3530	Cellulose synthase operon protein C	[TP0354-TP0648 (0.5206915)]
COG0860	COG1396	b4169	amiB	N-acetylmuramoyl-L-alanine amidase amiB precursor (EC 3.5.1.28)	b1434	ydcN	Putative HTH-type transcriptional regulator ydcN	[TP0247-TP0461 (0.8100859)]
COG0860	COG1396	b4169	amiB	N-acetylmuramoyl-L-alanine amidase amiB precursor (EC 3.5.1.28)	b1299	puuR	HTH-type transcriptional regulator puuR	[TP0247-TP0461 (0.8100859)]
COG0860	COG1396	b4169	amiB	N-acetylmuramoyl-L-alanine amidase amiB precursor (EC 3.5.1.28)	b1570	dicA	HTH-type transcriptional regulator dicA (Repressor protein of division inhibition gene dicA)	[TP0247-TP0461 (0.8100859)]
COG0860	COG1396	b2435	amiA	Probable N-acetylmuramoyl-L-alanine amidase amiA precursor (EC 3.5.1.28)	b1434	ydcN	Putative HTH-type transcriptional regulator ydcN	[TP0247-TP0461 (0.8100859)]
COG0860	COG1396	b2817	amiC	N-acetylmuramoyl-L-alanine amidase amiC precursor (EC 3.5.1.28)	b1570	dicA	HTH-type transcriptional regulator dicA (Repressor protein of division inhibition gene dicA)	[TP0247-TP0461 (0.8100859)]
COG0860	COG1396	b2435	amiA	Probable N-acetylmuramoyl-L-alanine amidase amiA precursor (EC 3.5.1.28)	b3021	ygiT	Putative HTH-type transcriptional regulator ygiT	[TP0247-TP0461 (0.8100859)]
COG0860	COG1396	b2435	amiA	Probable N-acetylmuramoyl-L-alanine amidase amiA precursor (EC 3.5.1.28)	b1508	hipB	HTH-type transcriptional regulator hipB	[TP0247-TP0461 (0.8100859)]
COG0860	COG1396	b2435	amiA	Probable N-acetylmuramoyl-L-alanine amidase amiA precursor (EC 3.5.1.28)	b1299	puuR	HTH-type transcriptional regulator puuR	[TP0247-TP0461 (0.8100859)]
COG0860	COG1396	b2817	amiC	N-acetylmuramoyl-L-alanine amidase amiC precursor (EC 3.5.1.28)	b1434	ydcN	Putative HTH-type transcriptional regulator ydcN	[TP0247-TP0461 (0.8100859)]
COG0860	COG1396	b4169	amiB	N-acetylmuramoyl-L-alanine amidase amiB precursor (EC 3.5.1.28)	b3021	ygiT	Putative HTH-type transcriptional regulator ygiT	[TP0247-TP0461 (0.8100859)]
COG0860	COG1396	b4169	amiB	N-acetylmuramoyl-L-alanine amidase amiB precursor (EC 3.5.1.28)	b1508	hipB	HTH-type transcriptional regulator hipB	[TP0247-TP0461 (0.8100859)]
COG0860	COG1396	b2817	amiC	N-acetylmuramoyl-L-alanine amidase amiC precursor (EC 3.5.1.28)	b1299	puuR	HTH-type transcriptional regulator puuR	[TP0247-TP0461 (0.8100859)]
COG0860	COG1396	b2817	amiC	N-acetylmuramoyl-L-alanine amidase amiC precursor (EC 3.5.1.28)	b1508	hipB	HTH-type transcriptional regulator hipB	[TP0247-TP0461 (0.8100859)]
COG0860	COG1396	b2817	amiC	N-acetylmuramoyl-L-alanine amidase amiC precursor (EC 3.5.1.28)	b3021	ygiT	Putative HTH-type transcriptional regulator ygiT	[TP0247-TP0461 (0.8100859)]
COG0860	COG1396	b2435	amiA	Probable N-acetylmuramoyl-L-alanine amidase amiA precursor (EC 3.5.1.28)	b1570	dicA	HTH-type transcriptional regulator dicA (Repressor protein of division inhibition gene dicA)	[TP0247-TP0461 (0.8100859)]
COG0265	COG0333	b3235	hhoB	Protease degS precursor (EC 3.4.21.-)	b1089	rpmF	50S ribosomal protein L32	[TP0773-TP0807 (0.5060325)]
COG0265	COG0333	b3234	degQ	Protease degQ precursor (EC 3.4.21.-)	b1089	rpmF	50S ribosomal protein L32	[TP0773-TP0807 (0.5060325)]
COG0265	COG0333	b0161	htrA	Protease do precursor (EC 3.4.21.-)	b1089	rpmF	50S ribosomal protein L32	[TP0773-TP0807 (0.5060325)]
COG0802	COG0860	b4168	yjeE	Hypothetical UPF0079 protein yjeE	b2817	amiC	N-acetylmuramoyl-L-alanine amidase amiC precursor (EC 3.5.1.28)	[TP0875-TP0247 (0.90700364)]
COG0802	COG0860	b4168	yjeE	Hypothetical UPF0079 protein yjeE	b2435	amiA	Probable N-acetylmuramoyl-L-alanine amidase amiA precursor (EC 3.5.1.28)	[TP0875-TP0247 (0.90700364)]
COG0802	COG0860	b4168	yjeE	Hypothetical UPF0079 protein yjeE	b4169	amiB	N-acetylmuramoyl-L-alanine amidase amiB precursor (EC 3.5.1.28)	[TP0875-TP0247 (0.90700364)]
COG0495	COG0761	b0642	leuS	Leucyl-tRNA synthetase (EC 6.1.1.4) (Leucine--tRNA ligase) (LeuRS)	b0029	lytB	4-hydroxy-3-methylbut-2-enyl diphosphate reductase (EC 1.17.1.2)	[TP0586-TP0547 (0.63095015)]
COG1536	COG1677	b1939	fliG	Flagellar motor switch protein fliG	b1937	fliE	Flagellar hook-basal body complex protein fliE	[TP0026-TP0398 (0.81876683)]
COG0820	COG2812	b2517	yfgB	Hypothetical UPF0063 protein yfgB	b0470	dnaX	DNA polymerase III tau subunit (EC 2.7.7.7) [Contains: DNA polymerase III subunit gamma]	[TP0068-TP1005 (0.60435057)]
COG0771	COG1815	b0088	murD	UDP-N-acetylmuramoylalanine--D-glutamate ligase (EC 6.3.2.9) (UDP-N- acetylmuramoyl-L-alanyl-D-glutamate synthetase) (D-glutamic acid- adding enzyme)	b1073	flgB	Flagellar basal-body rod protein flgB (Putative proximal rod protein)	[TP0903-TP0396 (0.6336193)]
COG1512	COG1766	b2778	ygcG	Hypothetical protein ygcG	b1938	fliF	Flagellar M-ring protein	[TP0561-TP0399 (0.53951585)]
COG0272	COG1396	b2411	ligA	DNA ligase (EC 6.5.1.2) (Polydeoxyribonucleotide synthase [NAD+])	b1508	hipB	HTH-type transcriptional regulator hipB	[TP0634-TP0461 (0.7134334)]
COG0272	COG1396	b3647	yicF	Hypothetical DNA ligase-like protein yicF	b1299	puuR	HTH-type transcriptional regulator puuR	[TP0634-TP0461 (0.7134334)]
COG0272	COG1396	b3647	yicF	Hypothetical DNA ligase-like protein yicF	b1434	ydcN	Putative HTH-type transcriptional regulator ydcN	[TP0634-TP0461 (0.7134334)]
COG0272	COG1396	b3647	yicF	Hypothetical DNA ligase-like protein yicF	b3021	ygiT	Putative HTH-type transcriptional regulator ygiT	[TP0634-TP0461 (0.7134334)]
COG0272	COG1396	b2411	ligA	DNA ligase (EC 6.5.1.2) (Polydeoxyribonucleotide synthase [NAD+])	b1434	ydcN	Putative HTH-type transcriptional regulator ydcN	[TP0634-TP0461 (0.7134334)]
COG0272	COG1396	b2411	ligA	DNA ligase (EC 6.5.1.2) (Polydeoxyribonucleotide synthase [NAD+])	b1299	puuR	HTH-type transcriptional regulator puuR	[TP0634-TP0461 (0.7134334)]
COG0272	COG1396	b3647	yicF	Hypothetical DNA ligase-like protein yicF	b1508	hipB	HTH-type transcriptional regulator hipB	[TP0634-TP0461 (0.7134334)]
COG0272	COG1396	b2411	ligA	DNA ligase (EC 6.5.1.2) (Polydeoxyribonucleotide synthase [NAD+])	b1570	dicA	HTH-type transcriptional regulator dicA (Repressor protein of division inhibition gene dicA)	[TP0634-TP0461 (0.7134334)]
COG0272	COG1396	b3647	yicF	Hypothetical DNA ligase-like protein yicF	b1570	dicA	HTH-type transcriptional regulator dicA (Repressor protein of division inhibition gene dicA)	[TP0634-TP0461 (0.7134334)]
COG0272	COG1396	b2411	ligA	DNA ligase (EC 6.5.1.2) (Polydeoxyribonucleotide synthase [NAD+])	b3021	ygiT	Putative HTH-type transcriptional regulator ygiT	[TP0634-TP0461 (0.7134334)]
COG1509	COG1509	b4146	yjeK	Hypothetical UPF0069 protein yjeK	b4146	yjeK	Hypothetical UPF0069 protein yjeK	[TP0121-TP0121 (0.7367639)]
COG0577	COG0845	b0879	macB	Macrolide-specific ABC-type efflux carrier	b3265	envC	Acriflavine resistance protein E precursor (Protein envC)	[TP0963-TP0965 (0.93032813)]
COG0577	COG0845	b0879	macB	Macrolide-specific ABC-type efflux carrier	b3513	mdtE	Multidrug resistance protein mdtE precursor	[TP0963-TP0965 (0.93032813)]
COG0577	COG0845	b0879	macB	Macrolide-specific ABC-type efflux carrier	b0463	lir	Acriflavine resistance protein A precursor	[TP0963-TP0965 (0.93032813)]
COG0577	COG0845	b0879	macB	Macrolide-specific ABC-type efflux carrier	b3487	yhiI	Hypothetical protein yhiI precursor	[TP0963-TP0965 (0.93032813)]
COG0577	COG0845	b0879	macB	Macrolide-specific ABC-type efflux carrier	b0574	cusB	Cation efflux system protein cusB precursor	[TP0963-TP0965 (0.93032813)]
COG0577	COG0845	b0879	macB	Macrolide-specific ABC-type efflux carrier	b0878	macA	Macrolide-specific efflux protein macA precursor	[TP0963-TP0965 (0.93032813)]
COG0577	COG0845	b0879	macB	Macrolide-specific ABC-type efflux carrier	b0795	ybhG	UPF0194 membrane protein ybhG precursor	[TP0963-TP0965 (0.93032813)]
COG0577	COG0845	b0879	macB	Macrolide-specific ABC-type efflux carrier	b2074	mdtA	Multidrug resistance protein mdtA precursor (Multidrug transporter mdtA)	[TP0963-TP0965 (0.93032813)]
COG0333	COG1077	b1089	rpmF	50S ribosomal protein L32	b3251	mreB	Rod shape-determining protein mreB	[TP0807-TP0497 (0.61855906)]
COG0234	COG1200	b4142	groS	10 kDa chaperonin (Protein Cpn10) (groES protein)	b3652	recG	ATP-dependent DNA helicase recG (EC 3.6.1.-)	[TP1013-TP0687 (0.84594196)]
COG0084	COG2201	b1100	ycfH	Putative deoxyribonuclease ycfH (EC 3.1.21.-)	b1883	cheB	Chemotaxis response regulator protein-glutamate methylesterase (EC 3.1.1.61)	[TP0994-TP0631 (0.71912634)]
COG0084	COG2201	b4378	yjjV	Putative deoxyribonuclease yjjV (EC 3.1.21.-)	b1883	cheB	Chemotaxis response regulator protein-glutamate methylesterase (EC 3.1.1.61)	[TP0994-TP0631 (0.71912634)]
COG0084	COG2201	b3840/b3841	tatD	Deoxyribonuclease tatD (EC 3.1.21.-) (DNase tatD)	b1883	cheB	Chemotaxis response regulator protein-glutamate methylesterase (EC 3.1.1.61)	[TP0994-TP0631 (0.71912634)]
COG1121	COG1345	b1858	znuC	High-affinity zinc uptake system ATP-binding protein znuC	b1924	flaV	Flagellar hook-associated protein 2 (HAP2) (Filament cap protein) (Flagellar cap protein)	[TP0035-TP0872 (0.6931363)]
COG1671	COG2812	b0387	yaiI	Hypothetical UPF0178 protein yaiI	b0470	dnaX	DNA polymerase III tau subunit (EC 2.7.7.7) [Contains: DNA polymerase III subunit gamma]	[TP0845-TP1005 (0.5704539)]
COG0257	COG1253	b3299	b3299	50S ribosomal protein L36	b4218	ytfL	UPF0053 inner membrane protein ytfL	[TP0209-TP0027 (0.74441797)]
COG0257	COG1253	b3299	b3299	50S ribosomal protein L36	b2063	yegH	Hypothetical UPF0053 protein yegH	[TP0209-TP0027 (0.74441797)]
COG0257	COG1253	b3299	b3299	50S ribosomal protein L36	b1816	yoaE	UPF0053 inner membrane protein yoaE	[TP0209-TP0027 (0.74441797)]
COG0060	COG0681	b0026	ileS	Isoleucyl-tRNA synthetase (EC 6.1.1.5) (Isoleucine--tRNA ligase) (IleRS)	b2568	lepB	Signal peptidase I (EC 3.4.21.89) (SPase I) (Leader peptidase I)	[TP0452-TP0185 (0.79878455)]
COG1344	COG1815	b1083	flaT	Flagellar hook-associated protein 3 (HAP3) (Hook-filament junction protein)	b1073	flgB	Flagellar basal-body rod protein flgB (Putative proximal rod protein)	[TP0870-TP0396 (0.7209834)]
COG1344	COG1815	b1923	flaF	Flagellin {UniProtKB/Swiss-Prot:P04949}	b1073	flgB	Flagellar basal-body rod protein flgB (Putative proximal rod protein)	[TP0870-TP0396 (0.7209834)]
COG0242	COG1879	b3287	fms	Peptide deformylase (EC 3.5.1.88) (PDF) (Polypeptide deformylase)	b2150	mglB	D-galactose-binding periplasmic protein precursor (GBP) (D-galactose/ D-glucose-binding protein) (GGBP)	[TP0757-TP0684 (0.80039173)]
COG0242	COG1879	b3287	fms	Peptide deformylase (EC 3.5.1.88) (PDF) (Polypeptide deformylase)	b2548	yphF	ABC transporter periplasmic-binding protein yphF precursor	[TP0757-TP0684 (0.80039173)]
COG0242	COG1879	b3287	fms	Peptide deformylase (EC 3.5.1.88) (PDF) (Polypeptide deformylase)	b4088	b4088	D-allose-binding periplasmic protein precursor (EC 3.6.3.17) (ALBP)	[TP0757-TP0684 (0.80039173)]
COG0242	COG1879	b3287	fms	Peptide deformylase (EC 3.5.1.88) (PDF) (Polypeptide deformylase)	b0994	torT	Periplasmic protein torT precursor	[TP0757-TP0684 (0.80039173)]
COG0242	COG1879	b3287	fms	Peptide deformylase (EC 3.5.1.88) (PDF) (Polypeptide deformylase)	b3751	rbsB	D-ribose-binding periplasmic protein precursor (EC 3.6.3.17)	[TP0757-TP0684 (0.80039173)]
COG0242	COG1879	b3287	fms	Peptide deformylase (EC 3.5.1.88) (PDF) (Polypeptide deformylase)	b1901	araF	L-arabinose-binding periplasmic protein precursor (EC 3.6.3.17) (ABP)	[TP0757-TP0684 (0.80039173)]
COG0242	COG1879	b3287	fms	Peptide deformylase (EC 3.5.1.88) (PDF) (Polypeptide deformylase)	b4227	ytfQ	ABC transporter periplasmic-binding protein ytfQ precursor	[TP0757-TP0684 (0.80039173)]
COG0242	COG1879	b3287	fms	Peptide deformylase (EC 3.5.1.88) (PDF) (Polypeptide deformylase)	b1516	yneA	Hypothetical protein yneA precursor	[TP0757-TP0684 (0.80039173)]
COG0257	COG1749	b3299	b3299	50S ribosomal protein L36	b1076	flgE	Flagellar hook protein flgE	[TP0209-TP0727 (0.6772987)]
COG0652	COG1879	b0525	ppiB	Peptidyl-prolyl cis-trans isomerase B (EC 5.2.1.8) (PPIase B) (Rotamase B)	b0994	torT	Periplasmic protein torT precursor	[TP0947-TP0684 (0.5775195)]
COG0652	COG1879	b3363	rot	Peptidyl-prolyl cis-trans isomerase A precursor (EC 5.2.1.8) (PPIase A) (Rotamase A) (Cyclophilin A)	b2548	yphF	ABC transporter periplasmic-binding protein yphF precursor	[TP0947-TP0684 (0.5775195)]
COG0652	COG1879	b3363	rot	Peptidyl-prolyl cis-trans isomerase A precursor (EC 5.2.1.8) (PPIase A) (Rotamase A) (Cyclophilin A)	b0994	torT	Periplasmic protein torT precursor	[TP0947-TP0684 (0.5775195)]
COG0652	COG1879	b0525	ppiB	Peptidyl-prolyl cis-trans isomerase B (EC 5.2.1.8) (PPIase B) (Rotamase B)	b3751	rbsB	D-ribose-binding periplasmic protein precursor (EC 3.6.3.17)	[TP0947-TP0684 (0.5775195)]
COG0652	COG1879	b0525	ppiB	Peptidyl-prolyl cis-trans isomerase B (EC 5.2.1.8) (PPIase B) (Rotamase B)	b4088	b4088	D-allose-binding periplasmic protein precursor (EC 3.6.3.17) (ALBP)	[TP0947-TP0684 (0.5775195)]
COG0652	COG1879	b3363	rot	Peptidyl-prolyl cis-trans isomerase A precursor (EC 5.2.1.8) (PPIase A) (Rotamase A) (Cyclophilin A)	b2150	mglB	D-galactose-binding periplasmic protein precursor (GBP) (D-galactose/ D-glucose-binding protein) (GGBP)	[TP0947-TP0684 (0.5775195)]
COG0652	COG1879	b0525	ppiB	Peptidyl-prolyl cis-trans isomerase B (EC 5.2.1.8) (PPIase B) (Rotamase B)	b4227	ytfQ	ABC transporter periplasmic-binding protein ytfQ precursor	[TP0947-TP0684 (0.5775195)]
COG0652	COG1879	b0525	ppiB	Peptidyl-prolyl cis-trans isomerase B (EC 5.2.1.8) (PPIase B) (Rotamase B)	b2150	mglB	D-galactose-binding periplasmic protein precursor (GBP) (D-galactose/ D-glucose-binding protein) (GGBP)	[TP0947-TP0684 (0.5775195)]
COG0652	COG1879	b3363	rot	Peptidyl-prolyl cis-trans isomerase A precursor (EC 5.2.1.8) (PPIase A) (Rotamase A) (Cyclophilin A)	b1516	yneA	Hypothetical protein yneA precursor	[TP0947-TP0684 (0.5775195)]
COG0652	COG1879	b0525	ppiB	Peptidyl-prolyl cis-trans isomerase B (EC 5.2.1.8) (PPIase B) (Rotamase B)	b1516	yneA	Hypothetical protein yneA precursor	[TP0947-TP0684 (0.5775195)]
COG0652	COG1879	b3363	rot	Peptidyl-prolyl cis-trans isomerase A precursor (EC 5.2.1.8) (PPIase A) (Rotamase A) (Cyclophilin A)	b1901	araF	L-arabinose-binding periplasmic protein precursor (EC 3.6.3.17) (ABP)	[TP0947-TP0684 (0.5775195)]
COG0652	COG1879	b0525	ppiB	Peptidyl-prolyl cis-trans isomerase B (EC 5.2.1.8) (PPIase B) (Rotamase B)	b2548	yphF	ABC transporter periplasmic-binding protein yphF precursor	[TP0947-TP0684 (0.5775195)]
COG0652	COG1879	b3363	rot	Peptidyl-prolyl cis-trans isomerase A precursor (EC 5.2.1.8) (PPIase A) (Rotamase A) (Cyclophilin A)	b4227	ytfQ	ABC transporter periplasmic-binding protein ytfQ precursor	[TP0947-TP0684 (0.5775195)]
COG0652	COG1879	b0525	ppiB	Peptidyl-prolyl cis-trans isomerase B (EC 5.2.1.8) (PPIase B) (Rotamase B)	b1901	araF	L-arabinose-binding periplasmic protein precursor (EC 3.6.3.17) (ABP)	[TP0947-TP0684 (0.5775195)]
COG0652	COG1879	b3363	rot	Peptidyl-prolyl cis-trans isomerase A precursor (EC 5.2.1.8) (PPIase A) (Rotamase A) (Cyclophilin A)	b4088	b4088	D-allose-binding periplasmic protein precursor (EC 3.6.3.17) (ALBP)	[TP0947-TP0684 (0.5775195)]
COG0652	COG1879	b3363	rot	Peptidyl-prolyl cis-trans isomerase A precursor (EC 5.2.1.8) (PPIase A) (Rotamase A) (Cyclophilin A)	b3751	rbsB	D-ribose-binding periplasmic protein precursor (EC 3.6.3.17)	[TP0947-TP0684 (0.5775195)]
COG1352	COG1815	b1884	cheX	Chemotaxis protein methyltransferase (EC 2.1.1.80)	b1073	flgB	Flagellar basal-body rod protein flgB (Putative proximal rod protein)	[TP0630-TP0396 (0.7590469)]
COG1352	COG1595	b1884	cheX	Chemotaxis protein methyltransferase (EC 2.1.1.80)	b4293	fecI	Probable RNA polymerase sigma factor fecI	[TP0630-TP0092 (0.6191048)]
COG1352	COG1595	b1884	cheX	Chemotaxis protein methyltransferase (EC 2.1.1.80)	b2573	rpoE	RNA polymerase sigma-E factor (Sigma-24)	[TP0630-TP0092 (0.6191048)]
COG1344	COG4786	b1923	flaF	Flagellin {UniProtKB/Swiss-Prot:P04949}	b1078	flgG	Flagellar basal-body rod protein flgG (Distal rod protein)	[TP0792-TP0961 (0.7009321), TP0659-TP0961 (0.6018447)]
COG1344	COG4786	b1083	flaT	Flagellar hook-associated protein 3 (HAP3) (Hook-filament junction protein)	b1078	flgG	Flagellar basal-body rod protein flgG (Distal rod protein)	[TP0792-TP0961 (0.7009321), TP0659-TP0961 (0.6018447)]
COG0593	COG1077	b2496	hda	DnaA-homolog protein hda	b3251	mreB	Rod shape-determining protein mreB	[TP0001-TP0497 (0.678435)]
COG0593	COG1077	b3702	dnaA	Chromosomal replication initiator protein dnaA	b3251	mreB	Rod shape-determining protein mreB	[TP0001-TP0497 (0.678435)]
COG0249	COG0357	b2733	fdv	DNA mismatch repair protein mutS	b3740	gidB	Methyltransferase gidB (EC 2.1.-.-) (Glucose-inhibited division protein B)	[TP0328-TP0946 (0.7367136)]
COG0658	COG1187	b0913	ycaI	Hypothetical protein ycaI	b2183	rsuA	Ribosomal small subunit pseudouridine synthase A (EC 5.4.99.-) (16S pseudouridylate 516 synthase) (16S pseudouridine 516 synthase) (rRNA- uridine isomerase A) (rRNA pseudouridylate synthase A)	[TP0336-TP0459 (0.6079956)]
COG0658	COG1187	b0913	ycaI	Hypothetical protein ycaI	b1269	rluB	Ribosomal large subunit pseudouridine synthase B (EC 5.4.99.-) (rRNA- uridine isomerase B) (rRNA pseudouridylate synthase B)	[TP0336-TP0459 (0.6079956)]
COG0658	COG1187	b0913	ycaI	Hypothetical protein ycaI	b4022	rluF	Ribosomal large subunit pseudouridine synthase F (EC 5.4.99.-) (rRNA- uridine isomerase F) (rRNA pseudouridylate synthase F)	[TP0336-TP0459 (0.6079956)]
COG0658	COG1187	b0913	ycaI	Hypothetical protein ycaI	b1135	rluE	Ribosomal large subunit pseudouridine synthase E (EC 5.4.99.-) (rRNA- uridine isomerase E) (rRNA pseudouridylate synthase E)	[TP0336-TP0459 (0.6079956)]
COG0465	COG0465	b3178	hflB	Cell division protein ftsH (EC 3.4.24.-)	b3178	hflB	Cell division protein ftsH (EC 3.4.24.-)	[TP0330-TP0330 (0.73856413)]
COG1558	COG1792	b1074	flgC	Flagellar basal-body rod protein flgC (Putative proximal rod protein)	b3250	mreC	Rod shape-determining protein mreC	[TP0397-TP0498 (0.58822864)]
COG0817	COG1558	b1863	ruvC	Crossover junction endodeoxyribonuclease ruvC (EC 3.1.22.4) (Holliday junction nuclease ruvC) (Holliday junction resolvase ruvC)	b1074	flgC	Flagellar basal-body rod protein flgC (Putative proximal rod protein)	[TP0517-TP0397 (0.53212774)]
COG1512	COG2891	b2778	ygcG	Hypothetical protein ygcG	b3249	mreD	Rod shape-determining protein mreD	[TP0561-TP0499 (0.5857341)]
COG0592	COG1344	b3701	dnaN	DNA polymerase III subunit beta (EC 2.7.7.7)	b1923	flaF	Flagellin {UniProtKB/Swiss-Prot:P04949}	[TP0002-TP0659 (0.6618167)]
COG0592	COG1344	b3701	dnaN	DNA polymerase III subunit beta (EC 2.7.7.7)	b1083	flaT	Flagellar hook-associated protein 3 (HAP3) (Hook-filament junction protein)	[TP0002-TP0659 (0.6618167)]
COG0860	COG1192	b2435	amiA	Probable N-acetylmuramoyl-L-alanine amidase amiA precursor (EC 3.5.1.28)	b3534	yhjQ	Hypothetical protein yhjQ	[TP0247-TP0272 (0.7527567)]
COG0860	COG1192	b2435	amiA	Probable N-acetylmuramoyl-L-alanine amidase amiA precursor (EC 3.5.1.28)	ECOK12F046	A	Protein sopA (Plasmid partition protein A)	[TP0247-TP0272 (0.7527567)]
COG0860	COG1192	b2817	amiC	N-acetylmuramoyl-L-alanine amidase amiC precursor (EC 3.5.1.28)	ECOK12F046	A	Protein sopA (Plasmid partition protein A)	[TP0247-TP0272 (0.7527567)]
COG0860	COG1192	b2817	amiC	N-acetylmuramoyl-L-alanine amidase amiC precursor (EC 3.5.1.28)	b3534	yhjQ	Hypothetical protein yhjQ	[TP0247-TP0272 (0.7527567)]
COG0860	COG1192	b4169	amiB	N-acetylmuramoyl-L-alanine amidase amiB precursor (EC 3.5.1.28)	b3534	yhjQ	Hypothetical protein yhjQ	[TP0247-TP0272 (0.7527567)]
COG0860	COG1192	b4169	amiB	N-acetylmuramoyl-L-alanine amidase amiB precursor (EC 3.5.1.28)	ECOK12F046	A	Protein sopA (Plasmid partition protein A)	[TP0247-TP0272 (0.7527567)]
COG0242	COG0272	b3287	fms	Peptide deformylase (EC 3.5.1.88) (PDF) (Polypeptide deformylase)	b2411	ligA	DNA ligase (EC 6.5.1.2) (Polydeoxyribonucleotide synthase [NAD+])	[TP0757-TP0634 (0.68197167)]
COG0242	COG0272	b3287	fms	Peptide deformylase (EC 3.5.1.88) (PDF) (Polypeptide deformylase)	b3647	yicF	Hypothetical DNA ligase-like protein yicF	[TP0757-TP0634 (0.68197167)]
COG0265	COG0817	b0161	htrA	Protease do precursor (EC 3.4.21.-)	b1863	ruvC	Crossover junction endodeoxyribonuclease ruvC (EC 3.1.22.4) (Holliday junction nuclease ruvC) (Holliday junction resolvase ruvC)	[TP0773-TP0517 (0.5118523)]
COG0265	COG0817	b3235	hhoB	Protease degS precursor (EC 3.4.21.-)	b1863	ruvC	Crossover junction endodeoxyribonuclease ruvC (EC 3.1.22.4) (Holliday junction nuclease ruvC) (Holliday junction resolvase ruvC)	[TP0773-TP0517 (0.5118523)]
COG0265	COG0817	b3234	degQ	Protease degQ precursor (EC 3.4.21.-)	b1863	ruvC	Crossover junction endodeoxyribonuclease ruvC (EC 3.1.22.4) (Holliday junction nuclease ruvC) (Holliday junction resolvase ruvC)	[TP0773-TP0517 (0.5118523)]
COG0187	COG0358	b3699	himB	DNA gyrase subunit B (EC 5.99.1.3)	b3066	dnaG	DNA primase {UniProtKB/Swiss-Prot:P0ABS5}	[TP1006-TP0492 (0.55112576)]
COG0187	COG0358	b3030	nfxD	DNA topoisomerase 4 subunit B (EC 5.99.1.-) (Topoisomerase IV subunit B)	b3066	dnaG	DNA primase {UniProtKB/Swiss-Prot:P0ABS5}	[TP1006-TP0492 (0.55112576)]
COG0301	COG0514	b0423	thiI	Thiamine biosynthesis protein thiI	b3822	recQ	ATP-dependent DNA helicase recQ (EC 3.6.1.-)	[TP0559-TP0103 (0.6411465)]
COG1154	COG2812	b0420	dxs	1-deoxy-D-xylulose-5-phosphate synthase (EC 2.2.1.7) (1-deoxyxylulose- 5-phosphate synthase) (DXP synthase) (DXPS)	b0470	dnaX	DNA polymerase III tau subunit (EC 2.7.7.7) [Contains: DNA polymerase III subunit gamma]	[TP0824-TP1005 (0.68180764)]
COG0223	COG1551	b3288	fmt	Methionyl-tRNA formyltransferase (EC 2.1.2.9)	b2696	csrA	Carbon storage regulator	[TP0756-TP0657 (0.72355264)]
COG0237	COG0552	b0103	coaE	Dephospho-CoA kinase (EC 2.7.1.24) (Dephosphocoenzyme A kinase)	b3464	ftsY	Cell division protein ftsY	[TP0296-TP0578 (0.7885255)]
COG0080	COG0265	b3983	rplK	50S ribosomal protein L11	b0161	htrA	Protease do precursor (EC 3.4.21.-)	[TP0237-TP0773 (0.6164146)]
COG0080	COG0265	b3983	rplK	50S ribosomal protein L11	b3234	degQ	Protease degQ precursor (EC 3.4.21.-)	[TP0237-TP0773 (0.6164146)]
COG0080	COG0265	b3983	rplK	50S ribosomal protein L11	b3235	hhoB	Protease degS precursor (EC 3.4.21.-)	[TP0237-TP0773 (0.6164146)]
COG2812	COG2812	b0470	dnaX	DNA polymerase III tau subunit (EC 2.7.7.7) [Contains: DNA polymerase III subunit gamma]	b0470	dnaX	DNA polymerase III tau subunit (EC 2.7.7.7) [Contains: DNA polymerase III subunit gamma]	[TP1005-TP1005 (0.52391654)]
COG0223	COG0234	b3288	fmt	Methionyl-tRNA formyltransferase (EC 2.1.2.9)	b4142	groS	10 kDa chaperonin (Protein Cpn10) (groES protein)	[TP0756-TP1013 (0.64276713)]
COG0036	COG1653	b3386	dod	Ribulose-phosphate 3-epimerase (EC 5.1.3.1) (Pentose-5-phosphate 3- epimerase) (PPE) (R5P3E)	b3453	ugpB	Glycerol-3-phosphate-binding periplasmic protein precursor	[TP0945-TP0074 (0.654426)]
COG0036	COG1653	b4085	alsE	D-allulose-6-phosphate 3-epimerase (EC 5.1.3.-)	b1310	ycjN	Putative ABC transporter periplasmic-binding protein ycjN precursor	[TP0945-TP0074 (0.654426)]
COG0036	COG1653	b4301	sgcE	Protein sgcE {UniProtKB/Swiss-Prot:P39362}	b3453	ugpB	Glycerol-3-phosphate-binding periplasmic protein precursor	[TP0945-TP0074 (0.654426)]
COG0036	COG1653	b4301	sgcE	Protein sgcE {UniProtKB/Swiss-Prot:P39362}	b1310	ycjN	Putative ABC transporter periplasmic-binding protein ycjN precursor	[TP0945-TP0074 (0.654426)]
COG0036	COG1653	b4085	alsE	D-allulose-6-phosphate 3-epimerase (EC 5.1.3.-)	b3453	ugpB	Glycerol-3-phosphate-binding periplasmic protein precursor	[TP0945-TP0074 (0.654426)]
COG0036	COG1653	b3386	dod	Ribulose-phosphate 3-epimerase (EC 5.1.3.1) (Pentose-5-phosphate 3- epimerase) (PPE) (R5P3E)	b1310	ycjN	Putative ABC transporter periplasmic-binding protein ycjN precursor	[TP0945-TP0074 (0.654426)]
COG0357	COG0459	b3740	gidB	Methyltransferase gidB (EC 2.1.-.-) (Glucose-inhibited division protein B)	b4143	groL	60 kDa chaperonin (Protein Cpn60) (groEL protein)	[TP0946-TP0030 (0.68326145)]
COG0664	COG1074	b1334	fnr	Fumarate and nitrate reduction regulatory protein	b2820	recB	Exodeoxyribonuclease V beta chain (EC 3.1.11.5) (Exodeoxyribonuclease V 135 kDa polypeptide)	[TP0089-TP0898 (0.8304331)]
COG0664	COG1074	b3357	cap	Catabolite gene activator (cAMP receptor protein) (cAMP-regulatory protein)	b2820	recB	Exodeoxyribonuclease V beta chain (EC 3.1.11.5) (Exodeoxyribonuclease V 135 kDa polypeptide)	[TP0089-TP0898 (0.8304331)]
COG0664	COG1074	b2163	nsr	Regulatory protein nsr	b2820	recB	Exodeoxyribonuclease V beta chain (EC 3.1.11.5) (Exodeoxyribonuclease V 135 kDa polypeptide)	[TP0089-TP0898 (0.8304331)]
COG0223	COG0242	b3288	fmt	Methionyl-tRNA formyltransferase (EC 2.1.2.9)	b3287	fms	Peptide deformylase (EC 3.5.1.88) (PDF) (Polypeptide deformylase)	[TP0756-TP0757 (0.8300303)]
COG0233	COG0359	b0172	rrf	Ribosome recycling factor (Ribosome-releasing factor) (RRF)	b4203	rplI	50S ribosomal protein L9	[TP0604-TP0060 (0.5105792)]
COG0012	COG0457	b1203	gtp1	GTP-dependent nucleic acid-binding protein engD	b3530	b3530	Cellulose synthase operon protein C	[TP0124-TP0067 (0.81355333)]
COG0012	COG0457	b1203	gtp1	GTP-dependent nucleic acid-binding protein engD	b0568	nfrA	Bacteriophage N4 adsorption protein A precursor	[TP0124-TP0067 (0.81355333)]
COG0012	COG0457	b1203	gtp1	GTP-dependent nucleic acid-binding protein engD	b2852	ygeH	Hypothetical protein ygeH	[TP0124-TP0067 (0.81355333)]
COG0012	COG0457	b1203	gtp1	GTP-dependent nucleic acid-binding protein engD	b2851	ygeG	Hypothetical protein ygeG	[TP0124-TP0067 (0.81355333)]
COG0552	COG1061	b3464	ftsY	Cell division protein ftsY	b2184	yejH	Hypothetical protein yejH	[TP0578-TP0380 (0.62695336)]
COG0265	COG0492	b3235	hhoB	Protease degS precursor (EC 3.4.21.-)	b0888	trxB	Thioredoxin reductase (EC 1.8.1.9) (TRXR)	[TP0773-TP0814 (0.6926654)]
COG0265	COG0492	b0161	htrA	Protease do precursor (EC 3.4.21.-)	b0888	trxB	Thioredoxin reductase (EC 1.8.1.9) (TRXR)	[TP0773-TP0814 (0.6926654)]
COG0265	COG0492	b3234	degQ	Protease degQ precursor (EC 3.4.21.-)	b0888	trxB	Thioredoxin reductase (EC 1.8.1.9) (TRXR)	[TP0773-TP0814 (0.6926654)]
COG0124	COG0608	b2514	hisS	Histidyl-tRNA synthetase (EC 6.1.1.21) (Histidine--tRNA ligase) (HisRS)	b2892	recJ	Single-stranded-DNA-specific exonuclease recJ (EC 3.1.-.-)	[TP0641-TP0704 (0.75894904)]
COG0153	COG0242	b0757	galA	Galactokinase (EC 2.7.1.6) (Galactose kinase)	b3287	fms	Peptide deformylase (EC 3.5.1.88) (PDF) (Polypeptide deformylase)	[TP0418-TP0757 (0.51512045)]
COG0465	COG0772	b3178	hflB	Cell division protein ftsH (EC 3.4.24.-)	b0089	ftsW	Cell division protein ftsW	[TP0330-TP0387 (0.8016956)]
COG0465	COG0772	b3178	hflB	Cell division protein ftsH (EC 3.4.24.-)	b0634	rodA	Rod shape-determining protein rodA	[TP0330-TP0387 (0.8016956)]
COG0234	COG0792	b4142	groS	10 kDa chaperonin (Protein Cpn10) (groES protein)	b3148	yraN	UPF0102 protein yraN	[TP1013-TP0913 (0.7815084)]
COG1512	COG1987	b2778	ygcG	Hypothetical protein ygcG	b1949	flaQ	Flagellar biosynthetic protein fliQ	[TP0561-TP0717 (0.66457963)]
COG0457	COG1426	b2851	ygeG	Hypothetical protein ygeG	b2516	yfgA	Putative HTH-type transcriptional regulator yfgA	[TP0268-TP0334 (0.739808)]
COG0457	COG1426	b3530	b3530	Cellulose synthase operon protein C	b2516	yfgA	Putative HTH-type transcriptional regulator yfgA	[TP0268-TP0334 (0.739808)]
COG0457	COG1426	b2852	ygeH	Hypothetical protein ygeH	b2516	yfgA	Putative HTH-type transcriptional regulator yfgA	[TP0268-TP0334 (0.739808)]
COG0457	COG1426	b0568	nfrA	Bacteriophage N4 adsorption protein A precursor	b2516	yfgA	Putative HTH-type transcriptional regulator yfgA	[TP0268-TP0334 (0.739808)]
COG0192	COG0217	b2942	metK	S-adenosylmethionine synthetase (EC 2.5.1.6) (Methionine adenosyltransferase) (AdoMet synthetase) (MAT)	b1983	yeeN	Hypothetical UPF0082 protein yeeN	[TP0794-TP0474 (0.71912634)]
COG0192	COG0217	b2942	metK	S-adenosylmethionine synthetase (EC 2.5.1.6) (Methionine adenosyltransferase) (AdoMet synthetase) (MAT)	b1864	yebC	UPF0082 protein yebC	[TP0794-TP0474 (0.71912634)]
COG0092	COG0301	b3314	rpsC	30S ribosomal protein S3	b0423	thiI	Thiamine biosynthesis protein thiI	[TP0195-TP0559 (0.66944)]
COG0860	COG1214	b2435	amiA	Probable N-acetylmuramoyl-L-alanine amidase amiA precursor (EC 3.5.1.28)	b1807	yeaZ	Hypothetical M22 peptidase homolog yeaZ	[TP0247-TP0876 (0.6334264)]
COG0860	COG1214	b4169	amiB	N-acetylmuramoyl-L-alanine amidase amiB precursor (EC 3.5.1.28)	b1807	yeaZ	Hypothetical M22 peptidase homolog yeaZ	[TP0247-TP0876 (0.6334264)]
COG0860	COG1214	b2817	amiC	N-acetylmuramoyl-L-alanine amidase amiC precursor (EC 3.5.1.28)	b1807	yeaZ	Hypothetical M22 peptidase homolog yeaZ	[TP0247-TP0876 (0.6334264)]
COG0544	COG1418	b0436	tig	Trigger factor {UniProtKB/Swiss-Prot:P0A850}	b1962	yedJ	Hypothetical protein yedJ	[TP0506-TP1018 (0.7668753)]
COG0477	COG0845	b1690	ydiM	Inner membrane transport protein ydiM	b0795	ybhG	UPF0194 membrane protein ybhG precursor	[TP0840-TP0965 (0.8653204)]
COG0477	COG0845	b1534	ydeE	Hypothetical MFS-type transporter protein ydeE	b3487	yhiI	Hypothetical protein yhiI precursor	[TP0840-TP0965 (0.8653204)]
COG0477	COG0845	b1775	ydjK	Hypothetical metabolite transport protein ydjK	b3513	mdtE	Multidrug resistance protein mdtE precursor	[TP0840-TP0965 (0.8653204)]
COG0477	COG0845	b3691	dgoT	D-galactonate transporter	b0574	cusB	Cation efflux system protein cusB precursor	[TP0840-TP0965 (0.8653204)]
COG0477	COG0845	b1596	ynfM	Inner membrane transport protein ynfM	b2074	mdtA	Multidrug resistance protein mdtA precursor (Multidrug transporter mdtA)	[TP0840-TP0965 (0.8653204)]
COG0477	COG0845	b1065	mdtH	Multidrug resistance protein mdtH	b0795	ybhG	UPF0194 membrane protein ybhG precursor	[TP0840-TP0965 (0.8653204)]
COG0477	COG0845	b2077	yegB	Inner membrane transport protein yegB	b0463	lir	Acriflavine resistance protein A precursor	[TP0840-TP0965 (0.8653204)]
COG0477	COG0845	b3659	setC	Sugar efflux transporter C	b0795	ybhG	UPF0194 membrane protein ybhG precursor	[TP0840-TP0965 (0.8653204)]
COG0477	COG0845	b2943	galP	Galactose-proton symporter (Galactose transporter)	b2074	mdtA	Multidrug resistance protein mdtA precursor (Multidrug transporter mdtA)	[TP0840-TP0965 (0.8653204)]
COG0477	COG0845	b4356	yjjL	Inner membrane transport protein yjjL	b3513	mdtE	Multidrug resistance protein mdtE precursor	[TP0840-TP0965 (0.8653204)]
COG0477	COG0845	b4337	mdtM	Multidrug resistance protein mdtM	b2074	mdtA	Multidrug resistance protein mdtA precursor (Multidrug transporter mdtA)	[TP0840-TP0965 (0.8653204)]
COG0477	COG0845	b3874	yihN	Inner membrane protein yihN	b0574	cusB	Cation efflux system protein cusB precursor	[TP0840-TP0965 (0.8653204)]
COG0477	COG0845	b2077	yegB	Inner membrane transport protein yegB	b3487	yhiI	Hypothetical protein yhiI precursor	[TP0840-TP0965 (0.8653204)]
COG0477	COG0845	b1053	mdtG	Multidrug resistance protein mdtG	b2074	mdtA	Multidrug resistance protein mdtA precursor (Multidrug transporter mdtA)	[TP0840-TP0965 (0.8653204)]
COG0477	COG0845	b1981	shiA	Shikimate transporter	b0878	macA	Macrolide-specific efflux protein macA precursor	[TP0840-TP0965 (0.8653204)]
COG0477	COG0845	b1691	ydiN	Inner membrane transport protein ydiN	b3265	envC	Acriflavine resistance protein E precursor (Protein envC)	[TP0840-TP0965 (0.8653204)]
COG0477	COG0845	b2686	emrB	Multidrug resistance protein B	b0574	cusB	Cation efflux system protein cusB precursor	[TP0840-TP0965 (0.8653204)]
COG0477	COG0845	b1981	shiA	Shikimate transporter	b3265	envC	Acriflavine resistance protein E precursor (Protein envC)	[TP0840-TP0965 (0.8653204)]
COG0477	COG0845	b0427	yajR	Inner membrane transport protein yajR	b3487	yhiI	Hypothetical protein yhiI precursor	[TP0840-TP0965 (0.8653204)]
COG0477	COG0845	b0479	fsr	Fosmidomycin resistance protein	b3513	mdtE	Multidrug resistance protein mdtE precursor	[TP0840-TP0965 (0.8653204)]
COG0477	COG0845	b2686	emrB	Multidrug resistance protein B	b0463	lir	Acriflavine resistance protein A precursor	[TP0840-TP0965 (0.8653204)]
COG0477	COG0845	b0427	yajR	Inner membrane transport protein yajR	b2074	mdtA	Multidrug resistance protein mdtA precursor (Multidrug transporter mdtA)	[TP0840-TP0965 (0.8653204)]
COG0477	COG0845	b1769	ydjE	Inner membrane metabolite transport protein ydjE	b3513	mdtE	Multidrug resistance protein mdtE precursor	[TP0840-TP0965 (0.8653204)]
COG0477	COG0845	b4031	xylE	D-xylose-proton symporter (D-xylose transporter)	b3487	yhiI	Hypothetical protein yhiI precursor	[TP0840-TP0965 (0.8653204)]
COG0477	COG0845	b2367	emrY	Multidrug resistance protein Y	b0878	macA	Macrolide-specific efflux protein macA precursor	[TP0840-TP0965 (0.8653204)]
COG0477	COG0845	b1981	shiA	Shikimate transporter	b0574	cusB	Cation efflux system protein cusB precursor	[TP0840-TP0965 (0.8653204)]
COG0477	COG0845	b2587	kgtP	Alpha-ketoglutarate permease	b3487	yhiI	Hypothetical protein yhiI precursor	[TP0840-TP0965 (0.8653204)]
COG0477	COG0845	b4337	mdtM	Multidrug resistance protein mdtM	b0463	lir	Acriflavine resistance protein A precursor	[TP0840-TP0965 (0.8653204)]
COG0477	COG0845	b0845	ybjJ	Inner membrane protein ybjJ	b0574	cusB	Cation efflux system protein cusB precursor	[TP0840-TP0965 (0.8653204)]
COG0477	COG0845	b3473	yhhS	UPF0226 protein yhhS	b0463	lir	Acriflavine resistance protein A precursor	[TP0840-TP0965 (0.8653204)]
COG0477	COG0845	b0479	fsr	Fosmidomycin resistance protein	b2074	mdtA	Multidrug resistance protein mdtA precursor (Multidrug transporter mdtA)	[TP0840-TP0965 (0.8653204)]
COG0477	COG0845	b4111	proP	Proline/betaine transporter (Proline porter II) (PPII)	b3265	envC	Acriflavine resistance protein E precursor (Protein envC)	[TP0840-TP0965 (0.8653204)]
COG0477	COG0845	b3473	yhhS	UPF0226 protein yhhS	b2074	mdtA	Multidrug resistance protein mdtA precursor (Multidrug transporter mdtA)	[TP0840-TP0965 (0.8653204)]
COG0477	COG0845	b0898	ycaD	MFS-type transporter protein ycaD	b3513	mdtE	Multidrug resistance protein mdtE precursor	[TP0840-TP0965 (0.8653204)]
COG0477	COG0845	b0479	fsr	Fosmidomycin resistance protein	b0795	ybhG	UPF0194 membrane protein ybhG precursor	[TP0840-TP0965 (0.8653204)]
COG0477	COG0845	b0898	ycaD	MFS-type transporter protein ycaD	b3487	yhiI	Hypothetical protein yhiI precursor	[TP0840-TP0965 (0.8653204)]
COG0477	COG0845	b1534	ydeE	Hypothetical MFS-type transporter protein ydeE	b0878	macA	Macrolide-specific efflux protein macA precursor	[TP0840-TP0965 (0.8653204)]
COG0477	COG0845	b3364	gutS	Protein tsgA {UniProtKB/Swiss-Prot:P60778}	b0878	macA	Macrolide-specific efflux protein macA precursor	[TP0840-TP0965 (0.8653204)]
COG0477	COG0845	b2367	emrY	Multidrug resistance protein Y	b0574	cusB	Cation efflux system protein cusB precursor	[TP0840-TP0965 (0.8653204)]
COG0477	COG0845	b4332	yjiJ	Hypothetical protein yjiJ	b3487	yhiI	Hypothetical protein yhiI precursor	[TP0840-TP0965 (0.8653204)]
COG0477	COG0845	b4111	proP	Proline/betaine transporter (Proline porter II) (PPII)	b0878	macA	Macrolide-specific efflux protein macA precursor	[TP0840-TP0965 (0.8653204)]
COG0477	COG0845	b0343	lacY	Lactose permease {UniProtKB/Swiss-Prot:P02920}	b3513	mdtE	Multidrug resistance protein mdtE precursor	[TP0840-TP0965 (0.8653204)]
COG0477	COG0845	b2841	araE	Arabinose-proton symporter (Arabinose transporter)	b3487	yhiI	Hypothetical protein yhiI precursor	[TP0840-TP0965 (0.8653204)]
COG0477	COG0845	b2182	bcr	Bicyclomycin resistance protein (Sulfonamide resistance protein)	b0795	ybhG	UPF0194 membrane protein ybhG precursor	[TP0840-TP0965 (0.8653204)]
COG0477	COG0845	b0343	lacY	Lactose permease {UniProtKB/Swiss-Prot:P02920}	b0463	lir	Acriflavine resistance protein A precursor	[TP0840-TP0965 (0.8653204)]
COG0477	COG0845	b1828	yebQ	Hypothetical transport protein yebQ	b0463	lir	Acriflavine resistance protein A precursor	[TP0840-TP0965 (0.8653204)]
COG0477	COG0845	b3224	nanT	Putative sialic acid transporter (Sialic acid permease)	b0574	cusB	Cation efflux system protein cusB precursor	[TP0840-TP0965 (0.8653204)]
COG0477	COG0845	b3673	emrD	Multidrug resistance protein D	b0463	lir	Acriflavine resistance protein A precursor	[TP0840-TP0965 (0.8653204)]
COG0477	COG0845	b2789	gudP	Probable glucarate transporter (D-glucarate permease)	b3487	yhiI	Hypothetical protein yhiI precursor	[TP0840-TP0965 (0.8653204)]
COG0477	COG0845	b3093	exuT	Hexuronate transporter	b0574	cusB	Cation efflux system protein cusB precursor	[TP0840-TP0965 (0.8653204)]
COG0477	COG0845	b0479	fsr	Fosmidomycin resistance protein	b3265	envC	Acriflavine resistance protein E precursor (Protein envC)	[TP0840-TP0965 (0.8653204)]
COG0477	COG0845	b1596	ynfM	Inner membrane transport protein ynfM	b0463	lir	Acriflavine resistance protein A precursor	[TP0840-TP0965 (0.8653204)]
COG0477	COG0845	b1065	mdtH	Multidrug resistance protein mdtH	b0574	cusB	Cation efflux system protein cusB precursor	[TP0840-TP0965 (0.8653204)]
COG0477	COG0845	b3673	emrD	Multidrug resistance protein D	b2074	mdtA	Multidrug resistance protein mdtA precursor (Multidrug transporter mdtA)	[TP0840-TP0965 (0.8653204)]
COG0477	COG0845	b2182	bcr	Bicyclomycin resistance protein (Sulfonamide resistance protein)	b0574	cusB	Cation efflux system protein cusB precursor	[TP0840-TP0965 (0.8653204)]
COG0477	COG0845	b0842	cmr	Multidrug translocase mdfA (Chloramphenicol resistance pump cmr)	b3487	yhiI	Hypothetical protein yhiI precursor	[TP0840-TP0965 (0.8653204)]
COG0477	COG0845	b0427	yajR	Inner membrane transport protein yajR	b3265	envC	Acriflavine resistance protein E precursor (Protein envC)	[TP0840-TP0965 (0.8653204)]
COG0477	COG0845	b0343	lacY	Lactose permease {UniProtKB/Swiss-Prot:P02920}	b0795	ybhG	UPF0194 membrane protein ybhG precursor	[TP0840-TP0965 (0.8653204)]
COG0477	COG0845	b3754	yieO	Inner membrane transport protein yieO	b3265	envC	Acriflavine resistance protein E precursor (Protein envC)	[TP0840-TP0965 (0.8653204)]
COG0477	COG0845	b2182	bcr	Bicyclomycin resistance protein (Sulfonamide resistance protein)	b3513	mdtE	Multidrug resistance protein mdtE precursor	[TP0840-TP0965 (0.8653204)]
COG0477	COG0845	b3473	yhhS	UPF0226 protein yhhS	b3487	yhiI	Hypothetical protein yhiI precursor	[TP0840-TP0965 (0.8653204)]
COG0477	COG0845	b3874	yihN	Inner membrane protein yihN	b2074	mdtA	Multidrug resistance protein mdtA precursor (Multidrug transporter mdtA)	[TP0840-TP0965 (0.8653204)]
COG0477	COG0845	b2170	setB	Sugar efflux transporter B	b0463	lir	Acriflavine resistance protein A precursor	[TP0840-TP0965 (0.8653204)]
COG0477	COG0845	b3659	setC	Sugar efflux transporter C	b3487	yhiI	Hypothetical protein yhiI precursor	[TP0840-TP0965 (0.8653204)]
COG0477	COG0845	b1691	ydiN	Inner membrane transport protein ydiN	b0574	cusB	Cation efflux system protein cusB precursor	[TP0840-TP0965 (0.8653204)]
COG0477	COG0845	b2322	yfcJ	UPF0226 protein yfcJ	b3513	mdtE	Multidrug resistance protein mdtE precursor	[TP0840-TP0965 (0.8653204)]
COG0477	COG0845	b2182	bcr	Bicyclomycin resistance protein (Sulfonamide resistance protein)	b3265	envC	Acriflavine resistance protein E precursor (Protein envC)	[TP0840-TP0965 (0.8653204)]
COG0477	COG0845	b2680/b2681	ygaY	Hypothetical protein ygaY	b3513	mdtE	Multidrug resistance protein mdtE precursor	[TP0840-TP0965 (0.8653204)]
COG0477	COG0845	b2775	yqcE	Inner membrane protein yqcE	b3265	envC	Acriflavine resistance protein E precursor (Protein envC)	[TP0840-TP0965 (0.8653204)]
COG0477	COG0845	b2835	ygeD	Inner membrane protein ygeD	b0463	lir	Acriflavine resistance protein A precursor	[TP0840-TP0965 (0.8653204)]
COG0477	COG0845	b4279	yjhB	Hypothetical metabolite transport protein yjhB	b0795	ybhG	UPF0194 membrane protein ybhG precursor	[TP0840-TP0965 (0.8653204)]
COG0477	COG0845	b1690	ydiM	Inner membrane transport protein ydiM	b3513	mdtE	Multidrug resistance protein mdtE precursor	[TP0840-TP0965 (0.8653204)]
COG0477	COG0845	b1769	ydjE	Inner membrane metabolite transport protein ydjE	b0878	macA	Macrolide-specific efflux protein macA precursor	[TP0840-TP0965 (0.8653204)]
COG0477	COG0845	b2322	yfcJ	UPF0226 protein yfcJ	b3487	yhiI	Hypothetical protein yhiI precursor	[TP0840-TP0965 (0.8653204)]
COG0477	COG0845	b4337	mdtM	Multidrug resistance protein mdtM	b3265	envC	Acriflavine resistance protein E precursor (Protein envC)	[TP0840-TP0965 (0.8653204)]
COG0477	COG0845	b0045	yaaU	Hypothetical metabolite transport protein yaaU	b3513	mdtE	Multidrug resistance protein mdtE precursor	[TP0840-TP0965 (0.8653204)]
COG0477	COG0845	b0845	ybjJ	Inner membrane protein ybjJ	b3265	envC	Acriflavine resistance protein E precursor (Protein envC)	[TP0840-TP0965 (0.8653204)]
COG0477	COG0845	b1596	ynfM	Inner membrane transport protein ynfM	b0574	cusB	Cation efflux system protein cusB precursor	[TP0840-TP0965 (0.8653204)]
COG0477	COG0845	b0045	yaaU	Hypothetical metabolite transport protein yaaU	b0878	macA	Macrolide-specific efflux protein macA precursor	[TP0840-TP0965 (0.8653204)]
COG0477	COG0845	b2775	yqcE	Inner membrane protein yqcE	b0574	cusB	Cation efflux system protein cusB precursor	[TP0840-TP0965 (0.8653204)]
COG0477	COG0845	b4279	yjhB	Hypothetical metabolite transport protein yjhB	b0878	macA	Macrolide-specific efflux protein macA precursor	[TP0840-TP0965 (0.8653204)]
COG0477	COG0845	b1775	ydjK	Hypothetical metabolite transport protein ydjK	b0878	macA	Macrolide-specific efflux protein macA precursor	[TP0840-TP0965 (0.8653204)]
COG0477	COG0845	b2170	setB	Sugar efflux transporter B	b3513	mdtE	Multidrug resistance protein mdtE precursor	[TP0840-TP0965 (0.8653204)]
COG0477	COG0845	b2686	emrB	Multidrug resistance protein B	b0878	macA	Macrolide-specific efflux protein macA precursor	[TP0840-TP0965 (0.8653204)]
COG0477	COG0845	b2841	araE	Arabinose-proton symporter (Arabinose transporter)	b2074	mdtA	Multidrug resistance protein mdtA precursor (Multidrug transporter mdtA)	[TP0840-TP0965 (0.8653204)]
COG0477	COG0845	b4337	mdtM	Multidrug resistance protein mdtM	b0878	macA	Macrolide-specific efflux protein macA precursor	[TP0840-TP0965 (0.8653204)]
COG0477	COG0845	b4279	yjhB	Hypothetical metabolite transport protein yjhB	b3487	yhiI	Hypothetical protein yhiI precursor	[TP0840-TP0965 (0.8653204)]
COG0477	COG0845	b1596	ynfM	Inner membrane transport protein ynfM	b3265	envC	Acriflavine resistance protein E precursor (Protein envC)	[TP0840-TP0965 (0.8653204)]
COG0477	COG0845	b2367	emrY	Multidrug resistance protein Y	b0463	lir	Acriflavine resistance protein A precursor	[TP0840-TP0965 (0.8653204)]
COG0477	COG0845	b0433	ampG	Protein ampG {UniProtKB/Swiss-Prot:P0AE16}	b0574	cusB	Cation efflux system protein cusB precursor	[TP0840-TP0965 (0.8653204)]
COG0477	COG0845	b4356	yjjL	Inner membrane transport protein yjjL	b0463	lir	Acriflavine resistance protein A precursor	[TP0840-TP0965 (0.8653204)]
COG0477	COG0845	b2367	emrY	Multidrug resistance protein Y	b0795	ybhG	UPF0194 membrane protein ybhG precursor	[TP0840-TP0965 (0.8653204)]
COG0477	COG0845	b2841	araE	Arabinose-proton symporter (Arabinose transporter)	b0463	lir	Acriflavine resistance protein A precursor	[TP0840-TP0965 (0.8653204)]
COG0477	COG0845	b1769	ydjE	Inner membrane metabolite transport protein ydjE	b3265	envC	Acriflavine resistance protein E precursor (Protein envC)	[TP0840-TP0965 (0.8653204)]
COG0477	COG0845	b3691	dgoT	D-galactonate transporter	b3513	mdtE	Multidrug resistance protein mdtE precursor	[TP0840-TP0965 (0.8653204)]
COG0477	COG0845	b2536	hcaT	Probable 3-phenylpropionic acid transporter	b0878	macA	Macrolide-specific efflux protein macA precursor	[TP0840-TP0965 (0.8653204)]
COG0477	COG0845	b0427	yajR	Inner membrane transport protein yajR	b0463	lir	Acriflavine resistance protein A precursor	[TP0840-TP0965 (0.8653204)]
COG0477	COG0845	b3673	emrD	Multidrug resistance protein D	b3487	yhiI	Hypothetical protein yhiI precursor	[TP0840-TP0965 (0.8653204)]
COG0477	COG0845	b0591	entS	Enterobactin exporter entS (Protein p43)	b0878	macA	Macrolide-specific efflux protein macA precursor	[TP0840-TP0965 (0.8653204)]
COG0477	COG0845	b0898	ycaD	MFS-type transporter protein ycaD	b0574	cusB	Cation efflux system protein cusB precursor	[TP0840-TP0965 (0.8653204)]
COG0477	COG0845	b3364	gutS	Protein tsgA {UniProtKB/Swiss-Prot:P60778}	b3265	envC	Acriflavine resistance protein E precursor (Protein envC)	[TP0840-TP0965 (0.8653204)]
COG0477	COG0845	b2943	galP	Galactose-proton symporter (Galactose transporter)	b0878	macA	Macrolide-specific efflux protein macA precursor	[TP0840-TP0965 (0.8653204)]
COG0477	COG0845	b3093	exuT	Hexuronate transporter	b3487	yhiI	Hypothetical protein yhiI precursor	[TP0840-TP0965 (0.8653204)]
COG0477	COG0845	b1596	ynfM	Inner membrane transport protein ynfM	b0795	ybhG	UPF0194 membrane protein ybhG precursor	[TP0840-TP0965 (0.8653204)]
COG0477	COG0845	b1543	ydfJ	Inner membrane metabolite transport protein ydfJ	b3265	envC	Acriflavine resistance protein E precursor (Protein envC)	[TP0840-TP0965 (0.8653204)]
COG0477	COG0845	b3523	yhjE	Inner membrane metabolite transport protein yhjE	b3265	envC	Acriflavine resistance protein E precursor (Protein envC)	[TP0840-TP0965 (0.8653204)]
COG0477	COG0845	b3710	mdtL	Multidrug resistance protein mdtL	b3513	mdtE	Multidrug resistance protein mdtE precursor	[TP0840-TP0965 (0.8653204)]
COG0477	COG0845	b0343	lacY	Lactose permease {UniProtKB/Swiss-Prot:P02920}	b3265	envC	Acriflavine resistance protein E precursor (Protein envC)	[TP0840-TP0965 (0.8653204)]
COG0477	COG0845	b2536	hcaT	Probable 3-phenylpropionic acid transporter	b3487	yhiI	Hypothetical protein yhiI precursor	[TP0840-TP0965 (0.8653204)]
COG0477	COG0845	b0433	ampG	Protein ampG {UniProtKB/Swiss-Prot:P0AE16}	b3265	envC	Acriflavine resistance protein E precursor (Protein envC)	[TP0840-TP0965 (0.8653204)]
COG0477	COG0845	b2943	galP	Galactose-proton symporter (Galactose transporter)	b3487	yhiI	Hypothetical protein yhiI precursor	[TP0840-TP0965 (0.8653204)]
COG0477	COG0845	b2841	araE	Arabinose-proton symporter (Arabinose transporter)	b0574	cusB	Cation efflux system protein cusB precursor	[TP0840-TP0965 (0.8653204)]
COG0477	COG0845	b1065	mdtH	Multidrug resistance protein mdtH	b2074	mdtA	Multidrug resistance protein mdtA precursor (Multidrug transporter mdtA)	[TP0840-TP0965 (0.8653204)]
COG0477	COG0845	b3754	yieO	Inner membrane transport protein yieO	b3513	mdtE	Multidrug resistance protein mdtE precursor	[TP0840-TP0965 (0.8653204)]
COG0477	COG0845	b4332	yjiJ	Hypothetical protein yjiJ	b3513	mdtE	Multidrug resistance protein mdtE precursor	[TP0840-TP0965 (0.8653204)]
COG0477	COG0845	b2536	hcaT	Probable 3-phenylpropionic acid transporter	b3265	envC	Acriflavine resistance protein E precursor (Protein envC)	[TP0840-TP0965 (0.8653204)]
COG0477	COG0845	b1596	ynfM	Inner membrane transport protein ynfM	b3487	yhiI	Hypothetical protein yhiI precursor	[TP0840-TP0965 (0.8653204)]
COG0477	COG0845	b2077	yegB	Inner membrane transport protein yegB	b0574	cusB	Cation efflux system protein cusB precursor	[TP0840-TP0965 (0.8653204)]
COG0477	COG0845	b4111	proP	Proline/betaine transporter (Proline porter II) (PPII)	b0574	cusB	Cation efflux system protein cusB precursor	[TP0840-TP0965 (0.8653204)]
COG0477	COG0845	b2367	emrY	Multidrug resistance protein Y	b2074	mdtA	Multidrug resistance protein mdtA precursor (Multidrug transporter mdtA)	[TP0840-TP0965 (0.8653204)]
COG0477	COG0845	b0845	ybjJ	Inner membrane protein ybjJ	b2074	mdtA	Multidrug resistance protein mdtA precursor (Multidrug transporter mdtA)	[TP0840-TP0965 (0.8653204)]
COG0477	COG0845	b2775	yqcE	Inner membrane protein yqcE	b0795	ybhG	UPF0194 membrane protein ybhG precursor	[TP0840-TP0965 (0.8653204)]
COG0477	COG0845	b1053	mdtG	Multidrug resistance protein mdtG	b0463	lir	Acriflavine resistance protein A precursor	[TP0840-TP0965 (0.8653204)]
COG0477	COG0845	b0591	entS	Enterobactin exporter entS (Protein p43)	b0463	lir	Acriflavine resistance protein A precursor	[TP0840-TP0965 (0.8653204)]
COG0477	COG0845	b2077	yegB	Inner membrane transport protein yegB	b3513	mdtE	Multidrug resistance protein mdtE precursor	[TP0840-TP0965 (0.8653204)]
COG0477	COG0845	b1065	mdtH	Multidrug resistance protein mdtH	b0878	macA	Macrolide-specific efflux protein macA precursor	[TP0840-TP0965 (0.8653204)]
COG0477	COG0845	b0842	cmr	Multidrug translocase mdfA (Chloramphenicol resistance pump cmr)	b0878	macA	Macrolide-specific efflux protein macA precursor	[TP0840-TP0965 (0.8653204)]
COG0477	COG0845	b3547	yhjX	Inner membrane protein yhjX	b0795	ybhG	UPF0194 membrane protein ybhG precursor	[TP0840-TP0965 (0.8653204)]
COG0477	COG0845	b3754	yieO	Inner membrane transport protein yieO	b0574	cusB	Cation efflux system protein cusB precursor	[TP0840-TP0965 (0.8653204)]
COG0477	COG0845	b2943	galP	Galactose-proton symporter (Galactose transporter)	b0463	lir	Acriflavine resistance protein A precursor	[TP0840-TP0965 (0.8653204)]
COG0477	COG0845	b1534	ydeE	Hypothetical MFS-type transporter protein ydeE	b0574	cusB	Cation efflux system protein cusB precursor	[TP0840-TP0965 (0.8653204)]
COG0477	COG0845	b1053	mdtG	Multidrug resistance protein mdtG	b3487	yhiI	Hypothetical protein yhiI precursor	[TP0840-TP0965 (0.8653204)]
COG0477	COG0845	b3473	yhhS	UPF0226 protein yhhS	b3265	envC	Acriflavine resistance protein E precursor (Protein envC)	[TP0840-TP0965 (0.8653204)]
COG0477	COG0845	b0591	entS	Enterobactin exporter entS (Protein p43)	b3487	yhiI	Hypothetical protein yhiI precursor	[TP0840-TP0965 (0.8653204)]
COG0477	COG0845	b4279	yjhB	Hypothetical metabolite transport protein yjhB	b0574	cusB	Cation efflux system protein cusB precursor	[TP0840-TP0965 (0.8653204)]
COG0477	COG0845	b4356	yjjL	Inner membrane transport protein yjjL	b0878	macA	Macrolide-specific efflux protein macA precursor	[TP0840-TP0965 (0.8653204)]
COG0477	COG0845	b2771	ygcS	Inner membrane metabolite transport protein ygcS	b0878	macA	Macrolide-specific efflux protein macA precursor	[TP0840-TP0965 (0.8653204)]
COG0477	COG0845	b2789	gudP	Probable glucarate transporter (D-glucarate permease)	b0574	cusB	Cation efflux system protein cusB precursor	[TP0840-TP0965 (0.8653204)]
COG0477	COG0845	b3093	exuT	Hexuronate transporter	b0878	macA	Macrolide-specific efflux protein macA precursor	[TP0840-TP0965 (0.8653204)]
COG0477	COG0845	b0842	cmr	Multidrug translocase mdfA (Chloramphenicol resistance pump cmr)	b2074	mdtA	Multidrug resistance protein mdtA precursor (Multidrug transporter mdtA)	[TP0840-TP0965 (0.8653204)]
COG0477	COG0845	b0842	cmr	Multidrug translocase mdfA (Chloramphenicol resistance pump cmr)	b0795	ybhG	UPF0194 membrane protein ybhG precursor	[TP0840-TP0965 (0.8653204)]
COG0477	COG0845	b1660	ydhC	Inner membrane transport protein ydhC	b3513	mdtE	Multidrug resistance protein mdtE precursor	[TP0840-TP0965 (0.8653204)]
COG0477	COG0845	b2841	araE	Arabinose-proton symporter (Arabinose transporter)	b0878	macA	Macrolide-specific efflux protein macA precursor	[TP0840-TP0965 (0.8653204)]
COG0477	COG0845	b3093	exuT	Hexuronate transporter	b3265	envC	Acriflavine resistance protein E precursor (Protein envC)	[TP0840-TP0965 (0.8653204)]
COG0477	COG0845	b1053	mdtG	Multidrug resistance protein mdtG	b3265	envC	Acriflavine resistance protein E precursor (Protein envC)	[TP0840-TP0965 (0.8653204)]
COG0477	COG0845	b2789	gudP	Probable glucarate transporter (D-glucarate permease)	b3265	envC	Acriflavine resistance protein E precursor (Protein envC)	[TP0840-TP0965 (0.8653204)]
COG0477	COG0845	b2170	setB	Sugar efflux transporter B	b3265	envC	Acriflavine resistance protein E precursor (Protein envC)	[TP0840-TP0965 (0.8653204)]
COG0477	COG0845	b1660	ydhC	Inner membrane transport protein ydhC	b0574	cusB	Cation efflux system protein cusB precursor	[TP0840-TP0965 (0.8653204)]
COG0477	COG0845	b3224	nanT	Putative sialic acid transporter (Sialic acid permease)	b3265	envC	Acriflavine resistance protein E precursor (Protein envC)	[TP0840-TP0965 (0.8653204)]
COG0477	COG0845	b2322	yfcJ	UPF0226 protein yfcJ	b3265	envC	Acriflavine resistance protein E precursor (Protein envC)	[TP0840-TP0965 (0.8653204)]
COG0477	COG0845	b3659	setC	Sugar efflux transporter C	b0463	lir	Acriflavine resistance protein A precursor	[TP0840-TP0965 (0.8653204)]
COG0477	COG0845	b1660	ydhC	Inner membrane transport protein ydhC	b0795	ybhG	UPF0194 membrane protein ybhG precursor	[TP0840-TP0965 (0.8653204)]
COG0477	COG0845	b2322	yfcJ	UPF0226 protein yfcJ	b0463	lir	Acriflavine resistance protein A precursor	[TP0840-TP0965 (0.8653204)]
COG0477	COG0845	b0427	yajR	Inner membrane transport protein yajR	b0574	cusB	Cation efflux system protein cusB precursor	[TP0840-TP0965 (0.8653204)]
COG0477	COG0845	b1769	ydjE	Inner membrane metabolite transport protein ydjE	b0574	cusB	Cation efflux system protein cusB precursor	[TP0840-TP0965 (0.8653204)]
COG0477	COG0845	b2587	kgtP	Alpha-ketoglutarate permease	b3513	mdtE	Multidrug resistance protein mdtE precursor	[TP0840-TP0965 (0.8653204)]
COG0477	COG0845	b0433	ampG	Protein ampG {UniProtKB/Swiss-Prot:P0AE16}	b3513	mdtE	Multidrug resistance protein mdtE precursor	[TP0840-TP0965 (0.8653204)]
COG0477	COG0845	b2587	kgtP	Alpha-ketoglutarate permease	b2074	mdtA	Multidrug resistance protein mdtA precursor (Multidrug transporter mdtA)	[TP0840-TP0965 (0.8653204)]
COG0477	COG0845	b2775	yqcE	Inner membrane protein yqcE	b2074	mdtA	Multidrug resistance protein mdtA precursor (Multidrug transporter mdtA)	[TP0840-TP0965 (0.8653204)]
COG0477	COG0845	b2771	ygcS	Inner membrane metabolite transport protein ygcS	b3487	yhiI	Hypothetical protein yhiI precursor	[TP0840-TP0965 (0.8653204)]
COG0477	COG0845	b2835	ygeD	Inner membrane protein ygeD	b2074	mdtA	Multidrug resistance protein mdtA precursor (Multidrug transporter mdtA)	[TP0840-TP0965 (0.8653204)]
COG0477	COG0845	b2246	yfaV	Inner membrane transport protein yfaV	b3513	mdtE	Multidrug resistance protein mdtE precursor	[TP0840-TP0965 (0.8653204)]
COG0477	COG0845	b3710	mdtL	Multidrug resistance protein mdtL	b0463	lir	Acriflavine resistance protein A precursor	[TP0840-TP0965 (0.8653204)]
COG0477	COG0845	b4031	xylE	D-xylose-proton symporter (D-xylose transporter)	b2074	mdtA	Multidrug resistance protein mdtA precursor (Multidrug transporter mdtA)	[TP0840-TP0965 (0.8653204)]
COG0477	COG0845	b0427	yajR	Inner membrane transport protein yajR	b0878	macA	Macrolide-specific efflux protein macA precursor	[TP0840-TP0965 (0.8653204)]
COG0477	COG0845	b2536	hcaT	Probable 3-phenylpropionic acid transporter	b0463	lir	Acriflavine resistance protein A precursor	[TP0840-TP0965 (0.8653204)]
COG0477	COG0845	b2322	yfcJ	UPF0226 protein yfcJ	b2074	mdtA	Multidrug resistance protein mdtA precursor (Multidrug transporter mdtA)	[TP0840-TP0965 (0.8653204)]
COG0477	COG0845	b1828	yebQ	Hypothetical transport protein yebQ	b0878	macA	Macrolide-specific efflux protein macA precursor	[TP0840-TP0965 (0.8653204)]
COG0477	COG0845	b1828	yebQ	Hypothetical transport protein yebQ	b2074	mdtA	Multidrug resistance protein mdtA precursor (Multidrug transporter mdtA)	[TP0840-TP0965 (0.8653204)]
COG0477	COG0845	b2536	hcaT	Probable 3-phenylpropionic acid transporter	b3513	mdtE	Multidrug resistance protein mdtE precursor	[TP0840-TP0965 (0.8653204)]
COG0477	COG0845	b3754	yieO	Inner membrane transport protein yieO	b0463	lir	Acriflavine resistance protein A precursor	[TP0840-TP0965 (0.8653204)]
COG0477	COG0845	b4356	yjjL	Inner membrane transport protein yjjL	b2074	mdtA	Multidrug resistance protein mdtA precursor (Multidrug transporter mdtA)	[TP0840-TP0965 (0.8653204)]
COG0477	COG0845	b0045	yaaU	Hypothetical metabolite transport protein yaaU	b0463	lir	Acriflavine resistance protein A precursor	[TP0840-TP0965 (0.8653204)]
COG0477	COG0845	b2367	emrY	Multidrug resistance protein Y	b3265	envC	Acriflavine resistance protein E precursor (Protein envC)	[TP0840-TP0965 (0.8653204)]
COG0477	COG0845	b3127	garP	Probable galactarate transporter (D-galactarate permease)	b3265	envC	Acriflavine resistance protein E precursor (Protein envC)	[TP0840-TP0965 (0.8653204)]
COG0477	COG0845	b1053	mdtG	Multidrug resistance protein mdtG	b3513	mdtE	Multidrug resistance protein mdtE precursor	[TP0840-TP0965 (0.8653204)]
COG0477	COG0845	b2077	yegB	Inner membrane transport protein yegB	b2074	mdtA	Multidrug resistance protein mdtA precursor (Multidrug transporter mdtA)	[TP0840-TP0965 (0.8653204)]
COG0477	COG0845	b2841	araE	Arabinose-proton symporter (Arabinose transporter)	b3265	envC	Acriflavine resistance protein E precursor (Protein envC)	[TP0840-TP0965 (0.8653204)]
COG0477	COG0845	b2789	gudP	Probable glucarate transporter (D-glucarate permease)	b0878	macA	Macrolide-specific efflux protein macA precursor	[TP0840-TP0965 (0.8653204)]
COG0477	COG0845	b2322	yfcJ	UPF0226 protein yfcJ	b0795	ybhG	UPF0194 membrane protein ybhG precursor	[TP0840-TP0965 (0.8653204)]
COG0477	COG0845	b0433	ampG	Protein ampG {UniProtKB/Swiss-Prot:P0AE16}	b0463	lir	Acriflavine resistance protein A precursor	[TP0840-TP0965 (0.8653204)]
COG0477	COG0845	b0070	setA	Sugar efflux transporter A	b0795	ybhG	UPF0194 membrane protein ybhG precursor	[TP0840-TP0965 (0.8653204)]
COG0477	COG0845	b2943	galP	Galactose-proton symporter (Galactose transporter)	b0795	ybhG	UPF0194 membrane protein ybhG precursor	[TP0840-TP0965 (0.8653204)]
COG0477	COG0845	b2680/b2681	ygaY	Hypothetical protein ygaY	b0795	ybhG	UPF0194 membrane protein ybhG precursor	[TP0840-TP0965 (0.8653204)]
COG0477	COG0845	b1543	ydfJ	Inner membrane metabolite transport protein ydfJ	b0795	ybhG	UPF0194 membrane protein ybhG precursor	[TP0840-TP0965 (0.8653204)]
COG0477	COG0845	b2182	bcr	Bicyclomycin resistance protein (Sulfonamide resistance protein)	b0463	lir	Acriflavine resistance protein A precursor	[TP0840-TP0965 (0.8653204)]
COG0477	COG0845	b1981	shiA	Shikimate transporter	b2074	mdtA	Multidrug resistance protein mdtA precursor (Multidrug transporter mdtA)	[TP0840-TP0965 (0.8653204)]
COG0477	COG0845	b2536	hcaT	Probable 3-phenylpropionic acid transporter	b2074	mdtA	Multidrug resistance protein mdtA precursor (Multidrug transporter mdtA)	[TP0840-TP0965 (0.8653204)]
COG0477	COG0845	b3754	yieO	Inner membrane transport protein yieO	b0878	macA	Macrolide-specific efflux protein macA precursor	[TP0840-TP0965 (0.8653204)]
COG0477	COG0845	b3659	setC	Sugar efflux transporter C	b3265	envC	Acriflavine resistance protein E precursor (Protein envC)	[TP0840-TP0965 (0.8653204)]
COG0477	COG0845	b1828	yebQ	Hypothetical transport protein yebQ	b3265	envC	Acriflavine resistance protein E precursor (Protein envC)	[TP0840-TP0965 (0.8653204)]
COG0477	COG0845	b1769	ydjE	Inner membrane metabolite transport protein ydjE	b0463	lir	Acriflavine resistance protein A precursor	[TP0840-TP0965 (0.8653204)]
COG0477	COG0845	b3673	emrD	Multidrug resistance protein D	b0878	macA	Macrolide-specific efflux protein macA precursor	[TP0840-TP0965 (0.8653204)]
COG0477	COG0845	b1769	ydjE	Inner membrane metabolite transport protein ydjE	b3487	yhiI	Hypothetical protein yhiI precursor	[TP0840-TP0965 (0.8653204)]
COG0477	COG0845	b2587	kgtP	Alpha-ketoglutarate permease	b0795	ybhG	UPF0194 membrane protein ybhG precursor	[TP0840-TP0965 (0.8653204)]
COG0477	COG0845	b1543	ydfJ	Inner membrane metabolite transport protein ydfJ	b3513	mdtE	Multidrug resistance protein mdtE precursor	[TP0840-TP0965 (0.8653204)]
COG0477	COG0845	b3473	yhhS	UPF0226 protein yhhS	b0795	ybhG	UPF0194 membrane protein ybhG precursor	[TP0840-TP0965 (0.8653204)]
COG0477	COG0845	b4031	xylE	D-xylose-proton symporter (D-xylose transporter)	b0795	ybhG	UPF0194 membrane protein ybhG precursor	[TP0840-TP0965 (0.8653204)]
COG0477	COG0845	b0479	fsr	Fosmidomycin resistance protein	b3487	yhiI	Hypothetical protein yhiI precursor	[TP0840-TP0965 (0.8653204)]
COG0477	COG0845	b3874	yihN	Inner membrane protein yihN	b0878	macA	Macrolide-specific efflux protein macA precursor	[TP0840-TP0965 (0.8653204)]
COG0477	COG0845	b2587	kgtP	Alpha-ketoglutarate permease	b3265	envC	Acriflavine resistance protein E precursor (Protein envC)	[TP0840-TP0965 (0.8653204)]
COG0477	COG0845	b3673	emrD	Multidrug resistance protein D	b0795	ybhG	UPF0194 membrane protein ybhG precursor	[TP0840-TP0965 (0.8653204)]
COG0477	COG0845	b2246	yfaV	Inner membrane transport protein yfaV	b3487	yhiI	Hypothetical protein yhiI precursor	[TP0840-TP0965 (0.8653204)]
COG0477	COG0845	b4111	proP	Proline/betaine transporter (Proline porter II) (PPII)	b2074	mdtA	Multidrug resistance protein mdtA precursor (Multidrug transporter mdtA)	[TP0840-TP0965 (0.8653204)]
COG0477	COG0845	b1691	ydiN	Inner membrane transport protein ydiN	b0463	lir	Acriflavine resistance protein A precursor	[TP0840-TP0965 (0.8653204)]
COG0477	COG0845	b0353	mhpT	Putative 3-hydroxyphenylpropionic acid transporter	b3265	envC	Acriflavine resistance protein E precursor (Protein envC)	[TP0840-TP0965 (0.8653204)]
COG0477	COG0845	b3659	setC	Sugar efflux transporter C	b0878	macA	Macrolide-specific efflux protein macA precursor	[TP0840-TP0965 (0.8653204)]
COG0477	COG0845	b1596	ynfM	Inner membrane transport protein ynfM	b3513	mdtE	Multidrug resistance protein mdtE precursor	[TP0840-TP0965 (0.8653204)]
COG0477	COG0845	b1534	ydeE	Hypothetical MFS-type transporter protein ydeE	b0463	lir	Acriflavine resistance protein A precursor	[TP0840-TP0965 (0.8653204)]
COG0477	COG0845	b4337	mdtM	Multidrug resistance protein mdtM	b0574	cusB	Cation efflux system protein cusB precursor	[TP0840-TP0965 (0.8653204)]
COG0477	COG0845	b3710	mdtL	Multidrug resistance protein mdtL	b3487	yhiI	Hypothetical protein yhiI precursor	[TP0840-TP0965 (0.8653204)]
COG0477	COG0845	b4031	xylE	D-xylose-proton symporter (D-xylose transporter)	b3513	mdtE	Multidrug resistance protein mdtE precursor	[TP0840-TP0965 (0.8653204)]
COG0477	COG0845	b4356	yjjL	Inner membrane transport protein yjjL	b3265	envC	Acriflavine resistance protein E precursor (Protein envC)	[TP0840-TP0965 (0.8653204)]
COG0477	COG0845	b3364	gutS	Protein tsgA {UniProtKB/Swiss-Prot:P60778}	b0463	lir	Acriflavine resistance protein A precursor	[TP0840-TP0965 (0.8653204)]
COG0477	COG0845	b2686	emrB	Multidrug resistance protein B	b3513	mdtE	Multidrug resistance protein mdtE precursor	[TP0840-TP0965 (0.8653204)]
COG0477	COG0845	b2943	galP	Galactose-proton symporter (Galactose transporter)	b3265	envC	Acriflavine resistance protein E precursor (Protein envC)	[TP0840-TP0965 (0.8653204)]
COG0477	COG0845	b3364	gutS	Protein tsgA {UniProtKB/Swiss-Prot:P60778}	b3513	mdtE	Multidrug resistance protein mdtE precursor	[TP0840-TP0965 (0.8653204)]
COG0477	COG0845	b4279	yjhB	Hypothetical metabolite transport protein yjhB	b3513	mdtE	Multidrug resistance protein mdtE precursor	[TP0840-TP0965 (0.8653204)]
COG0477	COG0845	b2077	yegB	Inner membrane transport protein yegB	b0878	macA	Macrolide-specific efflux protein macA precursor	[TP0840-TP0965 (0.8653204)]
COG0477	COG0845	b1543	ydfJ	Inner membrane metabolite transport protein ydfJ	b0574	cusB	Cation efflux system protein cusB precursor	[TP0840-TP0965 (0.8653204)]
COG0477	COG0845	b1543	ydfJ	Inner membrane metabolite transport protein ydfJ	b2074	mdtA	Multidrug resistance protein mdtA precursor (Multidrug transporter mdtA)	[TP0840-TP0965 (0.8653204)]
COG0477	COG0845	b0898	ycaD	MFS-type transporter protein ycaD	b0463	lir	Acriflavine resistance protein A precursor	[TP0840-TP0965 (0.8653204)]
COG0477	COG0845	b3710	mdtL	Multidrug resistance protein mdtL	b0574	cusB	Cation efflux system protein cusB precursor	[TP0840-TP0965 (0.8653204)]
COG0477	COG0845	b1691	ydiN	Inner membrane transport protein ydiN	b3513	mdtE	Multidrug resistance protein mdtE precursor	[TP0840-TP0965 (0.8653204)]
COG0477	COG0845	b0898	ycaD	MFS-type transporter protein ycaD	b0795	ybhG	UPF0194 membrane protein ybhG precursor	[TP0840-TP0965 (0.8653204)]
COG0477	COG0845	b1691	ydiN	Inner membrane transport protein ydiN	b3487	yhiI	Hypothetical protein yhiI precursor	[TP0840-TP0965 (0.8653204)]
COG0477	COG0845	b4332	yjiJ	Hypothetical protein yjiJ	b0463	lir	Acriflavine resistance protein A precursor	[TP0840-TP0965 (0.8653204)]
COG0477	COG0845	b1690	ydiM	Inner membrane transport protein ydiM	b0878	macA	Macrolide-specific efflux protein macA precursor	[TP0840-TP0965 (0.8653204)]
COG0477	COG0845	b2835	ygeD	Inner membrane protein ygeD	b3487	yhiI	Hypothetical protein yhiI precursor	[TP0840-TP0965 (0.8653204)]
COG0477	COG0845	b2170	setB	Sugar efflux transporter B	b2074	mdtA	Multidrug resistance protein mdtA precursor (Multidrug transporter mdtA)	[TP0840-TP0965 (0.8653204)]
COG0477	COG0845	b3523	yhjE	Inner membrane metabolite transport protein yhjE	b0795	ybhG	UPF0194 membrane protein ybhG precursor	[TP0840-TP0965 (0.8653204)]
COG0477	COG0845	b3710	mdtL	Multidrug resistance protein mdtL	b0795	ybhG	UPF0194 membrane protein ybhG precursor	[TP0840-TP0965 (0.8653204)]
COG0477	COG0845	b0045	yaaU	Hypothetical metabolite transport protein yaaU	b0574	cusB	Cation efflux system protein cusB precursor	[TP0840-TP0965 (0.8653204)]
COG0477	COG0845	b2077	yegB	Inner membrane transport protein yegB	b3265	envC	Acriflavine resistance protein E precursor (Protein envC)	[TP0840-TP0965 (0.8653204)]
COG0477	COG0845	b0898	ycaD	MFS-type transporter protein ycaD	b0878	macA	Macrolide-specific efflux protein macA precursor	[TP0840-TP0965 (0.8653204)]
COG0477	COG0845	b3127	garP	Probable galactarate transporter (D-galactarate permease)	b3487	yhiI	Hypothetical protein yhiI precursor	[TP0840-TP0965 (0.8653204)]
COG0477	COG0845	b4332	yjiJ	Hypothetical protein yjiJ	b0878	macA	Macrolide-specific efflux protein macA precursor	[TP0840-TP0965 (0.8653204)]
COG0477	COG0845	b3691	dgoT	D-galactonate transporter	b2074	mdtA	Multidrug resistance protein mdtA precursor (Multidrug transporter mdtA)	[TP0840-TP0965 (0.8653204)]
COG0477	COG0845	b3127	garP	Probable galactarate transporter (D-galactarate permease)	b0574	cusB	Cation efflux system protein cusB precursor	[TP0840-TP0965 (0.8653204)]
COG0477	COG0845	b1053	mdtG	Multidrug resistance protein mdtG	b0878	macA	Macrolide-specific efflux protein macA precursor	[TP0840-TP0965 (0.8653204)]
COG0477	COG0845	b2170	setB	Sugar efflux transporter B	b0878	macA	Macrolide-specific efflux protein macA precursor	[TP0840-TP0965 (0.8653204)]
COG0477	COG0845	b0842	cmr	Multidrug translocase mdfA (Chloramphenicol resistance pump cmr)	b0574	cusB	Cation efflux system protein cusB precursor	[TP0840-TP0965 (0.8653204)]
COG0477	COG0845	b2680/b2681	ygaY	Hypothetical protein ygaY	b3487	yhiI	Hypothetical protein yhiI precursor	[TP0840-TP0965 (0.8653204)]
COG0477	COG0845	b0343	lacY	Lactose permease {UniProtKB/Swiss-Prot:P02920}	b2074	mdtA	Multidrug resistance protein mdtA precursor (Multidrug transporter mdtA)	[TP0840-TP0965 (0.8653204)]
COG0477	COG0845	b3224	nanT	Putative sialic acid transporter (Sialic acid permease)	b0795	ybhG	UPF0194 membrane protein ybhG precursor	[TP0840-TP0965 (0.8653204)]
COG0477	COG0845	b0045	yaaU	Hypothetical metabolite transport protein yaaU	b3265	envC	Acriflavine resistance protein E precursor (Protein envC)	[TP0840-TP0965 (0.8653204)]
COG0477	COG0845	b2322	yfcJ	UPF0226 protein yfcJ	b0574	cusB	Cation efflux system protein cusB precursor	[TP0840-TP0965 (0.8653204)]
COG0477	COG0845	b1690	ydiM	Inner membrane transport protein ydiM	b2074	mdtA	Multidrug resistance protein mdtA precursor (Multidrug transporter mdtA)	[TP0840-TP0965 (0.8653204)]
COG0477	COG0845	b2246	yfaV	Inner membrane transport protein yfaV	b0574	cusB	Cation efflux system protein cusB precursor	[TP0840-TP0965 (0.8653204)]
COG0477	COG0845	b4332	yjiJ	Hypothetical protein yjiJ	b2074	mdtA	Multidrug resistance protein mdtA precursor (Multidrug transporter mdtA)	[TP0840-TP0965 (0.8653204)]
COG0477	COG0845	b1775	ydjK	Hypothetical metabolite transport protein ydjK	b0795	ybhG	UPF0194 membrane protein ybhG precursor	[TP0840-TP0965 (0.8653204)]
COG0477	COG0845	b3093	exuT	Hexuronate transporter	b0795	ybhG	UPF0194 membrane protein ybhG precursor	[TP0840-TP0965 (0.8653204)]
COG0477	COG0845	b3127	garP	Probable galactarate transporter (D-galactarate permease)	b0795	ybhG	UPF0194 membrane protein ybhG precursor	[TP0840-TP0965 (0.8653204)]
COG0477	COG0845	b1534	ydeE	Hypothetical MFS-type transporter protein ydeE	b3513	mdtE	Multidrug resistance protein mdtE precursor	[TP0840-TP0965 (0.8653204)]
COG0477	COG0845	b0343	lacY	Lactose permease {UniProtKB/Swiss-Prot:P02920}	b3487	yhiI	Hypothetical protein yhiI precursor	[TP0840-TP0965 (0.8653204)]
COG0477	COG0845	b4111	proP	Proline/betaine transporter (Proline porter II) (PPII)	b0795	ybhG	UPF0194 membrane protein ybhG precursor	[TP0840-TP0965 (0.8653204)]
COG0477	COG0845	b3710	mdtL	Multidrug resistance protein mdtL	b2074	mdtA	Multidrug resistance protein mdtA precursor (Multidrug transporter mdtA)	[TP0840-TP0965 (0.8653204)]
COG0477	COG0845	b2182	bcr	Bicyclomycin resistance protein (Sulfonamide resistance protein)	b3487	yhiI	Hypothetical protein yhiI precursor	[TP0840-TP0965 (0.8653204)]
COG0477	COG0845	b4337	mdtM	Multidrug resistance protein mdtM	b3487	yhiI	Hypothetical protein yhiI precursor	[TP0840-TP0965 (0.8653204)]
COG0477	COG0845	b3547	yhjX	Inner membrane protein yhjX	b0463	lir	Acriflavine resistance protein A precursor	[TP0840-TP0965 (0.8653204)]
COG0477	COG0845	b3547	yhjX	Inner membrane protein yhjX	b3265	envC	Acriflavine resistance protein E precursor (Protein envC)	[TP0840-TP0965 (0.8653204)]
COG0477	COG0845	b3523	yhjE	Inner membrane metabolite transport protein yhjE	b3513	mdtE	Multidrug resistance protein mdtE precursor	[TP0840-TP0965 (0.8653204)]
COG0477	COG0845	b1053	mdtG	Multidrug resistance protein mdtG	b0574	cusB	Cation efflux system protein cusB precursor	[TP0840-TP0965 (0.8653204)]
COG0477	COG0845	b3691	dgoT	D-galactonate transporter	b0878	macA	Macrolide-specific efflux protein macA precursor	[TP0840-TP0965 (0.8653204)]
COG0477	COG0845	b0842	cmr	Multidrug translocase mdfA (Chloramphenicol resistance pump cmr)	b3265	envC	Acriflavine resistance protein E precursor (Protein envC)	[TP0840-TP0965 (0.8653204)]
COG0477	COG0845	b4111	proP	Proline/betaine transporter (Proline porter II) (PPII)	b0463	lir	Acriflavine resistance protein A precursor	[TP0840-TP0965 (0.8653204)]
COG0477	COG0845	b2835	ygeD	Inner membrane protein ygeD	b0574	cusB	Cation efflux system protein cusB precursor	[TP0840-TP0965 (0.8653204)]
COG0477	COG0845	b4031	xylE	D-xylose-proton symporter (D-xylose transporter)	b0574	cusB	Cation efflux system protein cusB precursor	[TP0840-TP0965 (0.8653204)]
COG0477	COG0845	b1596	ynfM	Inner membrane transport protein ynfM	b0878	macA	Macrolide-specific efflux protein macA precursor	[TP0840-TP0965 (0.8653204)]
COG0477	COG0845	b3127	garP	Probable galactarate transporter (D-galactarate permease)	b0463	lir	Acriflavine resistance protein A precursor	[TP0840-TP0965 (0.8653204)]
COG0477	COG0845	b4279	yjhB	Hypothetical metabolite transport protein yjhB	b2074	mdtA	Multidrug resistance protein mdtA precursor (Multidrug transporter mdtA)	[TP0840-TP0965 (0.8653204)]
COG0477	COG0845	b0353	mhpT	Putative 3-hydroxyphenylpropionic acid transporter	b0878	macA	Macrolide-specific efflux protein macA precursor	[TP0840-TP0965 (0.8653204)]
COG0477	COG0845	b2841	araE	Arabinose-proton symporter (Arabinose transporter)	b0795	ybhG	UPF0194 membrane protein ybhG precursor	[TP0840-TP0965 (0.8653204)]
COG0477	COG0845	b3874	yihN	Inner membrane protein yihN	b3265	envC	Acriflavine resistance protein E precursor (Protein envC)	[TP0840-TP0965 (0.8653204)]
COG0477	COG0845	b3523	yhjE	Inner membrane metabolite transport protein yhjE	b3487	yhiI	Hypothetical protein yhiI precursor	[TP0840-TP0965 (0.8653204)]
COG0477	COG0845	b0845	ybjJ	Inner membrane protein ybjJ	b0463	lir	Acriflavine resistance protein A precursor	[TP0840-TP0965 (0.8653204)]
COG0477	COG0845	b4356	yjjL	Inner membrane transport protein yjjL	b3487	yhiI	Hypothetical protein yhiI precursor	[TP0840-TP0965 (0.8653204)]
COG0477	COG0845	b2680/b2681	ygaY	Hypothetical protein ygaY	b2074	mdtA	Multidrug resistance protein mdtA precursor (Multidrug transporter mdtA)	[TP0840-TP0965 (0.8653204)]
COG0477	COG0845	b0433	ampG	Protein ampG {UniProtKB/Swiss-Prot:P0AE16}	b0795	ybhG	UPF0194 membrane protein ybhG precursor	[TP0840-TP0965 (0.8653204)]
COG0477	COG0845	b1660	ydhC	Inner membrane transport protein ydhC	b2074	mdtA	Multidrug resistance protein mdtA precursor (Multidrug transporter mdtA)	[TP0840-TP0965 (0.8653204)]
COG0477	COG0845	b1691	ydiN	Inner membrane transport protein ydiN	b0795	ybhG	UPF0194 membrane protein ybhG precursor	[TP0840-TP0965 (0.8653204)]
COG0477	COG0845	b3691	dgoT	D-galactonate transporter	b0795	ybhG	UPF0194 membrane protein ybhG precursor	[TP0840-TP0965 (0.8653204)]
COG0477	COG0845	b3364	gutS	Protein tsgA {UniProtKB/Swiss-Prot:P60778}	b3487	yhiI	Hypothetical protein yhiI precursor	[TP0840-TP0965 (0.8653204)]
COG0477	COG0845	b0479	fsr	Fosmidomycin resistance protein	b0463	lir	Acriflavine resistance protein A precursor	[TP0840-TP0965 (0.8653204)]
COG0477	COG0845	b1543	ydfJ	Inner membrane metabolite transport protein ydfJ	b3487	yhiI	Hypothetical protein yhiI precursor	[TP0840-TP0965 (0.8653204)]
COG0477	COG0845	b2771	ygcS	Inner membrane metabolite transport protein ygcS	b0463	lir	Acriflavine resistance protein A precursor	[TP0840-TP0965 (0.8653204)]
COG0477	COG0845	b3691	dgoT	D-galactonate transporter	b3265	envC	Acriflavine resistance protein E precursor (Protein envC)	[TP0840-TP0965 (0.8653204)]
COG0477	COG0845	b0433	ampG	Protein ampG {UniProtKB/Swiss-Prot:P0AE16}	b0878	macA	Macrolide-specific efflux protein macA precursor	[TP0840-TP0965 (0.8653204)]
COG0477	COG0845	b0433	ampG	Protein ampG {UniProtKB/Swiss-Prot:P0AE16}	b2074	mdtA	Multidrug resistance protein mdtA precursor (Multidrug transporter mdtA)	[TP0840-TP0965 (0.8653204)]
COG0477	COG0845	b2367	emrY	Multidrug resistance protein Y	b3513	mdtE	Multidrug resistance protein mdtE precursor	[TP0840-TP0965 (0.8653204)]
COG0477	COG0845	b1769	ydjE	Inner membrane metabolite transport protein ydjE	b0795	ybhG	UPF0194 membrane protein ybhG precursor	[TP0840-TP0965 (0.8653204)]
COG0477	COG0845	b3364	gutS	Protein tsgA {UniProtKB/Swiss-Prot:P60778}	b2074	mdtA	Multidrug resistance protein mdtA precursor (Multidrug transporter mdtA)	[TP0840-TP0965 (0.8653204)]
COG0477	COG0845	b2170	setB	Sugar efflux transporter B	b3487	yhiI	Hypothetical protein yhiI precursor	[TP0840-TP0965 (0.8653204)]
COG0477	COG0845	b3473	yhhS	UPF0226 protein yhhS	b0878	macA	Macrolide-specific efflux protein macA precursor	[TP0840-TP0965 (0.8653204)]
COG0477	COG0845	b2680/b2681	ygaY	Hypothetical protein ygaY	b3265	envC	Acriflavine resistance protein E precursor (Protein envC)	[TP0840-TP0965 (0.8653204)]
COG0477	COG0845	b3659	setC	Sugar efflux transporter C	b2074	mdtA	Multidrug resistance protein mdtA precursor (Multidrug transporter mdtA)	[TP0840-TP0965 (0.8653204)]
COG0477	COG0845	b3547	yhjX	Inner membrane protein yhjX	b3513	mdtE	Multidrug resistance protein mdtE precursor	[TP0840-TP0965 (0.8653204)]
COG0477	COG0845	b2771	ygcS	Inner membrane metabolite transport protein ygcS	b0574	cusB	Cation efflux system protein cusB precursor	[TP0840-TP0965 (0.8653204)]
COG0477	COG0845	b4337	mdtM	Multidrug resistance protein mdtM	b0795	ybhG	UPF0194 membrane protein ybhG precursor	[TP0840-TP0965 (0.8653204)]
COG0477	COG0845	b0070	setA	Sugar efflux transporter A	b3487	yhiI	Hypothetical protein yhiI precursor	[TP0840-TP0965 (0.8653204)]
COG0477	COG0845	b3224	nanT	Putative sialic acid transporter (Sialic acid permease)	b3513	mdtE	Multidrug resistance protein mdtE precursor	[TP0840-TP0965 (0.8653204)]
COG0477	COG0845	b1065	mdtH	Multidrug resistance protein mdtH	b3513	mdtE	Multidrug resistance protein mdtE precursor	[TP0840-TP0965 (0.8653204)]
COG0477	COG0845	b2789	gudP	Probable glucarate transporter (D-glucarate permease)	b0463	lir	Acriflavine resistance protein A precursor	[TP0840-TP0965 (0.8653204)]
COG0477	COG0845	b3874	yihN	Inner membrane protein yihN	b0463	lir	Acriflavine resistance protein A precursor	[TP0840-TP0965 (0.8653204)]
COG0477	COG0845	b0045	yaaU	Hypothetical metabolite transport protein yaaU	b2074	mdtA	Multidrug resistance protein mdtA precursor (Multidrug transporter mdtA)	[TP0840-TP0965 (0.8653204)]
COG0477	COG0845	b1534	ydeE	Hypothetical MFS-type transporter protein ydeE	b0795	ybhG	UPF0194 membrane protein ybhG precursor	[TP0840-TP0965 (0.8653204)]
COG0477	COG0845	b0591	entS	Enterobactin exporter entS (Protein p43)	b2074	mdtA	Multidrug resistance protein mdtA precursor (Multidrug transporter mdtA)	[TP0840-TP0965 (0.8653204)]
COG0477	COG0845	b0070	setA	Sugar efflux transporter A	b2074	mdtA	Multidrug resistance protein mdtA precursor (Multidrug transporter mdtA)	[TP0840-TP0965 (0.8653204)]
COG0477	COG0845	b2246	yfaV	Inner membrane transport protein yfaV	b0878	macA	Macrolide-specific efflux protein macA precursor	[TP0840-TP0965 (0.8653204)]
COG0477	COG0845	b3673	emrD	Multidrug resistance protein D	b0574	cusB	Cation efflux system protein cusB precursor	[TP0840-TP0965 (0.8653204)]
COG0477	COG0845	b4111	proP	Proline/betaine transporter (Proline porter II) (PPII)	b3487	yhiI	Hypothetical protein yhiI precursor	[TP0840-TP0965 (0.8653204)]
COG0477	COG0845	b2182	bcr	Bicyclomycin resistance protein (Sulfonamide resistance protein)	b2074	mdtA	Multidrug resistance protein mdtA precursor (Multidrug transporter mdtA)	[TP0840-TP0965 (0.8653204)]
COG0477	COG0845	b4279	yjhB	Hypothetical metabolite transport protein yjhB	b0463	lir	Acriflavine resistance protein A precursor	[TP0840-TP0965 (0.8653204)]
COG0477	COG0845	b1065	mdtH	Multidrug resistance protein mdtH	b0463	lir	Acriflavine resistance protein A precursor	[TP0840-TP0965 (0.8653204)]
COG0477	COG0845	b0433	ampG	Protein ampG {UniProtKB/Swiss-Prot:P0AE16}	b3487	yhiI	Hypothetical protein yhiI precursor	[TP0840-TP0965 (0.8653204)]
COG0477	COG0845	b2686	emrB	Multidrug resistance protein B	b2074	mdtA	Multidrug resistance protein mdtA precursor (Multidrug transporter mdtA)	[TP0840-TP0965 (0.8653204)]
COG0477	COG0845	b3364	gutS	Protein tsgA {UniProtKB/Swiss-Prot:P60778}	b0795	ybhG	UPF0194 membrane protein ybhG precursor	[TP0840-TP0965 (0.8653204)]
COG0477	COG0845	b1690	ydiM	Inner membrane transport protein ydiM	b0574	cusB	Cation efflux system protein cusB precursor	[TP0840-TP0965 (0.8653204)]
COG0477	COG0845	b0845	ybjJ	Inner membrane protein ybjJ	b3487	yhiI	Hypothetical protein yhiI precursor	[TP0840-TP0965 (0.8653204)]
COG0477	COG0845	b1775	ydjK	Hypothetical metabolite transport protein ydjK	b3487	yhiI	Hypothetical protein yhiI precursor	[TP0840-TP0965 (0.8653204)]
COG0477	COG0845	b2835	ygeD	Inner membrane protein ygeD	b3265	envC	Acriflavine resistance protein E precursor (Protein envC)	[TP0840-TP0965 (0.8653204)]
COG0477	COG0845	b3547	yhjX	Inner membrane protein yhjX	b0878	macA	Macrolide-specific efflux protein macA precursor	[TP0840-TP0965 (0.8653204)]
COG0477	COG0845	b2536	hcaT	Probable 3-phenylpropionic acid transporter	b0795	ybhG	UPF0194 membrane protein ybhG precursor	[TP0840-TP0965 (0.8653204)]
COG0477	COG0845	b0845	ybjJ	Inner membrane protein ybjJ	b3513	mdtE	Multidrug resistance protein mdtE precursor	[TP0840-TP0965 (0.8653204)]
COG0477	COG0845	b1660	ydhC	Inner membrane transport protein ydhC	b0878	macA	Macrolide-specific efflux protein macA precursor	[TP0840-TP0965 (0.8653204)]
COG0477	COG0845	b3659	setC	Sugar efflux transporter C	b0574	cusB	Cation efflux system protein cusB precursor	[TP0840-TP0965 (0.8653204)]
COG0477	COG0845	b3523	yhjE	Inner membrane metabolite transport protein yhjE	b0463	lir	Acriflavine resistance protein A precursor	[TP0840-TP0965 (0.8653204)]
COG0477	COG0845	b4031	xylE	D-xylose-proton symporter (D-xylose transporter)	b0463	lir	Acriflavine resistance protein A precursor	[TP0840-TP0965 (0.8653204)]
COG0477	COG0845	b3673	emrD	Multidrug resistance protein D	b3265	envC	Acriflavine resistance protein E precursor (Protein envC)	[TP0840-TP0965 (0.8653204)]
COG0477	COG0845	b3547	yhjX	Inner membrane protein yhjX	b3487	yhiI	Hypothetical protein yhiI precursor	[TP0840-TP0965 (0.8653204)]
COG0477	COG0845	b0070	setA	Sugar efflux transporter A	b0878	macA	Macrolide-specific efflux protein macA precursor	[TP0840-TP0965 (0.8653204)]
COG0477	COG0845	b2686	emrB	Multidrug resistance protein B	b0795	ybhG	UPF0194 membrane protein ybhG precursor	[TP0840-TP0965 (0.8653204)]
COG0477	COG0845	b3127	garP	Probable galactarate transporter (D-galactarate permease)	b3513	mdtE	Multidrug resistance protein mdtE precursor	[TP0840-TP0965 (0.8653204)]
COG0477	COG0845	b1660	ydhC	Inner membrane transport protein ydhC	b3487	yhiI	Hypothetical protein yhiI precursor	[TP0840-TP0965 (0.8653204)]
COG0477	COG0845	b3364	gutS	Protein tsgA {UniProtKB/Swiss-Prot:P60778}	b0574	cusB	Cation efflux system protein cusB precursor	[TP0840-TP0965 (0.8653204)]
COG0477	COG0845	b1053	mdtG	Multidrug resistance protein mdtG	b0795	ybhG	UPF0194 membrane protein ybhG precursor	[TP0840-TP0965 (0.8653204)]
COG0477	COG0845	b4332	yjiJ	Hypothetical protein yjiJ	b3265	envC	Acriflavine resistance protein E precursor (Protein envC)	[TP0840-TP0965 (0.8653204)]
COG0477	COG0845	b2775	yqcE	Inner membrane protein yqcE	b3513	mdtE	Multidrug resistance protein mdtE precursor	[TP0840-TP0965 (0.8653204)]
COG0477	COG0845	b2789	gudP	Probable glucarate transporter (D-glucarate permease)	b0795	ybhG	UPF0194 membrane protein ybhG precursor	[TP0840-TP0965 (0.8653204)]
COG0477	COG0845	b1534	ydeE	Hypothetical MFS-type transporter protein ydeE	b3265	envC	Acriflavine resistance protein E precursor (Protein envC)	[TP0840-TP0965 (0.8653204)]
COG0477	COG0845	b3224	nanT	Putative sialic acid transporter (Sialic acid permease)	b0878	macA	Macrolide-specific efflux protein macA precursor	[TP0840-TP0965 (0.8653204)]
COG0477	COG0845	b4356	yjjL	Inner membrane transport protein yjjL	b0795	ybhG	UPF0194 membrane protein ybhG precursor	[TP0840-TP0965 (0.8653204)]
COG0477	COG0845	b1981	shiA	Shikimate transporter	b3513	mdtE	Multidrug resistance protein mdtE precursor	[TP0840-TP0965 (0.8653204)]
COG0477	COG0845	b4337	mdtM	Multidrug resistance protein mdtM	b3513	mdtE	Multidrug resistance protein mdtE precursor	[TP0840-TP0965 (0.8653204)]
COG0477	COG0845	b2841	araE	Arabinose-proton symporter (Arabinose transporter)	b3513	mdtE	Multidrug resistance protein mdtE precursor	[TP0840-TP0965 (0.8653204)]
COG0477	COG0845	b3754	yieO	Inner membrane transport protein yieO	b0795	ybhG	UPF0194 membrane protein ybhG precursor	[TP0840-TP0965 (0.8653204)]
COG0477	COG0845	b4279	yjhB	Hypothetical metabolite transport protein yjhB	b3265	envC	Acriflavine resistance protein E precursor (Protein envC)	[TP0840-TP0965 (0.8653204)]
COG0477	COG0845	b3673	emrD	Multidrug resistance protein D	b3513	mdtE	Multidrug resistance protein mdtE precursor	[TP0840-TP0965 (0.8653204)]
COG0477	COG0845	b1981	shiA	Shikimate transporter	b0463	lir	Acriflavine resistance protein A precursor	[TP0840-TP0965 (0.8653204)]
COG0477	COG0845	b3754	yieO	Inner membrane transport protein yieO	b3487	yhiI	Hypothetical protein yhiI precursor	[TP0840-TP0965 (0.8653204)]
COG0477	COG0845	b3691	dgoT	D-galactonate transporter	b0463	lir	Acriflavine resistance protein A precursor	[TP0840-TP0965 (0.8653204)]
COG0477	COG0845	b2680/b2681	ygaY	Hypothetical protein ygaY	b0574	cusB	Cation efflux system protein cusB precursor	[TP0840-TP0965 (0.8653204)]
COG0477	COG0845	b2771	ygcS	Inner membrane metabolite transport protein ygcS	b2074	mdtA	Multidrug resistance protein mdtA precursor (Multidrug transporter mdtA)	[TP0840-TP0965 (0.8653204)]
COG0477	COG0845	b1828	yebQ	Hypothetical transport protein yebQ	b0795	ybhG	UPF0194 membrane protein ybhG precursor	[TP0840-TP0965 (0.8653204)]
COG0477	COG0845	b2835	ygeD	Inner membrane protein ygeD	b0795	ybhG	UPF0194 membrane protein ybhG precursor	[TP0840-TP0965 (0.8653204)]
COG0477	COG0845	b2587	kgtP	Alpha-ketoglutarate permease	b0878	macA	Macrolide-specific efflux protein macA precursor	[TP0840-TP0965 (0.8653204)]
COG0477	COG0845	b2771	ygcS	Inner membrane metabolite transport protein ygcS	b0795	ybhG	UPF0194 membrane protein ybhG precursor	[TP0840-TP0965 (0.8653204)]
COG0477	COG0845	b2587	kgtP	Alpha-ketoglutarate permease	b0463	lir	Acriflavine resistance protein A precursor	[TP0840-TP0965 (0.8653204)]
COG0477	COG0845	b2246	yfaV	Inner membrane transport protein yfaV	b2074	mdtA	Multidrug resistance protein mdtA precursor (Multidrug transporter mdtA)	[TP0840-TP0965 (0.8653204)]
COG0477	COG0845	b2686	emrB	Multidrug resistance protein B	b3487	yhiI	Hypothetical protein yhiI precursor	[TP0840-TP0965 (0.8653204)]
COG0477	COG0845	b0070	setA	Sugar efflux transporter A	b0463	lir	Acriflavine resistance protein A precursor	[TP0840-TP0965 (0.8653204)]
COG0477	COG0845	b2771	ygcS	Inner membrane metabolite transport protein ygcS	b3265	envC	Acriflavine resistance protein E precursor (Protein envC)	[TP0840-TP0965 (0.8653204)]
COG0477	COG0845	b2789	gudP	Probable glucarate transporter (D-glucarate permease)	b2074	mdtA	Multidrug resistance protein mdtA precursor (Multidrug transporter mdtA)	[TP0840-TP0965 (0.8653204)]
COG0477	COG0845	b0591	entS	Enterobactin exporter entS (Protein p43)	b3513	mdtE	Multidrug resistance protein mdtE precursor	[TP0840-TP0965 (0.8653204)]
COG0477	COG0845	b3691	dgoT	D-galactonate transporter	b3487	yhiI	Hypothetical protein yhiI precursor	[TP0840-TP0965 (0.8653204)]
COG0477	COG0845	b2775	yqcE	Inner membrane protein yqcE	b0878	macA	Macrolide-specific efflux protein macA precursor	[TP0840-TP0965 (0.8653204)]
COG0477	COG0845	b3547	yhjX	Inner membrane protein yhjX	b0574	cusB	Cation efflux system protein cusB precursor	[TP0840-TP0965 (0.8653204)]
COG0477	COG0845	b0353	mhpT	Putative 3-hydroxyphenylpropionic acid transporter	b2074	mdtA	Multidrug resistance protein mdtA precursor (Multidrug transporter mdtA)	[TP0840-TP0965 (0.8653204)]
COG0477	COG0845	b0845	ybjJ	Inner membrane protein ybjJ	b0795	ybhG	UPF0194 membrane protein ybhG precursor	[TP0840-TP0965 (0.8653204)]
COG0477	COG0845	b2322	yfcJ	UPF0226 protein yfcJ	b0878	macA	Macrolide-specific efflux protein macA precursor	[TP0840-TP0965 (0.8653204)]
COG0477	COG0845	b0343	lacY	Lactose permease {UniProtKB/Swiss-Prot:P02920}	b0574	cusB	Cation efflux system protein cusB precursor	[TP0840-TP0965 (0.8653204)]
COG0477	COG0845	b3754	yieO	Inner membrane transport protein yieO	b2074	mdtA	Multidrug resistance protein mdtA precursor (Multidrug transporter mdtA)	[TP0840-TP0965 (0.8653204)]
COG0477	COG0845	b2536	hcaT	Probable 3-phenylpropionic acid transporter	b0574	cusB	Cation efflux system protein cusB precursor	[TP0840-TP0965 (0.8653204)]
COG0477	COG0845	b1775	ydjK	Hypothetical metabolite transport protein ydjK	b2074	mdtA	Multidrug resistance protein mdtA precursor (Multidrug transporter mdtA)	[TP0840-TP0965 (0.8653204)]
COG0477	COG0845	b3127	garP	Probable galactarate transporter (D-galactarate permease)	b2074	mdtA	Multidrug resistance protein mdtA precursor (Multidrug transporter mdtA)	[TP0840-TP0965 (0.8653204)]
COG0477	COG0845	b4031	xylE	D-xylose-proton symporter (D-xylose transporter)	b0878	macA	Macrolide-specific efflux protein macA precursor	[TP0840-TP0965 (0.8653204)]
COG0477	COG0845	b2077	yegB	Inner membrane transport protein yegB	b0795	ybhG	UPF0194 membrane protein ybhG precursor	[TP0840-TP0965 (0.8653204)]
COG0477	COG0845	b0070	setA	Sugar efflux transporter A	b3265	envC	Acriflavine resistance protein E precursor (Protein envC)	[TP0840-TP0965 (0.8653204)]
COG0477	COG0845	b0427	yajR	Inner membrane transport protein yajR	b0795	ybhG	UPF0194 membrane protein ybhG precursor	[TP0840-TP0965 (0.8653204)]
COG0477	COG0845	b1543	ydfJ	Inner membrane metabolite transport protein ydfJ	b0463	lir	Acriflavine resistance protein A precursor	[TP0840-TP0965 (0.8653204)]
COG0477	COG0845	b1775	ydjK	Hypothetical metabolite transport protein ydjK	b3265	envC	Acriflavine resistance protein E precursor (Protein envC)	[TP0840-TP0965 (0.8653204)]
COG0477	COG0845	b0343	lacY	Lactose permease {UniProtKB/Swiss-Prot:P02920}	b0878	macA	Macrolide-specific efflux protein macA precursor	[TP0840-TP0965 (0.8653204)]
COG0477	COG0845	b1534	ydeE	Hypothetical MFS-type transporter protein ydeE	b2074	mdtA	Multidrug resistance protein mdtA precursor (Multidrug transporter mdtA)	[TP0840-TP0965 (0.8653204)]
COG0477	COG0845	b3473	yhhS	UPF0226 protein yhhS	b0574	cusB	Cation efflux system protein cusB precursor	[TP0840-TP0965 (0.8653204)]
COG0477	COG0845	b1690	ydiM	Inner membrane transport protein ydiM	b3265	envC	Acriflavine resistance protein E precursor (Protein envC)	[TP0840-TP0965 (0.8653204)]
COG0477	COG0845	b2943	galP	Galactose-proton symporter (Galactose transporter)	b3513	mdtE	Multidrug resistance protein mdtE precursor	[TP0840-TP0965 (0.8653204)]
COG0477	COG0845	b1828	yebQ	Hypothetical transport protein yebQ	b3513	mdtE	Multidrug resistance protein mdtE precursor	[TP0840-TP0965 (0.8653204)]
COG0477	COG0845	b2686	emrB	Multidrug resistance protein B	b3265	envC	Acriflavine resistance protein E precursor (Protein envC)	[TP0840-TP0965 (0.8653204)]
COG0477	COG0845	b2246	yfaV	Inner membrane transport protein yfaV	b0463	lir	Acriflavine resistance protein A precursor	[TP0840-TP0965 (0.8653204)]
COG0477	COG0845	b0070	setA	Sugar efflux transporter A	b0574	cusB	Cation efflux system protein cusB precursor	[TP0840-TP0965 (0.8653204)]
COG0477	COG0845	b2775	yqcE	Inner membrane protein yqcE	b0463	lir	Acriflavine resistance protein A precursor	[TP0840-TP0965 (0.8653204)]
COG0477	COG0845	b1775	ydjK	Hypothetical metabolite transport protein ydjK	b0574	cusB	Cation efflux system protein cusB precursor	[TP0840-TP0965 (0.8653204)]
COG0477	COG0845	b3093	exuT	Hexuronate transporter	b0463	lir	Acriflavine resistance protein A precursor	[TP0840-TP0965 (0.8653204)]
COG0477	COG0845	b0045	yaaU	Hypothetical metabolite transport protein yaaU	b3487	yhiI	Hypothetical protein yhiI precursor	[TP0840-TP0965 (0.8653204)]
COG0477	COG0845	b0591	entS	Enterobactin exporter entS (Protein p43)	b3265	envC	Acriflavine resistance protein E precursor (Protein envC)	[TP0840-TP0965 (0.8653204)]
COG0477	COG0845	b4356	yjjL	Inner membrane transport protein yjjL	b0574	cusB	Cation efflux system protein cusB precursor	[TP0840-TP0965 (0.8653204)]
COG0477	COG0845	b4031	xylE	D-xylose-proton symporter (D-xylose transporter)	b3265	envC	Acriflavine resistance protein E precursor (Protein envC)	[TP0840-TP0965 (0.8653204)]
COG0477	COG0845	b1981	shiA	Shikimate transporter	b0795	ybhG	UPF0194 membrane protein ybhG precursor	[TP0840-TP0965 (0.8653204)]
COG0477	COG0845	b0353	mhpT	Putative 3-hydroxyphenylpropionic acid transporter	b3487	yhiI	Hypothetical protein yhiI precursor	[TP0840-TP0965 (0.8653204)]
COG0477	COG0845	b3224	nanT	Putative sialic acid transporter (Sialic acid permease)	b0463	lir	Acriflavine resistance protein A precursor	[TP0840-TP0965 (0.8653204)]
COG0477	COG0845	b4332	yjiJ	Hypothetical protein yjiJ	b0574	cusB	Cation efflux system protein cusB precursor	[TP0840-TP0965 (0.8653204)]
COG0477	COG0845	b3224	nanT	Putative sialic acid transporter (Sialic acid permease)	b3487	yhiI	Hypothetical protein yhiI precursor	[TP0840-TP0965 (0.8653204)]
COG0477	COG0845	b0479	fsr	Fosmidomycin resistance protein	b0878	macA	Macrolide-specific efflux protein macA precursor	[TP0840-TP0965 (0.8653204)]
COG0477	COG0845	b3473	yhhS	UPF0226 protein yhhS	b3513	mdtE	Multidrug resistance protein mdtE precursor	[TP0840-TP0965 (0.8653204)]
COG0477	COG0845	b2775	yqcE	Inner membrane protein yqcE	b3487	yhiI	Hypothetical protein yhiI precursor	[TP0840-TP0965 (0.8653204)]
COG0477	COG0845	b0898	ycaD	MFS-type transporter protein ycaD	b2074	mdtA	Multidrug resistance protein mdtA precursor (Multidrug transporter mdtA)	[TP0840-TP0965 (0.8653204)]
COG0477	COG0845	b3874	yihN	Inner membrane protein yihN	b0795	ybhG	UPF0194 membrane protein ybhG precursor	[TP0840-TP0965 (0.8653204)]
COG0477	COG0845	b0842	cmr	Multidrug translocase mdfA (Chloramphenicol resistance pump cmr)	b3513	mdtE	Multidrug resistance protein mdtE precursor	[TP0840-TP0965 (0.8653204)]
COG0477	COG0845	b2246	yfaV	Inner membrane transport protein yfaV	b0795	ybhG	UPF0194 membrane protein ybhG precursor	[TP0840-TP0965 (0.8653204)]
COG0477	COG0845	b1775	ydjK	Hypothetical metabolite transport protein ydjK	b0463	lir	Acriflavine resistance protein A precursor	[TP0840-TP0965 (0.8653204)]
COG0477	COG0845	b2170	setB	Sugar efflux transporter B	b0574	cusB	Cation efflux system protein cusB precursor	[TP0840-TP0965 (0.8653204)]
COG0477	COG0845	b0353	mhpT	Putative 3-hydroxyphenylpropionic acid transporter	b3513	mdtE	Multidrug resistance protein mdtE precursor	[TP0840-TP0965 (0.8653204)]
COG0477	COG0845	b2771	ygcS	Inner membrane metabolite transport protein ygcS	b3513	mdtE	Multidrug resistance protein mdtE precursor	[TP0840-TP0965 (0.8653204)]
COG0477	COG0845	b1691	ydiN	Inner membrane transport protein ydiN	b2074	mdtA	Multidrug resistance protein mdtA precursor (Multidrug transporter mdtA)	[TP0840-TP0965 (0.8653204)]
COG0477	COG0845	b3710	mdtL	Multidrug resistance protein mdtL	b3265	envC	Acriflavine resistance protein E precursor (Protein envC)	[TP0840-TP0965 (0.8653204)]
COG0477	COG0845	b2182	bcr	Bicyclomycin resistance protein (Sulfonamide resistance protein)	b0878	macA	Macrolide-specific efflux protein macA precursor	[TP0840-TP0965 (0.8653204)]
COG0477	COG0845	b2943	galP	Galactose-proton symporter (Galactose transporter)	b0574	cusB	Cation efflux system protein cusB precursor	[TP0840-TP0965 (0.8653204)]
COG0477	COG0845	b3093	exuT	Hexuronate transporter	b3513	mdtE	Multidrug resistance protein mdtE precursor	[TP0840-TP0965 (0.8653204)]
COG0477	COG0845	b2587	kgtP	Alpha-ketoglutarate permease	b0574	cusB	Cation efflux system protein cusB precursor	[TP0840-TP0965 (0.8653204)]
COG0477	COG0845	b1065	mdtH	Multidrug resistance protein mdtH	b3265	envC	Acriflavine resistance protein E precursor (Protein envC)	[TP0840-TP0965 (0.8653204)]
COG0477	COG0845	b1543	ydfJ	Inner membrane metabolite transport protein ydfJ	b0878	macA	Macrolide-specific efflux protein macA precursor	[TP0840-TP0965 (0.8653204)]
COG0477	COG0845	b1690	ydiM	Inner membrane transport protein ydiM	b3487	yhiI	Hypothetical protein yhiI precursor	[TP0840-TP0965 (0.8653204)]
COG0477	COG0845	b0591	entS	Enterobactin exporter entS (Protein p43)	b0795	ybhG	UPF0194 membrane protein ybhG precursor	[TP0840-TP0965 (0.8653204)]
COG0477	COG0845	b3710	mdtL	Multidrug resistance protein mdtL	b0878	macA	Macrolide-specific efflux protein macA precursor	[TP0840-TP0965 (0.8653204)]
COG0477	COG0845	b3093	exuT	Hexuronate transporter	b2074	mdtA	Multidrug resistance protein mdtA precursor (Multidrug transporter mdtA)	[TP0840-TP0965 (0.8653204)]
COG0477	COG0845	b2835	ygeD	Inner membrane protein ygeD	b0878	macA	Macrolide-specific efflux protein macA precursor	[TP0840-TP0965 (0.8653204)]
COG0477	COG0845	b1828	yebQ	Hypothetical transport protein yebQ	b3487	yhiI	Hypothetical protein yhiI precursor	[TP0840-TP0965 (0.8653204)]
COG0477	COG0845	b1690	ydiM	Inner membrane transport protein ydiM	b0463	lir	Acriflavine resistance protein A precursor	[TP0840-TP0965 (0.8653204)]
COG0477	COG0845	b0842	cmr	Multidrug translocase mdfA (Chloramphenicol resistance pump cmr)	b0463	lir	Acriflavine resistance protein A precursor	[TP0840-TP0965 (0.8653204)]
COG0477	COG0845	b4332	yjiJ	Hypothetical protein yjiJ	b0795	ybhG	UPF0194 membrane protein ybhG precursor	[TP0840-TP0965 (0.8653204)]
COG0477	COG0845	b2680/b2681	ygaY	Hypothetical protein ygaY	b0463	lir	Acriflavine resistance protein A precursor	[TP0840-TP0965 (0.8653204)]
COG0477	COG0845	b2170	setB	Sugar efflux transporter B	b0795	ybhG	UPF0194 membrane protein ybhG precursor	[TP0840-TP0965 (0.8653204)]
COG0477	COG0845	b1660	ydhC	Inner membrane transport protein ydhC	b0463	lir	Acriflavine resistance protein A precursor	[TP0840-TP0965 (0.8653204)]
COG0477	COG0845	b2246	yfaV	Inner membrane transport protein yfaV	b3265	envC	Acriflavine resistance protein E precursor (Protein envC)	[TP0840-TP0965 (0.8653204)]
COG0477	COG0845	b3224	nanT	Putative sialic acid transporter (Sialic acid permease)	b2074	mdtA	Multidrug resistance protein mdtA precursor (Multidrug transporter mdtA)	[TP0840-TP0965 (0.8653204)]
COG0477	COG0845	b0427	yajR	Inner membrane transport protein yajR	b3513	mdtE	Multidrug resistance protein mdtE precursor	[TP0840-TP0965 (0.8653204)]
COG0477	COG0845	b0845	ybjJ	Inner membrane protein ybjJ	b0878	macA	Macrolide-specific efflux protein macA precursor	[TP0840-TP0965 (0.8653204)]
COG0477	COG0845	b3874	yihN	Inner membrane protein yihN	b3487	yhiI	Hypothetical protein yhiI precursor	[TP0840-TP0965 (0.8653204)]
COG0477	COG0845	b3523	yhjE	Inner membrane metabolite transport protein yhjE	b0574	cusB	Cation efflux system protein cusB precursor	[TP0840-TP0965 (0.8653204)]
COG0477	COG0845	b1828	yebQ	Hypothetical transport protein yebQ	b0574	cusB	Cation efflux system protein cusB precursor	[TP0840-TP0965 (0.8653204)]
COG0477	COG0845	b3547	yhjX	Inner membrane protein yhjX	b2074	mdtA	Multidrug resistance protein mdtA precursor (Multidrug transporter mdtA)	[TP0840-TP0965 (0.8653204)]
COG0477	COG0845	b3659	setC	Sugar efflux transporter C	b3513	mdtE	Multidrug resistance protein mdtE precursor	[TP0840-TP0965 (0.8653204)]
COG0477	COG0845	b3523	yhjE	Inner membrane metabolite transport protein yhjE	b0878	macA	Macrolide-specific efflux protein macA precursor	[TP0840-TP0965 (0.8653204)]
COG0477	COG0845	b2680/b2681	ygaY	Hypothetical protein ygaY	b0878	macA	Macrolide-specific efflux protein macA precursor	[TP0840-TP0965 (0.8653204)]
COG0477	COG0845	b2367	emrY	Multidrug resistance protein Y	b3487	yhiI	Hypothetical protein yhiI precursor	[TP0840-TP0965 (0.8653204)]
COG0477	COG0845	b1691	ydiN	Inner membrane transport protein ydiN	b0878	macA	Macrolide-specific efflux protein macA precursor	[TP0840-TP0965 (0.8653204)]
COG0477	COG0845	b0353	mhpT	Putative 3-hydroxyphenylpropionic acid transporter	b0463	lir	Acriflavine resistance protein A precursor	[TP0840-TP0965 (0.8653204)]
COG0477	COG0845	b0070	setA	Sugar efflux transporter A	b3513	mdtE	Multidrug resistance protein mdtE precursor	[TP0840-TP0965 (0.8653204)]
COG0477	COG0845	b3874	yihN	Inner membrane protein yihN	b3513	mdtE	Multidrug resistance protein mdtE precursor	[TP0840-TP0965 (0.8653204)]
COG0477	COG0845	b0479	fsr	Fosmidomycin resistance protein	b0574	cusB	Cation efflux system protein cusB precursor	[TP0840-TP0965 (0.8653204)]
COG0477	COG0845	b1065	mdtH	Multidrug resistance protein mdtH	b3487	yhiI	Hypothetical protein yhiI precursor	[TP0840-TP0965 (0.8653204)]
COG0477	COG0845	b0353	mhpT	Putative 3-hydroxyphenylpropionic acid transporter	b0574	cusB	Cation efflux system protein cusB precursor	[TP0840-TP0965 (0.8653204)]
COG0477	COG0845	b4111	proP	Proline/betaine transporter (Proline porter II) (PPII)	b3513	mdtE	Multidrug resistance protein mdtE precursor	[TP0840-TP0965 (0.8653204)]
COG0477	COG0845	b3127	garP	Probable galactarate transporter (D-galactarate permease)	b0878	macA	Macrolide-specific efflux protein macA precursor	[TP0840-TP0965 (0.8653204)]
COG0477	COG0845	b1981	shiA	Shikimate transporter	b3487	yhiI	Hypothetical protein yhiI precursor	[TP0840-TP0965 (0.8653204)]
COG0477	COG0845	b2835	ygeD	Inner membrane protein ygeD	b3513	mdtE	Multidrug resistance protein mdtE precursor	[TP0840-TP0965 (0.8653204)]
COG0477	COG0845	b0045	yaaU	Hypothetical metabolite transport protein yaaU	b0795	ybhG	UPF0194 membrane protein ybhG precursor	[TP0840-TP0965 (0.8653204)]
COG0477	COG0845	b0898	ycaD	MFS-type transporter protein ycaD	b3265	envC	Acriflavine resistance protein E precursor (Protein envC)	[TP0840-TP0965 (0.8653204)]
COG0477	COG0845	b1769	ydjE	Inner membrane metabolite transport protein ydjE	b2074	mdtA	Multidrug resistance protein mdtA precursor (Multidrug transporter mdtA)	[TP0840-TP0965 (0.8653204)]
COG0477	COG0845	b0353	mhpT	Putative 3-hydroxyphenylpropionic acid transporter	b0795	ybhG	UPF0194 membrane protein ybhG precursor	[TP0840-TP0965 (0.8653204)]
COG0477	COG0845	b1660	ydhC	Inner membrane transport protein ydhC	b3265	envC	Acriflavine resistance protein E precursor (Protein envC)	[TP0840-TP0965 (0.8653204)]
COG0477	COG0845	b0591	entS	Enterobactin exporter entS (Protein p43)	b0574	cusB	Cation efflux system protein cusB precursor	[TP0840-TP0965 (0.8653204)]
COG0477	COG0845	b3523	yhjE	Inner membrane metabolite transport protein yhjE	b2074	mdtA	Multidrug resistance protein mdtA precursor (Multidrug transporter mdtA)	[TP0840-TP0965 (0.8653204)]
COG0477	COG0845	b2789	gudP	Probable glucarate transporter (D-glucarate permease)	b3513	mdtE	Multidrug resistance protein mdtE precursor	[TP0840-TP0965 (0.8653204)]
COG0305	COG2812	b4052	dnaB	Replicative DNA helicase (EC 3.6.1.-)	b0470	dnaX	DNA polymerase III tau subunit (EC 2.7.7.7) [Contains: DNA polymerase III subunit gamma]	[TP0058-TP1005 (0.7130585)]
COG0188	COG0526	b2231	gyrA	DNA gyrase subunit A (EC 5.99.1.3)	b3860	dsf	Thiol:disulfide interchange protein dsbA precursor	[TP0005-TP0100 (0.7885434)]
COG0188	COG0526	b3019	parC	DNA topoisomerase 4 subunit A (EC 5.99.1.-) (Topoisomerase IV subunit A)	b3860	dsf	Thiol:disulfide interchange protein dsbA precursor	[TP0005-TP0100 (0.7885434)]
COG0188	COG0526	b3019	parC	DNA topoisomerase 4 subunit A (EC 5.99.1.-) (Topoisomerase IV subunit A)	b2195	dsbE	Thiol:disulfide interchange protein dsbE (Cytochrome c biogenesis protein ccmG)	[TP0005-TP0100 (0.7885434)]
COG0188	COG0526	b2231	gyrA	DNA gyrase subunit A (EC 5.99.1.3)	b2582	trxC	Thioredoxin 2 (EC 1.8.1.8) (Protein-disulfide reductase) (Disulfide reductase) (Trx2)	[TP0005-TP0100 (0.7885434)]
COG0188	COG0526	b2231	gyrA	DNA gyrase subunit A (EC 5.99.1.3)	b2195	dsbE	Thiol:disulfide interchange protein dsbE (Cytochrome c biogenesis protein ccmG)	[TP0005-TP0100 (0.7885434)]
COG0188	COG0526	b3019	parC	DNA topoisomerase 4 subunit A (EC 5.99.1.-) (Topoisomerase IV subunit A)	b2582	trxC	Thioredoxin 2 (EC 1.8.1.8) (Protein-disulfide reductase) (Disulfide reductase) (Trx2)	[TP0005-TP0100 (0.7885434)]
COG0188	COG0526	b2231	gyrA	DNA gyrase subunit A (EC 5.99.1.3)	b3781	trxA	Thioredoxin 1 {UniProtKB/Swiss-Prot:P0AA25}	[TP0005-TP0100 (0.7885434)]
COG0188	COG0526	b3019	parC	DNA topoisomerase 4 subunit A (EC 5.99.1.-) (Topoisomerase IV subunit A)	b3781	trxA	Thioredoxin 1 {UniProtKB/Swiss-Prot:P0AA25}	[TP0005-TP0100 (0.7885434)]
COG0526	COG0771	b3860	dsf	Thiol:disulfide interchange protein dsbA precursor	b0088	murD	UDP-N-acetylmuramoylalanine--D-glutamate ligase (EC 6.3.2.9) (UDP-N- acetylmuramoyl-L-alanyl-D-glutamate synthetase) (D-glutamic acid- adding enzyme)	[TP0100-TP0903 (0.59509045)]
COG0526	COG0771	b3781	trxA	Thioredoxin 1 {UniProtKB/Swiss-Prot:P0AA25}	b0088	murD	UDP-N-acetylmuramoylalanine--D-glutamate ligase (EC 6.3.2.9) (UDP-N- acetylmuramoyl-L-alanyl-D-glutamate synthetase) (D-glutamic acid- adding enzyme)	[TP0100-TP0903 (0.59509045)]
COG0526	COG0771	b2195	dsbE	Thiol:disulfide interchange protein dsbE (Cytochrome c biogenesis protein ccmG)	b0088	murD	UDP-N-acetylmuramoylalanine--D-glutamate ligase (EC 6.3.2.9) (UDP-N- acetylmuramoyl-L-alanyl-D-glutamate synthetase) (D-glutamic acid- adding enzyme)	[TP0100-TP0903 (0.59509045)]
COG0526	COG0771	b2582	trxC	Thioredoxin 2 (EC 1.8.1.8) (Protein-disulfide reductase) (Disulfide reductase) (Trx2)	b0088	murD	UDP-N-acetylmuramoylalanine--D-glutamate ligase (EC 6.3.2.9) (UDP-N- acetylmuramoyl-L-alanyl-D-glutamate synthetase) (D-glutamic acid- adding enzyme)	[TP0100-TP0903 (0.59509045)]
COG1283	COG1286	b4020	yjbB	Hypothetical protein yjbB	b2313	dedE	Colicin V production protein (Protein dedE) (Pur regulon 18 kDa protein)	[TP0771-TP0522 (0.80866665)]
COG0143	COG0845	b2114	metG	Methionyl-tRNA synthetase (EC 6.1.1.10) (Methionine--tRNA ligase) (MetRS)	b0878	macA	Macrolide-specific efflux protein macA precursor	[TP0798-TP0965 (0.7246752)]
COG0143	COG0845	b2114	metG	Methionyl-tRNA synthetase (EC 6.1.1.10) (Methionine--tRNA ligase) (MetRS)	b3265	envC	Acriflavine resistance protein E precursor (Protein envC)	[TP0798-TP0965 (0.7246752)]
COG0143	COG0845	b2114	metG	Methionyl-tRNA synthetase (EC 6.1.1.10) (Methionine--tRNA ligase) (MetRS)	b3513	mdtE	Multidrug resistance protein mdtE precursor	[TP0798-TP0965 (0.7246752)]
COG0143	COG0845	b2114	metG	Methionyl-tRNA synthetase (EC 6.1.1.10) (Methionine--tRNA ligase) (MetRS)	b2074	mdtA	Multidrug resistance protein mdtA precursor (Multidrug transporter mdtA)	[TP0798-TP0965 (0.7246752)]
COG0143	COG0845	b2114	metG	Methionyl-tRNA synthetase (EC 6.1.1.10) (Methionine--tRNA ligase) (MetRS)	b0463	lir	Acriflavine resistance protein A precursor	[TP0798-TP0965 (0.7246752)]
COG0143	COG0845	b2114	metG	Methionyl-tRNA synthetase (EC 6.1.1.10) (Methionine--tRNA ligase) (MetRS)	b3487	yhiI	Hypothetical protein yhiI precursor	[TP0798-TP0965 (0.7246752)]
COG0143	COG0845	b2114	metG	Methionyl-tRNA synthetase (EC 6.1.1.10) (Methionine--tRNA ligase) (MetRS)	b0574	cusB	Cation efflux system protein cusB precursor	[TP0798-TP0965 (0.7246752)]
COG0143	COG0845	b2114	metG	Methionyl-tRNA synthetase (EC 6.1.1.10) (Methionine--tRNA ligase) (MetRS)	b0795	ybhG	UPF0194 membrane protein ybhG precursor	[TP0798-TP0965 (0.7246752)]
COG1536	COG1868	b1939	fliG	Flagellar motor switch protein fliG	b1945	fliM	Flagellar motor switch protein fliM	[TP0026-TP0721 (0.9539454)]
COG0301	COG2080	b0423	thiI	Thiamine biosynthesis protein thiI	b2868	xdhC	Xanthine dehydrogenase iron-sulfur-binding subunit	[TP0559-TP0080 (0.5968554)]
COG0301	COG2080	b0423	thiI	Thiamine biosynthesis protein thiI	b0286	yagT	Putative xanthine dehydrogenase yagT iron-sulfur-binding subunit	[TP0559-TP0080 (0.5968554)]
COG0504	COG1475	b2780	pyrG	CTP synthase (EC 6.3.4.2) (UTP--ammonia ligase) (CTP synthetase)	ECOK12F062	ECOK12F062	Hypothetical protein {UniProtKB/TrEMBL:Q9S4W2}	[TP0305-TP0271 (0.70252794)]
COG0504	COG1475	b2780	pyrG	CTP synthase (EC 6.3.4.2) (UTP--ammonia ligase) (CTP synthetase)	b1365	ynaK	Hypothetical protein ynaK	[TP0305-TP0271 (0.70252794)]
COG0504	COG1475	b2780	pyrG	CTP synthase (EC 6.3.4.2) (UTP--ammonia ligase) (CTP synthetase)	b0601	ybdM	Hypothetical protein ybdM	[TP0305-TP0271 (0.70252794)]
COG0504	COG1475	b2780	pyrG	CTP synthase (EC 6.3.4.2) (UTP--ammonia ligase) (CTP synthetase)	ECOK12F047	B	Protein sopB (Plasmid partition protein B)	[TP0305-TP0271 (0.70252794)]
COG0457	COG3391	b0568	nfrA	Bacteriophage N4 adsorption protein A precursor	b1452	yncE	Hypothetical protein yncE precursor	[TP0095-TP0421 (0.8119976)]
COG0457	COG3391	b2852	ygeH	Hypothetical protein ygeH	b1452	yncE	Hypothetical protein yncE precursor	[TP0095-TP0421 (0.8119976)]
COG0457	COG3391	b3530	b3530	Cellulose synthase operon protein C	b1452	yncE	Hypothetical protein yncE precursor	[TP0095-TP0421 (0.8119976)]
COG0457	COG3391	b2851	ygeG	Hypothetical protein ygeG	b1452	yncE	Hypothetical protein yncE precursor	[TP0095-TP0421 (0.8119976)]
COG0250	COG0772	b3842	rfaH	Transcriptional activator rfaH	b0634	rodA	Rod shape-determining protein rodA	[TP0236-TP0387 (0.7470728)]
COG0250	COG0772	b3842	rfaH	Transcriptional activator rfaH	b0089	ftsW	Cell division protein ftsW	[TP0236-TP0387 (0.7470728)]
COG0250	COG0772	b3982	nusG	Transcription antitermination protein nusG	b0089	ftsW	Cell division protein ftsW	[TP0236-TP0387 (0.7470728)]
COG0250	COG0772	b3982	nusG	Transcription antitermination protein nusG	b0634	rodA	Rod shape-determining protein rodA	[TP0236-TP0387 (0.7470728)]
COG0227	COG0740	b3637	rpmB	50S ribosomal protein L28	b0437	lopP	ATP-dependent Clp protease proteolytic subunit (EC 3.4.21.92) (Endopeptidase Clp) (Caseinolytic protease) (Protease Ti) (Heat shock protein F21.5)	[TP0362-TP0507 (0.75048)]
COG0457	COG0457	b3530	b3530	Cellulose synthase operon protein C	b0568	nfrA	Bacteriophage N4 adsorption protein A precursor	[TP0067-TP0095 (0.6515529)]
COG0457	COG0457	b0568	nfrA	Bacteriophage N4 adsorption protein A precursor	b3530	b3530	Cellulose synthase operon protein C	[TP0067-TP0095 (0.6515529)]
COG0457	COG0457	b2851	ygeG	Hypothetical protein ygeG	b0568	nfrA	Bacteriophage N4 adsorption protein A precursor	[TP0067-TP0095 (0.6515529)]
COG0457	COG0457	b0568	nfrA	Bacteriophage N4 adsorption protein A precursor	b2851	ygeG	Hypothetical protein ygeG	[TP0067-TP0095 (0.6515529)]
COG0457	COG0457	b2852	ygeH	Hypothetical protein ygeH	b2851	ygeG	Hypothetical protein ygeG	[TP0067-TP0095 (0.6515529)]
COG0457	COG0457	b2851	ygeG	Hypothetical protein ygeG	b2852	ygeH	Hypothetical protein ygeH	[TP0067-TP0095 (0.6515529)]
COG0457	COG0457	b0568	nfrA	Bacteriophage N4 adsorption protein A precursor	b0568	nfrA	Bacteriophage N4 adsorption protein A precursor	[TP0067-TP0095 (0.6515529)]
COG0457	COG0457	b3530	b3530	Cellulose synthase operon protein C	b2852	ygeH	Hypothetical protein ygeH	[TP0067-TP0095 (0.6515529)]
COG0457	COG0457	b2852	ygeH	Hypothetical protein ygeH	b3530	b3530	Cellulose synthase operon protein C	[TP0067-TP0095 (0.6515529)]
COG0457	COG0457	b2852	ygeH	Hypothetical protein ygeH	b0568	nfrA	Bacteriophage N4 adsorption protein A precursor	[TP0067-TP0095 (0.6515529)]
COG0457	COG0457	b0568	nfrA	Bacteriophage N4 adsorption protein A precursor	b2852	ygeH	Hypothetical protein ygeH	[TP0067-TP0095 (0.6515529)]
COG0457	COG0457	b2851	ygeG	Hypothetical protein ygeG	b2851	ygeG	Hypothetical protein ygeG	[TP0067-TP0095 (0.6515529)]
COG0457	COG0457	b2852	ygeH	Hypothetical protein ygeH	b2852	ygeH	Hypothetical protein ygeH	[TP0067-TP0095 (0.6515529)]
COG0457	COG0457	b3530	b3530	Cellulose synthase operon protein C	b2851	ygeG	Hypothetical protein ygeG	[TP0067-TP0095 (0.6515529)]
COG0457	COG0457	b2851	ygeG	Hypothetical protein ygeG	b3530	b3530	Cellulose synthase operon protein C	[TP0067-TP0095 (0.6515529)]
COG0457	COG0457	b3530	b3530	Cellulose synthase operon protein C	b3530	b3530	Cellulose synthase operon protein C	[TP0067-TP0095 (0.6515529)]
COG0445	COG3839	b3741	gidA	tRNA uridine 5-carboxymethylaminomethyl modification enzyme gidA (Glucose-inhibited division protein A)	b3450	ugpC	sn-glycerol-3-phosphate transport ATP-binding protein ugpC	[TP0044-TP0804 (0.81002605)]
COG0445	COG3839	b3741	gidA	tRNA uridine 5-carboxymethylaminomethyl modification enzyme gidA (Glucose-inhibited division protein A)	b4035	malK	Maltose/maltodextrin import ATP-binding protein malK (EC 3.6.3.19)	[TP0044-TP0804 (0.81002605)]
COG0445	COG3839	b3741	gidA	tRNA uridine 5-carboxymethylaminomethyl modification enzyme gidA (Glucose-inhibited division protein A)	b1318	ycjV	Hypothetical ABC transporter ATP-binding protein ycjV	[TP0044-TP0804 (0.81002605)]
COG0103	COG0211	b3230	rpsI	30S ribosomal protein S9	b3185	rpmA	50S ribosomal protein L27	[TP1024-TP0743 (0.87139803)]
COG0472	COG1512	b3784	rfe	Undecaprenyl-phosphate alpha-N-acetylglucosaminyl 1-phosphate transferase (EC 2.7.8.-) (UDP-GlcNAc:undecaprenyl-phosphate GlcNAc-1- phosphate transferase)	b2778	ygcG	Hypothetical protein ygcG	[TP0345-TP0561 (0.53951585)]
COG0472	COG1512	b0087	murX	Phospho-N-acetylmuramoyl-pentapeptide-transferase (EC 2.7.8.13) (UDP- MurNAc-pentapeptide phosphotransferase)	b2778	ygcG	Hypothetical protein ygcG	[TP0345-TP0561 (0.53951585)]
COG0530	COG0741	b3196	yrbG	Inner membrane protein yrbG	b4392	slt	Soluble lytic murein transglycosylase precursor (EC 3.2.1.-) (Slt70) (Exomuramidase)	[TP1034-TP0043 (0.7823198)]
COG0530	COG0741	b3196	yrbG	Inner membrane protein yrbG	b2963	mltC	Membrane-bound lytic murein transglycosylase C precursor (EC 3.2.1.-) (Murein hydrolase C)	[TP1034-TP0043 (0.7823198)]
COG0530	COG0741	b3196	yrbG	Inner membrane protein yrbG	b0211	dniR	Membrane-bound lytic murein transglycosylase D precursor (EC 3.2.1.-) (Murein hydrolase D) (Regulatory protein dniR)	[TP1034-TP0043 (0.7823198)]
COG0530	COG0741	b3196	yrbG	Inner membrane protein yrbG	b2854	pbl	Peptidoglycan-binding-like protein precursor	[TP1034-TP0043 (0.7823198)]
COG0530	COG0741	b3196	yrbG	Inner membrane protein yrbG	ECOK12F070	X	X polypeptide (ORF 19) (P19 protein) (ORF169)	[TP1034-TP0043 (0.7823198)]
COG0530	COG0741	b3196	yrbG	Inner membrane protein yrbG	b1193	sltZ	Membrane-bound lytic murein transglycosylase E (EC 3.2.1.-) (Murein hydrolase E)	[TP1034-TP0043 (0.7823198)]
COG1285	COG1684	b3508	yhiD	Hypothetical protein yhiD	b1950	fliR	Flagellar biosynthetic protein fliR	[TP0774-TP0716 (0.78400123)]
COG0621	COG2812	b0661	yleA	Hypothetical UPF0004 protein yleA	b0470	dnaX	DNA polymerase III tau subunit (EC 2.7.7.7) [Contains: DNA polymerase III subunit gamma]	[TP0754-TP1005 (0.5550382)]
COG0621	COG2812	b0835	yliG	Hypothetical UPF0004 protein yliG	b0470	dnaX	DNA polymerase III tau subunit (EC 2.7.7.7) [Contains: DNA polymerase III subunit gamma]	[TP0754-TP1005 (0.5550382)]
COG0739	COG1418	b1856	yebA	Hypothetical metalloprotease yebA precursor (EC 3.4.24.-) (ORFU)	b1962	yedJ	Hypothetical protein yedJ	[TP0702-TP1018 (0.7620277)]
COG0739	COG1418	b2742	nlpD	Lipoprotein nlpD precursor	b1962	yedJ	Hypothetical protein yedJ	[TP0702-TP1018 (0.7620277)]
COG0739	COG1418	b2865	ygeR	Hypothetical lipoprotein ygeR precursor	b1962	yedJ	Hypothetical protein yedJ	[TP0702-TP1018 (0.7620277)]
COG0739	COG1344	b2865	ygeR	Hypothetical lipoprotein ygeR precursor	b1083	flaT	Flagellar hook-associated protein 3 (HAP3) (Hook-filament junction protein)	[TP0702-TP0870 (0.64395046)]
COG0739	COG1344	b1856	yebA	Hypothetical metalloprotease yebA precursor (EC 3.4.24.-) (ORFU)	b1923	flaF	Flagellin {UniProtKB/Swiss-Prot:P04949}	[TP0702-TP0870 (0.64395046)]
COG0739	COG1344	b2742	nlpD	Lipoprotein nlpD precursor	b1923	flaF	Flagellin {UniProtKB/Swiss-Prot:P04949}	[TP0702-TP0870 (0.64395046)]
COG0739	COG1344	b1856	yebA	Hypothetical metalloprotease yebA precursor (EC 3.4.24.-) (ORFU)	b1083	flaT	Flagellar hook-associated protein 3 (HAP3) (Hook-filament junction protein)	[TP0702-TP0870 (0.64395046)]
COG0739	COG1344	b2742	nlpD	Lipoprotein nlpD precursor	b1083	flaT	Flagellar hook-associated protein 3 (HAP3) (Hook-filament junction protein)	[TP0702-TP0870 (0.64395046)]
COG0739	COG1344	b2865	ygeR	Hypothetical lipoprotein ygeR precursor	b1923	flaF	Flagellin {UniProtKB/Swiss-Prot:P04949}	[TP0702-TP0870 (0.64395046)]
COG0442	COG4591	b0194	proS	Prolyl-tRNA synthetase (EC 6.1.1.15) (Proline--tRNA ligase) (ProRS) (Global RNA synthesis factor)	b1118	lolE	Lipoprotein-releasing system transmembrane protein lolE	[TP0160-TP0582 (0.74148)]
COG0442	COG4591	b0194	proS	Prolyl-tRNA synthetase (EC 6.1.1.15) (Proline--tRNA ligase) (ProRS) (Global RNA synthesis factor)	b1116	lolC	Lipoprotein-releasing system transmembrane protein lolC	[TP0160-TP0582 (0.74148)]
COG0693	COG0761	b1967	hchA	Chaperone protein hchA (Hsp31) (EcHsp31)	b0029	lytB	4-hydroxy-3-methylbut-2-enyl diphosphate reductase (EC 1.17.1.2)	[TP0445-TP0547 (0.53976095)]
COG0693	COG0761	b0424	thiJ	Protein thiJ {UniProtKB/Swiss-Prot:Q46948}	b0029	lytB	4-hydroxy-3-methylbut-2-enyl diphosphate reductase (EC 1.17.1.2)	[TP0445-TP0547 (0.53976095)]
COG0693	COG0761	b3153	yhbO	Hypothetical protein yhbO	b0029	lytB	4-hydroxy-3-methylbut-2-enyl diphosphate reductase (EC 1.17.1.2)	[TP0445-TP0547 (0.53976095)]
COG1536	COG4786	b1939	fliG	Flagellar motor switch protein fliG	b1078	flgG	Flagellar basal-body rod protein flgG (Distal rod protein)	[TP0026-TP0961 (0.8107165)]
COG0223	COG0664	b3288	fmt	Methionyl-tRNA formyltransferase (EC 2.1.2.9)	b3357	cap	Catabolite gene activator (cAMP receptor protein) (cAMP-regulatory protein)	[TP0756-TP0995 (0.69102824)]
COG0223	COG0664	b3288	fmt	Methionyl-tRNA formyltransferase (EC 2.1.2.9)	b1334	fnr	Fumarate and nitrate reduction regulatory protein	[TP0756-TP0995 (0.69102824)]
COG0223	COG0664	b3288	fmt	Methionyl-tRNA formyltransferase (EC 2.1.2.9)	b2163	nsr	Regulatory protein nsr	[TP0756-TP0995 (0.69102824)]
COG0697	COG0716	b4210	ytfF	Inner membrane protein ytfF	b3742	mioC	Protein mioC {UniProtKB/Swiss-Prot:P03817}	[TP0986-TP0925 (0.8288174)]
COG0697	COG0716	b3907	rhaT	L-rhamnose-proton symporter (L-rhamnose-H(+) transport protein)	b2790	yqcA	Hypothetical protein yqcA	[TP0986-TP0925 (0.8288174)]
COG0697	COG0716	b1533	eamA	Probable amino acid metabolite efflux pump	b3742	mioC	Protein mioC {UniProtKB/Swiss-Prot:P03817}	[TP0986-TP0925 (0.8288174)]
COG0697	COG0716	b1959	yedA	Inner membrane transport protein yedA	b0684	fldA	Flavodoxin-1 {UniProtKB/Swiss-Prot:P61949}	[TP0986-TP0925 (0.8288174)]
COG0697	COG0716	b2257.1	yfbW	Inner membrane protein yfbW	b2895	fldB	Flavodoxin-2 {UniProtKB/Swiss-Prot:P0ABY4}	[TP0986-TP0925 (0.8288174)]
COG0697	COG0716	b1959	yedA	Inner membrane transport protein yedA	b2790	yqcA	Hypothetical protein yqcA	[TP0986-TP0925 (0.8288174)]
COG0697	COG0716	b3907	rhaT	L-rhamnose-proton symporter (L-rhamnose-H(+) transport protein)	b2895	fldB	Flavodoxin-2 {UniProtKB/Swiss-Prot:P0ABY4}	[TP0986-TP0925 (0.8288174)]
COG0697	COG0716	b3943	yijE	Inner membrane transport protein yijE	b0684	fldA	Flavodoxin-1 {UniProtKB/Swiss-Prot:P61949}	[TP0986-TP0925 (0.8288174)]
COG0697	COG0716	b1473	yddG	Inner membrane protein yddG	b0684	fldA	Flavodoxin-1 {UniProtKB/Swiss-Prot:P61949}	[TP0986-TP0925 (0.8288174)]
COG0697	COG0716	b3907	rhaT	L-rhamnose-proton symporter (L-rhamnose-H(+) transport protein)	b3742	mioC	Protein mioC {UniProtKB/Swiss-Prot:P03817}	[TP0986-TP0925 (0.8288174)]
COG0697	COG0716	b3827	yigM	Hypothetical membrane protein yigM	b0684	fldA	Flavodoxin-1 {UniProtKB/Swiss-Prot:P61949}	[TP0986-TP0925 (0.8288174)]
COG0697	COG0716	b3660	yicL	Inner membrane transport protein yicL	b3742	mioC	Protein mioC {UniProtKB/Swiss-Prot:P03817}	[TP0986-TP0925 (0.8288174)]
COG0697	COG0716	b2258	yfbJ	UPF0188 membrane protein yfbJ	b2790	yqcA	Hypothetical protein yqcA	[TP0986-TP0925 (0.8288174)]
COG0697	COG0716	b3827	yigM	Hypothetical membrane protein yigM	b3742	mioC	Protein mioC {UniProtKB/Swiss-Prot:P03817}	[TP0986-TP0925 (0.8288174)]
COG0697	COG0716	b1959	yedA	Inner membrane transport protein yedA	b3742	mioC	Protein mioC {UniProtKB/Swiss-Prot:P03817}	[TP0986-TP0925 (0.8288174)]
COG0697	COG0716	b3184	yhbE	Inner membrane transport protein yhbE	b0684	fldA	Flavodoxin-1 {UniProtKB/Swiss-Prot:P61949}	[TP0986-TP0925 (0.8288174)]
COG0697	COG0716	b2258	yfbJ	UPF0188 membrane protein yfbJ	b0684	fldA	Flavodoxin-1 {UniProtKB/Swiss-Prot:P61949}	[TP0986-TP0925 (0.8288174)]
COG0697	COG0716	b1473	yddG	Inner membrane protein yddG	b3742	mioC	Protein mioC {UniProtKB/Swiss-Prot:P03817}	[TP0986-TP0925 (0.8288174)]
COG0697	COG0716	b3660	yicL	Inner membrane transport protein yicL	b2790	yqcA	Hypothetical protein yqcA	[TP0986-TP0925 (0.8288174)]
COG0697	COG0716	b3943	yijE	Inner membrane transport protein yijE	b3742	mioC	Protein mioC {UniProtKB/Swiss-Prot:P03817}	[TP0986-TP0925 (0.8288174)]
COG0697	COG0716	b3907	rhaT	L-rhamnose-proton symporter (L-rhamnose-H(+) transport protein)	b0684	fldA	Flavodoxin-1 {UniProtKB/Swiss-Prot:P61949}	[TP0986-TP0925 (0.8288174)]
COG0697	COG0716	b1473	yddG	Inner membrane protein yddG	b2790	yqcA	Hypothetical protein yqcA	[TP0986-TP0925 (0.8288174)]
COG0697	COG0716	b1473	yddG	Inner membrane protein yddG	b2895	fldB	Flavodoxin-2 {UniProtKB/Swiss-Prot:P0ABY4}	[TP0986-TP0925 (0.8288174)]
COG0697	COG0716	b3660	yicL	Inner membrane transport protein yicL	b0684	fldA	Flavodoxin-1 {UniProtKB/Swiss-Prot:P61949}	[TP0986-TP0925 (0.8288174)]
COG0697	COG0716	b3943	yijE	Inner membrane transport protein yijE	b2895	fldB	Flavodoxin-2 {UniProtKB/Swiss-Prot:P0ABY4}	[TP0986-TP0925 (0.8288174)]
COG0697	COG0716	b1533	eamA	Probable amino acid metabolite efflux pump	b2895	fldB	Flavodoxin-2 {UniProtKB/Swiss-Prot:P0ABY4}	[TP0986-TP0925 (0.8288174)]
COG0697	COG0716	b4210	ytfF	Inner membrane protein ytfF	b2790	yqcA	Hypothetical protein yqcA	[TP0986-TP0925 (0.8288174)]
COG0697	COG0716	b4210	ytfF	Inner membrane protein ytfF	b2895	fldB	Flavodoxin-2 {UniProtKB/Swiss-Prot:P0ABY4}	[TP0986-TP0925 (0.8288174)]
COG0697	COG0716	b3184	yhbE	Inner membrane transport protein yhbE	b3742	mioC	Protein mioC {UniProtKB/Swiss-Prot:P03817}	[TP0986-TP0925 (0.8288174)]
COG0697	COG0716	b3184	yhbE	Inner membrane transport protein yhbE	b2895	fldB	Flavodoxin-2 {UniProtKB/Swiss-Prot:P0ABY4}	[TP0986-TP0925 (0.8288174)]
COG0697	COG0716	b3184	yhbE	Inner membrane transport protein yhbE	b2790	yqcA	Hypothetical protein yqcA	[TP0986-TP0925 (0.8288174)]
COG0697	COG0716	b1533	eamA	Probable amino acid metabolite efflux pump	b0684	fldA	Flavodoxin-1 {UniProtKB/Swiss-Prot:P61949}	[TP0986-TP0925 (0.8288174)]
COG0697	COG0716	b1959	yedA	Inner membrane transport protein yedA	b2895	fldB	Flavodoxin-2 {UniProtKB/Swiss-Prot:P0ABY4}	[TP0986-TP0925 (0.8288174)]
COG0697	COG0716	b2257.1	yfbW	Inner membrane protein yfbW	b0684	fldA	Flavodoxin-1 {UniProtKB/Swiss-Prot:P61949}	[TP0986-TP0925 (0.8288174)]
COG0697	COG0716	b3827	yigM	Hypothetical membrane protein yigM	b2895	fldB	Flavodoxin-2 {UniProtKB/Swiss-Prot:P0ABY4}	[TP0986-TP0925 (0.8288174)]
COG0697	COG0716	b4210	ytfF	Inner membrane protein ytfF	b0684	fldA	Flavodoxin-1 {UniProtKB/Swiss-Prot:P61949}	[TP0986-TP0925 (0.8288174)]
COG0697	COG0716	b1533	eamA	Probable amino acid metabolite efflux pump	b2790	yqcA	Hypothetical protein yqcA	[TP0986-TP0925 (0.8288174)]
COG0697	COG0716	b3660	yicL	Inner membrane transport protein yicL	b2895	fldB	Flavodoxin-2 {UniProtKB/Swiss-Prot:P0ABY4}	[TP0986-TP0925 (0.8288174)]
COG0697	COG0716	b2257.1	yfbW	Inner membrane protein yfbW	b3742	mioC	Protein mioC {UniProtKB/Swiss-Prot:P03817}	[TP0986-TP0925 (0.8288174)]
COG0697	COG0716	b2258	yfbJ	UPF0188 membrane protein yfbJ	b3742	mioC	Protein mioC {UniProtKB/Swiss-Prot:P03817}	[TP0986-TP0925 (0.8288174)]
COG0697	COG0716	b3943	yijE	Inner membrane transport protein yijE	b2790	yqcA	Hypothetical protein yqcA	[TP0986-TP0925 (0.8288174)]
COG0697	COG0716	b3827	yigM	Hypothetical membrane protein yigM	b2790	yqcA	Hypothetical protein yqcA	[TP0986-TP0925 (0.8288174)]
COG0697	COG0716	b2258	yfbJ	UPF0188 membrane protein yfbJ	b2895	fldB	Flavodoxin-2 {UniProtKB/Swiss-Prot:P0ABY4}	[TP0986-TP0925 (0.8288174)]
COG0697	COG0716	b2257.1	yfbW	Inner membrane protein yfbW	b2790	yqcA	Hypothetical protein yqcA	[TP0986-TP0925 (0.8288174)]
COG0465	COG4591	b3178	hflB	Cell division protein ftsH (EC 3.4.24.-)	b1118	lolE	Lipoprotein-releasing system transmembrane protein lolE	[TP0765-TP0582 (0.6598422)]
COG0465	COG4591	b3178	hflB	Cell division protein ftsH (EC 3.4.24.-)	b1116	lolC	Lipoprotein-releasing system transmembrane protein lolC	[TP0765-TP0582 (0.6598422)]
COG0773	COG0817	b4233	mpl	UDP-N-acetylmuramate:L-alanyl-gamma-D-glutamyl-meso-diaminopimelate ligase (EC 6.3.2.-) (Murein peptide ligase)	b1863	ruvC	Crossover junction endodeoxyribonuclease ruvC (EC 3.1.22.4) (Holliday junction nuclease ruvC) (Holliday junction resolvase ruvC)	[TP0341-TP0517 (0.7285616)]
COG0773	COG0817	b0091	murC	UDP-N-acetylmuramate--L-alanine ligase (EC 6.3.2.8) (UDP-N- acetylmuramoyl-L-alanine synthetase)	b1863	ruvC	Crossover junction endodeoxyribonuclease ruvC (EC 3.1.22.4) (Holliday junction nuclease ruvC) (Holliday junction resolvase ruvC)	[TP0341-TP0517 (0.7285616)]
COG0272	COG0773	b2411	ligA	DNA ligase (EC 6.5.1.2) (Polydeoxyribonucleotide synthase [NAD+])	b0091	murC	UDP-N-acetylmuramate--L-alanine ligase (EC 6.3.2.8) (UDP-N- acetylmuramoyl-L-alanine synthetase)	[TP0634-TP0341 (0.8201813)]
COG0272	COG0773	b2411	ligA	DNA ligase (EC 6.5.1.2) (Polydeoxyribonucleotide synthase [NAD+])	b4233	mpl	UDP-N-acetylmuramate:L-alanyl-gamma-D-glutamyl-meso-diaminopimelate ligase (EC 6.3.2.-) (Murein peptide ligase)	[TP0634-TP0341 (0.8201813)]
COG0272	COG0773	b3647	yicF	Hypothetical DNA ligase-like protein yicF	b4233	mpl	UDP-N-acetylmuramate:L-alanyl-gamma-D-glutamyl-meso-diaminopimelate ligase (EC 6.3.2.-) (Murein peptide ligase)	[TP0634-TP0341 (0.8201813)]
COG0272	COG0773	b3647	yicF	Hypothetical DNA ligase-like protein yicF	b0091	murC	UDP-N-acetylmuramate--L-alanine ligase (EC 6.3.2.8) (UDP-N- acetylmuramoyl-L-alanine synthetase)	[TP0634-TP0341 (0.8201813)]
COG1344	COG2882	b1083	flaT	Flagellar hook-associated protein 3 (HAP3) (Hook-filament junction protein)	b1942	fliJ	Flagellar fliJ protein	[TP0868-TP0403 (0.93215036)]
COG1344	COG2882	b1923	flaF	Flagellin {UniProtKB/Swiss-Prot:P04949}	b1942	fliJ	Flagellar fliJ protein	[TP0868-TP0403 (0.93215036)]
COG1512	COG2095	b2778	ygcG	Hypothetical protein ygcG	b1242	ychE	Hypothetical UPF0056 protein yhcE	[TP0561-TP0988 (0.5704539)]
COG1512	COG2095	b2778	ygcG	Hypothetical protein ygcG	b3434	yhgN	UPF0056 inner membrane protein yhgN	[TP0561-TP0988 (0.5704539)]
COG1512	COG2095	b2778	ygcG	Hypothetical protein ygcG	b1529	b1529	Multiple antibiotic resistance protein marC	[TP0561-TP0988 (0.5704539)]
COG1652	COG1684	b2665	ygaU	Protein ygaU {UniProtKB/Swiss-Prot:P0ADE6}	b1950	fliR	Flagellar biosynthetic protein fliR	[TP0042-TP0716 (0.75048)]
COG0301	COG0566	b0423	thiI	Thiamine biosynthesis protein thiI	b2581	yfiF	Hypothetical tRNA/rRNA methyltransferase yfiF (EC 2.1.1.-)	[TP0559-TP0054 (0.678511)]
COG0301	COG0566	b0423	thiI	Thiamine biosynthesis protein thiI	b4180	rlmB	23S rRNA (guanosine-2'-O-)-methyltransferase rlmB (EC 2.1.1.-) (23S rRNA Gm2251 2'-O-methyltransferase)	[TP0559-TP0054 (0.678511)]
COG0301	COG0566	b0423	thiI	Thiamine biosynthesis protein thiI	b3651	trmH	tRNA guanosine-2'-O-methyltransferase (EC 2.1.1.34) (tRNA [Gm18] methyltransferase)	[TP0559-TP0054 (0.678511)]
COG0353	COG0514	b0472	recR	Recombination protein recR	b3822	recQ	ATP-dependent DNA helicase recQ (EC 3.6.1.-)	[TP1004-TP0103 (0.6917512)]
COG0036	COG0249	b4085	alsE	D-allulose-6-phosphate 3-epimerase (EC 5.1.3.-)	b2733	fdv	DNA mismatch repair protein mutS	[TP0945-TP0328 (0.6742458)]
COG0036	COG0249	b4301	sgcE	Protein sgcE {UniProtKB/Swiss-Prot:P39362}	b2733	fdv	DNA mismatch repair protein mutS	[TP0945-TP0328 (0.6742458)]
COG0036	COG0249	b3386	dod	Ribulose-phosphate 3-epimerase (EC 5.1.3.1) (Pentose-5-phosphate 3- epimerase) (PPE) (R5P3E)	b2733	fdv	DNA mismatch repair protein mutS	[TP0945-TP0328 (0.6742458)]
COG0280	COG2204	b2458	eutD	Ethanolamine utilization protein eutD	b2554	yfhA	Hypothetical protein yfhA (ORF-2)	[TP0094-TP0519 (0.5559654)]
COG0280	COG2204	b2458	eutD	Ethanolamine utilization protein eutD	b3868	glnG	Nitrogen regulation protein NR(I)	[TP0094-TP0519 (0.5559654)]
COG0280	COG2204	b2458	eutD	Ethanolamine utilization protein eutD	b2220	az	Acetoacetate metabolism regulatory protein atoC (Ornithine/arginine decarboxylase inhibitor) (Ornithine decarboxylase antizyme)	[TP0094-TP0519 (0.5559654)]
COG0280	COG2204	b2458	eutD	Ethanolamine utilization protein eutD	b4004	zraR	Transcriptional regulatory protein zraR	[TP0094-TP0519 (0.5559654)]
COG0124	COG0465	b2514	hisS	Histidyl-tRNA synthetase (EC 6.1.1.21) (Histidine--tRNA ligase) (HisRS)	b3178	hflB	Cell division protein ftsH (EC 3.4.24.-)	[TP0641-TP0330 (0.76316583)]
COG0257	COG0719	b3299	b3299	50S ribosomal protein L36	b1683	sufB	Protein sufB {UniProtKB/Swiss-Prot:P77522}	[TP0209-TP0612 (0.6772987)]
COG0257	COG0719	b3299	b3299	50S ribosomal protein L36	b1681	sufD	Protein sufD {UniProtKB/Swiss-Prot:P77689}	[TP0209-TP0612 (0.6772987)]
COG0564	COG1843	b2791	truC	tRNA pseudouridine synthase C (EC 5.4.99.-) (tRNA-uridine isomerase C) (tRNA pseudouridylate synthase C)	b1075	flgD	Basal-body rod modification protein flgD	[TP0339-TP0728 (0.7885255)]
COG0564	COG1843	b2594	rluD	Ribosomal large subunit pseudouridine synthase D (EC 5.4.99.-) (rRNA- uridine isomerase D) (rRNA pseudouridylate synthase D)	b1075	flgD	Basal-body rod modification protein flgD	[TP0339-TP0728 (0.7885255)]
COG0564	COG1843	b0058	rluA	Ribosomal large subunit pseudouridine synthase A (EC 5.4.99.-) (rRNA- uridine isomerase A) (rRNA pseudouridylate synthase A)	b1075	flgD	Basal-body rod modification protein flgD	[TP0339-TP0728 (0.7885255)]
COG0564	COG1843	b1086	rluC	Ribosomal large subunit pseudouridine synthase C (EC 5.4.99.-) (rRNA- uridine isomerase C) (rRNA pseudouridylate synthase C)	b1075	flgD	Basal-body rod modification protein flgD	[TP0339-TP0728 (0.7885255)]
COG0493	COG1488	b2146	yeiT	Hypothetical oxidoreductase yeiT	b0931	pncB	Nicotinate phosphoribosyltransferase (EC 2.4.2.11) (NAPRTase)	[TP0735-TP0628 (0.6598422)]
COG0493	COG1488	b2468	aegA	Protein aegA {UniProtKB/Swiss-Prot:P37127}	b0931	pncB	Nicotinate phosphoribosyltransferase (EC 2.4.2.11) (NAPRTase)	[TP0735-TP0628 (0.6598422)]
COG0493	COG1488	b2878	ygfK	Hypothetical protein ygfK	b0931	pncB	Nicotinate phosphoribosyltransferase (EC 2.4.2.11) (NAPRTase)	[TP0735-TP0628 (0.6598422)]
COG0493	COG1488	b2887	ygfT	Hypothetical protein ygfT	b0931	pncB	Nicotinate phosphoribosyltransferase (EC 2.4.2.11) (NAPRTase)	[TP0735-TP0628 (0.6598422)]
COG0493	COG1488	b3213	gltD	Glutamate synthase [NADPH] small chain (EC 1.4.1.13) (Glutamate synthase subunit beta) (NADPH-GOGAT) (GLTS beta chain)	b0931	pncB	Nicotinate phosphoribosyltransferase (EC 2.4.2.11) (NAPRTase)	[TP0735-TP0628 (0.6598422)]
COG0772	COG1512	b0634	rodA	Rod shape-determining protein rodA	b2778	ygcG	Hypothetical protein ygcG	[TP0387-TP0561 (0.5082704)]
COG0772	COG1512	b0089	ftsW	Cell division protein ftsW	b2778	ygcG	Hypothetical protein ygcG	[TP0387-TP0561 (0.5082704)]
COG0173	COG0493	b1866	tls	Aspartyl-tRNA synthetase (EC 6.1.1.12) (Aspartate--tRNA ligase) (AspRS)	b2468	aegA	Protein aegA {UniProtKB/Swiss-Prot:P37127}	[TP0985-TP0735 (0.50901)]
COG0173	COG0493	b1866	tls	Aspartyl-tRNA synthetase (EC 6.1.1.12) (Aspartate--tRNA ligase) (AspRS)	b2878	ygfK	Hypothetical protein ygfK	[TP0985-TP0735 (0.50901)]
COG0173	COG0493	b1866	tls	Aspartyl-tRNA synthetase (EC 6.1.1.12) (Aspartate--tRNA ligase) (AspRS)	b2887	ygfT	Hypothetical protein ygfT	[TP0985-TP0735 (0.50901)]
COG0173	COG0493	b1866	tls	Aspartyl-tRNA synthetase (EC 6.1.1.12) (Aspartate--tRNA ligase) (AspRS)	b3213	gltD	Glutamate synthase [NADPH] small chain (EC 1.4.1.13) (Glutamate synthase subunit beta) (NADPH-GOGAT) (GLTS beta chain)	[TP0985-TP0735 (0.50901)]
COG0173	COG0493	b1866	tls	Aspartyl-tRNA synthetase (EC 6.1.1.12) (Aspartate--tRNA ligase) (AspRS)	b2146	yeiT	Hypothetical oxidoreductase yeiT	[TP0985-TP0735 (0.50901)]
COG0860	COG2080	b4169	amiB	N-acetylmuramoyl-L-alanine amidase amiB precursor (EC 3.5.1.28)	b0286	yagT	Putative xanthine dehydrogenase yagT iron-sulfur-binding subunit	[TP0247-TP0080 (0.7296782)]
COG0860	COG2080	b2817	amiC	N-acetylmuramoyl-L-alanine amidase amiC precursor (EC 3.5.1.28)	b0286	yagT	Putative xanthine dehydrogenase yagT iron-sulfur-binding subunit	[TP0247-TP0080 (0.7296782)]
COG0860	COG2080	b2435	amiA	Probable N-acetylmuramoyl-L-alanine amidase amiA precursor (EC 3.5.1.28)	b2868	xdhC	Xanthine dehydrogenase iron-sulfur-binding subunit	[TP0247-TP0080 (0.7296782)]
COG0860	COG2080	b2817	amiC	N-acetylmuramoyl-L-alanine amidase amiC precursor (EC 3.5.1.28)	b2868	xdhC	Xanthine dehydrogenase iron-sulfur-binding subunit	[TP0247-TP0080 (0.7296782)]
COG0860	COG2080	b2435	amiA	Probable N-acetylmuramoyl-L-alanine amidase amiA precursor (EC 3.5.1.28)	b0286	yagT	Putative xanthine dehydrogenase yagT iron-sulfur-binding subunit	[TP0247-TP0080 (0.7296782)]
COG0860	COG2080	b4169	amiB	N-acetylmuramoyl-L-alanine amidase amiB precursor (EC 3.5.1.28)	b2868	xdhC	Xanthine dehydrogenase iron-sulfur-binding subunit	[TP0247-TP0080 (0.7296782)]
COG0504	COG0728	b2780	pyrG	CTP synthase (EC 6.3.4.2) (UTP--ammonia ligase) (CTP synthetase)	b1069	mviN	Virulence factor mviN homolog	[TP0305-TP0516 (0.84299135)]
COG0275	COG0820	b0082	mraW	S-adenosyl-methyltransferase mraW (EC 2.1.1.-)	b2517	yfgB	Hypothetical UPF0063 protein yfgB	[TP0384-TP0068 (0.79878455)]
COG0242	COG0360	b3287	fms	Peptide deformylase (EC 3.5.1.88) (PDF) (Polypeptide deformylase)	b4200	rpsF	30S ribosomal protein S6 [Contains: 30S ribosomal protein S6, fully modified isoform; 30S ribosomal protein S6, non-modified isoform]	[TP0757-TP0063 (0.54983324)]
COG0693	COG1653	b0424	thiJ	Protein thiJ {UniProtKB/Swiss-Prot:Q46948}	b1310	ycjN	Putative ABC transporter periplasmic-binding protein ycjN precursor	[TP0445-TP0074 (0.5751514)]
COG0693	COG1653	b1967	hchA	Chaperone protein hchA (Hsp31) (EcHsp31)	b3453	ugpB	Glycerol-3-phosphate-binding periplasmic protein precursor	[TP0445-TP0074 (0.5751514)]
COG0693	COG1653	b3153	yhbO	Hypothetical protein yhbO	b1310	ycjN	Putative ABC transporter periplasmic-binding protein ycjN precursor	[TP0445-TP0074 (0.5751514)]
COG0693	COG1653	b3153	yhbO	Hypothetical protein yhbO	b3453	ugpB	Glycerol-3-phosphate-binding periplasmic protein precursor	[TP0445-TP0074 (0.5751514)]
COG0693	COG1653	b1967	hchA	Chaperone protein hchA (Hsp31) (EcHsp31)	b1310	ycjN	Putative ABC transporter periplasmic-binding protein ycjN precursor	[TP0445-TP0074 (0.5751514)]
COG0693	COG1653	b0424	thiJ	Protein thiJ {UniProtKB/Swiss-Prot:Q46948}	b3453	ugpB	Glycerol-3-phosphate-binding periplasmic protein precursor	[TP0445-TP0074 (0.5751514)]
COG0267	COG0357	b3636	b3636	50S ribosomal protein L33	b3740	gidB	Methyltransferase gidB (EC 2.1.-.-) (Glucose-inhibited division protein B)	[TP0234-TP0946 (0.6249908)]
COG0234	COG0772	b4142	groS	10 kDa chaperonin (Protein Cpn10) (groES protein)	b0634	rodA	Rod shape-determining protein rodA	[TP1013-TP0387 (0.81326103)]
COG0234	COG0772	b4142	groS	10 kDa chaperonin (Protein Cpn10) (groES protein)	b0089	ftsW	Cell division protein ftsW	[TP1013-TP0387 (0.81326103)]
COG0445	COG0457	b3741	gidA	tRNA uridine 5-carboxymethylaminomethyl modification enzyme gidA (Glucose-inhibited division protein A)	b2852	ygeH	Hypothetical protein ygeH	[TP0044-TP0954 (0.8549597)]
COG0445	COG0457	b3741	gidA	tRNA uridine 5-carboxymethylaminomethyl modification enzyme gidA (Glucose-inhibited division protein A)	b2851	ygeG	Hypothetical protein ygeG	[TP0044-TP0954 (0.8549597)]
COG0445	COG0457	b3741	gidA	tRNA uridine 5-carboxymethylaminomethyl modification enzyme gidA (Glucose-inhibited division protein A)	b0568	nfrA	Bacteriophage N4 adsorption protein A precursor	[TP0044-TP0954 (0.8549597)]
COG0445	COG0457	b3741	gidA	tRNA uridine 5-carboxymethylaminomethyl modification enzyme gidA (Glucose-inhibited division protein A)	b3530	b3530	Cellulose synthase operon protein C	[TP0044-TP0954 (0.8549597)]
COG0305	COG1595	b4052	dnaB	Replicative DNA helicase (EC 3.6.1.-)	b2573	rpoE	RNA polymerase sigma-E factor (Sigma-24)	[TP0058-TP0092 (0.74082893)]
COG0305	COG1595	b4052	dnaB	Replicative DNA helicase (EC 3.6.1.-)	b4293	fecI	Probable RNA polymerase sigma factor fecI	[TP0058-TP0092 (0.74082893)]
COG0290	COG1516	b1718	fit	Translation initiation factor IF-3 [Contains: IF-3L; IF-3S]	b1925	fliS	Flagellar protein fliS	[TP0850-TP0943 (0.6225916)]
COG0228	COG0250	b2609	rpsP	30S ribosomal protein S16	b3982	nusG	Transcription antitermination protein nusG	[TP0905-TP0236 (0.7099409)]
COG0228	COG0250	b2609	rpsP	30S ribosomal protein S16	b3842	rfaH	Transcriptional activator rfaH	[TP0905-TP0236 (0.7099409)]
COG1595	COG1868	b2573	rpoE	RNA polymerase sigma-E factor (Sigma-24)	b1945	fliM	Flagellar motor switch protein fliM	[TP0092-TP0721 (0.802411)]
COG1595	COG1868	b4293	fecI	Probable RNA polymerase sigma factor fecI	b1945	fliM	Flagellar motor switch protein fliM	[TP0092-TP0721 (0.802411)]
COG0173	COG1512	b1866	tls	Aspartyl-tRNA synthetase (EC 6.1.1.12) (Aspartate--tRNA ligase) (AspRS)	b2778	ygcG	Hypothetical protein ygcG	[TP0985-TP0561 (0.83540547)]
COG0465	COG0532	b3178	hflB	Cell division protein ftsH (EC 3.4.24.-)	b3168	ssyG	Translation initiation factor IF-2	[TP0330-TP0891 (0.8751731)]
COG1452	COG1488	b0054	imp	Organic solvent tolerance protein precursor	b0931	pncB	Nicotinate phosphoribosyltransferase (EC 2.4.2.11) (NAPRTase)	[TP0515-TP0628 (0.6658587)]
COG0234	COG0445	b4142	groS	10 kDa chaperonin (Protein Cpn10) (groES protein)	b3741	gidA	tRNA uridine 5-carboxymethylaminomethyl modification enzyme gidA (Glucose-inhibited division protein A)	[TP1013-TP0044 (0.813164)]
COG0326	COG0353	b0473	htpG	Chaperone protein htpG (Heat shock protein htpG) (High temperature protein G) (Heat shock protein C62.5)	b0472	recR	Recombination protein recR	[TP0984-TP1004 (0.5573069)]
COG0301	COG1643	b0423	thiI	Thiamine biosynthesis protein thiI	b0148	hrpB	ATP-dependent RNA helicase hrpB (EC 3.6.1.-)	[TP0559-TP0526 (0.5663735)]
COG0301	COG1643	b0423	thiI	Thiamine biosynthesis protein thiI	b1413	hrpA	ATP-dependent RNA helicase hrpA (EC 3.6.1.-)	[TP0559-TP0526 (0.5663735)]
COG0265	COG1381	b3235	hhoB	Protease degS precursor (EC 3.4.21.-)	b2565	recO	DNA repair protein recO (Recombination protein O)	[TP0773-TP0636 (0.870009)]
COG0265	COG1381	b3234	degQ	Protease degQ precursor (EC 3.4.21.-)	b2565	recO	DNA repair protein recO (Recombination protein O)	[TP0773-TP0636 (0.870009)]
COG0265	COG1381	b0161	htrA	Protease do precursor (EC 3.4.21.-)	b2565	recO	DNA repair protein recO (Recombination protein O)	[TP0773-TP0636 (0.870009)]
COG0457	COG0860	b0568	nfrA	Bacteriophage N4 adsorption protein A precursor	b2817	amiC	N-acetylmuramoyl-L-alanine amidase amiC precursor (EC 3.5.1.28)	[TP0820-TP0247 (0.74644035), TP0067-TP0247 (0.79531366)]
COG0457	COG0860	b2852	ygeH	Hypothetical protein ygeH	b4169	amiB	N-acetylmuramoyl-L-alanine amidase amiB precursor (EC 3.5.1.28)	[TP0820-TP0247 (0.74644035), TP0067-TP0247 (0.79531366)]
COG0457	COG0860	b2852	ygeH	Hypothetical protein ygeH	b2435	amiA	Probable N-acetylmuramoyl-L-alanine amidase amiA precursor (EC 3.5.1.28)	[TP0820-TP0247 (0.74644035), TP0067-TP0247 (0.79531366)]
COG0457	COG0860	b0568	nfrA	Bacteriophage N4 adsorption protein A precursor	b2435	amiA	Probable N-acetylmuramoyl-L-alanine amidase amiA precursor (EC 3.5.1.28)	[TP0820-TP0247 (0.74644035), TP0067-TP0247 (0.79531366)]
COG0457	COG0860	b2852	ygeH	Hypothetical protein ygeH	b2817	amiC	N-acetylmuramoyl-L-alanine amidase amiC precursor (EC 3.5.1.28)	[TP0820-TP0247 (0.74644035), TP0067-TP0247 (0.79531366)]
COG0457	COG0860	b2851	ygeG	Hypothetical protein ygeG	b2435	amiA	Probable N-acetylmuramoyl-L-alanine amidase amiA precursor (EC 3.5.1.28)	[TP0820-TP0247 (0.74644035), TP0067-TP0247 (0.79531366)]
COG0457	COG0860	b3530	b3530	Cellulose synthase operon protein C	b2817	amiC	N-acetylmuramoyl-L-alanine amidase amiC precursor (EC 3.5.1.28)	[TP0820-TP0247 (0.74644035), TP0067-TP0247 (0.79531366)]
COG0457	COG0860	b2851	ygeG	Hypothetical protein ygeG	b4169	amiB	N-acetylmuramoyl-L-alanine amidase amiB precursor (EC 3.5.1.28)	[TP0820-TP0247 (0.74644035), TP0067-TP0247 (0.79531366)]
COG0457	COG0860	b0568	nfrA	Bacteriophage N4 adsorption protein A precursor	b4169	amiB	N-acetylmuramoyl-L-alanine amidase amiB precursor (EC 3.5.1.28)	[TP0820-TP0247 (0.74644035), TP0067-TP0247 (0.79531366)]
COG0457	COG0860	b3530	b3530	Cellulose synthase operon protein C	b4169	amiB	N-acetylmuramoyl-L-alanine amidase amiB precursor (EC 3.5.1.28)	[TP0820-TP0247 (0.74644035), TP0067-TP0247 (0.79531366)]
COG0457	COG0860	b2851	ygeG	Hypothetical protein ygeG	b2817	amiC	N-acetylmuramoyl-L-alanine amidase amiC precursor (EC 3.5.1.28)	[TP0820-TP0247 (0.74644035), TP0067-TP0247 (0.79531366)]
COG0457	COG0860	b3530	b3530	Cellulose synthase operon protein C	b2435	amiA	Probable N-acetylmuramoyl-L-alanine amidase amiA precursor (EC 3.5.1.28)	[TP0820-TP0247 (0.74644035), TP0067-TP0247 (0.79531366)]
COG2201	COG4786	b1883	cheB	Chemotaxis response regulator protein-glutamate methylesterase (EC 3.1.1.61)	b1078	flgG	Flagellar basal-body rod protein flgG (Distal rod protein)	[TP0631-TP0961 (0.5728655)]
COG1653	COG2204	b3453	ugpB	Glycerol-3-phosphate-binding periplasmic protein precursor	b2220	az	Acetoacetate metabolism regulatory protein atoC (Ornithine/arginine decarboxylase inhibitor) (Ornithine decarboxylase antizyme)	[TP0074-TP0519 (0.57840663)]
COG1653	COG2204	b1310	ycjN	Putative ABC transporter periplasmic-binding protein ycjN precursor	b4004	zraR	Transcriptional regulatory protein zraR	[TP0074-TP0519 (0.57840663)]
COG1653	COG2204	b1310	ycjN	Putative ABC transporter periplasmic-binding protein ycjN precursor	b3868	glnG	Nitrogen regulation protein NR(I)	[TP0074-TP0519 (0.57840663)]
COG1653	COG2204	b3453	ugpB	Glycerol-3-phosphate-binding periplasmic protein precursor	b2554	yfhA	Hypothetical protein yfhA (ORF-2)	[TP0074-TP0519 (0.57840663)]
COG1653	COG2204	b3453	ugpB	Glycerol-3-phosphate-binding periplasmic protein precursor	b4004	zraR	Transcriptional regulatory protein zraR	[TP0074-TP0519 (0.57840663)]
COG1653	COG2204	b3453	ugpB	Glycerol-3-phosphate-binding periplasmic protein precursor	b3868	glnG	Nitrogen regulation protein NR(I)	[TP0074-TP0519 (0.57840663)]
COG1653	COG2204	b1310	ycjN	Putative ABC transporter periplasmic-binding protein ycjN precursor	b2554	yfhA	Hypothetical protein yfhA (ORF-2)	[TP0074-TP0519 (0.57840663)]
COG1653	COG2204	b1310	ycjN	Putative ABC transporter periplasmic-binding protein ycjN precursor	b2220	az	Acetoacetate metabolism regulatory protein atoC (Ornithine/arginine decarboxylase inhibitor) (Ornithine decarboxylase antizyme)	[TP0074-TP0519 (0.57840663)]
COG0652	COG1749	b3363	rot	Peptidyl-prolyl cis-trans isomerase A precursor (EC 5.2.1.8) (PPIase A) (Rotamase A) (Cyclophilin A)	b1076	flgE	Flagellar hook protein flgE	[TP0947-TP0727 (0.6414869)]
COG0652	COG1749	b0525	ppiB	Peptidyl-prolyl cis-trans isomerase B (EC 5.2.1.8) (PPIase B) (Rotamase B)	b1076	flgE	Flagellar hook protein flgE	[TP0947-TP0727 (0.6414869)]
COG1186	COG1925	b2891	prfB	Peptide chain release factor 2 (RF-2)	b2415	hpr	Phosphocarrier protein HPr (Histidine-containing protein)	[TP0576-TP0589 (0.79878455)]
COG1186	COG1925	b0191	yaeJ	Hypothetical protein yaeJ	b3206	npr	Phosphocarrier protein NPr (Nitrogen related HPr)	[TP0576-TP0589 (0.79878455)]
COG1186	COG1925	b0236	prfH	Peptide chain release factor homolog (RF-H)	b2415	hpr	Phosphocarrier protein HPr (Histidine-containing protein)	[TP0576-TP0589 (0.79878455)]
COG1186	COG1925	b0236	prfH	Peptide chain release factor homolog (RF-H)	b3206	npr	Phosphocarrier protein NPr (Nitrogen related HPr)	[TP0576-TP0589 (0.79878455)]
COG1186	COG1925	b0191	yaeJ	Hypothetical protein yaeJ	b2415	hpr	Phosphocarrier protein HPr (Histidine-containing protein)	[TP0576-TP0589 (0.79878455)]
COG1186	COG1925	b2891	prfB	Peptide chain release factor 2 (RF-2)	b3206	npr	Phosphocarrier protein NPr (Nitrogen related HPr)	[TP0576-TP0589 (0.79878455)]
COG1749	COG2885	b1076	flgE	Flagellar hook protein flgE	b2605	yfiB	Putative lipoprotein yfiB precursor	[TP0727-TP0292 (0.89187646)]
COG1749	COG2885	b1076	flgE	Flagellar hook protein flgE	b3552	yiaD	Inner membrane lipoprotein yiaD precursor	[TP0727-TP0292 (0.89187646)]
COG1749	COG2885	b1076	flgE	Flagellar hook protein flgE	b0741	pal	Peptidoglycan-associated lipoprotein precursor	[TP0727-TP0292 (0.89187646)]
COG1749	COG2885	b1076	flgE	Flagellar hook protein flgE	b0957	con	Outer membrane protein A precursor (Outer membrane protein II*)	[TP0727-TP0292 (0.89187646)]
COG1177	COG1558	b1443	ydcV	Inner membrane ABC transporter permease protein ydcV	b1074	flgC	Flagellar basal-body rod protein flgC (Putative proximal rod protein)	[TP0654-TP0397 (0.7022186)]
COG1177	COG1558	b0857	potI	Putrescine transport system permease protein potI	b1074	flgC	Flagellar basal-body rod protein flgC (Putative proximal rod protein)	[TP0654-TP0397 (0.7022186)]
COG1177	COG1558	b1124	potC	Spermidine/putrescine transport system permease protein potC	b1074	flgC	Flagellar basal-body rod protein flgC (Putative proximal rod protein)	[TP0654-TP0397 (0.7022186)]
COG1418	COG2269	b1962	yedJ	Hypothetical protein yedJ	b4155	genX	Putative lysyl-tRNA synthetase (EC 6.1.1.6) (Lysine--tRNA ligase) (LysRS) (GX)	[TP1018-TP1040 (0.7620277)]
COG1512	COG4658	b2778	ygcG	Hypothetical protein ygcG	b1630	rnfD	Electron transport complex protein rnfD	[TP0561-TP0151 (0.5550382)]
COG0319	COG0333	b0659	ybeY	UPF0054 protein ybeY	b1089	rpmF	50S ribosomal protein L32	[TP0650-TP0807 (0.80809164)]
COG0301	COG0849	b0423	thiI	Thiamine biosynthesis protein thiI	b0094	ftsA	Cell division protein ftsA	[TP0559-TP0389 (0.64923996)]
COG0195	COG1643	b3169	nusA	Transcription elongation protein nusA (N utilization substance protein A) (L factor)	b1413	hrpA	ATP-dependent RNA helicase hrpA (EC 3.6.1.-)	[TP0892-TP0526 (0.71912634)]
COG0195	COG1643	b3169	nusA	Transcription elongation protein nusA (N utilization substance protein A) (L factor)	b0148	hrpB	ATP-dependent RNA helicase hrpB (EC 3.6.1.-)	[TP0892-TP0526 (0.71912634)]
COG0216	COG0457	b1211	prfA	Peptide chain release factor 1 (RF-1)	b3530	b3530	Cellulose synthase operon protein C	[TP0051-TP0067 (0.7097377)]
COG0216	COG0457	b1211	prfA	Peptide chain release factor 1 (RF-1)	b2852	ygeH	Hypothetical protein ygeH	[TP0051-TP0067 (0.7097377)]
COG0216	COG0457	b1211	prfA	Peptide chain release factor 1 (RF-1)	b2851	ygeG	Hypothetical protein ygeG	[TP0051-TP0067 (0.7097377)]
COG0216	COG0457	b1211	prfA	Peptide chain release factor 1 (RF-1)	b0568	nfrA	Bacteriophage N4 adsorption protein A precursor	[TP0051-TP0067 (0.7097377)]
COG1360	COG4786	b0230	mbhA	Protein mbhA {UniProtKB/Swiss-Prot:Q47154}	b1078	flgG	Flagellar basal-body rod protein flgG (Distal rod protein)	[TP0724-TP0961 (0.729456)]
COG1360	COG4786	b1889	motB	Chemotaxis protein motB (Motility protein B)	b1078	flgG	Flagellar basal-body rod protein flgG (Distal rod protein)	[TP0724-TP0961 (0.729456)]
COG0687	COG0693	b0854	potF	Putrescine-binding periplasmic protein precursor	b3153	yhbO	Hypothetical protein yhbO	[TP0655-TP0445 (0.5706956)]
COG0687	COG0693	b0854	potF	Putrescine-binding periplasmic protein precursor	b1967	hchA	Chaperone protein hchA (Hsp31) (EcHsp31)	[TP0655-TP0445 (0.5706956)]
COG0687	COG0693	b1440	ydcS	Putative ABC transporter periplasmic-binding protein ydcS precursor	b0424	thiJ	Protein thiJ {UniProtKB/Swiss-Prot:Q46948}	[TP0655-TP0445 (0.5706956)]
COG0687	COG0693	b1440	ydcS	Putative ABC transporter periplasmic-binding protein ydcS precursor	b3153	yhbO	Hypothetical protein yhbO	[TP0655-TP0445 (0.5706956)]
COG0687	COG0693	b0854	potF	Putrescine-binding periplasmic protein precursor	b0424	thiJ	Protein thiJ {UniProtKB/Swiss-Prot:Q46948}	[TP0655-TP0445 (0.5706956)]
COG0687	COG0693	b1440	ydcS	Putative ABC transporter periplasmic-binding protein ydcS precursor	b1967	hchA	Chaperone protein hchA (Hsp31) (EcHsp31)	[TP0655-TP0445 (0.5706956)]
COG0687	COG0693	b1123	potD	Spermidine/putrescine-binding periplasmic protein precursor (SPBP)	b3153	yhbO	Hypothetical protein yhbO	[TP0655-TP0445 (0.5706956)]
COG0687	COG0693	b1123	potD	Spermidine/putrescine-binding periplasmic protein precursor (SPBP)	b1967	hchA	Chaperone protein hchA (Hsp31) (EcHsp31)	[TP0655-TP0445 (0.5706956)]
COG0687	COG0693	b1123	potD	Spermidine/putrescine-binding periplasmic protein precursor (SPBP)	b0424	thiJ	Protein thiJ {UniProtKB/Swiss-Prot:Q46948}	[TP0655-TP0445 (0.5706956)]
COG1385	COG2204	b2946	yggJ	Hypothetical UPF0088 protein yggJ	b3868	glnG	Nitrogen regulation protein NR(I)	[TP0032-TP0519 (0.67332727)]
COG1385	COG2204	b2946	yggJ	Hypothetical UPF0088 protein yggJ	b2220	az	Acetoacetate metabolism regulatory protein atoC (Ornithine/arginine decarboxylase inhibitor) (Ornithine decarboxylase antizyme)	[TP0032-TP0519 (0.67332727)]
COG1385	COG2204	b2946	yggJ	Hypothetical UPF0088 protein yggJ	b4004	zraR	Transcriptional regulatory protein zraR	[TP0032-TP0519 (0.67332727)]
COG1385	COG2204	b2946	yggJ	Hypothetical UPF0088 protein yggJ	b2554	yfhA	Hypothetical protein yfhA (ORF-2)	[TP0032-TP0519 (0.67332727)]
COG0542	COG2204	b2592	clpB	Chaperone clpB {UniProtKB/Swiss-Prot:P63284}	b3868	glnG	Nitrogen regulation protein NR(I)	[TP0071-TP0519 (0.6908589)]
COG0542	COG2204	b0882	lopD	ATP-dependent Clp protease ATP-binding subunit clpA	b3868	glnG	Nitrogen regulation protein NR(I)	[TP0071-TP0519 (0.6908589)]
COG0542	COG2204	b0882	lopD	ATP-dependent Clp protease ATP-binding subunit clpA	b4004	zraR	Transcriptional regulatory protein zraR	[TP0071-TP0519 (0.6908589)]
COG0542	COG2204	b2592	clpB	Chaperone clpB {UniProtKB/Swiss-Prot:P63284}	b4004	zraR	Transcriptional regulatory protein zraR	[TP0071-TP0519 (0.6908589)]
COG0542	COG2204	b2592	clpB	Chaperone clpB {UniProtKB/Swiss-Prot:P63284}	b2220	az	Acetoacetate metabolism regulatory protein atoC (Ornithine/arginine decarboxylase inhibitor) (Ornithine decarboxylase antizyme)	[TP0071-TP0519 (0.6908589)]
COG0542	COG2204	b0882	lopD	ATP-dependent Clp protease ATP-binding subunit clpA	b2220	az	Acetoacetate metabolism regulatory protein atoC (Ornithine/arginine decarboxylase inhibitor) (Ornithine decarboxylase antizyme)	[TP0071-TP0519 (0.6908589)]
COG0542	COG2204	b0882	lopD	ATP-dependent Clp protease ATP-binding subunit clpA	b2554	yfhA	Hypothetical protein yfhA (ORF-2)	[TP0071-TP0519 (0.6908589)]
COG0542	COG2204	b2592	clpB	Chaperone clpB {UniProtKB/Swiss-Prot:P63284}	b2554	yfhA	Hypothetical protein yfhA (ORF-2)	[TP0071-TP0519 (0.6908589)]
COG0153	COG2080	b0757	galA	Galactokinase (EC 2.7.1.6) (Galactose kinase)	b0286	yagT	Putative xanthine dehydrogenase yagT iron-sulfur-binding subunit	[TP0418-TP0080 (0.66367555)]
COG0153	COG2080	b0757	galA	Galactokinase (EC 2.7.1.6) (Galactose kinase)	b2868	xdhC	Xanthine dehydrogenase iron-sulfur-binding subunit	[TP0418-TP0080 (0.66367555)]
COG0705	COG1187	b3424	glpG	Protein glpG {UniProtKB/Swiss-Prot:P09391}	b1135	rluE	Ribosomal large subunit pseudouridine synthase E (EC 5.4.99.-) (rRNA- uridine isomerase E) (rRNA pseudouridylate synthase E)	[TP0982-TP0459 (0.6079956)]
COG0705	COG1187	b3424	glpG	Protein glpG {UniProtKB/Swiss-Prot:P09391}	b2183	rsuA	Ribosomal small subunit pseudouridine synthase A (EC 5.4.99.-) (16S pseudouridylate 516 synthase) (16S pseudouridine 516 synthase) (rRNA- uridine isomerase A) (rRNA pseudouridylate synthase A)	[TP0982-TP0459 (0.6079956)]
COG0705	COG1187	b3424	glpG	Protein glpG {UniProtKB/Swiss-Prot:P09391}	b4022	rluF	Ribosomal large subunit pseudouridine synthase F (EC 5.4.99.-) (rRNA- uridine isomerase F) (rRNA pseudouridylate synthase F)	[TP0982-TP0459 (0.6079956)]
COG0705	COG1187	b3424	glpG	Protein glpG {UniProtKB/Swiss-Prot:P09391}	b1269	rluB	Ribosomal large subunit pseudouridine synthase B (EC 5.4.99.-) (rRNA- uridine isomerase B) (rRNA pseudouridylate synthase B)	[TP0982-TP0459 (0.6079956)]
COG0690	COG1512	b3981	prlG	Preprotein translocase secE subunit	b2778	ygcG	Hypothetical protein ygcG	[TP0235-TP0561 (0.5857341)]
COG0569	COG1256	b3290	trkA	Trk system potassium uptake protein trkA (K(+)-uptake protein trkA)	b1082	flaS	Flagellar hook-associated protein 1 (HAP1)	[TP0024-TP0660 (0.58621275)]
COG0290	COG0457	b1718	fit	Translation initiation factor IF-3 [Contains: IF-3L; IF-3S]	b3530	b3530	Cellulose synthase operon protein C	[TP0850-TP0095 (0.6947713)]
COG0290	COG0457	b1718	fit	Translation initiation factor IF-3 [Contains: IF-3L; IF-3S]	b2851	ygeG	Hypothetical protein ygeG	[TP0850-TP0095 (0.6947713)]
COG0290	COG0457	b1718	fit	Translation initiation factor IF-3 [Contains: IF-3L; IF-3S]	b2852	ygeH	Hypothetical protein ygeH	[TP0850-TP0095 (0.6947713)]
COG0290	COG0457	b1718	fit	Translation initiation factor IF-3 [Contains: IF-3L; IF-3S]	b0568	nfrA	Bacteriophage N4 adsorption protein A precursor	[TP0850-TP0095 (0.6947713)]
COG0080	COG0301	b3983	rplK	50S ribosomal protein L11	b0423	thiI	Thiamine biosynthesis protein thiI	[TP0237-TP0559 (0.59848577)]
COG0782	COG0860	b3406	greB	Transcription elongation factor greB (Transcript cleavage factor greB)	b2817	amiC	N-acetylmuramoyl-L-alanine amidase amiC precursor (EC 3.5.1.28)	[TP0019-TP0247 (0.7668169)]
COG0782	COG0860	b0610	rnk	Regulator of nucleoside diphosphate kinase	b2435	amiA	Probable N-acetylmuramoyl-L-alanine amidase amiA precursor (EC 3.5.1.28)	[TP0019-TP0247 (0.7668169)]
COG0782	COG0860	b3181	greA	Transcription elongation factor greA (Transcript cleavage factor greA)	b2435	amiA	Probable N-acetylmuramoyl-L-alanine amidase amiA precursor (EC 3.5.1.28)	[TP0019-TP0247 (0.7668169)]
COG0782	COG0860	b3406	greB	Transcription elongation factor greB (Transcript cleavage factor greB)	b4169	amiB	N-acetylmuramoyl-L-alanine amidase amiB precursor (EC 3.5.1.28)	[TP0019-TP0247 (0.7668169)]
COG0782	COG0860	b3406	greB	Transcription elongation factor greB (Transcript cleavage factor greB)	b2435	amiA	Probable N-acetylmuramoyl-L-alanine amidase amiA precursor (EC 3.5.1.28)	[TP0019-TP0247 (0.7668169)]
COG0782	COG0860	b3181	greA	Transcription elongation factor greA (Transcript cleavage factor greA)	b2817	amiC	N-acetylmuramoyl-L-alanine amidase amiC precursor (EC 3.5.1.28)	[TP0019-TP0247 (0.7668169)]
COG0782	COG0860	b0610	rnk	Regulator of nucleoside diphosphate kinase	b2817	amiC	N-acetylmuramoyl-L-alanine amidase amiC precursor (EC 3.5.1.28)	[TP0019-TP0247 (0.7668169)]
COG0782	COG0860	b3181	greA	Transcription elongation factor greA (Transcript cleavage factor greA)	b4169	amiB	N-acetylmuramoyl-L-alanine amidase amiB precursor (EC 3.5.1.28)	[TP0019-TP0247 (0.7668169)]
COG0782	COG0860	b0610	rnk	Regulator of nucleoside diphosphate kinase	b4169	amiB	N-acetylmuramoyl-L-alanine amidase amiB precursor (EC 3.5.1.28)	[TP0019-TP0247 (0.7668169)]
COG0234	COG1619	b4142	groS	10 kDa chaperonin (Protein Cpn10) (groES protein)	b1192	ldcA	Muramoyltetrapeptide carboxypeptidase (EC 3.4.17.13) (LD- carboxypeptidase A)	[TP1013-TP0688 (0.6288964)]
COG0255	COG1516	b3312	rpmC	50S ribosomal protein L29	b1925	fliS	Flagellar protein fliS	[TP0197-TP0943 (0.5311184)]
COG0024	COG0530	b0168	map	Methionine aminopeptidase (EC 3.4.11.18) (MAP) (Peptidase M)	b3196	yrbG	Inner membrane protein yrbG	[TP0842-TP1034 (0.7696508)]
COG0530	COG0771	b3196	yrbG	Inner membrane protein yrbG	b0088	murD	UDP-N-acetylmuramoylalanine--D-glutamate ligase (EC 6.3.2.9) (UDP-N- acetylmuramoyl-L-alanyl-D-glutamate synthetase) (D-glutamic acid- adding enzyme)	[TP1034-TP0903 (0.71912634)]
COG1115	COG1512	b0007	yaaJ	Putative transporter yaaJ	b2778	ygcG	Hypothetical protein ygcG	[TP0414-TP0561 (0.5704539)]
COG0849	COG1061	b0094	ftsA	Cell division protein ftsA	b2184	yejH	Hypothetical protein yejH	[TP0389-TP0380 (0.6968711)]
COG0322	COG0353	b1913	uvrC	UvrABC system protein C (Protein uvrC) (Excinuclease ABC subunit C)	b0472	recR	Recombination protein recR	[TP0472-TP1004 (0.53674763)]
COG0322	COG0353	b1741	cho	Excinuclease cho (EC 3.1.25.-) (Endonuclease cho) (UvrC homolog protein)	b0472	recR	Recombination protein recR	[TP0472-TP1004 (0.53674763)]
COG0771	COG1595	b0088	murD	UDP-N-acetylmuramoylalanine--D-glutamate ligase (EC 6.3.2.9) (UDP-N- acetylmuramoyl-L-alanyl-D-glutamate synthetase) (D-glutamic acid- adding enzyme)	b4293	fecI	Probable RNA polymerase sigma factor fecI	[TP0903-TP0092 (0.6651206)]
COG0771	COG1595	b0088	murD	UDP-N-acetylmuramoylalanine--D-glutamate ligase (EC 6.3.2.9) (UDP-N- acetylmuramoyl-L-alanyl-D-glutamate synthetase) (D-glutamic acid- adding enzyme)	b2573	rpoE	RNA polymerase sigma-E factor (Sigma-24)	[TP0903-TP0092 (0.6651206)]
COG1677	COG1815	b1937	fliE	Flagellar hook-basal body complex protein fliE	b1073	flgB	Flagellar basal-body rod protein flgB (Putative proximal rod protein)	[TP0398-TP0396 (0.79194725)]
COG0188	COG0305	b3019	parC	DNA topoisomerase 4 subunit A (EC 5.99.1.-) (Topoisomerase IV subunit A)	b4052	dnaB	Replicative DNA helicase (EC 3.6.1.-)	[TP0005-TP0058 (0.73312306)]
COG0188	COG0305	b2231	gyrA	DNA gyrase subunit A (EC 5.99.1.3)	b4052	dnaB	Replicative DNA helicase (EC 3.6.1.-)	[TP0005-TP0058 (0.73312306)]
COG0233	COG1283	b0172	rrf	Ribosome recycling factor (Ribosome-releasing factor) (RRF)	b4020	yjbB	Hypothetical protein yjbB	[TP0604-TP0771 (0.7316062)]
COG0840	COG1344	b1421	trg	Methyl-accepting chemotaxis protein III (MCP-III) (Ribose and galactose chemoreceptor protein)	b1923	flaF	Flagellin {UniProtKB/Swiss-Prot:P04949}	[TP0640-TP0870 (0.6975479)]
COG0840	COG1344	b1885	tap	Methyl-accepting chemotaxis protein IV (MCP-IV) (Dipeptide chemoreceptor protein)	b1923	flaF	Flagellin {UniProtKB/Swiss-Prot:P04949}	[TP0640-TP0870 (0.6975479)]
COG0840	COG1344	b1885	tap	Methyl-accepting chemotaxis protein IV (MCP-IV) (Dipeptide chemoreceptor protein)	b1083	flaT	Flagellar hook-associated protein 3 (HAP3) (Hook-filament junction protein)	[TP0640-TP0870 (0.6975479)]
COG0840	COG1344	b1421	trg	Methyl-accepting chemotaxis protein III (MCP-III) (Ribose and galactose chemoreceptor protein)	b1083	flaT	Flagellar hook-associated protein 3 (HAP3) (Hook-filament junction protein)	[TP0640-TP0870 (0.6975479)]
COG0840	COG1344	b1886	tar	Methyl-accepting chemotaxis protein II (MCP-II) (Aspartate chemoreceptor protein)	b1923	flaF	Flagellin {UniProtKB/Swiss-Prot:P04949}	[TP0640-TP0870 (0.6975479)]
COG0840	COG1344	b3072	aer	Aerotaxis receptor {UniProtKB/Swiss-Prot:P50466}	b1923	flaF	Flagellin {UniProtKB/Swiss-Prot:P04949}	[TP0640-TP0870 (0.6975479)]
COG0840	COG1344	b4355	tsr	Methyl-accepting chemotaxis protein I (MCP-I) (Serine chemoreceptor protein)	b1083	flaT	Flagellar hook-associated protein 3 (HAP3) (Hook-filament junction protein)	[TP0640-TP0870 (0.6975479)]
COG0840	COG1344	b3072	aer	Aerotaxis receptor {UniProtKB/Swiss-Prot:P50466}	b1083	flaT	Flagellar hook-associated protein 3 (HAP3) (Hook-filament junction protein)	[TP0640-TP0870 (0.6975479)]
COG0840	COG1344	b1886	tar	Methyl-accepting chemotaxis protein II (MCP-II) (Aspartate chemoreceptor protein)	b1083	flaT	Flagellar hook-associated protein 3 (HAP3) (Hook-filament junction protein)	[TP0640-TP0870 (0.6975479)]
COG0840	COG1344	b4355	tsr	Methyl-accepting chemotaxis protein I (MCP-I) (Serine chemoreceptor protein)	b1923	flaF	Flagellin {UniProtKB/Swiss-Prot:P04949}	[TP0640-TP0870 (0.6975479)]
COG1825	COG2812	b2185	rplY	50S ribosomal protein L25	b0470	dnaX	DNA polymerase III tau subunit (EC 2.7.7.7) [Contains: DNA polymerase III subunit gamma]	[TP0372-TP1005 (0.6540257)]
COG0222	COG0530	b3986	rplL	50S ribosomal protein L7/L12 (L8)	b3196	yrbG	Inner membrane protein yrbG	[TP0240-TP1034 (0.77472186)]
COG0024	COG1121	b0168	map	Methionine aminopeptidase (EC 3.4.11.18) (MAP) (Peptidase M)	b1858	znuC	High-affinity zinc uptake system ATP-binding protein znuC	[TP0842-TP0164 (0.77940726)]
COG0361	COG1214	b0884	infA	Translation initiation factor IF-1	b1807	yeaZ	Hypothetical M22 peptidase homolog yeaZ	[TP0097-TP0876 (0.56457245)]
COG1643	COG2137	b0148	hrpB	ATP-dependent RNA helicase hrpB (EC 3.6.1.-)	b2698	recX	Regulatory protein recX (Protein oraA)	[TP0526-TP1023 (0.64955014)]
COG1643	COG2137	b1413	hrpA	ATP-dependent RNA helicase hrpA (EC 3.6.1.-)	b2698	recX	Regulatory protein recX (Protein oraA)	[TP0526-TP1023 (0.64955014)]
COG0257	COG1283	b3299	b3299	50S ribosomal protein L36	b4020	yjbB	Hypothetical protein yjbB	[TP0209-TP0771 (0.6772987)]
COG1509	COG2812	b4146	yjeK	Hypothetical UPF0069 protein yjeK	b0470	dnaX	DNA polymerase III tau subunit (EC 2.7.7.7) [Contains: DNA polymerase III subunit gamma]	[TP0121-TP1005 (0.5082704)]
COG0255	COG1011	b3312	rpmC	50S ribosomal protein L29	b3812	yigB	Hypothetical protein yigB	[TP0197-TP0158 (0.6077605)]
COG0255	COG1011	b3312	rpmC	50S ribosomal protein L29	b4374	yjjG	5'-nucleotidase yjjG (EC 3.1.3.5) (Nucleoside 5'-monophosphate phosphohydrolase)	[TP0197-TP0158 (0.6077605)]
COG0255	COG1011	b3312	rpmC	50S ribosomal protein L29	b3885	yihX	Phosphatase yihX {UniProtKB/Swiss-Prot:P0A8Y3}	[TP0197-TP0158 (0.6077605)]
COG0255	COG1011	b3312	rpmC	50S ribosomal protein L29	b3399	yrfG	Hypothetical protein yrfG	[TP0197-TP0158 (0.6077605)]
COG2204	COG2204	b2220	az	Acetoacetate metabolism regulatory protein atoC (Ornithine/arginine decarboxylase inhibitor) (Ornithine decarboxylase antizyme)	b2220	az	Acetoacetate metabolism regulatory protein atoC (Ornithine/arginine decarboxylase inhibitor) (Ornithine decarboxylase antizyme)	[TP0519-TP0519 (0.65939915)]
COG2204	COG2204	b3868	glnG	Nitrogen regulation protein NR(I)	b3868	glnG	Nitrogen regulation protein NR(I)	[TP0519-TP0519 (0.65939915)]
COG2204	COG2204	b3868	glnG	Nitrogen regulation protein NR(I)	b2220	az	Acetoacetate metabolism regulatory protein atoC (Ornithine/arginine decarboxylase inhibitor) (Ornithine decarboxylase antizyme)	[TP0519-TP0519 (0.65939915)]
COG2204	COG2204	b2220	az	Acetoacetate metabolism regulatory protein atoC (Ornithine/arginine decarboxylase inhibitor) (Ornithine decarboxylase antizyme)	b3868	glnG	Nitrogen regulation protein NR(I)	[TP0519-TP0519 (0.65939915)]
COG2204	COG2204	b4004	zraR	Transcriptional regulatory protein zraR	b2220	az	Acetoacetate metabolism regulatory protein atoC (Ornithine/arginine decarboxylase inhibitor) (Ornithine decarboxylase antizyme)	[TP0519-TP0519 (0.65939915)]
COG2204	COG2204	b2220	az	Acetoacetate metabolism regulatory protein atoC (Ornithine/arginine decarboxylase inhibitor) (Ornithine decarboxylase antizyme)	b4004	zraR	Transcriptional regulatory protein zraR	[TP0519-TP0519 (0.65939915)]
COG2204	COG2204	b4004	zraR	Transcriptional regulatory protein zraR	b4004	zraR	Transcriptional regulatory protein zraR	[TP0519-TP0519 (0.65939915)]
COG2204	COG2204	b2554	yfhA	Hypothetical protein yfhA (ORF-2)	b2554	yfhA	Hypothetical protein yfhA (ORF-2)	[TP0519-TP0519 (0.65939915)]
COG2204	COG2204	b2554	yfhA	Hypothetical protein yfhA (ORF-2)	b2220	az	Acetoacetate metabolism regulatory protein atoC (Ornithine/arginine decarboxylase inhibitor) (Ornithine decarboxylase antizyme)	[TP0519-TP0519 (0.65939915)]
COG2204	COG2204	b2220	az	Acetoacetate metabolism regulatory protein atoC (Ornithine/arginine decarboxylase inhibitor) (Ornithine decarboxylase antizyme)	b2554	yfhA	Hypothetical protein yfhA (ORF-2)	[TP0519-TP0519 (0.65939915)]
COG2204	COG2204	b2554	yfhA	Hypothetical protein yfhA (ORF-2)	b4004	zraR	Transcriptional regulatory protein zraR	[TP0519-TP0519 (0.65939915)]
COG2204	COG2204	b4004	zraR	Transcriptional regulatory protein zraR	b2554	yfhA	Hypothetical protein yfhA (ORF-2)	[TP0519-TP0519 (0.65939915)]
COG2204	COG2204	b3868	glnG	Nitrogen regulation protein NR(I)	b4004	zraR	Transcriptional regulatory protein zraR	[TP0519-TP0519 (0.65939915)]
COG2204	COG2204	b3868	glnG	Nitrogen regulation protein NR(I)	b2554	yfhA	Hypothetical protein yfhA (ORF-2)	[TP0519-TP0519 (0.65939915)]
COG2204	COG2204	b4004	zraR	Transcriptional regulatory protein zraR	b3868	glnG	Nitrogen regulation protein NR(I)	[TP0519-TP0519 (0.65939915)]
COG2204	COG2204	b2554	yfhA	Hypothetical protein yfhA (ORF-2)	b3868	glnG	Nitrogen regulation protein NR(I)	[TP0519-TP0519 (0.65939915)]
COG0546	COG0739	b3385	gph	Phosphoglycolate phosphatase (EC 3.1.3.18) (PGPase) (PGP)	b2742	nlpD	Lipoprotein nlpD precursor	[TP0554-TP0782 (0.73069036)]
COG0546	COG0739	b3385	gph	Phosphoglycolate phosphatase (EC 3.1.3.18) (PGPase) (PGP)	b2865	ygeR	Hypothetical lipoprotein ygeR precursor	[TP0554-TP0782 (0.73069036)]
COG0546	COG0739	b3385	gph	Phosphoglycolate phosphatase (EC 3.1.3.18) (PGPase) (PGP)	b1856	yebA	Hypothetical metalloprotease yebA precursor (EC 3.4.24.-) (ORFU)	[TP0554-TP0782 (0.73069036)]
COG0242	COG1187	b3287	fms	Peptide deformylase (EC 3.5.1.88) (PDF) (Polypeptide deformylase)	b4022	rluF	Ribosomal large subunit pseudouridine synthase F (EC 5.4.99.-) (rRNA- uridine isomerase F) (rRNA pseudouridylate synthase F)	[TP0757-TP0459 (0.5284328)]
COG0242	COG1187	b3287	fms	Peptide deformylase (EC 3.5.1.88) (PDF) (Polypeptide deformylase)	b1269	rluB	Ribosomal large subunit pseudouridine synthase B (EC 5.4.99.-) (rRNA- uridine isomerase B) (rRNA pseudouridylate synthase B)	[TP0757-TP0459 (0.5284328)]
COG0242	COG1187	b3287	fms	Peptide deformylase (EC 3.5.1.88) (PDF) (Polypeptide deformylase)	b1135	rluE	Ribosomal large subunit pseudouridine synthase E (EC 5.4.99.-) (rRNA- uridine isomerase E) (rRNA pseudouridylate synthase E)	[TP0757-TP0459 (0.5284328)]
COG0242	COG1187	b3287	fms	Peptide deformylase (EC 3.5.1.88) (PDF) (Polypeptide deformylase)	b2183	rsuA	Ribosomal small subunit pseudouridine synthase A (EC 5.4.99.-) (16S pseudouridylate 516 synthase) (16S pseudouridine 516 synthase) (rRNA- uridine isomerase A) (rRNA pseudouridylate synthase A)	[TP0757-TP0459 (0.5284328)]
COG0457	COG0558	b0568	nfrA	Bacteriophage N4 adsorption protein A precursor	b1758	ynjF	Inner membrane protein ynjF	[TP0067-TP0730 (0.86096925)]
COG0457	COG0558	b0568	nfrA	Bacteriophage N4 adsorption protein A precursor	b1912	pgsA	CDP-diacylglycerol--glycerol-3-phosphate 3-phosphatidyltransferase (EC 2.7.8.5) (Phosphatidylglycerophosphate synthase) (PGP synthase)	[TP0067-TP0730 (0.86096925)]
COG0457	COG0558	b3530	b3530	Cellulose synthase operon protein C	b1408	ynbA	Inner membrane protein ynbA	[TP0067-TP0730 (0.86096925)]
COG0457	COG0558	b2851	ygeG	Hypothetical protein ygeG	b1758	ynjF	Inner membrane protein ynjF	[TP0067-TP0730 (0.86096925)]
COG0457	COG0558	b0568	nfrA	Bacteriophage N4 adsorption protein A precursor	b1408	ynbA	Inner membrane protein ynbA	[TP0067-TP0730 (0.86096925)]
COG0457	COG0558	b2852	ygeH	Hypothetical protein ygeH	b1408	ynbA	Inner membrane protein ynbA	[TP0067-TP0730 (0.86096925)]
COG0457	COG0558	b2851	ygeG	Hypothetical protein ygeG	b1408	ynbA	Inner membrane protein ynbA	[TP0067-TP0730 (0.86096925)]
COG0457	COG0558	b3530	b3530	Cellulose synthase operon protein C	b1758	ynjF	Inner membrane protein ynjF	[TP0067-TP0730 (0.86096925)]
COG0457	COG0558	b2851	ygeG	Hypothetical protein ygeG	b1912	pgsA	CDP-diacylglycerol--glycerol-3-phosphate 3-phosphatidyltransferase (EC 2.7.8.5) (Phosphatidylglycerophosphate synthase) (PGP synthase)	[TP0067-TP0730 (0.86096925)]
COG0457	COG0558	b2852	ygeH	Hypothetical protein ygeH	b1758	ynjF	Inner membrane protein ynjF	[TP0067-TP0730 (0.86096925)]
COG0457	COG0558	b2852	ygeH	Hypothetical protein ygeH	b1912	pgsA	CDP-diacylglycerol--glycerol-3-phosphate 3-phosphatidyltransferase (EC 2.7.8.5) (Phosphatidylglycerophosphate synthase) (PGP synthase)	[TP0067-TP0730 (0.86096925)]
COG0457	COG0558	b3530	b3530	Cellulose synthase operon protein C	b1912	pgsA	CDP-diacylglycerol--glycerol-3-phosphate 3-phosphatidyltransferase (EC 2.7.8.5) (Phosphatidylglycerophosphate synthase) (PGP synthase)	[TP0067-TP0730 (0.86096925)]
COG0020	COG1508	b0174	uppS	Undecaprenyl pyrophosphate synthetase (EC 2.5.1.31) (UPP synthetase) (Di-trans,poly-cis-decaprenylcistransferase) (Undecaprenyl diphosphate synthase) (UDS)	b3202	rpoN	RNA polymerase sigma-54 factor	[TP0603-TP0111 (0.79878455)]
COG0301	COG1509	b0423	thiI	Thiamine biosynthesis protein thiI	b4146	yjeK	Hypothetical UPF0069 protein yjeK	[TP0559-TP0121 (0.62660724)]
COG0420	COG0739	b0398	sbcD	Nuclease sbcCD subunit D	b2742	nlpD	Lipoprotein nlpD precursor	[TP0626-TP0782 (0.7781429)]
COG0420	COG0739	b0398	sbcD	Nuclease sbcCD subunit D	b2865	ygeR	Hypothetical lipoprotein ygeR precursor	[TP0626-TP0782 (0.7781429)]
COG0420	COG0739	b0398	sbcD	Nuclease sbcCD subunit D	b1856	yebA	Hypothetical metalloprotease yebA precursor (EC 3.4.24.-) (ORFU)	[TP0626-TP0782 (0.7781429)]
COG1385	COG2812	b2946	yggJ	Hypothetical UPF0088 protein yggJ	b0470	dnaX	DNA polymerase III tau subunit (EC 2.7.7.7) [Contains: DNA polymerase III subunit gamma]	[TP0276-TP1005 (0.66627616)]
COG0341	COG1512	b0409	secF	Protein-export membrane protein secF	b2778	ygcG	Hypothetical protein ygcG	[TP0411-TP0561 (0.5704539)]
COG0217	COG0739	b1864	yebC	UPF0082 protein yebC	b2865	ygeR	Hypothetical lipoprotein ygeR precursor	[TP0474-TP0864 (0.82349855)]
COG0217	COG0739	b1864	yebC	UPF0082 protein yebC	b2742	nlpD	Lipoprotein nlpD precursor	[TP0474-TP0864 (0.82349855)]
COG0217	COG0739	b1864	yebC	UPF0082 protein yebC	b1856	yebA	Hypothetical metalloprotease yebA precursor (EC 3.4.24.-) (ORFU)	[TP0474-TP0864 (0.82349855)]
COG0217	COG0739	b1983	yeeN	Hypothetical UPF0082 protein yeeN	b2742	nlpD	Lipoprotein nlpD precursor	[TP0474-TP0864 (0.82349855)]
COG0217	COG0739	b1983	yeeN	Hypothetical UPF0082 protein yeeN	b1856	yebA	Hypothetical metalloprotease yebA precursor (EC 3.4.24.-) (ORFU)	[TP0474-TP0864 (0.82349855)]
COG0217	COG0739	b1983	yeeN	Hypothetical UPF0082 protein yeeN	b2865	ygeR	Hypothetical lipoprotein ygeR precursor	[TP0474-TP0864 (0.82349855)]
COG0242	COG0254	b3287	fms	Peptide deformylase (EC 3.5.1.88) (PDF) (Polypeptide deformylase)	b0296	rpmE2	50S ribosomal protein L31 type B	[TP0757-TP0255 (0.6434887)]
COG0242	COG0254	b3287	fms	Peptide deformylase (EC 3.5.1.88) (PDF) (Polypeptide deformylase)	b3936	rpmE	50S ribosomal protein L31	[TP0757-TP0255 (0.6434887)]
COG0795	COG1512	b4261	yjgP	Inner membrane protein yjgP	b2778	ygcG	Hypothetical protein ygcG	[TP0884-TP0561 (0.6412245)]
COG0795	COG1512	b4262	yjgQ	Inner membrane protein yjgQ	b2778	ygcG	Hypothetical protein ygcG	[TP0884-TP0561 (0.6412245)]
COG0762	COG1512	b2952	yggT	Hypothetical protein yggT	b2778	ygcG	Hypothetical protein ygcG	[TP0668-TP0561 (0.5550382)]
COG0442	COG1466	b0194	proS	Prolyl-tRNA synthetase (EC 6.1.1.15) (Proline--tRNA ligase) (ProRS) (Global RNA synthesis factor)	b0640	holA	DNA polymerase III delta subunit (EC 2.7.7.7)	[TP0160-TP0588 (0.66563916)]
COG1176	COG1512	b0856	potH	Putrescine transport system permease protein potH	b2778	ygcG	Hypothetical protein ygcG	[TP0653-TP0561 (0.5550382)]
COG1176	COG1512	b1442	ydcU	Inner membrane ABC transporter permease protein ydcU	b2778	ygcG	Hypothetical protein ygcG	[TP0653-TP0561 (0.5550382)]
COG1176	COG1512	b1125	potB	Spermidine/putrescine transport system permease protein potB	b2778	ygcG	Hypothetical protein ygcG	[TP0653-TP0561 (0.5550382)]
COG0847	COG1558	b1652	rnt	Ribonuclease T (EC 3.1.13.-) (Exoribonuclease T) (RNase T)	b1074	flgC	Flagellar basal-body rod protein flgC (Putative proximal rod protein)	[TP0643-TP0397 (0.7022186)]
COG0847	COG1558	b1844	exoX	Exodeoxyribonuclease X (EC 3.1.11.-) (Exonuclease X) (Exo X)	b1074	flgC	Flagellar basal-body rod protein flgC (Putative proximal rod protein)	[TP0643-TP0397 (0.7022186)]
COG0847	COG1558	b0215	mutD	DNA polymerase III epsilon subunit (EC 2.7.7.7)	b1074	flgC	Flagellar basal-body rod protein flgC (Putative proximal rod protein)	[TP0643-TP0397 (0.7022186)]
COG0305	COG0593	b4052	dnaB	Replicative DNA helicase (EC 3.6.1.-)	b2496	hda	DnaA-homolog protein hda	[TP0058-TP0001 (0.9013428)]
COG0305	COG0593	b4052	dnaB	Replicative DNA helicase (EC 3.6.1.-)	b3702	dnaA	Chromosomal replication initiator protein dnaA	[TP0058-TP0001 (0.9013428)]
COG0178	COG1197	b4058	uvrA	UvrABC system protein A (UvrA protein) (Excinuclease ABC subunit A)	b1114	mfd	Transcription-repair coupling factor (EC 3.6.1.-) (TRCF) (ATP- dependent helicase mfd)	[TP0514-TP0344 (0.9414915)]
COG0264	COG0544	b0170	tsf	Elongation factor Ts (EF-Ts)	b0436	tig	Trigger factor {UniProtKB/Swiss-Prot:P0A850}	[TP0605-TP0506 (0.9100214)]
COG1344	COG1352	b1923	flaF	Flagellin {UniProtKB/Swiss-Prot:P04949}	b1884	cheX	Chemotaxis protein methyltransferase (EC 2.1.1.80)	[TP0870-TP0630 (0.7476691)]
COG1344	COG1352	b1083	flaT	Flagellar hook-associated protein 3 (HAP3) (Hook-filament junction protein)	b1884	cheX	Chemotaxis protein methyltransferase (EC 2.1.1.80)	[TP0870-TP0630 (0.7476691)]
COG0495	COG1475	b0642	leuS	Leucyl-tRNA synthetase (EC 6.1.1.4) (Leucine--tRNA ligase) (LeuRS)	ECOK12F062	ECOK12F062	Hypothetical protein {UniProtKB/TrEMBL:Q9S4W2}	[TP0586-TP0271 (0.63095015)]
COG0495	COG1475	b0642	leuS	Leucyl-tRNA synthetase (EC 6.1.1.4) (Leucine--tRNA ligase) (LeuRS)	ECOK12F047	B	Protein sopB (Plasmid partition protein B)	[TP0586-TP0271 (0.63095015)]
COG0495	COG1475	b0642	leuS	Leucyl-tRNA synthetase (EC 6.1.1.4) (Leucine--tRNA ligase) (LeuRS)	b1365	ynaK	Hypothetical protein ynaK	[TP0586-TP0271 (0.63095015)]
COG0495	COG1475	b0642	leuS	Leucyl-tRNA synthetase (EC 6.1.1.4) (Leucine--tRNA ligase) (LeuRS)	b0601	ybdM	Hypothetical protein ybdM	[TP0586-TP0271 (0.63095015)]
COG1512	COG1512	b2778	ygcG	Hypothetical protein ygcG	b2778	ygcG	Hypothetical protein ygcG	[TP0561-TP0561 (0.53951585)]
COG0272	COG2080	b2411	ligA	DNA ligase (EC 6.5.1.2) (Polydeoxyribonucleotide synthase [NAD+])	b2868	xdhC	Xanthine dehydrogenase iron-sulfur-binding subunit	[TP0634-TP0080 (0.5753685)]
COG0272	COG2080	b2411	ligA	DNA ligase (EC 6.5.1.2) (Polydeoxyribonucleotide synthase [NAD+])	b0286	yagT	Putative xanthine dehydrogenase yagT iron-sulfur-binding subunit	[TP0634-TP0080 (0.5753685)]
COG0272	COG2080	b3647	yicF	Hypothetical DNA ligase-like protein yicF	b0286	yagT	Putative xanthine dehydrogenase yagT iron-sulfur-binding subunit	[TP0634-TP0080 (0.5753685)]
COG0272	COG2080	b3647	yicF	Hypothetical DNA ligase-like protein yicF	b2868	xdhC	Xanthine dehydrogenase iron-sulfur-binding subunit	[TP0634-TP0080 (0.5753685)]
COG0750	COG1512	b0176	ecfE	Protease ecfE {UniProtKB/Swiss-Prot:P0AEH1}	b2778	ygcG	Hypothetical protein ygcG	[TP0600-TP0561 (0.5857341)]
COG1352	COG1536	b1884	cheX	Chemotaxis protein methyltransferase (EC 2.1.1.80)	b1939	fliG	Flagellar motor switch protein fliG	[TP0630-TP0026 (0.7604114)]
COG1344	COG1516	b1083	flaT	Flagellar hook-associated protein 3 (HAP3) (Hook-filament junction protein)	b1925	fliS	Flagellar protein fliS	[TP0870-TP0943 (0.723277)]
COG1344	COG1516	b1923	flaF	Flagellin {UniProtKB/Swiss-Prot:P04949}	b1925	fliS	Flagellar protein fliS	[TP0870-TP0943 (0.723277)]
COG0099	COG0216	b3298	rpsM	30S ribosomal protein S13	b1211	prfA	Peptide chain release factor 1 (RF-1)	[TP0210-TP0051 (0.8775348)]
COG0442	COG0552	b0194	proS	Prolyl-tRNA synthetase (EC 6.1.1.15) (Proline--tRNA ligase) (ProRS) (Global RNA synthesis factor)	b3464	ftsY	Cell division protein ftsY	[TP0160-TP0578 (0.56216276)]
COG0242	COG0319	b3287	fms	Peptide deformylase (EC 3.5.1.88) (PDF) (Polypeptide deformylase)	b0659	ybeY	UPF0054 protein ybeY	[TP0757-TP0650 (0.630912)]
COG0178	COG0845	b4058	uvrA	UvrABC system protein A (UvrA protein) (Excinuclease ABC subunit A)	b0878	macA	Macrolide-specific efflux protein macA precursor	[TP0514-TP0965 (0.87363523)]
COG0178	COG0845	b4058	uvrA	UvrABC system protein A (UvrA protein) (Excinuclease ABC subunit A)	b2074	mdtA	Multidrug resistance protein mdtA precursor (Multidrug transporter mdtA)	[TP0514-TP0965 (0.87363523)]
COG0178	COG0845	b4058	uvrA	UvrABC system protein A (UvrA protein) (Excinuclease ABC subunit A)	b3487	yhiI	Hypothetical protein yhiI precursor	[TP0514-TP0965 (0.87363523)]
COG0178	COG0845	b4058	uvrA	UvrABC system protein A (UvrA protein) (Excinuclease ABC subunit A)	b3265	envC	Acriflavine resistance protein E precursor (Protein envC)	[TP0514-TP0965 (0.87363523)]
COG0178	COG0845	b4058	uvrA	UvrABC system protein A (UvrA protein) (Excinuclease ABC subunit A)	b0795	ybhG	UPF0194 membrane protein ybhG precursor	[TP0514-TP0965 (0.87363523)]
COG0178	COG0845	b4058	uvrA	UvrABC system protein A (UvrA protein) (Excinuclease ABC subunit A)	b3513	mdtE	Multidrug resistance protein mdtE precursor	[TP0514-TP0965 (0.87363523)]
COG0178	COG0845	b4058	uvrA	UvrABC system protein A (UvrA protein) (Excinuclease ABC subunit A)	b0463	lir	Acriflavine resistance protein A precursor	[TP0514-TP0965 (0.87363523)]
COG0178	COG0845	b4058	uvrA	UvrABC system protein A (UvrA protein) (Excinuclease ABC subunit A)	b0574	cusB	Cation efflux system protein cusB precursor	[TP0514-TP0965 (0.87363523)]
COG0457	COG0566	b2852	ygeH	Hypothetical protein ygeH	b4180	rlmB	23S rRNA (guanosine-2'-O-)-methyltransferase rlmB (EC 2.1.1.-) (23S rRNA Gm2251 2'-O-methyltransferase)	[TP0095-TP0054 (0.73981166)]
COG0457	COG0566	b2851	ygeG	Hypothetical protein ygeG	b2581	yfiF	Hypothetical tRNA/rRNA methyltransferase yfiF (EC 2.1.1.-)	[TP0095-TP0054 (0.73981166)]
COG0457	COG0566	b2852	ygeH	Hypothetical protein ygeH	b3651	trmH	tRNA guanosine-2'-O-methyltransferase (EC 2.1.1.34) (tRNA [Gm18] methyltransferase)	[TP0095-TP0054 (0.73981166)]
COG0457	COG0566	b0568	nfrA	Bacteriophage N4 adsorption protein A precursor	b2581	yfiF	Hypothetical tRNA/rRNA methyltransferase yfiF (EC 2.1.1.-)	[TP0095-TP0054 (0.73981166)]
COG0457	COG0566	b0568	nfrA	Bacteriophage N4 adsorption protein A precursor	b3651	trmH	tRNA guanosine-2'-O-methyltransferase (EC 2.1.1.34) (tRNA [Gm18] methyltransferase)	[TP0095-TP0054 (0.73981166)]
COG0457	COG0566	b2851	ygeG	Hypothetical protein ygeG	b4180	rlmB	23S rRNA (guanosine-2'-O-)-methyltransferase rlmB (EC 2.1.1.-) (23S rRNA Gm2251 2'-O-methyltransferase)	[TP0095-TP0054 (0.73981166)]
COG0457	COG0566	b0568	nfrA	Bacteriophage N4 adsorption protein A precursor	b4180	rlmB	23S rRNA (guanosine-2'-O-)-methyltransferase rlmB (EC 2.1.1.-) (23S rRNA Gm2251 2'-O-methyltransferase)	[TP0095-TP0054 (0.73981166)]
COG0457	COG0566	b2851	ygeG	Hypothetical protein ygeG	b3651	trmH	tRNA guanosine-2'-O-methyltransferase (EC 2.1.1.34) (tRNA [Gm18] methyltransferase)	[TP0095-TP0054 (0.73981166)]
COG0457	COG0566	b2852	ygeH	Hypothetical protein ygeH	b2581	yfiF	Hypothetical tRNA/rRNA methyltransferase yfiF (EC 2.1.1.-)	[TP0095-TP0054 (0.73981166)]
COG0457	COG0566	b3530	b3530	Cellulose synthase operon protein C	b4180	rlmB	23S rRNA (guanosine-2'-O-)-methyltransferase rlmB (EC 2.1.1.-) (23S rRNA Gm2251 2'-O-methyltransferase)	[TP0095-TP0054 (0.73981166)]
COG0457	COG0566	b3530	b3530	Cellulose synthase operon protein C	b2581	yfiF	Hypothetical tRNA/rRNA methyltransferase yfiF (EC 2.1.1.-)	[TP0095-TP0054 (0.73981166)]
COG0457	COG0566	b3530	b3530	Cellulose synthase operon protein C	b3651	trmH	tRNA guanosine-2'-O-methyltransferase (EC 2.1.1.34) (tRNA [Gm18] methyltransferase)	[TP0095-TP0054 (0.73981166)]
COG0465	COG0558	b3178	hflB	Cell division protein ftsH (EC 3.4.24.-)	b1758	ynjF	Inner membrane protein ynjF	[TP0765-TP0256 (0.8653493)]
COG0465	COG0558	b3178	hflB	Cell division protein ftsH (EC 3.4.24.-)	b1408	ynbA	Inner membrane protein ynbA	[TP0765-TP0256 (0.8653493)]
COG0465	COG0558	b3178	hflB	Cell division protein ftsH (EC 3.4.24.-)	b1912	pgsA	CDP-diacylglycerol--glycerol-3-phosphate 3-phosphatidyltransferase (EC 2.7.8.5) (Phosphatidylglycerophosphate synthase) (PGP synthase)	[TP0765-TP0256 (0.8653493)]
COG0024	COG0462	b0168	map	Methionine aminopeptidase (EC 3.4.11.18) (MAP) (Peptidase M)	b1207	prs	Ribose-phosphate pyrophosphokinase (EC 2.7.6.1) (RPPK) (Phosphoribosyl pyrophosphate synthetase) (P-Rib-PP synthetase) (PRPP synthetase)	[TP0842-TP0294 (0.8762697)]
COG0125	COG0361	b1098	tmk	Thymidylate kinase (EC 2.7.4.9) (Thymidine monophosphate kinase) (dTMP kinase) (TMPK)	b0884	infA	Translation initiation factor IF-1	[TP0354-TP0097 (0.8382038)]
COG1536	COG1766	b1939	fliG	Flagellar motor switch protein fliG	b1938	fliF	Flagellar M-ring protein	[TP0400-TP0399 (0.9198608), TP0026-TP0399 (0.9539454)]
COG0319	COG0787	b0659	ybeY	UPF0054 protein ybeY	b1190	dadX	Alanine racemase, catabolic (EC 5.1.1.1)	[TP0650-TP0681 (0.82058704)]
COG0319	COG0787	b0659	ybeY	UPF0054 protein ybeY	b4053	alr	Alanine racemase, biosynthetic (EC 5.1.1.1)	[TP0650-TP0681 (0.82058704)]
COG0215	COG1536	b0526	cysS	Cysteinyl-tRNA synthetase (EC 6.1.1.16) (Cysteine--tRNA ligase) (CysRS)	b1939	fliG	Flagellar motor switch protein fliG	[TP0091-TP0400 (0.6374247)]
COG0564	COG1418	b0058	rluA	Ribosomal large subunit pseudouridine synthase A (EC 5.4.99.-) (rRNA- uridine isomerase A) (rRNA pseudouridylate synthase A)	b1962	yedJ	Hypothetical protein yedJ	[TP0154-TP1018 (0.7668753)]
COG0564	COG1418	b2791	truC	tRNA pseudouridine synthase C (EC 5.4.99.-) (tRNA-uridine isomerase C) (tRNA pseudouridylate synthase C)	b1962	yedJ	Hypothetical protein yedJ	[TP0154-TP1018 (0.7668753)]
COG0564	COG1418	b2594	rluD	Ribosomal large subunit pseudouridine synthase D (EC 5.4.99.-) (rRNA- uridine isomerase D) (rRNA pseudouridylate synthase D)	b1962	yedJ	Hypothetical protein yedJ	[TP0154-TP1018 (0.7668753)]
COG0564	COG1418	b1086	rluC	Ribosomal large subunit pseudouridine synthase C (EC 5.4.99.-) (rRNA- uridine isomerase C) (rRNA pseudouridylate synthase C)	b1962	yedJ	Hypothetical protein yedJ	[TP0154-TP1018 (0.7668753)]
COG0849	COG1595	b0094	ftsA	Cell division protein ftsA	b2573	rpoE	RNA polymerase sigma-E factor (Sigma-24)	[TP0389-TP0092 (0.66770643)]
COG0849	COG1595	b0094	ftsA	Cell division protein ftsA	b4293	fecI	Probable RNA polymerase sigma factor fecI	[TP0389-TP0092 (0.66770643)]
COG0301	COG1529	b0423	thiI	Thiamine biosynthesis protein thiI	b2881	xdhD	Probable hypoxanthine oxidase xdhD (EC 1.-.-.-)	[TP0559-TP0079 (0.62660724)]
COG0301	COG1529	b0423	thiI	Thiamine biosynthesis protein thiI	b2866	xdhA	Xanthine dehydrogenase molybdenum-binding subunit (EC 1.17.1.4)	[TP0559-TP0079 (0.62660724)]
COG0301	COG1529	b0423	thiI	Thiamine biosynthesis protein thiI	b0284	yagR	Putative xanthine dehydrogenase yagR molybdenum-binding subunit (EC 1.17.1.4)	[TP0559-TP0079 (0.62660724)]
COG0739	COG2204	b2742	nlpD	Lipoprotein nlpD precursor	b3868	glnG	Nitrogen regulation protein NR(I)	[TP0706-TP0519 (0.80130965)]
COG0739	COG2204	b2865	ygeR	Hypothetical lipoprotein ygeR precursor	b4004	zraR	Transcriptional regulatory protein zraR	[TP0706-TP0519 (0.80130965)]
COG0739	COG2204	b2742	nlpD	Lipoprotein nlpD precursor	b2220	az	Acetoacetate metabolism regulatory protein atoC (Ornithine/arginine decarboxylase inhibitor) (Ornithine decarboxylase antizyme)	[TP0706-TP0519 (0.80130965)]
COG0739	COG2204	b1856	yebA	Hypothetical metalloprotease yebA precursor (EC 3.4.24.-) (ORFU)	b2220	az	Acetoacetate metabolism regulatory protein atoC (Ornithine/arginine decarboxylase inhibitor) (Ornithine decarboxylase antizyme)	[TP0706-TP0519 (0.80130965)]
COG0739	COG2204	b2742	nlpD	Lipoprotein nlpD precursor	b4004	zraR	Transcriptional regulatory protein zraR	[TP0706-TP0519 (0.80130965)]
COG0739	COG2204	b2865	ygeR	Hypothetical lipoprotein ygeR precursor	b3868	glnG	Nitrogen regulation protein NR(I)	[TP0706-TP0519 (0.80130965)]
COG0739	COG2204	b2742	nlpD	Lipoprotein nlpD precursor	b2554	yfhA	Hypothetical protein yfhA (ORF-2)	[TP0706-TP0519 (0.80130965)]
COG0739	COG2204	b1856	yebA	Hypothetical metalloprotease yebA precursor (EC 3.4.24.-) (ORFU)	b2554	yfhA	Hypothetical protein yfhA (ORF-2)	[TP0706-TP0519 (0.80130965)]
COG0739	COG2204	b2865	ygeR	Hypothetical lipoprotein ygeR precursor	b2554	yfhA	Hypothetical protein yfhA (ORF-2)	[TP0706-TP0519 (0.80130965)]
COG0739	COG2204	b1856	yebA	Hypothetical metalloprotease yebA precursor (EC 3.4.24.-) (ORFU)	b4004	zraR	Transcriptional regulatory protein zraR	[TP0706-TP0519 (0.80130965)]
COG0739	COG2204	b1856	yebA	Hypothetical metalloprotease yebA precursor (EC 3.4.24.-) (ORFU)	b3868	glnG	Nitrogen regulation protein NR(I)	[TP0706-TP0519 (0.80130965)]
COG0739	COG2204	b2865	ygeR	Hypothetical lipoprotein ygeR precursor	b2220	az	Acetoacetate metabolism regulatory protein atoC (Ornithine/arginine decarboxylase inhibitor) (Ornithine decarboxylase antizyme)	[TP0706-TP0519 (0.80130965)]
COG0036	COG2001	b3386	dod	Ribulose-phosphate 3-epimerase (EC 5.1.3.1) (Pentose-5-phosphate 3- epimerase) (PPE) (R5P3E)	b0081	mraZ	Protein mraZ {UniProtKB/Swiss-Prot:P22186}	[TP0945-TP0383 (0.685165)]
COG0036	COG2001	b4301	sgcE	Protein sgcE {UniProtKB/Swiss-Prot:P39362}	b0081	mraZ	Protein mraZ {UniProtKB/Swiss-Prot:P22186}	[TP0945-TP0383 (0.685165)]
COG0036	COG2001	b4085	alsE	D-allulose-6-phosphate 3-epimerase (EC 5.1.3.-)	b0081	mraZ	Protein mraZ {UniProtKB/Swiss-Prot:P22186}	[TP0945-TP0383 (0.685165)]
COG0280	COG0457	b2458	eutD	Ethanolamine utilization protein eutD	b0568	nfrA	Bacteriophage N4 adsorption protein A precursor	[TP0094-TP0067 (0.5068833)]
COG0280	COG0457	b2458	eutD	Ethanolamine utilization protein eutD	b2851	ygeG	Hypothetical protein ygeG	[TP0094-TP0067 (0.5068833)]
COG0280	COG0457	b2458	eutD	Ethanolamine utilization protein eutD	b3530	b3530	Cellulose synthase operon protein C	[TP0094-TP0067 (0.5068833)]
COG0280	COG0457	b2458	eutD	Ethanolamine utilization protein eutD	b2852	ygeH	Hypothetical protein ygeH	[TP0094-TP0067 (0.5068833)]
COG0457	COG0495	b2851	ygeG	Hypothetical protein ygeG	b0642	leuS	Leucyl-tRNA synthetase (EC 6.1.1.4) (Leucine--tRNA ligase) (LeuRS)	[TP0067-TP0586 (0.714839)]
COG0457	COG0495	b0568	nfrA	Bacteriophage N4 adsorption protein A precursor	b0642	leuS	Leucyl-tRNA synthetase (EC 6.1.1.4) (Leucine--tRNA ligase) (LeuRS)	[TP0067-TP0586 (0.714839)]
COG0457	COG0495	b2852	ygeH	Hypothetical protein ygeH	b0642	leuS	Leucyl-tRNA synthetase (EC 6.1.1.4) (Leucine--tRNA ligase) (LeuRS)	[TP0067-TP0586 (0.714839)]
COG0457	COG0495	b3530	b3530	Cellulose synthase operon protein C	b0642	leuS	Leucyl-tRNA synthetase (EC 6.1.1.4) (Leucine--tRNA ligase) (LeuRS)	[TP0067-TP0586 (0.714839)]
COG0257	COG0472	b3299	b3299	50S ribosomal protein L36	b0087	murX	Phospho-N-acetylmuramoyl-pentapeptide-transferase (EC 2.7.8.13) (UDP- MurNAc-pentapeptide phosphotransferase)	[TP0209-TP0345 (0.64932555)]
COG0257	COG0472	b3299	b3299	50S ribosomal protein L36	b3784	rfe	Undecaprenyl-phosphate alpha-N-acetylglucosaminyl 1-phosphate transferase (EC 2.7.8.-) (UDP-GlcNAc:undecaprenyl-phosphate GlcNAc-1- phosphate transferase)	[TP0209-TP0345 (0.64932555)]
COG0358	COG0457	b3066	dnaG	DNA primase {UniProtKB/Swiss-Prot:P0ABS5}	b2852	ygeH	Hypothetical protein ygeH	[TP0492-TP0648 (0.5111708)]
COG0358	COG0457	b3066	dnaG	DNA primase {UniProtKB/Swiss-Prot:P0ABS5}	b3530	b3530	Cellulose synthase operon protein C	[TP0492-TP0648 (0.5111708)]
COG0358	COG0457	b3066	dnaG	DNA primase {UniProtKB/Swiss-Prot:P0ABS5}	b0568	nfrA	Bacteriophage N4 adsorption protein A precursor	[TP0492-TP0648 (0.5111708)]
COG0358	COG0457	b3066	dnaG	DNA primase {UniProtKB/Swiss-Prot:P0ABS5}	b2851	ygeG	Hypothetical protein ygeG	[TP0492-TP0648 (0.5111708)]
COG0301	COG0301	b0423	thiI	Thiamine biosynthesis protein thiI	b0423	thiI	Thiamine biosynthesis protein thiI	[TP0559-TP0559 (0.6965584)]
COG0687	COG1558	b1123	potD	Spermidine/putrescine-binding periplasmic protein precursor (SPBP)	b1074	flgC	Flagellar basal-body rod protein flgC (Putative proximal rod protein)	[TP0655-TP0397 (0.60331625)]
COG0687	COG1558	b1440	ydcS	Putative ABC transporter periplasmic-binding protein ydcS precursor	b1074	flgC	Flagellar basal-body rod protein flgC (Putative proximal rod protein)	[TP0655-TP0397 (0.60331625)]
COG0687	COG1558	b0854	potF	Putrescine-binding periplasmic protein precursor	b1074	flgC	Flagellar basal-body rod protein flgC (Putative proximal rod protein)	[TP0655-TP0397 (0.60331625)]
COG0795	COG1792	b4261	yjgP	Inner membrane protein yjgP	b3250	mreC	Rod shape-determining protein mreC	[TP0884-TP0498 (0.8374102)]
COG0795	COG1792	b4262	yjgQ	Inner membrane protein yjgQ	b3250	mreC	Rod shape-determining protein mreC	[TP0884-TP0498 (0.8374102)]
COG1317	COG1536	b1940	fliH	Flagellar assembly protein fliH	b1939	fliG	Flagellar motor switch protein fliG	[TP0401-TP0026 (0.96139234)]
COG1214	COG1516	b1807	yeaZ	Hypothetical M22 peptidase homolog yeaZ	b1925	fliS	Flagellar protein fliS	[TP0876-TP0943 (0.57131183)]
COG0608	COG1234	b2892	recJ	Single-stranded-DNA-specific exonuclease recJ (EC 3.1.-.-)	b2268	rnz	Ribonuclease Z (EC 3.1.26.11) (RNase Z) (tRNase Z) (tRNA 3 endonuclease)	[TP0704-TP0819 (0.5844061)]
COG0024	COG0125	b0168	map	Methionine aminopeptidase (EC 3.4.11.18) (MAP) (Peptidase M)	b1098	tmk	Thymidylate kinase (EC 2.7.4.9) (Thymidine monophosphate kinase) (dTMP kinase) (TMPK)	[TP0842-TP0354 (0.8096375)]
COG1077	COG1426	b3251	mreB	Rod shape-determining protein mreB	b2516	yfgA	Putative HTH-type transcriptional regulator yfgA	[TP0497-TP0334 (0.739115)]
COG0257	COG0779	b3299	b3299	50S ribosomal protein L36	b3170	yhbC	Hypothetical UPF0090 protein yhbC	[TP0209-TP0893 (0.7461857)]
COG1291	COG1291	b1890	motA	Chemotaxis protein motA (Motility protein A)	b1890	motA	Chemotaxis protein motA (Motility protein A)	[TP0725-TP0725 (0.8044664)]
COG0275	COG1815	b0082	mraW	S-adenosyl-methyltransferase mraW (EC 2.1.1.-)	b1073	flgB	Flagellar basal-body rod protein flgB (Putative proximal rod protein)	[TP0384-TP0396 (0.81050646)]
COG1536	COG1536	b1939	fliG	Flagellar motor switch protein fliG	b1939	fliG	Flagellar motor switch protein fliG	[TP0026-TP0400 (0.5928469)]
COG0457	COG0845	b3530	b3530	Cellulose synthase operon protein C	b0878	macA	Macrolide-specific efflux protein macA precursor	[TP0648-TP0965 (0.54118866)]
COG0457	COG0845	b2851	ygeG	Hypothetical protein ygeG	b3513	mdtE	Multidrug resistance protein mdtE precursor	[TP0648-TP0965 (0.54118866)]
COG0457	COG0845	b2851	ygeG	Hypothetical protein ygeG	b0795	ybhG	UPF0194 membrane protein ybhG precursor	[TP0648-TP0965 (0.54118866)]
COG0457	COG0845	b2852	ygeH	Hypothetical protein ygeH	b2074	mdtA	Multidrug resistance protein mdtA precursor (Multidrug transporter mdtA)	[TP0648-TP0965 (0.54118866)]
COG0457	COG0845	b0568	nfrA	Bacteriophage N4 adsorption protein A precursor	b2074	mdtA	Multidrug resistance protein mdtA precursor (Multidrug transporter mdtA)	[TP0648-TP0965 (0.54118866)]
COG0457	COG0845	b2852	ygeH	Hypothetical protein ygeH	b0795	ybhG	UPF0194 membrane protein ybhG precursor	[TP0648-TP0965 (0.54118866)]
COG0457	COG0845	b3530	b3530	Cellulose synthase operon protein C	b0463	lir	Acriflavine resistance protein A precursor	[TP0648-TP0965 (0.54118866)]
COG0457	COG0845	b0568	nfrA	Bacteriophage N4 adsorption protein A precursor	b3513	mdtE	Multidrug resistance protein mdtE precursor	[TP0648-TP0965 (0.54118866)]
COG0457	COG0845	b0568	nfrA	Bacteriophage N4 adsorption protein A precursor	b0795	ybhG	UPF0194 membrane protein ybhG precursor	[TP0648-TP0965 (0.54118866)]
COG0457	COG0845	b3530	b3530	Cellulose synthase operon protein C	b3487	yhiI	Hypothetical protein yhiI precursor	[TP0648-TP0965 (0.54118866)]
COG0457	COG0845	b3530	b3530	Cellulose synthase operon protein C	b0574	cusB	Cation efflux system protein cusB precursor	[TP0648-TP0965 (0.54118866)]
COG0457	COG0845	b3530	b3530	Cellulose synthase operon protein C	b3265	envC	Acriflavine resistance protein E precursor (Protein envC)	[TP0648-TP0965 (0.54118866)]
COG0457	COG0845	b0568	nfrA	Bacteriophage N4 adsorption protein A precursor	b0574	cusB	Cation efflux system protein cusB precursor	[TP0648-TP0965 (0.54118866)]
COG0457	COG0845	b0568	nfrA	Bacteriophage N4 adsorption protein A precursor	b0463	lir	Acriflavine resistance protein A precursor	[TP0648-TP0965 (0.54118866)]
COG0457	COG0845	b2852	ygeH	Hypothetical protein ygeH	b3487	yhiI	Hypothetical protein yhiI precursor	[TP0648-TP0965 (0.54118866)]
COG0457	COG0845	b2851	ygeG	Hypothetical protein ygeG	b3487	yhiI	Hypothetical protein yhiI precursor	[TP0648-TP0965 (0.54118866)]
COG0457	COG0845	b3530	b3530	Cellulose synthase operon protein C	b0795	ybhG	UPF0194 membrane protein ybhG precursor	[TP0648-TP0965 (0.54118866)]
COG0457	COG0845	b0568	nfrA	Bacteriophage N4 adsorption protein A precursor	b3265	envC	Acriflavine resistance protein E precursor (Protein envC)	[TP0648-TP0965 (0.54118866)]
COG0457	COG0845	b2851	ygeG	Hypothetical protein ygeG	b0878	macA	Macrolide-specific efflux protein macA precursor	[TP0648-TP0965 (0.54118866)]
COG0457	COG0845	b2852	ygeH	Hypothetical protein ygeH	b0574	cusB	Cation efflux system protein cusB precursor	[TP0648-TP0965 (0.54118866)]
COG0457	COG0845	b0568	nfrA	Bacteriophage N4 adsorption protein A precursor	b0878	macA	Macrolide-specific efflux protein macA precursor	[TP0648-TP0965 (0.54118866)]
COG0457	COG0845	b2852	ygeH	Hypothetical protein ygeH	b0878	macA	Macrolide-specific efflux protein macA precursor	[TP0648-TP0965 (0.54118866)]
COG0457	COG0845	b2851	ygeG	Hypothetical protein ygeG	b3265	envC	Acriflavine resistance protein E precursor (Protein envC)	[TP0648-TP0965 (0.54118866)]
COG0457	COG0845	b0568	nfrA	Bacteriophage N4 adsorption protein A precursor	b3487	yhiI	Hypothetical protein yhiI precursor	[TP0648-TP0965 (0.54118866)]
COG0457	COG0845	b2851	ygeG	Hypothetical protein ygeG	b2074	mdtA	Multidrug resistance protein mdtA precursor (Multidrug transporter mdtA)	[TP0648-TP0965 (0.54118866)]
COG0457	COG0845	b3530	b3530	Cellulose synthase operon protein C	b3513	mdtE	Multidrug resistance protein mdtE precursor	[TP0648-TP0965 (0.54118866)]
COG0457	COG0845	b3530	b3530	Cellulose synthase operon protein C	b2074	mdtA	Multidrug resistance protein mdtA precursor (Multidrug transporter mdtA)	[TP0648-TP0965 (0.54118866)]
COG0457	COG0845	b2852	ygeH	Hypothetical protein ygeH	b3265	envC	Acriflavine resistance protein E precursor (Protein envC)	[TP0648-TP0965 (0.54118866)]
COG0457	COG0845	b2851	ygeG	Hypothetical protein ygeG	b0463	lir	Acriflavine resistance protein A precursor	[TP0648-TP0965 (0.54118866)]
COG0457	COG0845	b2852	ygeH	Hypothetical protein ygeH	b3513	mdtE	Multidrug resistance protein mdtE precursor	[TP0648-TP0965 (0.54118866)]
COG0457	COG0845	b2852	ygeH	Hypothetical protein ygeH	b0463	lir	Acriflavine resistance protein A precursor	[TP0648-TP0965 (0.54118866)]
COG0457	COG0845	b2851	ygeG	Hypothetical protein ygeG	b0574	cusB	Cation efflux system protein cusB precursor	[TP0648-TP0965 (0.54118866)]
COG1815	COG3015	b1073	flgB	Flagellar basal-body rod protein flgB (Putative proximal rod protein)	b0192	cutF	Copper homeostasis protein cutF precursor (Lipoprotein nlpE)	[TP0396-TP0435 (0.51549006)]
COG0419	COG1512	b0397	sbcC	Exonuclease sbcC {UniProtKB/Swiss-Prot:P13458}	b2778	ygcG	Hypothetical protein ygcG	[TP0627-TP0561 (0.5704539)]
COG1749	COG1843	b1076	flgE	Flagellar hook protein flgE	b1075	flgD	Basal-body rod modification protein flgD	[TP0727-TP0728 (0.8651164)]
COG0782	COG1057	b3406	greB	Transcription elongation factor greB (Transcript cleavage factor greB)	b0639	nadD	Nicotinate-nucleotide adenylyltransferase (EC 2.7.7.18) (Deamido- NAD(+) pyrophosphorylase) (Deamido-NAD(+) diphosphorylase) (Nicotinate mononucleotide adenylyltransferase) (NaMN adenylyltransferase)	[TP0019-TP0741 (0.75909394)]
COG0782	COG1057	b3181	greA	Transcription elongation factor greA (Transcript cleavage factor greA)	b0639	nadD	Nicotinate-nucleotide adenylyltransferase (EC 2.7.7.18) (Deamido- NAD(+) pyrophosphorylase) (Deamido-NAD(+) diphosphorylase) (Nicotinate mononucleotide adenylyltransferase) (NaMN adenylyltransferase)	[TP0019-TP0741 (0.75909394)]
COG0782	COG1057	b0610	rnk	Regulator of nucleoside diphosphate kinase	b0639	nadD	Nicotinate-nucleotide adenylyltransferase (EC 2.7.7.18) (Deamido- NAD(+) pyrophosphorylase) (Deamido-NAD(+) diphosphorylase) (Nicotinate mononucleotide adenylyltransferase) (NaMN adenylyltransferase)	[TP0019-TP0741 (0.75909394)]
COG1516	COG1516	b1925	fliS	Flagellar protein fliS	b1925	fliS	Flagellar protein fliS	[TP0943-TP0943 (0.5311184)]
COG0817	COG1516	b1863	ruvC	Crossover junction endodeoxyribonuclease ruvC (EC 3.1.22.4) (Holliday junction nuclease ruvC) (Holliday junction resolvase ruvC)	b1925	fliS	Flagellar protein fliS	[TP0517-TP0943 (0.5294325)]
COG1512	COG2215	b2778	ygcG	Hypothetical protein ygcG	b2106	rcnA	Nickel/cobalt efflux system rcnA	[TP0561-TP0558 (0.53951585)]
COG1109	COG1157	b3176	mrsA	Phosphoglucosamine mutase (EC 5.4.2.10)	b1941	fliI	Flagellum-specific ATP synthase (EC 3.6.3.14)	[TP0413-TP0402 (0.78400123)]
COG1109	COG1157	b2048	rfbK	Phosphomannomutase {UniProtKB/Swiss-Prot:P24175}	b1941	fliI	Flagellum-specific ATP synthase (EC 3.6.3.14)	[TP0413-TP0402 (0.78400123)]
COG0090	COG1643	b3317	rplB	50S ribosomal protein L2	b1413	hrpA	ATP-dependent RNA helicase hrpA (EC 3.6.1.-)	[TP0192-TP0526 (0.71912634)]
COG0090	COG1643	b3317	rplB	50S ribosomal protein L2	b0148	hrpB	ATP-dependent RNA helicase hrpB (EC 3.6.1.-)	[TP0192-TP0526 (0.71912634)]
COG0217	COG1235	b1864	yebC	UPF0082 protein yebC	b4092	phnP	Protein phnP {UniProtKB/Swiss-Prot:P16692}	[TP0474-TP0489 (0.71912634)]
COG0217	COG1235	b1983	yeeN	Hypothetical UPF0082 protein yeeN	b4092	phnP	Protein phnP {UniProtKB/Swiss-Prot:P16692}	[TP0474-TP0489 (0.71912634)]
COG0267	COG2215	b3636	b3636	50S ribosomal protein L33	b2106	rcnA	Nickel/cobalt efflux system rcnA	[TP0234-TP0558 (0.7885255)]
COG0012	COG0188	b1203	gtp1	GTP-dependent nucleic acid-binding protein engD	b2231	gyrA	DNA gyrase subunit A (EC 5.99.1.3)	[TP0124-TP0005 (0.7149395)]
COG0012	COG0188	b1203	gtp1	GTP-dependent nucleic acid-binding protein engD	b3019	parC	DNA topoisomerase 4 subunit A (EC 5.99.1.-) (Topoisomerase IV subunit A)	[TP0124-TP0005 (0.7149395)]
COG1057	COG3015	b0639	nadD	Nicotinate-nucleotide adenylyltransferase (EC 2.7.7.18) (Deamido- NAD(+) pyrophosphorylase) (Deamido-NAD(+) diphosphorylase) (Nicotinate mononucleotide adenylyltransferase) (NaMN adenylyltransferase)	b0192	cutF	Copper homeostasis protein cutF precursor (Lipoprotein nlpE)	[TP0741-TP0435 (0.5622841)]
COG0324	COG1558	b4171	miaA	tRNA delta(2)-isopentenylpyrophosphate transferase (EC 2.5.1.8) (IPP transferase) (Isopentenyl-diphosphate:tRNA isopentenyltransferase) (IPTase) (IPPT)	b1074	flgC	Flagellar basal-body rod protein flgC (Putative proximal rod protein)	[TP0637-TP0397 (0.66148543)]
COG0530	COG0621	b3196	yrbG	Inner membrane protein yrbG	b0661	yleA	Hypothetical UPF0004 protein yleA	[TP1034-TP0269 (0.7081234)]
COG0530	COG0621	b3196	yrbG	Inner membrane protein yrbG	b0835	yliG	Hypothetical UPF0004 protein yliG	[TP1034-TP0269 (0.7081234)]
COG0457	COG1643	b2852	ygeH	Hypothetical protein ygeH	b0148	hrpB	ATP-dependent RNA helicase hrpB (EC 3.6.1.-)	[TP0067-TP0526 (0.80406195)]
COG0457	COG1643	b3530	b3530	Cellulose synthase operon protein C	b1413	hrpA	ATP-dependent RNA helicase hrpA (EC 3.6.1.-)	[TP0067-TP0526 (0.80406195)]
COG0457	COG1643	b2852	ygeH	Hypothetical protein ygeH	b1413	hrpA	ATP-dependent RNA helicase hrpA (EC 3.6.1.-)	[TP0067-TP0526 (0.80406195)]
COG0457	COG1643	b0568	nfrA	Bacteriophage N4 adsorption protein A precursor	b1413	hrpA	ATP-dependent RNA helicase hrpA (EC 3.6.1.-)	[TP0067-TP0526 (0.80406195)]
COG0457	COG1643	b2851	ygeG	Hypothetical protein ygeG	b0148	hrpB	ATP-dependent RNA helicase hrpB (EC 3.6.1.-)	[TP0067-TP0526 (0.80406195)]
COG0457	COG1643	b0568	nfrA	Bacteriophage N4 adsorption protein A precursor	b0148	hrpB	ATP-dependent RNA helicase hrpB (EC 3.6.1.-)	[TP0067-TP0526 (0.80406195)]
COG0457	COG1643	b3530	b3530	Cellulose synthase operon protein C	b0148	hrpB	ATP-dependent RNA helicase hrpB (EC 3.6.1.-)	[TP0067-TP0526 (0.80406195)]
COG0457	COG1643	b2851	ygeG	Hypothetical protein ygeG	b1413	hrpA	ATP-dependent RNA helicase hrpA (EC 3.6.1.-)	[TP0067-TP0526 (0.80406195)]
COG0840	COG1157	b1421	trg	Methyl-accepting chemotaxis protein III (MCP-III) (Ribose and galactose chemoreceptor protein)	b1941	fliI	Flagellum-specific ATP synthase (EC 3.6.3.14)	[TP0640-TP0402 (0.9180537)]
COG0840	COG1157	b3072	aer	Aerotaxis receptor {UniProtKB/Swiss-Prot:P50466}	b1941	fliI	Flagellum-specific ATP synthase (EC 3.6.3.14)	[TP0640-TP0402 (0.9180537)]
COG0840	COG1157	b4355	tsr	Methyl-accepting chemotaxis protein I (MCP-I) (Serine chemoreceptor protein)	b1941	fliI	Flagellum-specific ATP synthase (EC 3.6.3.14)	[TP0640-TP0402 (0.9180537)]
COG0840	COG1157	b1885	tap	Methyl-accepting chemotaxis protein IV (MCP-IV) (Dipeptide chemoreceptor protein)	b1941	fliI	Flagellum-specific ATP synthase (EC 3.6.3.14)	[TP0640-TP0402 (0.9180537)]
COG0840	COG1157	b1886	tar	Methyl-accepting chemotaxis protein II (MCP-II) (Aspartate chemoreceptor protein)	b1941	fliI	Flagellum-specific ATP synthase (EC 3.6.3.14)	[TP0640-TP0402 (0.9180537)]
COG0462	COG0492	b1207	prs	Ribose-phosphate pyrophosphokinase (EC 2.7.6.1) (RPPK) (Phosphoribosyl pyrophosphate synthetase) (P-Rib-PP synthetase) (PRPP synthetase)	b0888	trxB	Thioredoxin reductase (EC 1.8.1.9) (TRXR)	[TP0294-TP0814 (0.8323514)]
COG0124	COG0254	b2514	hisS	Histidyl-tRNA synthetase (EC 6.1.1.21) (Histidine--tRNA ligase) (HisRS)	b0296	rpmE2	50S ribosomal protein L31 type B	[TP0641-TP0255 (0.65973145)]
COG0124	COG0254	b2514	hisS	Histidyl-tRNA synthetase (EC 6.1.1.21) (Histidine--tRNA ligase) (HisRS)	b3936	rpmE	50S ribosomal protein L31	[TP0641-TP0255 (0.65973145)]
COG0178	COG0272	b4058	uvrA	UvrABC system protein A (UvrA protein) (Excinuclease ABC subunit A)	b2411	ligA	DNA ligase (EC 6.5.1.2) (Polydeoxyribonucleotide synthase [NAD+])	[TP0514-TP0634 (0.7537598)]
COG0178	COG0272	b4058	uvrA	UvrABC system protein A (UvrA protein) (Excinuclease ABC subunit A)	b3647	yicF	Hypothetical DNA ligase-like protein yicF	[TP0514-TP0634 (0.7537598)]
COG1512	COG1684	b2778	ygcG	Hypothetical protein ygcG	b1950	fliR	Flagellar biosynthetic protein fliR	[TP0561-TP0716 (0.6360963)]
COG0257	COG2204	b3299	b3299	50S ribosomal protein L36	b4004	zraR	Transcriptional regulatory protein zraR	[TP0209-TP0519 (0.6010877)]
COG0257	COG2204	b3299	b3299	50S ribosomal protein L36	b3868	glnG	Nitrogen regulation protein NR(I)	[TP0209-TP0519 (0.6010877)]
COG0257	COG2204	b3299	b3299	50S ribosomal protein L36	b2554	yfhA	Hypothetical protein yfhA (ORF-2)	[TP0209-TP0519 (0.6010877)]
COG0257	COG2204	b3299	b3299	50S ribosomal protein L36	b2220	az	Acetoacetate metabolism regulatory protein atoC (Ornithine/arginine decarboxylase inhibitor) (Ornithine decarboxylase antizyme)	[TP0209-TP0519 (0.6010877)]
COG0495	COG1558	b0642	leuS	Leucyl-tRNA synthetase (EC 6.1.1.4) (Leucine--tRNA ligase) (LeuRS)	b1074	flgC	Flagellar basal-body rod protein flgC (Putative proximal rod protein)	[TP0586-TP0397 (0.60331625)]
COG1135	COG1466	b0199	abc	D-methionine transport ATP-binding protein metN	b0640	holA	DNA polymerase III delta subunit (EC 2.7.7.7)	[TP0120-TP0588 (0.7896185)]
COG1192	COG2214	ECOK12F046	A	Protein sopA (Plasmid partition protein A)	b1000	cbpA	Curved DNA-binding protein	[TP0272-TP0843 (0.8210422)]
COG1192	COG2214	b3534	yhjQ	Hypothetical protein yhjQ	b1000	cbpA	Curved DNA-binding protein	[TP0272-TP0843 (0.8210422)]
COG1292	COG1512	b1801	yeaV	Probable transport protein yeaV	b2778	ygcG	Hypothetical protein ygcG	[TP0106-TP0561 (0.5550382)]
COG1292	COG1512	b0314	betT	High-affinity choline transport protein	b2778	ygcG	Hypothetical protein ygcG	[TP0106-TP0561 (0.5550382)]
COG1292	COG1512	b0040	caiT	L-carnitine/gamma-butyrobetaine antiporter	b2778	ygcG	Hypothetical protein ygcG	[TP0106-TP0561 (0.5550382)]
COG0608	COG1159	b2892	recJ	Single-stranded-DNA-specific exonuclease recJ (EC 3.1.-.-)	b2566	era	GTP-binding protein era	[TP0704-TP0541 (0.7586372)]
COG0242	COG0263	b3287	fms	Peptide deformylase (EC 3.5.1.88) (PDF) (Polypeptide deformylase)	b0242	proB	Glutamate 5-kinase (EC 2.7.2.11) (Gamma-glutamyl kinase) (GK)	[TP0757-TP0351 (0.5771584)]
COG0566	COG1589	b3651	trmH	tRNA guanosine-2'-O-methyltransferase (EC 2.1.1.34) (tRNA [Gm18] methyltransferase)	b0093	ftsQ	Cell division protein ftsQ	[TP0109-TP0388 (0.8512026)]
COG0566	COG1589	b2581	yfiF	Hypothetical tRNA/rRNA methyltransferase yfiF (EC 2.1.1.-)	b0093	ftsQ	Cell division protein ftsQ	[TP0109-TP0388 (0.8512026)]
COG0566	COG1589	b4180	rlmB	23S rRNA (guanosine-2'-O-)-methyltransferase rlmB (EC 2.1.1.-) (23S rRNA Gm2251 2'-O-methyltransferase)	b0093	ftsQ	Cell division protein ftsQ	[TP0109-TP0388 (0.8512026)]
COG0739	COG4786	b2742	nlpD	Lipoprotein nlpD precursor	b1078	flgG	Flagellar basal-body rod protein flgG (Distal rod protein)	[TP0782-TP0961 (0.69582695)]
COG0739	COG4786	b2865	ygeR	Hypothetical lipoprotein ygeR precursor	b1078	flgG	Flagellar basal-body rod protein flgG (Distal rod protein)	[TP0782-TP0961 (0.69582695)]
COG0739	COG4786	b1856	yebA	Hypothetical metalloprotease yebA precursor (EC 3.4.24.-) (ORFU)	b1078	flgG	Flagellar basal-body rod protein flgG (Distal rod protein)	[TP0782-TP0961 (0.69582695)]
COG0124	COG0546	b2514	hisS	Histidyl-tRNA synthetase (EC 6.1.1.21) (Histidine--tRNA ligase) (HisRS)	b3385	gph	Phosphoglycolate phosphatase (EC 3.1.3.18) (PGPase) (PGP)	[TP0641-TP0554 (0.5196431)]
COG0495	COG2882	b0642	leuS	Leucyl-tRNA synthetase (EC 6.1.1.4) (Leucine--tRNA ligase) (LeuRS)	b1942	fliJ	Flagellar fliJ protein	[TP0586-TP0403 (0.64541596)]
COG0457	COG1234	b2851	ygeG	Hypothetical protein ygeG	b2268	rnz	Ribonuclease Z (EC 3.1.26.11) (RNase Z) (tRNase Z) (tRNA 3 endonuclease)	[TP0095-TP0819 (0.5178716)]
COG0457	COG1234	b0568	nfrA	Bacteriophage N4 adsorption protein A precursor	b2268	rnz	Ribonuclease Z (EC 3.1.26.11) (RNase Z) (tRNase Z) (tRNA 3 endonuclease)	[TP0095-TP0819 (0.5178716)]
COG0457	COG1234	b3530	b3530	Cellulose synthase operon protein C	b2268	rnz	Ribonuclease Z (EC 3.1.26.11) (RNase Z) (tRNase Z) (tRNA 3 endonuclease)	[TP0095-TP0819 (0.5178716)]
COG0457	COG1234	b2852	ygeH	Hypothetical protein ygeH	b2268	rnz	Ribonuclease Z (EC 3.1.26.11) (RNase Z) (tRNase Z) (tRNA 3 endonuclease)	[TP0095-TP0819 (0.5178716)]
COG0257	COG0773	b3299	b3299	50S ribosomal protein L36	b4233	mpl	UDP-N-acetylmuramate:L-alanyl-gamma-D-glutamyl-meso-diaminopimelate ligase (EC 6.3.2.-) (Murein peptide ligase)	[TP0209-TP0341 (0.6926446)]
COG0257	COG0773	b3299	b3299	50S ribosomal protein L36	b0091	murC	UDP-N-acetylmuramate--L-alanine ligase (EC 6.3.2.8) (UDP-N- acetylmuramoyl-L-alanine synthetase)	[TP0209-TP0341 (0.6926446)]
COG0457	COG2204	b2852	ygeH	Hypothetical protein ygeH	b4004	zraR	Transcriptional regulatory protein zraR	[TP0067-TP0519 (0.7741208)]
COG0457	COG2204	b0568	nfrA	Bacteriophage N4 adsorption protein A precursor	b3868	glnG	Nitrogen regulation protein NR(I)	[TP0067-TP0519 (0.7741208)]
COG0457	COG2204	b2851	ygeG	Hypothetical protein ygeG	b3868	glnG	Nitrogen regulation protein NR(I)	[TP0067-TP0519 (0.7741208)]
COG0457	COG2204	b0568	nfrA	Bacteriophage N4 adsorption protein A precursor	b2220	az	Acetoacetate metabolism regulatory protein atoC (Ornithine/arginine decarboxylase inhibitor) (Ornithine decarboxylase antizyme)	[TP0067-TP0519 (0.7741208)]
COG0457	COG2204	b0568	nfrA	Bacteriophage N4 adsorption protein A precursor	b4004	zraR	Transcriptional regulatory protein zraR	[TP0067-TP0519 (0.7741208)]
COG0457	COG2204	b2852	ygeH	Hypothetical protein ygeH	b3868	glnG	Nitrogen regulation protein NR(I)	[TP0067-TP0519 (0.7741208)]
COG0457	COG2204	b3530	b3530	Cellulose synthase operon protein C	b2554	yfhA	Hypothetical protein yfhA (ORF-2)	[TP0067-TP0519 (0.7741208)]
COG0457	COG2204	b2852	ygeH	Hypothetical protein ygeH	b2554	yfhA	Hypothetical protein yfhA (ORF-2)	[TP0067-TP0519 (0.7741208)]
COG0457	COG2204	b2852	ygeH	Hypothetical protein ygeH	b2220	az	Acetoacetate metabolism regulatory protein atoC (Ornithine/arginine decarboxylase inhibitor) (Ornithine decarboxylase antizyme)	[TP0067-TP0519 (0.7741208)]
COG0457	COG2204	b3530	b3530	Cellulose synthase operon protein C	b4004	zraR	Transcriptional regulatory protein zraR	[TP0067-TP0519 (0.7741208)]
COG0457	COG2204	b3530	b3530	Cellulose synthase operon protein C	b2220	az	Acetoacetate metabolism regulatory protein atoC (Ornithine/arginine decarboxylase inhibitor) (Ornithine decarboxylase antizyme)	[TP0067-TP0519 (0.7741208)]
COG0457	COG2204	b3530	b3530	Cellulose synthase operon protein C	b3868	glnG	Nitrogen regulation protein NR(I)	[TP0067-TP0519 (0.7741208)]
COG0457	COG2204	b2851	ygeG	Hypothetical protein ygeG	b2220	az	Acetoacetate metabolism regulatory protein atoC (Ornithine/arginine decarboxylase inhibitor) (Ornithine decarboxylase antizyme)	[TP0067-TP0519 (0.7741208)]
COG0457	COG2204	b2851	ygeG	Hypothetical protein ygeG	b4004	zraR	Transcriptional regulatory protein zraR	[TP0067-TP0519 (0.7741208)]
COG0457	COG2204	b0568	nfrA	Bacteriophage N4 adsorption protein A precursor	b2554	yfhA	Hypothetical protein yfhA (ORF-2)	[TP0067-TP0519 (0.7741208)]
COG0457	COG2204	b2851	ygeG	Hypothetical protein ygeG	b2554	yfhA	Hypothetical protein yfhA (ORF-2)	[TP0067-TP0519 (0.7741208)]
COG0272	COG1879	b3647	yicF	Hypothetical DNA ligase-like protein yicF	b4227	ytfQ	ABC transporter periplasmic-binding protein ytfQ precursor	[TP0634-TP0684 (0.56216276)]
COG0272	COG1879	b3647	yicF	Hypothetical DNA ligase-like protein yicF	b2150	mglB	D-galactose-binding periplasmic protein precursor (GBP) (D-galactose/ D-glucose-binding protein) (GGBP)	[TP0634-TP0684 (0.56216276)]
COG0272	COG1879	b3647	yicF	Hypothetical DNA ligase-like protein yicF	b0994	torT	Periplasmic protein torT precursor	[TP0634-TP0684 (0.56216276)]
COG0272	COG1879	b2411	ligA	DNA ligase (EC 6.5.1.2) (Polydeoxyribonucleotide synthase [NAD+])	b2150	mglB	D-galactose-binding periplasmic protein precursor (GBP) (D-galactose/ D-glucose-binding protein) (GGBP)	[TP0634-TP0684 (0.56216276)]
COG0272	COG1879	b3647	yicF	Hypothetical DNA ligase-like protein yicF	b4088	b4088	D-allose-binding periplasmic protein precursor (EC 3.6.3.17) (ALBP)	[TP0634-TP0684 (0.56216276)]
COG0272	COG1879	b3647	yicF	Hypothetical DNA ligase-like protein yicF	b2548	yphF	ABC transporter periplasmic-binding protein yphF precursor	[TP0634-TP0684 (0.56216276)]
COG0272	COG1879	b2411	ligA	DNA ligase (EC 6.5.1.2) (Polydeoxyribonucleotide synthase [NAD+])	b3751	rbsB	D-ribose-binding periplasmic protein precursor (EC 3.6.3.17)	[TP0634-TP0684 (0.56216276)]
COG0272	COG1879	b2411	ligA	DNA ligase (EC 6.5.1.2) (Polydeoxyribonucleotide synthase [NAD+])	b4227	ytfQ	ABC transporter periplasmic-binding protein ytfQ precursor	[TP0634-TP0684 (0.56216276)]
COG0272	COG1879	b2411	ligA	DNA ligase (EC 6.5.1.2) (Polydeoxyribonucleotide synthase [NAD+])	b4088	b4088	D-allose-binding periplasmic protein precursor (EC 3.6.3.17) (ALBP)	[TP0634-TP0684 (0.56216276)]
COG0272	COG1879	b2411	ligA	DNA ligase (EC 6.5.1.2) (Polydeoxyribonucleotide synthase [NAD+])	b0994	torT	Periplasmic protein torT precursor	[TP0634-TP0684 (0.56216276)]
COG0272	COG1879	b3647	yicF	Hypothetical DNA ligase-like protein yicF	b1901	araF	L-arabinose-binding periplasmic protein precursor (EC 3.6.3.17) (ABP)	[TP0634-TP0684 (0.56216276)]
COG0272	COG1879	b2411	ligA	DNA ligase (EC 6.5.1.2) (Polydeoxyribonucleotide synthase [NAD+])	b1901	araF	L-arabinose-binding periplasmic protein precursor (EC 3.6.3.17) (ABP)	[TP0634-TP0684 (0.56216276)]
COG0272	COG1879	b2411	ligA	DNA ligase (EC 6.5.1.2) (Polydeoxyribonucleotide synthase [NAD+])	b1516	yneA	Hypothetical protein yneA precursor	[TP0634-TP0684 (0.56216276)]
COG0272	COG1879	b3647	yicF	Hypothetical DNA ligase-like protein yicF	b3751	rbsB	D-ribose-binding periplasmic protein precursor (EC 3.6.3.17)	[TP0634-TP0684 (0.56216276)]
COG0272	COG1879	b3647	yicF	Hypothetical DNA ligase-like protein yicF	b1516	yneA	Hypothetical protein yneA precursor	[TP0634-TP0684 (0.56216276)]
COG0272	COG1879	b2411	ligA	DNA ligase (EC 6.5.1.2) (Polydeoxyribonucleotide synthase [NAD+])	b2548	yphF	ABC transporter periplasmic-binding protein yphF precursor	[TP0634-TP0684 (0.56216276)]
COG0234	COG4211	b4142	groS	10 kDa chaperonin (Protein Cpn10) (groES protein)	b2148	mglC	Galactoside transport system permease protein mglC	[TP1013-TP0686 (0.748641)]
COG0257	COG0681	b3299	b3299	50S ribosomal protein L36	b2568	lepB	Signal peptidase I (EC 3.4.21.89) (SPase I) (Leader peptidase I)	[TP0209-TP0926 (0.69083804)]
COG0526	COG1843	b2582	trxC	Thioredoxin 2 (EC 1.8.1.8) (Protein-disulfide reductase) (Disulfide reductase) (Trx2)	b1075	flgD	Basal-body rod modification protein flgD	[TP0100-TP0728 (0.58155864)]
COG0526	COG1843	b2195	dsbE	Thiol:disulfide interchange protein dsbE (Cytochrome c biogenesis protein ccmG)	b1075	flgD	Basal-body rod modification protein flgD	[TP0100-TP0728 (0.58155864)]
COG0526	COG1843	b3781	trxA	Thioredoxin 1 {UniProtKB/Swiss-Prot:P0AA25}	b1075	flgD	Basal-body rod modification protein flgD	[TP0100-TP0728 (0.58155864)]
COG0526	COG1843	b3860	dsf	Thiol:disulfide interchange protein dsbA precursor	b1075	flgD	Basal-body rod modification protein flgD	[TP0100-TP0728 (0.58155864)]
COG0768	COG1344	b0084	pbpB	Peptidoglycan synthetase ftsI precursor (EC 2.4.1.129) (Peptidoglycan glycosyltransferase 3) (Penicillin-binding protein 3) (PBP-3)	b1923	flaF	Flagellin {UniProtKB/Swiss-Prot:P04949}	[TP0760-TP0870 (0.7190043)]
COG0768	COG1344	b0635	pbpA	Penicillin-binding protein 2 (PBP-2)	b1083	flaT	Flagellar hook-associated protein 3 (HAP3) (Hook-filament junction protein)	[TP0760-TP0870 (0.7190043)]
COG0768	COG1344	b0084	pbpB	Peptidoglycan synthetase ftsI precursor (EC 2.4.1.129) (Peptidoglycan glycosyltransferase 3) (Penicillin-binding protein 3) (PBP-3)	b1083	flaT	Flagellar hook-associated protein 3 (HAP3) (Hook-filament junction protein)	[TP0760-TP0870 (0.7190043)]
COG0768	COG1344	b0635	pbpA	Penicillin-binding protein 2 (PBP-2)	b1923	flaF	Flagellin {UniProtKB/Swiss-Prot:P04949}	[TP0760-TP0870 (0.7190043)]
COG1121	COG2204	b1858	znuC	High-affinity zinc uptake system ATP-binding protein znuC	b3868	glnG	Nitrogen regulation protein NR(I)	[TP0035-TP0519 (0.5085169)]
COG1121	COG2204	b1858	znuC	High-affinity zinc uptake system ATP-binding protein znuC	b2554	yfhA	Hypothetical protein yfhA (ORF-2)	[TP0035-TP0519 (0.5085169)]
COG1121	COG2204	b1858	znuC	High-affinity zinc uptake system ATP-binding protein znuC	b2220	az	Acetoacetate metabolism regulatory protein atoC (Ornithine/arginine decarboxylase inhibitor) (Ornithine decarboxylase antizyme)	[TP0035-TP0519 (0.5085169)]
COG1121	COG2204	b1858	znuC	High-affinity zinc uptake system ATP-binding protein znuC	b4004	zraR	Transcriptional regulatory protein zraR	[TP0035-TP0519 (0.5085169)]
COG0528	COG4591	b0171	pyrH	Uridylate kinase (EC 2.7.4.-) (UK) (Uridine monophosphate kinase) (UMP kinase)	b1116	lolC	Lipoprotein-releasing system transmembrane protein lolC	[TP0099-TP0580 (0.8561369)]
COG0528	COG4591	b0171	pyrH	Uridylate kinase (EC 2.7.4.-) (UK) (Uridine monophosphate kinase) (UMP kinase)	b1118	lolE	Lipoprotein-releasing system transmembrane protein lolE	[TP0099-TP0580 (0.8561369)]
COG0228	COG0546	b2609	rpsP	30S ribosomal protein S16	b3385	gph	Phosphoglycolate phosphatase (EC 3.1.3.18) (PGPase) (PGP)	[TP0905-TP0554 (0.5352583)]
COG0503	COG1488	b0469	apt	Adenine phosphoribosyltransferase (EC 2.4.2.7) (APRT)	b0931	pncB	Nicotinate phosphoribosyltransferase (EC 2.4.2.11) (NAPRTase)	[TP1039-TP0628 (0.6658587)]
COG0503	COG1488	b0238	gpt	Xanthine phosphoribosyltransferase (EC 2.4.2.22) (Xanthine-guanine phosphoribosyltransferase) (XGPRT)	b0931	pncB	Nicotinate phosphoribosyltransferase (EC 2.4.2.11) (NAPRTase)	[TP1039-TP0628 (0.6658587)]
COG0770	COG2001	b0086	mra	UDP-N-acetylmuramoyl-tripeptide--D-alanyl-D-alanine ligase (EC 6.3.2.10) (UDP-MurNAc-pentapeptide synthetase) (D-alanyl-D- alanine-adding enzyme)	b0081	mraZ	Protein mraZ {UniProtKB/Swiss-Prot:P22186}	[TP0386-TP0383 (0.8315325)]
COG0051	COG2204	b3321	rpsJ	30S ribosomal protein S10	b2554	yfhA	Hypothetical protein yfhA (ORF-2)	[TP0188-TP0519 (0.6307204)]
COG0051	COG2204	b3321	rpsJ	30S ribosomal protein S10	b3868	glnG	Nitrogen regulation protein NR(I)	[TP0188-TP0519 (0.6307204)]
COG0051	COG2204	b3321	rpsJ	30S ribosomal protein S10	b4004	zraR	Transcriptional regulatory protein zraR	[TP0188-TP0519 (0.6307204)]
COG0051	COG2204	b3321	rpsJ	30S ribosomal protein S10	b2220	az	Acetoacetate metabolism regulatory protein atoC (Ornithine/arginine decarboxylase inhibitor) (Ornithine decarboxylase antizyme)	[TP0188-TP0519 (0.6307204)]
COG0249	COG0546	b2733	fdv	DNA mismatch repair protein mutS	b3385	gph	Phosphoglycolate phosphatase (EC 3.1.3.18) (PGPase) (PGP)	[TP0328-TP0554 (0.5196431)]
COG0153	COG1879	b0757	galA	Galactokinase (EC 2.7.1.6) (Galactose kinase)	b0994	torT	Periplasmic protein torT precursor	[TP0418-TP0684 (0.73427343)]
COG0153	COG1879	b0757	galA	Galactokinase (EC 2.7.1.6) (Galactose kinase)	b2150	mglB	D-galactose-binding periplasmic protein precursor (GBP) (D-galactose/ D-glucose-binding protein) (GGBP)	[TP0418-TP0684 (0.73427343)]
COG0153	COG1879	b0757	galA	Galactokinase (EC 2.7.1.6) (Galactose kinase)	b4227	ytfQ	ABC transporter periplasmic-binding protein ytfQ precursor	[TP0418-TP0684 (0.73427343)]
COG0153	COG1879	b0757	galA	Galactokinase (EC 2.7.1.6) (Galactose kinase)	b3751	rbsB	D-ribose-binding periplasmic protein precursor (EC 3.6.3.17)	[TP0418-TP0684 (0.73427343)]
COG0153	COG1879	b0757	galA	Galactokinase (EC 2.7.1.6) (Galactose kinase)	b1901	araF	L-arabinose-binding periplasmic protein precursor (EC 3.6.3.17) (ABP)	[TP0418-TP0684 (0.73427343)]
COG0153	COG1879	b0757	galA	Galactokinase (EC 2.7.1.6) (Galactose kinase)	b1516	yneA	Hypothetical protein yneA precursor	[TP0418-TP0684 (0.73427343)]
COG0153	COG1879	b0757	galA	Galactokinase (EC 2.7.1.6) (Galactose kinase)	b2548	yphF	ABC transporter periplasmic-binding protein yphF precursor	[TP0418-TP0684 (0.73427343)]
COG0153	COG1879	b0757	galA	Galactokinase (EC 2.7.1.6) (Galactose kinase)	b4088	b4088	D-allose-binding periplasmic protein precursor (EC 3.6.3.17) (ALBP)	[TP0418-TP0684 (0.73427343)]
COG0162	COG2834	b1637	tyrS	Tyrosyl-tRNA synthetase (EC 6.1.1.1) (Tyrosine--tRNA ligase) (TyrRS)	b0891	lolA	Outer-membrane lipoprotein carrier protein precursor (P20)	[TP0834-TP0333 (0.5313641)]
COG0457	COG1061	b3530	b3530	Cellulose synthase operon protein C	b2184	yejH	Hypothetical protein yejH	[TP0095-TP0380 (0.51337665)]
COG0457	COG1061	b2852	ygeH	Hypothetical protein ygeH	b2184	yejH	Hypothetical protein yejH	[TP0095-TP0380 (0.51337665)]
COG0457	COG1061	b0568	nfrA	Bacteriophage N4 adsorption protein A precursor	b2184	yejH	Hypothetical protein yejH	[TP0095-TP0380 (0.51337665)]
COG0457	COG1061	b2851	ygeG	Hypothetical protein ygeG	b2184	yejH	Hypothetical protein yejH	[TP0095-TP0380 (0.51337665)]
COG0342	COG0546	b0408	secD	Protein-export membrane protein secD	b3385	gph	Phosphoglycolate phosphatase (EC 3.1.3.18) (PGPase) (PGP)	[TP0410-TP0554 (0.6160348)]
COG1115	COG1319	b0007	yaaJ	Putative transporter yaaJ	b0285	yagS	Putative xanthine dehydrogenase yagS FAD-binding subunit (EC 1.17.1.4)	[TP0414-TP0081 (0.81817394)]
COG1115	COG1319	b0007	yaaJ	Putative transporter yaaJ	b2867	xdhB	Xanthine dehydrogenase FAD-binding subunit (EC 1.17.1.4)	[TP0414-TP0081 (0.81817394)]
COG1115	COG1319	b0007	yaaJ	Putative transporter yaaJ	b2880	ygfM	Hypothetical protein ygfM	[TP0414-TP0081 (0.81817394)]
COG0457	COG1536	b0568	nfrA	Bacteriophage N4 adsorption protein A precursor	b1939	fliG	Flagellar motor switch protein fliG	[TP0648-TP0400 (0.69805074)]
COG0457	COG1536	b3530	b3530	Cellulose synthase operon protein C	b1939	fliG	Flagellar motor switch protein fliG	[TP0648-TP0400 (0.69805074)]
COG0457	COG1536	b2851	ygeG	Hypothetical protein ygeG	b1939	fliG	Flagellar motor switch protein fliG	[TP0648-TP0400 (0.69805074)]
COG0457	COG1536	b2852	ygeH	Hypothetical protein ygeH	b1939	fliG	Flagellar motor switch protein fliG	[TP0648-TP0400 (0.69805074)]
COG0240	COG0622	b3608	gpsA	Glycerol-3-phosphate dehydrogenase [NAD(P)+] (EC 1.1.1.94) (NAD(P)H- dependent glycerol-3-phosphate dehydrogenase)	b2300	yfcE	Phosphodiesterase yfcE (EC 3.1.4.-)	[TP1009-TP0937 (0.80866665)]
COG0227	COG0492	b3637	rpmB	50S ribosomal protein L28	b0888	trxB	Thioredoxin reductase (EC 1.8.1.9) (TRXR)	[TP0362-TP0814 (0.801083)]
COG1512	COG1580	b2778	ygcG	Hypothetical protein ygcG	b1944	fliL	Flagellar fliL protein	[TP0561-TP0722 (0.64005584)]
COG0051	COG1192	b3321	rpsJ	30S ribosomal protein S10	b3534	yhjQ	Hypothetical protein yhjQ	[TP0188-TP0272 (0.7732025)]
COG0051	COG1192	b3321	rpsJ	30S ribosomal protein S10	ECOK12F046	A	Protein sopA (Plasmid partition protein A)	[TP0188-TP0272 (0.7732025)]
COG0249	COG0457	b2733	fdv	DNA mismatch repair protein mutS	b2852	ygeH	Hypothetical protein ygeH	[TP0328-TP0095 (0.63719666)]
COG0249	COG0457	b2733	fdv	DNA mismatch repair protein mutS	b3530	b3530	Cellulose synthase operon protein C	[TP0328-TP0095 (0.63719666)]
COG0249	COG0457	b2733	fdv	DNA mismatch repair protein mutS	b2851	ygeG	Hypothetical protein ygeG	[TP0328-TP0095 (0.63719666)]
COG0249	COG0457	b2733	fdv	DNA mismatch repair protein mutS	b0568	nfrA	Bacteriophage N4 adsorption protein A precursor	[TP0328-TP0095 (0.63719666)]
COG0442	COG0459	b0194	proS	Prolyl-tRNA synthetase (EC 6.1.1.15) (Proline--tRNA ligase) (ProRS) (Global RNA synthesis factor)	b4143	groL	60 kDa chaperonin (Protein Cpn60) (groEL protein)	[TP0160-TP0030 (0.7719589)]
COG0217	COG0481	b1983	yeeN	Hypothetical UPF0082 protein yeeN	b2569	lepA	GTP-binding protein lepA	[TP0474-TP0510 (0.76600474)]
COG0217	COG0481	b1864	yebC	UPF0082 protein yebC	b2569	lepA	GTP-binding protein lepA	[TP0474-TP0510 (0.76600474)]
COG0178	COG0357	b4058	uvrA	UvrABC system protein A (UvrA protein) (Excinuclease ABC subunit A)	b3740	gidB	Methyltransferase gidB (EC 2.1.-.-) (Glucose-inhibited division protein B)	[TP0514-TP0946 (0.8569251)]
COG1815	COG1843	b1073	flgB	Flagellar basal-body rod protein flgB (Putative proximal rod protein)	b1075	flgD	Basal-body rod modification protein flgD	[TP0396-TP0728 (0.83050734)]
COG0592	COG1580	b3701	dnaN	DNA polymerase III subunit beta (EC 2.7.7.7)	b1944	fliL	Flagellar fliL protein	[TP0002-TP0378 (0.79585755)]
COG0330	COG0772	b4175	hflC	Protein hflC {UniProtKB/Swiss-Prot:P0ABC3}	b0634	rodA	Rod shape-determining protein rodA	[TP0113-TP0501 (0.70068353)]
COG0330	COG0772	b4175	hflC	Protein hflC {UniProtKB/Swiss-Prot:P0ABC3}	b0089	ftsW	Cell division protein ftsW	[TP0113-TP0501 (0.70068353)]
COG0330	COG0772	b0489	ybbK	Hypothetical protein ybbK	b0089	ftsW	Cell division protein ftsW	[TP0113-TP0501 (0.70068353)]
COG0330	COG0772	b0489	ybbK	Hypothetical protein ybbK	b0634	rodA	Rod shape-determining protein rodA	[TP0113-TP0501 (0.70068353)]
COG0330	COG0772	b4174	hflK	Protein hflK {UniProtKB/Swiss-Prot:P0ABC7}	b0089	ftsW	Cell division protein ftsW	[TP0113-TP0501 (0.70068353)]
COG0330	COG0772	b4174	hflK	Protein hflK {UniProtKB/Swiss-Prot:P0ABC7}	b0634	rodA	Rod shape-determining protein rodA	[TP0113-TP0501 (0.70068353)]
COG0442	COG1843	b0194	proS	Prolyl-tRNA synthetase (EC 6.1.1.15) (Proline--tRNA ligase) (ProRS) (Global RNA synthesis factor)	b1075	flgD	Basal-body rod modification protein flgD	[TP0160-TP0728 (0.50152636)]
COG0840	COG1558	b1421	trg	Methyl-accepting chemotaxis protein III (MCP-III) (Ribose and galactose chemoreceptor protein)	b1074	flgC	Flagellar basal-body rod protein flgC (Putative proximal rod protein)	[TP0640-TP0397 (0.8569927)]
COG0840	COG1558	b4355	tsr	Methyl-accepting chemotaxis protein I (MCP-I) (Serine chemoreceptor protein)	b1074	flgC	Flagellar basal-body rod protein flgC (Putative proximal rod protein)	[TP0640-TP0397 (0.8569927)]
COG0840	COG1558	b1885	tap	Methyl-accepting chemotaxis protein IV (MCP-IV) (Dipeptide chemoreceptor protein)	b1074	flgC	Flagellar basal-body rod protein flgC (Putative proximal rod protein)	[TP0640-TP0397 (0.8569927)]
COG0840	COG1558	b3072	aer	Aerotaxis receptor {UniProtKB/Swiss-Prot:P50466}	b1074	flgC	Flagellar basal-body rod protein flgC (Putative proximal rod protein)	[TP0640-TP0397 (0.8569927)]
COG0840	COG1558	b1886	tar	Methyl-accepting chemotaxis protein II (MCP-II) (Aspartate chemoreceptor protein)	b1074	flgC	Flagellar basal-body rod protein flgC (Putative proximal rod protein)	[TP0640-TP0397 (0.8569927)]
COG0267	COG2137	b3636	b3636	50S ribosomal protein L33	b2698	recX	Regulatory protein recX (Protein oraA)	[TP0234-TP1023 (0.5769722)]
COG1109	COG1488	b3176	mrsA	Phosphoglucosamine mutase (EC 5.4.2.10)	b0931	pncB	Nicotinate phosphoribosyltransferase (EC 2.4.2.11) (NAPRTase)	[TP0413-TP0628 (0.6598422)]
COG1109	COG1488	b2048	rfbK	Phosphomannomutase {UniProtKB/Swiss-Prot:P24175}	b0931	pncB	Nicotinate phosphoribosyltransferase (EC 2.4.2.11) (NAPRTase)	[TP0413-TP0628 (0.6598422)]
COG1214	COG1509	b1807	yeaZ	Hypothetical M22 peptidase homolog yeaZ	b4146	yjeK	Hypothetical UPF0069 protein yjeK	[TP0876-TP0121 (0.53793955)]
COG0465	COG2891	b3178	hflB	Cell division protein ftsH (EC 3.4.24.-)	b3249	mreD	Rod shape-determining protein mreD	[TP0330-TP0499 (0.74372905)]
COG0143	COG0217	b2114	metG	Methionyl-tRNA synthetase (EC 6.1.1.10) (Methionine--tRNA ligase) (MetRS)	b1983	yeeN	Hypothetical UPF0082 protein yeeN	[TP0798-TP0474 (0.7790581)]
COG0143	COG0217	b2114	metG	Methionyl-tRNA synthetase (EC 6.1.1.10) (Methionine--tRNA ligase) (MetRS)	b1864	yebC	UPF0082 protein yebC	[TP0798-TP0474 (0.7790581)]
COG0257	COG0716	b3299	b3299	50S ribosomal protein L36	b2790	yqcA	Hypothetical protein yqcA	[TP0209-TP0925 (0.69083804)]
COG0257	COG0716	b3299	b3299	50S ribosomal protein L36	b0684	fldA	Flavodoxin-1 {UniProtKB/Swiss-Prot:P61949}	[TP0209-TP0925 (0.69083804)]
COG0257	COG0716	b3299	b3299	50S ribosomal protein L36	b2895	fldB	Flavodoxin-2 {UniProtKB/Swiss-Prot:P0ABY4}	[TP0209-TP0925 (0.69083804)]
COG0257	COG0716	b3299	b3299	50S ribosomal protein L36	b3742	mioC	Protein mioC {UniProtKB/Swiss-Prot:P03817}	[TP0209-TP0925 (0.69083804)]
COG0357	COG0442	b3740	gidB	Methyltransferase gidB (EC 2.1.-.-) (Glucose-inhibited division protein B)	b0194	proS	Prolyl-tRNA synthetase (EC 6.1.1.15) (Proline--tRNA ligase) (ProRS) (Global RNA synthesis factor)	[TP0946-TP0160 (0.6515529)]
COG0566	COG2204	b2581	yfiF	Hypothetical tRNA/rRNA methyltransferase yfiF (EC 2.1.1.-)	b2220	az	Acetoacetate metabolism regulatory protein atoC (Ornithine/arginine decarboxylase inhibitor) (Ornithine decarboxylase antizyme)	[TP0054-TP0519 (0.63495165)]
COG0566	COG2204	b2581	yfiF	Hypothetical tRNA/rRNA methyltransferase yfiF (EC 2.1.1.-)	b3868	glnG	Nitrogen regulation protein NR(I)	[TP0054-TP0519 (0.63495165)]
COG0566	COG2204	b4180	rlmB	23S rRNA (guanosine-2'-O-)-methyltransferase rlmB (EC 2.1.1.-) (23S rRNA Gm2251 2'-O-methyltransferase)	b2220	az	Acetoacetate metabolism regulatory protein atoC (Ornithine/arginine decarboxylase inhibitor) (Ornithine decarboxylase antizyme)	[TP0054-TP0519 (0.63495165)]
COG0566	COG2204	b3651	trmH	tRNA guanosine-2'-O-methyltransferase (EC 2.1.1.34) (tRNA [Gm18] methyltransferase)	b2220	az	Acetoacetate metabolism regulatory protein atoC (Ornithine/arginine decarboxylase inhibitor) (Ornithine decarboxylase antizyme)	[TP0054-TP0519 (0.63495165)]
COG0566	COG2204	b2581	yfiF	Hypothetical tRNA/rRNA methyltransferase yfiF (EC 2.1.1.-)	b2554	yfhA	Hypothetical protein yfhA (ORF-2)	[TP0054-TP0519 (0.63495165)]
COG0566	COG2204	b4180	rlmB	23S rRNA (guanosine-2'-O-)-methyltransferase rlmB (EC 2.1.1.-) (23S rRNA Gm2251 2'-O-methyltransferase)	b3868	glnG	Nitrogen regulation protein NR(I)	[TP0054-TP0519 (0.63495165)]
COG0566	COG2204	b4180	rlmB	23S rRNA (guanosine-2'-O-)-methyltransferase rlmB (EC 2.1.1.-) (23S rRNA Gm2251 2'-O-methyltransferase)	b2554	yfhA	Hypothetical protein yfhA (ORF-2)	[TP0054-TP0519 (0.63495165)]
COG0566	COG2204	b4180	rlmB	23S rRNA (guanosine-2'-O-)-methyltransferase rlmB (EC 2.1.1.-) (23S rRNA Gm2251 2'-O-methyltransferase)	b4004	zraR	Transcriptional regulatory protein zraR	[TP0054-TP0519 (0.63495165)]
COG0566	COG2204	b3651	trmH	tRNA guanosine-2'-O-methyltransferase (EC 2.1.1.34) (tRNA [Gm18] methyltransferase)	b4004	zraR	Transcriptional regulatory protein zraR	[TP0054-TP0519 (0.63495165)]
COG0566	COG2204	b3651	trmH	tRNA guanosine-2'-O-methyltransferase (EC 2.1.1.34) (tRNA [Gm18] methyltransferase)	b3868	glnG	Nitrogen regulation protein NR(I)	[TP0054-TP0519 (0.63495165)]
COG0566	COG2204	b2581	yfiF	Hypothetical tRNA/rRNA methyltransferase yfiF (EC 2.1.1.-)	b4004	zraR	Transcriptional regulatory protein zraR	[TP0054-TP0519 (0.63495165)]
COG0566	COG2204	b3651	trmH	tRNA guanosine-2'-O-methyltransferase (EC 2.1.1.34) (tRNA [Gm18] methyltransferase)	b2554	yfhA	Hypothetical protein yfhA (ORF-2)	[TP0054-TP0519 (0.63495165)]
COG1129	COG4591	b1513	ego	Putative ABC transporter ATP-binding protein ego (EGO10A)	b1118	lolE	Lipoprotein-releasing system transmembrane protein lolE	[TP0685-TP0582 (0.6658587)]
COG1129	COG4591	b2149	mglA	Galactoside transport ATP-binding protein mglA	b1116	lolC	Lipoprotein-releasing system transmembrane protein lolC	[TP0685-TP0582 (0.6658587)]
COG1129	COG4591	b4087	alsA	D-allose transport ATP-binding protein alsA (EC 3.6.3.17)	b1118	lolE	Lipoprotein-releasing system transmembrane protein lolE	[TP0685-TP0582 (0.6658587)]
COG1129	COG4591	b3567	xylG	D-xylose transport ATP-binding protein xylG (EC 3.6.3.17)	b1118	lolE	Lipoprotein-releasing system transmembrane protein lolE	[TP0685-TP0582 (0.6658587)]
COG1129	COG4591	b2547	yphE	Hypothetical ABC transporter ATP-binding protein yphE	b1116	lolC	Lipoprotein-releasing system transmembrane protein lolC	[TP0685-TP0582 (0.6658587)]
COG1129	COG4591	b1900	araG	L-arabinose transport ATP-binding protein araG (EC 3.6.3.17)	b1116	lolC	Lipoprotein-releasing system transmembrane protein lolC	[TP0685-TP0582 (0.6658587)]
COG1129	COG4591	b3749	rbsA	Ribose transport ATP-binding protein rbsA (EC 3.6.3.17)	b1116	lolC	Lipoprotein-releasing system transmembrane protein lolC	[TP0685-TP0582 (0.6658587)]
COG1129	COG4591	b4228/b4229	ytfR	Hypothetical ABC transporter ATP-binding protein ytfR	b1118	lolE	Lipoprotein-releasing system transmembrane protein lolE	[TP0685-TP0582 (0.6658587)]
COG1129	COG4591	b4087	alsA	D-allose transport ATP-binding protein alsA (EC 3.6.3.17)	b1116	lolC	Lipoprotein-releasing system transmembrane protein lolC	[TP0685-TP0582 (0.6658587)]
COG1129	COG4591	b1513	ego	Putative ABC transporter ATP-binding protein ego (EGO10A)	b1116	lolC	Lipoprotein-releasing system transmembrane protein lolC	[TP0685-TP0582 (0.6658587)]
COG1129	COG4591	b2149	mglA	Galactoside transport ATP-binding protein mglA	b1118	lolE	Lipoprotein-releasing system transmembrane protein lolE	[TP0685-TP0582 (0.6658587)]
COG1129	COG4591	b3749	rbsA	Ribose transport ATP-binding protein rbsA (EC 3.6.3.17)	b1118	lolE	Lipoprotein-releasing system transmembrane protein lolE	[TP0685-TP0582 (0.6658587)]
COG1129	COG4591	b4228/b4229	ytfR	Hypothetical ABC transporter ATP-binding protein ytfR	b1116	lolC	Lipoprotein-releasing system transmembrane protein lolC	[TP0685-TP0582 (0.6658587)]
COG1129	COG4591	b3567	xylG	D-xylose transport ATP-binding protein xylG (EC 3.6.3.17)	b1116	lolC	Lipoprotein-releasing system transmembrane protein lolC	[TP0685-TP0582 (0.6658587)]
COG1129	COG4591	b2547	yphE	Hypothetical ABC transporter ATP-binding protein yphE	b1118	lolE	Lipoprotein-releasing system transmembrane protein lolE	[TP0685-TP0582 (0.6658587)]
COG1129	COG4591	b1900	araG	L-arabinose transport ATP-binding protein araG (EC 3.6.3.17)	b1118	lolE	Lipoprotein-releasing system transmembrane protein lolE	[TP0685-TP0582 (0.6658587)]
COG0586	COG1061	b3095	yqjA	Inner membrane protein yqjA	b2184	yejH	Hypothetical protein yejH	[TP0779-TP0380 (0.6968711)]
COG0586	COG1061	b0065	yabI	Inner membrane protein yabI	b2184	yejH	Hypothetical protein yejH	[TP0779-TP0380 (0.6968711)]
COG0586	COG1061	b3009	yghB	Inner membrane protein yghB	b2184	yejH	Hypothetical protein yejH	[TP0779-TP0380 (0.6968711)]
COG0586	COG1061	b2317	dedA	Protein dedA {UniProtKB/Swiss-Prot:P0ABP6}	b2184	yejH	Hypothetical protein yejH	[TP0779-TP0380 (0.6968711)]
COG0586	COG1061	b2136	yohD	Inner membrane protein yohD	b2184	yejH	Hypothetical protein yejH	[TP0779-TP0380 (0.6968711)]
COG0457	COG1256	b3530	b3530	Cellulose synthase operon protein C	b1082	flaS	Flagellar hook-associated protein 1 (HAP1)	[TP0067-TP0660 (0.6278126)]
COG0457	COG1256	b2852	ygeH	Hypothetical protein ygeH	b1082	flaS	Flagellar hook-associated protein 1 (HAP1)	[TP0067-TP0660 (0.6278126)]
COG0457	COG1256	b0568	nfrA	Bacteriophage N4 adsorption protein A precursor	b1082	flaS	Flagellar hook-associated protein 1 (HAP1)	[TP0067-TP0660 (0.6278126)]
COG0457	COG1256	b2851	ygeG	Hypothetical protein ygeG	b1082	flaS	Flagellar hook-associated protein 1 (HAP1)	[TP0067-TP0660 (0.6278126)]
COG1752	COG2011	b1234	ychK	Hypothetical UPF0028 protein ychK	b0198	metI	D-methionine transport system permease protein metI	[TP1033-TP0119 (0.6374247)]
COG0564	COG1200	b2594	rluD	Ribosomal large subunit pseudouridine synthase D (EC 5.4.99.-) (rRNA- uridine isomerase D) (rRNA pseudouridylate synthase D)	b3652	recG	ATP-dependent DNA helicase recG (EC 3.6.1.-)	[TP0339-TP0687 (0.85149276)]
COG0564	COG1200	b0058	rluA	Ribosomal large subunit pseudouridine synthase A (EC 5.4.99.-) (rRNA- uridine isomerase A) (rRNA pseudouridylate synthase A)	b3652	recG	ATP-dependent DNA helicase recG (EC 3.6.1.-)	[TP0339-TP0687 (0.85149276)]
COG0564	COG1200	b1086	rluC	Ribosomal large subunit pseudouridine synthase C (EC 5.4.99.-) (rRNA- uridine isomerase C) (rRNA pseudouridylate synthase C)	b3652	recG	ATP-dependent DNA helicase recG (EC 3.6.1.-)	[TP0339-TP0687 (0.85149276)]
COG0564	COG1200	b2791	truC	tRNA pseudouridine synthase C (EC 5.4.99.-) (tRNA-uridine isomerase C) (tRNA pseudouridylate synthase C)	b3652	recG	ATP-dependent DNA helicase recG (EC 3.6.1.-)	[TP0339-TP0687 (0.85149276)]
COG0457	COG2080	b2852	ygeH	Hypothetical protein ygeH	b2868	xdhC	Xanthine dehydrogenase iron-sulfur-binding subunit	[TP0820-TP0080 (0.6775143)]
COG0457	COG2080	b3530	b3530	Cellulose synthase operon protein C	b0286	yagT	Putative xanthine dehydrogenase yagT iron-sulfur-binding subunit	[TP0820-TP0080 (0.6775143)]
COG0457	COG2080	b2852	ygeH	Hypothetical protein ygeH	b0286	yagT	Putative xanthine dehydrogenase yagT iron-sulfur-binding subunit	[TP0820-TP0080 (0.6775143)]
COG0457	COG2080	b3530	b3530	Cellulose synthase operon protein C	b2868	xdhC	Xanthine dehydrogenase iron-sulfur-binding subunit	[TP0820-TP0080 (0.6775143)]
COG0457	COG2080	b2851	ygeG	Hypothetical protein ygeG	b2868	xdhC	Xanthine dehydrogenase iron-sulfur-binding subunit	[TP0820-TP0080 (0.6775143)]
COG0457	COG2080	b0568	nfrA	Bacteriophage N4 adsorption protein A precursor	b0286	yagT	Putative xanthine dehydrogenase yagT iron-sulfur-binding subunit	[TP0820-TP0080 (0.6775143)]
COG0457	COG2080	b0568	nfrA	Bacteriophage N4 adsorption protein A precursor	b2868	xdhC	Xanthine dehydrogenase iron-sulfur-binding subunit	[TP0820-TP0080 (0.6775143)]
COG0457	COG2080	b2851	ygeG	Hypothetical protein ygeG	b0286	yagT	Putative xanthine dehydrogenase yagT iron-sulfur-binding subunit	[TP0820-TP0080 (0.6775143)]
COG0636	COG1512	b3737	papH	ATP synthase C chain (EC 3.6.3.14) (Lipid-binding protein) (Dicyclohexylcarbodiimide-binding protein)	b2778	ygcG	Hypothetical protein ygcG	[TP0430-TP0561 (0.5857341)]
COG0772	COG1115	b0089	ftsW	Cell division protein ftsW	b0007	yaaJ	Putative transporter yaaJ	[TP0501-TP0998 (0.70629925)]
COG0772	COG1115	b0634	rodA	Rod shape-determining protein rodA	b0007	yaaJ	Putative transporter yaaJ	[TP0501-TP0998 (0.70629925)]
COG0457	COG2812	b2851	ygeG	Hypothetical protein ygeG	b0470	dnaX	DNA polymerase III tau subunit (EC 2.7.7.7) [Contains: DNA polymerase III subunit gamma]	[TP0067-TP1005 (0.5652097)]
COG0457	COG2812	b0568	nfrA	Bacteriophage N4 adsorption protein A precursor	b0470	dnaX	DNA polymerase III tau subunit (EC 2.7.7.7) [Contains: DNA polymerase III subunit gamma]	[TP0067-TP1005 (0.5652097)]
COG0457	COG2812	b2852	ygeH	Hypothetical protein ygeH	b0470	dnaX	DNA polymerase III tau subunit (EC 2.7.7.7) [Contains: DNA polymerase III subunit gamma]	[TP0067-TP1005 (0.5652097)]
COG0457	COG2812	b3530	b3530	Cellulose synthase operon protein C	b0470	dnaX	DNA polymerase III tau subunit (EC 2.7.7.7) [Contains: DNA polymerase III subunit gamma]	[TP0067-TP1005 (0.5652097)]
COG0457	COG1396	b2852	ygeH	Hypothetical protein ygeH	b1434	ydcN	Putative HTH-type transcriptional regulator ydcN	[TP0648-TP0461 (0.6214171)]
COG0457	COG1396	b2852	ygeH	Hypothetical protein ygeH	b3021	ygiT	Putative HTH-type transcriptional regulator ygiT	[TP0648-TP0461 (0.6214171)]
COG0457	COG1396	b3530	b3530	Cellulose synthase operon protein C	b3021	ygiT	Putative HTH-type transcriptional regulator ygiT	[TP0648-TP0461 (0.6214171)]
COG0457	COG1396	b0568	nfrA	Bacteriophage N4 adsorption protein A precursor	b3021	ygiT	Putative HTH-type transcriptional regulator ygiT	[TP0648-TP0461 (0.6214171)]
COG0457	COG1396	b2851	ygeG	Hypothetical protein ygeG	b1570	dicA	HTH-type transcriptional regulator dicA (Repressor protein of division inhibition gene dicA)	[TP0648-TP0461 (0.6214171)]
COG0457	COG1396	b0568	nfrA	Bacteriophage N4 adsorption protein A precursor	b1570	dicA	HTH-type transcriptional regulator dicA (Repressor protein of division inhibition gene dicA)	[TP0648-TP0461 (0.6214171)]
COG0457	COG1396	b3530	b3530	Cellulose synthase operon protein C	b1570	dicA	HTH-type transcriptional regulator dicA (Repressor protein of division inhibition gene dicA)	[TP0648-TP0461 (0.6214171)]
COG0457	COG1396	b3530	b3530	Cellulose synthase operon protein C	b1299	puuR	HTH-type transcriptional regulator puuR	[TP0648-TP0461 (0.6214171)]
COG0457	COG1396	b2852	ygeH	Hypothetical protein ygeH	b1508	hipB	HTH-type transcriptional regulator hipB	[TP0648-TP0461 (0.6214171)]
COG0457	COG1396	b2852	ygeH	Hypothetical protein ygeH	b1299	puuR	HTH-type transcriptional regulator puuR	[TP0648-TP0461 (0.6214171)]
COG0457	COG1396	b0568	nfrA	Bacteriophage N4 adsorption protein A precursor	b1434	ydcN	Putative HTH-type transcriptional regulator ydcN	[TP0648-TP0461 (0.6214171)]
COG0457	COG1396	b2851	ygeG	Hypothetical protein ygeG	b3021	ygiT	Putative HTH-type transcriptional regulator ygiT	[TP0648-TP0461 (0.6214171)]
COG0457	COG1396	b3530	b3530	Cellulose synthase operon protein C	b1434	ydcN	Putative HTH-type transcriptional regulator ydcN	[TP0648-TP0461 (0.6214171)]
COG0457	COG1396	b2851	ygeG	Hypothetical protein ygeG	b1508	hipB	HTH-type transcriptional regulator hipB	[TP0648-TP0461 (0.6214171)]
COG0457	COG1396	b0568	nfrA	Bacteriophage N4 adsorption protein A precursor	b1508	hipB	HTH-type transcriptional regulator hipB	[TP0648-TP0461 (0.6214171)]
COG0457	COG1396	b2851	ygeG	Hypothetical protein ygeG	b1299	puuR	HTH-type transcriptional regulator puuR	[TP0648-TP0461 (0.6214171)]
COG0457	COG1396	b3530	b3530	Cellulose synthase operon protein C	b1508	hipB	HTH-type transcriptional regulator hipB	[TP0648-TP0461 (0.6214171)]
COG0457	COG1396	b2851	ygeG	Hypothetical protein ygeG	b1434	ydcN	Putative HTH-type transcriptional regulator ydcN	[TP0648-TP0461 (0.6214171)]
COG0457	COG1396	b0568	nfrA	Bacteriophage N4 adsorption protein A precursor	b1299	puuR	HTH-type transcriptional regulator puuR	[TP0648-TP0461 (0.6214171)]
COG0457	COG1396	b2852	ygeH	Hypothetical protein ygeH	b1570	dicA	HTH-type transcriptional regulator dicA (Repressor protein of division inhibition gene dicA)	[TP0648-TP0461 (0.6214171)]
COG0036	COG1516	b3386	dod	Ribulose-phosphate 3-epimerase (EC 5.1.3.1) (Pentose-5-phosphate 3- epimerase) (PPE) (R5P3E)	b1925	fliS	Flagellar protein fliS	[TP0945-TP0943 (0.573118)]
COG0036	COG1516	b4085	alsE	D-allulose-6-phosphate 3-epimerase (EC 5.1.3.-)	b1925	fliS	Flagellar protein fliS	[TP0945-TP0943 (0.573118)]
COG0036	COG1516	b4301	sgcE	Protein sgcE {UniProtKB/Swiss-Prot:P39362}	b1925	fliS	Flagellar protein fliS	[TP0945-TP0943 (0.573118)]
COG0153	COG0457	b0757	galA	Galactokinase (EC 2.7.1.6) (Galactose kinase)	b3530	b3530	Cellulose synthase operon protein C	[TP0418-TP0095 (0.6515529), TP0418-TP0067 (0.62672263)]
COG0153	COG0457	b0757	galA	Galactokinase (EC 2.7.1.6) (Galactose kinase)	b2852	ygeH	Hypothetical protein ygeH	[TP0418-TP0095 (0.6515529), TP0418-TP0067 (0.62672263)]
COG0153	COG0457	b0757	galA	Galactokinase (EC 2.7.1.6) (Galactose kinase)	b0568	nfrA	Bacteriophage N4 adsorption protein A precursor	[TP0418-TP0095 (0.6515529), TP0418-TP0067 (0.62672263)]
COG0153	COG0457	b0757	galA	Galactokinase (EC 2.7.1.6) (Galactose kinase)	b2851	ygeG	Hypothetical protein ygeG	[TP0418-TP0095 (0.6515529), TP0418-TP0067 (0.62672263)]
COG0124	COG0124	b2514	hisS	Histidyl-tRNA synthetase (EC 6.1.1.21) (Histidine--tRNA ligase) (HisRS)	b2514	hisS	Histidyl-tRNA synthetase (EC 6.1.1.21) (Histidine--tRNA ligase) (HisRS)	[TP0641-TP0641 (0.67365265)]
COG1377	COG1512	b1880	flhB	Flagellar biosynthetic protein flhB	b2778	ygcG	Hypothetical protein ygcG	[TP0715-TP0561 (0.6628788)]
COG0768	COG0815	b0084	pbpB	Peptidoglycan synthetase ftsI precursor (EC 2.4.1.129) (Peptidoglycan glycosyltransferase 3) (Penicillin-binding protein 3) (PBP-3)	b0657	lnt	Apolipoprotein N-acyltransferase (EC 2.3.1.-) (ALP N-acyltransferase) (Copper homeostasis protein cutE)	[TP0500-TP0252 (0.87159187)]
COG0768	COG0815	b0635	pbpA	Penicillin-binding protein 2 (PBP-2)	b0657	lnt	Apolipoprotein N-acyltransferase (EC 2.3.1.-) (ALP N-acyltransferase) (Copper homeostasis protein cutE)	[TP0500-TP0252 (0.87159187)]
COG0420	COG1256	b0398	sbcD	Nuclease sbcCD subunit D	b1082	flaS	Flagellar hook-associated protein 1 (HAP1)	[TP0626-TP0660 (0.6120698)]
COG0442	COG1344	b0194	proS	Prolyl-tRNA synthetase (EC 6.1.1.15) (Proline--tRNA ligase) (ProRS) (Global RNA synthesis factor)	b1083	flaT	Flagellar hook-associated protein 3 (HAP3) (Hook-filament junction protein)	[TP0160-TP0792 (0.6929264), TP0160-TP0659 (0.5927278)]
COG0442	COG1344	b0194	proS	Prolyl-tRNA synthetase (EC 6.1.1.15) (Proline--tRNA ligase) (ProRS) (Global RNA synthesis factor)	b1923	flaF	Flagellin {UniProtKB/Swiss-Prot:P04949}	[TP0160-TP0792 (0.6929264), TP0160-TP0659 (0.5927278)]
COG0211	COG1536	b3185	rpmA	50S ribosomal protein L27	b1939	fliG	Flagellar motor switch protein fliG	[TP0743-TP0400 (0.6311798)]
COG1558	COG4591	b1074	flgC	Flagellar basal-body rod protein flgC (Putative proximal rod protein)	b1118	lolE	Lipoprotein-releasing system transmembrane protein lolE	[TP0397-TP0582 (0.5810855)]
COG1558	COG4591	b1074	flgC	Flagellar basal-body rod protein flgC (Putative proximal rod protein)	b1116	lolC	Lipoprotein-releasing system transmembrane protein lolC	[TP0397-TP0582 (0.5810855)]
COG1536	COG1595	b1939	fliG	Flagellar motor switch protein fliG	b4293	fecI	Probable RNA polymerase sigma factor fecI	[TP0400-TP0092 (0.64304686)]
COG1536	COG1595	b1939	fliG	Flagellar motor switch protein fliG	b2573	rpoE	RNA polymerase sigma-E factor (Sigma-24)	[TP0400-TP0092 (0.64304686)]
COG0687	COG1057	b1123	potD	Spermidine/putrescine-binding periplasmic protein precursor (SPBP)	b0639	nadD	Nicotinate-nucleotide adenylyltransferase (EC 2.7.7.18) (Deamido- NAD(+) pyrophosphorylase) (Deamido-NAD(+) diphosphorylase) (Nicotinate mononucleotide adenylyltransferase) (NaMN adenylyltransferase)	[TP0655-TP0741 (0.7061969)]
COG0687	COG1057	b1440	ydcS	Putative ABC transporter periplasmic-binding protein ydcS precursor	b0639	nadD	Nicotinate-nucleotide adenylyltransferase (EC 2.7.7.18) (Deamido- NAD(+) pyrophosphorylase) (Deamido-NAD(+) diphosphorylase) (Nicotinate mononucleotide adenylyltransferase) (NaMN adenylyltransferase)	[TP0655-TP0741 (0.7061969)]
COG0687	COG1057	b0854	potF	Putrescine-binding periplasmic protein precursor	b0639	nadD	Nicotinate-nucleotide adenylyltransferase (EC 2.7.7.18) (Deamido- NAD(+) pyrophosphorylase) (Deamido-NAD(+) diphosphorylase) (Nicotinate mononucleotide adenylyltransferase) (NaMN adenylyltransferase)	[TP0655-TP0741 (0.7061969)]
COG1558	COG4786	b1074	flgC	Flagellar basal-body rod protein flgC (Putative proximal rod protein)	b1078	flgG	Flagellar basal-body rod protein flgG (Distal rod protein)	[TP0397-TP0961 (0.74447966)]
COG0012	COG0608	b1203	gtp1	GTP-dependent nucleic acid-binding protein engD	b2892	recJ	Single-stranded-DNA-specific exonuclease recJ (EC 3.1.-.-)	[TP0124-TP0704 (0.626838)]
COG1301	COG1512	b3528	dctA	Aerobic C4-dicarboxylate transport protein	b2778	ygcG	Hypothetical protein ygcG	[TP0555-TP0561 (0.5857341)]
COG1301	COG1512	b4077	gltP	Proton glutamate symport protein (Glutamate-aspartate carrier protein)	b2778	ygcG	Hypothetical protein ygcG	[TP0555-TP0561 (0.5857341)]
COG0739	COG0773	b2742	nlpD	Lipoprotein nlpD precursor	b0091	murC	UDP-N-acetylmuramate--L-alanine ligase (EC 6.3.2.8) (UDP-N- acetylmuramoyl-L-alanine synthetase)	[TP0782-TP0341 (0.8145237)]
COG0739	COG0773	b2742	nlpD	Lipoprotein nlpD precursor	b4233	mpl	UDP-N-acetylmuramate:L-alanyl-gamma-D-glutamyl-meso-diaminopimelate ligase (EC 6.3.2.-) (Murein peptide ligase)	[TP0782-TP0341 (0.8145237)]
COG0739	COG0773	b1856	yebA	Hypothetical metalloprotease yebA precursor (EC 3.4.24.-) (ORFU)	b0091	murC	UDP-N-acetylmuramate--L-alanine ligase (EC 6.3.2.8) (UDP-N- acetylmuramoyl-L-alanine synthetase)	[TP0782-TP0341 (0.8145237)]
COG0739	COG0773	b2865	ygeR	Hypothetical lipoprotein ygeR precursor	b4233	mpl	UDP-N-acetylmuramate:L-alanyl-gamma-D-glutamyl-meso-diaminopimelate ligase (EC 6.3.2.-) (Murein peptide ligase)	[TP0782-TP0341 (0.8145237)]
COG0739	COG0773	b1856	yebA	Hypothetical metalloprotease yebA precursor (EC 3.4.24.-) (ORFU)	b4233	mpl	UDP-N-acetylmuramate:L-alanyl-gamma-D-glutamyl-meso-diaminopimelate ligase (EC 6.3.2.-) (Murein peptide ligase)	[TP0782-TP0341 (0.8145237)]
COG0739	COG0773	b2865	ygeR	Hypothetical lipoprotein ygeR precursor	b0091	murC	UDP-N-acetylmuramate--L-alanine ligase (EC 6.3.2.8) (UDP-N- acetylmuramoyl-L-alanine synthetase)	[TP0782-TP0341 (0.8145237)]
COG0050	COG0457	b3980	AAC76954.1	Elongation factor Tu	b0568	nfrA	Bacteriophage N4 adsorption protein A precursor	[TP0187-TP0067 (0.7854602)]
COG0050	COG0457	b3339	tufB	Elongation factor Tu (EF-Tu) (P-43)	b0568	nfrA	Bacteriophage N4 adsorption protein A precursor	[TP0187-TP0067 (0.7854602)]
COG0050	COG0457	b3980	AAC76954.1	Elongation factor Tu	b2851	ygeG	Hypothetical protein ygeG	[TP0187-TP0067 (0.7854602)]
COG0050	COG0457	b3980	AAC76954.1	Elongation factor Tu	b3530	b3530	Cellulose synthase operon protein C	[TP0187-TP0067 (0.7854602)]
COG0050	COG0457	b3339	tufB	Elongation factor Tu (EF-Tu) (P-43)	b2851	ygeG	Hypothetical protein ygeG	[TP0187-TP0067 (0.7854602)]
COG0050	COG0457	b3339	tufB	Elongation factor Tu (EF-Tu) (P-43)	b3530	b3530	Cellulose synthase operon protein C	[TP0187-TP0067 (0.7854602)]
COG0050	COG0457	b3980	AAC76954.1	Elongation factor Tu	b2852	ygeH	Hypothetical protein ygeH	[TP0187-TP0067 (0.7854602)]
COG0050	COG0457	b3339	tufB	Elongation factor Tu (EF-Tu) (P-43)	b2852	ygeH	Hypothetical protein ygeH	[TP0187-TP0067 (0.7854602)]
COG0301	COG0457	b0423	thiI	Thiamine biosynthesis protein thiI	b2851	ygeG	Hypothetical protein ygeG	[TP0559-TP0095 (0.76004404), TP0559-TP0067 (0.65738976)]
COG0301	COG0457	b0423	thiI	Thiamine biosynthesis protein thiI	b0568	nfrA	Bacteriophage N4 adsorption protein A precursor	[TP0559-TP0095 (0.76004404), TP0559-TP0067 (0.65738976)]
COG0301	COG0457	b0423	thiI	Thiamine biosynthesis protein thiI	b2852	ygeH	Hypothetical protein ygeH	[TP0559-TP0095 (0.76004404), TP0559-TP0067 (0.65738976)]
COG0301	COG0457	b0423	thiI	Thiamine biosynthesis protein thiI	b3530	b3530	Cellulose synthase operon protein C	[TP0559-TP0095 (0.76004404), TP0559-TP0067 (0.65738976)]
COG0257	COG0564	b3299	b3299	50S ribosomal protein L36	b0058	rluA	Ribosomal large subunit pseudouridine synthase A (EC 5.4.99.-) (rRNA- uridine isomerase A) (rRNA pseudouridylate synthase A)	[TP0209-TP0154 (0.634929)]
COG0257	COG0564	b3299	b3299	50S ribosomal protein L36	b2594	rluD	Ribosomal large subunit pseudouridine synthase D (EC 5.4.99.-) (rRNA- uridine isomerase D) (rRNA pseudouridylate synthase D)	[TP0209-TP0154 (0.634929)]
COG0257	COG0564	b3299	b3299	50S ribosomal protein L36	b1086	rluC	Ribosomal large subunit pseudouridine synthase C (EC 5.4.99.-) (rRNA- uridine isomerase C) (rRNA pseudouridylate synthase C)	[TP0209-TP0154 (0.634929)]
COG0257	COG0564	b3299	b3299	50S ribosomal protein L36	b2791	truC	tRNA pseudouridine synthase C (EC 5.4.99.-) (tRNA-uridine isomerase C) (tRNA pseudouridylate synthase C)	[TP0209-TP0154 (0.634929)]
COG1108	COG1512	b1859	znuB	High-affinity zinc uptake system membrane protein znuB	b2778	ygcG	Hypothetical protein ygcG	[TP0036-TP0561 (0.5857341)]
COG0457	COG1187	b0568	nfrA	Bacteriophage N4 adsorption protein A precursor	b1269	rluB	Ribosomal large subunit pseudouridine synthase B (EC 5.4.99.-) (rRNA- uridine isomerase B) (rRNA pseudouridylate synthase B)	[TP0067-TP0459 (0.6360361)]
COG0457	COG1187	b3530	b3530	Cellulose synthase operon protein C	b1135	rluE	Ribosomal large subunit pseudouridine synthase E (EC 5.4.99.-) (rRNA- uridine isomerase E) (rRNA pseudouridylate synthase E)	[TP0067-TP0459 (0.6360361)]
COG0457	COG1187	b0568	nfrA	Bacteriophage N4 adsorption protein A precursor	b4022	rluF	Ribosomal large subunit pseudouridine synthase F (EC 5.4.99.-) (rRNA- uridine isomerase F) (rRNA pseudouridylate synthase F)	[TP0067-TP0459 (0.6360361)]
COG0457	COG1187	b2852	ygeH	Hypothetical protein ygeH	b1269	rluB	Ribosomal large subunit pseudouridine synthase B (EC 5.4.99.-) (rRNA- uridine isomerase B) (rRNA pseudouridylate synthase B)	[TP0067-TP0459 (0.6360361)]
COG0457	COG1187	b3530	b3530	Cellulose synthase operon protein C	b2183	rsuA	Ribosomal small subunit pseudouridine synthase A (EC 5.4.99.-) (16S pseudouridylate 516 synthase) (16S pseudouridine 516 synthase) (rRNA- uridine isomerase A) (rRNA pseudouridylate synthase A)	[TP0067-TP0459 (0.6360361)]
COG0457	COG1187	b0568	nfrA	Bacteriophage N4 adsorption protein A precursor	b1135	rluE	Ribosomal large subunit pseudouridine synthase E (EC 5.4.99.-) (rRNA- uridine isomerase E) (rRNA pseudouridylate synthase E)	[TP0067-TP0459 (0.6360361)]
COG0457	COG1187	b3530	b3530	Cellulose synthase operon protein C	b1269	rluB	Ribosomal large subunit pseudouridine synthase B (EC 5.4.99.-) (rRNA- uridine isomerase B) (rRNA pseudouridylate synthase B)	[TP0067-TP0459 (0.6360361)]
COG0457	COG1187	b2851	ygeG	Hypothetical protein ygeG	b1269	rluB	Ribosomal large subunit pseudouridine synthase B (EC 5.4.99.-) (rRNA- uridine isomerase B) (rRNA pseudouridylate synthase B)	[TP0067-TP0459 (0.6360361)]
COG0457	COG1187	b2852	ygeH	Hypothetical protein ygeH	b1135	rluE	Ribosomal large subunit pseudouridine synthase E (EC 5.4.99.-) (rRNA- uridine isomerase E) (rRNA pseudouridylate synthase E)	[TP0067-TP0459 (0.6360361)]
COG0457	COG1187	b2851	ygeG	Hypothetical protein ygeG	b4022	rluF	Ribosomal large subunit pseudouridine synthase F (EC 5.4.99.-) (rRNA- uridine isomerase F) (rRNA pseudouridylate synthase F)	[TP0067-TP0459 (0.6360361)]
COG0457	COG1187	b0568	nfrA	Bacteriophage N4 adsorption protein A precursor	b2183	rsuA	Ribosomal small subunit pseudouridine synthase A (EC 5.4.99.-) (16S pseudouridylate 516 synthase) (16S pseudouridine 516 synthase) (rRNA- uridine isomerase A) (rRNA pseudouridylate synthase A)	[TP0067-TP0459 (0.6360361)]
COG0457	COG1187	b2851	ygeG	Hypothetical protein ygeG	b1135	rluE	Ribosomal large subunit pseudouridine synthase E (EC 5.4.99.-) (rRNA- uridine isomerase E) (rRNA pseudouridylate synthase E)	[TP0067-TP0459 (0.6360361)]
COG0457	COG1187	b2851	ygeG	Hypothetical protein ygeG	b2183	rsuA	Ribosomal small subunit pseudouridine synthase A (EC 5.4.99.-) (16S pseudouridylate 516 synthase) (16S pseudouridine 516 synthase) (rRNA- uridine isomerase A) (rRNA pseudouridylate synthase A)	[TP0067-TP0459 (0.6360361)]
COG0457	COG1187	b3530	b3530	Cellulose synthase operon protein C	b4022	rluF	Ribosomal large subunit pseudouridine synthase F (EC 5.4.99.-) (rRNA- uridine isomerase F) (rRNA pseudouridylate synthase F)	[TP0067-TP0459 (0.6360361)]
COG0457	COG1187	b2852	ygeH	Hypothetical protein ygeH	b4022	rluF	Ribosomal large subunit pseudouridine synthase F (EC 5.4.99.-) (rRNA- uridine isomerase F) (rRNA pseudouridylate synthase F)	[TP0067-TP0459 (0.6360361)]
COG0457	COG1187	b2852	ygeH	Hypothetical protein ygeH	b2183	rsuA	Ribosomal small subunit pseudouridine synthase A (EC 5.4.99.-) (16S pseudouridylate 516 synthase) (16S pseudouridine 516 synthase) (rRNA- uridine isomerase A) (rRNA pseudouridylate synthase A)	[TP0067-TP0459 (0.6360361)]
COG0210	COG0305	b3813	mutU	DNA helicase II {UniProtKB/Swiss-Prot:P03018}	b4052	dnaB	Replicative DNA helicase (EC 3.6.1.-)	[TP0102-TP0058 (0.8842861)]
COG0210	COG0305	b3778	b3778	ATP-dependent DNA helicase rep (EC 3.6.1.-)	b4052	dnaB	Replicative DNA helicase (EC 3.6.1.-)	[TP0102-TP0058 (0.8842861)]
COG0210	COG0305	b0962	helD	Helicase IV (EC 3.6.1.-) (75 kDa helicase)	b4052	dnaB	Replicative DNA helicase (EC 3.6.1.-)	[TP0102-TP0058 (0.8842861)]
COG0621	COG0739	b0835	yliG	Hypothetical UPF0004 protein yliG	b2742	nlpD	Lipoprotein nlpD precursor	[TP0269-TP0702 (0.8475093)]
COG0621	COG0739	b0661	yleA	Hypothetical UPF0004 protein yleA	b2865	ygeR	Hypothetical lipoprotein ygeR precursor	[TP0269-TP0702 (0.8475093)]
COG0621	COG0739	b0661	yleA	Hypothetical UPF0004 protein yleA	b2742	nlpD	Lipoprotein nlpD precursor	[TP0269-TP0702 (0.8475093)]
COG0621	COG0739	b0835	yliG	Hypothetical UPF0004 protein yliG	b2865	ygeR	Hypothetical lipoprotein ygeR precursor	[TP0269-TP0702 (0.8475093)]
COG0621	COG0739	b0661	yleA	Hypothetical UPF0004 protein yleA	b1856	yebA	Hypothetical metalloprotease yebA precursor (EC 3.4.24.-) (ORFU)	[TP0269-TP0702 (0.8475093)]
COG0621	COG0739	b0835	yliG	Hypothetical UPF0004 protein yliG	b1856	yebA	Hypothetical metalloprotease yebA precursor (EC 3.4.24.-) (ORFU)	[TP0269-TP0702 (0.8475093)]
COG1256	COG1516	b1082	flaS	Flagellar hook-associated protein 1 (HAP1)	b1925	fliS	Flagellar protein fliS	[TP0660-TP0943 (0.90609026)]
COG0257	COG1057	b3299	b3299	50S ribosomal protein L36	b0639	nadD	Nicotinate-nucleotide adenylyltransferase (EC 2.7.7.18) (Deamido- NAD(+) pyrophosphorylase) (Deamido-NAD(+) diphosphorylase) (Nicotinate mononucleotide adenylyltransferase) (NaMN adenylyltransferase)	[TP0209-TP0741 (0.64932555)]
COG1426	COG1652	b2516	yfgA	Putative HTH-type transcriptional regulator yfgA	b2665	ygaU	Protein ygaU {UniProtKB/Swiss-Prot:P0ADE6}	[TP0334-TP0042 (0.73505175)]
COG0840	COG1070	b4355	tsr	Methyl-accepting chemotaxis protein I (MCP-I) (Serine chemoreceptor protein)	b3580	lyx	L-xylulose/3-keto-L-gulonate kinase (EC 2.7.1.53) (EC 2.7.1.-) (L- xylulokinase) (3-dehydro-L-gulonate kinase)	[TP0640-TP0295 (0.8429581)]
COG0840	COG1070	b1885	tap	Methyl-accepting chemotaxis protein IV (MCP-IV) (Dipeptide chemoreceptor protein)	b2776	ygcE	Hypothetical sugar kinase ygcE	[TP0640-TP0295 (0.8429581)]
COG0840	COG1070	b1886	tar	Methyl-accepting chemotaxis protein II (MCP-II) (Aspartate chemoreceptor protein)	b3904	rhaB	Rhamnulokinase (EC 2.7.1.5) (Rhamnulose kinase)	[TP0640-TP0295 (0.8429581)]
COG0840	COG1070	b1885	tap	Methyl-accepting chemotaxis protein IV (MCP-IV) (Dipeptide chemoreceptor protein)	b3580	lyx	L-xylulose/3-keto-L-gulonate kinase (EC 2.7.1.53) (EC 2.7.1.-) (L- xylulokinase) (3-dehydro-L-gulonate kinase)	[TP0640-TP0295 (0.8429581)]
COG0840	COG1070	b1421	trg	Methyl-accepting chemotaxis protein III (MCP-III) (Ribose and galactose chemoreceptor protein)	b2776	ygcE	Hypothetical sugar kinase ygcE	[TP0640-TP0295 (0.8429581)]
COG0840	COG1070	b4355	tsr	Methyl-accepting chemotaxis protein I (MCP-I) (Serine chemoreceptor protein)	b2776	ygcE	Hypothetical sugar kinase ygcE	[TP0640-TP0295 (0.8429581)]
COG0840	COG1070	b3072	aer	Aerotaxis receptor {UniProtKB/Swiss-Prot:P50466}	b2776	ygcE	Hypothetical sugar kinase ygcE	[TP0640-TP0295 (0.8429581)]
COG0840	COG1070	b1886	tar	Methyl-accepting chemotaxis protein II (MCP-II) (Aspartate chemoreceptor protein)	b3580	lyx	L-xylulose/3-keto-L-gulonate kinase (EC 2.7.1.53) (EC 2.7.1.-) (L- xylulokinase) (3-dehydro-L-gulonate kinase)	[TP0640-TP0295 (0.8429581)]
COG0840	COG1070	b1886	tar	Methyl-accepting chemotaxis protein II (MCP-II) (Aspartate chemoreceptor protein)	b3564	xylB	Xylulose kinase {UniProtKB/Swiss-Prot:P09099}	[TP0640-TP0295 (0.8429581)]
COG0840	COG1070	b1885	tap	Methyl-accepting chemotaxis protein IV (MCP-IV) (Dipeptide chemoreceptor protein)	b1511	ydeV	Hypothetical sugar kinase ydeV	[TP0640-TP0295 (0.8429581)]
COG0840	COG1070	b4355	tsr	Methyl-accepting chemotaxis protein I (MCP-I) (Serine chemoreceptor protein)	b3564	xylB	Xylulose kinase {UniProtKB/Swiss-Prot:P09099}	[TP0640-TP0295 (0.8429581)]
COG0840	COG1070	b1421	trg	Methyl-accepting chemotaxis protein III (MCP-III) (Ribose and galactose chemoreceptor protein)	b2803	fucK	L-fuculokinase (EC 2.7.1.51) (L-fuculose kinase)	[TP0640-TP0295 (0.8429581)]
COG0840	COG1070	b1421	trg	Methyl-accepting chemotaxis protein III (MCP-III) (Ribose and galactose chemoreceptor protein)	b3564	xylB	Xylulose kinase {UniProtKB/Swiss-Prot:P09099}	[TP0640-TP0295 (0.8429581)]
COG0840	COG1070	b4355	tsr	Methyl-accepting chemotaxis protein I (MCP-I) (Serine chemoreceptor protein)	b2803	fucK	L-fuculokinase (EC 2.7.1.51) (L-fuculose kinase)	[TP0640-TP0295 (0.8429581)]
COG0840	COG1070	b3072	aer	Aerotaxis receptor {UniProtKB/Swiss-Prot:P50466}	b1511	ydeV	Hypothetical sugar kinase ydeV	[TP0640-TP0295 (0.8429581)]
COG0840	COG1070	b1885	tap	Methyl-accepting chemotaxis protein IV (MCP-IV) (Dipeptide chemoreceptor protein)	b2803	fucK	L-fuculokinase (EC 2.7.1.51) (L-fuculose kinase)	[TP0640-TP0295 (0.8429581)]
COG0840	COG1070	b3072	aer	Aerotaxis receptor {UniProtKB/Swiss-Prot:P50466}	b3564	xylB	Xylulose kinase {UniProtKB/Swiss-Prot:P09099}	[TP0640-TP0295 (0.8429581)]
COG0840	COG1070	b1421	trg	Methyl-accepting chemotaxis protein III (MCP-III) (Ribose and galactose chemoreceptor protein)	b3904	rhaB	Rhamnulokinase (EC 2.7.1.5) (Rhamnulose kinase)	[TP0640-TP0295 (0.8429581)]
COG0840	COG1070	b1421	trg	Methyl-accepting chemotaxis protein III (MCP-III) (Ribose and galactose chemoreceptor protein)	b3580	lyx	L-xylulose/3-keto-L-gulonate kinase (EC 2.7.1.53) (EC 2.7.1.-) (L- xylulokinase) (3-dehydro-L-gulonate kinase)	[TP0640-TP0295 (0.8429581)]
COG0840	COG1070	b4355	tsr	Methyl-accepting chemotaxis protein I (MCP-I) (Serine chemoreceptor protein)	b1511	ydeV	Hypothetical sugar kinase ydeV	[TP0640-TP0295 (0.8429581)]
COG0840	COG1070	b3072	aer	Aerotaxis receptor {UniProtKB/Swiss-Prot:P50466}	b3904	rhaB	Rhamnulokinase (EC 2.7.1.5) (Rhamnulose kinase)	[TP0640-TP0295 (0.8429581)]
COG0840	COG1070	b1886	tar	Methyl-accepting chemotaxis protein II (MCP-II) (Aspartate chemoreceptor protein)	b1511	ydeV	Hypothetical sugar kinase ydeV	[TP0640-TP0295 (0.8429581)]
COG0840	COG1070	b4355	tsr	Methyl-accepting chemotaxis protein I (MCP-I) (Serine chemoreceptor protein)	b3904	rhaB	Rhamnulokinase (EC 2.7.1.5) (Rhamnulose kinase)	[TP0640-TP0295 (0.8429581)]
COG0840	COG1070	b1885	tap	Methyl-accepting chemotaxis protein IV (MCP-IV) (Dipeptide chemoreceptor protein)	b3904	rhaB	Rhamnulokinase (EC 2.7.1.5) (Rhamnulose kinase)	[TP0640-TP0295 (0.8429581)]
COG0840	COG1070	b1421	trg	Methyl-accepting chemotaxis protein III (MCP-III) (Ribose and galactose chemoreceptor protein)	b1511	ydeV	Hypothetical sugar kinase ydeV	[TP0640-TP0295 (0.8429581)]
COG0840	COG1070	b3072	aer	Aerotaxis receptor {UniProtKB/Swiss-Prot:P50466}	b2803	fucK	L-fuculokinase (EC 2.7.1.51) (L-fuculose kinase)	[TP0640-TP0295 (0.8429581)]
COG0840	COG1070	b1885	tap	Methyl-accepting chemotaxis protein IV (MCP-IV) (Dipeptide chemoreceptor protein)	b3564	xylB	Xylulose kinase {UniProtKB/Swiss-Prot:P09099}	[TP0640-TP0295 (0.8429581)]
COG0840	COG1070	b1886	tar	Methyl-accepting chemotaxis protein II (MCP-II) (Aspartate chemoreceptor protein)	b2803	fucK	L-fuculokinase (EC 2.7.1.51) (L-fuculose kinase)	[TP0640-TP0295 (0.8429581)]
COG0840	COG1070	b1886	tar	Methyl-accepting chemotaxis protein II (MCP-II) (Aspartate chemoreceptor protein)	b2776	ygcE	Hypothetical sugar kinase ygcE	[TP0640-TP0295 (0.8429581)]
COG0840	COG1070	b3072	aer	Aerotaxis receptor {UniProtKB/Swiss-Prot:P50466}	b3580	lyx	L-xylulose/3-keto-L-gulonate kinase (EC 2.7.1.53) (EC 2.7.1.-) (L- xylulokinase) (3-dehydro-L-gulonate kinase)	[TP0640-TP0295 (0.8429581)]
