# Supplementary material for: The Binary Protein Interactome of Treponema pallidum – The Syphilis Spirochete
Source: PLoS One. 2008 May 28;3(5):e2292. doi: 10.1371/journal.pone.0002292 (PMC2386257; doi:10.1371/journal.pone.0002292)
Supplement: Data S1 — Predicted protein-protein interactions based on our Treponema pallidum data; zip archive containing 372 files with one file per species. (6.09 MB ZIP) [file pone.0002292.s006.zip › bacteria/Escherichia_coli_O157H7.tab]

83334 Escherichia coli O157H7
COG A	COG B	Locus Id A	Preferred Name(s) A	Annotation A	Locus Id B	Preferred Name(s) B	Annotation B	T. pallidum interaction
COG0186	COG1475	ECs4176	neaA	30S ribosomal protein S17	ECO57PM34	B	Protein sopB (Plasmid partition protein B)	[TP0198-TP0271 (0.71912634)]
COG0186	COG1475	ECs4176	neaA	30S ribosomal protein S17	ECs0640	ybdM	Hypothetical protein ybdM	[TP0198-TP0271 (0.71912634)]
COG0186	COG1475	ECs4176	neaA	30S ribosomal protein S17	ECs1387	ECs1387	Hypothetical protein ECs1387	[TP0198-TP0271 (0.71912634)]
COG0186	COG1475	ECs4176	neaA	30S ribosomal protein S17	ECO57PM50	ECO57PM50	Hypothetical protein {UniProtKB/TrEMBL:O82909}	[TP0198-TP0271 (0.71912634)]
COG0608	COG0817	ECs3764	recJ	Single-stranded-DNA-specific exonuclease recJ (EC 3.1.-.-)	ECs2573	ruvC	Crossover junction endodeoxyribonuclease ruvC (EC 3.1.22.4) (Holliday junction nuclease ruvC) (Holliday junction resolvase ruvC)	[TP0704-TP0517 (0.81382185)]
COG0845	COG4591	ECs0873	ybhG	UPF0194 membrane protein ybhG precursor	ECs1494	lolC	Lipoprotein-releasing system transmembrane protein lolC	[TP0965-TP0582 (0.8143851)]
COG0845	COG4591	ECs1863	ECs1863	Putative efflux pump {UniProtKB/TrEMBL:Q8X7E1}	ECs1294	ECs1294	, complete genome {UniProtKB/TrEMBL:Q8XAM0}	[TP0965-TP0582 (0.8143851)]
COG0845	COG4591	ECs2882	mdtA	Multidrug resistance protein mdtA precursor (Multidrug transporter mdtA)	ECs1494	lolC	Lipoprotein-releasing system transmembrane protein lolC	[TP0965-TP0582 (0.8143851)]
COG0845	COG4591	ECs0544	ECs0544	Putative membrane spanning export protein	ECs1494	lolC	Lipoprotein-releasing system transmembrane protein lolC	[TP0965-TP0582 (0.8143851)]
COG0845	COG4591	ECs2882	mdtA	Multidrug resistance protein mdtA precursor (Multidrug transporter mdtA)	ECs1294	ECs1294	, complete genome {UniProtKB/TrEMBL:Q8XAM0}	[TP0965-TP0582 (0.8143851)]
COG0845	COG4591	ECs4137	envC	Acriflavine resistance protein E precursor (Protein envC)	ECs1294	ECs1294	, complete genome {UniProtKB/TrEMBL:Q8XAM0}	[TP0965-TP0582 (0.8143851)]
COG0845	COG4591	ECO57PM19	ECO57PM19	Hemolysin D {UniProtKB/TrEMBL:O82886}	ECs1496	lolE	Lipoprotein-releasing system transmembrane protein lolE	[TP0965-TP0582 (0.8143851)]
COG0845	COG4591	ECs0612	cusB	Cation efflux system protein cusB precursor	ECs1294	ECs1294	, complete genome {UniProtKB/TrEMBL:Q8XAM0}	[TP0965-TP0582 (0.8143851)]
COG0845	COG4591	ECs0612	cusB	Cation efflux system protein cusB precursor	ECs1496	lolE	Lipoprotein-releasing system transmembrane protein lolE	[TP0965-TP0582 (0.8143851)]
COG0845	COG4591	ECs0516	lir	Acriflavine resistance protein A precursor	ECs1494	lolC	Lipoprotein-releasing system transmembrane protein lolC	[TP0965-TP0582 (0.8143851)]
COG0845	COG4591	ECs0612	cusB	Cation efflux system protein cusB precursor	ECs1494	lolC	Lipoprotein-releasing system transmembrane protein lolC	[TP0965-TP0582 (0.8143851)]
COG0845	COG4591	ECs2882	mdtA	Multidrug resistance protein mdtA precursor (Multidrug transporter mdtA)	ECs1496	lolE	Lipoprotein-releasing system transmembrane protein lolE	[TP0965-TP0582 (0.8143851)]
COG0845	COG4591	ECs4360	yhiI	Hypothetical protein yhiI precursor	ECs1294	ECs1294	, complete genome {UniProtKB/TrEMBL:Q8XAM0}	[TP0965-TP0582 (0.8143851)]
COG0845	COG4591	ECs0964	macA	Macrolide-specific efflux protein macA precursor	ECs1494	lolC	Lipoprotein-releasing system transmembrane protein lolC	[TP0965-TP0582 (0.8143851)]
COG0845	COG4591	ECs1863	ECs1863	Putative efflux pump {UniProtKB/TrEMBL:Q8X7E1}	ECs1496	lolE	Lipoprotein-releasing system transmembrane protein lolE	[TP0965-TP0582 (0.8143851)]
COG0845	COG4591	ECs0516	lir	Acriflavine resistance protein A precursor	ECs1496	lolE	Lipoprotein-releasing system transmembrane protein lolE	[TP0965-TP0582 (0.8143851)]
COG0845	COG4591	ECs0873	ybhG	UPF0194 membrane protein ybhG precursor	ECs1294	ECs1294	, complete genome {UniProtKB/TrEMBL:Q8XAM0}	[TP0965-TP0582 (0.8143851)]
COG0845	COG4591	ECs4393	mdtE	Multidrug resistance protein mdtE precursor	ECs1494	lolC	Lipoprotein-releasing system transmembrane protein lolC	[TP0965-TP0582 (0.8143851)]
COG0845	COG4591	ECs0516	lir	Acriflavine resistance protein A precursor	ECs1294	ECs1294	, complete genome {UniProtKB/TrEMBL:Q8XAM0}	[TP0965-TP0582 (0.8143851)]
COG0845	COG4591	ECs4137	envC	Acriflavine resistance protein E precursor (Protein envC)	ECs1494	lolC	Lipoprotein-releasing system transmembrane protein lolC	[TP0965-TP0582 (0.8143851)]
COG0845	COG4591	ECO57PM19	ECO57PM19	Hemolysin D {UniProtKB/TrEMBL:O82886}	ECs1294	ECs1294	, complete genome {UniProtKB/TrEMBL:Q8XAM0}	[TP0965-TP0582 (0.8143851)]
COG0845	COG4591	ECO57PM19	ECO57PM19	Hemolysin D {UniProtKB/TrEMBL:O82886}	ECs1494	lolC	Lipoprotein-releasing system transmembrane protein lolC	[TP0965-TP0582 (0.8143851)]
COG0845	COG4591	ECs4393	mdtE	Multidrug resistance protein mdtE precursor	ECs1496	lolE	Lipoprotein-releasing system transmembrane protein lolE	[TP0965-TP0582 (0.8143851)]
COG0845	COG4591	ECs0964	macA	Macrolide-specific efflux protein macA precursor	ECs1496	lolE	Lipoprotein-releasing system transmembrane protein lolE	[TP0965-TP0582 (0.8143851)]
COG0845	COG4591	ECs4137	envC	Acriflavine resistance protein E precursor (Protein envC)	ECs1496	lolE	Lipoprotein-releasing system transmembrane protein lolE	[TP0965-TP0582 (0.8143851)]
COG0845	COG4591	ECs1863	ECs1863	Putative efflux pump {UniProtKB/TrEMBL:Q8X7E1}	ECs1494	lolC	Lipoprotein-releasing system transmembrane protein lolC	[TP0965-TP0582 (0.8143851)]
COG0845	COG4591	ECs4360	yhiI	Hypothetical protein yhiI precursor	ECs1496	lolE	Lipoprotein-releasing system transmembrane protein lolE	[TP0965-TP0582 (0.8143851)]
COG0845	COG4591	ECs0964	macA	Macrolide-specific efflux protein macA precursor	ECs1294	ECs1294	, complete genome {UniProtKB/TrEMBL:Q8XAM0}	[TP0965-TP0582 (0.8143851)]
COG0845	COG4591	ECs0544	ECs0544	Putative membrane spanning export protein	ECs1294	ECs1294	, complete genome {UniProtKB/TrEMBL:Q8XAM0}	[TP0965-TP0582 (0.8143851)]
COG0845	COG4591	ECs0873	ybhG	UPF0194 membrane protein ybhG precursor	ECs1496	lolE	Lipoprotein-releasing system transmembrane protein lolE	[TP0965-TP0582 (0.8143851)]
COG0845	COG4591	ECs0544	ECs0544	Putative membrane spanning export protein	ECs1496	lolE	Lipoprotein-releasing system transmembrane protein lolE	[TP0965-TP0582 (0.8143851)]
COG0845	COG4591	ECs4393	mdtE	Multidrug resistance protein mdtE precursor	ECs1294	ECs1294	, complete genome {UniProtKB/TrEMBL:Q8XAM0}	[TP0965-TP0582 (0.8143851)]
COG0845	COG4591	ECs4360	yhiI	Hypothetical protein yhiI precursor	ECs1494	lolC	Lipoprotein-releasing system transmembrane protein lolC	[TP0965-TP0582 (0.8143851)]
COG0617	COG0860	ECs0147	pcnB	Poly(A) polymerase (EC 2.7.7.19) (PAP) (Plasmid copy number protein)	ECs5145	amiB	N-acetylmuramoyl-L-alanine amidase amiB precursor (EC 3.5.1.28)	[TP0270-TP0247 (0.76828843)]
COG0617	COG0860	ECs0147	pcnB	Poly(A) polymerase (EC 2.7.7.19) (PAP) (Plasmid copy number protein)	ECs3674	amiC	N-acetylmuramoyl-L-alanine amidase amiC precursor (EC 3.5.1.28)	[TP0270-TP0247 (0.76828843)]
COG0617	COG0860	ECs0147	pcnB	Poly(A) polymerase (EC 2.7.7.19) (PAP) (Plasmid copy number protein)	ECs3306	amiA	Probable N-acetylmuramoyl-L-alanine amidase amiA precursor (EC 3.5.1.28)	[TP0270-TP0247 (0.76828843)]
COG0617	COG0860	ECs3939	cca	Multifunctional CCA protein [Includes: CCA-adding enzyme (EC 2.7.7.25) (EC 2.7.7.21) (tRNA nucleotidyltransferase) (tRNA adenylyl-/cytidylyl- transferase) (tRNA CCA-pyrophosphorylase) (tRNA-NT); 2'-nucleotidase (EC 3.1.3.-); 2',3'-cyclic phosphodiesterase (EC 3.1.4.-); Phosphatase (EC 3.1.3.-)]	ECs3306	amiA	Probable N-acetylmuramoyl-L-alanine amidase amiA precursor (EC 3.5.1.28)	[TP0270-TP0247 (0.76828843)]
COG0617	COG0860	ECs3939	cca	Multifunctional CCA protein [Includes: CCA-adding enzyme (EC 2.7.7.25) (EC 2.7.7.21) (tRNA nucleotidyltransferase) (tRNA adenylyl-/cytidylyl- transferase) (tRNA CCA-pyrophosphorylase) (tRNA-NT); 2'-nucleotidase (EC 3.1.3.-); 2',3'-cyclic phosphodiesterase (EC 3.1.4.-); Phosphatase (EC 3.1.3.-)]	ECs5145	amiB	N-acetylmuramoyl-L-alanine amidase amiB precursor (EC 3.5.1.28)	[TP0270-TP0247 (0.76828843)]
COG0617	COG0860	ECs3939	cca	Multifunctional CCA protein [Includes: CCA-adding enzyme (EC 2.7.7.25) (EC 2.7.7.21) (tRNA nucleotidyltransferase) (tRNA adenylyl-/cytidylyl- transferase) (tRNA CCA-pyrophosphorylase) (tRNA-NT); 2'-nucleotidase (EC 3.1.3.-); 2',3'-cyclic phosphodiesterase (EC 3.1.4.-); Phosphatase (EC 3.1.3.-)]	ECs3674	amiC	N-acetylmuramoyl-L-alanine amidase amiC precursor (EC 3.5.1.28)	[TP0270-TP0247 (0.76828843)]
COG0201	COG0550	ECs4165	secY	Preprotein translocase secY subunit	ECs1846	topA	DNA topoisomerase 1 (EC 5.99.1.2) (DNA topoisomerase I) (Omega- protein) (Relaxing enzyme) (Untwisting enzyme) (Swivelase)	[TP0208-TP0394 (0.8044664)]
COG0201	COG0550	ECs4165	secY	Preprotein translocase secY subunit	ECs2469	topB	DNA topoisomerase 3 (EC 5.99.1.2) (DNA topoisomerase III)	[TP0208-TP0394 (0.8044664)]
COG0693	COG1922	ECs2705	hchA	Chaperone protein hchA (Hsp31) (EcHsp31)	ECs4728	wecG	Probable UDP-N-acetyl-D-mannosaminuronic acid transferase (EC 2.4.1.-) (UDP-ManNAcA transferase)	[TP0445-TP0275 (0.6010877)]
COG0693	COG1922	ECs4034	yhbO	Hypothetical protein yhbO	ECs4728	wecG	Probable UDP-N-acetyl-D-mannosaminuronic acid transferase (EC 2.4.1.-) (UDP-ManNAcA transferase)	[TP0445-TP0275 (0.6010877)]
COG0693	COG1922	ECs0478	thiJ	4-methyl-5(Beta-hydroxyethyl)-thiazole	ECs4728	wecG	Probable UDP-N-acetyl-D-mannosaminuronic acid transferase (EC 2.4.1.-) (UDP-ManNAcA transferase)	[TP0445-TP0275 (0.6010877)]
COG0768	COG2812	ECs0673	pbpA	Penicillin-binding protein 2 (PBP-2)	ECs0523	dnaX	DNA polymerase III tau subunit (EC 2.7.7.7) [Contains: DNA polymerase III subunit gamma]	[TP0500-TP1005 (0.655462)]
COG0768	COG2812	ECs0088	pbpB	Peptidoglycan synthetase ftsI precursor (EC 2.4.1.129) (Peptidoglycan glycosyltransferase 3) (Penicillin-binding protein 3) (PBP-3)	ECs0523	dnaX	DNA polymerase III tau subunit (EC 2.7.7.7) [Contains: DNA polymerase III subunit gamma]	[TP0500-TP1005 (0.655462)]
COG0051	COG0693	ECs4186	rpsJ	30S ribosomal protein S10	ECs0478	thiJ	4-methyl-5(Beta-hydroxyethyl)-thiazole	[TP0188-TP0445 (0.6307204)]
COG0051	COG0693	ECs4186	rpsJ	30S ribosomal protein S10	ECs2705	hchA	Chaperone protein hchA (Hsp31) (EcHsp31)	[TP0188-TP0445 (0.6307204)]
COG0051	COG0693	ECs4186	rpsJ	30S ribosomal protein S10	ECs4034	yhbO	Hypothetical protein yhbO	[TP0188-TP0445 (0.6307204)]
COG0180	COG0564	ECs4226	trpS	Tryptophanyl-tRNA synthetase (EC 6.1.1.2) (Tryptophan--tRNA ligase) (TrpRS)	ECs0062	rluA	Ribosomal large subunit pseudouridine synthase A (EC 5.4.99.-) (rRNA- uridine isomerase A) (rRNA pseudouridylate synthase A)	[TP0632-TP0339 (0.7885255)]
COG0180	COG0564	ECs4226	trpS	Tryptophanyl-tRNA synthetase (EC 6.1.1.2) (Tryptophan--tRNA ligase) (TrpRS)	ECs3457	rluD	Ribosomal large subunit pseudouridine synthase D (EC 5.4.99.-) (rRNA- uridine isomerase D) (rRNA pseudouridylate synthase D)	[TP0632-TP0339 (0.7885255)]
COG0180	COG0564	ECs4226	trpS	Tryptophanyl-tRNA synthetase (EC 6.1.1.2) (Tryptophan--tRNA ligase) (TrpRS)	ECs1464	rluC	Ribosomal large subunit pseudouridine synthase C (EC 5.4.99.-) (rRNA- uridine isomerase C) (rRNA pseudouridylate synthase C)	[TP0632-TP0339 (0.7885255)]
COG0180	COG0564	ECs4226	trpS	Tryptophanyl-tRNA synthetase (EC 6.1.1.2) (Tryptophan--tRNA ligase) (TrpRS)	ECs3651	truC	tRNA pseudouridine synthase C (EC 5.4.99.-) (tRNA-uridine isomerase C) (tRNA pseudouridylate synthase C)	[TP0632-TP0339 (0.7885255)]
COG0090	COG0223	ECs4182	rplB	50S ribosomal protein L2	ECs4153	fmt	Methionyl-tRNA formyltransferase (EC 2.1.2.9)	[TP0192-TP0756 (0.8610547)]
COG0632	COG2255	ECs2571	ruvA	Holliday junction ATP-dependent DNA helicase ruvA (EC 3.6.1.-)	ECs2570	ruvB	Holliday junction ATP-dependent DNA helicase ruvB (EC 3.6.1.-)	[TP0543-TP0162 (0.9659884)]
COG0462	COG0817	ECs1712	prs	Ribose-phosphate pyrophosphokinase (EC 2.7.6.1) (RPPK) (Phosphoribosyl pyrophosphate synthetase) (P-Rib-PP synthetase) (PRPP synthetase)	ECs2573	ruvC	Crossover junction endodeoxyribonuclease ruvC (EC 3.1.22.4) (Holliday junction nuclease ruvC) (Holliday junction resolvase ruvC)	[TP0294-TP0517 (0.54911256)]
COG0125	COG0586	ECs1476	tmk	Thymidylate kinase (EC 2.7.4.9) (Thymidine monophosphate kinase) (dTMP kinase) (TMPK)	ECs3023	yohD	Inner membrane protein yohD	[TP0354-TP0779 (0.67954355)]
COG0125	COG0586	ECs1476	tmk	Thymidylate kinase (EC 2.7.4.9) (Thymidine monophosphate kinase) (dTMP kinase) (TMPK)	ECs3977	yqjA	Inner membrane protein yqjA	[TP0354-TP0779 (0.67954355)]
COG0125	COG0586	ECs1476	tmk	Thymidylate kinase (EC 2.7.4.9) (Thymidine monophosphate kinase) (dTMP kinase) (TMPK)	ECs3893	yghB	Inner membrane protein yghB	[TP0354-TP0779 (0.67954355)]
COG0125	COG0586	ECs1476	tmk	Thymidylate kinase (EC 2.7.4.9) (Thymidine monophosphate kinase) (dTMP kinase) (TMPK)	ECs0069	yabI	Inner membrane protein yabI	[TP0354-TP0779 (0.67954355)]
COG0125	COG0586	ECs1476	tmk	Thymidylate kinase (EC 2.7.4.9) (Thymidine monophosphate kinase) (dTMP kinase) (TMPK)	ECs3201	dedA	Protein dedA {UniProtKB/Swiss-Prot:P0ABP7}	[TP0354-TP0779 (0.67954355)]
COG0257	COG0577	ECs4164	ECs4164	50S ribosomal protein L36	ECs0965	macB	Putative ATP-binding component of a transport	[TP0209-TP0962 (0.5903608)]
COG0457	COG1653	ECs4410	b3530	Cellulose synthase operon protein C	ECs1888	ycjN	Putative ABC transporter periplasmic-binding protein ycjN precursor	[TP0067-TP0074 (0.6656524)]
COG0457	COG1653	ECs3709	ygeH	Hypothetical protein ygeH	ECs1889	ECs1889	Hypothetical protein ECs1889	[TP0067-TP0074 (0.6656524)]
COG0457	COG1653	ECs4576	ECs4576	Type III secretion system CesD protein	ECs1889	ECs1889	Hypothetical protein ECs1889	[TP0067-TP0074 (0.6656524)]
COG0457	COG1653	ECs4410	b3530	Cellulose synthase operon protein C	ECs1889	ECs1889	Hypothetical protein ECs1889	[TP0067-TP0074 (0.6656524)]
COG0457	COG1653	ECs3709	ygeH	Hypothetical protein ygeH	ECs1888	ycjN	Putative ABC transporter periplasmic-binding protein ycjN precursor	[TP0067-TP0074 (0.6656524)]
COG0457	COG1653	ECs3708	ygeG	Hypothetical protein ygeG	ECs1889	ECs1889	Hypothetical protein ECs1889	[TP0067-TP0074 (0.6656524)]
COG0457	COG1653	ECs4576	ECs4576	Type III secretion system CesD protein	ECs4299	ugpB	Glycerol-3-phosphate-binding periplasmic protein precursor	[TP0067-TP0074 (0.6656524)]
COG0457	COG1653	ECs0600	nfrA	Bacteriophage N4 receptor, outer membrane protein	ECs4299	ugpB	Glycerol-3-phosphate-binding periplasmic protein precursor	[TP0067-TP0074 (0.6656524)]
COG0457	COG1653	ECs3708	ygeG	Hypothetical protein ygeG	ECs4299	ugpB	Glycerol-3-phosphate-binding periplasmic protein precursor	[TP0067-TP0074 (0.6656524)]
COG0457	COG1653	ECs3708	ygeG	Hypothetical protein ygeG	ECs1888	ycjN	Putative ABC transporter periplasmic-binding protein ycjN precursor	[TP0067-TP0074 (0.6656524)]
COG0457	COG1653	ECs0600	nfrA	Bacteriophage N4 receptor, outer membrane protein	ECs1888	ycjN	Putative ABC transporter periplasmic-binding protein ycjN precursor	[TP0067-TP0074 (0.6656524)]
COG0457	COG1653	ECs4410	b3530	Cellulose synthase operon protein C	ECs4299	ugpB	Glycerol-3-phosphate-binding periplasmic protein precursor	[TP0067-TP0074 (0.6656524)]
COG0457	COG1653	ECs0600	nfrA	Bacteriophage N4 receptor, outer membrane protein	ECs1889	ECs1889	Hypothetical protein ECs1889	[TP0067-TP0074 (0.6656524)]
COG0457	COG1653	ECs3709	ygeH	Hypothetical protein ygeH	ECs4299	ugpB	Glycerol-3-phosphate-binding periplasmic protein precursor	[TP0067-TP0074 (0.6656524)]
COG0457	COG1653	ECs4576	ECs4576	Type III secretion system CesD protein	ECs1888	ycjN	Putative ABC transporter periplasmic-binding protein ycjN precursor	[TP0067-TP0074 (0.6656524)]
COG1291	COG1684	ECs2600	motA	Proton conductor component of motor; no effect on	ECs2689	fliR	Flagellar biosynthesis {UniProtKB/TrEMBL:Q8XBA1}	[TP0725-TP0716 (0.9601814)]
COG1061	COG3391	ECs3076	yejH	Putative ATP-dependent helicase	ECs2056	yncE	Hypothetical protein yncE precursor	[TP0380-TP0421 (0.5112116)]
COG1061	COG3391	ECs1305	ECs1305	Hypothetical protein ECs1305	ECs2056	yncE	Hypothetical protein yncE precursor	[TP0380-TP0421 (0.5112116)]
COG0222	COG0802	ECs4909	rplL	50S ribosomal protein L7/L12 (L8)	ECs5144	yjeE	Hypothetical UPF0079 protein yjeE	[TP0240-TP0875 (0.8481433)]
COG0495	COG1214	ECs0680	leuS	Leucyl-tRNA synthetase (EC 6.1.1.4) (Leucine--tRNA ligase) (LeuRS)	ECs2516	yeaZ	M22 peptidase homolog yeaZ	[TP0586-TP0876 (0.5571989)]
COG0192	COG0592	ECs3818	metK	S-adenosylmethionine synthetase (EC 2.5.1.6) (Methionine adenosyltransferase) (AdoMet synthetase) (MAT)	ECs4636	dnaN	DNA polymerase III subunit beta (EC 2.7.7.7)	[TP0794-TP0002 (0.8412751)]
COG0360	COG0616	ECs5176	rpsF	30S ribosomal protein S6 [Contains: 30S ribosomal protein S6, fully modified isoform; 30S ribosomal protein S6, non-modified isoform]	ECs1108	ECs1108	Putative head-tail preconnector protein	[TP0063-TP0997 (0.6657489)]
COG0360	COG0616	ECs5176	rpsF	30S ribosomal protein S6 [Contains: 30S ribosomal protein S6, fully modified isoform; 30S ribosomal protein S6, non-modified isoform]	ECs2472	sppA	Protease 4 (EC 3.4.21.-) (Protease IV) (Endopeptidase IV) (Signal peptide peptidase)	[TP0063-TP0997 (0.6657489)]
COG0360	COG0616	ECs5176	rpsF	30S ribosomal protein S6 [Contains: 30S ribosomal protein S6, fully modified isoform; 30S ribosomal protein S6, non-modified isoform]	ECs1633	ECs1633	Minor capsid protein {UniProtKB/TrEMBL:Q7AEZ5}	[TP0063-TP0997 (0.6657489)]
COG0360	COG0616	ECs5176	rpsF	30S ribosomal protein S6 [Contains: 30S ribosomal protein S6, fully modified isoform; 30S ribosomal protein S6, non-modified isoform]	ECs2176	ECs2176	Minor capsid protein {UniProtKB/TrEMBL:Q7AEZ5}	[TP0063-TP0997 (0.6657489)]
COG0360	COG0616	ECs5176	rpsF	30S ribosomal protein S6 [Contains: 30S ribosomal protein S6, fully modified isoform; 30S ribosomal protein S6, non-modified isoform]	ECs1844	sohB	Putative protease {UniProtKB/TrEMBL:Q8X7C4}	[TP0063-TP0997 (0.6657489)]
COG0360	COG0616	ECs5176	rpsF	30S ribosomal protein S6 [Contains: 30S ribosomal protein S6, fully modified isoform; 30S ribosomal protein S6, non-modified isoform]	ECs2732	ECs2732	Putative head-tail preconnector protein	[TP0063-TP0997 (0.6657489)]
COG0125	COG0457	ECs1476	tmk	Thymidylate kinase (EC 2.7.4.9) (Thymidine monophosphate kinase) (dTMP kinase) (TMPK)	ECs3708	ygeG	Hypothetical protein ygeG	[TP0354-TP0648 (0.5206915)]
COG0125	COG0457	ECs1476	tmk	Thymidylate kinase (EC 2.7.4.9) (Thymidine monophosphate kinase) (dTMP kinase) (TMPK)	ECs0600	nfrA	Bacteriophage N4 receptor, outer membrane protein	[TP0354-TP0648 (0.5206915)]
COG0125	COG0457	ECs1476	tmk	Thymidylate kinase (EC 2.7.4.9) (Thymidine monophosphate kinase) (dTMP kinase) (TMPK)	ECs3709	ygeH	Hypothetical protein ygeH	[TP0354-TP0648 (0.5206915)]
COG0125	COG0457	ECs1476	tmk	Thymidylate kinase (EC 2.7.4.9) (Thymidine monophosphate kinase) (dTMP kinase) (TMPK)	ECs4576	ECs4576	Type III secretion system CesD protein	[TP0354-TP0648 (0.5206915)]
COG0125	COG0457	ECs1476	tmk	Thymidylate kinase (EC 2.7.4.9) (Thymidine monophosphate kinase) (dTMP kinase) (TMPK)	ECs4410	b3530	Cellulose synthase operon protein C	[TP0354-TP0648 (0.5206915)]
COG0860	COG1396	ECs5145	amiB	N-acetylmuramoyl-L-alanine amidase amiB precursor (EC 3.5.1.28)	ECs2279	ECs2279	Putative repressor protein encoded by cryptic	[TP0247-TP0461 (0.8100859)]
COG0860	COG1396	ECs3674	amiC	N-acetylmuramoyl-L-alanine amidase amiC precursor (EC 3.5.1.28)	ECs2279	ECs2279	Putative repressor protein encoded by cryptic	[TP0247-TP0461 (0.8100859)]
COG0860	COG1396	ECs3306	amiA	Probable N-acetylmuramoyl-L-alanine amidase amiA precursor (EC 3.5.1.28)	ECs1069	ECs1069	Putative regulatory protein	[TP0247-TP0461 (0.8100859)]
COG0860	COG1396	ECs3306	amiA	Probable N-acetylmuramoyl-L-alanine amidase amiA precursor (EC 3.5.1.28)	ECs2620	ECs2620	Hypothetical protein {UniProtKB/TrEMBL:Q8XBH9}	[TP0247-TP0461 (0.8100859)]
COG0860	COG1396	ECs3306	amiA	Probable N-acetylmuramoyl-L-alanine amidase amiA precursor (EC 3.5.1.28)	ECs5252	ECs5252	, complete genome {UniProtKB/TrEMBL:Q8XC87}	[TP0247-TP0461 (0.8100859)]
COG0860	COG1396	ECs3306	amiA	Probable N-acetylmuramoyl-L-alanine amidase amiA precursor (EC 3.5.1.28)	ECs1876	puuR	HTH-type transcriptional regulator puuR	[TP0247-TP0461 (0.8100859)]
COG0860	COG1396	ECs3306	amiA	Probable N-acetylmuramoyl-L-alanine amidase amiA precursor (EC 3.5.1.28)	ECs2037	ydcN	Putative HTH-type transcriptional regulator ydcN	[TP0247-TP0461 (0.8100859)]
COG0860	COG1396	ECs5145	amiB	N-acetylmuramoyl-L-alanine amidase amiB precursor (EC 3.5.1.28)	ECs1941	ECs1941	Putative transcriptional regulator	[TP0247-TP0461 (0.8100859)]
COG0860	COG1396	ECs3674	amiC	N-acetylmuramoyl-L-alanine amidase amiC precursor (EC 3.5.1.28)	ECs2620	ECs2620	Hypothetical protein {UniProtKB/TrEMBL:Q8XBH9}	[TP0247-TP0461 (0.8100859)]
COG0860	COG1396	ECs3306	amiA	Probable N-acetylmuramoyl-L-alanine amidase amiA precursor (EC 3.5.1.28)	ECs1941	ECs1941	Putative transcriptional regulator	[TP0247-TP0461 (0.8100859)]
COG0860	COG1396	ECs3306	amiA	Probable N-acetylmuramoyl-L-alanine amidase amiA precursor (EC 3.5.1.28)	ECs1664	ECs1664	Hypothetical protein ECs1664	[TP0247-TP0461 (0.8100859)]
COG0860	COG1396	ECs3674	amiC	N-acetylmuramoyl-L-alanine amidase amiC precursor (EC 3.5.1.28)	ECs1664	ECs1664	Hypothetical protein ECs1664	[TP0247-TP0461 (0.8100859)]
COG0860	COG1396	ECs3674	amiC	N-acetylmuramoyl-L-alanine amidase amiC precursor (EC 3.5.1.28)	ECs1765	ECs1765	Similar to DicA, regulator of DicB encoded by	[TP0247-TP0461 (0.8100859)]
COG0860	COG1396	ECs3674	amiC	N-acetylmuramoyl-L-alanine amidase amiC precursor (EC 3.5.1.28)	ECs1876	puuR	HTH-type transcriptional regulator puuR	[TP0247-TP0461 (0.8100859)]
COG0860	COG1396	ECs3306	amiA	Probable N-acetylmuramoyl-L-alanine amidase amiA precursor (EC 3.5.1.28)	ECs2279	ECs2279	Putative repressor protein encoded by cryptic	[TP0247-TP0461 (0.8100859)]
COG0860	COG1396	ECs5145	amiB	N-acetylmuramoyl-L-alanine amidase amiB precursor (EC 3.5.1.28)	ECs5252	ECs5252	, complete genome {UniProtKB/TrEMBL:Q8XC87}	[TP0247-TP0461 (0.8100859)]
COG0860	COG1396	ECs5145	amiB	N-acetylmuramoyl-L-alanine amidase amiB precursor (EC 3.5.1.28)	ECs1765	ECs1765	Similar to DicA, regulator of DicB encoded by	[TP0247-TP0461 (0.8100859)]
COG0860	COG1396	ECs3674	amiC	N-acetylmuramoyl-L-alanine amidase amiC precursor (EC 3.5.1.28)	ECs1941	ECs1941	Putative transcriptional regulator	[TP0247-TP0461 (0.8100859)]
COG0860	COG1396	ECs3306	amiA	Probable N-acetylmuramoyl-L-alanine amidase amiA precursor (EC 3.5.1.28)	ECs1765	ECs1765	Similar to DicA, regulator of DicB encoded by	[TP0247-TP0461 (0.8100859)]
COG0860	COG1396	ECs5145	amiB	N-acetylmuramoyl-L-alanine amidase amiB precursor (EC 3.5.1.28)	ECs1069	ECs1069	Putative regulatory protein	[TP0247-TP0461 (0.8100859)]
COG0860	COG1396	ECs3674	amiC	N-acetylmuramoyl-L-alanine amidase amiC precursor (EC 3.5.1.28)	ECs1069	ECs1069	Putative regulatory protein	[TP0247-TP0461 (0.8100859)]
COG0860	COG1396	ECs5145	amiB	N-acetylmuramoyl-L-alanine amidase amiB precursor (EC 3.5.1.28)	ECs1664	ECs1664	Hypothetical protein ECs1664	[TP0247-TP0461 (0.8100859)]
COG0860	COG1396	ECs3674	amiC	N-acetylmuramoyl-L-alanine amidase amiC precursor (EC 3.5.1.28)	ECs5252	ECs5252	, complete genome {UniProtKB/TrEMBL:Q8XC87}	[TP0247-TP0461 (0.8100859)]
COG0860	COG1396	ECs5145	amiB	N-acetylmuramoyl-L-alanine amidase amiB precursor (EC 3.5.1.28)	ECs2620	ECs2620	Hypothetical protein {UniProtKB/TrEMBL:Q8XBH9}	[TP0247-TP0461 (0.8100859)]
COG0860	COG1396	ECs5145	amiB	N-acetylmuramoyl-L-alanine amidase amiB precursor (EC 3.5.1.28)	ECs2037	ydcN	Putative HTH-type transcriptional regulator ydcN	[TP0247-TP0461 (0.8100859)]
COG0860	COG1396	ECs5145	amiB	N-acetylmuramoyl-L-alanine amidase amiB precursor (EC 3.5.1.28)	ECs1876	puuR	HTH-type transcriptional regulator puuR	[TP0247-TP0461 (0.8100859)]
COG0860	COG1396	ECs3674	amiC	N-acetylmuramoyl-L-alanine amidase amiC precursor (EC 3.5.1.28)	ECs2037	ydcN	Putative HTH-type transcriptional regulator ydcN	[TP0247-TP0461 (0.8100859)]
COG0265	COG0333	ECs0165	htrA	Protease do precursor (EC 3.4.21.-)	ECs1467	rpmF	50S ribosomal protein L32	[TP0773-TP0807 (0.5060325)]
COG0265	COG0333	ECs4108	hhoB	Protease degS precursor (EC 3.4.21.-)	ECs1467	rpmF	50S ribosomal protein L32	[TP0773-TP0807 (0.5060325)]
COG0265	COG0333	ECs4107	degQ	Serine endoprotease {UniProtKB/TrEMBL:Q7AAG3}	ECs1467	rpmF	50S ribosomal protein L32	[TP0773-TP0807 (0.5060325)]
COG0802	COG0860	ECs5144	yjeE	Hypothetical UPF0079 protein yjeE	ECs5145	amiB	N-acetylmuramoyl-L-alanine amidase amiB precursor (EC 3.5.1.28)	[TP0875-TP0247 (0.90700364)]
COG0802	COG0860	ECs5144	yjeE	Hypothetical UPF0079 protein yjeE	ECs3306	amiA	Probable N-acetylmuramoyl-L-alanine amidase amiA precursor (EC 3.5.1.28)	[TP0875-TP0247 (0.90700364)]
COG0802	COG0860	ECs5144	yjeE	Hypothetical UPF0079 protein yjeE	ECs3674	amiC	N-acetylmuramoyl-L-alanine amidase amiC precursor (EC 3.5.1.28)	[TP0875-TP0247 (0.90700364)]
COG0495	COG0761	ECs0680	leuS	Leucyl-tRNA synthetase (EC 6.1.1.4) (Leucine--tRNA ligase) (LeuRS)	ECs0032	lytB	4-hydroxy-3-methylbut-2-enyl diphosphate reductase (EC 1.17.1.2)	[TP0586-TP0547 (0.63095015)]
COG1536	COG1677	ECs2678	fliG	Flagellar motor switch protein fliG	ECs2676	fliE	Flagellar hook-basal body complex protein fliE	[TP0026-TP0398 (0.81876683)]
COG0820	COG2812	ECs3379	yfgB	Hypothetical UPF0063 protein yfgB	ECs0523	dnaX	DNA polymerase III tau subunit (EC 2.7.7.7) [Contains: DNA polymerase III subunit gamma]	[TP0068-TP1005 (0.60435057)]
COG0771	COG1815	ECs0092	murD	UDP-N-acetylmuramoylalanine--D-glutamate ligase (EC 6.3.2.9) (UDP-N- acetylmuramoyl-L-alanyl-D-glutamate synthetase) (D-glutamic acid- adding enzyme)	ECs1451	flgB	Flagellar basal-body rod protein flgB (Putative proximal rod protein)	[TP0903-TP0396 (0.6336193)]
COG1512	COG1766	ECs3638	ECs3638	Hypothetical membrane protein	ECs2677	fliF	Flagellar biosynthesis; basal-body MS(Membrane	[TP0561-TP0399 (0.53951585)]
COG1512	COG1766	ECs3635	ECs3635	Hypothetical membrane protein	ECs2677	fliF	Flagellar biosynthesis; basal-body MS(Membrane	[TP0561-TP0399 (0.53951585)]
COG1512	COG1766	ECs3637	ECs3637	Hypothetical protein {UniProtKB/TrEMBL:Q8X7Q9}	ECs2677	fliF	Flagellar biosynthesis; basal-body MS(Membrane	[TP0561-TP0399 (0.53951585)]
COG0272	COG1396	ECs3283	ligA	DNA ligase (EC 6.5.1.2) (Polydeoxyribonucleotide synthase [NAD+])	ECs1664	ECs1664	Hypothetical protein ECs1664	[TP0634-TP0461 (0.7134334)]
COG0272	COG1396	ECs4522	yicF	Hypothetical DNA ligase-like protein yicF	ECs1664	ECs1664	Hypothetical protein ECs1664	[TP0634-TP0461 (0.7134334)]
COG0272	COG1396	ECs3283	ligA	DNA ligase (EC 6.5.1.2) (Polydeoxyribonucleotide synthase [NAD+])	ECs1765	ECs1765	Similar to DicA, regulator of DicB encoded by	[TP0634-TP0461 (0.7134334)]
COG0272	COG1396	ECs3283	ligA	DNA ligase (EC 6.5.1.2) (Polydeoxyribonucleotide synthase [NAD+])	ECs2037	ydcN	Putative HTH-type transcriptional regulator ydcN	[TP0634-TP0461 (0.7134334)]
COG0272	COG1396	ECs4522	yicF	Hypothetical DNA ligase-like protein yicF	ECs1876	puuR	HTH-type transcriptional regulator puuR	[TP0634-TP0461 (0.7134334)]
COG0272	COG1396	ECs4522	yicF	Hypothetical DNA ligase-like protein yicF	ECs2279	ECs2279	Putative repressor protein encoded by cryptic	[TP0634-TP0461 (0.7134334)]
COG0272	COG1396	ECs3283	ligA	DNA ligase (EC 6.5.1.2) (Polydeoxyribonucleotide synthase [NAD+])	ECs1941	ECs1941	Putative transcriptional regulator	[TP0634-TP0461 (0.7134334)]
COG0272	COG1396	ECs4522	yicF	Hypothetical DNA ligase-like protein yicF	ECs1941	ECs1941	Putative transcriptional regulator	[TP0634-TP0461 (0.7134334)]
COG0272	COG1396	ECs4522	yicF	Hypothetical DNA ligase-like protein yicF	ECs2620	ECs2620	Hypothetical protein {UniProtKB/TrEMBL:Q8XBH9}	[TP0634-TP0461 (0.7134334)]
COG0272	COG1396	ECs4522	yicF	Hypothetical DNA ligase-like protein yicF	ECs1069	ECs1069	Putative regulatory protein	[TP0634-TP0461 (0.7134334)]
COG0272	COG1396	ECs4522	yicF	Hypothetical DNA ligase-like protein yicF	ECs2037	ydcN	Putative HTH-type transcriptional regulator ydcN	[TP0634-TP0461 (0.7134334)]
COG0272	COG1396	ECs3283	ligA	DNA ligase (EC 6.5.1.2) (Polydeoxyribonucleotide synthase [NAD+])	ECs1876	puuR	HTH-type transcriptional regulator puuR	[TP0634-TP0461 (0.7134334)]
COG0272	COG1396	ECs3283	ligA	DNA ligase (EC 6.5.1.2) (Polydeoxyribonucleotide synthase [NAD+])	ECs2620	ECs2620	Hypothetical protein {UniProtKB/TrEMBL:Q8XBH9}	[TP0634-TP0461 (0.7134334)]
COG0272	COG1396	ECs3283	ligA	DNA ligase (EC 6.5.1.2) (Polydeoxyribonucleotide synthase [NAD+])	ECs1069	ECs1069	Putative regulatory protein	[TP0634-TP0461 (0.7134334)]
COG0272	COG1396	ECs4522	yicF	Hypothetical DNA ligase-like protein yicF	ECs1765	ECs1765	Similar to DicA, regulator of DicB encoded by	[TP0634-TP0461 (0.7134334)]
COG0272	COG1396	ECs4522	yicF	Hypothetical DNA ligase-like protein yicF	ECs5252	ECs5252	, complete genome {UniProtKB/TrEMBL:Q8XC87}	[TP0634-TP0461 (0.7134334)]
COG0272	COG1396	ECs3283	ligA	DNA ligase (EC 6.5.1.2) (Polydeoxyribonucleotide synthase [NAD+])	ECs5252	ECs5252	, complete genome {UniProtKB/TrEMBL:Q8XC87}	[TP0634-TP0461 (0.7134334)]
COG0272	COG1396	ECs3283	ligA	DNA ligase (EC 6.5.1.2) (Polydeoxyribonucleotide synthase [NAD+])	ECs2279	ECs2279	Putative repressor protein encoded by cryptic	[TP0634-TP0461 (0.7134334)]
COG1509	COG1509	ECs5127	yjeK	Hypothetical UPF0069 protein yjeK	ECs5127	yjeK	Hypothetical UPF0069 protein yjeK	[TP0121-TP0121 (0.7367639)]
COG0577	COG0845	ECs0965	macB	Putative ATP-binding component of a transport	ECs0612	cusB	Cation efflux system protein cusB precursor	[TP0963-TP0965 (0.93032813)]
COG0577	COG0845	ECs0965	macB	Putative ATP-binding component of a transport	ECO57PM19	ECO57PM19	Hemolysin D {UniProtKB/TrEMBL:O82886}	[TP0963-TP0965 (0.93032813)]
COG0577	COG0845	ECs0965	macB	Putative ATP-binding component of a transport	ECs4360	yhiI	Hypothetical protein yhiI precursor	[TP0963-TP0965 (0.93032813)]
COG0577	COG0845	ECs0965	macB	Putative ATP-binding component of a transport	ECs0516	lir	Acriflavine resistance protein A precursor	[TP0963-TP0965 (0.93032813)]
COG0577	COG0845	ECs0965	macB	Putative ATP-binding component of a transport	ECs4393	mdtE	Multidrug resistance protein mdtE precursor	[TP0963-TP0965 (0.93032813)]
COG0577	COG0845	ECs0965	macB	Putative ATP-binding component of a transport	ECs1863	ECs1863	Putative efflux pump {UniProtKB/TrEMBL:Q8X7E1}	[TP0963-TP0965 (0.93032813)]
COG0577	COG0845	ECs0965	macB	Putative ATP-binding component of a transport	ECs4137	envC	Acriflavine resistance protein E precursor (Protein envC)	[TP0963-TP0965 (0.93032813)]
COG0577	COG0845	ECs0965	macB	Putative ATP-binding component of a transport	ECs0873	ybhG	UPF0194 membrane protein ybhG precursor	[TP0963-TP0965 (0.93032813)]
COG0577	COG0845	ECs0965	macB	Putative ATP-binding component of a transport	ECs0964	macA	Macrolide-specific efflux protein macA precursor	[TP0963-TP0965 (0.93032813)]
COG0577	COG0845	ECs0965	macB	Putative ATP-binding component of a transport	ECs2882	mdtA	Multidrug resistance protein mdtA precursor (Multidrug transporter mdtA)	[TP0963-TP0965 (0.93032813)]
COG0577	COG0845	ECs0965	macB	Putative ATP-binding component of a transport	ECs0544	ECs0544	Putative membrane spanning export protein	[TP0963-TP0965 (0.93032813)]
COG0333	COG1077	ECs1467	rpmF	50S ribosomal protein L32	ECs4123	mreB	Regulator of ftsI {UniProtKB/TrEMBL:Q7AAF5}	[TP0807-TP0497 (0.61855906)]
COG0234	COG1200	ECs5123	groS	10 kDa chaperonin (Protein Cpn10) (groES protein)	ECs4527	recG	ATP-dependent DNA helicase recG (EC 3.6.1.-)	[TP1013-TP0687 (0.84594196)]
COG0084	COG2201	ECs1478	ycfH	Putative deoxyribonuclease ycfH (EC 3.1.21.-)	ECs2593	cheB	Chemotaxis response regulator protein-glutamate methylesterase (EC 3.1.1.61)	[TP0994-TP0631 (0.71912634)]
COG0084	COG2201	ECs4769	tatD	Deoxyribonuclease tatD (EC 3.1.21.-) (DNase tatD)	ECs2593	cheB	Chemotaxis response regulator protein-glutamate methylesterase (EC 3.1.1.61)	[TP0994-TP0631 (0.71912634)]
COG0084	COG2201	ECs5336	yjjV	Putative deoxyribonuclease yjjV (EC 3.1.21.-)	ECs2593	cheB	Chemotaxis response regulator protein-glutamate methylesterase (EC 3.1.1.61)	[TP0994-TP0631 (0.71912634)]
COG1121	COG1345	ECs2568	znuC	High-affinity zinc uptake system ATP-binding protein znuC	ECs2663	flaV	Flagellar hook-associated protein 2 (HAP2) (Filament cap protein) (Flagellar cap protein)	[TP0035-TP0872 (0.6931363)]
COG1671	COG2812	ECs0436	yaiI	Hypothetical UPF0178 protein yaiI	ECs0523	dnaX	DNA polymerase III tau subunit (EC 2.7.7.7) [Contains: DNA polymerase III subunit gamma]	[TP0845-TP1005 (0.5704539)]
COG0257	COG1253	ECs4164	ECs4164	50S ribosomal protein L36	ECs2525	yoaE	UPF0053 inner membrane protein yoaE	[TP0209-TP0027 (0.74441797)]
COG0257	COG1253	ECs4164	ECs4164	50S ribosomal protein L36	ECs2868	yegH	Hypothetical UPF0053 protein yegH	[TP0209-TP0027 (0.74441797)]
COG0257	COG1253	ECs4164	ECs4164	50S ribosomal protein L36	ECs5196	ytfL	UPF0053 inner membrane protein ytfL	[TP0209-TP0027 (0.74441797)]
COG0060	COG0681	ECs0029	ileS	Isoleucyl-tRNA synthetase (EC 6.1.1.5) (Isoleucine--tRNA ligase) (IleRS)	ECs3434	lepB	Signal peptidase I (EC 3.4.21.89) (SPase I) (Leader peptidase I)	[TP0452-TP0185 (0.79878455)]
COG1344	COG1815	ECs1461	flaT	Flagellar hook-associated protein 3 (HAP3) (Hook-filament junction protein)	ECs1451	flgB	Flagellar basal-body rod protein flgB (Putative proximal rod protein)	[TP0870-TP0396 (0.7209834)]
COG1344	COG1815	ECs2662	ECs2662	Flagellin {UniProtKB/TrEMBL:Q7AD06}	ECs1451	flgB	Flagellar basal-body rod protein flgB (Putative proximal rod protein)	[TP0870-TP0396 (0.7209834)]
COG0242	COG1879	ECs4152	fms	Peptide deformylase (EC 3.5.1.88) (PDF) (Polypeptide deformylase)	ECs3042	mglB	D-galactose-binding periplasmic protein precursor (GBP) (D-galactose/ D-glucose-binding protein) (GGBP)	[TP0757-TP0684 (0.80039173)]
COG0242	COG1879	ECs4152	fms	Peptide deformylase (EC 3.5.1.88) (PDF) (Polypeptide deformylase)	ECs2609	araF	L-arabinose-binding periplasmic protein precursor (EC 3.6.3.17) (ABP)	[TP0757-TP0684 (0.80039173)]
COG0242	COG1879	ECs4152	fms	Peptide deformylase (EC 3.5.1.88) (PDF) (Polypeptide deformylase)	ECs2123	yneA	Putative LACI-type transcriptional regulator	[TP0757-TP0684 (0.80039173)]
COG0242	COG1879	ECs4152	fms	Peptide deformylase (EC 3.5.1.88) (PDF) (Polypeptide deformylase)	ECs5071	ECs5071	Putative periplasmic ribose-binding protein of	[TP0757-TP0684 (0.80039173)]
COG0242	COG1879	ECs4152	fms	Peptide deformylase (EC 3.5.1.88) (PDF) (Polypeptide deformylase)	ECs5205	ytfQ	ABC transporter periplasmic-binding protein ytfQ precursor	[TP0757-TP0684 (0.80039173)]
COG0242	COG1879	ECs4152	fms	Peptide deformylase (EC 3.5.1.88) (PDF) (Polypeptide deformylase)	ECs1149	torT	Periplasmic protein torT precursor	[TP0757-TP0684 (0.80039173)]
COG0242	COG1879	ECs4152	fms	Peptide deformylase (EC 3.5.1.88) (PDF) (Polypeptide deformylase)	ECs3414	yphF	ABC transporter periplasmic-binding protein yphF precursor	[TP0757-TP0684 (0.80039173)]
COG0242	COG1879	ECs4152	fms	Peptide deformylase (EC 3.5.1.88) (PDF) (Polypeptide deformylase)	ECs4693	rbsB	D-ribose-binding periplasmic protein precursor (EC 3.6.3.17)	[TP0757-TP0684 (0.80039173)]
COG0242	COG1879	ECs4152	fms	Peptide deformylase (EC 3.5.1.88) (PDF) (Polypeptide deformylase)	ECs0374	ECs0374	Putative periplasmic binding protein, probable	[TP0757-TP0684 (0.80039173)]
COG0257	COG1749	ECs4164	ECs4164	50S ribosomal protein L36	ECs1454	flgE	Flagellar biosynthesis, hook protein	[TP0209-TP0727 (0.6772987)]
COG0652	COG1879	ECs4214	rot	Peptidyl-prolyl cis-trans isomerase A precursor (EC 5.2.1.8) (PPIase A) (Rotamase A) (Cyclophilin A)	ECs2609	araF	L-arabinose-binding periplasmic protein precursor (EC 3.6.3.17) (ABP)	[TP0947-TP0684 (0.5775195)]
COG0652	COG1879	ECs4214	rot	Peptidyl-prolyl cis-trans isomerase A precursor (EC 5.2.1.8) (PPIase A) (Rotamase A) (Cyclophilin A)	ECs5205	ytfQ	ABC transporter periplasmic-binding protein ytfQ precursor	[TP0947-TP0684 (0.5775195)]
COG0652	COG1879	ECs4214	rot	Peptidyl-prolyl cis-trans isomerase A precursor (EC 5.2.1.8) (PPIase A) (Rotamase A) (Cyclophilin A)	ECs3414	yphF	ABC transporter periplasmic-binding protein yphF precursor	[TP0947-TP0684 (0.5775195)]
COG0652	COG1879	ECs0587	ppiB	Peptidyl-prolyl cis-trans isomerase B (EC 5.2.1.8) (PPIase B) (Rotamase B)	ECs1149	torT	Periplasmic protein torT precursor	[TP0947-TP0684 (0.5775195)]
COG0652	COG1879	ECs0587	ppiB	Peptidyl-prolyl cis-trans isomerase B (EC 5.2.1.8) (PPIase B) (Rotamase B)	ECs4693	rbsB	D-ribose-binding periplasmic protein precursor (EC 3.6.3.17)	[TP0947-TP0684 (0.5775195)]
COG0652	COG1879	ECs0587	ppiB	Peptidyl-prolyl cis-trans isomerase B (EC 5.2.1.8) (PPIase B) (Rotamase B)	ECs5071	ECs5071	Putative periplasmic ribose-binding protein of	[TP0947-TP0684 (0.5775195)]
COG0652	COG1879	ECs0587	ppiB	Peptidyl-prolyl cis-trans isomerase B (EC 5.2.1.8) (PPIase B) (Rotamase B)	ECs3414	yphF	ABC transporter periplasmic-binding protein yphF precursor	[TP0947-TP0684 (0.5775195)]
COG0652	COG1879	ECs4214	rot	Peptidyl-prolyl cis-trans isomerase A precursor (EC 5.2.1.8) (PPIase A) (Rotamase A) (Cyclophilin A)	ECs5071	ECs5071	Putative periplasmic ribose-binding protein of	[TP0947-TP0684 (0.5775195)]
COG0652	COG1879	ECs4214	rot	Peptidyl-prolyl cis-trans isomerase A precursor (EC 5.2.1.8) (PPIase A) (Rotamase A) (Cyclophilin A)	ECs0374	ECs0374	Putative periplasmic binding protein, probable	[TP0947-TP0684 (0.5775195)]
COG0652	COG1879	ECs4214	rot	Peptidyl-prolyl cis-trans isomerase A precursor (EC 5.2.1.8) (PPIase A) (Rotamase A) (Cyclophilin A)	ECs2123	yneA	Putative LACI-type transcriptional regulator	[TP0947-TP0684 (0.5775195)]
COG0652	COG1879	ECs0587	ppiB	Peptidyl-prolyl cis-trans isomerase B (EC 5.2.1.8) (PPIase B) (Rotamase B)	ECs2609	araF	L-arabinose-binding periplasmic protein precursor (EC 3.6.3.17) (ABP)	[TP0947-TP0684 (0.5775195)]
COG0652	COG1879	ECs0587	ppiB	Peptidyl-prolyl cis-trans isomerase B (EC 5.2.1.8) (PPIase B) (Rotamase B)	ECs3042	mglB	D-galactose-binding periplasmic protein precursor (GBP) (D-galactose/ D-glucose-binding protein) (GGBP)	[TP0947-TP0684 (0.5775195)]
COG0652	COG1879	ECs0587	ppiB	Peptidyl-prolyl cis-trans isomerase B (EC 5.2.1.8) (PPIase B) (Rotamase B)	ECs5205	ytfQ	ABC transporter periplasmic-binding protein ytfQ precursor	[TP0947-TP0684 (0.5775195)]
COG0652	COG1879	ECs4214	rot	Peptidyl-prolyl cis-trans isomerase A precursor (EC 5.2.1.8) (PPIase A) (Rotamase A) (Cyclophilin A)	ECs4693	rbsB	D-ribose-binding periplasmic protein precursor (EC 3.6.3.17)	[TP0947-TP0684 (0.5775195)]
COG0652	COG1879	ECs0587	ppiB	Peptidyl-prolyl cis-trans isomerase B (EC 5.2.1.8) (PPIase B) (Rotamase B)	ECs2123	yneA	Putative LACI-type transcriptional regulator	[TP0947-TP0684 (0.5775195)]
COG0652	COG1879	ECs4214	rot	Peptidyl-prolyl cis-trans isomerase A precursor (EC 5.2.1.8) (PPIase A) (Rotamase A) (Cyclophilin A)	ECs3042	mglB	D-galactose-binding periplasmic protein precursor (GBP) (D-galactose/ D-glucose-binding protein) (GGBP)	[TP0947-TP0684 (0.5775195)]
COG0652	COG1879	ECs0587	ppiB	Peptidyl-prolyl cis-trans isomerase B (EC 5.2.1.8) (PPIase B) (Rotamase B)	ECs0374	ECs0374	Putative periplasmic binding protein, probable	[TP0947-TP0684 (0.5775195)]
COG0652	COG1879	ECs4214	rot	Peptidyl-prolyl cis-trans isomerase A precursor (EC 5.2.1.8) (PPIase A) (Rotamase A) (Cyclophilin A)	ECs1149	torT	Periplasmic protein torT precursor	[TP0947-TP0684 (0.5775195)]
COG1352	COG1815	ECs2594	cheX	Chemotaxis protein methyltransferase (EC 2.1.1.80)	ECs1451	flgB	Flagellar basal-body rod protein flgB (Putative proximal rod protein)	[TP0630-TP0396 (0.7590469)]
COG1352	COG1595	ECs2594	cheX	Chemotaxis protein methyltransferase (EC 2.1.1.80)	ECs3439	rpoE	RNA polymerase sigma-E factor (Sigma-24)	[TP0630-TP0092 (0.6191048)]
COG1344	COG4786	ECs2662	ECs2662	Flagellin {UniProtKB/TrEMBL:Q7AD06}	ECs1456	flgG	Flagellar basal-body rod protein flgG (Distal rod protein)	[TP0792-TP0961 (0.7009321), TP0659-TP0961 (0.6018447)]
COG1344	COG4786	ECs1461	flaT	Flagellar hook-associated protein 3 (HAP3) (Hook-filament junction protein)	ECs1456	flgG	Flagellar basal-body rod protein flgG (Distal rod protein)	[TP0792-TP0961 (0.7009321), TP0659-TP0961 (0.6018447)]
COG0593	COG1077	ECs3358	hda	DnaA-homolog protein hda	ECs4123	mreB	Regulator of ftsI {UniProtKB/TrEMBL:Q7AAF5}	[TP0001-TP0497 (0.678435)]
COG0593	COG1077	ECs4637	dnaA	Chromosomal replication initiator protein dnaA	ECs4123	mreB	Regulator of ftsI {UniProtKB/TrEMBL:Q7AAF5}	[TP0001-TP0497 (0.678435)]
COG0249	COG0357	ECs3589	fdv	DNA mismatch repair protein mutS	ECs4682	gidB	Methyltransferase gidB (EC 2.1.-.-) (Glucose-inhibited division protein B)	[TP0328-TP0946 (0.7367136)]
COG0658	COG1187	ECs0996	ycaI	Hypothetical protein ycaI	ECs5005	rluF	Ribosomal large subunit pseudouridine synthase F (EC 5.4.99.-) (rRNA- uridine isomerase F) (rRNA pseudouridylate synthase F)	[TP0336-TP0459 (0.6079956)]
COG0658	COG1187	ECs0996	ycaI	Hypothetical protein ycaI	ECs1607	rluE	Ribosomal large subunit pseudouridine synthase E (EC 5.4.99.-) (rRNA- uridine isomerase E) (rRNA pseudouridylate synthase E)	[TP0336-TP0459 (0.6079956)]
COG0658	COG1187	ECs0996	ycaI	Hypothetical protein ycaI	ECs3075	rsuA	Ribosomal small subunit pseudouridine synthase A (EC 5.4.99.-) (16S pseudouridylate 516 synthase) (16S pseudouridine 516 synthase) (rRNA- uridine isomerase A) (rRNA pseudouridylate synthase A)	[TP0336-TP0459 (0.6079956)]
COG0658	COG1187	ECs0996	ycaI	Hypothetical protein ycaI	ECs1841	rluB	Ribosomal large subunit pseudouridine synthase B (EC 5.4.99.-) (rRNA- uridine isomerase B) (rRNA pseudouridylate synthase B)	[TP0336-TP0459 (0.6079956)]
COG0465	COG0465	ECs4057	hflB	Cell division protein ftsH (EC 3.4.24.-)	ECs4057	hflB	Cell division protein ftsH (EC 3.4.24.-)	[TP0330-TP0330 (0.73856413)]
COG1558	COG1792	ECs1452	flgC	Flagellar basal-body rod protein flgC (Putative proximal rod protein)	ECs4122	mreC	Rod shape-determining protein mreC	[TP0397-TP0498 (0.58822864)]
COG0817	COG1558	ECs2573	ruvC	Crossover junction endodeoxyribonuclease ruvC (EC 3.1.22.4) (Holliday junction nuclease ruvC) (Holliday junction resolvase ruvC)	ECs1452	flgC	Flagellar basal-body rod protein flgC (Putative proximal rod protein)	[TP0517-TP0397 (0.53212774)]
COG1512	COG2891	ECs3635	ECs3635	Hypothetical membrane protein	ECs4121	mreD	Rod shape-determining protein mreD	[TP0561-TP0499 (0.5857341)]
COG1512	COG2891	ECs3638	ECs3638	Hypothetical membrane protein	ECs4121	mreD	Rod shape-determining protein mreD	[TP0561-TP0499 (0.5857341)]
COG1512	COG2891	ECs3637	ECs3637	Hypothetical protein {UniProtKB/TrEMBL:Q8X7Q9}	ECs4121	mreD	Rod shape-determining protein mreD	[TP0561-TP0499 (0.5857341)]
COG0592	COG1344	ECs4636	dnaN	DNA polymerase III subunit beta (EC 2.7.7.7)	ECs2662	ECs2662	Flagellin {UniProtKB/TrEMBL:Q7AD06}	[TP0002-TP0659 (0.6618167)]
COG0592	COG1344	ECs4636	dnaN	DNA polymerase III subunit beta (EC 2.7.7.7)	ECs1461	flaT	Flagellar hook-associated protein 3 (HAP3) (Hook-filament junction protein)	[TP0002-TP0659 (0.6618167)]
COG0860	COG1192	ECs5145	amiB	N-acetylmuramoyl-L-alanine amidase amiB precursor (EC 3.5.1.28)	ECs4414	yhjQ	, complete genome {UniProtKB/TrEMBL:Q8X5L6}	[TP0247-TP0272 (0.7527567)]
COG0860	COG1192	ECs3674	amiC	N-acetylmuramoyl-L-alanine amidase amiC precursor (EC 3.5.1.28)	ECO57PM33	A	Protein sopA (Plasmid partition protein A)	[TP0247-TP0272 (0.7527567)]
COG0860	COG1192	ECs3306	amiA	Probable N-acetylmuramoyl-L-alanine amidase amiA precursor (EC 3.5.1.28)	ECs4414	yhjQ	, complete genome {UniProtKB/TrEMBL:Q8X5L6}	[TP0247-TP0272 (0.7527567)]
COG0860	COG1192	ECs5145	amiB	N-acetylmuramoyl-L-alanine amidase amiB precursor (EC 3.5.1.28)	ECO57PM33	A	Protein sopA (Plasmid partition protein A)	[TP0247-TP0272 (0.7527567)]
COG0860	COG1192	ECs3674	amiC	N-acetylmuramoyl-L-alanine amidase amiC precursor (EC 3.5.1.28)	ECs4414	yhjQ	, complete genome {UniProtKB/TrEMBL:Q8X5L6}	[TP0247-TP0272 (0.7527567)]
COG0860	COG1192	ECs3306	amiA	Probable N-acetylmuramoyl-L-alanine amidase amiA precursor (EC 3.5.1.28)	ECO57PM33	A	Protein sopA (Plasmid partition protein A)	[TP0247-TP0272 (0.7527567)]
COG0242	COG0272	ECs4152	fms	Peptide deformylase (EC 3.5.1.88) (PDF) (Polypeptide deformylase)	ECs4522	yicF	Hypothetical DNA ligase-like protein yicF	[TP0757-TP0634 (0.68197167)]
COG0242	COG0272	ECs4152	fms	Peptide deformylase (EC 3.5.1.88) (PDF) (Polypeptide deformylase)	ECs3283	ligA	DNA ligase (EC 6.5.1.2) (Polydeoxyribonucleotide synthase [NAD+])	[TP0757-TP0634 (0.68197167)]
COG0265	COG0817	ECs4107	degQ	Serine endoprotease {UniProtKB/TrEMBL:Q7AAG3}	ECs2573	ruvC	Crossover junction endodeoxyribonuclease ruvC (EC 3.1.22.4) (Holliday junction nuclease ruvC) (Holliday junction resolvase ruvC)	[TP0773-TP0517 (0.5118523)]
COG0265	COG0817	ECs0165	htrA	Protease do precursor (EC 3.4.21.-)	ECs2573	ruvC	Crossover junction endodeoxyribonuclease ruvC (EC 3.1.22.4) (Holliday junction nuclease ruvC) (Holliday junction resolvase ruvC)	[TP0773-TP0517 (0.5118523)]
COG0265	COG0817	ECs4108	hhoB	Protease degS precursor (EC 3.4.21.-)	ECs2573	ruvC	Crossover junction endodeoxyribonuclease ruvC (EC 3.1.22.4) (Holliday junction nuclease ruvC) (Holliday junction resolvase ruvC)	[TP0773-TP0517 (0.5118523)]
COG0187	COG0358	ECs3918	nfxD	DNA topoisomerase 4 subunit B (EC 5.99.1.-) (Topoisomerase IV subunit B)	ECs3949	dnaG	DNA primase {UniProtKB/Swiss-Prot:P0ABS6}	[TP1006-TP0492 (0.55112576)]
COG0187	COG0358	ECs4634	himB	DNA gyrase subunit B (EC 5.99.1.3)	ECs3949	dnaG	DNA primase {UniProtKB/Swiss-Prot:P0ABS6}	[TP1006-TP0492 (0.55112576)]
COG0301	COG0514	ECs0477	thiI	Thiamine biosynthesis protein thiI	ECs4283	ECs4283	Putative ATP-dependent DNA helicase	[TP0559-TP0103 (0.6411465)]
COG0301	COG0514	ECs0477	thiI	Thiamine biosynthesis protein thiI	ECs4752	recQ	ATP-dependent DNA helicase recQ (EC 3.6.1.-)	[TP0559-TP0103 (0.6411465)]
COG0301	COG0514	ECs0477	thiI	Thiamine biosynthesis protein thiI	ECs4284	ECs4284	Putative ATP-dependent DNA helicase	[TP0559-TP0103 (0.6411465)]
COG0301	COG0514	ECs0477	thiI	Thiamine biosynthesis protein thiI	ECs4282	ECs4282	Putative ATP-dependent DNA helicase	[TP0559-TP0103 (0.6411465)]
COG1154	COG2812	ECs0474	dxs	1-deoxy-D-xylulose-5-phosphate synthase (EC 2.2.1.7) (1-deoxyxylulose- 5-phosphate synthase) (DXP synthase) (DXPS)	ECs0523	dnaX	DNA polymerase III tau subunit (EC 2.7.7.7) [Contains: DNA polymerase III subunit gamma]	[TP0824-TP1005 (0.68180764)]
COG0223	COG1551	ECs4153	fmt	Methionyl-tRNA formyltransferase (EC 2.1.2.9)	ECs3553	csrA	Carbon storage regulator	[TP0756-TP0657 (0.72355264)]
COG0237	COG0552	ECs0107	coaE	Dephospho-CoA kinase (EC 2.7.1.24) (Dephosphocoenzyme A kinase)	ECs4313	ftsY	Cell division membrane protein	[TP0296-TP0578 (0.7885255)]
COG0080	COG0265	ECs4906	rplK	50S ribosomal protein L11	ECs4107	degQ	Serine endoprotease {UniProtKB/TrEMBL:Q7AAG3}	[TP0237-TP0773 (0.6164146)]
COG0080	COG0265	ECs4906	rplK	50S ribosomal protein L11	ECs0165	htrA	Protease do precursor (EC 3.4.21.-)	[TP0237-TP0773 (0.6164146)]
COG0080	COG0265	ECs4906	rplK	50S ribosomal protein L11	ECs4108	hhoB	Protease degS precursor (EC 3.4.21.-)	[TP0237-TP0773 (0.6164146)]
COG2812	COG2812	ECs0523	dnaX	DNA polymerase III tau subunit (EC 2.7.7.7) [Contains: DNA polymerase III subunit gamma]	ECs0523	dnaX	DNA polymerase III tau subunit (EC 2.7.7.7) [Contains: DNA polymerase III subunit gamma]	[TP1005-TP1005 (0.52391654)]
COG0223	COG0234	ECs4153	fmt	Methionyl-tRNA formyltransferase (EC 2.1.2.9)	ECs5123	groS	10 kDa chaperonin (Protein Cpn10) (groES protein)	[TP0756-TP1013 (0.64276713)]
COG0036	COG1653	ECs4228	dod	Ribulose-phosphate 3-epimerase (EC 5.1.3.1) (Pentose-5-phosphate 3- epimerase) (PPE) (R5P3E)	ECs4299	ugpB	Glycerol-3-phosphate-binding periplasmic protein precursor	[TP0945-TP0074 (0.654426)]
COG0036	COG1653	ECs4228	dod	Ribulose-phosphate 3-epimerase (EC 5.1.3.1) (Pentose-5-phosphate 3- epimerase) (PPE) (R5P3E)	ECs1889	ECs1889	Hypothetical protein ECs1889	[TP0945-TP0074 (0.654426)]
COG0036	COG1653	ECs4228	dod	Ribulose-phosphate 3-epimerase (EC 5.1.3.1) (Pentose-5-phosphate 3- epimerase) (PPE) (R5P3E)	ECs1888	ycjN	Putative ABC transporter periplasmic-binding protein ycjN precursor	[TP0945-TP0074 (0.654426)]
COG0357	COG0459	ECs4682	gidB	Methyltransferase gidB (EC 2.1.-.-) (Glucose-inhibited division protein B)	ECs5124	groL	60 kDa chaperonin (Protein Cpn60) (groEL protein)	[TP0946-TP0030 (0.68326145)]
COG0664	COG1074	ECs1915	fnr	Fumarate and nitrate reduction regulatory protein	ECs3677	recB	Exodeoxyribonuclease V beta chain (EC 3.1.11.5) (Exodeoxyribonuclease V 135 kDa polypeptide)	[TP0089-TP0898 (0.8304331)]
COG0664	COG1074	ECs3055	nsr	Regulatory protein nsr	ECs3677	recB	Exodeoxyribonuclease V beta chain (EC 3.1.11.5) (Exodeoxyribonuclease V 135 kDa polypeptide)	[TP0089-TP0898 (0.8304331)]
COG0664	COG1074	ECs4208	cap	Catabolite gene activator (cAMP receptor protein) (cAMP-regulatory protein)	ECs3677	recB	Exodeoxyribonuclease V beta chain (EC 3.1.11.5) (Exodeoxyribonuclease V 135 kDa polypeptide)	[TP0089-TP0898 (0.8304331)]
COG0223	COG0242	ECs4153	fmt	Methionyl-tRNA formyltransferase (EC 2.1.2.9)	ECs4152	fms	Peptide deformylase (EC 3.5.1.88) (PDF) (Polypeptide deformylase)	[TP0756-TP0757 (0.8300303)]
COG0233	COG0359	ECs0174	rrf	Ribosome recycling factor (Ribosome-releasing factor) (RRF)	ECs5179	rplI	50S ribosomal protein L9	[TP0604-TP0060 (0.5105792)]
COG0012	COG0457	ECs1708	gtp1	GTP-dependent nucleic acid-binding protein engD	ECs4576	ECs4576	Type III secretion system CesD protein	[TP0124-TP0067 (0.81355333)]
COG0012	COG0457	ECs1708	gtp1	GTP-dependent nucleic acid-binding protein engD	ECs0600	nfrA	Bacteriophage N4 receptor, outer membrane protein	[TP0124-TP0067 (0.81355333)]
COG0012	COG0457	ECs1708	gtp1	GTP-dependent nucleic acid-binding protein engD	ECs3708	ygeG	Hypothetical protein ygeG	[TP0124-TP0067 (0.81355333)]
COG0012	COG0457	ECs1708	gtp1	GTP-dependent nucleic acid-binding protein engD	ECs4410	b3530	Cellulose synthase operon protein C	[TP0124-TP0067 (0.81355333)]
COG0012	COG0457	ECs1708	gtp1	GTP-dependent nucleic acid-binding protein engD	ECs3709	ygeH	Hypothetical protein ygeH	[TP0124-TP0067 (0.81355333)]
COG0552	COG1061	ECs4313	ftsY	Cell division membrane protein	ECs3076	yejH	Putative ATP-dependent helicase	[TP0578-TP0380 (0.62695336)]
COG0552	COG1061	ECs4313	ftsY	Cell division membrane protein	ECs1305	ECs1305	Hypothetical protein ECs1305	[TP0578-TP0380 (0.62695336)]
COG0265	COG0492	ECs4107	degQ	Serine endoprotease {UniProtKB/TrEMBL:Q7AAG3}	ECs0973	trxB	Thioredoxin reductase (EC 1.8.1.9) (TRXR)	[TP0773-TP0814 (0.6926654)]
COG0265	COG0492	ECs0165	htrA	Protease do precursor (EC 3.4.21.-)	ECs0973	trxB	Thioredoxin reductase (EC 1.8.1.9) (TRXR)	[TP0773-TP0814 (0.6926654)]
COG0265	COG0492	ECs4108	hhoB	Protease degS precursor (EC 3.4.21.-)	ECs0973	trxB	Thioredoxin reductase (EC 1.8.1.9) (TRXR)	[TP0773-TP0814 (0.6926654)]
COG0124	COG0608	ECs3376	hisS	Histidyl-tRNA synthetase (EC 6.1.1.21) (Histidine--tRNA ligase) (HisRS)	ECs3764	recJ	Single-stranded-DNA-specific exonuclease recJ (EC 3.1.-.-)	[TP0641-TP0704 (0.75894904)]
COG0153	COG0242	ECs0785	galA	Galactokinase (EC 2.7.1.6) (Galactose kinase)	ECs4152	fms	Peptide deformylase (EC 3.5.1.88) (PDF) (Polypeptide deformylase)	[TP0418-TP0757 (0.51512045)]
COG0465	COG0772	ECs4057	hflB	Cell division protein ftsH (EC 3.4.24.-)	ECs0672	rodA	Rod shape-determining protein rodA	[TP0330-TP0387 (0.8016956)]
COG0465	COG0772	ECs4057	hflB	Cell division protein ftsH (EC 3.4.24.-)	ECs0093	ftsW	Cell division protein ftsW	[TP0330-TP0387 (0.8016956)]
COG0234	COG0792	ECs5123	groS	10 kDa chaperonin (Protein Cpn10) (groES protein)	ECs4029	yraN	UPF0102 protein yraN	[TP1013-TP0913 (0.7815084)]
COG1512	COG1987	ECs3638	ECs3638	Hypothetical membrane protein	ECs2688	flaQ	Flagellar biosynthetic protein fliQ	[TP0561-TP0717 (0.66457963)]
COG1512	COG1987	ECs3635	ECs3635	Hypothetical membrane protein	ECs2688	flaQ	Flagellar biosynthetic protein fliQ	[TP0561-TP0717 (0.66457963)]
COG1512	COG1987	ECs3637	ECs3637	Hypothetical protein {UniProtKB/TrEMBL:Q8X7Q9}	ECs2688	flaQ	Flagellar biosynthetic protein fliQ	[TP0561-TP0717 (0.66457963)]
COG0457	COG1426	ECs3709	ygeH	Hypothetical protein ygeH	ECs3378	yfgA	Putative HTH-type transcriptional regulator yfgA	[TP0268-TP0334 (0.739808)]
COG0457	COG1426	ECs3708	ygeG	Hypothetical protein ygeG	ECs3378	yfgA	Putative HTH-type transcriptional regulator yfgA	[TP0268-TP0334 (0.739808)]
COG0457	COG1426	ECs4410	b3530	Cellulose synthase operon protein C	ECs3378	yfgA	Putative HTH-type transcriptional regulator yfgA	[TP0268-TP0334 (0.739808)]
COG0457	COG1426	ECs0600	nfrA	Bacteriophage N4 receptor, outer membrane protein	ECs3378	yfgA	Putative HTH-type transcriptional regulator yfgA	[TP0268-TP0334 (0.739808)]
COG0457	COG1426	ECs4576	ECs4576	Type III secretion system CesD protein	ECs3378	yfgA	Putative HTH-type transcriptional regulator yfgA	[TP0268-TP0334 (0.739808)]
COG0192	COG0217	ECs3818	metK	S-adenosylmethionine synthetase (EC 2.5.1.6) (Methionine adenosyltransferase) (AdoMet synthetase) (MAT)	ECs2780	yeeN	Hypothetical UPF0082 protein yeeN	[TP0794-TP0474 (0.71912634)]
COG0192	COG0217	ECs3818	metK	S-adenosylmethionine synthetase (EC 2.5.1.6) (Methionine adenosyltransferase) (AdoMet synthetase) (MAT)	ECs2574	yebC	UPF0082 protein yebC	[TP0794-TP0474 (0.71912634)]
COG0092	COG0301	ECs4179	rpsC	30S ribosomal protein S3	ECs0477	thiI	Thiamine biosynthesis protein thiI	[TP0195-TP0559 (0.66944)]
COG0860	COG1214	ECs3306	amiA	Probable N-acetylmuramoyl-L-alanine amidase amiA precursor (EC 3.5.1.28)	ECs2516	yeaZ	M22 peptidase homolog yeaZ	[TP0247-TP0876 (0.6334264)]
COG0860	COG1214	ECs5145	amiB	N-acetylmuramoyl-L-alanine amidase amiB precursor (EC 3.5.1.28)	ECs2516	yeaZ	M22 peptidase homolog yeaZ	[TP0247-TP0876 (0.6334264)]
COG0860	COG1214	ECs3674	amiC	N-acetylmuramoyl-L-alanine amidase amiC precursor (EC 3.5.1.28)	ECs2516	yeaZ	M22 peptidase homolog yeaZ	[TP0247-TP0876 (0.6334264)]
COG0544	COG1418	ECs0490	tig	Trigger factor {UniProtKB/Swiss-Prot:P0A851}	ECs2700	yedJ	Hypothetical protein yedJ	[TP0506-TP1018 (0.7668753)]
COG0477	COG0845	ECs3548	emrB	Multidrug resistance protein B	ECs1863	ECs1863	Putative efflux pump {UniProtKB/TrEMBL:Q8X7E1}	[TP0840-TP0965 (0.8653204)]
COG0477	COG0845	ECs3241	cscB	Sucrose transport protein (Sucrose permease)	ECs4360	yhiI	Hypothetical protein yhiI precursor	[TP0840-TP0965 (0.8653204)]
COG0477	COG0845	ECs1866	ECs1866	Putative membrane transport protein	ECs4393	mdtE	Multidrug resistance protein mdtE precursor	[TP0840-TP0965 (0.8653204)]
COG0477	COG0845	ECs3074	bcr	Bicyclomycin resistance protein (Sulfonamide resistance protein)	ECs0612	cusB	Cation efflux system protein cusB precursor	[TP0840-TP0965 (0.8653204)]
COG0477	COG0845	ECs4322	yhhS	UPF0226 protein yhhS	ECs2882	mdtA	Multidrug resistance protein mdtA precursor (Multidrug transporter mdtA)	[TP0840-TP0965 (0.8653204)]
COG0477	COG0845	ECs3454	kgtP	Alpha-ketoglutarate permease	ECs4393	mdtE	Multidrug resistance protein mdtE precursor	[TP0840-TP0965 (0.8653204)]
COG0477	COG0845	ECs3246	emrY	Multidrug resistance protein Y	ECs2882	mdtA	Multidrug resistance protein mdtA precursor (Multidrug transporter mdtA)	[TP0840-TP0965 (0.8653204)]
COG0477	COG0845	ECs2369	ydhC	Inner membrane transport protein ydhC	ECs1863	ECs1863	Putative efflux pump {UniProtKB/TrEMBL:Q8X7E1}	[TP0840-TP0965 (0.8653204)]
COG0477	COG0845	ECs2476	ydjE	Inner membrane metabolite transport protein ydjE	ECs4137	envC	Acriflavine resistance protein E precursor (Protein envC)	[TP0840-TP0965 (0.8653204)]
COG0477	COG0845	ECs3134	ECs3134	Hypothetical protein ECs3134	ECs1863	ECs1863	Putative efflux pump {UniProtKB/TrEMBL:Q8X7E1}	[TP0840-TP0965 (0.8653204)]
COG0477	COG0845	ECs3131	yfaV	Inner membrane transport protein yfaV	ECs4137	envC	Acriflavine resistance protein E precursor (Protein envC)	[TP0840-TP0965 (0.8653204)]
COG0477	COG0845	ECs0925	ybjJ	Putative DEOR-type transcriptional regulator	ECs4137	envC	Acriflavine resistance protein E precursor (Protein envC)	[TP0840-TP0965 (0.8653204)]
COG0477	COG0845	ECs3631	yqcE	Inner membrane protein yqcE	ECs4360	yhiI	Hypothetical protein yhiI precursor	[TP0840-TP0965 (0.8653204)]
COG0477	COG0845	ECs2397	ydiM	Putative transport system permease protein	ECs4393	mdtE	Multidrug resistance protein mdtE precursor	[TP0840-TP0965 (0.8653204)]
COG0477	COG0845	ECs1443	mdtH	Multidrug resistance protein mdtH	ECs2882	mdtA	Multidrug resistance protein mdtA precursor (Multidrug transporter mdtA)	[TP0840-TP0965 (0.8653204)]
COG0477	COG0845	ECs2538	yebQ	Hypothetical transport protein yebQ	ECs2882	mdtA	Multidrug resistance protein mdtA precursor (Multidrug transporter mdtA)	[TP0840-TP0965 (0.8653204)]
COG0477	COG0845	ECs3649	gudP	Probable glucarate transporter (D-glucarate permease)	ECs2882	mdtA	Multidrug resistance protein mdtA precursor (Multidrug transporter mdtA)	[TP0840-TP0965 (0.8653204)]
COG0477	COG0845	ECs3074	bcr	Bicyclomycin resistance protein (Sulfonamide resistance protein)	ECs0516	lir	Acriflavine resistance protein A precursor	[TP0840-TP0965 (0.8653204)]
COG0477	COG0845	ECs3134	ECs3134	Hypothetical protein ECs3134	ECs0612	cusB	Cation efflux system protein cusB precursor	[TP0840-TP0965 (0.8653204)]
COG0477	COG0845	ECs4322	yhhS	UPF0226 protein yhhS	ECs4137	envC	Acriflavine resistance protein E precursor (Protein envC)	[TP0840-TP0965 (0.8653204)]
COG0477	COG0845	ECs0487	ampG	Protein ampG {UniProtKB/Swiss-Prot:P0AE17}	ECs0873	ybhG	UPF0194 membrane protein ybhG precursor	[TP0840-TP0965 (0.8653204)]
COG0477	COG0845	ECs0048	yaaU	Hypothetical metabolite transport protein yaaU	ECs4137	envC	Acriflavine resistance protein E precursor (Protein envC)	[TP0840-TP0965 (0.8653204)]
COG0477	COG0845	ECs4696	yieO	Inner membrane transport protein yieO	ECs4137	envC	Acriflavine resistance protein E precursor (Protein envC)	[TP0840-TP0965 (0.8653204)]
COG0477	COG0845	ECs5093	proP	Proline/betaine transporter (Proline porter II) (PPII)	ECs4360	yhiI	Hypothetical protein yhiI precursor	[TP0840-TP0965 (0.8653204)]
COG0477	COG0845	ECs3206	yfcJ	UPF0226 protein yfcJ	ECs4393	mdtE	Multidrug resistance protein mdtE precursor	[TP0840-TP0965 (0.8653204)]
COG0477	COG0845	ECs0048	yaaU	Hypothetical metabolite transport protein yaaU	ECs0873	ybhG	UPF0194 membrane protein ybhG precursor	[TP0840-TP0965 (0.8653204)]
COG0477	COG0845	ECs3631	yqcE	Inner membrane protein yqcE	ECs2882	mdtA	Multidrug resistance protein mdtA precursor (Multidrug transporter mdtA)	[TP0840-TP0965 (0.8653204)]
COG0477	COG0845	ECs3819	galP	Galactose-proton symporter (Galactose transporter)	ECs1863	ECs1863	Putative efflux pump {UniProtKB/TrEMBL:Q8X7E1}	[TP0840-TP0965 (0.8653204)]
COG0477	COG0845	ECs4322	yhhS	UPF0226 protein yhhS	ECs0516	lir	Acriflavine resistance protein A precursor	[TP0840-TP0965 (0.8653204)]
COG0477	COG0845	ECs5093	proP	Proline/betaine transporter (Proline porter II) (PPII)	ECs0873	ybhG	UPF0194 membrane protein ybhG precursor	[TP0840-TP0965 (0.8653204)]
COG0477	COG0845	ECs0396	lacY	Galactoside permease {UniProtKB/TrEMBL:Q8X4M4}	ECs0544	ECs0544	Putative membrane spanning export protein	[TP0840-TP0965 (0.8653204)]
COG0477	COG0845	ECs5316	yjjL	Inner membrane transport protein yjjL	ECs0612	cusB	Cation efflux system protein cusB precursor	[TP0840-TP0965 (0.8653204)]
COG0477	COG0845	ECs3131	yfaV	Inner membrane transport protein yfaV	ECs0964	macA	Macrolide-specific efflux protein macA precursor	[TP0840-TP0965 (0.8653204)]
COG0477	COG0845	ECs2302	ynfM	Inner membrane transport protein ynfM	ECs0964	macA	Macrolide-specific efflux protein macA precursor	[TP0840-TP0965 (0.8653204)]
COG0477	COG0845	ECs3134	ECs3134	Hypothetical protein ECs3134	ECs0516	lir	Acriflavine resistance protein A precursor	[TP0840-TP0965 (0.8653204)]
COG0477	COG0845	ECs2141	ydeE	Hypothetical MFS-type transporter protein ydeE	ECs0964	macA	Macrolide-specific efflux protein macA precursor	[TP0840-TP0965 (0.8653204)]
COG0477	COG0845	ECs2484	ydjK	Hypothetical metabolite transport protein ydjK	ECs0964	macA	Macrolide-specific efflux protein macA precursor	[TP0840-TP0965 (0.8653204)]
COG0477	COG0845	ECs3628	ECs3628	Inner membrane metabolite transport protein ygcS	ECs0964	macA	Macrolide-specific efflux protein macA precursor	[TP0840-TP0965 (0.8653204)]
COG0477	COG0845	ECs4614	emrD	2-module integral membrane pump; multidrug	ECs4360	yhiI	Hypothetical protein yhiI precursor	[TP0840-TP0965 (0.8653204)]
COG0477	COG0845	ECs0048	yaaU	Hypothetical metabolite transport protein yaaU	ECs0516	lir	Acriflavine resistance protein A precursor	[TP0840-TP0965 (0.8653204)]
COG0477	COG0845	ECs0408	mhpT	Putative 3-hydroxyphenylpropionic acid transporter	ECs0873	ybhG	UPF0194 membrane protein ybhG precursor	[TP0840-TP0965 (0.8653204)]
COG0477	COG0845	ECs3548	emrB	Multidrug resistance protein B	ECs4393	mdtE	Multidrug resistance protein mdtE precursor	[TP0840-TP0965 (0.8653204)]
COG0477	COG0845	ECs0630	entS	Putative transport {UniProtKB/TrEMBL:Q8X534}	ECs0516	lir	Acriflavine resistance protein A precursor	[TP0840-TP0965 (0.8653204)]
COG0477	COG0845	ECs4215	gutS	Protein tsgA {UniProtKB/Swiss-Prot:Q8X4S4}	ECO57PM19	ECO57PM19	Hemolysin D {UniProtKB/TrEMBL:O82886}	[TP0840-TP0965 (0.8653204)]
COG0477	COG0845	ECs4403	yhjE	Inner membrane metabolite transport protein yhjE	ECs1863	ECs1863	Putative efflux pump {UniProtKB/TrEMBL:Q8X7E1}	[TP0840-TP0965 (0.8653204)]
COG0477	COG0845	ECs2476	ydjE	Inner membrane metabolite transport protein ydjE	ECO57PM19	ECO57PM19	Hemolysin D {UniProtKB/TrEMBL:O82886}	[TP0840-TP0965 (0.8653204)]
COG0477	COG0845	ECs2885	yegB	Inner membrane transport protein yegB	ECO57PM19	ECO57PM19	Hemolysin D {UniProtKB/TrEMBL:O82886}	[TP0840-TP0965 (0.8653204)]
COG0477	COG0845	ECs2152	ydfJ	Inner membrane metabolite transport protein ydfJ	ECs4137	envC	Acriflavine resistance protein E precursor (Protein envC)	[TP0840-TP0965 (0.8653204)]
COG0477	COG0845	ECs1866	ECs1866	Putative membrane transport protein	ECs0612	cusB	Cation efflux system protein cusB precursor	[TP0840-TP0965 (0.8653204)]
COG0477	COG0845	ECs2484	ydjK	Hypothetical metabolite transport protein ydjK	ECO57PM19	ECO57PM19	Hemolysin D {UniProtKB/TrEMBL:O82886}	[TP0840-TP0965 (0.8653204)]
COG0477	COG0845	ECs3454	kgtP	Alpha-ketoglutarate permease	ECs2882	mdtA	Multidrug resistance protein mdtA precursor (Multidrug transporter mdtA)	[TP0840-TP0965 (0.8653204)]
COG0477	COG0845	ECs5300	mdtM	Multidrug resistance protein mdtM	ECs4360	yhiI	Hypothetical protein yhiI precursor	[TP0840-TP0965 (0.8653204)]
COG0477	COG0845	ECs3548	emrB	Multidrug resistance protein B	ECs4137	envC	Acriflavine resistance protein E precursor (Protein envC)	[TP0840-TP0965 (0.8653204)]
COG0477	COG0845	ECs0481	yajR	Inner membrane transport protein yajR	ECs2882	mdtA	Multidrug resistance protein mdtA precursor (Multidrug transporter mdtA)	[TP0840-TP0965 (0.8653204)]
COG0477	COG0845	ECs0481	yajR	Inner membrane transport protein yajR	ECs4137	envC	Acriflavine resistance protein E precursor (Protein envC)	[TP0840-TP0965 (0.8653204)]
COG0477	COG0845	ECs4005	garP	Probable galactarate transporter (D-galactarate permease)	ECs0612	cusB	Cation efflux system protein cusB precursor	[TP0840-TP0965 (0.8653204)]
COG0477	COG0845	ECs4097	nanT	Putative sialic acid transporter (Sialic acid permease)	ECs0544	ECs0544	Putative membrane spanning export protein	[TP0840-TP0965 (0.8653204)]
COG0477	COG0845	ECs4097	nanT	Putative sialic acid transporter (Sialic acid permease)	ECs2882	mdtA	Multidrug resistance protein mdtA precursor (Multidrug transporter mdtA)	[TP0840-TP0965 (0.8653204)]
COG0477	COG0845	ECs2141	ydeE	Hypothetical MFS-type transporter protein ydeE	ECO57PM19	ECO57PM19	Hemolysin D {UniProtKB/TrEMBL:O82886}	[TP0840-TP0965 (0.8653204)]
COG0477	COG0845	ECs1431	mdtG	Multidrug resistance protein mdtG	ECs0964	macA	Macrolide-specific efflux protein macA precursor	[TP0840-TP0965 (0.8653204)]
COG0477	COG0845	ECs3241	cscB	Sucrose transport protein (Sucrose permease)	ECO57PM19	ECO57PM19	Hemolysin D {UniProtKB/TrEMBL:O82886}	[TP0840-TP0965 (0.8653204)]
COG0477	COG0845	ECs4432	yhjX	Inner membrane protein yhjX	ECs2882	mdtA	Multidrug resistance protein mdtA precursor (Multidrug transporter mdtA)	[TP0840-TP0965 (0.8653204)]
COG0477	COG0845	ECs5300	mdtM	Multidrug resistance protein mdtM	ECs4137	envC	Acriflavine resistance protein E precursor (Protein envC)	[TP0840-TP0965 (0.8653204)]
COG0477	COG0845	ECs2885	yegB	Inner membrane transport protein yegB	ECs4393	mdtE	Multidrug resistance protein mdtE precursor	[TP0840-TP0965 (0.8653204)]
COG0477	COG0845	ECs2152	ydfJ	Inner membrane metabolite transport protein ydfJ	ECs1863	ECs1863	Putative efflux pump {UniProtKB/TrEMBL:Q8X7E1}	[TP0840-TP0965 (0.8653204)]
COG0477	COG0845	ECs5093	proP	Proline/betaine transporter (Proline porter II) (PPII)	ECs4137	envC	Acriflavine resistance protein E precursor (Protein envC)	[TP0840-TP0965 (0.8653204)]
COG0477	COG0845	ECs0481	yajR	Inner membrane transport protein yajR	ECs1863	ECs1863	Putative efflux pump {UniProtKB/TrEMBL:Q8X7E1}	[TP0840-TP0965 (0.8653204)]
COG0477	COG0845	ECs2484	ydjK	Hypothetical metabolite transport protein ydjK	ECs0516	lir	Acriflavine resistance protein A precursor	[TP0840-TP0965 (0.8653204)]
COG0477	COG0845	ECs3074	bcr	Bicyclomycin resistance protein (Sulfonamide resistance protein)	ECs2882	mdtA	Multidrug resistance protein mdtA precursor (Multidrug transporter mdtA)	[TP0840-TP0965 (0.8653204)]
COG0477	COG0845	ECs3241	cscB	Sucrose transport protein (Sucrose permease)	ECs0964	macA	Macrolide-specific efflux protein macA precursor	[TP0840-TP0965 (0.8653204)]
COG0477	COG0845	ECs4614	emrD	2-module integral membrane pump; multidrug	ECs4137	envC	Acriflavine resistance protein E precursor (Protein envC)	[TP0840-TP0965 (0.8653204)]
COG0477	COG0845	ECs3031	ECs3031	Putative transport protein	ECs0544	ECs0544	Putative membrane spanning export protein	[TP0840-TP0965 (0.8653204)]
COG0477	COG0845	ECs3548	emrB	Multidrug resistance protein B	ECs0964	macA	Macrolide-specific efflux protein macA precursor	[TP0840-TP0965 (0.8653204)]
COG0477	COG0845	ECs2484	ydjK	Hypothetical metabolite transport protein ydjK	ECs0544	ECs0544	Putative membrane spanning export protein	[TP0840-TP0965 (0.8653204)]
COG0477	COG0845	ECs2398	ydiN	Putative amino acid/amine transport protein	ECO57PM19	ECO57PM19	Hemolysin D {UniProtKB/TrEMBL:O82886}	[TP0840-TP0965 (0.8653204)]
COG0477	COG0845	ECs3134	ECs3134	Hypothetical protein ECs3134	ECs0544	ECs0544	Putative membrane spanning export protein	[TP0840-TP0965 (0.8653204)]
COG0477	COG0845	ECs3692	ygeD	Putative resistance proteins	ECs2882	mdtA	Multidrug resistance protein mdtA precursor (Multidrug transporter mdtA)	[TP0840-TP0965 (0.8653204)]
COG0477	COG0845	ECs3402	hcaT	MFS (Major facilitator superfamily) transporter	ECs0964	macA	Macrolide-specific efflux protein macA precursor	[TP0840-TP0965 (0.8653204)]
COG0477	COG0845	ECs2484	ydjK	Hypothetical metabolite transport protein ydjK	ECs4393	mdtE	Multidrug resistance protein mdtE precursor	[TP0840-TP0965 (0.8653204)]
COG0477	COG0845	ECs4322	yhhS	UPF0226 protein yhhS	ECO57PM19	ECO57PM19	Hemolysin D {UniProtKB/TrEMBL:O82886}	[TP0840-TP0965 (0.8653204)]
COG0477	COG0845	ECs2369	ydhC	Inner membrane transport protein ydhC	ECs4137	envC	Acriflavine resistance protein E precursor (Protein envC)	[TP0840-TP0965 (0.8653204)]
COG0477	COG0845	ECs0048	yaaU	Hypothetical metabolite transport protein yaaU	ECs0612	cusB	Cation efflux system protein cusB precursor	[TP0840-TP0965 (0.8653204)]
COG0477	COG0845	ECs0487	ampG	Protein ampG {UniProtKB/Swiss-Prot:P0AE17}	ECs4393	mdtE	Multidrug resistance protein mdtE precursor	[TP0840-TP0965 (0.8653204)]
COG0477	COG0845	ECs2484	ydjK	Hypothetical metabolite transport protein ydjK	ECs4360	yhiI	Hypothetical protein yhiI precursor	[TP0840-TP0965 (0.8653204)]
COG0477	COG0845	ECs4893	ECs4893	Putative citrate permease	ECO57PM19	ECO57PM19	Hemolysin D {UniProtKB/TrEMBL:O82886}	[TP0840-TP0965 (0.8653204)]
COG0477	COG0845	ECs4403	yhjE	Inner membrane metabolite transport protein yhjE	ECs4360	yhiI	Hypothetical protein yhiI precursor	[TP0840-TP0965 (0.8653204)]
COG0477	COG0845	ECs5316	yjjL	Inner membrane transport protein yjjL	ECs0516	lir	Acriflavine resistance protein A precursor	[TP0840-TP0965 (0.8653204)]
COG0477	COG0845	ECs5293	yjiJ	Putative transport protein	ECs4393	mdtE	Multidrug resistance protein mdtE precursor	[TP0840-TP0965 (0.8653204)]
COG0477	COG0845	ECs0532	fsr	Fosmidomycin resistance protein	ECs0964	macA	Macrolide-specific efflux protein macA precursor	[TP0840-TP0965 (0.8653204)]
COG0477	COG0845	ECs3246	emrY	Multidrug resistance protein Y	ECs4360	yhiI	Hypothetical protein yhiI precursor	[TP0840-TP0965 (0.8653204)]
COG0477	COG0845	ECs3975	exuT	Hexuronate transporter	ECs0544	ECs0544	Putative membrane spanning export protein	[TP0840-TP0965 (0.8653204)]
COG0477	COG0845	ECs0532	fsr	Fosmidomycin resistance protein	ECs0612	cusB	Cation efflux system protein cusB precursor	[TP0840-TP0965 (0.8653204)]
COG0477	COG0845	ECs5014	xylE	D-xylose-proton symporter (D-xylose transporter)	ECO57PM19	ECO57PM19	Hemolysin D {UniProtKB/TrEMBL:O82886}	[TP0840-TP0965 (0.8653204)]
COG0477	COG0845	ECs3241	cscB	Sucrose transport protein (Sucrose permease)	ECs1863	ECs1863	Putative efflux pump {UniProtKB/TrEMBL:Q8X7E1}	[TP0840-TP0965 (0.8653204)]
COG0477	COG0845	ECs1431	mdtG	Multidrug resistance protein mdtG	ECO57PM19	ECO57PM19	Hemolysin D {UniProtKB/TrEMBL:O82886}	[TP0840-TP0965 (0.8653204)]
COG0477	COG0845	ECs3543	ygaY	Hypothetical protein ygaY	ECO57PM19	ECO57PM19	Hemolysin D {UniProtKB/TrEMBL:O82886}	[TP0840-TP0965 (0.8653204)]
COG0477	COG0845	ECs3206	yfcJ	UPF0226 protein yfcJ	ECs1863	ECs1863	Putative efflux pump {UniProtKB/TrEMBL:Q8X7E1}	[TP0840-TP0965 (0.8653204)]
COG0477	COG0845	ECs0048	yaaU	Hypothetical metabolite transport protein yaaU	ECs2882	mdtA	Multidrug resistance protein mdtA precursor (Multidrug transporter mdtA)	[TP0840-TP0965 (0.8653204)]
COG0477	COG0845	ECs2369	ydhC	Inner membrane transport protein ydhC	ECs0873	ybhG	UPF0194 membrane protein ybhG precursor	[TP0840-TP0965 (0.8653204)]
COG0477	COG0845	ECs3698	araE	Arabinose-proton symporter (Arabinose transporter)	ECs0964	macA	Macrolide-specific efflux protein macA precursor	[TP0840-TP0965 (0.8653204)]
COG0477	COG0845	ECs0983	ycaD	MFS-type transporter protein ycaD	ECs2882	mdtA	Multidrug resistance protein mdtA precursor (Multidrug transporter mdtA)	[TP0840-TP0965 (0.8653204)]
COG0477	COG0845	ECs0925	ybjJ	Putative DEOR-type transcriptional regulator	ECs0612	cusB	Cation efflux system protein cusB precursor	[TP0840-TP0965 (0.8653204)]
COG0477	COG0845	ECs4796	yihN	Inner membrane protein yihN	ECs0612	cusB	Cation efflux system protein cusB precursor	[TP0840-TP0965 (0.8653204)]
COG0477	COG0845	ECs4647	mdtL	Multidrug resistance protein mdtL	ECO57PM19	ECO57PM19	Hemolysin D {UniProtKB/TrEMBL:O82886}	[TP0840-TP0965 (0.8653204)]
COG0477	COG0845	ECs3131	yfaV	Inner membrane transport protein yfaV	ECs0873	ybhG	UPF0194 membrane protein ybhG precursor	[TP0840-TP0965 (0.8653204)]
COG0477	COG0845	ECs3121	ECs3121	Putative antibiotic efflux protein	ECs0612	cusB	Cation efflux system protein cusB precursor	[TP0840-TP0965 (0.8653204)]
COG0477	COG0845	ECs3454	kgtP	Alpha-ketoglutarate permease	ECs0964	macA	Macrolide-specific efflux protein macA precursor	[TP0840-TP0965 (0.8653204)]
COG0477	COG0845	ECs4005	garP	Probable galactarate transporter (D-galactarate permease)	ECs0516	lir	Acriflavine resistance protein A precursor	[TP0840-TP0965 (0.8653204)]
COG0477	COG0845	ECs5014	xylE	D-xylose-proton symporter (D-xylose transporter)	ECs4137	envC	Acriflavine resistance protein E precursor (Protein envC)	[TP0840-TP0965 (0.8653204)]
COG0477	COG0845	ECs2778	shiA	Shikimate transport protein	ECs4137	envC	Acriflavine resistance protein E precursor (Protein envC)	[TP0840-TP0965 (0.8653204)]
COG0477	COG0845	ECs3698	araE	Arabinose-proton symporter (Arabinose transporter)	ECs4393	mdtE	Multidrug resistance protein mdtE precursor	[TP0840-TP0965 (0.8653204)]
COG0477	COG0845	ECs2476	ydjE	Inner membrane metabolite transport protein ydjE	ECs0544	ECs0544	Putative membrane spanning export protein	[TP0840-TP0965 (0.8653204)]
COG0477	COG0845	ECs2141	ydeE	Hypothetical MFS-type transporter protein ydeE	ECs0873	ybhG	UPF0194 membrane protein ybhG precursor	[TP0840-TP0965 (0.8653204)]
COG0477	COG0845	ECs4322	yhhS	UPF0226 protein yhhS	ECs0873	ybhG	UPF0194 membrane protein ybhG precursor	[TP0840-TP0965 (0.8653204)]
COG0477	COG0845	ECs3631	yqcE	Inner membrane protein yqcE	ECs0544	ECs0544	Putative membrane spanning export protein	[TP0840-TP0965 (0.8653204)]
COG0477	COG0845	ECs0048	yaaU	Hypothetical metabolite transport protein yaaU	ECs4393	mdtE	Multidrug resistance protein mdtE precursor	[TP0840-TP0965 (0.8653204)]
COG0477	COG0845	ECs5014	xylE	D-xylose-proton symporter (D-xylose transporter)	ECs4393	mdtE	Multidrug resistance protein mdtE precursor	[TP0840-TP0965 (0.8653204)]
COG0477	COG0845	ECs4796	yihN	Inner membrane protein yihN	ECs0873	ybhG	UPF0194 membrane protein ybhG precursor	[TP0840-TP0965 (0.8653204)]
COG0477	COG0845	ECs3698	araE	Arabinose-proton symporter (Arabinose transporter)	ECs1863	ECs1863	Putative efflux pump {UniProtKB/TrEMBL:Q8X7E1}	[TP0840-TP0965 (0.8653204)]
COG0477	COG0845	ECs4005	garP	Probable galactarate transporter (D-galactarate permease)	ECs0873	ybhG	UPF0194 membrane protein ybhG precursor	[TP0840-TP0965 (0.8653204)]
COG0477	COG0845	ECs2885	yegB	Inner membrane transport protein yegB	ECs4137	envC	Acriflavine resistance protein E precursor (Protein envC)	[TP0840-TP0965 (0.8653204)]
COG0477	COG0845	ECs1443	mdtH	Multidrug resistance protein mdtH	ECs4137	envC	Acriflavine resistance protein E precursor (Protein envC)	[TP0840-TP0965 (0.8653204)]
COG0477	COG0845	ECs0532	fsr	Fosmidomycin resistance protein	ECs0873	ybhG	UPF0194 membrane protein ybhG precursor	[TP0840-TP0965 (0.8653204)]
COG0477	COG0845	ECs5014	xylE	D-xylose-proton symporter (D-xylose transporter)	ECs2882	mdtA	Multidrug resistance protein mdtA precursor (Multidrug transporter mdtA)	[TP0840-TP0965 (0.8653204)]
COG0477	COG0845	ECs4696	yieO	Inner membrane transport protein yieO	ECs0964	macA	Macrolide-specific efflux protein macA precursor	[TP0840-TP0965 (0.8653204)]
COG0477	COG0845	ECs3074	bcr	Bicyclomycin resistance protein (Sulfonamide resistance protein)	ECs4137	envC	Acriflavine resistance protein E precursor (Protein envC)	[TP0840-TP0965 (0.8653204)]
COG0477	COG0845	ECs3121	ECs3121	Putative antibiotic efflux protein	ECO57PM19	ECO57PM19	Hemolysin D {UniProtKB/TrEMBL:O82886}	[TP0840-TP0965 (0.8653204)]
COG0477	COG0845	ECs0408	mhpT	Putative 3-hydroxyphenylpropionic acid transporter	ECs0544	ECs0544	Putative membrane spanning export protein	[TP0840-TP0965 (0.8653204)]
COG0477	COG0845	ECs5293	yjiJ	Putative transport protein	ECs0612	cusB	Cation efflux system protein cusB precursor	[TP0840-TP0965 (0.8653204)]
COG0477	COG0845	ECs3131	yfaV	Inner membrane transport protein yfaV	ECs4393	mdtE	Multidrug resistance protein mdtE precursor	[TP0840-TP0965 (0.8653204)]
COG0477	COG0845	ECs0983	ycaD	MFS-type transporter protein ycaD	ECs0516	lir	Acriflavine resistance protein A precursor	[TP0840-TP0965 (0.8653204)]
COG0477	COG0845	ECs2141	ydeE	Hypothetical MFS-type transporter protein ydeE	ECs0544	ECs0544	Putative membrane spanning export protein	[TP0840-TP0965 (0.8653204)]
COG0477	COG0845	ECs0487	ampG	Protein ampG {UniProtKB/Swiss-Prot:P0AE17}	ECs0964	macA	Macrolide-specific efflux protein macA precursor	[TP0840-TP0965 (0.8653204)]
COG0477	COG0845	ECs3454	kgtP	Alpha-ketoglutarate permease	ECs1863	ECs1863	Putative efflux pump {UniProtKB/TrEMBL:Q8X7E1}	[TP0840-TP0965 (0.8653204)]
COG0477	COG0845	ECs5300	mdtM	Multidrug resistance protein mdtM	ECs4393	mdtE	Multidrug resistance protein mdtE precursor	[TP0840-TP0965 (0.8653204)]
COG0477	COG0845	ECs4005	garP	Probable galactarate transporter (D-galactarate permease)	ECs4393	mdtE	Multidrug resistance protein mdtE precursor	[TP0840-TP0965 (0.8653204)]
COG0477	COG0845	ECs5316	yjjL	Inner membrane transport protein yjjL	ECs0873	ybhG	UPF0194 membrane protein ybhG precursor	[TP0840-TP0965 (0.8653204)]
COG0477	COG0845	ECs3628	ECs3628	Inner membrane metabolite transport protein ygcS	ECs4393	mdtE	Multidrug resistance protein mdtE precursor	[TP0840-TP0965 (0.8653204)]
COG0477	COG0845	ECs4614	emrD	2-module integral membrane pump; multidrug	ECs1863	ECs1863	Putative efflux pump {UniProtKB/TrEMBL:Q8X7E1}	[TP0840-TP0965 (0.8653204)]
COG0477	COG0845	ECs3631	yqcE	Inner membrane protein yqcE	ECs4137	envC	Acriflavine resistance protein E precursor (Protein envC)	[TP0840-TP0965 (0.8653204)]
COG0477	COG0845	ECs0481	yajR	Inner membrane transport protein yajR	ECs0516	lir	Acriflavine resistance protein A precursor	[TP0840-TP0965 (0.8653204)]
COG0477	COG0845	ECs4215	gutS	Protein tsgA {UniProtKB/Swiss-Prot:Q8X4S4}	ECs4137	envC	Acriflavine resistance protein E precursor (Protein envC)	[TP0840-TP0965 (0.8653204)]
COG0477	COG0845	ECs4696	yieO	Inner membrane transport protein yieO	ECs4393	mdtE	Multidrug resistance protein mdtE precursor	[TP0840-TP0965 (0.8653204)]
COG0477	COG0845	ECs2476	ydjE	Inner membrane metabolite transport protein ydjE	ECs4393	mdtE	Multidrug resistance protein mdtE precursor	[TP0840-TP0965 (0.8653204)]
COG0477	COG0845	ECs3131	yfaV	Inner membrane transport protein yfaV	ECs0544	ECs0544	Putative membrane spanning export protein	[TP0840-TP0965 (0.8653204)]
COG0477	COG0845	ECs1866	ECs1866	Putative membrane transport protein	ECO57PM19	ECO57PM19	Hemolysin D {UniProtKB/TrEMBL:O82886}	[TP0840-TP0965 (0.8653204)]
COG0477	COG0845	ECs4893	ECs4893	Putative citrate permease	ECs4360	yhiI	Hypothetical protein yhiI precursor	[TP0840-TP0965 (0.8653204)]
COG0477	COG0845	ECs4005	garP	Probable galactarate transporter (D-galactarate permease)	ECs4137	envC	Acriflavine resistance protein E precursor (Protein envC)	[TP0840-TP0965 (0.8653204)]
COG0477	COG0845	ECs3134	ECs3134	Hypothetical protein ECs3134	ECs4360	yhiI	Hypothetical protein yhiI precursor	[TP0840-TP0965 (0.8653204)]
COG0477	COG0845	ECs0925	ybjJ	Putative DEOR-type transcriptional regulator	ECs4360	yhiI	Hypothetical protein yhiI precursor	[TP0840-TP0965 (0.8653204)]
COG0477	COG0845	ECs2476	ydjE	Inner membrane metabolite transport protein ydjE	ECs2882	mdtA	Multidrug resistance protein mdtA precursor (Multidrug transporter mdtA)	[TP0840-TP0965 (0.8653204)]
COG0477	COG0845	ECs1866	ECs1866	Putative membrane transport protein	ECs0873	ybhG	UPF0194 membrane protein ybhG precursor	[TP0840-TP0965 (0.8653204)]
COG0477	COG0845	ECs0532	fsr	Fosmidomycin resistance protein	ECs4137	envC	Acriflavine resistance protein E precursor (Protein envC)	[TP0840-TP0965 (0.8653204)]
COG0477	COG0845	ECs2302	ynfM	Inner membrane transport protein ynfM	ECs0544	ECs0544	Putative membrane spanning export protein	[TP0840-TP0965 (0.8653204)]
COG0477	COG0845	ECs4215	gutS	Protein tsgA {UniProtKB/Swiss-Prot:Q8X4S4}	ECs1863	ECs1863	Putative efflux pump {UniProtKB/TrEMBL:Q8X7E1}	[TP0840-TP0965 (0.8653204)]
COG0477	COG0845	ECs3074	bcr	Bicyclomycin resistance protein (Sulfonamide resistance protein)	ECs1863	ECs1863	Putative efflux pump {UniProtKB/TrEMBL:Q8X7E1}	[TP0840-TP0965 (0.8653204)]
COG0477	COG0845	ECs3631	yqcE	Inner membrane protein yqcE	ECs0873	ybhG	UPF0194 membrane protein ybhG precursor	[TP0840-TP0965 (0.8653204)]
COG0477	COG0845	ECs2141	ydeE	Hypothetical MFS-type transporter protein ydeE	ECs2882	mdtA	Multidrug resistance protein mdtA precursor (Multidrug transporter mdtA)	[TP0840-TP0965 (0.8653204)]
COG0477	COG0845	ECs4322	yhhS	UPF0226 protein yhhS	ECs1863	ECs1863	Putative efflux pump {UniProtKB/TrEMBL:Q8X7E1}	[TP0840-TP0965 (0.8653204)]
COG0477	COG0845	ECs3402	hcaT	MFS (Major facilitator superfamily) transporter	ECs0612	cusB	Cation efflux system protein cusB precursor	[TP0840-TP0965 (0.8653204)]
COG0477	COG0845	ECs0922	cmr	Multidrug translocase mdfA (Chloramphenicol resistance pump cmr)	ECs0964	macA	Macrolide-specific efflux protein macA precursor	[TP0840-TP0965 (0.8653204)]
COG0477	COG0845	ECs2397	ydiM	Putative transport system permease protein	ECs0516	lir	Acriflavine resistance protein A precursor	[TP0840-TP0965 (0.8653204)]
COG0477	COG0845	ECs2369	ydhC	Inner membrane transport protein ydhC	ECs0544	ECs0544	Putative membrane spanning export protein	[TP0840-TP0965 (0.8653204)]
COG0477	COG0845	ECs4647	mdtL	Multidrug resistance protein mdtL	ECs4360	yhiI	Hypothetical protein yhiI precursor	[TP0840-TP0965 (0.8653204)]
COG0477	COG0845	ECs5316	yjjL	Inner membrane transport protein yjjL	ECs0964	macA	Macrolide-specific efflux protein macA precursor	[TP0840-TP0965 (0.8653204)]
COG0477	COG0845	ECs4796	yihN	Inner membrane protein yihN	ECs2882	mdtA	Multidrug resistance protein mdtA precursor (Multidrug transporter mdtA)	[TP0840-TP0965 (0.8653204)]
COG0477	COG0845	ECs4005	garP	Probable galactarate transporter (D-galactarate permease)	ECs0544	ECs0544	Putative membrane spanning export protein	[TP0840-TP0965 (0.8653204)]
COG0477	COG0845	ECs0983	ycaD	MFS-type transporter protein ycaD	ECs1863	ECs1863	Putative efflux pump {UniProtKB/TrEMBL:Q8X7E1}	[TP0840-TP0965 (0.8653204)]
COG0477	COG0845	ECs2302	ynfM	Inner membrane transport protein ynfM	ECs4137	envC	Acriflavine resistance protein E precursor (Protein envC)	[TP0840-TP0965 (0.8653204)]
COG0477	COG0845	ECs2885	yegB	Inner membrane transport protein yegB	ECs1863	ECs1863	Putative efflux pump {UniProtKB/TrEMBL:Q8X7E1}	[TP0840-TP0965 (0.8653204)]
COG0477	COG0845	ECs1866	ECs1866	Putative membrane transport protein	ECs2882	mdtA	Multidrug resistance protein mdtA precursor (Multidrug transporter mdtA)	[TP0840-TP0965 (0.8653204)]
COG0477	COG0845	ECs5316	yjjL	Inner membrane transport protein yjjL	ECs1863	ECs1863	Putative efflux pump {UniProtKB/TrEMBL:Q8X7E1}	[TP0840-TP0965 (0.8653204)]
COG0477	COG0845	ECs4614	emrD	2-module integral membrane pump; multidrug	ECs0544	ECs0544	Putative membrane spanning export protein	[TP0840-TP0965 (0.8653204)]
COG0477	COG0845	ECs3649	gudP	Probable glucarate transporter (D-glucarate permease)	ECs1863	ECs1863	Putative efflux pump {UniProtKB/TrEMBL:Q8X7E1}	[TP0840-TP0965 (0.8653204)]
COG0477	COG0845	ECs2398	ydiN	Putative amino acid/amine transport protein	ECs4360	yhiI	Hypothetical protein yhiI precursor	[TP0840-TP0965 (0.8653204)]
COG0477	COG0845	ECs2885	yegB	Inner membrane transport protein yegB	ECs0516	lir	Acriflavine resistance protein A precursor	[TP0840-TP0965 (0.8653204)]
COG0477	COG0845	ECs3698	araE	Arabinose-proton symporter (Arabinose transporter)	ECO57PM19	ECO57PM19	Hemolysin D {UniProtKB/TrEMBL:O82886}	[TP0840-TP0965 (0.8653204)]
COG0477	COG0845	ECs3062	setB	Putative transport {UniProtKB/TrEMBL:Q8X5A4}	ECs4360	yhiI	Hypothetical protein yhiI precursor	[TP0840-TP0965 (0.8653204)]
COG0477	COG0845	ECs0487	ampG	Protein ampG {UniProtKB/Swiss-Prot:P0AE17}	ECs0516	lir	Acriflavine resistance protein A precursor	[TP0840-TP0965 (0.8653204)]
COG0477	COG0845	ECs5300	mdtM	Multidrug resistance protein mdtM	ECs1863	ECs1863	Putative efflux pump {UniProtKB/TrEMBL:Q8X7E1}	[TP0840-TP0965 (0.8653204)]
COG0477	COG0845	ECs3121	ECs3121	Putative antibiotic efflux protein	ECs4393	mdtE	Multidrug resistance protein mdtE precursor	[TP0840-TP0965 (0.8653204)]
COG0477	COG0845	ECs3206	yfcJ	UPF0226 protein yfcJ	ECs0873	ybhG	UPF0194 membrane protein ybhG precursor	[TP0840-TP0965 (0.8653204)]
COG0477	COG0845	ECs5093	proP	Proline/betaine transporter (Proline porter II) (PPII)	ECs0964	macA	Macrolide-specific efflux protein macA precursor	[TP0840-TP0965 (0.8653204)]
COG0477	COG0845	ECs3031	ECs3031	Putative transport protein	ECs1863	ECs1863	Putative efflux pump {UniProtKB/TrEMBL:Q8X7E1}	[TP0840-TP0965 (0.8653204)]
COG0477	COG0845	ECs3402	hcaT	MFS (Major facilitator superfamily) transporter	ECs4137	envC	Acriflavine resistance protein E precursor (Protein envC)	[TP0840-TP0965 (0.8653204)]
COG0477	COG0845	ECs1443	mdtH	Multidrug resistance protein mdtH	ECs0964	macA	Macrolide-specific efflux protein macA precursor	[TP0840-TP0965 (0.8653204)]
COG0477	COG0845	ECs3134	ECs3134	Hypothetical protein ECs3134	ECs0964	macA	Macrolide-specific efflux protein macA precursor	[TP0840-TP0965 (0.8653204)]
COG0477	COG0845	ECs3134	ECs3134	Hypothetical protein ECs3134	ECs4137	envC	Acriflavine resistance protein E precursor (Protein envC)	[TP0840-TP0965 (0.8653204)]
COG0477	COG0845	ECs3628	ECs3628	Inner membrane metabolite transport protein ygcS	ECs1863	ECs1863	Putative efflux pump {UniProtKB/TrEMBL:Q8X7E1}	[TP0840-TP0965 (0.8653204)]
COG0477	COG0845	ECs4215	gutS	Protein tsgA {UniProtKB/Swiss-Prot:Q8X4S4}	ECs0516	lir	Acriflavine resistance protein A precursor	[TP0840-TP0965 (0.8653204)]
COG0477	COG0845	ECs4403	yhjE	Inner membrane metabolite transport protein yhjE	ECs0544	ECs0544	Putative membrane spanning export protein	[TP0840-TP0965 (0.8653204)]
COG0477	COG0845	ECs3062	setB	Putative transport {UniProtKB/TrEMBL:Q8X5A4}	ECO57PM19	ECO57PM19	Hemolysin D {UniProtKB/TrEMBL:O82886}	[TP0840-TP0965 (0.8653204)]
COG0477	COG0845	ECs3692	ygeD	Putative resistance proteins	ECs0612	cusB	Cation efflux system protein cusB precursor	[TP0840-TP0965 (0.8653204)]
COG0477	COG0845	ECs4097	nanT	Putative sialic acid transporter (Sialic acid permease)	ECs0873	ybhG	UPF0194 membrane protein ybhG precursor	[TP0840-TP0965 (0.8653204)]
COG0477	COG0845	ECs4796	yihN	Inner membrane protein yihN	ECs0544	ECs0544	Putative membrane spanning export protein	[TP0840-TP0965 (0.8653204)]
COG0477	COG0845	ECs3628	ECs3628	Inner membrane metabolite transport protein ygcS	ECs4137	envC	Acriflavine resistance protein E precursor (Protein envC)	[TP0840-TP0965 (0.8653204)]
COG0477	COG0845	ECs4696	yieO	Inner membrane transport protein yieO	ECO57PM19	ECO57PM19	Hemolysin D {UniProtKB/TrEMBL:O82886}	[TP0840-TP0965 (0.8653204)]
COG0477	COG0845	ECs3543	ygaY	Hypothetical protein ygaY	ECs4393	mdtE	Multidrug resistance protein mdtE precursor	[TP0840-TP0965 (0.8653204)]
COG0477	COG0845	ECs4893	ECs4893	Putative citrate permease	ECs4393	mdtE	Multidrug resistance protein mdtE precursor	[TP0840-TP0965 (0.8653204)]
COG0477	COG0845	ECs2778	shiA	Shikimate transport protein	ECs4393	mdtE	Multidrug resistance protein mdtE precursor	[TP0840-TP0965 (0.8653204)]
COG0477	COG0845	ECs4432	yhjX	Inner membrane protein yhjX	ECs4137	envC	Acriflavine resistance protein E precursor (Protein envC)	[TP0840-TP0965 (0.8653204)]
COG0477	COG0845	ECs3631	yqcE	Inner membrane protein yqcE	ECs4393	mdtE	Multidrug resistance protein mdtE precursor	[TP0840-TP0965 (0.8653204)]
COG0477	COG0845	ECs4796	yihN	Inner membrane protein yihN	ECs4393	mdtE	Multidrug resistance protein mdtE precursor	[TP0840-TP0965 (0.8653204)]
COG0477	COG0845	ECs0925	ybjJ	Putative DEOR-type transcriptional regulator	ECs0873	ybhG	UPF0194 membrane protein ybhG precursor	[TP0840-TP0965 (0.8653204)]
COG0477	COG0845	ECs0408	mhpT	Putative 3-hydroxyphenylpropionic acid transporter	ECO57PM19	ECO57PM19	Hemolysin D {UniProtKB/TrEMBL:O82886}	[TP0840-TP0965 (0.8653204)]
COG0477	COG0845	ECs4893	ECs4893	Putative citrate permease	ECs0612	cusB	Cation efflux system protein cusB precursor	[TP0840-TP0965 (0.8653204)]
COG0477	COG0845	ECs3062	setB	Putative transport {UniProtKB/TrEMBL:Q8X5A4}	ECs0544	ECs0544	Putative membrane spanning export protein	[TP0840-TP0965 (0.8653204)]
COG0477	COG0845	ECs3134	ECs3134	Hypothetical protein ECs3134	ECs4393	mdtE	Multidrug resistance protein mdtE precursor	[TP0840-TP0965 (0.8653204)]
COG0477	COG0845	ECs0922	cmr	Multidrug translocase mdfA (Chloramphenicol resistance pump cmr)	ECs4360	yhiI	Hypothetical protein yhiI precursor	[TP0840-TP0965 (0.8653204)]
COG0477	COG0845	ECs3649	gudP	Probable glucarate transporter (D-glucarate permease)	ECs4137	envC	Acriflavine resistance protein E precursor (Protein envC)	[TP0840-TP0965 (0.8653204)]
COG0477	COG0845	ECs4614	emrD	2-module integral membrane pump; multidrug	ECs4393	mdtE	Multidrug resistance protein mdtE precursor	[TP0840-TP0965 (0.8653204)]
COG0477	COG0845	ECs5014	xylE	D-xylose-proton symporter (D-xylose transporter)	ECs0544	ECs0544	Putative membrane spanning export protein	[TP0840-TP0965 (0.8653204)]
COG0477	COG0845	ECs3062	setB	Putative transport {UniProtKB/TrEMBL:Q8X5A4}	ECs0964	macA	Macrolide-specific efflux protein macA precursor	[TP0840-TP0965 (0.8653204)]
COG0477	COG0845	ECs2398	ydiN	Putative amino acid/amine transport protein	ECs4137	envC	Acriflavine resistance protein E precursor (Protein envC)	[TP0840-TP0965 (0.8653204)]
COG0477	COG0845	ECs5014	xylE	D-xylose-proton symporter (D-xylose transporter)	ECs0612	cusB	Cation efflux system protein cusB precursor	[TP0840-TP0965 (0.8653204)]
COG0477	COG0845	ECs4322	yhhS	UPF0226 protein yhhS	ECs0612	cusB	Cation efflux system protein cusB precursor	[TP0840-TP0965 (0.8653204)]
COG0477	COG0845	ECs2538	yebQ	Hypothetical transport protein yebQ	ECs4137	envC	Acriflavine resistance protein E precursor (Protein envC)	[TP0840-TP0965 (0.8653204)]
COG0477	COG0845	ECs0983	ycaD	MFS-type transporter protein ycaD	ECO57PM19	ECO57PM19	Hemolysin D {UniProtKB/TrEMBL:O82886}	[TP0840-TP0965 (0.8653204)]
COG0477	COG0845	ECs0983	ycaD	MFS-type transporter protein ycaD	ECs0544	ECs0544	Putative membrane spanning export protein	[TP0840-TP0965 (0.8653204)]
COG0477	COG0845	ECs5093	proP	Proline/betaine transporter (Proline porter II) (PPII)	ECs4393	mdtE	Multidrug resistance protein mdtE precursor	[TP0840-TP0965 (0.8653204)]
COG0477	COG0845	ECs3454	kgtP	Alpha-ketoglutarate permease	ECs4137	envC	Acriflavine resistance protein E precursor (Protein envC)	[TP0840-TP0965 (0.8653204)]
COG0477	COG0845	ECs2397	ydiM	Putative transport system permease protein	ECO57PM19	ECO57PM19	Hemolysin D {UniProtKB/TrEMBL:O82886}	[TP0840-TP0965 (0.8653204)]
COG0477	COG0845	ECs4432	yhjX	Inner membrane protein yhjX	ECs0964	macA	Macrolide-specific efflux protein macA precursor	[TP0840-TP0965 (0.8653204)]
COG0477	COG0845	ECs2152	ydfJ	Inner membrane metabolite transport protein ydfJ	ECs0964	macA	Macrolide-specific efflux protein macA precursor	[TP0840-TP0965 (0.8653204)]
COG0477	COG0845	ECs1443	mdtH	Multidrug resistance protein mdtH	ECs0516	lir	Acriflavine resistance protein A precursor	[TP0840-TP0965 (0.8653204)]
COG0477	COG0845	ECs3246	emrY	Multidrug resistance protein Y	ECs0964	macA	Macrolide-specific efflux protein macA precursor	[TP0840-TP0965 (0.8653204)]
COG0477	COG0845	ECs3548	emrB	Multidrug resistance protein B	ECs0873	ybhG	UPF0194 membrane protein ybhG precursor	[TP0840-TP0965 (0.8653204)]
COG0477	COG0845	ECs5293	yjiJ	Putative transport protein	ECs0964	macA	Macrolide-specific efflux protein macA precursor	[TP0840-TP0965 (0.8653204)]
COG0477	COG0845	ECs2369	ydhC	Inner membrane transport protein ydhC	ECs2882	mdtA	Multidrug resistance protein mdtA precursor (Multidrug transporter mdtA)	[TP0840-TP0965 (0.8653204)]
COG0477	COG0845	ECs3074	bcr	Bicyclomycin resistance protein (Sulfonamide resistance protein)	ECs4393	mdtE	Multidrug resistance protein mdtE precursor	[TP0840-TP0965 (0.8653204)]
COG0477	COG0845	ECs3543	ygaY	Hypothetical protein ygaY	ECs0516	lir	Acriflavine resistance protein A precursor	[TP0840-TP0965 (0.8653204)]
COG0477	COG0845	ECs0396	lacY	Galactoside permease {UniProtKB/TrEMBL:Q8X4M4}	ECs2882	mdtA	Multidrug resistance protein mdtA precursor (Multidrug transporter mdtA)	[TP0840-TP0965 (0.8653204)]
COG0477	COG0845	ECs1443	mdtH	Multidrug resistance protein mdtH	ECs0873	ybhG	UPF0194 membrane protein ybhG precursor	[TP0840-TP0965 (0.8653204)]
COG0477	COG0845	ECs0630	entS	Putative transport {UniProtKB/TrEMBL:Q8X534}	ECO57PM19	ECO57PM19	Hemolysin D {UniProtKB/TrEMBL:O82886}	[TP0840-TP0965 (0.8653204)]
COG0477	COG0845	ECs2778	shiA	Shikimate transport protein	ECO57PM19	ECO57PM19	Hemolysin D {UniProtKB/TrEMBL:O82886}	[TP0840-TP0965 (0.8653204)]
COG0477	COG0845	ECs0925	ybjJ	Putative DEOR-type transcriptional regulator	ECO57PM19	ECO57PM19	Hemolysin D {UniProtKB/TrEMBL:O82886}	[TP0840-TP0965 (0.8653204)]
COG0477	COG0845	ECs4097	nanT	Putative sialic acid transporter (Sialic acid permease)	ECs0516	lir	Acriflavine resistance protein A precursor	[TP0840-TP0965 (0.8653204)]
COG0477	COG0845	ECs0922	cmr	Multidrug translocase mdfA (Chloramphenicol resistance pump cmr)	ECs0516	lir	Acriflavine resistance protein A precursor	[TP0840-TP0965 (0.8653204)]
COG0477	COG0845	ECs4647	mdtL	Multidrug resistance protein mdtL	ECs0544	ECs0544	Putative membrane spanning export protein	[TP0840-TP0965 (0.8653204)]
COG0477	COG0845	ECs2885	yegB	Inner membrane transport protein yegB	ECs0873	ybhG	UPF0194 membrane protein ybhG precursor	[TP0840-TP0965 (0.8653204)]
COG0477	COG0845	ECs5300	mdtM	Multidrug resistance protein mdtM	ECs0964	macA	Macrolide-specific efflux protein macA precursor	[TP0840-TP0965 (0.8653204)]
COG0477	COG0845	ECs0925	ybjJ	Putative DEOR-type transcriptional regulator	ECs0516	lir	Acriflavine resistance protein A precursor	[TP0840-TP0965 (0.8653204)]
COG0477	COG0845	ECs3206	yfcJ	UPF0226 protein yfcJ	ECs4360	yhiI	Hypothetical protein yhiI precursor	[TP0840-TP0965 (0.8653204)]
COG0477	COG0845	ECs3631	yqcE	Inner membrane protein yqcE	ECs0612	cusB	Cation efflux system protein cusB precursor	[TP0840-TP0965 (0.8653204)]
COG0477	COG0845	ECs5316	yjjL	Inner membrane transport protein yjjL	ECO57PM19	ECO57PM19	Hemolysin D {UniProtKB/TrEMBL:O82886}	[TP0840-TP0965 (0.8653204)]
COG0477	COG0845	ECs0481	yajR	Inner membrane transport protein yajR	ECO57PM19	ECO57PM19	Hemolysin D {UniProtKB/TrEMBL:O82886}	[TP0840-TP0965 (0.8653204)]
COG0477	COG0845	ECs3975	exuT	Hexuronate transporter	ECs1863	ECs1863	Putative efflux pump {UniProtKB/TrEMBL:Q8X7E1}	[TP0840-TP0965 (0.8653204)]
COG0477	COG0845	ECs0532	fsr	Fosmidomycin resistance protein	ECs0516	lir	Acriflavine resistance protein A precursor	[TP0840-TP0965 (0.8653204)]
COG0477	COG0845	ECs0532	fsr	Fosmidomycin resistance protein	ECs4393	mdtE	Multidrug resistance protein mdtE precursor	[TP0840-TP0965 (0.8653204)]
COG0477	COG0845	ECs2302	ynfM	Inner membrane transport protein ynfM	ECO57PM19	ECO57PM19	Hemolysin D {UniProtKB/TrEMBL:O82886}	[TP0840-TP0965 (0.8653204)]
COG0477	COG0845	ECs3121	ECs3121	Putative antibiotic efflux protein	ECs4360	yhiI	Hypothetical protein yhiI precursor	[TP0840-TP0965 (0.8653204)]
COG0477	COG0845	ECs2397	ydiM	Putative transport system permease protein	ECs0873	ybhG	UPF0194 membrane protein ybhG precursor	[TP0840-TP0965 (0.8653204)]
COG0477	COG0845	ECs3548	emrB	Multidrug resistance protein B	ECs0516	lir	Acriflavine resistance protein A precursor	[TP0840-TP0965 (0.8653204)]
COG0477	COG0845	ECs4893	ECs4893	Putative citrate permease	ECs0544	ECs0544	Putative membrane spanning export protein	[TP0840-TP0965 (0.8653204)]
COG0477	COG0845	ECs3246	emrY	Multidrug resistance protein Y	ECs0544	ECs0544	Putative membrane spanning export protein	[TP0840-TP0965 (0.8653204)]
COG0477	COG0845	ECs3402	hcaT	MFS (Major facilitator superfamily) transporter	ECs4393	mdtE	Multidrug resistance protein mdtE precursor	[TP0840-TP0965 (0.8653204)]
COG0477	COG0845	ECs1431	mdtG	Multidrug resistance protein mdtG	ECs4137	envC	Acriflavine resistance protein E precursor (Protein envC)	[TP0840-TP0965 (0.8653204)]
COG0477	COG0845	ECs3031	ECs3031	Putative transport protein	ECs4360	yhiI	Hypothetical protein yhiI precursor	[TP0840-TP0965 (0.8653204)]
COG0477	COG0845	ECs4215	gutS	Protein tsgA {UniProtKB/Swiss-Prot:Q8X4S4}	ECs0873	ybhG	UPF0194 membrane protein ybhG precursor	[TP0840-TP0965 (0.8653204)]
COG0477	COG0845	ECs2476	ydjE	Inner membrane metabolite transport protein ydjE	ECs4360	yhiI	Hypothetical protein yhiI precursor	[TP0840-TP0965 (0.8653204)]
COG0477	COG0845	ECs5093	proP	Proline/betaine transporter (Proline porter II) (PPII)	ECs1863	ECs1863	Putative efflux pump {UniProtKB/TrEMBL:Q8X7E1}	[TP0840-TP0965 (0.8653204)]
COG0477	COG0845	ECs4647	mdtL	Multidrug resistance protein mdtL	ECs0873	ybhG	UPF0194 membrane protein ybhG precursor	[TP0840-TP0965 (0.8653204)]
COG0477	COG0845	ECs3543	ygaY	Hypothetical protein ygaY	ECs2882	mdtA	Multidrug resistance protein mdtA precursor (Multidrug transporter mdtA)	[TP0840-TP0965 (0.8653204)]
COG0477	COG0845	ECs5316	yjjL	Inner membrane transport protein yjjL	ECs4393	mdtE	Multidrug resistance protein mdtE precursor	[TP0840-TP0965 (0.8653204)]
COG0477	COG0845	ECs3819	galP	Galactose-proton symporter (Galactose transporter)	ECs4393	mdtE	Multidrug resistance protein mdtE precursor	[TP0840-TP0965 (0.8653204)]
COG0477	COG0845	ECs3543	ygaY	Hypothetical protein ygaY	ECs0873	ybhG	UPF0194 membrane protein ybhG precursor	[TP0840-TP0965 (0.8653204)]
COG0477	COG0845	ECs2397	ydiM	Putative transport system permease protein	ECs2882	mdtA	Multidrug resistance protein mdtA precursor (Multidrug transporter mdtA)	[TP0840-TP0965 (0.8653204)]
COG0477	COG0845	ECs0532	fsr	Fosmidomycin resistance protein	ECs2882	mdtA	Multidrug resistance protein mdtA precursor (Multidrug transporter mdtA)	[TP0840-TP0965 (0.8653204)]
COG0477	COG0845	ECs0408	mhpT	Putative 3-hydroxyphenylpropionic acid transporter	ECs4393	mdtE	Multidrug resistance protein mdtE precursor	[TP0840-TP0965 (0.8653204)]
COG0477	COG0845	ECs0922	cmr	Multidrug translocase mdfA (Chloramphenicol resistance pump cmr)	ECs4137	envC	Acriflavine resistance protein E precursor (Protein envC)	[TP0840-TP0965 (0.8653204)]
COG0477	COG0845	ECs2398	ydiN	Putative amino acid/amine transport protein	ECs1863	ECs1863	Putative efflux pump {UniProtKB/TrEMBL:Q8X7E1}	[TP0840-TP0965 (0.8653204)]
COG0477	COG0845	ECs0048	yaaU	Hypothetical metabolite transport protein yaaU	ECs4360	yhiI	Hypothetical protein yhiI precursor	[TP0840-TP0965 (0.8653204)]
COG0477	COG0845	ECs0487	ampG	Protein ampG {UniProtKB/Swiss-Prot:P0AE17}	ECs0612	cusB	Cation efflux system protein cusB precursor	[TP0840-TP0965 (0.8653204)]
COG0477	COG0845	ECs4432	yhjX	Inner membrane protein yhjX	ECs0873	ybhG	UPF0194 membrane protein ybhG precursor	[TP0840-TP0965 (0.8653204)]
COG0477	COG0845	ECs0630	entS	Putative transport {UniProtKB/TrEMBL:Q8X534}	ECs0873	ybhG	UPF0194 membrane protein ybhG precursor	[TP0840-TP0965 (0.8653204)]
COG0477	COG0845	ECs3121	ECs3121	Putative antibiotic efflux protein	ECs0873	ybhG	UPF0194 membrane protein ybhG precursor	[TP0840-TP0965 (0.8653204)]
COG0477	COG0845	ECs0487	ampG	Protein ampG {UniProtKB/Swiss-Prot:P0AE17}	ECs1863	ECs1863	Putative efflux pump {UniProtKB/TrEMBL:Q8X7E1}	[TP0840-TP0965 (0.8653204)]
COG0477	COG0845	ECs0925	ybjJ	Putative DEOR-type transcriptional regulator	ECs1863	ECs1863	Putative efflux pump {UniProtKB/TrEMBL:Q8X7E1}	[TP0840-TP0965 (0.8653204)]
COG0477	COG0845	ECs2141	ydeE	Hypothetical MFS-type transporter protein ydeE	ECs1863	ECs1863	Putative efflux pump {UniProtKB/TrEMBL:Q8X7E1}	[TP0840-TP0965 (0.8653204)]
COG0477	COG0845	ECs3074	bcr	Bicyclomycin resistance protein (Sulfonamide resistance protein)	ECs0873	ybhG	UPF0194 membrane protein ybhG precursor	[TP0840-TP0965 (0.8653204)]
COG0477	COG0845	ECs3975	exuT	Hexuronate transporter	ECs0873	ybhG	UPF0194 membrane protein ybhG precursor	[TP0840-TP0965 (0.8653204)]
COG0477	COG0845	ECs3975	exuT	Hexuronate transporter	ECO57PM19	ECO57PM19	Hemolysin D {UniProtKB/TrEMBL:O82886}	[TP0840-TP0965 (0.8653204)]
COG0477	COG0845	ECs3131	yfaV	Inner membrane transport protein yfaV	ECO57PM19	ECO57PM19	Hemolysin D {UniProtKB/TrEMBL:O82886}	[TP0840-TP0965 (0.8653204)]
COG0477	COG0845	ECs4647	mdtL	Multidrug resistance protein mdtL	ECs2882	mdtA	Multidrug resistance protein mdtA precursor (Multidrug transporter mdtA)	[TP0840-TP0965 (0.8653204)]
COG0477	COG0845	ECs2398	ydiN	Putative amino acid/amine transport protein	ECs0544	ECs0544	Putative membrane spanning export protein	[TP0840-TP0965 (0.8653204)]
COG0477	COG0845	ECs4696	yieO	Inner membrane transport protein yieO	ECs4360	yhiI	Hypothetical protein yhiI precursor	[TP0840-TP0965 (0.8653204)]
COG0477	COG0845	ECs3121	ECs3121	Putative antibiotic efflux protein	ECs0964	macA	Macrolide-specific efflux protein macA precursor	[TP0840-TP0965 (0.8653204)]
COG0477	COG0845	ECs2369	ydhC	Inner membrane transport protein ydhC	ECs4360	yhiI	Hypothetical protein yhiI precursor	[TP0840-TP0965 (0.8653204)]
COG0477	COG0845	ECs3548	emrB	Multidrug resistance protein B	ECs4360	yhiI	Hypothetical protein yhiI precursor	[TP0840-TP0965 (0.8653204)]
COG0477	COG0845	ECs4097	nanT	Putative sialic acid transporter (Sialic acid permease)	ECs0612	cusB	Cation efflux system protein cusB precursor	[TP0840-TP0965 (0.8653204)]
COG0477	COG0845	ECs0396	lacY	Galactoside permease {UniProtKB/TrEMBL:Q8X4M4}	ECs0873	ybhG	UPF0194 membrane protein ybhG precursor	[TP0840-TP0965 (0.8653204)]
COG0477	COG0845	ECs1443	mdtH	Multidrug resistance protein mdtH	ECO57PM19	ECO57PM19	Hemolysin D {UniProtKB/TrEMBL:O82886}	[TP0840-TP0965 (0.8653204)]
COG0477	COG0845	ECs2302	ynfM	Inner membrane transport protein ynfM	ECs1863	ECs1863	Putative efflux pump {UniProtKB/TrEMBL:Q8X7E1}	[TP0840-TP0965 (0.8653204)]
COG0477	COG0845	ECs4696	yieO	Inner membrane transport protein yieO	ECs1863	ECs1863	Putative efflux pump {UniProtKB/TrEMBL:Q8X7E1}	[TP0840-TP0965 (0.8653204)]
COG0477	COG0845	ECs1443	mdtH	Multidrug resistance protein mdtH	ECs1863	ECs1863	Putative efflux pump {UniProtKB/TrEMBL:Q8X7E1}	[TP0840-TP0965 (0.8653204)]
COG0477	COG0845	ECs1431	mdtG	Multidrug resistance protein mdtG	ECs2882	mdtA	Multidrug resistance protein mdtA precursor (Multidrug transporter mdtA)	[TP0840-TP0965 (0.8653204)]
COG0477	COG0845	ECs2476	ydjE	Inner membrane metabolite transport protein ydjE	ECs0873	ybhG	UPF0194 membrane protein ybhG precursor	[TP0840-TP0965 (0.8653204)]
COG0477	COG0845	ECs3628	ECs3628	Inner membrane metabolite transport protein ygcS	ECs4360	yhiI	Hypothetical protein yhiI precursor	[TP0840-TP0965 (0.8653204)]
COG0477	COG0845	ECs3131	yfaV	Inner membrane transport protein yfaV	ECs0516	lir	Acriflavine resistance protein A precursor	[TP0840-TP0965 (0.8653204)]
COG0477	COG0845	ECs1443	mdtH	Multidrug resistance protein mdtH	ECs4360	yhiI	Hypothetical protein yhiI precursor	[TP0840-TP0965 (0.8653204)]
COG0477	COG0845	ECs0481	yajR	Inner membrane transport protein yajR	ECs0612	cusB	Cation efflux system protein cusB precursor	[TP0840-TP0965 (0.8653204)]
COG0477	COG0845	ECs3241	cscB	Sucrose transport protein (Sucrose permease)	ECs2882	mdtA	Multidrug resistance protein mdtA precursor (Multidrug transporter mdtA)	[TP0840-TP0965 (0.8653204)]
COG0477	COG0845	ECs0925	ybjJ	Putative DEOR-type transcriptional regulator	ECs2882	mdtA	Multidrug resistance protein mdtA precursor (Multidrug transporter mdtA)	[TP0840-TP0965 (0.8653204)]
COG0477	COG0845	ECs3031	ECs3031	Putative transport protein	ECs0516	lir	Acriflavine resistance protein A precursor	[TP0840-TP0965 (0.8653204)]
COG0477	COG0845	ECs3548	emrB	Multidrug resistance protein B	ECs0612	cusB	Cation efflux system protein cusB precursor	[TP0840-TP0965 (0.8653204)]
COG0477	COG0845	ECs0922	cmr	Multidrug translocase mdfA (Chloramphenicol resistance pump cmr)	ECs0612	cusB	Cation efflux system protein cusB precursor	[TP0840-TP0965 (0.8653204)]
COG0477	COG0845	ECs0983	ycaD	MFS-type transporter protein ycaD	ECs4360	yhiI	Hypothetical protein yhiI precursor	[TP0840-TP0965 (0.8653204)]
COG0477	COG0845	ECs4322	yhhS	UPF0226 protein yhhS	ECs0544	ECs0544	Putative membrane spanning export protein	[TP0840-TP0965 (0.8653204)]
COG0477	COG0845	ECs1866	ECs1866	Putative membrane transport protein	ECs4360	yhiI	Hypothetical protein yhiI precursor	[TP0840-TP0965 (0.8653204)]
COG0477	COG0845	ECs0487	ampG	Protein ampG {UniProtKB/Swiss-Prot:P0AE17}	ECs4137	envC	Acriflavine resistance protein E precursor (Protein envC)	[TP0840-TP0965 (0.8653204)]
COG0477	COG0845	ECs3206	yfcJ	UPF0226 protein yfcJ	ECs2882	mdtA	Multidrug resistance protein mdtA precursor (Multidrug transporter mdtA)	[TP0840-TP0965 (0.8653204)]
COG0477	COG0845	ECs5293	yjiJ	Putative transport protein	ECO57PM19	ECO57PM19	Hemolysin D {UniProtKB/TrEMBL:O82886}	[TP0840-TP0965 (0.8653204)]
COG0477	COG0845	ECs2397	ydiM	Putative transport system permease protein	ECs0964	macA	Macrolide-specific efflux protein macA precursor	[TP0840-TP0965 (0.8653204)]
COG0477	COG0845	ECs4322	yhhS	UPF0226 protein yhhS	ECs4393	mdtE	Multidrug resistance protein mdtE precursor	[TP0840-TP0965 (0.8653204)]
COG0477	COG0845	ECs3402	hcaT	MFS (Major facilitator superfamily) transporter	ECs0544	ECs0544	Putative membrane spanning export protein	[TP0840-TP0965 (0.8653204)]
COG0477	COG0845	ECs0532	fsr	Fosmidomycin resistance protein	ECs1863	ECs1863	Putative efflux pump {UniProtKB/TrEMBL:Q8X7E1}	[TP0840-TP0965 (0.8653204)]
COG0477	COG0845	ECs4403	yhjE	Inner membrane metabolite transport protein yhjE	ECs4393	mdtE	Multidrug resistance protein mdtE precursor	[TP0840-TP0965 (0.8653204)]
COG0477	COG0845	ECs4005	garP	Probable galactarate transporter (D-galactarate permease)	ECs0964	macA	Macrolide-specific efflux protein macA precursor	[TP0840-TP0965 (0.8653204)]
COG0477	COG0845	ECs2398	ydiN	Putative amino acid/amine transport protein	ECs4393	mdtE	Multidrug resistance protein mdtE precursor	[TP0840-TP0965 (0.8653204)]
COG0477	COG0845	ECs0983	ycaD	MFS-type transporter protein ycaD	ECs0873	ybhG	UPF0194 membrane protein ybhG precursor	[TP0840-TP0965 (0.8653204)]
COG0477	COG0845	ECs4796	yihN	Inner membrane protein yihN	ECs4360	yhiI	Hypothetical protein yhiI precursor	[TP0840-TP0965 (0.8653204)]
COG0477	COG0845	ECs3631	yqcE	Inner membrane protein yqcE	ECs0516	lir	Acriflavine resistance protein A precursor	[TP0840-TP0965 (0.8653204)]
COG0477	COG0845	ECs3062	setB	Putative transport {UniProtKB/TrEMBL:Q8X5A4}	ECs1863	ECs1863	Putative efflux pump {UniProtKB/TrEMBL:Q8X7E1}	[TP0840-TP0965 (0.8653204)]
COG0477	COG0845	ECs3062	setB	Putative transport {UniProtKB/TrEMBL:Q8X5A4}	ECs0516	lir	Acriflavine resistance protein A precursor	[TP0840-TP0965 (0.8653204)]
COG0477	COG0845	ECs2152	ydfJ	Inner membrane metabolite transport protein ydfJ	ECs2882	mdtA	Multidrug resistance protein mdtA precursor (Multidrug transporter mdtA)	[TP0840-TP0965 (0.8653204)]
COG0477	COG0845	ECs4796	yihN	Inner membrane protein yihN	ECs1863	ECs1863	Putative efflux pump {UniProtKB/TrEMBL:Q8X7E1}	[TP0840-TP0965 (0.8653204)]
COG0477	COG0845	ECs4696	yieO	Inner membrane transport protein yieO	ECs0873	ybhG	UPF0194 membrane protein ybhG precursor	[TP0840-TP0965 (0.8653204)]
COG0477	COG0845	ECs3246	emrY	Multidrug resistance protein Y	ECs4137	envC	Acriflavine resistance protein E precursor (Protein envC)	[TP0840-TP0965 (0.8653204)]
COG0477	COG0845	ECs2152	ydfJ	Inner membrane metabolite transport protein ydfJ	ECs0873	ybhG	UPF0194 membrane protein ybhG precursor	[TP0840-TP0965 (0.8653204)]
COG0477	COG0845	ECs3631	yqcE	Inner membrane protein yqcE	ECs0964	macA	Macrolide-specific efflux protein macA precursor	[TP0840-TP0965 (0.8653204)]
COG0477	COG0845	ECs3819	galP	Galactose-proton symporter (Galactose transporter)	ECs0612	cusB	Cation efflux system protein cusB precursor	[TP0840-TP0965 (0.8653204)]
COG0477	COG0845	ECs4097	nanT	Putative sialic acid transporter (Sialic acid permease)	ECs1863	ECs1863	Putative efflux pump {UniProtKB/TrEMBL:Q8X7E1}	[TP0840-TP0965 (0.8653204)]
COG0477	COG0845	ECs3975	exuT	Hexuronate transporter	ECs4360	yhiI	Hypothetical protein yhiI precursor	[TP0840-TP0965 (0.8653204)]
COG0477	COG0845	ECs5300	mdtM	Multidrug resistance protein mdtM	ECs2882	mdtA	Multidrug resistance protein mdtA precursor (Multidrug transporter mdtA)	[TP0840-TP0965 (0.8653204)]
COG0477	COG0845	ECs3062	setB	Putative transport {UniProtKB/TrEMBL:Q8X5A4}	ECs4137	envC	Acriflavine resistance protein E precursor (Protein envC)	[TP0840-TP0965 (0.8653204)]
COG0477	COG0845	ECs5293	yjiJ	Putative transport protein	ECs4360	yhiI	Hypothetical protein yhiI precursor	[TP0840-TP0965 (0.8653204)]
COG0477	COG0845	ECs4893	ECs4893	Putative citrate permease	ECs2882	mdtA	Multidrug resistance protein mdtA precursor (Multidrug transporter mdtA)	[TP0840-TP0965 (0.8653204)]
COG0477	COG0845	ECs3241	cscB	Sucrose transport protein (Sucrose permease)	ECs4137	envC	Acriflavine resistance protein E precursor (Protein envC)	[TP0840-TP0965 (0.8653204)]
COG0477	COG0845	ECs4097	nanT	Putative sialic acid transporter (Sialic acid permease)	ECs4393	mdtE	Multidrug resistance protein mdtE precursor	[TP0840-TP0965 (0.8653204)]
COG0477	COG0845	ECs3031	ECs3031	Putative transport protein	ECs4393	mdtE	Multidrug resistance protein mdtE precursor	[TP0840-TP0965 (0.8653204)]
COG0477	COG0845	ECs3246	emrY	Multidrug resistance protein Y	ECs1863	ECs1863	Putative efflux pump {UniProtKB/TrEMBL:Q8X7E1}	[TP0840-TP0965 (0.8653204)]
COG0477	COG0845	ECs3246	emrY	Multidrug resistance protein Y	ECs4393	mdtE	Multidrug resistance protein mdtE precursor	[TP0840-TP0965 (0.8653204)]
COG0477	COG0845	ECs2778	shiA	Shikimate transport protein	ECs1863	ECs1863	Putative efflux pump {UniProtKB/TrEMBL:Q8X7E1}	[TP0840-TP0965 (0.8653204)]
COG0477	COG0845	ECs4893	ECs4893	Putative citrate permease	ECs4137	envC	Acriflavine resistance protein E precursor (Protein envC)	[TP0840-TP0965 (0.8653204)]
COG0477	COG0845	ECs5014	xylE	D-xylose-proton symporter (D-xylose transporter)	ECs1863	ECs1863	Putative efflux pump {UniProtKB/TrEMBL:Q8X7E1}	[TP0840-TP0965 (0.8653204)]
COG0477	COG0845	ECs3454	kgtP	Alpha-ketoglutarate permease	ECs0612	cusB	Cation efflux system protein cusB precursor	[TP0840-TP0965 (0.8653204)]
COG0477	COG0845	ECs3548	emrB	Multidrug resistance protein B	ECs2882	mdtA	Multidrug resistance protein mdtA precursor (Multidrug transporter mdtA)	[TP0840-TP0965 (0.8653204)]
COG0477	COG0845	ECs1866	ECs1866	Putative membrane transport protein	ECs0544	ECs0544	Putative membrane spanning export protein	[TP0840-TP0965 (0.8653204)]
COG0477	COG0845	ECs5093	proP	Proline/betaine transporter (Proline porter II) (PPII)	ECs2882	mdtA	Multidrug resistance protein mdtA precursor (Multidrug transporter mdtA)	[TP0840-TP0965 (0.8653204)]
COG0477	COG0845	ECs3628	ECs3628	Inner membrane metabolite transport protein ygcS	ECO57PM19	ECO57PM19	Hemolysin D {UniProtKB/TrEMBL:O82886}	[TP0840-TP0965 (0.8653204)]
COG0477	COG0845	ECs4796	yihN	Inner membrane protein yihN	ECs4137	envC	Acriflavine resistance protein E precursor (Protein envC)	[TP0840-TP0965 (0.8653204)]
COG0477	COG0845	ECs3031	ECs3031	Putative transport protein	ECs0612	cusB	Cation efflux system protein cusB precursor	[TP0840-TP0965 (0.8653204)]
COG0477	COG0845	ECs3698	araE	Arabinose-proton symporter (Arabinose transporter)	ECs0516	lir	Acriflavine resistance protein A precursor	[TP0840-TP0965 (0.8653204)]
COG0477	COG0845	ECs3062	setB	Putative transport {UniProtKB/TrEMBL:Q8X5A4}	ECs4393	mdtE	Multidrug resistance protein mdtE precursor	[TP0840-TP0965 (0.8653204)]
COG0477	COG0845	ECs0481	yajR	Inner membrane transport protein yajR	ECs0964	macA	Macrolide-specific efflux protein macA precursor	[TP0840-TP0965 (0.8653204)]
COG0477	COG0845	ECs3121	ECs3121	Putative antibiotic efflux protein	ECs1863	ECs1863	Putative efflux pump {UniProtKB/TrEMBL:Q8X7E1}	[TP0840-TP0965 (0.8653204)]
COG0477	COG0845	ECs2484	ydjK	Hypothetical metabolite transport protein ydjK	ECs1863	ECs1863	Putative efflux pump {UniProtKB/TrEMBL:Q8X7E1}	[TP0840-TP0965 (0.8653204)]
COG0477	COG0845	ECs3402	hcaT	MFS (Major facilitator superfamily) transporter	ECs2882	mdtA	Multidrug resistance protein mdtA precursor (Multidrug transporter mdtA)	[TP0840-TP0965 (0.8653204)]
COG0477	COG0845	ECs0408	mhpT	Putative 3-hydroxyphenylpropionic acid transporter	ECs4137	envC	Acriflavine resistance protein E precursor (Protein envC)	[TP0840-TP0965 (0.8653204)]
COG0477	COG0845	ECs0048	yaaU	Hypothetical metabolite transport protein yaaU	ECs0544	ECs0544	Putative membrane spanning export protein	[TP0840-TP0965 (0.8653204)]
COG0477	COG0845	ECs0487	ampG	Protein ampG {UniProtKB/Swiss-Prot:P0AE17}	ECs0544	ECs0544	Putative membrane spanning export protein	[TP0840-TP0965 (0.8653204)]
COG0477	COG0845	ECs2538	yebQ	Hypothetical transport protein yebQ	ECs1863	ECs1863	Putative efflux pump {UniProtKB/TrEMBL:Q8X7E1}	[TP0840-TP0965 (0.8653204)]
COG0477	COG0845	ECs3206	yfcJ	UPF0226 protein yfcJ	ECs0612	cusB	Cation efflux system protein cusB precursor	[TP0840-TP0965 (0.8653204)]
COG0477	COG0845	ECs3649	gudP	Probable glucarate transporter (D-glucarate permease)	ECs4360	yhiI	Hypothetical protein yhiI precursor	[TP0840-TP0965 (0.8653204)]
COG0477	COG0845	ECs4796	yihN	Inner membrane protein yihN	ECs0964	macA	Macrolide-specific efflux protein macA precursor	[TP0840-TP0965 (0.8653204)]
COG0477	COG0845	ECs5093	proP	Proline/betaine transporter (Proline porter II) (PPII)	ECs0544	ECs0544	Putative membrane spanning export protein	[TP0840-TP0965 (0.8653204)]
COG0477	COG0845	ECs2398	ydiN	Putative amino acid/amine transport protein	ECs0612	cusB	Cation efflux system protein cusB precursor	[TP0840-TP0965 (0.8653204)]
COG0477	COG0845	ECs2152	ydfJ	Inner membrane metabolite transport protein ydfJ	ECs0516	lir	Acriflavine resistance protein A precursor	[TP0840-TP0965 (0.8653204)]
COG0477	COG0845	ECs0396	lacY	Galactoside permease {UniProtKB/TrEMBL:Q8X4M4}	ECs0964	macA	Macrolide-specific efflux protein macA precursor	[TP0840-TP0965 (0.8653204)]
COG0477	COG0845	ECs2538	yebQ	Hypothetical transport protein yebQ	ECs0544	ECs0544	Putative membrane spanning export protein	[TP0840-TP0965 (0.8653204)]
COG0477	COG0845	ECs4432	yhjX	Inner membrane protein yhjX	ECs4360	yhiI	Hypothetical protein yhiI precursor	[TP0840-TP0965 (0.8653204)]
COG0477	COG0845	ECs5293	yjiJ	Putative transport protein	ECs0873	ybhG	UPF0194 membrane protein ybhG precursor	[TP0840-TP0965 (0.8653204)]
COG0477	COG0845	ECs3692	ygeD	Putative resistance proteins	ECs0516	lir	Acriflavine resistance protein A precursor	[TP0840-TP0965 (0.8653204)]
COG0477	COG0845	ECs3543	ygaY	Hypothetical protein ygaY	ECs0612	cusB	Cation efflux system protein cusB precursor	[TP0840-TP0965 (0.8653204)]
COG0477	COG0845	ECs5316	yjjL	Inner membrane transport protein yjjL	ECs4137	envC	Acriflavine resistance protein E precursor (Protein envC)	[TP0840-TP0965 (0.8653204)]
COG0477	COG0845	ECs2369	ydhC	Inner membrane transport protein ydhC	ECs0516	lir	Acriflavine resistance protein A precursor	[TP0840-TP0965 (0.8653204)]
COG0477	COG0845	ECs3241	cscB	Sucrose transport protein (Sucrose permease)	ECs0612	cusB	Cation efflux system protein cusB precursor	[TP0840-TP0965 (0.8653204)]
COG0477	COG0845	ECs3074	bcr	Bicyclomycin resistance protein (Sulfonamide resistance protein)	ECO57PM19	ECO57PM19	Hemolysin D {UniProtKB/TrEMBL:O82886}	[TP0840-TP0965 (0.8653204)]
COG0477	COG0845	ECs0396	lacY	Galactoside permease {UniProtKB/TrEMBL:Q8X4M4}	ECs0516	lir	Acriflavine resistance protein A precursor	[TP0840-TP0965 (0.8653204)]
COG0477	COG0845	ECs0408	mhpT	Putative 3-hydroxyphenylpropionic acid transporter	ECs4360	yhiI	Hypothetical protein yhiI precursor	[TP0840-TP0965 (0.8653204)]
COG0477	COG0845	ECs4432	yhjX	Inner membrane protein yhjX	ECs0612	cusB	Cation efflux system protein cusB precursor	[TP0840-TP0965 (0.8653204)]
COG0477	COG0845	ECs4614	emrD	2-module integral membrane pump; multidrug	ECs0873	ybhG	UPF0194 membrane protein ybhG precursor	[TP0840-TP0965 (0.8653204)]
COG0477	COG0845	ECs1866	ECs1866	Putative membrane transport protein	ECs0964	macA	Macrolide-specific efflux protein macA precursor	[TP0840-TP0965 (0.8653204)]
COG0477	COG0845	ECs3454	kgtP	Alpha-ketoglutarate permease	ECs0516	lir	Acriflavine resistance protein A precursor	[TP0840-TP0965 (0.8653204)]
COG0477	COG0845	ECs4005	garP	Probable galactarate transporter (D-galactarate permease)	ECO57PM19	ECO57PM19	Hemolysin D {UniProtKB/TrEMBL:O82886}	[TP0840-TP0965 (0.8653204)]
COG0477	COG0845	ECs3543	ygaY	Hypothetical protein ygaY	ECs4137	envC	Acriflavine resistance protein E precursor (Protein envC)	[TP0840-TP0965 (0.8653204)]
COG0477	COG0845	ECs2152	ydfJ	Inner membrane metabolite transport protein ydfJ	ECs4360	yhiI	Hypothetical protein yhiI precursor	[TP0840-TP0965 (0.8653204)]
COG0477	COG0845	ECs3454	kgtP	Alpha-ketoglutarate permease	ECs4360	yhiI	Hypothetical protein yhiI precursor	[TP0840-TP0965 (0.8653204)]
COG0477	COG0845	ECs3131	yfaV	Inner membrane transport protein yfaV	ECs4360	yhiI	Hypothetical protein yhiI precursor	[TP0840-TP0965 (0.8653204)]
COG0477	COG0845	ECs3131	yfaV	Inner membrane transport protein yfaV	ECs0612	cusB	Cation efflux system protein cusB precursor	[TP0840-TP0965 (0.8653204)]
COG0477	COG0845	ECs0630	entS	Putative transport {UniProtKB/TrEMBL:Q8X534}	ECs0612	cusB	Cation efflux system protein cusB precursor	[TP0840-TP0965 (0.8653204)]
COG0477	COG0845	ECs3454	kgtP	Alpha-ketoglutarate permease	ECs0873	ybhG	UPF0194 membrane protein ybhG precursor	[TP0840-TP0965 (0.8653204)]
COG0477	COG0845	ECs0925	ybjJ	Putative DEOR-type transcriptional regulator	ECs0544	ECs0544	Putative membrane spanning export protein	[TP0840-TP0965 (0.8653204)]
COG0477	COG0845	ECs4097	nanT	Putative sialic acid transporter (Sialic acid permease)	ECO57PM19	ECO57PM19	Hemolysin D {UniProtKB/TrEMBL:O82886}	[TP0840-TP0965 (0.8653204)]
COG0477	COG0845	ECs0396	lacY	Galactoside permease {UniProtKB/TrEMBL:Q8X4M4}	ECs4360	yhiI	Hypothetical protein yhiI precursor	[TP0840-TP0965 (0.8653204)]
COG0477	COG0845	ECs3548	emrB	Multidrug resistance protein B	ECs0544	ECs0544	Putative membrane spanning export protein	[TP0840-TP0965 (0.8653204)]
COG0477	COG0845	ECs2398	ydiN	Putative amino acid/amine transport protein	ECs0964	macA	Macrolide-specific efflux protein macA precursor	[TP0840-TP0965 (0.8653204)]
COG0477	COG0845	ECs0532	fsr	Fosmidomycin resistance protein	ECO57PM19	ECO57PM19	Hemolysin D {UniProtKB/TrEMBL:O82886}	[TP0840-TP0965 (0.8653204)]
COG0477	COG0845	ECs3698	araE	Arabinose-proton symporter (Arabinose transporter)	ECs4360	yhiI	Hypothetical protein yhiI precursor	[TP0840-TP0965 (0.8653204)]
COG0477	COG0845	ECs0408	mhpT	Putative 3-hydroxyphenylpropionic acid transporter	ECs0516	lir	Acriflavine resistance protein A precursor	[TP0840-TP0965 (0.8653204)]
COG0477	COG0845	ECs4614	emrD	2-module integral membrane pump; multidrug	ECO57PM19	ECO57PM19	Hemolysin D {UniProtKB/TrEMBL:O82886}	[TP0840-TP0965 (0.8653204)]
COG0477	COG0845	ECs3628	ECs3628	Inner membrane metabolite transport protein ygcS	ECs0612	cusB	Cation efflux system protein cusB precursor	[TP0840-TP0965 (0.8653204)]
COG0477	COG0845	ECs4647	mdtL	Multidrug resistance protein mdtL	ECs4393	mdtE	Multidrug resistance protein mdtE precursor	[TP0840-TP0965 (0.8653204)]
COG0477	COG0845	ECs3246	emrY	Multidrug resistance protein Y	ECO57PM19	ECO57PM19	Hemolysin D {UniProtKB/TrEMBL:O82886}	[TP0840-TP0965 (0.8653204)]
COG0477	COG0845	ECs3241	cscB	Sucrose transport protein (Sucrose permease)	ECs0516	lir	Acriflavine resistance protein A precursor	[TP0840-TP0965 (0.8653204)]
COG0477	COG0845	ECs3819	galP	Galactose-proton symporter (Galactose transporter)	ECO57PM19	ECO57PM19	Hemolysin D {UniProtKB/TrEMBL:O82886}	[TP0840-TP0965 (0.8653204)]
COG0477	COG0845	ECs2369	ydhC	Inner membrane transport protein ydhC	ECs0612	cusB	Cation efflux system protein cusB precursor	[TP0840-TP0965 (0.8653204)]
COG0477	COG0845	ECs0630	entS	Putative transport {UniProtKB/TrEMBL:Q8X534}	ECs0964	macA	Macrolide-specific efflux protein macA precursor	[TP0840-TP0965 (0.8653204)]
COG0477	COG0845	ECs4696	yieO	Inner membrane transport protein yieO	ECs0544	ECs0544	Putative membrane spanning export protein	[TP0840-TP0965 (0.8653204)]
COG0477	COG0845	ECs4893	ECs4893	Putative citrate permease	ECs0964	macA	Macrolide-specific efflux protein macA precursor	[TP0840-TP0965 (0.8653204)]
COG0477	COG0845	ECs3134	ECs3134	Hypothetical protein ECs3134	ECs2882	mdtA	Multidrug resistance protein mdtA precursor (Multidrug transporter mdtA)	[TP0840-TP0965 (0.8653204)]
COG0477	COG0845	ECs2369	ydhC	Inner membrane transport protein ydhC	ECs0964	macA	Macrolide-specific efflux protein macA precursor	[TP0840-TP0965 (0.8653204)]
COG0477	COG0845	ECs0925	ybjJ	Putative DEOR-type transcriptional regulator	ECs0964	macA	Macrolide-specific efflux protein macA precursor	[TP0840-TP0965 (0.8653204)]
COG0477	COG0845	ECs2778	shiA	Shikimate transport protein	ECs0612	cusB	Cation efflux system protein cusB precursor	[TP0840-TP0965 (0.8653204)]
COG0477	COG0845	ECs3402	hcaT	MFS (Major facilitator superfamily) transporter	ECs0516	lir	Acriflavine resistance protein A precursor	[TP0840-TP0965 (0.8653204)]
COG0477	COG0845	ECs3543	ygaY	Hypothetical protein ygaY	ECs4360	yhiI	Hypothetical protein yhiI precursor	[TP0840-TP0965 (0.8653204)]
COG0477	COG0845	ECs0408	mhpT	Putative 3-hydroxyphenylpropionic acid transporter	ECs0612	cusB	Cation efflux system protein cusB precursor	[TP0840-TP0965 (0.8653204)]
COG0477	COG0845	ECs3692	ygeD	Putative resistance proteins	ECs4137	envC	Acriflavine resistance protein E precursor (Protein envC)	[TP0840-TP0965 (0.8653204)]
COG0477	COG0845	ECs3062	setB	Putative transport {UniProtKB/TrEMBL:Q8X5A4}	ECs0873	ybhG	UPF0194 membrane protein ybhG precursor	[TP0840-TP0965 (0.8653204)]
COG0477	COG0845	ECs2538	yebQ	Hypothetical transport protein yebQ	ECO57PM19	ECO57PM19	Hemolysin D {UniProtKB/TrEMBL:O82886}	[TP0840-TP0965 (0.8653204)]
COG0477	COG0845	ECs4097	nanT	Putative sialic acid transporter (Sialic acid permease)	ECs4137	envC	Acriflavine resistance protein E precursor (Protein envC)	[TP0840-TP0965 (0.8653204)]
COG0477	COG0845	ECs3246	emrY	Multidrug resistance protein Y	ECs0612	cusB	Cation efflux system protein cusB precursor	[TP0840-TP0965 (0.8653204)]
COG0477	COG0845	ECs0396	lacY	Galactoside permease {UniProtKB/TrEMBL:Q8X4M4}	ECO57PM19	ECO57PM19	Hemolysin D {UniProtKB/TrEMBL:O82886}	[TP0840-TP0965 (0.8653204)]
COG0477	COG0845	ECs3698	araE	Arabinose-proton symporter (Arabinose transporter)	ECs0612	cusB	Cation efflux system protein cusB precursor	[TP0840-TP0965 (0.8653204)]
COG0477	COG0845	ECs4403	yhjE	Inner membrane metabolite transport protein yhjE	ECs2882	mdtA	Multidrug resistance protein mdtA precursor (Multidrug transporter mdtA)	[TP0840-TP0965 (0.8653204)]
COG0477	COG0845	ECs0983	ycaD	MFS-type transporter protein ycaD	ECs4393	mdtE	Multidrug resistance protein mdtE precursor	[TP0840-TP0965 (0.8653204)]
COG0477	COG0845	ECs3402	hcaT	MFS (Major facilitator superfamily) transporter	ECO57PM19	ECO57PM19	Hemolysin D {UniProtKB/TrEMBL:O82886}	[TP0840-TP0965 (0.8653204)]
COG0477	COG0845	ECs2369	ydhC	Inner membrane transport protein ydhC	ECO57PM19	ECO57PM19	Hemolysin D {UniProtKB/TrEMBL:O82886}	[TP0840-TP0965 (0.8653204)]
COG0477	COG0845	ECs3692	ygeD	Putative resistance proteins	ECO57PM19	ECO57PM19	Hemolysin D {UniProtKB/TrEMBL:O82886}	[TP0840-TP0965 (0.8653204)]
COG0477	COG0845	ECs2302	ynfM	Inner membrane transport protein ynfM	ECs4360	yhiI	Hypothetical protein yhiI precursor	[TP0840-TP0965 (0.8653204)]
COG0477	COG0845	ECs3241	cscB	Sucrose transport protein (Sucrose permease)	ECs0544	ECs0544	Putative membrane spanning export protein	[TP0840-TP0965 (0.8653204)]
COG0477	COG0845	ECs4647	mdtL	Multidrug resistance protein mdtL	ECs0964	macA	Macrolide-specific efflux protein macA precursor	[TP0840-TP0965 (0.8653204)]
COG0477	COG0845	ECs5093	proP	Proline/betaine transporter (Proline porter II) (PPII)	ECs0516	lir	Acriflavine resistance protein A precursor	[TP0840-TP0965 (0.8653204)]
COG0477	COG0845	ECs2538	yebQ	Hypothetical transport protein yebQ	ECs0612	cusB	Cation efflux system protein cusB precursor	[TP0840-TP0965 (0.8653204)]
COG0477	COG0845	ECs3819	galP	Galactose-proton symporter (Galactose transporter)	ECs0873	ybhG	UPF0194 membrane protein ybhG precursor	[TP0840-TP0965 (0.8653204)]
COG0477	COG0845	ECs2476	ydjE	Inner membrane metabolite transport protein ydjE	ECs0964	macA	Macrolide-specific efflux protein macA precursor	[TP0840-TP0965 (0.8653204)]
COG0477	COG0845	ECs0481	yajR	Inner membrane transport protein yajR	ECs4393	mdtE	Multidrug resistance protein mdtE precursor	[TP0840-TP0965 (0.8653204)]
COG0477	COG0845	ECs2484	ydjK	Hypothetical metabolite transport protein ydjK	ECs4137	envC	Acriflavine resistance protein E precursor (Protein envC)	[TP0840-TP0965 (0.8653204)]
COG0477	COG0845	ECs0922	cmr	Multidrug translocase mdfA (Chloramphenicol resistance pump cmr)	ECs4393	mdtE	Multidrug resistance protein mdtE precursor	[TP0840-TP0965 (0.8653204)]
COG0477	COG0845	ECs0630	entS	Putative transport {UniProtKB/TrEMBL:Q8X534}	ECs4393	mdtE	Multidrug resistance protein mdtE precursor	[TP0840-TP0965 (0.8653204)]
COG0477	COG0845	ECs3819	galP	Galactose-proton symporter (Galactose transporter)	ECs0516	lir	Acriflavine resistance protein A precursor	[TP0840-TP0965 (0.8653204)]
COG0477	COG0845	ECs3975	exuT	Hexuronate transporter	ECs4393	mdtE	Multidrug resistance protein mdtE precursor	[TP0840-TP0965 (0.8653204)]
COG0477	COG0845	ECs4614	emrD	2-module integral membrane pump; multidrug	ECs2882	mdtA	Multidrug resistance protein mdtA precursor (Multidrug transporter mdtA)	[TP0840-TP0965 (0.8653204)]
COG0477	COG0845	ECs5293	yjiJ	Putative transport protein	ECs0544	ECs0544	Putative membrane spanning export protein	[TP0840-TP0965 (0.8653204)]
COG0477	COG0845	ECs2369	ydhC	Inner membrane transport protein ydhC	ECs4393	mdtE	Multidrug resistance protein mdtE precursor	[TP0840-TP0965 (0.8653204)]
COG0477	COG0845	ECs4893	ECs4893	Putative citrate permease	ECs1863	ECs1863	Putative efflux pump {UniProtKB/TrEMBL:Q8X7E1}	[TP0840-TP0965 (0.8653204)]
COG0477	COG0845	ECs1443	mdtH	Multidrug resistance protein mdtH	ECs4393	mdtE	Multidrug resistance protein mdtE precursor	[TP0840-TP0965 (0.8653204)]
COG0477	COG0845	ECs4097	nanT	Putative sialic acid transporter (Sialic acid permease)	ECs4360	yhiI	Hypothetical protein yhiI precursor	[TP0840-TP0965 (0.8653204)]
COG0477	COG0845	ECs4432	yhjX	Inner membrane protein yhjX	ECs4393	mdtE	Multidrug resistance protein mdtE precursor	[TP0840-TP0965 (0.8653204)]
COG0477	COG0845	ECs3074	bcr	Bicyclomycin resistance protein (Sulfonamide resistance protein)	ECs4360	yhiI	Hypothetical protein yhiI precursor	[TP0840-TP0965 (0.8653204)]
COG0477	COG0845	ECs3543	ygaY	Hypothetical protein ygaY	ECs0544	ECs0544	Putative membrane spanning export protein	[TP0840-TP0965 (0.8653204)]
COG0477	COG0845	ECs5316	yjjL	Inner membrane transport protein yjjL	ECs2882	mdtA	Multidrug resistance protein mdtA precursor (Multidrug transporter mdtA)	[TP0840-TP0965 (0.8653204)]
COG0477	COG0845	ECs3698	araE	Arabinose-proton symporter (Arabinose transporter)	ECs0873	ybhG	UPF0194 membrane protein ybhG precursor	[TP0840-TP0965 (0.8653204)]
COG0477	COG0845	ECs0630	entS	Putative transport {UniProtKB/TrEMBL:Q8X534}	ECs0544	ECs0544	Putative membrane spanning export protein	[TP0840-TP0965 (0.8653204)]
COG0477	COG0845	ECs2152	ydfJ	Inner membrane metabolite transport protein ydfJ	ECs4393	mdtE	Multidrug resistance protein mdtE precursor	[TP0840-TP0965 (0.8653204)]
COG0477	COG0845	ECs5316	yjjL	Inner membrane transport protein yjjL	ECs4360	yhiI	Hypothetical protein yhiI precursor	[TP0840-TP0965 (0.8653204)]
COG0477	COG0845	ECs0532	fsr	Fosmidomycin resistance protein	ECs0544	ECs0544	Putative membrane spanning export protein	[TP0840-TP0965 (0.8653204)]
COG0477	COG0845	ECs3975	exuT	Hexuronate transporter	ECs0964	macA	Macrolide-specific efflux protein macA precursor	[TP0840-TP0965 (0.8653204)]
COG0477	COG0845	ECs0481	yajR	Inner membrane transport protein yajR	ECs0544	ECs0544	Putative membrane spanning export protein	[TP0840-TP0965 (0.8653204)]
COG0477	COG0845	ECs2476	ydjE	Inner membrane metabolite transport protein ydjE	ECs0612	cusB	Cation efflux system protein cusB precursor	[TP0840-TP0965 (0.8653204)]
COG0477	COG0845	ECs2141	ydeE	Hypothetical MFS-type transporter protein ydeE	ECs4360	yhiI	Hypothetical protein yhiI precursor	[TP0840-TP0965 (0.8653204)]
COG0477	COG0845	ECs3134	ECs3134	Hypothetical protein ECs3134	ECs0873	ybhG	UPF0194 membrane protein ybhG precursor	[TP0840-TP0965 (0.8653204)]
COG0477	COG0845	ECs3628	ECs3628	Inner membrane metabolite transport protein ygcS	ECs0544	ECs0544	Putative membrane spanning export protein	[TP0840-TP0965 (0.8653204)]
COG0477	COG0845	ECs4696	yieO	Inner membrane transport protein yieO	ECs0612	cusB	Cation efflux system protein cusB precursor	[TP0840-TP0965 (0.8653204)]
COG0477	COG0845	ECs0396	lacY	Galactoside permease {UniProtKB/TrEMBL:Q8X4M4}	ECs4393	mdtE	Multidrug resistance protein mdtE precursor	[TP0840-TP0965 (0.8653204)]
COG0477	COG0845	ECs3121	ECs3121	Putative antibiotic efflux protein	ECs4137	envC	Acriflavine resistance protein E precursor (Protein envC)	[TP0840-TP0965 (0.8653204)]
COG0477	COG0845	ECs4322	yhhS	UPF0226 protein yhhS	ECs0964	macA	Macrolide-specific efflux protein macA precursor	[TP0840-TP0965 (0.8653204)]
COG0477	COG0845	ECs4696	yieO	Inner membrane transport protein yieO	ECs0516	lir	Acriflavine resistance protein A precursor	[TP0840-TP0965 (0.8653204)]
COG0477	COG0845	ECs3649	gudP	Probable glucarate transporter (D-glucarate permease)	ECs0544	ECs0544	Putative membrane spanning export protein	[TP0840-TP0965 (0.8653204)]
COG0477	COG0845	ECs5293	yjiJ	Putative transport protein	ECs1863	ECs1863	Putative efflux pump {UniProtKB/TrEMBL:Q8X7E1}	[TP0840-TP0965 (0.8653204)]
COG0477	COG0845	ECs2778	shiA	Shikimate transport protein	ECs2882	mdtA	Multidrug resistance protein mdtA precursor (Multidrug transporter mdtA)	[TP0840-TP0965 (0.8653204)]
COG0477	COG0845	ECs3454	kgtP	Alpha-ketoglutarate permease	ECO57PM19	ECO57PM19	Hemolysin D {UniProtKB/TrEMBL:O82886}	[TP0840-TP0965 (0.8653204)]
COG0477	COG0845	ECs4215	gutS	Protein tsgA {UniProtKB/Swiss-Prot:Q8X4S4}	ECs0964	macA	Macrolide-specific efflux protein macA precursor	[TP0840-TP0965 (0.8653204)]
COG0477	COG0845	ECs3402	hcaT	MFS (Major facilitator superfamily) transporter	ECs1863	ECs1863	Putative efflux pump {UniProtKB/TrEMBL:Q8X7E1}	[TP0840-TP0965 (0.8653204)]
COG0477	COG0845	ECs3241	cscB	Sucrose transport protein (Sucrose permease)	ECs4393	mdtE	Multidrug resistance protein mdtE precursor	[TP0840-TP0965 (0.8653204)]
COG0477	COG0845	ECs3206	yfcJ	UPF0226 protein yfcJ	ECs4137	envC	Acriflavine resistance protein E precursor (Protein envC)	[TP0840-TP0965 (0.8653204)]
COG0477	COG0845	ECs4893	ECs4893	Putative citrate permease	ECs0516	lir	Acriflavine resistance protein A precursor	[TP0840-TP0965 (0.8653204)]
COG0477	COG0845	ECs3246	emrY	Multidrug resistance protein Y	ECs0873	ybhG	UPF0194 membrane protein ybhG precursor	[TP0840-TP0965 (0.8653204)]
COG0477	COG0845	ECs5300	mdtM	Multidrug resistance protein mdtM	ECs0544	ECs0544	Putative membrane spanning export protein	[TP0840-TP0965 (0.8653204)]
COG0477	COG0845	ECs3131	yfaV	Inner membrane transport protein yfaV	ECs2882	mdtA	Multidrug resistance protein mdtA precursor (Multidrug transporter mdtA)	[TP0840-TP0965 (0.8653204)]
COG0477	COG0845	ECs2885	yegB	Inner membrane transport protein yegB	ECs0612	cusB	Cation efflux system protein cusB precursor	[TP0840-TP0965 (0.8653204)]
COG0477	COG0845	ECs2302	ynfM	Inner membrane transport protein ynfM	ECs4393	mdtE	Multidrug resistance protein mdtE precursor	[TP0840-TP0965 (0.8653204)]
COG0477	COG0845	ECs5293	yjiJ	Putative transport protein	ECs2882	mdtA	Multidrug resistance protein mdtA precursor (Multidrug transporter mdtA)	[TP0840-TP0965 (0.8653204)]
COG0477	COG0845	ECs3819	galP	Galactose-proton symporter (Galactose transporter)	ECs4360	yhiI	Hypothetical protein yhiI precursor	[TP0840-TP0965 (0.8653204)]
COG0477	COG0845	ECs1431	mdtG	Multidrug resistance protein mdtG	ECs0612	cusB	Cation efflux system protein cusB precursor	[TP0840-TP0965 (0.8653204)]
COG0477	COG0845	ECs1431	mdtG	Multidrug resistance protein mdtG	ECs1863	ECs1863	Putative efflux pump {UniProtKB/TrEMBL:Q8X7E1}	[TP0840-TP0965 (0.8653204)]
COG0477	COG0845	ECs0630	entS	Putative transport {UniProtKB/TrEMBL:Q8X534}	ECs4137	envC	Acriflavine resistance protein E precursor (Protein envC)	[TP0840-TP0965 (0.8653204)]
COG0477	COG0845	ECs4614	emrD	2-module integral membrane pump; multidrug	ECs0612	cusB	Cation efflux system protein cusB precursor	[TP0840-TP0965 (0.8653204)]
COG0477	COG0845	ECs0925	ybjJ	Putative DEOR-type transcriptional regulator	ECs4393	mdtE	Multidrug resistance protein mdtE precursor	[TP0840-TP0965 (0.8653204)]
COG0477	COG0845	ECs2538	yebQ	Hypothetical transport protein yebQ	ECs0516	lir	Acriflavine resistance protein A precursor	[TP0840-TP0965 (0.8653204)]
COG0477	COG0845	ECs1431	mdtG	Multidrug resistance protein mdtG	ECs0544	ECs0544	Putative membrane spanning export protein	[TP0840-TP0965 (0.8653204)]
COG0477	COG0845	ECs2778	shiA	Shikimate transport protein	ECs0873	ybhG	UPF0194 membrane protein ybhG precursor	[TP0840-TP0965 (0.8653204)]
COG0477	COG0845	ECs3649	gudP	Probable glucarate transporter (D-glucarate permease)	ECs0964	macA	Macrolide-specific efflux protein macA precursor	[TP0840-TP0965 (0.8653204)]
COG0477	COG0845	ECs2398	ydiN	Putative amino acid/amine transport protein	ECs2882	mdtA	Multidrug resistance protein mdtA precursor (Multidrug transporter mdtA)	[TP0840-TP0965 (0.8653204)]
COG0477	COG0845	ECs3074	bcr	Bicyclomycin resistance protein (Sulfonamide resistance protein)	ECs0544	ECs0544	Putative membrane spanning export protein	[TP0840-TP0965 (0.8653204)]
COG0477	COG0845	ECs3975	exuT	Hexuronate transporter	ECs0516	lir	Acriflavine resistance protein A precursor	[TP0840-TP0965 (0.8653204)]
COG0477	COG0845	ECs2397	ydiM	Putative transport system permease protein	ECs1863	ECs1863	Putative efflux pump {UniProtKB/TrEMBL:Q8X7E1}	[TP0840-TP0965 (0.8653204)]
COG0477	COG0845	ECs2141	ydeE	Hypothetical MFS-type transporter protein ydeE	ECs0516	lir	Acriflavine resistance protein A precursor	[TP0840-TP0965 (0.8653204)]
COG0477	COG0845	ECs0408	mhpT	Putative 3-hydroxyphenylpropionic acid transporter	ECs0964	macA	Macrolide-specific efflux protein macA precursor	[TP0840-TP0965 (0.8653204)]
COG0477	COG0845	ECs3246	emrY	Multidrug resistance protein Y	ECs0516	lir	Acriflavine resistance protein A precursor	[TP0840-TP0965 (0.8653204)]
COG0477	COG0845	ECs5316	yjjL	Inner membrane transport protein yjjL	ECs0544	ECs0544	Putative membrane spanning export protein	[TP0840-TP0965 (0.8653204)]
COG0477	COG0845	ECs2397	ydiM	Putative transport system permease protein	ECs4360	yhiI	Hypothetical protein yhiI precursor	[TP0840-TP0965 (0.8653204)]
COG0477	COG0845	ECs3692	ygeD	Putative resistance proteins	ECs4393	mdtE	Multidrug resistance protein mdtE precursor	[TP0840-TP0965 (0.8653204)]
COG0477	COG0845	ECs3975	exuT	Hexuronate transporter	ECs4137	envC	Acriflavine resistance protein E precursor (Protein envC)	[TP0840-TP0965 (0.8653204)]
COG0477	COG0845	ECs3062	setB	Putative transport {UniProtKB/TrEMBL:Q8X5A4}	ECs0612	cusB	Cation efflux system protein cusB precursor	[TP0840-TP0965 (0.8653204)]
COG0477	COG0845	ECs2885	yegB	Inner membrane transport protein yegB	ECs0964	macA	Macrolide-specific efflux protein macA precursor	[TP0840-TP0965 (0.8653204)]
COG0477	COG0845	ECs2484	ydjK	Hypothetical metabolite transport protein ydjK	ECs2882	mdtA	Multidrug resistance protein mdtA precursor (Multidrug transporter mdtA)	[TP0840-TP0965 (0.8653204)]
COG0477	COG0845	ECs4432	yhjX	Inner membrane protein yhjX	ECs0516	lir	Acriflavine resistance protein A precursor	[TP0840-TP0965 (0.8653204)]
COG0477	COG0845	ECs2397	ydiM	Putative transport system permease protein	ECs0544	ECs0544	Putative membrane spanning export protein	[TP0840-TP0965 (0.8653204)]
COG0477	COG0845	ECs3074	bcr	Bicyclomycin resistance protein (Sulfonamide resistance protein)	ECs0964	macA	Macrolide-specific efflux protein macA precursor	[TP0840-TP0965 (0.8653204)]
COG0477	COG0845	ECs2302	ynfM	Inner membrane transport protein ynfM	ECs0873	ybhG	UPF0194 membrane protein ybhG precursor	[TP0840-TP0965 (0.8653204)]
COG0477	COG0845	ECs4614	emrD	2-module integral membrane pump; multidrug	ECs0516	lir	Acriflavine resistance protein A precursor	[TP0840-TP0965 (0.8653204)]
COG0477	COG0845	ECs4403	yhjE	Inner membrane metabolite transport protein yhjE	ECs4137	envC	Acriflavine resistance protein E precursor (Protein envC)	[TP0840-TP0965 (0.8653204)]
COG0477	COG0845	ECs2484	ydjK	Hypothetical metabolite transport protein ydjK	ECs0873	ybhG	UPF0194 membrane protein ybhG precursor	[TP0840-TP0965 (0.8653204)]
COG0477	COG0845	ECs4796	yihN	Inner membrane protein yihN	ECO57PM19	ECO57PM19	Hemolysin D {UniProtKB/TrEMBL:O82886}	[TP0840-TP0965 (0.8653204)]
COG0477	COG0845	ECs2152	ydfJ	Inner membrane metabolite transport protein ydfJ	ECs0544	ECs0544	Putative membrane spanning export protein	[TP0840-TP0965 (0.8653204)]
COG0477	COG0845	ECs3206	yfcJ	UPF0226 protein yfcJ	ECO57PM19	ECO57PM19	Hemolysin D {UniProtKB/TrEMBL:O82886}	[TP0840-TP0965 (0.8653204)]
COG0477	COG0845	ECs5014	xylE	D-xylose-proton symporter (D-xylose transporter)	ECs4360	yhiI	Hypothetical protein yhiI precursor	[TP0840-TP0965 (0.8653204)]
COG0477	COG0845	ECs3134	ECs3134	Hypothetical protein ECs3134	ECO57PM19	ECO57PM19	Hemolysin D {UniProtKB/TrEMBL:O82886}	[TP0840-TP0965 (0.8653204)]
COG0477	COG0845	ECs0481	yajR	Inner membrane transport protein yajR	ECs0873	ybhG	UPF0194 membrane protein ybhG precursor	[TP0840-TP0965 (0.8653204)]
COG0477	COG0845	ECs0983	ycaD	MFS-type transporter protein ycaD	ECs4137	envC	Acriflavine resistance protein E precursor (Protein envC)	[TP0840-TP0965 (0.8653204)]
COG0477	COG0845	ECs0048	yaaU	Hypothetical metabolite transport protein yaaU	ECs1863	ECs1863	Putative efflux pump {UniProtKB/TrEMBL:Q8X7E1}	[TP0840-TP0965 (0.8653204)]
COG0477	COG0845	ECs0048	yaaU	Hypothetical metabolite transport protein yaaU	ECO57PM19	ECO57PM19	Hemolysin D {UniProtKB/TrEMBL:O82886}	[TP0840-TP0965 (0.8653204)]
COG0477	COG0845	ECs0983	ycaD	MFS-type transporter protein ycaD	ECs0964	macA	Macrolide-specific efflux protein macA precursor	[TP0840-TP0965 (0.8653204)]
COG0477	COG0845	ECs5093	proP	Proline/betaine transporter (Proline porter II) (PPII)	ECO57PM19	ECO57PM19	Hemolysin D {UniProtKB/TrEMBL:O82886}	[TP0840-TP0965 (0.8653204)]
COG0477	COG0845	ECs4322	yhhS	UPF0226 protein yhhS	ECs4360	yhiI	Hypothetical protein yhiI precursor	[TP0840-TP0965 (0.8653204)]
COG0477	COG0845	ECs4432	yhjX	Inner membrane protein yhjX	ECs0544	ECs0544	Putative membrane spanning export protein	[TP0840-TP0965 (0.8653204)]
COG0477	COG0845	ECs2302	ynfM	Inner membrane transport protein ynfM	ECs2882	mdtA	Multidrug resistance protein mdtA precursor (Multidrug transporter mdtA)	[TP0840-TP0965 (0.8653204)]
COG0477	COG0845	ECs0983	ycaD	MFS-type transporter protein ycaD	ECs0612	cusB	Cation efflux system protein cusB precursor	[TP0840-TP0965 (0.8653204)]
COG0477	COG0845	ECs5014	xylE	D-xylose-proton symporter (D-xylose transporter)	ECs0873	ybhG	UPF0194 membrane protein ybhG precursor	[TP0840-TP0965 (0.8653204)]
COG0477	COG0845	ECs4432	yhjX	Inner membrane protein yhjX	ECs1863	ECs1863	Putative efflux pump {UniProtKB/TrEMBL:Q8X7E1}	[TP0840-TP0965 (0.8653204)]
COG0477	COG0845	ECs0048	yaaU	Hypothetical metabolite transport protein yaaU	ECs0964	macA	Macrolide-specific efflux protein macA precursor	[TP0840-TP0965 (0.8653204)]
COG0477	COG0845	ECs3819	galP	Galactose-proton symporter (Galactose transporter)	ECs4137	envC	Acriflavine resistance protein E precursor (Protein envC)	[TP0840-TP0965 (0.8653204)]
COG0477	COG0845	ECs3698	araE	Arabinose-proton symporter (Arabinose transporter)	ECs4137	envC	Acriflavine resistance protein E precursor (Protein envC)	[TP0840-TP0965 (0.8653204)]
COG0477	COG0845	ECs0396	lacY	Galactoside permease {UniProtKB/TrEMBL:Q8X4M4}	ECs0612	cusB	Cation efflux system protein cusB precursor	[TP0840-TP0965 (0.8653204)]
COG0477	COG0845	ECs2141	ydeE	Hypothetical MFS-type transporter protein ydeE	ECs4137	envC	Acriflavine resistance protein E precursor (Protein envC)	[TP0840-TP0965 (0.8653204)]
COG0477	COG0845	ECs4215	gutS	Protein tsgA {UniProtKB/Swiss-Prot:Q8X4S4}	ECs4360	yhiI	Hypothetical protein yhiI precursor	[TP0840-TP0965 (0.8653204)]
COG0477	COG0845	ECs3698	araE	Arabinose-proton symporter (Arabinose transporter)	ECs2882	mdtA	Multidrug resistance protein mdtA precursor (Multidrug transporter mdtA)	[TP0840-TP0965 (0.8653204)]
COG0477	COG0845	ECs2397	ydiM	Putative transport system permease protein	ECs4137	envC	Acriflavine resistance protein E precursor (Protein envC)	[TP0840-TP0965 (0.8653204)]
COG0477	COG0845	ECs1443	mdtH	Multidrug resistance protein mdtH	ECs0544	ECs0544	Putative membrane spanning export protein	[TP0840-TP0965 (0.8653204)]
COG0477	COG0845	ECs4215	gutS	Protein tsgA {UniProtKB/Swiss-Prot:Q8X4S4}	ECs0612	cusB	Cation efflux system protein cusB precursor	[TP0840-TP0965 (0.8653204)]
COG0477	COG0845	ECs2476	ydjE	Inner membrane metabolite transport protein ydjE	ECs0516	lir	Acriflavine resistance protein A precursor	[TP0840-TP0965 (0.8653204)]
COG0477	COG0845	ECs4215	gutS	Protein tsgA {UniProtKB/Swiss-Prot:Q8X4S4}	ECs2882	mdtA	Multidrug resistance protein mdtA precursor (Multidrug transporter mdtA)	[TP0840-TP0965 (0.8653204)]
COG0477	COG0845	ECs4403	yhjE	Inner membrane metabolite transport protein yhjE	ECs0873	ybhG	UPF0194 membrane protein ybhG precursor	[TP0840-TP0965 (0.8653204)]
COG0477	COG0845	ECs1431	mdtG	Multidrug resistance protein mdtG	ECs4393	mdtE	Multidrug resistance protein mdtE precursor	[TP0840-TP0965 (0.8653204)]
COG0477	COG0845	ECs1431	mdtG	Multidrug resistance protein mdtG	ECs4360	yhiI	Hypothetical protein yhiI precursor	[TP0840-TP0965 (0.8653204)]
COG0477	COG0845	ECs5014	xylE	D-xylose-proton symporter (D-xylose transporter)	ECs0964	macA	Macrolide-specific efflux protein macA precursor	[TP0840-TP0965 (0.8653204)]
COG0477	COG0845	ECs4614	emrD	2-module integral membrane pump; multidrug	ECs0964	macA	Macrolide-specific efflux protein macA precursor	[TP0840-TP0965 (0.8653204)]
COG0477	COG0845	ECs3692	ygeD	Putative resistance proteins	ECs0964	macA	Macrolide-specific efflux protein macA precursor	[TP0840-TP0965 (0.8653204)]
COG0477	COG0845	ECs3975	exuT	Hexuronate transporter	ECs0612	cusB	Cation efflux system protein cusB precursor	[TP0840-TP0965 (0.8653204)]
COG0477	COG0845	ECs2538	yebQ	Hypothetical transport protein yebQ	ECs4360	yhiI	Hypothetical protein yhiI precursor	[TP0840-TP0965 (0.8653204)]
COG0477	COG0845	ECs5293	yjiJ	Putative transport protein	ECs4137	envC	Acriflavine resistance protein E precursor (Protein envC)	[TP0840-TP0965 (0.8653204)]
COG0477	COG0845	ECs2302	ynfM	Inner membrane transport protein ynfM	ECs0612	cusB	Cation efflux system protein cusB precursor	[TP0840-TP0965 (0.8653204)]
COG0477	COG0845	ECs2398	ydiN	Putative amino acid/amine transport protein	ECs0516	lir	Acriflavine resistance protein A precursor	[TP0840-TP0965 (0.8653204)]
COG0477	COG0845	ECs3692	ygeD	Putative resistance proteins	ECs0544	ECs0544	Putative membrane spanning export protein	[TP0840-TP0965 (0.8653204)]
COG0477	COG0845	ECs5300	mdtM	Multidrug resistance protein mdtM	ECs0873	ybhG	UPF0194 membrane protein ybhG precursor	[TP0840-TP0965 (0.8653204)]
COG0477	COG0845	ECs2538	yebQ	Hypothetical transport protein yebQ	ECs0964	macA	Macrolide-specific efflux protein macA precursor	[TP0840-TP0965 (0.8653204)]
COG0477	COG0845	ECs3628	ECs3628	Inner membrane metabolite transport protein ygcS	ECs0516	lir	Acriflavine resistance protein A precursor	[TP0840-TP0965 (0.8653204)]
COG0477	COG0845	ECs3031	ECs3031	Putative transport protein	ECs4137	envC	Acriflavine resistance protein E precursor (Protein envC)	[TP0840-TP0965 (0.8653204)]
COG0477	COG0845	ECs3543	ygaY	Hypothetical protein ygaY	ECs0964	macA	Macrolide-specific efflux protein macA precursor	[TP0840-TP0965 (0.8653204)]
COG0477	COG0845	ECs0408	mhpT	Putative 3-hydroxyphenylpropionic acid transporter	ECs2882	mdtA	Multidrug resistance protein mdtA precursor (Multidrug transporter mdtA)	[TP0840-TP0965 (0.8653204)]
COG0477	COG0845	ECs1443	mdtH	Multidrug resistance protein mdtH	ECs0612	cusB	Cation efflux system protein cusB precursor	[TP0840-TP0965 (0.8653204)]
COG0477	COG0845	ECs2885	yegB	Inner membrane transport protein yegB	ECs4360	yhiI	Hypothetical protein yhiI precursor	[TP0840-TP0965 (0.8653204)]
COG0477	COG0845	ECs3649	gudP	Probable glucarate transporter (D-glucarate permease)	ECO57PM19	ECO57PM19	Hemolysin D {UniProtKB/TrEMBL:O82886}	[TP0840-TP0965 (0.8653204)]
COG0477	COG0845	ECs5300	mdtM	Multidrug resistance protein mdtM	ECO57PM19	ECO57PM19	Hemolysin D {UniProtKB/TrEMBL:O82886}	[TP0840-TP0965 (0.8653204)]
COG0477	COG0845	ECs0922	cmr	Multidrug translocase mdfA (Chloramphenicol resistance pump cmr)	ECs2882	mdtA	Multidrug resistance protein mdtA precursor (Multidrug transporter mdtA)	[TP0840-TP0965 (0.8653204)]
COG0477	COG0845	ECs0922	cmr	Multidrug translocase mdfA (Chloramphenicol resistance pump cmr)	ECs0544	ECs0544	Putative membrane spanning export protein	[TP0840-TP0965 (0.8653204)]
COG0477	COG0845	ECs5093	proP	Proline/betaine transporter (Proline porter II) (PPII)	ECs0612	cusB	Cation efflux system protein cusB precursor	[TP0840-TP0965 (0.8653204)]
COG0477	COG0845	ECs0630	entS	Putative transport {UniProtKB/TrEMBL:Q8X534}	ECs1863	ECs1863	Putative efflux pump {UniProtKB/TrEMBL:Q8X7E1}	[TP0840-TP0965 (0.8653204)]
COG0477	COG0845	ECs2152	ydfJ	Inner membrane metabolite transport protein ydfJ	ECs0612	cusB	Cation efflux system protein cusB precursor	[TP0840-TP0965 (0.8653204)]
COG0477	COG0845	ECs4796	yihN	Inner membrane protein yihN	ECs0516	lir	Acriflavine resistance protein A precursor	[TP0840-TP0965 (0.8653204)]
COG0477	COG0845	ECs4696	yieO	Inner membrane transport protein yieO	ECs2882	mdtA	Multidrug resistance protein mdtA precursor (Multidrug transporter mdtA)	[TP0840-TP0965 (0.8653204)]
COG0477	COG0845	ECs4403	yhjE	Inner membrane metabolite transport protein yhjE	ECs0612	cusB	Cation efflux system protein cusB precursor	[TP0840-TP0965 (0.8653204)]
COG0477	COG0845	ECs4403	yhjE	Inner membrane metabolite transport protein yhjE	ECs0516	lir	Acriflavine resistance protein A precursor	[TP0840-TP0965 (0.8653204)]
COG0477	COG0845	ECs0487	ampG	Protein ampG {UniProtKB/Swiss-Prot:P0AE17}	ECs2882	mdtA	Multidrug resistance protein mdtA precursor (Multidrug transporter mdtA)	[TP0840-TP0965 (0.8653204)]
COG0477	COG0845	ECs0532	fsr	Fosmidomycin resistance protein	ECs4360	yhiI	Hypothetical protein yhiI precursor	[TP0840-TP0965 (0.8653204)]
COG0477	COG0845	ECs3819	galP	Galactose-proton symporter (Galactose transporter)	ECs2882	mdtA	Multidrug resistance protein mdtA precursor (Multidrug transporter mdtA)	[TP0840-TP0965 (0.8653204)]
COG0477	COG0845	ECs3698	araE	Arabinose-proton symporter (Arabinose transporter)	ECs0544	ECs0544	Putative membrane spanning export protein	[TP0840-TP0965 (0.8653204)]
COG0477	COG0845	ECs3649	gudP	Probable glucarate transporter (D-glucarate permease)	ECs4393	mdtE	Multidrug resistance protein mdtE precursor	[TP0840-TP0965 (0.8653204)]
COG0477	COG0845	ECs2484	ydjK	Hypothetical metabolite transport protein ydjK	ECs0612	cusB	Cation efflux system protein cusB precursor	[TP0840-TP0965 (0.8653204)]
COG0477	COG0845	ECs0396	lacY	Galactoside permease {UniProtKB/TrEMBL:Q8X4M4}	ECs4137	envC	Acriflavine resistance protein E precursor (Protein envC)	[TP0840-TP0965 (0.8653204)]
COG0477	COG0845	ECs3031	ECs3031	Putative transport protein	ECs2882	mdtA	Multidrug resistance protein mdtA precursor (Multidrug transporter mdtA)	[TP0840-TP0965 (0.8653204)]
COG0477	COG0845	ECs2398	ydiN	Putative amino acid/amine transport protein	ECs0873	ybhG	UPF0194 membrane protein ybhG precursor	[TP0840-TP0965 (0.8653204)]
COG0477	COG0845	ECs0487	ampG	Protein ampG {UniProtKB/Swiss-Prot:P0AE17}	ECO57PM19	ECO57PM19	Hemolysin D {UniProtKB/TrEMBL:O82886}	[TP0840-TP0965 (0.8653204)]
COG0477	COG0845	ECs3631	yqcE	Inner membrane protein yqcE	ECO57PM19	ECO57PM19	Hemolysin D {UniProtKB/TrEMBL:O82886}	[TP0840-TP0965 (0.8653204)]
COG0477	COG0845	ECs3206	yfcJ	UPF0226 protein yfcJ	ECs0964	macA	Macrolide-specific efflux protein macA precursor	[TP0840-TP0965 (0.8653204)]
COG0477	COG0845	ECs2476	ydjE	Inner membrane metabolite transport protein ydjE	ECs1863	ECs1863	Putative efflux pump {UniProtKB/TrEMBL:Q8X7E1}	[TP0840-TP0965 (0.8653204)]
COG0477	COG0845	ECs2302	ynfM	Inner membrane transport protein ynfM	ECs0516	lir	Acriflavine resistance protein A precursor	[TP0840-TP0965 (0.8653204)]
COG0477	COG0845	ECs3649	gudP	Probable glucarate transporter (D-glucarate permease)	ECs0612	cusB	Cation efflux system protein cusB precursor	[TP0840-TP0965 (0.8653204)]
COG0477	COG0845	ECs3692	ygeD	Putative resistance proteins	ECs1863	ECs1863	Putative efflux pump {UniProtKB/TrEMBL:Q8X7E1}	[TP0840-TP0965 (0.8653204)]
COG0477	COG0845	ECs5300	mdtM	Multidrug resistance protein mdtM	ECs0516	lir	Acriflavine resistance protein A precursor	[TP0840-TP0965 (0.8653204)]
COG0477	COG0845	ECs2538	yebQ	Hypothetical transport protein yebQ	ECs4393	mdtE	Multidrug resistance protein mdtE precursor	[TP0840-TP0965 (0.8653204)]
COG0477	COG0845	ECs2778	shiA	Shikimate transport protein	ECs0544	ECs0544	Putative membrane spanning export protein	[TP0840-TP0965 (0.8653204)]
COG0477	COG0845	ECs3454	kgtP	Alpha-ketoglutarate permease	ECs0544	ECs0544	Putative membrane spanning export protein	[TP0840-TP0965 (0.8653204)]
COG0477	COG0845	ECs1866	ECs1866	Putative membrane transport protein	ECs4137	envC	Acriflavine resistance protein E precursor (Protein envC)	[TP0840-TP0965 (0.8653204)]
COG0477	COG0845	ECs2778	shiA	Shikimate transport protein	ECs0964	macA	Macrolide-specific efflux protein macA precursor	[TP0840-TP0965 (0.8653204)]
COG0477	COG0845	ECs3241	cscB	Sucrose transport protein (Sucrose permease)	ECs0873	ybhG	UPF0194 membrane protein ybhG precursor	[TP0840-TP0965 (0.8653204)]
COG0477	COG0845	ECs5293	yjiJ	Putative transport protein	ECs0516	lir	Acriflavine resistance protein A precursor	[TP0840-TP0965 (0.8653204)]
COG0477	COG0845	ECs4403	yhjE	Inner membrane metabolite transport protein yhjE	ECO57PM19	ECO57PM19	Hemolysin D {UniProtKB/TrEMBL:O82886}	[TP0840-TP0965 (0.8653204)]
COG0477	COG0845	ECs1866	ECs1866	Putative membrane transport protein	ECs0516	lir	Acriflavine resistance protein A precursor	[TP0840-TP0965 (0.8653204)]
COG0477	COG0845	ECs3628	ECs3628	Inner membrane metabolite transport protein ygcS	ECs0873	ybhG	UPF0194 membrane protein ybhG precursor	[TP0840-TP0965 (0.8653204)]
COG0477	COG0845	ECs5300	mdtM	Multidrug resistance protein mdtM	ECs0612	cusB	Cation efflux system protein cusB precursor	[TP0840-TP0965 (0.8653204)]
COG0477	COG0845	ECs3649	gudP	Probable glucarate transporter (D-glucarate permease)	ECs0873	ybhG	UPF0194 membrane protein ybhG precursor	[TP0840-TP0965 (0.8653204)]
COG0477	COG0845	ECs2885	yegB	Inner membrane transport protein yegB	ECs0544	ECs0544	Putative membrane spanning export protein	[TP0840-TP0965 (0.8653204)]
COG0477	COG0845	ECs1431	mdtG	Multidrug resistance protein mdtG	ECs0873	ybhG	UPF0194 membrane protein ybhG precursor	[TP0840-TP0965 (0.8653204)]
COG0477	COG0845	ECs4432	yhjX	Inner membrane protein yhjX	ECO57PM19	ECO57PM19	Hemolysin D {UniProtKB/TrEMBL:O82886}	[TP0840-TP0965 (0.8653204)]
COG0477	COG0845	ECs4647	mdtL	Multidrug resistance protein mdtL	ECs0612	cusB	Cation efflux system protein cusB precursor	[TP0840-TP0965 (0.8653204)]
COG0477	COG0845	ECs3543	ygaY	Hypothetical protein ygaY	ECs1863	ECs1863	Putative efflux pump {UniProtKB/TrEMBL:Q8X7E1}	[TP0840-TP0965 (0.8653204)]
COG0477	COG0845	ECs1866	ECs1866	Putative membrane transport protein	ECs1863	ECs1863	Putative efflux pump {UniProtKB/TrEMBL:Q8X7E1}	[TP0840-TP0965 (0.8653204)]
COG0477	COG0845	ECs3692	ygeD	Putative resistance proteins	ECs4360	yhiI	Hypothetical protein yhiI precursor	[TP0840-TP0965 (0.8653204)]
COG0477	COG0845	ECs3548	emrB	Multidrug resistance protein B	ECO57PM19	ECO57PM19	Hemolysin D {UniProtKB/TrEMBL:O82886}	[TP0840-TP0965 (0.8653204)]
COG0477	COG0845	ECs0922	cmr	Multidrug translocase mdfA (Chloramphenicol resistance pump cmr)	ECs0873	ybhG	UPF0194 membrane protein ybhG precursor	[TP0840-TP0965 (0.8653204)]
COG0477	COG0845	ECs2538	yebQ	Hypothetical transport protein yebQ	ECs0873	ybhG	UPF0194 membrane protein ybhG precursor	[TP0840-TP0965 (0.8653204)]
COG0477	COG0845	ECs3031	ECs3031	Putative transport protein	ECO57PM19	ECO57PM19	Hemolysin D {UniProtKB/TrEMBL:O82886}	[TP0840-TP0965 (0.8653204)]
COG0477	COG0845	ECs0630	entS	Putative transport {UniProtKB/TrEMBL:Q8X534}	ECs2882	mdtA	Multidrug resistance protein mdtA precursor (Multidrug transporter mdtA)	[TP0840-TP0965 (0.8653204)]
COG0477	COG0845	ECs0408	mhpT	Putative 3-hydroxyphenylpropionic acid transporter	ECs1863	ECs1863	Putative efflux pump {UniProtKB/TrEMBL:Q8X7E1}	[TP0840-TP0965 (0.8653204)]
COG0477	COG0845	ECs0922	cmr	Multidrug translocase mdfA (Chloramphenicol resistance pump cmr)	ECO57PM19	ECO57PM19	Hemolysin D {UniProtKB/TrEMBL:O82886}	[TP0840-TP0965 (0.8653204)]
COG0477	COG0845	ECs4647	mdtL	Multidrug resistance protein mdtL	ECs0516	lir	Acriflavine resistance protein A precursor	[TP0840-TP0965 (0.8653204)]
COG0477	COG0845	ECs3819	galP	Galactose-proton symporter (Galactose transporter)	ECs0544	ECs0544	Putative membrane spanning export protein	[TP0840-TP0965 (0.8653204)]
COG0477	COG0845	ECs5014	xylE	D-xylose-proton symporter (D-xylose transporter)	ECs0516	lir	Acriflavine resistance protein A precursor	[TP0840-TP0965 (0.8653204)]
COG0477	COG0845	ECs3121	ECs3121	Putative antibiotic efflux protein	ECs0544	ECs0544	Putative membrane spanning export protein	[TP0840-TP0965 (0.8653204)]
COG0477	COG0845	ECs4647	mdtL	Multidrug resistance protein mdtL	ECs4137	envC	Acriflavine resistance protein E precursor (Protein envC)	[TP0840-TP0965 (0.8653204)]
COG0477	COG0845	ECs3121	ECs3121	Putative antibiotic efflux protein	ECs0516	lir	Acriflavine resistance protein A precursor	[TP0840-TP0965 (0.8653204)]
COG0477	COG0845	ECs4005	garP	Probable galactarate transporter (D-galactarate permease)	ECs1863	ECs1863	Putative efflux pump {UniProtKB/TrEMBL:Q8X7E1}	[TP0840-TP0965 (0.8653204)]
COG0477	COG0845	ECs3031	ECs3031	Putative transport protein	ECs0964	macA	Macrolide-specific efflux protein macA precursor	[TP0840-TP0965 (0.8653204)]
COG0477	COG0845	ECs0487	ampG	Protein ampG {UniProtKB/Swiss-Prot:P0AE17}	ECs4360	yhiI	Hypothetical protein yhiI precursor	[TP0840-TP0965 (0.8653204)]
COG0477	COG0845	ECs3131	yfaV	Inner membrane transport protein yfaV	ECs1863	ECs1863	Putative efflux pump {UniProtKB/TrEMBL:Q8X7E1}	[TP0840-TP0965 (0.8653204)]
COG0477	COG0845	ECs0396	lacY	Galactoside permease {UniProtKB/TrEMBL:Q8X4M4}	ECs1863	ECs1863	Putative efflux pump {UniProtKB/TrEMBL:Q8X7E1}	[TP0840-TP0965 (0.8653204)]
COG0477	COG0845	ECs2885	yegB	Inner membrane transport protein yegB	ECs2882	mdtA	Multidrug resistance protein mdtA precursor (Multidrug transporter mdtA)	[TP0840-TP0965 (0.8653204)]
COG0477	COG0845	ECs0481	yajR	Inner membrane transport protein yajR	ECs4360	yhiI	Hypothetical protein yhiI precursor	[TP0840-TP0965 (0.8653204)]
COG0477	COG0845	ECs3819	galP	Galactose-proton symporter (Galactose transporter)	ECs0964	macA	Macrolide-specific efflux protein macA precursor	[TP0840-TP0965 (0.8653204)]
COG0477	COG0845	ECs2397	ydiM	Putative transport system permease protein	ECs0612	cusB	Cation efflux system protein cusB precursor	[TP0840-TP0965 (0.8653204)]
COG0477	COG0845	ECs3649	gudP	Probable glucarate transporter (D-glucarate permease)	ECs0516	lir	Acriflavine resistance protein A precursor	[TP0840-TP0965 (0.8653204)]
COG0477	COG0845	ECs2778	shiA	Shikimate transport protein	ECs0516	lir	Acriflavine resistance protein A precursor	[TP0840-TP0965 (0.8653204)]
COG0477	COG0845	ECs4893	ECs4893	Putative citrate permease	ECs0873	ybhG	UPF0194 membrane protein ybhG precursor	[TP0840-TP0965 (0.8653204)]
COG0477	COG0845	ECs3121	ECs3121	Putative antibiotic efflux protein	ECs2882	mdtA	Multidrug resistance protein mdtA precursor (Multidrug transporter mdtA)	[TP0840-TP0965 (0.8653204)]
COG0477	COG0845	ECs3402	hcaT	MFS (Major facilitator superfamily) transporter	ECs4360	yhiI	Hypothetical protein yhiI precursor	[TP0840-TP0965 (0.8653204)]
COG0477	COG0845	ECs4005	garP	Probable galactarate transporter (D-galactarate permease)	ECs4360	yhiI	Hypothetical protein yhiI precursor	[TP0840-TP0965 (0.8653204)]
COG0477	COG0845	ECs4005	garP	Probable galactarate transporter (D-galactarate permease)	ECs2882	mdtA	Multidrug resistance protein mdtA precursor (Multidrug transporter mdtA)	[TP0840-TP0965 (0.8653204)]
COG0477	COG0845	ECs3692	ygeD	Putative resistance proteins	ECs0873	ybhG	UPF0194 membrane protein ybhG precursor	[TP0840-TP0965 (0.8653204)]
COG0477	COG0845	ECs3062	setB	Putative transport {UniProtKB/TrEMBL:Q8X5A4}	ECs2882	mdtA	Multidrug resistance protein mdtA precursor (Multidrug transporter mdtA)	[TP0840-TP0965 (0.8653204)]
COG0477	COG0845	ECs4647	mdtL	Multidrug resistance protein mdtL	ECs1863	ECs1863	Putative efflux pump {UniProtKB/TrEMBL:Q8X7E1}	[TP0840-TP0965 (0.8653204)]
COG0477	COG0845	ECs0630	entS	Putative transport {UniProtKB/TrEMBL:Q8X534}	ECs4360	yhiI	Hypothetical protein yhiI precursor	[TP0840-TP0965 (0.8653204)]
COG0477	COG0845	ECs3206	yfcJ	UPF0226 protein yfcJ	ECs0516	lir	Acriflavine resistance protein A precursor	[TP0840-TP0965 (0.8653204)]
COG0477	COG0845	ECs2141	ydeE	Hypothetical MFS-type transporter protein ydeE	ECs4393	mdtE	Multidrug resistance protein mdtE precursor	[TP0840-TP0965 (0.8653204)]
COG0477	COG0845	ECs4097	nanT	Putative sialic acid transporter (Sialic acid permease)	ECs0964	macA	Macrolide-specific efflux protein macA precursor	[TP0840-TP0965 (0.8653204)]
COG0477	COG0845	ECs1431	mdtG	Multidrug resistance protein mdtG	ECs0516	lir	Acriflavine resistance protein A precursor	[TP0840-TP0965 (0.8653204)]
COG0477	COG0845	ECs3206	yfcJ	UPF0226 protein yfcJ	ECs0544	ECs0544	Putative membrane spanning export protein	[TP0840-TP0965 (0.8653204)]
COG0477	COG0845	ECs3975	exuT	Hexuronate transporter	ECs2882	mdtA	Multidrug resistance protein mdtA precursor (Multidrug transporter mdtA)	[TP0840-TP0965 (0.8653204)]
COG0477	COG0845	ECs2778	shiA	Shikimate transport protein	ECs4360	yhiI	Hypothetical protein yhiI precursor	[TP0840-TP0965 (0.8653204)]
COG0477	COG0845	ECs4215	gutS	Protein tsgA {UniProtKB/Swiss-Prot:Q8X4S4}	ECs4393	mdtE	Multidrug resistance protein mdtE precursor	[TP0840-TP0965 (0.8653204)]
COG0477	COG0845	ECs0922	cmr	Multidrug translocase mdfA (Chloramphenicol resistance pump cmr)	ECs1863	ECs1863	Putative efflux pump {UniProtKB/TrEMBL:Q8X7E1}	[TP0840-TP0965 (0.8653204)]
COG0477	COG0845	ECs2152	ydfJ	Inner membrane metabolite transport protein ydfJ	ECO57PM19	ECO57PM19	Hemolysin D {UniProtKB/TrEMBL:O82886}	[TP0840-TP0965 (0.8653204)]
COG0477	COG0845	ECs2141	ydeE	Hypothetical MFS-type transporter protein ydeE	ECs0612	cusB	Cation efflux system protein cusB precursor	[TP0840-TP0965 (0.8653204)]
COG0477	COG0845	ECs3031	ECs3031	Putative transport protein	ECs0873	ybhG	UPF0194 membrane protein ybhG precursor	[TP0840-TP0965 (0.8653204)]
COG0477	COG0845	ECs4403	yhjE	Inner membrane metabolite transport protein yhjE	ECs0964	macA	Macrolide-specific efflux protein macA precursor	[TP0840-TP0965 (0.8653204)]
COG0477	COG0845	ECs3402	hcaT	MFS (Major facilitator superfamily) transporter	ECs0873	ybhG	UPF0194 membrane protein ybhG precursor	[TP0840-TP0965 (0.8653204)]
COG0477	COG0845	ECs3631	yqcE	Inner membrane protein yqcE	ECs1863	ECs1863	Putative efflux pump {UniProtKB/TrEMBL:Q8X7E1}	[TP0840-TP0965 (0.8653204)]
COG0477	COG0845	ECs3628	ECs3628	Inner membrane metabolite transport protein ygcS	ECs2882	mdtA	Multidrug resistance protein mdtA precursor (Multidrug transporter mdtA)	[TP0840-TP0965 (0.8653204)]
COG0477	COG0845	ECs4215	gutS	Protein tsgA {UniProtKB/Swiss-Prot:Q8X4S4}	ECs0544	ECs0544	Putative membrane spanning export protein	[TP0840-TP0965 (0.8653204)]
COG0305	COG2812	ECs5034	dnaB	Replicative DNA helicase (EC 3.6.1.-)	ECs0523	dnaX	DNA polymerase III tau subunit (EC 2.7.7.7) [Contains: DNA polymerase III subunit gamma]	[TP0058-TP1005 (0.7130585)]
COG0305	COG2812	ECs1190	ECs1190	Replication protein P {UniProtKB/TrEMBL:Q8X2R8}	ECs0523	dnaX	DNA polymerase III tau subunit (EC 2.7.7.7) [Contains: DNA polymerase III subunit gamma]	[TP0058-TP1005 (0.7130585)]
COG0188	COG0526	ECs3903	parC	DNA topoisomerase 4 subunit A (EC 5.99.1.-) (Topoisomerase IV subunit A)	ECs4783	dsf	Thiol:disulfide interchange protein dsbA precursor	[TP0005-TP0100 (0.7885434)]
COG0188	COG0526	ECs3114	gyrA	DNA gyrase subunit A {UniProtKB/TrEMBL:Q7AC45}	ECs3448	trxC	Thioredoxin 2 (EC 1.8.1.8) (Protein-disulfide reductase) (Disulfide reductase) (Trx2)	[TP0005-TP0100 (0.7885434)]
COG0188	COG0526	ECs3114	gyrA	DNA gyrase subunit A {UniProtKB/TrEMBL:Q7AC45}	ECs4783	dsf	Thiol:disulfide interchange protein dsbA precursor	[TP0005-TP0100 (0.7885434)]
COG0188	COG0526	ECs3903	parC	DNA topoisomerase 4 subunit A (EC 5.99.1.-) (Topoisomerase IV subunit A)	ECs3448	trxC	Thioredoxin 2 (EC 1.8.1.8) (Protein-disulfide reductase) (Disulfide reductase) (Trx2)	[TP0005-TP0100 (0.7885434)]
COG0188	COG0526	ECs3903	parC	DNA topoisomerase 4 subunit A (EC 5.99.1.-) (Topoisomerase IV subunit A)	ECs3084	dsbE	Thiol:disulfide interchange protein dsbE (Cytochrome c biogenesis protein ccmG)	[TP0005-TP0100 (0.7885434)]
COG0188	COG0526	ECs3114	gyrA	DNA gyrase subunit A {UniProtKB/TrEMBL:Q7AC45}	ECs4714	trxA	Thioredoxin 1 {UniProtKB/Swiss-Prot:P0AA27}	[TP0005-TP0100 (0.7885434)]
COG0188	COG0526	ECs3903	parC	DNA topoisomerase 4 subunit A (EC 5.99.1.-) (Topoisomerase IV subunit A)	ECs4714	trxA	Thioredoxin 1 {UniProtKB/Swiss-Prot:P0AA27}	[TP0005-TP0100 (0.7885434)]
COG0188	COG0526	ECs3114	gyrA	DNA gyrase subunit A {UniProtKB/TrEMBL:Q7AC45}	ECs3084	dsbE	Thiol:disulfide interchange protein dsbE (Cytochrome c biogenesis protein ccmG)	[TP0005-TP0100 (0.7885434)]
COG0526	COG0771	ECs3084	dsbE	Thiol:disulfide interchange protein dsbE (Cytochrome c biogenesis protein ccmG)	ECs0092	murD	UDP-N-acetylmuramoylalanine--D-glutamate ligase (EC 6.3.2.9) (UDP-N- acetylmuramoyl-L-alanyl-D-glutamate synthetase) (D-glutamic acid- adding enzyme)	[TP0100-TP0903 (0.59509045)]
COG0526	COG0771	ECs3448	trxC	Thioredoxin 2 (EC 1.8.1.8) (Protein-disulfide reductase) (Disulfide reductase) (Trx2)	ECs0092	murD	UDP-N-acetylmuramoylalanine--D-glutamate ligase (EC 6.3.2.9) (UDP-N- acetylmuramoyl-L-alanyl-D-glutamate synthetase) (D-glutamic acid- adding enzyme)	[TP0100-TP0903 (0.59509045)]
COG0526	COG0771	ECs4783	dsf	Thiol:disulfide interchange protein dsbA precursor	ECs0092	murD	UDP-N-acetylmuramoylalanine--D-glutamate ligase (EC 6.3.2.9) (UDP-N- acetylmuramoyl-L-alanyl-D-glutamate synthetase) (D-glutamic acid- adding enzyme)	[TP0100-TP0903 (0.59509045)]
COG0526	COG0771	ECs4714	trxA	Thioredoxin 1 {UniProtKB/Swiss-Prot:P0AA27}	ECs0092	murD	UDP-N-acetylmuramoylalanine--D-glutamate ligase (EC 6.3.2.9) (UDP-N- acetylmuramoyl-L-alanyl-D-glutamate synthetase) (D-glutamic acid- adding enzyme)	[TP0100-TP0903 (0.59509045)]
COG1283	COG1286	ECs4938	yjbB	Putative alpha helix protein	ECs3197	dedE	Colicin V production protein (Protein dedE) (Pur regulon 18 kDa protein)	[TP0771-TP0522 (0.80866665)]
COG0143	COG0845	ECs2920	metG	Methionyl-tRNA synthetase (EC 6.1.1.10) (Methionine--tRNA ligase) (MetRS)	ECs4137	envC	Acriflavine resistance protein E precursor (Protein envC)	[TP0798-TP0965 (0.7246752)]
COG0143	COG0845	ECs2920	metG	Methionyl-tRNA synthetase (EC 6.1.1.10) (Methionine--tRNA ligase) (MetRS)	ECs0516	lir	Acriflavine resistance protein A precursor	[TP0798-TP0965 (0.7246752)]
COG0143	COG0845	ECs2920	metG	Methionyl-tRNA synthetase (EC 6.1.1.10) (Methionine--tRNA ligase) (MetRS)	ECs4360	yhiI	Hypothetical protein yhiI precursor	[TP0798-TP0965 (0.7246752)]
COG0143	COG0845	ECs2920	metG	Methionyl-tRNA synthetase (EC 6.1.1.10) (Methionine--tRNA ligase) (MetRS)	ECs0544	ECs0544	Putative membrane spanning export protein	[TP0798-TP0965 (0.7246752)]
COG0143	COG0845	ECs2920	metG	Methionyl-tRNA synthetase (EC 6.1.1.10) (Methionine--tRNA ligase) (MetRS)	ECs0612	cusB	Cation efflux system protein cusB precursor	[TP0798-TP0965 (0.7246752)]
COG0143	COG0845	ECs2920	metG	Methionyl-tRNA synthetase (EC 6.1.1.10) (Methionine--tRNA ligase) (MetRS)	ECs4393	mdtE	Multidrug resistance protein mdtE precursor	[TP0798-TP0965 (0.7246752)]
COG0143	COG0845	ECs2920	metG	Methionyl-tRNA synthetase (EC 6.1.1.10) (Methionine--tRNA ligase) (MetRS)	ECs1863	ECs1863	Putative efflux pump {UniProtKB/TrEMBL:Q8X7E1}	[TP0798-TP0965 (0.7246752)]
COG0143	COG0845	ECs2920	metG	Methionyl-tRNA synthetase (EC 6.1.1.10) (Methionine--tRNA ligase) (MetRS)	ECs2882	mdtA	Multidrug resistance protein mdtA precursor (Multidrug transporter mdtA)	[TP0798-TP0965 (0.7246752)]
COG0143	COG0845	ECs2920	metG	Methionyl-tRNA synthetase (EC 6.1.1.10) (Methionine--tRNA ligase) (MetRS)	ECO57PM19	ECO57PM19	Hemolysin D {UniProtKB/TrEMBL:O82886}	[TP0798-TP0965 (0.7246752)]
COG0143	COG0845	ECs2920	metG	Methionyl-tRNA synthetase (EC 6.1.1.10) (Methionine--tRNA ligase) (MetRS)	ECs0873	ybhG	UPF0194 membrane protein ybhG precursor	[TP0798-TP0965 (0.7246752)]
COG0143	COG0845	ECs2920	metG	Methionyl-tRNA synthetase (EC 6.1.1.10) (Methionine--tRNA ligase) (MetRS)	ECs0964	macA	Macrolide-specific efflux protein macA precursor	[TP0798-TP0965 (0.7246752)]
COG1536	COG1868	ECs2678	fliG	Flagellar motor switch protein fliG	ECs2684	fliM	Flagellar motor switch protein fliM	[TP0026-TP0721 (0.9539454)]
COG0301	COG2080	ECs0477	thiI	Thiamine biosynthesis protein thiI	ECs0316	yagT	Putative xanthine dehydrogenase yagT iron-sulfur-binding subunit	[TP0559-TP0080 (0.5968554)]
COG0301	COG2080	ECs0477	thiI	Thiamine biosynthesis protein thiI	ECs3741	xdhC	Xanthine dehydrogenase iron-sulfur-binding subunit	[TP0559-TP0080 (0.5968554)]
COG0504	COG1475	ECs3640	pyrG	CTP synthase (EC 6.3.4.2) (UTP--ammonia ligase) (CTP synthetase)	ECO57PM34	B	Protein sopB (Plasmid partition protein B)	[TP0305-TP0271 (0.70252794)]
COG0504	COG1475	ECs3640	pyrG	CTP synthase (EC 6.3.4.2) (UTP--ammonia ligase) (CTP synthetase)	ECs0640	ybdM	Hypothetical protein ybdM	[TP0305-TP0271 (0.70252794)]
COG0504	COG1475	ECs3640	pyrG	CTP synthase (EC 6.3.4.2) (UTP--ammonia ligase) (CTP synthetase)	ECs1387	ECs1387	Hypothetical protein ECs1387	[TP0305-TP0271 (0.70252794)]
COG0504	COG1475	ECs3640	pyrG	CTP synthase (EC 6.3.4.2) (UTP--ammonia ligase) (CTP synthetase)	ECO57PM50	ECO57PM50	Hypothetical protein {UniProtKB/TrEMBL:O82909}	[TP0305-TP0271 (0.70252794)]
COG0457	COG3391	ECs4576	ECs4576	Type III secretion system CesD protein	ECs2056	yncE	Hypothetical protein yncE precursor	[TP0095-TP0421 (0.8119976)]
COG0457	COG3391	ECs4410	b3530	Cellulose synthase operon protein C	ECs2056	yncE	Hypothetical protein yncE precursor	[TP0095-TP0421 (0.8119976)]
COG0457	COG3391	ECs3709	ygeH	Hypothetical protein ygeH	ECs2056	yncE	Hypothetical protein yncE precursor	[TP0095-TP0421 (0.8119976)]
COG0457	COG3391	ECs0600	nfrA	Bacteriophage N4 receptor, outer membrane protein	ECs2056	yncE	Hypothetical protein yncE precursor	[TP0095-TP0421 (0.8119976)]
COG0457	COG3391	ECs3708	ygeG	Hypothetical protein ygeG	ECs2056	yncE	Hypothetical protein yncE precursor	[TP0095-TP0421 (0.8119976)]
COG0250	COG0772	ECs4770	rfaH	Transcriptional activator rfaH	ECs0672	rodA	Rod shape-determining protein rodA	[TP0236-TP0387 (0.7470728)]
COG0250	COG0772	ECs4905	nusG	Transcription antitermination protein nusG	ECs0672	rodA	Rod shape-determining protein rodA	[TP0236-TP0387 (0.7470728)]
COG0250	COG0772	ECs4770	rfaH	Transcriptional activator rfaH	ECs0093	ftsW	Cell division protein ftsW	[TP0236-TP0387 (0.7470728)]
COG0250	COG0772	ECs4905	nusG	Transcription antitermination protein nusG	ECs0093	ftsW	Cell division protein ftsW	[TP0236-TP0387 (0.7470728)]
COG0227	COG0740	ECs4512	rpmB	50S ribosomal protein L28	ECs0491	lopP	ATP-dependent Clp protease proteolytic subunit (EC 3.4.21.92) (Endopeptidase Clp) (Caseinolytic protease) (Protease Ti) (Heat shock protein F21.5)	[TP0362-TP0507 (0.75048)]
COG0227	COG0740	ECs4512	rpmB	50S ribosomal protein L28	ECs2960	ECs2960	ATP-dependent Clp protease proteolytic subunit	[TP0362-TP0507 (0.75048)]
COG0457	COG0457	ECs0600	nfrA	Bacteriophage N4 receptor, outer membrane protein	ECs3708	ygeG	Hypothetical protein ygeG	[TP0067-TP0095 (0.6515529)]
COG0457	COG0457	ECs3708	ygeG	Hypothetical protein ygeG	ECs0600	nfrA	Bacteriophage N4 receptor, outer membrane protein	[TP0067-TP0095 (0.6515529)]
COG0457	COG0457	ECs4410	b3530	Cellulose synthase operon protein C	ECs4576	ECs4576	Type III secretion system CesD protein	[TP0067-TP0095 (0.6515529)]
COG0457	COG0457	ECs4576	ECs4576	Type III secretion system CesD protein	ECs4410	b3530	Cellulose synthase operon protein C	[TP0067-TP0095 (0.6515529)]
COG0457	COG0457	ECs3709	ygeH	Hypothetical protein ygeH	ECs0600	nfrA	Bacteriophage N4 receptor, outer membrane protein	[TP0067-TP0095 (0.6515529)]
COG0457	COG0457	ECs0600	nfrA	Bacteriophage N4 receptor, outer membrane protein	ECs3709	ygeH	Hypothetical protein ygeH	[TP0067-TP0095 (0.6515529)]
COG0457	COG0457	ECs4410	b3530	Cellulose synthase operon protein C	ECs4410	b3530	Cellulose synthase operon protein C	[TP0067-TP0095 (0.6515529)]
COG0457	COG0457	ECs0600	nfrA	Bacteriophage N4 receptor, outer membrane protein	ECs0600	nfrA	Bacteriophage N4 receptor, outer membrane protein	[TP0067-TP0095 (0.6515529)]
COG0457	COG0457	ECs3709	ygeH	Hypothetical protein ygeH	ECs4576	ECs4576	Type III secretion system CesD protein	[TP0067-TP0095 (0.6515529)]
COG0457	COG0457	ECs3709	ygeH	Hypothetical protein ygeH	ECs3708	ygeG	Hypothetical protein ygeG	[TP0067-TP0095 (0.6515529)]
COG0457	COG0457	ECs4576	ECs4576	Type III secretion system CesD protein	ECs3709	ygeH	Hypothetical protein ygeH	[TP0067-TP0095 (0.6515529)]
COG0457	COG0457	ECs3708	ygeG	Hypothetical protein ygeG	ECs3709	ygeH	Hypothetical protein ygeH	[TP0067-TP0095 (0.6515529)]
COG0457	COG0457	ECs3709	ygeH	Hypothetical protein ygeH	ECs3709	ygeH	Hypothetical protein ygeH	[TP0067-TP0095 (0.6515529)]
COG0457	COG0457	ECs4410	b3530	Cellulose synthase operon protein C	ECs3708	ygeG	Hypothetical protein ygeG	[TP0067-TP0095 (0.6515529)]
COG0457	COG0457	ECs3708	ygeG	Hypothetical protein ygeG	ECs4410	b3530	Cellulose synthase operon protein C	[TP0067-TP0095 (0.6515529)]
COG0457	COG0457	ECs0600	nfrA	Bacteriophage N4 receptor, outer membrane protein	ECs4576	ECs4576	Type III secretion system CesD protein	[TP0067-TP0095 (0.6515529)]
COG0457	COG0457	ECs4576	ECs4576	Type III secretion system CesD protein	ECs0600	nfrA	Bacteriophage N4 receptor, outer membrane protein	[TP0067-TP0095 (0.6515529)]
COG0457	COG0457	ECs4576	ECs4576	Type III secretion system CesD protein	ECs3708	ygeG	Hypothetical protein ygeG	[TP0067-TP0095 (0.6515529)]
COG0457	COG0457	ECs3708	ygeG	Hypothetical protein ygeG	ECs4576	ECs4576	Type III secretion system CesD protein	[TP0067-TP0095 (0.6515529)]
COG0457	COG0457	ECs3709	ygeH	Hypothetical protein ygeH	ECs4410	b3530	Cellulose synthase operon protein C	[TP0067-TP0095 (0.6515529)]
COG0457	COG0457	ECs4410	b3530	Cellulose synthase operon protein C	ECs3709	ygeH	Hypothetical protein ygeH	[TP0067-TP0095 (0.6515529)]
COG0457	COG0457	ECs4576	ECs4576	Type III secretion system CesD protein	ECs4576	ECs4576	Type III secretion system CesD protein	[TP0067-TP0095 (0.6515529)]
COG0457	COG0457	ECs3708	ygeG	Hypothetical protein ygeG	ECs3708	ygeG	Hypothetical protein ygeG	[TP0067-TP0095 (0.6515529)]
COG0457	COG0457	ECs0600	nfrA	Bacteriophage N4 receptor, outer membrane protein	ECs4410	b3530	Cellulose synthase operon protein C	[TP0067-TP0095 (0.6515529)]
COG0457	COG0457	ECs4410	b3530	Cellulose synthase operon protein C	ECs0600	nfrA	Bacteriophage N4 receptor, outer membrane protein	[TP0067-TP0095 (0.6515529)]
COG0445	COG3839	ECs4683	gidA	tRNA uridine 5-carboxymethylaminomethyl modification enzyme gidA (Glucose-inhibited division protein A)	ECs5018	malK	Maltose/maltodextrin import ATP-binding protein malK (EC 3.6.3.19)	[TP0044-TP0804 (0.81002605)]
COG0445	COG3839	ECs4683	gidA	tRNA uridine 5-carboxymethylaminomethyl modification enzyme gidA (Glucose-inhibited division protein A)	ECs4296	ugpC	sn-glycerol-3-phosphate transport ATP-binding protein ugpC	[TP0044-TP0804 (0.81002605)]
COG0445	COG3839	ECs4683	gidA	tRNA uridine 5-carboxymethylaminomethyl modification enzyme gidA (Glucose-inhibited division protein A)	ECs1897	ycjV	Hypothetical ABC transporter ATP-binding protein ycjV	[TP0044-TP0804 (0.81002605)]
COG0103	COG0211	ECs4103	rpsI	30S ribosomal protein S9	ECs4064	rpmA	50S ribosomal protein L27	[TP1024-TP0743 (0.87139803)]
COG0472	COG1512	ECs4717	rfe	Undecaprenyl-phosphate alpha-N-acetylglucosaminyl 1-phosphate transferase (EC 2.7.8.-) (UDP-GlcNAc:undecaprenyl-phosphate GlcNAc-1- phosphate transferase)	ECs3637	ECs3637	Hypothetical protein {UniProtKB/TrEMBL:Q8X7Q9}	[TP0345-TP0561 (0.53951585)]
COG0472	COG1512	ECs0091	murX	Phospho-N-acetylmuramoyl-pentapeptide-transferase (EC 2.7.8.13) (UDP- MurNAc-pentapeptide phosphotransferase)	ECs3638	ECs3638	Hypothetical membrane protein	[TP0345-TP0561 (0.53951585)]
COG0472	COG1512	ECs0091	murX	Phospho-N-acetylmuramoyl-pentapeptide-transferase (EC 2.7.8.13) (UDP- MurNAc-pentapeptide phosphotransferase)	ECs3635	ECs3635	Hypothetical membrane protein	[TP0345-TP0561 (0.53951585)]
COG0472	COG1512	ECs0091	murX	Phospho-N-acetylmuramoyl-pentapeptide-transferase (EC 2.7.8.13) (UDP- MurNAc-pentapeptide phosphotransferase)	ECs3637	ECs3637	Hypothetical protein {UniProtKB/TrEMBL:Q8X7Q9}	[TP0345-TP0561 (0.53951585)]
COG0472	COG1512	ECs4717	rfe	Undecaprenyl-phosphate alpha-N-acetylglucosaminyl 1-phosphate transferase (EC 2.7.8.-) (UDP-GlcNAc:undecaprenyl-phosphate GlcNAc-1- phosphate transferase)	ECs3635	ECs3635	Hypothetical membrane protein	[TP0345-TP0561 (0.53951585)]
COG0472	COG1512	ECs4717	rfe	Undecaprenyl-phosphate alpha-N-acetylglucosaminyl 1-phosphate transferase (EC 2.7.8.-) (UDP-GlcNAc:undecaprenyl-phosphate GlcNAc-1- phosphate transferase)	ECs3638	ECs3638	Hypothetical membrane protein	[TP0345-TP0561 (0.53951585)]
COG0530	COG0741	ECs4075	yrbG	Inner membrane protein yrbG	ECs3711	pbl	Peptidoglycan-binding-like protein precursor	[TP1034-TP0043 (0.7823198)]
COG0530	COG0741	ECs4075	yrbG	Inner membrane protein yrbG	ECs1687	sltZ	Membrane-bound lytic murein transglycosylase E (EC 3.2.1.-) (Murein hydrolase E)	[TP1034-TP0043 (0.7823198)]
COG0530	COG0741	ECs4075	yrbG	Inner membrane protein yrbG	ECs4579	ECs4579	, complete genome {UniProtKB/TrEMBL:Q7DB60}	[TP1034-TP0043 (0.7823198)]
COG0530	COG0741	ECs4075	yrbG	Inner membrane protein yrbG	ECs5350	slt	Soluble lytic murein transglycosylase precursor (EC 3.2.1.-) (Slt70) (Exomuramidase)	[TP1034-TP0043 (0.7823198)]
COG0530	COG0741	ECs4075	yrbG	Inner membrane protein yrbG	ECs0207	dniR	Membrane-bound lytic murein transglycosylase D precursor (EC 3.2.1.-) (Murein hydrolase D) (Regulatory protein dniR)	[TP1034-TP0043 (0.7823198)]
COG0530	COG0741	ECs4075	yrbG	Inner membrane protein yrbG	ECs3839	mltC	Membrane-bound lytic murein transglycosylase C precursor (EC 3.2.1.-) (Murein hydrolase C)	[TP1034-TP0043 (0.7823198)]
COG1285	COG1684	ECs4388	yhiD	Hypothetical protein yhiD	ECs2689	fliR	Flagellar biosynthesis {UniProtKB/TrEMBL:Q8XBA1}	[TP0774-TP0716 (0.78400123)]
COG0621	COG2812	ECs0915	yliG	Hypothetical UPF0004 protein yliG	ECs0523	dnaX	DNA polymerase III tau subunit (EC 2.7.7.7) [Contains: DNA polymerase III subunit gamma]	[TP0754-TP1005 (0.5550382)]
COG0621	COG2812	ECs0699	yleA	Hypothetical UPF0004 protein yleA	ECs0523	dnaX	DNA polymerase III tau subunit (EC 2.7.7.7) [Contains: DNA polymerase III subunit gamma]	[TP0754-TP1005 (0.5550382)]
COG0739	COG1418	ECs2566	yebA	Hypothetical metalloprotease yebA precursor (EC 3.4.24.-) (ORFU)	ECs2700	yedJ	Hypothetical protein yedJ	[TP0702-TP1018 (0.7620277)]
COG0739	COG1418	ECs3738	ygeR	Putative lipoprotein {UniProtKB/TrEMBL:Q8X2T2}	ECs2700	yedJ	Hypothetical protein yedJ	[TP0702-TP1018 (0.7620277)]
COG0739	COG1418	ECs3596	nlpD	Lipoprotein {UniProtKB/TrEMBL:Q8X7Z3}	ECs2700	yedJ	Hypothetical protein yedJ	[TP0702-TP1018 (0.7620277)]
COG0739	COG1344	ECs3596	nlpD	Lipoprotein {UniProtKB/TrEMBL:Q8X7Z3}	ECs2662	ECs2662	Flagellin {UniProtKB/TrEMBL:Q7AD06}	[TP0702-TP0870 (0.64395046)]
COG0739	COG1344	ECs3738	ygeR	Putative lipoprotein {UniProtKB/TrEMBL:Q8X2T2}	ECs1461	flaT	Flagellar hook-associated protein 3 (HAP3) (Hook-filament junction protein)	[TP0702-TP0870 (0.64395046)]
COG0739	COG1344	ECs2566	yebA	Hypothetical metalloprotease yebA precursor (EC 3.4.24.-) (ORFU)	ECs2662	ECs2662	Flagellin {UniProtKB/TrEMBL:Q7AD06}	[TP0702-TP0870 (0.64395046)]
COG0739	COG1344	ECs3738	ygeR	Putative lipoprotein {UniProtKB/TrEMBL:Q8X2T2}	ECs2662	ECs2662	Flagellin {UniProtKB/TrEMBL:Q7AD06}	[TP0702-TP0870 (0.64395046)]
COG0739	COG1344	ECs3596	nlpD	Lipoprotein {UniProtKB/TrEMBL:Q8X7Z3}	ECs1461	flaT	Flagellar hook-associated protein 3 (HAP3) (Hook-filament junction protein)	[TP0702-TP0870 (0.64395046)]
COG0739	COG1344	ECs2566	yebA	Hypothetical metalloprotease yebA precursor (EC 3.4.24.-) (ORFU)	ECs1461	flaT	Flagellar hook-associated protein 3 (HAP3) (Hook-filament junction protein)	[TP0702-TP0870 (0.64395046)]
COG0442	COG4591	ECs0196	proS	Prolyl-tRNA synthetase (EC 6.1.1.15) (Proline--tRNA ligase) (ProRS) (Global RNA synthesis factor)	ECs1494	lolC	Lipoprotein-releasing system transmembrane protein lolC	[TP0160-TP0582 (0.74148)]
COG0442	COG4591	ECs0196	proS	Prolyl-tRNA synthetase (EC 6.1.1.15) (Proline--tRNA ligase) (ProRS) (Global RNA synthesis factor)	ECs1294	ECs1294	, complete genome {UniProtKB/TrEMBL:Q8XAM0}	[TP0160-TP0582 (0.74148)]
COG0442	COG4591	ECs0196	proS	Prolyl-tRNA synthetase (EC 6.1.1.15) (Proline--tRNA ligase) (ProRS) (Global RNA synthesis factor)	ECs1496	lolE	Lipoprotein-releasing system transmembrane protein lolE	[TP0160-TP0582 (0.74148)]
COG0693	COG0761	ECs2705	hchA	Chaperone protein hchA (Hsp31) (EcHsp31)	ECs0032	lytB	4-hydroxy-3-methylbut-2-enyl diphosphate reductase (EC 1.17.1.2)	[TP0445-TP0547 (0.53976095)]
COG0693	COG0761	ECs0478	thiJ	4-methyl-5(Beta-hydroxyethyl)-thiazole	ECs0032	lytB	4-hydroxy-3-methylbut-2-enyl diphosphate reductase (EC 1.17.1.2)	[TP0445-TP0547 (0.53976095)]
COG0693	COG0761	ECs4034	yhbO	Hypothetical protein yhbO	ECs0032	lytB	4-hydroxy-3-methylbut-2-enyl diphosphate reductase (EC 1.17.1.2)	[TP0445-TP0547 (0.53976095)]
COG1536	COG4786	ECs2678	fliG	Flagellar motor switch protein fliG	ECs1456	flgG	Flagellar basal-body rod protein flgG (Distal rod protein)	[TP0026-TP0961 (0.8107165)]
COG0223	COG0664	ECs4153	fmt	Methionyl-tRNA formyltransferase (EC 2.1.2.9)	ECs3055	nsr	Regulatory protein nsr	[TP0756-TP0995 (0.69102824)]
COG0223	COG0664	ECs4153	fmt	Methionyl-tRNA formyltransferase (EC 2.1.2.9)	ECs4208	cap	Catabolite gene activator (cAMP receptor protein) (cAMP-regulatory protein)	[TP0756-TP0995 (0.69102824)]
COG0223	COG0664	ECs4153	fmt	Methionyl-tRNA formyltransferase (EC 2.1.2.9)	ECs1915	fnr	Fumarate and nitrate reduction regulatory protein	[TP0756-TP0995 (0.69102824)]
COG0697	COG0716	ECs4833.1	rhaT	L-rhamnose-proton symporter (L-rhamnose-H(+) transport protein)	ECs3767	fldB	Flavodoxin-2 {UniProtKB/Swiss-Prot:P0ABY6}	[TP0986-TP0925 (0.8288174)]
COG0697	COG0716	ECs2140	eamA	Efflux pump for cysteine biosynthetic pathway	ECs4684	mioC	Protein mioC {UniProtKB/Swiss-Prot:P58208}	[TP0986-TP0925 (0.8288174)]
COG0697	COG0716	ECs4063	yhbE	Inner membrane transport protein yhbE	ECs4684	mioC	Protein mioC {UniProtKB/Swiss-Prot:P58208}	[TP0986-TP0925 (0.8288174)]
COG0697	COG0716	ECs2140	eamA	Efflux pump for cysteine biosynthetic pathway	ECs0715	fldA	Flavodoxin-1 {UniProtKB/Swiss-Prot:P61951}	[TP0986-TP0925 (0.8288174)]
COG0697	COG0716	ECs5188	ytfF	Putative transmembrane subunit	ECs3767	fldB	Flavodoxin-2 {UniProtKB/Swiss-Prot:P0ABY6}	[TP0986-TP0925 (0.8288174)]
COG0697	COG0716	ECs4872	yijE	Inner membrane transport protein yijE	ECs3650	yqcA	Hypothetical protein yqcA	[TP0986-TP0925 (0.8288174)]
COG0697	COG0716	ECs3146	yfbJ	UPF0188 membrane protein yfbJ	ECs4684	mioC	Protein mioC {UniProtKB/Swiss-Prot:P58208}	[TP0986-TP0925 (0.8288174)]
COG0697	COG0716	ECs4757	yigM	Hypothetical membrane protein yigM	ECs0715	fldA	Flavodoxin-1 {UniProtKB/Swiss-Prot:P61951}	[TP0986-TP0925 (0.8288174)]
COG0697	COG0716	ECs4872	yijE	Inner membrane transport protein yijE	ECs3767	fldB	Flavodoxin-2 {UniProtKB/Swiss-Prot:P0ABY6}	[TP0986-TP0925 (0.8288174)]
COG0697	COG0716	ECs4833.1	rhaT	L-rhamnose-proton symporter (L-rhamnose-H(+) transport protein)	ECs0715	fldA	Flavodoxin-1 {UniProtKB/Swiss-Prot:P61951}	[TP0986-TP0925 (0.8288174)]
COG0697	COG0716	ECs5188	ytfF	Putative transmembrane subunit	ECs0715	fldA	Flavodoxin-1 {UniProtKB/Swiss-Prot:P61951}	[TP0986-TP0925 (0.8288174)]
COG0697	COG0716	ECs4063	yhbE	Inner membrane transport protein yhbE	ECs0715	fldA	Flavodoxin-1 {UniProtKB/Swiss-Prot:P61951}	[TP0986-TP0925 (0.8288174)]
COG0697	COG0716	ECs4872	yijE	Inner membrane transport protein yijE	ECs0715	fldA	Flavodoxin-1 {UniProtKB/Swiss-Prot:P61951}	[TP0986-TP0925 (0.8288174)]
COG0697	COG0716	ECs2697	yedA	Inner membrane transport protein yedA	ECs3650	yqcA	Hypothetical protein yqcA	[TP0986-TP0925 (0.8288174)]
COG0697	COG0716	ECs3146	yfbJ	UPF0188 membrane protein yfbJ	ECs3650	yqcA	Hypothetical protein yqcA	[TP0986-TP0925 (0.8288174)]
COG0697	COG0716	ECs2697	yedA	Inner membrane transport protein yedA	ECs4684	mioC	Protein mioC {UniProtKB/Swiss-Prot:P58208}	[TP0986-TP0925 (0.8288174)]
COG0697	COG0716	ECs3146	yfbJ	UPF0188 membrane protein yfbJ	ECs3767	fldB	Flavodoxin-2 {UniProtKB/Swiss-Prot:P0ABY6}	[TP0986-TP0925 (0.8288174)]
COG0697	COG0716	ECs5188	ytfF	Putative transmembrane subunit	ECs4684	mioC	Protein mioC {UniProtKB/Swiss-Prot:P58208}	[TP0986-TP0925 (0.8288174)]
COG0697	COG0716	ECs5188	ytfF	Putative transmembrane subunit	ECs3650	yqcA	Hypothetical protein yqcA	[TP0986-TP0925 (0.8288174)]
COG0697	COG0716	ECs2077	yddG	Inner membrane protein yddG	ECs4684	mioC	Protein mioC {UniProtKB/Swiss-Prot:P58208}	[TP0986-TP0925 (0.8288174)]
COG0697	COG0716	ECs4594	yicL	Inner membrane transport protein yicL	ECs0715	fldA	Flavodoxin-1 {UniProtKB/Swiss-Prot:P61951}	[TP0986-TP0925 (0.8288174)]
COG0697	COG0716	ECs4594	yicL	Inner membrane transport protein yicL	ECs4684	mioC	Protein mioC {UniProtKB/Swiss-Prot:P58208}	[TP0986-TP0925 (0.8288174)]
COG0697	COG0716	ECs4757	yigM	Hypothetical membrane protein yigM	ECs3767	fldB	Flavodoxin-2 {UniProtKB/Swiss-Prot:P0ABY6}	[TP0986-TP0925 (0.8288174)]
COG0697	COG0716	ECs4757	yigM	Hypothetical membrane protein yigM	ECs4684	mioC	Protein mioC {UniProtKB/Swiss-Prot:P58208}	[TP0986-TP0925 (0.8288174)]
COG0697	COG0716	ECs4872	yijE	Inner membrane transport protein yijE	ECs4684	mioC	Protein mioC {UniProtKB/Swiss-Prot:P58208}	[TP0986-TP0925 (0.8288174)]
COG0697	COG0716	ECs4063	yhbE	Inner membrane transport protein yhbE	ECs3767	fldB	Flavodoxin-2 {UniProtKB/Swiss-Prot:P0ABY6}	[TP0986-TP0925 (0.8288174)]
COG0697	COG0716	ECs4757	yigM	Hypothetical membrane protein yigM	ECs3650	yqcA	Hypothetical protein yqcA	[TP0986-TP0925 (0.8288174)]
COG0697	COG0716	ECs3146	yfbJ	UPF0188 membrane protein yfbJ	ECs0715	fldA	Flavodoxin-1 {UniProtKB/Swiss-Prot:P61951}	[TP0986-TP0925 (0.8288174)]
COG0697	COG0716	ECs4833.1	rhaT	L-rhamnose-proton symporter (L-rhamnose-H(+) transport protein)	ECs3650	yqcA	Hypothetical protein yqcA	[TP0986-TP0925 (0.8288174)]
COG0697	COG0716	ECs2077	yddG	Inner membrane protein yddG	ECs3767	fldB	Flavodoxin-2 {UniProtKB/Swiss-Prot:P0ABY6}	[TP0986-TP0925 (0.8288174)]
COG0697	COG0716	ECs4594	yicL	Inner membrane transport protein yicL	ECs3650	yqcA	Hypothetical protein yqcA	[TP0986-TP0925 (0.8288174)]
COG0697	COG0716	ECs4594	yicL	Inner membrane transport protein yicL	ECs3767	fldB	Flavodoxin-2 {UniProtKB/Swiss-Prot:P0ABY6}	[TP0986-TP0925 (0.8288174)]
COG0697	COG0716	ECs4833.1	rhaT	L-rhamnose-proton symporter (L-rhamnose-H(+) transport protein)	ECs4684	mioC	Protein mioC {UniProtKB/Swiss-Prot:P58208}	[TP0986-TP0925 (0.8288174)]
COG0697	COG0716	ECs2697	yedA	Inner membrane transport protein yedA	ECs0715	fldA	Flavodoxin-1 {UniProtKB/Swiss-Prot:P61951}	[TP0986-TP0925 (0.8288174)]
COG0697	COG0716	ECs2077	yddG	Inner membrane protein yddG	ECs3650	yqcA	Hypothetical protein yqcA	[TP0986-TP0925 (0.8288174)]
COG0697	COG0716	ECs4063	yhbE	Inner membrane transport protein yhbE	ECs3650	yqcA	Hypothetical protein yqcA	[TP0986-TP0925 (0.8288174)]
COG0697	COG0716	ECs2077	yddG	Inner membrane protein yddG	ECs0715	fldA	Flavodoxin-1 {UniProtKB/Swiss-Prot:P61951}	[TP0986-TP0925 (0.8288174)]
COG0697	COG0716	ECs2140	eamA	Efflux pump for cysteine biosynthetic pathway	ECs3650	yqcA	Hypothetical protein yqcA	[TP0986-TP0925 (0.8288174)]
COG0697	COG0716	ECs2697	yedA	Inner membrane transport protein yedA	ECs3767	fldB	Flavodoxin-2 {UniProtKB/Swiss-Prot:P0ABY6}	[TP0986-TP0925 (0.8288174)]
COG0697	COG0716	ECs2140	eamA	Efflux pump for cysteine biosynthetic pathway	ECs3767	fldB	Flavodoxin-2 {UniProtKB/Swiss-Prot:P0ABY6}	[TP0986-TP0925 (0.8288174)]
COG0465	COG4591	ECs4057	hflB	Cell division protein ftsH (EC 3.4.24.-)	ECs1496	lolE	Lipoprotein-releasing system transmembrane protein lolE	[TP0765-TP0582 (0.6598422)]
COG0465	COG4591	ECs4057	hflB	Cell division protein ftsH (EC 3.4.24.-)	ECs1494	lolC	Lipoprotein-releasing system transmembrane protein lolC	[TP0765-TP0582 (0.6598422)]
COG0465	COG4591	ECs4057	hflB	Cell division protein ftsH (EC 3.4.24.-)	ECs1294	ECs1294	, complete genome {UniProtKB/TrEMBL:Q8XAM0}	[TP0765-TP0582 (0.6598422)]
COG0773	COG0817	ECs5210	mpl	UDP-N-acetylmuramate:L-alanyl-gamma-D-glutamyl-meso-diaminopimelate ligase (EC 6.3.2.-) (Murein peptide ligase)	ECs2573	ruvC	Crossover junction endodeoxyribonuclease ruvC (EC 3.1.22.4) (Holliday junction nuclease ruvC) (Holliday junction resolvase ruvC)	[TP0341-TP0517 (0.7285616)]
COG0773	COG0817	ECs0095	murC	UDP-N-acetylmuramate--L-alanine ligase (EC 6.3.2.8) (UDP-N- acetylmuramoyl-L-alanine synthetase)	ECs2573	ruvC	Crossover junction endodeoxyribonuclease ruvC (EC 3.1.22.4) (Holliday junction nuclease ruvC) (Holliday junction resolvase ruvC)	[TP0341-TP0517 (0.7285616)]
COG0272	COG0773	ECs4522	yicF	Hypothetical DNA ligase-like protein yicF	ECs5210	mpl	UDP-N-acetylmuramate:L-alanyl-gamma-D-glutamyl-meso-diaminopimelate ligase (EC 6.3.2.-) (Murein peptide ligase)	[TP0634-TP0341 (0.8201813)]
COG0272	COG0773	ECs4522	yicF	Hypothetical DNA ligase-like protein yicF	ECs0095	murC	UDP-N-acetylmuramate--L-alanine ligase (EC 6.3.2.8) (UDP-N- acetylmuramoyl-L-alanine synthetase)	[TP0634-TP0341 (0.8201813)]
COG0272	COG0773	ECs3283	ligA	DNA ligase (EC 6.5.1.2) (Polydeoxyribonucleotide synthase [NAD+])	ECs0095	murC	UDP-N-acetylmuramate--L-alanine ligase (EC 6.3.2.8) (UDP-N- acetylmuramoyl-L-alanine synthetase)	[TP0634-TP0341 (0.8201813)]
COG0272	COG0773	ECs3283	ligA	DNA ligase (EC 6.5.1.2) (Polydeoxyribonucleotide synthase [NAD+])	ECs5210	mpl	UDP-N-acetylmuramate:L-alanyl-gamma-D-glutamyl-meso-diaminopimelate ligase (EC 6.3.2.-) (Murein peptide ligase)	[TP0634-TP0341 (0.8201813)]
COG1344	COG2882	ECs2662	ECs2662	Flagellin {UniProtKB/TrEMBL:Q7AD06}	ECs2681	fliJ	Flagellar fliJ protein {UniProtKB/TrEMBL:Q8XBA8}	[TP0868-TP0403 (0.93215036)]
COG1344	COG2882	ECs1461	flaT	Flagellar hook-associated protein 3 (HAP3) (Hook-filament junction protein)	ECs2681	fliJ	Flagellar fliJ protein {UniProtKB/TrEMBL:Q8XBA8}	[TP0868-TP0403 (0.93215036)]
COG1512	COG2095	ECs3635	ECs3635	Hypothetical membrane protein	ECs1742	ychE	Hypothetical UPF0056 protein yhcE	[TP0561-TP0988 (0.5704539)]
COG1512	COG2095	ECs3637	ECs3637	Hypothetical protein {UniProtKB/TrEMBL:Q8X7Q9}	ECs4279	yhgN	UPF0056 inner membrane protein yhgN	[TP0561-TP0988 (0.5704539)]
COG1512	COG2095	ECs3637	ECs3637	Hypothetical protein {UniProtKB/TrEMBL:Q8X7Q9}	ECs1742	ychE	Hypothetical UPF0056 protein yhcE	[TP0561-TP0988 (0.5704539)]
COG1512	COG2095	ECs3638	ECs3638	Hypothetical membrane protein	ECs2136	b1529	Multiple antibiotic resistance protein marC	[TP0561-TP0988 (0.5704539)]
COG1512	COG2095	ECs3635	ECs3635	Hypothetical membrane protein	ECs4279	yhgN	UPF0056 inner membrane protein yhgN	[TP0561-TP0988 (0.5704539)]
COG1512	COG2095	ECs3638	ECs3638	Hypothetical membrane protein	ECs4279	yhgN	UPF0056 inner membrane protein yhgN	[TP0561-TP0988 (0.5704539)]
COG1512	COG2095	ECs3635	ECs3635	Hypothetical membrane protein	ECs2136	b1529	Multiple antibiotic resistance protein marC	[TP0561-TP0988 (0.5704539)]
COG1512	COG2095	ECs3638	ECs3638	Hypothetical membrane protein	ECs1742	ychE	Hypothetical UPF0056 protein yhcE	[TP0561-TP0988 (0.5704539)]
COG1512	COG2095	ECs3637	ECs3637	Hypothetical protein {UniProtKB/TrEMBL:Q8X7Q9}	ECs2136	b1529	Multiple antibiotic resistance protein marC	[TP0561-TP0988 (0.5704539)]
COG1652	COG1684	ECs3526	ygaU	Hypothetical protein ECs3526	ECs2689	fliR	Flagellar biosynthesis {UniProtKB/TrEMBL:Q8XBA1}	[TP0042-TP0716 (0.75048)]
COG0301	COG0566	ECs0477	thiI	Thiamine biosynthesis protein thiI	ECs4526	trmH	tRNA guanosine-2'-O-methyltransferase (EC 2.1.1.34) (tRNA [Gm18] methyltransferase)	[TP0559-TP0054 (0.678511)]
COG0301	COG0566	ECs0477	thiI	Thiamine biosynthesis protein thiI	ECs3447	yfiF	Hypothetical tRNA/rRNA methyltransferase yfiF (EC 2.1.1.-)	[TP0559-TP0054 (0.678511)]
COG0301	COG0566	ECs0477	thiI	Thiamine biosynthesis protein thiI	ECs5156	rlmB	23S rRNA (guanosine-2'-O-)-methyltransferase rlmB (EC 2.1.1.-) (23S rRNA Gm2251 2'-O-methyltransferase)	[TP0559-TP0054 (0.678511)]
COG0353	COG0514	ECs0525	recR	Recombination protein recR	ECs4752	recQ	ATP-dependent DNA helicase recQ (EC 3.6.1.-)	[TP1004-TP0103 (0.6917512)]
COG0353	COG0514	ECs0525	recR	Recombination protein recR	ECs4282	ECs4282	Putative ATP-dependent DNA helicase	[TP1004-TP0103 (0.6917512)]
COG0353	COG0514	ECs0525	recR	Recombination protein recR	ECs4283	ECs4283	Putative ATP-dependent DNA helicase	[TP1004-TP0103 (0.6917512)]
COG0353	COG0514	ECs0525	recR	Recombination protein recR	ECs4284	ECs4284	Putative ATP-dependent DNA helicase	[TP1004-TP0103 (0.6917512)]
COG0036	COG0249	ECs4228	dod	Ribulose-phosphate 3-epimerase (EC 5.1.3.1) (Pentose-5-phosphate 3- epimerase) (PPE) (R5P3E)	ECs3589	fdv	DNA mismatch repair protein mutS	[TP0945-TP0328 (0.6742458)]
COG0280	COG2204	ECs3320	eutD	Ethanolamine utilization; homolog of Salmonella	ECs4790	glnG	Nitrogen regulation protein NR(I)	[TP0094-TP0519 (0.5559654)]
COG0280	COG2204	ECs3320	eutD	Ethanolamine utilization; homolog of Salmonella	ECs3420	yfhA	Hypothetical protein yfhA (ORF-2)	[TP0094-TP0519 (0.5559654)]
COG0280	COG2204	ECs3320	eutD	Ethanolamine utilization; homolog of Salmonella	ECs4927	zraR	Transcriptional regulatory protein zraR	[TP0094-TP0519 (0.5559654)]
COG0124	COG0465	ECs3376	hisS	Histidyl-tRNA synthetase (EC 6.1.1.21) (Histidine--tRNA ligase) (HisRS)	ECs4057	hflB	Cell division protein ftsH (EC 3.4.24.-)	[TP0641-TP0330 (0.76316583)]
COG0257	COG0719	ECs4164	ECs4164	50S ribosomal protein L36	ECs2388	sufD	Hypothetical protein ynhC	[TP0209-TP0612 (0.6772987)]
COG0257	COG0719	ECs4164	ECs4164	50S ribosomal protein L36	ECs2390	sufB	Hypothetical protein ECs2390	[TP0209-TP0612 (0.6772987)]
COG0564	COG1843	ECs3457	rluD	Ribosomal large subunit pseudouridine synthase D (EC 5.4.99.-) (rRNA- uridine isomerase D) (rRNA pseudouridylate synthase D)	ECs1453	flgD	Basal-body rod modification protein flgD	[TP0339-TP0728 (0.7885255)]
COG0564	COG1843	ECs0062	rluA	Ribosomal large subunit pseudouridine synthase A (EC 5.4.99.-) (rRNA- uridine isomerase A) (rRNA pseudouridylate synthase A)	ECs1453	flgD	Basal-body rod modification protein flgD	[TP0339-TP0728 (0.7885255)]
COG0564	COG1843	ECs1464	rluC	Ribosomal large subunit pseudouridine synthase C (EC 5.4.99.-) (rRNA- uridine isomerase C) (rRNA pseudouridylate synthase C)	ECs1453	flgD	Basal-body rod modification protein flgD	[TP0339-TP0728 (0.7885255)]
COG0564	COG1843	ECs3651	truC	tRNA pseudouridine synthase C (EC 5.4.99.-) (tRNA-uridine isomerase C) (tRNA pseudouridylate synthase C)	ECs1453	flgD	Basal-body rod modification protein flgD	[TP0339-TP0728 (0.7885255)]
COG0493	COG1488	ECs3330	aegA	Putative oxidoreductase Fe-S subunit	ECs1014	pncB	Nicotinate phosphoribosyltransferase (EC 2.4.2.11) (NAPRTase)	[TP0735-TP0628 (0.6598422)]
COG0493	COG1488	ECs3038	yeiT	Hypothetical oxidoreductase yeiT	ECs1014	pncB	Nicotinate phosphoribosyltransferase (EC 2.4.2.11) (NAPRTase)	[TP0735-TP0628 (0.6598422)]
COG0493	COG1488	ECs4092	gltD	Glutamate synthase [NADPH] small chain (EC 1.4.1.13) (Glutamate synthase subunit beta) (NADPH-GOGAT) (GLTS beta chain)	ECs1014	pncB	Nicotinate phosphoribosyltransferase (EC 2.4.2.11) (NAPRTase)	[TP0735-TP0628 (0.6598422)]
COG0493	COG1488	ECs3751	ygfK	Hypothetical protein ygfK	ECs1014	pncB	Nicotinate phosphoribosyltransferase (EC 2.4.2.11) (NAPRTase)	[TP0735-TP0628 (0.6598422)]
COG0493	COG1488	ECs3759	ygfT	Putative oxidoreductase, Fe-S subunit	ECs1014	pncB	Nicotinate phosphoribosyltransferase (EC 2.4.2.11) (NAPRTase)	[TP0735-TP0628 (0.6598422)]
COG0772	COG1512	ECs0093	ftsW	Cell division protein ftsW	ECs3638	ECs3638	Hypothetical membrane protein	[TP0387-TP0561 (0.5082704)]
COG0772	COG1512	ECs0093	ftsW	Cell division protein ftsW	ECs3635	ECs3635	Hypothetical membrane protein	[TP0387-TP0561 (0.5082704)]
COG0772	COG1512	ECs0672	rodA	Rod shape-determining protein rodA	ECs3637	ECs3637	Hypothetical protein {UniProtKB/TrEMBL:Q8X7Q9}	[TP0387-TP0561 (0.5082704)]
COG0772	COG1512	ECs0093	ftsW	Cell division protein ftsW	ECs3637	ECs3637	Hypothetical protein {UniProtKB/TrEMBL:Q8X7Q9}	[TP0387-TP0561 (0.5082704)]
COG0772	COG1512	ECs0672	rodA	Rod shape-determining protein rodA	ECs3635	ECs3635	Hypothetical membrane protein	[TP0387-TP0561 (0.5082704)]
COG0772	COG1512	ECs0672	rodA	Rod shape-determining protein rodA	ECs3638	ECs3638	Hypothetical membrane protein	[TP0387-TP0561 (0.5082704)]
COG0173	COG0493	ECs2576	tls	Aspartyl-tRNA synthetase (EC 6.1.1.12) (Aspartate--tRNA ligase) (AspRS)	ECs3038	yeiT	Hypothetical oxidoreductase yeiT	[TP0985-TP0735 (0.50901)]
COG0173	COG0493	ECs2576	tls	Aspartyl-tRNA synthetase (EC 6.1.1.12) (Aspartate--tRNA ligase) (AspRS)	ECs3759	ygfT	Putative oxidoreductase, Fe-S subunit	[TP0985-TP0735 (0.50901)]
COG0173	COG0493	ECs2576	tls	Aspartyl-tRNA synthetase (EC 6.1.1.12) (Aspartate--tRNA ligase) (AspRS)	ECs3751	ygfK	Hypothetical protein ygfK	[TP0985-TP0735 (0.50901)]
COG0173	COG0493	ECs2576	tls	Aspartyl-tRNA synthetase (EC 6.1.1.12) (Aspartate--tRNA ligase) (AspRS)	ECs3330	aegA	Putative oxidoreductase Fe-S subunit	[TP0985-TP0735 (0.50901)]
COG0173	COG0493	ECs2576	tls	Aspartyl-tRNA synthetase (EC 6.1.1.12) (Aspartate--tRNA ligase) (AspRS)	ECs4092	gltD	Glutamate synthase [NADPH] small chain (EC 1.4.1.13) (Glutamate synthase subunit beta) (NADPH-GOGAT) (GLTS beta chain)	[TP0985-TP0735 (0.50901)]
COG0860	COG2080	ECs3306	amiA	Probable N-acetylmuramoyl-L-alanine amidase amiA precursor (EC 3.5.1.28)	ECs0316	yagT	Putative xanthine dehydrogenase yagT iron-sulfur-binding subunit	[TP0247-TP0080 (0.7296782)]
COG0860	COG2080	ECs5145	amiB	N-acetylmuramoyl-L-alanine amidase amiB precursor (EC 3.5.1.28)	ECs0316	yagT	Putative xanthine dehydrogenase yagT iron-sulfur-binding subunit	[TP0247-TP0080 (0.7296782)]
COG0860	COG2080	ECs3674	amiC	N-acetylmuramoyl-L-alanine amidase amiC precursor (EC 3.5.1.28)	ECs0316	yagT	Putative xanthine dehydrogenase yagT iron-sulfur-binding subunit	[TP0247-TP0080 (0.7296782)]
COG0860	COG2080	ECs5145	amiB	N-acetylmuramoyl-L-alanine amidase amiB precursor (EC 3.5.1.28)	ECs3741	xdhC	Xanthine dehydrogenase iron-sulfur-binding subunit	[TP0247-TP0080 (0.7296782)]
COG0860	COG2080	ECs3306	amiA	Probable N-acetylmuramoyl-L-alanine amidase amiA precursor (EC 3.5.1.28)	ECs3741	xdhC	Xanthine dehydrogenase iron-sulfur-binding subunit	[TP0247-TP0080 (0.7296782)]
COG0860	COG2080	ECs3674	amiC	N-acetylmuramoyl-L-alanine amidase amiC precursor (EC 3.5.1.28)	ECs3741	xdhC	Xanthine dehydrogenase iron-sulfur-binding subunit	[TP0247-TP0080 (0.7296782)]
COG0504	COG0728	ECs3640	pyrG	CTP synthase (EC 6.3.4.2) (UTP--ammonia ligase) (CTP synthetase)	ECs1447	mviN	Virulence factor mviN homolog	[TP0305-TP0516 (0.84299135)]
COG0275	COG0820	ECs0086	mraW	S-adenosyl-methyltransferase mraW (EC 2.1.1.-)	ECs3379	yfgB	Hypothetical UPF0063 protein yfgB	[TP0384-TP0068 (0.79878455)]
COG0242	COG0360	ECs4152	fms	Peptide deformylase (EC 3.5.1.88) (PDF) (Polypeptide deformylase)	ECs5176	rpsF	30S ribosomal protein S6 [Contains: 30S ribosomal protein S6, fully modified isoform; 30S ribosomal protein S6, non-modified isoform]	[TP0757-TP0063 (0.54983324)]
COG0693	COG1653	ECs4034	yhbO	Hypothetical protein yhbO	ECs1888	ycjN	Putative ABC transporter periplasmic-binding protein ycjN precursor	[TP0445-TP0074 (0.5751514)]
COG0693	COG1653	ECs0478	thiJ	4-methyl-5(Beta-hydroxyethyl)-thiazole	ECs1889	ECs1889	Hypothetical protein ECs1889	[TP0445-TP0074 (0.5751514)]
COG0693	COG1653	ECs2705	hchA	Chaperone protein hchA (Hsp31) (EcHsp31)	ECs1889	ECs1889	Hypothetical protein ECs1889	[TP0445-TP0074 (0.5751514)]
COG0693	COG1653	ECs0478	thiJ	4-methyl-5(Beta-hydroxyethyl)-thiazole	ECs4299	ugpB	Glycerol-3-phosphate-binding periplasmic protein precursor	[TP0445-TP0074 (0.5751514)]
COG0693	COG1653	ECs2705	hchA	Chaperone protein hchA (Hsp31) (EcHsp31)	ECs4299	ugpB	Glycerol-3-phosphate-binding periplasmic protein precursor	[TP0445-TP0074 (0.5751514)]
COG0693	COG1653	ECs4034	yhbO	Hypothetical protein yhbO	ECs1889	ECs1889	Hypothetical protein ECs1889	[TP0445-TP0074 (0.5751514)]
COG0693	COG1653	ECs2705	hchA	Chaperone protein hchA (Hsp31) (EcHsp31)	ECs1888	ycjN	Putative ABC transporter periplasmic-binding protein ycjN precursor	[TP0445-TP0074 (0.5751514)]
COG0693	COG1653	ECs0478	thiJ	4-methyl-5(Beta-hydroxyethyl)-thiazole	ECs1888	ycjN	Putative ABC transporter periplasmic-binding protein ycjN precursor	[TP0445-TP0074 (0.5751514)]
COG0693	COG1653	ECs4034	yhbO	Hypothetical protein yhbO	ECs4299	ugpB	Glycerol-3-phosphate-binding periplasmic protein precursor	[TP0445-TP0074 (0.5751514)]
COG0267	COG0357	ECs4511	ECs4511	50S ribosomal protein L33	ECs4682	gidB	Methyltransferase gidB (EC 2.1.-.-) (Glucose-inhibited division protein B)	[TP0234-TP0946 (0.6249908)]
COG0234	COG0772	ECs5123	groS	10 kDa chaperonin (Protein Cpn10) (groES protein)	ECs0672	rodA	Rod shape-determining protein rodA	[TP1013-TP0387 (0.81326103)]
COG0234	COG0772	ECs5123	groS	10 kDa chaperonin (Protein Cpn10) (groES protein)	ECs0093	ftsW	Cell division protein ftsW	[TP1013-TP0387 (0.81326103)]
COG0445	COG0457	ECs4683	gidA	tRNA uridine 5-carboxymethylaminomethyl modification enzyme gidA (Glucose-inhibited division protein A)	ECs4576	ECs4576	Type III secretion system CesD protein	[TP0044-TP0954 (0.8549597)]
COG0445	COG0457	ECs4683	gidA	tRNA uridine 5-carboxymethylaminomethyl modification enzyme gidA (Glucose-inhibited division protein A)	ECs3708	ygeG	Hypothetical protein ygeG	[TP0044-TP0954 (0.8549597)]
COG0445	COG0457	ECs4683	gidA	tRNA uridine 5-carboxymethylaminomethyl modification enzyme gidA (Glucose-inhibited division protein A)	ECs3709	ygeH	Hypothetical protein ygeH	[TP0044-TP0954 (0.8549597)]
COG0445	COG0457	ECs4683	gidA	tRNA uridine 5-carboxymethylaminomethyl modification enzyme gidA (Glucose-inhibited division protein A)	ECs0600	nfrA	Bacteriophage N4 receptor, outer membrane protein	[TP0044-TP0954 (0.8549597)]
COG0445	COG0457	ECs4683	gidA	tRNA uridine 5-carboxymethylaminomethyl modification enzyme gidA (Glucose-inhibited division protein A)	ECs4410	b3530	Cellulose synthase operon protein C	[TP0044-TP0954 (0.8549597)]
COG0305	COG1595	ECs5034	dnaB	Replicative DNA helicase (EC 3.6.1.-)	ECs3439	rpoE	RNA polymerase sigma-E factor (Sigma-24)	[TP0058-TP0092 (0.74082893)]
COG0305	COG1595	ECs1190	ECs1190	Replication protein P {UniProtKB/TrEMBL:Q8X2R8}	ECs3439	rpoE	RNA polymerase sigma-E factor (Sigma-24)	[TP0058-TP0092 (0.74082893)]
COG0290	COG1516	ECs2425	fit	Translation initiation factor IF-3 [Contains: IF-3L; IF-3S]	ECs2664	fliS	Flagellar protein FliS {UniProtKB/TrEMBL:Q7AD05}	[TP0850-TP0943 (0.6225916)]
COG0228	COG0250	ECs3472	rpsP	30S ribosomal protein S16	ECs4905	nusG	Transcription antitermination protein nusG	[TP0905-TP0236 (0.7099409)]
COG0228	COG0250	ECs3472	rpsP	30S ribosomal protein S16	ECs4770	rfaH	Transcriptional activator rfaH	[TP0905-TP0236 (0.7099409)]
COG1595	COG1868	ECs3439	rpoE	RNA polymerase sigma-E factor (Sigma-24)	ECs2684	fliM	Flagellar motor switch protein fliM	[TP0092-TP0721 (0.802411)]
COG0173	COG1512	ECs2576	tls	Aspartyl-tRNA synthetase (EC 6.1.1.12) (Aspartate--tRNA ligase) (AspRS)	ECs3637	ECs3637	Hypothetical protein {UniProtKB/TrEMBL:Q8X7Q9}	[TP0985-TP0561 (0.83540547)]
COG0173	COG1512	ECs2576	tls	Aspartyl-tRNA synthetase (EC 6.1.1.12) (Aspartate--tRNA ligase) (AspRS)	ECs3635	ECs3635	Hypothetical membrane protein	[TP0985-TP0561 (0.83540547)]
COG0173	COG1512	ECs2576	tls	Aspartyl-tRNA synthetase (EC 6.1.1.12) (Aspartate--tRNA ligase) (AspRS)	ECs3638	ECs3638	Hypothetical membrane protein	[TP0985-TP0561 (0.83540547)]
COG0465	COG0532	ECs4057	hflB	Cell division protein ftsH (EC 3.4.24.-)	ECs4049	ssyG	Translation initiation factor IF-2	[TP0330-TP0891 (0.8751731)]
COG1452	COG1488	ECs0059	imp	Organic solvent tolerance protein precursor	ECs1014	pncB	Nicotinate phosphoribosyltransferase (EC 2.4.2.11) (NAPRTase)	[TP0515-TP0628 (0.6658587)]
COG0234	COG0445	ECs5123	groS	10 kDa chaperonin (Protein Cpn10) (groES protein)	ECs4683	gidA	tRNA uridine 5-carboxymethylaminomethyl modification enzyme gidA (Glucose-inhibited division protein A)	[TP1013-TP0044 (0.813164)]
COG0326	COG0353	ECs0526	htpG	Chaperone protein htpG (Heat shock protein htpG) (High temperature protein G) (Heat shock protein C62.5)	ECs0525	recR	Recombination protein recR	[TP0984-TP1004 (0.5573069)]
COG0301	COG1643	ECs0477	thiI	Thiamine biosynthesis protein thiI	ECs0152	hrpB	ATP-dependent RNA helicase hrpB (EC 3.6.1.-)	[TP0559-TP0526 (0.5663735)]
COG0301	COG1643	ECs0477	thiI	Thiamine biosynthesis protein thiI	ECs2015	hrpA	ATP-dependent RNA helicase hrpA (EC 3.6.1.-)	[TP0559-TP0526 (0.5663735)]
COG0265	COG1381	ECs4108	hhoB	Protease degS precursor (EC 3.4.21.-)	ECs3431	recO	DNA repair protein recO (Recombination protein O)	[TP0773-TP0636 (0.870009)]
COG0265	COG1381	ECs4107	degQ	Serine endoprotease {UniProtKB/TrEMBL:Q7AAG3}	ECs3431	recO	DNA repair protein recO (Recombination protein O)	[TP0773-TP0636 (0.870009)]
COG0265	COG1381	ECs0165	htrA	Protease do precursor (EC 3.4.21.-)	ECs3431	recO	DNA repair protein recO (Recombination protein O)	[TP0773-TP0636 (0.870009)]
COG0457	COG0860	ECs4576	ECs4576	Type III secretion system CesD protein	ECs3306	amiA	Probable N-acetylmuramoyl-L-alanine amidase amiA precursor (EC 3.5.1.28)	[TP0820-TP0247 (0.74644035), TP0067-TP0247 (0.79531366)]
COG0457	COG0860	ECs4410	b3530	Cellulose synthase operon protein C	ECs3674	amiC	N-acetylmuramoyl-L-alanine amidase amiC precursor (EC 3.5.1.28)	[TP0820-TP0247 (0.74644035), TP0067-TP0247 (0.79531366)]
COG0457	COG0860	ECs4410	b3530	Cellulose synthase operon protein C	ECs5145	amiB	N-acetylmuramoyl-L-alanine amidase amiB precursor (EC 3.5.1.28)	[TP0820-TP0247 (0.74644035), TP0067-TP0247 (0.79531366)]
COG0457	COG0860	ECs0600	nfrA	Bacteriophage N4 receptor, outer membrane protein	ECs5145	amiB	N-acetylmuramoyl-L-alanine amidase amiB precursor (EC 3.5.1.28)	[TP0820-TP0247 (0.74644035), TP0067-TP0247 (0.79531366)]
COG0457	COG0860	ECs3709	ygeH	Hypothetical protein ygeH	ECs5145	amiB	N-acetylmuramoyl-L-alanine amidase amiB precursor (EC 3.5.1.28)	[TP0820-TP0247 (0.74644035), TP0067-TP0247 (0.79531366)]
COG0457	COG0860	ECs4576	ECs4576	Type III secretion system CesD protein	ECs3674	amiC	N-acetylmuramoyl-L-alanine amidase amiC precursor (EC 3.5.1.28)	[TP0820-TP0247 (0.74644035), TP0067-TP0247 (0.79531366)]
COG0457	COG0860	ECs3708	ygeG	Hypothetical protein ygeG	ECs3306	amiA	Probable N-acetylmuramoyl-L-alanine amidase amiA precursor (EC 3.5.1.28)	[TP0820-TP0247 (0.74644035), TP0067-TP0247 (0.79531366)]
COG0457	COG0860	ECs3708	ygeG	Hypothetical protein ygeG	ECs3674	amiC	N-acetylmuramoyl-L-alanine amidase amiC precursor (EC 3.5.1.28)	[TP0820-TP0247 (0.74644035), TP0067-TP0247 (0.79531366)]
COG0457	COG0860	ECs0600	nfrA	Bacteriophage N4 receptor, outer membrane protein	ECs3674	amiC	N-acetylmuramoyl-L-alanine amidase amiC precursor (EC 3.5.1.28)	[TP0820-TP0247 (0.74644035), TP0067-TP0247 (0.79531366)]
COG0457	COG0860	ECs4576	ECs4576	Type III secretion system CesD protein	ECs5145	amiB	N-acetylmuramoyl-L-alanine amidase amiB precursor (EC 3.5.1.28)	[TP0820-TP0247 (0.74644035), TP0067-TP0247 (0.79531366)]
COG0457	COG0860	ECs3709	ygeH	Hypothetical protein ygeH	ECs3674	amiC	N-acetylmuramoyl-L-alanine amidase amiC precursor (EC 3.5.1.28)	[TP0820-TP0247 (0.74644035), TP0067-TP0247 (0.79531366)]
COG0457	COG0860	ECs4410	b3530	Cellulose synthase operon protein C	ECs3306	amiA	Probable N-acetylmuramoyl-L-alanine amidase amiA precursor (EC 3.5.1.28)	[TP0820-TP0247 (0.74644035), TP0067-TP0247 (0.79531366)]
COG0457	COG0860	ECs0600	nfrA	Bacteriophage N4 receptor, outer membrane protein	ECs3306	amiA	Probable N-acetylmuramoyl-L-alanine amidase amiA precursor (EC 3.5.1.28)	[TP0820-TP0247 (0.74644035), TP0067-TP0247 (0.79531366)]
COG0457	COG0860	ECs3709	ygeH	Hypothetical protein ygeH	ECs3306	amiA	Probable N-acetylmuramoyl-L-alanine amidase amiA precursor (EC 3.5.1.28)	[TP0820-TP0247 (0.74644035), TP0067-TP0247 (0.79531366)]
COG0457	COG0860	ECs3708	ygeG	Hypothetical protein ygeG	ECs5145	amiB	N-acetylmuramoyl-L-alanine amidase amiB precursor (EC 3.5.1.28)	[TP0820-TP0247 (0.74644035), TP0067-TP0247 (0.79531366)]
COG2201	COG4786	ECs2593	cheB	Chemotaxis response regulator protein-glutamate methylesterase (EC 3.1.1.61)	ECs1456	flgG	Flagellar basal-body rod protein flgG (Distal rod protein)	[TP0631-TP0961 (0.5728655)]
COG1653	COG2204	ECs1888	ycjN	Putative ABC transporter periplasmic-binding protein ycjN precursor	ECs3420	yfhA	Hypothetical protein yfhA (ORF-2)	[TP0074-TP0519 (0.57840663)]
COG1653	COG2204	ECs1889	ECs1889	Hypothetical protein ECs1889	ECs4927	zraR	Transcriptional regulatory protein zraR	[TP0074-TP0519 (0.57840663)]
COG1653	COG2204	ECs1888	ycjN	Putative ABC transporter periplasmic-binding protein ycjN precursor	ECs4790	glnG	Nitrogen regulation protein NR(I)	[TP0074-TP0519 (0.57840663)]
COG1653	COG2204	ECs4299	ugpB	Glycerol-3-phosphate-binding periplasmic protein precursor	ECs4790	glnG	Nitrogen regulation protein NR(I)	[TP0074-TP0519 (0.57840663)]
COG1653	COG2204	ECs1889	ECs1889	Hypothetical protein ECs1889	ECs4790	glnG	Nitrogen regulation protein NR(I)	[TP0074-TP0519 (0.57840663)]
COG1653	COG2204	ECs1889	ECs1889	Hypothetical protein ECs1889	ECs3420	yfhA	Hypothetical protein yfhA (ORF-2)	[TP0074-TP0519 (0.57840663)]
COG1653	COG2204	ECs1888	ycjN	Putative ABC transporter periplasmic-binding protein ycjN precursor	ECs4927	zraR	Transcriptional regulatory protein zraR	[TP0074-TP0519 (0.57840663)]
COG1653	COG2204	ECs4299	ugpB	Glycerol-3-phosphate-binding periplasmic protein precursor	ECs3420	yfhA	Hypothetical protein yfhA (ORF-2)	[TP0074-TP0519 (0.57840663)]
COG1653	COG2204	ECs4299	ugpB	Glycerol-3-phosphate-binding periplasmic protein precursor	ECs4927	zraR	Transcriptional regulatory protein zraR	[TP0074-TP0519 (0.57840663)]
COG0652	COG1749	ECs0587	ppiB	Peptidyl-prolyl cis-trans isomerase B (EC 5.2.1.8) (PPIase B) (Rotamase B)	ECs1454	flgE	Flagellar biosynthesis, hook protein	[TP0947-TP0727 (0.6414869)]
COG0652	COG1749	ECs4214	rot	Peptidyl-prolyl cis-trans isomerase A precursor (EC 5.2.1.8) (PPIase A) (Rotamase A) (Cyclophilin A)	ECs1454	flgE	Flagellar biosynthesis, hook protein	[TP0947-TP0727 (0.6414869)]
COG1186	COG1925	ECs0193	yaeJ	Hypothetical protein yaeJ	ECs4354	ECs4354	Phosphotransferase system HPr enzyme	[TP0576-TP0589 (0.79878455)]
COG1186	COG1925	ECs0193	yaeJ	Hypothetical protein yaeJ	ECs4085	npr	Phosphocarrier protein NPr (Nitrogen related HPr)	[TP0576-TP0589 (0.79878455)]
COG1186	COG1925	ECs3763	prfB	Peptide chain release factor 2 (RF-2)	ECs4085	npr	Phosphocarrier protein NPr (Nitrogen related HPr)	[TP0576-TP0589 (0.79878455)]
COG1186	COG1925	ECs0263	prfH	Peptide chain release factor homolog (RF-H)	ECs3287	hpr	Phosphocarrier protein HPr (Histidine-containing protein)	[TP0576-TP0589 (0.79878455)]
COG1186	COG1925	ECs3763	prfB	Peptide chain release factor 2 (RF-2)	ECs3287	hpr	Phosphocarrier protein HPr (Histidine-containing protein)	[TP0576-TP0589 (0.79878455)]
COG1186	COG1925	ECs3763	prfB	Peptide chain release factor 2 (RF-2)	ECs4354	ECs4354	Phosphotransferase system HPr enzyme	[TP0576-TP0589 (0.79878455)]
COG1186	COG1925	ECs0193	yaeJ	Hypothetical protein yaeJ	ECs3287	hpr	Phosphocarrier protein HPr (Histidine-containing protein)	[TP0576-TP0589 (0.79878455)]
COG1186	COG1925	ECs0263	prfH	Peptide chain release factor homolog (RF-H)	ECs4354	ECs4354	Phosphotransferase system HPr enzyme	[TP0576-TP0589 (0.79878455)]
COG1186	COG1925	ECs0263	prfH	Peptide chain release factor homolog (RF-H)	ECs4085	npr	Phosphocarrier protein NPr (Nitrogen related HPr)	[TP0576-TP0589 (0.79878455)]
COG1749	COG2885	ECs1454	flgE	Flagellar biosynthesis, hook protein	ECs0776	pal	Peptidoglycan-associated lipoprotein precursor	[TP0727-TP0292 (0.89187646)]
COG1749	COG2885	ECs1454	flgE	Flagellar biosynthesis, hook protein	ECs3468	yfiB	Putative lipoprotein yfiB precursor	[TP0727-TP0292 (0.89187646)]
COG1749	COG2885	ECs1454	flgE	Flagellar biosynthesis, hook protein	ECs5257	ECs5257	No significant matches {UniProtKB/TrEMBL:Q8XC78}	[TP0727-TP0292 (0.89187646)]
COG1749	COG2885	ECs1454	flgE	Flagellar biosynthesis, hook protein	ECs4437	yiaD	Inner membrane lipoprotein yiaD precursor	[TP0727-TP0292 (0.89187646)]
COG1749	COG2885	ECs1454	flgE	Flagellar biosynthesis, hook protein	ECs1041	con	Outer membrane protein A precursor (Outer membrane protein II*)	[TP0727-TP0292 (0.89187646)]
COG1177	COG1558	ECs0937	potI	Putrescine transport system permease protein potI	ECs1452	flgC	Flagellar basal-body rod protein flgC (Putative proximal rod protein)	[TP0654-TP0397 (0.7022186)]
COG1177	COG1558	ECs1500	potC	Spermidine/putrescine transport system permease protein potC	ECs1452	flgC	Flagellar basal-body rod protein flgC (Putative proximal rod protein)	[TP0654-TP0397 (0.7022186)]
COG1177	COG1558	ECs2047	ydcV	Inner membrane ABC transporter permease protein ydcV	ECs1452	flgC	Flagellar basal-body rod protein flgC (Putative proximal rod protein)	[TP0654-TP0397 (0.7022186)]
COG1418	COG2269	ECs2700	yedJ	Hypothetical protein yedJ	ECs5136	genX	Putative lysyl-tRNA synthetase (EC 6.1.1.6) (Lysine--tRNA ligase) (LysRS) (GX)	[TP1018-TP1040 (0.7620277)]
COG1512	COG4658	ECs3638	ECs3638	Hypothetical membrane protein	ECs2339	rnfD	Electron transport complex protein rnfD	[TP0561-TP0151 (0.5550382)]
COG1512	COG4658	ECs3637	ECs3637	Hypothetical protein {UniProtKB/TrEMBL:Q8X7Q9}	ECs2339	rnfD	Electron transport complex protein rnfD	[TP0561-TP0151 (0.5550382)]
COG1512	COG4658	ECs3635	ECs3635	Hypothetical membrane protein	ECs2339	rnfD	Electron transport complex protein rnfD	[TP0561-TP0151 (0.5550382)]
COG0319	COG0333	ECs0697	ybeY	UPF0054 protein ybeY	ECs1467	rpmF	50S ribosomal protein L32	[TP0650-TP0807 (0.80809164)]
COG0301	COG0849	ECs0477	thiI	Thiamine biosynthesis protein thiI	ECs0098	ftsA	Cell division protein ftsA	[TP0559-TP0389 (0.64923996)]
COG0195	COG1643	ECs4050	nusA	Transcription elongation protein nusA (N utilization substance protein A) (L factor)	ECs2015	hrpA	ATP-dependent RNA helicase hrpA (EC 3.6.1.-)	[TP0892-TP0526 (0.71912634)]
COG0195	COG1643	ECs4050	nusA	Transcription elongation protein nusA (N utilization substance protein A) (L factor)	ECs0152	hrpB	ATP-dependent RNA helicase hrpB (EC 3.6.1.-)	[TP0892-TP0526 (0.71912634)]
COG0216	COG0457	ECs1716	prfA	Peptide chain release factor 1 (RF-1)	ECs0600	nfrA	Bacteriophage N4 receptor, outer membrane protein	[TP0051-TP0067 (0.7097377)]
COG0216	COG0457	ECs1716	prfA	Peptide chain release factor 1 (RF-1)	ECs3708	ygeG	Hypothetical protein ygeG	[TP0051-TP0067 (0.7097377)]
COG0216	COG0457	ECs1716	prfA	Peptide chain release factor 1 (RF-1)	ECs3709	ygeH	Hypothetical protein ygeH	[TP0051-TP0067 (0.7097377)]
COG0216	COG0457	ECs1716	prfA	Peptide chain release factor 1 (RF-1)	ECs4576	ECs4576	Type III secretion system CesD protein	[TP0051-TP0067 (0.7097377)]
COG0216	COG0457	ECs1716	prfA	Peptide chain release factor 1 (RF-1)	ECs4410	b3530	Cellulose synthase operon protein C	[TP0051-TP0067 (0.7097377)]
COG1360	COG4786	ECs2599	motB	Chemotaxis protein motB (Motility protein B)	ECs1456	flgG	Flagellar basal-body rod protein flgG (Distal rod protein)	[TP0724-TP0961 (0.729456)]
COG1360	COG4786	ECs0256	mbhA	Putative motility protein	ECs1456	flgG	Flagellar basal-body rod protein flgG (Distal rod protein)	[TP0724-TP0961 (0.729456)]
COG0687	COG0693	ECs0934	potF	Putrescine-binding periplasmic protein precursor	ECs2705	hchA	Chaperone protein hchA (Hsp31) (EcHsp31)	[TP0655-TP0445 (0.5706956)]
COG0687	COG0693	ECs2044	ydcS	Putative ABC transporter periplasmic-binding protein ydcS precursor	ECs4034	yhbO	Hypothetical protein yhbO	[TP0655-TP0445 (0.5706956)]
COG0687	COG0693	ECs1499	potD	Spermidine/putrescine-binding periplasmic protein precursor (SPBP)	ECs4034	yhbO	Hypothetical protein yhbO	[TP0655-TP0445 (0.5706956)]
COG0687	COG0693	ECs2044	ydcS	Putative ABC transporter periplasmic-binding protein ydcS precursor	ECs2705	hchA	Chaperone protein hchA (Hsp31) (EcHsp31)	[TP0655-TP0445 (0.5706956)]
COG0687	COG0693	ECs0934	potF	Putrescine-binding periplasmic protein precursor	ECs4034	yhbO	Hypothetical protein yhbO	[TP0655-TP0445 (0.5706956)]
COG0687	COG0693	ECs1499	potD	Spermidine/putrescine-binding periplasmic protein precursor (SPBP)	ECs2705	hchA	Chaperone protein hchA (Hsp31) (EcHsp31)	[TP0655-TP0445 (0.5706956)]
COG0687	COG0693	ECs2044	ydcS	Putative ABC transporter periplasmic-binding protein ydcS precursor	ECs0478	thiJ	4-methyl-5(Beta-hydroxyethyl)-thiazole	[TP0655-TP0445 (0.5706956)]
COG0687	COG0693	ECs0934	potF	Putrescine-binding periplasmic protein precursor	ECs0478	thiJ	4-methyl-5(Beta-hydroxyethyl)-thiazole	[TP0655-TP0445 (0.5706956)]
COG0687	COG0693	ECs1499	potD	Spermidine/putrescine-binding periplasmic protein precursor (SPBP)	ECs0478	thiJ	4-methyl-5(Beta-hydroxyethyl)-thiazole	[TP0655-TP0445 (0.5706956)]
COG1385	COG2204	ECs3822	yggJ	Hypothetical UPF0088 protein yggJ	ECs3420	yfhA	Hypothetical protein yfhA (ORF-2)	[TP0032-TP0519 (0.67332727)]
COG1385	COG2204	ECs3822	yggJ	Hypothetical UPF0088 protein yggJ	ECs4790	glnG	Nitrogen regulation protein NR(I)	[TP0032-TP0519 (0.67332727)]
COG1385	COG2204	ECs3822	yggJ	Hypothetical UPF0088 protein yggJ	ECs4927	zraR	Transcriptional regulatory protein zraR	[TP0032-TP0519 (0.67332727)]
COG0542	COG2204	ECs0968	lopD	ATP-dependent Clp protease ATP-binding subunit clpA	ECs4927	zraR	Transcriptional regulatory protein zraR	[TP0071-TP0519 (0.6908589)]
COG0542	COG2204	ECs3455	clpB	Chaperone clpB {UniProtKB/Swiss-Prot:P63285}	ECs4790	glnG	Nitrogen regulation protein NR(I)	[TP0071-TP0519 (0.6908589)]
COG0542	COG2204	ECs3455	clpB	Chaperone clpB {UniProtKB/Swiss-Prot:P63285}	ECs3420	yfhA	Hypothetical protein yfhA (ORF-2)	[TP0071-TP0519 (0.6908589)]
COG0542	COG2204	ECs3455	clpB	Chaperone clpB {UniProtKB/Swiss-Prot:P63285}	ECs4927	zraR	Transcriptional regulatory protein zraR	[TP0071-TP0519 (0.6908589)]
COG0542	COG2204	ECs0223	ECs0223	Putative protease {UniProtKB/TrEMBL:Q8X7V7}	ECs4790	glnG	Nitrogen regulation protein NR(I)	[TP0071-TP0519 (0.6908589)]
COG0542	COG2204	ECs0223	ECs0223	Putative protease {UniProtKB/TrEMBL:Q8X7V7}	ECs4927	zraR	Transcriptional regulatory protein zraR	[TP0071-TP0519 (0.6908589)]
COG0542	COG2204	ECs0223	ECs0223	Putative protease {UniProtKB/TrEMBL:Q8X7V7}	ECs3420	yfhA	Hypothetical protein yfhA (ORF-2)	[TP0071-TP0519 (0.6908589)]
COG0542	COG2204	ECs0968	lopD	ATP-dependent Clp protease ATP-binding subunit clpA	ECs4790	glnG	Nitrogen regulation protein NR(I)	[TP0071-TP0519 (0.6908589)]
COG0542	COG2204	ECs0968	lopD	ATP-dependent Clp protease ATP-binding subunit clpA	ECs3420	yfhA	Hypothetical protein yfhA (ORF-2)	[TP0071-TP0519 (0.6908589)]
COG0153	COG2080	ECs0785	galA	Galactokinase (EC 2.7.1.6) (Galactose kinase)	ECs3741	xdhC	Xanthine dehydrogenase iron-sulfur-binding subunit	[TP0418-TP0080 (0.66367555)]
COG0153	COG2080	ECs0785	galA	Galactokinase (EC 2.7.1.6) (Galactose kinase)	ECs0316	yagT	Putative xanthine dehydrogenase yagT iron-sulfur-binding subunit	[TP0418-TP0080 (0.66367555)]
COG0705	COG1187	ECs4267	glpG	Protein of glp regulon {UniProtKB/TrEMBL:Q8X6Z6}	ECs5005	rluF	Ribosomal large subunit pseudouridine synthase F (EC 5.4.99.-) (rRNA- uridine isomerase F) (rRNA pseudouridylate synthase F)	[TP0982-TP0459 (0.6079956)]
COG0705	COG1187	ECs4267	glpG	Protein of glp regulon {UniProtKB/TrEMBL:Q8X6Z6}	ECs1607	rluE	Ribosomal large subunit pseudouridine synthase E (EC 5.4.99.-) (rRNA- uridine isomerase E) (rRNA pseudouridylate synthase E)	[TP0982-TP0459 (0.6079956)]
COG0705	COG1187	ECs4267	glpG	Protein of glp regulon {UniProtKB/TrEMBL:Q8X6Z6}	ECs3075	rsuA	Ribosomal small subunit pseudouridine synthase A (EC 5.4.99.-) (16S pseudouridylate 516 synthase) (16S pseudouridine 516 synthase) (rRNA- uridine isomerase A) (rRNA pseudouridylate synthase A)	[TP0982-TP0459 (0.6079956)]
COG0705	COG1187	ECs4267	glpG	Protein of glp regulon {UniProtKB/TrEMBL:Q8X6Z6}	ECs1841	rluB	Ribosomal large subunit pseudouridine synthase B (EC 5.4.99.-) (rRNA- uridine isomerase B) (rRNA pseudouridylate synthase B)	[TP0982-TP0459 (0.6079956)]
COG0690	COG1512	ECs4904	prlG	Preprotein translocase secE subunit	ECs3635	ECs3635	Hypothetical membrane protein	[TP0235-TP0561 (0.5857341)]
COG0690	COG1512	ECs4904	prlG	Preprotein translocase secE subunit	ECs3637	ECs3637	Hypothetical protein {UniProtKB/TrEMBL:Q8X7Q9}	[TP0235-TP0561 (0.5857341)]
COG0690	COG1512	ECs4904	prlG	Preprotein translocase secE subunit	ECs3638	ECs3638	Hypothetical membrane protein	[TP0235-TP0561 (0.5857341)]
COG0569	COG1256	ECs4155	trkA	Trk system potassium uptake protein trkA (K(+)-uptake protein trkA)	ECs1460	flaS	Flagellar biosynthesis, hook-filament junction	[TP0024-TP0660 (0.58621275)]
COG0290	COG0457	ECs2425	fit	Translation initiation factor IF-3 [Contains: IF-3L; IF-3S]	ECs3708	ygeG	Hypothetical protein ygeG	[TP0850-TP0095 (0.6947713)]
COG0290	COG0457	ECs2425	fit	Translation initiation factor IF-3 [Contains: IF-3L; IF-3S]	ECs4576	ECs4576	Type III secretion system CesD protein	[TP0850-TP0095 (0.6947713)]
COG0290	COG0457	ECs2425	fit	Translation initiation factor IF-3 [Contains: IF-3L; IF-3S]	ECs4410	b3530	Cellulose synthase operon protein C	[TP0850-TP0095 (0.6947713)]
COG0290	COG0457	ECs2425	fit	Translation initiation factor IF-3 [Contains: IF-3L; IF-3S]	ECs0600	nfrA	Bacteriophage N4 receptor, outer membrane protein	[TP0850-TP0095 (0.6947713)]
COG0290	COG0457	ECs2425	fit	Translation initiation factor IF-3 [Contains: IF-3L; IF-3S]	ECs3709	ygeH	Hypothetical protein ygeH	[TP0850-TP0095 (0.6947713)]
COG0080	COG0301	ECs4906	rplK	50S ribosomal protein L11	ECs0477	thiI	Thiamine biosynthesis protein thiI	[TP0237-TP0559 (0.59848577)]
COG0782	COG0860	ECs4248	greB	Transcription elongation factor greB (Transcript cleavage factor greB)	ECs5145	amiB	N-acetylmuramoyl-L-alanine amidase amiB precursor (EC 3.5.1.28)	[TP0019-TP0247 (0.7668169)]
COG0782	COG0860	ECs4060	greA	Transcription elongation factor greA (Transcript cleavage factor greA)	ECs3674	amiC	N-acetylmuramoyl-L-alanine amidase amiC precursor (EC 3.5.1.28)	[TP0019-TP0247 (0.7668169)]
COG0782	COG0860	ECs4248	greB	Transcription elongation factor greB (Transcript cleavage factor greB)	ECs3306	amiA	Probable N-acetylmuramoyl-L-alanine amidase amiA precursor (EC 3.5.1.28)	[TP0019-TP0247 (0.7668169)]
COG0782	COG0860	ECs0649	rnk	Regulator of nucleoside diphosphate kinase	ECs5145	amiB	N-acetylmuramoyl-L-alanine amidase amiB precursor (EC 3.5.1.28)	[TP0019-TP0247 (0.7668169)]
COG0782	COG0860	ECs4060	greA	Transcription elongation factor greA (Transcript cleavage factor greA)	ECs5145	amiB	N-acetylmuramoyl-L-alanine amidase amiB precursor (EC 3.5.1.28)	[TP0019-TP0247 (0.7668169)]
COG0782	COG0860	ECs4248	greB	Transcription elongation factor greB (Transcript cleavage factor greB)	ECs3674	amiC	N-acetylmuramoyl-L-alanine amidase amiC precursor (EC 3.5.1.28)	[TP0019-TP0247 (0.7668169)]
COG0782	COG0860	ECs0649	rnk	Regulator of nucleoside diphosphate kinase	ECs3674	amiC	N-acetylmuramoyl-L-alanine amidase amiC precursor (EC 3.5.1.28)	[TP0019-TP0247 (0.7668169)]
COG0782	COG0860	ECs0649	rnk	Regulator of nucleoside diphosphate kinase	ECs3306	amiA	Probable N-acetylmuramoyl-L-alanine amidase amiA precursor (EC 3.5.1.28)	[TP0019-TP0247 (0.7668169)]
COG0782	COG0860	ECs4060	greA	Transcription elongation factor greA (Transcript cleavage factor greA)	ECs3306	amiA	Probable N-acetylmuramoyl-L-alanine amidase amiA precursor (EC 3.5.1.28)	[TP0019-TP0247 (0.7668169)]
COG0234	COG1619	ECs5123	groS	10 kDa chaperonin (Protein Cpn10) (groES protein)	ECs1688	ldcA	Muramoyltetrapeptide carboxypeptidase (EC 3.4.17.13) (LD- carboxypeptidase A)	[TP1013-TP0688 (0.6288964)]
COG0255	COG1516	ECs4177	rpmC	50S ribosomal protein L29	ECs2664	fliS	Flagellar protein FliS {UniProtKB/TrEMBL:Q7AD05}	[TP0197-TP0943 (0.5311184)]
COG0024	COG0530	ECs0170	map	Methionine aminopeptidase (EC 3.4.11.18) (MAP) (Peptidase M)	ECs4075	yrbG	Inner membrane protein yrbG	[TP0842-TP1034 (0.7696508)]
COG0530	COG0771	ECs4075	yrbG	Inner membrane protein yrbG	ECs0092	murD	UDP-N-acetylmuramoylalanine--D-glutamate ligase (EC 6.3.2.9) (UDP-N- acetylmuramoyl-L-alanyl-D-glutamate synthetase) (D-glutamic acid- adding enzyme)	[TP1034-TP0903 (0.71912634)]
COG1115	COG1512	ECs0007	yaaJ	Inner membrane transport protein	ECs3638	ECs3638	Hypothetical membrane protein	[TP0414-TP0561 (0.5704539)]
COG1115	COG1512	ECs0007	yaaJ	Inner membrane transport protein	ECs3637	ECs3637	Hypothetical protein {UniProtKB/TrEMBL:Q8X7Q9}	[TP0414-TP0561 (0.5704539)]
COG1115	COG1512	ECs0007	yaaJ	Inner membrane transport protein	ECs3635	ECs3635	Hypothetical membrane protein	[TP0414-TP0561 (0.5704539)]
COG0849	COG1061	ECs0098	ftsA	Cell division protein ftsA	ECs3076	yejH	Putative ATP-dependent helicase	[TP0389-TP0380 (0.6968711)]
COG0849	COG1061	ECs0098	ftsA	Cell division protein ftsA	ECs1305	ECs1305	Hypothetical protein ECs1305	[TP0389-TP0380 (0.6968711)]
COG0322	COG0353	ECs2651	uvrC	UvrABC system protein C (Protein uvrC) (Excinuclease ABC subunit C)	ECs0525	recR	Recombination protein recR	[TP0472-TP1004 (0.53674763)]
COG0322	COG0353	ECs2447	cho	Excinuclease cho (EC 3.1.25.-) (Endonuclease cho) (UvrC homolog protein)	ECs0525	recR	Recombination protein recR	[TP0472-TP1004 (0.53674763)]
COG0771	COG1595	ECs0092	murD	UDP-N-acetylmuramoylalanine--D-glutamate ligase (EC 6.3.2.9) (UDP-N- acetylmuramoyl-L-alanyl-D-glutamate synthetase) (D-glutamic acid- adding enzyme)	ECs3439	rpoE	RNA polymerase sigma-E factor (Sigma-24)	[TP0903-TP0092 (0.6651206)]
COG1677	COG1815	ECs2676	fliE	Flagellar hook-basal body complex protein fliE	ECs1451	flgB	Flagellar basal-body rod protein flgB (Putative proximal rod protein)	[TP0398-TP0396 (0.79194725)]
COG0188	COG0305	ECs3114	gyrA	DNA gyrase subunit A {UniProtKB/TrEMBL:Q7AC45}	ECs5034	dnaB	Replicative DNA helicase (EC 3.6.1.-)	[TP0005-TP0058 (0.73312306)]
COG0188	COG0305	ECs3903	parC	DNA topoisomerase 4 subunit A (EC 5.99.1.-) (Topoisomerase IV subunit A)	ECs5034	dnaB	Replicative DNA helicase (EC 3.6.1.-)	[TP0005-TP0058 (0.73312306)]
COG0188	COG0305	ECs3114	gyrA	DNA gyrase subunit A {UniProtKB/TrEMBL:Q7AC45}	ECs1190	ECs1190	Replication protein P {UniProtKB/TrEMBL:Q8X2R8}	[TP0005-TP0058 (0.73312306)]
COG0188	COG0305	ECs3903	parC	DNA topoisomerase 4 subunit A (EC 5.99.1.-) (Topoisomerase IV subunit A)	ECs1190	ECs1190	Replication protein P {UniProtKB/TrEMBL:Q8X2R8}	[TP0005-TP0058 (0.73312306)]
COG0233	COG1283	ECs0174	rrf	Ribosome recycling factor (Ribosome-releasing factor) (RRF)	ECs4938	yjbB	Putative alpha helix protein	[TP0604-TP0771 (0.7316062)]
COG0840	COG1344	ECs3954	aer	Aerotaxis sensor receptor	ECs1461	flaT	Flagellar hook-associated protein 3 (HAP3) (Hook-filament junction protein)	[TP0640-TP0870 (0.6975479)]
COG0840	COG1344	ECs2026	trg	Methyl-accepting chemotaxis protein III (MCP-III) (Ribose and galactose chemoreceptor protein)	ECs2662	ECs2662	Flagellin {UniProtKB/TrEMBL:Q7AD06}	[TP0640-TP0870 (0.6975479)]
COG0840	COG1344	ECs5315	tsr	Methyl-accepting chemotaxis protein I (MCP-I) (Serine chemoreceptor protein)	ECs1461	flaT	Flagellar hook-associated protein 3 (HAP3) (Hook-filament junction protein)	[TP0640-TP0870 (0.6975479)]
COG0840	COG1344	ECs2596	tar	Methyl-accepting chemotaxis protein II (MCP-II) (Aspartate chemoreceptor protein)	ECs1461	flaT	Flagellar hook-associated protein 3 (HAP3) (Hook-filament junction protein)	[TP0640-TP0870 (0.6975479)]
COG0840	COG1344	ECs5315	tsr	Methyl-accepting chemotaxis protein I (MCP-I) (Serine chemoreceptor protein)	ECs2662	ECs2662	Flagellin {UniProtKB/TrEMBL:Q7AD06}	[TP0640-TP0870 (0.6975479)]
COG0840	COG1344	ECs2026	trg	Methyl-accepting chemotaxis protein III (MCP-III) (Ribose and galactose chemoreceptor protein)	ECs1461	flaT	Flagellar hook-associated protein 3 (HAP3) (Hook-filament junction protein)	[TP0640-TP0870 (0.6975479)]
COG0840	COG1344	ECs2595	tap	Methyl-accepting chemotaxis protein IV (MCP-IV) (Dipeptide chemoreceptor protein)	ECs2662	ECs2662	Flagellin {UniProtKB/TrEMBL:Q7AD06}	[TP0640-TP0870 (0.6975479)]
COG0840	COG1344	ECs2595	tap	Methyl-accepting chemotaxis protein IV (MCP-IV) (Dipeptide chemoreceptor protein)	ECs1461	flaT	Flagellar hook-associated protein 3 (HAP3) (Hook-filament junction protein)	[TP0640-TP0870 (0.6975479)]
COG0840	COG1344	ECs3954	aer	Aerotaxis sensor receptor	ECs2662	ECs2662	Flagellin {UniProtKB/TrEMBL:Q7AD06}	[TP0640-TP0870 (0.6975479)]
COG0840	COG1344	ECs2596	tar	Methyl-accepting chemotaxis protein II (MCP-II) (Aspartate chemoreceptor protein)	ECs2662	ECs2662	Flagellin {UniProtKB/TrEMBL:Q7AD06}	[TP0640-TP0870 (0.6975479)]
COG1825	COG2812	ECs3077	rplY	50S ribosomal protein L25	ECs0523	dnaX	DNA polymerase III tau subunit (EC 2.7.7.7) [Contains: DNA polymerase III subunit gamma]	[TP0372-TP1005 (0.6540257)]
COG0222	COG0530	ECs4909	rplL	50S ribosomal protein L7/L12 (L8)	ECs4075	yrbG	Inner membrane protein yrbG	[TP0240-TP1034 (0.77472186)]
COG0024	COG1121	ECs0170	map	Methionine aminopeptidase (EC 3.4.11.18) (MAP) (Peptidase M)	ECs2568	znuC	High-affinity zinc uptake system ATP-binding protein znuC	[TP0842-TP0164 (0.77940726)]
COG0361	COG1214	ECs0969	infA	Translation initiation factor IF-1	ECs2516	yeaZ	M22 peptidase homolog yeaZ	[TP0097-TP0876 (0.56457245)]
COG1643	COG2137	ECs0152	hrpB	ATP-dependent RNA helicase hrpB (EC 3.6.1.-)	ECs3555	recX	Regulatory protein recX (Protein oraA)	[TP0526-TP1023 (0.64955014)]
COG1643	COG2137	ECs2015	hrpA	ATP-dependent RNA helicase hrpA (EC 3.6.1.-)	ECs3555	recX	Regulatory protein recX (Protein oraA)	[TP0526-TP1023 (0.64955014)]
COG0257	COG1283	ECs4164	ECs4164	50S ribosomal protein L36	ECs4938	yjbB	Putative alpha helix protein	[TP0209-TP0771 (0.6772987)]
COG1509	COG2812	ECs5127	yjeK	Hypothetical UPF0069 protein yjeK	ECs0523	dnaX	DNA polymerase III tau subunit (EC 2.7.7.7) [Contains: DNA polymerase III subunit gamma]	[TP0121-TP1005 (0.5082704)]
COG0255	COG1011	ECs4177	rpmC	50S ribosomal protein L29	ECs4742	yigB	Putative phosphatase {UniProtKB/TrEMBL:Q7A9E4}	[TP0197-TP0158 (0.6077605)]
COG0255	COG1011	ECs4177	rpmC	50S ribosomal protein L29	ECs5332	yjjG	5'-nucleotidase yjjG (EC 3.1.3.5) (Nucleoside 5'-monophosphate phosphohydrolase)	[TP0197-TP0158 (0.6077605)]
COG0255	COG1011	ECs4177	rpmC	50S ribosomal protein L29	ECs4241	yrfG	Putative phosphatase {UniProtKB/TrEMBL:Q8X805}	[TP0197-TP0158 (0.6077605)]
COG0255	COG1011	ECs4177	rpmC	50S ribosomal protein L29	ECs4808	yihX	Putative phosphatase {UniProtKB/TrEMBL:Q8X8D1}	[TP0197-TP0158 (0.6077605)]
COG2204	COG2204	ECs4790	glnG	Nitrogen regulation protein NR(I)	ECs4790	glnG	Nitrogen regulation protein NR(I)	[TP0519-TP0519 (0.65939915)]
COG2204	COG2204	ECs3420	yfhA	Hypothetical protein yfhA (ORF-2)	ECs3420	yfhA	Hypothetical protein yfhA (ORF-2)	[TP0519-TP0519 (0.65939915)]
COG2204	COG2204	ECs4790	glnG	Nitrogen regulation protein NR(I)	ECs3420	yfhA	Hypothetical protein yfhA (ORF-2)	[TP0519-TP0519 (0.65939915)]
COG2204	COG2204	ECs4927	zraR	Transcriptional regulatory protein zraR	ECs3420	yfhA	Hypothetical protein yfhA (ORF-2)	[TP0519-TP0519 (0.65939915)]
COG2204	COG2204	ECs3420	yfhA	Hypothetical protein yfhA (ORF-2)	ECs4790	glnG	Nitrogen regulation protein NR(I)	[TP0519-TP0519 (0.65939915)]
COG2204	COG2204	ECs3420	yfhA	Hypothetical protein yfhA (ORF-2)	ECs4927	zraR	Transcriptional regulatory protein zraR	[TP0519-TP0519 (0.65939915)]
COG2204	COG2204	ECs4790	glnG	Nitrogen regulation protein NR(I)	ECs4927	zraR	Transcriptional regulatory protein zraR	[TP0519-TP0519 (0.65939915)]
COG2204	COG2204	ECs4927	zraR	Transcriptional regulatory protein zraR	ECs4790	glnG	Nitrogen regulation protein NR(I)	[TP0519-TP0519 (0.65939915)]
COG2204	COG2204	ECs4927	zraR	Transcriptional regulatory protein zraR	ECs4927	zraR	Transcriptional regulatory protein zraR	[TP0519-TP0519 (0.65939915)]
COG0546	COG0739	ECs4227	gph	Phosphoglycolate phosphatase (EC 3.1.3.18) (PGPase) (PGP)	ECs3738	ygeR	Putative lipoprotein {UniProtKB/TrEMBL:Q8X2T2}	[TP0554-TP0782 (0.73069036)]
COG0546	COG0739	ECs4227	gph	Phosphoglycolate phosphatase (EC 3.1.3.18) (PGPase) (PGP)	ECs3596	nlpD	Lipoprotein {UniProtKB/TrEMBL:Q8X7Z3}	[TP0554-TP0782 (0.73069036)]
COG0546	COG0739	ECs4227	gph	Phosphoglycolate phosphatase (EC 3.1.3.18) (PGPase) (PGP)	ECs2566	yebA	Hypothetical metalloprotease yebA precursor (EC 3.4.24.-) (ORFU)	[TP0554-TP0782 (0.73069036)]
COG0242	COG1187	ECs4152	fms	Peptide deformylase (EC 3.5.1.88) (PDF) (Polypeptide deformylase)	ECs1607	rluE	Ribosomal large subunit pseudouridine synthase E (EC 5.4.99.-) (rRNA- uridine isomerase E) (rRNA pseudouridylate synthase E)	[TP0757-TP0459 (0.5284328)]
COG0242	COG1187	ECs4152	fms	Peptide deformylase (EC 3.5.1.88) (PDF) (Polypeptide deformylase)	ECs1841	rluB	Ribosomal large subunit pseudouridine synthase B (EC 5.4.99.-) (rRNA- uridine isomerase B) (rRNA pseudouridylate synthase B)	[TP0757-TP0459 (0.5284328)]
COG0242	COG1187	ECs4152	fms	Peptide deformylase (EC 3.5.1.88) (PDF) (Polypeptide deformylase)	ECs5005	rluF	Ribosomal large subunit pseudouridine synthase F (EC 5.4.99.-) (rRNA- uridine isomerase F) (rRNA pseudouridylate synthase F)	[TP0757-TP0459 (0.5284328)]
COG0242	COG1187	ECs4152	fms	Peptide deformylase (EC 3.5.1.88) (PDF) (Polypeptide deformylase)	ECs3075	rsuA	Ribosomal small subunit pseudouridine synthase A (EC 5.4.99.-) (16S pseudouridylate 516 synthase) (16S pseudouridine 516 synthase) (rRNA- uridine isomerase A) (rRNA pseudouridylate synthase A)	[TP0757-TP0459 (0.5284328)]
COG0457	COG0558	ECs3708	ygeG	Hypothetical protein ygeG	ECs2010	ynbA	Probable enzyme {UniProtKB/TrEMBL:Q8X9S1}	[TP0067-TP0730 (0.86096925)]
COG0457	COG0558	ECs0600	nfrA	Bacteriophage N4 receptor, outer membrane protein	ECs2464	ynjF	Inner membrane protein ynjF	[TP0067-TP0730 (0.86096925)]
COG0457	COG0558	ECs4576	ECs4576	Type III secretion system CesD protein	ECs2464	ynjF	Inner membrane protein ynjF	[TP0067-TP0730 (0.86096925)]
COG0457	COG0558	ECs3709	ygeH	Hypothetical protein ygeH	ECs2650	pgsA	CDP-diacylglycerol--glycerol-3-phosphate 3-phosphatidyltransferase (EC 2.7.8.5) (Phosphatidylglycerophosphate synthase) (PGP synthase)	[TP0067-TP0730 (0.86096925)]
COG0457	COG0558	ECs0600	nfrA	Bacteriophage N4 receptor, outer membrane protein	ECs2010	ynbA	Probable enzyme {UniProtKB/TrEMBL:Q8X9S1}	[TP0067-TP0730 (0.86096925)]
COG0457	COG0558	ECs4410	b3530	Cellulose synthase operon protein C	ECs2464	ynjF	Inner membrane protein ynjF	[TP0067-TP0730 (0.86096925)]
COG0457	COG0558	ECs3708	ygeG	Hypothetical protein ygeG	ECs2650	pgsA	CDP-diacylglycerol--glycerol-3-phosphate 3-phosphatidyltransferase (EC 2.7.8.5) (Phosphatidylglycerophosphate synthase) (PGP synthase)	[TP0067-TP0730 (0.86096925)]
COG0457	COG0558	ECs0600	nfrA	Bacteriophage N4 receptor, outer membrane protein	ECs2650	pgsA	CDP-diacylglycerol--glycerol-3-phosphate 3-phosphatidyltransferase (EC 2.7.8.5) (Phosphatidylglycerophosphate synthase) (PGP synthase)	[TP0067-TP0730 (0.86096925)]
COG0457	COG0558	ECs4576	ECs4576	Type III secretion system CesD protein	ECs2010	ynbA	Probable enzyme {UniProtKB/TrEMBL:Q8X9S1}	[TP0067-TP0730 (0.86096925)]
COG0457	COG0558	ECs3708	ygeG	Hypothetical protein ygeG	ECs2464	ynjF	Inner membrane protein ynjF	[TP0067-TP0730 (0.86096925)]
COG0457	COG0558	ECs4410	b3530	Cellulose synthase operon protein C	ECs2010	ynbA	Probable enzyme {UniProtKB/TrEMBL:Q8X9S1}	[TP0067-TP0730 (0.86096925)]
COG0457	COG0558	ECs3709	ygeH	Hypothetical protein ygeH	ECs2464	ynjF	Inner membrane protein ynjF	[TP0067-TP0730 (0.86096925)]
COG0457	COG0558	ECs3709	ygeH	Hypothetical protein ygeH	ECs2010	ynbA	Probable enzyme {UniProtKB/TrEMBL:Q8X9S1}	[TP0067-TP0730 (0.86096925)]
COG0457	COG0558	ECs4410	b3530	Cellulose synthase operon protein C	ECs2650	pgsA	CDP-diacylglycerol--glycerol-3-phosphate 3-phosphatidyltransferase (EC 2.7.8.5) (Phosphatidylglycerophosphate synthase) (PGP synthase)	[TP0067-TP0730 (0.86096925)]
COG0457	COG0558	ECs4576	ECs4576	Type III secretion system CesD protein	ECs2650	pgsA	CDP-diacylglycerol--glycerol-3-phosphate 3-phosphatidyltransferase (EC 2.7.8.5) (Phosphatidylglycerophosphate synthase) (PGP synthase)	[TP0067-TP0730 (0.86096925)]
COG0020	COG1508	ECs0176	uppS	Undecaprenyl pyrophosphate synthetase (EC 2.5.1.31) (UPP synthetase) (Di-trans,poly-cis-decaprenylcistransferase) (Undecaprenyl diphosphate synthase) (UDS)	ECs4081	rpoN	RNA polymerase, sigma(54 or 60) factor; nitrogen	[TP0603-TP0111 (0.79878455)]
COG0301	COG1509	ECs0477	thiI	Thiamine biosynthesis protein thiI	ECs5127	yjeK	Hypothetical UPF0069 protein yjeK	[TP0559-TP0121 (0.62660724)]
COG0420	COG0739	ECs0448	sbcD	Nuclease sbcCD subunit D	ECs2566	yebA	Hypothetical metalloprotease yebA precursor (EC 3.4.24.-) (ORFU)	[TP0626-TP0782 (0.7781429)]
COG0420	COG0739	ECs0448	sbcD	Nuclease sbcCD subunit D	ECs3738	ygeR	Putative lipoprotein {UniProtKB/TrEMBL:Q8X2T2}	[TP0626-TP0782 (0.7781429)]
COG0420	COG0739	ECs0448	sbcD	Nuclease sbcCD subunit D	ECs3596	nlpD	Lipoprotein {UniProtKB/TrEMBL:Q8X7Z3}	[TP0626-TP0782 (0.7781429)]
COG1385	COG2812	ECs3822	yggJ	Hypothetical UPF0088 protein yggJ	ECs0523	dnaX	DNA polymerase III tau subunit (EC 2.7.7.7) [Contains: DNA polymerase III subunit gamma]	[TP0276-TP1005 (0.66627616)]
COG0341	COG1512	ECs0460	secF	Protein-export membrane protein secF	ECs3635	ECs3635	Hypothetical membrane protein	[TP0411-TP0561 (0.5704539)]
COG0341	COG1512	ECs0460	secF	Protein-export membrane protein secF	ECs3638	ECs3638	Hypothetical membrane protein	[TP0411-TP0561 (0.5704539)]
COG0341	COG1512	ECs0460	secF	Protein-export membrane protein secF	ECs3637	ECs3637	Hypothetical protein {UniProtKB/TrEMBL:Q8X7Q9}	[TP0411-TP0561 (0.5704539)]
COG0217	COG0739	ECs2780	yeeN	Hypothetical UPF0082 protein yeeN	ECs3738	ygeR	Putative lipoprotein {UniProtKB/TrEMBL:Q8X2T2}	[TP0474-TP0864 (0.82349855)]
COG0217	COG0739	ECs2574	yebC	UPF0082 protein yebC	ECs3738	ygeR	Putative lipoprotein {UniProtKB/TrEMBL:Q8X2T2}	[TP0474-TP0864 (0.82349855)]
COG0217	COG0739	ECs2780	yeeN	Hypothetical UPF0082 protein yeeN	ECs2566	yebA	Hypothetical metalloprotease yebA precursor (EC 3.4.24.-) (ORFU)	[TP0474-TP0864 (0.82349855)]
COG0217	COG0739	ECs2574	yebC	UPF0082 protein yebC	ECs2566	yebA	Hypothetical metalloprotease yebA precursor (EC 3.4.24.-) (ORFU)	[TP0474-TP0864 (0.82349855)]
COG0217	COG0739	ECs2780	yeeN	Hypothetical UPF0082 protein yeeN	ECs3596	nlpD	Lipoprotein {UniProtKB/TrEMBL:Q8X7Z3}	[TP0474-TP0864 (0.82349855)]
COG0217	COG0739	ECs2574	yebC	UPF0082 protein yebC	ECs3596	nlpD	Lipoprotein {UniProtKB/TrEMBL:Q8X7Z3}	[TP0474-TP0864 (0.82349855)]
COG0242	COG0254	ECs4152	fms	Peptide deformylase (EC 3.5.1.88) (PDF) (Polypeptide deformylase)	ECs4863	rpmE	50S ribosomal protein L31	[TP0757-TP0255 (0.6434887)]
COG0242	COG0254	ECs4152	fms	Peptide deformylase (EC 3.5.1.88) (PDF) (Polypeptide deformylase)	ECs1330	BAB34753.1	50S ribosomal protein L31 type B-2	[TP0757-TP0255 (0.6434887)]
COG0242	COG0254	ECs4152	fms	Peptide deformylase (EC 3.5.1.88) (PDF) (Polypeptide deformylase)	ECs0327	ECs0327	50S ribosomal protein L31 type B-2	[TP0757-TP0255 (0.6434887)]
COG0795	COG1512	ECs5239	yjgQ	Inner membrane protein yjgQ	ECs3637	ECs3637	Hypothetical protein {UniProtKB/TrEMBL:Q8X7Q9}	[TP0884-TP0561 (0.6412245)]
COG0795	COG1512	ECs5238	yjgP	Inner membrane protein yjgP	ECs3638	ECs3638	Hypothetical membrane protein	[TP0884-TP0561 (0.6412245)]
COG0795	COG1512	ECs5239	yjgQ	Inner membrane protein yjgQ	ECs3635	ECs3635	Hypothetical membrane protein	[TP0884-TP0561 (0.6412245)]
COG0795	COG1512	ECs5238	yjgP	Inner membrane protein yjgP	ECs3635	ECs3635	Hypothetical membrane protein	[TP0884-TP0561 (0.6412245)]
COG0795	COG1512	ECs5239	yjgQ	Inner membrane protein yjgQ	ECs3638	ECs3638	Hypothetical membrane protein	[TP0884-TP0561 (0.6412245)]
COG0795	COG1512	ECs5238	yjgP	Inner membrane protein yjgP	ECs3637	ECs3637	Hypothetical protein {UniProtKB/TrEMBL:Q8X7Q9}	[TP0884-TP0561 (0.6412245)]
COG0762	COG1512	ECs3828	yggT	Hypothetical protein yggT	ECs3637	ECs3637	Hypothetical protein {UniProtKB/TrEMBL:Q8X7Q9}	[TP0668-TP0561 (0.5550382)]
COG0762	COG1512	ECs3828	yggT	Hypothetical protein yggT	ECs3635	ECs3635	Hypothetical membrane protein	[TP0668-TP0561 (0.5550382)]
COG0762	COG1512	ECs3828	yggT	Hypothetical protein yggT	ECs3638	ECs3638	Hypothetical membrane protein	[TP0668-TP0561 (0.5550382)]
COG0442	COG1466	ECs0196	proS	Prolyl-tRNA synthetase (EC 6.1.1.15) (Proline--tRNA ligase) (ProRS) (Global RNA synthesis factor)	ECs0678	holA	DNA polymerase III delta subunit (EC 2.7.7.7)	[TP0160-TP0588 (0.66563916)]
COG1176	COG1512	ECs1570	potB	Spermidine/putrescine transport system permease protein potB	ECs3635	ECs3635	Hypothetical membrane protein	[TP0653-TP0561 (0.5550382)]
COG1176	COG1512	ECs2046	ydcU	Inner membrane ABC transporter permease protein ydcU	ECs3638	ECs3638	Hypothetical membrane protein	[TP0653-TP0561 (0.5550382)]
COG1176	COG1512	ECs1570	potB	Spermidine/putrescine transport system permease protein potB	ECs3638	ECs3638	Hypothetical membrane protein	[TP0653-TP0561 (0.5550382)]
COG1176	COG1512	ECs2046	ydcU	Inner membrane ABC transporter permease protein ydcU	ECs3635	ECs3635	Hypothetical membrane protein	[TP0653-TP0561 (0.5550382)]
COG1176	COG1512	ECs2046	ydcU	Inner membrane ABC transporter permease protein ydcU	ECs3637	ECs3637	Hypothetical protein {UniProtKB/TrEMBL:Q8X7Q9}	[TP0653-TP0561 (0.5550382)]
COG1176	COG1512	ECs0936	potH	Putrescine transport system permease protein potH	ECs3635	ECs3635	Hypothetical membrane protein	[TP0653-TP0561 (0.5550382)]
COG1176	COG1512	ECs0936	potH	Putrescine transport system permease protein potH	ECs3638	ECs3638	Hypothetical membrane protein	[TP0653-TP0561 (0.5550382)]
COG1176	COG1512	ECs1570	potB	Spermidine/putrescine transport system permease protein potB	ECs3637	ECs3637	Hypothetical protein {UniProtKB/TrEMBL:Q8X7Q9}	[TP0653-TP0561 (0.5550382)]
COG1176	COG1512	ECs0936	potH	Putrescine transport system permease protein potH	ECs3637	ECs3637	Hypothetical protein {UniProtKB/TrEMBL:Q8X7Q9}	[TP0653-TP0561 (0.5550382)]
COG0847	COG1558	ECs0211	mutD	DNA polymerase III epsilon subunit (EC 2.7.7.7)	ECs1452	flgC	Flagellar basal-body rod protein flgC (Putative proximal rod protein)	[TP0643-TP0397 (0.7022186)]
COG0847	COG1558	ECs2361	rnt	Ribonuclease T (EC 3.1.13.-) (Exoribonuclease T) (RNase T)	ECs1452	flgC	Flagellar basal-body rod protein flgC (Putative proximal rod protein)	[TP0643-TP0397 (0.7022186)]
COG0847	COG1558	ECs2554	exoX	Exodeoxyribonuclease X (EC 3.1.11.-) (Exonuclease X) (Exo X)	ECs1452	flgC	Flagellar basal-body rod protein flgC (Putative proximal rod protein)	[TP0643-TP0397 (0.7022186)]
COG0305	COG0593	ECs5034	dnaB	Replicative DNA helicase (EC 3.6.1.-)	ECs3358	hda	DnaA-homolog protein hda	[TP0058-TP0001 (0.9013428)]
COG0305	COG0593	ECs5034	dnaB	Replicative DNA helicase (EC 3.6.1.-)	ECs4637	dnaA	Chromosomal replication initiator protein dnaA	[TP0058-TP0001 (0.9013428)]
COG0305	COG0593	ECs1190	ECs1190	Replication protein P {UniProtKB/TrEMBL:Q8X2R8}	ECs3358	hda	DnaA-homolog protein hda	[TP0058-TP0001 (0.9013428)]
COG0305	COG0593	ECs1190	ECs1190	Replication protein P {UniProtKB/TrEMBL:Q8X2R8}	ECs4637	dnaA	Chromosomal replication initiator protein dnaA	[TP0058-TP0001 (0.9013428)]
COG0178	COG1197	ECs5040	uvrA	UvrABC system protein A (UvrA protein) (Excinuclease ABC subunit A)	ECs1492	mfd	Transcription-repair coupling factor (EC 3.6.1.-) (TRCF) (ATP- dependent helicase mfd)	[TP0514-TP0344 (0.9414915)]
COG0264	COG0544	ECs0172	tsf	Elongation factor Ts (EF-Ts)	ECs0490	tig	Trigger factor {UniProtKB/Swiss-Prot:P0A851}	[TP0605-TP0506 (0.9100214)]
COG1344	COG1352	ECs1461	flaT	Flagellar hook-associated protein 3 (HAP3) (Hook-filament junction protein)	ECs2594	cheX	Chemotaxis protein methyltransferase (EC 2.1.1.80)	[TP0870-TP0630 (0.7476691)]
COG1344	COG1352	ECs2662	ECs2662	Flagellin {UniProtKB/TrEMBL:Q7AD06}	ECs2594	cheX	Chemotaxis protein methyltransferase (EC 2.1.1.80)	[TP0870-TP0630 (0.7476691)]
COG0495	COG1475	ECs0680	leuS	Leucyl-tRNA synthetase (EC 6.1.1.4) (Leucine--tRNA ligase) (LeuRS)	ECO57PM50	ECO57PM50	Hypothetical protein {UniProtKB/TrEMBL:O82909}	[TP0586-TP0271 (0.63095015)]
COG0495	COG1475	ECs0680	leuS	Leucyl-tRNA synthetase (EC 6.1.1.4) (Leucine--tRNA ligase) (LeuRS)	ECO57PM34	B	Protein sopB (Plasmid partition protein B)	[TP0586-TP0271 (0.63095015)]
COG0495	COG1475	ECs0680	leuS	Leucyl-tRNA synthetase (EC 6.1.1.4) (Leucine--tRNA ligase) (LeuRS)	ECs1387	ECs1387	Hypothetical protein ECs1387	[TP0586-TP0271 (0.63095015)]
COG0495	COG1475	ECs0680	leuS	Leucyl-tRNA synthetase (EC 6.1.1.4) (Leucine--tRNA ligase) (LeuRS)	ECs0640	ybdM	Hypothetical protein ybdM	[TP0586-TP0271 (0.63095015)]
COG1512	COG1512	ECs3638	ECs3638	Hypothetical membrane protein	ECs3637	ECs3637	Hypothetical protein {UniProtKB/TrEMBL:Q8X7Q9}	[TP0561-TP0561 (0.53951585)]
COG1512	COG1512	ECs3637	ECs3637	Hypothetical protein {UniProtKB/TrEMBL:Q8X7Q9}	ECs3638	ECs3638	Hypothetical membrane protein	[TP0561-TP0561 (0.53951585)]
COG1512	COG1512	ECs3635	ECs3635	Hypothetical membrane protein	ECs3638	ECs3638	Hypothetical membrane protein	[TP0561-TP0561 (0.53951585)]
COG1512	COG1512	ECs3638	ECs3638	Hypothetical membrane protein	ECs3635	ECs3635	Hypothetical membrane protein	[TP0561-TP0561 (0.53951585)]
COG1512	COG1512	ECs3635	ECs3635	Hypothetical membrane protein	ECs3635	ECs3635	Hypothetical membrane protein	[TP0561-TP0561 (0.53951585)]
COG1512	COG1512	ECs3637	ECs3637	Hypothetical protein {UniProtKB/TrEMBL:Q8X7Q9}	ECs3637	ECs3637	Hypothetical protein {UniProtKB/TrEMBL:Q8X7Q9}	[TP0561-TP0561 (0.53951585)]
COG1512	COG1512	ECs3638	ECs3638	Hypothetical membrane protein	ECs3638	ECs3638	Hypothetical membrane protein	[TP0561-TP0561 (0.53951585)]
COG1512	COG1512	ECs3635	ECs3635	Hypothetical membrane protein	ECs3637	ECs3637	Hypothetical protein {UniProtKB/TrEMBL:Q8X7Q9}	[TP0561-TP0561 (0.53951585)]
COG1512	COG1512	ECs3637	ECs3637	Hypothetical protein {UniProtKB/TrEMBL:Q8X7Q9}	ECs3635	ECs3635	Hypothetical membrane protein	[TP0561-TP0561 (0.53951585)]
COG0272	COG2080	ECs3283	ligA	DNA ligase (EC 6.5.1.2) (Polydeoxyribonucleotide synthase [NAD+])	ECs0316	yagT	Putative xanthine dehydrogenase yagT iron-sulfur-binding subunit	[TP0634-TP0080 (0.5753685)]
COG0272	COG2080	ECs3283	ligA	DNA ligase (EC 6.5.1.2) (Polydeoxyribonucleotide synthase [NAD+])	ECs3741	xdhC	Xanthine dehydrogenase iron-sulfur-binding subunit	[TP0634-TP0080 (0.5753685)]
COG0272	COG2080	ECs4522	yicF	Hypothetical DNA ligase-like protein yicF	ECs3741	xdhC	Xanthine dehydrogenase iron-sulfur-binding subunit	[TP0634-TP0080 (0.5753685)]
COG0272	COG2080	ECs4522	yicF	Hypothetical DNA ligase-like protein yicF	ECs0316	yagT	Putative xanthine dehydrogenase yagT iron-sulfur-binding subunit	[TP0634-TP0080 (0.5753685)]
COG0750	COG1512	ECs0178	ecfE	Protease ecfE {UniProtKB/Swiss-Prot:P0AEH2}	ECs3637	ECs3637	Hypothetical protein {UniProtKB/TrEMBL:Q8X7Q9}	[TP0600-TP0561 (0.5857341)]
COG0750	COG1512	ECs0178	ecfE	Protease ecfE {UniProtKB/Swiss-Prot:P0AEH2}	ECs3635	ECs3635	Hypothetical membrane protein	[TP0600-TP0561 (0.5857341)]
COG0750	COG1512	ECs0178	ecfE	Protease ecfE {UniProtKB/Swiss-Prot:P0AEH2}	ECs3638	ECs3638	Hypothetical membrane protein	[TP0600-TP0561 (0.5857341)]
COG1352	COG1536	ECs2594	cheX	Chemotaxis protein methyltransferase (EC 2.1.1.80)	ECs2678	fliG	Flagellar motor switch protein fliG	[TP0630-TP0026 (0.7604114)]
COG1344	COG1516	ECs2662	ECs2662	Flagellin {UniProtKB/TrEMBL:Q7AD06}	ECs2664	fliS	Flagellar protein FliS {UniProtKB/TrEMBL:Q7AD05}	[TP0870-TP0943 (0.723277)]
COG1344	COG1516	ECs1461	flaT	Flagellar hook-associated protein 3 (HAP3) (Hook-filament junction protein)	ECs2664	fliS	Flagellar protein FliS {UniProtKB/TrEMBL:Q7AD05}	[TP0870-TP0943 (0.723277)]
COG0099	COG0216	ECs4163	rpsM	30S ribosomal protein S13	ECs1716	prfA	Peptide chain release factor 1 (RF-1)	[TP0210-TP0051 (0.8775348)]
COG0442	COG0552	ECs0196	proS	Prolyl-tRNA synthetase (EC 6.1.1.15) (Proline--tRNA ligase) (ProRS) (Global RNA synthesis factor)	ECs4313	ftsY	Cell division membrane protein	[TP0160-TP0578 (0.56216276)]
COG0242	COG0319	ECs4152	fms	Peptide deformylase (EC 3.5.1.88) (PDF) (Polypeptide deformylase)	ECs0697	ybeY	UPF0054 protein ybeY	[TP0757-TP0650 (0.630912)]
COG0178	COG0845	ECs5040	uvrA	UvrABC system protein A (UvrA protein) (Excinuclease ABC subunit A)	ECs0544	ECs0544	Putative membrane spanning export protein	[TP0514-TP0965 (0.87363523)]
COG0178	COG0845	ECs5040	uvrA	UvrABC system protein A (UvrA protein) (Excinuclease ABC subunit A)	ECs0516	lir	Acriflavine resistance protein A precursor	[TP0514-TP0965 (0.87363523)]
COG0178	COG0845	ECs5040	uvrA	UvrABC system protein A (UvrA protein) (Excinuclease ABC subunit A)	ECs4393	mdtE	Multidrug resistance protein mdtE precursor	[TP0514-TP0965 (0.87363523)]
COG0178	COG0845	ECs5040	uvrA	UvrABC system protein A (UvrA protein) (Excinuclease ABC subunit A)	ECs4360	yhiI	Hypothetical protein yhiI precursor	[TP0514-TP0965 (0.87363523)]
COG0178	COG0845	ECs5040	uvrA	UvrABC system protein A (UvrA protein) (Excinuclease ABC subunit A)	ECs0873	ybhG	UPF0194 membrane protein ybhG precursor	[TP0514-TP0965 (0.87363523)]
COG0178	COG0845	ECs5040	uvrA	UvrABC system protein A (UvrA protein) (Excinuclease ABC subunit A)	ECs0612	cusB	Cation efflux system protein cusB precursor	[TP0514-TP0965 (0.87363523)]
COG0178	COG0845	ECs5040	uvrA	UvrABC system protein A (UvrA protein) (Excinuclease ABC subunit A)	ECs0964	macA	Macrolide-specific efflux protein macA precursor	[TP0514-TP0965 (0.87363523)]
COG0178	COG0845	ECs5040	uvrA	UvrABC system protein A (UvrA protein) (Excinuclease ABC subunit A)	ECs4137	envC	Acriflavine resistance protein E precursor (Protein envC)	[TP0514-TP0965 (0.87363523)]
COG0178	COG0845	ECs5040	uvrA	UvrABC system protein A (UvrA protein) (Excinuclease ABC subunit A)	ECs2882	mdtA	Multidrug resistance protein mdtA precursor (Multidrug transporter mdtA)	[TP0514-TP0965 (0.87363523)]
COG0178	COG0845	ECs5040	uvrA	UvrABC system protein A (UvrA protein) (Excinuclease ABC subunit A)	ECO57PM19	ECO57PM19	Hemolysin D {UniProtKB/TrEMBL:O82886}	[TP0514-TP0965 (0.87363523)]
COG0178	COG0845	ECs5040	uvrA	UvrABC system protein A (UvrA protein) (Excinuclease ABC subunit A)	ECs1863	ECs1863	Putative efflux pump {UniProtKB/TrEMBL:Q8X7E1}	[TP0514-TP0965 (0.87363523)]
COG0457	COG0566	ECs3708	ygeG	Hypothetical protein ygeG	ECs4526	trmH	tRNA guanosine-2'-O-methyltransferase (EC 2.1.1.34) (tRNA [Gm18] methyltransferase)	[TP0095-TP0054 (0.73981166)]
COG0457	COG0566	ECs4576	ECs4576	Type III secretion system CesD protein	ECs3447	yfiF	Hypothetical tRNA/rRNA methyltransferase yfiF (EC 2.1.1.-)	[TP0095-TP0054 (0.73981166)]
COG0457	COG0566	ECs4576	ECs4576	Type III secretion system CesD protein	ECs4526	trmH	tRNA guanosine-2'-O-methyltransferase (EC 2.1.1.34) (tRNA [Gm18] methyltransferase)	[TP0095-TP0054 (0.73981166)]
COG0457	COG0566	ECs3708	ygeG	Hypothetical protein ygeG	ECs5156	rlmB	23S rRNA (guanosine-2'-O-)-methyltransferase rlmB (EC 2.1.1.-) (23S rRNA Gm2251 2'-O-methyltransferase)	[TP0095-TP0054 (0.73981166)]
COG0457	COG0566	ECs3709	ygeH	Hypothetical protein ygeH	ECs4526	trmH	tRNA guanosine-2'-O-methyltransferase (EC 2.1.1.34) (tRNA [Gm18] methyltransferase)	[TP0095-TP0054 (0.73981166)]
COG0457	COG0566	ECs3709	ygeH	Hypothetical protein ygeH	ECs5156	rlmB	23S rRNA (guanosine-2'-O-)-methyltransferase rlmB (EC 2.1.1.-) (23S rRNA Gm2251 2'-O-methyltransferase)	[TP0095-TP0054 (0.73981166)]
COG0457	COG0566	ECs4576	ECs4576	Type III secretion system CesD protein	ECs5156	rlmB	23S rRNA (guanosine-2'-O-)-methyltransferase rlmB (EC 2.1.1.-) (23S rRNA Gm2251 2'-O-methyltransferase)	[TP0095-TP0054 (0.73981166)]
COG0457	COG0566	ECs0600	nfrA	Bacteriophage N4 receptor, outer membrane protein	ECs5156	rlmB	23S rRNA (guanosine-2'-O-)-methyltransferase rlmB (EC 2.1.1.-) (23S rRNA Gm2251 2'-O-methyltransferase)	[TP0095-TP0054 (0.73981166)]
COG0457	COG0566	ECs0600	nfrA	Bacteriophage N4 receptor, outer membrane protein	ECs4526	trmH	tRNA guanosine-2'-O-methyltransferase (EC 2.1.1.34) (tRNA [Gm18] methyltransferase)	[TP0095-TP0054 (0.73981166)]
COG0457	COG0566	ECs4410	b3530	Cellulose synthase operon protein C	ECs3447	yfiF	Hypothetical tRNA/rRNA methyltransferase yfiF (EC 2.1.1.-)	[TP0095-TP0054 (0.73981166)]
COG0457	COG0566	ECs3709	ygeH	Hypothetical protein ygeH	ECs3447	yfiF	Hypothetical tRNA/rRNA methyltransferase yfiF (EC 2.1.1.-)	[TP0095-TP0054 (0.73981166)]
COG0457	COG0566	ECs4410	b3530	Cellulose synthase operon protein C	ECs5156	rlmB	23S rRNA (guanosine-2'-O-)-methyltransferase rlmB (EC 2.1.1.-) (23S rRNA Gm2251 2'-O-methyltransferase)	[TP0095-TP0054 (0.73981166)]
COG0457	COG0566	ECs4410	b3530	Cellulose synthase operon protein C	ECs4526	trmH	tRNA guanosine-2'-O-methyltransferase (EC 2.1.1.34) (tRNA [Gm18] methyltransferase)	[TP0095-TP0054 (0.73981166)]
COG0457	COG0566	ECs3708	ygeG	Hypothetical protein ygeG	ECs3447	yfiF	Hypothetical tRNA/rRNA methyltransferase yfiF (EC 2.1.1.-)	[TP0095-TP0054 (0.73981166)]
COG0457	COG0566	ECs0600	nfrA	Bacteriophage N4 receptor, outer membrane protein	ECs3447	yfiF	Hypothetical tRNA/rRNA methyltransferase yfiF (EC 2.1.1.-)	[TP0095-TP0054 (0.73981166)]
COG0465	COG0558	ECs4057	hflB	Cell division protein ftsH (EC 3.4.24.-)	ECs2464	ynjF	Inner membrane protein ynjF	[TP0765-TP0256 (0.8653493)]
COG0465	COG0558	ECs4057	hflB	Cell division protein ftsH (EC 3.4.24.-)	ECs2650	pgsA	CDP-diacylglycerol--glycerol-3-phosphate 3-phosphatidyltransferase (EC 2.7.8.5) (Phosphatidylglycerophosphate synthase) (PGP synthase)	[TP0765-TP0256 (0.8653493)]
COG0465	COG0558	ECs4057	hflB	Cell division protein ftsH (EC 3.4.24.-)	ECs2010	ynbA	Probable enzyme {UniProtKB/TrEMBL:Q8X9S1}	[TP0765-TP0256 (0.8653493)]
COG0024	COG0462	ECs0170	map	Methionine aminopeptidase (EC 3.4.11.18) (MAP) (Peptidase M)	ECs1712	prs	Ribose-phosphate pyrophosphokinase (EC 2.7.6.1) (RPPK) (Phosphoribosyl pyrophosphate synthetase) (P-Rib-PP synthetase) (PRPP synthetase)	[TP0842-TP0294 (0.8762697)]
COG0125	COG0361	ECs1476	tmk	Thymidylate kinase (EC 2.7.4.9) (Thymidine monophosphate kinase) (dTMP kinase) (TMPK)	ECs0969	infA	Translation initiation factor IF-1	[TP0354-TP0097 (0.8382038)]
COG1536	COG1766	ECs2678	fliG	Flagellar motor switch protein fliG	ECs2677	fliF	Flagellar biosynthesis; basal-body MS(Membrane	[TP0400-TP0399 (0.9198608), TP0026-TP0399 (0.9539454)]
COG0319	COG0787	ECs0697	ybeY	UPF0054 protein ybeY	ECs1685	dadX	Alanine racemase, catabolic (EC 5.1.1.1)	[TP0650-TP0681 (0.82058704)]
COG0319	COG0787	ECs0697	ybeY	UPF0054 protein ybeY	ECs5035	alr	Alanine racemase, biosynthetic (EC 5.1.1.1)	[TP0650-TP0681 (0.82058704)]
COG0215	COG1536	ECs0588	cysS	Cysteinyl-tRNA synthetase (EC 6.1.1.16) (Cysteine--tRNA ligase) (CysRS)	ECs2678	fliG	Flagellar motor switch protein fliG	[TP0091-TP0400 (0.6374247)]
COG0564	COG1418	ECs3651	truC	tRNA pseudouridine synthase C (EC 5.4.99.-) (tRNA-uridine isomerase C) (tRNA pseudouridylate synthase C)	ECs2700	yedJ	Hypothetical protein yedJ	[TP0154-TP1018 (0.7668753)]
COG0564	COG1418	ECs3457	rluD	Ribosomal large subunit pseudouridine synthase D (EC 5.4.99.-) (rRNA- uridine isomerase D) (rRNA pseudouridylate synthase D)	ECs2700	yedJ	Hypothetical protein yedJ	[TP0154-TP1018 (0.7668753)]
COG0564	COG1418	ECs0062	rluA	Ribosomal large subunit pseudouridine synthase A (EC 5.4.99.-) (rRNA- uridine isomerase A) (rRNA pseudouridylate synthase A)	ECs2700	yedJ	Hypothetical protein yedJ	[TP0154-TP1018 (0.7668753)]
COG0564	COG1418	ECs1464	rluC	Ribosomal large subunit pseudouridine synthase C (EC 5.4.99.-) (rRNA- uridine isomerase C) (rRNA pseudouridylate synthase C)	ECs2700	yedJ	Hypothetical protein yedJ	[TP0154-TP1018 (0.7668753)]
COG0849	COG1595	ECs0098	ftsA	Cell division protein ftsA	ECs3439	rpoE	RNA polymerase sigma-E factor (Sigma-24)	[TP0389-TP0092 (0.66770643)]
COG0301	COG1529	ECs0477	thiI	Thiamine biosynthesis protein thiI	ECs3739	xdhA	Xanthine dehydrogenase molybdenum-binding subunit (EC 1.17.1.4)	[TP0559-TP0079 (0.62660724)]
COG0301	COG1529	ECs0477	thiI	Thiamine biosynthesis protein thiI	ECs3754	xdhD	Probable hypoxanthine oxidase xdhD (EC 1.-.-.-)	[TP0559-TP0079 (0.62660724)]
COG0301	COG1529	ECs0477	thiI	Thiamine biosynthesis protein thiI	ECs0314	yagR	Putative xanthine dehydrogenase yagR molybdenum-binding subunit (EC 1.17.1.4)	[TP0559-TP0079 (0.62660724)]
COG0739	COG2204	ECs3738	ygeR	Putative lipoprotein {UniProtKB/TrEMBL:Q8X2T2}	ECs4790	glnG	Nitrogen regulation protein NR(I)	[TP0706-TP0519 (0.80130965)]
COG0739	COG2204	ECs3596	nlpD	Lipoprotein {UniProtKB/TrEMBL:Q8X7Z3}	ECs3420	yfhA	Hypothetical protein yfhA (ORF-2)	[TP0706-TP0519 (0.80130965)]
COG0739	COG2204	ECs3596	nlpD	Lipoprotein {UniProtKB/TrEMBL:Q8X7Z3}	ECs4927	zraR	Transcriptional regulatory protein zraR	[TP0706-TP0519 (0.80130965)]
COG0739	COG2204	ECs3596	nlpD	Lipoprotein {UniProtKB/TrEMBL:Q8X7Z3}	ECs4790	glnG	Nitrogen regulation protein NR(I)	[TP0706-TP0519 (0.80130965)]
COG0739	COG2204	ECs2566	yebA	Hypothetical metalloprotease yebA precursor (EC 3.4.24.-) (ORFU)	ECs4790	glnG	Nitrogen regulation protein NR(I)	[TP0706-TP0519 (0.80130965)]
COG0739	COG2204	ECs2566	yebA	Hypothetical metalloprotease yebA precursor (EC 3.4.24.-) (ORFU)	ECs4927	zraR	Transcriptional regulatory protein zraR	[TP0706-TP0519 (0.80130965)]
COG0739	COG2204	ECs2566	yebA	Hypothetical metalloprotease yebA precursor (EC 3.4.24.-) (ORFU)	ECs3420	yfhA	Hypothetical protein yfhA (ORF-2)	[TP0706-TP0519 (0.80130965)]
COG0739	COG2204	ECs3738	ygeR	Putative lipoprotein {UniProtKB/TrEMBL:Q8X2T2}	ECs3420	yfhA	Hypothetical protein yfhA (ORF-2)	[TP0706-TP0519 (0.80130965)]
COG0739	COG2204	ECs3738	ygeR	Putative lipoprotein {UniProtKB/TrEMBL:Q8X2T2}	ECs4927	zraR	Transcriptional regulatory protein zraR	[TP0706-TP0519 (0.80130965)]
COG0036	COG2001	ECs4228	dod	Ribulose-phosphate 3-epimerase (EC 5.1.3.1) (Pentose-5-phosphate 3- epimerase) (PPE) (R5P3E)	ECs0085	mraZ	Protein mraZ {UniProtKB/Swiss-Prot:P65435}	[TP0945-TP0383 (0.685165)]
COG0280	COG0457	ECs3320	eutD	Ethanolamine utilization; homolog of Salmonella	ECs4576	ECs4576	Type III secretion system CesD protein	[TP0094-TP0067 (0.5068833)]
COG0280	COG0457	ECs3320	eutD	Ethanolamine utilization; homolog of Salmonella	ECs0600	nfrA	Bacteriophage N4 receptor, outer membrane protein	[TP0094-TP0067 (0.5068833)]
COG0280	COG0457	ECs3320	eutD	Ethanolamine utilization; homolog of Salmonella	ECs3709	ygeH	Hypothetical protein ygeH	[TP0094-TP0067 (0.5068833)]
COG0280	COG0457	ECs3320	eutD	Ethanolamine utilization; homolog of Salmonella	ECs3708	ygeG	Hypothetical protein ygeG	[TP0094-TP0067 (0.5068833)]
COG0280	COG0457	ECs3320	eutD	Ethanolamine utilization; homolog of Salmonella	ECs4410	b3530	Cellulose synthase operon protein C	[TP0094-TP0067 (0.5068833)]
COG0457	COG0495	ECs4410	b3530	Cellulose synthase operon protein C	ECs0680	leuS	Leucyl-tRNA synthetase (EC 6.1.1.4) (Leucine--tRNA ligase) (LeuRS)	[TP0067-TP0586 (0.714839)]
COG0457	COG0495	ECs3709	ygeH	Hypothetical protein ygeH	ECs0680	leuS	Leucyl-tRNA synthetase (EC 6.1.1.4) (Leucine--tRNA ligase) (LeuRS)	[TP0067-TP0586 (0.714839)]
COG0457	COG0495	ECs4576	ECs4576	Type III secretion system CesD protein	ECs0680	leuS	Leucyl-tRNA synthetase (EC 6.1.1.4) (Leucine--tRNA ligase) (LeuRS)	[TP0067-TP0586 (0.714839)]
COG0457	COG0495	ECs3708	ygeG	Hypothetical protein ygeG	ECs0680	leuS	Leucyl-tRNA synthetase (EC 6.1.1.4) (Leucine--tRNA ligase) (LeuRS)	[TP0067-TP0586 (0.714839)]
COG0457	COG0495	ECs0600	nfrA	Bacteriophage N4 receptor, outer membrane protein	ECs0680	leuS	Leucyl-tRNA synthetase (EC 6.1.1.4) (Leucine--tRNA ligase) (LeuRS)	[TP0067-TP0586 (0.714839)]
COG0257	COG0472	ECs4164	ECs4164	50S ribosomal protein L36	ECs0091	murX	Phospho-N-acetylmuramoyl-pentapeptide-transferase (EC 2.7.8.13) (UDP- MurNAc-pentapeptide phosphotransferase)	[TP0209-TP0345 (0.64932555)]
COG0257	COG0472	ECs4164	ECs4164	50S ribosomal protein L36	ECs4717	rfe	Undecaprenyl-phosphate alpha-N-acetylglucosaminyl 1-phosphate transferase (EC 2.7.8.-) (UDP-GlcNAc:undecaprenyl-phosphate GlcNAc-1- phosphate transferase)	[TP0209-TP0345 (0.64932555)]
COG0358	COG0457	ECs3949	dnaG	DNA primase {UniProtKB/Swiss-Prot:P0ABS6}	ECs3709	ygeH	Hypothetical protein ygeH	[TP0492-TP0648 (0.5111708)]
COG0358	COG0457	ECs3949	dnaG	DNA primase {UniProtKB/Swiss-Prot:P0ABS6}	ECs3708	ygeG	Hypothetical protein ygeG	[TP0492-TP0648 (0.5111708)]
COG0358	COG0457	ECs3949	dnaG	DNA primase {UniProtKB/Swiss-Prot:P0ABS6}	ECs4576	ECs4576	Type III secretion system CesD protein	[TP0492-TP0648 (0.5111708)]
COG0358	COG0457	ECs3949	dnaG	DNA primase {UniProtKB/Swiss-Prot:P0ABS6}	ECs0600	nfrA	Bacteriophage N4 receptor, outer membrane protein	[TP0492-TP0648 (0.5111708)]
COG0358	COG0457	ECs3949	dnaG	DNA primase {UniProtKB/Swiss-Prot:P0ABS6}	ECs4410	b3530	Cellulose synthase operon protein C	[TP0492-TP0648 (0.5111708)]
COG0301	COG0301	ECs0477	thiI	Thiamine biosynthesis protein thiI	ECs0477	thiI	Thiamine biosynthesis protein thiI	[TP0559-TP0559 (0.6965584)]
COG0687	COG1558	ECs0934	potF	Putrescine-binding periplasmic protein precursor	ECs1452	flgC	Flagellar basal-body rod protein flgC (Putative proximal rod protein)	[TP0655-TP0397 (0.60331625)]
COG0687	COG1558	ECs1499	potD	Spermidine/putrescine-binding periplasmic protein precursor (SPBP)	ECs1452	flgC	Flagellar basal-body rod protein flgC (Putative proximal rod protein)	[TP0655-TP0397 (0.60331625)]
COG0687	COG1558	ECs2044	ydcS	Putative ABC transporter periplasmic-binding protein ydcS precursor	ECs1452	flgC	Flagellar basal-body rod protein flgC (Putative proximal rod protein)	[TP0655-TP0397 (0.60331625)]
COG0795	COG1792	ECs5239	yjgQ	Inner membrane protein yjgQ	ECs4122	mreC	Rod shape-determining protein mreC	[TP0884-TP0498 (0.8374102)]
COG0795	COG1792	ECs5238	yjgP	Inner membrane protein yjgP	ECs4122	mreC	Rod shape-determining protein mreC	[TP0884-TP0498 (0.8374102)]
COG1317	COG1536	ECs2679	fliH	Flagellar biosynthesis; export of flagellar	ECs2678	fliG	Flagellar motor switch protein fliG	[TP0401-TP0026 (0.96139234)]
COG1214	COG1516	ECs2516	yeaZ	M22 peptidase homolog yeaZ	ECs2664	fliS	Flagellar protein FliS {UniProtKB/TrEMBL:Q7AD05}	[TP0876-TP0943 (0.57131183)]
COG0608	COG1234	ECs3764	recJ	Single-stranded-DNA-specific exonuclease recJ (EC 3.1.-.-)	ECs3156	rnz	Ribonuclease Z (EC 3.1.26.11) (RNase Z) (tRNase Z) (tRNA 3 endonuclease)	[TP0704-TP0819 (0.5844061)]
COG0024	COG0125	ECs0170	map	Methionine aminopeptidase (EC 3.4.11.18) (MAP) (Peptidase M)	ECs1476	tmk	Thymidylate kinase (EC 2.7.4.9) (Thymidine monophosphate kinase) (dTMP kinase) (TMPK)	[TP0842-TP0354 (0.8096375)]
COG1077	COG1426	ECs4123	mreB	Regulator of ftsI {UniProtKB/TrEMBL:Q7AAF5}	ECs3378	yfgA	Putative HTH-type transcriptional regulator yfgA	[TP0497-TP0334 (0.739115)]
COG0257	COG0779	ECs4164	ECs4164	50S ribosomal protein L36	ECs4051	yhbC	Hypothetical UPF0090 protein yhbC	[TP0209-TP0893 (0.7461857)]
COG1291	COG1291	ECs2600	motA	Proton conductor component of motor; no effect on	ECs2600	motA	Proton conductor component of motor; no effect on	[TP0725-TP0725 (0.8044664)]
COG0275	COG1815	ECs0086	mraW	S-adenosyl-methyltransferase mraW (EC 2.1.1.-)	ECs1451	flgB	Flagellar basal-body rod protein flgB (Putative proximal rod protein)	[TP0384-TP0396 (0.81050646)]
COG1536	COG1536	ECs2678	fliG	Flagellar motor switch protein fliG	ECs2678	fliG	Flagellar motor switch protein fliG	[TP0026-TP0400 (0.5928469)]
COG0457	COG0845	ECs0600	nfrA	Bacteriophage N4 receptor, outer membrane protein	ECs0516	lir	Acriflavine resistance protein A precursor	[TP0648-TP0965 (0.54118866)]
COG0457	COG0845	ECs3708	ygeG	Hypothetical protein ygeG	ECs0873	ybhG	UPF0194 membrane protein ybhG precursor	[TP0648-TP0965 (0.54118866)]
COG0457	COG0845	ECs0600	nfrA	Bacteriophage N4 receptor, outer membrane protein	ECs4137	envC	Acriflavine resistance protein E precursor (Protein envC)	[TP0648-TP0965 (0.54118866)]
COG0457	COG0845	ECs4576	ECs4576	Type III secretion system CesD protein	ECs0516	lir	Acriflavine resistance protein A precursor	[TP0648-TP0965 (0.54118866)]
COG0457	COG0845	ECs4410	b3530	Cellulose synthase operon protein C	ECs1863	ECs1863	Putative efflux pump {UniProtKB/TrEMBL:Q8X7E1}	[TP0648-TP0965 (0.54118866)]
COG0457	COG0845	ECs4576	ECs4576	Type III secretion system CesD protein	ECs0612	cusB	Cation efflux system protein cusB precursor	[TP0648-TP0965 (0.54118866)]
COG0457	COG0845	ECs0600	nfrA	Bacteriophage N4 receptor, outer membrane protein	ECs2882	mdtA	Multidrug resistance protein mdtA precursor (Multidrug transporter mdtA)	[TP0648-TP0965 (0.54118866)]
COG0457	COG0845	ECs4410	b3530	Cellulose synthase operon protein C	ECO57PM19	ECO57PM19	Hemolysin D {UniProtKB/TrEMBL:O82886}	[TP0648-TP0965 (0.54118866)]
COG0457	COG0845	ECs4576	ECs4576	Type III secretion system CesD protein	ECs0873	ybhG	UPF0194 membrane protein ybhG precursor	[TP0648-TP0965 (0.54118866)]
COG0457	COG0845	ECs0600	nfrA	Bacteriophage N4 receptor, outer membrane protein	ECs0612	cusB	Cation efflux system protein cusB precursor	[TP0648-TP0965 (0.54118866)]
COG0457	COG0845	ECs4410	b3530	Cellulose synthase operon protein C	ECs4393	mdtE	Multidrug resistance protein mdtE precursor	[TP0648-TP0965 (0.54118866)]
COG0457	COG0845	ECs3709	ygeH	Hypothetical protein ygeH	ECs2882	mdtA	Multidrug resistance protein mdtA precursor (Multidrug transporter mdtA)	[TP0648-TP0965 (0.54118866)]
COG0457	COG0845	ECs4576	ECs4576	Type III secretion system CesD protein	ECs1863	ECs1863	Putative efflux pump {UniProtKB/TrEMBL:Q8X7E1}	[TP0648-TP0965 (0.54118866)]
COG0457	COG0845	ECs0600	nfrA	Bacteriophage N4 receptor, outer membrane protein	ECs0544	ECs0544	Putative membrane spanning export protein	[TP0648-TP0965 (0.54118866)]
COG0457	COG0845	ECs3709	ygeH	Hypothetical protein ygeH	ECs0873	ybhG	UPF0194 membrane protein ybhG precursor	[TP0648-TP0965 (0.54118866)]
COG0457	COG0845	ECs3708	ygeG	Hypothetical protein ygeG	ECs0612	cusB	Cation efflux system protein cusB precursor	[TP0648-TP0965 (0.54118866)]
COG0457	COG0845	ECs3709	ygeH	Hypothetical protein ygeH	ECs1863	ECs1863	Putative efflux pump {UniProtKB/TrEMBL:Q8X7E1}	[TP0648-TP0965 (0.54118866)]
COG0457	COG0845	ECs3709	ygeH	Hypothetical protein ygeH	ECs0544	ECs0544	Putative membrane spanning export protein	[TP0648-TP0965 (0.54118866)]
COG0457	COG0845	ECs3708	ygeG	Hypothetical protein ygeG	ECs4137	envC	Acriflavine resistance protein E precursor (Protein envC)	[TP0648-TP0965 (0.54118866)]
COG0457	COG0845	ECs3709	ygeH	Hypothetical protein ygeH	ECs0516	lir	Acriflavine resistance protein A precursor	[TP0648-TP0965 (0.54118866)]
COG0457	COG0845	ECs4410	b3530	Cellulose synthase operon protein C	ECs0516	lir	Acriflavine resistance protein A precursor	[TP0648-TP0965 (0.54118866)]
COG0457	COG0845	ECs3709	ygeH	Hypothetical protein ygeH	ECs4137	envC	Acriflavine resistance protein E precursor (Protein envC)	[TP0648-TP0965 (0.54118866)]
COG0457	COG0845	ECs3708	ygeG	Hypothetical protein ygeG	ECs0544	ECs0544	Putative membrane spanning export protein	[TP0648-TP0965 (0.54118866)]
COG0457	COG0845	ECs4576	ECs4576	Type III secretion system CesD protein	ECs0544	ECs0544	Putative membrane spanning export protein	[TP0648-TP0965 (0.54118866)]
COG0457	COG0845	ECs4410	b3530	Cellulose synthase operon protein C	ECs0873	ybhG	UPF0194 membrane protein ybhG precursor	[TP0648-TP0965 (0.54118866)]
COG0457	COG0845	ECs4576	ECs4576	Type III secretion system CesD protein	ECs2882	mdtA	Multidrug resistance protein mdtA precursor (Multidrug transporter mdtA)	[TP0648-TP0965 (0.54118866)]
COG0457	COG0845	ECs3708	ygeG	Hypothetical protein ygeG	ECs2882	mdtA	Multidrug resistance protein mdtA precursor (Multidrug transporter mdtA)	[TP0648-TP0965 (0.54118866)]
COG0457	COG0845	ECs4576	ECs4576	Type III secretion system CesD protein	ECs4393	mdtE	Multidrug resistance protein mdtE precursor	[TP0648-TP0965 (0.54118866)]
COG0457	COG0845	ECs4410	b3530	Cellulose synthase operon protein C	ECs4360	yhiI	Hypothetical protein yhiI precursor	[TP0648-TP0965 (0.54118866)]
COG0457	COG0845	ECs0600	nfrA	Bacteriophage N4 receptor, outer membrane protein	ECs4393	mdtE	Multidrug resistance protein mdtE precursor	[TP0648-TP0965 (0.54118866)]
COG0457	COG0845	ECs4410	b3530	Cellulose synthase operon protein C	ECs0544	ECs0544	Putative membrane spanning export protein	[TP0648-TP0965 (0.54118866)]
COG0457	COG0845	ECs3708	ygeG	Hypothetical protein ygeG	ECO57PM19	ECO57PM19	Hemolysin D {UniProtKB/TrEMBL:O82886}	[TP0648-TP0965 (0.54118866)]
COG0457	COG0845	ECs0600	nfrA	Bacteriophage N4 receptor, outer membrane protein	ECs4360	yhiI	Hypothetical protein yhiI precursor	[TP0648-TP0965 (0.54118866)]
COG0457	COG0845	ECs0600	nfrA	Bacteriophage N4 receptor, outer membrane protein	ECs1863	ECs1863	Putative efflux pump {UniProtKB/TrEMBL:Q8X7E1}	[TP0648-TP0965 (0.54118866)]
COG0457	COG0845	ECs3709	ygeH	Hypothetical protein ygeH	ECO57PM19	ECO57PM19	Hemolysin D {UniProtKB/TrEMBL:O82886}	[TP0648-TP0965 (0.54118866)]
COG0457	COG0845	ECs4576	ECs4576	Type III secretion system CesD protein	ECs0964	macA	Macrolide-specific efflux protein macA precursor	[TP0648-TP0965 (0.54118866)]
COG0457	COG0845	ECs3709	ygeH	Hypothetical protein ygeH	ECs0612	cusB	Cation efflux system protein cusB precursor	[TP0648-TP0965 (0.54118866)]
COG0457	COG0845	ECs0600	nfrA	Bacteriophage N4 receptor, outer membrane protein	ECs0964	macA	Macrolide-specific efflux protein macA precursor	[TP0648-TP0965 (0.54118866)]
COG0457	COG0845	ECs4410	b3530	Cellulose synthase operon protein C	ECs0612	cusB	Cation efflux system protein cusB precursor	[TP0648-TP0965 (0.54118866)]
COG0457	COG0845	ECs0600	nfrA	Bacteriophage N4 receptor, outer membrane protein	ECs0873	ybhG	UPF0194 membrane protein ybhG precursor	[TP0648-TP0965 (0.54118866)]
COG0457	COG0845	ECs4576	ECs4576	Type III secretion system CesD protein	ECs4137	envC	Acriflavine resistance protein E precursor (Protein envC)	[TP0648-TP0965 (0.54118866)]
COG0457	COG0845	ECs3708	ygeG	Hypothetical protein ygeG	ECs4393	mdtE	Multidrug resistance protein mdtE precursor	[TP0648-TP0965 (0.54118866)]
COG0457	COG0845	ECs3708	ygeG	Hypothetical protein ygeG	ECs4360	yhiI	Hypothetical protein yhiI precursor	[TP0648-TP0965 (0.54118866)]
COG0457	COG0845	ECs4576	ECs4576	Type III secretion system CesD protein	ECs4360	yhiI	Hypothetical protein yhiI precursor	[TP0648-TP0965 (0.54118866)]
COG0457	COG0845	ECs3708	ygeG	Hypothetical protein ygeG	ECs1863	ECs1863	Putative efflux pump {UniProtKB/TrEMBL:Q8X7E1}	[TP0648-TP0965 (0.54118866)]
COG0457	COG0845	ECs3709	ygeH	Hypothetical protein ygeH	ECs0964	macA	Macrolide-specific efflux protein macA precursor	[TP0648-TP0965 (0.54118866)]
COG0457	COG0845	ECs4410	b3530	Cellulose synthase operon protein C	ECs2882	mdtA	Multidrug resistance protein mdtA precursor (Multidrug transporter mdtA)	[TP0648-TP0965 (0.54118866)]
COG0457	COG0845	ECs3708	ygeG	Hypothetical protein ygeG	ECs0516	lir	Acriflavine resistance protein A precursor	[TP0648-TP0965 (0.54118866)]
COG0457	COG0845	ECs0600	nfrA	Bacteriophage N4 receptor, outer membrane protein	ECO57PM19	ECO57PM19	Hemolysin D {UniProtKB/TrEMBL:O82886}	[TP0648-TP0965 (0.54118866)]
COG0457	COG0845	ECs4410	b3530	Cellulose synthase operon protein C	ECs4137	envC	Acriflavine resistance protein E precursor (Protein envC)	[TP0648-TP0965 (0.54118866)]
COG0457	COG0845	ECs3708	ygeG	Hypothetical protein ygeG	ECs0964	macA	Macrolide-specific efflux protein macA precursor	[TP0648-TP0965 (0.54118866)]
COG0457	COG0845	ECs3709	ygeH	Hypothetical protein ygeH	ECs4360	yhiI	Hypothetical protein yhiI precursor	[TP0648-TP0965 (0.54118866)]
COG0457	COG0845	ECs3709	ygeH	Hypothetical protein ygeH	ECs4393	mdtE	Multidrug resistance protein mdtE precursor	[TP0648-TP0965 (0.54118866)]
COG0457	COG0845	ECs4410	b3530	Cellulose synthase operon protein C	ECs0964	macA	Macrolide-specific efflux protein macA precursor	[TP0648-TP0965 (0.54118866)]
COG0457	COG0845	ECs4576	ECs4576	Type III secretion system CesD protein	ECO57PM19	ECO57PM19	Hemolysin D {UniProtKB/TrEMBL:O82886}	[TP0648-TP0965 (0.54118866)]
COG1815	COG3015	ECs1451	flgB	Flagellar basal-body rod protein flgB (Putative proximal rod protein)	ECs0194	cutF	Copper homeostasis protein cutF precursor (Lipoprotein nlpE)	[TP0396-TP0435 (0.51549006)]
COG0419	COG1512	ECs0447	sbcC	ATP-dependent dsDNA exonuclease	ECs3635	ECs3635	Hypothetical membrane protein	[TP0627-TP0561 (0.5704539)]
COG0419	COG1512	ECs0447	sbcC	ATP-dependent dsDNA exonuclease	ECs3637	ECs3637	Hypothetical protein {UniProtKB/TrEMBL:Q8X7Q9}	[TP0627-TP0561 (0.5704539)]
COG0419	COG1512	ECs0447	sbcC	ATP-dependent dsDNA exonuclease	ECs3638	ECs3638	Hypothetical membrane protein	[TP0627-TP0561 (0.5704539)]
COG1749	COG1843	ECs1454	flgE	Flagellar biosynthesis, hook protein	ECs1453	flgD	Basal-body rod modification protein flgD	[TP0727-TP0728 (0.8651164)]
COG0782	COG1057	ECs4248	greB	Transcription elongation factor greB (Transcript cleavage factor greB)	ECs0677	nadD	Nicotinate-nucleotide adenylyltransferase (EC 2.7.7.18) (Deamido- NAD(+) pyrophosphorylase) (Deamido-NAD(+) diphosphorylase) (Nicotinate mononucleotide adenylyltransferase) (NaMN adenylyltransferase)	[TP0019-TP0741 (0.75909394)]
COG0782	COG1057	ECs0649	rnk	Regulator of nucleoside diphosphate kinase	ECs0677	nadD	Nicotinate-nucleotide adenylyltransferase (EC 2.7.7.18) (Deamido- NAD(+) pyrophosphorylase) (Deamido-NAD(+) diphosphorylase) (Nicotinate mononucleotide adenylyltransferase) (NaMN adenylyltransferase)	[TP0019-TP0741 (0.75909394)]
COG0782	COG1057	ECs4060	greA	Transcription elongation factor greA (Transcript cleavage factor greA)	ECs0677	nadD	Nicotinate-nucleotide adenylyltransferase (EC 2.7.7.18) (Deamido- NAD(+) pyrophosphorylase) (Deamido-NAD(+) diphosphorylase) (Nicotinate mononucleotide adenylyltransferase) (NaMN adenylyltransferase)	[TP0019-TP0741 (0.75909394)]
COG1516	COG1516	ECs2664	fliS	Flagellar protein FliS {UniProtKB/TrEMBL:Q7AD05}	ECs2664	fliS	Flagellar protein FliS {UniProtKB/TrEMBL:Q7AD05}	[TP0943-TP0943 (0.5311184)]
COG0817	COG1516	ECs2573	ruvC	Crossover junction endodeoxyribonuclease ruvC (EC 3.1.22.4) (Holliday junction nuclease ruvC) (Holliday junction resolvase ruvC)	ECs2664	fliS	Flagellar protein FliS {UniProtKB/TrEMBL:Q7AD05}	[TP0517-TP0943 (0.5294325)]
COG1512	COG2215	ECs3638	ECs3638	Hypothetical membrane protein	ECs2912	rcnA	Nickel/cobalt efflux system rcnA	[TP0561-TP0558 (0.53951585)]
COG1512	COG2215	ECs3635	ECs3635	Hypothetical membrane protein	ECs2912	rcnA	Nickel/cobalt efflux system rcnA	[TP0561-TP0558 (0.53951585)]
COG1512	COG2215	ECs3637	ECs3637	Hypothetical protein {UniProtKB/TrEMBL:Q8X7Q9}	ECs2912	rcnA	Nickel/cobalt efflux system rcnA	[TP0561-TP0558 (0.53951585)]
COG1109	COG1157	ECs2853	ECs2853	Phosphomannomutase {UniProtKB/TrEMBL:Q8X4R5}	ECs4568	ECs4568	Type III secretion system protein EscN	[TP0413-TP0402 (0.78400123)]
COG1109	COG1157	ECs2835	ECs2835	Phosphomannomutase {UniProtKB/Swiss-Prot:O85343}	ECs2680	fliI	Flagellum-specific ATP synthase (EC 3.6.3.14)	[TP0413-TP0402 (0.78400123)]
COG1109	COG1157	ECs2853	ECs2853	Phosphomannomutase {UniProtKB/TrEMBL:Q8X4R5}	ECs2680	fliI	Flagellum-specific ATP synthase (EC 3.6.3.14)	[TP0413-TP0402 (0.78400123)]
COG1109	COG1157	ECs4055	mrsA	Phosphoglucosamine mutase (EC 5.4.2.10)	ECs2680	fliI	Flagellum-specific ATP synthase (EC 3.6.3.14)	[TP0413-TP0402 (0.78400123)]
COG1109	COG1157	ECs2835	ECs2835	Phosphomannomutase {UniProtKB/Swiss-Prot:O85343}	ECs4568	ECs4568	Type III secretion system protein EscN	[TP0413-TP0402 (0.78400123)]
COG1109	COG1157	ECs4055	mrsA	Phosphoglucosamine mutase (EC 5.4.2.10)	ECs4568	ECs4568	Type III secretion system protein EscN	[TP0413-TP0402 (0.78400123)]
COG1109	COG1157	ECs4055	mrsA	Phosphoglucosamine mutase (EC 5.4.2.10)	ECs3730	ECs3730	Type III secretion apparatus protein	[TP0413-TP0402 (0.78400123)]
COG1109	COG1157	ECs2853	ECs2853	Phosphomannomutase {UniProtKB/TrEMBL:Q8X4R5}	ECs3730	ECs3730	Type III secretion apparatus protein	[TP0413-TP0402 (0.78400123)]
COG1109	COG1157	ECs2835	ECs2835	Phosphomannomutase {UniProtKB/Swiss-Prot:O85343}	ECs3730	ECs3730	Type III secretion apparatus protein	[TP0413-TP0402 (0.78400123)]
COG0090	COG1643	ECs4182	rplB	50S ribosomal protein L2	ECs0152	hrpB	ATP-dependent RNA helicase hrpB (EC 3.6.1.-)	[TP0192-TP0526 (0.71912634)]
COG0090	COG1643	ECs4182	rplB	50S ribosomal protein L2	ECs2015	hrpA	ATP-dependent RNA helicase hrpA (EC 3.6.1.-)	[TP0192-TP0526 (0.71912634)]
COG0217	COG1235	ECs2780	yeeN	Hypothetical UPF0082 protein yeeN	ECs5075	phnP	Phosphonate metabolism {UniProtKB/TrEMBL:Q8X5P8}	[TP0474-TP0489 (0.71912634)]
COG0217	COG1235	ECs2574	yebC	UPF0082 protein yebC	ECs5075	phnP	Phosphonate metabolism {UniProtKB/TrEMBL:Q8X5P8}	[TP0474-TP0489 (0.71912634)]
COG0267	COG2215	ECs4511	ECs4511	50S ribosomal protein L33	ECs2912	rcnA	Nickel/cobalt efflux system rcnA	[TP0234-TP0558 (0.7885255)]
COG0012	COG0188	ECs1708	gtp1	GTP-dependent nucleic acid-binding protein engD	ECs3114	gyrA	DNA gyrase subunit A {UniProtKB/TrEMBL:Q7AC45}	[TP0124-TP0005 (0.7149395)]
COG0012	COG0188	ECs1708	gtp1	GTP-dependent nucleic acid-binding protein engD	ECs3903	parC	DNA topoisomerase 4 subunit A (EC 5.99.1.-) (Topoisomerase IV subunit A)	[TP0124-TP0005 (0.7149395)]
COG1057	COG3015	ECs0677	nadD	Nicotinate-nucleotide adenylyltransferase (EC 2.7.7.18) (Deamido- NAD(+) pyrophosphorylase) (Deamido-NAD(+) diphosphorylase) (Nicotinate mononucleotide adenylyltransferase) (NaMN adenylyltransferase)	ECs0194	cutF	Copper homeostasis protein cutF precursor (Lipoprotein nlpE)	[TP0741-TP0435 (0.5622841)]
COG0324	COG1558	ECs5147	miaA	tRNA delta(2)-isopentenylpyrophosphate transferase (EC 2.5.1.8) (IPP transferase) (Isopentenyl-diphosphate:tRNA isopentenyltransferase) (IPTase) (IPPT)	ECs1452	flgC	Flagellar basal-body rod protein flgC (Putative proximal rod protein)	[TP0637-TP0397 (0.66148543)]
COG0530	COG0621	ECs4075	yrbG	Inner membrane protein yrbG	ECs0699	yleA	Hypothetical UPF0004 protein yleA	[TP1034-TP0269 (0.7081234)]
COG0530	COG0621	ECs4075	yrbG	Inner membrane protein yrbG	ECs0915	yliG	Hypothetical UPF0004 protein yliG	[TP1034-TP0269 (0.7081234)]
COG0457	COG1643	ECs3709	ygeH	Hypothetical protein ygeH	ECs0152	hrpB	ATP-dependent RNA helicase hrpB (EC 3.6.1.-)	[TP0067-TP0526 (0.80406195)]
COG0457	COG1643	ECs4576	ECs4576	Type III secretion system CesD protein	ECs2015	hrpA	ATP-dependent RNA helicase hrpA (EC 3.6.1.-)	[TP0067-TP0526 (0.80406195)]
COG0457	COG1643	ECs3709	ygeH	Hypothetical protein ygeH	ECs2015	hrpA	ATP-dependent RNA helicase hrpA (EC 3.6.1.-)	[TP0067-TP0526 (0.80406195)]
COG0457	COG1643	ECs3708	ygeG	Hypothetical protein ygeG	ECs2015	hrpA	ATP-dependent RNA helicase hrpA (EC 3.6.1.-)	[TP0067-TP0526 (0.80406195)]
COG0457	COG1643	ECs4410	b3530	Cellulose synthase operon protein C	ECs0152	hrpB	ATP-dependent RNA helicase hrpB (EC 3.6.1.-)	[TP0067-TP0526 (0.80406195)]
COG0457	COG1643	ECs0600	nfrA	Bacteriophage N4 receptor, outer membrane protein	ECs2015	hrpA	ATP-dependent RNA helicase hrpA (EC 3.6.1.-)	[TP0067-TP0526 (0.80406195)]
COG0457	COG1643	ECs4410	b3530	Cellulose synthase operon protein C	ECs2015	hrpA	ATP-dependent RNA helicase hrpA (EC 3.6.1.-)	[TP0067-TP0526 (0.80406195)]
COG0457	COG1643	ECs4576	ECs4576	Type III secretion system CesD protein	ECs0152	hrpB	ATP-dependent RNA helicase hrpB (EC 3.6.1.-)	[TP0067-TP0526 (0.80406195)]
COG0457	COG1643	ECs3708	ygeG	Hypothetical protein ygeG	ECs0152	hrpB	ATP-dependent RNA helicase hrpB (EC 3.6.1.-)	[TP0067-TP0526 (0.80406195)]
COG0457	COG1643	ECs0600	nfrA	Bacteriophage N4 receptor, outer membrane protein	ECs0152	hrpB	ATP-dependent RNA helicase hrpB (EC 3.6.1.-)	[TP0067-TP0526 (0.80406195)]
COG0840	COG1157	ECs5315	tsr	Methyl-accepting chemotaxis protein I (MCP-I) (Serine chemoreceptor protein)	ECs4568	ECs4568	Type III secretion system protein EscN	[TP0640-TP0402 (0.9180537)]
COG0840	COG1157	ECs3954	aer	Aerotaxis sensor receptor	ECs3730	ECs3730	Type III secretion apparatus protein	[TP0640-TP0402 (0.9180537)]
COG0840	COG1157	ECs2026	trg	Methyl-accepting chemotaxis protein III (MCP-III) (Ribose and galactose chemoreceptor protein)	ECs3730	ECs3730	Type III secretion apparatus protein	[TP0640-TP0402 (0.9180537)]
COG0840	COG1157	ECs2596	tar	Methyl-accepting chemotaxis protein II (MCP-II) (Aspartate chemoreceptor protein)	ECs2680	fliI	Flagellum-specific ATP synthase (EC 3.6.3.14)	[TP0640-TP0402 (0.9180537)]
COG0840	COG1157	ECs5315	tsr	Methyl-accepting chemotaxis protein I (MCP-I) (Serine chemoreceptor protein)	ECs2680	fliI	Flagellum-specific ATP synthase (EC 3.6.3.14)	[TP0640-TP0402 (0.9180537)]
COG0840	COG1157	ECs2595	tap	Methyl-accepting chemotaxis protein IV (MCP-IV) (Dipeptide chemoreceptor protein)	ECs3730	ECs3730	Type III secretion apparatus protein	[TP0640-TP0402 (0.9180537)]
COG0840	COG1157	ECs2595	tap	Methyl-accepting chemotaxis protein IV (MCP-IV) (Dipeptide chemoreceptor protein)	ECs4568	ECs4568	Type III secretion system protein EscN	[TP0640-TP0402 (0.9180537)]
COG0840	COG1157	ECs2026	trg	Methyl-accepting chemotaxis protein III (MCP-III) (Ribose and galactose chemoreceptor protein)	ECs4568	ECs4568	Type III secretion system protein EscN	[TP0640-TP0402 (0.9180537)]
COG0840	COG1157	ECs2596	tar	Methyl-accepting chemotaxis protein II (MCP-II) (Aspartate chemoreceptor protein)	ECs3730	ECs3730	Type III secretion apparatus protein	[TP0640-TP0402 (0.9180537)]
COG0840	COG1157	ECs2596	tar	Methyl-accepting chemotaxis protein II (MCP-II) (Aspartate chemoreceptor protein)	ECs4568	ECs4568	Type III secretion system protein EscN	[TP0640-TP0402 (0.9180537)]
COG0840	COG1157	ECs5315	tsr	Methyl-accepting chemotaxis protein I (MCP-I) (Serine chemoreceptor protein)	ECs3730	ECs3730	Type III secretion apparatus protein	[TP0640-TP0402 (0.9180537)]
COG0840	COG1157	ECs3954	aer	Aerotaxis sensor receptor	ECs4568	ECs4568	Type III secretion system protein EscN	[TP0640-TP0402 (0.9180537)]
COG0840	COG1157	ECs2595	tap	Methyl-accepting chemotaxis protein IV (MCP-IV) (Dipeptide chemoreceptor protein)	ECs2680	fliI	Flagellum-specific ATP synthase (EC 3.6.3.14)	[TP0640-TP0402 (0.9180537)]
COG0840	COG1157	ECs2026	trg	Methyl-accepting chemotaxis protein III (MCP-III) (Ribose and galactose chemoreceptor protein)	ECs2680	fliI	Flagellum-specific ATP synthase (EC 3.6.3.14)	[TP0640-TP0402 (0.9180537)]
COG0840	COG1157	ECs3954	aer	Aerotaxis sensor receptor	ECs2680	fliI	Flagellum-specific ATP synthase (EC 3.6.3.14)	[TP0640-TP0402 (0.9180537)]
COG0462	COG0492	ECs1712	prs	Ribose-phosphate pyrophosphokinase (EC 2.7.6.1) (RPPK) (Phosphoribosyl pyrophosphate synthetase) (P-Rib-PP synthetase) (PRPP synthetase)	ECs0973	trxB	Thioredoxin reductase (EC 1.8.1.9) (TRXR)	[TP0294-TP0814 (0.8323514)]
COG0124	COG0254	ECs3376	hisS	Histidyl-tRNA synthetase (EC 6.1.1.21) (Histidine--tRNA ligase) (HisRS)	ECs4863	rpmE	50S ribosomal protein L31	[TP0641-TP0255 (0.65973145)]
COG0124	COG0254	ECs3376	hisS	Histidyl-tRNA synthetase (EC 6.1.1.21) (Histidine--tRNA ligase) (HisRS)	ECs0327	ECs0327	50S ribosomal protein L31 type B-2	[TP0641-TP0255 (0.65973145)]
COG0124	COG0254	ECs3376	hisS	Histidyl-tRNA synthetase (EC 6.1.1.21) (Histidine--tRNA ligase) (HisRS)	ECs1330	BAB34753.1	50S ribosomal protein L31 type B-2	[TP0641-TP0255 (0.65973145)]
COG0178	COG0272	ECs5040	uvrA	UvrABC system protein A (UvrA protein) (Excinuclease ABC subunit A)	ECs4522	yicF	Hypothetical DNA ligase-like protein yicF	[TP0514-TP0634 (0.7537598)]
COG0178	COG0272	ECs5040	uvrA	UvrABC system protein A (UvrA protein) (Excinuclease ABC subunit A)	ECs3283	ligA	DNA ligase (EC 6.5.1.2) (Polydeoxyribonucleotide synthase [NAD+])	[TP0514-TP0634 (0.7537598)]
COG1512	COG1684	ECs3635	ECs3635	Hypothetical membrane protein	ECs2689	fliR	Flagellar biosynthesis {UniProtKB/TrEMBL:Q8XBA1}	[TP0561-TP0716 (0.6360963)]
COG1512	COG1684	ECs3637	ECs3637	Hypothetical protein {UniProtKB/TrEMBL:Q8X7Q9}	ECs2689	fliR	Flagellar biosynthesis {UniProtKB/TrEMBL:Q8XBA1}	[TP0561-TP0716 (0.6360963)]
COG1512	COG1684	ECs3638	ECs3638	Hypothetical membrane protein	ECs2689	fliR	Flagellar biosynthesis {UniProtKB/TrEMBL:Q8XBA1}	[TP0561-TP0716 (0.6360963)]
COG0257	COG2204	ECs4164	ECs4164	50S ribosomal protein L36	ECs4927	zraR	Transcriptional regulatory protein zraR	[TP0209-TP0519 (0.6010877)]
COG0257	COG2204	ECs4164	ECs4164	50S ribosomal protein L36	ECs4790	glnG	Nitrogen regulation protein NR(I)	[TP0209-TP0519 (0.6010877)]
COG0257	COG2204	ECs4164	ECs4164	50S ribosomal protein L36	ECs3420	yfhA	Hypothetical protein yfhA (ORF-2)	[TP0209-TP0519 (0.6010877)]
COG0495	COG1558	ECs0680	leuS	Leucyl-tRNA synthetase (EC 6.1.1.4) (Leucine--tRNA ligase) (LeuRS)	ECs1452	flgC	Flagellar basal-body rod protein flgC (Putative proximal rod protein)	[TP0586-TP0397 (0.60331625)]
COG1135	COG1466	ECs0201	abc	D-methionine transport ATP-binding protein metN	ECs0678	holA	DNA polymerase III delta subunit (EC 2.7.7.7)	[TP0120-TP0588 (0.7896185)]
COG1192	COG2214	ECs4414	yhjQ	, complete genome {UniProtKB/TrEMBL:Q8X5L6}	ECs1155	cbpA	Curved DNA-binding protein	[TP0272-TP0843 (0.8210422)]
COG1192	COG2214	ECO57PM33	A	Protein sopA (Plasmid partition protein A)	ECs1155	cbpA	Curved DNA-binding protein	[TP0272-TP0843 (0.8210422)]
COG1292	COG1512	ECs0360	betT	High-affinity choline transport protein	ECs3635	ECs3635	Hypothetical membrane protein	[TP0106-TP0561 (0.5550382)]
COG1292	COG1512	ECs0360	betT	High-affinity choline transport protein	ECs3637	ECs3637	Hypothetical protein {UniProtKB/TrEMBL:Q8X7Q9}	[TP0106-TP0561 (0.5550382)]
COG1292	COG1512	ECs0043	caiT	L-carnitine/gamma-butyrobetaine antiporter	ECs3635	ECs3635	Hypothetical membrane protein	[TP0106-TP0561 (0.5550382)]
COG1292	COG1512	ECs0043	caiT	L-carnitine/gamma-butyrobetaine antiporter	ECs3637	ECs3637	Hypothetical protein {UniProtKB/TrEMBL:Q8X7Q9}	[TP0106-TP0561 (0.5550382)]
COG1292	COG1512	ECs2510	yeaV	Probable transport protein yeaV	ECs3637	ECs3637	Hypothetical protein {UniProtKB/TrEMBL:Q8X7Q9}	[TP0106-TP0561 (0.5550382)]
COG1292	COG1512	ECs2510	yeaV	Probable transport protein yeaV	ECs3635	ECs3635	Hypothetical membrane protein	[TP0106-TP0561 (0.5550382)]
COG1292	COG1512	ECs0360	betT	High-affinity choline transport protein	ECs3638	ECs3638	Hypothetical membrane protein	[TP0106-TP0561 (0.5550382)]
COG1292	COG1512	ECs0043	caiT	L-carnitine/gamma-butyrobetaine antiporter	ECs3638	ECs3638	Hypothetical membrane protein	[TP0106-TP0561 (0.5550382)]
COG1292	COG1512	ECs2510	yeaV	Probable transport protein yeaV	ECs3638	ECs3638	Hypothetical membrane protein	[TP0106-TP0561 (0.5550382)]
COG0608	COG1159	ECs3764	recJ	Single-stranded-DNA-specific exonuclease recJ (EC 3.1.-.-)	ECs3432	era	GTP-binding protein era	[TP0704-TP0541 (0.7586372)]
COG0242	COG0263	ECs4152	fms	Peptide deformylase (EC 3.5.1.88) (PDF) (Polypeptide deformylase)	ECs0269	proB	Glutamate 5-kinase (EC 2.7.2.11) (Gamma-glutamyl kinase) (GK)	[TP0757-TP0351 (0.5771584)]
COG0566	COG1589	ECs3447	yfiF	Hypothetical tRNA/rRNA methyltransferase yfiF (EC 2.1.1.-)	ECs0097	ftsQ	Cell division protein; ingrowth of wall at septum	[TP0109-TP0388 (0.8512026)]
COG0566	COG1589	ECs5156	rlmB	23S rRNA (guanosine-2'-O-)-methyltransferase rlmB (EC 2.1.1.-) (23S rRNA Gm2251 2'-O-methyltransferase)	ECs0097	ftsQ	Cell division protein; ingrowth of wall at septum	[TP0109-TP0388 (0.8512026)]
COG0566	COG1589	ECs4526	trmH	tRNA guanosine-2'-O-methyltransferase (EC 2.1.1.34) (tRNA [Gm18] methyltransferase)	ECs0097	ftsQ	Cell division protein; ingrowth of wall at septum	[TP0109-TP0388 (0.8512026)]
COG0739	COG4786	ECs3596	nlpD	Lipoprotein {UniProtKB/TrEMBL:Q8X7Z3}	ECs1456	flgG	Flagellar basal-body rod protein flgG (Distal rod protein)	[TP0782-TP0961 (0.69582695)]
COG0739	COG4786	ECs2566	yebA	Hypothetical metalloprotease yebA precursor (EC 3.4.24.-) (ORFU)	ECs1456	flgG	Flagellar basal-body rod protein flgG (Distal rod protein)	[TP0782-TP0961 (0.69582695)]
COG0739	COG4786	ECs3738	ygeR	Putative lipoprotein {UniProtKB/TrEMBL:Q8X2T2}	ECs1456	flgG	Flagellar basal-body rod protein flgG (Distal rod protein)	[TP0782-TP0961 (0.69582695)]
COG0124	COG0546	ECs3376	hisS	Histidyl-tRNA synthetase (EC 6.1.1.21) (Histidine--tRNA ligase) (HisRS)	ECs4227	gph	Phosphoglycolate phosphatase (EC 3.1.3.18) (PGPase) (PGP)	[TP0641-TP0554 (0.5196431)]
COG0495	COG2882	ECs0680	leuS	Leucyl-tRNA synthetase (EC 6.1.1.4) (Leucine--tRNA ligase) (LeuRS)	ECs2681	fliJ	Flagellar fliJ protein {UniProtKB/TrEMBL:Q8XBA8}	[TP0586-TP0403 (0.64541596)]
COG0457	COG1234	ECs3708	ygeG	Hypothetical protein ygeG	ECs3156	rnz	Ribonuclease Z (EC 3.1.26.11) (RNase Z) (tRNase Z) (tRNA 3 endonuclease)	[TP0095-TP0819 (0.5178716)]
COG0457	COG1234	ECs0600	nfrA	Bacteriophage N4 receptor, outer membrane protein	ECs3156	rnz	Ribonuclease Z (EC 3.1.26.11) (RNase Z) (tRNase Z) (tRNA 3 endonuclease)	[TP0095-TP0819 (0.5178716)]
COG0457	COG1234	ECs3709	ygeH	Hypothetical protein ygeH	ECs3156	rnz	Ribonuclease Z (EC 3.1.26.11) (RNase Z) (tRNase Z) (tRNA 3 endonuclease)	[TP0095-TP0819 (0.5178716)]
COG0457	COG1234	ECs4410	b3530	Cellulose synthase operon protein C	ECs3156	rnz	Ribonuclease Z (EC 3.1.26.11) (RNase Z) (tRNase Z) (tRNA 3 endonuclease)	[TP0095-TP0819 (0.5178716)]
COG0457	COG1234	ECs4576	ECs4576	Type III secretion system CesD protein	ECs3156	rnz	Ribonuclease Z (EC 3.1.26.11) (RNase Z) (tRNase Z) (tRNA 3 endonuclease)	[TP0095-TP0819 (0.5178716)]
COG0257	COG0773	ECs4164	ECs4164	50S ribosomal protein L36	ECs5210	mpl	UDP-N-acetylmuramate:L-alanyl-gamma-D-glutamyl-meso-diaminopimelate ligase (EC 6.3.2.-) (Murein peptide ligase)	[TP0209-TP0341 (0.6926446)]
COG0257	COG0773	ECs4164	ECs4164	50S ribosomal protein L36	ECs0095	murC	UDP-N-acetylmuramate--L-alanine ligase (EC 6.3.2.8) (UDP-N- acetylmuramoyl-L-alanine synthetase)	[TP0209-TP0341 (0.6926446)]
COG0457	COG2204	ECs0600	nfrA	Bacteriophage N4 receptor, outer membrane protein	ECs4927	zraR	Transcriptional regulatory protein zraR	[TP0067-TP0519 (0.7741208)]
COG0457	COG2204	ECs4576	ECs4576	Type III secretion system CesD protein	ECs4790	glnG	Nitrogen regulation protein NR(I)	[TP0067-TP0519 (0.7741208)]
COG0457	COG2204	ECs3708	ygeG	Hypothetical protein ygeG	ECs4790	glnG	Nitrogen regulation protein NR(I)	[TP0067-TP0519 (0.7741208)]
COG0457	COG2204	ECs4410	b3530	Cellulose synthase operon protein C	ECs4927	zraR	Transcriptional regulatory protein zraR	[TP0067-TP0519 (0.7741208)]
COG0457	COG2204	ECs4410	b3530	Cellulose synthase operon protein C	ECs3420	yfhA	Hypothetical protein yfhA (ORF-2)	[TP0067-TP0519 (0.7741208)]
COG0457	COG2204	ECs0600	nfrA	Bacteriophage N4 receptor, outer membrane protein	ECs3420	yfhA	Hypothetical protein yfhA (ORF-2)	[TP0067-TP0519 (0.7741208)]
COG0457	COG2204	ECs3708	ygeG	Hypothetical protein ygeG	ECs4927	zraR	Transcriptional regulatory protein zraR	[TP0067-TP0519 (0.7741208)]
COG0457	COG2204	ECs3708	ygeG	Hypothetical protein ygeG	ECs3420	yfhA	Hypothetical protein yfhA (ORF-2)	[TP0067-TP0519 (0.7741208)]
COG0457	COG2204	ECs0600	nfrA	Bacteriophage N4 receptor, outer membrane protein	ECs4790	glnG	Nitrogen regulation protein NR(I)	[TP0067-TP0519 (0.7741208)]
COG0457	COG2204	ECs4576	ECs4576	Type III secretion system CesD protein	ECs3420	yfhA	Hypothetical protein yfhA (ORF-2)	[TP0067-TP0519 (0.7741208)]
COG0457	COG2204	ECs3709	ygeH	Hypothetical protein ygeH	ECs4927	zraR	Transcriptional regulatory protein zraR	[TP0067-TP0519 (0.7741208)]
COG0457	COG2204	ECs4576	ECs4576	Type III secretion system CesD protein	ECs4927	zraR	Transcriptional regulatory protein zraR	[TP0067-TP0519 (0.7741208)]
COG0457	COG2204	ECs3709	ygeH	Hypothetical protein ygeH	ECs4790	glnG	Nitrogen regulation protein NR(I)	[TP0067-TP0519 (0.7741208)]
COG0457	COG2204	ECs3709	ygeH	Hypothetical protein ygeH	ECs3420	yfhA	Hypothetical protein yfhA (ORF-2)	[TP0067-TP0519 (0.7741208)]
COG0457	COG2204	ECs4410	b3530	Cellulose synthase operon protein C	ECs4790	glnG	Nitrogen regulation protein NR(I)	[TP0067-TP0519 (0.7741208)]
COG0272	COG1879	ECs3283	ligA	DNA ligase (EC 6.5.1.2) (Polydeoxyribonucleotide synthase [NAD+])	ECs0374	ECs0374	Putative periplasmic binding protein, probable	[TP0634-TP0684 (0.56216276)]
COG0272	COG1879	ECs4522	yicF	Hypothetical DNA ligase-like protein yicF	ECs0374	ECs0374	Putative periplasmic binding protein, probable	[TP0634-TP0684 (0.56216276)]
COG0272	COG1879	ECs4522	yicF	Hypothetical DNA ligase-like protein yicF	ECs4693	rbsB	D-ribose-binding periplasmic protein precursor (EC 3.6.3.17)	[TP0634-TP0684 (0.56216276)]
COG0272	COG1879	ECs3283	ligA	DNA ligase (EC 6.5.1.2) (Polydeoxyribonucleotide synthase [NAD+])	ECs5071	ECs5071	Putative periplasmic ribose-binding protein of	[TP0634-TP0684 (0.56216276)]
COG0272	COG1879	ECs4522	yicF	Hypothetical DNA ligase-like protein yicF	ECs2123	yneA	Putative LACI-type transcriptional regulator	[TP0634-TP0684 (0.56216276)]
COG0272	COG1879	ECs4522	yicF	Hypothetical DNA ligase-like protein yicF	ECs5071	ECs5071	Putative periplasmic ribose-binding protein of	[TP0634-TP0684 (0.56216276)]
COG0272	COG1879	ECs3283	ligA	DNA ligase (EC 6.5.1.2) (Polydeoxyribonucleotide synthase [NAD+])	ECs2123	yneA	Putative LACI-type transcriptional regulator	[TP0634-TP0684 (0.56216276)]
COG0272	COG1879	ECs4522	yicF	Hypothetical DNA ligase-like protein yicF	ECs5205	ytfQ	ABC transporter periplasmic-binding protein ytfQ precursor	[TP0634-TP0684 (0.56216276)]
COG0272	COG1879	ECs4522	yicF	Hypothetical DNA ligase-like protein yicF	ECs2609	araF	L-arabinose-binding periplasmic protein precursor (EC 3.6.3.17) (ABP)	[TP0634-TP0684 (0.56216276)]
COG0272	COG1879	ECs4522	yicF	Hypothetical DNA ligase-like protein yicF	ECs3042	mglB	D-galactose-binding periplasmic protein precursor (GBP) (D-galactose/ D-glucose-binding protein) (GGBP)	[TP0634-TP0684 (0.56216276)]
COG0272	COG1879	ECs3283	ligA	DNA ligase (EC 6.5.1.2) (Polydeoxyribonucleotide synthase [NAD+])	ECs2609	araF	L-arabinose-binding periplasmic protein precursor (EC 3.6.3.17) (ABP)	[TP0634-TP0684 (0.56216276)]
COG0272	COG1879	ECs3283	ligA	DNA ligase (EC 6.5.1.2) (Polydeoxyribonucleotide synthase [NAD+])	ECs3042	mglB	D-galactose-binding periplasmic protein precursor (GBP) (D-galactose/ D-glucose-binding protein) (GGBP)	[TP0634-TP0684 (0.56216276)]
COG0272	COG1879	ECs4522	yicF	Hypothetical DNA ligase-like protein yicF	ECs3414	yphF	ABC transporter periplasmic-binding protein yphF precursor	[TP0634-TP0684 (0.56216276)]
COG0272	COG1879	ECs3283	ligA	DNA ligase (EC 6.5.1.2) (Polydeoxyribonucleotide synthase [NAD+])	ECs3414	yphF	ABC transporter periplasmic-binding protein yphF precursor	[TP0634-TP0684 (0.56216276)]
COG0272	COG1879	ECs3283	ligA	DNA ligase (EC 6.5.1.2) (Polydeoxyribonucleotide synthase [NAD+])	ECs4693	rbsB	D-ribose-binding periplasmic protein precursor (EC 3.6.3.17)	[TP0634-TP0684 (0.56216276)]
COG0272	COG1879	ECs3283	ligA	DNA ligase (EC 6.5.1.2) (Polydeoxyribonucleotide synthase [NAD+])	ECs1149	torT	Periplasmic protein torT precursor	[TP0634-TP0684 (0.56216276)]
COG0272	COG1879	ECs4522	yicF	Hypothetical DNA ligase-like protein yicF	ECs1149	torT	Periplasmic protein torT precursor	[TP0634-TP0684 (0.56216276)]
COG0272	COG1879	ECs3283	ligA	DNA ligase (EC 6.5.1.2) (Polydeoxyribonucleotide synthase [NAD+])	ECs5205	ytfQ	ABC transporter periplasmic-binding protein ytfQ precursor	[TP0634-TP0684 (0.56216276)]
COG0234	COG4211	ECs5123	groS	10 kDa chaperonin (Protein Cpn10) (groES protein)	ECs3040	mglC	Galactoside transport system permease protein mglC	[TP1013-TP0686 (0.748641)]
COG0257	COG0681	ECs4164	ECs4164	50S ribosomal protein L36	ECs3434	lepB	Signal peptidase I (EC 3.4.21.89) (SPase I) (Leader peptidase I)	[TP0209-TP0926 (0.69083804)]
COG0526	COG1843	ECs3448	trxC	Thioredoxin 2 (EC 1.8.1.8) (Protein-disulfide reductase) (Disulfide reductase) (Trx2)	ECs1453	flgD	Basal-body rod modification protein flgD	[TP0100-TP0728 (0.58155864)]
COG0526	COG1843	ECs4714	trxA	Thioredoxin 1 {UniProtKB/Swiss-Prot:P0AA27}	ECs1453	flgD	Basal-body rod modification protein flgD	[TP0100-TP0728 (0.58155864)]
COG0526	COG1843	ECs3084	dsbE	Thiol:disulfide interchange protein dsbE (Cytochrome c biogenesis protein ccmG)	ECs1453	flgD	Basal-body rod modification protein flgD	[TP0100-TP0728 (0.58155864)]
COG0526	COG1843	ECs4783	dsf	Thiol:disulfide interchange protein dsbA precursor	ECs1453	flgD	Basal-body rod modification protein flgD	[TP0100-TP0728 (0.58155864)]
COG0768	COG1344	ECs0088	pbpB	Peptidoglycan synthetase ftsI precursor (EC 2.4.1.129) (Peptidoglycan glycosyltransferase 3) (Penicillin-binding protein 3) (PBP-3)	ECs2662	ECs2662	Flagellin {UniProtKB/TrEMBL:Q7AD06}	[TP0760-TP0870 (0.7190043)]
COG0768	COG1344	ECs0088	pbpB	Peptidoglycan synthetase ftsI precursor (EC 2.4.1.129) (Peptidoglycan glycosyltransferase 3) (Penicillin-binding protein 3) (PBP-3)	ECs1461	flaT	Flagellar hook-associated protein 3 (HAP3) (Hook-filament junction protein)	[TP0760-TP0870 (0.7190043)]
COG0768	COG1344	ECs0673	pbpA	Penicillin-binding protein 2 (PBP-2)	ECs2662	ECs2662	Flagellin {UniProtKB/TrEMBL:Q7AD06}	[TP0760-TP0870 (0.7190043)]
COG0768	COG1344	ECs0673	pbpA	Penicillin-binding protein 2 (PBP-2)	ECs1461	flaT	Flagellar hook-associated protein 3 (HAP3) (Hook-filament junction protein)	[TP0760-TP0870 (0.7190043)]
COG1121	COG2204	ECs2568	znuC	High-affinity zinc uptake system ATP-binding protein znuC	ECs4927	zraR	Transcriptional regulatory protein zraR	[TP0035-TP0519 (0.5085169)]
COG1121	COG2204	ECs2568	znuC	High-affinity zinc uptake system ATP-binding protein znuC	ECs4790	glnG	Nitrogen regulation protein NR(I)	[TP0035-TP0519 (0.5085169)]
COG1121	COG2204	ECs2568	znuC	High-affinity zinc uptake system ATP-binding protein znuC	ECs3420	yfhA	Hypothetical protein yfhA (ORF-2)	[TP0035-TP0519 (0.5085169)]
COG0528	COG4591	ECs0173	pyrH	Uridylate kinase (EC 2.7.4.-) (UK) (Uridine monophosphate kinase) (UMP kinase)	ECs1294	ECs1294	, complete genome {UniProtKB/TrEMBL:Q8XAM0}	[TP0099-TP0580 (0.8561369)]
COG0528	COG4591	ECs0173	pyrH	Uridylate kinase (EC 2.7.4.-) (UK) (Uridine monophosphate kinase) (UMP kinase)	ECs1494	lolC	Lipoprotein-releasing system transmembrane protein lolC	[TP0099-TP0580 (0.8561369)]
COG0528	COG4591	ECs0173	pyrH	Uridylate kinase (EC 2.7.4.-) (UK) (Uridine monophosphate kinase) (UMP kinase)	ECs1496	lolE	Lipoprotein-releasing system transmembrane protein lolE	[TP0099-TP0580 (0.8561369)]
COG0228	COG0546	ECs3472	rpsP	30S ribosomal protein S16	ECs4227	gph	Phosphoglycolate phosphatase (EC 3.1.3.18) (PGPase) (PGP)	[TP0905-TP0554 (0.5352583)]
COG0503	COG1488	ECs0265	gpt	Xanthine phosphoribosyltransferase (EC 2.4.2.22) (Xanthine-guanine phosphoribosyltransferase) (XGPRT)	ECs1014	pncB	Nicotinate phosphoribosyltransferase (EC 2.4.2.11) (NAPRTase)	[TP1039-TP0628 (0.6658587)]
COG0503	COG1488	ECs0522	apt	Adenine phosphoribosyltransferase (EC 2.4.2.7) (APRT)	ECs1014	pncB	Nicotinate phosphoribosyltransferase (EC 2.4.2.11) (NAPRTase)	[TP1039-TP0628 (0.6658587)]
COG0770	COG2001	ECs0090	mra	UDP-N-acetylmuramoyl-tripeptide--D-alanyl-D-alanine ligase (EC 6.3.2.10) (UDP-MurNAc-pentapeptide synthetase) (D-alanyl-D- alanine-adding enzyme)	ECs0085	mraZ	Protein mraZ {UniProtKB/Swiss-Prot:P65435}	[TP0386-TP0383 (0.8315325)]
COG0051	COG2204	ECs4186	rpsJ	30S ribosomal protein S10	ECs3420	yfhA	Hypothetical protein yfhA (ORF-2)	[TP0188-TP0519 (0.6307204)]
COG0051	COG2204	ECs4186	rpsJ	30S ribosomal protein S10	ECs4927	zraR	Transcriptional regulatory protein zraR	[TP0188-TP0519 (0.6307204)]
COG0051	COG2204	ECs4186	rpsJ	30S ribosomal protein S10	ECs4790	glnG	Nitrogen regulation protein NR(I)	[TP0188-TP0519 (0.6307204)]
COG0249	COG0546	ECs3589	fdv	DNA mismatch repair protein mutS	ECs4227	gph	Phosphoglycolate phosphatase (EC 3.1.3.18) (PGPase) (PGP)	[TP0328-TP0554 (0.5196431)]
COG0153	COG1879	ECs0785	galA	Galactokinase (EC 2.7.1.6) (Galactose kinase)	ECs0374	ECs0374	Putative periplasmic binding protein, probable	[TP0418-TP0684 (0.73427343)]
COG0153	COG1879	ECs0785	galA	Galactokinase (EC 2.7.1.6) (Galactose kinase)	ECs4693	rbsB	D-ribose-binding periplasmic protein precursor (EC 3.6.3.17)	[TP0418-TP0684 (0.73427343)]
COG0153	COG1879	ECs0785	galA	Galactokinase (EC 2.7.1.6) (Galactose kinase)	ECs2609	araF	L-arabinose-binding periplasmic protein precursor (EC 3.6.3.17) (ABP)	[TP0418-TP0684 (0.73427343)]
COG0153	COG1879	ECs0785	galA	Galactokinase (EC 2.7.1.6) (Galactose kinase)	ECs3042	mglB	D-galactose-binding periplasmic protein precursor (GBP) (D-galactose/ D-glucose-binding protein) (GGBP)	[TP0418-TP0684 (0.73427343)]
COG0153	COG1879	ECs0785	galA	Galactokinase (EC 2.7.1.6) (Galactose kinase)	ECs5071	ECs5071	Putative periplasmic ribose-binding protein of	[TP0418-TP0684 (0.73427343)]
COG0153	COG1879	ECs0785	galA	Galactokinase (EC 2.7.1.6) (Galactose kinase)	ECs3414	yphF	ABC transporter periplasmic-binding protein yphF precursor	[TP0418-TP0684 (0.73427343)]
COG0153	COG1879	ECs0785	galA	Galactokinase (EC 2.7.1.6) (Galactose kinase)	ECs5205	ytfQ	ABC transporter periplasmic-binding protein ytfQ precursor	[TP0418-TP0684 (0.73427343)]
COG0153	COG1879	ECs0785	galA	Galactokinase (EC 2.7.1.6) (Galactose kinase)	ECs2123	yneA	Putative LACI-type transcriptional regulator	[TP0418-TP0684 (0.73427343)]
COG0153	COG1879	ECs0785	galA	Galactokinase (EC 2.7.1.6) (Galactose kinase)	ECs1149	torT	Periplasmic protein torT precursor	[TP0418-TP0684 (0.73427343)]
COG0162	COG2834	ECs2346	tyrS	Tyrosyl-tRNA synthetase (EC 6.1.1.1) (Tyrosine--tRNA ligase) (TyrRS)	ECs0976	lolA	Outer-membrane lipoprotein carrier protein precursor (P20)	[TP0834-TP0333 (0.5313641)]
COG0457	COG1061	ECs3708	ygeG	Hypothetical protein ygeG	ECs1305	ECs1305	Hypothetical protein ECs1305	[TP0095-TP0380 (0.51337665)]
COG0457	COG1061	ECs4410	b3530	Cellulose synthase operon protein C	ECs1305	ECs1305	Hypothetical protein ECs1305	[TP0095-TP0380 (0.51337665)]
COG0457	COG1061	ECs3709	ygeH	Hypothetical protein ygeH	ECs3076	yejH	Putative ATP-dependent helicase	[TP0095-TP0380 (0.51337665)]
COG0457	COG1061	ECs4576	ECs4576	Type III secretion system CesD protein	ECs1305	ECs1305	Hypothetical protein ECs1305	[TP0095-TP0380 (0.51337665)]
COG0457	COG1061	ECs0600	nfrA	Bacteriophage N4 receptor, outer membrane protein	ECs1305	ECs1305	Hypothetical protein ECs1305	[TP0095-TP0380 (0.51337665)]
COG0457	COG1061	ECs4576	ECs4576	Type III secretion system CesD protein	ECs3076	yejH	Putative ATP-dependent helicase	[TP0095-TP0380 (0.51337665)]
COG0457	COG1061	ECs3709	ygeH	Hypothetical protein ygeH	ECs1305	ECs1305	Hypothetical protein ECs1305	[TP0095-TP0380 (0.51337665)]
COG0457	COG1061	ECs0600	nfrA	Bacteriophage N4 receptor, outer membrane protein	ECs3076	yejH	Putative ATP-dependent helicase	[TP0095-TP0380 (0.51337665)]
COG0457	COG1061	ECs3708	ygeG	Hypothetical protein ygeG	ECs3076	yejH	Putative ATP-dependent helicase	[TP0095-TP0380 (0.51337665)]
COG0457	COG1061	ECs4410	b3530	Cellulose synthase operon protein C	ECs3076	yejH	Putative ATP-dependent helicase	[TP0095-TP0380 (0.51337665)]
COG0342	COG0546	ECs0459	secD	Protein-export membrane protein secD	ECs4227	gph	Phosphoglycolate phosphatase (EC 3.1.3.18) (PGPase) (PGP)	[TP0410-TP0554 (0.6160348)]
COG1115	COG1319	ECs0007	yaaJ	Inner membrane transport protein	ECs3740	xdhB	Xanthine dehydrogenase FAD-binding subunit (EC 1.17.1.4)	[TP0414-TP0081 (0.81817394)]
COG1115	COG1319	ECs0007	yaaJ	Inner membrane transport protein	ECs3753	ygfM	Hypothetical protein ygfM	[TP0414-TP0081 (0.81817394)]
COG1115	COG1319	ECs0007	yaaJ	Inner membrane transport protein	ECs0315	yagS	Putative xanthine dehydrogenase yagS FAD-binding subunit (EC 1.17.1.4)	[TP0414-TP0081 (0.81817394)]
COG0457	COG1536	ECs4576	ECs4576	Type III secretion system CesD protein	ECs2678	fliG	Flagellar motor switch protein fliG	[TP0648-TP0400 (0.69805074)]
COG0457	COG1536	ECs3709	ygeH	Hypothetical protein ygeH	ECs2678	fliG	Flagellar motor switch protein fliG	[TP0648-TP0400 (0.69805074)]
COG0457	COG1536	ECs0600	nfrA	Bacteriophage N4 receptor, outer membrane protein	ECs2678	fliG	Flagellar motor switch protein fliG	[TP0648-TP0400 (0.69805074)]
COG0457	COG1536	ECs3708	ygeG	Hypothetical protein ygeG	ECs2678	fliG	Flagellar motor switch protein fliG	[TP0648-TP0400 (0.69805074)]
COG0457	COG1536	ECs4410	b3530	Cellulose synthase operon protein C	ECs2678	fliG	Flagellar motor switch protein fliG	[TP0648-TP0400 (0.69805074)]
COG0240	COG0622	ECs4486	gpsA	Glycerol-3-phosphate dehydrogenase [NAD(P)+] (EC 1.1.1.94) (NAD(P)H- dependent glycerol-3-phosphate dehydrogenase)	ECs3184	yfcE	Phosphodiesterase yfcE (EC 3.1.4.-)	[TP1009-TP0937 (0.80866665)]
COG0227	COG0492	ECs4512	rpmB	50S ribosomal protein L28	ECs0973	trxB	Thioredoxin reductase (EC 1.8.1.9) (TRXR)	[TP0362-TP0814 (0.801083)]
COG1512	COG1580	ECs3638	ECs3638	Hypothetical membrane protein	ECs2683	fliL	Flagellar fliL protein	[TP0561-TP0722 (0.64005584)]
COG1512	COG1580	ECs3635	ECs3635	Hypothetical membrane protein	ECs2683	fliL	Flagellar fliL protein	[TP0561-TP0722 (0.64005584)]
COG1512	COG1580	ECs3637	ECs3637	Hypothetical protein {UniProtKB/TrEMBL:Q8X7Q9}	ECs2683	fliL	Flagellar fliL protein	[TP0561-TP0722 (0.64005584)]
COG0051	COG1192	ECs4186	rpsJ	30S ribosomal protein S10	ECO57PM33	A	Protein sopA (Plasmid partition protein A)	[TP0188-TP0272 (0.7732025)]
COG0051	COG1192	ECs4186	rpsJ	30S ribosomal protein S10	ECs4414	yhjQ	, complete genome {UniProtKB/TrEMBL:Q8X5L6}	[TP0188-TP0272 (0.7732025)]
COG0249	COG0457	ECs3589	fdv	DNA mismatch repair protein mutS	ECs4410	b3530	Cellulose synthase operon protein C	[TP0328-TP0095 (0.63719666)]
COG0249	COG0457	ECs3589	fdv	DNA mismatch repair protein mutS	ECs3708	ygeG	Hypothetical protein ygeG	[TP0328-TP0095 (0.63719666)]
COG0249	COG0457	ECs3589	fdv	DNA mismatch repair protein mutS	ECs0600	nfrA	Bacteriophage N4 receptor, outer membrane protein	[TP0328-TP0095 (0.63719666)]
COG0249	COG0457	ECs3589	fdv	DNA mismatch repair protein mutS	ECs3709	ygeH	Hypothetical protein ygeH	[TP0328-TP0095 (0.63719666)]
COG0249	COG0457	ECs3589	fdv	DNA mismatch repair protein mutS	ECs4576	ECs4576	Type III secretion system CesD protein	[TP0328-TP0095 (0.63719666)]
COG0442	COG0459	ECs0196	proS	Prolyl-tRNA synthetase (EC 6.1.1.15) (Proline--tRNA ligase) (ProRS) (Global RNA synthesis factor)	ECs5124	groL	60 kDa chaperonin (Protein Cpn60) (groEL protein)	[TP0160-TP0030 (0.7719589)]
COG0217	COG0481	ECs2574	yebC	UPF0082 protein yebC	ECs3435	lepA	GTP-binding protein lepA	[TP0474-TP0510 (0.76600474)]
COG0217	COG0481	ECs2780	yeeN	Hypothetical UPF0082 protein yeeN	ECs3435	lepA	GTP-binding protein lepA	[TP0474-TP0510 (0.76600474)]
COG0178	COG0357	ECs5040	uvrA	UvrABC system protein A (UvrA protein) (Excinuclease ABC subunit A)	ECs4682	gidB	Methyltransferase gidB (EC 2.1.-.-) (Glucose-inhibited division protein B)	[TP0514-TP0946 (0.8569251)]
COG1815	COG1843	ECs1451	flgB	Flagellar basal-body rod protein flgB (Putative proximal rod protein)	ECs1453	flgD	Basal-body rod modification protein flgD	[TP0396-TP0728 (0.83050734)]
COG0592	COG1580	ECs4636	dnaN	DNA polymerase III subunit beta (EC 2.7.7.7)	ECs2683	fliL	Flagellar fliL protein	[TP0002-TP0378 (0.79585755)]
COG0330	COG0772	ECs5151	hflC	Protein hflC {UniProtKB/Swiss-Prot:P0ABC5}	ECs0672	rodA	Rod shape-determining protein rodA	[TP0113-TP0501 (0.70068353)]
COG0330	COG0772	ECs5151	hflC	Protein hflC {UniProtKB/Swiss-Prot:P0ABC5}	ECs0093	ftsW	Cell division protein ftsW	[TP0113-TP0501 (0.70068353)]
COG0330	COG0772	ECs5150	hflK	Protein hflK {UniProtKB/Swiss-Prot:P0ABC8}	ECs0093	ftsW	Cell division protein ftsW	[TP0113-TP0501 (0.70068353)]
COG0330	COG0772	ECs0552	ybbK	Hypothetical protein ybbK	ECs0672	rodA	Rod shape-determining protein rodA	[TP0113-TP0501 (0.70068353)]
COG0330	COG0772	ECs5150	hflK	Protein hflK {UniProtKB/Swiss-Prot:P0ABC8}	ECs0672	rodA	Rod shape-determining protein rodA	[TP0113-TP0501 (0.70068353)]
COG0330	COG0772	ECs0552	ybbK	Hypothetical protein ybbK	ECs0093	ftsW	Cell division protein ftsW	[TP0113-TP0501 (0.70068353)]
COG0442	COG1843	ECs0196	proS	Prolyl-tRNA synthetase (EC 6.1.1.15) (Proline--tRNA ligase) (ProRS) (Global RNA synthesis factor)	ECs1453	flgD	Basal-body rod modification protein flgD	[TP0160-TP0728 (0.50152636)]
COG0840	COG1558	ECs2026	trg	Methyl-accepting chemotaxis protein III (MCP-III) (Ribose and galactose chemoreceptor protein)	ECs1452	flgC	Flagellar basal-body rod protein flgC (Putative proximal rod protein)	[TP0640-TP0397 (0.8569927)]
COG0840	COG1558	ECs2595	tap	Methyl-accepting chemotaxis protein IV (MCP-IV) (Dipeptide chemoreceptor protein)	ECs1452	flgC	Flagellar basal-body rod protein flgC (Putative proximal rod protein)	[TP0640-TP0397 (0.8569927)]
COG0840	COG1558	ECs3954	aer	Aerotaxis sensor receptor	ECs1452	flgC	Flagellar basal-body rod protein flgC (Putative proximal rod protein)	[TP0640-TP0397 (0.8569927)]
COG0840	COG1558	ECs5315	tsr	Methyl-accepting chemotaxis protein I (MCP-I) (Serine chemoreceptor protein)	ECs1452	flgC	Flagellar basal-body rod protein flgC (Putative proximal rod protein)	[TP0640-TP0397 (0.8569927)]
COG0840	COG1558	ECs2596	tar	Methyl-accepting chemotaxis protein II (MCP-II) (Aspartate chemoreceptor protein)	ECs1452	flgC	Flagellar basal-body rod protein flgC (Putative proximal rod protein)	[TP0640-TP0397 (0.8569927)]
COG0267	COG2137	ECs4511	ECs4511	50S ribosomal protein L33	ECs3555	recX	Regulatory protein recX (Protein oraA)	[TP0234-TP1023 (0.5769722)]
COG1109	COG1488	ECs4055	mrsA	Phosphoglucosamine mutase (EC 5.4.2.10)	ECs1014	pncB	Nicotinate phosphoribosyltransferase (EC 2.4.2.11) (NAPRTase)	[TP0413-TP0628 (0.6598422)]
COG1109	COG1488	ECs2835	ECs2835	Phosphomannomutase {UniProtKB/Swiss-Prot:O85343}	ECs1014	pncB	Nicotinate phosphoribosyltransferase (EC 2.4.2.11) (NAPRTase)	[TP0413-TP0628 (0.6598422)]
COG1109	COG1488	ECs2853	ECs2853	Phosphomannomutase {UniProtKB/TrEMBL:Q8X4R5}	ECs1014	pncB	Nicotinate phosphoribosyltransferase (EC 2.4.2.11) (NAPRTase)	[TP0413-TP0628 (0.6598422)]
COG1214	COG1509	ECs2516	yeaZ	M22 peptidase homolog yeaZ	ECs5127	yjeK	Hypothetical UPF0069 protein yjeK	[TP0876-TP0121 (0.53793955)]
COG0465	COG2891	ECs4057	hflB	Cell division protein ftsH (EC 3.4.24.-)	ECs4121	mreD	Rod shape-determining protein mreD	[TP0330-TP0499 (0.74372905)]
COG0143	COG0217	ECs2920	metG	Methionyl-tRNA synthetase (EC 6.1.1.10) (Methionine--tRNA ligase) (MetRS)	ECs2574	yebC	UPF0082 protein yebC	[TP0798-TP0474 (0.7790581)]
COG0143	COG0217	ECs2920	metG	Methionyl-tRNA synthetase (EC 6.1.1.10) (Methionine--tRNA ligase) (MetRS)	ECs2780	yeeN	Hypothetical UPF0082 protein yeeN	[TP0798-TP0474 (0.7790581)]
COG0257	COG0716	ECs4164	ECs4164	50S ribosomal protein L36	ECs3650	yqcA	Hypothetical protein yqcA	[TP0209-TP0925 (0.69083804)]
COG0257	COG0716	ECs4164	ECs4164	50S ribosomal protein L36	ECs3767	fldB	Flavodoxin-2 {UniProtKB/Swiss-Prot:P0ABY6}	[TP0209-TP0925 (0.69083804)]
COG0257	COG0716	ECs4164	ECs4164	50S ribosomal protein L36	ECs4684	mioC	Protein mioC {UniProtKB/Swiss-Prot:P58208}	[TP0209-TP0925 (0.69083804)]
COG0257	COG0716	ECs4164	ECs4164	50S ribosomal protein L36	ECs0715	fldA	Flavodoxin-1 {UniProtKB/Swiss-Prot:P61951}	[TP0209-TP0925 (0.69083804)]
COG0357	COG0442	ECs4682	gidB	Methyltransferase gidB (EC 2.1.-.-) (Glucose-inhibited division protein B)	ECs0196	proS	Prolyl-tRNA synthetase (EC 6.1.1.15) (Proline--tRNA ligase) (ProRS) (Global RNA synthesis factor)	[TP0946-TP0160 (0.6515529)]
COG0566	COG2204	ECs4526	trmH	tRNA guanosine-2'-O-methyltransferase (EC 2.1.1.34) (tRNA [Gm18] methyltransferase)	ECs3420	yfhA	Hypothetical protein yfhA (ORF-2)	[TP0054-TP0519 (0.63495165)]
COG0566	COG2204	ECs5156	rlmB	23S rRNA (guanosine-2'-O-)-methyltransferase rlmB (EC 2.1.1.-) (23S rRNA Gm2251 2'-O-methyltransferase)	ECs4790	glnG	Nitrogen regulation protein NR(I)	[TP0054-TP0519 (0.63495165)]
COG0566	COG2204	ECs4526	trmH	tRNA guanosine-2'-O-methyltransferase (EC 2.1.1.34) (tRNA [Gm18] methyltransferase)	ECs4790	glnG	Nitrogen regulation protein NR(I)	[TP0054-TP0519 (0.63495165)]
COG0566	COG2204	ECs5156	rlmB	23S rRNA (guanosine-2'-O-)-methyltransferase rlmB (EC 2.1.1.-) (23S rRNA Gm2251 2'-O-methyltransferase)	ECs3420	yfhA	Hypothetical protein yfhA (ORF-2)	[TP0054-TP0519 (0.63495165)]
COG0566	COG2204	ECs3447	yfiF	Hypothetical tRNA/rRNA methyltransferase yfiF (EC 2.1.1.-)	ECs4927	zraR	Transcriptional regulatory protein zraR	[TP0054-TP0519 (0.63495165)]
COG0566	COG2204	ECs3447	yfiF	Hypothetical tRNA/rRNA methyltransferase yfiF (EC 2.1.1.-)	ECs3420	yfhA	Hypothetical protein yfhA (ORF-2)	[TP0054-TP0519 (0.63495165)]
COG0566	COG2204	ECs4526	trmH	tRNA guanosine-2'-O-methyltransferase (EC 2.1.1.34) (tRNA [Gm18] methyltransferase)	ECs4927	zraR	Transcriptional regulatory protein zraR	[TP0054-TP0519 (0.63495165)]
COG0566	COG2204	ECs3447	yfiF	Hypothetical tRNA/rRNA methyltransferase yfiF (EC 2.1.1.-)	ECs4790	glnG	Nitrogen regulation protein NR(I)	[TP0054-TP0519 (0.63495165)]
COG0566	COG2204	ECs5156	rlmB	23S rRNA (guanosine-2'-O-)-methyltransferase rlmB (EC 2.1.1.-) (23S rRNA Gm2251 2'-O-methyltransferase)	ECs4927	zraR	Transcriptional regulatory protein zraR	[TP0054-TP0519 (0.63495165)]
COG1129	COG4591	ECs4691	rbsA	Ribose transport ATP-binding protein rbsA (EC 3.6.3.17)	ECs1294	ECs1294	, complete genome {UniProtKB/TrEMBL:Q8XAM0}	[TP0685-TP0582 (0.6658587)]
COG1129	COG4591	ECs4450	xylG	D-xylose transport ATP-binding protein xylG (EC 3.6.3.17)	ECs1494	lolC	Lipoprotein-releasing system transmembrane protein lolC	[TP0685-TP0582 (0.6658587)]
COG1129	COG4591	ECs0376	ECs0376	Putative ATP binding protein of a transporter	ECs1294	ECs1294	, complete genome {UniProtKB/TrEMBL:Q8XAM0}	[TP0685-TP0582 (0.6658587)]
COG1129	COG4591	ECs0375	ECs0375	Putative ATP-binding component of transport	ECs1494	lolC	Lipoprotein-releasing system transmembrane protein lolC	[TP0685-TP0582 (0.6658587)]
COG1129	COG4591	ECs2120	ego	Putative ABC transporter ATP-binding protein ego (EGO10A)	ECs1496	lolE	Lipoprotein-releasing system transmembrane protein lolE	[TP0685-TP0582 (0.6658587)]
COG1129	COG4591	ECs5206	ytfR	Hypothetical ABC transporter ATP-binding protein ytfR	ECs1294	ECs1294	, complete genome {UniProtKB/TrEMBL:Q8XAM0}	[TP0685-TP0582 (0.6658587)]
COG1129	COG4591	ECs5206	ytfR	Hypothetical ABC transporter ATP-binding protein ytfR	ECs1496	lolE	Lipoprotein-releasing system transmembrane protein lolE	[TP0685-TP0582 (0.6658587)]
COG1129	COG4591	ECs0376	ECs0376	Putative ATP binding protein of a transporter	ECs1494	lolC	Lipoprotein-releasing system transmembrane protein lolC	[TP0685-TP0582 (0.6658587)]
COG1129	COG4591	ECs2608	araG	L-arabinose transport ATP-binding protein araG (EC 3.6.3.17)	ECs1294	ECs1294	, complete genome {UniProtKB/TrEMBL:Q8XAM0}	[TP0685-TP0582 (0.6658587)]
COG1129	COG4591	ECs3413	yphE	Hypothetical ABC transporter ATP-binding protein yphE	ECs1496	lolE	Lipoprotein-releasing system transmembrane protein lolE	[TP0685-TP0582 (0.6658587)]
COG1129	COG4591	ECs2120	ego	Putative ABC transporter ATP-binding protein ego (EGO10A)	ECs1494	lolC	Lipoprotein-releasing system transmembrane protein lolC	[TP0685-TP0582 (0.6658587)]
COG1129	COG4591	ECs2120	ego	Putative ABC transporter ATP-binding protein ego (EGO10A)	ECs1294	ECs1294	, complete genome {UniProtKB/TrEMBL:Q8XAM0}	[TP0685-TP0582 (0.6658587)]
COG1129	COG4591	ECs3413	yphE	Hypothetical ABC transporter ATP-binding protein yphE	ECs1294	ECs1294	, complete genome {UniProtKB/TrEMBL:Q8XAM0}	[TP0685-TP0582 (0.6658587)]
COG1129	COG4591	ECs0375	ECs0375	Putative ATP-binding component of transport	ECs1496	lolE	Lipoprotein-releasing system transmembrane protein lolE	[TP0685-TP0582 (0.6658587)]
COG1129	COG4591	ECs5073	ECs5073	Putative ATP-binding component of sugar ABC	ECs1294	ECs1294	, complete genome {UniProtKB/TrEMBL:Q8XAM0}	[TP0685-TP0582 (0.6658587)]
COG1129	COG4591	ECs4691	rbsA	Ribose transport ATP-binding protein rbsA (EC 3.6.3.17)	ECs1496	lolE	Lipoprotein-releasing system transmembrane protein lolE	[TP0685-TP0582 (0.6658587)]
COG1129	COG4591	ECs4450	xylG	D-xylose transport ATP-binding protein xylG (EC 3.6.3.17)	ECs1294	ECs1294	, complete genome {UniProtKB/TrEMBL:Q8XAM0}	[TP0685-TP0582 (0.6658587)]
COG1129	COG4591	ECs5206	ytfR	Hypothetical ABC transporter ATP-binding protein ytfR	ECs1494	lolC	Lipoprotein-releasing system transmembrane protein lolC	[TP0685-TP0582 (0.6658587)]
COG1129	COG4591	ECs4450	xylG	D-xylose transport ATP-binding protein xylG (EC 3.6.3.17)	ECs1496	lolE	Lipoprotein-releasing system transmembrane protein lolE	[TP0685-TP0582 (0.6658587)]
COG1129	COG4591	ECs3413	yphE	Hypothetical ABC transporter ATP-binding protein yphE	ECs1494	lolC	Lipoprotein-releasing system transmembrane protein lolC	[TP0685-TP0582 (0.6658587)]
COG1129	COG4591	ECs5073	ECs5073	Putative ATP-binding component of sugar ABC	ECs1494	lolC	Lipoprotein-releasing system transmembrane protein lolC	[TP0685-TP0582 (0.6658587)]
COG1129	COG4591	ECs4691	rbsA	Ribose transport ATP-binding protein rbsA (EC 3.6.3.17)	ECs1494	lolC	Lipoprotein-releasing system transmembrane protein lolC	[TP0685-TP0582 (0.6658587)]
COG1129	COG4591	ECs2608	araG	L-arabinose transport ATP-binding protein araG (EC 3.6.3.17)	ECs1494	lolC	Lipoprotein-releasing system transmembrane protein lolC	[TP0685-TP0582 (0.6658587)]
COG1129	COG4591	ECs3041	mglA	Galactoside transport ATP-binding protein mglA	ECs1294	ECs1294	, complete genome {UniProtKB/TrEMBL:Q8XAM0}	[TP0685-TP0582 (0.6658587)]
COG1129	COG4591	ECs0375	ECs0375	Putative ATP-binding component of transport	ECs1294	ECs1294	, complete genome {UniProtKB/TrEMBL:Q8XAM0}	[TP0685-TP0582 (0.6658587)]
COG1129	COG4591	ECs2608	araG	L-arabinose transport ATP-binding protein araG (EC 3.6.3.17)	ECs1496	lolE	Lipoprotein-releasing system transmembrane protein lolE	[TP0685-TP0582 (0.6658587)]
COG1129	COG4591	ECs3041	mglA	Galactoside transport ATP-binding protein mglA	ECs1496	lolE	Lipoprotein-releasing system transmembrane protein lolE	[TP0685-TP0582 (0.6658587)]
COG1129	COG4591	ECs3041	mglA	Galactoside transport ATP-binding protein mglA	ECs1494	lolC	Lipoprotein-releasing system transmembrane protein lolC	[TP0685-TP0582 (0.6658587)]
COG1129	COG4591	ECs0376	ECs0376	Putative ATP binding protein of a transporter	ECs1496	lolE	Lipoprotein-releasing system transmembrane protein lolE	[TP0685-TP0582 (0.6658587)]
COG1129	COG4591	ECs5073	ECs5073	Putative ATP-binding component of sugar ABC	ECs1496	lolE	Lipoprotein-releasing system transmembrane protein lolE	[TP0685-TP0582 (0.6658587)]
COG0586	COG1061	ECs3023	yohD	Inner membrane protein yohD	ECs3076	yejH	Putative ATP-dependent helicase	[TP0779-TP0380 (0.6968711)]
COG0586	COG1061	ECs0069	yabI	Inner membrane protein yabI	ECs1305	ECs1305	Hypothetical protein ECs1305	[TP0779-TP0380 (0.6968711)]
COG0586	COG1061	ECs3201	dedA	Protein dedA {UniProtKB/Swiss-Prot:P0ABP7}	ECs3076	yejH	Putative ATP-dependent helicase	[TP0779-TP0380 (0.6968711)]
COG0586	COG1061	ECs3023	yohD	Inner membrane protein yohD	ECs1305	ECs1305	Hypothetical protein ECs1305	[TP0779-TP0380 (0.6968711)]
COG0586	COG1061	ECs0069	yabI	Inner membrane protein yabI	ECs3076	yejH	Putative ATP-dependent helicase	[TP0779-TP0380 (0.6968711)]
COG0586	COG1061	ECs3977	yqjA	Inner membrane protein yqjA	ECs1305	ECs1305	Hypothetical protein ECs1305	[TP0779-TP0380 (0.6968711)]
COG0586	COG1061	ECs3201	dedA	Protein dedA {UniProtKB/Swiss-Prot:P0ABP7}	ECs1305	ECs1305	Hypothetical protein ECs1305	[TP0779-TP0380 (0.6968711)]
COG0586	COG1061	ECs3893	yghB	Inner membrane protein yghB	ECs1305	ECs1305	Hypothetical protein ECs1305	[TP0779-TP0380 (0.6968711)]
COG0586	COG1061	ECs3977	yqjA	Inner membrane protein yqjA	ECs3076	yejH	Putative ATP-dependent helicase	[TP0779-TP0380 (0.6968711)]
COG0586	COG1061	ECs3893	yghB	Inner membrane protein yghB	ECs3076	yejH	Putative ATP-dependent helicase	[TP0779-TP0380 (0.6968711)]
COG0457	COG1256	ECs0600	nfrA	Bacteriophage N4 receptor, outer membrane protein	ECs1460	flaS	Flagellar biosynthesis, hook-filament junction	[TP0067-TP0660 (0.6278126)]
COG0457	COG1256	ECs4410	b3530	Cellulose synthase operon protein C	ECs1460	flaS	Flagellar biosynthesis, hook-filament junction	[TP0067-TP0660 (0.6278126)]
COG0457	COG1256	ECs3708	ygeG	Hypothetical protein ygeG	ECs1460	flaS	Flagellar biosynthesis, hook-filament junction	[TP0067-TP0660 (0.6278126)]
COG0457	COG1256	ECs4576	ECs4576	Type III secretion system CesD protein	ECs1460	flaS	Flagellar biosynthesis, hook-filament junction	[TP0067-TP0660 (0.6278126)]
COG0457	COG1256	ECs3709	ygeH	Hypothetical protein ygeH	ECs1460	flaS	Flagellar biosynthesis, hook-filament junction	[TP0067-TP0660 (0.6278126)]
COG1752	COG2011	ECs2798	ECs2798	Hypothetical protein ECs2798	ECs0200	metI	D-methionine transport system permease protein metI	[TP1033-TP0119 (0.6374247)]
COG1752	COG2011	ECs1736	ychK	Hypothetical protein ychK	ECs0200	metI	D-methionine transport system permease protein metI	[TP1033-TP0119 (0.6374247)]
COG1752	COG2011	ECs1399	ECs1399	, complete genome {UniProtKB/TrEMBL:Q8X5B1}	ECs0200	metI	D-methionine transport system permease protein metI	[TP1033-TP0119 (0.6374247)]
COG0564	COG1200	ECs0062	rluA	Ribosomal large subunit pseudouridine synthase A (EC 5.4.99.-) (rRNA- uridine isomerase A) (rRNA pseudouridylate synthase A)	ECs4527	recG	ATP-dependent DNA helicase recG (EC 3.6.1.-)	[TP0339-TP0687 (0.85149276)]
COG0564	COG1200	ECs3651	truC	tRNA pseudouridine synthase C (EC 5.4.99.-) (tRNA-uridine isomerase C) (tRNA pseudouridylate synthase C)	ECs4527	recG	ATP-dependent DNA helicase recG (EC 3.6.1.-)	[TP0339-TP0687 (0.85149276)]
COG0564	COG1200	ECs1464	rluC	Ribosomal large subunit pseudouridine synthase C (EC 5.4.99.-) (rRNA- uridine isomerase C) (rRNA pseudouridylate synthase C)	ECs4527	recG	ATP-dependent DNA helicase recG (EC 3.6.1.-)	[TP0339-TP0687 (0.85149276)]
COG0564	COG1200	ECs3457	rluD	Ribosomal large subunit pseudouridine synthase D (EC 5.4.99.-) (rRNA- uridine isomerase D) (rRNA pseudouridylate synthase D)	ECs4527	recG	ATP-dependent DNA helicase recG (EC 3.6.1.-)	[TP0339-TP0687 (0.85149276)]
COG0457	COG2080	ECs4576	ECs4576	Type III secretion system CesD protein	ECs0316	yagT	Putative xanthine dehydrogenase yagT iron-sulfur-binding subunit	[TP0820-TP0080 (0.6775143)]
COG0457	COG2080	ECs4410	b3530	Cellulose synthase operon protein C	ECs3741	xdhC	Xanthine dehydrogenase iron-sulfur-binding subunit	[TP0820-TP0080 (0.6775143)]
COG0457	COG2080	ECs3708	ygeG	Hypothetical protein ygeG	ECs3741	xdhC	Xanthine dehydrogenase iron-sulfur-binding subunit	[TP0820-TP0080 (0.6775143)]
COG0457	COG2080	ECs0600	nfrA	Bacteriophage N4 receptor, outer membrane protein	ECs0316	yagT	Putative xanthine dehydrogenase yagT iron-sulfur-binding subunit	[TP0820-TP0080 (0.6775143)]
COG0457	COG2080	ECs4410	b3530	Cellulose synthase operon protein C	ECs0316	yagT	Putative xanthine dehydrogenase yagT iron-sulfur-binding subunit	[TP0820-TP0080 (0.6775143)]
COG0457	COG2080	ECs3709	ygeH	Hypothetical protein ygeH	ECs0316	yagT	Putative xanthine dehydrogenase yagT iron-sulfur-binding subunit	[TP0820-TP0080 (0.6775143)]
COG0457	COG2080	ECs4576	ECs4576	Type III secretion system CesD protein	ECs3741	xdhC	Xanthine dehydrogenase iron-sulfur-binding subunit	[TP0820-TP0080 (0.6775143)]
COG0457	COG2080	ECs0600	nfrA	Bacteriophage N4 receptor, outer membrane protein	ECs3741	xdhC	Xanthine dehydrogenase iron-sulfur-binding subunit	[TP0820-TP0080 (0.6775143)]
COG0457	COG2080	ECs3709	ygeH	Hypothetical protein ygeH	ECs3741	xdhC	Xanthine dehydrogenase iron-sulfur-binding subunit	[TP0820-TP0080 (0.6775143)]
COG0457	COG2080	ECs3708	ygeG	Hypothetical protein ygeG	ECs0316	yagT	Putative xanthine dehydrogenase yagT iron-sulfur-binding subunit	[TP0820-TP0080 (0.6775143)]
COG0636	COG1512	ECs4679	papH	ATP synthase C chain (EC 3.6.3.14) (Lipid-binding protein) (Dicyclohexylcarbodiimide-binding protein)	ECs3637	ECs3637	Hypothetical protein {UniProtKB/TrEMBL:Q8X7Q9}	[TP0430-TP0561 (0.5857341)]
COG0636	COG1512	ECs4679	papH	ATP synthase C chain (EC 3.6.3.14) (Lipid-binding protein) (Dicyclohexylcarbodiimide-binding protein)	ECs3635	ECs3635	Hypothetical membrane protein	[TP0430-TP0561 (0.5857341)]
COG0636	COG1512	ECs4679	papH	ATP synthase C chain (EC 3.6.3.14) (Lipid-binding protein) (Dicyclohexylcarbodiimide-binding protein)	ECs3638	ECs3638	Hypothetical membrane protein	[TP0430-TP0561 (0.5857341)]
COG0772	COG1115	ECs0093	ftsW	Cell division protein ftsW	ECs0007	yaaJ	Inner membrane transport protein	[TP0501-TP0998 (0.70629925)]
COG0772	COG1115	ECs0672	rodA	Rod shape-determining protein rodA	ECs0007	yaaJ	Inner membrane transport protein	[TP0501-TP0998 (0.70629925)]
COG0457	COG2812	ECs4576	ECs4576	Type III secretion system CesD protein	ECs0523	dnaX	DNA polymerase III tau subunit (EC 2.7.7.7) [Contains: DNA polymerase III subunit gamma]	[TP0067-TP1005 (0.5652097)]
COG0457	COG2812	ECs3708	ygeG	Hypothetical protein ygeG	ECs0523	dnaX	DNA polymerase III tau subunit (EC 2.7.7.7) [Contains: DNA polymerase III subunit gamma]	[TP0067-TP1005 (0.5652097)]
COG0457	COG2812	ECs3709	ygeH	Hypothetical protein ygeH	ECs0523	dnaX	DNA polymerase III tau subunit (EC 2.7.7.7) [Contains: DNA polymerase III subunit gamma]	[TP0067-TP1005 (0.5652097)]
COG0457	COG2812	ECs4410	b3530	Cellulose synthase operon protein C	ECs0523	dnaX	DNA polymerase III tau subunit (EC 2.7.7.7) [Contains: DNA polymerase III subunit gamma]	[TP0067-TP1005 (0.5652097)]
COG0457	COG2812	ECs0600	nfrA	Bacteriophage N4 receptor, outer membrane protein	ECs0523	dnaX	DNA polymerase III tau subunit (EC 2.7.7.7) [Contains: DNA polymerase III subunit gamma]	[TP0067-TP1005 (0.5652097)]
COG0457	COG1396	ECs3709	ygeH	Hypothetical protein ygeH	ECs1069	ECs1069	Putative regulatory protein	[TP0648-TP0461 (0.6214171)]
COG0457	COG1396	ECs3708	ygeG	Hypothetical protein ygeG	ECs2279	ECs2279	Putative repressor protein encoded by cryptic	[TP0648-TP0461 (0.6214171)]
COG0457	COG1396	ECs3709	ygeH	Hypothetical protein ygeH	ECs5252	ECs5252	, complete genome {UniProtKB/TrEMBL:Q8XC87}	[TP0648-TP0461 (0.6214171)]
COG0457	COG1396	ECs4576	ECs4576	Type III secretion system CesD protein	ECs1941	ECs1941	Putative transcriptional regulator	[TP0648-TP0461 (0.6214171)]
COG0457	COG1396	ECs4576	ECs4576	Type III secretion system CesD protein	ECs1876	puuR	HTH-type transcriptional regulator puuR	[TP0648-TP0461 (0.6214171)]
COG0457	COG1396	ECs4410	b3530	Cellulose synthase operon protein C	ECs2037	ydcN	Putative HTH-type transcriptional regulator ydcN	[TP0648-TP0461 (0.6214171)]
COG0457	COG1396	ECs0600	nfrA	Bacteriophage N4 receptor, outer membrane protein	ECs2279	ECs2279	Putative repressor protein encoded by cryptic	[TP0648-TP0461 (0.6214171)]
COG0457	COG1396	ECs0600	nfrA	Bacteriophage N4 receptor, outer membrane protein	ECs1941	ECs1941	Putative transcriptional regulator	[TP0648-TP0461 (0.6214171)]
COG0457	COG1396	ECs0600	nfrA	Bacteriophage N4 receptor, outer membrane protein	ECs1876	puuR	HTH-type transcriptional regulator puuR	[TP0648-TP0461 (0.6214171)]
COG0457	COG1396	ECs3709	ygeH	Hypothetical protein ygeH	ECs1765	ECs1765	Similar to DicA, regulator of DicB encoded by	[TP0648-TP0461 (0.6214171)]
COG0457	COG1396	ECs3709	ygeH	Hypothetical protein ygeH	ECs2037	ydcN	Putative HTH-type transcriptional regulator ydcN	[TP0648-TP0461 (0.6214171)]
COG0457	COG1396	ECs3709	ygeH	Hypothetical protein ygeH	ECs1664	ECs1664	Hypothetical protein ECs1664	[TP0648-TP0461 (0.6214171)]
COG0457	COG1396	ECs3708	ygeG	Hypothetical protein ygeG	ECs1941	ECs1941	Putative transcriptional regulator	[TP0648-TP0461 (0.6214171)]
COG0457	COG1396	ECs0600	nfrA	Bacteriophage N4 receptor, outer membrane protein	ECs5252	ECs5252	, complete genome {UniProtKB/TrEMBL:Q8XC87}	[TP0648-TP0461 (0.6214171)]
COG0457	COG1396	ECs0600	nfrA	Bacteriophage N4 receptor, outer membrane protein	ECs2037	ydcN	Putative HTH-type transcriptional regulator ydcN	[TP0648-TP0461 (0.6214171)]
COG0457	COG1396	ECs3708	ygeG	Hypothetical protein ygeG	ECs1765	ECs1765	Similar to DicA, regulator of DicB encoded by	[TP0648-TP0461 (0.6214171)]
COG0457	COG1396	ECs3709	ygeH	Hypothetical protein ygeH	ECs1876	puuR	HTH-type transcriptional regulator puuR	[TP0648-TP0461 (0.6214171)]
COG0457	COG1396	ECs3708	ygeG	Hypothetical protein ygeG	ECs1664	ECs1664	Hypothetical protein ECs1664	[TP0648-TP0461 (0.6214171)]
COG0457	COG1396	ECs3709	ygeH	Hypothetical protein ygeH	ECs1941	ECs1941	Putative transcriptional regulator	[TP0648-TP0461 (0.6214171)]
COG0457	COG1396	ECs3709	ygeH	Hypothetical protein ygeH	ECs2620	ECs2620	Hypothetical protein {UniProtKB/TrEMBL:Q8XBH9}	[TP0648-TP0461 (0.6214171)]
COG0457	COG1396	ECs3708	ygeG	Hypothetical protein ygeG	ECs2037	ydcN	Putative HTH-type transcriptional regulator ydcN	[TP0648-TP0461 (0.6214171)]
COG0457	COG1396	ECs0600	nfrA	Bacteriophage N4 receptor, outer membrane protein	ECs1664	ECs1664	Hypothetical protein ECs1664	[TP0648-TP0461 (0.6214171)]
COG0457	COG1396	ECs4410	b3530	Cellulose synthase operon protein C	ECs1664	ECs1664	Hypothetical protein ECs1664	[TP0648-TP0461 (0.6214171)]
COG0457	COG1396	ECs4410	b3530	Cellulose synthase operon protein C	ECs1941	ECs1941	Putative transcriptional regulator	[TP0648-TP0461 (0.6214171)]
COG0457	COG1396	ECs4576	ECs4576	Type III secretion system CesD protein	ECs2279	ECs2279	Putative repressor protein encoded by cryptic	[TP0648-TP0461 (0.6214171)]
COG0457	COG1396	ECs3709	ygeH	Hypothetical protein ygeH	ECs2279	ECs2279	Putative repressor protein encoded by cryptic	[TP0648-TP0461 (0.6214171)]
COG0457	COG1396	ECs4576	ECs4576	Type III secretion system CesD protein	ECs2037	ydcN	Putative HTH-type transcriptional regulator ydcN	[TP0648-TP0461 (0.6214171)]
COG0457	COG1396	ECs0600	nfrA	Bacteriophage N4 receptor, outer membrane protein	ECs1765	ECs1765	Similar to DicA, regulator of DicB encoded by	[TP0648-TP0461 (0.6214171)]
COG0457	COG1396	ECs3708	ygeG	Hypothetical protein ygeG	ECs1876	puuR	HTH-type transcriptional regulator puuR	[TP0648-TP0461 (0.6214171)]
COG0457	COG1396	ECs4410	b3530	Cellulose synthase operon protein C	ECs2279	ECs2279	Putative repressor protein encoded by cryptic	[TP0648-TP0461 (0.6214171)]
COG0457	COG1396	ECs4576	ECs4576	Type III secretion system CesD protein	ECs1765	ECs1765	Similar to DicA, regulator of DicB encoded by	[TP0648-TP0461 (0.6214171)]
COG0457	COG1396	ECs4410	b3530	Cellulose synthase operon protein C	ECs1765	ECs1765	Similar to DicA, regulator of DicB encoded by	[TP0648-TP0461 (0.6214171)]
COG0457	COG1396	ECs4410	b3530	Cellulose synthase operon protein C	ECs5252	ECs5252	, complete genome {UniProtKB/TrEMBL:Q8XC87}	[TP0648-TP0461 (0.6214171)]
COG0457	COG1396	ECs3708	ygeG	Hypothetical protein ygeG	ECs1069	ECs1069	Putative regulatory protein	[TP0648-TP0461 (0.6214171)]
COG0457	COG1396	ECs3708	ygeG	Hypothetical protein ygeG	ECs5252	ECs5252	, complete genome {UniProtKB/TrEMBL:Q8XC87}	[TP0648-TP0461 (0.6214171)]
COG0457	COG1396	ECs4576	ECs4576	Type III secretion system CesD protein	ECs1664	ECs1664	Hypothetical protein ECs1664	[TP0648-TP0461 (0.6214171)]
COG0457	COG1396	ECs0600	nfrA	Bacteriophage N4 receptor, outer membrane protein	ECs2620	ECs2620	Hypothetical protein {UniProtKB/TrEMBL:Q8XBH9}	[TP0648-TP0461 (0.6214171)]
COG0457	COG1396	ECs4410	b3530	Cellulose synthase operon protein C	ECs2620	ECs2620	Hypothetical protein {UniProtKB/TrEMBL:Q8XBH9}	[TP0648-TP0461 (0.6214171)]
COG0457	COG1396	ECs4576	ECs4576	Type III secretion system CesD protein	ECs2620	ECs2620	Hypothetical protein {UniProtKB/TrEMBL:Q8XBH9}	[TP0648-TP0461 (0.6214171)]
COG0457	COG1396	ECs4576	ECs4576	Type III secretion system CesD protein	ECs5252	ECs5252	, complete genome {UniProtKB/TrEMBL:Q8XC87}	[TP0648-TP0461 (0.6214171)]
COG0457	COG1396	ECs3708	ygeG	Hypothetical protein ygeG	ECs2620	ECs2620	Hypothetical protein {UniProtKB/TrEMBL:Q8XBH9}	[TP0648-TP0461 (0.6214171)]
COG0457	COG1396	ECs4410	b3530	Cellulose synthase operon protein C	ECs1069	ECs1069	Putative regulatory protein	[TP0648-TP0461 (0.6214171)]
COG0457	COG1396	ECs0600	nfrA	Bacteriophage N4 receptor, outer membrane protein	ECs1069	ECs1069	Putative regulatory protein	[TP0648-TP0461 (0.6214171)]
COG0457	COG1396	ECs4576	ECs4576	Type III secretion system CesD protein	ECs1069	ECs1069	Putative regulatory protein	[TP0648-TP0461 (0.6214171)]
COG0457	COG1396	ECs4410	b3530	Cellulose synthase operon protein C	ECs1876	puuR	HTH-type transcriptional regulator puuR	[TP0648-TP0461 (0.6214171)]
COG0036	COG1516	ECs4228	dod	Ribulose-phosphate 3-epimerase (EC 5.1.3.1) (Pentose-5-phosphate 3- epimerase) (PPE) (R5P3E)	ECs2664	fliS	Flagellar protein FliS {UniProtKB/TrEMBL:Q7AD05}	[TP0945-TP0943 (0.573118)]
COG0153	COG0457	ECs0785	galA	Galactokinase (EC 2.7.1.6) (Galactose kinase)	ECs4410	b3530	Cellulose synthase operon protein C	[TP0418-TP0095 (0.6515529), TP0418-TP0067 (0.62672263)]
COG0153	COG0457	ECs0785	galA	Galactokinase (EC 2.7.1.6) (Galactose kinase)	ECs4576	ECs4576	Type III secretion system CesD protein	[TP0418-TP0095 (0.6515529), TP0418-TP0067 (0.62672263)]
COG0153	COG0457	ECs0785	galA	Galactokinase (EC 2.7.1.6) (Galactose kinase)	ECs0600	nfrA	Bacteriophage N4 receptor, outer membrane protein	[TP0418-TP0095 (0.6515529), TP0418-TP0067 (0.62672263)]
COG0153	COG0457	ECs0785	galA	Galactokinase (EC 2.7.1.6) (Galactose kinase)	ECs3709	ygeH	Hypothetical protein ygeH	[TP0418-TP0095 (0.6515529), TP0418-TP0067 (0.62672263)]
COG0153	COG0457	ECs0785	galA	Galactokinase (EC 2.7.1.6) (Galactose kinase)	ECs3708	ygeG	Hypothetical protein ygeG	[TP0418-TP0095 (0.6515529), TP0418-TP0067 (0.62672263)]
COG0124	COG0124	ECs3376	hisS	Histidyl-tRNA synthetase (EC 6.1.1.21) (Histidine--tRNA ligase) (HisRS)	ECs3376	hisS	Histidyl-tRNA synthetase (EC 6.1.1.21) (Histidine--tRNA ligase) (HisRS)	[TP0641-TP0641 (0.67365265)]
COG1377	COG1512	ECs2590	flhB	Flagellar biosynthetic protein flhB	ECs3637	ECs3637	Hypothetical protein {UniProtKB/TrEMBL:Q8X7Q9}	[TP0715-TP0561 (0.6628788)]
COG1377	COG1512	ECs3721	ECs3721	Putative integral membrane protein-component of	ECs3638	ECs3638	Hypothetical membrane protein	[TP0715-TP0561 (0.6628788)]
COG1377	COG1512	ECs2590	flhB	Flagellar biosynthetic protein flhB	ECs3635	ECs3635	Hypothetical membrane protein	[TP0715-TP0561 (0.6628788)]
COG1377	COG1512	ECs2590	flhB	Flagellar biosynthetic protein flhB	ECs3638	ECs3638	Hypothetical membrane protein	[TP0715-TP0561 (0.6628788)]
COG1377	COG1512	ECs3721	ECs3721	Putative integral membrane protein-component of	ECs3635	ECs3635	Hypothetical membrane protein	[TP0715-TP0561 (0.6628788)]
COG1377	COG1512	ECs3721	ECs3721	Putative integral membrane protein-component of	ECs3637	ECs3637	Hypothetical protein {UniProtKB/TrEMBL:Q8X7Q9}	[TP0715-TP0561 (0.6628788)]
COG0768	COG0815	ECs0673	pbpA	Penicillin-binding protein 2 (PBP-2)	ECs0695	lnt	Apolipoprotein N-acyltransferase (EC 2.3.1.-) (ALP N-acyltransferase) (Copper homeostasis protein cutE)	[TP0500-TP0252 (0.87159187)]
COG0768	COG0815	ECs0088	pbpB	Peptidoglycan synthetase ftsI precursor (EC 2.4.1.129) (Peptidoglycan glycosyltransferase 3) (Penicillin-binding protein 3) (PBP-3)	ECs0695	lnt	Apolipoprotein N-acyltransferase (EC 2.3.1.-) (ALP N-acyltransferase) (Copper homeostasis protein cutE)	[TP0500-TP0252 (0.87159187)]
COG0420	COG1256	ECs0448	sbcD	Nuclease sbcCD subunit D	ECs1460	flaS	Flagellar biosynthesis, hook-filament junction	[TP0626-TP0660 (0.6120698)]
COG0442	COG1344	ECs0196	proS	Prolyl-tRNA synthetase (EC 6.1.1.15) (Proline--tRNA ligase) (ProRS) (Global RNA synthesis factor)	ECs1461	flaT	Flagellar hook-associated protein 3 (HAP3) (Hook-filament junction protein)	[TP0160-TP0792 (0.6929264), TP0160-TP0659 (0.5927278)]
COG0442	COG1344	ECs0196	proS	Prolyl-tRNA synthetase (EC 6.1.1.15) (Proline--tRNA ligase) (ProRS) (Global RNA synthesis factor)	ECs2662	ECs2662	Flagellin {UniProtKB/TrEMBL:Q7AD06}	[TP0160-TP0792 (0.6929264), TP0160-TP0659 (0.5927278)]
COG0211	COG1536	ECs4064	rpmA	50S ribosomal protein L27	ECs2678	fliG	Flagellar motor switch protein fliG	[TP0743-TP0400 (0.6311798)]
COG1558	COG4591	ECs1452	flgC	Flagellar basal-body rod protein flgC (Putative proximal rod protein)	ECs1294	ECs1294	, complete genome {UniProtKB/TrEMBL:Q8XAM0}	[TP0397-TP0582 (0.5810855)]
COG1558	COG4591	ECs1452	flgC	Flagellar basal-body rod protein flgC (Putative proximal rod protein)	ECs1496	lolE	Lipoprotein-releasing system transmembrane protein lolE	[TP0397-TP0582 (0.5810855)]
COG1558	COG4591	ECs1452	flgC	Flagellar basal-body rod protein flgC (Putative proximal rod protein)	ECs1494	lolC	Lipoprotein-releasing system transmembrane protein lolC	[TP0397-TP0582 (0.5810855)]
COG1536	COG1595	ECs2678	fliG	Flagellar motor switch protein fliG	ECs3439	rpoE	RNA polymerase sigma-E factor (Sigma-24)	[TP0400-TP0092 (0.64304686)]
COG0687	COG1057	ECs1499	potD	Spermidine/putrescine-binding periplasmic protein precursor (SPBP)	ECs0677	nadD	Nicotinate-nucleotide adenylyltransferase (EC 2.7.7.18) (Deamido- NAD(+) pyrophosphorylase) (Deamido-NAD(+) diphosphorylase) (Nicotinate mononucleotide adenylyltransferase) (NaMN adenylyltransferase)	[TP0655-TP0741 (0.7061969)]
COG0687	COG1057	ECs0934	potF	Putrescine-binding periplasmic protein precursor	ECs0677	nadD	Nicotinate-nucleotide adenylyltransferase (EC 2.7.7.18) (Deamido- NAD(+) pyrophosphorylase) (Deamido-NAD(+) diphosphorylase) (Nicotinate mononucleotide adenylyltransferase) (NaMN adenylyltransferase)	[TP0655-TP0741 (0.7061969)]
COG0687	COG1057	ECs2044	ydcS	Putative ABC transporter periplasmic-binding protein ydcS precursor	ECs0677	nadD	Nicotinate-nucleotide adenylyltransferase (EC 2.7.7.18) (Deamido- NAD(+) pyrophosphorylase) (Deamido-NAD(+) diphosphorylase) (Nicotinate mononucleotide adenylyltransferase) (NaMN adenylyltransferase)	[TP0655-TP0741 (0.7061969)]
COG1558	COG4786	ECs1452	flgC	Flagellar basal-body rod protein flgC (Putative proximal rod protein)	ECs1456	flgG	Flagellar basal-body rod protein flgG (Distal rod protein)	[TP0397-TP0961 (0.74447966)]
COG0012	COG0608	ECs1708	gtp1	GTP-dependent nucleic acid-binding protein engD	ECs3764	recJ	Single-stranded-DNA-specific exonuclease recJ (EC 3.1.-.-)	[TP0124-TP0704 (0.626838)]
COG1301	COG1512	ECs0758	ECs0758	Putative symport protein	ECs3638	ECs3638	Hypothetical membrane protein	[TP0555-TP0561 (0.5857341)]
COG1301	COG1512	ECs5059	gltP	Proton glutamate symport protein (Glutamate-aspartate carrier protein)	ECs3637	ECs3637	Hypothetical protein {UniProtKB/TrEMBL:Q8X7Q9}	[TP0555-TP0561 (0.5857341)]
COG1301	COG1512	ECs0758	ECs0758	Putative symport protein	ECs3635	ECs3635	Hypothetical membrane protein	[TP0555-TP0561 (0.5857341)]
COG1301	COG1512	ECs5059	gltP	Proton glutamate symport protein (Glutamate-aspartate carrier protein)	ECs3635	ECs3635	Hypothetical membrane protein	[TP0555-TP0561 (0.5857341)]
COG1301	COG1512	ECs5059	gltP	Proton glutamate symport protein (Glutamate-aspartate carrier protein)	ECs3638	ECs3638	Hypothetical membrane protein	[TP0555-TP0561 (0.5857341)]
COG1301	COG1512	ECs0758	ECs0758	Putative symport protein	ECs3637	ECs3637	Hypothetical protein {UniProtKB/TrEMBL:Q8X7Q9}	[TP0555-TP0561 (0.5857341)]
COG1301	COG1512	ECs4408	dctA	Aerobic C4-dicarboxylate transport protein	ECs3635	ECs3635	Hypothetical membrane protein	[TP0555-TP0561 (0.5857341)]
COG1301	COG1512	ECs4408	dctA	Aerobic C4-dicarboxylate transport protein	ECs3637	ECs3637	Hypothetical protein {UniProtKB/TrEMBL:Q8X7Q9}	[TP0555-TP0561 (0.5857341)]
COG1301	COG1512	ECs4408	dctA	Aerobic C4-dicarboxylate transport protein	ECs3638	ECs3638	Hypothetical membrane protein	[TP0555-TP0561 (0.5857341)]
COG0739	COG0773	ECs3596	nlpD	Lipoprotein {UniProtKB/TrEMBL:Q8X7Z3}	ECs0095	murC	UDP-N-acetylmuramate--L-alanine ligase (EC 6.3.2.8) (UDP-N- acetylmuramoyl-L-alanine synthetase)	[TP0782-TP0341 (0.8145237)]
COG0739	COG0773	ECs3596	nlpD	Lipoprotein {UniProtKB/TrEMBL:Q8X7Z3}	ECs5210	mpl	UDP-N-acetylmuramate:L-alanyl-gamma-D-glutamyl-meso-diaminopimelate ligase (EC 6.3.2.-) (Murein peptide ligase)	[TP0782-TP0341 (0.8145237)]
COG0739	COG0773	ECs3738	ygeR	Putative lipoprotein {UniProtKB/TrEMBL:Q8X2T2}	ECs5210	mpl	UDP-N-acetylmuramate:L-alanyl-gamma-D-glutamyl-meso-diaminopimelate ligase (EC 6.3.2.-) (Murein peptide ligase)	[TP0782-TP0341 (0.8145237)]
COG0739	COG0773	ECs2566	yebA	Hypothetical metalloprotease yebA precursor (EC 3.4.24.-) (ORFU)	ECs0095	murC	UDP-N-acetylmuramate--L-alanine ligase (EC 6.3.2.8) (UDP-N- acetylmuramoyl-L-alanine synthetase)	[TP0782-TP0341 (0.8145237)]
COG0739	COG0773	ECs2566	yebA	Hypothetical metalloprotease yebA precursor (EC 3.4.24.-) (ORFU)	ECs5210	mpl	UDP-N-acetylmuramate:L-alanyl-gamma-D-glutamyl-meso-diaminopimelate ligase (EC 6.3.2.-) (Murein peptide ligase)	[TP0782-TP0341 (0.8145237)]
COG0739	COG0773	ECs3738	ygeR	Putative lipoprotein {UniProtKB/TrEMBL:Q8X2T2}	ECs0095	murC	UDP-N-acetylmuramate--L-alanine ligase (EC 6.3.2.8) (UDP-N- acetylmuramoyl-L-alanine synthetase)	[TP0782-TP0341 (0.8145237)]
COG0050	COG0457	ECs4190	tufB	Elongation factor Tu (EF-Tu) (P-43)	ECs0600	nfrA	Bacteriophage N4 receptor, outer membrane protein	[TP0187-TP0067 (0.7854602)]
COG0050	COG0457	ECs4903	ECs4903	Elongation factor Tu	ECs3708	ygeG	Hypothetical protein ygeG	[TP0187-TP0067 (0.7854602)]
COG0050	COG0457	ECs4903	ECs4903	Elongation factor Tu	ECs0600	nfrA	Bacteriophage N4 receptor, outer membrane protein	[TP0187-TP0067 (0.7854602)]
COG0050	COG0457	ECs4903	ECs4903	Elongation factor Tu	ECs4576	ECs4576	Type III secretion system CesD protein	[TP0187-TP0067 (0.7854602)]
COG0050	COG0457	ECs4903	ECs4903	Elongation factor Tu	ECs4410	b3530	Cellulose synthase operon protein C	[TP0187-TP0067 (0.7854602)]
COG0050	COG0457	ECs4190	tufB	Elongation factor Tu (EF-Tu) (P-43)	ECs3708	ygeG	Hypothetical protein ygeG	[TP0187-TP0067 (0.7854602)]
COG0050	COG0457	ECs4190	tufB	Elongation factor Tu (EF-Tu) (P-43)	ECs4576	ECs4576	Type III secretion system CesD protein	[TP0187-TP0067 (0.7854602)]
COG0050	COG0457	ECs4190	tufB	Elongation factor Tu (EF-Tu) (P-43)	ECs3709	ygeH	Hypothetical protein ygeH	[TP0187-TP0067 (0.7854602)]
COG0050	COG0457	ECs4903	ECs4903	Elongation factor Tu	ECs3709	ygeH	Hypothetical protein ygeH	[TP0187-TP0067 (0.7854602)]
COG0050	COG0457	ECs4190	tufB	Elongation factor Tu (EF-Tu) (P-43)	ECs4410	b3530	Cellulose synthase operon protein C	[TP0187-TP0067 (0.7854602)]
COG0301	COG0457	ECs0477	thiI	Thiamine biosynthesis protein thiI	ECs4410	b3530	Cellulose synthase operon protein C	[TP0559-TP0095 (0.76004404), TP0559-TP0067 (0.65738976)]
[truncated: 78 more rows]
