# Supplementary material for: The Binary Protein Interactome of Treponema pallidum – The Syphilis Spirochete
Source: PLoS One. 2008 May 28;3(5):e2292. doi: 10.1371/journal.pone.0002292 (PMC2386257; doi:10.1371/journal.pone.0002292)
Supplement: Data S1 — Predicted protein-protein interactions based on our Treponema pallidum data; zip archive containing 372 files with one file per species. (6.09 MB ZIP) [file pone.0002292.s006.zip › bacteria/Escherichia_coli_O157H7_EDL933.tab]

155864 Escherichia coli O157H7 EDL933
COG A	COG B	Locus Id A	Preferred Name(s) A	Annotation A	Locus Id B	Preferred Name(s) B	Annotation B	T. pallidum interaction
COG0186	COG1475	z4681	neaA	30S ribosomal protein S17	z1644	z1644	Hypothetical protein ECs1387	[TP0198-TP0271 (0.71912634)]
COG0186	COG1475	z4681	neaA	30S ribosomal protein S17	L7086	L7086	Hypothetical protein L7086	[TP0198-TP0271 (0.71912634)]
COG0186	COG1475	z4681	neaA	30S ribosomal protein S17	z0744	ybdM	Hypothetical protein ybdM	[TP0198-TP0271 (0.71912634)]
COG0186	COG1475	z4681	neaA	30S ribosomal protein S17	L7069	B	Protein sopB (Plasmid partition protein B)	[TP0198-TP0271 (0.71912634)]
COG0186	COG1475	z4681	neaA	30S ribosomal protein S17	z1204	z1204	Hypothetical protein ECs1387	[TP0198-TP0271 (0.71912634)]
COG0608	COG0817	z4230	recJ	Single-stranded-DNA-specific exonuclease recJ (EC 3.1.-.-)	z2915	ruvC	Crossover junction endodeoxyribonuclease ruvC (EC 3.1.22.4) (Holliday junction nuclease ruvC) (Holliday junction resolvase ruvC)	[TP0704-TP0517 (0.81382185)]
COG0845	COG4591	L7050	L7050	Hemolysin D {UniProtKB/TrEMBL:O82886}	z1757	lolC	Lipoprotein-releasing system transmembrane protein lolC	[TP0965-TP0582 (0.8143851)]
COG0845	COG4591	z1115	macA	Macrolide-specific efflux protein macA precursor	z1554	z1554	, complete genome {UniProtKB/TrEMBL:Q8XAM0}	[TP0965-TP0582 (0.8143851)]
COG0845	COG4591	z1115	macA	Macrolide-specific efflux protein macA precursor	z1759	lolE	Lipoprotein-releasing system transmembrane protein lolE	[TP0965-TP0582 (0.8143851)]
COG0845	COG4591	L7050	L7050	Hemolysin D {UniProtKB/TrEMBL:O82886}	z1554	z1554	, complete genome {UniProtKB/TrEMBL:Q8XAM0}	[TP0965-TP0582 (0.8143851)]
COG0845	COG4591	z4926	mdtE	Multidrug resistance protein mdtE precursor	z1759	lolE	Lipoprotein-releasing system transmembrane protein lolE	[TP0965-TP0582 (0.8143851)]
COG0845	COG4591	z1015	ybhG	UPF0194 membrane protein ybhG precursor	z1759	lolE	Lipoprotein-releasing system transmembrane protein lolE	[TP0965-TP0582 (0.8143851)]
COG0845	COG4591	z0713	cusB	Cation efflux system protein cusB precursor	z1757	lolC	Lipoprotein-releasing system transmembrane protein lolC	[TP0965-TP0582 (0.8143851)]
COG0845	COG4591	z4926	mdtE	Multidrug resistance protein mdtE precursor	z1757	lolC	Lipoprotein-releasing system transmembrane protein lolC	[TP0965-TP0582 (0.8143851)]
COG0845	COG4591	z0635	z0635	Putative membrane spanning export protein	z1554	z1554	, complete genome {UniProtKB/TrEMBL:Q8XAM0}	[TP0965-TP0582 (0.8143851)]
COG0845	COG4591	z3243	mdtA	Multidrug resistance protein mdtA precursor (Multidrug transporter mdtA)	z1554	z1554	, complete genome {UniProtKB/TrEMBL:Q8XAM0}	[TP0965-TP0582 (0.8143851)]
COG0845	COG4591	z1115	macA	Macrolide-specific efflux protein macA precursor	z1757	lolC	Lipoprotein-releasing system transmembrane protein lolC	[TP0965-TP0582 (0.8143851)]
COG0845	COG4591	z0635	z0635	Putative membrane spanning export protein	z1757	lolC	Lipoprotein-releasing system transmembrane protein lolC	[TP0965-TP0582 (0.8143851)]
COG0845	COG4591	z4625	envC	Acriflavine resistance protein E precursor (Protein envC)	z1554	z1554	, complete genome {UniProtKB/TrEMBL:Q8XAM0}	[TP0965-TP0582 (0.8143851)]
COG0845	COG4591	z0578	lir	Acriflavine resistance protein A precursor	z1757	lolC	Lipoprotein-releasing system transmembrane protein lolC	[TP0965-TP0582 (0.8143851)]
COG0845	COG4591	z2509	z2509	Putative efflux pump {UniProtKB/TrEMBL:Q8X7E1}	z1757	lolC	Lipoprotein-releasing system transmembrane protein lolC	[TP0965-TP0582 (0.8143851)]
COG0845	COG4591	z2509	z2509	Putative efflux pump {UniProtKB/TrEMBL:Q8X7E1}	z1554	z1554	, complete genome {UniProtKB/TrEMBL:Q8XAM0}	[TP0965-TP0582 (0.8143851)]
COG0845	COG4591	z0713	cusB	Cation efflux system protein cusB precursor	z1554	z1554	, complete genome {UniProtKB/TrEMBL:Q8XAM0}	[TP0965-TP0582 (0.8143851)]
COG0845	COG4591	L7050	L7050	Hemolysin D {UniProtKB/TrEMBL:O82886}	z1759	lolE	Lipoprotein-releasing system transmembrane protein lolE	[TP0965-TP0582 (0.8143851)]
COG0845	COG4591	z3243	mdtA	Multidrug resistance protein mdtA precursor (Multidrug transporter mdtA)	z1759	lolE	Lipoprotein-releasing system transmembrane protein lolE	[TP0965-TP0582 (0.8143851)]
COG0845	COG4591	z4625	envC	Acriflavine resistance protein E precursor (Protein envC)	z1759	lolE	Lipoprotein-releasing system transmembrane protein lolE	[TP0965-TP0582 (0.8143851)]
COG0845	COG4591	z1015	ybhG	UPF0194 membrane protein ybhG precursor	z1757	lolC	Lipoprotein-releasing system transmembrane protein lolC	[TP0965-TP0582 (0.8143851)]
COG0845	COG4591	z4886	yhiI	Hypothetical protein yhiI precursor	z1554	z1554	, complete genome {UniProtKB/TrEMBL:Q8XAM0}	[TP0965-TP0582 (0.8143851)]
COG0845	COG4591	z0635	z0635	Putative membrane spanning export protein	z1759	lolE	Lipoprotein-releasing system transmembrane protein lolE	[TP0965-TP0582 (0.8143851)]
COG0845	COG4591	z4926	mdtE	Multidrug resistance protein mdtE precursor	z1554	z1554	, complete genome {UniProtKB/TrEMBL:Q8XAM0}	[TP0965-TP0582 (0.8143851)]
COG0845	COG4591	z4886	yhiI	Hypothetical protein yhiI precursor	z1759	lolE	Lipoprotein-releasing system transmembrane protein lolE	[TP0965-TP0582 (0.8143851)]
COG0845	COG4591	z0713	cusB	Cation efflux system protein cusB precursor	z1759	lolE	Lipoprotein-releasing system transmembrane protein lolE	[TP0965-TP0582 (0.8143851)]
COG0845	COG4591	z1015	ybhG	UPF0194 membrane protein ybhG precursor	z1554	z1554	, complete genome {UniProtKB/TrEMBL:Q8XAM0}	[TP0965-TP0582 (0.8143851)]
COG0845	COG4591	z0578	lir	Acriflavine resistance protein A precursor	z1759	lolE	Lipoprotein-releasing system transmembrane protein lolE	[TP0965-TP0582 (0.8143851)]
COG0845	COG4591	z4625	envC	Acriflavine resistance protein E precursor (Protein envC)	z1757	lolC	Lipoprotein-releasing system transmembrane protein lolC	[TP0965-TP0582 (0.8143851)]
COG0845	COG4591	z4886	yhiI	Hypothetical protein yhiI precursor	z1757	lolC	Lipoprotein-releasing system transmembrane protein lolC	[TP0965-TP0582 (0.8143851)]
COG0845	COG4591	z2509	z2509	Putative efflux pump {UniProtKB/TrEMBL:Q8X7E1}	z1759	lolE	Lipoprotein-releasing system transmembrane protein lolE	[TP0965-TP0582 (0.8143851)]
COG0845	COG4591	z0578	lir	Acriflavine resistance protein A precursor	z1554	z1554	, complete genome {UniProtKB/TrEMBL:Q8XAM0}	[TP0965-TP0582 (0.8143851)]
COG0845	COG4591	z3243	mdtA	Multidrug resistance protein mdtA precursor (Multidrug transporter mdtA)	z1757	lolC	Lipoprotein-releasing system transmembrane protein lolC	[TP0965-TP0582 (0.8143851)]
COG0617	COG0860	z0154	pcnB	Poly(A) polymerase (EC 2.7.7.19) (PAP) (Plasmid copy number protein)	z4134	amiC	N-acetylmuramoyl-L-alanine amidase amiC precursor (EC 3.5.1.28)	[TP0270-TP0247 (0.76828843)]
COG0617	COG0860	z0154	pcnB	Poly(A) polymerase (EC 2.7.7.19) (PAP) (Plasmid copy number protein)	z3700	amiA	Probable N-acetylmuramoyl-L-alanine amidase amiA precursor (EC 3.5.1.28)	[TP0270-TP0247 (0.76828843)]
COG0617	COG0860	z0154	pcnB	Poly(A) polymerase (EC 2.7.7.19) (PAP) (Plasmid copy number protein)	z5776	amiB	N-acetylmuramoyl-L-alanine amidase amiB precursor (EC 3.5.1.28)	[TP0270-TP0247 (0.76828843)]
COG0617	COG0860	z4409	cca	Multifunctional CCA protein [Includes: CCA-adding enzyme (EC 2.7.7.25) (EC 2.7.7.21) (tRNA nucleotidyltransferase) (tRNA adenylyl-/cytidylyl- transferase) (tRNA CCA-pyrophosphorylase) (tRNA-NT); 2'-nucleotidase (EC 3.1.3.-); 2',3'-cyclic phosphodiesterase (EC 3.1.4.-); Phosphatase (EC 3.1.3.-)]	z5776	amiB	N-acetylmuramoyl-L-alanine amidase amiB precursor (EC 3.5.1.28)	[TP0270-TP0247 (0.76828843)]
COG0617	COG0860	z4409	cca	Multifunctional CCA protein [Includes: CCA-adding enzyme (EC 2.7.7.25) (EC 2.7.7.21) (tRNA nucleotidyltransferase) (tRNA adenylyl-/cytidylyl- transferase) (tRNA CCA-pyrophosphorylase) (tRNA-NT); 2'-nucleotidase (EC 3.1.3.-); 2',3'-cyclic phosphodiesterase (EC 3.1.4.-); Phosphatase (EC 3.1.3.-)]	z3700	amiA	Probable N-acetylmuramoyl-L-alanine amidase amiA precursor (EC 3.5.1.28)	[TP0270-TP0247 (0.76828843)]
COG0617	COG0860	z4409	cca	Multifunctional CCA protein [Includes: CCA-adding enzyme (EC 2.7.7.25) (EC 2.7.7.21) (tRNA nucleotidyltransferase) (tRNA adenylyl-/cytidylyl- transferase) (tRNA CCA-pyrophosphorylase) (tRNA-NT); 2'-nucleotidase (EC 3.1.3.-); 2',3'-cyclic phosphodiesterase (EC 3.1.4.-); Phosphatase (EC 3.1.3.-)]	z4134	amiC	N-acetylmuramoyl-L-alanine amidase amiC precursor (EC 3.5.1.28)	[TP0270-TP0247 (0.76828843)]
COG0201	COG0550	z4670	secY	Preprotein translocase secY subunit	z2536	topA	DNA topoisomerase 1 (EC 5.99.1.2) (DNA topoisomerase I) (Omega- protein) (Relaxing enzyme) (Untwisting enzyme) (Swivelase)	[TP0208-TP0394 (0.8044664)]
COG0201	COG0550	z4670	secY	Preprotein translocase secY subunit	z2796	topB	DNA topoisomerase 3 (EC 5.99.1.2) (DNA topoisomerase III)	[TP0208-TP0394 (0.8044664)]
COG0693	COG1922	z3059	hchA	Chaperone protein hchA (Hsp31) (EcHsp31)	z5306	wecG	Probable UDP-N-acetyl-D-mannosaminuronic acid transferase (EC 2.4.1.-) (UDP-ManNAcA transferase)	[TP0445-TP0275 (0.6010877)]
COG0693	COG1922	z0527	thiJ	4-methyl-5(Beta-hydroxyethyl)-thiazole	z5306	wecG	Probable UDP-N-acetyl-D-mannosaminuronic acid transferase (EC 2.4.1.-) (UDP-ManNAcA transferase)	[TP0445-TP0275 (0.6010877)]
COG0693	COG1922	z4512	yhbO	Hypothetical protein yhbO	z5306	wecG	Probable UDP-N-acetyl-D-mannosaminuronic acid transferase (EC 2.4.1.-) (UDP-ManNAcA transferase)	[TP0445-TP0275 (0.6010877)]
COG0768	COG2812	z0781	pbpA	Penicillin-binding protein 2 (PBP-2)	z0587	dnaX	DNA polymerase III tau subunit (EC 2.7.7.7) [Contains: DNA polymerase III subunit gamma]	[TP0500-TP1005 (0.655462)]
COG0768	COG2812	z0094	pbpB	Peptidoglycan synthetase ftsI precursor (EC 2.4.1.129) (Peptidoglycan glycosyltransferase 3) (Penicillin-binding protein 3) (PBP-3)	z0587	dnaX	DNA polymerase III tau subunit (EC 2.7.7.7) [Contains: DNA polymerase III subunit gamma]	[TP0500-TP1005 (0.655462)]
COG0051	COG0693	z4692	rpsJ	30S ribosomal protein S10	z4512	yhbO	Hypothetical protein yhbO	[TP0188-TP0445 (0.6307204)]
COG0051	COG0693	z4692	rpsJ	30S ribosomal protein S10	z0527	thiJ	4-methyl-5(Beta-hydroxyethyl)-thiazole	[TP0188-TP0445 (0.6307204)]
COG0051	COG0693	z4692	rpsJ	30S ribosomal protein S10	z3059	hchA	Chaperone protein hchA (Hsp31) (EcHsp31)	[TP0188-TP0445 (0.6307204)]
COG0180	COG0564	z4737	trpS	Tryptophanyl-tRNA synthetase (EC 6.1.1.2) (Tryptophan--tRNA ligase) (TrpRS)	z3888	rluD	Ribosomal large subunit pseudouridine synthase D (EC 5.4.99.-) (rRNA- uridine isomerase D) (rRNA pseudouridylate synthase D)	[TP0632-TP0339 (0.7885255)]
COG0180	COG0564	z4737	trpS	Tryptophanyl-tRNA synthetase (EC 6.1.1.2) (Tryptophan--tRNA ligase) (TrpRS)	z0066	rluA	Ribosomal large subunit pseudouridine synthase A (EC 5.4.99.-) (rRNA- uridine isomerase A) (rRNA pseudouridylate synthase A)	[TP0632-TP0339 (0.7885255)]
COG0180	COG0564	z4737	trpS	Tryptophanyl-tRNA synthetase (EC 6.1.1.2) (Tryptophan--tRNA ligase) (TrpRS)	z4107	truC	tRNA pseudouridine synthase C (EC 5.4.99.-) (tRNA-uridine isomerase C) (tRNA pseudouridylate synthase C)	[TP0632-TP0339 (0.7885255)]
COG0180	COG0564	z4737	trpS	Tryptophanyl-tRNA synthetase (EC 6.1.1.2) (Tryptophan--tRNA ligase) (TrpRS)	z1725	rluC	Ribosomal large subunit pseudouridine synthase C (EC 5.4.99.-) (rRNA- uridine isomerase C) (rRNA pseudouridylate synthase C)	[TP0632-TP0339 (0.7885255)]
COG0090	COG0223	z4688	rplB	50S ribosomal protein L2	z4658	fmt	Methionyl-tRNA formyltransferase (EC 2.1.2.9)	[TP0192-TP0756 (0.8610547)]
COG0632	COG2255	z2913	ruvA	Holliday junction ATP-dependent DNA helicase ruvA (EC 3.6.1.-)	z2912	ruvB	Holliday junction ATP-dependent DNA helicase ruvB (EC 3.6.1.-)	[TP0543-TP0162 (0.9659884)]
COG0462	COG0817	z1978	prs	Ribose-phosphate pyrophosphokinase (EC 2.7.6.1) (RPPK) (Phosphoribosyl pyrophosphate synthetase) (P-Rib-PP synthetase) (PRPP synthetase)	z2915	ruvC	Crossover junction endodeoxyribonuclease ruvC (EC 3.1.22.4) (Holliday junction nuclease ruvC) (Holliday junction resolvase ruvC)	[TP0294-TP0517 (0.54911256)]
COG0125	COG0586	z1737	tmk	Thymidylate kinase (EC 2.7.4.9) (Thymidine monophosphate kinase) (dTMP kinase) (TMPK)	z4362	yghB	Inner membrane protein yghB	[TP0354-TP0779 (0.67954355)]
COG0125	COG0586	z1737	tmk	Thymidylate kinase (EC 2.7.4.9) (Thymidine monophosphate kinase) (dTMP kinase) (TMPK)	z3579	dedA	Protein dedA {UniProtKB/Swiss-Prot:P0ABP7}	[TP0354-TP0779 (0.67954355)]
COG0125	COG0586	z1737	tmk	Thymidylate kinase (EC 2.7.4.9) (Thymidine monophosphate kinase) (dTMP kinase) (TMPK)	z4449	yqjA	Inner membrane protein yqjA	[TP0354-TP0779 (0.67954355)]
COG0125	COG0586	z1737	tmk	Thymidylate kinase (EC 2.7.4.9) (Thymidine monophosphate kinase) (dTMP kinase) (TMPK)	z3385	yohD	Inner membrane protein yohD	[TP0354-TP0779 (0.67954355)]
COG0125	COG0586	z1737	tmk	Thymidylate kinase (EC 2.7.4.9) (Thymidine monophosphate kinase) (dTMP kinase) (TMPK)	z0074	yabI	Inner membrane protein yabI	[TP0354-TP0779 (0.67954355)]
COG0257	COG0577	z4669	z4669	50S ribosomal protein L36	z1116	macB	Putative ATP-binding component of a transport	[TP0209-TP0962 (0.5903608)]
COG0457	COG1653	z4172	ygeG	Hypothetical protein ygeG	z4822	ugpB	Glycerol-3-phosphate-binding periplasmic protein precursor	[TP0067-TP0074 (0.6656524)]
COG0457	COG1653	z4172	ygeG	Hypothetical protein ygeG	z2473	z2473	Putative ABC transporter periplasmic-binding protein ycjN precursor	[TP0067-TP0074 (0.6656524)]
COG0457	COG1653	z0698	nfrA	Bacteriophage N4 receptor, outer membrane protein	z2474	z2474	Putative ABC transporter periplasmic-binding protein ycjN precursor	[TP0067-TP0074 (0.6656524)]
COG0457	COG1653	z4173	ygeH	Hypothetical protein ygeH	z4822	ugpB	Glycerol-3-phosphate-binding periplasmic protein precursor	[TP0067-TP0074 (0.6656524)]
COG0457	COG1653	z4172	ygeG	Hypothetical protein ygeG	z2474	z2474	Putative ABC transporter periplasmic-binding protein ycjN precursor	[TP0067-TP0074 (0.6656524)]
COG0457	COG1653	z4173	ygeH	Hypothetical protein ygeH	z2473	z2473	Putative ABC transporter periplasmic-binding protein ycjN precursor	[TP0067-TP0074 (0.6656524)]
COG0457	COG1653	z4944/z4945	b3530	Cellulose synthase operon protein C	z2473	z2473	Putative ABC transporter periplasmic-binding protein ycjN precursor	[TP0067-TP0074 (0.6656524)]
COG0457	COG1653	z5127	z5127	Type III secretion system CesD protein	z2474	z2474	Putative ABC transporter periplasmic-binding protein ycjN precursor	[TP0067-TP0074 (0.6656524)]
COG0457	COG1653	z5127	z5127	Type III secretion system CesD protein	z2473	z2473	Putative ABC transporter periplasmic-binding protein ycjN precursor	[TP0067-TP0074 (0.6656524)]
COG0457	COG1653	z5127	z5127	Type III secretion system CesD protein	z4822	ugpB	Glycerol-3-phosphate-binding periplasmic protein precursor	[TP0067-TP0074 (0.6656524)]
COG0457	COG1653	z4944/z4945	b3530	Cellulose synthase operon protein C	z2474	z2474	Putative ABC transporter periplasmic-binding protein ycjN precursor	[TP0067-TP0074 (0.6656524)]
COG0457	COG1653	z4944/z4945	b3530	Cellulose synthase operon protein C	z4822	ugpB	Glycerol-3-phosphate-binding periplasmic protein precursor	[TP0067-TP0074 (0.6656524)]
COG0457	COG1653	z4173	ygeH	Hypothetical protein ygeH	z2474	z2474	Putative ABC transporter periplasmic-binding protein ycjN precursor	[TP0067-TP0074 (0.6656524)]
COG0457	COG1653	z0698	nfrA	Bacteriophage N4 receptor, outer membrane protein	z4822	ugpB	Glycerol-3-phosphate-binding periplasmic protein precursor	[TP0067-TP0074 (0.6656524)]
COG0457	COG1653	z0698	nfrA	Bacteriophage N4 receptor, outer membrane protein	z2473	z2473	Putative ABC transporter periplasmic-binding protein ycjN precursor	[TP0067-TP0074 (0.6656524)]
COG1291	COG1684	z2944	motA	Proton conductor component of motor; no effect on	z3040	fliR	Flagellar biosynthesis {UniProtKB/TrEMBL:Q8XBA1}	[TP0725-TP0716 (0.9601814)]
COG1061	COG3391	z3443	yejH	Putative ATP-dependent helicase	z2267	yncE	Hypothetical protein yncE precursor	[TP0380-TP0421 (0.5112116)]
COG1061	COG3391	z1568	z1568	Putative helicase {UniProtKB/TrEMBL:Q8XAI2}	z2267	yncE	Hypothetical protein yncE precursor	[TP0380-TP0421 (0.5112116)]
COG1061	COG3391	z1129	z1129	Putative helicase {UniProtKB/TrEMBL:Q8XAI2}	z2267	yncE	Hypothetical protein yncE precursor	[TP0380-TP0421 (0.5112116)]
COG0222	COG0802	z5559	rplL	50S ribosomal protein L7/L12 (L8)	z5775	yjeE	Hypothetical UPF0079 protein yjeE	[TP0240-TP0875 (0.8481433)]
COG0495	COG1214	z0789	leuS	Leucyl-tRNA synthetase (EC 6.1.1.4) (Leucine--tRNA ligase) (LeuRS)	z2850	yeaZ	M22 peptidase homolog yeaZ	[TP0586-TP0876 (0.5571989)]
COG0192	COG0592	z4287	metK	S-adenosylmethionine synthetase (EC 2.5.1.6) (Methionine adenosyltransferase) (AdoMet synthetase) (MAT)	z5192	dnaN	DNA polymerase III subunit beta (EC 2.7.7.7)	[TP0794-TP0002 (0.8412751)]
COG0360	COG0616	z5809	rpsF	30S ribosomal protein S6 [Contains: 30S ribosomal protein S6, fully modified isoform; 30S ribosomal protein S6, non-modified isoform]	z2799	sppA	Protease 4 (EC 3.4.21.-) (Protease IV) (Endopeptidase IV) (Signal peptide peptidase)	[TP0063-TP0997 (0.6657489)]
COG0360	COG0616	z5809	rpsF	30S ribosomal protein S6 [Contains: 30S ribosomal protein S6, fully modified isoform; 30S ribosomal protein S6, non-modified isoform]	z2134	z2134	Putative head-tail preconnector protein of	[TP0063-TP0997 (0.6657489)]
COG0360	COG0616	z5809	rpsF	30S ribosomal protein S6 [Contains: 30S ribosomal protein S6, fully modified isoform; 30S ribosomal protein S6, non-modified isoform]	z2361	z2361	Putative head-tail preconnector protein	[TP0063-TP0997 (0.6657489)]
COG0360	COG0616	z5809	rpsF	30S ribosomal protein S6 [Contains: 30S ribosomal protein S6, fully modified isoform; 30S ribosomal protein S6, non-modified isoform]	z2538	sohB	Putative protease {UniProtKB/TrEMBL:Q8X7C4}	[TP0063-TP0997 (0.6657489)]
COG0360	COG0616	z5809	rpsF	30S ribosomal protein S6 [Contains: 30S ribosomal protein S6, fully modified isoform; 30S ribosomal protein S6, non-modified isoform]	z1886	z1886	Minor capsid protein {UniProtKB/TrEMBL:Q7AEZ5}	[TP0063-TP0997 (0.6657489)]
COG0125	COG0457	z1737	tmk	Thymidylate kinase (EC 2.7.4.9) (Thymidine monophosphate kinase) (dTMP kinase) (TMPK)	z0698	nfrA	Bacteriophage N4 receptor, outer membrane protein	[TP0354-TP0648 (0.5206915)]
COG0125	COG0457	z1737	tmk	Thymidylate kinase (EC 2.7.4.9) (Thymidine monophosphate kinase) (dTMP kinase) (TMPK)	z5127	z5127	Type III secretion system CesD protein	[TP0354-TP0648 (0.5206915)]
COG0125	COG0457	z1737	tmk	Thymidylate kinase (EC 2.7.4.9) (Thymidine monophosphate kinase) (dTMP kinase) (TMPK)	z4944/z4945	b3530	Cellulose synthase operon protein C	[TP0354-TP0648 (0.5206915)]
COG0125	COG0457	z1737	tmk	Thymidylate kinase (EC 2.7.4.9) (Thymidine monophosphate kinase) (dTMP kinase) (TMPK)	z4172	ygeG	Hypothetical protein ygeG	[TP0354-TP0648 (0.5206915)]
COG0125	COG0457	z1737	tmk	Thymidylate kinase (EC 2.7.4.9) (Thymidine monophosphate kinase) (dTMP kinase) (TMPK)	z4173	ygeH	Hypothetical protein ygeH	[TP0354-TP0648 (0.5206915)]
COG0860	COG1396	z3700	amiA	Probable N-acetylmuramoyl-L-alanine amidase amiA precursor (EC 3.5.1.28)	z1447	z1447	Putative repressor protein CI of bacteriophage	[TP0247-TP0461 (0.8100859)]
COG0860	COG1396	z4134	amiC	N-acetylmuramoyl-L-alanine amidase amiC precursor (EC 3.5.1.28)	z1333	z1333	Similar to DicA, regulator of DicB; encoded	[TP0247-TP0461 (0.8100859)]
COG0860	COG1396	z5776	amiB	N-acetylmuramoyl-L-alanine amidase amiB precursor (EC 3.5.1.28)	z2489	puuR	HTH-type transcriptional regulator puuR	[TP0247-TP0461 (0.8100859)]
COG0860	COG1396	z4134	amiC	N-acetylmuramoyl-L-alanine amidase amiC precursor (EC 3.5.1.28)	z5888	z5888	, complete genome {UniProtKB/TrEMBL:Q8XC87}	[TP0247-TP0461 (0.8100859)]
COG0860	COG1396	z5776	amiB	N-acetylmuramoyl-L-alanine amidase amiB precursor (EC 3.5.1.28)	z1333	z1333	Similar to DicA, regulator of DicB; encoded	[TP0247-TP0461 (0.8100859)]
COG0860	COG1396	z3700	amiA	Probable N-acetylmuramoyl-L-alanine amidase amiA precursor (EC 3.5.1.28)	z1932	z1932	Hypothetical protein {UniProtKB/TrEMBL:Q8X4J2}	[TP0247-TP0461 (0.8100859)]
COG0860	COG1396	z3700	amiA	Probable N-acetylmuramoyl-L-alanine amidase amiA precursor (EC 3.5.1.28)	z2285	ydcN	Putative HTH-type transcriptional regulator ydcN	[TP0247-TP0461 (0.8100859)]
COG0860	COG1396	z4134	amiC	N-acetylmuramoyl-L-alanine amidase amiC precursor (EC 3.5.1.28)	z2489	puuR	HTH-type transcriptional regulator puuR	[TP0247-TP0461 (0.8100859)]
COG0860	COG1396	z5776	amiB	N-acetylmuramoyl-L-alanine amidase amiB precursor (EC 3.5.1.28)	z5888	z5888	, complete genome {UniProtKB/TrEMBL:Q8XC87}	[TP0247-TP0461 (0.8100859)]
COG0860	COG1396	z4134	amiC	N-acetylmuramoyl-L-alanine amidase amiC precursor (EC 3.5.1.28)	z2969	z2969	Hypothetical protein {UniProtKB/TrEMBL:Q8XBH9}	[TP0247-TP0461 (0.8100859)]
COG0860	COG1396	z3700	amiA	Probable N-acetylmuramoyl-L-alanine amidase amiA precursor (EC 3.5.1.28)	z6073	z6073	Putative repressor protein encoded by cryptic	[TP0247-TP0461 (0.8100859)]
COG0860	COG1396	z3700	amiA	Probable N-acetylmuramoyl-L-alanine amidase amiA precursor (EC 3.5.1.28)	z5888	z5888	, complete genome {UniProtKB/TrEMBL:Q8XC87}	[TP0247-TP0461 (0.8100859)]
COG0860	COG1396	z5776	amiB	N-acetylmuramoyl-L-alanine amidase amiB precursor (EC 3.5.1.28)	z1447	z1447	Putative repressor protein CI of bacteriophage	[TP0247-TP0461 (0.8100859)]
COG0860	COG1396	z5776	amiB	N-acetylmuramoyl-L-alanine amidase amiB precursor (EC 3.5.1.28)	z2969	z2969	Hypothetical protein {UniProtKB/TrEMBL:Q8XBH9}	[TP0247-TP0461 (0.8100859)]
COG0860	COG1396	z5776	amiB	N-acetylmuramoyl-L-alanine amidase amiB precursor (EC 3.5.1.28)	z1932	z1932	Hypothetical protein {UniProtKB/TrEMBL:Q8X4J2}	[TP0247-TP0461 (0.8100859)]
COG0860	COG1396	z4134	amiC	N-acetylmuramoyl-L-alanine amidase amiC precursor (EC 3.5.1.28)	z2045	z2045	Similar to DicA, regulator of DicB encoded by	[TP0247-TP0461 (0.8100859)]
COG0860	COG1396	z4134	amiC	N-acetylmuramoyl-L-alanine amidase amiC precursor (EC 3.5.1.28)	z2400	z2400	Partial putative represssor protein encoded	[TP0247-TP0461 (0.8100859)]
COG0860	COG1396	z3700	amiA	Probable N-acetylmuramoyl-L-alanine amidase amiA precursor (EC 3.5.1.28)	z2400	z2400	Partial putative represssor protein encoded	[TP0247-TP0461 (0.8100859)]
COG0860	COG1396	z4134	amiC	N-acetylmuramoyl-L-alanine amidase amiC precursor (EC 3.5.1.28)	z1447	z1447	Putative repressor protein CI of bacteriophage	[TP0247-TP0461 (0.8100859)]
COG0860	COG1396	z3700	amiA	Probable N-acetylmuramoyl-L-alanine amidase amiA precursor (EC 3.5.1.28)	z2969	z2969	Hypothetical protein {UniProtKB/TrEMBL:Q8XBH9}	[TP0247-TP0461 (0.8100859)]
COG0860	COG1396	z3700	amiA	Probable N-acetylmuramoyl-L-alanine amidase amiA precursor (EC 3.5.1.28)	z1333	z1333	Similar to DicA, regulator of DicB; encoded	[TP0247-TP0461 (0.8100859)]
COG0860	COG1396	z3700	amiA	Probable N-acetylmuramoyl-L-alanine amidase amiA precursor (EC 3.5.1.28)	z2045	z2045	Similar to DicA, regulator of DicB encoded by	[TP0247-TP0461 (0.8100859)]
COG0860	COG1396	z5776	amiB	N-acetylmuramoyl-L-alanine amidase amiB precursor (EC 3.5.1.28)	z2045	z2045	Similar to DicA, regulator of DicB encoded by	[TP0247-TP0461 (0.8100859)]
COG0860	COG1396	z5776	amiB	N-acetylmuramoyl-L-alanine amidase amiB precursor (EC 3.5.1.28)	z6073	z6073	Putative repressor protein encoded by cryptic	[TP0247-TP0461 (0.8100859)]
COG0860	COG1396	z4134	amiC	N-acetylmuramoyl-L-alanine amidase amiC precursor (EC 3.5.1.28)	z1932	z1932	Hypothetical protein {UniProtKB/TrEMBL:Q8X4J2}	[TP0247-TP0461 (0.8100859)]
COG0860	COG1396	z5776	amiB	N-acetylmuramoyl-L-alanine amidase amiB precursor (EC 3.5.1.28)	z2285	ydcN	Putative HTH-type transcriptional regulator ydcN	[TP0247-TP0461 (0.8100859)]
COG0860	COG1396	z5776	amiB	N-acetylmuramoyl-L-alanine amidase amiB precursor (EC 3.5.1.28)	z2400	z2400	Partial putative represssor protein encoded	[TP0247-TP0461 (0.8100859)]
COG0860	COG1396	z4134	amiC	N-acetylmuramoyl-L-alanine amidase amiC precursor (EC 3.5.1.28)	z2285	ydcN	Putative HTH-type transcriptional regulator ydcN	[TP0247-TP0461 (0.8100859)]
COG0860	COG1396	z3700	amiA	Probable N-acetylmuramoyl-L-alanine amidase amiA precursor (EC 3.5.1.28)	z2489	puuR	HTH-type transcriptional regulator puuR	[TP0247-TP0461 (0.8100859)]
COG0860	COG1396	z4134	amiC	N-acetylmuramoyl-L-alanine amidase amiC precursor (EC 3.5.1.28)	z6073	z6073	Putative repressor protein encoded by cryptic	[TP0247-TP0461 (0.8100859)]
COG0265	COG0333	z4593	degQ	Serine endoprotease {UniProtKB/TrEMBL:Q8X9F1}	z1728	rpmF	50S ribosomal protein L32	[TP0773-TP0807 (0.5060325)]
COG0265	COG0333	z0173	htrA	Protease do precursor (EC 3.4.21.-)	z1728	rpmF	50S ribosomal protein L32	[TP0773-TP0807 (0.5060325)]
COG0265	COG0333	z4594	hhoB	Protease degS precursor (EC 3.4.21.-)	z1728	rpmF	50S ribosomal protein L32	[TP0773-TP0807 (0.5060325)]
COG0802	COG0860	z5775	yjeE	Hypothetical UPF0079 protein yjeE	z5776	amiB	N-acetylmuramoyl-L-alanine amidase amiB precursor (EC 3.5.1.28)	[TP0875-TP0247 (0.90700364)]
COG0802	COG0860	z5775	yjeE	Hypothetical UPF0079 protein yjeE	z3700	amiA	Probable N-acetylmuramoyl-L-alanine amidase amiA precursor (EC 3.5.1.28)	[TP0875-TP0247 (0.90700364)]
COG0802	COG0860	z5775	yjeE	Hypothetical UPF0079 protein yjeE	z4134	amiC	N-acetylmuramoyl-L-alanine amidase amiC precursor (EC 3.5.1.28)	[TP0875-TP0247 (0.90700364)]
COG0495	COG0761	z0789	leuS	Leucyl-tRNA synthetase (EC 6.1.1.4) (Leucine--tRNA ligase) (LeuRS)	z0034	lytB	4-hydroxy-3-methylbut-2-enyl diphosphate reductase (EC 1.17.1.2)	[TP0586-TP0547 (0.63095015)]
COG1536	COG1677	z3029	fliG	Flagellar motor switch protein fliG	z3027	fliE	Flagellar hook-basal body complex protein fliE	[TP0026-TP0398 (0.81876683)]
COG0820	COG2812	z3780	yfgB	Hypothetical UPF0063 protein yfgB	z0587	dnaX	DNA polymerase III tau subunit (EC 2.7.7.7) [Contains: DNA polymerase III subunit gamma]	[TP0068-TP1005 (0.60435057)]
COG0771	COG1815	z0098	murD	UDP-N-acetylmuramoylalanine--D-glutamate ligase (EC 6.3.2.9) (UDP-N- acetylmuramoyl-L-alanyl-D-glutamate synthetase) (D-glutamic acid- adding enzyme)	z1711	flgB	Flagellar basal-body rod protein flgB (Putative proximal rod protein)	[TP0903-TP0396 (0.6336193)]
COG1512	COG1766	z4091	z4091	Hypothetical protein {UniProtKB/TrEMBL:Q8X7R1}	z3028	fliF	Flagellar biosynthesis; basal-body MS(Membrane	[TP0561-TP0399 (0.53951585)]
COG1512	COG1766	z4093	z4093	Hypothetical protein {UniProtKB/TrEMBL:Q8X7Q8}	z3028	fliF	Flagellar biosynthesis; basal-body MS(Membrane	[TP0561-TP0399 (0.53951585)]
COG1512	COG1766	z4092	z4092	Hypothetical protein {UniProtKB/TrEMBL:Q8X7Q9}	z3028	fliF	Flagellar biosynthesis; basal-body MS(Membrane	[TP0561-TP0399 (0.53951585)]
COG0272	COG1396	z3677	ligA	DNA ligase (EC 6.5.1.2) (Polydeoxyribonucleotide synthase [NAD+])	z2489	puuR	HTH-type transcriptional regulator puuR	[TP0634-TP0461 (0.7134334)]
COG0272	COG1396	z5073	yicF	Hypothetical DNA ligase-like protein yicF	z1447	z1447	Putative repressor protein CI of bacteriophage	[TP0634-TP0461 (0.7134334)]
COG0272	COG1396	z3677	ligA	DNA ligase (EC 6.5.1.2) (Polydeoxyribonucleotide synthase [NAD+])	z2969	z2969	Hypothetical protein {UniProtKB/TrEMBL:Q8XBH9}	[TP0634-TP0461 (0.7134334)]
COG0272	COG1396	z5073	yicF	Hypothetical DNA ligase-like protein yicF	z1333	z1333	Similar to DicA, regulator of DicB; encoded	[TP0634-TP0461 (0.7134334)]
COG0272	COG1396	z5073	yicF	Hypothetical DNA ligase-like protein yicF	z2285	ydcN	Putative HTH-type transcriptional regulator ydcN	[TP0634-TP0461 (0.7134334)]
COG0272	COG1396	z3677	ligA	DNA ligase (EC 6.5.1.2) (Polydeoxyribonucleotide synthase [NAD+])	z5888	z5888	, complete genome {UniProtKB/TrEMBL:Q8XC87}	[TP0634-TP0461 (0.7134334)]
COG0272	COG1396	z3677	ligA	DNA ligase (EC 6.5.1.2) (Polydeoxyribonucleotide synthase [NAD+])	z2400	z2400	Partial putative represssor protein encoded	[TP0634-TP0461 (0.7134334)]
COG0272	COG1396	z5073	yicF	Hypothetical DNA ligase-like protein yicF	z2045	z2045	Similar to DicA, regulator of DicB encoded by	[TP0634-TP0461 (0.7134334)]
COG0272	COG1396	z5073	yicF	Hypothetical DNA ligase-like protein yicF	z6073	z6073	Putative repressor protein encoded by cryptic	[TP0634-TP0461 (0.7134334)]
COG0272	COG1396	z5073	yicF	Hypothetical DNA ligase-like protein yicF	z5888	z5888	, complete genome {UniProtKB/TrEMBL:Q8XC87}	[TP0634-TP0461 (0.7134334)]
COG0272	COG1396	z5073	yicF	Hypothetical DNA ligase-like protein yicF	z2400	z2400	Partial putative represssor protein encoded	[TP0634-TP0461 (0.7134334)]
COG0272	COG1396	z5073	yicF	Hypothetical DNA ligase-like protein yicF	z2489	puuR	HTH-type transcriptional regulator puuR	[TP0634-TP0461 (0.7134334)]
COG0272	COG1396	z5073	yicF	Hypothetical DNA ligase-like protein yicF	z2969	z2969	Hypothetical protein {UniProtKB/TrEMBL:Q8XBH9}	[TP0634-TP0461 (0.7134334)]
COG0272	COG1396	z3677	ligA	DNA ligase (EC 6.5.1.2) (Polydeoxyribonucleotide synthase [NAD+])	z1932	z1932	Hypothetical protein {UniProtKB/TrEMBL:Q8X4J2}	[TP0634-TP0461 (0.7134334)]
COG0272	COG1396	z3677	ligA	DNA ligase (EC 6.5.1.2) (Polydeoxyribonucleotide synthase [NAD+])	z1447	z1447	Putative repressor protein CI of bacteriophage	[TP0634-TP0461 (0.7134334)]
COG0272	COG1396	z3677	ligA	DNA ligase (EC 6.5.1.2) (Polydeoxyribonucleotide synthase [NAD+])	z6073	z6073	Putative repressor protein encoded by cryptic	[TP0634-TP0461 (0.7134334)]
COG0272	COG1396	z3677	ligA	DNA ligase (EC 6.5.1.2) (Polydeoxyribonucleotide synthase [NAD+])	z1333	z1333	Similar to DicA, regulator of DicB; encoded	[TP0634-TP0461 (0.7134334)]
COG0272	COG1396	z3677	ligA	DNA ligase (EC 6.5.1.2) (Polydeoxyribonucleotide synthase [NAD+])	z2045	z2045	Similar to DicA, regulator of DicB encoded by	[TP0634-TP0461 (0.7134334)]
COG0272	COG1396	z5073	yicF	Hypothetical DNA ligase-like protein yicF	z1932	z1932	Hypothetical protein {UniProtKB/TrEMBL:Q8X4J2}	[TP0634-TP0461 (0.7134334)]
COG0272	COG1396	z3677	ligA	DNA ligase (EC 6.5.1.2) (Polydeoxyribonucleotide synthase [NAD+])	z2285	ydcN	Putative HTH-type transcriptional regulator ydcN	[TP0634-TP0461 (0.7134334)]
COG1509	COG1509	z5751	yjeK	Hypothetical UPF0069 protein yjeK	z5751	yjeK	Hypothetical UPF0069 protein yjeK	[TP0121-TP0121 (0.7367639)]
COG0577	COG0845	z1116	macB	Putative ATP-binding component of a transport	z2509	z2509	Putative efflux pump {UniProtKB/TrEMBL:Q8X7E1}	[TP0963-TP0965 (0.93032813)]
COG0577	COG0845	z1116	macB	Putative ATP-binding component of a transport	L7050	L7050	Hemolysin D {UniProtKB/TrEMBL:O82886}	[TP0963-TP0965 (0.93032813)]
COG0577	COG0845	z1116	macB	Putative ATP-binding component of a transport	z0713	cusB	Cation efflux system protein cusB precursor	[TP0963-TP0965 (0.93032813)]
COG0577	COG0845	z1116	macB	Putative ATP-binding component of a transport	z0635	z0635	Putative membrane spanning export protein	[TP0963-TP0965 (0.93032813)]
COG0577	COG0845	z1116	macB	Putative ATP-binding component of a transport	z4926	mdtE	Multidrug resistance protein mdtE precursor	[TP0963-TP0965 (0.93032813)]
COG0577	COG0845	z1116	macB	Putative ATP-binding component of a transport	z1115	macA	Macrolide-specific efflux protein macA precursor	[TP0963-TP0965 (0.93032813)]
COG0577	COG0845	z1116	macB	Putative ATP-binding component of a transport	z4625	envC	Acriflavine resistance protein E precursor (Protein envC)	[TP0963-TP0965 (0.93032813)]
COG0577	COG0845	z1116	macB	Putative ATP-binding component of a transport	z4886	yhiI	Hypothetical protein yhiI precursor	[TP0963-TP0965 (0.93032813)]
COG0577	COG0845	z1116	macB	Putative ATP-binding component of a transport	z1015	ybhG	UPF0194 membrane protein ybhG precursor	[TP0963-TP0965 (0.93032813)]
COG0577	COG0845	z1116	macB	Putative ATP-binding component of a transport	z3243	mdtA	Multidrug resistance protein mdtA precursor (Multidrug transporter mdtA)	[TP0963-TP0965 (0.93032813)]
COG0577	COG0845	z1116	macB	Putative ATP-binding component of a transport	z0578	lir	Acriflavine resistance protein A precursor	[TP0963-TP0965 (0.93032813)]
COG0333	COG1077	z1728	rpmF	50S ribosomal protein L32	z4610	mreB	Regulator of ftsI, penicillin binding protein 3,	[TP0807-TP0497 (0.61855906)]
COG0234	COG1200	z5747	groS	10 kDa chaperonin (Protein Cpn10) (groES protein)	z5078	recG	ATP-dependent DNA helicase recG (EC 3.6.1.-)	[TP1013-TP0687 (0.84594196)]
COG0084	COG2201	z5980	yjjV	Putative deoxyribonuclease yjjV (EC 3.1.21.-)	z2937	cheB	Chemotaxis response regulator protein-glutamate methylesterase (EC 3.1.1.61)	[TP0994-TP0631 (0.71912634)]
COG0084	COG2201	z1739	ycfH	Putative deoxyribonuclease ycfH (EC 3.1.21.-)	z2937	cheB	Chemotaxis response regulator protein-glutamate methylesterase (EC 3.1.1.61)	[TP0994-TP0631 (0.71912634)]
COG0084	COG2201	z5361	tatD	Deoxyribonuclease tatD (EC 3.1.21.-) (DNase tatD)	z2937	cheB	Chemotaxis response regulator protein-glutamate methylesterase (EC 3.1.1.61)	[TP0994-TP0631 (0.71912634)]
COG1121	COG1345	z2910	znuC	High-affinity zinc uptake system ATP-binding protein znuC	z3014	flaV	Flagellar hook-associated protein 2 (HAP2) (Filament cap protein) (Flagellar cap protein)	[TP0035-TP0872 (0.6931363)]
COG1671	COG2812	z0483	yaiI	Hypothetical UPF0178 protein yaiI	z0587	dnaX	DNA polymerase III tau subunit (EC 2.7.7.7) [Contains: DNA polymerase III subunit gamma]	[TP0845-TP1005 (0.5704539)]
COG0257	COG1253	z4669	z4669	50S ribosomal protein L36	z5829	ytfL	UPF0053 inner membrane protein ytfL	[TP0209-TP0027 (0.74441797)]
COG0257	COG1253	z4669	z4669	50S ribosomal protein L36	z3229	yegH	Hypothetical UPF0053 protein yegH	[TP0209-TP0027 (0.74441797)]
COG0257	COG1253	z4669	z4669	50S ribosomal protein L36	z2859	yoaE	UPF0053 inner membrane protein yoaE	[TP0209-TP0027 (0.74441797)]
COG0060	COG0681	z0030	ileS	Isoleucyl-tRNA synthetase (EC 6.1.1.5) (Isoleucine--tRNA ligase) (IleRS)	z3850	lepB	Signal peptidase I (EC 3.4.21.89) (SPase I) (Leader peptidase I)	[TP0452-TP0185 (0.79878455)]
COG1344	COG1815	z3013	z3013	Flagellar biosynthesis; flagellin, filament	z1711	flgB	Flagellar basal-body rod protein flgB (Putative proximal rod protein)	[TP0870-TP0396 (0.7209834)]
COG1344	COG1815	z1721	flaT	Flagellar hook-associated protein 3 (HAP3) (Hook-filament junction protein)	z1711	flgB	Flagellar basal-body rod protein flgB (Putative proximal rod protein)	[TP0870-TP0396 (0.7209834)]
COG0242	COG1879	z4657	fms	Peptide deformylase (EC 3.5.1.88) (PDF) (Polypeptide deformylase)	z5838	ytfQ	ABC transporter periplasmic-binding protein ytfQ precursor	[TP0757-TP0684 (0.80039173)]
COG0242	COG1879	z4657	fms	Peptide deformylase (EC 3.5.1.88) (PDF) (Polypeptide deformylase)	z1411	torT	Periplasmic protein torT precursor	[TP0757-TP0684 (0.80039173)]
COG0242	COG1879	z4657	fms	Peptide deformylase (EC 3.5.1.88) (PDF) (Polypeptide deformylase)	z3823	yphF	ABC transporter periplasmic-binding protein yphF precursor	[TP0757-TP0684 (0.80039173)]
COG0242	COG1879	z4657	fms	Peptide deformylase (EC 3.5.1.88) (PDF) (Polypeptide deformylase)	z0415	z0415	Putative periplasmic binding protein, probable	[TP0757-TP0684 (0.80039173)]
COG0242	COG1879	z4657	fms	Peptide deformylase (EC 3.5.1.88) (PDF) (Polypeptide deformylase)	z3405	mglB	D-galactose-binding periplasmic protein precursor (GBP) (D-galactose/ D-glucose-binding protein) (GGBP)	[TP0757-TP0684 (0.80039173)]
COG0242	COG1879	z4657	fms	Peptide deformylase (EC 3.5.1.88) (PDF) (Polypeptide deformylase)	z2954	araF	L-arabinose-binding periplasmic protein precursor (EC 3.6.3.17) (ABP)	[TP0757-TP0684 (0.80039173)]
COG0242	COG1879	z4657	fms	Peptide deformylase (EC 3.5.1.88) (PDF) (Polypeptide deformylase)	z2189	yneA	Putative LACI-type transcriptional regulator	[TP0757-TP0684 (0.80039173)]
COG0242	COG1879	z4657	fms	Peptide deformylase (EC 3.5.1.88) (PDF) (Polypeptide deformylase)	z5689	z5689	Putative periplasmic ribose-binding protein of	[TP0757-TP0684 (0.80039173)]
COG0242	COG1879	z4657	fms	Peptide deformylase (EC 3.5.1.88) (PDF) (Polypeptide deformylase)	z5252	rbsB	D-ribose-binding periplasmic protein precursor (EC 3.6.3.17)	[TP0757-TP0684 (0.80039173)]
COG0257	COG1749	z4669	z4669	50S ribosomal protein L36	z1714	flgE	Flagellar biosynthesis, hook protein	[TP0209-TP0727 (0.6772987)]
COG0652	COG1879	z0680	ppiB	Peptidyl-prolyl cis-trans isomerase B (EC 5.2.1.8) (PPIase B) (Rotamase B)	z0415	z0415	Putative periplasmic binding protein, probable	[TP0947-TP0684 (0.5775195)]
COG0652	COG1879	z4724	rot	Peptidyl-prolyl cis-trans isomerase A precursor (EC 5.2.1.8) (PPIase A) (Rotamase A) (Cyclophilin A)	z5838	ytfQ	ABC transporter periplasmic-binding protein ytfQ precursor	[TP0947-TP0684 (0.5775195)]
COG0652	COG1879	z0680	ppiB	Peptidyl-prolyl cis-trans isomerase B (EC 5.2.1.8) (PPIase B) (Rotamase B)	z3823	yphF	ABC transporter periplasmic-binding protein yphF precursor	[TP0947-TP0684 (0.5775195)]
COG0652	COG1879	z4724	rot	Peptidyl-prolyl cis-trans isomerase A precursor (EC 5.2.1.8) (PPIase A) (Rotamase A) (Cyclophilin A)	z5252	rbsB	D-ribose-binding periplasmic protein precursor (EC 3.6.3.17)	[TP0947-TP0684 (0.5775195)]
COG0652	COG1879	z4724	rot	Peptidyl-prolyl cis-trans isomerase A precursor (EC 5.2.1.8) (PPIase A) (Rotamase A) (Cyclophilin A)	z3823	yphF	ABC transporter periplasmic-binding protein yphF precursor	[TP0947-TP0684 (0.5775195)]
COG0652	COG1879	z0680	ppiB	Peptidyl-prolyl cis-trans isomerase B (EC 5.2.1.8) (PPIase B) (Rotamase B)	z2954	araF	L-arabinose-binding periplasmic protein precursor (EC 3.6.3.17) (ABP)	[TP0947-TP0684 (0.5775195)]
COG0652	COG1879	z4724	rot	Peptidyl-prolyl cis-trans isomerase A precursor (EC 5.2.1.8) (PPIase A) (Rotamase A) (Cyclophilin A)	z0415	z0415	Putative periplasmic binding protein, probable	[TP0947-TP0684 (0.5775195)]
COG0652	COG1879	z0680	ppiB	Peptidyl-prolyl cis-trans isomerase B (EC 5.2.1.8) (PPIase B) (Rotamase B)	z5252	rbsB	D-ribose-binding periplasmic protein precursor (EC 3.6.3.17)	[TP0947-TP0684 (0.5775195)]
COG0652	COG1879	z4724	rot	Peptidyl-prolyl cis-trans isomerase A precursor (EC 5.2.1.8) (PPIase A) (Rotamase A) (Cyclophilin A)	z5689	z5689	Putative periplasmic ribose-binding protein of	[TP0947-TP0684 (0.5775195)]
COG0652	COG1879	z0680	ppiB	Peptidyl-prolyl cis-trans isomerase B (EC 5.2.1.8) (PPIase B) (Rotamase B)	z2189	yneA	Putative LACI-type transcriptional regulator	[TP0947-TP0684 (0.5775195)]
COG0652	COG1879	z4724	rot	Peptidyl-prolyl cis-trans isomerase A precursor (EC 5.2.1.8) (PPIase A) (Rotamase A) (Cyclophilin A)	z3405	mglB	D-galactose-binding periplasmic protein precursor (GBP) (D-galactose/ D-glucose-binding protein) (GGBP)	[TP0947-TP0684 (0.5775195)]
COG0652	COG1879	z4724	rot	Peptidyl-prolyl cis-trans isomerase A precursor (EC 5.2.1.8) (PPIase A) (Rotamase A) (Cyclophilin A)	z1411	torT	Periplasmic protein torT precursor	[TP0947-TP0684 (0.5775195)]
COG0652	COG1879	z0680	ppiB	Peptidyl-prolyl cis-trans isomerase B (EC 5.2.1.8) (PPIase B) (Rotamase B)	z5689	z5689	Putative periplasmic ribose-binding protein of	[TP0947-TP0684 (0.5775195)]
COG0652	COG1879	z0680	ppiB	Peptidyl-prolyl cis-trans isomerase B (EC 5.2.1.8) (PPIase B) (Rotamase B)	z5838	ytfQ	ABC transporter periplasmic-binding protein ytfQ precursor	[TP0947-TP0684 (0.5775195)]
COG0652	COG1879	z4724	rot	Peptidyl-prolyl cis-trans isomerase A precursor (EC 5.2.1.8) (PPIase A) (Rotamase A) (Cyclophilin A)	z2189	yneA	Putative LACI-type transcriptional regulator	[TP0947-TP0684 (0.5775195)]
COG0652	COG1879	z0680	ppiB	Peptidyl-prolyl cis-trans isomerase B (EC 5.2.1.8) (PPIase B) (Rotamase B)	z3405	mglB	D-galactose-binding periplasmic protein precursor (GBP) (D-galactose/ D-glucose-binding protein) (GGBP)	[TP0947-TP0684 (0.5775195)]
COG0652	COG1879	z4724	rot	Peptidyl-prolyl cis-trans isomerase A precursor (EC 5.2.1.8) (PPIase A) (Rotamase A) (Cyclophilin A)	z2954	araF	L-arabinose-binding periplasmic protein precursor (EC 3.6.3.17) (ABP)	[TP0947-TP0684 (0.5775195)]
COG0652	COG1879	z0680	ppiB	Peptidyl-prolyl cis-trans isomerase B (EC 5.2.1.8) (PPIase B) (Rotamase B)	z1411	torT	Periplasmic protein torT precursor	[TP0947-TP0684 (0.5775195)]
COG1352	COG1815	z2938	cheX	Chemotaxis protein methyltransferase (EC 2.1.1.80)	z1711	flgB	Flagellar basal-body rod protein flgB (Putative proximal rod protein)	[TP0630-TP0396 (0.7590469)]
COG1352	COG1595	z2938	cheX	Chemotaxis protein methyltransferase (EC 2.1.1.80)	z3855	rpoE	RNA polymerase sigma-E factor (Sigma-24)	[TP0630-TP0092 (0.6191048)]
COG1344	COG4786	z3013	z3013	Flagellar biosynthesis; flagellin, filament	z1716	flgG	Flagellar basal-body rod protein flgG (Distal rod protein)	[TP0792-TP0961 (0.7009321), TP0659-TP0961 (0.6018447)]
COG1344	COG4786	z1721	flaT	Flagellar hook-associated protein 3 (HAP3) (Hook-filament junction protein)	z1716	flgG	Flagellar basal-body rod protein flgG (Distal rod protein)	[TP0792-TP0961 (0.7009321), TP0659-TP0961 (0.6018447)]
COG0593	COG1077	z5193	dnaA	Chromosomal replication initiator protein dnaA	z4610	mreB	Regulator of ftsI, penicillin binding protein 3,	[TP0001-TP0497 (0.678435)]
COG0593	COG1077	z3759	hda	DnaA-homolog protein hda	z4610	mreB	Regulator of ftsI, penicillin binding protein 3,	[TP0001-TP0497 (0.678435)]
COG0249	COG0357	z4043	fdv	DNA mismatch repair protein mutS	z5240	gidB	Methyltransferase gidB (EC 2.1.-.-) (Glucose-inhibited division protein B)	[TP0328-TP0946 (0.7367136)]
COG0658	COG1187	z1259	ycaI	Hypothetical protein ycaI	z3442	rsuA	Ribosomal small subunit pseudouridine synthase A (EC 5.4.99.-) (16S pseudouridylate 516 synthase) (16S pseudouridine 516 synthase) (rRNA- uridine isomerase A) (rRNA pseudouridylate synthase A)	[TP0336-TP0459 (0.6079956)]
COG0658	COG1187	z1259	ycaI	Hypothetical protein ycaI	z1864	rluE	Ribosomal large subunit pseudouridine synthase E (EC 5.4.99.-) (rRNA- uridine isomerase E) (rRNA pseudouridylate synthase E)	[TP0336-TP0459 (0.6079956)]
COG0658	COG1187	z1259	ycaI	Hypothetical protein ycaI	z5620	rluF	Ribosomal large subunit pseudouridine synthase F (EC 5.4.99.-) (rRNA- uridine isomerase F) (rRNA pseudouridylate synthase F)	[TP0336-TP0459 (0.6079956)]
COG0658	COG1187	z1259	ycaI	Hypothetical protein ycaI	z2541	rluB	Ribosomal large subunit pseudouridine synthase B (EC 5.4.99.-) (rRNA- uridine isomerase B) (rRNA pseudouridylate synthase B)	[TP0336-TP0459 (0.6079956)]
COG0465	COG0465	z4540	hflB	Cell division protein ftsH (EC 3.4.24.-)	z4540	hflB	Cell division protein ftsH (EC 3.4.24.-)	[TP0330-TP0330 (0.73856413)]
COG1558	COG1792	z1712	flgC	Flagellar basal-body rod protein flgC (Putative proximal rod protein)	z4609	mreC	Rod shape-determining protein mreC	[TP0397-TP0498 (0.58822864)]
COG0817	COG1558	z2915	ruvC	Crossover junction endodeoxyribonuclease ruvC (EC 3.1.22.4) (Holliday junction nuclease ruvC) (Holliday junction resolvase ruvC)	z1712	flgC	Flagellar basal-body rod protein flgC (Putative proximal rod protein)	[TP0517-TP0397 (0.53212774)]
COG1512	COG2891	z4093	z4093	Hypothetical protein {UniProtKB/TrEMBL:Q8X7Q8}	z4607	mreD	Rod shape-determining protein mreD	[TP0561-TP0499 (0.5857341)]
COG1512	COG2891	z4092	z4092	Hypothetical protein {UniProtKB/TrEMBL:Q8X7Q9}	z4607	mreD	Rod shape-determining protein mreD	[TP0561-TP0499 (0.5857341)]
COG1512	COG2891	z4091	z4091	Hypothetical protein {UniProtKB/TrEMBL:Q8X7R1}	z4607	mreD	Rod shape-determining protein mreD	[TP0561-TP0499 (0.5857341)]
COG0592	COG1344	z5192	dnaN	DNA polymerase III subunit beta (EC 2.7.7.7)	z1721	flaT	Flagellar hook-associated protein 3 (HAP3) (Hook-filament junction protein)	[TP0002-TP0659 (0.6618167)]
COG0592	COG1344	z5192	dnaN	DNA polymerase III subunit beta (EC 2.7.7.7)	z3013	z3013	Flagellar biosynthesis; flagellin, filament	[TP0002-TP0659 (0.6618167)]
COG0860	COG1192	z5776	amiB	N-acetylmuramoyl-L-alanine amidase amiB precursor (EC 3.5.1.28)	z4949	yhjQ	, complete genome {UniProtKB/TrEMBL:Q8X5L6}	[TP0247-TP0272 (0.7527567)]
COG0860	COG1192	z5776	amiB	N-acetylmuramoyl-L-alanine amidase amiB precursor (EC 3.5.1.28)	L7068	A	Protein sopA (Plasmid partition protein A)	[TP0247-TP0272 (0.7527567)]
COG0860	COG1192	z5776	amiB	N-acetylmuramoyl-L-alanine amidase amiB precursor (EC 3.5.1.28)	z4950	z4950	, complete genome {UniProtKB/TrEMBL:Q8X3J3}	[TP0247-TP0272 (0.7527567)]
COG0860	COG1192	z3700	amiA	Probable N-acetylmuramoyl-L-alanine amidase amiA precursor (EC 3.5.1.28)	z4949	yhjQ	, complete genome {UniProtKB/TrEMBL:Q8X5L6}	[TP0247-TP0272 (0.7527567)]
COG0860	COG1192	z4134	amiC	N-acetylmuramoyl-L-alanine amidase amiC precursor (EC 3.5.1.28)	z4949	yhjQ	, complete genome {UniProtKB/TrEMBL:Q8X5L6}	[TP0247-TP0272 (0.7527567)]
COG0860	COG1192	z4134	amiC	N-acetylmuramoyl-L-alanine amidase amiC precursor (EC 3.5.1.28)	L7068	A	Protein sopA (Plasmid partition protein A)	[TP0247-TP0272 (0.7527567)]
COG0860	COG1192	z3700	amiA	Probable N-acetylmuramoyl-L-alanine amidase amiA precursor (EC 3.5.1.28)	L7068	A	Protein sopA (Plasmid partition protein A)	[TP0247-TP0272 (0.7527567)]
COG0860	COG1192	z3700	amiA	Probable N-acetylmuramoyl-L-alanine amidase amiA precursor (EC 3.5.1.28)	z4950	z4950	, complete genome {UniProtKB/TrEMBL:Q8X3J3}	[TP0247-TP0272 (0.7527567)]
COG0860	COG1192	z4134	amiC	N-acetylmuramoyl-L-alanine amidase amiC precursor (EC 3.5.1.28)	z4950	z4950	, complete genome {UniProtKB/TrEMBL:Q8X3J3}	[TP0247-TP0272 (0.7527567)]
COG0242	COG0272	z4657	fms	Peptide deformylase (EC 3.5.1.88) (PDF) (Polypeptide deformylase)	z5073	yicF	Hypothetical DNA ligase-like protein yicF	[TP0757-TP0634 (0.68197167)]
COG0242	COG0272	z4657	fms	Peptide deformylase (EC 3.5.1.88) (PDF) (Polypeptide deformylase)	z3677	ligA	DNA ligase (EC 6.5.1.2) (Polydeoxyribonucleotide synthase [NAD+])	[TP0757-TP0634 (0.68197167)]
COG0265	COG0817	z4593	degQ	Serine endoprotease {UniProtKB/TrEMBL:Q8X9F1}	z2915	ruvC	Crossover junction endodeoxyribonuclease ruvC (EC 3.1.22.4) (Holliday junction nuclease ruvC) (Holliday junction resolvase ruvC)	[TP0773-TP0517 (0.5118523)]
COG0265	COG0817	z0173	htrA	Protease do precursor (EC 3.4.21.-)	z2915	ruvC	Crossover junction endodeoxyribonuclease ruvC (EC 3.1.22.4) (Holliday junction nuclease ruvC) (Holliday junction resolvase ruvC)	[TP0773-TP0517 (0.5118523)]
COG0265	COG0817	z4594	hhoB	Protease degS precursor (EC 3.4.21.-)	z2915	ruvC	Crossover junction endodeoxyribonuclease ruvC (EC 3.1.22.4) (Holliday junction nuclease ruvC) (Holliday junction resolvase ruvC)	[TP0773-TP0517 (0.5118523)]
COG0187	COG0358	z4387	nfxD	DNA topoisomerase 4 subunit B (EC 5.99.1.-) (Topoisomerase IV subunit B)	z4419	dnaG	DNA primase {UniProtKB/Swiss-Prot:P0ABS6}	[TP1006-TP0492 (0.55112576)]
COG0187	COG0358	z5190	himB	DNA gyrase subunit B (EC 5.99.1.3)	z4419	dnaG	DNA primase {UniProtKB/Swiss-Prot:P0ABS6}	[TP1006-TP0492 (0.55112576)]
COG0301	COG0514	z0526	thiI	Thiamine biosynthesis protein thiI	z4802	z4802	Putative ATP-dependent DNA helicase	[TP0559-TP0103 (0.6411465)]
COG0301	COG0514	z0526	thiI	Thiamine biosynthesis protein thiI	z4801	z4801	Putative ATP-dependent DNA helicase	[TP0559-TP0103 (0.6411465)]
COG0301	COG0514	z0526	thiI	Thiamine biosynthesis protein thiI	z5343	recQ	ATP-dependent DNA helicase recQ (EC 3.6.1.-)	[TP0559-TP0103 (0.6411465)]
COG0301	COG0514	z0526	thiI	Thiamine biosynthesis protein thiI	z4803	z4803	Putative ATP-dependent DNA helicase	[TP0559-TP0103 (0.6411465)]
COG1154	COG2812	z0523	dxs	1-deoxy-D-xylulose-5-phosphate synthase (EC 2.2.1.7) (1-deoxyxylulose- 5-phosphate synthase) (DXP synthase) (DXPS)	z0587	dnaX	DNA polymerase III tau subunit (EC 2.7.7.7) [Contains: DNA polymerase III subunit gamma]	[TP0824-TP1005 (0.68180764)]
COG0223	COG1551	z4658	fmt	Methionyl-tRNA formyltransferase (EC 2.1.2.9)	z3998	csrA	Carbon storage regulator	[TP0756-TP0657 (0.72355264)]
COG0237	COG0552	z0113	coaE	Dephospho-CoA kinase (EC 2.7.1.24) (Dephosphocoenzyme A kinase)	z4838	ftsY	Cell division membrane protein	[TP0296-TP0578 (0.7885255)]
COG0080	COG0265	z5556	rplK	50S ribosomal protein L11	z0173	htrA	Protease do precursor (EC 3.4.21.-)	[TP0237-TP0773 (0.6164146)]
COG0080	COG0265	z5556	rplK	50S ribosomal protein L11	z4593	degQ	Serine endoprotease {UniProtKB/TrEMBL:Q8X9F1}	[TP0237-TP0773 (0.6164146)]
COG0080	COG0265	z5556	rplK	50S ribosomal protein L11	z4594	hhoB	Protease degS precursor (EC 3.4.21.-)	[TP0237-TP0773 (0.6164146)]
COG2812	COG2812	z0587	dnaX	DNA polymerase III tau subunit (EC 2.7.7.7) [Contains: DNA polymerase III subunit gamma]	z0587	dnaX	DNA polymerase III tau subunit (EC 2.7.7.7) [Contains: DNA polymerase III subunit gamma]	[TP1005-TP1005 (0.52391654)]
COG0223	COG0234	z4658	fmt	Methionyl-tRNA formyltransferase (EC 2.1.2.9)	z5747	groS	10 kDa chaperonin (Protein Cpn10) (groES protein)	[TP0756-TP1013 (0.64276713)]
COG0036	COG1653	z4739	dod	Ribulose-phosphate 3-epimerase (EC 5.1.3.1) (Pentose-5-phosphate 3- epimerase) (PPE) (R5P3E)	z4822	ugpB	Glycerol-3-phosphate-binding periplasmic protein precursor	[TP0945-TP0074 (0.654426)]
COG0036	COG1653	z4739	dod	Ribulose-phosphate 3-epimerase (EC 5.1.3.1) (Pentose-5-phosphate 3- epimerase) (PPE) (R5P3E)	z2474	z2474	Putative ABC transporter periplasmic-binding protein ycjN precursor	[TP0945-TP0074 (0.654426)]
COG0036	COG1653	z4739	dod	Ribulose-phosphate 3-epimerase (EC 5.1.3.1) (Pentose-5-phosphate 3- epimerase) (PPE) (R5P3E)	z2473	z2473	Putative ABC transporter periplasmic-binding protein ycjN precursor	[TP0945-TP0074 (0.654426)]
COG0357	COG0459	z5240	gidB	Methyltransferase gidB (EC 2.1.-.-) (Glucose-inhibited division protein B)	z5748	groL	60 kDa chaperonin (Protein Cpn60) (groEL protein)	[TP0946-TP0030 (0.68326145)]
COG0664	COG1074	z3420	nsr	Regulatory protein nsr	z4137	recB	Exodeoxyribonuclease V beta chain (EC 3.1.11.5) (Exodeoxyribonuclease V 135 kDa polypeptide)	[TP0089-TP0898 (0.8304331)]
COG0664	COG1074	z4718	cap	Catabolite gene activator (cAMP receptor protein) (cAMP-regulatory protein)	z4137	recB	Exodeoxyribonuclease V beta chain (EC 3.1.11.5) (Exodeoxyribonuclease V 135 kDa polypeptide)	[TP0089-TP0898 (0.8304331)]
COG0664	COG1074	z2433	fnr	Fumarate and nitrate reduction regulatory protein	z4137	recB	Exodeoxyribonuclease V beta chain (EC 3.1.11.5) (Exodeoxyribonuclease V 135 kDa polypeptide)	[TP0089-TP0898 (0.8304331)]
COG0223	COG0242	z4658	fmt	Methionyl-tRNA formyltransferase (EC 2.1.2.9)	z4657	fms	Peptide deformylase (EC 3.5.1.88) (PDF) (Polypeptide deformylase)	[TP0756-TP0757 (0.8300303)]
COG0233	COG0359	z0183	rrf	Ribosome recycling factor (Ribosome-releasing factor) (RRF)	z5812	rplI	50S ribosomal protein L9	[TP0604-TP0060 (0.5105792)]
COG0012	COG0457	z1974	gtp1	GTP-dependent nucleic acid-binding protein engD	z4944/z4945	b3530	Cellulose synthase operon protein C	[TP0124-TP0067 (0.81355333)]
COG0012	COG0457	z1974	gtp1	GTP-dependent nucleic acid-binding protein engD	z4172	ygeG	Hypothetical protein ygeG	[TP0124-TP0067 (0.81355333)]
COG0012	COG0457	z1974	gtp1	GTP-dependent nucleic acid-binding protein engD	z0698	nfrA	Bacteriophage N4 receptor, outer membrane protein	[TP0124-TP0067 (0.81355333)]
COG0012	COG0457	z1974	gtp1	GTP-dependent nucleic acid-binding protein engD	z5127	z5127	Type III secretion system CesD protein	[TP0124-TP0067 (0.81355333)]
COG0012	COG0457	z1974	gtp1	GTP-dependent nucleic acid-binding protein engD	z4173	ygeH	Hypothetical protein ygeH	[TP0124-TP0067 (0.81355333)]
COG0552	COG1061	z4838	ftsY	Cell division membrane protein	z1129	z1129	Putative helicase {UniProtKB/TrEMBL:Q8XAI2}	[TP0578-TP0380 (0.62695336)]
COG0552	COG1061	z4838	ftsY	Cell division membrane protein	z3443	yejH	Putative ATP-dependent helicase	[TP0578-TP0380 (0.62695336)]
COG0552	COG1061	z4838	ftsY	Cell division membrane protein	z1568	z1568	Putative helicase {UniProtKB/TrEMBL:Q8XAI2}	[TP0578-TP0380 (0.62695336)]
COG0265	COG0492	z4594	hhoB	Protease degS precursor (EC 3.4.21.-)	z1232	trxB	Thioredoxin reductase (EC 1.8.1.9) (TRXR)	[TP0773-TP0814 (0.6926654)]
COG0265	COG0492	z0173	htrA	Protease do precursor (EC 3.4.21.-)	z1232	trxB	Thioredoxin reductase (EC 1.8.1.9) (TRXR)	[TP0773-TP0814 (0.6926654)]
COG0265	COG0492	z4593	degQ	Serine endoprotease {UniProtKB/TrEMBL:Q8X9F1}	z1232	trxB	Thioredoxin reductase (EC 1.8.1.9) (TRXR)	[TP0773-TP0814 (0.6926654)]
COG0124	COG0608	z3777	hisS	Histidyl-tRNA synthetase (EC 6.1.1.21) (Histidine--tRNA ligase) (HisRS)	z4230	recJ	Single-stranded-DNA-specific exonuclease recJ (EC 3.1.-.-)	[TP0641-TP0704 (0.75894904)]
COG0153	COG0242	z0927	galA	Galactokinase (EC 2.7.1.6) (Galactose kinase)	z4657	fms	Peptide deformylase (EC 3.5.1.88) (PDF) (Polypeptide deformylase)	[TP0418-TP0757 (0.51512045)]
COG0465	COG0772	z4540	hflB	Cell division protein ftsH (EC 3.4.24.-)	z0099	ftsW	Cell division protein ftsW	[TP0330-TP0387 (0.8016956)]
COG0465	COG0772	z4540	hflB	Cell division protein ftsH (EC 3.4.24.-)	z0780	rodA	Rod shape-determining protein rodA	[TP0330-TP0387 (0.8016956)]
COG0234	COG0792	z5747	groS	10 kDa chaperonin (Protein Cpn10) (groES protein)	z4507	yraN	UPF0102 protein yraN	[TP1013-TP0913 (0.7815084)]
COG1512	COG1987	z4091	z4091	Hypothetical protein {UniProtKB/TrEMBL:Q8X7R1}	z3039	flaQ	Flagellar biosynthetic protein fliQ	[TP0561-TP0717 (0.66457963)]
COG1512	COG1987	z4093	z4093	Hypothetical protein {UniProtKB/TrEMBL:Q8X7Q8}	z3039	flaQ	Flagellar biosynthetic protein fliQ	[TP0561-TP0717 (0.66457963)]
COG1512	COG1987	z4092	z4092	Hypothetical protein {UniProtKB/TrEMBL:Q8X7Q9}	z3039	flaQ	Flagellar biosynthetic protein fliQ	[TP0561-TP0717 (0.66457963)]
COG0457	COG1426	z4173	ygeH	Hypothetical protein ygeH	z3779	yfgA	Putative HTH-type transcriptional regulator yfgA	[TP0268-TP0334 (0.739808)]
COG0457	COG1426	z4944/z4945	b3530	Cellulose synthase operon protein C	z3779	yfgA	Putative HTH-type transcriptional regulator yfgA	[TP0268-TP0334 (0.739808)]
COG0457	COG1426	z5127	z5127	Type III secretion system CesD protein	z3779	yfgA	Putative HTH-type transcriptional regulator yfgA	[TP0268-TP0334 (0.739808)]
COG0457	COG1426	z0698	nfrA	Bacteriophage N4 receptor, outer membrane protein	z3779	yfgA	Putative HTH-type transcriptional regulator yfgA	[TP0268-TP0334 (0.739808)]
COG0457	COG1426	z4172	ygeG	Hypothetical protein ygeG	z3779	yfgA	Putative HTH-type transcriptional regulator yfgA	[TP0268-TP0334 (0.739808)]
COG0192	COG0217	z4287	metK	S-adenosylmethionine synthetase (EC 2.5.1.6) (Methionine adenosyltransferase) (AdoMet synthetase) (MAT)	z3140	yeeN	Hypothetical UPF0082 protein yeeN	[TP0794-TP0474 (0.71912634)]
COG0192	COG0217	z4287	metK	S-adenosylmethionine synthetase (EC 2.5.1.6) (Methionine adenosyltransferase) (AdoMet synthetase) (MAT)	z2916	yebC	UPF0082 protein yebC	[TP0794-TP0474 (0.71912634)]
COG0092	COG0301	z4685	rpsC	30S ribosomal protein S3	z0526	thiI	Thiamine biosynthesis protein thiI	[TP0195-TP0559 (0.66944)]
COG0860	COG1214	z5776	amiB	N-acetylmuramoyl-L-alanine amidase amiB precursor (EC 3.5.1.28)	z2850	yeaZ	M22 peptidase homolog yeaZ	[TP0247-TP0876 (0.6334264)]
COG0860	COG1214	z3700	amiA	Probable N-acetylmuramoyl-L-alanine amidase amiA precursor (EC 3.5.1.28)	z2850	yeaZ	M22 peptidase homolog yeaZ	[TP0247-TP0876 (0.6334264)]
COG0860	COG1214	z4134	amiC	N-acetylmuramoyl-L-alanine amidase amiC precursor (EC 3.5.1.28)	z2850	yeaZ	M22 peptidase homolog yeaZ	[TP0247-TP0876 (0.6334264)]
COG0544	COG1418	z0541	tig	Trigger factor {UniProtKB/Swiss-Prot:P0A851}	z3055	yedJ	Hypothetical protein yedJ	[TP0506-TP1018 (0.7668753)]
COG0477	COG0845	z0598	fsr	Fosmidomycin resistance protein	z4625	envC	Acriflavine resistance protein E precursor (Protein envC)	[TP0840-TP0965 (0.8653204)]
COG0477	COG0845	z0598	fsr	Fosmidomycin resistance protein	z0578	lir	Acriflavine resistance protein A precursor	[TP0840-TP0965 (0.8653204)]
COG0477	COG0845	z4936	yhjE	Inner membrane metabolite transport protein yhjE	z0635	z0635	Putative membrane spanning export protein	[TP0840-TP0965 (0.8653204)]
COG0477	COG0845	z2501	z2501	Partial putative membrane transport protein	z1115	macA	Macrolide-specific efflux protein macA precursor	[TP0840-TP0965 (0.8653204)]
COG0477	COG0845	z3623	cscB	Sucrose transport protein (Sucrose permease)	z0578	lir	Acriflavine resistance protein A precursor	[TP0840-TP0965 (0.8653204)]
COG0477	COG0845	z4153	ygeD	Putative resistance proteins	z4926	mdtE	Multidrug resistance protein mdtE precursor	[TP0840-TP0965 (0.8653204)]
COG0477	COG0845	z2590	ynfM	Inner membrane transport protein ynfM	z0578	lir	Acriflavine resistance protein A precursor	[TP0840-TP0965 (0.8653204)]
COG0477	COG0845	z3987	emrB	Multidrug resistance protein B	z4886	yhiI	Hypothetical protein yhiI precursor	[TP0840-TP0965 (0.8653204)]
COG0477	COG0845	z2718	ydiM	Putative transport system permease protein	z4926	mdtE	Multidrug resistance protein mdtE precursor	[TP0840-TP0965 (0.8653204)]
COG0477	COG0845	z4153	ygeD	Putative resistance proteins	z1015	ybhG	UPF0194 membrane protein ybhG precursor	[TP0840-TP0965 (0.8653204)]
COG0477	COG0845	z1244	ycaD	MFS-type transporter protein ycaD	z1015	ybhG	UPF0194 membrane protein ybhG precursor	[TP0840-TP0965 (0.8653204)]
COG0477	COG0845	z3428	setB	Putative transport {UniProtKB/TrEMBL:Q8X5A4}	z4926	mdtE	Multidrug resistance protein mdtE precursor	[TP0840-TP0965 (0.8653204)]
COG0477	COG0845	z2803	ydjE	Inner membrane metabolite transport protein ydjE	z2509	z2509	Putative efflux pump {UniProtKB/TrEMBL:Q8X7E1}	[TP0840-TP0965 (0.8653204)]
COG0477	COG0845	z4479	garP	Probable galactarate transporter (D-galactarate permease)	z1015	ybhG	UPF0194 membrane protein ybhG precursor	[TP0840-TP0965 (0.8653204)]
COG0477	COG0845	z4161	araE	Arabinose-proton symporter (Arabinose transporter)	z3243	mdtA	Multidrug resistance protein mdtA precursor (Multidrug transporter mdtA)	[TP0840-TP0965 (0.8653204)]
COG0477	COG0845	z5933	yjiJ	Putative transport protein	z4625	envC	Acriflavine resistance protein E precursor (Protein envC)	[TP0840-TP0965 (0.8653204)]
COG0477	COG0845	z5956	yjjL	Putative transport protein, cryptic, orf, joins	z2509	z2509	Putative efflux pump {UniProtKB/TrEMBL:Q8X7E1}	[TP0840-TP0965 (0.8653204)]
COG0477	COG0845	z4288	galP	Galactose-proton symporter (Galactose transporter)	z2509	z2509	Putative efflux pump {UniProtKB/TrEMBL:Q8X7E1}	[TP0840-TP0965 (0.8653204)]
COG0477	COG0845	z2685	ydhC	Inner membrane transport protein ydhC	z0635	z0635	Putative membrane spanning export protein	[TP0840-TP0965 (0.8653204)]
COG0477	COG0845	z4153	ygeD	Putative resistance proteins	z0635	z0635	Putative membrane spanning export protein	[TP0840-TP0965 (0.8653204)]
COG0477	COG0845	z2685	ydhC	Inner membrane transport protein ydhC	z0713	cusB	Cation efflux system protein cusB precursor	[TP0840-TP0965 (0.8653204)]
COG0477	COG0845	z2875	yebQ	Hypothetical transport protein yebQ	z0578	lir	Acriflavine resistance protein A precursor	[TP0840-TP0965 (0.8653204)]
COG0477	COG0845	z3982	ygaY	Hypothetical protein ygaY	z2509	z2509	Putative efflux pump {UniProtKB/TrEMBL:Q8X7E1}	[TP0840-TP0965 (0.8653204)]
COG0477	COG0845	z1072	ybjJ	Putative DEOR-type transcriptional regulator	L7050	L7050	Hemolysin D {UniProtKB/TrEMBL:O82886}	[TP0840-TP0965 (0.8653204)]
COG0477	COG0845	z5933	yjiJ	Putative transport protein	z1015	ybhG	UPF0194 membrane protein ybhG precursor	[TP0840-TP0965 (0.8653204)]
COG0477	COG0845	z3441	bcr	Bicyclomycin resistance protein (Sulfonamide resistance protein)	z1015	ybhG	UPF0194 membrane protein ybhG precursor	[TP0840-TP0965 (0.8653204)]
COG0477	COG0845	z4086	yqcE	Inner membrane protein yqcE	L7050	L7050	Hemolysin D {UniProtKB/TrEMBL:O82886}	[TP0840-TP0965 (0.8653204)]
COG0477	COG0845	z0536	ampG	Protein ampG {UniProtKB/Swiss-Prot:P0AE17}	z4926	mdtE	Multidrug resistance protein mdtE precursor	[TP0840-TP0965 (0.8653204)]
COG0477	COG0845	z4725	gutS	Protein tsgA {UniProtKB/Swiss-Prot:Q8X4S4}	L7050	L7050	Hemolysin D {UniProtKB/TrEMBL:O82886}	[TP0840-TP0965 (0.8653204)]
COG0477	COG0845	z5629	xylE	D-xylose-proton symporter (D-xylose transporter)	z3243	mdtA	Multidrug resistance protein mdtA precursor (Multidrug transporter mdtA)	[TP0840-TP0965 (0.8653204)]
COG0477	COG0845	z2153	ydfJ	Inner membrane metabolite transport protein ydfJ	z0635	z0635	Putative membrane spanning export protein	[TP0840-TP0965 (0.8653204)]
COG0477	COG0845	z3629	emrY	Multidrug resistance protein Y	L7050	L7050	Hemolysin D {UniProtKB/TrEMBL:O82886}	[TP0840-TP0965 (0.8653204)]
COG0477	COG0845	z1688	mdtG	Multidrug resistance protein mdtG	z1115	macA	Macrolide-specific efflux protein macA precursor	[TP0840-TP0965 (0.8653204)]
COG0477	COG0845	z3623	cscB	Sucrose transport protein (Sucrose permease)	z3243	mdtA	Multidrug resistance protein mdtA precursor (Multidrug transporter mdtA)	[TP0840-TP0965 (0.8653204)]
COG0477	COG0845	z4082	z4082	Inner membrane metabolite transport protein ygcS	z4625	envC	Acriflavine resistance protein E precursor (Protein envC)	[TP0840-TP0965 (0.8653204)]
COG0477	COG0845	z4105	gudP	Probable glucarate transporter (D-glucarate permease)	L7050	L7050	Hemolysin D {UniProtKB/TrEMBL:O82886}	[TP0840-TP0965 (0.8653204)]
COG0477	COG0845	z3982	ygaY	Hypothetical protein ygaY	z1015	ybhG	UPF0194 membrane protein ybhG precursor	[TP0840-TP0965 (0.8653204)]
COG0477	COG0845	z5939	mdtM	Multidrug resistance protein mdtM	z4926	mdtE	Multidrug resistance protein mdtE precursor	[TP0840-TP0965 (0.8653204)]
COG0477	COG0845	z5523	z5523	Putative citrate permease	z2509	z2509	Putative efflux pump {UniProtKB/TrEMBL:Q8X7E1}	[TP0840-TP0965 (0.8653204)]
COG0477	COG0845	z4086	yqcE	Inner membrane protein yqcE	z0578	lir	Acriflavine resistance protein A precursor	[TP0840-TP0965 (0.8653204)]
COG0477	COG0845	z2718	ydiM	Putative transport system permease protein	z4625	envC	Acriflavine resistance protein E precursor (Protein envC)	[TP0840-TP0965 (0.8653204)]
COG0477	COG0845	z1702	mdtH	Multidrug resistance protein mdtH	z0713	cusB	Cation efflux system protein cusB precursor	[TP0840-TP0965 (0.8653204)]
COG0477	COG0845	z2803	ydjE	Inner membrane metabolite transport protein ydjE	z0635	z0635	Putative membrane spanning export protein	[TP0840-TP0965 (0.8653204)]
COG0477	COG0845	z4847	yhhS	UPF0226 protein yhhS	z4625	envC	Acriflavine resistance protein E precursor (Protein envC)	[TP0840-TP0965 (0.8653204)]
COG0477	COG0845	z3872	kgtP	Alpha-ketoglutarate permease	z2509	z2509	Putative efflux pump {UniProtKB/TrEMBL:Q8X7E1}	[TP0840-TP0965 (0.8653204)]
COG0477	COG0845	z5629	xylE	D-xylose-proton symporter (D-xylose transporter)	z0578	lir	Acriflavine resistance protein A precursor	[TP0840-TP0965 (0.8653204)]
COG0477	COG0845	z5168	emrD	2-module integral membrane pump; multidrug	z4886	yhiI	Hypothetical protein yhiI precursor	[TP0840-TP0965 (0.8653204)]
COG0477	COG0845	z5205	mdtL	Multidrug resistance protein mdtL	z4926	mdtE	Multidrug resistance protein mdtE precursor	[TP0840-TP0965 (0.8653204)]
COG0477	COG0845	z2803	ydjE	Inner membrane metabolite transport protein ydjE	z0713	cusB	Cation efflux system protein cusB precursor	[TP0840-TP0965 (0.8653204)]
COG0477	COG0845	z4153	ygeD	Putative resistance proteins	z0713	cusB	Cation efflux system protein cusB precursor	[TP0840-TP0965 (0.8653204)]
COG0477	COG0845	z2719	ydiN	Putative amino acid/amine transport protein	z0713	cusB	Cation efflux system protein cusB precursor	[TP0840-TP0965 (0.8653204)]
COG0477	COG0845	z1069	cmr	Multidrug translocase mdfA (Chloramphenicol resistance pump cmr)	z4926	mdtE	Multidrug resistance protein mdtE precursor	[TP0840-TP0965 (0.8653204)]
COG0477	COG0845	z3987	emrB	Multidrug resistance protein B	z0578	lir	Acriflavine resistance protein A precursor	[TP0840-TP0965 (0.8653204)]
COG0477	COG0845	z5205	mdtL	Multidrug resistance protein mdtL	z0635	z0635	Putative membrane spanning export protein	[TP0840-TP0965 (0.8653204)]
COG0477	COG0845	z2166	ydeE	Hypothetical MFS-type transporter protein ydeE	z4886	yhiI	Hypothetical protein yhiI precursor	[TP0840-TP0965 (0.8653204)]
COG0477	COG0845	z3982	ygaY	Hypothetical protein ygaY	z4625	envC	Acriflavine resistance protein E precursor (Protein envC)	[TP0840-TP0965 (0.8653204)]
COG0477	COG0845	z2503	z2503	Partial putative membrane transport protein	z1015	ybhG	UPF0194 membrane protein ybhG precursor	[TP0840-TP0965 (0.8653204)]
COG0477	COG0845	z4936	yhjE	Inner membrane metabolite transport protein yhjE	z4926	mdtE	Multidrug resistance protein mdtE precursor	[TP0840-TP0965 (0.8653204)]
COG0477	COG0845	z0598	fsr	Fosmidomycin resistance protein	z0713	cusB	Cation efflux system protein cusB precursor	[TP0840-TP0965 (0.8653204)]
COG0477	COG0845	z5523	z5523	Putative citrate permease	z1115	macA	Macrolide-specific efflux protein macA precursor	[TP0840-TP0965 (0.8653204)]
COG0477	COG0845	z4105	gudP	Probable glucarate transporter (D-glucarate permease)	z0578	lir	Acriflavine resistance protein A precursor	[TP0840-TP0965 (0.8653204)]
COG0477	COG0845	z4479	garP	Probable galactarate transporter (D-galactarate permease)	z0578	lir	Acriflavine resistance protein A precursor	[TP0840-TP0965 (0.8653204)]
COG0477	COG0845	z5205	mdtL	Multidrug resistance protein mdtL	z2509	z2509	Putative efflux pump {UniProtKB/TrEMBL:Q8X7E1}	[TP0840-TP0965 (0.8653204)]
COG0477	COG0845	z4446	exuT	Hexuronate transporter	z4625	envC	Acriflavine resistance protein E precursor (Protein envC)	[TP0840-TP0965 (0.8653204)]
COG0477	COG0845	z4847	yhhS	UPF0226 protein yhhS	z0578	lir	Acriflavine resistance protein A precursor	[TP0840-TP0965 (0.8653204)]
COG0477	COG0845	z2685	ydhC	Inner membrane transport protein ydhC	z3243	mdtA	Multidrug resistance protein mdtA precursor (Multidrug transporter mdtA)	[TP0840-TP0965 (0.8653204)]
COG0477	COG0845	z5629	xylE	D-xylose-proton symporter (D-xylose transporter)	z1015	ybhG	UPF0194 membrane protein ybhG precursor	[TP0840-TP0965 (0.8653204)]
COG0477	COG0845	z2813	ydjK	Hypothetical metabolite transport protein ydjK	z3243	mdtA	Multidrug resistance protein mdtA precursor (Multidrug transporter mdtA)	[TP0840-TP0965 (0.8653204)]
COG0477	COG0845	z3807	hcaT	MFS (Major facilitator superfamily) transporter	z0635	z0635	Putative membrane spanning export protein	[TP0840-TP0965 (0.8653204)]
COG0477	COG0845	z5939	mdtM	Multidrug resistance protein mdtM	z4625	envC	Acriflavine resistance protein E precursor (Protein envC)	[TP0840-TP0965 (0.8653204)]
COG0477	COG0845	z4972	yhjX	Inner membrane protein yhjX	z1115	macA	Macrolide-specific efflux protein macA precursor	[TP0840-TP0965 (0.8653204)]
COG0477	COG0845	z4582	nanT	Putative sialic acid transporter (Sialic acid permease)	z0578	lir	Acriflavine resistance protein A precursor	[TP0840-TP0965 (0.8653204)]
COG0477	COG0845	z3585	yfcJ	UPF0226 protein yfcJ	z1015	ybhG	UPF0194 membrane protein ybhG precursor	[TP0840-TP0965 (0.8653204)]
COG0477	COG0845	z3138	shiA	Putative transport protein, shikimate	z4625	envC	Acriflavine resistance protein E precursor (Protein envC)	[TP0840-TP0965 (0.8653204)]
COG0477	COG0845	z4725	gutS	Protein tsgA {UniProtKB/Swiss-Prot:Q8X4S4}	z0713	cusB	Cation efflux system protein cusB precursor	[TP0840-TP0965 (0.8653204)]
COG0477	COG0845	z3585	yfcJ	UPF0226 protein yfcJ	z2509	z2509	Putative efflux pump {UniProtKB/TrEMBL:Q8X7E1}	[TP0840-TP0965 (0.8653204)]
COG0477	COG0845	z3982	ygaY	Hypothetical protein ygaY	z0578	lir	Acriflavine resistance protein A precursor	[TP0840-TP0965 (0.8653204)]
COG0477	COG0845	z5168	emrD	2-module integral membrane pump; multidrug	z0578	lir	Acriflavine resistance protein A precursor	[TP0840-TP0965 (0.8653204)]
COG0477	COG0845	z2153	ydfJ	Inner membrane metabolite transport protein ydfJ	z1015	ybhG	UPF0194 membrane protein ybhG precursor	[TP0840-TP0965 (0.8653204)]
COG0477	COG0845	z3246	yegB	Inner membrane transport protein yegB	z0713	cusB	Cation efflux system protein cusB precursor	[TP0840-TP0965 (0.8653204)]
COG0477	COG0845	z3629	emrY	Multidrug resistance protein Y	z3243	mdtA	Multidrug resistance protein mdtA precursor (Multidrug transporter mdtA)	[TP0840-TP0965 (0.8653204)]
COG0477	COG0845	z1702	mdtH	Multidrug resistance protein mdtH	z4625	envC	Acriflavine resistance protein E precursor (Protein envC)	[TP0840-TP0965 (0.8653204)]
COG0477	COG0845	z3441	bcr	Bicyclomycin resistance protein (Sulfonamide resistance protein)	z4625	envC	Acriflavine resistance protein E precursor (Protein envC)	[TP0840-TP0965 (0.8653204)]
COG0477	COG0845	z4161	araE	Arabinose-proton symporter (Arabinose transporter)	z1015	ybhG	UPF0194 membrane protein ybhG precursor	[TP0840-TP0965 (0.8653204)]
COG0477	COG0845	z2719	ydiN	Putative amino acid/amine transport protein	z4886	yhiI	Hypothetical protein yhiI precursor	[TP0840-TP0965 (0.8653204)]
COG0477	COG0845	z2875	yebQ	Hypothetical transport protein yebQ	z0713	cusB	Cation efflux system protein cusB precursor	[TP0840-TP0965 (0.8653204)]
COG0477	COG0845	z0453	mhpT	Putative 3-hydroxyphenylpropionic acid transporter	L7050	L7050	Hemolysin D {UniProtKB/TrEMBL:O82886}	[TP0840-TP0965 (0.8653204)]
COG0477	COG0845	z1244	ycaD	MFS-type transporter protein ycaD	L7050	L7050	Hemolysin D {UniProtKB/TrEMBL:O82886}	[TP0840-TP0965 (0.8653204)]
COG0477	COG0845	z3428	setB	Putative transport {UniProtKB/TrEMBL:Q8X5A4}	z0713	cusB	Cation efflux system protein cusB precursor	[TP0840-TP0965 (0.8653204)]
COG0477	COG0845	z2813	ydjK	Hypothetical metabolite transport protein ydjK	z0635	z0635	Putative membrane spanning export protein	[TP0840-TP0965 (0.8653204)]
COG0477	COG0845	z4972	yhjX	Inner membrane protein yhjX	z0635	z0635	Putative membrane spanning export protein	[TP0840-TP0965 (0.8653204)]
COG0477	COG0845	z4446	exuT	Hexuronate transporter	z4886	yhiI	Hypothetical protein yhiI precursor	[TP0840-TP0965 (0.8653204)]
COG0477	COG0845	z1069	cmr	Multidrug translocase mdfA (Chloramphenicol resistance pump cmr)	z3243	mdtA	Multidrug resistance protein mdtA precursor (Multidrug transporter mdtA)	[TP0840-TP0965 (0.8653204)]
COG0477	COG0845	z3629	emrY	Multidrug resistance protein Y	z0635	z0635	Putative membrane spanning export protein	[TP0840-TP0965 (0.8653204)]
COG0477	COG0845	z0453	mhpT	Putative 3-hydroxyphenylpropionic acid transporter	z1115	macA	Macrolide-specific efflux protein macA precursor	[TP0840-TP0965 (0.8653204)]
COG0477	COG0845	z5629	xylE	D-xylose-proton symporter (D-xylose transporter)	z1115	macA	Macrolide-specific efflux protein macA precursor	[TP0840-TP0965 (0.8653204)]
COG0477	COG0845	z2590	ynfM	Inner membrane transport protein ynfM	z4926	mdtE	Multidrug resistance protein mdtE precursor	[TP0840-TP0965 (0.8653204)]
COG0477	COG0845	z4161	araE	Arabinose-proton symporter (Arabinose transporter)	z4625	envC	Acriflavine resistance protein E precursor (Protein envC)	[TP0840-TP0965 (0.8653204)]
COG0477	COG0845	z3494	z3494	Putative antibiotic efflux protein	z2509	z2509	Putative efflux pump {UniProtKB/TrEMBL:Q8X7E1}	[TP0840-TP0965 (0.8653204)]
COG0477	COG0845	z4847	yhhS	UPF0226 protein yhhS	z2509	z2509	Putative efflux pump {UniProtKB/TrEMBL:Q8X7E1}	[TP0840-TP0965 (0.8653204)]
COG0477	COG0845	z3494	z3494	Putative antibiotic efflux protein	z4886	yhiI	Hypothetical protein yhiI precursor	[TP0840-TP0965 (0.8653204)]
COG0477	COG0845	z2503	z2503	Partial putative membrane transport protein	z4886	yhiI	Hypothetical protein yhiI precursor	[TP0840-TP0965 (0.8653204)]
COG0477	COG0845	z4582	nanT	Putative sialic acid transporter (Sialic acid permease)	z0635	z0635	Putative membrane spanning export protein	[TP0840-TP0965 (0.8653204)]
COG0477	COG0845	z4446	exuT	Hexuronate transporter	z1115	macA	Macrolide-specific efflux protein macA precursor	[TP0840-TP0965 (0.8653204)]
COG0477	COG0845	z3987	emrB	Multidrug resistance protein B	z0635	z0635	Putative membrane spanning export protein	[TP0840-TP0965 (0.8653204)]
COG0477	COG0845	z4725	gutS	Protein tsgA {UniProtKB/Swiss-Prot:Q8X4S4}	z3243	mdtA	Multidrug resistance protein mdtA precursor (Multidrug transporter mdtA)	[TP0840-TP0965 (0.8653204)]
COG0477	COG0845	z4083	z4083	Inner membrane metabolite transport protein ygcS	z4926	mdtE	Multidrug resistance protein mdtE precursor	[TP0840-TP0965 (0.8653204)]
COG0477	COG0845	z4479	garP	Probable galactarate transporter (D-galactarate permease)	L7050	L7050	Hemolysin D {UniProtKB/TrEMBL:O82886}	[TP0840-TP0965 (0.8653204)]
COG0477	COG0845	z3872	kgtP	Alpha-ketoglutarate permease	z0578	lir	Acriflavine resistance protein A precursor	[TP0840-TP0965 (0.8653204)]
COG0477	COG0845	z3987	emrB	Multidrug resistance protein B	z4625	envC	Acriflavine resistance protein E precursor (Protein envC)	[TP0840-TP0965 (0.8653204)]
COG0477	COG0845	z3138	shiA	Putative transport protein, shikimate	z1115	macA	Macrolide-specific efflux protein macA precursor	[TP0840-TP0965 (0.8653204)]
COG0477	COG0845	z1069	cmr	Multidrug translocase mdfA (Chloramphenicol resistance pump cmr)	z0578	lir	Acriflavine resistance protein A precursor	[TP0840-TP0965 (0.8653204)]
COG0477	COG0845	z5629	xylE	D-xylose-proton symporter (D-xylose transporter)	z0635	z0635	Putative membrane spanning export protein	[TP0840-TP0965 (0.8653204)]
COG0477	COG0845	z2590	ynfM	Inner membrane transport protein ynfM	z2509	z2509	Putative efflux pump {UniProtKB/TrEMBL:Q8X7E1}	[TP0840-TP0965 (0.8653204)]
COG0477	COG0845	z3428	setB	Putative transport {UniProtKB/TrEMBL:Q8X5A4}	z4886	yhiI	Hypothetical protein yhiI precursor	[TP0840-TP0965 (0.8653204)]
COG0477	COG0845	z4083	z4083	Inner membrane metabolite transport protein ygcS	z1015	ybhG	UPF0194 membrane protein ybhG precursor	[TP0840-TP0965 (0.8653204)]
COG0477	COG0845	z2590	ynfM	Inner membrane transport protein ynfM	z3243	mdtA	Multidrug resistance protein mdtA precursor (Multidrug transporter mdtA)	[TP0840-TP0965 (0.8653204)]
COG0477	COG0845	z3585	yfcJ	UPF0226 protein yfcJ	L7050	L7050	Hemolysin D {UniProtKB/TrEMBL:O82886}	[TP0840-TP0965 (0.8653204)]
COG0477	COG0845	z5168	emrD	2-module integral membrane pump; multidrug	z0713	cusB	Cation efflux system protein cusB precursor	[TP0840-TP0965 (0.8653204)]
COG0477	COG0845	z2503	z2503	Partial putative membrane transport protein	z0578	lir	Acriflavine resistance protein A precursor	[TP0840-TP0965 (0.8653204)]
COG0477	COG0845	z5523	z5523	Putative citrate permease	z4886	yhiI	Hypothetical protein yhiI precursor	[TP0840-TP0965 (0.8653204)]
COG0477	COG0845	z5629	xylE	D-xylose-proton symporter (D-xylose transporter)	z4926	mdtE	Multidrug resistance protein mdtE precursor	[TP0840-TP0965 (0.8653204)]
COG0477	COG0845	z4725	gutS	Protein tsgA {UniProtKB/Swiss-Prot:Q8X4S4}	z1015	ybhG	UPF0194 membrane protein ybhG precursor	[TP0840-TP0965 (0.8653204)]
COG0477	COG0845	z4105	gudP	Probable glucarate transporter (D-glucarate permease)	z0713	cusB	Cation efflux system protein cusB precursor	[TP0840-TP0965 (0.8653204)]
COG0477	COG0845	z2166	ydeE	Hypothetical MFS-type transporter protein ydeE	L7050	L7050	Hemolysin D {UniProtKB/TrEMBL:O82886}	[TP0840-TP0965 (0.8653204)]
COG0477	COG0845	z3807	hcaT	MFS (Major facilitator superfamily) transporter	z0713	cusB	Cation efflux system protein cusB precursor	[TP0840-TP0965 (0.8653204)]
COG0477	COG0845	z0453	mhpT	Putative 3-hydroxyphenylpropionic acid transporter	z0635	z0635	Putative membrane spanning export protein	[TP0840-TP0965 (0.8653204)]
COG0477	COG0845	z4725	gutS	Protein tsgA {UniProtKB/Swiss-Prot:Q8X4S4}	z4926	mdtE	Multidrug resistance protein mdtE precursor	[TP0840-TP0965 (0.8653204)]
COG0477	COG0845	z4161	araE	Arabinose-proton symporter (Arabinose transporter)	L7050	L7050	Hemolysin D {UniProtKB/TrEMBL:O82886}	[TP0840-TP0965 (0.8653204)]
COG0477	COG0845	z5713	proP	Proline/betaine transporter (Proline porter II) (PPII)	z1015	ybhG	UPF0194 membrane protein ybhG precursor	[TP0840-TP0965 (0.8653204)]
COG0477	COG0845	z0536	ampG	Protein ampG {UniProtKB/Swiss-Prot:P0AE17}	L7050	L7050	Hemolysin D {UniProtKB/TrEMBL:O82886}	[TP0840-TP0965 (0.8653204)]
COG0477	COG0845	z2875	yebQ	Hypothetical transport protein yebQ	L7050	L7050	Hemolysin D {UniProtKB/TrEMBL:O82886}	[TP0840-TP0965 (0.8653204)]
COG0477	COG0845	z1688	mdtG	Multidrug resistance protein mdtG	z3243	mdtA	Multidrug resistance protein mdtA precursor (Multidrug transporter mdtA)	[TP0840-TP0965 (0.8653204)]
COG0477	COG0845	z0051	yaaU	Hypothetical metabolite transport protein yaaU	L7050	L7050	Hemolysin D {UniProtKB/TrEMBL:O82886}	[TP0840-TP0965 (0.8653204)]
COG0477	COG0845	z4446	exuT	Hexuronate transporter	z0713	cusB	Cation efflux system protein cusB precursor	[TP0840-TP0965 (0.8653204)]
COG0477	COG0845	z3629	emrY	Multidrug resistance protein Y	z4926	mdtE	Multidrug resistance protein mdtE precursor	[TP0840-TP0965 (0.8653204)]
COG0477	COG0845	z0439	lacY	Galactoside permease {UniProtKB/TrEMBL:Q8X4M4}	z2509	z2509	Putative efflux pump {UniProtKB/TrEMBL:Q8X7E1}	[TP0840-TP0965 (0.8653204)]
COG0477	COG0845	z3623	cscB	Sucrose transport protein (Sucrose permease)	z0713	cusB	Cation efflux system protein cusB precursor	[TP0840-TP0965 (0.8653204)]
COG0477	COG0845	z2875	yebQ	Hypothetical transport protein yebQ	z4625	envC	Acriflavine resistance protein E precursor (Protein envC)	[TP0840-TP0965 (0.8653204)]
COG0477	COG0845	z3138	shiA	Putative transport protein, shikimate	z4926	mdtE	Multidrug resistance protein mdtE precursor	[TP0840-TP0965 (0.8653204)]
COG0477	COG0845	z4083	z4083	Inner membrane metabolite transport protein ygcS	z0635	z0635	Putative membrane spanning export protein	[TP0840-TP0965 (0.8653204)]
COG0477	COG0845	z5956	yjjL	Putative transport protein, cryptic, orf, joins	z1015	ybhG	UPF0194 membrane protein ybhG precursor	[TP0840-TP0965 (0.8653204)]
COG0477	COG0845	z2813	ydjK	Hypothetical metabolite transport protein ydjK	L7050	L7050	Hemolysin D {UniProtKB/TrEMBL:O82886}	[TP0840-TP0965 (0.8653204)]
COG0477	COG0845	z5713	proP	Proline/betaine transporter (Proline porter II) (PPII)	z4886	yhiI	Hypothetical protein yhiI precursor	[TP0840-TP0965 (0.8653204)]
COG0477	COG0845	z3504	yfaV	Inner membrane transport protein yfaV	z0635	z0635	Putative membrane spanning export protein	[TP0840-TP0965 (0.8653204)]
COG0477	COG0845	z1244	ycaD	MFS-type transporter protein ycaD	z4886	yhiI	Hypothetical protein yhiI precursor	[TP0840-TP0965 (0.8653204)]
COG0477	COG0845	z4288	galP	Galactose-proton symporter (Galactose transporter)	z0578	lir	Acriflavine resistance protein A precursor	[TP0840-TP0965 (0.8653204)]
COG0477	COG0845	z3982	ygaY	Hypothetical protein ygaY	z4926	mdtE	Multidrug resistance protein mdtE precursor	[TP0840-TP0965 (0.8653204)]
COG0477	COG0845	z4936	yhjE	Inner membrane metabolite transport protein yhjE	z1115	macA	Macrolide-specific efflux protein macA precursor	[TP0840-TP0965 (0.8653204)]
COG0477	COG0845	z0453	mhpT	Putative 3-hydroxyphenylpropionic acid transporter	z1015	ybhG	UPF0194 membrane protein ybhG precursor	[TP0840-TP0965 (0.8653204)]
COG0477	COG0845	z4972	yhjX	Inner membrane protein yhjX	z1015	ybhG	UPF0194 membrane protein ybhG precursor	[TP0840-TP0965 (0.8653204)]
COG0477	COG0845	z2590	ynfM	Inner membrane transport protein ynfM	z1015	ybhG	UPF0194 membrane protein ybhG precursor	[TP0840-TP0965 (0.8653204)]
COG0477	COG0845	z0598	fsr	Fosmidomycin resistance protein	L7050	L7050	Hemolysin D {UniProtKB/TrEMBL:O82886}	[TP0840-TP0965 (0.8653204)]
COG0477	COG0845	z5255	yieO	Inner membrane transport protein yieO	z0713	cusB	Cation efflux system protein cusB precursor	[TP0840-TP0965 (0.8653204)]
COG0477	COG0845	z2685	ydhC	Inner membrane transport protein ydhC	z4625	envC	Acriflavine resistance protein E precursor (Protein envC)	[TP0840-TP0965 (0.8653204)]
COG0477	COG0845	z2166	ydeE	Hypothetical MFS-type transporter protein ydeE	z3243	mdtA	Multidrug resistance protein mdtA precursor (Multidrug transporter mdtA)	[TP0840-TP0965 (0.8653204)]
COG0477	COG0845	z3138	shiA	Putative transport protein, shikimate	L7050	L7050	Hemolysin D {UniProtKB/TrEMBL:O82886}	[TP0840-TP0965 (0.8653204)]
COG0477	COG0845	z4082	z4082	Inner membrane metabolite transport protein ygcS	z1015	ybhG	UPF0194 membrane protein ybhG precursor	[TP0840-TP0965 (0.8653204)]
COG0477	COG0845	z3394	z3394	Putative transporter {UniProtKB/TrEMBL:Q8XEC5}	z0635	z0635	Putative membrane spanning export protein	[TP0840-TP0965 (0.8653204)]
COG0477	COG0845	z0733	entS	Putative transport {UniProtKB/TrEMBL:Q8X534}	L7050	L7050	Hemolysin D {UniProtKB/TrEMBL:O82886}	[TP0840-TP0965 (0.8653204)]
COG0477	COG0845	z3428	setB	Putative transport {UniProtKB/TrEMBL:Q8X5A4}	z0578	lir	Acriflavine resistance protein A precursor	[TP0840-TP0965 (0.8653204)]
COG0477	COG0845	z4288	galP	Galactose-proton symporter (Galactose transporter)	z0713	cusB	Cation efflux system protein cusB precursor	[TP0840-TP0965 (0.8653204)]
COG0477	COG0845	z1072	ybjJ	Putative DEOR-type transcriptional regulator	z4625	envC	Acriflavine resistance protein E precursor (Protein envC)	[TP0840-TP0965 (0.8653204)]
COG0477	COG0845	z0439	lacY	Galactoside permease {UniProtKB/TrEMBL:Q8X4M4}	z1015	ybhG	UPF0194 membrane protein ybhG precursor	[TP0840-TP0965 (0.8653204)]
COG0477	COG0845	z4446	exuT	Hexuronate transporter	L7050	L7050	Hemolysin D {UniProtKB/TrEMBL:O82886}	[TP0840-TP0965 (0.8653204)]
COG0477	COG0845	z0051	yaaU	Hypothetical metabolite transport protein yaaU	z1015	ybhG	UPF0194 membrane protein ybhG precursor	[TP0840-TP0965 (0.8653204)]
COG0477	COG0845	z3623	cscB	Sucrose transport protein (Sucrose permease)	z4625	envC	Acriflavine resistance protein E precursor (Protein envC)	[TP0840-TP0965 (0.8653204)]
COG0477	COG0845	z3494	z3494	Putative antibiotic efflux protein	z1015	ybhG	UPF0194 membrane protein ybhG precursor	[TP0840-TP0965 (0.8653204)]
COG0477	COG0845	z4082	z4082	Inner membrane metabolite transport protein ygcS	z4926	mdtE	Multidrug resistance protein mdtE precursor	[TP0840-TP0965 (0.8653204)]
COG0477	COG0845	z2719	ydiN	Putative amino acid/amine transport protein	L7050	L7050	Hemolysin D {UniProtKB/TrEMBL:O82886}	[TP0840-TP0965 (0.8653204)]
COG0477	COG0845	z3629	emrY	Multidrug resistance protein Y	z1115	macA	Macrolide-specific efflux protein macA precursor	[TP0840-TP0965 (0.8653204)]
COG0477	COG0845	z0598	fsr	Fosmidomycin resistance protein	z1115	macA	Macrolide-specific efflux protein macA precursor	[TP0840-TP0965 (0.8653204)]
COG0477	COG0845	z4086	yqcE	Inner membrane protein yqcE	z4886	yhiI	Hypothetical protein yhiI precursor	[TP0840-TP0965 (0.8653204)]
COG0477	COG0845	z4083	z4083	Inner membrane metabolite transport protein ygcS	z2509	z2509	Putative efflux pump {UniProtKB/TrEMBL:Q8X7E1}	[TP0840-TP0965 (0.8653204)]
COG0477	COG0845	z3138	shiA	Putative transport protein, shikimate	z0578	lir	Acriflavine resistance protein A precursor	[TP0840-TP0965 (0.8653204)]
COG0477	COG0845	z2153	ydfJ	Inner membrane metabolite transport protein ydfJ	z4886	yhiI	Hypothetical protein yhiI precursor	[TP0840-TP0965 (0.8653204)]
COG0477	COG0845	z3504	yfaV	Inner membrane transport protein yfaV	z3243	mdtA	Multidrug resistance protein mdtA precursor (Multidrug transporter mdtA)	[TP0840-TP0965 (0.8653204)]
COG0477	COG0845	z2813	ydjK	Hypothetical metabolite transport protein ydjK	z0713	cusB	Cation efflux system protein cusB precursor	[TP0840-TP0965 (0.8653204)]
COG0477	COG0845	z3807	hcaT	MFS (Major facilitator superfamily) transporter	z4886	yhiI	Hypothetical protein yhiI precursor	[TP0840-TP0965 (0.8653204)]
COG0477	COG0845	z2166	ydeE	Hypothetical MFS-type transporter protein ydeE	z1015	ybhG	UPF0194 membrane protein ybhG precursor	[TP0840-TP0965 (0.8653204)]
COG0477	COG0845	z5933	yjiJ	Putative transport protein	z4926	mdtE	Multidrug resistance protein mdtE precursor	[TP0840-TP0965 (0.8653204)]
COG0477	COG0845	z0536	ampG	Protein ampG {UniProtKB/Swiss-Prot:P0AE17}	z4625	envC	Acriflavine resistance protein E precursor (Protein envC)	[TP0840-TP0965 (0.8653204)]
COG0477	COG0845	z4972	yhjX	Inner membrane protein yhjX	L7050	L7050	Hemolysin D {UniProtKB/TrEMBL:O82886}	[TP0840-TP0965 (0.8653204)]
COG0477	COG0845	z3494	z3494	Putative antibiotic efflux protein	z4926	mdtE	Multidrug resistance protein mdtE precursor	[TP0840-TP0965 (0.8653204)]
COG0477	COG0845	z4161	araE	Arabinose-proton symporter (Arabinose transporter)	z0635	z0635	Putative membrane spanning export protein	[TP0840-TP0965 (0.8653204)]
COG0477	COG0845	z4479	garP	Probable galactarate transporter (D-galactarate permease)	z4886	yhiI	Hypothetical protein yhiI precursor	[TP0840-TP0965 (0.8653204)]
COG0477	COG0845	z0733	entS	Putative transport {UniProtKB/TrEMBL:Q8X534}	z3243	mdtA	Multidrug resistance protein mdtA precursor (Multidrug transporter mdtA)	[TP0840-TP0965 (0.8653204)]
COG0477	COG0845	z1069	cmr	Multidrug translocase mdfA (Chloramphenicol resistance pump cmr)	z1115	macA	Macrolide-specific efflux protein macA precursor	[TP0840-TP0965 (0.8653204)]
COG0477	COG0845	z4479	garP	Probable galactarate transporter (D-galactarate permease)	z0635	z0635	Putative membrane spanning export protein	[TP0840-TP0965 (0.8653204)]
COG0477	COG0845	z2503	z2503	Partial putative membrane transport protein	L7050	L7050	Hemolysin D {UniProtKB/TrEMBL:O82886}	[TP0840-TP0965 (0.8653204)]
COG0477	COG0845	z4936	yhjE	Inner membrane metabolite transport protein yhjE	L7050	L7050	Hemolysin D {UniProtKB/TrEMBL:O82886}	[TP0840-TP0965 (0.8653204)]
COG0477	COG0845	z3394	z3394	Putative transporter {UniProtKB/TrEMBL:Q8XEC5}	z0578	lir	Acriflavine resistance protein A precursor	[TP0840-TP0965 (0.8653204)]
COG0477	COG0845	z2803	ydjE	Inner membrane metabolite transport protein ydjE	L7050	L7050	Hemolysin D {UniProtKB/TrEMBL:O82886}	[TP0840-TP0965 (0.8653204)]
COG0477	COG0845	z0536	ampG	Protein ampG {UniProtKB/Swiss-Prot:P0AE17}	z0635	z0635	Putative membrane spanning export protein	[TP0840-TP0965 (0.8653204)]
COG0477	COG0845	z3504	yfaV	Inner membrane transport protein yfaV	z1015	ybhG	UPF0194 membrane protein ybhG precursor	[TP0840-TP0965 (0.8653204)]
COG0477	COG0845	z0051	yaaU	Hypothetical metabolite transport protein yaaU	z2509	z2509	Putative efflux pump {UniProtKB/TrEMBL:Q8X7E1}	[TP0840-TP0965 (0.8653204)]
COG0477	COG0845	z4288	galP	Galactose-proton symporter (Galactose transporter)	L7050	L7050	Hemolysin D {UniProtKB/TrEMBL:O82886}	[TP0840-TP0965 (0.8653204)]
COG0477	COG0845	z5956	yjjL	Putative transport protein, cryptic, orf, joins	z1115	macA	Macrolide-specific efflux protein macA precursor	[TP0840-TP0965 (0.8653204)]
COG0477	COG0845	z2153	ydfJ	Inner membrane metabolite transport protein ydfJ	z2509	z2509	Putative efflux pump {UniProtKB/TrEMBL:Q8X7E1}	[TP0840-TP0965 (0.8653204)]
COG0477	COG0845	z3585	yfcJ	UPF0226 protein yfcJ	z0578	lir	Acriflavine resistance protein A precursor	[TP0840-TP0965 (0.8653204)]
COG0477	COG0845	z2501	z2501	Partial putative membrane transport protein	z0713	cusB	Cation efflux system protein cusB precursor	[TP0840-TP0965 (0.8653204)]
COG0477	COG0845	z4082	z4082	Inner membrane metabolite transport protein ygcS	z1115	macA	Macrolide-specific efflux protein macA precursor	[TP0840-TP0965 (0.8653204)]
COG0477	COG0845	z0536	ampG	Protein ampG {UniProtKB/Swiss-Prot:P0AE17}	z4886	yhiI	Hypothetical protein yhiI precursor	[TP0840-TP0965 (0.8653204)]
COG0477	COG0845	z3872	kgtP	Alpha-ketoglutarate permease	z4926	mdtE	Multidrug resistance protein mdtE precursor	[TP0840-TP0965 (0.8653204)]
COG0477	COG0845	z1069	cmr	Multidrug translocase mdfA (Chloramphenicol resistance pump cmr)	z1015	ybhG	UPF0194 membrane protein ybhG precursor	[TP0840-TP0965 (0.8653204)]
COG0477	COG0845	z4288	galP	Galactose-proton symporter (Galactose transporter)	z3243	mdtA	Multidrug resistance protein mdtA precursor (Multidrug transporter mdtA)	[TP0840-TP0965 (0.8653204)]
COG0477	COG0845	z2153	ydfJ	Inner membrane metabolite transport protein ydfJ	z4625	envC	Acriflavine resistance protein E precursor (Protein envC)	[TP0840-TP0965 (0.8653204)]
COG0477	COG0845	z5255	yieO	Inner membrane transport protein yieO	L7050	L7050	Hemolysin D {UniProtKB/TrEMBL:O82886}	[TP0840-TP0965 (0.8653204)]
COG0477	COG0845	z0733	entS	Putative transport {UniProtKB/TrEMBL:Q8X534}	z1015	ybhG	UPF0194 membrane protein ybhG precursor	[TP0840-TP0965 (0.8653204)]
COG0477	COG0845	z2503	z2503	Partial putative membrane transport protein	z4926	mdtE	Multidrug resistance protein mdtE precursor	[TP0840-TP0965 (0.8653204)]
COG0477	COG0845	z3441	bcr	Bicyclomycin resistance protein (Sulfonamide resistance protein)	z3243	mdtA	Multidrug resistance protein mdtA precursor (Multidrug transporter mdtA)	[TP0840-TP0965 (0.8653204)]
COG0477	COG0845	z5713	proP	Proline/betaine transporter (Proline porter II) (PPII)	z3243	mdtA	Multidrug resistance protein mdtA precursor (Multidrug transporter mdtA)	[TP0840-TP0965 (0.8653204)]
COG0477	COG0845	z2718	ydiM	Putative transport system permease protein	z4886	yhiI	Hypothetical protein yhiI precursor	[TP0840-TP0965 (0.8653204)]
COG0477	COG0845	z2718	ydiM	Putative transport system permease protein	z1115	macA	Macrolide-specific efflux protein macA precursor	[TP0840-TP0965 (0.8653204)]
COG0477	COG0845	z5410	yihN	Inner membrane protein yihN	z4926	mdtE	Multidrug resistance protein mdtE precursor	[TP0840-TP0965 (0.8653204)]
COG0477	COG0845	z2501	z2501	Partial putative membrane transport protein	z4625	envC	Acriflavine resistance protein E precursor (Protein envC)	[TP0840-TP0965 (0.8653204)]
COG0477	COG0845	z3504	yfaV	Inner membrane transport protein yfaV	z0578	lir	Acriflavine resistance protein A precursor	[TP0840-TP0965 (0.8653204)]
COG0477	COG0845	z0453	mhpT	Putative 3-hydroxyphenylpropionic acid transporter	z4926	mdtE	Multidrug resistance protein mdtE precursor	[TP0840-TP0965 (0.8653204)]
COG0477	COG0845	z0453	mhpT	Putative 3-hydroxyphenylpropionic acid transporter	z4625	envC	Acriflavine resistance protein E precursor (Protein envC)	[TP0840-TP0965 (0.8653204)]
COG0477	COG0845	z0439	lacY	Galactoside permease {UniProtKB/TrEMBL:Q8X4M4}	z4926	mdtE	Multidrug resistance protein mdtE precursor	[TP0840-TP0965 (0.8653204)]
COG0477	COG0845	z4582	nanT	Putative sialic acid transporter (Sialic acid permease)	L7050	L7050	Hemolysin D {UniProtKB/TrEMBL:O82886}	[TP0840-TP0965 (0.8653204)]
COG0477	COG0845	z5956	yjjL	Putative transport protein, cryptic, orf, joins	z0635	z0635	Putative membrane spanning export protein	[TP0840-TP0965 (0.8653204)]
COG0477	COG0845	z2719	ydiN	Putative amino acid/amine transport protein	z0578	lir	Acriflavine resistance protein A precursor	[TP0840-TP0965 (0.8653204)]
COG0477	COG0845	z2590	ynfM	Inner membrane transport protein ynfM	z0713	cusB	Cation efflux system protein cusB precursor	[TP0840-TP0965 (0.8653204)]
COG0477	COG0845	z5629	xylE	D-xylose-proton symporter (D-xylose transporter)	z4625	envC	Acriflavine resistance protein E precursor (Protein envC)	[TP0840-TP0965 (0.8653204)]
COG0477	COG0845	z3987	emrB	Multidrug resistance protein B	z0713	cusB	Cation efflux system protein cusB precursor	[TP0840-TP0965 (0.8653204)]
COG0477	COG0845	z4446	exuT	Hexuronate transporter	z0578	lir	Acriflavine resistance protein A precursor	[TP0840-TP0965 (0.8653204)]
COG0477	COG0845	z1702	mdtH	Multidrug resistance protein mdtH	z1015	ybhG	UPF0194 membrane protein ybhG precursor	[TP0840-TP0965 (0.8653204)]
COG0477	COG0845	z5933	yjiJ	Putative transport protein	z0713	cusB	Cation efflux system protein cusB precursor	[TP0840-TP0965 (0.8653204)]
COG0477	COG0845	z2590	ynfM	Inner membrane transport protein ynfM	z4625	envC	Acriflavine resistance protein E precursor (Protein envC)	[TP0840-TP0965 (0.8653204)]
COG0477	COG0845	z0530	yajR	Inner membrane transport protein yajR	z1015	ybhG	UPF0194 membrane protein ybhG precursor	[TP0840-TP0965 (0.8653204)]
COG0477	COG0845	z2501	z2501	Partial putative membrane transport protein	z0635	z0635	Putative membrane spanning export protein	[TP0840-TP0965 (0.8653204)]
COG0477	COG0845	z3428	setB	Putative transport {UniProtKB/TrEMBL:Q8X5A4}	z1115	macA	Macrolide-specific efflux protein macA precursor	[TP0840-TP0965 (0.8653204)]
COG0477	COG0845	z0051	yaaU	Hypothetical metabolite transport protein yaaU	z4926	mdtE	Multidrug resistance protein mdtE precursor	[TP0840-TP0965 (0.8653204)]
COG0477	COG0845	z4725	gutS	Protein tsgA {UniProtKB/Swiss-Prot:Q8X4S4}	z0578	lir	Acriflavine resistance protein A precursor	[TP0840-TP0965 (0.8653204)]
COG0477	COG0845	z3807	hcaT	MFS (Major facilitator superfamily) transporter	z4625	envC	Acriflavine resistance protein E precursor (Protein envC)	[TP0840-TP0965 (0.8653204)]
COG0477	COG0845	z5939	mdtM	Multidrug resistance protein mdtM	z2509	z2509	Putative efflux pump {UniProtKB/TrEMBL:Q8X7E1}	[TP0840-TP0965 (0.8653204)]
COG0477	COG0845	z5255	yieO	Inner membrane transport protein yieO	z4886	yhiI	Hypothetical protein yhiI precursor	[TP0840-TP0965 (0.8653204)]
COG0477	COG0845	z5713	proP	Proline/betaine transporter (Proline porter II) (PPII)	z4625	envC	Acriflavine resistance protein E precursor (Protein envC)	[TP0840-TP0965 (0.8653204)]
COG0477	COG0845	z3872	kgtP	Alpha-ketoglutarate permease	z1015	ybhG	UPF0194 membrane protein ybhG precursor	[TP0840-TP0965 (0.8653204)]
COG0477	COG0845	z3138	shiA	Putative transport protein, shikimate	z0635	z0635	Putative membrane spanning export protein	[TP0840-TP0965 (0.8653204)]
COG0477	COG0845	z3441	bcr	Bicyclomycin resistance protein (Sulfonamide resistance protein)	z0635	z0635	Putative membrane spanning export protein	[TP0840-TP0965 (0.8653204)]
COG0477	COG0845	z5939	mdtM	Multidrug resistance protein mdtM	z0578	lir	Acriflavine resistance protein A precursor	[TP0840-TP0965 (0.8653204)]
COG0477	COG0845	z2803	ydjE	Inner membrane metabolite transport protein ydjE	z3243	mdtA	Multidrug resistance protein mdtA precursor (Multidrug transporter mdtA)	[TP0840-TP0965 (0.8653204)]
COG0477	COG0845	z1688	mdtG	Multidrug resistance protein mdtG	L7050	L7050	Hemolysin D {UniProtKB/TrEMBL:O82886}	[TP0840-TP0965 (0.8653204)]
COG0477	COG0845	z5205	mdtL	Multidrug resistance protein mdtL	z3243	mdtA	Multidrug resistance protein mdtA precursor (Multidrug transporter mdtA)	[TP0840-TP0965 (0.8653204)]
COG0477	COG0845	z4725	gutS	Protein tsgA {UniProtKB/Swiss-Prot:Q8X4S4}	z4625	envC	Acriflavine resistance protein E precursor (Protein envC)	[TP0840-TP0965 (0.8653204)]
COG0477	COG0845	z1702	mdtH	Multidrug resistance protein mdtH	z3243	mdtA	Multidrug resistance protein mdtA precursor (Multidrug transporter mdtA)	[TP0840-TP0965 (0.8653204)]
COG0477	COG0845	z4153	ygeD	Putative resistance proteins	z4886	yhiI	Hypothetical protein yhiI precursor	[TP0840-TP0965 (0.8653204)]
COG0477	COG0845	z0439	lacY	Galactoside permease {UniProtKB/TrEMBL:Q8X4M4}	z3243	mdtA	Multidrug resistance protein mdtA precursor (Multidrug transporter mdtA)	[TP0840-TP0965 (0.8653204)]
COG0477	COG0845	z4725	gutS	Protein tsgA {UniProtKB/Swiss-Prot:Q8X4S4}	z2509	z2509	Putative efflux pump {UniProtKB/TrEMBL:Q8X7E1}	[TP0840-TP0965 (0.8653204)]
COG0477	COG0845	z1688	mdtG	Multidrug resistance protein mdtG	z0713	cusB	Cation efflux system protein cusB precursor	[TP0840-TP0965 (0.8653204)]
COG0477	COG0845	z1072	ybjJ	Putative DEOR-type transcriptional regulator	z4886	yhiI	Hypothetical protein yhiI precursor	[TP0840-TP0965 (0.8653204)]
COG0477	COG0845	z5523	z5523	Putative citrate permease	z4926	mdtE	Multidrug resistance protein mdtE precursor	[TP0840-TP0965 (0.8653204)]
COG0477	COG0845	z4936	yhjE	Inner membrane metabolite transport protein yhjE	z0713	cusB	Cation efflux system protein cusB precursor	[TP0840-TP0965 (0.8653204)]
COG0477	COG0845	z4082	z4082	Inner membrane metabolite transport protein ygcS	z0713	cusB	Cation efflux system protein cusB precursor	[TP0840-TP0965 (0.8653204)]
COG0477	COG0845	z1244	ycaD	MFS-type transporter protein ycaD	z0713	cusB	Cation efflux system protein cusB precursor	[TP0840-TP0965 (0.8653204)]
COG0477	COG0845	z0530	yajR	Inner membrane transport protein yajR	z0713	cusB	Cation efflux system protein cusB precursor	[TP0840-TP0965 (0.8653204)]
COG0477	COG0845	z3629	emrY	Multidrug resistance protein Y	z2509	z2509	Putative efflux pump {UniProtKB/TrEMBL:Q8X7E1}	[TP0840-TP0965 (0.8653204)]
COG0477	COG0845	z1244	ycaD	MFS-type transporter protein ycaD	z3243	mdtA	Multidrug resistance protein mdtA precursor (Multidrug transporter mdtA)	[TP0840-TP0965 (0.8653204)]
COG0477	COG0845	z4972	yhjX	Inner membrane protein yhjX	z4625	envC	Acriflavine resistance protein E precursor (Protein envC)	[TP0840-TP0965 (0.8653204)]
COG0477	COG0845	z4847	yhhS	UPF0226 protein yhhS	z1015	ybhG	UPF0194 membrane protein ybhG precursor	[TP0840-TP0965 (0.8653204)]
COG0477	COG0845	z0530	yajR	Inner membrane transport protein yajR	z3243	mdtA	Multidrug resistance protein mdtA precursor (Multidrug transporter mdtA)	[TP0840-TP0965 (0.8653204)]
COG0477	COG0845	z4082	z4082	Inner membrane metabolite transport protein ygcS	z4886	yhiI	Hypothetical protein yhiI precursor	[TP0840-TP0965 (0.8653204)]
COG0477	COG0845	z2166	ydeE	Hypothetical MFS-type transporter protein ydeE	z0578	lir	Acriflavine resistance protein A precursor	[TP0840-TP0965 (0.8653204)]
COG0477	COG0845	z3246	yegB	Inner membrane transport protein yegB	z4886	yhiI	Hypothetical protein yhiI precursor	[TP0840-TP0965 (0.8653204)]
COG0477	COG0845	z0439	lacY	Galactoside permease {UniProtKB/TrEMBL:Q8X4M4}	z4625	envC	Acriflavine resistance protein E precursor (Protein envC)	[TP0840-TP0965 (0.8653204)]
COG0477	COG0845	z1688	mdtG	Multidrug resistance protein mdtG	z2509	z2509	Putative efflux pump {UniProtKB/TrEMBL:Q8X7E1}	[TP0840-TP0965 (0.8653204)]
COG0477	COG0845	z1688	mdtG	Multidrug resistance protein mdtG	z4926	mdtE	Multidrug resistance protein mdtE precursor	[TP0840-TP0965 (0.8653204)]
COG0477	COG0845	z5523	z5523	Putative citrate permease	z1015	ybhG	UPF0194 membrane protein ybhG precursor	[TP0840-TP0965 (0.8653204)]
COG0477	COG0845	z3807	hcaT	MFS (Major facilitator superfamily) transporter	z3243	mdtA	Multidrug resistance protein mdtA precursor (Multidrug transporter mdtA)	[TP0840-TP0965 (0.8653204)]
COG0477	COG0845	z5939	mdtM	Multidrug resistance protein mdtM	z1115	macA	Macrolide-specific efflux protein macA precursor	[TP0840-TP0965 (0.8653204)]
COG0477	COG0845	z5713	proP	Proline/betaine transporter (Proline porter II) (PPII)	z2509	z2509	Putative efflux pump {UniProtKB/TrEMBL:Q8X7E1}	[TP0840-TP0965 (0.8653204)]
COG0477	COG0845	z2803	ydjE	Inner membrane metabolite transport protein ydjE	z4886	yhiI	Hypothetical protein yhiI precursor	[TP0840-TP0965 (0.8653204)]
COG0477	COG0845	z1069	cmr	Multidrug translocase mdfA (Chloramphenicol resistance pump cmr)	z0635	z0635	Putative membrane spanning export protein	[TP0840-TP0965 (0.8653204)]
COG0477	COG0845	z2813	ydjK	Hypothetical metabolite transport protein ydjK	z1115	macA	Macrolide-specific efflux protein macA precursor	[TP0840-TP0965 (0.8653204)]
COG0477	COG0845	z4446	exuT	Hexuronate transporter	z4926	mdtE	Multidrug resistance protein mdtE precursor	[TP0840-TP0965 (0.8653204)]
COG0477	COG0845	z3872	kgtP	Alpha-ketoglutarate permease	z0713	cusB	Cation efflux system protein cusB precursor	[TP0840-TP0965 (0.8653204)]
COG0477	COG0845	z2718	ydiM	Putative transport system permease protein	z2509	z2509	Putative efflux pump {UniProtKB/TrEMBL:Q8X7E1}	[TP0840-TP0965 (0.8653204)]
COG0477	COG0845	z0439	lacY	Galactoside permease {UniProtKB/TrEMBL:Q8X4M4}	z4886	yhiI	Hypothetical protein yhiI precursor	[TP0840-TP0965 (0.8653204)]
COG0477	COG0845	z3138	shiA	Putative transport protein, shikimate	z3243	mdtA	Multidrug resistance protein mdtA precursor (Multidrug transporter mdtA)	[TP0840-TP0965 (0.8653204)]
COG0477	COG0845	z3504	yfaV	Inner membrane transport protein yfaV	z4926	mdtE	Multidrug resistance protein mdtE precursor	[TP0840-TP0965 (0.8653204)]
COG0477	COG0845	z4725	gutS	Protein tsgA {UniProtKB/Swiss-Prot:Q8X4S4}	z4886	yhiI	Hypothetical protein yhiI precursor	[TP0840-TP0965 (0.8653204)]
COG0477	COG0845	z1244	ycaD	MFS-type transporter protein ycaD	z4926	mdtE	Multidrug resistance protein mdtE precursor	[TP0840-TP0965 (0.8653204)]
COG0477	COG0845	z5713	proP	Proline/betaine transporter (Proline porter II) (PPII)	z0713	cusB	Cation efflux system protein cusB precursor	[TP0840-TP0965 (0.8653204)]
COG0477	COG0845	z0530	yajR	Inner membrane transport protein yajR	L7050	L7050	Hemolysin D {UniProtKB/TrEMBL:O82886}	[TP0840-TP0965 (0.8653204)]
COG0477	COG0845	z4847	yhhS	UPF0226 protein yhhS	z4886	yhiI	Hypothetical protein yhiI precursor	[TP0840-TP0965 (0.8653204)]
COG0477	COG0845	z0530	yajR	Inner membrane transport protein yajR	z4926	mdtE	Multidrug resistance protein mdtE precursor	[TP0840-TP0965 (0.8653204)]
COG0477	COG0845	z5933	yjiJ	Putative transport protein	z3243	mdtA	Multidrug resistance protein mdtA precursor (Multidrug transporter mdtA)	[TP0840-TP0965 (0.8653204)]
COG0477	COG0845	z2718	ydiM	Putative transport system permease protein	z3243	mdtA	Multidrug resistance protein mdtA precursor (Multidrug transporter mdtA)	[TP0840-TP0965 (0.8653204)]
COG0477	COG0845	z0598	fsr	Fosmidomycin resistance protein	z2509	z2509	Putative efflux pump {UniProtKB/TrEMBL:Q8X7E1}	[TP0840-TP0965 (0.8653204)]
COG0477	COG0845	z3246	yegB	Inner membrane transport protein yegB	z0578	lir	Acriflavine resistance protein A precursor	[TP0840-TP0965 (0.8653204)]
COG0477	COG0845	z3428	setB	Putative transport {UniProtKB/TrEMBL:Q8X5A4}	z2509	z2509	Putative efflux pump {UniProtKB/TrEMBL:Q8X7E1}	[TP0840-TP0965 (0.8653204)]
COG0477	COG0845	z3987	emrB	Multidrug resistance protein B	L7050	L7050	Hemolysin D {UniProtKB/TrEMBL:O82886}	[TP0840-TP0965 (0.8653204)]
COG0477	COG0845	z1688	mdtG	Multidrug resistance protein mdtG	z0635	z0635	Putative membrane spanning export protein	[TP0840-TP0965 (0.8653204)]
COG0477	COG0845	z2503	z2503	Partial putative membrane transport protein	z2509	z2509	Putative efflux pump {UniProtKB/TrEMBL:Q8X7E1}	[TP0840-TP0965 (0.8653204)]
COG0477	COG0845	z2501	z2501	Partial putative membrane transport protein	z0578	lir	Acriflavine resistance protein A precursor	[TP0840-TP0965 (0.8653204)]
COG0477	COG0845	z2166	ydeE	Hypothetical MFS-type transporter protein ydeE	z4926	mdtE	Multidrug resistance protein mdtE precursor	[TP0840-TP0965 (0.8653204)]
COG0477	COG0845	z5939	mdtM	Multidrug resistance protein mdtM	z0713	cusB	Cation efflux system protein cusB precursor	[TP0840-TP0965 (0.8653204)]
COG0477	COG0845	z1072	ybjJ	Putative DEOR-type transcriptional regulator	z1115	macA	Macrolide-specific efflux protein macA precursor	[TP0840-TP0965 (0.8653204)]
COG0477	COG0845	z3623	cscB	Sucrose transport protein (Sucrose permease)	z4926	mdtE	Multidrug resistance protein mdtE precursor	[TP0840-TP0965 (0.8653204)]
COG0477	COG0845	z5933	yjiJ	Putative transport protein	z1115	macA	Macrolide-specific efflux protein macA precursor	[TP0840-TP0965 (0.8653204)]
COG0477	COG0845	z4847	yhhS	UPF0226 protein yhhS	z0713	cusB	Cation efflux system protein cusB precursor	[TP0840-TP0965 (0.8653204)]
COG0477	COG0845	z2166	ydeE	Hypothetical MFS-type transporter protein ydeE	z1115	macA	Macrolide-specific efflux protein macA precursor	[TP0840-TP0965 (0.8653204)]
COG0477	COG0845	z0598	fsr	Fosmidomycin resistance protein	z3243	mdtA	Multidrug resistance protein mdtA precursor (Multidrug transporter mdtA)	[TP0840-TP0965 (0.8653204)]
COG0477	COG0845	z5410	yihN	Inner membrane protein yihN	z0578	lir	Acriflavine resistance protein A precursor	[TP0840-TP0965 (0.8653204)]
COG0477	COG0845	z3494	z3494	Putative antibiotic efflux protein	z0713	cusB	Cation efflux system protein cusB precursor	[TP0840-TP0965 (0.8653204)]
COG0477	COG0845	z0453	mhpT	Putative 3-hydroxyphenylpropionic acid transporter	z4886	yhiI	Hypothetical protein yhiI precursor	[TP0840-TP0965 (0.8653204)]
COG0477	COG0845	z3441	bcr	Bicyclomycin resistance protein (Sulfonamide resistance protein)	z0578	lir	Acriflavine resistance protein A precursor	[TP0840-TP0965 (0.8653204)]
COG0477	COG0845	z4082	z4082	Inner membrane metabolite transport protein ygcS	L7050	L7050	Hemolysin D {UniProtKB/TrEMBL:O82886}	[TP0840-TP0965 (0.8653204)]
COG0477	COG0845	z5956	yjjL	Putative transport protein, cryptic, orf, joins	z4625	envC	Acriflavine resistance protein E precursor (Protein envC)	[TP0840-TP0965 (0.8653204)]
COG0477	COG0845	z5205	mdtL	Multidrug resistance protein mdtL	z4625	envC	Acriflavine resistance protein E precursor (Protein envC)	[TP0840-TP0965 (0.8653204)]
COG0477	COG0845	z2718	ydiM	Putative transport system permease protein	z0635	z0635	Putative membrane spanning export protein	[TP0840-TP0965 (0.8653204)]
COG0477	COG0845	z5629	xylE	D-xylose-proton symporter (D-xylose transporter)	z4886	yhiI	Hypothetical protein yhiI precursor	[TP0840-TP0965 (0.8653204)]
COG0477	COG0845	z3394	z3394	Putative transporter {UniProtKB/TrEMBL:Q8XEC5}	z4926	mdtE	Multidrug resistance protein mdtE precursor	[TP0840-TP0965 (0.8653204)]
COG0477	COG0845	z3138	shiA	Putative transport protein, shikimate	z4886	yhiI	Hypothetical protein yhiI precursor	[TP0840-TP0965 (0.8653204)]
COG0477	COG0845	z2718	ydiM	Putative transport system permease protein	z1015	ybhG	UPF0194 membrane protein ybhG precursor	[TP0840-TP0965 (0.8653204)]
COG0477	COG0845	z5956	yjjL	Putative transport protein, cryptic, orf, joins	z4926	mdtE	Multidrug resistance protein mdtE precursor	[TP0840-TP0965 (0.8653204)]
COG0477	COG0845	z0733	entS	Putative transport {UniProtKB/TrEMBL:Q8X534}	z2509	z2509	Putative efflux pump {UniProtKB/TrEMBL:Q8X7E1}	[TP0840-TP0965 (0.8653204)]
COG0477	COG0845	z1244	ycaD	MFS-type transporter protein ycaD	z0578	lir	Acriflavine resistance protein A precursor	[TP0840-TP0965 (0.8653204)]
COG0477	COG0845	z5713	proP	Proline/betaine transporter (Proline porter II) (PPII)	z4926	mdtE	Multidrug resistance protein mdtE precursor	[TP0840-TP0965 (0.8653204)]
COG0477	COG0845	z3504	yfaV	Inner membrane transport protein yfaV	z2509	z2509	Putative efflux pump {UniProtKB/TrEMBL:Q8X7E1}	[TP0840-TP0965 (0.8653204)]
COG0477	COG0845	z5168	emrD	2-module integral membrane pump; multidrug	z0635	z0635	Putative membrane spanning export protein	[TP0840-TP0965 (0.8653204)]
COG0477	COG0845	z5956	yjjL	Putative transport protein, cryptic, orf, joins	z0713	cusB	Cation efflux system protein cusB precursor	[TP0840-TP0965 (0.8653204)]
COG0477	COG0845	z4479	garP	Probable galactarate transporter (D-galactarate permease)	z0713	cusB	Cation efflux system protein cusB precursor	[TP0840-TP0965 (0.8653204)]
COG0477	COG0845	z2166	ydeE	Hypothetical MFS-type transporter protein ydeE	z0713	cusB	Cation efflux system protein cusB precursor	[TP0840-TP0965 (0.8653204)]
COG0477	COG0845	z3982	ygaY	Hypothetical protein ygaY	z0713	cusB	Cation efflux system protein cusB precursor	[TP0840-TP0965 (0.8653204)]
COG0477	COG0845	z5523	z5523	Putative citrate permease	z0713	cusB	Cation efflux system protein cusB precursor	[TP0840-TP0965 (0.8653204)]
COG0477	COG0845	z4847	yhhS	UPF0226 protein yhhS	z4926	mdtE	Multidrug resistance protein mdtE precursor	[TP0840-TP0965 (0.8653204)]
COG0477	COG0845	z0530	yajR	Inner membrane transport protein yajR	z2509	z2509	Putative efflux pump {UniProtKB/TrEMBL:Q8X7E1}	[TP0840-TP0965 (0.8653204)]
COG0477	COG0845	z4105	gudP	Probable glucarate transporter (D-glucarate permease)	z4886	yhiI	Hypothetical protein yhiI precursor	[TP0840-TP0965 (0.8653204)]
COG0477	COG0845	z5410	yihN	Inner membrane protein yihN	z2509	z2509	Putative efflux pump {UniProtKB/TrEMBL:Q8X7E1}	[TP0840-TP0965 (0.8653204)]
COG0477	COG0845	z5168	emrD	2-module integral membrane pump; multidrug	z1115	macA	Macrolide-specific efflux protein macA precursor	[TP0840-TP0965 (0.8653204)]
COG0477	COG0845	z2166	ydeE	Hypothetical MFS-type transporter protein ydeE	z2509	z2509	Putative efflux pump {UniProtKB/TrEMBL:Q8X7E1}	[TP0840-TP0965 (0.8653204)]
COG0477	COG0845	z3987	emrB	Multidrug resistance protein B	z1015	ybhG	UPF0194 membrane protein ybhG precursor	[TP0840-TP0965 (0.8653204)]
COG0477	COG0845	z4582	nanT	Putative sialic acid transporter (Sialic acid permease)	z1115	macA	Macrolide-specific efflux protein macA precursor	[TP0840-TP0965 (0.8653204)]
COG0477	COG0845	z5933	yjiJ	Putative transport protein	z2509	z2509	Putative efflux pump {UniProtKB/TrEMBL:Q8X7E1}	[TP0840-TP0965 (0.8653204)]
COG0477	COG0845	z0598	fsr	Fosmidomycin resistance protein	z4926	mdtE	Multidrug resistance protein mdtE precursor	[TP0840-TP0965 (0.8653204)]
COG0477	COG0845	z0598	fsr	Fosmidomycin resistance protein	z0635	z0635	Putative membrane spanning export protein	[TP0840-TP0965 (0.8653204)]
COG0477	COG0845	z1069	cmr	Multidrug translocase mdfA (Chloramphenicol resistance pump cmr)	L7050	L7050	Hemolysin D {UniProtKB/TrEMBL:O82886}	[TP0840-TP0965 (0.8653204)]
COG0477	COG0845	z3629	emrY	Multidrug resistance protein Y	z0713	cusB	Cation efflux system protein cusB precursor	[TP0840-TP0965 (0.8653204)]
COG0477	COG0845	z1072	ybjJ	Putative DEOR-type transcriptional regulator	z0713	cusB	Cation efflux system protein cusB precursor	[TP0840-TP0965 (0.8653204)]
COG0477	COG0845	z0439	lacY	Galactoside permease {UniProtKB/TrEMBL:Q8X4M4}	z1115	macA	Macrolide-specific efflux protein macA precursor	[TP0840-TP0965 (0.8653204)]
COG0477	COG0845	z5255	yieO	Inner membrane transport protein yieO	z4625	envC	Acriflavine resistance protein E precursor (Protein envC)	[TP0840-TP0965 (0.8653204)]
COG0477	COG0845	z5255	yieO	Inner membrane transport protein yieO	z1015	ybhG	UPF0194 membrane protein ybhG precursor	[TP0840-TP0965 (0.8653204)]
COG0477	COG0845	z2503	z2503	Partial putative membrane transport protein	z1115	macA	Macrolide-specific efflux protein macA precursor	[TP0840-TP0965 (0.8653204)]
COG0477	COG0845	z5523	z5523	Putative citrate permease	z3243	mdtA	Multidrug resistance protein mdtA precursor (Multidrug transporter mdtA)	[TP0840-TP0965 (0.8653204)]
COG0477	COG0845	z3629	emrY	Multidrug resistance protein Y	z1015	ybhG	UPF0194 membrane protein ybhG precursor	[TP0840-TP0965 (0.8653204)]
COG0477	COG0845	z3394	z3394	Putative transporter {UniProtKB/TrEMBL:Q8XEC5}	z0713	cusB	Cation efflux system protein cusB precursor	[TP0840-TP0965 (0.8653204)]
COG0477	COG0845	z3987	emrB	Multidrug resistance protein B	z1115	macA	Macrolide-specific efflux protein macA precursor	[TP0840-TP0965 (0.8653204)]
COG0477	COG0845	z1702	mdtH	Multidrug resistance protein mdtH	z4886	yhiI	Hypothetical protein yhiI precursor	[TP0840-TP0965 (0.8653204)]
COG0477	COG0845	z5168	emrD	2-module integral membrane pump; multidrug	z3243	mdtA	Multidrug resistance protein mdtA precursor (Multidrug transporter mdtA)	[TP0840-TP0965 (0.8653204)]
COG0477	COG0845	z5523	z5523	Putative citrate permease	z4625	envC	Acriflavine resistance protein E precursor (Protein envC)	[TP0840-TP0965 (0.8653204)]
COG0477	COG0845	z4161	araE	Arabinose-proton symporter (Arabinose transporter)	z4886	yhiI	Hypothetical protein yhiI precursor	[TP0840-TP0965 (0.8653204)]
COG0477	COG0845	z0733	entS	Putative transport {UniProtKB/TrEMBL:Q8X534}	z0635	z0635	Putative membrane spanning export protein	[TP0840-TP0965 (0.8653204)]
COG0477	COG0845	z2685	ydhC	Inner membrane transport protein ydhC	z4926	mdtE	Multidrug resistance protein mdtE precursor	[TP0840-TP0965 (0.8653204)]
COG0477	COG0845	z2718	ydiM	Putative transport system permease protein	L7050	L7050	Hemolysin D {UniProtKB/TrEMBL:O82886}	[TP0840-TP0965 (0.8653204)]
COG0477	COG0845	z3441	bcr	Bicyclomycin resistance protein (Sulfonamide resistance protein)	L7050	L7050	Hemolysin D {UniProtKB/TrEMBL:O82886}	[TP0840-TP0965 (0.8653204)]
COG0477	COG0845	z4161	araE	Arabinose-proton symporter (Arabinose transporter)	z0713	cusB	Cation efflux system protein cusB precursor	[TP0840-TP0965 (0.8653204)]
COG0477	COG0845	z4086	yqcE	Inner membrane protein yqcE	z4625	envC	Acriflavine resistance protein E precursor (Protein envC)	[TP0840-TP0965 (0.8653204)]
COG0477	COG0845	z4582	nanT	Putative sialic acid transporter (Sialic acid permease)	z4625	envC	Acriflavine resistance protein E precursor (Protein envC)	[TP0840-TP0965 (0.8653204)]
COG0477	COG0845	z1072	ybjJ	Putative DEOR-type transcriptional regulator	z0578	lir	Acriflavine resistance protein A precursor	[TP0840-TP0965 (0.8653204)]
COG0477	COG0845	z4288	galP	Galactose-proton symporter (Galactose transporter)	z1015	ybhG	UPF0194 membrane protein ybhG precursor	[TP0840-TP0965 (0.8653204)]
COG0477	COG0845	z4086	yqcE	Inner membrane protein yqcE	z4926	mdtE	Multidrug resistance protein mdtE precursor	[TP0840-TP0965 (0.8653204)]
COG0477	COG0845	z3394	z3394	Putative transporter {UniProtKB/TrEMBL:Q8XEC5}	z2509	z2509	Putative efflux pump {UniProtKB/TrEMBL:Q8X7E1}	[TP0840-TP0965 (0.8653204)]
COG0477	COG0845	z0530	yajR	Inner membrane transport protein yajR	z1115	macA	Macrolide-specific efflux protein macA precursor	[TP0840-TP0965 (0.8653204)]
COG0477	COG0845	z3246	yegB	Inner membrane transport protein yegB	z1015	ybhG	UPF0194 membrane protein ybhG precursor	[TP0840-TP0965 (0.8653204)]
COG0477	COG0845	z3441	bcr	Bicyclomycin resistance protein (Sulfonamide resistance protein)	z1115	macA	Macrolide-specific efflux protein macA precursor	[TP0840-TP0965 (0.8653204)]
COG0477	COG0845	z2813	ydjK	Hypothetical metabolite transport protein ydjK	z4886	yhiI	Hypothetical protein yhiI precursor	[TP0840-TP0965 (0.8653204)]
COG0477	COG0845	z3246	yegB	Inner membrane transport protein yegB	z3243	mdtA	Multidrug resistance protein mdtA precursor (Multidrug transporter mdtA)	[TP0840-TP0965 (0.8653204)]
COG0477	COG0845	z3987	emrB	Multidrug resistance protein B	z2509	z2509	Putative efflux pump {UniProtKB/TrEMBL:Q8X7E1}	[TP0840-TP0965 (0.8653204)]
COG0477	COG0845	z2719	ydiN	Putative amino acid/amine transport protein	z4926	mdtE	Multidrug resistance protein mdtE precursor	[TP0840-TP0965 (0.8653204)]
COG0477	COG0845	z3623	cscB	Sucrose transport protein (Sucrose permease)	z4886	yhiI	Hypothetical protein yhiI precursor	[TP0840-TP0965 (0.8653204)]
COG0477	COG0845	z2875	yebQ	Hypothetical transport protein yebQ	z1115	macA	Macrolide-specific efflux protein macA precursor	[TP0840-TP0965 (0.8653204)]
COG0477	COG0845	z0530	yajR	Inner membrane transport protein yajR	z0578	lir	Acriflavine resistance protein A precursor	[TP0840-TP0965 (0.8653204)]
COG0477	COG0845	z3623	cscB	Sucrose transport protein (Sucrose permease)	L7050	L7050	Hemolysin D {UniProtKB/TrEMBL:O82886}	[TP0840-TP0965 (0.8653204)]
COG0477	COG0845	z1069	cmr	Multidrug translocase mdfA (Chloramphenicol resistance pump cmr)	z2509	z2509	Putative efflux pump {UniProtKB/TrEMBL:Q8X7E1}	[TP0840-TP0965 (0.8653204)]
COG0477	COG0845	z3246	yegB	Inner membrane transport protein yegB	z1115	macA	Macrolide-specific efflux protein macA precursor	[TP0840-TP0965 (0.8653204)]
COG0477	COG0845	z3807	hcaT	MFS (Major facilitator superfamily) transporter	z1115	macA	Macrolide-specific efflux protein macA precursor	[TP0840-TP0965 (0.8653204)]
COG0477	COG0845	z2153	ydfJ	Inner membrane metabolite transport protein ydfJ	z0713	cusB	Cation efflux system protein cusB precursor	[TP0840-TP0965 (0.8653204)]
COG0477	COG0845	z1069	cmr	Multidrug translocase mdfA (Chloramphenicol resistance pump cmr)	z4625	envC	Acriflavine resistance protein E precursor (Protein envC)	[TP0840-TP0965 (0.8653204)]
COG0477	COG0845	z4082	z4082	Inner membrane metabolite transport protein ygcS	z2509	z2509	Putative efflux pump {UniProtKB/TrEMBL:Q8X7E1}	[TP0840-TP0965 (0.8653204)]
COG0477	COG0845	z5410	yihN	Inner membrane protein yihN	z4625	envC	Acriflavine resistance protein E precursor (Protein envC)	[TP0840-TP0965 (0.8653204)]
COG0477	COG0845	z1688	mdtG	Multidrug resistance protein mdtG	z4625	envC	Acriflavine resistance protein E precursor (Protein envC)	[TP0840-TP0965 (0.8653204)]
COG0477	COG0845	z4936	yhjE	Inner membrane metabolite transport protein yhjE	z1015	ybhG	UPF0194 membrane protein ybhG precursor	[TP0840-TP0965 (0.8653204)]
COG0477	COG0845	z2503	z2503	Partial putative membrane transport protein	z3243	mdtA	Multidrug resistance protein mdtA precursor (Multidrug transporter mdtA)	[TP0840-TP0965 (0.8653204)]
COG0477	COG0845	z0733	entS	Putative transport {UniProtKB/TrEMBL:Q8X534}	z0578	lir	Acriflavine resistance protein A precursor	[TP0840-TP0965 (0.8653204)]
COG0477	COG0845	z5255	yieO	Inner membrane transport protein yieO	z1115	macA	Macrolide-specific efflux protein macA precursor	[TP0840-TP0965 (0.8653204)]
COG0477	COG0845	z4479	garP	Probable galactarate transporter (D-galactarate permease)	z2509	z2509	Putative efflux pump {UniProtKB/TrEMBL:Q8X7E1}	[TP0840-TP0965 (0.8653204)]
COG0477	COG0845	z3494	z3494	Putative antibiotic efflux protein	z4625	envC	Acriflavine resistance protein E precursor (Protein envC)	[TP0840-TP0965 (0.8653204)]
COG0477	COG0845	z3629	emrY	Multidrug resistance protein Y	z4886	yhiI	Hypothetical protein yhiI precursor	[TP0840-TP0965 (0.8653204)]
COG0477	COG0845	z3982	ygaY	Hypothetical protein ygaY	z3243	mdtA	Multidrug resistance protein mdtA precursor (Multidrug transporter mdtA)	[TP0840-TP0965 (0.8653204)]
COG0477	COG0845	z3807	hcaT	MFS (Major facilitator superfamily) transporter	z4926	mdtE	Multidrug resistance protein mdtE precursor	[TP0840-TP0965 (0.8653204)]
COG0477	COG0845	z5629	xylE	D-xylose-proton symporter (D-xylose transporter)	z2509	z2509	Putative efflux pump {UniProtKB/TrEMBL:Q8X7E1}	[TP0840-TP0965 (0.8653204)]
COG0477	COG0845	z5939	mdtM	Multidrug resistance protein mdtM	z4886	yhiI	Hypothetical protein yhiI precursor	[TP0840-TP0965 (0.8653204)]
COG0477	COG0845	z5255	yieO	Inner membrane transport protein yieO	z0635	z0635	Putative membrane spanning export protein	[TP0840-TP0965 (0.8653204)]
COG0477	COG0845	z1688	mdtG	Multidrug resistance protein mdtG	z0578	lir	Acriflavine resistance protein A precursor	[TP0840-TP0965 (0.8653204)]
COG0477	COG0845	z1244	ycaD	MFS-type transporter protein ycaD	z0635	z0635	Putative membrane spanning export protein	[TP0840-TP0965 (0.8653204)]
COG0477	COG0845	z5713	proP	Proline/betaine transporter (Proline porter II) (PPII)	z0635	z0635	Putative membrane spanning export protein	[TP0840-TP0965 (0.8653204)]
COG0477	COG0845	z4972	yhjX	Inner membrane protein yhjX	z3243	mdtA	Multidrug resistance protein mdtA precursor (Multidrug transporter mdtA)	[TP0840-TP0965 (0.8653204)]
COG0477	COG0845	z5939	mdtM	Multidrug resistance protein mdtM	L7050	L7050	Hemolysin D {UniProtKB/TrEMBL:O82886}	[TP0840-TP0965 (0.8653204)]
COG0477	COG0845	z2875	yebQ	Hypothetical transport protein yebQ	z3243	mdtA	Multidrug resistance protein mdtA precursor (Multidrug transporter mdtA)	[TP0840-TP0965 (0.8653204)]
COG0477	COG0845	z2685	ydhC	Inner membrane transport protein ydhC	z1115	macA	Macrolide-specific efflux protein macA precursor	[TP0840-TP0965 (0.8653204)]
COG0477	COG0845	z2803	ydjE	Inner membrane metabolite transport protein ydjE	z1115	macA	Macrolide-specific efflux protein macA precursor	[TP0840-TP0965 (0.8653204)]
COG0477	COG0845	z5713	proP	Proline/betaine transporter (Proline porter II) (PPII)	z0578	lir	Acriflavine resistance protein A precursor	[TP0840-TP0965 (0.8653204)]
COG0477	COG0845	z4582	nanT	Putative sialic acid transporter (Sialic acid permease)	z0713	cusB	Cation efflux system protein cusB precursor	[TP0840-TP0965 (0.8653204)]
COG0477	COG0845	z4161	araE	Arabinose-proton symporter (Arabinose transporter)	z2509	z2509	Putative efflux pump {UniProtKB/TrEMBL:Q8X7E1}	[TP0840-TP0965 (0.8653204)]
COG0477	COG0845	z4082	z4082	Inner membrane metabolite transport protein ygcS	z0578	lir	Acriflavine resistance protein A precursor	[TP0840-TP0965 (0.8653204)]
COG0477	COG0845	z4083	z4083	Inner membrane metabolite transport protein ygcS	z1115	macA	Macrolide-specific efflux protein macA precursor	[TP0840-TP0965 (0.8653204)]
COG0477	COG0845	z3428	setB	Putative transport {UniProtKB/TrEMBL:Q8X5A4}	z0635	z0635	Putative membrane spanning export protein	[TP0840-TP0965 (0.8653204)]
COG0477	COG0845	z3872	kgtP	Alpha-ketoglutarate permease	z4886	yhiI	Hypothetical protein yhiI precursor	[TP0840-TP0965 (0.8653204)]
COG0477	COG0845	z5933	yjiJ	Putative transport protein	z0578	lir	Acriflavine resistance protein A precursor	[TP0840-TP0965 (0.8653204)]
COG0477	COG0845	z4288	galP	Galactose-proton symporter (Galactose transporter)	z4886	yhiI	Hypothetical protein yhiI precursor	[TP0840-TP0965 (0.8653204)]
COG0477	COG0845	z1702	mdtH	Multidrug resistance protein mdtH	L7050	L7050	Hemolysin D {UniProtKB/TrEMBL:O82886}	[TP0840-TP0965 (0.8653204)]
COG0477	COG0845	z2875	yebQ	Hypothetical transport protein yebQ	z4886	yhiI	Hypothetical protein yhiI precursor	[TP0840-TP0965 (0.8653204)]
COG0477	COG0845	z4479	garP	Probable galactarate transporter (D-galactarate permease)	z1115	macA	Macrolide-specific efflux protein macA precursor	[TP0840-TP0965 (0.8653204)]
COG0477	COG0845	z2718	ydiM	Putative transport system permease protein	z0713	cusB	Cation efflux system protein cusB precursor	[TP0840-TP0965 (0.8653204)]
COG0477	COG0845	z5205	mdtL	Multidrug resistance protein mdtL	z4886	yhiI	Hypothetical protein yhiI precursor	[TP0840-TP0965 (0.8653204)]
COG0477	COG0845	z0453	mhpT	Putative 3-hydroxyphenylpropionic acid transporter	z0578	lir	Acriflavine resistance protein A precursor	[TP0840-TP0965 (0.8653204)]
COG0477	COG0845	z5933	yjiJ	Putative transport protein	z4886	yhiI	Hypothetical protein yhiI precursor	[TP0840-TP0965 (0.8653204)]
COG0477	COG0845	z4153	ygeD	Putative resistance proteins	z1115	macA	Macrolide-specific efflux protein macA precursor	[TP0840-TP0965 (0.8653204)]
COG0477	COG0845	z4153	ygeD	Putative resistance proteins	z4625	envC	Acriflavine resistance protein E precursor (Protein envC)	[TP0840-TP0965 (0.8653204)]
COG0477	COG0845	z1244	ycaD	MFS-type transporter protein ycaD	z2509	z2509	Putative efflux pump {UniProtKB/TrEMBL:Q8X7E1}	[TP0840-TP0965 (0.8653204)]
COG0477	COG0845	z2153	ydfJ	Inner membrane metabolite transport protein ydfJ	L7050	L7050	Hemolysin D {UniProtKB/TrEMBL:O82886}	[TP0840-TP0965 (0.8653204)]
COG0477	COG0845	z4725	gutS	Protein tsgA {UniProtKB/Swiss-Prot:Q8X4S4}	z1115	macA	Macrolide-specific efflux protein macA precursor	[TP0840-TP0965 (0.8653204)]
COG0477	COG0845	z3494	z3494	Putative antibiotic efflux protein	z0578	lir	Acriflavine resistance protein A precursor	[TP0840-TP0965 (0.8653204)]
COG0477	COG0845	z0051	yaaU	Hypothetical metabolite transport protein yaaU	z0635	z0635	Putative membrane spanning export protein	[TP0840-TP0965 (0.8653204)]
COG0477	COG0845	z3872	kgtP	Alpha-ketoglutarate permease	L7050	L7050	Hemolysin D {UniProtKB/TrEMBL:O82886}	[TP0840-TP0965 (0.8653204)]
COG0477	COG0845	z4082	z4082	Inner membrane metabolite transport protein ygcS	z3243	mdtA	Multidrug resistance protein mdtA precursor (Multidrug transporter mdtA)	[TP0840-TP0965 (0.8653204)]
COG0477	COG0845	z4161	araE	Arabinose-proton symporter (Arabinose transporter)	z1115	macA	Macrolide-specific efflux protein macA precursor	[TP0840-TP0965 (0.8653204)]
COG0477	COG0845	z5629	xylE	D-xylose-proton symporter (D-xylose transporter)	L7050	L7050	Hemolysin D {UniProtKB/TrEMBL:O82886}	[TP0840-TP0965 (0.8653204)]
COG0477	COG0845	z3623	cscB	Sucrose transport protein (Sucrose permease)	z1015	ybhG	UPF0194 membrane protein ybhG precursor	[TP0840-TP0965 (0.8653204)]
COG0477	COG0845	z4105	gudP	Probable glucarate transporter (D-glucarate permease)	z0635	z0635	Putative membrane spanning export protein	[TP0840-TP0965 (0.8653204)]
COG0477	COG0845	z0733	entS	Putative transport {UniProtKB/TrEMBL:Q8X534}	z4886	yhiI	Hypothetical protein yhiI precursor	[TP0840-TP0965 (0.8653204)]
COG0477	COG0845	z4479	garP	Probable galactarate transporter (D-galactarate permease)	z4926	mdtE	Multidrug resistance protein mdtE precursor	[TP0840-TP0965 (0.8653204)]
COG0477	COG0845	z3872	kgtP	Alpha-ketoglutarate permease	z1115	macA	Macrolide-specific efflux protein macA precursor	[TP0840-TP0965 (0.8653204)]
COG0477	COG0845	z5713	proP	Proline/betaine transporter (Proline porter II) (PPII)	L7050	L7050	Hemolysin D {UniProtKB/TrEMBL:O82886}	[TP0840-TP0965 (0.8653204)]
COG0477	COG0845	z3504	yfaV	Inner membrane transport protein yfaV	z0713	cusB	Cation efflux system protein cusB precursor	[TP0840-TP0965 (0.8653204)]
COG0477	COG0845	z0453	mhpT	Putative 3-hydroxyphenylpropionic acid transporter	z3243	mdtA	Multidrug resistance protein mdtA precursor (Multidrug transporter mdtA)	[TP0840-TP0965 (0.8653204)]
COG0477	COG0845	z1688	mdtG	Multidrug resistance protein mdtG	z1015	ybhG	UPF0194 membrane protein ybhG precursor	[TP0840-TP0965 (0.8653204)]
COG0477	COG0845	z2590	ynfM	Inner membrane transport protein ynfM	z1115	macA	Macrolide-specific efflux protein macA precursor	[TP0840-TP0965 (0.8653204)]
COG0477	COG0845	z3585	yfcJ	UPF0226 protein yfcJ	z1115	macA	Macrolide-specific efflux protein macA precursor	[TP0840-TP0965 (0.8653204)]
COG0477	COG0845	z3441	bcr	Bicyclomycin resistance protein (Sulfonamide resistance protein)	z2509	z2509	Putative efflux pump {UniProtKB/TrEMBL:Q8X7E1}	[TP0840-TP0965 (0.8653204)]
COG0477	COG0845	z3246	yegB	Inner membrane transport protein yegB	z2509	z2509	Putative efflux pump {UniProtKB/TrEMBL:Q8X7E1}	[TP0840-TP0965 (0.8653204)]
COG0477	COG0845	z5410	yihN	Inner membrane protein yihN	L7050	L7050	Hemolysin D {UniProtKB/TrEMBL:O82886}	[TP0840-TP0965 (0.8653204)]
COG0477	COG0845	z2166	ydeE	Hypothetical MFS-type transporter protein ydeE	z0635	z0635	Putative membrane spanning export protein	[TP0840-TP0965 (0.8653204)]
COG0477	COG0845	z3394	z3394	Putative transporter {UniProtKB/TrEMBL:Q8XEC5}	z1015	ybhG	UPF0194 membrane protein ybhG precursor	[TP0840-TP0965 (0.8653204)]
COG0477	COG0845	z2153	ydfJ	Inner membrane metabolite transport protein ydfJ	z4926	mdtE	Multidrug resistance protein mdtE precursor	[TP0840-TP0965 (0.8653204)]
COG0477	COG0845	z2685	ydhC	Inner membrane transport protein ydhC	z2509	z2509	Putative efflux pump {UniProtKB/TrEMBL:Q8X7E1}	[TP0840-TP0965 (0.8653204)]
COG0477	COG0845	z5410	yihN	Inner membrane protein yihN	z1015	ybhG	UPF0194 membrane protein ybhG precursor	[TP0840-TP0965 (0.8653204)]
COG0477	COG0845	z5410	yihN	Inner membrane protein yihN	z0635	z0635	Putative membrane spanning export protein	[TP0840-TP0965 (0.8653204)]
COG0477	COG0845	z4446	exuT	Hexuronate transporter	z0635	z0635	Putative membrane spanning export protein	[TP0840-TP0965 (0.8653204)]
COG0477	COG0845	z2875	yebQ	Hypothetical transport protein yebQ	z4926	mdtE	Multidrug resistance protein mdtE precursor	[TP0840-TP0965 (0.8653204)]
COG0477	COG0845	z3504	yfaV	Inner membrane transport protein yfaV	z4625	envC	Acriflavine resistance protein E precursor (Protein envC)	[TP0840-TP0965 (0.8653204)]
COG0477	COG0845	z4936	yhjE	Inner membrane metabolite transport protein yhjE	z3243	mdtA	Multidrug resistance protein mdtA precursor (Multidrug transporter mdtA)	[TP0840-TP0965 (0.8653204)]
COG0477	COG0845	z3982	ygaY	Hypothetical protein ygaY	z1115	macA	Macrolide-specific efflux protein macA precursor	[TP0840-TP0965 (0.8653204)]
COG0477	COG0845	z0051	yaaU	Hypothetical metabolite transport protein yaaU	z4625	envC	Acriflavine resistance protein E precursor (Protein envC)	[TP0840-TP0965 (0.8653204)]
COG0477	COG0845	z5410	yihN	Inner membrane protein yihN	z3243	mdtA	Multidrug resistance protein mdtA precursor (Multidrug transporter mdtA)	[TP0840-TP0965 (0.8653204)]
COG0477	COG0845	z4446	exuT	Hexuronate transporter	z3243	mdtA	Multidrug resistance protein mdtA precursor (Multidrug transporter mdtA)	[TP0840-TP0965 (0.8653204)]
COG0477	COG0845	z1702	mdtH	Multidrug resistance protein mdtH	z2509	z2509	Putative efflux pump {UniProtKB/TrEMBL:Q8X7E1}	[TP0840-TP0965 (0.8653204)]
COG0477	COG0845	z2501	z2501	Partial putative membrane transport protein	z1015	ybhG	UPF0194 membrane protein ybhG precursor	[TP0840-TP0965 (0.8653204)]
COG0477	COG0845	z4105	gudP	Probable glucarate transporter (D-glucarate permease)	z3243	mdtA	Multidrug resistance protein mdtA precursor (Multidrug transporter mdtA)	[TP0840-TP0965 (0.8653204)]
COG0477	COG0845	z5523	z5523	Putative citrate permease	z0578	lir	Acriflavine resistance protein A precursor	[TP0840-TP0965 (0.8653204)]
COG0477	COG0845	z5939	mdtM	Multidrug resistance protein mdtM	z0635	z0635	Putative membrane spanning export protein	[TP0840-TP0965 (0.8653204)]
COG0477	COG0845	z4936	yhjE	Inner membrane metabolite transport protein yhjE	z2509	z2509	Putative efflux pump {UniProtKB/TrEMBL:Q8X7E1}	[TP0840-TP0965 (0.8653204)]
COG0477	COG0845	z3494	z3494	Putative antibiotic efflux protein	z1115	macA	Macrolide-specific efflux protein macA precursor	[TP0840-TP0965 (0.8653204)]
COG0477	COG0845	z5933	yjiJ	Putative transport protein	L7050	L7050	Hemolysin D {UniProtKB/TrEMBL:O82886}	[TP0840-TP0965 (0.8653204)]
COG0477	COG0845	z3987	emrB	Multidrug resistance protein B	z4926	mdtE	Multidrug resistance protein mdtE precursor	[TP0840-TP0965 (0.8653204)]
COG0477	COG0845	z5410	yihN	Inner membrane protein yihN	z0713	cusB	Cation efflux system protein cusB precursor	[TP0840-TP0965 (0.8653204)]
COG0477	COG0845	z3394	z3394	Putative transporter {UniProtKB/TrEMBL:Q8XEC5}	z4625	envC	Acriflavine resistance protein E precursor (Protein envC)	[TP0840-TP0965 (0.8653204)]
COG0477	COG0845	z3394	z3394	Putative transporter {UniProtKB/TrEMBL:Q8XEC5}	z3243	mdtA	Multidrug resistance protein mdtA precursor (Multidrug transporter mdtA)	[TP0840-TP0965 (0.8653204)]
COG0477	COG0845	z3987	emrB	Multidrug resistance protein B	z3243	mdtA	Multidrug resistance protein mdtA precursor (Multidrug transporter mdtA)	[TP0840-TP0965 (0.8653204)]
COG0477	COG0845	z5255	yieO	Inner membrane transport protein yieO	z3243	mdtA	Multidrug resistance protein mdtA precursor (Multidrug transporter mdtA)	[TP0840-TP0965 (0.8653204)]
COG0477	COG0845	z3494	z3494	Putative antibiotic efflux protein	z0635	z0635	Putative membrane spanning export protein	[TP0840-TP0965 (0.8653204)]
COG0477	COG0845	z5168	emrD	2-module integral membrane pump; multidrug	z4625	envC	Acriflavine resistance protein E precursor (Protein envC)	[TP0840-TP0965 (0.8653204)]
COG0477	COG0845	z4847	yhhS	UPF0226 protein yhhS	L7050	L7050	Hemolysin D {UniProtKB/TrEMBL:O82886}	[TP0840-TP0965 (0.8653204)]
COG0477	COG0845	z2501	z2501	Partial putative membrane transport protein	z4886	yhiI	Hypothetical protein yhiI precursor	[TP0840-TP0965 (0.8653204)]
COG0477	COG0845	z5956	yjjL	Putative transport protein, cryptic, orf, joins	z3243	mdtA	Multidrug resistance protein mdtA precursor (Multidrug transporter mdtA)	[TP0840-TP0965 (0.8653204)]
COG0477	COG0845	z1702	mdtH	Multidrug resistance protein mdtH	z0578	lir	Acriflavine resistance protein A precursor	[TP0840-TP0965 (0.8653204)]
COG0477	COG0845	z4582	nanT	Putative sialic acid transporter (Sialic acid permease)	z1015	ybhG	UPF0194 membrane protein ybhG precursor	[TP0840-TP0965 (0.8653204)]
COG0477	COG0845	z3807	hcaT	MFS (Major facilitator superfamily) transporter	z2509	z2509	Putative efflux pump {UniProtKB/TrEMBL:Q8X7E1}	[TP0840-TP0965 (0.8653204)]
COG0477	COG0845	z3629	emrY	Multidrug resistance protein Y	z4625	envC	Acriflavine resistance protein E precursor (Protein envC)	[TP0840-TP0965 (0.8653204)]
COG0477	COG0845	z1688	mdtG	Multidrug resistance protein mdtG	z4886	yhiI	Hypothetical protein yhiI precursor	[TP0840-TP0965 (0.8653204)]
COG0477	COG0845	z4847	yhhS	UPF0226 protein yhhS	z1115	macA	Macrolide-specific efflux protein macA precursor	[TP0840-TP0965 (0.8653204)]
COG0477	COG0845	z3807	hcaT	MFS (Major facilitator superfamily) transporter	z1015	ybhG	UPF0194 membrane protein ybhG precursor	[TP0840-TP0965 (0.8653204)]
COG0477	COG0845	z3138	shiA	Putative transport protein, shikimate	z2509	z2509	Putative efflux pump {UniProtKB/TrEMBL:Q8X7E1}	[TP0840-TP0965 (0.8653204)]
COG0477	COG0845	z1244	ycaD	MFS-type transporter protein ycaD	z4625	envC	Acriflavine resistance protein E precursor (Protein envC)	[TP0840-TP0965 (0.8653204)]
COG0477	COG0845	z3504	yfaV	Inner membrane transport protein yfaV	z4886	yhiI	Hypothetical protein yhiI precursor	[TP0840-TP0965 (0.8653204)]
COG0477	COG0845	z4936	yhjE	Inner membrane metabolite transport protein yhjE	z4886	yhiI	Hypothetical protein yhiI precursor	[TP0840-TP0965 (0.8653204)]
COG0477	COG0845	z5410	yihN	Inner membrane protein yihN	z1115	macA	Macrolide-specific efflux protein macA precursor	[TP0840-TP0965 (0.8653204)]
COG0477	COG0845	z3585	yfcJ	UPF0226 protein yfcJ	z0713	cusB	Cation efflux system protein cusB precursor	[TP0840-TP0965 (0.8653204)]
COG0477	COG0845	z4083	z4083	Inner membrane metabolite transport protein ygcS	L7050	L7050	Hemolysin D {UniProtKB/TrEMBL:O82886}	[TP0840-TP0965 (0.8653204)]
COG0477	COG0845	z0530	yajR	Inner membrane transport protein yajR	z0635	z0635	Putative membrane spanning export protein	[TP0840-TP0965 (0.8653204)]
COG0477	COG0845	z2813	ydjK	Hypothetical metabolite transport protein ydjK	z2509	z2509	Putative efflux pump {UniProtKB/TrEMBL:Q8X7E1}	[TP0840-TP0965 (0.8653204)]
COG0477	COG0845	z3494	z3494	Putative antibiotic efflux protein	z3243	mdtA	Multidrug resistance protein mdtA precursor (Multidrug transporter mdtA)	[TP0840-TP0965 (0.8653204)]
COG0477	COG0845	z2503	z2503	Partial putative membrane transport protein	z4625	envC	Acriflavine resistance protein E precursor (Protein envC)	[TP0840-TP0965 (0.8653204)]
COG0477	COG0845	z5255	yieO	Inner membrane transport protein yieO	z4926	mdtE	Multidrug resistance protein mdtE precursor	[TP0840-TP0965 (0.8653204)]
COG0477	COG0845	z5205	mdtL	Multidrug resistance protein mdtL	z0713	cusB	Cation efflux system protein cusB precursor	[TP0840-TP0965 (0.8653204)]
COG0477	COG0845	z4153	ygeD	Putative resistance proteins	z3243	mdtA	Multidrug resistance protein mdtA precursor (Multidrug transporter mdtA)	[TP0840-TP0965 (0.8653204)]
COG0477	COG0845	z4105	gudP	Probable glucarate transporter (D-glucarate permease)	z4625	envC	Acriflavine resistance protein E precursor (Protein envC)	[TP0840-TP0965 (0.8653204)]
COG0477	COG0845	z4086	yqcE	Inner membrane protein yqcE	z1015	ybhG	UPF0194 membrane protein ybhG precursor	[TP0840-TP0965 (0.8653204)]
COG0477	COG0845	z4582	nanT	Putative sialic acid transporter (Sialic acid permease)	z2509	z2509	Putative efflux pump {UniProtKB/TrEMBL:Q8X7E1}	[TP0840-TP0965 (0.8653204)]
COG0477	COG0845	z3629	emrY	Multidrug resistance protein Y	z0578	lir	Acriflavine resistance protein A precursor	[TP0840-TP0965 (0.8653204)]
COG0477	COG0845	z0536	ampG	Protein ampG {UniProtKB/Swiss-Prot:P0AE17}	z0713	cusB	Cation efflux system protein cusB precursor	[TP0840-TP0965 (0.8653204)]
COG0477	COG0845	z3246	yegB	Inner membrane transport protein yegB	L7050	L7050	Hemolysin D {UniProtKB/TrEMBL:O82886}	[TP0840-TP0965 (0.8653204)]
COG0477	COG0845	z2875	yebQ	Hypothetical transport protein yebQ	z1015	ybhG	UPF0194 membrane protein ybhG precursor	[TP0840-TP0965 (0.8653204)]
COG0477	COG0845	z2719	ydiN	Putative amino acid/amine transport protein	z3243	mdtA	Multidrug resistance protein mdtA precursor (Multidrug transporter mdtA)	[TP0840-TP0965 (0.8653204)]
COG0477	COG0845	z4105	gudP	Probable glucarate transporter (D-glucarate permease)	z4926	mdtE	Multidrug resistance protein mdtE precursor	[TP0840-TP0965 (0.8653204)]
COG0477	COG0845	z5629	xylE	D-xylose-proton symporter (D-xylose transporter)	z0713	cusB	Cation efflux system protein cusB precursor	[TP0840-TP0965 (0.8653204)]
COG0477	COG0845	z5956	yjjL	Putative transport protein, cryptic, orf, joins	z4886	yhiI	Hypothetical protein yhiI precursor	[TP0840-TP0965 (0.8653204)]
COG0477	COG0845	z4153	ygeD	Putative resistance proteins	L7050	L7050	Hemolysin D {UniProtKB/TrEMBL:O82886}	[TP0840-TP0965 (0.8653204)]
COG0477	COG0845	z3138	shiA	Putative transport protein, shikimate	z1015	ybhG	UPF0194 membrane protein ybhG precursor	[TP0840-TP0965 (0.8653204)]
COG0477	COG0845	z2166	ydeE	Hypothetical MFS-type transporter protein ydeE	z4625	envC	Acriflavine resistance protein E precursor (Protein envC)	[TP0840-TP0965 (0.8653204)]
COG0477	COG0845	z4086	yqcE	Inner membrane protein yqcE	z3243	mdtA	Multidrug resistance protein mdtA precursor (Multidrug transporter mdtA)	[TP0840-TP0965 (0.8653204)]
COG0477	COG0845	z2153	ydfJ	Inner membrane metabolite transport protein ydfJ	z1115	macA	Macrolide-specific efflux protein macA precursor	[TP0840-TP0965 (0.8653204)]
COG0477	COG0845	z4288	galP	Galactose-proton symporter (Galactose transporter)	z4926	mdtE	Multidrug resistance protein mdtE precursor	[TP0840-TP0965 (0.8653204)]
COG0477	COG0845	z3872	kgtP	Alpha-ketoglutarate permease	z4625	envC	Acriflavine resistance protein E precursor (Protein envC)	[TP0840-TP0965 (0.8653204)]
COG0477	COG0845	z2719	ydiN	Putative amino acid/amine transport protein	z1015	ybhG	UPF0194 membrane protein ybhG precursor	[TP0840-TP0965 (0.8653204)]
COG0477	COG0845	z5168	emrD	2-module integral membrane pump; multidrug	L7050	L7050	Hemolysin D {UniProtKB/TrEMBL:O82886}	[TP0840-TP0965 (0.8653204)]
COG0477	COG0845	z4847	yhhS	UPF0226 protein yhhS	z0635	z0635	Putative membrane spanning export protein	[TP0840-TP0965 (0.8653204)]
COG0477	COG0845	z3872	kgtP	Alpha-ketoglutarate permease	z3243	mdtA	Multidrug resistance protein mdtA precursor (Multidrug transporter mdtA)	[TP0840-TP0965 (0.8653204)]
COG0477	COG0845	z3585	yfcJ	UPF0226 protein yfcJ	z4886	yhiI	Hypothetical protein yhiI precursor	[TP0840-TP0965 (0.8653204)]
COG0477	COG0845	z3585	yfcJ	UPF0226 protein yfcJ	z0635	z0635	Putative membrane spanning export protein	[TP0840-TP0965 (0.8653204)]
COG0477	COG0845	z2685	ydhC	Inner membrane transport protein ydhC	L7050	L7050	Hemolysin D {UniProtKB/TrEMBL:O82886}	[TP0840-TP0965 (0.8653204)]
COG0477	COG0845	z3441	bcr	Bicyclomycin resistance protein (Sulfonamide resistance protein)	z0713	cusB	Cation efflux system protein cusB precursor	[TP0840-TP0965 (0.8653204)]
COG0477	COG0845	z3623	cscB	Sucrose transport protein (Sucrose permease)	z1115	macA	Macrolide-specific efflux protein macA precursor	[TP0840-TP0965 (0.8653204)]
COG0477	COG0845	z2719	ydiN	Putative amino acid/amine transport protein	z1115	macA	Macrolide-specific efflux protein macA precursor	[TP0840-TP0965 (0.8653204)]
COG0477	COG0845	z5255	yieO	Inner membrane transport protein yieO	z2509	z2509	Putative efflux pump {UniProtKB/TrEMBL:Q8X7E1}	[TP0840-TP0965 (0.8653204)]
COG0477	COG0845	z4972	yhjX	Inner membrane protein yhjX	z4886	yhiI	Hypothetical protein yhiI precursor	[TP0840-TP0965 (0.8653204)]
COG0477	COG0845	z0453	mhpT	Putative 3-hydroxyphenylpropionic acid transporter	z0713	cusB	Cation efflux system protein cusB precursor	[TP0840-TP0965 (0.8653204)]
COG0477	COG0845	z0536	ampG	Protein ampG {UniProtKB/Swiss-Prot:P0AE17}	z0578	lir	Acriflavine resistance protein A precursor	[TP0840-TP0965 (0.8653204)]
COG0477	COG0845	z1072	ybjJ	Putative DEOR-type transcriptional regulator	z0635	z0635	Putative membrane spanning export protein	[TP0840-TP0965 (0.8653204)]
COG0477	COG0845	z0598	fsr	Fosmidomycin resistance protein	z1015	ybhG	UPF0194 membrane protein ybhG precursor	[TP0840-TP0965 (0.8653204)]
COG0477	COG0845	z2590	ynfM	Inner membrane transport protein ynfM	z4886	yhiI	Hypothetical protein yhiI precursor	[TP0840-TP0965 (0.8653204)]
COG0477	COG0845	z0536	ampG	Protein ampG {UniProtKB/Swiss-Prot:P0AE17}	z1115	macA	Macrolide-specific efflux protein macA precursor	[TP0840-TP0965 (0.8653204)]
COG0477	COG0845	z4086	yqcE	Inner membrane protein yqcE	z1115	macA	Macrolide-specific efflux protein macA precursor	[TP0840-TP0965 (0.8653204)]
COG0477	COG0845	z2813	ydjK	Hypothetical metabolite transport protein ydjK	z4625	envC	Acriflavine resistance protein E precursor (Protein envC)	[TP0840-TP0965 (0.8653204)]
COG0477	COG0845	z0733	entS	Putative transport {UniProtKB/TrEMBL:Q8X534}	z4926	mdtE	Multidrug resistance protein mdtE precursor	[TP0840-TP0965 (0.8653204)]
COG0477	COG0845	z2685	ydhC	Inner membrane transport protein ydhC	z4886	yhiI	Hypothetical protein yhiI precursor	[TP0840-TP0965 (0.8653204)]
COG0477	COG0845	z2875	yebQ	Hypothetical transport protein yebQ	z2509	z2509	Putative efflux pump {UniProtKB/TrEMBL:Q8X7E1}	[TP0840-TP0965 (0.8653204)]
COG0477	COG0845	z4161	araE	Arabinose-proton symporter (Arabinose transporter)	z4926	mdtE	Multidrug resistance protein mdtE precursor	[TP0840-TP0965 (0.8653204)]
COG0477	COG0845	z2503	z2503	Partial putative membrane transport protein	z0713	cusB	Cation efflux system protein cusB precursor	[TP0840-TP0965 (0.8653204)]
COG0477	COG0845	z4082	z4082	Inner membrane metabolite transport protein ygcS	z0635	z0635	Putative membrane spanning export protein	[TP0840-TP0965 (0.8653204)]
COG0477	COG0845	z0051	yaaU	Hypothetical metabolite transport protein yaaU	z1115	macA	Macrolide-specific efflux protein macA precursor	[TP0840-TP0965 (0.8653204)]
COG0477	COG0845	z2501	z2501	Partial putative membrane transport protein	L7050	L7050	Hemolysin D {UniProtKB/TrEMBL:O82886}	[TP0840-TP0965 (0.8653204)]
COG0477	COG0845	z4083	z4083	Inner membrane metabolite transport protein ygcS	z0713	cusB	Cation efflux system protein cusB precursor	[TP0840-TP0965 (0.8653204)]
COG0477	COG0845	z4972	yhjX	Inner membrane protein yhjX	z0713	cusB	Cation efflux system protein cusB precursor	[TP0840-TP0965 (0.8653204)]
COG0477	COG0845	z2153	ydfJ	Inner membrane metabolite transport protein ydfJ	z0578	lir	Acriflavine resistance protein A precursor	[TP0840-TP0965 (0.8653204)]
COG0477	COG0845	z4083	z4083	Inner membrane metabolite transport protein ygcS	z4625	envC	Acriflavine resistance protein E precursor (Protein envC)	[TP0840-TP0965 (0.8653204)]
COG0477	COG0845	z5939	mdtM	Multidrug resistance protein mdtM	z3243	mdtA	Multidrug resistance protein mdtA precursor (Multidrug transporter mdtA)	[TP0840-TP0965 (0.8653204)]
COG0477	COG0845	z5713	proP	Proline/betaine transporter (Proline porter II) (PPII)	z1115	macA	Macrolide-specific efflux protein macA precursor	[TP0840-TP0965 (0.8653204)]
COG0477	COG0845	z0530	yajR	Inner membrane transport protein yajR	z4625	envC	Acriflavine resistance protein E precursor (Protein envC)	[TP0840-TP0965 (0.8653204)]
COG0477	COG0845	z1072	ybjJ	Putative DEOR-type transcriptional regulator	z2509	z2509	Putative efflux pump {UniProtKB/TrEMBL:Q8X7E1}	[TP0840-TP0965 (0.8653204)]
COG0477	COG0845	z2503	z2503	Partial putative membrane transport protein	z0635	z0635	Putative membrane spanning export protein	[TP0840-TP0965 (0.8653204)]
COG0477	COG0845	z0439	lacY	Galactoside permease {UniProtKB/TrEMBL:Q8X4M4}	z0635	z0635	Putative membrane spanning export protein	[TP0840-TP0965 (0.8653204)]
COG0477	COG0845	z4972	yhjX	Inner membrane protein yhjX	z4926	mdtE	Multidrug resistance protein mdtE precursor	[TP0840-TP0965 (0.8653204)]
COG0477	COG0845	z4288	galP	Galactose-proton symporter (Galactose transporter)	z4625	envC	Acriflavine resistance protein E precursor (Protein envC)	[TP0840-TP0965 (0.8653204)]
COG0477	COG0845	z5956	yjjL	Putative transport protein, cryptic, orf, joins	z0578	lir	Acriflavine resistance protein A precursor	[TP0840-TP0965 (0.8653204)]
COG0477	COG0845	z5168	emrD	2-module integral membrane pump; multidrug	z4926	mdtE	Multidrug resistance protein mdtE precursor	[TP0840-TP0965 (0.8653204)]
COG0477	COG0845	z5956	yjjL	Putative transport protein, cryptic, orf, joins	L7050	L7050	Hemolysin D {UniProtKB/TrEMBL:O82886}	[TP0840-TP0965 (0.8653204)]
COG0477	COG0845	z4847	yhhS	UPF0226 protein yhhS	z3243	mdtA	Multidrug resistance protein mdtA precursor (Multidrug transporter mdtA)	[TP0840-TP0965 (0.8653204)]
COG0477	COG0845	z4083	z4083	Inner membrane metabolite transport protein ygcS	z0578	lir	Acriflavine resistance protein A precursor	[TP0840-TP0965 (0.8653204)]
COG0477	COG0845	z1244	ycaD	MFS-type transporter protein ycaD	z1115	macA	Macrolide-specific efflux protein macA precursor	[TP0840-TP0965 (0.8653204)]
COG0477	COG0845	z2718	ydiM	Putative transport system permease protein	z0578	lir	Acriflavine resistance protein A precursor	[TP0840-TP0965 (0.8653204)]
COG0477	COG0845	z3428	setB	Putative transport {UniProtKB/TrEMBL:Q8X5A4}	L7050	L7050	Hemolysin D {UniProtKB/TrEMBL:O82886}	[TP0840-TP0965 (0.8653204)]
COG0477	COG0845	z5205	mdtL	Multidrug resistance protein mdtL	z0578	lir	Acriflavine resistance protein A precursor	[TP0840-TP0965 (0.8653204)]
COG0477	COG0845	z4446	exuT	Hexuronate transporter	z1015	ybhG	UPF0194 membrane protein ybhG precursor	[TP0840-TP0965 (0.8653204)]
COG0477	COG0845	z3428	setB	Putative transport {UniProtKB/TrEMBL:Q8X5A4}	z1015	ybhG	UPF0194 membrane protein ybhG precursor	[TP0840-TP0965 (0.8653204)]
COG0477	COG0845	z5523	z5523	Putative citrate permease	L7050	L7050	Hemolysin D {UniProtKB/TrEMBL:O82886}	[TP0840-TP0965 (0.8653204)]
COG0477	COG0845	z1702	mdtH	Multidrug resistance protein mdtH	z1115	macA	Macrolide-specific efflux protein macA precursor	[TP0840-TP0965 (0.8653204)]
COG0477	COG0845	z4972	yhjX	Inner membrane protein yhjX	z2509	z2509	Putative efflux pump {UniProtKB/TrEMBL:Q8X7E1}	[TP0840-TP0965 (0.8653204)]
COG0477	COG0845	z4582	nanT	Putative sialic acid transporter (Sialic acid permease)	z3243	mdtA	Multidrug resistance protein mdtA precursor (Multidrug transporter mdtA)	[TP0840-TP0965 (0.8653204)]
COG0477	COG0845	z5168	emrD	2-module integral membrane pump; multidrug	z2509	z2509	Putative efflux pump {UniProtKB/TrEMBL:Q8X7E1}	[TP0840-TP0965 (0.8653204)]
COG0477	COG0845	z0051	yaaU	Hypothetical metabolite transport protein yaaU	z0578	lir	Acriflavine resistance protein A precursor	[TP0840-TP0965 (0.8653204)]
COG0477	COG0845	z5205	mdtL	Multidrug resistance protein mdtL	z1115	macA	Macrolide-specific efflux protein macA precursor	[TP0840-TP0965 (0.8653204)]
COG0477	COG0845	z0733	entS	Putative transport {UniProtKB/TrEMBL:Q8X534}	z4625	envC	Acriflavine resistance protein E precursor (Protein envC)	[TP0840-TP0965 (0.8653204)]
COG0477	COG0845	z3504	yfaV	Inner membrane transport protein yfaV	z1115	macA	Macrolide-specific efflux protein macA precursor	[TP0840-TP0965 (0.8653204)]
COG0477	COG0845	z4582	nanT	Putative sialic acid transporter (Sialic acid permease)	z4926	mdtE	Multidrug resistance protein mdtE precursor	[TP0840-TP0965 (0.8653204)]
COG0477	COG0845	z5205	mdtL	Multidrug resistance protein mdtL	L7050	L7050	Hemolysin D {UniProtKB/TrEMBL:O82886}	[TP0840-TP0965 (0.8653204)]
COG0477	COG0845	z2803	ydjE	Inner membrane metabolite transport protein ydjE	z1015	ybhG	UPF0194 membrane protein ybhG precursor	[TP0840-TP0965 (0.8653204)]
COG0477	COG0845	z0536	ampG	Protein ampG {UniProtKB/Swiss-Prot:P0AE17}	z3243	mdtA	Multidrug resistance protein mdtA precursor (Multidrug transporter mdtA)	[TP0840-TP0965 (0.8653204)]
COG0477	COG0845	z1072	ybjJ	Putative DEOR-type transcriptional regulator	z3243	mdtA	Multidrug resistance protein mdtA precursor (Multidrug transporter mdtA)	[TP0840-TP0965 (0.8653204)]
COG0477	COG0845	z4582	nanT	Putative sialic acid transporter (Sialic acid permease)	z4886	yhiI	Hypothetical protein yhiI precursor	[TP0840-TP0965 (0.8653204)]
COG0477	COG0845	z0536	ampG	Protein ampG {UniProtKB/Swiss-Prot:P0AE17}	z2509	z2509	Putative efflux pump {UniProtKB/TrEMBL:Q8X7E1}	[TP0840-TP0965 (0.8653204)]
COG0477	COG0845	z2685	ydhC	Inner membrane transport protein ydhC	z0578	lir	Acriflavine resistance protein A precursor	[TP0840-TP0965 (0.8653204)]
COG0477	COG0845	z5933	yjiJ	Putative transport protein	z0635	z0635	Putative membrane spanning export protein	[TP0840-TP0965 (0.8653204)]
COG0477	COG0845	z4288	galP	Galactose-proton symporter (Galactose transporter)	z0635	z0635	Putative membrane spanning export protein	[TP0840-TP0965 (0.8653204)]
COG0477	COG0845	z4086	yqcE	Inner membrane protein yqcE	z2509	z2509	Putative efflux pump {UniProtKB/TrEMBL:Q8X7E1}	[TP0840-TP0965 (0.8653204)]
COG0477	COG0845	z5168	emrD	2-module integral membrane pump; multidrug	z1015	ybhG	UPF0194 membrane protein ybhG precursor	[TP0840-TP0965 (0.8653204)]
COG0477	COG0845	z4105	gudP	Probable glucarate transporter (D-glucarate permease)	z1115	macA	Macrolide-specific efflux protein macA precursor	[TP0840-TP0965 (0.8653204)]
COG0477	COG0845	z4972	yhjX	Inner membrane protein yhjX	z0578	lir	Acriflavine resistance protein A precursor	[TP0840-TP0965 (0.8653204)]
COG0477	COG0845	z4446	exuT	Hexuronate transporter	z2509	z2509	Putative efflux pump {UniProtKB/TrEMBL:Q8X7E1}	[TP0840-TP0965 (0.8653204)]
COG0477	COG0845	z5523	z5523	Putative citrate permease	z0635	z0635	Putative membrane spanning export protein	[TP0840-TP0965 (0.8653204)]
COG0477	COG0845	z1702	mdtH	Multidrug resistance protein mdtH	z4926	mdtE	Multidrug resistance protein mdtE precursor	[TP0840-TP0965 (0.8653204)]
COG0477	COG0845	z4153	ygeD	Putative resistance proteins	z2509	z2509	Putative efflux pump {UniProtKB/TrEMBL:Q8X7E1}	[TP0840-TP0965 (0.8653204)]
COG0477	COG0845	z4105	gudP	Probable glucarate transporter (D-glucarate permease)	z2509	z2509	Putative efflux pump {UniProtKB/TrEMBL:Q8X7E1}	[TP0840-TP0965 (0.8653204)]
COG0477	COG0845	z3394	z3394	Putative transporter {UniProtKB/TrEMBL:Q8XEC5}	L7050	L7050	Hemolysin D {UniProtKB/TrEMBL:O82886}	[TP0840-TP0965 (0.8653204)]
COG0477	COG0845	z4083	z4083	Inner membrane metabolite transport protein ygcS	z3243	mdtA	Multidrug resistance protein mdtA precursor (Multidrug transporter mdtA)	[TP0840-TP0965 (0.8653204)]
COG0477	COG0845	z0598	fsr	Fosmidomycin resistance protein	z4886	yhiI	Hypothetical protein yhiI precursor	[TP0840-TP0965 (0.8653204)]
COG0477	COG0845	z2590	ynfM	Inner membrane transport protein ynfM	L7050	L7050	Hemolysin D {UniProtKB/TrEMBL:O82886}	[TP0840-TP0965 (0.8653204)]
COG0477	COG0845	z2501	z2501	Partial putative membrane transport protein	z2509	z2509	Putative efflux pump {UniProtKB/TrEMBL:Q8X7E1}	[TP0840-TP0965 (0.8653204)]
COG0477	COG0845	z0439	lacY	Galactoside permease {UniProtKB/TrEMBL:Q8X4M4}	z0578	lir	Acriflavine resistance protein A precursor	[TP0840-TP0965 (0.8653204)]
COG0477	COG0845	z4161	araE	Arabinose-proton symporter (Arabinose transporter)	z0578	lir	Acriflavine resistance protein A precursor	[TP0840-TP0965 (0.8653204)]
COG0477	COG0845	z1072	ybjJ	Putative DEOR-type transcriptional regulator	z1015	ybhG	UPF0194 membrane protein ybhG precursor	[TP0840-TP0965 (0.8653204)]
COG0477	COG0845	z3394	z3394	Putative transporter {UniProtKB/TrEMBL:Q8XEC5}	z4886	yhiI	Hypothetical protein yhiI precursor	[TP0840-TP0965 (0.8653204)]
COG0477	COG0845	z2685	ydhC	Inner membrane transport protein ydhC	z1015	ybhG	UPF0194 membrane protein ybhG precursor	[TP0840-TP0965 (0.8653204)]
COG0477	COG0845	z5205	mdtL	Multidrug resistance protein mdtL	z1015	ybhG	UPF0194 membrane protein ybhG precursor	[TP0840-TP0965 (0.8653204)]
COG0477	COG0845	z0530	yajR	Inner membrane transport protein yajR	z4886	yhiI	Hypothetical protein yhiI precursor	[TP0840-TP0965 (0.8653204)]
COG0477	COG0845	z3504	yfaV	Inner membrane transport protein yfaV	L7050	L7050	Hemolysin D {UniProtKB/TrEMBL:O82886}	[TP0840-TP0965 (0.8653204)]
COG0477	COG0845	z2501	z2501	Partial putative membrane transport protein	z3243	mdtA	Multidrug resistance protein mdtA precursor (Multidrug transporter mdtA)	[TP0840-TP0965 (0.8653204)]
COG0477	COG0845	z4936	yhjE	Inner membrane metabolite transport protein yhjE	z0578	lir	Acriflavine resistance protein A precursor	[TP0840-TP0965 (0.8653204)]
COG0477	COG0845	z2719	ydiN	Putative amino acid/amine transport protein	z0635	z0635	Putative membrane spanning export protein	[TP0840-TP0965 (0.8653204)]
COG0477	COG0845	z1069	cmr	Multidrug translocase mdfA (Chloramphenicol resistance pump cmr)	z4886	yhiI	Hypothetical protein yhiI precursor	[TP0840-TP0965 (0.8653204)]
COG0477	COG0845	z3623	cscB	Sucrose transport protein (Sucrose permease)	z2509	z2509	Putative efflux pump {UniProtKB/TrEMBL:Q8X7E1}	[TP0840-TP0965 (0.8653204)]
COG0477	COG0845	z3585	yfcJ	UPF0226 protein yfcJ	z3243	mdtA	Multidrug resistance protein mdtA precursor (Multidrug transporter mdtA)	[TP0840-TP0965 (0.8653204)]
COG0477	COG0845	z3138	shiA	Putative transport protein, shikimate	z0713	cusB	Cation efflux system protein cusB precursor	[TP0840-TP0965 (0.8653204)]
COG0477	COG0845	z3623	cscB	Sucrose transport protein (Sucrose permease)	z0635	z0635	Putative membrane spanning export protein	[TP0840-TP0965 (0.8653204)]
COG0477	COG0845	z3982	ygaY	Hypothetical protein ygaY	z4886	yhiI	Hypothetical protein yhiI precursor	[TP0840-TP0965 (0.8653204)]
COG0477	COG0845	z3428	setB	Putative transport {UniProtKB/TrEMBL:Q8X5A4}	z4625	envC	Acriflavine resistance protein E precursor (Protein envC)	[TP0840-TP0965 (0.8653204)]
COG0477	COG0845	z2803	ydjE	Inner membrane metabolite transport protein ydjE	z4625	envC	Acriflavine resistance protein E precursor (Protein envC)	[TP0840-TP0965 (0.8653204)]
COG0477	COG0845	z4479	garP	Probable galactarate transporter (D-galactarate permease)	z3243	mdtA	Multidrug resistance protein mdtA precursor (Multidrug transporter mdtA)	[TP0840-TP0965 (0.8653204)]
COG0477	COG0845	z2813	ydjK	Hypothetical metabolite transport protein ydjK	z1015	ybhG	UPF0194 membrane protein ybhG precursor	[TP0840-TP0965 (0.8653204)]
COG0477	COG0845	z5255	yieO	Inner membrane transport protein yieO	z0578	lir	Acriflavine resistance protein A precursor	[TP0840-TP0965 (0.8653204)]
COG0477	COG0845	z4936	yhjE	Inner membrane metabolite transport protein yhjE	z4625	envC	Acriflavine resistance protein E precursor (Protein envC)	[TP0840-TP0965 (0.8653204)]
COG0477	COG0845	z4086	yqcE	Inner membrane protein yqcE	z0713	cusB	Cation efflux system protein cusB precursor	[TP0840-TP0965 (0.8653204)]
COG0477	COG0845	z3585	yfcJ	UPF0226 protein yfcJ	z4625	envC	Acriflavine resistance protein E precursor (Protein envC)	[TP0840-TP0965 (0.8653204)]
COG0477	COG0845	z3246	yegB	Inner membrane transport protein yegB	z0635	z0635	Putative membrane spanning export protein	[TP0840-TP0965 (0.8653204)]
COG0477	COG0845	z4086	yqcE	Inner membrane protein yqcE	z0635	z0635	Putative membrane spanning export protein	[TP0840-TP0965 (0.8653204)]
COG0477	COG0845	z0439	lacY	Galactoside permease {UniProtKB/TrEMBL:Q8X4M4}	z0713	cusB	Cation efflux system protein cusB precursor	[TP0840-TP0965 (0.8653204)]
COG0477	COG0845	z0439	lacY	Galactoside permease {UniProtKB/TrEMBL:Q8X4M4}	L7050	L7050	Hemolysin D {UniProtKB/TrEMBL:O82886}	[TP0840-TP0965 (0.8653204)]
COG0477	COG0845	z2813	ydjK	Hypothetical metabolite transport protein ydjK	z0578	lir	Acriflavine resistance protein A precursor	[TP0840-TP0965 (0.8653204)]
COG0477	COG0845	z3982	ygaY	Hypothetical protein ygaY	z0635	z0635	Putative membrane spanning export protein	[TP0840-TP0965 (0.8653204)]
COG0477	COG0845	z2719	ydiN	Putative amino acid/amine transport protein	z4625	envC	Acriflavine resistance protein E precursor (Protein envC)	[TP0840-TP0965 (0.8653204)]
COG0477	COG0845	z4153	ygeD	Putative resistance proteins	z0578	lir	Acriflavine resistance protein A precursor	[TP0840-TP0965 (0.8653204)]
COG0477	COG0845	z1072	ybjJ	Putative DEOR-type transcriptional regulator	z4926	mdtE	Multidrug resistance protein mdtE precursor	[TP0840-TP0965 (0.8653204)]
COG0477	COG0845	z0051	yaaU	Hypothetical metabolite transport protein yaaU	z4886	yhiI	Hypothetical protein yhiI precursor	[TP0840-TP0965 (0.8653204)]
COG0477	COG0845	z1069	cmr	Multidrug translocase mdfA (Chloramphenicol resistance pump cmr)	z0713	cusB	Cation efflux system protein cusB precursor	[TP0840-TP0965 (0.8653204)]
COG0477	COG0845	z2803	ydjE	Inner membrane metabolite transport protein ydjE	z4926	mdtE	Multidrug resistance protein mdtE precursor	[TP0840-TP0965 (0.8653204)]
COG0477	COG0845	z3585	yfcJ	UPF0226 protein yfcJ	z4926	mdtE	Multidrug resistance protein mdtE precursor	[TP0840-TP0965 (0.8653204)]
COG0477	COG0845	z3394	z3394	Putative transporter {UniProtKB/TrEMBL:Q8XEC5}	z1115	macA	Macrolide-specific efflux protein macA precursor	[TP0840-TP0965 (0.8653204)]
COG0477	COG0845	z0536	ampG	Protein ampG {UniProtKB/Swiss-Prot:P0AE17}	z1015	ybhG	UPF0194 membrane protein ybhG precursor	[TP0840-TP0965 (0.8653204)]
COG0477	COG0845	z3807	hcaT	MFS (Major facilitator superfamily) transporter	L7050	L7050	Hemolysin D {UniProtKB/TrEMBL:O82886}	[TP0840-TP0965 (0.8653204)]
COG0477	COG0845	z0051	yaaU	Hypothetical metabolite transport protein yaaU	z3243	mdtA	Multidrug resistance protein mdtA precursor (Multidrug transporter mdtA)	[TP0840-TP0965 (0.8653204)]
COG0477	COG0845	z0733	entS	Putative transport {UniProtKB/TrEMBL:Q8X534}	z1115	macA	Macrolide-specific efflux protein macA precursor	[TP0840-TP0965 (0.8653204)]
COG0477	COG0845	z2719	ydiN	Putative amino acid/amine transport protein	z2509	z2509	Putative efflux pump {UniProtKB/TrEMBL:Q8X7E1}	[TP0840-TP0965 (0.8653204)]
COG0477	COG0845	z0733	entS	Putative transport {UniProtKB/TrEMBL:Q8X534}	z0713	cusB	Cation efflux system protein cusB precursor	[TP0840-TP0965 (0.8653204)]
COG0477	COG0845	z4725	gutS	Protein tsgA {UniProtKB/Swiss-Prot:Q8X4S4}	z0635	z0635	Putative membrane spanning export protein	[TP0840-TP0965 (0.8653204)]
COG0477	COG0845	z3807	hcaT	MFS (Major facilitator superfamily) transporter	z0578	lir	Acriflavine resistance protein A precursor	[TP0840-TP0965 (0.8653204)]
COG0477	COG0845	z2813	ydjK	Hypothetical metabolite transport protein ydjK	z4926	mdtE	Multidrug resistance protein mdtE precursor	[TP0840-TP0965 (0.8653204)]
COG0477	COG0845	z3428	setB	Putative transport {UniProtKB/TrEMBL:Q8X5A4}	z3243	mdtA	Multidrug resistance protein mdtA precursor (Multidrug transporter mdtA)	[TP0840-TP0965 (0.8653204)]
COG0477	COG0845	z2501	z2501	Partial putative membrane transport protein	z4926	mdtE	Multidrug resistance protein mdtE precursor	[TP0840-TP0965 (0.8653204)]
COG0477	COG0845	z3441	bcr	Bicyclomycin resistance protein (Sulfonamide resistance protein)	z4886	yhiI	Hypothetical protein yhiI precursor	[TP0840-TP0965 (0.8653204)]
COG0477	COG0845	z4083	z4083	Inner membrane metabolite transport protein ygcS	z4886	yhiI	Hypothetical protein yhiI precursor	[TP0840-TP0965 (0.8653204)]
COG0477	COG0845	z0051	yaaU	Hypothetical metabolite transport protein yaaU	z0713	cusB	Cation efflux system protein cusB precursor	[TP0840-TP0965 (0.8653204)]
COG0477	COG0845	z3441	bcr	Bicyclomycin resistance protein (Sulfonamide resistance protein)	z4926	mdtE	Multidrug resistance protein mdtE precursor	[TP0840-TP0965 (0.8653204)]
COG0477	COG0845	z3982	ygaY	Hypothetical protein ygaY	L7050	L7050	Hemolysin D {UniProtKB/TrEMBL:O82886}	[TP0840-TP0965 (0.8653204)]
COG0477	COG0845	z5410	yihN	Inner membrane protein yihN	z4886	yhiI	Hypothetical protein yhiI precursor	[TP0840-TP0965 (0.8653204)]
COG0477	COG0845	z2590	ynfM	Inner membrane transport protein ynfM	z0635	z0635	Putative membrane spanning export protein	[TP0840-TP0965 (0.8653204)]
COG0477	COG0845	z4288	galP	Galactose-proton symporter (Galactose transporter)	z1115	macA	Macrolide-specific efflux protein macA precursor	[TP0840-TP0965 (0.8653204)]
COG0477	COG0845	z2153	ydfJ	Inner membrane metabolite transport protein ydfJ	z3243	mdtA	Multidrug resistance protein mdtA precursor (Multidrug transporter mdtA)	[TP0840-TP0965 (0.8653204)]
COG0477	COG0845	z4105	gudP	Probable glucarate transporter (D-glucarate permease)	z1015	ybhG	UPF0194 membrane protein ybhG precursor	[TP0840-TP0965 (0.8653204)]
COG0477	COG0845	z3246	yegB	Inner membrane transport protein yegB	z4926	mdtE	Multidrug resistance protein mdtE precursor	[TP0840-TP0965 (0.8653204)]
COG0477	COG0845	z1702	mdtH	Multidrug resistance protein mdtH	z0635	z0635	Putative membrane spanning export protein	[TP0840-TP0965 (0.8653204)]
COG0477	COG0845	z4479	garP	Probable galactarate transporter (D-galactarate permease)	z4625	envC	Acriflavine resistance protein E precursor (Protein envC)	[TP0840-TP0965 (0.8653204)]
COG0477	COG0845	z3872	kgtP	Alpha-ketoglutarate permease	z0635	z0635	Putative membrane spanning export protein	[TP0840-TP0965 (0.8653204)]
COG0477	COG0845	z0453	mhpT	Putative 3-hydroxyphenylpropionic acid transporter	z2509	z2509	Putative efflux pump {UniProtKB/TrEMBL:Q8X7E1}	[TP0840-TP0965 (0.8653204)]
COG0477	COG0845	z2803	ydjE	Inner membrane metabolite transport protein ydjE	z0578	lir	Acriflavine resistance protein A precursor	[TP0840-TP0965 (0.8653204)]
COG0477	COG0845	z3246	yegB	Inner membrane transport protein yegB	z4625	envC	Acriflavine resistance protein E precursor (Protein envC)	[TP0840-TP0965 (0.8653204)]
COG0477	COG0845	z3494	z3494	Putative antibiotic efflux protein	L7050	L7050	Hemolysin D {UniProtKB/TrEMBL:O82886}	[TP0840-TP0965 (0.8653204)]
COG0477	COG0845	z5939	mdtM	Multidrug resistance protein mdtM	z1015	ybhG	UPF0194 membrane protein ybhG precursor	[TP0840-TP0965 (0.8653204)]
COG0477	COG0845	z2875	yebQ	Hypothetical transport protein yebQ	z0635	z0635	Putative membrane spanning export protein	[TP0840-TP0965 (0.8653204)]
COG0305	COG2812	z5650	dnaB	Replicative DNA helicase (EC 3.6.1.-)	z0587	dnaX	DNA polymerase III tau subunit (EC 2.7.7.7) [Contains: DNA polymerase III subunit gamma]	[TP0058-TP1005 (0.7130585)]
COG0188	COG0526	z3484	gyrA	DNA gyrase, subunit A, type II topoisomerase	z3867	trxC	Thioredoxin 2 (EC 1.8.1.8) (Protein-disulfide reductase) (Disulfide reductase) (Trx2)	[TP0005-TP0100 (0.7885434)]
COG0188	COG0526	z3484	gyrA	DNA gyrase, subunit A, type II topoisomerase	z3452	dsbE	Thiol:disulfide interchange protein dsbE (Cytochrome c biogenesis protein ccmG)	[TP0005-TP0100 (0.7885434)]
COG0188	COG0526	z4373	parC	DNA topoisomerase 4 subunit A (EC 5.99.1.-) (Topoisomerase IV subunit A)	z3452	dsbE	Thiol:disulfide interchange protein dsbE (Cytochrome c biogenesis protein ccmG)	[TP0005-TP0100 (0.7885434)]
COG0188	COG0526	z4373	parC	DNA topoisomerase 4 subunit A (EC 5.99.1.-) (Topoisomerase IV subunit A)	z5392	dsf	Thiol:disulfide interchange protein dsbA precursor	[TP0005-TP0100 (0.7885434)]
COG0188	COG0526	z4373	parC	DNA topoisomerase 4 subunit A (EC 5.99.1.-) (Topoisomerase IV subunit A)	z3867	trxC	Thioredoxin 2 (EC 1.8.1.8) (Protein-disulfide reductase) (Disulfide reductase) (Trx2)	[TP0005-TP0100 (0.7885434)]
COG0188	COG0526	z3484	gyrA	DNA gyrase, subunit A, type II topoisomerase	z5392	dsf	Thiol:disulfide interchange protein dsbA precursor	[TP0005-TP0100 (0.7885434)]
COG0188	COG0526	z4373	parC	DNA topoisomerase 4 subunit A (EC 5.99.1.-) (Topoisomerase IV subunit A)	z5291	trxA	Thioredoxin 1 {UniProtKB/Swiss-Prot:P0AA27}	[TP0005-TP0100 (0.7885434)]
COG0188	COG0526	z3484	gyrA	DNA gyrase, subunit A, type II topoisomerase	z5291	trxA	Thioredoxin 1 {UniProtKB/Swiss-Prot:P0AA27}	[TP0005-TP0100 (0.7885434)]
COG0526	COG0771	z5291	trxA	Thioredoxin 1 {UniProtKB/Swiss-Prot:P0AA27}	z0098	murD	UDP-N-acetylmuramoylalanine--D-glutamate ligase (EC 6.3.2.9) (UDP-N- acetylmuramoyl-L-alanyl-D-glutamate synthetase) (D-glutamic acid- adding enzyme)	[TP0100-TP0903 (0.59509045)]
COG0526	COG0771	z3452	dsbE	Thiol:disulfide interchange protein dsbE (Cytochrome c biogenesis protein ccmG)	z0098	murD	UDP-N-acetylmuramoylalanine--D-glutamate ligase (EC 6.3.2.9) (UDP-N- acetylmuramoyl-L-alanyl-D-glutamate synthetase) (D-glutamic acid- adding enzyme)	[TP0100-TP0903 (0.59509045)]
COG0526	COG0771	z5392	dsf	Thiol:disulfide interchange protein dsbA precursor	z0098	murD	UDP-N-acetylmuramoylalanine--D-glutamate ligase (EC 6.3.2.9) (UDP-N- acetylmuramoyl-L-alanyl-D-glutamate synthetase) (D-glutamic acid- adding enzyme)	[TP0100-TP0903 (0.59509045)]
COG0526	COG0771	z3867	trxC	Thioredoxin 2 (EC 1.8.1.8) (Protein-disulfide reductase) (Disulfide reductase) (Trx2)	z0098	murD	UDP-N-acetylmuramoylalanine--D-glutamate ligase (EC 6.3.2.9) (UDP-N- acetylmuramoyl-L-alanyl-D-glutamate synthetase) (D-glutamic acid- adding enzyme)	[TP0100-TP0903 (0.59509045)]
COG1283	COG1286	z5611	yjbB	Putative alpha helix protein	z3575	dedE	Colicin V production protein (Protein dedE) (Pur regulon 18 kDa protein)	[TP0771-TP0522 (0.80866665)]
COG0143	COG0845	z3282	metG	Methionyl-tRNA synthetase (EC 6.1.1.10) (Methionine--tRNA ligase) (MetRS)	z4926	mdtE	Multidrug resistance protein mdtE precursor	[TP0798-TP0965 (0.7246752)]
COG0143	COG0845	z3282	metG	Methionyl-tRNA synthetase (EC 6.1.1.10) (Methionine--tRNA ligase) (MetRS)	z0578	lir	Acriflavine resistance protein A precursor	[TP0798-TP0965 (0.7246752)]
COG0143	COG0845	z3282	metG	Methionyl-tRNA synthetase (EC 6.1.1.10) (Methionine--tRNA ligase) (MetRS)	z4625	envC	Acriflavine resistance protein E precursor (Protein envC)	[TP0798-TP0965 (0.7246752)]
COG0143	COG0845	z3282	metG	Methionyl-tRNA synthetase (EC 6.1.1.10) (Methionine--tRNA ligase) (MetRS)	z0713	cusB	Cation efflux system protein cusB precursor	[TP0798-TP0965 (0.7246752)]
COG0143	COG0845	z3282	metG	Methionyl-tRNA synthetase (EC 6.1.1.10) (Methionine--tRNA ligase) (MetRS)	z1015	ybhG	UPF0194 membrane protein ybhG precursor	[TP0798-TP0965 (0.7246752)]
COG0143	COG0845	z3282	metG	Methionyl-tRNA synthetase (EC 6.1.1.10) (Methionine--tRNA ligase) (MetRS)	z4886	yhiI	Hypothetical protein yhiI precursor	[TP0798-TP0965 (0.7246752)]
COG0143	COG0845	z3282	metG	Methionyl-tRNA synthetase (EC 6.1.1.10) (Methionine--tRNA ligase) (MetRS)	z2509	z2509	Putative efflux pump {UniProtKB/TrEMBL:Q8X7E1}	[TP0798-TP0965 (0.7246752)]
COG0143	COG0845	z3282	metG	Methionyl-tRNA synthetase (EC 6.1.1.10) (Methionine--tRNA ligase) (MetRS)	z3243	mdtA	Multidrug resistance protein mdtA precursor (Multidrug transporter mdtA)	[TP0798-TP0965 (0.7246752)]
COG0143	COG0845	z3282	metG	Methionyl-tRNA synthetase (EC 6.1.1.10) (Methionine--tRNA ligase) (MetRS)	z0635	z0635	Putative membrane spanning export protein	[TP0798-TP0965 (0.7246752)]
COG0143	COG0845	z3282	metG	Methionyl-tRNA synthetase (EC 6.1.1.10) (Methionine--tRNA ligase) (MetRS)	z1115	macA	Macrolide-specific efflux protein macA precursor	[TP0798-TP0965 (0.7246752)]
COG0143	COG0845	z3282	metG	Methionyl-tRNA synthetase (EC 6.1.1.10) (Methionine--tRNA ligase) (MetRS)	L7050	L7050	Hemolysin D {UniProtKB/TrEMBL:O82886}	[TP0798-TP0965 (0.7246752)]
COG1536	COG1868	z3029	fliG	Flagellar motor switch protein fliG	z3035	fliM	Flagellar biosynthesis, component of motor switch	[TP0026-TP0721 (0.9539454)]
COG0301	COG2080	z0526	thiI	Thiamine biosynthesis protein thiI	z0352	yagT	Putative xanthine dehydrogenase yagT iron-sulfur-binding subunit	[TP0559-TP0080 (0.5968554)]
COG0301	COG2080	z0526	thiI	Thiamine biosynthesis protein thiI	z4207	xdhC	Xanthine dehydrogenase iron-sulfur-binding subunit	[TP0559-TP0080 (0.5968554)]
COG0504	COG1475	z4095	pyrG	CTP synthase (EC 6.3.4.2) (UTP--ammonia ligase) (CTP synthetase)	z1204	z1204	Hypothetical protein ECs1387	[TP0305-TP0271 (0.70252794)]
COG0504	COG1475	z4095	pyrG	CTP synthase (EC 6.3.4.2) (UTP--ammonia ligase) (CTP synthetase)	L7086	L7086	Hypothetical protein L7086	[TP0305-TP0271 (0.70252794)]
COG0504	COG1475	z4095	pyrG	CTP synthase (EC 6.3.4.2) (UTP--ammonia ligase) (CTP synthetase)	L7069	B	Protein sopB (Plasmid partition protein B)	[TP0305-TP0271 (0.70252794)]
COG0504	COG1475	z4095	pyrG	CTP synthase (EC 6.3.4.2) (UTP--ammonia ligase) (CTP synthetase)	z0744	ybdM	Hypothetical protein ybdM	[TP0305-TP0271 (0.70252794)]
COG0504	COG1475	z4095	pyrG	CTP synthase (EC 6.3.4.2) (UTP--ammonia ligase) (CTP synthetase)	z1644	z1644	Hypothetical protein ECs1387	[TP0305-TP0271 (0.70252794)]
COG0457	COG3391	z4944/z4945	b3530	Cellulose synthase operon protein C	z2267	yncE	Hypothetical protein yncE precursor	[TP0095-TP0421 (0.8119976)]
COG0457	COG3391	z0698	nfrA	Bacteriophage N4 receptor, outer membrane protein	z2267	yncE	Hypothetical protein yncE precursor	[TP0095-TP0421 (0.8119976)]
COG0457	COG3391	z4173	ygeH	Hypothetical protein ygeH	z2267	yncE	Hypothetical protein yncE precursor	[TP0095-TP0421 (0.8119976)]
COG0457	COG3391	z5127	z5127	Type III secretion system CesD protein	z2267	yncE	Hypothetical protein yncE precursor	[TP0095-TP0421 (0.8119976)]
COG0457	COG3391	z4172	ygeG	Hypothetical protein ygeG	z2267	yncE	Hypothetical protein yncE precursor	[TP0095-TP0421 (0.8119976)]
COG0250	COG0772	z5362	rfaH	Transcriptional activator rfaH	z0780	rodA	Rod shape-determining protein rodA	[TP0236-TP0387 (0.7470728)]
COG0250	COG0772	z5362	rfaH	Transcriptional activator rfaH	z0099	ftsW	Cell division protein ftsW	[TP0236-TP0387 (0.7470728)]
COG0250	COG0772	z5555	nusG	Transcription antitermination protein nusG	z0099	ftsW	Cell division protein ftsW	[TP0236-TP0387 (0.7470728)]
COG0250	COG0772	z5555	nusG	Transcription antitermination protein nusG	z0780	rodA	Rod shape-determining protein rodA	[TP0236-TP0387 (0.7470728)]
COG0227	COG0740	z5061	rpmB	50S ribosomal protein L28	z0542	lopP	ATP-dependent Clp protease proteolytic subunit (EC 3.4.21.92) (Endopeptidase Clp) (Caseinolytic protease) (Protease Ti) (Heat shock protein F21.5)	[TP0362-TP0507 (0.75048)]
COG0227	COG0740	z5061	rpmB	50S ribosomal protein L28	z3097	z3097	ATP-dependent Clp protease proteolytic subunit	[TP0362-TP0507 (0.75048)]
COG0227	COG0740	z5061	rpmB	50S ribosomal protein L28	z2112	z2112	ATP-dependent Clp protease proteolytic subunit	[TP0362-TP0507 (0.75048)]
COG0457	COG0457	z0698	nfrA	Bacteriophage N4 receptor, outer membrane protein	z5127	z5127	Type III secretion system CesD protein	[TP0067-TP0095 (0.6515529)]
COG0457	COG0457	z5127	z5127	Type III secretion system CesD protein	z0698	nfrA	Bacteriophage N4 receptor, outer membrane protein	[TP0067-TP0095 (0.6515529)]
COG0457	COG0457	z4944/z4945	b3530	Cellulose synthase operon protein C	z4944/z4945	b3530	Cellulose synthase operon protein C	[TP0067-TP0095 (0.6515529)]
COG0457	COG0457	z5127	z5127	Type III secretion system CesD protein	z4173	ygeH	Hypothetical protein ygeH	[TP0067-TP0095 (0.6515529)]
COG0457	COG0457	z4173	ygeH	Hypothetical protein ygeH	z5127	z5127	Type III secretion system CesD protein	[TP0067-TP0095 (0.6515529)]
COG0457	COG0457	z0698	nfrA	Bacteriophage N4 receptor, outer membrane protein	z4173	ygeH	Hypothetical protein ygeH	[TP0067-TP0095 (0.6515529)]
COG0457	COG0457	z4173	ygeH	Hypothetical protein ygeH	z0698	nfrA	Bacteriophage N4 receptor, outer membrane protein	[TP0067-TP0095 (0.6515529)]
COG0457	COG0457	z5127	z5127	Type III secretion system CesD protein	z4944/z4945	b3530	Cellulose synthase operon protein C	[TP0067-TP0095 (0.6515529)]
COG0457	COG0457	z4944/z4945	b3530	Cellulose synthase operon protein C	z5127	z5127	Type III secretion system CesD protein	[TP0067-TP0095 (0.6515529)]
COG0457	COG0457	z5127	z5127	Type III secretion system CesD protein	z4172	ygeG	Hypothetical protein ygeG	[TP0067-TP0095 (0.6515529)]
COG0457	COG0457	z4172	ygeG	Hypothetical protein ygeG	z5127	z5127	Type III secretion system CesD protein	[TP0067-TP0095 (0.6515529)]
COG0457	COG0457	z4173	ygeH	Hypothetical protein ygeH	z4944/z4945	b3530	Cellulose synthase operon protein C	[TP0067-TP0095 (0.6515529)]
COG0457	COG0457	z4944/z4945	b3530	Cellulose synthase operon protein C	z4173	ygeH	Hypothetical protein ygeH	[TP0067-TP0095 (0.6515529)]
COG0457	COG0457	z0698	nfrA	Bacteriophage N4 receptor, outer membrane protein	z0698	nfrA	Bacteriophage N4 receptor, outer membrane protein	[TP0067-TP0095 (0.6515529)]
COG0457	COG0457	z4172	ygeG	Hypothetical protein ygeG	z4172	ygeG	Hypothetical protein ygeG	[TP0067-TP0095 (0.6515529)]
COG0457	COG0457	z5127	z5127	Type III secretion system CesD protein	z5127	z5127	Type III secretion system CesD protein	[TP0067-TP0095 (0.6515529)]
COG0457	COG0457	z4173	ygeH	Hypothetical protein ygeH	z4172	ygeG	Hypothetical protein ygeG	[TP0067-TP0095 (0.6515529)]
COG0457	COG0457	z4172	ygeG	Hypothetical protein ygeG	z4173	ygeH	Hypothetical protein ygeH	[TP0067-TP0095 (0.6515529)]
COG0457	COG0457	z0698	nfrA	Bacteriophage N4 receptor, outer membrane protein	z4172	ygeG	Hypothetical protein ygeG	[TP0067-TP0095 (0.6515529)]
COG0457	COG0457	z4172	ygeG	Hypothetical protein ygeG	z0698	nfrA	Bacteriophage N4 receptor, outer membrane protein	[TP0067-TP0095 (0.6515529)]
COG0457	COG0457	z4173	ygeH	Hypothetical protein ygeH	z4173	ygeH	Hypothetical protein ygeH	[TP0067-TP0095 (0.6515529)]
COG0457	COG0457	z4944/z4945	b3530	Cellulose synthase operon protein C	z4172	ygeG	Hypothetical protein ygeG	[TP0067-TP0095 (0.6515529)]
COG0457	COG0457	z4172	ygeG	Hypothetical protein ygeG	z4944/z4945	b3530	Cellulose synthase operon protein C	[TP0067-TP0095 (0.6515529)]
COG0457	COG0457	z0698	nfrA	Bacteriophage N4 receptor, outer membrane protein	z4944/z4945	b3530	Cellulose synthase operon protein C	[TP0067-TP0095 (0.6515529)]
COG0457	COG0457	z4944/z4945	b3530	Cellulose synthase operon protein C	z0698	nfrA	Bacteriophage N4 receptor, outer membrane protein	[TP0067-TP0095 (0.6515529)]
COG0445	COG3839	z5241	gidA	tRNA uridine 5-carboxymethylaminomethyl modification enzyme gidA (Glucose-inhibited division protein A)	z4818	ugpC	sn-glycerol-3-phosphate transport ATP-binding protein ugpC	[TP0044-TP0804 (0.81002605)]
COG0445	COG3839	z5241	gidA	tRNA uridine 5-carboxymethylaminomethyl modification enzyme gidA (Glucose-inhibited division protein A)	z5633	malK	Maltose/maltodextrin import ATP-binding protein malK (EC 3.6.3.19)	[TP0044-TP0804 (0.81002605)]
COG0445	COG3839	z5241	gidA	tRNA uridine 5-carboxymethylaminomethyl modification enzyme gidA (Glucose-inhibited division protein A)	z2463	ycjV	Hypothetical ABC transporter ATP-binding protein ycjV	[TP0044-TP0804 (0.81002605)]
COG0103	COG0211	z4588	rpsI	30S ribosomal protein S9	z4547	rpmA	50S ribosomal protein L27	[TP1024-TP0743 (0.87139803)]
COG0472	COG1512	z0097	murX	Phospho-N-acetylmuramoyl-pentapeptide-transferase (EC 2.7.8.13) (UDP- MurNAc-pentapeptide phosphotransferase)	z4092	z4092	Hypothetical protein {UniProtKB/TrEMBL:Q8X7Q9}	[TP0345-TP0561 (0.53951585)]
COG0472	COG1512	z5295	rfe	Undecaprenyl-phosphate alpha-N-acetylglucosaminyl 1-phosphate transferase (EC 2.7.8.-) (UDP-GlcNAc:undecaprenyl-phosphate GlcNAc-1- phosphate transferase)	z4091	z4091	Hypothetical protein {UniProtKB/TrEMBL:Q8X7R1}	[TP0345-TP0561 (0.53951585)]
COG0472	COG1512	z5295	rfe	Undecaprenyl-phosphate alpha-N-acetylglucosaminyl 1-phosphate transferase (EC 2.7.8.-) (UDP-GlcNAc:undecaprenyl-phosphate GlcNAc-1- phosphate transferase)	z4093	z4093	Hypothetical protein {UniProtKB/TrEMBL:Q8X7Q8}	[TP0345-TP0561 (0.53951585)]
COG0472	COG1512	z0097	murX	Phospho-N-acetylmuramoyl-pentapeptide-transferase (EC 2.7.8.13) (UDP- MurNAc-pentapeptide phosphotransferase)	z4091	z4091	Hypothetical protein {UniProtKB/TrEMBL:Q8X7R1}	[TP0345-TP0561 (0.53951585)]
COG0472	COG1512	z0097	murX	Phospho-N-acetylmuramoyl-pentapeptide-transferase (EC 2.7.8.13) (UDP- MurNAc-pentapeptide phosphotransferase)	z4093	z4093	Hypothetical protein {UniProtKB/TrEMBL:Q8X7Q8}	[TP0345-TP0561 (0.53951585)]
COG0472	COG1512	z5295	rfe	Undecaprenyl-phosphate alpha-N-acetylglucosaminyl 1-phosphate transferase (EC 2.7.8.-) (UDP-GlcNAc:undecaprenyl-phosphate GlcNAc-1- phosphate transferase)	z4092	z4092	Hypothetical protein {UniProtKB/TrEMBL:Q8X7Q9}	[TP0345-TP0561 (0.53951585)]
COG0530	COG0741	z4559	yrbG	Inner membrane protein yrbG	z0235	dniR	Membrane-bound lytic murein transglycosylase D precursor (EC 3.2.1.-) (Murein hydrolase D) (Regulatory protein dniR)	[TP1034-TP0043 (0.7823198)]
COG0530	COG0741	z4559	yrbG	Inner membrane protein yrbG	z5994	slt	Soluble lytic murein transglycosylase precursor (EC 3.2.1.-) (Slt70) (Exomuramidase)	[TP1034-TP0043 (0.7823198)]
COG0530	COG0741	z4559	yrbG	Inner membrane protein yrbG	z1956	sltZ	Membrane-bound lytic murein transglycosylase E (EC 3.2.1.-) (Murein hydrolase E)	[TP1034-TP0043 (0.7823198)]
COG0530	COG0741	z4559	yrbG	Inner membrane protein yrbG	z4175	pbl	Peptidoglycan-binding-like protein precursor	[TP1034-TP0043 (0.7823198)]
COG0530	COG0741	z4559	yrbG	Inner membrane protein yrbG	z5131	z5131	, complete genome {UniProtKB/TrEMBL:Q7DB60}	[TP1034-TP0043 (0.7823198)]
COG0530	COG0741	z4559	yrbG	Inner membrane protein yrbG	z4308	mltC	Membrane-bound lytic murein transglycosylase C precursor (EC 3.2.1.-) (Murein hydrolase C)	[TP1034-TP0043 (0.7823198)]
COG1285	COG1684	z4920	yhiD	Hypothetical protein yhiD	z3040	fliR	Flagellar biosynthesis {UniProtKB/TrEMBL:Q8XBA1}	[TP0774-TP0716 (0.78400123)]
COG0621	COG2812	z1061	yliG	Hypothetical UPF0004 protein yliG	z0587	dnaX	DNA polymerase III tau subunit (EC 2.7.7.7) [Contains: DNA polymerase III subunit gamma]	[TP0754-TP1005 (0.5550382)]
COG0621	COG2812	z0810	yleA	Hypothetical UPF0004 protein yleA	z0587	dnaX	DNA polymerase III tau subunit (EC 2.7.7.7) [Contains: DNA polymerase III subunit gamma]	[TP0754-TP1005 (0.5550382)]
COG0739	COG1418	z2908	yebA	Hypothetical metalloprotease yebA precursor (EC 3.4.24.-) (ORFU)	z3055	yedJ	Hypothetical protein yedJ	[TP0702-TP1018 (0.7620277)]
COG0739	COG1418	z4203	ygeR	Putative lipoprotein {UniProtKB/TrEMBL:Q8X3L6}	z3055	yedJ	Hypothetical protein yedJ	[TP0702-TP1018 (0.7620277)]
COG0739	COG1418	z4050	nlpD	Lipoprotein {UniProtKB/TrEMBL:Q8X7Z3}	z3055	yedJ	Hypothetical protein yedJ	[TP0702-TP1018 (0.7620277)]
COG0739	COG1344	z4203	ygeR	Putative lipoprotein {UniProtKB/TrEMBL:Q8X3L6}	z3013	z3013	Flagellar biosynthesis; flagellin, filament	[TP0702-TP0870 (0.64395046)]
COG0739	COG1344	z2908	yebA	Hypothetical metalloprotease yebA precursor (EC 3.4.24.-) (ORFU)	z3013	z3013	Flagellar biosynthesis; flagellin, filament	[TP0702-TP0870 (0.64395046)]
COG0739	COG1344	z2908	yebA	Hypothetical metalloprotease yebA precursor (EC 3.4.24.-) (ORFU)	z1721	flaT	Flagellar hook-associated protein 3 (HAP3) (Hook-filament junction protein)	[TP0702-TP0870 (0.64395046)]
COG0739	COG1344	z4050	nlpD	Lipoprotein {UniProtKB/TrEMBL:Q8X7Z3}	z3013	z3013	Flagellar biosynthesis; flagellin, filament	[TP0702-TP0870 (0.64395046)]
COG0739	COG1344	z4203	ygeR	Putative lipoprotein {UniProtKB/TrEMBL:Q8X3L6}	z1721	flaT	Flagellar hook-associated protein 3 (HAP3) (Hook-filament junction protein)	[TP0702-TP0870 (0.64395046)]
COG0739	COG1344	z4050	nlpD	Lipoprotein {UniProtKB/TrEMBL:Q8X7Z3}	z1721	flaT	Flagellar hook-associated protein 3 (HAP3) (Hook-filament junction protein)	[TP0702-TP0870 (0.64395046)]
COG0442	COG4591	z0206	proS	Prolyl-tRNA synthetase (EC 6.1.1.15) (Proline--tRNA ligase) (ProRS) (Global RNA synthesis factor)	z1759	lolE	Lipoprotein-releasing system transmembrane protein lolE	[TP0160-TP0582 (0.74148)]
COG0442	COG4591	z0206	proS	Prolyl-tRNA synthetase (EC 6.1.1.15) (Proline--tRNA ligase) (ProRS) (Global RNA synthesis factor)	z1554	z1554	, complete genome {UniProtKB/TrEMBL:Q8XAM0}	[TP0160-TP0582 (0.74148)]
COG0442	COG4591	z0206	proS	Prolyl-tRNA synthetase (EC 6.1.1.15) (Proline--tRNA ligase) (ProRS) (Global RNA synthesis factor)	z1757	lolC	Lipoprotein-releasing system transmembrane protein lolC	[TP0160-TP0582 (0.74148)]
COG0693	COG0761	z3059	hchA	Chaperone protein hchA (Hsp31) (EcHsp31)	z0034	lytB	4-hydroxy-3-methylbut-2-enyl diphosphate reductase (EC 1.17.1.2)	[TP0445-TP0547 (0.53976095)]
COG0693	COG0761	z0527	thiJ	4-methyl-5(Beta-hydroxyethyl)-thiazole	z0034	lytB	4-hydroxy-3-methylbut-2-enyl diphosphate reductase (EC 1.17.1.2)	[TP0445-TP0547 (0.53976095)]
COG0693	COG0761	z4512	yhbO	Hypothetical protein yhbO	z0034	lytB	4-hydroxy-3-methylbut-2-enyl diphosphate reductase (EC 1.17.1.2)	[TP0445-TP0547 (0.53976095)]
COG1536	COG4786	z3029	fliG	Flagellar motor switch protein fliG	z1716	flgG	Flagellar basal-body rod protein flgG (Distal rod protein)	[TP0026-TP0961 (0.8107165)]
COG0223	COG0664	z4658	fmt	Methionyl-tRNA formyltransferase (EC 2.1.2.9)	z4718	cap	Catabolite gene activator (cAMP receptor protein) (cAMP-regulatory protein)	[TP0756-TP0995 (0.69102824)]
COG0223	COG0664	z4658	fmt	Methionyl-tRNA formyltransferase (EC 2.1.2.9)	z3420	nsr	Regulatory protein nsr	[TP0756-TP0995 (0.69102824)]
COG0223	COG0664	z4658	fmt	Methionyl-tRNA formyltransferase (EC 2.1.2.9)	z2433	fnr	Fumarate and nitrate reduction regulatory protein	[TP0756-TP0995 (0.69102824)]
COG0697	COG0716	z5146	yicL	Inner membrane transport protein yicL	z4233	fldB	Flavodoxin-2 {UniProtKB/Swiss-Prot:P0ABY6}	[TP0986-TP0925 (0.8288174)]
COG0697	COG0716	z2238	yddG	Inner membrane protein yddG	z0832	fldA	Flavodoxin-1 {UniProtKB/Swiss-Prot:P61951}	[TP0986-TP0925 (0.8288174)]
COG0697	COG0716	z5146	yicL	Inner membrane transport protein yicL	z4106	yqcA	Hypothetical protein yqcA	[TP0986-TP0925 (0.8288174)]
COG0697	COG0716	z5821	ytfF	Putative transmembrane subunit	z4106	yqcA	Hypothetical protein yqcA	[TP0986-TP0925 (0.8288174)]
COG0697	COG0716	z2168	eamA	Probable amino acid metabolite efflux pump	z0832	fldA	Flavodoxin-1 {UniProtKB/Swiss-Prot:P61951}	[TP0986-TP0925 (0.8288174)]
COG0697	COG0716	z2168	eamA	Probable amino acid metabolite efflux pump	z4106	yqcA	Hypothetical protein yqcA	[TP0986-TP0925 (0.8288174)]
COG0697	COG0716	z3516	yfbW	No significant matches {UniProtKB/TrEMBL:Q8X4J8}	z5243	mioC	Protein mioC {UniProtKB/Swiss-Prot:P58208}	[TP0986-TP0925 (0.8288174)]
COG0697	COG0716	z2238	yddG	Inner membrane protein yddG	z4106	yqcA	Hypothetical protein yqcA	[TP0986-TP0925 (0.8288174)]
COG0697	COG0716	z3516	yfbW	No significant matches {UniProtKB/TrEMBL:Q8X4J8}	z4233	fldB	Flavodoxin-2 {UniProtKB/Swiss-Prot:P0ABY6}	[TP0986-TP0925 (0.8288174)]
COG0697	COG0716	z5498	yijE	Inner membrane transport protein yijE	z0832	fldA	Flavodoxin-1 {UniProtKB/Swiss-Prot:P61951}	[TP0986-TP0925 (0.8288174)]
COG0697	COG0716	z3517	yfbJ	UPF0188 membrane protein yfbJ	z4233	fldB	Flavodoxin-2 {UniProtKB/Swiss-Prot:P0ABY6}	[TP0986-TP0925 (0.8288174)]
COG0697	COG0716	z3050	yedA	Inner membrane transport protein yedA	z0832	fldA	Flavodoxin-1 {UniProtKB/Swiss-Prot:P61951}	[TP0986-TP0925 (0.8288174)]
COG0697	COG0716	z2238	yddG	Inner membrane protein yddG	z5243	mioC	Protein mioC {UniProtKB/Swiss-Prot:P58208}	[TP0986-TP0925 (0.8288174)]
COG0697	COG0716	z5498	yijE	Inner membrane transport protein yijE	z4106	yqcA	Hypothetical protein yqcA	[TP0986-TP0925 (0.8288174)]
COG0697	COG0716	z5498	yijE	Inner membrane transport protein yijE	z5243	mioC	Protein mioC {UniProtKB/Swiss-Prot:P58208}	[TP0986-TP0925 (0.8288174)]
COG0697	COG0716	z2168	eamA	Probable amino acid metabolite efflux pump	z4233	fldB	Flavodoxin-2 {UniProtKB/Swiss-Prot:P0ABY6}	[TP0986-TP0925 (0.8288174)]
COG0697	COG0716	z3050	yedA	Inner membrane transport protein yedA	z4106	yqcA	Hypothetical protein yqcA	[TP0986-TP0925 (0.8288174)]
COG0697	COG0716	z3517	yfbJ	UPF0188 membrane protein yfbJ	z4106	yqcA	Hypothetical protein yqcA	[TP0986-TP0925 (0.8288174)]
COG0697	COG0716	z5146	yicL	Inner membrane transport protein yicL	z0832	fldA	Flavodoxin-1 {UniProtKB/Swiss-Prot:P61951}	[TP0986-TP0925 (0.8288174)]
COG0697	COG0716	z4546	yhbE	Inner membrane transport protein yhbE	z4233	fldB	Flavodoxin-2 {UniProtKB/Swiss-Prot:P0ABY6}	[TP0986-TP0925 (0.8288174)]
COG0697	COG0716	z5821	ytfF	Putative transmembrane subunit	z0832	fldA	Flavodoxin-1 {UniProtKB/Swiss-Prot:P61951}	[TP0986-TP0925 (0.8288174)]
COG0697	COG0716	z5452	rhaT	L-rhamnose-proton symporter (L-rhamnose-H(+) transport protein)	z4106	yqcA	Hypothetical protein yqcA	[TP0986-TP0925 (0.8288174)]
COG0697	COG0716	z3517	yfbJ	UPF0188 membrane protein yfbJ	z0832	fldA	Flavodoxin-1 {UniProtKB/Swiss-Prot:P61951}	[TP0986-TP0925 (0.8288174)]
COG0697	COG0716	z4546	yhbE	Inner membrane transport protein yhbE	z4106	yqcA	Hypothetical protein yqcA	[TP0986-TP0925 (0.8288174)]
COG0697	COG0716	z5452	rhaT	L-rhamnose-proton symporter (L-rhamnose-H(+) transport protein)	z0832	fldA	Flavodoxin-1 {UniProtKB/Swiss-Prot:P61951}	[TP0986-TP0925 (0.8288174)]
COG0697	COG0716	z5146	yicL	Inner membrane transport protein yicL	z5243	mioC	Protein mioC {UniProtKB/Swiss-Prot:P58208}	[TP0986-TP0925 (0.8288174)]
COG0697	COG0716	z5348	yigM	Hypothetical membrane protein yigM	z4106	yqcA	Hypothetical protein yqcA	[TP0986-TP0925 (0.8288174)]
COG0697	COG0716	z4546	yhbE	Inner membrane transport protein yhbE	z0832	fldA	Flavodoxin-1 {UniProtKB/Swiss-Prot:P61951}	[TP0986-TP0925 (0.8288174)]
COG0697	COG0716	z3050	yedA	Inner membrane transport protein yedA	z5243	mioC	Protein mioC {UniProtKB/Swiss-Prot:P58208}	[TP0986-TP0925 (0.8288174)]
COG0697	COG0716	z2238	yddG	Inner membrane protein yddG	z4233	fldB	Flavodoxin-2 {UniProtKB/Swiss-Prot:P0ABY6}	[TP0986-TP0925 (0.8288174)]
COG0697	COG0716	z5498	yijE	Inner membrane transport protein yijE	z4233	fldB	Flavodoxin-2 {UniProtKB/Swiss-Prot:P0ABY6}	[TP0986-TP0925 (0.8288174)]
COG0697	COG0716	z3516	yfbW	No significant matches {UniProtKB/TrEMBL:Q8X4J8}	z4106	yqcA	Hypothetical protein yqcA	[TP0986-TP0925 (0.8288174)]
COG0697	COG0716	z5348	yigM	Hypothetical membrane protein yigM	z4233	fldB	Flavodoxin-2 {UniProtKB/Swiss-Prot:P0ABY6}	[TP0986-TP0925 (0.8288174)]
COG0697	COG0716	z5452	rhaT	L-rhamnose-proton symporter (L-rhamnose-H(+) transport protein)	z4233	fldB	Flavodoxin-2 {UniProtKB/Swiss-Prot:P0ABY6}	[TP0986-TP0925 (0.8288174)]
COG0697	COG0716	z5821	ytfF	Putative transmembrane subunit	z5243	mioC	Protein mioC {UniProtKB/Swiss-Prot:P58208}	[TP0986-TP0925 (0.8288174)]
COG0697	COG0716	z5348	yigM	Hypothetical membrane protein yigM	z0832	fldA	Flavodoxin-1 {UniProtKB/Swiss-Prot:P61951}	[TP0986-TP0925 (0.8288174)]
COG0697	COG0716	z4546	yhbE	Inner membrane transport protein yhbE	z5243	mioC	Protein mioC {UniProtKB/Swiss-Prot:P58208}	[TP0986-TP0925 (0.8288174)]
COG0697	COG0716	z3050	yedA	Inner membrane transport protein yedA	z4233	fldB	Flavodoxin-2 {UniProtKB/Swiss-Prot:P0ABY6}	[TP0986-TP0925 (0.8288174)]
COG0697	COG0716	z5452	rhaT	L-rhamnose-proton symporter (L-rhamnose-H(+) transport protein)	z5243	mioC	Protein mioC {UniProtKB/Swiss-Prot:P58208}	[TP0986-TP0925 (0.8288174)]
COG0697	COG0716	z3516	yfbW	No significant matches {UniProtKB/TrEMBL:Q8X4J8}	z0832	fldA	Flavodoxin-1 {UniProtKB/Swiss-Prot:P61951}	[TP0986-TP0925 (0.8288174)]
COG0697	COG0716	z2168	eamA	Probable amino acid metabolite efflux pump	z5243	mioC	Protein mioC {UniProtKB/Swiss-Prot:P58208}	[TP0986-TP0925 (0.8288174)]
COG0697	COG0716	z5821	ytfF	Putative transmembrane subunit	z4233	fldB	Flavodoxin-2 {UniProtKB/Swiss-Prot:P0ABY6}	[TP0986-TP0925 (0.8288174)]
COG0697	COG0716	z5348	yigM	Hypothetical membrane protein yigM	z5243	mioC	Protein mioC {UniProtKB/Swiss-Prot:P58208}	[TP0986-TP0925 (0.8288174)]
COG0697	COG0716	z3517	yfbJ	UPF0188 membrane protein yfbJ	z5243	mioC	Protein mioC {UniProtKB/Swiss-Prot:P58208}	[TP0986-TP0925 (0.8288174)]
COG0465	COG4591	z4540	hflB	Cell division protein ftsH (EC 3.4.24.-)	z1759	lolE	Lipoprotein-releasing system transmembrane protein lolE	[TP0765-TP0582 (0.6598422)]
COG0465	COG4591	z4540	hflB	Cell division protein ftsH (EC 3.4.24.-)	z1554	z1554	, complete genome {UniProtKB/TrEMBL:Q8XAM0}	[TP0765-TP0582 (0.6598422)]
COG0465	COG4591	z4540	hflB	Cell division protein ftsH (EC 3.4.24.-)	z1757	lolC	Lipoprotein-releasing system transmembrane protein lolC	[TP0765-TP0582 (0.6598422)]
COG0773	COG0817	z0101	murC	UDP-N-acetylmuramate--L-alanine ligase (EC 6.3.2.8) (UDP-N- acetylmuramoyl-L-alanine synthetase)	z2915	ruvC	Crossover junction endodeoxyribonuclease ruvC (EC 3.1.22.4) (Holliday junction nuclease ruvC) (Holliday junction resolvase ruvC)	[TP0341-TP0517 (0.7285616)]
COG0773	COG0817	z5843	mpl	UDP-N-acetylmuramate:L-alanyl-gamma-D-glutamyl-meso-diaminopimelate ligase (EC 6.3.2.-) (Murein peptide ligase)	z2915	ruvC	Crossover junction endodeoxyribonuclease ruvC (EC 3.1.22.4) (Holliday junction nuclease ruvC) (Holliday junction resolvase ruvC)	[TP0341-TP0517 (0.7285616)]
COG0272	COG0773	z3677	ligA	DNA ligase (EC 6.5.1.2) (Polydeoxyribonucleotide synthase [NAD+])	z5843	mpl	UDP-N-acetylmuramate:L-alanyl-gamma-D-glutamyl-meso-diaminopimelate ligase (EC 6.3.2.-) (Murein peptide ligase)	[TP0634-TP0341 (0.8201813)]
COG0272	COG0773	z3677	ligA	DNA ligase (EC 6.5.1.2) (Polydeoxyribonucleotide synthase [NAD+])	z0101	murC	UDP-N-acetylmuramate--L-alanine ligase (EC 6.3.2.8) (UDP-N- acetylmuramoyl-L-alanine synthetase)	[TP0634-TP0341 (0.8201813)]
COG0272	COG0773	z5073	yicF	Hypothetical DNA ligase-like protein yicF	z0101	murC	UDP-N-acetylmuramate--L-alanine ligase (EC 6.3.2.8) (UDP-N- acetylmuramoyl-L-alanine synthetase)	[TP0634-TP0341 (0.8201813)]
COG0272	COG0773	z5073	yicF	Hypothetical DNA ligase-like protein yicF	z5843	mpl	UDP-N-acetylmuramate:L-alanyl-gamma-D-glutamyl-meso-diaminopimelate ligase (EC 6.3.2.-) (Murein peptide ligase)	[TP0634-TP0341 (0.8201813)]
COG1344	COG2882	z1721	flaT	Flagellar hook-associated protein 3 (HAP3) (Hook-filament junction protein)	z3032	fliJ	Flagellar fliJ protein {UniProtKB/TrEMBL:Q8XBA8}	[TP0868-TP0403 (0.93215036)]
COG1344	COG2882	z3013	z3013	Flagellar biosynthesis; flagellin, filament	z3032	fliJ	Flagellar fliJ protein {UniProtKB/TrEMBL:Q8XBA8}	[TP0868-TP0403 (0.93215036)]
COG1512	COG2095	z4092	z4092	Hypothetical protein {UniProtKB/TrEMBL:Q8X7Q9}	z4798	yhgN	UPF0056 inner membrane protein yhgN	[TP0561-TP0988 (0.5704539)]
COG1512	COG2095	z4093	z4093	Hypothetical protein {UniProtKB/TrEMBL:Q8X7Q8}	z4798	yhgN	UPF0056 inner membrane protein yhgN	[TP0561-TP0988 (0.5704539)]
COG1512	COG2095	z4092	z4092	Hypothetical protein {UniProtKB/TrEMBL:Q8X7Q9}	z2017	ychE	Hypothetical UPF0056 protein yhcE	[TP0561-TP0988 (0.5704539)]
COG1512	COG2095	z4093	z4093	Hypothetical protein {UniProtKB/TrEMBL:Q8X7Q8}	z2017	ychE	Hypothetical UPF0056 protein yhcE	[TP0561-TP0988 (0.5704539)]
COG1512	COG2095	z4092	z4092	Hypothetical protein {UniProtKB/TrEMBL:Q8X7Q9}	z2172	b1529	Multiple antibiotic resistance protein marC	[TP0561-TP0988 (0.5704539)]
COG1512	COG2095	z4091	z4091	Hypothetical protein {UniProtKB/TrEMBL:Q8X7R1}	z4798	yhgN	UPF0056 inner membrane protein yhgN	[TP0561-TP0988 (0.5704539)]
COG1512	COG2095	z4091	z4091	Hypothetical protein {UniProtKB/TrEMBL:Q8X7R1}	z2172	b1529	Multiple antibiotic resistance protein marC	[TP0561-TP0988 (0.5704539)]
COG1512	COG2095	z4091	z4091	Hypothetical protein {UniProtKB/TrEMBL:Q8X7R1}	z2017	ychE	Hypothetical UPF0056 protein yhcE	[TP0561-TP0988 (0.5704539)]
COG1512	COG2095	z4093	z4093	Hypothetical protein {UniProtKB/TrEMBL:Q8X7Q8}	z2172	b1529	Multiple antibiotic resistance protein marC	[TP0561-TP0988 (0.5704539)]
COG1652	COG1684	z3964	ygaU	Hypothetical protein ygaU	z3040	fliR	Flagellar biosynthesis {UniProtKB/TrEMBL:Q8XBA1}	[TP0042-TP0716 (0.75048)]
COG0301	COG0566	z0526	thiI	Thiamine biosynthesis protein thiI	z3865	yfiF	Hypothetical tRNA/rRNA methyltransferase yfiF (EC 2.1.1.-)	[TP0559-TP0054 (0.678511)]
COG0301	COG0566	z0526	thiI	Thiamine biosynthesis protein thiI	z5787	rlmB	23S rRNA (guanosine-2'-O-)-methyltransferase rlmB (EC 2.1.1.-) (23S rRNA Gm2251 2'-O-methyltransferase)	[TP0559-TP0054 (0.678511)]
COG0301	COG0566	z0526	thiI	Thiamine biosynthesis protein thiI	z5077	trmH	tRNA guanosine-2'-O-methyltransferase (EC 2.1.1.34) (tRNA [Gm18] methyltransferase)	[TP0559-TP0054 (0.678511)]
COG0353	COG0514	z0589	recR	Recombination protein recR	z4802	z4802	Putative ATP-dependent DNA helicase	[TP1004-TP0103 (0.6917512)]
COG0353	COG0514	z0589	recR	Recombination protein recR	z4803	z4803	Putative ATP-dependent DNA helicase	[TP1004-TP0103 (0.6917512)]
COG0353	COG0514	z0589	recR	Recombination protein recR	z4801	z4801	Putative ATP-dependent DNA helicase	[TP1004-TP0103 (0.6917512)]
COG0353	COG0514	z0589	recR	Recombination protein recR	z5343	recQ	ATP-dependent DNA helicase recQ (EC 3.6.1.-)	[TP1004-TP0103 (0.6917512)]
COG0036	COG0249	z4739	dod	Ribulose-phosphate 3-epimerase (EC 5.1.3.1) (Pentose-5-phosphate 3- epimerase) (PPE) (R5P3E)	z4043	fdv	DNA mismatch repair protein mutS	[TP0945-TP0328 (0.6742458)]
COG0280	COG2204	z3714	eutD	Ethanolamine utilization; homolog of Salmonella	z5404	glnG	Nitrogen regulation protein NR(I)	[TP0094-TP0519 (0.5559654)]
COG0280	COG2204	z3714	eutD	Ethanolamine utilization; homolog of Salmonella	z3830	yfhA	Hypothetical protein yfhA (ORF-2)	[TP0094-TP0519 (0.5559654)]
COG0280	COG2204	z3714	eutD	Ethanolamine utilization; homolog of Salmonella	z5580	zraR	Transcriptional regulatory protein zraR	[TP0094-TP0519 (0.5559654)]
COG0124	COG0465	z3777	hisS	Histidyl-tRNA synthetase (EC 6.1.1.21) (Histidine--tRNA ligase) (HisRS)	z4540	hflB	Cell division protein ftsH (EC 3.4.24.-)	[TP0641-TP0330 (0.76316583)]
COG0257	COG0719	z4669	z4669	50S ribosomal protein L36	z2709	sufD	Hypothetical protein ynhC	[TP0209-TP0612 (0.6772987)]
COG0257	COG0719	z4669	z4669	50S ribosomal protein L36	z2711	sufB	Hypothetical protein ynhE	[TP0209-TP0612 (0.6772987)]
COG0564	COG1843	z3888	rluD	Ribosomal large subunit pseudouridine synthase D (EC 5.4.99.-) (rRNA- uridine isomerase D) (rRNA pseudouridylate synthase D)	z1713	flgD	Flagellar biosynthesis, initiation of hook	[TP0339-TP0728 (0.7885255)]
COG0564	COG1843	z4107	truC	tRNA pseudouridine synthase C (EC 5.4.99.-) (tRNA-uridine isomerase C) (tRNA pseudouridylate synthase C)	z1713	flgD	Flagellar biosynthesis, initiation of hook	[TP0339-TP0728 (0.7885255)]
COG0564	COG1843	z0066	rluA	Ribosomal large subunit pseudouridine synthase A (EC 5.4.99.-) (rRNA- uridine isomerase A) (rRNA pseudouridylate synthase A)	z1713	flgD	Flagellar biosynthesis, initiation of hook	[TP0339-TP0728 (0.7885255)]
COG0564	COG1843	z1725	rluC	Ribosomal large subunit pseudouridine synthase C (EC 5.4.99.-) (rRNA- uridine isomerase C) (rRNA pseudouridylate synthase C)	z1713	flgD	Flagellar biosynthesis, initiation of hook	[TP0339-TP0728 (0.7885255)]
COG0493	COG1488	z3724	aegA	Putative oxidoreductase Fe-S subunit	z1279	pncB	Nicotinate phosphoribosyltransferase (EC 2.4.2.11) (NAPRTase)	[TP0735-TP0628 (0.6598422)]
COG0493	COG1488	z4577	gltD	Glutamate synthase [NADPH] small chain (EC 1.4.1.13) (Glutamate synthase subunit beta) (NADPH-GOGAT) (GLTS beta chain)	z1279	pncB	Nicotinate phosphoribosyltransferase (EC 2.4.2.11) (NAPRTase)	[TP0735-TP0628 (0.6598422)]
COG0493	COG1488	z4225	ygfT	Putative oxidoreductase, Fe-S subunit	z1279	pncB	Nicotinate phosphoribosyltransferase (EC 2.4.2.11) (NAPRTase)	[TP0735-TP0628 (0.6598422)]
COG0493	COG1488	z3401	yeiT	Hypothetical oxidoreductase yeiT	z1279	pncB	Nicotinate phosphoribosyltransferase (EC 2.4.2.11) (NAPRTase)	[TP0735-TP0628 (0.6598422)]
COG0493	COG1488	z4217	ygfK	Hypothetical protein ygfK	z1279	pncB	Nicotinate phosphoribosyltransferase (EC 2.4.2.11) (NAPRTase)	[TP0735-TP0628 (0.6598422)]
COG0772	COG1512	z0099	ftsW	Cell division protein ftsW	z4091	z4091	Hypothetical protein {UniProtKB/TrEMBL:Q8X7R1}	[TP0387-TP0561 (0.5082704)]
COG0772	COG1512	z0780	rodA	Rod shape-determining protein rodA	z4091	z4091	Hypothetical protein {UniProtKB/TrEMBL:Q8X7R1}	[TP0387-TP0561 (0.5082704)]
COG0772	COG1512	z0099	ftsW	Cell division protein ftsW	z4092	z4092	Hypothetical protein {UniProtKB/TrEMBL:Q8X7Q9}	[TP0387-TP0561 (0.5082704)]
COG0772	COG1512	z0780	rodA	Rod shape-determining protein rodA	z4092	z4092	Hypothetical protein {UniProtKB/TrEMBL:Q8X7Q9}	[TP0387-TP0561 (0.5082704)]
COG0772	COG1512	z0780	rodA	Rod shape-determining protein rodA	z4093	z4093	Hypothetical protein {UniProtKB/TrEMBL:Q8X7Q8}	[TP0387-TP0561 (0.5082704)]
COG0772	COG1512	z0099	ftsW	Cell division protein ftsW	z4093	z4093	Hypothetical protein {UniProtKB/TrEMBL:Q8X7Q8}	[TP0387-TP0561 (0.5082704)]
COG0173	COG0493	z2919	tls	Aspartyl-tRNA synthetase (EC 6.1.1.12) (Aspartate--tRNA ligase) (AspRS)	z3724	aegA	Putative oxidoreductase Fe-S subunit	[TP0985-TP0735 (0.50901)]
COG0173	COG0493	z2919	tls	Aspartyl-tRNA synthetase (EC 6.1.1.12) (Aspartate--tRNA ligase) (AspRS)	z4217	ygfK	Hypothetical protein ygfK	[TP0985-TP0735 (0.50901)]
COG0173	COG0493	z2919	tls	Aspartyl-tRNA synthetase (EC 6.1.1.12) (Aspartate--tRNA ligase) (AspRS)	z4577	gltD	Glutamate synthase [NADPH] small chain (EC 1.4.1.13) (Glutamate synthase subunit beta) (NADPH-GOGAT) (GLTS beta chain)	[TP0985-TP0735 (0.50901)]
COG0173	COG0493	z2919	tls	Aspartyl-tRNA synthetase (EC 6.1.1.12) (Aspartate--tRNA ligase) (AspRS)	z4225	ygfT	Putative oxidoreductase, Fe-S subunit	[TP0985-TP0735 (0.50901)]
COG0173	COG0493	z2919	tls	Aspartyl-tRNA synthetase (EC 6.1.1.12) (Aspartate--tRNA ligase) (AspRS)	z3401	yeiT	Hypothetical oxidoreductase yeiT	[TP0985-TP0735 (0.50901)]
COG0860	COG2080	z4134	amiC	N-acetylmuramoyl-L-alanine amidase amiC precursor (EC 3.5.1.28)	z4207	xdhC	Xanthine dehydrogenase iron-sulfur-binding subunit	[TP0247-TP0080 (0.7296782)]
COG0860	COG2080	z5776	amiB	N-acetylmuramoyl-L-alanine amidase amiB precursor (EC 3.5.1.28)	z0352	yagT	Putative xanthine dehydrogenase yagT iron-sulfur-binding subunit	[TP0247-TP0080 (0.7296782)]
COG0860	COG2080	z5776	amiB	N-acetylmuramoyl-L-alanine amidase amiB precursor (EC 3.5.1.28)	z4207	xdhC	Xanthine dehydrogenase iron-sulfur-binding subunit	[TP0247-TP0080 (0.7296782)]
COG0860	COG2080	z3700	amiA	Probable N-acetylmuramoyl-L-alanine amidase amiA precursor (EC 3.5.1.28)	z0352	yagT	Putative xanthine dehydrogenase yagT iron-sulfur-binding subunit	[TP0247-TP0080 (0.7296782)]
COG0860	COG2080	z3700	amiA	Probable N-acetylmuramoyl-L-alanine amidase amiA precursor (EC 3.5.1.28)	z4207	xdhC	Xanthine dehydrogenase iron-sulfur-binding subunit	[TP0247-TP0080 (0.7296782)]
COG0860	COG2080	z4134	amiC	N-acetylmuramoyl-L-alanine amidase amiC precursor (EC 3.5.1.28)	z0352	yagT	Putative xanthine dehydrogenase yagT iron-sulfur-binding subunit	[TP0247-TP0080 (0.7296782)]
COG0504	COG0728	z4095	pyrG	CTP synthase (EC 6.3.4.2) (UTP--ammonia ligase) (CTP synthetase)	z1707	mviN	Virulence factor mviN homolog	[TP0305-TP0516 (0.84299135)]
COG0275	COG0820	z0092	mraW	S-adenosyl-methyltransferase mraW (EC 2.1.1.-)	z3780	yfgB	Hypothetical UPF0063 protein yfgB	[TP0384-TP0068 (0.79878455)]
COG0242	COG0360	z4657	fms	Peptide deformylase (EC 3.5.1.88) (PDF) (Polypeptide deformylase)	z5809	rpsF	30S ribosomal protein S6 [Contains: 30S ribosomal protein S6, fully modified isoform; 30S ribosomal protein S6, non-modified isoform]	[TP0757-TP0063 (0.54983324)]
COG0693	COG1653	z4512	yhbO	Hypothetical protein yhbO	z4822	ugpB	Glycerol-3-phosphate-binding periplasmic protein precursor	[TP0445-TP0074 (0.5751514)]
COG0693	COG1653	z0527	thiJ	4-methyl-5(Beta-hydroxyethyl)-thiazole	z2473	z2473	Putative ABC transporter periplasmic-binding protein ycjN precursor	[TP0445-TP0074 (0.5751514)]
COG0693	COG1653	z4512	yhbO	Hypothetical protein yhbO	z2474	z2474	Putative ABC transporter periplasmic-binding protein ycjN precursor	[TP0445-TP0074 (0.5751514)]
COG0693	COG1653	z3059	hchA	Chaperone protein hchA (Hsp31) (EcHsp31)	z2474	z2474	Putative ABC transporter periplasmic-binding protein ycjN precursor	[TP0445-TP0074 (0.5751514)]
COG0693	COG1653	z3059	hchA	Chaperone protein hchA (Hsp31) (EcHsp31)	z4822	ugpB	Glycerol-3-phosphate-binding periplasmic protein precursor	[TP0445-TP0074 (0.5751514)]
COG0693	COG1653	z3059	hchA	Chaperone protein hchA (Hsp31) (EcHsp31)	z2473	z2473	Putative ABC transporter periplasmic-binding protein ycjN precursor	[TP0445-TP0074 (0.5751514)]
COG0693	COG1653	z4512	yhbO	Hypothetical protein yhbO	z2473	z2473	Putative ABC transporter periplasmic-binding protein ycjN precursor	[TP0445-TP0074 (0.5751514)]
COG0693	COG1653	z0527	thiJ	4-methyl-5(Beta-hydroxyethyl)-thiazole	z2474	z2474	Putative ABC transporter periplasmic-binding protein ycjN precursor	[TP0445-TP0074 (0.5751514)]
COG0693	COG1653	z0527	thiJ	4-methyl-5(Beta-hydroxyethyl)-thiazole	z4822	ugpB	Glycerol-3-phosphate-binding periplasmic protein precursor	[TP0445-TP0074 (0.5751514)]
COG0267	COG0357	z5060	z5060	50S ribosomal protein L33	z5240	gidB	Methyltransferase gidB (EC 2.1.-.-) (Glucose-inhibited division protein B)	[TP0234-TP0946 (0.6249908)]
COG0234	COG0772	z5747	groS	10 kDa chaperonin (Protein Cpn10) (groES protein)	z0099	ftsW	Cell division protein ftsW	[TP1013-TP0387 (0.81326103)]
COG0234	COG0772	z5747	groS	10 kDa chaperonin (Protein Cpn10) (groES protein)	z0780	rodA	Rod shape-determining protein rodA	[TP1013-TP0387 (0.81326103)]
COG0445	COG0457	z5241	gidA	tRNA uridine 5-carboxymethylaminomethyl modification enzyme gidA (Glucose-inhibited division protein A)	z4944/z4945	b3530	Cellulose synthase operon protein C	[TP0044-TP0954 (0.8549597)]
COG0445	COG0457	z5241	gidA	tRNA uridine 5-carboxymethylaminomethyl modification enzyme gidA (Glucose-inhibited division protein A)	z4173	ygeH	Hypothetical protein ygeH	[TP0044-TP0954 (0.8549597)]
COG0445	COG0457	z5241	gidA	tRNA uridine 5-carboxymethylaminomethyl modification enzyme gidA (Glucose-inhibited division protein A)	z4172	ygeG	Hypothetical protein ygeG	[TP0044-TP0954 (0.8549597)]
COG0445	COG0457	z5241	gidA	tRNA uridine 5-carboxymethylaminomethyl modification enzyme gidA (Glucose-inhibited division protein A)	z0698	nfrA	Bacteriophage N4 receptor, outer membrane protein	[TP0044-TP0954 (0.8549597)]
COG0445	COG0457	z5241	gidA	tRNA uridine 5-carboxymethylaminomethyl modification enzyme gidA (Glucose-inhibited division protein A)	z5127	z5127	Type III secretion system CesD protein	[TP0044-TP0954 (0.8549597)]
COG0305	COG1595	z5650	dnaB	Replicative DNA helicase (EC 3.6.1.-)	z3855	rpoE	RNA polymerase sigma-E factor (Sigma-24)	[TP0058-TP0092 (0.74082893)]
COG0290	COG1516	z2747	fit	Translation initiation factor IF-3 [Contains: IF-3L; IF-3S]	z3015	fliS	Flagellar biosynthesis; repressor of class 3a and	[TP0850-TP0943 (0.6225916)]
COG0228	COG0250	z3903	rpsP	30S ribosomal protein S16	z5362	rfaH	Transcriptional activator rfaH	[TP0905-TP0236 (0.7099409)]
COG0228	COG0250	z3903	rpsP	30S ribosomal protein S16	z5555	nusG	Transcription antitermination protein nusG	[TP0905-TP0236 (0.7099409)]
COG1595	COG1868	z3855	rpoE	RNA polymerase sigma-E factor (Sigma-24)	z3035	fliM	Flagellar biosynthesis, component of motor switch	[TP0092-TP0721 (0.802411)]
COG0173	COG1512	z2919	tls	Aspartyl-tRNA synthetase (EC 6.1.1.12) (Aspartate--tRNA ligase) (AspRS)	z4093	z4093	Hypothetical protein {UniProtKB/TrEMBL:Q8X7Q8}	[TP0985-TP0561 (0.83540547)]
COG0173	COG1512	z2919	tls	Aspartyl-tRNA synthetase (EC 6.1.1.12) (Aspartate--tRNA ligase) (AspRS)	z4091	z4091	Hypothetical protein {UniProtKB/TrEMBL:Q8X7R1}	[TP0985-TP0561 (0.83540547)]
COG0173	COG1512	z2919	tls	Aspartyl-tRNA synthetase (EC 6.1.1.12) (Aspartate--tRNA ligase) (AspRS)	z4092	z4092	Hypothetical protein {UniProtKB/TrEMBL:Q8X7Q9}	[TP0985-TP0561 (0.83540547)]
COG0465	COG0532	z4540	hflB	Cell division protein ftsH (EC 3.4.24.-)	z4529	ssyG	Translation initiation factor IF-2	[TP0330-TP0891 (0.8751731)]
COG1452	COG1488	z0063	imp	Organic solvent tolerance protein precursor	z1279	pncB	Nicotinate phosphoribosyltransferase (EC 2.4.2.11) (NAPRTase)	[TP0515-TP0628 (0.6658587)]
COG0234	COG0445	z5747	groS	10 kDa chaperonin (Protein Cpn10) (groES protein)	z5241	gidA	tRNA uridine 5-carboxymethylaminomethyl modification enzyme gidA (Glucose-inhibited division protein A)	[TP1013-TP0044 (0.813164)]
COG0326	COG0353	z0590	htpG	Chaperone protein htpG (Heat shock protein htpG) (High temperature protein G) (Heat shock protein C62.5)	z0589	recR	Recombination protein recR	[TP0984-TP1004 (0.5573069)]
COG0301	COG1643	z0526	thiI	Thiamine biosynthesis protein thiI	z0159	hrpB	ATP-dependent RNA helicase hrpB (EC 3.6.1.-)	[TP0559-TP0526 (0.5663735)]
COG0301	COG1643	z0526	thiI	Thiamine biosynthesis protein thiI	z2313	hrpA	ATP-dependent RNA helicase hrpA (EC 3.6.1.-)	[TP0559-TP0526 (0.5663735)]
COG0265	COG1381	z0173	htrA	Protease do precursor (EC 3.4.21.-)	z3846	recO	DNA repair protein recO (Recombination protein O)	[TP0773-TP0636 (0.870009)]
COG0265	COG1381	z4593	degQ	Serine endoprotease {UniProtKB/TrEMBL:Q8X9F1}	z3846	recO	DNA repair protein recO (Recombination protein O)	[TP0773-TP0636 (0.870009)]
COG0265	COG1381	z4594	hhoB	Protease degS precursor (EC 3.4.21.-)	z3846	recO	DNA repair protein recO (Recombination protein O)	[TP0773-TP0636 (0.870009)]
COG0457	COG0860	z4172	ygeG	Hypothetical protein ygeG	z3700	amiA	Probable N-acetylmuramoyl-L-alanine amidase amiA precursor (EC 3.5.1.28)	[TP0820-TP0247 (0.74644035), TP0067-TP0247 (0.79531366)]
COG0457	COG0860	z4944/z4945	b3530	Cellulose synthase operon protein C	z3700	amiA	Probable N-acetylmuramoyl-L-alanine amidase amiA precursor (EC 3.5.1.28)	[TP0820-TP0247 (0.74644035), TP0067-TP0247 (0.79531366)]
COG0457	COG0860	z4172	ygeG	Hypothetical protein ygeG	z4134	amiC	N-acetylmuramoyl-L-alanine amidase amiC precursor (EC 3.5.1.28)	[TP0820-TP0247 (0.74644035), TP0067-TP0247 (0.79531366)]
COG0457	COG0860	z0698	nfrA	Bacteriophage N4 receptor, outer membrane protein	z5776	amiB	N-acetylmuramoyl-L-alanine amidase amiB precursor (EC 3.5.1.28)	[TP0820-TP0247 (0.74644035), TP0067-TP0247 (0.79531366)]
COG0457	COG0860	z4173	ygeH	Hypothetical protein ygeH	z5776	amiB	N-acetylmuramoyl-L-alanine amidase amiB precursor (EC 3.5.1.28)	[TP0820-TP0247 (0.74644035), TP0067-TP0247 (0.79531366)]
COG0457	COG0860	z5127	z5127	Type III secretion system CesD protein	z4134	amiC	N-acetylmuramoyl-L-alanine amidase amiC precursor (EC 3.5.1.28)	[TP0820-TP0247 (0.74644035), TP0067-TP0247 (0.79531366)]
COG0457	COG0860	z5127	z5127	Type III secretion system CesD protein	z5776	amiB	N-acetylmuramoyl-L-alanine amidase amiB precursor (EC 3.5.1.28)	[TP0820-TP0247 (0.74644035), TP0067-TP0247 (0.79531366)]
COG0457	COG0860	z5127	z5127	Type III secretion system CesD protein	z3700	amiA	Probable N-acetylmuramoyl-L-alanine amidase amiA precursor (EC 3.5.1.28)	[TP0820-TP0247 (0.74644035), TP0067-TP0247 (0.79531366)]
COG0457	COG0860	z4172	ygeG	Hypothetical protein ygeG	z5776	amiB	N-acetylmuramoyl-L-alanine amidase amiB precursor (EC 3.5.1.28)	[TP0820-TP0247 (0.74644035), TP0067-TP0247 (0.79531366)]
COG0457	COG0860	z0698	nfrA	Bacteriophage N4 receptor, outer membrane protein	z3700	amiA	Probable N-acetylmuramoyl-L-alanine amidase amiA precursor (EC 3.5.1.28)	[TP0820-TP0247 (0.74644035), TP0067-TP0247 (0.79531366)]
COG0457	COG0860	z0698	nfrA	Bacteriophage N4 receptor, outer membrane protein	z4134	amiC	N-acetylmuramoyl-L-alanine amidase amiC precursor (EC 3.5.1.28)	[TP0820-TP0247 (0.74644035), TP0067-TP0247 (0.79531366)]
COG0457	COG0860	z4944/z4945	b3530	Cellulose synthase operon protein C	z5776	amiB	N-acetylmuramoyl-L-alanine amidase amiB precursor (EC 3.5.1.28)	[TP0820-TP0247 (0.74644035), TP0067-TP0247 (0.79531366)]
COG0457	COG0860	z4173	ygeH	Hypothetical protein ygeH	z3700	amiA	Probable N-acetylmuramoyl-L-alanine amidase amiA precursor (EC 3.5.1.28)	[TP0820-TP0247 (0.74644035), TP0067-TP0247 (0.79531366)]
COG0457	COG0860	z4944/z4945	b3530	Cellulose synthase operon protein C	z4134	amiC	N-acetylmuramoyl-L-alanine amidase amiC precursor (EC 3.5.1.28)	[TP0820-TP0247 (0.74644035), TP0067-TP0247 (0.79531366)]
COG0457	COG0860	z4173	ygeH	Hypothetical protein ygeH	z4134	amiC	N-acetylmuramoyl-L-alanine amidase amiC precursor (EC 3.5.1.28)	[TP0820-TP0247 (0.74644035), TP0067-TP0247 (0.79531366)]
COG2201	COG4786	z2937	cheB	Chemotaxis response regulator protein-glutamate methylesterase (EC 3.1.1.61)	z1716	flgG	Flagellar basal-body rod protein flgG (Distal rod protein)	[TP0631-TP0961 (0.5728655)]
COG1653	COG2204	z2473	z2473	Putative ABC transporter periplasmic-binding protein ycjN precursor	z5580	zraR	Transcriptional regulatory protein zraR	[TP0074-TP0519 (0.57840663)]
COG1653	COG2204	z2473	z2473	Putative ABC transporter periplasmic-binding protein ycjN precursor	z3830	yfhA	Hypothetical protein yfhA (ORF-2)	[TP0074-TP0519 (0.57840663)]
COG1653	COG2204	z4822	ugpB	Glycerol-3-phosphate-binding periplasmic protein precursor	z5404	glnG	Nitrogen regulation protein NR(I)	[TP0074-TP0519 (0.57840663)]
COG1653	COG2204	z2473	z2473	Putative ABC transporter periplasmic-binding protein ycjN precursor	z5404	glnG	Nitrogen regulation protein NR(I)	[TP0074-TP0519 (0.57840663)]
COG1653	COG2204	z4822	ugpB	Glycerol-3-phosphate-binding periplasmic protein precursor	z5580	zraR	Transcriptional regulatory protein zraR	[TP0074-TP0519 (0.57840663)]
COG1653	COG2204	z2474	z2474	Putative ABC transporter periplasmic-binding protein ycjN precursor	z5580	zraR	Transcriptional regulatory protein zraR	[TP0074-TP0519 (0.57840663)]
COG1653	COG2204	z2474	z2474	Putative ABC transporter periplasmic-binding protein ycjN precursor	z5404	glnG	Nitrogen regulation protein NR(I)	[TP0074-TP0519 (0.57840663)]
COG1653	COG2204	z2474	z2474	Putative ABC transporter periplasmic-binding protein ycjN precursor	z3830	yfhA	Hypothetical protein yfhA (ORF-2)	[TP0074-TP0519 (0.57840663)]
COG1653	COG2204	z4822	ugpB	Glycerol-3-phosphate-binding periplasmic protein precursor	z3830	yfhA	Hypothetical protein yfhA (ORF-2)	[TP0074-TP0519 (0.57840663)]
COG0652	COG1749	z0680	ppiB	Peptidyl-prolyl cis-trans isomerase B (EC 5.2.1.8) (PPIase B) (Rotamase B)	z1714	flgE	Flagellar biosynthesis, hook protein	[TP0947-TP0727 (0.6414869)]
COG0652	COG1749	z4724	rot	Peptidyl-prolyl cis-trans isomerase A precursor (EC 5.2.1.8) (PPIase A) (Rotamase A) (Cyclophilin A)	z1714	flgE	Flagellar biosynthesis, hook protein	[TP0947-TP0727 (0.6414869)]
COG1186	COG1925	z0203	yaeJ	Hypothetical protein yaeJ	z3681	hpr	Phosphocarrier protein HPr (Histidine-containing protein)	[TP0576-TP0589 (0.79878455)]
COG1186	COG1925	z0203	yaeJ	Hypothetical protein yaeJ	z4569	npr	Phosphocarrier protein NPr (Nitrogen related HPr)	[TP0576-TP0589 (0.79878455)]
COG1186	COG1925	z4229	prfB	Peptide chain release factor 2 (RF-2)	z4879	z4879	Putative phosphocarrier protein	[TP0576-TP0589 (0.79878455)]
COG1186	COG1925	z0297	prfH	Peptide chain release factor homolog (RF-H)	z4879	z4879	Putative phosphocarrier protein	[TP0576-TP0589 (0.79878455)]
COG1186	COG1925	z0297	prfH	Peptide chain release factor homolog (RF-H)	z3681	hpr	Phosphocarrier protein HPr (Histidine-containing protein)	[TP0576-TP0589 (0.79878455)]
COG1186	COG1925	z0297	prfH	Peptide chain release factor homolog (RF-H)	z4569	npr	Phosphocarrier protein NPr (Nitrogen related HPr)	[TP0576-TP0589 (0.79878455)]
COG1186	COG1925	z4229	prfB	Peptide chain release factor 2 (RF-2)	z3681	hpr	Phosphocarrier protein HPr (Histidine-containing protein)	[TP0576-TP0589 (0.79878455)]
COG1186	COG1925	z4229	prfB	Peptide chain release factor 2 (RF-2)	z4569	npr	Phosphocarrier protein NPr (Nitrogen related HPr)	[TP0576-TP0589 (0.79878455)]
COG1186	COG1925	z0203	yaeJ	Hypothetical protein yaeJ	z4879	z4879	Putative phosphocarrier protein	[TP0576-TP0589 (0.79878455)]
COG1749	COG2885	z1714	flgE	Flagellar biosynthesis, hook protein	z0909	pal	Peptidoglycan-associated lipoprotein precursor	[TP0727-TP0292 (0.89187646)]
COG1749	COG2885	z1714	flgE	Flagellar biosynthesis, hook protein	z1307	con	Outer membrane protein A precursor (Outer membrane protein II*)	[TP0727-TP0292 (0.89187646)]
COG1749	COG2885	z1714	flgE	Flagellar biosynthesis, hook protein	z5895	z5895	No significant matches {UniProtKB/TrEMBL:Q8XC78}	[TP0727-TP0292 (0.89187646)]
COG1749	COG2885	z1714	flgE	Flagellar biosynthesis, hook protein	z3899	yfiB	Putative lipoprotein yfiB precursor	[TP0727-TP0292 (0.89187646)]
COG1749	COG2885	z1714	flgE	Flagellar biosynthesis, hook protein	z4977	yiaD	Inner membrane lipoprotein yiaD precursor	[TP0727-TP0292 (0.89187646)]
COG1177	COG1558	z2276	ydcV	Inner membrane ABC transporter permease protein ydcV	z1712	flgC	Flagellar basal-body rod protein flgC (Putative proximal rod protein)	[TP0654-TP0397 (0.7022186)]
COG1177	COG1558	z1763	potC	Spermidine/putrescine transport system permease protein potC	z1712	flgC	Flagellar basal-body rod protein flgC (Putative proximal rod protein)	[TP0654-TP0397 (0.7022186)]
COG1177	COG1558	z1084	potI	Putrescine transport system permease protein potI	z1712	flgC	Flagellar basal-body rod protein flgC (Putative proximal rod protein)	[TP0654-TP0397 (0.7022186)]
COG1418	COG2269	z3055	yedJ	Hypothetical protein yedJ	z5763	genX	Putative lysyl-tRNA synthetase (EC 6.1.1.6) (Lysine--tRNA ligase) (LysRS) (GX)	[TP1018-TP1040 (0.7620277)]
COG1512	COG4658	z4092	z4092	Hypothetical protein {UniProtKB/TrEMBL:Q8X7Q9}	z2639	rnfD	Electron transport complex protein rnfD	[TP0561-TP0151 (0.5550382)]
COG1512	COG4658	z4091	z4091	Hypothetical protein {UniProtKB/TrEMBL:Q8X7R1}	z2639	rnfD	Electron transport complex protein rnfD	[TP0561-TP0151 (0.5550382)]
COG1512	COG4658	z4093	z4093	Hypothetical protein {UniProtKB/TrEMBL:Q8X7Q8}	z2639	rnfD	Electron transport complex protein rnfD	[TP0561-TP0151 (0.5550382)]
COG0319	COG0333	z0808	ybeY	UPF0054 protein ybeY	z1728	rpmF	50S ribosomal protein L32	[TP0650-TP0807 (0.80809164)]
COG0301	COG0849	z0526	thiI	Thiamine biosynthesis protein thiI	z0104	ftsA	Cell division protein ftsA	[TP0559-TP0389 (0.64923996)]
COG0195	COG1643	z4530	nusA	Transcription elongation protein nusA (N utilization substance protein A) (L factor)	z0159	hrpB	ATP-dependent RNA helicase hrpB (EC 3.6.1.-)	[TP0892-TP0526 (0.71912634)]
COG0195	COG1643	z4530	nusA	Transcription elongation protein nusA (N utilization substance protein A) (L factor)	z2313	hrpA	ATP-dependent RNA helicase hrpA (EC 3.6.1.-)	[TP0892-TP0526 (0.71912634)]
COG0216	COG0457	z1982	prfA	Peptide chain release factor 1 (RF-1)	z5127	z5127	Type III secretion system CesD protein	[TP0051-TP0067 (0.7097377)]
COG0216	COG0457	z1982	prfA	Peptide chain release factor 1 (RF-1)	z4173	ygeH	Hypothetical protein ygeH	[TP0051-TP0067 (0.7097377)]
COG0216	COG0457	z1982	prfA	Peptide chain release factor 1 (RF-1)	z4944/z4945	b3530	Cellulose synthase operon protein C	[TP0051-TP0067 (0.7097377)]
COG0216	COG0457	z1982	prfA	Peptide chain release factor 1 (RF-1)	z0698	nfrA	Bacteriophage N4 receptor, outer membrane protein	[TP0051-TP0067 (0.7097377)]
COG0216	COG0457	z1982	prfA	Peptide chain release factor 1 (RF-1)	z4172	ygeG	Hypothetical protein ygeG	[TP0051-TP0067 (0.7097377)]
COG1360	COG4786	z2943	motB	Chemotaxis protein motB (Motility protein B)	z1716	flgG	Flagellar basal-body rod protein flgG (Distal rod protein)	[TP0724-TP0961 (0.729456)]
COG1360	COG4786	z0291	mbhA	Putative motility protein	z1716	flgG	Flagellar basal-body rod protein flgG (Distal rod protein)	[TP0724-TP0961 (0.729456)]
COG0687	COG0693	z1081	potF	Putrescine-binding periplasmic protein precursor	z3059	hchA	Chaperone protein hchA (Hsp31) (EcHsp31)	[TP0655-TP0445 (0.5706956)]
COG0687	COG0693	z1762	potD	Spermidine/putrescine-binding periplasmic protein precursor (SPBP)	z4512	yhbO	Hypothetical protein yhbO	[TP0655-TP0445 (0.5706956)]
COG0687	COG0693	z1762	potD	Spermidine/putrescine-binding periplasmic protein precursor (SPBP)	z0527	thiJ	4-methyl-5(Beta-hydroxyethyl)-thiazole	[TP0655-TP0445 (0.5706956)]
COG0687	COG0693	z2279	ydcS	Putative ABC transporter periplasmic-binding protein ydcS precursor	z3059	hchA	Chaperone protein hchA (Hsp31) (EcHsp31)	[TP0655-TP0445 (0.5706956)]
COG0687	COG0693	z1762	potD	Spermidine/putrescine-binding periplasmic protein precursor (SPBP)	z3059	hchA	Chaperone protein hchA (Hsp31) (EcHsp31)	[TP0655-TP0445 (0.5706956)]
COG0687	COG0693	z2279	ydcS	Putative ABC transporter periplasmic-binding protein ydcS precursor	z0527	thiJ	4-methyl-5(Beta-hydroxyethyl)-thiazole	[TP0655-TP0445 (0.5706956)]
COG0687	COG0693	z1081	potF	Putrescine-binding periplasmic protein precursor	z4512	yhbO	Hypothetical protein yhbO	[TP0655-TP0445 (0.5706956)]
COG0687	COG0693	z1081	potF	Putrescine-binding periplasmic protein precursor	z0527	thiJ	4-methyl-5(Beta-hydroxyethyl)-thiazole	[TP0655-TP0445 (0.5706956)]
COG0687	COG0693	z2279	ydcS	Putative ABC transporter periplasmic-binding protein ydcS precursor	z4512	yhbO	Hypothetical protein yhbO	[TP0655-TP0445 (0.5706956)]
COG1385	COG2204	z4291	yggJ	Hypothetical UPF0088 protein yggJ	z5580	zraR	Transcriptional regulatory protein zraR	[TP0032-TP0519 (0.67332727)]
COG1385	COG2204	z4291	yggJ	Hypothetical UPF0088 protein yggJ	z5404	glnG	Nitrogen regulation protein NR(I)	[TP0032-TP0519 (0.67332727)]
COG1385	COG2204	z4291	yggJ	Hypothetical UPF0088 protein yggJ	z3830	yfhA	Hypothetical protein yfhA (ORF-2)	[TP0032-TP0519 (0.67332727)]
COG0542	COG2204	z1119	lopD	ATP-dependent Clp protease ATP-binding subunit clpA	z5580	zraR	Transcriptional regulatory protein zraR	[TP0071-TP0519 (0.6908589)]
COG0542	COG2204	z1119	lopD	ATP-dependent Clp protease ATP-binding subunit clpA	z5404	glnG	Nitrogen regulation protein NR(I)	[TP0071-TP0519 (0.6908589)]
COG0542	COG2204	z0254	z0254	Putative protease {UniProtKB/TrEMBL:Q8X7V7}	z5404	glnG	Nitrogen regulation protein NR(I)	[TP0071-TP0519 (0.6908589)]
COG0542	COG2204	z3886	clpB	Chaperone clpB {UniProtKB/Swiss-Prot:P63285}	z3830	yfhA	Hypothetical protein yfhA (ORF-2)	[TP0071-TP0519 (0.6908589)]
COG0542	COG2204	z0254	z0254	Putative protease {UniProtKB/TrEMBL:Q8X7V7}	z3830	yfhA	Hypothetical protein yfhA (ORF-2)	[TP0071-TP0519 (0.6908589)]
COG0542	COG2204	z0254	z0254	Putative protease {UniProtKB/TrEMBL:Q8X7V7}	z5580	zraR	Transcriptional regulatory protein zraR	[TP0071-TP0519 (0.6908589)]
COG0542	COG2204	z3886	clpB	Chaperone clpB {UniProtKB/Swiss-Prot:P63285}	z5404	glnG	Nitrogen regulation protein NR(I)	[TP0071-TP0519 (0.6908589)]
COG0542	COG2204	z1119	lopD	ATP-dependent Clp protease ATP-binding subunit clpA	z3830	yfhA	Hypothetical protein yfhA (ORF-2)	[TP0071-TP0519 (0.6908589)]
COG0542	COG2204	z3886	clpB	Chaperone clpB {UniProtKB/Swiss-Prot:P63285}	z5580	zraR	Transcriptional regulatory protein zraR	[TP0071-TP0519 (0.6908589)]
COG0153	COG2080	z0927	galA	Galactokinase (EC 2.7.1.6) (Galactose kinase)	z4207	xdhC	Xanthine dehydrogenase iron-sulfur-binding subunit	[TP0418-TP0080 (0.66367555)]
COG0153	COG2080	z0927	galA	Galactokinase (EC 2.7.1.6) (Galactose kinase)	z0352	yagT	Putative xanthine dehydrogenase yagT iron-sulfur-binding subunit	[TP0418-TP0080 (0.66367555)]
COG0705	COG1187	z4784	glpG	Protein of glp regulon {UniProtKB/TrEMBL:Q8X6Z6}	z1864	rluE	Ribosomal large subunit pseudouridine synthase E (EC 5.4.99.-) (rRNA- uridine isomerase E) (rRNA pseudouridylate synthase E)	[TP0982-TP0459 (0.6079956)]
COG0705	COG1187	z4784	glpG	Protein of glp regulon {UniProtKB/TrEMBL:Q8X6Z6}	z2541	rluB	Ribosomal large subunit pseudouridine synthase B (EC 5.4.99.-) (rRNA- uridine isomerase B) (rRNA pseudouridylate synthase B)	[TP0982-TP0459 (0.6079956)]
COG0705	COG1187	z4784	glpG	Protein of glp regulon {UniProtKB/TrEMBL:Q8X6Z6}	z3442	rsuA	Ribosomal small subunit pseudouridine synthase A (EC 5.4.99.-) (16S pseudouridylate 516 synthase) (16S pseudouridine 516 synthase) (rRNA- uridine isomerase A) (rRNA pseudouridylate synthase A)	[TP0982-TP0459 (0.6079956)]
COG0705	COG1187	z4784	glpG	Protein of glp regulon {UniProtKB/TrEMBL:Q8X6Z6}	z5620	rluF	Ribosomal large subunit pseudouridine synthase F (EC 5.4.99.-) (rRNA- uridine isomerase F) (rRNA pseudouridylate synthase F)	[TP0982-TP0459 (0.6079956)]
COG0690	COG1512	z5554	prlG	Preprotein translocase secE subunit	z4093	z4093	Hypothetical protein {UniProtKB/TrEMBL:Q8X7Q8}	[TP0235-TP0561 (0.5857341)]
COG0690	COG1512	z5554	prlG	Preprotein translocase secE subunit	z4092	z4092	Hypothetical protein {UniProtKB/TrEMBL:Q8X7Q9}	[TP0235-TP0561 (0.5857341)]
COG0690	COG1512	z5554	prlG	Preprotein translocase secE subunit	z4091	z4091	Hypothetical protein {UniProtKB/TrEMBL:Q8X7R1}	[TP0235-TP0561 (0.5857341)]
COG0569	COG1256	z4660	trkA	Trk system potassium uptake protein trkA (K(+)-uptake protein trkA)	z1720	flaS	Flagellar biosynthesis, hook-filament junction	[TP0024-TP0660 (0.58621275)]
COG0290	COG0457	z2747	fit	Translation initiation factor IF-3 [Contains: IF-3L; IF-3S]	z4172	ygeG	Hypothetical protein ygeG	[TP0850-TP0095 (0.6947713)]
COG0290	COG0457	z2747	fit	Translation initiation factor IF-3 [Contains: IF-3L; IF-3S]	z4944/z4945	b3530	Cellulose synthase operon protein C	[TP0850-TP0095 (0.6947713)]
COG0290	COG0457	z2747	fit	Translation initiation factor IF-3 [Contains: IF-3L; IF-3S]	z5127	z5127	Type III secretion system CesD protein	[TP0850-TP0095 (0.6947713)]
COG0290	COG0457	z2747	fit	Translation initiation factor IF-3 [Contains: IF-3L; IF-3S]	z4173	ygeH	Hypothetical protein ygeH	[TP0850-TP0095 (0.6947713)]
COG0290	COG0457	z2747	fit	Translation initiation factor IF-3 [Contains: IF-3L; IF-3S]	z0698	nfrA	Bacteriophage N4 receptor, outer membrane protein	[TP0850-TP0095 (0.6947713)]
COG0080	COG0301	z5556	rplK	50S ribosomal protein L11	z0526	thiI	Thiamine biosynthesis protein thiI	[TP0237-TP0559 (0.59848577)]
COG0782	COG0860	z0754	rnk	Regulator of nucleoside diphosphate kinase	z5776	amiB	N-acetylmuramoyl-L-alanine amidase amiB precursor (EC 3.5.1.28)	[TP0019-TP0247 (0.7668169)]
COG0782	COG0860	z4761	greB	Transcription elongation factor greB (Transcript cleavage factor greB)	z4134	amiC	N-acetylmuramoyl-L-alanine amidase amiC precursor (EC 3.5.1.28)	[TP0019-TP0247 (0.7668169)]
COG0782	COG0860	z4543	greA	Transcription elongation factor greA (Transcript cleavage factor greA)	z3700	amiA	Probable N-acetylmuramoyl-L-alanine amidase amiA precursor (EC 3.5.1.28)	[TP0019-TP0247 (0.7668169)]
COG0782	COG0860	z4761	greB	Transcription elongation factor greB (Transcript cleavage factor greB)	z5776	amiB	N-acetylmuramoyl-L-alanine amidase amiB precursor (EC 3.5.1.28)	[TP0019-TP0247 (0.7668169)]
COG0782	COG0860	z4761	greB	Transcription elongation factor greB (Transcript cleavage factor greB)	z3700	amiA	Probable N-acetylmuramoyl-L-alanine amidase amiA precursor (EC 3.5.1.28)	[TP0019-TP0247 (0.7668169)]
COG0782	COG0860	z4543	greA	Transcription elongation factor greA (Transcript cleavage factor greA)	z4134	amiC	N-acetylmuramoyl-L-alanine amidase amiC precursor (EC 3.5.1.28)	[TP0019-TP0247 (0.7668169)]
COG0782	COG0860	z4543	greA	Transcription elongation factor greA (Transcript cleavage factor greA)	z5776	amiB	N-acetylmuramoyl-L-alanine amidase amiB precursor (EC 3.5.1.28)	[TP0019-TP0247 (0.7668169)]
COG0782	COG0860	z0754	rnk	Regulator of nucleoside diphosphate kinase	z4134	amiC	N-acetylmuramoyl-L-alanine amidase amiC precursor (EC 3.5.1.28)	[TP0019-TP0247 (0.7668169)]
COG0782	COG0860	z0754	rnk	Regulator of nucleoside diphosphate kinase	z3700	amiA	Probable N-acetylmuramoyl-L-alanine amidase amiA precursor (EC 3.5.1.28)	[TP0019-TP0247 (0.7668169)]
COG0234	COG1619	z5747	groS	10 kDa chaperonin (Protein Cpn10) (groES protein)	z1955	ldcA	Muramoyltetrapeptide carboxypeptidase (EC 3.4.17.13) (LD- carboxypeptidase A)	[TP1013-TP0688 (0.6288964)]
COG0255	COG1516	z4683	rpmC	50S ribosomal protein L29	z3015	fliS	Flagellar biosynthesis; repressor of class 3a and	[TP0197-TP0943 (0.5311184)]
COG0024	COG0530	z0178	map	Methionine aminopeptidase (EC 3.4.11.18) (MAP) (Peptidase M)	z4559	yrbG	Inner membrane protein yrbG	[TP0842-TP1034 (0.7696508)]
COG0530	COG0771	z4559	yrbG	Inner membrane protein yrbG	z0098	murD	UDP-N-acetylmuramoylalanine--D-glutamate ligase (EC 6.3.2.9) (UDP-N- acetylmuramoyl-L-alanyl-D-glutamate synthetase) (D-glutamic acid- adding enzyme)	[TP1034-TP0903 (0.71912634)]
COG1115	COG1512	z0007	yaaJ	Inner membrane transport protein	z4091	z4091	Hypothetical protein {UniProtKB/TrEMBL:Q8X7R1}	[TP0414-TP0561 (0.5704539)]
COG1115	COG1512	z0007	yaaJ	Inner membrane transport protein	z4093	z4093	Hypothetical protein {UniProtKB/TrEMBL:Q8X7Q8}	[TP0414-TP0561 (0.5704539)]
COG1115	COG1512	z0007	yaaJ	Inner membrane transport protein	z4092	z4092	Hypothetical protein {UniProtKB/TrEMBL:Q8X7Q9}	[TP0414-TP0561 (0.5704539)]
COG0849	COG1061	z0104	ftsA	Cell division protein ftsA	z1568	z1568	Putative helicase {UniProtKB/TrEMBL:Q8XAI2}	[TP0389-TP0380 (0.6968711)]
COG0849	COG1061	z0104	ftsA	Cell division protein ftsA	z3443	yejH	Putative ATP-dependent helicase	[TP0389-TP0380 (0.6968711)]
COG0849	COG1061	z0104	ftsA	Cell division protein ftsA	z1129	z1129	Putative helicase {UniProtKB/TrEMBL:Q8XAI2}	[TP0389-TP0380 (0.6968711)]
COG0322	COG0353	z3001	uvrC	UvrABC system protein C (Protein uvrC) (Excinuclease ABC subunit C)	z0589	recR	Recombination protein recR	[TP0472-TP1004 (0.53674763)]
COG0322	COG0353	z2771	cho	Excinuclease cho (EC 3.1.25.-) (Endonuclease cho) (UvrC homolog protein)	z0589	recR	Recombination protein recR	[TP0472-TP1004 (0.53674763)]
COG0771	COG1595	z0098	murD	UDP-N-acetylmuramoylalanine--D-glutamate ligase (EC 6.3.2.9) (UDP-N- acetylmuramoyl-L-alanyl-D-glutamate synthetase) (D-glutamic acid- adding enzyme)	z3855	rpoE	RNA polymerase sigma-E factor (Sigma-24)	[TP0903-TP0092 (0.6651206)]
COG1677	COG1815	z3027	fliE	Flagellar hook-basal body complex protein fliE	z1711	flgB	Flagellar basal-body rod protein flgB (Putative proximal rod protein)	[TP0398-TP0396 (0.79194725)]
COG0188	COG0305	z4373	parC	DNA topoisomerase 4 subunit A (EC 5.99.1.-) (Topoisomerase IV subunit A)	z5650	dnaB	Replicative DNA helicase (EC 3.6.1.-)	[TP0005-TP0058 (0.73312306)]
COG0188	COG0305	z3484	gyrA	DNA gyrase, subunit A, type II topoisomerase	z5650	dnaB	Replicative DNA helicase (EC 3.6.1.-)	[TP0005-TP0058 (0.73312306)]
COG0233	COG1283	z0183	rrf	Ribosome recycling factor (Ribosome-releasing factor) (RRF)	z5611	yjbB	Putative alpha helix protein	[TP0604-TP0771 (0.7316062)]
COG0840	COG1344	z2940	tar	Methyl-accepting chemotaxis protein II (MCP-II) (Aspartate chemoreceptor protein)	z3013	z3013	Flagellar biosynthesis; flagellin, filament	[TP0640-TP0870 (0.6975479)]
COG0840	COG1344	z2940	tar	Methyl-accepting chemotaxis protein II (MCP-II) (Aspartate chemoreceptor protein)	z1721	flaT	Flagellar hook-associated protein 3 (HAP3) (Hook-filament junction protein)	[TP0640-TP0870 (0.6975479)]
COG0840	COG1344	z2300	trg	Methyl-accepting chemotaxis protein III (MCP-III) (Ribose and galactose chemoreceptor protein)	z1721	flaT	Flagellar hook-associated protein 3 (HAP3) (Hook-filament junction protein)	[TP0640-TP0870 (0.6975479)]
COG0840	COG1344	z5955	tsr	Methyl-accepting chemotaxis protein I (MCP-I) (Serine chemoreceptor protein)	z1721	flaT	Flagellar hook-associated protein 3 (HAP3) (Hook-filament junction protein)	[TP0640-TP0870 (0.6975479)]
COG0840	COG1344	z5955	tsr	Methyl-accepting chemotaxis protein I (MCP-I) (Serine chemoreceptor protein)	z3013	z3013	Flagellar biosynthesis; flagellin, filament	[TP0640-TP0870 (0.6975479)]
COG0840	COG1344	z2939	tap	Methyl-accepting chemotaxis protein IV (MCP-IV) (Dipeptide chemoreceptor protein)	z1721	flaT	Flagellar hook-associated protein 3 (HAP3) (Hook-filament junction protein)	[TP0640-TP0870 (0.6975479)]
COG0840	COG1344	z4425	aer	Aerotaxis sensor receptor, flavoprotein	z1721	flaT	Flagellar hook-associated protein 3 (HAP3) (Hook-filament junction protein)	[TP0640-TP0870 (0.6975479)]
COG0840	COG1344	z2939	tap	Methyl-accepting chemotaxis protein IV (MCP-IV) (Dipeptide chemoreceptor protein)	z3013	z3013	Flagellar biosynthesis; flagellin, filament	[TP0640-TP0870 (0.6975479)]
COG0840	COG1344	z2300	trg	Methyl-accepting chemotaxis protein III (MCP-III) (Ribose and galactose chemoreceptor protein)	z3013	z3013	Flagellar biosynthesis; flagellin, filament	[TP0640-TP0870 (0.6975479)]
COG0840	COG1344	z4425	aer	Aerotaxis sensor receptor, flavoprotein	z3013	z3013	Flagellar biosynthesis; flagellin, filament	[TP0640-TP0870 (0.6975479)]
COG1825	COG2812	z3444	rplY	50S ribosomal protein L25	z0587	dnaX	DNA polymerase III tau subunit (EC 2.7.7.7) [Contains: DNA polymerase III subunit gamma]	[TP0372-TP1005 (0.6540257)]
COG0222	COG0530	z5559	rplL	50S ribosomal protein L7/L12 (L8)	z4559	yrbG	Inner membrane protein yrbG	[TP0240-TP1034 (0.77472186)]
COG0024	COG1121	z0178	map	Methionine aminopeptidase (EC 3.4.11.18) (MAP) (Peptidase M)	z2910	znuC	High-affinity zinc uptake system ATP-binding protein znuC	[TP0842-TP0164 (0.77940726)]
COG0361	COG1214	z1228	infA	Translation initiation factor IF-1	z2850	yeaZ	M22 peptidase homolog yeaZ	[TP0097-TP0876 (0.56457245)]
COG1643	COG2137	z0159	hrpB	ATP-dependent RNA helicase hrpB (EC 3.6.1.-)	z4001	recX	Regulatory protein recX (Protein oraA)	[TP0526-TP1023 (0.64955014)]
COG1643	COG2137	z2313	hrpA	ATP-dependent RNA helicase hrpA (EC 3.6.1.-)	z4001	recX	Regulatory protein recX (Protein oraA)	[TP0526-TP1023 (0.64955014)]
COG0257	COG1283	z4669	z4669	50S ribosomal protein L36	z5611	yjbB	Putative alpha helix protein	[TP0209-TP0771 (0.6772987)]
COG1509	COG2812	z5751	yjeK	Hypothetical UPF0069 protein yjeK	z0587	dnaX	DNA polymerase III tau subunit (EC 2.7.7.7) [Contains: DNA polymerase III subunit gamma]	[TP0121-TP1005 (0.5082704)]
COG0255	COG1011	z4683	rpmC	50S ribosomal protein L29	z4753	yrfG	Putative phosphatase {UniProtKB/TrEMBL:Q8X805}	[TP0197-TP0158 (0.6077605)]
COG0255	COG1011	z4683	rpmC	50S ribosomal protein L29	z5975	yjjG	5'-nucleotidase yjjG (EC 3.1.3.5) (Nucleoside 5'-monophosphate phosphohydrolase)	[TP0197-TP0158 (0.6077605)]
COG0255	COG1011	z4683	rpmC	50S ribosomal protein L29	z5329	yigB	Putative phosphatase {UniProtKB/TrEMBL:Q8X8P6}	[TP0197-TP0158 (0.6077605)]
COG0255	COG1011	z4683	rpmC	50S ribosomal protein L29	z5424	yihX	Putative phosphatase {UniProtKB/TrEMBL:Q8X8D1}	[TP0197-TP0158 (0.6077605)]
COG2204	COG2204	z5580	zraR	Transcriptional regulatory protein zraR	z5580	zraR	Transcriptional regulatory protein zraR	[TP0519-TP0519 (0.65939915)]
COG2204	COG2204	z5580	zraR	Transcriptional regulatory protein zraR	z5404	glnG	Nitrogen regulation protein NR(I)	[TP0519-TP0519 (0.65939915)]
COG2204	COG2204	z5404	glnG	Nitrogen regulation protein NR(I)	z5580	zraR	Transcriptional regulatory protein zraR	[TP0519-TP0519 (0.65939915)]
COG2204	COG2204	z5404	glnG	Nitrogen regulation protein NR(I)	z3830	yfhA	Hypothetical protein yfhA (ORF-2)	[TP0519-TP0519 (0.65939915)]
COG2204	COG2204	z3830	yfhA	Hypothetical protein yfhA (ORF-2)	z5404	glnG	Nitrogen regulation protein NR(I)	[TP0519-TP0519 (0.65939915)]
COG2204	COG2204	z5404	glnG	Nitrogen regulation protein NR(I)	z5404	glnG	Nitrogen regulation protein NR(I)	[TP0519-TP0519 (0.65939915)]
COG2204	COG2204	z3830	yfhA	Hypothetical protein yfhA (ORF-2)	z3830	yfhA	Hypothetical protein yfhA (ORF-2)	[TP0519-TP0519 (0.65939915)]
COG2204	COG2204	z5580	zraR	Transcriptional regulatory protein zraR	z3830	yfhA	Hypothetical protein yfhA (ORF-2)	[TP0519-TP0519 (0.65939915)]
COG2204	COG2204	z3830	yfhA	Hypothetical protein yfhA (ORF-2)	z5580	zraR	Transcriptional regulatory protein zraR	[TP0519-TP0519 (0.65939915)]
COG0546	COG0739	z4738	gph	Phosphoglycolate phosphatase (EC 3.1.3.18) (PGPase) (PGP)	z2908	yebA	Hypothetical metalloprotease yebA precursor (EC 3.4.24.-) (ORFU)	[TP0554-TP0782 (0.73069036)]
COG0546	COG0739	z4738	gph	Phosphoglycolate phosphatase (EC 3.1.3.18) (PGPase) (PGP)	z4203	ygeR	Putative lipoprotein {UniProtKB/TrEMBL:Q8X3L6}	[TP0554-TP0782 (0.73069036)]
COG0546	COG0739	z4738	gph	Phosphoglycolate phosphatase (EC 3.1.3.18) (PGPase) (PGP)	z4050	nlpD	Lipoprotein {UniProtKB/TrEMBL:Q8X7Z3}	[TP0554-TP0782 (0.73069036)]
COG0242	COG1187	z4657	fms	Peptide deformylase (EC 3.5.1.88) (PDF) (Polypeptide deformylase)	z2541	rluB	Ribosomal large subunit pseudouridine synthase B (EC 5.4.99.-) (rRNA- uridine isomerase B) (rRNA pseudouridylate synthase B)	[TP0757-TP0459 (0.5284328)]
COG0242	COG1187	z4657	fms	Peptide deformylase (EC 3.5.1.88) (PDF) (Polypeptide deformylase)	z5620	rluF	Ribosomal large subunit pseudouridine synthase F (EC 5.4.99.-) (rRNA- uridine isomerase F) (rRNA pseudouridylate synthase F)	[TP0757-TP0459 (0.5284328)]
COG0242	COG1187	z4657	fms	Peptide deformylase (EC 3.5.1.88) (PDF) (Polypeptide deformylase)	z1864	rluE	Ribosomal large subunit pseudouridine synthase E (EC 5.4.99.-) (rRNA- uridine isomerase E) (rRNA pseudouridylate synthase E)	[TP0757-TP0459 (0.5284328)]
COG0242	COG1187	z4657	fms	Peptide deformylase (EC 3.5.1.88) (PDF) (Polypeptide deformylase)	z3442	rsuA	Ribosomal small subunit pseudouridine synthase A (EC 5.4.99.-) (16S pseudouridylate 516 synthase) (16S pseudouridine 516 synthase) (rRNA- uridine isomerase A) (rRNA pseudouridylate synthase A)	[TP0757-TP0459 (0.5284328)]
COG0457	COG0558	z4172	ygeG	Hypothetical protein ygeG	z2790	ynjF	Inner membrane protein ynjF	[TP0067-TP0730 (0.86096925)]
COG0457	COG0558	z0698	nfrA	Bacteriophage N4 receptor, outer membrane protein	z2319	ynbA	Probable enzyme {UniProtKB/TrEMBL:Q8X9S1}	[TP0067-TP0730 (0.86096925)]
COG0457	COG0558	z4173	ygeH	Hypothetical protein ygeH	z3000	pgsA	CDP-diacylglycerol--glycerol-3-phosphate 3-phosphatidyltransferase (EC 2.7.8.5) (Phosphatidylglycerophosphate synthase) (PGP synthase)	[TP0067-TP0730 (0.86096925)]
COG0457	COG0558	z4172	ygeG	Hypothetical protein ygeG	z3000	pgsA	CDP-diacylglycerol--glycerol-3-phosphate 3-phosphatidyltransferase (EC 2.7.8.5) (Phosphatidylglycerophosphate synthase) (PGP synthase)	[TP0067-TP0730 (0.86096925)]
COG0457	COG0558	z4173	ygeH	Hypothetical protein ygeH	z2319	ynbA	Probable enzyme {UniProtKB/TrEMBL:Q8X9S1}	[TP0067-TP0730 (0.86096925)]
COG0457	COG0558	z5127	z5127	Type III secretion system CesD protein	z3000	pgsA	CDP-diacylglycerol--glycerol-3-phosphate 3-phosphatidyltransferase (EC 2.7.8.5) (Phosphatidylglycerophosphate synthase) (PGP synthase)	[TP0067-TP0730 (0.86096925)]
COG0457	COG0558	z0698	nfrA	Bacteriophage N4 receptor, outer membrane protein	z2790	ynjF	Inner membrane protein ynjF	[TP0067-TP0730 (0.86096925)]
COG0457	COG0558	z4944/z4945	b3530	Cellulose synthase operon protein C	z2319	ynbA	Probable enzyme {UniProtKB/TrEMBL:Q8X9S1}	[TP0067-TP0730 (0.86096925)]
COG0457	COG0558	z4944/z4945	b3530	Cellulose synthase operon protein C	z3000	pgsA	CDP-diacylglycerol--glycerol-3-phosphate 3-phosphatidyltransferase (EC 2.7.8.5) (Phosphatidylglycerophosphate synthase) (PGP synthase)	[TP0067-TP0730 (0.86096925)]
COG0457	COG0558	z4173	ygeH	Hypothetical protein ygeH	z2790	ynjF	Inner membrane protein ynjF	[TP0067-TP0730 (0.86096925)]
COG0457	COG0558	z4944/z4945	b3530	Cellulose synthase operon protein C	z2790	ynjF	Inner membrane protein ynjF	[TP0067-TP0730 (0.86096925)]
COG0457	COG0558	z5127	z5127	Type III secretion system CesD protein	z2319	ynbA	Probable enzyme {UniProtKB/TrEMBL:Q8X9S1}	[TP0067-TP0730 (0.86096925)]
COG0457	COG0558	z4172	ygeG	Hypothetical protein ygeG	z2319	ynbA	Probable enzyme {UniProtKB/TrEMBL:Q8X9S1}	[TP0067-TP0730 (0.86096925)]
COG0457	COG0558	z0698	nfrA	Bacteriophage N4 receptor, outer membrane protein	z3000	pgsA	CDP-diacylglycerol--glycerol-3-phosphate 3-phosphatidyltransferase (EC 2.7.8.5) (Phosphatidylglycerophosphate synthase) (PGP synthase)	[TP0067-TP0730 (0.86096925)]
COG0457	COG0558	z5127	z5127	Type III secretion system CesD protein	z2790	ynjF	Inner membrane protein ynjF	[TP0067-TP0730 (0.86096925)]
COG0020	COG1508	z0185	uppS	Undecaprenyl pyrophosphate synthetase (EC 2.5.1.31) (UPP synthetase) (Di-trans,poly-cis-decaprenylcistransferase) (Undecaprenyl diphosphate synthase) (UDS)	z4565	rpoN	RNA polymerase, sigma(54 or 60) factor; nitrogen	[TP0603-TP0111 (0.79878455)]
COG0301	COG1509	z0526	thiI	Thiamine biosynthesis protein thiI	z5751	yjeK	Hypothetical UPF0069 protein yjeK	[TP0559-TP0121 (0.62660724)]
COG0420	COG0739	z0496	sbcD	Nuclease sbcCD subunit D	z4203	ygeR	Putative lipoprotein {UniProtKB/TrEMBL:Q8X3L6}	[TP0626-TP0782 (0.7781429)]
COG0420	COG0739	z0496	sbcD	Nuclease sbcCD subunit D	z2908	yebA	Hypothetical metalloprotease yebA precursor (EC 3.4.24.-) (ORFU)	[TP0626-TP0782 (0.7781429)]
COG0420	COG0739	z0496	sbcD	Nuclease sbcCD subunit D	z4050	nlpD	Lipoprotein {UniProtKB/TrEMBL:Q8X7Z3}	[TP0626-TP0782 (0.7781429)]
COG1385	COG2812	z4291	yggJ	Hypothetical UPF0088 protein yggJ	z0587	dnaX	DNA polymerase III tau subunit (EC 2.7.7.7) [Contains: DNA polymerase III subunit gamma]	[TP0276-TP1005 (0.66627616)]
COG0341	COG1512	z0508	secF	Protein-export membrane protein secF	z4091	z4091	Hypothetical protein {UniProtKB/TrEMBL:Q8X7R1}	[TP0411-TP0561 (0.5704539)]
COG0341	COG1512	z0508	secF	Protein-export membrane protein secF	z4092	z4092	Hypothetical protein {UniProtKB/TrEMBL:Q8X7Q9}	[TP0411-TP0561 (0.5704539)]
COG0341	COG1512	z0508	secF	Protein-export membrane protein secF	z4093	z4093	Hypothetical protein {UniProtKB/TrEMBL:Q8X7Q8}	[TP0411-TP0561 (0.5704539)]
COG0217	COG0739	z3140	yeeN	Hypothetical UPF0082 protein yeeN	z4050	nlpD	Lipoprotein {UniProtKB/TrEMBL:Q8X7Z3}	[TP0474-TP0864 (0.82349855)]
COG0217	COG0739	z3140	yeeN	Hypothetical UPF0082 protein yeeN	z2908	yebA	Hypothetical metalloprotease yebA precursor (EC 3.4.24.-) (ORFU)	[TP0474-TP0864 (0.82349855)]
COG0217	COG0739	z2916	yebC	UPF0082 protein yebC	z4050	nlpD	Lipoprotein {UniProtKB/TrEMBL:Q8X7Z3}	[TP0474-TP0864 (0.82349855)]
COG0217	COG0739	z3140	yeeN	Hypothetical UPF0082 protein yeeN	z4203	ygeR	Putative lipoprotein {UniProtKB/TrEMBL:Q8X3L6}	[TP0474-TP0864 (0.82349855)]
COG0217	COG0739	z2916	yebC	UPF0082 protein yebC	z2908	yebA	Hypothetical metalloprotease yebA precursor (EC 3.4.24.-) (ORFU)	[TP0474-TP0864 (0.82349855)]
COG0217	COG0739	z2916	yebC	UPF0082 protein yebC	z4203	ygeR	Putative lipoprotein {UniProtKB/TrEMBL:Q8X3L6}	[TP0474-TP0864 (0.82349855)]
COG0242	COG0254	z4657	fms	Peptide deformylase (EC 3.5.1.88) (PDF) (Polypeptide deformylase)	z5484	rpmE	50S ribosomal protein L31	[TP0757-TP0255 (0.6434887)]
COG0242	COG0254	z4657	fms	Peptide deformylase (EC 3.5.1.88) (PDF) (Polypeptide deformylase)	z1591	z1591	50S ribosomal protein L31 type B-2	[TP0757-TP0255 (0.6434887)]
COG0242	COG0254	z4657	fms	Peptide deformylase (EC 3.5.1.88) (PDF) (Polypeptide deformylase)	z0364	rpmE2	50S ribosomal protein L31 type B-1	[TP0757-TP0255 (0.6434887)]
COG0242	COG0254	z4657	fms	Peptide deformylase (EC 3.5.1.88) (PDF) (Polypeptide deformylase)	z1152	z1152	50S ribosomal protein L31 type B-2	[TP0757-TP0255 (0.6434887)]
COG0795	COG1512	z5874	yjgQ	Inner membrane protein yjgQ	z4092	z4092	Hypothetical protein {UniProtKB/TrEMBL:Q8X7Q9}	[TP0884-TP0561 (0.6412245)]
COG0795	COG1512	z5874	yjgQ	Inner membrane protein yjgQ	z4093	z4093	Hypothetical protein {UniProtKB/TrEMBL:Q8X7Q8}	[TP0884-TP0561 (0.6412245)]
COG0795	COG1512	z5874	yjgQ	Inner membrane protein yjgQ	z4091	z4091	Hypothetical protein {UniProtKB/TrEMBL:Q8X7R1}	[TP0884-TP0561 (0.6412245)]
COG0795	COG1512	z5873	yjgP	Inner membrane protein yjgP	z4092	z4092	Hypothetical protein {UniProtKB/TrEMBL:Q8X7Q9}	[TP0884-TP0561 (0.6412245)]
COG0795	COG1512	z5873	yjgP	Inner membrane protein yjgP	z4091	z4091	Hypothetical protein {UniProtKB/TrEMBL:Q8X7R1}	[TP0884-TP0561 (0.6412245)]
COG0795	COG1512	z5873	yjgP	Inner membrane protein yjgP	z4093	z4093	Hypothetical protein {UniProtKB/TrEMBL:Q8X7Q8}	[TP0884-TP0561 (0.6412245)]
COG0762	COG1512	z4297	yggT	Hypothetical protein yggT	z4093	z4093	Hypothetical protein {UniProtKB/TrEMBL:Q8X7Q8}	[TP0668-TP0561 (0.5550382)]
COG0762	COG1512	z4297	yggT	Hypothetical protein yggT	z4092	z4092	Hypothetical protein {UniProtKB/TrEMBL:Q8X7Q9}	[TP0668-TP0561 (0.5550382)]
COG0762	COG1512	z4297	yggT	Hypothetical protein yggT	z4091	z4091	Hypothetical protein {UniProtKB/TrEMBL:Q8X7R1}	[TP0668-TP0561 (0.5550382)]
COG0442	COG1466	z0206	proS	Prolyl-tRNA synthetase (EC 6.1.1.15) (Proline--tRNA ligase) (ProRS) (Global RNA synthesis factor)	z0787	holA	DNA polymerase III delta subunit (EC 2.7.7.7)	[TP0160-TP0588 (0.66563916)]
COG1176	COG1512	z1830	potB	Spermidine/putrescine transport system permease protein potB	z4092	z4092	Hypothetical protein {UniProtKB/TrEMBL:Q8X7Q9}	[TP0653-TP0561 (0.5550382)]
COG1176	COG1512	z1830	potB	Spermidine/putrescine transport system permease protein potB	z4093	z4093	Hypothetical protein {UniProtKB/TrEMBL:Q8X7Q8}	[TP0653-TP0561 (0.5550382)]
COG1176	COG1512	z2277	ydcU	Inner membrane ABC transporter permease protein ydcU	z4093	z4093	Hypothetical protein {UniProtKB/TrEMBL:Q8X7Q8}	[TP0653-TP0561 (0.5550382)]
COG1176	COG1512	z1083	potH	Putrescine transport system permease protein potH	z4092	z4092	Hypothetical protein {UniProtKB/TrEMBL:Q8X7Q9}	[TP0653-TP0561 (0.5550382)]
COG1176	COG1512	z2277	ydcU	Inner membrane ABC transporter permease protein ydcU	z4092	z4092	Hypothetical protein {UniProtKB/TrEMBL:Q8X7Q9}	[TP0653-TP0561 (0.5550382)]
COG1176	COG1512	z1830	potB	Spermidine/putrescine transport system permease protein potB	z4091	z4091	Hypothetical protein {UniProtKB/TrEMBL:Q8X7R1}	[TP0653-TP0561 (0.5550382)]
COG1176	COG1512	z1083	potH	Putrescine transport system permease protein potH	z4093	z4093	Hypothetical protein {UniProtKB/TrEMBL:Q8X7Q8}	[TP0653-TP0561 (0.5550382)]
COG1176	COG1512	z1083	potH	Putrescine transport system permease protein potH	z4091	z4091	Hypothetical protein {UniProtKB/TrEMBL:Q8X7R1}	[TP0653-TP0561 (0.5550382)]
COG1176	COG1512	z2277	ydcU	Inner membrane ABC transporter permease protein ydcU	z4091	z4091	Hypothetical protein {UniProtKB/TrEMBL:Q8X7R1}	[TP0653-TP0561 (0.5550382)]
COG0847	COG1558	z2671	rnt	Ribonuclease T (EC 3.1.13.-) (Exoribonuclease T) (RNase T)	z1712	flgC	Flagellar basal-body rod protein flgC (Putative proximal rod protein)	[TP0643-TP0397 (0.7022186)]
COG0847	COG1558	z2894	exoX	Exodeoxyribonuclease X (EC 3.1.11.-) (Exonuclease X) (Exo X)	z1712	flgC	Flagellar basal-body rod protein flgC (Putative proximal rod protein)	[TP0643-TP0397 (0.7022186)]
COG0847	COG1558	z0241	mutD	DNA polymerase III epsilon subunit (EC 2.7.7.7)	z1712	flgC	Flagellar basal-body rod protein flgC (Putative proximal rod protein)	[TP0643-TP0397 (0.7022186)]
COG0305	COG0593	z5650	dnaB	Replicative DNA helicase (EC 3.6.1.-)	z3759	hda	DnaA-homolog protein hda	[TP0058-TP0001 (0.9013428)]
COG0305	COG0593	z5650	dnaB	Replicative DNA helicase (EC 3.6.1.-)	z5193	dnaA	Chromosomal replication initiator protein dnaA	[TP0058-TP0001 (0.9013428)]
COG0178	COG1197	z5657	uvrA	UvrABC system protein A (UvrA protein) (Excinuclease ABC subunit A)	z1754	mfd	Transcription-repair coupling factor (EC 3.6.1.-) (TRCF) (ATP- dependent helicase mfd)	[TP0514-TP0344 (0.9414915)]
COG0264	COG0544	z0181	tsf	Elongation factor Ts (EF-Ts)	z0541	tig	Trigger factor {UniProtKB/Swiss-Prot:P0A851}	[TP0605-TP0506 (0.9100214)]
COG1344	COG1352	z3013	z3013	Flagellar biosynthesis; flagellin, filament	z2938	cheX	Chemotaxis protein methyltransferase (EC 2.1.1.80)	[TP0870-TP0630 (0.7476691)]
COG1344	COG1352	z1721	flaT	Flagellar hook-associated protein 3 (HAP3) (Hook-filament junction protein)	z2938	cheX	Chemotaxis protein methyltransferase (EC 2.1.1.80)	[TP0870-TP0630 (0.7476691)]
COG0495	COG1475	z0789	leuS	Leucyl-tRNA synthetase (EC 6.1.1.4) (Leucine--tRNA ligase) (LeuRS)	L7069	B	Protein sopB (Plasmid partition protein B)	[TP0586-TP0271 (0.63095015)]
COG0495	COG1475	z0789	leuS	Leucyl-tRNA synthetase (EC 6.1.1.4) (Leucine--tRNA ligase) (LeuRS)	L7086	L7086	Hypothetical protein L7086	[TP0586-TP0271 (0.63095015)]
COG0495	COG1475	z0789	leuS	Leucyl-tRNA synthetase (EC 6.1.1.4) (Leucine--tRNA ligase) (LeuRS)	z1204	z1204	Hypothetical protein ECs1387	[TP0586-TP0271 (0.63095015)]
COG0495	COG1475	z0789	leuS	Leucyl-tRNA synthetase (EC 6.1.1.4) (Leucine--tRNA ligase) (LeuRS)	z0744	ybdM	Hypothetical protein ybdM	[TP0586-TP0271 (0.63095015)]
COG0495	COG1475	z0789	leuS	Leucyl-tRNA synthetase (EC 6.1.1.4) (Leucine--tRNA ligase) (LeuRS)	z1644	z1644	Hypothetical protein ECs1387	[TP0586-TP0271 (0.63095015)]
COG1512	COG1512	z4091	z4091	Hypothetical protein {UniProtKB/TrEMBL:Q8X7R1}	z4091	z4091	Hypothetical protein {UniProtKB/TrEMBL:Q8X7R1}	[TP0561-TP0561 (0.53951585)]
COG1512	COG1512	z4092	z4092	Hypothetical protein {UniProtKB/TrEMBL:Q8X7Q9}	z4091	z4091	Hypothetical protein {UniProtKB/TrEMBL:Q8X7R1}	[TP0561-TP0561 (0.53951585)]
COG1512	COG1512	z4091	z4091	Hypothetical protein {UniProtKB/TrEMBL:Q8X7R1}	z4092	z4092	Hypothetical protein {UniProtKB/TrEMBL:Q8X7Q9}	[TP0561-TP0561 (0.53951585)]
COG1512	COG1512	z4092	z4092	Hypothetical protein {UniProtKB/TrEMBL:Q8X7Q9}	z4092	z4092	Hypothetical protein {UniProtKB/TrEMBL:Q8X7Q9}	[TP0561-TP0561 (0.53951585)]
COG1512	COG1512	z4091	z4091	Hypothetical protein {UniProtKB/TrEMBL:Q8X7R1}	z4093	z4093	Hypothetical protein {UniProtKB/TrEMBL:Q8X7Q8}	[TP0561-TP0561 (0.53951585)]
COG1512	COG1512	z4093	z4093	Hypothetical protein {UniProtKB/TrEMBL:Q8X7Q8}	z4091	z4091	Hypothetical protein {UniProtKB/TrEMBL:Q8X7R1}	[TP0561-TP0561 (0.53951585)]
COG1512	COG1512	z4093	z4093	Hypothetical protein {UniProtKB/TrEMBL:Q8X7Q8}	z4093	z4093	Hypothetical protein {UniProtKB/TrEMBL:Q8X7Q8}	[TP0561-TP0561 (0.53951585)]
COG1512	COG1512	z4092	z4092	Hypothetical protein {UniProtKB/TrEMBL:Q8X7Q9}	z4093	z4093	Hypothetical protein {UniProtKB/TrEMBL:Q8X7Q8}	[TP0561-TP0561 (0.53951585)]
COG1512	COG1512	z4093	z4093	Hypothetical protein {UniProtKB/TrEMBL:Q8X7Q8}	z4092	z4092	Hypothetical protein {UniProtKB/TrEMBL:Q8X7Q9}	[TP0561-TP0561 (0.53951585)]
COG0272	COG2080	z3677	ligA	DNA ligase (EC 6.5.1.2) (Polydeoxyribonucleotide synthase [NAD+])	z0352	yagT	Putative xanthine dehydrogenase yagT iron-sulfur-binding subunit	[TP0634-TP0080 (0.5753685)]
COG0272	COG2080	z5073	yicF	Hypothetical DNA ligase-like protein yicF	z4207	xdhC	Xanthine dehydrogenase iron-sulfur-binding subunit	[TP0634-TP0080 (0.5753685)]
COG0272	COG2080	z5073	yicF	Hypothetical DNA ligase-like protein yicF	z0352	yagT	Putative xanthine dehydrogenase yagT iron-sulfur-binding subunit	[TP0634-TP0080 (0.5753685)]
COG0272	COG2080	z3677	ligA	DNA ligase (EC 6.5.1.2) (Polydeoxyribonucleotide synthase [NAD+])	z4207	xdhC	Xanthine dehydrogenase iron-sulfur-binding subunit	[TP0634-TP0080 (0.5753685)]
COG0750	COG1512	z0187	ecfE	Protease ecfE {UniProtKB/Swiss-Prot:P0AEH2}	z4091	z4091	Hypothetical protein {UniProtKB/TrEMBL:Q8X7R1}	[TP0600-TP0561 (0.5857341)]
COG0750	COG1512	z0187	ecfE	Protease ecfE {UniProtKB/Swiss-Prot:P0AEH2}	z4093	z4093	Hypothetical protein {UniProtKB/TrEMBL:Q8X7Q8}	[TP0600-TP0561 (0.5857341)]
COG0750	COG1512	z0187	ecfE	Protease ecfE {UniProtKB/Swiss-Prot:P0AEH2}	z4092	z4092	Hypothetical protein {UniProtKB/TrEMBL:Q8X7Q9}	[TP0600-TP0561 (0.5857341)]
COG1352	COG1536	z2938	cheX	Chemotaxis protein methyltransferase (EC 2.1.1.80)	z3029	fliG	Flagellar motor switch protein fliG	[TP0630-TP0026 (0.7604114)]
COG1344	COG1516	z3013	z3013	Flagellar biosynthesis; flagellin, filament	z3015	fliS	Flagellar biosynthesis; repressor of class 3a and	[TP0870-TP0943 (0.723277)]
COG1344	COG1516	z1721	flaT	Flagellar hook-associated protein 3 (HAP3) (Hook-filament junction protein)	z3015	fliS	Flagellar biosynthesis; repressor of class 3a and	[TP0870-TP0943 (0.723277)]
COG0099	COG0216	z4668	rpsM	30S ribosomal protein S13	z1982	prfA	Peptide chain release factor 1 (RF-1)	[TP0210-TP0051 (0.8775348)]
COG0442	COG0552	z0206	proS	Prolyl-tRNA synthetase (EC 6.1.1.15) (Proline--tRNA ligase) (ProRS) (Global RNA synthesis factor)	z4838	ftsY	Cell division membrane protein	[TP0160-TP0578 (0.56216276)]
COG0242	COG0319	z4657	fms	Peptide deformylase (EC 3.5.1.88) (PDF) (Polypeptide deformylase)	z0808	ybeY	UPF0054 protein ybeY	[TP0757-TP0650 (0.630912)]
COG0178	COG0845	z5657	uvrA	UvrABC system protein A (UvrA protein) (Excinuclease ABC subunit A)	z0578	lir	Acriflavine resistance protein A precursor	[TP0514-TP0965 (0.87363523)]
COG0178	COG0845	z5657	uvrA	UvrABC system protein A (UvrA protein) (Excinuclease ABC subunit A)	z1015	ybhG	UPF0194 membrane protein ybhG precursor	[TP0514-TP0965 (0.87363523)]
COG0178	COG0845	z5657	uvrA	UvrABC system protein A (UvrA protein) (Excinuclease ABC subunit A)	z0713	cusB	Cation efflux system protein cusB precursor	[TP0514-TP0965 (0.87363523)]
COG0178	COG0845	z5657	uvrA	UvrABC system protein A (UvrA protein) (Excinuclease ABC subunit A)	z0635	z0635	Putative membrane spanning export protein	[TP0514-TP0965 (0.87363523)]
COG0178	COG0845	z5657	uvrA	UvrABC system protein A (UvrA protein) (Excinuclease ABC subunit A)	z2509	z2509	Putative efflux pump {UniProtKB/TrEMBL:Q8X7E1}	[TP0514-TP0965 (0.87363523)]
COG0178	COG0845	z5657	uvrA	UvrABC system protein A (UvrA protein) (Excinuclease ABC subunit A)	z4926	mdtE	Multidrug resistance protein mdtE precursor	[TP0514-TP0965 (0.87363523)]
COG0178	COG0845	z5657	uvrA	UvrABC system protein A (UvrA protein) (Excinuclease ABC subunit A)	L7050	L7050	Hemolysin D {UniProtKB/TrEMBL:O82886}	[TP0514-TP0965 (0.87363523)]
COG0178	COG0845	z5657	uvrA	UvrABC system protein A (UvrA protein) (Excinuclease ABC subunit A)	z4886	yhiI	Hypothetical protein yhiI precursor	[TP0514-TP0965 (0.87363523)]
COG0178	COG0845	z5657	uvrA	UvrABC system protein A (UvrA protein) (Excinuclease ABC subunit A)	z4625	envC	Acriflavine resistance protein E precursor (Protein envC)	[TP0514-TP0965 (0.87363523)]
COG0178	COG0845	z5657	uvrA	UvrABC system protein A (UvrA protein) (Excinuclease ABC subunit A)	z3243	mdtA	Multidrug resistance protein mdtA precursor (Multidrug transporter mdtA)	[TP0514-TP0965 (0.87363523)]
COG0178	COG0845	z5657	uvrA	UvrABC system protein A (UvrA protein) (Excinuclease ABC subunit A)	z1115	macA	Macrolide-specific efflux protein macA precursor	[TP0514-TP0965 (0.87363523)]
COG0457	COG0566	z0698	nfrA	Bacteriophage N4 receptor, outer membrane protein	z5077	trmH	tRNA guanosine-2'-O-methyltransferase (EC 2.1.1.34) (tRNA [Gm18] methyltransferase)	[TP0095-TP0054 (0.73981166)]
COG0457	COG0566	z4172	ygeG	Hypothetical protein ygeG	z5077	trmH	tRNA guanosine-2'-O-methyltransferase (EC 2.1.1.34) (tRNA [Gm18] methyltransferase)	[TP0095-TP0054 (0.73981166)]
COG0457	COG0566	z5127	z5127	Type III secretion system CesD protein	z5077	trmH	tRNA guanosine-2'-O-methyltransferase (EC 2.1.1.34) (tRNA [Gm18] methyltransferase)	[TP0095-TP0054 (0.73981166)]
COG0457	COG0566	z4944/z4945	b3530	Cellulose synthase operon protein C	z5787	rlmB	23S rRNA (guanosine-2'-O-)-methyltransferase rlmB (EC 2.1.1.-) (23S rRNA Gm2251 2'-O-methyltransferase)	[TP0095-TP0054 (0.73981166)]
COG0457	COG0566	z4173	ygeH	Hypothetical protein ygeH	z5787	rlmB	23S rRNA (guanosine-2'-O-)-methyltransferase rlmB (EC 2.1.1.-) (23S rRNA Gm2251 2'-O-methyltransferase)	[TP0095-TP0054 (0.73981166)]
COG0457	COG0566	z4944/z4945	b3530	Cellulose synthase operon protein C	z5077	trmH	tRNA guanosine-2'-O-methyltransferase (EC 2.1.1.34) (tRNA [Gm18] methyltransferase)	[TP0095-TP0054 (0.73981166)]
COG0457	COG0566	z4173	ygeH	Hypothetical protein ygeH	z3865	yfiF	Hypothetical tRNA/rRNA methyltransferase yfiF (EC 2.1.1.-)	[TP0095-TP0054 (0.73981166)]
COG0457	COG0566	z4944/z4945	b3530	Cellulose synthase operon protein C	z3865	yfiF	Hypothetical tRNA/rRNA methyltransferase yfiF (EC 2.1.1.-)	[TP0095-TP0054 (0.73981166)]
COG0457	COG0566	z4172	ygeG	Hypothetical protein ygeG	z5787	rlmB	23S rRNA (guanosine-2'-O-)-methyltransferase rlmB (EC 2.1.1.-) (23S rRNA Gm2251 2'-O-methyltransferase)	[TP0095-TP0054 (0.73981166)]
COG0457	COG0566	z4172	ygeG	Hypothetical protein ygeG	z3865	yfiF	Hypothetical tRNA/rRNA methyltransferase yfiF (EC 2.1.1.-)	[TP0095-TP0054 (0.73981166)]
COG0457	COG0566	z0698	nfrA	Bacteriophage N4 receptor, outer membrane protein	z5787	rlmB	23S rRNA (guanosine-2'-O-)-methyltransferase rlmB (EC 2.1.1.-) (23S rRNA Gm2251 2'-O-methyltransferase)	[TP0095-TP0054 (0.73981166)]
COG0457	COG0566	z5127	z5127	Type III secretion system CesD protein	z5787	rlmB	23S rRNA (guanosine-2'-O-)-methyltransferase rlmB (EC 2.1.1.-) (23S rRNA Gm2251 2'-O-methyltransferase)	[TP0095-TP0054 (0.73981166)]
COG0457	COG0566	z5127	z5127	Type III secretion system CesD protein	z3865	yfiF	Hypothetical tRNA/rRNA methyltransferase yfiF (EC 2.1.1.-)	[TP0095-TP0054 (0.73981166)]
COG0457	COG0566	z4173	ygeH	Hypothetical protein ygeH	z5077	trmH	tRNA guanosine-2'-O-methyltransferase (EC 2.1.1.34) (tRNA [Gm18] methyltransferase)	[TP0095-TP0054 (0.73981166)]
COG0457	COG0566	z0698	nfrA	Bacteriophage N4 receptor, outer membrane protein	z3865	yfiF	Hypothetical tRNA/rRNA methyltransferase yfiF (EC 2.1.1.-)	[TP0095-TP0054 (0.73981166)]
COG0465	COG0558	z4540	hflB	Cell division protein ftsH (EC 3.4.24.-)	z3000	pgsA	CDP-diacylglycerol--glycerol-3-phosphate 3-phosphatidyltransferase (EC 2.7.8.5) (Phosphatidylglycerophosphate synthase) (PGP synthase)	[TP0765-TP0256 (0.8653493)]
COG0465	COG0558	z4540	hflB	Cell division protein ftsH (EC 3.4.24.-)	z2319	ynbA	Probable enzyme {UniProtKB/TrEMBL:Q8X9S1}	[TP0765-TP0256 (0.8653493)]
COG0465	COG0558	z4540	hflB	Cell division protein ftsH (EC 3.4.24.-)	z2790	ynjF	Inner membrane protein ynjF	[TP0765-TP0256 (0.8653493)]
COG0024	COG0462	z0178	map	Methionine aminopeptidase (EC 3.4.11.18) (MAP) (Peptidase M)	z1978	prs	Ribose-phosphate pyrophosphokinase (EC 2.7.6.1) (RPPK) (Phosphoribosyl pyrophosphate synthetase) (P-Rib-PP synthetase) (PRPP synthetase)	[TP0842-TP0294 (0.8762697)]
COG0125	COG0361	z1737	tmk	Thymidylate kinase (EC 2.7.4.9) (Thymidine monophosphate kinase) (dTMP kinase) (TMPK)	z1228	infA	Translation initiation factor IF-1	[TP0354-TP0097 (0.8382038)]
COG1536	COG1766	z3029	fliG	Flagellar motor switch protein fliG	z3028	fliF	Flagellar biosynthesis; basal-body MS(Membrane	[TP0400-TP0399 (0.9198608), TP0026-TP0399 (0.9539454)]
COG0319	COG0787	z0808	ybeY	UPF0054 protein ybeY	z1953	dadX	Alanine racemase, catabolic (EC 5.1.1.1)	[TP0650-TP0681 (0.82058704)]
COG0319	COG0787	z0808	ybeY	UPF0054 protein ybeY	z5651	alr	Alanine racemase, biosynthetic (EC 5.1.1.1)	[TP0650-TP0681 (0.82058704)]
COG0215	COG1536	z0681	cysS	Cysteinyl-tRNA synthetase (EC 6.1.1.16) (Cysteine--tRNA ligase) (CysRS)	z3029	fliG	Flagellar motor switch protein fliG	[TP0091-TP0400 (0.6374247)]
COG0564	COG1418	z1725	rluC	Ribosomal large subunit pseudouridine synthase C (EC 5.4.99.-) (rRNA- uridine isomerase C) (rRNA pseudouridylate synthase C)	z3055	yedJ	Hypothetical protein yedJ	[TP0154-TP1018 (0.7668753)]
COG0564	COG1418	z3888	rluD	Ribosomal large subunit pseudouridine synthase D (EC 5.4.99.-) (rRNA- uridine isomerase D) (rRNA pseudouridylate synthase D)	z3055	yedJ	Hypothetical protein yedJ	[TP0154-TP1018 (0.7668753)]
COG0564	COG1418	z4107	truC	tRNA pseudouridine synthase C (EC 5.4.99.-) (tRNA-uridine isomerase C) (tRNA pseudouridylate synthase C)	z3055	yedJ	Hypothetical protein yedJ	[TP0154-TP1018 (0.7668753)]
COG0564	COG1418	z0066	rluA	Ribosomal large subunit pseudouridine synthase A (EC 5.4.99.-) (rRNA- uridine isomerase A) (rRNA pseudouridylate synthase A)	z3055	yedJ	Hypothetical protein yedJ	[TP0154-TP1018 (0.7668753)]
COG0849	COG1595	z0104	ftsA	Cell division protein ftsA	z3855	rpoE	RNA polymerase sigma-E factor (Sigma-24)	[TP0389-TP0092 (0.66770643)]
COG0301	COG1529	z0526	thiI	Thiamine biosynthesis protein thiI	z0350	yagR	Putative xanthine dehydrogenase yagR molybdenum-binding subunit (EC 1.17.1.4)	[TP0559-TP0079 (0.62660724)]
COG0301	COG1529	z0526	thiI	Thiamine biosynthesis protein thiI	z4205	xdhA	Xanthine dehydrogenase molybdenum-binding subunit (EC 1.17.1.4)	[TP0559-TP0079 (0.62660724)]
COG0301	COG1529	z0526	thiI	Thiamine biosynthesis protein thiI	z4220	xdhD	Probable hypoxanthine oxidase xdhD (EC 1.-.-.-)	[TP0559-TP0079 (0.62660724)]
COG0739	COG2204	z4203	ygeR	Putative lipoprotein {UniProtKB/TrEMBL:Q8X3L6}	z5580	zraR	Transcriptional regulatory protein zraR	[TP0706-TP0519 (0.80130965)]
COG0739	COG2204	z4050	nlpD	Lipoprotein {UniProtKB/TrEMBL:Q8X7Z3}	z3830	yfhA	Hypothetical protein yfhA (ORF-2)	[TP0706-TP0519 (0.80130965)]
COG0739	COG2204	z4050	nlpD	Lipoprotein {UniProtKB/TrEMBL:Q8X7Z3}	z5580	zraR	Transcriptional regulatory protein zraR	[TP0706-TP0519 (0.80130965)]
COG0739	COG2204	z2908	yebA	Hypothetical metalloprotease yebA precursor (EC 3.4.24.-) (ORFU)	z5404	glnG	Nitrogen regulation protein NR(I)	[TP0706-TP0519 (0.80130965)]
COG0739	COG2204	z4203	ygeR	Putative lipoprotein {UniProtKB/TrEMBL:Q8X3L6}	z3830	yfhA	Hypothetical protein yfhA (ORF-2)	[TP0706-TP0519 (0.80130965)]
COG0739	COG2204	z4050	nlpD	Lipoprotein {UniProtKB/TrEMBL:Q8X7Z3}	z5404	glnG	Nitrogen regulation protein NR(I)	[TP0706-TP0519 (0.80130965)]
COG0739	COG2204	z2908	yebA	Hypothetical metalloprotease yebA precursor (EC 3.4.24.-) (ORFU)	z5580	zraR	Transcriptional regulatory protein zraR	[TP0706-TP0519 (0.80130965)]
COG0739	COG2204	z4203	ygeR	Putative lipoprotein {UniProtKB/TrEMBL:Q8X3L6}	z5404	glnG	Nitrogen regulation protein NR(I)	[TP0706-TP0519 (0.80130965)]
COG0739	COG2204	z2908	yebA	Hypothetical metalloprotease yebA precursor (EC 3.4.24.-) (ORFU)	z3830	yfhA	Hypothetical protein yfhA (ORF-2)	[TP0706-TP0519 (0.80130965)]
COG0036	COG2001	z4739	dod	Ribulose-phosphate 3-epimerase (EC 5.1.3.1) (Pentose-5-phosphate 3- epimerase) (PPE) (R5P3E)	z0091	mraZ	Protein mraZ {UniProtKB/Swiss-Prot:P65435}	[TP0945-TP0383 (0.685165)]
COG0280	COG0457	z3714	eutD	Ethanolamine utilization; homolog of Salmonella	z4944/z4945	b3530	Cellulose synthase operon protein C	[TP0094-TP0067 (0.5068833)]
COG0280	COG0457	z3714	eutD	Ethanolamine utilization; homolog of Salmonella	z0698	nfrA	Bacteriophage N4 receptor, outer membrane protein	[TP0094-TP0067 (0.5068833)]
COG0280	COG0457	z3714	eutD	Ethanolamine utilization; homolog of Salmonella	z4173	ygeH	Hypothetical protein ygeH	[TP0094-TP0067 (0.5068833)]
COG0280	COG0457	z3714	eutD	Ethanolamine utilization; homolog of Salmonella	z4172	ygeG	Hypothetical protein ygeG	[TP0094-TP0067 (0.5068833)]
COG0280	COG0457	z3714	eutD	Ethanolamine utilization; homolog of Salmonella	z5127	z5127	Type III secretion system CesD protein	[TP0094-TP0067 (0.5068833)]
COG0457	COG0495	z5127	z5127	Type III secretion system CesD protein	z0789	leuS	Leucyl-tRNA synthetase (EC 6.1.1.4) (Leucine--tRNA ligase) (LeuRS)	[TP0067-TP0586 (0.714839)]
COG0457	COG0495	z4173	ygeH	Hypothetical protein ygeH	z0789	leuS	Leucyl-tRNA synthetase (EC 6.1.1.4) (Leucine--tRNA ligase) (LeuRS)	[TP0067-TP0586 (0.714839)]
COG0457	COG0495	z4944/z4945	b3530	Cellulose synthase operon protein C	z0789	leuS	Leucyl-tRNA synthetase (EC 6.1.1.4) (Leucine--tRNA ligase) (LeuRS)	[TP0067-TP0586 (0.714839)]
COG0457	COG0495	z4172	ygeG	Hypothetical protein ygeG	z0789	leuS	Leucyl-tRNA synthetase (EC 6.1.1.4) (Leucine--tRNA ligase) (LeuRS)	[TP0067-TP0586 (0.714839)]
COG0457	COG0495	z0698	nfrA	Bacteriophage N4 receptor, outer membrane protein	z0789	leuS	Leucyl-tRNA synthetase (EC 6.1.1.4) (Leucine--tRNA ligase) (LeuRS)	[TP0067-TP0586 (0.714839)]
COG0257	COG0472	z4669	z4669	50S ribosomal protein L36	z0097	murX	Phospho-N-acetylmuramoyl-pentapeptide-transferase (EC 2.7.8.13) (UDP- MurNAc-pentapeptide phosphotransferase)	[TP0209-TP0345 (0.64932555)]
COG0257	COG0472	z4669	z4669	50S ribosomal protein L36	z5295	rfe	Undecaprenyl-phosphate alpha-N-acetylglucosaminyl 1-phosphate transferase (EC 2.7.8.-) (UDP-GlcNAc:undecaprenyl-phosphate GlcNAc-1- phosphate transferase)	[TP0209-TP0345 (0.64932555)]
COG0358	COG0457	z4419	dnaG	DNA primase {UniProtKB/Swiss-Prot:P0ABS6}	z0698	nfrA	Bacteriophage N4 receptor, outer membrane protein	[TP0492-TP0648 (0.5111708)]
COG0358	COG0457	z4419	dnaG	DNA primase {UniProtKB/Swiss-Prot:P0ABS6}	z5127	z5127	Type III secretion system CesD protein	[TP0492-TP0648 (0.5111708)]
COG0358	COG0457	z4419	dnaG	DNA primase {UniProtKB/Swiss-Prot:P0ABS6}	z4173	ygeH	Hypothetical protein ygeH	[TP0492-TP0648 (0.5111708)]
COG0358	COG0457	z4419	dnaG	DNA primase {UniProtKB/Swiss-Prot:P0ABS6}	z4944/z4945	b3530	Cellulose synthase operon protein C	[TP0492-TP0648 (0.5111708)]
COG0358	COG0457	z4419	dnaG	DNA primase {UniProtKB/Swiss-Prot:P0ABS6}	z4172	ygeG	Hypothetical protein ygeG	[TP0492-TP0648 (0.5111708)]
COG0301	COG0301	z0526	thiI	Thiamine biosynthesis protein thiI	z0526	thiI	Thiamine biosynthesis protein thiI	[TP0559-TP0559 (0.6965584)]
COG0687	COG1558	z1762	potD	Spermidine/putrescine-binding periplasmic protein precursor (SPBP)	z1712	flgC	Flagellar basal-body rod protein flgC (Putative proximal rod protein)	[TP0655-TP0397 (0.60331625)]
COG0687	COG1558	z1081	potF	Putrescine-binding periplasmic protein precursor	z1712	flgC	Flagellar basal-body rod protein flgC (Putative proximal rod protein)	[TP0655-TP0397 (0.60331625)]
COG0687	COG1558	z2279	ydcS	Putative ABC transporter periplasmic-binding protein ydcS precursor	z1712	flgC	Flagellar basal-body rod protein flgC (Putative proximal rod protein)	[TP0655-TP0397 (0.60331625)]
COG0795	COG1792	z5874	yjgQ	Inner membrane protein yjgQ	z4609	mreC	Rod shape-determining protein mreC	[TP0884-TP0498 (0.8374102)]
COG0795	COG1792	z5873	yjgP	Inner membrane protein yjgP	z4609	mreC	Rod shape-determining protein mreC	[TP0884-TP0498 (0.8374102)]
COG1317	COG1536	z3030	fliH	Flagellar biosynthesis; export of flagellar	z3029	fliG	Flagellar motor switch protein fliG	[TP0401-TP0026 (0.96139234)]
COG1214	COG1516	z2850	yeaZ	M22 peptidase homolog yeaZ	z3015	fliS	Flagellar biosynthesis; repressor of class 3a and	[TP0876-TP0943 (0.57131183)]
COG0608	COG1234	z4230	recJ	Single-stranded-DNA-specific exonuclease recJ (EC 3.1.-.-)	z3528	rnz	Ribonuclease Z (EC 3.1.26.11) (RNase Z) (tRNase Z) (tRNA 3 endonuclease)	[TP0704-TP0819 (0.5844061)]
COG0024	COG0125	z0178	map	Methionine aminopeptidase (EC 3.4.11.18) (MAP) (Peptidase M)	z1737	tmk	Thymidylate kinase (EC 2.7.4.9) (Thymidine monophosphate kinase) (dTMP kinase) (TMPK)	[TP0842-TP0354 (0.8096375)]
COG1077	COG1426	z4610	mreB	Regulator of ftsI, penicillin binding protein 3,	z3779	yfgA	Putative HTH-type transcriptional regulator yfgA	[TP0497-TP0334 (0.739115)]
COG0257	COG0779	z4669	z4669	50S ribosomal protein L36	z4531	yhbC	Hypothetical UPF0090 protein yhbC	[TP0209-TP0893 (0.7461857)]
COG1291	COG1291	z2944	motA	Proton conductor component of motor; no effect on	z2944	motA	Proton conductor component of motor; no effect on	[TP0725-TP0725 (0.8044664)]
COG0275	COG1815	z0092	mraW	S-adenosyl-methyltransferase mraW (EC 2.1.1.-)	z1711	flgB	Flagellar basal-body rod protein flgB (Putative proximal rod protein)	[TP0384-TP0396 (0.81050646)]
COG1536	COG1536	z3029	fliG	Flagellar motor switch protein fliG	z3029	fliG	Flagellar motor switch protein fliG	[TP0026-TP0400 (0.5928469)]
COG0457	COG0845	z4172	ygeG	Hypothetical protein ygeG	z1015	ybhG	UPF0194 membrane protein ybhG precursor	[TP0648-TP0965 (0.54118866)]
COG0457	COG0845	z4172	ygeG	Hypothetical protein ygeG	L7050	L7050	Hemolysin D {UniProtKB/TrEMBL:O82886}	[TP0648-TP0965 (0.54118866)]
COG0457	COG0845	z4944/z4945	b3530	Cellulose synthase operon protein C	z1115	macA	Macrolide-specific efflux protein macA precursor	[TP0648-TP0965 (0.54118866)]
COG0457	COG0845	z5127	z5127	Type III secretion system CesD protein	z1115	macA	Macrolide-specific efflux protein macA precursor	[TP0648-TP0965 (0.54118866)]
COG0457	COG0845	z4172	ygeG	Hypothetical protein ygeG	z1115	macA	Macrolide-specific efflux protein macA precursor	[TP0648-TP0965 (0.54118866)]
COG0457	COG0845	z4944/z4945	b3530	Cellulose synthase operon protein C	z0578	lir	Acriflavine resistance protein A precursor	[TP0648-TP0965 (0.54118866)]
COG0457	COG0845	z0698	nfrA	Bacteriophage N4 receptor, outer membrane protein	z4926	mdtE	Multidrug resistance protein mdtE precursor	[TP0648-TP0965 (0.54118866)]
COG0457	COG0845	z4172	ygeG	Hypothetical protein ygeG	z4926	mdtE	Multidrug resistance protein mdtE precursor	[TP0648-TP0965 (0.54118866)]
COG0457	COG0845	z4944/z4945	b3530	Cellulose synthase operon protein C	z0713	cusB	Cation efflux system protein cusB precursor	[TP0648-TP0965 (0.54118866)]
COG0457	COG0845	z4173	ygeH	Hypothetical protein ygeH	z1115	macA	Macrolide-specific efflux protein macA precursor	[TP0648-TP0965 (0.54118866)]
COG0457	COG0845	z4172	ygeG	Hypothetical protein ygeG	z0578	lir	Acriflavine resistance protein A precursor	[TP0648-TP0965 (0.54118866)]
COG0457	COG0845	z5127	z5127	Type III secretion system CesD protein	L7050	L7050	Hemolysin D {UniProtKB/TrEMBL:O82886}	[TP0648-TP0965 (0.54118866)]
COG0457	COG0845	z0698	nfrA	Bacteriophage N4 receptor, outer membrane protein	z1015	ybhG	UPF0194 membrane protein ybhG precursor	[TP0648-TP0965 (0.54118866)]
COG0457	COG0845	z4173	ygeH	Hypothetical protein ygeH	z3243	mdtA	Multidrug resistance protein mdtA precursor (Multidrug transporter mdtA)	[TP0648-TP0965 (0.54118866)]
COG0457	COG0845	z4172	ygeG	Hypothetical protein ygeG	z0635	z0635	Putative membrane spanning export protein	[TP0648-TP0965 (0.54118866)]
COG0457	COG0845	z4944/z4945	b3530	Cellulose synthase operon protein C	z4625	envC	Acriflavine resistance protein E precursor (Protein envC)	[TP0648-TP0965 (0.54118866)]
COG0457	COG0845	z0698	nfrA	Bacteriophage N4 receptor, outer membrane protein	L7050	L7050	Hemolysin D {UniProtKB/TrEMBL:O82886}	[TP0648-TP0965 (0.54118866)]
COG0457	COG0845	z5127	z5127	Type III secretion system CesD protein	z4625	envC	Acriflavine resistance protein E precursor (Protein envC)	[TP0648-TP0965 (0.54118866)]
COG0457	COG0845	z4944/z4945	b3530	Cellulose synthase operon protein C	z1015	ybhG	UPF0194 membrane protein ybhG precursor	[TP0648-TP0965 (0.54118866)]
COG0457	COG0845	z0698	nfrA	Bacteriophage N4 receptor, outer membrane protein	z3243	mdtA	Multidrug resistance protein mdtA precursor (Multidrug transporter mdtA)	[TP0648-TP0965 (0.54118866)]
COG0457	COG0845	z4173	ygeH	Hypothetical protein ygeH	z2509	z2509	Putative efflux pump {UniProtKB/TrEMBL:Q8X7E1}	[TP0648-TP0965 (0.54118866)]
COG0457	COG0845	z5127	z5127	Type III secretion system CesD protein	z1015	ybhG	UPF0194 membrane protein ybhG precursor	[TP0648-TP0965 (0.54118866)]
COG0457	COG0845	z5127	z5127	Type III secretion system CesD protein	z0578	lir	Acriflavine resistance protein A precursor	[TP0648-TP0965 (0.54118866)]
COG0457	COG0845	z4173	ygeH	Hypothetical protein ygeH	z0578	lir	Acriflavine resistance protein A precursor	[TP0648-TP0965 (0.54118866)]
COG0457	COG0845	z4173	ygeH	Hypothetical protein ygeH	z4926	mdtE	Multidrug resistance protein mdtE precursor	[TP0648-TP0965 (0.54118866)]
COG0457	COG0845	z4944/z4945	b3530	Cellulose synthase operon protein C	z4926	mdtE	Multidrug resistance protein mdtE precursor	[TP0648-TP0965 (0.54118866)]
COG0457	COG0845	z4172	ygeG	Hypothetical protein ygeG	z2509	z2509	Putative efflux pump {UniProtKB/TrEMBL:Q8X7E1}	[TP0648-TP0965 (0.54118866)]
COG0457	COG0845	z5127	z5127	Type III secretion system CesD protein	z4886	yhiI	Hypothetical protein yhiI precursor	[TP0648-TP0965 (0.54118866)]
COG0457	COG0845	z0698	nfrA	Bacteriophage N4 receptor, outer membrane protein	z4886	yhiI	Hypothetical protein yhiI precursor	[TP0648-TP0965 (0.54118866)]
COG0457	COG0845	z5127	z5127	Type III secretion system CesD protein	z3243	mdtA	Multidrug resistance protein mdtA precursor (Multidrug transporter mdtA)	[TP0648-TP0965 (0.54118866)]
COG0457	COG0845	z4173	ygeH	Hypothetical protein ygeH	z1015	ybhG	UPF0194 membrane protein ybhG precursor	[TP0648-TP0965 (0.54118866)]
COG0457	COG0845	z4173	ygeH	Hypothetical protein ygeH	z0635	z0635	Putative membrane spanning export protein	[TP0648-TP0965 (0.54118866)]
COG0457	COG0845	z0698	nfrA	Bacteriophage N4 receptor, outer membrane protein	z1115	macA	Macrolide-specific efflux protein macA precursor	[TP0648-TP0965 (0.54118866)]
COG0457	COG0845	z4944/z4945	b3530	Cellulose synthase operon protein C	L7050	L7050	Hemolysin D {UniProtKB/TrEMBL:O82886}	[TP0648-TP0965 (0.54118866)]
COG0457	COG0845	z4173	ygeH	Hypothetical protein ygeH	z4625	envC	Acriflavine resistance protein E precursor (Protein envC)	[TP0648-TP0965 (0.54118866)]
COG0457	COG0845	z0698	nfrA	Bacteriophage N4 receptor, outer membrane protein	z2509	z2509	Putative efflux pump {UniProtKB/TrEMBL:Q8X7E1}	[TP0648-TP0965 (0.54118866)]
COG0457	COG0845	z4172	ygeG	Hypothetical protein ygeG	z3243	mdtA	Multidrug resistance protein mdtA precursor (Multidrug transporter mdtA)	[TP0648-TP0965 (0.54118866)]
COG0457	COG0845	z4944/z4945	b3530	Cellulose synthase operon protein C	z2509	z2509	Putative efflux pump {UniProtKB/TrEMBL:Q8X7E1}	[TP0648-TP0965 (0.54118866)]
COG0457	COG0845	z4173	ygeH	Hypothetical protein ygeH	z4886	yhiI	Hypothetical protein yhiI precursor	[TP0648-TP0965 (0.54118866)]
COG0457	COG0845	z5127	z5127	Type III secretion system CesD protein	z0713	cusB	Cation efflux system protein cusB precursor	[TP0648-TP0965 (0.54118866)]
COG0457	COG0845	z0698	nfrA	Bacteriophage N4 receptor, outer membrane protein	z0635	z0635	Putative membrane spanning export protein	[TP0648-TP0965 (0.54118866)]
COG0457	COG0845	z4172	ygeG	Hypothetical protein ygeG	z4625	envC	Acriflavine resistance protein E precursor (Protein envC)	[TP0648-TP0965 (0.54118866)]
COG0457	COG0845	z4173	ygeH	Hypothetical protein ygeH	z0713	cusB	Cation efflux system protein cusB precursor	[TP0648-TP0965 (0.54118866)]
COG0457	COG0845	z0698	nfrA	Bacteriophage N4 receptor, outer membrane protein	z0578	lir	Acriflavine resistance protein A precursor	[TP0648-TP0965 (0.54118866)]
COG0457	COG0845	z4944/z4945	b3530	Cellulose synthase operon protein C	z0635	z0635	Putative membrane spanning export protein	[TP0648-TP0965 (0.54118866)]
COG0457	COG0845	z4173	ygeH	Hypothetical protein ygeH	L7050	L7050	Hemolysin D {UniProtKB/TrEMBL:O82886}	[TP0648-TP0965 (0.54118866)]
COG0457	COG0845	z4944/z4945	b3530	Cellulose synthase operon protein C	z4886	yhiI	Hypothetical protein yhiI precursor	[TP0648-TP0965 (0.54118866)]
COG0457	COG0845	z5127	z5127	Type III secretion system CesD protein	z4926	mdtE	Multidrug resistance protein mdtE precursor	[TP0648-TP0965 (0.54118866)]
COG0457	COG0845	z4172	ygeG	Hypothetical protein ygeG	z4886	yhiI	Hypothetical protein yhiI precursor	[TP0648-TP0965 (0.54118866)]
COG0457	COG0845	z4944/z4945	b3530	Cellulose synthase operon protein C	z3243	mdtA	Multidrug resistance protein mdtA precursor (Multidrug transporter mdtA)	[TP0648-TP0965 (0.54118866)]
COG0457	COG0845	z4172	ygeG	Hypothetical protein ygeG	z0713	cusB	Cation efflux system protein cusB precursor	[TP0648-TP0965 (0.54118866)]
COG0457	COG0845	z0698	nfrA	Bacteriophage N4 receptor, outer membrane protein	z0713	cusB	Cation efflux system protein cusB precursor	[TP0648-TP0965 (0.54118866)]
COG0457	COG0845	z5127	z5127	Type III secretion system CesD protein	z2509	z2509	Putative efflux pump {UniProtKB/TrEMBL:Q8X7E1}	[TP0648-TP0965 (0.54118866)]
COG0457	COG0845	z0698	nfrA	Bacteriophage N4 receptor, outer membrane protein	z4625	envC	Acriflavine resistance protein E precursor (Protein envC)	[TP0648-TP0965 (0.54118866)]
COG0457	COG0845	z5127	z5127	Type III secretion system CesD protein	z0635	z0635	Putative membrane spanning export protein	[TP0648-TP0965 (0.54118866)]
COG1815	COG3015	z1711	flgB	Flagellar basal-body rod protein flgB (Putative proximal rod protein)	z0204	cutF	Copper homeostasis protein cutF precursor (Lipoprotein nlpE)	[TP0396-TP0435 (0.51549006)]
COG0419	COG1512	z0495	sbcC	ATP-dependent dsDNA exonuclease	z4091	z4091	Hypothetical protein {UniProtKB/TrEMBL:Q8X7R1}	[TP0627-TP0561 (0.5704539)]
COG0419	COG1512	z0495	sbcC	ATP-dependent dsDNA exonuclease	z4093	z4093	Hypothetical protein {UniProtKB/TrEMBL:Q8X7Q8}	[TP0627-TP0561 (0.5704539)]
COG0419	COG1512	z0495	sbcC	ATP-dependent dsDNA exonuclease	z4092	z4092	Hypothetical protein {UniProtKB/TrEMBL:Q8X7Q9}	[TP0627-TP0561 (0.5704539)]
COG1749	COG1843	z1714	flgE	Flagellar biosynthesis, hook protein	z1713	flgD	Flagellar biosynthesis, initiation of hook	[TP0727-TP0728 (0.8651164)]
COG0782	COG1057	z4761	greB	Transcription elongation factor greB (Transcript cleavage factor greB)	z0786	nadD	Nicotinate-nucleotide adenylyltransferase (EC 2.7.7.18) (Deamido- NAD(+) pyrophosphorylase) (Deamido-NAD(+) diphosphorylase) (Nicotinate mononucleotide adenylyltransferase) (NaMN adenylyltransferase)	[TP0019-TP0741 (0.75909394)]
COG0782	COG1057	z4543	greA	Transcription elongation factor greA (Transcript cleavage factor greA)	z0786	nadD	Nicotinate-nucleotide adenylyltransferase (EC 2.7.7.18) (Deamido- NAD(+) pyrophosphorylase) (Deamido-NAD(+) diphosphorylase) (Nicotinate mononucleotide adenylyltransferase) (NaMN adenylyltransferase)	[TP0019-TP0741 (0.75909394)]
COG0782	COG1057	z0754	rnk	Regulator of nucleoside diphosphate kinase	z0786	nadD	Nicotinate-nucleotide adenylyltransferase (EC 2.7.7.18) (Deamido- NAD(+) pyrophosphorylase) (Deamido-NAD(+) diphosphorylase) (Nicotinate mononucleotide adenylyltransferase) (NaMN adenylyltransferase)	[TP0019-TP0741 (0.75909394)]
COG1516	COG1516	z3015	fliS	Flagellar biosynthesis; repressor of class 3a and	z3015	fliS	Flagellar biosynthesis; repressor of class 3a and	[TP0943-TP0943 (0.5311184)]
COG0817	COG1516	z2915	ruvC	Crossover junction endodeoxyribonuclease ruvC (EC 3.1.22.4) (Holliday junction nuclease ruvC) (Holliday junction resolvase ruvC)	z3015	fliS	Flagellar biosynthesis; repressor of class 3a and	[TP0517-TP0943 (0.5294325)]
COG1512	COG2215	z4092	z4092	Hypothetical protein {UniProtKB/TrEMBL:Q8X7Q9}	z3274	rcnA	Nickel/cobalt efflux system rcnA	[TP0561-TP0558 (0.53951585)]
COG1512	COG2215	z4091	z4091	Hypothetical protein {UniProtKB/TrEMBL:Q8X7R1}	z3274	rcnA	Nickel/cobalt efflux system rcnA	[TP0561-TP0558 (0.53951585)]
COG1512	COG2215	z4093	z4093	Hypothetical protein {UniProtKB/TrEMBL:Q8X7Q8}	z3274	rcnA	Nickel/cobalt efflux system rcnA	[TP0561-TP0558 (0.53951585)]
COG1109	COG1157	z3194	z3194	Phosphomannomutase {UniProtKB/Swiss-Prot:O85343}	z5119	z5119	Type III secretion system protein EscN	[TP0413-TP0402 (0.78400123)]
COG1109	COG1157	z3194	z3194	Phosphomannomutase {UniProtKB/Swiss-Prot:O85343}	z3031	fliI	Flagellum-specific ATP synthase (EC 3.6.3.14)	[TP0413-TP0402 (0.78400123)]
COG1109	COG1157	z4538	mrsA	Phosphoglucosamine mutase (EC 5.4.2.10)	z3031	fliI	Flagellum-specific ATP synthase (EC 3.6.3.14)	[TP0413-TP0402 (0.78400123)]
COG1109	COG1157	z3212	z3212	Phosphomannomutase {UniProtKB/TrEMBL:Q8X4R5}	z4194	z4194	Type III secretion apparatus protein	[TP0413-TP0402 (0.78400123)]
COG1109	COG1157	z4538	mrsA	Phosphoglucosamine mutase (EC 5.4.2.10)	z5119	z5119	Type III secretion system protein EscN	[TP0413-TP0402 (0.78400123)]
COG1109	COG1157	z3212	z3212	Phosphomannomutase {UniProtKB/TrEMBL:Q8X4R5}	z3031	fliI	Flagellum-specific ATP synthase (EC 3.6.3.14)	[TP0413-TP0402 (0.78400123)]
COG1109	COG1157	z4538	mrsA	Phosphoglucosamine mutase (EC 5.4.2.10)	z4194	z4194	Type III secretion apparatus protein	[TP0413-TP0402 (0.78400123)]
COG1109	COG1157	z3212	z3212	Phosphomannomutase {UniProtKB/TrEMBL:Q8X4R5}	z5119	z5119	Type III secretion system protein EscN	[TP0413-TP0402 (0.78400123)]
COG1109	COG1157	z3194	z3194	Phosphomannomutase {UniProtKB/Swiss-Prot:O85343}	z4194	z4194	Type III secretion apparatus protein	[TP0413-TP0402 (0.78400123)]
COG0090	COG1643	z4688	rplB	50S ribosomal protein L2	z0159	hrpB	ATP-dependent RNA helicase hrpB (EC 3.6.1.-)	[TP0192-TP0526 (0.71912634)]
COG0090	COG1643	z4688	rplB	50S ribosomal protein L2	z2313	hrpA	ATP-dependent RNA helicase hrpA (EC 3.6.1.-)	[TP0192-TP0526 (0.71912634)]
COG0217	COG1235	z3140	yeeN	Hypothetical UPF0082 protein yeeN	z5695	phnP	Phosphonate metabolism {UniProtKB/TrEMBL:Q8X5P8}	[TP0474-TP0489 (0.71912634)]
COG0217	COG1235	z2916	yebC	UPF0082 protein yebC	z5695	phnP	Phosphonate metabolism {UniProtKB/TrEMBL:Q8X5P8}	[TP0474-TP0489 (0.71912634)]
COG0267	COG2215	z5060	z5060	50S ribosomal protein L33	z3274	rcnA	Nickel/cobalt efflux system rcnA	[TP0234-TP0558 (0.7885255)]
COG0012	COG0188	z1974	gtp1	GTP-dependent nucleic acid-binding protein engD	z3484	gyrA	DNA gyrase, subunit A, type II topoisomerase	[TP0124-TP0005 (0.7149395)]
COG0012	COG0188	z1974	gtp1	GTP-dependent nucleic acid-binding protein engD	z4373	parC	DNA topoisomerase 4 subunit A (EC 5.99.1.-) (Topoisomerase IV subunit A)	[TP0124-TP0005 (0.7149395)]
COG1057	COG3015	z0786	nadD	Nicotinate-nucleotide adenylyltransferase (EC 2.7.7.18) (Deamido- NAD(+) pyrophosphorylase) (Deamido-NAD(+) diphosphorylase) (Nicotinate mononucleotide adenylyltransferase) (NaMN adenylyltransferase)	z0204	cutF	Copper homeostasis protein cutF precursor (Lipoprotein nlpE)	[TP0741-TP0435 (0.5622841)]
COG0324	COG1558	z5778	miaA	tRNA delta(2)-isopentenylpyrophosphate transferase (EC 2.5.1.8) (IPP transferase) (Isopentenyl-diphosphate:tRNA isopentenyltransferase) (IPTase) (IPPT)	z1712	flgC	Flagellar basal-body rod protein flgC (Putative proximal rod protein)	[TP0637-TP0397 (0.66148543)]
COG0530	COG0621	z4559	yrbG	Inner membrane protein yrbG	z0810	yleA	Hypothetical UPF0004 protein yleA	[TP1034-TP0269 (0.7081234)]
COG0530	COG0621	z4559	yrbG	Inner membrane protein yrbG	z1061	yliG	Hypothetical UPF0004 protein yliG	[TP1034-TP0269 (0.7081234)]
COG0457	COG1643	z4173	ygeH	Hypothetical protein ygeH	z0159	hrpB	ATP-dependent RNA helicase hrpB (EC 3.6.1.-)	[TP0067-TP0526 (0.80406195)]
COG0457	COG1643	z0698	nfrA	Bacteriophage N4 receptor, outer membrane protein	z0159	hrpB	ATP-dependent RNA helicase hrpB (EC 3.6.1.-)	[TP0067-TP0526 (0.80406195)]
COG0457	COG1643	z4172	ygeG	Hypothetical protein ygeG	z2313	hrpA	ATP-dependent RNA helicase hrpA (EC 3.6.1.-)	[TP0067-TP0526 (0.80406195)]
COG0457	COG1643	z5127	z5127	Type III secretion system CesD protein	z0159	hrpB	ATP-dependent RNA helicase hrpB (EC 3.6.1.-)	[TP0067-TP0526 (0.80406195)]
COG0457	COG1643	z5127	z5127	Type III secretion system CesD protein	z2313	hrpA	ATP-dependent RNA helicase hrpA (EC 3.6.1.-)	[TP0067-TP0526 (0.80406195)]
COG0457	COG1643	z0698	nfrA	Bacteriophage N4 receptor, outer membrane protein	z2313	hrpA	ATP-dependent RNA helicase hrpA (EC 3.6.1.-)	[TP0067-TP0526 (0.80406195)]
COG0457	COG1643	z4173	ygeH	Hypothetical protein ygeH	z2313	hrpA	ATP-dependent RNA helicase hrpA (EC 3.6.1.-)	[TP0067-TP0526 (0.80406195)]
COG0457	COG1643	z4172	ygeG	Hypothetical protein ygeG	z0159	hrpB	ATP-dependent RNA helicase hrpB (EC 3.6.1.-)	[TP0067-TP0526 (0.80406195)]
COG0457	COG1643	z4944/z4945	b3530	Cellulose synthase operon protein C	z0159	hrpB	ATP-dependent RNA helicase hrpB (EC 3.6.1.-)	[TP0067-TP0526 (0.80406195)]
COG0457	COG1643	z4944/z4945	b3530	Cellulose synthase operon protein C	z2313	hrpA	ATP-dependent RNA helicase hrpA (EC 3.6.1.-)	[TP0067-TP0526 (0.80406195)]
COG0840	COG1157	z2940	tar	Methyl-accepting chemotaxis protein II (MCP-II) (Aspartate chemoreceptor protein)	z3031	fliI	Flagellum-specific ATP synthase (EC 3.6.3.14)	[TP0640-TP0402 (0.9180537)]
COG0840	COG1157	z4425	aer	Aerotaxis sensor receptor, flavoprotein	z3031	fliI	Flagellum-specific ATP synthase (EC 3.6.3.14)	[TP0640-TP0402 (0.9180537)]
COG0840	COG1157	z2939	tap	Methyl-accepting chemotaxis protein IV (MCP-IV) (Dipeptide chemoreceptor protein)	z5119	z5119	Type III secretion system protein EscN	[TP0640-TP0402 (0.9180537)]
COG0840	COG1157	z2300	trg	Methyl-accepting chemotaxis protein III (MCP-III) (Ribose and galactose chemoreceptor protein)	z4194	z4194	Type III secretion apparatus protein	[TP0640-TP0402 (0.9180537)]
COG0840	COG1157	z5955	tsr	Methyl-accepting chemotaxis protein I (MCP-I) (Serine chemoreceptor protein)	z3031	fliI	Flagellum-specific ATP synthase (EC 3.6.3.14)	[TP0640-TP0402 (0.9180537)]
COG0840	COG1157	z5955	tsr	Methyl-accepting chemotaxis protein I (MCP-I) (Serine chemoreceptor protein)	z5119	z5119	Type III secretion system protein EscN	[TP0640-TP0402 (0.9180537)]
COG0840	COG1157	z4425	aer	Aerotaxis sensor receptor, flavoprotein	z4194	z4194	Type III secretion apparatus protein	[TP0640-TP0402 (0.9180537)]
COG0840	COG1157	z2300	trg	Methyl-accepting chemotaxis protein III (MCP-III) (Ribose and galactose chemoreceptor protein)	z5119	z5119	Type III secretion system protein EscN	[TP0640-TP0402 (0.9180537)]
COG0840	COG1157	z2940	tar	Methyl-accepting chemotaxis protein II (MCP-II) (Aspartate chemoreceptor protein)	z4194	z4194	Type III secretion apparatus protein	[TP0640-TP0402 (0.9180537)]
COG0840	COG1157	z4425	aer	Aerotaxis sensor receptor, flavoprotein	z5119	z5119	Type III secretion system protein EscN	[TP0640-TP0402 (0.9180537)]
COG0840	COG1157	z2300	trg	Methyl-accepting chemotaxis protein III (MCP-III) (Ribose and galactose chemoreceptor protein)	z3031	fliI	Flagellum-specific ATP synthase (EC 3.6.3.14)	[TP0640-TP0402 (0.9180537)]
COG0840	COG1157	z2940	tar	Methyl-accepting chemotaxis protein II (MCP-II) (Aspartate chemoreceptor protein)	z5119	z5119	Type III secretion system protein EscN	[TP0640-TP0402 (0.9180537)]
COG0840	COG1157	z2939	tap	Methyl-accepting chemotaxis protein IV (MCP-IV) (Dipeptide chemoreceptor protein)	z4194	z4194	Type III secretion apparatus protein	[TP0640-TP0402 (0.9180537)]
COG0840	COG1157	z2939	tap	Methyl-accepting chemotaxis protein IV (MCP-IV) (Dipeptide chemoreceptor protein)	z3031	fliI	Flagellum-specific ATP synthase (EC 3.6.3.14)	[TP0640-TP0402 (0.9180537)]
COG0840	COG1157	z5955	tsr	Methyl-accepting chemotaxis protein I (MCP-I) (Serine chemoreceptor protein)	z4194	z4194	Type III secretion apparatus protein	[TP0640-TP0402 (0.9180537)]
COG0462	COG0492	z1978	prs	Ribose-phosphate pyrophosphokinase (EC 2.7.6.1) (RPPK) (Phosphoribosyl pyrophosphate synthetase) (P-Rib-PP synthetase) (PRPP synthetase)	z1232	trxB	Thioredoxin reductase (EC 1.8.1.9) (TRXR)	[TP0294-TP0814 (0.8323514)]
COG0124	COG0254	z3777	hisS	Histidyl-tRNA synthetase (EC 6.1.1.21) (Histidine--tRNA ligase) (HisRS)	z1152	z1152	50S ribosomal protein L31 type B-2	[TP0641-TP0255 (0.65973145)]
COG0124	COG0254	z3777	hisS	Histidyl-tRNA synthetase (EC 6.1.1.21) (Histidine--tRNA ligase) (HisRS)	z0364	rpmE2	50S ribosomal protein L31 type B-1	[TP0641-TP0255 (0.65973145)]
COG0124	COG0254	z3777	hisS	Histidyl-tRNA synthetase (EC 6.1.1.21) (Histidine--tRNA ligase) (HisRS)	z1591	z1591	50S ribosomal protein L31 type B-2	[TP0641-TP0255 (0.65973145)]
COG0124	COG0254	z3777	hisS	Histidyl-tRNA synthetase (EC 6.1.1.21) (Histidine--tRNA ligase) (HisRS)	z5484	rpmE	50S ribosomal protein L31	[TP0641-TP0255 (0.65973145)]
COG0178	COG0272	z5657	uvrA	UvrABC system protein A (UvrA protein) (Excinuclease ABC subunit A)	z3677	ligA	DNA ligase (EC 6.5.1.2) (Polydeoxyribonucleotide synthase [NAD+])	[TP0514-TP0634 (0.7537598)]
COG0178	COG0272	z5657	uvrA	UvrABC system protein A (UvrA protein) (Excinuclease ABC subunit A)	z5073	yicF	Hypothetical DNA ligase-like protein yicF	[TP0514-TP0634 (0.7537598)]
COG1512	COG1684	z4092	z4092	Hypothetical protein {UniProtKB/TrEMBL:Q8X7Q9}	z3040	fliR	Flagellar biosynthesis {UniProtKB/TrEMBL:Q8XBA1}	[TP0561-TP0716 (0.6360963)]
COG1512	COG1684	z4091	z4091	Hypothetical protein {UniProtKB/TrEMBL:Q8X7R1}	z3040	fliR	Flagellar biosynthesis {UniProtKB/TrEMBL:Q8XBA1}	[TP0561-TP0716 (0.6360963)]
COG1512	COG1684	z4093	z4093	Hypothetical protein {UniProtKB/TrEMBL:Q8X7Q8}	z3040	fliR	Flagellar biosynthesis {UniProtKB/TrEMBL:Q8XBA1}	[TP0561-TP0716 (0.6360963)]
COG0257	COG2204	z4669	z4669	50S ribosomal protein L36	z5404	glnG	Nitrogen regulation protein NR(I)	[TP0209-TP0519 (0.6010877)]
COG0257	COG2204	z4669	z4669	50S ribosomal protein L36	z5580	zraR	Transcriptional regulatory protein zraR	[TP0209-TP0519 (0.6010877)]
COG0257	COG2204	z4669	z4669	50S ribosomal protein L36	z3830	yfhA	Hypothetical protein yfhA (ORF-2)	[TP0209-TP0519 (0.6010877)]
COG0495	COG1558	z0789	leuS	Leucyl-tRNA synthetase (EC 6.1.1.4) (Leucine--tRNA ligase) (LeuRS)	z1712	flgC	Flagellar basal-body rod protein flgC (Putative proximal rod protein)	[TP0586-TP0397 (0.60331625)]
COG1135	COG1466	z0211	abc	D-methionine transport ATP-binding protein metN	z0787	holA	DNA polymerase III delta subunit (EC 2.7.7.7)	[TP0120-TP0588 (0.7896185)]
COG1192	COG2214	z4949	yhjQ	, complete genome {UniProtKB/TrEMBL:Q8X5L6}	z1418	cbpA	Curved DNA-binding protein	[TP0272-TP0843 (0.8210422)]
COG1192	COG2214	L7068	A	Protein sopA (Plasmid partition protein A)	z1418	cbpA	Curved DNA-binding protein	[TP0272-TP0843 (0.8210422)]
COG1192	COG2214	z4950	z4950	, complete genome {UniProtKB/TrEMBL:Q8X3J3}	z1418	cbpA	Curved DNA-binding protein	[TP0272-TP0843 (0.8210422)]
COG1292	COG1512	z2844	yeaV	Probable transport protein yeaV	z4091	z4091	Hypothetical protein {UniProtKB/TrEMBL:Q8X7R1}	[TP0106-TP0561 (0.5550382)]
COG1292	COG1512	z0401	betT	High-affinity choline transport protein	z4093	z4093	Hypothetical protein {UniProtKB/TrEMBL:Q8X7Q8}	[TP0106-TP0561 (0.5550382)]
COG1292	COG1512	z0401	betT	High-affinity choline transport protein	z4091	z4091	Hypothetical protein {UniProtKB/TrEMBL:Q8X7R1}	[TP0106-TP0561 (0.5550382)]
COG1292	COG1512	z0046	caiT	L-carnitine/gamma-butyrobetaine antiporter	z4092	z4092	Hypothetical protein {UniProtKB/TrEMBL:Q8X7Q9}	[TP0106-TP0561 (0.5550382)]
COG1292	COG1512	z2844	yeaV	Probable transport protein yeaV	z4092	z4092	Hypothetical protein {UniProtKB/TrEMBL:Q8X7Q9}	[TP0106-TP0561 (0.5550382)]
COG1292	COG1512	z2844	yeaV	Probable transport protein yeaV	z4093	z4093	Hypothetical protein {UniProtKB/TrEMBL:Q8X7Q8}	[TP0106-TP0561 (0.5550382)]
COG1292	COG1512	z0401	betT	High-affinity choline transport protein	z4092	z4092	Hypothetical protein {UniProtKB/TrEMBL:Q8X7Q9}	[TP0106-TP0561 (0.5550382)]
COG1292	COG1512	z0046	caiT	L-carnitine/gamma-butyrobetaine antiporter	z4093	z4093	Hypothetical protein {UniProtKB/TrEMBL:Q8X7Q8}	[TP0106-TP0561 (0.5550382)]
COG1292	COG1512	z0046	caiT	L-carnitine/gamma-butyrobetaine antiporter	z4091	z4091	Hypothetical protein {UniProtKB/TrEMBL:Q8X7R1}	[TP0106-TP0561 (0.5550382)]
COG0608	COG1159	z4230	recJ	Single-stranded-DNA-specific exonuclease recJ (EC 3.1.-.-)	z3847	era	GTP-binding protein era	[TP0704-TP0541 (0.7586372)]
COG0242	COG0263	z4657	fms	Peptide deformylase (EC 3.5.1.88) (PDF) (Polypeptide deformylase)	z0303	proB	Glutamate 5-kinase (EC 2.7.2.11) (Gamma-glutamyl kinase) (GK)	[TP0757-TP0351 (0.5771584)]
COG0566	COG1589	z5787	rlmB	23S rRNA (guanosine-2'-O-)-methyltransferase rlmB (EC 2.1.1.-) (23S rRNA Gm2251 2'-O-methyltransferase)	z0103	ftsQ	Cell division protein; ingrowth of wall at septum	[TP0109-TP0388 (0.8512026)]
COG0566	COG1589	z3865	yfiF	Hypothetical tRNA/rRNA methyltransferase yfiF (EC 2.1.1.-)	z0103	ftsQ	Cell division protein; ingrowth of wall at septum	[TP0109-TP0388 (0.8512026)]
COG0566	COG1589	z5077	trmH	tRNA guanosine-2'-O-methyltransferase (EC 2.1.1.34) (tRNA [Gm18] methyltransferase)	z0103	ftsQ	Cell division protein; ingrowth of wall at septum	[TP0109-TP0388 (0.8512026)]
COG0739	COG4786	z4050	nlpD	Lipoprotein {UniProtKB/TrEMBL:Q8X7Z3}	z1716	flgG	Flagellar basal-body rod protein flgG (Distal rod protein)	[TP0782-TP0961 (0.69582695)]
COG0739	COG4786	z4203	ygeR	Putative lipoprotein {UniProtKB/TrEMBL:Q8X3L6}	z1716	flgG	Flagellar basal-body rod protein flgG (Distal rod protein)	[TP0782-TP0961 (0.69582695)]
COG0739	COG4786	z2908	yebA	Hypothetical metalloprotease yebA precursor (EC 3.4.24.-) (ORFU)	z1716	flgG	Flagellar basal-body rod protein flgG (Distal rod protein)	[TP0782-TP0961 (0.69582695)]
COG0124	COG0546	z3777	hisS	Histidyl-tRNA synthetase (EC 6.1.1.21) (Histidine--tRNA ligase) (HisRS)	z4738	gph	Phosphoglycolate phosphatase (EC 3.1.3.18) (PGPase) (PGP)	[TP0641-TP0554 (0.5196431)]
COG0495	COG2882	z0789	leuS	Leucyl-tRNA synthetase (EC 6.1.1.4) (Leucine--tRNA ligase) (LeuRS)	z3032	fliJ	Flagellar fliJ protein {UniProtKB/TrEMBL:Q8XBA8}	[TP0586-TP0403 (0.64541596)]
COG0457	COG1234	z4944/z4945	b3530	Cellulose synthase operon protein C	z3528	rnz	Ribonuclease Z (EC 3.1.26.11) (RNase Z) (tRNase Z) (tRNA 3 endonuclease)	[TP0095-TP0819 (0.5178716)]
COG0457	COG1234	z4173	ygeH	Hypothetical protein ygeH	z3528	rnz	Ribonuclease Z (EC 3.1.26.11) (RNase Z) (tRNase Z) (tRNA 3 endonuclease)	[TP0095-TP0819 (0.5178716)]
COG0457	COG1234	z0698	nfrA	Bacteriophage N4 receptor, outer membrane protein	z3528	rnz	Ribonuclease Z (EC 3.1.26.11) (RNase Z) (tRNase Z) (tRNA 3 endonuclease)	[TP0095-TP0819 (0.5178716)]
COG0457	COG1234	z5127	z5127	Type III secretion system CesD protein	z3528	rnz	Ribonuclease Z (EC 3.1.26.11) (RNase Z) (tRNase Z) (tRNA 3 endonuclease)	[TP0095-TP0819 (0.5178716)]
COG0457	COG1234	z4172	ygeG	Hypothetical protein ygeG	z3528	rnz	Ribonuclease Z (EC 3.1.26.11) (RNase Z) (tRNase Z) (tRNA 3 endonuclease)	[TP0095-TP0819 (0.5178716)]
COG0257	COG0773	z4669	z4669	50S ribosomal protein L36	z0101	murC	UDP-N-acetylmuramate--L-alanine ligase (EC 6.3.2.8) (UDP-N- acetylmuramoyl-L-alanine synthetase)	[TP0209-TP0341 (0.6926446)]
COG0257	COG0773	z4669	z4669	50S ribosomal protein L36	z5843	mpl	UDP-N-acetylmuramate:L-alanyl-gamma-D-glutamyl-meso-diaminopimelate ligase (EC 6.3.2.-) (Murein peptide ligase)	[TP0209-TP0341 (0.6926446)]
COG0457	COG2204	z4172	ygeG	Hypothetical protein ygeG	z5404	glnG	Nitrogen regulation protein NR(I)	[TP0067-TP0519 (0.7741208)]
COG0457	COG2204	z0698	nfrA	Bacteriophage N4 receptor, outer membrane protein	z5580	zraR	Transcriptional regulatory protein zraR	[TP0067-TP0519 (0.7741208)]
COG0457	COG2204	z5127	z5127	Type III secretion system CesD protein	z5580	zraR	Transcriptional regulatory protein zraR	[TP0067-TP0519 (0.7741208)]
COG0457	COG2204	z4173	ygeH	Hypothetical protein ygeH	z3830	yfhA	Hypothetical protein yfhA (ORF-2)	[TP0067-TP0519 (0.7741208)]
COG0457	COG2204	z5127	z5127	Type III secretion system CesD protein	z5404	glnG	Nitrogen regulation protein NR(I)	[TP0067-TP0519 (0.7741208)]
COG0457	COG2204	z0698	nfrA	Bacteriophage N4 receptor, outer membrane protein	z5404	glnG	Nitrogen regulation protein NR(I)	[TP0067-TP0519 (0.7741208)]
COG0457	COG2204	z4173	ygeH	Hypothetical protein ygeH	z5404	glnG	Nitrogen regulation protein NR(I)	[TP0067-TP0519 (0.7741208)]
COG0457	COG2204	z4172	ygeG	Hypothetical protein ygeG	z5580	zraR	Transcriptional regulatory protein zraR	[TP0067-TP0519 (0.7741208)]
COG0457	COG2204	z5127	z5127	Type III secretion system CesD protein	z3830	yfhA	Hypothetical protein yfhA (ORF-2)	[TP0067-TP0519 (0.7741208)]
COG0457	COG2204	z4944/z4945	b3530	Cellulose synthase operon protein C	z5404	glnG	Nitrogen regulation protein NR(I)	[TP0067-TP0519 (0.7741208)]
COG0457	COG2204	z4173	ygeH	Hypothetical protein ygeH	z5580	zraR	Transcriptional regulatory protein zraR	[TP0067-TP0519 (0.7741208)]
COG0457	COG2204	z0698	nfrA	Bacteriophage N4 receptor, outer membrane protein	z3830	yfhA	Hypothetical protein yfhA (ORF-2)	[TP0067-TP0519 (0.7741208)]
COG0457	COG2204	z4944/z4945	b3530	Cellulose synthase operon protein C	z5580	zraR	Transcriptional regulatory protein zraR	[TP0067-TP0519 (0.7741208)]
COG0457	COG2204	z4944/z4945	b3530	Cellulose synthase operon protein C	z3830	yfhA	Hypothetical protein yfhA (ORF-2)	[TP0067-TP0519 (0.7741208)]
COG0457	COG2204	z4172	ygeG	Hypothetical protein ygeG	z3830	yfhA	Hypothetical protein yfhA (ORF-2)	[TP0067-TP0519 (0.7741208)]
COG0272	COG1879	z3677	ligA	DNA ligase (EC 6.5.1.2) (Polydeoxyribonucleotide synthase [NAD+])	z5838	ytfQ	ABC transporter periplasmic-binding protein ytfQ precursor	[TP0634-TP0684 (0.56216276)]
COG0272	COG1879	z5073	yicF	Hypothetical DNA ligase-like protein yicF	z2189	yneA	Putative LACI-type transcriptional regulator	[TP0634-TP0684 (0.56216276)]
COG0272	COG1879	z5073	yicF	Hypothetical DNA ligase-like protein yicF	z0415	z0415	Putative periplasmic binding protein, probable	[TP0634-TP0684 (0.56216276)]
COG0272	COG1879	z5073	yicF	Hypothetical DNA ligase-like protein yicF	z5689	z5689	Putative periplasmic ribose-binding protein of	[TP0634-TP0684 (0.56216276)]
COG0272	COG1879	z5073	yicF	Hypothetical DNA ligase-like protein yicF	z3823	yphF	ABC transporter periplasmic-binding protein yphF precursor	[TP0634-TP0684 (0.56216276)]
COG0272	COG1879	z3677	ligA	DNA ligase (EC 6.5.1.2) (Polydeoxyribonucleotide synthase [NAD+])	z3823	yphF	ABC transporter periplasmic-binding protein yphF precursor	[TP0634-TP0684 (0.56216276)]
COG0272	COG1879	z5073	yicF	Hypothetical DNA ligase-like protein yicF	z3405	mglB	D-galactose-binding periplasmic protein precursor (GBP) (D-galactose/ D-glucose-binding protein) (GGBP)	[TP0634-TP0684 (0.56216276)]
COG0272	COG1879	z3677	ligA	DNA ligase (EC 6.5.1.2) (Polydeoxyribonucleotide synthase [NAD+])	z5689	z5689	Putative periplasmic ribose-binding protein of	[TP0634-TP0684 (0.56216276)]
COG0272	COG1879	z3677	ligA	DNA ligase (EC 6.5.1.2) (Polydeoxyribonucleotide synthase [NAD+])	z3405	mglB	D-galactose-binding periplasmic protein precursor (GBP) (D-galactose/ D-glucose-binding protein) (GGBP)	[TP0634-TP0684 (0.56216276)]
COG0272	COG1879	z3677	ligA	DNA ligase (EC 6.5.1.2) (Polydeoxyribonucleotide synthase [NAD+])	z1411	torT	Periplasmic protein torT precursor	[TP0634-TP0684 (0.56216276)]
COG0272	COG1879	z3677	ligA	DNA ligase (EC 6.5.1.2) (Polydeoxyribonucleotide synthase [NAD+])	z2189	yneA	Putative LACI-type transcriptional regulator	[TP0634-TP0684 (0.56216276)]
COG0272	COG1879	z5073	yicF	Hypothetical DNA ligase-like protein yicF	z5252	rbsB	D-ribose-binding periplasmic protein precursor (EC 3.6.3.17)	[TP0634-TP0684 (0.56216276)]
COG0272	COG1879	z5073	yicF	Hypothetical DNA ligase-like protein yicF	z5838	ytfQ	ABC transporter periplasmic-binding protein ytfQ precursor	[TP0634-TP0684 (0.56216276)]
COG0272	COG1879	z3677	ligA	DNA ligase (EC 6.5.1.2) (Polydeoxyribonucleotide synthase [NAD+])	z0415	z0415	Putative periplasmic binding protein, probable	[TP0634-TP0684 (0.56216276)]
COG0272	COG1879	z5073	yicF	Hypothetical DNA ligase-like protein yicF	z2954	araF	L-arabinose-binding periplasmic protein precursor (EC 3.6.3.17) (ABP)	[TP0634-TP0684 (0.56216276)]
COG0272	COG1879	z3677	ligA	DNA ligase (EC 6.5.1.2) (Polydeoxyribonucleotide synthase [NAD+])	z5252	rbsB	D-ribose-binding periplasmic protein precursor (EC 3.6.3.17)	[TP0634-TP0684 (0.56216276)]
COG0272	COG1879	z5073	yicF	Hypothetical DNA ligase-like protein yicF	z1411	torT	Periplasmic protein torT precursor	[TP0634-TP0684 (0.56216276)]
COG0272	COG1879	z3677	ligA	DNA ligase (EC 6.5.1.2) (Polydeoxyribonucleotide synthase [NAD+])	z2954	araF	L-arabinose-binding periplasmic protein precursor (EC 3.6.3.17) (ABP)	[TP0634-TP0684 (0.56216276)]
COG0234	COG4211	z5747	groS	10 kDa chaperonin (Protein Cpn10) (groES protein)	z3403	mglC	Galactoside transport system permease protein mglC	[TP1013-TP0686 (0.748641)]
COG0257	COG0681	z4669	z4669	50S ribosomal protein L36	z3850	lepB	Signal peptidase I (EC 3.4.21.89) (SPase I) (Leader peptidase I)	[TP0209-TP0926 (0.69083804)]
COG0526	COG1843	z3867	trxC	Thioredoxin 2 (EC 1.8.1.8) (Protein-disulfide reductase) (Disulfide reductase) (Trx2)	z1713	flgD	Flagellar biosynthesis, initiation of hook	[TP0100-TP0728 (0.58155864)]
COG0526	COG1843	z5392	dsf	Thiol:disulfide interchange protein dsbA precursor	z1713	flgD	Flagellar biosynthesis, initiation of hook	[TP0100-TP0728 (0.58155864)]
COG0526	COG1843	z3452	dsbE	Thiol:disulfide interchange protein dsbE (Cytochrome c biogenesis protein ccmG)	z1713	flgD	Flagellar biosynthesis, initiation of hook	[TP0100-TP0728 (0.58155864)]
COG0526	COG1843	z5291	trxA	Thioredoxin 1 {UniProtKB/Swiss-Prot:P0AA27}	z1713	flgD	Flagellar biosynthesis, initiation of hook	[TP0100-TP0728 (0.58155864)]
COG0768	COG1344	z0094	pbpB	Peptidoglycan synthetase ftsI precursor (EC 2.4.1.129) (Peptidoglycan glycosyltransferase 3) (Penicillin-binding protein 3) (PBP-3)	z1721	flaT	Flagellar hook-associated protein 3 (HAP3) (Hook-filament junction protein)	[TP0760-TP0870 (0.7190043)]
COG0768	COG1344	z0094	pbpB	Peptidoglycan synthetase ftsI precursor (EC 2.4.1.129) (Peptidoglycan glycosyltransferase 3) (Penicillin-binding protein 3) (PBP-3)	z3013	z3013	Flagellar biosynthesis; flagellin, filament	[TP0760-TP0870 (0.7190043)]
COG0768	COG1344	z0781	pbpA	Penicillin-binding protein 2 (PBP-2)	z3013	z3013	Flagellar biosynthesis; flagellin, filament	[TP0760-TP0870 (0.7190043)]
COG0768	COG1344	z0781	pbpA	Penicillin-binding protein 2 (PBP-2)	z1721	flaT	Flagellar hook-associated protein 3 (HAP3) (Hook-filament junction protein)	[TP0760-TP0870 (0.7190043)]
COG1121	COG2204	z2910	znuC	High-affinity zinc uptake system ATP-binding protein znuC	z5580	zraR	Transcriptional regulatory protein zraR	[TP0035-TP0519 (0.5085169)]
COG1121	COG2204	z2910	znuC	High-affinity zinc uptake system ATP-binding protein znuC	z5404	glnG	Nitrogen regulation protein NR(I)	[TP0035-TP0519 (0.5085169)]
COG1121	COG2204	z2910	znuC	High-affinity zinc uptake system ATP-binding protein znuC	z3830	yfhA	Hypothetical protein yfhA (ORF-2)	[TP0035-TP0519 (0.5085169)]
COG0528	COG4591	z0182	pyrH	Uridylate kinase (EC 2.7.4.-) (UK) (Uridine monophosphate kinase) (UMP kinase)	z1759	lolE	Lipoprotein-releasing system transmembrane protein lolE	[TP0099-TP0580 (0.8561369)]
COG0528	COG4591	z0182	pyrH	Uridylate kinase (EC 2.7.4.-) (UK) (Uridine monophosphate kinase) (UMP kinase)	z1554	z1554	, complete genome {UniProtKB/TrEMBL:Q8XAM0}	[TP0099-TP0580 (0.8561369)]
COG0528	COG4591	z0182	pyrH	Uridylate kinase (EC 2.7.4.-) (UK) (Uridine monophosphate kinase) (UMP kinase)	z1757	lolC	Lipoprotein-releasing system transmembrane protein lolC	[TP0099-TP0580 (0.8561369)]
COG0228	COG0546	z3903	rpsP	30S ribosomal protein S16	z4738	gph	Phosphoglycolate phosphatase (EC 3.1.3.18) (PGPase) (PGP)	[TP0905-TP0554 (0.5352583)]
COG0503	COG1488	z0586	apt	Adenine phosphoribosyltransferase (EC 2.4.2.7) (APRT)	z1279	pncB	Nicotinate phosphoribosyltransferase (EC 2.4.2.11) (NAPRTase)	[TP1039-TP0628 (0.6658587)]
COG0503	COG1488	z0299	gpt	Xanthine phosphoribosyltransferase (EC 2.4.2.22) (Xanthine-guanine phosphoribosyltransferase) (XGPRT)	z1279	pncB	Nicotinate phosphoribosyltransferase (EC 2.4.2.11) (NAPRTase)	[TP1039-TP0628 (0.6658587)]
COG0770	COG2001	z0096	mra	UDP-N-acetylmuramoyl-tripeptide--D-alanyl-D-alanine ligase (EC 6.3.2.10) (UDP-MurNAc-pentapeptide synthetase) (D-alanyl-D- alanine-adding enzyme)	z0091	mraZ	Protein mraZ {UniProtKB/Swiss-Prot:P65435}	[TP0386-TP0383 (0.8315325)]
COG0051	COG2204	z4692	rpsJ	30S ribosomal protein S10	z5404	glnG	Nitrogen regulation protein NR(I)	[TP0188-TP0519 (0.6307204)]
COG0051	COG2204	z4692	rpsJ	30S ribosomal protein S10	z3830	yfhA	Hypothetical protein yfhA (ORF-2)	[TP0188-TP0519 (0.6307204)]
COG0051	COG2204	z4692	rpsJ	30S ribosomal protein S10	z5580	zraR	Transcriptional regulatory protein zraR	[TP0188-TP0519 (0.6307204)]
COG0249	COG0546	z4043	fdv	DNA mismatch repair protein mutS	z4738	gph	Phosphoglycolate phosphatase (EC 3.1.3.18) (PGPase) (PGP)	[TP0328-TP0554 (0.5196431)]
COG0153	COG1879	z0927	galA	Galactokinase (EC 2.7.1.6) (Galactose kinase)	z3405	mglB	D-galactose-binding periplasmic protein precursor (GBP) (D-galactose/ D-glucose-binding protein) (GGBP)	[TP0418-TP0684 (0.73427343)]
COG0153	COG1879	z0927	galA	Galactokinase (EC 2.7.1.6) (Galactose kinase)	z2189	yneA	Putative LACI-type transcriptional regulator	[TP0418-TP0684 (0.73427343)]
COG0153	COG1879	z0927	galA	Galactokinase (EC 2.7.1.6) (Galactose kinase)	z1411	torT	Periplasmic protein torT precursor	[TP0418-TP0684 (0.73427343)]
COG0153	COG1879	z0927	galA	Galactokinase (EC 2.7.1.6) (Galactose kinase)	z3823	yphF	ABC transporter periplasmic-binding protein yphF precursor	[TP0418-TP0684 (0.73427343)]
COG0153	COG1879	z0927	galA	Galactokinase (EC 2.7.1.6) (Galactose kinase)	z5689	z5689	Putative periplasmic ribose-binding protein of	[TP0418-TP0684 (0.73427343)]
COG0153	COG1879	z0927	galA	Galactokinase (EC 2.7.1.6) (Galactose kinase)	z5252	rbsB	D-ribose-binding periplasmic protein precursor (EC 3.6.3.17)	[TP0418-TP0684 (0.73427343)]
COG0153	COG1879	z0927	galA	Galactokinase (EC 2.7.1.6) (Galactose kinase)	z2954	araF	L-arabinose-binding periplasmic protein precursor (EC 3.6.3.17) (ABP)	[TP0418-TP0684 (0.73427343)]
COG0153	COG1879	z0927	galA	Galactokinase (EC 2.7.1.6) (Galactose kinase)	z5838	ytfQ	ABC transporter periplasmic-binding protein ytfQ precursor	[TP0418-TP0684 (0.73427343)]
COG0153	COG1879	z0927	galA	Galactokinase (EC 2.7.1.6) (Galactose kinase)	z0415	z0415	Putative periplasmic binding protein, probable	[TP0418-TP0684 (0.73427343)]
COG0162	COG2834	z2650	tyrS	Tyrosyl-tRNA synthetase (EC 6.1.1.1) (Tyrosine--tRNA ligase) (TyrRS)	z1237	lolA	Outer-membrane lipoprotein carrier protein precursor (P20)	[TP0834-TP0333 (0.5313641)]
COG0457	COG1061	z4173	ygeH	Hypothetical protein ygeH	z3443	yejH	Putative ATP-dependent helicase	[TP0095-TP0380 (0.51337665)]
COG0457	COG1061	z4944/z4945	b3530	Cellulose synthase operon protein C	z1568	z1568	Putative helicase {UniProtKB/TrEMBL:Q8XAI2}	[TP0095-TP0380 (0.51337665)]
COG0457	COG1061	z0698	nfrA	Bacteriophage N4 receptor, outer membrane protein	z1568	z1568	Putative helicase {UniProtKB/TrEMBL:Q8XAI2}	[TP0095-TP0380 (0.51337665)]
COG0457	COG1061	z4172	ygeG	Hypothetical protein ygeG	z3443	yejH	Putative ATP-dependent helicase	[TP0095-TP0380 (0.51337665)]
COG0457	COG1061	z0698	nfrA	Bacteriophage N4 receptor, outer membrane protein	z3443	yejH	Putative ATP-dependent helicase	[TP0095-TP0380 (0.51337665)]
COG0457	COG1061	z4172	ygeG	Hypothetical protein ygeG	z1568	z1568	Putative helicase {UniProtKB/TrEMBL:Q8XAI2}	[TP0095-TP0380 (0.51337665)]
COG0457	COG1061	z5127	z5127	Type III secretion system CesD protein	z1568	z1568	Putative helicase {UniProtKB/TrEMBL:Q8XAI2}	[TP0095-TP0380 (0.51337665)]
COG0457	COG1061	z4944/z4945	b3530	Cellulose synthase operon protein C	z1129	z1129	Putative helicase {UniProtKB/TrEMBL:Q8XAI2}	[TP0095-TP0380 (0.51337665)]
COG0457	COG1061	z4944/z4945	b3530	Cellulose synthase operon protein C	z3443	yejH	Putative ATP-dependent helicase	[TP0095-TP0380 (0.51337665)]
COG0457	COG1061	z5127	z5127	Type III secretion system CesD protein	z3443	yejH	Putative ATP-dependent helicase	[TP0095-TP0380 (0.51337665)]
COG0457	COG1061	z4173	ygeH	Hypothetical protein ygeH	z1129	z1129	Putative helicase {UniProtKB/TrEMBL:Q8XAI2}	[TP0095-TP0380 (0.51337665)]
COG0457	COG1061	z0698	nfrA	Bacteriophage N4 receptor, outer membrane protein	z1129	z1129	Putative helicase {UniProtKB/TrEMBL:Q8XAI2}	[TP0095-TP0380 (0.51337665)]
COG0457	COG1061	z4173	ygeH	Hypothetical protein ygeH	z1568	z1568	Putative helicase {UniProtKB/TrEMBL:Q8XAI2}	[TP0095-TP0380 (0.51337665)]
COG0457	COG1061	z5127	z5127	Type III secretion system CesD protein	z1129	z1129	Putative helicase {UniProtKB/TrEMBL:Q8XAI2}	[TP0095-TP0380 (0.51337665)]
COG0457	COG1061	z4172	ygeG	Hypothetical protein ygeG	z1129	z1129	Putative helicase {UniProtKB/TrEMBL:Q8XAI2}	[TP0095-TP0380 (0.51337665)]
COG0342	COG0546	z0507	secD	Protein-export membrane protein secD	z4738	gph	Phosphoglycolate phosphatase (EC 3.1.3.18) (PGPase) (PGP)	[TP0410-TP0554 (0.6160348)]
COG1115	COG1319	z0007	yaaJ	Inner membrane transport protein	z0351	yagS	Putative xanthine dehydrogenase yagS FAD-binding subunit (EC 1.17.1.4)	[TP0414-TP0081 (0.81817394)]
COG1115	COG1319	z0007	yaaJ	Inner membrane transport protein	z4219	ygfM	Hypothetical protein ygfM	[TP0414-TP0081 (0.81817394)]
COG1115	COG1319	z0007	yaaJ	Inner membrane transport protein	z4206	xdhB	Xanthine dehydrogenase FAD-binding subunit (EC 1.17.1.4)	[TP0414-TP0081 (0.81817394)]
COG0457	COG1536	z4944/z4945	b3530	Cellulose synthase operon protein C	z3029	fliG	Flagellar motor switch protein fliG	[TP0648-TP0400 (0.69805074)]
COG0457	COG1536	z4173	ygeH	Hypothetical protein ygeH	z3029	fliG	Flagellar motor switch protein fliG	[TP0648-TP0400 (0.69805074)]
COG0457	COG1536	z0698	nfrA	Bacteriophage N4 receptor, outer membrane protein	z3029	fliG	Flagellar motor switch protein fliG	[TP0648-TP0400 (0.69805074)]
COG0457	COG1536	z4172	ygeG	Hypothetical protein ygeG	z3029	fliG	Flagellar motor switch protein fliG	[TP0648-TP0400 (0.69805074)]
COG0457	COG1536	z5127	z5127	Type III secretion system CesD protein	z3029	fliG	Flagellar motor switch protein fliG	[TP0648-TP0400 (0.69805074)]
COG0240	COG0622	z5035	gpsA	Glycerol-3-phosphate dehydrogenase [NAD(P)+] (EC 1.1.1.94) (NAD(P)H- dependent glycerol-3-phosphate dehydrogenase)	z3562	yfcE	Phosphodiesterase yfcE (EC 3.1.4.-)	[TP1009-TP0937 (0.80866665)]
COG0227	COG0492	z5061	rpmB	50S ribosomal protein L28	z1232	trxB	Thioredoxin reductase (EC 1.8.1.9) (TRXR)	[TP0362-TP0814 (0.801083)]
COG1512	COG1580	z4091	z4091	Hypothetical protein {UniProtKB/TrEMBL:Q8X7R1}	z3034	fliL	Flagellar fliL protein	[TP0561-TP0722 (0.64005584)]
COG1512	COG1580	z4092	z4092	Hypothetical protein {UniProtKB/TrEMBL:Q8X7Q9}	z3034	fliL	Flagellar fliL protein	[TP0561-TP0722 (0.64005584)]
COG1512	COG1580	z4093	z4093	Hypothetical protein {UniProtKB/TrEMBL:Q8X7Q8}	z3034	fliL	Flagellar fliL protein	[TP0561-TP0722 (0.64005584)]
COG0051	COG1192	z4692	rpsJ	30S ribosomal protein S10	z4949	yhjQ	, complete genome {UniProtKB/TrEMBL:Q8X5L6}	[TP0188-TP0272 (0.7732025)]
COG0051	COG1192	z4692	rpsJ	30S ribosomal protein S10	L7068	A	Protein sopA (Plasmid partition protein A)	[TP0188-TP0272 (0.7732025)]
COG0051	COG1192	z4692	rpsJ	30S ribosomal protein S10	z4950	z4950	, complete genome {UniProtKB/TrEMBL:Q8X3J3}	[TP0188-TP0272 (0.7732025)]
COG0249	COG0457	z4043	fdv	DNA mismatch repair protein mutS	z4173	ygeH	Hypothetical protein ygeH	[TP0328-TP0095 (0.63719666)]
COG0249	COG0457	z4043	fdv	DNA mismatch repair protein mutS	z4944/z4945	b3530	Cellulose synthase operon protein C	[TP0328-TP0095 (0.63719666)]
COG0249	COG0457	z4043	fdv	DNA mismatch repair protein mutS	z4172	ygeG	Hypothetical protein ygeG	[TP0328-TP0095 (0.63719666)]
COG0249	COG0457	z4043	fdv	DNA mismatch repair protein mutS	z5127	z5127	Type III secretion system CesD protein	[TP0328-TP0095 (0.63719666)]
COG0249	COG0457	z4043	fdv	DNA mismatch repair protein mutS	z0698	nfrA	Bacteriophage N4 receptor, outer membrane protein	[TP0328-TP0095 (0.63719666)]
COG0442	COG0459	z0206	proS	Prolyl-tRNA synthetase (EC 6.1.1.15) (Proline--tRNA ligase) (ProRS) (Global RNA synthesis factor)	z5748	groL	60 kDa chaperonin (Protein Cpn60) (groEL protein)	[TP0160-TP0030 (0.7719589)]
COG0217	COG0481	z2916	yebC	UPF0082 protein yebC	z3851	lepA	GTP-binding protein lepA	[TP0474-TP0510 (0.76600474)]
COG0217	COG0481	z3140	yeeN	Hypothetical UPF0082 protein yeeN	z3851	lepA	GTP-binding protein lepA	[TP0474-TP0510 (0.76600474)]
COG0178	COG0357	z5657	uvrA	UvrABC system protein A (UvrA protein) (Excinuclease ABC subunit A)	z5240	gidB	Methyltransferase gidB (EC 2.1.-.-) (Glucose-inhibited division protein B)	[TP0514-TP0946 (0.8569251)]
COG1815	COG1843	z1711	flgB	Flagellar basal-body rod protein flgB (Putative proximal rod protein)	z1713	flgD	Flagellar biosynthesis, initiation of hook	[TP0396-TP0728 (0.83050734)]
COG0592	COG1580	z5192	dnaN	DNA polymerase III subunit beta (EC 2.7.7.7)	z3034	fliL	Flagellar fliL protein	[TP0002-TP0378 (0.79585755)]
COG0330	COG0772	z0642	ybbK	Hypothetical protein ybbK	z0780	rodA	Rod shape-determining protein rodA	[TP0113-TP0501 (0.70068353)]
COG0330	COG0772	z5781	hflK	Protein hflK {UniProtKB/Swiss-Prot:P0ABC8}	z0780	rodA	Rod shape-determining protein rodA	[TP0113-TP0501 (0.70068353)]
COG0330	COG0772	z0642	ybbK	Hypothetical protein ybbK	z0099	ftsW	Cell division protein ftsW	[TP0113-TP0501 (0.70068353)]
COG0330	COG0772	z5781	hflK	Protein hflK {UniProtKB/Swiss-Prot:P0ABC8}	z0099	ftsW	Cell division protein ftsW	[TP0113-TP0501 (0.70068353)]
COG0330	COG0772	z5782	hflC	Protein hflC {UniProtKB/Swiss-Prot:P0ABC5}	z0780	rodA	Rod shape-determining protein rodA	[TP0113-TP0501 (0.70068353)]
COG0330	COG0772	z5782	hflC	Protein hflC {UniProtKB/Swiss-Prot:P0ABC5}	z0099	ftsW	Cell division protein ftsW	[TP0113-TP0501 (0.70068353)]
COG0442	COG1843	z0206	proS	Prolyl-tRNA synthetase (EC 6.1.1.15) (Proline--tRNA ligase) (ProRS) (Global RNA synthesis factor)	z1713	flgD	Flagellar biosynthesis, initiation of hook	[TP0160-TP0728 (0.50152636)]
COG0840	COG1558	z2940	tar	Methyl-accepting chemotaxis protein II (MCP-II) (Aspartate chemoreceptor protein)	z1712	flgC	Flagellar basal-body rod protein flgC (Putative proximal rod protein)	[TP0640-TP0397 (0.8569927)]
COG0840	COG1558	z2939	tap	Methyl-accepting chemotaxis protein IV (MCP-IV) (Dipeptide chemoreceptor protein)	z1712	flgC	Flagellar basal-body rod protein flgC (Putative proximal rod protein)	[TP0640-TP0397 (0.8569927)]
COG0840	COG1558	z5955	tsr	Methyl-accepting chemotaxis protein I (MCP-I) (Serine chemoreceptor protein)	z1712	flgC	Flagellar basal-body rod protein flgC (Putative proximal rod protein)	[TP0640-TP0397 (0.8569927)]
COG0840	COG1558	z2300	trg	Methyl-accepting chemotaxis protein III (MCP-III) (Ribose and galactose chemoreceptor protein)	z1712	flgC	Flagellar basal-body rod protein flgC (Putative proximal rod protein)	[TP0640-TP0397 (0.8569927)]
COG0840	COG1558	z4425	aer	Aerotaxis sensor receptor, flavoprotein	z1712	flgC	Flagellar basal-body rod protein flgC (Putative proximal rod protein)	[TP0640-TP0397 (0.8569927)]
COG0267	COG2137	z5060	z5060	50S ribosomal protein L33	z4001	recX	Regulatory protein recX (Protein oraA)	[TP0234-TP1023 (0.5769722)]
COG1109	COG1488	z3212	z3212	Phosphomannomutase {UniProtKB/TrEMBL:Q8X4R5}	z1279	pncB	Nicotinate phosphoribosyltransferase (EC 2.4.2.11) (NAPRTase)	[TP0413-TP0628 (0.6598422)]
COG1109	COG1488	z3194	z3194	Phosphomannomutase {UniProtKB/Swiss-Prot:O85343}	z1279	pncB	Nicotinate phosphoribosyltransferase (EC 2.4.2.11) (NAPRTase)	[TP0413-TP0628 (0.6598422)]
COG1109	COG1488	z4538	mrsA	Phosphoglucosamine mutase (EC 5.4.2.10)	z1279	pncB	Nicotinate phosphoribosyltransferase (EC 2.4.2.11) (NAPRTase)	[TP0413-TP0628 (0.6598422)]
COG1214	COG1509	z2850	yeaZ	M22 peptidase homolog yeaZ	z5751	yjeK	Hypothetical UPF0069 protein yjeK	[TP0876-TP0121 (0.53793955)]
COG0465	COG2891	z4540	hflB	Cell division protein ftsH (EC 3.4.24.-)	z4607	mreD	Rod shape-determining protein mreD	[TP0330-TP0499 (0.74372905)]
COG0143	COG0217	z3282	metG	Methionyl-tRNA synthetase (EC 6.1.1.10) (Methionine--tRNA ligase) (MetRS)	z2916	yebC	UPF0082 protein yebC	[TP0798-TP0474 (0.7790581)]
COG0143	COG0217	z3282	metG	Methionyl-tRNA synthetase (EC 6.1.1.10) (Methionine--tRNA ligase) (MetRS)	z3140	yeeN	Hypothetical UPF0082 protein yeeN	[TP0798-TP0474 (0.7790581)]
COG0257	COG0716	z4669	z4669	50S ribosomal protein L36	z5243	mioC	Protein mioC {UniProtKB/Swiss-Prot:P58208}	[TP0209-TP0925 (0.69083804)]
COG0257	COG0716	z4669	z4669	50S ribosomal protein L36	z0832	fldA	Flavodoxin-1 {UniProtKB/Swiss-Prot:P61951}	[TP0209-TP0925 (0.69083804)]
COG0257	COG0716	z4669	z4669	50S ribosomal protein L36	z4233	fldB	Flavodoxin-2 {UniProtKB/Swiss-Prot:P0ABY6}	[TP0209-TP0925 (0.69083804)]
COG0257	COG0716	z4669	z4669	50S ribosomal protein L36	z4106	yqcA	Hypothetical protein yqcA	[TP0209-TP0925 (0.69083804)]
COG0357	COG0442	z5240	gidB	Methyltransferase gidB (EC 2.1.-.-) (Glucose-inhibited division protein B)	z0206	proS	Prolyl-tRNA synthetase (EC 6.1.1.15) (Proline--tRNA ligase) (ProRS) (Global RNA synthesis factor)	[TP0946-TP0160 (0.6515529)]
COG0566	COG2204	z5077	trmH	tRNA guanosine-2'-O-methyltransferase (EC 2.1.1.34) (tRNA [Gm18] methyltransferase)	z5404	glnG	Nitrogen regulation protein NR(I)	[TP0054-TP0519 (0.63495165)]
COG0566	COG2204	z5787	rlmB	23S rRNA (guanosine-2'-O-)-methyltransferase rlmB (EC 2.1.1.-) (23S rRNA Gm2251 2'-O-methyltransferase)	z3830	yfhA	Hypothetical protein yfhA (ORF-2)	[TP0054-TP0519 (0.63495165)]
COG0566	COG2204	z3865	yfiF	Hypothetical tRNA/rRNA methyltransferase yfiF (EC 2.1.1.-)	z3830	yfhA	Hypothetical protein yfhA (ORF-2)	[TP0054-TP0519 (0.63495165)]
COG0566	COG2204	z3865	yfiF	Hypothetical tRNA/rRNA methyltransferase yfiF (EC 2.1.1.-)	z5580	zraR	Transcriptional regulatory protein zraR	[TP0054-TP0519 (0.63495165)]
COG0566	COG2204	z3865	yfiF	Hypothetical tRNA/rRNA methyltransferase yfiF (EC 2.1.1.-)	z5404	glnG	Nitrogen regulation protein NR(I)	[TP0054-TP0519 (0.63495165)]
COG0566	COG2204	z5077	trmH	tRNA guanosine-2'-O-methyltransferase (EC 2.1.1.34) (tRNA [Gm18] methyltransferase)	z5580	zraR	Transcriptional regulatory protein zraR	[TP0054-TP0519 (0.63495165)]
COG0566	COG2204	z5787	rlmB	23S rRNA (guanosine-2'-O-)-methyltransferase rlmB (EC 2.1.1.-) (23S rRNA Gm2251 2'-O-methyltransferase)	z5580	zraR	Transcriptional regulatory protein zraR	[TP0054-TP0519 (0.63495165)]
COG0566	COG2204	z5787	rlmB	23S rRNA (guanosine-2'-O-)-methyltransferase rlmB (EC 2.1.1.-) (23S rRNA Gm2251 2'-O-methyltransferase)	z5404	glnG	Nitrogen regulation protein NR(I)	[TP0054-TP0519 (0.63495165)]
COG0566	COG2204	z5077	trmH	tRNA guanosine-2'-O-methyltransferase (EC 2.1.1.34) (tRNA [Gm18] methyltransferase)	z3830	yfhA	Hypothetical protein yfhA (ORF-2)	[TP0054-TP0519 (0.63495165)]
COG1129	COG4591	z5839	ytfR	Hypothetical ABC transporter ATP-binding protein ytfR	z1759	lolE	Lipoprotein-releasing system transmembrane protein lolE	[TP0685-TP0582 (0.6658587)]
COG1129	COG4591	z5250	rbsA	Ribose transport ATP-binding protein rbsA (EC 3.6.3.17)	z1757	lolC	Lipoprotein-releasing system transmembrane protein lolC	[TP0685-TP0582 (0.6658587)]
COG1129	COG4591	z0417	z0417	Putative ATP-binding component of transport	z1554	z1554	, complete genome {UniProtKB/TrEMBL:Q8XAM0}	[TP0685-TP0582 (0.6658587)]
COG1129	COG4591	z0416	z0416	Putative ATP-binding component of transport	z1757	lolC	Lipoprotein-releasing system transmembrane protein lolC	[TP0685-TP0582 (0.6658587)]
COG1129	COG4591	z5250	rbsA	Ribose transport ATP-binding protein rbsA (EC 3.6.3.17)	z1554	z1554	, complete genome {UniProtKB/TrEMBL:Q8XAM0}	[TP0685-TP0582 (0.6658587)]
COG1129	COG4591	z4992	xylG	D-xylose transport ATP-binding protein xylG (EC 3.6.3.17)	z1554	z1554	, complete genome {UniProtKB/TrEMBL:Q8XAM0}	[TP0685-TP0582 (0.6658587)]
COG1129	COG4591	z0416	z0416	Putative ATP-binding component of transport	z1554	z1554	, complete genome {UniProtKB/TrEMBL:Q8XAM0}	[TP0685-TP0582 (0.6658587)]
COG1129	COG4591	z2192	ego	Putative ABC transporter ATP-binding protein ego (EGO10A)	z1759	lolE	Lipoprotein-releasing system transmembrane protein lolE	[TP0685-TP0582 (0.6658587)]
COG1129	COG4591	z3821	yphE	Hypothetical ABC transporter ATP-binding protein yphE	z1757	lolC	Lipoprotein-releasing system transmembrane protein lolC	[TP0685-TP0582 (0.6658587)]
COG1129	COG4591	z5250	rbsA	Ribose transport ATP-binding protein rbsA (EC 3.6.3.17)	z1759	lolE	Lipoprotein-releasing system transmembrane protein lolE	[TP0685-TP0582 (0.6658587)]
COG1129	COG4591	z5839	ytfR	Hypothetical ABC transporter ATP-binding protein ytfR	z1757	lolC	Lipoprotein-releasing system transmembrane protein lolC	[TP0685-TP0582 (0.6658587)]
COG1129	COG4591	z3404	mglA	Galactoside transport ATP-binding protein mglA	z1759	lolE	Lipoprotein-releasing system transmembrane protein lolE	[TP0685-TP0582 (0.6658587)]
COG1129	COG4591	z3404	mglA	Galactoside transport ATP-binding protein mglA	z1554	z1554	, complete genome {UniProtKB/TrEMBL:Q8XAM0}	[TP0685-TP0582 (0.6658587)]
COG1129	COG4591	z2953	araG	L-arabinose transport ATP-binding protein araG (EC 3.6.3.17)	z1757	lolC	Lipoprotein-releasing system transmembrane protein lolC	[TP0685-TP0582 (0.6658587)]
COG1129	COG4591	z5691	z5691	Putative ATP-binding protein of ribose ABC	z1554	z1554	, complete genome {UniProtKB/TrEMBL:Q8XAM0}	[TP0685-TP0582 (0.6658587)]
COG1129	COG4591	z4992	xylG	D-xylose transport ATP-binding protein xylG (EC 3.6.3.17)	z1757	lolC	Lipoprotein-releasing system transmembrane protein lolC	[TP0685-TP0582 (0.6658587)]
COG1129	COG4591	z2192	ego	Putative ABC transporter ATP-binding protein ego (EGO10A)	z1757	lolC	Lipoprotein-releasing system transmembrane protein lolC	[TP0685-TP0582 (0.6658587)]
COG1129	COG4591	z3821	yphE	Hypothetical ABC transporter ATP-binding protein yphE	z1759	lolE	Lipoprotein-releasing system transmembrane protein lolE	[TP0685-TP0582 (0.6658587)]
COG1129	COG4591	z2953	araG	L-arabinose transport ATP-binding protein araG (EC 3.6.3.17)	z1759	lolE	Lipoprotein-releasing system transmembrane protein lolE	[TP0685-TP0582 (0.6658587)]
COG1129	COG4591	z3404	mglA	Galactoside transport ATP-binding protein mglA	z1757	lolC	Lipoprotein-releasing system transmembrane protein lolC	[TP0685-TP0582 (0.6658587)]
COG1129	COG4591	z0416	z0416	Putative ATP-binding component of transport	z1759	lolE	Lipoprotein-releasing system transmembrane protein lolE	[TP0685-TP0582 (0.6658587)]
COG1129	COG4591	z5839	ytfR	Hypothetical ABC transporter ATP-binding protein ytfR	z1554	z1554	, complete genome {UniProtKB/TrEMBL:Q8XAM0}	[TP0685-TP0582 (0.6658587)]
COG1129	COG4591	z5691	z5691	Putative ATP-binding protein of ribose ABC	z1757	lolC	Lipoprotein-releasing system transmembrane protein lolC	[TP0685-TP0582 (0.6658587)]
COG1129	COG4591	z2192	ego	Putative ABC transporter ATP-binding protein ego (EGO10A)	z1554	z1554	, complete genome {UniProtKB/TrEMBL:Q8XAM0}	[TP0685-TP0582 (0.6658587)]
COG1129	COG4591	z2953	araG	L-arabinose transport ATP-binding protein araG (EC 3.6.3.17)	z1554	z1554	, complete genome {UniProtKB/TrEMBL:Q8XAM0}	[TP0685-TP0582 (0.6658587)]
COG1129	COG4591	z0417	z0417	Putative ATP-binding component of transport	z1759	lolE	Lipoprotein-releasing system transmembrane protein lolE	[TP0685-TP0582 (0.6658587)]
COG1129	COG4591	z4992	xylG	D-xylose transport ATP-binding protein xylG (EC 3.6.3.17)	z1759	lolE	Lipoprotein-releasing system transmembrane protein lolE	[TP0685-TP0582 (0.6658587)]
COG1129	COG4591	z3821	yphE	Hypothetical ABC transporter ATP-binding protein yphE	z1554	z1554	, complete genome {UniProtKB/TrEMBL:Q8XAM0}	[TP0685-TP0582 (0.6658587)]
COG1129	COG4591	z0417	z0417	Putative ATP-binding component of transport	z1757	lolC	Lipoprotein-releasing system transmembrane protein lolC	[TP0685-TP0582 (0.6658587)]
COG1129	COG4591	z5691	z5691	Putative ATP-binding protein of ribose ABC	z1759	lolE	Lipoprotein-releasing system transmembrane protein lolE	[TP0685-TP0582 (0.6658587)]
COG0586	COG1061	z0074	yabI	Inner membrane protein yabI	z3443	yejH	Putative ATP-dependent helicase	[TP0779-TP0380 (0.6968711)]
COG0586	COG1061	z3579	dedA	Protein dedA {UniProtKB/Swiss-Prot:P0ABP7}	z1568	z1568	Putative helicase {UniProtKB/TrEMBL:Q8XAI2}	[TP0779-TP0380 (0.6968711)]
COG0586	COG1061	z3579	dedA	Protein dedA {UniProtKB/Swiss-Prot:P0ABP7}	z1129	z1129	Putative helicase {UniProtKB/TrEMBL:Q8XAI2}	[TP0779-TP0380 (0.6968711)]
COG0586	COG1061	z3579	dedA	Protein dedA {UniProtKB/Swiss-Prot:P0ABP7}	z3443	yejH	Putative ATP-dependent helicase	[TP0779-TP0380 (0.6968711)]
COG0586	COG1061	z3385	yohD	Inner membrane protein yohD	z1129	z1129	Putative helicase {UniProtKB/TrEMBL:Q8XAI2}	[TP0779-TP0380 (0.6968711)]
COG0586	COG1061	z4362	yghB	Inner membrane protein yghB	z1568	z1568	Putative helicase {UniProtKB/TrEMBL:Q8XAI2}	[TP0779-TP0380 (0.6968711)]
COG0586	COG1061	z4362	yghB	Inner membrane protein yghB	z3443	yejH	Putative ATP-dependent helicase	[TP0779-TP0380 (0.6968711)]
COG0586	COG1061	z4449	yqjA	Inner membrane protein yqjA	z3443	yejH	Putative ATP-dependent helicase	[TP0779-TP0380 (0.6968711)]
COG0586	COG1061	z4449	yqjA	Inner membrane protein yqjA	z1568	z1568	Putative helicase {UniProtKB/TrEMBL:Q8XAI2}	[TP0779-TP0380 (0.6968711)]
COG0586	COG1061	z0074	yabI	Inner membrane protein yabI	z1129	z1129	Putative helicase {UniProtKB/TrEMBL:Q8XAI2}	[TP0779-TP0380 (0.6968711)]
COG0586	COG1061	z4362	yghB	Inner membrane protein yghB	z1129	z1129	Putative helicase {UniProtKB/TrEMBL:Q8XAI2}	[TP0779-TP0380 (0.6968711)]
COG0586	COG1061	z4449	yqjA	Inner membrane protein yqjA	z1129	z1129	Putative helicase {UniProtKB/TrEMBL:Q8XAI2}	[TP0779-TP0380 (0.6968711)]
COG0586	COG1061	z3385	yohD	Inner membrane protein yohD	z3443	yejH	Putative ATP-dependent helicase	[TP0779-TP0380 (0.6968711)]
COG0586	COG1061	z3385	yohD	Inner membrane protein yohD	z1568	z1568	Putative helicase {UniProtKB/TrEMBL:Q8XAI2}	[TP0779-TP0380 (0.6968711)]
COG0586	COG1061	z0074	yabI	Inner membrane protein yabI	z1568	z1568	Putative helicase {UniProtKB/TrEMBL:Q8XAI2}	[TP0779-TP0380 (0.6968711)]
COG0457	COG1256	z4173	ygeH	Hypothetical protein ygeH	z1720	flaS	Flagellar biosynthesis, hook-filament junction	[TP0067-TP0660 (0.6278126)]
COG0457	COG1256	z0698	nfrA	Bacteriophage N4 receptor, outer membrane protein	z1720	flaS	Flagellar biosynthesis, hook-filament junction	[TP0067-TP0660 (0.6278126)]
COG0457	COG1256	z5127	z5127	Type III secretion system CesD protein	z1720	flaS	Flagellar biosynthesis, hook-filament junction	[TP0067-TP0660 (0.6278126)]
COG0457	COG1256	z4172	ygeG	Hypothetical protein ygeG	z1720	flaS	Flagellar biosynthesis, hook-filament junction	[TP0067-TP0660 (0.6278126)]
COG0457	COG1256	z4944/z4945	b3530	Cellulose synthase operon protein C	z1720	flaS	Flagellar biosynthesis, hook-filament junction	[TP0067-TP0660 (0.6278126)]
COG1752	COG2011	z1214	z1214	, complete genome {UniProtKB/TrEMBL:Q8X5B1}	z0210	metI	D-methionine transport system permease protein metI	[TP1033-TP0119 (0.6374247)]
COG1752	COG2011	z2010	ychK	Hypothetical protein ychK	z0210	metI	D-methionine transport system permease protein metI	[TP1033-TP0119 (0.6374247)]
COG1752	COG2011	z1654	z1654	, complete genome {UniProtKB/TrEMBL:Q8X5B1}	z0210	metI	D-methionine transport system permease protein metI	[TP1033-TP0119 (0.6374247)]
COG0564	COG1200	z1725	rluC	Ribosomal large subunit pseudouridine synthase C (EC 5.4.99.-) (rRNA- uridine isomerase C) (rRNA pseudouridylate synthase C)	z5078	recG	ATP-dependent DNA helicase recG (EC 3.6.1.-)	[TP0339-TP0687 (0.85149276)]
COG0564	COG1200	z4107	truC	tRNA pseudouridine synthase C (EC 5.4.99.-) (tRNA-uridine isomerase C) (tRNA pseudouridylate synthase C)	z5078	recG	ATP-dependent DNA helicase recG (EC 3.6.1.-)	[TP0339-TP0687 (0.85149276)]
COG0564	COG1200	z0066	rluA	Ribosomal large subunit pseudouridine synthase A (EC 5.4.99.-) (rRNA- uridine isomerase A) (rRNA pseudouridylate synthase A)	z5078	recG	ATP-dependent DNA helicase recG (EC 3.6.1.-)	[TP0339-TP0687 (0.85149276)]
COG0564	COG1200	z3888	rluD	Ribosomal large subunit pseudouridine synthase D (EC 5.4.99.-) (rRNA- uridine isomerase D) (rRNA pseudouridylate synthase D)	z5078	recG	ATP-dependent DNA helicase recG (EC 3.6.1.-)	[TP0339-TP0687 (0.85149276)]
COG0457	COG2080	z4944/z4945	b3530	Cellulose synthase operon protein C	z4207	xdhC	Xanthine dehydrogenase iron-sulfur-binding subunit	[TP0820-TP0080 (0.6775143)]
COG0457	COG2080	z4173	ygeH	Hypothetical protein ygeH	z4207	xdhC	Xanthine dehydrogenase iron-sulfur-binding subunit	[TP0820-TP0080 (0.6775143)]
COG0457	COG2080	z4172	ygeG	Hypothetical protein ygeG	z0352	yagT	Putative xanthine dehydrogenase yagT iron-sulfur-binding subunit	[TP0820-TP0080 (0.6775143)]
COG0457	COG2080	z4172	ygeG	Hypothetical protein ygeG	z4207	xdhC	Xanthine dehydrogenase iron-sulfur-binding subunit	[TP0820-TP0080 (0.6775143)]
COG0457	COG2080	z4944/z4945	b3530	Cellulose synthase operon protein C	z0352	yagT	Putative xanthine dehydrogenase yagT iron-sulfur-binding subunit	[TP0820-TP0080 (0.6775143)]
COG0457	COG2080	z0698	nfrA	Bacteriophage N4 receptor, outer membrane protein	z4207	xdhC	Xanthine dehydrogenase iron-sulfur-binding subunit	[TP0820-TP0080 (0.6775143)]
COG0457	COG2080	z5127	z5127	Type III secretion system CesD protein	z4207	xdhC	Xanthine dehydrogenase iron-sulfur-binding subunit	[TP0820-TP0080 (0.6775143)]
COG0457	COG2080	z0698	nfrA	Bacteriophage N4 receptor, outer membrane protein	z0352	yagT	Putative xanthine dehydrogenase yagT iron-sulfur-binding subunit	[TP0820-TP0080 (0.6775143)]
COG0457	COG2080	z5127	z5127	Type III secretion system CesD protein	z0352	yagT	Putative xanthine dehydrogenase yagT iron-sulfur-binding subunit	[TP0820-TP0080 (0.6775143)]
COG0457	COG2080	z4173	ygeH	Hypothetical protein ygeH	z0352	yagT	Putative xanthine dehydrogenase yagT iron-sulfur-binding subunit	[TP0820-TP0080 (0.6775143)]
COG0636	COG1512	z5235	papH	ATP synthase C chain (EC 3.6.3.14) (Lipid-binding protein) (Dicyclohexylcarbodiimide-binding protein)	z4092	z4092	Hypothetical protein {UniProtKB/TrEMBL:Q8X7Q9}	[TP0430-TP0561 (0.5857341)]
COG0636	COG1512	z5235	papH	ATP synthase C chain (EC 3.6.3.14) (Lipid-binding protein) (Dicyclohexylcarbodiimide-binding protein)	z4091	z4091	Hypothetical protein {UniProtKB/TrEMBL:Q8X7R1}	[TP0430-TP0561 (0.5857341)]
COG0636	COG1512	z5235	papH	ATP synthase C chain (EC 3.6.3.14) (Lipid-binding protein) (Dicyclohexylcarbodiimide-binding protein)	z4093	z4093	Hypothetical protein {UniProtKB/TrEMBL:Q8X7Q8}	[TP0430-TP0561 (0.5857341)]
COG0772	COG1115	z0780	rodA	Rod shape-determining protein rodA	z0007	yaaJ	Inner membrane transport protein	[TP0501-TP0998 (0.70629925)]
COG0772	COG1115	z0099	ftsW	Cell division protein ftsW	z0007	yaaJ	Inner membrane transport protein	[TP0501-TP0998 (0.70629925)]
COG0457	COG2812	z4173	ygeH	Hypothetical protein ygeH	z0587	dnaX	DNA polymerase III tau subunit (EC 2.7.7.7) [Contains: DNA polymerase III subunit gamma]	[TP0067-TP1005 (0.5652097)]
COG0457	COG2812	z4944/z4945	b3530	Cellulose synthase operon protein C	z0587	dnaX	DNA polymerase III tau subunit (EC 2.7.7.7) [Contains: DNA polymerase III subunit gamma]	[TP0067-TP1005 (0.5652097)]
COG0457	COG2812	z0698	nfrA	Bacteriophage N4 receptor, outer membrane protein	z0587	dnaX	DNA polymerase III tau subunit (EC 2.7.7.7) [Contains: DNA polymerase III subunit gamma]	[TP0067-TP1005 (0.5652097)]
COG0457	COG2812	z5127	z5127	Type III secretion system CesD protein	z0587	dnaX	DNA polymerase III tau subunit (EC 2.7.7.7) [Contains: DNA polymerase III subunit gamma]	[TP0067-TP1005 (0.5652097)]
COG0457	COG2812	z4172	ygeG	Hypothetical protein ygeG	z0587	dnaX	DNA polymerase III tau subunit (EC 2.7.7.7) [Contains: DNA polymerase III subunit gamma]	[TP0067-TP1005 (0.5652097)]
COG0457	COG1396	z0698	nfrA	Bacteriophage N4 receptor, outer membrane protein	z1333	z1333	Similar to DicA, regulator of DicB; encoded	[TP0648-TP0461 (0.6214171)]
COG0457	COG1396	z4173	ygeH	Hypothetical protein ygeH	z6073	z6073	Putative repressor protein encoded by cryptic	[TP0648-TP0461 (0.6214171)]
COG0457	COG1396	z4944/z4945	b3530	Cellulose synthase operon protein C	z2045	z2045	Similar to DicA, regulator of DicB encoded by	[TP0648-TP0461 (0.6214171)]
COG0457	COG1396	z0698	nfrA	Bacteriophage N4 receptor, outer membrane protein	z1447	z1447	Putative repressor protein CI of bacteriophage	[TP0648-TP0461 (0.6214171)]
COG0457	COG1396	z4944/z4945	b3530	Cellulose synthase operon protein C	z2400	z2400	Partial putative represssor protein encoded	[TP0648-TP0461 (0.6214171)]
COG0457	COG1396	z5127	z5127	Type III secretion system CesD protein	z1932	z1932	Hypothetical protein {UniProtKB/TrEMBL:Q8X4J2}	[TP0648-TP0461 (0.6214171)]
COG0457	COG1396	z0698	nfrA	Bacteriophage N4 receptor, outer membrane protein	z2285	ydcN	Putative HTH-type transcriptional regulator ydcN	[TP0648-TP0461 (0.6214171)]
COG0457	COG1396	z5127	z5127	Type III secretion system CesD protein	z2489	puuR	HTH-type transcriptional regulator puuR	[TP0648-TP0461 (0.6214171)]
COG0457	COG1396	z4172	ygeG	Hypothetical protein ygeG	z2285	ydcN	Putative HTH-type transcriptional regulator ydcN	[TP0648-TP0461 (0.6214171)]
COG0457	COG1396	z5127	z5127	Type III secretion system CesD protein	z5888	z5888	, complete genome {UniProtKB/TrEMBL:Q8XC87}	[TP0648-TP0461 (0.6214171)]
COG0457	COG1396	z4173	ygeH	Hypothetical protein ygeH	z1932	z1932	Hypothetical protein {UniProtKB/TrEMBL:Q8X4J2}	[TP0648-TP0461 (0.6214171)]
COG0457	COG1396	z4944/z4945	b3530	Cellulose synthase operon protein C	z6073	z6073	Putative repressor protein encoded by cryptic	[TP0648-TP0461 (0.6214171)]
COG0457	COG1396	z4944/z4945	b3530	Cellulose synthase operon protein C	z2969	z2969	Hypothetical protein {UniProtKB/TrEMBL:Q8XBH9}	[TP0648-TP0461 (0.6214171)]
COG0457	COG1396	z4173	ygeH	Hypothetical protein ygeH	z2285	ydcN	Putative HTH-type transcriptional regulator ydcN	[TP0648-TP0461 (0.6214171)]
COG0457	COG1396	z5127	z5127	Type III secretion system CesD protein	z2969	z2969	Hypothetical protein {UniProtKB/TrEMBL:Q8XBH9}	[TP0648-TP0461 (0.6214171)]
COG0457	COG1396	z0698	nfrA	Bacteriophage N4 receptor, outer membrane protein	z1932	z1932	Hypothetical protein {UniProtKB/TrEMBL:Q8X4J2}	[TP0648-TP0461 (0.6214171)]
COG0457	COG1396	z0698	nfrA	Bacteriophage N4 receptor, outer membrane protein	z2489	puuR	HTH-type transcriptional regulator puuR	[TP0648-TP0461 (0.6214171)]
COG0457	COG1396	z0698	nfrA	Bacteriophage N4 receptor, outer membrane protein	z2045	z2045	Similar to DicA, regulator of DicB encoded by	[TP0648-TP0461 (0.6214171)]
COG0457	COG1396	z4172	ygeG	Hypothetical protein ygeG	z1932	z1932	Hypothetical protein {UniProtKB/TrEMBL:Q8X4J2}	[TP0648-TP0461 (0.6214171)]
COG0457	COG1396	z5127	z5127	Type III secretion system CesD protein	z1447	z1447	Putative repressor protein CI of bacteriophage	[TP0648-TP0461 (0.6214171)]
COG0457	COG1396	z4172	ygeG	Hypothetical protein ygeG	z2489	puuR	HTH-type transcriptional regulator puuR	[TP0648-TP0461 (0.6214171)]
COG0457	COG1396	z0698	nfrA	Bacteriophage N4 receptor, outer membrane protein	z2400	z2400	Partial putative represssor protein encoded	[TP0648-TP0461 (0.6214171)]
COG0457	COG1396	z5127	z5127	Type III secretion system CesD protein	z6073	z6073	Putative repressor protein encoded by cryptic	[TP0648-TP0461 (0.6214171)]
COG0457	COG1396	z4173	ygeH	Hypothetical protein ygeH	z1447	z1447	Putative repressor protein CI of bacteriophage	[TP0648-TP0461 (0.6214171)]
COG0457	COG1396	z4173	ygeH	Hypothetical protein ygeH	z2045	z2045	Similar to DicA, regulator of DicB encoded by	[TP0648-TP0461 (0.6214171)]
COG0457	COG1396	z4172	ygeG	Hypothetical protein ygeG	z6073	z6073	Putative repressor protein encoded by cryptic	[TP0648-TP0461 (0.6214171)]
COG0457	COG1396	z4944/z4945	b3530	Cellulose synthase operon protein C	z5888	z5888	, complete genome {UniProtKB/TrEMBL:Q8XC87}	[TP0648-TP0461 (0.6214171)]
COG0457	COG1396	z5127	z5127	Type III secretion system CesD protein	z2400	z2400	Partial putative represssor protein encoded	[TP0648-TP0461 (0.6214171)]
COG0457	COG1396	z5127	z5127	Type III secretion system CesD protein	z2285	ydcN	Putative HTH-type transcriptional regulator ydcN	[TP0648-TP0461 (0.6214171)]
COG0457	COG1396	z4173	ygeH	Hypothetical protein ygeH	z5888	z5888	, complete genome {UniProtKB/TrEMBL:Q8XC87}	[TP0648-TP0461 (0.6214171)]
COG0457	COG1396	z4172	ygeG	Hypothetical protein ygeG	z1333	z1333	Similar to DicA, regulator of DicB; encoded	[TP0648-TP0461 (0.6214171)]
COG0457	COG1396	z4944/z4945	b3530	Cellulose synthase operon protein C	z1333	z1333	Similar to DicA, regulator of DicB; encoded	[TP0648-TP0461 (0.6214171)]
COG0457	COG1396	z4173	ygeH	Hypothetical protein ygeH	z2969	z2969	Hypothetical protein {UniProtKB/TrEMBL:Q8XBH9}	[TP0648-TP0461 (0.6214171)]
COG0457	COG1396	z5127	z5127	Type III secretion system CesD protein	z1333	z1333	Similar to DicA, regulator of DicB; encoded	[TP0648-TP0461 (0.6214171)]
COG0457	COG1396	z4172	ygeG	Hypothetical protein ygeG	z1447	z1447	Putative repressor protein CI of bacteriophage	[TP0648-TP0461 (0.6214171)]
COG0457	COG1396	z4944/z4945	b3530	Cellulose synthase operon protein C	z2285	ydcN	Putative HTH-type transcriptional regulator ydcN	[TP0648-TP0461 (0.6214171)]
COG0457	COG1396	z4172	ygeG	Hypothetical protein ygeG	z2045	z2045	Similar to DicA, regulator of DicB encoded by	[TP0648-TP0461 (0.6214171)]
COG0457	COG1396	z0698	nfrA	Bacteriophage N4 receptor, outer membrane protein	z5888	z5888	, complete genome {UniProtKB/TrEMBL:Q8XC87}	[TP0648-TP0461 (0.6214171)]
COG0457	COG1396	z4173	ygeH	Hypothetical protein ygeH	z2489	puuR	HTH-type transcriptional regulator puuR	[TP0648-TP0461 (0.6214171)]
COG0457	COG1396	z4944/z4945	b3530	Cellulose synthase operon protein C	z1447	z1447	Putative repressor protein CI of bacteriophage	[TP0648-TP0461 (0.6214171)]
COG0457	COG1396	z4172	ygeG	Hypothetical protein ygeG	z2969	z2969	Hypothetical protein {UniProtKB/TrEMBL:Q8XBH9}	[TP0648-TP0461 (0.6214171)]
COG0457	COG1396	z4173	ygeH	Hypothetical protein ygeH	z2400	z2400	Partial putative represssor protein encoded	[TP0648-TP0461 (0.6214171)]
COG0457	COG1396	z4173	ygeH	Hypothetical protein ygeH	z1333	z1333	Similar to DicA, regulator of DicB; encoded	[TP0648-TP0461 (0.6214171)]
COG0457	COG1396	z4172	ygeG	Hypothetical protein ygeG	z5888	z5888	, complete genome {UniProtKB/TrEMBL:Q8XC87}	[TP0648-TP0461 (0.6214171)]
COG0457	COG1396	z0698	nfrA	Bacteriophage N4 receptor, outer membrane protein	z6073	z6073	Putative repressor protein encoded by cryptic	[TP0648-TP0461 (0.6214171)]
COG0457	COG1396	z0698	nfrA	Bacteriophage N4 receptor, outer membrane protein	z2969	z2969	Hypothetical protein {UniProtKB/TrEMBL:Q8XBH9}	[TP0648-TP0461 (0.6214171)]
COG0457	COG1396	z5127	z5127	Type III secretion system CesD protein	z2045	z2045	Similar to DicA, regulator of DicB encoded by	[TP0648-TP0461 (0.6214171)]
COG0457	COG1396	z4944/z4945	b3530	Cellulose synthase operon protein C	z1932	z1932	Hypothetical protein {UniProtKB/TrEMBL:Q8X4J2}	[TP0648-TP0461 (0.6214171)]
COG0457	COG1396	z4944/z4945	b3530	Cellulose synthase operon protein C	z2489	puuR	HTH-type transcriptional regulator puuR	[TP0648-TP0461 (0.6214171)]
COG0457	COG1396	z4172	ygeG	Hypothetical protein ygeG	z2400	z2400	Partial putative represssor protein encoded	[TP0648-TP0461 (0.6214171)]
COG0036	COG1516	z4739	dod	Ribulose-phosphate 3-epimerase (EC 5.1.3.1) (Pentose-5-phosphate 3- epimerase) (PPE) (R5P3E)	z3015	fliS	Flagellar biosynthesis; repressor of class 3a and	[TP0945-TP0943 (0.573118)]
COG0153	COG0457	z0927	galA	Galactokinase (EC 2.7.1.6) (Galactose kinase)	z4172	ygeG	Hypothetical protein ygeG	[TP0418-TP0095 (0.6515529), TP0418-TP0067 (0.62672263)]
COG0153	COG0457	z0927	galA	Galactokinase (EC 2.7.1.6) (Galactose kinase)	z5127	z5127	Type III secretion system CesD protein	[TP0418-TP0095 (0.6515529), TP0418-TP0067 (0.62672263)]
COG0153	COG0457	z0927	galA	Galactokinase (EC 2.7.1.6) (Galactose kinase)	z0698	nfrA	Bacteriophage N4 receptor, outer membrane protein	[TP0418-TP0095 (0.6515529), TP0418-TP0067 (0.62672263)]
COG0153	COG0457	z0927	galA	Galactokinase (EC 2.7.1.6) (Galactose kinase)	z4173	ygeH	Hypothetical protein ygeH	[TP0418-TP0095 (0.6515529), TP0418-TP0067 (0.62672263)]
COG0153	COG0457	z0927	galA	Galactokinase (EC 2.7.1.6) (Galactose kinase)	z4944/z4945	b3530	Cellulose synthase operon protein C	[TP0418-TP0095 (0.6515529), TP0418-TP0067 (0.62672263)]
COG0124	COG0124	z3777	hisS	Histidyl-tRNA synthetase (EC 6.1.1.21) (Histidine--tRNA ligase) (HisRS)	z3777	hisS	Histidyl-tRNA synthetase (EC 6.1.1.21) (Histidine--tRNA ligase) (HisRS)	[TP0641-TP0641 (0.67365265)]
COG1377	COG1512	z2934	flhB	Putative part of export apparatus for flagellar	z4093	z4093	Hypothetical protein {UniProtKB/TrEMBL:Q8X7Q8}	[TP0715-TP0561 (0.6628788)]
COG1377	COG1512	z4185	z4185	Putative integral membrane protein-component of	z4091	z4091	Hypothetical protein {UniProtKB/TrEMBL:Q8X7R1}	[TP0715-TP0561 (0.6628788)]
COG1377	COG1512	z2934	flhB	Putative part of export apparatus for flagellar	z4092	z4092	Hypothetical protein {UniProtKB/TrEMBL:Q8X7Q9}	[TP0715-TP0561 (0.6628788)]
COG1377	COG1512	z2934	flhB	Putative part of export apparatus for flagellar	z4091	z4091	Hypothetical protein {UniProtKB/TrEMBL:Q8X7R1}	[TP0715-TP0561 (0.6628788)]
COG1377	COG1512	z4185	z4185	Putative integral membrane protein-component of	z4092	z4092	Hypothetical protein {UniProtKB/TrEMBL:Q8X7Q9}	[TP0715-TP0561 (0.6628788)]
[truncated: 116 more rows]
