# Supplementary material for: The Binary Protein Interactome of Treponema pallidum – The Syphilis Spirochete
Source: PLoS One. 2008 May 28;3(5):e2292. doi: 10.1371/journal.pone.0002292 (PMC2386257; doi:10.1371/journal.pone.0002292)
Supplement: Data S1 — Predicted protein-protein interactions based on our Treponema pallidum data; zip archive containing 372 files with one file per species. (6.09 MB ZIP) [file pone.0002292.s006.zip › bacteria/Escherichia_coli_O6.tab]

217992 Escherichia coli O6
COG A	COG B	Locus Id A	Preferred Name(s) A	Annotation A	Locus Id B	Preferred Name(s) B	Annotation B	T. pallidum interaction
COG0186	COG1475	c4076	neaA	30S ribosomal protein S17	c5207	c5207	Hypothetical protein {UniProtKB/TrEMBL:Q8FAN5}	[TP0198-TP0271 (0.71912634)]
COG0186	COG1475	c4076	neaA	30S ribosomal protein S17	c0689	ybdM	Hypothetical protein ybdM	[TP0198-TP0271 (0.71912634)]
COG0186	COG1475	c4076	neaA	30S ribosomal protein S17	c5208	c5208	Hypothetical protein {UniProtKB/TrEMBL:Q8FAN4}	[TP0198-TP0271 (0.71912634)]
COG0186	COG1475	c4076	neaA	30S ribosomal protein S17	c2484	c2484	Hypothetical protein c2484	[TP0198-TP0271 (0.71912634)]
COG0608	COG0817	c3472	recJ	Single-stranded-DNA-specific exonuclease recJ (EC 3.1.-.-)	c2277	ruvC	Crossover junction endodeoxyribonuclease ruvC (EC 3.1.22.4) (Holliday junction nuclease ruvC) (Holliday junction resolvase ruvC)	[TP0704-TP0517 (0.81382185)]
COG0845	COG4591	c1014	macA	Macrolide-specific efflux protein macA precursor	c1391	lolC	Lipoprotein-releasing system transmembrane protein lolC	[TP0965-TP0582 (0.8143851)]
COG0845	COG4591	c1231	cvaA	Colicin V secretion protein cvaA	c1393	lolE	Lipoprotein-releasing system transmembrane protein lolE	[TP0965-TP0582 (0.8143851)]
COG0845	COG4591	c4324	mdtE	Multidrug resistance protein mdtE precursor	c1391	lolC	Lipoprotein-releasing system transmembrane protein lolC	[TP0965-TP0582 (0.8143851)]
COG0845	COG4591	c0660	cusB	Cation efflux system protein cusB precursor	c1391	lolC	Lipoprotein-releasing system transmembrane protein lolC	[TP0965-TP0582 (0.8143851)]
COG0845	COG4591	c1761	c1761	Acriflavine resistance protein A	c1393	lolE	Lipoprotein-releasing system transmembrane protein lolE	[TP0965-TP0582 (0.8143851)]
COG0845	COG4591	c0362	c0362	Putative membrane spanning export protein	c1393	lolE	Lipoprotein-releasing system transmembrane protein lolE	[TP0965-TP0582 (0.8143851)]
COG0845	COG4591	c3574	hlyD	Hemolysin secretion protein D, plasmid	c1391	lolC	Lipoprotein-releasing system transmembrane protein lolC	[TP0965-TP0582 (0.8143851)]
COG0845	COG4591	c4287	yhiI	Hypothetical protein yhiI precursor	c1393	lolE	Lipoprotein-releasing system transmembrane protein lolE	[TP0965-TP0582 (0.8143851)]
COG0845	COG4591	c2600	mdtA	Multidrug resistance protein mdtA precursor (Multidrug transporter mdtA)	c1391	lolC	Lipoprotein-releasing system transmembrane protein lolC	[TP0965-TP0582 (0.8143851)]
COG0845	COG4591	c1761	c1761	Acriflavine resistance protein A	c1391	lolC	Lipoprotein-releasing system transmembrane protein lolC	[TP0965-TP0582 (0.8143851)]
COG0845	COG4591	c0878	ybhG	Hypothetical UPF0194 membrane protein ybhG	c1393	lolE	Lipoprotein-releasing system transmembrane protein lolE	[TP0965-TP0582 (0.8143851)]
COG0845	COG4591	c0581	lir	Acriflavine resistance protein A precursor	c1391	lolC	Lipoprotein-releasing system transmembrane protein lolC	[TP0965-TP0582 (0.8143851)]
COG0845	COG4591	c0581	lir	Acriflavine resistance protein A precursor	c1393	lolE	Lipoprotein-releasing system transmembrane protein lolE	[TP0965-TP0582 (0.8143851)]
COG0845	COG4591	c4031	envC	Acriflavine resistance protein E precursor (Protein envC)	c1391	lolC	Lipoprotein-releasing system transmembrane protein lolC	[TP0965-TP0582 (0.8143851)]
COG0845	COG4591	c4031	envC	Acriflavine resistance protein E precursor (Protein envC)	c1393	lolE	Lipoprotein-releasing system transmembrane protein lolE	[TP0965-TP0582 (0.8143851)]
COG0845	COG4591	c0660	cusB	Cation efflux system protein cusB precursor	c1393	lolE	Lipoprotein-releasing system transmembrane protein lolE	[TP0965-TP0582 (0.8143851)]
COG0845	COG4591	c4324	mdtE	Multidrug resistance protein mdtE precursor	c1393	lolE	Lipoprotein-releasing system transmembrane protein lolE	[TP0965-TP0582 (0.8143851)]
COG0845	COG4591	c1014	macA	Macrolide-specific efflux protein macA precursor	c1393	lolE	Lipoprotein-releasing system transmembrane protein lolE	[TP0965-TP0582 (0.8143851)]
COG0845	COG4591	c3574	hlyD	Hemolysin secretion protein D, plasmid	c1393	lolE	Lipoprotein-releasing system transmembrane protein lolE	[TP0965-TP0582 (0.8143851)]
COG0845	COG4591	c4287	yhiI	Hypothetical protein yhiI precursor	c1391	lolC	Lipoprotein-releasing system transmembrane protein lolC	[TP0965-TP0582 (0.8143851)]
COG0845	COG4591	c2600	mdtA	Multidrug resistance protein mdtA precursor (Multidrug transporter mdtA)	c1393	lolE	Lipoprotein-releasing system transmembrane protein lolE	[TP0965-TP0582 (0.8143851)]
COG0845	COG4591	c0362	c0362	Putative membrane spanning export protein	c1391	lolC	Lipoprotein-releasing system transmembrane protein lolC	[TP0965-TP0582 (0.8143851)]
COG0845	COG4591	c1231	cvaA	Colicin V secretion protein cvaA	c1391	lolC	Lipoprotein-releasing system transmembrane protein lolC	[TP0965-TP0582 (0.8143851)]
COG0845	COG4591	c0878	ybhG	Hypothetical UPF0194 membrane protein ybhG	c1391	lolC	Lipoprotein-releasing system transmembrane protein lolC	[TP0965-TP0582 (0.8143851)]
COG0617	COG0860	c3243	c3243	Hypothetical protein c3243	c5253	amiB	N-acetylmuramoyl-L-alanine amidase amiB precursor (EC 3.5.1.28)	[TP0270-TP0247 (0.76828843)]
COG0617	COG0860	c3243	c3243	Hypothetical protein c3243	c3411	amiC	N-acetylmuramoyl-L-alanine amidase amiC precursor (EC 3.5.1.28)	[TP0270-TP0247 (0.76828843)]
COG0617	COG0860	c0176	pcnB	Poly(A) polymerase (EC 2.7.7.19) (PAP) (Plasmid copy number protein)	c3411	amiC	N-acetylmuramoyl-L-alanine amidase amiC precursor (EC 3.5.1.28)	[TP0270-TP0247 (0.76828843)]
COG0617	COG0860	c3243	c3243	Hypothetical protein c3243	c2969	amiA	Probable N-acetylmuramoyl-L-alanine amidase amiA precursor (EC 3.5.1.28)	[TP0270-TP0247 (0.76828843)]
COG0617	COG0860	c3806	cca	Multifunctional CCA protein [Includes: CCA-adding enzyme (EC 2.7.7.25) (EC 2.7.7.21) (tRNA nucleotidyltransferase) (tRNA adenylyl-/cytidylyl- transferase) (tRNA CCA-pyrophosphorylase) (tRNA-NT); 2'-nucleotidase (EC 3.1.3.-); 2',3'-cyclic phosphodiesterase (EC 3.1.4.-); Phosphatase (EC 3.1.3.-)]	c5253	amiB	N-acetylmuramoyl-L-alanine amidase amiB precursor (EC 3.5.1.28)	[TP0270-TP0247 (0.76828843)]
COG0617	COG0860	c0176	pcnB	Poly(A) polymerase (EC 2.7.7.19) (PAP) (Plasmid copy number protein)	c2969	amiA	Probable N-acetylmuramoyl-L-alanine amidase amiA precursor (EC 3.5.1.28)	[TP0270-TP0247 (0.76828843)]
COG0617	COG0860	c0176	pcnB	Poly(A) polymerase (EC 2.7.7.19) (PAP) (Plasmid copy number protein)	c5253	amiB	N-acetylmuramoyl-L-alanine amidase amiB precursor (EC 3.5.1.28)	[TP0270-TP0247 (0.76828843)]
COG0617	COG0860	c3806	cca	Multifunctional CCA protein [Includes: CCA-adding enzyme (EC 2.7.7.25) (EC 2.7.7.21) (tRNA nucleotidyltransferase) (tRNA adenylyl-/cytidylyl- transferase) (tRNA CCA-pyrophosphorylase) (tRNA-NT); 2'-nucleotidase (EC 3.1.3.-); 2',3'-cyclic phosphodiesterase (EC 3.1.4.-); Phosphatase (EC 3.1.3.-)]	c2969	amiA	Probable N-acetylmuramoyl-L-alanine amidase amiA precursor (EC 3.5.1.28)	[TP0270-TP0247 (0.76828843)]
COG0617	COG0860	c3806	cca	Multifunctional CCA protein [Includes: CCA-adding enzyme (EC 2.7.7.25) (EC 2.7.7.21) (tRNA nucleotidyltransferase) (tRNA adenylyl-/cytidylyl- transferase) (tRNA CCA-pyrophosphorylase) (tRNA-NT); 2'-nucleotidase (EC 3.1.3.-); 2',3'-cyclic phosphodiesterase (EC 3.1.4.-); Phosphatase (EC 3.1.3.-)]	c3411	amiC	N-acetylmuramoyl-L-alanine amidase amiC precursor (EC 3.5.1.28)	[TP0270-TP0247 (0.76828843)]
COG0201	COG0550	c4061	secY	Preprotein translocase secY subunit	c1741	topA	DNA topoisomerase 1 (EC 5.99.1.2) (DNA topoisomerase I) (Omega- protein) (Relaxing enzyme) (Untwisting enzyme) (Swivelase)	[TP0208-TP0394 (0.8044664)]
COG0201	COG0550	c4061	secY	Preprotein translocase secY subunit	c2166	topB	DNA topoisomerase 3 (EC 5.99.1.2) (DNA topoisomerase III)	[TP0208-TP0394 (0.8044664)]
COG0693	COG1922	c4536	c4536	Hypothetical protein c4536	c4716	wecG	Probable UDP-N-acetyl-D-mannosaminuronic acid transferase (EC 2.4.1.-) (UDP-ManNAcA transferase)	[TP0445-TP0275 (0.6010877)]
COG0693	COG1922	c2385	hchA	Chaperone protein hchA (Hsp31) (EcHsp31)	c4716	wecG	Probable UDP-N-acetyl-D-mannosaminuronic acid transferase (EC 2.4.1.-) (UDP-ManNAcA transferase)	[TP0445-TP0275 (0.6010877)]
COG0693	COG1922	c0535	thiJ	4-methyl-5(B-hydroxyethyl)-thiazole monophosphate	c4716	wecG	Probable UDP-N-acetyl-D-mannosaminuronic acid transferase (EC 2.4.1.-) (UDP-ManNAcA transferase)	[TP0445-TP0275 (0.6010877)]
COG0768	COG2812	c0726	pbpA	Penicillin-binding protein 2 (PBP-2)	c0589	dnaX	DNA polymerase III tau subunit (EC 2.7.7.7) [Contains: DNA polymerase III subunit gamma]	[TP0500-TP1005 (0.655462)]
COG0768	COG2812	c0102	pbpB	Peptidoglycan synthetase ftsI precursor (EC 2.4.1.129) (Peptidoglycan glycosyltransferase 3) (Penicillin-binding protein 3) (PBP-3)	c0589	dnaX	DNA polymerase III tau subunit (EC 2.7.7.7) [Contains: DNA polymerase III subunit gamma]	[TP0500-TP1005 (0.655462)]
COG0051	COG0693	c4092	rpsJ	30S ribosomal protein S10	c4536	c4536	Hypothetical protein c4536	[TP0188-TP0445 (0.6307204)]
COG0051	COG0693	c4092	rpsJ	30S ribosomal protein S10	c2385	hchA	Chaperone protein hchA (Hsp31) (EcHsp31)	[TP0188-TP0445 (0.6307204)]
COG0051	COG0693	c4092	rpsJ	30S ribosomal protein S10	c0535	thiJ	4-methyl-5(B-hydroxyethyl)-thiazole monophosphate	[TP0188-TP0445 (0.6307204)]
COG0180	COG0564	c4154	trpS	Tryptophanyl-tRNA synthetase (EC 6.1.1.2) (Tryptophan--tRNA ligase) (TrpRS)	c0069	rluA	Ribosomal large subunit pseudouridine synthase A (EC 5.4.99.-) (rRNA- uridine isomerase A) (rRNA pseudouridylate synthase A)	[TP0632-TP0339 (0.7885255)]
COG0180	COG0564	c4154	trpS	Tryptophanyl-tRNA synthetase (EC 6.1.1.2) (Tryptophan--tRNA ligase) (TrpRS)	c3357	truC	tRNA pseudouridine synthase C (EC 5.4.99.-) (tRNA-uridine isomerase C) (tRNA pseudouridylate synthase C)	[TP0632-TP0339 (0.7885255)]
COG0180	COG0564	c4154	trpS	Tryptophanyl-tRNA synthetase (EC 6.1.1.2) (Tryptophan--tRNA ligase) (TrpRS)	c3116	rluD	Ribosomal large subunit pseudouridine synthase D (EC 5.4.99.-) (rRNA- uridine isomerase D) (rRNA pseudouridylate synthase D)	[TP0632-TP0339 (0.7885255)]
COG0180	COG0564	c4154	trpS	Tryptophanyl-tRNA synthetase (EC 6.1.1.2) (Tryptophan--tRNA ligase) (TrpRS)	c1355	rluC	Ribosomal large subunit pseudouridine synthase C (EC 5.4.99.-) (rRNA- uridine isomerase C) (rRNA pseudouridylate synthase C)	[TP0632-TP0339 (0.7885255)]
COG0090	COG0223	c4085	rplB	50S ribosomal protein L2	c4048	fmt	Methionyl-tRNA formyltransferase (EC 2.1.2.9)	[TP0192-TP0756 (0.8610547)]
COG0632	COG2255	c2275	ruvA	Holliday junction ATP-dependent DNA helicase ruvA (EC 3.6.1.-)	c2274	ruvB	Holliday junction ATP-dependent DNA helicase ruvB (EC 3.6.1.-)	[TP0543-TP0162 (0.9659884)]
COG0462	COG0817	c1665	prs	Ribose-phosphate pyrophosphokinase (EC 2.7.6.1) (RPPK) (Phosphoribosyl pyrophosphate synthetase) (P-Rib-PP synthetase) (PRPP synthetase)	c2277	ruvC	Crossover junction endodeoxyribonuclease ruvC (EC 3.1.22.4) (Holliday junction nuclease ruvC) (Holliday junction resolvase ruvC)	[TP0294-TP0517 (0.54911256)]
COG0125	COG0586	c1370	tmk	Thymidylate kinase (EC 2.7.4.9) (Thymidine monophosphate kinase) (dTMP kinase) (TMPK)	c2862	dedA	DedA protein {UniProtKB/TrEMBL:Q8FFH4}	[TP0354-TP0779 (0.67954355)]
COG0125	COG0586	c1370	tmk	Thymidylate kinase (EC 2.7.4.9) (Thymidine monophosphate kinase) (dTMP kinase) (TMPK)	c0081	yabI	Inner membrane protein yabI	[TP0354-TP0779 (0.67954355)]
COG0125	COG0586	c1370	tmk	Thymidylate kinase (EC 2.7.4.9) (Thymidine monophosphate kinase) (dTMP kinase) (TMPK)	c3743	yghB	Inner membrane protein yghB	[TP0354-TP0779 (0.67954355)]
COG0125	COG0586	c1370	tmk	Thymidylate kinase (EC 2.7.4.9) (Thymidine monophosphate kinase) (dTMP kinase) (TMPK)	c2668	yohD	Inner membrane protein yohD	[TP0354-TP0779 (0.67954355)]
COG0125	COG0586	c1370	tmk	Thymidylate kinase (EC 2.7.4.9) (Thymidine monophosphate kinase) (dTMP kinase) (TMPK)	c3853	yqjA	Inner membrane protein yqjA	[TP0354-TP0779 (0.67954355)]
COG0257	COG0577	c0406	c0406	50S ribosomal protein L36 2	c1016	macB	Macrolide-specific ABC-type efflux carrier	[TP0209-TP0962 (0.5903608)]
COG0457	COG1653	c0654	nfrA	Bacteriophage N4 adsorption protein A precursor	c1782	ycjN	Putative ABC transporter periplasmic-binding protein ycjN precursor	[TP0067-TP0074 (0.6656524)]
COG0457	COG1653	c4342	b3530	Cellulose synthase operon protein C	c4242	ugpB	Glycerol-3-phosphate-binding periplasmic protein precursor	[TP0067-TP0074 (0.6656524)]
COG0457	COG1653	c0654	nfrA	Bacteriophage N4 adsorption protein A precursor	c4242	ugpB	Glycerol-3-phosphate-binding periplasmic protein precursor	[TP0067-TP0074 (0.6656524)]
COG0457	COG1653	c4342	b3530	Cellulose synthase operon protein C	c1782	ycjN	Putative ABC transporter periplasmic-binding protein ycjN precursor	[TP0067-TP0074 (0.6656524)]
COG1291	COG1684	c2305	motA	Chemotaxis protein motA (Motility protein A)	c2367	fliR	Flagellar biosynthetic protein fliR	[TP0725-TP0716 (0.9601814)]
COG1061	COG3391	c2721	yejH	Hypothetical protein yejH	c1877	yncE	Hypothetical protein yncE precursor	[TP0380-TP0421 (0.5112116)]
COG0222	COG0802	c4943	rplL	50S ribosomal protein L7/L12 (L8)	c5252	yjeE	Hypothetical UPF0079 protein yjeE	[TP0240-TP0875 (0.8481433)]
COG0495	COG1214	c0733	leuS	Leucyl-tRNA synthetase (EC 6.1.1.4) (Leucine--tRNA ligase) (LeuRS)	c2211	yeaZ	M22 peptidase homolog yeaZ	[TP0586-TP0876 (0.5571989)]
COG0192	COG0592	c3528	metK	S-adenosylmethionine synthetase (EC 2.5.1.6) (Methionine adenosyltransferase) (AdoMet synthetase) (MAT)	c4623	dnaN	DNA polymerase III subunit beta (EC 2.7.7.7)	[TP0794-TP0002 (0.8412751)]
COG0192	COG0592	c4547	c4547	S-adenosylmethionine synthetase	c4623	dnaN	DNA polymerase III subunit beta (EC 2.7.7.7)	[TP0794-TP0002 (0.8412751)]
COG0360	COG0616	c5291	rpsF	30S ribosomal protein S6 [Contains: 30S ribosomal protein S6, fully modified isoform; 30S ribosomal protein S6, non-modified isoform]	c2170	sppA	Protease 4 (EC 3.4.21.-) (Protease IV) (Endopeptidase IV) (Signal peptide peptidase)	[TP0063-TP0997 (0.6657489)]
COG0360	COG0616	c5291	rpsF	30S ribosomal protein S6 [Contains: 30S ribosomal protein S6, fully modified isoform; 30S ribosomal protein S6, non-modified isoform]	c1448	c1448	Putative capsid assembly protein of prophage	[TP0063-TP0997 (0.6657489)]
COG0360	COG0616	c5291	rpsF	30S ribosomal protein S6 [Contains: 30S ribosomal protein S6, fully modified isoform; 30S ribosomal protein S6, non-modified isoform]	c1572	c1572	Putative capsid assembly protein of prophage	[TP0063-TP0997 (0.6657489)]
COG0360	COG0616	c5291	rpsF	30S ribosomal protein S6 [Contains: 30S ribosomal protein S6, fully modified isoform; 30S ribosomal protein S6, non-modified isoform]	c3170	c3170	Putative capsid protein of prophage	[TP0063-TP0997 (0.6657489)]
COG0360	COG0616	c5291	rpsF	30S ribosomal protein S6 [Contains: 30S ribosomal protein S6, fully modified isoform; 30S ribosomal protein S6, non-modified isoform]	c1737	sohB	Possible protease sohB {UniProtKB/TrEMBL:Q8FHV2}	[TP0063-TP0997 (0.6657489)]
COG0125	COG0457	c1370	tmk	Thymidylate kinase (EC 2.7.4.9) (Thymidine monophosphate kinase) (dTMP kinase) (TMPK)	c0654	nfrA	Bacteriophage N4 adsorption protein A precursor	[TP0354-TP0648 (0.5206915)]
COG0125	COG0457	c1370	tmk	Thymidylate kinase (EC 2.7.4.9) (Thymidine monophosphate kinase) (dTMP kinase) (TMPK)	c4342	b3530	Cellulose synthase operon protein C	[TP0354-TP0648 (0.5206915)]
COG0860	COG1396	c3411	amiC	N-acetylmuramoyl-L-alanine amidase amiC precursor (EC 3.5.1.28)	c1858	ydcN	Putative HTH-type transcriptional regulator ydcN	[TP0247-TP0461 (0.8100859)]
COG0860	COG1396	c5253	amiB	N-acetylmuramoyl-L-alanine amidase amiB precursor (EC 3.5.1.28)	c1941	hipB	HTH-type transcriptional regulator hipB	[TP0247-TP0461 (0.8100859)]
COG0860	COG1396	c2969	amiA	Probable N-acetylmuramoyl-L-alanine amidase amiA precursor (EC 3.5.1.28)	c1941	hipB	HTH-type transcriptional regulator hipB	[TP0247-TP0461 (0.8100859)]
COG0860	COG1396	c5253	amiB	N-acetylmuramoyl-L-alanine amidase amiB precursor (EC 3.5.1.28)	c1858	ydcN	Putative HTH-type transcriptional regulator ydcN	[TP0247-TP0461 (0.8100859)]
COG0860	COG1396	c3411	amiC	N-acetylmuramoyl-L-alanine amidase amiC precursor (EC 3.5.1.28)	c1941	hipB	HTH-type transcriptional regulator hipB	[TP0247-TP0461 (0.8100859)]
COG0860	COG1396	c2969	amiA	Probable N-acetylmuramoyl-L-alanine amidase amiA precursor (EC 3.5.1.28)	c1858	ydcN	Putative HTH-type transcriptional regulator ydcN	[TP0247-TP0461 (0.8100859)]
COG0802	COG0860	c5252	yjeE	Hypothetical UPF0079 protein yjeE	c3411	amiC	N-acetylmuramoyl-L-alanine amidase amiC precursor (EC 3.5.1.28)	[TP0875-TP0247 (0.90700364)]
COG0802	COG0860	c5252	yjeE	Hypothetical UPF0079 protein yjeE	c5253	amiB	N-acetylmuramoyl-L-alanine amidase amiB precursor (EC 3.5.1.28)	[TP0875-TP0247 (0.90700364)]
COG0802	COG0860	c5252	yjeE	Hypothetical UPF0079 protein yjeE	c2969	amiA	Probable N-acetylmuramoyl-L-alanine amidase amiA precursor (EC 3.5.1.28)	[TP0875-TP0247 (0.90700364)]
COG0495	COG0761	c0733	leuS	Leucyl-tRNA synthetase (EC 6.1.1.4) (Leucine--tRNA ligase) (LeuRS)	c0033	lytB	4-hydroxy-3-methylbut-2-enyl diphosphate reductase (EC 1.17.1.2)	[TP0586-TP0547 (0.63095015)]
COG1536	COG1677	c2355	fliG	Flagellar motor switch protein fliG	c2353	fliE	Flagellar hook-basal body complex protein fliE	[TP0026-TP0398 (0.81876683)]
COG0820	COG2812	c3039	yfgB	Hypothetical UPF0063 protein yfgB	c0589	dnaX	DNA polymerase III tau subunit (EC 2.7.7.7) [Contains: DNA polymerase III subunit gamma]	[TP0068-TP1005 (0.60435057)]
COG0771	COG1815	c0106	murD	UDP-N-acetylmuramoylalanine--D-glutamate ligase (EC 6.3.2.9) (UDP-N- acetylmuramoyl-L-alanyl-D-glutamate synthetase) (D-glutamic acid- adding enzyme)	c1342	flgB	Flagellar basal-body rod protein flgB (Putative proximal rod protein)	[TP0903-TP0396 (0.6336193)]
COG1512	COG1766	c3338	c3338	Hypothetical protein c3338	c2354	fliF	Flagellar M-ring protein	[TP0561-TP0399 (0.53951585)]
COG1512	COG1766	c3342	c3342	Hypothetical protein ygcG	c2354	fliF	Flagellar M-ring protein	[TP0561-TP0399 (0.53951585)]
COG1512	COG1766	c3340	c3340	Hypothetical protein c3340	c2354	fliF	Flagellar M-ring protein	[TP0561-TP0399 (0.53951585)]
COG0272	COG1396	c2945	ligA	DNA ligase (EC 6.5.1.2) (Polydeoxyribonucleotide synthase [NAD+])	c1858	ydcN	Putative HTH-type transcriptional regulator ydcN	[TP0634-TP0461 (0.7134334)]
COG0272	COG1396	c4471	yicF	Hypothetical DNA ligase-like protein yicF	c1858	ydcN	Putative HTH-type transcriptional regulator ydcN	[TP0634-TP0461 (0.7134334)]
COG0272	COG1396	c2945	ligA	DNA ligase (EC 6.5.1.2) (Polydeoxyribonucleotide synthase [NAD+])	c1941	hipB	HTH-type transcriptional regulator hipB	[TP0634-TP0461 (0.7134334)]
COG0272	COG1396	c4471	yicF	Hypothetical DNA ligase-like protein yicF	c1941	hipB	HTH-type transcriptional regulator hipB	[TP0634-TP0461 (0.7134334)]
COG1509	COG1509	c5231	yjeK	Hypothetical UPF0069 protein yjeK	c5231	yjeK	Hypothetical UPF0069 protein yjeK	[TP0121-TP0121 (0.7367639)]
COG0577	COG0845	c1016	macB	Macrolide-specific ABC-type efflux carrier	c0581	lir	Acriflavine resistance protein A precursor	[TP0963-TP0965 (0.93032813)]
COG0577	COG0845	c1016	macB	Macrolide-specific ABC-type efflux carrier	c1231	cvaA	Colicin V secretion protein cvaA	[TP0963-TP0965 (0.93032813)]
COG0577	COG0845	c1016	macB	Macrolide-specific ABC-type efflux carrier	c1014	macA	Macrolide-specific efflux protein macA precursor	[TP0963-TP0965 (0.93032813)]
COG0577	COG0845	c1016	macB	Macrolide-specific ABC-type efflux carrier	c4324	mdtE	Multidrug resistance protein mdtE precursor	[TP0963-TP0965 (0.93032813)]
COG0577	COG0845	c1016	macB	Macrolide-specific ABC-type efflux carrier	c3574	hlyD	Hemolysin secretion protein D, plasmid	[TP0963-TP0965 (0.93032813)]
COG0577	COG0845	c1016	macB	Macrolide-specific ABC-type efflux carrier	c0878	ybhG	Hypothetical UPF0194 membrane protein ybhG	[TP0963-TP0965 (0.93032813)]
COG0577	COG0845	c1016	macB	Macrolide-specific ABC-type efflux carrier	c1761	c1761	Acriflavine resistance protein A	[TP0963-TP0965 (0.93032813)]
COG0577	COG0845	c1016	macB	Macrolide-specific ABC-type efflux carrier	c4287	yhiI	Hypothetical protein yhiI precursor	[TP0963-TP0965 (0.93032813)]
COG0577	COG0845	c1016	macB	Macrolide-specific ABC-type efflux carrier	c2600	mdtA	Multidrug resistance protein mdtA precursor (Multidrug transporter mdtA)	[TP0963-TP0965 (0.93032813)]
COG0577	COG0845	c1016	macB	Macrolide-specific ABC-type efflux carrier	c0362	c0362	Putative membrane spanning export protein	[TP0963-TP0965 (0.93032813)]
COG0577	COG0845	c1016	macB	Macrolide-specific ABC-type efflux carrier	c0660	cusB	Cation efflux system protein cusB precursor	[TP0963-TP0965 (0.93032813)]
COG0577	COG0845	c1016	macB	Macrolide-specific ABC-type efflux carrier	c4031	envC	Acriflavine resistance protein E precursor (Protein envC)	[TP0963-TP0965 (0.93032813)]
COG0234	COG1200	c5226	groS	10 kDa chaperonin (Protein Cpn10) (groES protein)	c4477	recG	ATP-dependent DNA helicase recG (EC 3.6.1.-)	[TP1013-TP0687 (0.84594196)]
COG0084	COG2201	c4788	tatD	Deoxyribonuclease tatD (EC 3.1.21.-) (DNase tatD)	c2298	cheB	Chemotaxis response regulator protein-glutamate methylesterase (EC 3.1.1.61)	[TP0994-TP0631 (0.71912634)]
COG0084	COG2201	c4511	c4511	Hypothetical protein c4511	c2298	cheB	Chemotaxis response regulator protein-glutamate methylesterase (EC 3.1.1.61)	[TP0994-TP0631 (0.71912634)]
COG0084	COG2201	c5461	yjjV	Putative deoxyribonuclease yjjV (EC 3.1.21.-)	c2298	cheB	Chemotaxis response regulator protein-glutamate methylesterase (EC 3.1.1.61)	[TP0994-TP0631 (0.71912634)]
COG0084	COG2201	c1372	ycfH	Putative deoxyribonuclease ycfH (EC 3.1.21.-)	c2298	cheB	Chemotaxis response regulator protein-glutamate methylesterase (EC 3.1.1.61)	[TP0994-TP0631 (0.71912634)]
COG1121	COG1345	c2272	znuC	High-affinity zinc uptake system ATP-binding protein znuC	c2339	flaV	Flagellar hook-associated protein 2 (HAP2) (Filament cap protein) (Flagellar cap protein)	[TP0035-TP0872 (0.6931363)]
COG1121	COG1345	c1599	c1599	SitB protein {UniProtKB/TrEMBL:Q8FI49}	c2339	flaV	Flagellar hook-associated protein 2 (HAP2) (Filament cap protein) (Flagellar cap protein)	[TP0035-TP0872 (0.6931363)]
COG1671	COG2812	c0494	yaiI	Hypothetical UPF0178 protein yaiI	c0589	dnaX	DNA polymerase III tau subunit (EC 2.7.7.7) [Contains: DNA polymerase III subunit gamma]	[TP0845-TP1005 (0.5704539)]
COG0257	COG1253	c0406	c0406	50S ribosomal protein L36 2	c5316	ytfL	UPF0053 inner membrane protein ytfL	[TP0209-TP0027 (0.74441797)]
COG0257	COG1253	c0406	c0406	50S ribosomal protein L36 2	c2590	yegH	Hypothetical UPF0053 protein yegH	[TP0209-TP0027 (0.74441797)]
COG0257	COG1253	c0406	c0406	50S ribosomal protein L36 2	c2222	yoaE	UPF0053 inner membrane protein yoaE	[TP0209-TP0027 (0.74441797)]
COG0060	COG0681	c0030	ileS	Isoleucyl-tRNA synthetase (EC 6.1.1.5) (Isoleucine--tRNA ligase) (IleRS)	c3092	lepB	Signal peptidase I (EC 3.4.21.89) (SPase I) (Leader peptidase I)	[TP0452-TP0185 (0.79878455)]
COG1344	COG1815	c2338	c2338	Flagellin {UniProtKB/TrEMBL:Q8FGM2}	c1342	flgB	Flagellar basal-body rod protein flgB (Putative proximal rod protein)	[TP0870-TP0396 (0.7209834)]
COG1344	COG1815	c1352	flaT	Flagellar hook-associated protein 3 (HAP3) (Hook-filament junction protein)	c1342	flgB	Flagellar basal-body rod protein flgB (Putative proximal rod protein)	[TP0870-TP0396 (0.7209834)]
COG0242	COG1879	c4047	fms	Peptide deformylase (EC 3.5.1.88) (PDF) (Polypeptide deformylase)	c4679	rbsB	D-ribose-binding periplasmic protein precursor (EC 3.6.3.17)	[TP0757-TP0684 (0.80039173)]
COG0242	COG1879	c4047	fms	Peptide deformylase (EC 3.5.1.88) (PDF) (Polypeptide deformylase)	c3070	yphF	ABC transporter periplasmic-binding protein yphF precursor	[TP0757-TP0684 (0.80039173)]
COG0242	COG1879	c4047	fms	Peptide deformylase (EC 3.5.1.88) (PDF) (Polypeptide deformylase)	c1130	torT	Periplasmic protein torT precursor	[TP0757-TP0684 (0.80039173)]
COG0242	COG1879	c4047	fms	Peptide deformylase (EC 3.5.1.88) (PDF) (Polypeptide deformylase)	c5325	ytfQ	ABC transporter periplasmic-binding protein ytfQ precursor	[TP0757-TP0684 (0.80039173)]
COG0242	COG1879	c4047	fms	Peptide deformylase (EC 3.5.1.88) (PDF) (Polypeptide deformylase)	c4017	c4017	Putative ribose ABC transporter	[TP0757-TP0684 (0.80039173)]
COG0242	COG1879	c4047	fms	Peptide deformylase (EC 3.5.1.88) (PDF) (Polypeptide deformylase)	c5094	b4088	D-allose-binding periplasmic protein precursor (EC 3.6.3.17) (ALBP)	[TP0757-TP0684 (0.80039173)]
COG0242	COG1879	c4047	fms	Peptide deformylase (EC 3.5.1.88) (PDF) (Polypeptide deformylase)	c2684	mglB	D-galactose-binding periplasmic protein precursor (GBP) (D-galactose/ D-glucose-binding protein) (GGBP)	[TP0757-TP0684 (0.80039173)]
COG0242	COG1879	c4047	fms	Peptide deformylase (EC 3.5.1.88) (PDF) (Polypeptide deformylase)	c2314	araF	L-arabinose-binding periplasmic protein precursor (EC 3.6.3.17) (ABP)	[TP0757-TP0684 (0.80039173)]
COG0257	COG1749	c0406	c0406	50S ribosomal protein L36 2	c1345	flgE	Flagellar hook protein flgE	[TP0209-TP0727 (0.6772987)]
COG0652	COG1879	c4138	rot	Peptidyl-prolyl cis-trans isomerase A precursor (EC 5.2.1.8) (PPIase A) (Rotamase A) (Cyclophilin A)	c2314	araF	L-arabinose-binding periplasmic protein precursor (EC 3.6.3.17) (ABP)	[TP0947-TP0684 (0.5775195)]
COG0652	COG1879	c0641	ppiB	Peptidyl-prolyl cis-trans isomerase B (EC 5.2.1.8) (PPIase B) (Rotamase B)	c4017	c4017	Putative ribose ABC transporter	[TP0947-TP0684 (0.5775195)]
COG0652	COG1879	c0641	ppiB	Peptidyl-prolyl cis-trans isomerase B (EC 5.2.1.8) (PPIase B) (Rotamase B)	c3070	yphF	ABC transporter periplasmic-binding protein yphF precursor	[TP0947-TP0684 (0.5775195)]
COG0652	COG1879	c0641	ppiB	Peptidyl-prolyl cis-trans isomerase B (EC 5.2.1.8) (PPIase B) (Rotamase B)	c5094	b4088	D-allose-binding periplasmic protein precursor (EC 3.6.3.17) (ALBP)	[TP0947-TP0684 (0.5775195)]
COG0652	COG1879	c4138	rot	Peptidyl-prolyl cis-trans isomerase A precursor (EC 5.2.1.8) (PPIase A) (Rotamase A) (Cyclophilin A)	c4017	c4017	Putative ribose ABC transporter	[TP0947-TP0684 (0.5775195)]
COG0652	COG1879	c0641	ppiB	Peptidyl-prolyl cis-trans isomerase B (EC 5.2.1.8) (PPIase B) (Rotamase B)	c2314	araF	L-arabinose-binding periplasmic protein precursor (EC 3.6.3.17) (ABP)	[TP0947-TP0684 (0.5775195)]
COG0652	COG1879	c4138	rot	Peptidyl-prolyl cis-trans isomerase A precursor (EC 5.2.1.8) (PPIase A) (Rotamase A) (Cyclophilin A)	c2684	mglB	D-galactose-binding periplasmic protein precursor (GBP) (D-galactose/ D-glucose-binding protein) (GGBP)	[TP0947-TP0684 (0.5775195)]
COG0652	COG1879	c0641	ppiB	Peptidyl-prolyl cis-trans isomerase B (EC 5.2.1.8) (PPIase B) (Rotamase B)	c4679	rbsB	D-ribose-binding periplasmic protein precursor (EC 3.6.3.17)	[TP0947-TP0684 (0.5775195)]
COG0652	COG1879	c0641	ppiB	Peptidyl-prolyl cis-trans isomerase B (EC 5.2.1.8) (PPIase B) (Rotamase B)	c1130	torT	Periplasmic protein torT precursor	[TP0947-TP0684 (0.5775195)]
COG0652	COG1879	c0641	ppiB	Peptidyl-prolyl cis-trans isomerase B (EC 5.2.1.8) (PPIase B) (Rotamase B)	c5325	ytfQ	ABC transporter periplasmic-binding protein ytfQ precursor	[TP0947-TP0684 (0.5775195)]
COG0652	COG1879	c0641	ppiB	Peptidyl-prolyl cis-trans isomerase B (EC 5.2.1.8) (PPIase B) (Rotamase B)	c2684	mglB	D-galactose-binding periplasmic protein precursor (GBP) (D-galactose/ D-glucose-binding protein) (GGBP)	[TP0947-TP0684 (0.5775195)]
COG0652	COG1879	c4138	rot	Peptidyl-prolyl cis-trans isomerase A precursor (EC 5.2.1.8) (PPIase A) (Rotamase A) (Cyclophilin A)	c1130	torT	Periplasmic protein torT precursor	[TP0947-TP0684 (0.5775195)]
COG0652	COG1879	c4138	rot	Peptidyl-prolyl cis-trans isomerase A precursor (EC 5.2.1.8) (PPIase A) (Rotamase A) (Cyclophilin A)	c3070	yphF	ABC transporter periplasmic-binding protein yphF precursor	[TP0947-TP0684 (0.5775195)]
COG0652	COG1879	c4138	rot	Peptidyl-prolyl cis-trans isomerase A precursor (EC 5.2.1.8) (PPIase A) (Rotamase A) (Cyclophilin A)	c5325	ytfQ	ABC transporter periplasmic-binding protein ytfQ precursor	[TP0947-TP0684 (0.5775195)]
COG0652	COG1879	c4138	rot	Peptidyl-prolyl cis-trans isomerase A precursor (EC 5.2.1.8) (PPIase A) (Rotamase A) (Cyclophilin A)	c5094	b4088	D-allose-binding periplasmic protein precursor (EC 3.6.3.17) (ALBP)	[TP0947-TP0684 (0.5775195)]
COG0652	COG1879	c4138	rot	Peptidyl-prolyl cis-trans isomerase A precursor (EC 5.2.1.8) (PPIase A) (Rotamase A) (Cyclophilin A)	c4679	rbsB	D-ribose-binding periplasmic protein precursor (EC 3.6.3.17)	[TP0947-TP0684 (0.5775195)]
COG1352	COG1815	c2299	cheX	Chemotaxis protein methyltransferase (EC 2.1.1.80)	c1342	flgB	Flagellar basal-body rod protein flgB (Putative proximal rod protein)	[TP0630-TP0396 (0.7590469)]
COG1352	COG1595	c2299	cheX	Chemotaxis protein methyltransferase (EC 2.1.1.80)	c3097	rpoE	RNA polymerase sigma-E factor (Sigma-24)	[TP0630-TP0092 (0.6191048)]
COG1344	COG4786	c2338	c2338	Flagellin {UniProtKB/TrEMBL:Q8FGM2}	c1347	flgG	Flagellar basal-body rod protein flgG (Distal rod protein)	[TP0792-TP0961 (0.7009321), TP0659-TP0961 (0.6018447)]
COG1344	COG4786	c1352	flaT	Flagellar hook-associated protein 3 (HAP3) (Hook-filament junction protein)	c1347	flgG	Flagellar basal-body rod protein flgG (Distal rod protein)	[TP0792-TP0961 (0.7009321), TP0659-TP0961 (0.6018447)]
COG0593	COG1077	c3013	hda	DnaA-homolog protein hda	c4006	mreB	Rod shape-determining protein mreB	[TP0001-TP0497 (0.678435)]
COG0249	COG0357	c3294	fdv	DNA mismatch repair protein mutS	c4668	gidB	Methyltransferase gidB (EC 2.1.-.-) (Glucose-inhibited division protein B)	[TP0328-TP0946 (0.7367136)]
COG0658	COG1187	c1052	ycaI	Hypothetical protein ycaI	c1734	rluB	Ribosomal large subunit pseudouridine synthase B (EC 5.4.99.-) (rRNA- uridine isomerase B) (rRNA pseudouridylate synthase B)	[TP0336-TP0459 (0.6079956)]
COG0658	COG1187	c1052	ycaI	Hypothetical protein ycaI	c4988	rluF	Ribosomal large subunit pseudouridine synthase F (EC 5.4.99.-) (rRNA- uridine isomerase F) (rRNA pseudouridylate synthase F)	[TP0336-TP0459 (0.6079956)]
COG0658	COG1187	c1052	ycaI	Hypothetical protein ycaI	c2720	rsuA	Ribosomal small subunit pseudouridine synthase A (EC 5.4.99.-) (16S pseudouridylate 516 synthase) (16S pseudouridine 516 synthase) (rRNA- uridine isomerase A) (rRNA pseudouridylate synthase A)	[TP0336-TP0459 (0.6079956)]
COG0658	COG1187	c1052	ycaI	Hypothetical protein ycaI	c1514	rluE	Ribosomal large subunit pseudouridine synthase E (EC 5.4.99.-) (rRNA- uridine isomerase E) (rRNA pseudouridylate synthase E)	[TP0336-TP0459 (0.6079956)]
COG1558	COG1792	c1343	flgC	Flagellar basal-body rod protein flgC (Putative proximal rod protein)	c4005	mreC	Rod shape-determining protein mreC	[TP0397-TP0498 (0.58822864)]
COG0817	COG1558	c2277	ruvC	Crossover junction endodeoxyribonuclease ruvC (EC 3.1.22.4) (Holliday junction nuclease ruvC) (Holliday junction resolvase ruvC)	c1343	flgC	Flagellar basal-body rod protein flgC (Putative proximal rod protein)	[TP0517-TP0397 (0.53212774)]
COG1512	COG2891	c3338	c3338	Hypothetical protein c3338	c4003	mreD	Rod shape-determining protein mreD	[TP0561-TP0499 (0.5857341)]
COG1512	COG2891	c3342	c3342	Hypothetical protein ygcG	c4003	mreD	Rod shape-determining protein mreD	[TP0561-TP0499 (0.5857341)]
COG1512	COG2891	c3340	c3340	Hypothetical protein c3340	c4003	mreD	Rod shape-determining protein mreD	[TP0561-TP0499 (0.5857341)]
COG0592	COG1344	c4623	dnaN	DNA polymerase III subunit beta (EC 2.7.7.7)	c2338	c2338	Flagellin {UniProtKB/TrEMBL:Q8FGM2}	[TP0002-TP0659 (0.6618167)]
COG0592	COG1344	c4623	dnaN	DNA polymerase III subunit beta (EC 2.7.7.7)	c1352	flaT	Flagellar hook-associated protein 3 (HAP3) (Hook-filament junction protein)	[TP0002-TP0659 (0.6618167)]
COG0860	COG1192	c2969	amiA	Probable N-acetylmuramoyl-L-alanine amidase amiA precursor (EC 3.5.1.28)	c4346	yhjQ	Hypothetical protein yhjQ	[TP0247-TP0272 (0.7527567)]
COG0860	COG1192	c3411	amiC	N-acetylmuramoyl-L-alanine amidase amiC precursor (EC 3.5.1.28)	c4346	yhjQ	Hypothetical protein yhjQ	[TP0247-TP0272 (0.7527567)]
COG0860	COG1192	c5253	amiB	N-acetylmuramoyl-L-alanine amidase amiB precursor (EC 3.5.1.28)	c4346	yhjQ	Hypothetical protein yhjQ	[TP0247-TP0272 (0.7527567)]
COG0242	COG0272	c4047	fms	Peptide deformylase (EC 3.5.1.88) (PDF) (Polypeptide deformylase)	c4471	yicF	Hypothetical DNA ligase-like protein yicF	[TP0757-TP0634 (0.68197167)]
COG0242	COG0272	c4047	fms	Peptide deformylase (EC 3.5.1.88) (PDF) (Polypeptide deformylase)	c2945	ligA	DNA ligase (EC 6.5.1.2) (Polydeoxyribonucleotide synthase [NAD+])	[TP0757-TP0634 (0.68197167)]
COG0265	COG0817	c3989	degQ	Protease degQ {UniProtKB/TrEMBL:Q8CVN9}	c2277	ruvC	Crossover junction endodeoxyribonuclease ruvC (EC 3.1.22.4) (Holliday junction nuclease ruvC) (Holliday junction resolvase ruvC)	[TP0773-TP0517 (0.5118523)]
COG0265	COG0817	c0197	htrA	Protease do {UniProtKB/TrEMBL:Q8CWD1}	c2277	ruvC	Crossover junction endodeoxyribonuclease ruvC (EC 3.1.22.4) (Holliday junction nuclease ruvC) (Holliday junction resolvase ruvC)	[TP0773-TP0517 (0.5118523)]
COG0265	COG0817	c3990	hhoB	Protease degS {UniProtKB/TrEMBL:Q8CVN8}	c2277	ruvC	Crossover junction endodeoxyribonuclease ruvC (EC 3.1.22.4) (Holliday junction nuclease ruvC) (Holliday junction resolvase ruvC)	[TP0773-TP0517 (0.5118523)]
COG0187	COG0358	c3776	nfxD	DNA topoisomerase 4 subunit B (EC 5.99.1.-) (Topoisomerase IV subunit B)	c3817	dnaG	DNA primase {UniProtKB/Swiss-Prot:Q8FDG5}	[TP1006-TP0492 (0.55112576)]
COG0187	COG0358	c4621	himB	DNA gyrase subunit B {UniProtKB/TrEMBL:Q8FBV7}	c3817	dnaG	DNA primase {UniProtKB/Swiss-Prot:Q8FDG5}	[TP1006-TP0492 (0.55112576)]
COG0301	COG0514	c0534	thiI	Thiamine biosynthesis protein thiI	c4744	recQ	ATP-dependent DNA helicase recQ (EC 3.6.1.-)	[TP0559-TP0103 (0.6411465)]
COG0301	COG0514	c0534	thiI	Thiamine biosynthesis protein thiI	c4223	c4223	Putative conserved protein	[TP0559-TP0103 (0.6411465)]
COG1154	COG2812	c0531	dxs	1-deoxy-D-xylulose-5-phosphate synthase (EC 2.2.1.7) (1-deoxyxylulose- 5-phosphate synthase) (DXP synthase) (DXPS)	c0589	dnaX	DNA polymerase III tau subunit (EC 2.7.7.7) [Contains: DNA polymerase III subunit gamma]	[TP0824-TP1005 (0.68180764)]
COG0223	COG1551	c4048	fmt	Methionyl-tRNA formyltransferase (EC 2.1.2.9)	c3249	csrA	Carbon storage regulator	[TP0756-TP0657 (0.72355264)]
COG0237	COG0552	c0123	coaE	Dephospho-CoA kinase (EC 2.7.1.24) (Dephosphocoenzyme A kinase)	c4257	ftsY	Cell division protein ftsY	[TP0296-TP0578 (0.7885255)]
COG0080	COG0265	c4939	rplK	50S ribosomal protein L11	c3990	hhoB	Protease degS {UniProtKB/TrEMBL:Q8CVN8}	[TP0237-TP0773 (0.6164146)]
COG0080	COG0265	c4939	rplK	50S ribosomal protein L11	c0197	htrA	Protease do {UniProtKB/TrEMBL:Q8CWD1}	[TP0237-TP0773 (0.6164146)]
COG0080	COG0265	c4939	rplK	50S ribosomal protein L11	c3989	degQ	Protease degQ {UniProtKB/TrEMBL:Q8CVN9}	[TP0237-TP0773 (0.6164146)]
COG2812	COG2812	c0589	dnaX	DNA polymerase III tau subunit (EC 2.7.7.7) [Contains: DNA polymerase III subunit gamma]	c0589	dnaX	DNA polymerase III tau subunit (EC 2.7.7.7) [Contains: DNA polymerase III subunit gamma]	[TP1005-TP1005 (0.52391654)]
COG0223	COG0234	c4048	fmt	Methionyl-tRNA formyltransferase (EC 2.1.2.9)	c5226	groS	10 kDa chaperonin (Protein Cpn10) (groES protein)	[TP0756-TP1013 (0.64276713)]
COG0036	COG1653	c4156	dod	Ribulose-phosphate 3-epimerase (EC 5.1.3.1) (Pentose-5-phosphate 3- epimerase) (PPE) (R5P3E)	c1782	ycjN	Putative ABC transporter periplasmic-binding protein ycjN precursor	[TP0945-TP0074 (0.654426)]
COG0036	COG1653	c4156	dod	Ribulose-phosphate 3-epimerase (EC 5.1.3.1) (Pentose-5-phosphate 3- epimerase) (PPE) (R5P3E)	c4242	ugpB	Glycerol-3-phosphate-binding periplasmic protein precursor	[TP0945-TP0074 (0.654426)]
COG0036	COG1653	c5091	alsE	D-allulose-6-phosphate 3-epimerase (EC 5.1.3.-)	c1782	ycjN	Putative ABC transporter periplasmic-binding protein ycjN precursor	[TP0945-TP0074 (0.654426)]
COG0036	COG1653	c5091	alsE	D-allulose-6-phosphate 3-epimerase (EC 5.1.3.-)	c4242	ugpB	Glycerol-3-phosphate-binding periplasmic protein precursor	[TP0945-TP0074 (0.654426)]
COG0357	COG0459	c4668	gidB	Methyltransferase gidB (EC 2.1.-.-) (Glucose-inhibited division protein B)	c5227	groL	60 kDa chaperonin (Protein Cpn60) (groEL protein)	[TP0946-TP0030 (0.68326145)]
COG0664	COG1074	c2697	nsr	Regulatory protein nsr {UniProtKB/TrEMBL:Q8FFT7}	c3414	recB	Exodeoxyribonuclease V beta chain (EC 3.1.11.5) (Exodeoxyribonuclease V 135 kDa polypeptide)	[TP0089-TP0898 (0.8304331)]
COG0664	COG1074	c4132	cap	Catabolite gene activator (cAMP receptor protein) (cAMP-regulatory protein)	c3414	recB	Exodeoxyribonuclease V beta chain (EC 3.1.11.5) (Exodeoxyribonuclease V 135 kDa polypeptide)	[TP0089-TP0898 (0.8304331)]
COG0664	COG1074	c1807	fnr	Fumarate and nitrate reduction regulatory protein	c3414	recB	Exodeoxyribonuclease V beta chain (EC 3.1.11.5) (Exodeoxyribonuclease V 135 kDa polypeptide)	[TP0089-TP0898 (0.8304331)]
COG0223	COG0242	c4048	fmt	Methionyl-tRNA formyltransferase (EC 2.1.2.9)	c4047	fms	Peptide deformylase (EC 3.5.1.88) (PDF) (Polypeptide deformylase)	[TP0756-TP0757 (0.8300303)]
COG0233	COG0359	c0208	rrf	Ribosome recycling factor (Ribosome-releasing factor) (RRF)	c5294	rplI	50S ribosomal protein L9	[TP0604-TP0060 (0.5105792)]
COG0012	COG0457	c1661	gtp1	GTP-dependent nucleic acid-binding protein engD	c0654	nfrA	Bacteriophage N4 adsorption protein A precursor	[TP0124-TP0067 (0.81355333)]
COG0012	COG0457	c1661	gtp1	GTP-dependent nucleic acid-binding protein engD	c4342	b3530	Cellulose synthase operon protein C	[TP0124-TP0067 (0.81355333)]
COG0552	COG1061	c4257	ftsY	Cell division protein ftsY	c2721	yejH	Hypothetical protein yejH	[TP0578-TP0380 (0.62695336)]
COG0265	COG0492	c0197	htrA	Protease do {UniProtKB/TrEMBL:Q8CWD1}	c1025	trxB	Thioredoxin reductase {UniProtKB/TrEMBL:Q8FJC8}	[TP0773-TP0814 (0.6926654)]
COG0265	COG0492	c3990	hhoB	Protease degS {UniProtKB/TrEMBL:Q8CVN8}	c1025	trxB	Thioredoxin reductase {UniProtKB/TrEMBL:Q8FJC8}	[TP0773-TP0814 (0.6926654)]
COG0265	COG0492	c3989	degQ	Protease degQ {UniProtKB/TrEMBL:Q8CVN9}	c1025	trxB	Thioredoxin reductase {UniProtKB/TrEMBL:Q8FJC8}	[TP0773-TP0814 (0.6926654)]
COG0124	COG0608	c3036	hisS	Histidyl-tRNA synthetase (EC 6.1.1.21) (Histidine--tRNA ligase) (HisRS)	c3472	recJ	Single-stranded-DNA-specific exonuclease recJ (EC 3.1.-.-)	[TP0641-TP0704 (0.75894904)]
COG0153	COG0242	c0833	galA	Galactokinase (EC 2.7.1.6) (Galactose kinase)	c4047	fms	Peptide deformylase (EC 3.5.1.88) (PDF) (Polypeptide deformylase)	[TP0418-TP0757 (0.51512045)]
COG0234	COG0792	c5226	groS	10 kDa chaperonin (Protein Cpn10) (groES protein)	c3901	yraN	Hypothetical UPF0102 protein yraN	[TP1013-TP0913 (0.7815084)]
COG1512	COG1987	c3340	c3340	Hypothetical protein c3340	c2366	flaQ	Flagellar biosynthetic protein fliQ	[TP0561-TP0717 (0.66457963)]
COG1512	COG1987	c3338	c3338	Hypothetical protein c3338	c2366	flaQ	Flagellar biosynthetic protein fliQ	[TP0561-TP0717 (0.66457963)]
COG1512	COG1987	c3342	c3342	Hypothetical protein ygcG	c2366	flaQ	Flagellar biosynthetic protein fliQ	[TP0561-TP0717 (0.66457963)]
COG0457	COG1426	c4342	b3530	Cellulose synthase operon protein C	c3038	yfgA	Putative HTH-type transcriptional regulator yfgA	[TP0268-TP0334 (0.739808)]
COG0457	COG1426	c0654	nfrA	Bacteriophage N4 adsorption protein A precursor	c3038	yfgA	Putative HTH-type transcriptional regulator yfgA	[TP0268-TP0334 (0.739808)]
COG0192	COG0217	c4547	c4547	S-adenosylmethionine synthetase	c2278	yebC	UPF0082 protein yebC	[TP0794-TP0474 (0.71912634)]
COG0192	COG0217	c3528	metK	S-adenosylmethionine synthetase (EC 2.5.1.6) (Methionine adenosyltransferase) (AdoMet synthetase) (MAT)	c2278	yebC	UPF0082 protein yebC	[TP0794-TP0474 (0.71912634)]
COG0192	COG0217	c3528	metK	S-adenosylmethionine synthetase (EC 2.5.1.6) (Methionine adenosyltransferase) (AdoMet synthetase) (MAT)	c2445	yeeN	Hypothetical UPF0082 protein yeeN	[TP0794-TP0474 (0.71912634)]
COG0192	COG0217	c4547	c4547	S-adenosylmethionine synthetase	c2445	yeeN	Hypothetical UPF0082 protein yeeN	[TP0794-TP0474 (0.71912634)]
COG0092	COG0301	c4080	rpsC	30S ribosomal protein S3	c0534	thiI	Thiamine biosynthesis protein thiI	[TP0195-TP0559 (0.66944)]
COG0860	COG1214	c3411	amiC	N-acetylmuramoyl-L-alanine amidase amiC precursor (EC 3.5.1.28)	c2211	yeaZ	M22 peptidase homolog yeaZ	[TP0247-TP0876 (0.6334264)]
COG0860	COG1214	c2969	amiA	Probable N-acetylmuramoyl-L-alanine amidase amiA precursor (EC 3.5.1.28)	c2211	yeaZ	M22 peptidase homolog yeaZ	[TP0247-TP0876 (0.6334264)]
COG0860	COG1214	c5253	amiB	N-acetylmuramoyl-L-alanine amidase amiB precursor (EC 3.5.1.28)	c2211	yeaZ	M22 peptidase homolog yeaZ	[TP0247-TP0876 (0.6334264)]
COG0544	COG1418	c0551	tig	Trigger factor {UniProtKB/Swiss-Prot:Q8FKA7}	c2381	yedJ	Hypothetical protein yedJ	[TP0506-TP1018 (0.7668753)]
COG0477	COG0845	c4612	dgoT	D-galactonate transporter	c1761	c1761	Acriflavine resistance protein A	[TP0840-TP0965 (0.8653204)]
COG0477	COG0845	c0927	cmr	Multidrug translocase mdfA (Chloramphenicol resistance pump cmr)	c1231	cvaA	Colicin V secretion protein cvaA	[TP0840-TP0965 (0.8653204)]
COG0477	COG0845	c2902	emrY	Multidrug resistance protein Y	c4031	envC	Acriflavine resistance protein E precursor (Protein envC)	[TP0840-TP0965 (0.8653204)]
COG0477	COG0845	c3234	ygaY	Putative transport protein	c0362	c0362	Putative membrane spanning export protein	[TP0840-TP0965 (0.8653204)]
COG0477	COG0845	c3112	kgtP	Alpha-ketoglutarate permease	c1231	cvaA	Colicin V secretion protein cvaA	[TP0840-TP0965 (0.8653204)]
COG0477	COG0845	c3637	nanT2	Putative sialic acid transporter 2 (Sialic acid permease 2)	c1761	c1761	Acriflavine resistance protein A	[TP0840-TP0965 (0.8653204)]
COG0477	COG0845	c5414	yjiJ	Hypothetical protein yjiJ	c4324	mdtE	Multidrug resistance protein mdtE precursor	[TP0840-TP0965 (0.8653204)]
COG0477	COG0845	c1969	ydfJ	Inner membrane metabolite transport protein ydfJ	c4287	yhiI	Hypothetical protein yhiI precursor	[TP0840-TP0965 (0.8653204)]
COG0477	COG0845	c0458	lacY	Lactose permease {UniProtKB/TrEMBL:Q8FKG7}	c0878	ybhG	Hypothetical UPF0194 membrane protein ybhG	[TP0840-TP0965 (0.8653204)]
COG0477	COG0845	c4829	c4829	Hypothetical protein {UniProtKB/TrEMBL:Q8FBF7}	c1761	c1761	Acriflavine resistance protein A	[TP0840-TP0965 (0.8653204)]
COG0477	COG0845	c0599	fsr	Fosmidomycin resistance protein	c4031	envC	Acriflavine resistance protein E precursor (Protein envC)	[TP0840-TP0965 (0.8653204)]
COG0477	COG0845	c4921	c4921	Hypothetical transport protein yjjL	c0878	ybhG	Hypothetical UPF0194 membrane protein ybhG	[TP0840-TP0965 (0.8653204)]
COG0477	COG0845	c2085	ydiM	Inner membrane transport protein ydiM	c4287	yhiI	Hypothetical protein yhiI precursor	[TP0840-TP0965 (0.8653204)]
COG0477	COG0845	c4139	gutS	Protein tsgA {UniProtKB/Swiss-Prot:P60779}	c1231	cvaA	Colicin V secretion protein cvaA	[TP0840-TP0965 (0.8653204)]
COG0477	COG0845	c4597	emrD	Multidrug resistance protein D	c1761	c1761	Acriflavine resistance protein A	[TP0840-TP0965 (0.8653204)]
COG0477	COG0845	c2443	shiA	Shikimate transporter {UniProtKB/TrEMBL:Q8FGD5}	c4324	mdtE	Multidrug resistance protein mdtE precursor	[TP0840-TP0965 (0.8653204)]
COG0477	COG0845	c5022	c5022	Putative transmembrane transport protein	c1761	c1761	Acriflavine resistance protein A	[TP0840-TP0965 (0.8653204)]
COG0477	COG0845	c1812	c1812	Hypothetical protein c1812	c4287	yhiI	Hypothetical protein yhiI precursor	[TP0840-TP0965 (0.8653204)]
COG0477	COG0845	c2237	yebQ	Hypothetical transport protein yebQ	c1231	cvaA	Colicin V secretion protein cvaA	[TP0840-TP0965 (0.8653204)]
COG0477	COG0845	c3851	exuT	Hexuronate transporter {UniProtKB/TrEMBL:Q8FDD7}	c0878	ybhG	Hypothetical UPF0194 membrane protein ybhG	[TP0840-TP0965 (0.8653204)]
COG0477	COG0845	c3234	ygaY	Putative transport protein	c2600	mdtA	Multidrug resistance protein mdtA precursor (Multidrug transporter mdtA)	[TP0840-TP0965 (0.8653204)]
COG0477	COG0845	c4925	c4925	Putative citrate permease	c0362	c0362	Putative membrane spanning export protein	[TP0840-TP0965 (0.8653204)]
COG0477	COG0845	c2706	setB	Sugar efflux transporter B	c4031	envC	Acriflavine resistance protein E precursor (Protein envC)	[TP0840-TP0965 (0.8653204)]
COG0477	COG0845	c1037	ycaD	MFS-type transporter protein ycaD	c4287	yhiI	Hypothetical protein yhiI precursor	[TP0840-TP0965 (0.8653204)]
COG0477	COG0845	c3438	araE	Arabinose-proton symporter (Arabinose transporter)	c0660	cusB	Cation efflux system protein cusB precursor	[TP0840-TP0965 (0.8653204)]
COG0477	COG0845	c3637	nanT2	Putative sialic acid transporter 2 (Sialic acid permease 2)	c4031	envC	Acriflavine resistance protein E precursor (Protein envC)	[TP0840-TP0965 (0.8653204)]
COG0477	COG0845	c2179	ydjK	Hypothetical metabolite transport protein ydjK	c3574	hlyD	Hemolysin secretion protein D, plasmid	[TP0840-TP0965 (0.8653204)]
COG0477	COG0845	c3234	ygaY	Putative transport protein	c0581	lir	Acriflavine resistance protein A precursor	[TP0840-TP0965 (0.8653204)]
COG0477	COG0845	c2788	yfaV	Inner membrane transport protein yfaV	c1761	c1761	Acriflavine resistance protein A	[TP0840-TP0965 (0.8653204)]
COG0477	COG0845	c0930	ybjJ	Inner membrane protein ybjJ	c0362	c0362	Putative membrane spanning export protein	[TP0840-TP0965 (0.8653204)]
COG0477	COG0845	c4682	yieO	Inner membrane transport protein yieO	c3574	hlyD	Hemolysin secretion protein D, plasmid	[TP0840-TP0965 (0.8653204)]
COG0477	COG0845	c0538	yajR	Inner membrane transport protein yajR	c2600	mdtA	Multidrug resistance protein mdtA precursor (Multidrug transporter mdtA)	[TP0840-TP0965 (0.8653204)]
COG0477	COG0845	c2706	setB	Sugar efflux transporter B	c1014	macA	Macrolide-specific efflux protein macA precursor	[TP0840-TP0965 (0.8653204)]
COG0477	COG0845	c3062	hcaT	Probable 3-phenylpropionic acid transporter	c2600	mdtA	Multidrug resistance protein mdtA precursor (Multidrug transporter mdtA)	[TP0840-TP0965 (0.8653204)]
COG0477	COG0845	c4921	c4921	Hypothetical transport protein yjjL	c0660	cusB	Cation efflux system protein cusB precursor	[TP0840-TP0965 (0.8653204)]
COG0477	COG0845	c1987	ynfM	Inner membrane transport protein ynfM	c4324	mdtE	Multidrug resistance protein mdtE precursor	[TP0840-TP0965 (0.8653204)]
COG0477	COG0845	c4266	yhhS	Hypothetical UPF0226 protein yhhS	c0581	lir	Acriflavine resistance protein A precursor	[TP0840-TP0965 (0.8653204)]
COG0477	COG0845	c3234	ygaY	Putative transport protein	c1231	cvaA	Colicin V secretion protein cvaA	[TP0840-TP0965 (0.8653204)]
COG0477	COG0845	c4925	c4925	Putative citrate permease	c3574	hlyD	Hemolysin secretion protein D, plasmid	[TP0840-TP0965 (0.8653204)]
COG0477	COG0845	c2173	ydjE	Inner membrane metabolite transport protein ydjE	c2600	mdtA	Multidrug resistance protein mdtA precursor (Multidrug transporter mdtA)	[TP0840-TP0965 (0.8653204)]
COG0477	COG0845	c1332	mdtH	Multidrug resistance protein mdtH	c0581	lir	Acriflavine resistance protein A precursor	[TP0840-TP0965 (0.8653204)]
COG0477	COG0845	c3333	yqcE	Inner membrane protein yqcE	c0581	lir	Acriflavine resistance protein A precursor	[TP0840-TP0965 (0.8653204)]
COG0477	COG0845	c3353	gudP	Probable glucarate transporter (D-glucarate permease)	c0660	cusB	Cation efflux system protein cusB precursor	[TP0840-TP0965 (0.8653204)]
COG0477	COG0845	c1319	mdtG	Multidrug resistance protein mdtG	c0878	ybhG	Hypothetical UPF0194 membrane protein ybhG	[TP0840-TP0965 (0.8653204)]
COG0477	COG0845	c0544	ampG	AmpG protein {UniProtKB/TrEMBL:Q8FKB2}	c1761	c1761	Acriflavine resistance protein A	[TP0840-TP0965 (0.8653204)]
COG0477	COG0845	c4365	yhjX	Inner membrane protein yhjX	c4324	mdtE	Multidrug resistance protein mdtE precursor	[TP0840-TP0965 (0.8653204)]
COG0477	COG0845	c1969	ydfJ	Inner membrane metabolite transport protein ydfJ	c0878	ybhG	Hypothetical UPF0194 membrane protein ybhG	[TP0840-TP0965 (0.8653204)]
COG0477	COG0845	c4823	yihN	Inner membrane protein yihN	c4031	envC	Acriflavine resistance protein E precursor (Protein envC)	[TP0840-TP0965 (0.8653204)]
COG0477	COG0845	c0927	cmr	Multidrug translocase mdfA (Chloramphenicol resistance pump cmr)	c4287	yhiI	Hypothetical protein yhiI precursor	[TP0840-TP0965 (0.8653204)]
COG0477	COG0845	c4830	c4830	Shikimate transporter {UniProtKB/TrEMBL:Q8FBF6}	c0581	lir	Acriflavine resistance protein A precursor	[TP0840-TP0965 (0.8653204)]
COG0477	COG0845	c2054	ydhC	Inner membrane transport protein ydhC	c0660	cusB	Cation efflux system protein cusB precursor	[TP0840-TP0965 (0.8653204)]
COG0477	COG0845	c4597	emrD	Multidrug resistance protein D	c3574	hlyD	Hemolysin secretion protein D, plasmid	[TP0840-TP0965 (0.8653204)]
COG0477	COG0845	c2443	shiA	Shikimate transporter {UniProtKB/TrEMBL:Q8FGD5}	c0362	c0362	Putative membrane spanning export protein	[TP0840-TP0965 (0.8653204)]
COG0477	COG0845	c1037	ycaD	MFS-type transporter protein ycaD	c0878	ybhG	Hypothetical UPF0194 membrane protein ybhG	[TP0840-TP0965 (0.8653204)]
COG0477	COG0845	c5414	yjiJ	Hypothetical protein yjiJ	c1014	macA	Macrolide-specific efflux protein macA precursor	[TP0840-TP0965 (0.8653204)]
COG0477	COG0845	c1969	ydfJ	Inner membrane metabolite transport protein ydfJ	c4031	envC	Acriflavine resistance protein E precursor (Protein envC)	[TP0840-TP0965 (0.8653204)]
COG0477	COG0845	c5116	proP	Proline/betaine transporter (Proline porter II) (PPII)	c4287	yhiI	Hypothetical protein yhiI precursor	[TP0840-TP0965 (0.8653204)]
COG0477	COG0845	c5022	c5022	Putative transmembrane transport protein	c4324	mdtE	Multidrug resistance protein mdtE precursor	[TP0840-TP0965 (0.8653204)]
COG0477	COG0845	c5414	yjiJ	Hypothetical protein yjiJ	c1231	cvaA	Colicin V secretion protein cvaA	[TP0840-TP0965 (0.8653204)]
COG0477	COG0845	c1766	c1766	Putative membrane transport protein	c2600	mdtA	Multidrug resistance protein mdtA precursor (Multidrug transporter mdtA)	[TP0840-TP0965 (0.8653204)]
COG0477	COG0845	c4829	c4829	Hypothetical protein {UniProtKB/TrEMBL:Q8FBF7}	c2600	mdtA	Multidrug resistance protein mdtA precursor (Multidrug transporter mdtA)	[TP0840-TP0965 (0.8653204)]
COG0477	COG0845	c1319	mdtG	Multidrug resistance protein mdtG	c0660	cusB	Cation efflux system protein cusB precursor	[TP0840-TP0965 (0.8653204)]
COG0477	COG0845	c4925	c4925	Putative citrate permease	c0581	lir	Acriflavine resistance protein A precursor	[TP0840-TP0965 (0.8653204)]
COG0477	COG0845	c2054	ydhC	Inner membrane transport protein ydhC	c0878	ybhG	Hypothetical UPF0194 membrane protein ybhG	[TP0840-TP0965 (0.8653204)]
COG0477	COG0845	c2420	c2420	Putative cytoplasmic transmembrane protein	c2600	mdtA	Multidrug resistance protein mdtA precursor (Multidrug transporter mdtA)	[TP0840-TP0965 (0.8653204)]
COG0477	COG0845	c3234	ygaY	Putative transport protein	c3574	hlyD	Hemolysin secretion protein D, plasmid	[TP0840-TP0965 (0.8653204)]
COG0477	COG0845	c2719	bcr	Bicyclomycin resistance protein (Sulfonamide resistance protein)	c4031	envC	Acriflavine resistance protein E precursor (Protein envC)	[TP0840-TP0965 (0.8653204)]
COG0477	COG0845	c2086	ydiN	Inner membrane transport protein ydiN	c4324	mdtE	Multidrug resistance protein mdtE precursor	[TP0840-TP0965 (0.8653204)]
COG0477	COG0845	c1987	ynfM	Inner membrane transport protein ynfM	c0878	ybhG	Hypothetical UPF0194 membrane protein ybhG	[TP0840-TP0965 (0.8653204)]
COG0477	COG0845	c4334	yhjE	Inner membrane metabolite transport protein yhjE	c3574	hlyD	Hemolysin secretion protein D, plasmid	[TP0840-TP0965 (0.8653204)]
COG0477	COG0845	c4334	yhjE	Inner membrane metabolite transport protein yhjE	c0581	lir	Acriflavine resistance protein A precursor	[TP0840-TP0965 (0.8653204)]
COG0477	COG0845	c3978	nanT	Putative sialic acid transporter (Sialic acid permease)	c1231	cvaA	Colicin V secretion protein cvaA	[TP0840-TP0965 (0.8653204)]
COG0477	COG0845	c2902	emrY	Multidrug resistance protein Y	c0878	ybhG	Hypothetical UPF0194 membrane protein ybhG	[TP0840-TP0965 (0.8653204)]
COG0477	COG0845	c3330	ygcS	Inner membrane metabolite transport protein ygcS	c2600	mdtA	Multidrug resistance protein mdtA precursor (Multidrug transporter mdtA)	[TP0840-TP0965 (0.8653204)]
COG0477	COG0845	c3112	kgtP	Alpha-ketoglutarate permease	c0878	ybhG	Hypothetical UPF0194 membrane protein ybhG	[TP0840-TP0965 (0.8653204)]
COG0477	COG0845	c4633	mdtL	Multidrug resistance protein mdtL	c4031	envC	Acriflavine resistance protein E precursor (Protein envC)	[TP0840-TP0965 (0.8653204)]
COG0477	COG0845	c0538	yajR	Inner membrane transport protein yajR	c0581	lir	Acriflavine resistance protein A precursor	[TP0840-TP0965 (0.8653204)]
COG0477	COG0845	c4823	yihN	Inner membrane protein yihN	c4287	yhiI	Hypothetical protein yhiI precursor	[TP0840-TP0965 (0.8653204)]
COG0477	COG0845	c3529	galP	Galactose-proton symporter (Galactose transporter)	c2600	mdtA	Multidrug resistance protein mdtA precursor (Multidrug transporter mdtA)	[TP0840-TP0965 (0.8653204)]
COG0477	COG0845	c4597	emrD	Multidrug resistance protein D	c4031	envC	Acriflavine resistance protein E precursor (Protein envC)	[TP0840-TP0965 (0.8653204)]
COG0477	COG0845	c0599	fsr	Fosmidomycin resistance protein	c0878	ybhG	Hypothetical UPF0194 membrane protein ybhG	[TP0840-TP0965 (0.8653204)]
COG0477	COG0845	c0458	lacY	Lactose permease {UniProtKB/TrEMBL:Q8FKG7}	c3574	hlyD	Hemolysin secretion protein D, plasmid	[TP0840-TP0965 (0.8653204)]
COG0477	COG0845	c3353	gudP	Probable glucarate transporter (D-glucarate permease)	c0878	ybhG	Hypothetical UPF0194 membrane protein ybhG	[TP0840-TP0965 (0.8653204)]
COG0477	COG0845	c2085	ydiM	Inner membrane transport protein ydiM	c1231	cvaA	Colicin V secretion protein cvaA	[TP0840-TP0965 (0.8653204)]
COG0477	COG0845	c1962	ydeE	Hypothetical MFS-type transporter protein ydeE	c1231	cvaA	Colicin V secretion protein cvaA	[TP0840-TP0965 (0.8653204)]
COG0477	COG0845	c3851	exuT	Hexuronate transporter {UniProtKB/TrEMBL:Q8FDD7}	c0660	cusB	Cation efflux system protein cusB precursor	[TP0840-TP0965 (0.8653204)]
COG0477	COG0845	c4830	c4830	Shikimate transporter {UniProtKB/TrEMBL:Q8FBF6}	c0660	cusB	Cation efflux system protein cusB precursor	[TP0840-TP0965 (0.8653204)]
COG0477	COG0845	c3529	galP	Galactose-proton symporter (Galactose transporter)	c4324	mdtE	Multidrug resistance protein mdtE precursor	[TP0840-TP0965 (0.8653204)]
COG0477	COG0845	c0678	entS	Enterobactin exporter entS (Protein p43)	c0581	lir	Acriflavine resistance protein A precursor	[TP0840-TP0965 (0.8653204)]
COG0477	COG0845	c1319	mdtG	Multidrug resistance protein mdtG	c0581	lir	Acriflavine resistance protein A precursor	[TP0840-TP0965 (0.8653204)]
COG0477	COG0845	c4633	mdtL	Multidrug resistance protein mdtL	c0878	ybhG	Hypothetical UPF0194 membrane protein ybhG	[TP0840-TP0965 (0.8653204)]
COG0477	COG0845	c4921	c4921	Hypothetical transport protein yjjL	c4287	yhiI	Hypothetical protein yhiI precursor	[TP0840-TP0965 (0.8653204)]
COG0477	COG0845	c2706	setB	Sugar efflux transporter B	c4324	mdtE	Multidrug resistance protein mdtE precursor	[TP0840-TP0965 (0.8653204)]
COG0477	COG0845	c3234	ygaY	Putative transport protein	c0660	cusB	Cation efflux system protein cusB precursor	[TP0840-TP0965 (0.8653204)]
COG0477	COG0845	c3430	ygeD	Inner membrane protein ygeD	c1761	c1761	Acriflavine resistance protein A	[TP0840-TP0965 (0.8653204)]
COG0477	COG0845	c1962	ydeE	Hypothetical MFS-type transporter protein ydeE	c4287	yhiI	Hypothetical protein yhiI precursor	[TP0840-TP0965 (0.8653204)]
COG0477	COG0845	c2719	bcr	Bicyclomycin resistance protein (Sulfonamide resistance protein)	c4324	mdtE	Multidrug resistance protein mdtE precursor	[TP0840-TP0965 (0.8653204)]
COG0477	COG0845	c5414	yjiJ	Hypothetical protein yjiJ	c3574	hlyD	Hemolysin secretion protein D, plasmid	[TP0840-TP0965 (0.8653204)]
COG0477	COG0845	c3330	ygcS	Inner membrane metabolite transport protein ygcS	c4324	mdtE	Multidrug resistance protein mdtE precursor	[TP0840-TP0965 (0.8653204)]
COG0477	COG0845	c4139	gutS	Protein tsgA {UniProtKB/Swiss-Prot:P60779}	c2600	mdtA	Multidrug resistance protein mdtA precursor (Multidrug transporter mdtA)	[TP0840-TP0965 (0.8653204)]
COG0477	COG0845	c0599	fsr	Fosmidomycin resistance protein	c3574	hlyD	Hemolysin secretion protein D, plasmid	[TP0840-TP0965 (0.8653204)]
COG0477	COG0845	c3234	ygaY	Putative transport protein	c4031	envC	Acriflavine resistance protein E precursor (Protein envC)	[TP0840-TP0965 (0.8653204)]
COG0477	COG0845	c3430	ygeD	Inner membrane protein ygeD	c4031	envC	Acriflavine resistance protein E precursor (Protein envC)	[TP0840-TP0965 (0.8653204)]
COG0477	COG0845	c0599	fsr	Fosmidomycin resistance protein	c1231	cvaA	Colicin V secretion protein cvaA	[TP0840-TP0965 (0.8653204)]
COG0477	COG0845	c2086	ydiN	Inner membrane transport protein ydiN	c1761	c1761	Acriflavine resistance protein A	[TP0840-TP0965 (0.8653204)]
COG0477	COG0845	c3234	ygaY	Putative transport protein	c1761	c1761	Acriflavine resistance protein A	[TP0840-TP0965 (0.8653204)]
COG0477	COG0845	c2788	yfaV	Inner membrane transport protein yfaV	c1014	macA	Macrolide-specific efflux protein macA precursor	[TP0840-TP0965 (0.8653204)]
COG0477	COG0845	c3637	nanT2	Putative sialic acid transporter 2 (Sialic acid permease 2)	c0660	cusB	Cation efflux system protein cusB precursor	[TP0840-TP0965 (0.8653204)]
COG0477	COG0845	c5116	proP	Proline/betaine transporter (Proline porter II) (PPII)	c1231	cvaA	Colicin V secretion protein cvaA	[TP0840-TP0965 (0.8653204)]
COG0477	COG0845	c3637	nanT2	Putative sialic acid transporter 2 (Sialic acid permease 2)	c4324	mdtE	Multidrug resistance protein mdtE precursor	[TP0840-TP0965 (0.8653204)]
COG0477	COG0845	c5022	c5022	Putative transmembrane transport protein	c4031	envC	Acriflavine resistance protein E precursor (Protein envC)	[TP0840-TP0965 (0.8653204)]
COG0477	COG0845	c4612	dgoT	D-galactonate transporter	c2600	mdtA	Multidrug resistance protein mdtA precursor (Multidrug transporter mdtA)	[TP0840-TP0965 (0.8653204)]
COG0477	COG0845	c5298	c5298	Hexuronate transporter {UniProtKB/TrEMBL:Q8FAI0}	c1014	macA	Macrolide-specific efflux protein macA precursor	[TP0840-TP0965 (0.8653204)]
COG0477	COG0845	c1987	ynfM	Inner membrane transport protein ynfM	c1014	macA	Macrolide-specific efflux protein macA precursor	[TP0840-TP0965 (0.8653204)]
COG0477	COG0845	c3239	emrB	Multidrug resistance protein B	c1014	macA	Macrolide-specific efflux protein macA precursor	[TP0840-TP0965 (0.8653204)]
COG0477	COG0845	c3333	yqcE	Inner membrane protein yqcE	c1014	macA	Macrolide-specific efflux protein macA precursor	[TP0840-TP0965 (0.8653204)]
COG0477	COG0845	c2603	yegB	Inner membrane transport protein yegB	c1761	c1761	Acriflavine resistance protein A	[TP0840-TP0965 (0.8653204)]
COG0477	COG0845	c1987	ynfM	Inner membrane transport protein ynfM	c1231	cvaA	Colicin V secretion protein cvaA	[TP0840-TP0965 (0.8653204)]
COG0477	COG0845	c3333	yqcE	Inner membrane protein yqcE	c3574	hlyD	Hemolysin secretion protein D, plasmid	[TP0840-TP0965 (0.8653204)]
COG0477	COG0845	c0538	yajR	Inner membrane transport protein yajR	c3574	hlyD	Hemolysin secretion protein D, plasmid	[TP0840-TP0965 (0.8653204)]
COG0477	COG0845	c4365	yhjX	Inner membrane protein yhjX	c1014	macA	Macrolide-specific efflux protein macA precursor	[TP0840-TP0965 (0.8653204)]
COG0477	COG0845	c3062	hcaT	Probable 3-phenylpropionic acid transporter	c1231	cvaA	Colicin V secretion protein cvaA	[TP0840-TP0965 (0.8653204)]
COG0477	COG0845	c2443	shiA	Shikimate transporter {UniProtKB/TrEMBL:Q8FGD5}	c2600	mdtA	Multidrug resistance protein mdtA precursor (Multidrug transporter mdtA)	[TP0840-TP0965 (0.8653204)]
COG0477	COG0845	c2902	emrY	Multidrug resistance protein Y	c2600	mdtA	Multidrug resistance protein mdtA precursor (Multidrug transporter mdtA)	[TP0840-TP0965 (0.8653204)]
COG0477	COG0845	c4139	gutS	Protein tsgA {UniProtKB/Swiss-Prot:P60779}	c4287	yhiI	Hypothetical protein yhiI precursor	[TP0840-TP0965 (0.8653204)]
COG0477	COG0845	c2173	ydjE	Inner membrane metabolite transport protein ydjE	c0660	cusB	Cation efflux system protein cusB precursor	[TP0840-TP0965 (0.8653204)]
COG0477	COG0845	c0930	ybjJ	Inner membrane protein ybjJ	c4287	yhiI	Hypothetical protein yhiI precursor	[TP0840-TP0965 (0.8653204)]
COG0477	COG0845	c4823	yihN	Inner membrane protein yihN	c0660	cusB	Cation efflux system protein cusB precursor	[TP0840-TP0965 (0.8653204)]
COG0477	COG0845	c4925	c4925	Putative citrate permease	c4031	envC	Acriflavine resistance protein E precursor (Protein envC)	[TP0840-TP0965 (0.8653204)]
COG0477	COG0845	c1812	c1812	Hypothetical protein c1812	c1231	cvaA	Colicin V secretion protein cvaA	[TP0840-TP0965 (0.8653204)]
COG0477	COG0845	c1037	ycaD	MFS-type transporter protein ycaD	c3574	hlyD	Hemolysin secretion protein D, plasmid	[TP0840-TP0965 (0.8653204)]
COG0477	COG0845	c3438	araE	Arabinose-proton symporter (Arabinose transporter)	c0878	ybhG	Hypothetical UPF0194 membrane protein ybhG	[TP0840-TP0965 (0.8653204)]
COG0477	COG0845	c4829	c4829	Hypothetical protein {UniProtKB/TrEMBL:Q8FBF7}	c3574	hlyD	Hemolysin secretion protein D, plasmid	[TP0840-TP0965 (0.8653204)]
COG0477	COG0845	c2603	yegB	Inner membrane transport protein yegB	c0581	lir	Acriflavine resistance protein A precursor	[TP0840-TP0965 (0.8653204)]
COG0477	COG0845	c3882	garP	Probable galactarate transporter (D-galactarate permease)	c0581	lir	Acriflavine resistance protein A precursor	[TP0840-TP0965 (0.8653204)]
COG0477	COG0845	c2719	bcr	Bicyclomycin resistance protein (Sulfonamide resistance protein)	c0362	c0362	Putative membrane spanning export protein	[TP0840-TP0965 (0.8653204)]
COG0477	COG0845	c0678	entS	Enterobactin exporter entS (Protein p43)	c0878	ybhG	Hypothetical UPF0194 membrane protein ybhG	[TP0840-TP0965 (0.8653204)]
COG0477	COG0845	c3882	garP	Probable galactarate transporter (D-galactarate permease)	c2600	mdtA	Multidrug resistance protein mdtA precursor (Multidrug transporter mdtA)	[TP0840-TP0965 (0.8653204)]
COG0477	COG0845	c3112	kgtP	Alpha-ketoglutarate permease	c0362	c0362	Putative membrane spanning export protein	[TP0840-TP0965 (0.8653204)]
COG0477	COG0845	c5022	c5022	Putative transmembrane transport protein	c0362	c0362	Putative membrane spanning export protein	[TP0840-TP0965 (0.8653204)]
COG0477	COG0845	c0538	yajR	Inner membrane transport protein yajR	c1231	cvaA	Colicin V secretion protein cvaA	[TP0840-TP0965 (0.8653204)]
COG0477	COG0845	c4266	yhhS	Hypothetical UPF0226 protein yhhS	c1231	cvaA	Colicin V secretion protein cvaA	[TP0840-TP0965 (0.8653204)]
COG0477	COG0845	c3333	yqcE	Inner membrane protein yqcE	c0362	c0362	Putative membrane spanning export protein	[TP0840-TP0965 (0.8653204)]
COG0477	COG0845	c1332	mdtH	Multidrug resistance protein mdtH	c1231	cvaA	Colicin V secretion protein cvaA	[TP0840-TP0965 (0.8653204)]
COG0477	COG0845	c3330	ygcS	Inner membrane metabolite transport protein ygcS	c1231	cvaA	Colicin V secretion protein cvaA	[TP0840-TP0965 (0.8653204)]
COG0477	COG0845	c3529	galP	Galactose-proton symporter (Galactose transporter)	c0362	c0362	Putative membrane spanning export protein	[TP0840-TP0965 (0.8653204)]
COG0477	COG0845	c3637	nanT2	Putative sialic acid transporter 2 (Sialic acid permease 2)	c1014	macA	Macrolide-specific efflux protein macA precursor	[TP0840-TP0965 (0.8653204)]
COG0477	COG0845	c4823	yihN	Inner membrane protein yihN	c1231	cvaA	Colicin V secretion protein cvaA	[TP0840-TP0965 (0.8653204)]
COG0477	COG0845	c3062	hcaT	Probable 3-phenylpropionic acid transporter	c1014	macA	Macrolide-specific efflux protein macA precursor	[TP0840-TP0965 (0.8653204)]
COG0477	COG0845	c0055	yaaU	Hypothetical metabolite transport protein yaaU	c1761	c1761	Acriflavine resistance protein A	[TP0840-TP0965 (0.8653204)]
COG0477	COG0845	c1037	ycaD	MFS-type transporter protein ycaD	c1761	c1761	Acriflavine resistance protein A	[TP0840-TP0965 (0.8653204)]
COG0477	COG0845	c0458	lacY	Lactose permease {UniProtKB/TrEMBL:Q8FKG7}	c1014	macA	Macrolide-specific efflux protein macA precursor	[TP0840-TP0965 (0.8653204)]
COG0477	COG0845	c2173	ydjE	Inner membrane metabolite transport protein ydjE	c4324	mdtE	Multidrug resistance protein mdtE precursor	[TP0840-TP0965 (0.8653204)]
COG0477	COG0845	c4633	mdtL	Multidrug resistance protein mdtL	c1014	macA	Macrolide-specific efflux protein macA precursor	[TP0840-TP0965 (0.8653204)]
COG0477	COG0845	c4829	c4829	Hypothetical protein {UniProtKB/TrEMBL:Q8FBF7}	c1231	cvaA	Colicin V secretion protein cvaA	[TP0840-TP0965 (0.8653204)]
COG0477	COG0845	c3353	gudP	Probable glucarate transporter (D-glucarate permease)	c1761	c1761	Acriflavine resistance protein A	[TP0840-TP0965 (0.8653204)]
COG0477	COG0845	c3882	garP	Probable galactarate transporter (D-galactarate permease)	c1231	cvaA	Colicin V secretion protein cvaA	[TP0840-TP0965 (0.8653204)]
COG0477	COG0845	c2179	ydjK	Hypothetical metabolite transport protein ydjK	c1231	cvaA	Colicin V secretion protein cvaA	[TP0840-TP0965 (0.8653204)]
COG0477	COG0845	c3430	ygeD	Inner membrane protein ygeD	c0660	cusB	Cation efflux system protein cusB precursor	[TP0840-TP0965 (0.8653204)]
COG0477	COG0845	c2902	emrY	Multidrug resistance protein Y	c1231	cvaA	Colicin V secretion protein cvaA	[TP0840-TP0965 (0.8653204)]
COG0477	COG0845	c5116	proP	Proline/betaine transporter (Proline porter II) (PPII)	c4324	mdtE	Multidrug resistance protein mdtE precursor	[TP0840-TP0965 (0.8653204)]
COG0477	COG0845	c4266	yhhS	Hypothetical UPF0226 protein yhhS	c0362	c0362	Putative membrane spanning export protein	[TP0840-TP0965 (0.8653204)]
COG0477	COG0845	c1037	ycaD	MFS-type transporter protein ycaD	c1231	cvaA	Colicin V secretion protein cvaA	[TP0840-TP0965 (0.8653204)]
COG0477	COG0845	c3637	nanT2	Putative sialic acid transporter 2 (Sialic acid permease 2)	c0362	c0362	Putative membrane spanning export protein	[TP0840-TP0965 (0.8653204)]
COG0477	COG0845	c1766	c1766	Putative membrane transport protein	c3574	hlyD	Hemolysin secretion protein D, plasmid	[TP0840-TP0965 (0.8653204)]
COG0477	COG0845	c1037	ycaD	MFS-type transporter protein ycaD	c1014	macA	Macrolide-specific efflux protein macA precursor	[TP0840-TP0965 (0.8653204)]
COG0477	COG0845	c3978	nanT	Putative sialic acid transporter (Sialic acid permease)	c2600	mdtA	Multidrug resistance protein mdtA precursor (Multidrug transporter mdtA)	[TP0840-TP0965 (0.8653204)]
COG0477	COG0845	c4266	yhhS	Hypothetical UPF0226 protein yhhS	c4287	yhiI	Hypothetical protein yhiI precursor	[TP0840-TP0965 (0.8653204)]
COG0477	COG0845	c3353	gudP	Probable glucarate transporter (D-glucarate permease)	c1014	macA	Macrolide-specific efflux protein macA precursor	[TP0840-TP0965 (0.8653204)]
COG0477	COG0845	c4365	yhjX	Inner membrane protein yhjX	c0581	lir	Acriflavine resistance protein A precursor	[TP0840-TP0965 (0.8653204)]
COG0477	COG0845	c4334	yhjE	Inner membrane metabolite transport protein yhjE	c4031	envC	Acriflavine resistance protein E precursor (Protein envC)	[TP0840-TP0965 (0.8653204)]
COG0477	COG0845	c2086	ydiN	Inner membrane transport protein ydiN	c0660	cusB	Cation efflux system protein cusB precursor	[TP0840-TP0965 (0.8653204)]
COG0477	COG0845	c4495	c4495	Hexuronate transporter {UniProtKB/TrEMBL:Q8FC65}	c3574	hlyD	Hemolysin secretion protein D, plasmid	[TP0840-TP0965 (0.8653204)]
COG0477	COG0845	c3430	ygeD	Inner membrane protein ygeD	c4324	mdtE	Multidrug resistance protein mdtE precursor	[TP0840-TP0965 (0.8653204)]
COG0477	COG0845	c3330	ygcS	Inner membrane metabolite transport protein ygcS	c4287	yhiI	Hypothetical protein yhiI precursor	[TP0840-TP0965 (0.8653204)]
COG0477	COG0845	c4921	c4921	Hypothetical transport protein yjjL	c4031	envC	Acriflavine resistance protein E precursor (Protein envC)	[TP0840-TP0965 (0.8653204)]
COG0477	COG0845	c5414	yjiJ	Hypothetical protein yjiJ	c0660	cusB	Cation efflux system protein cusB precursor	[TP0840-TP0965 (0.8653204)]
COG0477	COG0845	c4925	c4925	Putative citrate permease	c0878	ybhG	Hypothetical UPF0194 membrane protein ybhG	[TP0840-TP0965 (0.8653204)]
COG0477	COG0845	c2788	yfaV	Inner membrane transport protein yfaV	c2600	mdtA	Multidrug resistance protein mdtA precursor (Multidrug transporter mdtA)	[TP0840-TP0965 (0.8653204)]
COG0477	COG0845	c4830	c4830	Shikimate transporter {UniProtKB/TrEMBL:Q8FBF6}	c1014	macA	Macrolide-specific efflux protein macA precursor	[TP0840-TP0965 (0.8653204)]
COG0477	COG0845	c3062	hcaT	Probable 3-phenylpropionic acid transporter	c3574	hlyD	Hemolysin secretion protein D, plasmid	[TP0840-TP0965 (0.8653204)]
COG0477	COG0845	c4495	c4495	Hexuronate transporter {UniProtKB/TrEMBL:Q8FC65}	c0362	c0362	Putative membrane spanning export protein	[TP0840-TP0965 (0.8653204)]
COG0477	COG0845	c4266	yhhS	Hypothetical UPF0226 protein yhhS	c2600	mdtA	Multidrug resistance protein mdtA precursor (Multidrug transporter mdtA)	[TP0840-TP0965 (0.8653204)]
COG0477	COG0845	c2420	c2420	Putative cytoplasmic transmembrane protein	c4287	yhiI	Hypothetical protein yhiI precursor	[TP0840-TP0965 (0.8653204)]
COG0477	COG0845	c1332	mdtH	Multidrug resistance protein mdtH	c1761	c1761	Acriflavine resistance protein A	[TP0840-TP0965 (0.8653204)]
COG0477	COG0845	c3353	gudP	Probable glucarate transporter (D-glucarate permease)	c4287	yhiI	Hypothetical protein yhiI precursor	[TP0840-TP0965 (0.8653204)]
COG0477	COG0845	c3112	kgtP	Alpha-ketoglutarate permease	c0581	lir	Acriflavine resistance protein A precursor	[TP0840-TP0965 (0.8653204)]
COG0477	COG0845	c3062	hcaT	Probable 3-phenylpropionic acid transporter	c4031	envC	Acriflavine resistance protein E precursor (Protein envC)	[TP0840-TP0965 (0.8653204)]
COG0477	COG0845	c4823	yihN	Inner membrane protein yihN	c2600	mdtA	Multidrug resistance protein mdtA precursor (Multidrug transporter mdtA)	[TP0840-TP0965 (0.8653204)]
COG0477	COG0845	c4597	emrD	Multidrug resistance protein D	c4324	mdtE	Multidrug resistance protein mdtE precursor	[TP0840-TP0965 (0.8653204)]
COG0477	COG0845	c2902	emrY	Multidrug resistance protein Y	c3574	hlyD	Hemolysin secretion protein D, plasmid	[TP0840-TP0965 (0.8653204)]
COG0477	COG0845	c2443	shiA	Shikimate transporter {UniProtKB/TrEMBL:Q8FGD5}	c4031	envC	Acriflavine resistance protein E precursor (Protein envC)	[TP0840-TP0965 (0.8653204)]
COG0477	COG0845	c2086	ydiN	Inner membrane transport protein ydiN	c0362	c0362	Putative membrane spanning export protein	[TP0840-TP0965 (0.8653204)]
COG0477	COG0845	c2054	ydhC	Inner membrane transport protein ydhC	c4287	yhiI	Hypothetical protein yhiI precursor	[TP0840-TP0965 (0.8653204)]
COG0477	COG0845	c2603	yegB	Inner membrane transport protein yegB	c1231	cvaA	Colicin V secretion protein cvaA	[TP0840-TP0965 (0.8653204)]
COG0477	COG0845	c0930	ybjJ	Inner membrane protein ybjJ	c0581	lir	Acriflavine resistance protein A precursor	[TP0840-TP0965 (0.8653204)]
COG0477	COG0845	c4495	c4495	Hexuronate transporter {UniProtKB/TrEMBL:Q8FC65}	c1761	c1761	Acriflavine resistance protein A	[TP0840-TP0965 (0.8653204)]
COG0477	COG0845	c2902	emrY	Multidrug resistance protein Y	c1014	macA	Macrolide-specific efflux protein macA precursor	[TP0840-TP0965 (0.8653204)]
COG0477	COG0845	c3978	nanT	Putative sialic acid transporter (Sialic acid permease)	c1761	c1761	Acriflavine resistance protein A	[TP0840-TP0965 (0.8653204)]
COG0477	COG0845	c2179	ydjK	Hypothetical metabolite transport protein ydjK	c4324	mdtE	Multidrug resistance protein mdtE precursor	[TP0840-TP0965 (0.8653204)]
COG0477	COG0845	c4365	yhjX	Inner membrane protein yhjX	c4031	envC	Acriflavine resistance protein E precursor (Protein envC)	[TP0840-TP0965 (0.8653204)]
COG0477	COG0845	c4823	yihN	Inner membrane protein yihN	c3574	hlyD	Hemolysin secretion protein D, plasmid	[TP0840-TP0965 (0.8653204)]
COG0477	COG0845	c1319	mdtG	Multidrug resistance protein mdtG	c1231	cvaA	Colicin V secretion protein cvaA	[TP0840-TP0965 (0.8653204)]
COG0477	COG0845	c1037	ycaD	MFS-type transporter protein ycaD	c4031	envC	Acriflavine resistance protein E precursor (Protein envC)	[TP0840-TP0965 (0.8653204)]
COG0477	COG0845	c0538	yajR	Inner membrane transport protein yajR	c0660	cusB	Cation efflux system protein cusB precursor	[TP0840-TP0965 (0.8653204)]
COG0477	COG0845	c4139	gutS	Protein tsgA {UniProtKB/Swiss-Prot:P60779}	c1761	c1761	Acriflavine resistance protein A	[TP0840-TP0965 (0.8653204)]
COG0477	COG0845	c3438	araE	Arabinose-proton symporter (Arabinose transporter)	c0581	lir	Acriflavine resistance protein A precursor	[TP0840-TP0965 (0.8653204)]
COG0477	COG0845	c0458	lacY	Lactose permease {UniProtKB/TrEMBL:Q8FKG7}	c0581	lir	Acriflavine resistance protein A precursor	[TP0840-TP0965 (0.8653204)]
COG0477	COG0845	c5298	c5298	Hexuronate transporter {UniProtKB/TrEMBL:Q8FAI0}	c3574	hlyD	Hemolysin secretion protein D, plasmid	[TP0840-TP0965 (0.8653204)]
COG0477	COG0845	c4495	c4495	Hexuronate transporter {UniProtKB/TrEMBL:Q8FC65}	c1014	macA	Macrolide-specific efflux protein macA precursor	[TP0840-TP0965 (0.8653204)]
COG0477	COG0845	c2788	yfaV	Inner membrane transport protein yfaV	c4031	envC	Acriflavine resistance protein E precursor (Protein envC)	[TP0840-TP0965 (0.8653204)]
COG0477	COG0845	c3430	ygeD	Inner membrane protein ygeD	c1014	macA	Macrolide-specific efflux protein macA precursor	[TP0840-TP0965 (0.8653204)]
COG0477	COG0845	c0927	cmr	Multidrug translocase mdfA (Chloramphenicol resistance pump cmr)	c4324	mdtE	Multidrug resistance protein mdtE precursor	[TP0840-TP0965 (0.8653204)]
COG0477	COG0845	c3239	emrB	Multidrug resistance protein B	c2600	mdtA	Multidrug resistance protein mdtA precursor (Multidrug transporter mdtA)	[TP0840-TP0965 (0.8653204)]
COG0477	COG0845	c5298	c5298	Hexuronate transporter {UniProtKB/TrEMBL:Q8FAI0}	c4324	mdtE	Multidrug resistance protein mdtE precursor	[TP0840-TP0965 (0.8653204)]
COG0477	COG0845	c4495	c4495	Hexuronate transporter {UniProtKB/TrEMBL:Q8FC65}	c2600	mdtA	Multidrug resistance protein mdtA precursor (Multidrug transporter mdtA)	[TP0840-TP0965 (0.8653204)]
COG0477	COG0845	c5414	yjiJ	Hypothetical protein yjiJ	c0362	c0362	Putative membrane spanning export protein	[TP0840-TP0965 (0.8653204)]
COG0477	COG0845	c3239	emrB	Multidrug resistance protein B	c4324	mdtE	Multidrug resistance protein mdtE precursor	[TP0840-TP0965 (0.8653204)]
COG0477	COG0845	c2179	ydjK	Hypothetical metabolite transport protein ydjK	c4031	envC	Acriflavine resistance protein E precursor (Protein envC)	[TP0840-TP0965 (0.8653204)]
COG0477	COG0845	c5298	c5298	Hexuronate transporter {UniProtKB/TrEMBL:Q8FAI0}	c4031	envC	Acriflavine resistance protein E precursor (Protein envC)	[TP0840-TP0965 (0.8653204)]
COG0477	COG0845	c2443	shiA	Shikimate transporter {UniProtKB/TrEMBL:Q8FGD5}	c3574	hlyD	Hemolysin secretion protein D, plasmid	[TP0840-TP0965 (0.8653204)]
COG0477	COG0845	c2706	setB	Sugar efflux transporter B	c4287	yhiI	Hypothetical protein yhiI precursor	[TP0840-TP0965 (0.8653204)]
COG0477	COG0845	c5298	c5298	Hexuronate transporter {UniProtKB/TrEMBL:Q8FAI0}	c0581	lir	Acriflavine resistance protein A precursor	[TP0840-TP0965 (0.8653204)]
COG0477	COG0845	c4365	yhjX	Inner membrane protein yhjX	c0660	cusB	Cation efflux system protein cusB precursor	[TP0840-TP0965 (0.8653204)]
COG0477	COG0845	c4921	c4921	Hypothetical transport protein yjjL	c1761	c1761	Acriflavine resistance protein A	[TP0840-TP0965 (0.8653204)]
COG0477	COG0845	c2443	shiA	Shikimate transporter {UniProtKB/TrEMBL:Q8FGD5}	c0581	lir	Acriflavine resistance protein A precursor	[TP0840-TP0965 (0.8653204)]
COG0477	COG0845	c0678	entS	Enterobactin exporter entS (Protein p43)	c4287	yhiI	Hypothetical protein yhiI precursor	[TP0840-TP0965 (0.8653204)]
COG0477	COG0845	c2179	ydjK	Hypothetical metabolite transport protein ydjK	c1014	macA	Macrolide-specific efflux protein macA precursor	[TP0840-TP0965 (0.8653204)]
COG0477	COG0845	c1319	mdtG	Multidrug resistance protein mdtG	c2600	mdtA	Multidrug resistance protein mdtA precursor (Multidrug transporter mdtA)	[TP0840-TP0965 (0.8653204)]
COG0477	COG0845	c0055	yaaU	Hypothetical metabolite transport protein yaaU	c1231	cvaA	Colicin V secretion protein cvaA	[TP0840-TP0965 (0.8653204)]
COG0477	COG0845	c4682	yieO	Inner membrane transport protein yieO	c4031	envC	Acriflavine resistance protein E precursor (Protein envC)	[TP0840-TP0965 (0.8653204)]
COG0477	COG0845	c4597	emrD	Multidrug resistance protein D	c1014	macA	Macrolide-specific efflux protein macA precursor	[TP0840-TP0965 (0.8653204)]
COG0477	COG0845	c3529	galP	Galactose-proton symporter (Galactose transporter)	c1014	macA	Macrolide-specific efflux protein macA precursor	[TP0840-TP0965 (0.8653204)]
COG0477	COG0845	c4921	c4921	Hypothetical transport protein yjjL	c3574	hlyD	Hemolysin secretion protein D, plasmid	[TP0840-TP0965 (0.8653204)]
COG0477	COG0845	c3637	nanT2	Putative sialic acid transporter 2 (Sialic acid permease 2)	c0878	ybhG	Hypothetical UPF0194 membrane protein ybhG	[TP0840-TP0965 (0.8653204)]
COG0477	COG0845	c3239	emrB	Multidrug resistance protein B	c0878	ybhG	Hypothetical UPF0194 membrane protein ybhG	[TP0840-TP0965 (0.8653204)]
COG0477	COG0845	c4830	c4830	Shikimate transporter {UniProtKB/TrEMBL:Q8FBF6}	c0878	ybhG	Hypothetical UPF0194 membrane protein ybhG	[TP0840-TP0965 (0.8653204)]
COG0477	COG0845	c0599	fsr	Fosmidomycin resistance protein	c1014	macA	Macrolide-specific efflux protein macA precursor	[TP0840-TP0965 (0.8653204)]
COG0477	COG0845	c3239	emrB	Multidrug resistance protein B	c4287	yhiI	Hypothetical protein yhiI precursor	[TP0840-TP0965 (0.8653204)]
COG0477	COG0845	c2603	yegB	Inner membrane transport protein yegB	c3574	hlyD	Hemolysin secretion protein D, plasmid	[TP0840-TP0965 (0.8653204)]
COG0477	COG0845	c1962	ydeE	Hypothetical MFS-type transporter protein ydeE	c4031	envC	Acriflavine resistance protein E precursor (Protein envC)	[TP0840-TP0965 (0.8653204)]
COG0477	COG0845	c4682	yieO	Inner membrane transport protein yieO	c1231	cvaA	Colicin V secretion protein cvaA	[TP0840-TP0965 (0.8653204)]
COG0477	COG0845	c2237	yebQ	Hypothetical transport protein yebQ	c4287	yhiI	Hypothetical protein yhiI precursor	[TP0840-TP0965 (0.8653204)]
COG0477	COG0845	c2173	ydjE	Inner membrane metabolite transport protein ydjE	c1231	cvaA	Colicin V secretion protein cvaA	[TP0840-TP0965 (0.8653204)]
COG0477	COG0845	c1766	c1766	Putative membrane transport protein	c1761	c1761	Acriflavine resistance protein A	[TP0840-TP0965 (0.8653204)]
COG0477	COG0845	c5022	c5022	Putative transmembrane transport protein	c0581	lir	Acriflavine resistance protein A precursor	[TP0840-TP0965 (0.8653204)]
COG0477	COG0845	c5116	proP	Proline/betaine transporter (Proline porter II) (PPII)	c0581	lir	Acriflavine resistance protein A precursor	[TP0840-TP0965 (0.8653204)]
COG0477	COG0845	c2173	ydjE	Inner membrane metabolite transport protein ydjE	c0362	c0362	Putative membrane spanning export protein	[TP0840-TP0965 (0.8653204)]
COG0477	COG0845	c2706	setB	Sugar efflux transporter B	c1761	c1761	Acriflavine resistance protein A	[TP0840-TP0965 (0.8653204)]
COG0477	COG0845	c2603	yegB	Inner membrane transport protein yegB	c4031	envC	Acriflavine resistance protein E precursor (Protein envC)	[TP0840-TP0965 (0.8653204)]
COG0477	COG0845	c5116	proP	Proline/betaine transporter (Proline porter II) (PPII)	c2600	mdtA	Multidrug resistance protein mdtA precursor (Multidrug transporter mdtA)	[TP0840-TP0965 (0.8653204)]
COG0477	COG0845	c4139	gutS	Protein tsgA {UniProtKB/Swiss-Prot:P60779}	c3574	hlyD	Hemolysin secretion protein D, plasmid	[TP0840-TP0965 (0.8653204)]
COG0477	COG0845	c1766	c1766	Putative membrane transport protein	c0660	cusB	Cation efflux system protein cusB precursor	[TP0840-TP0965 (0.8653204)]
COG0477	COG0845	c3882	garP	Probable galactarate transporter (D-galactarate permease)	c4324	mdtE	Multidrug resistance protein mdtE precursor	[TP0840-TP0965 (0.8653204)]
COG0477	COG0845	c1319	mdtG	Multidrug resistance protein mdtG	c1761	c1761	Acriflavine resistance protein A	[TP0840-TP0965 (0.8653204)]
COG0477	COG0845	c5414	yjiJ	Hypothetical protein yjiJ	c0581	lir	Acriflavine resistance protein A precursor	[TP0840-TP0965 (0.8653204)]
COG0477	COG0845	c0927	cmr	Multidrug translocase mdfA (Chloramphenicol resistance pump cmr)	c2600	mdtA	Multidrug resistance protein mdtA precursor (Multidrug transporter mdtA)	[TP0840-TP0965 (0.8653204)]
COG0477	COG0845	c4925	c4925	Putative citrate permease	c4287	yhiI	Hypothetical protein yhiI precursor	[TP0840-TP0965 (0.8653204)]
COG0477	COG0845	c1319	mdtG	Multidrug resistance protein mdtG	c4324	mdtE	Multidrug resistance protein mdtE precursor	[TP0840-TP0965 (0.8653204)]
COG0477	COG0845	c5414	yjiJ	Hypothetical protein yjiJ	c4031	envC	Acriflavine resistance protein E precursor (Protein envC)	[TP0840-TP0965 (0.8653204)]
COG0477	COG0845	c2173	ydjE	Inner membrane metabolite transport protein ydjE	c0878	ybhG	Hypothetical UPF0194 membrane protein ybhG	[TP0840-TP0965 (0.8653204)]
COG0477	COG0845	c4830	c4830	Shikimate transporter {UniProtKB/TrEMBL:Q8FBF6}	c4324	mdtE	Multidrug resistance protein mdtE precursor	[TP0840-TP0965 (0.8653204)]
COG0477	COG0845	c1332	mdtH	Multidrug resistance protein mdtH	c4287	yhiI	Hypothetical protein yhiI precursor	[TP0840-TP0965 (0.8653204)]
COG0477	COG0845	c4682	yieO	Inner membrane transport protein yieO	c0878	ybhG	Hypothetical UPF0194 membrane protein ybhG	[TP0840-TP0965 (0.8653204)]
COG0477	COG0845	c2788	yfaV	Inner membrane transport protein yfaV	c4287	yhiI	Hypothetical protein yhiI precursor	[TP0840-TP0965 (0.8653204)]
COG0477	COG0845	c0599	fsr	Fosmidomycin resistance protein	c4287	yhiI	Hypothetical protein yhiI precursor	[TP0840-TP0965 (0.8653204)]
COG0477	COG0845	c1037	ycaD	MFS-type transporter protein ycaD	c2600	mdtA	Multidrug resistance protein mdtA precursor (Multidrug transporter mdtA)	[TP0840-TP0965 (0.8653204)]
COG0477	COG0845	c2706	setB	Sugar efflux transporter B	c0581	lir	Acriflavine resistance protein A precursor	[TP0840-TP0965 (0.8653204)]
COG0477	COG0845	c3882	garP	Probable galactarate transporter (D-galactarate permease)	c0660	cusB	Cation efflux system protein cusB precursor	[TP0840-TP0965 (0.8653204)]
COG0477	COG0845	c4334	yhjE	Inner membrane metabolite transport protein yhjE	c0362	c0362	Putative membrane spanning export protein	[TP0840-TP0965 (0.8653204)]
COG0477	COG0845	c1332	mdtH	Multidrug resistance protein mdtH	c0878	ybhG	Hypothetical UPF0194 membrane protein ybhG	[TP0840-TP0965 (0.8653204)]
COG0477	COG0845	c4612	dgoT	D-galactonate transporter	c0660	cusB	Cation efflux system protein cusB precursor	[TP0840-TP0965 (0.8653204)]
COG0477	COG0845	c2085	ydiM	Inner membrane transport protein ydiM	c3574	hlyD	Hemolysin secretion protein D, plasmid	[TP0840-TP0965 (0.8653204)]
COG0477	COG0845	c4830	c4830	Shikimate transporter {UniProtKB/TrEMBL:Q8FBF6}	c2600	mdtA	Multidrug resistance protein mdtA precursor (Multidrug transporter mdtA)	[TP0840-TP0965 (0.8653204)]
COG0477	COG0845	c3353	gudP	Probable glucarate transporter (D-glucarate permease)	c0362	c0362	Putative membrane spanning export protein	[TP0840-TP0965 (0.8653204)]
COG0477	COG0845	c2706	setB	Sugar efflux transporter B	c0660	cusB	Cation efflux system protein cusB precursor	[TP0840-TP0965 (0.8653204)]
COG0477	COG0845	c0544	ampG	AmpG protein {UniProtKB/TrEMBL:Q8FKB2}	c4287	yhiI	Hypothetical protein yhiI precursor	[TP0840-TP0965 (0.8653204)]
COG0477	COG0845	c1962	ydeE	Hypothetical MFS-type transporter protein ydeE	c3574	hlyD	Hemolysin secretion protein D, plasmid	[TP0840-TP0965 (0.8653204)]
COG0477	COG0845	c3330	ygcS	Inner membrane metabolite transport protein ygcS	c0878	ybhG	Hypothetical UPF0194 membrane protein ybhG	[TP0840-TP0965 (0.8653204)]
COG0477	COG0845	c1962	ydeE	Hypothetical MFS-type transporter protein ydeE	c0878	ybhG	Hypothetical UPF0194 membrane protein ybhG	[TP0840-TP0965 (0.8653204)]
COG0477	COG0845	c3112	kgtP	Alpha-ketoglutarate permease	c4287	yhiI	Hypothetical protein yhiI precursor	[TP0840-TP0965 (0.8653204)]
COG0477	COG0845	c2719	bcr	Bicyclomycin resistance protein (Sulfonamide resistance protein)	c4287	yhiI	Hypothetical protein yhiI precursor	[TP0840-TP0965 (0.8653204)]
COG0477	COG0845	c3851	exuT	Hexuronate transporter {UniProtKB/TrEMBL:Q8FDD7}	c4324	mdtE	Multidrug resistance protein mdtE precursor	[TP0840-TP0965 (0.8653204)]
COG0477	COG0845	c3637	nanT2	Putative sialic acid transporter 2 (Sialic acid permease 2)	c1231	cvaA	Colicin V secretion protein cvaA	[TP0840-TP0965 (0.8653204)]
COG0477	COG0845	c1969	ydfJ	Inner membrane metabolite transport protein ydfJ	c0660	cusB	Cation efflux system protein cusB precursor	[TP0840-TP0965 (0.8653204)]
COG0477	COG0845	c4139	gutS	Protein tsgA {UniProtKB/Swiss-Prot:P60779}	c0660	cusB	Cation efflux system protein cusB precursor	[TP0840-TP0965 (0.8653204)]
COG0477	COG0845	c3882	garP	Probable galactarate transporter (D-galactarate permease)	c1761	c1761	Acriflavine resistance protein A	[TP0840-TP0965 (0.8653204)]
COG0477	COG0845	c0927	cmr	Multidrug translocase mdfA (Chloramphenicol resistance pump cmr)	c0362	c0362	Putative membrane spanning export protein	[TP0840-TP0965 (0.8653204)]
COG0477	COG0845	c2086	ydiN	Inner membrane transport protein ydiN	c1014	macA	Macrolide-specific efflux protein macA precursor	[TP0840-TP0965 (0.8653204)]
COG0477	COG0845	c2706	setB	Sugar efflux transporter B	c0362	c0362	Putative membrane spanning export protein	[TP0840-TP0965 (0.8653204)]
COG0477	COG0845	c3882	garP	Probable galactarate transporter (D-galactarate permease)	c0362	c0362	Putative membrane spanning export protein	[TP0840-TP0965 (0.8653204)]
COG0477	COG0845	c2085	ydiM	Inner membrane transport protein ydiM	c4031	envC	Acriflavine resistance protein E precursor (Protein envC)	[TP0840-TP0965 (0.8653204)]
COG0477	COG0845	c4921	c4921	Hypothetical transport protein yjjL	c1231	cvaA	Colicin V secretion protein cvaA	[TP0840-TP0965 (0.8653204)]
COG0477	COG0845	c2902	emrY	Multidrug resistance protein Y	c4324	mdtE	Multidrug resistance protein mdtE precursor	[TP0840-TP0965 (0.8653204)]
COG0477	COG0845	c0538	yajR	Inner membrane transport protein yajR	c1014	macA	Macrolide-specific efflux protein macA precursor	[TP0840-TP0965 (0.8653204)]
COG0477	COG0845	c2443	shiA	Shikimate transporter {UniProtKB/TrEMBL:Q8FGD5}	c0660	cusB	Cation efflux system protein cusB precursor	[TP0840-TP0965 (0.8653204)]
COG0477	COG0845	c5022	c5022	Putative transmembrane transport protein	c1014	macA	Macrolide-specific efflux protein macA precursor	[TP0840-TP0965 (0.8653204)]
COG0477	COG0845	c4612	dgoT	D-galactonate transporter	c1231	cvaA	Colicin V secretion protein cvaA	[TP0840-TP0965 (0.8653204)]
COG0477	COG0845	c2173	ydjE	Inner membrane metabolite transport protein ydjE	c3574	hlyD	Hemolysin secretion protein D, plasmid	[TP0840-TP0965 (0.8653204)]
COG0477	COG0845	c3330	ygcS	Inner membrane metabolite transport protein ygcS	c0660	cusB	Cation efflux system protein cusB precursor	[TP0840-TP0965 (0.8653204)]
COG0477	COG0845	c4682	yieO	Inner membrane transport protein yieO	c2600	mdtA	Multidrug resistance protein mdtA precursor (Multidrug transporter mdtA)	[TP0840-TP0965 (0.8653204)]
COG0477	COG0845	c4266	yhhS	Hypothetical UPF0226 protein yhhS	c1014	macA	Macrolide-specific efflux protein macA precursor	[TP0840-TP0965 (0.8653204)]
COG0477	COG0845	c1766	c1766	Putative membrane transport protein	c4287	yhiI	Hypothetical protein yhiI precursor	[TP0840-TP0965 (0.8653204)]
COG0477	COG0845	c3438	araE	Arabinose-proton symporter (Arabinose transporter)	c4324	mdtE	Multidrug resistance protein mdtE precursor	[TP0840-TP0965 (0.8653204)]
COG0477	COG0845	c2086	ydiN	Inner membrane transport protein ydiN	c0581	lir	Acriflavine resistance protein A precursor	[TP0840-TP0965 (0.8653204)]
COG0477	COG0845	c4633	mdtL	Multidrug resistance protein mdtL	c1761	c1761	Acriflavine resistance protein A	[TP0840-TP0965 (0.8653204)]
COG0477	COG0845	c5022	c5022	Putative transmembrane transport protein	c1231	cvaA	Colicin V secretion protein cvaA	[TP0840-TP0965 (0.8653204)]
COG0477	COG0845	c3062	hcaT	Probable 3-phenylpropionic acid transporter	c4287	yhiI	Hypothetical protein yhiI precursor	[TP0840-TP0965 (0.8653204)]
COG0477	COG0845	c3851	exuT	Hexuronate transporter {UniProtKB/TrEMBL:Q8FDD7}	c0362	c0362	Putative membrane spanning export protein	[TP0840-TP0965 (0.8653204)]
COG0477	COG0845	c2086	ydiN	Inner membrane transport protein ydiN	c4031	envC	Acriflavine resistance protein E precursor (Protein envC)	[TP0840-TP0965 (0.8653204)]
COG0477	COG0845	c1766	c1766	Putative membrane transport protein	c4031	envC	Acriflavine resistance protein E precursor (Protein envC)	[TP0840-TP0965 (0.8653204)]
COG0477	COG0845	c3978	nanT	Putative sialic acid transporter (Sialic acid permease)	c4031	envC	Acriflavine resistance protein E precursor (Protein envC)	[TP0840-TP0965 (0.8653204)]
COG0477	COG0845	c2237	yebQ	Hypothetical transport protein yebQ	c4324	mdtE	Multidrug resistance protein mdtE precursor	[TP0840-TP0965 (0.8653204)]
COG0477	COG0845	c4830	c4830	Shikimate transporter {UniProtKB/TrEMBL:Q8FBF6}	c0362	c0362	Putative membrane spanning export protein	[TP0840-TP0965 (0.8653204)]
COG0477	COG0845	c3112	kgtP	Alpha-ketoglutarate permease	c0660	cusB	Cation efflux system protein cusB precursor	[TP0840-TP0965 (0.8653204)]
COG0477	COG0845	c4823	yihN	Inner membrane protein yihN	c1014	macA	Macrolide-specific efflux protein macA precursor	[TP0840-TP0965 (0.8653204)]
COG0477	COG0845	c1037	ycaD	MFS-type transporter protein ycaD	c0362	c0362	Putative membrane spanning export protein	[TP0840-TP0965 (0.8653204)]
COG0477	COG0845	c3529	galP	Galactose-proton symporter (Galactose transporter)	c3574	hlyD	Hemolysin secretion protein D, plasmid	[TP0840-TP0965 (0.8653204)]
COG0477	COG0845	c1332	mdtH	Multidrug resistance protein mdtH	c1014	macA	Macrolide-specific efflux protein macA precursor	[TP0840-TP0965 (0.8653204)]
COG0477	COG0845	c0599	fsr	Fosmidomycin resistance protein	c2600	mdtA	Multidrug resistance protein mdtA precursor (Multidrug transporter mdtA)	[TP0840-TP0965 (0.8653204)]
COG0477	COG0845	c2443	shiA	Shikimate transporter {UniProtKB/TrEMBL:Q8FGD5}	c1231	cvaA	Colicin V secretion protein cvaA	[TP0840-TP0965 (0.8653204)]
COG0477	COG0845	c0927	cmr	Multidrug translocase mdfA (Chloramphenicol resistance pump cmr)	c3574	hlyD	Hemolysin secretion protein D, plasmid	[TP0840-TP0965 (0.8653204)]
COG0477	COG0845	c2788	yfaV	Inner membrane transport protein yfaV	c0660	cusB	Cation efflux system protein cusB precursor	[TP0840-TP0965 (0.8653204)]
COG0477	COG0845	c3330	ygcS	Inner membrane metabolite transport protein ygcS	c0581	lir	Acriflavine resistance protein A precursor	[TP0840-TP0965 (0.8653204)]
COG0477	COG0845	c2085	ydiM	Inner membrane transport protein ydiM	c0878	ybhG	Hypothetical UPF0194 membrane protein ybhG	[TP0840-TP0965 (0.8653204)]
COG0477	COG0845	c2179	ydjK	Hypothetical metabolite transport protein ydjK	c0878	ybhG	Hypothetical UPF0194 membrane protein ybhG	[TP0840-TP0965 (0.8653204)]
COG0477	COG0845	c3333	yqcE	Inner membrane protein yqcE	c4031	envC	Acriflavine resistance protein E precursor (Protein envC)	[TP0840-TP0965 (0.8653204)]
COG0477	COG0845	c1969	ydfJ	Inner membrane metabolite transport protein ydfJ	c0581	lir	Acriflavine resistance protein A precursor	[TP0840-TP0965 (0.8653204)]
COG0477	COG0845	c4823	yihN	Inner membrane protein yihN	c1761	c1761	Acriflavine resistance protein A	[TP0840-TP0965 (0.8653204)]
COG0477	COG0845	c1987	ynfM	Inner membrane transport protein ynfM	c3574	hlyD	Hemolysin secretion protein D, plasmid	[TP0840-TP0965 (0.8653204)]
COG0477	COG0845	c2719	bcr	Bicyclomycin resistance protein (Sulfonamide resistance protein)	c1231	cvaA	Colicin V secretion protein cvaA	[TP0840-TP0965 (0.8653204)]
COG0477	COG0845	c0544	ampG	AmpG protein {UniProtKB/TrEMBL:Q8FKB2}	c3574	hlyD	Hemolysin secretion protein D, plasmid	[TP0840-TP0965 (0.8653204)]
COG0477	COG0845	c4139	gutS	Protein tsgA {UniProtKB/Swiss-Prot:P60779}	c4324	mdtE	Multidrug resistance protein mdtE precursor	[TP0840-TP0965 (0.8653204)]
COG0477	COG0845	c4597	emrD	Multidrug resistance protein D	c0362	c0362	Putative membrane spanning export protein	[TP0840-TP0965 (0.8653204)]
COG0477	COG0845	c2719	bcr	Bicyclomycin resistance protein (Sulfonamide resistance protein)	c1761	c1761	Acriflavine resistance protein A	[TP0840-TP0965 (0.8653204)]
COG0477	COG0845	c4365	yhjX	Inner membrane protein yhjX	c4287	yhiI	Hypothetical protein yhiI precursor	[TP0840-TP0965 (0.8653204)]
COG0477	COG0845	c4682	yieO	Inner membrane transport protein yieO	c0581	lir	Acriflavine resistance protein A precursor	[TP0840-TP0965 (0.8653204)]
COG0477	COG0845	c5414	yjiJ	Hypothetical protein yjiJ	c1761	c1761	Acriflavine resistance protein A	[TP0840-TP0965 (0.8653204)]
COG0477	COG0845	c0930	ybjJ	Inner membrane protein ybjJ	c2600	mdtA	Multidrug resistance protein mdtA precursor (Multidrug transporter mdtA)	[TP0840-TP0965 (0.8653204)]
COG0477	COG0845	c3330	ygcS	Inner membrane metabolite transport protein ygcS	c1014	macA	Macrolide-specific efflux protein macA precursor	[TP0840-TP0965 (0.8653204)]
COG0477	COG0845	c2179	ydjK	Hypothetical metabolite transport protein ydjK	c2600	mdtA	Multidrug resistance protein mdtA precursor (Multidrug transporter mdtA)	[TP0840-TP0965 (0.8653204)]
COG0477	COG0845	c2706	setB	Sugar efflux transporter B	c2600	mdtA	Multidrug resistance protein mdtA precursor (Multidrug transporter mdtA)	[TP0840-TP0965 (0.8653204)]
COG0477	COG0845	c4334	yhjE	Inner membrane metabolite transport protein yhjE	c1761	c1761	Acriflavine resistance protein A	[TP0840-TP0965 (0.8653204)]
COG0477	COG0845	c2902	emrY	Multidrug resistance protein Y	c0581	lir	Acriflavine resistance protein A precursor	[TP0840-TP0965 (0.8653204)]
COG0477	COG0845	c4633	mdtL	Multidrug resistance protein mdtL	c0362	c0362	Putative membrane spanning export protein	[TP0840-TP0965 (0.8653204)]
COG0477	COG0845	c3330	ygcS	Inner membrane metabolite transport protein ygcS	c0362	c0362	Putative membrane spanning export protein	[TP0840-TP0965 (0.8653204)]
COG0477	COG0845	c0927	cmr	Multidrug translocase mdfA (Chloramphenicol resistance pump cmr)	c0878	ybhG	Hypothetical UPF0194 membrane protein ybhG	[TP0840-TP0965 (0.8653204)]
COG0477	COG0845	c3430	ygeD	Inner membrane protein ygeD	c2600	mdtA	Multidrug resistance protein mdtA precursor (Multidrug transporter mdtA)	[TP0840-TP0965 (0.8653204)]
COG0477	COG0845	c5298	c5298	Hexuronate transporter {UniProtKB/TrEMBL:Q8FAI0}	c2600	mdtA	Multidrug resistance protein mdtA precursor (Multidrug transporter mdtA)	[TP0840-TP0965 (0.8653204)]
COG0477	COG0845	c1987	ynfM	Inner membrane transport protein ynfM	c2600	mdtA	Multidrug resistance protein mdtA precursor (Multidrug transporter mdtA)	[TP0840-TP0965 (0.8653204)]
COG0477	COG0845	c2173	ydjE	Inner membrane metabolite transport protein ydjE	c4031	envC	Acriflavine resistance protein E precursor (Protein envC)	[TP0840-TP0965 (0.8653204)]
COG0477	COG0845	c4830	c4830	Shikimate transporter {UniProtKB/TrEMBL:Q8FBF6}	c4031	envC	Acriflavine resistance protein E precursor (Protein envC)	[TP0840-TP0965 (0.8653204)]
COG0477	COG0845	c4921	c4921	Hypothetical transport protein yjjL	c2600	mdtA	Multidrug resistance protein mdtA precursor (Multidrug transporter mdtA)	[TP0840-TP0965 (0.8653204)]
COG0477	COG0845	c0538	yajR	Inner membrane transport protein yajR	c0878	ybhG	Hypothetical UPF0194 membrane protein ybhG	[TP0840-TP0965 (0.8653204)]
COG0477	COG0845	c5116	proP	Proline/betaine transporter (Proline porter II) (PPII)	c3574	hlyD	Hemolysin secretion protein D, plasmid	[TP0840-TP0965 (0.8653204)]
COG0477	COG0845	c1812	c1812	Hypothetical protein c1812	c3574	hlyD	Hemolysin secretion protein D, plasmid	[TP0840-TP0965 (0.8653204)]
COG0477	COG0845	c3353	gudP	Probable glucarate transporter (D-glucarate permease)	c2600	mdtA	Multidrug resistance protein mdtA precursor (Multidrug transporter mdtA)	[TP0840-TP0965 (0.8653204)]
COG0477	COG0845	c4925	c4925	Putative citrate permease	c4324	mdtE	Multidrug resistance protein mdtE precursor	[TP0840-TP0965 (0.8653204)]
COG0477	COG0845	c3978	nanT	Putative sialic acid transporter (Sialic acid permease)	c1014	macA	Macrolide-specific efflux protein macA precursor	[TP0840-TP0965 (0.8653204)]
COG0477	COG0845	c1766	c1766	Putative membrane transport protein	c0581	lir	Acriflavine resistance protein A precursor	[TP0840-TP0965 (0.8653204)]
COG0477	COG0845	c4266	yhhS	Hypothetical UPF0226 protein yhhS	c0878	ybhG	Hypothetical UPF0194 membrane protein ybhG	[TP0840-TP0965 (0.8653204)]
COG0477	COG0845	c0458	lacY	Lactose permease {UniProtKB/TrEMBL:Q8FKG7}	c4287	yhiI	Hypothetical protein yhiI precursor	[TP0840-TP0965 (0.8653204)]
COG0477	COG0845	c2719	bcr	Bicyclomycin resistance protein (Sulfonamide resistance protein)	c0660	cusB	Cation efflux system protein cusB precursor	[TP0840-TP0965 (0.8653204)]
COG0477	COG0845	c0055	yaaU	Hypothetical metabolite transport protein yaaU	c0660	cusB	Cation efflux system protein cusB precursor	[TP0840-TP0965 (0.8653204)]
COG0477	COG0845	c1962	ydeE	Hypothetical MFS-type transporter protein ydeE	c2600	mdtA	Multidrug resistance protein mdtA precursor (Multidrug transporter mdtA)	[TP0840-TP0965 (0.8653204)]
COG0477	COG0845	c2085	ydiM	Inner membrane transport protein ydiM	c2600	mdtA	Multidrug resistance protein mdtA precursor (Multidrug transporter mdtA)	[TP0840-TP0965 (0.8653204)]
COG0477	COG0845	c2902	emrY	Multidrug resistance protein Y	c0362	c0362	Putative membrane spanning export protein	[TP0840-TP0965 (0.8653204)]
COG0477	COG0845	c0678	entS	Enterobactin exporter entS (Protein p43)	c1231	cvaA	Colicin V secretion protein cvaA	[TP0840-TP0965 (0.8653204)]
COG0477	COG0845	c3430	ygeD	Inner membrane protein ygeD	c0581	lir	Acriflavine resistance protein A precursor	[TP0840-TP0965 (0.8653204)]
COG0477	COG0845	c3851	exuT	Hexuronate transporter {UniProtKB/TrEMBL:Q8FDD7}	c3574	hlyD	Hemolysin secretion protein D, plasmid	[TP0840-TP0965 (0.8653204)]
COG0477	COG0845	c3978	nanT	Putative sialic acid transporter (Sialic acid permease)	c4287	yhiI	Hypothetical protein yhiI precursor	[TP0840-TP0965 (0.8653204)]
COG0477	COG0845	c3978	nanT	Putative sialic acid transporter (Sialic acid permease)	c0581	lir	Acriflavine resistance protein A precursor	[TP0840-TP0965 (0.8653204)]
COG0477	COG0845	c4682	yieO	Inner membrane transport protein yieO	c1014	macA	Macrolide-specific efflux protein macA precursor	[TP0840-TP0965 (0.8653204)]
COG0477	COG0845	c3330	ygcS	Inner membrane metabolite transport protein ygcS	c4031	envC	Acriflavine resistance protein E precursor (Protein envC)	[TP0840-TP0965 (0.8653204)]
COG0477	COG0845	c0927	cmr	Multidrug translocase mdfA (Chloramphenicol resistance pump cmr)	c0581	lir	Acriflavine resistance protein A precursor	[TP0840-TP0965 (0.8653204)]
COG0477	COG0845	c3353	gudP	Probable glucarate transporter (D-glucarate permease)	c3574	hlyD	Hemolysin secretion protein D, plasmid	[TP0840-TP0965 (0.8653204)]
COG0477	COG0845	c1332	mdtH	Multidrug resistance protein mdtH	c4324	mdtE	Multidrug resistance protein mdtE precursor	[TP0840-TP0965 (0.8653204)]
COG0477	COG0845	c3062	hcaT	Probable 3-phenylpropionic acid transporter	c1761	c1761	Acriflavine resistance protein A	[TP0840-TP0965 (0.8653204)]
COG0477	COG0845	c3353	gudP	Probable glucarate transporter (D-glucarate permease)	c1231	cvaA	Colicin V secretion protein cvaA	[TP0840-TP0965 (0.8653204)]
COG0477	COG0845	c5298	c5298	Hexuronate transporter {UniProtKB/TrEMBL:Q8FAI0}	c0660	cusB	Cation efflux system protein cusB precursor	[TP0840-TP0965 (0.8653204)]
COG0477	COG0845	c3062	hcaT	Probable 3-phenylpropionic acid transporter	c0362	c0362	Putative membrane spanning export protein	[TP0840-TP0965 (0.8653204)]
COG0477	COG0845	c1332	mdtH	Multidrug resistance protein mdtH	c2600	mdtA	Multidrug resistance protein mdtA precursor (Multidrug transporter mdtA)	[TP0840-TP0965 (0.8653204)]
COG0477	COG0845	c3112	kgtP	Alpha-ketoglutarate permease	c4324	mdtE	Multidrug resistance protein mdtE precursor	[TP0840-TP0965 (0.8653204)]
COG0477	COG0845	c2173	ydjE	Inner membrane metabolite transport protein ydjE	c0581	lir	Acriflavine resistance protein A precursor	[TP0840-TP0965 (0.8653204)]
COG0477	COG0845	c4830	c4830	Shikimate transporter {UniProtKB/TrEMBL:Q8FBF6}	c1761	c1761	Acriflavine resistance protein A	[TP0840-TP0965 (0.8653204)]
COG0477	COG0845	c0544	ampG	AmpG protein {UniProtKB/TrEMBL:Q8FKB2}	c1231	cvaA	Colicin V secretion protein cvaA	[TP0840-TP0965 (0.8653204)]
COG0477	COG0845	c2420	c2420	Putative cytoplasmic transmembrane protein	c0581	lir	Acriflavine resistance protein A precursor	[TP0840-TP0965 (0.8653204)]
COG0477	COG0845	c3430	ygeD	Inner membrane protein ygeD	c4287	yhiI	Hypothetical protein yhiI precursor	[TP0840-TP0965 (0.8653204)]
COG0477	COG0845	c3239	emrB	Multidrug resistance protein B	c3574	hlyD	Hemolysin secretion protein D, plasmid	[TP0840-TP0965 (0.8653204)]
COG0477	COG0845	c4823	yihN	Inner membrane protein yihN	c0362	c0362	Putative membrane spanning export protein	[TP0840-TP0965 (0.8653204)]
COG0477	COG0845	c4365	yhjX	Inner membrane protein yhjX	c1761	c1761	Acriflavine resistance protein A	[TP0840-TP0965 (0.8653204)]
COG0477	COG0845	c2603	yegB	Inner membrane transport protein yegB	c1014	macA	Macrolide-specific efflux protein macA precursor	[TP0840-TP0965 (0.8653204)]
COG0477	COG0845	c3438	araE	Arabinose-proton symporter (Arabinose transporter)	c4287	yhiI	Hypothetical protein yhiI precursor	[TP0840-TP0965 (0.8653204)]
COG0477	COG0845	c4266	yhhS	Hypothetical UPF0226 protein yhhS	c1761	c1761	Acriflavine resistance protein A	[TP0840-TP0965 (0.8653204)]
COG0477	COG0845	c4365	yhjX	Inner membrane protein yhjX	c0362	c0362	Putative membrane spanning export protein	[TP0840-TP0965 (0.8653204)]
COG0477	COG0845	c2086	ydiN	Inner membrane transport protein ydiN	c4287	yhiI	Hypothetical protein yhiI precursor	[TP0840-TP0965 (0.8653204)]
COG0477	COG0845	c0930	ybjJ	Inner membrane protein ybjJ	c3574	hlyD	Hemolysin secretion protein D, plasmid	[TP0840-TP0965 (0.8653204)]
COG0477	COG0845	c4139	gutS	Protein tsgA {UniProtKB/Swiss-Prot:P60779}	c0362	c0362	Putative membrane spanning export protein	[TP0840-TP0965 (0.8653204)]
COG0477	COG0845	c2719	bcr	Bicyclomycin resistance protein (Sulfonamide resistance protein)	c0878	ybhG	Hypothetical UPF0194 membrane protein ybhG	[TP0840-TP0965 (0.8653204)]
COG0477	COG0845	c2706	setB	Sugar efflux transporter B	c0878	ybhG	Hypothetical UPF0194 membrane protein ybhG	[TP0840-TP0965 (0.8653204)]
COG0477	COG0845	c1962	ydeE	Hypothetical MFS-type transporter protein ydeE	c0660	cusB	Cation efflux system protein cusB precursor	[TP0840-TP0965 (0.8653204)]
COG0477	COG0845	c0927	cmr	Multidrug translocase mdfA (Chloramphenicol resistance pump cmr)	c4031	envC	Acriflavine resistance protein E precursor (Protein envC)	[TP0840-TP0965 (0.8653204)]
COG0477	COG0845	c4612	dgoT	D-galactonate transporter	c1014	macA	Macrolide-specific efflux protein macA precursor	[TP0840-TP0965 (0.8653204)]
COG0477	COG0845	c2420	c2420	Putative cytoplasmic transmembrane protein	c0878	ybhG	Hypothetical UPF0194 membrane protein ybhG	[TP0840-TP0965 (0.8653204)]
COG0477	COG0845	c4365	yhjX	Inner membrane protein yhjX	c1231	cvaA	Colicin V secretion protein cvaA	[TP0840-TP0965 (0.8653204)]
COG0477	COG0845	c2706	setB	Sugar efflux transporter B	c1231	cvaA	Colicin V secretion protein cvaA	[TP0840-TP0965 (0.8653204)]
COG0477	COG0845	c2054	ydhC	Inner membrane transport protein ydhC	c1014	macA	Macrolide-specific efflux protein macA precursor	[TP0840-TP0965 (0.8653204)]
COG0477	COG0845	c2420	c2420	Putative cytoplasmic transmembrane protein	c1761	c1761	Acriflavine resistance protein A	[TP0840-TP0965 (0.8653204)]
COG0477	COG0845	c2788	yfaV	Inner membrane transport protein yfaV	c0362	c0362	Putative membrane spanning export protein	[TP0840-TP0965 (0.8653204)]
COG0477	COG0845	c0678	entS	Enterobactin exporter entS (Protein p43)	c1014	macA	Macrolide-specific efflux protein macA precursor	[TP0840-TP0965 (0.8653204)]
COG0477	COG0845	c4334	yhjE	Inner membrane metabolite transport protein yhjE	c2600	mdtA	Multidrug resistance protein mdtA precursor (Multidrug transporter mdtA)	[TP0840-TP0965 (0.8653204)]
COG0477	COG0845	c4829	c4829	Hypothetical protein {UniProtKB/TrEMBL:Q8FBF7}	c0878	ybhG	Hypothetical UPF0194 membrane protein ybhG	[TP0840-TP0965 (0.8653204)]
COG0477	COG0845	c4334	yhjE	Inner membrane metabolite transport protein yhjE	c4324	mdtE	Multidrug resistance protein mdtE precursor	[TP0840-TP0965 (0.8653204)]
COG0477	COG0845	c0538	yajR	Inner membrane transport protein yajR	c0362	c0362	Putative membrane spanning export protein	[TP0840-TP0965 (0.8653204)]
COG0477	COG0845	c3529	galP	Galactose-proton symporter (Galactose transporter)	c1231	cvaA	Colicin V secretion protein cvaA	[TP0840-TP0965 (0.8653204)]
COG0477	COG0845	c4597	emrD	Multidrug resistance protein D	c0581	lir	Acriflavine resistance protein A precursor	[TP0840-TP0965 (0.8653204)]
COG0477	COG0845	c3529	galP	Galactose-proton symporter (Galactose transporter)	c4031	envC	Acriflavine resistance protein E precursor (Protein envC)	[TP0840-TP0965 (0.8653204)]
COG0477	COG0845	c2719	bcr	Bicyclomycin resistance protein (Sulfonamide resistance protein)	c3574	hlyD	Hemolysin secretion protein D, plasmid	[TP0840-TP0965 (0.8653204)]
COG0477	COG0845	c3333	yqcE	Inner membrane protein yqcE	c1761	c1761	Acriflavine resistance protein A	[TP0840-TP0965 (0.8653204)]
COG0477	COG0845	c2788	yfaV	Inner membrane transport protein yfaV	c1231	cvaA	Colicin V secretion protein cvaA	[TP0840-TP0965 (0.8653204)]
COG0477	COG0845	c2788	yfaV	Inner membrane transport protein yfaV	c4324	mdtE	Multidrug resistance protein mdtE precursor	[TP0840-TP0965 (0.8653204)]
COG0477	COG0845	c1812	c1812	Hypothetical protein c1812	c0362	c0362	Putative membrane spanning export protein	[TP0840-TP0965 (0.8653204)]
COG0477	COG0845	c3637	nanT2	Putative sialic acid transporter 2 (Sialic acid permease 2)	c4287	yhiI	Hypothetical protein yhiI precursor	[TP0840-TP0965 (0.8653204)]
COG0477	COG0845	c5022	c5022	Putative transmembrane transport protein	c4287	yhiI	Hypothetical protein yhiI precursor	[TP0840-TP0965 (0.8653204)]
COG0477	COG0845	c2902	emrY	Multidrug resistance protein Y	c4287	yhiI	Hypothetical protein yhiI precursor	[TP0840-TP0965 (0.8653204)]
COG0477	COG0845	c0458	lacY	Lactose permease {UniProtKB/TrEMBL:Q8FKG7}	c0362	c0362	Putative membrane spanning export protein	[TP0840-TP0965 (0.8653204)]
COG0477	COG0845	c3438	araE	Arabinose-proton symporter (Arabinose transporter)	c2600	mdtA	Multidrug resistance protein mdtA precursor (Multidrug transporter mdtA)	[TP0840-TP0965 (0.8653204)]
COG0477	COG0845	c4829	c4829	Hypothetical protein {UniProtKB/TrEMBL:Q8FBF7}	c0581	lir	Acriflavine resistance protein A precursor	[TP0840-TP0965 (0.8653204)]
COG0477	COG0845	c4612	dgoT	D-galactonate transporter	c4031	envC	Acriflavine resistance protein E precursor (Protein envC)	[TP0840-TP0965 (0.8653204)]
COG0477	COG0845	c0678	entS	Enterobactin exporter entS (Protein p43)	c0362	c0362	Putative membrane spanning export protein	[TP0840-TP0965 (0.8653204)]
COG0477	COG0845	c5414	yjiJ	Hypothetical protein yjiJ	c2600	mdtA	Multidrug resistance protein mdtA precursor (Multidrug transporter mdtA)	[TP0840-TP0965 (0.8653204)]
COG0477	COG0845	c4682	yieO	Inner membrane transport protein yieO	c0362	c0362	Putative membrane spanning export protein	[TP0840-TP0965 (0.8653204)]
COG0477	COG0845	c2443	shiA	Shikimate transporter {UniProtKB/TrEMBL:Q8FGD5}	c0878	ybhG	Hypothetical UPF0194 membrane protein ybhG	[TP0840-TP0965 (0.8653204)]
COG0477	COG0845	c0544	ampG	AmpG protein {UniProtKB/TrEMBL:Q8FKB2}	c0581	lir	Acriflavine resistance protein A precursor	[TP0840-TP0965 (0.8653204)]
COG0477	COG0845	c3851	exuT	Hexuronate transporter {UniProtKB/TrEMBL:Q8FDD7}	c1761	c1761	Acriflavine resistance protein A	[TP0840-TP0965 (0.8653204)]
COG0477	COG0845	c2719	bcr	Bicyclomycin resistance protein (Sulfonamide resistance protein)	c2600	mdtA	Multidrug resistance protein mdtA precursor (Multidrug transporter mdtA)	[TP0840-TP0965 (0.8653204)]
COG0477	COG0845	c4925	c4925	Putative citrate permease	c2600	mdtA	Multidrug resistance protein mdtA precursor (Multidrug transporter mdtA)	[TP0840-TP0965 (0.8653204)]
COG0477	COG0845	c1987	ynfM	Inner membrane transport protein ynfM	c4287	yhiI	Hypothetical protein yhiI precursor	[TP0840-TP0965 (0.8653204)]
COG0477	COG0845	c0927	cmr	Multidrug translocase mdfA (Chloramphenicol resistance pump cmr)	c0660	cusB	Cation efflux system protein cusB precursor	[TP0840-TP0965 (0.8653204)]
COG0477	COG0845	c4365	yhjX	Inner membrane protein yhjX	c2600	mdtA	Multidrug resistance protein mdtA precursor (Multidrug transporter mdtA)	[TP0840-TP0965 (0.8653204)]
COG0477	COG0845	c1812	c1812	Hypothetical protein c1812	c0581	lir	Acriflavine resistance protein A precursor	[TP0840-TP0965 (0.8653204)]
COG0477	COG0845	c1969	ydfJ	Inner membrane metabolite transport protein ydfJ	c3574	hlyD	Hemolysin secretion protein D, plasmid	[TP0840-TP0965 (0.8653204)]
COG0477	COG0845	c0678	entS	Enterobactin exporter entS (Protein p43)	c1761	c1761	Acriflavine resistance protein A	[TP0840-TP0965 (0.8653204)]
COG0477	COG0845	c3438	araE	Arabinose-proton symporter (Arabinose transporter)	c1231	cvaA	Colicin V secretion protein cvaA	[TP0840-TP0965 (0.8653204)]
COG0477	COG0845	c5298	c5298	Hexuronate transporter {UniProtKB/TrEMBL:Q8FAI0}	c0878	ybhG	Hypothetical UPF0194 membrane protein ybhG	[TP0840-TP0965 (0.8653204)]
COG0477	COG0845	c5298	c5298	Hexuronate transporter {UniProtKB/TrEMBL:Q8FAI0}	c1761	c1761	Acriflavine resistance protein A	[TP0840-TP0965 (0.8653204)]
COG0477	COG0845	c1969	ydfJ	Inner membrane metabolite transport protein ydfJ	c4324	mdtE	Multidrug resistance protein mdtE precursor	[TP0840-TP0965 (0.8653204)]
COG0477	COG0845	c0544	ampG	AmpG protein {UniProtKB/TrEMBL:Q8FKB2}	c4031	envC	Acriflavine resistance protein E precursor (Protein envC)	[TP0840-TP0965 (0.8653204)]
COG0477	COG0845	c2420	c2420	Putative cytoplasmic transmembrane protein	c1231	cvaA	Colicin V secretion protein cvaA	[TP0840-TP0965 (0.8653204)]
COG0477	COG0845	c4334	yhjE	Inner membrane metabolite transport protein yhjE	c4287	yhiI	Hypothetical protein yhiI precursor	[TP0840-TP0965 (0.8653204)]
COG0477	COG0845	c3851	exuT	Hexuronate transporter {UniProtKB/TrEMBL:Q8FDD7}	c1231	cvaA	Colicin V secretion protein cvaA	[TP0840-TP0965 (0.8653204)]
COG0477	COG0845	c1962	ydeE	Hypothetical MFS-type transporter protein ydeE	c4324	mdtE	Multidrug resistance protein mdtE precursor	[TP0840-TP0965 (0.8653204)]
COG0477	COG0845	c2085	ydiM	Inner membrane transport protein ydiM	c4324	mdtE	Multidrug resistance protein mdtE precursor	[TP0840-TP0965 (0.8653204)]
COG0477	COG0845	c3882	garP	Probable galactarate transporter (D-galactarate permease)	c3574	hlyD	Hemolysin secretion protein D, plasmid	[TP0840-TP0965 (0.8653204)]
COG0477	COG0845	c2237	yebQ	Hypothetical transport protein yebQ	c3574	hlyD	Hemolysin secretion protein D, plasmid	[TP0840-TP0965 (0.8653204)]
COG0477	COG0845	c4921	c4921	Hypothetical transport protein yjjL	c0362	c0362	Putative membrane spanning export protein	[TP0840-TP0965 (0.8653204)]
COG0477	COG0845	c1319	mdtG	Multidrug resistance protein mdtG	c1014	macA	Macrolide-specific efflux protein macA precursor	[TP0840-TP0965 (0.8653204)]
COG0477	COG0845	c3529	galP	Galactose-proton symporter (Galactose transporter)	c0581	lir	Acriflavine resistance protein A precursor	[TP0840-TP0965 (0.8653204)]
COG0477	COG0845	c3330	ygcS	Inner membrane metabolite transport protein ygcS	c1761	c1761	Acriflavine resistance protein A	[TP0840-TP0965 (0.8653204)]
COG0477	COG0845	c3333	yqcE	Inner membrane protein yqcE	c0660	cusB	Cation efflux system protein cusB precursor	[TP0840-TP0965 (0.8653204)]
COG0477	COG0845	c1987	ynfM	Inner membrane transport protein ynfM	c0362	c0362	Putative membrane spanning export protein	[TP0840-TP0965 (0.8653204)]
COG0477	COG0845	c3112	kgtP	Alpha-ketoglutarate permease	c2600	mdtA	Multidrug resistance protein mdtA precursor (Multidrug transporter mdtA)	[TP0840-TP0965 (0.8653204)]
COG0477	COG0845	c2788	yfaV	Inner membrane transport protein yfaV	c3574	hlyD	Hemolysin secretion protein D, plasmid	[TP0840-TP0965 (0.8653204)]
COG0477	COG0845	c0599	fsr	Fosmidomycin resistance protein	c1761	c1761	Acriflavine resistance protein A	[TP0840-TP0965 (0.8653204)]
COG0477	COG0845	c3438	araE	Arabinose-proton symporter (Arabinose transporter)	c0362	c0362	Putative membrane spanning export protein	[TP0840-TP0965 (0.8653204)]
COG0477	COG0845	c5116	proP	Proline/betaine transporter (Proline porter II) (PPII)	c4031	envC	Acriflavine resistance protein E precursor (Protein envC)	[TP0840-TP0965 (0.8653204)]
COG0477	COG0845	c4612	dgoT	D-galactonate transporter	c0362	c0362	Putative membrane spanning export protein	[TP0840-TP0965 (0.8653204)]
COG0477	COG0845	c3637	nanT2	Putative sialic acid transporter 2 (Sialic acid permease 2)	c0581	lir	Acriflavine resistance protein A precursor	[TP0840-TP0965 (0.8653204)]
COG0477	COG0845	c4830	c4830	Shikimate transporter {UniProtKB/TrEMBL:Q8FBF6}	c3574	hlyD	Hemolysin secretion protein D, plasmid	[TP0840-TP0965 (0.8653204)]
COG0477	COG0845	c2085	ydiM	Inner membrane transport protein ydiM	c1761	c1761	Acriflavine resistance protein A	[TP0840-TP0965 (0.8653204)]
COG0477	COG0845	c2179	ydjK	Hypothetical metabolite transport protein ydjK	c0660	cusB	Cation efflux system protein cusB precursor	[TP0840-TP0965 (0.8653204)]
COG0477	COG0845	c3978	nanT	Putative sialic acid transporter (Sialic acid permease)	c0660	cusB	Cation efflux system protein cusB precursor	[TP0840-TP0965 (0.8653204)]
COG0477	COG0845	c0544	ampG	AmpG protein {UniProtKB/TrEMBL:Q8FKB2}	c0362	c0362	Putative membrane spanning export protein	[TP0840-TP0965 (0.8653204)]
COG0477	COG0845	c2086	ydiN	Inner membrane transport protein ydiN	c1231	cvaA	Colicin V secretion protein cvaA	[TP0840-TP0965 (0.8653204)]
COG0477	COG0845	c1766	c1766	Putative membrane transport protein	c1231	cvaA	Colicin V secretion protein cvaA	[TP0840-TP0965 (0.8653204)]
COG0477	COG0845	c3353	gudP	Probable glucarate transporter (D-glucarate permease)	c4031	envC	Acriflavine resistance protein E precursor (Protein envC)	[TP0840-TP0965 (0.8653204)]
COG0477	COG0845	c0678	entS	Enterobactin exporter entS (Protein p43)	c0660	cusB	Cation efflux system protein cusB precursor	[TP0840-TP0965 (0.8653204)]
COG0477	COG0845	c0055	yaaU	Hypothetical metabolite transport protein yaaU	c4031	envC	Acriflavine resistance protein E precursor (Protein envC)	[TP0840-TP0965 (0.8653204)]
COG0477	COG0845	c5116	proP	Proline/betaine transporter (Proline porter II) (PPII)	c0878	ybhG	Hypothetical UPF0194 membrane protein ybhG	[TP0840-TP0965 (0.8653204)]
COG0477	COG0845	c4682	yieO	Inner membrane transport protein yieO	c1761	c1761	Acriflavine resistance protein A	[TP0840-TP0965 (0.8653204)]
COG0477	COG0845	c4823	yihN	Inner membrane protein yihN	c0878	ybhG	Hypothetical UPF0194 membrane protein ybhG	[TP0840-TP0965 (0.8653204)]
COG0477	COG0845	c3333	yqcE	Inner membrane protein yqcE	c4324	mdtE	Multidrug resistance protein mdtE precursor	[TP0840-TP0965 (0.8653204)]
COG0477	COG0845	c1319	mdtG	Multidrug resistance protein mdtG	c4031	envC	Acriflavine resistance protein E precursor (Protein envC)	[TP0840-TP0965 (0.8653204)]
COG0477	COG0845	c4495	c4495	Hexuronate transporter {UniProtKB/TrEMBL:Q8FC65}	c0660	cusB	Cation efflux system protein cusB precursor	[TP0840-TP0965 (0.8653204)]
COG0477	COG0845	c0930	ybjJ	Inner membrane protein ybjJ	c1761	c1761	Acriflavine resistance protein A	[TP0840-TP0965 (0.8653204)]
COG0477	COG0845	c2443	shiA	Shikimate transporter {UniProtKB/TrEMBL:Q8FGD5}	c4287	yhiI	Hypothetical protein yhiI precursor	[TP0840-TP0965 (0.8653204)]
COG0477	COG0845	c0678	entS	Enterobactin exporter entS (Protein p43)	c4031	envC	Acriflavine resistance protein E precursor (Protein envC)	[TP0840-TP0965 (0.8653204)]
COG0477	COG0845	c4633	mdtL	Multidrug resistance protein mdtL	c0660	cusB	Cation efflux system protein cusB precursor	[TP0840-TP0965 (0.8653204)]
COG0477	COG0845	c2054	ydhC	Inner membrane transport protein ydhC	c2600	mdtA	Multidrug resistance protein mdtA precursor (Multidrug transporter mdtA)	[TP0840-TP0965 (0.8653204)]
COG0477	COG0845	c0055	yaaU	Hypothetical metabolite transport protein yaaU	c4287	yhiI	Hypothetical protein yhiI precursor	[TP0840-TP0965 (0.8653204)]
COG0477	COG0845	c4682	yieO	Inner membrane transport protein yieO	c0660	cusB	Cation efflux system protein cusB precursor	[TP0840-TP0965 (0.8653204)]
COG0477	COG0845	c0930	ybjJ	Inner membrane protein ybjJ	c1231	cvaA	Colicin V secretion protein cvaA	[TP0840-TP0965 (0.8653204)]
COG0477	COG0845	c3882	garP	Probable galactarate transporter (D-galactarate permease)	c4287	yhiI	Hypothetical protein yhiI precursor	[TP0840-TP0965 (0.8653204)]
COG0477	COG0845	c5022	c5022	Putative transmembrane transport protein	c0878	ybhG	Hypothetical UPF0194 membrane protein ybhG	[TP0840-TP0965 (0.8653204)]
COG0477	COG0845	c3330	ygcS	Inner membrane metabolite transport protein ygcS	c3574	hlyD	Hemolysin secretion protein D, plasmid	[TP0840-TP0965 (0.8653204)]
COG0477	COG0845	c3430	ygeD	Inner membrane protein ygeD	c1231	cvaA	Colicin V secretion protein cvaA	[TP0840-TP0965 (0.8653204)]
COG0477	COG0845	c0678	entS	Enterobactin exporter entS (Protein p43)	c4324	mdtE	Multidrug resistance protein mdtE precursor	[TP0840-TP0965 (0.8653204)]
COG0477	COG0845	c4829	c4829	Hypothetical protein {UniProtKB/TrEMBL:Q8FBF7}	c0660	cusB	Cation efflux system protein cusB precursor	[TP0840-TP0965 (0.8653204)]
COG0477	COG0845	c0678	entS	Enterobactin exporter entS (Protein p43)	c3574	hlyD	Hemolysin secretion protein D, plasmid	[TP0840-TP0965 (0.8653204)]
COG0477	COG0845	c5414	yjiJ	Hypothetical protein yjiJ	c4287	yhiI	Hypothetical protein yhiI precursor	[TP0840-TP0965 (0.8653204)]
COG0477	COG0845	c4139	gutS	Protein tsgA {UniProtKB/Swiss-Prot:P60779}	c1014	macA	Macrolide-specific efflux protein macA precursor	[TP0840-TP0965 (0.8653204)]
COG0477	COG0845	c3637	nanT2	Putative sialic acid transporter 2 (Sialic acid permease 2)	c3574	hlyD	Hemolysin secretion protein D, plasmid	[TP0840-TP0965 (0.8653204)]
COG0477	COG0845	c0544	ampG	AmpG protein {UniProtKB/TrEMBL:Q8FKB2}	c1014	macA	Macrolide-specific efflux protein macA precursor	[TP0840-TP0965 (0.8653204)]
COG0477	COG0845	c3529	galP	Galactose-proton symporter (Galactose transporter)	c0660	cusB	Cation efflux system protein cusB precursor	[TP0840-TP0965 (0.8653204)]
COG0477	COG0845	c0458	lacY	Lactose permease {UniProtKB/TrEMBL:Q8FKG7}	c2600	mdtA	Multidrug resistance protein mdtA precursor (Multidrug transporter mdtA)	[TP0840-TP0965 (0.8653204)]
COG0477	COG0845	c3851	exuT	Hexuronate transporter {UniProtKB/TrEMBL:Q8FDD7}	c2600	mdtA	Multidrug resistance protein mdtA precursor (Multidrug transporter mdtA)	[TP0840-TP0965 (0.8653204)]
COG0477	COG0845	c2420	c2420	Putative cytoplasmic transmembrane protein	c3574	hlyD	Hemolysin secretion protein D, plasmid	[TP0840-TP0965 (0.8653204)]
COG0477	COG0845	c3637	nanT2	Putative sialic acid transporter 2 (Sialic acid permease 2)	c2600	mdtA	Multidrug resistance protein mdtA precursor (Multidrug transporter mdtA)	[TP0840-TP0965 (0.8653204)]
COG0477	COG0845	c4925	c4925	Putative citrate permease	c1014	macA	Macrolide-specific efflux protein macA precursor	[TP0840-TP0965 (0.8653204)]
COG0477	COG0845	c4597	emrD	Multidrug resistance protein D	c0660	cusB	Cation efflux system protein cusB precursor	[TP0840-TP0965 (0.8653204)]
COG0477	COG0845	c1037	ycaD	MFS-type transporter protein ycaD	c0581	lir	Acriflavine resistance protein A precursor	[TP0840-TP0965 (0.8653204)]
COG0477	COG0845	c1969	ydfJ	Inner membrane metabolite transport protein ydfJ	c1761	c1761	Acriflavine resistance protein A	[TP0840-TP0965 (0.8653204)]
COG0477	COG0845	c2420	c2420	Putative cytoplasmic transmembrane protein	c0660	cusB	Cation efflux system protein cusB precursor	[TP0840-TP0965 (0.8653204)]
COG0477	COG0845	c1962	ydeE	Hypothetical MFS-type transporter protein ydeE	c1761	c1761	Acriflavine resistance protein A	[TP0840-TP0965 (0.8653204)]
COG0477	COG0845	c3234	ygaY	Putative transport protein	c4324	mdtE	Multidrug resistance protein mdtE precursor	[TP0840-TP0965 (0.8653204)]
COG0477	COG0845	c2603	yegB	Inner membrane transport protein yegB	c4324	mdtE	Multidrug resistance protein mdtE precursor	[TP0840-TP0965 (0.8653204)]
COG0477	COG0845	c4829	c4829	Hypothetical protein {UniProtKB/TrEMBL:Q8FBF7}	c4287	yhiI	Hypothetical protein yhiI precursor	[TP0840-TP0965 (0.8653204)]
COG0477	COG0845	c3438	araE	Arabinose-proton symporter (Arabinose transporter)	c1761	c1761	Acriflavine resistance protein A	[TP0840-TP0965 (0.8653204)]
COG0477	COG0845	c2085	ydiM	Inner membrane transport protein ydiM	c0581	lir	Acriflavine resistance protein A precursor	[TP0840-TP0965 (0.8653204)]
COG0477	COG0845	c3112	kgtP	Alpha-ketoglutarate permease	c4031	envC	Acriflavine resistance protein E precursor (Protein envC)	[TP0840-TP0965 (0.8653204)]
COG0477	COG0845	c0599	fsr	Fosmidomycin resistance protein	c0660	cusB	Cation efflux system protein cusB precursor	[TP0840-TP0965 (0.8653204)]
COG0477	COG0845	c2054	ydhC	Inner membrane transport protein ydhC	c4324	mdtE	Multidrug resistance protein mdtE precursor	[TP0840-TP0965 (0.8653204)]
COG0477	COG0845	c5298	c5298	Hexuronate transporter {UniProtKB/TrEMBL:Q8FAI0}	c1231	cvaA	Colicin V secretion protein cvaA	[TP0840-TP0965 (0.8653204)]
COG0477	COG0845	c0458	lacY	Lactose permease {UniProtKB/TrEMBL:Q8FKG7}	c1761	c1761	Acriflavine resistance protein A	[TP0840-TP0965 (0.8653204)]
COG0477	COG0845	c1969	ydfJ	Inner membrane metabolite transport protein ydfJ	c0362	c0362	Putative membrane spanning export protein	[TP0840-TP0965 (0.8653204)]
COG0477	COG0845	c3882	garP	Probable galactarate transporter (D-galactarate permease)	c4031	envC	Acriflavine resistance protein E precursor (Protein envC)	[TP0840-TP0965 (0.8653204)]
COG0477	COG0845	c0538	yajR	Inner membrane transport protein yajR	c4287	yhiI	Hypothetical protein yhiI precursor	[TP0840-TP0965 (0.8653204)]
COG0477	COG0845	c5022	c5022	Putative transmembrane transport protein	c0660	cusB	Cation efflux system protein cusB precursor	[TP0840-TP0965 (0.8653204)]
COG0477	COG0845	c1962	ydeE	Hypothetical MFS-type transporter protein ydeE	c0362	c0362	Putative membrane spanning export protein	[TP0840-TP0965 (0.8653204)]
COG0477	COG0845	c3062	hcaT	Probable 3-phenylpropionic acid transporter	c0660	cusB	Cation efflux system protein cusB precursor	[TP0840-TP0965 (0.8653204)]
COG0477	COG0845	c0678	entS	Enterobactin exporter entS (Protein p43)	c2600	mdtA	Multidrug resistance protein mdtA precursor (Multidrug transporter mdtA)	[TP0840-TP0965 (0.8653204)]
COG0477	COG0845	c4334	yhjE	Inner membrane metabolite transport protein yhjE	c0878	ybhG	Hypothetical UPF0194 membrane protein ybhG	[TP0840-TP0965 (0.8653204)]
COG0477	COG0845	c2085	ydiM	Inner membrane transport protein ydiM	c0362	c0362	Putative membrane spanning export protein	[TP0840-TP0965 (0.8653204)]
COG0477	COG0845	c3438	araE	Arabinose-proton symporter (Arabinose transporter)	c4031	envC	Acriflavine resistance protein E precursor (Protein envC)	[TP0840-TP0965 (0.8653204)]
COG0477	COG0845	c4266	yhhS	Hypothetical UPF0226 protein yhhS	c4324	mdtE	Multidrug resistance protein mdtE precursor	[TP0840-TP0965 (0.8653204)]
COG0477	COG0845	c4365	yhjX	Inner membrane protein yhjX	c0878	ybhG	Hypothetical UPF0194 membrane protein ybhG	[TP0840-TP0965 (0.8653204)]
COG0477	COG0845	c4495	c4495	Hexuronate transporter {UniProtKB/TrEMBL:Q8FC65}	c1231	cvaA	Colicin V secretion protein cvaA	[TP0840-TP0965 (0.8653204)]
COG0477	COG0845	c2420	c2420	Putative cytoplasmic transmembrane protein	c4031	envC	Acriflavine resistance protein E precursor (Protein envC)	[TP0840-TP0965 (0.8653204)]
COG0477	COG0845	c4597	emrD	Multidrug resistance protein D	c1231	cvaA	Colicin V secretion protein cvaA	[TP0840-TP0965 (0.8653204)]
COG0477	COG0845	c2420	c2420	Putative cytoplasmic transmembrane protein	c0362	c0362	Putative membrane spanning export protein	[TP0840-TP0965 (0.8653204)]
COG0477	COG0845	c2085	ydiM	Inner membrane transport protein ydiM	c0660	cusB	Cation efflux system protein cusB precursor	[TP0840-TP0965 (0.8653204)]
COG0477	COG0845	c0599	fsr	Fosmidomycin resistance protein	c0581	lir	Acriflavine resistance protein A precursor	[TP0840-TP0965 (0.8653204)]
COG0477	COG0845	c0055	yaaU	Hypothetical metabolite transport protein yaaU	c1014	macA	Macrolide-specific efflux protein macA precursor	[TP0840-TP0965 (0.8653204)]
COG0477	COG0845	c3430	ygeD	Inner membrane protein ygeD	c0878	ybhG	Hypothetical UPF0194 membrane protein ybhG	[TP0840-TP0965 (0.8653204)]
COG0477	COG0845	c2237	yebQ	Hypothetical transport protein yebQ	c0660	cusB	Cation efflux system protein cusB precursor	[TP0840-TP0965 (0.8653204)]
COG0477	COG0845	c4495	c4495	Hexuronate transporter {UniProtKB/TrEMBL:Q8FC65}	c4287	yhiI	Hypothetical protein yhiI precursor	[TP0840-TP0965 (0.8653204)]
COG0477	COG0845	c4597	emrD	Multidrug resistance protein D	c2600	mdtA	Multidrug resistance protein mdtA precursor (Multidrug transporter mdtA)	[TP0840-TP0965 (0.8653204)]
COG0477	COG0845	c4334	yhjE	Inner membrane metabolite transport protein yhjE	c0660	cusB	Cation efflux system protein cusB precursor	[TP0840-TP0965 (0.8653204)]
COG0477	COG0845	c3112	kgtP	Alpha-ketoglutarate permease	c1761	c1761	Acriflavine resistance protein A	[TP0840-TP0965 (0.8653204)]
COG0477	COG0845	c1037	ycaD	MFS-type transporter protein ycaD	c4324	mdtE	Multidrug resistance protein mdtE precursor	[TP0840-TP0965 (0.8653204)]
COG0477	COG0845	c0599	fsr	Fosmidomycin resistance protein	c0362	c0362	Putative membrane spanning export protein	[TP0840-TP0965 (0.8653204)]
COG0477	COG0845	c3353	gudP	Probable glucarate transporter (D-glucarate permease)	c4324	mdtE	Multidrug resistance protein mdtE precursor	[TP0840-TP0965 (0.8653204)]
COG0477	COG0845	c3882	garP	Probable galactarate transporter (D-galactarate permease)	c0878	ybhG	Hypothetical UPF0194 membrane protein ybhG	[TP0840-TP0965 (0.8653204)]
COG0477	COG0845	c4266	yhhS	Hypothetical UPF0226 protein yhhS	c4031	envC	Acriflavine resistance protein E precursor (Protein envC)	[TP0840-TP0965 (0.8653204)]
COG0477	COG0845	c4823	yihN	Inner membrane protein yihN	c0581	lir	Acriflavine resistance protein A precursor	[TP0840-TP0965 (0.8653204)]
COG0477	COG0845	c2054	ydhC	Inner membrane transport protein ydhC	c1231	cvaA	Colicin V secretion protein cvaA	[TP0840-TP0965 (0.8653204)]
COG0477	COG0845	c5116	proP	Proline/betaine transporter (Proline porter II) (PPII)	c1014	macA	Macrolide-specific efflux protein macA precursor	[TP0840-TP0965 (0.8653204)]
COG0477	COG0845	c2788	yfaV	Inner membrane transport protein yfaV	c0581	lir	Acriflavine resistance protein A precursor	[TP0840-TP0965 (0.8653204)]
COG0477	COG0845	c1812	c1812	Hypothetical protein c1812	c0660	cusB	Cation efflux system protein cusB precursor	[TP0840-TP0965 (0.8653204)]
COG0477	COG0845	c1332	mdtH	Multidrug resistance protein mdtH	c0660	cusB	Cation efflux system protein cusB precursor	[TP0840-TP0965 (0.8653204)]
COG0477	COG0845	c0055	yaaU	Hypothetical metabolite transport protein yaaU	c4324	mdtE	Multidrug resistance protein mdtE precursor	[TP0840-TP0965 (0.8653204)]
COG0477	COG0845	c3062	hcaT	Probable 3-phenylpropionic acid transporter	c0581	lir	Acriflavine resistance protein A precursor	[TP0840-TP0965 (0.8653204)]
COG0477	COG0845	c5298	c5298	Hexuronate transporter {UniProtKB/TrEMBL:Q8FAI0}	c4287	yhiI	Hypothetical protein yhiI precursor	[TP0840-TP0965 (0.8653204)]
COG0477	COG0845	c4334	yhjE	Inner membrane metabolite transport protein yhjE	c1231	cvaA	Colicin V secretion protein cvaA	[TP0840-TP0965 (0.8653204)]
COG0477	COG0845	c2054	ydhC	Inner membrane transport protein ydhC	c0581	lir	Acriflavine resistance protein A precursor	[TP0840-TP0965 (0.8653204)]
COG0477	COG0845	c2902	emrY	Multidrug resistance protein Y	c0660	cusB	Cation efflux system protein cusB precursor	[TP0840-TP0965 (0.8653204)]
COG0477	COG0845	c2054	ydhC	Inner membrane transport protein ydhC	c4031	envC	Acriflavine resistance protein E precursor (Protein envC)	[TP0840-TP0965 (0.8653204)]
COG0477	COG0845	c5022	c5022	Putative transmembrane transport protein	c3574	hlyD	Hemolysin secretion protein D, plasmid	[TP0840-TP0965 (0.8653204)]
COG0477	COG0845	c1962	ydeE	Hypothetical MFS-type transporter protein ydeE	c0581	lir	Acriflavine resistance protein A precursor	[TP0840-TP0965 (0.8653204)]
COG0477	COG0845	c3239	emrB	Multidrug resistance protein B	c4031	envC	Acriflavine resistance protein E precursor (Protein envC)	[TP0840-TP0965 (0.8653204)]
COG0477	COG0845	c3851	exuT	Hexuronate transporter {UniProtKB/TrEMBL:Q8FDD7}	c1014	macA	Macrolide-specific efflux protein macA precursor	[TP0840-TP0965 (0.8653204)]
COG0477	COG0845	c4682	yieO	Inner membrane transport protein yieO	c4324	mdtE	Multidrug resistance protein mdtE precursor	[TP0840-TP0965 (0.8653204)]
COG0477	COG0845	c3529	galP	Galactose-proton symporter (Galactose transporter)	c1761	c1761	Acriflavine resistance protein A	[TP0840-TP0965 (0.8653204)]
COG0477	COG0845	c4633	mdtL	Multidrug resistance protein mdtL	c0581	lir	Acriflavine resistance protein A precursor	[TP0840-TP0965 (0.8653204)]
COG0477	COG0845	c1766	c1766	Putative membrane transport protein	c4324	mdtE	Multidrug resistance protein mdtE precursor	[TP0840-TP0965 (0.8653204)]
COG0477	COG0845	c2719	bcr	Bicyclomycin resistance protein (Sulfonamide resistance protein)	c0581	lir	Acriflavine resistance protein A precursor	[TP0840-TP0965 (0.8653204)]
COG0477	COG0845	c2179	ydjK	Hypothetical metabolite transport protein ydjK	c0581	lir	Acriflavine resistance protein A precursor	[TP0840-TP0965 (0.8653204)]
COG0477	COG0845	c4633	mdtL	Multidrug resistance protein mdtL	c4287	yhiI	Hypothetical protein yhiI precursor	[TP0840-TP0965 (0.8653204)]
COG0477	COG0845	c1332	mdtH	Multidrug resistance protein mdtH	c0362	c0362	Putative membrane spanning export protein	[TP0840-TP0965 (0.8653204)]
COG0477	COG0845	c4921	c4921	Hypothetical transport protein yjjL	c4324	mdtE	Multidrug resistance protein mdtE precursor	[TP0840-TP0965 (0.8653204)]
COG0477	COG0845	c0538	yajR	Inner membrane transport protein yajR	c1761	c1761	Acriflavine resistance protein A	[TP0840-TP0965 (0.8653204)]
COG0477	COG0845	c3529	galP	Galactose-proton symporter (Galactose transporter)	c0878	ybhG	Hypothetical UPF0194 membrane protein ybhG	[TP0840-TP0965 (0.8653204)]
COG0477	COG0845	c0930	ybjJ	Inner membrane protein ybjJ	c4031	envC	Acriflavine resistance protein E precursor (Protein envC)	[TP0840-TP0965 (0.8653204)]
COG0477	COG0845	c0930	ybjJ	Inner membrane protein ybjJ	c4324	mdtE	Multidrug resistance protein mdtE precursor	[TP0840-TP0965 (0.8653204)]
COG0477	COG0845	c5298	c5298	Hexuronate transporter {UniProtKB/TrEMBL:Q8FAI0}	c0362	c0362	Putative membrane spanning export protein	[TP0840-TP0965 (0.8653204)]
COG0477	COG0845	c4830	c4830	Shikimate transporter {UniProtKB/TrEMBL:Q8FBF6}	c4287	yhiI	Hypothetical protein yhiI precursor	[TP0840-TP0965 (0.8653204)]
COG0477	COG0845	c3234	ygaY	Putative transport protein	c1014	macA	Macrolide-specific efflux protein macA precursor	[TP0840-TP0965 (0.8653204)]
COG0477	COG0845	c4139	gutS	Protein tsgA {UniProtKB/Swiss-Prot:P60779}	c0878	ybhG	Hypothetical UPF0194 membrane protein ybhG	[TP0840-TP0965 (0.8653204)]
COG0477	COG0845	c1766	c1766	Putative membrane transport protein	c0878	ybhG	Hypothetical UPF0194 membrane protein ybhG	[TP0840-TP0965 (0.8653204)]
COG0477	COG0845	c4633	mdtL	Multidrug resistance protein mdtL	c1231	cvaA	Colicin V secretion protein cvaA	[TP0840-TP0965 (0.8653204)]
COG0477	COG0845	c2443	shiA	Shikimate transporter {UniProtKB/TrEMBL:Q8FGD5}	c1014	macA	Macrolide-specific efflux protein macA precursor	[TP0840-TP0965 (0.8653204)]
COG0477	COG0845	c2603	yegB	Inner membrane transport protein yegB	c0362	c0362	Putative membrane spanning export protein	[TP0840-TP0965 (0.8653204)]
COG0477	COG0845	c1766	c1766	Putative membrane transport protein	c0362	c0362	Putative membrane spanning export protein	[TP0840-TP0965 (0.8653204)]
COG0477	COG0845	c0544	ampG	AmpG protein {UniProtKB/TrEMBL:Q8FKB2}	c0878	ybhG	Hypothetical UPF0194 membrane protein ybhG	[TP0840-TP0965 (0.8653204)]
COG0477	COG0845	c3333	yqcE	Inner membrane protein yqcE	c1231	cvaA	Colicin V secretion protein cvaA	[TP0840-TP0965 (0.8653204)]
COG0477	COG0845	c1812	c1812	Hypothetical protein c1812	c1014	macA	Macrolide-specific efflux protein macA precursor	[TP0840-TP0965 (0.8653204)]
COG0477	COG0845	c3234	ygaY	Putative transport protein	c0878	ybhG	Hypothetical UPF0194 membrane protein ybhG	[TP0840-TP0965 (0.8653204)]
COG0477	COG0845	c0927	cmr	Multidrug translocase mdfA (Chloramphenicol resistance pump cmr)	c1014	macA	Macrolide-specific efflux protein macA precursor	[TP0840-TP0965 (0.8653204)]
COG0477	COG0845	c4612	dgoT	D-galactonate transporter	c0581	lir	Acriflavine resistance protein A precursor	[TP0840-TP0965 (0.8653204)]
COG0477	COG0845	c4830	c4830	Shikimate transporter {UniProtKB/TrEMBL:Q8FBF6}	c1231	cvaA	Colicin V secretion protein cvaA	[TP0840-TP0965 (0.8653204)]
COG0477	COG0845	c4139	gutS	Protein tsgA {UniProtKB/Swiss-Prot:P60779}	c4031	envC	Acriflavine resistance protein E precursor (Protein envC)	[TP0840-TP0965 (0.8653204)]
COG0477	COG0845	c1987	ynfM	Inner membrane transport protein ynfM	c4031	envC	Acriflavine resistance protein E precursor (Protein envC)	[TP0840-TP0965 (0.8653204)]
COG0477	COG0845	c1812	c1812	Hypothetical protein c1812	c4324	mdtE	Multidrug resistance protein mdtE precursor	[TP0840-TP0965 (0.8653204)]
COG0477	COG0845	c2603	yegB	Inner membrane transport protein yegB	c0878	ybhG	Hypothetical UPF0194 membrane protein ybhG	[TP0840-TP0965 (0.8653204)]
COG0477	COG0845	c4829	c4829	Hypothetical protein {UniProtKB/TrEMBL:Q8FBF7}	c1014	macA	Macrolide-specific efflux protein macA precursor	[TP0840-TP0965 (0.8653204)]
COG0477	COG0845	c0458	lacY	Lactose permease {UniProtKB/TrEMBL:Q8FKG7}	c4324	mdtE	Multidrug resistance protein mdtE precursor	[TP0840-TP0965 (0.8653204)]
COG0477	COG0845	c1766	c1766	Putative membrane transport protein	c1014	macA	Macrolide-specific efflux protein macA precursor	[TP0840-TP0965 (0.8653204)]
COG0477	COG0845	c0538	yajR	Inner membrane transport protein yajR	c4324	mdtE	Multidrug resistance protein mdtE precursor	[TP0840-TP0965 (0.8653204)]
COG0477	COG0845	c4925	c4925	Putative citrate permease	c0660	cusB	Cation efflux system protein cusB precursor	[TP0840-TP0965 (0.8653204)]
COG0477	COG0845	c0458	lacY	Lactose permease {UniProtKB/TrEMBL:Q8FKG7}	c4031	envC	Acriflavine resistance protein E precursor (Protein envC)	[TP0840-TP0965 (0.8653204)]
COG0477	COG0845	c0544	ampG	AmpG protein {UniProtKB/TrEMBL:Q8FKB2}	c4324	mdtE	Multidrug resistance protein mdtE precursor	[TP0840-TP0965 (0.8653204)]
COG0477	COG0845	c2603	yegB	Inner membrane transport protein yegB	c2600	mdtA	Multidrug resistance protein mdtA precursor (Multidrug transporter mdtA)	[TP0840-TP0965 (0.8653204)]
COG0477	COG0845	c1969	ydfJ	Inner membrane metabolite transport protein ydfJ	c1014	macA	Macrolide-specific efflux protein macA precursor	[TP0840-TP0965 (0.8653204)]
COG0477	COG0845	c1332	mdtH	Multidrug resistance protein mdtH	c3574	hlyD	Hemolysin secretion protein D, plasmid	[TP0840-TP0965 (0.8653204)]
COG0477	COG0845	c2173	ydjE	Inner membrane metabolite transport protein ydjE	c1761	c1761	Acriflavine resistance protein A	[TP0840-TP0965 (0.8653204)]
COG0477	COG0845	c2603	yegB	Inner membrane transport protein yegB	c0660	cusB	Cation efflux system protein cusB precursor	[TP0840-TP0965 (0.8653204)]
COG0477	COG0845	c2237	yebQ	Hypothetical transport protein yebQ	c1014	macA	Macrolide-specific efflux protein macA precursor	[TP0840-TP0965 (0.8653204)]
COG0477	COG0845	c3234	ygaY	Putative transport protein	c4287	yhiI	Hypothetical protein yhiI precursor	[TP0840-TP0965 (0.8653204)]
COG0477	COG0845	c4829	c4829	Hypothetical protein {UniProtKB/TrEMBL:Q8FBF7}	c0362	c0362	Putative membrane spanning export protein	[TP0840-TP0965 (0.8653204)]
COG0477	COG0845	c2237	yebQ	Hypothetical transport protein yebQ	c0878	ybhG	Hypothetical UPF0194 membrane protein ybhG	[TP0840-TP0965 (0.8653204)]
COG0477	COG0845	c3430	ygeD	Inner membrane protein ygeD	c0362	c0362	Putative membrane spanning export protein	[TP0840-TP0965 (0.8653204)]
COG0477	COG0845	c4633	mdtL	Multidrug resistance protein mdtL	c3574	hlyD	Hemolysin secretion protein D, plasmid	[TP0840-TP0965 (0.8653204)]
COG0477	COG0845	c3978	nanT	Putative sialic acid transporter (Sialic acid permease)	c3574	hlyD	Hemolysin secretion protein D, plasmid	[TP0840-TP0965 (0.8653204)]
COG0477	COG0845	c2173	ydjE	Inner membrane metabolite transport protein ydjE	c1014	macA	Macrolide-specific efflux protein macA precursor	[TP0840-TP0965 (0.8653204)]
COG0477	COG0845	c2237	yebQ	Hypothetical transport protein yebQ	c0362	c0362	Putative membrane spanning export protein	[TP0840-TP0965 (0.8653204)]
COG0477	COG0845	c3851	exuT	Hexuronate transporter {UniProtKB/TrEMBL:Q8FDD7}	c0581	lir	Acriflavine resistance protein A precursor	[TP0840-TP0965 (0.8653204)]
COG0477	COG0845	c2179	ydjK	Hypothetical metabolite transport protein ydjK	c1761	c1761	Acriflavine resistance protein A	[TP0840-TP0965 (0.8653204)]
COG0477	COG0845	c3062	hcaT	Probable 3-phenylpropionic acid transporter	c0878	ybhG	Hypothetical UPF0194 membrane protein ybhG	[TP0840-TP0965 (0.8653204)]
COG0477	COG0845	c1812	c1812	Hypothetical protein c1812	c4031	envC	Acriflavine resistance protein E precursor (Protein envC)	[TP0840-TP0965 (0.8653204)]
COG0477	COG0845	c1969	ydfJ	Inner membrane metabolite transport protein ydfJ	c1231	cvaA	Colicin V secretion protein cvaA	[TP0840-TP0965 (0.8653204)]
COG0477	COG0845	c4597	emrD	Multidrug resistance protein D	c0878	ybhG	Hypothetical UPF0194 membrane protein ybhG	[TP0840-TP0965 (0.8653204)]
COG0477	COG0845	c5116	proP	Proline/betaine transporter (Proline porter II) (PPII)	c0660	cusB	Cation efflux system protein cusB precursor	[TP0840-TP0965 (0.8653204)]
COG0477	COG0845	c4612	dgoT	D-galactonate transporter	c4324	mdtE	Multidrug resistance protein mdtE precursor	[TP0840-TP0965 (0.8653204)]
COG0477	COG0845	c3239	emrB	Multidrug resistance protein B	c0362	c0362	Putative membrane spanning export protein	[TP0840-TP0965 (0.8653204)]
COG0477	COG0845	c4612	dgoT	D-galactonate transporter	c0878	ybhG	Hypothetical UPF0194 membrane protein ybhG	[TP0840-TP0965 (0.8653204)]
COG0477	COG0845	c2902	emrY	Multidrug resistance protein Y	c1761	c1761	Acriflavine resistance protein A	[TP0840-TP0965 (0.8653204)]
COG0477	COG0845	c1812	c1812	Hypothetical protein c1812	c1761	c1761	Acriflavine resistance protein A	[TP0840-TP0965 (0.8653204)]
COG0477	COG0845	c4612	dgoT	D-galactonate transporter	c4287	yhiI	Hypothetical protein yhiI precursor	[TP0840-TP0965 (0.8653204)]
COG0477	COG0845	c0930	ybjJ	Inner membrane protein ybjJ	c0660	cusB	Cation efflux system protein cusB precursor	[TP0840-TP0965 (0.8653204)]
COG0477	COG0845	c2054	ydhC	Inner membrane transport protein ydhC	c3574	hlyD	Hemolysin secretion protein D, plasmid	[TP0840-TP0965 (0.8653204)]
COG0477	COG0845	c4921	c4921	Hypothetical transport protein yjjL	c0581	lir	Acriflavine resistance protein A precursor	[TP0840-TP0965 (0.8653204)]
COG0477	COG0845	c4829	c4829	Hypothetical protein {UniProtKB/TrEMBL:Q8FBF7}	c4324	mdtE	Multidrug resistance protein mdtE precursor	[TP0840-TP0965 (0.8653204)]
COG0477	COG0845	c3438	araE	Arabinose-proton symporter (Arabinose transporter)	c1014	macA	Macrolide-specific efflux protein macA precursor	[TP0840-TP0965 (0.8653204)]
COG0477	COG0845	c2237	yebQ	Hypothetical transport protein yebQ	c0581	lir	Acriflavine resistance protein A precursor	[TP0840-TP0965 (0.8653204)]
COG0477	COG0845	c2237	yebQ	Hypothetical transport protein yebQ	c2600	mdtA	Multidrug resistance protein mdtA precursor (Multidrug transporter mdtA)	[TP0840-TP0965 (0.8653204)]
COG0477	COG0845	c4612	dgoT	D-galactonate transporter	c3574	hlyD	Hemolysin secretion protein D, plasmid	[TP0840-TP0965 (0.8653204)]
COG0477	COG0845	c3062	hcaT	Probable 3-phenylpropionic acid transporter	c4324	mdtE	Multidrug resistance protein mdtE precursor	[TP0840-TP0965 (0.8653204)]
COG0477	COG0845	c4495	c4495	Hexuronate transporter {UniProtKB/TrEMBL:Q8FC65}	c4031	envC	Acriflavine resistance protein E precursor (Protein envC)	[TP0840-TP0965 (0.8653204)]
COG0477	COG0845	c1969	ydfJ	Inner membrane metabolite transport protein ydfJ	c2600	mdtA	Multidrug resistance protein mdtA precursor (Multidrug transporter mdtA)	[TP0840-TP0965 (0.8653204)]
COG0477	COG0845	c2603	yegB	Inner membrane transport protein yegB	c4287	yhiI	Hypothetical protein yhiI precursor	[TP0840-TP0965 (0.8653204)]
COG0477	COG0845	c1319	mdtG	Multidrug resistance protein mdtG	c0362	c0362	Putative membrane spanning export protein	[TP0840-TP0965 (0.8653204)]
COG0477	COG0845	c5116	proP	Proline/betaine transporter (Proline porter II) (PPII)	c0362	c0362	Putative membrane spanning export protein	[TP0840-TP0965 (0.8653204)]
COG0477	COG0845	c4633	mdtL	Multidrug resistance protein mdtL	c2600	mdtA	Multidrug resistance protein mdtA precursor (Multidrug transporter mdtA)	[TP0840-TP0965 (0.8653204)]
COG0477	COG0845	c3239	emrB	Multidrug resistance protein B	c1231	cvaA	Colicin V secretion protein cvaA	[TP0840-TP0965 (0.8653204)]
COG0477	COG0845	c3430	ygeD	Inner membrane protein ygeD	c3574	hlyD	Hemolysin secretion protein D, plasmid	[TP0840-TP0965 (0.8653204)]
COG0477	COG0845	c2085	ydiM	Inner membrane transport protein ydiM	c1014	macA	Macrolide-specific efflux protein macA precursor	[TP0840-TP0965 (0.8653204)]
COG0477	COG0845	c1962	ydeE	Hypothetical MFS-type transporter protein ydeE	c1014	macA	Macrolide-specific efflux protein macA precursor	[TP0840-TP0965 (0.8653204)]
COG0477	COG0845	c1319	mdtG	Multidrug resistance protein mdtG	c4287	yhiI	Hypothetical protein yhiI precursor	[TP0840-TP0965 (0.8653204)]
COG0477	COG0845	c2420	c2420	Putative cytoplasmic transmembrane protein	c1014	macA	Macrolide-specific efflux protein macA precursor	[TP0840-TP0965 (0.8653204)]
COG0477	COG0845	c4925	c4925	Putative citrate permease	c1231	cvaA	Colicin V secretion protein cvaA	[TP0840-TP0965 (0.8653204)]
COG0477	COG0845	c2179	ydjK	Hypothetical metabolite transport protein ydjK	c0362	c0362	Putative membrane spanning export protein	[TP0840-TP0965 (0.8653204)]
COG0477	COG0845	c2237	yebQ	Hypothetical transport protein yebQ	c1761	c1761	Acriflavine resistance protein A	[TP0840-TP0965 (0.8653204)]
COG0477	COG0845	c3851	exuT	Hexuronate transporter {UniProtKB/TrEMBL:Q8FDD7}	c4031	envC	Acriflavine resistance protein E precursor (Protein envC)	[TP0840-TP0965 (0.8653204)]
COG0477	COG0845	c3978	nanT	Putative sialic acid transporter (Sialic acid permease)	c4324	mdtE	Multidrug resistance protein mdtE precursor	[TP0840-TP0965 (0.8653204)]
COG0477	COG0845	c2173	ydjE	Inner membrane metabolite transport protein ydjE	c4287	yhiI	Hypothetical protein yhiI precursor	[TP0840-TP0965 (0.8653204)]
COG0477	COG0845	c4829	c4829	Hypothetical protein {UniProtKB/TrEMBL:Q8FBF7}	c4031	envC	Acriflavine resistance protein E precursor (Protein envC)	[TP0840-TP0965 (0.8653204)]
COG0477	COG0845	c0544	ampG	AmpG protein {UniProtKB/TrEMBL:Q8FKB2}	c0660	cusB	Cation efflux system protein cusB precursor	[TP0840-TP0965 (0.8653204)]
COG0477	COG0845	c2420	c2420	Putative cytoplasmic transmembrane protein	c4324	mdtE	Multidrug resistance protein mdtE precursor	[TP0840-TP0965 (0.8653204)]
COG0477	COG0845	c0055	yaaU	Hypothetical metabolite transport protein yaaU	c0878	ybhG	Hypothetical UPF0194 membrane protein ybhG	[TP0840-TP0965 (0.8653204)]
COG0477	COG0845	c2237	yebQ	Hypothetical transport protein yebQ	c4031	envC	Acriflavine resistance protein E precursor (Protein envC)	[TP0840-TP0965 (0.8653204)]
COG0477	COG0845	c4633	mdtL	Multidrug resistance protein mdtL	c4324	mdtE	Multidrug resistance protein mdtE precursor	[TP0840-TP0965 (0.8653204)]
COG0477	COG0845	c2706	setB	Sugar efflux transporter B	c3574	hlyD	Hemolysin secretion protein D, plasmid	[TP0840-TP0965 (0.8653204)]
COG0477	COG0845	c2788	yfaV	Inner membrane transport protein yfaV	c0878	ybhG	Hypothetical UPF0194 membrane protein ybhG	[TP0840-TP0965 (0.8653204)]
COG0477	COG0845	c2054	ydhC	Inner membrane transport protein ydhC	c0362	c0362	Putative membrane spanning export protein	[TP0840-TP0965 (0.8653204)]
COG0477	COG0845	c3529	galP	Galactose-proton symporter (Galactose transporter)	c4287	yhiI	Hypothetical protein yhiI precursor	[TP0840-TP0965 (0.8653204)]
COG0477	COG0845	c5116	proP	Proline/betaine transporter (Proline porter II) (PPII)	c1761	c1761	Acriflavine resistance protein A	[TP0840-TP0965 (0.8653204)]
COG0477	COG0845	c4597	emrD	Multidrug resistance protein D	c4287	yhiI	Hypothetical protein yhiI precursor	[TP0840-TP0965 (0.8653204)]
COG0477	COG0845	c4823	yihN	Inner membrane protein yihN	c4324	mdtE	Multidrug resistance protein mdtE precursor	[TP0840-TP0965 (0.8653204)]
COG0477	COG0845	c4365	yhjX	Inner membrane protein yhjX	c3574	hlyD	Hemolysin secretion protein D, plasmid	[TP0840-TP0965 (0.8653204)]
COG0477	COG0845	c1812	c1812	Hypothetical protein c1812	c2600	mdtA	Multidrug resistance protein mdtA precursor (Multidrug transporter mdtA)	[TP0840-TP0965 (0.8653204)]
COG0477	COG0845	c3882	garP	Probable galactarate transporter (D-galactarate permease)	c1014	macA	Macrolide-specific efflux protein macA precursor	[TP0840-TP0965 (0.8653204)]
COG0477	COG0845	c0055	yaaU	Hypothetical metabolite transport protein yaaU	c3574	hlyD	Hemolysin secretion protein D, plasmid	[TP0840-TP0965 (0.8653204)]
COG0477	COG0845	c0055	yaaU	Hypothetical metabolite transport protein yaaU	c0581	lir	Acriflavine resistance protein A precursor	[TP0840-TP0965 (0.8653204)]
COG0477	COG0845	c2086	ydiN	Inner membrane transport protein ydiN	c2600	mdtA	Multidrug resistance protein mdtA precursor (Multidrug transporter mdtA)	[TP0840-TP0965 (0.8653204)]
COG0477	COG0845	c0930	ybjJ	Inner membrane protein ybjJ	c1014	macA	Macrolide-specific efflux protein macA precursor	[TP0840-TP0965 (0.8653204)]
COG0477	COG0845	c0538	yajR	Inner membrane transport protein yajR	c4031	envC	Acriflavine resistance protein E precursor (Protein envC)	[TP0840-TP0965 (0.8653204)]
COG0477	COG0845	c4495	c4495	Hexuronate transporter {UniProtKB/TrEMBL:Q8FC65}	c4324	mdtE	Multidrug resistance protein mdtE precursor	[TP0840-TP0965 (0.8653204)]
COG0477	COG0845	c4925	c4925	Putative citrate permease	c1761	c1761	Acriflavine resistance protein A	[TP0840-TP0965 (0.8653204)]
COG0477	COG0845	c4266	yhhS	Hypothetical UPF0226 protein yhhS	c3574	hlyD	Hemolysin secretion protein D, plasmid	[TP0840-TP0965 (0.8653204)]
COG0477	COG0845	c0458	lacY	Lactose permease {UniProtKB/TrEMBL:Q8FKG7}	c1231	cvaA	Colicin V secretion protein cvaA	[TP0840-TP0965 (0.8653204)]
COG0477	COG0845	c1037	ycaD	MFS-type transporter protein ycaD	c0660	cusB	Cation efflux system protein cusB precursor	[TP0840-TP0965 (0.8653204)]
COG0477	COG0845	c0544	ampG	AmpG protein {UniProtKB/TrEMBL:Q8FKB2}	c2600	mdtA	Multidrug resistance protein mdtA precursor (Multidrug transporter mdtA)	[TP0840-TP0965 (0.8653204)]
COG0477	COG0845	c0927	cmr	Multidrug translocase mdfA (Chloramphenicol resistance pump cmr)	c1761	c1761	Acriflavine resistance protein A	[TP0840-TP0965 (0.8653204)]
COG0477	COG0845	c2086	ydiN	Inner membrane transport protein ydiN	c0878	ybhG	Hypothetical UPF0194 membrane protein ybhG	[TP0840-TP0965 (0.8653204)]
COG0477	COG0845	c1812	c1812	Hypothetical protein c1812	c0878	ybhG	Hypothetical UPF0194 membrane protein ybhG	[TP0840-TP0965 (0.8653204)]
COG0477	COG0845	c4682	yieO	Inner membrane transport protein yieO	c4287	yhiI	Hypothetical protein yhiI precursor	[TP0840-TP0965 (0.8653204)]
COG0477	COG0845	c4495	c4495	Hexuronate transporter {UniProtKB/TrEMBL:Q8FC65}	c0581	lir	Acriflavine resistance protein A precursor	[TP0840-TP0965 (0.8653204)]
COG0477	COG0845	c2179	ydjK	Hypothetical metabolite transport protein ydjK	c4287	yhiI	Hypothetical protein yhiI precursor	[TP0840-TP0965 (0.8653204)]
COG0477	COG0845	c3438	araE	Arabinose-proton symporter (Arabinose transporter)	c3574	hlyD	Hemolysin secretion protein D, plasmid	[TP0840-TP0965 (0.8653204)]
COG0477	COG0845	c2054	ydhC	Inner membrane transport protein ydhC	c1761	c1761	Acriflavine resistance protein A	[TP0840-TP0965 (0.8653204)]
COG0477	COG0845	c4495	c4495	Hexuronate transporter {UniProtKB/TrEMBL:Q8FC65}	c0878	ybhG	Hypothetical UPF0194 membrane protein ybhG	[TP0840-TP0965 (0.8653204)]
COG0477	COG0845	c4334	yhjE	Inner membrane metabolite transport protein yhjE	c1014	macA	Macrolide-specific efflux protein macA precursor	[TP0840-TP0965 (0.8653204)]
COG0477	COG0845	c2443	shiA	Shikimate transporter {UniProtKB/TrEMBL:Q8FGD5}	c1761	c1761	Acriflavine resistance protein A	[TP0840-TP0965 (0.8653204)]
COG0477	COG0845	c5414	yjiJ	Hypothetical protein yjiJ	c0878	ybhG	Hypothetical UPF0194 membrane protein ybhG	[TP0840-TP0965 (0.8653204)]
COG0477	COG0845	c1987	ynfM	Inner membrane transport protein ynfM	c1761	c1761	Acriflavine resistance protein A	[TP0840-TP0965 (0.8653204)]
COG0477	COG0845	c3333	yqcE	Inner membrane protein yqcE	c2600	mdtA	Multidrug resistance protein mdtA precursor (Multidrug transporter mdtA)	[TP0840-TP0965 (0.8653204)]
COG0477	COG0845	c3333	yqcE	Inner membrane protein yqcE	c4287	yhiI	Hypothetical protein yhiI precursor	[TP0840-TP0965 (0.8653204)]
COG0477	COG0845	c5022	c5022	Putative transmembrane transport protein	c2600	mdtA	Multidrug resistance protein mdtA precursor (Multidrug transporter mdtA)	[TP0840-TP0965 (0.8653204)]
COG0477	COG0845	c1987	ynfM	Inner membrane transport protein ynfM	c0581	lir	Acriflavine resistance protein A precursor	[TP0840-TP0965 (0.8653204)]
COG0477	COG0845	c3112	kgtP	Alpha-ketoglutarate permease	c3574	hlyD	Hemolysin secretion protein D, plasmid	[TP0840-TP0965 (0.8653204)]
COG0477	COG0845	c3239	emrB	Multidrug resistance protein B	c0660	cusB	Cation efflux system protein cusB precursor	[TP0840-TP0965 (0.8653204)]
COG0477	COG0845	c1332	mdtH	Multidrug resistance protein mdtH	c4031	envC	Acriflavine resistance protein E precursor (Protein envC)	[TP0840-TP0965 (0.8653204)]
COG0477	COG0845	c2719	bcr	Bicyclomycin resistance protein (Sulfonamide resistance protein)	c1014	macA	Macrolide-specific efflux protein macA precursor	[TP0840-TP0965 (0.8653204)]
COG0477	COG0845	c0055	yaaU	Hypothetical metabolite transport protein yaaU	c0362	c0362	Putative membrane spanning export protein	[TP0840-TP0965 (0.8653204)]
COG0477	COG0845	c3239	emrB	Multidrug resistance protein B	c1761	c1761	Acriflavine resistance protein A	[TP0840-TP0965 (0.8653204)]
COG0477	COG0845	c3112	kgtP	Alpha-ketoglutarate permease	c1014	macA	Macrolide-specific efflux protein macA precursor	[TP0840-TP0965 (0.8653204)]
COG0477	COG0845	c3239	emrB	Multidrug resistance protein B	c0581	lir	Acriflavine resistance protein A precursor	[TP0840-TP0965 (0.8653204)]
COG0477	COG0845	c1987	ynfM	Inner membrane transport protein ynfM	c0660	cusB	Cation efflux system protein cusB precursor	[TP0840-TP0965 (0.8653204)]
COG0477	COG0845	c3333	yqcE	Inner membrane protein yqcE	c0878	ybhG	Hypothetical UPF0194 membrane protein ybhG	[TP0840-TP0965 (0.8653204)]
COG0477	COG0845	c0055	yaaU	Hypothetical metabolite transport protein yaaU	c2600	mdtA	Multidrug resistance protein mdtA precursor (Multidrug transporter mdtA)	[TP0840-TP0965 (0.8653204)]
COG0477	COG0845	c1319	mdtG	Multidrug resistance protein mdtG	c3574	hlyD	Hemolysin secretion protein D, plasmid	[TP0840-TP0965 (0.8653204)]
COG0477	COG0845	c4921	c4921	Hypothetical transport protein yjjL	c1014	macA	Macrolide-specific efflux protein macA precursor	[TP0840-TP0965 (0.8653204)]
COG0477	COG0845	c3978	nanT	Putative sialic acid transporter (Sialic acid permease)	c0362	c0362	Putative membrane spanning export protein	[TP0840-TP0965 (0.8653204)]
COG0477	COG0845	c3851	exuT	Hexuronate transporter {UniProtKB/TrEMBL:Q8FDD7}	c4287	yhiI	Hypothetical protein yhiI precursor	[TP0840-TP0965 (0.8653204)]
COG0477	COG0845	c3978	nanT	Putative sialic acid transporter (Sialic acid permease)	c0878	ybhG	Hypothetical UPF0194 membrane protein ybhG	[TP0840-TP0965 (0.8653204)]
COG0477	COG0845	c0599	fsr	Fosmidomycin resistance protein	c4324	mdtE	Multidrug resistance protein mdtE precursor	[TP0840-TP0965 (0.8653204)]
COG0477	COG0845	c4266	yhhS	Hypothetical UPF0226 protein yhhS	c0660	cusB	Cation efflux system protein cusB precursor	[TP0840-TP0965 (0.8653204)]
COG0477	COG0845	c2086	ydiN	Inner membrane transport protein ydiN	c3574	hlyD	Hemolysin secretion protein D, plasmid	[TP0840-TP0965 (0.8653204)]
COG0477	COG0845	c0930	ybjJ	Inner membrane protein ybjJ	c0878	ybhG	Hypothetical UPF0194 membrane protein ybhG	[TP0840-TP0965 (0.8653204)]
COG0477	COG0845	c3353	gudP	Probable glucarate transporter (D-glucarate permease)	c0581	lir	Acriflavine resistance protein A precursor	[TP0840-TP0965 (0.8653204)]
COG0477	COG0845	c4139	gutS	Protein tsgA {UniProtKB/Swiss-Prot:P60779}	c0581	lir	Acriflavine resistance protein A precursor	[TP0840-TP0965 (0.8653204)]
COG0477	COG0845	c0458	lacY	Lactose permease {UniProtKB/TrEMBL:Q8FKG7}	c0660	cusB	Cation efflux system protein cusB precursor	[TP0840-TP0965 (0.8653204)]
COG0305	COG2812	c5026	dnaB	Replicative DNA helicase (EC 3.6.1.-)	c0589	dnaX	DNA polymerase III tau subunit (EC 2.7.7.7) [Contains: DNA polymerase III subunit gamma]	[TP0058-TP1005 (0.7130585)]
COG0188	COG0526	c3760	parC	DNA topoisomerase 4 subunit A (EC 5.99.1.-) (Topoisomerase IV subunit A)	c4804	dsf	Thiol:disulfide interchange protein dsbA precursor	[TP0005-TP0100 (0.7885434)]
COG0188	COG0526	c3760	parC	DNA topoisomerase 4 subunit A (EC 5.99.1.-) (Topoisomerase IV subunit A)	c3107	trxC	Thioredoxin 2 (EC 1.8.1.8) (Protein-disulfide reductase) (Disulfide reductase) (Trx2)	[TP0005-TP0100 (0.7885434)]
COG0188	COG0526	c3760	parC	DNA topoisomerase 4 subunit A (EC 5.99.1.-) (Topoisomerase IV subunit A)	c4701	trxA	Thioredoxin 1 {UniProtKB/Swiss-Prot:P0AA26}	[TP0005-TP0100 (0.7885434)]
COG0188	COG0526	c3760	parC	DNA topoisomerase 4 subunit A (EC 5.99.1.-) (Topoisomerase IV subunit A)	c2732	dsbE	Thiol:disulfide interchange protein dsbE (Cytochrome c biogenesis protein ccmG)	[TP0005-TP0100 (0.7885434)]
COG0188	COG0526	c2773	gyrA	DNA gyrase subunit A {UniProtKB/TrEMBL:Q8FFP1}	c3107	trxC	Thioredoxin 2 (EC 1.8.1.8) (Protein-disulfide reductase) (Disulfide reductase) (Trx2)	[TP0005-TP0100 (0.7885434)]
COG0188	COG0526	c2773	gyrA	DNA gyrase subunit A {UniProtKB/TrEMBL:Q8FFP1}	c3786	c_3786	Thiol:disulfide interchange protein dsbA-like precursor	[TP0005-TP0100 (0.7885434)]
COG0188	COG0526	c2773	gyrA	DNA gyrase subunit A {UniProtKB/TrEMBL:Q8FFP1}	c2732	dsbE	Thiol:disulfide interchange protein dsbE (Cytochrome c biogenesis protein ccmG)	[TP0005-TP0100 (0.7885434)]
COG0188	COG0526	c3760	parC	DNA topoisomerase 4 subunit A (EC 5.99.1.-) (Topoisomerase IV subunit A)	c3786	c_3786	Thiol:disulfide interchange protein dsbA-like precursor	[TP0005-TP0100 (0.7885434)]
COG0188	COG0526	c2773	gyrA	DNA gyrase subunit A {UniProtKB/TrEMBL:Q8FFP1}	c4701	trxA	Thioredoxin 1 {UniProtKB/Swiss-Prot:P0AA26}	[TP0005-TP0100 (0.7885434)]
COG0188	COG0526	c2773	gyrA	DNA gyrase subunit A {UniProtKB/TrEMBL:Q8FFP1}	c4804	dsf	Thiol:disulfide interchange protein dsbA precursor	[TP0005-TP0100 (0.7885434)]
COG0526	COG0771	c3107	trxC	Thioredoxin 2 (EC 1.8.1.8) (Protein-disulfide reductase) (Disulfide reductase) (Trx2)	c0106	murD	UDP-N-acetylmuramoylalanine--D-glutamate ligase (EC 6.3.2.9) (UDP-N- acetylmuramoyl-L-alanyl-D-glutamate synthetase) (D-glutamic acid- adding enzyme)	[TP0100-TP0903 (0.59509045)]
COG0526	COG0771	c2732	dsbE	Thiol:disulfide interchange protein dsbE (Cytochrome c biogenesis protein ccmG)	c0106	murD	UDP-N-acetylmuramoylalanine--D-glutamate ligase (EC 6.3.2.9) (UDP-N- acetylmuramoyl-L-alanyl-D-glutamate synthetase) (D-glutamic acid- adding enzyme)	[TP0100-TP0903 (0.59509045)]
COG0526	COG0771	c4804	dsf	Thiol:disulfide interchange protein dsbA precursor	c0106	murD	UDP-N-acetylmuramoylalanine--D-glutamate ligase (EC 6.3.2.9) (UDP-N- acetylmuramoyl-L-alanyl-D-glutamate synthetase) (D-glutamic acid- adding enzyme)	[TP0100-TP0903 (0.59509045)]
COG0526	COG0771	c4701	trxA	Thioredoxin 1 {UniProtKB/Swiss-Prot:P0AA26}	c0106	murD	UDP-N-acetylmuramoylalanine--D-glutamate ligase (EC 6.3.2.9) (UDP-N- acetylmuramoyl-L-alanyl-D-glutamate synthetase) (D-glutamic acid- adding enzyme)	[TP0100-TP0903 (0.59509045)]
COG0526	COG0771	c3786	c_3786	Thiol:disulfide interchange protein dsbA-like precursor	c0106	murD	UDP-N-acetylmuramoylalanine--D-glutamate ligase (EC 6.3.2.9) (UDP-N- acetylmuramoyl-L-alanyl-D-glutamate synthetase) (D-glutamic acid- adding enzyme)	[TP0100-TP0903 (0.59509045)]
COG1283	COG1286	c4979	yjbB	Hypothetical protein yjbB	c2857	dedE	Colicin V production protein (Protein dedE) (Pur regulon 18 kDa protein)	[TP0771-TP0522 (0.80866665)]
COG0143	COG0845	c2642	metG	Methionyl-tRNA synthetase (EC 6.1.1.10) (Methionine--tRNA ligase) (MetRS)	c1231	cvaA	Colicin V secretion protein cvaA	[TP0798-TP0965 (0.7246752)]
COG0143	COG0845	c2642	metG	Methionyl-tRNA synthetase (EC 6.1.1.10) (Methionine--tRNA ligase) (MetRS)	c1014	macA	Macrolide-specific efflux protein macA precursor	[TP0798-TP0965 (0.7246752)]
COG0143	COG0845	c2642	metG	Methionyl-tRNA synthetase (EC 6.1.1.10) (Methionine--tRNA ligase) (MetRS)	c0878	ybhG	Hypothetical UPF0194 membrane protein ybhG	[TP0798-TP0965 (0.7246752)]
COG0143	COG0845	c2642	metG	Methionyl-tRNA synthetase (EC 6.1.1.10) (Methionine--tRNA ligase) (MetRS)	c2600	mdtA	Multidrug resistance protein mdtA precursor (Multidrug transporter mdtA)	[TP0798-TP0965 (0.7246752)]
COG0143	COG0845	c2642	metG	Methionyl-tRNA synthetase (EC 6.1.1.10) (Methionine--tRNA ligase) (MetRS)	c0581	lir	Acriflavine resistance protein A precursor	[TP0798-TP0965 (0.7246752)]
COG0143	COG0845	c2642	metG	Methionyl-tRNA synthetase (EC 6.1.1.10) (Methionine--tRNA ligase) (MetRS)	c0362	c0362	Putative membrane spanning export protein	[TP0798-TP0965 (0.7246752)]
COG0143	COG0845	c2642	metG	Methionyl-tRNA synthetase (EC 6.1.1.10) (Methionine--tRNA ligase) (MetRS)	c3574	hlyD	Hemolysin secretion protein D, plasmid	[TP0798-TP0965 (0.7246752)]
COG0143	COG0845	c2642	metG	Methionyl-tRNA synthetase (EC 6.1.1.10) (Methionine--tRNA ligase) (MetRS)	c0660	cusB	Cation efflux system protein cusB precursor	[TP0798-TP0965 (0.7246752)]
COG0143	COG0845	c2642	metG	Methionyl-tRNA synthetase (EC 6.1.1.10) (Methionine--tRNA ligase) (MetRS)	c4031	envC	Acriflavine resistance protein E precursor (Protein envC)	[TP0798-TP0965 (0.7246752)]
COG0143	COG0845	c2642	metG	Methionyl-tRNA synthetase (EC 6.1.1.10) (Methionine--tRNA ligase) (MetRS)	c1761	c1761	Acriflavine resistance protein A	[TP0798-TP0965 (0.7246752)]
COG0143	COG0845	c2642	metG	Methionyl-tRNA synthetase (EC 6.1.1.10) (Methionine--tRNA ligase) (MetRS)	c4287	yhiI	Hypothetical protein yhiI precursor	[TP0798-TP0965 (0.7246752)]
COG0143	COG0845	c2642	metG	Methionyl-tRNA synthetase (EC 6.1.1.10) (Methionine--tRNA ligase) (MetRS)	c4324	mdtE	Multidrug resistance protein mdtE precursor	[TP0798-TP0965 (0.7246752)]
COG1536	COG1868	c2355	fliG	Flagellar motor switch protein fliG	c2362	fliM	Flagellar motor switch protein fliM	[TP0026-TP0721 (0.9539454)]
COG0301	COG2080	c0534	thiI	Thiamine biosynthesis protein thiI	c3446	xdhC	Xanthine dehydrogenase iron-sulfur-binding subunit	[TP0559-TP0080 (0.5968554)]
COG0504	COG1475	c3345	pyrG	CTP synthase (EC 6.3.4.2) (UTP--ammonia ligase) (CTP synthetase)	c2484	c2484	Hypothetical protein c2484	[TP0305-TP0271 (0.70252794)]
COG0504	COG1475	c3345	pyrG	CTP synthase (EC 6.3.4.2) (UTP--ammonia ligase) (CTP synthetase)	c0689	ybdM	Hypothetical protein ybdM	[TP0305-TP0271 (0.70252794)]
COG0504	COG1475	c3345	pyrG	CTP synthase (EC 6.3.4.2) (UTP--ammonia ligase) (CTP synthetase)	c5207	c5207	Hypothetical protein {UniProtKB/TrEMBL:Q8FAN5}	[TP0305-TP0271 (0.70252794)]
COG0504	COG1475	c3345	pyrG	CTP synthase (EC 6.3.4.2) (UTP--ammonia ligase) (CTP synthetase)	c5208	c5208	Hypothetical protein {UniProtKB/TrEMBL:Q8FAN4}	[TP0305-TP0271 (0.70252794)]
COG0457	COG3391	c4342	b3530	Cellulose synthase operon protein C	c1877	yncE	Hypothetical protein yncE precursor	[TP0095-TP0421 (0.8119976)]
COG0457	COG3391	c0654	nfrA	Bacteriophage N4 adsorption protein A precursor	c1877	yncE	Hypothetical protein yncE precursor	[TP0095-TP0421 (0.8119976)]
COG0250	COG0772	c4789	rfaH	Transcriptional activator rfaH	c0725	rodA	Rod shape-determining protein rodA	[TP0236-TP0387 (0.7470728)]
COG0250	COG0772	c4789	rfaH	Transcriptional activator rfaH	c0107	ftsW	Cell division protein ftsW	[TP0236-TP0387 (0.7470728)]
COG0250	COG0772	c4937	nusG	Transcription antitermination protein nusG	c0107	ftsW	Cell division protein ftsW	[TP0236-TP0387 (0.7470728)]
COG0250	COG0772	c4937	nusG	Transcription antitermination protein nusG	c0725	rodA	Rod shape-determining protein rodA	[TP0236-TP0387 (0.7470728)]
COG0227	COG0740	c4461	rpmB	50S ribosomal protein L28	c0553	lopP	ATP-dependent Clp protease proteolytic subunit (EC 3.4.21.92) (Endopeptidase Clp) (Caseinolytic protease) (Protease Ti) (Heat shock protein F21.5)	[TP0362-TP0507 (0.75048)]
COG0457	COG0457	c4342	b3530	Cellulose synthase operon protein C	c4342	b3530	Cellulose synthase operon protein C	[TP0067-TP0095 (0.6515529)]
COG0457	COG0457	c0654	nfrA	Bacteriophage N4 adsorption protein A precursor	c0654	nfrA	Bacteriophage N4 adsorption protein A precursor	[TP0067-TP0095 (0.6515529)]
COG0457	COG0457	c0654	nfrA	Bacteriophage N4 adsorption protein A precursor	c4342	b3530	Cellulose synthase operon protein C	[TP0067-TP0095 (0.6515529)]
COG0457	COG0457	c4342	b3530	Cellulose synthase operon protein C	c0654	nfrA	Bacteriophage N4 adsorption protein A precursor	[TP0067-TP0095 (0.6515529)]
COG0445	COG3839	c4669	gidA	tRNA uridine 5-carboxymethylaminomethyl modification enzyme gidA (Glucose-inhibited division protein A)	c4239	ugpC	sn-glycerol-3-phosphate transport ATP-binding protein ugpC	[TP0044-TP0804 (0.81002605)]
COG0445	COG3839	c4669	gidA	tRNA uridine 5-carboxymethylaminomethyl modification enzyme gidA (Glucose-inhibited division protein A)	c1790	ycjV	Hypothetical ABC transporter ATP-binding protein ycjV	[TP0044-TP0804 (0.81002605)]
COG0445	COG3839	c4669	gidA	tRNA uridine 5-carboxymethylaminomethyl modification enzyme gidA (Glucose-inhibited division protein A)	c5005	malK	Maltose/maltodextrin import ATP-binding protein malK (EC 3.6.3.19)	[TP0044-TP0804 (0.81002605)]
COG0103	COG0211	c3984	rpsI	30S ribosomal protein S9	c3942	rpmA	50S ribosomal protein L27	[TP1024-TP0743 (0.87139803)]
COG0457	COG0803	c0654	nfrA	Bacteriophage N4 adsorption protein A precursor	c1600	c1600	SitA protein {UniProtKB/TrEMBL:Q8FI48}	[TP0469-TP0034 (0.86910707)]
COG0457	COG0803	c4342	b3530	Cellulose synthase operon protein C	c1600	c1600	SitA protein {UniProtKB/TrEMBL:Q8FI48}	[TP0469-TP0034 (0.86910707)]
COG0472	COG1512	c0105	murX	Phospho-N-acetylmuramoyl-pentapeptide-transferase (EC 2.7.8.13) (UDP- MurNAc-pentapeptide phosphotransferase)	c3342	c3342	Hypothetical protein ygcG	[TP0345-TP0561 (0.53951585)]
COG0472	COG1512	c0105	murX	Phospho-N-acetylmuramoyl-pentapeptide-transferase (EC 2.7.8.13) (UDP- MurNAc-pentapeptide phosphotransferase)	c3340	c3340	Hypothetical protein c3340	[TP0345-TP0561 (0.53951585)]
COG0472	COG1512	c4704	rfe	Undecaprenyl-phosphate alpha-N-acetylglucosaminyl 1-phosphate transferase (EC 2.7.8.-) (UDP-GlcNAc:undecaprenyl-phosphate GlcNAc-1- phosphate transferase)	c3338	c3338	Hypothetical protein c3338	[TP0345-TP0561 (0.53951585)]
COG0472	COG1512	c4704	rfe	Undecaprenyl-phosphate alpha-N-acetylglucosaminyl 1-phosphate transferase (EC 2.7.8.-) (UDP-GlcNAc:undecaprenyl-phosphate GlcNAc-1- phosphate transferase)	c3340	c3340	Hypothetical protein c3340	[TP0345-TP0561 (0.53951585)]
COG0472	COG1512	c4704	rfe	Undecaprenyl-phosphate alpha-N-acetylglucosaminyl 1-phosphate transferase (EC 2.7.8.-) (UDP-GlcNAc:undecaprenyl-phosphate GlcNAc-1- phosphate transferase)	c3342	c3342	Hypothetical protein ygcG	[TP0345-TP0561 (0.53951585)]
COG0472	COG1512	c0105	murX	Phospho-N-acetylmuramoyl-pentapeptide-transferase (EC 2.7.8.13) (UDP- MurNAc-pentapeptide phosphotransferase)	c3338	c3338	Hypothetical protein c3338	[TP0345-TP0561 (0.53951585)]
COG0530	COG0741	c3956	yrbG	Inner membrane protein yrbG	c1643	sltZ	Membrane-bound lytic murein transglycosylase E (EC 3.2.1.-) (Murein hydrolase E)	[TP1034-TP0043 (0.7823198)]
COG0530	COG0741	c3956	yrbG	Inner membrane protein yrbG	c0248	dniR	Membrane-bound lytic murein transglycosylase D precursor (EC 3.2.1.-) (Murein hydrolase D) (Regulatory protein dniR)	[TP1034-TP0043 (0.7823198)]
COG0530	COG0741	c3956	yrbG	Inner membrane protein yrbG	c3551	mltC	Membrane-bound lytic murein transglycosylase C precursor (EC 3.2.1.-) (Murein hydrolase C)	[TP1034-TP0043 (0.7823198)]
COG0530	COG0741	c3956	yrbG	Inner membrane protein yrbG	c5479	slt	Soluble lytic murein transglycosylase precursor (EC 3.2.1.-) (Slt70) (Exomuramidase)	[TP1034-TP0043 (0.7823198)]
COG1285	COG1684	c4319	yhiD	Hypothetical protein yhiD	c2367	fliR	Flagellar biosynthetic protein fliR	[TP0774-TP0716 (0.78400123)]
COG0621	COG2812	c0920	yliG	Hypothetical UPF0004 protein yliG	c0589	dnaX	DNA polymerase III tau subunit (EC 2.7.7.7) [Contains: DNA polymerase III subunit gamma]	[TP0754-TP1005 (0.5550382)]
COG0621	COG2812	c0747	yleA	Hypothetical UPF0004 protein yleA	c0589	dnaX	DNA polymerase III tau subunit (EC 2.7.7.7) [Contains: DNA polymerase III subunit gamma]	[TP0754-TP1005 (0.5550382)]
COG0739	COG1418	c3443	ygeR	Hypothetical lipoprotein ygeR precursor	c2381	yedJ	Hypothetical protein yedJ	[TP0702-TP1018 (0.7620277)]
COG0739	COG1418	c2270	yebA	Hypothetical metalloprotease yebA precursor (EC 3.4.24.-) (ORFU)	c2381	yedJ	Hypothetical protein yedJ	[TP0702-TP1018 (0.7620277)]
COG0739	COG1418	c3308	nlpD	Lipoprotein nlpD {UniProtKB/TrEMBL:Q8CVS5}	c2381	yedJ	Hypothetical protein yedJ	[TP0702-TP1018 (0.7620277)]
COG0739	COG1344	c3308	nlpD	Lipoprotein nlpD {UniProtKB/TrEMBL:Q8CVS5}	c2338	c2338	Flagellin {UniProtKB/TrEMBL:Q8FGM2}	[TP0702-TP0870 (0.64395046)]
COG0739	COG1344	c3443	ygeR	Hypothetical lipoprotein ygeR precursor	c1352	flaT	Flagellar hook-associated protein 3 (HAP3) (Hook-filament junction protein)	[TP0702-TP0870 (0.64395046)]
COG0739	COG1344	c2270	yebA	Hypothetical metalloprotease yebA precursor (EC 3.4.24.-) (ORFU)	c2338	c2338	Flagellin {UniProtKB/TrEMBL:Q8FGM2}	[TP0702-TP0870 (0.64395046)]
COG0739	COG1344	c3308	nlpD	Lipoprotein nlpD {UniProtKB/TrEMBL:Q8CVS5}	c1352	flaT	Flagellar hook-associated protein 3 (HAP3) (Hook-filament junction protein)	[TP0702-TP0870 (0.64395046)]
COG0739	COG1344	c3443	ygeR	Hypothetical lipoprotein ygeR precursor	c2338	c2338	Flagellin {UniProtKB/TrEMBL:Q8FGM2}	[TP0702-TP0870 (0.64395046)]
COG0739	COG1344	c2270	yebA	Hypothetical metalloprotease yebA precursor (EC 3.4.24.-) (ORFU)	c1352	flaT	Flagellar hook-associated protein 3 (HAP3) (Hook-filament junction protein)	[TP0702-TP0870 (0.64395046)]
COG0442	COG4591	c0235	proS	Prolyl-tRNA synthetase (EC 6.1.1.15) (Proline--tRNA ligase) (ProRS) (Global RNA synthesis factor)	c1391	lolC	Lipoprotein-releasing system transmembrane protein lolC	[TP0160-TP0582 (0.74148)]
COG0442	COG4591	c0235	proS	Prolyl-tRNA synthetase (EC 6.1.1.15) (Proline--tRNA ligase) (ProRS) (Global RNA synthesis factor)	c1393	lolE	Lipoprotein-releasing system transmembrane protein lolE	[TP0160-TP0582 (0.74148)]
COG0693	COG0761	c0535	thiJ	4-methyl-5(B-hydroxyethyl)-thiazole monophosphate	c0033	lytB	4-hydroxy-3-methylbut-2-enyl diphosphate reductase (EC 1.17.1.2)	[TP0445-TP0547 (0.53976095)]
COG0693	COG0761	c4536	c4536	Hypothetical protein c4536	c0033	lytB	4-hydroxy-3-methylbut-2-enyl diphosphate reductase (EC 1.17.1.2)	[TP0445-TP0547 (0.53976095)]
COG0693	COG0761	c2385	hchA	Chaperone protein hchA (Hsp31) (EcHsp31)	c0033	lytB	4-hydroxy-3-methylbut-2-enyl diphosphate reductase (EC 1.17.1.2)	[TP0445-TP0547 (0.53976095)]
COG1536	COG4786	c2355	fliG	Flagellar motor switch protein fliG	c1347	flgG	Flagellar basal-body rod protein flgG (Distal rod protein)	[TP0026-TP0961 (0.8107165)]
COG0223	COG0664	c4048	fmt	Methionyl-tRNA formyltransferase (EC 2.1.2.9)	c4132	cap	Catabolite gene activator (cAMP receptor protein) (cAMP-regulatory protein)	[TP0756-TP0995 (0.69102824)]
COG0223	COG0664	c4048	fmt	Methionyl-tRNA formyltransferase (EC 2.1.2.9)	c1807	fnr	Fumarate and nitrate reduction regulatory protein	[TP0756-TP0995 (0.69102824)]
COG0223	COG0664	c4048	fmt	Methionyl-tRNA formyltransferase (EC 2.1.2.9)	c2697	nsr	Regulatory protein nsr {UniProtKB/TrEMBL:Q8FFT7}	[TP0756-TP0995 (0.69102824)]
COG0697	COG0716	c3941	yhbE	Inner membrane transport protein yhbE	c3356	yqcA	Hypothetical protein yqcA	[TP0986-TP0925 (0.8288174)]
COG0697	COG0716	c4582	yicL	Inner membrane transport protein yicL	c3475	fldB	Flavodoxin-2 {UniProtKB/Swiss-Prot:P0ABY5}	[TP0986-TP0925 (0.8288174)]
COG0697	COG0716	c1902	yddG	Inner membrane protein yddG	c0771	fldA	Flavodoxin-1 {UniProtKB/Swiss-Prot:P61950}	[TP0986-TP0925 (0.8288174)]
COG0697	COG0716	c3941	yhbE	Inner membrane transport protein yhbE	c0771	fldA	Flavodoxin-1 {UniProtKB/Swiss-Prot:P61950}	[TP0986-TP0925 (0.8288174)]
COG0697	COG0716	c4901	yijE	Inner membrane transport protein yijE	c0771	fldA	Flavodoxin-1 {UniProtKB/Swiss-Prot:P61950}	[TP0986-TP0925 (0.8288174)]
COG0697	COG0716	c4749	yigM	Hypothetical membrane protein yigM	c4670	mioC	Protein mioC {UniProtKB/TrEMBL:Q8FBS7}	[TP0986-TP0925 (0.8288174)]
COG0697	COG0716	c5309	ytfF	Inner membrane protein ytfF	c0771	fldA	Flavodoxin-1 {UniProtKB/Swiss-Prot:P61950}	[TP0986-TP0925 (0.8288174)]
COG0697	COG0716	c4857	rhaT	L-rhamnose-proton symporter (L-rhamnose-H(+) transport protein)	c3356	yqcA	Hypothetical protein yqcA	[TP0986-TP0925 (0.8288174)]
COG0697	COG0716	c2800	yfbW	Inner membrane protein yfbW	c3356	yqcA	Hypothetical protein yqcA	[TP0986-TP0925 (0.8288174)]
COG0697	COG0716	c2378	yedA	Inner membrane transport protein yedA	c3356	yqcA	Hypothetical protein yqcA	[TP0986-TP0925 (0.8288174)]
COG0697	COG0716	c3941	yhbE	Inner membrane transport protein yhbE	c4670	mioC	Protein mioC {UniProtKB/TrEMBL:Q8FBS7}	[TP0986-TP0925 (0.8288174)]
COG0697	COG0716	c4901	yijE	Inner membrane transport protein yijE	c4670	mioC	Protein mioC {UniProtKB/TrEMBL:Q8FBS7}	[TP0986-TP0925 (0.8288174)]
COG0697	COG0716	c5309	ytfF	Inner membrane protein ytfF	c3356	yqcA	Hypothetical protein yqcA	[TP0986-TP0925 (0.8288174)]
COG0697	COG0716	c4749	yigM	Hypothetical membrane protein yigM	c3356	yqcA	Hypothetical protein yqcA	[TP0986-TP0925 (0.8288174)]
COG0697	COG0716	c2801	yfbJ	UPF0188 membrane protein yfbJ	c0771	fldA	Flavodoxin-1 {UniProtKB/Swiss-Prot:P61950}	[TP0986-TP0925 (0.8288174)]
COG0697	COG0716	c2801	yfbJ	UPF0188 membrane protein yfbJ	c3475	fldB	Flavodoxin-2 {UniProtKB/Swiss-Prot:P0ABY5}	[TP0986-TP0925 (0.8288174)]
COG0697	COG0716	c1902	yddG	Inner membrane protein yddG	c3475	fldB	Flavodoxin-2 {UniProtKB/Swiss-Prot:P0ABY5}	[TP0986-TP0925 (0.8288174)]
COG0697	COG0716	c2800	yfbW	Inner membrane protein yfbW	c3475	fldB	Flavodoxin-2 {UniProtKB/Swiss-Prot:P0ABY5}	[TP0986-TP0925 (0.8288174)]
COG0697	COG0716	c4582	yicL	Inner membrane transport protein yicL	c0771	fldA	Flavodoxin-1 {UniProtKB/Swiss-Prot:P61950}	[TP0986-TP0925 (0.8288174)]
COG0697	COG0716	c4857	rhaT	L-rhamnose-proton symporter (L-rhamnose-H(+) transport protein)	c3475	fldB	Flavodoxin-2 {UniProtKB/Swiss-Prot:P0ABY5}	[TP0986-TP0925 (0.8288174)]
COG0697	COG0716	c2801	yfbJ	UPF0188 membrane protein yfbJ	c3356	yqcA	Hypothetical protein yqcA	[TP0986-TP0925 (0.8288174)]
COG0697	COG0716	c4582	yicL	Inner membrane transport protein yicL	c4670	mioC	Protein mioC {UniProtKB/TrEMBL:Q8FBS7}	[TP0986-TP0925 (0.8288174)]
COG0697	COG0716	c4901	yijE	Inner membrane transport protein yijE	c3475	fldB	Flavodoxin-2 {UniProtKB/Swiss-Prot:P0ABY5}	[TP0986-TP0925 (0.8288174)]
COG0697	COG0716	c1961	eamA	Probable amino acid metabolite efflux pump	c4670	mioC	Protein mioC {UniProtKB/TrEMBL:Q8FBS7}	[TP0986-TP0925 (0.8288174)]
COG0697	COG0716	c2801	yfbJ	UPF0188 membrane protein yfbJ	c4670	mioC	Protein mioC {UniProtKB/TrEMBL:Q8FBS7}	[TP0986-TP0925 (0.8288174)]
COG0697	COG0716	c2378	yedA	Inner membrane transport protein yedA	c3475	fldB	Flavodoxin-2 {UniProtKB/Swiss-Prot:P0ABY5}	[TP0986-TP0925 (0.8288174)]
COG0697	COG0716	c4582	yicL	Inner membrane transport protein yicL	c3356	yqcA	Hypothetical protein yqcA	[TP0986-TP0925 (0.8288174)]
COG0697	COG0716	c2800	yfbW	Inner membrane protein yfbW	c0771	fldA	Flavodoxin-1 {UniProtKB/Swiss-Prot:P61950}	[TP0986-TP0925 (0.8288174)]
COG0697	COG0716	c4857	rhaT	L-rhamnose-proton symporter (L-rhamnose-H(+) transport protein)	c0771	fldA	Flavodoxin-1 {UniProtKB/Swiss-Prot:P61950}	[TP0986-TP0925 (0.8288174)]
COG0697	COG0716	c5309	ytfF	Inner membrane protein ytfF	c3475	fldB	Flavodoxin-2 {UniProtKB/Swiss-Prot:P0ABY5}	[TP0986-TP0925 (0.8288174)]
COG0697	COG0716	c4749	yigM	Hypothetical membrane protein yigM	c3475	fldB	Flavodoxin-2 {UniProtKB/Swiss-Prot:P0ABY5}	[TP0986-TP0925 (0.8288174)]
COG0697	COG0716	c4749	yigM	Hypothetical membrane protein yigM	c0771	fldA	Flavodoxin-1 {UniProtKB/Swiss-Prot:P61950}	[TP0986-TP0925 (0.8288174)]
COG0697	COG0716	c5309	ytfF	Inner membrane protein ytfF	c4670	mioC	Protein mioC {UniProtKB/TrEMBL:Q8FBS7}	[TP0986-TP0925 (0.8288174)]
COG0697	COG0716	c1902	yddG	Inner membrane protein yddG	c3356	yqcA	Hypothetical protein yqcA	[TP0986-TP0925 (0.8288174)]
COG0697	COG0716	c2378	yedA	Inner membrane transport protein yedA	c0771	fldA	Flavodoxin-1 {UniProtKB/Swiss-Prot:P61950}	[TP0986-TP0925 (0.8288174)]
COG0697	COG0716	c1961	eamA	Probable amino acid metabolite efflux pump	c3475	fldB	Flavodoxin-2 {UniProtKB/Swiss-Prot:P0ABY5}	[TP0986-TP0925 (0.8288174)]
COG0697	COG0716	c4857	rhaT	L-rhamnose-proton symporter (L-rhamnose-H(+) transport protein)	c4670	mioC	Protein mioC {UniProtKB/TrEMBL:Q8FBS7}	[TP0986-TP0925 (0.8288174)]
COG0697	COG0716	c1902	yddG	Inner membrane protein yddG	c4670	mioC	Protein mioC {UniProtKB/TrEMBL:Q8FBS7}	[TP0986-TP0925 (0.8288174)]
COG0697	COG0716	c2800	yfbW	Inner membrane protein yfbW	c4670	mioC	Protein mioC {UniProtKB/TrEMBL:Q8FBS7}	[TP0986-TP0925 (0.8288174)]
COG0697	COG0716	c2378	yedA	Inner membrane transport protein yedA	c4670	mioC	Protein mioC {UniProtKB/TrEMBL:Q8FBS7}	[TP0986-TP0925 (0.8288174)]
COG0697	COG0716	c1961	eamA	Probable amino acid metabolite efflux pump	c0771	fldA	Flavodoxin-1 {UniProtKB/Swiss-Prot:P61950}	[TP0986-TP0925 (0.8288174)]
COG0697	COG0716	c3941	yhbE	Inner membrane transport protein yhbE	c3475	fldB	Flavodoxin-2 {UniProtKB/Swiss-Prot:P0ABY5}	[TP0986-TP0925 (0.8288174)]
COG0697	COG0716	c1961	eamA	Probable amino acid metabolite efflux pump	c3356	yqcA	Hypothetical protein yqcA	[TP0986-TP0925 (0.8288174)]
COG0697	COG0716	c4901	yijE	Inner membrane transport protein yijE	c3356	yqcA	Hypothetical protein yqcA	[TP0986-TP0925 (0.8288174)]
COG0773	COG0817	c5331	mpl	UDP-N-acetylmuramate:L-alanyl-gamma-D-glutamyl-meso-diaminopimelate ligase (EC 6.3.2.-) (Murein peptide ligase)	c2277	ruvC	Crossover junction endodeoxyribonuclease ruvC (EC 3.1.22.4) (Holliday junction nuclease ruvC) (Holliday junction resolvase ruvC)	[TP0341-TP0517 (0.7285616)]
COG0773	COG0817	c0109	murC	UDP-N-acetylmuramate--L-alanine ligase (EC 6.3.2.8) (UDP-N- acetylmuramoyl-L-alanine synthetase)	c2277	ruvC	Crossover junction endodeoxyribonuclease ruvC (EC 3.1.22.4) (Holliday junction nuclease ruvC) (Holliday junction resolvase ruvC)	[TP0341-TP0517 (0.7285616)]
COG0272	COG0773	c2945	ligA	DNA ligase (EC 6.5.1.2) (Polydeoxyribonucleotide synthase [NAD+])	c5331	mpl	UDP-N-acetylmuramate:L-alanyl-gamma-D-glutamyl-meso-diaminopimelate ligase (EC 6.3.2.-) (Murein peptide ligase)	[TP0634-TP0341 (0.8201813)]
COG0272	COG0773	c2945	ligA	DNA ligase (EC 6.5.1.2) (Polydeoxyribonucleotide synthase [NAD+])	c0109	murC	UDP-N-acetylmuramate--L-alanine ligase (EC 6.3.2.8) (UDP-N- acetylmuramoyl-L-alanine synthetase)	[TP0634-TP0341 (0.8201813)]
COG0272	COG0773	c4471	yicF	Hypothetical DNA ligase-like protein yicF	c0109	murC	UDP-N-acetylmuramate--L-alanine ligase (EC 6.3.2.8) (UDP-N- acetylmuramoyl-L-alanine synthetase)	[TP0634-TP0341 (0.8201813)]
COG0272	COG0773	c4471	yicF	Hypothetical DNA ligase-like protein yicF	c5331	mpl	UDP-N-acetylmuramate:L-alanyl-gamma-D-glutamyl-meso-diaminopimelate ligase (EC 6.3.2.-) (Murein peptide ligase)	[TP0634-TP0341 (0.8201813)]
COG1344	COG2882	c2338	c2338	Flagellin {UniProtKB/TrEMBL:Q8FGM2}	c2359	fliJ	Flagellar fliJ protein {UniProtKB/TrEMBL:Q8FGK6}	[TP0868-TP0403 (0.93215036)]
COG1344	COG2882	c1352	flaT	Flagellar hook-associated protein 3 (HAP3) (Hook-filament junction protein)	c2359	fliJ	Flagellar fliJ protein {UniProtKB/TrEMBL:Q8FGK6}	[TP0868-TP0403 (0.93215036)]
COG1512	COG2095	c3338	c3338	Hypothetical protein c3338	c1706	ychE	Hypothetical UPF0056 protein yhcE	[TP0561-TP0988 (0.5704539)]
COG1512	COG2095	c3338	c3338	Hypothetical protein c3338	c4221	yhgN	UPF0056 inner membrane protein yhgN	[TP0561-TP0988 (0.5704539)]
COG1512	COG2095	c3338	c3338	Hypothetical protein c3338	c1951	b1529	Multiple antibiotic resistance protein marC	[TP0561-TP0988 (0.5704539)]
COG1512	COG2095	c3340	c3340	Hypothetical protein c3340	c1951	b1529	Multiple antibiotic resistance protein marC	[TP0561-TP0988 (0.5704539)]
COG1512	COG2095	c3342	c3342	Hypothetical protein ygcG	c4221	yhgN	UPF0056 inner membrane protein yhgN	[TP0561-TP0988 (0.5704539)]
COG1512	COG2095	c3342	c3342	Hypothetical protein ygcG	c1706	ychE	Hypothetical UPF0056 protein yhcE	[TP0561-TP0988 (0.5704539)]
COG1512	COG2095	c3340	c3340	Hypothetical protein c3340	c1706	ychE	Hypothetical UPF0056 protein yhcE	[TP0561-TP0988 (0.5704539)]
COG1512	COG2095	c3342	c3342	Hypothetical protein ygcG	c1951	b1529	Multiple antibiotic resistance protein marC	[TP0561-TP0988 (0.5704539)]
COG1512	COG2095	c3340	c3340	Hypothetical protein c3340	c4221	yhgN	UPF0056 inner membrane protein yhgN	[TP0561-TP0988 (0.5704539)]
COG1652	COG1684	c3213	ygaU	Protein ygaU {UniProtKB/Swiss-Prot:P0ADE7}	c2367	fliR	Flagellar biosynthetic protein fliR	[TP0042-TP0716 (0.75048)]
COG0301	COG0566	c0534	thiI	Thiamine biosynthesis protein thiI	c5264	rlmB	23S rRNA (guanosine-2'-O-)-methyltransferase rlmB (EC 2.1.1.-) (23S rRNA Gm2251 2'-O-methyltransferase)	[TP0559-TP0054 (0.678511)]
COG0301	COG0566	c0534	thiI	Thiamine biosynthesis protein thiI	c3106	yfiF	Hypothetical tRNA/rRNA methyltransferase yfiF (EC 2.1.1.-)	[TP0559-TP0054 (0.678511)]
COG0301	COG0566	c0534	thiI	Thiamine biosynthesis protein thiI	c4476	trmH	tRNA guanosine-2'-O-methyltransferase (EC 2.1.1.34) (tRNA [Gm18] methyltransferase)	[TP0559-TP0054 (0.678511)]
COG0353	COG0514	c0592	recR	Recombination protein recR	c4744	recQ	ATP-dependent DNA helicase recQ (EC 3.6.1.-)	[TP1004-TP0103 (0.6917512)]
COG0353	COG0514	c0592	recR	Recombination protein recR	c4223	c4223	Putative conserved protein	[TP1004-TP0103 (0.6917512)]
COG0036	COG0249	c5091	alsE	D-allulose-6-phosphate 3-epimerase (EC 5.1.3.-)	c3294	fdv	DNA mismatch repair protein mutS	[TP0945-TP0328 (0.6742458)]
COG0036	COG0249	c4156	dod	Ribulose-phosphate 3-epimerase (EC 5.1.3.1) (Pentose-5-phosphate 3- epimerase) (PPE) (R5P3E)	c3294	fdv	DNA mismatch repair protein mutS	[TP0945-TP0328 (0.6742458)]
COG0280	COG2204	c2983	eutD	Ethanolamine utilization protein eutD	c4817	glnG	Nitrogen regulation protein NR(I)	[TP0094-TP0519 (0.5559654)]
COG0280	COG2204	c2983	eutD	Ethanolamine utilization protein eutD	c5204	c5204	Transport activator {UniProtKB/TrEMBL:Q8FAN8}	[TP0094-TP0519 (0.5559654)]
COG0280	COG2204	c2983	eutD	Ethanolamine utilization protein eutD	c5040	c5040	Putative c4-dicarboxylate transport	[TP0094-TP0519 (0.5559654)]
COG0280	COG2204	c2983	eutD	Ethanolamine utilization protein eutD	c4962	zraR	Transcriptional regulatory protein zraR	[TP0094-TP0519 (0.5559654)]
COG0280	COG2204	c2983	eutD	Ethanolamine utilization protein eutD	c3077	yfhA	Hypothetical protein yfhA (ORF-2)	[TP0094-TP0519 (0.5559654)]
COG0280	COG2204	c2983	eutD	Ethanolamine utilization protein eutD	c2763	az	Acetoacetate metabolism regulatory protein atoC (Ornithine/arginine decarboxylase inhibitor) (Ornithine decarboxylase antizyme)	[TP0094-TP0519 (0.5559654)]
COG0257	COG0719	c0406	c0406	50S ribosomal protein L36 2	c2076	sufD	SufD protein {UniProtKB/TrEMBL:Q8FH53}	[TP0209-TP0612 (0.6772987)]
COG0257	COG0719	c0406	c0406	50S ribosomal protein L36 2	c2078	sufB	SufB protein {UniProtKB/TrEMBL:Q8FH51}	[TP0209-TP0612 (0.6772987)]
COG0564	COG1843	c3357	truC	tRNA pseudouridine synthase C (EC 5.4.99.-) (tRNA-uridine isomerase C) (tRNA pseudouridylate synthase C)	c1344	flgD	Basal-body rod modification protein flgD	[TP0339-TP0728 (0.7885255)]
COG0564	COG1843	c1355	rluC	Ribosomal large subunit pseudouridine synthase C (EC 5.4.99.-) (rRNA- uridine isomerase C) (rRNA pseudouridylate synthase C)	c1344	flgD	Basal-body rod modification protein flgD	[TP0339-TP0728 (0.7885255)]
COG0564	COG1843	c0069	rluA	Ribosomal large subunit pseudouridine synthase A (EC 5.4.99.-) (rRNA- uridine isomerase A) (rRNA pseudouridylate synthase A)	c1344	flgD	Basal-body rod modification protein flgD	[TP0339-TP0728 (0.7885255)]
COG0564	COG1843	c3116	rluD	Ribosomal large subunit pseudouridine synthase D (EC 5.4.99.-) (rRNA- uridine isomerase D) (rRNA pseudouridylate synthase D)	c1344	flgD	Basal-body rod modification protein flgD	[TP0339-TP0728 (0.7885255)]
COG0493	COG1488	c3456	ygfK	Hypothetical protein ygfK	c1073	pncB	Nicotinate phosphoribosyltransferase (EC 2.4.2.11) (NAPRTase)	[TP0735-TP0628 (0.6598422)]
COG0493	COG1488	c2995	aegA	AegA protein {UniProtKB/TrEMBL:Q8FF86}	c1073	pncB	Nicotinate phosphoribosyltransferase (EC 2.4.2.11) (NAPRTase)	[TP0735-TP0628 (0.6598422)]
COG0493	COG1488	c3464	ygfT	Hypothetical protein ygfT	c1073	pncB	Nicotinate phosphoribosyltransferase (EC 2.4.2.11) (NAPRTase)	[TP0735-TP0628 (0.6598422)]
COG0493	COG1488	c2679	yeiT	Hypothetical oxidoreductase yeiT	c1073	pncB	Nicotinate phosphoribosyltransferase (EC 2.4.2.11) (NAPRTase)	[TP0735-TP0628 (0.6598422)]
COG0493	COG1488	c3974	gltD	Glutamate synthase [NADPH] small chain (EC 1.4.1.13) (Glutamate synthase subunit beta) (NADPH-GOGAT) (GLTS beta chain)	c1073	pncB	Nicotinate phosphoribosyltransferase (EC 2.4.2.11) (NAPRTase)	[TP0735-TP0628 (0.6598422)]
COG0772	COG1512	c0107	ftsW	Cell division protein ftsW	c3340	c3340	Hypothetical protein c3340	[TP0387-TP0561 (0.5082704)]
COG0772	COG1512	c0107	ftsW	Cell division protein ftsW	c3338	c3338	Hypothetical protein c3338	[TP0387-TP0561 (0.5082704)]
COG0772	COG1512	c0725	rodA	Rod shape-determining protein rodA	c3342	c3342	Hypothetical protein ygcG	[TP0387-TP0561 (0.5082704)]
COG0772	COG1512	c0725	rodA	Rod shape-determining protein rodA	c3340	c3340	Hypothetical protein c3340	[TP0387-TP0561 (0.5082704)]
COG0772	COG1512	c0107	ftsW	Cell division protein ftsW	c3342	c3342	Hypothetical protein ygcG	[TP0387-TP0561 (0.5082704)]
COG0772	COG1512	c0725	rodA	Rod shape-determining protein rodA	c3338	c3338	Hypothetical protein c3338	[TP0387-TP0561 (0.5082704)]
COG0173	COG0493	c2280	tls	Aspartyl-tRNA synthetase (EC 6.1.1.12) (Aspartate--tRNA ligase) (AspRS)	c3456	ygfK	Hypothetical protein ygfK	[TP0985-TP0735 (0.50901)]
COG0173	COG0493	c2280	tls	Aspartyl-tRNA synthetase (EC 6.1.1.12) (Aspartate--tRNA ligase) (AspRS)	c2995	aegA	AegA protein {UniProtKB/TrEMBL:Q8FF86}	[TP0985-TP0735 (0.50901)]
COG0173	COG0493	c2280	tls	Aspartyl-tRNA synthetase (EC 6.1.1.12) (Aspartate--tRNA ligase) (AspRS)	c2679	yeiT	Hypothetical oxidoreductase yeiT	[TP0985-TP0735 (0.50901)]
COG0173	COG0493	c2280	tls	Aspartyl-tRNA synthetase (EC 6.1.1.12) (Aspartate--tRNA ligase) (AspRS)	c3464	ygfT	Hypothetical protein ygfT	[TP0985-TP0735 (0.50901)]
COG0173	COG0493	c2280	tls	Aspartyl-tRNA synthetase (EC 6.1.1.12) (Aspartate--tRNA ligase) (AspRS)	c3974	gltD	Glutamate synthase [NADPH] small chain (EC 1.4.1.13) (Glutamate synthase subunit beta) (NADPH-GOGAT) (GLTS beta chain)	[TP0985-TP0735 (0.50901)]
COG0860	COG2080	c3411	amiC	N-acetylmuramoyl-L-alanine amidase amiC precursor (EC 3.5.1.28)	c3446	xdhC	Xanthine dehydrogenase iron-sulfur-binding subunit	[TP0247-TP0080 (0.7296782)]
COG0860	COG2080	c2969	amiA	Probable N-acetylmuramoyl-L-alanine amidase amiA precursor (EC 3.5.1.28)	c3446	xdhC	Xanthine dehydrogenase iron-sulfur-binding subunit	[TP0247-TP0080 (0.7296782)]
COG0860	COG2080	c5253	amiB	N-acetylmuramoyl-L-alanine amidase amiB precursor (EC 3.5.1.28)	c3446	xdhC	Xanthine dehydrogenase iron-sulfur-binding subunit	[TP0247-TP0080 (0.7296782)]
COG0504	COG0728	c3345	pyrG	CTP synthase (EC 6.3.4.2) (UTP--ammonia ligase) (CTP synthetase)	c1338	mviN	Virulence factor mviN homolog	[TP0305-TP0516 (0.84299135)]
COG0275	COG0820	c0100	mraW	S-adenosyl-methyltransferase mraW (EC 2.1.1.-)	c3039	yfgB	Hypothetical UPF0063 protein yfgB	[TP0384-TP0068 (0.79878455)]
COG0242	COG0360	c4047	fms	Peptide deformylase (EC 3.5.1.88) (PDF) (Polypeptide deformylase)	c5291	rpsF	30S ribosomal protein S6 [Contains: 30S ribosomal protein S6, fully modified isoform; 30S ribosomal protein S6, non-modified isoform]	[TP0757-TP0063 (0.54983324)]
COG0693	COG1653	c0535	thiJ	4-methyl-5(B-hydroxyethyl)-thiazole monophosphate	c4242	ugpB	Glycerol-3-phosphate-binding periplasmic protein precursor	[TP0445-TP0074 (0.5751514)]
COG0693	COG1653	c0535	thiJ	4-methyl-5(B-hydroxyethyl)-thiazole monophosphate	c1782	ycjN	Putative ABC transporter periplasmic-binding protein ycjN precursor	[TP0445-TP0074 (0.5751514)]
COG0693	COG1653	c4536	c4536	Hypothetical protein c4536	c4242	ugpB	Glycerol-3-phosphate-binding periplasmic protein precursor	[TP0445-TP0074 (0.5751514)]
COG0693	COG1653	c4536	c4536	Hypothetical protein c4536	c1782	ycjN	Putative ABC transporter periplasmic-binding protein ycjN precursor	[TP0445-TP0074 (0.5751514)]
COG0693	COG1653	c2385	hchA	Chaperone protein hchA (Hsp31) (EcHsp31)	c4242	ugpB	Glycerol-3-phosphate-binding periplasmic protein precursor	[TP0445-TP0074 (0.5751514)]
COG0693	COG1653	c2385	hchA	Chaperone protein hchA (Hsp31) (EcHsp31)	c1782	ycjN	Putative ABC transporter periplasmic-binding protein ycjN precursor	[TP0445-TP0074 (0.5751514)]
COG0267	COG0357	c4460	c4460	50S ribosomal protein L33	c4668	gidB	Methyltransferase gidB (EC 2.1.-.-) (Glucose-inhibited division protein B)	[TP0234-TP0946 (0.6249908)]
COG0234	COG0772	c5226	groS	10 kDa chaperonin (Protein Cpn10) (groES protein)	c0725	rodA	Rod shape-determining protein rodA	[TP1013-TP0387 (0.81326103)]
COG0234	COG0772	c5226	groS	10 kDa chaperonin (Protein Cpn10) (groES protein)	c0107	ftsW	Cell division protein ftsW	[TP1013-TP0387 (0.81326103)]
COG0445	COG0457	c4669	gidA	tRNA uridine 5-carboxymethylaminomethyl modification enzyme gidA (Glucose-inhibited division protein A)	c4342	b3530	Cellulose synthase operon protein C	[TP0044-TP0954 (0.8549597)]
COG0445	COG0457	c4669	gidA	tRNA uridine 5-carboxymethylaminomethyl modification enzyme gidA (Glucose-inhibited division protein A)	c0654	nfrA	Bacteriophage N4 adsorption protein A precursor	[TP0044-TP0954 (0.8549597)]
COG0305	COG1595	c5026	dnaB	Replicative DNA helicase (EC 3.6.1.-)	c3097	rpoE	RNA polymerase sigma-E factor (Sigma-24)	[TP0058-TP0092 (0.74082893)]
COG0290	COG1516	c2115	fit	Translation initiation factor IF-3 [Contains: IF-3L; IF-3S]	c2340	fliS	Flagellar protein fliS {UniProtKB/TrEMBL:Q8FGM0}	[TP0850-TP0943 (0.6225916)]
COG0228	COG0250	c3130	rpsP	30S ribosomal protein S16	c4789	rfaH	Transcriptional activator rfaH	[TP0905-TP0236 (0.7099409)]
COG0228	COG0250	c3130	rpsP	30S ribosomal protein S16	c4937	nusG	Transcription antitermination protein nusG	[TP0905-TP0236 (0.7099409)]
COG1595	COG1868	c3097	rpoE	RNA polymerase sigma-E factor (Sigma-24)	c2362	fliM	Flagellar motor switch protein fliM	[TP0092-TP0721 (0.802411)]
COG0173	COG1512	c2280	tls	Aspartyl-tRNA synthetase (EC 6.1.1.12) (Aspartate--tRNA ligase) (AspRS)	c3338	c3338	Hypothetical protein c3338	[TP0985-TP0561 (0.83540547)]
COG0173	COG1512	c2280	tls	Aspartyl-tRNA synthetase (EC 6.1.1.12) (Aspartate--tRNA ligase) (AspRS)	c3340	c3340	Hypothetical protein c3340	[TP0985-TP0561 (0.83540547)]
COG0173	COG1512	c2280	tls	Aspartyl-tRNA synthetase (EC 6.1.1.12) (Aspartate--tRNA ligase) (AspRS)	c3342	c3342	Hypothetical protein ygcG	[TP0985-TP0561 (0.83540547)]
COG1452	COG1488	c0067	imp	Organic solvent tolerance protein precursor	c1073	pncB	Nicotinate phosphoribosyltransferase (EC 2.4.2.11) (NAPRTase)	[TP0515-TP0628 (0.6658587)]
COG0234	COG0445	c5226	groS	10 kDa chaperonin (Protein Cpn10) (groES protein)	c4669	gidA	tRNA uridine 5-carboxymethylaminomethyl modification enzyme gidA (Glucose-inhibited division protein A)	[TP1013-TP0044 (0.813164)]
COG0326	COG0353	c0593	htpG	Chaperone protein htpG (Heat shock protein htpG) (High temperature protein G) (Heat shock protein C62.5)	c0592	recR	Recombination protein recR	[TP0984-TP1004 (0.5573069)]
COG0301	COG1643	c0534	thiI	Thiamine biosynthesis protein thiI	c1840	hrpA	ATP-dependent RNA helicase hrpA (EC 3.6.1.-)	[TP0559-TP0526 (0.5663735)]
COG0301	COG1643	c0534	thiI	Thiamine biosynthesis protein thiI	c0181	hrpB	ATP-dependent RNA helicase hrpB (EC 3.6.1.-)	[TP0559-TP0526 (0.5663735)]
COG0265	COG1381	c0197	htrA	Protease do {UniProtKB/TrEMBL:Q8CWD1}	c3089	recO	DNA repair protein recO (Recombination protein O)	[TP0773-TP0636 (0.870009)]
COG0265	COG1381	c3990	hhoB	Protease degS {UniProtKB/TrEMBL:Q8CVN8}	c3089	recO	DNA repair protein recO (Recombination protein O)	[TP0773-TP0636 (0.870009)]
COG0265	COG1381	c3989	degQ	Protease degQ {UniProtKB/TrEMBL:Q8CVN9}	c3089	recO	DNA repair protein recO (Recombination protein O)	[TP0773-TP0636 (0.870009)]
COG0457	COG0860	c4342	b3530	Cellulose synthase operon protein C	c2969	amiA	Probable N-acetylmuramoyl-L-alanine amidase amiA precursor (EC 3.5.1.28)	[TP0820-TP0247 (0.74644035), TP0067-TP0247 (0.79531366)]
COG0457	COG0860	c0654	nfrA	Bacteriophage N4 adsorption protein A precursor	c3411	amiC	N-acetylmuramoyl-L-alanine amidase amiC precursor (EC 3.5.1.28)	[TP0820-TP0247 (0.74644035), TP0067-TP0247 (0.79531366)]
COG0457	COG0860	c4342	b3530	Cellulose synthase operon protein C	c5253	amiB	N-acetylmuramoyl-L-alanine amidase amiB precursor (EC 3.5.1.28)	[TP0820-TP0247 (0.74644035), TP0067-TP0247 (0.79531366)]
COG0457	COG0860	c4342	b3530	Cellulose synthase operon protein C	c3411	amiC	N-acetylmuramoyl-L-alanine amidase amiC precursor (EC 3.5.1.28)	[TP0820-TP0247 (0.74644035), TP0067-TP0247 (0.79531366)]
COG0457	COG0860	c0654	nfrA	Bacteriophage N4 adsorption protein A precursor	c2969	amiA	Probable N-acetylmuramoyl-L-alanine amidase amiA precursor (EC 3.5.1.28)	[TP0820-TP0247 (0.74644035), TP0067-TP0247 (0.79531366)]
COG0457	COG0860	c0654	nfrA	Bacteriophage N4 adsorption protein A precursor	c5253	amiB	N-acetylmuramoyl-L-alanine amidase amiB precursor (EC 3.5.1.28)	[TP0820-TP0247 (0.74644035), TP0067-TP0247 (0.79531366)]
COG2201	COG4786	c2298	cheB	Chemotaxis response regulator protein-glutamate methylesterase (EC 3.1.1.61)	c1347	flgG	Flagellar basal-body rod protein flgG (Distal rod protein)	[TP0631-TP0961 (0.5728655)]
COG1653	COG2204	c4242	ugpB	Glycerol-3-phosphate-binding periplasmic protein precursor	c4817	glnG	Nitrogen regulation protein NR(I)	[TP0074-TP0519 (0.57840663)]
COG1653	COG2204	c1782	ycjN	Putative ABC transporter periplasmic-binding protein ycjN precursor	c2763	az	Acetoacetate metabolism regulatory protein atoC (Ornithine/arginine decarboxylase inhibitor) (Ornithine decarboxylase antizyme)	[TP0074-TP0519 (0.57840663)]
COG1653	COG2204	c4242	ugpB	Glycerol-3-phosphate-binding periplasmic protein precursor	c2763	az	Acetoacetate metabolism regulatory protein atoC (Ornithine/arginine decarboxylase inhibitor) (Ornithine decarboxylase antizyme)	[TP0074-TP0519 (0.57840663)]
COG1653	COG2204	c1782	ycjN	Putative ABC transporter periplasmic-binding protein ycjN precursor	c5040	c5040	Putative c4-dicarboxylate transport	[TP0074-TP0519 (0.57840663)]
COG1653	COG2204	c4242	ugpB	Glycerol-3-phosphate-binding periplasmic protein precursor	c4962	zraR	Transcriptional regulatory protein zraR	[TP0074-TP0519 (0.57840663)]
COG1653	COG2204	c4242	ugpB	Glycerol-3-phosphate-binding periplasmic protein precursor	c5204	c5204	Transport activator {UniProtKB/TrEMBL:Q8FAN8}	[TP0074-TP0519 (0.57840663)]
COG1653	COG2204	c4242	ugpB	Glycerol-3-phosphate-binding periplasmic protein precursor	c3077	yfhA	Hypothetical protein yfhA (ORF-2)	[TP0074-TP0519 (0.57840663)]
COG1653	COG2204	c1782	ycjN	Putative ABC transporter periplasmic-binding protein ycjN precursor	c4817	glnG	Nitrogen regulation protein NR(I)	[TP0074-TP0519 (0.57840663)]
COG1653	COG2204	c1782	ycjN	Putative ABC transporter periplasmic-binding protein ycjN precursor	c3077	yfhA	Hypothetical protein yfhA (ORF-2)	[TP0074-TP0519 (0.57840663)]
COG1653	COG2204	c1782	ycjN	Putative ABC transporter periplasmic-binding protein ycjN precursor	c5204	c5204	Transport activator {UniProtKB/TrEMBL:Q8FAN8}	[TP0074-TP0519 (0.57840663)]
COG1653	COG2204	c4242	ugpB	Glycerol-3-phosphate-binding periplasmic protein precursor	c5040	c5040	Putative c4-dicarboxylate transport	[TP0074-TP0519 (0.57840663)]
COG1653	COG2204	c1782	ycjN	Putative ABC transporter periplasmic-binding protein ycjN precursor	c4962	zraR	Transcriptional regulatory protein zraR	[TP0074-TP0519 (0.57840663)]
COG0652	COG1749	c0641	ppiB	Peptidyl-prolyl cis-trans isomerase B (EC 5.2.1.8) (PPIase B) (Rotamase B)	c1345	flgE	Flagellar hook protein flgE	[TP0947-TP0727 (0.6414869)]
COG0652	COG1749	c4138	rot	Peptidyl-prolyl cis-trans isomerase A precursor (EC 5.2.1.8) (PPIase A) (Rotamase A) (Cyclophilin A)	c1345	flgE	Flagellar hook protein flgE	[TP0947-TP0727 (0.6414869)]
COG1186	COG1925	c5622	prfB	Peptide chain release factor 2 (RF-2)	c2950	hpr	Phosphocarrier protein HPr (Histidine-containing protein)	[TP0576-TP0589 (0.79878455)]
COG1186	COG1925	c0382	prfH	Peptide chain release factor homolog (RF-H)	c3966	npr	Phosphocarrier protein NPr (Nitrogen related HPr)	[TP0576-TP0589 (0.79878455)]
COG1186	COG1925	c0230	yaeJ	Hypothetical protein yaeJ	c4283	c4283	Putative phosphocarrier protein	[TP0576-TP0589 (0.79878455)]
COG1186	COG1925	c5622	prfB	Peptide chain release factor 2 (RF-2)	c3966	npr	Phosphocarrier protein NPr (Nitrogen related HPr)	[TP0576-TP0589 (0.79878455)]
COG1186	COG1925	c5622	prfB	Peptide chain release factor 2 (RF-2)	c4283	c4283	Putative phosphocarrier protein	[TP0576-TP0589 (0.79878455)]
COG1186	COG1925	c0230	yaeJ	Hypothetical protein yaeJ	c3966	npr	Phosphocarrier protein NPr (Nitrogen related HPr)	[TP0576-TP0589 (0.79878455)]
COG1186	COG1925	c0230	yaeJ	Hypothetical protein yaeJ	c2950	hpr	Phosphocarrier protein HPr (Histidine-containing protein)	[TP0576-TP0589 (0.79878455)]
COG1186	COG1925	c0382	prfH	Peptide chain release factor homolog (RF-H)	c2950	hpr	Phosphocarrier protein HPr (Histidine-containing protein)	[TP0576-TP0589 (0.79878455)]
COG1186	COG1925	c0382	prfH	Peptide chain release factor homolog (RF-H)	c4283	c4283	Putative phosphocarrier protein	[TP0576-TP0589 (0.79878455)]
COG1749	COG2885	c1345	flgE	Flagellar hook protein flgE	c4370	yiaD	Inner membrane lipoprotein yiaD precursor	[TP0727-TP0292 (0.89187646)]
COG1749	COG2885	c1345	flgE	Flagellar hook protein flgE	c1093	con	Outer membrane protein A precursor (Outer membrane protein II*)	[TP0727-TP0292 (0.89187646)]
COG1749	COG2885	c1345	flgE	Flagellar hook protein flgE	c0821	pal	Peptidoglycan-associated lipoprotein precursor	[TP0727-TP0292 (0.89187646)]
COG1749	COG2885	c1345	flgE	Flagellar hook protein flgE	c3126	yfiB	Putative lipoprotein yfiB precursor	[TP0727-TP0292 (0.89187646)]
COG1177	COG1558	c0990	potI	Putrescine transport system permease protein potI	c1343	flgC	Flagellar basal-body rod protein flgC (Putative proximal rod protein)	[TP0654-TP0397 (0.7022186)]
COG1177	COG1558	c1867	ydcV	Inner membrane ABC transporter permease protein ydcV	c1343	flgC	Flagellar basal-body rod protein flgC (Putative proximal rod protein)	[TP0654-TP0397 (0.7022186)]
COG1177	COG1558	c1399	potC	Spermidine/putrescine transport system permease protein potC	c1343	flgC	Flagellar basal-body rod protein flgC (Putative proximal rod protein)	[TP0654-TP0397 (0.7022186)]
COG1418	COG2269	c2381	yedJ	Hypothetical protein yedJ	c5243	genX	Putative lysyl-tRNA synthetase (EC 6.1.1.6) (Lysine--tRNA ligase) (LysRS) (GX)	[TP1018-TP1040 (0.7620277)]
COG1512	COG4658	c3338	c3338	Hypothetical protein c3338	c2022	rnfD	Electron transport complex protein rnfD	[TP0561-TP0151 (0.5550382)]
COG1512	COG4658	c3342	c3342	Hypothetical protein ygcG	c2022	rnfD	Electron transport complex protein rnfD	[TP0561-TP0151 (0.5550382)]
COG1512	COG4658	c3340	c3340	Hypothetical protein c3340	c2022	rnfD	Electron transport complex protein rnfD	[TP0561-TP0151 (0.5550382)]
COG0301	COG0849	c0534	thiI	Thiamine biosynthesis protein thiI	c0112	ftsA	Cell division protein ftsA	[TP0559-TP0389 (0.64923996)]
COG0195	COG1643	c3926	nusA	Transcription elongation protein nusA (N utilization substance protein A) (L factor)	c1840	hrpA	ATP-dependent RNA helicase hrpA (EC 3.6.1.-)	[TP0892-TP0526 (0.71912634)]
COG0195	COG1643	c3926	nusA	Transcription elongation protein nusA (N utilization substance protein A) (L factor)	c0181	hrpB	ATP-dependent RNA helicase hrpB (EC 3.6.1.-)	[TP0892-TP0526 (0.71912634)]
COG0216	COG0457	c1669	prfA	Peptide chain release factor 1 (RF-1)	c4342	b3530	Cellulose synthase operon protein C	[TP0051-TP0067 (0.7097377)]
COG0216	COG0457	c1669	prfA	Peptide chain release factor 1 (RF-1)	c0654	nfrA	Bacteriophage N4 adsorption protein A precursor	[TP0051-TP0067 (0.7097377)]
COG1360	COG4786	c2304	motB	Chemotaxis protein motB (Motility protein B)	c1347	flgG	Flagellar basal-body rod protein flgG (Distal rod protein)	[TP0724-TP0961 (0.729456)]
COG1360	COG4786	c0378	mbhA	MbhA protein {UniProtKB/TrEMBL:Q8FKN2}	c1347	flgG	Flagellar basal-body rod protein flgG (Distal rod protein)	[TP0724-TP0961 (0.729456)]
COG0687	COG0693	c1398	potD	Spermidine/putrescine-binding periplasmic protein precursor (SPBP)	c4536	c4536	Hypothetical protein c4536	[TP0655-TP0445 (0.5706956)]
COG0687	COG0693	c1398	potD	Spermidine/putrescine-binding periplasmic protein precursor (SPBP)	c2385	hchA	Chaperone protein hchA (Hsp31) (EcHsp31)	[TP0655-TP0445 (0.5706956)]
COG0687	COG0693	c0987	potF	Putrescine-binding periplasmic protein precursor	c2385	hchA	Chaperone protein hchA (Hsp31) (EcHsp31)	[TP0655-TP0445 (0.5706956)]
COG0687	COG0693	c0987	potF	Putrescine-binding periplasmic protein precursor	c0535	thiJ	4-methyl-5(B-hydroxyethyl)-thiazole monophosphate	[TP0655-TP0445 (0.5706956)]
COG0687	COG0693	c1864	ydcS	Putative ABC transporter periplasmic-binding protein ydcS precursor	c2385	hchA	Chaperone protein hchA (Hsp31) (EcHsp31)	[TP0655-TP0445 (0.5706956)]
COG0687	COG0693	c1864	ydcS	Putative ABC transporter periplasmic-binding protein ydcS precursor	c0535	thiJ	4-methyl-5(B-hydroxyethyl)-thiazole monophosphate	[TP0655-TP0445 (0.5706956)]
COG0687	COG0693	c0987	potF	Putrescine-binding periplasmic protein precursor	c4536	c4536	Hypothetical protein c4536	[TP0655-TP0445 (0.5706956)]
COG0687	COG0693	c1398	potD	Spermidine/putrescine-binding periplasmic protein precursor (SPBP)	c0535	thiJ	4-methyl-5(B-hydroxyethyl)-thiazole monophosphate	[TP0655-TP0445 (0.5706956)]
COG0687	COG0693	c1864	ydcS	Putative ABC transporter periplasmic-binding protein ydcS precursor	c4536	c4536	Hypothetical protein c4536	[TP0655-TP0445 (0.5706956)]
COG1385	COG2204	c3532	yggJ	Hypothetical UPF0088 protein yggJ	c3077	yfhA	Hypothetical protein yfhA (ORF-2)	[TP0032-TP0519 (0.67332727)]
COG1385	COG2204	c3532	yggJ	Hypothetical UPF0088 protein yggJ	c2763	az	Acetoacetate metabolism regulatory protein atoC (Ornithine/arginine decarboxylase inhibitor) (Ornithine decarboxylase antizyme)	[TP0032-TP0519 (0.67332727)]
COG1385	COG2204	c3532	yggJ	Hypothetical UPF0088 protein yggJ	c4962	zraR	Transcriptional regulatory protein zraR	[TP0032-TP0519 (0.67332727)]
COG1385	COG2204	c3532	yggJ	Hypothetical UPF0088 protein yggJ	c4817	glnG	Nitrogen regulation protein NR(I)	[TP0032-TP0519 (0.67332727)]
COG1385	COG2204	c3532	yggJ	Hypothetical UPF0088 protein yggJ	c5204	c5204	Transport activator {UniProtKB/TrEMBL:Q8FAN8}	[TP0032-TP0519 (0.67332727)]
COG1385	COG2204	c3532	yggJ	Hypothetical UPF0088 protein yggJ	c5040	c5040	Putative c4-dicarboxylate transport	[TP0032-TP0519 (0.67332727)]
COG0542	COG2204	c3392	c3392	ClpB protein {UniProtKB/TrEMBL:Q8FED3}	c5204	c5204	Transport activator {UniProtKB/TrEMBL:Q8FAN8}	[TP0071-TP0519 (0.6908589)]
COG0542	COG2204	c3114	clpB	Chaperone clpB {UniProtKB/Swiss-Prot:P63286}	c4817	glnG	Nitrogen regulation protein NR(I)	[TP0071-TP0519 (0.6908589)]
COG0542	COG2204	c1019	lopD	ATP-dependent Clp protease ATP-binding subunit clpA	c2763	az	Acetoacetate metabolism regulatory protein atoC (Ornithine/arginine decarboxylase inhibitor) (Ornithine decarboxylase antizyme)	[TP0071-TP0519 (0.6908589)]
COG0542	COG2204	c3114	clpB	Chaperone clpB {UniProtKB/Swiss-Prot:P63286}	c5040	c5040	Putative c4-dicarboxylate transport	[TP0071-TP0519 (0.6908589)]
COG0542	COG2204	c3392	c3392	ClpB protein {UniProtKB/TrEMBL:Q8FED3}	c3077	yfhA	Hypothetical protein yfhA (ORF-2)	[TP0071-TP0519 (0.6908589)]
COG0542	COG2204	c3114	clpB	Chaperone clpB {UniProtKB/Swiss-Prot:P63286}	c2763	az	Acetoacetate metabolism regulatory protein atoC (Ornithine/arginine decarboxylase inhibitor) (Ornithine decarboxylase antizyme)	[TP0071-TP0519 (0.6908589)]
COG0542	COG2204	c1019	lopD	ATP-dependent Clp protease ATP-binding subunit clpA	c5204	c5204	Transport activator {UniProtKB/TrEMBL:Q8FAN8}	[TP0071-TP0519 (0.6908589)]
COG0542	COG2204	c3392	c3392	ClpB protein {UniProtKB/TrEMBL:Q8FED3}	c4962	zraR	Transcriptional regulatory protein zraR	[TP0071-TP0519 (0.6908589)]
COG0542	COG2204	c1019	lopD	ATP-dependent Clp protease ATP-binding subunit clpA	c3077	yfhA	Hypothetical protein yfhA (ORF-2)	[TP0071-TP0519 (0.6908589)]
COG0542	COG2204	c3114	clpB	Chaperone clpB {UniProtKB/Swiss-Prot:P63286}	c5204	c5204	Transport activator {UniProtKB/TrEMBL:Q8FAN8}	[TP0071-TP0519 (0.6908589)]
COG0542	COG2204	c3114	clpB	Chaperone clpB {UniProtKB/Swiss-Prot:P63286}	c3077	yfhA	Hypothetical protein yfhA (ORF-2)	[TP0071-TP0519 (0.6908589)]
COG0542	COG2204	c3392	c3392	ClpB protein {UniProtKB/TrEMBL:Q8FED3}	c5040	c5040	Putative c4-dicarboxylate transport	[TP0071-TP0519 (0.6908589)]
COG0542	COG2204	c3114	clpB	Chaperone clpB {UniProtKB/Swiss-Prot:P63286}	c4962	zraR	Transcriptional regulatory protein zraR	[TP0071-TP0519 (0.6908589)]
COG0542	COG2204	c1019	lopD	ATP-dependent Clp protease ATP-binding subunit clpA	c4817	glnG	Nitrogen regulation protein NR(I)	[TP0071-TP0519 (0.6908589)]
COG0542	COG2204	c3392	c3392	ClpB protein {UniProtKB/TrEMBL:Q8FED3}	c4817	glnG	Nitrogen regulation protein NR(I)	[TP0071-TP0519 (0.6908589)]
COG0542	COG2204	c3392	c3392	ClpB protein {UniProtKB/TrEMBL:Q8FED3}	c2763	az	Acetoacetate metabolism regulatory protein atoC (Ornithine/arginine decarboxylase inhibitor) (Ornithine decarboxylase antizyme)	[TP0071-TP0519 (0.6908589)]
COG0542	COG2204	c1019	lopD	ATP-dependent Clp protease ATP-binding subunit clpA	c5040	c5040	Putative c4-dicarboxylate transport	[TP0071-TP0519 (0.6908589)]
COG0542	COG2204	c1019	lopD	ATP-dependent Clp protease ATP-binding subunit clpA	c4962	zraR	Transcriptional regulatory protein zraR	[TP0071-TP0519 (0.6908589)]
COG0153	COG2080	c0833	galA	Galactokinase (EC 2.7.1.6) (Galactose kinase)	c3446	xdhC	Xanthine dehydrogenase iron-sulfur-binding subunit	[TP0418-TP0080 (0.66367555)]
COG0705	COG1187	c4201	glpG	Protein glpG {UniProtKB/TrEMBL:Q8FCS5}	c1514	rluE	Ribosomal large subunit pseudouridine synthase E (EC 5.4.99.-) (rRNA- uridine isomerase E) (rRNA pseudouridylate synthase E)	[TP0982-TP0459 (0.6079956)]
COG0705	COG1187	c4201	glpG	Protein glpG {UniProtKB/TrEMBL:Q8FCS5}	c2720	rsuA	Ribosomal small subunit pseudouridine synthase A (EC 5.4.99.-) (16S pseudouridylate 516 synthase) (16S pseudouridine 516 synthase) (rRNA- uridine isomerase A) (rRNA pseudouridylate synthase A)	[TP0982-TP0459 (0.6079956)]
COG0705	COG1187	c4201	glpG	Protein glpG {UniProtKB/TrEMBL:Q8FCS5}	c1734	rluB	Ribosomal large subunit pseudouridine synthase B (EC 5.4.99.-) (rRNA- uridine isomerase B) (rRNA pseudouridylate synthase B)	[TP0982-TP0459 (0.6079956)]
COG0705	COG1187	c4201	glpG	Protein glpG {UniProtKB/TrEMBL:Q8FCS5}	c4988	rluF	Ribosomal large subunit pseudouridine synthase F (EC 5.4.99.-) (rRNA- uridine isomerase F) (rRNA pseudouridylate synthase F)	[TP0982-TP0459 (0.6079956)]
COG0690	COG1512	c4936	prlG	Preprotein translocase secE subunit	c3338	c3338	Hypothetical protein c3338	[TP0235-TP0561 (0.5857341)]
COG0690	COG1512	c4936	prlG	Preprotein translocase secE subunit	c3340	c3340	Hypothetical protein c3340	[TP0235-TP0561 (0.5857341)]
COG0690	COG1512	c4936	prlG	Preprotein translocase secE subunit	c3342	c3342	Hypothetical protein ygcG	[TP0235-TP0561 (0.5857341)]
COG0569	COG1256	c4050	trkA	Trk system potassium uptake protein trkA (K(+)-uptake protein trkA)	c1351	flaS	Flagellar hook-associated protein 1 (HAP1)	[TP0024-TP0660 (0.58621275)]
COG0290	COG0457	c2115	fit	Translation initiation factor IF-3 [Contains: IF-3L; IF-3S]	c0654	nfrA	Bacteriophage N4 adsorption protein A precursor	[TP0850-TP0095 (0.6947713)]
COG0290	COG0457	c2115	fit	Translation initiation factor IF-3 [Contains: IF-3L; IF-3S]	c4342	b3530	Cellulose synthase operon protein C	[TP0850-TP0095 (0.6947713)]
COG0080	COG0301	c4939	rplK	50S ribosomal protein L11	c0534	thiI	Thiamine biosynthesis protein thiI	[TP0237-TP0559 (0.59848577)]
COG0782	COG0860	c4183	greB	Transcription elongation factor greB (Transcript cleavage factor greB)	c5253	amiB	N-acetylmuramoyl-L-alanine amidase amiB precursor (EC 3.5.1.28)	[TP0019-TP0247 (0.7668169)]
COG0782	COG0860	c0698	rnk	Regulator of nucleoside diphosphate kinase	c2969	amiA	Probable N-acetylmuramoyl-L-alanine amidase amiA precursor (EC 3.5.1.28)	[TP0019-TP0247 (0.7668169)]
COG0782	COG0860	c3938	greA	Transcription elongation factor greA (Transcript cleavage factor greA)	c2969	amiA	Probable N-acetylmuramoyl-L-alanine amidase amiA precursor (EC 3.5.1.28)	[TP0019-TP0247 (0.7668169)]
COG0782	COG0860	c4183	greB	Transcription elongation factor greB (Transcript cleavage factor greB)	c2969	amiA	Probable N-acetylmuramoyl-L-alanine amidase amiA precursor (EC 3.5.1.28)	[TP0019-TP0247 (0.7668169)]
COG0782	COG0860	c0698	rnk	Regulator of nucleoside diphosphate kinase	c3411	amiC	N-acetylmuramoyl-L-alanine amidase amiC precursor (EC 3.5.1.28)	[TP0019-TP0247 (0.7668169)]
COG0782	COG0860	c0698	rnk	Regulator of nucleoside diphosphate kinase	c5253	amiB	N-acetylmuramoyl-L-alanine amidase amiB precursor (EC 3.5.1.28)	[TP0019-TP0247 (0.7668169)]
COG0782	COG0860	c3938	greA	Transcription elongation factor greA (Transcript cleavage factor greA)	c5253	amiB	N-acetylmuramoyl-L-alanine amidase amiB precursor (EC 3.5.1.28)	[TP0019-TP0247 (0.7668169)]
COG0782	COG0860	c4183	greB	Transcription elongation factor greB (Transcript cleavage factor greB)	c3411	amiC	N-acetylmuramoyl-L-alanine amidase amiC precursor (EC 3.5.1.28)	[TP0019-TP0247 (0.7668169)]
COG0782	COG0860	c3938	greA	Transcription elongation factor greA (Transcript cleavage factor greA)	c3411	amiC	N-acetylmuramoyl-L-alanine amidase amiC precursor (EC 3.5.1.28)	[TP0019-TP0247 (0.7668169)]
COG0234	COG1619	c5226	groS	10 kDa chaperonin (Protein Cpn10) (groES protein)	c1641	ldcA	Muramoyltetrapeptide carboxypeptidase (EC 3.4.17.13) (LD- carboxypeptidase A)	[TP1013-TP0688 (0.6288964)]
COG0255	COG1516	c4077	rpmC	50S ribosomal protein L29	c2340	fliS	Flagellar protein fliS {UniProtKB/TrEMBL:Q8FGM0}	[TP0197-TP0943 (0.5311184)]
COG0024	COG0530	c0203	map	Methionine aminopeptidase (EC 3.4.11.18) (MAP) (Peptidase M)	c3956	yrbG	Inner membrane protein yrbG	[TP0842-TP1034 (0.7696508)]
COG0530	COG0771	c3956	yrbG	Inner membrane protein yrbG	c0106	murD	UDP-N-acetylmuramoylalanine--D-glutamate ligase (EC 6.3.2.9) (UDP-N- acetylmuramoyl-L-alanyl-D-glutamate synthetase) (D-glutamic acid- adding enzyme)	[TP1034-TP0903 (0.71912634)]
COG1115	COG1512	c0011	yaaJ	Putative transporter yaaJ	c3338	c3338	Hypothetical protein c3338	[TP0414-TP0561 (0.5704539)]
COG1115	COG1512	c0011	yaaJ	Putative transporter yaaJ	c3340	c3340	Hypothetical protein c3340	[TP0414-TP0561 (0.5704539)]
COG1115	COG1512	c0011	yaaJ	Putative transporter yaaJ	c3342	c3342	Hypothetical protein ygcG	[TP0414-TP0561 (0.5704539)]
COG0849	COG1061	c0112	ftsA	Cell division protein ftsA	c2721	yejH	Hypothetical protein yejH	[TP0389-TP0380 (0.6968711)]
COG0322	COG0353	c2140	cho	Excinuclease cho (EC 3.1.25.-) (Endonuclease cho) (UvrC homolog protein)	c0592	recR	Recombination protein recR	[TP0472-TP1004 (0.53674763)]
COG0322	COG0353	c2326	uvrC	UvrABC system protein C (Protein uvrC) (Excinuclease ABC subunit C)	c0592	recR	Recombination protein recR	[TP0472-TP1004 (0.53674763)]
COG0771	COG1595	c0106	murD	UDP-N-acetylmuramoylalanine--D-glutamate ligase (EC 6.3.2.9) (UDP-N- acetylmuramoyl-L-alanyl-D-glutamate synthetase) (D-glutamic acid- adding enzyme)	c3097	rpoE	RNA polymerase sigma-E factor (Sigma-24)	[TP0903-TP0092 (0.6651206)]
COG1677	COG1815	c2353	fliE	Flagellar hook-basal body complex protein fliE	c1342	flgB	Flagellar basal-body rod protein flgB (Putative proximal rod protein)	[TP0398-TP0396 (0.79194725)]
COG0188	COG0305	c2773	gyrA	DNA gyrase subunit A {UniProtKB/TrEMBL:Q8FFP1}	c5026	dnaB	Replicative DNA helicase (EC 3.6.1.-)	[TP0005-TP0058 (0.73312306)]
COG0188	COG0305	c3760	parC	DNA topoisomerase 4 subunit A (EC 5.99.1.-) (Topoisomerase IV subunit A)	c5026	dnaB	Replicative DNA helicase (EC 3.6.1.-)	[TP0005-TP0058 (0.73312306)]
COG0233	COG1283	c0208	rrf	Ribosome recycling factor (Ribosome-releasing factor) (RRF)	c4979	yjbB	Hypothetical protein yjbB	[TP0604-TP0771 (0.7316062)]
COG0840	COG1344	c3825	aer	Aerotaxis receptor {UniProtKB/TrEMBL:Q8FDF8}	c1352	flaT	Flagellar hook-associated protein 3 (HAP3) (Hook-filament junction protein)	[TP0640-TP0870 (0.6975479)]
COG0840	COG1344	c2301	tar	Methyl-accepting chemotaxis protein II (MCP-II) (Aspartate chemoreceptor protein)	c1352	flaT	Flagellar hook-associated protein 3 (HAP3) (Hook-filament junction protein)	[TP0640-TP0870 (0.6975479)]
COG0840	COG1344	c1846	trg	Methyl-accepting chemotaxis protein III (MCP-III) (Ribose and galactose chemoreceptor protein)	c2338	c2338	Flagellin {UniProtKB/TrEMBL:Q8FGM2}	[TP0640-TP0870 (0.6975479)]
COG0840	COG1344	c1846	trg	Methyl-accepting chemotaxis protein III (MCP-III) (Ribose and galactose chemoreceptor protein)	c1352	flaT	Flagellar hook-associated protein 3 (HAP3) (Hook-filament junction protein)	[TP0640-TP0870 (0.6975479)]
COG0840	COG1344	c2301	tar	Methyl-accepting chemotaxis protein II (MCP-II) (Aspartate chemoreceptor protein)	c2338	c2338	Flagellin {UniProtKB/TrEMBL:Q8FGM2}	[TP0640-TP0870 (0.6975479)]
COG0840	COG1344	c5430	tsr	Methyl-accepting chemotaxis protein I (MCP-I) (Serine chemoreceptor protein)	c2338	c2338	Flagellin {UniProtKB/TrEMBL:Q8FGM2}	[TP0640-TP0870 (0.6975479)]
COG0840	COG1344	c3825	aer	Aerotaxis receptor {UniProtKB/TrEMBL:Q8FDF8}	c2338	c2338	Flagellin {UniProtKB/TrEMBL:Q8FGM2}	[TP0640-TP0870 (0.6975479)]
COG0840	COG1344	c5430	tsr	Methyl-accepting chemotaxis protein I (MCP-I) (Serine chemoreceptor protein)	c1352	flaT	Flagellar hook-associated protein 3 (HAP3) (Hook-filament junction protein)	[TP0640-TP0870 (0.6975479)]
COG1825	COG2812	c2722	rplY	50S ribosomal protein L25	c0589	dnaX	DNA polymerase III tau subunit (EC 2.7.7.7) [Contains: DNA polymerase III subunit gamma]	[TP0372-TP1005 (0.6540257)]
COG0222	COG0530	c4943	rplL	50S ribosomal protein L7/L12 (L8)	c3956	yrbG	Inner membrane protein yrbG	[TP0240-TP1034 (0.77472186)]
COG0024	COG1121	c0203	map	Methionine aminopeptidase (EC 3.4.11.18) (MAP) (Peptidase M)	c2272	znuC	High-affinity zinc uptake system ATP-binding protein znuC	[TP0842-TP0164 (0.77940726)]
COG0024	COG1121	c0203	map	Methionine aminopeptidase (EC 3.4.11.18) (MAP) (Peptidase M)	c1599	c1599	SitB protein {UniProtKB/TrEMBL:Q8FI49}	[TP0842-TP0164 (0.77940726)]
COG0361	COG1214	c1021	infA	Translation initiation factor IF-1	c2211	yeaZ	M22 peptidase homolog yeaZ	[TP0097-TP0876 (0.56457245)]
COG1643	COG2137	c1840	hrpA	ATP-dependent RNA helicase hrpA (EC 3.6.1.-)	c3252	recX	Regulatory protein recX (Protein oraA)	[TP0526-TP1023 (0.64955014)]
COG1643	COG2137	c0181	hrpB	ATP-dependent RNA helicase hrpB (EC 3.6.1.-)	c3252	recX	Regulatory protein recX (Protein oraA)	[TP0526-TP1023 (0.64955014)]
COG0257	COG1283	c0406	c0406	50S ribosomal protein L36 2	c4979	yjbB	Hypothetical protein yjbB	[TP0209-TP0771 (0.6772987)]
COG1509	COG2812	c5231	yjeK	Hypothetical UPF0069 protein yjeK	c0589	dnaX	DNA polymerase III tau subunit (EC 2.7.7.7) [Contains: DNA polymerase III subunit gamma]	[TP0121-TP1005 (0.5082704)]
COG0255	COG1011	c4077	rpmC	50S ribosomal protein L29	c4832	yihX	Phosphatase yihX (EC 3.1.3.-)	[TP0197-TP0158 (0.6077605)]
COG0255	COG1011	c4077	rpmC	50S ribosomal protein L29	c5454	yjjG	5'-nucleotidase yjjG (EC 3.1.3.5) (Nucleoside 5'-monophosphate phosphohydrolase)	[TP0197-TP0158 (0.6077605)]
COG0255	COG1011	c4077	rpmC	50S ribosomal protein L29	c4733	yigB	Hypothetical protein yigB	[TP0197-TP0158 (0.6077605)]
COG0255	COG1011	c4077	rpmC	50S ribosomal protein L29	c4170	yrfG	Hypothetical protein yrfG	[TP0197-TP0158 (0.6077605)]
COG2204	COG2204	c5040	c5040	Putative c4-dicarboxylate transport	c5204	c5204	Transport activator {UniProtKB/TrEMBL:Q8FAN8}	[TP0519-TP0519 (0.65939915)]
COG2204	COG2204	c5204	c5204	Transport activator {UniProtKB/TrEMBL:Q8FAN8}	c5040	c5040	Putative c4-dicarboxylate transport	[TP0519-TP0519 (0.65939915)]
COG2204	COG2204	c2763	az	Acetoacetate metabolism regulatory protein atoC (Ornithine/arginine decarboxylase inhibitor) (Ornithine decarboxylase antizyme)	c3077	yfhA	Hypothetical protein yfhA (ORF-2)	[TP0519-TP0519 (0.65939915)]
COG2204	COG2204	c3077	yfhA	Hypothetical protein yfhA (ORF-2)	c2763	az	Acetoacetate metabolism regulatory protein atoC (Ornithine/arginine decarboxylase inhibitor) (Ornithine decarboxylase antizyme)	[TP0519-TP0519 (0.65939915)]
COG2204	COG2204	c4817	glnG	Nitrogen regulation protein NR(I)	c5204	c5204	Transport activator {UniProtKB/TrEMBL:Q8FAN8}	[TP0519-TP0519 (0.65939915)]
COG2204	COG2204	c5204	c5204	Transport activator {UniProtKB/TrEMBL:Q8FAN8}	c4817	glnG	Nitrogen regulation protein NR(I)	[TP0519-TP0519 (0.65939915)]
COG2204	COG2204	c2763	az	Acetoacetate metabolism regulatory protein atoC (Ornithine/arginine decarboxylase inhibitor) (Ornithine decarboxylase antizyme)	c5040	c5040	Putative c4-dicarboxylate transport	[TP0519-TP0519 (0.65939915)]
COG2204	COG2204	c5040	c5040	Putative c4-dicarboxylate transport	c2763	az	Acetoacetate metabolism regulatory protein atoC (Ornithine/arginine decarboxylase inhibitor) (Ornithine decarboxylase antizyme)	[TP0519-TP0519 (0.65939915)]
COG2204	COG2204	c5040	c5040	Putative c4-dicarboxylate transport	c4962	zraR	Transcriptional regulatory protein zraR	[TP0519-TP0519 (0.65939915)]
COG2204	COG2204	c4962	zraR	Transcriptional regulatory protein zraR	c5040	c5040	Putative c4-dicarboxylate transport	[TP0519-TP0519 (0.65939915)]
COG2204	COG2204	c4817	glnG	Nitrogen regulation protein NR(I)	c5040	c5040	Putative c4-dicarboxylate transport	[TP0519-TP0519 (0.65939915)]
COG2204	COG2204	c5040	c5040	Putative c4-dicarboxylate transport	c4817	glnG	Nitrogen regulation protein NR(I)	[TP0519-TP0519 (0.65939915)]
COG2204	COG2204	c2763	az	Acetoacetate metabolism regulatory protein atoC (Ornithine/arginine decarboxylase inhibitor) (Ornithine decarboxylase antizyme)	c4962	zraR	Transcriptional regulatory protein zraR	[TP0519-TP0519 (0.65939915)]
COG2204	COG2204	c4962	zraR	Transcriptional regulatory protein zraR	c2763	az	Acetoacetate metabolism regulatory protein atoC (Ornithine/arginine decarboxylase inhibitor) (Ornithine decarboxylase antizyme)	[TP0519-TP0519 (0.65939915)]
COG2204	COG2204	c4962	zraR	Transcriptional regulatory protein zraR	c4962	zraR	Transcriptional regulatory protein zraR	[TP0519-TP0519 (0.65939915)]
COG2204	COG2204	c2763	az	Acetoacetate metabolism regulatory protein atoC (Ornithine/arginine decarboxylase inhibitor) (Ornithine decarboxylase antizyme)	c5204	c5204	Transport activator {UniProtKB/TrEMBL:Q8FAN8}	[TP0519-TP0519 (0.65939915)]
COG2204	COG2204	c5204	c5204	Transport activator {UniProtKB/TrEMBL:Q8FAN8}	c2763	az	Acetoacetate metabolism regulatory protein atoC (Ornithine/arginine decarboxylase inhibitor) (Ornithine decarboxylase antizyme)	[TP0519-TP0519 (0.65939915)]
COG2204	COG2204	c4962	zraR	Transcriptional regulatory protein zraR	c5204	c5204	Transport activator {UniProtKB/TrEMBL:Q8FAN8}	[TP0519-TP0519 (0.65939915)]
COG2204	COG2204	c5204	c5204	Transport activator {UniProtKB/TrEMBL:Q8FAN8}	c4962	zraR	Transcriptional regulatory protein zraR	[TP0519-TP0519 (0.65939915)]
COG2204	COG2204	c4817	glnG	Nitrogen regulation protein NR(I)	c4817	glnG	Nitrogen regulation protein NR(I)	[TP0519-TP0519 (0.65939915)]
COG2204	COG2204	c4962	zraR	Transcriptional regulatory protein zraR	c4817	glnG	Nitrogen regulation protein NR(I)	[TP0519-TP0519 (0.65939915)]
COG2204	COG2204	c4817	glnG	Nitrogen regulation protein NR(I)	c4962	zraR	Transcriptional regulatory protein zraR	[TP0519-TP0519 (0.65939915)]
COG2204	COG2204	c5204	c5204	Transport activator {UniProtKB/TrEMBL:Q8FAN8}	c5204	c5204	Transport activator {UniProtKB/TrEMBL:Q8FAN8}	[TP0519-TP0519 (0.65939915)]
COG2204	COG2204	c5040	c5040	Putative c4-dicarboxylate transport	c5040	c5040	Putative c4-dicarboxylate transport	[TP0519-TP0519 (0.65939915)]
COG2204	COG2204	c2763	az	Acetoacetate metabolism regulatory protein atoC (Ornithine/arginine decarboxylase inhibitor) (Ornithine decarboxylase antizyme)	c2763	az	Acetoacetate metabolism regulatory protein atoC (Ornithine/arginine decarboxylase inhibitor) (Ornithine decarboxylase antizyme)	[TP0519-TP0519 (0.65939915)]
COG2204	COG2204	c3077	yfhA	Hypothetical protein yfhA (ORF-2)	c4817	glnG	Nitrogen regulation protein NR(I)	[TP0519-TP0519 (0.65939915)]
COG2204	COG2204	c4817	glnG	Nitrogen regulation protein NR(I)	c3077	yfhA	Hypothetical protein yfhA (ORF-2)	[TP0519-TP0519 (0.65939915)]
COG2204	COG2204	c4962	zraR	Transcriptional regulatory protein zraR	c3077	yfhA	Hypothetical protein yfhA (ORF-2)	[TP0519-TP0519 (0.65939915)]
COG2204	COG2204	c3077	yfhA	Hypothetical protein yfhA (ORF-2)	c4962	zraR	Transcriptional regulatory protein zraR	[TP0519-TP0519 (0.65939915)]
COG2204	COG2204	c3077	yfhA	Hypothetical protein yfhA (ORF-2)	c5204	c5204	Transport activator {UniProtKB/TrEMBL:Q8FAN8}	[TP0519-TP0519 (0.65939915)]
COG2204	COG2204	c5204	c5204	Transport activator {UniProtKB/TrEMBL:Q8FAN8}	c3077	yfhA	Hypothetical protein yfhA (ORF-2)	[TP0519-TP0519 (0.65939915)]
COG2204	COG2204	c3077	yfhA	Hypothetical protein yfhA (ORF-2)	c3077	yfhA	Hypothetical protein yfhA (ORF-2)	[TP0519-TP0519 (0.65939915)]
COG2204	COG2204	c2763	az	Acetoacetate metabolism regulatory protein atoC (Ornithine/arginine decarboxylase inhibitor) (Ornithine decarboxylase antizyme)	c4817	glnG	Nitrogen regulation protein NR(I)	[TP0519-TP0519 (0.65939915)]
COG2204	COG2204	c3077	yfhA	Hypothetical protein yfhA (ORF-2)	c5040	c5040	Putative c4-dicarboxylate transport	[TP0519-TP0519 (0.65939915)]
COG2204	COG2204	c5040	c5040	Putative c4-dicarboxylate transport	c3077	yfhA	Hypothetical protein yfhA (ORF-2)	[TP0519-TP0519 (0.65939915)]
COG2204	COG2204	c4817	glnG	Nitrogen regulation protein NR(I)	c2763	az	Acetoacetate metabolism regulatory protein atoC (Ornithine/arginine decarboxylase inhibitor) (Ornithine decarboxylase antizyme)	[TP0519-TP0519 (0.65939915)]
COG0546	COG0739	c4155	gph	Phosphoglycolate phosphatase (EC 3.1.3.18) (PGPase) (PGP)	c2270	yebA	Hypothetical metalloprotease yebA precursor (EC 3.4.24.-) (ORFU)	[TP0554-TP0782 (0.73069036)]
COG0546	COG0739	c4155	gph	Phosphoglycolate phosphatase (EC 3.1.3.18) (PGPase) (PGP)	c3308	nlpD	Lipoprotein nlpD {UniProtKB/TrEMBL:Q8CVS5}	[TP0554-TP0782 (0.73069036)]
COG0546	COG0739	c4155	gph	Phosphoglycolate phosphatase (EC 3.1.3.18) (PGPase) (PGP)	c3443	ygeR	Hypothetical lipoprotein ygeR precursor	[TP0554-TP0782 (0.73069036)]
COG0242	COG1187	c4047	fms	Peptide deformylase (EC 3.5.1.88) (PDF) (Polypeptide deformylase)	c2720	rsuA	Ribosomal small subunit pseudouridine synthase A (EC 5.4.99.-) (16S pseudouridylate 516 synthase) (16S pseudouridine 516 synthase) (rRNA- uridine isomerase A) (rRNA pseudouridylate synthase A)	[TP0757-TP0459 (0.5284328)]
COG0242	COG1187	c4047	fms	Peptide deformylase (EC 3.5.1.88) (PDF) (Polypeptide deformylase)	c1514	rluE	Ribosomal large subunit pseudouridine synthase E (EC 5.4.99.-) (rRNA- uridine isomerase E) (rRNA pseudouridylate synthase E)	[TP0757-TP0459 (0.5284328)]
COG0242	COG1187	c4047	fms	Peptide deformylase (EC 3.5.1.88) (PDF) (Polypeptide deformylase)	c1734	rluB	Ribosomal large subunit pseudouridine synthase B (EC 5.4.99.-) (rRNA- uridine isomerase B) (rRNA pseudouridylate synthase B)	[TP0757-TP0459 (0.5284328)]
COG0242	COG1187	c4047	fms	Peptide deformylase (EC 3.5.1.88) (PDF) (Polypeptide deformylase)	c4988	rluF	Ribosomal large subunit pseudouridine synthase F (EC 5.4.99.-) (rRNA- uridine isomerase F) (rRNA pseudouridylate synthase F)	[TP0757-TP0459 (0.5284328)]
COG0457	COG0558	c4342	b3530	Cellulose synthase operon protein C	c2325	pgsA	CDP-diacylglycerol--glycerol-3-phosphate 3-phosphatidyltransferase (EC 2.7.8.5) (Phosphatidylglycerophosphate synthase) (PGP synthase)	[TP0067-TP0730 (0.86096925)]
COG0457	COG0558	c4342	b3530	Cellulose synthase operon protein C	c2159	ynjF	Inner membrane protein ynjF	[TP0067-TP0730 (0.86096925)]
COG0457	COG0558	c4342	b3530	Cellulose synthase operon protein C	c1834	ynbA	Inner membrane protein ynbA	[TP0067-TP0730 (0.86096925)]
COG0457	COG0558	c0654	nfrA	Bacteriophage N4 adsorption protein A precursor	c2325	pgsA	CDP-diacylglycerol--glycerol-3-phosphate 3-phosphatidyltransferase (EC 2.7.8.5) (Phosphatidylglycerophosphate synthase) (PGP synthase)	[TP0067-TP0730 (0.86096925)]
COG0457	COG0558	c0654	nfrA	Bacteriophage N4 adsorption protein A precursor	c1834	ynbA	Inner membrane protein ynbA	[TP0067-TP0730 (0.86096925)]
COG0457	COG0558	c0654	nfrA	Bacteriophage N4 adsorption protein A precursor	c2159	ynjF	Inner membrane protein ynjF	[TP0067-TP0730 (0.86096925)]
COG0020	COG1508	c0211	uppS	Undecaprenyl pyrophosphate synthetase (EC 2.5.1.31) (UPP synthetase) (Di-trans,poly-cis-decaprenylcistransferase) (Undecaprenyl diphosphate synthase) (UDS)	c3962	rpoN	RNA polymerase sigma-54 factor	[TP0603-TP0111 (0.79878455)]
COG0301	COG1509	c0534	thiI	Thiamine biosynthesis protein thiI	c5231	yjeK	Hypothetical UPF0069 protein yjeK	[TP0559-TP0121 (0.62660724)]
COG0420	COG0739	c0506	sbcD	Nuclease sbcCD subunit D	c3308	nlpD	Lipoprotein nlpD {UniProtKB/TrEMBL:Q8CVS5}	[TP0626-TP0782 (0.7781429)]
COG0420	COG0739	c0506	sbcD	Nuclease sbcCD subunit D	c2270	yebA	Hypothetical metalloprotease yebA precursor (EC 3.4.24.-) (ORFU)	[TP0626-TP0782 (0.7781429)]
COG0420	COG0739	c0506	sbcD	Nuclease sbcCD subunit D	c3443	ygeR	Hypothetical lipoprotein ygeR precursor	[TP0626-TP0782 (0.7781429)]
COG1385	COG2812	c3532	yggJ	Hypothetical UPF0088 protein yggJ	c0589	dnaX	DNA polymerase III tau subunit (EC 2.7.7.7) [Contains: DNA polymerase III subunit gamma]	[TP0276-TP1005 (0.66627616)]
COG0341	COG1512	c0519	secF	Protein-export membrane protein secF	c3342	c3342	Hypothetical protein ygcG	[TP0411-TP0561 (0.5704539)]
COG0341	COG1512	c0519	secF	Protein-export membrane protein secF	c3338	c3338	Hypothetical protein c3338	[TP0411-TP0561 (0.5704539)]
COG0341	COG1512	c0519	secF	Protein-export membrane protein secF	c3340	c3340	Hypothetical protein c3340	[TP0411-TP0561 (0.5704539)]
COG0217	COG0739	c2445	yeeN	Hypothetical UPF0082 protein yeeN	c3308	nlpD	Lipoprotein nlpD {UniProtKB/TrEMBL:Q8CVS5}	[TP0474-TP0864 (0.82349855)]
COG0217	COG0739	c2445	yeeN	Hypothetical UPF0082 protein yeeN	c2270	yebA	Hypothetical metalloprotease yebA precursor (EC 3.4.24.-) (ORFU)	[TP0474-TP0864 (0.82349855)]
COG0217	COG0739	c2445	yeeN	Hypothetical UPF0082 protein yeeN	c3443	ygeR	Hypothetical lipoprotein ygeR precursor	[TP0474-TP0864 (0.82349855)]
COG0217	COG0739	c2278	yebC	UPF0082 protein yebC	c3443	ygeR	Hypothetical lipoprotein ygeR precursor	[TP0474-TP0864 (0.82349855)]
COG0217	COG0739	c2278	yebC	UPF0082 protein yebC	c2270	yebA	Hypothetical metalloprotease yebA precursor (EC 3.4.24.-) (ORFU)	[TP0474-TP0864 (0.82349855)]
COG0217	COG0739	c2278	yebC	UPF0082 protein yebC	c3308	nlpD	Lipoprotein nlpD {UniProtKB/TrEMBL:Q8CVS5}	[TP0474-TP0864 (0.82349855)]
COG0242	COG0254	c4047	fms	Peptide deformylase (EC 3.5.1.88) (PDF) (Polypeptide deformylase)	c4889.1	rpmE	50S ribosomal protein L31	[TP0757-TP0255 (0.6434887)]
COG0242	COG0254	c4047	fms	Peptide deformylase (EC 3.5.1.88) (PDF) (Polypeptide deformylase)	c0407	rpmE2	50S ribosomal protein L31 type B	[TP0757-TP0255 (0.6434887)]
COG0795	COG1512	c5362	yjgP	Inner membrane protein yjgP	c3342	c3342	Hypothetical protein ygcG	[TP0884-TP0561 (0.6412245)]
COG0795	COG1512	c3716	c3716	Hypothetical protein {UniProtKB/TrEMBL:Q8FDN0}	c3340	c3340	Hypothetical protein c3340	[TP0884-TP0561 (0.6412245)]
COG0795	COG1512	c3716	c3716	Hypothetical protein {UniProtKB/TrEMBL:Q8FDN0}	c3342	c3342	Hypothetical protein ygcG	[TP0884-TP0561 (0.6412245)]
COG0795	COG1512	c3716	c3716	Hypothetical protein {UniProtKB/TrEMBL:Q8FDN0}	c3338	c3338	Hypothetical protein c3338	[TP0884-TP0561 (0.6412245)]
COG0795	COG1512	c5363	yjgQ	Inner membrane protein yjgQ	c3342	c3342	Hypothetical protein ygcG	[TP0884-TP0561 (0.6412245)]
COG0795	COG1512	c3717	c3717	Hypothetical protein {UniProtKB/TrEMBL:Q8FDM9}	c3342	c3342	Hypothetical protein ygcG	[TP0884-TP0561 (0.6412245)]
COG0795	COG1512	c5362	yjgP	Inner membrane protein yjgP	c3338	c3338	Hypothetical protein c3338	[TP0884-TP0561 (0.6412245)]
COG0795	COG1512	c3717	c3717	Hypothetical protein {UniProtKB/TrEMBL:Q8FDM9}	c3340	c3340	Hypothetical protein c3340	[TP0884-TP0561 (0.6412245)]
COG0795	COG1512	c5362	yjgP	Inner membrane protein yjgP	c3340	c3340	Hypothetical protein c3340	[TP0884-TP0561 (0.6412245)]
COG0795	COG1512	c3717	c3717	Hypothetical protein {UniProtKB/TrEMBL:Q8FDM9}	c3338	c3338	Hypothetical protein c3338	[TP0884-TP0561 (0.6412245)]
COG0795	COG1512	c5363	yjgQ	Inner membrane protein yjgQ	c3340	c3340	Hypothetical protein c3340	[TP0884-TP0561 (0.6412245)]
COG0795	COG1512	c5363	yjgQ	Inner membrane protein yjgQ	c3338	c3338	Hypothetical protein c3338	[TP0884-TP0561 (0.6412245)]
COG0762	COG1512	c3538	yggT	Hypothetical protein yggT	c3338	c3338	Hypothetical protein c3338	[TP0668-TP0561 (0.5550382)]
COG0762	COG1512	c3538	yggT	Hypothetical protein yggT	c3342	c3342	Hypothetical protein ygcG	[TP0668-TP0561 (0.5550382)]
COG0762	COG1512	c3538	yggT	Hypothetical protein yggT	c3340	c3340	Hypothetical protein c3340	[TP0668-TP0561 (0.5550382)]
COG0442	COG1466	c0235	proS	Prolyl-tRNA synthetase (EC 6.1.1.15) (Proline--tRNA ligase) (ProRS) (Global RNA synthesis factor)	c0731	holA	DNA polymerase III delta subunit (EC 2.7.7.7)	[TP0160-TP0588 (0.66563916)]
COG1176	COG1512	c1476	potB	Spermidine/putrescine transport system permease protein potB	c3340	c3340	Hypothetical protein c3340	[TP0653-TP0561 (0.5550382)]
COG1176	COG1512	c1476	potB	Spermidine/putrescine transport system permease protein potB	c3342	c3342	Hypothetical protein ygcG	[TP0653-TP0561 (0.5550382)]
COG1176	COG1512	c1866	ydcU	Inner membrane ABC transporter permease protein ydcU	c3340	c3340	Hypothetical protein c3340	[TP0653-TP0561 (0.5550382)]
COG1176	COG1512	c1866	ydcU	Inner membrane ABC transporter permease protein ydcU	c3338	c3338	Hypothetical protein c3338	[TP0653-TP0561 (0.5550382)]
COG1176	COG1512	c1866	ydcU	Inner membrane ABC transporter permease protein ydcU	c3342	c3342	Hypothetical protein ygcG	[TP0653-TP0561 (0.5550382)]
COG1176	COG1512	c0989	potH	Putrescine transport system permease protein potH	c3338	c3338	Hypothetical protein c3338	[TP0653-TP0561 (0.5550382)]
COG1176	COG1512	c0989	potH	Putrescine transport system permease protein potH	c3340	c3340	Hypothetical protein c3340	[TP0653-TP0561 (0.5550382)]
COG1176	COG1512	c1476	potB	Spermidine/putrescine transport system permease protein potB	c3338	c3338	Hypothetical protein c3338	[TP0653-TP0561 (0.5550382)]
COG1176	COG1512	c0989	potH	Putrescine transport system permease protein potH	c3342	c3342	Hypothetical protein ygcG	[TP0653-TP0561 (0.5550382)]
COG0847	COG1558	c2254	exoX	Exodeoxyribonuclease X (EC 3.1.11.-) (Exonuclease X) (Exo X)	c1343	flgC	Flagellar basal-body rod protein flgC (Putative proximal rod protein)	[TP0643-TP0397 (0.7022186)]
COG0847	COG1558	c2045	rnt	Ribonuclease T (EC 3.1.13.-) (Exoribonuclease T) (RNase T)	c1343	flgC	Flagellar basal-body rod protein flgC (Putative proximal rod protein)	[TP0643-TP0397 (0.7022186)]
COG0847	COG1558	c0252	mutD	DNA polymerase III epsilon subunit (EC 2.7.7.7)	c1343	flgC	Flagellar basal-body rod protein flgC (Putative proximal rod protein)	[TP0643-TP0397 (0.7022186)]
COG0305	COG0593	c5026	dnaB	Replicative DNA helicase (EC 3.6.1.-)	c3013	hda	DnaA-homolog protein hda	[TP0058-TP0001 (0.9013428)]
COG0178	COG1197	c5048	uvrA	UvrABC system protein A (UvrA protein) (Excinuclease ABC subunit A)	c1389	mfd	Transcription-repair coupling factor (EC 3.6.1.-) (TRCF) (ATP- dependent helicase mfd)	[TP0514-TP0344 (0.9414915)]
COG0264	COG0544	c0206	tsf	Elongation factor Ts (EF-Ts)	c0551	tig	Trigger factor {UniProtKB/Swiss-Prot:Q8FKA7}	[TP0605-TP0506 (0.9100214)]
COG1344	COG1352	c2338	c2338	Flagellin {UniProtKB/TrEMBL:Q8FGM2}	c2299	cheX	Chemotaxis protein methyltransferase (EC 2.1.1.80)	[TP0870-TP0630 (0.7476691)]
COG1344	COG1352	c1352	flaT	Flagellar hook-associated protein 3 (HAP3) (Hook-filament junction protein)	c2299	cheX	Chemotaxis protein methyltransferase (EC 2.1.1.80)	[TP0870-TP0630 (0.7476691)]
COG0495	COG1475	c0733	leuS	Leucyl-tRNA synthetase (EC 6.1.1.4) (Leucine--tRNA ligase) (LeuRS)	c0689	ybdM	Hypothetical protein ybdM	[TP0586-TP0271 (0.63095015)]
COG0495	COG1475	c0733	leuS	Leucyl-tRNA synthetase (EC 6.1.1.4) (Leucine--tRNA ligase) (LeuRS)	c5207	c5207	Hypothetical protein {UniProtKB/TrEMBL:Q8FAN5}	[TP0586-TP0271 (0.63095015)]
COG0495	COG1475	c0733	leuS	Leucyl-tRNA synthetase (EC 6.1.1.4) (Leucine--tRNA ligase) (LeuRS)	c2484	c2484	Hypothetical protein c2484	[TP0586-TP0271 (0.63095015)]
COG0495	COG1475	c0733	leuS	Leucyl-tRNA synthetase (EC 6.1.1.4) (Leucine--tRNA ligase) (LeuRS)	c5208	c5208	Hypothetical protein {UniProtKB/TrEMBL:Q8FAN4}	[TP0586-TP0271 (0.63095015)]
COG1512	COG1512	c3342	c3342	Hypothetical protein ygcG	c3342	c3342	Hypothetical protein ygcG	[TP0561-TP0561 (0.53951585)]
COG1512	COG1512	c3342	c3342	Hypothetical protein ygcG	c3340	c3340	Hypothetical protein c3340	[TP0561-TP0561 (0.53951585)]
COG1512	COG1512	c3340	c3340	Hypothetical protein c3340	c3342	c3342	Hypothetical protein ygcG	[TP0561-TP0561 (0.53951585)]
COG1512	COG1512	c3338	c3338	Hypothetical protein c3338	c3342	c3342	Hypothetical protein ygcG	[TP0561-TP0561 (0.53951585)]
COG1512	COG1512	c3342	c3342	Hypothetical protein ygcG	c3338	c3338	Hypothetical protein c3338	[TP0561-TP0561 (0.53951585)]
COG1512	COG1512	c3340	c3340	Hypothetical protein c3340	c3340	c3340	Hypothetical protein c3340	[TP0561-TP0561 (0.53951585)]
COG1512	COG1512	c3338	c3338	Hypothetical protein c3338	c3338	c3338	Hypothetical protein c3338	[TP0561-TP0561 (0.53951585)]
COG1512	COG1512	c3338	c3338	Hypothetical protein c3338	c3340	c3340	Hypothetical protein c3340	[TP0561-TP0561 (0.53951585)]
COG1512	COG1512	c3340	c3340	Hypothetical protein c3340	c3338	c3338	Hypothetical protein c3338	[TP0561-TP0561 (0.53951585)]
COG0272	COG2080	c4471	yicF	Hypothetical DNA ligase-like protein yicF	c3446	xdhC	Xanthine dehydrogenase iron-sulfur-binding subunit	[TP0634-TP0080 (0.5753685)]
COG0272	COG2080	c2945	ligA	DNA ligase (EC 6.5.1.2) (Polydeoxyribonucleotide synthase [NAD+])	c3446	xdhC	Xanthine dehydrogenase iron-sulfur-binding subunit	[TP0634-TP0080 (0.5753685)]
COG0750	COG1512	c0213	ecfE	Protease ecfE {UniProtKB/TrEMBL:Q8FL08}	c3340	c3340	Hypothetical protein c3340	[TP0600-TP0561 (0.5857341)]
COG0750	COG1512	c0213	ecfE	Protease ecfE {UniProtKB/TrEMBL:Q8FL08}	c3342	c3342	Hypothetical protein ygcG	[TP0600-TP0561 (0.5857341)]
COG0750	COG1512	c0213	ecfE	Protease ecfE {UniProtKB/TrEMBL:Q8FL08}	c3338	c3338	Hypothetical protein c3338	[TP0600-TP0561 (0.5857341)]
COG1352	COG1536	c2299	cheX	Chemotaxis protein methyltransferase (EC 2.1.1.80)	c2355	fliG	Flagellar motor switch protein fliG	[TP0630-TP0026 (0.7604114)]
COG1344	COG1516	c2338	c2338	Flagellin {UniProtKB/TrEMBL:Q8FGM2}	c2340	fliS	Flagellar protein fliS {UniProtKB/TrEMBL:Q8FGM0}	[TP0870-TP0943 (0.723277)]
COG1344	COG1516	c1352	flaT	Flagellar hook-associated protein 3 (HAP3) (Hook-filament junction protein)	c2340	fliS	Flagellar protein fliS {UniProtKB/TrEMBL:Q8FGM0}	[TP0870-TP0943 (0.723277)]
COG0099	COG0216	c4060	rpsM	30S ribosomal protein S13	c1669	prfA	Peptide chain release factor 1 (RF-1)	[TP0210-TP0051 (0.8775348)]
COG0442	COG0552	c0235	proS	Prolyl-tRNA synthetase (EC 6.1.1.15) (Proline--tRNA ligase) (ProRS) (Global RNA synthesis factor)	c4257	ftsY	Cell division protein ftsY	[TP0160-TP0578 (0.56216276)]
COG0242	COG0319	c4047	fms	Peptide deformylase (EC 3.5.1.88) (PDF) (Polypeptide deformylase)	c0744	ybeY	Hypothetical UPF0054 protein ybeY	[TP0757-TP0650 (0.630912)]
COG0178	COG0845	c5048	uvrA	UvrABC system protein A (UvrA protein) (Excinuclease ABC subunit A)	c0362	c0362	Putative membrane spanning export protein	[TP0514-TP0965 (0.87363523)]
COG0178	COG0845	c5048	uvrA	UvrABC system protein A (UvrA protein) (Excinuclease ABC subunit A)	c1231	cvaA	Colicin V secretion protein cvaA	[TP0514-TP0965 (0.87363523)]
COG0178	COG0845	c5048	uvrA	UvrABC system protein A (UvrA protein) (Excinuclease ABC subunit A)	c0581	lir	Acriflavine resistance protein A precursor	[TP0514-TP0965 (0.87363523)]
COG0178	COG0845	c5048	uvrA	UvrABC system protein A (UvrA protein) (Excinuclease ABC subunit A)	c4031	envC	Acriflavine resistance protein E precursor (Protein envC)	[TP0514-TP0965 (0.87363523)]
COG0178	COG0845	c5048	uvrA	UvrABC system protein A (UvrA protein) (Excinuclease ABC subunit A)	c2600	mdtA	Multidrug resistance protein mdtA precursor (Multidrug transporter mdtA)	[TP0514-TP0965 (0.87363523)]
COG0178	COG0845	c5048	uvrA	UvrABC system protein A (UvrA protein) (Excinuclease ABC subunit A)	c3574	hlyD	Hemolysin secretion protein D, plasmid	[TP0514-TP0965 (0.87363523)]
COG0178	COG0845	c5048	uvrA	UvrABC system protein A (UvrA protein) (Excinuclease ABC subunit A)	c1761	c1761	Acriflavine resistance protein A	[TP0514-TP0965 (0.87363523)]
COG0178	COG0845	c5048	uvrA	UvrABC system protein A (UvrA protein) (Excinuclease ABC subunit A)	c4324	mdtE	Multidrug resistance protein mdtE precursor	[TP0514-TP0965 (0.87363523)]
COG0178	COG0845	c5048	uvrA	UvrABC system protein A (UvrA protein) (Excinuclease ABC subunit A)	c0660	cusB	Cation efflux system protein cusB precursor	[TP0514-TP0965 (0.87363523)]
COG0178	COG0845	c5048	uvrA	UvrABC system protein A (UvrA protein) (Excinuclease ABC subunit A)	c0878	ybhG	Hypothetical UPF0194 membrane protein ybhG	[TP0514-TP0965 (0.87363523)]
COG0178	COG0845	c5048	uvrA	UvrABC system protein A (UvrA protein) (Excinuclease ABC subunit A)	c1014	macA	Macrolide-specific efflux protein macA precursor	[TP0514-TP0965 (0.87363523)]
COG0178	COG0845	c5048	uvrA	UvrABC system protein A (UvrA protein) (Excinuclease ABC subunit A)	c4287	yhiI	Hypothetical protein yhiI precursor	[TP0514-TP0965 (0.87363523)]
COG0457	COG0566	c0654	nfrA	Bacteriophage N4 adsorption protein A precursor	c5264	rlmB	23S rRNA (guanosine-2'-O-)-methyltransferase rlmB (EC 2.1.1.-) (23S rRNA Gm2251 2'-O-methyltransferase)	[TP0095-TP0054 (0.73981166)]
COG0457	COG0566	c4342	b3530	Cellulose synthase operon protein C	c4476	trmH	tRNA guanosine-2'-O-methyltransferase (EC 2.1.1.34) (tRNA [Gm18] methyltransferase)	[TP0095-TP0054 (0.73981166)]
COG0457	COG0566	c4342	b3530	Cellulose synthase operon protein C	c5264	rlmB	23S rRNA (guanosine-2'-O-)-methyltransferase rlmB (EC 2.1.1.-) (23S rRNA Gm2251 2'-O-methyltransferase)	[TP0095-TP0054 (0.73981166)]
COG0457	COG0566	c4342	b3530	Cellulose synthase operon protein C	c3106	yfiF	Hypothetical tRNA/rRNA methyltransferase yfiF (EC 2.1.1.-)	[TP0095-TP0054 (0.73981166)]
COG0457	COG0566	c0654	nfrA	Bacteriophage N4 adsorption protein A precursor	c4476	trmH	tRNA guanosine-2'-O-methyltransferase (EC 2.1.1.34) (tRNA [Gm18] methyltransferase)	[TP0095-TP0054 (0.73981166)]
COG0457	COG0566	c0654	nfrA	Bacteriophage N4 adsorption protein A precursor	c3106	yfiF	Hypothetical tRNA/rRNA methyltransferase yfiF (EC 2.1.1.-)	[TP0095-TP0054 (0.73981166)]
COG0024	COG0462	c0203	map	Methionine aminopeptidase (EC 3.4.11.18) (MAP) (Peptidase M)	c1665	prs	Ribose-phosphate pyrophosphokinase (EC 2.7.6.1) (RPPK) (Phosphoribosyl pyrophosphate synthetase) (P-Rib-PP synthetase) (PRPP synthetase)	[TP0842-TP0294 (0.8762697)]
COG0125	COG0361	c1370	tmk	Thymidylate kinase (EC 2.7.4.9) (Thymidine monophosphate kinase) (dTMP kinase) (TMPK)	c1021	infA	Translation initiation factor IF-1	[TP0354-TP0097 (0.8382038)]
COG1536	COG1766	c2355	fliG	Flagellar motor switch protein fliG	c2354	fliF	Flagellar M-ring protein	[TP0400-TP0399 (0.9198608), TP0026-TP0399 (0.9539454)]
COG0319	COG0787	c0744	ybeY	Hypothetical UPF0054 protein ybeY	c5028	alr	Alanine racemase, biosynthetic (EC 5.1.1.1)	[TP0650-TP0681 (0.82058704)]
COG0319	COG0787	c0744	ybeY	Hypothetical UPF0054 protein ybeY	c1639	dadX	Alanine racemase, catabolic (EC 5.1.1.1)	[TP0650-TP0681 (0.82058704)]
COG0215	COG1536	c0642	cysS	Cysteinyl-tRNA synthetase (EC 6.1.1.16) (Cysteine--tRNA ligase) (CysRS)	c2355	fliG	Flagellar motor switch protein fliG	[TP0091-TP0400 (0.6374247)]
COG0564	COG1418	c1355	rluC	Ribosomal large subunit pseudouridine synthase C (EC 5.4.99.-) (rRNA- uridine isomerase C) (rRNA pseudouridylate synthase C)	c2381	yedJ	Hypothetical protein yedJ	[TP0154-TP1018 (0.7668753)]
COG0564	COG1418	c0069	rluA	Ribosomal large subunit pseudouridine synthase A (EC 5.4.99.-) (rRNA- uridine isomerase A) (rRNA pseudouridylate synthase A)	c2381	yedJ	Hypothetical protein yedJ	[TP0154-TP1018 (0.7668753)]
COG0564	COG1418	c3357	truC	tRNA pseudouridine synthase C (EC 5.4.99.-) (tRNA-uridine isomerase C) (tRNA pseudouridylate synthase C)	c2381	yedJ	Hypothetical protein yedJ	[TP0154-TP1018 (0.7668753)]
COG0564	COG1418	c3116	rluD	Ribosomal large subunit pseudouridine synthase D (EC 5.4.99.-) (rRNA- uridine isomerase D) (rRNA pseudouridylate synthase D)	c2381	yedJ	Hypothetical protein yedJ	[TP0154-TP1018 (0.7668753)]
COG0849	COG1595	c0112	ftsA	Cell division protein ftsA	c3097	rpoE	RNA polymerase sigma-E factor (Sigma-24)	[TP0389-TP0092 (0.66770643)]
COG0301	COG1529	c0534	thiI	Thiamine biosynthesis protein thiI	c3444	xdhA	Xanthine dehydrogenase molybdenum-binding subunit (EC 1.17.1.4)	[TP0559-TP0079 (0.62660724)]
COG0301	COG1529	c0534	thiI	Thiamine biosynthesis protein thiI	c3459	xdhD	Probable hypoxanthine oxidase xdhD (EC 1.-.-.-)	[TP0559-TP0079 (0.62660724)]
COG0739	COG2204	c3443	ygeR	Hypothetical lipoprotein ygeR precursor	c3077	yfhA	Hypothetical protein yfhA (ORF-2)	[TP0706-TP0519 (0.80130965)]
COG0739	COG2204	c3308	nlpD	Lipoprotein nlpD {UniProtKB/TrEMBL:Q8CVS5}	c2763	az	Acetoacetate metabolism regulatory protein atoC (Ornithine/arginine decarboxylase inhibitor) (Ornithine decarboxylase antizyme)	[TP0706-TP0519 (0.80130965)]
COG0739	COG2204	c2270	yebA	Hypothetical metalloprotease yebA precursor (EC 3.4.24.-) (ORFU)	c2763	az	Acetoacetate metabolism regulatory protein atoC (Ornithine/arginine decarboxylase inhibitor) (Ornithine decarboxylase antizyme)	[TP0706-TP0519 (0.80130965)]
COG0739	COG2204	c3308	nlpD	Lipoprotein nlpD {UniProtKB/TrEMBL:Q8CVS5}	c3077	yfhA	Hypothetical protein yfhA (ORF-2)	[TP0706-TP0519 (0.80130965)]
COG0739	COG2204	c3308	nlpD	Lipoprotein nlpD {UniProtKB/TrEMBL:Q8CVS5}	c5204	c5204	Transport activator {UniProtKB/TrEMBL:Q8FAN8}	[TP0706-TP0519 (0.80130965)]
COG0739	COG2204	c3308	nlpD	Lipoprotein nlpD {UniProtKB/TrEMBL:Q8CVS5}	c4817	glnG	Nitrogen regulation protein NR(I)	[TP0706-TP0519 (0.80130965)]
COG0739	COG2204	c2270	yebA	Hypothetical metalloprotease yebA precursor (EC 3.4.24.-) (ORFU)	c4962	zraR	Transcriptional regulatory protein zraR	[TP0706-TP0519 (0.80130965)]
COG0739	COG2204	c3443	ygeR	Hypothetical lipoprotein ygeR precursor	c5040	c5040	Putative c4-dicarboxylate transport	[TP0706-TP0519 (0.80130965)]
COG0739	COG2204	c2270	yebA	Hypothetical metalloprotease yebA precursor (EC 3.4.24.-) (ORFU)	c5040	c5040	Putative c4-dicarboxylate transport	[TP0706-TP0519 (0.80130965)]
COG0739	COG2204	c2270	yebA	Hypothetical metalloprotease yebA precursor (EC 3.4.24.-) (ORFU)	c3077	yfhA	Hypothetical protein yfhA (ORF-2)	[TP0706-TP0519 (0.80130965)]
COG0739	COG2204	c3443	ygeR	Hypothetical lipoprotein ygeR precursor	c4962	zraR	Transcriptional regulatory protein zraR	[TP0706-TP0519 (0.80130965)]
COG0739	COG2204	c2270	yebA	Hypothetical metalloprotease yebA precursor (EC 3.4.24.-) (ORFU)	c4817	glnG	Nitrogen regulation protein NR(I)	[TP0706-TP0519 (0.80130965)]
COG0739	COG2204	c3308	nlpD	Lipoprotein nlpD {UniProtKB/TrEMBL:Q8CVS5}	c4962	zraR	Transcriptional regulatory protein zraR	[TP0706-TP0519 (0.80130965)]
COG0739	COG2204	c3308	nlpD	Lipoprotein nlpD {UniProtKB/TrEMBL:Q8CVS5}	c5040	c5040	Putative c4-dicarboxylate transport	[TP0706-TP0519 (0.80130965)]
COG0739	COG2204	c3443	ygeR	Hypothetical lipoprotein ygeR precursor	c2763	az	Acetoacetate metabolism regulatory protein atoC (Ornithine/arginine decarboxylase inhibitor) (Ornithine decarboxylase antizyme)	[TP0706-TP0519 (0.80130965)]
COG0739	COG2204	c2270	yebA	Hypothetical metalloprotease yebA precursor (EC 3.4.24.-) (ORFU)	c5204	c5204	Transport activator {UniProtKB/TrEMBL:Q8FAN8}	[TP0706-TP0519 (0.80130965)]
COG0739	COG2204	c3443	ygeR	Hypothetical lipoprotein ygeR precursor	c4817	glnG	Nitrogen regulation protein NR(I)	[TP0706-TP0519 (0.80130965)]
COG0739	COG2204	c3443	ygeR	Hypothetical lipoprotein ygeR precursor	c5204	c5204	Transport activator {UniProtKB/TrEMBL:Q8FAN8}	[TP0706-TP0519 (0.80130965)]
COG0036	COG2001	c4156	dod	Ribulose-phosphate 3-epimerase (EC 5.1.3.1) (Pentose-5-phosphate 3- epimerase) (PPE) (R5P3E)	c0099	mraZ	Protein mraZ {UniProtKB/Swiss-Prot:P65434}	[TP0945-TP0383 (0.685165)]
COG0036	COG2001	c5091	alsE	D-allulose-6-phosphate 3-epimerase (EC 5.1.3.-)	c0099	mraZ	Protein mraZ {UniProtKB/Swiss-Prot:P65434}	[TP0945-TP0383 (0.685165)]
COG0280	COG0457	c2983	eutD	Ethanolamine utilization protein eutD	c4342	b3530	Cellulose synthase operon protein C	[TP0094-TP0067 (0.5068833)]
COG0280	COG0457	c2983	eutD	Ethanolamine utilization protein eutD	c0654	nfrA	Bacteriophage N4 adsorption protein A precursor	[TP0094-TP0067 (0.5068833)]
COG0457	COG0495	c4342	b3530	Cellulose synthase operon protein C	c0733	leuS	Leucyl-tRNA synthetase (EC 6.1.1.4) (Leucine--tRNA ligase) (LeuRS)	[TP0067-TP0586 (0.714839)]
COG0457	COG0495	c0654	nfrA	Bacteriophage N4 adsorption protein A precursor	c0733	leuS	Leucyl-tRNA synthetase (EC 6.1.1.4) (Leucine--tRNA ligase) (LeuRS)	[TP0067-TP0586 (0.714839)]
COG0257	COG0472	c0406	c0406	50S ribosomal protein L36 2	c4704	rfe	Undecaprenyl-phosphate alpha-N-acetylglucosaminyl 1-phosphate transferase (EC 2.7.8.-) (UDP-GlcNAc:undecaprenyl-phosphate GlcNAc-1- phosphate transferase)	[TP0209-TP0345 (0.64932555)]
COG0257	COG0472	c0406	c0406	50S ribosomal protein L36 2	c0105	murX	Phospho-N-acetylmuramoyl-pentapeptide-transferase (EC 2.7.8.13) (UDP- MurNAc-pentapeptide phosphotransferase)	[TP0209-TP0345 (0.64932555)]
COG0358	COG0457	c3817	dnaG	DNA primase {UniProtKB/Swiss-Prot:Q8FDG5}	c4342	b3530	Cellulose synthase operon protein C	[TP0492-TP0648 (0.5111708)]
COG0358	COG0457	c3817	dnaG	DNA primase {UniProtKB/Swiss-Prot:Q8FDG5}	c0654	nfrA	Bacteriophage N4 adsorption protein A precursor	[TP0492-TP0648 (0.5111708)]
COG0301	COG0301	c0534	thiI	Thiamine biosynthesis protein thiI	c0534	thiI	Thiamine biosynthesis protein thiI	[TP0559-TP0559 (0.6965584)]
COG0687	COG1558	c0987	potF	Putrescine-binding periplasmic protein precursor	c1343	flgC	Flagellar basal-body rod protein flgC (Putative proximal rod protein)	[TP0655-TP0397 (0.60331625)]
COG0687	COG1558	c1864	ydcS	Putative ABC transporter periplasmic-binding protein ydcS precursor	c1343	flgC	Flagellar basal-body rod protein flgC (Putative proximal rod protein)	[TP0655-TP0397 (0.60331625)]
COG0687	COG1558	c1398	potD	Spermidine/putrescine-binding periplasmic protein precursor (SPBP)	c1343	flgC	Flagellar basal-body rod protein flgC (Putative proximal rod protein)	[TP0655-TP0397 (0.60331625)]
COG0795	COG1792	c5363	yjgQ	Inner membrane protein yjgQ	c4005	mreC	Rod shape-determining protein mreC	[TP0884-TP0498 (0.8374102)]
COG0795	COG1792	c3716	c3716	Hypothetical protein {UniProtKB/TrEMBL:Q8FDN0}	c4005	mreC	Rod shape-determining protein mreC	[TP0884-TP0498 (0.8374102)]
COG0795	COG1792	c3717	c3717	Hypothetical protein {UniProtKB/TrEMBL:Q8FDM9}	c4005	mreC	Rod shape-determining protein mreC	[TP0884-TP0498 (0.8374102)]
COG0795	COG1792	c5362	yjgP	Inner membrane protein yjgP	c4005	mreC	Rod shape-determining protein mreC	[TP0884-TP0498 (0.8374102)]
COG1317	COG1536	c2357	fliH	Flagellar assembly protein fliH	c2355	fliG	Flagellar motor switch protein fliG	[TP0401-TP0026 (0.96139234)]
COG1214	COG1516	c2211	yeaZ	M22 peptidase homolog yeaZ	c2340	fliS	Flagellar protein fliS {UniProtKB/TrEMBL:Q8FGM0}	[TP0876-TP0943 (0.57131183)]
COG0608	COG1234	c3472	recJ	Single-stranded-DNA-specific exonuclease recJ (EC 3.1.-.-)	c2812	rnz	Ribonuclease Z (EC 3.1.26.11) (RNase Z) (tRNase Z) (tRNA 3 endonuclease)	[TP0704-TP0819 (0.5844061)]
COG0024	COG0125	c0203	map	Methionine aminopeptidase (EC 3.4.11.18) (MAP) (Peptidase M)	c1370	tmk	Thymidylate kinase (EC 2.7.4.9) (Thymidine monophosphate kinase) (dTMP kinase) (TMPK)	[TP0842-TP0354 (0.8096375)]
COG1077	COG1426	c4006	mreB	Rod shape-determining protein mreB	c3038	yfgA	Putative HTH-type transcriptional regulator yfgA	[TP0497-TP0334 (0.739115)]
COG0257	COG0779	c0406	c0406	50S ribosomal protein L36 2	c3927	yhbC	Hypothetical UPF0090 protein yhbC	[TP0209-TP0893 (0.7461857)]
COG1291	COG1291	c2305	motA	Chemotaxis protein motA (Motility protein A)	c2305	motA	Chemotaxis protein motA (Motility protein A)	[TP0725-TP0725 (0.8044664)]
COG0275	COG1815	c0100	mraW	S-adenosyl-methyltransferase mraW (EC 2.1.1.-)	c1342	flgB	Flagellar basal-body rod protein flgB (Putative proximal rod protein)	[TP0384-TP0396 (0.81050646)]
COG1536	COG1536	c2355	fliG	Flagellar motor switch protein fliG	c2355	fliG	Flagellar motor switch protein fliG	[TP0026-TP0400 (0.5928469)]
COG0457	COG0845	c4342	b3530	Cellulose synthase operon protein C	c4287	yhiI	Hypothetical protein yhiI precursor	[TP0648-TP0965 (0.54118866)]
COG0457	COG0845	c0654	nfrA	Bacteriophage N4 adsorption protein A precursor	c1014	macA	Macrolide-specific efflux protein macA precursor	[TP0648-TP0965 (0.54118866)]
COG0457	COG0845	c4342	b3530	Cellulose synthase operon protein C	c0581	lir	Acriflavine resistance protein A precursor	[TP0648-TP0965 (0.54118866)]
COG0457	COG0845	c0654	nfrA	Bacteriophage N4 adsorption protein A precursor	c0362	c0362	Putative membrane spanning export protein	[TP0648-TP0965 (0.54118866)]
COG0457	COG0845	c0654	nfrA	Bacteriophage N4 adsorption protein A precursor	c1761	c1761	Acriflavine resistance protein A	[TP0648-TP0965 (0.54118866)]
COG0457	COG0845	c4342	b3530	Cellulose synthase operon protein C	c0362	c0362	Putative membrane spanning export protein	[TP0648-TP0965 (0.54118866)]
COG0457	COG0845	c4342	b3530	Cellulose synthase operon protein C	c0660	cusB	Cation efflux system protein cusB precursor	[TP0648-TP0965 (0.54118866)]
COG0457	COG0845	c4342	b3530	Cellulose synthase operon protein C	c3574	hlyD	Hemolysin secretion protein D, plasmid	[TP0648-TP0965 (0.54118866)]
COG0457	COG0845	c4342	b3530	Cellulose synthase operon protein C	c0878	ybhG	Hypothetical UPF0194 membrane protein ybhG	[TP0648-TP0965 (0.54118866)]
COG0457	COG0845	c4342	b3530	Cellulose synthase operon protein C	c2600	mdtA	Multidrug resistance protein mdtA precursor (Multidrug transporter mdtA)	[TP0648-TP0965 (0.54118866)]
COG0457	COG0845	c0654	nfrA	Bacteriophage N4 adsorption protein A precursor	c0878	ybhG	Hypothetical UPF0194 membrane protein ybhG	[TP0648-TP0965 (0.54118866)]
COG0457	COG0845	c0654	nfrA	Bacteriophage N4 adsorption protein A precursor	c2600	mdtA	Multidrug resistance protein mdtA precursor (Multidrug transporter mdtA)	[TP0648-TP0965 (0.54118866)]
COG0457	COG0845	c4342	b3530	Cellulose synthase operon protein C	c1231	cvaA	Colicin V secretion protein cvaA	[TP0648-TP0965 (0.54118866)]
COG0457	COG0845	c4342	b3530	Cellulose synthase operon protein C	c4324	mdtE	Multidrug resistance protein mdtE precursor	[TP0648-TP0965 (0.54118866)]
COG0457	COG0845	c0654	nfrA	Bacteriophage N4 adsorption protein A precursor	c0660	cusB	Cation efflux system protein cusB precursor	[TP0648-TP0965 (0.54118866)]
COG0457	COG0845	c0654	nfrA	Bacteriophage N4 adsorption protein A precursor	c4031	envC	Acriflavine resistance protein E precursor (Protein envC)	[TP0648-TP0965 (0.54118866)]
COG0457	COG0845	c0654	nfrA	Bacteriophage N4 adsorption protein A precursor	c4287	yhiI	Hypothetical protein yhiI precursor	[TP0648-TP0965 (0.54118866)]
COG0457	COG0845	c0654	nfrA	Bacteriophage N4 adsorption protein A precursor	c3574	hlyD	Hemolysin secretion protein D, plasmid	[TP0648-TP0965 (0.54118866)]
COG0457	COG0845	c4342	b3530	Cellulose synthase operon protein C	c1761	c1761	Acriflavine resistance protein A	[TP0648-TP0965 (0.54118866)]
COG0457	COG0845	c4342	b3530	Cellulose synthase operon protein C	c1014	macA	Macrolide-specific efflux protein macA precursor	[TP0648-TP0965 (0.54118866)]
COG0457	COG0845	c0654	nfrA	Bacteriophage N4 adsorption protein A precursor	c4324	mdtE	Multidrug resistance protein mdtE precursor	[TP0648-TP0965 (0.54118866)]
COG0457	COG0845	c0654	nfrA	Bacteriophage N4 adsorption protein A precursor	c0581	lir	Acriflavine resistance protein A precursor	[TP0648-TP0965 (0.54118866)]
COG0457	COG0845	c0654	nfrA	Bacteriophage N4 adsorption protein A precursor	c1231	cvaA	Colicin V secretion protein cvaA	[TP0648-TP0965 (0.54118866)]
COG0457	COG0845	c4342	b3530	Cellulose synthase operon protein C	c4031	envC	Acriflavine resistance protein E precursor (Protein envC)	[TP0648-TP0965 (0.54118866)]
COG1815	COG3015	c1342	flgB	Flagellar basal-body rod protein flgB (Putative proximal rod protein)	c0231	cutF	Copper homeostasis protein cutF precursor (Lipoprotein nlpE)	[TP0396-TP0435 (0.51549006)]
COG0419	COG1512	c0505	sbcC	Exonuclease sbcC {UniProtKB/TrEMBL:Q8FKD3}	c3340	c3340	Hypothetical protein c3340	[TP0627-TP0561 (0.5704539)]
COG0419	COG1512	c0505	sbcC	Exonuclease sbcC {UniProtKB/TrEMBL:Q8FKD3}	c3338	c3338	Hypothetical protein c3338	[TP0627-TP0561 (0.5704539)]
COG0419	COG1512	c0505	sbcC	Exonuclease sbcC {UniProtKB/TrEMBL:Q8FKD3}	c3342	c3342	Hypothetical protein ygcG	[TP0627-TP0561 (0.5704539)]
COG1749	COG1843	c1345	flgE	Flagellar hook protein flgE	c1344	flgD	Basal-body rod modification protein flgD	[TP0727-TP0728 (0.8651164)]
COG0782	COG1057	c0698	rnk	Regulator of nucleoside diphosphate kinase	c0730	nadD	Nicotinate-nucleotide adenylyltransferase (EC 2.7.7.18) (Deamido- NAD(+) pyrophosphorylase) (Deamido-NAD(+) diphosphorylase) (Nicotinate mononucleotide adenylyltransferase) (NaMN adenylyltransferase)	[TP0019-TP0741 (0.75909394)]
COG0782	COG1057	c3938	greA	Transcription elongation factor greA (Transcript cleavage factor greA)	c0730	nadD	Nicotinate-nucleotide adenylyltransferase (EC 2.7.7.18) (Deamido- NAD(+) pyrophosphorylase) (Deamido-NAD(+) diphosphorylase) (Nicotinate mononucleotide adenylyltransferase) (NaMN adenylyltransferase)	[TP0019-TP0741 (0.75909394)]
COG0782	COG1057	c4183	greB	Transcription elongation factor greB (Transcript cleavage factor greB)	c0730	nadD	Nicotinate-nucleotide adenylyltransferase (EC 2.7.7.18) (Deamido- NAD(+) pyrophosphorylase) (Deamido-NAD(+) diphosphorylase) (Nicotinate mononucleotide adenylyltransferase) (NaMN adenylyltransferase)	[TP0019-TP0741 (0.75909394)]
COG1516	COG1516	c2340	fliS	Flagellar protein fliS {UniProtKB/TrEMBL:Q8FGM0}	c2340	fliS	Flagellar protein fliS {UniProtKB/TrEMBL:Q8FGM0}	[TP0943-TP0943 (0.5311184)]
COG0817	COG1516	c2277	ruvC	Crossover junction endodeoxyribonuclease ruvC (EC 3.1.22.4) (Holliday junction nuclease ruvC) (Holliday junction resolvase ruvC)	c2340	fliS	Flagellar protein fliS {UniProtKB/TrEMBL:Q8FGM0}	[TP0517-TP0943 (0.5294325)]
COG1512	COG2215	c3342	c3342	Hypothetical protein ygcG	c2633	rcnA	Nickel/cobalt efflux system rcnA	[TP0561-TP0558 (0.53951585)]
COG1512	COG2215	c3340	c3340	Hypothetical protein c3340	c2633	rcnA	Nickel/cobalt efflux system rcnA	[TP0561-TP0558 (0.53951585)]
COG1512	COG2215	c3338	c3338	Hypothetical protein c3338	c2633	rcnA	Nickel/cobalt efflux system rcnA	[TP0561-TP0558 (0.53951585)]
COG1109	COG1157	c2573	cpsG	Phosphomannomutase {UniProtKB/TrEMBL:Q8FG27}	c2358	fliI	Flagellum-specific ATP synthase (EC 3.6.3.14)	[TP0413-TP0402 (0.78400123)]
COG1109	COG1157	c3932	mrsA	Phosphoglucosamine mutase (EC 5.4.2.10)	c2358	fliI	Flagellum-specific ATP synthase (EC 3.6.3.14)	[TP0413-TP0402 (0.78400123)]
COG1109	COG1157	c2557	rfbK	Phosphomannomutase {UniProtKB/TrEMBL:Q8FG43}	c2358	fliI	Flagellum-specific ATP synthase (EC 3.6.3.14)	[TP0413-TP0402 (0.78400123)]
COG0090	COG1643	c4085	rplB	50S ribosomal protein L2	c1840	hrpA	ATP-dependent RNA helicase hrpA (EC 3.6.1.-)	[TP0192-TP0526 (0.71912634)]
COG0090	COG1643	c4085	rplB	50S ribosomal protein L2	c0181	hrpB	ATP-dependent RNA helicase hrpB (EC 3.6.1.-)	[TP0192-TP0526 (0.71912634)]
COG0217	COG1235	c2278	yebC	UPF0082 protein yebC	c5098	phnP	PhnP protein {UniProtKB/TrEMBL:Q8FAW2}	[TP0474-TP0489 (0.71912634)]
COG0217	COG1235	c2445	yeeN	Hypothetical UPF0082 protein yeeN	c5098	phnP	PhnP protein {UniProtKB/TrEMBL:Q8FAW2}	[TP0474-TP0489 (0.71912634)]
COG0267	COG2215	c4460	c4460	50S ribosomal protein L33	c2633	rcnA	Nickel/cobalt efflux system rcnA	[TP0234-TP0558 (0.7885255)]
COG0012	COG0188	c1661	gtp1	GTP-dependent nucleic acid-binding protein engD	c2773	gyrA	DNA gyrase subunit A {UniProtKB/TrEMBL:Q8FFP1}	[TP0124-TP0005 (0.7149395)]
COG0012	COG0188	c1661	gtp1	GTP-dependent nucleic acid-binding protein engD	c3760	parC	DNA topoisomerase 4 subunit A (EC 5.99.1.-) (Topoisomerase IV subunit A)	[TP0124-TP0005 (0.7149395)]
COG1057	COG3015	c0730	nadD	Nicotinate-nucleotide adenylyltransferase (EC 2.7.7.18) (Deamido- NAD(+) pyrophosphorylase) (Deamido-NAD(+) diphosphorylase) (Nicotinate mononucleotide adenylyltransferase) (NaMN adenylyltransferase)	c0231	cutF	Copper homeostasis protein cutF precursor (Lipoprotein nlpE)	[TP0741-TP0435 (0.5622841)]
COG0324	COG1558	c5255	miaA	tRNA delta(2)-isopentenylpyrophosphate transferase (EC 2.5.1.8) (IPP transferase) (Isopentenyl-diphosphate:tRNA isopentenyltransferase) (IPTase) (IPPT)	c1343	flgC	Flagellar basal-body rod protein flgC (Putative proximal rod protein)	[TP0637-TP0397 (0.66148543)]
COG0530	COG0621	c3956	yrbG	Inner membrane protein yrbG	c0747	yleA	Hypothetical UPF0004 protein yleA	[TP1034-TP0269 (0.7081234)]
COG0530	COG0621	c3956	yrbG	Inner membrane protein yrbG	c0920	yliG	Hypothetical UPF0004 protein yliG	[TP1034-TP0269 (0.7081234)]
COG0457	COG1643	c4342	b3530	Cellulose synthase operon protein C	c1840	hrpA	ATP-dependent RNA helicase hrpA (EC 3.6.1.-)	[TP0067-TP0526 (0.80406195)]
COG0457	COG1643	c4342	b3530	Cellulose synthase operon protein C	c0181	hrpB	ATP-dependent RNA helicase hrpB (EC 3.6.1.-)	[TP0067-TP0526 (0.80406195)]
COG0457	COG1643	c0654	nfrA	Bacteriophage N4 adsorption protein A precursor	c1840	hrpA	ATP-dependent RNA helicase hrpA (EC 3.6.1.-)	[TP0067-TP0526 (0.80406195)]
COG0457	COG1643	c0654	nfrA	Bacteriophage N4 adsorption protein A precursor	c0181	hrpB	ATP-dependent RNA helicase hrpB (EC 3.6.1.-)	[TP0067-TP0526 (0.80406195)]
COG0840	COG1157	c3825	aer	Aerotaxis receptor {UniProtKB/TrEMBL:Q8FDF8}	c2358	fliI	Flagellum-specific ATP synthase (EC 3.6.3.14)	[TP0640-TP0402 (0.9180537)]
COG0840	COG1157	c1846	trg	Methyl-accepting chemotaxis protein III (MCP-III) (Ribose and galactose chemoreceptor protein)	c2358	fliI	Flagellum-specific ATP synthase (EC 3.6.3.14)	[TP0640-TP0402 (0.9180537)]
COG0840	COG1157	c5430	tsr	Methyl-accepting chemotaxis protein I (MCP-I) (Serine chemoreceptor protein)	c2358	fliI	Flagellum-specific ATP synthase (EC 3.6.3.14)	[TP0640-TP0402 (0.9180537)]
COG0840	COG1157	c2301	tar	Methyl-accepting chemotaxis protein II (MCP-II) (Aspartate chemoreceptor protein)	c2358	fliI	Flagellum-specific ATP synthase (EC 3.6.3.14)	[TP0640-TP0402 (0.9180537)]
COG0462	COG0492	c1665	prs	Ribose-phosphate pyrophosphokinase (EC 2.7.6.1) (RPPK) (Phosphoribosyl pyrophosphate synthetase) (P-Rib-PP synthetase) (PRPP synthetase)	c1025	trxB	Thioredoxin reductase {UniProtKB/TrEMBL:Q8FJC8}	[TP0294-TP0814 (0.8323514)]
COG0124	COG0254	c3036	hisS	Histidyl-tRNA synthetase (EC 6.1.1.21) (Histidine--tRNA ligase) (HisRS)	c4889.1	rpmE	50S ribosomal protein L31	[TP0641-TP0255 (0.65973145)]
COG0124	COG0254	c3036	hisS	Histidyl-tRNA synthetase (EC 6.1.1.21) (Histidine--tRNA ligase) (HisRS)	c0407	rpmE2	50S ribosomal protein L31 type B	[TP0641-TP0255 (0.65973145)]
COG0178	COG0272	c5048	uvrA	UvrABC system protein A (UvrA protein) (Excinuclease ABC subunit A)	c2945	ligA	DNA ligase (EC 6.5.1.2) (Polydeoxyribonucleotide synthase [NAD+])	[TP0514-TP0634 (0.7537598)]
COG0178	COG0272	c5048	uvrA	UvrABC system protein A (UvrA protein) (Excinuclease ABC subunit A)	c4471	yicF	Hypothetical DNA ligase-like protein yicF	[TP0514-TP0634 (0.7537598)]
COG1512	COG1684	c3342	c3342	Hypothetical protein ygcG	c2367	fliR	Flagellar biosynthetic protein fliR	[TP0561-TP0716 (0.6360963)]
COG1512	COG1684	c3340	c3340	Hypothetical protein c3340	c2367	fliR	Flagellar biosynthetic protein fliR	[TP0561-TP0716 (0.6360963)]
COG1512	COG1684	c3338	c3338	Hypothetical protein c3338	c2367	fliR	Flagellar biosynthetic protein fliR	[TP0561-TP0716 (0.6360963)]
COG0257	COG2204	c0406	c0406	50S ribosomal protein L36 2	c3077	yfhA	Hypothetical protein yfhA (ORF-2)	[TP0209-TP0519 (0.6010877)]
COG0257	COG2204	c0406	c0406	50S ribosomal protein L36 2	c2763	az	Acetoacetate metabolism regulatory protein atoC (Ornithine/arginine decarboxylase inhibitor) (Ornithine decarboxylase antizyme)	[TP0209-TP0519 (0.6010877)]
COG0257	COG2204	c0406	c0406	50S ribosomal protein L36 2	c4962	zraR	Transcriptional regulatory protein zraR	[TP0209-TP0519 (0.6010877)]
COG0257	COG2204	c0406	c0406	50S ribosomal protein L36 2	c4817	glnG	Nitrogen regulation protein NR(I)	[TP0209-TP0519 (0.6010877)]
COG0257	COG2204	c0406	c0406	50S ribosomal protein L36 2	c5040	c5040	Putative c4-dicarboxylate transport	[TP0209-TP0519 (0.6010877)]
COG0257	COG2204	c0406	c0406	50S ribosomal protein L36 2	c5204	c5204	Transport activator {UniProtKB/TrEMBL:Q8FAN8}	[TP0209-TP0519 (0.6010877)]
COG0495	COG1558	c0733	leuS	Leucyl-tRNA synthetase (EC 6.1.1.4) (Leucine--tRNA ligase) (LeuRS)	c1343	flgC	Flagellar basal-body rod protein flgC (Putative proximal rod protein)	[TP0586-TP0397 (0.60331625)]
COG1135	COG1466	c0240	abc	D-methionine transport ATP-binding protein metN	c0731	holA	DNA polymerase III delta subunit (EC 2.7.7.7)	[TP0120-TP0588 (0.7896185)]
COG1192	COG2214	c4346	yhjQ	Hypothetical protein yhjQ	c1136	cbpA	Curved DNA-binding protein	[TP0272-TP0843 (0.8210422)]
COG1292	COG1512	c0434	betT	High-affinity choline transport protein	c3338	c3338	Hypothetical protein c3338	[TP0106-TP0561 (0.5550382)]
COG1292	COG1512	c0049	caiT	L-carnitine/gamma-butyrobetaine antiporter	c3338	c3338	Hypothetical protein c3338	[TP0106-TP0561 (0.5550382)]
COG1292	COG1512	c0434	betT	High-affinity choline transport protein	c3342	c3342	Hypothetical protein ygcG	[TP0106-TP0561 (0.5550382)]
COG1292	COG1512	c0434	betT	High-affinity choline transport protein	c3340	c3340	Hypothetical protein c3340	[TP0106-TP0561 (0.5550382)]
COG1292	COG1512	c0049	caiT	L-carnitine/gamma-butyrobetaine antiporter	c3340	c3340	Hypothetical protein c3340	[TP0106-TP0561 (0.5550382)]
COG1292	COG1512	c0049	caiT	L-carnitine/gamma-butyrobetaine antiporter	c3342	c3342	Hypothetical protein ygcG	[TP0106-TP0561 (0.5550382)]
COG0608	COG1159	c3472	recJ	Single-stranded-DNA-specific exonuclease recJ (EC 3.1.-.-)	c3090	era	GTP-binding protein era homolog	[TP0704-TP0541 (0.7586372)]
COG0242	COG0263	c4047	fms	Peptide deformylase (EC 3.5.1.88) (PDF) (Polypeptide deformylase)	c0389	proB	Glutamate 5-kinase (EC 2.7.2.11) (Gamma-glutamyl kinase) (GK)	[TP0757-TP0351 (0.5771584)]
COG0566	COG1589	c4476	trmH	tRNA guanosine-2'-O-methyltransferase (EC 2.1.1.34) (tRNA [Gm18] methyltransferase)	c0111	ftsQ	Cell division protein ftsQ	[TP0109-TP0388 (0.8512026)]
COG0566	COG1589	c5264	rlmB	23S rRNA (guanosine-2'-O-)-methyltransferase rlmB (EC 2.1.1.-) (23S rRNA Gm2251 2'-O-methyltransferase)	c0111	ftsQ	Cell division protein ftsQ	[TP0109-TP0388 (0.8512026)]
COG0566	COG1589	c3106	yfiF	Hypothetical tRNA/rRNA methyltransferase yfiF (EC 2.1.1.-)	c0111	ftsQ	Cell division protein ftsQ	[TP0109-TP0388 (0.8512026)]
COG0739	COG4786	c3443	ygeR	Hypothetical lipoprotein ygeR precursor	c1347	flgG	Flagellar basal-body rod protein flgG (Distal rod protein)	[TP0782-TP0961 (0.69582695)]
COG0739	COG4786	c3308	nlpD	Lipoprotein nlpD {UniProtKB/TrEMBL:Q8CVS5}	c1347	flgG	Flagellar basal-body rod protein flgG (Distal rod protein)	[TP0782-TP0961 (0.69582695)]
COG0739	COG4786	c2270	yebA	Hypothetical metalloprotease yebA precursor (EC 3.4.24.-) (ORFU)	c1347	flgG	Flagellar basal-body rod protein flgG (Distal rod protein)	[TP0782-TP0961 (0.69582695)]
COG0124	COG0546	c3036	hisS	Histidyl-tRNA synthetase (EC 6.1.1.21) (Histidine--tRNA ligase) (HisRS)	c4155	gph	Phosphoglycolate phosphatase (EC 3.1.3.18) (PGPase) (PGP)	[TP0641-TP0554 (0.5196431)]
COG0495	COG2882	c0733	leuS	Leucyl-tRNA synthetase (EC 6.1.1.4) (Leucine--tRNA ligase) (LeuRS)	c2359	fliJ	Flagellar fliJ protein {UniProtKB/TrEMBL:Q8FGK6}	[TP0586-TP0403 (0.64541596)]
COG0457	COG1234	c4342	b3530	Cellulose synthase operon protein C	c2812	rnz	Ribonuclease Z (EC 3.1.26.11) (RNase Z) (tRNase Z) (tRNA 3 endonuclease)	[TP0095-TP0819 (0.5178716)]
COG0457	COG1234	c0654	nfrA	Bacteriophage N4 adsorption protein A precursor	c2812	rnz	Ribonuclease Z (EC 3.1.26.11) (RNase Z) (tRNase Z) (tRNA 3 endonuclease)	[TP0095-TP0819 (0.5178716)]
COG0257	COG0773	c0406	c0406	50S ribosomal protein L36 2	c5331	mpl	UDP-N-acetylmuramate:L-alanyl-gamma-D-glutamyl-meso-diaminopimelate ligase (EC 6.3.2.-) (Murein peptide ligase)	[TP0209-TP0341 (0.6926446)]
COG0257	COG0773	c0406	c0406	50S ribosomal protein L36 2	c0109	murC	UDP-N-acetylmuramate--L-alanine ligase (EC 6.3.2.8) (UDP-N- acetylmuramoyl-L-alanine synthetase)	[TP0209-TP0341 (0.6926446)]
COG0457	COG2204	c0654	nfrA	Bacteriophage N4 adsorption protein A precursor	c4962	zraR	Transcriptional regulatory protein zraR	[TP0067-TP0519 (0.7741208)]
COG0457	COG2204	c4342	b3530	Cellulose synthase operon protein C	c4817	glnG	Nitrogen regulation protein NR(I)	[TP0067-TP0519 (0.7741208)]
COG0457	COG2204	c4342	b3530	Cellulose synthase operon protein C	c5204	c5204	Transport activator {UniProtKB/TrEMBL:Q8FAN8}	[TP0067-TP0519 (0.7741208)]
COG0457	COG2204	c4342	b3530	Cellulose synthase operon protein C	c4962	zraR	Transcriptional regulatory protein zraR	[TP0067-TP0519 (0.7741208)]
COG0457	COG2204	c0654	nfrA	Bacteriophage N4 adsorption protein A precursor	c5204	c5204	Transport activator {UniProtKB/TrEMBL:Q8FAN8}	[TP0067-TP0519 (0.7741208)]
COG0457	COG2204	c4342	b3530	Cellulose synthase operon protein C	c3077	yfhA	Hypothetical protein yfhA (ORF-2)	[TP0067-TP0519 (0.7741208)]
COG0457	COG2204	c0654	nfrA	Bacteriophage N4 adsorption protein A precursor	c2763	az	Acetoacetate metabolism regulatory protein atoC (Ornithine/arginine decarboxylase inhibitor) (Ornithine decarboxylase antizyme)	[TP0067-TP0519 (0.7741208)]
COG0457	COG2204	c4342	b3530	Cellulose synthase operon protein C	c2763	az	Acetoacetate metabolism regulatory protein atoC (Ornithine/arginine decarboxylase inhibitor) (Ornithine decarboxylase antizyme)	[TP0067-TP0519 (0.7741208)]
COG0457	COG2204	c0654	nfrA	Bacteriophage N4 adsorption protein A precursor	c3077	yfhA	Hypothetical protein yfhA (ORF-2)	[TP0067-TP0519 (0.7741208)]
COG0457	COG2204	c0654	nfrA	Bacteriophage N4 adsorption protein A precursor	c4817	glnG	Nitrogen regulation protein NR(I)	[TP0067-TP0519 (0.7741208)]
COG0457	COG2204	c0654	nfrA	Bacteriophage N4 adsorption protein A precursor	c5040	c5040	Putative c4-dicarboxylate transport	[TP0067-TP0519 (0.7741208)]
COG0457	COG2204	c4342	b3530	Cellulose synthase operon protein C	c5040	c5040	Putative c4-dicarboxylate transport	[TP0067-TP0519 (0.7741208)]
COG0272	COG1879	c2945	ligA	DNA ligase (EC 6.5.1.2) (Polydeoxyribonucleotide synthase [NAD+])	c1130	torT	Periplasmic protein torT precursor	[TP0634-TP0684 (0.56216276)]
COG0272	COG1879	c4471	yicF	Hypothetical DNA ligase-like protein yicF	c3070	yphF	ABC transporter periplasmic-binding protein yphF precursor	[TP0634-TP0684 (0.56216276)]
COG0272	COG1879	c4471	yicF	Hypothetical DNA ligase-like protein yicF	c4017	c4017	Putative ribose ABC transporter	[TP0634-TP0684 (0.56216276)]
COG0272	COG1879	c4471	yicF	Hypothetical DNA ligase-like protein yicF	c5094	b4088	D-allose-binding periplasmic protein precursor (EC 3.6.3.17) (ALBP)	[TP0634-TP0684 (0.56216276)]
COG0272	COG1879	c4471	yicF	Hypothetical DNA ligase-like protein yicF	c2684	mglB	D-galactose-binding periplasmic protein precursor (GBP) (D-galactose/ D-glucose-binding protein) (GGBP)	[TP0634-TP0684 (0.56216276)]
COG0272	COG1879	c4471	yicF	Hypothetical DNA ligase-like protein yicF	c1130	torT	Periplasmic protein torT precursor	[TP0634-TP0684 (0.56216276)]
COG0272	COG1879	c2945	ligA	DNA ligase (EC 6.5.1.2) (Polydeoxyribonucleotide synthase [NAD+])	c2314	araF	L-arabinose-binding periplasmic protein precursor (EC 3.6.3.17) (ABP)	[TP0634-TP0684 (0.56216276)]
COG0272	COG1879	c2945	ligA	DNA ligase (EC 6.5.1.2) (Polydeoxyribonucleotide synthase [NAD+])	c5325	ytfQ	ABC transporter periplasmic-binding protein ytfQ precursor	[TP0634-TP0684 (0.56216276)]
COG0272	COG1879	c2945	ligA	DNA ligase (EC 6.5.1.2) (Polydeoxyribonucleotide synthase [NAD+])	c5094	b4088	D-allose-binding periplasmic protein precursor (EC 3.6.3.17) (ALBP)	[TP0634-TP0684 (0.56216276)]
COG0272	COG1879	c4471	yicF	Hypothetical DNA ligase-like protein yicF	c5325	ytfQ	ABC transporter periplasmic-binding protein ytfQ precursor	[TP0634-TP0684 (0.56216276)]
COG0272	COG1879	c2945	ligA	DNA ligase (EC 6.5.1.2) (Polydeoxyribonucleotide synthase [NAD+])	c4017	c4017	Putative ribose ABC transporter	[TP0634-TP0684 (0.56216276)]
COG0272	COG1879	c2945	ligA	DNA ligase (EC 6.5.1.2) (Polydeoxyribonucleotide synthase [NAD+])	c3070	yphF	ABC transporter periplasmic-binding protein yphF precursor	[TP0634-TP0684 (0.56216276)]
COG0272	COG1879	c2945	ligA	DNA ligase (EC 6.5.1.2) (Polydeoxyribonucleotide synthase [NAD+])	c4679	rbsB	D-ribose-binding periplasmic protein precursor (EC 3.6.3.17)	[TP0634-TP0684 (0.56216276)]
COG0272	COG1879	c2945	ligA	DNA ligase (EC 6.5.1.2) (Polydeoxyribonucleotide synthase [NAD+])	c2684	mglB	D-galactose-binding periplasmic protein precursor (GBP) (D-galactose/ D-glucose-binding protein) (GGBP)	[TP0634-TP0684 (0.56216276)]
COG0272	COG1879	c4471	yicF	Hypothetical DNA ligase-like protein yicF	c2314	araF	L-arabinose-binding periplasmic protein precursor (EC 3.6.3.17) (ABP)	[TP0634-TP0684 (0.56216276)]
COG0272	COG1879	c4471	yicF	Hypothetical DNA ligase-like protein yicF	c4679	rbsB	D-ribose-binding periplasmic protein precursor (EC 3.6.3.17)	[TP0634-TP0684 (0.56216276)]
COG0234	COG4211	c5226	groS	10 kDa chaperonin (Protein Cpn10) (groES protein)	c2682	mglC	Galactoside transport system permease protein mglC	[TP1013-TP0686 (0.748641)]
COG0257	COG0681	c0406	c0406	50S ribosomal protein L36 2	c3092	lepB	Signal peptidase I (EC 3.4.21.89) (SPase I) (Leader peptidase I)	[TP0209-TP0926 (0.69083804)]
COG0526	COG1843	c3786	c_3786	Thiol:disulfide interchange protein dsbA-like precursor	c1344	flgD	Basal-body rod modification protein flgD	[TP0100-TP0728 (0.58155864)]
COG0526	COG1843	c3107	trxC	Thioredoxin 2 (EC 1.8.1.8) (Protein-disulfide reductase) (Disulfide reductase) (Trx2)	c1344	flgD	Basal-body rod modification protein flgD	[TP0100-TP0728 (0.58155864)]
COG0526	COG1843	c4804	dsf	Thiol:disulfide interchange protein dsbA precursor	c1344	flgD	Basal-body rod modification protein flgD	[TP0100-TP0728 (0.58155864)]
COG0526	COG1843	c4701	trxA	Thioredoxin 1 {UniProtKB/Swiss-Prot:P0AA26}	c1344	flgD	Basal-body rod modification protein flgD	[TP0100-TP0728 (0.58155864)]
COG0526	COG1843	c2732	dsbE	Thiol:disulfide interchange protein dsbE (Cytochrome c biogenesis protein ccmG)	c1344	flgD	Basal-body rod modification protein flgD	[TP0100-TP0728 (0.58155864)]
COG0768	COG1344	c0726	pbpA	Penicillin-binding protein 2 (PBP-2)	c2338	c2338	Flagellin {UniProtKB/TrEMBL:Q8FGM2}	[TP0760-TP0870 (0.7190043)]
COG0768	COG1344	c0102	pbpB	Peptidoglycan synthetase ftsI precursor (EC 2.4.1.129) (Peptidoglycan glycosyltransferase 3) (Penicillin-binding protein 3) (PBP-3)	c1352	flaT	Flagellar hook-associated protein 3 (HAP3) (Hook-filament junction protein)	[TP0760-TP0870 (0.7190043)]
COG0768	COG1344	c0102	pbpB	Peptidoglycan synthetase ftsI precursor (EC 2.4.1.129) (Peptidoglycan glycosyltransferase 3) (Penicillin-binding protein 3) (PBP-3)	c2338	c2338	Flagellin {UniProtKB/TrEMBL:Q8FGM2}	[TP0760-TP0870 (0.7190043)]
COG0768	COG1344	c0726	pbpA	Penicillin-binding protein 2 (PBP-2)	c1352	flaT	Flagellar hook-associated protein 3 (HAP3) (Hook-filament junction protein)	[TP0760-TP0870 (0.7190043)]
COG1121	COG2204	c2272	znuC	High-affinity zinc uptake system ATP-binding protein znuC	c2763	az	Acetoacetate metabolism regulatory protein atoC (Ornithine/arginine decarboxylase inhibitor) (Ornithine decarboxylase antizyme)	[TP0035-TP0519 (0.5085169)]
COG1121	COG2204	c2272	znuC	High-affinity zinc uptake system ATP-binding protein znuC	c5040	c5040	Putative c4-dicarboxylate transport	[TP0035-TP0519 (0.5085169)]
COG1121	COG2204	c1599	c1599	SitB protein {UniProtKB/TrEMBL:Q8FI49}	c4817	glnG	Nitrogen regulation protein NR(I)	[TP0035-TP0519 (0.5085169)]
COG1121	COG2204	c2272	znuC	High-affinity zinc uptake system ATP-binding protein znuC	c4962	zraR	Transcriptional regulatory protein zraR	[TP0035-TP0519 (0.5085169)]
COG1121	COG2204	c1599	c1599	SitB protein {UniProtKB/TrEMBL:Q8FI49}	c3077	yfhA	Hypothetical protein yfhA (ORF-2)	[TP0035-TP0519 (0.5085169)]
COG1121	COG2204	c1599	c1599	SitB protein {UniProtKB/TrEMBL:Q8FI49}	c5040	c5040	Putative c4-dicarboxylate transport	[TP0035-TP0519 (0.5085169)]
COG1121	COG2204	c2272	znuC	High-affinity zinc uptake system ATP-binding protein znuC	c3077	yfhA	Hypothetical protein yfhA (ORF-2)	[TP0035-TP0519 (0.5085169)]
COG1121	COG2204	c1599	c1599	SitB protein {UniProtKB/TrEMBL:Q8FI49}	c4962	zraR	Transcriptional regulatory protein zraR	[TP0035-TP0519 (0.5085169)]
COG1121	COG2204	c2272	znuC	High-affinity zinc uptake system ATP-binding protein znuC	c5204	c5204	Transport activator {UniProtKB/TrEMBL:Q8FAN8}	[TP0035-TP0519 (0.5085169)]
COG1121	COG2204	c1599	c1599	SitB protein {UniProtKB/TrEMBL:Q8FI49}	c5204	c5204	Transport activator {UniProtKB/TrEMBL:Q8FAN8}	[TP0035-TP0519 (0.5085169)]
COG1121	COG2204	c2272	znuC	High-affinity zinc uptake system ATP-binding protein znuC	c4817	glnG	Nitrogen regulation protein NR(I)	[TP0035-TP0519 (0.5085169)]
COG1121	COG2204	c1599	c1599	SitB protein {UniProtKB/TrEMBL:Q8FI49}	c2763	az	Acetoacetate metabolism regulatory protein atoC (Ornithine/arginine decarboxylase inhibitor) (Ornithine decarboxylase antizyme)	[TP0035-TP0519 (0.5085169)]
COG0528	COG4591	c0207	pyrH	Uridylate kinase (EC 2.7.4.-) (UK) (Uridine monophosphate kinase) (UMP kinase)	c1393	lolE	Lipoprotein-releasing system transmembrane protein lolE	[TP0099-TP0580 (0.8561369)]
COG0528	COG4591	c0207	pyrH	Uridylate kinase (EC 2.7.4.-) (UK) (Uridine monophosphate kinase) (UMP kinase)	c1391	lolC	Lipoprotein-releasing system transmembrane protein lolC	[TP0099-TP0580 (0.8561369)]
COG0228	COG0546	c3130	rpsP	30S ribosomal protein S16	c4155	gph	Phosphoglycolate phosphatase (EC 3.1.3.18) (PGPase) (PGP)	[TP0905-TP0554 (0.5352583)]
COG0503	COG1488	c0384	gpt	Xanthine phosphoribosyltransferase (EC 2.4.2.22) (Xanthine-guanine phosphoribosyltransferase) (XGPRT)	c1073	pncB	Nicotinate phosphoribosyltransferase (EC 2.4.2.11) (NAPRTase)	[TP1039-TP0628 (0.6658587)]
COG0503	COG1488	c0588	apt	Adenine phosphoribosyltransferase (EC 2.4.2.7) (APRT)	c1073	pncB	Nicotinate phosphoribosyltransferase (EC 2.4.2.11) (NAPRTase)	[TP1039-TP0628 (0.6658587)]
COG0770	COG2001	c0104	mra	UDP-N-acetylmuramoyl-tripeptide--D-alanyl-D-alanine ligase (EC 6.3.2.10) (UDP-MurNAc-pentapeptide synthetase) (D-alanyl-D- alanine-adding enzyme)	c0099	mraZ	Protein mraZ {UniProtKB/Swiss-Prot:P65434}	[TP0386-TP0383 (0.8315325)]
COG0051	COG2204	c4092	rpsJ	30S ribosomal protein S10	c4962	zraR	Transcriptional regulatory protein zraR	[TP0188-TP0519 (0.6307204)]
COG0051	COG2204	c4092	rpsJ	30S ribosomal protein S10	c3077	yfhA	Hypothetical protein yfhA (ORF-2)	[TP0188-TP0519 (0.6307204)]
COG0051	COG2204	c4092	rpsJ	30S ribosomal protein S10	c5204	c5204	Transport activator {UniProtKB/TrEMBL:Q8FAN8}	[TP0188-TP0519 (0.6307204)]
COG0051	COG2204	c4092	rpsJ	30S ribosomal protein S10	c4817	glnG	Nitrogen regulation protein NR(I)	[TP0188-TP0519 (0.6307204)]
COG0051	COG2204	c4092	rpsJ	30S ribosomal protein S10	c2763	az	Acetoacetate metabolism regulatory protein atoC (Ornithine/arginine decarboxylase inhibitor) (Ornithine decarboxylase antizyme)	[TP0188-TP0519 (0.6307204)]
COG0051	COG2204	c4092	rpsJ	30S ribosomal protein S10	c5040	c5040	Putative c4-dicarboxylate transport	[TP0188-TP0519 (0.6307204)]
COG0249	COG0546	c3294	fdv	DNA mismatch repair protein mutS	c4155	gph	Phosphoglycolate phosphatase (EC 3.1.3.18) (PGPase) (PGP)	[TP0328-TP0554 (0.5196431)]
COG0234	COG0803	c5226	groS	10 kDa chaperonin (Protein Cpn10) (groES protein)	c1600	c1600	SitA protein {UniProtKB/TrEMBL:Q8FI48}	[TP1013-TP0163 (0.67160416)]
COG0153	COG1879	c0833	galA	Galactokinase (EC 2.7.1.6) (Galactose kinase)	c5325	ytfQ	ABC transporter periplasmic-binding protein ytfQ precursor	[TP0418-TP0684 (0.73427343)]
COG0153	COG1879	c0833	galA	Galactokinase (EC 2.7.1.6) (Galactose kinase)	c5094	b4088	D-allose-binding periplasmic protein precursor (EC 3.6.3.17) (ALBP)	[TP0418-TP0684 (0.73427343)]
COG0153	COG1879	c0833	galA	Galactokinase (EC 2.7.1.6) (Galactose kinase)	c4679	rbsB	D-ribose-binding periplasmic protein precursor (EC 3.6.3.17)	[TP0418-TP0684 (0.73427343)]
COG0153	COG1879	c0833	galA	Galactokinase (EC 2.7.1.6) (Galactose kinase)	c4017	c4017	Putative ribose ABC transporter	[TP0418-TP0684 (0.73427343)]
COG0153	COG1879	c0833	galA	Galactokinase (EC 2.7.1.6) (Galactose kinase)	c2684	mglB	D-galactose-binding periplasmic protein precursor (GBP) (D-galactose/ D-glucose-binding protein) (GGBP)	[TP0418-TP0684 (0.73427343)]
COG0153	COG1879	c0833	galA	Galactokinase (EC 2.7.1.6) (Galactose kinase)	c3070	yphF	ABC transporter periplasmic-binding protein yphF precursor	[TP0418-TP0684 (0.73427343)]
COG0153	COG1879	c0833	galA	Galactokinase (EC 2.7.1.6) (Galactose kinase)	c1130	torT	Periplasmic protein torT precursor	[TP0418-TP0684 (0.73427343)]
COG0153	COG1879	c0833	galA	Galactokinase (EC 2.7.1.6) (Galactose kinase)	c2314	araF	L-arabinose-binding periplasmic protein precursor (EC 3.6.3.17) (ABP)	[TP0418-TP0684 (0.73427343)]
COG0162	COG2834	c2029	tyrS	Tyrosyl-tRNA synthetase (EC 6.1.1.1) (Tyrosine--tRNA ligase) (TyrRS)	c1028	lolA	Outer-membrane lipoprotein carrier protein precursor (P20)	[TP0834-TP0333 (0.5313641)]
COG0457	COG1061	c0654	nfrA	Bacteriophage N4 adsorption protein A precursor	c2721	yejH	Hypothetical protein yejH	[TP0095-TP0380 (0.51337665)]
COG0457	COG1061	c4342	b3530	Cellulose synthase operon protein C	c2721	yejH	Hypothetical protein yejH	[TP0095-TP0380 (0.51337665)]
COG0342	COG0546	c0518	secD	Protein-export membrane protein secD	c4155	gph	Phosphoglycolate phosphatase (EC 3.1.3.18) (PGPase) (PGP)	[TP0410-TP0554 (0.6160348)]
COG1115	COG1319	c0011	yaaJ	Putative transporter yaaJ	c3445	xdhB	Xanthine dehydrogenase FAD-binding subunit (EC 1.17.1.4)	[TP0414-TP0081 (0.81817394)]
COG1115	COG1319	c0011	yaaJ	Putative transporter yaaJ	c3458	ygfM	Hypothetical protein ygfM	[TP0414-TP0081 (0.81817394)]
COG0457	COG1536	c0654	nfrA	Bacteriophage N4 adsorption protein A precursor	c2355	fliG	Flagellar motor switch protein fliG	[TP0648-TP0400 (0.69805074)]
COG0457	COG1536	c4342	b3530	Cellulose synthase operon protein C	c2355	fliG	Flagellar motor switch protein fliG	[TP0648-TP0400 (0.69805074)]
COG0240	COG0622	c4430	gpsA	Glycerol-3-phosphate dehydrogenase [NAD(P)+] (EC 1.1.1.94) (NAD(P)H- dependent glycerol-3-phosphate dehydrogenase)	c2843	yfcE	Phosphodiesterase yfcE (EC 3.1.4.-)	[TP1009-TP0937 (0.80866665)]
COG0227	COG0492	c4461	rpmB	50S ribosomal protein L28	c1025	trxB	Thioredoxin reductase {UniProtKB/TrEMBL:Q8FJC8}	[TP0362-TP0814 (0.801083)]
COG1512	COG1580	c3342	c3342	Hypothetical protein ygcG	c2361	fliL	Flagellar fliL protein	[TP0561-TP0722 (0.64005584)]
COG1512	COG1580	c3340	c3340	Hypothetical protein c3340	c2361	fliL	Flagellar fliL protein	[TP0561-TP0722 (0.64005584)]
COG1512	COG1580	c3338	c3338	Hypothetical protein c3338	c2361	fliL	Flagellar fliL protein	[TP0561-TP0722 (0.64005584)]
COG0051	COG1192	c4092	rpsJ	30S ribosomal protein S10	c4346	yhjQ	Hypothetical protein yhjQ	[TP0188-TP0272 (0.7732025)]
COG0098	COG0803	c4065	spc	30S ribosomal protein S5	c1600	c1600	SitA protein {UniProtKB/TrEMBL:Q8FI48}	[TP0206-TP0163 (0.74372905)]
COG0249	COG0457	c3294	fdv	DNA mismatch repair protein mutS	c4342	b3530	Cellulose synthase operon protein C	[TP0328-TP0095 (0.63719666)]
COG0249	COG0457	c3294	fdv	DNA mismatch repair protein mutS	c0654	nfrA	Bacteriophage N4 adsorption protein A precursor	[TP0328-TP0095 (0.63719666)]
COG0442	COG0459	c0235	proS	Prolyl-tRNA synthetase (EC 6.1.1.15) (Proline--tRNA ligase) (ProRS) (Global RNA synthesis factor)	c5227	groL	60 kDa chaperonin (Protein Cpn60) (groEL protein)	[TP0160-TP0030 (0.7719589)]
COG0217	COG0481	c2445	yeeN	Hypothetical UPF0082 protein yeeN	c3093	lepA	GTP-binding protein lepA	[TP0474-TP0510 (0.76600474)]
COG0217	COG0481	c2278	yebC	UPF0082 protein yebC	c3093	lepA	GTP-binding protein lepA	[TP0474-TP0510 (0.76600474)]
COG0178	COG0357	c5048	uvrA	UvrABC system protein A (UvrA protein) (Excinuclease ABC subunit A)	c4668	gidB	Methyltransferase gidB (EC 2.1.-.-) (Glucose-inhibited division protein B)	[TP0514-TP0946 (0.8569251)]
COG1815	COG1843	c1342	flgB	Flagellar basal-body rod protein flgB (Putative proximal rod protein)	c1344	flgD	Basal-body rod modification protein flgD	[TP0396-TP0728 (0.83050734)]
COG0592	COG1580	c4623	dnaN	DNA polymerase III subunit beta (EC 2.7.7.7)	c2361	fliL	Flagellar fliL protein	[TP0002-TP0378 (0.79585755)]
COG0330	COG0772	c0610	ybbK	Hypothetical protein ybbK	c0107	ftsW	Cell division protein ftsW	[TP0113-TP0501 (0.70068353)]
COG0330	COG0772	c0610	ybbK	Hypothetical protein ybbK	c0725	rodA	Rod shape-determining protein rodA	[TP0113-TP0501 (0.70068353)]
COG0330	COG0772	c5258	hflK	HflK protein {UniProtKB/TrEMBL:Q8FAK7}	c0725	rodA	Rod shape-determining protein rodA	[TP0113-TP0501 (0.70068353)]
COG0330	COG0772	c5258	hflK	HflK protein {UniProtKB/TrEMBL:Q8FAK7}	c0107	ftsW	Cell division protein ftsW	[TP0113-TP0501 (0.70068353)]
COG0330	COG0772	c3517	c3517	Hypothetical protein {UniProtKB/TrEMBL:Q8FE41}	c0725	rodA	Rod shape-determining protein rodA	[TP0113-TP0501 (0.70068353)]
COG0330	COG0772	c5259	hflC	Protein hflC {UniProtKB/Swiss-Prot:P0ABC4}	c0107	ftsW	Cell division protein ftsW	[TP0113-TP0501 (0.70068353)]
COG0330	COG0772	c5259	hflC	Protein hflC {UniProtKB/Swiss-Prot:P0ABC4}	c0725	rodA	Rod shape-determining protein rodA	[TP0113-TP0501 (0.70068353)]
COG0330	COG0772	c3517	c3517	Hypothetical protein {UniProtKB/TrEMBL:Q8FE41}	c0107	ftsW	Cell division protein ftsW	[TP0113-TP0501 (0.70068353)]
COG0442	COG1843	c0235	proS	Prolyl-tRNA synthetase (EC 6.1.1.15) (Proline--tRNA ligase) (ProRS) (Global RNA synthesis factor)	c1344	flgD	Basal-body rod modification protein flgD	[TP0160-TP0728 (0.50152636)]
COG0840	COG1558	c1846	trg	Methyl-accepting chemotaxis protein III (MCP-III) (Ribose and galactose chemoreceptor protein)	c1343	flgC	Flagellar basal-body rod protein flgC (Putative proximal rod protein)	[TP0640-TP0397 (0.8569927)]
COG0840	COG1558	c3825	aer	Aerotaxis receptor {UniProtKB/TrEMBL:Q8FDF8}	c1343	flgC	Flagellar basal-body rod protein flgC (Putative proximal rod protein)	[TP0640-TP0397 (0.8569927)]
COG0840	COG1558	c5430	tsr	Methyl-accepting chemotaxis protein I (MCP-I) (Serine chemoreceptor protein)	c1343	flgC	Flagellar basal-body rod protein flgC (Putative proximal rod protein)	[TP0640-TP0397 (0.8569927)]
COG0840	COG1558	c2301	tar	Methyl-accepting chemotaxis protein II (MCP-II) (Aspartate chemoreceptor protein)	c1343	flgC	Flagellar basal-body rod protein flgC (Putative proximal rod protein)	[TP0640-TP0397 (0.8569927)]
COG0267	COG2137	c4460	c4460	50S ribosomal protein L33	c3252	recX	Regulatory protein recX (Protein oraA)	[TP0234-TP1023 (0.5769722)]
COG1109	COG1488	c2573	cpsG	Phosphomannomutase {UniProtKB/TrEMBL:Q8FG27}	c1073	pncB	Nicotinate phosphoribosyltransferase (EC 2.4.2.11) (NAPRTase)	[TP0413-TP0628 (0.6598422)]
COG1109	COG1488	c2557	rfbK	Phosphomannomutase {UniProtKB/TrEMBL:Q8FG43}	c1073	pncB	Nicotinate phosphoribosyltransferase (EC 2.4.2.11) (NAPRTase)	[TP0413-TP0628 (0.6598422)]
COG1109	COG1488	c3932	mrsA	Phosphoglucosamine mutase (EC 5.4.2.10)	c1073	pncB	Nicotinate phosphoribosyltransferase (EC 2.4.2.11) (NAPRTase)	[TP0413-TP0628 (0.6598422)]
COG1214	COG1509	c2211	yeaZ	M22 peptidase homolog yeaZ	c5231	yjeK	Hypothetical UPF0069 protein yjeK	[TP0876-TP0121 (0.53793955)]
COG0143	COG0217	c2642	metG	Methionyl-tRNA synthetase (EC 6.1.1.10) (Methionine--tRNA ligase) (MetRS)	c2278	yebC	UPF0082 protein yebC	[TP0798-TP0474 (0.7790581)]
COG0143	COG0217	c2642	metG	Methionyl-tRNA synthetase (EC 6.1.1.10) (Methionine--tRNA ligase) (MetRS)	c2445	yeeN	Hypothetical UPF0082 protein yeeN	[TP0798-TP0474 (0.7790581)]
COG0257	COG0716	c0406	c0406	50S ribosomal protein L36 2	c3356	yqcA	Hypothetical protein yqcA	[TP0209-TP0925 (0.69083804)]
COG0257	COG0716	c0406	c0406	50S ribosomal protein L36 2	c4670	mioC	Protein mioC {UniProtKB/TrEMBL:Q8FBS7}	[TP0209-TP0925 (0.69083804)]
COG0257	COG0716	c0406	c0406	50S ribosomal protein L36 2	c3475	fldB	Flavodoxin-2 {UniProtKB/Swiss-Prot:P0ABY5}	[TP0209-TP0925 (0.69083804)]
COG0257	COG0716	c0406	c0406	50S ribosomal protein L36 2	c0771	fldA	Flavodoxin-1 {UniProtKB/Swiss-Prot:P61950}	[TP0209-TP0925 (0.69083804)]
COG0357	COG0442	c4668	gidB	Methyltransferase gidB (EC 2.1.-.-) (Glucose-inhibited division protein B)	c0235	proS	Prolyl-tRNA synthetase (EC 6.1.1.15) (Proline--tRNA ligase) (ProRS) (Global RNA synthesis factor)	[TP0946-TP0160 (0.6515529)]
COG0566	COG2204	c5264	rlmB	23S rRNA (guanosine-2'-O-)-methyltransferase rlmB (EC 2.1.1.-) (23S rRNA Gm2251 2'-O-methyltransferase)	c5040	c5040	Putative c4-dicarboxylate transport	[TP0054-TP0519 (0.63495165)]
COG0566	COG2204	c5264	rlmB	23S rRNA (guanosine-2'-O-)-methyltransferase rlmB (EC 2.1.1.-) (23S rRNA Gm2251 2'-O-methyltransferase)	c4962	zraR	Transcriptional regulatory protein zraR	[TP0054-TP0519 (0.63495165)]
COG0566	COG2204	c4476	trmH	tRNA guanosine-2'-O-methyltransferase (EC 2.1.1.34) (tRNA [Gm18] methyltransferase)	c4817	glnG	Nitrogen regulation protein NR(I)	[TP0054-TP0519 (0.63495165)]
COG0566	COG2204	c3106	yfiF	Hypothetical tRNA/rRNA methyltransferase yfiF (EC 2.1.1.-)	c4817	glnG	Nitrogen regulation protein NR(I)	[TP0054-TP0519 (0.63495165)]
COG0566	COG2204	c3106	yfiF	Hypothetical tRNA/rRNA methyltransferase yfiF (EC 2.1.1.-)	c5204	c5204	Transport activator {UniProtKB/TrEMBL:Q8FAN8}	[TP0054-TP0519 (0.63495165)]
COG0566	COG2204	c4476	trmH	tRNA guanosine-2'-O-methyltransferase (EC 2.1.1.34) (tRNA [Gm18] methyltransferase)	c5040	c5040	Putative c4-dicarboxylate transport	[TP0054-TP0519 (0.63495165)]
COG0566	COG2204	c5264	rlmB	23S rRNA (guanosine-2'-O-)-methyltransferase rlmB (EC 2.1.1.-) (23S rRNA Gm2251 2'-O-methyltransferase)	c2763	az	Acetoacetate metabolism regulatory protein atoC (Ornithine/arginine decarboxylase inhibitor) (Ornithine decarboxylase antizyme)	[TP0054-TP0519 (0.63495165)]
COG0566	COG2204	c3106	yfiF	Hypothetical tRNA/rRNA methyltransferase yfiF (EC 2.1.1.-)	c4962	zraR	Transcriptional regulatory protein zraR	[TP0054-TP0519 (0.63495165)]
COG0566	COG2204	c4476	trmH	tRNA guanosine-2'-O-methyltransferase (EC 2.1.1.34) (tRNA [Gm18] methyltransferase)	c2763	az	Acetoacetate metabolism regulatory protein atoC (Ornithine/arginine decarboxylase inhibitor) (Ornithine decarboxylase antizyme)	[TP0054-TP0519 (0.63495165)]
COG0566	COG2204	c5264	rlmB	23S rRNA (guanosine-2'-O-)-methyltransferase rlmB (EC 2.1.1.-) (23S rRNA Gm2251 2'-O-methyltransferase)	c3077	yfhA	Hypothetical protein yfhA (ORF-2)	[TP0054-TP0519 (0.63495165)]
COG0566	COG2204	c4476	trmH	tRNA guanosine-2'-O-methyltransferase (EC 2.1.1.34) (tRNA [Gm18] methyltransferase)	c4962	zraR	Transcriptional regulatory protein zraR	[TP0054-TP0519 (0.63495165)]
COG0566	COG2204	c3106	yfiF	Hypothetical tRNA/rRNA methyltransferase yfiF (EC 2.1.1.-)	c5040	c5040	Putative c4-dicarboxylate transport	[TP0054-TP0519 (0.63495165)]
COG0566	COG2204	c3106	yfiF	Hypothetical tRNA/rRNA methyltransferase yfiF (EC 2.1.1.-)	c2763	az	Acetoacetate metabolism regulatory protein atoC (Ornithine/arginine decarboxylase inhibitor) (Ornithine decarboxylase antizyme)	[TP0054-TP0519 (0.63495165)]
COG0566	COG2204	c4476	trmH	tRNA guanosine-2'-O-methyltransferase (EC 2.1.1.34) (tRNA [Gm18] methyltransferase)	c5204	c5204	Transport activator {UniProtKB/TrEMBL:Q8FAN8}	[TP0054-TP0519 (0.63495165)]
COG0566	COG2204	c3106	yfiF	Hypothetical tRNA/rRNA methyltransferase yfiF (EC 2.1.1.-)	c3077	yfhA	Hypothetical protein yfhA (ORF-2)	[TP0054-TP0519 (0.63495165)]
COG0566	COG2204	c4476	trmH	tRNA guanosine-2'-O-methyltransferase (EC 2.1.1.34) (tRNA [Gm18] methyltransferase)	c3077	yfhA	Hypothetical protein yfhA (ORF-2)	[TP0054-TP0519 (0.63495165)]
COG0566	COG2204	c5264	rlmB	23S rRNA (guanosine-2'-O-)-methyltransferase rlmB (EC 2.1.1.-) (23S rRNA Gm2251 2'-O-methyltransferase)	c4817	glnG	Nitrogen regulation protein NR(I)	[TP0054-TP0519 (0.63495165)]
COG0566	COG2204	c5264	rlmB	23S rRNA (guanosine-2'-O-)-methyltransferase rlmB (EC 2.1.1.-) (23S rRNA Gm2251 2'-O-methyltransferase)	c5204	c5204	Transport activator {UniProtKB/TrEMBL:Q8FAN8}	[TP0054-TP0519 (0.63495165)]
COG1129	COG4591	c2313	araG	L-arabinose transport ATP-binding protein araG (EC 3.6.3.17)	c1391	lolC	Lipoprotein-releasing system transmembrane protein lolC	[TP0685-TP0582 (0.6658587)]
COG1129	COG4591	c5326	ytfR	Hypothetical ABC transporter ATP-binding protein ytfR	c1393	lolE	Lipoprotein-releasing system transmembrane protein lolE	[TP0685-TP0582 (0.6658587)]
COG1129	COG4591	c5093	alsA	D-allose transport ATP-binding protein alsA (EC 3.6.3.17)	c1391	lolC	Lipoprotein-releasing system transmembrane protein lolC	[TP0685-TP0582 (0.6658587)]
COG1129	COG4591	c4016	c4016	Ribose transport ATP-binding protein rbsA	c1393	lolE	Lipoprotein-releasing system transmembrane protein lolE	[TP0685-TP0582 (0.6658587)]
COG1129	COG4591	c3069	yphE	Hypothetical ABC transporter ATP-binding protein yphE	c1391	lolC	Lipoprotein-releasing system transmembrane protein lolC	[TP0685-TP0582 (0.6658587)]
COG1129	COG4591	c2683	mglA	Galactoside transport ATP-binding protein mglA	c1393	lolE	Lipoprotein-releasing system transmembrane protein lolE	[TP0685-TP0582 (0.6658587)]
COG1129	COG4591	c4387	xylG	D-xylose transport ATP-binding protein xylG (EC 3.6.3.17)	c1393	lolE	Lipoprotein-releasing system transmembrane protein lolE	[TP0685-TP0582 (0.6658587)]
COG1129	COG4591	c5326	ytfR	Hypothetical ABC transporter ATP-binding protein ytfR	c1391	lolC	Lipoprotein-releasing system transmembrane protein lolC	[TP0685-TP0582 (0.6658587)]
COG1129	COG4591	c2313	araG	L-arabinose transport ATP-binding protein araG (EC 3.6.3.17)	c1393	lolE	Lipoprotein-releasing system transmembrane protein lolE	[TP0685-TP0582 (0.6658587)]
COG1129	COG4591	c4677	rbsA	Ribose transport ATP-binding protein rbsA (EC 3.6.3.17)	c1391	lolC	Lipoprotein-releasing system transmembrane protein lolC	[TP0685-TP0582 (0.6658587)]
COG1129	COG4591	c4016	c4016	Ribose transport ATP-binding protein rbsA	c1391	lolC	Lipoprotein-releasing system transmembrane protein lolC	[TP0685-TP0582 (0.6658587)]
COG1129	COG4591	c3069	yphE	Hypothetical ABC transporter ATP-binding protein yphE	c1393	lolE	Lipoprotein-releasing system transmembrane protein lolE	[TP0685-TP0582 (0.6658587)]
COG1129	COG4591	c5093	alsA	D-allose transport ATP-binding protein alsA (EC 3.6.3.17)	c1393	lolE	Lipoprotein-releasing system transmembrane protein lolE	[TP0685-TP0582 (0.6658587)]
COG1129	COG4591	c4387	xylG	D-xylose transport ATP-binding protein xylG (EC 3.6.3.17)	c1391	lolC	Lipoprotein-releasing system transmembrane protein lolC	[TP0685-TP0582 (0.6658587)]
COG1129	COG4591	c4677	rbsA	Ribose transport ATP-binding protein rbsA (EC 3.6.3.17)	c1393	lolE	Lipoprotein-releasing system transmembrane protein lolE	[TP0685-TP0582 (0.6658587)]
COG1129	COG4591	c2683	mglA	Galactoside transport ATP-binding protein mglA	c1391	lolC	Lipoprotein-releasing system transmembrane protein lolC	[TP0685-TP0582 (0.6658587)]
COG0586	COG1061	c2668	yohD	Inner membrane protein yohD	c2721	yejH	Hypothetical protein yejH	[TP0779-TP0380 (0.6968711)]
COG0586	COG1061	c2862	dedA	DedA protein {UniProtKB/TrEMBL:Q8FFH4}	c2721	yejH	Hypothetical protein yejH	[TP0779-TP0380 (0.6968711)]
COG0586	COG1061	c3853	yqjA	Inner membrane protein yqjA	c2721	yejH	Hypothetical protein yejH	[TP0779-TP0380 (0.6968711)]
COG0586	COG1061	c3743	yghB	Inner membrane protein yghB	c2721	yejH	Hypothetical protein yejH	[TP0779-TP0380 (0.6968711)]
COG0586	COG1061	c0081	yabI	Inner membrane protein yabI	c2721	yejH	Hypothetical protein yejH	[TP0779-TP0380 (0.6968711)]
COG0457	COG1256	c4342	b3530	Cellulose synthase operon protein C	c1351	flaS	Flagellar hook-associated protein 1 (HAP1)	[TP0067-TP0660 (0.6278126)]
COG0457	COG1256	c0654	nfrA	Bacteriophage N4 adsorption protein A precursor	c1351	flaS	Flagellar hook-associated protein 1 (HAP1)	[TP0067-TP0660 (0.6278126)]
COG1752	COG2011	c2523	c2523	Hypothetical protein c2523	c0239	metI	D-methionine transport system permease protein metI	[TP1033-TP0119 (0.6374247)]
COG1752	COG2011	c0284	c0284	Hypothetical protein c0284	c0239	metI	D-methionine transport system permease protein metI	[TP1033-TP0119 (0.6374247)]
COG1752	COG2011	c1698	ychK	Hypothetical protein ychK	c0239	metI	D-methionine transport system permease protein metI	[TP1033-TP0119 (0.6374247)]
COG0564	COG1200	c3116	rluD	Ribosomal large subunit pseudouridine synthase D (EC 5.4.99.-) (rRNA- uridine isomerase D) (rRNA pseudouridylate synthase D)	c4477	recG	ATP-dependent DNA helicase recG (EC 3.6.1.-)	[TP0339-TP0687 (0.85149276)]
COG0564	COG1200	c0069	rluA	Ribosomal large subunit pseudouridine synthase A (EC 5.4.99.-) (rRNA- uridine isomerase A) (rRNA pseudouridylate synthase A)	c4477	recG	ATP-dependent DNA helicase recG (EC 3.6.1.-)	[TP0339-TP0687 (0.85149276)]
COG0564	COG1200	c1355	rluC	Ribosomal large subunit pseudouridine synthase C (EC 5.4.99.-) (rRNA- uridine isomerase C) (rRNA pseudouridylate synthase C)	c4477	recG	ATP-dependent DNA helicase recG (EC 3.6.1.-)	[TP0339-TP0687 (0.85149276)]
COG0564	COG1200	c3357	truC	tRNA pseudouridine synthase C (EC 5.4.99.-) (tRNA-uridine isomerase C) (tRNA pseudouridylate synthase C)	c4477	recG	ATP-dependent DNA helicase recG (EC 3.6.1.-)	[TP0339-TP0687 (0.85149276)]
COG0457	COG2080	c0654	nfrA	Bacteriophage N4 adsorption protein A precursor	c3446	xdhC	Xanthine dehydrogenase iron-sulfur-binding subunit	[TP0820-TP0080 (0.6775143)]
COG0457	COG2080	c4342	b3530	Cellulose synthase operon protein C	c3446	xdhC	Xanthine dehydrogenase iron-sulfur-binding subunit	[TP0820-TP0080 (0.6775143)]
COG0636	COG1512	c4665	papH	ATP synthase C chain (EC 3.6.3.14) (Lipid-binding protein) (Dicyclohexylcarbodiimide-binding protein)	c3338	c3338	Hypothetical protein c3338	[TP0430-TP0561 (0.5857341)]
COG0636	COG1512	c4665	papH	ATP synthase C chain (EC 3.6.3.14) (Lipid-binding protein) (Dicyclohexylcarbodiimide-binding protein)	c3340	c3340	Hypothetical protein c3340	[TP0430-TP0561 (0.5857341)]
COG0636	COG1512	c4665	papH	ATP synthase C chain (EC 3.6.3.14) (Lipid-binding protein) (Dicyclohexylcarbodiimide-binding protein)	c3342	c3342	Hypothetical protein ygcG	[TP0430-TP0561 (0.5857341)]
COG0772	COG1115	c0725	rodA	Rod shape-determining protein rodA	c0011	yaaJ	Putative transporter yaaJ	[TP0501-TP0998 (0.70629925)]
COG0772	COG1115	c0107	ftsW	Cell division protein ftsW	c0011	yaaJ	Putative transporter yaaJ	[TP0501-TP0998 (0.70629925)]
COG0457	COG2812	c0654	nfrA	Bacteriophage N4 adsorption protein A precursor	c0589	dnaX	DNA polymerase III tau subunit (EC 2.7.7.7) [Contains: DNA polymerase III subunit gamma]	[TP0067-TP1005 (0.5652097)]
COG0457	COG2812	c4342	b3530	Cellulose synthase operon protein C	c0589	dnaX	DNA polymerase III tau subunit (EC 2.7.7.7) [Contains: DNA polymerase III subunit gamma]	[TP0067-TP1005 (0.5652097)]
COG0457	COG1396	c0654	nfrA	Bacteriophage N4 adsorption protein A precursor	c1941	hipB	HTH-type transcriptional regulator hipB	[TP0648-TP0461 (0.6214171)]
COG0457	COG1396	c4342	b3530	Cellulose synthase operon protein C	c1941	hipB	HTH-type transcriptional regulator hipB	[TP0648-TP0461 (0.6214171)]
COG0457	COG1396	c0654	nfrA	Bacteriophage N4 adsorption protein A precursor	c1858	ydcN	Putative HTH-type transcriptional regulator ydcN	[TP0648-TP0461 (0.6214171)]
COG0457	COG1396	c4342	b3530	Cellulose synthase operon protein C	c1858	ydcN	Putative HTH-type transcriptional regulator ydcN	[TP0648-TP0461 (0.6214171)]
COG0036	COG1516	c5091	alsE	D-allulose-6-phosphate 3-epimerase (EC 5.1.3.-)	c2340	fliS	Flagellar protein fliS {UniProtKB/TrEMBL:Q8FGM0}	[TP0945-TP0943 (0.573118)]
COG0036	COG1516	c4156	dod	Ribulose-phosphate 3-epimerase (EC 5.1.3.1) (Pentose-5-phosphate 3- epimerase) (PPE) (R5P3E)	c2340	fliS	Flagellar protein fliS {UniProtKB/TrEMBL:Q8FGM0}	[TP0945-TP0943 (0.573118)]
COG0153	COG0457	c0833	galA	Galactokinase (EC 2.7.1.6) (Galactose kinase)	c0654	nfrA	Bacteriophage N4 adsorption protein A precursor	[TP0418-TP0095 (0.6515529), TP0418-TP0067 (0.62672263)]
COG0153	COG0457	c0833	galA	Galactokinase (EC 2.7.1.6) (Galactose kinase)	c4342	b3530	Cellulose synthase operon protein C	[TP0418-TP0095 (0.6515529), TP0418-TP0067 (0.62672263)]
COG0124	COG0124	c3036	hisS	Histidyl-tRNA synthetase (EC 6.1.1.21) (Histidine--tRNA ligase) (HisRS)	c3036	hisS	Histidyl-tRNA synthetase (EC 6.1.1.21) (Histidine--tRNA ligase) (HisRS)	[TP0641-TP0641 (0.67365265)]
COG1377	COG1512	c2294	flhB	Flagellar biosynthetic protein flhB	c3342	c3342	Hypothetical protein ygcG	[TP0715-TP0561 (0.6628788)]
COG1377	COG1512	c2294	flhB	Flagellar biosynthetic protein flhB	c3338	c3338	Hypothetical protein c3338	[TP0715-TP0561 (0.6628788)]
COG1377	COG1512	c2294	flhB	Flagellar biosynthetic protein flhB	c3340	c3340	Hypothetical protein c3340	[TP0715-TP0561 (0.6628788)]
COG0768	COG0815	c0102	pbpB	Peptidoglycan synthetase ftsI precursor (EC 2.4.1.129) (Peptidoglycan glycosyltransferase 3) (Penicillin-binding protein 3) (PBP-3)	c0742	lnt	Apolipoprotein N-acyltransferase (EC 2.3.1.-) (ALP N-acyltransferase) (Copper homeostasis protein cutE)	[TP0500-TP0252 (0.87159187)]
COG0768	COG0815	c0726	pbpA	Penicillin-binding protein 2 (PBP-2)	c0742	lnt	Apolipoprotein N-acyltransferase (EC 2.3.1.-) (ALP N-acyltransferase) (Copper homeostasis protein cutE)	[TP0500-TP0252 (0.87159187)]
COG0420	COG1256	c0506	sbcD	Nuclease sbcCD subunit D	c1351	flaS	Flagellar hook-associated protein 1 (HAP1)	[TP0626-TP0660 (0.6120698)]
COG0442	COG1344	c0235	proS	Prolyl-tRNA synthetase (EC 6.1.1.15) (Proline--tRNA ligase) (ProRS) (Global RNA synthesis factor)	c2338	c2338	Flagellin {UniProtKB/TrEMBL:Q8FGM2}	[TP0160-TP0792 (0.6929264), TP0160-TP0659 (0.5927278)]
COG0442	COG1344	c0235	proS	Prolyl-tRNA synthetase (EC 6.1.1.15) (Proline--tRNA ligase) (ProRS) (Global RNA synthesis factor)	c1352	flaT	Flagellar hook-associated protein 3 (HAP3) (Hook-filament junction protein)	[TP0160-TP0792 (0.6929264), TP0160-TP0659 (0.5927278)]
COG0211	COG1536	c3942	rpmA	50S ribosomal protein L27	c2355	fliG	Flagellar motor switch protein fliG	[TP0743-TP0400 (0.6311798)]
COG1558	COG4591	c1343	flgC	Flagellar basal-body rod protein flgC (Putative proximal rod protein)	c1393	lolE	Lipoprotein-releasing system transmembrane protein lolE	[TP0397-TP0582 (0.5810855)]
COG1558	COG4591	c1343	flgC	Flagellar basal-body rod protein flgC (Putative proximal rod protein)	c1391	lolC	Lipoprotein-releasing system transmembrane protein lolC	[TP0397-TP0582 (0.5810855)]
COG0486	COG0803	c4630	trmE	Probable tRNA modification GTPase trmE	c1600	c1600	SitA protein {UniProtKB/TrEMBL:Q8FI48}	[TP0550-TP0163 (0.74372905)]
COG1536	COG1595	c2355	fliG	Flagellar motor switch protein fliG	c3097	rpoE	RNA polymerase sigma-E factor (Sigma-24)	[TP0400-TP0092 (0.64304686)]
COG0687	COG1057	c0987	potF	Putrescine-binding periplasmic protein precursor	c0730	nadD	Nicotinate-nucleotide adenylyltransferase (EC 2.7.7.18) (Deamido- NAD(+) pyrophosphorylase) (Deamido-NAD(+) diphosphorylase) (Nicotinate mononucleotide adenylyltransferase) (NaMN adenylyltransferase)	[TP0655-TP0741 (0.7061969)]
COG0687	COG1057	c1398	potD	Spermidine/putrescine-binding periplasmic protein precursor (SPBP)	c0730	nadD	Nicotinate-nucleotide adenylyltransferase (EC 2.7.7.18) (Deamido- NAD(+) pyrophosphorylase) (Deamido-NAD(+) diphosphorylase) (Nicotinate mononucleotide adenylyltransferase) (NaMN adenylyltransferase)	[TP0655-TP0741 (0.7061969)]
COG0687	COG1057	c1864	ydcS	Putative ABC transporter periplasmic-binding protein ydcS precursor	c0730	nadD	Nicotinate-nucleotide adenylyltransferase (EC 2.7.7.18) (Deamido- NAD(+) pyrophosphorylase) (Deamido-NAD(+) diphosphorylase) (Nicotinate mononucleotide adenylyltransferase) (NaMN adenylyltransferase)	[TP0655-TP0741 (0.7061969)]
COG1558	COG4786	c1343	flgC	Flagellar basal-body rod protein flgC (Putative proximal rod protein)	c1347	flgG	Flagellar basal-body rod protein flgG (Distal rod protein)	[TP0397-TP0961 (0.74447966)]
COG0012	COG0608	c1661	gtp1	GTP-dependent nucleic acid-binding protein engD	c3472	recJ	Single-stranded-DNA-specific exonuclease recJ (EC 3.1.-.-)	[TP0124-TP0704 (0.626838)]
COG1301	COG1512	c4340	dctA	Aerobic C4-dicarboxylate transport protein	c3340	c3340	Hypothetical protein c3340	[TP0555-TP0561 (0.5857341)]
COG1301	COG1512	c5074	gltP	Proton glutamate symport protein (Glutamate-aspartate carrier protein)	c3338	c3338	Hypothetical protein c3338	[TP0555-TP0561 (0.5857341)]
COG1301	COG1512	c5074	gltP	Proton glutamate symport protein (Glutamate-aspartate carrier protein)	c3342	c3342	Hypothetical protein ygcG	[TP0555-TP0561 (0.5857341)]
COG1301	COG1512	c4340	dctA	Aerobic C4-dicarboxylate transport protein	c3342	c3342	Hypothetical protein ygcG	[TP0555-TP0561 (0.5857341)]
COG1301	COG1512	c5074	gltP	Proton glutamate symport protein (Glutamate-aspartate carrier protein)	c3340	c3340	Hypothetical protein c3340	[TP0555-TP0561 (0.5857341)]
COG1301	COG1512	c4340	dctA	Aerobic C4-dicarboxylate transport protein	c3338	c3338	Hypothetical protein c3338	[TP0555-TP0561 (0.5857341)]
COG0739	COG0773	c2270	yebA	Hypothetical metalloprotease yebA precursor (EC 3.4.24.-) (ORFU)	c5331	mpl	UDP-N-acetylmuramate:L-alanyl-gamma-D-glutamyl-meso-diaminopimelate ligase (EC 6.3.2.-) (Murein peptide ligase)	[TP0782-TP0341 (0.8145237)]
COG0739	COG0773	c2270	yebA	Hypothetical metalloprotease yebA precursor (EC 3.4.24.-) (ORFU)	c0109	murC	UDP-N-acetylmuramate--L-alanine ligase (EC 6.3.2.8) (UDP-N- acetylmuramoyl-L-alanine synthetase)	[TP0782-TP0341 (0.8145237)]
COG0739	COG0773	c3443	ygeR	Hypothetical lipoprotein ygeR precursor	c5331	mpl	UDP-N-acetylmuramate:L-alanyl-gamma-D-glutamyl-meso-diaminopimelate ligase (EC 6.3.2.-) (Murein peptide ligase)	[TP0782-TP0341 (0.8145237)]
COG0739	COG0773	c3308	nlpD	Lipoprotein nlpD {UniProtKB/TrEMBL:Q8CVS5}	c0109	murC	UDP-N-acetylmuramate--L-alanine ligase (EC 6.3.2.8) (UDP-N- acetylmuramoyl-L-alanine synthetase)	[TP0782-TP0341 (0.8145237)]
COG0739	COG0773	c3443	ygeR	Hypothetical lipoprotein ygeR precursor	c0109	murC	UDP-N-acetylmuramate--L-alanine ligase (EC 6.3.2.8) (UDP-N- acetylmuramoyl-L-alanine synthetase)	[TP0782-TP0341 (0.8145237)]
COG0739	COG0773	c3308	nlpD	Lipoprotein nlpD {UniProtKB/TrEMBL:Q8CVS5}	c5331	mpl	UDP-N-acetylmuramate:L-alanyl-gamma-D-glutamyl-meso-diaminopimelate ligase (EC 6.3.2.-) (Murein peptide ligase)	[TP0782-TP0341 (0.8145237)]
COG0050	COG0457	c4935	c4935	Elongation factor Tu (EF-Tu) (P-43)	c0654	nfrA	Bacteriophage N4 adsorption protein A precursor	[TP0187-TP0067 (0.7854602)]
COG0050	COG0457	c4111	c4111	Elongation factor Tu (EF-Tu) (P-43)	c4342	b3530	Cellulose synthase operon protein C	[TP0187-TP0067 (0.7854602)]
COG0050	COG0457	c4111	c4111	Elongation factor Tu (EF-Tu) (P-43)	c0654	nfrA	Bacteriophage N4 adsorption protein A precursor	[TP0187-TP0067 (0.7854602)]
COG0050	COG0457	c4935	c4935	Elongation factor Tu (EF-Tu) (P-43)	c4342	b3530	Cellulose synthase operon protein C	[TP0187-TP0067 (0.7854602)]
COG0301	COG0457	c0534	thiI	Thiamine biosynthesis protein thiI	c0654	nfrA	Bacteriophage N4 adsorption protein A precursor	[TP0559-TP0095 (0.76004404), TP0559-TP0067 (0.65738976)]
COG0301	COG0457	c0534	thiI	Thiamine biosynthesis protein thiI	c4342	b3530	Cellulose synthase operon protein C	[TP0559-TP0095 (0.76004404), TP0559-TP0067 (0.65738976)]
COG0257	COG0564	c0406	c0406	50S ribosomal protein L36 2	c1355	rluC	Ribosomal large subunit pseudouridine synthase C (EC 5.4.99.-) (rRNA- uridine isomerase C) (rRNA pseudouridylate synthase C)	[TP0209-TP0154 (0.634929)]
COG0257	COG0564	c0406	c0406	50S ribosomal protein L36 2	c3116	rluD	Ribosomal large subunit pseudouridine synthase D (EC 5.4.99.-) (rRNA- uridine isomerase D) (rRNA pseudouridylate synthase D)	[TP0209-TP0154 (0.634929)]
COG0257	COG0564	c0406	c0406	50S ribosomal protein L36 2	c0069	rluA	Ribosomal large subunit pseudouridine synthase A (EC 5.4.99.-) (rRNA- uridine isomerase A) (rRNA pseudouridylate synthase A)	[TP0209-TP0154 (0.634929)]
COG0257	COG0564	c0406	c0406	50S ribosomal protein L36 2	c3357	truC	tRNA pseudouridine synthase C (EC 5.4.99.-) (tRNA-uridine isomerase C) (tRNA pseudouridylate synthase C)	[TP0209-TP0154 (0.634929)]
COG1108	COG1512	c1598	c1598	SitC protein {UniProtKB/TrEMBL:Q8FI50}	c3342	c3342	Hypothetical protein ygcG	[TP0036-TP0561 (0.5857341)]
COG1108	COG1512	c1820	c1820	Hypothetical protein c1820	c3338	c3338	Hypothetical protein c3338	[TP0036-TP0561 (0.5857341)]
COG1108	COG1512	c1598	c1598	SitC protein {UniProtKB/TrEMBL:Q8FI50}	c3340	c3340	Hypothetical protein c3340	[TP0036-TP0561 (0.5857341)]
COG1108	COG1512	c1820	c1820	Hypothetical protein c1820	c3340	c3340	Hypothetical protein c3340	[TP0036-TP0561 (0.5857341)]
COG1108	COG1512	c1597	c1597	SitD protein {UniProtKB/TrEMBL:Q8FI51}	c3340	c3340	Hypothetical protein c3340	[TP0036-TP0561 (0.5857341)]
COG1108	COG1512	c1597	c1597	SitD protein {UniProtKB/TrEMBL:Q8FI51}	c3338	c3338	Hypothetical protein c3338	[TP0036-TP0561 (0.5857341)]
COG1108	COG1512	c2273	znuB	High-affinity zinc uptake system membrane protein znuB	c3338	c3338	Hypothetical protein c3338	[TP0036-TP0561 (0.5857341)]
COG1108	COG1512	c1597	c1597	SitD protein {UniProtKB/TrEMBL:Q8FI51}	c3342	c3342	Hypothetical protein ygcG	[TP0036-TP0561 (0.5857341)]
COG1108	COG1512	c2273	znuB	High-affinity zinc uptake system membrane protein znuB	c3340	c3340	Hypothetical protein c3340	[TP0036-TP0561 (0.5857341)]
COG1108	COG1512	c1820	c1820	Hypothetical protein c1820	c3342	c3342	Hypothetical protein ygcG	[TP0036-TP0561 (0.5857341)]
COG1108	COG1512	c1598	c1598	SitC protein {UniProtKB/TrEMBL:Q8FI50}	c3338	c3338	Hypothetical protein c3338	[TP0036-TP0561 (0.5857341)]
COG1108	COG1512	c2273	znuB	High-affinity zinc uptake system membrane protein znuB	c3342	c3342	Hypothetical protein ygcG	[TP0036-TP0561 (0.5857341)]
COG0457	COG1187	c4342	b3530	Cellulose synthase operon protein C	c4988	rluF	Ribosomal large subunit pseudouridine synthase F (EC 5.4.99.-) (rRNA- uridine isomerase F) (rRNA pseudouridylate synthase F)	[TP0067-TP0459 (0.6360361)]
COG0457	COG1187	c4342	b3530	Cellulose synthase operon protein C	c1514	rluE	Ribosomal large subunit pseudouridine synthase E (EC 5.4.99.-) (rRNA- uridine isomerase E) (rRNA pseudouridylate synthase E)	[TP0067-TP0459 (0.6360361)]
COG0457	COG1187	c4342	b3530	Cellulose synthase operon protein C	c1734	rluB	Ribosomal large subunit pseudouridine synthase B (EC 5.4.99.-) (rRNA- uridine isomerase B) (rRNA pseudouridylate synthase B)	[TP0067-TP0459 (0.6360361)]
COG0457	COG1187	c0654	nfrA	Bacteriophage N4 adsorption protein A precursor	c4988	rluF	Ribosomal large subunit pseudouridine synthase F (EC 5.4.99.-) (rRNA- uridine isomerase F) (rRNA pseudouridylate synthase F)	[TP0067-TP0459 (0.6360361)]
COG0457	COG1187	c0654	nfrA	Bacteriophage N4 adsorption protein A precursor	c1734	rluB	Ribosomal large subunit pseudouridine synthase B (EC 5.4.99.-) (rRNA- uridine isomerase B) (rRNA pseudouridylate synthase B)	[TP0067-TP0459 (0.6360361)]
COG0457	COG1187	c0654	nfrA	Bacteriophage N4 adsorption protein A precursor	c1514	rluE	Ribosomal large subunit pseudouridine synthase E (EC 5.4.99.-) (rRNA- uridine isomerase E) (rRNA pseudouridylate synthase E)	[TP0067-TP0459 (0.6360361)]
COG0457	COG1187	c4342	b3530	Cellulose synthase operon protein C	c2720	rsuA	Ribosomal small subunit pseudouridine synthase A (EC 5.4.99.-) (16S pseudouridylate 516 synthase) (16S pseudouridine 516 synthase) (rRNA- uridine isomerase A) (rRNA pseudouridylate synthase A)	[TP0067-TP0459 (0.6360361)]
COG0457	COG1187	c0654	nfrA	Bacteriophage N4 adsorption protein A precursor	c2720	rsuA	Ribosomal small subunit pseudouridine synthase A (EC 5.4.99.-) (16S pseudouridylate 516 synthase) (16S pseudouridine 516 synthase) (rRNA- uridine isomerase A) (rRNA pseudouridylate synthase A)	[TP0067-TP0459 (0.6360361)]
COG0210	COG0305	c1099	helD	Helicase IV (EC 3.6.1.-) (75 kDa helicase)	c5026	dnaB	Replicative DNA helicase (EC 3.6.1.-)	[TP0102-TP0058 (0.8842861)]
COG0210	COG0305	c4734	mutU	DNA helicase II {UniProtKB/TrEMBL:Q8FBN3}	c5026	dnaB	Replicative DNA helicase (EC 3.6.1.-)	[TP0102-TP0058 (0.8842861)]
COG0210	COG0305	c4698	rep	ATP-dependent DNA helicase rep (EC 3.6.1.-)	c5026	dnaB	Replicative DNA helicase (EC 3.6.1.-)	[TP0102-TP0058 (0.8842861)]
COG0621	COG0739	c0747	yleA	Hypothetical UPF0004 protein yleA	c3443	ygeR	Hypothetical lipoprotein ygeR precursor	[TP0269-TP0702 (0.8475093)]
COG0621	COG0739	c0920	yliG	Hypothetical UPF0004 protein yliG	c2270	yebA	Hypothetical metalloprotease yebA precursor (EC 3.4.24.-) (ORFU)	[TP0269-TP0702 (0.8475093)]
COG0621	COG0739	c0747	yleA	Hypothetical UPF0004 protein yleA	c3308	nlpD	Lipoprotein nlpD {UniProtKB/TrEMBL:Q8CVS5}	[TP0269-TP0702 (0.8475093)]
COG0621	COG0739	c0920	yliG	Hypothetical UPF0004 protein yliG	c3308	nlpD	Lipoprotein nlpD {UniProtKB/TrEMBL:Q8CVS5}	[TP0269-TP0702 (0.8475093)]
COG0621	COG0739	c0747	yleA	Hypothetical UPF0004 protein yleA	c2270	yebA	Hypothetical metalloprotease yebA precursor (EC 3.4.24.-) (ORFU)	[TP0269-TP0702 (0.8475093)]
COG0621	COG0739	c0920	yliG	Hypothetical UPF0004 protein yliG	c3443	ygeR	Hypothetical lipoprotein ygeR precursor	[TP0269-TP0702 (0.8475093)]
COG1256	COG1516	c1351	flaS	Flagellar hook-associated protein 1 (HAP1)	c2340	fliS	Flagellar protein fliS {UniProtKB/TrEMBL:Q8FGM0}	[TP0660-TP0943 (0.90609026)]
COG0257	COG1057	c0406	c0406	50S ribosomal protein L36 2	c0730	nadD	Nicotinate-nucleotide adenylyltransferase (EC 2.7.7.18) (Deamido- NAD(+) pyrophosphorylase) (Deamido-NAD(+) diphosphorylase) (Nicotinate mononucleotide adenylyltransferase) (NaMN adenylyltransferase)	[TP0209-TP0741 (0.64932555)]
COG1426	COG1652	c3038	yfgA	Putative HTH-type transcriptional regulator yfgA	c3213	ygaU	Protein ygaU {UniProtKB/Swiss-Prot:P0ADE7}	[TP0334-TP0042 (0.73505175)]
COG0840	COG1070	c5430	tsr	Methyl-accepting chemotaxis protein I (MCP-I) (Serine chemoreceptor protein)	c4853	rhaB	Rhamnulokinase (EC 2.7.1.5) (Rhamnulose kinase)	[TP0640-TP0295 (0.8429581)]
COG0840	COG1070	c3825	aer	Aerotaxis receptor {UniProtKB/TrEMBL:Q8FDF8}	c4384	xylB	Xylulose kinase (EC 2.7.1.17) (Xylulokinase)	[TP0640-TP0295 (0.8429581)]
COG0840	COG1070	c5430	tsr	Methyl-accepting chemotaxis protein I (MCP-I) (Serine chemoreceptor protein)	c4403	lyx	L-xylulose/3-keto-L-gulonate kinase (EC 2.7.1.53) (EC 2.7.1.-) (L- xylulokinase) (3-dehydro-L-gulonate kinase)	[TP0640-TP0295 (0.8429581)]
COG0840	COG1070	c1846	trg	Methyl-accepting chemotaxis protein III (MCP-III) (Ribose and galactose chemoreceptor protein)	c4853	rhaB	Rhamnulokinase (EC 2.7.1.5) (Rhamnulose kinase)	[TP0640-TP0295 (0.8429581)]
COG0840	COG1070	c5430	tsr	Methyl-accepting chemotaxis protein I (MCP-I) (Serine chemoreceptor protein)	c4280	c4280	Putative xylulose kinase	[TP0640-TP0295 (0.8429581)]
COG0840	COG1070	c1846	trg	Methyl-accepting chemotaxis protein III (MCP-III) (Ribose and galactose chemoreceptor protein)	c4280	c4280	Putative xylulose kinase	[TP0640-TP0295 (0.8429581)]
COG0840	COG1070	c1846	trg	Methyl-accepting chemotaxis protein III (MCP-III) (Ribose and galactose chemoreceptor protein)	c3334	ygcE	Hypothetical sugar kinase ygcE	[TP0640-TP0295 (0.8429581)]
COG0840	COG1070	c5430	tsr	Methyl-accepting chemotaxis protein I (MCP-I) (Serine chemoreceptor protein)	c4384	xylB	Xylulose kinase (EC 2.7.1.17) (Xylulokinase)	[TP0640-TP0295 (0.8429581)]
COG0840	COG1070	c1846	trg	Methyl-accepting chemotaxis protein III (MCP-III) (Ribose and galactose chemoreceptor protein)	c4384	xylB	Xylulose kinase (EC 2.7.1.17) (Xylulokinase)	[TP0640-TP0295 (0.8429581)]
COG0840	COG1070	c5430	tsr	Methyl-accepting chemotaxis protein I (MCP-I) (Serine chemoreceptor protein)	c4282	c4282	Hypothetical protein c4282	[TP0640-TP0295 (0.8429581)]
COG0840	COG1070	c5430	tsr	Methyl-accepting chemotaxis protein I (MCP-I) (Serine chemoreceptor protein)	c3334	ygcE	Hypothetical sugar kinase ygcE	[TP0640-TP0295 (0.8429581)]
COG0840	COG1070	c2301	tar	Methyl-accepting chemotaxis protein II (MCP-II) (Aspartate chemoreceptor protein)	c4282	c4282	Hypothetical protein c4282	[TP0640-TP0295 (0.8429581)]
COG0840	COG1070	c3825	aer	Aerotaxis receptor {UniProtKB/TrEMBL:Q8FDF8}	c4853	rhaB	Rhamnulokinase (EC 2.7.1.5) (Rhamnulose kinase)	[TP0640-TP0295 (0.8429581)]
COG0840	COG1070	c2301	tar	Methyl-accepting chemotaxis protein II (MCP-II) (Aspartate chemoreceptor protein)	c4384	xylB	Xylulose kinase (EC 2.7.1.17) (Xylulokinase)	[TP0640-TP0295 (0.8429581)]
COG0840	COG1070	c2301	tar	Methyl-accepting chemotaxis protein II (MCP-II) (Aspartate chemoreceptor protein)	c4280	c4280	Putative xylulose kinase	[TP0640-TP0295 (0.8429581)]
COG0840	COG1070	c1846	trg	Methyl-accepting chemotaxis protein III (MCP-III) (Ribose and galactose chemoreceptor protein)	c4403	lyx	L-xylulose/3-keto-L-gulonate kinase (EC 2.7.1.53) (EC 2.7.1.-) (L- xylulokinase) (3-dehydro-L-gulonate kinase)	[TP0640-TP0295 (0.8429581)]
COG0840	COG1070	c3825	aer	Aerotaxis receptor {UniProtKB/TrEMBL:Q8FDF8}	c4403	lyx	L-xylulose/3-keto-L-gulonate kinase (EC 2.7.1.53) (EC 2.7.1.-) (L- xylulokinase) (3-dehydro-L-gulonate kinase)	[TP0640-TP0295 (0.8429581)]
COG0840	COG1070	c3825	aer	Aerotaxis receptor {UniProtKB/TrEMBL:Q8FDF8}	c4280	c4280	Putative xylulose kinase	[TP0640-TP0295 (0.8429581)]
COG0840	COG1070	c1846	trg	Methyl-accepting chemotaxis protein III (MCP-III) (Ribose and galactose chemoreceptor protein)	c4282	c4282	Hypothetical protein c4282	[TP0640-TP0295 (0.8429581)]
COG0840	COG1070	c2301	tar	Methyl-accepting chemotaxis protein II (MCP-II) (Aspartate chemoreceptor protein)	c4853	rhaB	Rhamnulokinase (EC 2.7.1.5) (Rhamnulose kinase)	[TP0640-TP0295 (0.8429581)]
COG0840	COG1070	c2301	tar	Methyl-accepting chemotaxis protein II (MCP-II) (Aspartate chemoreceptor protein)	c4403	lyx	L-xylulose/3-keto-L-gulonate kinase (EC 2.7.1.53) (EC 2.7.1.-) (L- xylulokinase) (3-dehydro-L-gulonate kinase)	[TP0640-TP0295 (0.8429581)]
COG0840	COG1070	c3825	aer	Aerotaxis receptor {UniProtKB/TrEMBL:Q8FDF8}	c3334	ygcE	Hypothetical sugar kinase ygcE	[TP0640-TP0295 (0.8429581)]
COG0840	COG1070	c2301	tar	Methyl-accepting chemotaxis protein II (MCP-II) (Aspartate chemoreceptor protein)	c3334	ygcE	Hypothetical sugar kinase ygcE	[TP0640-TP0295 (0.8429581)]
COG0840	COG1070	c3825	aer	Aerotaxis receptor {UniProtKB/TrEMBL:Q8FDF8}	c4282	c4282	Hypothetical protein c4282	[TP0640-TP0295 (0.8429581)]
