# Supplementary material for: The Binary Protein Interactome of Treponema pallidum – The Syphilis Spirochete
Source: PLoS One. 2008 May 28;3(5):e2292. doi: 10.1371/journal.pone.0002292 (PMC2386257; doi:10.1371/journal.pone.0002292)
Supplement: Data S1 — Predicted protein-protein interactions based on our Treponema pallidum data; zip archive containing 372 files with one file per species. (6.09 MB ZIP) [file pone.0002292.s006.zip › bacteria/Escherichia_coli_UTI89.tab]

364106 Escherichia coli UTI89
COG A	COG B	Locus Id A	Preferred Name(s) A	Annotation A	Locus Id B	Preferred Name(s) B	Annotation B	T. pallidum interaction
COG0186	COG1475	UTI89_C3761	rpsQ	30S ribosomal subunit protein S17	UTI89_C2237	ibrB	hypothetical protein YbdM	[TP0198-TP0271 (0.71912634)]
COG0186	COG1475	UTI89_C3761	rpsQ	30S ribosomal subunit protein S17	UTI89_C0604	ybdM	Hypothetical protein ybdM	[TP0198-TP0271 (0.71912634)]
COG0608	COG0817	UTI89_C3277	recJ	Single-stranded-DNA-specific exonuclease recJ (EC 3.1.-.-)	UTI89_C2067	ruvC	Crossover junction endodeoxyribonuclease ruvC (EC 3.1.22.4) (Holliday junction nuclease ruvC) (Holliday junction resolvase ruvC)	[TP0704-TP0517 (0.81382185)]
COG0845	COG4591	UTI89_C0490	acrA	Acriflavine resistance protein A precursor	UTI89_C1244	lolC	Lipoprotein-releasing system transmembrane protein lolC	[TP0965-TP0582 (0.8143851)]
COG0845	COG4591	UTI89_C4008	yhiI	Hypothetical protein yhiI precursor	UTI89_C1244	lolC	Lipoprotein-releasing system transmembrane protein lolC	[TP0965-TP0582 (0.8143851)]
COG0845	COG4591	UTI89_C1563	UTI89_C1563	acriflavine resistance protein A precursor	UTI89_C1246	lolE	Lipoprotein-releasing system transmembrane protein lolE	[TP0965-TP0582 (0.8143851)]
COG0845	COG4591	UTI89_C3707	envC	Acriflavine resistance protein E precursor (Protein envC)	UTI89_C1244	lolC	Lipoprotein-releasing system transmembrane protein lolC	[TP0965-TP0582 (0.8143851)]
COG0845	COG4591	UTI89_C2349	mdtA	Multidrug resistance protein mdtA precursor (Multidrug transporter mdtA)	UTI89_C1246	lolE	Lipoprotein-releasing system transmembrane protein lolE	[TP0965-TP0582 (0.8143851)]
COG0845	COG4591	UTI89_C0574	cusB	Cation efflux system protein cusB precursor	UTI89_C1244	lolC	Lipoprotein-releasing system transmembrane protein lolC	[TP0965-TP0582 (0.8143851)]
COG0845	COG4591	UTI89_C0796	ybhG	UPF0194 membrane protein ybhG precursor	UTI89_C1246	lolE	Lipoprotein-releasing system transmembrane protein lolE	[TP0965-TP0582 (0.8143851)]
COG0845	COG4591	UTI89_C4045	mdtE	Multidrug resistance protein mdtE precursor	UTI89_C1246	lolE	Lipoprotein-releasing system transmembrane protein lolE	[TP0965-TP0582 (0.8143851)]
COG0845	COG4591	UTI89_C1563	UTI89_C1563	acriflavine resistance protein A precursor	UTI89_C1244	lolC	Lipoprotein-releasing system transmembrane protein lolC	[TP0965-TP0582 (0.8143851)]
COG0845	COG4591	UTI89_C4045	mdtE	Multidrug resistance protein mdtE precursor	UTI89_C1244	lolC	Lipoprotein-releasing system transmembrane protein lolC	[TP0965-TP0582 (0.8143851)]
COG0845	COG4591	UTI89_C4924	hlyD	Hemolysin secretion protein D, plasmid	UTI89_C1244	lolC	Lipoprotein-releasing system transmembrane protein lolC	[TP0965-TP0582 (0.8143851)]
COG0845	COG4591	UTI89_C4924	hlyD	Hemolysin secretion protein D, plasmid	UTI89_C1246	lolE	Lipoprotein-releasing system transmembrane protein lolE	[TP0965-TP0582 (0.8143851)]
COG0845	COG4591	UTI89_C4008	yhiI	Hypothetical protein yhiI precursor	UTI89_C1246	lolE	Lipoprotein-releasing system transmembrane protein lolE	[TP0965-TP0582 (0.8143851)]
COG0845	COG4591	UTI89_C0490	acrA	Acriflavine resistance protein A precursor	UTI89_C1246	lolE	Lipoprotein-releasing system transmembrane protein lolE	[TP0965-TP0582 (0.8143851)]
COG0845	COG4591	UTI89_C0883	macA	Macrolide-specific efflux protein macA precursor	UTI89_C1244	lolC	Lipoprotein-releasing system transmembrane protein lolC	[TP0965-TP0582 (0.8143851)]
COG0845	COG4591	UTI89_C0574	cusB	Cation efflux system protein cusB precursor	UTI89_C1246	lolE	Lipoprotein-releasing system transmembrane protein lolE	[TP0965-TP0582 (0.8143851)]
COG0845	COG4591	UTI89_C3707	envC	Acriflavine resistance protein E precursor (Protein envC)	UTI89_C1246	lolE	Lipoprotein-releasing system transmembrane protein lolE	[TP0965-TP0582 (0.8143851)]
COG0845	COG4591	UTI89_C2349	mdtA	Multidrug resistance protein mdtA precursor (Multidrug transporter mdtA)	UTI89_C1244	lolC	Lipoprotein-releasing system transmembrane protein lolC	[TP0965-TP0582 (0.8143851)]
COG0845	COG4591	UTI89_C0883	macA	Macrolide-specific efflux protein macA precursor	UTI89_C1246	lolE	Lipoprotein-releasing system transmembrane protein lolE	[TP0965-TP0582 (0.8143851)]
COG0845	COG4591	UTI89_C0796	ybhG	UPF0194 membrane protein ybhG precursor	UTI89_C1244	lolC	Lipoprotein-releasing system transmembrane protein lolC	[TP0965-TP0582 (0.8143851)]
COG0617	COG0860	UTI89_C3492	cca	Multifunctional CCA protein [Includes: CCA-adding enzyme (EC 2.7.7.25) (EC 2.7.7.21) (tRNA nucleotidyltransferase) (tRNA adenylyl-/cytidylyl- transferase) (tRNA CCA-pyrophosphorylase) (tRNA-NT); 2'-nucleotidase (EC 3.1.3.-); 2',3'-cyclic phosphodiesterase (EC 3.1.4.-); Phosphatase (EC 3.1.3.-)]	UTI89_C4769	amiB	N-acetylmuramoyl-L-alanine amidase amiB precursor (EC 3.5.1.28)	[TP0270-TP0247 (0.76828843)]
COG0617	COG0860	UTI89_C0157	pcnB	Poly(A) polymerase (EC 2.7.7.19) (PAP) (Plasmid copy number protein)	UTI89_C3218	amiC	N-acetylmuramoyl-L-alanine amidase amiC precursor (EC 3.5.1.28)	[TP0270-TP0247 (0.76828843)]
COG0617	COG0860	UTI89_C3492	cca	Multifunctional CCA protein [Includes: CCA-adding enzyme (EC 2.7.7.25) (EC 2.7.7.21) (tRNA nucleotidyltransferase) (tRNA adenylyl-/cytidylyl- transferase) (tRNA CCA-pyrophosphorylase) (tRNA-NT); 2'-nucleotidase (EC 3.1.3.-); 2',3'-cyclic phosphodiesterase (EC 3.1.4.-); Phosphatase (EC 3.1.3.-)]	UTI89_C2768	amiA	Probable N-acetylmuramoyl-L-alanine amidase amiA precursor (EC 3.5.1.28)	[TP0270-TP0247 (0.76828843)]
COG0617	COG0860	UTI89_C0157	pcnB	Poly(A) polymerase (EC 2.7.7.19) (PAP) (Plasmid copy number protein)	UTI89_C4769	amiB	N-acetylmuramoyl-L-alanine amidase amiB precursor (EC 3.5.1.28)	[TP0270-TP0247 (0.76828843)]
COG0617	COG0860	UTI89_C3048	UTI89_C3048	hypothetical protein	UTI89_C3218	amiC	N-acetylmuramoyl-L-alanine amidase amiC precursor (EC 3.5.1.28)	[TP0270-TP0247 (0.76828843)]
COG0617	COG0860	UTI89_C3048	UTI89_C3048	hypothetical protein	UTI89_C2768	amiA	Probable N-acetylmuramoyl-L-alanine amidase amiA precursor (EC 3.5.1.28)	[TP0270-TP0247 (0.76828843)]
COG0617	COG0860	UTI89_C3048	UTI89_C3048	hypothetical protein	UTI89_C4769	amiB	N-acetylmuramoyl-L-alanine amidase amiB precursor (EC 3.5.1.28)	[TP0270-TP0247 (0.76828843)]
COG0617	COG0860	UTI89_C3492	cca	Multifunctional CCA protein [Includes: CCA-adding enzyme (EC 2.7.7.25) (EC 2.7.7.21) (tRNA nucleotidyltransferase) (tRNA adenylyl-/cytidylyl- transferase) (tRNA CCA-pyrophosphorylase) (tRNA-NT); 2'-nucleotidase (EC 3.1.3.-); 2',3'-cyclic phosphodiesterase (EC 3.1.4.-); Phosphatase (EC 3.1.3.-)]	UTI89_C3218	amiC	N-acetylmuramoyl-L-alanine amidase amiC precursor (EC 3.5.1.28)	[TP0270-TP0247 (0.76828843)]
COG0617	COG0860	UTI89_C0157	pcnB	Poly(A) polymerase (EC 2.7.7.19) (PAP) (Plasmid copy number protein)	UTI89_C2768	amiA	Probable N-acetylmuramoyl-L-alanine amidase amiA precursor (EC 3.5.1.28)	[TP0270-TP0247 (0.76828843)]
COG0201	COG0550	UTI89_C3746	secY	putative ATPase subunit of translocase	UTI89_C1543	topA	DNA topoisomerase 1 (EC 5.99.1.2) (DNA topoisomerase I) (Omega- protein) (Relaxing enzyme) (Untwisting enzyme) (Swivelase)	[TP0208-TP0394 (0.8044664)]
COG0201	COG0550	UTI89_C3746	secY	putative ATPase subunit of translocase	UTI89_C1958	topB	DNA topoisomerase 3 (EC 5.99.1.2) (DNA topoisomerase III)	[TP0208-TP0394 (0.8044664)]
COG0693	COG1922	UTI89_C0447	thiJ	4-methyl-5(B-hydroxyethyl)-thiazole	UTI89_C4352	wecG	Probable UDP-N-acetyl-D-mannosaminuronic acid transferase (EC 2.4.1.-) (UDP-ManNAcA transferase)	[TP0445-TP0275 (0.6010877)]
COG0693	COG1922	UTI89_C3580	yhbO	hypothetical protein	UTI89_C4352	wecG	Probable UDP-N-acetyl-D-mannosaminuronic acid transferase (EC 2.4.1.-) (UDP-ManNAcA transferase)	[TP0445-TP0275 (0.6010877)]
COG0693	COG1922	UTI89_C2166	hchA	heat shock protein (Hsp) 31, subunit of Hsp31	UTI89_C4352	wecG	Probable UDP-N-acetyl-D-mannosaminuronic acid transferase (EC 2.4.1.-) (UDP-ManNAcA transferase)	[TP0445-TP0275 (0.6010877)]
COG0768	COG2812	UTI89_C0093	ftsI	Peptidoglycan synthetase ftsI precursor (EC 2.4.1.129) (Peptidoglycan glycosyltransferase 3) (Penicillin-binding protein 3) (PBP-3)	UTI89_C0497	dnaX	DNA polymerase III tau subunit (EC 2.7.7.7) [Contains: DNA polymerase III subunit gamma]	[TP0500-TP1005 (0.655462)]
COG0768	COG2812	UTI89_C0637	mrdA	cell elongation, e phase; peptidoglycan	UTI89_C0497	dnaX	DNA polymerase III tau subunit (EC 2.7.7.7) [Contains: DNA polymerase III subunit gamma]	[TP0500-TP1005 (0.655462)]
COG0051	COG0693	UTI89_C3776	rpsJ	30S ribosomal subunit protein S10	UTI89_C0447	thiJ	4-methyl-5(B-hydroxyethyl)-thiazole	[TP0188-TP0445 (0.6307204)]
COG0051	COG0693	UTI89_C3776	rpsJ	30S ribosomal subunit protein S10	UTI89_C3580	yhbO	hypothetical protein	[TP0188-TP0445 (0.6307204)]
COG0051	COG0693	UTI89_C3776	rpsJ	30S ribosomal subunit protein S10	UTI89_C2166	hchA	heat shock protein (Hsp) 31, subunit of Hsp31	[TP0188-TP0445 (0.6307204)]
COG0180	COG0564	UTI89_C3882	trpS	Tryptophanyl-tRNA synthetase (EC 6.1.1.2) (Tryptophan--tRNA ligase) (TrpRS)	UTI89_C1211	rluC	Ribosomal large subunit pseudouridine synthase C (EC 5.4.99.-) (rRNA- uridine isomerase C) (rRNA pseudouridylate synthase C)	[TP0632-TP0339 (0.7885255)]
COG0180	COG0564	UTI89_C3882	trpS	Tryptophanyl-tRNA synthetase (EC 6.1.1.2) (Tryptophan--tRNA ligase) (TrpRS)	UTI89_C3161	truC	tRNA pseudouridine synthase C (EC 5.4.99.-) (tRNA-uridine isomerase C) (tRNA pseudouridylate synthase C)	[TP0632-TP0339 (0.7885255)]
COG0180	COG0564	UTI89_C3882	trpS	Tryptophanyl-tRNA synthetase (EC 6.1.1.2) (Tryptophan--tRNA ligase) (TrpRS)	UTI89_C2927	rluD	Ribosomal large subunit pseudouridine synthase D (EC 5.4.99.-) (rRNA- uridine isomerase D) (rRNA pseudouridylate synthase D)	[TP0632-TP0339 (0.7885255)]
COG0180	COG0564	UTI89_C3882	trpS	Tryptophanyl-tRNA synthetase (EC 6.1.1.2) (Tryptophan--tRNA ligase) (TrpRS)	UTI89_C0063	rluA	Ribosomal large subunit pseudouridine synthase A (EC 5.4.99.-) (rRNA- uridine isomerase A) (rRNA pseudouridylate synthase A)	[TP0632-TP0339 (0.7885255)]
COG0090	COG0223	UTI89_C3770	rplB	50S ribosomal subunit protein L2	UTI89_C3732	fmt	Methionyl-tRNA formyltransferase (EC 2.1.2.9)	[TP0192-TP0756 (0.8610547)]
COG0632	COG2255	UTI89_C2065	ruvA	Holliday junction ATP-dependent DNA helicase ruvA (EC 3.6.1.-)	UTI89_C2064	ruvB	Holliday junction ATP-dependent DNA helicase ruvB (EC 3.6.1.-)	[TP0543-TP0162 (0.9659884)]
COG0462	COG0817	UTI89_C1401	prs	Ribose-phosphate pyrophosphokinase (EC 2.7.6.1) (RPPK) (Phosphoribosyl pyrophosphate synthetase) (P-Rib-PP synthetase) (PRPP synthetase)	UTI89_C2067	ruvC	Crossover junction endodeoxyribonuclease ruvC (EC 3.1.22.4) (Holliday junction nuclease ruvC) (Holliday junction resolvase ruvC)	[TP0294-TP0517 (0.54911256)]
COG0125	COG0586	UTI89_C1225	tmk	Thymidylate kinase (EC 2.7.4.9) (Thymidine monophosphate kinase) (dTMP kinase) (TMPK)	UTI89_C0073	yabI	putative integral membrane protein YabI	[TP0354-TP0779 (0.67954355)]
COG0125	COG0586	UTI89_C1225	tmk	Thymidylate kinase (EC 2.7.4.9) (Thymidine monophosphate kinase) (dTMP kinase) (TMPK)	UTI89_C3533	yqjA	Inner membrane protein yqjA	[TP0354-TP0779 (0.67954355)]
COG0125	COG0586	UTI89_C1225	tmk	Thymidylate kinase (EC 2.7.4.9) (Thymidine monophosphate kinase) (dTMP kinase) (TMPK)	UTI89_C3429	yghB	Inner membrane protein yghB	[TP0354-TP0779 (0.67954355)]
COG0125	COG0586	UTI89_C1225	tmk	Thymidylate kinase (EC 2.7.4.9) (Thymidine monophosphate kinase) (dTMP kinase) (TMPK)	UTI89_C2410	yohD	Inner membrane protein yohD	[TP0354-TP0779 (0.67954355)]
COG0125	COG0586	UTI89_C1225	tmk	Thymidylate kinase (EC 2.7.4.9) (Thymidine monophosphate kinase) (dTMP kinase) (TMPK)	UTI89_C2602	dedA	Protein dedA (Protein DSG-1)	[TP0354-TP0779 (0.67954355)]
COG0257	COG0577	UTI89_C3745	rpmJ	50S ribosomal subunit protein L36	UTI89_C0884	macB	Macrolide-specific ABC-type efflux carrier	[TP0209-TP0962 (0.5903608)]
COG0257	COG0577	UTI89_C0313	UTI89_C0313	50S ribosomal subunit protein X	UTI89_C0884	macB	Macrolide-specific ABC-type efflux carrier	[TP0209-TP0962 (0.5903608)]
COG0457	COG1653	UTI89_C0568	nfrA	Bacteriophage N4 adsorption protein A precursor	UTI89_C1581	ycjN	Putative ABC transporter periplasmic-binding protein ycjN precursor	[TP0067-TP0074 (0.6656524)]
COG0457	COG1653	UTI89_C0568	nfrA	Bacteriophage N4 adsorption protein A precursor	UTI89_C3960	ugpB	Glycerol-3-phosphate-binding periplasmic protein precursor	[TP0067-TP0074 (0.6656524)]
COG0457	COG1653	UTI89_C4062	b3530	Cellulose synthase operon protein C	UTI89_C1581	ycjN	Putative ABC transporter periplasmic-binding protein ycjN precursor	[TP0067-TP0074 (0.6656524)]
COG0457	COG1653	UTI89_C4062	b3530	Cellulose synthase operon protein C	UTI89_C3960	ugpB	Glycerol-3-phosphate-binding periplasmic protein precursor	[TP0067-TP0074 (0.6656524)]
COG1291	COG1684	UTI89_C2093	motA	Chemotaxis protein motA (Motility protein A)	UTI89_C2150	fliR	Flagellar biosynthetic protein fliR	[TP0725-TP0716 (0.9601814)]
COG1061	COG3391	UTI89_C2461	yejH	Hypothetical protein yejH	UTI89_C1671	yncE	Hypothetical protein yncE precursor	[TP0380-TP0421 (0.5112116)]
COG0222	COG0802	UTI89_C3834	rplL	50S ribosomal subunit protein L7/L12	UTI89_C4768	yjeE	Hypothetical UPF0079 protein yjeE	[TP0240-TP0875 (0.8481433)]
COG0495	COG1214	UTI89_C0645	leuS	Leucyl-tRNA synthetase (EC 6.1.1.4) (Leucine--tRNA ligase) (LeuRS)	UTI89_C2001	yeaZ	O-sialoglycoprotein endopeptidase	[TP0586-TP0876 (0.5571989)]
COG0192	COG0592	UTI89_C3331	metK	S-adenosylmethionine synthetase (EC 2.5.1.6) (Methionine adenosyltransferase) (AdoMet synthetase) (MAT)	UTI89_C4251	dnaN	DNA polymerase III subunit beta (EC 2.7.7.7)	[TP0794-TP0002 (0.8412751)]
COG0360	COG0616	UTI89_C4800	rpsF	30S ribosomal protein S6 [Contains: 30S ribosomal protein S6, fully modified isoform; 30S ribosomal protein S6, non-modified isoform]	UTI89_C1500	UTI89_C1500	putative capsid assembly protein of prophage	[TP0063-TP0997 (0.6657489)]
COG0360	COG0616	UTI89_C4800	rpsF	30S ribosomal protein S6 [Contains: 30S ribosomal protein S6, fully modified isoform; 30S ribosomal protein S6, non-modified isoform]	UTI89_C1540	sohB	Probable protease sohB (EC 3.4.21.-)	[TP0063-TP0997 (0.6657489)]
COG0360	COG0616	UTI89_C4800	rpsF	30S ribosomal protein S6 [Contains: 30S ribosomal protein S6, fully modified isoform; 30S ribosomal protein S6, non-modified isoform]	UTI89_C1315	UTI89_C1315	head-tail preconnector protein gp5 of	[TP0063-TP0997 (0.6657489)]
COG0360	COG0616	UTI89_C4800	rpsF	30S ribosomal protein S6 [Contains: 30S ribosomal protein S6, fully modified isoform; 30S ribosomal protein S6, non-modified isoform]	UTI89_C1962	sppA	Protease 4 (EC 3.4.21.-) (Protease IV) (Endopeptidase IV) (Signal peptide peptidase)	[TP0063-TP0997 (0.6657489)]
COG0125	COG0457	UTI89_C1225	tmk	Thymidylate kinase (EC 2.7.4.9) (Thymidine monophosphate kinase) (dTMP kinase) (TMPK)	UTI89_C4062	b3530	Cellulose synthase operon protein C	[TP0354-TP0648 (0.5206915)]
COG0125	COG0457	UTI89_C1225	tmk	Thymidylate kinase (EC 2.7.4.9) (Thymidine monophosphate kinase) (dTMP kinase) (TMPK)	UTI89_C0568	nfrA	Bacteriophage N4 adsorption protein A precursor	[TP0354-TP0648 (0.5206915)]
COG0860	COG1396	UTI89_C2768	amiA	Probable N-acetylmuramoyl-L-alanine amidase amiA precursor (EC 3.5.1.28)	UTI89_C0292	UTI89_C0292	putative transcription regulator	[TP0247-TP0461 (0.8100859)]
COG0860	COG1396	UTI89_C4769	amiB	N-acetylmuramoyl-L-alanine amidase amiB precursor (EC 3.5.1.28)	UTI89_C5096	UTI89_C5096	hypothetical protein	[TP0247-TP0461 (0.8100859)]
COG0860	COG1396	UTI89_C4769	amiB	N-acetylmuramoyl-L-alanine amidase amiB precursor (EC 3.5.1.28)	UTI89_C1653	ydcN	Putative HTH-type transcriptional regulator ydcN	[TP0247-TP0461 (0.8100859)]
COG0860	COG1396	UTI89_C4769	amiB	N-acetylmuramoyl-L-alanine amidase amiB precursor (EC 3.5.1.28)	UTI89_C1737	hipB	HTH-type transcriptional regulator hipB	[TP0247-TP0461 (0.8100859)]
COG0860	COG1396	UTI89_C2768	amiA	Probable N-acetylmuramoyl-L-alanine amidase amiA precursor (EC 3.5.1.28)	UTI89_C5096	UTI89_C5096	hypothetical protein	[TP0247-TP0461 (0.8100859)]
COG0860	COG1396	UTI89_C2768	amiA	Probable N-acetylmuramoyl-L-alanine amidase amiA precursor (EC 3.5.1.28)	UTI89_C1653	ydcN	Putative HTH-type transcriptional regulator ydcN	[TP0247-TP0461 (0.8100859)]
COG0860	COG1396	UTI89_C4769	amiB	N-acetylmuramoyl-L-alanine amidase amiB precursor (EC 3.5.1.28)	UTI89_C0292	UTI89_C0292	putative transcription regulator	[TP0247-TP0461 (0.8100859)]
COG0860	COG1396	UTI89_C3218	amiC	N-acetylmuramoyl-L-alanine amidase amiC precursor (EC 3.5.1.28)	UTI89_C1653	ydcN	Putative HTH-type transcriptional regulator ydcN	[TP0247-TP0461 (0.8100859)]
COG0860	COG1396	UTI89_C3218	amiC	N-acetylmuramoyl-L-alanine amidase amiC precursor (EC 3.5.1.28)	UTI89_C1734	UTI89_C1734	phage hypothetical protein	[TP0247-TP0461 (0.8100859)]
COG0860	COG1396	UTI89_C2768	amiA	Probable N-acetylmuramoyl-L-alanine amidase amiA precursor (EC 3.5.1.28)	UTI89_C1737	hipB	HTH-type transcriptional regulator hipB	[TP0247-TP0461 (0.8100859)]
COG0860	COG1396	UTI89_C3218	amiC	N-acetylmuramoyl-L-alanine amidase amiC precursor (EC 3.5.1.28)	UTI89_C1737	hipB	HTH-type transcriptional regulator hipB	[TP0247-TP0461 (0.8100859)]
COG0860	COG1396	UTI89_C3218	amiC	N-acetylmuramoyl-L-alanine amidase amiC precursor (EC 3.5.1.28)	UTI89_C5096	UTI89_C5096	hypothetical protein	[TP0247-TP0461 (0.8100859)]
COG0860	COG1396	UTI89_C4769	amiB	N-acetylmuramoyl-L-alanine amidase amiB precursor (EC 3.5.1.28)	UTI89_C1734	UTI89_C1734	phage hypothetical protein	[TP0247-TP0461 (0.8100859)]
COG0860	COG1396	UTI89_C3218	amiC	N-acetylmuramoyl-L-alanine amidase amiC precursor (EC 3.5.1.28)	UTI89_C0292	UTI89_C0292	putative transcription regulator	[TP0247-TP0461 (0.8100859)]
COG0860	COG1396	UTI89_C2768	amiA	Probable N-acetylmuramoyl-L-alanine amidase amiA precursor (EC 3.5.1.28)	UTI89_C1734	UTI89_C1734	phage hypothetical protein	[TP0247-TP0461 (0.8100859)]
COG0265	COG0333	UTI89_C3665	degQ	Protease degQ precursor (EC 3.4.21.-)	UTI89_C1214	rpmF	50S ribosomal subunit protein L32	[TP0773-TP0807 (0.5060325)]
COG0265	COG0333	UTI89_C0177	degP	Protease do precursor (EC 3.4.21.-)	UTI89_C1214	rpmF	50S ribosomal subunit protein L32	[TP0773-TP0807 (0.5060325)]
COG0265	COG0333	UTI89_C3666	degS	inner membrane serine protease DegS precursor	UTI89_C1214	rpmF	50S ribosomal subunit protein L32	[TP0773-TP0807 (0.5060325)]
COG0802	COG0860	UTI89_C4768	yjeE	Hypothetical UPF0079 protein yjeE	UTI89_C3218	amiC	N-acetylmuramoyl-L-alanine amidase amiC precursor (EC 3.5.1.28)	[TP0875-TP0247 (0.90700364)]
COG0802	COG0860	UTI89_C4768	yjeE	Hypothetical UPF0079 protein yjeE	UTI89_C2768	amiA	Probable N-acetylmuramoyl-L-alanine amidase amiA precursor (EC 3.5.1.28)	[TP0875-TP0247 (0.90700364)]
COG0802	COG0860	UTI89_C4768	yjeE	Hypothetical UPF0079 protein yjeE	UTI89_C4769	amiB	N-acetylmuramoyl-L-alanine amidase amiB precursor (EC 3.5.1.28)	[TP0875-TP0247 (0.90700364)]
COG0495	COG0761	UTI89_C0645	leuS	Leucyl-tRNA synthetase (EC 6.1.1.4) (Leucine--tRNA ligase) (LeuRS)	UTI89_C0031	ispH	4-hydroxy-3-methylbut-2-enyl diphosphate reductase (EC 1.17.1.2)	[TP0586-TP0547 (0.63095015)]
COG1536	COG1677	UTI89_C2139	fliG	Flagellar motor switch protein fliG	UTI89_C2137	fliE	Flagellar hook-basal body complex protein fliE	[TP0026-TP0398 (0.81876683)]
COG0820	COG2812	UTI89_C2838	yfgB	Hypothetical UPF0063 protein yfgB	UTI89_C0497	dnaX	DNA polymerase III tau subunit (EC 2.7.7.7) [Contains: DNA polymerase III subunit gamma]	[TP0068-TP1005 (0.60435057)]
COG0771	COG1815	UTI89_C0097	murD	UDP-N-acetylmuramoylalanine--D-glutamate ligase (EC 6.3.2.9) (UDP-N- acetylmuramoyl-L-alanyl-D-glutamate synthetase) (D-glutamic acid- adding enzyme)	UTI89_C1198	flgB	Flagellar basal-body rod protein flgB (Putative proximal rod protein)	[TP0903-TP0396 (0.6336193)]
COG1512	COG1766	UTI89_C3143	UTI89_C3143	hypothetical protein	UTI89_C2138	fliF	Flagellar M-ring protein	[TP0561-TP0399 (0.53951585)]
COG1512	COG1766	UTI89_C3147	UTI89_C3147	hypothetical protein	UTI89_C2138	fliF	Flagellar M-ring protein	[TP0561-TP0399 (0.53951585)]
COG1512	COG1766	UTI89_C3145	UTI89_C3145	hypothetical protein	UTI89_C2138	fliF	Flagellar M-ring protein	[TP0561-TP0399 (0.53951585)]
COG0272	COG1396	UTI89_C4191	yicF	Hypothetical DNA ligase-like protein yicF	UTI89_C0292	UTI89_C0292	putative transcription regulator	[TP0634-TP0461 (0.7134334)]
COG0272	COG1396	UTI89_C2743	ligA	DNA ligase (EC 6.5.1.2) (Polydeoxyribonucleotide synthase [NAD+])	UTI89_C1653	ydcN	Putative HTH-type transcriptional regulator ydcN	[TP0634-TP0461 (0.7134334)]
COG0272	COG1396	UTI89_C4191	yicF	Hypothetical DNA ligase-like protein yicF	UTI89_C1734	UTI89_C1734	phage hypothetical protein	[TP0634-TP0461 (0.7134334)]
COG0272	COG1396	UTI89_C2743	ligA	DNA ligase (EC 6.5.1.2) (Polydeoxyribonucleotide synthase [NAD+])	UTI89_C1737	hipB	HTH-type transcriptional regulator hipB	[TP0634-TP0461 (0.7134334)]
COG0272	COG1396	UTI89_C2743	ligA	DNA ligase (EC 6.5.1.2) (Polydeoxyribonucleotide synthase [NAD+])	UTI89_C0292	UTI89_C0292	putative transcription regulator	[TP0634-TP0461 (0.7134334)]
COG0272	COG1396	UTI89_C4191	yicF	Hypothetical DNA ligase-like protein yicF	UTI89_C5096	UTI89_C5096	hypothetical protein	[TP0634-TP0461 (0.7134334)]
COG0272	COG1396	UTI89_C2743	ligA	DNA ligase (EC 6.5.1.2) (Polydeoxyribonucleotide synthase [NAD+])	UTI89_C1734	UTI89_C1734	phage hypothetical protein	[TP0634-TP0461 (0.7134334)]
COG0272	COG1396	UTI89_C2743	ligA	DNA ligase (EC 6.5.1.2) (Polydeoxyribonucleotide synthase [NAD+])	UTI89_C5096	UTI89_C5096	hypothetical protein	[TP0634-TP0461 (0.7134334)]
COG0272	COG1396	UTI89_C4191	yicF	Hypothetical DNA ligase-like protein yicF	UTI89_C1737	hipB	HTH-type transcriptional regulator hipB	[TP0634-TP0461 (0.7134334)]
COG0272	COG1396	UTI89_C4191	yicF	Hypothetical DNA ligase-like protein yicF	UTI89_C1653	ydcN	Putative HTH-type transcriptional regulator ydcN	[TP0634-TP0461 (0.7134334)]
COG1509	COG1509	UTI89_C4744	yjeK	Hypothetical UPF0069 protein yjeK	UTI89_C4744	yjeK	Hypothetical UPF0069 protein yjeK	[TP0121-TP0121 (0.7367639)]
COG0577	COG0845	UTI89_C0884	macB	Macrolide-specific ABC-type efflux carrier	UTI89_C4924	hlyD	Hemolysin secretion protein D, plasmid	[TP0963-TP0965 (0.93032813)]
COG0577	COG0845	UTI89_C0884	macB	Macrolide-specific ABC-type efflux carrier	UTI89_C2349	mdtA	Multidrug resistance protein mdtA precursor (Multidrug transporter mdtA)	[TP0963-TP0965 (0.93032813)]
COG0577	COG0845	UTI89_C0884	macB	Macrolide-specific ABC-type efflux carrier	UTI89_C4008	yhiI	Hypothetical protein yhiI precursor	[TP0963-TP0965 (0.93032813)]
COG0577	COG0845	UTI89_C0884	macB	Macrolide-specific ABC-type efflux carrier	UTI89_C0574	cusB	Cation efflux system protein cusB precursor	[TP0963-TP0965 (0.93032813)]
COG0577	COG0845	UTI89_C0884	macB	Macrolide-specific ABC-type efflux carrier	UTI89_C4045	mdtE	Multidrug resistance protein mdtE precursor	[TP0963-TP0965 (0.93032813)]
COG0577	COG0845	UTI89_C0884	macB	Macrolide-specific ABC-type efflux carrier	UTI89_C3707	envC	Acriflavine resistance protein E precursor (Protein envC)	[TP0963-TP0965 (0.93032813)]
COG0577	COG0845	UTI89_C0884	macB	Macrolide-specific ABC-type efflux carrier	UTI89_C1563	UTI89_C1563	acriflavine resistance protein A precursor	[TP0963-TP0965 (0.93032813)]
COG0577	COG0845	UTI89_C0884	macB	Macrolide-specific ABC-type efflux carrier	UTI89_C0796	ybhG	UPF0194 membrane protein ybhG precursor	[TP0963-TP0965 (0.93032813)]
COG0577	COG0845	UTI89_C0884	macB	Macrolide-specific ABC-type efflux carrier	UTI89_C0883	macA	Macrolide-specific efflux protein macA precursor	[TP0963-TP0965 (0.93032813)]
COG0577	COG0845	UTI89_C0884	macB	Macrolide-specific ABC-type efflux carrier	UTI89_C0490	acrA	Acriflavine resistance protein A precursor	[TP0963-TP0965 (0.93032813)]
COG0333	COG1077	UTI89_C1214	rpmF	50S ribosomal subunit protein L32	UTI89_C3681	mreB	Rod shape-determining protein mreB	[TP0807-TP0497 (0.61855906)]
COG0234	COG1200	UTI89_C4740	groS	10 kDa chaperonin (Protein Cpn10) (groES protein)	UTI89_C4197	recG	ATP-dependent DNA helicase recG (EC 3.6.1.-)	[TP1013-TP0687 (0.84594196)]
COG0084	COG2201	UTI89_C1227	ycfH	Putative deoxyribonuclease ycfH (EC 3.1.21.-)	UTI89_C2087	cheB	Chemotaxis response regulator protein-glutamate methylesterase (EC 3.1.1.61)	[TP0994-TP0631 (0.71912634)]
COG0084	COG2201	UTI89_C5148	yjjV	Putative deoxyribonuclease yjjV (EC 3.1.21.-)	UTI89_C2087	cheB	Chemotaxis response regulator protein-glutamate methylesterase (EC 3.1.1.61)	[TP0994-TP0631 (0.71912634)]
COG0084	COG2201	UTI89_C4426	tatD	Deoxyribonuclease tatD (EC 3.1.21.-) (DNase tatD)	UTI89_C2087	cheB	Chemotaxis response regulator protein-glutamate methylesterase (EC 3.1.1.61)	[TP0994-TP0631 (0.71912634)]
COG1121	COG1345	UTI89_C1338	sitB	SitB protein	UTI89_C2125	fliD	Flagellar hook-associated protein 2 (HAP2) (Filament cap protein) (Flagellar cap protein)	[TP0035-TP0872 (0.6931363)]
COG1121	COG1345	UTI89_C2062	znuC	High-affinity zinc uptake system ATP-binding protein znuC	UTI89_C2125	fliD	Flagellar hook-associated protein 2 (HAP2) (Filament cap protein) (Flagellar cap protein)	[TP0035-TP0872 (0.6931363)]
COG1671	COG2812	UTI89_C0406	yaiI	UPF0178 protein yaiI	UTI89_C0497	dnaX	DNA polymerase III tau subunit (EC 2.7.7.7) [Contains: DNA polymerase III subunit gamma]	[TP0845-TP1005 (0.5704539)]
COG0257	COG1253	UTI89_C0313	UTI89_C0313	50S ribosomal subunit protein X	UTI89_C2012	yoaE	UPF0053 inner membrane protein yoaE	[TP0209-TP0027 (0.74441797)]
COG0257	COG1253	UTI89_C0313	UTI89_C0313	50S ribosomal subunit protein X	UTI89_C2337	yegH	Hypothetical UPF0053 protein yegH	[TP0209-TP0027 (0.74441797)]
COG0257	COG1253	UTI89_C3745	rpmJ	50S ribosomal subunit protein L36	UTI89_C2337	yegH	Hypothetical UPF0053 protein yegH	[TP0209-TP0027 (0.74441797)]
COG0257	COG1253	UTI89_C0313	UTI89_C0313	50S ribosomal subunit protein X	UTI89_C4826	ytfL	UPF0053 inner membrane protein ytfL	[TP0209-TP0027 (0.74441797)]
COG0257	COG1253	UTI89_C3745	rpmJ	50S ribosomal subunit protein L36	UTI89_C2012	yoaE	UPF0053 inner membrane protein yoaE	[TP0209-TP0027 (0.74441797)]
COG0257	COG1253	UTI89_C3745	rpmJ	50S ribosomal subunit protein L36	UTI89_C4826	ytfL	UPF0053 inner membrane protein ytfL	[TP0209-TP0027 (0.74441797)]
COG0060	COG0681	UTI89_C0028	ileS	Isoleucyl-tRNA synthetase (EC 6.1.1.5) (Isoleucine--tRNA ligase) (IleRS)	UTI89_C2890	lepB	Signal peptidase I (EC 3.4.21.89) (SPase I) (Leader peptidase I)	[TP0452-TP0185 (0.79878455)]
COG1344	COG1815	UTI89_C2124	fliC	flagellin	UTI89_C1198	flgB	Flagellar basal-body rod protein flgB (Putative proximal rod protein)	[TP0870-TP0396 (0.7209834)]
COG1344	COG1815	UTI89_C1208	flgL	Flagellar hook-associated protein 3 (HAP3) (Hook-filament junction protein)	UTI89_C1198	flgB	Flagellar basal-body rod protein flgB (Putative proximal rod protein)	[TP0870-TP0396 (0.7209834)]
COG0242	COG1879	UTI89_C3731	def	Peptide deformylase (EC 3.5.1.88) (PDF) (Polypeptide deformylase)	UTI89_C3694	UTI89_C3694	putative ribose ABC transporter	[TP0757-TP0684 (0.80039173)]
COG0242	COG1879	UTI89_C3731	def	Peptide deformylase (EC 3.5.1.88) (PDF) (Polypeptide deformylase)	UTI89_C2423	mglB	D-galactose-binding periplasmic protein precursor (GBP) (D-galactose/ D-glucose-binding protein) (GGBP)	[TP0757-TP0684 (0.80039173)]
COG0242	COG1879	UTI89_C3731	def	Peptide deformylase (EC 3.5.1.88) (PDF) (Polypeptide deformylase)	UTI89_C4832	ytfQ	ABC transporter periplasmic-binding protein ytfQ precursor	[TP0757-TP0684 (0.80039173)]
COG0242	COG1879	UTI89_C3731	def	Peptide deformylase (EC 3.5.1.88) (PDF) (Polypeptide deformylase)	UTI89_C4683	b4088	D-allose-binding periplasmic protein precursor (EC 3.6.3.17) (ALBP)	[TP0757-TP0684 (0.80039173)]
COG0242	COG1879	UTI89_C3731	def	Peptide deformylase (EC 3.5.1.88) (PDF) (Polypeptide deformylase)	UTI89_C2867	yphF	ABC transporter periplasmic-binding protein yphF precursor	[TP0757-TP0684 (0.80039173)]
COG0242	COG1879	UTI89_C3731	def	Peptide deformylase (EC 3.5.1.88) (PDF) (Polypeptide deformylase)	UTI89_C0355	UTI89_C0355	putative periplasmic binding protein, probable	[TP0757-TP0684 (0.80039173)]
COG0242	COG1879	UTI89_C3731	def	Peptide deformylase (EC 3.5.1.88) (PDF) (Polypeptide deformylase)	UTI89_C4306	rbsB	D-ribose-binding periplasmic protein precursor (EC 3.6.3.17)	[TP0757-TP0684 (0.80039173)]
COG0242	COG1879	UTI89_C3731	def	Peptide deformylase (EC 3.5.1.88) (PDF) (Polypeptide deformylase)	UTI89_C2101	araF	L-arabinose-binding periplasmic protein precursor (EC 3.6.3.17) (ABP)	[TP0757-TP0684 (0.80039173)]
COG0242	COG1879	UTI89_C3731	def	Peptide deformylase (EC 3.5.1.88) (PDF) (Polypeptide deformylase)	UTI89_C1058	torT	Periplasmic protein torT precursor	[TP0757-TP0684 (0.80039173)]
COG0257	COG1749	UTI89_C0313	UTI89_C0313	50S ribosomal subunit protein X	UTI89_C1201	flgE	flagellar biosynthesis, hook protein	[TP0209-TP0727 (0.6772987)]
COG0257	COG1749	UTI89_C3745	rpmJ	50S ribosomal subunit protein L36	UTI89_C1201	flgE	flagellar biosynthesis, hook protein	[TP0209-TP0727 (0.6772987)]
COG0652	COG1879	UTI89_C3866	ppiA	Peptidyl-prolyl cis-trans isomerase A precursor (EC 5.2.1.8) (PPIase A) (Rotamase A) (Cyclophilin A)	UTI89_C2423	mglB	D-galactose-binding periplasmic protein precursor (GBP) (D-galactose/ D-glucose-binding protein) (GGBP)	[TP0947-TP0684 (0.5775195)]
COG0652	COG1879	UTI89_C0554	ppiB	Peptidyl-prolyl cis-trans isomerase B (EC 5.2.1.8) (PPIase B) (Rotamase B)	UTI89_C2867	yphF	ABC transporter periplasmic-binding protein yphF precursor	[TP0947-TP0684 (0.5775195)]
COG0652	COG1879	UTI89_C0554	ppiB	Peptidyl-prolyl cis-trans isomerase B (EC 5.2.1.8) (PPIase B) (Rotamase B)	UTI89_C4306	rbsB	D-ribose-binding periplasmic protein precursor (EC 3.6.3.17)	[TP0947-TP0684 (0.5775195)]
COG0652	COG1879	UTI89_C0554	ppiB	Peptidyl-prolyl cis-trans isomerase B (EC 5.2.1.8) (PPIase B) (Rotamase B)	UTI89_C0355	UTI89_C0355	putative periplasmic binding protein, probable	[TP0947-TP0684 (0.5775195)]
COG0652	COG1879	UTI89_C0554	ppiB	Peptidyl-prolyl cis-trans isomerase B (EC 5.2.1.8) (PPIase B) (Rotamase B)	UTI89_C1058	torT	Periplasmic protein torT precursor	[TP0947-TP0684 (0.5775195)]
COG0652	COG1879	UTI89_C3866	ppiA	Peptidyl-prolyl cis-trans isomerase A precursor (EC 5.2.1.8) (PPIase A) (Rotamase A) (Cyclophilin A)	UTI89_C4683	b4088	D-allose-binding periplasmic protein precursor (EC 3.6.3.17) (ALBP)	[TP0947-TP0684 (0.5775195)]
COG0652	COG1879	UTI89_C3866	ppiA	Peptidyl-prolyl cis-trans isomerase A precursor (EC 5.2.1.8) (PPIase A) (Rotamase A) (Cyclophilin A)	UTI89_C4832	ytfQ	ABC transporter periplasmic-binding protein ytfQ precursor	[TP0947-TP0684 (0.5775195)]
COG0652	COG1879	UTI89_C3866	ppiA	Peptidyl-prolyl cis-trans isomerase A precursor (EC 5.2.1.8) (PPIase A) (Rotamase A) (Cyclophilin A)	UTI89_C2867	yphF	ABC transporter periplasmic-binding protein yphF precursor	[TP0947-TP0684 (0.5775195)]
COG0652	COG1879	UTI89_C0554	ppiB	Peptidyl-prolyl cis-trans isomerase B (EC 5.2.1.8) (PPIase B) (Rotamase B)	UTI89_C4832	ytfQ	ABC transporter periplasmic-binding protein ytfQ precursor	[TP0947-TP0684 (0.5775195)]
COG0652	COG1879	UTI89_C0554	ppiB	Peptidyl-prolyl cis-trans isomerase B (EC 5.2.1.8) (PPIase B) (Rotamase B)	UTI89_C3694	UTI89_C3694	putative ribose ABC transporter	[TP0947-TP0684 (0.5775195)]
COG0652	COG1879	UTI89_C3866	ppiA	Peptidyl-prolyl cis-trans isomerase A precursor (EC 5.2.1.8) (PPIase A) (Rotamase A) (Cyclophilin A)	UTI89_C2101	araF	L-arabinose-binding periplasmic protein precursor (EC 3.6.3.17) (ABP)	[TP0947-TP0684 (0.5775195)]
COG0652	COG1879	UTI89_C3866	ppiA	Peptidyl-prolyl cis-trans isomerase A precursor (EC 5.2.1.8) (PPIase A) (Rotamase A) (Cyclophilin A)	UTI89_C0355	UTI89_C0355	putative periplasmic binding protein, probable	[TP0947-TP0684 (0.5775195)]
COG0652	COG1879	UTI89_C3866	ppiA	Peptidyl-prolyl cis-trans isomerase A precursor (EC 5.2.1.8) (PPIase A) (Rotamase A) (Cyclophilin A)	UTI89_C1058	torT	Periplasmic protein torT precursor	[TP0947-TP0684 (0.5775195)]
COG0652	COG1879	UTI89_C0554	ppiB	Peptidyl-prolyl cis-trans isomerase B (EC 5.2.1.8) (PPIase B) (Rotamase B)	UTI89_C4683	b4088	D-allose-binding periplasmic protein precursor (EC 3.6.3.17) (ALBP)	[TP0947-TP0684 (0.5775195)]
COG0652	COG1879	UTI89_C0554	ppiB	Peptidyl-prolyl cis-trans isomerase B (EC 5.2.1.8) (PPIase B) (Rotamase B)	UTI89_C2101	araF	L-arabinose-binding periplasmic protein precursor (EC 3.6.3.17) (ABP)	[TP0947-TP0684 (0.5775195)]
COG0652	COG1879	UTI89_C0554	ppiB	Peptidyl-prolyl cis-trans isomerase B (EC 5.2.1.8) (PPIase B) (Rotamase B)	UTI89_C2423	mglB	D-galactose-binding periplasmic protein precursor (GBP) (D-galactose/ D-glucose-binding protein) (GGBP)	[TP0947-TP0684 (0.5775195)]
COG0652	COG1879	UTI89_C3866	ppiA	Peptidyl-prolyl cis-trans isomerase A precursor (EC 5.2.1.8) (PPIase A) (Rotamase A) (Cyclophilin A)	UTI89_C4306	rbsB	D-ribose-binding periplasmic protein precursor (EC 3.6.3.17)	[TP0947-TP0684 (0.5775195)]
COG0652	COG1879	UTI89_C3866	ppiA	Peptidyl-prolyl cis-trans isomerase A precursor (EC 5.2.1.8) (PPIase A) (Rotamase A) (Cyclophilin A)	UTI89_C3694	UTI89_C3694	putative ribose ABC transporter	[TP0947-TP0684 (0.5775195)]
COG1352	COG1815	UTI89_C2088	cheR	Chemotaxis protein methyltransferase (EC 2.1.1.80)	UTI89_C1198	flgB	Flagellar basal-body rod protein flgB (Putative proximal rod protein)	[TP0630-TP0396 (0.7590469)]
COG1352	COG1595	UTI89_C2088	cheR	Chemotaxis protein methyltransferase (EC 2.1.1.80)	UTI89_C2895	rpoE	RNA polymerase sigma-E factor (Sigma-24)	[TP0630-TP0092 (0.6191048)]
COG1344	COG4786	UTI89_C1208	flgL	Flagellar hook-associated protein 3 (HAP3) (Hook-filament junction protein)	UTI89_C1203	flgG	Flagellar basal-body rod protein flgG (Distal rod protein)	[TP0792-TP0961 (0.7009321), TP0659-TP0961 (0.6018447)]
COG1344	COG4786	UTI89_C2124	fliC	flagellin	UTI89_C1203	flgG	Flagellar basal-body rod protein flgG (Distal rod protein)	[TP0792-TP0961 (0.7009321), TP0659-TP0961 (0.6018447)]
COG0593	COG1077	UTI89_C2812	hda	putative DNA replication factor	UTI89_C3681	mreB	Rod shape-determining protein mreB	[TP0001-TP0497 (0.678435)]
COG0593	COG1077	UTI89_C4252	dnaA	Chromosomal replication initiator protein dnaA	UTI89_C3681	mreB	Rod shape-determining protein mreB	[TP0001-TP0497 (0.678435)]
COG0249	COG0357	UTI89_C3098	mutS	DNA mismatch repair protein mutS	UTI89_C4295	gidB	Methyltransferase gidB (EC 2.1.-.-) (Glucose-inhibited division protein B)	[TP0328-TP0946 (0.7367136)]
COG0658	COG1187	UTI89_C0984	ycaI	Hypothetical protein ycaI	UTI89_C1537	rluB	Ribosomal large subunit pseudouridine synthase B (EC 5.4.99.-) (rRNA- uridine isomerase B) (rRNA pseudouridylate synthase B)	[TP0336-TP0459 (0.6079956)]
COG0658	COG1187	UTI89_C0984	ycaI	Hypothetical protein ycaI	UTI89_C2460	rsuA	Ribosomal small subunit pseudouridine synthase A (EC 5.4.99.-) (16S pseudouridylate 516 synthase) (16S pseudouridine 516 synthase) (rRNA- uridine isomerase A) (rRNA pseudouridylate synthase A)	[TP0336-TP0459 (0.6079956)]
COG0658	COG1187	UTI89_C0984	ycaI	Hypothetical protein ycaI	UTI89_C1264	rluE	Ribosomal large subunit pseudouridine synthase E (EC 5.4.99.-) (rRNA- uridine isomerase E) (rRNA pseudouridylate synthase E)	[TP0336-TP0459 (0.6079956)]
COG0658	COG1187	UTI89_C0984	ycaI	Hypothetical protein ycaI	UTI89_C4590	rluF	Ribosomal large subunit pseudouridine synthase F (EC 5.4.99.-) (rRNA- uridine isomerase F) (rRNA pseudouridylate synthase F)	[TP0336-TP0459 (0.6079956)]
COG0465	COG0465	UTI89_C3610	hflB	Cell division protein ftsH (EC 3.4.24.-)	UTI89_C3610	hflB	Cell division protein ftsH (EC 3.4.24.-)	[TP0330-TP0330 (0.73856413)]
COG1558	COG1792	UTI89_C1199	flgC	Flagellar basal-body rod protein flgC (Putative proximal rod protein)	UTI89_C3680	mreC	Rod shape-determining protein mreC	[TP0397-TP0498 (0.58822864)]
COG0817	COG1558	UTI89_C2067	ruvC	Crossover junction endodeoxyribonuclease ruvC (EC 3.1.22.4) (Holliday junction nuclease ruvC) (Holliday junction resolvase ruvC)	UTI89_C1199	flgC	Flagellar basal-body rod protein flgC (Putative proximal rod protein)	[TP0517-TP0397 (0.53212774)]
COG1512	COG2891	UTI89_C3147	UTI89_C3147	hypothetical protein	UTI89_C3679	mreD	Rod shape-determining protein mreD	[TP0561-TP0499 (0.5857341)]
COG1512	COG2891	UTI89_C3145	UTI89_C3145	hypothetical protein	UTI89_C3679	mreD	Rod shape-determining protein mreD	[TP0561-TP0499 (0.5857341)]
COG1512	COG2891	UTI89_C3143	UTI89_C3143	hypothetical protein	UTI89_C3679	mreD	Rod shape-determining protein mreD	[TP0561-TP0499 (0.5857341)]
COG0592	COG1344	UTI89_C4251	dnaN	DNA polymerase III subunit beta (EC 2.7.7.7)	UTI89_C2124	fliC	flagellin	[TP0002-TP0659 (0.6618167)]
COG0592	COG1344	UTI89_C4251	dnaN	DNA polymerase III subunit beta (EC 2.7.7.7)	UTI89_C1208	flgL	Flagellar hook-associated protein 3 (HAP3) (Hook-filament junction protein)	[TP0002-TP0659 (0.6618167)]
COG0860	COG1192	UTI89_C4769	amiB	N-acetylmuramoyl-L-alanine amidase amiB precursor (EC 3.5.1.28)	UTI89_C4066	yhjQ	Hypothetical protein yhjQ	[TP0247-TP0272 (0.7527567)]
COG0860	COG1192	UTI89_C2768	amiA	Probable N-acetylmuramoyl-L-alanine amidase amiA precursor (EC 3.5.1.28)	UTI89_C4066	yhjQ	Hypothetical protein yhjQ	[TP0247-TP0272 (0.7527567)]
COG0860	COG1192	UTI89_C3218	amiC	N-acetylmuramoyl-L-alanine amidase amiC precursor (EC 3.5.1.28)	UTI89_C4066	yhjQ	Hypothetical protein yhjQ	[TP0247-TP0272 (0.7527567)]
COG0242	COG0272	UTI89_C3731	def	Peptide deformylase (EC 3.5.1.88) (PDF) (Polypeptide deformylase)	UTI89_C2743	ligA	DNA ligase (EC 6.5.1.2) (Polydeoxyribonucleotide synthase [NAD+])	[TP0757-TP0634 (0.68197167)]
COG0242	COG0272	UTI89_C3731	def	Peptide deformylase (EC 3.5.1.88) (PDF) (Polypeptide deformylase)	UTI89_C4191	yicF	Hypothetical DNA ligase-like protein yicF	[TP0757-TP0634 (0.68197167)]
COG0265	COG0817	UTI89_C0177	degP	Protease do precursor (EC 3.4.21.-)	UTI89_C2067	ruvC	Crossover junction endodeoxyribonuclease ruvC (EC 3.1.22.4) (Holliday junction nuclease ruvC) (Holliday junction resolvase ruvC)	[TP0773-TP0517 (0.5118523)]
COG0265	COG0817	UTI89_C3665	degQ	Protease degQ precursor (EC 3.4.21.-)	UTI89_C2067	ruvC	Crossover junction endodeoxyribonuclease ruvC (EC 3.1.22.4) (Holliday junction nuclease ruvC) (Holliday junction resolvase ruvC)	[TP0773-TP0517 (0.5118523)]
COG0265	COG0817	UTI89_C3666	degS	inner membrane serine protease DegS precursor	UTI89_C2067	ruvC	Crossover junction endodeoxyribonuclease ruvC (EC 3.1.22.4) (Holliday junction nuclease ruvC) (Holliday junction resolvase ruvC)	[TP0773-TP0517 (0.5118523)]
COG0187	COG0358	UTI89_C4249	gyrB	DNA gyrase subunit B (EC 5.99.1.3)	UTI89_C3503	dnaG	DNA primase (EC 2.7.7.-)	[TP1006-TP0492 (0.55112576)]
COG0187	COG0358	UTI89_C3464	parE	DNA topoisomerase 4 subunit B (EC 5.99.1.-) (Topoisomerase IV subunit B)	UTI89_C3503	dnaG	DNA primase (EC 2.7.7.-)	[TP1006-TP0492 (0.55112576)]
COG0301	COG0514	UTI89_C0446	thiI	Thiamine biosynthesis protein thiI	UTI89_C4386	recQ	ATP-dependent DNA helicase recQ (EC 3.6.1.-)	[TP0559-TP0103 (0.6411465)]
COG1154	COG2812	UTI89_C0443	dxs	1-deoxy-D-xylulose-5-phosphate synthase (EC 2.2.1.7) (1-deoxyxylulose- 5-phosphate synthase) (DXP synthase) (DXPS)	UTI89_C0497	dnaX	DNA polymerase III tau subunit (EC 2.7.7.7) [Contains: DNA polymerase III subunit gamma]	[TP0824-TP1005 (0.68180764)]
COG0223	COG1551	UTI89_C3732	fmt	Methionyl-tRNA formyltransferase (EC 2.1.2.9)	UTI89_C3057	csrA	carbon storage regulator; controls glycogen	[TP0756-TP0657 (0.72355264)]
COG0237	COG0552	UTI89_C0111	coaE	Dephospho-CoA kinase (EC 2.7.1.24) (Dephosphocoenzyme A kinase)	UTI89_C3979	ftsY	Cell division protein ftsY	[TP0296-TP0578 (0.7885255)]
COG0080	COG0265	UTI89_C3838	rplK	50S ribosomal subunit protein L11	UTI89_C0177	degP	Protease do precursor (EC 3.4.21.-)	[TP0237-TP0773 (0.6164146)]
COG0080	COG0265	UTI89_C3838	rplK	50S ribosomal subunit protein L11	UTI89_C3665	degQ	Protease degQ precursor (EC 3.4.21.-)	[TP0237-TP0773 (0.6164146)]
COG0080	COG0265	UTI89_C3838	rplK	50S ribosomal subunit protein L11	UTI89_C3666	degS	inner membrane serine protease DegS precursor	[TP0237-TP0773 (0.6164146)]
COG2812	COG2812	UTI89_C0497	dnaX	DNA polymerase III tau subunit (EC 2.7.7.7) [Contains: DNA polymerase III subunit gamma]	UTI89_C0497	dnaX	DNA polymerase III tau subunit (EC 2.7.7.7) [Contains: DNA polymerase III subunit gamma]	[TP1005-TP1005 (0.52391654)]
COG0223	COG0234	UTI89_C3732	fmt	Methionyl-tRNA formyltransferase (EC 2.1.2.9)	UTI89_C4740	groS	10 kDa chaperonin (Protein Cpn10) (groES protein)	[TP0756-TP1013 (0.64276713)]
COG0036	COG1653	UTI89_C4681	alsE	D-allulose-6-phosphate 3-epimerase (EC 5.1.3.-)	UTI89_C3960	ugpB	Glycerol-3-phosphate-binding periplasmic protein precursor	[TP0945-TP0074 (0.654426)]
COG0036	COG1653	UTI89_C3884	rpe	Ribulose-phosphate 3-epimerase (EC 5.1.3.1) (Pentose-5-phosphate 3- epimerase) (PPE) (R5P3E)	UTI89_C3960	ugpB	Glycerol-3-phosphate-binding periplasmic protein precursor	[TP0945-TP0074 (0.654426)]
COG0036	COG1653	UTI89_C4681	alsE	D-allulose-6-phosphate 3-epimerase (EC 5.1.3.-)	UTI89_C1581	ycjN	Putative ABC transporter periplasmic-binding protein ycjN precursor	[TP0945-TP0074 (0.654426)]
COG0036	COG1653	UTI89_C3884	rpe	Ribulose-phosphate 3-epimerase (EC 5.1.3.1) (Pentose-5-phosphate 3- epimerase) (PPE) (R5P3E)	UTI89_C1581	ycjN	Putative ABC transporter periplasmic-binding protein ycjN precursor	[TP0945-TP0074 (0.654426)]
COG0357	COG0459	UTI89_C4295	gidB	Methyltransferase gidB (EC 2.1.-.-) (Glucose-inhibited division protein B)	UTI89_C4741	groL	60 kDa chaperonin (Protein Cpn60) (groEL protein)	[TP0946-TP0030 (0.68326145)]
COG0664	COG1074	UTI89_C2437	nsr	regulatory protein YeiL	UTI89_C3221	recB	Exodeoxyribonuclease V beta chain (EC 3.1.11.5) (Exodeoxyribonuclease V 135 kDa polypeptide)	[TP0089-TP0898 (0.8304331)]
COG0664	COG1074	UTI89_C1605	fnr	Fumarate and nitrate reduction regulatory protein	UTI89_C3221	recB	Exodeoxyribonuclease V beta chain (EC 3.1.11.5) (Exodeoxyribonuclease V 135 kDa polypeptide)	[TP0089-TP0898 (0.8304331)]
COG0664	COG1074	UTI89_C3860	crp	Catabolite gene activator (cAMP receptor protein) (cAMP-regulatory protein)	UTI89_C3221	recB	Exodeoxyribonuclease V beta chain (EC 3.1.11.5) (Exodeoxyribonuclease V 135 kDa polypeptide)	[TP0089-TP0898 (0.8304331)]
COG0223	COG0242	UTI89_C3732	fmt	Methionyl-tRNA formyltransferase (EC 2.1.2.9)	UTI89_C3731	def	Peptide deformylase (EC 3.5.1.88) (PDF) (Polypeptide deformylase)	[TP0756-TP0757 (0.8300303)]
COG0233	COG0359	UTI89_C0187	frr	Ribosome recycling factor (Ribosome-releasing factor) (RRF)	UTI89_C4803	rplI	50S ribosomal subunit protein L9	[TP0604-TP0060 (0.5105792)]
COG0012	COG0457	UTI89_C1397	engD	GTP-dependent nucleic acid-binding protein engD	UTI89_C0568	nfrA	Bacteriophage N4 adsorption protein A precursor	[TP0124-TP0067 (0.81355333)]
COG0012	COG0457	UTI89_C1397	engD	GTP-dependent nucleic acid-binding protein engD	UTI89_C4062	b3530	Cellulose synthase operon protein C	[TP0124-TP0067 (0.81355333)]
COG0552	COG1061	UTI89_C3979	ftsY	Cell division protein ftsY	UTI89_C2461	yejH	Hypothetical protein yejH	[TP0578-TP0380 (0.62695336)]
COG0265	COG0492	UTI89_C3666	degS	inner membrane serine protease DegS precursor	UTI89_C0903	trxB	Thioredoxin reductase (EC 1.8.1.9) (TRXR)	[TP0773-TP0814 (0.6926654)]
COG0265	COG0492	UTI89_C3665	degQ	Protease degQ precursor (EC 3.4.21.-)	UTI89_C0903	trxB	Thioredoxin reductase (EC 1.8.1.9) (TRXR)	[TP0773-TP0814 (0.6926654)]
COG0265	COG0492	UTI89_C0177	degP	Protease do precursor (EC 3.4.21.-)	UTI89_C0903	trxB	Thioredoxin reductase (EC 1.8.1.9) (TRXR)	[TP0773-TP0814 (0.6926654)]
COG0124	COG0608	UTI89_C2835	hisS	Histidyl-tRNA synthetase (EC 6.1.1.21) (Histidine--tRNA ligase) (HisRS)	UTI89_C3277	recJ	Single-stranded-DNA-specific exonuclease recJ (EC 3.1.-.-)	[TP0641-TP0704 (0.75894904)]
COG0153	COG0242	UTI89_C0754	galK	Galactokinase (EC 2.7.1.6) (Galactose kinase)	UTI89_C3731	def	Peptide deformylase (EC 3.5.1.88) (PDF) (Polypeptide deformylase)	[TP0418-TP0757 (0.51512045)]
COG0465	COG0772	UTI89_C3610	hflB	Cell division protein ftsH (EC 3.4.24.-)	UTI89_C0636	mrdB	Rod shape-determining protein rodA	[TP0330-TP0387 (0.8016956)]
COG0465	COG0772	UTI89_C3610	hflB	Cell division protein ftsH (EC 3.4.24.-)	UTI89_C0098	ftsW	Cell division protein ftsW	[TP0330-TP0387 (0.8016956)]
COG0234	COG0792	UTI89_C4740	groS	10 kDa chaperonin (Protein Cpn10) (groES protein)	UTI89_C3574	yraN	hypothetical protein YraN	[TP1013-TP0913 (0.7815084)]
COG1512	COG1987	UTI89_C3143	UTI89_C3143	hypothetical protein	UTI89_C2149	fliQ	Flagellar biosynthetic protein fliQ	[TP0561-TP0717 (0.66457963)]
COG1512	COG1987	UTI89_C3145	UTI89_C3145	hypothetical protein	UTI89_C2149	fliQ	Flagellar biosynthetic protein fliQ	[TP0561-TP0717 (0.66457963)]
COG1512	COG1987	UTI89_C3147	UTI89_C3147	hypothetical protein	UTI89_C2149	fliQ	Flagellar biosynthetic protein fliQ	[TP0561-TP0717 (0.66457963)]
COG0457	COG1426	UTI89_C4062	b3530	Cellulose synthase operon protein C	UTI89_C2837	yfgA	Putative HTH-type transcriptional regulator yfgA	[TP0268-TP0334 (0.739808)]
COG0457	COG1426	UTI89_C0568	nfrA	Bacteriophage N4 adsorption protein A precursor	UTI89_C2837	yfgA	Putative HTH-type transcriptional regulator yfgA	[TP0268-TP0334 (0.739808)]
COG0192	COG0217	UTI89_C3331	metK	S-adenosylmethionine synthetase (EC 2.5.1.6) (Methionine adenosyltransferase) (AdoMet synthetase) (MAT)	UTI89_C2068	yebC	UPF0082 protein yebC	[TP0794-TP0474 (0.71912634)]
COG0192	COG0217	UTI89_C3331	metK	S-adenosylmethionine synthetase (EC 2.5.1.6) (Methionine adenosyltransferase) (AdoMet synthetase) (MAT)	UTI89_C2196	yeeN	UPF0082 protein yeeN	[TP0794-TP0474 (0.71912634)]
COG0092	COG0301	UTI89_C3765	rpsC	30S ribosomal subunit protein S3	UTI89_C0446	thiI	Thiamine biosynthesis protein thiI	[TP0195-TP0559 (0.66944)]
COG0860	COG1214	UTI89_C2768	amiA	Probable N-acetylmuramoyl-L-alanine amidase amiA precursor (EC 3.5.1.28)	UTI89_C2001	yeaZ	O-sialoglycoprotein endopeptidase	[TP0247-TP0876 (0.6334264)]
COG0860	COG1214	UTI89_C3218	amiC	N-acetylmuramoyl-L-alanine amidase amiC precursor (EC 3.5.1.28)	UTI89_C2001	yeaZ	O-sialoglycoprotein endopeptidase	[TP0247-TP0876 (0.6334264)]
COG0860	COG1214	UTI89_C4769	amiB	N-acetylmuramoyl-L-alanine amidase amiB precursor (EC 3.5.1.28)	UTI89_C2001	yeaZ	O-sialoglycoprotein endopeptidase	[TP0247-TP0876 (0.6334264)]
COG0544	COG1418	UTI89_C0463	tig	Trigger factor (TF)	UTI89_C2163	yedJ	Hypothetical protein yedJ	[TP0506-TP1018 (0.7668753)]
COG0477	COG0845	UTI89_C4229	emrD	Multidrug resistance protein D	UTI89_C1563	UTI89_C1563	acriflavine resistance protein A precursor	[TP0840-TP0965 (0.8653204)]
COG0477	COG0845	UTI89_C1971	ydjK	Hypothetical metabolite transport protein ydjK	UTI89_C0574	cusB	Cation efflux system protein cusB precursor	[TP0840-TP0965 (0.8653204)]
COG0477	COG0845	UTI89_C4263	mdtL	hypothetical transport protein YidY	UTI89_C3707	envC	Acriflavine resistance protein E precursor (Protein envC)	[TP0840-TP0965 (0.8653204)]
COG0477	COG0845	UTI89_C2459	bcr	Bicyclomycin resistance protein (Sulfonamide resistance protein)	UTI89_C0796	ybhG	UPF0194 membrane protein ybhG precursor	[TP0840-TP0965 (0.8653204)]
COG0477	COG0845	UTI89_C2858	hcaT	Probable 3-phenylpropionic acid transporter	UTI89_C0574	cusB	Cation efflux system protein cusB precursor	[TP0840-TP0965 (0.8653204)]
COG0477	COG0845	UTI89_C2446	setB	YeiO MFS transporter (sugar efflux transporter	UTI89_C0574	cusB	Cation efflux system protein cusB precursor	[TP0840-TP0965 (0.8653204)]
COG0477	COG0845	UTI89_C2607	yfcJ	putative transport protein	UTI89_C4924	hlyD	Hemolysin secretion protein D, plasmid	[TP0840-TP0965 (0.8653204)]
COG0477	COG0845	UTI89_C3989	yhhS	hypothetical protein YhhS	UTI89_C3707	envC	Acriflavine resistance protein E precursor (Protein envC)	[TP0840-TP0965 (0.8653204)]
COG0477	COG0845	UTI89_C1566	UTI89_C1566	putative membrane transport protein	UTI89_C4924	hlyD	Hemolysin secretion protein D, plasmid	[TP0840-TP0965 (0.8653204)]
COG0477	COG0845	UTI89_C0051	yaaU	Hypothetical metabolite transport protein yaaU	UTI89_C4045	mdtE	Multidrug resistance protein mdtE precursor	[TP0840-TP0965 (0.8653204)]
COG0477	COG0845	UTI89_C3558	garP	Probable galactarate transporter (D-galactarate permease)	UTI89_C3707	envC	Acriflavine resistance protein E precursor (Protein envC)	[TP0840-TP0965 (0.8653204)]
COG0477	COG0845	UTI89_C4806	UTI89_C4806	putative hexuronate transporter	UTI89_C1563	UTI89_C1563	acriflavine resistance protein A precursor	[TP0840-TP0965 (0.8653204)]
COG0477	COG0845	UTI89_C1851	ydhC	Inner membrane transport protein ydhC	UTI89_C2349	mdtA	Multidrug resistance protein mdtA precursor (Multidrug transporter mdtA)	[TP0840-TP0965 (0.8653204)]
COG0477	COG0845	UTI89_C0051	yaaU	Hypothetical metabolite transport protein yaaU	UTI89_C0883	macA	Macrolide-specific efflux protein macA precursor	[TP0840-TP0965 (0.8653204)]
COG0477	COG0845	UTI89_C4557	UTI89_C4557	putative citrate permease	UTI89_C0490	acrA	Acriflavine resistance protein A precursor	[TP0840-TP0965 (0.8653204)]
COG0477	COG0845	UTI89_C0845	cmr	Multidrug translocase mdfA (Chloramphenicol resistance pump cmr)	UTI89_C4045	mdtE	Multidrug resistance protein mdtE precursor	[TP0840-TP0965 (0.8653204)]
COG0477	COG0845	UTI89_C0450	yajR	Inner membrane transport protein yajR	UTI89_C0796	ybhG	UPF0194 membrane protein ybhG precursor	[TP0840-TP0965 (0.8653204)]
COG0477	COG0845	UTI89_C1177	mdtG	Multidrug resistance protein mdtG	UTI89_C0796	ybhG	UPF0194 membrane protein ybhG precursor	[TP0840-TP0965 (0.8653204)]
COG0477	COG0845	UTI89_C3159	gudP	Probable glucarate transporter (D-glucarate permease)	UTI89_C4008	yhiI	Hypothetical protein yhiI precursor	[TP0840-TP0965 (0.8653204)]
COG0477	COG0845	UTI89_C0848	ybjJ	putative DEOR-type transcriptional regulator	UTI89_C0796	ybhG	UPF0194 membrane protein ybhG precursor	[TP0840-TP0965 (0.8653204)]
COG0477	COG0845	UTI89_C1566	UTI89_C1566	putative membrane transport protein	UTI89_C4008	yhiI	Hypothetical protein yhiI precursor	[TP0840-TP0965 (0.8653204)]
COG0477	COG0845	UTI89_C0593	b0591	Enterobactin exporter entS (Protein p43)	UTI89_C1563	UTI89_C1563	acriflavine resistance protein A precursor	[TP0840-TP0965 (0.8653204)]
COG0477	COG0845	UTI89_C2352	yegB	Inner membrane transport protein yegB	UTI89_C0490	acrA	Acriflavine resistance protein A precursor	[TP0840-TP0965 (0.8653204)]
COG0477	COG0845	UTI89_C0972	ycaD	MFS-type transporter protein ycaD	UTI89_C0796	ybhG	UPF0194 membrane protein ybhG precursor	[TP0840-TP0965 (0.8653204)]
COG0477	COG0845	UTI89_C1851	ydhC	Inner membrane transport protein ydhC	UTI89_C4008	yhiI	Hypothetical protein yhiI precursor	[TP0840-TP0965 (0.8653204)]
COG0477	COG0845	UTI89_C4705	proP	Proline/betaine transporter (Proline porter II) (PPII)	UTI89_C2349	mdtA	Multidrug resistance protein mdtA precursor (Multidrug transporter mdtA)	[TP0840-TP0965 (0.8653204)]
COG0477	COG0845	UTI89_C1610	UTI89_C1610	probable transporter	UTI89_C4008	yhiI	Hypothetical protein yhiI precursor	[TP0840-TP0965 (0.8653204)]
COG0477	COG0845	UTI89_C2194	shiA	Shikimate transporter	UTI89_C4924	hlyD	Hemolysin secretion protein D, plasmid	[TP0840-TP0965 (0.8653204)]
COG0477	COG0845	UTI89_C4309	yieO	Inner membrane transport protein yieO	UTI89_C2349	mdtA	Multidrug resistance protein mdtA precursor (Multidrug transporter mdtA)	[TP0840-TP0965 (0.8653204)]
COG0477	COG0845	UTI89_C4806	UTI89_C4806	putative hexuronate transporter	UTI89_C3707	envC	Acriflavine resistance protein E precursor (Protein envC)	[TP0840-TP0965 (0.8653204)]
COG0477	COG0845	UTI89_C1759	ydeE	Hypothetical MFS-type transporter protein ydeE	UTI89_C0796	ybhG	UPF0194 membrane protein ybhG precursor	[TP0840-TP0965 (0.8653204)]
COG0477	COG0845	UTI89_C2194	shiA	Shikimate transporter	UTI89_C1563	UTI89_C1563	acriflavine resistance protein A precursor	[TP0840-TP0965 (0.8653204)]
COG0477	COG0845	UTI89_C2910	kgtP	Alpha-ketoglutarate permease	UTI89_C2349	mdtA	Multidrug resistance protein mdtA precursor (Multidrug transporter mdtA)	[TP0840-TP0965 (0.8653204)]
COG0477	COG0845	UTI89_C3558	garP	Probable galactarate transporter (D-galactarate permease)	UTI89_C2349	mdtA	Multidrug resistance protein mdtA precursor (Multidrug transporter mdtA)	[TP0840-TP0965 (0.8653204)]
COG0477	COG0845	UTI89_C1965	ydjE	Inner membrane metabolite transport protein ydjE	UTI89_C0883	macA	Macrolide-specific efflux protein macA precursor	[TP0840-TP0965 (0.8653204)]
COG0477	COG0845	UTI89_C2528	yfaV	Inner membrane transport protein yfaV	UTI89_C0574	cusB	Cation efflux system protein cusB precursor	[TP0840-TP0965 (0.8653204)]
COG0477	COG0845	UTI89_C4263	mdtL	hypothetical transport protein YidY	UTI89_C4008	yhiI	Hypothetical protein yhiI precursor	[TP0840-TP0965 (0.8653204)]
COG0477	COG0845	UTI89_C1851	ydhC	Inner membrane transport protein ydhC	UTI89_C4045	mdtE	Multidrug resistance protein mdtE precursor	[TP0840-TP0965 (0.8653204)]
COG0477	COG0845	UTI89_C3135	ygcS	Inner membrane metabolite transport protein ygcS	UTI89_C2349	mdtA	Multidrug resistance protein mdtA precursor (Multidrug transporter mdtA)	[TP0840-TP0965 (0.8653204)]
COG0477	COG0845	UTI89_C4621	UTI89_C4621	putative transmembrane transport protein	UTI89_C0490	acrA	Acriflavine resistance protein A precursor	[TP0840-TP0965 (0.8653204)]
COG0477	COG0845	UTI89_C4087	yhjX	Inner membrane protein yhjX	UTI89_C0490	acrA	Acriflavine resistance protein A precursor	[TP0840-TP0965 (0.8653204)]
COG0477	COG0845	UTI89_C3867	tsgA	hypothetical protein	UTI89_C4045	mdtE	Multidrug resistance protein mdtE precursor	[TP0840-TP0965 (0.8653204)]
COG0477	COG0845	UTI89_C3654	nanT	Putative sialic acid transporter (Sialic acid permease)	UTI89_C0796	ybhG	UPF0194 membrane protein ybhG precursor	[TP0840-TP0965 (0.8653204)]
COG0477	COG0845	UTI89_C4553	yjiZ	hypothetical transport protein YjjL	UTI89_C4924	hlyD	Hemolysin secretion protein D, plasmid	[TP0840-TP0965 (0.8653204)]
COG0477	COG0845	UTI89_C4467	UTI89_C4467	shikimate transporter	UTI89_C0796	ybhG	UPF0194 membrane protein ybhG precursor	[TP0840-TP0965 (0.8653204)]
COG0477	COG0845	UTI89_C1971	ydjK	Hypothetical metabolite transport protein ydjK	UTI89_C4045	mdtE	Multidrug resistance protein mdtE precursor	[TP0840-TP0965 (0.8653204)]
COG0477	COG0845	UTI89_C4087	yhjX	Inner membrane protein yhjX	UTI89_C3707	envC	Acriflavine resistance protein E precursor (Protein envC)	[TP0840-TP0965 (0.8653204)]
COG0477	COG0845	UTI89_C3138	yqcE	Inner membrane protein yqcE	UTI89_C4008	yhiI	Hypothetical protein yhiI precursor	[TP0840-TP0965 (0.8653204)]
COG0477	COG0845	UTI89_C3138	yqcE	Inner membrane protein yqcE	UTI89_C4045	mdtE	Multidrug resistance protein mdtE precursor	[TP0840-TP0965 (0.8653204)]
COG0477	COG0845	UTI89_C4055	yhjE	Inner membrane metabolite transport protein yhjE	UTI89_C0574	cusB	Cation efflux system protein cusB precursor	[TP0840-TP0965 (0.8653204)]
COG0477	COG0845	UTI89_C5026	cgxT	putative transporter CgxT	UTI89_C4045	mdtE	Multidrug resistance protein mdtE precursor	[TP0840-TP0965 (0.8653204)]
COG0477	COG0845	UTI89_C2910	kgtP	Alpha-ketoglutarate permease	UTI89_C0490	acrA	Acriflavine resistance protein A precursor	[TP0840-TP0965 (0.8653204)]
COG0477	COG0845	UTI89_C3654	nanT	Putative sialic acid transporter (Sialic acid permease)	UTI89_C1563	UTI89_C1563	acriflavine resistance protein A precursor	[TP0840-TP0965 (0.8653204)]
COG0477	COG0845	UTI89_C3159	gudP	Probable glucarate transporter (D-glucarate permease)	UTI89_C0796	ybhG	UPF0194 membrane protein ybhG precursor	[TP0840-TP0965 (0.8653204)]
COG0477	COG0845	UTI89_C0845	cmr	Multidrug translocase mdfA (Chloramphenicol resistance pump cmr)	UTI89_C0490	acrA	Acriflavine resistance protein A precursor	[TP0840-TP0965 (0.8653204)]
COG0477	COG0845	UTI89_C4557	UTI89_C4557	putative citrate permease	UTI89_C3707	envC	Acriflavine resistance protein E precursor (Protein envC)	[TP0840-TP0965 (0.8653204)]
COG0477	COG0845	UTI89_C3867	tsgA	hypothetical protein	UTI89_C0796	ybhG	UPF0194 membrane protein ybhG precursor	[TP0840-TP0965 (0.8653204)]
COG0477	COG0845	UTI89_C5041	yjiJ	Hypothetical protein yjiJ	UTI89_C4924	hlyD	Hemolysin secretion protein D, plasmid	[TP0840-TP0965 (0.8653204)]
COG0477	COG0845	UTI89_C1883	ydiN	Inner membrane transport protein ydiN	UTI89_C4045	mdtE	Multidrug resistance protein mdtE precursor	[TP0840-TP0965 (0.8653204)]
COG0477	COG0845	UTI89_C0507	fsr	Fosmidomycin resistance protein	UTI89_C1563	UTI89_C1563	acriflavine resistance protein A precursor	[TP0840-TP0965 (0.8653204)]
COG0477	COG0845	UTI89_C3135	ygcS	Inner membrane metabolite transport protein ygcS	UTI89_C4924	hlyD	Hemolysin secretion protein D, plasmid	[TP0840-TP0965 (0.8653204)]
COG0477	COG0845	UTI89_C1965	ydjE	Inner membrane metabolite transport protein ydjE	UTI89_C0490	acrA	Acriflavine resistance protein A precursor	[TP0840-TP0965 (0.8653204)]
COG0477	COG0845	UTI89_C4553	yjiZ	hypothetical transport protein YjjL	UTI89_C1563	UTI89_C1563	acriflavine resistance protein A precursor	[TP0840-TP0965 (0.8653204)]
COG0477	COG0845	UTI89_C3867	tsgA	hypothetical protein	UTI89_C4924	hlyD	Hemolysin secretion protein D, plasmid	[TP0840-TP0965 (0.8653204)]
COG0477	COG0845	UTI89_C2446	setB	YeiO MFS transporter (sugar efflux transporter	UTI89_C4045	mdtE	Multidrug resistance protein mdtE precursor	[TP0840-TP0965 (0.8653204)]
COG0477	COG0845	UTI89_C2607	yfcJ	putative transport protein	UTI89_C4008	yhiI	Hypothetical protein yhiI precursor	[TP0840-TP0965 (0.8653204)]
COG0477	COG0845	UTI89_C3159	gudP	Probable glucarate transporter (D-glucarate permease)	UTI89_C4924	hlyD	Hemolysin secretion protein D, plasmid	[TP0840-TP0965 (0.8653204)]
COG0477	COG0845	UTI89_C1883	ydiN	Inner membrane transport protein ydiN	UTI89_C3707	envC	Acriflavine resistance protein E precursor (Protein envC)	[TP0840-TP0965 (0.8653204)]
COG0477	COG0845	UTI89_C0507	fsr	Fosmidomycin resistance protein	UTI89_C3707	envC	Acriflavine resistance protein E precursor (Protein envC)	[TP0840-TP0965 (0.8653204)]
COG0477	COG0845	UTI89_C2607	yfcJ	putative transport protein	UTI89_C0796	ybhG	UPF0194 membrane protein ybhG precursor	[TP0840-TP0965 (0.8653204)]
COG0477	COG0845	UTI89_C0370	lacY	Lactose permease (Lactose-proton symport)	UTI89_C4924	hlyD	Hemolysin secretion protein D, plasmid	[TP0840-TP0965 (0.8653204)]
COG0477	COG0845	UTI89_C0845	cmr	Multidrug translocase mdfA (Chloramphenicol resistance pump cmr)	UTI89_C1563	UTI89_C1563	acriflavine resistance protein A precursor	[TP0840-TP0965 (0.8653204)]
COG0477	COG0845	UTI89_C2352	yegB	Inner membrane transport protein yegB	UTI89_C4008	yhiI	Hypothetical protein yhiI precursor	[TP0840-TP0965 (0.8653204)]
COG0477	COG0845	UTI89_C4553	yjiZ	hypothetical transport protein YjjL	UTI89_C0490	acrA	Acriflavine resistance protein A precursor	[TP0840-TP0965 (0.8653204)]
COG0477	COG0845	UTI89_C2194	shiA	Shikimate transporter	UTI89_C4008	yhiI	Hypothetical protein yhiI precursor	[TP0840-TP0965 (0.8653204)]
COG0477	COG0845	UTI89_C1883	ydiN	Inner membrane transport protein ydiN	UTI89_C0883	macA	Macrolide-specific efflux protein macA precursor	[TP0840-TP0965 (0.8653204)]
COG0477	COG0845	UTI89_C4055	yhjE	Inner membrane metabolite transport protein yhjE	UTI89_C4045	mdtE	Multidrug resistance protein mdtE precursor	[TP0840-TP0965 (0.8653204)]
COG0477	COG0845	UTI89_C3135	ygcS	Inner membrane metabolite transport protein ygcS	UTI89_C0883	macA	Macrolide-specific efflux protein macA precursor	[TP0840-TP0965 (0.8653204)]
COG0477	COG0845	UTI89_C4553	yjiZ	hypothetical transport protein YjjL	UTI89_C0883	macA	Macrolide-specific efflux protein macA precursor	[TP0840-TP0965 (0.8653204)]
COG0477	COG0845	UTI89_C4309	yieO	Inner membrane transport protein yieO	UTI89_C0574	cusB	Cation efflux system protein cusB precursor	[TP0840-TP0965 (0.8653204)]
COG0477	COG0845	UTI89_C3135	ygcS	Inner membrane metabolite transport protein ygcS	UTI89_C3707	envC	Acriflavine resistance protein E precursor (Protein envC)	[TP0840-TP0965 (0.8653204)]
COG0477	COG0845	UTI89_C4263	mdtL	hypothetical transport protein YidY	UTI89_C1563	UTI89_C1563	acriflavine resistance protein A precursor	[TP0840-TP0965 (0.8653204)]
COG0477	COG0845	UTI89_C1851	ydhC	Inner membrane transport protein ydhC	UTI89_C1563	UTI89_C1563	acriflavine resistance protein A precursor	[TP0840-TP0965 (0.8653204)]
COG0477	COG0845	UTI89_C2858	hcaT	Probable 3-phenylpropionic acid transporter	UTI89_C0490	acrA	Acriflavine resistance protein A precursor	[TP0840-TP0965 (0.8653204)]
COG0477	COG0845	UTI89_C2459	bcr	Bicyclomycin resistance protein (Sulfonamide resistance protein)	UTI89_C0490	acrA	Acriflavine resistance protein A precursor	[TP0840-TP0965 (0.8653204)]
COG0477	COG0845	UTI89_C5041	yjiJ	Hypothetical protein yjiJ	UTI89_C1563	UTI89_C1563	acriflavine resistance protein A precursor	[TP0840-TP0965 (0.8653204)]
COG0477	COG0845	UTI89_C3867	tsgA	hypothetical protein	UTI89_C4008	yhiI	Hypothetical protein yhiI precursor	[TP0840-TP0965 (0.8653204)]
COG0477	COG0845	UTI89_C1783	ynfM	Inner membrane transport protein ynfM	UTI89_C4924	hlyD	Hemolysin secretion protein D, plasmid	[TP0840-TP0965 (0.8653204)]
COG0477	COG0845	UTI89_C2607	yfcJ	putative transport protein	UTI89_C0490	acrA	Acriflavine resistance protein A precursor	[TP0840-TP0965 (0.8653204)]
COG0477	COG0845	UTI89_C4309	yieO	Inner membrane transport protein yieO	UTI89_C4924	hlyD	Hemolysin secretion protein D, plasmid	[TP0840-TP0965 (0.8653204)]
COG0477	COG0845	UTI89_C4806	UTI89_C4806	putative hexuronate transporter	UTI89_C4045	mdtE	Multidrug resistance protein mdtE precursor	[TP0840-TP0965 (0.8653204)]
COG0477	COG0845	UTI89_C2698	emrY	Multidrug resistance protein Y	UTI89_C2349	mdtA	Multidrug resistance protein mdtA precursor (Multidrug transporter mdtA)	[TP0840-TP0965 (0.8653204)]
COG0477	COG0845	UTI89_C4466	UTI89_C4466	hypothetical protein	UTI89_C4008	yhiI	Hypothetical protein yhiI precursor	[TP0840-TP0965 (0.8653204)]
COG0477	COG0845	UTI89_C0593	b0591	Enterobactin exporter entS (Protein p43)	UTI89_C0490	acrA	Acriflavine resistance protein A precursor	[TP0840-TP0965 (0.8653204)]
COG0477	COG0845	UTI89_C4242	dgoT	D-galactonate transporter	UTI89_C1563	UTI89_C1563	acriflavine resistance protein A precursor	[TP0840-TP0965 (0.8653204)]
COG0477	COG0845	UTI89_C2352	yegB	Inner membrane transport protein yegB	UTI89_C4045	mdtE	Multidrug resistance protein mdtE precursor	[TP0840-TP0965 (0.8653204)]
COG0477	COG0845	UTI89_C1177	mdtG	Multidrug resistance protein mdtG	UTI89_C2349	mdtA	Multidrug resistance protein mdtA precursor (Multidrug transporter mdtA)	[TP0840-TP0965 (0.8653204)]
COG0477	COG0845	UTI89_C5026	cgxT	putative transporter CgxT	UTI89_C0883	macA	Macrolide-specific efflux protein macA precursor	[TP0840-TP0965 (0.8653204)]
COG0477	COG0845	UTI89_C1177	mdtG	Multidrug resistance protein mdtG	UTI89_C4045	mdtE	Multidrug resistance protein mdtE precursor	[TP0840-TP0965 (0.8653204)]
COG0477	COG0845	UTI89_C3531	exuT	Hexuronate transporter	UTI89_C0490	acrA	Acriflavine resistance protein A precursor	[TP0840-TP0965 (0.8653204)]
COG0477	COG0845	UTI89_C2459	bcr	Bicyclomycin resistance protein (Sulfonamide resistance protein)	UTI89_C1563	UTI89_C1563	acriflavine resistance protein A precursor	[TP0840-TP0965 (0.8653204)]
COG0477	COG0845	UTI89_C0972	ycaD	MFS-type transporter protein ycaD	UTI89_C0574	cusB	Cation efflux system protein cusB precursor	[TP0840-TP0965 (0.8653204)]
COG0477	COG0845	UTI89_C1190	mdtH	hypothetical transport protein YceL	UTI89_C4045	mdtE	Multidrug resistance protein mdtE precursor	[TP0840-TP0965 (0.8653204)]
COG0477	COG0845	UTI89_C3239	ygeD	Inner membrane protein ygeD	UTI89_C0574	cusB	Cation efflux system protein cusB precursor	[TP0840-TP0965 (0.8653204)]
COG0477	COG0845	UTI89_C3989	yhhS	hypothetical protein YhhS	UTI89_C1563	UTI89_C1563	acriflavine resistance protein A precursor	[TP0840-TP0965 (0.8653204)]
COG0477	COG0845	UTI89_C1610	UTI89_C1610	probable transporter	UTI89_C4924	hlyD	Hemolysin secretion protein D, plasmid	[TP0840-TP0965 (0.8653204)]
COG0477	COG0845	UTI89_C2698	emrY	Multidrug resistance protein Y	UTI89_C4045	mdtE	Multidrug resistance protein mdtE precursor	[TP0840-TP0965 (0.8653204)]
COG0477	COG0845	UTI89_C2194	shiA	Shikimate transporter	UTI89_C0883	macA	Macrolide-specific efflux protein macA precursor	[TP0840-TP0965 (0.8653204)]
COG0477	COG0845	UTI89_C1883	ydiN	Inner membrane transport protein ydiN	UTI89_C4008	yhiI	Hypothetical protein yhiI precursor	[TP0840-TP0965 (0.8653204)]
COG0477	COG0845	UTI89_C2528	yfaV	Inner membrane transport protein yfaV	UTI89_C1563	UTI89_C1563	acriflavine resistance protein A precursor	[TP0840-TP0965 (0.8653204)]
COG0477	COG0845	UTI89_C4553	yjiZ	hypothetical transport protein YjjL	UTI89_C2349	mdtA	Multidrug resistance protein mdtA precursor (Multidrug transporter mdtA)	[TP0840-TP0965 (0.8653204)]
COG0477	COG0845	UTI89_C4553	yjiZ	hypothetical transport protein YjjL	UTI89_C4008	yhiI	Hypothetical protein yhiI precursor	[TP0840-TP0965 (0.8653204)]
COG0477	COG0845	UTI89_C1177	mdtG	Multidrug resistance protein mdtG	UTI89_C4008	yhiI	Hypothetical protein yhiI precursor	[TP0840-TP0965 (0.8653204)]
COG0477	COG0845	UTI89_C2194	shiA	Shikimate transporter	UTI89_C3707	envC	Acriflavine resistance protein E precursor (Protein envC)	[TP0840-TP0965 (0.8653204)]
COG0477	COG0845	UTI89_C1610	UTI89_C1610	probable transporter	UTI89_C1563	UTI89_C1563	acriflavine resistance protein A precursor	[TP0840-TP0965 (0.8653204)]
COG0477	COG0845	UTI89_C2029	yebQ	Hypothetical transport protein yebQ	UTI89_C0490	acrA	Acriflavine resistance protein A precursor	[TP0840-TP0965 (0.8653204)]
COG0477	COG0845	UTI89_C2179	ybtX	hypothetical protein	UTI89_C1563	UTI89_C1563	acriflavine resistance protein A precursor	[TP0840-TP0965 (0.8653204)]
COG0477	COG0845	UTI89_C1965	ydjE	Inner membrane metabolite transport protein ydjE	UTI89_C4045	mdtE	Multidrug resistance protein mdtE precursor	[TP0840-TP0965 (0.8653204)]
COG0477	COG0845	UTI89_C4242	dgoT	D-galactonate transporter	UTI89_C4045	mdtE	Multidrug resistance protein mdtE precursor	[TP0840-TP0965 (0.8653204)]
COG0477	COG0845	UTI89_C3138	yqcE	Inner membrane protein yqcE	UTI89_C0796	ybhG	UPF0194 membrane protein ybhG precursor	[TP0840-TP0965 (0.8653204)]
COG0477	COG0845	UTI89_C3239	ygeD	Inner membrane protein ygeD	UTI89_C4045	mdtE	Multidrug resistance protein mdtE precursor	[TP0840-TP0965 (0.8653204)]
COG0477	COG0845	UTI89_C2858	hcaT	Probable 3-phenylpropionic acid transporter	UTI89_C2349	mdtA	Multidrug resistance protein mdtA precursor (Multidrug transporter mdtA)	[TP0840-TP0965 (0.8653204)]
COG0477	COG0845	UTI89_C3558	garP	Probable galactarate transporter (D-galactarate permease)	UTI89_C0883	macA	Macrolide-specific efflux protein macA precursor	[TP0840-TP0965 (0.8653204)]
COG0477	COG0845	UTI89_C2698	emrY	Multidrug resistance protein Y	UTI89_C0574	cusB	Cation efflux system protein cusB precursor	[TP0840-TP0965 (0.8653204)]
COG0477	COG0845	UTI89_C0370	lacY	Lactose permease (Lactose-proton symport)	UTI89_C0574	cusB	Cation efflux system protein cusB precursor	[TP0840-TP0965 (0.8653204)]
COG0477	COG0845	UTI89_C4557	UTI89_C4557	putative citrate permease	UTI89_C4008	yhiI	Hypothetical protein yhiI precursor	[TP0840-TP0965 (0.8653204)]
COG0477	COG0845	UTI89_C4621	UTI89_C4621	putative transmembrane transport protein	UTI89_C0796	ybhG	UPF0194 membrane protein ybhG precursor	[TP0840-TP0965 (0.8653204)]
COG0477	COG0845	UTI89_C0848	ybjJ	putative DEOR-type transcriptional regulator	UTI89_C2349	mdtA	Multidrug resistance protein mdtA precursor (Multidrug transporter mdtA)	[TP0840-TP0965 (0.8653204)]
COG0477	COG0845	UTI89_C2910	kgtP	Alpha-ketoglutarate permease	UTI89_C3707	envC	Acriflavine resistance protein E precursor (Protein envC)	[TP0840-TP0965 (0.8653204)]
COG0477	COG0845	UTI89_C4467	UTI89_C4467	shikimate transporter	UTI89_C0490	acrA	Acriflavine resistance protein A precursor	[TP0840-TP0965 (0.8653204)]
COG0477	COG0845	UTI89_C3041	ygaY	putative transport protein	UTI89_C3707	envC	Acriflavine resistance protein E precursor (Protein envC)	[TP0840-TP0965 (0.8653204)]
COG0477	COG0845	UTI89_C3239	ygeD	Inner membrane protein ygeD	UTI89_C3707	envC	Acriflavine resistance protein E precursor (Protein envC)	[TP0840-TP0965 (0.8653204)]
COG0477	COG0845	UTI89_C3135	ygcS	Inner membrane metabolite transport protein ygcS	UTI89_C4008	yhiI	Hypothetical protein yhiI precursor	[TP0840-TP0965 (0.8653204)]
COG0477	COG0845	UTI89_C1965	ydjE	Inner membrane metabolite transport protein ydjE	UTI89_C4924	hlyD	Hemolysin secretion protein D, plasmid	[TP0840-TP0965 (0.8653204)]
COG0477	COG0845	UTI89_C0845	cmr	Multidrug translocase mdfA (Chloramphenicol resistance pump cmr)	UTI89_C0574	cusB	Cation efflux system protein cusB precursor	[TP0840-TP0965 (0.8653204)]
COG0477	COG0845	UTI89_C4466	UTI89_C4466	hypothetical protein	UTI89_C2349	mdtA	Multidrug resistance protein mdtA precursor (Multidrug transporter mdtA)	[TP0840-TP0965 (0.8653204)]
COG0477	COG0845	UTI89_C2910	kgtP	Alpha-ketoglutarate permease	UTI89_C0883	macA	Macrolide-specific efflux protein macA precursor	[TP0840-TP0965 (0.8653204)]
COG0477	COG0845	UTI89_C4055	yhjE	Inner membrane metabolite transport protein yhjE	UTI89_C0490	acrA	Acriflavine resistance protein A precursor	[TP0840-TP0965 (0.8653204)]
COG0477	COG0845	UTI89_C2698	emrY	Multidrug resistance protein Y	UTI89_C3707	envC	Acriflavine resistance protein E precursor (Protein envC)	[TP0840-TP0965 (0.8653204)]
COG0477	COG0845	UTI89_C0450	yajR	Inner membrane transport protein yajR	UTI89_C3707	envC	Acriflavine resistance protein E precursor (Protein envC)	[TP0840-TP0965 (0.8653204)]
COG0477	COG0845	UTI89_C2179	ybtX	hypothetical protein	UTI89_C0574	cusB	Cation efflux system protein cusB precursor	[TP0840-TP0965 (0.8653204)]
COG0477	COG0845	UTI89_C5041	yjiJ	Hypothetical protein yjiJ	UTI89_C0883	macA	Macrolide-specific efflux protein macA precursor	[TP0840-TP0965 (0.8653204)]
COG0477	COG0845	UTI89_C1965	ydjE	Inner membrane metabolite transport protein ydjE	UTI89_C3707	envC	Acriflavine resistance protein E precursor (Protein envC)	[TP0840-TP0965 (0.8653204)]
COG0477	COG0845	UTI89_C1882	ydiM	Inner membrane transport protein ydiM	UTI89_C0796	ybhG	UPF0194 membrane protein ybhG precursor	[TP0840-TP0965 (0.8653204)]
COG0477	COG0845	UTI89_C2528	yfaV	Inner membrane transport protein yfaV	UTI89_C2349	mdtA	Multidrug resistance protein mdtA precursor (Multidrug transporter mdtA)	[TP0840-TP0965 (0.8653204)]
COG0477	COG0845	UTI89_C0507	fsr	Fosmidomycin resistance protein	UTI89_C2349	mdtA	Multidrug resistance protein mdtA precursor (Multidrug transporter mdtA)	[TP0840-TP0965 (0.8653204)]
COG0477	COG0845	UTI89_C3041	ygaY	putative transport protein	UTI89_C4045	mdtE	Multidrug resistance protein mdtE precursor	[TP0840-TP0965 (0.8653204)]
COG0477	COG0845	UTI89_C2607	yfcJ	putative transport protein	UTI89_C4045	mdtE	Multidrug resistance protein mdtE precursor	[TP0840-TP0965 (0.8653204)]
COG0477	COG0845	UTI89_C0848	ybjJ	putative DEOR-type transcriptional regulator	UTI89_C0883	macA	Macrolide-specific efflux protein macA precursor	[TP0840-TP0965 (0.8653204)]
COG0477	COG0845	UTI89_C0370	lacY	Lactose permease (Lactose-proton symport)	UTI89_C0490	acrA	Acriflavine resistance protein A precursor	[TP0840-TP0965 (0.8653204)]
COG0477	COG0845	UTI89_C0457	ampG	AmpG muropeptide MFS transporter	UTI89_C0490	acrA	Acriflavine resistance protein A precursor	[TP0840-TP0965 (0.8653204)]
COG0477	COG0845	UTI89_C2446	setB	YeiO MFS transporter (sugar efflux transporter	UTI89_C3707	envC	Acriflavine resistance protein E precursor (Protein envC)	[TP0840-TP0965 (0.8653204)]
COG0477	COG0845	UTI89_C4055	yhjE	Inner membrane metabolite transport protein yhjE	UTI89_C0796	ybhG	UPF0194 membrane protein ybhG precursor	[TP0840-TP0965 (0.8653204)]
COG0477	COG0845	UTI89_C1965	ydjE	Inner membrane metabolite transport protein ydjE	UTI89_C1563	UTI89_C1563	acriflavine resistance protein A precursor	[TP0840-TP0965 (0.8653204)]
COG0477	COG0845	UTI89_C4621	UTI89_C4621	putative transmembrane transport protein	UTI89_C4008	yhiI	Hypothetical protein yhiI precursor	[TP0840-TP0965 (0.8653204)]
COG0477	COG0845	UTI89_C3046	emrB	Multidrug resistance protein B	UTI89_C4924	hlyD	Hemolysin secretion protein D, plasmid	[TP0840-TP0965 (0.8653204)]
COG0477	COG0845	UTI89_C0450	yajR	Inner membrane transport protein yajR	UTI89_C1563	UTI89_C1563	acriflavine resistance protein A precursor	[TP0840-TP0965 (0.8653204)]
COG0477	COG0845	UTI89_C2029	yebQ	Hypothetical transport protein yebQ	UTI89_C2349	mdtA	Multidrug resistance protein mdtA precursor (Multidrug transporter mdtA)	[TP0840-TP0965 (0.8653204)]
COG0477	COG0845	UTI89_C0450	yajR	Inner membrane transport protein yajR	UTI89_C4045	mdtE	Multidrug resistance protein mdtE precursor	[TP0840-TP0965 (0.8653204)]
COG0477	COG0845	UTI89_C3239	ygeD	Inner membrane protein ygeD	UTI89_C1563	UTI89_C1563	acriflavine resistance protein A precursor	[TP0840-TP0965 (0.8653204)]
COG0477	COG0845	UTI89_C4466	UTI89_C4466	hypothetical protein	UTI89_C3707	envC	Acriflavine resistance protein E precursor (Protein envC)	[TP0840-TP0965 (0.8653204)]
COG0477	COG0845	UTI89_C3041	ygaY	putative transport protein	UTI89_C0796	ybhG	UPF0194 membrane protein ybhG precursor	[TP0840-TP0965 (0.8653204)]
COG0477	COG0845	UTI89_C4467	UTI89_C4467	shikimate transporter	UTI89_C1563	UTI89_C1563	acriflavine resistance protein A precursor	[TP0840-TP0965 (0.8653204)]
COG0477	COG0845	UTI89_C0593	b0591	Enterobactin exporter entS (Protein p43)	UTI89_C0796	ybhG	UPF0194 membrane protein ybhG precursor	[TP0840-TP0965 (0.8653204)]
COG0477	COG0845	UTI89_C0507	fsr	Fosmidomycin resistance protein	UTI89_C4008	yhiI	Hypothetical protein yhiI precursor	[TP0840-TP0965 (0.8653204)]
COG0477	COG0845	UTI89_C1882	ydiM	Inner membrane transport protein ydiM	UTI89_C4924	hlyD	Hemolysin secretion protein D, plasmid	[TP0840-TP0965 (0.8653204)]
COG0477	COG0845	UTI89_C0593	b0591	Enterobactin exporter entS (Protein p43)	UTI89_C3707	envC	Acriflavine resistance protein E precursor (Protein envC)	[TP0840-TP0965 (0.8653204)]
COG0477	COG0845	UTI89_C0450	yajR	Inner membrane transport protein yajR	UTI89_C4924	hlyD	Hemolysin secretion protein D, plasmid	[TP0840-TP0965 (0.8653204)]
COG0477	COG0845	UTI89_C3138	yqcE	Inner membrane protein yqcE	UTI89_C4924	hlyD	Hemolysin secretion protein D, plasmid	[TP0840-TP0965 (0.8653204)]
COG0477	COG0845	UTI89_C4467	UTI89_C4467	shikimate transporter	UTI89_C4045	mdtE	Multidrug resistance protein mdtE precursor	[TP0840-TP0965 (0.8653204)]
COG0477	COG0845	UTI89_C3332	galP	Galactose-proton symporter (Galactose transporter)	UTI89_C0883	macA	Macrolide-specific efflux protein macA precursor	[TP0840-TP0965 (0.8653204)]
COG0477	COG0845	UTI89_C2446	setB	YeiO MFS transporter (sugar efflux transporter	UTI89_C4008	yhiI	Hypothetical protein yhiI precursor	[TP0840-TP0965 (0.8653204)]
COG0477	COG0845	UTI89_C2528	yfaV	Inner membrane transport protein yfaV	UTI89_C0490	acrA	Acriflavine resistance protein A precursor	[TP0840-TP0965 (0.8653204)]
COG0477	COG0845	UTI89_C3138	yqcE	Inner membrane protein yqcE	UTI89_C3707	envC	Acriflavine resistance protein E precursor (Protein envC)	[TP0840-TP0965 (0.8653204)]
COG0477	COG0845	UTI89_C3531	exuT	Hexuronate transporter	UTI89_C2349	mdtA	Multidrug resistance protein mdtA precursor (Multidrug transporter mdtA)	[TP0840-TP0965 (0.8653204)]
COG0477	COG0845	UTI89_C3135	ygcS	Inner membrane metabolite transport protein ygcS	UTI89_C0574	cusB	Cation efflux system protein cusB precursor	[TP0840-TP0965 (0.8653204)]
COG0477	COG0845	UTI89_C0972	ycaD	MFS-type transporter protein ycaD	UTI89_C2349	mdtA	Multidrug resistance protein mdtA precursor (Multidrug transporter mdtA)	[TP0840-TP0965 (0.8653204)]
COG0477	COG0845	UTI89_C1190	mdtH	hypothetical transport protein YceL	UTI89_C0883	macA	Macrolide-specific efflux protein macA precursor	[TP0840-TP0965 (0.8653204)]
COG0477	COG0845	UTI89_C4557	UTI89_C4557	putative citrate permease	UTI89_C2349	mdtA	Multidrug resistance protein mdtA precursor (Multidrug transporter mdtA)	[TP0840-TP0965 (0.8653204)]
COG0477	COG0845	UTI89_C3041	ygaY	putative transport protein	UTI89_C1563	UTI89_C1563	acriflavine resistance protein A precursor	[TP0840-TP0965 (0.8653204)]
COG0477	COG0845	UTI89_C4242	dgoT	D-galactonate transporter	UTI89_C3707	envC	Acriflavine resistance protein E precursor (Protein envC)	[TP0840-TP0965 (0.8653204)]
COG0477	COG0845	UTI89_C2528	yfaV	Inner membrane transport protein yfaV	UTI89_C4924	hlyD	Hemolysin secretion protein D, plasmid	[TP0840-TP0965 (0.8653204)]
COG0477	COG0845	UTI89_C2029	yebQ	Hypothetical transport protein yebQ	UTI89_C4008	yhiI	Hypothetical protein yhiI precursor	[TP0840-TP0965 (0.8653204)]
COG0477	COG0845	UTI89_C4229	emrD	Multidrug resistance protein D	UTI89_C0796	ybhG	UPF0194 membrane protein ybhG precursor	[TP0840-TP0965 (0.8653204)]
COG0477	COG0845	UTI89_C1971	ydjK	Hypothetical metabolite transport protein ydjK	UTI89_C4008	yhiI	Hypothetical protein yhiI precursor	[TP0840-TP0965 (0.8653204)]
COG0477	COG0845	UTI89_C1177	mdtG	Multidrug resistance protein mdtG	UTI89_C0490	acrA	Acriflavine resistance protein A precursor	[TP0840-TP0965 (0.8653204)]
COG0477	COG0845	UTI89_C0450	yajR	Inner membrane transport protein yajR	UTI89_C0490	acrA	Acriflavine resistance protein A precursor	[TP0840-TP0965 (0.8653204)]
COG0477	COG0845	UTI89_C3135	ygcS	Inner membrane metabolite transport protein ygcS	UTI89_C4045	mdtE	Multidrug resistance protein mdtE precursor	[TP0840-TP0965 (0.8653204)]
COG0477	COG0845	UTI89_C3239	ygeD	Inner membrane protein ygeD	UTI89_C4008	yhiI	Hypothetical protein yhiI precursor	[TP0840-TP0965 (0.8653204)]
COG0477	COG0845	UTI89_C5041	yjiJ	Hypothetical protein yjiJ	UTI89_C2349	mdtA	Multidrug resistance protein mdtA precursor (Multidrug transporter mdtA)	[TP0840-TP0965 (0.8653204)]
COG0477	COG0845	UTI89_C0370	lacY	Lactose permease (Lactose-proton symport)	UTI89_C0796	ybhG	UPF0194 membrane protein ybhG precursor	[TP0840-TP0965 (0.8653204)]
COG0477	COG0845	UTI89_C4229	emrD	Multidrug resistance protein D	UTI89_C0883	macA	Macrolide-specific efflux protein macA precursor	[TP0840-TP0965 (0.8653204)]
COG0477	COG0845	UTI89_C2446	setB	YeiO MFS transporter (sugar efflux transporter	UTI89_C0490	acrA	Acriflavine resistance protein A precursor	[TP0840-TP0965 (0.8653204)]
COG0477	COG0845	UTI89_C1883	ydiN	Inner membrane transport protein ydiN	UTI89_C2349	mdtA	Multidrug resistance protein mdtA precursor (Multidrug transporter mdtA)	[TP0840-TP0965 (0.8653204)]
COG0477	COG0845	UTI89_C4087	yhjX	Inner membrane protein yhjX	UTI89_C4008	yhiI	Hypothetical protein yhiI precursor	[TP0840-TP0965 (0.8653204)]
COG0477	COG0845	UTI89_C4557	UTI89_C4557	putative citrate permease	UTI89_C4045	mdtE	Multidrug resistance protein mdtE precursor	[TP0840-TP0965 (0.8653204)]
COG0477	COG0845	UTI89_C2029	yebQ	Hypothetical transport protein yebQ	UTI89_C0796	ybhG	UPF0194 membrane protein ybhG precursor	[TP0840-TP0965 (0.8653204)]
COG0477	COG0845	UTI89_C1783	ynfM	Inner membrane transport protein ynfM	UTI89_C0574	cusB	Cation efflux system protein cusB precursor	[TP0840-TP0965 (0.8653204)]
COG0477	COG0845	UTI89_C1783	ynfM	Inner membrane transport protein ynfM	UTI89_C0883	macA	Macrolide-specific efflux protein macA precursor	[TP0840-TP0965 (0.8653204)]
COG0477	COG0845	UTI89_C4806	UTI89_C4806	putative hexuronate transporter	UTI89_C0796	ybhG	UPF0194 membrane protein ybhG precursor	[TP0840-TP0965 (0.8653204)]
COG0477	COG0845	UTI89_C3041	ygaY	putative transport protein	UTI89_C4008	yhiI	Hypothetical protein yhiI precursor	[TP0840-TP0965 (0.8653204)]
COG0477	COG0845	UTI89_C3239	ygeD	Inner membrane protein ygeD	UTI89_C4924	hlyD	Hemolysin secretion protein D, plasmid	[TP0840-TP0965 (0.8653204)]
COG0477	COG0845	UTI89_C5026	cgxT	putative transporter CgxT	UTI89_C4924	hlyD	Hemolysin secretion protein D, plasmid	[TP0840-TP0965 (0.8653204)]
COG0477	COG0845	UTI89_C4309	yieO	Inner membrane transport protein yieO	UTI89_C0883	macA	Macrolide-specific efflux protein macA precursor	[TP0840-TP0965 (0.8653204)]
COG0477	COG0845	UTI89_C0972	ycaD	MFS-type transporter protein ycaD	UTI89_C3707	envC	Acriflavine resistance protein E precursor (Protein envC)	[TP0840-TP0965 (0.8653204)]
COG0477	COG0845	UTI89_C3041	ygaY	putative transport protein	UTI89_C0883	macA	Macrolide-specific efflux protein macA precursor	[TP0840-TP0965 (0.8653204)]
COG0477	COG0845	UTI89_C3989	yhhS	hypothetical protein YhhS	UTI89_C0490	acrA	Acriflavine resistance protein A precursor	[TP0840-TP0965 (0.8653204)]
COG0477	COG0845	UTI89_C4557	UTI89_C4557	putative citrate permease	UTI89_C0883	macA	Macrolide-specific efflux protein macA precursor	[TP0840-TP0965 (0.8653204)]
COG0477	COG0845	UTI89_C4087	yhjX	Inner membrane protein yhjX	UTI89_C0574	cusB	Cation efflux system protein cusB precursor	[TP0840-TP0965 (0.8653204)]
COG0477	COG0845	UTI89_C1759	ydeE	Hypothetical MFS-type transporter protein ydeE	UTI89_C3707	envC	Acriflavine resistance protein E precursor (Protein envC)	[TP0840-TP0965 (0.8653204)]
COG0477	COG0845	UTI89_C4553	yjiZ	hypothetical transport protein YjjL	UTI89_C4045	mdtE	Multidrug resistance protein mdtE precursor	[TP0840-TP0965 (0.8653204)]
COG0477	COG0845	UTI89_C3138	yqcE	Inner membrane protein yqcE	UTI89_C1563	UTI89_C1563	acriflavine resistance protein A precursor	[TP0840-TP0965 (0.8653204)]
COG0477	COG0845	UTI89_C3135	ygcS	Inner membrane metabolite transport protein ygcS	UTI89_C0796	ybhG	UPF0194 membrane protein ybhG precursor	[TP0840-TP0965 (0.8653204)]
COG0477	COG0845	UTI89_C3531	exuT	Hexuronate transporter	UTI89_C0574	cusB	Cation efflux system protein cusB precursor	[TP0840-TP0965 (0.8653204)]
COG0477	COG0845	UTI89_C3159	gudP	Probable glucarate transporter (D-glucarate permease)	UTI89_C0883	macA	Macrolide-specific efflux protein macA precursor	[TP0840-TP0965 (0.8653204)]
COG0477	COG0845	UTI89_C0593	b0591	Enterobactin exporter entS (Protein p43)	UTI89_C4924	hlyD	Hemolysin secretion protein D, plasmid	[TP0840-TP0965 (0.8653204)]
COG0477	COG0845	UTI89_C5026	cgxT	putative transporter CgxT	UTI89_C0490	acrA	Acriflavine resistance protein A precursor	[TP0840-TP0965 (0.8653204)]
COG0477	COG0845	UTI89_C1610	UTI89_C1610	probable transporter	UTI89_C0490	acrA	Acriflavine resistance protein A precursor	[TP0840-TP0965 (0.8653204)]
COG0477	COG0845	UTI89_C1190	mdtH	hypothetical transport protein YceL	UTI89_C4008	yhiI	Hypothetical protein yhiI precursor	[TP0840-TP0965 (0.8653204)]
COG0477	COG0845	UTI89_C1177	mdtG	Multidrug resistance protein mdtG	UTI89_C3707	envC	Acriflavine resistance protein E precursor (Protein envC)	[TP0840-TP0965 (0.8653204)]
COG0477	COG0845	UTI89_C3531	exuT	Hexuronate transporter	UTI89_C4008	yhiI	Hypothetical protein yhiI precursor	[TP0840-TP0965 (0.8653204)]
COG0477	COG0845	UTI89_C2459	bcr	Bicyclomycin resistance protein (Sulfonamide resistance protein)	UTI89_C2349	mdtA	Multidrug resistance protein mdtA precursor (Multidrug transporter mdtA)	[TP0840-TP0965 (0.8653204)]
COG0477	COG0845	UTI89_C5041	yjiJ	Hypothetical protein yjiJ	UTI89_C4045	mdtE	Multidrug resistance protein mdtE precursor	[TP0840-TP0965 (0.8653204)]
COG0477	COG0845	UTI89_C1971	ydjK	Hypothetical metabolite transport protein ydjK	UTI89_C3707	envC	Acriflavine resistance protein E precursor (Protein envC)	[TP0840-TP0965 (0.8653204)]
COG0477	COG0845	UTI89_C3046	emrB	Multidrug resistance protein B	UTI89_C0574	cusB	Cation efflux system protein cusB precursor	[TP0840-TP0965 (0.8653204)]
COG0477	COG0845	UTI89_C1759	ydeE	Hypothetical MFS-type transporter protein ydeE	UTI89_C0574	cusB	Cation efflux system protein cusB precursor	[TP0840-TP0965 (0.8653204)]
COG0477	COG0845	UTI89_C4309	yieO	Inner membrane transport protein yieO	UTI89_C3707	envC	Acriflavine resistance protein E precursor (Protein envC)	[TP0840-TP0965 (0.8653204)]
COG0477	COG0845	UTI89_C2352	yegB	Inner membrane transport protein yegB	UTI89_C2349	mdtA	Multidrug resistance protein mdtA precursor (Multidrug transporter mdtA)	[TP0840-TP0965 (0.8653204)]
COG0477	COG0845	UTI89_C0457	ampG	AmpG muropeptide MFS transporter	UTI89_C4045	mdtE	Multidrug resistance protein mdtE precursor	[TP0840-TP0965 (0.8653204)]
COG0477	COG0845	UTI89_C4705	proP	Proline/betaine transporter (Proline porter II) (PPII)	UTI89_C4045	mdtE	Multidrug resistance protein mdtE precursor	[TP0840-TP0965 (0.8653204)]
COG0477	COG0845	UTI89_C0507	fsr	Fosmidomycin resistance protein	UTI89_C0796	ybhG	UPF0194 membrane protein ybhG precursor	[TP0840-TP0965 (0.8653204)]
COG0477	COG0845	UTI89_C3046	emrB	Multidrug resistance protein B	UTI89_C0796	ybhG	UPF0194 membrane protein ybhG precursor	[TP0840-TP0965 (0.8653204)]
COG0477	COG0845	UTI89_C3159	gudP	Probable glucarate transporter (D-glucarate permease)	UTI89_C0574	cusB	Cation efflux system protein cusB precursor	[TP0840-TP0965 (0.8653204)]
COG0477	COG0845	UTI89_C0051	yaaU	Hypothetical metabolite transport protein yaaU	UTI89_C4924	hlyD	Hemolysin secretion protein D, plasmid	[TP0840-TP0965 (0.8653204)]
COG0477	COG0845	UTI89_C1566	UTI89_C1566	putative membrane transport protein	UTI89_C0883	macA	Macrolide-specific efflux protein macA precursor	[TP0840-TP0965 (0.8653204)]
COG0477	COG0845	UTI89_C4263	mdtL	hypothetical transport protein YidY	UTI89_C0490	acrA	Acriflavine resistance protein A precursor	[TP0840-TP0965 (0.8653204)]
COG0477	COG0845	UTI89_C1610	UTI89_C1610	probable transporter	UTI89_C0883	macA	Macrolide-specific efflux protein macA precursor	[TP0840-TP0965 (0.8653204)]
COG0477	COG0845	UTI89_C0593	b0591	Enterobactin exporter entS (Protein p43)	UTI89_C0574	cusB	Cation efflux system protein cusB precursor	[TP0840-TP0965 (0.8653204)]
COG0477	COG0845	UTI89_C2179	ybtX	hypothetical protein	UTI89_C2349	mdtA	Multidrug resistance protein mdtA precursor (Multidrug transporter mdtA)	[TP0840-TP0965 (0.8653204)]
COG0477	COG0845	UTI89_C3867	tsgA	hypothetical protein	UTI89_C2349	mdtA	Multidrug resistance protein mdtA precursor (Multidrug transporter mdtA)	[TP0840-TP0965 (0.8653204)]
COG0477	COG0845	UTI89_C3332	galP	Galactose-proton symporter (Galactose transporter)	UTI89_C3707	envC	Acriflavine resistance protein E precursor (Protein envC)	[TP0840-TP0965 (0.8653204)]
COG0477	COG0845	UTI89_C1882	ydiM	Inner membrane transport protein ydiM	UTI89_C3707	envC	Acriflavine resistance protein E precursor (Protein envC)	[TP0840-TP0965 (0.8653204)]
COG0477	COG0845	UTI89_C0845	cmr	Multidrug translocase mdfA (Chloramphenicol resistance pump cmr)	UTI89_C0796	ybhG	UPF0194 membrane protein ybhG precursor	[TP0840-TP0965 (0.8653204)]
COG0477	COG0845	UTI89_C2352	yegB	Inner membrane transport protein yegB	UTI89_C4924	hlyD	Hemolysin secretion protein D, plasmid	[TP0840-TP0965 (0.8653204)]
COG0477	COG0845	UTI89_C3135	ygcS	Inner membrane metabolite transport protein ygcS	UTI89_C1563	UTI89_C1563	acriflavine resistance protein A precursor	[TP0840-TP0965 (0.8653204)]
COG0477	COG0845	UTI89_C3989	yhhS	hypothetical protein YhhS	UTI89_C4045	mdtE	Multidrug resistance protein mdtE precursor	[TP0840-TP0965 (0.8653204)]
COG0477	COG0845	UTI89_C4806	UTI89_C4806	putative hexuronate transporter	UTI89_C4008	yhiI	Hypothetical protein yhiI precursor	[TP0840-TP0965 (0.8653204)]
COG0477	COG0845	UTI89_C2910	kgtP	Alpha-ketoglutarate permease	UTI89_C1563	UTI89_C1563	acriflavine resistance protein A precursor	[TP0840-TP0965 (0.8653204)]
COG0477	COG0845	UTI89_C3531	exuT	Hexuronate transporter	UTI89_C4045	mdtE	Multidrug resistance protein mdtE precursor	[TP0840-TP0965 (0.8653204)]
COG0477	COG0845	UTI89_C3046	emrB	Multidrug resistance protein B	UTI89_C4045	mdtE	Multidrug resistance protein mdtE precursor	[TP0840-TP0965 (0.8653204)]
COG0477	COG0845	UTI89_C5026	cgxT	putative transporter CgxT	UTI89_C4008	yhiI	Hypothetical protein yhiI precursor	[TP0840-TP0965 (0.8653204)]
COG0477	COG0845	UTI89_C1882	ydiM	Inner membrane transport protein ydiM	UTI89_C1563	UTI89_C1563	acriflavine resistance protein A precursor	[TP0840-TP0965 (0.8653204)]
COG0477	COG0845	UTI89_C5041	yjiJ	Hypothetical protein yjiJ	UTI89_C0574	cusB	Cation efflux system protein cusB precursor	[TP0840-TP0965 (0.8653204)]
COG0477	COG0845	UTI89_C1566	UTI89_C1566	putative membrane transport protein	UTI89_C4045	mdtE	Multidrug resistance protein mdtE precursor	[TP0840-TP0965 (0.8653204)]
COG0477	COG0845	UTI89_C0593	b0591	Enterobactin exporter entS (Protein p43)	UTI89_C2349	mdtA	Multidrug resistance protein mdtA precursor (Multidrug transporter mdtA)	[TP0840-TP0965 (0.8653204)]
COG0477	COG0845	UTI89_C1177	mdtG	Multidrug resistance protein mdtG	UTI89_C0574	cusB	Cation efflux system protein cusB precursor	[TP0840-TP0965 (0.8653204)]
COG0477	COG0845	UTI89_C4806	UTI89_C4806	putative hexuronate transporter	UTI89_C0574	cusB	Cation efflux system protein cusB precursor	[TP0840-TP0965 (0.8653204)]
COG0477	COG0845	UTI89_C4467	UTI89_C4467	shikimate transporter	UTI89_C0574	cusB	Cation efflux system protein cusB precursor	[TP0840-TP0965 (0.8653204)]
COG0477	COG0845	UTI89_C1851	ydhC	Inner membrane transport protein ydhC	UTI89_C0796	ybhG	UPF0194 membrane protein ybhG precursor	[TP0840-TP0965 (0.8653204)]
COG0477	COG0845	UTI89_C0972	ycaD	MFS-type transporter protein ycaD	UTI89_C0490	acrA	Acriflavine resistance protein A precursor	[TP0840-TP0965 (0.8653204)]
COG0477	COG0845	UTI89_C4466	UTI89_C4466	hypothetical protein	UTI89_C0796	ybhG	UPF0194 membrane protein ybhG precursor	[TP0840-TP0965 (0.8653204)]
COG0477	COG0845	UTI89_C2352	yegB	Inner membrane transport protein yegB	UTI89_C0796	ybhG	UPF0194 membrane protein ybhG precursor	[TP0840-TP0965 (0.8653204)]
COG0477	COG0845	UTI89_C4309	yieO	Inner membrane transport protein yieO	UTI89_C0490	acrA	Acriflavine resistance protein A precursor	[TP0840-TP0965 (0.8653204)]
COG0477	COG0845	UTI89_C4263	mdtL	hypothetical transport protein YidY	UTI89_C2349	mdtA	Multidrug resistance protein mdtA precursor (Multidrug transporter mdtA)	[TP0840-TP0965 (0.8653204)]
COG0477	COG0845	UTI89_C5041	yjiJ	Hypothetical protein yjiJ	UTI89_C0796	ybhG	UPF0194 membrane protein ybhG precursor	[TP0840-TP0965 (0.8653204)]
COG0477	COG0845	UTI89_C3239	ygeD	Inner membrane protein ygeD	UTI89_C0490	acrA	Acriflavine resistance protein A precursor	[TP0840-TP0965 (0.8653204)]
COG0477	COG0845	UTI89_C0972	ycaD	MFS-type transporter protein ycaD	UTI89_C4008	yhiI	Hypothetical protein yhiI precursor	[TP0840-TP0965 (0.8653204)]
COG0477	COG0845	UTI89_C1190	mdtH	hypothetical transport protein YceL	UTI89_C0490	acrA	Acriflavine resistance protein A precursor	[TP0840-TP0965 (0.8653204)]
COG0477	COG0845	UTI89_C2910	kgtP	Alpha-ketoglutarate permease	UTI89_C4924	hlyD	Hemolysin secretion protein D, plasmid	[TP0840-TP0965 (0.8653204)]
COG0477	COG0845	UTI89_C4557	UTI89_C4557	putative citrate permease	UTI89_C4924	hlyD	Hemolysin secretion protein D, plasmid	[TP0840-TP0965 (0.8653204)]
COG0477	COG0845	UTI89_C3135	ygcS	Inner membrane metabolite transport protein ygcS	UTI89_C0490	acrA	Acriflavine resistance protein A precursor	[TP0840-TP0965 (0.8653204)]
COG0477	COG0845	UTI89_C5026	cgxT	putative transporter CgxT	UTI89_C0574	cusB	Cation efflux system protein cusB precursor	[TP0840-TP0965 (0.8653204)]
COG0477	COG0845	UTI89_C1759	ydeE	Hypothetical MFS-type transporter protein ydeE	UTI89_C1563	UTI89_C1563	acriflavine resistance protein A precursor	[TP0840-TP0965 (0.8653204)]
COG0477	COG0845	UTI89_C4806	UTI89_C4806	putative hexuronate transporter	UTI89_C4924	hlyD	Hemolysin secretion protein D, plasmid	[TP0840-TP0965 (0.8653204)]
COG0477	COG0845	UTI89_C3041	ygaY	putative transport protein	UTI89_C0490	acrA	Acriflavine resistance protein A precursor	[TP0840-TP0965 (0.8653204)]
COG0477	COG0845	UTI89_C2029	yebQ	Hypothetical transport protein yebQ	UTI89_C0574	cusB	Cation efflux system protein cusB precursor	[TP0840-TP0965 (0.8653204)]
COG0477	COG0845	UTI89_C4309	yieO	Inner membrane transport protein yieO	UTI89_C4045	mdtE	Multidrug resistance protein mdtE precursor	[TP0840-TP0965 (0.8653204)]
COG0477	COG0845	UTI89_C0450	yajR	Inner membrane transport protein yajR	UTI89_C0574	cusB	Cation efflux system protein cusB precursor	[TP0840-TP0965 (0.8653204)]
COG0477	COG0845	UTI89_C2446	setB	YeiO MFS transporter (sugar efflux transporter	UTI89_C2349	mdtA	Multidrug resistance protein mdtA precursor (Multidrug transporter mdtA)	[TP0840-TP0965 (0.8653204)]
COG0477	COG0845	UTI89_C0507	fsr	Fosmidomycin resistance protein	UTI89_C0883	macA	Macrolide-specific efflux protein macA precursor	[TP0840-TP0965 (0.8653204)]
COG0477	COG0845	UTI89_C4621	UTI89_C4621	putative transmembrane transport protein	UTI89_C2349	mdtA	Multidrug resistance protein mdtA precursor (Multidrug transporter mdtA)	[TP0840-TP0965 (0.8653204)]
COG0477	COG0845	UTI89_C1882	ydiM	Inner membrane transport protein ydiM	UTI89_C2349	mdtA	Multidrug resistance protein mdtA precursor (Multidrug transporter mdtA)	[TP0840-TP0965 (0.8653204)]
COG0477	COG0845	UTI89_C5026	cgxT	putative transporter CgxT	UTI89_C3707	envC	Acriflavine resistance protein E precursor (Protein envC)	[TP0840-TP0965 (0.8653204)]
COG0477	COG0845	UTI89_C0845	cmr	Multidrug translocase mdfA (Chloramphenicol resistance pump cmr)	UTI89_C3707	envC	Acriflavine resistance protein E precursor (Protein envC)	[TP0840-TP0965 (0.8653204)]
COG0477	COG0845	UTI89_C4055	yhjE	Inner membrane metabolite transport protein yhjE	UTI89_C2349	mdtA	Multidrug resistance protein mdtA precursor (Multidrug transporter mdtA)	[TP0840-TP0965 (0.8653204)]
COG0477	COG0845	UTI89_C4263	mdtL	hypothetical transport protein YidY	UTI89_C4045	mdtE	Multidrug resistance protein mdtE precursor	[TP0840-TP0965 (0.8653204)]
COG0477	COG0845	UTI89_C4263	mdtL	hypothetical transport protein YidY	UTI89_C0883	macA	Macrolide-specific efflux protein macA precursor	[TP0840-TP0965 (0.8653204)]
COG0477	COG0845	UTI89_C1759	ydeE	Hypothetical MFS-type transporter protein ydeE	UTI89_C4924	hlyD	Hemolysin secretion protein D, plasmid	[TP0840-TP0965 (0.8653204)]
COG0477	COG0845	UTI89_C3332	galP	Galactose-proton symporter (Galactose transporter)	UTI89_C4045	mdtE	Multidrug resistance protein mdtE precursor	[TP0840-TP0965 (0.8653204)]
COG0477	COG0845	UTI89_C1566	UTI89_C1566	putative membrane transport protein	UTI89_C0796	ybhG	UPF0194 membrane protein ybhG precursor	[TP0840-TP0965 (0.8653204)]
COG0477	COG0845	UTI89_C3138	yqcE	Inner membrane protein yqcE	UTI89_C0883	macA	Macrolide-specific efflux protein macA precursor	[TP0840-TP0965 (0.8653204)]
COG0477	COG0845	UTI89_C2029	yebQ	Hypothetical transport protein yebQ	UTI89_C3707	envC	Acriflavine resistance protein E precursor (Protein envC)	[TP0840-TP0965 (0.8653204)]
COG0477	COG0845	UTI89_C1610	UTI89_C1610	probable transporter	UTI89_C3707	envC	Acriflavine resistance protein E precursor (Protein envC)	[TP0840-TP0965 (0.8653204)]
COG0477	COG0845	UTI89_C1190	mdtH	hypothetical transport protein YceL	UTI89_C1563	UTI89_C1563	acriflavine resistance protein A precursor	[TP0840-TP0965 (0.8653204)]
COG0477	COG0845	UTI89_C2352	yegB	Inner membrane transport protein yegB	UTI89_C0883	macA	Macrolide-specific efflux protein macA precursor	[TP0840-TP0965 (0.8653204)]
COG0477	COG0845	UTI89_C2607	yfcJ	putative transport protein	UTI89_C2349	mdtA	Multidrug resistance protein mdtA precursor (Multidrug transporter mdtA)	[TP0840-TP0965 (0.8653204)]
COG0477	COG0845	UTI89_C2459	bcr	Bicyclomycin resistance protein (Sulfonamide resistance protein)	UTI89_C3707	envC	Acriflavine resistance protein E precursor (Protein envC)	[TP0840-TP0965 (0.8653204)]
COG0477	COG0845	UTI89_C4806	UTI89_C4806	putative hexuronate transporter	UTI89_C0490	acrA	Acriflavine resistance protein A precursor	[TP0840-TP0965 (0.8653204)]
COG0477	COG0845	UTI89_C5026	cgxT	putative transporter CgxT	UTI89_C2349	mdtA	Multidrug resistance protein mdtA precursor (Multidrug transporter mdtA)	[TP0840-TP0965 (0.8653204)]
COG0477	COG0845	UTI89_C0848	ybjJ	putative DEOR-type transcriptional regulator	UTI89_C4008	yhiI	Hypothetical protein yhiI precursor	[TP0840-TP0965 (0.8653204)]
COG0477	COG0845	UTI89_C2029	yebQ	Hypothetical transport protein yebQ	UTI89_C1563	UTI89_C1563	acriflavine resistance protein A precursor	[TP0840-TP0965 (0.8653204)]
COG0477	COG0845	UTI89_C1759	ydeE	Hypothetical MFS-type transporter protein ydeE	UTI89_C0490	acrA	Acriflavine resistance protein A precursor	[TP0840-TP0965 (0.8653204)]
COG0477	COG0845	UTI89_C0370	lacY	Lactose permease (Lactose-proton symport)	UTI89_C0883	macA	Macrolide-specific efflux protein macA precursor	[TP0840-TP0965 (0.8653204)]
COG0477	COG0845	UTI89_C0457	ampG	AmpG muropeptide MFS transporter	UTI89_C0796	ybhG	UPF0194 membrane protein ybhG precursor	[TP0840-TP0965 (0.8653204)]
COG0477	COG0845	UTI89_C4557	UTI89_C4557	putative citrate permease	UTI89_C0574	cusB	Cation efflux system protein cusB precursor	[TP0840-TP0965 (0.8653204)]
COG0477	COG0845	UTI89_C1783	ynfM	Inner membrane transport protein ynfM	UTI89_C0490	acrA	Acriflavine resistance protein A precursor	[TP0840-TP0965 (0.8653204)]
COG0477	COG0845	UTI89_C4705	proP	Proline/betaine transporter (Proline porter II) (PPII)	UTI89_C3707	envC	Acriflavine resistance protein E precursor (Protein envC)	[TP0840-TP0965 (0.8653204)]
COG0477	COG0845	UTI89_C3989	yhhS	hypothetical protein YhhS	UTI89_C0574	cusB	Cation efflux system protein cusB precursor	[TP0840-TP0965 (0.8653204)]
COG0477	COG0845	UTI89_C0370	lacY	Lactose permease (Lactose-proton symport)	UTI89_C3707	envC	Acriflavine resistance protein E precursor (Protein envC)	[TP0840-TP0965 (0.8653204)]
COG0477	COG0845	UTI89_C4553	yjiZ	hypothetical transport protein YjjL	UTI89_C0574	cusB	Cation efflux system protein cusB precursor	[TP0840-TP0965 (0.8653204)]
COG0477	COG0845	UTI89_C4466	UTI89_C4466	hypothetical protein	UTI89_C0883	macA	Macrolide-specific efflux protein macA precursor	[TP0840-TP0965 (0.8653204)]
COG0477	COG0845	UTI89_C2528	yfaV	Inner membrane transport protein yfaV	UTI89_C0883	macA	Macrolide-specific efflux protein macA precursor	[TP0840-TP0965 (0.8653204)]
COG0477	COG0845	UTI89_C1971	ydjK	Hypothetical metabolite transport protein ydjK	UTI89_C0490	acrA	Acriflavine resistance protein A precursor	[TP0840-TP0965 (0.8653204)]
COG0477	COG0845	UTI89_C3046	emrB	Multidrug resistance protein B	UTI89_C4008	yhiI	Hypothetical protein yhiI precursor	[TP0840-TP0965 (0.8653204)]
COG0477	COG0845	UTI89_C2352	yegB	Inner membrane transport protein yegB	UTI89_C0574	cusB	Cation efflux system protein cusB precursor	[TP0840-TP0965 (0.8653204)]
COG0477	COG0845	UTI89_C0845	cmr	Multidrug translocase mdfA (Chloramphenicol resistance pump cmr)	UTI89_C4924	hlyD	Hemolysin secretion protein D, plasmid	[TP0840-TP0965 (0.8653204)]
COG0477	COG0845	UTI89_C1851	ydhC	Inner membrane transport protein ydhC	UTI89_C3707	envC	Acriflavine resistance protein E precursor (Protein envC)	[TP0840-TP0965 (0.8653204)]
COG0477	COG0845	UTI89_C3041	ygaY	putative transport protein	UTI89_C0574	cusB	Cation efflux system protein cusB precursor	[TP0840-TP0965 (0.8653204)]
COG0477	COG0845	UTI89_C4242	dgoT	D-galactonate transporter	UTI89_C2349	mdtA	Multidrug resistance protein mdtA precursor (Multidrug transporter mdtA)	[TP0840-TP0965 (0.8653204)]
COG0477	COG0845	UTI89_C4309	yieO	Inner membrane transport protein yieO	UTI89_C0796	ybhG	UPF0194 membrane protein ybhG precursor	[TP0840-TP0965 (0.8653204)]
COG0477	COG0845	UTI89_C3531	exuT	Hexuronate transporter	UTI89_C1563	UTI89_C1563	acriflavine resistance protein A precursor	[TP0840-TP0965 (0.8653204)]
COG0477	COG0845	UTI89_C3041	ygaY	putative transport protein	UTI89_C4924	hlyD	Hemolysin secretion protein D, plasmid	[TP0840-TP0965 (0.8653204)]
COG0477	COG0845	UTI89_C0457	ampG	AmpG muropeptide MFS transporter	UTI89_C3707	envC	Acriflavine resistance protein E precursor (Protein envC)	[TP0840-TP0965 (0.8653204)]
COG0477	COG0845	UTI89_C5041	yjiJ	Hypothetical protein yjiJ	UTI89_C0490	acrA	Acriflavine resistance protein A precursor	[TP0840-TP0965 (0.8653204)]
COG0477	COG0845	UTI89_C1851	ydhC	Inner membrane transport protein ydhC	UTI89_C0883	macA	Macrolide-specific efflux protein macA precursor	[TP0840-TP0965 (0.8653204)]
COG0477	COG0845	UTI89_C4806	UTI89_C4806	putative hexuronate transporter	UTI89_C2349	mdtA	Multidrug resistance protein mdtA precursor (Multidrug transporter mdtA)	[TP0840-TP0965 (0.8653204)]
COG0477	COG0845	UTI89_C0845	cmr	Multidrug translocase mdfA (Chloramphenicol resistance pump cmr)	UTI89_C0883	macA	Macrolide-specific efflux protein macA precursor	[TP0840-TP0965 (0.8653204)]
COG0477	COG0845	UTI89_C2352	yegB	Inner membrane transport protein yegB	UTI89_C1563	UTI89_C1563	acriflavine resistance protein A precursor	[TP0840-TP0965 (0.8653204)]
COG0477	COG0845	UTI89_C2459	bcr	Bicyclomycin resistance protein (Sulfonamide resistance protein)	UTI89_C4045	mdtE	Multidrug resistance protein mdtE precursor	[TP0840-TP0965 (0.8653204)]
COG0477	COG0845	UTI89_C0848	ybjJ	putative DEOR-type transcriptional regulator	UTI89_C1563	UTI89_C1563	acriflavine resistance protein A precursor	[TP0840-TP0965 (0.8653204)]
COG0477	COG0845	UTI89_C4466	UTI89_C4466	hypothetical protein	UTI89_C4924	hlyD	Hemolysin secretion protein D, plasmid	[TP0840-TP0965 (0.8653204)]
COG0477	COG0845	UTI89_C3046	emrB	Multidrug resistance protein B	UTI89_C0490	acrA	Acriflavine resistance protein A precursor	[TP0840-TP0965 (0.8653204)]
COG0477	COG0845	UTI89_C4705	proP	Proline/betaine transporter (Proline porter II) (PPII)	UTI89_C0796	ybhG	UPF0194 membrane protein ybhG precursor	[TP0840-TP0965 (0.8653204)]
COG0477	COG0845	UTI89_C4087	yhjX	Inner membrane protein yhjX	UTI89_C1563	UTI89_C1563	acriflavine resistance protein A precursor	[TP0840-TP0965 (0.8653204)]
COG0477	COG0845	UTI89_C1190	mdtH	hypothetical transport protein YceL	UTI89_C0574	cusB	Cation efflux system protein cusB precursor	[TP0840-TP0965 (0.8653204)]
COG0477	COG0845	UTI89_C1783	ynfM	Inner membrane transport protein ynfM	UTI89_C1563	UTI89_C1563	acriflavine resistance protein A precursor	[TP0840-TP0965 (0.8653204)]
COG0477	COG0845	UTI89_C4621	UTI89_C4621	putative transmembrane transport protein	UTI89_C4045	mdtE	Multidrug resistance protein mdtE precursor	[TP0840-TP0965 (0.8653204)]
COG0477	COG0845	UTI89_C2459	bcr	Bicyclomycin resistance protein (Sulfonamide resistance protein)	UTI89_C4008	yhiI	Hypothetical protein yhiI precursor	[TP0840-TP0965 (0.8653204)]
COG0477	COG0845	UTI89_C1177	mdtG	Multidrug resistance protein mdtG	UTI89_C0883	macA	Macrolide-specific efflux protein macA precursor	[TP0840-TP0965 (0.8653204)]
COG0477	COG0845	UTI89_C1566	UTI89_C1566	putative membrane transport protein	UTI89_C0574	cusB	Cation efflux system protein cusB precursor	[TP0840-TP0965 (0.8653204)]
COG0477	COG0845	UTI89_C2194	shiA	Shikimate transporter	UTI89_C0796	ybhG	UPF0194 membrane protein ybhG precursor	[TP0840-TP0965 (0.8653204)]
COG0477	COG0845	UTI89_C3531	exuT	Hexuronate transporter	UTI89_C3707	envC	Acriflavine resistance protein E precursor (Protein envC)	[TP0840-TP0965 (0.8653204)]
COG0477	COG0845	UTI89_C4466	UTI89_C4466	hypothetical protein	UTI89_C1563	UTI89_C1563	acriflavine resistance protein A precursor	[TP0840-TP0965 (0.8653204)]
COG0477	COG0845	UTI89_C2858	hcaT	Probable 3-phenylpropionic acid transporter	UTI89_C0883	macA	Macrolide-specific efflux protein macA precursor	[TP0840-TP0965 (0.8653204)]
COG0477	COG0845	UTI89_C0051	yaaU	Hypothetical metabolite transport protein yaaU	UTI89_C0574	cusB	Cation efflux system protein cusB precursor	[TP0840-TP0965 (0.8653204)]
COG0477	COG0845	UTI89_C3558	garP	Probable galactarate transporter (D-galactarate permease)	UTI89_C4008	yhiI	Hypothetical protein yhiI precursor	[TP0840-TP0965 (0.8653204)]
COG0477	COG0845	UTI89_C4621	UTI89_C4621	putative transmembrane transport protein	UTI89_C1563	UTI89_C1563	acriflavine resistance protein A precursor	[TP0840-TP0965 (0.8653204)]
COG0477	COG0845	UTI89_C1566	UTI89_C1566	putative membrane transport protein	UTI89_C3707	envC	Acriflavine resistance protein E precursor (Protein envC)	[TP0840-TP0965 (0.8653204)]
COG0477	COG0845	UTI89_C1759	ydeE	Hypothetical MFS-type transporter protein ydeE	UTI89_C0883	macA	Macrolide-specific efflux protein macA precursor	[TP0840-TP0965 (0.8653204)]
COG0477	COG0845	UTI89_C1851	ydhC	Inner membrane transport protein ydhC	UTI89_C0574	cusB	Cation efflux system protein cusB precursor	[TP0840-TP0965 (0.8653204)]
COG0477	COG0845	UTI89_C3159	gudP	Probable glucarate transporter (D-glucarate permease)	UTI89_C3707	envC	Acriflavine resistance protein E precursor (Protein envC)	[TP0840-TP0965 (0.8653204)]
COG0477	COG0845	UTI89_C3046	emrB	Multidrug resistance protein B	UTI89_C0883	macA	Macrolide-specific efflux protein macA precursor	[TP0840-TP0965 (0.8653204)]
COG0477	COG0845	UTI89_C1971	ydjK	Hypothetical metabolite transport protein ydjK	UTI89_C1563	UTI89_C1563	acriflavine resistance protein A precursor	[TP0840-TP0965 (0.8653204)]
COG0477	COG0845	UTI89_C3138	yqcE	Inner membrane protein yqcE	UTI89_C2349	mdtA	Multidrug resistance protein mdtA precursor (Multidrug transporter mdtA)	[TP0840-TP0965 (0.8653204)]
COG0477	COG0845	UTI89_C2607	yfcJ	putative transport protein	UTI89_C0574	cusB	Cation efflux system protein cusB precursor	[TP0840-TP0965 (0.8653204)]
COG0477	COG0845	UTI89_C1971	ydjK	Hypothetical metabolite transport protein ydjK	UTI89_C2349	mdtA	Multidrug resistance protein mdtA precursor (Multidrug transporter mdtA)	[TP0840-TP0965 (0.8653204)]
COG0477	COG0845	UTI89_C0507	fsr	Fosmidomycin resistance protein	UTI89_C0490	acrA	Acriflavine resistance protein A precursor	[TP0840-TP0965 (0.8653204)]
COG0477	COG0845	UTI89_C2459	bcr	Bicyclomycin resistance protein (Sulfonamide resistance protein)	UTI89_C0883	macA	Macrolide-specific efflux protein macA precursor	[TP0840-TP0965 (0.8653204)]
COG0477	COG0845	UTI89_C3558	garP	Probable galactarate transporter (D-galactarate permease)	UTI89_C0796	ybhG	UPF0194 membrane protein ybhG precursor	[TP0840-TP0965 (0.8653204)]
COG0477	COG0845	UTI89_C3867	tsgA	hypothetical protein	UTI89_C0883	macA	Macrolide-specific efflux protein macA precursor	[TP0840-TP0965 (0.8653204)]
COG0477	COG0845	UTI89_C1566	UTI89_C1566	putative membrane transport protein	UTI89_C2349	mdtA	Multidrug resistance protein mdtA precursor (Multidrug transporter mdtA)	[TP0840-TP0965 (0.8653204)]
COG0477	COG0845	UTI89_C4553	yjiZ	hypothetical transport protein YjjL	UTI89_C0796	ybhG	UPF0194 membrane protein ybhG precursor	[TP0840-TP0965 (0.8653204)]
COG0477	COG0845	UTI89_C4621	UTI89_C4621	putative transmembrane transport protein	UTI89_C3707	envC	Acriflavine resistance protein E precursor (Protein envC)	[TP0840-TP0965 (0.8653204)]
COG0477	COG0845	UTI89_C1177	mdtG	Multidrug resistance protein mdtG	UTI89_C1563	UTI89_C1563	acriflavine resistance protein A precursor	[TP0840-TP0965 (0.8653204)]
COG0477	COG0845	UTI89_C2910	kgtP	Alpha-ketoglutarate permease	UTI89_C0574	cusB	Cation efflux system protein cusB precursor	[TP0840-TP0965 (0.8653204)]
COG0477	COG0845	UTI89_C5041	yjiJ	Hypothetical protein yjiJ	UTI89_C3707	envC	Acriflavine resistance protein E precursor (Protein envC)	[TP0840-TP0965 (0.8653204)]
COG0477	COG0845	UTI89_C1882	ydiM	Inner membrane transport protein ydiM	UTI89_C0574	cusB	Cation efflux system protein cusB precursor	[TP0840-TP0965 (0.8653204)]
COG0477	COG0845	UTI89_C3867	tsgA	hypothetical protein	UTI89_C3707	envC	Acriflavine resistance protein E precursor (Protein envC)	[TP0840-TP0965 (0.8653204)]
COG0477	COG0845	UTI89_C1190	mdtH	hypothetical transport protein YceL	UTI89_C2349	mdtA	Multidrug resistance protein mdtA precursor (Multidrug transporter mdtA)	[TP0840-TP0965 (0.8653204)]
COG0477	COG0845	UTI89_C0972	ycaD	MFS-type transporter protein ycaD	UTI89_C1563	UTI89_C1563	acriflavine resistance protein A precursor	[TP0840-TP0965 (0.8653204)]
COG0477	COG0845	UTI89_C2179	ybtX	hypothetical protein	UTI89_C0796	ybhG	UPF0194 membrane protein ybhG precursor	[TP0840-TP0965 (0.8653204)]
COG0477	COG0845	UTI89_C2352	yegB	Inner membrane transport protein yegB	UTI89_C3707	envC	Acriflavine resistance protein E precursor (Protein envC)	[TP0840-TP0965 (0.8653204)]
COG0477	COG0845	UTI89_C2858	hcaT	Probable 3-phenylpropionic acid transporter	UTI89_C4008	yhiI	Hypothetical protein yhiI precursor	[TP0840-TP0965 (0.8653204)]
COG0477	COG0845	UTI89_C4263	mdtL	hypothetical transport protein YidY	UTI89_C0796	ybhG	UPF0194 membrane protein ybhG precursor	[TP0840-TP0965 (0.8653204)]
COG0477	COG0845	UTI89_C2459	bcr	Bicyclomycin resistance protein (Sulfonamide resistance protein)	UTI89_C4924	hlyD	Hemolysin secretion protein D, plasmid	[TP0840-TP0965 (0.8653204)]
COG0477	COG0845	UTI89_C0457	ampG	AmpG muropeptide MFS transporter	UTI89_C2349	mdtA	Multidrug resistance protein mdtA precursor (Multidrug transporter mdtA)	[TP0840-TP0965 (0.8653204)]
COG0477	COG0845	UTI89_C0051	yaaU	Hypothetical metabolite transport protein yaaU	UTI89_C2349	mdtA	Multidrug resistance protein mdtA precursor (Multidrug transporter mdtA)	[TP0840-TP0965 (0.8653204)]
COG0477	COG0845	UTI89_C3558	garP	Probable galactarate transporter (D-galactarate permease)	UTI89_C1563	UTI89_C1563	acriflavine resistance protein A precursor	[TP0840-TP0965 (0.8653204)]
COG0477	COG0845	UTI89_C2179	ybtX	hypothetical protein	UTI89_C4008	yhiI	Hypothetical protein yhiI precursor	[TP0840-TP0965 (0.8653204)]
COG0477	COG0845	UTI89_C1610	UTI89_C1610	probable transporter	UTI89_C2349	mdtA	Multidrug resistance protein mdtA precursor (Multidrug transporter mdtA)	[TP0840-TP0965 (0.8653204)]
COG0477	COG0845	UTI89_C4553	yjiZ	hypothetical transport protein YjjL	UTI89_C3707	envC	Acriflavine resistance protein E precursor (Protein envC)	[TP0840-TP0965 (0.8653204)]
COG0477	COG0845	UTI89_C3046	emrB	Multidrug resistance protein B	UTI89_C2349	mdtA	Multidrug resistance protein mdtA precursor (Multidrug transporter mdtA)	[TP0840-TP0965 (0.8653204)]
COG0477	COG0845	UTI89_C4557	UTI89_C4557	putative citrate permease	UTI89_C0796	ybhG	UPF0194 membrane protein ybhG precursor	[TP0840-TP0965 (0.8653204)]
COG0477	COG0845	UTI89_C0848	ybjJ	putative DEOR-type transcriptional regulator	UTI89_C0490	acrA	Acriflavine resistance protein A precursor	[TP0840-TP0965 (0.8653204)]
COG0477	COG0845	UTI89_C3332	galP	Galactose-proton symporter (Galactose transporter)	UTI89_C4008	yhiI	Hypothetical protein yhiI precursor	[TP0840-TP0965 (0.8653204)]
COG0477	COG0845	UTI89_C5026	cgxT	putative transporter CgxT	UTI89_C1563	UTI89_C1563	acriflavine resistance protein A precursor	[TP0840-TP0965 (0.8653204)]
COG0477	COG0845	UTI89_C2607	yfcJ	putative transport protein	UTI89_C0883	macA	Macrolide-specific efflux protein macA precursor	[TP0840-TP0965 (0.8653204)]
COG0477	COG0845	UTI89_C1851	ydhC	Inner membrane transport protein ydhC	UTI89_C4924	hlyD	Hemolysin secretion protein D, plasmid	[TP0840-TP0965 (0.8653204)]
COG0477	COG0845	UTI89_C3332	galP	Galactose-proton symporter (Galactose transporter)	UTI89_C0796	ybhG	UPF0194 membrane protein ybhG precursor	[TP0840-TP0965 (0.8653204)]
COG0477	COG0845	UTI89_C4705	proP	Proline/betaine transporter (Proline porter II) (PPII)	UTI89_C0490	acrA	Acriflavine resistance protein A precursor	[TP0840-TP0965 (0.8653204)]
COG0477	COG0845	UTI89_C1883	ydiN	Inner membrane transport protein ydiN	UTI89_C0796	ybhG	UPF0194 membrane protein ybhG precursor	[TP0840-TP0965 (0.8653204)]
COG0477	COG0845	UTI89_C4242	dgoT	D-galactonate transporter	UTI89_C0883	macA	Macrolide-specific efflux protein macA precursor	[TP0840-TP0965 (0.8653204)]
COG0477	COG0845	UTI89_C3046	emrB	Multidrug resistance protein B	UTI89_C1563	UTI89_C1563	acriflavine resistance protein A precursor	[TP0840-TP0965 (0.8653204)]
COG0477	COG0845	UTI89_C0370	lacY	Lactose permease (Lactose-proton symport)	UTI89_C1563	UTI89_C1563	acriflavine resistance protein A precursor	[TP0840-TP0965 (0.8653204)]
COG0477	COG0845	UTI89_C3654	nanT	Putative sialic acid transporter (Sialic acid permease)	UTI89_C4924	hlyD	Hemolysin secretion protein D, plasmid	[TP0840-TP0965 (0.8653204)]
COG0477	COG0845	UTI89_C0848	ybjJ	putative DEOR-type transcriptional regulator	UTI89_C4045	mdtE	Multidrug resistance protein mdtE precursor	[TP0840-TP0965 (0.8653204)]
COG0477	COG0845	UTI89_C1971	ydjK	Hypothetical metabolite transport protein ydjK	UTI89_C0883	macA	Macrolide-specific efflux protein macA precursor	[TP0840-TP0965 (0.8653204)]
COG0477	COG0845	UTI89_C1882	ydiM	Inner membrane transport protein ydiM	UTI89_C4008	yhiI	Hypothetical protein yhiI precursor	[TP0840-TP0965 (0.8653204)]
COG0477	COG0845	UTI89_C3654	nanT	Putative sialic acid transporter (Sialic acid permease)	UTI89_C4045	mdtE	Multidrug resistance protein mdtE precursor	[TP0840-TP0965 (0.8653204)]
COG0477	COG0845	UTI89_C0972	ycaD	MFS-type transporter protein ycaD	UTI89_C4045	mdtE	Multidrug resistance protein mdtE precursor	[TP0840-TP0965 (0.8653204)]
COG0477	COG0845	UTI89_C1882	ydiM	Inner membrane transport protein ydiM	UTI89_C0490	acrA	Acriflavine resistance protein A precursor	[TP0840-TP0965 (0.8653204)]
COG0477	COG0845	UTI89_C4621	UTI89_C4621	putative transmembrane transport protein	UTI89_C0574	cusB	Cation efflux system protein cusB precursor	[TP0840-TP0965 (0.8653204)]
COG0477	COG0845	UTI89_C4055	yhjE	Inner membrane metabolite transport protein yhjE	UTI89_C4008	yhiI	Hypothetical protein yhiI precursor	[TP0840-TP0965 (0.8653204)]
COG0477	COG0845	UTI89_C4229	emrD	Multidrug resistance protein D	UTI89_C3707	envC	Acriflavine resistance protein E precursor (Protein envC)	[TP0840-TP0965 (0.8653204)]
COG0477	COG0845	UTI89_C0450	yajR	Inner membrane transport protein yajR	UTI89_C2349	mdtA	Multidrug resistance protein mdtA precursor (Multidrug transporter mdtA)	[TP0840-TP0965 (0.8653204)]
COG0477	COG0845	UTI89_C4467	UTI89_C4467	shikimate transporter	UTI89_C2349	mdtA	Multidrug resistance protein mdtA precursor (Multidrug transporter mdtA)	[TP0840-TP0965 (0.8653204)]
COG0477	COG0845	UTI89_C4467	UTI89_C4467	shikimate transporter	UTI89_C4008	yhiI	Hypothetical protein yhiI precursor	[TP0840-TP0965 (0.8653204)]
COG0477	COG0845	UTI89_C3989	yhhS	hypothetical protein YhhS	UTI89_C4924	hlyD	Hemolysin secretion protein D, plasmid	[TP0840-TP0965 (0.8653204)]
COG0477	COG0845	UTI89_C3558	garP	Probable galactarate transporter (D-galactarate permease)	UTI89_C0490	acrA	Acriflavine resistance protein A precursor	[TP0840-TP0965 (0.8653204)]
COG0477	COG0845	UTI89_C2194	shiA	Shikimate transporter	UTI89_C2349	mdtA	Multidrug resistance protein mdtA precursor (Multidrug transporter mdtA)	[TP0840-TP0965 (0.8653204)]
COG0477	COG0845	UTI89_C0507	fsr	Fosmidomycin resistance protein	UTI89_C4045	mdtE	Multidrug resistance protein mdtE precursor	[TP0840-TP0965 (0.8653204)]
COG0477	COG0845	UTI89_C1759	ydeE	Hypothetical MFS-type transporter protein ydeE	UTI89_C4008	yhiI	Hypothetical protein yhiI precursor	[TP0840-TP0965 (0.8653204)]
COG0477	COG0845	UTI89_C0457	ampG	AmpG muropeptide MFS transporter	UTI89_C0883	macA	Macrolide-specific efflux protein macA precursor	[TP0840-TP0965 (0.8653204)]
COG0477	COG0845	UTI89_C4229	emrD	Multidrug resistance protein D	UTI89_C4008	yhiI	Hypothetical protein yhiI precursor	[TP0840-TP0965 (0.8653204)]
COG0477	COG0845	UTI89_C2029	yebQ	Hypothetical transport protein yebQ	UTI89_C4924	hlyD	Hemolysin secretion protein D, plasmid	[TP0840-TP0965 (0.8653204)]
COG0477	COG0845	UTI89_C1783	ynfM	Inner membrane transport protein ynfM	UTI89_C3707	envC	Acriflavine resistance protein E precursor (Protein envC)	[TP0840-TP0965 (0.8653204)]
COG0477	COG0845	UTI89_C4055	yhjE	Inner membrane metabolite transport protein yhjE	UTI89_C4924	hlyD	Hemolysin secretion protein D, plasmid	[TP0840-TP0965 (0.8653204)]
COG0477	COG0845	UTI89_C2607	yfcJ	putative transport protein	UTI89_C1563	UTI89_C1563	acriflavine resistance protein A precursor	[TP0840-TP0965 (0.8653204)]
COG0477	COG0845	UTI89_C3159	gudP	Probable glucarate transporter (D-glucarate permease)	UTI89_C2349	mdtA	Multidrug resistance protein mdtA precursor (Multidrug transporter mdtA)	[TP0840-TP0965 (0.8653204)]
COG0477	COG0845	UTI89_C1882	ydiM	Inner membrane transport protein ydiM	UTI89_C4045	mdtE	Multidrug resistance protein mdtE precursor	[TP0840-TP0965 (0.8653204)]
COG0477	COG0845	UTI89_C3654	nanT	Putative sialic acid transporter (Sialic acid permease)	UTI89_C0883	macA	Macrolide-specific efflux protein macA precursor	[TP0840-TP0965 (0.8653204)]
COG0477	COG0845	UTI89_C1783	ynfM	Inner membrane transport protein ynfM	UTI89_C0796	ybhG	UPF0194 membrane protein ybhG precursor	[TP0840-TP0965 (0.8653204)]
COG0477	COG0845	UTI89_C3041	ygaY	putative transport protein	UTI89_C2349	mdtA	Multidrug resistance protein mdtA precursor (Multidrug transporter mdtA)	[TP0840-TP0965 (0.8653204)]
COG0477	COG0845	UTI89_C2528	yfaV	Inner membrane transport protein yfaV	UTI89_C3707	envC	Acriflavine resistance protein E precursor (Protein envC)	[TP0840-TP0965 (0.8653204)]
COG0477	COG0845	UTI89_C1610	UTI89_C1610	probable transporter	UTI89_C0796	ybhG	UPF0194 membrane protein ybhG precursor	[TP0840-TP0965 (0.8653204)]
COG0477	COG0845	UTI89_C3989	yhhS	hypothetical protein YhhS	UTI89_C4008	yhiI	Hypothetical protein yhiI precursor	[TP0840-TP0965 (0.8653204)]
COG0477	COG0845	UTI89_C3138	yqcE	Inner membrane protein yqcE	UTI89_C0574	cusB	Cation efflux system protein cusB precursor	[TP0840-TP0965 (0.8653204)]
COG0477	COG0845	UTI89_C1971	ydjK	Hypothetical metabolite transport protein ydjK	UTI89_C0796	ybhG	UPF0194 membrane protein ybhG precursor	[TP0840-TP0965 (0.8653204)]
COG0477	COG0845	UTI89_C0051	yaaU	Hypothetical metabolite transport protein yaaU	UTI89_C4008	yhiI	Hypothetical protein yhiI precursor	[TP0840-TP0965 (0.8653204)]
COG0477	COG0845	UTI89_C4229	emrD	Multidrug resistance protein D	UTI89_C4045	mdtE	Multidrug resistance protein mdtE precursor	[TP0840-TP0965 (0.8653204)]
COG0477	COG0845	UTI89_C2698	emrY	Multidrug resistance protein Y	UTI89_C0796	ybhG	UPF0194 membrane protein ybhG precursor	[TP0840-TP0965 (0.8653204)]
COG0477	COG0845	UTI89_C0848	ybjJ	putative DEOR-type transcriptional regulator	UTI89_C0574	cusB	Cation efflux system protein cusB precursor	[TP0840-TP0965 (0.8653204)]
COG0477	COG0845	UTI89_C0370	lacY	Lactose permease (Lactose-proton symport)	UTI89_C4045	mdtE	Multidrug resistance protein mdtE precursor	[TP0840-TP0965 (0.8653204)]
COG0477	COG0845	UTI89_C4242	dgoT	D-galactonate transporter	UTI89_C0490	acrA	Acriflavine resistance protein A precursor	[TP0840-TP0965 (0.8653204)]
COG0477	COG0845	UTI89_C4229	emrD	Multidrug resistance protein D	UTI89_C4924	hlyD	Hemolysin secretion protein D, plasmid	[TP0840-TP0965 (0.8653204)]
COG0477	COG0845	UTI89_C3531	exuT	Hexuronate transporter	UTI89_C0883	macA	Macrolide-specific efflux protein macA precursor	[TP0840-TP0965 (0.8653204)]
COG0477	COG0845	UTI89_C3989	yhhS	hypothetical protein YhhS	UTI89_C0796	ybhG	UPF0194 membrane protein ybhG precursor	[TP0840-TP0965 (0.8653204)]
COG0477	COG0845	UTI89_C4466	UTI89_C4466	hypothetical protein	UTI89_C4045	mdtE	Multidrug resistance protein mdtE precursor	[TP0840-TP0965 (0.8653204)]
COG0477	COG0845	UTI89_C1759	ydeE	Hypothetical MFS-type transporter protein ydeE	UTI89_C2349	mdtA	Multidrug resistance protein mdtA precursor (Multidrug transporter mdtA)	[TP0840-TP0965 (0.8653204)]
COG0477	COG0845	UTI89_C3332	galP	Galactose-proton symporter (Galactose transporter)	UTI89_C0490	acrA	Acriflavine resistance protein A precursor	[TP0840-TP0965 (0.8653204)]
COG0477	COG0845	UTI89_C4705	proP	Proline/betaine transporter (Proline porter II) (PPII)	UTI89_C1563	UTI89_C1563	acriflavine resistance protein A precursor	[TP0840-TP0965 (0.8653204)]
COG0477	COG0845	UTI89_C2858	hcaT	Probable 3-phenylpropionic acid transporter	UTI89_C1563	UTI89_C1563	acriflavine resistance protein A precursor	[TP0840-TP0965 (0.8653204)]
COG0477	COG0845	UTI89_C3159	gudP	Probable glucarate transporter (D-glucarate permease)	UTI89_C0490	acrA	Acriflavine resistance protein A precursor	[TP0840-TP0965 (0.8653204)]
COG0477	COG0845	UTI89_C1759	ydeE	Hypothetical MFS-type transporter protein ydeE	UTI89_C4045	mdtE	Multidrug resistance protein mdtE precursor	[TP0840-TP0965 (0.8653204)]
COG0477	COG0845	UTI89_C4466	UTI89_C4466	hypothetical protein	UTI89_C0490	acrA	Acriflavine resistance protein A precursor	[TP0840-TP0965 (0.8653204)]
COG0477	COG0845	UTI89_C5026	cgxT	putative transporter CgxT	UTI89_C0796	ybhG	UPF0194 membrane protein ybhG precursor	[TP0840-TP0965 (0.8653204)]
COG0477	COG0845	UTI89_C1965	ydjE	Inner membrane metabolite transport protein ydjE	UTI89_C0796	ybhG	UPF0194 membrane protein ybhG precursor	[TP0840-TP0965 (0.8653204)]
COG0477	COG0845	UTI89_C2910	kgtP	Alpha-ketoglutarate permease	UTI89_C4045	mdtE	Multidrug resistance protein mdtE precursor	[TP0840-TP0965 (0.8653204)]
COG0477	COG0845	UTI89_C4621	UTI89_C4621	putative transmembrane transport protein	UTI89_C4924	hlyD	Hemolysin secretion protein D, plasmid	[TP0840-TP0965 (0.8653204)]
COG0477	COG0845	UTI89_C1965	ydjE	Inner membrane metabolite transport protein ydjE	UTI89_C2349	mdtA	Multidrug resistance protein mdtA precursor (Multidrug transporter mdtA)	[TP0840-TP0965 (0.8653204)]
COG0477	COG0845	UTI89_C1783	ynfM	Inner membrane transport protein ynfM	UTI89_C4045	mdtE	Multidrug resistance protein mdtE precursor	[TP0840-TP0965 (0.8653204)]
COG0477	COG0845	UTI89_C3558	garP	Probable galactarate transporter (D-galactarate permease)	UTI89_C4045	mdtE	Multidrug resistance protein mdtE precursor	[TP0840-TP0965 (0.8653204)]
COG0477	COG0845	UTI89_C4705	proP	Proline/betaine transporter (Proline porter II) (PPII)	UTI89_C0883	macA	Macrolide-specific efflux protein macA precursor	[TP0840-TP0965 (0.8653204)]
COG0477	COG0845	UTI89_C2459	bcr	Bicyclomycin resistance protein (Sulfonamide resistance protein)	UTI89_C0574	cusB	Cation efflux system protein cusB precursor	[TP0840-TP0965 (0.8653204)]
COG0477	COG0845	UTI89_C3531	exuT	Hexuronate transporter	UTI89_C0796	ybhG	UPF0194 membrane protein ybhG precursor	[TP0840-TP0965 (0.8653204)]
COG0477	COG0845	UTI89_C1177	mdtG	Multidrug resistance protein mdtG	UTI89_C4924	hlyD	Hemolysin secretion protein D, plasmid	[TP0840-TP0965 (0.8653204)]
COG0477	COG0845	UTI89_C3989	yhhS	hypothetical protein YhhS	UTI89_C0883	macA	Macrolide-specific efflux protein macA precursor	[TP0840-TP0965 (0.8653204)]
COG0477	COG0845	UTI89_C4055	yhjE	Inner membrane metabolite transport protein yhjE	UTI89_C3707	envC	Acriflavine resistance protein E precursor (Protein envC)	[TP0840-TP0965 (0.8653204)]
COG0477	COG0845	UTI89_C1883	ydiN	Inner membrane transport protein ydiN	UTI89_C4924	hlyD	Hemolysin secretion protein D, plasmid	[TP0840-TP0965 (0.8653204)]
COG0477	COG0845	UTI89_C2446	setB	YeiO MFS transporter (sugar efflux transporter	UTI89_C0883	macA	Macrolide-specific efflux protein macA precursor	[TP0840-TP0965 (0.8653204)]
COG0477	COG0845	UTI89_C0450	yajR	Inner membrane transport protein yajR	UTI89_C0883	macA	Macrolide-specific efflux protein macA precursor	[TP0840-TP0965 (0.8653204)]
COG0477	COG0845	UTI89_C0370	lacY	Lactose permease (Lactose-proton symport)	UTI89_C4008	yhiI	Hypothetical protein yhiI precursor	[TP0840-TP0965 (0.8653204)]
COG0477	COG0845	UTI89_C2607	yfcJ	putative transport protein	UTI89_C3707	envC	Acriflavine resistance protein E precursor (Protein envC)	[TP0840-TP0965 (0.8653204)]
COG0477	COG0845	UTI89_C1566	UTI89_C1566	putative membrane transport protein	UTI89_C1563	UTI89_C1563	acriflavine resistance protein A precursor	[TP0840-TP0965 (0.8653204)]
COG0477	COG0845	UTI89_C0051	yaaU	Hypothetical metabolite transport protein yaaU	UTI89_C1563	UTI89_C1563	acriflavine resistance protein A precursor	[TP0840-TP0965 (0.8653204)]
COG0477	COG0845	UTI89_C1883	ydiN	Inner membrane transport protein ydiN	UTI89_C0490	acrA	Acriflavine resistance protein A precursor	[TP0840-TP0965 (0.8653204)]
COG0477	COG0845	UTI89_C2698	emrY	Multidrug resistance protein Y	UTI89_C1563	UTI89_C1563	acriflavine resistance protein A precursor	[TP0840-TP0965 (0.8653204)]
COG0477	COG0845	UTI89_C3558	garP	Probable galactarate transporter (D-galactarate permease)	UTI89_C4924	hlyD	Hemolysin secretion protein D, plasmid	[TP0840-TP0965 (0.8653204)]
COG0477	COG0845	UTI89_C3867	tsgA	hypothetical protein	UTI89_C0490	acrA	Acriflavine resistance protein A precursor	[TP0840-TP0965 (0.8653204)]
COG0477	COG0845	UTI89_C4309	yieO	Inner membrane transport protein yieO	UTI89_C1563	UTI89_C1563	acriflavine resistance protein A precursor	[TP0840-TP0965 (0.8653204)]
COG0477	COG0845	UTI89_C0972	ycaD	MFS-type transporter protein ycaD	UTI89_C0883	macA	Macrolide-specific efflux protein macA precursor	[TP0840-TP0965 (0.8653204)]
COG0477	COG0845	UTI89_C3046	emrB	Multidrug resistance protein B	UTI89_C3707	envC	Acriflavine resistance protein E precursor (Protein envC)	[TP0840-TP0965 (0.8653204)]
COG0477	COG0845	UTI89_C0593	b0591	Enterobactin exporter entS (Protein p43)	UTI89_C0883	macA	Macrolide-specific efflux protein macA precursor	[TP0840-TP0965 (0.8653204)]
COG0477	COG0845	UTI89_C4087	yhjX	Inner membrane protein yhjX	UTI89_C0796	ybhG	UPF0194 membrane protein ybhG precursor	[TP0840-TP0965 (0.8653204)]
COG0477	COG0845	UTI89_C4055	yhjE	Inner membrane metabolite transport protein yhjE	UTI89_C0883	macA	Macrolide-specific efflux protein macA precursor	[TP0840-TP0965 (0.8653204)]
COG0477	COG0845	UTI89_C3531	exuT	Hexuronate transporter	UTI89_C4924	hlyD	Hemolysin secretion protein D, plasmid	[TP0840-TP0965 (0.8653204)]
COG0477	COG0845	UTI89_C4229	emrD	Multidrug resistance protein D	UTI89_C0574	cusB	Cation efflux system protein cusB precursor	[TP0840-TP0965 (0.8653204)]
COG0477	COG0845	UTI89_C0051	yaaU	Hypothetical metabolite transport protein yaaU	UTI89_C3707	envC	Acriflavine resistance protein E precursor (Protein envC)	[TP0840-TP0965 (0.8653204)]
COG0477	COG0845	UTI89_C3654	nanT	Putative sialic acid transporter (Sialic acid permease)	UTI89_C3707	envC	Acriflavine resistance protein E precursor (Protein envC)	[TP0840-TP0965 (0.8653204)]
COG0477	COG0845	UTI89_C4705	proP	Proline/betaine transporter (Proline porter II) (PPII)	UTI89_C4008	yhiI	Hypothetical protein yhiI precursor	[TP0840-TP0965 (0.8653204)]
COG0477	COG0845	UTI89_C1882	ydiM	Inner membrane transport protein ydiM	UTI89_C0883	macA	Macrolide-specific efflux protein macA precursor	[TP0840-TP0965 (0.8653204)]
COG0477	COG0845	UTI89_C2528	yfaV	Inner membrane transport protein yfaV	UTI89_C4045	mdtE	Multidrug resistance protein mdtE precursor	[TP0840-TP0965 (0.8653204)]
COG0477	COG0845	UTI89_C2858	hcaT	Probable 3-phenylpropionic acid transporter	UTI89_C3707	envC	Acriflavine resistance protein E precursor (Protein envC)	[TP0840-TP0965 (0.8653204)]
COG0477	COG0845	UTI89_C3239	ygeD	Inner membrane protein ygeD	UTI89_C2349	mdtA	Multidrug resistance protein mdtA precursor (Multidrug transporter mdtA)	[TP0840-TP0965 (0.8653204)]
COG0477	COG0845	UTI89_C5041	yjiJ	Hypothetical protein yjiJ	UTI89_C4008	yhiI	Hypothetical protein yhiI precursor	[TP0840-TP0965 (0.8653204)]
COG0477	COG0845	UTI89_C2528	yfaV	Inner membrane transport protein yfaV	UTI89_C0796	ybhG	UPF0194 membrane protein ybhG precursor	[TP0840-TP0965 (0.8653204)]
COG0477	COG0845	UTI89_C1965	ydjE	Inner membrane metabolite transport protein ydjE	UTI89_C0574	cusB	Cation efflux system protein cusB precursor	[TP0840-TP0965 (0.8653204)]
COG0477	COG0845	UTI89_C3138	yqcE	Inner membrane protein yqcE	UTI89_C0490	acrA	Acriflavine resistance protein A precursor	[TP0840-TP0965 (0.8653204)]
COG0477	COG0845	UTI89_C1190	mdtH	hypothetical transport protein YceL	UTI89_C3707	envC	Acriflavine resistance protein E precursor (Protein envC)	[TP0840-TP0965 (0.8653204)]
COG0477	COG0845	UTI89_C3159	gudP	Probable glucarate transporter (D-glucarate permease)	UTI89_C4045	mdtE	Multidrug resistance protein mdtE precursor	[TP0840-TP0965 (0.8653204)]
COG0477	COG0845	UTI89_C3654	nanT	Putative sialic acid transporter (Sialic acid permease)	UTI89_C0490	acrA	Acriflavine resistance protein A precursor	[TP0840-TP0965 (0.8653204)]
COG0477	COG0845	UTI89_C4229	emrD	Multidrug resistance protein D	UTI89_C2349	mdtA	Multidrug resistance protein mdtA precursor (Multidrug transporter mdtA)	[TP0840-TP0965 (0.8653204)]
COG0477	COG0845	UTI89_C2029	yebQ	Hypothetical transport protein yebQ	UTI89_C4045	mdtE	Multidrug resistance protein mdtE precursor	[TP0840-TP0965 (0.8653204)]
COG0477	COG0845	UTI89_C0593	b0591	Enterobactin exporter entS (Protein p43)	UTI89_C4045	mdtE	Multidrug resistance protein mdtE precursor	[TP0840-TP0965 (0.8653204)]
COG0477	COG0845	UTI89_C1566	UTI89_C1566	putative membrane transport protein	UTI89_C0490	acrA	Acriflavine resistance protein A precursor	[TP0840-TP0965 (0.8653204)]
COG0477	COG0845	UTI89_C2858	hcaT	Probable 3-phenylpropionic acid transporter	UTI89_C4045	mdtE	Multidrug resistance protein mdtE precursor	[TP0840-TP0965 (0.8653204)]
COG0477	COG0845	UTI89_C4263	mdtL	hypothetical transport protein YidY	UTI89_C4924	hlyD	Hemolysin secretion protein D, plasmid	[TP0840-TP0965 (0.8653204)]
COG0477	COG0845	UTI89_C3332	galP	Galactose-proton symporter (Galactose transporter)	UTI89_C1563	UTI89_C1563	acriflavine resistance protein A precursor	[TP0840-TP0965 (0.8653204)]
COG0477	COG0845	UTI89_C4055	yhjE	Inner membrane metabolite transport protein yhjE	UTI89_C1563	UTI89_C1563	acriflavine resistance protein A precursor	[TP0840-TP0965 (0.8653204)]
COG0477	COG0845	UTI89_C2446	setB	YeiO MFS transporter (sugar efflux transporter	UTI89_C4924	hlyD	Hemolysin secretion protein D, plasmid	[TP0840-TP0965 (0.8653204)]
COG0477	COG0845	UTI89_C2698	emrY	Multidrug resistance protein Y	UTI89_C0883	macA	Macrolide-specific efflux protein macA precursor	[TP0840-TP0965 (0.8653204)]
COG0477	COG0845	UTI89_C4467	UTI89_C4467	shikimate transporter	UTI89_C4924	hlyD	Hemolysin secretion protein D, plasmid	[TP0840-TP0965 (0.8653204)]
COG0477	COG0845	UTI89_C4087	yhjX	Inner membrane protein yhjX	UTI89_C4045	mdtE	Multidrug resistance protein mdtE precursor	[TP0840-TP0965 (0.8653204)]
COG0477	COG0845	UTI89_C2179	ybtX	hypothetical protein	UTI89_C4924	hlyD	Hemolysin secretion protein D, plasmid	[TP0840-TP0965 (0.8653204)]
COG0477	COG0845	UTI89_C4705	proP	Proline/betaine transporter (Proline porter II) (PPII)	UTI89_C0574	cusB	Cation efflux system protein cusB precursor	[TP0840-TP0965 (0.8653204)]
COG0477	COG0845	UTI89_C0450	yajR	Inner membrane transport protein yajR	UTI89_C4008	yhiI	Hypothetical protein yhiI precursor	[TP0840-TP0965 (0.8653204)]
COG0477	COG0845	UTI89_C4557	UTI89_C4557	putative citrate permease	UTI89_C1563	UTI89_C1563	acriflavine resistance protein A precursor	[TP0840-TP0965 (0.8653204)]
COG0477	COG0845	UTI89_C3239	ygeD	Inner membrane protein ygeD	UTI89_C0883	macA	Macrolide-specific efflux protein macA precursor	[TP0840-TP0965 (0.8653204)]
COG0477	COG0845	UTI89_C0848	ybjJ	putative DEOR-type transcriptional regulator	UTI89_C4924	hlyD	Hemolysin secretion protein D, plasmid	[TP0840-TP0965 (0.8653204)]
COG0477	COG0845	UTI89_C2029	yebQ	Hypothetical transport protein yebQ	UTI89_C0883	macA	Macrolide-specific efflux protein macA precursor	[TP0840-TP0965 (0.8653204)]
COG0477	COG0845	UTI89_C2179	ybtX	hypothetical protein	UTI89_C3707	envC	Acriflavine resistance protein E precursor (Protein envC)	[TP0840-TP0965 (0.8653204)]
COG0477	COG0845	UTI89_C0051	yaaU	Hypothetical metabolite transport protein yaaU	UTI89_C0796	ybhG	UPF0194 membrane protein ybhG precursor	[TP0840-TP0965 (0.8653204)]
COG0477	COG0845	UTI89_C4087	yhjX	Inner membrane protein yhjX	UTI89_C4924	hlyD	Hemolysin secretion protein D, plasmid	[TP0840-TP0965 (0.8653204)]
COG0477	COG0845	UTI89_C3332	galP	Galactose-proton symporter (Galactose transporter)	UTI89_C4924	hlyD	Hemolysin secretion protein D, plasmid	[TP0840-TP0965 (0.8653204)]
COG0477	COG0845	UTI89_C2528	yfaV	Inner membrane transport protein yfaV	UTI89_C4008	yhiI	Hypothetical protein yhiI precursor	[TP0840-TP0965 (0.8653204)]
COG0477	COG0845	UTI89_C1883	ydiN	Inner membrane transport protein ydiN	UTI89_C0574	cusB	Cation efflux system protein cusB precursor	[TP0840-TP0965 (0.8653204)]
COG0477	COG0845	UTI89_C3654	nanT	Putative sialic acid transporter (Sialic acid permease)	UTI89_C2349	mdtA	Multidrug resistance protein mdtA precursor (Multidrug transporter mdtA)	[TP0840-TP0965 (0.8653204)]
COG0477	COG0845	UTI89_C3332	galP	Galactose-proton symporter (Galactose transporter)	UTI89_C0574	cusB	Cation efflux system protein cusB precursor	[TP0840-TP0965 (0.8653204)]
COG0477	COG0845	UTI89_C0507	fsr	Fosmidomycin resistance protein	UTI89_C4924	hlyD	Hemolysin secretion protein D, plasmid	[TP0840-TP0965 (0.8653204)]
COG0477	COG0845	UTI89_C4466	UTI89_C4466	hypothetical protein	UTI89_C0574	cusB	Cation efflux system protein cusB precursor	[TP0840-TP0965 (0.8653204)]
COG0477	COG0845	UTI89_C2858	hcaT	Probable 3-phenylpropionic acid transporter	UTI89_C4924	hlyD	Hemolysin secretion protein D, plasmid	[TP0840-TP0965 (0.8653204)]
COG0477	COG0845	UTI89_C2910	kgtP	Alpha-ketoglutarate permease	UTI89_C0796	ybhG	UPF0194 membrane protein ybhG precursor	[TP0840-TP0965 (0.8653204)]
COG0477	COG0845	UTI89_C4242	dgoT	D-galactonate transporter	UTI89_C4008	yhiI	Hypothetical protein yhiI precursor	[TP0840-TP0965 (0.8653204)]
COG0477	COG0845	UTI89_C3867	tsgA	hypothetical protein	UTI89_C0574	cusB	Cation efflux system protein cusB precursor	[TP0840-TP0965 (0.8653204)]
COG0477	COG0845	UTI89_C2858	hcaT	Probable 3-phenylpropionic acid transporter	UTI89_C0796	ybhG	UPF0194 membrane protein ybhG precursor	[TP0840-TP0965 (0.8653204)]
COG0477	COG0845	UTI89_C2698	emrY	Multidrug resistance protein Y	UTI89_C4008	yhiI	Hypothetical protein yhiI precursor	[TP0840-TP0965 (0.8653204)]
COG0477	COG0845	UTI89_C2446	setB	YeiO MFS transporter (sugar efflux transporter	UTI89_C0796	ybhG	UPF0194 membrane protein ybhG precursor	[TP0840-TP0965 (0.8653204)]
COG0477	COG0845	UTI89_C3654	nanT	Putative sialic acid transporter (Sialic acid permease)	UTI89_C4008	yhiI	Hypothetical protein yhiI precursor	[TP0840-TP0965 (0.8653204)]
COG0477	COG0845	UTI89_C3558	garP	Probable galactarate transporter (D-galactarate permease)	UTI89_C0574	cusB	Cation efflux system protein cusB precursor	[TP0840-TP0965 (0.8653204)]
COG0477	COG0845	UTI89_C1190	mdtH	hypothetical transport protein YceL	UTI89_C4924	hlyD	Hemolysin secretion protein D, plasmid	[TP0840-TP0965 (0.8653204)]
COG0477	COG0845	UTI89_C1783	ynfM	Inner membrane transport protein ynfM	UTI89_C2349	mdtA	Multidrug resistance protein mdtA precursor (Multidrug transporter mdtA)	[TP0840-TP0965 (0.8653204)]
COG0477	COG0845	UTI89_C2194	shiA	Shikimate transporter	UTI89_C0574	cusB	Cation efflux system protein cusB precursor	[TP0840-TP0965 (0.8653204)]
COG0477	COG0845	UTI89_C1610	UTI89_C1610	probable transporter	UTI89_C4045	mdtE	Multidrug resistance protein mdtE precursor	[TP0840-TP0965 (0.8653204)]
COG0477	COG0845	UTI89_C0845	cmr	Multidrug translocase mdfA (Chloramphenicol resistance pump cmr)	UTI89_C2349	mdtA	Multidrug resistance protein mdtA precursor (Multidrug transporter mdtA)	[TP0840-TP0965 (0.8653204)]
COG0477	COG0845	UTI89_C0972	ycaD	MFS-type transporter protein ycaD	UTI89_C4924	hlyD	Hemolysin secretion protein D, plasmid	[TP0840-TP0965 (0.8653204)]
COG0477	COG0845	UTI89_C4621	UTI89_C4621	putative transmembrane transport protein	UTI89_C0883	macA	Macrolide-specific efflux protein macA precursor	[TP0840-TP0965 (0.8653204)]
COG0477	COG0845	UTI89_C4242	dgoT	D-galactonate transporter	UTI89_C0574	cusB	Cation efflux system protein cusB precursor	[TP0840-TP0965 (0.8653204)]
COG0477	COG0845	UTI89_C1971	ydjK	Hypothetical metabolite transport protein ydjK	UTI89_C4924	hlyD	Hemolysin secretion protein D, plasmid	[TP0840-TP0965 (0.8653204)]
COG0477	COG0845	UTI89_C0593	b0591	Enterobactin exporter entS (Protein p43)	UTI89_C4008	yhiI	Hypothetical protein yhiI precursor	[TP0840-TP0965 (0.8653204)]
COG0477	COG0845	UTI89_C3332	galP	Galactose-proton symporter (Galactose transporter)	UTI89_C2349	mdtA	Multidrug resistance protein mdtA precursor (Multidrug transporter mdtA)	[TP0840-TP0965 (0.8653204)]
COG0477	COG0845	UTI89_C3159	gudP	Probable glucarate transporter (D-glucarate permease)	UTI89_C1563	UTI89_C1563	acriflavine resistance protein A precursor	[TP0840-TP0965 (0.8653204)]
COG0477	COG0845	UTI89_C4467	UTI89_C4467	shikimate transporter	UTI89_C3707	envC	Acriflavine resistance protein E precursor (Protein envC)	[TP0840-TP0965 (0.8653204)]
COG0477	COG0845	UTI89_C0457	ampG	AmpG muropeptide MFS transporter	UTI89_C1563	UTI89_C1563	acriflavine resistance protein A precursor	[TP0840-TP0965 (0.8653204)]
COG0477	COG0845	UTI89_C4087	yhjX	Inner membrane protein yhjX	UTI89_C2349	mdtA	Multidrug resistance protein mdtA precursor (Multidrug transporter mdtA)	[TP0840-TP0965 (0.8653204)]
COG0477	COG0845	UTI89_C2910	kgtP	Alpha-ketoglutarate permease	UTI89_C4008	yhiI	Hypothetical protein yhiI precursor	[TP0840-TP0965 (0.8653204)]
COG0477	COG0845	UTI89_C4242	dgoT	D-galactonate transporter	UTI89_C4924	hlyD	Hemolysin secretion protein D, plasmid	[TP0840-TP0965 (0.8653204)]
COG0477	COG0845	UTI89_C0507	fsr	Fosmidomycin resistance protein	UTI89_C0574	cusB	Cation efflux system protein cusB precursor	[TP0840-TP0965 (0.8653204)]
COG0477	COG0845	UTI89_C1610	UTI89_C1610	probable transporter	UTI89_C0574	cusB	Cation efflux system protein cusB precursor	[TP0840-TP0965 (0.8653204)]
COG0477	COG0845	UTI89_C2179	ybtX	hypothetical protein	UTI89_C4045	mdtE	Multidrug resistance protein mdtE precursor	[TP0840-TP0965 (0.8653204)]
COG0477	COG0845	UTI89_C2698	emrY	Multidrug resistance protein Y	UTI89_C0490	acrA	Acriflavine resistance protein A precursor	[TP0840-TP0965 (0.8653204)]
COG0477	COG0845	UTI89_C2179	ybtX	hypothetical protein	UTI89_C0490	acrA	Acriflavine resistance protein A precursor	[TP0840-TP0965 (0.8653204)]
COG0477	COG0845	UTI89_C0457	ampG	AmpG muropeptide MFS transporter	UTI89_C4924	hlyD	Hemolysin secretion protein D, plasmid	[TP0840-TP0965 (0.8653204)]
COG0477	COG0845	UTI89_C1190	mdtH	hypothetical transport protein YceL	UTI89_C0796	ybhG	UPF0194 membrane protein ybhG precursor	[TP0840-TP0965 (0.8653204)]
COG0477	COG0845	UTI89_C1783	ynfM	Inner membrane transport protein ynfM	UTI89_C4008	yhiI	Hypothetical protein yhiI precursor	[TP0840-TP0965 (0.8653204)]
COG0477	COG0845	UTI89_C1965	ydjE	Inner membrane metabolite transport protein ydjE	UTI89_C4008	yhiI	Hypothetical protein yhiI precursor	[TP0840-TP0965 (0.8653204)]
COG0477	COG0845	UTI89_C3989	yhhS	hypothetical protein YhhS	UTI89_C2349	mdtA	Multidrug resistance protein mdtA precursor (Multidrug transporter mdtA)	[TP0840-TP0965 (0.8653204)]
COG0477	COG0845	UTI89_C1851	ydhC	Inner membrane transport protein ydhC	UTI89_C0490	acrA	Acriflavine resistance protein A precursor	[TP0840-TP0965 (0.8653204)]
COG0477	COG0845	UTI89_C2194	shiA	Shikimate transporter	UTI89_C4045	mdtE	Multidrug resistance protein mdtE precursor	[TP0840-TP0965 (0.8653204)]
COG0477	COG0845	UTI89_C2698	emrY	Multidrug resistance protein Y	UTI89_C4924	hlyD	Hemolysin secretion protein D, plasmid	[TP0840-TP0965 (0.8653204)]
COG0477	COG0845	UTI89_C4229	emrD	Multidrug resistance protein D	UTI89_C0490	acrA	Acriflavine resistance protein A precursor	[TP0840-TP0965 (0.8653204)]
COG0477	COG0845	UTI89_C2194	shiA	Shikimate transporter	UTI89_C0490	acrA	Acriflavine resistance protein A precursor	[TP0840-TP0965 (0.8653204)]
COG0477	COG0845	UTI89_C1883	ydiN	Inner membrane transport protein ydiN	UTI89_C1563	UTI89_C1563	acriflavine resistance protein A precursor	[TP0840-TP0965 (0.8653204)]
COG0477	COG0845	UTI89_C0848	ybjJ	putative DEOR-type transcriptional regulator	UTI89_C3707	envC	Acriflavine resistance protein E precursor (Protein envC)	[TP0840-TP0965 (0.8653204)]
COG0477	COG0845	UTI89_C3239	ygeD	Inner membrane protein ygeD	UTI89_C0796	ybhG	UPF0194 membrane protein ybhG precursor	[TP0840-TP0965 (0.8653204)]
COG0477	COG0845	UTI89_C0457	ampG	AmpG muropeptide MFS transporter	UTI89_C4008	yhiI	Hypothetical protein yhiI precursor	[TP0840-TP0965 (0.8653204)]
COG0477	COG0845	UTI89_C4263	mdtL	hypothetical transport protein YidY	UTI89_C0574	cusB	Cation efflux system protein cusB precursor	[TP0840-TP0965 (0.8653204)]
COG0477	COG0845	UTI89_C2179	ybtX	hypothetical protein	UTI89_C0883	macA	Macrolide-specific efflux protein macA precursor	[TP0840-TP0965 (0.8653204)]
COG0477	COG0845	UTI89_C0051	yaaU	Hypothetical metabolite transport protein yaaU	UTI89_C0490	acrA	Acriflavine resistance protein A precursor	[TP0840-TP0965 (0.8653204)]
COG0477	COG0845	UTI89_C4705	proP	Proline/betaine transporter (Proline porter II) (PPII)	UTI89_C4924	hlyD	Hemolysin secretion protein D, plasmid	[TP0840-TP0965 (0.8653204)]
COG0477	COG0845	UTI89_C4467	UTI89_C4467	shikimate transporter	UTI89_C0883	macA	Macrolide-specific efflux protein macA precursor	[TP0840-TP0965 (0.8653204)]
COG0477	COG0845	UTI89_C4087	yhjX	Inner membrane protein yhjX	UTI89_C0883	macA	Macrolide-specific efflux protein macA precursor	[TP0840-TP0965 (0.8653204)]
COG0477	COG0845	UTI89_C0370	lacY	Lactose permease (Lactose-proton symport)	UTI89_C2349	mdtA	Multidrug resistance protein mdtA precursor (Multidrug transporter mdtA)	[TP0840-TP0965 (0.8653204)]
COG0477	COG0845	UTI89_C0457	ampG	AmpG muropeptide MFS transporter	UTI89_C0574	cusB	Cation efflux system protein cusB precursor	[TP0840-TP0965 (0.8653204)]
COG0477	COG0845	UTI89_C3654	nanT	Putative sialic acid transporter (Sialic acid permease)	UTI89_C0574	cusB	Cation efflux system protein cusB precursor	[TP0840-TP0965 (0.8653204)]
COG0477	COG0845	UTI89_C2446	setB	YeiO MFS transporter (sugar efflux transporter	UTI89_C1563	UTI89_C1563	acriflavine resistance protein A precursor	[TP0840-TP0965 (0.8653204)]
COG0477	COG0845	UTI89_C4242	dgoT	D-galactonate transporter	UTI89_C0796	ybhG	UPF0194 membrane protein ybhG precursor	[TP0840-TP0965 (0.8653204)]
COG0477	COG0845	UTI89_C3867	tsgA	hypothetical protein	UTI89_C1563	UTI89_C1563	acriflavine resistance protein A precursor	[TP0840-TP0965 (0.8653204)]
COG0477	COG0845	UTI89_C0845	cmr	Multidrug translocase mdfA (Chloramphenicol resistance pump cmr)	UTI89_C4008	yhiI	Hypothetical protein yhiI precursor	[TP0840-TP0965 (0.8653204)]
COG0477	COG0845	UTI89_C4309	yieO	Inner membrane transport protein yieO	UTI89_C4008	yhiI	Hypothetical protein yhiI precursor	[TP0840-TP0965 (0.8653204)]
COG0477	COG0845	UTI89_C4806	UTI89_C4806	putative hexuronate transporter	UTI89_C0883	macA	Macrolide-specific efflux protein macA precursor	[TP0840-TP0965 (0.8653204)]
COG0305	COG2812	UTI89_C2672	UTI89_C2672	bacteriophage Nil2 gene P DnaB analogue	UTI89_C0497	dnaX	DNA polymerase III tau subunit (EC 2.7.7.7) [Contains: DNA polymerase III subunit gamma]	[TP0058-TP1005 (0.7130585)]
COG0305	COG2812	UTI89_C4625	dnaB	Replicative DNA helicase (EC 3.6.1.-)	UTI89_C0497	dnaX	DNA polymerase III tau subunit (EC 2.7.7.7) [Contains: DNA polymerase III subunit gamma]	[TP0058-TP1005 (0.7130585)]
COG0188	COG0526	UTI89_C2512	gyrA	DNA gyrase subunit A (EC 5.99.1.3)	UTI89_C4335	trxA	Thioredoxin 1 (TRX1) (TRX)	[TP0005-TP0100 (0.7885434)]
COG0188	COG0526	UTI89_C2512	gyrA	DNA gyrase subunit A (EC 5.99.1.3)	UTI89_C2473	dsbE	Thiol:disulfide interchange protein dsbE (Cytochrome c biogenesis protein ccmG)	[TP0005-TP0100 (0.7885434)]
COG0188	COG0526	UTI89_C2512	gyrA	DNA gyrase subunit A (EC 5.99.1.3)	UTI89_C3474	UTI89_C3474	putative disulfide isomerase	[TP0005-TP0100 (0.7885434)]
COG0188	COG0526	UTI89_C3446	parC	DNA topoisomerase 4 subunit A (EC 5.99.1.-) (Topoisomerase IV subunit A)	UTI89_C2905	trxC	Thioredoxin 2 (EC 1.8.1.8) (Protein-disulfide reductase) (Disulfide reductase) (Trx2)	[TP0005-TP0100 (0.7885434)]
COG0188	COG0526	UTI89_C3446	parC	DNA topoisomerase 4 subunit A (EC 5.99.1.-) (Topoisomerase IV subunit A)	UTI89_C4447	dsbA	Thiol:disulfide interchange protein dsbA precursor	[TP0005-TP0100 (0.7885434)]
COG0188	COG0526	UTI89_C2512	gyrA	DNA gyrase subunit A (EC 5.99.1.3)	UTI89_C2905	trxC	Thioredoxin 2 (EC 1.8.1.8) (Protein-disulfide reductase) (Disulfide reductase) (Trx2)	[TP0005-TP0100 (0.7885434)]
COG0188	COG0526	UTI89_C3446	parC	DNA topoisomerase 4 subunit A (EC 5.99.1.-) (Topoisomerase IV subunit A)	UTI89_C3474	UTI89_C3474	putative disulfide isomerase	[TP0005-TP0100 (0.7885434)]
COG0188	COG0526	UTI89_C3446	parC	DNA topoisomerase 4 subunit A (EC 5.99.1.-) (Topoisomerase IV subunit A)	UTI89_C4335	trxA	Thioredoxin 1 (TRX1) (TRX)	[TP0005-TP0100 (0.7885434)]
COG0188	COG0526	UTI89_C2512	gyrA	DNA gyrase subunit A (EC 5.99.1.3)	UTI89_C4447	dsbA	Thiol:disulfide interchange protein dsbA precursor	[TP0005-TP0100 (0.7885434)]
COG0188	COG0526	UTI89_C3446	parC	DNA topoisomerase 4 subunit A (EC 5.99.1.-) (Topoisomerase IV subunit A)	UTI89_C2473	dsbE	Thiol:disulfide interchange protein dsbE (Cytochrome c biogenesis protein ccmG)	[TP0005-TP0100 (0.7885434)]
COG0526	COG0771	UTI89_C2473	dsbE	Thiol:disulfide interchange protein dsbE (Cytochrome c biogenesis protein ccmG)	UTI89_C0097	murD	UDP-N-acetylmuramoylalanine--D-glutamate ligase (EC 6.3.2.9) (UDP-N- acetylmuramoyl-L-alanyl-D-glutamate synthetase) (D-glutamic acid- adding enzyme)	[TP0100-TP0903 (0.59509045)]
COG0526	COG0771	UTI89_C3474	UTI89_C3474	putative disulfide isomerase	UTI89_C0097	murD	UDP-N-acetylmuramoylalanine--D-glutamate ligase (EC 6.3.2.9) (UDP-N- acetylmuramoyl-L-alanyl-D-glutamate synthetase) (D-glutamic acid- adding enzyme)	[TP0100-TP0903 (0.59509045)]
COG0526	COG0771	UTI89_C2905	trxC	Thioredoxin 2 (EC 1.8.1.8) (Protein-disulfide reductase) (Disulfide reductase) (Trx2)	UTI89_C0097	murD	UDP-N-acetylmuramoylalanine--D-glutamate ligase (EC 6.3.2.9) (UDP-N- acetylmuramoyl-L-alanyl-D-glutamate synthetase) (D-glutamic acid- adding enzyme)	[TP0100-TP0903 (0.59509045)]
COG0526	COG0771	UTI89_C4447	dsbA	Thiol:disulfide interchange protein dsbA precursor	UTI89_C0097	murD	UDP-N-acetylmuramoylalanine--D-glutamate ligase (EC 6.3.2.9) (UDP-N- acetylmuramoyl-L-alanyl-D-glutamate synthetase) (D-glutamic acid- adding enzyme)	[TP0100-TP0903 (0.59509045)]
COG0526	COG0771	UTI89_C4335	trxA	Thioredoxin 1 (TRX1) (TRX)	UTI89_C0097	murD	UDP-N-acetylmuramoylalanine--D-glutamate ligase (EC 6.3.2.9) (UDP-N- acetylmuramoyl-L-alanyl-D-glutamate synthetase) (D-glutamic acid- adding enzyme)	[TP0100-TP0903 (0.59509045)]
COG1283	COG1286	UTI89_C4580	yjbB	Hypothetical protein yjbB	UTI89_C2597	cvpA	Colicin V production protein (Protein dedE) (Pur regulon 18 kDa protein)	[TP0771-TP0522 (0.80866665)]
COG0143	COG0845	UTI89_C2388	metG	Methionyl-tRNA synthetase (EC 6.1.1.10) (Methionine--tRNA ligase) (MetRS)	UTI89_C0883	macA	Macrolide-specific efflux protein macA precursor	[TP0798-TP0965 (0.7246752)]
COG0143	COG0845	UTI89_C2388	metG	Methionyl-tRNA synthetase (EC 6.1.1.10) (Methionine--tRNA ligase) (MetRS)	UTI89_C4924	hlyD	Hemolysin secretion protein D, plasmid	[TP0798-TP0965 (0.7246752)]
COG0143	COG0845	UTI89_C2388	metG	Methionyl-tRNA synthetase (EC 6.1.1.10) (Methionine--tRNA ligase) (MetRS)	UTI89_C0796	ybhG	UPF0194 membrane protein ybhG precursor	[TP0798-TP0965 (0.7246752)]
COG0143	COG0845	UTI89_C2388	metG	Methionyl-tRNA synthetase (EC 6.1.1.10) (Methionine--tRNA ligase) (MetRS)	UTI89_C4008	yhiI	Hypothetical protein yhiI precursor	[TP0798-TP0965 (0.7246752)]
COG0143	COG0845	UTI89_C2388	metG	Methionyl-tRNA synthetase (EC 6.1.1.10) (Methionine--tRNA ligase) (MetRS)	UTI89_C3707	envC	Acriflavine resistance protein E precursor (Protein envC)	[TP0798-TP0965 (0.7246752)]
COG0143	COG0845	UTI89_C2388	metG	Methionyl-tRNA synthetase (EC 6.1.1.10) (Methionine--tRNA ligase) (MetRS)	UTI89_C4045	mdtE	Multidrug resistance protein mdtE precursor	[TP0798-TP0965 (0.7246752)]
COG0143	COG0845	UTI89_C2388	metG	Methionyl-tRNA synthetase (EC 6.1.1.10) (Methionine--tRNA ligase) (MetRS)	UTI89_C0574	cusB	Cation efflux system protein cusB precursor	[TP0798-TP0965 (0.7246752)]
COG0143	COG0845	UTI89_C2388	metG	Methionyl-tRNA synthetase (EC 6.1.1.10) (Methionine--tRNA ligase) (MetRS)	UTI89_C2349	mdtA	Multidrug resistance protein mdtA precursor (Multidrug transporter mdtA)	[TP0798-TP0965 (0.7246752)]
COG0143	COG0845	UTI89_C2388	metG	Methionyl-tRNA synthetase (EC 6.1.1.10) (Methionine--tRNA ligase) (MetRS)	UTI89_C1563	UTI89_C1563	acriflavine resistance protein A precursor	[TP0798-TP0965 (0.7246752)]
COG0143	COG0845	UTI89_C2388	metG	Methionyl-tRNA synthetase (EC 6.1.1.10) (Methionine--tRNA ligase) (MetRS)	UTI89_C0490	acrA	Acriflavine resistance protein A precursor	[TP0798-TP0965 (0.7246752)]
COG1536	COG1868	UTI89_C2139	fliG	Flagellar motor switch protein fliG	UTI89_C2145	fliM	Flagellar motor switch protein fliM	[TP0026-TP0721 (0.9539454)]
COG0301	COG2080	UTI89_C0446	thiI	Thiamine biosynthesis protein thiI	UTI89_C3253	xdhC	Xanthine dehydrogenase iron-sulfur-binding subunit	[TP0559-TP0080 (0.5968554)]
COG0504	COG1475	UTI89_C3149	pyrG	CTP synthase (EC 6.3.4.2) (UTP--ammonia ligase) (CTP synthetase)	UTI89_C0604	ybdM	Hypothetical protein ybdM	[TP0305-TP0271 (0.70252794)]
COG0504	COG1475	UTI89_C3149	pyrG	CTP synthase (EC 6.3.4.2) (UTP--ammonia ligase) (CTP synthetase)	UTI89_C2237	ibrB	hypothetical protein YbdM	[TP0305-TP0271 (0.70252794)]
COG0457	COG3391	UTI89_C0568	nfrA	Bacteriophage N4 adsorption protein A precursor	UTI89_C1671	yncE	Hypothetical protein yncE precursor	[TP0095-TP0421 (0.8119976)]
COG0457	COG3391	UTI89_C4062	b3530	Cellulose synthase operon protein C	UTI89_C1671	yncE	Hypothetical protein yncE precursor	[TP0095-TP0421 (0.8119976)]
COG0250	COG0772	UTI89_C4427	rfaH	Transcriptional activator rfaH	UTI89_C0098	ftsW	Cell division protein ftsW	[TP0236-TP0387 (0.7470728)]
COG0250	COG0772	UTI89_C3839	nusG	Transcription antitermination protein nusG	UTI89_C0636	mrdB	Rod shape-determining protein rodA	[TP0236-TP0387 (0.7470728)]
COG0250	COG0772	UTI89_C3839	nusG	Transcription antitermination protein nusG	UTI89_C0098	ftsW	Cell division protein ftsW	[TP0236-TP0387 (0.7470728)]
COG0250	COG0772	UTI89_C4427	rfaH	Transcriptional activator rfaH	UTI89_C0636	mrdB	Rod shape-determining protein rodA	[TP0236-TP0387 (0.7470728)]
COG0227	COG0740	UTI89_C4181	rpmB	50S ribosomal subunit protein L28	UTI89_C0465	clpP	ATP-dependent Clp protease proteolytic subunit (EC 3.4.21.92) (Endopeptidase Clp) (Caseinolytic protease) (Protease Ti) (Heat shock protein F21.5)	[TP0362-TP0507 (0.75048)]
COG0457	COG0457	UTI89_C4062	b3530	Cellulose synthase operon protein C	UTI89_C0568	nfrA	Bacteriophage N4 adsorption protein A precursor	[TP0067-TP0095 (0.6515529)]
COG0457	COG0457	UTI89_C0568	nfrA	Bacteriophage N4 adsorption protein A precursor	UTI89_C4062	b3530	Cellulose synthase operon protein C	[TP0067-TP0095 (0.6515529)]
COG0457	COG0457	UTI89_C0568	nfrA	Bacteriophage N4 adsorption protein A precursor	UTI89_C0568	nfrA	Bacteriophage N4 adsorption protein A precursor	[TP0067-TP0095 (0.6515529)]
COG0457	COG0457	UTI89_C4062	b3530	Cellulose synthase operon protein C	UTI89_C4062	b3530	Cellulose synthase operon protein C	[TP0067-TP0095 (0.6515529)]
COG0445	COG3839	UTI89_C4296	gidA	tRNA uridine 5-carboxymethylaminomethyl modification enzyme gidA (Glucose-inhibited division protein A)	UTI89_C1589	ycjV	Hypothetical ABC transporter ATP-binding protein ycjV	[TP0044-TP0804 (0.81002605)]
COG0445	COG3839	UTI89_C4296	gidA	tRNA uridine 5-carboxymethylaminomethyl modification enzyme gidA (Glucose-inhibited division protein A)	UTI89_C4605	malK	Maltose/maltodextrin import ATP-binding protein malK (EC 3.6.3.19)	[TP0044-TP0804 (0.81002605)]
COG0445	COG3839	UTI89_C4296	gidA	tRNA uridine 5-carboxymethylaminomethyl modification enzyme gidA (Glucose-inhibited division protein A)	UTI89_C3957	ugpC	sn-glycerol-3-phosphate transport ATP-binding protein ugpC	[TP0044-TP0804 (0.81002605)]
COG0103	COG0211	UTI89_C3660	rpsI	30S ribosomal subunit protein S9	UTI89_C3618	rpmA	50S ribosomal subunit protein L27	[TP1024-TP0743 (0.87139803)]
COG0457	COG0803	UTI89_C0568	nfrA	Bacteriophage N4 adsorption protein A precursor	UTI89_C1339	sitA	putative iron transport protein,	[TP0469-TP0034 (0.86910707)]
COG0457	COG0803	UTI89_C4062	b3530	Cellulose synthase operon protein C	UTI89_C1339	sitA	putative iron transport protein,	[TP0469-TP0034 (0.86910707)]
COG0472	COG1512	UTI89_C4340	wecA	Undecaprenyl-phosphate alpha-N-acetylglucosaminyl 1-phosphate transferase (EC 2.7.8.-) (UDP-GlcNAc:undecaprenyl-phosphate GlcNAc-1- phosphate transferase)	UTI89_C3143	UTI89_C3143	hypothetical protein	[TP0345-TP0561 (0.53951585)]
COG0472	COG1512	UTI89_C0096	mraY	Phospho-N-acetylmuramoyl-pentapeptide-transferase (EC 2.7.8.13) (UDP- MurNAc-pentapeptide phosphotransferase)	UTI89_C3147	UTI89_C3147	hypothetical protein	[TP0345-TP0561 (0.53951585)]
COG0472	COG1512	UTI89_C4340	wecA	Undecaprenyl-phosphate alpha-N-acetylglucosaminyl 1-phosphate transferase (EC 2.7.8.-) (UDP-GlcNAc:undecaprenyl-phosphate GlcNAc-1- phosphate transferase)	UTI89_C3147	UTI89_C3147	hypothetical protein	[TP0345-TP0561 (0.53951585)]
COG0472	COG1512	UTI89_C0096	mraY	Phospho-N-acetylmuramoyl-pentapeptide-transferase (EC 2.7.8.13) (UDP- MurNAc-pentapeptide phosphotransferase)	UTI89_C3145	UTI89_C3145	hypothetical protein	[TP0345-TP0561 (0.53951585)]
COG0472	COG1512	UTI89_C0096	mraY	Phospho-N-acetylmuramoyl-pentapeptide-transferase (EC 2.7.8.13) (UDP- MurNAc-pentapeptide phosphotransferase)	UTI89_C3143	UTI89_C3143	hypothetical protein	[TP0345-TP0561 (0.53951585)]
COG0472	COG1512	UTI89_C4340	wecA	Undecaprenyl-phosphate alpha-N-acetylglucosaminyl 1-phosphate transferase (EC 2.7.8.-) (UDP-GlcNAc:undecaprenyl-phosphate GlcNAc-1- phosphate transferase)	UTI89_C3145	UTI89_C3145	hypothetical protein	[TP0345-TP0561 (0.53951585)]
COG0530	COG0741	UTI89_C3632	yrbG	Inner membrane protein yrbG	UTI89_C3354	mltC	Membrane-bound lytic murein transglycosylase C precursor (EC 3.2.1.-) (Murein hydrolase C)	[TP1034-TP0043 (0.7823198)]
COG0530	COG0741	UTI89_C3632	yrbG	Inner membrane protein yrbG	UTI89_C5165	slt	Soluble lytic murein transglycosylase precursor (EC 3.2.1.-) (Slt70) (Exomuramidase)	[TP1034-TP0043 (0.7823198)]
COG0530	COG0741	UTI89_C3632	yrbG	Inner membrane protein yrbG	UTI89_C0230	mltD	Membrane-bound lytic murein transglycosylase D precursor (EC 3.2.1.-) (Murein hydrolase D) (Regulatory protein dniR)	[TP1034-TP0043 (0.7823198)]
COG0530	COG0741	UTI89_C3632	yrbG	Inner membrane protein yrbG	UTI89_C1380	mltE	Membrane-bound lytic murein transglycosylase E (EC 3.2.1.-) (Murein hydrolase E)	[TP1034-TP0043 (0.7823198)]
COG1285	COG1684	UTI89_C4039	yhiD	Hypothetical protein yhiD	UTI89_C2150	fliR	Flagellar biosynthetic protein fliR	[TP0774-TP0716 (0.78400123)]
COG0621	COG2812	UTI89_C0659	yleA	Hypothetical UPF0004 protein yleA	UTI89_C0497	dnaX	DNA polymerase III tau subunit (EC 2.7.7.7) [Contains: DNA polymerase III subunit gamma]	[TP0754-TP1005 (0.5550382)]
COG0621	COG2812	UTI89_C0838	yliG	Hypothetical UPF0004 protein yliG	UTI89_C0497	dnaX	DNA polymerase III tau subunit (EC 2.7.7.7) [Contains: DNA polymerase III subunit gamma]	[TP0754-TP1005 (0.5550382)]
COG0739	COG1418	UTI89_C3112	nlpD	Lipoprotein nlpD precursor	UTI89_C2163	yedJ	Hypothetical protein yedJ	[TP0702-TP1018 (0.7620277)]
COG0739	COG1418	UTI89_C3250	ygeR	Hypothetical lipoprotein ygeR precursor	UTI89_C2163	yedJ	Hypothetical protein yedJ	[TP0702-TP1018 (0.7620277)]
COG0739	COG1418	UTI89_C2060	yebA	Hypothetical metalloprotease yebA precursor (EC 3.4.24.-) (ORFU)	UTI89_C2163	yedJ	Hypothetical protein yedJ	[TP0702-TP1018 (0.7620277)]
COG0739	COG1344	UTI89_C3250	ygeR	Hypothetical lipoprotein ygeR precursor	UTI89_C2124	fliC	flagellin	[TP0702-TP0870 (0.64395046)]
COG0739	COG1344	UTI89_C2060	yebA	Hypothetical metalloprotease yebA precursor (EC 3.4.24.-) (ORFU)	UTI89_C1208	flgL	Flagellar hook-associated protein 3 (HAP3) (Hook-filament junction protein)	[TP0702-TP0870 (0.64395046)]
COG0739	COG1344	UTI89_C3112	nlpD	Lipoprotein nlpD precursor	UTI89_C2124	fliC	flagellin	[TP0702-TP0870 (0.64395046)]
COG0739	COG1344	UTI89_C3250	ygeR	Hypothetical lipoprotein ygeR precursor	UTI89_C1208	flgL	Flagellar hook-associated protein 3 (HAP3) (Hook-filament junction protein)	[TP0702-TP0870 (0.64395046)]
COG0739	COG1344	UTI89_C3112	nlpD	Lipoprotein nlpD precursor	UTI89_C1208	flgL	Flagellar hook-associated protein 3 (HAP3) (Hook-filament junction protein)	[TP0702-TP0870 (0.64395046)]
COG0739	COG1344	UTI89_C2060	yebA	Hypothetical metalloprotease yebA precursor (EC 3.4.24.-) (ORFU)	UTI89_C2124	fliC	flagellin	[TP0702-TP0870 (0.64395046)]
COG0442	COG4591	UTI89_C0210	proS	Prolyl-tRNA synthetase (EC 6.1.1.15) (Proline--tRNA ligase) (ProRS) (Global RNA synthesis factor)	UTI89_C1246	lolE	Lipoprotein-releasing system transmembrane protein lolE	[TP0160-TP0582 (0.74148)]
COG0442	COG4591	UTI89_C0210	proS	Prolyl-tRNA synthetase (EC 6.1.1.15) (Proline--tRNA ligase) (ProRS) (Global RNA synthesis factor)	UTI89_C1244	lolC	Lipoprotein-releasing system transmembrane protein lolC	[TP0160-TP0582 (0.74148)]
COG0693	COG0761	UTI89_C2166	hchA	heat shock protein (Hsp) 31, subunit of Hsp31	UTI89_C0031	ispH	4-hydroxy-3-methylbut-2-enyl diphosphate reductase (EC 1.17.1.2)	[TP0445-TP0547 (0.53976095)]
COG0693	COG0761	UTI89_C0447	thiJ	4-methyl-5(B-hydroxyethyl)-thiazole	UTI89_C0031	ispH	4-hydroxy-3-methylbut-2-enyl diphosphate reductase (EC 1.17.1.2)	[TP0445-TP0547 (0.53976095)]
COG0693	COG0761	UTI89_C3580	yhbO	hypothetical protein	UTI89_C0031	ispH	4-hydroxy-3-methylbut-2-enyl diphosphate reductase (EC 1.17.1.2)	[TP0445-TP0547 (0.53976095)]
COG1536	COG4786	UTI89_C2139	fliG	Flagellar motor switch protein fliG	UTI89_C1203	flgG	Flagellar basal-body rod protein flgG (Distal rod protein)	[TP0026-TP0961 (0.8107165)]
COG0223	COG0664	UTI89_C3732	fmt	Methionyl-tRNA formyltransferase (EC 2.1.2.9)	UTI89_C2437	nsr	regulatory protein YeiL	[TP0756-TP0995 (0.69102824)]
COG0223	COG0664	UTI89_C3732	fmt	Methionyl-tRNA formyltransferase (EC 2.1.2.9)	UTI89_C1605	fnr	Fumarate and nitrate reduction regulatory protein	[TP0756-TP0995 (0.69102824)]
COG0223	COG0664	UTI89_C3732	fmt	Methionyl-tRNA formyltransferase (EC 2.1.2.9)	UTI89_C3860	crp	Catabolite gene activator (cAMP receptor protein) (cAMP-regulatory protein)	[TP0756-TP0995 (0.69102824)]
COG0697	COG0716	UTI89_C4391	yigM	Hypothetical membrane protein yigM	UTI89_C3280	fldB	Flavodoxin-2	[TP0986-TP0925 (0.8288174)]
COG0697	COG0716	UTI89_C4533	yijE	Inner membrane transport protein yijE	UTI89_C0689	fldA	Flavodoxin-1	[TP0986-TP0925 (0.8288174)]
COG0697	COG0716	UTI89_C1688	yddG	Inner membrane protein yddG	UTI89_C0689	fldA	Flavodoxin-1	[TP0986-TP0925 (0.8288174)]
COG0697	COG0716	UTI89_C1758	eamA	Probable amino acid metabolite efflux pump	UTI89_C3160	yqcA	Hypothetical protein yqcA	[TP0986-TP0925 (0.8288174)]
COG0697	COG0716	UTI89_C2541	yfbJ	UPF0188 membrane protein yfbJ	UTI89_C0689	fldA	Flavodoxin-1	[TP0986-TP0925 (0.8288174)]
COG0697	COG0716	UTI89_C4214	yicL	Inner membrane transport protein yicL	UTI89_C0689	fldA	Flavodoxin-1	[TP0986-TP0925 (0.8288174)]
COG0697	COG0716	UTI89_C1688	yddG	Inner membrane protein yddG	UTI89_C4297	mioC	flavoprotein involved in biotin synthesis	[TP0986-TP0925 (0.8288174)]
COG0697	COG0716	UTI89_C4819	ytfF	Inner membrane protein ytfF	UTI89_C0689	fldA	Flavodoxin-1	[TP0986-TP0925 (0.8288174)]
COG0697	COG0716	UTI89_C4490	rhaT	L-rhamnose-proton symporter (L-rhamnose-H(+) transport protein)	UTI89_C3280	fldB	Flavodoxin-2	[TP0986-TP0925 (0.8288174)]
COG0697	COG0716	UTI89_C4391	yigM	Hypothetical membrane protein yigM	UTI89_C4297	mioC	flavoprotein involved in biotin synthesis	[TP0986-TP0925 (0.8288174)]
COG0697	COG0716	UTI89_C2160	yedA	Inner membrane transport protein yedA	UTI89_C4297	mioC	flavoprotein involved in biotin synthesis	[TP0986-TP0925 (0.8288174)]
COG0697	COG0716	UTI89_C3617	yhbE	Inner membrane transport protein yhbE	UTI89_C4297	mioC	flavoprotein involved in biotin synthesis	[TP0986-TP0925 (0.8288174)]
COG0697	COG0716	UTI89_C1688	yddG	Inner membrane protein yddG	UTI89_C3280	fldB	Flavodoxin-2	[TP0986-TP0925 (0.8288174)]
COG0697	COG0716	UTI89_C1688	yddG	Inner membrane protein yddG	UTI89_C3160	yqcA	Hypothetical protein yqcA	[TP0986-TP0925 (0.8288174)]
COG0697	COG0716	UTI89_C2540	yfbW	Inner membrane protein yfbW	UTI89_C3280	fldB	Flavodoxin-2	[TP0986-TP0925 (0.8288174)]
COG0697	COG0716	UTI89_C4819	ytfF	Inner membrane protein ytfF	UTI89_C4297	mioC	flavoprotein involved in biotin synthesis	[TP0986-TP0925 (0.8288174)]
COG0697	COG0716	UTI89_C2541	yfbJ	UPF0188 membrane protein yfbJ	UTI89_C4297	mioC	flavoprotein involved in biotin synthesis	[TP0986-TP0925 (0.8288174)]
COG0697	COG0716	UTI89_C4819	ytfF	Inner membrane protein ytfF	UTI89_C3280	fldB	Flavodoxin-2	[TP0986-TP0925 (0.8288174)]
COG0697	COG0716	UTI89_C2160	yedA	Inner membrane transport protein yedA	UTI89_C3160	yqcA	Hypothetical protein yqcA	[TP0986-TP0925 (0.8288174)]
COG0697	COG0716	UTI89_C4819	ytfF	Inner membrane protein ytfF	UTI89_C3160	yqcA	Hypothetical protein yqcA	[TP0986-TP0925 (0.8288174)]
COG0697	COG0716	UTI89_C4490	rhaT	L-rhamnose-proton symporter (L-rhamnose-H(+) transport protein)	UTI89_C0689	fldA	Flavodoxin-1	[TP0986-TP0925 (0.8288174)]
COG0697	COG0716	UTI89_C2540	yfbW	Inner membrane protein yfbW	UTI89_C0689	fldA	Flavodoxin-1	[TP0986-TP0925 (0.8288174)]
COG0697	COG0716	UTI89_C2541	yfbJ	UPF0188 membrane protein yfbJ	UTI89_C3280	fldB	Flavodoxin-2	[TP0986-TP0925 (0.8288174)]
COG0697	COG0716	UTI89_C4533	yijE	Inner membrane transport protein yijE	UTI89_C4297	mioC	flavoprotein involved in biotin synthesis	[TP0986-TP0925 (0.8288174)]
COG0697	COG0716	UTI89_C1758	eamA	Probable amino acid metabolite efflux pump	UTI89_C4297	mioC	flavoprotein involved in biotin synthesis	[TP0986-TP0925 (0.8288174)]
COG0697	COG0716	UTI89_C4490	rhaT	L-rhamnose-proton symporter (L-rhamnose-H(+) transport protein)	UTI89_C3160	yqcA	Hypothetical protein yqcA	[TP0986-TP0925 (0.8288174)]
COG0697	COG0716	UTI89_C3617	yhbE	Inner membrane transport protein yhbE	UTI89_C3160	yqcA	Hypothetical protein yqcA	[TP0986-TP0925 (0.8288174)]
COG0697	COG0716	UTI89_C2160	yedA	Inner membrane transport protein yedA	UTI89_C0689	fldA	Flavodoxin-1	[TP0986-TP0925 (0.8288174)]
COG0697	COG0716	UTI89_C4214	yicL	Inner membrane transport protein yicL	UTI89_C3160	yqcA	Hypothetical protein yqcA	[TP0986-TP0925 (0.8288174)]
COG0697	COG0716	UTI89_C4214	yicL	Inner membrane transport protein yicL	UTI89_C4297	mioC	flavoprotein involved in biotin synthesis	[TP0986-TP0925 (0.8288174)]
COG0697	COG0716	UTI89_C2160	yedA	Inner membrane transport protein yedA	UTI89_C3280	fldB	Flavodoxin-2	[TP0986-TP0925 (0.8288174)]
COG0697	COG0716	UTI89_C2540	yfbW	Inner membrane protein yfbW	UTI89_C4297	mioC	flavoprotein involved in biotin synthesis	[TP0986-TP0925 (0.8288174)]
COG0697	COG0716	UTI89_C2541	yfbJ	UPF0188 membrane protein yfbJ	UTI89_C3160	yqcA	Hypothetical protein yqcA	[TP0986-TP0925 (0.8288174)]
COG0697	COG0716	UTI89_C4490	rhaT	L-rhamnose-proton symporter (L-rhamnose-H(+) transport protein)	UTI89_C4297	mioC	flavoprotein involved in biotin synthesis	[TP0986-TP0925 (0.8288174)]
COG0697	COG0716	UTI89_C4533	yijE	Inner membrane transport protein yijE	UTI89_C3280	fldB	Flavodoxin-2	[TP0986-TP0925 (0.8288174)]
COG0697	COG0716	UTI89_C3617	yhbE	Inner membrane transport protein yhbE	UTI89_C3280	fldB	Flavodoxin-2	[TP0986-TP0925 (0.8288174)]
COG0697	COG0716	UTI89_C2540	yfbW	Inner membrane protein yfbW	UTI89_C3160	yqcA	Hypothetical protein yqcA	[TP0986-TP0925 (0.8288174)]
COG0697	COG0716	UTI89_C4533	yijE	Inner membrane transport protein yijE	UTI89_C3160	yqcA	Hypothetical protein yqcA	[TP0986-TP0925 (0.8288174)]
COG0697	COG0716	UTI89_C4391	yigM	Hypothetical membrane protein yigM	UTI89_C0689	fldA	Flavodoxin-1	[TP0986-TP0925 (0.8288174)]
COG0697	COG0716	UTI89_C4391	yigM	Hypothetical membrane protein yigM	UTI89_C3160	yqcA	Hypothetical protein yqcA	[TP0986-TP0925 (0.8288174)]
COG0697	COG0716	UTI89_C1758	eamA	Probable amino acid metabolite efflux pump	UTI89_C0689	fldA	Flavodoxin-1	[TP0986-TP0925 (0.8288174)]
COG0697	COG0716	UTI89_C1758	eamA	Probable amino acid metabolite efflux pump	UTI89_C3280	fldB	Flavodoxin-2	[TP0986-TP0925 (0.8288174)]
COG0697	COG0716	UTI89_C4214	yicL	Inner membrane transport protein yicL	UTI89_C3280	fldB	Flavodoxin-2	[TP0986-TP0925 (0.8288174)]
COG0697	COG0716	UTI89_C3617	yhbE	Inner membrane transport protein yhbE	UTI89_C0689	fldA	Flavodoxin-1	[TP0986-TP0925 (0.8288174)]
COG0465	COG4591	UTI89_C3610	hflB	Cell division protein ftsH (EC 3.4.24.-)	UTI89_C1246	lolE	Lipoprotein-releasing system transmembrane protein lolE	[TP0765-TP0582 (0.6598422)]
COG0465	COG4591	UTI89_C3610	hflB	Cell division protein ftsH (EC 3.4.24.-)	UTI89_C1244	lolC	Lipoprotein-releasing system transmembrane protein lolC	[TP0765-TP0582 (0.6598422)]
COG0773	COG0817	UTI89_C0100	murC	UDP-N-acetylmuramate--L-alanine ligase (EC 6.3.2.8) (UDP-N- acetylmuramoyl-L-alanine synthetase)	UTI89_C2067	ruvC	Crossover junction endodeoxyribonuclease ruvC (EC 3.1.22.4) (Holliday junction nuclease ruvC) (Holliday junction resolvase ruvC)	[TP0341-TP0517 (0.7285616)]
COG0773	COG0817	UTI89_C4837	mpl	UDP-N-acetylmuramate:L-alanyl-gamma-D-glutamyl-meso-diaminopimelate ligase (EC 6.3.2.-) (Murein peptide ligase)	UTI89_C2067	ruvC	Crossover junction endodeoxyribonuclease ruvC (EC 3.1.22.4) (Holliday junction nuclease ruvC) (Holliday junction resolvase ruvC)	[TP0341-TP0517 (0.7285616)]
COG0272	COG0773	UTI89_C4191	yicF	Hypothetical DNA ligase-like protein yicF	UTI89_C4837	mpl	UDP-N-acetylmuramate:L-alanyl-gamma-D-glutamyl-meso-diaminopimelate ligase (EC 6.3.2.-) (Murein peptide ligase)	[TP0634-TP0341 (0.8201813)]
COG0272	COG0773	UTI89_C2743	ligA	DNA ligase (EC 6.5.1.2) (Polydeoxyribonucleotide synthase [NAD+])	UTI89_C0100	murC	UDP-N-acetylmuramate--L-alanine ligase (EC 6.3.2.8) (UDP-N- acetylmuramoyl-L-alanine synthetase)	[TP0634-TP0341 (0.8201813)]
COG0272	COG0773	UTI89_C4191	yicF	Hypothetical DNA ligase-like protein yicF	UTI89_C0100	murC	UDP-N-acetylmuramate--L-alanine ligase (EC 6.3.2.8) (UDP-N- acetylmuramoyl-L-alanine synthetase)	[TP0634-TP0341 (0.8201813)]
COG0272	COG0773	UTI89_C2743	ligA	DNA ligase (EC 6.5.1.2) (Polydeoxyribonucleotide synthase [NAD+])	UTI89_C4837	mpl	UDP-N-acetylmuramate:L-alanyl-gamma-D-glutamyl-meso-diaminopimelate ligase (EC 6.3.2.-) (Murein peptide ligase)	[TP0634-TP0341 (0.8201813)]
COG1344	COG2882	UTI89_C2124	fliC	flagellin	UTI89_C2142	fliJ	Flagellar fliJ protein	[TP0868-TP0403 (0.93215036)]
COG1344	COG2882	UTI89_C1208	flgL	Flagellar hook-associated protein 3 (HAP3) (Hook-filament junction protein)	UTI89_C2142	fliJ	Flagellar fliJ protein	[TP0868-TP0403 (0.93215036)]
COG1512	COG2095	UTI89_C3145	UTI89_C3145	hypothetical protein	UTI89_C1748	b1529	Multiple antibiotic resistance protein marC	[TP0561-TP0988 (0.5704539)]
COG1512	COG2095	UTI89_C3147	UTI89_C3147	hypothetical protein	UTI89_C1748	b1529	Multiple antibiotic resistance protein marC	[TP0561-TP0988 (0.5704539)]
COG1512	COG2095	UTI89_C3143	UTI89_C3143	hypothetical protein	UTI89_C1439	ychE	Hypothetical UPF0056 protein yhcE	[TP0561-TP0988 (0.5704539)]
COG1512	COG2095	UTI89_C3145	UTI89_C3145	hypothetical protein	UTI89_C1439	ychE	Hypothetical UPF0056 protein yhcE	[TP0561-TP0988 (0.5704539)]
COG1512	COG2095	UTI89_C3143	UTI89_C3143	hypothetical protein	UTI89_C3943	yhgN	UPF0056 inner membrane protein yhgN	[TP0561-TP0988 (0.5704539)]
COG1512	COG2095	UTI89_C3143	UTI89_C3143	hypothetical protein	UTI89_C1748	b1529	Multiple antibiotic resistance protein marC	[TP0561-TP0988 (0.5704539)]
COG1512	COG2095	UTI89_C3145	UTI89_C3145	hypothetical protein	UTI89_C3943	yhgN	UPF0056 inner membrane protein yhgN	[TP0561-TP0988 (0.5704539)]
COG1512	COG2095	UTI89_C3147	UTI89_C3147	hypothetical protein	UTI89_C3943	yhgN	UPF0056 inner membrane protein yhgN	[TP0561-TP0988 (0.5704539)]
COG1512	COG2095	UTI89_C3147	UTI89_C3147	hypothetical protein	UTI89_C1439	ychE	Hypothetical UPF0056 protein yhcE	[TP0561-TP0988 (0.5704539)]
COG1652	COG1684	UTI89_C3020	ygaU	hypothetical protein	UTI89_C2150	fliR	Flagellar biosynthetic protein fliR	[TP0042-TP0716 (0.75048)]
COG0301	COG0566	UTI89_C0446	thiI	Thiamine biosynthesis protein thiI	UTI89_C2903	yfiF	Hypothetical tRNA/rRNA methyltransferase yfiF (EC 2.1.1.-)	[TP0559-TP0054 (0.678511)]
COG0301	COG0566	UTI89_C0446	thiI	Thiamine biosynthesis protein thiI	UTI89_C4780	rlmB	23S rRNA (guanosine-2'-O-)-methyltransferase rlmB (EC 2.1.1.-) (23S rRNA Gm2251 2'-O-methyltransferase)	[TP0559-TP0054 (0.678511)]
COG0301	COG0566	UTI89_C0446	thiI	Thiamine biosynthesis protein thiI	UTI89_C4196	trmH	tRNA guanosine-2'-O-methyltransferase (EC 2.1.1.34) (tRNA [Gm18] methyltransferase)	[TP0559-TP0054 (0.678511)]
COG0353	COG0514	UTI89_C0500	recR	recombination and repair protein RecR	UTI89_C4386	recQ	ATP-dependent DNA helicase recQ (EC 3.6.1.-)	[TP1004-TP0103 (0.6917512)]
COG0036	COG0249	UTI89_C4681	alsE	D-allulose-6-phosphate 3-epimerase (EC 5.1.3.-)	UTI89_C3098	mutS	DNA mismatch repair protein mutS	[TP0945-TP0328 (0.6742458)]
COG0036	COG0249	UTI89_C3884	rpe	Ribulose-phosphate 3-epimerase (EC 5.1.3.1) (Pentose-5-phosphate 3- epimerase) (PPE) (R5P3E)	UTI89_C3098	mutS	DNA mismatch repair protein mutS	[TP0945-TP0328 (0.6742458)]
COG0280	COG2204	UTI89_C2782	eutD	Ethanolamine utilization protein eutD	UTI89_C2873	yfhA	Hypothetical protein yfhA (ORF-2)	[TP0094-TP0519 (0.5559654)]
COG0280	COG2204	UTI89_C2782	eutD	Ethanolamine utilization protein eutD	UTI89_C4457	glnG	Nitrogen regulation protein NR(I)	[TP0094-TP0519 (0.5559654)]
COG0280	COG2204	UTI89_C2782	eutD	Ethanolamine utilization protein eutD	UTI89_C4638	UTI89_C4638	putative c4-dicarboxylate transport	[TP0094-TP0519 (0.5559654)]
COG0280	COG2204	UTI89_C2782	eutD	Ethanolamine utilization protein eutD	UTI89_C2502	atoC	Acetoacetate metabolism regulatory protein atoC (Ornithine/arginine decarboxylase inhibitor) (Ornithine decarboxylase antizyme)	[TP0094-TP0519 (0.5559654)]
COG0124	COG0465	UTI89_C2835	hisS	Histidyl-tRNA synthetase (EC 6.1.1.21) (Histidine--tRNA ligase) (HisRS)	UTI89_C3610	hflB	Cell division protein ftsH (EC 3.4.24.-)	[TP0641-TP0330 (0.76316583)]
COG0257	COG0719	UTI89_C0313	UTI89_C0313	50S ribosomal subunit protein X	UTI89_C1873	sufD	component of SufB-SufC-SufD cysteine desulfurase	[TP0209-TP0612 (0.6772987)]
COG0257	COG0719	UTI89_C3745	rpmJ	50S ribosomal subunit protein L36	UTI89_C1875	sufB	component of SufB-SufC-SufD cysteine desulfurase	[TP0209-TP0612 (0.6772987)]
COG0257	COG0719	UTI89_C0313	UTI89_C0313	50S ribosomal subunit protein X	UTI89_C1875	sufB	component of SufB-SufC-SufD cysteine desulfurase	[TP0209-TP0612 (0.6772987)]
COG0257	COG0719	UTI89_C3745	rpmJ	50S ribosomal subunit protein L36	UTI89_C1873	sufD	component of SufB-SufC-SufD cysteine desulfurase	[TP0209-TP0612 (0.6772987)]
COG0564	COG1843	UTI89_C1211	rluC	Ribosomal large subunit pseudouridine synthase C (EC 5.4.99.-) (rRNA- uridine isomerase C) (rRNA pseudouridylate synthase C)	UTI89_C1200	flgD	Basal-body rod modification protein flgD	[TP0339-TP0728 (0.7885255)]
COG0564	COG1843	UTI89_C0063	rluA	Ribosomal large subunit pseudouridine synthase A (EC 5.4.99.-) (rRNA- uridine isomerase A) (rRNA pseudouridylate synthase A)	UTI89_C1200	flgD	Basal-body rod modification protein flgD	[TP0339-TP0728 (0.7885255)]
COG0564	COG1843	UTI89_C3161	truC	tRNA pseudouridine synthase C (EC 5.4.99.-) (tRNA-uridine isomerase C) (tRNA pseudouridylate synthase C)	UTI89_C1200	flgD	Basal-body rod modification protein flgD	[TP0339-TP0728 (0.7885255)]
COG0564	COG1843	UTI89_C2927	rluD	Ribosomal large subunit pseudouridine synthase D (EC 5.4.99.-) (rRNA- uridine isomerase D) (rRNA pseudouridylate synthase D)	UTI89_C1200	flgD	Basal-body rod modification protein flgD	[TP0339-TP0728 (0.7885255)]
COG0493	COG1488	UTI89_C2419	yeiT	Hypothetical oxidoreductase yeiT	UTI89_C1003	pncB	Nicotinate phosphoribosyltransferase (EC 2.4.2.11) (NAPRTase)	[TP0735-TP0628 (0.6598422)]
COG0493	COG1488	UTI89_C2794	aegA	putative oxidoreductase Fe-S subunit	UTI89_C1003	pncB	Nicotinate phosphoribosyltransferase (EC 2.4.2.11) (NAPRTase)	[TP0735-TP0628 (0.6598422)]
COG0493	COG1488	UTI89_C3263	ygfK	Hypothetical protein ygfK	UTI89_C1003	pncB	Nicotinate phosphoribosyltransferase (EC 2.4.2.11) (NAPRTase)	[TP0735-TP0628 (0.6598422)]
COG0493	COG1488	UTI89_C3271	ygfT	Hypothetical protein ygfT	UTI89_C1003	pncB	Nicotinate phosphoribosyltransferase (EC 2.4.2.11) (NAPRTase)	[TP0735-TP0628 (0.6598422)]
COG0493	COG1488	UTI89_C3650	gltD	Glutamate synthase [NADPH] small chain (EC 1.4.1.13) (Glutamate synthase subunit beta) (NADPH-GOGAT) (GLTS beta chain)	UTI89_C1003	pncB	Nicotinate phosphoribosyltransferase (EC 2.4.2.11) (NAPRTase)	[TP0735-TP0628 (0.6598422)]
COG0772	COG1512	UTI89_C0098	ftsW	Cell division protein ftsW	UTI89_C3145	UTI89_C3145	hypothetical protein	[TP0387-TP0561 (0.5082704)]
COG0772	COG1512	UTI89_C0098	ftsW	Cell division protein ftsW	UTI89_C3147	UTI89_C3147	hypothetical protein	[TP0387-TP0561 (0.5082704)]
COG0772	COG1512	UTI89_C0636	mrdB	Rod shape-determining protein rodA	UTI89_C3147	UTI89_C3147	hypothetical protein	[TP0387-TP0561 (0.5082704)]
COG0772	COG1512	UTI89_C0098	ftsW	Cell division protein ftsW	UTI89_C3143	UTI89_C3143	hypothetical protein	[TP0387-TP0561 (0.5082704)]
COG0772	COG1512	UTI89_C0636	mrdB	Rod shape-determining protein rodA	UTI89_C3145	UTI89_C3145	hypothetical protein	[TP0387-TP0561 (0.5082704)]
COG0772	COG1512	UTI89_C0636	mrdB	Rod shape-determining protein rodA	UTI89_C3143	UTI89_C3143	hypothetical protein	[TP0387-TP0561 (0.5082704)]
COG0173	COG0493	UTI89_C2070	aspS	Aspartyl-tRNA synthetase (EC 6.1.1.12) (Aspartate--tRNA ligase) (AspRS)	UTI89_C3271	ygfT	Hypothetical protein ygfT	[TP0985-TP0735 (0.50901)]
COG0173	COG0493	UTI89_C2070	aspS	Aspartyl-tRNA synthetase (EC 6.1.1.12) (Aspartate--tRNA ligase) (AspRS)	UTI89_C2794	aegA	putative oxidoreductase Fe-S subunit	[TP0985-TP0735 (0.50901)]
COG0173	COG0493	UTI89_C2070	aspS	Aspartyl-tRNA synthetase (EC 6.1.1.12) (Aspartate--tRNA ligase) (AspRS)	UTI89_C2419	yeiT	Hypothetical oxidoreductase yeiT	[TP0985-TP0735 (0.50901)]
COG0173	COG0493	UTI89_C2070	aspS	Aspartyl-tRNA synthetase (EC 6.1.1.12) (Aspartate--tRNA ligase) (AspRS)	UTI89_C3650	gltD	Glutamate synthase [NADPH] small chain (EC 1.4.1.13) (Glutamate synthase subunit beta) (NADPH-GOGAT) (GLTS beta chain)	[TP0985-TP0735 (0.50901)]
COG0173	COG0493	UTI89_C2070	aspS	Aspartyl-tRNA synthetase (EC 6.1.1.12) (Aspartate--tRNA ligase) (AspRS)	UTI89_C3263	ygfK	Hypothetical protein ygfK	[TP0985-TP0735 (0.50901)]
COG0860	COG2080	UTI89_C3218	amiC	N-acetylmuramoyl-L-alanine amidase amiC precursor (EC 3.5.1.28)	UTI89_C3253	xdhC	Xanthine dehydrogenase iron-sulfur-binding subunit	[TP0247-TP0080 (0.7296782)]
COG0860	COG2080	UTI89_C2768	amiA	Probable N-acetylmuramoyl-L-alanine amidase amiA precursor (EC 3.5.1.28)	UTI89_C3253	xdhC	Xanthine dehydrogenase iron-sulfur-binding subunit	[TP0247-TP0080 (0.7296782)]
COG0860	COG2080	UTI89_C4769	amiB	N-acetylmuramoyl-L-alanine amidase amiB precursor (EC 3.5.1.28)	UTI89_C3253	xdhC	Xanthine dehydrogenase iron-sulfur-binding subunit	[TP0247-TP0080 (0.7296782)]
COG0504	COG0728	UTI89_C3149	pyrG	CTP synthase (EC 6.3.4.2) (UTP--ammonia ligase) (CTP synthetase)	UTI89_C1194	mviN	Virulence factor mviN homolog	[TP0305-TP0516 (0.84299135)]
COG0275	COG0820	UTI89_C0091	mraW	S-adenosyl-methyltransferase mraW (EC 2.1.1.-)	UTI89_C2838	yfgB	Hypothetical UPF0063 protein yfgB	[TP0384-TP0068 (0.79878455)]
COG0242	COG0360	UTI89_C3731	def	Peptide deformylase (EC 3.5.1.88) (PDF) (Polypeptide deformylase)	UTI89_C4800	rpsF	30S ribosomal protein S6 [Contains: 30S ribosomal protein S6, fully modified isoform; 30S ribosomal protein S6, non-modified isoform]	[TP0757-TP0063 (0.54983324)]
COG0693	COG1653	UTI89_C2166	hchA	heat shock protein (Hsp) 31, subunit of Hsp31	UTI89_C3960	ugpB	Glycerol-3-phosphate-binding periplasmic protein precursor	[TP0445-TP0074 (0.5751514)]
COG0693	COG1653	UTI89_C0447	thiJ	4-methyl-5(B-hydroxyethyl)-thiazole	UTI89_C1581	ycjN	Putative ABC transporter periplasmic-binding protein ycjN precursor	[TP0445-TP0074 (0.5751514)]
COG0693	COG1653	UTI89_C0447	thiJ	4-methyl-5(B-hydroxyethyl)-thiazole	UTI89_C3960	ugpB	Glycerol-3-phosphate-binding periplasmic protein precursor	[TP0445-TP0074 (0.5751514)]
COG0693	COG1653	UTI89_C2166	hchA	heat shock protein (Hsp) 31, subunit of Hsp31	UTI89_C1581	ycjN	Putative ABC transporter periplasmic-binding protein ycjN precursor	[TP0445-TP0074 (0.5751514)]
COG0693	COG1653	UTI89_C3580	yhbO	hypothetical protein	UTI89_C1581	ycjN	Putative ABC transporter periplasmic-binding protein ycjN precursor	[TP0445-TP0074 (0.5751514)]
COG0693	COG1653	UTI89_C3580	yhbO	hypothetical protein	UTI89_C3960	ugpB	Glycerol-3-phosphate-binding periplasmic protein precursor	[TP0445-TP0074 (0.5751514)]
COG0267	COG0357	UTI89_C4180	rpmG	50S ribosomal subunit protein L33	UTI89_C4295	gidB	Methyltransferase gidB (EC 2.1.-.-) (Glucose-inhibited division protein B)	[TP0234-TP0946 (0.6249908)]
COG0234	COG0772	UTI89_C4740	groS	10 kDa chaperonin (Protein Cpn10) (groES protein)	UTI89_C0098	ftsW	Cell division protein ftsW	[TP1013-TP0387 (0.81326103)]
COG0234	COG0772	UTI89_C4740	groS	10 kDa chaperonin (Protein Cpn10) (groES protein)	UTI89_C0636	mrdB	Rod shape-determining protein rodA	[TP1013-TP0387 (0.81326103)]
COG0445	COG0457	UTI89_C4296	gidA	tRNA uridine 5-carboxymethylaminomethyl modification enzyme gidA (Glucose-inhibited division protein A)	UTI89_C4062	b3530	Cellulose synthase operon protein C	[TP0044-TP0954 (0.8549597)]
COG0445	COG0457	UTI89_C4296	gidA	tRNA uridine 5-carboxymethylaminomethyl modification enzyme gidA (Glucose-inhibited division protein A)	UTI89_C0568	nfrA	Bacteriophage N4 adsorption protein A precursor	[TP0044-TP0954 (0.8549597)]
COG0305	COG1595	UTI89_C2672	UTI89_C2672	bacteriophage Nil2 gene P DnaB analogue	UTI89_C2895	rpoE	RNA polymerase sigma-E factor (Sigma-24)	[TP0058-TP0092 (0.74082893)]
COG0305	COG1595	UTI89_C4625	dnaB	Replicative DNA helicase (EC 3.6.1.-)	UTI89_C2895	rpoE	RNA polymerase sigma-E factor (Sigma-24)	[TP0058-TP0092 (0.74082893)]
COG0290	COG1516	UTI89_C1911	infC	Translation initiation factor IF-3 [Contains: IF-3L; IF-3S]	UTI89_C2126	fliS	Flagellar protein fliS	[TP0850-TP0943 (0.6225916)]
COG0228	COG0250	UTI89_C2942	rpsP	30S ribosomal protein S16	UTI89_C3839	nusG	Transcription antitermination protein nusG	[TP0905-TP0236 (0.7099409)]
COG0228	COG0250	UTI89_C2942	rpsP	30S ribosomal protein S16	UTI89_C4427	rfaH	Transcriptional activator rfaH	[TP0905-TP0236 (0.7099409)]
COG1595	COG1868	UTI89_C2895	rpoE	RNA polymerase sigma-E factor (Sigma-24)	UTI89_C2145	fliM	Flagellar motor switch protein fliM	[TP0092-TP0721 (0.802411)]
COG0173	COG1512	UTI89_C2070	aspS	Aspartyl-tRNA synthetase (EC 6.1.1.12) (Aspartate--tRNA ligase) (AspRS)	UTI89_C3145	UTI89_C3145	hypothetical protein	[TP0985-TP0561 (0.83540547)]
COG0173	COG1512	UTI89_C2070	aspS	Aspartyl-tRNA synthetase (EC 6.1.1.12) (Aspartate--tRNA ligase) (AspRS)	UTI89_C3147	UTI89_C3147	hypothetical protein	[TP0985-TP0561 (0.83540547)]
COG0173	COG1512	UTI89_C2070	aspS	Aspartyl-tRNA synthetase (EC 6.1.1.12) (Aspartate--tRNA ligase) (AspRS)	UTI89_C3143	UTI89_C3143	hypothetical protein	[TP0985-TP0561 (0.83540547)]
COG0465	COG0532	UTI89_C3610	hflB	Cell division protein ftsH (EC 3.4.24.-)	UTI89_C3598	infB	translation initiation factor IF2-alpha	[TP0330-TP0891 (0.8751731)]
COG1452	COG1488	UTI89_C0061	imp	Organic solvent tolerance protein precursor	UTI89_C1003	pncB	Nicotinate phosphoribosyltransferase (EC 2.4.2.11) (NAPRTase)	[TP0515-TP0628 (0.6658587)]
COG0234	COG0445	UTI89_C4740	groS	10 kDa chaperonin (Protein Cpn10) (groES protein)	UTI89_C4296	gidA	tRNA uridine 5-carboxymethylaminomethyl modification enzyme gidA (Glucose-inhibited division protein A)	[TP1013-TP0044 (0.813164)]
COG0326	COG0353	UTI89_C0501	htpG	Chaperone protein htpG (Heat shock protein htpG) (High temperature protein G) (Heat shock protein C62.5)	UTI89_C0500	recR	recombination and repair protein RecR	[TP0984-TP1004 (0.5573069)]
COG0301	COG1643	UTI89_C0446	thiI	Thiamine biosynthesis protein thiI	UTI89_C0162	hrpB	ATP-dependent RNA helicase hrpB (EC 3.6.1.-)	[TP0559-TP0526 (0.5663735)]
COG0301	COG1643	UTI89_C0446	thiI	Thiamine biosynthesis protein thiI	UTI89_C1635	hrpA	ATP-dependent RNA helicase hrpA (EC 3.6.1.-)	[TP0559-TP0526 (0.5663735)]
COG0265	COG1381	UTI89_C0177	degP	Protease do precursor (EC 3.4.21.-)	UTI89_C2886	recO	DNA repair protein recO (Recombination protein O)	[TP0773-TP0636 (0.870009)]
COG0265	COG1381	UTI89_C3666	degS	inner membrane serine protease DegS precursor	UTI89_C2886	recO	DNA repair protein recO (Recombination protein O)	[TP0773-TP0636 (0.870009)]
COG0265	COG1381	UTI89_C3665	degQ	Protease degQ precursor (EC 3.4.21.-)	UTI89_C2886	recO	DNA repair protein recO (Recombination protein O)	[TP0773-TP0636 (0.870009)]
COG0457	COG0860	UTI89_C0568	nfrA	Bacteriophage N4 adsorption protein A precursor	UTI89_C3218	amiC	N-acetylmuramoyl-L-alanine amidase amiC precursor (EC 3.5.1.28)	[TP0820-TP0247 (0.74644035), TP0067-TP0247 (0.79531366)]
COG0457	COG0860	UTI89_C0568	nfrA	Bacteriophage N4 adsorption protein A precursor	UTI89_C2768	amiA	Probable N-acetylmuramoyl-L-alanine amidase amiA precursor (EC 3.5.1.28)	[TP0820-TP0247 (0.74644035), TP0067-TP0247 (0.79531366)]
COG0457	COG0860	UTI89_C0568	nfrA	Bacteriophage N4 adsorption protein A precursor	UTI89_C4769	amiB	N-acetylmuramoyl-L-alanine amidase amiB precursor (EC 3.5.1.28)	[TP0820-TP0247 (0.74644035), TP0067-TP0247 (0.79531366)]
COG0457	COG0860	UTI89_C4062	b3530	Cellulose synthase operon protein C	UTI89_C3218	amiC	N-acetylmuramoyl-L-alanine amidase amiC precursor (EC 3.5.1.28)	[TP0820-TP0247 (0.74644035), TP0067-TP0247 (0.79531366)]
COG0457	COG0860	UTI89_C4062	b3530	Cellulose synthase operon protein C	UTI89_C2768	amiA	Probable N-acetylmuramoyl-L-alanine amidase amiA precursor (EC 3.5.1.28)	[TP0820-TP0247 (0.74644035), TP0067-TP0247 (0.79531366)]
COG0457	COG0860	UTI89_C4062	b3530	Cellulose synthase operon protein C	UTI89_C4769	amiB	N-acetylmuramoyl-L-alanine amidase amiB precursor (EC 3.5.1.28)	[TP0820-TP0247 (0.74644035), TP0067-TP0247 (0.79531366)]
COG2201	COG4786	UTI89_C2087	cheB	Chemotaxis response regulator protein-glutamate methylesterase (EC 3.1.1.61)	UTI89_C1203	flgG	Flagellar basal-body rod protein flgG (Distal rod protein)	[TP0631-TP0961 (0.5728655)]
COG1653	COG2204	UTI89_C1581	ycjN	Putative ABC transporter periplasmic-binding protein ycjN precursor	UTI89_C4638	UTI89_C4638	putative c4-dicarboxylate transport	[TP0074-TP0519 (0.57840663)]
COG1653	COG2204	UTI89_C1581	ycjN	Putative ABC transporter periplasmic-binding protein ycjN precursor	UTI89_C2873	yfhA	Hypothetical protein yfhA (ORF-2)	[TP0074-TP0519 (0.57840663)]
COG1653	COG2204	UTI89_C1581	ycjN	Putative ABC transporter periplasmic-binding protein ycjN precursor	UTI89_C2502	atoC	Acetoacetate metabolism regulatory protein atoC (Ornithine/arginine decarboxylase inhibitor) (Ornithine decarboxylase antizyme)	[TP0074-TP0519 (0.57840663)]
COG1653	COG2204	UTI89_C3960	ugpB	Glycerol-3-phosphate-binding periplasmic protein precursor	UTI89_C4638	UTI89_C4638	putative c4-dicarboxylate transport	[TP0074-TP0519 (0.57840663)]
COG1653	COG2204	UTI89_C1581	ycjN	Putative ABC transporter periplasmic-binding protein ycjN precursor	UTI89_C4457	glnG	Nitrogen regulation protein NR(I)	[TP0074-TP0519 (0.57840663)]
COG1653	COG2204	UTI89_C3960	ugpB	Glycerol-3-phosphate-binding periplasmic protein precursor	UTI89_C4457	glnG	Nitrogen regulation protein NR(I)	[TP0074-TP0519 (0.57840663)]
COG1653	COG2204	UTI89_C3960	ugpB	Glycerol-3-phosphate-binding periplasmic protein precursor	UTI89_C2873	yfhA	Hypothetical protein yfhA (ORF-2)	[TP0074-TP0519 (0.57840663)]
COG1653	COG2204	UTI89_C3960	ugpB	Glycerol-3-phosphate-binding periplasmic protein precursor	UTI89_C2502	atoC	Acetoacetate metabolism regulatory protein atoC (Ornithine/arginine decarboxylase inhibitor) (Ornithine decarboxylase antizyme)	[TP0074-TP0519 (0.57840663)]
COG0652	COG1749	UTI89_C3866	ppiA	Peptidyl-prolyl cis-trans isomerase A precursor (EC 5.2.1.8) (PPIase A) (Rotamase A) (Cyclophilin A)	UTI89_C1201	flgE	flagellar biosynthesis, hook protein	[TP0947-TP0727 (0.6414869)]
COG0652	COG1749	UTI89_C0554	ppiB	Peptidyl-prolyl cis-trans isomerase B (EC 5.2.1.8) (PPIase B) (Rotamase B)	UTI89_C1201	flgE	flagellar biosynthesis, hook protein	[TP0947-TP0727 (0.6414869)]
COG1186	COG1925	UTI89_C0207	yaeJ	Hypothetical protein yaeJ	UTI89_C3642	ptsO	Phosphocarrier protein NPr (Nitrogen related HPr)	[TP0576-TP0589 (0.79878455)]
COG1186	COG1925	UTI89_C0276	prfH	Peptide chain release factor homolog (RF-H)	UTI89_C2749	ptsH	Phosphocarrier protein HPr (Histidine-containing protein)	[TP0576-TP0589 (0.79878455)]
COG1186	COG1925	UTI89_C0276	prfH	Peptide chain release factor homolog (RF-H)	UTI89_C3642	ptsO	Phosphocarrier protein NPr (Nitrogen related HPr)	[TP0576-TP0589 (0.79878455)]
COG1186	COG1925	UTI89_C0207	yaeJ	Hypothetical protein yaeJ	UTI89_C2749	ptsH	Phosphocarrier protein HPr (Histidine-containing protein)	[TP0576-TP0589 (0.79878455)]
COG1186	COG1925	UTI89_C0207	yaeJ	Hypothetical protein yaeJ	UTI89_C4004	UTI89_C4004	putative phosphocarrier protein	[TP0576-TP0589 (0.79878455)]
COG1186	COG1925	UTI89_C0276	prfH	Peptide chain release factor homolog (RF-H)	UTI89_C4004	UTI89_C4004	putative phosphocarrier protein	[TP0576-TP0589 (0.79878455)]
COG1749	COG2885	UTI89_C1201	flgE	flagellar biosynthesis, hook protein	UTI89_C2938	yfiB	Putative lipoprotein yfiB precursor	[TP0727-TP0292 (0.89187646)]
COG1749	COG2885	UTI89_C1201	flgE	flagellar biosynthesis, hook protein	UTI89_C4092	yiaD	Inner membrane lipoprotein yiaD precursor	[TP0727-TP0292 (0.89187646)]
COG1749	COG2885	UTI89_C1201	flgE	flagellar biosynthesis, hook protein	UTI89_C0738	pal	Peptidoglycan-associated lipoprotein precursor	[TP0727-TP0292 (0.89187646)]
COG1749	COG2885	UTI89_C1201	flgE	flagellar biosynthesis, hook protein	UTI89_C1022	ompA	Outer membrane protein A precursor (Outer membrane protein II*)	[TP0727-TP0292 (0.89187646)]
COG1177	COG1558	UTI89_C1252	potC	Spermidine/putrescine transport system permease protein potC	UTI89_C1199	flgC	Flagellar basal-body rod protein flgC (Putative proximal rod protein)	[TP0654-TP0397 (0.7022186)]
COG1177	COG1558	UTI89_C0860	potI	Putrescine transport system permease protein potI	UTI89_C1199	flgC	Flagellar basal-body rod protein flgC (Putative proximal rod protein)	[TP0654-TP0397 (0.7022186)]
COG1177	COG1558	UTI89_C1662	ydcV	Inner membrane ABC transporter permease protein ydcV	UTI89_C1199	flgC	Flagellar basal-body rod protein flgC (Putative proximal rod protein)	[TP0654-TP0397 (0.7022186)]
COG1418	COG2269	UTI89_C2163	yedJ	Hypothetical protein yedJ	UTI89_C4755	poxA	Putative lysyl-tRNA synthetase (EC 6.1.1.6) (Lysine--tRNA ligase) (LysRS) (GX)	[TP1018-TP1040 (0.7620277)]
COG1512	COG4658	UTI89_C3145	UTI89_C3145	hypothetical protein	UTI89_C1820	rnfD	Electron transport complex protein rnfD	[TP0561-TP0151 (0.5550382)]
COG1512	COG4658	UTI89_C3147	UTI89_C3147	hypothetical protein	UTI89_C1820	rnfD	Electron transport complex protein rnfD	[TP0561-TP0151 (0.5550382)]
COG1512	COG4658	UTI89_C3143	UTI89_C3143	hypothetical protein	UTI89_C1820	rnfD	Electron transport complex protein rnfD	[TP0561-TP0151 (0.5550382)]
COG0319	COG0333	UTI89_C0657	ybeY	UPF0054 protein ybeY	UTI89_C1214	rpmF	50S ribosomal subunit protein L32	[TP0650-TP0807 (0.80809164)]
COG0301	COG0849	UTI89_C0446	thiI	Thiamine biosynthesis protein thiI	UTI89_C0103	ftsA	ATP-binding cell division protein, septation	[TP0559-TP0389 (0.64923996)]
COG0195	COG1643	UTI89_C3600	nusA	Transcription elongation protein nusA (N utilization substance protein A) (L factor)	UTI89_C0162	hrpB	ATP-dependent RNA helicase hrpB (EC 3.6.1.-)	[TP0892-TP0526 (0.71912634)]
COG0195	COG1643	UTI89_C3600	nusA	Transcription elongation protein nusA (N utilization substance protein A) (L factor)	UTI89_C1635	hrpA	ATP-dependent RNA helicase hrpA (EC 3.6.1.-)	[TP0892-TP0526 (0.71912634)]
COG0216	COG0457	UTI89_C1405	prfA	Peptide chain release factor 1 (RF-1)	UTI89_C4062	b3530	Cellulose synthase operon protein C	[TP0051-TP0067 (0.7097377)]
COG0216	COG0457	UTI89_C1405	prfA	Peptide chain release factor 1 (RF-1)	UTI89_C0568	nfrA	Bacteriophage N4 adsorption protein A precursor	[TP0051-TP0067 (0.7097377)]
COG1360	COG4786	UTI89_C0270	mbhA	putative motility protein MbhA	UTI89_C1203	flgG	Flagellar basal-body rod protein flgG (Distal rod protein)	[TP0724-TP0961 (0.729456)]
COG1360	COG4786	UTI89_C2092	motB	Chemotaxis protein motB (Motility protein B)	UTI89_C1203	flgG	Flagellar basal-body rod protein flgG (Distal rod protein)	[TP0724-TP0961 (0.729456)]
COG0687	COG0693	UTI89_C0857	potF	Putrescine-binding periplasmic protein precursor	UTI89_C2166	hchA	heat shock protein (Hsp) 31, subunit of Hsp31	[TP0655-TP0445 (0.5706956)]
COG0687	COG0693	UTI89_C1659	ydcS	Putative ABC transporter periplasmic-binding protein ydcS precursor	UTI89_C3580	yhbO	hypothetical protein	[TP0655-TP0445 (0.5706956)]
COG0687	COG0693	UTI89_C1251	potD	Spermidine/putrescine-binding periplasmic protein precursor (SPBP)	UTI89_C3580	yhbO	hypothetical protein	[TP0655-TP0445 (0.5706956)]
COG0687	COG0693	UTI89_C1659	ydcS	Putative ABC transporter periplasmic-binding protein ydcS precursor	UTI89_C0447	thiJ	4-methyl-5(B-hydroxyethyl)-thiazole	[TP0655-TP0445 (0.5706956)]
COG0687	COG0693	UTI89_C0857	potF	Putrescine-binding periplasmic protein precursor	UTI89_C3580	yhbO	hypothetical protein	[TP0655-TP0445 (0.5706956)]
COG0687	COG0693	UTI89_C0857	potF	Putrescine-binding periplasmic protein precursor	UTI89_C0447	thiJ	4-methyl-5(B-hydroxyethyl)-thiazole	[TP0655-TP0445 (0.5706956)]
COG0687	COG0693	UTI89_C1251	potD	Spermidine/putrescine-binding periplasmic protein precursor (SPBP)	UTI89_C2166	hchA	heat shock protein (Hsp) 31, subunit of Hsp31	[TP0655-TP0445 (0.5706956)]
COG0687	COG0693	UTI89_C1659	ydcS	Putative ABC transporter periplasmic-binding protein ydcS precursor	UTI89_C2166	hchA	heat shock protein (Hsp) 31, subunit of Hsp31	[TP0655-TP0445 (0.5706956)]
COG0687	COG0693	UTI89_C1251	potD	Spermidine/putrescine-binding periplasmic protein precursor (SPBP)	UTI89_C0447	thiJ	4-methyl-5(B-hydroxyethyl)-thiazole	[TP0655-TP0445 (0.5706956)]
COG1385	COG2204	UTI89_C3335	yggJ	Hypothetical UPF0088 protein yggJ	UTI89_C2502	atoC	Acetoacetate metabolism regulatory protein atoC (Ornithine/arginine decarboxylase inhibitor) (Ornithine decarboxylase antizyme)	[TP0032-TP0519 (0.67332727)]
COG1385	COG2204	UTI89_C3335	yggJ	Hypothetical UPF0088 protein yggJ	UTI89_C4457	glnG	Nitrogen regulation protein NR(I)	[TP0032-TP0519 (0.67332727)]
COG1385	COG2204	UTI89_C3335	yggJ	Hypothetical UPF0088 protein yggJ	UTI89_C2873	yfhA	Hypothetical protein yfhA (ORF-2)	[TP0032-TP0519 (0.67332727)]
COG1385	COG2204	UTI89_C3335	yggJ	Hypothetical UPF0088 protein yggJ	UTI89_C4638	UTI89_C4638	putative c4-dicarboxylate transport	[TP0032-TP0519 (0.67332727)]
COG0542	COG2204	UTI89_C3197	UTI89_C3197	ClpB protein	UTI89_C2873	yfhA	Hypothetical protein yfhA (ORF-2)	[TP0071-TP0519 (0.6908589)]
COG0542	COG2204	UTI89_C0888	clpA	ATP-dependent Clp protease ATP-binding subunit clpA	UTI89_C2873	yfhA	Hypothetical protein yfhA (ORF-2)	[TP0071-TP0519 (0.6908589)]
COG0542	COG2204	UTI89_C2925	clpB	Chaperone clpB (Heat-shock protein F84.1)	UTI89_C2873	yfhA	Hypothetical protein yfhA (ORF-2)	[TP0071-TP0519 (0.6908589)]
COG0542	COG2204	UTI89_C0888	clpA	ATP-dependent Clp protease ATP-binding subunit clpA	UTI89_C4638	UTI89_C4638	putative c4-dicarboxylate transport	[TP0071-TP0519 (0.6908589)]
COG0542	COG2204	UTI89_C3197	UTI89_C3197	ClpB protein	UTI89_C4638	UTI89_C4638	putative c4-dicarboxylate transport	[TP0071-TP0519 (0.6908589)]
COG0542	COG2204	UTI89_C2925	clpB	Chaperone clpB (Heat-shock protein F84.1)	UTI89_C2502	atoC	Acetoacetate metabolism regulatory protein atoC (Ornithine/arginine decarboxylase inhibitor) (Ornithine decarboxylase antizyme)	[TP0071-TP0519 (0.6908589)]
COG0542	COG2204	UTI89_C3197	UTI89_C3197	ClpB protein	UTI89_C4457	glnG	Nitrogen regulation protein NR(I)	[TP0071-TP0519 (0.6908589)]
COG0542	COG2204	UTI89_C2925	clpB	Chaperone clpB (Heat-shock protein F84.1)	UTI89_C4638	UTI89_C4638	putative c4-dicarboxylate transport	[TP0071-TP0519 (0.6908589)]
COG0542	COG2204	UTI89_C3197	UTI89_C3197	ClpB protein	UTI89_C2502	atoC	Acetoacetate metabolism regulatory protein atoC (Ornithine/arginine decarboxylase inhibitor) (Ornithine decarboxylase antizyme)	[TP0071-TP0519 (0.6908589)]
COG0542	COG2204	UTI89_C0242	UTI89_C0242	hypothetical protein	UTI89_C2873	yfhA	Hypothetical protein yfhA (ORF-2)	[TP0071-TP0519 (0.6908589)]
COG0542	COG2204	UTI89_C0242	UTI89_C0242	hypothetical protein	UTI89_C4638	UTI89_C4638	putative c4-dicarboxylate transport	[TP0071-TP0519 (0.6908589)]
COG0542	COG2204	UTI89_C0242	UTI89_C0242	hypothetical protein	UTI89_C4457	glnG	Nitrogen regulation protein NR(I)	[TP0071-TP0519 (0.6908589)]
COG0542	COG2204	UTI89_C0888	clpA	ATP-dependent Clp protease ATP-binding subunit clpA	UTI89_C2502	atoC	Acetoacetate metabolism regulatory protein atoC (Ornithine/arginine decarboxylase inhibitor) (Ornithine decarboxylase antizyme)	[TP0071-TP0519 (0.6908589)]
COG0542	COG2204	UTI89_C0242	UTI89_C0242	hypothetical protein	UTI89_C2502	atoC	Acetoacetate metabolism regulatory protein atoC (Ornithine/arginine decarboxylase inhibitor) (Ornithine decarboxylase antizyme)	[TP0071-TP0519 (0.6908589)]
COG0542	COG2204	UTI89_C2925	clpB	Chaperone clpB (Heat-shock protein F84.1)	UTI89_C4457	glnG	Nitrogen regulation protein NR(I)	[TP0071-TP0519 (0.6908589)]
COG0542	COG2204	UTI89_C0888	clpA	ATP-dependent Clp protease ATP-binding subunit clpA	UTI89_C4457	glnG	Nitrogen regulation protein NR(I)	[TP0071-TP0519 (0.6908589)]
COG0153	COG2080	UTI89_C0754	galK	Galactokinase (EC 2.7.1.6) (Galactose kinase)	UTI89_C3253	xdhC	Xanthine dehydrogenase iron-sulfur-binding subunit	[TP0418-TP0080 (0.66367555)]
COG0705	COG1187	UTI89_C3924	glpG	inner membrane-associated protein of glp	UTI89_C1264	rluE	Ribosomal large subunit pseudouridine synthase E (EC 5.4.99.-) (rRNA- uridine isomerase E) (rRNA pseudouridylate synthase E)	[TP0982-TP0459 (0.6079956)]
COG0705	COG1187	UTI89_C3924	glpG	inner membrane-associated protein of glp	UTI89_C2460	rsuA	Ribosomal small subunit pseudouridine synthase A (EC 5.4.99.-) (16S pseudouridylate 516 synthase) (16S pseudouridine 516 synthase) (rRNA- uridine isomerase A) (rRNA pseudouridylate synthase A)	[TP0982-TP0459 (0.6079956)]
COG0705	COG1187	UTI89_C3924	glpG	inner membrane-associated protein of glp	UTI89_C4590	rluF	Ribosomal large subunit pseudouridine synthase F (EC 5.4.99.-) (rRNA- uridine isomerase F) (rRNA pseudouridylate synthase F)	[TP0982-TP0459 (0.6079956)]
COG0705	COG1187	UTI89_C3924	glpG	inner membrane-associated protein of glp	UTI89_C1537	rluB	Ribosomal large subunit pseudouridine synthase B (EC 5.4.99.-) (rRNA- uridine isomerase B) (rRNA pseudouridylate synthase B)	[TP0982-TP0459 (0.6079956)]
COG0690	COG1512	UTI89_C3840	secE	inner membrane preprotein translocase	UTI89_C3147	UTI89_C3147	hypothetical protein	[TP0235-TP0561 (0.5857341)]
COG0690	COG1512	UTI89_C3840	secE	inner membrane preprotein translocase	UTI89_C3145	UTI89_C3145	hypothetical protein	[TP0235-TP0561 (0.5857341)]
COG0690	COG1512	UTI89_C3840	secE	inner membrane preprotein translocase	UTI89_C3143	UTI89_C3143	hypothetical protein	[TP0235-TP0561 (0.5857341)]
COG0569	COG1256	UTI89_C3734	trkA	Trk system potassium uptake protein trkA (K(+)-uptake protein trkA)	UTI89_C1207	flgK	Flagellar hook-associated protein 1 (HAP1)	[TP0024-TP0660 (0.58621275)]
COG0290	COG0457	UTI89_C1911	infC	Translation initiation factor IF-3 [Contains: IF-3L; IF-3S]	UTI89_C4062	b3530	Cellulose synthase operon protein C	[TP0850-TP0095 (0.6947713)]
COG0290	COG0457	UTI89_C1911	infC	Translation initiation factor IF-3 [Contains: IF-3L; IF-3S]	UTI89_C0568	nfrA	Bacteriophage N4 adsorption protein A precursor	[TP0850-TP0095 (0.6947713)]
COG0080	COG0301	UTI89_C3838	rplK	50S ribosomal subunit protein L11	UTI89_C0446	thiI	Thiamine biosynthesis protein thiI	[TP0237-TP0559 (0.59848577)]
COG0782	COG0860	UTI89_C3614	greA	Transcription elongation factor greA (Transcript cleavage factor greA)	UTI89_C4769	amiB	N-acetylmuramoyl-L-alanine amidase amiB precursor (EC 3.5.1.28)	[TP0019-TP0247 (0.7668169)]
COG0782	COG0860	UTI89_C3614	greA	Transcription elongation factor greA (Transcript cleavage factor greA)	UTI89_C3218	amiC	N-acetylmuramoyl-L-alanine amidase amiC precursor (EC 3.5.1.28)	[TP0019-TP0247 (0.7668169)]
COG0782	COG0860	UTI89_C0612	rnk	Regulator of nucleoside diphosphate kinase	UTI89_C3218	amiC	N-acetylmuramoyl-L-alanine amidase amiC precursor (EC 3.5.1.28)	[TP0019-TP0247 (0.7668169)]
COG0782	COG0860	UTI89_C3614	greA	Transcription elongation factor greA (Transcript cleavage factor greA)	UTI89_C2768	amiA	Probable N-acetylmuramoyl-L-alanine amidase amiA precursor (EC 3.5.1.28)	[TP0019-TP0247 (0.7668169)]
COG0782	COG0860	UTI89_C0612	rnk	Regulator of nucleoside diphosphate kinase	UTI89_C4769	amiB	N-acetylmuramoyl-L-alanine amidase amiB precursor (EC 3.5.1.28)	[TP0019-TP0247 (0.7668169)]
COG0782	COG0860	UTI89_C0612	rnk	Regulator of nucleoside diphosphate kinase	UTI89_C2768	amiA	Probable N-acetylmuramoyl-L-alanine amidase amiA precursor (EC 3.5.1.28)	[TP0019-TP0247 (0.7668169)]
COG0782	COG0860	UTI89_C3907	greB	Transcription elongation factor greB (Transcript cleavage factor greB)	UTI89_C4769	amiB	N-acetylmuramoyl-L-alanine amidase amiB precursor (EC 3.5.1.28)	[TP0019-TP0247 (0.7668169)]
COG0782	COG0860	UTI89_C3907	greB	Transcription elongation factor greB (Transcript cleavage factor greB)	UTI89_C3218	amiC	N-acetylmuramoyl-L-alanine amidase amiC precursor (EC 3.5.1.28)	[TP0019-TP0247 (0.7668169)]
COG0782	COG0860	UTI89_C3907	greB	Transcription elongation factor greB (Transcript cleavage factor greB)	UTI89_C2768	amiA	Probable N-acetylmuramoyl-L-alanine amidase amiA precursor (EC 3.5.1.28)	[TP0019-TP0247 (0.7668169)]
COG0234	COG1619	UTI89_C4740	groS	10 kDa chaperonin (Protein Cpn10) (groES protein)	UTI89_C1378	ldcA	Muramoyltetrapeptide carboxypeptidase (EC 3.4.17.13) (LD- carboxypeptidase A)	[TP1013-TP0688 (0.6288964)]
COG0255	COG1516	UTI89_C3762	rpmC	50S ribosomal subunit protein L29	UTI89_C2126	fliS	Flagellar protein fliS	[TP0197-TP0943 (0.5311184)]
COG0024	COG0530	UTI89_C0182	map	Methionine aminopeptidase (EC 3.4.11.18) (MAP) (Peptidase M)	UTI89_C3632	yrbG	Inner membrane protein yrbG	[TP0842-TP1034 (0.7696508)]
COG0530	COG0771	UTI89_C3632	yrbG	Inner membrane protein yrbG	UTI89_C0097	murD	UDP-N-acetylmuramoylalanine--D-glutamate ligase (EC 6.3.2.9) (UDP-N- acetylmuramoyl-L-alanyl-D-glutamate synthetase) (D-glutamic acid- adding enzyme)	[TP1034-TP0903 (0.71912634)]
COG1115	COG1512	UTI89_C0008	yaaJ	Putative transporter yaaJ	UTI89_C3147	UTI89_C3147	hypothetical protein	[TP0414-TP0561 (0.5704539)]
COG1115	COG1512	UTI89_C0008	yaaJ	Putative transporter yaaJ	UTI89_C3145	UTI89_C3145	hypothetical protein	[TP0414-TP0561 (0.5704539)]
COG1115	COG1512	UTI89_C0008	yaaJ	Putative transporter yaaJ	UTI89_C3143	UTI89_C3143	hypothetical protein	[TP0414-TP0561 (0.5704539)]
COG0849	COG1061	UTI89_C0103	ftsA	ATP-binding cell division protein, septation	UTI89_C2461	yejH	Hypothetical protein yejH	[TP0389-TP0380 (0.6968711)]
COG0322	COG0353	UTI89_C1935	cho	Excinuclease cho (EC 3.1.25.-) (Endonuclease cho) (UvrC homolog protein)	UTI89_C0500	recR	recombination and repair protein RecR	[TP0472-TP1004 (0.53674763)]
COG0322	COG0353	UTI89_C2114	uvrC	UvrABC system protein C (Protein uvrC) (Excinuclease ABC subunit C)	UTI89_C0500	recR	recombination and repair protein RecR	[TP0472-TP1004 (0.53674763)]
COG0771	COG1595	UTI89_C0097	murD	UDP-N-acetylmuramoylalanine--D-glutamate ligase (EC 6.3.2.9) (UDP-N- acetylmuramoyl-L-alanyl-D-glutamate synthetase) (D-glutamic acid- adding enzyme)	UTI89_C2895	rpoE	RNA polymerase sigma-E factor (Sigma-24)	[TP0903-TP0092 (0.6651206)]
COG1677	COG1815	UTI89_C2137	fliE	Flagellar hook-basal body complex protein fliE	UTI89_C1198	flgB	Flagellar basal-body rod protein flgB (Putative proximal rod protein)	[TP0398-TP0396 (0.79194725)]
COG0188	COG0305	UTI89_C2512	gyrA	DNA gyrase subunit A (EC 5.99.1.3)	UTI89_C4625	dnaB	Replicative DNA helicase (EC 3.6.1.-)	[TP0005-TP0058 (0.73312306)]
COG0188	COG0305	UTI89_C2512	gyrA	DNA gyrase subunit A (EC 5.99.1.3)	UTI89_C2672	UTI89_C2672	bacteriophage Nil2 gene P DnaB analogue	[TP0005-TP0058 (0.73312306)]
COG0188	COG0305	UTI89_C3446	parC	DNA topoisomerase 4 subunit A (EC 5.99.1.-) (Topoisomerase IV subunit A)	UTI89_C2672	UTI89_C2672	bacteriophage Nil2 gene P DnaB analogue	[TP0005-TP0058 (0.73312306)]
COG0188	COG0305	UTI89_C3446	parC	DNA topoisomerase 4 subunit A (EC 5.99.1.-) (Topoisomerase IV subunit A)	UTI89_C4625	dnaB	Replicative DNA helicase (EC 3.6.1.-)	[TP0005-TP0058 (0.73312306)]
COG0233	COG1283	UTI89_C0187	frr	Ribosome recycling factor (Ribosome-releasing factor) (RRF)	UTI89_C4580	yjbB	Hypothetical protein yjbB	[TP0604-TP0771 (0.7316062)]
COG0840	COG1344	UTI89_C3510	aer	aerotaxis sensor receptor, flavoprotein	UTI89_C2124	fliC	flagellin	[TP0640-TP0870 (0.6975479)]
COG0840	COG1344	UTI89_C5058	tsr	Methyl-accepting chemotaxis protein I (MCP-I) (Serine chemoreceptor protein)	UTI89_C1208	flgL	Flagellar hook-associated protein 3 (HAP3) (Hook-filament junction protein)	[TP0640-TP0870 (0.6975479)]
COG0840	COG1344	UTI89_C1642	trg	Methyl-accepting chemotaxis protein III (MCP-III) (Ribose and galactose chemoreceptor protein)	UTI89_C2124	fliC	flagellin	[TP0640-TP0870 (0.6975479)]
COG0840	COG1344	UTI89_C1642	trg	Methyl-accepting chemotaxis protein III (MCP-III) (Ribose and galactose chemoreceptor protein)	UTI89_C1208	flgL	Flagellar hook-associated protein 3 (HAP3) (Hook-filament junction protein)	[TP0640-TP0870 (0.6975479)]
COG0840	COG1344	UTI89_C2089	tar	Methyl-accepting chemotaxis protein II (MCP-II) (Aspartate chemoreceptor protein)	UTI89_C1208	flgL	Flagellar hook-associated protein 3 (HAP3) (Hook-filament junction protein)	[TP0640-TP0870 (0.6975479)]
COG0840	COG1344	UTI89_C2089	tar	Methyl-accepting chemotaxis protein II (MCP-II) (Aspartate chemoreceptor protein)	UTI89_C2124	fliC	flagellin	[TP0640-TP0870 (0.6975479)]
COG0840	COG1344	UTI89_C3510	aer	aerotaxis sensor receptor, flavoprotein	UTI89_C1208	flgL	Flagellar hook-associated protein 3 (HAP3) (Hook-filament junction protein)	[TP0640-TP0870 (0.6975479)]
COG0840	COG1344	UTI89_C5058	tsr	Methyl-accepting chemotaxis protein I (MCP-I) (Serine chemoreceptor protein)	UTI89_C2124	fliC	flagellin	[TP0640-TP0870 (0.6975479)]
COG1825	COG2812	UTI89_C2462	rplY	50S ribosomal protein L25	UTI89_C0497	dnaX	DNA polymerase III tau subunit (EC 2.7.7.7) [Contains: DNA polymerase III subunit gamma]	[TP0372-TP1005 (0.6540257)]
COG0222	COG0530	UTI89_C3834	rplL	50S ribosomal subunit protein L7/L12	UTI89_C3632	yrbG	Inner membrane protein yrbG	[TP0240-TP1034 (0.77472186)]
COG0024	COG1121	UTI89_C0182	map	Methionine aminopeptidase (EC 3.4.11.18) (MAP) (Peptidase M)	UTI89_C2062	znuC	High-affinity zinc uptake system ATP-binding protein znuC	[TP0842-TP0164 (0.77940726)]
COG0024	COG1121	UTI89_C0182	map	Methionine aminopeptidase (EC 3.4.11.18) (MAP) (Peptidase M)	UTI89_C1338	sitB	SitB protein	[TP0842-TP0164 (0.77940726)]
COG0361	COG1214	UTI89_C0899	infA	protein chain initiation factor IF-1	UTI89_C2001	yeaZ	O-sialoglycoprotein endopeptidase	[TP0097-TP0876 (0.56457245)]
COG1643	COG2137	UTI89_C0162	hrpB	ATP-dependent RNA helicase hrpB (EC 3.6.1.-)	UTI89_C3060	recX	Regulatory protein recX (Protein oraA)	[TP0526-TP1023 (0.64955014)]
COG1643	COG2137	UTI89_C1635	hrpA	ATP-dependent RNA helicase hrpA (EC 3.6.1.-)	UTI89_C3060	recX	Regulatory protein recX (Protein oraA)	[TP0526-TP1023 (0.64955014)]
COG0257	COG1283	UTI89_C0313	UTI89_C0313	50S ribosomal subunit protein X	UTI89_C4580	yjbB	Hypothetical protein yjbB	[TP0209-TP0771 (0.6772987)]
COG0257	COG1283	UTI89_C3745	rpmJ	50S ribosomal subunit protein L36	UTI89_C4580	yjbB	Hypothetical protein yjbB	[TP0209-TP0771 (0.6772987)]
COG1509	COG2812	UTI89_C4744	yjeK	Hypothetical UPF0069 protein yjeK	UTI89_C0497	dnaX	DNA polymerase III tau subunit (EC 2.7.7.7) [Contains: DNA polymerase III subunit gamma]	[TP0121-TP1005 (0.5082704)]
COG0255	COG1011	UTI89_C3762	rpmC	50S ribosomal subunit protein L29	UTI89_C5083	yjjG	5'-nucleotidase yjjG (EC 3.1.3.5) (Nucleoside 5'-monophosphate phosphohydrolase)	[TP0197-TP0158 (0.6077605)]
COG0255	COG1011	UTI89_C3762	rpmC	50S ribosomal subunit protein L29	UTI89_C3897	yrfG	Hypothetical protein yrfG	[TP0197-TP0158 (0.6077605)]
COG0255	COG1011	UTI89_C3762	rpmC	50S ribosomal subunit protein L29	UTI89_C4469	yihX	Phosphatase yihX (EC 3.1.3.-)	[TP0197-TP0158 (0.6077605)]
COG0255	COG1011	UTI89_C3762	rpmC	50S ribosomal subunit protein L29	UTI89_C4375	yigB	Hypothetical protein yigB	[TP0197-TP0158 (0.6077605)]
COG2204	COG2204	UTI89_C4457	glnG	Nitrogen regulation protein NR(I)	UTI89_C4457	glnG	Nitrogen regulation protein NR(I)	[TP0519-TP0519 (0.65939915)]
COG2204	COG2204	UTI89_C2873	yfhA	Hypothetical protein yfhA (ORF-2)	UTI89_C2873	yfhA	Hypothetical protein yfhA (ORF-2)	[TP0519-TP0519 (0.65939915)]
COG2204	COG2204	UTI89_C4457	glnG	Nitrogen regulation protein NR(I)	UTI89_C2502	atoC	Acetoacetate metabolism regulatory protein atoC (Ornithine/arginine decarboxylase inhibitor) (Ornithine decarboxylase antizyme)	[TP0519-TP0519 (0.65939915)]
COG2204	COG2204	UTI89_C2502	atoC	Acetoacetate metabolism regulatory protein atoC (Ornithine/arginine decarboxylase inhibitor) (Ornithine decarboxylase antizyme)	UTI89_C4457	glnG	Nitrogen regulation protein NR(I)	[TP0519-TP0519 (0.65939915)]
COG2204	COG2204	UTI89_C4638	UTI89_C4638	putative c4-dicarboxylate transport	UTI89_C2873	yfhA	Hypothetical protein yfhA (ORF-2)	[TP0519-TP0519 (0.65939915)]
COG2204	COG2204	UTI89_C2873	yfhA	Hypothetical protein yfhA (ORF-2)	UTI89_C4638	UTI89_C4638	putative c4-dicarboxylate transport	[TP0519-TP0519 (0.65939915)]
COG2204	COG2204	UTI89_C2502	atoC	Acetoacetate metabolism regulatory protein atoC (Ornithine/arginine decarboxylase inhibitor) (Ornithine decarboxylase antizyme)	UTI89_C2873	yfhA	Hypothetical protein yfhA (ORF-2)	[TP0519-TP0519 (0.65939915)]
COG2204	COG2204	UTI89_C2873	yfhA	Hypothetical protein yfhA (ORF-2)	UTI89_C2502	atoC	Acetoacetate metabolism regulatory protein atoC (Ornithine/arginine decarboxylase inhibitor) (Ornithine decarboxylase antizyme)	[TP0519-TP0519 (0.65939915)]
COG2204	COG2204	UTI89_C4638	UTI89_C4638	putative c4-dicarboxylate transport	UTI89_C4638	UTI89_C4638	putative c4-dicarboxylate transport	[TP0519-TP0519 (0.65939915)]
COG2204	COG2204	UTI89_C2502	atoC	Acetoacetate metabolism regulatory protein atoC (Ornithine/arginine decarboxylase inhibitor) (Ornithine decarboxylase antizyme)	UTI89_C2502	atoC	Acetoacetate metabolism regulatory protein atoC (Ornithine/arginine decarboxylase inhibitor) (Ornithine decarboxylase antizyme)	[TP0519-TP0519 (0.65939915)]
COG2204	COG2204	UTI89_C4457	glnG	Nitrogen regulation protein NR(I)	UTI89_C2873	yfhA	Hypothetical protein yfhA (ORF-2)	[TP0519-TP0519 (0.65939915)]
COG2204	COG2204	UTI89_C2873	yfhA	Hypothetical protein yfhA (ORF-2)	UTI89_C4457	glnG	Nitrogen regulation protein NR(I)	[TP0519-TP0519 (0.65939915)]
COG2204	COG2204	UTI89_C4457	glnG	Nitrogen regulation protein NR(I)	UTI89_C4638	UTI89_C4638	putative c4-dicarboxylate transport	[TP0519-TP0519 (0.65939915)]
COG2204	COG2204	UTI89_C4638	UTI89_C4638	putative c4-dicarboxylate transport	UTI89_C4457	glnG	Nitrogen regulation protein NR(I)	[TP0519-TP0519 (0.65939915)]
COG2204	COG2204	UTI89_C4638	UTI89_C4638	putative c4-dicarboxylate transport	UTI89_C2502	atoC	Acetoacetate metabolism regulatory protein atoC (Ornithine/arginine decarboxylase inhibitor) (Ornithine decarboxylase antizyme)	[TP0519-TP0519 (0.65939915)]
COG2204	COG2204	UTI89_C2502	atoC	Acetoacetate metabolism regulatory protein atoC (Ornithine/arginine decarboxylase inhibitor) (Ornithine decarboxylase antizyme)	UTI89_C4638	UTI89_C4638	putative c4-dicarboxylate transport	[TP0519-TP0519 (0.65939915)]
COG0546	COG0739	UTI89_C3883	gph	Phosphoglycolate phosphatase (EC 3.1.3.18) (PGPase) (PGP)	UTI89_C3250	ygeR	Hypothetical lipoprotein ygeR precursor	[TP0554-TP0782 (0.73069036)]
COG0546	COG0739	UTI89_C3883	gph	Phosphoglycolate phosphatase (EC 3.1.3.18) (PGPase) (PGP)	UTI89_C3112	nlpD	Lipoprotein nlpD precursor	[TP0554-TP0782 (0.73069036)]
COG0546	COG0739	UTI89_C3883	gph	Phosphoglycolate phosphatase (EC 3.1.3.18) (PGPase) (PGP)	UTI89_C2060	yebA	Hypothetical metalloprotease yebA precursor (EC 3.4.24.-) (ORFU)	[TP0554-TP0782 (0.73069036)]
COG0242	COG1187	UTI89_C3731	def	Peptide deformylase (EC 3.5.1.88) (PDF) (Polypeptide deformylase)	UTI89_C1537	rluB	Ribosomal large subunit pseudouridine synthase B (EC 5.4.99.-) (rRNA- uridine isomerase B) (rRNA pseudouridylate synthase B)	[TP0757-TP0459 (0.5284328)]
COG0242	COG1187	UTI89_C3731	def	Peptide deformylase (EC 3.5.1.88) (PDF) (Polypeptide deformylase)	UTI89_C4590	rluF	Ribosomal large subunit pseudouridine synthase F (EC 5.4.99.-) (rRNA- uridine isomerase F) (rRNA pseudouridylate synthase F)	[TP0757-TP0459 (0.5284328)]
COG0242	COG1187	UTI89_C3731	def	Peptide deformylase (EC 3.5.1.88) (PDF) (Polypeptide deformylase)	UTI89_C2460	rsuA	Ribosomal small subunit pseudouridine synthase A (EC 5.4.99.-) (16S pseudouridylate 516 synthase) (16S pseudouridine 516 synthase) (rRNA- uridine isomerase A) (rRNA pseudouridylate synthase A)	[TP0757-TP0459 (0.5284328)]
COG0242	COG1187	UTI89_C3731	def	Peptide deformylase (EC 3.5.1.88) (PDF) (Polypeptide deformylase)	UTI89_C1264	rluE	Ribosomal large subunit pseudouridine synthase E (EC 5.4.99.-) (rRNA- uridine isomerase E) (rRNA pseudouridylate synthase E)	[TP0757-TP0459 (0.5284328)]
COG0457	COG0558	UTI89_C4062	b3530	Cellulose synthase operon protein C	UTI89_C2113	pgsA	CDP-diacylglycerol--glycerol-3-phosphate 3-phosphatidyltransferase (EC 2.7.8.5) (Phosphatidylglycerophosphate synthase) (PGP synthase)	[TP0067-TP0730 (0.86096925)]
COG0457	COG0558	UTI89_C4062	b3530	Cellulose synthase operon protein C	UTI89_C1954	ynjF	Inner membrane protein ynjF	[TP0067-TP0730 (0.86096925)]
COG0457	COG0558	UTI89_C4062	b3530	Cellulose synthase operon protein C	UTI89_C1630	ynbA	Inner membrane protein ynbA	[TP0067-TP0730 (0.86096925)]
COG0457	COG0558	UTI89_C0568	nfrA	Bacteriophage N4 adsorption protein A precursor	UTI89_C1630	ynbA	Inner membrane protein ynbA	[TP0067-TP0730 (0.86096925)]
COG0457	COG0558	UTI89_C0568	nfrA	Bacteriophage N4 adsorption protein A precursor	UTI89_C2113	pgsA	CDP-diacylglycerol--glycerol-3-phosphate 3-phosphatidyltransferase (EC 2.7.8.5) (Phosphatidylglycerophosphate synthase) (PGP synthase)	[TP0067-TP0730 (0.86096925)]
COG0457	COG0558	UTI89_C0568	nfrA	Bacteriophage N4 adsorption protein A precursor	UTI89_C1954	ynjF	Inner membrane protein ynjF	[TP0067-TP0730 (0.86096925)]
COG0020	COG1508	UTI89_C0189	uppS	Undecaprenyl pyrophosphate synthetase (EC 2.5.1.31) (UPP synthetase) (Di-trans,poly-cis-decaprenylcistransferase) (Undecaprenyl diphosphate synthase) (UDS)	UTI89_C3638	rpoN	RNA polymerase sigma-54 factor	[TP0603-TP0111 (0.79878455)]
COG0301	COG1509	UTI89_C0446	thiI	Thiamine biosynthesis protein thiI	UTI89_C4744	yjeK	Hypothetical UPF0069 protein yjeK	[TP0559-TP0121 (0.62660724)]
COG0420	COG0739	UTI89_C0418	sbcD	ATP-dependent dsDNA exonuclease	UTI89_C3250	ygeR	Hypothetical lipoprotein ygeR precursor	[TP0626-TP0782 (0.7781429)]
COG0420	COG0739	UTI89_C0418	sbcD	ATP-dependent dsDNA exonuclease	UTI89_C2060	yebA	Hypothetical metalloprotease yebA precursor (EC 3.4.24.-) (ORFU)	[TP0626-TP0782 (0.7781429)]
COG0420	COG0739	UTI89_C0418	sbcD	ATP-dependent dsDNA exonuclease	UTI89_C3112	nlpD	Lipoprotein nlpD precursor	[TP0626-TP0782 (0.7781429)]
COG1385	COG2812	UTI89_C3335	yggJ	Hypothetical UPF0088 protein yggJ	UTI89_C0497	dnaX	DNA polymerase III tau subunit (EC 2.7.7.7) [Contains: DNA polymerase III subunit gamma]	[TP0276-TP1005 (0.66627616)]
COG0341	COG1512	UTI89_C0431	secF	Protein-export membrane protein secF	UTI89_C3145	UTI89_C3145	hypothetical protein	[TP0411-TP0561 (0.5704539)]
COG0341	COG1512	UTI89_C0431	secF	Protein-export membrane protein secF	UTI89_C3143	UTI89_C3143	hypothetical protein	[TP0411-TP0561 (0.5704539)]
COG0341	COG1512	UTI89_C0431	secF	Protein-export membrane protein secF	UTI89_C3147	UTI89_C3147	hypothetical protein	[TP0411-TP0561 (0.5704539)]
COG0217	COG0739	UTI89_C2196	yeeN	UPF0082 protein yeeN	UTI89_C3250	ygeR	Hypothetical lipoprotein ygeR precursor	[TP0474-TP0864 (0.82349855)]
COG0217	COG0739	UTI89_C2068	yebC	UPF0082 protein yebC	UTI89_C3112	nlpD	Lipoprotein nlpD precursor	[TP0474-TP0864 (0.82349855)]
COG0217	COG0739	UTI89_C2196	yeeN	UPF0082 protein yeeN	UTI89_C3112	nlpD	Lipoprotein nlpD precursor	[TP0474-TP0864 (0.82349855)]
COG0217	COG0739	UTI89_C2068	yebC	UPF0082 protein yebC	UTI89_C2060	yebA	Hypothetical metalloprotease yebA precursor (EC 3.4.24.-) (ORFU)	[TP0474-TP0864 (0.82349855)]
COG0217	COG0739	UTI89_C2068	yebC	UPF0082 protein yebC	UTI89_C3250	ygeR	Hypothetical lipoprotein ygeR precursor	[TP0474-TP0864 (0.82349855)]
COG0217	COG0739	UTI89_C2196	yeeN	UPF0082 protein yeeN	UTI89_C2060	yebA	Hypothetical metalloprotease yebA precursor (EC 3.4.24.-) (ORFU)	[TP0474-TP0864 (0.82349855)]
COG0242	COG0254	UTI89_C3731	def	Peptide deformylase (EC 3.5.1.88) (PDF) (Polypeptide deformylase)	UTI89_C0314	rpmE2	50S ribosomal protein L31 type B-1	[TP0757-TP0255 (0.6434887)]
COG0795	COG1512	UTI89_C4869	yjgQ	Inner membrane protein yjgQ	UTI89_C3145	UTI89_C3145	hypothetical protein	[TP0884-TP0561 (0.6412245)]
COG0795	COG1512	UTI89_C4869	yjgQ	Inner membrane protein yjgQ	UTI89_C3143	UTI89_C3143	hypothetical protein	[TP0884-TP0561 (0.6412245)]
COG0795	COG1512	UTI89_C3401	UTI89_C3401	hypothetical protein	UTI89_C3147	UTI89_C3147	hypothetical protein	[TP0884-TP0561 (0.6412245)]
COG0795	COG1512	UTI89_C4868	yjgP	Inner membrane protein yjgP	UTI89_C3143	UTI89_C3143	hypothetical protein	[TP0884-TP0561 (0.6412245)]
COG0795	COG1512	UTI89_C3401	UTI89_C3401	hypothetical protein	UTI89_C3145	UTI89_C3145	hypothetical protein	[TP0884-TP0561 (0.6412245)]
COG0795	COG1512	UTI89_C4868	yjgP	Inner membrane protein yjgP	UTI89_C3147	UTI89_C3147	hypothetical protein	[TP0884-TP0561 (0.6412245)]
COG0795	COG1512	UTI89_C4869	yjgQ	Inner membrane protein yjgQ	UTI89_C3147	UTI89_C3147	hypothetical protein	[TP0884-TP0561 (0.6412245)]
COG0795	COG1512	UTI89_C4868	yjgP	Inner membrane protein yjgP	UTI89_C3145	UTI89_C3145	hypothetical protein	[TP0884-TP0561 (0.6412245)]
COG0795	COG1512	UTI89_C3402	UTI89_C3402	hypothetical protein	UTI89_C3147	UTI89_C3147	hypothetical protein	[TP0884-TP0561 (0.6412245)]
COG0795	COG1512	UTI89_C3401	UTI89_C3401	hypothetical protein	UTI89_C3143	UTI89_C3143	hypothetical protein	[TP0884-TP0561 (0.6412245)]
COG0795	COG1512	UTI89_C3402	UTI89_C3402	hypothetical protein	UTI89_C3143	UTI89_C3143	hypothetical protein	[TP0884-TP0561 (0.6412245)]
COG0795	COG1512	UTI89_C3402	UTI89_C3402	hypothetical protein	UTI89_C3145	UTI89_C3145	hypothetical protein	[TP0884-TP0561 (0.6412245)]
COG0762	COG1512	UTI89_C3341	yggT	putative resistance protein	UTI89_C3145	UTI89_C3145	hypothetical protein	[TP0668-TP0561 (0.5550382)]
COG0762	COG1512	UTI89_C3341	yggT	putative resistance protein	UTI89_C3147	UTI89_C3147	hypothetical protein	[TP0668-TP0561 (0.5550382)]
COG0762	COG1512	UTI89_C3341	yggT	putative resistance protein	UTI89_C3143	UTI89_C3143	hypothetical protein	[TP0668-TP0561 (0.5550382)]
COG0442	COG1466	UTI89_C0210	proS	Prolyl-tRNA synthetase (EC 6.1.1.15) (Proline--tRNA ligase) (ProRS) (Global RNA synthesis factor)	UTI89_C0643	holA	DNA polymerase III delta subunit (EC 2.7.7.7)	[TP0160-TP0588 (0.66563916)]
COG1176	COG1512	UTI89_C1661	ydcU	Inner membrane ABC transporter permease protein ydcU	UTI89_C3143	UTI89_C3143	hypothetical protein	[TP0653-TP0561 (0.5550382)]
COG1176	COG1512	UTI89_C1661	ydcU	Inner membrane ABC transporter permease protein ydcU	UTI89_C3145	UTI89_C3145	hypothetical protein	[TP0653-TP0561 (0.5550382)]
COG1176	COG1512	UTI89_C1661	ydcU	Inner membrane ABC transporter permease protein ydcU	UTI89_C3147	UTI89_C3147	hypothetical protein	[TP0653-TP0561 (0.5550382)]
COG1176	COG1512	UTI89_C0859	potH	Putrescine transport system permease protein potH	UTI89_C3145	UTI89_C3145	hypothetical protein	[TP0653-TP0561 (0.5550382)]
COG1176	COG1512	UTI89_C0859	potH	Putrescine transport system permease protein potH	UTI89_C3147	UTI89_C3147	hypothetical protein	[TP0653-TP0561 (0.5550382)]
COG1176	COG1512	UTI89_C0859	potH	Putrescine transport system permease protein potH	UTI89_C3143	UTI89_C3143	hypothetical protein	[TP0653-TP0561 (0.5550382)]
COG1176	COG1512	UTI89_C1253	potB	Spermidine/putrescine transport system permease protein potB	UTI89_C3147	UTI89_C3147	hypothetical protein	[TP0653-TP0561 (0.5550382)]
COG1176	COG1512	UTI89_C1253	potB	Spermidine/putrescine transport system permease protein potB	UTI89_C3143	UTI89_C3143	hypothetical protein	[TP0653-TP0561 (0.5550382)]
COG1176	COG1512	UTI89_C1253	potB	Spermidine/putrescine transport system permease protein potB	UTI89_C3145	UTI89_C3145	hypothetical protein	[TP0653-TP0561 (0.5550382)]
COG0847	COG1558	UTI89_C0234	dnaQ	DNA polymerase III epsilon subunit (EC 2.7.7.7)	UTI89_C1199	flgC	Flagellar basal-body rod protein flgC (Putative proximal rod protein)	[TP0643-TP0397 (0.7022186)]
COG0847	COG1558	UTI89_C1843	rnt	Ribonuclease T (EC 3.1.13.-) (Exoribonuclease T) (RNase T)	UTI89_C1199	flgC	Flagellar basal-body rod protein flgC (Putative proximal rod protein)	[TP0643-TP0397 (0.7022186)]
COG0847	COG1558	UTI89_C2046	exoX	Exodeoxyribonuclease X (EC 3.1.11.-) (Exonuclease X) (Exo X)	UTI89_C1199	flgC	Flagellar basal-body rod protein flgC (Putative proximal rod protein)	[TP0643-TP0397 (0.7022186)]
COG0305	COG0593	UTI89_C2672	UTI89_C2672	bacteriophage Nil2 gene P DnaB analogue	UTI89_C2812	hda	putative DNA replication factor	[TP0058-TP0001 (0.9013428)]
COG0305	COG0593	UTI89_C2672	UTI89_C2672	bacteriophage Nil2 gene P DnaB analogue	UTI89_C4252	dnaA	Chromosomal replication initiator protein dnaA	[TP0058-TP0001 (0.9013428)]
COG0305	COG0593	UTI89_C4625	dnaB	Replicative DNA helicase (EC 3.6.1.-)	UTI89_C4252	dnaA	Chromosomal replication initiator protein dnaA	[TP0058-TP0001 (0.9013428)]
COG0305	COG0593	UTI89_C4625	dnaB	Replicative DNA helicase (EC 3.6.1.-)	UTI89_C2812	hda	putative DNA replication factor	[TP0058-TP0001 (0.9013428)]
COG0178	COG1197	UTI89_C4644	uvrA	UvrABC system protein A (UvrA protein) (Excinuclease ABC subunit A)	UTI89_C1242	mfd	Transcription-repair coupling factor (EC 3.6.1.-) (TRCF) (ATP- dependent helicase mfd)	[TP0514-TP0344 (0.9414915)]
COG0264	COG0544	UTI89_C0185	tsf	protein chain elongation factor EF-Ts	UTI89_C0463	tig	Trigger factor (TF)	[TP0605-TP0506 (0.9100214)]
COG1344	COG1352	UTI89_C2124	fliC	flagellin	UTI89_C2088	cheR	Chemotaxis protein methyltransferase (EC 2.1.1.80)	[TP0870-TP0630 (0.7476691)]
COG1344	COG1352	UTI89_C1208	flgL	Flagellar hook-associated protein 3 (HAP3) (Hook-filament junction protein)	UTI89_C2088	cheR	Chemotaxis protein methyltransferase (EC 2.1.1.80)	[TP0870-TP0630 (0.7476691)]
COG0495	COG1475	UTI89_C0645	leuS	Leucyl-tRNA synthetase (EC 6.1.1.4) (Leucine--tRNA ligase) (LeuRS)	UTI89_C0604	ybdM	Hypothetical protein ybdM	[TP0586-TP0271 (0.63095015)]
COG0495	COG1475	UTI89_C0645	leuS	Leucyl-tRNA synthetase (EC 6.1.1.4) (Leucine--tRNA ligase) (LeuRS)	UTI89_C2237	ibrB	hypothetical protein YbdM	[TP0586-TP0271 (0.63095015)]
COG1512	COG1512	UTI89_C3143	UTI89_C3143	hypothetical protein	UTI89_C3145	UTI89_C3145	hypothetical protein	[TP0561-TP0561 (0.53951585)]
COG1512	COG1512	UTI89_C3145	UTI89_C3145	hypothetical protein	UTI89_C3143	UTI89_C3143	hypothetical protein	[TP0561-TP0561 (0.53951585)]
COG1512	COG1512	UTI89_C3145	UTI89_C3145	hypothetical protein	UTI89_C3147	UTI89_C3147	hypothetical protein	[TP0561-TP0561 (0.53951585)]
COG1512	COG1512	UTI89_C3147	UTI89_C3147	hypothetical protein	UTI89_C3145	UTI89_C3145	hypothetical protein	[TP0561-TP0561 (0.53951585)]
COG1512	COG1512	UTI89_C3143	UTI89_C3143	hypothetical protein	UTI89_C3147	UTI89_C3147	hypothetical protein	[TP0561-TP0561 (0.53951585)]
COG1512	COG1512	UTI89_C3145	UTI89_C3145	hypothetical protein	UTI89_C3145	UTI89_C3145	hypothetical protein	[TP0561-TP0561 (0.53951585)]
COG1512	COG1512	UTI89_C3147	UTI89_C3147	hypothetical protein	UTI89_C3143	UTI89_C3143	hypothetical protein	[TP0561-TP0561 (0.53951585)]
COG1512	COG1512	UTI89_C3143	UTI89_C3143	hypothetical protein	UTI89_C3143	UTI89_C3143	hypothetical protein	[TP0561-TP0561 (0.53951585)]
COG1512	COG1512	UTI89_C3147	UTI89_C3147	hypothetical protein	UTI89_C3147	UTI89_C3147	hypothetical protein	[TP0561-TP0561 (0.53951585)]
COG0272	COG2080	UTI89_C2743	ligA	DNA ligase (EC 6.5.1.2) (Polydeoxyribonucleotide synthase [NAD+])	UTI89_C3253	xdhC	Xanthine dehydrogenase iron-sulfur-binding subunit	[TP0634-TP0080 (0.5753685)]
COG0272	COG2080	UTI89_C4191	yicF	Hypothetical DNA ligase-like protein yicF	UTI89_C3253	xdhC	Xanthine dehydrogenase iron-sulfur-binding subunit	[TP0634-TP0080 (0.5753685)]
COG0750	COG1512	UTI89_C0191	ecfE	inner membrane zinc metalloprotease required for	UTI89_C3143	UTI89_C3143	hypothetical protein	[TP0600-TP0561 (0.5857341)]
COG0750	COG1512	UTI89_C0191	ecfE	inner membrane zinc metalloprotease required for	UTI89_C3145	UTI89_C3145	hypothetical protein	[TP0600-TP0561 (0.5857341)]
COG0750	COG1512	UTI89_C0191	ecfE	inner membrane zinc metalloprotease required for	UTI89_C3147	UTI89_C3147	hypothetical protein	[TP0600-TP0561 (0.5857341)]
COG1352	COG1536	UTI89_C2088	cheR	Chemotaxis protein methyltransferase (EC 2.1.1.80)	UTI89_C2139	fliG	Flagellar motor switch protein fliG	[TP0630-TP0026 (0.7604114)]
COG1344	COG1516	UTI89_C1208	flgL	Flagellar hook-associated protein 3 (HAP3) (Hook-filament junction protein)	UTI89_C2126	fliS	Flagellar protein fliS	[TP0870-TP0943 (0.723277)]
COG1344	COG1516	UTI89_C2124	fliC	flagellin	UTI89_C2126	fliS	Flagellar protein fliS	[TP0870-TP0943 (0.723277)]
COG0099	COG0216	UTI89_C3744	rpsM	30S ribosomal subunit protein S13	UTI89_C1405	prfA	Peptide chain release factor 1 (RF-1)	[TP0210-TP0051 (0.8775348)]
COG0442	COG0552	UTI89_C0210	proS	Prolyl-tRNA synthetase (EC 6.1.1.15) (Proline--tRNA ligase) (ProRS) (Global RNA synthesis factor)	UTI89_C3979	ftsY	Cell division protein ftsY	[TP0160-TP0578 (0.56216276)]
COG0242	COG0319	UTI89_C3731	def	Peptide deformylase (EC 3.5.1.88) (PDF) (Polypeptide deformylase)	UTI89_C0657	ybeY	UPF0054 protein ybeY	[TP0757-TP0650 (0.630912)]
COG0178	COG0845	UTI89_C4644	uvrA	UvrABC system protein A (UvrA protein) (Excinuclease ABC subunit A)	UTI89_C3707	envC	Acriflavine resistance protein E precursor (Protein envC)	[TP0514-TP0965 (0.87363523)]
COG0178	COG0845	UTI89_C4644	uvrA	UvrABC system protein A (UvrA protein) (Excinuclease ABC subunit A)	UTI89_C2349	mdtA	Multidrug resistance protein mdtA precursor (Multidrug transporter mdtA)	[TP0514-TP0965 (0.87363523)]
COG0178	COG0845	UTI89_C4644	uvrA	UvrABC system protein A (UvrA protein) (Excinuclease ABC subunit A)	UTI89_C4045	mdtE	Multidrug resistance protein mdtE precursor	[TP0514-TP0965 (0.87363523)]
COG0178	COG0845	UTI89_C4644	uvrA	UvrABC system protein A (UvrA protein) (Excinuclease ABC subunit A)	UTI89_C4924	hlyD	Hemolysin secretion protein D, plasmid	[TP0514-TP0965 (0.87363523)]
COG0178	COG0845	UTI89_C4644	uvrA	UvrABC system protein A (UvrA protein) (Excinuclease ABC subunit A)	UTI89_C0490	acrA	Acriflavine resistance protein A precursor	[TP0514-TP0965 (0.87363523)]
COG0178	COG0845	UTI89_C4644	uvrA	UvrABC system protein A (UvrA protein) (Excinuclease ABC subunit A)	UTI89_C0796	ybhG	UPF0194 membrane protein ybhG precursor	[TP0514-TP0965 (0.87363523)]
COG0178	COG0845	UTI89_C4644	uvrA	UvrABC system protein A (UvrA protein) (Excinuclease ABC subunit A)	UTI89_C0883	macA	Macrolide-specific efflux protein macA precursor	[TP0514-TP0965 (0.87363523)]
COG0178	COG0845	UTI89_C4644	uvrA	UvrABC system protein A (UvrA protein) (Excinuclease ABC subunit A)	UTI89_C0574	cusB	Cation efflux system protein cusB precursor	[TP0514-TP0965 (0.87363523)]
COG0178	COG0845	UTI89_C4644	uvrA	UvrABC system protein A (UvrA protein) (Excinuclease ABC subunit A)	UTI89_C4008	yhiI	Hypothetical protein yhiI precursor	[TP0514-TP0965 (0.87363523)]
COG0178	COG0845	UTI89_C4644	uvrA	UvrABC system protein A (UvrA protein) (Excinuclease ABC subunit A)	UTI89_C1563	UTI89_C1563	acriflavine resistance protein A precursor	[TP0514-TP0965 (0.87363523)]
COG0457	COG0566	UTI89_C4062	b3530	Cellulose synthase operon protein C	UTI89_C2903	yfiF	Hypothetical tRNA/rRNA methyltransferase yfiF (EC 2.1.1.-)	[TP0095-TP0054 (0.73981166)]
COG0457	COG0566	UTI89_C4062	b3530	Cellulose synthase operon protein C	UTI89_C4196	trmH	tRNA guanosine-2'-O-methyltransferase (EC 2.1.1.34) (tRNA [Gm18] methyltransferase)	[TP0095-TP0054 (0.73981166)]
COG0457	COG0566	UTI89_C0568	nfrA	Bacteriophage N4 adsorption protein A precursor	UTI89_C2903	yfiF	Hypothetical tRNA/rRNA methyltransferase yfiF (EC 2.1.1.-)	[TP0095-TP0054 (0.73981166)]
COG0457	COG0566	UTI89_C0568	nfrA	Bacteriophage N4 adsorption protein A precursor	UTI89_C4196	trmH	tRNA guanosine-2'-O-methyltransferase (EC 2.1.1.34) (tRNA [Gm18] methyltransferase)	[TP0095-TP0054 (0.73981166)]
COG0457	COG0566	UTI89_C4062	b3530	Cellulose synthase operon protein C	UTI89_C4780	rlmB	23S rRNA (guanosine-2'-O-)-methyltransferase rlmB (EC 2.1.1.-) (23S rRNA Gm2251 2'-O-methyltransferase)	[TP0095-TP0054 (0.73981166)]
COG0457	COG0566	UTI89_C0568	nfrA	Bacteriophage N4 adsorption protein A precursor	UTI89_C4780	rlmB	23S rRNA (guanosine-2'-O-)-methyltransferase rlmB (EC 2.1.1.-) (23S rRNA Gm2251 2'-O-methyltransferase)	[TP0095-TP0054 (0.73981166)]
COG0465	COG0558	UTI89_C3610	hflB	Cell division protein ftsH (EC 3.4.24.-)	UTI89_C1954	ynjF	Inner membrane protein ynjF	[TP0765-TP0256 (0.8653493)]
COG0465	COG0558	UTI89_C3610	hflB	Cell division protein ftsH (EC 3.4.24.-)	UTI89_C2113	pgsA	CDP-diacylglycerol--glycerol-3-phosphate 3-phosphatidyltransferase (EC 2.7.8.5) (Phosphatidylglycerophosphate synthase) (PGP synthase)	[TP0765-TP0256 (0.8653493)]
COG0465	COG0558	UTI89_C3610	hflB	Cell division protein ftsH (EC 3.4.24.-)	UTI89_C1630	ynbA	Inner membrane protein ynbA	[TP0765-TP0256 (0.8653493)]
COG0024	COG0462	UTI89_C0182	map	Methionine aminopeptidase (EC 3.4.11.18) (MAP) (Peptidase M)	UTI89_C1401	prs	Ribose-phosphate pyrophosphokinase (EC 2.7.6.1) (RPPK) (Phosphoribosyl pyrophosphate synthetase) (P-Rib-PP synthetase) (PRPP synthetase)	[TP0842-TP0294 (0.8762697)]
COG0125	COG0361	UTI89_C1225	tmk	Thymidylate kinase (EC 2.7.4.9) (Thymidine monophosphate kinase) (dTMP kinase) (TMPK)	UTI89_C0899	infA	protein chain initiation factor IF-1	[TP0354-TP0097 (0.8382038)]
COG1536	COG1766	UTI89_C2139	fliG	Flagellar motor switch protein fliG	UTI89_C2138	fliF	Flagellar M-ring protein	[TP0400-TP0399 (0.9198608), TP0026-TP0399 (0.9539454)]
COG0319	COG0787	UTI89_C0657	ybeY	UPF0054 protein ybeY	UTI89_C1376	dadX	Alanine racemase, catabolic (EC 5.1.1.1)	[TP0650-TP0681 (0.82058704)]
COG0319	COG0787	UTI89_C0657	ybeY	UPF0054 protein ybeY	UTI89_C4626	alr	Alanine racemase, biosynthetic (EC 5.1.1.1)	[TP0650-TP0681 (0.82058704)]
COG0215	COG1536	UTI89_C0555	cysS	Cysteinyl-tRNA synthetase (EC 6.1.1.16) (Cysteine--tRNA ligase) (CysRS)	UTI89_C2139	fliG	Flagellar motor switch protein fliG	[TP0091-TP0400 (0.6374247)]
COG0564	COG1418	UTI89_C3161	truC	tRNA pseudouridine synthase C (EC 5.4.99.-) (tRNA-uridine isomerase C) (tRNA pseudouridylate synthase C)	UTI89_C2163	yedJ	Hypothetical protein yedJ	[TP0154-TP1018 (0.7668753)]
COG0564	COG1418	UTI89_C2927	rluD	Ribosomal large subunit pseudouridine synthase D (EC 5.4.99.-) (rRNA- uridine isomerase D) (rRNA pseudouridylate synthase D)	UTI89_C2163	yedJ	Hypothetical protein yedJ	[TP0154-TP1018 (0.7668753)]
COG0564	COG1418	UTI89_C1211	rluC	Ribosomal large subunit pseudouridine synthase C (EC 5.4.99.-) (rRNA- uridine isomerase C) (rRNA pseudouridylate synthase C)	UTI89_C2163	yedJ	Hypothetical protein yedJ	[TP0154-TP1018 (0.7668753)]
COG0564	COG1418	UTI89_C0063	rluA	Ribosomal large subunit pseudouridine synthase A (EC 5.4.99.-) (rRNA- uridine isomerase A) (rRNA pseudouridylate synthase A)	UTI89_C2163	yedJ	Hypothetical protein yedJ	[TP0154-TP1018 (0.7668753)]
COG0849	COG1595	UTI89_C0103	ftsA	ATP-binding cell division protein, septation	UTI89_C2895	rpoE	RNA polymerase sigma-E factor (Sigma-24)	[TP0389-TP0092 (0.66770643)]
COG0301	COG1529	UTI89_C0446	thiI	Thiamine biosynthesis protein thiI	UTI89_C3266	xdhD	Probable hypoxanthine oxidase xdhD (EC 1.-.-.-)	[TP0559-TP0079 (0.62660724)]
COG0301	COG1529	UTI89_C0446	thiI	Thiamine biosynthesis protein thiI	UTI89_C3251	xdhA	Xanthine dehydrogenase molybdenum-binding subunit (EC 1.17.1.4)	[TP0559-TP0079 (0.62660724)]
COG0739	COG2204	UTI89_C3112	nlpD	Lipoprotein nlpD precursor	UTI89_C2502	atoC	Acetoacetate metabolism regulatory protein atoC (Ornithine/arginine decarboxylase inhibitor) (Ornithine decarboxylase antizyme)	[TP0706-TP0519 (0.80130965)]
COG0739	COG2204	UTI89_C3250	ygeR	Hypothetical lipoprotein ygeR precursor	UTI89_C2873	yfhA	Hypothetical protein yfhA (ORF-2)	[TP0706-TP0519 (0.80130965)]
COG0739	COG2204	UTI89_C2060	yebA	Hypothetical metalloprotease yebA precursor (EC 3.4.24.-) (ORFU)	UTI89_C2873	yfhA	Hypothetical protein yfhA (ORF-2)	[TP0706-TP0519 (0.80130965)]
COG0739	COG2204	UTI89_C3250	ygeR	Hypothetical lipoprotein ygeR precursor	UTI89_C4457	glnG	Nitrogen regulation protein NR(I)	[TP0706-TP0519 (0.80130965)]
COG0739	COG2204	UTI89_C3112	nlpD	Lipoprotein nlpD precursor	UTI89_C4457	glnG	Nitrogen regulation protein NR(I)	[TP0706-TP0519 (0.80130965)]
COG0739	COG2204	UTI89_C3250	ygeR	Hypothetical lipoprotein ygeR precursor	UTI89_C4638	UTI89_C4638	putative c4-dicarboxylate transport	[TP0706-TP0519 (0.80130965)]
COG0739	COG2204	UTI89_C3112	nlpD	Lipoprotein nlpD precursor	UTI89_C2873	yfhA	Hypothetical protein yfhA (ORF-2)	[TP0706-TP0519 (0.80130965)]
COG0739	COG2204	UTI89_C2060	yebA	Hypothetical metalloprotease yebA precursor (EC 3.4.24.-) (ORFU)	UTI89_C2502	atoC	Acetoacetate metabolism regulatory protein atoC (Ornithine/arginine decarboxylase inhibitor) (Ornithine decarboxylase antizyme)	[TP0706-TP0519 (0.80130965)]
COG0739	COG2204	UTI89_C3250	ygeR	Hypothetical lipoprotein ygeR precursor	UTI89_C2502	atoC	Acetoacetate metabolism regulatory protein atoC (Ornithine/arginine decarboxylase inhibitor) (Ornithine decarboxylase antizyme)	[TP0706-TP0519 (0.80130965)]
COG0739	COG2204	UTI89_C2060	yebA	Hypothetical metalloprotease yebA precursor (EC 3.4.24.-) (ORFU)	UTI89_C4457	glnG	Nitrogen regulation protein NR(I)	[TP0706-TP0519 (0.80130965)]
COG0739	COG2204	UTI89_C3112	nlpD	Lipoprotein nlpD precursor	UTI89_C4638	UTI89_C4638	putative c4-dicarboxylate transport	[TP0706-TP0519 (0.80130965)]
COG0739	COG2204	UTI89_C2060	yebA	Hypothetical metalloprotease yebA precursor (EC 3.4.24.-) (ORFU)	UTI89_C4638	UTI89_C4638	putative c4-dicarboxylate transport	[TP0706-TP0519 (0.80130965)]
COG0036	COG2001	UTI89_C3884	rpe	Ribulose-phosphate 3-epimerase (EC 5.1.3.1) (Pentose-5-phosphate 3- epimerase) (PPE) (R5P3E)	UTI89_C0090	mraZ	Protein mraZ	[TP0945-TP0383 (0.685165)]
COG0036	COG2001	UTI89_C4681	alsE	D-allulose-6-phosphate 3-epimerase (EC 5.1.3.-)	UTI89_C0090	mraZ	Protein mraZ	[TP0945-TP0383 (0.685165)]
COG0280	COG0457	UTI89_C2782	eutD	Ethanolamine utilization protein eutD	UTI89_C0568	nfrA	Bacteriophage N4 adsorption protein A precursor	[TP0094-TP0067 (0.5068833)]
COG0280	COG0457	UTI89_C2782	eutD	Ethanolamine utilization protein eutD	UTI89_C4062	b3530	Cellulose synthase operon protein C	[TP0094-TP0067 (0.5068833)]
COG0457	COG0495	UTI89_C4062	b3530	Cellulose synthase operon protein C	UTI89_C0645	leuS	Leucyl-tRNA synthetase (EC 6.1.1.4) (Leucine--tRNA ligase) (LeuRS)	[TP0067-TP0586 (0.714839)]
COG0457	COG0495	UTI89_C0568	nfrA	Bacteriophage N4 adsorption protein A precursor	UTI89_C0645	leuS	Leucyl-tRNA synthetase (EC 6.1.1.4) (Leucine--tRNA ligase) (LeuRS)	[TP0067-TP0586 (0.714839)]
COG0257	COG0472	UTI89_C0313	UTI89_C0313	50S ribosomal subunit protein X	UTI89_C4340	wecA	Undecaprenyl-phosphate alpha-N-acetylglucosaminyl 1-phosphate transferase (EC 2.7.8.-) (UDP-GlcNAc:undecaprenyl-phosphate GlcNAc-1- phosphate transferase)	[TP0209-TP0345 (0.64932555)]
COG0257	COG0472	UTI89_C0313	UTI89_C0313	50S ribosomal subunit protein X	UTI89_C0096	mraY	Phospho-N-acetylmuramoyl-pentapeptide-transferase (EC 2.7.8.13) (UDP- MurNAc-pentapeptide phosphotransferase)	[TP0209-TP0345 (0.64932555)]
COG0257	COG0472	UTI89_C3745	rpmJ	50S ribosomal subunit protein L36	UTI89_C4340	wecA	Undecaprenyl-phosphate alpha-N-acetylglucosaminyl 1-phosphate transferase (EC 2.7.8.-) (UDP-GlcNAc:undecaprenyl-phosphate GlcNAc-1- phosphate transferase)	[TP0209-TP0345 (0.64932555)]
COG0257	COG0472	UTI89_C3745	rpmJ	50S ribosomal subunit protein L36	UTI89_C0096	mraY	Phospho-N-acetylmuramoyl-pentapeptide-transferase (EC 2.7.8.13) (UDP- MurNAc-pentapeptide phosphotransferase)	[TP0209-TP0345 (0.64932555)]
COG0358	COG0457	UTI89_C3503	dnaG	DNA primase (EC 2.7.7.-)	UTI89_C4062	b3530	Cellulose synthase operon protein C	[TP0492-TP0648 (0.5111708)]
COG0358	COG0457	UTI89_C3503	dnaG	DNA primase (EC 2.7.7.-)	UTI89_C0568	nfrA	Bacteriophage N4 adsorption protein A precursor	[TP0492-TP0648 (0.5111708)]
COG0301	COG0301	UTI89_C0446	thiI	Thiamine biosynthesis protein thiI	UTI89_C0446	thiI	Thiamine biosynthesis protein thiI	[TP0559-TP0559 (0.6965584)]
COG0687	COG1558	UTI89_C1659	ydcS	Putative ABC transporter periplasmic-binding protein ydcS precursor	UTI89_C1199	flgC	Flagellar basal-body rod protein flgC (Putative proximal rod protein)	[TP0655-TP0397 (0.60331625)]
COG0687	COG1558	UTI89_C0857	potF	Putrescine-binding periplasmic protein precursor	UTI89_C1199	flgC	Flagellar basal-body rod protein flgC (Putative proximal rod protein)	[TP0655-TP0397 (0.60331625)]
COG0687	COG1558	UTI89_C1251	potD	Spermidine/putrescine-binding periplasmic protein precursor (SPBP)	UTI89_C1199	flgC	Flagellar basal-body rod protein flgC (Putative proximal rod protein)	[TP0655-TP0397 (0.60331625)]
COG0795	COG1792	UTI89_C4868	yjgP	Inner membrane protein yjgP	UTI89_C3680	mreC	Rod shape-determining protein mreC	[TP0884-TP0498 (0.8374102)]
COG0795	COG1792	UTI89_C4869	yjgQ	Inner membrane protein yjgQ	UTI89_C3680	mreC	Rod shape-determining protein mreC	[TP0884-TP0498 (0.8374102)]
COG0795	COG1792	UTI89_C3402	UTI89_C3402	hypothetical protein	UTI89_C3680	mreC	Rod shape-determining protein mreC	[TP0884-TP0498 (0.8374102)]
COG0795	COG1792	UTI89_C3401	UTI89_C3401	hypothetical protein	UTI89_C3680	mreC	Rod shape-determining protein mreC	[TP0884-TP0498 (0.8374102)]
COG1317	COG1536	UTI89_C2140	fliH	Flagellar assembly protein fliH	UTI89_C2139	fliG	Flagellar motor switch protein fliG	[TP0401-TP0026 (0.96139234)]
COG1214	COG1516	UTI89_C2001	yeaZ	O-sialoglycoprotein endopeptidase	UTI89_C2126	fliS	Flagellar protein fliS	[TP0876-TP0943 (0.57131183)]
COG0608	COG1234	UTI89_C3277	recJ	Single-stranded-DNA-specific exonuclease recJ (EC 3.1.-.-)	UTI89_C2552	rnz	Ribonuclease Z (EC 3.1.26.11) (RNase Z) (tRNase Z) (tRNA 3 endonuclease)	[TP0704-TP0819 (0.5844061)]
COG0024	COG0125	UTI89_C0182	map	Methionine aminopeptidase (EC 3.4.11.18) (MAP) (Peptidase M)	UTI89_C1225	tmk	Thymidylate kinase (EC 2.7.4.9) (Thymidine monophosphate kinase) (dTMP kinase) (TMPK)	[TP0842-TP0354 (0.8096375)]
COG1077	COG1426	UTI89_C3681	mreB	Rod shape-determining protein mreB	UTI89_C2837	yfgA	Putative HTH-type transcriptional regulator yfgA	[TP0497-TP0334 (0.739115)]
COG0257	COG0779	UTI89_C3745	rpmJ	50S ribosomal subunit protein L36	UTI89_C3601	yhbC	UPF0090 protein yhbC	[TP0209-TP0893 (0.7461857)]
COG0257	COG0779	UTI89_C0313	UTI89_C0313	50S ribosomal subunit protein X	UTI89_C3601	yhbC	UPF0090 protein yhbC	[TP0209-TP0893 (0.7461857)]
COG1291	COG1291	UTI89_C2093	motA	Chemotaxis protein motA (Motility protein A)	UTI89_C2093	motA	Chemotaxis protein motA (Motility protein A)	[TP0725-TP0725 (0.8044664)]
COG0275	COG1815	UTI89_C0091	mraW	S-adenosyl-methyltransferase mraW (EC 2.1.1.-)	UTI89_C1198	flgB	Flagellar basal-body rod protein flgB (Putative proximal rod protein)	[TP0384-TP0396 (0.81050646)]
COG1536	COG1536	UTI89_C2139	fliG	Flagellar motor switch protein fliG	UTI89_C2139	fliG	Flagellar motor switch protein fliG	[TP0026-TP0400 (0.5928469)]
COG0457	COG0845	UTI89_C0568	nfrA	Bacteriophage N4 adsorption protein A precursor	UTI89_C0574	cusB	Cation efflux system protein cusB precursor	[TP0648-TP0965 (0.54118866)]
COG0457	COG0845	UTI89_C4062	b3530	Cellulose synthase operon protein C	UTI89_C3707	envC	Acriflavine resistance protein E precursor (Protein envC)	[TP0648-TP0965 (0.54118866)]
COG0457	COG0845	UTI89_C0568	nfrA	Bacteriophage N4 adsorption protein A precursor	UTI89_C3707	envC	Acriflavine resistance protein E precursor (Protein envC)	[TP0648-TP0965 (0.54118866)]
COG0457	COG0845	UTI89_C0568	nfrA	Bacteriophage N4 adsorption protein A precursor	UTI89_C0883	macA	Macrolide-specific efflux protein macA precursor	[TP0648-TP0965 (0.54118866)]
COG0457	COG0845	UTI89_C4062	b3530	Cellulose synthase operon protein C	UTI89_C2349	mdtA	Multidrug resistance protein mdtA precursor (Multidrug transporter mdtA)	[TP0648-TP0965 (0.54118866)]
COG0457	COG0845	UTI89_C0568	nfrA	Bacteriophage N4 adsorption protein A precursor	UTI89_C4008	yhiI	Hypothetical protein yhiI precursor	[TP0648-TP0965 (0.54118866)]
COG0457	COG0845	UTI89_C0568	nfrA	Bacteriophage N4 adsorption protein A precursor	UTI89_C0490	acrA	Acriflavine resistance protein A precursor	[TP0648-TP0965 (0.54118866)]
COG0457	COG0845	UTI89_C0568	nfrA	Bacteriophage N4 adsorption protein A precursor	UTI89_C4045	mdtE	Multidrug resistance protein mdtE precursor	[TP0648-TP0965 (0.54118866)]
COG0457	COG0845	UTI89_C0568	nfrA	Bacteriophage N4 adsorption protein A precursor	UTI89_C4924	hlyD	Hemolysin secretion protein D, plasmid	[TP0648-TP0965 (0.54118866)]
COG0457	COG0845	UTI89_C4062	b3530	Cellulose synthase operon protein C	UTI89_C1563	UTI89_C1563	acriflavine resistance protein A precursor	[TP0648-TP0965 (0.54118866)]
COG0457	COG0845	UTI89_C4062	b3530	Cellulose synthase operon protein C	UTI89_C0574	cusB	Cation efflux system protein cusB precursor	[TP0648-TP0965 (0.54118866)]
COG0457	COG0845	UTI89_C4062	b3530	Cellulose synthase operon protein C	UTI89_C4008	yhiI	Hypothetical protein yhiI precursor	[TP0648-TP0965 (0.54118866)]
COG0457	COG0845	UTI89_C0568	nfrA	Bacteriophage N4 adsorption protein A precursor	UTI89_C0796	ybhG	UPF0194 membrane protein ybhG precursor	[TP0648-TP0965 (0.54118866)]
COG0457	COG0845	UTI89_C0568	nfrA	Bacteriophage N4 adsorption protein A precursor	UTI89_C2349	mdtA	Multidrug resistance protein mdtA precursor (Multidrug transporter mdtA)	[TP0648-TP0965 (0.54118866)]
COG0457	COG0845	UTI89_C4062	b3530	Cellulose synthase operon protein C	UTI89_C4045	mdtE	Multidrug resistance protein mdtE precursor	[TP0648-TP0965 (0.54118866)]
COG0457	COG0845	UTI89_C4062	b3530	Cellulose synthase operon protein C	UTI89_C0796	ybhG	UPF0194 membrane protein ybhG precursor	[TP0648-TP0965 (0.54118866)]
COG0457	COG0845	UTI89_C4062	b3530	Cellulose synthase operon protein C	UTI89_C4924	hlyD	Hemolysin secretion protein D, plasmid	[TP0648-TP0965 (0.54118866)]
COG0457	COG0845	UTI89_C0568	nfrA	Bacteriophage N4 adsorption protein A precursor	UTI89_C1563	UTI89_C1563	acriflavine resistance protein A precursor	[TP0648-TP0965 (0.54118866)]
COG0457	COG0845	UTI89_C4062	b3530	Cellulose synthase operon protein C	UTI89_C0490	acrA	Acriflavine resistance protein A precursor	[TP0648-TP0965 (0.54118866)]
COG0457	COG0845	UTI89_C4062	b3530	Cellulose synthase operon protein C	UTI89_C0883	macA	Macrolide-specific efflux protein macA precursor	[TP0648-TP0965 (0.54118866)]
COG1815	COG3015	UTI89_C1198	flgB	Flagellar basal-body rod protein flgB (Putative proximal rod protein)	UTI89_C0208	cutF	Copper homeostasis protein cutF precursor (Lipoprotein nlpE)	[TP0396-TP0435 (0.51549006)]
COG0419	COG1512	UTI89_C0417	sbcC	Exonuclease sbcC	UTI89_C3147	UTI89_C3147	hypothetical protein	[TP0627-TP0561 (0.5704539)]
COG0419	COG1512	UTI89_C0417	sbcC	Exonuclease sbcC	UTI89_C3143	UTI89_C3143	hypothetical protein	[TP0627-TP0561 (0.5704539)]
COG0419	COG1512	UTI89_C0417	sbcC	Exonuclease sbcC	UTI89_C3145	UTI89_C3145	hypothetical protein	[TP0627-TP0561 (0.5704539)]
COG1749	COG1843	UTI89_C1201	flgE	flagellar biosynthesis, hook protein	UTI89_C1200	flgD	Basal-body rod modification protein flgD	[TP0727-TP0728 (0.8651164)]
COG0782	COG1057	UTI89_C0612	rnk	Regulator of nucleoside diphosphate kinase	UTI89_C0642	nadD	Nicotinate-nucleotide adenylyltransferase (EC 2.7.7.18) (Deamido- NAD(+) pyrophosphorylase) (Deamido-NAD(+) diphosphorylase) (Nicotinate mononucleotide adenylyltransferase) (NaMN adenylyltransferase)	[TP0019-TP0741 (0.75909394)]
COG0782	COG1057	UTI89_C3907	greB	Transcription elongation factor greB (Transcript cleavage factor greB)	UTI89_C0642	nadD	Nicotinate-nucleotide adenylyltransferase (EC 2.7.7.18) (Deamido- NAD(+) pyrophosphorylase) (Deamido-NAD(+) diphosphorylase) (Nicotinate mononucleotide adenylyltransferase) (NaMN adenylyltransferase)	[TP0019-TP0741 (0.75909394)]
COG0782	COG1057	UTI89_C3614	greA	Transcription elongation factor greA (Transcript cleavage factor greA)	UTI89_C0642	nadD	Nicotinate-nucleotide adenylyltransferase (EC 2.7.7.18) (Deamido- NAD(+) pyrophosphorylase) (Deamido-NAD(+) diphosphorylase) (Nicotinate mononucleotide adenylyltransferase) (NaMN adenylyltransferase)	[TP0019-TP0741 (0.75909394)]
COG1516	COG1516	UTI89_C2126	fliS	Flagellar protein fliS	UTI89_C2126	fliS	Flagellar protein fliS	[TP0943-TP0943 (0.5311184)]
COG0817	COG1516	UTI89_C2067	ruvC	Crossover junction endodeoxyribonuclease ruvC (EC 3.1.22.4) (Holliday junction nuclease ruvC) (Holliday junction resolvase ruvC)	UTI89_C2126	fliS	Flagellar protein fliS	[TP0517-TP0943 (0.5294325)]
COG1512	COG2215	UTI89_C3143	UTI89_C3143	hypothetical protein	UTI89_C2380	rcnA	Nickel/cobalt efflux system rcnA	[TP0561-TP0558 (0.53951585)]
COG1512	COG2215	UTI89_C3145	UTI89_C3145	hypothetical protein	UTI89_C2380	rcnA	Nickel/cobalt efflux system rcnA	[TP0561-TP0558 (0.53951585)]
COG1512	COG2215	UTI89_C3147	UTI89_C3147	hypothetical protein	UTI89_C2380	rcnA	Nickel/cobalt efflux system rcnA	[TP0561-TP0558 (0.53951585)]
COG1109	COG1157	UTI89_C3608	glmM	Phosphoglucosamine mutase (EC 5.4.2.10)	UTI89_C2141	fliI	Flagellum-specific ATP synthase (EC 3.6.3.14)	[TP0413-TP0402 (0.78400123)]
COG1109	COG1157	UTI89_C2321	manB	Phosphomannomutase (EC 5.4.2.8) (PMM)	UTI89_C2141	fliI	Flagellum-specific ATP synthase (EC 3.6.3.14)	[TP0413-TP0402 (0.78400123)]
COG0090	COG1643	UTI89_C3770	rplB	50S ribosomal subunit protein L2	UTI89_C1635	hrpA	ATP-dependent RNA helicase hrpA (EC 3.6.1.-)	[TP0192-TP0526 (0.71912634)]
COG0090	COG1643	UTI89_C3770	rplB	50S ribosomal subunit protein L2	UTI89_C0162	hrpB	ATP-dependent RNA helicase hrpB (EC 3.6.1.-)	[TP0192-TP0526 (0.71912634)]
COG0217	COG1235	UTI89_C2196	yeeN	UPF0082 protein yeeN	UTI89_C4687	phnP	Protein phnP	[TP0474-TP0489 (0.71912634)]
COG0217	COG1235	UTI89_C2068	yebC	UPF0082 protein yebC	UTI89_C4687	phnP	Protein phnP	[TP0474-TP0489 (0.71912634)]
COG0267	COG2215	UTI89_C4180	rpmG	50S ribosomal subunit protein L33	UTI89_C2380	rcnA	Nickel/cobalt efflux system rcnA	[TP0234-TP0558 (0.7885255)]
COG0012	COG0188	UTI89_C1397	engD	GTP-dependent nucleic acid-binding protein engD	UTI89_C3446	parC	DNA topoisomerase 4 subunit A (EC 5.99.1.-) (Topoisomerase IV subunit A)	[TP0124-TP0005 (0.7149395)]
COG0012	COG0188	UTI89_C1397	engD	GTP-dependent nucleic acid-binding protein engD	UTI89_C2512	gyrA	DNA gyrase subunit A (EC 5.99.1.3)	[TP0124-TP0005 (0.7149395)]
COG1057	COG3015	UTI89_C0642	nadD	Nicotinate-nucleotide adenylyltransferase (EC 2.7.7.18) (Deamido- NAD(+) pyrophosphorylase) (Deamido-NAD(+) diphosphorylase) (Nicotinate mononucleotide adenylyltransferase) (NaMN adenylyltransferase)	UTI89_C0208	cutF	Copper homeostasis protein cutF precursor (Lipoprotein nlpE)	[TP0741-TP0435 (0.5622841)]
COG0324	COG1558	UTI89_C4771	miaA	tRNA delta(2)-isopentenylpyrophosphate transferase (EC 2.5.1.8) (IPP transferase) (Isopentenyl-diphosphate:tRNA isopentenyltransferase) (IPTase) (IPPT)	UTI89_C1199	flgC	Flagellar basal-body rod protein flgC (Putative proximal rod protein)	[TP0637-TP0397 (0.66148543)]
COG0530	COG0621	UTI89_C3632	yrbG	Inner membrane protein yrbG	UTI89_C0838	yliG	Hypothetical UPF0004 protein yliG	[TP1034-TP0269 (0.7081234)]
COG0530	COG0621	UTI89_C3632	yrbG	Inner membrane protein yrbG	UTI89_C0659	yleA	Hypothetical UPF0004 protein yleA	[TP1034-TP0269 (0.7081234)]
COG0457	COG1643	UTI89_C4062	b3530	Cellulose synthase operon protein C	UTI89_C1635	hrpA	ATP-dependent RNA helicase hrpA (EC 3.6.1.-)	[TP0067-TP0526 (0.80406195)]
COG0457	COG1643	UTI89_C4062	b3530	Cellulose synthase operon protein C	UTI89_C0162	hrpB	ATP-dependent RNA helicase hrpB (EC 3.6.1.-)	[TP0067-TP0526 (0.80406195)]
COG0457	COG1643	UTI89_C0568	nfrA	Bacteriophage N4 adsorption protein A precursor	UTI89_C0162	hrpB	ATP-dependent RNA helicase hrpB (EC 3.6.1.-)	[TP0067-TP0526 (0.80406195)]
COG0457	COG1643	UTI89_C0568	nfrA	Bacteriophage N4 adsorption protein A precursor	UTI89_C1635	hrpA	ATP-dependent RNA helicase hrpA (EC 3.6.1.-)	[TP0067-TP0526 (0.80406195)]
COG0840	COG1157	UTI89_C5058	tsr	Methyl-accepting chemotaxis protein I (MCP-I) (Serine chemoreceptor protein)	UTI89_C2141	fliI	Flagellum-specific ATP synthase (EC 3.6.3.14)	[TP0640-TP0402 (0.9180537)]
COG0840	COG1157	UTI89_C1642	trg	Methyl-accepting chemotaxis protein III (MCP-III) (Ribose and galactose chemoreceptor protein)	UTI89_C2141	fliI	Flagellum-specific ATP synthase (EC 3.6.3.14)	[TP0640-TP0402 (0.9180537)]
COG0840	COG1157	UTI89_C3510	aer	aerotaxis sensor receptor, flavoprotein	UTI89_C2141	fliI	Flagellum-specific ATP synthase (EC 3.6.3.14)	[TP0640-TP0402 (0.9180537)]
COG0840	COG1157	UTI89_C2089	tar	Methyl-accepting chemotaxis protein II (MCP-II) (Aspartate chemoreceptor protein)	UTI89_C2141	fliI	Flagellum-specific ATP synthase (EC 3.6.3.14)	[TP0640-TP0402 (0.9180537)]
COG0462	COG0492	UTI89_C1401	prs	Ribose-phosphate pyrophosphokinase (EC 2.7.6.1) (RPPK) (Phosphoribosyl pyrophosphate synthetase) (P-Rib-PP synthetase) (PRPP synthetase)	UTI89_C0903	trxB	Thioredoxin reductase (EC 1.8.1.9) (TRXR)	[TP0294-TP0814 (0.8323514)]
COG0124	COG0254	UTI89_C2835	hisS	Histidyl-tRNA synthetase (EC 6.1.1.21) (Histidine--tRNA ligase) (HisRS)	UTI89_C0314	rpmE2	50S ribosomal protein L31 type B-1	[TP0641-TP0255 (0.65973145)]
COG0178	COG0272	UTI89_C4644	uvrA	UvrABC system protein A (UvrA protein) (Excinuclease ABC subunit A)	UTI89_C4191	yicF	Hypothetical DNA ligase-like protein yicF	[TP0514-TP0634 (0.7537598)]
COG0178	COG0272	UTI89_C4644	uvrA	UvrABC system protein A (UvrA protein) (Excinuclease ABC subunit A)	UTI89_C2743	ligA	DNA ligase (EC 6.5.1.2) (Polydeoxyribonucleotide synthase [NAD+])	[TP0514-TP0634 (0.7537598)]
COG1512	COG1684	UTI89_C3147	UTI89_C3147	hypothetical protein	UTI89_C2150	fliR	Flagellar biosynthetic protein fliR	[TP0561-TP0716 (0.6360963)]
COG1512	COG1684	UTI89_C3143	UTI89_C3143	hypothetical protein	UTI89_C2150	fliR	Flagellar biosynthetic protein fliR	[TP0561-TP0716 (0.6360963)]
COG1512	COG1684	UTI89_C3145	UTI89_C3145	hypothetical protein	UTI89_C2150	fliR	Flagellar biosynthetic protein fliR	[TP0561-TP0716 (0.6360963)]
COG0257	COG2204	UTI89_C3745	rpmJ	50S ribosomal subunit protein L36	UTI89_C4638	UTI89_C4638	putative c4-dicarboxylate transport	[TP0209-TP0519 (0.6010877)]
COG0257	COG2204	UTI89_C0313	UTI89_C0313	50S ribosomal subunit protein X	UTI89_C4638	UTI89_C4638	putative c4-dicarboxylate transport	[TP0209-TP0519 (0.6010877)]
COG0257	COG2204	UTI89_C3745	rpmJ	50S ribosomal subunit protein L36	UTI89_C2502	atoC	Acetoacetate metabolism regulatory protein atoC (Ornithine/arginine decarboxylase inhibitor) (Ornithine decarboxylase antizyme)	[TP0209-TP0519 (0.6010877)]
COG0257	COG2204	UTI89_C0313	UTI89_C0313	50S ribosomal subunit protein X	UTI89_C4457	glnG	Nitrogen regulation protein NR(I)	[TP0209-TP0519 (0.6010877)]
COG0257	COG2204	UTI89_C0313	UTI89_C0313	50S ribosomal subunit protein X	UTI89_C2502	atoC	Acetoacetate metabolism regulatory protein atoC (Ornithine/arginine decarboxylase inhibitor) (Ornithine decarboxylase antizyme)	[TP0209-TP0519 (0.6010877)]
COG0257	COG2204	UTI89_C3745	rpmJ	50S ribosomal subunit protein L36	UTI89_C4457	glnG	Nitrogen regulation protein NR(I)	[TP0209-TP0519 (0.6010877)]
COG0257	COG2204	UTI89_C0313	UTI89_C0313	50S ribosomal subunit protein X	UTI89_C2873	yfhA	Hypothetical protein yfhA (ORF-2)	[TP0209-TP0519 (0.6010877)]
COG0257	COG2204	UTI89_C3745	rpmJ	50S ribosomal subunit protein L36	UTI89_C2873	yfhA	Hypothetical protein yfhA (ORF-2)	[TP0209-TP0519 (0.6010877)]
COG0495	COG1558	UTI89_C0645	leuS	Leucyl-tRNA synthetase (EC 6.1.1.4) (Leucine--tRNA ligase) (LeuRS)	UTI89_C1199	flgC	Flagellar basal-body rod protein flgC (Putative proximal rod protein)	[TP0586-TP0397 (0.60331625)]
COG1135	COG1466	UTI89_C0215	metN	D-methionine transport ATP-binding protein metN	UTI89_C0643	holA	DNA polymerase III delta subunit (EC 2.7.7.7)	[TP0120-TP0588 (0.7896185)]
COG1192	COG2214	UTI89_C4066	yhjQ	Hypothetical protein yhjQ	UTI89_C1064	cbpA	Curved DNA-binding protein	[TP0272-TP0843 (0.8210422)]
COG1292	COG1512	UTI89_C0343	betT	High-affinity choline transport protein	UTI89_C3145	UTI89_C3145	hypothetical protein	[TP0106-TP0561 (0.5550382)]
COG1292	COG1512	UTI89_C0343	betT	High-affinity choline transport protein	UTI89_C3147	UTI89_C3147	hypothetical protein	[TP0106-TP0561 (0.5550382)]
COG1292	COG1512	UTI89_C0046	caiT	L-carnitine/gamma-butyrobetaine antiporter	UTI89_C3147	UTI89_C3147	hypothetical protein	[TP0106-TP0561 (0.5550382)]
COG1292	COG1512	UTI89_C0343	betT	High-affinity choline transport protein	UTI89_C3143	UTI89_C3143	hypothetical protein	[TP0106-TP0561 (0.5550382)]
COG1292	COG1512	UTI89_C0046	caiT	L-carnitine/gamma-butyrobetaine antiporter	UTI89_C3145	UTI89_C3145	hypothetical protein	[TP0106-TP0561 (0.5550382)]
COG1292	COG1512	UTI89_C0046	caiT	L-carnitine/gamma-butyrobetaine antiporter	UTI89_C3143	UTI89_C3143	hypothetical protein	[TP0106-TP0561 (0.5550382)]
COG1292	COG1512	UTI89_C5028	cniT	putative carnitine transporter CniT	UTI89_C3145	UTI89_C3145	hypothetical protein	[TP0106-TP0561 (0.5550382)]
COG1292	COG1512	UTI89_C5028	cniT	putative carnitine transporter CniT	UTI89_C3143	UTI89_C3143	hypothetical protein	[TP0106-TP0561 (0.5550382)]
COG1292	COG1512	UTI89_C5028	cniT	putative carnitine transporter CniT	UTI89_C3147	UTI89_C3147	hypothetical protein	[TP0106-TP0561 (0.5550382)]
COG0608	COG1159	UTI89_C3277	recJ	Single-stranded-DNA-specific exonuclease recJ (EC 3.1.-.-)	UTI89_C2887	era	GTP-binding protein era	[TP0704-TP0541 (0.7586372)]
COG0242	COG0263	UTI89_C3731	def	Peptide deformylase (EC 3.5.1.88) (PDF) (Polypeptide deformylase)	UTI89_C0283	proB	Glutamate 5-kinase (EC 2.7.2.11) (Gamma-glutamyl kinase) (GK)	[TP0757-TP0351 (0.5771584)]
COG0566	COG1589	UTI89_C2903	yfiF	Hypothetical tRNA/rRNA methyltransferase yfiF (EC 2.1.1.-)	UTI89_C0102	ftsQ	cell division protein; ingrowth of wall at	[TP0109-TP0388 (0.8512026)]
COG0566	COG1589	UTI89_C4780	rlmB	23S rRNA (guanosine-2'-O-)-methyltransferase rlmB (EC 2.1.1.-) (23S rRNA Gm2251 2'-O-methyltransferase)	UTI89_C0102	ftsQ	cell division protein; ingrowth of wall at	[TP0109-TP0388 (0.8512026)]
COG0566	COG1589	UTI89_C4196	trmH	tRNA guanosine-2'-O-methyltransferase (EC 2.1.1.34) (tRNA [Gm18] methyltransferase)	UTI89_C0102	ftsQ	cell division protein; ingrowth of wall at	[TP0109-TP0388 (0.8512026)]
COG0739	COG4786	UTI89_C3250	ygeR	Hypothetical lipoprotein ygeR precursor	UTI89_C1203	flgG	Flagellar basal-body rod protein flgG (Distal rod protein)	[TP0782-TP0961 (0.69582695)]
COG0739	COG4786	UTI89_C3112	nlpD	Lipoprotein nlpD precursor	UTI89_C1203	flgG	Flagellar basal-body rod protein flgG (Distal rod protein)	[TP0782-TP0961 (0.69582695)]
COG0739	COG4786	UTI89_C2060	yebA	Hypothetical metalloprotease yebA precursor (EC 3.4.24.-) (ORFU)	UTI89_C1203	flgG	Flagellar basal-body rod protein flgG (Distal rod protein)	[TP0782-TP0961 (0.69582695)]
COG0124	COG0546	UTI89_C2835	hisS	Histidyl-tRNA synthetase (EC 6.1.1.21) (Histidine--tRNA ligase) (HisRS)	UTI89_C3883	gph	Phosphoglycolate phosphatase (EC 3.1.3.18) (PGPase) (PGP)	[TP0641-TP0554 (0.5196431)]
COG0495	COG2882	UTI89_C0645	leuS	Leucyl-tRNA synthetase (EC 6.1.1.4) (Leucine--tRNA ligase) (LeuRS)	UTI89_C2142	fliJ	Flagellar fliJ protein	[TP0586-TP0403 (0.64541596)]
COG0457	COG1234	UTI89_C0568	nfrA	Bacteriophage N4 adsorption protein A precursor	UTI89_C2552	rnz	Ribonuclease Z (EC 3.1.26.11) (RNase Z) (tRNase Z) (tRNA 3 endonuclease)	[TP0095-TP0819 (0.5178716)]
COG0457	COG1234	UTI89_C4062	b3530	Cellulose synthase operon protein C	UTI89_C2552	rnz	Ribonuclease Z (EC 3.1.26.11) (RNase Z) (tRNase Z) (tRNA 3 endonuclease)	[TP0095-TP0819 (0.5178716)]
COG0257	COG0773	UTI89_C0313	UTI89_C0313	50S ribosomal subunit protein X	UTI89_C4837	mpl	UDP-N-acetylmuramate:L-alanyl-gamma-D-glutamyl-meso-diaminopimelate ligase (EC 6.3.2.-) (Murein peptide ligase)	[TP0209-TP0341 (0.6926446)]
COG0257	COG0773	UTI89_C3745	rpmJ	50S ribosomal subunit protein L36	UTI89_C0100	murC	UDP-N-acetylmuramate--L-alanine ligase (EC 6.3.2.8) (UDP-N- acetylmuramoyl-L-alanine synthetase)	[TP0209-TP0341 (0.6926446)]
COG0257	COG0773	UTI89_C3745	rpmJ	50S ribosomal subunit protein L36	UTI89_C4837	mpl	UDP-N-acetylmuramate:L-alanyl-gamma-D-glutamyl-meso-diaminopimelate ligase (EC 6.3.2.-) (Murein peptide ligase)	[TP0209-TP0341 (0.6926446)]
COG0257	COG0773	UTI89_C0313	UTI89_C0313	50S ribosomal subunit protein X	UTI89_C0100	murC	UDP-N-acetylmuramate--L-alanine ligase (EC 6.3.2.8) (UDP-N- acetylmuramoyl-L-alanine synthetase)	[TP0209-TP0341 (0.6926446)]
COG0457	COG2204	UTI89_C4062	b3530	Cellulose synthase operon protein C	UTI89_C2502	atoC	Acetoacetate metabolism regulatory protein atoC (Ornithine/arginine decarboxylase inhibitor) (Ornithine decarboxylase antizyme)	[TP0067-TP0519 (0.7741208)]
COG0457	COG2204	UTI89_C4062	b3530	Cellulose synthase operon protein C	UTI89_C4638	UTI89_C4638	putative c4-dicarboxylate transport	[TP0067-TP0519 (0.7741208)]
COG0457	COG2204	UTI89_C4062	b3530	Cellulose synthase operon protein C	UTI89_C4457	glnG	Nitrogen regulation protein NR(I)	[TP0067-TP0519 (0.7741208)]
COG0457	COG2204	UTI89_C0568	nfrA	Bacteriophage N4 adsorption protein A precursor	UTI89_C4457	glnG	Nitrogen regulation protein NR(I)	[TP0067-TP0519 (0.7741208)]
COG0457	COG2204	UTI89_C0568	nfrA	Bacteriophage N4 adsorption protein A precursor	UTI89_C2873	yfhA	Hypothetical protein yfhA (ORF-2)	[TP0067-TP0519 (0.7741208)]
COG0457	COG2204	UTI89_C0568	nfrA	Bacteriophage N4 adsorption protein A precursor	UTI89_C4638	UTI89_C4638	putative c4-dicarboxylate transport	[TP0067-TP0519 (0.7741208)]
COG0457	COG2204	UTI89_C0568	nfrA	Bacteriophage N4 adsorption protein A precursor	UTI89_C2502	atoC	Acetoacetate metabolism regulatory protein atoC (Ornithine/arginine decarboxylase inhibitor) (Ornithine decarboxylase antizyme)	[TP0067-TP0519 (0.7741208)]
COG0457	COG2204	UTI89_C4062	b3530	Cellulose synthase operon protein C	UTI89_C2873	yfhA	Hypothetical protein yfhA (ORF-2)	[TP0067-TP0519 (0.7741208)]
COG0272	COG1879	UTI89_C4191	yicF	Hypothetical DNA ligase-like protein yicF	UTI89_C2101	araF	L-arabinose-binding periplasmic protein precursor (EC 3.6.3.17) (ABP)	[TP0634-TP0684 (0.56216276)]
COG0272	COG1879	UTI89_C2743	ligA	DNA ligase (EC 6.5.1.2) (Polydeoxyribonucleotide synthase [NAD+])	UTI89_C4306	rbsB	D-ribose-binding periplasmic protein precursor (EC 3.6.3.17)	[TP0634-TP0684 (0.56216276)]
COG0272	COG1879	UTI89_C4191	yicF	Hypothetical DNA ligase-like protein yicF	UTI89_C2867	yphF	ABC transporter periplasmic-binding protein yphF precursor	[TP0634-TP0684 (0.56216276)]
COG0272	COG1879	UTI89_C4191	yicF	Hypothetical DNA ligase-like protein yicF	UTI89_C1058	torT	Periplasmic protein torT precursor	[TP0634-TP0684 (0.56216276)]
COG0272	COG1879	UTI89_C2743	ligA	DNA ligase (EC 6.5.1.2) (Polydeoxyribonucleotide synthase [NAD+])	UTI89_C4683	b4088	D-allose-binding periplasmic protein precursor (EC 3.6.3.17) (ALBP)	[TP0634-TP0684 (0.56216276)]
COG0272	COG1879	UTI89_C2743	ligA	DNA ligase (EC 6.5.1.2) (Polydeoxyribonucleotide synthase [NAD+])	UTI89_C2101	araF	L-arabinose-binding periplasmic protein precursor (EC 3.6.3.17) (ABP)	[TP0634-TP0684 (0.56216276)]
COG0272	COG1879	UTI89_C4191	yicF	Hypothetical DNA ligase-like protein yicF	UTI89_C0355	UTI89_C0355	putative periplasmic binding protein, probable	[TP0634-TP0684 (0.56216276)]
COG0272	COG1879	UTI89_C2743	ligA	DNA ligase (EC 6.5.1.2) (Polydeoxyribonucleotide synthase [NAD+])	UTI89_C4832	ytfQ	ABC transporter periplasmic-binding protein ytfQ precursor	[TP0634-TP0684 (0.56216276)]
COG0272	COG1879	UTI89_C2743	ligA	DNA ligase (EC 6.5.1.2) (Polydeoxyribonucleotide synthase [NAD+])	UTI89_C3694	UTI89_C3694	putative ribose ABC transporter	[TP0634-TP0684 (0.56216276)]
COG0272	COG1879	UTI89_C4191	yicF	Hypothetical DNA ligase-like protein yicF	UTI89_C2423	mglB	D-galactose-binding periplasmic protein precursor (GBP) (D-galactose/ D-glucose-binding protein) (GGBP)	[TP0634-TP0684 (0.56216276)]
COG0272	COG1879	UTI89_C2743	ligA	DNA ligase (EC 6.5.1.2) (Polydeoxyribonucleotide synthase [NAD+])	UTI89_C2867	yphF	ABC transporter periplasmic-binding protein yphF precursor	[TP0634-TP0684 (0.56216276)]
COG0272	COG1879	UTI89_C4191	yicF	Hypothetical DNA ligase-like protein yicF	UTI89_C4306	rbsB	D-ribose-binding periplasmic protein precursor (EC 3.6.3.17)	[TP0634-TP0684 (0.56216276)]
COG0272	COG1879	UTI89_C2743	ligA	DNA ligase (EC 6.5.1.2) (Polydeoxyribonucleotide synthase [NAD+])	UTI89_C2423	mglB	D-galactose-binding periplasmic protein precursor (GBP) (D-galactose/ D-glucose-binding protein) (GGBP)	[TP0634-TP0684 (0.56216276)]
COG0272	COG1879	UTI89_C2743	ligA	DNA ligase (EC 6.5.1.2) (Polydeoxyribonucleotide synthase [NAD+])	UTI89_C0355	UTI89_C0355	putative periplasmic binding protein, probable	[TP0634-TP0684 (0.56216276)]
COG0272	COG1879	UTI89_C4191	yicF	Hypothetical DNA ligase-like protein yicF	UTI89_C4683	b4088	D-allose-binding periplasmic protein precursor (EC 3.6.3.17) (ALBP)	[TP0634-TP0684 (0.56216276)]
COG0272	COG1879	UTI89_C4191	yicF	Hypothetical DNA ligase-like protein yicF	UTI89_C3694	UTI89_C3694	putative ribose ABC transporter	[TP0634-TP0684 (0.56216276)]
COG0272	COG1879	UTI89_C4191	yicF	Hypothetical DNA ligase-like protein yicF	UTI89_C4832	ytfQ	ABC transporter periplasmic-binding protein ytfQ precursor	[TP0634-TP0684 (0.56216276)]
COG0272	COG1879	UTI89_C2743	ligA	DNA ligase (EC 6.5.1.2) (Polydeoxyribonucleotide synthase [NAD+])	UTI89_C1058	torT	Periplasmic protein torT precursor	[TP0634-TP0684 (0.56216276)]
COG0234	COG4211	UTI89_C4740	groS	10 kDa chaperonin (Protein Cpn10) (groES protein)	UTI89_C2421	mglC	Galactoside transport system permease protein mglC	[TP1013-TP0686 (0.748641)]
COG0257	COG0681	UTI89_C3745	rpmJ	50S ribosomal subunit protein L36	UTI89_C2890	lepB	Signal peptidase I (EC 3.4.21.89) (SPase I) (Leader peptidase I)	[TP0209-TP0926 (0.69083804)]
COG0257	COG0681	UTI89_C0313	UTI89_C0313	50S ribosomal subunit protein X	UTI89_C2890	lepB	Signal peptidase I (EC 3.4.21.89) (SPase I) (Leader peptidase I)	[TP0209-TP0926 (0.69083804)]
COG0526	COG1843	UTI89_C3474	UTI89_C3474	putative disulfide isomerase	UTI89_C1200	flgD	Basal-body rod modification protein flgD	[TP0100-TP0728 (0.58155864)]
COG0526	COG1843	UTI89_C4447	dsbA	Thiol:disulfide interchange protein dsbA precursor	UTI89_C1200	flgD	Basal-body rod modification protein flgD	[TP0100-TP0728 (0.58155864)]
COG0526	COG1843	UTI89_C4335	trxA	Thioredoxin 1 (TRX1) (TRX)	UTI89_C1200	flgD	Basal-body rod modification protein flgD	[TP0100-TP0728 (0.58155864)]
COG0526	COG1843	UTI89_C2473	dsbE	Thiol:disulfide interchange protein dsbE (Cytochrome c biogenesis protein ccmG)	UTI89_C1200	flgD	Basal-body rod modification protein flgD	[TP0100-TP0728 (0.58155864)]
COG0526	COG1843	UTI89_C2905	trxC	Thioredoxin 2 (EC 1.8.1.8) (Protein-disulfide reductase) (Disulfide reductase) (Trx2)	UTI89_C1200	flgD	Basal-body rod modification protein flgD	[TP0100-TP0728 (0.58155864)]
COG0768	COG1344	UTI89_C0637	mrdA	cell elongation, e phase; peptidoglycan	UTI89_C2124	fliC	flagellin	[TP0760-TP0870 (0.7190043)]
COG0768	COG1344	UTI89_C0637	mrdA	cell elongation, e phase; peptidoglycan	UTI89_C1208	flgL	Flagellar hook-associated protein 3 (HAP3) (Hook-filament junction protein)	[TP0760-TP0870 (0.7190043)]
COG0768	COG1344	UTI89_C0093	ftsI	Peptidoglycan synthetase ftsI precursor (EC 2.4.1.129) (Peptidoglycan glycosyltransferase 3) (Penicillin-binding protein 3) (PBP-3)	UTI89_C1208	flgL	Flagellar hook-associated protein 3 (HAP3) (Hook-filament junction protein)	[TP0760-TP0870 (0.7190043)]
COG0768	COG1344	UTI89_C0093	ftsI	Peptidoglycan synthetase ftsI precursor (EC 2.4.1.129) (Peptidoglycan glycosyltransferase 3) (Penicillin-binding protein 3) (PBP-3)	UTI89_C2124	fliC	flagellin	[TP0760-TP0870 (0.7190043)]
COG1121	COG2204	UTI89_C2062	znuC	High-affinity zinc uptake system ATP-binding protein znuC	UTI89_C2873	yfhA	Hypothetical protein yfhA (ORF-2)	[TP0035-TP0519 (0.5085169)]
COG1121	COG2204	UTI89_C2062	znuC	High-affinity zinc uptake system ATP-binding protein znuC	UTI89_C4638	UTI89_C4638	putative c4-dicarboxylate transport	[TP0035-TP0519 (0.5085169)]
COG1121	COG2204	UTI89_C2062	znuC	High-affinity zinc uptake system ATP-binding protein znuC	UTI89_C2502	atoC	Acetoacetate metabolism regulatory protein atoC (Ornithine/arginine decarboxylase inhibitor) (Ornithine decarboxylase antizyme)	[TP0035-TP0519 (0.5085169)]
COG1121	COG2204	UTI89_C1338	sitB	SitB protein	UTI89_C4638	UTI89_C4638	putative c4-dicarboxylate transport	[TP0035-TP0519 (0.5085169)]
COG1121	COG2204	UTI89_C1338	sitB	SitB protein	UTI89_C2873	yfhA	Hypothetical protein yfhA (ORF-2)	[TP0035-TP0519 (0.5085169)]
COG1121	COG2204	UTI89_C1338	sitB	SitB protein	UTI89_C4457	glnG	Nitrogen regulation protein NR(I)	[TP0035-TP0519 (0.5085169)]
COG1121	COG2204	UTI89_C2062	znuC	High-affinity zinc uptake system ATP-binding protein znuC	UTI89_C4457	glnG	Nitrogen regulation protein NR(I)	[TP0035-TP0519 (0.5085169)]
COG1121	COG2204	UTI89_C1338	sitB	SitB protein	UTI89_C2502	atoC	Acetoacetate metabolism regulatory protein atoC (Ornithine/arginine decarboxylase inhibitor) (Ornithine decarboxylase antizyme)	[TP0035-TP0519 (0.5085169)]
COG0528	COG4591	UTI89_C0186	pyrH	Uridylate kinase (EC 2.7.4.-) (UK) (Uridine monophosphate kinase) (UMP kinase)	UTI89_C1246	lolE	Lipoprotein-releasing system transmembrane protein lolE	[TP0099-TP0580 (0.8561369)]
COG0528	COG4591	UTI89_C0186	pyrH	Uridylate kinase (EC 2.7.4.-) (UK) (Uridine monophosphate kinase) (UMP kinase)	UTI89_C1244	lolC	Lipoprotein-releasing system transmembrane protein lolC	[TP0099-TP0580 (0.8561369)]
COG0228	COG0546	UTI89_C2942	rpsP	30S ribosomal protein S16	UTI89_C3883	gph	Phosphoglycolate phosphatase (EC 3.1.3.18) (PGPase) (PGP)	[TP0905-TP0554 (0.5352583)]
COG0503	COG1488	UTI89_C0278	gpt	Xanthine phosphoribosyltransferase (EC 2.4.2.22) (Xanthine-guanine phosphoribosyltransferase) (XGPRT)	UTI89_C1003	pncB	Nicotinate phosphoribosyltransferase (EC 2.4.2.11) (NAPRTase)	[TP1039-TP0628 (0.6658587)]
COG0503	COG1488	UTI89_C0496	apt	Adenine phosphoribosyltransferase (EC 2.4.2.7) (APRT)	UTI89_C1003	pncB	Nicotinate phosphoribosyltransferase (EC 2.4.2.11) (NAPRTase)	[TP1039-TP0628 (0.6658587)]
COG0770	COG2001	UTI89_C0095	murF	UDP-N-acetylmuramoyl-tripeptide--D-alanyl-D-alanine ligase (EC 6.3.2.10) (UDP-MurNAc-pentapeptide synthetase) (D-alanyl-D- alanine-adding enzyme)	UTI89_C0090	mraZ	Protein mraZ	[TP0386-TP0383 (0.8315325)]
COG0051	COG2204	UTI89_C3776	rpsJ	30S ribosomal subunit protein S10	UTI89_C2873	yfhA	Hypothetical protein yfhA (ORF-2)	[TP0188-TP0519 (0.6307204)]
COG0051	COG2204	UTI89_C3776	rpsJ	30S ribosomal subunit protein S10	UTI89_C2502	atoC	Acetoacetate metabolism regulatory protein atoC (Ornithine/arginine decarboxylase inhibitor) (Ornithine decarboxylase antizyme)	[TP0188-TP0519 (0.6307204)]
COG0051	COG2204	UTI89_C3776	rpsJ	30S ribosomal subunit protein S10	UTI89_C4457	glnG	Nitrogen regulation protein NR(I)	[TP0188-TP0519 (0.6307204)]
COG0051	COG2204	UTI89_C3776	rpsJ	30S ribosomal subunit protein S10	UTI89_C4638	UTI89_C4638	putative c4-dicarboxylate transport	[TP0188-TP0519 (0.6307204)]
COG0249	COG0546	UTI89_C3098	mutS	DNA mismatch repair protein mutS	UTI89_C3883	gph	Phosphoglycolate phosphatase (EC 3.1.3.18) (PGPase) (PGP)	[TP0328-TP0554 (0.5196431)]
COG0234	COG0803	UTI89_C4740	groS	10 kDa chaperonin (Protein Cpn10) (groES protein)	UTI89_C1339	sitA	putative iron transport protein,	[TP1013-TP0163 (0.67160416)]
COG0153	COG1879	UTI89_C0754	galK	Galactokinase (EC 2.7.1.6) (Galactose kinase)	UTI89_C4306	rbsB	D-ribose-binding periplasmic protein precursor (EC 3.6.3.17)	[TP0418-TP0684 (0.73427343)]
COG0153	COG1879	UTI89_C0754	galK	Galactokinase (EC 2.7.1.6) (Galactose kinase)	UTI89_C4683	b4088	D-allose-binding periplasmic protein precursor (EC 3.6.3.17) (ALBP)	[TP0418-TP0684 (0.73427343)]
COG0153	COG1879	UTI89_C0754	galK	Galactokinase (EC 2.7.1.6) (Galactose kinase)	UTI89_C4832	ytfQ	ABC transporter periplasmic-binding protein ytfQ precursor	[TP0418-TP0684 (0.73427343)]
COG0153	COG1879	UTI89_C0754	galK	Galactokinase (EC 2.7.1.6) (Galactose kinase)	UTI89_C2101	araF	L-arabinose-binding periplasmic protein precursor (EC 3.6.3.17) (ABP)	[TP0418-TP0684 (0.73427343)]
COG0153	COG1879	UTI89_C0754	galK	Galactokinase (EC 2.7.1.6) (Galactose kinase)	UTI89_C2423	mglB	D-galactose-binding periplasmic protein precursor (GBP) (D-galactose/ D-glucose-binding protein) (GGBP)	[TP0418-TP0684 (0.73427343)]
COG0153	COG1879	UTI89_C0754	galK	Galactokinase (EC 2.7.1.6) (Galactose kinase)	UTI89_C3694	UTI89_C3694	putative ribose ABC transporter	[TP0418-TP0684 (0.73427343)]
COG0153	COG1879	UTI89_C0754	galK	Galactokinase (EC 2.7.1.6) (Galactose kinase)	UTI89_C2867	yphF	ABC transporter periplasmic-binding protein yphF precursor	[TP0418-TP0684 (0.73427343)]
COG0153	COG1879	UTI89_C0754	galK	Galactokinase (EC 2.7.1.6) (Galactose kinase)	UTI89_C1058	torT	Periplasmic protein torT precursor	[TP0418-TP0684 (0.73427343)]
COG0153	COG1879	UTI89_C0754	galK	Galactokinase (EC 2.7.1.6) (Galactose kinase)	UTI89_C0355	UTI89_C0355	putative periplasmic binding protein, probable	[TP0418-TP0684 (0.73427343)]
COG0162	COG2834	UTI89_C1828	tyrS	Tyrosyl-tRNA synthetase (EC 6.1.1.1) (Tyrosine--tRNA ligase) (TyrRS)	UTI89_C0906	lolA	Outer-membrane lipoprotein carrier protein precursor (P20)	[TP0834-TP0333 (0.5313641)]
COG0457	COG1061	UTI89_C4062	b3530	Cellulose synthase operon protein C	UTI89_C2461	yejH	Hypothetical protein yejH	[TP0095-TP0380 (0.51337665)]
COG0457	COG1061	UTI89_C0568	nfrA	Bacteriophage N4 adsorption protein A precursor	UTI89_C2461	yejH	Hypothetical protein yejH	[TP0095-TP0380 (0.51337665)]
COG0342	COG0546	UTI89_C0430	secD	Protein-export membrane protein secD	UTI89_C3883	gph	Phosphoglycolate phosphatase (EC 3.1.3.18) (PGPase) (PGP)	[TP0410-TP0554 (0.6160348)]
COG1115	COG1319	UTI89_C0008	yaaJ	Putative transporter yaaJ	UTI89_C3265	ygfM	Hypothetical protein ygfM	[TP0414-TP0081 (0.81817394)]
COG1115	COG1319	UTI89_C0008	yaaJ	Putative transporter yaaJ	UTI89_C3252	xdhB	Xanthine dehydrogenase FAD-binding subunit (EC 1.17.1.4)	[TP0414-TP0081 (0.81817394)]
COG0457	COG1536	UTI89_C4062	b3530	Cellulose synthase operon protein C	UTI89_C2139	fliG	Flagellar motor switch protein fliG	[TP0648-TP0400 (0.69805074)]
COG0457	COG1536	UTI89_C0568	nfrA	Bacteriophage N4 adsorption protein A precursor	UTI89_C2139	fliG	Flagellar motor switch protein fliG	[TP0648-TP0400 (0.69805074)]
COG0240	COG0622	UTI89_C4149	gpsA	Glycerol-3-phosphate dehydrogenase [NAD(P)+] (EC 1.1.1.94) (NAD(P)H- dependent glycerol-3-phosphate dehydrogenase)	UTI89_C2584	yfcE	Phosphodiesterase yfcE (EC 3.1.4.-)	[TP1009-TP0937 (0.80866665)]
COG0227	COG0492	UTI89_C4181	rpmB	50S ribosomal subunit protein L28	UTI89_C0903	trxB	Thioredoxin reductase (EC 1.8.1.9) (TRXR)	[TP0362-TP0814 (0.801083)]
COG1512	COG1580	UTI89_C3147	UTI89_C3147	hypothetical protein	UTI89_C2144	fliL	flagellar assembly protein FliL	[TP0561-TP0722 (0.64005584)]
COG1512	COG1580	UTI89_C3143	UTI89_C3143	hypothetical protein	UTI89_C2144	fliL	flagellar assembly protein FliL	[TP0561-TP0722 (0.64005584)]
COG1512	COG1580	UTI89_C3145	UTI89_C3145	hypothetical protein	UTI89_C2144	fliL	flagellar assembly protein FliL	[TP0561-TP0722 (0.64005584)]
COG0051	COG1192	UTI89_C3776	rpsJ	30S ribosomal subunit protein S10	UTI89_C4066	yhjQ	Hypothetical protein yhjQ	[TP0188-TP0272 (0.7732025)]
COG0098	COG0803	UTI89_C3750	rpsE	30S ribosomal subunit protein S5	UTI89_C1339	sitA	putative iron transport protein,	[TP0206-TP0163 (0.74372905)]
COG0249	COG0457	UTI89_C3098	mutS	DNA mismatch repair protein mutS	UTI89_C4062	b3530	Cellulose synthase operon protein C	[TP0328-TP0095 (0.63719666)]
COG0249	COG0457	UTI89_C3098	mutS	DNA mismatch repair protein mutS	UTI89_C0568	nfrA	Bacteriophage N4 adsorption protein A precursor	[TP0328-TP0095 (0.63719666)]
COG0442	COG0459	UTI89_C0210	proS	Prolyl-tRNA synthetase (EC 6.1.1.15) (Proline--tRNA ligase) (ProRS) (Global RNA synthesis factor)	UTI89_C4741	groL	60 kDa chaperonin (Protein Cpn60) (groEL protein)	[TP0160-TP0030 (0.7719589)]
COG0217	COG0481	UTI89_C2196	yeeN	UPF0082 protein yeeN	UTI89_C2891	lepA	GTP-binding elongation factor LepA	[TP0474-TP0510 (0.76600474)]
COG0217	COG0481	UTI89_C2068	yebC	UPF0082 protein yebC	UTI89_C2891	lepA	GTP-binding elongation factor LepA	[TP0474-TP0510 (0.76600474)]
COG0178	COG0357	UTI89_C4644	uvrA	UvrABC system protein A (UvrA protein) (Excinuclease ABC subunit A)	UTI89_C4295	gidB	Methyltransferase gidB (EC 2.1.-.-) (Glucose-inhibited division protein B)	[TP0514-TP0946 (0.8569251)]
COG1815	COG1843	UTI89_C1198	flgB	Flagellar basal-body rod protein flgB (Putative proximal rod protein)	UTI89_C1200	flgD	Basal-body rod modification protein flgD	[TP0396-TP0728 (0.83050734)]
COG0592	COG1580	UTI89_C4251	dnaN	DNA polymerase III subunit beta (EC 2.7.7.7)	UTI89_C2144	fliL	flagellar assembly protein FliL	[TP0002-TP0378 (0.79585755)]
COG0330	COG0772	UTI89_C3322	UTI89_C3322	putative SPFH domain containing serine protease	UTI89_C0098	ftsW	Cell division protein ftsW	[TP0113-TP0501 (0.70068353)]
COG0330	COG0772	UTI89_C4775	hflC	HflC protein regulator of FtsH protease, subunit	UTI89_C0098	ftsW	Cell division protein ftsW	[TP0113-TP0501 (0.70068353)]
COG0330	COG0772	UTI89_C3322	UTI89_C3322	putative SPFH domain containing serine protease	UTI89_C0636	mrdB	Rod shape-determining protein rodA	[TP0113-TP0501 (0.70068353)]
COG0330	COG0772	UTI89_C0953	UTI89_C0953	putative serine protease	UTI89_C0098	ftsW	Cell division protein ftsW	[TP0113-TP0501 (0.70068353)]
COG0330	COG0772	UTI89_C4775	hflC	HflC protein regulator of FtsH protease, subunit	UTI89_C0636	mrdB	Rod shape-determining protein rodA	[TP0113-TP0501 (0.70068353)]
COG0330	COG0772	UTI89_C4774	hflK	HflK protein regulator of FtsH protease, subunit	UTI89_C0098	ftsW	Cell division protein ftsW	[TP0113-TP0501 (0.70068353)]
COG0330	COG0772	UTI89_C0524	ybbK	Hypothetical protein ybbK	UTI89_C0098	ftsW	Cell division protein ftsW	[TP0113-TP0501 (0.70068353)]
COG0330	COG0772	UTI89_C0524	ybbK	Hypothetical protein ybbK	UTI89_C0636	mrdB	Rod shape-determining protein rodA	[TP0113-TP0501 (0.70068353)]
COG0330	COG0772	UTI89_C0953	UTI89_C0953	putative serine protease	UTI89_C0636	mrdB	Rod shape-determining protein rodA	[TP0113-TP0501 (0.70068353)]
COG0330	COG0772	UTI89_C4774	hflK	HflK protein regulator of FtsH protease, subunit	UTI89_C0636	mrdB	Rod shape-determining protein rodA	[TP0113-TP0501 (0.70068353)]
COG0442	COG1843	UTI89_C0210	proS	Prolyl-tRNA synthetase (EC 6.1.1.15) (Proline--tRNA ligase) (ProRS) (Global RNA synthesis factor)	UTI89_C1200	flgD	Basal-body rod modification protein flgD	[TP0160-TP0728 (0.50152636)]
COG0840	COG1558	UTI89_C2089	tar	Methyl-accepting chemotaxis protein II (MCP-II) (Aspartate chemoreceptor protein)	UTI89_C1199	flgC	Flagellar basal-body rod protein flgC (Putative proximal rod protein)	[TP0640-TP0397 (0.8569927)]
COG0840	COG1558	UTI89_C3510	aer	aerotaxis sensor receptor, flavoprotein	UTI89_C1199	flgC	Flagellar basal-body rod protein flgC (Putative proximal rod protein)	[TP0640-TP0397 (0.8569927)]
COG0840	COG1558	UTI89_C1642	trg	Methyl-accepting chemotaxis protein III (MCP-III) (Ribose and galactose chemoreceptor protein)	UTI89_C1199	flgC	Flagellar basal-body rod protein flgC (Putative proximal rod protein)	[TP0640-TP0397 (0.8569927)]
COG0840	COG1558	UTI89_C5058	tsr	Methyl-accepting chemotaxis protein I (MCP-I) (Serine chemoreceptor protein)	UTI89_C1199	flgC	Flagellar basal-body rod protein flgC (Putative proximal rod protein)	[TP0640-TP0397 (0.8569927)]
COG0267	COG2137	UTI89_C4180	rpmG	50S ribosomal subunit protein L33	UTI89_C3060	recX	Regulatory protein recX (Protein oraA)	[TP0234-TP1023 (0.5769722)]
COG1109	COG1488	UTI89_C2321	manB	Phosphomannomutase (EC 5.4.2.8) (PMM)	UTI89_C1003	pncB	Nicotinate phosphoribosyltransferase (EC 2.4.2.11) (NAPRTase)	[TP0413-TP0628 (0.6598422)]
COG1109	COG1488	UTI89_C3608	glmM	Phosphoglucosamine mutase (EC 5.4.2.10)	UTI89_C1003	pncB	Nicotinate phosphoribosyltransferase (EC 2.4.2.11) (NAPRTase)	[TP0413-TP0628 (0.6598422)]
COG1214	COG1509	UTI89_C2001	yeaZ	O-sialoglycoprotein endopeptidase	UTI89_C4744	yjeK	Hypothetical UPF0069 protein yjeK	[TP0876-TP0121 (0.53793955)]
COG0465	COG2891	UTI89_C3610	hflB	Cell division protein ftsH (EC 3.4.24.-)	UTI89_C3679	mreD	Rod shape-determining protein mreD	[TP0330-TP0499 (0.74372905)]
COG0143	COG0217	UTI89_C2388	metG	Methionyl-tRNA synthetase (EC 6.1.1.10) (Methionine--tRNA ligase) (MetRS)	UTI89_C2068	yebC	UPF0082 protein yebC	[TP0798-TP0474 (0.7790581)]
COG0143	COG0217	UTI89_C2388	metG	Methionyl-tRNA synthetase (EC 6.1.1.10) (Methionine--tRNA ligase) (MetRS)	UTI89_C2196	yeeN	UPF0082 protein yeeN	[TP0798-TP0474 (0.7790581)]
COG0257	COG0716	UTI89_C0313	UTI89_C0313	50S ribosomal subunit protein X	UTI89_C0689	fldA	Flavodoxin-1	[TP0209-TP0925 (0.69083804)]
COG0257	COG0716	UTI89_C3745	rpmJ	50S ribosomal subunit protein L36	UTI89_C4297	mioC	flavoprotein involved in biotin synthesis	[TP0209-TP0925 (0.69083804)]
COG0257	COG0716	UTI89_C0313	UTI89_C0313	50S ribosomal subunit protein X	UTI89_C3280	fldB	Flavodoxin-2	[TP0209-TP0925 (0.69083804)]
COG0257	COG0716	UTI89_C0313	UTI89_C0313	50S ribosomal subunit protein X	UTI89_C3160	yqcA	Hypothetical protein yqcA	[TP0209-TP0925 (0.69083804)]
COG0257	COG0716	UTI89_C3745	rpmJ	50S ribosomal subunit protein L36	UTI89_C3280	fldB	Flavodoxin-2	[TP0209-TP0925 (0.69083804)]
COG0257	COG0716	UTI89_C3745	rpmJ	50S ribosomal subunit protein L36	UTI89_C0689	fldA	Flavodoxin-1	[TP0209-TP0925 (0.69083804)]
COG0257	COG0716	UTI89_C0313	UTI89_C0313	50S ribosomal subunit protein X	UTI89_C4297	mioC	flavoprotein involved in biotin synthesis	[TP0209-TP0925 (0.69083804)]
COG0257	COG0716	UTI89_C3745	rpmJ	50S ribosomal subunit protein L36	UTI89_C3160	yqcA	Hypothetical protein yqcA	[TP0209-TP0925 (0.69083804)]
COG0357	COG0442	UTI89_C4295	gidB	Methyltransferase gidB (EC 2.1.-.-) (Glucose-inhibited division protein B)	UTI89_C0210	proS	Prolyl-tRNA synthetase (EC 6.1.1.15) (Proline--tRNA ligase) (ProRS) (Global RNA synthesis factor)	[TP0946-TP0160 (0.6515529)]
COG0566	COG2204	UTI89_C4780	rlmB	23S rRNA (guanosine-2'-O-)-methyltransferase rlmB (EC 2.1.1.-) (23S rRNA Gm2251 2'-O-methyltransferase)	UTI89_C4638	UTI89_C4638	putative c4-dicarboxylate transport	[TP0054-TP0519 (0.63495165)]
COG0566	COG2204	UTI89_C4780	rlmB	23S rRNA (guanosine-2'-O-)-methyltransferase rlmB (EC 2.1.1.-) (23S rRNA Gm2251 2'-O-methyltransferase)	UTI89_C2873	yfhA	Hypothetical protein yfhA (ORF-2)	[TP0054-TP0519 (0.63495165)]
COG0566	COG2204	UTI89_C4780	rlmB	23S rRNA (guanosine-2'-O-)-methyltransferase rlmB (EC 2.1.1.-) (23S rRNA Gm2251 2'-O-methyltransferase)	UTI89_C2502	atoC	Acetoacetate metabolism regulatory protein atoC (Ornithine/arginine decarboxylase inhibitor) (Ornithine decarboxylase antizyme)	[TP0054-TP0519 (0.63495165)]
COG0566	COG2204	UTI89_C4780	rlmB	23S rRNA (guanosine-2'-O-)-methyltransferase rlmB (EC 2.1.1.-) (23S rRNA Gm2251 2'-O-methyltransferase)	UTI89_C4457	glnG	Nitrogen regulation protein NR(I)	[TP0054-TP0519 (0.63495165)]
COG0566	COG2204	UTI89_C4196	trmH	tRNA guanosine-2'-O-methyltransferase (EC 2.1.1.34) (tRNA [Gm18] methyltransferase)	UTI89_C2873	yfhA	Hypothetical protein yfhA (ORF-2)	[TP0054-TP0519 (0.63495165)]
COG0566	COG2204	UTI89_C2903	yfiF	Hypothetical tRNA/rRNA methyltransferase yfiF (EC 2.1.1.-)	UTI89_C4638	UTI89_C4638	putative c4-dicarboxylate transport	[TP0054-TP0519 (0.63495165)]
COG0566	COG2204	UTI89_C2903	yfiF	Hypothetical tRNA/rRNA methyltransferase yfiF (EC 2.1.1.-)	UTI89_C4457	glnG	Nitrogen regulation protein NR(I)	[TP0054-TP0519 (0.63495165)]
COG0566	COG2204	UTI89_C2903	yfiF	Hypothetical tRNA/rRNA methyltransferase yfiF (EC 2.1.1.-)	UTI89_C2502	atoC	Acetoacetate metabolism regulatory protein atoC (Ornithine/arginine decarboxylase inhibitor) (Ornithine decarboxylase antizyme)	[TP0054-TP0519 (0.63495165)]
COG0566	COG2204	UTI89_C4196	trmH	tRNA guanosine-2'-O-methyltransferase (EC 2.1.1.34) (tRNA [Gm18] methyltransferase)	UTI89_C4638	UTI89_C4638	putative c4-dicarboxylate transport	[TP0054-TP0519 (0.63495165)]
COG0566	COG2204	UTI89_C4196	trmH	tRNA guanosine-2'-O-methyltransferase (EC 2.1.1.34) (tRNA [Gm18] methyltransferase)	UTI89_C4457	glnG	Nitrogen regulation protein NR(I)	[TP0054-TP0519 (0.63495165)]
COG0566	COG2204	UTI89_C2903	yfiF	Hypothetical tRNA/rRNA methyltransferase yfiF (EC 2.1.1.-)	UTI89_C2873	yfhA	Hypothetical protein yfhA (ORF-2)	[TP0054-TP0519 (0.63495165)]
COG0566	COG2204	UTI89_C4196	trmH	tRNA guanosine-2'-O-methyltransferase (EC 2.1.1.34) (tRNA [Gm18] methyltransferase)	UTI89_C2502	atoC	Acetoacetate metabolism regulatory protein atoC (Ornithine/arginine decarboxylase inhibitor) (Ornithine decarboxylase antizyme)	[TP0054-TP0519 (0.63495165)]
COG1129	COG4591	UTI89_C2422	mglA	Galactoside transport ATP-binding protein mglA	UTI89_C1246	lolE	Lipoprotein-releasing system transmembrane protein lolE	[TP0685-TP0582 (0.6658587)]
COG1129	COG4591	UTI89_C3693	UTI89_C3693	ribose transport ATP-binding protein RbsA	UTI89_C1244	lolC	Lipoprotein-releasing system transmembrane protein lolC	[TP0685-TP0582 (0.6658587)]
COG1129	COG4591	UTI89_C2866	yphE	Hypothetical ABC transporter ATP-binding protein yphE	UTI89_C1246	lolE	Lipoprotein-releasing system transmembrane protein lolE	[TP0685-TP0582 (0.6658587)]
COG1129	COG4591	UTI89_C0356	UTI89_C0356	putative ATP-binding component of transport	UTI89_C1244	lolC	Lipoprotein-releasing system transmembrane protein lolC	[TP0685-TP0582 (0.6658587)]
COG1129	COG4591	UTI89_C4682	alsA	D-allose transport ATP-binding protein alsA (EC 3.6.3.17)	UTI89_C1244	lolC	Lipoprotein-releasing system transmembrane protein lolC	[TP0685-TP0582 (0.6658587)]
COG1129	COG4591	UTI89_C2100	araG	L-arabinose transport ATP-binding protein araG (EC 3.6.3.17)	UTI89_C1246	lolE	Lipoprotein-releasing system transmembrane protein lolE	[TP0685-TP0582 (0.6658587)]
COG1129	COG4591	UTI89_C4108	xylG	D-xylose transport ATP-binding protein xylG (EC 3.6.3.17)	UTI89_C1246	lolE	Lipoprotein-releasing system transmembrane protein lolE	[TP0685-TP0582 (0.6658587)]
COG1129	COG4591	UTI89_C4108	xylG	D-xylose transport ATP-binding protein xylG (EC 3.6.3.17)	UTI89_C1244	lolC	Lipoprotein-releasing system transmembrane protein lolC	[TP0685-TP0582 (0.6658587)]
COG1129	COG4591	UTI89_C4304	rbsA	Ribose transport ATP-binding protein rbsA (EC 3.6.3.17)	UTI89_C1246	lolE	Lipoprotein-releasing system transmembrane protein lolE	[TP0685-TP0582 (0.6658587)]
COG1129	COG4591	UTI89_C3693	UTI89_C3693	ribose transport ATP-binding protein RbsA	UTI89_C1246	lolE	Lipoprotein-releasing system transmembrane protein lolE	[TP0685-TP0582 (0.6658587)]
COG1129	COG4591	UTI89_C4682	alsA	D-allose transport ATP-binding protein alsA (EC 3.6.3.17)	UTI89_C1246	lolE	Lipoprotein-releasing system transmembrane protein lolE	[TP0685-TP0582 (0.6658587)]
COG1129	COG4591	UTI89_C0356	UTI89_C0356	putative ATP-binding component of transport	UTI89_C1246	lolE	Lipoprotein-releasing system transmembrane protein lolE	[TP0685-TP0582 (0.6658587)]
COG1129	COG4591	UTI89_C4833	ytfR	Hypothetical ABC transporter ATP-binding protein ytfR	UTI89_C1246	lolE	Lipoprotein-releasing system transmembrane protein lolE	[TP0685-TP0582 (0.6658587)]
COG1129	COG4591	UTI89_C2866	yphE	Hypothetical ABC transporter ATP-binding protein yphE	UTI89_C1244	lolC	Lipoprotein-releasing system transmembrane protein lolC	[TP0685-TP0582 (0.6658587)]
COG1129	COG4591	UTI89_C4833	ytfR	Hypothetical ABC transporter ATP-binding protein ytfR	UTI89_C1244	lolC	Lipoprotein-releasing system transmembrane protein lolC	[TP0685-TP0582 (0.6658587)]
COG1129	COG4591	UTI89_C2100	araG	L-arabinose transport ATP-binding protein araG (EC 3.6.3.17)	UTI89_C1244	lolC	Lipoprotein-releasing system transmembrane protein lolC	[TP0685-TP0582 (0.6658587)]
COG1129	COG4591	UTI89_C4304	rbsA	Ribose transport ATP-binding protein rbsA (EC 3.6.3.17)	UTI89_C1244	lolC	Lipoprotein-releasing system transmembrane protein lolC	[TP0685-TP0582 (0.6658587)]
COG1129	COG4591	UTI89_C2422	mglA	Galactoside transport ATP-binding protein mglA	UTI89_C1244	lolC	Lipoprotein-releasing system transmembrane protein lolC	[TP0685-TP0582 (0.6658587)]
COG0586	COG1061	UTI89_C2602	dedA	Protein dedA (Protein DSG-1)	UTI89_C2461	yejH	Hypothetical protein yejH	[TP0779-TP0380 (0.6968711)]
COG0586	COG1061	UTI89_C3533	yqjA	Inner membrane protein yqjA	UTI89_C2461	yejH	Hypothetical protein yejH	[TP0779-TP0380 (0.6968711)]
COG0586	COG1061	UTI89_C2410	yohD	Inner membrane protein yohD	UTI89_C2461	yejH	Hypothetical protein yejH	[TP0779-TP0380 (0.6968711)]
COG0586	COG1061	UTI89_C3429	yghB	Inner membrane protein yghB	UTI89_C2461	yejH	Hypothetical protein yejH	[TP0779-TP0380 (0.6968711)]
COG0586	COG1061	UTI89_C0073	yabI	putative integral membrane protein YabI	UTI89_C2461	yejH	Hypothetical protein yejH	[TP0779-TP0380 (0.6968711)]
COG0457	COG1256	UTI89_C4062	b3530	Cellulose synthase operon protein C	UTI89_C1207	flgK	Flagellar hook-associated protein 1 (HAP1)	[TP0067-TP0660 (0.6278126)]
COG0457	COG1256	UTI89_C0568	nfrA	Bacteriophage N4 adsorption protein A precursor	UTI89_C1207	flgK	Flagellar hook-associated protein 1 (HAP1)	[TP0067-TP0660 (0.6278126)]
COG1752	COG2011	UTI89_C1430	ychK	UPF0028 protein ychK	UTI89_C0214	metI	D-methionine transport system permease protein metI	[TP1033-TP0119 (0.6374247)]
COG1752	COG2011	UTI89_C2270	UTI89_C2270	hypothetical protein	UTI89_C0214	metI	D-methionine transport system permease protein metI	[TP1033-TP0119 (0.6374247)]
COG0564	COG1200	UTI89_C3161	truC	tRNA pseudouridine synthase C (EC 5.4.99.-) (tRNA-uridine isomerase C) (tRNA pseudouridylate synthase C)	UTI89_C4197	recG	ATP-dependent DNA helicase recG (EC 3.6.1.-)	[TP0339-TP0687 (0.85149276)]
COG0564	COG1200	UTI89_C1211	rluC	Ribosomal large subunit pseudouridine synthase C (EC 5.4.99.-) (rRNA- uridine isomerase C) (rRNA pseudouridylate synthase C)	UTI89_C4197	recG	ATP-dependent DNA helicase recG (EC 3.6.1.-)	[TP0339-TP0687 (0.85149276)]
COG0564	COG1200	UTI89_C0063	rluA	Ribosomal large subunit pseudouridine synthase A (EC 5.4.99.-) (rRNA- uridine isomerase A) (rRNA pseudouridylate synthase A)	UTI89_C4197	recG	ATP-dependent DNA helicase recG (EC 3.6.1.-)	[TP0339-TP0687 (0.85149276)]
COG0564	COG1200	UTI89_C2927	rluD	Ribosomal large subunit pseudouridine synthase D (EC 5.4.99.-) (rRNA- uridine isomerase D) (rRNA pseudouridylate synthase D)	UTI89_C4197	recG	ATP-dependent DNA helicase recG (EC 3.6.1.-)	[TP0339-TP0687 (0.85149276)]
COG0457	COG2080	UTI89_C4062	b3530	Cellulose synthase operon protein C	UTI89_C3253	xdhC	Xanthine dehydrogenase iron-sulfur-binding subunit	[TP0820-TP0080 (0.6775143)]
COG0457	COG2080	UTI89_C0568	nfrA	Bacteriophage N4 adsorption protein A precursor	UTI89_C3253	xdhC	Xanthine dehydrogenase iron-sulfur-binding subunit	[TP0820-TP0080 (0.6775143)]
COG0636	COG1512	UTI89_C4292	atpE	ATP synthase C chain (EC 3.6.3.14) (Lipid-binding protein) (Dicyclohexylcarbodiimide-binding protein)	UTI89_C3145	UTI89_C3145	hypothetical protein	[TP0430-TP0561 (0.5857341)]
COG0636	COG1512	UTI89_C4292	atpE	ATP synthase C chain (EC 3.6.3.14) (Lipid-binding protein) (Dicyclohexylcarbodiimide-binding protein)	UTI89_C3143	UTI89_C3143	hypothetical protein	[TP0430-TP0561 (0.5857341)]
COG0636	COG1512	UTI89_C4292	atpE	ATP synthase C chain (EC 3.6.3.14) (Lipid-binding protein) (Dicyclohexylcarbodiimide-binding protein)	UTI89_C3147	UTI89_C3147	hypothetical protein	[TP0430-TP0561 (0.5857341)]
COG0772	COG1115	UTI89_C0636	mrdB	Rod shape-determining protein rodA	UTI89_C0008	yaaJ	Putative transporter yaaJ	[TP0501-TP0998 (0.70629925)]
COG0772	COG1115	UTI89_C0098	ftsW	Cell division protein ftsW	UTI89_C0008	yaaJ	Putative transporter yaaJ	[TP0501-TP0998 (0.70629925)]
COG0457	COG2812	UTI89_C4062	b3530	Cellulose synthase operon protein C	UTI89_C0497	dnaX	DNA polymerase III tau subunit (EC 2.7.7.7) [Contains: DNA polymerase III subunit gamma]	[TP0067-TP1005 (0.5652097)]
COG0457	COG2812	UTI89_C0568	nfrA	Bacteriophage N4 adsorption protein A precursor	UTI89_C0497	dnaX	DNA polymerase III tau subunit (EC 2.7.7.7) [Contains: DNA polymerase III subunit gamma]	[TP0067-TP1005 (0.5652097)]
COG0457	COG1396	UTI89_C0568	nfrA	Bacteriophage N4 adsorption protein A precursor	UTI89_C5096	UTI89_C5096	hypothetical protein	[TP0648-TP0461 (0.6214171)]
COG0457	COG1396	UTI89_C4062	b3530	Cellulose synthase operon protein C	UTI89_C1737	hipB	HTH-type transcriptional regulator hipB	[TP0648-TP0461 (0.6214171)]
COG0457	COG1396	UTI89_C0568	nfrA	Bacteriophage N4 adsorption protein A precursor	UTI89_C1734	UTI89_C1734	phage hypothetical protein	[TP0648-TP0461 (0.6214171)]
COG0457	COG1396	UTI89_C0568	nfrA	Bacteriophage N4 adsorption protein A precursor	UTI89_C1737	hipB	HTH-type transcriptional regulator hipB	[TP0648-TP0461 (0.6214171)]
COG0457	COG1396	UTI89_C4062	b3530	Cellulose synthase operon protein C	UTI89_C1734	UTI89_C1734	phage hypothetical protein	[TP0648-TP0461 (0.6214171)]
COG0457	COG1396	UTI89_C0568	nfrA	Bacteriophage N4 adsorption protein A precursor	UTI89_C0292	UTI89_C0292	putative transcription regulator	[TP0648-TP0461 (0.6214171)]
COG0457	COG1396	UTI89_C4062	b3530	Cellulose synthase operon protein C	UTI89_C5096	UTI89_C5096	hypothetical protein	[TP0648-TP0461 (0.6214171)]
COG0457	COG1396	UTI89_C4062	b3530	Cellulose synthase operon protein C	UTI89_C0292	UTI89_C0292	putative transcription regulator	[TP0648-TP0461 (0.6214171)]
COG0457	COG1396	UTI89_C0568	nfrA	Bacteriophage N4 adsorption protein A precursor	UTI89_C1653	ydcN	Putative HTH-type transcriptional regulator ydcN	[TP0648-TP0461 (0.6214171)]
COG0457	COG1396	UTI89_C4062	b3530	Cellulose synthase operon protein C	UTI89_C1653	ydcN	Putative HTH-type transcriptional regulator ydcN	[TP0648-TP0461 (0.6214171)]
COG0036	COG1516	UTI89_C4681	alsE	D-allulose-6-phosphate 3-epimerase (EC 5.1.3.-)	UTI89_C2126	fliS	Flagellar protein fliS	[TP0945-TP0943 (0.573118)]
COG0036	COG1516	UTI89_C3884	rpe	Ribulose-phosphate 3-epimerase (EC 5.1.3.1) (Pentose-5-phosphate 3- epimerase) (PPE) (R5P3E)	UTI89_C2126	fliS	Flagellar protein fliS	[TP0945-TP0943 (0.573118)]
COG0153	COG0457	UTI89_C0754	galK	Galactokinase (EC 2.7.1.6) (Galactose kinase)	UTI89_C4062	b3530	Cellulose synthase operon protein C	[TP0418-TP0095 (0.6515529), TP0418-TP0067 (0.62672263)]
COG0153	COG0457	UTI89_C0754	galK	Galactokinase (EC 2.7.1.6) (Galactose kinase)	UTI89_C0568	nfrA	Bacteriophage N4 adsorption protein A precursor	[TP0418-TP0095 (0.6515529), TP0418-TP0067 (0.62672263)]
COG0124	COG0124	UTI89_C2835	hisS	Histidyl-tRNA synthetase (EC 6.1.1.21) (Histidine--tRNA ligase) (HisRS)	UTI89_C2835	hisS	Histidyl-tRNA synthetase (EC 6.1.1.21) (Histidine--tRNA ligase) (HisRS)	[TP0641-TP0641 (0.67365265)]
COG1377	COG1512	UTI89_C2083	flhB	Flagellar biosynthetic protein flhB	UTI89_C3147	UTI89_C3147	hypothetical protein	[TP0715-TP0561 (0.6628788)]
COG1377	COG1512	UTI89_C2083	flhB	Flagellar biosynthetic protein flhB	UTI89_C3145	UTI89_C3145	hypothetical protein	[TP0715-TP0561 (0.6628788)]
COG1377	COG1512	UTI89_C2083	flhB	Flagellar biosynthetic protein flhB	UTI89_C3143	UTI89_C3143	hypothetical protein	[TP0715-TP0561 (0.6628788)]
COG0768	COG0815	UTI89_C0637	mrdA	cell elongation, e phase; peptidoglycan	UTI89_C0655	lnt	Apolipoprotein N-acyltransferase (EC 2.3.1.-) (ALP N-acyltransferase) (Copper homeostasis protein cutE)	[TP0500-TP0252 (0.87159187)]
COG0768	COG0815	UTI89_C0093	ftsI	Peptidoglycan synthetase ftsI precursor (EC 2.4.1.129) (Peptidoglycan glycosyltransferase 3) (Penicillin-binding protein 3) (PBP-3)	UTI89_C0655	lnt	Apolipoprotein N-acyltransferase (EC 2.3.1.-) (ALP N-acyltransferase) (Copper homeostasis protein cutE)	[TP0500-TP0252 (0.87159187)]
COG0420	COG1256	UTI89_C0418	sbcD	ATP-dependent dsDNA exonuclease	UTI89_C1207	flgK	Flagellar hook-associated protein 1 (HAP1)	[TP0626-TP0660 (0.6120698)]
COG0442	COG1344	UTI89_C0210	proS	Prolyl-tRNA synthetase (EC 6.1.1.15) (Proline--tRNA ligase) (ProRS) (Global RNA synthesis factor)	UTI89_C1208	flgL	Flagellar hook-associated protein 3 (HAP3) (Hook-filament junction protein)	[TP0160-TP0792 (0.6929264), TP0160-TP0659 (0.5927278)]
COG0442	COG1344	UTI89_C0210	proS	Prolyl-tRNA synthetase (EC 6.1.1.15) (Proline--tRNA ligase) (ProRS) (Global RNA synthesis factor)	UTI89_C2124	fliC	flagellin	[TP0160-TP0792 (0.6929264), TP0160-TP0659 (0.5927278)]
COG0211	COG1536	UTI89_C3618	rpmA	50S ribosomal subunit protein L27	UTI89_C2139	fliG	Flagellar motor switch protein fliG	[TP0743-TP0400 (0.6311798)]
COG1558	COG4591	UTI89_C1199	flgC	Flagellar basal-body rod protein flgC (Putative proximal rod protein)	UTI89_C1246	lolE	Lipoprotein-releasing system transmembrane protein lolE	[TP0397-TP0582 (0.5810855)]
COG1558	COG4591	UTI89_C1199	flgC	Flagellar basal-body rod protein flgC (Putative proximal rod protein)	UTI89_C1244	lolC	Lipoprotein-releasing system transmembrane protein lolC	[TP0397-TP0582 (0.5810855)]
COG0486	COG0803	UTI89_C4259	trmE	Probable tRNA modification GTPase trmE	UTI89_C1339	sitA	putative iron transport protein,	[TP0550-TP0163 (0.74372905)]
COG1536	COG1595	UTI89_C2139	fliG	Flagellar motor switch protein fliG	UTI89_C2895	rpoE	RNA polymerase sigma-E factor (Sigma-24)	[TP0400-TP0092 (0.64304686)]
COG0687	COG1057	UTI89_C1659	ydcS	Putative ABC transporter periplasmic-binding protein ydcS precursor	UTI89_C0642	nadD	Nicotinate-nucleotide adenylyltransferase (EC 2.7.7.18) (Deamido- NAD(+) pyrophosphorylase) (Deamido-NAD(+) diphosphorylase) (Nicotinate mononucleotide adenylyltransferase) (NaMN adenylyltransferase)	[TP0655-TP0741 (0.7061969)]
COG0687	COG1057	UTI89_C1251	potD	Spermidine/putrescine-binding periplasmic protein precursor (SPBP)	UTI89_C0642	nadD	Nicotinate-nucleotide adenylyltransferase (EC 2.7.7.18) (Deamido- NAD(+) pyrophosphorylase) (Deamido-NAD(+) diphosphorylase) (Nicotinate mononucleotide adenylyltransferase) (NaMN adenylyltransferase)	[TP0655-TP0741 (0.7061969)]
COG0687	COG1057	UTI89_C0857	potF	Putrescine-binding periplasmic protein precursor	UTI89_C0642	nadD	Nicotinate-nucleotide adenylyltransferase (EC 2.7.7.18) (Deamido- NAD(+) pyrophosphorylase) (Deamido-NAD(+) diphosphorylase) (Nicotinate mononucleotide adenylyltransferase) (NaMN adenylyltransferase)	[TP0655-TP0741 (0.7061969)]
COG1558	COG4786	UTI89_C1199	flgC	Flagellar basal-body rod protein flgC (Putative proximal rod protein)	UTI89_C1203	flgG	Flagellar basal-body rod protein flgG (Distal rod protein)	[TP0397-TP0961 (0.74447966)]
COG0012	COG0608	UTI89_C1397	engD	GTP-dependent nucleic acid-binding protein engD	UTI89_C3277	recJ	Single-stranded-DNA-specific exonuclease recJ (EC 3.1.-.-)	[TP0124-TP0704 (0.626838)]
COG1301	COG1512	UTI89_C4060	dctA	Aerobic C4-dicarboxylate transport protein	UTI89_C3143	UTI89_C3143	hypothetical protein	[TP0555-TP0561 (0.5857341)]
COG1301	COG1512	UTI89_C4668	gltP	Proton glutamate symport protein (Glutamate-aspartate carrier protein)	UTI89_C3145	UTI89_C3145	hypothetical protein	[TP0555-TP0561 (0.5857341)]
COG1301	COG1512	UTI89_C4060	dctA	Aerobic C4-dicarboxylate transport protein	UTI89_C3147	UTI89_C3147	hypothetical protein	[TP0555-TP0561 (0.5857341)]
COG1301	COG1512	UTI89_C4668	gltP	Proton glutamate symport protein (Glutamate-aspartate carrier protein)	UTI89_C3147	UTI89_C3147	hypothetical protein	[TP0555-TP0561 (0.5857341)]
COG1301	COG1512	UTI89_C4668	gltP	Proton glutamate symport protein (Glutamate-aspartate carrier protein)	UTI89_C3143	UTI89_C3143	hypothetical protein	[TP0555-TP0561 (0.5857341)]
COG1301	COG1512	UTI89_C4060	dctA	Aerobic C4-dicarboxylate transport protein	UTI89_C3145	UTI89_C3145	hypothetical protein	[TP0555-TP0561 (0.5857341)]
COG0739	COG0773	UTI89_C3250	ygeR	Hypothetical lipoprotein ygeR precursor	UTI89_C0100	murC	UDP-N-acetylmuramate--L-alanine ligase (EC 6.3.2.8) (UDP-N- acetylmuramoyl-L-alanine synthetase)	[TP0782-TP0341 (0.8145237)]
COG0739	COG0773	UTI89_C3112	nlpD	Lipoprotein nlpD precursor	UTI89_C4837	mpl	UDP-N-acetylmuramate:L-alanyl-gamma-D-glutamyl-meso-diaminopimelate ligase (EC 6.3.2.-) (Murein peptide ligase)	[TP0782-TP0341 (0.8145237)]
COG0739	COG0773	UTI89_C3250	ygeR	Hypothetical lipoprotein ygeR precursor	UTI89_C4837	mpl	UDP-N-acetylmuramate:L-alanyl-gamma-D-glutamyl-meso-diaminopimelate ligase (EC 6.3.2.-) (Murein peptide ligase)	[TP0782-TP0341 (0.8145237)]
COG0739	COG0773	UTI89_C2060	yebA	Hypothetical metalloprotease yebA precursor (EC 3.4.24.-) (ORFU)	UTI89_C4837	mpl	UDP-N-acetylmuramate:L-alanyl-gamma-D-glutamyl-meso-diaminopimelate ligase (EC 6.3.2.-) (Murein peptide ligase)	[TP0782-TP0341 (0.8145237)]
COG0739	COG0773	UTI89_C3112	nlpD	Lipoprotein nlpD precursor	UTI89_C0100	murC	UDP-N-acetylmuramate--L-alanine ligase (EC 6.3.2.8) (UDP-N- acetylmuramoyl-L-alanine synthetase)	[TP0782-TP0341 (0.8145237)]
COG0739	COG0773	UTI89_C2060	yebA	Hypothetical metalloprotease yebA precursor (EC 3.4.24.-) (ORFU)	UTI89_C0100	murC	UDP-N-acetylmuramate--L-alanine ligase (EC 6.3.2.8) (UDP-N- acetylmuramoyl-L-alanine synthetase)	[TP0782-TP0341 (0.8145237)]
COG0050	COG0457	UTI89_C3841	UTI89_C3841	Elongation factor Tu (EF-Tu) (P-43)	UTI89_C4062	b3530	Cellulose synthase operon protein C	[TP0187-TP0067 (0.7854602)]
COG0050	COG0457	UTI89_C3841	UTI89_C3841	Elongation factor Tu (EF-Tu) (P-43)	UTI89_C0568	nfrA	Bacteriophage N4 adsorption protein A precursor	[TP0187-TP0067 (0.7854602)]
COG0050	COG0457	UTI89_C3795	UTI89_C3795	protein chain elongation factor EF-Tu (duplicate	UTI89_C4062	b3530	Cellulose synthase operon protein C	[TP0187-TP0067 (0.7854602)]
COG0050	COG0457	UTI89_C3795	UTI89_C3795	protein chain elongation factor EF-Tu (duplicate	UTI89_C0568	nfrA	Bacteriophage N4 adsorption protein A precursor	[TP0187-TP0067 (0.7854602)]
COG0301	COG0457	UTI89_C0446	thiI	Thiamine biosynthesis protein thiI	UTI89_C4062	b3530	Cellulose synthase operon protein C	[TP0559-TP0095 (0.76004404), TP0559-TP0067 (0.65738976)]
COG0301	COG0457	UTI89_C0446	thiI	Thiamine biosynthesis protein thiI	UTI89_C0568	nfrA	Bacteriophage N4 adsorption protein A precursor	[TP0559-TP0095 (0.76004404), TP0559-TP0067 (0.65738976)]
COG0257	COG0564	UTI89_C0313	UTI89_C0313	50S ribosomal subunit protein X	UTI89_C3161	truC	tRNA pseudouridine synthase C (EC 5.4.99.-) (tRNA-uridine isomerase C) (tRNA pseudouridylate synthase C)	[TP0209-TP0154 (0.634929)]
COG0257	COG0564	UTI89_C3745	rpmJ	50S ribosomal subunit protein L36	UTI89_C0063	rluA	Ribosomal large subunit pseudouridine synthase A (EC 5.4.99.-) (rRNA- uridine isomerase A) (rRNA pseudouridylate synthase A)	[TP0209-TP0154 (0.634929)]
COG0257	COG0564	UTI89_C3745	rpmJ	50S ribosomal subunit protein L36	UTI89_C3161	truC	tRNA pseudouridine synthase C (EC 5.4.99.-) (tRNA-uridine isomerase C) (tRNA pseudouridylate synthase C)	[TP0209-TP0154 (0.634929)]
COG0257	COG0564	UTI89_C0313	UTI89_C0313	50S ribosomal subunit protein X	UTI89_C2927	rluD	Ribosomal large subunit pseudouridine synthase D (EC 5.4.99.-) (rRNA- uridine isomerase D) (rRNA pseudouridylate synthase D)	[TP0209-TP0154 (0.634929)]
COG0257	COG0564	UTI89_C3745	rpmJ	50S ribosomal subunit protein L36	UTI89_C1211	rluC	Ribosomal large subunit pseudouridine synthase C (EC 5.4.99.-) (rRNA- uridine isomerase C) (rRNA pseudouridylate synthase C)	[TP0209-TP0154 (0.634929)]
COG0257	COG0564	UTI89_C0313	UTI89_C0313	50S ribosomal subunit protein X	UTI89_C1211	rluC	Ribosomal large subunit pseudouridine synthase C (EC 5.4.99.-) (rRNA- uridine isomerase C) (rRNA pseudouridylate synthase C)	[TP0209-TP0154 (0.634929)]
COG0257	COG0564	UTI89_C3745	rpmJ	50S ribosomal subunit protein L36	UTI89_C2927	rluD	Ribosomal large subunit pseudouridine synthase D (EC 5.4.99.-) (rRNA- uridine isomerase D) (rRNA pseudouridylate synthase D)	[TP0209-TP0154 (0.634929)]
COG0257	COG0564	UTI89_C0313	UTI89_C0313	50S ribosomal subunit protein X	UTI89_C0063	rluA	Ribosomal large subunit pseudouridine synthase A (EC 5.4.99.-) (rRNA- uridine isomerase A) (rRNA pseudouridylate synthase A)	[TP0209-TP0154 (0.634929)]
COG1108	COG1512	UTI89_C1336	sitD	SitD protein	UTI89_C3143	UTI89_C3143	hypothetical protein	[TP0036-TP0561 (0.5857341)]
COG1108	COG1512	UTI89_C1336	sitD	SitD protein	UTI89_C3147	UTI89_C3147	hypothetical protein	[TP0036-TP0561 (0.5857341)]
COG1108	COG1512	UTI89_C2063	znuB	High-affinity zinc uptake system membrane protein znuB	UTI89_C3147	UTI89_C3147	hypothetical protein	[TP0036-TP0561 (0.5857341)]
COG1108	COG1512	UTI89_C1337	sitC	SitC protein	UTI89_C3145	UTI89_C3145	hypothetical protein	[TP0036-TP0561 (0.5857341)]
COG1108	COG1512	UTI89_C1337	sitC	SitC protein	UTI89_C3143	UTI89_C3143	hypothetical protein	[TP0036-TP0561 (0.5857341)]
COG1108	COG1512	UTI89_C1337	sitC	SitC protein	UTI89_C3147	UTI89_C3147	hypothetical protein	[TP0036-TP0561 (0.5857341)]
COG1108	COG1512	UTI89_C1336	sitD	SitD protein	UTI89_C3145	UTI89_C3145	hypothetical protein	[TP0036-TP0561 (0.5857341)]
COG1108	COG1512	UTI89_C2063	znuB	High-affinity zinc uptake system membrane protein znuB	UTI89_C3143	UTI89_C3143	hypothetical protein	[TP0036-TP0561 (0.5857341)]
COG1108	COG1512	UTI89_C2063	znuB	High-affinity zinc uptake system membrane protein znuB	UTI89_C3145	UTI89_C3145	hypothetical protein	[TP0036-TP0561 (0.5857341)]
COG0457	COG1187	UTI89_C4062	b3530	Cellulose synthase operon protein C	UTI89_C2460	rsuA	Ribosomal small subunit pseudouridine synthase A (EC 5.4.99.-) (16S pseudouridylate 516 synthase) (16S pseudouridine 516 synthase) (rRNA- uridine isomerase A) (rRNA pseudouridylate synthase A)	[TP0067-TP0459 (0.6360361)]
COG0457	COG1187	UTI89_C0568	nfrA	Bacteriophage N4 adsorption protein A precursor	UTI89_C1537	rluB	Ribosomal large subunit pseudouridine synthase B (EC 5.4.99.-) (rRNA- uridine isomerase B) (rRNA pseudouridylate synthase B)	[TP0067-TP0459 (0.6360361)]
COG0457	COG1187	UTI89_C0568	nfrA	Bacteriophage N4 adsorption protein A precursor	UTI89_C2460	rsuA	Ribosomal small subunit pseudouridine synthase A (EC 5.4.99.-) (16S pseudouridylate 516 synthase) (16S pseudouridine 516 synthase) (rRNA- uridine isomerase A) (rRNA pseudouridylate synthase A)	[TP0067-TP0459 (0.6360361)]
COG0457	COG1187	UTI89_C4062	b3530	Cellulose synthase operon protein C	UTI89_C1537	rluB	Ribosomal large subunit pseudouridine synthase B (EC 5.4.99.-) (rRNA- uridine isomerase B) (rRNA pseudouridylate synthase B)	[TP0067-TP0459 (0.6360361)]
COG0457	COG1187	UTI89_C0568	nfrA	Bacteriophage N4 adsorption protein A precursor	UTI89_C4590	rluF	Ribosomal large subunit pseudouridine synthase F (EC 5.4.99.-) (rRNA- uridine isomerase F) (rRNA pseudouridylate synthase F)	[TP0067-TP0459 (0.6360361)]
COG0457	COG1187	UTI89_C4062	b3530	Cellulose synthase operon protein C	UTI89_C1264	rluE	Ribosomal large subunit pseudouridine synthase E (EC 5.4.99.-) (rRNA- uridine isomerase E) (rRNA pseudouridylate synthase E)	[TP0067-TP0459 (0.6360361)]
COG0457	COG1187	UTI89_C0568	nfrA	Bacteriophage N4 adsorption protein A precursor	UTI89_C1264	rluE	Ribosomal large subunit pseudouridine synthase E (EC 5.4.99.-) (rRNA- uridine isomerase E) (rRNA pseudouridylate synthase E)	[TP0067-TP0459 (0.6360361)]
COG0457	COG1187	UTI89_C4062	b3530	Cellulose synthase operon protein C	UTI89_C4590	rluF	Ribosomal large subunit pseudouridine synthase F (EC 5.4.99.-) (rRNA- uridine isomerase F) (rRNA pseudouridylate synthase F)	[TP0067-TP0459 (0.6360361)]
COG0210	COG0305	UTI89_C4376	uvrD	DNA helicase II (EC 3.6.1.-)	UTI89_C4625	dnaB	Replicative DNA helicase (EC 3.6.1.-)	[TP0102-TP0058 (0.8842861)]
COG0210	COG0305	UTI89_C0288	UTI89_C0288	hypothetical protein	UTI89_C2672	UTI89_C2672	bacteriophage Nil2 gene P DnaB analogue	[TP0102-TP0058 (0.8842861)]
COG0210	COG0305	UTI89_C4332	rep	rep helicase, a single-stranded DNA dependent	UTI89_C2672	UTI89_C2672	bacteriophage Nil2 gene P DnaB analogue	[TP0102-TP0058 (0.8842861)]
COG0210	COG0305	UTI89_C4376	uvrD	DNA helicase II (EC 3.6.1.-)	UTI89_C2672	UTI89_C2672	bacteriophage Nil2 gene P DnaB analogue	[TP0102-TP0058 (0.8842861)]
COG0210	COG0305	UTI89_C4332	rep	rep helicase, a single-stranded DNA dependent	UTI89_C4625	dnaB	Replicative DNA helicase (EC 3.6.1.-)	[TP0102-TP0058 (0.8842861)]
COG0210	COG0305	UTI89_C0288	UTI89_C0288	hypothetical protein	UTI89_C4625	dnaB	Replicative DNA helicase (EC 3.6.1.-)	[TP0102-TP0058 (0.8842861)]
COG0210	COG0305	UTI89_C1028	helD	Helicase IV (EC 3.6.1.-) (75 kDa helicase)	UTI89_C4625	dnaB	Replicative DNA helicase (EC 3.6.1.-)	[TP0102-TP0058 (0.8842861)]
COG0210	COG0305	UTI89_C1028	helD	Helicase IV (EC 3.6.1.-) (75 kDa helicase)	UTI89_C2672	UTI89_C2672	bacteriophage Nil2 gene P DnaB analogue	[TP0102-TP0058 (0.8842861)]
COG0621	COG0739	UTI89_C0838	yliG	Hypothetical UPF0004 protein yliG	UTI89_C3250	ygeR	Hypothetical lipoprotein ygeR precursor	[TP0269-TP0702 (0.8475093)]
COG0621	COG0739	UTI89_C0659	yleA	Hypothetical UPF0004 protein yleA	UTI89_C3112	nlpD	Lipoprotein nlpD precursor	[TP0269-TP0702 (0.8475093)]
COG0621	COG0739	UTI89_C0838	yliG	Hypothetical UPF0004 protein yliG	UTI89_C2060	yebA	Hypothetical metalloprotease yebA precursor (EC 3.4.24.-) (ORFU)	[TP0269-TP0702 (0.8475093)]
COG0621	COG0739	UTI89_C0659	yleA	Hypothetical UPF0004 protein yleA	UTI89_C2060	yebA	Hypothetical metalloprotease yebA precursor (EC 3.4.24.-) (ORFU)	[TP0269-TP0702 (0.8475093)]
COG0621	COG0739	UTI89_C0838	yliG	Hypothetical UPF0004 protein yliG	UTI89_C3112	nlpD	Lipoprotein nlpD precursor	[TP0269-TP0702 (0.8475093)]
COG0621	COG0739	UTI89_C0659	yleA	Hypothetical UPF0004 protein yleA	UTI89_C3250	ygeR	Hypothetical lipoprotein ygeR precursor	[TP0269-TP0702 (0.8475093)]
COG1256	COG1516	UTI89_C1207	flgK	Flagellar hook-associated protein 1 (HAP1)	UTI89_C2126	fliS	Flagellar protein fliS	[TP0660-TP0943 (0.90609026)]
COG0257	COG1057	UTI89_C0313	UTI89_C0313	50S ribosomal subunit protein X	UTI89_C0642	nadD	Nicotinate-nucleotide adenylyltransferase (EC 2.7.7.18) (Deamido- NAD(+) pyrophosphorylase) (Deamido-NAD(+) diphosphorylase) (Nicotinate mononucleotide adenylyltransferase) (NaMN adenylyltransferase)	[TP0209-TP0741 (0.64932555)]
COG0257	COG1057	UTI89_C3745	rpmJ	50S ribosomal subunit protein L36	UTI89_C0642	nadD	Nicotinate-nucleotide adenylyltransferase (EC 2.7.7.18) (Deamido- NAD(+) pyrophosphorylase) (Deamido-NAD(+) diphosphorylase) (Nicotinate mononucleotide adenylyltransferase) (NaMN adenylyltransferase)	[TP0209-TP0741 (0.64932555)]
COG1426	COG1652	UTI89_C2837	yfgA	Putative HTH-type transcriptional regulator yfgA	UTI89_C3020	ygaU	hypothetical protein	[TP0334-TP0042 (0.73505175)]
COG0840	COG1070	UTI89_C5058	tsr	Methyl-accepting chemotaxis protein I (MCP-I) (Serine chemoreceptor protein)	UTI89_C3139	ygcE	Hypothetical sugar kinase ygcE	[TP0640-TP0295 (0.8429581)]
COG0840	COG1070	UTI89_C2089	tar	Methyl-accepting chemotaxis protein II (MCP-II) (Aspartate chemoreceptor protein)	UTI89_C3139	ygcE	Hypothetical sugar kinase ygcE	[TP0640-TP0295 (0.8429581)]
COG0840	COG1070	UTI89_C2089	tar	Methyl-accepting chemotaxis protein II (MCP-II) (Aspartate chemoreceptor protein)	UTI89_C4124	lyx	L-xylulose/3-keto-L-gulonate kinase (EC 2.7.1.53) (EC 2.7.1.-) (L- xylulokinase) (3-dehydro-L-gulonate kinase)	[TP0640-TP0295 (0.8429581)]
COG0840	COG1070	UTI89_C3510	aer	aerotaxis sensor receptor, flavoprotein	UTI89_C4003	UTI89_C4003	putative xylulose kinase	[TP0640-TP0295 (0.8429581)]
COG0840	COG1070	UTI89_C1642	trg	Methyl-accepting chemotaxis protein III (MCP-III) (Ribose and galactose chemoreceptor protein)	UTI89_C4487	rhaB	Rhamnulokinase (EC 2.7.1.5) (Rhamnulose kinase)	[TP0640-TP0295 (0.8429581)]
COG0840	COG1070	UTI89_C5058	tsr	Methyl-accepting chemotaxis protein I (MCP-I) (Serine chemoreceptor protein)	UTI89_C4124	lyx	L-xylulose/3-keto-L-gulonate kinase (EC 2.7.1.53) (EC 2.7.1.-) (L- xylulokinase) (3-dehydro-L-gulonate kinase)	[TP0640-TP0295 (0.8429581)]
COG0840	COG1070	UTI89_C3510	aer	aerotaxis sensor receptor, flavoprotein	UTI89_C3139	ygcE	Hypothetical sugar kinase ygcE	[TP0640-TP0295 (0.8429581)]
COG0840	COG1070	UTI89_C1642	trg	Methyl-accepting chemotaxis protein III (MCP-III) (Ribose and galactose chemoreceptor protein)	UTI89_C3139	ygcE	Hypothetical sugar kinase ygcE	[TP0640-TP0295 (0.8429581)]
COG0840	COG1070	UTI89_C3510	aer	aerotaxis sensor receptor, flavoprotein	UTI89_C3175	fucK	L-fuculokinase (EC 2.7.1.51) (L-fuculose kinase)	[TP0640-TP0295 (0.8429581)]
COG0840	COG1070	UTI89_C3510	aer	aerotaxis sensor receptor, flavoprotein	UTI89_C4487	rhaB	Rhamnulokinase (EC 2.7.1.5) (Rhamnulose kinase)	[TP0640-TP0295 (0.8429581)]
COG0840	COG1070	UTI89_C1642	trg	Methyl-accepting chemotaxis protein III (MCP-III) (Ribose and galactose chemoreceptor protein)	UTI89_C4003	UTI89_C4003	putative xylulose kinase	[TP0640-TP0295 (0.8429581)]
COG0840	COG1070	UTI89_C5058	tsr	Methyl-accepting chemotaxis protein I (MCP-I) (Serine chemoreceptor protein)	UTI89_C3175	fucK	L-fuculokinase (EC 2.7.1.51) (L-fuculose kinase)	[TP0640-TP0295 (0.8429581)]
COG0840	COG1070	UTI89_C5058	tsr	Methyl-accepting chemotaxis protein I (MCP-I) (Serine chemoreceptor protein)	UTI89_C4003	UTI89_C4003	putative xylulose kinase	[TP0640-TP0295 (0.8429581)]
COG0840	COG1070	UTI89_C1642	trg	Methyl-accepting chemotaxis protein III (MCP-III) (Ribose and galactose chemoreceptor protein)	UTI89_C4124	lyx	L-xylulose/3-keto-L-gulonate kinase (EC 2.7.1.53) (EC 2.7.1.-) (L- xylulokinase) (3-dehydro-L-gulonate kinase)	[TP0640-TP0295 (0.8429581)]
COG0840	COG1070	UTI89_C5058	tsr	Methyl-accepting chemotaxis protein I (MCP-I) (Serine chemoreceptor protein)	UTI89_C4487	rhaB	Rhamnulokinase (EC 2.7.1.5) (Rhamnulose kinase)	[TP0640-TP0295 (0.8429581)]
COG0840	COG1070	UTI89_C2089	tar	Methyl-accepting chemotaxis protein II (MCP-II) (Aspartate chemoreceptor protein)	UTI89_C3175	fucK	L-fuculokinase (EC 2.7.1.51) (L-fuculose kinase)	[TP0640-TP0295 (0.8429581)]
COG0840	COG1070	UTI89_C2089	tar	Methyl-accepting chemotaxis protein II (MCP-II) (Aspartate chemoreceptor protein)	UTI89_C4003	UTI89_C4003	putative xylulose kinase	[TP0640-TP0295 (0.8429581)]
COG0840	COG1070	UTI89_C5058	tsr	Methyl-accepting chemotaxis protein I (MCP-I) (Serine chemoreceptor protein)	UTI89_C4105	xylB	Xylulose kinase (EC 2.7.1.17) (Xylulokinase)	[TP0640-TP0295 (0.8429581)]
COG0840	COG1070	UTI89_C3510	aer	aerotaxis sensor receptor, flavoprotein	UTI89_C4105	xylB	Xylulose kinase (EC 2.7.1.17) (Xylulokinase)	[TP0640-TP0295 (0.8429581)]
COG0840	COG1070	UTI89_C2089	tar	Methyl-accepting chemotaxis protein II (MCP-II) (Aspartate chemoreceptor protein)	UTI89_C4487	rhaB	Rhamnulokinase (EC 2.7.1.5) (Rhamnulose kinase)	[TP0640-TP0295 (0.8429581)]
COG0840	COG1070	UTI89_C1642	trg	Methyl-accepting chemotaxis protein III (MCP-III) (Ribose and galactose chemoreceptor protein)	UTI89_C3175	fucK	L-fuculokinase (EC 2.7.1.51) (L-fuculose kinase)	[TP0640-TP0295 (0.8429581)]
COG0840	COG1070	UTI89_C3510	aer	aerotaxis sensor receptor, flavoprotein	UTI89_C4124	lyx	L-xylulose/3-keto-L-gulonate kinase (EC 2.7.1.53) (EC 2.7.1.-) (L- xylulokinase) (3-dehydro-L-gulonate kinase)	[TP0640-TP0295 (0.8429581)]
COG0840	COG1070	UTI89_C2089	tar	Methyl-accepting chemotaxis protein II (MCP-II) (Aspartate chemoreceptor protein)	UTI89_C4105	xylB	Xylulose kinase (EC 2.7.1.17) (Xylulokinase)	[TP0640-TP0295 (0.8429581)]
COG0840	COG1070	UTI89_C1642	trg	Methyl-accepting chemotaxis protein III (MCP-III) (Ribose and galactose chemoreceptor protein)	UTI89_C4105	xylB	Xylulose kinase (EC 2.7.1.17) (Xylulokinase)	[TP0640-TP0295 (0.8429581)]
