# Supplementary material for: The Binary Protein Interactome of Treponema pallidum – The Syphilis Spirochete
Source: PLoS One. 2008 May 28;3(5):e2292. doi: 10.1371/journal.pone.0002292 (PMC2386257; doi:10.1371/journal.pone.0002292)
Supplement: Data S1 — Predicted protein-protein interactions based on our Treponema pallidum data; zip archive containing 372 files with one file per species. (6.09 MB ZIP) [file pone.0002292.s006.zip › bacteria/Escherichia_coli_W3110.tab]

316407 Escherichia coli W3110
COG A	COG B	Locus Id A	Preferred Name(s) A	Annotation A	Locus Id B	Preferred Name(s) B	Annotation B	T. pallidum interaction
COG0186	COG1475	rpsQ	rpsQ	30S ribosomal subunit protein S17	ybdM	ybdM	conserved hypothetical protein	[TP0198-TP0271 (0.71912634)]
COG0186	COG1475	rpsQ	rpsQ	30S ribosomal subunit protein S17	ynaK	ynaK	conserved hypothetical protein	[TP0198-TP0271 (0.71912634)]
COG0608	COG0817	recJ	recJ	Single-stranded-DNA-specific exonuclease recJ (EC 3.1.-.-)	ruvC	ruvC	Crossover junction endodeoxyribonuclease ruvC (EC 3.1.22.4) (Holliday junction nuclease ruvC) (Holliday junction resolvase ruvC)	[TP0704-TP0517 (0.81382185)]
COG0845	COG4591	ybhG	ybhG	UPF0194 membrane protein ybhG precursor	lolC	lolC	Lipoprotein-releasing system transmembrane protein lolC	[TP0965-TP0582 (0.8143851)]
COG0845	COG4591	macA	macA	Macrolide-specific efflux protein macA precursor	lolC	lolC	Lipoprotein-releasing system transmembrane protein lolC	[TP0965-TP0582 (0.8143851)]
COG0845	COG4591	yhiI	yhiI	predicted HlyD family secretion protein	lolE	lolE	Lipoprotein-releasing system transmembrane protein lolE	[TP0965-TP0582 (0.8143851)]
COG0845	COG4591	cusB	cusB	copper/silver efflux system, membrane fusion	lolE	lolE	Lipoprotein-releasing system transmembrane protein lolE	[TP0965-TP0582 (0.8143851)]
COG0845	COG4591	acrA	acrA	Acriflavine resistance protein A precursor	lolE	lolE	Lipoprotein-releasing system transmembrane protein lolE	[TP0965-TP0582 (0.8143851)]
COG0845	COG4591	mdtE	mdtE	Multidrug resistance protein mdtE precursor	lolC	lolC	Lipoprotein-releasing system transmembrane protein lolC	[TP0965-TP0582 (0.8143851)]
COG0845	COG4591	acrE	b3265	Acriflavine resistance protein E precursor (Protein envC)	lolE	lolE	Lipoprotein-releasing system transmembrane protein lolE	[TP0965-TP0582 (0.8143851)]
COG0845	COG4591	mdtE	mdtE	Multidrug resistance protein mdtE precursor	lolE	lolE	Lipoprotein-releasing system transmembrane protein lolE	[TP0965-TP0582 (0.8143851)]
COG0845	COG4591	macA	macA	Macrolide-specific efflux protein macA precursor	lolE	lolE	Lipoprotein-releasing system transmembrane protein lolE	[TP0965-TP0582 (0.8143851)]
COG0845	COG4591	cusB	cusB	copper/silver efflux system, membrane fusion	lolC	lolC	Lipoprotein-releasing system transmembrane protein lolC	[TP0965-TP0582 (0.8143851)]
COG0845	COG4591	yhiI	yhiI	predicted HlyD family secretion protein	lolC	lolC	Lipoprotein-releasing system transmembrane protein lolC	[TP0965-TP0582 (0.8143851)]
COG0845	COG4591	mdtA	mdtA	Multidrug resistance protein mdtA precursor (Multidrug transporter mdtA)	lolC	lolC	Lipoprotein-releasing system transmembrane protein lolC	[TP0965-TP0582 (0.8143851)]
COG0845	COG4591	acrA	acrA	Acriflavine resistance protein A precursor	lolC	lolC	Lipoprotein-releasing system transmembrane protein lolC	[TP0965-TP0582 (0.8143851)]
COG0845	COG4591	acrE	b3265	Acriflavine resistance protein E precursor (Protein envC)	lolC	lolC	Lipoprotein-releasing system transmembrane protein lolC	[TP0965-TP0582 (0.8143851)]
COG0845	COG4591	mdtA	mdtA	Multidrug resistance protein mdtA precursor (Multidrug transporter mdtA)	lolE	lolE	Lipoprotein-releasing system transmembrane protein lolE	[TP0965-TP0582 (0.8143851)]
COG0845	COG4591	ybhG	ybhG	UPF0194 membrane protein ybhG precursor	lolE	lolE	Lipoprotein-releasing system transmembrane protein lolE	[TP0965-TP0582 (0.8143851)]
COG0617	COG0860	pcnB	pcnB	Poly(A) polymerase (EC 2.7.7.19) (PAP) (Plasmid copy number protein)	amiB	amiB	N-acetylmuramoyl-L-alanine amidase amiB precursor (EC 3.5.1.28)	[TP0270-TP0247 (0.76828843)]
COG0617	COG0860	cca	cca	Multifunctional CCA protein [Includes: CCA-adding enzyme (EC 2.7.7.25) (EC 2.7.7.21) (tRNA nucleotidyltransferase) (tRNA adenylyl-/cytidylyl- transferase) (tRNA CCA-pyrophosphorylase) (tRNA-NT); 2'-nucleotidase (EC 3.1.3.-); 2',3'-cyclic phosphodiesterase (EC 3.1.4.-); Phosphatase (EC 3.1.3.-)]	amiB	amiB	N-acetylmuramoyl-L-alanine amidase amiB precursor (EC 3.5.1.28)	[TP0270-TP0247 (0.76828843)]
COG0617	COG0860	pcnB	pcnB	Poly(A) polymerase (EC 2.7.7.19) (PAP) (Plasmid copy number protein)	amiA	amiA	Probable N-acetylmuramoyl-L-alanine amidase amiA precursor (EC 3.5.1.28)	[TP0270-TP0247 (0.76828843)]
COG0617	COG0860	pcnB	pcnB	Poly(A) polymerase (EC 2.7.7.19) (PAP) (Plasmid copy number protein)	amiC	amiC	N-acetylmuramoyl-L-alanine amidase amiC precursor (EC 3.5.1.28)	[TP0270-TP0247 (0.76828843)]
COG0617	COG0860	cca	cca	Multifunctional CCA protein [Includes: CCA-adding enzyme (EC 2.7.7.25) (EC 2.7.7.21) (tRNA nucleotidyltransferase) (tRNA adenylyl-/cytidylyl- transferase) (tRNA CCA-pyrophosphorylase) (tRNA-NT); 2'-nucleotidase (EC 3.1.3.-); 2',3'-cyclic phosphodiesterase (EC 3.1.4.-); Phosphatase (EC 3.1.3.-)]	amiA	amiA	Probable N-acetylmuramoyl-L-alanine amidase amiA precursor (EC 3.5.1.28)	[TP0270-TP0247 (0.76828843)]
COG0617	COG0860	cca	cca	Multifunctional CCA protein [Includes: CCA-adding enzyme (EC 2.7.7.25) (EC 2.7.7.21) (tRNA nucleotidyltransferase) (tRNA adenylyl-/cytidylyl- transferase) (tRNA CCA-pyrophosphorylase) (tRNA-NT); 2'-nucleotidase (EC 3.1.3.-); 2',3'-cyclic phosphodiesterase (EC 3.1.4.-); Phosphatase (EC 3.1.3.-)]	amiC	amiC	N-acetylmuramoyl-L-alanine amidase amiC precursor (EC 3.5.1.28)	[TP0270-TP0247 (0.76828843)]
COG0201	COG0550	secY	secY	preprotein translocase membrane subunit	topA	topA	DNA topoisomerase 1 (EC 5.99.1.2) (DNA topoisomerase I) (Omega- protein) (Relaxing enzyme) (Untwisting enzyme) (Swivelase)	[TP0208-TP0394 (0.8044664)]
COG0201	COG0550	secY	secY	preprotein translocase membrane subunit	topB	topB	DNA topoisomerase 3 (EC 5.99.1.2) (DNA topoisomerase III)	[TP0208-TP0394 (0.8044664)]
COG0693	COG1922	yajL	thiJ	conserved hypothetical protein	rffM	wecG	Probable UDP-N-acetyl-D-mannosaminuronic acid transferase (EC 2.4.1.-) (UDP-ManNAcA transferase)	[TP0445-TP0275 (0.6010877)]
COG0693	COG1922	yhbO	yhbO	predicted intracellular protease	rffM	wecG	Probable UDP-N-acetyl-D-mannosaminuronic acid transferase (EC 2.4.1.-) (UDP-ManNAcA transferase)	[TP0445-TP0275 (0.6010877)]
COG0693	COG1922	hchA	hchA	Chaperone protein hchA (Hsp31) (EcHsp31)	rffM	wecG	Probable UDP-N-acetyl-D-mannosaminuronic acid transferase (EC 2.4.1.-) (UDP-ManNAcA transferase)	[TP0445-TP0275 (0.6010877)]
COG0768	COG2812	mrdA	mrdA	transpeptidase involved in peptidoglycan	dnaX	dnaX	DNA polymerase III tau subunit (EC 2.7.7.7) [Contains: DNA polymerase III subunit gamma]	[TP0500-TP1005 (0.655462)]
COG0768	COG2812	ftsI	ftsI	Peptidoglycan synthetase ftsI precursor (EC 2.4.1.129) (Peptidoglycan glycosyltransferase 3) (Penicillin-binding protein 3) (PBP-3)	dnaX	dnaX	DNA polymerase III tau subunit (EC 2.7.7.7) [Contains: DNA polymerase III subunit gamma]	[TP0500-TP1005 (0.655462)]
COG0051	COG0693	rpsJ	rpsJ	30S ribosomal subunit protein S10	yhbO	yhbO	predicted intracellular protease	[TP0188-TP0445 (0.6307204)]
COG0051	COG0693	rpsJ	rpsJ	30S ribosomal subunit protein S10	hchA	hchA	Chaperone protein hchA (Hsp31) (EcHsp31)	[TP0188-TP0445 (0.6307204)]
COG0051	COG0693	rpsJ	rpsJ	30S ribosomal subunit protein S10	yajL	thiJ	conserved hypothetical protein	[TP0188-TP0445 (0.6307204)]
COG0180	COG0564	trpS	trpS	Tryptophanyl-tRNA synthetase (EC 6.1.1.2) (Tryptophan--tRNA ligase) (TrpRS)	rluD	rluD	Ribosomal large subunit pseudouridine synthase D (EC 5.4.99.-) (rRNA- uridine isomerase D) (rRNA pseudouridylate synthase D)	[TP0632-TP0339 (0.7885255)]
COG0180	COG0564	trpS	trpS	Tryptophanyl-tRNA synthetase (EC 6.1.1.2) (Tryptophan--tRNA ligase) (TrpRS)	rluA	rluA	Ribosomal large subunit pseudouridine synthase A (EC 5.4.99.-) (rRNA- uridine isomerase A) (rRNA pseudouridylate synthase A)	[TP0632-TP0339 (0.7885255)]
COG0180	COG0564	trpS	trpS	Tryptophanyl-tRNA synthetase (EC 6.1.1.2) (Tryptophan--tRNA ligase) (TrpRS)	yqcB	truC	tRNA pseudouridine synthase C (EC 5.4.99.-) (tRNA-uridine isomerase C) (tRNA pseudouridylate synthase C)	[TP0632-TP0339 (0.7885255)]
COG0180	COG0564	trpS	trpS	Tryptophanyl-tRNA synthetase (EC 6.1.1.2) (Tryptophan--tRNA ligase) (TrpRS)	rluC	rluC	Ribosomal large subunit pseudouridine synthase C (EC 5.4.99.-) (rRNA- uridine isomerase C) (rRNA pseudouridylate synthase C)	[TP0632-TP0339 (0.7885255)]
COG0090	COG0223	rplB	rplB	50S ribosomal subunit protein L2	fmt	fmt	10-formyltetrahydrofolate:L-methionyl-tRNA(fMet)	[TP0192-TP0756 (0.8610547)]
COG0632	COG2255	ruvA	ruvA	Holliday junction ATP-dependent DNA helicase ruvA (EC 3.6.1.-)	ruvB	ruvB	Holliday junction ATP-dependent DNA helicase ruvB (EC 3.6.1.-)	[TP0543-TP0162 (0.9659884)]
COG0462	COG0817	prsA	prs	Ribose-phosphate pyrophosphokinase (EC 2.7.6.1) (RPPK) (Phosphoribosyl pyrophosphate synthetase) (P-Rib-PP synthetase) (PRPP synthetase)	ruvC	ruvC	Crossover junction endodeoxyribonuclease ruvC (EC 3.1.22.4) (Holliday junction nuclease ruvC) (Holliday junction resolvase ruvC)	[TP0294-TP0517 (0.54911256)]
COG0125	COG0586	tmk	tmk	Thymidylate kinase (EC 2.7.4.9) (Thymidine monophosphate kinase) (dTMP kinase) (TMPK)	yghB	yghB	conserved inner membrane protein	[TP0354-TP0779 (0.67954355)]
COG0125	COG0586	tmk	tmk	Thymidylate kinase (EC 2.7.4.9) (Thymidine monophosphate kinase) (dTMP kinase) (TMPK)	yabI	yabI	conserved inner membrane protein	[TP0354-TP0779 (0.67954355)]
COG0125	COG0586	tmk	tmk	Thymidylate kinase (EC 2.7.4.9) (Thymidine monophosphate kinase) (dTMP kinase) (TMPK)	dedA	dedA	conserved inner membrane protein	[TP0354-TP0779 (0.67954355)]
COG0125	COG0586	tmk	tmk	Thymidylate kinase (EC 2.7.4.9) (Thymidine monophosphate kinase) (dTMP kinase) (TMPK)	yohD	yohD	conserved inner membrane protein	[TP0354-TP0779 (0.67954355)]
COG0125	COG0586	tmk	tmk	Thymidylate kinase (EC 2.7.4.9) (Thymidine monophosphate kinase) (dTMP kinase) (TMPK)	yqjA	yqjA	conserved inner membrane protein	[TP0354-TP0779 (0.67954355)]
COG0257	COG0577	rpmJ	rpmJ	50S ribosomal subunit protein L36	macB	macB	Macrolide-specific ABC-type efflux carrier	[TP0209-TP0962 (0.5903608)]
COG0457	COG1653	nfrA	nfrA	Bacteriophage N4 adsorption protein A precursor	ugpB	ugpB	Glycerol-3-phosphate-binding periplasmic protein precursor	[TP0067-TP0074 (0.6656524)]
COG0457	COG1653	bcsC	b3530	Cellulose synthase operon protein C	ugpB	ugpB	Glycerol-3-phosphate-binding periplasmic protein precursor	[TP0067-TP0074 (0.6656524)]
COG0457	COG1653	nfrA	nfrA	Bacteriophage N4 adsorption protein A precursor	ycjN	ycjN	Putative ABC transporter periplasmic-binding protein ycjN precursor	[TP0067-TP0074 (0.6656524)]
COG0457	COG1653	bcsC	b3530	Cellulose synthase operon protein C	ycjN	ycjN	Putative ABC transporter periplasmic-binding protein ycjN precursor	[TP0067-TP0074 (0.6656524)]
COG0457	COG1653	ygeH	ygeH	predictedtranscriptional regulator	ycjN	ycjN	Putative ABC transporter periplasmic-binding protein ycjN precursor	[TP0067-TP0074 (0.6656524)]
COG0457	COG1653	ygeG	ygeG	Hypothetical protein ygeG	ugpB	ugpB	Glycerol-3-phosphate-binding periplasmic protein precursor	[TP0067-TP0074 (0.6656524)]
COG0457	COG1653	ygeG	ygeG	Hypothetical protein ygeG	ycjN	ycjN	Putative ABC transporter periplasmic-binding protein ycjN precursor	[TP0067-TP0074 (0.6656524)]
COG0457	COG1653	ygeH	ygeH	predictedtranscriptional regulator	ugpB	ugpB	Glycerol-3-phosphate-binding periplasmic protein precursor	[TP0067-TP0074 (0.6656524)]
COG1291	COG1684	motA	motA	Chemotaxis protein motA (Motility protein A)	fliR	fliR	Flagellar biosynthetic protein fliR	[TP0725-TP0716 (0.9601814)]
COG1061	COG3391	yejH	yejH	predicted ATP-dependet helicase	yncE	yncE	Hypothetical protein yncE precursor	[TP0380-TP0421 (0.5112116)]
COG0222	COG0802	rplL	rplL	50S ribosomal subunit protein L7/L12	yjeE	yjeE	Hypothetical UPF0079 protein yjeE	[TP0240-TP0875 (0.8481433)]
COG0495	COG1214	leuS	leuS	Leucyl-tRNA synthetase (EC 6.1.1.4) (Leucine--tRNA ligase) (LeuRS)	yeaZ	yeaZ	M22 peptidase homolog yeaZ	[TP0586-TP0876 (0.5571989)]
COG0192	COG0592	metK	metK	S-adenosylmethionine synthetase (EC 2.5.1.6) (Methionine adenosyltransferase) (AdoMet synthetase) (MAT)	dnaN	dnaN	DNA polymerase III subunit beta (EC 2.7.7.7)	[TP0794-TP0002 (0.8412751)]
COG0360	COG0616	rpsF	rpsF	30S ribosomal protein S6 [Contains: 30S ribosomal protein S6, fully modified isoform; 30S ribosomal protein S6, non-modified isoform]	sppA	sppA	Protease 4 (EC 3.4.21.-) (Protease IV) (Endopeptidase IV) (Signal peptide peptidase)	[TP0063-TP0997 (0.6657489)]
COG0360	COG0616	rpsF	rpsF	30S ribosomal protein S6 [Contains: 30S ribosomal protein S6, fully modified isoform; 30S ribosomal protein S6, non-modified isoform]	sohB	sohB	Probable protease sohB (EC 3.4.21.-)	[TP0063-TP0997 (0.6657489)]
COG0125	COG0457	tmk	tmk	Thymidylate kinase (EC 2.7.4.9) (Thymidine monophosphate kinase) (dTMP kinase) (TMPK)	ygeH	ygeH	predictedtranscriptional regulator	[TP0354-TP0648 (0.5206915)]
COG0125	COG0457	tmk	tmk	Thymidylate kinase (EC 2.7.4.9) (Thymidine monophosphate kinase) (dTMP kinase) (TMPK)	bcsC	b3530	Cellulose synthase operon protein C	[TP0354-TP0648 (0.5206915)]
COG0125	COG0457	tmk	tmk	Thymidylate kinase (EC 2.7.4.9) (Thymidine monophosphate kinase) (dTMP kinase) (TMPK)	ygeG	ygeG	Hypothetical protein ygeG	[TP0354-TP0648 (0.5206915)]
COG0125	COG0457	tmk	tmk	Thymidylate kinase (EC 2.7.4.9) (Thymidine monophosphate kinase) (dTMP kinase) (TMPK)	nfrA	nfrA	Bacteriophage N4 adsorption protein A precursor	[TP0354-TP0648 (0.5206915)]
COG0860	COG1396	amiB	amiB	N-acetylmuramoyl-L-alanine amidase amiB precursor (EC 3.5.1.28)	ydcN	ydcN	Putative HTH-type transcriptional regulator ydcN	[TP0247-TP0461 (0.8100859)]
COG0860	COG1396	amiC	amiC	N-acetylmuramoyl-L-alanine amidase amiC precursor (EC 3.5.1.28)	hipB	hipB	HTH-type transcriptional regulator hipB	[TP0247-TP0461 (0.8100859)]
COG0860	COG1396	amiA	amiA	Probable N-acetylmuramoyl-L-alanine amidase amiA precursor (EC 3.5.1.28)	ygiT	ygiT	Putative HTH-type transcriptional regulator ygiT	[TP0247-TP0461 (0.8100859)]
COG0860	COG1396	amiB	amiB	N-acetylmuramoyl-L-alanine amidase amiB precursor (EC 3.5.1.28)	dicA	dicA	HTH-type transcriptional regulator dicA (Repressor protein of division inhibition gene dicA)	[TP0247-TP0461 (0.8100859)]
COG0860	COG1396	amiB	amiB	N-acetylmuramoyl-L-alanine amidase amiB precursor (EC 3.5.1.28)	puuR	puuR	HTH-type transcriptional regulator puuR	[TP0247-TP0461 (0.8100859)]
COG0860	COG1396	amiA	amiA	Probable N-acetylmuramoyl-L-alanine amidase amiA precursor (EC 3.5.1.28)	dicA	dicA	HTH-type transcriptional regulator dicA (Repressor protein of division inhibition gene dicA)	[TP0247-TP0461 (0.8100859)]
COG0860	COG1396	amiC	amiC	N-acetylmuramoyl-L-alanine amidase amiC precursor (EC 3.5.1.28)	ydcN	ydcN	Putative HTH-type transcriptional regulator ydcN	[TP0247-TP0461 (0.8100859)]
COG0860	COG1396	amiC	amiC	N-acetylmuramoyl-L-alanine amidase amiC precursor (EC 3.5.1.28)	ygiT	ygiT	Putative HTH-type transcriptional regulator ygiT	[TP0247-TP0461 (0.8100859)]
COG0860	COG1396	amiA	amiA	Probable N-acetylmuramoyl-L-alanine amidase amiA precursor (EC 3.5.1.28)	puuR	puuR	HTH-type transcriptional regulator puuR	[TP0247-TP0461 (0.8100859)]
COG0860	COG1396	amiA	amiA	Probable N-acetylmuramoyl-L-alanine amidase amiA precursor (EC 3.5.1.28)	ydcN	ydcN	Putative HTH-type transcriptional regulator ydcN	[TP0247-TP0461 (0.8100859)]
COG0860	COG1396	amiB	amiB	N-acetylmuramoyl-L-alanine amidase amiB precursor (EC 3.5.1.28)	hipB	hipB	HTH-type transcriptional regulator hipB	[TP0247-TP0461 (0.8100859)]
COG0860	COG1396	amiC	amiC	N-acetylmuramoyl-L-alanine amidase amiC precursor (EC 3.5.1.28)	puuR	puuR	HTH-type transcriptional regulator puuR	[TP0247-TP0461 (0.8100859)]
COG0860	COG1396	amiB	amiB	N-acetylmuramoyl-L-alanine amidase amiB precursor (EC 3.5.1.28)	ygiT	ygiT	Putative HTH-type transcriptional regulator ygiT	[TP0247-TP0461 (0.8100859)]
COG0860	COG1396	amiA	amiA	Probable N-acetylmuramoyl-L-alanine amidase amiA precursor (EC 3.5.1.28)	hipB	hipB	HTH-type transcriptional regulator hipB	[TP0247-TP0461 (0.8100859)]
COG0860	COG1396	amiC	amiC	N-acetylmuramoyl-L-alanine amidase amiC precursor (EC 3.5.1.28)	dicA	dicA	HTH-type transcriptional regulator dicA (Repressor protein of division inhibition gene dicA)	[TP0247-TP0461 (0.8100859)]
COG0265	COG0333	degQ	degQ	Protease degQ precursor (EC 3.4.21.-)	rpmF	rpmF	50S ribosomal subunit protein L32	[TP0773-TP0807 (0.5060325)]
COG0265	COG0333	degS	degS	Protease degS precursor (EC 3.4.21.-)	rpmF	rpmF	50S ribosomal subunit protein L32	[TP0773-TP0807 (0.5060325)]
COG0265	COG0333	degP	degP	Protease do precursor (EC 3.4.21.-)	rpmF	rpmF	50S ribosomal subunit protein L32	[TP0773-TP0807 (0.5060325)]
COG0802	COG0860	yjeE	yjeE	Hypothetical UPF0079 protein yjeE	amiA	amiA	Probable N-acetylmuramoyl-L-alanine amidase amiA precursor (EC 3.5.1.28)	[TP0875-TP0247 (0.90700364)]
COG0802	COG0860	yjeE	yjeE	Hypothetical UPF0079 protein yjeE	amiB	amiB	N-acetylmuramoyl-L-alanine amidase amiB precursor (EC 3.5.1.28)	[TP0875-TP0247 (0.90700364)]
COG0802	COG0860	yjeE	yjeE	Hypothetical UPF0079 protein yjeE	amiC	amiC	N-acetylmuramoyl-L-alanine amidase amiC precursor (EC 3.5.1.28)	[TP0875-TP0247 (0.90700364)]
COG0495	COG0761	leuS	leuS	Leucyl-tRNA synthetase (EC 6.1.1.4) (Leucine--tRNA ligase) (LeuRS)	ispH	ispH	4-hydroxy-3-methylbut-2-enyl diphosphate reductase (EC 1.17.1.2)	[TP0586-TP0547 (0.63095015)]
COG1536	COG1677	fliG	fliG	flagellar motor switching and energizing	fliE	fliE	Flagellar hook-basal body complex protein fliE	[TP0026-TP0398 (0.81876683)]
COG0820	COG2812	yfgB	yfgB	Hypothetical UPF0063 protein yfgB	dnaX	dnaX	DNA polymerase III tau subunit (EC 2.7.7.7) [Contains: DNA polymerase III subunit gamma]	[TP0068-TP1005 (0.60435057)]
COG0771	COG1815	murD	murD	UDP-N-acetylmuramoylalanine--D-glutamate ligase (EC 6.3.2.9) (UDP-N- acetylmuramoyl-L-alanyl-D-glutamate synthetase) (D-glutamic acid- adding enzyme)	flgB	flgB	Flagellar basal-body rod protein flgB (Putative proximal rod protein)	[TP0903-TP0396 (0.6336193)]
COG1512	COG1766	ygcG	ygcG	Hypothetical protein ygcG	fliF	fliF	flagellar basal-body MS-ring and collar protein	[TP0561-TP0399 (0.53951585)]
COG0272	COG1396	ligA	ligA	DNA ligase (EC 6.5.1.2) (Polydeoxyribonucleotide synthase [NAD+])	hipB	hipB	HTH-type transcriptional regulator hipB	[TP0634-TP0461 (0.7134334)]
COG0272	COG1396	ligA	ligA	DNA ligase (EC 6.5.1.2) (Polydeoxyribonucleotide synthase [NAD+])	puuR	puuR	HTH-type transcriptional regulator puuR	[TP0634-TP0461 (0.7134334)]
COG0272	COG1396	ligB	yicF	Hypothetical DNA ligase-like protein yicF	ydcN	ydcN	Putative HTH-type transcriptional regulator ydcN	[TP0634-TP0461 (0.7134334)]
COG0272	COG1396	ligA	ligA	DNA ligase (EC 6.5.1.2) (Polydeoxyribonucleotide synthase [NAD+])	ygiT	ygiT	Putative HTH-type transcriptional regulator ygiT	[TP0634-TP0461 (0.7134334)]
COG0272	COG1396	ligB	yicF	Hypothetical DNA ligase-like protein yicF	ygiT	ygiT	Putative HTH-type transcriptional regulator ygiT	[TP0634-TP0461 (0.7134334)]
COG0272	COG1396	ligA	ligA	DNA ligase (EC 6.5.1.2) (Polydeoxyribonucleotide synthase [NAD+])	dicA	dicA	HTH-type transcriptional regulator dicA (Repressor protein of division inhibition gene dicA)	[TP0634-TP0461 (0.7134334)]
COG0272	COG1396	ligB	yicF	Hypothetical DNA ligase-like protein yicF	hipB	hipB	HTH-type transcriptional regulator hipB	[TP0634-TP0461 (0.7134334)]
COG0272	COG1396	ligA	ligA	DNA ligase (EC 6.5.1.2) (Polydeoxyribonucleotide synthase [NAD+])	ydcN	ydcN	Putative HTH-type transcriptional regulator ydcN	[TP0634-TP0461 (0.7134334)]
COG0272	COG1396	ligB	yicF	Hypothetical DNA ligase-like protein yicF	dicA	dicA	HTH-type transcriptional regulator dicA (Repressor protein of division inhibition gene dicA)	[TP0634-TP0461 (0.7134334)]
COG0272	COG1396	ligB	yicF	Hypothetical DNA ligase-like protein yicF	puuR	puuR	HTH-type transcriptional regulator puuR	[TP0634-TP0461 (0.7134334)]
COG1509	COG1509	yjeK	yjeK	Hypothetical UPF0069 protein yjeK	yjeK	yjeK	Hypothetical UPF0069 protein yjeK	[TP0121-TP0121 (0.7367639)]
COG0577	COG0845	macB	macB	Macrolide-specific ABC-type efflux carrier	mdtE	mdtE	Multidrug resistance protein mdtE precursor	[TP0963-TP0965 (0.93032813)]
COG0577	COG0845	macB	macB	Macrolide-specific ABC-type efflux carrier	macA	macA	Macrolide-specific efflux protein macA precursor	[TP0963-TP0965 (0.93032813)]
COG0577	COG0845	macB	macB	Macrolide-specific ABC-type efflux carrier	acrA	acrA	Acriflavine resistance protein A precursor	[TP0963-TP0965 (0.93032813)]
COG0577	COG0845	macB	macB	Macrolide-specific ABC-type efflux carrier	acrE	b3265	Acriflavine resistance protein E precursor (Protein envC)	[TP0963-TP0965 (0.93032813)]
COG0577	COG0845	macB	macB	Macrolide-specific ABC-type efflux carrier	cusB	cusB	copper/silver efflux system, membrane fusion	[TP0963-TP0965 (0.93032813)]
COG0577	COG0845	macB	macB	Macrolide-specific ABC-type efflux carrier	mdtA	mdtA	Multidrug resistance protein mdtA precursor (Multidrug transporter mdtA)	[TP0963-TP0965 (0.93032813)]
COG0577	COG0845	macB	macB	Macrolide-specific ABC-type efflux carrier	yhiI	yhiI	predicted HlyD family secretion protein	[TP0963-TP0965 (0.93032813)]
COG0577	COG0845	macB	macB	Macrolide-specific ABC-type efflux carrier	ybhG	ybhG	UPF0194 membrane protein ybhG precursor	[TP0963-TP0965 (0.93032813)]
COG0333	COG1077	rpmF	rpmF	50S ribosomal subunit protein L32	mreB	mreB	cell wall structural complex MreBCD, actin-like	[TP0807-TP0497 (0.61855906)]
COG0234	COG1200	groS	groS	10 kDa chaperonin (Protein Cpn10) (groES protein)	recG	recG	ATP-dependent DNA helicase recG (EC 3.6.1.-)	[TP1013-TP0687 (0.84594196)]
COG0084	COG2201	yjjV	yjjV	Putative deoxyribonuclease yjjV (EC 3.1.21.-)	cheB	cheB	Chemotaxis response regulator protein-glutamate methylesterase (EC 3.1.1.61)	[TP0994-TP0631 (0.71912634)]
COG0084	COG2201	tatD	tatD	Deoxyribonuclease tatD (EC 3.1.21.-) (DNase tatD)	cheB	cheB	Chemotaxis response regulator protein-glutamate methylesterase (EC 3.1.1.61)	[TP0994-TP0631 (0.71912634)]
COG0084	COG2201	ycfH	ycfH	Putative deoxyribonuclease ycfH (EC 3.1.21.-)	cheB	cheB	Chemotaxis response regulator protein-glutamate methylesterase (EC 3.1.1.61)	[TP0994-TP0631 (0.71912634)]
COG1121	COG1345	znuC	znuC	High-affinity zinc uptake system ATP-binding protein znuC	fliD	fliD	Flagellar hook-associated protein 2 (HAP2) (Filament cap protein) (Flagellar cap protein)	[TP0035-TP0872 (0.6931363)]
COG1671	COG2812	yaiI	yaiI	conserved hypothetical protein	dnaX	dnaX	DNA polymerase III tau subunit (EC 2.7.7.7) [Contains: DNA polymerase III subunit gamma]	[TP0845-TP1005 (0.5704539)]
COG0257	COG1253	rpmJ	rpmJ	50S ribosomal subunit protein L36	yegH	yegH	Hypothetical UPF0053 protein yegH	[TP0209-TP0027 (0.74441797)]
COG0257	COG1253	rpmJ	rpmJ	50S ribosomal subunit protein L36	yoaE	yoaE	UPF0053 inner membrane protein yoaE	[TP0209-TP0027 (0.74441797)]
COG0257	COG1253	rpmJ	rpmJ	50S ribosomal subunit protein L36	ytfL	ytfL	UPF0053 inner membrane protein ytfL	[TP0209-TP0027 (0.74441797)]
COG0060	COG0681	ileS	ileS	Isoleucyl-tRNA synthetase (EC 6.1.1.5) (Isoleucine--tRNA ligase) (IleRS)	lepB	lepB	Signal peptidase I (EC 3.4.21.89) (SPase I) (Leader peptidase I)	[TP0452-TP0185 (0.79878455)]
COG1344	COG1815	fliC	fliC	flagellar filament structural protein	flgB	flgB	Flagellar basal-body rod protein flgB (Putative proximal rod protein)	[TP0870-TP0396 (0.7209834)]
COG1344	COG1815	flgL	flgL	Flagellar hook-associated protein 3 (HAP3) (Hook-filament junction protein)	flgB	flgB	Flagellar basal-body rod protein flgB (Putative proximal rod protein)	[TP0870-TP0396 (0.7209834)]
COG0242	COG1879	def	def	Peptide deformylase (EC 3.5.1.88) (PDF) (Polypeptide deformylase)	mglB	mglB	D-galactose-binding periplasmic protein precursor (GBP) (D-galactose/ D-glucose-binding protein) (GGBP)	[TP0757-TP0684 (0.80039173)]
COG0242	COG1879	def	def	Peptide deformylase (EC 3.5.1.88) (PDF) (Polypeptide deformylase)	ytfQ	ytfQ	ABC transporter periplasmic-binding protein ytfQ precursor	[TP0757-TP0684 (0.80039173)]
COG0242	COG1879	def	def	Peptide deformylase (EC 3.5.1.88) (PDF) (Polypeptide deformylase)	araF	araF	L-arabinose-binding periplasmic protein precursor (EC 3.6.3.17) (ABP)	[TP0757-TP0684 (0.80039173)]
COG0242	COG1879	def	def	Peptide deformylase (EC 3.5.1.88) (PDF) (Polypeptide deformylase)	alsB	b4088	D-allose-binding periplasmic protein precursor (EC 3.6.3.17) (ALBP)	[TP0757-TP0684 (0.80039173)]
COG0242	COG1879	def	def	Peptide deformylase (EC 3.5.1.88) (PDF) (Polypeptide deformylase)	rbsB	rbsB	D-ribose-binding periplasmic protein precursor (EC 3.6.3.17)	[TP0757-TP0684 (0.80039173)]
COG0242	COG1879	def	def	Peptide deformylase (EC 3.5.1.88) (PDF) (Polypeptide deformylase)	yphF	yphF	ABC transporter periplasmic-binding protein yphF precursor	[TP0757-TP0684 (0.80039173)]
COG0242	COG1879	def	def	Peptide deformylase (EC 3.5.1.88) (PDF) (Polypeptide deformylase)	torT	torT	periplasmic sensory protein associated with the	[TP0757-TP0684 (0.80039173)]
COG0242	COG1879	def	def	Peptide deformylase (EC 3.5.1.88) (PDF) (Polypeptide deformylase)	lsrB	yneA	Hypothetical protein yneA precursor	[TP0757-TP0684 (0.80039173)]
COG0257	COG1749	rpmJ	rpmJ	50S ribosomal subunit protein L36	flgE	flgE	Flagellar hook protein flgE	[TP0209-TP0727 (0.6772987)]
COG0652	COG1879	ppiA	ppiA	Peptidyl-prolyl cis-trans isomerase A precursor (EC 5.2.1.8) (PPIase A) (Rotamase A) (Cyclophilin A)	torT	torT	periplasmic sensory protein associated with the	[TP0947-TP0684 (0.5775195)]
COG0652	COG1879	ppiB	ppiB	Peptidyl-prolyl cis-trans isomerase B (EC 5.2.1.8) (PPIase B) (Rotamase B)	rbsB	rbsB	D-ribose-binding periplasmic protein precursor (EC 3.6.3.17)	[TP0947-TP0684 (0.5775195)]
COG0652	COG1879	ppiA	ppiA	Peptidyl-prolyl cis-trans isomerase A precursor (EC 5.2.1.8) (PPIase A) (Rotamase A) (Cyclophilin A)	lsrB	yneA	Hypothetical protein yneA precursor	[TP0947-TP0684 (0.5775195)]
COG0652	COG1879	ppiB	ppiB	Peptidyl-prolyl cis-trans isomerase B (EC 5.2.1.8) (PPIase B) (Rotamase B)	mglB	mglB	D-galactose-binding periplasmic protein precursor (GBP) (D-galactose/ D-glucose-binding protein) (GGBP)	[TP0947-TP0684 (0.5775195)]
COG0652	COG1879	ppiB	ppiB	Peptidyl-prolyl cis-trans isomerase B (EC 5.2.1.8) (PPIase B) (Rotamase B)	lsrB	yneA	Hypothetical protein yneA precursor	[TP0947-TP0684 (0.5775195)]
COG0652	COG1879	ppiB	ppiB	Peptidyl-prolyl cis-trans isomerase B (EC 5.2.1.8) (PPIase B) (Rotamase B)	alsB	b4088	D-allose-binding periplasmic protein precursor (EC 3.6.3.17) (ALBP)	[TP0947-TP0684 (0.5775195)]
COG0652	COG1879	ppiB	ppiB	Peptidyl-prolyl cis-trans isomerase B (EC 5.2.1.8) (PPIase B) (Rotamase B)	ytfQ	ytfQ	ABC transporter periplasmic-binding protein ytfQ precursor	[TP0947-TP0684 (0.5775195)]
COG0652	COG1879	ppiB	ppiB	Peptidyl-prolyl cis-trans isomerase B (EC 5.2.1.8) (PPIase B) (Rotamase B)	torT	torT	periplasmic sensory protein associated with the	[TP0947-TP0684 (0.5775195)]
COG0652	COG1879	ppiA	ppiA	Peptidyl-prolyl cis-trans isomerase A precursor (EC 5.2.1.8) (PPIase A) (Rotamase A) (Cyclophilin A)	alsB	b4088	D-allose-binding periplasmic protein precursor (EC 3.6.3.17) (ALBP)	[TP0947-TP0684 (0.5775195)]
COG0652	COG1879	ppiB	ppiB	Peptidyl-prolyl cis-trans isomerase B (EC 5.2.1.8) (PPIase B) (Rotamase B)	yphF	yphF	ABC transporter periplasmic-binding protein yphF precursor	[TP0947-TP0684 (0.5775195)]
COG0652	COG1879	ppiB	ppiB	Peptidyl-prolyl cis-trans isomerase B (EC 5.2.1.8) (PPIase B) (Rotamase B)	araF	araF	L-arabinose-binding periplasmic protein precursor (EC 3.6.3.17) (ABP)	[TP0947-TP0684 (0.5775195)]
COG0652	COG1879	ppiA	ppiA	Peptidyl-prolyl cis-trans isomerase A precursor (EC 5.2.1.8) (PPIase A) (Rotamase A) (Cyclophilin A)	mglB	mglB	D-galactose-binding periplasmic protein precursor (GBP) (D-galactose/ D-glucose-binding protein) (GGBP)	[TP0947-TP0684 (0.5775195)]
COG0652	COG1879	ppiA	ppiA	Peptidyl-prolyl cis-trans isomerase A precursor (EC 5.2.1.8) (PPIase A) (Rotamase A) (Cyclophilin A)	araF	araF	L-arabinose-binding periplasmic protein precursor (EC 3.6.3.17) (ABP)	[TP0947-TP0684 (0.5775195)]
COG0652	COG1879	ppiA	ppiA	Peptidyl-prolyl cis-trans isomerase A precursor (EC 5.2.1.8) (PPIase A) (Rotamase A) (Cyclophilin A)	yphF	yphF	ABC transporter periplasmic-binding protein yphF precursor	[TP0947-TP0684 (0.5775195)]
COG0652	COG1879	ppiA	ppiA	Peptidyl-prolyl cis-trans isomerase A precursor (EC 5.2.1.8) (PPIase A) (Rotamase A) (Cyclophilin A)	ytfQ	ytfQ	ABC transporter periplasmic-binding protein ytfQ precursor	[TP0947-TP0684 (0.5775195)]
COG0652	COG1879	ppiA	ppiA	Peptidyl-prolyl cis-trans isomerase A precursor (EC 5.2.1.8) (PPIase A) (Rotamase A) (Cyclophilin A)	rbsB	rbsB	D-ribose-binding periplasmic protein precursor (EC 3.6.3.17)	[TP0947-TP0684 (0.5775195)]
COG1352	COG1815	cheR	cheR	Chemotaxis protein methyltransferase (EC 2.1.1.80)	flgB	flgB	Flagellar basal-body rod protein flgB (Putative proximal rod protein)	[TP0630-TP0396 (0.7590469)]
COG1352	COG1595	cheR	cheR	Chemotaxis protein methyltransferase (EC 2.1.1.80)	fecI	fecI	Probable RNA polymerase sigma factor fecI	[TP0630-TP0092 (0.6191048)]
COG1352	COG1595	cheR	cheR	Chemotaxis protein methyltransferase (EC 2.1.1.80)	rpoE	rpoE	RNA polymerase, sigma 24 (sigma E) factor	[TP0630-TP0092 (0.6191048)]
COG1344	COG4786	fliC	fliC	flagellar filament structural protein	flgG	flgG	Flagellar basal-body rod protein flgG (Distal rod protein)	[TP0792-TP0961 (0.7009321), TP0659-TP0961 (0.6018447)]
COG1344	COG4786	flgL	flgL	Flagellar hook-associated protein 3 (HAP3) (Hook-filament junction protein)	flgG	flgG	Flagellar basal-body rod protein flgG (Distal rod protein)	[TP0792-TP0961 (0.7009321), TP0659-TP0961 (0.6018447)]
COG0593	COG1077	dnaA	dnaA	chromosomal replication initiator protein DnaA,	mreB	mreB	cell wall structural complex MreBCD, actin-like	[TP0001-TP0497 (0.678435)]
COG0593	COG1077	hda	hda	ATPase regulatory factor involved in DnaA	mreB	mreB	cell wall structural complex MreBCD, actin-like	[TP0001-TP0497 (0.678435)]
COG0249	COG0357	mutS	mutS	methyl-directed mismatch repair protein	gidB	gidB	Methyltransferase gidB (EC 2.1.-.-) (Glucose-inhibited division protein B)	[TP0328-TP0946 (0.7367136)]
COG0658	COG1187	ycaI	ycaI	conserved inner membrane protein	rluB	rluB	Ribosomal large subunit pseudouridine synthase B (EC 5.4.99.-) (rRNA- uridine isomerase B) (rRNA pseudouridylate synthase B)	[TP0336-TP0459 (0.6079956)]
COG0658	COG1187	ycaI	ycaI	conserved inner membrane protein	ymfC	rluE	Ribosomal large subunit pseudouridine synthase E (EC 5.4.99.-) (rRNA- uridine isomerase E) (rRNA pseudouridylate synthase E)	[TP0336-TP0459 (0.6079956)]
COG0658	COG1187	ycaI	ycaI	conserved inner membrane protein	rsuA	rsuA	Ribosomal small subunit pseudouridine synthase A (EC 5.4.99.-) (16S pseudouridylate 516 synthase) (16S pseudouridine 516 synthase) (rRNA- uridine isomerase A) (rRNA pseudouridylate synthase A)	[TP0336-TP0459 (0.6079956)]
COG0658	COG1187	ycaI	ycaI	conserved inner membrane protein	yjbC	rluF	Ribosomal large subunit pseudouridine synthase F (EC 5.4.99.-) (rRNA- uridine isomerase F) (rRNA pseudouridylate synthase F)	[TP0336-TP0459 (0.6079956)]
COG0465	COG0465	ftsH	hflB	Cell division protein ftsH (EC 3.4.24.-)	ftsH	hflB	Cell division protein ftsH (EC 3.4.24.-)	[TP0330-TP0330 (0.73856413)]
COG1558	COG1792	flgC	flgC	Flagellar basal-body rod protein flgC (Putative proximal rod protein)	mreC	mreC	cell wall structural complex MreBCD	[TP0397-TP0498 (0.58822864)]
COG0817	COG1558	ruvC	ruvC	Crossover junction endodeoxyribonuclease ruvC (EC 3.1.22.4) (Holliday junction nuclease ruvC) (Holliday junction resolvase ruvC)	flgC	flgC	Flagellar basal-body rod protein flgC (Putative proximal rod protein)	[TP0517-TP0397 (0.53212774)]
COG1512	COG2891	ygcG	ygcG	Hypothetical protein ygcG	mreD	mreD	cell wall structural complex MreBCD	[TP0561-TP0499 (0.5857341)]
COG0592	COG1344	dnaN	dnaN	DNA polymerase III subunit beta (EC 2.7.7.7)	fliC	fliC	flagellar filament structural protein	[TP0002-TP0659 (0.6618167)]
COG0592	COG1344	dnaN	dnaN	DNA polymerase III subunit beta (EC 2.7.7.7)	flgL	flgL	Flagellar hook-associated protein 3 (HAP3) (Hook-filament junction protein)	[TP0002-TP0659 (0.6618167)]
COG0242	COG0272	def	def	Peptide deformylase (EC 3.5.1.88) (PDF) (Polypeptide deformylase)	ligA	ligA	DNA ligase (EC 6.5.1.2) (Polydeoxyribonucleotide synthase [NAD+])	[TP0757-TP0634 (0.68197167)]
COG0242	COG0272	def	def	Peptide deformylase (EC 3.5.1.88) (PDF) (Polypeptide deformylase)	ligB	yicF	Hypothetical DNA ligase-like protein yicF	[TP0757-TP0634 (0.68197167)]
COG0265	COG0817	degP	degP	Protease do precursor (EC 3.4.21.-)	ruvC	ruvC	Crossover junction endodeoxyribonuclease ruvC (EC 3.1.22.4) (Holliday junction nuclease ruvC) (Holliday junction resolvase ruvC)	[TP0773-TP0517 (0.5118523)]
COG0265	COG0817	degS	degS	Protease degS precursor (EC 3.4.21.-)	ruvC	ruvC	Crossover junction endodeoxyribonuclease ruvC (EC 3.1.22.4) (Holliday junction nuclease ruvC) (Holliday junction resolvase ruvC)	[TP0773-TP0517 (0.5118523)]
COG0265	COG0817	degQ	degQ	Protease degQ precursor (EC 3.4.21.-)	ruvC	ruvC	Crossover junction endodeoxyribonuclease ruvC (EC 3.1.22.4) (Holliday junction nuclease ruvC) (Holliday junction resolvase ruvC)	[TP0773-TP0517 (0.5118523)]
COG0187	COG0358	parE	parE	DNA topoisomerase 4 subunit B (EC 5.99.1.-) (Topoisomerase IV subunit B)	dnaG	dnaG	DNA primase (EC 2.7.7.-)	[TP1006-TP0492 (0.55112576)]
COG0187	COG0358	gyrB	gyrB	DNA gyrase subunit B (EC 5.99.1.3)	dnaG	dnaG	DNA primase (EC 2.7.7.-)	[TP1006-TP0492 (0.55112576)]
COG0301	COG0514	thiI	thiI	sulfurtransferase required for thiamine and	recQ	recQ	ATP-dependent DNA helicase recQ (EC 3.6.1.-)	[TP0559-TP0103 (0.6411465)]
COG1154	COG2812	dxs	dxs	1-deoxy-D-xylulose-5-phosphate synthase (EC 2.2.1.7) (1-deoxyxylulose- 5-phosphate synthase) (DXP synthase) (DXPS)	dnaX	dnaX	DNA polymerase III tau subunit (EC 2.7.7.7) [Contains: DNA polymerase III subunit gamma]	[TP0824-TP1005 (0.68180764)]
COG0223	COG1551	fmt	fmt	10-formyltetrahydrofolate:L-methionyl-tRNA(fMet)	csrA	csrA	pleiotropic regulatory protein for carbon source	[TP0756-TP0657 (0.72355264)]
COG0237	COG0552	coaE	coaE	Dephospho-CoA kinase (EC 2.7.1.24) (Dephosphocoenzyme A kinase)	ftsY	ftsY	fused Signal Recognition Particle (SRP)	[TP0296-TP0578 (0.7885255)]
COG0080	COG0265	rplK	rplK	50S ribosomal subunit protein L11	degP	degP	Protease do precursor (EC 3.4.21.-)	[TP0237-TP0773 (0.6164146)]
COG0080	COG0265	rplK	rplK	50S ribosomal subunit protein L11	degS	degS	Protease degS precursor (EC 3.4.21.-)	[TP0237-TP0773 (0.6164146)]
COG0080	COG0265	rplK	rplK	50S ribosomal subunit protein L11	degQ	degQ	Protease degQ precursor (EC 3.4.21.-)	[TP0237-TP0773 (0.6164146)]
COG2812	COG2812	dnaX	dnaX	DNA polymerase III tau subunit (EC 2.7.7.7) [Contains: DNA polymerase III subunit gamma]	dnaX	dnaX	DNA polymerase III tau subunit (EC 2.7.7.7) [Contains: DNA polymerase III subunit gamma]	[TP1005-TP1005 (0.52391654)]
COG0223	COG0234	fmt	fmt	10-formyltetrahydrofolate:L-methionyl-tRNA(fMet)	groS	groS	10 kDa chaperonin (Protein Cpn10) (groES protein)	[TP0756-TP1013 (0.64276713)]
COG0036	COG1653	sgcE	sgcE	Protein sgcE (EC 5.1.3.-)	ycjN	ycjN	Putative ABC transporter periplasmic-binding protein ycjN precursor	[TP0945-TP0074 (0.654426)]
COG0036	COG1653	rpe	rpe	Ribulose-phosphate 3-epimerase (EC 5.1.3.1) (Pentose-5-phosphate 3- epimerase) (PPE) (R5P3E)	ugpB	ugpB	Glycerol-3-phosphate-binding periplasmic protein precursor	[TP0945-TP0074 (0.654426)]
COG0036	COG1653	rpe	rpe	Ribulose-phosphate 3-epimerase (EC 5.1.3.1) (Pentose-5-phosphate 3- epimerase) (PPE) (R5P3E)	ycjN	ycjN	Putative ABC transporter periplasmic-binding protein ycjN precursor	[TP0945-TP0074 (0.654426)]
COG0036	COG1653	sgcE	sgcE	Protein sgcE (EC 5.1.3.-)	ugpB	ugpB	Glycerol-3-phosphate-binding periplasmic protein precursor	[TP0945-TP0074 (0.654426)]
COG0036	COG1653	alsE	alsE	D-allulose-6-phosphate 3-epimerase (EC 5.1.3.-)	ugpB	ugpB	Glycerol-3-phosphate-binding periplasmic protein precursor	[TP0945-TP0074 (0.654426)]
COG0036	COG1653	alsE	alsE	D-allulose-6-phosphate 3-epimerase (EC 5.1.3.-)	ycjN	ycjN	Putative ABC transporter periplasmic-binding protein ycjN precursor	[TP0945-TP0074 (0.654426)]
COG0357	COG0459	gidB	gidB	Methyltransferase gidB (EC 2.1.-.-) (Glucose-inhibited division protein B)	groL	groL	60 kDa chaperonin (Protein Cpn60) (groEL protein)	[TP0946-TP0030 (0.68326145)]
COG0664	COG1074	fnr	fnr	Fumarate and nitrate reduction regulatory protein	recB	recB	Exodeoxyribonuclease V beta chain (EC 3.1.11.5) (Exodeoxyribonuclease V 135 kDa polypeptide)	[TP0089-TP0898 (0.8304331)]
COG0664	COG1074	crp	crp	Catabolite gene activator (cAMP receptor protein) (cAMP-regulatory protein)	recB	recB	Exodeoxyribonuclease V beta chain (EC 3.1.11.5) (Exodeoxyribonuclease V 135 kDa polypeptide)	[TP0089-TP0898 (0.8304331)]
COG0664	COG1074	yeiL	nsr	DNA-binding transcriptional activator	recB	recB	Exodeoxyribonuclease V beta chain (EC 3.1.11.5) (Exodeoxyribonuclease V 135 kDa polypeptide)	[TP0089-TP0898 (0.8304331)]
COG0223	COG0242	fmt	fmt	10-formyltetrahydrofolate:L-methionyl-tRNA(fMet)	def	def	Peptide deformylase (EC 3.5.1.88) (PDF) (Polypeptide deformylase)	[TP0756-TP0757 (0.8300303)]
COG0233	COG0359	frr	frr	Ribosome recycling factor (Ribosome-releasing factor) (RRF)	rplI	rplI	50S ribosomal subunit protein L9	[TP0604-TP0060 (0.5105792)]
COG0012	COG0457	ychF	engD	GTP-dependent nucleic acid-binding protein engD	bcsC	b3530	Cellulose synthase operon protein C	[TP0124-TP0067 (0.81355333)]
COG0012	COG0457	ychF	engD	GTP-dependent nucleic acid-binding protein engD	nfrA	nfrA	Bacteriophage N4 adsorption protein A precursor	[TP0124-TP0067 (0.81355333)]
COG0012	COG0457	ychF	engD	GTP-dependent nucleic acid-binding protein engD	ygeH	ygeH	predictedtranscriptional regulator	[TP0124-TP0067 (0.81355333)]
COG0012	COG0457	ychF	engD	GTP-dependent nucleic acid-binding protein engD	ygeG	ygeG	Hypothetical protein ygeG	[TP0124-TP0067 (0.81355333)]
COG0552	COG1061	ftsY	ftsY	fused Signal Recognition Particle (SRP)	yejH	yejH	predicted ATP-dependet helicase	[TP0578-TP0380 (0.62695336)]
COG0265	COG0492	degS	degS	Protease degS precursor (EC 3.4.21.-)	trxB	trxB	Thioredoxin reductase (EC 1.8.1.9) (TRXR)	[TP0773-TP0814 (0.6926654)]
COG0265	COG0492	degQ	degQ	Protease degQ precursor (EC 3.4.21.-)	trxB	trxB	Thioredoxin reductase (EC 1.8.1.9) (TRXR)	[TP0773-TP0814 (0.6926654)]
COG0265	COG0492	degP	degP	Protease do precursor (EC 3.4.21.-)	trxB	trxB	Thioredoxin reductase (EC 1.8.1.9) (TRXR)	[TP0773-TP0814 (0.6926654)]
COG0124	COG0608	hisS	hisS	Histidyl-tRNA synthetase (EC 6.1.1.21) (Histidine--tRNA ligase) (HisRS)	recJ	recJ	Single-stranded-DNA-specific exonuclease recJ (EC 3.1.-.-)	[TP0641-TP0704 (0.75894904)]
COG0153	COG0242	galK	galK	Galactokinase (EC 2.7.1.6) (Galactose kinase)	def	def	Peptide deformylase (EC 3.5.1.88) (PDF) (Polypeptide deformylase)	[TP0418-TP0757 (0.51512045)]
COG0465	COG0772	ftsH	hflB	Cell division protein ftsH (EC 3.4.24.-)	mrdB	mrdB	cell wall shape-determining protein	[TP0330-TP0387 (0.8016956)]
COG0465	COG0772	ftsH	hflB	Cell division protein ftsH (EC 3.4.24.-)	ftsW	ftsW	integral membrane protein involved in	[TP0330-TP0387 (0.8016956)]
COG0234	COG0792	groS	groS	10 kDa chaperonin (Protein Cpn10) (groES protein)	yraN	yraN	conserved hypothetical protein	[TP1013-TP0913 (0.7815084)]
COG1512	COG1987	ygcG	ygcG	Hypothetical protein ygcG	fliQ	fliQ	Flagellar biosynthetic protein fliQ	[TP0561-TP0717 (0.66457963)]
COG0457	COG1426	ygeH	ygeH	predictedtranscriptional regulator	yfgA	yfgA	Putative HTH-type transcriptional regulator yfgA	[TP0268-TP0334 (0.739808)]
COG0457	COG1426	nfrA	nfrA	Bacteriophage N4 adsorption protein A precursor	yfgA	yfgA	Putative HTH-type transcriptional regulator yfgA	[TP0268-TP0334 (0.739808)]
COG0457	COG1426	ygeG	ygeG	Hypothetical protein ygeG	yfgA	yfgA	Putative HTH-type transcriptional regulator yfgA	[TP0268-TP0334 (0.739808)]
COG0457	COG1426	bcsC	b3530	Cellulose synthase operon protein C	yfgA	yfgA	Putative HTH-type transcriptional regulator yfgA	[TP0268-TP0334 (0.739808)]
COG0192	COG0217	metK	metK	S-adenosylmethionine synthetase (EC 2.5.1.6) (Methionine adenosyltransferase) (AdoMet synthetase) (MAT)	yeeN	yeeN	conserved hypothetical protein	[TP0794-TP0474 (0.71912634)]
COG0192	COG0217	metK	metK	S-adenosylmethionine synthetase (EC 2.5.1.6) (Methionine adenosyltransferase) (AdoMet synthetase) (MAT)	yebC	yebC	conserved hypothetical protein	[TP0794-TP0474 (0.71912634)]
COG0092	COG0301	rpsC	rpsC	30S ribosomal subunit protein S3	thiI	thiI	sulfurtransferase required for thiamine and	[TP0195-TP0559 (0.66944)]
COG0860	COG1214	amiC	amiC	N-acetylmuramoyl-L-alanine amidase amiC precursor (EC 3.5.1.28)	yeaZ	yeaZ	M22 peptidase homolog yeaZ	[TP0247-TP0876 (0.6334264)]
COG0860	COG1214	amiB	amiB	N-acetylmuramoyl-L-alanine amidase amiB precursor (EC 3.5.1.28)	yeaZ	yeaZ	M22 peptidase homolog yeaZ	[TP0247-TP0876 (0.6334264)]
COG0860	COG1214	amiA	amiA	Probable N-acetylmuramoyl-L-alanine amidase amiA precursor (EC 3.5.1.28)	yeaZ	yeaZ	M22 peptidase homolog yeaZ	[TP0247-TP0876 (0.6334264)]
COG0544	COG1418	tig	tig	peptidyl-prolyl cis/trans isomerase	yedJ	yedJ	predicted phosphohydrolase	[TP0506-TP1018 (0.7668753)]
COG0477	COG0845	yihN	yihN	Inner membrane protein yihN	macA	macA	Macrolide-specific efflux protein macA precursor	[TP0840-TP0965 (0.8653204)]
COG0477	COG0845	xylE	xylE	D-xylose-proton symporter (D-xylose transporter)	acrA	acrA	Acriflavine resistance protein A precursor	[TP0840-TP0965 (0.8653204)]
COG0477	COG0845	yfcJ	yfcJ	predicted transporter	mdtA	mdtA	Multidrug resistance protein mdtA precursor (Multidrug transporter mdtA)	[TP0840-TP0965 (0.8653204)]
COG0477	COG0845	ydfJ	ydfJ	Inner membrane metabolite transport protein ydfJ	cusB	cusB	copper/silver efflux system, membrane fusion	[TP0840-TP0965 (0.8653204)]
COG0477	COG0845	garP	garP	Probable galactarate transporter (D-galactarate permease)	mdtE	mdtE	Multidrug resistance protein mdtE precursor	[TP0840-TP0965 (0.8653204)]
COG0477	COG0845	dgoT	dgoT	D-galactonate transporter	ybhG	ybhG	UPF0194 membrane protein ybhG precursor	[TP0840-TP0965 (0.8653204)]
COG0477	COG0845	mdtL	mdtL	Multidrug resistance protein mdtL	cusB	cusB	copper/silver efflux system, membrane fusion	[TP0840-TP0965 (0.8653204)]
COG0477	COG0845	yjhB	yjhB	Hypothetical metabolite transport protein yjhB	macA	macA	Macrolide-specific efflux protein macA precursor	[TP0840-TP0965 (0.8653204)]
COG0477	COG0845	ydfJ	ydfJ	Inner membrane metabolite transport protein ydfJ	mdtA	mdtA	Multidrug resistance protein mdtA precursor (Multidrug transporter mdtA)	[TP0840-TP0965 (0.8653204)]
COG0477	COG0845	yfaV	yfaV	Inner membrane transport protein yfaV	macA	macA	Macrolide-specific efflux protein macA precursor	[TP0840-TP0965 (0.8653204)]
COG0477	COG0845	ydfJ	ydfJ	Inner membrane metabolite transport protein ydfJ	ybhG	ybhG	UPF0194 membrane protein ybhG precursor	[TP0840-TP0965 (0.8653204)]
COG0477	COG0845	setC	setC	predicted sugar efflux system	cusB	cusB	copper/silver efflux system, membrane fusion	[TP0840-TP0965 (0.8653204)]
COG0477	COG0845	emrY	emrY	predicted multidrug efflux system	yhiI	yhiI	predicted HlyD family secretion protein	[TP0840-TP0965 (0.8653204)]
COG0477	COG0845	mdtH	mdtH	Multidrug resistance protein mdtH	acrE	b3265	Acriflavine resistance protein E precursor (Protein envC)	[TP0840-TP0965 (0.8653204)]
COG0477	COG0845	ydjK	ydjK	Hypothetical metabolite transport protein ydjK	cusB	cusB	copper/silver efflux system, membrane fusion	[TP0840-TP0965 (0.8653204)]
COG0477	COG0845	hsrA	yieO	predicted multidrug or homocysteine efflux	mdtA	mdtA	Multidrug resistance protein mdtA precursor (Multidrug transporter mdtA)	[TP0840-TP0965 (0.8653204)]
COG0477	COG0845	yjiJ	yjiJ	predicted inner membrane protein	cusB	cusB	copper/silver efflux system, membrane fusion	[TP0840-TP0965 (0.8653204)]
COG0477	COG0845	araE	araE	Arabinose-proton symporter (Arabinose transporter)	mdtA	mdtA	Multidrug resistance protein mdtA precursor (Multidrug transporter mdtA)	[TP0840-TP0965 (0.8653204)]
COG0477	COG0845	ydeE	ydeE	Hypothetical MFS-type transporter protein ydeE	mdtA	mdtA	Multidrug resistance protein mdtA precursor (Multidrug transporter mdtA)	[TP0840-TP0965 (0.8653204)]
COG0477	COG0845	ydiM	ydiM	Inner membrane transport protein ydiM	acrA	acrA	Acriflavine resistance protein A precursor	[TP0840-TP0965 (0.8653204)]
COG0477	COG0845	yhjE	yhjE	Inner membrane metabolite transport protein yhjE	macA	macA	Macrolide-specific efflux protein macA precursor	[TP0840-TP0965 (0.8653204)]
COG0477	COG0845	setA	setA	broad specificity sugar efflux system	cusB	cusB	copper/silver efflux system, membrane fusion	[TP0840-TP0965 (0.8653204)]
COG0477	COG0845	ydiM	ydiM	Inner membrane transport protein ydiM	acrE	b3265	Acriflavine resistance protein E precursor (Protein envC)	[TP0840-TP0965 (0.8653204)]
COG0477	COG0845	nanT	nanT	Putative sialic acid transporter (Sialic acid permease)	acrE	b3265	Acriflavine resistance protein E precursor (Protein envC)	[TP0840-TP0965 (0.8653204)]
COG0477	COG0845	tsgA	tsgA	predicted transporter	yhiI	yhiI	predicted HlyD family secretion protein	[TP0840-TP0965 (0.8653204)]
COG0477	COG0845	yfcJ	yfcJ	predicted transporter	mdtE	mdtE	Multidrug resistance protein mdtE precursor	[TP0840-TP0965 (0.8653204)]
COG0477	COG0845	kgtP	kgtP	alpha-ketoglutarate transporter	cusB	cusB	copper/silver efflux system, membrane fusion	[TP0840-TP0965 (0.8653204)]
COG0477	COG0845	ygaX	ygaY	Hypothetical protein ygaY	mdtA	mdtA	Multidrug resistance protein mdtA precursor (Multidrug transporter mdtA)	[TP0840-TP0965 (0.8653204)]
COG0477	COG0845	xylE	xylE	D-xylose-proton symporter (D-xylose transporter)	mdtE	mdtE	Multidrug resistance protein mdtE precursor	[TP0840-TP0965 (0.8653204)]
COG0477	COG0845	emrY	emrY	predicted multidrug efflux system	ybhG	ybhG	UPF0194 membrane protein ybhG precursor	[TP0840-TP0965 (0.8653204)]
COG0477	COG0845	setA	setA	broad specificity sugar efflux system	acrA	acrA	Acriflavine resistance protein A precursor	[TP0840-TP0965 (0.8653204)]
COG0477	COG0845	proP	proP	Proline/betaine transporter (Proline porter II) (PPII)	mdtE	mdtE	Multidrug resistance protein mdtE precursor	[TP0840-TP0965 (0.8653204)]
COG0477	COG0845	ydfJ	ydfJ	Inner membrane metabolite transport protein ydfJ	yhiI	yhiI	predicted HlyD family secretion protein	[TP0840-TP0965 (0.8653204)]
COG0477	COG0845	ygeD	ygeD	predicted inner membrane protein	ybhG	ybhG	UPF0194 membrane protein ybhG precursor	[TP0840-TP0965 (0.8653204)]
COG0477	COG0845	garP	garP	Probable galactarate transporter (D-galactarate permease)	cusB	cusB	copper/silver efflux system, membrane fusion	[TP0840-TP0965 (0.8653204)]
COG0477	COG0845	lacY	lacY	Lactose permease (Lactose-proton symport)	macA	macA	Macrolide-specific efflux protein macA precursor	[TP0840-TP0965 (0.8653204)]
COG0477	COG0845	setB	setB	lactose/glucose efflux system	mdtE	mdtE	Multidrug resistance protein mdtE precursor	[TP0840-TP0965 (0.8653204)]
COG0477	COG0845	ydjK	ydjK	Hypothetical metabolite transport protein ydjK	acrA	acrA	Acriflavine resistance protein A precursor	[TP0840-TP0965 (0.8653204)]
COG0477	COG0845	gudP	gudP	Probable glucarate transporter (D-glucarate permease)	yhiI	yhiI	predicted HlyD family secretion protein	[TP0840-TP0965 (0.8653204)]
COG0477	COG0845	ygeD	ygeD	predicted inner membrane protein	cusB	cusB	copper/silver efflux system, membrane fusion	[TP0840-TP0965 (0.8653204)]
COG0477	COG0845	bcr	bcr	Bicyclomycin resistance protein (Sulfonamide resistance protein)	acrE	b3265	Acriflavine resistance protein E precursor (Protein envC)	[TP0840-TP0965 (0.8653204)]
COG0477	COG0845	yajR	yajR	Inner membrane transport protein yajR	acrE	b3265	Acriflavine resistance protein E precursor (Protein envC)	[TP0840-TP0965 (0.8653204)]
COG0477	COG0845	mhpT	mhpT	Putative 3-hydroxyphenylpropionic acid transporter	mdtA	mdtA	Multidrug resistance protein mdtA precursor (Multidrug transporter mdtA)	[TP0840-TP0965 (0.8653204)]
COG0477	COG0845	gudP	gudP	Probable glucarate transporter (D-glucarate permease)	acrE	b3265	Acriflavine resistance protein E precursor (Protein envC)	[TP0840-TP0965 (0.8653204)]
COG0477	COG0845	ybdA	entS	Enterobactin exporter entS (Protein p43)	macA	macA	Macrolide-specific efflux protein macA precursor	[TP0840-TP0965 (0.8653204)]
COG0477	COG0845	setB	setB	lactose/glucose efflux system	mdtA	mdtA	Multidrug resistance protein mdtA precursor (Multidrug transporter mdtA)	[TP0840-TP0965 (0.8653204)]
COG0477	COG0845	ynfM	ynfM	Inner membrane transport protein ynfM	mdtA	mdtA	Multidrug resistance protein mdtA precursor (Multidrug transporter mdtA)	[TP0840-TP0965 (0.8653204)]
COG0477	COG0845	yihN	yihN	Inner membrane protein yihN	mdtE	mdtE	Multidrug resistance protein mdtE precursor	[TP0840-TP0965 (0.8653204)]
COG0477	COG0845	proP	proP	Proline/betaine transporter (Proline porter II) (PPII)	macA	macA	Macrolide-specific efflux protein macA precursor	[TP0840-TP0965 (0.8653204)]
COG0477	COG0845	ygaX	ygaY	Hypothetical protein ygaY	acrA	acrA	Acriflavine resistance protein A precursor	[TP0840-TP0965 (0.8653204)]
COG0477	COG0845	xylE	xylE	D-xylose-proton symporter (D-xylose transporter)	cusB	cusB	copper/silver efflux system, membrane fusion	[TP0840-TP0965 (0.8653204)]
COG0477	COG0845	lacY	lacY	Lactose permease (Lactose-proton symport)	acrA	acrA	Acriflavine resistance protein A precursor	[TP0840-TP0965 (0.8653204)]
COG0477	COG0845	yjiJ	yjiJ	predicted inner membrane protein	acrE	b3265	Acriflavine resistance protein E precursor (Protein envC)	[TP0840-TP0965 (0.8653204)]
COG0477	COG0845	shiA	shiA	Shikimate transporter	ybhG	ybhG	UPF0194 membrane protein ybhG precursor	[TP0840-TP0965 (0.8653204)]
COG0477	COG0845	emrB	emrB	multidrug efflux system protein	ybhG	ybhG	UPF0194 membrane protein ybhG precursor	[TP0840-TP0965 (0.8653204)]
COG0477	COG0845	fsr	fsr	predicted fosmidomycin efflux system	yhiI	yhiI	predicted HlyD family secretion protein	[TP0840-TP0965 (0.8653204)]
COG0477	COG0845	yjiO	mdtM	Multidrug resistance protein mdtM	ybhG	ybhG	UPF0194 membrane protein ybhG precursor	[TP0840-TP0965 (0.8653204)]
COG0477	COG0845	mhpT	mhpT	Putative 3-hydroxyphenylpropionic acid transporter	acrE	b3265	Acriflavine resistance protein E precursor (Protein envC)	[TP0840-TP0965 (0.8653204)]
COG0477	COG0845	yfaV	yfaV	Inner membrane transport protein yfaV	acrA	acrA	Acriflavine resistance protein A precursor	[TP0840-TP0965 (0.8653204)]
COG0477	COG0845	yebQ	yebQ	Hypothetical transport protein yebQ	mdtE	mdtE	Multidrug resistance protein mdtE precursor	[TP0840-TP0965 (0.8653204)]
COG0477	COG0845	mhpT	mhpT	Putative 3-hydroxyphenylpropionic acid transporter	yhiI	yhiI	predicted HlyD family secretion protein	[TP0840-TP0965 (0.8653204)]
COG0477	COG0845	yjiZ	yjjL	Inner membrane transport protein yjjL	ybhG	ybhG	UPF0194 membrane protein ybhG precursor	[TP0840-TP0965 (0.8653204)]
COG0477	COG0845	ybdA	entS	Enterobactin exporter entS (Protein p43)	acrA	acrA	Acriflavine resistance protein A precursor	[TP0840-TP0965 (0.8653204)]
COG0477	COG0845	ydeE	ydeE	Hypothetical MFS-type transporter protein ydeE	acrA	acrA	Acriflavine resistance protein A precursor	[TP0840-TP0965 (0.8653204)]
COG0477	COG0845	exuT	exuT	Hexuronate transporter	mdtE	mdtE	Multidrug resistance protein mdtE precursor	[TP0840-TP0965 (0.8653204)]
COG0477	COG0845	yhjX	yhjX	Inner membrane protein yhjX	acrA	acrA	Acriflavine resistance protein A precursor	[TP0840-TP0965 (0.8653204)]
COG0477	COG0845	setA	setA	broad specificity sugar efflux system	yhiI	yhiI	predicted HlyD family secretion protein	[TP0840-TP0965 (0.8653204)]
COG0477	COG0845	ycaD	ycaD	MFS-type transporter protein ycaD	cusB	cusB	copper/silver efflux system, membrane fusion	[TP0840-TP0965 (0.8653204)]
COG0477	COG0845	proP	proP	Proline/betaine transporter (Proline porter II) (PPII)	mdtA	mdtA	Multidrug resistance protein mdtA precursor (Multidrug transporter mdtA)	[TP0840-TP0965 (0.8653204)]
COG0477	COG0845	nanT	nanT	Putative sialic acid transporter (Sialic acid permease)	mdtE	mdtE	Multidrug resistance protein mdtE precursor	[TP0840-TP0965 (0.8653204)]
COG0477	COG0845	ygcS	ygcS	Inner membrane metabolite transport protein ygcS	acrE	b3265	Acriflavine resistance protein E precursor (Protein envC)	[TP0840-TP0965 (0.8653204)]
COG0477	COG0845	cmr	cmr	Multidrug translocase mdfA (Chloramphenicol resistance pump cmr)	acrE	b3265	Acriflavine resistance protein E precursor (Protein envC)	[TP0840-TP0965 (0.8653204)]
COG0477	COG0845	mdtH	mdtH	Multidrug resistance protein mdtH	cusB	cusB	copper/silver efflux system, membrane fusion	[TP0840-TP0965 (0.8653204)]
COG0477	COG0845	setC	setC	predicted sugar efflux system	ybhG	ybhG	UPF0194 membrane protein ybhG precursor	[TP0840-TP0965 (0.8653204)]
COG0477	COG0845	mdtG	mdtG	Multidrug resistance protein mdtG	ybhG	ybhG	UPF0194 membrane protein ybhG precursor	[TP0840-TP0965 (0.8653204)]
COG0477	COG0845	hsrA	yieO	predicted multidrug or homocysteine efflux	cusB	cusB	copper/silver efflux system, membrane fusion	[TP0840-TP0965 (0.8653204)]
COG0477	COG0845	yjiZ	yjjL	Inner membrane transport protein yjjL	cusB	cusB	copper/silver efflux system, membrane fusion	[TP0840-TP0965 (0.8653204)]
COG0477	COG0845	ybdA	entS	Enterobactin exporter entS (Protein p43)	mdtA	mdtA	Multidrug resistance protein mdtA precursor (Multidrug transporter mdtA)	[TP0840-TP0965 (0.8653204)]
COG0477	COG0845	mdtL	mdtL	Multidrug resistance protein mdtL	acrE	b3265	Acriflavine resistance protein E precursor (Protein envC)	[TP0840-TP0965 (0.8653204)]
COG0477	COG0845	yjiZ	yjjL	Inner membrane transport protein yjjL	mdtA	mdtA	Multidrug resistance protein mdtA precursor (Multidrug transporter mdtA)	[TP0840-TP0965 (0.8653204)]
COG0477	COG0845	setA	setA	broad specificity sugar efflux system	ybhG	ybhG	UPF0194 membrane protein ybhG precursor	[TP0840-TP0965 (0.8653204)]
COG0477	COG0845	ydjK	ydjK	Hypothetical metabolite transport protein ydjK	yhiI	yhiI	predicted HlyD family secretion protein	[TP0840-TP0965 (0.8653204)]
COG0477	COG0845	ybjJ	ybjJ	Inner membrane protein ybjJ	acrA	acrA	Acriflavine resistance protein A precursor	[TP0840-TP0965 (0.8653204)]
COG0477	COG0845	xylE	xylE	D-xylose-proton symporter (D-xylose transporter)	macA	macA	Macrolide-specific efflux protein macA precursor	[TP0840-TP0965 (0.8653204)]
COG0477	COG0845	yjiZ	yjjL	Inner membrane transport protein yjjL	macA	macA	Macrolide-specific efflux protein macA precursor	[TP0840-TP0965 (0.8653204)]
COG0477	COG0845	galP	galP	Galactose-proton symporter (Galactose transporter)	acrA	acrA	Acriflavine resistance protein A precursor	[TP0840-TP0965 (0.8653204)]
COG0477	COG0845	exuT	exuT	Hexuronate transporter	macA	macA	Macrolide-specific efflux protein macA precursor	[TP0840-TP0965 (0.8653204)]
COG0477	COG0845	araE	araE	Arabinose-proton symporter (Arabinose transporter)	yhiI	yhiI	predicted HlyD family secretion protein	[TP0840-TP0965 (0.8653204)]
COG0477	COG0845	ampG	ampG	muropeptide transporter	acrA	acrA	Acriflavine resistance protein A precursor	[TP0840-TP0965 (0.8653204)]
COG0477	COG0845	yjiJ	yjiJ	predicted inner membrane protein	yhiI	yhiI	predicted HlyD family secretion protein	[TP0840-TP0965 (0.8653204)]
COG0477	COG0845	ydjE	ydjE	Inner membrane metabolite transport protein ydjE	acrE	b3265	Acriflavine resistance protein E precursor (Protein envC)	[TP0840-TP0965 (0.8653204)]
COG0477	COG0845	ybjJ	ybjJ	Inner membrane protein ybjJ	mdtE	mdtE	Multidrug resistance protein mdtE precursor	[TP0840-TP0965 (0.8653204)]
COG0477	COG0845	exuT	exuT	Hexuronate transporter	acrE	b3265	Acriflavine resistance protein E precursor (Protein envC)	[TP0840-TP0965 (0.8653204)]
COG0477	COG0845	proP	proP	Proline/betaine transporter (Proline porter II) (PPII)	acrA	acrA	Acriflavine resistance protein A precursor	[TP0840-TP0965 (0.8653204)]
COG0477	COG0845	yhjE	yhjE	Inner membrane metabolite transport protein yhjE	mdtE	mdtE	Multidrug resistance protein mdtE precursor	[TP0840-TP0965 (0.8653204)]
COG0477	COG0845	ygcS	ygcS	Inner membrane metabolite transport protein ygcS	macA	macA	Macrolide-specific efflux protein macA precursor	[TP0840-TP0965 (0.8653204)]
COG0477	COG0845	ydiN	ydiN	Inner membrane transport protein ydiN	mdtA	mdtA	Multidrug resistance protein mdtA precursor (Multidrug transporter mdtA)	[TP0840-TP0965 (0.8653204)]
COG0477	COG0845	galP	galP	Galactose-proton symporter (Galactose transporter)	yhiI	yhiI	predicted HlyD family secretion protein	[TP0840-TP0965 (0.8653204)]
COG0477	COG0845	setB	setB	lactose/glucose efflux system	acrE	b3265	Acriflavine resistance protein E precursor (Protein envC)	[TP0840-TP0965 (0.8653204)]
COG0477	COG0845	galP	galP	Galactose-proton symporter (Galactose transporter)	mdtE	mdtE	Multidrug resistance protein mdtE precursor	[TP0840-TP0965 (0.8653204)]
COG0477	COG0845	ycaD	ycaD	MFS-type transporter protein ycaD	mdtE	mdtE	Multidrug resistance protein mdtE precursor	[TP0840-TP0965 (0.8653204)]
COG0477	COG0845	lacY	lacY	Lactose permease (Lactose-proton symport)	cusB	cusB	copper/silver efflux system, membrane fusion	[TP0840-TP0965 (0.8653204)]
COG0477	COG0845	xylE	xylE	D-xylose-proton symporter (D-xylose transporter)	yhiI	yhiI	predicted HlyD family secretion protein	[TP0840-TP0965 (0.8653204)]
COG0477	COG0845	nanT	nanT	Putative sialic acid transporter (Sialic acid permease)	ybhG	ybhG	UPF0194 membrane protein ybhG precursor	[TP0840-TP0965 (0.8653204)]
COG0477	COG0845	araE	araE	Arabinose-proton symporter (Arabinose transporter)	ybhG	ybhG	UPF0194 membrane protein ybhG precursor	[TP0840-TP0965 (0.8653204)]
COG0477	COG0845	ydeE	ydeE	Hypothetical MFS-type transporter protein ydeE	macA	macA	Macrolide-specific efflux protein macA precursor	[TP0840-TP0965 (0.8653204)]
COG0477	COG0845	yjiZ	yjjL	Inner membrane transport protein yjjL	yhiI	yhiI	predicted HlyD family secretion protein	[TP0840-TP0965 (0.8653204)]
COG0477	COG0845	ydiM	ydiM	Inner membrane transport protein ydiM	macA	macA	Macrolide-specific efflux protein macA precursor	[TP0840-TP0965 (0.8653204)]
COG0477	COG0845	yhjE	yhjE	Inner membrane metabolite transport protein yhjE	acrA	acrA	Acriflavine resistance protein A precursor	[TP0840-TP0965 (0.8653204)]
COG0477	COG0845	tsgA	tsgA	predicted transporter	macA	macA	Macrolide-specific efflux protein macA precursor	[TP0840-TP0965 (0.8653204)]
COG0477	COG0845	kgtP	kgtP	alpha-ketoglutarate transporter	acrE	b3265	Acriflavine resistance protein E precursor (Protein envC)	[TP0840-TP0965 (0.8653204)]
COG0477	COG0845	ygaX	ygaY	Hypothetical protein ygaY	acrE	b3265	Acriflavine resistance protein E precursor (Protein envC)	[TP0840-TP0965 (0.8653204)]
COG0477	COG0845	tsgA	tsgA	predicted transporter	mdtE	mdtE	Multidrug resistance protein mdtE precursor	[TP0840-TP0965 (0.8653204)]
COG0477	COG0845	hcaT	hcaT	Probable 3-phenylpropionic acid transporter	cusB	cusB	copper/silver efflux system, membrane fusion	[TP0840-TP0965 (0.8653204)]
COG0477	COG0845	ydjE	ydjE	Inner membrane metabolite transport protein ydjE	macA	macA	Macrolide-specific efflux protein macA precursor	[TP0840-TP0965 (0.8653204)]
COG0477	COG0845	ygeD	ygeD	predicted inner membrane protein	yhiI	yhiI	predicted HlyD family secretion protein	[TP0840-TP0965 (0.8653204)]
COG0477	COG0845	yqcE	yqcE	Inner membrane protein yqcE	yhiI	yhiI	predicted HlyD family secretion protein	[TP0840-TP0965 (0.8653204)]
COG0477	COG0845	bcr	bcr	Bicyclomycin resistance protein (Sulfonamide resistance protein)	yhiI	yhiI	predicted HlyD family secretion protein	[TP0840-TP0965 (0.8653204)]
COG0477	COG0845	mhpT	mhpT	Putative 3-hydroxyphenylpropionic acid transporter	acrA	acrA	Acriflavine resistance protein A precursor	[TP0840-TP0965 (0.8653204)]
COG0477	COG0845	fsr	fsr	predicted fosmidomycin efflux system	mdtA	mdtA	Multidrug resistance protein mdtA precursor (Multidrug transporter mdtA)	[TP0840-TP0965 (0.8653204)]
COG0477	COG0845	emrB	emrB	multidrug efflux system protein	acrA	acrA	Acriflavine resistance protein A precursor	[TP0840-TP0965 (0.8653204)]
COG0477	COG0845	yajR	yajR	Inner membrane transport protein yajR	mdtE	mdtE	Multidrug resistance protein mdtE precursor	[TP0840-TP0965 (0.8653204)]
COG0477	COG0845	ampG	ampG	muropeptide transporter	macA	macA	Macrolide-specific efflux protein macA precursor	[TP0840-TP0965 (0.8653204)]
COG0477	COG0845	yjiJ	yjiJ	predicted inner membrane protein	acrA	acrA	Acriflavine resistance protein A precursor	[TP0840-TP0965 (0.8653204)]
COG0477	COG0845	yaaU	yaaU	Hypothetical metabolite transport protein yaaU	macA	macA	Macrolide-specific efflux protein macA precursor	[TP0840-TP0965 (0.8653204)]
COG0477	COG0845	ydhC	ydhC	Inner membrane transport protein ydhC	mdtE	mdtE	Multidrug resistance protein mdtE precursor	[TP0840-TP0965 (0.8653204)]
COG0477	COG0845	ydeE	ydeE	Hypothetical MFS-type transporter protein ydeE	ybhG	ybhG	UPF0194 membrane protein ybhG precursor	[TP0840-TP0965 (0.8653204)]
COG0477	COG0845	ydiN	ydiN	Inner membrane transport protein ydiN	ybhG	ybhG	UPF0194 membrane protein ybhG precursor	[TP0840-TP0965 (0.8653204)]
COG0477	COG0845	mdtD	yegB	Inner membrane transport protein yegB	macA	macA	Macrolide-specific efflux protein macA precursor	[TP0840-TP0965 (0.8653204)]
COG0477	COG0845	fsr	fsr	predicted fosmidomycin efflux system	ybhG	ybhG	UPF0194 membrane protein ybhG precursor	[TP0840-TP0965 (0.8653204)]
COG0477	COG0845	dgoT	dgoT	D-galactonate transporter	macA	macA	Macrolide-specific efflux protein macA precursor	[TP0840-TP0965 (0.8653204)]
COG0477	COG0845	emrD	emrD	multidrug efflux system protein	cusB	cusB	copper/silver efflux system, membrane fusion	[TP0840-TP0965 (0.8653204)]
COG0477	COG0845	dgoT	dgoT	D-galactonate transporter	cusB	cusB	copper/silver efflux system, membrane fusion	[TP0840-TP0965 (0.8653204)]
COG0477	COG0845	yqcE	yqcE	Inner membrane protein yqcE	acrA	acrA	Acriflavine resistance protein A precursor	[TP0840-TP0965 (0.8653204)]
COG0477	COG0845	kgtP	kgtP	alpha-ketoglutarate transporter	yhiI	yhiI	predicted HlyD family secretion protein	[TP0840-TP0965 (0.8653204)]
COG0477	COG0845	tsgA	tsgA	predicted transporter	acrE	b3265	Acriflavine resistance protein E precursor (Protein envC)	[TP0840-TP0965 (0.8653204)]
COG0477	COG0845	gudP	gudP	Probable glucarate transporter (D-glucarate permease)	mdtA	mdtA	Multidrug resistance protein mdtA precursor (Multidrug transporter mdtA)	[TP0840-TP0965 (0.8653204)]
COG0477	COG0845	fsr	fsr	predicted fosmidomycin efflux system	macA	macA	Macrolide-specific efflux protein macA precursor	[TP0840-TP0965 (0.8653204)]
COG0477	COG0845	setA	setA	broad specificity sugar efflux system	macA	macA	Macrolide-specific efflux protein macA precursor	[TP0840-TP0965 (0.8653204)]
COG0477	COG0845	ygeD	ygeD	predicted inner membrane protein	macA	macA	Macrolide-specific efflux protein macA precursor	[TP0840-TP0965 (0.8653204)]
COG0477	COG0845	yhhS	yhhS	predicted transporter	acrA	acrA	Acriflavine resistance protein A precursor	[TP0840-TP0965 (0.8653204)]
COG0477	COG0845	yqcE	yqcE	Inner membrane protein yqcE	acrE	b3265	Acriflavine resistance protein E precursor (Protein envC)	[TP0840-TP0965 (0.8653204)]
COG0477	COG0845	fsr	fsr	predicted fosmidomycin efflux system	cusB	cusB	copper/silver efflux system, membrane fusion	[TP0840-TP0965 (0.8653204)]
COG0477	COG0845	mdtH	mdtH	Multidrug resistance protein mdtH	yhiI	yhiI	predicted HlyD family secretion protein	[TP0840-TP0965 (0.8653204)]
COG0477	COG0845	emrY	emrY	predicted multidrug efflux system	macA	macA	Macrolide-specific efflux protein macA precursor	[TP0840-TP0965 (0.8653204)]
COG0477	COG0845	araE	araE	Arabinose-proton symporter (Arabinose transporter)	acrA	acrA	Acriflavine resistance protein A precursor	[TP0840-TP0965 (0.8653204)]
COG0477	COG0845	yhhS	yhhS	predicted transporter	ybhG	ybhG	UPF0194 membrane protein ybhG precursor	[TP0840-TP0965 (0.8653204)]
COG0477	COG0845	gudP	gudP	Probable glucarate transporter (D-glucarate permease)	ybhG	ybhG	UPF0194 membrane protein ybhG precursor	[TP0840-TP0965 (0.8653204)]
COG0477	COG0845	yhhS	yhhS	predicted transporter	macA	macA	Macrolide-specific efflux protein macA precursor	[TP0840-TP0965 (0.8653204)]
COG0477	COG0845	gudP	gudP	Probable glucarate transporter (D-glucarate permease)	macA	macA	Macrolide-specific efflux protein macA precursor	[TP0840-TP0965 (0.8653204)]
COG0477	COG0845	galP	galP	Galactose-proton symporter (Galactose transporter)	acrE	b3265	Acriflavine resistance protein E precursor (Protein envC)	[TP0840-TP0965 (0.8653204)]
COG0477	COG0845	yqcE	yqcE	Inner membrane protein yqcE	mdtA	mdtA	Multidrug resistance protein mdtA precursor (Multidrug transporter mdtA)	[TP0840-TP0965 (0.8653204)]
COG0477	COG0845	yjiO	mdtM	Multidrug resistance protein mdtM	acrE	b3265	Acriflavine resistance protein E precursor (Protein envC)	[TP0840-TP0965 (0.8653204)]
COG0477	COG0845	yebQ	yebQ	Hypothetical transport protein yebQ	mdtA	mdtA	Multidrug resistance protein mdtA precursor (Multidrug transporter mdtA)	[TP0840-TP0965 (0.8653204)]
COG0477	COG0845	tsgA	tsgA	predicted transporter	mdtA	mdtA	Multidrug resistance protein mdtA precursor (Multidrug transporter mdtA)	[TP0840-TP0965 (0.8653204)]
COG0477	COG0845	ycaD	ycaD	MFS-type transporter protein ycaD	acrA	acrA	Acriflavine resistance protein A precursor	[TP0840-TP0965 (0.8653204)]
COG0477	COG0845	ampG	ampG	muropeptide transporter	acrE	b3265	Acriflavine resistance protein E precursor (Protein envC)	[TP0840-TP0965 (0.8653204)]
COG0477	COG0845	araE	araE	Arabinose-proton symporter (Arabinose transporter)	macA	macA	Macrolide-specific efflux protein macA precursor	[TP0840-TP0965 (0.8653204)]
COG0477	COG0845	setA	setA	broad specificity sugar efflux system	acrE	b3265	Acriflavine resistance protein E precursor (Protein envC)	[TP0840-TP0965 (0.8653204)]
COG0477	COG0845	yqcE	yqcE	Inner membrane protein yqcE	cusB	cusB	copper/silver efflux system, membrane fusion	[TP0840-TP0965 (0.8653204)]
COG0477	COG0845	hsrA	yieO	predicted multidrug or homocysteine efflux	macA	macA	Macrolide-specific efflux protein macA precursor	[TP0840-TP0965 (0.8653204)]
COG0477	COG0845	ydhC	ydhC	Inner membrane transport protein ydhC	acrE	b3265	Acriflavine resistance protein E precursor (Protein envC)	[TP0840-TP0965 (0.8653204)]
COG0477	COG0845	hcaT	hcaT	Probable 3-phenylpropionic acid transporter	acrA	acrA	Acriflavine resistance protein A precursor	[TP0840-TP0965 (0.8653204)]
COG0477	COG0845	ampG	ampG	muropeptide transporter	ybhG	ybhG	UPF0194 membrane protein ybhG precursor	[TP0840-TP0965 (0.8653204)]
COG0477	COG0845	shiA	shiA	Shikimate transporter	acrA	acrA	Acriflavine resistance protein A precursor	[TP0840-TP0965 (0.8653204)]
COG0477	COG0845	ygeD	ygeD	predicted inner membrane protein	acrA	acrA	Acriflavine resistance protein A precursor	[TP0840-TP0965 (0.8653204)]
COG0477	COG0845	gudP	gudP	Probable glucarate transporter (D-glucarate permease)	mdtE	mdtE	Multidrug resistance protein mdtE precursor	[TP0840-TP0965 (0.8653204)]
COG0477	COG0845	ybdA	entS	Enterobactin exporter entS (Protein p43)	mdtE	mdtE	Multidrug resistance protein mdtE precursor	[TP0840-TP0965 (0.8653204)]
COG0477	COG0845	yhhS	yhhS	predicted transporter	mdtE	mdtE	Multidrug resistance protein mdtE precursor	[TP0840-TP0965 (0.8653204)]
COG0477	COG0845	ydiN	ydiN	Inner membrane transport protein ydiN	yhiI	yhiI	predicted HlyD family secretion protein	[TP0840-TP0965 (0.8653204)]
COG0477	COG0845	setC	setC	predicted sugar efflux system	yhiI	yhiI	predicted HlyD family secretion protein	[TP0840-TP0965 (0.8653204)]
COG0477	COG0845	yjhB	yjhB	Hypothetical metabolite transport protein yjhB	ybhG	ybhG	UPF0194 membrane protein ybhG precursor	[TP0840-TP0965 (0.8653204)]
COG0477	COG0845	mdtD	yegB	Inner membrane transport protein yegB	mdtA	mdtA	Multidrug resistance protein mdtA precursor (Multidrug transporter mdtA)	[TP0840-TP0965 (0.8653204)]
COG0477	COG0845	gudP	gudP	Probable glucarate transporter (D-glucarate permease)	cusB	cusB	copper/silver efflux system, membrane fusion	[TP0840-TP0965 (0.8653204)]
COG0477	COG0845	emrB	emrB	multidrug efflux system protein	mdtA	mdtA	Multidrug resistance protein mdtA precursor (Multidrug transporter mdtA)	[TP0840-TP0965 (0.8653204)]
COG0477	COG0845	tsgA	tsgA	predicted transporter	cusB	cusB	copper/silver efflux system, membrane fusion	[TP0840-TP0965 (0.8653204)]
COG0477	COG0845	mhpT	mhpT	Putative 3-hydroxyphenylpropionic acid transporter	cusB	cusB	copper/silver efflux system, membrane fusion	[TP0840-TP0965 (0.8653204)]
COG0477	COG0845	ybdA	entS	Enterobactin exporter entS (Protein p43)	acrE	b3265	Acriflavine resistance protein E precursor (Protein envC)	[TP0840-TP0965 (0.8653204)]
COG0477	COG0845	emrY	emrY	predicted multidrug efflux system	mdtA	mdtA	Multidrug resistance protein mdtA precursor (Multidrug transporter mdtA)	[TP0840-TP0965 (0.8653204)]
COG0477	COG0845	ampG	ampG	muropeptide transporter	yhiI	yhiI	predicted HlyD family secretion protein	[TP0840-TP0965 (0.8653204)]
COG0477	COG0845	yjhB	yjhB	Hypothetical metabolite transport protein yjhB	mdtE	mdtE	Multidrug resistance protein mdtE precursor	[TP0840-TP0965 (0.8653204)]
COG0477	COG0845	bcr	bcr	Bicyclomycin resistance protein (Sulfonamide resistance protein)	cusB	cusB	copper/silver efflux system, membrane fusion	[TP0840-TP0965 (0.8653204)]
COG0477	COG0845	yhjE	yhjE	Inner membrane metabolite transport protein yhjE	ybhG	ybhG	UPF0194 membrane protein ybhG precursor	[TP0840-TP0965 (0.8653204)]
COG0477	COG0845	mdtL	mdtL	Multidrug resistance protein mdtL	yhiI	yhiI	predicted HlyD family secretion protein	[TP0840-TP0965 (0.8653204)]
COG0477	COG0845	yjiJ	yjiJ	predicted inner membrane protein	ybhG	ybhG	UPF0194 membrane protein ybhG precursor	[TP0840-TP0965 (0.8653204)]
COG0477	COG0845	xylE	xylE	D-xylose-proton symporter (D-xylose transporter)	acrE	b3265	Acriflavine resistance protein E precursor (Protein envC)	[TP0840-TP0965 (0.8653204)]
COG0477	COG0845	araE	araE	Arabinose-proton symporter (Arabinose transporter)	mdtE	mdtE	Multidrug resistance protein mdtE precursor	[TP0840-TP0965 (0.8653204)]
COG0477	COG0845	yjiO	mdtM	Multidrug resistance protein mdtM	mdtE	mdtE	Multidrug resistance protein mdtE precursor	[TP0840-TP0965 (0.8653204)]
COG0477	COG0845	ydiM	ydiM	Inner membrane transport protein ydiM	cusB	cusB	copper/silver efflux system, membrane fusion	[TP0840-TP0965 (0.8653204)]
COG0477	COG0845	ydjE	ydjE	Inner membrane metabolite transport protein ydjE	mdtE	mdtE	Multidrug resistance protein mdtE precursor	[TP0840-TP0965 (0.8653204)]
COG0477	COG0845	bcr	bcr	Bicyclomycin resistance protein (Sulfonamide resistance protein)	mdtA	mdtA	Multidrug resistance protein mdtA precursor (Multidrug transporter mdtA)	[TP0840-TP0965 (0.8653204)]
COG0477	COG0845	ynfM	ynfM	Inner membrane transport protein ynfM	mdtE	mdtE	Multidrug resistance protein mdtE precursor	[TP0840-TP0965 (0.8653204)]
COG0477	COG0845	ybjJ	ybjJ	Inner membrane protein ybjJ	acrE	b3265	Acriflavine resistance protein E precursor (Protein envC)	[TP0840-TP0965 (0.8653204)]
COG0477	COG0845	yqcE	yqcE	Inner membrane protein yqcE	macA	macA	Macrolide-specific efflux protein macA precursor	[TP0840-TP0965 (0.8653204)]
COG0477	COG0845	mdtL	mdtL	Multidrug resistance protein mdtL	mdtA	mdtA	Multidrug resistance protein mdtA precursor (Multidrug transporter mdtA)	[TP0840-TP0965 (0.8653204)]
COG0477	COG0845	proP	proP	Proline/betaine transporter (Proline porter II) (PPII)	ybhG	ybhG	UPF0194 membrane protein ybhG precursor	[TP0840-TP0965 (0.8653204)]
COG0477	COG0845	ydfJ	ydfJ	Inner membrane metabolite transport protein ydfJ	macA	macA	Macrolide-specific efflux protein macA precursor	[TP0840-TP0965 (0.8653204)]
COG0477	COG0845	yjiZ	yjjL	Inner membrane transport protein yjjL	acrE	b3265	Acriflavine resistance protein E precursor (Protein envC)	[TP0840-TP0965 (0.8653204)]
COG0477	COG0845	mdtG	mdtG	Multidrug resistance protein mdtG	mdtE	mdtE	Multidrug resistance protein mdtE precursor	[TP0840-TP0965 (0.8653204)]
COG0477	COG0845	yjiZ	yjjL	Inner membrane transport protein yjjL	mdtE	mdtE	Multidrug resistance protein mdtE precursor	[TP0840-TP0965 (0.8653204)]
COG0477	COG0845	proP	proP	Proline/betaine transporter (Proline porter II) (PPII)	yhiI	yhiI	predicted HlyD family secretion protein	[TP0840-TP0965 (0.8653204)]
COG0477	COG0845	ydeE	ydeE	Hypothetical MFS-type transporter protein ydeE	acrE	b3265	Acriflavine resistance protein E precursor (Protein envC)	[TP0840-TP0965 (0.8653204)]
COG0477	COG0845	garP	garP	Probable galactarate transporter (D-galactarate permease)	acrA	acrA	Acriflavine resistance protein A precursor	[TP0840-TP0965 (0.8653204)]
COG0477	COG0845	lacY	lacY	Lactose permease (Lactose-proton symport)	ybhG	ybhG	UPF0194 membrane protein ybhG precursor	[TP0840-TP0965 (0.8653204)]
COG0477	COG0845	emrD	emrD	multidrug efflux system protein	yhiI	yhiI	predicted HlyD family secretion protein	[TP0840-TP0965 (0.8653204)]
COG0477	COG0845	ygeD	ygeD	predicted inner membrane protein	mdtE	mdtE	Multidrug resistance protein mdtE precursor	[TP0840-TP0965 (0.8653204)]
COG0477	COG0845	yihN	yihN	Inner membrane protein yihN	acrA	acrA	Acriflavine resistance protein A precursor	[TP0840-TP0965 (0.8653204)]
COG0477	COG0845	dgoT	dgoT	D-galactonate transporter	acrA	acrA	Acriflavine resistance protein A precursor	[TP0840-TP0965 (0.8653204)]
COG0477	COG0845	yhhS	yhhS	predicted transporter	mdtA	mdtA	Multidrug resistance protein mdtA precursor (Multidrug transporter mdtA)	[TP0840-TP0965 (0.8653204)]
COG0477	COG0845	kgtP	kgtP	alpha-ketoglutarate transporter	ybhG	ybhG	UPF0194 membrane protein ybhG precursor	[TP0840-TP0965 (0.8653204)]
COG0477	COG0845	yfcJ	yfcJ	predicted transporter	acrE	b3265	Acriflavine resistance protein E precursor (Protein envC)	[TP0840-TP0965 (0.8653204)]
COG0477	COG0845	emrB	emrB	multidrug efflux system protein	macA	macA	Macrolide-specific efflux protein macA precursor	[TP0840-TP0965 (0.8653204)]
COG0477	COG0845	yaaU	yaaU	Hypothetical metabolite transport protein yaaU	acrA	acrA	Acriflavine resistance protein A precursor	[TP0840-TP0965 (0.8653204)]
COG0477	COG0845	yfcJ	yfcJ	predicted transporter	macA	macA	Macrolide-specific efflux protein macA precursor	[TP0840-TP0965 (0.8653204)]
COG0477	COG0845	ydjK	ydjK	Hypothetical metabolite transport protein ydjK	ybhG	ybhG	UPF0194 membrane protein ybhG precursor	[TP0840-TP0965 (0.8653204)]
COG0477	COG0845	garP	garP	Probable galactarate transporter (D-galactarate permease)	ybhG	ybhG	UPF0194 membrane protein ybhG precursor	[TP0840-TP0965 (0.8653204)]
COG0477	COG0845	ydfJ	ydfJ	Inner membrane metabolite transport protein ydfJ	acrA	acrA	Acriflavine resistance protein A precursor	[TP0840-TP0965 (0.8653204)]
COG0477	COG0845	yfaV	yfaV	Inner membrane transport protein yfaV	acrE	b3265	Acriflavine resistance protein E precursor (Protein envC)	[TP0840-TP0965 (0.8653204)]
COG0477	COG0845	ydiN	ydiN	Inner membrane transport protein ydiN	mdtE	mdtE	Multidrug resistance protein mdtE precursor	[TP0840-TP0965 (0.8653204)]
COG0477	COG0845	nanT	nanT	Putative sialic acid transporter (Sialic acid permease)	acrA	acrA	Acriflavine resistance protein A precursor	[TP0840-TP0965 (0.8653204)]
COG0477	COG0845	xylE	xylE	D-xylose-proton symporter (D-xylose transporter)	ybhG	ybhG	UPF0194 membrane protein ybhG precursor	[TP0840-TP0965 (0.8653204)]
COG0477	COG0845	yjiO	mdtM	Multidrug resistance protein mdtM	yhiI	yhiI	predicted HlyD family secretion protein	[TP0840-TP0965 (0.8653204)]
COG0477	COG0845	yajR	yajR	Inner membrane transport protein yajR	yhiI	yhiI	predicted HlyD family secretion protein	[TP0840-TP0965 (0.8653204)]
COG0477	COG0845	yhjX	yhjX	Inner membrane protein yhjX	acrE	b3265	Acriflavine resistance protein E precursor (Protein envC)	[TP0840-TP0965 (0.8653204)]
COG0477	COG0845	yfaV	yfaV	Inner membrane transport protein yfaV	ybhG	ybhG	UPF0194 membrane protein ybhG precursor	[TP0840-TP0965 (0.8653204)]
COG0477	COG0845	exuT	exuT	Hexuronate transporter	yhiI	yhiI	predicted HlyD family secretion protein	[TP0840-TP0965 (0.8653204)]
COG0477	COG0845	mdtD	yegB	Inner membrane transport protein yegB	acrA	acrA	Acriflavine resistance protein A precursor	[TP0840-TP0965 (0.8653204)]
COG0477	COG0845	ydiM	ydiM	Inner membrane transport protein ydiM	mdtA	mdtA	Multidrug resistance protein mdtA precursor (Multidrug transporter mdtA)	[TP0840-TP0965 (0.8653204)]
COG0477	COG0845	setC	setC	predicted sugar efflux system	acrE	b3265	Acriflavine resistance protein E precursor (Protein envC)	[TP0840-TP0965 (0.8653204)]
COG0477	COG0845	setC	setC	predicted sugar efflux system	mdtA	mdtA	Multidrug resistance protein mdtA precursor (Multidrug transporter mdtA)	[TP0840-TP0965 (0.8653204)]
COG0477	COG0845	exuT	exuT	Hexuronate transporter	cusB	cusB	copper/silver efflux system, membrane fusion	[TP0840-TP0965 (0.8653204)]
COG0477	COG0845	cmr	cmr	Multidrug translocase mdfA (Chloramphenicol resistance pump cmr)	mdtA	mdtA	Multidrug resistance protein mdtA precursor (Multidrug transporter mdtA)	[TP0840-TP0965 (0.8653204)]
COG0477	COG0845	ydjK	ydjK	Hypothetical metabolite transport protein ydjK	acrE	b3265	Acriflavine resistance protein E precursor (Protein envC)	[TP0840-TP0965 (0.8653204)]
COG0477	COG0845	ygaX	ygaY	Hypothetical protein ygaY	cusB	cusB	copper/silver efflux system, membrane fusion	[TP0840-TP0965 (0.8653204)]
COG0477	COG0845	bcr	bcr	Bicyclomycin resistance protein (Sulfonamide resistance protein)	ybhG	ybhG	UPF0194 membrane protein ybhG precursor	[TP0840-TP0965 (0.8653204)]
COG0477	COG0845	setB	setB	lactose/glucose efflux system	acrA	acrA	Acriflavine resistance protein A precursor	[TP0840-TP0965 (0.8653204)]
COG0477	COG0845	fsr	fsr	predicted fosmidomycin efflux system	acrA	acrA	Acriflavine resistance protein A precursor	[TP0840-TP0965 (0.8653204)]
COG0477	COG0845	bcr	bcr	Bicyclomycin resistance protein (Sulfonamide resistance protein)	acrA	acrA	Acriflavine resistance protein A precursor	[TP0840-TP0965 (0.8653204)]
COG0477	COG0845	exuT	exuT	Hexuronate transporter	acrA	acrA	Acriflavine resistance protein A precursor	[TP0840-TP0965 (0.8653204)]
COG0477	COG0845	lacY	lacY	Lactose permease (Lactose-proton symport)	mdtA	mdtA	Multidrug resistance protein mdtA precursor (Multidrug transporter mdtA)	[TP0840-TP0965 (0.8653204)]
COG0477	COG0845	mdtD	yegB	Inner membrane transport protein yegB	yhiI	yhiI	predicted HlyD family secretion protein	[TP0840-TP0965 (0.8653204)]
COG0477	COG0845	ygcS	ygcS	Inner membrane metabolite transport protein ygcS	mdtE	mdtE	Multidrug resistance protein mdtE precursor	[TP0840-TP0965 (0.8653204)]
COG0477	COG0845	gudP	gudP	Probable glucarate transporter (D-glucarate permease)	acrA	acrA	Acriflavine resistance protein A precursor	[TP0840-TP0965 (0.8653204)]
COG0477	COG0845	ydhC	ydhC	Inner membrane transport protein ydhC	cusB	cusB	copper/silver efflux system, membrane fusion	[TP0840-TP0965 (0.8653204)]
COG0477	COG0845	ydhC	ydhC	Inner membrane transport protein ydhC	yhiI	yhiI	predicted HlyD family secretion protein	[TP0840-TP0965 (0.8653204)]
COG0477	COG0845	mdtH	mdtH	Multidrug resistance protein mdtH	acrA	acrA	Acriflavine resistance protein A precursor	[TP0840-TP0965 (0.8653204)]
COG0477	COG0845	yhjX	yhjX	Inner membrane protein yhjX	mdtE	mdtE	Multidrug resistance protein mdtE precursor	[TP0840-TP0965 (0.8653204)]
COG0477	COG0845	kgtP	kgtP	alpha-ketoglutarate transporter	mdtE	mdtE	Multidrug resistance protein mdtE precursor	[TP0840-TP0965 (0.8653204)]
COG0477	COG0845	ydjE	ydjE	Inner membrane metabolite transport protein ydjE	mdtA	mdtA	Multidrug resistance protein mdtA precursor (Multidrug transporter mdtA)	[TP0840-TP0965 (0.8653204)]
COG0477	COG0845	cmr	cmr	Multidrug translocase mdfA (Chloramphenicol resistance pump cmr)	cusB	cusB	copper/silver efflux system, membrane fusion	[TP0840-TP0965 (0.8653204)]
COG0477	COG0845	mdtH	mdtH	Multidrug resistance protein mdtH	macA	macA	Macrolide-specific efflux protein macA precursor	[TP0840-TP0965 (0.8653204)]
COG0477	COG0845	ycaD	ycaD	MFS-type transporter protein ycaD	mdtA	mdtA	Multidrug resistance protein mdtA precursor (Multidrug transporter mdtA)	[TP0840-TP0965 (0.8653204)]
COG0477	COG0845	ynfM	ynfM	Inner membrane transport protein ynfM	acrE	b3265	Acriflavine resistance protein E precursor (Protein envC)	[TP0840-TP0965 (0.8653204)]
COG0477	COG0845	yfcJ	yfcJ	predicted transporter	cusB	cusB	copper/silver efflux system, membrane fusion	[TP0840-TP0965 (0.8653204)]
COG0477	COG0845	setC	setC	predicted sugar efflux system	mdtE	mdtE	Multidrug resistance protein mdtE precursor	[TP0840-TP0965 (0.8653204)]
COG0477	COG0845	yqcE	yqcE	Inner membrane protein yqcE	ybhG	ybhG	UPF0194 membrane protein ybhG precursor	[TP0840-TP0965 (0.8653204)]
COG0477	COG0845	ampG	ampG	muropeptide transporter	mdtA	mdtA	Multidrug resistance protein mdtA precursor (Multidrug transporter mdtA)	[TP0840-TP0965 (0.8653204)]
COG0477	COG0845	emrD	emrD	multidrug efflux system protein	ybhG	ybhG	UPF0194 membrane protein ybhG precursor	[TP0840-TP0965 (0.8653204)]
COG0477	COG0845	ygcS	ygcS	Inner membrane metabolite transport protein ygcS	acrA	acrA	Acriflavine resistance protein A precursor	[TP0840-TP0965 (0.8653204)]
COG0477	COG0845	cmr	cmr	Multidrug translocase mdfA (Chloramphenicol resistance pump cmr)	ybhG	ybhG	UPF0194 membrane protein ybhG precursor	[TP0840-TP0965 (0.8653204)]
COG0477	COG0845	nanT	nanT	Putative sialic acid transporter (Sialic acid permease)	macA	macA	Macrolide-specific efflux protein macA precursor	[TP0840-TP0965 (0.8653204)]
COG0477	COG0845	setA	setA	broad specificity sugar efflux system	mdtA	mdtA	Multidrug resistance protein mdtA precursor (Multidrug transporter mdtA)	[TP0840-TP0965 (0.8653204)]
COG0477	COG0845	mdtH	mdtH	Multidrug resistance protein mdtH	ybhG	ybhG	UPF0194 membrane protein ybhG precursor	[TP0840-TP0965 (0.8653204)]
COG0477	COG0845	mdtG	mdtG	Multidrug resistance protein mdtG	acrE	b3265	Acriflavine resistance protein E precursor (Protein envC)	[TP0840-TP0965 (0.8653204)]
COG0477	COG0845	yhjX	yhjX	Inner membrane protein yhjX	macA	macA	Macrolide-specific efflux protein macA precursor	[TP0840-TP0965 (0.8653204)]
COG0477	COG0845	lacY	lacY	Lactose permease (Lactose-proton symport)	acrE	b3265	Acriflavine resistance protein E precursor (Protein envC)	[TP0840-TP0965 (0.8653204)]
COG0477	COG0845	mdtD	yegB	Inner membrane transport protein yegB	mdtE	mdtE	Multidrug resistance protein mdtE precursor	[TP0840-TP0965 (0.8653204)]
COG0477	COG0845	ydiN	ydiN	Inner membrane transport protein ydiN	acrA	acrA	Acriflavine resistance protein A precursor	[TP0840-TP0965 (0.8653204)]
COG0477	COG0845	emrY	emrY	predicted multidrug efflux system	mdtE	mdtE	Multidrug resistance protein mdtE precursor	[TP0840-TP0965 (0.8653204)]
COG0477	COG0845	ydjE	ydjE	Inner membrane metabolite transport protein ydjE	ybhG	ybhG	UPF0194 membrane protein ybhG precursor	[TP0840-TP0965 (0.8653204)]
COG0477	COG0845	mdtL	mdtL	Multidrug resistance protein mdtL	acrA	acrA	Acriflavine resistance protein A precursor	[TP0840-TP0965 (0.8653204)]
COG0477	COG0845	ygcS	ygcS	Inner membrane metabolite transport protein ygcS	ybhG	ybhG	UPF0194 membrane protein ybhG precursor	[TP0840-TP0965 (0.8653204)]
COG0477	COG0845	dgoT	dgoT	D-galactonate transporter	yhiI	yhiI	predicted HlyD family secretion protein	[TP0840-TP0965 (0.8653204)]
COG0477	COG0845	yjiJ	yjiJ	predicted inner membrane protein	mdtA	mdtA	Multidrug resistance protein mdtA precursor (Multidrug transporter mdtA)	[TP0840-TP0965 (0.8653204)]
COG0477	COG0845	mdtD	yegB	Inner membrane transport protein yegB	ybhG	ybhG	UPF0194 membrane protein ybhG precursor	[TP0840-TP0965 (0.8653204)]
COG0477	COG0845	emrB	emrB	multidrug efflux system protein	mdtE	mdtE	Multidrug resistance protein mdtE precursor	[TP0840-TP0965 (0.8653204)]
COG0477	COG0845	lacY	lacY	Lactose permease (Lactose-proton symport)	mdtE	mdtE	Multidrug resistance protein mdtE precursor	[TP0840-TP0965 (0.8653204)]
COG0477	COG0845	yhjX	yhjX	Inner membrane protein yhjX	cusB	cusB	copper/silver efflux system, membrane fusion	[TP0840-TP0965 (0.8653204)]
COG0477	COG0845	cmr	cmr	Multidrug translocase mdfA (Chloramphenicol resistance pump cmr)	macA	macA	Macrolide-specific efflux protein macA precursor	[TP0840-TP0965 (0.8653204)]
COG0477	COG0845	proP	proP	Proline/betaine transporter (Proline porter II) (PPII)	acrE	b3265	Acriflavine resistance protein E precursor (Protein envC)	[TP0840-TP0965 (0.8653204)]
COG0477	COG0845	yaaU	yaaU	Hypothetical metabolite transport protein yaaU	mdtE	mdtE	Multidrug resistance protein mdtE precursor	[TP0840-TP0965 (0.8653204)]
COG0477	COG0845	yfaV	yfaV	Inner membrane transport protein yfaV	yhiI	yhiI	predicted HlyD family secretion protein	[TP0840-TP0965 (0.8653204)]
COG0477	COG0845	ydjE	ydjE	Inner membrane metabolite transport protein ydjE	cusB	cusB	copper/silver efflux system, membrane fusion	[TP0840-TP0965 (0.8653204)]
COG0477	COG0845	yfaV	yfaV	Inner membrane transport protein yfaV	cusB	cusB	copper/silver efflux system, membrane fusion	[TP0840-TP0965 (0.8653204)]
COG0477	COG0845	tsgA	tsgA	predicted transporter	ybhG	ybhG	UPF0194 membrane protein ybhG precursor	[TP0840-TP0965 (0.8653204)]
COG0477	COG0845	ygaX	ygaY	Hypothetical protein ygaY	macA	macA	Macrolide-specific efflux protein macA precursor	[TP0840-TP0965 (0.8653204)]
COG0477	COG0845	emrB	emrB	multidrug efflux system protein	acrE	b3265	Acriflavine resistance protein E precursor (Protein envC)	[TP0840-TP0965 (0.8653204)]
COG0477	COG0845	ygaX	ygaY	Hypothetical protein ygaY	mdtE	mdtE	Multidrug resistance protein mdtE precursor	[TP0840-TP0965 (0.8653204)]
COG0477	COG0845	yhjX	yhjX	Inner membrane protein yhjX	ybhG	ybhG	UPF0194 membrane protein ybhG precursor	[TP0840-TP0965 (0.8653204)]
COG0477	COG0845	yjiO	mdtM	Multidrug resistance protein mdtM	cusB	cusB	copper/silver efflux system, membrane fusion	[TP0840-TP0965 (0.8653204)]
COG0477	COG0845	ybdA	entS	Enterobactin exporter entS (Protein p43)	yhiI	yhiI	predicted HlyD family secretion protein	[TP0840-TP0965 (0.8653204)]
COG0477	COG0845	ydiM	ydiM	Inner membrane transport protein ydiM	ybhG	ybhG	UPF0194 membrane protein ybhG precursor	[TP0840-TP0965 (0.8653204)]
COG0477	COG0845	ydjK	ydjK	Hypothetical metabolite transport protein ydjK	macA	macA	Macrolide-specific efflux protein macA precursor	[TP0840-TP0965 (0.8653204)]
COG0477	COG0845	mhpT	mhpT	Putative 3-hydroxyphenylpropionic acid transporter	macA	macA	Macrolide-specific efflux protein macA precursor	[TP0840-TP0965 (0.8653204)]
COG0477	COG0845	mdtL	mdtL	Multidrug resistance protein mdtL	mdtE	mdtE	Multidrug resistance protein mdtE precursor	[TP0840-TP0965 (0.8653204)]
COG0477	COG0845	garP	garP	Probable galactarate transporter (D-galactarate permease)	acrE	b3265	Acriflavine resistance protein E precursor (Protein envC)	[TP0840-TP0965 (0.8653204)]
COG0477	COG0845	ydjE	ydjE	Inner membrane metabolite transport protein ydjE	yhiI	yhiI	predicted HlyD family secretion protein	[TP0840-TP0965 (0.8653204)]
COG0477	COG0845	yjhB	yjhB	Hypothetical metabolite transport protein yjhB	cusB	cusB	copper/silver efflux system, membrane fusion	[TP0840-TP0965 (0.8653204)]
COG0477	COG0845	yjhB	yjhB	Hypothetical metabolite transport protein yjhB	acrA	acrA	Acriflavine resistance protein A precursor	[TP0840-TP0965 (0.8653204)]
COG0477	COG0845	hsrA	yieO	predicted multidrug or homocysteine efflux	mdtE	mdtE	Multidrug resistance protein mdtE precursor	[TP0840-TP0965 (0.8653204)]
COG0477	COG0845	ydeE	ydeE	Hypothetical MFS-type transporter protein ydeE	yhiI	yhiI	predicted HlyD family secretion protein	[TP0840-TP0965 (0.8653204)]
COG0477	COG0845	mdtG	mdtG	Multidrug resistance protein mdtG	cusB	cusB	copper/silver efflux system, membrane fusion	[TP0840-TP0965 (0.8653204)]
COG0477	COG0845	mdtH	mdtH	Multidrug resistance protein mdtH	mdtA	mdtA	Multidrug resistance protein mdtA precursor (Multidrug transporter mdtA)	[TP0840-TP0965 (0.8653204)]
COG0477	COG0845	yfcJ	yfcJ	predicted transporter	ybhG	ybhG	UPF0194 membrane protein ybhG precursor	[TP0840-TP0965 (0.8653204)]
COG0477	COG0845	ygeD	ygeD	predicted inner membrane protein	mdtA	mdtA	Multidrug resistance protein mdtA precursor (Multidrug transporter mdtA)	[TP0840-TP0965 (0.8653204)]
COG0477	COG0845	setB	setB	lactose/glucose efflux system	ybhG	ybhG	UPF0194 membrane protein ybhG precursor	[TP0840-TP0965 (0.8653204)]
COG0477	COG0845	setC	setC	predicted sugar efflux system	macA	macA	Macrolide-specific efflux protein macA precursor	[TP0840-TP0965 (0.8653204)]
COG0477	COG0845	ydhC	ydhC	Inner membrane transport protein ydhC	ybhG	ybhG	UPF0194 membrane protein ybhG precursor	[TP0840-TP0965 (0.8653204)]
COG0477	COG0845	hcaT	hcaT	Probable 3-phenylpropionic acid transporter	yhiI	yhiI	predicted HlyD family secretion protein	[TP0840-TP0965 (0.8653204)]
COG0477	COG0845	ydhC	ydhC	Inner membrane transport protein ydhC	mdtA	mdtA	Multidrug resistance protein mdtA precursor (Multidrug transporter mdtA)	[TP0840-TP0965 (0.8653204)]
COG0477	COG0845	ygcS	ygcS	Inner membrane metabolite transport protein ygcS	yhiI	yhiI	predicted HlyD family secretion protein	[TP0840-TP0965 (0.8653204)]
COG0477	COG0845	yjiJ	yjiJ	predicted inner membrane protein	macA	macA	Macrolide-specific efflux protein macA precursor	[TP0840-TP0965 (0.8653204)]
COG0477	COG0845	emrB	emrB	multidrug efflux system protein	cusB	cusB	copper/silver efflux system, membrane fusion	[TP0840-TP0965 (0.8653204)]
COG0477	COG0845	ydjK	ydjK	Hypothetical metabolite transport protein ydjK	mdtA	mdtA	Multidrug resistance protein mdtA precursor (Multidrug transporter mdtA)	[TP0840-TP0965 (0.8653204)]
COG0477	COG0845	ydjE	ydjE	Inner membrane metabolite transport protein ydjE	acrA	acrA	Acriflavine resistance protein A precursor	[TP0840-TP0965 (0.8653204)]
COG0477	COG0845	yihN	yihN	Inner membrane protein yihN	mdtA	mdtA	Multidrug resistance protein mdtA precursor (Multidrug transporter mdtA)	[TP0840-TP0965 (0.8653204)]
COG0477	COG0845	garP	garP	Probable galactarate transporter (D-galactarate permease)	mdtA	mdtA	Multidrug resistance protein mdtA precursor (Multidrug transporter mdtA)	[TP0840-TP0965 (0.8653204)]
COG0477	COG0845	dgoT	dgoT	D-galactonate transporter	mdtA	mdtA	Multidrug resistance protein mdtA precursor (Multidrug transporter mdtA)	[TP0840-TP0965 (0.8653204)]
COG0477	COG0845	nanT	nanT	Putative sialic acid transporter (Sialic acid permease)	mdtA	mdtA	Multidrug resistance protein mdtA precursor (Multidrug transporter mdtA)	[TP0840-TP0965 (0.8653204)]
COG0477	COG0845	ycaD	ycaD	MFS-type transporter protein ycaD	macA	macA	Macrolide-specific efflux protein macA precursor	[TP0840-TP0965 (0.8653204)]
COG0477	COG0845	yhjX	yhjX	Inner membrane protein yhjX	yhiI	yhiI	predicted HlyD family secretion protein	[TP0840-TP0965 (0.8653204)]
COG0477	COG0845	hcaT	hcaT	Probable 3-phenylpropionic acid transporter	mdtA	mdtA	Multidrug resistance protein mdtA precursor (Multidrug transporter mdtA)	[TP0840-TP0965 (0.8653204)]
COG0477	COG0845	hsrA	yieO	predicted multidrug or homocysteine efflux	acrE	b3265	Acriflavine resistance protein E precursor (Protein envC)	[TP0840-TP0965 (0.8653204)]
COG0477	COG0845	ybdA	entS	Enterobactin exporter entS (Protein p43)	cusB	cusB	copper/silver efflux system, membrane fusion	[TP0840-TP0965 (0.8653204)]
COG0477	COG0845	ynfM	ynfM	Inner membrane transport protein ynfM	ybhG	ybhG	UPF0194 membrane protein ybhG precursor	[TP0840-TP0965 (0.8653204)]
COG0477	COG0845	shiA	shiA	Shikimate transporter	yhiI	yhiI	predicted HlyD family secretion protein	[TP0840-TP0965 (0.8653204)]
COG0477	COG0845	ygaX	ygaY	Hypothetical protein ygaY	ybhG	ybhG	UPF0194 membrane protein ybhG precursor	[TP0840-TP0965 (0.8653204)]
COG0477	COG0845	ydiN	ydiN	Inner membrane transport protein ydiN	acrE	b3265	Acriflavine resistance protein E precursor (Protein envC)	[TP0840-TP0965 (0.8653204)]
COG0477	COG0845	ybdA	entS	Enterobactin exporter entS (Protein p43)	ybhG	ybhG	UPF0194 membrane protein ybhG precursor	[TP0840-TP0965 (0.8653204)]
COG0477	COG0845	shiA	shiA	Shikimate transporter	cusB	cusB	copper/silver efflux system, membrane fusion	[TP0840-TP0965 (0.8653204)]
COG0477	COG0845	yebQ	yebQ	Hypothetical transport protein yebQ	acrA	acrA	Acriflavine resistance protein A precursor	[TP0840-TP0965 (0.8653204)]
COG0477	COG0845	cmr	cmr	Multidrug translocase mdfA (Chloramphenicol resistance pump cmr)	acrA	acrA	Acriflavine resistance protein A precursor	[TP0840-TP0965 (0.8653204)]
COG0477	COG0845	emrY	emrY	predicted multidrug efflux system	cusB	cusB	copper/silver efflux system, membrane fusion	[TP0840-TP0965 (0.8653204)]
COG0477	COG0845	yajR	yajR	Inner membrane transport protein yajR	acrA	acrA	Acriflavine resistance protein A precursor	[TP0840-TP0965 (0.8653204)]
COG0477	COG0845	hsrA	yieO	predicted multidrug or homocysteine efflux	yhiI	yhiI	predicted HlyD family secretion protein	[TP0840-TP0965 (0.8653204)]
COG0477	COG0845	setB	setB	lactose/glucose efflux system	cusB	cusB	copper/silver efflux system, membrane fusion	[TP0840-TP0965 (0.8653204)]
COG0477	COG0845	galP	galP	Galactose-proton symporter (Galactose transporter)	ybhG	ybhG	UPF0194 membrane protein ybhG precursor	[TP0840-TP0965 (0.8653204)]
COG0477	COG0845	setA	setA	broad specificity sugar efflux system	mdtE	mdtE	Multidrug resistance protein mdtE precursor	[TP0840-TP0965 (0.8653204)]
COG0477	COG0845	yihN	yihN	Inner membrane protein yihN	ybhG	ybhG	UPF0194 membrane protein ybhG precursor	[TP0840-TP0965 (0.8653204)]
COG0477	COG0845	cmr	cmr	Multidrug translocase mdfA (Chloramphenicol resistance pump cmr)	yhiI	yhiI	predicted HlyD family secretion protein	[TP0840-TP0965 (0.8653204)]
COG0477	COG0845	ydjK	ydjK	Hypothetical metabolite transport protein ydjK	mdtE	mdtE	Multidrug resistance protein mdtE precursor	[TP0840-TP0965 (0.8653204)]
COG0477	COG0845	yebQ	yebQ	Hypothetical transport protein yebQ	macA	macA	Macrolide-specific efflux protein macA precursor	[TP0840-TP0965 (0.8653204)]
COG0477	COG0845	yjhB	yjhB	Hypothetical metabolite transport protein yjhB	acrE	b3265	Acriflavine resistance protein E precursor (Protein envC)	[TP0840-TP0965 (0.8653204)]
COG0477	COG0845	ydiM	ydiM	Inner membrane transport protein ydiM	mdtE	mdtE	Multidrug resistance protein mdtE precursor	[TP0840-TP0965 (0.8653204)]
COG0477	COG0845	ygeD	ygeD	predicted inner membrane protein	acrE	b3265	Acriflavine resistance protein E precursor (Protein envC)	[TP0840-TP0965 (0.8653204)]
COG0477	COG0845	yhjE	yhjE	Inner membrane metabolite transport protein yhjE	acrE	b3265	Acriflavine resistance protein E precursor (Protein envC)	[TP0840-TP0965 (0.8653204)]
COG0477	COG0845	yajR	yajR	Inner membrane transport protein yajR	cusB	cusB	copper/silver efflux system, membrane fusion	[TP0840-TP0965 (0.8653204)]
COG0477	COG0845	yebQ	yebQ	Hypothetical transport protein yebQ	ybhG	ybhG	UPF0194 membrane protein ybhG precursor	[TP0840-TP0965 (0.8653204)]
COG0477	COG0845	yhjX	yhjX	Inner membrane protein yhjX	mdtA	mdtA	Multidrug resistance protein mdtA precursor (Multidrug transporter mdtA)	[TP0840-TP0965 (0.8653204)]
COG0477	COG0845	yhjE	yhjE	Inner membrane metabolite transport protein yhjE	mdtA	mdtA	Multidrug resistance protein mdtA precursor (Multidrug transporter mdtA)	[TP0840-TP0965 (0.8653204)]
COG0477	COG0845	yhhS	yhhS	predicted transporter	acrE	b3265	Acriflavine resistance protein E precursor (Protein envC)	[TP0840-TP0965 (0.8653204)]
COG0477	COG0845	emrD	emrD	multidrug efflux system protein	acrE	b3265	Acriflavine resistance protein E precursor (Protein envC)	[TP0840-TP0965 (0.8653204)]
COG0477	COG0845	emrY	emrY	predicted multidrug efflux system	acrA	acrA	Acriflavine resistance protein A precursor	[TP0840-TP0965 (0.8653204)]
COG0477	COG0845	yaaU	yaaU	Hypothetical metabolite transport protein yaaU	yhiI	yhiI	predicted HlyD family secretion protein	[TP0840-TP0965 (0.8653204)]
COG0477	COG0845	yaaU	yaaU	Hypothetical metabolite transport protein yaaU	acrE	b3265	Acriflavine resistance protein E precursor (Protein envC)	[TP0840-TP0965 (0.8653204)]
COG0477	COG0845	ygaX	ygaY	Hypothetical protein ygaY	yhiI	yhiI	predicted HlyD family secretion protein	[TP0840-TP0965 (0.8653204)]
COG0477	COG0845	ybjJ	ybjJ	Inner membrane protein ybjJ	macA	macA	Macrolide-specific efflux protein macA precursor	[TP0840-TP0965 (0.8653204)]
COG0477	COG0845	ybjJ	ybjJ	Inner membrane protein ybjJ	yhiI	yhiI	predicted HlyD family secretion protein	[TP0840-TP0965 (0.8653204)]
COG0477	COG0845	ydfJ	ydfJ	Inner membrane metabolite transport protein ydfJ	mdtE	mdtE	Multidrug resistance protein mdtE precursor	[TP0840-TP0965 (0.8653204)]
COG0477	COG0845	yjiZ	yjjL	Inner membrane transport protein yjjL	acrA	acrA	Acriflavine resistance protein A precursor	[TP0840-TP0965 (0.8653204)]
COG0477	COG0845	yihN	yihN	Inner membrane protein yihN	cusB	cusB	copper/silver efflux system, membrane fusion	[TP0840-TP0965 (0.8653204)]
COG0477	COG0845	ynfM	ynfM	Inner membrane transport protein ynfM	cusB	cusB	copper/silver efflux system, membrane fusion	[TP0840-TP0965 (0.8653204)]
COG0477	COG0845	tsgA	tsgA	predicted transporter	acrA	acrA	Acriflavine resistance protein A precursor	[TP0840-TP0965 (0.8653204)]
COG0477	COG0845	fsr	fsr	predicted fosmidomycin efflux system	acrE	b3265	Acriflavine resistance protein E precursor (Protein envC)	[TP0840-TP0965 (0.8653204)]
COG0477	COG0845	shiA	shiA	Shikimate transporter	mdtE	mdtE	Multidrug resistance protein mdtE precursor	[TP0840-TP0965 (0.8653204)]
COG0477	COG0845	exuT	exuT	Hexuronate transporter	mdtA	mdtA	Multidrug resistance protein mdtA precursor (Multidrug transporter mdtA)	[TP0840-TP0965 (0.8653204)]
COG0477	COG0845	yhhS	yhhS	predicted transporter	cusB	cusB	copper/silver efflux system, membrane fusion	[TP0840-TP0965 (0.8653204)]
COG0477	COG0845	yihN	yihN	Inner membrane protein yihN	acrE	b3265	Acriflavine resistance protein E precursor (Protein envC)	[TP0840-TP0965 (0.8653204)]
COG0477	COG0845	nanT	nanT	Putative sialic acid transporter (Sialic acid permease)	cusB	cusB	copper/silver efflux system, membrane fusion	[TP0840-TP0965 (0.8653204)]
COG0477	COG0845	ycaD	ycaD	MFS-type transporter protein ycaD	acrE	b3265	Acriflavine resistance protein E precursor (Protein envC)	[TP0840-TP0965 (0.8653204)]
COG0477	COG0845	ydeE	ydeE	Hypothetical MFS-type transporter protein ydeE	mdtE	mdtE	Multidrug resistance protein mdtE precursor	[TP0840-TP0965 (0.8653204)]
COG0477	COG0845	galP	galP	Galactose-proton symporter (Galactose transporter)	macA	macA	Macrolide-specific efflux protein macA precursor	[TP0840-TP0965 (0.8653204)]
COG0477	COG0845	yfcJ	yfcJ	predicted transporter	yhiI	yhiI	predicted HlyD family secretion protein	[TP0840-TP0965 (0.8653204)]
COG0477	COG0845	setB	setB	lactose/glucose efflux system	macA	macA	Macrolide-specific efflux protein macA precursor	[TP0840-TP0965 (0.8653204)]
COG0477	COG0845	yhjE	yhjE	Inner membrane metabolite transport protein yhjE	cusB	cusB	copper/silver efflux system, membrane fusion	[TP0840-TP0965 (0.8653204)]
COG0477	COG0845	mdtG	mdtG	Multidrug resistance protein mdtG	macA	macA	Macrolide-specific efflux protein macA precursor	[TP0840-TP0965 (0.8653204)]
COG0477	COG0845	ygcS	ygcS	Inner membrane metabolite transport protein ygcS	cusB	cusB	copper/silver efflux system, membrane fusion	[TP0840-TP0965 (0.8653204)]
COG0477	COG0845	mdtD	yegB	Inner membrane transport protein yegB	cusB	cusB	copper/silver efflux system, membrane fusion	[TP0840-TP0965 (0.8653204)]
COG0477	COG0845	mdtL	mdtL	Multidrug resistance protein mdtL	ybhG	ybhG	UPF0194 membrane protein ybhG precursor	[TP0840-TP0965 (0.8653204)]
COG0477	COG0845	ybjJ	ybjJ	Inner membrane protein ybjJ	mdtA	mdtA	Multidrug resistance protein mdtA precursor (Multidrug transporter mdtA)	[TP0840-TP0965 (0.8653204)]
COG0477	COG0845	hsrA	yieO	predicted multidrug or homocysteine efflux	acrA	acrA	Acriflavine resistance protein A precursor	[TP0840-TP0965 (0.8653204)]
COG0477	COG0845	emrY	emrY	predicted multidrug efflux system	acrE	b3265	Acriflavine resistance protein E precursor (Protein envC)	[TP0840-TP0965 (0.8653204)]
COG0477	COG0845	yfaV	yfaV	Inner membrane transport protein yfaV	mdtA	mdtA	Multidrug resistance protein mdtA precursor (Multidrug transporter mdtA)	[TP0840-TP0965 (0.8653204)]
COG0477	COG0845	ygcS	ygcS	Inner membrane metabolite transport protein ygcS	mdtA	mdtA	Multidrug resistance protein mdtA precursor (Multidrug transporter mdtA)	[TP0840-TP0965 (0.8653204)]
COG0477	COG0845	cmr	cmr	Multidrug translocase mdfA (Chloramphenicol resistance pump cmr)	mdtE	mdtE	Multidrug resistance protein mdtE precursor	[TP0840-TP0965 (0.8653204)]
COG0477	COG0845	yihN	yihN	Inner membrane protein yihN	yhiI	yhiI	predicted HlyD family secretion protein	[TP0840-TP0965 (0.8653204)]
COG0477	COG0845	ybjJ	ybjJ	Inner membrane protein ybjJ	ybhG	ybhG	UPF0194 membrane protein ybhG precursor	[TP0840-TP0965 (0.8653204)]
COG0477	COG0845	bcr	bcr	Bicyclomycin resistance protein (Sulfonamide resistance protein)	mdtE	mdtE	Multidrug resistance protein mdtE precursor	[TP0840-TP0965 (0.8653204)]
COG0477	COG0845	ampG	ampG	muropeptide transporter	mdtE	mdtE	Multidrug resistance protein mdtE precursor	[TP0840-TP0965 (0.8653204)]
COG0477	COG0845	hcaT	hcaT	Probable 3-phenylpropionic acid transporter	acrE	b3265	Acriflavine resistance protein E precursor (Protein envC)	[TP0840-TP0965 (0.8653204)]
COG0477	COG0845	yjhB	yjhB	Hypothetical metabolite transport protein yjhB	yhiI	yhiI	predicted HlyD family secretion protein	[TP0840-TP0965 (0.8653204)]
COG0477	COG0845	ycaD	ycaD	MFS-type transporter protein ycaD	ybhG	ybhG	UPF0194 membrane protein ybhG precursor	[TP0840-TP0965 (0.8653204)]
COG0477	COG0845	ynfM	ynfM	Inner membrane transport protein ynfM	macA	macA	Macrolide-specific efflux protein macA precursor	[TP0840-TP0965 (0.8653204)]
COG0477	COG0845	ydiN	ydiN	Inner membrane transport protein ydiN	macA	macA	Macrolide-specific efflux protein macA precursor	[TP0840-TP0965 (0.8653204)]
COG0477	COG0845	emrD	emrD	multidrug efflux system protein	acrA	acrA	Acriflavine resistance protein A precursor	[TP0840-TP0965 (0.8653204)]
COG0477	COG0845	hcaT	hcaT	Probable 3-phenylpropionic acid transporter	ybhG	ybhG	UPF0194 membrane protein ybhG precursor	[TP0840-TP0965 (0.8653204)]
COG0477	COG0845	garP	garP	Probable galactarate transporter (D-galactarate permease)	yhiI	yhiI	predicted HlyD family secretion protein	[TP0840-TP0965 (0.8653204)]
COG0477	COG0845	yjhB	yjhB	Hypothetical metabolite transport protein yjhB	mdtA	mdtA	Multidrug resistance protein mdtA precursor (Multidrug transporter mdtA)	[TP0840-TP0965 (0.8653204)]
COG0477	COG0845	yjiO	mdtM	Multidrug resistance protein mdtM	macA	macA	Macrolide-specific efflux protein macA precursor	[TP0840-TP0965 (0.8653204)]
COG0477	COG0845	yajR	yajR	Inner membrane transport protein yajR	macA	macA	Macrolide-specific efflux protein macA precursor	[TP0840-TP0965 (0.8653204)]
COG0477	COG0845	hcaT	hcaT	Probable 3-phenylpropionic acid transporter	macA	macA	Macrolide-specific efflux protein macA precursor	[TP0840-TP0965 (0.8653204)]
COG0477	COG0845	mdtL	mdtL	Multidrug resistance protein mdtL	macA	macA	Macrolide-specific efflux protein macA precursor	[TP0840-TP0965 (0.8653204)]
COG0477	COG0845	dgoT	dgoT	D-galactonate transporter	mdtE	mdtE	Multidrug resistance protein mdtE precursor	[TP0840-TP0965 (0.8653204)]
COG0477	COG0845	ydhC	ydhC	Inner membrane transport protein ydhC	macA	macA	Macrolide-specific efflux protein macA precursor	[TP0840-TP0965 (0.8653204)]
COG0477	COG0845	ydeE	ydeE	Hypothetical MFS-type transporter protein ydeE	cusB	cusB	copper/silver efflux system, membrane fusion	[TP0840-TP0965 (0.8653204)]
COG0477	COG0845	shiA	shiA	Shikimate transporter	macA	macA	Macrolide-specific efflux protein macA precursor	[TP0840-TP0965 (0.8653204)]
COG0477	COG0845	yebQ	yebQ	Hypothetical transport protein yebQ	acrE	b3265	Acriflavine resistance protein E precursor (Protein envC)	[TP0840-TP0965 (0.8653204)]
COG0477	COG0845	setB	setB	lactose/glucose efflux system	yhiI	yhiI	predicted HlyD family secretion protein	[TP0840-TP0965 (0.8653204)]
COG0477	COG0845	ydfJ	ydfJ	Inner membrane metabolite transport protein ydfJ	acrE	b3265	Acriflavine resistance protein E precursor (Protein envC)	[TP0840-TP0965 (0.8653204)]
COG0477	COG0845	fsr	fsr	predicted fosmidomycin efflux system	mdtE	mdtE	Multidrug resistance protein mdtE precursor	[TP0840-TP0965 (0.8653204)]
COG0477	COG0845	ydiM	ydiM	Inner membrane transport protein ydiM	yhiI	yhiI	predicted HlyD family secretion protein	[TP0840-TP0965 (0.8653204)]
COG0477	COG0845	yaaU	yaaU	Hypothetical metabolite transport protein yaaU	ybhG	ybhG	UPF0194 membrane protein ybhG precursor	[TP0840-TP0965 (0.8653204)]
COG0477	COG0845	emrD	emrD	multidrug efflux system protein	mdtE	mdtE	Multidrug resistance protein mdtE precursor	[TP0840-TP0965 (0.8653204)]
COG0477	COG0845	mhpT	mhpT	Putative 3-hydroxyphenylpropionic acid transporter	ybhG	ybhG	UPF0194 membrane protein ybhG precursor	[TP0840-TP0965 (0.8653204)]
COG0477	COG0845	ampG	ampG	muropeptide transporter	cusB	cusB	copper/silver efflux system, membrane fusion	[TP0840-TP0965 (0.8653204)]
COG0477	COG0845	galP	galP	Galactose-proton symporter (Galactose transporter)	cusB	cusB	copper/silver efflux system, membrane fusion	[TP0840-TP0965 (0.8653204)]
COG0477	COG0845	lacY	lacY	Lactose permease (Lactose-proton symport)	yhiI	yhiI	predicted HlyD family secretion protein	[TP0840-TP0965 (0.8653204)]
COG0477	COG0845	emrD	emrD	multidrug efflux system protein	mdtA	mdtA	Multidrug resistance protein mdtA precursor (Multidrug transporter mdtA)	[TP0840-TP0965 (0.8653204)]
COG0477	COG0845	kgtP	kgtP	alpha-ketoglutarate transporter	mdtA	mdtA	Multidrug resistance protein mdtA precursor (Multidrug transporter mdtA)	[TP0840-TP0965 (0.8653204)]
COG0477	COG0845	yqcE	yqcE	Inner membrane protein yqcE	mdtE	mdtE	Multidrug resistance protein mdtE precursor	[TP0840-TP0965 (0.8653204)]
COG0477	COG0845	yfaV	yfaV	Inner membrane transport protein yfaV	mdtE	mdtE	Multidrug resistance protein mdtE precursor	[TP0840-TP0965 (0.8653204)]
COG0477	COG0845	araE	araE	Arabinose-proton symporter (Arabinose transporter)	acrE	b3265	Acriflavine resistance protein E precursor (Protein envC)	[TP0840-TP0965 (0.8653204)]
COG0477	COG0845	yfcJ	yfcJ	predicted transporter	acrA	acrA	Acriflavine resistance protein A precursor	[TP0840-TP0965 (0.8653204)]
COG0477	COG0845	ydiN	ydiN	Inner membrane transport protein ydiN	cusB	cusB	copper/silver efflux system, membrane fusion	[TP0840-TP0965 (0.8653204)]
COG0477	COG0845	emrD	emrD	multidrug efflux system protein	macA	macA	Macrolide-specific efflux protein macA precursor	[TP0840-TP0965 (0.8653204)]
COG0477	COG0845	nanT	nanT	Putative sialic acid transporter (Sialic acid permease)	yhiI	yhiI	predicted HlyD family secretion protein	[TP0840-TP0965 (0.8653204)]
COG0477	COG0845	yajR	yajR	Inner membrane transport protein yajR	ybhG	ybhG	UPF0194 membrane protein ybhG precursor	[TP0840-TP0965 (0.8653204)]
COG0477	COG0845	yaaU	yaaU	Hypothetical metabolite transport protein yaaU	mdtA	mdtA	Multidrug resistance protein mdtA precursor (Multidrug transporter mdtA)	[TP0840-TP0965 (0.8653204)]
COG0477	COG0845	kgtP	kgtP	alpha-ketoglutarate transporter	acrA	acrA	Acriflavine resistance protein A precursor	[TP0840-TP0965 (0.8653204)]
COG0477	COG0845	garP	garP	Probable galactarate transporter (D-galactarate permease)	macA	macA	Macrolide-specific efflux protein macA precursor	[TP0840-TP0965 (0.8653204)]
COG0477	COG0845	yjiJ	yjiJ	predicted inner membrane protein	mdtE	mdtE	Multidrug resistance protein mdtE precursor	[TP0840-TP0965 (0.8653204)]
COG0477	COG0845	yjiO	mdtM	Multidrug resistance protein mdtM	mdtA	mdtA	Multidrug resistance protein mdtA precursor (Multidrug transporter mdtA)	[TP0840-TP0965 (0.8653204)]
COG0477	COG0845	ydhC	ydhC	Inner membrane transport protein ydhC	acrA	acrA	Acriflavine resistance protein A precursor	[TP0840-TP0965 (0.8653204)]
COG0477	COG0845	mdtG	mdtG	Multidrug resistance protein mdtG	yhiI	yhiI	predicted HlyD family secretion protein	[TP0840-TP0965 (0.8653204)]
COG0477	COG0845	xylE	xylE	D-xylose-proton symporter (D-xylose transporter)	mdtA	mdtA	Multidrug resistance protein mdtA precursor (Multidrug transporter mdtA)	[TP0840-TP0965 (0.8653204)]
COG0477	COG0845	ynfM	ynfM	Inner membrane transport protein ynfM	yhiI	yhiI	predicted HlyD family secretion protein	[TP0840-TP0965 (0.8653204)]
COG0477	COG0845	hcaT	hcaT	Probable 3-phenylpropionic acid transporter	mdtE	mdtE	Multidrug resistance protein mdtE precursor	[TP0840-TP0965 (0.8653204)]
COG0477	COG0845	yhjE	yhjE	Inner membrane metabolite transport protein yhjE	yhiI	yhiI	predicted HlyD family secretion protein	[TP0840-TP0965 (0.8653204)]
COG0477	COG0845	yebQ	yebQ	Hypothetical transport protein yebQ	yhiI	yhiI	predicted HlyD family secretion protein	[TP0840-TP0965 (0.8653204)]
COG0477	COG0845	shiA	shiA	Shikimate transporter	mdtA	mdtA	Multidrug resistance protein mdtA precursor (Multidrug transporter mdtA)	[TP0840-TP0965 (0.8653204)]
COG0477	COG0845	mdtG	mdtG	Multidrug resistance protein mdtG	mdtA	mdtA	Multidrug resistance protein mdtA precursor (Multidrug transporter mdtA)	[TP0840-TP0965 (0.8653204)]
COG0477	COG0845	yaaU	yaaU	Hypothetical metabolite transport protein yaaU	cusB	cusB	copper/silver efflux system, membrane fusion	[TP0840-TP0965 (0.8653204)]
COG0477	COG0845	mdtH	mdtH	Multidrug resistance protein mdtH	mdtE	mdtE	Multidrug resistance protein mdtE precursor	[TP0840-TP0965 (0.8653204)]
COG0477	COG0845	galP	galP	Galactose-proton symporter (Galactose transporter)	mdtA	mdtA	Multidrug resistance protein mdtA precursor (Multidrug transporter mdtA)	[TP0840-TP0965 (0.8653204)]
COG0477	COG0845	yhhS	yhhS	predicted transporter	yhiI	yhiI	predicted HlyD family secretion protein	[TP0840-TP0965 (0.8653204)]
COG0477	COG0845	yjiO	mdtM	Multidrug resistance protein mdtM	acrA	acrA	Acriflavine resistance protein A precursor	[TP0840-TP0965 (0.8653204)]
COG0477	COG0845	proP	proP	Proline/betaine transporter (Proline porter II) (PPII)	cusB	cusB	copper/silver efflux system, membrane fusion	[TP0840-TP0965 (0.8653204)]
COG0477	COG0845	ynfM	ynfM	Inner membrane transport protein ynfM	acrA	acrA	Acriflavine resistance protein A precursor	[TP0840-TP0965 (0.8653204)]
COG0477	COG0845	yebQ	yebQ	Hypothetical transport protein yebQ	cusB	cusB	copper/silver efflux system, membrane fusion	[TP0840-TP0965 (0.8653204)]
COG0477	COG0845	ycaD	ycaD	MFS-type transporter protein ycaD	yhiI	yhiI	predicted HlyD family secretion protein	[TP0840-TP0965 (0.8653204)]
COG0477	COG0845	setC	setC	predicted sugar efflux system	acrA	acrA	Acriflavine resistance protein A precursor	[TP0840-TP0965 (0.8653204)]
COG0477	COG0845	bcr	bcr	Bicyclomycin resistance protein (Sulfonamide resistance protein)	macA	macA	Macrolide-specific efflux protein macA precursor	[TP0840-TP0965 (0.8653204)]
COG0477	COG0845	shiA	shiA	Shikimate transporter	acrE	b3265	Acriflavine resistance protein E precursor (Protein envC)	[TP0840-TP0965 (0.8653204)]
COG0477	COG0845	ybjJ	ybjJ	Inner membrane protein ybjJ	cusB	cusB	copper/silver efflux system, membrane fusion	[TP0840-TP0965 (0.8653204)]
COG0477	COG0845	dgoT	dgoT	D-galactonate transporter	acrE	b3265	Acriflavine resistance protein E precursor (Protein envC)	[TP0840-TP0965 (0.8653204)]
COG0477	COG0845	mhpT	mhpT	Putative 3-hydroxyphenylpropionic acid transporter	mdtE	mdtE	Multidrug resistance protein mdtE precursor	[TP0840-TP0965 (0.8653204)]
COG0477	COG0845	kgtP	kgtP	alpha-ketoglutarate transporter	macA	macA	Macrolide-specific efflux protein macA precursor	[TP0840-TP0965 (0.8653204)]
COG0477	COG0845	exuT	exuT	Hexuronate transporter	ybhG	ybhG	UPF0194 membrane protein ybhG precursor	[TP0840-TP0965 (0.8653204)]
COG0477	COG0845	mdtG	mdtG	Multidrug resistance protein mdtG	acrA	acrA	Acriflavine resistance protein A precursor	[TP0840-TP0965 (0.8653204)]
COG0477	COG0845	mdtD	yegB	Inner membrane transport protein yegB	acrE	b3265	Acriflavine resistance protein E precursor (Protein envC)	[TP0840-TP0965 (0.8653204)]
COG0477	COG0845	emrB	emrB	multidrug efflux system protein	yhiI	yhiI	predicted HlyD family secretion protein	[TP0840-TP0965 (0.8653204)]
COG0477	COG0845	araE	araE	Arabinose-proton symporter (Arabinose transporter)	cusB	cusB	copper/silver efflux system, membrane fusion	[TP0840-TP0965 (0.8653204)]
COG0477	COG0845	yajR	yajR	Inner membrane transport protein yajR	mdtA	mdtA	Multidrug resistance protein mdtA precursor (Multidrug transporter mdtA)	[TP0840-TP0965 (0.8653204)]
COG0477	COG0845	hsrA	yieO	predicted multidrug or homocysteine efflux	ybhG	ybhG	UPF0194 membrane protein ybhG precursor	[TP0840-TP0965 (0.8653204)]
COG0305	COG2812	dnaB	dnaB	Replicative DNA helicase (EC 3.6.1.-)	dnaX	dnaX	DNA polymerase III tau subunit (EC 2.7.7.7) [Contains: DNA polymerase III subunit gamma]	[TP0058-TP1005 (0.7130585)]
COG0188	COG0526	gyrA	gyrA	DNA gyrase (type II topoisomerase), subunit A	trxA	trxA	Thioredoxin 1 (TRX1) (TRX)	[TP0005-TP0100 (0.7885434)]
COG0188	COG0526	parC	parC	DNA topoisomerase 4 subunit A (EC 5.99.1.-) (Topoisomerase IV subunit A)	trxA	trxA	Thioredoxin 1 (TRX1) (TRX)	[TP0005-TP0100 (0.7885434)]
COG0188	COG0526	parC	parC	DNA topoisomerase 4 subunit A (EC 5.99.1.-) (Topoisomerase IV subunit A)	dsbA	dsbA	Thiol:disulfide interchange protein dsbA precursor	[TP0005-TP0100 (0.7885434)]
COG0188	COG0526	gyrA	gyrA	DNA gyrase (type II topoisomerase), subunit A	ccmG	dsbE	Thiol:disulfide interchange protein dsbE (Cytochrome c biogenesis protein ccmG)	[TP0005-TP0100 (0.7885434)]
COG0188	COG0526	gyrA	gyrA	DNA gyrase (type II topoisomerase), subunit A	dsbA	dsbA	Thiol:disulfide interchange protein dsbA precursor	[TP0005-TP0100 (0.7885434)]
COG0188	COG0526	parC	parC	DNA topoisomerase 4 subunit A (EC 5.99.1.-) (Topoisomerase IV subunit A)	trxC	trxC	Thioredoxin 2 (EC 1.8.1.8) (Protein-disulfide reductase) (Disulfide reductase) (Trx2)	[TP0005-TP0100 (0.7885434)]
COG0188	COG0526	gyrA	gyrA	DNA gyrase (type II topoisomerase), subunit A	trxC	trxC	Thioredoxin 2 (EC 1.8.1.8) (Protein-disulfide reductase) (Disulfide reductase) (Trx2)	[TP0005-TP0100 (0.7885434)]
COG0188	COG0526	parC	parC	DNA topoisomerase 4 subunit A (EC 5.99.1.-) (Topoisomerase IV subunit A)	ccmG	dsbE	Thiol:disulfide interchange protein dsbE (Cytochrome c biogenesis protein ccmG)	[TP0005-TP0100 (0.7885434)]
COG0526	COG0771	trxC	trxC	Thioredoxin 2 (EC 1.8.1.8) (Protein-disulfide reductase) (Disulfide reductase) (Trx2)	murD	murD	UDP-N-acetylmuramoylalanine--D-glutamate ligase (EC 6.3.2.9) (UDP-N- acetylmuramoyl-L-alanyl-D-glutamate synthetase) (D-glutamic acid- adding enzyme)	[TP0100-TP0903 (0.59509045)]
COG0526	COG0771	ccmG	dsbE	Thiol:disulfide interchange protein dsbE (Cytochrome c biogenesis protein ccmG)	murD	murD	UDP-N-acetylmuramoylalanine--D-glutamate ligase (EC 6.3.2.9) (UDP-N- acetylmuramoyl-L-alanyl-D-glutamate synthetase) (D-glutamic acid- adding enzyme)	[TP0100-TP0903 (0.59509045)]
COG0526	COG0771	dsbA	dsbA	Thiol:disulfide interchange protein dsbA precursor	murD	murD	UDP-N-acetylmuramoylalanine--D-glutamate ligase (EC 6.3.2.9) (UDP-N- acetylmuramoyl-L-alanyl-D-glutamate synthetase) (D-glutamic acid- adding enzyme)	[TP0100-TP0903 (0.59509045)]
COG0526	COG0771	trxA	trxA	Thioredoxin 1 (TRX1) (TRX)	murD	murD	UDP-N-acetylmuramoylalanine--D-glutamate ligase (EC 6.3.2.9) (UDP-N- acetylmuramoyl-L-alanyl-D-glutamate synthetase) (D-glutamic acid- adding enzyme)	[TP0100-TP0903 (0.59509045)]
COG1283	COG1286	yjbB	yjbB	Hypothetical protein yjbB	cvpA	cvpA	Colicin V production protein (Protein dedE) (Pur regulon 18 kDa protein)	[TP0771-TP0522 (0.80866665)]
COG0143	COG0845	metG	metG	Methionyl-tRNA synthetase (EC 6.1.1.10) (Methionine--tRNA ligase) (MetRS)	acrA	acrA	Acriflavine resistance protein A precursor	[TP0798-TP0965 (0.7246752)]
COG0143	COG0845	metG	metG	Methionyl-tRNA synthetase (EC 6.1.1.10) (Methionine--tRNA ligase) (MetRS)	mdtE	mdtE	Multidrug resistance protein mdtE precursor	[TP0798-TP0965 (0.7246752)]
COG0143	COG0845	metG	metG	Methionyl-tRNA synthetase (EC 6.1.1.10) (Methionine--tRNA ligase) (MetRS)	mdtA	mdtA	Multidrug resistance protein mdtA precursor (Multidrug transporter mdtA)	[TP0798-TP0965 (0.7246752)]
COG0143	COG0845	metG	metG	Methionyl-tRNA synthetase (EC 6.1.1.10) (Methionine--tRNA ligase) (MetRS)	yhiI	yhiI	predicted HlyD family secretion protein	[TP0798-TP0965 (0.7246752)]
COG0143	COG0845	metG	metG	Methionyl-tRNA synthetase (EC 6.1.1.10) (Methionine--tRNA ligase) (MetRS)	cusB	cusB	copper/silver efflux system, membrane fusion	[TP0798-TP0965 (0.7246752)]
COG0143	COG0845	metG	metG	Methionyl-tRNA synthetase (EC 6.1.1.10) (Methionine--tRNA ligase) (MetRS)	macA	macA	Macrolide-specific efflux protein macA precursor	[TP0798-TP0965 (0.7246752)]
COG0143	COG0845	metG	metG	Methionyl-tRNA synthetase (EC 6.1.1.10) (Methionine--tRNA ligase) (MetRS)	acrE	b3265	Acriflavine resistance protein E precursor (Protein envC)	[TP0798-TP0965 (0.7246752)]
COG0143	COG0845	metG	metG	Methionyl-tRNA synthetase (EC 6.1.1.10) (Methionine--tRNA ligase) (MetRS)	ybhG	ybhG	UPF0194 membrane protein ybhG precursor	[TP0798-TP0965 (0.7246752)]
COG1536	COG1868	fliG	fliG	flagellar motor switching and energizing	fliM	fliM	flagellar motor switching and energizing	[TP0026-TP0721 (0.9539454)]
COG0301	COG2080	thiI	thiI	sulfurtransferase required for thiamine and	yagT	yagT	Putative xanthine dehydrogenase yagT iron-sulfur-binding subunit	[TP0559-TP0080 (0.5968554)]
COG0301	COG2080	thiI	thiI	sulfurtransferase required for thiamine and	xdhC	xdhC	Xanthine dehydrogenase iron-sulfur-binding subunit	[TP0559-TP0080 (0.5968554)]
COG0504	COG1475	pyrG	pyrG	CTP synthase (EC 6.3.4.2) (UTP--ammonia ligase) (CTP synthetase)	ynaK	ynaK	conserved hypothetical protein	[TP0305-TP0271 (0.70252794)]
COG0504	COG1475	pyrG	pyrG	CTP synthase (EC 6.3.4.2) (UTP--ammonia ligase) (CTP synthetase)	ybdM	ybdM	conserved hypothetical protein	[TP0305-TP0271 (0.70252794)]
COG0457	COG3391	bcsC	b3530	Cellulose synthase operon protein C	yncE	yncE	Hypothetical protein yncE precursor	[TP0095-TP0421 (0.8119976)]
COG0457	COG3391	ygeG	ygeG	Hypothetical protein ygeG	yncE	yncE	Hypothetical protein yncE precursor	[TP0095-TP0421 (0.8119976)]
COG0457	COG3391	ygeH	ygeH	predictedtranscriptional regulator	yncE	yncE	Hypothetical protein yncE precursor	[TP0095-TP0421 (0.8119976)]
COG0457	COG3391	nfrA	nfrA	Bacteriophage N4 adsorption protein A precursor	yncE	yncE	Hypothetical protein yncE precursor	[TP0095-TP0421 (0.8119976)]
COG0250	COG0772	rfaH	rfaH	DNA-binding transcriptional antiterminator	ftsW	ftsW	integral membrane protein involved in	[TP0236-TP0387 (0.7470728)]
COG0250	COG0772	nusG	nusG	Transcription antitermination protein nusG	mrdB	mrdB	cell wall shape-determining protein	[TP0236-TP0387 (0.7470728)]
COG0250	COG0772	nusG	nusG	Transcription antitermination protein nusG	ftsW	ftsW	integral membrane protein involved in	[TP0236-TP0387 (0.7470728)]
COG0250	COG0772	rfaH	rfaH	DNA-binding transcriptional antiterminator	mrdB	mrdB	cell wall shape-determining protein	[TP0236-TP0387 (0.7470728)]
COG0227	COG0740	rpmB	rpmB	50S ribosomal subunit protein L28	clpP	clpP	ATP-dependent Clp protease proteolytic subunit (EC 3.4.21.92) (Endopeptidase Clp) (Caseinolytic protease) (Protease Ti) (Heat shock protein F21.5)	[TP0362-TP0507 (0.75048)]
COG0457	COG0457	bcsC	b3530	Cellulose synthase operon protein C	ygeG	ygeG	Hypothetical protein ygeG	[TP0067-TP0095 (0.6515529)]
COG0457	COG0457	ygeH	ygeH	predictedtranscriptional regulator	ygeG	ygeG	Hypothetical protein ygeG	[TP0067-TP0095 (0.6515529)]
COG0457	COG0457	ygeH	ygeH	predictedtranscriptional regulator	nfrA	nfrA	Bacteriophage N4 adsorption protein A precursor	[TP0067-TP0095 (0.6515529)]
COG0457	COG0457	ygeG	ygeG	Hypothetical protein ygeG	ygeH	ygeH	predictedtranscriptional regulator	[TP0067-TP0095 (0.6515529)]
COG0457	COG0457	ygeG	ygeG	Hypothetical protein ygeG	bcsC	b3530	Cellulose synthase operon protein C	[TP0067-TP0095 (0.6515529)]
COG0457	COG0457	nfrA	nfrA	Bacteriophage N4 adsorption protein A precursor	ygeH	ygeH	predictedtranscriptional regulator	[TP0067-TP0095 (0.6515529)]
COG0457	COG0457	nfrA	nfrA	Bacteriophage N4 adsorption protein A precursor	nfrA	nfrA	Bacteriophage N4 adsorption protein A precursor	[TP0067-TP0095 (0.6515529)]
COG0457	COG0457	ygeG	ygeG	Hypothetical protein ygeG	ygeG	ygeG	Hypothetical protein ygeG	[TP0067-TP0095 (0.6515529)]
COG0457	COG0457	ygeG	ygeG	Hypothetical protein ygeG	nfrA	nfrA	Bacteriophage N4 adsorption protein A precursor	[TP0067-TP0095 (0.6515529)]
COG0457	COG0457	nfrA	nfrA	Bacteriophage N4 adsorption protein A precursor	ygeG	ygeG	Hypothetical protein ygeG	[TP0067-TP0095 (0.6515529)]
COG0457	COG0457	bcsC	b3530	Cellulose synthase operon protein C	nfrA	nfrA	Bacteriophage N4 adsorption protein A precursor	[TP0067-TP0095 (0.6515529)]
COG0457	COG0457	nfrA	nfrA	Bacteriophage N4 adsorption protein A precursor	bcsC	b3530	Cellulose synthase operon protein C	[TP0067-TP0095 (0.6515529)]
COG0457	COG0457	ygeH	ygeH	predictedtranscriptional regulator	bcsC	b3530	Cellulose synthase operon protein C	[TP0067-TP0095 (0.6515529)]
COG0457	COG0457	bcsC	b3530	Cellulose synthase operon protein C	ygeH	ygeH	predictedtranscriptional regulator	[TP0067-TP0095 (0.6515529)]
COG0457	COG0457	ygeH	ygeH	predictedtranscriptional regulator	ygeH	ygeH	predictedtranscriptional regulator	[TP0067-TP0095 (0.6515529)]
COG0457	COG0457	bcsC	b3530	Cellulose synthase operon protein C	bcsC	b3530	Cellulose synthase operon protein C	[TP0067-TP0095 (0.6515529)]
COG0445	COG3839	gidA	gidA	tRNA uridine 5-carboxymethylaminomethyl modification enzyme gidA (Glucose-inhibited division protein A)	ymjB	ymjB	hypothetical protein	[TP0044-TP0804 (0.81002605)]
COG0445	COG3839	gidA	gidA	tRNA uridine 5-carboxymethylaminomethyl modification enzyme gidA (Glucose-inhibited division protein A)	malK	malK	Maltose/maltodextrin import ATP-binding protein malK (EC 3.6.3.19)	[TP0044-TP0804 (0.81002605)]
COG0445	COG3839	gidA	gidA	tRNA uridine 5-carboxymethylaminomethyl modification enzyme gidA (Glucose-inhibited division protein A)	ycjV	ycjV	Hypothetical ABC transporter ATP-binding protein ycjV	[TP0044-TP0804 (0.81002605)]
COG0445	COG3839	gidA	gidA	tRNA uridine 5-carboxymethylaminomethyl modification enzyme gidA (Glucose-inhibited division protein A)	ugpC	ugpC	sn-glycerol-3-phosphate transport ATP-binding protein ugpC	[TP0044-TP0804 (0.81002605)]
COG0103	COG0211	rpsI	rpsI	30S ribosomal subunit protein S9	rpmA	rpmA	50S ribosomal subunit protein L27	[TP1024-TP0743 (0.87139803)]
COG0472	COG1512	rfe	wecA	Undecaprenyl-phosphate alpha-N-acetylglucosaminyl 1-phosphate transferase (EC 2.7.8.-) (UDP-GlcNAc:undecaprenyl-phosphate GlcNAc-1- phosphate transferase)	ygcG	ygcG	Hypothetical protein ygcG	[TP0345-TP0561 (0.53951585)]
COG0472	COG1512	mraY	mraY	Phospho-N-acetylmuramoyl-pentapeptide-transferase (EC 2.7.8.13) (UDP- MurNAc-pentapeptide phosphotransferase)	ygcG	ygcG	Hypothetical protein ygcG	[TP0345-TP0561 (0.53951585)]
COG0530	COG0741	yrbG	yrbG	predicted calcium/sodium:proton antiporter	mltD	mltD	Membrane-bound lytic murein transglycosylase D precursor (EC 3.2.1.-) (Murein hydrolase D) (Regulatory protein dniR)	[TP1034-TP0043 (0.7823198)]
COG0530	COG0741	yrbG	yrbG	predicted calcium/sodium:proton antiporter	slt	slt	Soluble lytic murein transglycosylase precursor (EC 3.2.1.-) (Slt70) (Exomuramidase)	[TP1034-TP0043 (0.7823198)]
COG0530	COG0741	yrbG	yrbG	predicted calcium/sodium:proton antiporter	emtA	mltE	Membrane-bound lytic murein transglycosylase E (EC 3.2.1.-) (Murein hydrolase E)	[TP1034-TP0043 (0.7823198)]
COG0530	COG0741	yrbG	yrbG	predicted calcium/sodium:proton antiporter	mltC	mltC	Membrane-bound lytic murein transglycosylase C precursor (EC 3.2.1.-) (Murein hydrolase C)	[TP1034-TP0043 (0.7823198)]
COG1285	COG1684	yhiD	yhiD	predicted Mg(2+) transport ATPase inner membrane	fliR	fliR	Flagellar biosynthetic protein fliR	[TP0774-TP0716 (0.78400123)]
COG0621	COG2812	miaB	yleA	isopentenyl-adenosine A37 tRNA methylthiolase	dnaX	dnaX	DNA polymerase III tau subunit (EC 2.7.7.7) [Contains: DNA polymerase III subunit gamma]	[TP0754-TP1005 (0.5550382)]
COG0621	COG2812	yliG	yliG	predicted SAM-dependent methyltransferase	dnaX	dnaX	DNA polymerase III tau subunit (EC 2.7.7.7) [Contains: DNA polymerase III subunit gamma]	[TP0754-TP1005 (0.5550382)]
COG0739	COG1418	yebA	yebA	Hypothetical metalloprotease yebA precursor (EC 3.4.24.-) (ORFU)	yedJ	yedJ	predicted phosphohydrolase	[TP0702-TP1018 (0.7620277)]
COG0739	COG1418	nlpD	nlpD	predicted outer membrane lipoprotein	yedJ	yedJ	predicted phosphohydrolase	[TP0702-TP1018 (0.7620277)]
COG0739	COG1418	ygeR	ygeR	Tetratricopeptide repeat transcriptional	yedJ	yedJ	predicted phosphohydrolase	[TP0702-TP1018 (0.7620277)]
COG0739	COG1344	nlpD	nlpD	predicted outer membrane lipoprotein	flgL	flgL	Flagellar hook-associated protein 3 (HAP3) (Hook-filament junction protein)	[TP0702-TP0870 (0.64395046)]
COG0739	COG1344	yebA	yebA	Hypothetical metalloprotease yebA precursor (EC 3.4.24.-) (ORFU)	flgL	flgL	Flagellar hook-associated protein 3 (HAP3) (Hook-filament junction protein)	[TP0702-TP0870 (0.64395046)]
COG0739	COG1344	ygeR	ygeR	Tetratricopeptide repeat transcriptional	flgL	flgL	Flagellar hook-associated protein 3 (HAP3) (Hook-filament junction protein)	[TP0702-TP0870 (0.64395046)]
COG0739	COG1344	nlpD	nlpD	predicted outer membrane lipoprotein	fliC	fliC	flagellar filament structural protein	[TP0702-TP0870 (0.64395046)]
COG0739	COG1344	ygeR	ygeR	Tetratricopeptide repeat transcriptional	fliC	fliC	flagellar filament structural protein	[TP0702-TP0870 (0.64395046)]
COG0739	COG1344	yebA	yebA	Hypothetical metalloprotease yebA precursor (EC 3.4.24.-) (ORFU)	fliC	fliC	flagellar filament structural protein	[TP0702-TP0870 (0.64395046)]
COG0442	COG4591	proS	proS	Prolyl-tRNA synthetase (EC 6.1.1.15) (Proline--tRNA ligase) (ProRS) (Global RNA synthesis factor)	lolC	lolC	Lipoprotein-releasing system transmembrane protein lolC	[TP0160-TP0582 (0.74148)]
COG0442	COG4591	proS	proS	Prolyl-tRNA synthetase (EC 6.1.1.15) (Proline--tRNA ligase) (ProRS) (Global RNA synthesis factor)	lolE	lolE	Lipoprotein-releasing system transmembrane protein lolE	[TP0160-TP0582 (0.74148)]
COG0693	COG0761	hchA	hchA	Chaperone protein hchA (Hsp31) (EcHsp31)	ispH	ispH	4-hydroxy-3-methylbut-2-enyl diphosphate reductase (EC 1.17.1.2)	[TP0445-TP0547 (0.53976095)]
COG0693	COG0761	yajL	thiJ	conserved hypothetical protein	ispH	ispH	4-hydroxy-3-methylbut-2-enyl diphosphate reductase (EC 1.17.1.2)	[TP0445-TP0547 (0.53976095)]
COG0693	COG0761	yhbO	yhbO	predicted intracellular protease	ispH	ispH	4-hydroxy-3-methylbut-2-enyl diphosphate reductase (EC 1.17.1.2)	[TP0445-TP0547 (0.53976095)]
COG1536	COG4786	fliG	fliG	flagellar motor switching and energizing	flgG	flgG	Flagellar basal-body rod protein flgG (Distal rod protein)	[TP0026-TP0961 (0.8107165)]
COG0223	COG0664	fmt	fmt	10-formyltetrahydrofolate:L-methionyl-tRNA(fMet)	fnr	fnr	Fumarate and nitrate reduction regulatory protein	[TP0756-TP0995 (0.69102824)]
COG0223	COG0664	fmt	fmt	10-formyltetrahydrofolate:L-methionyl-tRNA(fMet)	yeiL	nsr	DNA-binding transcriptional activator	[TP0756-TP0995 (0.69102824)]
COG0223	COG0664	fmt	fmt	10-formyltetrahydrofolate:L-methionyl-tRNA(fMet)	crp	crp	Catabolite gene activator (cAMP receptor protein) (cAMP-regulatory protein)	[TP0756-TP0995 (0.69102824)]
COG0697	COG0716	rhaT	rhaT	L-rhamnose-proton symporter (L-rhamnose-H(+) transport protein)	mioC	mioC	FMN-binding protein MioC	[TP0986-TP0925 (0.8288174)]
COG0697	COG0716	rhaT	rhaT	L-rhamnose-proton symporter (L-rhamnose-H(+) transport protein)	fldB	fldB	Flavodoxin-2	[TP0986-TP0925 (0.8288174)]
COG0697	COG0716	yhbE	yhbE	Inner membrane transport protein yhbE	mioC	mioC	FMN-binding protein MioC	[TP0986-TP0925 (0.8288174)]
COG0697	COG0716	ytfF	ytfF	predicted inner membrane protein	mioC	mioC	FMN-binding protein MioC	[TP0986-TP0925 (0.8288174)]
COG0697	COG0716	eamA	eamA	cysteine and O-acetyl-L-serine efflux system	mioC	mioC	FMN-binding protein MioC	[TP0986-TP0925 (0.8288174)]
COG0697	COG0716	yijE	yijE	Inner membrane transport protein yijE	fldA	fldA	Flavodoxin-1	[TP0986-TP0925 (0.8288174)]
COG0697	COG0716	yicL	yicL	Inner membrane transport protein yicL	yqcA	yqcA	Hypothetical protein yqcA	[TP0986-TP0925 (0.8288174)]
COG0697	COG0716	yhbE	yhbE	Inner membrane transport protein yhbE	fldA	fldA	Flavodoxin-1	[TP0986-TP0925 (0.8288174)]
COG0697	COG0716	yfbJ	yfbJ	predicted inner membrane protein	fldA	fldA	Flavodoxin-1	[TP0986-TP0925 (0.8288174)]
COG0697	COG0716	yedA	yedA	Inner membrane transport protein yedA	fldB	fldB	Flavodoxin-2	[TP0986-TP0925 (0.8288174)]
COG0697	COG0716	yfbW	yfbW	conserved hypothetical protein	mioC	mioC	FMN-binding protein MioC	[TP0986-TP0925 (0.8288174)]
COG0697	COG0716	yddG	yddG	predicted methyl viologen efflux pump	fldB	fldB	Flavodoxin-2	[TP0986-TP0925 (0.8288174)]
COG0697	COG0716	yijE	yijE	Inner membrane transport protein yijE	yqcA	yqcA	Hypothetical protein yqcA	[TP0986-TP0925 (0.8288174)]
COG0697	COG0716	rhaT	rhaT	L-rhamnose-proton symporter (L-rhamnose-H(+) transport protein)	yqcA	yqcA	Hypothetical protein yqcA	[TP0986-TP0925 (0.8288174)]
COG0697	COG0716	yicL	yicL	Inner membrane transport protein yicL	fldA	fldA	Flavodoxin-1	[TP0986-TP0925 (0.8288174)]
COG0697	COG0716	yedA	yedA	Inner membrane transport protein yedA	yqcA	yqcA	Hypothetical protein yqcA	[TP0986-TP0925 (0.8288174)]
COG0697	COG0716	yhbE	yhbE	Inner membrane transport protein yhbE	yqcA	yqcA	Hypothetical protein yqcA	[TP0986-TP0925 (0.8288174)]
COG0697	COG0716	yijE	yijE	Inner membrane transport protein yijE	mioC	mioC	FMN-binding protein MioC	[TP0986-TP0925 (0.8288174)]
COG0697	COG0716	yfbW	yfbW	conserved hypothetical protein	fldB	fldB	Flavodoxin-2	[TP0986-TP0925 (0.8288174)]
COG0697	COG0716	yfbW	yfbW	conserved hypothetical protein	fldA	fldA	Flavodoxin-1	[TP0986-TP0925 (0.8288174)]
COG0697	COG0716	eamA	eamA	cysteine and O-acetyl-L-serine efflux system	yqcA	yqcA	Hypothetical protein yqcA	[TP0986-TP0925 (0.8288174)]
COG0697	COG0716	yddG	yddG	predicted methyl viologen efflux pump	mioC	mioC	FMN-binding protein MioC	[TP0986-TP0925 (0.8288174)]
COG0697	COG0716	eamA	eamA	cysteine and O-acetyl-L-serine efflux system	fldB	fldB	Flavodoxin-2	[TP0986-TP0925 (0.8288174)]
COG0697	COG0716	yfbW	yfbW	conserved hypothetical protein	yqcA	yqcA	Hypothetical protein yqcA	[TP0986-TP0925 (0.8288174)]
COG0697	COG0716	yedA	yedA	Inner membrane transport protein yedA	mioC	mioC	FMN-binding protein MioC	[TP0986-TP0925 (0.8288174)]
COG0697	COG0716	yicL	yicL	Inner membrane transport protein yicL	fldB	fldB	Flavodoxin-2	[TP0986-TP0925 (0.8288174)]
COG0697	COG0716	eamA	eamA	cysteine and O-acetyl-L-serine efflux system	fldA	fldA	Flavodoxin-1	[TP0986-TP0925 (0.8288174)]
COG0697	COG0716	rhaT	rhaT	L-rhamnose-proton symporter (L-rhamnose-H(+) transport protein)	fldA	fldA	Flavodoxin-1	[TP0986-TP0925 (0.8288174)]
COG0697	COG0716	yigM	yigM	Hypothetical membrane protein yigM	fldB	fldB	Flavodoxin-2	[TP0986-TP0925 (0.8288174)]
COG0697	COG0716	yfbJ	yfbJ	predicted inner membrane protein	fldB	fldB	Flavodoxin-2	[TP0986-TP0925 (0.8288174)]
COG0697	COG0716	ytfF	ytfF	predicted inner membrane protein	yqcA	yqcA	Hypothetical protein yqcA	[TP0986-TP0925 (0.8288174)]
COG0697	COG0716	yedA	yedA	Inner membrane transport protein yedA	fldA	fldA	Flavodoxin-1	[TP0986-TP0925 (0.8288174)]
COG0697	COG0716	ytfF	ytfF	predicted inner membrane protein	fldA	fldA	Flavodoxin-1	[TP0986-TP0925 (0.8288174)]
COG0697	COG0716	yddG	yddG	predicted methyl viologen efflux pump	fldA	fldA	Flavodoxin-1	[TP0986-TP0925 (0.8288174)]
COG0697	COG0716	yigM	yigM	Hypothetical membrane protein yigM	fldA	fldA	Flavodoxin-1	[TP0986-TP0925 (0.8288174)]
COG0697	COG0716	yigM	yigM	Hypothetical membrane protein yigM	mioC	mioC	FMN-binding protein MioC	[TP0986-TP0925 (0.8288174)]
COG0697	COG0716	yigM	yigM	Hypothetical membrane protein yigM	yqcA	yqcA	Hypothetical protein yqcA	[TP0986-TP0925 (0.8288174)]
COG0697	COG0716	yhbE	yhbE	Inner membrane transport protein yhbE	fldB	fldB	Flavodoxin-2	[TP0986-TP0925 (0.8288174)]
COG0697	COG0716	yfbJ	yfbJ	predicted inner membrane protein	yqcA	yqcA	Hypothetical protein yqcA	[TP0986-TP0925 (0.8288174)]
COG0697	COG0716	yijE	yijE	Inner membrane transport protein yijE	fldB	fldB	Flavodoxin-2	[TP0986-TP0925 (0.8288174)]
COG0697	COG0716	yicL	yicL	Inner membrane transport protein yicL	mioC	mioC	FMN-binding protein MioC	[TP0986-TP0925 (0.8288174)]
COG0697	COG0716	yddG	yddG	predicted methyl viologen efflux pump	yqcA	yqcA	Hypothetical protein yqcA	[TP0986-TP0925 (0.8288174)]
COG0697	COG0716	yfbJ	yfbJ	predicted inner membrane protein	mioC	mioC	FMN-binding protein MioC	[TP0986-TP0925 (0.8288174)]
COG0697	COG0716	ytfF	ytfF	predicted inner membrane protein	fldB	fldB	Flavodoxin-2	[TP0986-TP0925 (0.8288174)]
COG0465	COG4591	ftsH	hflB	Cell division protein ftsH (EC 3.4.24.-)	lolC	lolC	Lipoprotein-releasing system transmembrane protein lolC	[TP0765-TP0582 (0.6598422)]
COG0465	COG4591	ftsH	hflB	Cell division protein ftsH (EC 3.4.24.-)	lolE	lolE	Lipoprotein-releasing system transmembrane protein lolE	[TP0765-TP0582 (0.6598422)]
COG0773	COG0817	murC	murC	UDP-N-acetylmuramate--L-alanine ligase (EC 6.3.2.8) (UDP-N- acetylmuramoyl-L-alanine synthetase)	ruvC	ruvC	Crossover junction endodeoxyribonuclease ruvC (EC 3.1.22.4) (Holliday junction nuclease ruvC) (Holliday junction resolvase ruvC)	[TP0341-TP0517 (0.7285616)]
COG0773	COG0817	mpl	mpl	UDP-N-acetylmuramate:L-alanyl-gamma-D-glutamyl-meso-diaminopimelate ligase (EC 6.3.2.-) (Murein peptide ligase)	ruvC	ruvC	Crossover junction endodeoxyribonuclease ruvC (EC 3.1.22.4) (Holliday junction nuclease ruvC) (Holliday junction resolvase ruvC)	[TP0341-TP0517 (0.7285616)]
COG0272	COG0773	ligB	yicF	Hypothetical DNA ligase-like protein yicF	mpl	mpl	UDP-N-acetylmuramate:L-alanyl-gamma-D-glutamyl-meso-diaminopimelate ligase (EC 6.3.2.-) (Murein peptide ligase)	[TP0634-TP0341 (0.8201813)]
COG0272	COG0773	ligA	ligA	DNA ligase (EC 6.5.1.2) (Polydeoxyribonucleotide synthase [NAD+])	mpl	mpl	UDP-N-acetylmuramate:L-alanyl-gamma-D-glutamyl-meso-diaminopimelate ligase (EC 6.3.2.-) (Murein peptide ligase)	[TP0634-TP0341 (0.8201813)]
COG0272	COG0773	ligA	ligA	DNA ligase (EC 6.5.1.2) (Polydeoxyribonucleotide synthase [NAD+])	murC	murC	UDP-N-acetylmuramate--L-alanine ligase (EC 6.3.2.8) (UDP-N- acetylmuramoyl-L-alanine synthetase)	[TP0634-TP0341 (0.8201813)]
COG0272	COG0773	ligB	yicF	Hypothetical DNA ligase-like protein yicF	murC	murC	UDP-N-acetylmuramate--L-alanine ligase (EC 6.3.2.8) (UDP-N- acetylmuramoyl-L-alanine synthetase)	[TP0634-TP0341 (0.8201813)]
COG1344	COG2882	fliC	fliC	flagellar filament structural protein	fliJ	fliJ	Flagellar fliJ protein	[TP0868-TP0403 (0.93215036)]
COG1344	COG2882	flgL	flgL	Flagellar hook-associated protein 3 (HAP3) (Hook-filament junction protein)	fliJ	fliJ	Flagellar fliJ protein	[TP0868-TP0403 (0.93215036)]
COG1512	COG2095	ygcG	ygcG	Hypothetical protein ygcG	yhgN	yhgN	UPF0056 inner membrane protein yhgN	[TP0561-TP0988 (0.5704539)]
COG1512	COG2095	ygcG	ygcG	Hypothetical protein ygcG	ychE	ychE	Hypothetical UPF0056 protein yhcE	[TP0561-TP0988 (0.5704539)]
COG1512	COG2095	ygcG	ygcG	Hypothetical protein ygcG	marC	b1529	Multiple antibiotic resistance protein marC	[TP0561-TP0988 (0.5704539)]
COG1652	COG1684	ygaU	ygaU	hypothetical protein	fliR	fliR	Flagellar biosynthetic protein fliR	[TP0042-TP0716 (0.75048)]
COG0301	COG0566	thiI	thiI	sulfurtransferase required for thiamine and	rlmB	rlmB	23S rRNA (guanosine-2'-O-)-methyltransferase rlmB (EC 2.1.1.-) (23S rRNA Gm2251 2'-O-methyltransferase)	[TP0559-TP0054 (0.678511)]
COG0301	COG0566	thiI	thiI	sulfurtransferase required for thiamine and	trmH	trmH	tRNA guanosine-2'-O-methyltransferase (EC 2.1.1.34) (tRNA [Gm18] methyltransferase)	[TP0559-TP0054 (0.678511)]
COG0301	COG0566	thiI	thiI	sulfurtransferase required for thiamine and	yfiF	yfiF	Hypothetical tRNA/rRNA methyltransferase yfiF (EC 2.1.1.-)	[TP0559-TP0054 (0.678511)]
COG0353	COG0514	recR	recR	Recombination protein recR	recQ	recQ	ATP-dependent DNA helicase recQ (EC 3.6.1.-)	[TP1004-TP0103 (0.6917512)]
COG0036	COG0249	rpe	rpe	Ribulose-phosphate 3-epimerase (EC 5.1.3.1) (Pentose-5-phosphate 3- epimerase) (PPE) (R5P3E)	mutS	mutS	methyl-directed mismatch repair protein	[TP0945-TP0328 (0.6742458)]
COG0036	COG0249	alsE	alsE	D-allulose-6-phosphate 3-epimerase (EC 5.1.3.-)	mutS	mutS	methyl-directed mismatch repair protein	[TP0945-TP0328 (0.6742458)]
COG0036	COG0249	sgcE	sgcE	Protein sgcE (EC 5.1.3.-)	mutS	mutS	methyl-directed mismatch repair protein	[TP0945-TP0328 (0.6742458)]
COG0280	COG2204	eutI	eutD	predicted phosphotransacetylase subunit	yfhA	yfhA	predicted DNA-binding response regulator in	[TP0094-TP0519 (0.5559654)]
COG0280	COG2204	eutI	eutD	predicted phosphotransacetylase subunit	atoC	atoC	Acetoacetate metabolism regulatory protein atoC (Ornithine/arginine decarboxylase inhibitor) (Ornithine decarboxylase antizyme)	[TP0094-TP0519 (0.5559654)]
COG0280	COG2204	eutI	eutD	predicted phosphotransacetylase subunit	zraR	zraR	Transcriptional regulatory protein zraR	[TP0094-TP0519 (0.5559654)]
COG0280	COG2204	eutI	eutD	predicted phosphotransacetylase subunit	glnG	glnG	fused DNA-binding response regulator in	[TP0094-TP0519 (0.5559654)]
COG0124	COG0465	hisS	hisS	Histidyl-tRNA synthetase (EC 6.1.1.21) (Histidine--tRNA ligase) (HisRS)	ftsH	hflB	Cell division protein ftsH (EC 3.4.24.-)	[TP0641-TP0330 (0.76316583)]
COG0257	COG0719	rpmJ	rpmJ	50S ribosomal subunit protein L36	sufB	sufB	component of SufBCD complex	[TP0209-TP0612 (0.6772987)]
COG0257	COG0719	rpmJ	rpmJ	50S ribosomal subunit protein L36	sufD	sufD	component of SufBCD complex	[TP0209-TP0612 (0.6772987)]
COG0564	COG1843	rluD	rluD	Ribosomal large subunit pseudouridine synthase D (EC 5.4.99.-) (rRNA- uridine isomerase D) (rRNA pseudouridylate synthase D)	flgD	flgD	Basal-body rod modification protein flgD	[TP0339-TP0728 (0.7885255)]
COG0564	COG1843	rluA	rluA	Ribosomal large subunit pseudouridine synthase A (EC 5.4.99.-) (rRNA- uridine isomerase A) (rRNA pseudouridylate synthase A)	flgD	flgD	Basal-body rod modification protein flgD	[TP0339-TP0728 (0.7885255)]
COG0564	COG1843	rluC	rluC	Ribosomal large subunit pseudouridine synthase C (EC 5.4.99.-) (rRNA- uridine isomerase C) (rRNA pseudouridylate synthase C)	flgD	flgD	Basal-body rod modification protein flgD	[TP0339-TP0728 (0.7885255)]
COG0564	COG1843	yqcB	truC	tRNA pseudouridine synthase C (EC 5.4.99.-) (tRNA-uridine isomerase C) (tRNA pseudouridylate synthase C)	flgD	flgD	Basal-body rod modification protein flgD	[TP0339-TP0728 (0.7885255)]
COG0493	COG1488	ygfK	ygfK	predicted oxidoreductase, Fe-S subunit	pncB	pncB	Nicotinate phosphoribosyltransferase (EC 2.4.2.11) (NAPRTase)	[TP0735-TP0628 (0.6598422)]
COG0493	COG1488	aegA	aegA	fused predicted FeS binding subunit and	pncB	pncB	Nicotinate phosphoribosyltransferase (EC 2.4.2.11) (NAPRTase)	[TP0735-TP0628 (0.6598422)]
COG0493	COG1488	yeiT	yeiT	Hypothetical oxidoreductase yeiT	pncB	pncB	Nicotinate phosphoribosyltransferase (EC 2.4.2.11) (NAPRTase)	[TP0735-TP0628 (0.6598422)]
COG0493	COG1488	gltD	gltD	Glutamate synthase [NADPH] small chain (EC 1.4.1.13) (Glutamate synthase subunit beta) (NADPH-GOGAT) (GLTS beta chain)	pncB	pncB	Nicotinate phosphoribosyltransferase (EC 2.4.2.11) (NAPRTase)	[TP0735-TP0628 (0.6598422)]
COG0493	COG1488	ygfT	ygfT	fused predicted oxidoreductase Fe-S subunit and	pncB	pncB	Nicotinate phosphoribosyltransferase (EC 2.4.2.11) (NAPRTase)	[TP0735-TP0628 (0.6598422)]
COG0772	COG1512	mrdB	mrdB	cell wall shape-determining protein	ygcG	ygcG	Hypothetical protein ygcG	[TP0387-TP0561 (0.5082704)]
COG0772	COG1512	ftsW	ftsW	integral membrane protein involved in	ygcG	ygcG	Hypothetical protein ygcG	[TP0387-TP0561 (0.5082704)]
COG0173	COG0493	aspS	aspS	Aspartyl-tRNA synthetase (EC 6.1.1.12) (Aspartate--tRNA ligase) (AspRS)	ygfK	ygfK	predicted oxidoreductase, Fe-S subunit	[TP0985-TP0735 (0.50901)]
COG0173	COG0493	aspS	aspS	Aspartyl-tRNA synthetase (EC 6.1.1.12) (Aspartate--tRNA ligase) (AspRS)	ygfT	ygfT	fused predicted oxidoreductase Fe-S subunit and	[TP0985-TP0735 (0.50901)]
COG0173	COG0493	aspS	aspS	Aspartyl-tRNA synthetase (EC 6.1.1.12) (Aspartate--tRNA ligase) (AspRS)	aegA	aegA	fused predicted FeS binding subunit and	[TP0985-TP0735 (0.50901)]
COG0173	COG0493	aspS	aspS	Aspartyl-tRNA synthetase (EC 6.1.1.12) (Aspartate--tRNA ligase) (AspRS)	yeiT	yeiT	Hypothetical oxidoreductase yeiT	[TP0985-TP0735 (0.50901)]
COG0173	COG0493	aspS	aspS	Aspartyl-tRNA synthetase (EC 6.1.1.12) (Aspartate--tRNA ligase) (AspRS)	gltD	gltD	Glutamate synthase [NADPH] small chain (EC 1.4.1.13) (Glutamate synthase subunit beta) (NADPH-GOGAT) (GLTS beta chain)	[TP0985-TP0735 (0.50901)]
COG0860	COG2080	amiA	amiA	Probable N-acetylmuramoyl-L-alanine amidase amiA precursor (EC 3.5.1.28)	xdhC	xdhC	Xanthine dehydrogenase iron-sulfur-binding subunit	[TP0247-TP0080 (0.7296782)]
COG0860	COG2080	amiA	amiA	Probable N-acetylmuramoyl-L-alanine amidase amiA precursor (EC 3.5.1.28)	yagT	yagT	Putative xanthine dehydrogenase yagT iron-sulfur-binding subunit	[TP0247-TP0080 (0.7296782)]
COG0860	COG2080	amiC	amiC	N-acetylmuramoyl-L-alanine amidase amiC precursor (EC 3.5.1.28)	yagT	yagT	Putative xanthine dehydrogenase yagT iron-sulfur-binding subunit	[TP0247-TP0080 (0.7296782)]
COG0860	COG2080	amiB	amiB	N-acetylmuramoyl-L-alanine amidase amiB precursor (EC 3.5.1.28)	yagT	yagT	Putative xanthine dehydrogenase yagT iron-sulfur-binding subunit	[TP0247-TP0080 (0.7296782)]
COG0860	COG2080	amiB	amiB	N-acetylmuramoyl-L-alanine amidase amiB precursor (EC 3.5.1.28)	xdhC	xdhC	Xanthine dehydrogenase iron-sulfur-binding subunit	[TP0247-TP0080 (0.7296782)]
COG0860	COG2080	amiC	amiC	N-acetylmuramoyl-L-alanine amidase amiC precursor (EC 3.5.1.28)	xdhC	xdhC	Xanthine dehydrogenase iron-sulfur-binding subunit	[TP0247-TP0080 (0.7296782)]
COG0504	COG0728	pyrG	pyrG	CTP synthase (EC 6.3.4.2) (UTP--ammonia ligase) (CTP synthetase)	mviN	mviN	predicted inner membrane protein	[TP0305-TP0516 (0.84299135)]
COG0275	COG0820	mraW	mraW	S-adenosyl-dependent methyltransferase activity	yfgB	yfgB	Hypothetical UPF0063 protein yfgB	[TP0384-TP0068 (0.79878455)]
COG0242	COG0360	def	def	Peptide deformylase (EC 3.5.1.88) (PDF) (Polypeptide deformylase)	rpsF	rpsF	30S ribosomal protein S6 [Contains: 30S ribosomal protein S6, fully modified isoform; 30S ribosomal protein S6, non-modified isoform]	[TP0757-TP0063 (0.54983324)]
COG0693	COG1653	yajL	thiJ	conserved hypothetical protein	ycjN	ycjN	Putative ABC transporter periplasmic-binding protein ycjN precursor	[TP0445-TP0074 (0.5751514)]
COG0693	COG1653	yhbO	yhbO	predicted intracellular protease	ycjN	ycjN	Putative ABC transporter periplasmic-binding protein ycjN precursor	[TP0445-TP0074 (0.5751514)]
COG0693	COG1653	hchA	hchA	Chaperone protein hchA (Hsp31) (EcHsp31)	ycjN	ycjN	Putative ABC transporter periplasmic-binding protein ycjN precursor	[TP0445-TP0074 (0.5751514)]
COG0693	COG1653	yajL	thiJ	conserved hypothetical protein	ugpB	ugpB	Glycerol-3-phosphate-binding periplasmic protein precursor	[TP0445-TP0074 (0.5751514)]
COG0693	COG1653	yhbO	yhbO	predicted intracellular protease	ugpB	ugpB	Glycerol-3-phosphate-binding periplasmic protein precursor	[TP0445-TP0074 (0.5751514)]
COG0693	COG1653	hchA	hchA	Chaperone protein hchA (Hsp31) (EcHsp31)	ugpB	ugpB	Glycerol-3-phosphate-binding periplasmic protein precursor	[TP0445-TP0074 (0.5751514)]
COG0267	COG0357	rpmG	rpmG	50S ribosomal subunit protein L33	gidB	gidB	Methyltransferase gidB (EC 2.1.-.-) (Glucose-inhibited division protein B)	[TP0234-TP0946 (0.6249908)]
COG0234	COG0772	groS	groS	10 kDa chaperonin (Protein Cpn10) (groES protein)	mrdB	mrdB	cell wall shape-determining protein	[TP1013-TP0387 (0.81326103)]
COG0234	COG0772	groS	groS	10 kDa chaperonin (Protein Cpn10) (groES protein)	ftsW	ftsW	integral membrane protein involved in	[TP1013-TP0387 (0.81326103)]
COG0445	COG0457	gidA	gidA	tRNA uridine 5-carboxymethylaminomethyl modification enzyme gidA (Glucose-inhibited division protein A)	ygeH	ygeH	predictedtranscriptional regulator	[TP0044-TP0954 (0.8549597)]
COG0445	COG0457	gidA	gidA	tRNA uridine 5-carboxymethylaminomethyl modification enzyme gidA (Glucose-inhibited division protein A)	nfrA	nfrA	Bacteriophage N4 adsorption protein A precursor	[TP0044-TP0954 (0.8549597)]
COG0445	COG0457	gidA	gidA	tRNA uridine 5-carboxymethylaminomethyl modification enzyme gidA (Glucose-inhibited division protein A)	bcsC	b3530	Cellulose synthase operon protein C	[TP0044-TP0954 (0.8549597)]
COG0445	COG0457	gidA	gidA	tRNA uridine 5-carboxymethylaminomethyl modification enzyme gidA (Glucose-inhibited division protein A)	ygeG	ygeG	Hypothetical protein ygeG	[TP0044-TP0954 (0.8549597)]
COG0305	COG1595	dnaB	dnaB	Replicative DNA helicase (EC 3.6.1.-)	fecI	fecI	Probable RNA polymerase sigma factor fecI	[TP0058-TP0092 (0.74082893)]
COG0305	COG1595	dnaB	dnaB	Replicative DNA helicase (EC 3.6.1.-)	rpoE	rpoE	RNA polymerase, sigma 24 (sigma E) factor	[TP0058-TP0092 (0.74082893)]
COG0290	COG1516	infC	infC	Translation initiation factor IF-3 [Contains: IF-3L; IF-3S]	fliS	fliS	flagellar protein potentiates polymerization	[TP0850-TP0943 (0.6225916)]
COG0228	COG0250	rpsP	rpsP	30S ribosomal subunit protein S16	rfaH	rfaH	DNA-binding transcriptional antiterminator	[TP0905-TP0236 (0.7099409)]
COG0228	COG0250	rpsP	rpsP	30S ribosomal subunit protein S16	nusG	nusG	Transcription antitermination protein nusG	[TP0905-TP0236 (0.7099409)]
COG1595	COG1868	fecI	fecI	Probable RNA polymerase sigma factor fecI	fliM	fliM	flagellar motor switching and energizing	[TP0092-TP0721 (0.802411)]
COG1595	COG1868	rpoE	rpoE	RNA polymerase, sigma 24 (sigma E) factor	fliM	fliM	flagellar motor switching and energizing	[TP0092-TP0721 (0.802411)]
COG0173	COG1512	aspS	aspS	Aspartyl-tRNA synthetase (EC 6.1.1.12) (Aspartate--tRNA ligase) (AspRS)	ygcG	ygcG	Hypothetical protein ygcG	[TP0985-TP0561 (0.83540547)]
COG0465	COG0532	ftsH	hflB	Cell division protein ftsH (EC 3.4.24.-)	infB	infB	fused protein chain initiation factor 2, IF2	[TP0330-TP0891 (0.8751731)]
COG1452	COG1488	imp	imp	Organic solvent tolerance protein precursor	pncB	pncB	Nicotinate phosphoribosyltransferase (EC 2.4.2.11) (NAPRTase)	[TP0515-TP0628 (0.6658587)]
COG0234	COG0445	groS	groS	10 kDa chaperonin (Protein Cpn10) (groES protein)	gidA	gidA	tRNA uridine 5-carboxymethylaminomethyl modification enzyme gidA (Glucose-inhibited division protein A)	[TP1013-TP0044 (0.813164)]
COG0326	COG0353	htpG	htpG	Chaperone protein htpG (Heat shock protein htpG) (High temperature protein G) (Heat shock protein C62.5)	recR	recR	Recombination protein recR	[TP0984-TP1004 (0.5573069)]
COG0301	COG1643	thiI	thiI	sulfurtransferase required for thiamine and	hrpA	hrpA	ATP-dependent RNA helicase hrpA (EC 3.6.1.-)	[TP0559-TP0526 (0.5663735)]
COG0301	COG1643	thiI	thiI	sulfurtransferase required for thiamine and	hrpB	hrpB	ATP-dependent RNA helicase hrpB (EC 3.6.1.-)	[TP0559-TP0526 (0.5663735)]
COG0265	COG1381	degS	degS	Protease degS precursor (EC 3.4.21.-)	recO	recO	DNA repair protein recO (Recombination protein O)	[TP0773-TP0636 (0.870009)]
COG0265	COG1381	degP	degP	Protease do precursor (EC 3.4.21.-)	recO	recO	DNA repair protein recO (Recombination protein O)	[TP0773-TP0636 (0.870009)]
COG0265	COG1381	degQ	degQ	Protease degQ precursor (EC 3.4.21.-)	recO	recO	DNA repair protein recO (Recombination protein O)	[TP0773-TP0636 (0.870009)]
COG0457	COG0860	bcsC	b3530	Cellulose synthase operon protein C	amiA	amiA	Probable N-acetylmuramoyl-L-alanine amidase amiA precursor (EC 3.5.1.28)	[TP0820-TP0247 (0.74644035), TP0067-TP0247 (0.79531366)]
COG0457	COG0860	nfrA	nfrA	Bacteriophage N4 adsorption protein A precursor	amiB	amiB	N-acetylmuramoyl-L-alanine amidase amiB precursor (EC 3.5.1.28)	[TP0820-TP0247 (0.74644035), TP0067-TP0247 (0.79531366)]
COG0457	COG0860	ygeG	ygeG	Hypothetical protein ygeG	amiC	amiC	N-acetylmuramoyl-L-alanine amidase amiC precursor (EC 3.5.1.28)	[TP0820-TP0247 (0.74644035), TP0067-TP0247 (0.79531366)]
COG0457	COG0860	ygeH	ygeH	predictedtranscriptional regulator	amiB	amiB	N-acetylmuramoyl-L-alanine amidase amiB precursor (EC 3.5.1.28)	[TP0820-TP0247 (0.74644035), TP0067-TP0247 (0.79531366)]
COG0457	COG0860	nfrA	nfrA	Bacteriophage N4 adsorption protein A precursor	amiA	amiA	Probable N-acetylmuramoyl-L-alanine amidase amiA precursor (EC 3.5.1.28)	[TP0820-TP0247 (0.74644035), TP0067-TP0247 (0.79531366)]
COG0457	COG0860	ygeG	ygeG	Hypothetical protein ygeG	amiA	amiA	Probable N-acetylmuramoyl-L-alanine amidase amiA precursor (EC 3.5.1.28)	[TP0820-TP0247 (0.74644035), TP0067-TP0247 (0.79531366)]
COG0457	COG0860	bcsC	b3530	Cellulose synthase operon protein C	amiB	amiB	N-acetylmuramoyl-L-alanine amidase amiB precursor (EC 3.5.1.28)	[TP0820-TP0247 (0.74644035), TP0067-TP0247 (0.79531366)]
COG0457	COG0860	nfrA	nfrA	Bacteriophage N4 adsorption protein A precursor	amiC	amiC	N-acetylmuramoyl-L-alanine amidase amiC precursor (EC 3.5.1.28)	[TP0820-TP0247 (0.74644035), TP0067-TP0247 (0.79531366)]
COG0457	COG0860	bcsC	b3530	Cellulose synthase operon protein C	amiC	amiC	N-acetylmuramoyl-L-alanine amidase amiC precursor (EC 3.5.1.28)	[TP0820-TP0247 (0.74644035), TP0067-TP0247 (0.79531366)]
COG0457	COG0860	ygeG	ygeG	Hypothetical protein ygeG	amiB	amiB	N-acetylmuramoyl-L-alanine amidase amiB precursor (EC 3.5.1.28)	[TP0820-TP0247 (0.74644035), TP0067-TP0247 (0.79531366)]
COG0457	COG0860	ygeH	ygeH	predictedtranscriptional regulator	amiA	amiA	Probable N-acetylmuramoyl-L-alanine amidase amiA precursor (EC 3.5.1.28)	[TP0820-TP0247 (0.74644035), TP0067-TP0247 (0.79531366)]
COG0457	COG0860	ygeH	ygeH	predictedtranscriptional regulator	amiC	amiC	N-acetylmuramoyl-L-alanine amidase amiC precursor (EC 3.5.1.28)	[TP0820-TP0247 (0.74644035), TP0067-TP0247 (0.79531366)]
COG2201	COG4786	cheB	cheB	Chemotaxis response regulator protein-glutamate methylesterase (EC 3.1.1.61)	flgG	flgG	Flagellar basal-body rod protein flgG (Distal rod protein)	[TP0631-TP0961 (0.5728655)]
COG1653	COG2204	ugpB	ugpB	Glycerol-3-phosphate-binding periplasmic protein precursor	zraR	zraR	Transcriptional regulatory protein zraR	[TP0074-TP0519 (0.57840663)]
COG1653	COG2204	ycjN	ycjN	Putative ABC transporter periplasmic-binding protein ycjN precursor	glnG	glnG	fused DNA-binding response regulator in	[TP0074-TP0519 (0.57840663)]
COG1653	COG2204	ycjN	ycjN	Putative ABC transporter periplasmic-binding protein ycjN precursor	zraR	zraR	Transcriptional regulatory protein zraR	[TP0074-TP0519 (0.57840663)]
COG1653	COG2204	ycjN	ycjN	Putative ABC transporter periplasmic-binding protein ycjN precursor	yfhA	yfhA	predicted DNA-binding response regulator in	[TP0074-TP0519 (0.57840663)]
COG1653	COG2204	ycjN	ycjN	Putative ABC transporter periplasmic-binding protein ycjN precursor	atoC	atoC	Acetoacetate metabolism regulatory protein atoC (Ornithine/arginine decarboxylase inhibitor) (Ornithine decarboxylase antizyme)	[TP0074-TP0519 (0.57840663)]
COG1653	COG2204	ugpB	ugpB	Glycerol-3-phosphate-binding periplasmic protein precursor	atoC	atoC	Acetoacetate metabolism regulatory protein atoC (Ornithine/arginine decarboxylase inhibitor) (Ornithine decarboxylase antizyme)	[TP0074-TP0519 (0.57840663)]
COG1653	COG2204	ugpB	ugpB	Glycerol-3-phosphate-binding periplasmic protein precursor	yfhA	yfhA	predicted DNA-binding response regulator in	[TP0074-TP0519 (0.57840663)]
COG1653	COG2204	ugpB	ugpB	Glycerol-3-phosphate-binding periplasmic protein precursor	glnG	glnG	fused DNA-binding response regulator in	[TP0074-TP0519 (0.57840663)]
COG0652	COG1749	ppiA	ppiA	Peptidyl-prolyl cis-trans isomerase A precursor (EC 5.2.1.8) (PPIase A) (Rotamase A) (Cyclophilin A)	flgE	flgE	Flagellar hook protein flgE	[TP0947-TP0727 (0.6414869)]
COG0652	COG1749	ppiB	ppiB	Peptidyl-prolyl cis-trans isomerase B (EC 5.2.1.8) (PPIase B) (Rotamase B)	flgE	flgE	Flagellar hook protein flgE	[TP0947-TP0727 (0.6414869)]
COG1186	COG1925	prfH	prfH	Peptide chain release factor homolog (RF-H)	npr	ptsO	Phosphocarrier protein NPr (Nitrogen related HPr)	[TP0576-TP0589 (0.79878455)]
COG1186	COG1925	yaeJ	yaeJ	conserved hypothetical protein	npr	ptsO	Phosphocarrier protein NPr (Nitrogen related HPr)	[TP0576-TP0589 (0.79878455)]
COG1186	COG1925	prfH	prfH	Peptide chain release factor homolog (RF-H)	ptsH	ptsH	Phosphocarrier protein HPr (Histidine-containing protein)	[TP0576-TP0589 (0.79878455)]
COG1186	COG1925	prfB	prfB	Peptide chain release factor 2 (RF-2)	ptsH	ptsH	Phosphocarrier protein HPr (Histidine-containing protein)	[TP0576-TP0589 (0.79878455)]
COG1186	COG1925	prfB	prfB	Peptide chain release factor 2 (RF-2)	npr	ptsO	Phosphocarrier protein NPr (Nitrogen related HPr)	[TP0576-TP0589 (0.79878455)]
COG1186	COG1925	yaeJ	yaeJ	conserved hypothetical protein	ptsH	ptsH	Phosphocarrier protein HPr (Histidine-containing protein)	[TP0576-TP0589 (0.79878455)]
COG1749	COG2885	flgE	flgE	Flagellar hook protein flgE	yfiB	yfiB	predicted outer membrane lipoprotein	[TP0727-TP0292 (0.89187646)]
COG1749	COG2885	flgE	flgE	Flagellar hook protein flgE	yiaD	yiaD	Inner membrane lipoprotein yiaD precursor	[TP0727-TP0292 (0.89187646)]
COG1749	COG2885	flgE	flgE	Flagellar hook protein flgE	pal	pal	Peptidoglycan-associated lipoprotein precursor	[TP0727-TP0292 (0.89187646)]
COG1749	COG2885	flgE	flgE	Flagellar hook protein flgE	ompA	ompA	Outer membrane protein A precursor (Outer membrane protein II*)	[TP0727-TP0292 (0.89187646)]
COG1177	COG1558	ydcV	ydcV	Inner membrane ABC transporter permease protein ydcV	flgC	flgC	Flagellar basal-body rod protein flgC (Putative proximal rod protein)	[TP0654-TP0397 (0.7022186)]
COG1177	COG1558	potC	potC	Spermidine/putrescine transport system permease protein potC	flgC	flgC	Flagellar basal-body rod protein flgC (Putative proximal rod protein)	[TP0654-TP0397 (0.7022186)]
COG1177	COG1558	potI	potI	Putrescine transport system permease protein potI	flgC	flgC	Flagellar basal-body rod protein flgC (Putative proximal rod protein)	[TP0654-TP0397 (0.7022186)]
COG1418	COG2269	yedJ	yedJ	predicted phosphohydrolase	poxA	poxA	Putative lysyl-tRNA synthetase (EC 6.1.1.6) (Lysine--tRNA ligase) (LysRS) (GX)	[TP1018-TP1040 (0.7620277)]
COG1512	COG4658	ygcG	ygcG	Hypothetical protein ygcG	rsxD	rnfD	Electron transport complex protein rnfD	[TP0561-TP0151 (0.5550382)]
COG0319	COG0333	ybeY	ybeY	conserved hypothetical protein	rpmF	rpmF	50S ribosomal subunit protein L32	[TP0650-TP0807 (0.80809164)]
COG0301	COG0849	thiI	thiI	sulfurtransferase required for thiamine and	ftsA	ftsA	ATP-binding cell division protein involved in	[TP0559-TP0389 (0.64923996)]
COG0195	COG1643	nusA	nusA	Transcription elongation protein nusA (N utilization substance protein A) (L factor)	hrpB	hrpB	ATP-dependent RNA helicase hrpB (EC 3.6.1.-)	[TP0892-TP0526 (0.71912634)]
COG0195	COG1643	nusA	nusA	Transcription elongation protein nusA (N utilization substance protein A) (L factor)	hrpA	hrpA	ATP-dependent RNA helicase hrpA (EC 3.6.1.-)	[TP0892-TP0526 (0.71912634)]
COG0216	COG0457	prfA	prfA	Peptide chain release factor 1 (RF-1)	nfrA	nfrA	Bacteriophage N4 adsorption protein A precursor	[TP0051-TP0067 (0.7097377)]
COG0216	COG0457	prfA	prfA	Peptide chain release factor 1 (RF-1)	ygeH	ygeH	predictedtranscriptional regulator	[TP0051-TP0067 (0.7097377)]
COG0216	COG0457	prfA	prfA	Peptide chain release factor 1 (RF-1)	bcsC	b3530	Cellulose synthase operon protein C	[TP0051-TP0067 (0.7097377)]
COG0216	COG0457	prfA	prfA	Peptide chain release factor 1 (RF-1)	ygeG	ygeG	Hypothetical protein ygeG	[TP0051-TP0067 (0.7097377)]
COG1360	COG4786	motB	motB	protein that enables flagellar motor rotation	flgG	flgG	Flagellar basal-body rod protein flgG (Distal rod protein)	[TP0724-TP0961 (0.729456)]
COG0687	COG0693	potD	potD	Spermidine/putrescine-binding periplasmic protein precursor (SPBP)	yajL	thiJ	conserved hypothetical protein	[TP0655-TP0445 (0.5706956)]
COG0687	COG0693	potD	potD	Spermidine/putrescine-binding periplasmic protein precursor (SPBP)	yhbO	yhbO	predicted intracellular protease	[TP0655-TP0445 (0.5706956)]
COG0687	COG0693	ydcS	ydcS	Putative ABC transporter periplasmic-binding protein ydcS precursor	hchA	hchA	Chaperone protein hchA (Hsp31) (EcHsp31)	[TP0655-TP0445 (0.5706956)]
COG0687	COG0693	potF	potF	Putrescine-binding periplasmic protein precursor	yajL	thiJ	conserved hypothetical protein	[TP0655-TP0445 (0.5706956)]
COG0687	COG0693	potD	potD	Spermidine/putrescine-binding periplasmic protein precursor (SPBP)	hchA	hchA	Chaperone protein hchA (Hsp31) (EcHsp31)	[TP0655-TP0445 (0.5706956)]
COG0687	COG0693	potF	potF	Putrescine-binding periplasmic protein precursor	yhbO	yhbO	predicted intracellular protease	[TP0655-TP0445 (0.5706956)]
COG0687	COG0693	ydcS	ydcS	Putative ABC transporter periplasmic-binding protein ydcS precursor	yhbO	yhbO	predicted intracellular protease	[TP0655-TP0445 (0.5706956)]
COG0687	COG0693	potF	potF	Putrescine-binding periplasmic protein precursor	hchA	hchA	Chaperone protein hchA (Hsp31) (EcHsp31)	[TP0655-TP0445 (0.5706956)]
COG0687	COG0693	ydcS	ydcS	Putative ABC transporter periplasmic-binding protein ydcS precursor	yajL	thiJ	conserved hypothetical protein	[TP0655-TP0445 (0.5706956)]
COG1385	COG2204	yggJ	yggJ	Hypothetical UPF0088 protein yggJ	glnG	glnG	fused DNA-binding response regulator in	[TP0032-TP0519 (0.67332727)]
COG1385	COG2204	yggJ	yggJ	Hypothetical UPF0088 protein yggJ	yfhA	yfhA	predicted DNA-binding response regulator in	[TP0032-TP0519 (0.67332727)]
COG1385	COG2204	yggJ	yggJ	Hypothetical UPF0088 protein yggJ	atoC	atoC	Acetoacetate metabolism regulatory protein atoC (Ornithine/arginine decarboxylase inhibitor) (Ornithine decarboxylase antizyme)	[TP0032-TP0519 (0.67332727)]
COG1385	COG2204	yggJ	yggJ	Hypothetical UPF0088 protein yggJ	zraR	zraR	Transcriptional regulatory protein zraR	[TP0032-TP0519 (0.67332727)]
COG0542	COG2204	clpA	clpA	ATP-dependent Clp protease ATP-binding subunit clpA	yfhA	yfhA	predicted DNA-binding response regulator in	[TP0071-TP0519 (0.6908589)]
COG0542	COG2204	clpB	clpB	Chaperone clpB (Heat-shock protein F84.1)	yfhA	yfhA	predicted DNA-binding response regulator in	[TP0071-TP0519 (0.6908589)]
COG0542	COG2204	clpA	clpA	ATP-dependent Clp protease ATP-binding subunit clpA	zraR	zraR	Transcriptional regulatory protein zraR	[TP0071-TP0519 (0.6908589)]
COG0542	COG2204	clpB	clpB	Chaperone clpB (Heat-shock protein F84.1)	glnG	glnG	fused DNA-binding response regulator in	[TP0071-TP0519 (0.6908589)]
COG0542	COG2204	clpB	clpB	Chaperone clpB (Heat-shock protein F84.1)	atoC	atoC	Acetoacetate metabolism regulatory protein atoC (Ornithine/arginine decarboxylase inhibitor) (Ornithine decarboxylase antizyme)	[TP0071-TP0519 (0.6908589)]
COG0542	COG2204	clpA	clpA	ATP-dependent Clp protease ATP-binding subunit clpA	glnG	glnG	fused DNA-binding response regulator in	[TP0071-TP0519 (0.6908589)]
COG0542	COG2204	clpA	clpA	ATP-dependent Clp protease ATP-binding subunit clpA	atoC	atoC	Acetoacetate metabolism regulatory protein atoC (Ornithine/arginine decarboxylase inhibitor) (Ornithine decarboxylase antizyme)	[TP0071-TP0519 (0.6908589)]
COG0542	COG2204	clpB	clpB	Chaperone clpB (Heat-shock protein F84.1)	zraR	zraR	Transcriptional regulatory protein zraR	[TP0071-TP0519 (0.6908589)]
COG0153	COG2080	galK	galK	Galactokinase (EC 2.7.1.6) (Galactose kinase)	yagT	yagT	Putative xanthine dehydrogenase yagT iron-sulfur-binding subunit	[TP0418-TP0080 (0.66367555)]
COG0153	COG2080	galK	galK	Galactokinase (EC 2.7.1.6) (Galactose kinase)	xdhC	xdhC	Xanthine dehydrogenase iron-sulfur-binding subunit	[TP0418-TP0080 (0.66367555)]
COG0705	COG1187	glpG	glpG	predicted intramembrane serine protease	rluB	rluB	Ribosomal large subunit pseudouridine synthase B (EC 5.4.99.-) (rRNA- uridine isomerase B) (rRNA pseudouridylate synthase B)	[TP0982-TP0459 (0.6079956)]
COG0705	COG1187	glpG	glpG	predicted intramembrane serine protease	yjbC	rluF	Ribosomal large subunit pseudouridine synthase F (EC 5.4.99.-) (rRNA- uridine isomerase F) (rRNA pseudouridylate synthase F)	[TP0982-TP0459 (0.6079956)]
COG0705	COG1187	glpG	glpG	predicted intramembrane serine protease	rsuA	rsuA	Ribosomal small subunit pseudouridine synthase A (EC 5.4.99.-) (16S pseudouridylate 516 synthase) (16S pseudouridine 516 synthase) (rRNA- uridine isomerase A) (rRNA pseudouridylate synthase A)	[TP0982-TP0459 (0.6079956)]
COG0705	COG1187	glpG	glpG	predicted intramembrane serine protease	ymfC	rluE	Ribosomal large subunit pseudouridine synthase E (EC 5.4.99.-) (rRNA- uridine isomerase E) (rRNA pseudouridylate synthase E)	[TP0982-TP0459 (0.6079956)]
COG0690	COG1512	secE	secE	preprotein translocase membrane subunit	ygcG	ygcG	Hypothetical protein ygcG	[TP0235-TP0561 (0.5857341)]
COG0569	COG1256	trkA	trkA	Trk system potassium uptake protein trkA (K(+)-uptake protein trkA)	flgK	flgK	Flagellar hook-associated protein 1 (HAP1)	[TP0024-TP0660 (0.58621275)]
COG0290	COG0457	infC	infC	Translation initiation factor IF-3 [Contains: IF-3L; IF-3S]	bcsC	b3530	Cellulose synthase operon protein C	[TP0850-TP0095 (0.6947713)]
COG0290	COG0457	infC	infC	Translation initiation factor IF-3 [Contains: IF-3L; IF-3S]	ygeG	ygeG	Hypothetical protein ygeG	[TP0850-TP0095 (0.6947713)]
COG0290	COG0457	infC	infC	Translation initiation factor IF-3 [Contains: IF-3L; IF-3S]	nfrA	nfrA	Bacteriophage N4 adsorption protein A precursor	[TP0850-TP0095 (0.6947713)]
COG0290	COG0457	infC	infC	Translation initiation factor IF-3 [Contains: IF-3L; IF-3S]	ygeH	ygeH	predictedtranscriptional regulator	[TP0850-TP0095 (0.6947713)]
COG0080	COG0301	rplK	rplK	50S ribosomal subunit protein L11	thiI	thiI	sulfurtransferase required for thiamine and	[TP0237-TP0559 (0.59848577)]
COG0782	COG0860	greB	greB	Transcription elongation factor greB (Transcript cleavage factor greB)	amiC	amiC	N-acetylmuramoyl-L-alanine amidase amiC precursor (EC 3.5.1.28)	[TP0019-TP0247 (0.7668169)]
COG0782	COG0860	rnk	rnk	Regulator of nucleoside diphosphate kinase	amiB	amiB	N-acetylmuramoyl-L-alanine amidase amiB precursor (EC 3.5.1.28)	[TP0019-TP0247 (0.7668169)]
COG0782	COG0860	rnk	rnk	Regulator of nucleoside diphosphate kinase	amiC	amiC	N-acetylmuramoyl-L-alanine amidase amiC precursor (EC 3.5.1.28)	[TP0019-TP0247 (0.7668169)]
COG0782	COG0860	greB	greB	Transcription elongation factor greB (Transcript cleavage factor greB)	amiB	amiB	N-acetylmuramoyl-L-alanine amidase amiB precursor (EC 3.5.1.28)	[TP0019-TP0247 (0.7668169)]
COG0782	COG0860	greA	greA	Transcription elongation factor greA (Transcript cleavage factor greA)	amiA	amiA	Probable N-acetylmuramoyl-L-alanine amidase amiA precursor (EC 3.5.1.28)	[TP0019-TP0247 (0.7668169)]
COG0782	COG0860	rnk	rnk	Regulator of nucleoside diphosphate kinase	amiA	amiA	Probable N-acetylmuramoyl-L-alanine amidase amiA precursor (EC 3.5.1.28)	[TP0019-TP0247 (0.7668169)]
COG0782	COG0860	greA	greA	Transcription elongation factor greA (Transcript cleavage factor greA)	amiC	amiC	N-acetylmuramoyl-L-alanine amidase amiC precursor (EC 3.5.1.28)	[TP0019-TP0247 (0.7668169)]
COG0782	COG0860	greB	greB	Transcription elongation factor greB (Transcript cleavage factor greB)	amiA	amiA	Probable N-acetylmuramoyl-L-alanine amidase amiA precursor (EC 3.5.1.28)	[TP0019-TP0247 (0.7668169)]
COG0782	COG0860	greA	greA	Transcription elongation factor greA (Transcript cleavage factor greA)	amiB	amiB	N-acetylmuramoyl-L-alanine amidase amiB precursor (EC 3.5.1.28)	[TP0019-TP0247 (0.7668169)]
COG0234	COG1619	groS	groS	10 kDa chaperonin (Protein Cpn10) (groES protein)	ldcA	ldcA	Muramoyltetrapeptide carboxypeptidase (EC 3.4.17.13) (LD- carboxypeptidase A)	[TP1013-TP0688 (0.6288964)]
COG0255	COG1516	rpmC	rpmC	50S ribosomal subunit protein L29	fliS	fliS	flagellar protein potentiates polymerization	[TP0197-TP0943 (0.5311184)]
COG0024	COG0530	map	map	Methionine aminopeptidase (EC 3.4.11.18) (MAP) (Peptidase M)	yrbG	yrbG	predicted calcium/sodium:proton antiporter	[TP0842-TP1034 (0.7696508)]
COG0530	COG0771	yrbG	yrbG	predicted calcium/sodium:proton antiporter	murD	murD	UDP-N-acetylmuramoylalanine--D-glutamate ligase (EC 6.3.2.9) (UDP-N- acetylmuramoyl-L-alanyl-D-glutamate synthetase) (D-glutamic acid- adding enzyme)	[TP1034-TP0903 (0.71912634)]
COG1115	COG1512	yaaJ	yaaJ	Putative transporter yaaJ	ygcG	ygcG	Hypothetical protein ygcG	[TP0414-TP0561 (0.5704539)]
COG0849	COG1061	ftsA	ftsA	ATP-binding cell division protein involved in	yejH	yejH	predicted ATP-dependet helicase	[TP0389-TP0380 (0.6968711)]
COG0322	COG0353	uvrC	uvrC	UvrABC system protein C (Protein uvrC) (Excinuclease ABC subunit C)	recR	recR	Recombination protein recR	[TP0472-TP1004 (0.53674763)]
COG0322	COG0353	ydjQ	cho	Excinuclease cho (EC 3.1.25.-) (Endonuclease cho) (UvrC homolog protein)	recR	recR	Recombination protein recR	[TP0472-TP1004 (0.53674763)]
COG0771	COG1595	murD	murD	UDP-N-acetylmuramoylalanine--D-glutamate ligase (EC 6.3.2.9) (UDP-N- acetylmuramoyl-L-alanyl-D-glutamate synthetase) (D-glutamic acid- adding enzyme)	rpoE	rpoE	RNA polymerase, sigma 24 (sigma E) factor	[TP0903-TP0092 (0.6651206)]
COG0771	COG1595	murD	murD	UDP-N-acetylmuramoylalanine--D-glutamate ligase (EC 6.3.2.9) (UDP-N- acetylmuramoyl-L-alanyl-D-glutamate synthetase) (D-glutamic acid- adding enzyme)	fecI	fecI	Probable RNA polymerase sigma factor fecI	[TP0903-TP0092 (0.6651206)]
COG1677	COG1815	fliE	fliE	Flagellar hook-basal body complex protein fliE	flgB	flgB	Flagellar basal-body rod protein flgB (Putative proximal rod protein)	[TP0398-TP0396 (0.79194725)]
COG0188	COG0305	gyrA	gyrA	DNA gyrase (type II topoisomerase), subunit A	dnaB	dnaB	Replicative DNA helicase (EC 3.6.1.-)	[TP0005-TP0058 (0.73312306)]
COG0188	COG0305	parC	parC	DNA topoisomerase 4 subunit A (EC 5.99.1.-) (Topoisomerase IV subunit A)	dnaB	dnaB	Replicative DNA helicase (EC 3.6.1.-)	[TP0005-TP0058 (0.73312306)]
COG0233	COG1283	frr	frr	Ribosome recycling factor (Ribosome-releasing factor) (RRF)	yjbB	yjbB	Hypothetical protein yjbB	[TP0604-TP0771 (0.7316062)]
COG0840	COG1344	aer	aer	fused signal transducer for aerotaxis sensory	flgL	flgL	Flagellar hook-associated protein 3 (HAP3) (Hook-filament junction protein)	[TP0640-TP0870 (0.6975479)]
COG0840	COG1344	tsr	tsr	Methyl-accepting chemotaxis protein I (MCP-I) (Serine chemoreceptor protein)	flgL	flgL	Flagellar hook-associated protein 3 (HAP3) (Hook-filament junction protein)	[TP0640-TP0870 (0.6975479)]
COG0840	COG1344	tar	tar	Methyl-accepting chemotaxis protein II (MCP-II) (Aspartate chemoreceptor protein)	flgL	flgL	Flagellar hook-associated protein 3 (HAP3) (Hook-filament junction protein)	[TP0640-TP0870 (0.6975479)]
COG0840	COG1344	tsr	tsr	Methyl-accepting chemotaxis protein I (MCP-I) (Serine chemoreceptor protein)	fliC	fliC	flagellar filament structural protein	[TP0640-TP0870 (0.6975479)]
COG0840	COG1344	tap	tap	Methyl-accepting chemotaxis protein IV (MCP-IV) (Dipeptide chemoreceptor protein)	fliC	fliC	flagellar filament structural protein	[TP0640-TP0870 (0.6975479)]
COG0840	COG1344	tap	tap	Methyl-accepting chemotaxis protein IV (MCP-IV) (Dipeptide chemoreceptor protein)	flgL	flgL	Flagellar hook-associated protein 3 (HAP3) (Hook-filament junction protein)	[TP0640-TP0870 (0.6975479)]
COG0840	COG1344	trg	trg	Methyl-accepting chemotaxis protein III (MCP-III) (Ribose and galactose chemoreceptor protein)	flgL	flgL	Flagellar hook-associated protein 3 (HAP3) (Hook-filament junction protein)	[TP0640-TP0870 (0.6975479)]
COG0840	COG1344	aer	aer	fused signal transducer for aerotaxis sensory	fliC	fliC	flagellar filament structural protein	[TP0640-TP0870 (0.6975479)]
COG0840	COG1344	tar	tar	Methyl-accepting chemotaxis protein II (MCP-II) (Aspartate chemoreceptor protein)	fliC	fliC	flagellar filament structural protein	[TP0640-TP0870 (0.6975479)]
COG0840	COG1344	trg	trg	Methyl-accepting chemotaxis protein III (MCP-III) (Ribose and galactose chemoreceptor protein)	fliC	fliC	flagellar filament structural protein	[TP0640-TP0870 (0.6975479)]
COG1825	COG2812	rplY	rplY	50S ribosomal subunit protein L25	dnaX	dnaX	DNA polymerase III tau subunit (EC 2.7.7.7) [Contains: DNA polymerase III subunit gamma]	[TP0372-TP1005 (0.6540257)]
COG0222	COG0530	rplL	rplL	50S ribosomal subunit protein L7/L12	yrbG	yrbG	predicted calcium/sodium:proton antiporter	[TP0240-TP1034 (0.77472186)]
COG0024	COG1121	map	map	Methionine aminopeptidase (EC 3.4.11.18) (MAP) (Peptidase M)	znuC	znuC	High-affinity zinc uptake system ATP-binding protein znuC	[TP0842-TP0164 (0.77940726)]
COG0361	COG1214	infA	infA	Translation initiation factor IF-1	yeaZ	yeaZ	M22 peptidase homolog yeaZ	[TP0097-TP0876 (0.56457245)]
COG1643	COG2137	hrpB	hrpB	ATP-dependent RNA helicase hrpB (EC 3.6.1.-)	recX	recX	Regulatory protein recX (Protein oraA)	[TP0526-TP1023 (0.64955014)]
COG1643	COG2137	hrpA	hrpA	ATP-dependent RNA helicase hrpA (EC 3.6.1.-)	recX	recX	Regulatory protein recX (Protein oraA)	[TP0526-TP1023 (0.64955014)]
COG0257	COG1283	rpmJ	rpmJ	50S ribosomal subunit protein L36	yjbB	yjbB	Hypothetical protein yjbB	[TP0209-TP0771 (0.6772987)]
COG1509	COG2812	yjeK	yjeK	Hypothetical UPF0069 protein yjeK	dnaX	dnaX	DNA polymerase III tau subunit (EC 2.7.7.7) [Contains: DNA polymerase III subunit gamma]	[TP0121-TP1005 (0.5082704)]
COG0255	COG1011	rpmC	rpmC	50S ribosomal subunit protein L29	yihX	yihX	Phosphatase yihX (EC 3.1.3.-)	[TP0197-TP0158 (0.6077605)]
COG0255	COG1011	rpmC	rpmC	50S ribosomal subunit protein L29	yjjG	yjjG	5'-nucleotidase yjjG (EC 3.1.3.5) (Nucleoside 5'-monophosphate phosphohydrolase)	[TP0197-TP0158 (0.6077605)]
COG0255	COG1011	rpmC	rpmC	50S ribosomal subunit protein L29	yrfG	yrfG	Hypothetical protein yrfG	[TP0197-TP0158 (0.6077605)]
COG0255	COG1011	rpmC	rpmC	50S ribosomal subunit protein L29	yigB	yigB	Hypothetical protein yigB	[TP0197-TP0158 (0.6077605)]
COG2204	COG2204	yfhA	yfhA	predicted DNA-binding response regulator in	yfhA	yfhA	predicted DNA-binding response regulator in	[TP0519-TP0519 (0.65939915)]
COG2204	COG2204	atoC	atoC	Acetoacetate metabolism regulatory protein atoC (Ornithine/arginine decarboxylase inhibitor) (Ornithine decarboxylase antizyme)	glnG	glnG	fused DNA-binding response regulator in	[TP0519-TP0519 (0.65939915)]
COG2204	COG2204	glnG	glnG	fused DNA-binding response regulator in	atoC	atoC	Acetoacetate metabolism regulatory protein atoC (Ornithine/arginine decarboxylase inhibitor) (Ornithine decarboxylase antizyme)	[TP0519-TP0519 (0.65939915)]
COG2204	COG2204	yfhA	yfhA	predicted DNA-binding response regulator in	glnG	glnG	fused DNA-binding response regulator in	[TP0519-TP0519 (0.65939915)]
COG2204	COG2204	glnG	glnG	fused DNA-binding response regulator in	yfhA	yfhA	predicted DNA-binding response regulator in	[TP0519-TP0519 (0.65939915)]
COG2204	COG2204	atoC	atoC	Acetoacetate metabolism regulatory protein atoC (Ornithine/arginine decarboxylase inhibitor) (Ornithine decarboxylase antizyme)	zraR	zraR	Transcriptional regulatory protein zraR	[TP0519-TP0519 (0.65939915)]
COG2204	COG2204	zraR	zraR	Transcriptional regulatory protein zraR	atoC	atoC	Acetoacetate metabolism regulatory protein atoC (Ornithine/arginine decarboxylase inhibitor) (Ornithine decarboxylase antizyme)	[TP0519-TP0519 (0.65939915)]
COG2204	COG2204	yfhA	yfhA	predicted DNA-binding response regulator in	zraR	zraR	Transcriptional regulatory protein zraR	[TP0519-TP0519 (0.65939915)]
COG2204	COG2204	zraR	zraR	Transcriptional regulatory protein zraR	yfhA	yfhA	predicted DNA-binding response regulator in	[TP0519-TP0519 (0.65939915)]
COG2204	COG2204	zraR	zraR	Transcriptional regulatory protein zraR	zraR	zraR	Transcriptional regulatory protein zraR	[TP0519-TP0519 (0.65939915)]
COG2204	COG2204	glnG	glnG	fused DNA-binding response regulator in	glnG	glnG	fused DNA-binding response regulator in	[TP0519-TP0519 (0.65939915)]
COG2204	COG2204	atoC	atoC	Acetoacetate metabolism regulatory protein atoC (Ornithine/arginine decarboxylase inhibitor) (Ornithine decarboxylase antizyme)	atoC	atoC	Acetoacetate metabolism regulatory protein atoC (Ornithine/arginine decarboxylase inhibitor) (Ornithine decarboxylase antizyme)	[TP0519-TP0519 (0.65939915)]
COG2204	COG2204	zraR	zraR	Transcriptional regulatory protein zraR	glnG	glnG	fused DNA-binding response regulator in	[TP0519-TP0519 (0.65939915)]
COG2204	COG2204	glnG	glnG	fused DNA-binding response regulator in	zraR	zraR	Transcriptional regulatory protein zraR	[TP0519-TP0519 (0.65939915)]
COG2204	COG2204	yfhA	yfhA	predicted DNA-binding response regulator in	atoC	atoC	Acetoacetate metabolism regulatory protein atoC (Ornithine/arginine decarboxylase inhibitor) (Ornithine decarboxylase antizyme)	[TP0519-TP0519 (0.65939915)]
COG2204	COG2204	atoC	atoC	Acetoacetate metabolism regulatory protein atoC (Ornithine/arginine decarboxylase inhibitor) (Ornithine decarboxylase antizyme)	yfhA	yfhA	predicted DNA-binding response regulator in	[TP0519-TP0519 (0.65939915)]
COG0546	COG0739	gph	gph	Phosphoglycolate phosphatase (EC 3.1.3.18) (PGPase) (PGP)	yebA	yebA	Hypothetical metalloprotease yebA precursor (EC 3.4.24.-) (ORFU)	[TP0554-TP0782 (0.73069036)]
COG0546	COG0739	gph	gph	Phosphoglycolate phosphatase (EC 3.1.3.18) (PGPase) (PGP)	ygeR	ygeR	Tetratricopeptide repeat transcriptional	[TP0554-TP0782 (0.73069036)]
COG0546	COG0739	gph	gph	Phosphoglycolate phosphatase (EC 3.1.3.18) (PGPase) (PGP)	nlpD	nlpD	predicted outer membrane lipoprotein	[TP0554-TP0782 (0.73069036)]
COG0242	COG1187	def	def	Peptide deformylase (EC 3.5.1.88) (PDF) (Polypeptide deformylase)	rsuA	rsuA	Ribosomal small subunit pseudouridine synthase A (EC 5.4.99.-) (16S pseudouridylate 516 synthase) (16S pseudouridine 516 synthase) (rRNA- uridine isomerase A) (rRNA pseudouridylate synthase A)	[TP0757-TP0459 (0.5284328)]
COG0242	COG1187	def	def	Peptide deformylase (EC 3.5.1.88) (PDF) (Polypeptide deformylase)	yjbC	rluF	Ribosomal large subunit pseudouridine synthase F (EC 5.4.99.-) (rRNA- uridine isomerase F) (rRNA pseudouridylate synthase F)	[TP0757-TP0459 (0.5284328)]
COG0242	COG1187	def	def	Peptide deformylase (EC 3.5.1.88) (PDF) (Polypeptide deformylase)	rluB	rluB	Ribosomal large subunit pseudouridine synthase B (EC 5.4.99.-) (rRNA- uridine isomerase B) (rRNA pseudouridylate synthase B)	[TP0757-TP0459 (0.5284328)]
COG0242	COG1187	def	def	Peptide deformylase (EC 3.5.1.88) (PDF) (Polypeptide deformylase)	ymfC	rluE	Ribosomal large subunit pseudouridine synthase E (EC 5.4.99.-) (rRNA- uridine isomerase E) (rRNA pseudouridylate synthase E)	[TP0757-TP0459 (0.5284328)]
COG0457	COG0558	bcsC	b3530	Cellulose synthase operon protein C	pgsA	pgsA	CDP-diacylglycerol--glycerol-3-phosphate 3-phosphatidyltransferase (EC 2.7.8.5) (Phosphatidylglycerophosphate synthase) (PGP synthase)	[TP0067-TP0730 (0.86096925)]
COG0457	COG0558	bcsC	b3530	Cellulose synthase operon protein C	ynjF	ynjF	predicted phosphatidyl transferase, inner	[TP0067-TP0730 (0.86096925)]
COG0457	COG0558	ygeH	ygeH	predictedtranscriptional regulator	ynbA	ynbA	predicted inner membrane protein	[TP0067-TP0730 (0.86096925)]
COG0457	COG0558	bcsC	b3530	Cellulose synthase operon protein C	ynbA	ynbA	predicted inner membrane protein	[TP0067-TP0730 (0.86096925)]
COG0457	COG0558	nfrA	nfrA	Bacteriophage N4 adsorption protein A precursor	ynjF	ynjF	predicted phosphatidyl transferase, inner	[TP0067-TP0730 (0.86096925)]
COG0457	COG0558	nfrA	nfrA	Bacteriophage N4 adsorption protein A precursor	pgsA	pgsA	CDP-diacylglycerol--glycerol-3-phosphate 3-phosphatidyltransferase (EC 2.7.8.5) (Phosphatidylglycerophosphate synthase) (PGP synthase)	[TP0067-TP0730 (0.86096925)]
COG0457	COG0558	ygeG	ygeG	Hypothetical protein ygeG	ynjF	ynjF	predicted phosphatidyl transferase, inner	[TP0067-TP0730 (0.86096925)]
COG0457	COG0558	nfrA	nfrA	Bacteriophage N4 adsorption protein A precursor	ynbA	ynbA	predicted inner membrane protein	[TP0067-TP0730 (0.86096925)]
COG0457	COG0558	ygeG	ygeG	Hypothetical protein ygeG	ynbA	ynbA	predicted inner membrane protein	[TP0067-TP0730 (0.86096925)]
COG0457	COG0558	ygeH	ygeH	predictedtranscriptional regulator	ynjF	ynjF	predicted phosphatidyl transferase, inner	[TP0067-TP0730 (0.86096925)]
COG0457	COG0558	ygeG	ygeG	Hypothetical protein ygeG	pgsA	pgsA	CDP-diacylglycerol--glycerol-3-phosphate 3-phosphatidyltransferase (EC 2.7.8.5) (Phosphatidylglycerophosphate synthase) (PGP synthase)	[TP0067-TP0730 (0.86096925)]
COG0457	COG0558	ygeH	ygeH	predictedtranscriptional regulator	pgsA	pgsA	CDP-diacylglycerol--glycerol-3-phosphate 3-phosphatidyltransferase (EC 2.7.8.5) (Phosphatidylglycerophosphate synthase) (PGP synthase)	[TP0067-TP0730 (0.86096925)]
COG0020	COG1508	ispU	uppS	Undecaprenyl pyrophosphate synthetase (EC 2.5.1.31) (UPP synthetase) (Di-trans,poly-cis-decaprenylcistransferase) (Undecaprenyl diphosphate synthase) (UDS)	rpoN	rpoN	RNA polymerase, sigma 54 (sigma N) factor	[TP0603-TP0111 (0.79878455)]
COG0301	COG1509	thiI	thiI	sulfurtransferase required for thiamine and	yjeK	yjeK	Hypothetical UPF0069 protein yjeK	[TP0559-TP0121 (0.62660724)]
COG0420	COG0739	sbcD	sbcD	exonuclease, dsDNA, ATP-dependent	ygeR	ygeR	Tetratricopeptide repeat transcriptional	[TP0626-TP0782 (0.7781429)]
COG0420	COG0739	sbcD	sbcD	exonuclease, dsDNA, ATP-dependent	nlpD	nlpD	predicted outer membrane lipoprotein	[TP0626-TP0782 (0.7781429)]
COG0420	COG0739	sbcD	sbcD	exonuclease, dsDNA, ATP-dependent	yebA	yebA	Hypothetical metalloprotease yebA precursor (EC 3.4.24.-) (ORFU)	[TP0626-TP0782 (0.7781429)]
COG1385	COG2812	yggJ	yggJ	Hypothetical UPF0088 protein yggJ	dnaX	dnaX	DNA polymerase III tau subunit (EC 2.7.7.7) [Contains: DNA polymerase III subunit gamma]	[TP0276-TP1005 (0.66627616)]
COG0341	COG1512	secF	secF	SecYEG protein translocase auxillary subunit	ygcG	ygcG	Hypothetical protein ygcG	[TP0411-TP0561 (0.5704539)]
COG0217	COG0739	yeeN	yeeN	conserved hypothetical protein	ygeR	ygeR	Tetratricopeptide repeat transcriptional	[TP0474-TP0864 (0.82349855)]
COG0217	COG0739	yebC	yebC	conserved hypothetical protein	nlpD	nlpD	predicted outer membrane lipoprotein	[TP0474-TP0864 (0.82349855)]
COG0217	COG0739	yebC	yebC	conserved hypothetical protein	yebA	yebA	Hypothetical metalloprotease yebA precursor (EC 3.4.24.-) (ORFU)	[TP0474-TP0864 (0.82349855)]
COG0217	COG0739	yeeN	yeeN	conserved hypothetical protein	nlpD	nlpD	predicted outer membrane lipoprotein	[TP0474-TP0864 (0.82349855)]
COG0217	COG0739	yeeN	yeeN	conserved hypothetical protein	yebA	yebA	Hypothetical metalloprotease yebA precursor (EC 3.4.24.-) (ORFU)	[TP0474-TP0864 (0.82349855)]
COG0217	COG0739	yebC	yebC	conserved hypothetical protein	ygeR	ygeR	Tetratricopeptide repeat transcriptional	[TP0474-TP0864 (0.82349855)]
COG0242	COG0254	def	def	Peptide deformylase (EC 3.5.1.88) (PDF) (Polypeptide deformylase)	rpmE	rpmE	50S ribosomal subunit protein L31	[TP0757-TP0255 (0.6434887)]
COG0242	COG0254	def	def	Peptide deformylase (EC 3.5.1.88) (PDF) (Polypeptide deformylase)	ykgM	rpmE2	50S ribosomal protein L31 type B	[TP0757-TP0255 (0.6434887)]
COG0795	COG1512	yjgQ	yjgQ	conserved inner membrane protein	ygcG	ygcG	Hypothetical protein ygcG	[TP0884-TP0561 (0.6412245)]
COG0795	COG1512	yjgP	yjgP	conserved inner membrane protein	ygcG	ygcG	Hypothetical protein ygcG	[TP0884-TP0561 (0.6412245)]
COG0762	COG1512	yggT	yggT	predicted inner membrane protein	ygcG	ygcG	Hypothetical protein ygcG	[TP0668-TP0561 (0.5550382)]
COG0442	COG1466	proS	proS	Prolyl-tRNA synthetase (EC 6.1.1.15) (Proline--tRNA ligase) (ProRS) (Global RNA synthesis factor)	holA	holA	DNA polymerase III delta subunit (EC 2.7.7.7)	[TP0160-TP0588 (0.66563916)]
COG1176	COG1512	potH	potH	Putrescine transport system permease protein potH	ygcG	ygcG	Hypothetical protein ygcG	[TP0653-TP0561 (0.5550382)]
COG1176	COG1512	ydcU	ydcU	Inner membrane ABC transporter permease protein ydcU	ygcG	ygcG	Hypothetical protein ygcG	[TP0653-TP0561 (0.5550382)]
COG1176	COG1512	potB	potB	Spermidine/putrescine transport system permease protein potB	ygcG	ygcG	Hypothetical protein ygcG	[TP0653-TP0561 (0.5550382)]
COG0847	COG1558	dnaQ	dnaQ	DNA polymerase III epsilon subunit (EC 2.7.7.7)	flgC	flgC	Flagellar basal-body rod protein flgC (Putative proximal rod protein)	[TP0643-TP0397 (0.7022186)]
COG0847	COG1558	rnt	rnt	Ribonuclease T (EC 3.1.13.-) (Exoribonuclease T) (RNase T)	flgC	flgC	Flagellar basal-body rod protein flgC (Putative proximal rod protein)	[TP0643-TP0397 (0.7022186)]
COG0847	COG1558	exoX	exoX	Exodeoxyribonuclease X (EC 3.1.11.-) (Exonuclease X) (Exo X)	flgC	flgC	Flagellar basal-body rod protein flgC (Putative proximal rod protein)	[TP0643-TP0397 (0.7022186)]
COG0305	COG0593	dnaB	dnaB	Replicative DNA helicase (EC 3.6.1.-)	hda	hda	ATPase regulatory factor involved in DnaA	[TP0058-TP0001 (0.9013428)]
COG0305	COG0593	dnaB	dnaB	Replicative DNA helicase (EC 3.6.1.-)	dnaA	dnaA	chromosomal replication initiator protein DnaA,	[TP0058-TP0001 (0.9013428)]
COG0178	COG1197	uvrA	uvrA	UvrABC system protein A (UvrA protein) (Excinuclease ABC subunit A)	mfd	mfd	Transcription-repair coupling factor (EC 3.6.1.-) (TRCF) (ATP- dependent helicase mfd)	[TP0514-TP0344 (0.9414915)]
COG0264	COG0544	tsf	tsf	protein chain elongation factor EF-Ts	tig	tig	peptidyl-prolyl cis/trans isomerase	[TP0605-TP0506 (0.9100214)]
COG1344	COG1352	fliC	fliC	flagellar filament structural protein	cheR	cheR	Chemotaxis protein methyltransferase (EC 2.1.1.80)	[TP0870-TP0630 (0.7476691)]
COG1344	COG1352	flgL	flgL	Flagellar hook-associated protein 3 (HAP3) (Hook-filament junction protein)	cheR	cheR	Chemotaxis protein methyltransferase (EC 2.1.1.80)	[TP0870-TP0630 (0.7476691)]
COG0495	COG1475	leuS	leuS	Leucyl-tRNA synthetase (EC 6.1.1.4) (Leucine--tRNA ligase) (LeuRS)	ynaK	ynaK	conserved hypothetical protein	[TP0586-TP0271 (0.63095015)]
COG0495	COG1475	leuS	leuS	Leucyl-tRNA synthetase (EC 6.1.1.4) (Leucine--tRNA ligase) (LeuRS)	ybdM	ybdM	conserved hypothetical protein	[TP0586-TP0271 (0.63095015)]
COG1512	COG1512	ygcG	ygcG	Hypothetical protein ygcG	ygcG	ygcG	Hypothetical protein ygcG	[TP0561-TP0561 (0.53951585)]
COG0272	COG2080	ligB	yicF	Hypothetical DNA ligase-like protein yicF	xdhC	xdhC	Xanthine dehydrogenase iron-sulfur-binding subunit	[TP0634-TP0080 (0.5753685)]
COG0272	COG2080	ligA	ligA	DNA ligase (EC 6.5.1.2) (Polydeoxyribonucleotide synthase [NAD+])	yagT	yagT	Putative xanthine dehydrogenase yagT iron-sulfur-binding subunit	[TP0634-TP0080 (0.5753685)]
COG0272	COG2080	ligA	ligA	DNA ligase (EC 6.5.1.2) (Polydeoxyribonucleotide synthase [NAD+])	xdhC	xdhC	Xanthine dehydrogenase iron-sulfur-binding subunit	[TP0634-TP0080 (0.5753685)]
COG0272	COG2080	ligB	yicF	Hypothetical DNA ligase-like protein yicF	yagT	yagT	Putative xanthine dehydrogenase yagT iron-sulfur-binding subunit	[TP0634-TP0080 (0.5753685)]
COG0750	COG1512	yaeL	ecfE	Protease ecfE (EC 3.4.24.-)	ygcG	ygcG	Hypothetical protein ygcG	[TP0600-TP0561 (0.5857341)]
COG1352	COG1536	cheR	cheR	Chemotaxis protein methyltransferase (EC 2.1.1.80)	fliG	fliG	flagellar motor switching and energizing	[TP0630-TP0026 (0.7604114)]
COG1344	COG1516	flgL	flgL	Flagellar hook-associated protein 3 (HAP3) (Hook-filament junction protein)	fliS	fliS	flagellar protein potentiates polymerization	[TP0870-TP0943 (0.723277)]
COG1344	COG1516	fliC	fliC	flagellar filament structural protein	fliS	fliS	flagellar protein potentiates polymerization	[TP0870-TP0943 (0.723277)]
COG0099	COG0216	rpsM	rpsM	30S ribosomal subunit protein S13	prfA	prfA	Peptide chain release factor 1 (RF-1)	[TP0210-TP0051 (0.8775348)]
COG0442	COG0552	proS	proS	Prolyl-tRNA synthetase (EC 6.1.1.15) (Proline--tRNA ligase) (ProRS) (Global RNA synthesis factor)	ftsY	ftsY	fused Signal Recognition Particle (SRP)	[TP0160-TP0578 (0.56216276)]
COG0242	COG0319	def	def	Peptide deformylase (EC 3.5.1.88) (PDF) (Polypeptide deformylase)	ybeY	ybeY	conserved hypothetical protein	[TP0757-TP0650 (0.630912)]
COG0178	COG0845	uvrA	uvrA	UvrABC system protein A (UvrA protein) (Excinuclease ABC subunit A)	acrA	acrA	Acriflavine resistance protein A precursor	[TP0514-TP0965 (0.87363523)]
COG0178	COG0845	uvrA	uvrA	UvrABC system protein A (UvrA protein) (Excinuclease ABC subunit A)	mdtA	mdtA	Multidrug resistance protein mdtA precursor (Multidrug transporter mdtA)	[TP0514-TP0965 (0.87363523)]
COG0178	COG0845	uvrA	uvrA	UvrABC system protein A (UvrA protein) (Excinuclease ABC subunit A)	macA	macA	Macrolide-specific efflux protein macA precursor	[TP0514-TP0965 (0.87363523)]
COG0178	COG0845	uvrA	uvrA	UvrABC system protein A (UvrA protein) (Excinuclease ABC subunit A)	yhiI	yhiI	predicted HlyD family secretion protein	[TP0514-TP0965 (0.87363523)]
COG0178	COG0845	uvrA	uvrA	UvrABC system protein A (UvrA protein) (Excinuclease ABC subunit A)	mdtE	mdtE	Multidrug resistance protein mdtE precursor	[TP0514-TP0965 (0.87363523)]
COG0178	COG0845	uvrA	uvrA	UvrABC system protein A (UvrA protein) (Excinuclease ABC subunit A)	cusB	cusB	copper/silver efflux system, membrane fusion	[TP0514-TP0965 (0.87363523)]
COG0178	COG0845	uvrA	uvrA	UvrABC system protein A (UvrA protein) (Excinuclease ABC subunit A)	ybhG	ybhG	UPF0194 membrane protein ybhG precursor	[TP0514-TP0965 (0.87363523)]
COG0178	COG0845	uvrA	uvrA	UvrABC system protein A (UvrA protein) (Excinuclease ABC subunit A)	acrE	b3265	Acriflavine resistance protein E precursor (Protein envC)	[TP0514-TP0965 (0.87363523)]
COG0457	COG0566	nfrA	nfrA	Bacteriophage N4 adsorption protein A precursor	rlmB	rlmB	23S rRNA (guanosine-2'-O-)-methyltransferase rlmB (EC 2.1.1.-) (23S rRNA Gm2251 2'-O-methyltransferase)	[TP0095-TP0054 (0.73981166)]
COG0457	COG0566	nfrA	nfrA	Bacteriophage N4 adsorption protein A precursor	yfiF	yfiF	Hypothetical tRNA/rRNA methyltransferase yfiF (EC 2.1.1.-)	[TP0095-TP0054 (0.73981166)]
COG0457	COG0566	ygeH	ygeH	predictedtranscriptional regulator	yfiF	yfiF	Hypothetical tRNA/rRNA methyltransferase yfiF (EC 2.1.1.-)	[TP0095-TP0054 (0.73981166)]
COG0457	COG0566	ygeG	ygeG	Hypothetical protein ygeG	trmH	trmH	tRNA guanosine-2'-O-methyltransferase (EC 2.1.1.34) (tRNA [Gm18] methyltransferase)	[TP0095-TP0054 (0.73981166)]
COG0457	COG0566	nfrA	nfrA	Bacteriophage N4 adsorption protein A precursor	trmH	trmH	tRNA guanosine-2'-O-methyltransferase (EC 2.1.1.34) (tRNA [Gm18] methyltransferase)	[TP0095-TP0054 (0.73981166)]
COG0457	COG0566	ygeH	ygeH	predictedtranscriptional regulator	trmH	trmH	tRNA guanosine-2'-O-methyltransferase (EC 2.1.1.34) (tRNA [Gm18] methyltransferase)	[TP0095-TP0054 (0.73981166)]
COG0457	COG0566	bcsC	b3530	Cellulose synthase operon protein C	yfiF	yfiF	Hypothetical tRNA/rRNA methyltransferase yfiF (EC 2.1.1.-)	[TP0095-TP0054 (0.73981166)]
COG0457	COG0566	bcsC	b3530	Cellulose synthase operon protein C	rlmB	rlmB	23S rRNA (guanosine-2'-O-)-methyltransferase rlmB (EC 2.1.1.-) (23S rRNA Gm2251 2'-O-methyltransferase)	[TP0095-TP0054 (0.73981166)]
COG0457	COG0566	ygeG	ygeG	Hypothetical protein ygeG	rlmB	rlmB	23S rRNA (guanosine-2'-O-)-methyltransferase rlmB (EC 2.1.1.-) (23S rRNA Gm2251 2'-O-methyltransferase)	[TP0095-TP0054 (0.73981166)]
COG0457	COG0566	bcsC	b3530	Cellulose synthase operon protein C	trmH	trmH	tRNA guanosine-2'-O-methyltransferase (EC 2.1.1.34) (tRNA [Gm18] methyltransferase)	[TP0095-TP0054 (0.73981166)]
COG0457	COG0566	ygeG	ygeG	Hypothetical protein ygeG	yfiF	yfiF	Hypothetical tRNA/rRNA methyltransferase yfiF (EC 2.1.1.-)	[TP0095-TP0054 (0.73981166)]
COG0457	COG0566	ygeH	ygeH	predictedtranscriptional regulator	rlmB	rlmB	23S rRNA (guanosine-2'-O-)-methyltransferase rlmB (EC 2.1.1.-) (23S rRNA Gm2251 2'-O-methyltransferase)	[TP0095-TP0054 (0.73981166)]
COG0465	COG0558	ftsH	hflB	Cell division protein ftsH (EC 3.4.24.-)	pgsA	pgsA	CDP-diacylglycerol--glycerol-3-phosphate 3-phosphatidyltransferase (EC 2.7.8.5) (Phosphatidylglycerophosphate synthase) (PGP synthase)	[TP0765-TP0256 (0.8653493)]
COG0465	COG0558	ftsH	hflB	Cell division protein ftsH (EC 3.4.24.-)	ynjF	ynjF	predicted phosphatidyl transferase, inner	[TP0765-TP0256 (0.8653493)]
COG0465	COG0558	ftsH	hflB	Cell division protein ftsH (EC 3.4.24.-)	ynbA	ynbA	predicted inner membrane protein	[TP0765-TP0256 (0.8653493)]
COG0024	COG0462	map	map	Methionine aminopeptidase (EC 3.4.11.18) (MAP) (Peptidase M)	prsA	prs	Ribose-phosphate pyrophosphokinase (EC 2.7.6.1) (RPPK) (Phosphoribosyl pyrophosphate synthetase) (P-Rib-PP synthetase) (PRPP synthetase)	[TP0842-TP0294 (0.8762697)]
COG0125	COG0361	tmk	tmk	Thymidylate kinase (EC 2.7.4.9) (Thymidine monophosphate kinase) (dTMP kinase) (TMPK)	infA	infA	Translation initiation factor IF-1	[TP0354-TP0097 (0.8382038)]
COG1536	COG1766	fliG	fliG	flagellar motor switching and energizing	fliF	fliF	flagellar basal-body MS-ring and collar protein	[TP0400-TP0399 (0.9198608), TP0026-TP0399 (0.9539454)]
COG0319	COG0787	ybeY	ybeY	conserved hypothetical protein	dadX	dadX	Alanine racemase, catabolic (EC 5.1.1.1)	[TP0650-TP0681 (0.82058704)]
COG0319	COG0787	ybeY	ybeY	conserved hypothetical protein	alr	alr	alanine racemase 1, PLP-binding, biosynthetic	[TP0650-TP0681 (0.82058704)]
COG0215	COG1536	cysS	cysS	Cysteinyl-tRNA synthetase (EC 6.1.1.16) (Cysteine--tRNA ligase) (CysRS)	fliG	fliG	flagellar motor switching and energizing	[TP0091-TP0400 (0.6374247)]
COG0564	COG1418	rluA	rluA	Ribosomal large subunit pseudouridine synthase A (EC 5.4.99.-) (rRNA- uridine isomerase A) (rRNA pseudouridylate synthase A)	yedJ	yedJ	predicted phosphohydrolase	[TP0154-TP1018 (0.7668753)]
COG0564	COG1418	yqcB	truC	tRNA pseudouridine synthase C (EC 5.4.99.-) (tRNA-uridine isomerase C) (tRNA pseudouridylate synthase C)	yedJ	yedJ	predicted phosphohydrolase	[TP0154-TP1018 (0.7668753)]
COG0564	COG1418	rluC	rluC	Ribosomal large subunit pseudouridine synthase C (EC 5.4.99.-) (rRNA- uridine isomerase C) (rRNA pseudouridylate synthase C)	yedJ	yedJ	predicted phosphohydrolase	[TP0154-TP1018 (0.7668753)]
COG0564	COG1418	rluD	rluD	Ribosomal large subunit pseudouridine synthase D (EC 5.4.99.-) (rRNA- uridine isomerase D) (rRNA pseudouridylate synthase D)	yedJ	yedJ	predicted phosphohydrolase	[TP0154-TP1018 (0.7668753)]
COG0849	COG1595	ftsA	ftsA	ATP-binding cell division protein involved in	rpoE	rpoE	RNA polymerase, sigma 24 (sigma E) factor	[TP0389-TP0092 (0.66770643)]
COG0849	COG1595	ftsA	ftsA	ATP-binding cell division protein involved in	fecI	fecI	Probable RNA polymerase sigma factor fecI	[TP0389-TP0092 (0.66770643)]
COG0301	COG1529	thiI	thiI	sulfurtransferase required for thiamine and	xdhD	xdhD	Probable hypoxanthine oxidase xdhD (EC 1.-.-.-)	[TP0559-TP0079 (0.62660724)]
COG0301	COG1529	thiI	thiI	sulfurtransferase required for thiamine and	xdhA	xdhA	Xanthine dehydrogenase molybdenum-binding subunit (EC 1.17.1.4)	[TP0559-TP0079 (0.62660724)]
COG0301	COG1529	thiI	thiI	sulfurtransferase required for thiamine and	yagR	yagR	Putative xanthine dehydrogenase yagR molybdenum-binding subunit (EC 1.17.1.4)	[TP0559-TP0079 (0.62660724)]
COG0739	COG2204	ygeR	ygeR	Tetratricopeptide repeat transcriptional	zraR	zraR	Transcriptional regulatory protein zraR	[TP0706-TP0519 (0.80130965)]
COG0739	COG2204	nlpD	nlpD	predicted outer membrane lipoprotein	atoC	atoC	Acetoacetate metabolism regulatory protein atoC (Ornithine/arginine decarboxylase inhibitor) (Ornithine decarboxylase antizyme)	[TP0706-TP0519 (0.80130965)]
COG0739	COG2204	ygeR	ygeR	Tetratricopeptide repeat transcriptional	atoC	atoC	Acetoacetate metabolism regulatory protein atoC (Ornithine/arginine decarboxylase inhibitor) (Ornithine decarboxylase antizyme)	[TP0706-TP0519 (0.80130965)]
COG0739	COG2204	nlpD	nlpD	predicted outer membrane lipoprotein	glnG	glnG	fused DNA-binding response regulator in	[TP0706-TP0519 (0.80130965)]
COG0739	COG2204	nlpD	nlpD	predicted outer membrane lipoprotein	zraR	zraR	Transcriptional regulatory protein zraR	[TP0706-TP0519 (0.80130965)]
COG0739	COG2204	ygeR	ygeR	Tetratricopeptide repeat transcriptional	yfhA	yfhA	predicted DNA-binding response regulator in	[TP0706-TP0519 (0.80130965)]
COG0739	COG2204	ygeR	ygeR	Tetratricopeptide repeat transcriptional	glnG	glnG	fused DNA-binding response regulator in	[TP0706-TP0519 (0.80130965)]
COG0739	COG2204	yebA	yebA	Hypothetical metalloprotease yebA precursor (EC 3.4.24.-) (ORFU)	yfhA	yfhA	predicted DNA-binding response regulator in	[TP0706-TP0519 (0.80130965)]
COG0739	COG2204	yebA	yebA	Hypothetical metalloprotease yebA precursor (EC 3.4.24.-) (ORFU)	atoC	atoC	Acetoacetate metabolism regulatory protein atoC (Ornithine/arginine decarboxylase inhibitor) (Ornithine decarboxylase antizyme)	[TP0706-TP0519 (0.80130965)]
COG0739	COG2204	yebA	yebA	Hypothetical metalloprotease yebA precursor (EC 3.4.24.-) (ORFU)	glnG	glnG	fused DNA-binding response regulator in	[TP0706-TP0519 (0.80130965)]
COG0739	COG2204	yebA	yebA	Hypothetical metalloprotease yebA precursor (EC 3.4.24.-) (ORFU)	zraR	zraR	Transcriptional regulatory protein zraR	[TP0706-TP0519 (0.80130965)]
COG0739	COG2204	nlpD	nlpD	predicted outer membrane lipoprotein	yfhA	yfhA	predicted DNA-binding response regulator in	[TP0706-TP0519 (0.80130965)]
COG0036	COG2001	alsE	alsE	D-allulose-6-phosphate 3-epimerase (EC 5.1.3.-)	mraZ	mraZ	conserved hypothetical protein	[TP0945-TP0383 (0.685165)]
COG0036	COG2001	sgcE	sgcE	Protein sgcE (EC 5.1.3.-)	mraZ	mraZ	conserved hypothetical protein	[TP0945-TP0383 (0.685165)]
COG0036	COG2001	rpe	rpe	Ribulose-phosphate 3-epimerase (EC 5.1.3.1) (Pentose-5-phosphate 3- epimerase) (PPE) (R5P3E)	mraZ	mraZ	conserved hypothetical protein	[TP0945-TP0383 (0.685165)]
COG0280	COG0457	eutI	eutD	predicted phosphotransacetylase subunit	ygeH	ygeH	predictedtranscriptional regulator	[TP0094-TP0067 (0.5068833)]
COG0280	COG0457	eutI	eutD	predicted phosphotransacetylase subunit	ygeG	ygeG	Hypothetical protein ygeG	[TP0094-TP0067 (0.5068833)]
COG0280	COG0457	eutI	eutD	predicted phosphotransacetylase subunit	bcsC	b3530	Cellulose synthase operon protein C	[TP0094-TP0067 (0.5068833)]
COG0280	COG0457	eutI	eutD	predicted phosphotransacetylase subunit	nfrA	nfrA	Bacteriophage N4 adsorption protein A precursor	[TP0094-TP0067 (0.5068833)]
COG0457	COG0495	ygeH	ygeH	predictedtranscriptional regulator	leuS	leuS	Leucyl-tRNA synthetase (EC 6.1.1.4) (Leucine--tRNA ligase) (LeuRS)	[TP0067-TP0586 (0.714839)]
COG0457	COG0495	nfrA	nfrA	Bacteriophage N4 adsorption protein A precursor	leuS	leuS	Leucyl-tRNA synthetase (EC 6.1.1.4) (Leucine--tRNA ligase) (LeuRS)	[TP0067-TP0586 (0.714839)]
COG0457	COG0495	ygeG	ygeG	Hypothetical protein ygeG	leuS	leuS	Leucyl-tRNA synthetase (EC 6.1.1.4) (Leucine--tRNA ligase) (LeuRS)	[TP0067-TP0586 (0.714839)]
COG0457	COG0495	bcsC	b3530	Cellulose synthase operon protein C	leuS	leuS	Leucyl-tRNA synthetase (EC 6.1.1.4) (Leucine--tRNA ligase) (LeuRS)	[TP0067-TP0586 (0.714839)]
COG0257	COG0472	rpmJ	rpmJ	50S ribosomal subunit protein L36	mraY	mraY	Phospho-N-acetylmuramoyl-pentapeptide-transferase (EC 2.7.8.13) (UDP- MurNAc-pentapeptide phosphotransferase)	[TP0209-TP0345 (0.64932555)]
COG0257	COG0472	rpmJ	rpmJ	50S ribosomal subunit protein L36	rfe	wecA	Undecaprenyl-phosphate alpha-N-acetylglucosaminyl 1-phosphate transferase (EC 2.7.8.-) (UDP-GlcNAc:undecaprenyl-phosphate GlcNAc-1- phosphate transferase)	[TP0209-TP0345 (0.64932555)]
COG0358	COG0457	dnaG	dnaG	DNA primase (EC 2.7.7.-)	bcsC	b3530	Cellulose synthase operon protein C	[TP0492-TP0648 (0.5111708)]
COG0358	COG0457	dnaG	dnaG	DNA primase (EC 2.7.7.-)	nfrA	nfrA	Bacteriophage N4 adsorption protein A precursor	[TP0492-TP0648 (0.5111708)]
COG0358	COG0457	dnaG	dnaG	DNA primase (EC 2.7.7.-)	ygeG	ygeG	Hypothetical protein ygeG	[TP0492-TP0648 (0.5111708)]
COG0358	COG0457	dnaG	dnaG	DNA primase (EC 2.7.7.-)	ygeH	ygeH	predictedtranscriptional regulator	[TP0492-TP0648 (0.5111708)]
COG0301	COG0301	thiI	thiI	sulfurtransferase required for thiamine and	thiI	thiI	sulfurtransferase required for thiamine and	[TP0559-TP0559 (0.6965584)]
COG0687	COG1558	potD	potD	Spermidine/putrescine-binding periplasmic protein precursor (SPBP)	flgC	flgC	Flagellar basal-body rod protein flgC (Putative proximal rod protein)	[TP0655-TP0397 (0.60331625)]
COG0687	COG1558	potF	potF	Putrescine-binding periplasmic protein precursor	flgC	flgC	Flagellar basal-body rod protein flgC (Putative proximal rod protein)	[TP0655-TP0397 (0.60331625)]
COG0687	COG1558	ydcS	ydcS	Putative ABC transporter periplasmic-binding protein ydcS precursor	flgC	flgC	Flagellar basal-body rod protein flgC (Putative proximal rod protein)	[TP0655-TP0397 (0.60331625)]
COG0795	COG1792	yjgQ	yjgQ	conserved inner membrane protein	mreC	mreC	cell wall structural complex MreBCD	[TP0884-TP0498 (0.8374102)]
COG0795	COG1792	yjgP	yjgP	conserved inner membrane protein	mreC	mreC	cell wall structural complex MreBCD	[TP0884-TP0498 (0.8374102)]
COG1317	COG1536	fliH	fliH	Flagellar assembly protein fliH	fliG	fliG	flagellar motor switching and energizing	[TP0401-TP0026 (0.96139234)]
COG1214	COG1516	yeaZ	yeaZ	M22 peptidase homolog yeaZ	fliS	fliS	flagellar protein potentiates polymerization	[TP0876-TP0943 (0.57131183)]
COG0608	COG1234	recJ	recJ	Single-stranded-DNA-specific exonuclease recJ (EC 3.1.-.-)	elaC	rnz	Ribonuclease Z (EC 3.1.26.11) (RNase Z) (tRNase Z) (tRNA 3 endonuclease)	[TP0704-TP0819 (0.5844061)]
COG0024	COG0125	map	map	Methionine aminopeptidase (EC 3.4.11.18) (MAP) (Peptidase M)	tmk	tmk	Thymidylate kinase (EC 2.7.4.9) (Thymidine monophosphate kinase) (dTMP kinase) (TMPK)	[TP0842-TP0354 (0.8096375)]
COG1077	COG1426	mreB	mreB	cell wall structural complex MreBCD, actin-like	yfgA	yfgA	Putative HTH-type transcriptional regulator yfgA	[TP0497-TP0334 (0.739115)]
COG0257	COG0779	rpmJ	rpmJ	50S ribosomal subunit protein L36	yhbC	yhbC	conserved hypothetical protein	[TP0209-TP0893 (0.7461857)]
COG1291	COG1291	motA	motA	Chemotaxis protein motA (Motility protein A)	motA	motA	Chemotaxis protein motA (Motility protein A)	[TP0725-TP0725 (0.8044664)]
COG0275	COG1815	mraW	mraW	S-adenosyl-dependent methyltransferase activity	flgB	flgB	Flagellar basal-body rod protein flgB (Putative proximal rod protein)	[TP0384-TP0396 (0.81050646)]
COG1536	COG1536	fliG	fliG	flagellar motor switching and energizing	fliG	fliG	flagellar motor switching and energizing	[TP0026-TP0400 (0.5928469)]
COG0457	COG0845	bcsC	b3530	Cellulose synthase operon protein C	cusB	cusB	copper/silver efflux system, membrane fusion	[TP0648-TP0965 (0.54118866)]
COG0457	COG0845	ygeH	ygeH	predictedtranscriptional regulator	acrA	acrA	Acriflavine resistance protein A precursor	[TP0648-TP0965 (0.54118866)]
COG0457	COG0845	ygeH	ygeH	predictedtranscriptional regulator	mdtA	mdtA	Multidrug resistance protein mdtA precursor (Multidrug transporter mdtA)	[TP0648-TP0965 (0.54118866)]
COG0457	COG0845	nfrA	nfrA	Bacteriophage N4 adsorption protein A precursor	mdtE	mdtE	Multidrug resistance protein mdtE precursor	[TP0648-TP0965 (0.54118866)]
COG0457	COG0845	ygeH	ygeH	predictedtranscriptional regulator	acrE	b3265	Acriflavine resistance protein E precursor (Protein envC)	[TP0648-TP0965 (0.54118866)]
COG0457	COG0845	ygeG	ygeG	Hypothetical protein ygeG	mdtA	mdtA	Multidrug resistance protein mdtA precursor (Multidrug transporter mdtA)	[TP0648-TP0965 (0.54118866)]
COG0457	COG0845	ygeH	ygeH	predictedtranscriptional regulator	macA	macA	Macrolide-specific efflux protein macA precursor	[TP0648-TP0965 (0.54118866)]
COG0457	COG0845	nfrA	nfrA	Bacteriophage N4 adsorption protein A precursor	acrA	acrA	Acriflavine resistance protein A precursor	[TP0648-TP0965 (0.54118866)]
COG0457	COG0845	bcsC	b3530	Cellulose synthase operon protein C	acrA	acrA	Acriflavine resistance protein A precursor	[TP0648-TP0965 (0.54118866)]
COG0457	COG0845	nfrA	nfrA	Bacteriophage N4 adsorption protein A precursor	acrE	b3265	Acriflavine resistance protein E precursor (Protein envC)	[TP0648-TP0965 (0.54118866)]
COG0457	COG0845	bcsC	b3530	Cellulose synthase operon protein C	acrE	b3265	Acriflavine resistance protein E precursor (Protein envC)	[TP0648-TP0965 (0.54118866)]
COG0457	COG0845	ygeH	ygeH	predictedtranscriptional regulator	yhiI	yhiI	predicted HlyD family secretion protein	[TP0648-TP0965 (0.54118866)]
COG0457	COG0845	nfrA	nfrA	Bacteriophage N4 adsorption protein A precursor	macA	macA	Macrolide-specific efflux protein macA precursor	[TP0648-TP0965 (0.54118866)]
COG0457	COG0845	nfrA	nfrA	Bacteriophage N4 adsorption protein A precursor	ybhG	ybhG	UPF0194 membrane protein ybhG precursor	[TP0648-TP0965 (0.54118866)]
COG0457	COG0845	bcsC	b3530	Cellulose synthase operon protein C	mdtE	mdtE	Multidrug resistance protein mdtE precursor	[TP0648-TP0965 (0.54118866)]
COG0457	COG0845	bcsC	b3530	Cellulose synthase operon protein C	yhiI	yhiI	predicted HlyD family secretion protein	[TP0648-TP0965 (0.54118866)]
COG0457	COG0845	bcsC	b3530	Cellulose synthase operon protein C	ybhG	ybhG	UPF0194 membrane protein ybhG precursor	[TP0648-TP0965 (0.54118866)]
COG0457	COG0845	ygeG	ygeG	Hypothetical protein ygeG	acrE	b3265	Acriflavine resistance protein E precursor (Protein envC)	[TP0648-TP0965 (0.54118866)]
COG0457	COG0845	ygeG	ygeG	Hypothetical protein ygeG	mdtE	mdtE	Multidrug resistance protein mdtE precursor	[TP0648-TP0965 (0.54118866)]
COG0457	COG0845	ygeG	ygeG	Hypothetical protein ygeG	macA	macA	Macrolide-specific efflux protein macA precursor	[TP0648-TP0965 (0.54118866)]
COG0457	COG0845	nfrA	nfrA	Bacteriophage N4 adsorption protein A precursor	yhiI	yhiI	predicted HlyD family secretion protein	[TP0648-TP0965 (0.54118866)]
COG0457	COG0845	ygeG	ygeG	Hypothetical protein ygeG	yhiI	yhiI	predicted HlyD family secretion protein	[TP0648-TP0965 (0.54118866)]
COG0457	COG0845	ygeG	ygeG	Hypothetical protein ygeG	acrA	acrA	Acriflavine resistance protein A precursor	[TP0648-TP0965 (0.54118866)]
COG0457	COG0845	ygeH	ygeH	predictedtranscriptional regulator	cusB	cusB	copper/silver efflux system, membrane fusion	[TP0648-TP0965 (0.54118866)]
COG0457	COG0845	ygeH	ygeH	predictedtranscriptional regulator	ybhG	ybhG	UPF0194 membrane protein ybhG precursor	[TP0648-TP0965 (0.54118866)]
COG0457	COG0845	ygeG	ygeG	Hypothetical protein ygeG	ybhG	ybhG	UPF0194 membrane protein ybhG precursor	[TP0648-TP0965 (0.54118866)]
COG0457	COG0845	bcsC	b3530	Cellulose synthase operon protein C	mdtA	mdtA	Multidrug resistance protein mdtA precursor (Multidrug transporter mdtA)	[TP0648-TP0965 (0.54118866)]
COG0457	COG0845	ygeG	ygeG	Hypothetical protein ygeG	cusB	cusB	copper/silver efflux system, membrane fusion	[TP0648-TP0965 (0.54118866)]
COG0457	COG0845	nfrA	nfrA	Bacteriophage N4 adsorption protein A precursor	cusB	cusB	copper/silver efflux system, membrane fusion	[TP0648-TP0965 (0.54118866)]
COG0457	COG0845	nfrA	nfrA	Bacteriophage N4 adsorption protein A precursor	mdtA	mdtA	Multidrug resistance protein mdtA precursor (Multidrug transporter mdtA)	[TP0648-TP0965 (0.54118866)]
COG0457	COG0845	ygeH	ygeH	predictedtranscriptional regulator	mdtE	mdtE	Multidrug resistance protein mdtE precursor	[TP0648-TP0965 (0.54118866)]
COG0457	COG0845	bcsC	b3530	Cellulose synthase operon protein C	macA	macA	Macrolide-specific efflux protein macA precursor	[TP0648-TP0965 (0.54118866)]
COG1815	COG3015	flgB	flgB	Flagellar basal-body rod protein flgB (Putative proximal rod protein)	nlpE	cutF	Copper homeostasis protein cutF precursor (Lipoprotein nlpE)	[TP0396-TP0435 (0.51549006)]
COG0419	COG1512	sbcC	sbcC	exonuclease, dsDNA, ATP-dependent	ygcG	ygcG	Hypothetical protein ygcG	[TP0627-TP0561 (0.5704539)]
COG1749	COG1843	flgE	flgE	Flagellar hook protein flgE	flgD	flgD	Basal-body rod modification protein flgD	[TP0727-TP0728 (0.8651164)]
COG0782	COG1057	greA	greA	Transcription elongation factor greA (Transcript cleavage factor greA)	nadD	nadD	Nicotinate-nucleotide adenylyltransferase (EC 2.7.7.18) (Deamido- NAD(+) pyrophosphorylase) (Deamido-NAD(+) diphosphorylase) (Nicotinate mononucleotide adenylyltransferase) (NaMN adenylyltransferase)	[TP0019-TP0741 (0.75909394)]
COG0782	COG1057	greB	greB	Transcription elongation factor greB (Transcript cleavage factor greB)	nadD	nadD	Nicotinate-nucleotide adenylyltransferase (EC 2.7.7.18) (Deamido- NAD(+) pyrophosphorylase) (Deamido-NAD(+) diphosphorylase) (Nicotinate mononucleotide adenylyltransferase) (NaMN adenylyltransferase)	[TP0019-TP0741 (0.75909394)]
COG0782	COG1057	rnk	rnk	Regulator of nucleoside diphosphate kinase	nadD	nadD	Nicotinate-nucleotide adenylyltransferase (EC 2.7.7.18) (Deamido- NAD(+) pyrophosphorylase) (Deamido-NAD(+) diphosphorylase) (Nicotinate mononucleotide adenylyltransferase) (NaMN adenylyltransferase)	[TP0019-TP0741 (0.75909394)]
COG1516	COG1516	fliS	fliS	flagellar protein potentiates polymerization	fliS	fliS	flagellar protein potentiates polymerization	[TP0943-TP0943 (0.5311184)]
COG0817	COG1516	ruvC	ruvC	Crossover junction endodeoxyribonuclease ruvC (EC 3.1.22.4) (Holliday junction nuclease ruvC) (Holliday junction resolvase ruvC)	fliS	fliS	flagellar protein potentiates polymerization	[TP0517-TP0943 (0.5294325)]
COG1512	COG2215	ygcG	ygcG	Hypothetical protein ygcG	yohM	rcnA	membrane protein conferring nickel and cobalt	[TP0561-TP0558 (0.53951585)]
COG1109	COG1157	glmM	glmM	Phosphoglucosamine mutase (EC 5.4.2.10)	fliI	fliI	Flagellum-specific ATP synthase (EC 3.6.3.14)	[TP0413-TP0402 (0.78400123)]
COG1109	COG1157	cpsG	manB	Phosphomannomutase (EC 5.4.2.8) (PMM)	fliI	fliI	Flagellum-specific ATP synthase (EC 3.6.3.14)	[TP0413-TP0402 (0.78400123)]
COG0090	COG1643	rplB	rplB	50S ribosomal subunit protein L2	hrpA	hrpA	ATP-dependent RNA helicase hrpA (EC 3.6.1.-)	[TP0192-TP0526 (0.71912634)]
COG0090	COG1643	rplB	rplB	50S ribosomal subunit protein L2	hrpB	hrpB	ATP-dependent RNA helicase hrpB (EC 3.6.1.-)	[TP0192-TP0526 (0.71912634)]
COG0217	COG1235	yeeN	yeeN	conserved hypothetical protein	phnP	phnP	carbon-phosphorus lyase complex accessory	[TP0474-TP0489 (0.71912634)]
COG0217	COG1235	yebC	yebC	conserved hypothetical protein	phnP	phnP	carbon-phosphorus lyase complex accessory	[TP0474-TP0489 (0.71912634)]
COG0267	COG2215	rpmG	rpmG	50S ribosomal subunit protein L33	yohM	rcnA	membrane protein conferring nickel and cobalt	[TP0234-TP0558 (0.7885255)]
COG0012	COG0188	ychF	engD	GTP-dependent nucleic acid-binding protein engD	parC	parC	DNA topoisomerase 4 subunit A (EC 5.99.1.-) (Topoisomerase IV subunit A)	[TP0124-TP0005 (0.7149395)]
COG0012	COG0188	ychF	engD	GTP-dependent nucleic acid-binding protein engD	gyrA	gyrA	DNA gyrase (type II topoisomerase), subunit A	[TP0124-TP0005 (0.7149395)]
COG1057	COG3015	nadD	nadD	Nicotinate-nucleotide adenylyltransferase (EC 2.7.7.18) (Deamido- NAD(+) pyrophosphorylase) (Deamido-NAD(+) diphosphorylase) (Nicotinate mononucleotide adenylyltransferase) (NaMN adenylyltransferase)	nlpE	cutF	Copper homeostasis protein cutF precursor (Lipoprotein nlpE)	[TP0741-TP0435 (0.5622841)]
COG0324	COG1558	miaA	miaA	tRNA delta(2)-isopentenylpyrophosphate transferase (EC 2.5.1.8) (IPP transferase) (Isopentenyl-diphosphate:tRNA isopentenyltransferase) (IPTase) (IPPT)	flgC	flgC	Flagellar basal-body rod protein flgC (Putative proximal rod protein)	[TP0637-TP0397 (0.66148543)]
COG0530	COG0621	yrbG	yrbG	predicted calcium/sodium:proton antiporter	miaB	yleA	isopentenyl-adenosine A37 tRNA methylthiolase	[TP1034-TP0269 (0.7081234)]
COG0530	COG0621	yrbG	yrbG	predicted calcium/sodium:proton antiporter	yliG	yliG	predicted SAM-dependent methyltransferase	[TP1034-TP0269 (0.7081234)]
COG0457	COG1643	bcsC	b3530	Cellulose synthase operon protein C	hrpB	hrpB	ATP-dependent RNA helicase hrpB (EC 3.6.1.-)	[TP0067-TP0526 (0.80406195)]
COG0457	COG1643	nfrA	nfrA	Bacteriophage N4 adsorption protein A precursor	hrpA	hrpA	ATP-dependent RNA helicase hrpA (EC 3.6.1.-)	[TP0067-TP0526 (0.80406195)]
COG0457	COG1643	ygeG	ygeG	Hypothetical protein ygeG	hrpB	hrpB	ATP-dependent RNA helicase hrpB (EC 3.6.1.-)	[TP0067-TP0526 (0.80406195)]
COG0457	COG1643	ygeH	ygeH	predictedtranscriptional regulator	hrpA	hrpA	ATP-dependent RNA helicase hrpA (EC 3.6.1.-)	[TP0067-TP0526 (0.80406195)]
COG0457	COG1643	ygeG	ygeG	Hypothetical protein ygeG	hrpA	hrpA	ATP-dependent RNA helicase hrpA (EC 3.6.1.-)	[TP0067-TP0526 (0.80406195)]
COG0457	COG1643	bcsC	b3530	Cellulose synthase operon protein C	hrpA	hrpA	ATP-dependent RNA helicase hrpA (EC 3.6.1.-)	[TP0067-TP0526 (0.80406195)]
COG0457	COG1643	ygeH	ygeH	predictedtranscriptional regulator	hrpB	hrpB	ATP-dependent RNA helicase hrpB (EC 3.6.1.-)	[TP0067-TP0526 (0.80406195)]
COG0457	COG1643	nfrA	nfrA	Bacteriophage N4 adsorption protein A precursor	hrpB	hrpB	ATP-dependent RNA helicase hrpB (EC 3.6.1.-)	[TP0067-TP0526 (0.80406195)]
COG0840	COG1157	tar	tar	Methyl-accepting chemotaxis protein II (MCP-II) (Aspartate chemoreceptor protein)	fliI	fliI	Flagellum-specific ATP synthase (EC 3.6.3.14)	[TP0640-TP0402 (0.9180537)]
COG0840	COG1157	aer	aer	fused signal transducer for aerotaxis sensory	fliI	fliI	Flagellum-specific ATP synthase (EC 3.6.3.14)	[TP0640-TP0402 (0.9180537)]
COG0840	COG1157	trg	trg	Methyl-accepting chemotaxis protein III (MCP-III) (Ribose and galactose chemoreceptor protein)	fliI	fliI	Flagellum-specific ATP synthase (EC 3.6.3.14)	[TP0640-TP0402 (0.9180537)]
COG0840	COG1157	tsr	tsr	Methyl-accepting chemotaxis protein I (MCP-I) (Serine chemoreceptor protein)	fliI	fliI	Flagellum-specific ATP synthase (EC 3.6.3.14)	[TP0640-TP0402 (0.9180537)]
COG0840	COG1157	tap	tap	Methyl-accepting chemotaxis protein IV (MCP-IV) (Dipeptide chemoreceptor protein)	fliI	fliI	Flagellum-specific ATP synthase (EC 3.6.3.14)	[TP0640-TP0402 (0.9180537)]
COG0462	COG0492	prsA	prs	Ribose-phosphate pyrophosphokinase (EC 2.7.6.1) (RPPK) (Phosphoribosyl pyrophosphate synthetase) (P-Rib-PP synthetase) (PRPP synthetase)	trxB	trxB	Thioredoxin reductase (EC 1.8.1.9) (TRXR)	[TP0294-TP0814 (0.8323514)]
COG0124	COG0254	hisS	hisS	Histidyl-tRNA synthetase (EC 6.1.1.21) (Histidine--tRNA ligase) (HisRS)	rpmE	rpmE	50S ribosomal subunit protein L31	[TP0641-TP0255 (0.65973145)]
COG0124	COG0254	hisS	hisS	Histidyl-tRNA synthetase (EC 6.1.1.21) (Histidine--tRNA ligase) (HisRS)	ykgM	rpmE2	50S ribosomal protein L31 type B	[TP0641-TP0255 (0.65973145)]
COG0178	COG0272	uvrA	uvrA	UvrABC system protein A (UvrA protein) (Excinuclease ABC subunit A)	ligB	yicF	Hypothetical DNA ligase-like protein yicF	[TP0514-TP0634 (0.7537598)]
COG0178	COG0272	uvrA	uvrA	UvrABC system protein A (UvrA protein) (Excinuclease ABC subunit A)	ligA	ligA	DNA ligase (EC 6.5.1.2) (Polydeoxyribonucleotide synthase [NAD+])	[TP0514-TP0634 (0.7537598)]
COG1512	COG1684	ygcG	ygcG	Hypothetical protein ygcG	fliR	fliR	Flagellar biosynthetic protein fliR	[TP0561-TP0716 (0.6360963)]
COG0257	COG2204	rpmJ	rpmJ	50S ribosomal subunit protein L36	yfhA	yfhA	predicted DNA-binding response regulator in	[TP0209-TP0519 (0.6010877)]
COG0257	COG2204	rpmJ	rpmJ	50S ribosomal subunit protein L36	glnG	glnG	fused DNA-binding response regulator in	[TP0209-TP0519 (0.6010877)]
COG0257	COG2204	rpmJ	rpmJ	50S ribosomal subunit protein L36	zraR	zraR	Transcriptional regulatory protein zraR	[TP0209-TP0519 (0.6010877)]
COG0257	COG2204	rpmJ	rpmJ	50S ribosomal subunit protein L36	atoC	atoC	Acetoacetate metabolism regulatory protein atoC (Ornithine/arginine decarboxylase inhibitor) (Ornithine decarboxylase antizyme)	[TP0209-TP0519 (0.6010877)]
COG0495	COG1558	leuS	leuS	Leucyl-tRNA synthetase (EC 6.1.1.4) (Leucine--tRNA ligase) (LeuRS)	flgC	flgC	Flagellar basal-body rod protein flgC (Putative proximal rod protein)	[TP0586-TP0397 (0.60331625)]
COG1135	COG1466	metN	metN	D-methionine transport ATP-binding protein metN	holA	holA	DNA polymerase III delta subunit (EC 2.7.7.7)	[TP0120-TP0588 (0.7896185)]
COG1292	COG1512	caiT	caiT	L-carnitine/gamma-butyrobetaine antiporter	ygcG	ygcG	Hypothetical protein ygcG	[TP0106-TP0561 (0.5550382)]
COG1292	COG1512	yeaV	yeaV	Probable transport protein yeaV	ygcG	ygcG	Hypothetical protein ygcG	[TP0106-TP0561 (0.5550382)]
COG1292	COG1512	betT	betT	High-affinity choline transport protein	ygcG	ygcG	Hypothetical protein ygcG	[TP0106-TP0561 (0.5550382)]
COG0608	COG1159	recJ	recJ	Single-stranded-DNA-specific exonuclease recJ (EC 3.1.-.-)	era	era	membrane-associated, 16S rRNA-binding GTPase	[TP0704-TP0541 (0.7586372)]
COG0242	COG0263	def	def	Peptide deformylase (EC 3.5.1.88) (PDF) (Polypeptide deformylase)	proB	proB	Glutamate 5-kinase (EC 2.7.2.11) (Gamma-glutamyl kinase) (GK)	[TP0757-TP0351 (0.5771584)]
COG0566	COG1589	trmH	trmH	tRNA guanosine-2'-O-methyltransferase (EC 2.1.1.34) (tRNA [Gm18] methyltransferase)	ftsQ	ftsQ	membrane anchored protein involved in growth of	[TP0109-TP0388 (0.8512026)]
COG0566	COG1589	yfiF	yfiF	Hypothetical tRNA/rRNA methyltransferase yfiF (EC 2.1.1.-)	ftsQ	ftsQ	membrane anchored protein involved in growth of	[TP0109-TP0388 (0.8512026)]
COG0566	COG1589	rlmB	rlmB	23S rRNA (guanosine-2'-O-)-methyltransferase rlmB (EC 2.1.1.-) (23S rRNA Gm2251 2'-O-methyltransferase)	ftsQ	ftsQ	membrane anchored protein involved in growth of	[TP0109-TP0388 (0.8512026)]
COG0739	COG4786	yebA	yebA	Hypothetical metalloprotease yebA precursor (EC 3.4.24.-) (ORFU)	flgG	flgG	Flagellar basal-body rod protein flgG (Distal rod protein)	[TP0782-TP0961 (0.69582695)]
COG0739	COG4786	ygeR	ygeR	Tetratricopeptide repeat transcriptional	flgG	flgG	Flagellar basal-body rod protein flgG (Distal rod protein)	[TP0782-TP0961 (0.69582695)]
COG0739	COG4786	nlpD	nlpD	predicted outer membrane lipoprotein	flgG	flgG	Flagellar basal-body rod protein flgG (Distal rod protein)	[TP0782-TP0961 (0.69582695)]
COG0124	COG0546	hisS	hisS	Histidyl-tRNA synthetase (EC 6.1.1.21) (Histidine--tRNA ligase) (HisRS)	gph	gph	Phosphoglycolate phosphatase (EC 3.1.3.18) (PGPase) (PGP)	[TP0641-TP0554 (0.5196431)]
COG0495	COG2882	leuS	leuS	Leucyl-tRNA synthetase (EC 6.1.1.4) (Leucine--tRNA ligase) (LeuRS)	fliJ	fliJ	Flagellar fliJ protein	[TP0586-TP0403 (0.64541596)]
COG0457	COG1234	nfrA	nfrA	Bacteriophage N4 adsorption protein A precursor	elaC	rnz	Ribonuclease Z (EC 3.1.26.11) (RNase Z) (tRNase Z) (tRNA 3 endonuclease)	[TP0095-TP0819 (0.5178716)]
COG0457	COG1234	ygeG	ygeG	Hypothetical protein ygeG	elaC	rnz	Ribonuclease Z (EC 3.1.26.11) (RNase Z) (tRNase Z) (tRNA 3 endonuclease)	[TP0095-TP0819 (0.5178716)]
COG0457	COG1234	bcsC	b3530	Cellulose synthase operon protein C	elaC	rnz	Ribonuclease Z (EC 3.1.26.11) (RNase Z) (tRNase Z) (tRNA 3 endonuclease)	[TP0095-TP0819 (0.5178716)]
COG0457	COG1234	ygeH	ygeH	predictedtranscriptional regulator	elaC	rnz	Ribonuclease Z (EC 3.1.26.11) (RNase Z) (tRNase Z) (tRNA 3 endonuclease)	[TP0095-TP0819 (0.5178716)]
COG0257	COG0773	rpmJ	rpmJ	50S ribosomal subunit protein L36	murC	murC	UDP-N-acetylmuramate--L-alanine ligase (EC 6.3.2.8) (UDP-N- acetylmuramoyl-L-alanine synthetase)	[TP0209-TP0341 (0.6926446)]
COG0257	COG0773	rpmJ	rpmJ	50S ribosomal subunit protein L36	mpl	mpl	UDP-N-acetylmuramate:L-alanyl-gamma-D-glutamyl-meso-diaminopimelate ligase (EC 6.3.2.-) (Murein peptide ligase)	[TP0209-TP0341 (0.6926446)]
COG0457	COG2204	bcsC	b3530	Cellulose synthase operon protein C	glnG	glnG	fused DNA-binding response regulator in	[TP0067-TP0519 (0.7741208)]
COG0457	COG2204	ygeH	ygeH	predictedtranscriptional regulator	zraR	zraR	Transcriptional regulatory protein zraR	[TP0067-TP0519 (0.7741208)]
COG0457	COG2204	nfrA	nfrA	Bacteriophage N4 adsorption protein A precursor	atoC	atoC	Acetoacetate metabolism regulatory protein atoC (Ornithine/arginine decarboxylase inhibitor) (Ornithine decarboxylase antizyme)	[TP0067-TP0519 (0.7741208)]
COG0457	COG2204	nfrA	nfrA	Bacteriophage N4 adsorption protein A precursor	glnG	glnG	fused DNA-binding response regulator in	[TP0067-TP0519 (0.7741208)]
COG0457	COG2204	ygeH	ygeH	predictedtranscriptional regulator	yfhA	yfhA	predicted DNA-binding response regulator in	[TP0067-TP0519 (0.7741208)]
COG0457	COG2204	ygeG	ygeG	Hypothetical protein ygeG	yfhA	yfhA	predicted DNA-binding response regulator in	[TP0067-TP0519 (0.7741208)]
COG0457	COG2204	ygeG	ygeG	Hypothetical protein ygeG	zraR	zraR	Transcriptional regulatory protein zraR	[TP0067-TP0519 (0.7741208)]
COG0457	COG2204	ygeG	ygeG	Hypothetical protein ygeG	glnG	glnG	fused DNA-binding response regulator in	[TP0067-TP0519 (0.7741208)]
COG0457	COG2204	nfrA	nfrA	Bacteriophage N4 adsorption protein A precursor	zraR	zraR	Transcriptional regulatory protein zraR	[TP0067-TP0519 (0.7741208)]
COG0457	COG2204	ygeH	ygeH	predictedtranscriptional regulator	atoC	atoC	Acetoacetate metabolism regulatory protein atoC (Ornithine/arginine decarboxylase inhibitor) (Ornithine decarboxylase antizyme)	[TP0067-TP0519 (0.7741208)]
COG0457	COG2204	bcsC	b3530	Cellulose synthase operon protein C	yfhA	yfhA	predicted DNA-binding response regulator in	[TP0067-TP0519 (0.7741208)]
COG0457	COG2204	ygeH	ygeH	predictedtranscriptional regulator	glnG	glnG	fused DNA-binding response regulator in	[TP0067-TP0519 (0.7741208)]
COG0457	COG2204	bcsC	b3530	Cellulose synthase operon protein C	atoC	atoC	Acetoacetate metabolism regulatory protein atoC (Ornithine/arginine decarboxylase inhibitor) (Ornithine decarboxylase antizyme)	[TP0067-TP0519 (0.7741208)]
COG0457	COG2204	nfrA	nfrA	Bacteriophage N4 adsorption protein A precursor	yfhA	yfhA	predicted DNA-binding response regulator in	[TP0067-TP0519 (0.7741208)]
COG0457	COG2204	bcsC	b3530	Cellulose synthase operon protein C	zraR	zraR	Transcriptional regulatory protein zraR	[TP0067-TP0519 (0.7741208)]
COG0457	COG2204	ygeG	ygeG	Hypothetical protein ygeG	atoC	atoC	Acetoacetate metabolism regulatory protein atoC (Ornithine/arginine decarboxylase inhibitor) (Ornithine decarboxylase antizyme)	[TP0067-TP0519 (0.7741208)]
COG0272	COG1879	ligA	ligA	DNA ligase (EC 6.5.1.2) (Polydeoxyribonucleotide synthase [NAD+])	lsrB	yneA	Hypothetical protein yneA precursor	[TP0634-TP0684 (0.56216276)]
COG0272	COG1879	ligB	yicF	Hypothetical DNA ligase-like protein yicF	torT	torT	periplasmic sensory protein associated with the	[TP0634-TP0684 (0.56216276)]
COG0272	COG1879	ligB	yicF	Hypothetical DNA ligase-like protein yicF	ytfQ	ytfQ	ABC transporter periplasmic-binding protein ytfQ precursor	[TP0634-TP0684 (0.56216276)]
COG0272	COG1879	ligB	yicF	Hypothetical DNA ligase-like protein yicF	yphF	yphF	ABC transporter periplasmic-binding protein yphF precursor	[TP0634-TP0684 (0.56216276)]
COG0272	COG1879	ligA	ligA	DNA ligase (EC 6.5.1.2) (Polydeoxyribonucleotide synthase [NAD+])	mglB	mglB	D-galactose-binding periplasmic protein precursor (GBP) (D-galactose/ D-glucose-binding protein) (GGBP)	[TP0634-TP0684 (0.56216276)]
COG0272	COG1879	ligA	ligA	DNA ligase (EC 6.5.1.2) (Polydeoxyribonucleotide synthase [NAD+])	araF	araF	L-arabinose-binding periplasmic protein precursor (EC 3.6.3.17) (ABP)	[TP0634-TP0684 (0.56216276)]
COG0272	COG1879	ligA	ligA	DNA ligase (EC 6.5.1.2) (Polydeoxyribonucleotide synthase [NAD+])	yphF	yphF	ABC transporter periplasmic-binding protein yphF precursor	[TP0634-TP0684 (0.56216276)]
COG0272	COG1879	ligA	ligA	DNA ligase (EC 6.5.1.2) (Polydeoxyribonucleotide synthase [NAD+])	ytfQ	ytfQ	ABC transporter periplasmic-binding protein ytfQ precursor	[TP0634-TP0684 (0.56216276)]
COG0272	COG1879	ligB	yicF	Hypothetical DNA ligase-like protein yicF	mglB	mglB	D-galactose-binding periplasmic protein precursor (GBP) (D-galactose/ D-glucose-binding protein) (GGBP)	[TP0634-TP0684 (0.56216276)]
COG0272	COG1879	ligA	ligA	DNA ligase (EC 6.5.1.2) (Polydeoxyribonucleotide synthase [NAD+])	alsB	b4088	D-allose-binding periplasmic protein precursor (EC 3.6.3.17) (ALBP)	[TP0634-TP0684 (0.56216276)]
COG0272	COG1879	ligA	ligA	DNA ligase (EC 6.5.1.2) (Polydeoxyribonucleotide synthase [NAD+])	rbsB	rbsB	D-ribose-binding periplasmic protein precursor (EC 3.6.3.17)	[TP0634-TP0684 (0.56216276)]
COG0272	COG1879	ligA	ligA	DNA ligase (EC 6.5.1.2) (Polydeoxyribonucleotide synthase [NAD+])	torT	torT	periplasmic sensory protein associated with the	[TP0634-TP0684 (0.56216276)]
COG0272	COG1879	ligB	yicF	Hypothetical DNA ligase-like protein yicF	araF	araF	L-arabinose-binding periplasmic protein precursor (EC 3.6.3.17) (ABP)	[TP0634-TP0684 (0.56216276)]
COG0272	COG1879	ligB	yicF	Hypothetical DNA ligase-like protein yicF	lsrB	yneA	Hypothetical protein yneA precursor	[TP0634-TP0684 (0.56216276)]
COG0272	COG1879	ligB	yicF	Hypothetical DNA ligase-like protein yicF	rbsB	rbsB	D-ribose-binding periplasmic protein precursor (EC 3.6.3.17)	[TP0634-TP0684 (0.56216276)]
COG0272	COG1879	ligB	yicF	Hypothetical DNA ligase-like protein yicF	alsB	b4088	D-allose-binding periplasmic protein precursor (EC 3.6.3.17) (ALBP)	[TP0634-TP0684 (0.56216276)]
COG0234	COG4211	groS	groS	10 kDa chaperonin (Protein Cpn10) (groES protein)	mglC	mglC	Galactoside transport system permease protein mglC	[TP1013-TP0686 (0.748641)]
COG0257	COG0681	rpmJ	rpmJ	50S ribosomal subunit protein L36	lepB	lepB	Signal peptidase I (EC 3.4.21.89) (SPase I) (Leader peptidase I)	[TP0209-TP0926 (0.69083804)]
COG0526	COG1843	dsbA	dsbA	Thiol:disulfide interchange protein dsbA precursor	flgD	flgD	Basal-body rod modification protein flgD	[TP0100-TP0728 (0.58155864)]
COG0526	COG1843	trxC	trxC	Thioredoxin 2 (EC 1.8.1.8) (Protein-disulfide reductase) (Disulfide reductase) (Trx2)	flgD	flgD	Basal-body rod modification protein flgD	[TP0100-TP0728 (0.58155864)]
COG0526	COG1843	ccmG	dsbE	Thiol:disulfide interchange protein dsbE (Cytochrome c biogenesis protein ccmG)	flgD	flgD	Basal-body rod modification protein flgD	[TP0100-TP0728 (0.58155864)]
COG0526	COG1843	trxA	trxA	Thioredoxin 1 (TRX1) (TRX)	flgD	flgD	Basal-body rod modification protein flgD	[TP0100-TP0728 (0.58155864)]
COG0768	COG1344	mrdA	mrdA	transpeptidase involved in peptidoglycan	flgL	flgL	Flagellar hook-associated protein 3 (HAP3) (Hook-filament junction protein)	[TP0760-TP0870 (0.7190043)]
COG0768	COG1344	mrdA	mrdA	transpeptidase involved in peptidoglycan	fliC	fliC	flagellar filament structural protein	[TP0760-TP0870 (0.7190043)]
COG0768	COG1344	ftsI	ftsI	Peptidoglycan synthetase ftsI precursor (EC 2.4.1.129) (Peptidoglycan glycosyltransferase 3) (Penicillin-binding protein 3) (PBP-3)	fliC	fliC	flagellar filament structural protein	[TP0760-TP0870 (0.7190043)]
COG0768	COG1344	ftsI	ftsI	Peptidoglycan synthetase ftsI precursor (EC 2.4.1.129) (Peptidoglycan glycosyltransferase 3) (Penicillin-binding protein 3) (PBP-3)	flgL	flgL	Flagellar hook-associated protein 3 (HAP3) (Hook-filament junction protein)	[TP0760-TP0870 (0.7190043)]
COG1121	COG2204	znuC	znuC	High-affinity zinc uptake system ATP-binding protein znuC	yfhA	yfhA	predicted DNA-binding response regulator in	[TP0035-TP0519 (0.5085169)]
COG1121	COG2204	znuC	znuC	High-affinity zinc uptake system ATP-binding protein znuC	atoC	atoC	Acetoacetate metabolism regulatory protein atoC (Ornithine/arginine decarboxylase inhibitor) (Ornithine decarboxylase antizyme)	[TP0035-TP0519 (0.5085169)]
COG1121	COG2204	znuC	znuC	High-affinity zinc uptake system ATP-binding protein znuC	zraR	zraR	Transcriptional regulatory protein zraR	[TP0035-TP0519 (0.5085169)]
COG1121	COG2204	znuC	znuC	High-affinity zinc uptake system ATP-binding protein znuC	glnG	glnG	fused DNA-binding response regulator in	[TP0035-TP0519 (0.5085169)]
COG0528	COG4591	pyrH	pyrH	Uridylate kinase (EC 2.7.4.-) (UK) (Uridine monophosphate kinase) (UMP kinase)	lolE	lolE	Lipoprotein-releasing system transmembrane protein lolE	[TP0099-TP0580 (0.8561369)]
COG0528	COG4591	pyrH	pyrH	Uridylate kinase (EC 2.7.4.-) (UK) (Uridine monophosphate kinase) (UMP kinase)	lolC	lolC	Lipoprotein-releasing system transmembrane protein lolC	[TP0099-TP0580 (0.8561369)]
COG0228	COG0546	rpsP	rpsP	30S ribosomal subunit protein S16	gph	gph	Phosphoglycolate phosphatase (EC 3.1.3.18) (PGPase) (PGP)	[TP0905-TP0554 (0.5352583)]
COG0503	COG1488	gpt	gpt	Xanthine phosphoribosyltransferase (EC 2.4.2.22) (Xanthine-guanine phosphoribosyltransferase) (XGPRT)	pncB	pncB	Nicotinate phosphoribosyltransferase (EC 2.4.2.11) (NAPRTase)	[TP1039-TP0628 (0.6658587)]
COG0503	COG1488	apt	apt	Adenine phosphoribosyltransferase (EC 2.4.2.7) (APRT)	pncB	pncB	Nicotinate phosphoribosyltransferase (EC 2.4.2.11) (NAPRTase)	[TP1039-TP0628 (0.6658587)]
COG0770	COG2001	murF	murF	UDP-N-acetylmuramoyl-tripeptide--D-alanyl-D-alanine ligase (EC 6.3.2.10) (UDP-MurNAc-pentapeptide synthetase) (D-alanyl-D- alanine-adding enzyme)	mraZ	mraZ	conserved hypothetical protein	[TP0386-TP0383 (0.8315325)]
COG0051	COG2204	rpsJ	rpsJ	30S ribosomal subunit protein S10	atoC	atoC	Acetoacetate metabolism regulatory protein atoC (Ornithine/arginine decarboxylase inhibitor) (Ornithine decarboxylase antizyme)	[TP0188-TP0519 (0.6307204)]
COG0051	COG2204	rpsJ	rpsJ	30S ribosomal subunit protein S10	yfhA	yfhA	predicted DNA-binding response regulator in	[TP0188-TP0519 (0.6307204)]
COG0051	COG2204	rpsJ	rpsJ	30S ribosomal subunit protein S10	glnG	glnG	fused DNA-binding response regulator in	[TP0188-TP0519 (0.6307204)]
COG0051	COG2204	rpsJ	rpsJ	30S ribosomal subunit protein S10	zraR	zraR	Transcriptional regulatory protein zraR	[TP0188-TP0519 (0.6307204)]
COG0249	COG0546	mutS	mutS	methyl-directed mismatch repair protein	gph	gph	Phosphoglycolate phosphatase (EC 3.1.3.18) (PGPase) (PGP)	[TP0328-TP0554 (0.5196431)]
COG0153	COG1879	galK	galK	Galactokinase (EC 2.7.1.6) (Galactose kinase)	alsB	b4088	D-allose-binding periplasmic protein precursor (EC 3.6.3.17) (ALBP)	[TP0418-TP0684 (0.73427343)]
COG0153	COG1879	galK	galK	Galactokinase (EC 2.7.1.6) (Galactose kinase)	mglB	mglB	D-galactose-binding periplasmic protein precursor (GBP) (D-galactose/ D-glucose-binding protein) (GGBP)	[TP0418-TP0684 (0.73427343)]
COG0153	COG1879	galK	galK	Galactokinase (EC 2.7.1.6) (Galactose kinase)	araF	araF	L-arabinose-binding periplasmic protein precursor (EC 3.6.3.17) (ABP)	[TP0418-TP0684 (0.73427343)]
COG0153	COG1879	galK	galK	Galactokinase (EC 2.7.1.6) (Galactose kinase)	rbsB	rbsB	D-ribose-binding periplasmic protein precursor (EC 3.6.3.17)	[TP0418-TP0684 (0.73427343)]
COG0153	COG1879	galK	galK	Galactokinase (EC 2.7.1.6) (Galactose kinase)	torT	torT	periplasmic sensory protein associated with the	[TP0418-TP0684 (0.73427343)]
COG0153	COG1879	galK	galK	Galactokinase (EC 2.7.1.6) (Galactose kinase)	lsrB	yneA	Hypothetical protein yneA precursor	[TP0418-TP0684 (0.73427343)]
COG0153	COG1879	galK	galK	Galactokinase (EC 2.7.1.6) (Galactose kinase)	yphF	yphF	ABC transporter periplasmic-binding protein yphF precursor	[TP0418-TP0684 (0.73427343)]
COG0153	COG1879	galK	galK	Galactokinase (EC 2.7.1.6) (Galactose kinase)	ytfQ	ytfQ	ABC transporter periplasmic-binding protein ytfQ precursor	[TP0418-TP0684 (0.73427343)]
COG0162	COG2834	tyrS	tyrS	Tyrosyl-tRNA synthetase (EC 6.1.1.1) (Tyrosine--tRNA ligase) (TyrRS)	lolA	lolA	Outer-membrane lipoprotein carrier protein precursor (P20)	[TP0834-TP0333 (0.5313641)]
COG0457	COG1061	ygeH	ygeH	predictedtranscriptional regulator	yejH	yejH	predicted ATP-dependet helicase	[TP0095-TP0380 (0.51337665)]
COG0457	COG1061	nfrA	nfrA	Bacteriophage N4 adsorption protein A precursor	yejH	yejH	predicted ATP-dependet helicase	[TP0095-TP0380 (0.51337665)]
COG0457	COG1061	ygeG	ygeG	Hypothetical protein ygeG	yejH	yejH	predicted ATP-dependet helicase	[TP0095-TP0380 (0.51337665)]
COG0457	COG1061	bcsC	b3530	Cellulose synthase operon protein C	yejH	yejH	predicted ATP-dependet helicase	[TP0095-TP0380 (0.51337665)]
COG0342	COG0546	secD	secD	SecYEG protein translocase auxillary subunit	gph	gph	Phosphoglycolate phosphatase (EC 3.1.3.18) (PGPase) (PGP)	[TP0410-TP0554 (0.6160348)]
COG1115	COG1319	yaaJ	yaaJ	Putative transporter yaaJ	xdhB	xdhB	Xanthine dehydrogenase FAD-binding subunit (EC 1.17.1.4)	[TP0414-TP0081 (0.81817394)]
COG1115	COG1319	yaaJ	yaaJ	Putative transporter yaaJ	ygfM	ygfM	Hypothetical protein ygfM	[TP0414-TP0081 (0.81817394)]
COG1115	COG1319	yaaJ	yaaJ	Putative transporter yaaJ	yagS	yagS	Putative xanthine dehydrogenase yagS FAD-binding subunit (EC 1.17.1.4)	[TP0414-TP0081 (0.81817394)]
COG0457	COG1536	ygeG	ygeG	Hypothetical protein ygeG	fliG	fliG	flagellar motor switching and energizing	[TP0648-TP0400 (0.69805074)]
COG0457	COG1536	bcsC	b3530	Cellulose synthase operon protein C	fliG	fliG	flagellar motor switching and energizing	[TP0648-TP0400 (0.69805074)]
COG0457	COG1536	ygeH	ygeH	predictedtranscriptional regulator	fliG	fliG	flagellar motor switching and energizing	[TP0648-TP0400 (0.69805074)]
COG0457	COG1536	nfrA	nfrA	Bacteriophage N4 adsorption protein A precursor	fliG	fliG	flagellar motor switching and energizing	[TP0648-TP0400 (0.69805074)]
COG0240	COG0622	gpsA	gpsA	Glycerol-3-phosphate dehydrogenase [NAD(P)+] (EC 1.1.1.94) (NAD(P)H- dependent glycerol-3-phosphate dehydrogenase)	yfcE	yfcE	Phosphodiesterase yfcE (EC 3.1.4.-)	[TP1009-TP0937 (0.80866665)]
COG0227	COG0492	rpmB	rpmB	50S ribosomal subunit protein L28	trxB	trxB	Thioredoxin reductase (EC 1.8.1.9) (TRXR)	[TP0362-TP0814 (0.801083)]
COG1512	COG1580	ygcG	ygcG	Hypothetical protein ygcG	fliL	fliL	flagellar biosynthesis protein	[TP0561-TP0722 (0.64005584)]
COG0249	COG0457	mutS	mutS	methyl-directed mismatch repair protein	ygeH	ygeH	predictedtranscriptional regulator	[TP0328-TP0095 (0.63719666)]
COG0249	COG0457	mutS	mutS	methyl-directed mismatch repair protein	nfrA	nfrA	Bacteriophage N4 adsorption protein A precursor	[TP0328-TP0095 (0.63719666)]
COG0249	COG0457	mutS	mutS	methyl-directed mismatch repair protein	ygeG	ygeG	Hypothetical protein ygeG	[TP0328-TP0095 (0.63719666)]
COG0249	COG0457	mutS	mutS	methyl-directed mismatch repair protein	bcsC	b3530	Cellulose synthase operon protein C	[TP0328-TP0095 (0.63719666)]
COG0442	COG0459	proS	proS	Prolyl-tRNA synthetase (EC 6.1.1.15) (Proline--tRNA ligase) (ProRS) (Global RNA synthesis factor)	groL	groL	60 kDa chaperonin (Protein Cpn60) (groEL protein)	[TP0160-TP0030 (0.7719589)]
COG0217	COG0481	yebC	yebC	conserved hypothetical protein	lepA	lepA	GTP binding membrane protein	[TP0474-TP0510 (0.76600474)]
COG0217	COG0481	yeeN	yeeN	conserved hypothetical protein	lepA	lepA	GTP binding membrane protein	[TP0474-TP0510 (0.76600474)]
COG0178	COG0357	uvrA	uvrA	UvrABC system protein A (UvrA protein) (Excinuclease ABC subunit A)	gidB	gidB	Methyltransferase gidB (EC 2.1.-.-) (Glucose-inhibited division protein B)	[TP0514-TP0946 (0.8569251)]
COG1815	COG1843	flgB	flgB	Flagellar basal-body rod protein flgB (Putative proximal rod protein)	flgD	flgD	Basal-body rod modification protein flgD	[TP0396-TP0728 (0.83050734)]
COG0592	COG1580	dnaN	dnaN	DNA polymerase III subunit beta (EC 2.7.7.7)	fliL	fliL	flagellar biosynthesis protein	[TP0002-TP0378 (0.79585755)]
COG0330	COG0772	hflK	hflK	modulator for HflB protease specific for phage	ftsW	ftsW	integral membrane protein involved in	[TP0113-TP0501 (0.70068353)]
COG0330	COG0772	hflK	hflK	modulator for HflB protease specific for phage	mrdB	mrdB	cell wall shape-determining protein	[TP0113-TP0501 (0.70068353)]
COG0330	COG0772	hflC	hflC	modulator for HflB protease specific for phage	mrdB	mrdB	cell wall shape-determining protein	[TP0113-TP0501 (0.70068353)]
COG0330	COG0772	hflC	hflC	modulator for HflB protease specific for phage	ftsW	ftsW	integral membrane protein involved in	[TP0113-TP0501 (0.70068353)]
COG0330	COG0772	ybbK	ybbK	predicted protease, membrane anchored	mrdB	mrdB	cell wall shape-determining protein	[TP0113-TP0501 (0.70068353)]
COG0330	COG0772	ybbK	ybbK	predicted protease, membrane anchored	ftsW	ftsW	integral membrane protein involved in	[TP0113-TP0501 (0.70068353)]
COG0442	COG1843	proS	proS	Prolyl-tRNA synthetase (EC 6.1.1.15) (Proline--tRNA ligase) (ProRS) (Global RNA synthesis factor)	flgD	flgD	Basal-body rod modification protein flgD	[TP0160-TP0728 (0.50152636)]
COG0840	COG1558	tsr	tsr	Methyl-accepting chemotaxis protein I (MCP-I) (Serine chemoreceptor protein)	flgC	flgC	Flagellar basal-body rod protein flgC (Putative proximal rod protein)	[TP0640-TP0397 (0.8569927)]
COG0840	COG1558	tap	tap	Methyl-accepting chemotaxis protein IV (MCP-IV) (Dipeptide chemoreceptor protein)	flgC	flgC	Flagellar basal-body rod protein flgC (Putative proximal rod protein)	[TP0640-TP0397 (0.8569927)]
COG0840	COG1558	aer	aer	fused signal transducer for aerotaxis sensory	flgC	flgC	Flagellar basal-body rod protein flgC (Putative proximal rod protein)	[TP0640-TP0397 (0.8569927)]
COG0840	COG1558	trg	trg	Methyl-accepting chemotaxis protein III (MCP-III) (Ribose and galactose chemoreceptor protein)	flgC	flgC	Flagellar basal-body rod protein flgC (Putative proximal rod protein)	[TP0640-TP0397 (0.8569927)]
COG0840	COG1558	tar	tar	Methyl-accepting chemotaxis protein II (MCP-II) (Aspartate chemoreceptor protein)	flgC	flgC	Flagellar basal-body rod protein flgC (Putative proximal rod protein)	[TP0640-TP0397 (0.8569927)]
COG0267	COG2137	rpmG	rpmG	50S ribosomal subunit protein L33	recX	recX	Regulatory protein recX (Protein oraA)	[TP0234-TP1023 (0.5769722)]
COG1109	COG1488	cpsG	manB	Phosphomannomutase (EC 5.4.2.8) (PMM)	pncB	pncB	Nicotinate phosphoribosyltransferase (EC 2.4.2.11) (NAPRTase)	[TP0413-TP0628 (0.6598422)]
COG1109	COG1488	glmM	glmM	Phosphoglucosamine mutase (EC 5.4.2.10)	pncB	pncB	Nicotinate phosphoribosyltransferase (EC 2.4.2.11) (NAPRTase)	[TP0413-TP0628 (0.6598422)]
COG1214	COG1509	yeaZ	yeaZ	M22 peptidase homolog yeaZ	yjeK	yjeK	Hypothetical UPF0069 protein yjeK	[TP0876-TP0121 (0.53793955)]
COG0465	COG2891	ftsH	hflB	Cell division protein ftsH (EC 3.4.24.-)	mreD	mreD	cell wall structural complex MreBCD	[TP0330-TP0499 (0.74372905)]
COG0143	COG0217	metG	metG	Methionyl-tRNA synthetase (EC 6.1.1.10) (Methionine--tRNA ligase) (MetRS)	yeeN	yeeN	conserved hypothetical protein	[TP0798-TP0474 (0.7790581)]
COG0143	COG0217	metG	metG	Methionyl-tRNA synthetase (EC 6.1.1.10) (Methionine--tRNA ligase) (MetRS)	yebC	yebC	conserved hypothetical protein	[TP0798-TP0474 (0.7790581)]
COG0257	COG0716	rpmJ	rpmJ	50S ribosomal subunit protein L36	mioC	mioC	FMN-binding protein MioC	[TP0209-TP0925 (0.69083804)]
COG0257	COG0716	rpmJ	rpmJ	50S ribosomal subunit protein L36	yqcA	yqcA	Hypothetical protein yqcA	[TP0209-TP0925 (0.69083804)]
COG0257	COG0716	rpmJ	rpmJ	50S ribosomal subunit protein L36	fldA	fldA	Flavodoxin-1	[TP0209-TP0925 (0.69083804)]
COG0257	COG0716	rpmJ	rpmJ	50S ribosomal subunit protein L36	fldB	fldB	Flavodoxin-2	[TP0209-TP0925 (0.69083804)]
COG0357	COG0442	gidB	gidB	Methyltransferase gidB (EC 2.1.-.-) (Glucose-inhibited division protein B)	proS	proS	Prolyl-tRNA synthetase (EC 6.1.1.15) (Proline--tRNA ligase) (ProRS) (Global RNA synthesis factor)	[TP0946-TP0160 (0.6515529)]
COG0566	COG2204	yfiF	yfiF	Hypothetical tRNA/rRNA methyltransferase yfiF (EC 2.1.1.-)	glnG	glnG	fused DNA-binding response regulator in	[TP0054-TP0519 (0.63495165)]
COG0566	COG2204	trmH	trmH	tRNA guanosine-2'-O-methyltransferase (EC 2.1.1.34) (tRNA [Gm18] methyltransferase)	glnG	glnG	fused DNA-binding response regulator in	[TP0054-TP0519 (0.63495165)]
COG0566	COG2204	trmH	trmH	tRNA guanosine-2'-O-methyltransferase (EC 2.1.1.34) (tRNA [Gm18] methyltransferase)	yfhA	yfhA	predicted DNA-binding response regulator in	[TP0054-TP0519 (0.63495165)]
COG0566	COG2204	yfiF	yfiF	Hypothetical tRNA/rRNA methyltransferase yfiF (EC 2.1.1.-)	zraR	zraR	Transcriptional regulatory protein zraR	[TP0054-TP0519 (0.63495165)]
COG0566	COG2204	yfiF	yfiF	Hypothetical tRNA/rRNA methyltransferase yfiF (EC 2.1.1.-)	yfhA	yfhA	predicted DNA-binding response regulator in	[TP0054-TP0519 (0.63495165)]
COG0566	COG2204	rlmB	rlmB	23S rRNA (guanosine-2'-O-)-methyltransferase rlmB (EC 2.1.1.-) (23S rRNA Gm2251 2'-O-methyltransferase)	atoC	atoC	Acetoacetate metabolism regulatory protein atoC (Ornithine/arginine decarboxylase inhibitor) (Ornithine decarboxylase antizyme)	[TP0054-TP0519 (0.63495165)]
COG0566	COG2204	rlmB	rlmB	23S rRNA (guanosine-2'-O-)-methyltransferase rlmB (EC 2.1.1.-) (23S rRNA Gm2251 2'-O-methyltransferase)	glnG	glnG	fused DNA-binding response regulator in	[TP0054-TP0519 (0.63495165)]
COG0566	COG2204	rlmB	rlmB	23S rRNA (guanosine-2'-O-)-methyltransferase rlmB (EC 2.1.1.-) (23S rRNA Gm2251 2'-O-methyltransferase)	zraR	zraR	Transcriptional regulatory protein zraR	[TP0054-TP0519 (0.63495165)]
COG0566	COG2204	trmH	trmH	tRNA guanosine-2'-O-methyltransferase (EC 2.1.1.34) (tRNA [Gm18] methyltransferase)	atoC	atoC	Acetoacetate metabolism regulatory protein atoC (Ornithine/arginine decarboxylase inhibitor) (Ornithine decarboxylase antizyme)	[TP0054-TP0519 (0.63495165)]
COG0566	COG2204	yfiF	yfiF	Hypothetical tRNA/rRNA methyltransferase yfiF (EC 2.1.1.-)	atoC	atoC	Acetoacetate metabolism regulatory protein atoC (Ornithine/arginine decarboxylase inhibitor) (Ornithine decarboxylase antizyme)	[TP0054-TP0519 (0.63495165)]
COG0566	COG2204	trmH	trmH	tRNA guanosine-2'-O-methyltransferase (EC 2.1.1.34) (tRNA [Gm18] methyltransferase)	zraR	zraR	Transcriptional regulatory protein zraR	[TP0054-TP0519 (0.63495165)]
COG0566	COG2204	rlmB	rlmB	23S rRNA (guanosine-2'-O-)-methyltransferase rlmB (EC 2.1.1.-) (23S rRNA Gm2251 2'-O-methyltransferase)	yfhA	yfhA	predicted DNA-binding response regulator in	[TP0054-TP0519 (0.63495165)]
COG1129	COG4591	rbsA	rbsA	Ribose transport ATP-binding protein rbsA (EC 3.6.3.17)	lolE	lolE	Lipoprotein-releasing system transmembrane protein lolE	[TP0685-TP0582 (0.6658587)]
COG1129	COG4591	xylG	xylG	D-xylose transport ATP-binding protein xylG (EC 3.6.3.17)	lolE	lolE	Lipoprotein-releasing system transmembrane protein lolE	[TP0685-TP0582 (0.6658587)]
COG1129	COG4591	alsA	alsA	D-allose transport ATP-binding protein alsA (EC 3.6.3.17)	lolC	lolC	Lipoprotein-releasing system transmembrane protein lolC	[TP0685-TP0582 (0.6658587)]
COG1129	COG4591	ytfR	ytfR	Hypothetical ABC transporter ATP-binding protein ytfR	lolC	lolC	Lipoprotein-releasing system transmembrane protein lolC	[TP0685-TP0582 (0.6658587)]
COG1129	COG4591	ytfR	ytfR	Hypothetical ABC transporter ATP-binding protein ytfR	lolE	lolE	Lipoprotein-releasing system transmembrane protein lolE	[TP0685-TP0582 (0.6658587)]
COG1129	COG4591	araG	araG	L-arabinose transport ATP-binding protein araG (EC 3.6.3.17)	lolC	lolC	Lipoprotein-releasing system transmembrane protein lolC	[TP0685-TP0582 (0.6658587)]
COG1129	COG4591	yphE	yphE	Hypothetical ABC transporter ATP-binding protein yphE	lolE	lolE	Lipoprotein-releasing system transmembrane protein lolE	[TP0685-TP0582 (0.6658587)]
COG1129	COG4591	mglA	mglA	Galactoside transport ATP-binding protein mglA	lolE	lolE	Lipoprotein-releasing system transmembrane protein lolE	[TP0685-TP0582 (0.6658587)]
COG1129	COG4591	ego	ego	Putative ABC transporter ATP-binding protein ego (EGO10A)	lolC	lolC	Lipoprotein-releasing system transmembrane protein lolC	[TP0685-TP0582 (0.6658587)]
COG1129	COG4591	ego	ego	Putative ABC transporter ATP-binding protein ego (EGO10A)	lolE	lolE	Lipoprotein-releasing system transmembrane protein lolE	[TP0685-TP0582 (0.6658587)]
COG1129	COG4591	yphE	yphE	Hypothetical ABC transporter ATP-binding protein yphE	lolC	lolC	Lipoprotein-releasing system transmembrane protein lolC	[TP0685-TP0582 (0.6658587)]
COG1129	COG4591	rbsA	rbsA	Ribose transport ATP-binding protein rbsA (EC 3.6.3.17)	lolC	lolC	Lipoprotein-releasing system transmembrane protein lolC	[TP0685-TP0582 (0.6658587)]
COG1129	COG4591	xylG	xylG	D-xylose transport ATP-binding protein xylG (EC 3.6.3.17)	lolC	lolC	Lipoprotein-releasing system transmembrane protein lolC	[TP0685-TP0582 (0.6658587)]
COG1129	COG4591	alsA	alsA	D-allose transport ATP-binding protein alsA (EC 3.6.3.17)	lolE	lolE	Lipoprotein-releasing system transmembrane protein lolE	[TP0685-TP0582 (0.6658587)]
COG1129	COG4591	araG	araG	L-arabinose transport ATP-binding protein araG (EC 3.6.3.17)	lolE	lolE	Lipoprotein-releasing system transmembrane protein lolE	[TP0685-TP0582 (0.6658587)]
COG1129	COG4591	mglA	mglA	Galactoside transport ATP-binding protein mglA	lolC	lolC	Lipoprotein-releasing system transmembrane protein lolC	[TP0685-TP0582 (0.6658587)]
COG0586	COG1061	yohD	yohD	conserved inner membrane protein	yejH	yejH	predicted ATP-dependet helicase	[TP0779-TP0380 (0.6968711)]
COG0586	COG1061	yabI	yabI	conserved inner membrane protein	yejH	yejH	predicted ATP-dependet helicase	[TP0779-TP0380 (0.6968711)]
COG0586	COG1061	dedA	dedA	conserved inner membrane protein	yejH	yejH	predicted ATP-dependet helicase	[TP0779-TP0380 (0.6968711)]
COG0586	COG1061	yghB	yghB	conserved inner membrane protein	yejH	yejH	predicted ATP-dependet helicase	[TP0779-TP0380 (0.6968711)]
COG0586	COG1061	yqjA	yqjA	conserved inner membrane protein	yejH	yejH	predicted ATP-dependet helicase	[TP0779-TP0380 (0.6968711)]
COG0457	COG1256	ygeH	ygeH	predictedtranscriptional regulator	flgK	flgK	Flagellar hook-associated protein 1 (HAP1)	[TP0067-TP0660 (0.6278126)]
COG0457	COG1256	bcsC	b3530	Cellulose synthase operon protein C	flgK	flgK	Flagellar hook-associated protein 1 (HAP1)	[TP0067-TP0660 (0.6278126)]
COG0457	COG1256	ygeG	ygeG	Hypothetical protein ygeG	flgK	flgK	Flagellar hook-associated protein 1 (HAP1)	[TP0067-TP0660 (0.6278126)]
COG0457	COG1256	nfrA	nfrA	Bacteriophage N4 adsorption protein A precursor	flgK	flgK	Flagellar hook-associated protein 1 (HAP1)	[TP0067-TP0660 (0.6278126)]
COG1752	COG2011	rssA	ychK	conserved hypothetical protein	metI	metI	D-methionine transport system permease protein metI	[TP1033-TP0119 (0.6374247)]
COG0564	COG1200	rluD	rluD	Ribosomal large subunit pseudouridine synthase D (EC 5.4.99.-) (rRNA- uridine isomerase D) (rRNA pseudouridylate synthase D)	recG	recG	ATP-dependent DNA helicase recG (EC 3.6.1.-)	[TP0339-TP0687 (0.85149276)]
COG0564	COG1200	rluA	rluA	Ribosomal large subunit pseudouridine synthase A (EC 5.4.99.-) (rRNA- uridine isomerase A) (rRNA pseudouridylate synthase A)	recG	recG	ATP-dependent DNA helicase recG (EC 3.6.1.-)	[TP0339-TP0687 (0.85149276)]
COG0564	COG1200	rluC	rluC	Ribosomal large subunit pseudouridine synthase C (EC 5.4.99.-) (rRNA- uridine isomerase C) (rRNA pseudouridylate synthase C)	recG	recG	ATP-dependent DNA helicase recG (EC 3.6.1.-)	[TP0339-TP0687 (0.85149276)]
COG0564	COG1200	yqcB	truC	tRNA pseudouridine synthase C (EC 5.4.99.-) (tRNA-uridine isomerase C) (tRNA pseudouridylate synthase C)	recG	recG	ATP-dependent DNA helicase recG (EC 3.6.1.-)	[TP0339-TP0687 (0.85149276)]
COG0457	COG2080	ygeG	ygeG	Hypothetical protein ygeG	yagT	yagT	Putative xanthine dehydrogenase yagT iron-sulfur-binding subunit	[TP0820-TP0080 (0.6775143)]
COG0457	COG2080	bcsC	b3530	Cellulose synthase operon protein C	xdhC	xdhC	Xanthine dehydrogenase iron-sulfur-binding subunit	[TP0820-TP0080 (0.6775143)]
COG0457	COG2080	nfrA	nfrA	Bacteriophage N4 adsorption protein A precursor	yagT	yagT	Putative xanthine dehydrogenase yagT iron-sulfur-binding subunit	[TP0820-TP0080 (0.6775143)]
COG0457	COG2080	ygeG	ygeG	Hypothetical protein ygeG	xdhC	xdhC	Xanthine dehydrogenase iron-sulfur-binding subunit	[TP0820-TP0080 (0.6775143)]
COG0457	COG2080	nfrA	nfrA	Bacteriophage N4 adsorption protein A precursor	xdhC	xdhC	Xanthine dehydrogenase iron-sulfur-binding subunit	[TP0820-TP0080 (0.6775143)]
COG0457	COG2080	ygeH	ygeH	predictedtranscriptional regulator	xdhC	xdhC	Xanthine dehydrogenase iron-sulfur-binding subunit	[TP0820-TP0080 (0.6775143)]
COG0457	COG2080	ygeH	ygeH	predictedtranscriptional regulator	yagT	yagT	Putative xanthine dehydrogenase yagT iron-sulfur-binding subunit	[TP0820-TP0080 (0.6775143)]
COG0457	COG2080	bcsC	b3530	Cellulose synthase operon protein C	yagT	yagT	Putative xanthine dehydrogenase yagT iron-sulfur-binding subunit	[TP0820-TP0080 (0.6775143)]
COG0636	COG1512	atpE	atpE	ATP synthase C chain (EC 3.6.3.14) (Lipid-binding protein) (Dicyclohexylcarbodiimide-binding protein)	ygcG	ygcG	Hypothetical protein ygcG	[TP0430-TP0561 (0.5857341)]
COG0772	COG1115	mrdB	mrdB	cell wall shape-determining protein	yaaJ	yaaJ	Putative transporter yaaJ	[TP0501-TP0998 (0.70629925)]
COG0772	COG1115	ftsW	ftsW	integral membrane protein involved in	yaaJ	yaaJ	Putative transporter yaaJ	[TP0501-TP0998 (0.70629925)]
COG0457	COG2812	nfrA	nfrA	Bacteriophage N4 adsorption protein A precursor	dnaX	dnaX	DNA polymerase III tau subunit (EC 2.7.7.7) [Contains: DNA polymerase III subunit gamma]	[TP0067-TP1005 (0.5652097)]
COG0457	COG2812	bcsC	b3530	Cellulose synthase operon protein C	dnaX	dnaX	DNA polymerase III tau subunit (EC 2.7.7.7) [Contains: DNA polymerase III subunit gamma]	[TP0067-TP1005 (0.5652097)]
COG0457	COG2812	ygeH	ygeH	predictedtranscriptional regulator	dnaX	dnaX	DNA polymerase III tau subunit (EC 2.7.7.7) [Contains: DNA polymerase III subunit gamma]	[TP0067-TP1005 (0.5652097)]
COG0457	COG2812	ygeG	ygeG	Hypothetical protein ygeG	dnaX	dnaX	DNA polymerase III tau subunit (EC 2.7.7.7) [Contains: DNA polymerase III subunit gamma]	[TP0067-TP1005 (0.5652097)]
COG0457	COG1396	ygeH	ygeH	predictedtranscriptional regulator	puuR	puuR	HTH-type transcriptional regulator puuR	[TP0648-TP0461 (0.6214171)]
COG0457	COG1396	ygeH	ygeH	predictedtranscriptional regulator	ydcN	ydcN	Putative HTH-type transcriptional regulator ydcN	[TP0648-TP0461 (0.6214171)]
COG0457	COG1396	ygeH	ygeH	predictedtranscriptional regulator	ygiT	ygiT	Putative HTH-type transcriptional regulator ygiT	[TP0648-TP0461 (0.6214171)]
COG0457	COG1396	bcsC	b3530	Cellulose synthase operon protein C	ydcN	ydcN	Putative HTH-type transcriptional regulator ydcN	[TP0648-TP0461 (0.6214171)]
COG0457	COG1396	bcsC	b3530	Cellulose synthase operon protein C	hipB	hipB	HTH-type transcriptional regulator hipB	[TP0648-TP0461 (0.6214171)]
COG0457	COG1396	nfrA	nfrA	Bacteriophage N4 adsorption protein A precursor	puuR	puuR	HTH-type transcriptional regulator puuR	[TP0648-TP0461 (0.6214171)]
COG0457	COG1396	ygeH	ygeH	predictedtranscriptional regulator	hipB	hipB	HTH-type transcriptional regulator hipB	[TP0648-TP0461 (0.6214171)]
COG0457	COG1396	bcsC	b3530	Cellulose synthase operon protein C	ygiT	ygiT	Putative HTH-type transcriptional regulator ygiT	[TP0648-TP0461 (0.6214171)]
COG0457	COG1396	ygeG	ygeG	Hypothetical protein ygeG	ydcN	ydcN	Putative HTH-type transcriptional regulator ydcN	[TP0648-TP0461 (0.6214171)]
COG0457	COG1396	ygeH	ygeH	predictedtranscriptional regulator	dicA	dicA	HTH-type transcriptional regulator dicA (Repressor protein of division inhibition gene dicA)	[TP0648-TP0461 (0.6214171)]
COG0457	COG1396	nfrA	nfrA	Bacteriophage N4 adsorption protein A precursor	dicA	dicA	HTH-type transcriptional regulator dicA (Repressor protein of division inhibition gene dicA)	[TP0648-TP0461 (0.6214171)]
COG0457	COG1396	nfrA	nfrA	Bacteriophage N4 adsorption protein A precursor	hipB	hipB	HTH-type transcriptional regulator hipB	[TP0648-TP0461 (0.6214171)]
COG0457	COG1396	ygeG	ygeG	Hypothetical protein ygeG	hipB	hipB	HTH-type transcriptional regulator hipB	[TP0648-TP0461 (0.6214171)]
COG0457	COG1396	ygeG	ygeG	Hypothetical protein ygeG	dicA	dicA	HTH-type transcriptional regulator dicA (Repressor protein of division inhibition gene dicA)	[TP0648-TP0461 (0.6214171)]
COG0457	COG1396	bcsC	b3530	Cellulose synthase operon protein C	puuR	puuR	HTH-type transcriptional regulator puuR	[TP0648-TP0461 (0.6214171)]
COG0457	COG1396	bcsC	b3530	Cellulose synthase operon protein C	dicA	dicA	HTH-type transcriptional regulator dicA (Repressor protein of division inhibition gene dicA)	[TP0648-TP0461 (0.6214171)]
COG0457	COG1396	nfrA	nfrA	Bacteriophage N4 adsorption protein A precursor	ygiT	ygiT	Putative HTH-type transcriptional regulator ygiT	[TP0648-TP0461 (0.6214171)]
COG0457	COG1396	ygeG	ygeG	Hypothetical protein ygeG	ygiT	ygiT	Putative HTH-type transcriptional regulator ygiT	[TP0648-TP0461 (0.6214171)]
COG0457	COG1396	nfrA	nfrA	Bacteriophage N4 adsorption protein A precursor	ydcN	ydcN	Putative HTH-type transcriptional regulator ydcN	[TP0648-TP0461 (0.6214171)]
COG0457	COG1396	ygeG	ygeG	Hypothetical protein ygeG	puuR	puuR	HTH-type transcriptional regulator puuR	[TP0648-TP0461 (0.6214171)]
COG0036	COG1516	rpe	rpe	Ribulose-phosphate 3-epimerase (EC 5.1.3.1) (Pentose-5-phosphate 3- epimerase) (PPE) (R5P3E)	fliS	fliS	flagellar protein potentiates polymerization	[TP0945-TP0943 (0.573118)]
COG0036	COG1516	sgcE	sgcE	Protein sgcE (EC 5.1.3.-)	fliS	fliS	flagellar protein potentiates polymerization	[TP0945-TP0943 (0.573118)]
COG0036	COG1516	alsE	alsE	D-allulose-6-phosphate 3-epimerase (EC 5.1.3.-)	fliS	fliS	flagellar protein potentiates polymerization	[TP0945-TP0943 (0.573118)]
COG0153	COG0457	galK	galK	Galactokinase (EC 2.7.1.6) (Galactose kinase)	bcsC	b3530	Cellulose synthase operon protein C	[TP0418-TP0095 (0.6515529), TP0418-TP0067 (0.62672263)]
COG0153	COG0457	galK	galK	Galactokinase (EC 2.7.1.6) (Galactose kinase)	ygeG	ygeG	Hypothetical protein ygeG	[TP0418-TP0095 (0.6515529), TP0418-TP0067 (0.62672263)]
COG0153	COG0457	galK	galK	Galactokinase (EC 2.7.1.6) (Galactose kinase)	ygeH	ygeH	predictedtranscriptional regulator	[TP0418-TP0095 (0.6515529), TP0418-TP0067 (0.62672263)]
COG0153	COG0457	galK	galK	Galactokinase (EC 2.7.1.6) (Galactose kinase)	nfrA	nfrA	Bacteriophage N4 adsorption protein A precursor	[TP0418-TP0095 (0.6515529), TP0418-TP0067 (0.62672263)]
COG0124	COG0124	hisS	hisS	Histidyl-tRNA synthetase (EC 6.1.1.21) (Histidine--tRNA ligase) (HisRS)	hisS	hisS	Histidyl-tRNA synthetase (EC 6.1.1.21) (Histidine--tRNA ligase) (HisRS)	[TP0641-TP0641 (0.67365265)]
COG1377	COG1512	flhB	flhB	predicted flagellar export pore protein	ygcG	ygcG	Hypothetical protein ygcG	[TP0715-TP0561 (0.6628788)]
COG0768	COG0815	ftsI	ftsI	Peptidoglycan synthetase ftsI precursor (EC 2.4.1.129) (Peptidoglycan glycosyltransferase 3) (Penicillin-binding protein 3) (PBP-3)	lnt	lnt	Apolipoprotein N-acyltransferase (EC 2.3.1.-) (ALP N-acyltransferase) (Copper homeostasis protein cutE)	[TP0500-TP0252 (0.87159187)]
COG0768	COG0815	mrdA	mrdA	transpeptidase involved in peptidoglycan	lnt	lnt	Apolipoprotein N-acyltransferase (EC 2.3.1.-) (ALP N-acyltransferase) (Copper homeostasis protein cutE)	[TP0500-TP0252 (0.87159187)]
COG0420	COG1256	sbcD	sbcD	exonuclease, dsDNA, ATP-dependent	flgK	flgK	Flagellar hook-associated protein 1 (HAP1)	[TP0626-TP0660 (0.6120698)]
COG0442	COG1344	proS	proS	Prolyl-tRNA synthetase (EC 6.1.1.15) (Proline--tRNA ligase) (ProRS) (Global RNA synthesis factor)	flgL	flgL	Flagellar hook-associated protein 3 (HAP3) (Hook-filament junction protein)	[TP0160-TP0792 (0.6929264), TP0160-TP0659 (0.5927278)]
COG0442	COG1344	proS	proS	Prolyl-tRNA synthetase (EC 6.1.1.15) (Proline--tRNA ligase) (ProRS) (Global RNA synthesis factor)	fliC	fliC	flagellar filament structural protein	[TP0160-TP0792 (0.6929264), TP0160-TP0659 (0.5927278)]
COG0211	COG1536	rpmA	rpmA	50S ribosomal subunit protein L27	fliG	fliG	flagellar motor switching and energizing	[TP0743-TP0400 (0.6311798)]
COG1558	COG4591	flgC	flgC	Flagellar basal-body rod protein flgC (Putative proximal rod protein)	lolE	lolE	Lipoprotein-releasing system transmembrane protein lolE	[TP0397-TP0582 (0.5810855)]
COG1558	COG4591	flgC	flgC	Flagellar basal-body rod protein flgC (Putative proximal rod protein)	lolC	lolC	Lipoprotein-releasing system transmembrane protein lolC	[TP0397-TP0582 (0.5810855)]
COG1536	COG1595	fliG	fliG	flagellar motor switching and energizing	fecI	fecI	Probable RNA polymerase sigma factor fecI	[TP0400-TP0092 (0.64304686)]
COG1536	COG1595	fliG	fliG	flagellar motor switching and energizing	rpoE	rpoE	RNA polymerase, sigma 24 (sigma E) factor	[TP0400-TP0092 (0.64304686)]
COG0687	COG1057	potD	potD	Spermidine/putrescine-binding periplasmic protein precursor (SPBP)	nadD	nadD	Nicotinate-nucleotide adenylyltransferase (EC 2.7.7.18) (Deamido- NAD(+) pyrophosphorylase) (Deamido-NAD(+) diphosphorylase) (Nicotinate mononucleotide adenylyltransferase) (NaMN adenylyltransferase)	[TP0655-TP0741 (0.7061969)]
COG0687	COG1057	potF	potF	Putrescine-binding periplasmic protein precursor	nadD	nadD	Nicotinate-nucleotide adenylyltransferase (EC 2.7.7.18) (Deamido- NAD(+) pyrophosphorylase) (Deamido-NAD(+) diphosphorylase) (Nicotinate mononucleotide adenylyltransferase) (NaMN adenylyltransferase)	[TP0655-TP0741 (0.7061969)]
COG0687	COG1057	ydcS	ydcS	Putative ABC transporter periplasmic-binding protein ydcS precursor	nadD	nadD	Nicotinate-nucleotide adenylyltransferase (EC 2.7.7.18) (Deamido- NAD(+) pyrophosphorylase) (Deamido-NAD(+) diphosphorylase) (Nicotinate mononucleotide adenylyltransferase) (NaMN adenylyltransferase)	[TP0655-TP0741 (0.7061969)]
COG1558	COG4786	flgC	flgC	Flagellar basal-body rod protein flgC (Putative proximal rod protein)	flgG	flgG	Flagellar basal-body rod protein flgG (Distal rod protein)	[TP0397-TP0961 (0.74447966)]
COG0012	COG0608	ychF	engD	GTP-dependent nucleic acid-binding protein engD	recJ	recJ	Single-stranded-DNA-specific exonuclease recJ (EC 3.1.-.-)	[TP0124-TP0704 (0.626838)]
COG1301	COG1512	gltP	gltP	Proton glutamate symport protein (Glutamate-aspartate carrier protein)	ygcG	ygcG	Hypothetical protein ygcG	[TP0555-TP0561 (0.5857341)]
COG1301	COG1512	dctA	dctA	Aerobic C4-dicarboxylate transport protein	ygcG	ygcG	Hypothetical protein ygcG	[TP0555-TP0561 (0.5857341)]
COG0739	COG0773	ygeR	ygeR	Tetratricopeptide repeat transcriptional	mpl	mpl	UDP-N-acetylmuramate:L-alanyl-gamma-D-glutamyl-meso-diaminopimelate ligase (EC 6.3.2.-) (Murein peptide ligase)	[TP0782-TP0341 (0.8145237)]
COG0739	COG0773	yebA	yebA	Hypothetical metalloprotease yebA precursor (EC 3.4.24.-) (ORFU)	mpl	mpl	UDP-N-acetylmuramate:L-alanyl-gamma-D-glutamyl-meso-diaminopimelate ligase (EC 6.3.2.-) (Murein peptide ligase)	[TP0782-TP0341 (0.8145237)]
COG0739	COG0773	nlpD	nlpD	predicted outer membrane lipoprotein	murC	murC	UDP-N-acetylmuramate--L-alanine ligase (EC 6.3.2.8) (UDP-N- acetylmuramoyl-L-alanine synthetase)	[TP0782-TP0341 (0.8145237)]
COG0739	COG0773	ygeR	ygeR	Tetratricopeptide repeat transcriptional	murC	murC	UDP-N-acetylmuramate--L-alanine ligase (EC 6.3.2.8) (UDP-N- acetylmuramoyl-L-alanine synthetase)	[TP0782-TP0341 (0.8145237)]
COG0739	COG0773	nlpD	nlpD	predicted outer membrane lipoprotein	mpl	mpl	UDP-N-acetylmuramate:L-alanyl-gamma-D-glutamyl-meso-diaminopimelate ligase (EC 6.3.2.-) (Murein peptide ligase)	[TP0782-TP0341 (0.8145237)]
COG0739	COG0773	yebA	yebA	Hypothetical metalloprotease yebA precursor (EC 3.4.24.-) (ORFU)	murC	murC	UDP-N-acetylmuramate--L-alanine ligase (EC 6.3.2.8) (UDP-N- acetylmuramoyl-L-alanine synthetase)	[TP0782-TP0341 (0.8145237)]
COG0050	COG0457	tufB	tufB	protein chain elongation factor EF-Tu	nfrA	nfrA	Bacteriophage N4 adsorption protein A precursor	[TP0187-TP0067 (0.7854602)]
COG0050	COG0457	tufB	tufB	protein chain elongation factor EF-Tu	ygeH	ygeH	predictedtranscriptional regulator	[TP0187-TP0067 (0.7854602)]
COG0050	COG0457	tufA	tufA	protein chain elongation factor EF-Tu	ygeG	ygeG	Hypothetical protein ygeG	[TP0187-TP0067 (0.7854602)]
COG0050	COG0457	tufB	tufB	protein chain elongation factor EF-Tu	ygeG	ygeG	Hypothetical protein ygeG	[TP0187-TP0067 (0.7854602)]
COG0050	COG0457	tufA	tufA	protein chain elongation factor EF-Tu	bcsC	b3530	Cellulose synthase operon protein C	[TP0187-TP0067 (0.7854602)]
COG0050	COG0457	tufA	tufA	protein chain elongation factor EF-Tu	nfrA	nfrA	Bacteriophage N4 adsorption protein A precursor	[TP0187-TP0067 (0.7854602)]
COG0050	COG0457	tufA	tufA	protein chain elongation factor EF-Tu	ygeH	ygeH	predictedtranscriptional regulator	[TP0187-TP0067 (0.7854602)]
COG0050	COG0457	tufB	tufB	protein chain elongation factor EF-Tu	bcsC	b3530	Cellulose synthase operon protein C	[TP0187-TP0067 (0.7854602)]
COG0301	COG0457	thiI	thiI	sulfurtransferase required for thiamine and	bcsC	b3530	Cellulose synthase operon protein C	[TP0559-TP0095 (0.76004404), TP0559-TP0067 (0.65738976)]
COG0301	COG0457	thiI	thiI	sulfurtransferase required for thiamine and	nfrA	nfrA	Bacteriophage N4 adsorption protein A precursor	[TP0559-TP0095 (0.76004404), TP0559-TP0067 (0.65738976)]
COG0301	COG0457	thiI	thiI	sulfurtransferase required for thiamine and	ygeG	ygeG	Hypothetical protein ygeG	[TP0559-TP0095 (0.76004404), TP0559-TP0067 (0.65738976)]
COG0301	COG0457	thiI	thiI	sulfurtransferase required for thiamine and	ygeH	ygeH	predictedtranscriptional regulator	[TP0559-TP0095 (0.76004404), TP0559-TP0067 (0.65738976)]
COG0257	COG0564	rpmJ	rpmJ	50S ribosomal subunit protein L36	rluD	rluD	Ribosomal large subunit pseudouridine synthase D (EC 5.4.99.-) (rRNA- uridine isomerase D) (rRNA pseudouridylate synthase D)	[TP0209-TP0154 (0.634929)]
COG0257	COG0564	rpmJ	rpmJ	50S ribosomal subunit protein L36	rluA	rluA	Ribosomal large subunit pseudouridine synthase A (EC 5.4.99.-) (rRNA- uridine isomerase A) (rRNA pseudouridylate synthase A)	[TP0209-TP0154 (0.634929)]
COG0257	COG0564	rpmJ	rpmJ	50S ribosomal subunit protein L36	yqcB	truC	tRNA pseudouridine synthase C (EC 5.4.99.-) (tRNA-uridine isomerase C) (tRNA pseudouridylate synthase C)	[TP0209-TP0154 (0.634929)]
COG0257	COG0564	rpmJ	rpmJ	50S ribosomal subunit protein L36	rluC	rluC	Ribosomal large subunit pseudouridine synthase C (EC 5.4.99.-) (rRNA- uridine isomerase C) (rRNA pseudouridylate synthase C)	[TP0209-TP0154 (0.634929)]
COG1108	COG1512	znuB	znuB	High-affinity zinc uptake system membrane protein znuB	ygcG	ygcG	Hypothetical protein ygcG	[TP0036-TP0561 (0.5857341)]
COG0457	COG1187	ygeG	ygeG	Hypothetical protein ygeG	ymfC	rluE	Ribosomal large subunit pseudouridine synthase E (EC 5.4.99.-) (rRNA- uridine isomerase E) (rRNA pseudouridylate synthase E)	[TP0067-TP0459 (0.6360361)]
COG0457	COG1187	bcsC	b3530	Cellulose synthase operon protein C	yjbC	rluF	Ribosomal large subunit pseudouridine synthase F (EC 5.4.99.-) (rRNA- uridine isomerase F) (rRNA pseudouridylate synthase F)	[TP0067-TP0459 (0.6360361)]
COG0457	COG1187	ygeH	ygeH	predictedtranscriptional regulator	yjbC	rluF	Ribosomal large subunit pseudouridine synthase F (EC 5.4.99.-) (rRNA- uridine isomerase F) (rRNA pseudouridylate synthase F)	[TP0067-TP0459 (0.6360361)]
COG0457	COG1187	nfrA	nfrA	Bacteriophage N4 adsorption protein A precursor	rsuA	rsuA	Ribosomal small subunit pseudouridine synthase A (EC 5.4.99.-) (16S pseudouridylate 516 synthase) (16S pseudouridine 516 synthase) (rRNA- uridine isomerase A) (rRNA pseudouridylate synthase A)	[TP0067-TP0459 (0.6360361)]
COG0457	COG1187	bcsC	b3530	Cellulose synthase operon protein C	ymfC	rluE	Ribosomal large subunit pseudouridine synthase E (EC 5.4.99.-) (rRNA- uridine isomerase E) (rRNA pseudouridylate synthase E)	[TP0067-TP0459 (0.6360361)]
COG0457	COG1187	bcsC	b3530	Cellulose synthase operon protein C	rluB	rluB	Ribosomal large subunit pseudouridine synthase B (EC 5.4.99.-) (rRNA- uridine isomerase B) (rRNA pseudouridylate synthase B)	[TP0067-TP0459 (0.6360361)]
COG0457	COG1187	ygeH	ygeH	predictedtranscriptional regulator	rluB	rluB	Ribosomal large subunit pseudouridine synthase B (EC 5.4.99.-) (rRNA- uridine isomerase B) (rRNA pseudouridylate synthase B)	[TP0067-TP0459 (0.6360361)]
COG0457	COG1187	ygeG	ygeG	Hypothetical protein ygeG	rluB	rluB	Ribosomal large subunit pseudouridine synthase B (EC 5.4.99.-) (rRNA- uridine isomerase B) (rRNA pseudouridylate synthase B)	[TP0067-TP0459 (0.6360361)]
COG0457	COG1187	nfrA	nfrA	Bacteriophage N4 adsorption protein A precursor	yjbC	rluF	Ribosomal large subunit pseudouridine synthase F (EC 5.4.99.-) (rRNA- uridine isomerase F) (rRNA pseudouridylate synthase F)	[TP0067-TP0459 (0.6360361)]
COG0457	COG1187	nfrA	nfrA	Bacteriophage N4 adsorption protein A precursor	ymfC	rluE	Ribosomal large subunit pseudouridine synthase E (EC 5.4.99.-) (rRNA- uridine isomerase E) (rRNA pseudouridylate synthase E)	[TP0067-TP0459 (0.6360361)]
COG0457	COG1187	ygeG	ygeG	Hypothetical protein ygeG	rsuA	rsuA	Ribosomal small subunit pseudouridine synthase A (EC 5.4.99.-) (16S pseudouridylate 516 synthase) (16S pseudouridine 516 synthase) (rRNA- uridine isomerase A) (rRNA pseudouridylate synthase A)	[TP0067-TP0459 (0.6360361)]
COG0457	COG1187	nfrA	nfrA	Bacteriophage N4 adsorption protein A precursor	rluB	rluB	Ribosomal large subunit pseudouridine synthase B (EC 5.4.99.-) (rRNA- uridine isomerase B) (rRNA pseudouridylate synthase B)	[TP0067-TP0459 (0.6360361)]
COG0457	COG1187	bcsC	b3530	Cellulose synthase operon protein C	rsuA	rsuA	Ribosomal small subunit pseudouridine synthase A (EC 5.4.99.-) (16S pseudouridylate 516 synthase) (16S pseudouridine 516 synthase) (rRNA- uridine isomerase A) (rRNA pseudouridylate synthase A)	[TP0067-TP0459 (0.6360361)]
COG0457	COG1187	ygeH	ygeH	predictedtranscriptional regulator	rsuA	rsuA	Ribosomal small subunit pseudouridine synthase A (EC 5.4.99.-) (16S pseudouridylate 516 synthase) (16S pseudouridine 516 synthase) (rRNA- uridine isomerase A) (rRNA pseudouridylate synthase A)	[TP0067-TP0459 (0.6360361)]
COG0457	COG1187	ygeG	ygeG	Hypothetical protein ygeG	yjbC	rluF	Ribosomal large subunit pseudouridine synthase F (EC 5.4.99.-) (rRNA- uridine isomerase F) (rRNA pseudouridylate synthase F)	[TP0067-TP0459 (0.6360361)]
COG0457	COG1187	ygeH	ygeH	predictedtranscriptional regulator	ymfC	rluE	Ribosomal large subunit pseudouridine synthase E (EC 5.4.99.-) (rRNA- uridine isomerase E) (rRNA pseudouridylate synthase E)	[TP0067-TP0459 (0.6360361)]
COG0210	COG0305	uvrD	uvrD	DNA-dependent ATPase I and helicase II	dnaB	dnaB	Replicative DNA helicase (EC 3.6.1.-)	[TP0102-TP0058 (0.8842861)]
COG0210	COG0305	helD	helD	Helicase IV (EC 3.6.1.-) (75 kDa helicase)	dnaB	dnaB	Replicative DNA helicase (EC 3.6.1.-)	[TP0102-TP0058 (0.8842861)]
COG0210	COG0305	rep	rep	DNA helicase and single-stranded DNA-dependent	dnaB	dnaB	Replicative DNA helicase (EC 3.6.1.-)	[TP0102-TP0058 (0.8842861)]
COG0621	COG0739	yliG	yliG	predicted SAM-dependent methyltransferase	ygeR	ygeR	Tetratricopeptide repeat transcriptional	[TP0269-TP0702 (0.8475093)]
COG0621	COG0739	yliG	yliG	predicted SAM-dependent methyltransferase	yebA	yebA	Hypothetical metalloprotease yebA precursor (EC 3.4.24.-) (ORFU)	[TP0269-TP0702 (0.8475093)]
COG0621	COG0739	miaB	yleA	isopentenyl-adenosine A37 tRNA methylthiolase	yebA	yebA	Hypothetical metalloprotease yebA precursor (EC 3.4.24.-) (ORFU)	[TP0269-TP0702 (0.8475093)]
COG0621	COG0739	yliG	yliG	predicted SAM-dependent methyltransferase	nlpD	nlpD	predicted outer membrane lipoprotein	[TP0269-TP0702 (0.8475093)]
COG0621	COG0739	miaB	yleA	isopentenyl-adenosine A37 tRNA methylthiolase	ygeR	ygeR	Tetratricopeptide repeat transcriptional	[TP0269-TP0702 (0.8475093)]
COG0621	COG0739	miaB	yleA	isopentenyl-adenosine A37 tRNA methylthiolase	nlpD	nlpD	predicted outer membrane lipoprotein	[TP0269-TP0702 (0.8475093)]
COG1256	COG1516	flgK	flgK	Flagellar hook-associated protein 1 (HAP1)	fliS	fliS	flagellar protein potentiates polymerization	[TP0660-TP0943 (0.90609026)]
COG0257	COG1057	rpmJ	rpmJ	50S ribosomal subunit protein L36	nadD	nadD	Nicotinate-nucleotide adenylyltransferase (EC 2.7.7.18) (Deamido- NAD(+) pyrophosphorylase) (Deamido-NAD(+) diphosphorylase) (Nicotinate mononucleotide adenylyltransferase) (NaMN adenylyltransferase)	[TP0209-TP0741 (0.64932555)]
COG1426	COG1652	yfgA	yfgA	Putative HTH-type transcriptional regulator yfgA	ygaU	ygaU	hypothetical protein	[TP0334-TP0042 (0.73505175)]
COG0840	COG1070	tar	tar	Methyl-accepting chemotaxis protein II (MCP-II) (Aspartate chemoreceptor protein)	rhaB	rhaB	Rhamnulokinase (EC 2.7.1.5) (Rhamnulose kinase)	[TP0640-TP0295 (0.8429581)]
COG0840	COG1070	tap	tap	Methyl-accepting chemotaxis protein IV (MCP-IV) (Dipeptide chemoreceptor protein)	ygcE	ygcE	Hypothetical sugar kinase ygcE	[TP0640-TP0295 (0.8429581)]
COG0840	COG1070	trg	trg	Methyl-accepting chemotaxis protein III (MCP-III) (Ribose and galactose chemoreceptor protein)	fucK	fucK	L-fuculokinase (EC 2.7.1.51) (L-fuculose kinase)	[TP0640-TP0295 (0.8429581)]
COG0840	COG1070	tap	tap	Methyl-accepting chemotaxis protein IV (MCP-IV) (Dipeptide chemoreceptor protein)	ydeV	ydeV	Hypothetical sugar kinase ydeV	[TP0640-TP0295 (0.8429581)]
COG0840	COG1070	trg	trg	Methyl-accepting chemotaxis protein III (MCP-III) (Ribose and galactose chemoreceptor protein)	rhaB	rhaB	Rhamnulokinase (EC 2.7.1.5) (Rhamnulose kinase)	[TP0640-TP0295 (0.8429581)]
COG0840	COG1070	tsr	tsr	Methyl-accepting chemotaxis protein I (MCP-I) (Serine chemoreceptor protein)	fucK	fucK	L-fuculokinase (EC 2.7.1.51) (L-fuculose kinase)	[TP0640-TP0295 (0.8429581)]
COG0840	COG1070	aer	aer	fused signal transducer for aerotaxis sensory	ygcE	ygcE	Hypothetical sugar kinase ygcE	[TP0640-TP0295 (0.8429581)]
COG0840	COG1070	aer	aer	fused signal transducer for aerotaxis sensory	ydeV	ydeV	Hypothetical sugar kinase ydeV	[TP0640-TP0295 (0.8429581)]
COG0840	COG1070	tar	tar	Methyl-accepting chemotaxis protein II (MCP-II) (Aspartate chemoreceptor protein)	ydeV	ydeV	Hypothetical sugar kinase ydeV	[TP0640-TP0295 (0.8429581)]
COG0840	COG1070	tap	tap	Methyl-accepting chemotaxis protein IV (MCP-IV) (Dipeptide chemoreceptor protein)	fucK	fucK	L-fuculokinase (EC 2.7.1.51) (L-fuculose kinase)	[TP0640-TP0295 (0.8429581)]
COG0840	COG1070	aer	aer	fused signal transducer for aerotaxis sensory	lyxK	lyx	L-xylulose/3-keto-L-gulonate kinase (EC 2.7.1.53) (EC 2.7.1.-) (L- xylulokinase) (3-dehydro-L-gulonate kinase)	[TP0640-TP0295 (0.8429581)]
COG0840	COG1070	tap	tap	Methyl-accepting chemotaxis protein IV (MCP-IV) (Dipeptide chemoreceptor protein)	rhaB	rhaB	Rhamnulokinase (EC 2.7.1.5) (Rhamnulose kinase)	[TP0640-TP0295 (0.8429581)]
COG0840	COG1070	tap	tap	Methyl-accepting chemotaxis protein IV (MCP-IV) (Dipeptide chemoreceptor protein)	xylB	xylB	Xylulose kinase (EC 2.7.1.17) (Xylulokinase)	[TP0640-TP0295 (0.8429581)]
COG0840	COG1070	trg	trg	Methyl-accepting chemotaxis protein III (MCP-III) (Ribose and galactose chemoreceptor protein)	lyxK	lyx	L-xylulose/3-keto-L-gulonate kinase (EC 2.7.1.53) (EC 2.7.1.-) (L- xylulokinase) (3-dehydro-L-gulonate kinase)	[TP0640-TP0295 (0.8429581)]
COG0840	COG1070	tsr	tsr	Methyl-accepting chemotaxis protein I (MCP-I) (Serine chemoreceptor protein)	xylB	xylB	Xylulose kinase (EC 2.7.1.17) (Xylulokinase)	[TP0640-TP0295 (0.8429581)]
COG0840	COG1070	tap	tap	Methyl-accepting chemotaxis protein IV (MCP-IV) (Dipeptide chemoreceptor protein)	lyxK	lyx	L-xylulose/3-keto-L-gulonate kinase (EC 2.7.1.53) (EC 2.7.1.-) (L- xylulokinase) (3-dehydro-L-gulonate kinase)	[TP0640-TP0295 (0.8429581)]
COG0840	COG1070	tsr	tsr	Methyl-accepting chemotaxis protein I (MCP-I) (Serine chemoreceptor protein)	ygcE	ygcE	Hypothetical sugar kinase ygcE	[TP0640-TP0295 (0.8429581)]
COG0840	COG1070	tsr	tsr	Methyl-accepting chemotaxis protein I (MCP-I) (Serine chemoreceptor protein)	ydeV	ydeV	Hypothetical sugar kinase ydeV	[TP0640-TP0295 (0.8429581)]
COG0840	COG1070	tar	tar	Methyl-accepting chemotaxis protein II (MCP-II) (Aspartate chemoreceptor protein)	lyxK	lyx	L-xylulose/3-keto-L-gulonate kinase (EC 2.7.1.53) (EC 2.7.1.-) (L- xylulokinase) (3-dehydro-L-gulonate kinase)	[TP0640-TP0295 (0.8429581)]
COG0840	COG1070	aer	aer	fused signal transducer for aerotaxis sensory	xylB	xylB	Xylulose kinase (EC 2.7.1.17) (Xylulokinase)	[TP0640-TP0295 (0.8429581)]
COG0840	COG1070	aer	aer	fused signal transducer for aerotaxis sensory	fucK	fucK	L-fuculokinase (EC 2.7.1.51) (L-fuculose kinase)	[TP0640-TP0295 (0.8429581)]
COG0840	COG1070	tar	tar	Methyl-accepting chemotaxis protein II (MCP-II) (Aspartate chemoreceptor protein)	ygcE	ygcE	Hypothetical sugar kinase ygcE	[TP0640-TP0295 (0.8429581)]
COG0840	COG1070	trg	trg	Methyl-accepting chemotaxis protein III (MCP-III) (Ribose and galactose chemoreceptor protein)	ydeV	ydeV	Hypothetical sugar kinase ydeV	[TP0640-TP0295 (0.8429581)]
COG0840	COG1070	tsr	tsr	Methyl-accepting chemotaxis protein I (MCP-I) (Serine chemoreceptor protein)	lyxK	lyx	L-xylulose/3-keto-L-gulonate kinase (EC 2.7.1.53) (EC 2.7.1.-) (L- xylulokinase) (3-dehydro-L-gulonate kinase)	[TP0640-TP0295 (0.8429581)]
COG0840	COG1070	aer	aer	fused signal transducer for aerotaxis sensory	rhaB	rhaB	Rhamnulokinase (EC 2.7.1.5) (Rhamnulose kinase)	[TP0640-TP0295 (0.8429581)]
COG0840	COG1070	tar	tar	Methyl-accepting chemotaxis protein II (MCP-II) (Aspartate chemoreceptor protein)	xylB	xylB	Xylulose kinase (EC 2.7.1.17) (Xylulokinase)	[TP0640-TP0295 (0.8429581)]
COG0840	COG1070	trg	trg	Methyl-accepting chemotaxis protein III (MCP-III) (Ribose and galactose chemoreceptor protein)	ygcE	ygcE	Hypothetical sugar kinase ygcE	[TP0640-TP0295 (0.8429581)]
COG0840	COG1070	tar	tar	Methyl-accepting chemotaxis protein II (MCP-II) (Aspartate chemoreceptor protein)	fucK	fucK	L-fuculokinase (EC 2.7.1.51) (L-fuculose kinase)	[TP0640-TP0295 (0.8429581)]
COG0840	COG1070	trg	trg	Methyl-accepting chemotaxis protein III (MCP-III) (Ribose and galactose chemoreceptor protein)	xylB	xylB	Xylulose kinase (EC 2.7.1.17) (Xylulokinase)	[TP0640-TP0295 (0.8429581)]
COG0840	COG1070	tsr	tsr	Methyl-accepting chemotaxis protein I (MCP-I) (Serine chemoreceptor protein)	rhaB	rhaB	Rhamnulokinase (EC 2.7.1.5) (Rhamnulose kinase)	[TP0640-TP0295 (0.8429581)]
