# Supplementary material for: The Binary Protein Interactome of Treponema pallidum – The Syphilis Spirochete
Source: PLoS One. 2008 May 28;3(5):e2292. doi: 10.1371/journal.pone.0002292 (PMC2386257; doi:10.1371/journal.pone.0002292)
Supplement: Data S1 — Predicted protein-protein interactions based on our Treponema pallidum data; zip archive containing 372 files with one file per species. (6.09 MB ZIP) [file pone.0002292.s006.zip › bacteria/Francisella_tularensis_holarctica.tab]

119857 Francisella tularensis holarctica
COG A	COG B	Locus Id A	Preferred Name(s) A	Annotation A	Locus Id B	Preferred Name(s) B	Annotation B	T. pallidum interaction
COG0186	COG1475	FTL_0245	FTL_0245	30S ribosomal protein S17	FTL_0428	FTL_0428	chromosome partition protein B	[TP0198-TP0271 (0.71912634)]
COG0608	COG0817	FTL_1585	FTL_1585	Single-stranded-DNA-specific exonuclease	FTL_0930	FTL_0930	holliday junction endodeoxyribonuclease	[TP0704-TP0517 (0.81382185)]
COG0845	COG4591	FTL_1512	FTL_1512	conserved hypothetical protein	FTL_0474	FTL_0474	lipoprotein releasing system, subunit C,putative	[TP0965-TP0582 (0.8143851)]
COG0845	COG4591	FTL_1671	FTL_1671	Efflux protein, RND family, MFP subunit	FTL_0474	FTL_0474	lipoprotein releasing system, subunit C,putative	[TP0965-TP0582 (0.8143851)]
COG0201	COG0550	FTL_0256	FTL_0256	preprotein translocase, subunit Y, membrane	FTL_0426	FTL_0426	DNA topoisomerase I	[TP0208-TP0394 (0.8044664)]
COG0768	COG2812	FTL_1539	FTL_1539	penicillin binding protein (peptidoglycan	FTL_1905	FTL_1905	DNA polymerase III, gamma/tau subunits	[TP0500-TP1005 (0.655462)]
COG0051	COG0693	FTL_0235	FTL_0235	30S ribosomal protein S10	FTL_0982	FTL_0982	DJ-1/PfpI family protein	[TP0188-TP0445 (0.6307204)]
COG0180	COG0564	FTL_0306	FTL_0306	Tryptophanyl-tRNA synthetase	FTL_1804	FTL_1804	ribosomal large subunit pseudouridine synthase	[TP0632-TP0339 (0.7885255)]
COG0180	COG0564	FTL_0306	FTL_0306	Tryptophanyl-tRNA synthetase	FTL_0699	FTL_0699	ribosomal large subunit pseudouridine synthase	[TP0632-TP0339 (0.7885255)]
COG0090	COG0223	FTL_0239	FTL_0239	50S ribosomal protein L2	FTL_0602	FTL_0602	formyl transferase	[TP0192-TP0756 (0.8610547)]
COG0090	COG0223	FTL_0239	FTL_0239	50S ribosomal protein L2	FTL_1285	FTL_1285	Methionyl-tRNA formyltransferase	[TP0192-TP0756 (0.8610547)]
COG0632	COG2255	FTL_0932	FTL_0932	holliday junction DNA helicase, subunit A	FTL_1077	FTL_1077	holliday junction DNA helicase, subunit B	[TP0543-TP0162 (0.9659884)]
COG0462	COG0817	FTL_0949	FTL_0949	Ribose-phosphate pyrophosphokinase	FTL_0930	FTL_0930	holliday junction endodeoxyribonuclease	[TP0294-TP0517 (0.54911256)]
COG0125	COG0586	FTL_1660	FTL_1660	thymidylate kinase	FTL_0721	FTL_0721	DedA family protein	[TP0354-TP0779 (0.67954355)]
COG0125	COG0586	FTL_1660	FTL_1660	thymidylate kinase	FTL_0376	FTL_0376	conserved hypothetical protein	[TP0354-TP0779 (0.67954355)]
COG0125	COG0586	FTL_1660	FTL_1660	thymidylate kinase	FTL_0722	FTL_0722	DedA family protein	[TP0354-TP0779 (0.67954355)]
COG0222	COG0802	FTL_1745	FTL_1745	50S ribosomal protein L7/L12	FTL_1307	FTL_1307	Nucleotide-binding protein, yjeE	[TP0240-TP0875 (0.8481433)]
COG0495	COG1214	FTL_1212	FTL_1212	Leucyl-tRNA synthetase	FTL_0787	FTL_0787	glycoprotease family protein	[TP0586-TP0876 (0.5571989)]
COG0192	COG0592	FTL_1739	FTL_1739	S-adenosylmethionine synthetase	FTL_0002	FTL_0002	DNA polymerase III, beta chain	[TP0794-TP0002 (0.8412751)]
COG0360	COG0616	FTL_1024	FTL_1024	30S ribosomal protein S6	FTL_0008	FTL_0008	Peptidase	[TP0063-TP0997 (0.6657489)]
COG0360	COG0616	FTL_1024	FTL_1024	30S ribosomal protein S6	FTL_1605	FTL_1605	peptidase family S49 protein	[TP0063-TP0997 (0.6657489)]
COG0495	COG0761	FTL_1212	FTL_1212	Leucyl-tRNA synthetase	FTL_0327	FTL_0327	IspH protein	[TP0586-TP0547 (0.63095015)]
COG0820	COG2812	FTL_1028	FTL_1028	Radical SAM superfamily protein	FTL_1905	FTL_1905	DNA polymerase III, gamma/tau subunits	[TP0068-TP1005 (0.60435057)]
COG1509	COG1509	FTL_1362	FTL_1362	conserved hypothetical protein	FTL_1362	FTL_1362	conserved hypothetical protein	[TP0121-TP0121 (0.7367639)]
COG0234	COG1200	FTL_1715	FTL_1715	Chaperonin protein, groES	FTL_0524	FTL_0524	ATP-dependent DNA helicase RecG	[TP1013-TP0687 (0.84594196)]
COG0257	COG1253	FTL_0257	FTL_0257	50S ribosomal protein L36	FTL_1697	FTL_1697	metal ion transporter	[TP0209-TP0027 (0.74441797)]
COG0257	COG1253	FTL_0257	FTL_0257	50S ribosomal protein L36	FTL_1698	FTL_1698	conserved hypothetical protein	[TP0209-TP0027 (0.74441797)]
COG0060	COG0681	FTL_0436	FTL_0436	Isoleucyl-tRNA synthetase	FTL_0553	FTL_0553	signal peptidase I	[TP0452-TP0185 (0.79878455)]
COG0249	COG0357	FTL_0294	FTL_0294	DNA mismatch repair protein MutS	FTL_0059	FTL_0059	methyltransferase glucose-inhibited cell	[TP0328-TP0946 (0.7367136)]
COG0658	COG1187	FTL_1916	FTL_1916	Competence-related protein	FTL_1030	FTL_1030	ribosomal large subunit pseudouridine synthase	[TP0336-TP0459 (0.6079956)]
COG0465	COG0465	FTL_1468	FTL_1468	ATP-dependent metalloprotease	FTL_1468	FTL_1468	ATP-dependent metalloprotease	[TP0330-TP0330 (0.73856413)]
COG0465	COG0465	FTL_1464	FTL_1464	ATP-dependent metalloprotease	FTL_1468	FTL_1468	ATP-dependent metalloprotease	[TP0330-TP0330 (0.73856413)]
COG0465	COG0465	FTL_1468	FTL_1468	ATP-dependent metalloprotease	FTL_1464	FTL_1464	ATP-dependent metalloprotease	[TP0330-TP0330 (0.73856413)]
COG0465	COG0465	FTL_1464	FTL_1464	ATP-dependent metalloprotease	FTL_1464	FTL_1464	ATP-dependent metalloprotease	[TP0330-TP0330 (0.73856413)]
COG0242	COG0272	FTL_0074	FTL_0074	peptide deformylase	FTL_0676	FTL_0676	DNA ligase	[TP0757-TP0634 (0.68197167)]
COG0242	COG0272	FTL_0473	FTL_0473	peptide deformylase	FTL_0676	FTL_0676	DNA ligase	[TP0757-TP0634 (0.68197167)]
COG0187	COG0358	FTL_1726	FTL_1726	Topoisomerase IV, subunit B	FTL_1049	FTL_1049	DNA primase	[TP1006-TP0492 (0.55112576)]
COG0187	COG0358	FTL_1547	FTL_1547	DNA gyrase subunit B	FTL_1049	FTL_1049	DNA primase	[TP1006-TP0492 (0.55112576)]
COG1154	COG2812	FTL_1072	FTL_1072	1-deoxy-D-xylulose 5-phosphate synthase	FTL_1905	FTL_1905	DNA polymerase III, gamma/tau subunits	[TP0824-TP1005 (0.68180764)]
COG0237	COG0552	FTL_0307	FTL_0307	Dephospho-CoA kinase	FTL_1657	FTL_1657	signal recognition particle receptor FtsY	[TP0296-TP0578 (0.7885255)]
COG2812	COG2812	FTL_1905	FTL_1905	DNA polymerase III, gamma/tau subunits	FTL_1905	FTL_1905	DNA polymerase III, gamma/tau subunits	[TP1005-TP1005 (0.52391654)]
COG0223	COG0234	FTL_0602	FTL_0602	formyl transferase	FTL_1715	FTL_1715	Chaperonin protein, groES	[TP0756-TP1013 (0.64276713)]
COG0223	COG0234	FTL_1285	FTL_1285	Methionyl-tRNA formyltransferase	FTL_1715	FTL_1715	Chaperonin protein, groES	[TP0756-TP1013 (0.64276713)]
COG0357	COG0459	FTL_0059	FTL_0059	methyltransferase glucose-inhibited cell	FTL_1714	FTL_1714	Chaperone protein, groEL	[TP0946-TP0030 (0.68326145)]
COG0223	COG0242	FTL_0602	FTL_0602	formyl transferase	FTL_0473	FTL_0473	peptide deformylase	[TP0756-TP0757 (0.8300303)]
COG0223	COG0242	FTL_1285	FTL_1285	Methionyl-tRNA formyltransferase	FTL_0473	FTL_0473	peptide deformylase	[TP0756-TP0757 (0.8300303)]
COG0223	COG0242	FTL_1285	FTL_1285	Methionyl-tRNA formyltransferase	FTL_0074	FTL_0074	peptide deformylase	[TP0756-TP0757 (0.8300303)]
COG0223	COG0242	FTL_0602	FTL_0602	formyl transferase	FTL_0074	FTL_0074	peptide deformylase	[TP0756-TP0757 (0.8300303)]
COG0233	COG0359	FTL_0227	FTL_0227	ribosome recycling factor	FTL_1026	FTL_1026	50S ribosomal protein L9	[TP0604-TP0060 (0.5105792)]
COG0552	COG1061	FTL_1657	FTL_1657	signal recognition particle receptor FtsY	FTL_0167	FTL_0167	DNA/RNA helicase	[TP0578-TP0380 (0.62695336)]
COG0124	COG0608	FTL_1807	FTL_1807	Histidyl-tRNA synthetase	FTL_1585	FTL_1585	Single-stranded-DNA-specific exonuclease	[TP0641-TP0704 (0.75894904)]
COG0153	COG0242	FTL_1397	FTL_1397	Galactokinase	FTL_0473	FTL_0473	peptide deformylase	[TP0418-TP0757 (0.51512045)]
COG0153	COG0242	FTL_1397	FTL_1397	Galactokinase	FTL_0074	FTL_0074	peptide deformylase	[TP0418-TP0757 (0.51512045)]
COG0465	COG0772	FTL_1464	FTL_1464	ATP-dependent metalloprotease	FTL_1613	FTL_1613	cell division protein FtsW	[TP0330-TP0387 (0.8016956)]
COG0465	COG0772	FTL_1468	FTL_1468	ATP-dependent metalloprotease	FTL_1613	FTL_1613	cell division protein FtsW	[TP0330-TP0387 (0.8016956)]
COG0192	COG0217	FTL_1739	FTL_1739	S-adenosylmethionine synthetase	FTL_0929	FTL_0929	conserved hypothetical protein	[TP0794-TP0474 (0.71912634)]
COG0477	COG0845	FTL_1466	FTL_1466	major facilitator superfamily (MFS) transport	FTL_1671	FTL_1671	Efflux protein, RND family, MFP subunit	[TP0840-TP0965 (0.8653204)]
COG0477	COG0845	FTL_1469	FTL_1469	conserved hypothetical 51.5 KD protein in	FTL_1512	FTL_1512	conserved hypothetical protein	[TP0840-TP0965 (0.8653204)]
COG0477	COG0845	FTL_1645	FTL_1645	major facilitator superfamily (MFS) transport	FTL_1512	FTL_1512	conserved hypothetical protein	[TP0840-TP0965 (0.8653204)]
COG0477	COG0845	FTL_1502	FTL_1502	major facilitator superfamily (MFS) transport	FTL_1671	FTL_1671	Efflux protein, RND family, MFP subunit	[TP0840-TP0965 (0.8653204)]
COG0477	COG0845	FTL_1502	FTL_1502	major facilitator superfamily (MFS) transport	FTL_1512	FTL_1512	conserved hypothetical protein	[TP0840-TP0965 (0.8653204)]
COG0477	COG0845	FTL_0003	FTL_0003	conserved hypothetical membrane protein,	FTL_1671	FTL_1671	Efflux protein, RND family, MFP subunit	[TP0840-TP0965 (0.8653204)]
COG0477	COG0845	FTL_1790	FTL_1790	major facilitator superfamily (MFS) tranport	FTL_1671	FTL_1671	Efflux protein, RND family, MFP subunit	[TP0840-TP0965 (0.8653204)]
COG0477	COG0845	FTL_1948	FTL_1948	major facilitator superfamily (MFS) transport	FTL_1671	FTL_1671	Efflux protein, RND family, MFP subunit	[TP0840-TP0965 (0.8653204)]
COG0477	COG0845	FTL_1624	FTL_1624	major facilitator superfamily (MFS) transport	FTL_1671	FTL_1671	Efflux protein, RND family, MFP subunit	[TP0840-TP0965 (0.8653204)]
COG0477	COG0845	FTL_0186	FTL_0186	major facilitator superfamily (MFS) transport	FTL_1512	FTL_1512	conserved hypothetical protein	[TP0840-TP0965 (0.8653204)]
COG0477	COG0845	FTL_1835	FTL_1835	conserved membrane protein	FTL_1512	FTL_1512	conserved hypothetical protein	[TP0840-TP0965 (0.8653204)]
COG0477	COG0845	FTL_1685	FTL_1685	major facilitator superfamily (MSF) transport	FTL_1512	FTL_1512	conserved hypothetical protein	[TP0840-TP0965 (0.8653204)]
COG0477	COG0845	FTL_1469	FTL_1469	conserved hypothetical 51.5 KD protein in	FTL_1671	FTL_1671	Efflux protein, RND family, MFP subunit	[TP0840-TP0965 (0.8653204)]
COG0477	COG0845	FTL_1470	FTL_1470	major facilitator superfamily (MFS) transport	FTL_1671	FTL_1671	Efflux protein, RND family, MFP subunit	[TP0840-TP0965 (0.8653204)]
COG0477	COG0845	FTL_0688	FTL_0688	major facilitator superfamily (MFS) transport	FTL_1512	FTL_1512	conserved hypothetical protein	[TP0840-TP0965 (0.8653204)]
COG0477	COG0845	FTL_1394	FTL_1394	Galactose-proton symporter, major facilitator	FTL_1671	FTL_1671	Efflux protein, RND family, MFP subunit	[TP0840-TP0965 (0.8653204)]
COG0477	COG0845	FTL_0946	FTL_0946	major facilitator superfamily (MFS) transport	FTL_1512	FTL_1512	conserved hypothetical protein	[TP0840-TP0965 (0.8653204)]
COG0477	COG0845	FTL_0688	FTL_0688	major facilitator superfamily (MFS) transport	FTL_1671	FTL_1671	Efflux protein, RND family, MFP subunit	[TP0840-TP0965 (0.8653204)]
COG0477	COG0845	FTL_1948	FTL_1948	major facilitator superfamily (MFS) transport	FTL_1512	FTL_1512	conserved hypothetical protein	[TP0840-TP0965 (0.8653204)]
COG0477	COG0845	FTL_1206	FTL_1206	major facilitator superfamily (MFS) transport	FTL_1671	FTL_1671	Efflux protein, RND family, MFP subunit	[TP0840-TP0965 (0.8653204)]
COG0477	COG0845	FTL_1622	FTL_1622	multidrug transporter (tetracycline resistance	FTL_1512	FTL_1512	conserved hypothetical protein	[TP0840-TP0965 (0.8653204)]
COG0477	COG0845	FTL_0581	FTL_0581	sugar transport protein	FTL_1671	FTL_1671	Efflux protein, RND family, MFP subunit	[TP0840-TP0965 (0.8653204)]
COG0477	COG0845	FTL_1647	FTL_1647	major facilitator superfamily (MFS) transport	FTL_1512	FTL_1512	conserved hypothetical protein	[TP0840-TP0965 (0.8653204)]
COG0477	COG0845	FTL_0931	FTL_0931	major facilitator superfamily (MFS) transport	FTL_1512	FTL_1512	conserved hypothetical protein	[TP0840-TP0965 (0.8653204)]
COG0477	COG0845	FTL_1450	FTL_1450	major facilitator superfamily (MFS) transport	FTL_1671	FTL_1671	Efflux protein, RND family, MFP subunit	[TP0840-TP0965 (0.8653204)]
COG0477	COG0845	FTL_1394	FTL_1394	Galactose-proton symporter, major facilitator	FTL_1512	FTL_1512	conserved hypothetical protein	[TP0840-TP0965 (0.8653204)]
COG0477	COG0845	FTL_0021	FTL_0021	Proline/betaine transporter, major facilitator	FTL_1671	FTL_1671	Efflux protein, RND family, MFP subunit	[TP0840-TP0965 (0.8653204)]
COG0477	COG0845	FTL_0162	FTL_0162	major facilitator superfamily (MFS) transport	FTL_1512	FTL_1512	conserved hypothetical protein	[TP0840-TP0965 (0.8653204)]
COG0477	COG0845	FTL_0946	FTL_0946	major facilitator superfamily (MFS) transport	FTL_1671	FTL_1671	Efflux protein, RND family, MFP subunit	[TP0840-TP0965 (0.8653204)]
COG0477	COG0845	FTL_0190	FTL_0190	major facilitator superfamily (MFS) transport	FTL_1671	FTL_1671	Efflux protein, RND family, MFP subunit	[TP0840-TP0965 (0.8653204)]
COG0477	COG0845	FTL_1645	FTL_1645	major facilitator superfamily (MFS) transport	FTL_1671	FTL_1671	Efflux protein, RND family, MFP subunit	[TP0840-TP0965 (0.8653204)]
COG0477	COG0845	FTL_0162	FTL_0162	major facilitator superfamily (MFS) transport	FTL_1671	FTL_1671	Efflux protein, RND family, MFP subunit	[TP0840-TP0965 (0.8653204)]
COG0477	COG0845	FTL_1673	FTL_1673	major facilitator superfamily (MFS) transport	FTL_1512	FTL_1512	conserved hypothetical protein	[TP0840-TP0965 (0.8653204)]
COG0477	COG0845	FTL_0807	FTL_0807	major facilitator superfamily (MFS) transport	FTL_1512	FTL_1512	conserved hypothetical protein	[TP0840-TP0965 (0.8653204)]
COG0477	COG0845	FTL_1725	FTL_1725	Eflux protein	FTL_1671	FTL_1671	Efflux protein, RND family, MFP subunit	[TP0840-TP0965 (0.8653204)]
COG0477	COG0845	FTL_1806	FTL_1806	major facilitator superfamily (MFS) transport	FTL_1671	FTL_1671	Efflux protein, RND family, MFP subunit	[TP0840-TP0965 (0.8653204)]
COG0477	COG0845	FTL_1417	FTL_1417	major facilitator superfamily (MFS) transport	FTL_1512	FTL_1512	conserved hypothetical protein	[TP0840-TP0965 (0.8653204)]
COG0477	COG0845	FTL_1673	FTL_1673	major facilitator superfamily (MFS) transport	FTL_1671	FTL_1671	Efflux protein, RND family, MFP subunit	[TP0840-TP0965 (0.8653204)]
COG0477	COG0845	FTL_1803	FTL_1803	major facilitator superfamily (MFS) transport	FTL_1512	FTL_1512	conserved hypothetical protein	[TP0840-TP0965 (0.8653204)]
COG0477	COG0845	FTL_1134	FTL_1134	conserved hypothetical membrane protein	FTL_1512	FTL_1512	conserved hypothetical protein	[TP0840-TP0965 (0.8653204)]
COG0477	COG0845	FTL_1868	FTL_1868	multidrug resistance protein, membrane located	FTL_1671	FTL_1671	Efflux protein, RND family, MFP subunit	[TP0840-TP0965 (0.8653204)]
COG0477	COG0845	FTL_1725	FTL_1725	Eflux protein	FTL_1512	FTL_1512	conserved hypothetical protein	[TP0840-TP0965 (0.8653204)]
COG0477	COG0845	FTL_0748	FTL_0748	major facilitator superfamily (MFS) transport	FTL_1512	FTL_1512	conserved hypothetical protein	[TP0840-TP0965 (0.8653204)]
COG0477	COG0845	FTL_0865	FTL_0865	major facilitator superfamily (MFS) transport	FTL_1671	FTL_1671	Efflux protein, RND family, MFP subunit	[TP0840-TP0965 (0.8653204)]
COG0477	COG0845	FTL_0190	FTL_0190	major facilitator superfamily (MFS) transport	FTL_1512	FTL_1512	conserved hypothetical protein	[TP0840-TP0965 (0.8653204)]
COG0477	COG0845	FTL_0443	FTL_0443	major facilitator superfamily (MFS) transport	FTL_1671	FTL_1671	Efflux protein, RND family, MFP subunit	[TP0840-TP0965 (0.8653204)]
COG0477	COG0845	FTL_1465	FTL_1465	conserved hypothetical 51.5 KD protein in	FTL_1671	FTL_1671	Efflux protein, RND family, MFP subunit	[TP0840-TP0965 (0.8653204)]
COG0477	COG0845	FTL_0021	FTL_0021	Proline/betaine transporter, major facilitator	FTL_1512	FTL_1512	conserved hypothetical protein	[TP0840-TP0965 (0.8653204)]
COG0477	COG0845	FTL_1685	FTL_1685	major facilitator superfamily (MSF) transport	FTL_1671	FTL_1671	Efflux protein, RND family, MFP subunit	[TP0840-TP0965 (0.8653204)]
COG0477	COG0845	FTL_1833	FTL_1833	conserved membrane protein	FTL_1671	FTL_1671	Efflux protein, RND family, MFP subunit	[TP0840-TP0965 (0.8653204)]
COG0477	COG0845	FTL_0931	FTL_0931	major facilitator superfamily (MFS) transport	FTL_1671	FTL_1671	Efflux protein, RND family, MFP subunit	[TP0840-TP0965 (0.8653204)]
COG0477	COG0845	FTL_0003	FTL_0003	conserved hypothetical membrane protein,	FTL_1512	FTL_1512	conserved hypothetical protein	[TP0840-TP0965 (0.8653204)]
COG0477	COG0845	FTL_1528	FTL_1528	major facilitator superfamily (MFS) transport	FTL_1671	FTL_1671	Efflux protein, RND family, MFP subunit	[TP0840-TP0965 (0.8653204)]
COG0477	COG0845	FTL_1528	FTL_1528	major facilitator superfamily (MFS) transport	FTL_1512	FTL_1512	conserved hypothetical protein	[TP0840-TP0965 (0.8653204)]
COG0477	COG0845	FTL_0807	FTL_0807	major facilitator superfamily (MFS) transport	FTL_1671	FTL_1671	Efflux protein, RND family, MFP subunit	[TP0840-TP0965 (0.8653204)]
COG0477	COG0845	FTL_1417	FTL_1417	major facilitator superfamily (MFS) transport	FTL_1671	FTL_1671	Efflux protein, RND family, MFP subunit	[TP0840-TP0965 (0.8653204)]
COG0477	COG0845	FTL_0581	FTL_0581	sugar transport protein	FTL_1512	FTL_1512	conserved hypothetical protein	[TP0840-TP0965 (0.8653204)]
COG0477	COG0845	FTL_1803	FTL_1803	major facilitator superfamily (MFS) transport	FTL_1671	FTL_1671	Efflux protein, RND family, MFP subunit	[TP0840-TP0965 (0.8653204)]
COG0477	COG0845	FTL_1395	FTL_1395	Galactose-proton symporter, major facilitator	FTL_1512	FTL_1512	conserved hypothetical protein	[TP0840-TP0965 (0.8653204)]
COG0477	COG0845	FTL_1206	FTL_1206	major facilitator superfamily (MFS) transport	FTL_1512	FTL_1512	conserved hypothetical protein	[TP0840-TP0965 (0.8653204)]
COG0477	COG0845	FTL_0063	FTL_0063	major facilitator superfamily (MFS) transport	FTL_1512	FTL_1512	conserved hypothetical protein	[TP0840-TP0965 (0.8653204)]
COG0477	COG0845	FTL_1790	FTL_1790	major facilitator superfamily (MFS) tranport	FTL_1512	FTL_1512	conserved hypothetical protein	[TP0840-TP0965 (0.8653204)]
COG0477	COG0845	FTL_1466	FTL_1466	major facilitator superfamily (MFS) transport	FTL_1512	FTL_1512	conserved hypothetical protein	[TP0840-TP0965 (0.8653204)]
COG0477	COG0845	FTL_1395	FTL_1395	Galactose-proton symporter, major facilitator	FTL_1671	FTL_1671	Efflux protein, RND family, MFP subunit	[TP0840-TP0965 (0.8653204)]
COG0477	COG0845	FTL_1647	FTL_1647	major facilitator superfamily (MFS) transport	FTL_1671	FTL_1671	Efflux protein, RND family, MFP subunit	[TP0840-TP0965 (0.8653204)]
COG0477	COG0845	FTL_0186	FTL_0186	major facilitator superfamily (MFS) transport	FTL_1671	FTL_1671	Efflux protein, RND family, MFP subunit	[TP0840-TP0965 (0.8653204)]
COG0477	COG0845	FTL_0748	FTL_0748	major facilitator superfamily (MFS) transport	FTL_1671	FTL_1671	Efflux protein, RND family, MFP subunit	[TP0840-TP0965 (0.8653204)]
COG0477	COG0845	FTL_1806	FTL_1806	major facilitator superfamily (MFS) transport	FTL_1512	FTL_1512	conserved hypothetical protein	[TP0840-TP0965 (0.8653204)]
COG0477	COG0845	FTL_1868	FTL_1868	multidrug resistance protein, membrane located	FTL_1512	FTL_1512	conserved hypothetical protein	[TP0840-TP0965 (0.8653204)]
COG0477	COG0845	FTL_0063	FTL_0063	major facilitator superfamily (MFS) transport	FTL_1671	FTL_1671	Efflux protein, RND family, MFP subunit	[TP0840-TP0965 (0.8653204)]
COG0477	COG0845	FTL_0443	FTL_0443	major facilitator superfamily (MFS) transport	FTL_1512	FTL_1512	conserved hypothetical protein	[TP0840-TP0965 (0.8653204)]
COG0477	COG0845	FTL_1470	FTL_1470	major facilitator superfamily (MFS) transport	FTL_1512	FTL_1512	conserved hypothetical protein	[TP0840-TP0965 (0.8653204)]
COG0477	COG0845	FTL_0865	FTL_0865	major facilitator superfamily (MFS) transport	FTL_1512	FTL_1512	conserved hypothetical protein	[TP0840-TP0965 (0.8653204)]
COG0477	COG0845	FTL_1833	FTL_1833	conserved membrane protein	FTL_1512	FTL_1512	conserved hypothetical protein	[TP0840-TP0965 (0.8653204)]
COG0477	COG0845	FTL_1465	FTL_1465	conserved hypothetical 51.5 KD protein in	FTL_1512	FTL_1512	conserved hypothetical protein	[TP0840-TP0965 (0.8653204)]
COG0477	COG0845	FTL_1450	FTL_1450	major facilitator superfamily (MFS) transport	FTL_1512	FTL_1512	conserved hypothetical protein	[TP0840-TP0965 (0.8653204)]
COG0477	COG0845	FTL_1835	FTL_1835	conserved membrane protein	FTL_1671	FTL_1671	Efflux protein, RND family, MFP subunit	[TP0840-TP0965 (0.8653204)]
COG0477	COG0845	FTL_1134	FTL_1134	conserved hypothetical membrane protein	FTL_1671	FTL_1671	Efflux protein, RND family, MFP subunit	[TP0840-TP0965 (0.8653204)]
COG0477	COG0845	FTL_1622	FTL_1622	multidrug transporter (tetracycline resistance	FTL_1671	FTL_1671	Efflux protein, RND family, MFP subunit	[TP0840-TP0965 (0.8653204)]
COG0477	COG0845	FTL_1624	FTL_1624	major facilitator superfamily (MFS) transport	FTL_1512	FTL_1512	conserved hypothetical protein	[TP0840-TP0965 (0.8653204)]
COG0305	COG2812	FTL_1027	FTL_1027	Replicative DNA helicase	FTL_1905	FTL_1905	DNA polymerase III, gamma/tau subunits	[TP0058-TP1005 (0.7130585)]
COG0188	COG0526	FTL_0533	FTL_0533	DNA gyrase, subunit A	FTL_1224	FTL_1224	Thioredoxin 1	[TP0005-TP0100 (0.7885434)]
COG0188	COG0526	FTL_0462	FTL_0462	DNA topoisomerase IV subunit A	FTL_0611	FTL_0611	Thioredoxin	[TP0005-TP0100 (0.7885434)]
COG0188	COG0526	FTL_0533	FTL_0533	DNA gyrase, subunit A	FTL_0611	FTL_0611	Thioredoxin	[TP0005-TP0100 (0.7885434)]
COG0188	COG0526	FTL_0462	FTL_0462	DNA topoisomerase IV subunit A	FTL_1224	FTL_1224	Thioredoxin 1	[TP0005-TP0100 (0.7885434)]
COG0526	COG0771	FTL_0611	FTL_0611	Thioredoxin	FTL_1614	FTL_1614	UDP-N-acetylmuramoylalanine--D-glutamate ligase	[TP0100-TP0903 (0.59509045)]
COG0526	COG0771	FTL_1224	FTL_1224	Thioredoxin 1	FTL_1614	FTL_1614	UDP-N-acetylmuramoylalanine--D-glutamate ligase	[TP0100-TP0903 (0.59509045)]
COG0143	COG0845	FTL_0444	FTL_0444	Methionyl-tRNA synthetase	FTL_1671	FTL_1671	Efflux protein, RND family, MFP subunit	[TP0798-TP0965 (0.7246752)]
COG0143	COG0845	FTL_0444	FTL_0444	Methionyl-tRNA synthetase	FTL_1512	FTL_1512	conserved hypothetical protein	[TP0798-TP0965 (0.7246752)]
COG0504	COG1475	FTL_1311	FTL_1311	CTP synthase	FTL_0428	FTL_0428	chromosome partition protein B	[TP0305-TP0271 (0.70252794)]
COG0250	COG0772	FTL_1749	FTL_1749	transcription antitermination protein nusG	FTL_1613	FTL_1613	cell division protein FtsW	[TP0236-TP0387 (0.7470728)]
COG0227	COG0740	FTL_0522	FTL_0522	50S ribosomal protein L28	FTL_0892	FTL_0892	ATP-dependent Clp protease subunit P	[TP0362-TP0507 (0.75048)]
COG0103	COG0211	FTL_1186	FTL_1186	30S ribosomal protein S9	FTL_1452	FTL_1452	50S ribosomal protein L27	[TP1024-TP0743 (0.87139803)]
COG0621	COG2812	FTL_0886	FTL_0886	conserved hypothetical protein yleA	FTL_1905	FTL_1905	DNA polymerase III, gamma/tau subunits	[TP0754-TP1005 (0.5550382)]
COG0442	COG4591	FTL_0650	FTL_0650	Prolyl-tRNA synthetase	FTL_0474	FTL_0474	lipoprotein releasing system, subunit C,putative	[TP0160-TP0582 (0.74148)]
COG0693	COG0761	FTL_0982	FTL_0982	DJ-1/PfpI family protein	FTL_0327	FTL_0327	IspH protein	[TP0445-TP0547 (0.53976095)]
COG0465	COG4591	FTL_1468	FTL_1468	ATP-dependent metalloprotease	FTL_0474	FTL_0474	lipoprotein releasing system, subunit C,putative	[TP0765-TP0582 (0.6598422)]
COG0465	COG4591	FTL_1464	FTL_1464	ATP-dependent metalloprotease	FTL_0474	FTL_0474	lipoprotein releasing system, subunit C,putative	[TP0765-TP0582 (0.6598422)]
COG0773	COG0817	FTL_0172	FTL_0172	UDP-N-acetylmuramate--alanine ligase	FTL_0930	FTL_0930	holliday junction endodeoxyribonuclease	[TP0341-TP0517 (0.7285616)]
COG0773	COG0817	FTL_0508	FTL_0508	UDP-N-acetylmuramate:L-alanyl-gamma-D-glutamyl-	FTL_0930	FTL_0930	holliday junction endodeoxyribonuclease	[TP0341-TP0517 (0.7285616)]
COG0272	COG0773	FTL_0676	FTL_0676	DNA ligase	FTL_0172	FTL_0172	UDP-N-acetylmuramate--alanine ligase	[TP0634-TP0341 (0.8201813)]
COG0272	COG0773	FTL_0676	FTL_0676	DNA ligase	FTL_0508	FTL_0508	UDP-N-acetylmuramate:L-alanyl-gamma-D-glutamyl-	[TP0634-TP0341 (0.8201813)]
COG0036	COG0249	FTL_1432	FTL_1432	D-ribulose-phosphate 3-epimerase	FTL_0294	FTL_0294	DNA mismatch repair protein MutS	[TP0945-TP0328 (0.6742458)]
COG0124	COG0465	FTL_1807	FTL_1807	Histidyl-tRNA synthetase	FTL_1464	FTL_1464	ATP-dependent metalloprotease	[TP0641-TP0330 (0.76316583)]
COG0124	COG0465	FTL_1807	FTL_1807	Histidyl-tRNA synthetase	FTL_1468	FTL_1468	ATP-dependent metalloprotease	[TP0641-TP0330 (0.76316583)]
COG0257	COG0719	FTL_0257	FTL_0257	50S ribosomal protein L36	FTL_1228	FTL_1228	conserved hypothetical protein	[TP0209-TP0612 (0.6772987)]
COG0257	COG0719	FTL_0257	FTL_0257	50S ribosomal protein L36	FTL_1230	FTL_1230	ABC transporter, membrane protein	[TP0209-TP0612 (0.6772987)]
COG0504	COG0728	FTL_1311	FTL_1311	CTP synthase	FTL_1305	FTL_1305	virulence factor MviN	[TP0305-TP0516 (0.84299135)]
COG0275	COG0820	FTL_1541	FTL_1541	S-adenosyl-methyltransferase	FTL_1028	FTL_1028	Radical SAM superfamily protein	[TP0384-TP0068 (0.79878455)]
COG0242	COG0360	FTL_0074	FTL_0074	peptide deformylase	FTL_1024	FTL_1024	30S ribosomal protein S6	[TP0757-TP0063 (0.54983324)]
COG0242	COG0360	FTL_0473	FTL_0473	peptide deformylase	FTL_1024	FTL_1024	30S ribosomal protein S6	[TP0757-TP0063 (0.54983324)]
COG0267	COG0357	FTL_0521	FTL_0521	50S ribosomal protein L33	FTL_0059	FTL_0059	methyltransferase glucose-inhibited cell	[TP0234-TP0946 (0.6249908)]
COG0234	COG0772	FTL_1715	FTL_1715	Chaperonin protein, groES	FTL_1613	FTL_1613	cell division protein FtsW	[TP1013-TP0387 (0.81326103)]
COG0228	COG0250	FTL_1738	FTL_1738	30S ribosomal protein S16	FTL_1749	FTL_1749	transcription antitermination protein nusG	[TP0905-TP0236 (0.7099409)]
COG0465	COG0532	FTL_1464	FTL_1464	ATP-dependent metalloprotease	FTL_1809	FTL_1809	translation initiation factor IF-2	[TP0330-TP0891 (0.8751731)]
COG0465	COG0532	FTL_1468	FTL_1468	ATP-dependent metalloprotease	FTL_1809	FTL_1809	translation initiation factor IF-2	[TP0330-TP0891 (0.8751731)]
COG1452	COG1488	FTL_1597	FTL_1597	organic solvent tolerance protein	FTL_0579	FTL_0579	conserved hypothetical protein	[TP0515-TP0628 (0.6658587)]
COG1452	COG1488	FTL_1374	FTL_1374	organic solvent tolerance protein	FTL_0579	FTL_0579	conserved hypothetical protein	[TP0515-TP0628 (0.6658587)]
COG0234	COG0445	FTL_1715	FTL_1715	Chaperonin protein, groES	FTL_0739	FTL_0739	glucose inhibited division protein A	[TP1013-TP0044 (0.813164)]
COG0326	COG0353	FTL_0267	FTL_0267	Chaperone Hsp90, heat shock protein HtpG	FTL_1412	FTL_1412	Recombination protein recR	[TP0984-TP1004 (0.5573069)]
COG0319	COG0333	FTL_0884	FTL_0884	cconserved hypothetical protein, UPF0054 family	FTL_1143	FTL_1143	50S ribosomal protein L32	[TP0650-TP0807 (0.80809164)]
COG0195	COG1643	FTL_1810	FTL_1810	N utilization substance protein A	FTL_0590	FTL_0590	ATp-dependent helicase	[TP0892-TP0526 (0.71912634)]
COG0687	COG0693	FTL_1582	FTL_1582	Putrescine-binding periplasmic protein	FTL_0982	FTL_0982	DJ-1/PfpI family protein	[TP0655-TP0445 (0.5706956)]
COG0234	COG1619	FTL_1715	FTL_1715	Chaperonin protein, groES	FTL_1678	FTL_1678	conserved membrane hypothetical protein	[TP1013-TP0688 (0.6288964)]
COG0849	COG1061	FTL_1908	FTL_1908	cell division protein FtsA	FTL_0167	FTL_0167	DNA/RNA helicase	[TP0389-TP0380 (0.6968711)]
COG0322	COG0353	FTL_1448	FTL_1448	DNA excision repair enzyme, subunit C (UvrABC	FTL_1412	FTL_1412	Recombination protein recR	[TP0472-TP1004 (0.53674763)]
COG0188	COG0305	FTL_0462	FTL_0462	DNA topoisomerase IV subunit A	FTL_1027	FTL_1027	Replicative DNA helicase	[TP0005-TP0058 (0.73312306)]
COG0188	COG0305	FTL_0533	FTL_0533	DNA gyrase, subunit A	FTL_1027	FTL_1027	Replicative DNA helicase	[TP0005-TP0058 (0.73312306)]
COG1825	COG2812	FTL_0950	FTL_0950	50S ribosomal protein L25	FTL_1905	FTL_1905	DNA polymerase III, gamma/tau subunits	[TP0372-TP1005 (0.6540257)]
COG0024	COG1121	FTL_0459	FTL_0459	methionine aminopeptidase	FTL_1935	FTL_1935	ABC transporter, ATP-binding protein	[TP0842-TP0164 (0.77940726)]
COG0361	COG1214	FTL_1236	FTL_1236	translation initiation factor IF	FTL_0787	FTL_0787	glycoprotease family protein	[TP0097-TP0876 (0.56457245)]
COG1643	COG2137	FTL_0590	FTL_0590	ATp-dependent helicase	FTL_0013	FTL_0013	Regulatory protein recX	[TP0526-TP1023 (0.64955014)]
COG1509	COG2812	FTL_1362	FTL_1362	conserved hypothetical protein	FTL_1905	FTL_1905	DNA polymerase III, gamma/tau subunits	[TP0121-TP1005 (0.5082704)]
COG0242	COG1187	FTL_0074	FTL_0074	peptide deformylase	FTL_1030	FTL_1030	ribosomal large subunit pseudouridine synthase	[TP0757-TP0459 (0.5284328)]
COG0242	COG1187	FTL_0473	FTL_0473	peptide deformylase	FTL_1030	FTL_1030	ribosomal large subunit pseudouridine synthase	[TP0757-TP0459 (0.5284328)]
COG1385	COG2812	FTL_0692	FTL_0692	conserved hypothetical protein	FTL_1905	FTL_1905	DNA polymerase III, gamma/tau subunits	[TP0276-TP1005 (0.66627616)]
COG0242	COG0254	FTL_0074	FTL_0074	peptide deformylase	FTL_1303	FTL_1303	50S ribosomal protein L31	[TP0757-TP0255 (0.6434887)]
COG0242	COG0254	FTL_0473	FTL_0473	peptide deformylase	FTL_1303	FTL_1303	50S ribosomal protein L31	[TP0757-TP0255 (0.6434887)]
COG0442	COG1466	FTL_0650	FTL_0650	Prolyl-tRNA synthetase	FTL_1898	FTL_1898	DNA polymerase III, delta subunit	[TP0160-TP0588 (0.66563916)]
COG0305	COG0593	FTL_1027	FTL_1027	Replicative DNA helicase	FTL_0001	FTL_0001	chromosomal replication initiator protein dnaA	[TP0058-TP0001 (0.9013428)]
COG0178	COG1197	FTL_1473	FTL_1473	DNA excision repair enzyme, subunit A	FTL_0917	FTL_0917	Transcription-repair coupling	[TP0514-TP0344 (0.9414915)]
COG0264	COG0544	FTL_0225	FTL_0225	protein chain elongation factor EF-Ts	FTL_0891	FTL_0891	trigger factor (TF) protein (peptidyl-prolyl	[TP0605-TP0506 (0.9100214)]
COG0495	COG1475	FTL_1212	FTL_1212	Leucyl-tRNA synthetase	FTL_0428	FTL_0428	chromosome partition protein B	[TP0586-TP0271 (0.63095015)]
COG0099	COG0216	FTL_0258	FTL_0258	30S ribosomal protein S13	FTL_1721	FTL_1721	peptide chain release factor 1	[TP0210-TP0051 (0.8775348)]
COG0442	COG0552	FTL_0650	FTL_0650	Prolyl-tRNA synthetase	FTL_1657	FTL_1657	signal recognition particle receptor FtsY	[TP0160-TP0578 (0.56216276)]
COG0242	COG0319	FTL_0074	FTL_0074	peptide deformylase	FTL_0884	FTL_0884	cconserved hypothetical protein, UPF0054 family	[TP0757-TP0650 (0.630912)]
COG0242	COG0319	FTL_0473	FTL_0473	peptide deformylase	FTL_0884	FTL_0884	cconserved hypothetical protein, UPF0054 family	[TP0757-TP0650 (0.630912)]
COG0178	COG0845	FTL_1473	FTL_1473	DNA excision repair enzyme, subunit A	FTL_1671	FTL_1671	Efflux protein, RND family, MFP subunit	[TP0514-TP0965 (0.87363523)]
COG0178	COG0845	FTL_1473	FTL_1473	DNA excision repair enzyme, subunit A	FTL_1512	FTL_1512	conserved hypothetical protein	[TP0514-TP0965 (0.87363523)]
COG0465	COG0558	FTL_1468	FTL_1468	ATP-dependent metalloprotease	FTL_0231	FTL_0231	phosphatidylglycerophosphate synthetase	[TP0765-TP0256 (0.8653493)]
COG0465	COG0558	FTL_1468	FTL_1468	ATP-dependent metalloprotease	FTL_0278	FTL_0278	conserved hypothetical membrane protein	[TP0765-TP0256 (0.8653493)]
COG0465	COG0558	FTL_1464	FTL_1464	ATP-dependent metalloprotease	FTL_0231	FTL_0231	phosphatidylglycerophosphate synthetase	[TP0765-TP0256 (0.8653493)]
COG0465	COG0558	FTL_1464	FTL_1464	ATP-dependent metalloprotease	FTL_0278	FTL_0278	conserved hypothetical membrane protein	[TP0765-TP0256 (0.8653493)]
COG0024	COG0462	FTL_0459	FTL_0459	methionine aminopeptidase	FTL_0949	FTL_0949	Ribose-phosphate pyrophosphokinase	[TP0842-TP0294 (0.8762697)]
COG0125	COG0361	FTL_1660	FTL_1660	thymidylate kinase	FTL_1236	FTL_1236	translation initiation factor IF	[TP0354-TP0097 (0.8382038)]
COG0319	COG0787	FTL_0884	FTL_0884	cconserved hypothetical protein, UPF0054 family	FTL_1338	FTL_1338	alanine racemase	[TP0650-TP0681 (0.82058704)]
COG0257	COG0472	FTL_0257	FTL_0257	50S ribosomal protein L36	FTL_1615	FTL_1615	Phospho-N-acetylmuramoyl-pentapeptide	[TP0209-TP0345 (0.64932555)]
COG0608	COG1234	FTL_1585	FTL_1585	Single-stranded-DNA-specific exonuclease	FTL_1439	FTL_1439	Arylsulfatase	[TP0704-TP0819 (0.5844061)]
COG0608	COG1234	FTL_1585	FTL_1585	Single-stranded-DNA-specific exonuclease	FTL_1440	FTL_1440	metal-dependent hydrolase, beta-lactamase	[TP0704-TP0819 (0.5844061)]
COG0024	COG0125	FTL_0459	FTL_0459	methionine aminopeptidase	FTL_1660	FTL_1660	thymidylate kinase	[TP0842-TP0354 (0.8096375)]
COG0257	COG0779	FTL_0257	FTL_0257	50S ribosomal protein L36	FTL_1811	FTL_1811	conserved hypothetical protein	[TP0209-TP0893 (0.7461857)]
COG0090	COG1643	FTL_0239	FTL_0239	50S ribosomal protein L2	FTL_0590	FTL_0590	ATp-dependent helicase	[TP0192-TP0526 (0.71912634)]
COG0012	COG0188	FTL_0955	FTL_0955	GTP-binding protein	FTL_0462	FTL_0462	DNA topoisomerase IV subunit A	[TP0124-TP0005 (0.7149395)]
COG0012	COG0188	FTL_0955	FTL_0955	GTP-binding protein	FTL_0533	FTL_0533	DNA gyrase, subunit A	[TP0124-TP0005 (0.7149395)]
COG0462	COG0492	FTL_0949	FTL_0949	Ribose-phosphate pyrophosphokinase	FTL_1571	FTL_1571	thioredoxin reductase	[TP0294-TP0814 (0.8323514)]
COG0124	COG0254	FTL_1807	FTL_1807	Histidyl-tRNA synthetase	FTL_1303	FTL_1303	50S ribosomal protein L31	[TP0641-TP0255 (0.65973145)]
COG0178	COG0272	FTL_1473	FTL_1473	DNA excision repair enzyme, subunit A	FTL_0676	FTL_0676	DNA ligase	[TP0514-TP0634 (0.7537598)]
COG1135	COG1466	FTL_0838	FTL_0838	D-methionine transport protein, ABC	FTL_1898	FTL_1898	DNA polymerase III, delta subunit	[TP0120-TP0588 (0.7896185)]
COG1192	COG2214	FTL_0427	FTL_0427	chmomosome partition protein A	FTL_0281	FTL_0281	heat shock protein, hsp40	[TP0272-TP0843 (0.8210422)]
COG0608	COG1159	FTL_1585	FTL_1585	Single-stranded-DNA-specific exonuclease	FTL_0790	FTL_0790	GTP-binding protein	[TP0704-TP0541 (0.7586372)]
COG0566	COG1589	FTL_1090	FTL_1090	rRNA methyltransferase	FTL_1909	FTL_1909	cell division protein FtsQ	[TP0109-TP0388 (0.8512026)]
COG0566	COG1589	FTL_0509	FTL_0509	tRNA/rRNA methyltransferase	FTL_1909	FTL_1909	cell division protein FtsQ	[TP0109-TP0388 (0.8512026)]
COG0124	COG0546	FTL_1807	FTL_1807	Histidyl-tRNA synthetase	FTL_1569	FTL_1569	phosphoglycolate phosphatase	[TP0641-TP0554 (0.5196431)]
COG0257	COG0773	FTL_0257	FTL_0257	50S ribosomal protein L36	FTL_0172	FTL_0172	UDP-N-acetylmuramate--alanine ligase	[TP0209-TP0341 (0.6926446)]
COG0257	COG0773	FTL_0257	FTL_0257	50S ribosomal protein L36	FTL_0508	FTL_0508	UDP-N-acetylmuramate:L-alanyl-gamma-D-glutamyl-	[TP0209-TP0341 (0.6926446)]
COG0257	COG0681	FTL_0257	FTL_0257	50S ribosomal protein L36	FTL_0553	FTL_0553	signal peptidase I	[TP0209-TP0926 (0.69083804)]
COG0528	COG4591	FTL_0226	FTL_0226	uridylate kinase	FTL_0474	FTL_0474	lipoprotein releasing system, subunit C,putative	[TP0099-TP0580 (0.8561369)]
COG0228	COG0546	FTL_1738	FTL_1738	30S ribosomal protein S16	FTL_1569	FTL_1569	phosphoglycolate phosphatase	[TP0905-TP0554 (0.5352583)]
COG0503	COG1488	FTL_1782	FTL_1782	adenine phosphoribosyltransferase	FTL_0579	FTL_0579	conserved hypothetical protein	[TP1039-TP0628 (0.6658587)]
COG0249	COG0546	FTL_0294	FTL_0294	DNA mismatch repair protein MutS	FTL_1569	FTL_1569	phosphoglycolate phosphatase	[TP0328-TP0554 (0.5196431)]
COG0234	COG0803	FTL_1715	FTL_1715	Chaperonin protein, groES	FTL_1936	FTL_1936	periplasmic solute binding family protein	[TP1013-TP0163 (0.67160416)]
COG0162	COG2834	FTL_0968	FTL_0968	Tyrosyl-tRNA synthetase	FTL_1706	FTL_1706	lipoprotein releasing system, subunit A, outer	[TP0834-TP0333 (0.5313641)]
COG0342	COG0546	FTL_0848	FTL_0848	preprotein translocase, subunit D, membrane	FTL_1569	FTL_1569	phosphoglycolate phosphatase	[TP0410-TP0554 (0.6160348)]
COG0227	COG0492	FTL_0522	FTL_0522	50S ribosomal protein L28	FTL_1571	FTL_1571	thioredoxin reductase	[TP0362-TP0814 (0.801083)]
COG0051	COG1192	FTL_0235	FTL_0235	30S ribosomal protein S10	FTL_0427	FTL_0427	chmomosome partition protein A	[TP0188-TP0272 (0.7732025)]
COG0098	COG0803	FTL_0253	FTL_0253	30S ribosomal protein S5	FTL_1936	FTL_1936	periplasmic solute binding family protein	[TP0206-TP0163 (0.74372905)]
COG0442	COG0459	FTL_0650	FTL_0650	Prolyl-tRNA synthetase	FTL_1714	FTL_1714	Chaperone protein, groEL	[TP0160-TP0030 (0.7719589)]
COG0217	COG0481	FTL_0929	FTL_0929	conserved hypothetical protein	FTL_0071	FTL_0071	GTP-binding protein LepA	[TP0474-TP0510 (0.76600474)]
COG0178	COG0357	FTL_1473	FTL_1473	DNA excision repair enzyme, subunit A	FTL_0059	FTL_0059	methyltransferase glucose-inhibited cell	[TP0514-TP0946 (0.8569251)]
COG0330	COG0772	FTL_0903	FTL_0903	SPFH domain, band 7 family protein	FTL_1613	FTL_1613	cell division protein FtsW	[TP0113-TP0501 (0.70068353)]
COG0330	COG0772	FTL_0904	FTL_0904	SPFH domain, band 7 family protein	FTL_1613	FTL_1613	cell division protein FtsW	[TP0113-TP0501 (0.70068353)]
COG0267	COG2137	FTL_0521	FTL_0521	50S ribosomal protein L33	FTL_0013	FTL_0013	Regulatory protein recX	[TP0234-TP1023 (0.5769722)]
COG1109	COG1488	FTL_1781	FTL_1781	phosphoglucosamine mutase	FTL_0579	FTL_0579	conserved hypothetical protein	[TP0413-TP0628 (0.6598422)]
COG1109	COG1488	FTL_0609	FTL_0609	Phosphomannomutase	FTL_0579	FTL_0579	conserved hypothetical protein	[TP0413-TP0628 (0.6598422)]
COG1214	COG1509	FTL_0787	FTL_0787	glycoprotease family protein	FTL_1362	FTL_1362	conserved hypothetical protein	[TP0876-TP0121 (0.53793955)]
COG0143	COG0217	FTL_0444	FTL_0444	Methionyl-tRNA synthetase	FTL_0929	FTL_0929	conserved hypothetical protein	[TP0798-TP0474 (0.7790581)]
COG0357	COG0442	FTL_0059	FTL_0059	methyltransferase glucose-inhibited cell	FTL_0650	FTL_0650	Prolyl-tRNA synthetase	[TP0946-TP0160 (0.6515529)]
COG0586	COG1061	FTL_0376	FTL_0376	conserved hypothetical protein	FTL_0167	FTL_0167	DNA/RNA helicase	[TP0779-TP0380 (0.6968711)]
COG0586	COG1061	FTL_0722	FTL_0722	DedA family protein	FTL_0167	FTL_0167	DNA/RNA helicase	[TP0779-TP0380 (0.6968711)]
COG0586	COG1061	FTL_0721	FTL_0721	DedA family protein	FTL_0167	FTL_0167	DNA/RNA helicase	[TP0779-TP0380 (0.6968711)]
COG0564	COG1200	FTL_0699	FTL_0699	ribosomal large subunit pseudouridine synthase	FTL_0524	FTL_0524	ATP-dependent DNA helicase RecG	[TP0339-TP0687 (0.85149276)]
COG0564	COG1200	FTL_1804	FTL_1804	ribosomal large subunit pseudouridine synthase	FTL_0524	FTL_0524	ATP-dependent DNA helicase RecG	[TP0339-TP0687 (0.85149276)]
COG0124	COG0124	FTL_1807	FTL_1807	Histidyl-tRNA synthetase	FTL_1807	FTL_1807	Histidyl-tRNA synthetase	[TP0641-TP0641 (0.67365265)]
COG0768	COG0815	FTL_1539	FTL_1539	penicillin binding protein (peptidoglycan	FTL_0882	FTL_0882	Apolipoprotein N-acyltransferase	[TP0500-TP0252 (0.87159187)]
COG0486	COG0803	FTL_1177	FTL_1177	tRNA modification GTPase trmE family protein	FTL_1936	FTL_1936	periplasmic solute binding family protein	[TP0550-TP0163 (0.74372905)]
COG0012	COG0608	FTL_0955	FTL_0955	GTP-binding protein	FTL_1585	FTL_1585	Single-stranded-DNA-specific exonuclease	[TP0124-TP0704 (0.626838)]
COG1214	COG1773	FTL_0787	FTL_0787	glycoprotease family protein	FTL_0859	FTL_0859	Rubredoxin	[TP0876-TP0991 (0.57776016)]
COG0257	COG0564	FTL_0257	FTL_0257	50S ribosomal protein L36	FTL_1804	FTL_1804	ribosomal large subunit pseudouridine synthase	[TP0209-TP0154 (0.634929)]
COG0257	COG0564	FTL_0257	FTL_0257	50S ribosomal protein L36	FTL_0699	FTL_0699	ribosomal large subunit pseudouridine synthase	[TP0209-TP0154 (0.634929)]
COG0210	COG0305	FTL_1116	FTL_1116	ATP-dependent DNA helicase	FTL_1027	FTL_1027	Replicative DNA helicase	[TP0102-TP0058 (0.8842861)]
COG0210	COG0305	FTL_1656	FTL_1656	DNA helicase II	FTL_1027	FTL_1027	Replicative DNA helicase	[TP0102-TP0058 (0.8842861)]
