# Supplementary material for: The Binary Protein Interactome of Treponema pallidum – The Syphilis Spirochete
Source: PLoS One. 2008 May 28;3(5):e2292. doi: 10.1371/journal.pone.0002292 (PMC2386257; doi:10.1371/journal.pone.0002292)
Supplement: Data S1 — Predicted protein-protein interactions based on our Treponema pallidum data; zip archive containing 372 files with one file per species. (6.09 MB ZIP) [file pone.0002292.s006.zip › bacteria/Francisella_tularensis_SCHU_S4.tab]

177416 Francisella tularensis SCHU S4
COG A	COG B	Locus Id A	Preferred Name(s) A	Annotation A	Locus Id B	Preferred Name(s) B	Annotation B	T. pallidum interaction
COG0186	COG1475	FTT0334	rpsQ	30S ribosomal protein S17	FTT0908	FTT0908	Chromosome partition protein B	[TP0198-TP0271 (0.71912634)]
COG0608	COG0817	FTT0478c	FTT0478c	Single-stranded-DNA-specific exonuclease	FTT0656	ruvC	Crossover junction endodeoxyribonuclease ruvC (EC 3.1.22.4) (Holliday junction nuclease ruvC) (Holliday junction resolvase ruvC)	[TP0704-TP0517 (0.81382185)]
COG0845	COG4591	FTT0106c	FTT0106c	Efflux protein, RND family, MFP subunit	FTT0404	FTT0404	Lipoprotein releasing system, subunit C,putative	[TP0965-TP0582 (0.8143851)]
COG0201	COG0550	FTT0345	FTT0345	Preprotein translocase, subunit Y, membrane	FTT0906c	FTT0906c	DNA topoisomerase I {UniProtKB/TrEMBL:Q5NGD9}	[TP0208-TP0394 (0.8044664)]
COG0768	COG2812	FTT0697	FTT0697	Penicillin binding protein	FTT0190c	FTT0190c	DNA polymerase III, gamma/tau subunits	[TP0500-TP1005 (0.655462)]
COG0051	COG0693	FTT0324	rpsJ	30S ribosomal protein S10	FTT0962	FTT0962	ThiJ/PfpI family protein	[TP0188-TP0445 (0.6307204)]
COG0051	COG0693	FTT0324	rpsJ	30S ribosomal protein S10	FTT0530c	FTT0530c	DJ-1/PfpI family protein	[TP0188-TP0445 (0.6307204)]
COG0180	COG0564	FTT1488	FTT1488	Tryptophanyl-tRNA synthetase	FTT1245	FTT1245	Ribosomal large subunit pseudouridine synthase D	[TP0632-TP0339 (0.7885255)]
COG0180	COG0564	FTT1488	FTT1488	Tryptophanyl-tRNA synthetase	FTT0055	FTT0055	Ribosomal large subunit pseudouridine synthase C	[TP0632-TP0339 (0.7885255)]
COG0090	COG0223	FTT0328	rplB	50S ribosomal protein L2	FTT1454c	FTT1454c	Formyl transferase {UniProtKB/TrEMBL:Q5NF01}	[TP0192-TP0756 (0.8610547)]
COG0090	COG0223	FTT0328	rplB	50S ribosomal protein L2	FTT0925	fmt	Methionyl-tRNA formyltransferase (EC 2.1.2.9)	[TP0192-TP0756 (0.8610547)]
COG0632	COG2255	FTT0658	ruvA	Holliday junction ATP-dependent DNA helicase ruvA (EC 3.6.1.-)	FTT1013c	ruvB	Holliday junction ATP-dependent DNA helicase ruvB (EC 3.6.1.-)	[TP0543-TP0162 (0.9659884)]
COG0462	COG0817	FTT0674	FTT0674	Ribose-phosphate pyrophosphokinase	FTT0656	ruvC	Crossover junction endodeoxyribonuclease ruvC (EC 3.1.22.4) (Holliday junction nuclease ruvC) (Holliday junction resolvase ruvC)	[TP0294-TP0517 (0.54911256)]
COG0125	COG0586	FTT0117	tmk	Thymidylate kinase {UniProtKB/Swiss-Prot:Q5NIF5}	FTT1223	FTT1223	DedA family protein {UniProtKB/TrEMBL:Q5NFL1}	[TP0354-TP0779 (0.67954355)]
COG0125	COG0586	FTT0117	tmk	Thymidylate kinase {UniProtKB/Swiss-Prot:Q5NIF5}	FTT1222	FTT1222	DedA family protein {UniProtKB/TrEMBL:Q5NFL2}	[TP0354-TP0779 (0.67954355)]
COG0125	COG0586	FTT0117	tmk	Thymidylate kinase {UniProtKB/Swiss-Prot:Q5NIF5}	FTT0875c	FTT0875c	Hypothetical protein {UniProtKB/TrEMBL:Q5NGG7}	[TP0354-TP0779 (0.67954355)]
COG0222	COG0802	FTT0143	rplL	50S ribosomal protein L7/L12	FTT0370c	FTT0370c	Nucleotide-binding protein, yjeE	[TP0240-TP0875 (0.8481433)]
COG0495	COG1214	FTT0990	leuS	Leucyl-tRNA synthetase (EC 6.1.1.4) (Leucine--tRNA ligase) (LeuRS)	FTT1167c	FTT1167c	Glycoprotease family protein	[TP0586-TP0876 (0.5571989)]
COG0192	COG0592	FTT0149c	metK	S-adenosylmethionine synthetase (EC 2.5.1.6) (Methionine adenosyltransferase) (AdoMet synthetase) (MAT)	FTT0002	FTT0002	DNA polymerase III, beta chain	[TP0794-TP0002 (0.8412751)]
COG0360	COG0616	FTT1062c	rpsF	30S ribosomal protein S6	FTT1746	FTT1746	Peptidase {UniProtKB/TrEMBL:Q5NEA2}	[TP0063-TP0997 (0.6657489)]
COG0360	COG0616	FTT1062c	rpsF	30S ribosomal protein S6	FTT0459	FTT0459	Peptidase family S49 protein	[TP0063-TP0997 (0.6657489)]
COG0495	COG0761	FTT0990	leuS	Leucyl-tRNA synthetase (EC 6.1.1.4) (Leucine--tRNA ligase) (LeuRS)	FTT0833	ispH	4-hydroxy-3-methylbut-2-enyl diphosphate reductase (EC 1.17.1.2)	[TP0586-TP0547 (0.63095015)]
COG0820	COG2812	FTT1058c	FTT1058c	Radical SAM superfamily protein,	FTT0190c	FTT0190c	DNA polymerase III, gamma/tau subunits	[TP0068-TP1005 (0.60435057)]
COG1509	COG1509	FTT0750	FTT0750	Hypothetical protein {UniProtKB/TrEMBL:Q5NGT1}	FTT0750	FTT0750	Hypothetical protein {UniProtKB/TrEMBL:Q5NGT1}	[TP0121-TP0121 (0.7367639)]
COG0234	COG1200	FTT1695	FTT1695	Chaperonin protein, groES	FTT1601c	FTT1601c	ATP-dependent DNA helicase RecG	[TP1013-TP0687 (0.84594196)]
COG0257	COG1253	FTT0346	FTT0346	50S ribosomal protein L36	FTT1628c	FTT1628c	Metal ion transporter {UniProtKB/TrEMBL:Q5NEK1}	[TP0209-TP0027 (0.74441797)]
COG0060	COG0681	FTT0915c	ileS	Isoleucyl-tRNA synthetase (EC 6.1.1.5) (Isoleucine--tRNA ligase) (IleRS)	FTT1556c	FTT1556c	Signal peptidase I {UniProtKB/TrEMBL:Q5NER2}	[TP0452-TP0185 (0.79878455)]
COG0249	COG0357	FTT1499	mutS	DNA mismatch repair protein mutS	FTT1687c	gidB	Methyltransferase gidB (EC 2.1.-.-) (Glucose-inhibited division protein B)	[TP0328-TP0946 (0.7367136)]
COG0465	COG0465	FTT1310c	FTT1310c	ATP-dependent metalloprotease	FTT1310c	FTT1310c	ATP-dependent metalloprotease	[TP0330-TP0330 (0.73856413)]
COG0242	COG0272	FTT1675	FTT1675	Peptide deformylase {UniProtKB/TrEMBL:Q5NEG1}	FTT1387c	FTT1387c	DNA ligase {UniProtKB/TrEMBL:Q5NF60}	[TP0757-TP0634 (0.68197167)]
COG0242	COG0272	FTT0403	FTT0403	Peptide deformylase {UniProtKB/TrEMBL:Q5NHP4}	FTT1387c	FTT1387c	DNA ligase {UniProtKB/TrEMBL:Q5NF60}	[TP0757-TP0634 (0.68197167)]
COG0187	COG0358	FTT0510	FTT0510	DNA gyrase subunit B {UniProtKB/TrEMBL:Q5NHE7}	FTT1036c	FTT1036c	DNA primase {UniProtKB/TrEMBL:Q5NG23}	[TP1006-TP0492 (0.55112576)]
COG0187	COG0358	FTT0163c	FTT0163c	Topoisomerase IV, subunit B	FTT1036c	FTT1036c	DNA primase {UniProtKB/TrEMBL:Q5NG23}	[TP1006-TP0492 (0.55112576)]
COG1154	COG2812	FTT1018c	FTT1018c	1-deoxy-D-xylulose 5-phosphate synthase	FTT0190c	FTT0190c	DNA polymerase III, gamma/tau subunits	[TP0824-TP1005 (0.68180764)]
COG0237	COG0552	FTT1487	coaE	Dephospho-CoA kinase (EC 2.7.1.24) (Dephosphocoenzyme A kinase)	FTT0120	FTT0120	Signal recognition particle receptor FtsY	[TP0296-TP0578 (0.7885255)]
COG2812	COG2812	FTT0190c	FTT0190c	DNA polymerase III, gamma/tau subunits	FTT0190c	FTT0190c	DNA polymerase III, gamma/tau subunits	[TP1005-TP1005 (0.52391654)]
COG0223	COG0234	FTT1454c	FTT1454c	Formyl transferase {UniProtKB/TrEMBL:Q5NF01}	FTT1695	FTT1695	Chaperonin protein, groES	[TP0756-TP1013 (0.64276713)]
COG0223	COG0234	FTT0925	fmt	Methionyl-tRNA formyltransferase (EC 2.1.2.9)	FTT1695	FTT1695	Chaperonin protein, groES	[TP0756-TP1013 (0.64276713)]
COG0357	COG0459	FTT1687c	gidB	Methyltransferase gidB (EC 2.1.-.-) (Glucose-inhibited division protein B)	FTT1696	FTT1696	Chaperone protein, groEL	[TP0946-TP0030 (0.68326145)]
COG0223	COG0242	FTT1454c	FTT1454c	Formyl transferase {UniProtKB/TrEMBL:Q5NF01}	FTT1675	FTT1675	Peptide deformylase {UniProtKB/TrEMBL:Q5NEG1}	[TP0756-TP0757 (0.8300303)]
COG0223	COG0242	FTT0925	fmt	Methionyl-tRNA formyltransferase (EC 2.1.2.9)	FTT0403	FTT0403	Peptide deformylase {UniProtKB/TrEMBL:Q5NHP4}	[TP0756-TP0757 (0.8300303)]
COG0223	COG0242	FTT1454c	FTT1454c	Formyl transferase {UniProtKB/TrEMBL:Q5NF01}	FTT0403	FTT0403	Peptide deformylase {UniProtKB/TrEMBL:Q5NHP4}	[TP0756-TP0757 (0.8300303)]
COG0223	COG0242	FTT0925	fmt	Methionyl-tRNA formyltransferase (EC 2.1.2.9)	FTT1675	FTT1675	Peptide deformylase {UniProtKB/TrEMBL:Q5NEG1}	[TP0756-TP0757 (0.8300303)]
COG0233	COG0359	FTT0316	frr	Ribosome recycling factor (Ribosome-releasing factor) (RRF)	FTT1060c	rplI	50S ribosomal protein L9	[TP0604-TP0060 (0.5105792)]
COG0552	COG1061	FTT0120	FTT0120	Signal recognition particle receptor FtsY	FTT0244	FTT0244	DNA/RNA helicase {UniProtKB/TrEMBL:Q5NI45}	[TP0578-TP0380 (0.62695336)]
COG0124	COG0608	FTT0052	hisS	Histidyl-tRNA synthetase (EC 6.1.1.21) (Histidine--tRNA ligase) (HisRS)	FTT0478c	FTT0478c	Single-stranded-DNA-specific exonuclease	[TP0641-TP0704 (0.75894904)]
COG0153	COG0242	FTT1476	FTT1476	Galactokinase {UniProtKB/TrEMBL:Q5NEY0}	FTT0403	FTT0403	Peptide deformylase {UniProtKB/TrEMBL:Q5NHP4}	[TP0418-TP0757 (0.51512045)]
COG0153	COG0242	FTT1476	FTT1476	Galactokinase {UniProtKB/TrEMBL:Q5NEY0}	FTT1675	FTT1675	Peptide deformylase {UniProtKB/TrEMBL:Q5NEG1}	[TP0418-TP0757 (0.51512045)]
COG0465	COG0772	FTT1310c	FTT1310c	ATP-dependent metalloprotease	FTT0452	FTT0452	Cell division protein FtsW	[TP0330-TP0387 (0.8016956)]
COG0234	COG0792	FTT1695	FTT1695	Chaperonin protein, groES	FTT0898c	FTT0898c	Hypothetical protein {UniProtKB/TrEMBL:Q5NGE7}	[TP1013-TP0913 (0.7815084)]
COG0192	COG0217	FTT0149c	metK	S-adenosylmethionine synthetase (EC 2.5.1.6) (Methionine adenosyltransferase) (AdoMet synthetase) (MAT)	FTT0655	FTT0655	Hypothetical UPF0082 protein FTT0655	[TP0794-TP0474 (0.71912634)]
COG0477	COG0845	FTT0129	FTT0129	Major facilitator superfamily (MFS) transport	FTT0106c	FTT0106c	Efflux protein, RND family, MFP subunit	[TP0840-TP0965 (0.8653204)]
COG0477	COG0845	FTT1311	FTT1311	Major facilitator superfamily (MFS) transport	FTT0106c	FTT0106c	Efflux protein, RND family, MFP subunit	[TP0840-TP0965 (0.8653204)]
COG0477	COG0845	FTT0104c	FTT0104c	Major facilitator superfamily (MFS) transport	FTT0106c	FTT0106c	Efflux protein, RND family, MFP subunit	[TP0840-TP0965 (0.8653204)]
COG0477	COG0845	FTT1727c	FTT1727c	Multidrug resistance protein, membrane located	FTT0106c	FTT0106c	Efflux protein, RND family, MFP subunit	[TP0840-TP0965 (0.8653204)]
COG0477	COG0845	FTT0442c	FTT0442c	Major facilitator superfamily (MFS) transport	FTT0106c	FTT0106c	Efflux protein, RND family, MFP subunit	[TP0840-TP0965 (0.8653204)]
COG0477	COG0845	FTT0164c	FTT0164c	Eflux protein {UniProtKB/TrEMBL:Q5NIB2}	FTT0106c	FTT0106c	Efflux protein, RND family, MFP subunit	[TP0840-TP0965 (0.8653204)]
COG0477	COG0845	FTT1256	FTT1256	Major facilitator superfamily (MFS) transport	FTT0106c	FTT0106c	Efflux protein, RND family, MFP subunit	[TP0840-TP0965 (0.8653204)]
COG0477	COG0845	FTT1474c	FTT1474c	Galactose-proton symporter, major facilitator	FTT0106c	FTT0106c	Efflux protein, RND family, MFP subunit	[TP0840-TP0965 (0.8653204)]
COG0477	COG0845	FTT0444	FTT0444	Multidrug transporter {UniProtKB/TrEMBL:Q5NHK9}	FTT0106c	FTT0106c	Efflux protein, RND family, MFP subunit	[TP0840-TP0965 (0.8653204)]
COG0477	COG0845	FTT0804	FTT0804	Major facilitator superfamily (MFS) transport	FTT0106c	FTT0106c	Efflux protein, RND family, MFP subunit	[TP0840-TP0965 (0.8653204)]
COG0477	COG0845	FTT1196c	FTT1196c	Major facilitator superfamily (MFS) transport	FTT0106c	FTT0106c	Efflux protein, RND family, MFP subunit	[TP0840-TP0965 (0.8653204)]
COG0477	COG0845	FTT0280c	FTT0280c	Major facilitator superfamily (MFS) transport	FTT0106c	FTT0106c	Efflux protein, RND family, MFP subunit	[TP0840-TP0965 (0.8653204)]
COG0477	COG0845	FTT0127c	FTT0127c	Major facilitator superfamily (MFS) transport	FTT0106c	FTT0106c	Efflux protein, RND family, MFP subunit	[TP0840-TP0965 (0.8653204)]
COG0477	COG0845	FTT0028c	FTT0028c	Conserved membrane protein	FTT0106c	FTT0106c	Efflux protein, RND family, MFP subunit	[TP0840-TP0965 (0.8653204)]
COG0477	COG0845	FTT1473c	FTT1473c	Galactose-proton symporter, major facilitator	FTT0106c	FTT0106c	Efflux protein, RND family, MFP subunit	[TP0840-TP0965 (0.8653204)]
COG0477	COG0845	FTT0719	FTT0719	Major facilitator superfamily (MFS) transport	FTT0106c	FTT0106c	Efflux protein, RND family, MFP subunit	[TP0840-TP0965 (0.8653204)]
COG0477	COG0845	FTT1291	FTT1291	Major facilitator superfamily (MFS) transport	FTT0106c	FTT0106c	Efflux protein, RND family, MFP subunit	[TP0840-TP0965 (0.8653204)]
COG0477	COG0845	FTT0006	FTT0006	Proline/betaine transporter, major facilitator	FTT0106c	FTT0106c	Efflux protein, RND family, MFP subunit	[TP0840-TP0965 (0.8653204)]
COG0477	COG0845	FTT1683c	FTT1683c	Major facilitator superfamily (MFS) transport	FTT0106c	FTT0106c	Efflux protein, RND family, MFP subunit	[TP0840-TP0965 (0.8653204)]
COG0477	COG0845	FTT0056c	FTT0056c	Major facilitator superfamily (MFS) transport	FTT0106c	FTT0106c	Efflux protein, RND family, MFP subunit	[TP0840-TP0965 (0.8653204)]
COG0477	COG0845	FTT0995	FTT0995	Major facilitator superfamily (MFS) transport	FTT0106c	FTT0106c	Efflux protein, RND family, MFP subunit	[TP0840-TP0965 (0.8653204)]
COG0477	COG0845	FTT1783	FTT1783	Major facilitator superfamily (MFS) transport	FTT0106c	FTT0106c	Efflux protein, RND family, MFP subunit	[TP0840-TP0965 (0.8653204)]
COG0477	COG0845	FTT0053	FTT0053	Major facilitator superfamily (MFS) transport	FTT0106c	FTT0106c	Efflux protein, RND family, MFP subunit	[TP0840-TP0965 (0.8653204)]
COG0477	COG0845	FTT1645	FTT1645	Conserved hypothetical membrane protein	FTT0106c	FTT0106c	Efflux protein, RND family, MFP subunit	[TP0840-TP0965 (0.8653204)]
COG0477	COG0845	FTT0671	FTT0671	Major facilitator superfamily (MFS) transport	FTT0106c	FTT0106c	Efflux protein, RND family, MFP subunit	[TP0840-TP0965 (0.8653204)]
COG0477	COG0845	FTT1148c	FTT1148c	Major facilitator superfamily (MFS) transport	FTT0106c	FTT0106c	Efflux protein, RND family, MFP subunit	[TP0840-TP0965 (0.8653204)]
COG0477	COG0845	FTT0708	FTT0708	Major facilitator superfamily (MFS) transport	FTT0106c	FTT0106c	Efflux protein, RND family, MFP subunit	[TP0840-TP0965 (0.8653204)]
COG0477	COG0845	FTT0070c	FTT0070c	Major facilitator superfamily (MFS) tranport	FTT0106c	FTT0106c	Efflux protein, RND family, MFP subunit	[TP0840-TP0965 (0.8653204)]
COG0477	COG0845	FTT0488c	FTT0488c	Major facilitator superfamily (MFS) transport	FTT0106c	FTT0106c	Efflux protein, RND family, MFP subunit	[TP0840-TP0965 (0.8653204)]
COG0477	COG0845	FTT0026c	FTT0026c	Conserved membrane protein	FTT0106c	FTT0106c	Efflux protein, RND family, MFP subunit	[TP0840-TP0965 (0.8653204)]
COG0305	COG2812	FTT1059c	FTT1059c	Replicative DNA helicase	FTT0190c	FTT0190c	DNA polymerase III, gamma/tau subunits	[TP0058-TP1005 (0.7130585)]
COG0188	COG0526	FTT0396	FTT0396	DNA topoisomerase IV subunit A	FTT0976	FTT0976	Thioredoxin 1 {UniProtKB/TrEMBL:Q5NG78}	[TP0005-TP0100 (0.7885434)]
COG0188	COG0526	FTT0396	FTT0396	DNA topoisomerase IV subunit A	FTT1445	FTT1445	Thioredoxin {UniProtKB/TrEMBL:Q5NF09}	[TP0005-TP0100 (0.7885434)]
COG0188	COG0526	FTT1575c	FTT1575c	DNA gyrase, subunit A {UniProtKB/TrEMBL:Q5NEP5}	FTT0976	FTT0976	Thioredoxin 1 {UniProtKB/TrEMBL:Q5NG78}	[TP0005-TP0100 (0.7885434)]
COG0188	COG0526	FTT1575c	FTT1575c	DNA gyrase, subunit A {UniProtKB/TrEMBL:Q5NEP5}	FTT1445	FTT1445	Thioredoxin {UniProtKB/TrEMBL:Q5NF09}	[TP0005-TP0100 (0.7885434)]
COG0526	COG0771	FTT0976	FTT0976	Thioredoxin 1 {UniProtKB/TrEMBL:Q5NG78}	FTT0451	murD	UDP-N-acetylmuramoylalanine--D-glutamate ligase (EC 6.3.2.9) (UDP-N- acetylmuramoyl-L-alanyl-D-glutamate synthetase) (D-glutamic acid- adding enzyme)	[TP0100-TP0903 (0.59509045)]
COG0526	COG0771	FTT1445	FTT1445	Thioredoxin {UniProtKB/TrEMBL:Q5NF09}	FTT0451	murD	UDP-N-acetylmuramoylalanine--D-glutamate ligase (EC 6.3.2.9) (UDP-N- acetylmuramoyl-L-alanyl-D-glutamate synthetase) (D-glutamic acid- adding enzyme)	[TP0100-TP0903 (0.59509045)]
COG0143	COG0845	FTT1290	metG	Methionyl-tRNA synthetase (EC 6.1.1.10) (Methionine--tRNA ligase) (MetRS)	FTT0106c	FTT0106c	Efflux protein, RND family, MFP subunit	[TP0798-TP0965 (0.7246752)]
COG0504	COG1475	FTT0374c	FTT0374c	CTP synthase {UniProtKB/TrEMBL:Q5NHS1}	FTT0908	FTT0908	Chromosome partition protein B	[TP0305-TP0271 (0.70252794)]
COG0250	COG0772	FTT0139	FTT0139	Transcription antitermination protein nusG	FTT0452	FTT0452	Cell division protein FtsW	[TP0236-TP0387 (0.7470728)]
COG0227	COG0740	FTT1603	rpmB	50S ribosomal protein L28	FTT0624	clpP	ATP-dependent Clp protease proteolytic subunit (EC 3.4.21.92) (Endopeptidase Clp)	[TP0362-TP0507 (0.75048)]
COG0103	COG0211	FTT1274	FTT1274	30S ribosomal protein S9	FTT0773	rpmA	50S ribosomal protein L27	[TP1024-TP0743 (0.87139803)]
COG0621	COG2812	FTT0618c	FTT0618c	Hypothetical protein yleA	FTT0190c	FTT0190c	DNA polymerase III, gamma/tau subunits	[TP0754-TP1005 (0.5550382)]
COG0442	COG4591	FTT1412	FTT1412	Prolyl-tRNA synthetase {UniProtKB/TrEMBL:Q5NF37}	FTT0404	FTT0404	Lipoprotein releasing system, subunit C,putative	[TP0160-TP0582 (0.74148)]
COG0693	COG0761	FTT0962	FTT0962	ThiJ/PfpI family protein	FTT0833	ispH	4-hydroxy-3-methylbut-2-enyl diphosphate reductase (EC 1.17.1.2)	[TP0445-TP0547 (0.53976095)]
COG0693	COG0761	FTT0530c	FTT0530c	DJ-1/PfpI family protein	FTT0833	ispH	4-hydroxy-3-methylbut-2-enyl diphosphate reductase (EC 1.17.1.2)	[TP0445-TP0547 (0.53976095)]
COG0465	COG4591	FTT1310c	FTT1310c	ATP-dependent metalloprotease	FTT0404	FTT0404	Lipoprotein releasing system, subunit C,putative	[TP0765-TP0582 (0.6598422)]
COG0773	COG0817	FTT0438	FTT0438	UDP-N-acetylmuramate:L-alanyl-gamma-D-glutamyl-me	FTT0656	ruvC	Crossover junction endodeoxyribonuclease ruvC (EC 3.1.22.4) (Holliday junction nuclease ruvC) (Holliday junction resolvase ruvC)	[TP0341-TP0517 (0.7285616)]
COG0773	COG0817	FTT0239	murC	UDP-N-acetylmuramate--L-alanine ligase (EC 6.3.2.8) (UDP-N- acetylmuramoyl-L-alanine synthetase)	FTT0656	ruvC	Crossover junction endodeoxyribonuclease ruvC (EC 3.1.22.4) (Holliday junction nuclease ruvC) (Holliday junction resolvase ruvC)	[TP0341-TP0517 (0.7285616)]
COG0272	COG0773	FTT1387c	FTT1387c	DNA ligase {UniProtKB/TrEMBL:Q5NF60}	FTT0239	murC	UDP-N-acetylmuramate--L-alanine ligase (EC 6.3.2.8) (UDP-N- acetylmuramoyl-L-alanine synthetase)	[TP0634-TP0341 (0.8201813)]
COG0272	COG0773	FTT1387c	FTT1387c	DNA ligase {UniProtKB/TrEMBL:Q5NF60}	FTT0438	FTT0438	UDP-N-acetylmuramate:L-alanyl-gamma-D-glutamyl-me	[TP0634-TP0341 (0.8201813)]
COG0036	COG0249	FTT0789	FTT0789	D-ribulose-phosphate 3-epimerase	FTT1499	mutS	DNA mismatch repair protein mutS	[TP0945-TP0328 (0.6742458)]
COG0124	COG0465	FTT0052	hisS	Histidyl-tRNA synthetase (EC 6.1.1.21) (Histidine--tRNA ligase) (HisRS)	FTT1310c	FTT1310c	ATP-dependent metalloprotease	[TP0641-TP0330 (0.76316583)]
COG0257	COG0719	FTT0346	FTT0346	50S ribosomal protein L36	FTT0971	FTT0971	ABC transporter, membrane protein	[TP0209-TP0612 (0.6772987)]
COG0257	COG0719	FTT0346	FTT0346	50S ribosomal protein L36	FTT0973	FTT0973	Hypothetical protein {UniProtKB/TrEMBL:Q5NG80}	[TP0209-TP0612 (0.6772987)]
COG0504	COG0728	FTT0374c	FTT0374c	CTP synthase {UniProtKB/TrEMBL:Q5NHS1}	FTT0368c	FTT0368c	Virulence factor MviN {UniProtKB/TrEMBL:Q5NHS7}	[TP0305-TP0516 (0.84299135)]
COG0275	COG0820	FTT0695	mraW	S-adenosyl-methyltransferase mraW (EC 2.1.1.-)	FTT1058c	FTT1058c	Radical SAM superfamily protein,	[TP0384-TP0068 (0.79878455)]
COG0242	COG0360	FTT1675	FTT1675	Peptide deformylase {UniProtKB/TrEMBL:Q5NEG1}	FTT1062c	rpsF	30S ribosomal protein S6	[TP0757-TP0063 (0.54983324)]
COG0242	COG0360	FTT0403	FTT0403	Peptide deformylase {UniProtKB/TrEMBL:Q5NHP4}	FTT1062c	rpsF	30S ribosomal protein S6	[TP0757-TP0063 (0.54983324)]
COG0267	COG0357	FTT1604	FTT1604	50S ribosomal protein L33	FTT1687c	gidB	Methyltransferase gidB (EC 2.1.-.-) (Glucose-inhibited division protein B)	[TP0234-TP0946 (0.6249908)]
COG0234	COG0772	FTT1695	FTT1695	Chaperonin protein, groES	FTT0452	FTT0452	Cell division protein FtsW	[TP1013-TP0387 (0.81326103)]
COG0228	COG0250	FTT0150	rpsP	30S ribosomal protein S16	FTT0139	FTT0139	Transcription antitermination protein nusG	[TP0905-TP0236 (0.7099409)]
COG0465	COG0532	FTT1310c	FTT1310c	ATP-dependent metalloprotease	FTT0050	infB	Translation initiation factor IF-2	[TP0330-TP0891 (0.8751731)]
COG1452	COG1488	FTT0467	FTT0467	Organic solvent tolerance protein	FTT1534c	FTT1534c	Hypothetical protein {UniProtKB/TrEMBL:Q5NES9}	[TP0515-TP0628 (0.6658587)]
COG1452	COG1488	FTT0740c	FTT0740c	Organic solvent tolerance protein	FTT1534c	FTT1534c	Hypothetical protein {UniProtKB/TrEMBL:Q5NES9}	[TP0515-TP0628 (0.6658587)]
COG0234	COG0445	FTT1695	FTT1695	Chaperonin protein, groES	FTT1205	gidA	tRNA uridine 5-carboxymethylaminomethyl modification enzyme gidA (Glucose-inhibited division protein A)	[TP1013-TP0044 (0.813164)]
COG0326	COG0353	FTT0356	htpG	Chaperone protein htpG (Heat shock protein htpG) (High temperature protein G)	FTT0809c	recR	Recombination protein recR	[TP0984-TP1004 (0.5573069)]
COG0319	COG0333	FTT0616c	FTT0616c	UPF0054 protein FTT0616c	FTT1371	rpmF	50S ribosomal protein L32	[TP0650-TP0807 (0.80809164)]
COG0195	COG1643	FTT0049	FTT0049	N utilization substance protein A	FTT1524c	FTT1524c	ATp-dependent helicase {UniProtKB/TrEMBL:Q5NET8}	[TP0892-TP0526 (0.71912634)]
COG0687	COG0693	FTT0481	FTT0481	Putrescine-binding periplasmic protein	FTT0962	FTT0962	ThiJ/PfpI family protein	[TP0655-TP0445 (0.5706956)]
COG0687	COG0693	FTT0481	FTT0481	Putrescine-binding periplasmic protein	FTT0530c	FTT0530c	DJ-1/PfpI family protein	[TP0655-TP0445 (0.5706956)]
COG0234	COG1619	FTT1695	FTT1695	Chaperonin protein, groES	FTT0101	FTT0101	Hypothetical protein {UniProtKB/TrEMBL:Q5NIH0}	[TP1013-TP0688 (0.6288964)]
COG0849	COG1061	FTT0187	FTT0187	Cell division protein FtsA	FTT0244	FTT0244	DNA/RNA helicase {UniProtKB/TrEMBL:Q5NI45}	[TP0389-TP0380 (0.6968711)]
COG0322	COG0353	FTT0777	uvrC	UvrABC system protein C (Protein uvrC) (Excinuclease ABC subunit C)	FTT0809c	recR	Recombination protein recR	[TP0472-TP1004 (0.53674763)]
COG0188	COG0305	FTT1575c	FTT1575c	DNA gyrase, subunit A {UniProtKB/TrEMBL:Q5NEP5}	FTT1059c	FTT1059c	Replicative DNA helicase	[TP0005-TP0058 (0.73312306)]
COG0188	COG0305	FTT0396	FTT0396	DNA topoisomerase IV subunit A	FTT1059c	FTT1059c	Replicative DNA helicase	[TP0005-TP0058 (0.73312306)]
COG1825	COG2812	FTT0675	rplY	50S ribosomal protein L25	FTT0190c	FTT0190c	DNA polymerase III, gamma/tau subunits	[TP0372-TP1005 (0.6540257)]
COG0024	COG1121	FTT0393	FTT0393	Methionine aminopeptidase	FTT0208c	FTT0208c	ABC transporter, ATP-binding protein	[TP0842-TP0164 (0.77940726)]
COG0361	COG1214	FTT0966	infA	Translation initiation factor IF-1	FTT1167c	FTT1167c	Glycoprotease family protein	[TP0097-TP0876 (0.56457245)]
COG1643	COG2137	FTT1524c	FTT1524c	ATp-dependent helicase {UniProtKB/TrEMBL:Q5NET8}	FTT1751	FTT1751	Regulatory protein recX	[TP0526-TP1023 (0.64955014)]
COG1509	COG2812	FTT0750	FTT0750	Hypothetical protein {UniProtKB/TrEMBL:Q5NGT1}	FTT0190c	FTT0190c	DNA polymerase III, gamma/tau subunits	[TP0121-TP1005 (0.5082704)]
COG0242	COG1187	FTT1675	FTT1675	Peptide deformylase {UniProtKB/TrEMBL:Q5NEG1}	FTT1056c	FTT1056c	Ribosomal large subunit pseudouridine synthase B	[TP0757-TP0459 (0.5284328)]
COG0242	COG1187	FTT0403	FTT0403	Peptide deformylase {UniProtKB/TrEMBL:Q5NHP4}	FTT1056c	FTT1056c	Ribosomal large subunit pseudouridine synthase B	[TP0757-TP0459 (0.5284328)]
COG1385	COG2812	FTT1252	FTT1252	Hypothetical protein {UniProtKB/TrEMBL:Q5NFI2}	FTT0190c	FTT0190c	DNA polymerase III, gamma/tau subunits	[TP0276-TP1005 (0.66627616)]
COG0242	COG0254	FTT1675	FTT1675	Peptide deformylase {UniProtKB/TrEMBL:Q5NEG1}	FTT0366	rpmE	50S ribosomal protein L31	[TP0757-TP0255 (0.6434887)]
COG0242	COG0254	FTT0403	FTT0403	Peptide deformylase {UniProtKB/TrEMBL:Q5NHP4}	FTT0366	rpmE	50S ribosomal protein L31	[TP0757-TP0255 (0.6434887)]
COG0442	COG1466	FTT1412	FTT1412	Prolyl-tRNA synthetase {UniProtKB/TrEMBL:Q5NF37}	FTT0197c	FTT0197c	DNA polymerase III, delta subunit	[TP0160-TP0588 (0.66563916)]
COG0305	COG0593	FTT1059c	FTT1059c	Replicative DNA helicase	FTT0001	dnaA	Chromosomal replication initiator protein dnaA	[TP0058-TP0001 (0.9013428)]
COG0178	COG1197	FTT1312c	FTT1312c	DNA excision repair enzyme, subunit A (UvrABC	FTT0644c	FTT0644c	Transcription-repair coupling	[TP0514-TP0344 (0.9414915)]
COG0264	COG0544	FTT0314	tsf	Elongation factor Ts (EF-Ts)	FTT0623	tig	Trigger factor {UniProtKB/Swiss-Prot:Q5NH48}	[TP0605-TP0506 (0.9100214)]
COG0495	COG1475	FTT0990	leuS	Leucyl-tRNA synthetase (EC 6.1.1.4) (Leucine--tRNA ligase) (LeuRS)	FTT0908	FTT0908	Chromosome partition protein B	[TP0586-TP0271 (0.63095015)]
COG0099	COG0216	FTT0347	rpsM	30S ribosomal protein S13	FTT0168	prfA	Peptide chain release factor 1 (RF-1)	[TP0210-TP0051 (0.8775348)]
COG0442	COG0552	FTT1412	FTT1412	Prolyl-tRNA synthetase {UniProtKB/TrEMBL:Q5NF37}	FTT0120	FTT0120	Signal recognition particle receptor FtsY	[TP0160-TP0578 (0.56216276)]
COG0242	COG0319	FTT0403	FTT0403	Peptide deformylase {UniProtKB/TrEMBL:Q5NHP4}	FTT0616c	FTT0616c	UPF0054 protein FTT0616c	[TP0757-TP0650 (0.630912)]
COG0242	COG0319	FTT1675	FTT1675	Peptide deformylase {UniProtKB/TrEMBL:Q5NEG1}	FTT0616c	FTT0616c	UPF0054 protein FTT0616c	[TP0757-TP0650 (0.630912)]
COG0178	COG0845	FTT1312c	FTT1312c	DNA excision repair enzyme, subunit A (UvrABC	FTT0106c	FTT0106c	Efflux protein, RND family, MFP subunit	[TP0514-TP0965 (0.87363523)]
COG0465	COG0558	FTT1310c	FTT1310c	ATP-dependent metalloprotease	FTT0320	FTT0320	Phosphatidylglycerophosphate synthetase	[TP0765-TP0256 (0.8653493)]
COG0465	COG0558	FTT1310c	FTT1310c	ATP-dependent metalloprotease	FTT1515c	FTT1515c	Conserved hypothetical membrane protein	[TP0765-TP0256 (0.8653493)]
COG0024	COG0462	FTT0393	FTT0393	Methionine aminopeptidase	FTT0674	FTT0674	Ribose-phosphate pyrophosphokinase	[TP0842-TP0294 (0.8762697)]
COG0125	COG0361	FTT0117	tmk	Thymidylate kinase {UniProtKB/Swiss-Prot:Q5NIF5}	FTT0966	infA	Translation initiation factor IF-1	[TP0354-TP0097 (0.8382038)]
COG0319	COG0787	FTT0616c	FTT0616c	UPF0054 protein FTT0616c	FTT0573	FTT0573	Alanine racemase {UniProtKB/TrEMBL:Q5NH94}	[TP0650-TP0681 (0.82058704)]
COG0257	COG0472	FTT0346	FTT0346	50S ribosomal protein L36	FTT0450	mraY	Phospho-N-acetylmuramoyl-pentapeptide-transferase (EC 2.7.8.13) (UDP- MurNAc-pentapeptide phosphotransferase)	[TP0209-TP0345 (0.64932555)]
COG0608	COG1234	FTT0478c	FTT0478c	Single-stranded-DNA-specific exonuclease	FTT0783	FTT0783	Arylsulfatase {UniProtKB/TrEMBL:Q5NGQ2}	[TP0704-TP0819 (0.5844061)]
COG0024	COG0125	FTT0393	FTT0393	Methionine aminopeptidase	FTT0117	tmk	Thymidylate kinase {UniProtKB/Swiss-Prot:Q5NIF5}	[TP0842-TP0354 (0.8096375)]
COG0257	COG0779	FTT0346	FTT0346	50S ribosomal protein L36	FTT0048	FTT0048	Hypothetical protein {UniProtKB/TrEMBL:Q5NIL9}	[TP0209-TP0893 (0.7461857)]
COG0090	COG1643	FTT0328	rplB	50S ribosomal protein L2	FTT1524c	FTT1524c	ATp-dependent helicase {UniProtKB/TrEMBL:Q5NET8}	[TP0192-TP0526 (0.71912634)]
COG0012	COG0188	FTT0679c	FTT0679c	GTP-binding protein {UniProtKB/TrEMBL:Q5NGZ7}	FTT1575c	FTT1575c	DNA gyrase, subunit A {UniProtKB/TrEMBL:Q5NEP5}	[TP0124-TP0005 (0.7149395)]
COG0012	COG0188	FTT0679c	FTT0679c	GTP-binding protein {UniProtKB/TrEMBL:Q5NGZ7}	FTT0396	FTT0396	DNA topoisomerase IV subunit A	[TP0124-TP0005 (0.7149395)]
COG0462	COG0492	FTT0674	FTT0674	Ribose-phosphate pyrophosphokinase	FTT0489c	FTT0489c	Thioredoxin reductase {UniProtKB/TrEMBL:Q5NHG5}	[TP0294-TP0814 (0.8323514)]
COG0124	COG0254	FTT0052	hisS	Histidyl-tRNA synthetase (EC 6.1.1.21) (Histidine--tRNA ligase) (HisRS)	FTT0366	rpmE	50S ribosomal protein L31	[TP0641-TP0255 (0.65973145)]
COG0178	COG0272	FTT1312c	FTT1312c	DNA excision repair enzyme, subunit A (UvrABC	FTT1387c	FTT1387c	DNA ligase {UniProtKB/TrEMBL:Q5NF60}	[TP0514-TP0634 (0.7537598)]
COG1135	COG1466	FTT1124	FTT1124	D-methionine transport protein, ABC	FTT0197c	FTT0197c	DNA polymerase III, delta subunit	[TP0120-TP0588 (0.7896185)]
COG1192	COG2214	FTT0907	FTT0907	Chmomosome partition protein A	FTT1512c	FTT1512c	Heat shock protein, hsp40	[TP0272-TP0843 (0.8210422)]
COG0608	COG1159	FTT0478c	FTT0478c	Single-stranded-DNA-specific exonuclease	FTT1164c	FTT1164c	GTP-binding protein {UniProtKB/TrEMBL:Q5NFR2}	[TP0704-TP0541 (0.7586372)]
COG0566	COG1589	FTT0439	FTT0439	TRNA/rRNA methyltransferase	FTT0186	FTT0186	Cell division protein FtsQ	[TP0109-TP0388 (0.8512026)]
COG0566	COG1589	FTT1108	FTT1108	RRNA methyltransferase {UniProtKB/TrEMBL:Q5NFW0}	FTT0186	FTT0186	Cell division protein FtsQ	[TP0109-TP0388 (0.8512026)]
COG0124	COG0546	FTT0052	hisS	Histidyl-tRNA synthetase (EC 6.1.1.21) (Histidine--tRNA ligase) (HisRS)	FTT0491c	FTT0491c	Phosphoglycolate phosphatase	[TP0641-TP0554 (0.5196431)]
COG0257	COG0773	FTT0346	FTT0346	50S ribosomal protein L36	FTT0438	FTT0438	UDP-N-acetylmuramate:L-alanyl-gamma-D-glutamyl-me	[TP0209-TP0341 (0.6926446)]
COG0257	COG0773	FTT0346	FTT0346	50S ribosomal protein L36	FTT0239	murC	UDP-N-acetylmuramate--L-alanine ligase (EC 6.3.2.8) (UDP-N- acetylmuramoyl-L-alanine synthetase)	[TP0209-TP0341 (0.6926446)]
COG0257	COG0681	FTT0346	FTT0346	50S ribosomal protein L36	FTT1556c	FTT1556c	Signal peptidase I {UniProtKB/TrEMBL:Q5NER2}	[TP0209-TP0926 (0.69083804)]
COG0528	COG4591	FTT0315	FTT0315	Uridylate kinase {UniProtKB/TrEMBL:Q5NHX8}	FTT0404	FTT0404	Lipoprotein releasing system, subunit C,putative	[TP0099-TP0580 (0.8561369)]
COG0228	COG0546	FTT0150	rpsP	30S ribosomal protein S16	FTT0491c	FTT0491c	Phosphoglycolate phosphatase	[TP0905-TP0554 (0.5352583)]
COG0503	COG1488	FTT0078	apt	Adenine phosphoribosyltransferase (EC 2.4.2.7) (APRT)	FTT1534c	FTT1534c	Hypothetical protein {UniProtKB/TrEMBL:Q5NES9}	[TP1039-TP0628 (0.6658587)]
COG0249	COG0546	FTT1499	mutS	DNA mismatch repair protein mutS	FTT0491c	FTT0491c	Phosphoglycolate phosphatase	[TP0328-TP0554 (0.5196431)]
COG0234	COG0803	FTT1695	FTT1695	Chaperonin protein, groES	FTT0209c	FTT0209c	Periplasmic solute binding family protein	[TP1013-TP0163 (0.67160416)]
COG0162	COG2834	FTT0691	tyrS	Tyrosyl-tRNA synthetase (EC 6.1.1.1) (Tyrosine--tRNA ligase) (TyrRS)	FTT1636	FTT1636	Lipoprotein releasing system, subunit A, outer	[TP0834-TP0333 (0.5313641)]
COG0342	COG0546	FTT1115c	FTT1115c	Preprotein translocase, subunit D, membrane	FTT0491c	FTT0491c	Phosphoglycolate phosphatase	[TP0410-TP0554 (0.6160348)]
COG0227	COG0492	FTT1603	rpmB	50S ribosomal protein L28	FTT0489c	FTT0489c	Thioredoxin reductase {UniProtKB/TrEMBL:Q5NHG5}	[TP0362-TP0814 (0.801083)]
COG0051	COG1192	FTT0324	rpsJ	30S ribosomal protein S10	FTT0907	FTT0907	Chmomosome partition protein A	[TP0188-TP0272 (0.7732025)]
COG0098	COG0803	FTT0342	rpsE	30S ribosomal protein S5	FTT0209c	FTT0209c	Periplasmic solute binding family protein	[TP0206-TP0163 (0.74372905)]
COG0442	COG0459	FTT1412	FTT1412	Prolyl-tRNA synthetase {UniProtKB/TrEMBL:Q5NF37}	FTT1696	FTT1696	Chaperone protein, groEL	[TP0160-TP0030 (0.7719589)]
COG0217	COG0481	FTT0655	FTT0655	Hypothetical UPF0082 protein FTT0655	FTT1678c	lepA	GTP-binding protein lepA	[TP0474-TP0510 (0.76600474)]
COG0178	COG0357	FTT1312c	FTT1312c	DNA excision repair enzyme, subunit A (UvrABC	FTT1687c	gidB	Methyltransferase gidB (EC 2.1.-.-) (Glucose-inhibited division protein B)	[TP0514-TP0946 (0.8569251)]
COG0330	COG0772	FTT0634	FTT0634	SPFH domain, band 7 family protein	FTT0452	FTT0452	Cell division protein FtsW	[TP0113-TP0501 (0.70068353)]
COG0330	COG0772	FTT0633	FTT0633	SPFH domain, band 7 family protein	FTT0452	FTT0452	Cell division protein FtsW	[TP0113-TP0501 (0.70068353)]
COG0267	COG2137	FTT1604	FTT1604	50S ribosomal protein L33	FTT1751	FTT1751	Regulatory protein recX	[TP0234-TP1023 (0.5769722)]
COG1109	COG1488	FTT0079	glmM	Phosphoglucosamine mutase (EC 5.4.2.10)	FTT1534c	FTT1534c	Hypothetical protein {UniProtKB/TrEMBL:Q5NES9}	[TP0413-TP0628 (0.6598422)]
COG1109	COG1488	FTT1447c	FTT1447c	Phosphomannomutase {UniProtKB/TrEMBL:Q79RC1}	FTT1534c	FTT1534c	Hypothetical protein {UniProtKB/TrEMBL:Q5NES9}	[TP0413-TP0628 (0.6598422)]
COG1214	COG1509	FTT1167c	FTT1167c	Glycoprotease family protein	FTT0750	FTT0750	Hypothetical protein {UniProtKB/TrEMBL:Q5NGT1}	[TP0876-TP0121 (0.53793955)]
COG0143	COG0217	FTT1290	metG	Methionyl-tRNA synthetase (EC 6.1.1.10) (Methionine--tRNA ligase) (MetRS)	FTT0655	FTT0655	Hypothetical UPF0082 protein FTT0655	[TP0798-TP0474 (0.7790581)]
COG0357	COG0442	FTT1687c	gidB	Methyltransferase gidB (EC 2.1.-.-) (Glucose-inhibited division protein B)	FTT1412	FTT1412	Prolyl-tRNA synthetase {UniProtKB/TrEMBL:Q5NF37}	[TP0946-TP0160 (0.6515529)]
COG0586	COG1061	FTT0875c	FTT0875c	Hypothetical protein {UniProtKB/TrEMBL:Q5NGG7}	FTT0244	FTT0244	DNA/RNA helicase {UniProtKB/TrEMBL:Q5NI45}	[TP0779-TP0380 (0.6968711)]
COG0586	COG1061	FTT1222	FTT1222	DedA family protein {UniProtKB/TrEMBL:Q5NFL2}	FTT0244	FTT0244	DNA/RNA helicase {UniProtKB/TrEMBL:Q5NI45}	[TP0779-TP0380 (0.6968711)]
COG0586	COG1061	FTT1223	FTT1223	DedA family protein {UniProtKB/TrEMBL:Q5NFL1}	FTT0244	FTT0244	DNA/RNA helicase {UniProtKB/TrEMBL:Q5NI45}	[TP0779-TP0380 (0.6968711)]
COG0564	COG1200	FTT0055	FTT0055	Ribosomal large subunit pseudouridine synthase C	FTT1601c	FTT1601c	ATP-dependent DNA helicase RecG	[TP0339-TP0687 (0.85149276)]
COG0564	COG1200	FTT1245	FTT1245	Ribosomal large subunit pseudouridine synthase D	FTT1601c	FTT1601c	ATP-dependent DNA helicase RecG	[TP0339-TP0687 (0.85149276)]
COG0124	COG0124	FTT0052	hisS	Histidyl-tRNA synthetase (EC 6.1.1.21) (Histidine--tRNA ligase) (HisRS)	FTT0052	hisS	Histidyl-tRNA synthetase (EC 6.1.1.21) (Histidine--tRNA ligase) (HisRS)	[TP0641-TP0641 (0.67365265)]
COG0768	COG0815	FTT0697	FTT0697	Penicillin binding protein	FTT0614c	FTT0614c	Apolipoprotein N-acyltransferase	[TP0500-TP0252 (0.87159187)]
COG0486	COG0803	FTT1283	FTT1283	TRNA modification GTPase trmE family protein	FTT0209c	FTT0209c	Periplasmic solute binding family protein	[TP0550-TP0163 (0.74372905)]
COG0012	COG0608	FTT0679c	FTT0679c	GTP-binding protein {UniProtKB/TrEMBL:Q5NGZ7}	FTT0478c	FTT0478c	Single-stranded-DNA-specific exonuclease	[TP0124-TP0704 (0.626838)]
COG1214	COG1773	FTT1167c	FTT1167c	Glycoprotease family protein	FTT0595c	FTT0595c	Rubredoxin {UniProtKB/TrEMBL:Q5NH74}	[TP0876-TP0991 (0.57776016)]
COG0257	COG0564	FTT0346	FTT0346	50S ribosomal protein L36	FTT0055	FTT0055	Ribosomal large subunit pseudouridine synthase C	[TP0209-TP0154 (0.634929)]
COG0257	COG0564	FTT0346	FTT0346	50S ribosomal protein L36	FTT1245	FTT1245	Ribosomal large subunit pseudouridine synthase D	[TP0209-TP0154 (0.634929)]
COG0210	COG0305	FTT0121	FTT0121	DNA helicase II {UniProtKB/TrEMBL:Q5NIF1}	FTT1059c	FTT1059c	Replicative DNA helicase	[TP0102-TP0058 (0.8842861)]
COG0210	COG0305	FTT1087c	FTT1087c	ATP-dependent DNA helicase	FTT1059c	FTT1059c	Replicative DNA helicase	[TP0102-TP0058 (0.8842861)]
