# Supplementary material for: The Binary Protein Interactome of Treponema pallidum – The Syphilis Spirochete
Source: PLoS One. 2008 May 28;3(5):e2292. doi: 10.1371/journal.pone.0002292 (PMC2386257; doi:10.1371/journal.pone.0002292)
Supplement: Data S1 — Predicted protein-protein interactions based on our Treponema pallidum data; zip archive containing 372 files with one file per species. (6.09 MB ZIP) [file pone.0002292.s006.zip › bacteria/Frankia_sp__CcI3.tab]

106370 Frankia sp. CcI3
COG A	COG B	Locus Id A	Preferred Name(s) A	Annotation A	Locus Id B	Preferred Name(s) B	Annotation B	T. pallidum interaction
COG0186	COG1475	Francci3_0591	Francci3_0591	ribosomal protein S17	Francci3_4540	Francci3_4540	parB-like partition proteins	[TP0198-TP0271 (0.71912634)]
COG0617	COG0860	Francci3_4531	Francci3_4531	metal dependent phosphohydrolase	Francci3_1357	Francci3_1357	cell wall hydrolase/autolysin	[TP0270-TP0247 (0.76828843)]
COG0201	COG0550	Francci3_0602	Francci3_0602	SecY protein	Francci3_4305	Francci3_4305	DNA topoisomerase	[TP0208-TP0394 (0.8044664)]
COG0768	COG2812	Francci3_1214	Francci3_1214	Peptidoglycan glycosyltransferase	Francci3_0270	Francci3_0270	DNA polymerase III, subunits gamma and tau	[TP0500-TP1005 (0.655462)]
COG0768	COG2812	Francci3_3641	Francci3_3641	penicillin-binding protein, transpeptidase	Francci3_0270	Francci3_0270	DNA polymerase III, subunits gamma and tau	[TP0500-TP1005 (0.655462)]
COG0768	COG2812	Francci3_4434	Francci3_4434	Peptidoglycan glycosyltransferase	Francci3_0270	Francci3_0270	DNA polymerase III, subunits gamma and tau	[TP0500-TP1005 (0.655462)]
COG0768	COG2812	Francci3_1409	Francci3_1409	Peptidoglycan glycosyltransferase	Francci3_0270	Francci3_0270	DNA polymerase III, subunits gamma and tau	[TP0500-TP1005 (0.655462)]
COG0051	COG0693	Francci3_0581	rpsJ	30S ribosomal protein S10	Francci3_0951	Francci3_0951	Peptidase C56, PfpI	[TP0188-TP0445 (0.6307204)]
COG0051	COG0693	Francci3_0581	rpsJ	30S ribosomal protein S10	Francci3_2559	Francci3_2559	ThiJ/PfpI	[TP0188-TP0445 (0.6307204)]
COG0180	COG0564	Francci3_1867	Francci3_1867	tryptophanyl-tRNA synthetase	Francci3_0575	Francci3_0575	pseudouridine synthase	[TP0632-TP0339 (0.7885255)]
COG0180	COG0564	Francci3_3963	Francci3_3963	tryptophanyl-tRNA synthetase	Francci3_0575	Francci3_0575	pseudouridine synthase	[TP0632-TP0339 (0.7885255)]
COG0180	COG0564	Francci3_3963	Francci3_3963	tryptophanyl-tRNA synthetase	Francci3_1426	Francci3_1426	Pseudouridine synthase, RluD	[TP0632-TP0339 (0.7885255)]
COG0180	COG0564	Francci3_1867	Francci3_1867	tryptophanyl-tRNA synthetase	Francci3_1426	Francci3_1426	Pseudouridine synthase, RluD	[TP0632-TP0339 (0.7885255)]
COG0090	COG0223	Francci3_0585	rplB	50S ribosomal protein L2	Francci3_3190	Francci3_3190	methionyl-tRNA formyltransferase	[TP0192-TP0756 (0.8610547)]
COG0632	COG2255	Francci3_1370	Francci3_1370	DNA recombination protein, RuvA	Francci3_1371	Francci3_1371	Holliday junction DNA helicase RuvB	[TP0543-TP0162 (0.9659884)]
COG0462	COG0817	Francci3_2600	Francci3_2600	ribose-phosphate pyrophosphokinase	Francci3_1369	Francci3_1369	crossover junction endodeoxyribonuclease RuvC	[TP0294-TP0517 (0.54911256)]
COG0462	COG0817	Francci3_3962	Francci3_3962	ribose-phosphate pyrophosphokinase	Francci3_1369	Francci3_1369	crossover junction endodeoxyribonuclease RuvC	[TP0294-TP0517 (0.54911256)]
COG0125	COG0586	Francci3_0306	Francci3_0306	thymidylate kinase	Francci3_0031	Francci3_0031	Uncharacterized membrane-associated	[TP0354-TP0779 (0.67954355)]
COG0125	COG0586	Francci3_0306	Francci3_0306	thymidylate kinase	Francci3_4363	Francci3_4363	putative integral membrane protein	[TP0354-TP0779 (0.67954355)]
COG0257	COG0577	Francci3_0606	Francci3_0606	ribosomal protein L36	Francci3_2636	Francci3_2636	protein of unknown function DUF214	[TP0209-TP0962 (0.5903608)]
COG0257	COG0577	Francci3_0606	Francci3_0606	ribosomal protein L36	Francci3_0198	Francci3_0198	protein of unknown function DUF214	[TP0209-TP0962 (0.5903608)]
COG0257	COG0577	Francci3_0606	Francci3_0606	ribosomal protein L36	Francci3_2448	Francci3_2448	protein of unknown function DUF214	[TP0209-TP0962 (0.5903608)]
COG0457	COG1653	Francci3_1855	Francci3_1855	hypothetical protein	Francci3_0464	Francci3_0464	extracellular solute-binding protein, family 1	[TP0067-TP0074 (0.6656524)]
COG0457	COG1653	Francci3_0806	Francci3_0806	hypothetical protein	Francci3_2834	Francci3_2834	extracellular solute-binding protein, family 1	[TP0067-TP0074 (0.6656524)]
COG0457	COG1653	Francci3_1855	Francci3_1855	hypothetical protein	Francci3_2252	Francci3_2252	extracellular solute-binding protein, family 1	[TP0067-TP0074 (0.6656524)]
COG0457	COG1653	Francci3_0806	Francci3_0806	hypothetical protein	Francci3_2252	Francci3_2252	extracellular solute-binding protein, family 1	[TP0067-TP0074 (0.6656524)]
COG0457	COG1653	Francci3_0806	Francci3_0806	hypothetical protein	Francci3_0464	Francci3_0464	extracellular solute-binding protein, family 1	[TP0067-TP0074 (0.6656524)]
COG0457	COG1653	Francci3_1855	Francci3_1855	hypothetical protein	Francci3_2834	Francci3_2834	extracellular solute-binding protein, family 1	[TP0067-TP0074 (0.6656524)]
COG1061	COG3391	Francci3_4400	Francci3_4400	helicase-like	Francci3_0163	Francci3_0163	hypothetical protein	[TP0380-TP0421 (0.5112116)]
COG1061	COG3391	Francci3_1380	Francci3_1380	type III restriction enzyme, res subunit	Francci3_2580	Francci3_2580	hypothetical protein	[TP0380-TP0421 (0.5112116)]
COG1061	COG3391	Francci3_4400	Francci3_4400	helicase-like	Francci3_3037	Francci3_3037	hypothetical protein	[TP0380-TP0421 (0.5112116)]
COG1061	COG3391	Francci3_1380	Francci3_1380	type III restriction enzyme, res subunit	Francci3_3037	Francci3_3037	hypothetical protein	[TP0380-TP0421 (0.5112116)]
COG1061	COG3391	Francci3_1380	Francci3_1380	type III restriction enzyme, res subunit	Francci3_0163	Francci3_0163	hypothetical protein	[TP0380-TP0421 (0.5112116)]
COG1061	COG3391	Francci3_4400	Francci3_4400	helicase-like	Francci3_2580	Francci3_2580	hypothetical protein	[TP0380-TP0421 (0.5112116)]
COG0222	COG0802	Francci3_0572	rplL	50S ribosomal protein L7/L12	Francci3_0626	Francci3_0626	protein of unknown function UPF0079	[TP0240-TP0875 (0.8481433)]
COG0495	COG1214	Francci3_3901	Francci3_3901	leucyl-tRNA synthetase	Francci3_0627	Francci3_0627	peptidase M22, glycoprotease	[TP0586-TP0876 (0.5571989)]
COG0192	COG0592	Francci3_2993	metK1	S-adenosylmethionine synthetase 1 (EC 2.5.1.6) (Methionine adenosyltransferase 1) (AdoMet synthetase 1) (MAT 1)	Francci3_0738	Francci3_0738	DNA polymerase III, beta subunit	[TP0794-TP0002 (0.8412751)]
COG0192	COG0592	Francci3_3192	metK2	S-adenosylmethionine synthetase 2 (EC 2.5.1.6) (Methionine adenosyltransferase 2) (AdoMet synthetase 2) (MAT 2)	Francci3_1710	Francci3_1710	DNA polymerase III, beta chain	[TP0794-TP0002 (0.8412751)]
COG0192	COG0592	Francci3_2993	metK1	S-adenosylmethionine synthetase 1 (EC 2.5.1.6) (Methionine adenosyltransferase 1) (AdoMet synthetase 1) (MAT 1)	Francci3_1710	Francci3_1710	DNA polymerase III, beta chain	[TP0794-TP0002 (0.8412751)]
COG0192	COG0592	Francci3_3192	metK2	S-adenosylmethionine synthetase 2 (EC 2.5.1.6) (Methionine adenosyltransferase 2) (AdoMet synthetase 2) (MAT 2)	Francci3_0003	Francci3_0003	DNA polymerase III, beta subunit	[TP0794-TP0002 (0.8412751)]
COG0192	COG0592	Francci3_2993	metK1	S-adenosylmethionine synthetase 1 (EC 2.5.1.6) (Methionine adenosyltransferase 1) (AdoMet synthetase 1) (MAT 1)	Francci3_0003	Francci3_0003	DNA polymerase III, beta subunit	[TP0794-TP0002 (0.8412751)]
COG0192	COG0592	Francci3_3192	metK2	S-adenosylmethionine synthetase 2 (EC 2.5.1.6) (Methionine adenosyltransferase 2) (AdoMet synthetase 2) (MAT 2)	Francci3_0738	Francci3_0738	DNA polymerase III, beta subunit	[TP0794-TP0002 (0.8412751)]
COG0360	COG0616	Francci3_4522	Francci3_4522	ribosomal protein S6	Francci3_3924	Francci3_3924	peptidase S49	[TP0063-TP0997 (0.6657489)]
COG0125	COG0457	Francci3_0306	Francci3_0306	thymidylate kinase	Francci3_1855	Francci3_1855	hypothetical protein	[TP0354-TP0648 (0.5206915)]
COG0125	COG0457	Francci3_0306	Francci3_0306	thymidylate kinase	Francci3_0806	Francci3_0806	hypothetical protein	[TP0354-TP0648 (0.5206915)]
COG0860	COG1396	Francci3_1357	Francci3_1357	cell wall hydrolase/autolysin	Francci3_2768	Francci3_2768	transcriptional regulator, XRE family	[TP0247-TP0461 (0.8100859)]
COG0860	COG1396	Francci3_1357	Francci3_1357	cell wall hydrolase/autolysin	Francci3_0208	Francci3_0208	transcriptional regulator, XRE family	[TP0247-TP0461 (0.8100859)]
COG0860	COG1396	Francci3_1357	Francci3_1357	cell wall hydrolase/autolysin	Francci3_2562	Francci3_2562	transcriptional regulator, XRE family	[TP0247-TP0461 (0.8100859)]
COG0860	COG1396	Francci3_1357	Francci3_1357	cell wall hydrolase/autolysin	Francci3_0104	Francci3_0104	putative DNA-binding protein	[TP0247-TP0461 (0.8100859)]
COG0860	COG1396	Francci3_1357	Francci3_1357	cell wall hydrolase/autolysin	Francci3_4017	Francci3_4017	transcriptional regulator, XRE family	[TP0247-TP0461 (0.8100859)]
COG0802	COG0860	Francci3_0626	Francci3_0626	protein of unknown function UPF0079	Francci3_1357	Francci3_1357	cell wall hydrolase/autolysin	[TP0875-TP0247 (0.90700364)]
COG0265	COG1774	Francci3_0069	Francci3_0069	peptidase S1 and S6, chymotrypsin/Hap	Francci3_4308	Francci3_4308	PSP1	[TP0773-TP0046 (0.558835)]
COG0265	COG1774	Francci3_3830	Francci3_3830	peptidase S1 and S6, chymotrypsin/Hap	Francci3_4308	Francci3_4308	PSP1	[TP0773-TP0046 (0.558835)]
COG0265	COG1774	Francci3_4292	Francci3_4292	Colicin V production protein	Francci3_4308	Francci3_4308	PSP1	[TP0773-TP0046 (0.558835)]
COG0265	COG1774	Francci3_3863	Francci3_3863	peptidase S1 and S6, chymotrypsin/Hap	Francci3_4308	Francci3_4308	PSP1	[TP0773-TP0046 (0.558835)]
COG0265	COG1774	Francci3_1988	Francci3_1988	peptidase S1 and S6, chymotrypsin/Hap	Francci3_4308	Francci3_4308	PSP1	[TP0773-TP0046 (0.558835)]
COG0495	COG0761	Francci3_3901	Francci3_3901	leucyl-tRNA synthetase	Francci3_0824	Francci3_0824	hydroxymethylbutenyl pyrophosphate reductase	[TP0586-TP0547 (0.63095015)]
COG0495	COG0761	Francci3_3901	Francci3_3901	leucyl-tRNA synthetase	Francci3_3881	Francci3_3881	hydroxymethylbutenyl pyrophosphate reductase	[TP0586-TP0547 (0.63095015)]
COG0820	COG2812	Francci3_3577	Francci3_3577	hypothetical protein	Francci3_0270	Francci3_0270	DNA polymerase III, subunits gamma and tau	[TP0068-TP1005 (0.60435057)]
COG0272	COG1396	Francci3_3647	Francci3_3647	DNA ligase, NAD-dependent	Francci3_0208	Francci3_0208	transcriptional regulator, XRE family	[TP0634-TP0461 (0.7134334)]
COG0272	COG1396	Francci3_3647	Francci3_3647	DNA ligase, NAD-dependent	Francci3_4017	Francci3_4017	transcriptional regulator, XRE family	[TP0634-TP0461 (0.7134334)]
COG0272	COG1396	Francci3_3647	Francci3_3647	DNA ligase, NAD-dependent	Francci3_0104	Francci3_0104	putative DNA-binding protein	[TP0634-TP0461 (0.7134334)]
COG0272	COG1396	Francci3_3647	Francci3_3647	DNA ligase, NAD-dependent	Francci3_2562	Francci3_2562	transcriptional regulator, XRE family	[TP0634-TP0461 (0.7134334)]
COG0272	COG1396	Francci3_3647	Francci3_3647	DNA ligase, NAD-dependent	Francci3_2768	Francci3_2768	transcriptional regulator, XRE family	[TP0634-TP0461 (0.7134334)]
COG0234	COG1200	Francci3_0632	Francci3_0632	chaperonin Cpn10	Francci3_3607	Francci3_3607	DEAD/DEAH box helicase-like	[TP1013-TP0687 (0.84594196)]
COG0257	COG1253	Francci3_0606	Francci3_0606	ribosomal protein L36	Francci3_3000	Francci3_3000	protein of unknown function DUF21	[TP0209-TP0027 (0.74441797)]
COG0257	COG1253	Francci3_0606	Francci3_0606	ribosomal protein L36	Francci3_2999	Francci3_2999	protein of unknown function DUF21	[TP0209-TP0027 (0.74441797)]
COG0257	COG1253	Francci3_0606	Francci3_0606	ribosomal protein L36	Francci3_1269	Francci3_1269	CBS	[TP0209-TP0027 (0.74441797)]
COG0060	COG0681	Francci3_1424	Francci3_1424	isoleucyl-tRNA synthetase	Francci3_3589	Francci3_3589	Peptidase S26A, signal peptidase I	[TP0452-TP0185 (0.79878455)]
COG0558	COG2239	Francci3_1362	Francci3_1362	CDP-alcohol phosphatidyltransferase	Francci3_3817	Francci3_3817	MgtE intracellular region	[TP0256-TP0917 (0.6007029)]
COG0558	COG2239	Francci3_1462	Francci3_1462	CDP-alcohol phosphatidyltransferase	Francci3_3817	Francci3_3817	MgtE intracellular region	[TP0256-TP0917 (0.6007029)]
COG0558	COG2239	Francci3_3539	Francci3_3539	CDP-alcohol phosphatidyltransferase	Francci3_3817	Francci3_3817	MgtE intracellular region	[TP0256-TP0917 (0.6007029)]
COG0459	COG2236	Francci3_0633	Francci3_0633	chaperonin GroEL	Francci3_1751	Francci3_1751	phosphoribosyltransferase	[TP0030-TP0050 (0.733236)]
COG0459	COG2236	Francci3_2513	Francci3_2513	chaperonin GroEL	Francci3_1751	Francci3_1751	phosphoribosyltransferase	[TP0030-TP0050 (0.733236)]
COG0459	COG2236	Francci3_2175	Francci3_2175	chaperonin GroEL	Francci3_1751	Francci3_1751	phosphoribosyltransferase	[TP0030-TP0050 (0.733236)]
COG0459	COG2236	Francci3_4398	Francci3_4398	chaperonin GroEL	Francci3_1751	Francci3_1751	phosphoribosyltransferase	[TP0030-TP0050 (0.733236)]
COG0593	COG1077	Francci3_0001	Francci3_0001	chromosomal replication initiator protein DnaA	Francci3_1211	Francci3_1211	cell shape determining protein, MreB/Mrl family	[TP0001-TP0497 (0.678435)]
COG0465	COG0465	Francci3_4314	Francci3_4314	ATP-dependent metalloprotease FtsH	Francci3_4314	Francci3_4314	ATP-dependent metalloprotease FtsH	[TP0330-TP0330 (0.73856413)]
COG0465	COG0465	Francci3_4314	Francci3_4314	ATP-dependent metalloprotease FtsH	Francci3_3487	Francci3_3487	AAA ATPase, central region	[TP0330-TP0330 (0.73856413)]
COG0465	COG0465	Francci3_3487	Francci3_3487	AAA ATPase, central region	Francci3_4314	Francci3_4314	ATP-dependent metalloprotease FtsH	[TP0330-TP0330 (0.73856413)]
COG0465	COG0465	Francci3_3487	Francci3_3487	AAA ATPase, central region	Francci3_3487	Francci3_3487	AAA ATPase, central region	[TP0330-TP0330 (0.73856413)]
COG0860	COG1192	Francci3_1357	Francci3_1357	cell wall hydrolase/autolysin	Francci3_2028	Francci3_2028	Cobyrinic acid a,c-diamide synthase	[TP0247-TP0272 (0.7527567)]
COG0860	COG1192	Francci3_1357	Francci3_1357	cell wall hydrolase/autolysin	Francci3_4541	Francci3_4541	Cobyrinic acid a,c-diamide synthase	[TP0247-TP0272 (0.7527567)]
COG0860	COG1192	Francci3_1357	Francci3_1357	cell wall hydrolase/autolysin	Francci3_3810	Francci3_3810	Cobyrinic acid a,c-diamide synthase	[TP0247-TP0272 (0.7527567)]
COG0860	COG1192	Francci3_1357	Francci3_1357	cell wall hydrolase/autolysin	Francci3_2748	Francci3_2748	Cobyrinic acid a,c-diamide synthase	[TP0247-TP0272 (0.7527567)]
COG0860	COG1192	Francci3_1357	Francci3_1357	cell wall hydrolase/autolysin	Francci3_1450	Francci3_1450	Cobyrinic acid a,c-diamide synthase	[TP0247-TP0272 (0.7527567)]
COG0860	COG1192	Francci3_1357	Francci3_1357	cell wall hydrolase/autolysin	Francci3_4507	Francci3_4507	Cobyrinic acid a,c-diamide synthase	[TP0247-TP0272 (0.7527567)]
COG0860	COG1192	Francci3_1357	Francci3_1357	cell wall hydrolase/autolysin	Francci3_2181	Francci3_2181	Cobyrinic acid a,c-diamide synthase	[TP0247-TP0272 (0.7527567)]
COG0242	COG0272	Francci3_0014	Francci3_0014	Peptide deformylase	Francci3_3647	Francci3_3647	DNA ligase, NAD-dependent	[TP0757-TP0634 (0.68197167)]
COG0242	COG0272	Francci3_2660	Francci3_2660	Peptide deformylase	Francci3_3647	Francci3_3647	DNA ligase, NAD-dependent	[TP0757-TP0634 (0.68197167)]
COG0265	COG0817	Francci3_4292	Francci3_4292	Colicin V production protein	Francci3_1369	Francci3_1369	crossover junction endodeoxyribonuclease RuvC	[TP0773-TP0517 (0.5118523)]
COG0265	COG0817	Francci3_0069	Francci3_0069	peptidase S1 and S6, chymotrypsin/Hap	Francci3_1369	Francci3_1369	crossover junction endodeoxyribonuclease RuvC	[TP0773-TP0517 (0.5118523)]
COG0265	COG0817	Francci3_3830	Francci3_3830	peptidase S1 and S6, chymotrypsin/Hap	Francci3_1369	Francci3_1369	crossover junction endodeoxyribonuclease RuvC	[TP0773-TP0517 (0.5118523)]
COG0265	COG0817	Francci3_3863	Francci3_3863	peptidase S1 and S6, chymotrypsin/Hap	Francci3_1369	Francci3_1369	crossover junction endodeoxyribonuclease RuvC	[TP0773-TP0517 (0.5118523)]
COG0265	COG0817	Francci3_1988	Francci3_1988	peptidase S1 and S6, chymotrypsin/Hap	Francci3_1369	Francci3_1369	crossover junction endodeoxyribonuclease RuvC	[TP0773-TP0517 (0.5118523)]
COG0187	COG0358	Francci3_1761	Francci3_1761	DNA topoisomerase II	Francci3_1282	Francci3_1282	DNA primase	[TP1006-TP0492 (0.55112576)]
COG0187	COG0358	Francci3_0006	Francci3_0006	DNA gyrase, B subunit	Francci3_1282	Francci3_1282	DNA primase	[TP1006-TP0492 (0.55112576)]
COG0187	COG0358	Francci3_0006	Francci3_0006	DNA gyrase, B subunit	Francci3_2356	Francci3_2356	DNA primase catalytic core-like	[TP1006-TP0492 (0.55112576)]
COG0187	COG0358	Francci3_1761	Francci3_1761	DNA topoisomerase II	Francci3_2356	Francci3_2356	DNA primase catalytic core-like	[TP1006-TP0492 (0.55112576)]
COG1154	COG2812	Francci3_1326	Francci3_1326	deoxyxylulose-5-phosphate synthase	Francci3_0270	Francci3_0270	DNA polymerase III, subunits gamma and tau	[TP0824-TP1005 (0.68180764)]
COG0237	COG0552	Francci3_1625	coaE	Dephospho-CoA kinase (EC 2.7.1.24) (Dephosphocoenzyme A kinase)	Francci3_3596	Francci3_3596	signal recognition particle-docking protein	[TP0296-TP0578 (0.7885255)]
COG0080	COG0265	Francci3_4116	Francci3_4116	ribosomal protein L11	Francci3_3830	Francci3_3830	peptidase S1 and S6, chymotrypsin/Hap	[TP0237-TP0773 (0.6164146)]
COG0080	COG0265	Francci3_0569	Francci3_0569	ribosomal protein L11	Francci3_4292	Francci3_4292	Colicin V production protein	[TP0237-TP0773 (0.6164146)]
COG0080	COG0265	Francci3_0569	Francci3_0569	ribosomal protein L11	Francci3_3830	Francci3_3830	peptidase S1 and S6, chymotrypsin/Hap	[TP0237-TP0773 (0.6164146)]
COG0080	COG0265	Francci3_4116	Francci3_4116	ribosomal protein L11	Francci3_0069	Francci3_0069	peptidase S1 and S6, chymotrypsin/Hap	[TP0237-TP0773 (0.6164146)]
COG0080	COG0265	Francci3_4116	Francci3_4116	ribosomal protein L11	Francci3_4292	Francci3_4292	Colicin V production protein	[TP0237-TP0773 (0.6164146)]
COG0080	COG0265	Francci3_4116	Francci3_4116	ribosomal protein L11	Francci3_3863	Francci3_3863	peptidase S1 and S6, chymotrypsin/Hap	[TP0237-TP0773 (0.6164146)]
COG0080	COG0265	Francci3_0569	Francci3_0569	ribosomal protein L11	Francci3_0069	Francci3_0069	peptidase S1 and S6, chymotrypsin/Hap	[TP0237-TP0773 (0.6164146)]
COG0080	COG0265	Francci3_0569	Francci3_0569	ribosomal protein L11	Francci3_3863	Francci3_3863	peptidase S1 and S6, chymotrypsin/Hap	[TP0237-TP0773 (0.6164146)]
COG0080	COG0265	Francci3_0569	Francci3_0569	ribosomal protein L11	Francci3_1988	Francci3_1988	peptidase S1 and S6, chymotrypsin/Hap	[TP0237-TP0773 (0.6164146)]
COG0080	COG0265	Francci3_4116	Francci3_4116	ribosomal protein L11	Francci3_1988	Francci3_1988	peptidase S1 and S6, chymotrypsin/Hap	[TP0237-TP0773 (0.6164146)]
COG2812	COG2812	Francci3_0270	Francci3_0270	DNA polymerase III, subunits gamma and tau	Francci3_0270	Francci3_0270	DNA polymerase III, subunits gamma and tau	[TP1005-TP1005 (0.52391654)]
COG1466	COG1847	Francci3_1259	Francci3_1259	DNA polymerase III, delta subunit	Francci3_4544	Francci3_4544	single-stranded nucleic acid binding R3H	[TP0588-TP0948 (0.74372905)]
COG0223	COG0234	Francci3_3190	Francci3_3190	methionyl-tRNA formyltransferase	Francci3_0632	Francci3_0632	chaperonin Cpn10	[TP0756-TP1013 (0.64276713)]
COG0036	COG1653	Francci3_3188	Francci3_3188	Ribulose-phosphate 3-epimerase	Francci3_2252	Francci3_2252	extracellular solute-binding protein, family 1	[TP0945-TP0074 (0.654426)]
COG0036	COG1653	Francci3_1797	Francci3_1797	ribulose-phosphate 3-epimerase	Francci3_0464	Francci3_0464	extracellular solute-binding protein, family 1	[TP0945-TP0074 (0.654426)]
COG0036	COG1653	Francci3_3188	Francci3_3188	Ribulose-phosphate 3-epimerase	Francci3_2834	Francci3_2834	extracellular solute-binding protein, family 1	[TP0945-TP0074 (0.654426)]
COG0036	COG1653	Francci3_1797	Francci3_1797	ribulose-phosphate 3-epimerase	Francci3_2834	Francci3_2834	extracellular solute-binding protein, family 1	[TP0945-TP0074 (0.654426)]
COG0036	COG1653	Francci3_3188	Francci3_3188	Ribulose-phosphate 3-epimerase	Francci3_0464	Francci3_0464	extracellular solute-binding protein, family 1	[TP0945-TP0074 (0.654426)]
COG0036	COG1653	Francci3_1797	Francci3_1797	ribulose-phosphate 3-epimerase	Francci3_2252	Francci3_2252	extracellular solute-binding protein, family 1	[TP0945-TP0074 (0.654426)]
COG0357	COG0459	Francci3_4542	Francci3_4542	methyltransferase GidB	Francci3_2175	Francci3_2175	chaperonin GroEL	[TP0946-TP0030 (0.68326145)]
COG0357	COG0459	Francci3_4542	Francci3_4542	methyltransferase GidB	Francci3_4398	Francci3_4398	chaperonin GroEL	[TP0946-TP0030 (0.68326145)]
COG0357	COG0459	Francci3_4542	Francci3_4542	methyltransferase GidB	Francci3_2513	Francci3_2513	chaperonin GroEL	[TP0946-TP0030 (0.68326145)]
COG0357	COG0459	Francci3_4542	Francci3_4542	methyltransferase GidB	Francci3_0633	Francci3_0633	chaperonin GroEL	[TP0946-TP0030 (0.68326145)]
COG0345	COG1774	Francci3_0476	Francci3_0476	pyrroline-5-carboxylate reductase	Francci3_4308	Francci3_4308	PSP1	[TP0797-TP0046 (0.6414869)]
COG0223	COG0242	Francci3_3190	Francci3_3190	methionyl-tRNA formyltransferase	Francci3_2660	Francci3_2660	Peptide deformylase	[TP0756-TP0757 (0.8300303)]
COG0223	COG0242	Francci3_3190	Francci3_3190	methionyl-tRNA formyltransferase	Francci3_0014	Francci3_0014	Peptide deformylase	[TP0756-TP0757 (0.8300303)]
COG0233	COG0359	Francci3_3579	Francci3_3579	ribosome recycling factor	Francci3_4519	rplI	50S ribosomal protein L9	[TP0604-TP0060 (0.5105792)]
COG0012	COG0457	Francci3_3871	Francci3_3871	hypothetical protein	Francci3_0806	Francci3_0806	hypothetical protein	[TP0124-TP0067 (0.81355333)]
COG0012	COG0457	Francci3_3871	Francci3_3871	hypothetical protein	Francci3_1855	Francci3_1855	hypothetical protein	[TP0124-TP0067 (0.81355333)]
COG0552	COG1061	Francci3_3596	Francci3_3596	signal recognition particle-docking protein	Francci3_1380	Francci3_1380	type III restriction enzyme, res subunit	[TP0578-TP0380 (0.62695336)]
COG0552	COG1061	Francci3_3596	Francci3_3596	signal recognition particle-docking protein	Francci3_4400	Francci3_4400	helicase-like	[TP0578-TP0380 (0.62695336)]
COG0265	COG0492	Francci3_4292	Francci3_4292	Colicin V production protein	Francci3_0530	Francci3_0530	FAD-dependent pyridine nucleotide-disulphide	[TP0773-TP0814 (0.6926654)]
COG0265	COG0492	Francci3_1988	Francci3_1988	peptidase S1 and S6, chymotrypsin/Hap	Francci3_0530	Francci3_0530	FAD-dependent pyridine nucleotide-disulphide	[TP0773-TP0814 (0.6926654)]
COG0265	COG0492	Francci3_4292	Francci3_4292	Colicin V production protein	Francci3_4536	Francci3_4536	thioredoxin reductase	[TP0773-TP0814 (0.6926654)]
COG0265	COG0492	Francci3_3863	Francci3_3863	peptidase S1 and S6, chymotrypsin/Hap	Francci3_0530	Francci3_0530	FAD-dependent pyridine nucleotide-disulphide	[TP0773-TP0814 (0.6926654)]
COG0265	COG0492	Francci3_3830	Francci3_3830	peptidase S1 and S6, chymotrypsin/Hap	Francci3_4536	Francci3_4536	thioredoxin reductase	[TP0773-TP0814 (0.6926654)]
COG0265	COG0492	Francci3_1988	Francci3_1988	peptidase S1 and S6, chymotrypsin/Hap	Francci3_4536	Francci3_4536	thioredoxin reductase	[TP0773-TP0814 (0.6926654)]
COG0265	COG0492	Francci3_3863	Francci3_3863	peptidase S1 and S6, chymotrypsin/Hap	Francci3_4536	Francci3_4536	thioredoxin reductase	[TP0773-TP0814 (0.6926654)]
COG0265	COG0492	Francci3_0069	Francci3_0069	peptidase S1 and S6, chymotrypsin/Hap	Francci3_0530	Francci3_0530	FAD-dependent pyridine nucleotide-disulphide	[TP0773-TP0814 (0.6926654)]
COG0265	COG0492	Francci3_3830	Francci3_3830	peptidase S1 and S6, chymotrypsin/Hap	Francci3_0530	Francci3_0530	FAD-dependent pyridine nucleotide-disulphide	[TP0773-TP0814 (0.6926654)]
COG0265	COG0492	Francci3_0069	Francci3_0069	peptidase S1 and S6, chymotrypsin/Hap	Francci3_4536	Francci3_4536	thioredoxin reductase	[TP0773-TP0814 (0.6926654)]
COG1321	COG1774	Francci3_0424	Francci3_0424	iron dependent repressor	Francci3_4308	Francci3_4308	PSP1	[TP0167-TP0046 (0.67547834)]
COG0153	COG0242	Francci3_3451	Francci3_3451	galactokinase	Francci3_0014	Francci3_0014	Peptide deformylase	[TP0418-TP0757 (0.51512045)]
COG0153	COG0242	Francci3_3451	Francci3_3451	galactokinase	Francci3_2660	Francci3_2660	Peptide deformylase	[TP0418-TP0757 (0.51512045)]
COG0465	COG0772	Francci3_4314	Francci3_4314	ATP-dependent metalloprotease FtsH	Francci3_4433	Francci3_4433	cell cycle protein	[TP0330-TP0387 (0.8016956)]
COG0465	COG0772	Francci3_3487	Francci3_3487	AAA ATPase, central region	Francci3_1215	Francci3_1215	cell cycle protein	[TP0330-TP0387 (0.8016956)]
COG0465	COG0772	Francci3_3487	Francci3_3487	AAA ATPase, central region	Francci3_4433	Francci3_4433	cell cycle protein	[TP0330-TP0387 (0.8016956)]
COG0465	COG0772	Francci3_4314	Francci3_4314	ATP-dependent metalloprotease FtsH	Francci3_1414	Francci3_1414	cell cycle protein	[TP0330-TP0387 (0.8016956)]
COG0465	COG0772	Francci3_3487	Francci3_3487	AAA ATPase, central region	Francci3_1414	Francci3_1414	cell cycle protein	[TP0330-TP0387 (0.8016956)]
COG0465	COG0772	Francci3_4314	Francci3_4314	ATP-dependent metalloprotease FtsH	Francci3_1215	Francci3_1215	cell cycle protein	[TP0330-TP0387 (0.8016956)]
COG0234	COG0792	Francci3_0632	Francci3_0632	chaperonin Cpn10	Francci3_3586	Francci3_3586	protein of unknown function UPF0102	[TP1013-TP0913 (0.7815084)]
COG0192	COG0217	Francci3_3192	metK2	S-adenosylmethionine synthetase 2 (EC 2.5.1.6) (Methionine adenosyltransferase 2) (AdoMet synthetase 2) (MAT 2)	Francci3_1368	Francci3_1368	protein of unknown function DUF28	[TP0794-TP0474 (0.71912634)]
COG0192	COG0217	Francci3_2993	metK1	S-adenosylmethionine synthetase 1 (EC 2.5.1.6) (Methionine adenosyltransferase 1) (AdoMet synthetase 1) (MAT 1)	Francci3_1368	Francci3_1368	protein of unknown function DUF28	[TP0794-TP0474 (0.71912634)]
COG0201	COG2239	Francci3_0602	Francci3_0602	SecY protein	Francci3_3817	Francci3_3817	MgtE intracellular region	[TP0208-TP0917 (0.5527395)]
COG0860	COG1214	Francci3_1357	Francci3_1357	cell wall hydrolase/autolysin	Francci3_0627	Francci3_0627	peptidase M22, glycoprotease	[TP0247-TP0876 (0.6334264)]
COG0544	COG1418	Francci3_1204	Francci3_1204	trigger factor	Francci3_3523	Francci3_3523	metal dependent phosphohydrolase	[TP0506-TP1018 (0.7668753)]
COG0305	COG2812	Francci3_4518	Francci3_4518	replicative DNA helicase	Francci3_0270	Francci3_0270	DNA polymerase III, subunits gamma and tau	[TP0058-TP1005 (0.7130585)]
COG0188	COG0526	Francci3_0007	Francci3_0007	DNA gyrase, A subunit	Francci3_4537	Francci3_4537	thioredoxin	[TP0005-TP0100 (0.7885434)]
COG0188	COG0526	Francci3_0007	Francci3_0007	DNA gyrase, A subunit	Francci3_0447	Francci3_0447	thioredoxin-related	[TP0005-TP0100 (0.7885434)]
COG0188	COG0526	Francci3_0007	Francci3_0007	DNA gyrase, A subunit	Francci3_0483	Francci3_0483	glutaredoxin 2	[TP0005-TP0100 (0.7885434)]
COG0188	COG0526	Francci3_0007	Francci3_0007	DNA gyrase, A subunit	Francci3_0510	Francci3_0510	putative secreted protein	[TP0005-TP0100 (0.7885434)]
COG0526	COG0771	Francci3_4537	Francci3_4537	thioredoxin	Francci3_1413	Francci3_1413	UDP-N-acetylmuramoylalanine--D-glutamate ligase	[TP0100-TP0903 (0.59509045)]
COG0526	COG0771	Francci3_0447	Francci3_0447	thioredoxin-related	Francci3_1413	Francci3_1413	UDP-N-acetylmuramoylalanine--D-glutamate ligase	[TP0100-TP0903 (0.59509045)]
COG0526	COG0771	Francci3_0483	Francci3_0483	glutaredoxin 2	Francci3_1413	Francci3_1413	UDP-N-acetylmuramoylalanine--D-glutamate ligase	[TP0100-TP0903 (0.59509045)]
COG0526	COG0771	Francci3_0510	Francci3_0510	putative secreted protein	Francci3_1413	Francci3_1413	UDP-N-acetylmuramoylalanine--D-glutamate ligase	[TP0100-TP0903 (0.59509045)]
COG0762	COG2239	Francci3_1422	Francci3_1422	hypothetical protein	Francci3_3817	Francci3_3817	MgtE intracellular region	[TP0668-TP0917 (0.5215956)]
COG0504	COG1475	Francci3_3157	Francci3_3157	CTP synthase	Francci3_4540	Francci3_4540	parB-like partition proteins	[TP0305-TP0271 (0.70252794)]
COG0149	COG2239	Francci3_1639	Francci3_1639	Triosephosphate isomerase	Francci3_3817	Francci3_3817	MgtE intracellular region	[TP0537-TP0917 (0.5527395)]
COG0457	COG3391	Francci3_0806	Francci3_0806	hypothetical protein	Francci3_0163	Francci3_0163	hypothetical protein	[TP0095-TP0421 (0.8119976)]
COG0457	COG3391	Francci3_1855	Francci3_1855	hypothetical protein	Francci3_0163	Francci3_0163	hypothetical protein	[TP0095-TP0421 (0.8119976)]
COG0457	COG3391	Francci3_1855	Francci3_1855	hypothetical protein	Francci3_2580	Francci3_2580	hypothetical protein	[TP0095-TP0421 (0.8119976)]
COG0457	COG3391	Francci3_1855	Francci3_1855	hypothetical protein	Francci3_3037	Francci3_3037	hypothetical protein	[TP0095-TP0421 (0.8119976)]
COG0457	COG3391	Francci3_0806	Francci3_0806	hypothetical protein	Francci3_2580	Francci3_2580	hypothetical protein	[TP0095-TP0421 (0.8119976)]
COG0457	COG3391	Francci3_0806	Francci3_0806	hypothetical protein	Francci3_3037	Francci3_3037	hypothetical protein	[TP0095-TP0421 (0.8119976)]
COG0250	COG0772	Francci3_0568	Francci3_0568	NusG antitermination factor	Francci3_1414	Francci3_1414	cell cycle protein	[TP0236-TP0387 (0.7470728)]
COG0250	COG0772	Francci3_0568	Francci3_0568	NusG antitermination factor	Francci3_4433	Francci3_4433	cell cycle protein	[TP0236-TP0387 (0.7470728)]
COG0250	COG0772	Francci3_0568	Francci3_0568	NusG antitermination factor	Francci3_1215	Francci3_1215	cell cycle protein	[TP0236-TP0387 (0.7470728)]
COG0227	COG0740	Francci3_3608	Francci3_3608	ribosomal protein L28	Francci3_1205	clpP1	ATP-dependent Clp protease proteolytic subunit 1 (EC 3.4.21.92) (Endopeptidase Clp 1)	[TP0362-TP0507 (0.75048)]
COG0227	COG0740	Francci3_3608	Francci3_3608	ribosomal protein L28	Francci3_2774	clpP4	ATP-dependent Clp protease proteolytic subunit 4 (EC 3.4.21.92) (Endopeptidase Clp 4)	[TP0362-TP0507 (0.75048)]
COG0227	COG0740	Francci3_3608	Francci3_3608	ribosomal protein L28	Francci3_1206	clpP2	ATP-dependent Clp protease proteolytic subunit 2 (EC 3.4.21.92) (Endopeptidase Clp 2)	[TP0362-TP0507 (0.75048)]
COG0227	COG0740	Francci3_3608	Francci3_3608	ribosomal protein L28	Francci3_2773	clpP3	ATP-dependent Clp protease proteolytic subunit 3 (EC 3.4.21.92) (Endopeptidase Clp 3)	[TP0362-TP0507 (0.75048)]
COG0457	COG0457	Francci3_1855	Francci3_1855	hypothetical protein	Francci3_1855	Francci3_1855	hypothetical protein	[TP0067-TP0095 (0.6515529)]
COG0457	COG0457	Francci3_1855	Francci3_1855	hypothetical protein	Francci3_0806	Francci3_0806	hypothetical protein	[TP0067-TP0095 (0.6515529)]
COG0457	COG0457	Francci3_0806	Francci3_0806	hypothetical protein	Francci3_1855	Francci3_1855	hypothetical protein	[TP0067-TP0095 (0.6515529)]
COG0457	COG0457	Francci3_0806	Francci3_0806	hypothetical protein	Francci3_0806	Francci3_0806	hypothetical protein	[TP0067-TP0095 (0.6515529)]
COG0103	COG0211	Francci3_0615	Francci3_0615	ribosomal protein S9	Francci3_1221	Francci3_1221	ribosomal protein L27	[TP1024-TP0743 (0.87139803)]
COG0457	COG0803	Francci3_1855	Francci3_1855	hypothetical protein	Francci3_2479	Francci3_2479	periplasmic solute binding protein	[TP0469-TP0034 (0.86910707)]
COG0457	COG0803	Francci3_0806	Francci3_0806	hypothetical protein	Francci3_2479	Francci3_2479	periplasmic solute binding protein	[TP0469-TP0034 (0.86910707)]
COG0621	COG2812	Francci3_3518	Francci3_3518	tRNA-i(6)A37 modification enzyme MiaB	Francci3_0270	Francci3_0270	DNA polymerase III, subunits gamma and tau	[TP0754-TP1005 (0.5550382)]
COG0621	COG2812	Francci3_3540	Francci3_3540	hypothetical protein	Francci3_0270	Francci3_0270	DNA polymerase III, subunits gamma and tau	[TP0754-TP1005 (0.5550382)]
COG0739	COG1418	Francci3_3582	Francci3_3582	peptidase M23B	Francci3_3523	Francci3_3523	metal dependent phosphohydrolase	[TP0702-TP1018 (0.7620277)]
COG0693	COG0761	Francci3_0951	Francci3_0951	Peptidase C56, PfpI	Francci3_3881	Francci3_3881	hydroxymethylbutenyl pyrophosphate reductase	[TP0445-TP0547 (0.53976095)]
COG0693	COG0761	Francci3_2559	Francci3_2559	ThiJ/PfpI	Francci3_3881	Francci3_3881	hydroxymethylbutenyl pyrophosphate reductase	[TP0445-TP0547 (0.53976095)]
COG0693	COG0761	Francci3_0951	Francci3_0951	Peptidase C56, PfpI	Francci3_0824	Francci3_0824	hydroxymethylbutenyl pyrophosphate reductase	[TP0445-TP0547 (0.53976095)]
COG0693	COG0761	Francci3_2559	Francci3_2559	ThiJ/PfpI	Francci3_0824	Francci3_0824	hydroxymethylbutenyl pyrophosphate reductase	[TP0445-TP0547 (0.53976095)]
COG0223	COG0664	Francci3_3190	Francci3_3190	methionyl-tRNA formyltransferase	Francci3_3629	Francci3_3629	transcriptional regulator, Crp/Fnr family	[TP0756-TP0995 (0.69102824)]
COG0223	COG0664	Francci3_3190	Francci3_3190	methionyl-tRNA formyltransferase	Francci3_4286	Francci3_4286	transcriptional regulator, Crp/Fnr family	[TP0756-TP0995 (0.69102824)]
COG1197	COG1774	Francci3_3926	Francci3_3926	transcription-repair coupling factor	Francci3_4308	Francci3_4308	PSP1	[TP0344-TP0046 (0.6615959)]
COG1475	COG1774	Francci3_4540	Francci3_4540	parB-like partition proteins	Francci3_4308	Francci3_4308	PSP1	[TP0271-TP0046 (0.61832625)]
COG0305	COG2236	Francci3_4518	Francci3_4518	replicative DNA helicase	Francci3_1751	Francci3_1751	phosphoribosyltransferase	[TP0058-TP0050 (0.53343445)]
COG0773	COG0817	Francci3_1417	murC	UDP-N-acetylmuramate--L-alanine ligase (EC 6.3.2.8) (UDP-N- acetylmuramoyl-L-alanine synthetase)	Francci3_1369	Francci3_1369	crossover junction endodeoxyribonuclease RuvC	[TP0341-TP0517 (0.7285616)]
COG0272	COG0773	Francci3_3647	Francci3_3647	DNA ligase, NAD-dependent	Francci3_1417	murC	UDP-N-acetylmuramate--L-alanine ligase (EC 6.3.2.8) (UDP-N- acetylmuramoyl-L-alanine synthetase)	[TP0634-TP0341 (0.8201813)]
COG0353	COG0514	Francci3_0268	Francci3_0268	recombination protein RecR	Francci3_0677	Francci3_0677	ATP-dependent DNA helicase, RecQ family	[TP1004-TP0103 (0.6917512)]
COG0124	COG0465	Francci3_3548	Francci3_3548	Histidine--tRNA ligase	Francci3_4314	Francci3_4314	ATP-dependent metalloprotease FtsH	[TP0641-TP0330 (0.76316583)]
COG0124	COG0465	Francci3_3548	Francci3_3548	Histidine--tRNA ligase	Francci3_3487	Francci3_3487	AAA ATPase, central region	[TP0641-TP0330 (0.76316583)]
COG0257	COG0719	Francci3_0606	Francci3_0606	ribosomal protein L36	Francci3_1660	Francci3_1660	FeS assembly protein SufB	[TP0209-TP0612 (0.6772987)]
COG0257	COG0719	Francci3_0606	Francci3_0606	ribosomal protein L36	Francci3_1661	Francci3_1661	FeS assembly protein SufD	[TP0209-TP0612 (0.6772987)]
COG0493	COG1488	Francci3_3012	Francci3_3012	glutamate synthases, NADH/NADPH, small subunit	Francci3_0860	Francci3_0860	Nicotinate phosphoribosyltransferase related	[TP0735-TP0628 (0.6598422)]
COG0173	COG0493	Francci3_0692	Francci3_0692	aspartyl-tRNA synthetase	Francci3_3012	Francci3_3012	glutamate synthases, NADH/NADPH, small subunit	[TP0985-TP0735 (0.50901)]
COG0860	COG2080	Francci3_1357	Francci3_1357	cell wall hydrolase/autolysin	Francci3_0837	Francci3_0837	(2Fe-2S)-binding	[TP0247-TP0080 (0.7296782)]
COG0504	COG0728	Francci3_3157	Francci3_3157	CTP synthase	Francci3_4533	Francci3_4533	integral membrane protein MviN	[TP0305-TP0516 (0.84299135)]
COG0275	COG0820	Francci3_1407	Francci3_1407	methyltransferase	Francci3_3577	Francci3_3577	hypothetical protein	[TP0384-TP0068 (0.79878455)]
COG0242	COG0360	Francci3_0014	Francci3_0014	Peptide deformylase	Francci3_4522	Francci3_4522	ribosomal protein S6	[TP0757-TP0063 (0.54983324)]
COG0242	COG0360	Francci3_2660	Francci3_2660	Peptide deformylase	Francci3_4522	Francci3_4522	ribosomal protein S6	[TP0757-TP0063 (0.54983324)]
COG0693	COG1653	Francci3_2559	Francci3_2559	ThiJ/PfpI	Francci3_2834	Francci3_2834	extracellular solute-binding protein, family 1	[TP0445-TP0074 (0.5751514)]
COG0693	COG1653	Francci3_2559	Francci3_2559	ThiJ/PfpI	Francci3_0464	Francci3_0464	extracellular solute-binding protein, family 1	[TP0445-TP0074 (0.5751514)]
COG0693	COG1653	Francci3_0951	Francci3_0951	Peptidase C56, PfpI	Francci3_2834	Francci3_2834	extracellular solute-binding protein, family 1	[TP0445-TP0074 (0.5751514)]
COG0693	COG1653	Francci3_2559	Francci3_2559	ThiJ/PfpI	Francci3_2252	Francci3_2252	extracellular solute-binding protein, family 1	[TP0445-TP0074 (0.5751514)]
COG0693	COG1653	Francci3_0951	Francci3_0951	Peptidase C56, PfpI	Francci3_0464	Francci3_0464	extracellular solute-binding protein, family 1	[TP0445-TP0074 (0.5751514)]
COG0693	COG1653	Francci3_0951	Francci3_0951	Peptidase C56, PfpI	Francci3_2252	Francci3_2252	extracellular solute-binding protein, family 1	[TP0445-TP0074 (0.5751514)]
COG0267	COG0357	Francci3_0563	Francci3_0563	ribosomal protein L33	Francci3_4542	Francci3_4542	methyltransferase GidB	[TP0234-TP0946 (0.6249908)]
COG0234	COG0772	Francci3_0632	Francci3_0632	chaperonin Cpn10	Francci3_4433	Francci3_4433	cell cycle protein	[TP1013-TP0387 (0.81326103)]
COG0234	COG0772	Francci3_0632	Francci3_0632	chaperonin Cpn10	Francci3_1215	Francci3_1215	cell cycle protein	[TP1013-TP0387 (0.81326103)]
COG0234	COG0772	Francci3_0632	Francci3_0632	chaperonin Cpn10	Francci3_1414	Francci3_1414	cell cycle protein	[TP1013-TP0387 (0.81326103)]
COG0305	COG1595	Francci3_4518	Francci3_4518	replicative DNA helicase	Francci3_0482	Francci3_0482	sigma-24	[TP0058-TP0092 (0.74082893)]
COG0305	COG1595	Francci3_4518	Francci3_4518	replicative DNA helicase	Francci3_0167	Francci3_0167	sigma-24	[TP0058-TP0092 (0.74082893)]
COG0305	COG1595	Francci3_4518	Francci3_4518	replicative DNA helicase	Francci3_3768	Francci3_3768	sigma-24	[TP0058-TP0092 (0.74082893)]
COG0305	COG1595	Francci3_4518	Francci3_4518	replicative DNA helicase	Francci3_4324	Francci3_4324	sigma-24	[TP0058-TP0092 (0.74082893)]
COG0305	COG1595	Francci3_4518	Francci3_4518	replicative DNA helicase	Francci3_2528	Francci3_2528	sigma-24	[TP0058-TP0092 (0.74082893)]
COG0305	COG1595	Francci3_4518	Francci3_4518	replicative DNA helicase	Francci3_4183	Francci3_4183	sigma-24	[TP0058-TP0092 (0.74082893)]
COG0305	COG1595	Francci3_4518	Francci3_4518	replicative DNA helicase	Francci3_3689	Francci3_3689	sigma-24	[TP0058-TP0092 (0.74082893)]
COG0305	COG1595	Francci3_4518	Francci3_4518	replicative DNA helicase	Francci3_3833	Francci3_3833	sigma-24	[TP0058-TP0092 (0.74082893)]
COG0228	COG0250	Francci3_3594	rpsP	30S ribosomal protein S16	Francci3_0568	Francci3_0568	NusG antitermination factor	[TP0905-TP0236 (0.7099409)]
COG0465	COG0532	Francci3_3487	Francci3_3487	AAA ATPase, central region	Francci3_3562	Francci3_3562	translation initiation factor IF-2	[TP0330-TP0891 (0.8751731)]
COG0465	COG0532	Francci3_4314	Francci3_4314	ATP-dependent metalloprotease FtsH	Francci3_3562	Francci3_3562	translation initiation factor IF-2	[TP0330-TP0891 (0.8751731)]
COG0326	COG0353	Francci3_0243	htpG	Chaperone protein htpG (Heat shock protein htpG) (High temperature protein G)	Francci3_0268	Francci3_0268	recombination protein RecR	[TP0984-TP1004 (0.5573069)]
COG0265	COG1381	Francci3_3830	Francci3_3830	peptidase S1 and S6, chymotrypsin/Hap	Francci3_1272	Francci3_1272	DNA repair protein RecO	[TP0773-TP0636 (0.870009)]
COG0265	COG1381	Francci3_3863	Francci3_3863	peptidase S1 and S6, chymotrypsin/Hap	Francci3_1272	Francci3_1272	DNA repair protein RecO	[TP0773-TP0636 (0.870009)]
COG0265	COG1381	Francci3_4292	Francci3_4292	Colicin V production protein	Francci3_1272	Francci3_1272	DNA repair protein RecO	[TP0773-TP0636 (0.870009)]
COG0265	COG1381	Francci3_0069	Francci3_0069	peptidase S1 and S6, chymotrypsin/Hap	Francci3_1272	Francci3_1272	DNA repair protein RecO	[TP0773-TP0636 (0.870009)]
COG0265	COG1381	Francci3_1988	Francci3_1988	peptidase S1 and S6, chymotrypsin/Hap	Francci3_1272	Francci3_1272	DNA repair protein RecO	[TP0773-TP0636 (0.870009)]
COG0457	COG0860	Francci3_0806	Francci3_0806	hypothetical protein	Francci3_1357	Francci3_1357	cell wall hydrolase/autolysin	[TP0820-TP0247 (0.74644035), TP0067-TP0247 (0.79531366)]
COG0457	COG0860	Francci3_1855	Francci3_1855	hypothetical protein	Francci3_1357	Francci3_1357	cell wall hydrolase/autolysin	[TP0820-TP0247 (0.74644035), TP0067-TP0247 (0.79531366)]
COG1057	COG1774	Francci3_1232	Francci3_1232	putative nicotinate-nucleotide	Francci3_4308	Francci3_4308	PSP1	[TP0741-TP0046 (0.7023217)]
COG0195	COG1643	Francci3_3564	Francci3_3564	NusA antitermination factor	Francci3_3448	Francci3_3448	ATP-dependent helicase HrpA	[TP0892-TP0526 (0.71912634)]
COG0216	COG0457	Francci3_3720	Francci3_3720	peptide chain release factor 1	Francci3_1855	Francci3_1855	hypothetical protein	[TP0051-TP0067 (0.7097377)]
COG0216	COG0457	Francci3_3720	Francci3_3720	peptide chain release factor 1	Francci3_0806	Francci3_0806	hypothetical protein	[TP0051-TP0067 (0.7097377)]
COG0802	COG1774	Francci3_0626	Francci3_0626	protein of unknown function UPF0079	Francci3_4308	Francci3_4308	PSP1	[TP0875-TP0046 (0.67547834)]
COG0153	COG2080	Francci3_3451	Francci3_3451	galactokinase	Francci3_0837	Francci3_0837	(2Fe-2S)-binding	[TP0418-TP0080 (0.66367555)]
COG0705	COG1187	Francci3_4443	Francci3_4443	Rhomboid-like protein	Francci3_1454	Francci3_1454	Pseudouridine synthase, Rsu	[TP0982-TP0459 (0.6079956)]
COG0705	COG1187	Francci3_1489	Francci3_1489	Rhomboid-like protein	Francci3_1454	Francci3_1454	Pseudouridine synthase, Rsu	[TP0982-TP0459 (0.6079956)]
COG1196	COG2236	Francci3_3597	Francci3_3597	Chromosome segregation protein SMC	Francci3_1751	Francci3_1751	phosphoribosyltransferase	[TP0367-TP0050 (0.68145895)]
COG0290	COG0457	Francci3_3182	Francci3_3182	translation initiation factor IF-3	Francci3_1855	Francci3_1855	hypothetical protein	[TP0850-TP0095 (0.6947713)]
COG0290	COG0457	Francci3_3182	Francci3_3182	translation initiation factor IF-3	Francci3_0806	Francci3_0806	hypothetical protein	[TP0850-TP0095 (0.6947713)]
COG0782	COG0860	Francci3_3904	Francci3_3904	GreA/GreB family elongation factor	Francci3_1357	Francci3_1357	cell wall hydrolase/autolysin	[TP0019-TP0247 (0.7668169)]
COG0322	COG0353	Francci3_3104	Francci3_3104	DNA polymerase III, epsilon subunit	Francci3_0268	Francci3_0268	recombination protein RecR	[TP0472-TP1004 (0.53674763)]
COG0322	COG0353	Francci3_1633	Francci3_1633	excinuclease ABC, C subunit	Francci3_0268	Francci3_0268	recombination protein RecR	[TP0472-TP1004 (0.53674763)]
COG0771	COG1595	Francci3_1413	Francci3_1413	UDP-N-acetylmuramoylalanine--D-glutamate ligase	Francci3_3833	Francci3_3833	sigma-24	[TP0903-TP0092 (0.6651206)]
COG0771	COG1595	Francci3_1413	Francci3_1413	UDP-N-acetylmuramoylalanine--D-glutamate ligase	Francci3_4324	Francci3_4324	sigma-24	[TP0903-TP0092 (0.6651206)]
COG0771	COG1595	Francci3_1413	Francci3_1413	UDP-N-acetylmuramoylalanine--D-glutamate ligase	Francci3_2528	Francci3_2528	sigma-24	[TP0903-TP0092 (0.6651206)]
COG0771	COG1595	Francci3_1413	Francci3_1413	UDP-N-acetylmuramoylalanine--D-glutamate ligase	Francci3_3768	Francci3_3768	sigma-24	[TP0903-TP0092 (0.6651206)]
COG0771	COG1595	Francci3_1413	Francci3_1413	UDP-N-acetylmuramoylalanine--D-glutamate ligase	Francci3_3689	Francci3_3689	sigma-24	[TP0903-TP0092 (0.6651206)]
COG0771	COG1595	Francci3_1413	Francci3_1413	UDP-N-acetylmuramoylalanine--D-glutamate ligase	Francci3_0482	Francci3_0482	sigma-24	[TP0903-TP0092 (0.6651206)]
COG0771	COG1595	Francci3_1413	Francci3_1413	UDP-N-acetylmuramoylalanine--D-glutamate ligase	Francci3_0167	Francci3_0167	sigma-24	[TP0903-TP0092 (0.6651206)]
COG0771	COG1595	Francci3_1413	Francci3_1413	UDP-N-acetylmuramoylalanine--D-glutamate ligase	Francci3_4183	Francci3_4183	sigma-24	[TP0903-TP0092 (0.6651206)]
COG0188	COG0305	Francci3_0007	Francci3_0007	DNA gyrase, A subunit	Francci3_4518	Francci3_4518	replicative DNA helicase	[TP0005-TP0058 (0.73312306)]
COG1825	COG2812	Francci3_3952	ctc	50S ribosomal protein L25 (General stress protein CTC)	Francci3_0270	Francci3_0270	DNA polymerase III, subunits gamma and tau	[TP0372-TP1005 (0.6540257)]
COG0024	COG1121	Francci3_0604	Francci3_0604	methionine aminopeptidase, type I	Francci3_2478	Francci3_2478	ABC transporter related	[TP0842-TP0164 (0.77940726)]
COG0361	COG1214	Francci3_0605	Francci3_0605	translation initiation factor IF-1	Francci3_0627	Francci3_0627	peptidase M22, glycoprotease	[TP0097-TP0876 (0.56457245)]
COG1643	COG2137	Francci3_3448	Francci3_3448	ATP-dependent helicase HrpA	Francci3_3524	Francci3_3524	regulatory protein RecX	[TP0526-TP1023 (0.64955014)]
COG0255	COG1011	Francci3_0590	Francci3_0590	ribosomal protein L29	Francci3_2256	Francci3_2256	HAD-superfamily hydrolase subfamily IA, variant	[TP0197-TP0158 (0.6077605)]
COG0255	COG1011	Francci3_0590	Francci3_0590	ribosomal protein L29	Francci3_1747	Francci3_1747	HAD-superfamily hydrolase, subfamily IA, variant	[TP0197-TP0158 (0.6077605)]
COG1108	COG2239	Francci3_2476	Francci3_2476	ABC-3	Francci3_3817	Francci3_3817	MgtE intracellular region	[TP0165-TP0917 (0.5215956)]
COG1108	COG2239	Francci3_2477	Francci3_2477	ABC-3	Francci3_3817	Francci3_3817	MgtE intracellular region	[TP0165-TP0917 (0.5215956)]
COG0546	COG0739	Francci3_0431	Francci3_0431	3-amino-5-hydroxybenoic acid synthesis related	Francci3_3582	Francci3_3582	peptidase M23B	[TP0554-TP0782 (0.73069036)]
COG0546	COG0739	Francci3_4428	Francci3_4428	Haloacid dehalogenase-like hydrolase	Francci3_3582	Francci3_3582	peptidase M23B	[TP0554-TP0782 (0.73069036)]
COG0546	COG0739	Francci3_2888	Francci3_2888	Haloacid dehalogenase-like hydrolase	Francci3_3582	Francci3_3582	peptidase M23B	[TP0554-TP0782 (0.73069036)]
COG0242	COG1187	Francci3_2660	Francci3_2660	Peptide deformylase	Francci3_1454	Francci3_1454	Pseudouridine synthase, Rsu	[TP0757-TP0459 (0.5284328)]
COG0242	COG1187	Francci3_0014	Francci3_0014	Peptide deformylase	Francci3_1454	Francci3_1454	Pseudouridine synthase, Rsu	[TP0757-TP0459 (0.5284328)]
COG0457	COG0558	Francci3_1855	Francci3_1855	hypothetical protein	Francci3_1362	Francci3_1362	CDP-alcohol phosphatidyltransferase	[TP0067-TP0730 (0.86096925)]
COG0457	COG0558	Francci3_1855	Francci3_1855	hypothetical protein	Francci3_3539	Francci3_3539	CDP-alcohol phosphatidyltransferase	[TP0067-TP0730 (0.86096925)]
COG0457	COG0558	Francci3_0806	Francci3_0806	hypothetical protein	Francci3_1462	Francci3_1462	CDP-alcohol phosphatidyltransferase	[TP0067-TP0730 (0.86096925)]
COG0457	COG0558	Francci3_0806	Francci3_0806	hypothetical protein	Francci3_1362	Francci3_1362	CDP-alcohol phosphatidyltransferase	[TP0067-TP0730 (0.86096925)]
COG0457	COG0558	Francci3_0806	Francci3_0806	hypothetical protein	Francci3_3539	Francci3_3539	CDP-alcohol phosphatidyltransferase	[TP0067-TP0730 (0.86096925)]
COG0457	COG0558	Francci3_1855	Francci3_1855	hypothetical protein	Francci3_1462	Francci3_1462	CDP-alcohol phosphatidyltransferase	[TP0067-TP0730 (0.86096925)]
COG0192	COG1774	Francci3_2993	metK1	S-adenosylmethionine synthetase 1 (EC 2.5.1.6) (Methionine adenosyltransferase 1) (AdoMet synthetase 1) (MAT 1)	Francci3_4308	Francci3_4308	PSP1	[TP0794-TP0046 (0.7023217)]
COG0192	COG1774	Francci3_3192	metK2	S-adenosylmethionine synthetase 2 (EC 2.5.1.6) (Methionine adenosyltransferase 2) (AdoMet synthetase 2) (MAT 2)	Francci3_4308	Francci3_4308	PSP1	[TP0794-TP0046 (0.7023217)]
COG0420	COG0739	Francci3_1226	Francci3_1226	nuclease SbcCD, D subunit	Francci3_3582	Francci3_3582	peptidase M23B	[TP0626-TP0782 (0.7781429)]
COG1385	COG2812	Francci3_1266	Francci3_1266	protein of unknown function DUF558	Francci3_0270	Francci3_0270	DNA polymerase III, subunits gamma and tau	[TP0276-TP1005 (0.66627616)]
COG0217	COG0739	Francci3_1368	Francci3_1368	protein of unknown function DUF28	Francci3_3582	Francci3_3582	peptidase M23B	[TP0474-TP0864 (0.82349855)]
COG0242	COG0254	Francci3_0014	Francci3_0014	Peptide deformylase	Francci3_3721	Francci3_3721	ribosomal protein L31	[TP0757-TP0255 (0.6434887)]
COG0242	COG0254	Francci3_2660	Francci3_2660	Peptide deformylase	Francci3_3721	Francci3_3721	ribosomal protein L31	[TP0757-TP0255 (0.6434887)]
COG0442	COG1466	Francci3_4267	Francci3_4267	prolyl-tRNA synthetase	Francci3_1259	Francci3_1259	DNA polymerase III, delta subunit	[TP0160-TP0588 (0.66563916)]
COG0785	COG2239	Francci3_0511	Francci3_0511	cytochrome c biogenesis protein, transmembrane	Francci3_3817	Francci3_3817	MgtE intracellular region	[TP0101-TP0917 (0.5215956)]
COG0705	COG2239	Francci3_4443	Francci3_4443	Rhomboid-like protein	Francci3_3817	Francci3_3817	MgtE intracellular region	[TP0982-TP0917 (0.5527395)]
COG0705	COG2239	Francci3_1489	Francci3_1489	Rhomboid-like protein	Francci3_3817	Francci3_3817	MgtE intracellular region	[TP0982-TP0917 (0.5527395)]
COG0305	COG0593	Francci3_4518	Francci3_4518	replicative DNA helicase	Francci3_0001	Francci3_0001	chromosomal replication initiator protein DnaA	[TP0058-TP0001 (0.9013428)]
COG0772	COG2239	Francci3_1414	Francci3_1414	cell cycle protein	Francci3_3817	Francci3_3817	MgtE intracellular region	[TP0501-TP0917 (0.53388965), TP0387-TP0917 (0.61041105)]
COG0772	COG2239	Francci3_1215	Francci3_1215	cell cycle protein	Francci3_3817	Francci3_3817	MgtE intracellular region	[TP0501-TP0917 (0.53388965), TP0387-TP0917 (0.61041105)]
COG0772	COG2239	Francci3_4433	Francci3_4433	cell cycle protein	Francci3_3817	Francci3_3817	MgtE intracellular region	[TP0501-TP0917 (0.53388965), TP0387-TP0917 (0.61041105)]
COG0178	COG1197	Francci3_2621	Francci3_2621	ABC transporter related	Francci3_3926	Francci3_3926	transcription-repair coupling factor	[TP0514-TP0344 (0.9414915)]
COG0178	COG1197	Francci3_1631	Francci3_1631	excinuclease ABC, A subunit	Francci3_3926	Francci3_3926	transcription-repair coupling factor	[TP0514-TP0344 (0.9414915)]
COG0264	COG0544	Francci3_3580	tsf	translation elongation factor Ts	Francci3_1204	Francci3_1204	trigger factor	[TP0605-TP0506 (0.9100214)]
COG0495	COG1475	Francci3_3901	Francci3_3901	leucyl-tRNA synthetase	Francci3_4540	Francci3_4540	parB-like partition proteins	[TP0586-TP0271 (0.63095015)]
COG0272	COG2080	Francci3_3647	Francci3_3647	DNA ligase, NAD-dependent	Francci3_0837	Francci3_0837	(2Fe-2S)-binding	[TP0634-TP0080 (0.5753685)]
COG0099	COG0216	Francci3_0607	Francci3_0607	ribosomal protein S13	Francci3_3720	Francci3_3720	peptide chain release factor 1	[TP0210-TP0051 (0.8775348)]
COG0442	COG0552	Francci3_4267	Francci3_4267	prolyl-tRNA synthetase	Francci3_3596	Francci3_3596	signal recognition particle-docking protein	[TP0160-TP0578 (0.56216276)]
COG0242	COG0319	Francci3_0014	Francci3_0014	Peptide deformylase	Francci3_1268	Francci3_1268	protein of unknown function UPF0054	[TP0757-TP0650 (0.630912)]
COG0242	COG0319	Francci3_2660	Francci3_2660	Peptide deformylase	Francci3_1268	Francci3_1268	protein of unknown function UPF0054	[TP0757-TP0650 (0.630912)]
COG0457	COG0566	Francci3_0806	Francci3_0806	hypothetical protein	Francci3_4246	Francci3_4246	RNA methyltransferase TrmH, group 3	[TP0095-TP0054 (0.73981166)]
COG0457	COG0566	Francci3_0806	Francci3_0806	hypothetical protein	Francci3_3179	Francci3_3179	tRNA/rRNA methyltransferase	[TP0095-TP0054 (0.73981166)]
COG0457	COG0566	Francci3_1855	Francci3_1855	hypothetical protein	Francci3_4246	Francci3_4246	RNA methyltransferase TrmH, group 3	[TP0095-TP0054 (0.73981166)]
COG0457	COG0566	Francci3_1855	Francci3_1855	hypothetical protein	Francci3_3179	Francci3_3179	tRNA/rRNA methyltransferase	[TP0095-TP0054 (0.73981166)]
COG0457	COG0566	Francci3_0806	Francci3_0806	hypothetical protein	Francci3_0846	Francci3_0846	tRNA/rRNA methyltransferase	[TP0095-TP0054 (0.73981166)]
COG0457	COG0566	Francci3_1855	Francci3_1855	hypothetical protein	Francci3_0846	Francci3_0846	tRNA/rRNA methyltransferase	[TP0095-TP0054 (0.73981166)]
COG0465	COG0558	Francci3_3487	Francci3_3487	AAA ATPase, central region	Francci3_1362	Francci3_1362	CDP-alcohol phosphatidyltransferase	[TP0765-TP0256 (0.8653493)]
COG0465	COG0558	Francci3_4314	Francci3_4314	ATP-dependent metalloprotease FtsH	Francci3_3539	Francci3_3539	CDP-alcohol phosphatidyltransferase	[TP0765-TP0256 (0.8653493)]
COG0465	COG0558	Francci3_3487	Francci3_3487	AAA ATPase, central region	Francci3_3539	Francci3_3539	CDP-alcohol phosphatidyltransferase	[TP0765-TP0256 (0.8653493)]
COG0465	COG0558	Francci3_3487	Francci3_3487	AAA ATPase, central region	Francci3_1462	Francci3_1462	CDP-alcohol phosphatidyltransferase	[TP0765-TP0256 (0.8653493)]
COG0465	COG0558	Francci3_4314	Francci3_4314	ATP-dependent metalloprotease FtsH	Francci3_1462	Francci3_1462	CDP-alcohol phosphatidyltransferase	[TP0765-TP0256 (0.8653493)]
COG0465	COG0558	Francci3_4314	Francci3_4314	ATP-dependent metalloprotease FtsH	Francci3_1362	Francci3_1362	CDP-alcohol phosphatidyltransferase	[TP0765-TP0256 (0.8653493)]
COG0024	COG0462	Francci3_0604	Francci3_0604	methionine aminopeptidase, type I	Francci3_3962	Francci3_3962	ribose-phosphate pyrophosphokinase	[TP0842-TP0294 (0.8762697)]
COG0024	COG0462	Francci3_0604	Francci3_0604	methionine aminopeptidase, type I	Francci3_2600	Francci3_2600	ribose-phosphate pyrophosphokinase	[TP0842-TP0294 (0.8762697)]
COG0125	COG0361	Francci3_0306	Francci3_0306	thymidylate kinase	Francci3_0605	Francci3_0605	translation initiation factor IF-1	[TP0354-TP0097 (0.8382038)]
COG0319	COG0787	Francci3_1268	Francci3_1268	protein of unknown function UPF0054	Francci3_0622	Francci3_0622	alanine racemase	[TP0650-TP0681 (0.82058704)]
COG0564	COG1418	Francci3_1426	Francci3_1426	Pseudouridine synthase, RluD	Francci3_3523	Francci3_3523	metal dependent phosphohydrolase	[TP0154-TP1018 (0.7668753)]
COG0564	COG1418	Francci3_0575	Francci3_0575	pseudouridine synthase	Francci3_3523	Francci3_3523	metal dependent phosphohydrolase	[TP0154-TP1018 (0.7668753)]
COG0036	COG2001	Francci3_3188	Francci3_3188	Ribulose-phosphate 3-epimerase	Francci3_1406	Francci3_1406	protein of unknown function UPF0040	[TP0945-TP0383 (0.685165)]
COG0036	COG2001	Francci3_1797	Francci3_1797	ribulose-phosphate 3-epimerase	Francci3_1406	Francci3_1406	protein of unknown function UPF0040	[TP0945-TP0383 (0.685165)]
COG0457	COG0495	Francci3_0806	Francci3_0806	hypothetical protein	Francci3_3901	Francci3_3901	leucyl-tRNA synthetase	[TP0067-TP0586 (0.714839)]
COG0457	COG0495	Francci3_1855	Francci3_1855	hypothetical protein	Francci3_3901	Francci3_3901	leucyl-tRNA synthetase	[TP0067-TP0586 (0.714839)]
COG0257	COG0472	Francci3_0606	Francci3_0606	ribosomal protein L36	Francci3_1412	Francci3_1412	phospho-N-acetylmuramoyl-pentapeptide-	[TP0209-TP0345 (0.64932555)]
COG0257	COG0472	Francci3_0606	Francci3_0606	ribosomal protein L36	Francci3_1305	Francci3_1305	glycosyl transferase, family 4	[TP0209-TP0345 (0.64932555)]
COG0257	COG0472	Francci3_0606	Francci3_0606	ribosomal protein L36	Francci3_3716	Francci3_3716	glycosyl transferase, family 4	[TP0209-TP0345 (0.64932555)]
COG0358	COG0457	Francci3_1282	Francci3_1282	DNA primase	Francci3_1855	Francci3_1855	hypothetical protein	[TP0492-TP0648 (0.5111708)]
COG0358	COG0457	Francci3_1282	Francci3_1282	DNA primase	Francci3_0806	Francci3_0806	hypothetical protein	[TP0492-TP0648 (0.5111708)]
COG0358	COG0457	Francci3_2356	Francci3_2356	DNA primase catalytic core-like	Francci3_1855	Francci3_1855	hypothetical protein	[TP0492-TP0648 (0.5111708)]
COG0358	COG0457	Francci3_2356	Francci3_2356	DNA primase catalytic core-like	Francci3_0806	Francci3_0806	hypothetical protein	[TP0492-TP0648 (0.5111708)]
COG0024	COG0125	Francci3_0604	Francci3_0604	methionine aminopeptidase, type I	Francci3_0306	Francci3_0306	thymidylate kinase	[TP0842-TP0354 (0.8096375)]
COG0618	COG1214	Francci3_3559	Francci3_3559	phosphoesterase, RecJ-like	Francci3_0627	Francci3_0627	peptidase M22, glycoprotease	[TP0803-TP0876 (0.700686)]
COG0257	COG0779	Francci3_0606	Francci3_0606	ribosomal protein L36	Francci3_3565	Francci3_3565	protein of unknown function DUF150	[TP0209-TP0893 (0.7461857)]
COG0782	COG1057	Francci3_3904	Francci3_3904	GreA/GreB family elongation factor	Francci3_1232	Francci3_1232	putative nicotinate-nucleotide	[TP0019-TP0741 (0.75909394)]
COG0090	COG1643	Francci3_0585	rplB	50S ribosomal protein L2	Francci3_3448	Francci3_3448	ATP-dependent helicase HrpA	[TP0192-TP0526 (0.71912634)]
COG0012	COG0188	Francci3_3871	Francci3_3871	hypothetical protein	Francci3_0007	Francci3_0007	DNA gyrase, A subunit	[TP0124-TP0005 (0.7149395)]
COG0206	COG1774	Francci3_1418	Francci3_1418	cell division protein FtsZ	Francci3_4308	Francci3_4308	PSP1	[TP0390-TP0046 (0.67547834)]
COG0528	COG1774	Francci3_4268	Francci3_4268	Uridylate kinase	Francci3_4308	Francci3_4308	PSP1	[TP0099-TP0046 (0.65377367)]
COG0457	COG1643	Francci3_1855	Francci3_1855	hypothetical protein	Francci3_3448	Francci3_3448	ATP-dependent helicase HrpA	[TP0067-TP0526 (0.80406195)]
COG0457	COG1643	Francci3_0806	Francci3_0806	hypothetical protein	Francci3_3448	Francci3_3448	ATP-dependent helicase HrpA	[TP0067-TP0526 (0.80406195)]
COG0462	COG0492	Francci3_2600	Francci3_2600	ribose-phosphate pyrophosphokinase	Francci3_0530	Francci3_0530	FAD-dependent pyridine nucleotide-disulphide	[TP0294-TP0814 (0.8323514)]
COG0462	COG0492	Francci3_2600	Francci3_2600	ribose-phosphate pyrophosphokinase	Francci3_4536	Francci3_4536	thioredoxin reductase	[TP0294-TP0814 (0.8323514)]
COG0462	COG0492	Francci3_3962	Francci3_3962	ribose-phosphate pyrophosphokinase	Francci3_0530	Francci3_0530	FAD-dependent pyridine nucleotide-disulphide	[TP0294-TP0814 (0.8323514)]
COG0462	COG0492	Francci3_3962	Francci3_3962	ribose-phosphate pyrophosphokinase	Francci3_4536	Francci3_4536	thioredoxin reductase	[TP0294-TP0814 (0.8323514)]
COG0124	COG0254	Francci3_3548	Francci3_3548	Histidine--tRNA ligase	Francci3_3721	Francci3_3721	ribosomal protein L31	[TP0641-TP0255 (0.65973145)]
COG0178	COG0272	Francci3_2621	Francci3_2621	ABC transporter related	Francci3_3647	Francci3_3647	DNA ligase, NAD-dependent	[TP0514-TP0634 (0.7537598)]
COG0178	COG0272	Francci3_1631	Francci3_1631	excinuclease ABC, A subunit	Francci3_3647	Francci3_3647	DNA ligase, NAD-dependent	[TP0514-TP0634 (0.7537598)]
COG1192	COG2214	Francci3_4507	Francci3_4507	Cobyrinic acid a,c-diamide synthase	Francci3_2171	Francci3_2171	heat shock protein DnaJ-like	[TP0272-TP0843 (0.8210422)]
COG1192	COG2214	Francci3_1450	Francci3_1450	Cobyrinic acid a,c-diamide synthase	Francci3_2171	Francci3_2171	heat shock protein DnaJ-like	[TP0272-TP0843 (0.8210422)]
COG1192	COG2214	Francci3_4541	Francci3_4541	Cobyrinic acid a,c-diamide synthase	Francci3_2171	Francci3_2171	heat shock protein DnaJ-like	[TP0272-TP0843 (0.8210422)]
COG1192	COG2214	Francci3_2181	Francci3_2181	Cobyrinic acid a,c-diamide synthase	Francci3_2171	Francci3_2171	heat shock protein DnaJ-like	[TP0272-TP0843 (0.8210422)]
COG1192	COG2214	Francci3_2028	Francci3_2028	Cobyrinic acid a,c-diamide synthase	Francci3_2171	Francci3_2171	heat shock protein DnaJ-like	[TP0272-TP0843 (0.8210422)]
COG1192	COG2214	Francci3_3810	Francci3_3810	Cobyrinic acid a,c-diamide synthase	Francci3_2171	Francci3_2171	heat shock protein DnaJ-like	[TP0272-TP0843 (0.8210422)]
COG1192	COG2214	Francci3_2748	Francci3_2748	Cobyrinic acid a,c-diamide synthase	Francci3_2171	Francci3_2171	heat shock protein DnaJ-like	[TP0272-TP0843 (0.8210422)]
COG0242	COG0263	Francci3_2660	Francci3_2660	Peptide deformylase	Francci3_1223	Francci3_1223	glutamate 5-kinase	[TP0757-TP0351 (0.5771584)]
COG0242	COG0263	Francci3_0014	Francci3_0014	Peptide deformylase	Francci3_1223	Francci3_1223	glutamate 5-kinase	[TP0757-TP0351 (0.5771584)]
COG0124	COG0546	Francci3_3548	Francci3_3548	Histidine--tRNA ligase	Francci3_4428	Francci3_4428	Haloacid dehalogenase-like hydrolase	[TP0641-TP0554 (0.5196431)]
COG0124	COG0546	Francci3_3548	Francci3_3548	Histidine--tRNA ligase	Francci3_2888	Francci3_2888	Haloacid dehalogenase-like hydrolase	[TP0641-TP0554 (0.5196431)]
COG0124	COG0546	Francci3_3548	Francci3_3548	Histidine--tRNA ligase	Francci3_0431	Francci3_0431	3-amino-5-hydroxybenoic acid synthesis related	[TP0641-TP0554 (0.5196431)]
COG0457	COG1234	Francci3_1855	Francci3_1855	hypothetical protein	Francci3_0871	Francci3_0871	beta-lactamase-like	[TP0095-TP0819 (0.5178716)]
COG0457	COG1234	Francci3_0806	Francci3_0806	hypothetical protein	Francci3_2251	Francci3_2251	beta-lactamase-like	[TP0095-TP0819 (0.5178716)]
COG0457	COG1234	Francci3_0806	Francci3_0806	hypothetical protein	Francci3_0871	Francci3_0871	beta-lactamase-like	[TP0095-TP0819 (0.5178716)]
COG0457	COG1234	Francci3_1855	Francci3_1855	hypothetical protein	Francci3_2251	Francci3_2251	beta-lactamase-like	[TP0095-TP0819 (0.5178716)]
COG0257	COG0773	Francci3_0606	Francci3_0606	ribosomal protein L36	Francci3_1417	murC	UDP-N-acetylmuramate--L-alanine ligase (EC 6.3.2.8) (UDP-N- acetylmuramoyl-L-alanine synthetase)	[TP0209-TP0341 (0.6926446)]
COG2208	COG2239	Francci3_3249	Francci3_3249	serine phosphatase	Francci3_3817	Francci3_3817	MgtE intracellular region	[TP0218-TP0917 (0.6618409)]
COG2208	COG2239	Francci3_0174	Francci3_0174	serine phosphatase	Francci3_3817	Francci3_3817	MgtE intracellular region	[TP0218-TP0917 (0.6618409)]
COG2208	COG2239	Francci3_0290	Francci3_0290	response regulator receiver modulated serine	Francci3_3817	Francci3_3817	MgtE intracellular region	[TP0218-TP0917 (0.6618409)]
COG0257	COG0681	Francci3_0606	Francci3_0606	ribosomal protein L36	Francci3_3589	Francci3_3589	Peptidase S26A, signal peptidase I	[TP0209-TP0926 (0.69083804)]
COG1774	COG2812	Francci3_4308	Francci3_4308	PSP1	Francci3_0270	Francci3_0270	DNA polymerase III, subunits gamma and tau	[TP0046-TP1005 (0.5678104)]
COG0036	COG1774	Francci3_3188	Francci3_3188	Ribulose-phosphate 3-epimerase	Francci3_4308	Francci3_4308	PSP1	[TP0945-TP0046 (0.53769433)]
COG0036	COG1774	Francci3_1797	Francci3_1797	ribulose-phosphate 3-epimerase	Francci3_4308	Francci3_4308	PSP1	[TP0945-TP0046 (0.53769433)]
COG0228	COG0546	Francci3_3594	rpsP	30S ribosomal protein S16	Francci3_0431	Francci3_0431	3-amino-5-hydroxybenoic acid synthesis related	[TP0905-TP0554 (0.5352583)]
COG0228	COG0546	Francci3_3594	rpsP	30S ribosomal protein S16	Francci3_4428	Francci3_4428	Haloacid dehalogenase-like hydrolase	[TP0905-TP0554 (0.5352583)]
COG0228	COG0546	Francci3_3594	rpsP	30S ribosomal protein S16	Francci3_2888	Francci3_2888	Haloacid dehalogenase-like hydrolase	[TP0905-TP0554 (0.5352583)]
COG0503	COG1488	Francci3_1375	Francci3_1375	adenine phosphoribosyltransferase	Francci3_0860	Francci3_0860	Nicotinate phosphoribosyltransferase related	[TP1039-TP0628 (0.6658587)]
COG0770	COG2001	Francci3_1411	Francci3_1411	UDP-N-acetylmuramoylalanyl-D-glutamyl-2,	Francci3_1406	Francci3_1406	protein of unknown function UPF0040	[TP0386-TP0383 (0.8315325)]
COG0234	COG0803	Francci3_0632	Francci3_0632	chaperonin Cpn10	Francci3_2479	Francci3_2479	periplasmic solute binding protein	[TP1013-TP0163 (0.67160416)]
COG0457	COG1061	Francci3_1855	Francci3_1855	hypothetical protein	Francci3_4400	Francci3_4400	helicase-like	[TP0095-TP0380 (0.51337665)]
COG0457	COG1061	Francci3_1855	Francci3_1855	hypothetical protein	Francci3_1380	Francci3_1380	type III restriction enzyme, res subunit	[TP0095-TP0380 (0.51337665)]
COG0457	COG1061	Francci3_0806	Francci3_0806	hypothetical protein	Francci3_1380	Francci3_1380	type III restriction enzyme, res subunit	[TP0095-TP0380 (0.51337665)]
COG0457	COG1061	Francci3_0806	Francci3_0806	hypothetical protein	Francci3_4400	Francci3_4400	helicase-like	[TP0095-TP0380 (0.51337665)]
COG0342	COG0546	Francci3_1373	Francci3_1373	protein-export membrane protein SecD	Francci3_4428	Francci3_4428	Haloacid dehalogenase-like hydrolase	[TP0410-TP0554 (0.6160348)]
COG0342	COG0546	Francci3_1373	Francci3_1373	protein-export membrane protein SecD	Francci3_2888	Francci3_2888	Haloacid dehalogenase-like hydrolase	[TP0410-TP0554 (0.6160348)]
COG0342	COG0546	Francci3_1373	Francci3_1373	protein-export membrane protein SecD	Francci3_0431	Francci3_0431	3-amino-5-hydroxybenoic acid synthesis related	[TP0410-TP0554 (0.6160348)]
COG0227	COG0492	Francci3_3608	Francci3_3608	ribosomal protein L28	Francci3_4536	Francci3_4536	thioredoxin reductase	[TP0362-TP0814 (0.801083)]
COG0227	COG0492	Francci3_3608	Francci3_3608	ribosomal protein L28	Francci3_0530	Francci3_0530	FAD-dependent pyridine nucleotide-disulphide	[TP0362-TP0814 (0.801083)]
COG0051	COG1192	Francci3_0581	rpsJ	30S ribosomal protein S10	Francci3_2181	Francci3_2181	Cobyrinic acid a,c-diamide synthase	[TP0188-TP0272 (0.7732025)]
COG0051	COG1192	Francci3_0581	rpsJ	30S ribosomal protein S10	Francci3_4541	Francci3_4541	Cobyrinic acid a,c-diamide synthase	[TP0188-TP0272 (0.7732025)]
COG0051	COG1192	Francci3_0581	rpsJ	30S ribosomal protein S10	Francci3_2748	Francci3_2748	Cobyrinic acid a,c-diamide synthase	[TP0188-TP0272 (0.7732025)]
COG0051	COG1192	Francci3_0581	rpsJ	30S ribosomal protein S10	Francci3_3810	Francci3_3810	Cobyrinic acid a,c-diamide synthase	[TP0188-TP0272 (0.7732025)]
COG0051	COG1192	Francci3_0581	rpsJ	30S ribosomal protein S10	Francci3_2028	Francci3_2028	Cobyrinic acid a,c-diamide synthase	[TP0188-TP0272 (0.7732025)]
COG0051	COG1192	Francci3_0581	rpsJ	30S ribosomal protein S10	Francci3_4507	Francci3_4507	Cobyrinic acid a,c-diamide synthase	[TP0188-TP0272 (0.7732025)]
COG0051	COG1192	Francci3_0581	rpsJ	30S ribosomal protein S10	Francci3_1450	Francci3_1450	Cobyrinic acid a,c-diamide synthase	[TP0188-TP0272 (0.7732025)]
COG0098	COG0803	Francci3_0599	Francci3_0599	ribosomal protein S5-like	Francci3_2479	Francci3_2479	periplasmic solute binding protein	[TP0206-TP0163 (0.74372905)]
COG0442	COG0459	Francci3_4267	Francci3_4267	prolyl-tRNA synthetase	Francci3_4398	Francci3_4398	chaperonin GroEL	[TP0160-TP0030 (0.7719589)]
COG0442	COG0459	Francci3_4267	Francci3_4267	prolyl-tRNA synthetase	Francci3_2513	Francci3_2513	chaperonin GroEL	[TP0160-TP0030 (0.7719589)]
COG0442	COG0459	Francci3_4267	Francci3_4267	prolyl-tRNA synthetase	Francci3_0633	Francci3_0633	chaperonin GroEL	[TP0160-TP0030 (0.7719589)]
COG0442	COG0459	Francci3_4267	Francci3_4267	prolyl-tRNA synthetase	Francci3_2175	Francci3_2175	chaperonin GroEL	[TP0160-TP0030 (0.7719589)]
COG0255	COG1354	Francci3_0590	Francci3_0590	ribosomal protein L29	Francci3_1452	Francci3_1452	chromosome segregation and condensation protein	[TP0197-TP0691 (0.70609456)]
COG0341	COG2239	Francci3_1374	Francci3_1374	SecF protein	Francci3_3817	Francci3_3817	MgtE intracellular region	[TP0411-TP0917 (0.6093018)]
COG0036	COG1573	Francci3_1797	Francci3_1797	ribulose-phosphate 3-epimerase	Francci3_3919	Francci3_3919	Uracil-DNA glycosylase superfamily	[TP0945-TP0229 (0.685165)]
COG0036	COG1573	Francci3_3188	Francci3_3188	Ribulose-phosphate 3-epimerase	Francci3_3919	Francci3_3919	Uracil-DNA glycosylase superfamily	[TP0945-TP0229 (0.685165)]
COG0036	COG1573	Francci3_1797	Francci3_1797	ribulose-phosphate 3-epimerase	Francci3_0075	Francci3_0075	phage SPO1 DNA polymerase-related protein	[TP0945-TP0229 (0.685165)]
COG0036	COG1573	Francci3_3188	Francci3_3188	Ribulose-phosphate 3-epimerase	Francci3_0075	Francci3_0075	phage SPO1 DNA polymerase-related protein	[TP0945-TP0229 (0.685165)]
COG0217	COG0481	Francci3_1368	Francci3_1368	protein of unknown function DUF28	Francci3_1262	Francci3_1262	Small GTP-binding protein domain	[TP0474-TP0510 (0.76600474)]
COG0178	COG0357	Francci3_1631	Francci3_1631	excinuclease ABC, A subunit	Francci3_4542	Francci3_4542	methyltransferase GidB	[TP0514-TP0946 (0.8569251)]
COG0178	COG0357	Francci3_2621	Francci3_2621	ABC transporter related	Francci3_4542	Francci3_4542	methyltransferase GidB	[TP0514-TP0946 (0.8569251)]
COG0472	COG2239	Francci3_1412	Francci3_1412	phospho-N-acetylmuramoyl-pentapeptide-	Francci3_3817	Francci3_3817	MgtE intracellular region	[TP0345-TP0917 (0.5059451)]
COG0472	COG2239	Francci3_3716	Francci3_3716	glycosyl transferase, family 4	Francci3_3817	Francci3_3817	MgtE intracellular region	[TP0345-TP0917 (0.5059451)]
COG0472	COG2239	Francci3_1305	Francci3_1305	glycosyl transferase, family 4	Francci3_3817	Francci3_3817	MgtE intracellular region	[TP0345-TP0917 (0.5059451)]
COG0330	COG0772	Francci3_1352	Francci3_1352	band 7 protein	Francci3_1215	Francci3_1215	cell cycle protein	[TP0113-TP0501 (0.70068353)]
COG0330	COG0772	Francci3_1352	Francci3_1352	band 7 protein	Francci3_4433	Francci3_4433	cell cycle protein	[TP0113-TP0501 (0.70068353)]
COG0330	COG0772	Francci3_1352	Francci3_1352	band 7 protein	Francci3_1414	Francci3_1414	cell cycle protein	[TP0113-TP0501 (0.70068353)]
COG0267	COG2137	Francci3_0563	Francci3_0563	ribosomal protein L33	Francci3_3524	Francci3_3524	regulatory protein RecX	[TP0234-TP1023 (0.5769722)]
COG1109	COG1488	Francci3_0751	Francci3_0751	Phosphomannomutase	Francci3_0860	Francci3_0860	Nicotinate phosphoribosyltransferase related	[TP0413-TP0628 (0.6598422)]
COG1109	COG1488	Francci3_0616	Francci3_0616	phosphoglucosamine mutase	Francci3_0860	Francci3_0860	Nicotinate phosphoribosyltransferase related	[TP0413-TP0628 (0.6598422)]
COG1109	COG1488	Francci3_0690	Francci3_0690	phosphoglucomutase/phosphomannomutase	Francci3_0860	Francci3_0860	Nicotinate phosphoribosyltransferase related	[TP0413-TP0628 (0.6598422)]
COG1109	COG1488	Francci3_1463	Francci3_1463	Nucleotidyl transferase	Francci3_0860	Francci3_0860	Nicotinate phosphoribosyltransferase related	[TP0413-TP0628 (0.6598422)]
COG0143	COG0217	Francci3_3273	Francci3_3273	Cupin 2	Francci3_1368	Francci3_1368	protein of unknown function DUF28	[TP0798-TP0474 (0.7790581)]
COG0143	COG0217	Francci3_0491	Francci3_0491	methionyl-tRNA synthetase	Francci3_1368	Francci3_1368	protein of unknown function DUF28	[TP0798-TP0474 (0.7790581)]
COG0357	COG1774	Francci3_4542	Francci3_4542	methyltransferase GidB	Francci3_4308	Francci3_4308	PSP1	[TP0946-TP0046 (0.5510487)]
COG0357	COG0442	Francci3_4542	Francci3_4542	methyltransferase GidB	Francci3_4267	Francci3_4267	prolyl-tRNA synthetase	[TP0946-TP0160 (0.6515529)]
COG0586	COG1061	Francci3_4363	Francci3_4363	putative integral membrane protein	Francci3_1380	Francci3_1380	type III restriction enzyme, res subunit	[TP0779-TP0380 (0.6968711)]
COG0586	COG1061	Francci3_4363	Francci3_4363	putative integral membrane protein	Francci3_4400	Francci3_4400	helicase-like	[TP0779-TP0380 (0.6968711)]
COG0586	COG1061	Francci3_0031	Francci3_0031	Uncharacterized membrane-associated	Francci3_1380	Francci3_1380	type III restriction enzyme, res subunit	[TP0779-TP0380 (0.6968711)]
COG0586	COG1061	Francci3_0031	Francci3_0031	Uncharacterized membrane-associated	Francci3_4400	Francci3_4400	helicase-like	[TP0779-TP0380 (0.6968711)]
COG0564	COG1200	Francci3_0575	Francci3_0575	pseudouridine synthase	Francci3_3607	Francci3_3607	DEAD/DEAH box helicase-like	[TP0339-TP0687 (0.85149276)]
COG0564	COG1200	Francci3_1426	Francci3_1426	Pseudouridine synthase, RluD	Francci3_3607	Francci3_3607	DEAD/DEAH box helicase-like	[TP0339-TP0687 (0.85149276)]
COG0457	COG2080	Francci3_0806	Francci3_0806	hypothetical protein	Francci3_0837	Francci3_0837	(2Fe-2S)-binding	[TP0820-TP0080 (0.6775143)]
COG0457	COG2080	Francci3_1855	Francci3_1855	hypothetical protein	Francci3_0837	Francci3_0837	(2Fe-2S)-binding	[TP0820-TP0080 (0.6775143)]
COG0457	COG2812	Francci3_0806	Francci3_0806	hypothetical protein	Francci3_0270	Francci3_0270	DNA polymerase III, subunits gamma and tau	[TP0067-TP1005 (0.5652097)]
COG0457	COG2812	Francci3_1855	Francci3_1855	hypothetical protein	Francci3_0270	Francci3_0270	DNA polymerase III, subunits gamma and tau	[TP0067-TP1005 (0.5652097)]
COG0457	COG1396	Francci3_0806	Francci3_0806	hypothetical protein	Francci3_4017	Francci3_4017	transcriptional regulator, XRE family	[TP0648-TP0461 (0.6214171)]
COG0457	COG1396	Francci3_1855	Francci3_1855	hypothetical protein	Francci3_0208	Francci3_0208	transcriptional regulator, XRE family	[TP0648-TP0461 (0.6214171)]
COG0457	COG1396	Francci3_1855	Francci3_1855	hypothetical protein	Francci3_0104	Francci3_0104	putative DNA-binding protein	[TP0648-TP0461 (0.6214171)]
COG0457	COG1396	Francci3_1855	Francci3_1855	hypothetical protein	Francci3_4017	Francci3_4017	transcriptional regulator, XRE family	[TP0648-TP0461 (0.6214171)]
COG0457	COG1396	Francci3_0806	Francci3_0806	hypothetical protein	Francci3_0104	Francci3_0104	putative DNA-binding protein	[TP0648-TP0461 (0.6214171)]
COG0457	COG1396	Francci3_0806	Francci3_0806	hypothetical protein	Francci3_2562	Francci3_2562	transcriptional regulator, XRE family	[TP0648-TP0461 (0.6214171)]
COG0457	COG1396	Francci3_1855	Francci3_1855	hypothetical protein	Francci3_2562	Francci3_2562	transcriptional regulator, XRE family	[TP0648-TP0461 (0.6214171)]
COG0457	COG1396	Francci3_0806	Francci3_0806	hypothetical protein	Francci3_2768	Francci3_2768	transcriptional regulator, XRE family	[TP0648-TP0461 (0.6214171)]
COG0457	COG1396	Francci3_0806	Francci3_0806	hypothetical protein	Francci3_0208	Francci3_0208	transcriptional regulator, XRE family	[TP0648-TP0461 (0.6214171)]
COG0457	COG1396	Francci3_1855	Francci3_1855	hypothetical protein	Francci3_2768	Francci3_2768	transcriptional regulator, XRE family	[TP0648-TP0461 (0.6214171)]
COG0153	COG0457	Francci3_3451	Francci3_3451	galactokinase	Francci3_0806	Francci3_0806	hypothetical protein	[TP0418-TP0095 (0.6515529), TP0418-TP0067 (0.62672263)]
COG0153	COG0457	Francci3_3451	Francci3_3451	galactokinase	Francci3_1855	Francci3_1855	hypothetical protein	[TP0418-TP0095 (0.6515529), TP0418-TP0067 (0.62672263)]
COG0124	COG0124	Francci3_3548	Francci3_3548	Histidine--tRNA ligase	Francci3_3548	Francci3_3548	Histidine--tRNA ligase	[TP0641-TP0641 (0.67365265)]
COG0290	COG1837	Francci3_3182	Francci3_3182	translation initiation factor IF-3	Francci3_3593	Francci3_3593	hypothetical protein	[TP0850-TP0906 (0.70629925)]
COG0768	COG0815	Francci3_1409	Francci3_1409	Peptidoglycan glycosyltransferase	Francci3_2272	Francci3_2272	apolipoprotein N-acyltransferase	[TP0500-TP0252 (0.87159187)]
COG0768	COG0815	Francci3_4434	Francci3_4434	Peptidoglycan glycosyltransferase	Francci3_2272	Francci3_2272	apolipoprotein N-acyltransferase	[TP0500-TP0252 (0.87159187)]
COG0768	COG0815	Francci3_3641	Francci3_3641	penicillin-binding protein, transpeptidase	Francci3_2272	Francci3_2272	apolipoprotein N-acyltransferase	[TP0500-TP0252 (0.87159187)]
COG0768	COG0815	Francci3_1214	Francci3_1214	Peptidoglycan glycosyltransferase	Francci3_2272	Francci3_2272	apolipoprotein N-acyltransferase	[TP0500-TP0252 (0.87159187)]
COG0586	COG2236	Francci3_4363	Francci3_4363	putative integral membrane protein	Francci3_1751	Francci3_1751	phosphoribosyltransferase	[TP0779-TP0050 (0.66770643)]
COG0586	COG2236	Francci3_0031	Francci3_0031	Uncharacterized membrane-associated	Francci3_1751	Francci3_1751	phosphoribosyltransferase	[TP0779-TP0050 (0.66770643)]
COG0739	COG0773	Francci3_3582	Francci3_3582	peptidase M23B	Francci3_1417	murC	UDP-N-acetylmuramate--L-alanine ligase (EC 6.3.2.8) (UDP-N- acetylmuramoyl-L-alanine synthetase)	[TP0782-TP0341 (0.8145237)]
COG0050	COG0457	Francci3_0580	Francci3_0580	translation elongation factor Tu	Francci3_1855	Francci3_1855	hypothetical protein	[TP0187-TP0067 (0.7854602)]
COG0050	COG0457	Francci3_0580	Francci3_0580	translation elongation factor Tu	Francci3_0806	Francci3_0806	hypothetical protein	[TP0187-TP0067 (0.7854602)]
COG0257	COG0564	Francci3_0606	Francci3_0606	ribosomal protein L36	Francci3_0575	Francci3_0575	pseudouridine synthase	[TP0209-TP0154 (0.634929)]
COG0257	COG0564	Francci3_0606	Francci3_0606	ribosomal protein L36	Francci3_1426	Francci3_1426	Pseudouridine synthase, RluD	[TP0209-TP0154 (0.634929)]
COG0621	COG2208	Francci3_3540	Francci3_3540	hypothetical protein	Francci3_0290	Francci3_0290	response regulator receiver modulated serine	[TP0269-TP0218 (0.77940726)]
COG0621	COG2208	Francci3_3518	Francci3_3518	tRNA-i(6)A37 modification enzyme MiaB	Francci3_0174	Francci3_0174	serine phosphatase	[TP0269-TP0218 (0.77940726)]
COG0621	COG2208	Francci3_3540	Francci3_3540	hypothetical protein	Francci3_3249	Francci3_3249	serine phosphatase	[TP0269-TP0218 (0.77940726)]
COG0621	COG2208	Francci3_3518	Francci3_3518	tRNA-i(6)A37 modification enzyme MiaB	Francci3_3249	Francci3_3249	serine phosphatase	[TP0269-TP0218 (0.77940726)]
COG0621	COG2208	Francci3_3518	Francci3_3518	tRNA-i(6)A37 modification enzyme MiaB	Francci3_0290	Francci3_0290	response regulator receiver modulated serine	[TP0269-TP0218 (0.77940726)]
COG0621	COG2208	Francci3_3540	Francci3_3540	hypothetical protein	Francci3_0174	Francci3_0174	serine phosphatase	[TP0269-TP0218 (0.77940726)]
COG0739	COG2239	Francci3_3582	Francci3_3582	peptidase M23B	Francci3_3817	Francci3_3817	MgtE intracellular region	[TP0155-TP0917 (0.6343327)]
COG0457	COG1187	Francci3_0806	Francci3_0806	hypothetical protein	Francci3_1454	Francci3_1454	Pseudouridine synthase, Rsu	[TP0067-TP0459 (0.6360361)]
COG0457	COG1187	Francci3_1855	Francci3_1855	hypothetical protein	Francci3_1454	Francci3_1454	Pseudouridine synthase, Rsu	[TP0067-TP0459 (0.6360361)]
COG0210	COG0305	Francci3_4504	Francci3_4504	UvrD/REP helicase	Francci3_4518	Francci3_4518	replicative DNA helicase	[TP0102-TP0058 (0.8842861)]
COG0210	COG0305	Francci3_3799	Francci3_3799	UvrD/REP helicase	Francci3_4518	Francci3_4518	replicative DNA helicase	[TP0102-TP0058 (0.8842861)]
COG0210	COG0305	Francci3_3800	Francci3_3800	UvrD/REP helicase	Francci3_4518	Francci3_4518	replicative DNA helicase	[TP0102-TP0058 (0.8842861)]
COG0210	COG0305	Francci3_0110	Francci3_0110	putative DNA helicase	Francci3_4518	Francci3_4518	replicative DNA helicase	[TP0102-TP0058 (0.8842861)]
COG0210	COG0305	Francci3_3744	Francci3_3744	UvrD/REP helicase	Francci3_4518	Francci3_4518	replicative DNA helicase	[TP0102-TP0058 (0.8842861)]
COG0210	COG0305	Francci3_3792	Francci3_3792	UvrD/REP helicase	Francci3_4518	Francci3_4518	replicative DNA helicase	[TP0102-TP0058 (0.8842861)]
COG0210	COG0305	Francci3_0647	Francci3_0647	ATP-dependent DNA helicase PcrA	Francci3_4518	Francci3_4518	replicative DNA helicase	[TP0102-TP0058 (0.8842861)]
COG0621	COG0739	Francci3_3540	Francci3_3540	hypothetical protein	Francci3_3582	Francci3_3582	peptidase M23B	[TP0269-TP0702 (0.8475093)]
COG0621	COG0739	Francci3_3518	Francci3_3518	tRNA-i(6)A37 modification enzyme MiaB	Francci3_3582	Francci3_3582	peptidase M23B	[TP0269-TP0702 (0.8475093)]
COG0552	COG1774	Francci3_3596	Francci3_3596	signal recognition particle-docking protein	Francci3_4308	Francci3_4308	PSP1	[TP0578-TP0046 (0.5421936)]
COG0257	COG1057	Francci3_0606	Francci3_0606	ribosomal protein L36	Francci3_1232	Francci3_1232	putative nicotinate-nucleotide	[TP0209-TP0741 (0.64932555)]
