# Supplementary material for: The Binary Protein Interactome of Treponema pallidum – The Syphilis Spirochete
Source: PLoS One. 2008 May 28;3(5):e2292. doi: 10.1371/journal.pone.0002292 (PMC2386257; doi:10.1371/journal.pone.0002292)
Supplement: Data S1 — Predicted protein-protein interactions based on our Treponema pallidum data; zip archive containing 372 files with one file per species. (6.09 MB ZIP) [file pone.0002292.s006.zip › bacteria/Fusobacterium_nucleatum.tab]

190304 Fusobacterium nucleatum
COG A	COG B	Locus Id A	Preferred Name(s) A	Annotation A	Locus Id B	Preferred Name(s) B	Annotation B	T. pallidum interaction
COG0608	COG0817	FN2018	FN2018	Single-stranded-DNA-specific exonuclease recJ	FN0214	ruvC	Crossover junction endodeoxyribonuclease ruvC (EC 3.1.22.4) (Holliday junction nuclease ruvC) (Holliday junction resolvase ruvC)	[TP0704-TP0517 (0.81382185)]
COG0608	COG0817	FN0374	FN0374	Single-stranded-DNA-specific exonuclease recJ	FN0214	ruvC	Crossover junction endodeoxyribonuclease ruvC (EC 3.1.22.4) (Holliday junction nuclease ruvC) (Holliday junction resolvase ruvC)	[TP0704-TP0517 (0.81382185)]
COG0845	COG4591	FN0516	FN0516	Acriflavin resistance protein E	FN0581	FN0581	Lipoprotein releasing system transmembrane	[TP0965-TP0582 (0.8143851)]
COG0845	COG4591	FN0826	FN0826	Periplasmic component of efflux system	FN0581	FN0581	Lipoprotein releasing system transmembrane	[TP0965-TP0582 (0.8143851)]
COG0845	COG4591	FN1274	FN1274	Acriflavin resistance protein E	FN0581	FN0581	Lipoprotein releasing system transmembrane	[TP0965-TP0582 (0.8143851)]
COG0617	COG0860	FN0243	FN0243	Poly(A) polymerase {UniProtKB/TrEMBL:Q8RGP3}	FN1334	FN1334	N-acetylmuramoyl-L-alanine amidase	[TP0270-TP0247 (0.76828843)]
COG0201	COG0550	FN1624	FN1624	Protein translocase subunit secY	FN1069	FN1069	DNA topoisomerase I {UniProtKB/TrEMBL:Q8REN0}	[TP0208-TP0394 (0.8044664)]
COG0768	COG2812	FN1211	FN1211	Cell division protein ftsI	FN1830	FN1830	DNA polymerase III subunits gamma and tau	[TP0500-TP1005 (0.655462)]
COG0768	COG2812	FN1155	FN1155	Cell division protein ftsI	FN1830	FN1830	DNA polymerase III subunits gamma and tau	[TP0500-TP1005 (0.655462)]
COG0051	COG0693	FN1646	rpsJ	30S ribosomal protein S10	FN1876	FN1876	4-methyl-5(B-hydroxyethyl)-thiazole monophosphate	[TP0188-TP0445 (0.6307204)]
COG0051	COG0693	FN1646	rpsJ	30S ribosomal protein S10	FN1085	FN1085	4-methyl-5(B-hydroxyethyl)-thiazole monophosphate	[TP0188-TP0445 (0.6307204)]
COG0180	COG0564	FN0405	trpS	Tryptophanyl-tRNA synthetase (EC 6.1.1.2) (Tryptophan--tRNA ligase) (TrpRS)	FN0651	FN0651	Ribosomal large subunit pseudouridine synthase D	[TP0632-TP0339 (0.7885255)]
COG0180	COG0564	FN0405	trpS	Tryptophanyl-tRNA synthetase (EC 6.1.1.2) (Tryptophan--tRNA ligase) (TrpRS)	FN1372	FN1372	Ribosomal large subunit pseudouridine synthase D	[TP0632-TP0339 (0.7885255)]
COG0180	COG0564	FN0405	trpS	Tryptophanyl-tRNA synthetase (EC 6.1.1.2) (Tryptophan--tRNA ligase) (TrpRS)	FN1026	FN1026	TRNA pseudouridine synthase A	[TP0632-TP0339 (0.7885255)]
COG0090	COG0223	FN1642	rplB	50S ribosomal protein L2	FN1489	fmt	Methionyl-tRNA formyltransferase (EC 2.1.2.9)	[TP0192-TP0756 (0.8610547)]
COG0632	COG2255	FN1104	ruvA	Holliday junction ATP-dependent DNA helicase ruvA (EC 3.6.1.-)	FN1217	ruvB	Holliday junction ATP-dependent DNA helicase ruvB (EC 3.6.1.-)	[TP0543-TP0162 (0.9659884)]
COG0462	COG0817	FN1992	prs	Ribose-phosphate pyrophosphokinase (EC 2.7.6.1) (RPPK) (Phosphoribosyl pyrophosphate synthetase) (P-Rib-PP synthetase) (PRPP synthetase)	FN0214	ruvC	Crossover junction endodeoxyribonuclease ruvC (EC 3.1.22.4) (Holliday junction nuclease ruvC) (Holliday junction resolvase ruvC)	[TP0294-TP0517 (0.54911256)]
COG0257	COG0577	FN1286.1	FN1286.1	annotation not available	FN1353	FN1353	ABC transporter permease protein	[TP0209-TP0962 (0.5903608)]
COG0257	COG0577	FN1286.1	FN1286.1	annotation not available	FN1349	FN1349	ABC transporter permease protein	[TP0209-TP0962 (0.5903608)]
COG0257	COG0577	FN1286.1	FN1286.1	annotation not available	FN1354	FN1354	ABC transporter permease protein	[TP0209-TP0962 (0.5903608)]
COG0257	COG0577	FN1286.1	FN1286.1	annotation not available	FN0828	FN0828	ABC transporter permease protein	[TP0209-TP0962 (0.5903608)]
COG0222	COG0802	FN2037	rplL	50S ribosomal protein L7/L12	FN0929	FN0929	ATP/GTP hydrolase {UniProtKB/TrEMBL:Q8RF01}	[TP0240-TP0875 (0.8481433)]
COG0495	COG1214	FN1517	leuS	Leucyl-tRNA synthetase (EC 6.1.1.4) (Leucine--tRNA ligase) (LeuRS)	FN0928	FN0928	O-sialoglycoprotein endopeptidase	[TP0586-TP0876 (0.5571989)]
COG0192	COG0592	FN0355	metK	S-adenosylmethionine synthetase (EC 2.5.1.6) (Methionine adenosyltransferase) (AdoMet synthetase) (MAT)	FN0536	FN0536	DNA polymerase III, beta chain	[TP0794-TP0002 (0.8412751)]
COG0192	COG0592	FN0355	metK	S-adenosylmethionine synthetase (EC 2.5.1.6) (Methionine adenosyltransferase) (AdoMet synthetase) (MAT)	FN0617	FN0617	DNA polymerase III, beta chain	[TP0794-TP0002 (0.8412751)]
COG0360	COG0616	FN1657	rpsF	30S ribosomal protein S6	FN0873	FN0873	Protease IV {UniProtKB/TrEMBL:Q8R672}	[TP0063-TP0997 (0.6657489)]
COG0360	COG0616	FN1657	rpsF	30S ribosomal protein S6	FN1271	FN1271	Protease IV {UniProtKB/TrEMBL:Q8R627}	[TP0063-TP0997 (0.6657489)]
COG0125	COG0457	FN1323	FN1323	Thymidylate kinase {UniProtKB/TrEMBL:Q8RE10}	FN1067	FN1067	Tetratricopeptide repeat family protein	[TP0354-TP0648 (0.5206915)]
COG0125	COG0457	FN1323	FN1323	Thymidylate kinase {UniProtKB/TrEMBL:Q8RE10}	FN1434	FN1434	Tetratricopeptide repeat family protein	[TP0354-TP0648 (0.5206915)]
COG0125	COG0457	FN1323	FN1323	Thymidylate kinase {UniProtKB/TrEMBL:Q8RE10}	FN0819	FN0819	Tetratricopeptide repeat family protein	[TP0354-TP0648 (0.5206915)]
COG0125	COG0457	FN1323	FN1323	Thymidylate kinase {UniProtKB/TrEMBL:Q8RE10}	FN1787	FN1787	Tetratricopeptide repeat family protein	[TP0354-TP0648 (0.5206915)]
COG0125	COG0457	FN1323	FN1323	Thymidylate kinase {UniProtKB/TrEMBL:Q8RE10}	FN1267	FN1267	Hypothetical protein FN1267	[TP0354-TP0648 (0.5206915)]
COG0125	COG0457	FN1323	FN1323	Thymidylate kinase {UniProtKB/TrEMBL:Q8RE10}	FN1964	FN1964	O-linked GLCNAC transferase	[TP0354-TP0648 (0.5206915)]
COG0125	COG0457	FN1323	FN1323	Thymidylate kinase {UniProtKB/TrEMBL:Q8RE10}	FN0847	FN0847	TPR-repeat-containing proteins	[TP0354-TP0648 (0.5206915)]
COG0125	COG0457	FN1323	FN1323	Thymidylate kinase {UniProtKB/TrEMBL:Q8RE10}	FN1965	FN1965	Tetratricopeptide repeat family protein	[TP0354-TP0648 (0.5206915)]
COG0125	COG0457	FN1323	FN1323	Thymidylate kinase {UniProtKB/TrEMBL:Q8RE10}	FN1484	FN1484	Tetratricopeptide repeat family protein	[TP0354-TP0648 (0.5206915)]
COG0860	COG1396	FN1334	FN1334	N-acetylmuramoyl-L-alanine amidase	FN1928	FN1928	Transcriptional regulator, MerR family	[TP0247-TP0461 (0.8100859)]
COG0860	COG1396	FN1334	FN1334	N-acetylmuramoyl-L-alanine amidase	FN2076	FN2076	MunI regulatory protein	[TP0247-TP0461 (0.8100859)]
COG0860	COG1396	FN1334	FN1334	N-acetylmuramoyl-L-alanine amidase	FN0555	FN0555	Transcriptional regulator, MerR family	[TP0247-TP0461 (0.8100859)]
COG0860	COG1396	FN1334	FN1334	N-acetylmuramoyl-L-alanine amidase	FN2065	FN2065	Transcriptional repressor	[TP0247-TP0461 (0.8100859)]
COG0860	COG1396	FN1334	FN1334	N-acetylmuramoyl-L-alanine amidase	FN1997	FN1997	Transcriptional regulator	[TP0247-TP0461 (0.8100859)]
COG0265	COG0333	FN1280	FN1280	Serine protease, V8 family	FN1364	rpmF	50S ribosomal protein L32	[TP0773-TP0807 (0.5060325)]
COG0249	COG1156	FN0693	mutS	DNA mismatch repair protein mutS	FN1734	FN1734	V-type sodium ATP synthase subunit B	[TP0328-TP0427 (0.80866665)]
COG0802	COG0860	FN0929	FN0929	ATP/GTP hydrolase {UniProtKB/TrEMBL:Q8RF01}	FN1334	FN1334	N-acetylmuramoyl-L-alanine amidase	[TP0875-TP0247 (0.90700364)]
COG0265	COG1774	FN1280	FN1280	Serine protease, V8 family	FN0908	FN0908	Tpl protein {UniProtKB/TrEMBL:Q8RF16}	[TP0773-TP0046 (0.558835)]
COG0820	COG2812	FN0526	FN0526	Florfenicol resistance protein	FN1830	FN1830	DNA polymerase III subunits gamma and tau	[TP0068-TP1005 (0.60435057)]
COG0020	COG1390	FN1326	uppS	Undecaprenyl pyrophosphate synthetase (EC 2.5.1.31) (UPP synthetase) (Di-trans,poly-cis-decaprenylcistransferase) (Undecaprenyl diphosphate synthase) (UDS)	FN1739	FN1739	V-type sodium ATP synthase subunit E	[TP0603-TP0424 (0.79878455)]
COG0272	COG1396	FN1717	FN1717	NAD-dependent DNA ligase	FN0555	FN0555	Transcriptional regulator, MerR family	[TP0634-TP0461 (0.7134334)]
COG0272	COG1396	FN1717	FN1717	NAD-dependent DNA ligase	FN1997	FN1997	Transcriptional regulator	[TP0634-TP0461 (0.7134334)]
COG0272	COG1396	FN1717	FN1717	NAD-dependent DNA ligase	FN2065	FN2065	Transcriptional repressor	[TP0634-TP0461 (0.7134334)]
COG0272	COG1396	FN1717	FN1717	NAD-dependent DNA ligase	FN1928	FN1928	Transcriptional regulator, MerR family	[TP0634-TP0461 (0.7134334)]
COG0272	COG1396	FN1717	FN1717	NAD-dependent DNA ligase	FN2076	FN2076	MunI regulatory protein	[TP0634-TP0461 (0.7134334)]
COG1509	COG1509	FN1866	FN1866	Lysine 2,3-aminomutase {UniProtKB/TrEMBL:Q8RHX4}	FN1866	FN1866	Lysine 2,3-aminomutase {UniProtKB/TrEMBL:Q8RHX4}	[TP0121-TP0121 (0.7367639)]
COG0577	COG0845	FN0828	FN0828	ABC transporter permease protein	FN0826	FN0826	Periplasmic component of efflux system	[TP0963-TP0965 (0.93032813)]
COG0577	COG0845	FN0828	FN0828	ABC transporter permease protein	FN0516	FN0516	Acriflavin resistance protein E	[TP0963-TP0965 (0.93032813)]
COG0577	COG0845	FN1353	FN1353	ABC transporter permease protein	FN0826	FN0826	Periplasmic component of efflux system	[TP0963-TP0965 (0.93032813)]
COG0577	COG0845	FN0828	FN0828	ABC transporter permease protein	FN1274	FN1274	Acriflavin resistance protein E	[TP0963-TP0965 (0.93032813)]
COG0577	COG0845	FN1349	FN1349	ABC transporter permease protein	FN1274	FN1274	Acriflavin resistance protein E	[TP0963-TP0965 (0.93032813)]
COG0577	COG0845	FN1353	FN1353	ABC transporter permease protein	FN1274	FN1274	Acriflavin resistance protein E	[TP0963-TP0965 (0.93032813)]
COG0577	COG0845	FN1349	FN1349	ABC transporter permease protein	FN0516	FN0516	Acriflavin resistance protein E	[TP0963-TP0965 (0.93032813)]
COG0577	COG0845	FN1349	FN1349	ABC transporter permease protein	FN0826	FN0826	Periplasmic component of efflux system	[TP0963-TP0965 (0.93032813)]
COG0577	COG0845	FN1354	FN1354	ABC transporter permease protein	FN1274	FN1274	Acriflavin resistance protein E	[TP0963-TP0965 (0.93032813)]
COG0577	COG0845	FN1353	FN1353	ABC transporter permease protein	FN0516	FN0516	Acriflavin resistance protein E	[TP0963-TP0965 (0.93032813)]
COG0577	COG0845	FN1354	FN1354	ABC transporter permease protein	FN0516	FN0516	Acriflavin resistance protein E	[TP0963-TP0965 (0.93032813)]
COG0577	COG0845	FN1354	FN1354	ABC transporter permease protein	FN0826	FN0826	Periplasmic component of efflux system	[TP0963-TP0965 (0.93032813)]
COG0333	COG1077	FN1364	rpmF	50S ribosomal protein L32	FN1577	FN1577	Rod shape-determining protein mreB	[TP0807-TP0497 (0.61855906)]
COG0333	COG1077	FN1364	rpmF	50S ribosomal protein L32	FN0758	FN0758	Rod shape-determining protein mreB	[TP0807-TP0497 (0.61855906)]
COG0234	COG1200	FN0676	groS	10 kDa chaperonin (Protein Cpn10) (groES protein)	FN1660	FN1660	ATP-dependent DNA helicase recG	[TP1013-TP0687 (0.84594196)]
COG0569	COG1306	FN1724	FN1724	Potassium uptake protein KtrA	FN0456	FN0456	Hypothetical cytosolic protein	[TP0024-TP0083 (0.6871683)]
COG0569	COG1306	FN0242	FN0242	Trk system potassium uptake protein trkA	FN0456	FN0456	Hypothetical cytosolic protein	[TP0024-TP0083 (0.6871683)]
COG0257	COG1253	FN1286.1	FN1286.1	annotation not available	FN1486	FN1486	Magnesium and cobalt efflux protein CorC	[TP0209-TP0027 (0.74441797)]
COG0060	COG0681	FN0067	ileS	Isoleucyl-tRNA synthetase (EC 6.1.1.5) (Isoleucine--tRNA ligase) (IleRS)	FN0370	FN0370	Signal peptidase I {UniProtKB/TrEMBL:Q8RGD1}	[TP0452-TP0185 (0.79878455)]
COG0558	COG2239	FN1307	FN1307	CDP-diacylglycerol--glycerol-3-phosphate	FN1480	FN1480	MG2+ transporter MGTE {UniProtKB/TrEMBL:Q8RDN1}	[TP0256-TP0917 (0.6007029)]
COG0558	COG2239	FN1709	FN1709	CDP-diacylglycerol--glycerol-3-phosphate	FN1480	FN1480	MG2+ transporter MGTE {UniProtKB/TrEMBL:Q8RDN1}	[TP0256-TP0917 (0.6007029)]
COG0242	COG1879	FN1157	def	Peptide deformylase (EC 3.5.1.88) (PDF) (Polypeptide deformylase)	FN1165	FN1165	D-galactose-binding protein	[TP0757-TP0684 (0.80039173)]
COG0652	COG1879	FN0342	FN0342	Peptidyl-prolyl cis-trans isomerase	FN1165	FN1165	D-galactose-binding protein	[TP0947-TP0684 (0.5775195)]
COG0652	COG1879	FN1800	FN1800	Peptidyl-prolyl cis-trans isomerase	FN1165	FN1165	D-galactose-binding protein	[TP0947-TP0684 (0.5775195)]
COG0249	COG0357	FN0693	mutS	DNA mismatch repair protein mutS	FN1722	gidB	Methyltransferase gidB (EC 2.1.-.-) (Glucose-inhibited division protein B)	[TP0328-TP0946 (0.7367136)]
COG0658	COG1187	FN0223	FN0223	COME operon protein 3 {UniProtKB/TrEMBL:Q8RGR3}	FN0717	FN0717	Ribosomal small subunit pseudouridine synthase A	[TP0336-TP0459 (0.6079956)]
COG0658	COG1187	FN0223	FN0223	COME operon protein 3 {UniProtKB/TrEMBL:Q8RGR3}	FN0756	FN0756	Ribosomal large subunit pseudouridine synthase B	[TP0336-TP0459 (0.6079956)]
COG0465	COG0465	FN1978	FN1978	Cell division protein ftsH	FN1978	FN1978	Cell division protein ftsH	[TP0330-TP0330 (0.73856413)]
COG0242	COG0272	FN1157	def	Peptide deformylase (EC 3.5.1.88) (PDF) (Polypeptide deformylase)	FN1717	FN1717	NAD-dependent DNA ligase	[TP0757-TP0634 (0.68197167)]
COG0265	COG0817	FN1280	FN1280	Serine protease, V8 family	FN0214	ruvC	Crossover junction endodeoxyribonuclease ruvC (EC 3.1.22.4) (Holliday junction nuclease ruvC) (Holliday junction resolvase ruvC)	[TP0773-TP0517 (0.5118523)]
COG0187	COG0358	FN2126	FN2126	DNA gyrase subunit B {UniProtKB/TrEMBL:Q8RHB1}	FN1319	FN1319	DNA primase {UniProtKB/TrEMBL:Q8R623}	[TP1006-TP0492 (0.55112576)]
COG1154	COG2812	FN1208	dxs	1-deoxy-D-xylulose-5-phosphate synthase (EC 2.2.1.7) (1-deoxyxylulose- 5-phosphate synthase) (DXP synthase) (DXPS)	FN1830	FN1830	DNA polymerase III subunits gamma and tau	[TP0824-TP1005 (0.68180764)]
COG1154	COG2812	FN1464	FN1464	1-deoxyxylulose-5-phosphate synthase	FN1830	FN1830	DNA polymerase III subunits gamma and tau	[TP0824-TP1005 (0.68180764)]
COG0237	COG0552	FN1932	coaE	Dephospho-CoA kinase (EC 2.7.1.24) (Dephosphocoenzyme A kinase)	FN1074	FN1074	Signal recognition particle receptor FtsY	[TP0296-TP0578 (0.7885255)]
COG0080	COG0265	FN2040	rplK	50S ribosomal protein L11	FN1280	FN1280	Serine protease, V8 family	[TP0237-TP0773 (0.6164146)]
COG2812	COG2812	FN1830	FN1830	DNA polymerase III subunits gamma and tau	FN1830	FN1830	DNA polymerase III subunits gamma and tau	[TP1005-TP1005 (0.52391654)]
COG0223	COG0234	FN1489	fmt	Methionyl-tRNA formyltransferase (EC 2.1.2.9)	FN0676	groS	10 kDa chaperonin (Protein Cpn10) (groES protein)	[TP0756-TP1013 (0.64276713)]
COG0357	COG0459	FN1722	gidB	Methyltransferase gidB (EC 2.1.-.-) (Glucose-inhibited division protein B)	FN0675	groL	60 kDa chaperonin (Protein Cpn60) (groEL protein)	[TP0946-TP0030 (0.68326145)]
COG0664	COG1074	FN0217	FN0217	Catabolite gene activator	FN1149	FN1149	ATP-dependent nuclease subunit A	[TP0089-TP0898 (0.8304331)]
COG0664	COG1074	FN1901	FN1901	Transcription regulator, CRP family	FN1149	FN1149	ATP-dependent nuclease subunit A	[TP0089-TP0898 (0.8304331)]
COG0050	COG4939	FN1555	tuf	Elongation factor Tu (EF-Tu)	FN1351	FN1351	15 kDa lipoprotein {UniProtKB/TrEMBL:Q8RDZ0}	[TP0187-TP0171 (0.7331395)]
COG0223	COG0242	FN1489	fmt	Methionyl-tRNA formyltransferase (EC 2.1.2.9)	FN1157	def	Peptide deformylase (EC 3.5.1.88) (PDF) (Polypeptide deformylase)	[TP0756-TP0757 (0.8300303)]
COG0728	COG4939	FN0709	FN0709	Virulence factor mviN {UniProtKB/TrEMBL:Q8RFI7}	FN1351	FN1351	15 kDa lipoprotein {UniProtKB/TrEMBL:Q8RDZ0}	[TP0516-TP0171 (0.7331395)]
COG0233	COG0359	FN1623	frr	Ribosome recycling factor (Ribosome-releasing factor) (RRF)	FN1828	rplI	50S ribosomal protein L9	[TP0604-TP0060 (0.5105792)]
COG0012	COG0457	FN1365	FN1365	GTP-binding protein {UniProtKB/TrEMBL:Q8RDX8}	FN1965	FN1965	Tetratricopeptide repeat family protein	[TP0124-TP0067 (0.81355333)]
COG0012	COG0457	FN1365	FN1365	GTP-binding protein {UniProtKB/TrEMBL:Q8RDX8}	FN1267	FN1267	Hypothetical protein FN1267	[TP0124-TP0067 (0.81355333)]
COG0012	COG0457	FN1365	FN1365	GTP-binding protein {UniProtKB/TrEMBL:Q8RDX8}	FN0819	FN0819	Tetratricopeptide repeat family protein	[TP0124-TP0067 (0.81355333)]
COG0012	COG0457	FN1365	FN1365	GTP-binding protein {UniProtKB/TrEMBL:Q8RDX8}	FN1067	FN1067	Tetratricopeptide repeat family protein	[TP0124-TP0067 (0.81355333)]
COG0012	COG0457	FN1365	FN1365	GTP-binding protein {UniProtKB/TrEMBL:Q8RDX8}	FN1964	FN1964	O-linked GLCNAC transferase	[TP0124-TP0067 (0.81355333)]
COG0012	COG0457	FN1365	FN1365	GTP-binding protein {UniProtKB/TrEMBL:Q8RDX8}	FN1484	FN1484	Tetratricopeptide repeat family protein	[TP0124-TP0067 (0.81355333)]
COG0012	COG0457	FN1365	FN1365	GTP-binding protein {UniProtKB/TrEMBL:Q8RDX8}	FN1787	FN1787	Tetratricopeptide repeat family protein	[TP0124-TP0067 (0.81355333)]
COG0012	COG0457	FN1365	FN1365	GTP-binding protein {UniProtKB/TrEMBL:Q8RDX8}	FN1434	FN1434	Tetratricopeptide repeat family protein	[TP0124-TP0067 (0.81355333)]
COG0012	COG0457	FN1365	FN1365	GTP-binding protein {UniProtKB/TrEMBL:Q8RDX8}	FN0847	FN0847	TPR-repeat-containing proteins	[TP0124-TP0067 (0.81355333)]
COG0552	COG1061	FN1074	FN1074	Signal recognition particle receptor FtsY	FN1974	FN1974	DNA/RNA helicase {UniProtKB/TrEMBL:Q8R5Z3}	[TP0578-TP0380 (0.62695336)]
COG0552	COG1061	FN1074	FN1074	Signal recognition particle receptor FtsY	FN0448	FN0448	DNA-repair protein {UniProtKB/TrEMBL:Q8RG69}	[TP0578-TP0380 (0.62695336)]
COG0265	COG0492	FN1280	FN1280	Serine protease, V8 family	FN1163	FN1163	Thioredoxin reductase {UniProtKB/TrEMBL:Q8REE4}	[TP0773-TP0814 (0.6926654)]
COG0265	COG0492	FN1280	FN1280	Serine protease, V8 family	FN1984	FN1984	Thioredoxin reductase {UniProtKB/TrEMBL:Q8RHN0}	[TP0773-TP0814 (0.6926654)]
COG0495	COG1480	FN1517	leuS	Leucyl-tRNA synthetase (EC 6.1.1.4) (Leucine--tRNA ligase) (LeuRS)	FN0745	FN0745	Metal dependent phosphohydrolase	[TP0586-TP0651 (0.5087635)]
COG0124	COG0608	FN0298	hisS	Histidyl-tRNA synthetase (EC 6.1.1.21) (Histidine--tRNA ligase) (HisRS)	FN0374	FN0374	Single-stranded-DNA-specific exonuclease recJ	[TP0641-TP0704 (0.75894904)]
COG0124	COG0608	FN0298	hisS	Histidyl-tRNA synthetase (EC 6.1.1.21) (Histidine--tRNA ligase) (HisRS)	FN2018	FN2018	Single-stranded-DNA-specific exonuclease recJ	[TP0641-TP0704 (0.75894904)]
COG0153	COG0242	FN2107	galK	Galactokinase (EC 2.7.1.6) (Galactose kinase)	FN1157	def	Peptide deformylase (EC 3.5.1.88) (PDF) (Polypeptide deformylase)	[TP0418-TP0757 (0.51512045)]
COG0465	COG0772	FN1978	FN1978	Cell division protein ftsH	FN0042	FN0042	Rod shape-determining protein rodA	[TP0330-TP0387 (0.8016956)]
COG0465	COG0772	FN1978	FN1978	Cell division protein ftsH	FN1027	FN1027	Rod shape-determining protein rodA	[TP0330-TP0387 (0.8016956)]
COG0234	COG0792	FN0676	groS	10 kDa chaperonin (Protein Cpn10) (groES protein)	FN1370	FN1370	UPF0102 protein FN1370	[TP1013-TP0913 (0.7815084)]
COG0192	COG0217	FN0355	metK	S-adenosylmethionine synthetase (EC 2.5.1.6) (Methionine adenosyltransferase) (AdoMet synthetase) (MAT)	FN1661	FN1661	Hypothetical UPF0082 protein FN1661	[TP0794-TP0474 (0.71912634)]
COG0201	COG2239	FN1624	FN1624	Protein translocase subunit secY	FN1480	FN1480	MG2+ transporter MGTE {UniProtKB/TrEMBL:Q8RDN1}	[TP0208-TP0917 (0.5527395)]
COG0860	COG1214	FN1334	FN1334	N-acetylmuramoyl-L-alanine amidase	FN0928	FN0928	O-sialoglycoprotein endopeptidase	[TP0247-TP0876 (0.6334264)]
COG0544	COG1418	FN2017	tig	Trigger factor {UniProtKB/Swiss-Prot:Q8R5Z2}	FN1913	FN1913	UPF0144 protein FN1913	[TP0506-TP1018 (0.7668753)]
COG0477	COG0845	FN1168	FN1168	Macrolide-efflux protein	FN0516	FN0516	Acriflavin resistance protein E	[TP0840-TP0965 (0.8653204)]
COG0477	COG0845	FN1168	FN1168	Macrolide-efflux protein	FN1274	FN1274	Acriflavin resistance protein E	[TP0840-TP0965 (0.8653204)]
COG0477	COG0845	FN1497	FN1497	Multidrug resistance protein 2	FN1274	FN1274	Acriflavin resistance protein E	[TP0840-TP0965 (0.8653204)]
COG0477	COG0845	FN1168	FN1168	Macrolide-efflux protein	FN0826	FN0826	Periplasmic component of efflux system	[TP0840-TP0965 (0.8653204)]
COG0477	COG0845	FN1497	FN1497	Multidrug resistance protein 2	FN0826	FN0826	Periplasmic component of efflux system	[TP0840-TP0965 (0.8653204)]
COG0477	COG0845	FN1497	FN1497	Multidrug resistance protein 2	FN0516	FN0516	Acriflavin resistance protein E	[TP0840-TP0965 (0.8653204)]
COG0305	COG2812	FN1827	FN1827	Replicative DNA helicase	FN1830	FN1830	DNA polymerase III subunits gamma and tau	[TP0058-TP1005 (0.7130585)]
COG0188	COG0526	FN2125	FN2125	DNA gyrase subunit A {UniProtKB/TrEMBL:Q8RHB2}	FN0187	FN0187	Thiol:disulfide interchange protein tlpA	[TP0005-TP0100 (0.7885434)]
COG0188	COG0526	FN2125	FN2125	DNA gyrase subunit A {UniProtKB/TrEMBL:Q8RHB2}	FN1123	FN1123	Thioredoxin-like protein	[TP0005-TP0100 (0.7885434)]
COG0188	COG0526	FN2125	FN2125	DNA gyrase subunit A {UniProtKB/TrEMBL:Q8RHB2}	FN0093	FN0093	Thioredoxin {UniProtKB/TrEMBL:Q8RH23}	[TP0005-TP0100 (0.7885434)]
COG0188	COG0526	FN2125	FN2125	DNA gyrase subunit A {UniProtKB/TrEMBL:Q8RHB2}	FN2067	FN2067	Thiol:disulfide interchange protein tlpA	[TP0005-TP0100 (0.7885434)]
COG0526	COG0771	FN0187	FN0187	Thiol:disulfide interchange protein tlpA	FN1458	murD	UDP-N-acetylmuramoylalanine--D-glutamate ligase (EC 6.3.2.9) (UDP-N- acetylmuramoyl-L-alanyl-D-glutamate synthetase) (D-glutamic acid- adding enzyme)	[TP0100-TP0903 (0.59509045)]
COG0526	COG0771	FN0093	FN0093	Thioredoxin {UniProtKB/TrEMBL:Q8RH23}	FN1458	murD	UDP-N-acetylmuramoylalanine--D-glutamate ligase (EC 6.3.2.9) (UDP-N- acetylmuramoyl-L-alanyl-D-glutamate synthetase) (D-glutamic acid- adding enzyme)	[TP0100-TP0903 (0.59509045)]
COG0526	COG0771	FN2067	FN2067	Thiol:disulfide interchange protein tlpA	FN1458	murD	UDP-N-acetylmuramoylalanine--D-glutamate ligase (EC 6.3.2.9) (UDP-N- acetylmuramoyl-L-alanyl-D-glutamate synthetase) (D-glutamic acid- adding enzyme)	[TP0100-TP0903 (0.59509045)]
COG0526	COG0771	FN1123	FN1123	Thioredoxin-like protein	FN1458	murD	UDP-N-acetylmuramoylalanine--D-glutamate ligase (EC 6.3.2.9) (UDP-N- acetylmuramoyl-L-alanyl-D-glutamate synthetase) (D-glutamic acid- adding enzyme)	[TP0100-TP0903 (0.59509045)]
COG0143	COG0845	FN1268	metG	Methionyl-tRNA synthetase (EC 6.1.1.10) (Methionine--tRNA ligase) (MetRS)	FN1274	FN1274	Acriflavin resistance protein E	[TP0798-TP0965 (0.7246752)]
COG0143	COG0845	FN1268	metG	Methionyl-tRNA synthetase (EC 6.1.1.10) (Methionine--tRNA ligase) (MetRS)	FN0516	FN0516	Acriflavin resistance protein E	[TP0798-TP0965 (0.7246752)]
COG0143	COG0845	FN1268	metG	Methionyl-tRNA synthetase (EC 6.1.1.10) (Methionine--tRNA ligase) (MetRS)	FN0826	FN0826	Periplasmic component of efflux system	[TP0798-TP0965 (0.7246752)]
COG0762	COG2239	FN1710	FN1710	Integral membrane protein, YGGT family	FN1480	FN1480	MG2+ transporter MGTE {UniProtKB/TrEMBL:Q8RDN1}	[TP0668-TP0917 (0.5215956)]
COG0149	COG2239	FN1366	tpiA	Triosephosphate isomerase (EC 5.3.1.1) (TIM) (Triose-phosphate isomerase)	FN1480	FN1480	MG2+ transporter MGTE {UniProtKB/TrEMBL:Q8RDN1}	[TP0537-TP0917 (0.5527395)]
COG0250	COG0772	FN2041	FN2041	Transcription antitermination protein nusG	FN0042	FN0042	Rod shape-determining protein rodA	[TP0236-TP0387 (0.7470728)]
COG0250	COG0772	FN2041	FN2041	Transcription antitermination protein nusG	FN1027	FN1027	Rod shape-determining protein rodA	[TP0236-TP0387 (0.7470728)]
COG0227	COG0740	FN1437	rpmB	50S ribosomal protein L28	FN2016	clpP	ATP-dependent Clp protease proteolytic subunit (EC 3.4.21.92) (Endopeptidase Clp)	[TP0362-TP0507 (0.75048)]
COG0457	COG0457	FN1965	FN1965	Tetratricopeptide repeat family protein	FN1267	FN1267	Hypothetical protein FN1267	[TP0067-TP0095 (0.6515529)]
COG0457	COG0457	FN1267	FN1267	Hypothetical protein FN1267	FN1965	FN1965	Tetratricopeptide repeat family protein	[TP0067-TP0095 (0.6515529)]
COG0457	COG0457	FN1965	FN1965	Tetratricopeptide repeat family protein	FN1965	FN1965	Tetratricopeptide repeat family protein	[TP0067-TP0095 (0.6515529)]
COG0457	COG0457	FN1434	FN1434	Tetratricopeptide repeat family protein	FN0847	FN0847	TPR-repeat-containing proteins	[TP0067-TP0095 (0.6515529)]
COG0457	COG0457	FN0847	FN0847	TPR-repeat-containing proteins	FN1434	FN1434	Tetratricopeptide repeat family protein	[TP0067-TP0095 (0.6515529)]
COG0457	COG0457	FN1067	FN1067	Tetratricopeptide repeat family protein	FN1067	FN1067	Tetratricopeptide repeat family protein	[TP0067-TP0095 (0.6515529)]
COG0457	COG0457	FN0819	FN0819	Tetratricopeptide repeat family protein	FN1067	FN1067	Tetratricopeptide repeat family protein	[TP0067-TP0095 (0.6515529)]
COG0457	COG0457	FN1067	FN1067	Tetratricopeptide repeat family protein	FN0819	FN0819	Tetratricopeptide repeat family protein	[TP0067-TP0095 (0.6515529)]
COG0457	COG0457	FN1964	FN1964	O-linked GLCNAC transferase	FN1434	FN1434	Tetratricopeptide repeat family protein	[TP0067-TP0095 (0.6515529)]
COG0457	COG0457	FN1434	FN1434	Tetratricopeptide repeat family protein	FN1964	FN1964	O-linked GLCNAC transferase	[TP0067-TP0095 (0.6515529)]
COG0457	COG0457	FN1067	FN1067	Tetratricopeptide repeat family protein	FN1964	FN1964	O-linked GLCNAC transferase	[TP0067-TP0095 (0.6515529)]
COG0457	COG0457	FN1964	FN1964	O-linked GLCNAC transferase	FN1067	FN1067	Tetratricopeptide repeat family protein	[TP0067-TP0095 (0.6515529)]
COG0457	COG0457	FN0819	FN0819	Tetratricopeptide repeat family protein	FN0819	FN0819	Tetratricopeptide repeat family protein	[TP0067-TP0095 (0.6515529)]
COG0457	COG0457	FN1964	FN1964	O-linked GLCNAC transferase	FN1964	FN1964	O-linked GLCNAC transferase	[TP0067-TP0095 (0.6515529)]
COG0457	COG0457	FN1787	FN1787	Tetratricopeptide repeat family protein	FN0847	FN0847	TPR-repeat-containing proteins	[TP0067-TP0095 (0.6515529)]
COG0457	COG0457	FN0847	FN0847	TPR-repeat-containing proteins	FN1787	FN1787	Tetratricopeptide repeat family protein	[TP0067-TP0095 (0.6515529)]
COG0457	COG0457	FN1787	FN1787	Tetratricopeptide repeat family protein	FN1434	FN1434	Tetratricopeptide repeat family protein	[TP0067-TP0095 (0.6515529)]
COG0457	COG0457	FN1434	FN1434	Tetratricopeptide repeat family protein	FN1787	FN1787	Tetratricopeptide repeat family protein	[TP0067-TP0095 (0.6515529)]
COG0457	COG0457	FN1067	FN1067	Tetratricopeptide repeat family protein	FN0847	FN0847	TPR-repeat-containing proteins	[TP0067-TP0095 (0.6515529)]
COG0457	COG0457	FN0847	FN0847	TPR-repeat-containing proteins	FN1067	FN1067	Tetratricopeptide repeat family protein	[TP0067-TP0095 (0.6515529)]
COG0457	COG0457	FN1484	FN1484	Tetratricopeptide repeat family protein	FN1434	FN1434	Tetratricopeptide repeat family protein	[TP0067-TP0095 (0.6515529)]
COG0457	COG0457	FN1434	FN1434	Tetratricopeptide repeat family protein	FN1484	FN1484	Tetratricopeptide repeat family protein	[TP0067-TP0095 (0.6515529)]
COG0457	COG0457	FN1965	FN1965	Tetratricopeptide repeat family protein	FN0819	FN0819	Tetratricopeptide repeat family protein	[TP0067-TP0095 (0.6515529)]
COG0457	COG0457	FN0819	FN0819	Tetratricopeptide repeat family protein	FN1965	FN1965	Tetratricopeptide repeat family protein	[TP0067-TP0095 (0.6515529)]
COG0457	COG0457	FN1964	FN1964	O-linked GLCNAC transferase	FN1787	FN1787	Tetratricopeptide repeat family protein	[TP0067-TP0095 (0.6515529)]
COG0457	COG0457	FN1787	FN1787	Tetratricopeptide repeat family protein	FN1964	FN1964	O-linked GLCNAC transferase	[TP0067-TP0095 (0.6515529)]
COG0457	COG0457	FN1484	FN1484	Tetratricopeptide repeat family protein	FN0847	FN0847	TPR-repeat-containing proteins	[TP0067-TP0095 (0.6515529)]
COG0457	COG0457	FN0847	FN0847	TPR-repeat-containing proteins	FN1484	FN1484	Tetratricopeptide repeat family protein	[TP0067-TP0095 (0.6515529)]
COG0457	COG0457	FN1067	FN1067	Tetratricopeptide repeat family protein	FN1267	FN1267	Hypothetical protein FN1267	[TP0067-TP0095 (0.6515529)]
COG0457	COG0457	FN1267	FN1267	Hypothetical protein FN1267	FN1067	FN1067	Tetratricopeptide repeat family protein	[TP0067-TP0095 (0.6515529)]
COG0457	COG0457	FN1267	FN1267	Hypothetical protein FN1267	FN1787	FN1787	Tetratricopeptide repeat family protein	[TP0067-TP0095 (0.6515529)]
COG0457	COG0457	FN1787	FN1787	Tetratricopeptide repeat family protein	FN1267	FN1267	Hypothetical protein FN1267	[TP0067-TP0095 (0.6515529)]
COG0457	COG0457	FN1965	FN1965	Tetratricopeptide repeat family protein	FN1067	FN1067	Tetratricopeptide repeat family protein	[TP0067-TP0095 (0.6515529)]
COG0457	COG0457	FN1067	FN1067	Tetratricopeptide repeat family protein	FN1965	FN1965	Tetratricopeptide repeat family protein	[TP0067-TP0095 (0.6515529)]
COG0457	COG0457	FN0819	FN0819	Tetratricopeptide repeat family protein	FN0847	FN0847	TPR-repeat-containing proteins	[TP0067-TP0095 (0.6515529)]
COG0457	COG0457	FN1267	FN1267	Hypothetical protein FN1267	FN1267	FN1267	Hypothetical protein FN1267	[TP0067-TP0095 (0.6515529)]
COG0457	COG0457	FN0847	FN0847	TPR-repeat-containing proteins	FN0819	FN0819	Tetratricopeptide repeat family protein	[TP0067-TP0095 (0.6515529)]
COG0457	COG0457	FN1067	FN1067	Tetratricopeptide repeat family protein	FN1787	FN1787	Tetratricopeptide repeat family protein	[TP0067-TP0095 (0.6515529)]
COG0457	COG0457	FN1787	FN1787	Tetratricopeptide repeat family protein	FN1067	FN1067	Tetratricopeptide repeat family protein	[TP0067-TP0095 (0.6515529)]
COG0457	COG0457	FN1267	FN1267	Hypothetical protein FN1267	FN1434	FN1434	Tetratricopeptide repeat family protein	[TP0067-TP0095 (0.6515529)]
COG0457	COG0457	FN1434	FN1434	Tetratricopeptide repeat family protein	FN1267	FN1267	Hypothetical protein FN1267	[TP0067-TP0095 (0.6515529)]
COG0457	COG0457	FN0819	FN0819	Tetratricopeptide repeat family protein	FN1964	FN1964	O-linked GLCNAC transferase	[TP0067-TP0095 (0.6515529)]
COG0457	COG0457	FN1484	FN1484	Tetratricopeptide repeat family protein	FN1067	FN1067	Tetratricopeptide repeat family protein	[TP0067-TP0095 (0.6515529)]
COG0457	COG0457	FN1067	FN1067	Tetratricopeptide repeat family protein	FN1484	FN1484	Tetratricopeptide repeat family protein	[TP0067-TP0095 (0.6515529)]
COG0457	COG0457	FN1964	FN1964	O-linked GLCNAC transferase	FN0819	FN0819	Tetratricopeptide repeat family protein	[TP0067-TP0095 (0.6515529)]
COG0457	COG0457	FN0819	FN0819	Tetratricopeptide repeat family protein	FN1484	FN1484	Tetratricopeptide repeat family protein	[TP0067-TP0095 (0.6515529)]
COG0457	COG0457	FN1484	FN1484	Tetratricopeptide repeat family protein	FN0819	FN0819	Tetratricopeptide repeat family protein	[TP0067-TP0095 (0.6515529)]
COG0457	COG0457	FN1965	FN1965	Tetratricopeptide repeat family protein	FN1787	FN1787	Tetratricopeptide repeat family protein	[TP0067-TP0095 (0.6515529)]
COG0457	COG0457	FN1787	FN1787	Tetratricopeptide repeat family protein	FN1965	FN1965	Tetratricopeptide repeat family protein	[TP0067-TP0095 (0.6515529)]
COG0457	COG0457	FN1434	FN1434	Tetratricopeptide repeat family protein	FN1434	FN1434	Tetratricopeptide repeat family protein	[TP0067-TP0095 (0.6515529)]
COG0457	COG0457	FN0819	FN0819	Tetratricopeptide repeat family protein	FN1787	FN1787	Tetratricopeptide repeat family protein	[TP0067-TP0095 (0.6515529)]
COG0457	COG0457	FN1267	FN1267	Hypothetical protein FN1267	FN0847	FN0847	TPR-repeat-containing proteins	[TP0067-TP0095 (0.6515529)]
COG0457	COG0457	FN1787	FN1787	Tetratricopeptide repeat family protein	FN0819	FN0819	Tetratricopeptide repeat family protein	[TP0067-TP0095 (0.6515529)]
COG0457	COG0457	FN0847	FN0847	TPR-repeat-containing proteins	FN1267	FN1267	Hypothetical protein FN1267	[TP0067-TP0095 (0.6515529)]
COG0457	COG0457	FN1484	FN1484	Tetratricopeptide repeat family protein	FN1964	FN1964	O-linked GLCNAC transferase	[TP0067-TP0095 (0.6515529)]
COG0457	COG0457	FN1964	FN1964	O-linked GLCNAC transferase	FN1484	FN1484	Tetratricopeptide repeat family protein	[TP0067-TP0095 (0.6515529)]
COG0457	COG0457	FN0847	FN0847	TPR-repeat-containing proteins	FN0847	FN0847	TPR-repeat-containing proteins	[TP0067-TP0095 (0.6515529)]
COG0457	COG0457	FN1965	FN1965	Tetratricopeptide repeat family protein	FN1964	FN1964	O-linked GLCNAC transferase	[TP0067-TP0095 (0.6515529)]
COG0457	COG0457	FN1964	FN1964	O-linked GLCNAC transferase	FN1965	FN1965	Tetratricopeptide repeat family protein	[TP0067-TP0095 (0.6515529)]
COG0457	COG0457	FN1965	FN1965	Tetratricopeptide repeat family protein	FN1434	FN1434	Tetratricopeptide repeat family protein	[TP0067-TP0095 (0.6515529)]
COG0457	COG0457	FN1434	FN1434	Tetratricopeptide repeat family protein	FN1965	FN1965	Tetratricopeptide repeat family protein	[TP0067-TP0095 (0.6515529)]
COG0457	COG0457	FN1484	FN1484	Tetratricopeptide repeat family protein	FN1787	FN1787	Tetratricopeptide repeat family protein	[TP0067-TP0095 (0.6515529)]
COG0457	COG0457	FN1787	FN1787	Tetratricopeptide repeat family protein	FN1484	FN1484	Tetratricopeptide repeat family protein	[TP0067-TP0095 (0.6515529)]
COG0457	COG0457	FN1787	FN1787	Tetratricopeptide repeat family protein	FN1787	FN1787	Tetratricopeptide repeat family protein	[TP0067-TP0095 (0.6515529)]
COG0457	COG0457	FN0819	FN0819	Tetratricopeptide repeat family protein	FN1267	FN1267	Hypothetical protein FN1267	[TP0067-TP0095 (0.6515529)]
COG0457	COG0457	FN1267	FN1267	Hypothetical protein FN1267	FN0819	FN0819	Tetratricopeptide repeat family protein	[TP0067-TP0095 (0.6515529)]
COG0457	COG0457	FN1965	FN1965	Tetratricopeptide repeat family protein	FN1484	FN1484	Tetratricopeptide repeat family protein	[TP0067-TP0095 (0.6515529)]
COG0457	COG0457	FN1484	FN1484	Tetratricopeptide repeat family protein	FN1965	FN1965	Tetratricopeptide repeat family protein	[TP0067-TP0095 (0.6515529)]
COG0457	COG0457	FN1964	FN1964	O-linked GLCNAC transferase	FN0847	FN0847	TPR-repeat-containing proteins	[TP0067-TP0095 (0.6515529)]
COG0457	COG0457	FN0847	FN0847	TPR-repeat-containing proteins	FN1964	FN1964	O-linked GLCNAC transferase	[TP0067-TP0095 (0.6515529)]
COG0457	COG0457	FN0819	FN0819	Tetratricopeptide repeat family protein	FN1434	FN1434	Tetratricopeptide repeat family protein	[TP0067-TP0095 (0.6515529)]
COG0457	COG0457	FN1434	FN1434	Tetratricopeptide repeat family protein	FN0819	FN0819	Tetratricopeptide repeat family protein	[TP0067-TP0095 (0.6515529)]
COG0457	COG0457	FN1964	FN1964	O-linked GLCNAC transferase	FN1267	FN1267	Hypothetical protein FN1267	[TP0067-TP0095 (0.6515529)]
COG0457	COG0457	FN1267	FN1267	Hypothetical protein FN1267	FN1964	FN1964	O-linked GLCNAC transferase	[TP0067-TP0095 (0.6515529)]
COG0457	COG0457	FN1484	FN1484	Tetratricopeptide repeat family protein	FN1267	FN1267	Hypothetical protein FN1267	[TP0067-TP0095 (0.6515529)]
COG0457	COG0457	FN1267	FN1267	Hypothetical protein FN1267	FN1484	FN1484	Tetratricopeptide repeat family protein	[TP0067-TP0095 (0.6515529)]
COG0457	COG0457	FN1067	FN1067	Tetratricopeptide repeat family protein	FN1434	FN1434	Tetratricopeptide repeat family protein	[TP0067-TP0095 (0.6515529)]
COG0457	COG0457	FN1434	FN1434	Tetratricopeptide repeat family protein	FN1067	FN1067	Tetratricopeptide repeat family protein	[TP0067-TP0095 (0.6515529)]
COG0457	COG0457	FN1965	FN1965	Tetratricopeptide repeat family protein	FN0847	FN0847	TPR-repeat-containing proteins	[TP0067-TP0095 (0.6515529)]
COG0457	COG0457	FN0847	FN0847	TPR-repeat-containing proteins	FN1965	FN1965	Tetratricopeptide repeat family protein	[TP0067-TP0095 (0.6515529)]
COG0457	COG0457	FN1484	FN1484	Tetratricopeptide repeat family protein	FN1484	FN1484	Tetratricopeptide repeat family protein	[TP0067-TP0095 (0.6515529)]
COG0445	COG3839	FN0007	gidA1	tRNA uridine 5-carboxymethylaminomethyl modification enzyme gidA 1 (Glucose-inhibited division protein A 1)	FN0310	FN0310	Iron(III)-transport ATP-binding protein sfuC	[TP0044-TP0804 (0.81002605)]
COG0445	COG3839	FN1723	gidA2	tRNA uridine 5-carboxymethylaminomethyl modification enzyme gidA 2 (Glucose-inhibited division protein A 2)	FN0310	FN0310	Iron(III)-transport ATP-binding protein sfuC	[TP0044-TP0804 (0.81002605)]
COG0103	COG0211	FN0330	rpsI	30S ribosomal protein S9	FN1119	rpmA	50S ribosomal protein L27	[TP1024-TP0743 (0.87139803)]
COG1200	COG4939	FN1660	FN1660	ATP-dependent DNA helicase recG	FN1351	FN1351	15 kDa lipoprotein {UniProtKB/TrEMBL:Q8RDZ0}	[TP0687-TP0171 (0.7207038)]
COG0457	COG0803	FN1787	FN1787	Tetratricopeptide repeat family protein	FN1812	FN1812	Manganese-binding protein	[TP0469-TP0034 (0.86910707)]
COG0457	COG0803	FN1787	FN1787	Tetratricopeptide repeat family protein	FN0668	FN0668	High-affinity zinc uptake system protein znuA	[TP0469-TP0034 (0.86910707)]
COG0457	COG0803	FN1484	FN1484	Tetratricopeptide repeat family protein	FN1813	FN1813	Manganese-binding protein	[TP0469-TP0034 (0.86910707)]
COG0457	COG0803	FN0847	FN0847	TPR-repeat-containing proteins	FN1812	FN1812	Manganese-binding protein	[TP0469-TP0034 (0.86910707)]
COG0457	COG0803	FN1484	FN1484	Tetratricopeptide repeat family protein	FN1812	FN1812	Manganese-binding protein	[TP0469-TP0034 (0.86910707)]
COG0457	COG0803	FN1965	FN1965	Tetratricopeptide repeat family protein	FN1812	FN1812	Manganese-binding protein	[TP0469-TP0034 (0.86910707)]
COG0457	COG0803	FN1964	FN1964	O-linked GLCNAC transferase	FN1813	FN1813	Manganese-binding protein	[TP0469-TP0034 (0.86910707)]
COG0457	COG0803	FN1484	FN1484	Tetratricopeptide repeat family protein	FN1809	FN1809	Iron/zinc/copper-binding protein	[TP0469-TP0034 (0.86910707)]
COG0457	COG0803	FN1964	FN1964	O-linked GLCNAC transferase	FN1812	FN1812	Manganese-binding protein	[TP0469-TP0034 (0.86910707)]
COG0457	COG0803	FN0847	FN0847	TPR-repeat-containing proteins	FN0668	FN0668	High-affinity zinc uptake system protein znuA	[TP0469-TP0034 (0.86910707)]
COG0457	COG0803	FN1965	FN1965	Tetratricopeptide repeat family protein	FN1813	FN1813	Manganese-binding protein	[TP0469-TP0034 (0.86910707)]
COG0457	COG0803	FN1964	FN1964	O-linked GLCNAC transferase	FN0668	FN0668	High-affinity zinc uptake system protein znuA	[TP0469-TP0034 (0.86910707)]
COG0457	COG0803	FN1434	FN1434	Tetratricopeptide repeat family protein	FN1813	FN1813	Manganese-binding protein	[TP0469-TP0034 (0.86910707)]
COG0457	COG0803	FN1267	FN1267	Hypothetical protein FN1267	FN1813	FN1813	Manganese-binding protein	[TP0469-TP0034 (0.86910707)]
COG0457	COG0803	FN0819	FN0819	Tetratricopeptide repeat family protein	FN1809	FN1809	Iron/zinc/copper-binding protein	[TP0469-TP0034 (0.86910707)]
COG0457	COG0803	FN1787	FN1787	Tetratricopeptide repeat family protein	FN1809	FN1809	Iron/zinc/copper-binding protein	[TP0469-TP0034 (0.86910707)]
COG0457	COG0803	FN1484	FN1484	Tetratricopeptide repeat family protein	FN0668	FN0668	High-affinity zinc uptake system protein znuA	[TP0469-TP0034 (0.86910707)]
COG0457	COG0803	FN1067	FN1067	Tetratricopeptide repeat family protein	FN0668	FN0668	High-affinity zinc uptake system protein znuA	[TP0469-TP0034 (0.86910707)]
COG0457	COG0803	FN1434	FN1434	Tetratricopeptide repeat family protein	FN1809	FN1809	Iron/zinc/copper-binding protein	[TP0469-TP0034 (0.86910707)]
COG0457	COG0803	FN1964	FN1964	O-linked GLCNAC transferase	FN1809	FN1809	Iron/zinc/copper-binding protein	[TP0469-TP0034 (0.86910707)]
COG0457	COG0803	FN0847	FN0847	TPR-repeat-containing proteins	FN1809	FN1809	Iron/zinc/copper-binding protein	[TP0469-TP0034 (0.86910707)]
COG0457	COG0803	FN1267	FN1267	Hypothetical protein FN1267	FN0668	FN0668	High-affinity zinc uptake system protein znuA	[TP0469-TP0034 (0.86910707)]
COG0457	COG0803	FN1267	FN1267	Hypothetical protein FN1267	FN1812	FN1812	Manganese-binding protein	[TP0469-TP0034 (0.86910707)]
COG0457	COG0803	FN1434	FN1434	Tetratricopeptide repeat family protein	FN0668	FN0668	High-affinity zinc uptake system protein znuA	[TP0469-TP0034 (0.86910707)]
COG0457	COG0803	FN1067	FN1067	Tetratricopeptide repeat family protein	FN1812	FN1812	Manganese-binding protein	[TP0469-TP0034 (0.86910707)]
COG0457	COG0803	FN1434	FN1434	Tetratricopeptide repeat family protein	FN1812	FN1812	Manganese-binding protein	[TP0469-TP0034 (0.86910707)]
COG0457	COG0803	FN0819	FN0819	Tetratricopeptide repeat family protein	FN1813	FN1813	Manganese-binding protein	[TP0469-TP0034 (0.86910707)]
COG0457	COG0803	FN0847	FN0847	TPR-repeat-containing proteins	FN1813	FN1813	Manganese-binding protein	[TP0469-TP0034 (0.86910707)]
COG0457	COG0803	FN1965	FN1965	Tetratricopeptide repeat family protein	FN0668	FN0668	High-affinity zinc uptake system protein znuA	[TP0469-TP0034 (0.86910707)]
COG0457	COG0803	FN1067	FN1067	Tetratricopeptide repeat family protein	FN1813	FN1813	Manganese-binding protein	[TP0469-TP0034 (0.86910707)]
COG0457	COG0803	FN0819	FN0819	Tetratricopeptide repeat family protein	FN0668	FN0668	High-affinity zinc uptake system protein znuA	[TP0469-TP0034 (0.86910707)]
COG0457	COG0803	FN1267	FN1267	Hypothetical protein FN1267	FN1809	FN1809	Iron/zinc/copper-binding protein	[TP0469-TP0034 (0.86910707)]
COG0457	COG0803	FN1787	FN1787	Tetratricopeptide repeat family protein	FN1813	FN1813	Manganese-binding protein	[TP0469-TP0034 (0.86910707)]
COG0457	COG0803	FN1067	FN1067	Tetratricopeptide repeat family protein	FN1809	FN1809	Iron/zinc/copper-binding protein	[TP0469-TP0034 (0.86910707)]
COG0457	COG0803	FN1965	FN1965	Tetratricopeptide repeat family protein	FN1809	FN1809	Iron/zinc/copper-binding protein	[TP0469-TP0034 (0.86910707)]
COG0457	COG0803	FN0819	FN0819	Tetratricopeptide repeat family protein	FN1812	FN1812	Manganese-binding protein	[TP0469-TP0034 (0.86910707)]
COG0621	COG2812	FN0475	FN0475	MIAB protein {UniProtKB/TrEMBL:Q8RG43}	FN1830	FN1830	DNA polymerase III subunits gamma and tau	[TP0754-TP1005 (0.5550382)]
COG0621	COG2812	FN1214	FN1214	Fe-S oxidoreductase {UniProtKB/TrEMBL:Q8R637}	FN1830	FN1830	DNA polymerase III subunits gamma and tau	[TP0754-TP1005 (0.5550382)]
COG0739	COG1418	FN0477	FN0477	Cell wall endopeptidase family M23/M37	FN1913	FN1913	UPF0144 protein FN1913	[TP0702-TP1018 (0.7620277)]
COG0442	COG4591	FN1658	FN1658	Prolyl-tRNA synthetase {UniProtKB/TrEMBL:Q8RIE2}	FN0581	FN0581	Lipoprotein releasing system transmembrane	[TP0160-TP0582 (0.74148)]
COG0584	COG1493	FN1954	FN1954	Glycerophosphoryl diester phosphodiesterase	FN1012	hprK	Putative HPr kinase/phosphorylase (EC 2.7.11.-) (EC 2.7.4.-) (HPrK/P)	[TP0257-TP0591 (0.75711113)]
COG0584	COG1493	FN1908	FN1908	Glycerophosphoryl diester phosphodiesterase	FN1012	hprK	Putative HPr kinase/phosphorylase (EC 2.7.11.-) (EC 2.7.4.-) (HPrK/P)	[TP0257-TP0591 (0.75711113)]
COG0584	COG1493	FN1891	FN1891	Glycerophosphoryl diester phosphodiesterase	FN1012	hprK	Putative HPr kinase/phosphorylase (EC 2.7.11.-) (EC 2.7.4.-) (HPrK/P)	[TP0257-TP0591 (0.75711113)]
COG0223	COG0664	FN1489	fmt	Methionyl-tRNA formyltransferase (EC 2.1.2.9)	FN0217	FN0217	Catabolite gene activator	[TP0756-TP0995 (0.69102824)]
COG0223	COG0664	FN1489	fmt	Methionyl-tRNA formyltransferase (EC 2.1.2.9)	FN1901	FN1901	Transcription regulator, CRP family	[TP0756-TP0995 (0.69102824)]
COG1197	COG1774	FN0019	FN0019	Transcription-repair coupling factor	FN0908	FN0908	Tpl protein {UniProtKB/TrEMBL:Q8RF16}	[TP0344-TP0046 (0.6615959)]
COG0697	COG0716	FN1465	FN1465	Permease {UniProtKB/TrEMBL:Q8RDP6}	FN0772	FN0772	Flavodoxin {UniProtKB/TrEMBL:Q8RFD5}	[TP0986-TP0925 (0.8288174)]
COG0697	COG0716	FN0395	FN0395	Transporter {UniProtKB/TrEMBL:Q8RGB1}	FN0513	FN0513	Flavodoxin {UniProtKB/TrEMBL:Q8RG09}	[TP0986-TP0925 (0.8288174)]
COG0697	COG0716	FN1236	FN1236	Choline transport protein	FN1037	FN1037	Hypothetical cytosolic protein	[TP0986-TP0925 (0.8288174)]
COG0697	COG0716	FN1669	FN1669	Choline transport protein	FN0513	FN0513	Flavodoxin {UniProtKB/TrEMBL:Q8RG09}	[TP0986-TP0925 (0.8288174)]
COG0697	COG0716	FN1236	FN1236	Choline transport protein	FN0029	FN0029	Flavodoxin {UniProtKB/TrEMBL:Q8RH81}	[TP0986-TP0925 (0.8288174)]
COG0697	COG0716	FN0354	FN0354	Hypothetical membrane-spanning protein	FN0029	FN0029	Flavodoxin {UniProtKB/TrEMBL:Q8RH81}	[TP0986-TP0925 (0.8288174)]
COG0697	COG0716	FN1477	FN1477	Hypothetical membrane-spanning protein	FN0119	FN0119	Flavodoxin {UniProtKB/TrEMBL:Q8RH02}	[TP0986-TP0925 (0.8288174)]
COG0697	COG0716	FN1744	FN1744	Transporter {UniProtKB/TrEMBL:Q8RI69}	FN1822	FN1822	Flavodoxin {UniProtKB/TrEMBL:Q8RI14}	[TP0986-TP0925 (0.8288174)]
COG0697	COG0716	FN1744	FN1744	Transporter {UniProtKB/TrEMBL:Q8RI69}	FN0724	FN0724	Flavodoxin {UniProtKB/TrEMBL:Q8RFH4}	[TP0986-TP0925 (0.8288174)]
COG0697	COG0716	FN1806	FN1806	Integral membrane protein	FN0472	FN0472	Flavodoxin {UniProtKB/TrEMBL:Q8RG46}	[TP0986-TP0925 (0.8288174)]
COG0697	COG0716	FN1477	FN1477	Hypothetical membrane-spanning protein	FN0772	FN0772	Flavodoxin {UniProtKB/TrEMBL:Q8RFD5}	[TP0986-TP0925 (0.8288174)]
COG0697	COG0716	FN1465	FN1465	Permease {UniProtKB/TrEMBL:Q8RDP6}	FN0029	FN0029	Flavodoxin {UniProtKB/TrEMBL:Q8RH81}	[TP0986-TP0925 (0.8288174)]
COG0697	COG0716	FN1236	FN1236	Choline transport protein	FN1822	FN1822	Flavodoxin {UniProtKB/TrEMBL:Q8RI14}	[TP0986-TP0925 (0.8288174)]
COG0697	COG0716	FN1038	FN1038	Transporter {UniProtKB/TrEMBL:Q8REQ9}	FN1822	FN1822	Flavodoxin {UniProtKB/TrEMBL:Q8RI14}	[TP0986-TP0925 (0.8288174)]
COG0697	COG0716	FN0395	FN0395	Transporter {UniProtKB/TrEMBL:Q8RGB1}	FN1037	FN1037	Hypothetical cytosolic protein	[TP0986-TP0925 (0.8288174)]
COG0697	COG0716	FN1806	FN1806	Integral membrane protein	FN0772	FN0772	Flavodoxin {UniProtKB/TrEMBL:Q8RFD5}	[TP0986-TP0925 (0.8288174)]
COG0697	COG0716	FN1669	FN1669	Choline transport protein	FN0119	FN0119	Flavodoxin {UniProtKB/TrEMBL:Q8RH02}	[TP0986-TP0925 (0.8288174)]
COG0697	COG0716	FN1038	FN1038	Transporter {UniProtKB/TrEMBL:Q8REQ9}	FN0029	FN0029	Flavodoxin {UniProtKB/TrEMBL:Q8RH81}	[TP0986-TP0925 (0.8288174)]
COG0697	COG0716	FN1669	FN1669	Choline transport protein	FN1037	FN1037	Hypothetical cytosolic protein	[TP0986-TP0925 (0.8288174)]
COG0697	COG0716	FN1038	FN1038	Transporter {UniProtKB/TrEMBL:Q8REQ9}	FN0772	FN0772	Flavodoxin {UniProtKB/TrEMBL:Q8RFD5}	[TP0986-TP0925 (0.8288174)]
COG0697	COG0716	FN0354	FN0354	Hypothetical membrane-spanning protein	FN0772	FN0772	Flavodoxin {UniProtKB/TrEMBL:Q8RFD5}	[TP0986-TP0925 (0.8288174)]
COG0697	COG0716	FN1465	FN1465	Permease {UniProtKB/TrEMBL:Q8RDP6}	FN0119	FN0119	Flavodoxin {UniProtKB/TrEMBL:Q8RH02}	[TP0986-TP0925 (0.8288174)]
COG0697	COG0716	FN1477	FN1477	Hypothetical membrane-spanning protein	FN0472	FN0472	Flavodoxin {UniProtKB/TrEMBL:Q8RG46}	[TP0986-TP0925 (0.8288174)]
COG0697	COG0716	FN2101	FN2101	Transporter {UniProtKB/TrEMBL:Q8RHD6}	FN1037	FN1037	Hypothetical cytosolic protein	[TP0986-TP0925 (0.8288174)]
COG0697	COG0716	FN1465	FN1465	Permease {UniProtKB/TrEMBL:Q8RDP6}	FN0472	FN0472	Flavodoxin {UniProtKB/TrEMBL:Q8RG46}	[TP0986-TP0925 (0.8288174)]
COG0697	COG0716	FN1669	FN1669	Choline transport protein	FN0029	FN0029	Flavodoxin {UniProtKB/TrEMBL:Q8RH81}	[TP0986-TP0925 (0.8288174)]
COG0697	COG0716	FN1038	FN1038	Transporter {UniProtKB/TrEMBL:Q8REQ9}	FN0513	FN0513	Flavodoxin {UniProtKB/TrEMBL:Q8RG09}	[TP0986-TP0925 (0.8288174)]
COG0697	COG0716	FN1744	FN1744	Transporter {UniProtKB/TrEMBL:Q8RI69}	FN0472	FN0472	Flavodoxin {UniProtKB/TrEMBL:Q8RG46}	[TP0986-TP0925 (0.8288174)]
COG0697	COG0716	FN1477	FN1477	Hypothetical membrane-spanning protein	FN1037	FN1037	Hypothetical cytosolic protein	[TP0986-TP0925 (0.8288174)]
COG0697	COG0716	FN1038	FN1038	Transporter {UniProtKB/TrEMBL:Q8REQ9}	FN0724	FN0724	Flavodoxin {UniProtKB/TrEMBL:Q8RFH4}	[TP0986-TP0925 (0.8288174)]
COG0697	COG0716	FN0674	FN0674	Transporter {UniProtKB/TrEMBL:Q8RFL8}	FN0724	FN0724	Flavodoxin {UniProtKB/TrEMBL:Q8RFH4}	[TP0986-TP0925 (0.8288174)]
COG0697	COG0716	FN1038	FN1038	Transporter {UniProtKB/TrEMBL:Q8REQ9}	FN0472	FN0472	Flavodoxin {UniProtKB/TrEMBL:Q8RG46}	[TP0986-TP0925 (0.8288174)]
COG0697	COG0716	FN0354	FN0354	Hypothetical membrane-spanning protein	FN0472	FN0472	Flavodoxin {UniProtKB/TrEMBL:Q8RG46}	[TP0986-TP0925 (0.8288174)]
COG0697	COG0716	FN1806	FN1806	Integral membrane protein	FN0513	FN0513	Flavodoxin {UniProtKB/TrEMBL:Q8RG09}	[TP0986-TP0925 (0.8288174)]
COG0697	COG0716	FN1744	FN1744	Transporter {UniProtKB/TrEMBL:Q8RI69}	FN0513	FN0513	Flavodoxin {UniProtKB/TrEMBL:Q8RG09}	[TP0986-TP0925 (0.8288174)]
COG0697	COG0716	FN0395	FN0395	Transporter {UniProtKB/TrEMBL:Q8RGB1}	FN1822	FN1822	Flavodoxin {UniProtKB/TrEMBL:Q8RI14}	[TP0986-TP0925 (0.8288174)]
COG0697	COG0716	FN0354	FN0354	Hypothetical membrane-spanning protein	FN0119	FN0119	Flavodoxin {UniProtKB/TrEMBL:Q8RH02}	[TP0986-TP0925 (0.8288174)]
COG0697	COG0716	FN1465	FN1465	Permease {UniProtKB/TrEMBL:Q8RDP6}	FN1822	FN1822	Flavodoxin {UniProtKB/TrEMBL:Q8RI14}	[TP0986-TP0925 (0.8288174)]
COG0697	COG0716	FN2101	FN2101	Transporter {UniProtKB/TrEMBL:Q8RHD6}	FN0724	FN0724	Flavodoxin {UniProtKB/TrEMBL:Q8RFH4}	[TP0986-TP0925 (0.8288174)]
COG0697	COG0716	FN0395	FN0395	Transporter {UniProtKB/TrEMBL:Q8RGB1}	FN0724	FN0724	Flavodoxin {UniProtKB/TrEMBL:Q8RFH4}	[TP0986-TP0925 (0.8288174)]
COG0697	COG0716	FN1669	FN1669	Choline transport protein	FN0472	FN0472	Flavodoxin {UniProtKB/TrEMBL:Q8RG46}	[TP0986-TP0925 (0.8288174)]
COG0697	COG0716	FN1744	FN1744	Transporter {UniProtKB/TrEMBL:Q8RI69}	FN0119	FN0119	Flavodoxin {UniProtKB/TrEMBL:Q8RH02}	[TP0986-TP0925 (0.8288174)]
COG0697	COG0716	FN1038	FN1038	Transporter {UniProtKB/TrEMBL:Q8REQ9}	FN1037	FN1037	Hypothetical cytosolic protein	[TP0986-TP0925 (0.8288174)]
COG0697	COG0716	FN1744	FN1744	Transporter {UniProtKB/TrEMBL:Q8RI69}	FN0029	FN0029	Flavodoxin {UniProtKB/TrEMBL:Q8RH81}	[TP0986-TP0925 (0.8288174)]
COG0697	COG0716	FN1477	FN1477	Hypothetical membrane-spanning protein	FN0513	FN0513	Flavodoxin {UniProtKB/TrEMBL:Q8RG09}	[TP0986-TP0925 (0.8288174)]
COG0697	COG0716	FN1038	FN1038	Transporter {UniProtKB/TrEMBL:Q8REQ9}	FN0119	FN0119	Flavodoxin {UniProtKB/TrEMBL:Q8RH02}	[TP0986-TP0925 (0.8288174)]
COG0697	COG0716	FN0354	FN0354	Hypothetical membrane-spanning protein	FN1822	FN1822	Flavodoxin {UniProtKB/TrEMBL:Q8RI14}	[TP0986-TP0925 (0.8288174)]
COG0697	COG0716	FN2101	FN2101	Transporter {UniProtKB/TrEMBL:Q8RHD6}	FN1822	FN1822	Flavodoxin {UniProtKB/TrEMBL:Q8RI14}	[TP0986-TP0925 (0.8288174)]
COG0697	COG0716	FN0674	FN0674	Transporter {UniProtKB/TrEMBL:Q8RFL8}	FN0772	FN0772	Flavodoxin {UniProtKB/TrEMBL:Q8RFD5}	[TP0986-TP0925 (0.8288174)]
COG0697	COG0716	FN1806	FN1806	Integral membrane protein	FN0119	FN0119	Flavodoxin {UniProtKB/TrEMBL:Q8RH02}	[TP0986-TP0925 (0.8288174)]
COG0697	COG0716	FN0674	FN0674	Transporter {UniProtKB/TrEMBL:Q8RFL8}	FN1037	FN1037	Hypothetical cytosolic protein	[TP0986-TP0925 (0.8288174)]
COG0697	COG0716	FN2101	FN2101	Transporter {UniProtKB/TrEMBL:Q8RHD6}	FN0029	FN0029	Flavodoxin {UniProtKB/TrEMBL:Q8RH81}	[TP0986-TP0925 (0.8288174)]
COG0697	COG0716	FN1806	FN1806	Integral membrane protein	FN0029	FN0029	Flavodoxin {UniProtKB/TrEMBL:Q8RH81}	[TP0986-TP0925 (0.8288174)]
COG0697	COG0716	FN1236	FN1236	Choline transport protein	FN0472	FN0472	Flavodoxin {UniProtKB/TrEMBL:Q8RG46}	[TP0986-TP0925 (0.8288174)]
COG0697	COG0716	FN1477	FN1477	Hypothetical membrane-spanning protein	FN1822	FN1822	Flavodoxin {UniProtKB/TrEMBL:Q8RI14}	[TP0986-TP0925 (0.8288174)]
COG0697	COG0716	FN2101	FN2101	Transporter {UniProtKB/TrEMBL:Q8RHD6}	FN0119	FN0119	Flavodoxin {UniProtKB/TrEMBL:Q8RH02}	[TP0986-TP0925 (0.8288174)]
COG0697	COG0716	FN1465	FN1465	Permease {UniProtKB/TrEMBL:Q8RDP6}	FN0513	FN0513	Flavodoxin {UniProtKB/TrEMBL:Q8RG09}	[TP0986-TP0925 (0.8288174)]
COG0697	COG0716	FN1744	FN1744	Transporter {UniProtKB/TrEMBL:Q8RI69}	FN0772	FN0772	Flavodoxin {UniProtKB/TrEMBL:Q8RFD5}	[TP0986-TP0925 (0.8288174)]
COG0697	COG0716	FN1477	FN1477	Hypothetical membrane-spanning protein	FN0724	FN0724	Flavodoxin {UniProtKB/TrEMBL:Q8RFH4}	[TP0986-TP0925 (0.8288174)]
COG0697	COG0716	FN1236	FN1236	Choline transport protein	FN0772	FN0772	Flavodoxin {UniProtKB/TrEMBL:Q8RFD5}	[TP0986-TP0925 (0.8288174)]
COG0697	COG0716	FN1465	FN1465	Permease {UniProtKB/TrEMBL:Q8RDP6}	FN1037	FN1037	Hypothetical cytosolic protein	[TP0986-TP0925 (0.8288174)]
COG0697	COG0716	FN1806	FN1806	Integral membrane protein	FN1037	FN1037	Hypothetical cytosolic protein	[TP0986-TP0925 (0.8288174)]
COG0697	COG0716	FN2101	FN2101	Transporter {UniProtKB/TrEMBL:Q8RHD6}	FN0772	FN0772	Flavodoxin {UniProtKB/TrEMBL:Q8RFD5}	[TP0986-TP0925 (0.8288174)]
COG0697	COG0716	FN0674	FN0674	Transporter {UniProtKB/TrEMBL:Q8RFL8}	FN1822	FN1822	Flavodoxin {UniProtKB/TrEMBL:Q8RI14}	[TP0986-TP0925 (0.8288174)]
COG0697	COG0716	FN2101	FN2101	Transporter {UniProtKB/TrEMBL:Q8RHD6}	FN0472	FN0472	Flavodoxin {UniProtKB/TrEMBL:Q8RG46}	[TP0986-TP0925 (0.8288174)]
COG0697	COG0716	FN0354	FN0354	Hypothetical membrane-spanning protein	FN1037	FN1037	Hypothetical cytosolic protein	[TP0986-TP0925 (0.8288174)]
COG0697	COG0716	FN1669	FN1669	Choline transport protein	FN0724	FN0724	Flavodoxin {UniProtKB/TrEMBL:Q8RFH4}	[TP0986-TP0925 (0.8288174)]
COG0697	COG0716	FN1236	FN1236	Choline transport protein	FN0724	FN0724	Flavodoxin {UniProtKB/TrEMBL:Q8RFH4}	[TP0986-TP0925 (0.8288174)]
COG0697	COG0716	FN0395	FN0395	Transporter {UniProtKB/TrEMBL:Q8RGB1}	FN0029	FN0029	Flavodoxin {UniProtKB/TrEMBL:Q8RH81}	[TP0986-TP0925 (0.8288174)]
COG0697	COG0716	FN1669	FN1669	Choline transport protein	FN0772	FN0772	Flavodoxin {UniProtKB/TrEMBL:Q8RFD5}	[TP0986-TP0925 (0.8288174)]
COG0697	COG0716	FN0354	FN0354	Hypothetical membrane-spanning protein	FN0513	FN0513	Flavodoxin {UniProtKB/TrEMBL:Q8RG09}	[TP0986-TP0925 (0.8288174)]
COG0697	COG0716	FN0395	FN0395	Transporter {UniProtKB/TrEMBL:Q8RGB1}	FN0472	FN0472	Flavodoxin {UniProtKB/TrEMBL:Q8RG46}	[TP0986-TP0925 (0.8288174)]
COG0697	COG0716	FN1236	FN1236	Choline transport protein	FN0119	FN0119	Flavodoxin {UniProtKB/TrEMBL:Q8RH02}	[TP0986-TP0925 (0.8288174)]
COG0697	COG0716	FN0674	FN0674	Transporter {UniProtKB/TrEMBL:Q8RFL8}	FN0029	FN0029	Flavodoxin {UniProtKB/TrEMBL:Q8RH81}	[TP0986-TP0925 (0.8288174)]
COG0697	COG0716	FN0354	FN0354	Hypothetical membrane-spanning protein	FN0724	FN0724	Flavodoxin {UniProtKB/TrEMBL:Q8RFH4}	[TP0986-TP0925 (0.8288174)]
COG0697	COG0716	FN1669	FN1669	Choline transport protein	FN1822	FN1822	Flavodoxin {UniProtKB/TrEMBL:Q8RI14}	[TP0986-TP0925 (0.8288174)]
COG0697	COG0716	FN0674	FN0674	Transporter {UniProtKB/TrEMBL:Q8RFL8}	FN0513	FN0513	Flavodoxin {UniProtKB/TrEMBL:Q8RG09}	[TP0986-TP0925 (0.8288174)]
COG0697	COG0716	FN1477	FN1477	Hypothetical membrane-spanning protein	FN0029	FN0029	Flavodoxin {UniProtKB/TrEMBL:Q8RH81}	[TP0986-TP0925 (0.8288174)]
COG0697	COG0716	FN1236	FN1236	Choline transport protein	FN0513	FN0513	Flavodoxin {UniProtKB/TrEMBL:Q8RG09}	[TP0986-TP0925 (0.8288174)]
COG0697	COG0716	FN2101	FN2101	Transporter {UniProtKB/TrEMBL:Q8RHD6}	FN0513	FN0513	Flavodoxin {UniProtKB/TrEMBL:Q8RG09}	[TP0986-TP0925 (0.8288174)]
COG0697	COG0716	FN1744	FN1744	Transporter {UniProtKB/TrEMBL:Q8RI69}	FN1037	FN1037	Hypothetical cytosolic protein	[TP0986-TP0925 (0.8288174)]
COG0697	COG0716	FN0674	FN0674	Transporter {UniProtKB/TrEMBL:Q8RFL8}	FN0119	FN0119	Flavodoxin {UniProtKB/TrEMBL:Q8RH02}	[TP0986-TP0925 (0.8288174)]
COG0697	COG0716	FN1806	FN1806	Integral membrane protein	FN0724	FN0724	Flavodoxin {UniProtKB/TrEMBL:Q8RFH4}	[TP0986-TP0925 (0.8288174)]
COG0697	COG0716	FN1465	FN1465	Permease {UniProtKB/TrEMBL:Q8RDP6}	FN0724	FN0724	Flavodoxin {UniProtKB/TrEMBL:Q8RFH4}	[TP0986-TP0925 (0.8288174)]
COG0697	COG0716	FN0395	FN0395	Transporter {UniProtKB/TrEMBL:Q8RGB1}	FN0119	FN0119	Flavodoxin {UniProtKB/TrEMBL:Q8RH02}	[TP0986-TP0925 (0.8288174)]
COG0697	COG0716	FN0395	FN0395	Transporter {UniProtKB/TrEMBL:Q8RGB1}	FN0772	FN0772	Flavodoxin {UniProtKB/TrEMBL:Q8RFD5}	[TP0986-TP0925 (0.8288174)]
COG0697	COG0716	FN0674	FN0674	Transporter {UniProtKB/TrEMBL:Q8RFL8}	FN0472	FN0472	Flavodoxin {UniProtKB/TrEMBL:Q8RG46}	[TP0986-TP0925 (0.8288174)]
COG0697	COG0716	FN1806	FN1806	Integral membrane protein	FN1822	FN1822	Flavodoxin {UniProtKB/TrEMBL:Q8RI14}	[TP0986-TP0925 (0.8288174)]
COG0465	COG4591	FN1978	FN1978	Cell division protein ftsH	FN0581	FN0581	Lipoprotein releasing system transmembrane	[TP0765-TP0582 (0.6598422)]
COG0773	COG0817	FN1456	murC	UDP-N-acetylmuramate--L-alanine ligase (EC 6.3.2.8) (UDP-N- acetylmuramoyl-L-alanine synthetase)	FN0214	ruvC	Crossover junction endodeoxyribonuclease ruvC (EC 3.1.22.4) (Holliday junction nuclease ruvC) (Holliday junction resolvase ruvC)	[TP0341-TP0517 (0.7285616)]
COG0272	COG0773	FN1717	FN1717	NAD-dependent DNA ligase	FN1456	murC	UDP-N-acetylmuramate--L-alanine ligase (EC 6.3.2.8) (UDP-N- acetylmuramoyl-L-alanine synthetase)	[TP0634-TP0341 (0.8201813)]
COG0353	COG0514	FN0412	recR	Recombination protein recR	FN0578	FN0578	ATP-dependent DNA helicase recQ	[TP1004-TP0103 (0.6917512)]
COG0036	COG0249	FN0680	FN0680	Ribulose-phosphate 3-epimerase	FN0693	mutS	DNA mismatch repair protein mutS	[TP0945-TP0328 (0.6742458)]
COG2011	COG2239	FN0659	FN0659	ABC transporter permease protein	FN1480	FN1480	MG2+ transporter MGTE {UniProtKB/TrEMBL:Q8RDN1}	[TP0119-TP0917 (0.63653934)]
COG0280	COG2204	FN1172	FN1172	Phosphate acetyltransferase	FN1831	FN1831	Nitrogen assimilation regulatory protein	[TP0094-TP0519 (0.5559654)]
COG0280	COG2204	FN1172	FN1172	Phosphate acetyltransferase	FN1321	FN1321	Acetoacetate metabolism regulatory protein atoC	[TP0094-TP0519 (0.5559654)]
COG0124	COG0465	FN0298	hisS	Histidyl-tRNA synthetase (EC 6.1.1.21) (Histidine--tRNA ligase) (HisRS)	FN1978	FN1978	Cell division protein ftsH	[TP0641-TP0330 (0.76316583)]
COG0845	COG1394	FN0516	FN0516	Acriflavin resistance protein E	FN1733	FN1733	V-type sodium ATP synthase subunit D	[TP0965-TP0527 (0.522211)]
COG0845	COG1394	FN0826	FN0826	Periplasmic component of efflux system	FN1733	FN1733	V-type sodium ATP synthase subunit D	[TP0965-TP0527 (0.522211)]
COG0845	COG1394	FN1274	FN1274	Acriflavin resistance protein E	FN1733	FN1733	V-type sodium ATP synthase subunit D	[TP0965-TP0527 (0.522211)]
COG3470	COG4939	FN1252	FN1252	34 kDa membrane antigen	FN1351	FN1351	15 kDa lipoprotein {UniProtKB/TrEMBL:Q8RDZ0}	[TP0971-TP0171 (0.8568752)]
COG0237	COG3683	FN1932	coaE	Dephospho-CoA kinase (EC 2.7.1.24) (Dephosphocoenzyme A kinase)	FN1114	FN1114	Hypothetical protein FN1114	[TP0296-TP0557 (0.7885255)]
COG0275	COG0820	FN1711	mraW	S-adenosyl-methyltransferase mraW (EC 2.1.1.-)	FN0526	FN0526	Florfenicol resistance protein	[TP0384-TP0068 (0.79878455)]
COG0445	COG1366	FN0007	gidA1	tRNA uridine 5-carboxymethylaminomethyl modification enzyme gidA 1 (Glucose-inhibited division protein A 1)	FN1914	FN1914	Anti-sigma F factor antagonist	[TP0044-TP0233 (0.74185747)]
COG0445	COG1366	FN1723	gidA2	tRNA uridine 5-carboxymethylaminomethyl modification enzyme gidA 2 (Glucose-inhibited division protein A 2)	FN1914	FN1914	Anti-sigma F factor antagonist	[TP0044-TP0233 (0.74185747)]
COG0242	COG0360	FN1157	def	Peptide deformylase (EC 3.5.1.88) (PDF) (Polypeptide deformylase)	FN1657	rpsF	30S ribosomal protein S6	[TP0757-TP0063 (0.54983324)]
COG0012	COG4939	FN1365	FN1365	GTP-binding protein {UniProtKB/TrEMBL:Q8RDX8}	FN1351	FN1351	15 kDa lipoprotein {UniProtKB/TrEMBL:Q8RDZ0}	[TP0124-TP0171 (0.59485275)]
COG0267	COG0357	FN2044	FN2044	50S ribosomal protein L33	FN1722	gidB	Methyltransferase gidB (EC 2.1.-.-) (Glucose-inhibited division protein B)	[TP0234-TP0946 (0.6249908)]
COG0216	COG4939	FN1332	prfA	Peptide chain release factor 1 (RF-1)	FN1351	FN1351	15 kDa lipoprotein {UniProtKB/TrEMBL:Q8RDZ0}	[TP0051-TP0171 (0.7207038)]
COG0234	COG0772	FN0676	groS	10 kDa chaperonin (Protein Cpn10) (groES protein)	FN1027	FN1027	Rod shape-determining protein rodA	[TP1013-TP0387 (0.81326103)]
COG0234	COG0772	FN0676	groS	10 kDa chaperonin (Protein Cpn10) (groES protein)	FN0042	FN0042	Rod shape-determining protein rodA	[TP1013-TP0387 (0.81326103)]
COG0445	COG0457	FN1723	gidA2	tRNA uridine 5-carboxymethylaminomethyl modification enzyme gidA 2 (Glucose-inhibited division protein A 2)	FN0819	FN0819	Tetratricopeptide repeat family protein	[TP0044-TP0954 (0.8549597)]
COG0445	COG0457	FN1723	gidA2	tRNA uridine 5-carboxymethylaminomethyl modification enzyme gidA 2 (Glucose-inhibited division protein A 2)	FN1484	FN1484	Tetratricopeptide repeat family protein	[TP0044-TP0954 (0.8549597)]
COG0445	COG0457	FN1723	gidA2	tRNA uridine 5-carboxymethylaminomethyl modification enzyme gidA 2 (Glucose-inhibited division protein A 2)	FN1067	FN1067	Tetratricopeptide repeat family protein	[TP0044-TP0954 (0.8549597)]
COG0445	COG0457	FN0007	gidA1	tRNA uridine 5-carboxymethylaminomethyl modification enzyme gidA 1 (Glucose-inhibited division protein A 1)	FN1067	FN1067	Tetratricopeptide repeat family protein	[TP0044-TP0954 (0.8549597)]
COG0445	COG0457	FN0007	gidA1	tRNA uridine 5-carboxymethylaminomethyl modification enzyme gidA 1 (Glucose-inhibited division protein A 1)	FN0819	FN0819	Tetratricopeptide repeat family protein	[TP0044-TP0954 (0.8549597)]
COG0445	COG0457	FN0007	gidA1	tRNA uridine 5-carboxymethylaminomethyl modification enzyme gidA 1 (Glucose-inhibited division protein A 1)	FN1484	FN1484	Tetratricopeptide repeat family protein	[TP0044-TP0954 (0.8549597)]
COG0445	COG0457	FN1723	gidA2	tRNA uridine 5-carboxymethylaminomethyl modification enzyme gidA 2 (Glucose-inhibited division protein A 2)	FN0847	FN0847	TPR-repeat-containing proteins	[TP0044-TP0954 (0.8549597)]
COG0445	COG0457	FN1723	gidA2	tRNA uridine 5-carboxymethylaminomethyl modification enzyme gidA 2 (Glucose-inhibited division protein A 2)	FN1965	FN1965	Tetratricopeptide repeat family protein	[TP0044-TP0954 (0.8549597)]
COG0445	COG0457	FN0007	gidA1	tRNA uridine 5-carboxymethylaminomethyl modification enzyme gidA 1 (Glucose-inhibited division protein A 1)	FN1787	FN1787	Tetratricopeptide repeat family protein	[TP0044-TP0954 (0.8549597)]
COG0445	COG0457	FN1723	gidA2	tRNA uridine 5-carboxymethylaminomethyl modification enzyme gidA 2 (Glucose-inhibited division protein A 2)	FN1787	FN1787	Tetratricopeptide repeat family protein	[TP0044-TP0954 (0.8549597)]
COG0445	COG0457	FN0007	gidA1	tRNA uridine 5-carboxymethylaminomethyl modification enzyme gidA 1 (Glucose-inhibited division protein A 1)	FN1434	FN1434	Tetratricopeptide repeat family protein	[TP0044-TP0954 (0.8549597)]
COG0445	COG0457	FN1723	gidA2	tRNA uridine 5-carboxymethylaminomethyl modification enzyme gidA 2 (Glucose-inhibited division protein A 2)	FN1964	FN1964	O-linked GLCNAC transferase	[TP0044-TP0954 (0.8549597)]
COG0445	COG0457	FN0007	gidA1	tRNA uridine 5-carboxymethylaminomethyl modification enzyme gidA 1 (Glucose-inhibited division protein A 1)	FN1964	FN1964	O-linked GLCNAC transferase	[TP0044-TP0954 (0.8549597)]
COG0445	COG0457	FN0007	gidA1	tRNA uridine 5-carboxymethylaminomethyl modification enzyme gidA 1 (Glucose-inhibited division protein A 1)	FN1267	FN1267	Hypothetical protein FN1267	[TP0044-TP0954 (0.8549597)]
COG0445	COG0457	FN0007	gidA1	tRNA uridine 5-carboxymethylaminomethyl modification enzyme gidA 1 (Glucose-inhibited division protein A 1)	FN0847	FN0847	TPR-repeat-containing proteins	[TP0044-TP0954 (0.8549597)]
COG0445	COG0457	FN1723	gidA2	tRNA uridine 5-carboxymethylaminomethyl modification enzyme gidA 2 (Glucose-inhibited division protein A 2)	FN1434	FN1434	Tetratricopeptide repeat family protein	[TP0044-TP0954 (0.8549597)]
COG0445	COG0457	FN1723	gidA2	tRNA uridine 5-carboxymethylaminomethyl modification enzyme gidA 2 (Glucose-inhibited division protein A 2)	FN1267	FN1267	Hypothetical protein FN1267	[TP0044-TP0954 (0.8549597)]
COG0445	COG0457	FN0007	gidA1	tRNA uridine 5-carboxymethylaminomethyl modification enzyme gidA 1 (Glucose-inhibited division protein A 1)	FN1965	FN1965	Tetratricopeptide repeat family protein	[TP0044-TP0954 (0.8549597)]
COG0305	COG1595	FN1827	FN1827	Replicative DNA helicase	FN1518	FN1518	RNA polymerase sigma-H factor	[TP0058-TP0092 (0.74082893)]
COG0305	COG1595	FN1827	FN1827	Replicative DNA helicase	FN0479	FN0479	RNA polymerase sigma-E factor	[TP0058-TP0092 (0.74082893)]
COG0228	COG0250	FN1392	rpsP	30S ribosomal protein S16	FN2041	FN2041	Transcription antitermination protein nusG	[TP0905-TP0236 (0.7099409)]
COG0465	COG0532	FN1978	FN1978	Cell division protein ftsH	FN2020	infB	Translation initiation factor IF-2	[TP0330-TP0891 (0.8751731)]
COG2239	COG5522	FN1480	FN1480	MG2+ transporter MGTE {UniProtKB/TrEMBL:Q8RDN1}	FN0996	FN0996	Hypothetical membrane-spanning protein	[TP0917-TP0381 (0.5527395)]
COG0234	COG0445	FN0676	groS	10 kDa chaperonin (Protein Cpn10) (groES protein)	FN0007	gidA1	tRNA uridine 5-carboxymethylaminomethyl modification enzyme gidA 1 (Glucose-inhibited division protein A 1)	[TP1013-TP0044 (0.813164)]
COG0234	COG0445	FN0676	groS	10 kDa chaperonin (Protein Cpn10) (groES protein)	FN1723	gidA2	tRNA uridine 5-carboxymethylaminomethyl modification enzyme gidA 2 (Glucose-inhibited division protein A 2)	[TP1013-TP0044 (0.813164)]
COG0326	COG0353	FN0321	htpG	Chaperone protein htpG (Heat shock protein htpG) (High temperature protein G)	FN0412	recR	Recombination protein recR	[TP0984-TP1004 (0.5573069)]
COG0265	COG1381	FN1280	FN1280	Serine protease, V8 family	FN1492	FN1492	DNA repair protein recO	[TP0773-TP0636 (0.870009)]
COG0457	COG0860	FN1484	FN1484	Tetratricopeptide repeat family protein	FN1334	FN1334	N-acetylmuramoyl-L-alanine amidase	[TP0820-TP0247 (0.74644035), TP0067-TP0247 (0.79531366)]
COG0457	COG0860	FN1067	FN1067	Tetratricopeptide repeat family protein	FN1334	FN1334	N-acetylmuramoyl-L-alanine amidase	[TP0820-TP0247 (0.74644035), TP0067-TP0247 (0.79531366)]
COG0457	COG0860	FN1787	FN1787	Tetratricopeptide repeat family protein	FN1334	FN1334	N-acetylmuramoyl-L-alanine amidase	[TP0820-TP0247 (0.74644035), TP0067-TP0247 (0.79531366)]
COG0457	COG0860	FN1267	FN1267	Hypothetical protein FN1267	FN1334	FN1334	N-acetylmuramoyl-L-alanine amidase	[TP0820-TP0247 (0.74644035), TP0067-TP0247 (0.79531366)]
COG0457	COG0860	FN1964	FN1964	O-linked GLCNAC transferase	FN1334	FN1334	N-acetylmuramoyl-L-alanine amidase	[TP0820-TP0247 (0.74644035), TP0067-TP0247 (0.79531366)]
COG0457	COG0860	FN0847	FN0847	TPR-repeat-containing proteins	FN1334	FN1334	N-acetylmuramoyl-L-alanine amidase	[TP0820-TP0247 (0.74644035), TP0067-TP0247 (0.79531366)]
COG0457	COG0860	FN1434	FN1434	Tetratricopeptide repeat family protein	FN1334	FN1334	N-acetylmuramoyl-L-alanine amidase	[TP0820-TP0247 (0.74644035), TP0067-TP0247 (0.79531366)]
COG0457	COG0860	FN0819	FN0819	Tetratricopeptide repeat family protein	FN1334	FN1334	N-acetylmuramoyl-L-alanine amidase	[TP0820-TP0247 (0.74644035), TP0067-TP0247 (0.79531366)]
COG0457	COG0860	FN1965	FN1965	Tetratricopeptide repeat family protein	FN1334	FN1334	N-acetylmuramoyl-L-alanine amidase	[TP0820-TP0247 (0.74644035), TP0067-TP0247 (0.79531366)]
COG1057	COG1774	FN1132	nadD	Probable nicotinate-nucleotide adenylyltransferase (EC 2.7.7.18) (Deamido-NAD(+) pyrophosphorylase) (Deamido-NAD(+) diphosphorylase) (Nicotinate mononucleotide adenylyltransferase) (NaMN adenylyltransferase)	FN0908	FN0908	Tpl protein {UniProtKB/TrEMBL:Q8RF16}	[TP0741-TP0046 (0.7023217)]
COG1186	COG1925	FN1341	FN1341	Bacterial Peptide Chain Release Factor 2	FN1794	FN1794	Phosphocarrier protein HPr	[TP0576-TP0589 (0.79878455)]
COG1186	COG1925	FN1341	FN1341	Bacterial Peptide Chain Release Factor 2	FN1782	FN1782	Phosphocarrier protein HPr	[TP0576-TP0589 (0.79878455)]
COG0319	COG0333	FN0746	FN0746	UPF0054 protein FN0746	FN1364	rpmF	50S ribosomal protein L32	[TP0650-TP0807 (0.80809164)]
COG0216	COG0457	FN1332	prfA	Peptide chain release factor 1 (RF-1)	FN1484	FN1484	Tetratricopeptide repeat family protein	[TP0051-TP0067 (0.7097377)]
COG0216	COG0457	FN1332	prfA	Peptide chain release factor 1 (RF-1)	FN0847	FN0847	TPR-repeat-containing proteins	[TP0051-TP0067 (0.7097377)]
COG0216	COG0457	FN1332	prfA	Peptide chain release factor 1 (RF-1)	FN1267	FN1267	Hypothetical protein FN1267	[TP0051-TP0067 (0.7097377)]
COG0216	COG0457	FN1332	prfA	Peptide chain release factor 1 (RF-1)	FN1787	FN1787	Tetratricopeptide repeat family protein	[TP0051-TP0067 (0.7097377)]
COG0216	COG0457	FN1332	prfA	Peptide chain release factor 1 (RF-1)	FN0819	FN0819	Tetratricopeptide repeat family protein	[TP0051-TP0067 (0.7097377)]
COG0216	COG0457	FN1332	prfA	Peptide chain release factor 1 (RF-1)	FN1067	FN1067	Tetratricopeptide repeat family protein	[TP0051-TP0067 (0.7097377)]
COG0216	COG0457	FN1332	prfA	Peptide chain release factor 1 (RF-1)	FN1964	FN1964	O-linked GLCNAC transferase	[TP0051-TP0067 (0.7097377)]
COG0216	COG0457	FN1332	prfA	Peptide chain release factor 1 (RF-1)	FN1965	FN1965	Tetratricopeptide repeat family protein	[TP0051-TP0067 (0.7097377)]
COG0216	COG0457	FN1332	prfA	Peptide chain release factor 1 (RF-1)	FN1434	FN1434	Tetratricopeptide repeat family protein	[TP0051-TP0067 (0.7097377)]
COG2215	COG2239	FN1115	FN1115	Hypothetical membrane-spanning protein	FN1480	FN1480	MG2+ transporter MGTE {UniProtKB/TrEMBL:Q8RDN1}	[TP0558-TP0917 (0.5059451)]
COG0687	COG0693	FN0618	FN0618	Spermidine/putrescine-binding protein	FN1085	FN1085	4-methyl-5(B-hydroxyethyl)-thiazole monophosphate	[TP0655-TP0445 (0.5706956)]
COG0687	COG0693	FN0618	FN0618	Spermidine/putrescine-binding protein	FN1876	FN1876	4-methyl-5(B-hydroxyethyl)-thiazole monophosphate	[TP0655-TP0445 (0.5706956)]
COG0249	COG4939	FN0693	mutS	DNA mismatch repair protein mutS	FN1351	FN1351	15 kDa lipoprotein {UniProtKB/TrEMBL:Q8RDZ0}	[TP0328-TP0171 (0.62465936)]
COG1385	COG2204	FN1215	FN1215	Hypothetical cytosolic protein	FN1321	FN1321	Acetoacetate metabolism regulatory protein atoC	[TP0032-TP0519 (0.67332727)]
COG1385	COG2204	FN1215	FN1215	Hypothetical cytosolic protein	FN1831	FN1831	Nitrogen assimilation regulatory protein	[TP0032-TP0519 (0.67332727)]
COG0542	COG2204	FN1941	clpB	Chaperone clpB {UniProtKB/Swiss-Prot:Q8RHQ8}	FN1321	FN1321	Acetoacetate metabolism regulatory protein atoC	[TP0071-TP0519 (0.6908589)]
COG0542	COG2204	FN1941	clpB	Chaperone clpB {UniProtKB/Swiss-Prot:Q8RHQ8}	FN1831	FN1831	Nitrogen assimilation regulatory protein	[TP0071-TP0519 (0.6908589)]
COG0802	COG1774	FN0929	FN0929	ATP/GTP hydrolase {UniProtKB/TrEMBL:Q8RF01}	FN0908	FN0908	Tpl protein {UniProtKB/TrEMBL:Q8RF16}	[TP0875-TP0046 (0.67547834)]
COG0608	COG1366	FN0374	FN0374	Single-stranded-DNA-specific exonuclease recJ	FN1914	FN1914	Anti-sigma F factor antagonist	[TP0704-TP0540 (0.7098393)]
COG0608	COG1366	FN2018	FN2018	Single-stranded-DNA-specific exonuclease recJ	FN1914	FN1914	Anti-sigma F factor antagonist	[TP0704-TP0540 (0.7098393)]
COG0290	COG0457	FN0327	infC	Translation initiation factor IF-3	FN1267	FN1267	Hypothetical protein FN1267	[TP0850-TP0095 (0.6947713)]
COG0290	COG0457	FN0327	infC	Translation initiation factor IF-3	FN1434	FN1434	Tetratricopeptide repeat family protein	[TP0850-TP0095 (0.6947713)]
COG0290	COG0457	FN0327	infC	Translation initiation factor IF-3	FN1484	FN1484	Tetratricopeptide repeat family protein	[TP0850-TP0095 (0.6947713)]
COG0290	COG0457	FN0327	infC	Translation initiation factor IF-3	FN1965	FN1965	Tetratricopeptide repeat family protein	[TP0850-TP0095 (0.6947713)]
COG0290	COG0457	FN0327	infC	Translation initiation factor IF-3	FN1067	FN1067	Tetratricopeptide repeat family protein	[TP0850-TP0095 (0.6947713)]
COG0290	COG0457	FN0327	infC	Translation initiation factor IF-3	FN0819	FN0819	Tetratricopeptide repeat family protein	[TP0850-TP0095 (0.6947713)]
COG0290	COG0457	FN0327	infC	Translation initiation factor IF-3	FN1964	FN1964	O-linked GLCNAC transferase	[TP0850-TP0095 (0.6947713)]
COG0290	COG0457	FN0327	infC	Translation initiation factor IF-3	FN0847	FN0847	TPR-repeat-containing proteins	[TP0850-TP0095 (0.6947713)]
COG0290	COG0457	FN0327	infC	Translation initiation factor IF-3	FN1787	FN1787	Tetratricopeptide repeat family protein	[TP0850-TP0095 (0.6947713)]
COG0234	COG1619	FN0676	groS	10 kDa chaperonin (Protein Cpn10) (groES protein)	FN0108	FN0108	Microcin C7 self-immunity protein mccF	[TP1013-TP0688 (0.6288964)]
COG0824	COG1480	FN1881	FN1881	Esterase {UniProtKB/TrEMBL:Q8R6E0}	FN0745	FN0745	Metal dependent phosphohydrolase	[TP0156-TP0651 (0.6079956)]
COG0849	COG1061	FN1452	FN1452	Cell division protein ftsA	FN1974	FN1974	DNA/RNA helicase {UniProtKB/TrEMBL:Q8R5Z3}	[TP0389-TP0380 (0.6968711)]
COG0849	COG1061	FN1452	FN1452	Cell division protein ftsA	FN0448	FN0448	DNA-repair protein {UniProtKB/TrEMBL:Q8RG69}	[TP0389-TP0380 (0.6968711)]
COG0322	COG0353	FN1090	uvrC	UvrABC system protein C (Protein uvrC) (Excinuclease ABC subunit C)	FN0412	recR	Recombination protein recR	[TP0472-TP1004 (0.53674763)]
COG0771	COG1595	FN1458	murD	UDP-N-acetylmuramoylalanine--D-glutamate ligase (EC 6.3.2.9) (UDP-N- acetylmuramoyl-L-alanyl-D-glutamate synthetase) (D-glutamic acid- adding enzyme)	FN0479	FN0479	RNA polymerase sigma-E factor	[TP0903-TP0092 (0.6651206)]
COG0771	COG1595	FN1458	murD	UDP-N-acetylmuramoylalanine--D-glutamate ligase (EC 6.3.2.9) (UDP-N- acetylmuramoyl-L-alanyl-D-glutamate synthetase) (D-glutamic acid- adding enzyme)	FN1518	FN1518	RNA polymerase sigma-H factor	[TP0903-TP0092 (0.6651206)]
COG0188	COG0305	FN2125	FN2125	DNA gyrase subunit A {UniProtKB/TrEMBL:Q8RHB2}	FN1827	FN1827	Replicative DNA helicase	[TP0005-TP0058 (0.73312306)]
COG0233	COG1283	FN1623	frr	Ribosome recycling factor (Ribosome-releasing factor) (RRF)	FN0276	FN0276	Sodium-dependent phosphate transporter	[TP0604-TP0771 (0.7316062)]
COG0024	COG1121	FN1297	FN1297	Methionine aminopeptidase	FN0669	FN0669	High-affinity zinc uptake system ATP-binding	[TP0842-TP0164 (0.77940726)]
COG0024	COG1121	FN1297	FN1297	Methionine aminopeptidase	FN1811	FN1811	Manganese transport system ATP-binding protein	[TP0842-TP0164 (0.77940726)]
COG0361	COG1214	FN1287	infA	Translation initiation factor IF-1	FN0928	FN0928	O-sialoglycoprotein endopeptidase	[TP0097-TP0876 (0.56457245)]
COG0257	COG1283	FN1286.1	FN1286.1	annotation not available	FN0276	FN0276	Sodium-dependent phosphate transporter	[TP0209-TP0771 (0.6772987)]
COG1509	COG2812	FN1866	FN1866	Lysine 2,3-aminomutase {UniProtKB/TrEMBL:Q8RHX4}	FN1830	FN1830	DNA polymerase III subunits gamma and tau	[TP0121-TP1005 (0.5082704)]
COG1108	COG2239	FN1810	FN1810	Manganese transport system membrane protein mntB	FN1480	FN1480	MG2+ transporter MGTE {UniProtKB/TrEMBL:Q8RDN1}	[TP0165-TP0917 (0.5215956)]
COG1108	COG2239	FN0671	FN0671	High-affinity zinc uptake system membrane protein	FN1480	FN1480	MG2+ transporter MGTE {UniProtKB/TrEMBL:Q8RDN1}	[TP0165-TP0917 (0.5215956)]
COG1108	COG2239	FN0670	FN0670	High-affinity zinc uptake system membrane protein	FN1480	FN1480	MG2+ transporter MGTE {UniProtKB/TrEMBL:Q8RDN1}	[TP0165-TP0917 (0.5215956)]
COG2204	COG2204	FN1831	FN1831	Nitrogen assimilation regulatory protein	FN1831	FN1831	Nitrogen assimilation regulatory protein	[TP0519-TP0519 (0.65939915)]
COG2204	COG2204	FN1321	FN1321	Acetoacetate metabolism regulatory protein atoC	FN1831	FN1831	Nitrogen assimilation regulatory protein	[TP0519-TP0519 (0.65939915)]
COG2204	COG2204	FN1831	FN1831	Nitrogen assimilation regulatory protein	FN1321	FN1321	Acetoacetate metabolism regulatory protein atoC	[TP0519-TP0519 (0.65939915)]
COG2204	COG2204	FN1321	FN1321	Acetoacetate metabolism regulatory protein atoC	FN1321	FN1321	Acetoacetate metabolism regulatory protein atoC	[TP0519-TP0519 (0.65939915)]
COG0242	COG1187	FN1157	def	Peptide deformylase (EC 3.5.1.88) (PDF) (Polypeptide deformylase)	FN0756	FN0756	Ribosomal large subunit pseudouridine synthase B	[TP0757-TP0459 (0.5284328)]
COG0242	COG1187	FN1157	def	Peptide deformylase (EC 3.5.1.88) (PDF) (Polypeptide deformylase)	FN0717	FN0717	Ribosomal small subunit pseudouridine synthase A	[TP0757-TP0459 (0.5284328)]
COG2239	COG4658	FN1480	FN1480	MG2+ transporter MGTE {UniProtKB/TrEMBL:Q8RDN1}	FN1595	FN1595	Na(+)-translocating NADH-quinone reductase	[TP0917-TP0151 (0.5215956)]
COG0457	COG0558	FN1964	FN1964	O-linked GLCNAC transferase	FN1307	FN1307	CDP-diacylglycerol--glycerol-3-phosphate	[TP0067-TP0730 (0.86096925)]
COG0457	COG0558	FN0819	FN0819	Tetratricopeptide repeat family protein	FN1709	FN1709	CDP-diacylglycerol--glycerol-3-phosphate	[TP0067-TP0730 (0.86096925)]
COG0457	COG0558	FN1787	FN1787	Tetratricopeptide repeat family protein	FN1307	FN1307	CDP-diacylglycerol--glycerol-3-phosphate	[TP0067-TP0730 (0.86096925)]
COG0457	COG0558	FN1434	FN1434	Tetratricopeptide repeat family protein	FN1709	FN1709	CDP-diacylglycerol--glycerol-3-phosphate	[TP0067-TP0730 (0.86096925)]
COG0457	COG0558	FN1787	FN1787	Tetratricopeptide repeat family protein	FN1709	FN1709	CDP-diacylglycerol--glycerol-3-phosphate	[TP0067-TP0730 (0.86096925)]
COG0457	COG0558	FN1484	FN1484	Tetratricopeptide repeat family protein	FN1307	FN1307	CDP-diacylglycerol--glycerol-3-phosphate	[TP0067-TP0730 (0.86096925)]
COG0457	COG0558	FN0847	FN0847	TPR-repeat-containing proteins	FN1307	FN1307	CDP-diacylglycerol--glycerol-3-phosphate	[TP0067-TP0730 (0.86096925)]
COG0457	COG0558	FN1965	FN1965	Tetratricopeptide repeat family protein	FN1307	FN1307	CDP-diacylglycerol--glycerol-3-phosphate	[TP0067-TP0730 (0.86096925)]
COG0457	COG0558	FN0819	FN0819	Tetratricopeptide repeat family protein	FN1307	FN1307	CDP-diacylglycerol--glycerol-3-phosphate	[TP0067-TP0730 (0.86096925)]
COG0457	COG0558	FN1965	FN1965	Tetratricopeptide repeat family protein	FN1709	FN1709	CDP-diacylglycerol--glycerol-3-phosphate	[TP0067-TP0730 (0.86096925)]
COG0457	COG0558	FN1067	FN1067	Tetratricopeptide repeat family protein	FN1709	FN1709	CDP-diacylglycerol--glycerol-3-phosphate	[TP0067-TP0730 (0.86096925)]
COG0457	COG0558	FN1484	FN1484	Tetratricopeptide repeat family protein	FN1709	FN1709	CDP-diacylglycerol--glycerol-3-phosphate	[TP0067-TP0730 (0.86096925)]
COG0457	COG0558	FN1267	FN1267	Hypothetical protein FN1267	FN1709	FN1709	CDP-diacylglycerol--glycerol-3-phosphate	[TP0067-TP0730 (0.86096925)]
COG0457	COG0558	FN1964	FN1964	O-linked GLCNAC transferase	FN1709	FN1709	CDP-diacylglycerol--glycerol-3-phosphate	[TP0067-TP0730 (0.86096925)]
COG0457	COG0558	FN1067	FN1067	Tetratricopeptide repeat family protein	FN1307	FN1307	CDP-diacylglycerol--glycerol-3-phosphate	[TP0067-TP0730 (0.86096925)]
COG0457	COG0558	FN0847	FN0847	TPR-repeat-containing proteins	FN1709	FN1709	CDP-diacylglycerol--glycerol-3-phosphate	[TP0067-TP0730 (0.86096925)]
COG0457	COG0558	FN1267	FN1267	Hypothetical protein FN1267	FN1307	FN1307	CDP-diacylglycerol--glycerol-3-phosphate	[TP0067-TP0730 (0.86096925)]
COG0457	COG0558	FN1434	FN1434	Tetratricopeptide repeat family protein	FN1307	FN1307	CDP-diacylglycerol--glycerol-3-phosphate	[TP0067-TP0730 (0.86096925)]
COG0192	COG1774	FN0355	metK	S-adenosylmethionine synthetase (EC 2.5.1.6) (Methionine adenosyltransferase) (AdoMet synthetase) (MAT)	FN0908	FN0908	Tpl protein {UniProtKB/TrEMBL:Q8RF16}	[TP0794-TP0046 (0.7023217)]
COG0420	COG0739	FN0523	FN0523	Exonuclease SBCD {UniProtKB/TrEMBL:Q8R699}	FN0477	FN0477	Cell wall endopeptidase family M23/M37	[TP0626-TP0782 (0.7781429)]
COG1385	COG2812	FN1215	FN1215	Hypothetical cytosolic protein	FN1830	FN1830	DNA polymerase III subunits gamma and tau	[TP0276-TP1005 (0.66627616)]
COG0217	COG0739	FN1661	FN1661	Hypothetical UPF0082 protein FN1661	FN0477	FN0477	Cell wall endopeptidase family M23/M37	[TP0474-TP0864 (0.82349855)]
COG0242	COG0254	FN1157	def	Peptide deformylase (EC 3.5.1.88) (PDF) (Polypeptide deformylase)	FN0482	rpmE	50S ribosomal protein L31	[TP0757-TP0255 (0.6434887)]
COG0785	COG2239	FN0186	FN0186	Cytochrome c-type biogenesis protein ccdA	FN1480	FN1480	MG2+ transporter MGTE {UniProtKB/TrEMBL:Q8RDN1}	[TP0101-TP0917 (0.5215956)]
COG0785	COG2239	FN0804	FN0804	Cytochrome C-type biogenesis protein ccdA	FN1480	FN1480	MG2+ transporter MGTE {UniProtKB/TrEMBL:Q8RDN1}	[TP0101-TP0917 (0.5215956)]
COG0357	COG2815	FN1722	gidB	Methyltransferase gidB (EC 2.1.-.-) (Glucose-inhibited division protein B)	FN0678	FN0678	Ser/Thr protein kinase {UniProtKB/TrEMBL:Q8RFL6}	[TP0946-TP0307 (0.72611016)]
COG0772	COG2239	FN1027	FN1027	Rod shape-determining protein rodA	FN1480	FN1480	MG2+ transporter MGTE {UniProtKB/TrEMBL:Q8RDN1}	[TP0501-TP0917 (0.53388965), TP0387-TP0917 (0.61041105)]
COG0772	COG2239	FN0042	FN0042	Rod shape-determining protein rodA	FN1480	FN1480	MG2+ transporter MGTE {UniProtKB/TrEMBL:Q8RDN1}	[TP0501-TP0917 (0.53388965), TP0387-TP0917 (0.61041105)]
COG0178	COG1197	FN1103	FN1103	Excinuclease ABC subunit A	FN0019	FN0019	Transcription-repair coupling factor	[TP0514-TP0344 (0.9414915)]
COG0264	COG0544	FN1621	tsf	Elongation factor Ts (EF-Ts)	FN2017	tig	Trigger factor {UniProtKB/Swiss-Prot:Q8R5Z2}	[TP0605-TP0506 (0.9100214)]
COG0099	COG0216	FN1286	rpsM	30S ribosomal protein S13	FN1332	prfA	Peptide chain release factor 1 (RF-1)	[TP0210-TP0051 (0.8775348)]
COG0803	COG1268	FN1813	FN1813	Manganese-binding protein	FN2003	FN2003	BioY protein {UniProtKB/TrEMBL:Q8RHL1}	[TP0034-TP0228 (0.8514437)]
COG0803	COG1268	FN0668	FN0668	High-affinity zinc uptake system protein znuA	FN2003	FN2003	BioY protein {UniProtKB/TrEMBL:Q8RHL1}	[TP0034-TP0228 (0.8514437)]
COG0803	COG1268	FN1812	FN1812	Manganese-binding protein	FN2003	FN2003	BioY protein {UniProtKB/TrEMBL:Q8RHL1}	[TP0034-TP0228 (0.8514437)]
COG0803	COG1268	FN1809	FN1809	Iron/zinc/copper-binding protein	FN2003	FN2003	BioY protein {UniProtKB/TrEMBL:Q8RHL1}	[TP0034-TP0228 (0.8514437)]
COG1269	COG2239	FN1741	FN1741	V-type sodium ATP synthase subunit I	FN1480	FN1480	MG2+ transporter MGTE {UniProtKB/TrEMBL:Q8RDN1}	[TP0533-TP0917 (0.53720385)]
COG0442	COG0552	FN1658	FN1658	Prolyl-tRNA synthetase {UniProtKB/TrEMBL:Q8RIE2}	FN1074	FN1074	Signal recognition particle receptor FtsY	[TP0160-TP0578 (0.56216276)]
COG0557	COG4939	FN0608	FN0608	Exoribonuclease II {UniProtKB/TrEMBL:Q8RFS9}	FN1351	FN1351	15 kDa lipoprotein {UniProtKB/TrEMBL:Q8RDZ0}	[TP0805-TP0171 (0.59485275)]
COG0242	COG0319	FN1157	def	Peptide deformylase (EC 3.5.1.88) (PDF) (Polypeptide deformylase)	FN0746	FN0746	UPF0054 protein FN0746	[TP0757-TP0650 (0.630912)]
COG0178	COG0845	FN1103	FN1103	Excinuclease ABC subunit A	FN1274	FN1274	Acriflavin resistance protein E	[TP0514-TP0965 (0.87363523)]
COG0178	COG0845	FN1103	FN1103	Excinuclease ABC subunit A	FN0826	FN0826	Periplasmic component of efflux system	[TP0514-TP0965 (0.87363523)]
COG0178	COG0845	FN1103	FN1103	Excinuclease ABC subunit A	FN0516	FN0516	Acriflavin resistance protein E	[TP0514-TP0965 (0.87363523)]
COG0457	COG0566	FN1965	FN1965	Tetratricopeptide repeat family protein	FN0875	FN0875	23S rRNA methyltransferase	[TP0095-TP0054 (0.73981166)]
COG0457	COG0566	FN1484	FN1484	Tetratricopeptide repeat family protein	FN0875	FN0875	23S rRNA methyltransferase	[TP0095-TP0054 (0.73981166)]
COG0457	COG0566	FN1787	FN1787	Tetratricopeptide repeat family protein	FN1519	FN1519	23S rRNA methyltransferase	[TP0095-TP0054 (0.73981166)]
COG0457	COG0566	FN1787	FN1787	Tetratricopeptide repeat family protein	FN0875	FN0875	23S rRNA methyltransferase	[TP0095-TP0054 (0.73981166)]
COG0457	COG0566	FN1067	FN1067	Tetratricopeptide repeat family protein	FN0875	FN0875	23S rRNA methyltransferase	[TP0095-TP0054 (0.73981166)]
COG0457	COG0566	FN1067	FN1067	Tetratricopeptide repeat family protein	FN1519	FN1519	23S rRNA methyltransferase	[TP0095-TP0054 (0.73981166)]
COG0457	COG0566	FN1965	FN1965	Tetratricopeptide repeat family protein	FN1519	FN1519	23S rRNA methyltransferase	[TP0095-TP0054 (0.73981166)]
COG0457	COG0566	FN0847	FN0847	TPR-repeat-containing proteins	FN1519	FN1519	23S rRNA methyltransferase	[TP0095-TP0054 (0.73981166)]
COG0457	COG0566	FN1434	FN1434	Tetratricopeptide repeat family protein	FN0875	FN0875	23S rRNA methyltransferase	[TP0095-TP0054 (0.73981166)]
COG0457	COG0566	FN1434	FN1434	Tetratricopeptide repeat family protein	FN1519	FN1519	23S rRNA methyltransferase	[TP0095-TP0054 (0.73981166)]
COG0457	COG0566	FN1267	FN1267	Hypothetical protein FN1267	FN0875	FN0875	23S rRNA methyltransferase	[TP0095-TP0054 (0.73981166)]
COG0457	COG0566	FN0819	FN0819	Tetratricopeptide repeat family protein	FN0875	FN0875	23S rRNA methyltransferase	[TP0095-TP0054 (0.73981166)]
COG0457	COG0566	FN1964	FN1964	O-linked GLCNAC transferase	FN1519	FN1519	23S rRNA methyltransferase	[TP0095-TP0054 (0.73981166)]
COG0457	COG0566	FN0819	FN0819	Tetratricopeptide repeat family protein	FN1519	FN1519	23S rRNA methyltransferase	[TP0095-TP0054 (0.73981166)]
COG0457	COG0566	FN1484	FN1484	Tetratricopeptide repeat family protein	FN1519	FN1519	23S rRNA methyltransferase	[TP0095-TP0054 (0.73981166)]
COG0457	COG0566	FN1964	FN1964	O-linked GLCNAC transferase	FN0875	FN0875	23S rRNA methyltransferase	[TP0095-TP0054 (0.73981166)]
COG0457	COG0566	FN1267	FN1267	Hypothetical protein FN1267	FN1519	FN1519	23S rRNA methyltransferase	[TP0095-TP0054 (0.73981166)]
COG0457	COG0566	FN0847	FN0847	TPR-repeat-containing proteins	FN0875	FN0875	23S rRNA methyltransferase	[TP0095-TP0054 (0.73981166)]
COG0465	COG0558	FN1978	FN1978	Cell division protein ftsH	FN1307	FN1307	CDP-diacylglycerol--glycerol-3-phosphate	[TP0765-TP0256 (0.8653493)]
COG0465	COG0558	FN1978	FN1978	Cell division protein ftsH	FN1709	FN1709	CDP-diacylglycerol--glycerol-3-phosphate	[TP0765-TP0256 (0.8653493)]
COG1883	COG2239	FN0201	FN0201	Glutaconyl-COA decarboxylase beta subunit	FN1480	FN1480	MG2+ transporter MGTE {UniProtKB/TrEMBL:Q8RDN1}	[TP0057-TP0917 (0.53720385)]
COG0024	COG0462	FN1297	FN1297	Methionine aminopeptidase	FN1992	prs	Ribose-phosphate pyrophosphokinase (EC 2.7.6.1) (RPPK) (Phosphoribosyl pyrophosphate synthetase) (P-Rib-PP synthetase) (PRPP synthetase)	[TP0842-TP0294 (0.8762697)]
COG0125	COG0361	FN1323	FN1323	Thymidylate kinase {UniProtKB/TrEMBL:Q8RE10}	FN1287	infA	Translation initiation factor IF-1	[TP0354-TP0097 (0.8382038)]
COG0319	COG0787	FN0746	FN0746	UPF0054 protein FN0746	FN0491	FN0491	Alanine racemase {UniProtKB/TrEMBL:Q8RG28}	[TP0650-TP0681 (0.82058704)]
COG0319	COG0787	FN0746	FN0746	UPF0054 protein FN0746	FN0406	alr	Alanine racemase {UniProtKB/Swiss-Prot:Q8RGA2}	[TP0650-TP0681 (0.82058704)]
COG0564	COG1418	FN0651	FN0651	Ribosomal large subunit pseudouridine synthase D	FN1913	FN1913	UPF0144 protein FN1913	[TP0154-TP1018 (0.7668753)]
COG0564	COG1418	FN1026	FN1026	TRNA pseudouridine synthase A	FN1913	FN1913	UPF0144 protein FN1913	[TP0154-TP1018 (0.7668753)]
COG0564	COG1418	FN1372	FN1372	Ribosomal large subunit pseudouridine synthase D	FN1913	FN1913	UPF0144 protein FN1913	[TP0154-TP1018 (0.7668753)]
COG0849	COG1595	FN1452	FN1452	Cell division protein ftsA	FN0479	FN0479	RNA polymerase sigma-E factor	[TP0389-TP0092 (0.66770643)]
COG0849	COG1595	FN1452	FN1452	Cell division protein ftsA	FN1518	FN1518	RNA polymerase sigma-H factor	[TP0389-TP0092 (0.66770643)]
COG0739	COG2204	FN0477	FN0477	Cell wall endopeptidase family M23/M37	FN1321	FN1321	Acetoacetate metabolism regulatory protein atoC	[TP0706-TP0519 (0.80130965)]
COG0739	COG2204	FN0477	FN0477	Cell wall endopeptidase family M23/M37	FN1831	FN1831	Nitrogen assimilation regulatory protein	[TP0706-TP0519 (0.80130965)]
COG0280	COG0457	FN1172	FN1172	Phosphate acetyltransferase	FN1067	FN1067	Tetratricopeptide repeat family protein	[TP0094-TP0067 (0.5068833)]
COG0280	COG0457	FN1172	FN1172	Phosphate acetyltransferase	FN0847	FN0847	TPR-repeat-containing proteins	[TP0094-TP0067 (0.5068833)]
COG0280	COG0457	FN1172	FN1172	Phosphate acetyltransferase	FN1787	FN1787	Tetratricopeptide repeat family protein	[TP0094-TP0067 (0.5068833)]
COG0280	COG0457	FN1172	FN1172	Phosphate acetyltransferase	FN1484	FN1484	Tetratricopeptide repeat family protein	[TP0094-TP0067 (0.5068833)]
COG0280	COG0457	FN1172	FN1172	Phosphate acetyltransferase	FN1965	FN1965	Tetratricopeptide repeat family protein	[TP0094-TP0067 (0.5068833)]
COG0280	COG0457	FN1172	FN1172	Phosphate acetyltransferase	FN0819	FN0819	Tetratricopeptide repeat family protein	[TP0094-TP0067 (0.5068833)]
COG0280	COG0457	FN1172	FN1172	Phosphate acetyltransferase	FN1267	FN1267	Hypothetical protein FN1267	[TP0094-TP0067 (0.5068833)]
COG0280	COG0457	FN1172	FN1172	Phosphate acetyltransferase	FN1434	FN1434	Tetratricopeptide repeat family protein	[TP0094-TP0067 (0.5068833)]
COG0280	COG0457	FN1172	FN1172	Phosphate acetyltransferase	FN1964	FN1964	O-linked GLCNAC transferase	[TP0094-TP0067 (0.5068833)]
COG0457	COG0495	FN1965	FN1965	Tetratricopeptide repeat family protein	FN1517	leuS	Leucyl-tRNA synthetase (EC 6.1.1.4) (Leucine--tRNA ligase) (LeuRS)	[TP0067-TP0586 (0.714839)]
COG0457	COG0495	FN1484	FN1484	Tetratricopeptide repeat family protein	FN1517	leuS	Leucyl-tRNA synthetase (EC 6.1.1.4) (Leucine--tRNA ligase) (LeuRS)	[TP0067-TP0586 (0.714839)]
COG0457	COG0495	FN1434	FN1434	Tetratricopeptide repeat family protein	FN1517	leuS	Leucyl-tRNA synthetase (EC 6.1.1.4) (Leucine--tRNA ligase) (LeuRS)	[TP0067-TP0586 (0.714839)]
COG0457	COG0495	FN1787	FN1787	Tetratricopeptide repeat family protein	FN1517	leuS	Leucyl-tRNA synthetase (EC 6.1.1.4) (Leucine--tRNA ligase) (LeuRS)	[TP0067-TP0586 (0.714839)]
COG0457	COG0495	FN0819	FN0819	Tetratricopeptide repeat family protein	FN1517	leuS	Leucyl-tRNA synthetase (EC 6.1.1.4) (Leucine--tRNA ligase) (LeuRS)	[TP0067-TP0586 (0.714839)]
COG0457	COG0495	FN1964	FN1964	O-linked GLCNAC transferase	FN1517	leuS	Leucyl-tRNA synthetase (EC 6.1.1.4) (Leucine--tRNA ligase) (LeuRS)	[TP0067-TP0586 (0.714839)]
COG0457	COG0495	FN0847	FN0847	TPR-repeat-containing proteins	FN1517	leuS	Leucyl-tRNA synthetase (EC 6.1.1.4) (Leucine--tRNA ligase) (LeuRS)	[TP0067-TP0586 (0.714839)]
COG0457	COG0495	FN1067	FN1067	Tetratricopeptide repeat family protein	FN1517	leuS	Leucyl-tRNA synthetase (EC 6.1.1.4) (Leucine--tRNA ligase) (LeuRS)	[TP0067-TP0586 (0.714839)]
COG0457	COG0495	FN1267	FN1267	Hypothetical protein FN1267	FN1517	leuS	Leucyl-tRNA synthetase (EC 6.1.1.4) (Leucine--tRNA ligase) (LeuRS)	[TP0067-TP0586 (0.714839)]
COG0257	COG0472	FN1286.1	FN1286.1	annotation not available	FN1459	mraY	Phospho-N-acetylmuramoyl-pentapeptide-transferase (EC 2.7.8.13) (UDP- MurNAc-pentapeptide phosphotransferase)	[TP0209-TP0345 (0.64932555)]
COG2812	COG4939	FN1830	FN1830	DNA polymerase III subunits gamma and tau	FN1351	FN1351	15 kDa lipoprotein {UniProtKB/TrEMBL:Q8RDZ0}	[TP1005-TP0171 (0.69479775)]
COG0358	COG0457	FN1319	FN1319	DNA primase {UniProtKB/TrEMBL:Q8R623}	FN1434	FN1434	Tetratricopeptide repeat family protein	[TP0492-TP0648 (0.5111708)]
COG0358	COG0457	FN1319	FN1319	DNA primase {UniProtKB/TrEMBL:Q8R623}	FN1964	FN1964	O-linked GLCNAC transferase	[TP0492-TP0648 (0.5111708)]
COG0358	COG0457	FN1319	FN1319	DNA primase {UniProtKB/TrEMBL:Q8R623}	FN1787	FN1787	Tetratricopeptide repeat family protein	[TP0492-TP0648 (0.5111708)]
COG0358	COG0457	FN1319	FN1319	DNA primase {UniProtKB/TrEMBL:Q8R623}	FN0819	FN0819	Tetratricopeptide repeat family protein	[TP0492-TP0648 (0.5111708)]
COG0358	COG0457	FN1319	FN1319	DNA primase {UniProtKB/TrEMBL:Q8R623}	FN1067	FN1067	Tetratricopeptide repeat family protein	[TP0492-TP0648 (0.5111708)]
COG0358	COG0457	FN1319	FN1319	DNA primase {UniProtKB/TrEMBL:Q8R623}	FN0847	FN0847	TPR-repeat-containing proteins	[TP0492-TP0648 (0.5111708)]
COG0358	COG0457	FN1319	FN1319	DNA primase {UniProtKB/TrEMBL:Q8R623}	FN1267	FN1267	Hypothetical protein FN1267	[TP0492-TP0648 (0.5111708)]
COG0358	COG0457	FN1319	FN1319	DNA primase {UniProtKB/TrEMBL:Q8R623}	FN1484	FN1484	Tetratricopeptide repeat family protein	[TP0492-TP0648 (0.5111708)]
COG0358	COG0457	FN1319	FN1319	DNA primase {UniProtKB/TrEMBL:Q8R623}	FN1965	FN1965	Tetratricopeptide repeat family protein	[TP0492-TP0648 (0.5111708)]
COG0795	COG1792	FN1031	FN1031	Hypothetical membrane-spanning protein	FN1494	FN1494	Rod shape-determining protein mreC	[TP0884-TP0498 (0.8374102)]
COG0795	COG1792	FN1031	FN1031	Hypothetical membrane-spanning protein	FN1496	FN1496	Rod shape-determining protein mreC	[TP0884-TP0498 (0.8374102)]
COG0795	COG1792	FN1030	FN1030	Hypothetical membrane-spanning protein	FN1494	FN1494	Rod shape-determining protein mreC	[TP0884-TP0498 (0.8374102)]
COG0795	COG1792	FN1030	FN1030	Hypothetical membrane-spanning protein	FN1496	FN1496	Rod shape-determining protein mreC	[TP0884-TP0498 (0.8374102)]
COG0024	COG0125	FN1297	FN1297	Methionine aminopeptidase	FN1323	FN1323	Thymidylate kinase {UniProtKB/TrEMBL:Q8RE10}	[TP0842-TP0354 (0.8096375)]
COG0618	COG1214	FN1011	FN1011	MGPA protein {UniProtKB/TrEMBL:Q8RET0}	FN0928	FN0928	O-sialoglycoprotein endopeptidase	[TP0803-TP0876 (0.700686)]
COG0257	COG0779	FN1286.1	FN1286.1	annotation not available	FN2023	FN2023	Hypothetical UPF0090 protein FN2023	[TP0209-TP0893 (0.7461857)]
COG0257	COG2815	FN1286.1	FN1286.1	annotation not available	FN0678	FN0678	Ser/Thr protein kinase {UniProtKB/TrEMBL:Q8RFL6}	[TP0209-TP0307 (0.60542274)]
COG0457	COG0845	FN0847	FN0847	TPR-repeat-containing proteins	FN1274	FN1274	Acriflavin resistance protein E	[TP0648-TP0965 (0.54118866)]
COG0457	COG0845	FN1484	FN1484	Tetratricopeptide repeat family protein	FN0516	FN0516	Acriflavin resistance protein E	[TP0648-TP0965 (0.54118866)]
COG0457	COG0845	FN1067	FN1067	Tetratricopeptide repeat family protein	FN0516	FN0516	Acriflavin resistance protein E	[TP0648-TP0965 (0.54118866)]
COG0457	COG0845	FN0819	FN0819	Tetratricopeptide repeat family protein	FN0826	FN0826	Periplasmic component of efflux system	[TP0648-TP0965 (0.54118866)]
COG0457	COG0845	FN1965	FN1965	Tetratricopeptide repeat family protein	FN1274	FN1274	Acriflavin resistance protein E	[TP0648-TP0965 (0.54118866)]
COG0457	COG0845	FN1787	FN1787	Tetratricopeptide repeat family protein	FN0826	FN0826	Periplasmic component of efflux system	[TP0648-TP0965 (0.54118866)]
COG0457	COG0845	FN1434	FN1434	Tetratricopeptide repeat family protein	FN0826	FN0826	Periplasmic component of efflux system	[TP0648-TP0965 (0.54118866)]
COG0457	COG0845	FN0819	FN0819	Tetratricopeptide repeat family protein	FN0516	FN0516	Acriflavin resistance protein E	[TP0648-TP0965 (0.54118866)]
COG0457	COG0845	FN1067	FN1067	Tetratricopeptide repeat family protein	FN1274	FN1274	Acriflavin resistance protein E	[TP0648-TP0965 (0.54118866)]
COG0457	COG0845	FN1964	FN1964	O-linked GLCNAC transferase	FN0516	FN0516	Acriflavin resistance protein E	[TP0648-TP0965 (0.54118866)]
COG0457	COG0845	FN1067	FN1067	Tetratricopeptide repeat family protein	FN0826	FN0826	Periplasmic component of efflux system	[TP0648-TP0965 (0.54118866)]
COG0457	COG0845	FN1434	FN1434	Tetratricopeptide repeat family protein	FN1274	FN1274	Acriflavin resistance protein E	[TP0648-TP0965 (0.54118866)]
COG0457	COG0845	FN1965	FN1965	Tetratricopeptide repeat family protein	FN0826	FN0826	Periplasmic component of efflux system	[TP0648-TP0965 (0.54118866)]
COG0457	COG0845	FN1787	FN1787	Tetratricopeptide repeat family protein	FN0516	FN0516	Acriflavin resistance protein E	[TP0648-TP0965 (0.54118866)]
COG0457	COG0845	FN1267	FN1267	Hypothetical protein FN1267	FN0826	FN0826	Periplasmic component of efflux system	[TP0648-TP0965 (0.54118866)]
COG0457	COG0845	FN0819	FN0819	Tetratricopeptide repeat family protein	FN1274	FN1274	Acriflavin resistance protein E	[TP0648-TP0965 (0.54118866)]
COG0457	COG0845	FN1965	FN1965	Tetratricopeptide repeat family protein	FN0516	FN0516	Acriflavin resistance protein E	[TP0648-TP0965 (0.54118866)]
COG0457	COG0845	FN1267	FN1267	Hypothetical protein FN1267	FN1274	FN1274	Acriflavin resistance protein E	[TP0648-TP0965 (0.54118866)]
COG0457	COG0845	FN1434	FN1434	Tetratricopeptide repeat family protein	FN0516	FN0516	Acriflavin resistance protein E	[TP0648-TP0965 (0.54118866)]
COG0457	COG0845	FN1484	FN1484	Tetratricopeptide repeat family protein	FN0826	FN0826	Periplasmic component of efflux system	[TP0648-TP0965 (0.54118866)]
COG0457	COG0845	FN1267	FN1267	Hypothetical protein FN1267	FN0516	FN0516	Acriflavin resistance protein E	[TP0648-TP0965 (0.54118866)]
COG0457	COG0845	FN1964	FN1964	O-linked GLCNAC transferase	FN1274	FN1274	Acriflavin resistance protein E	[TP0648-TP0965 (0.54118866)]
COG0457	COG0845	FN1484	FN1484	Tetratricopeptide repeat family protein	FN1274	FN1274	Acriflavin resistance protein E	[TP0648-TP0965 (0.54118866)]
COG0457	COG0845	FN1787	FN1787	Tetratricopeptide repeat family protein	FN1274	FN1274	Acriflavin resistance protein E	[TP0648-TP0965 (0.54118866)]
COG0457	COG0845	FN1964	FN1964	O-linked GLCNAC transferase	FN0826	FN0826	Periplasmic component of efflux system	[TP0648-TP0965 (0.54118866)]
COG0457	COG0845	FN0847	FN0847	TPR-repeat-containing proteins	FN0516	FN0516	Acriflavin resistance protein E	[TP0648-TP0965 (0.54118866)]
COG0457	COG0845	FN0847	FN0847	TPR-repeat-containing proteins	FN0826	FN0826	Periplasmic component of efflux system	[TP0648-TP0965 (0.54118866)]
COG0760	COG2239	FN0263	FN0263	Peptidyl-prolyl cis-trans isomerase	FN1480	FN1480	MG2+ transporter MGTE {UniProtKB/TrEMBL:Q8RDN1}	[TP1016-TP0917 (0.81817394)]
COG0760	COG2239	FN1320	FN1320	Peptidyl-prolyl cis-trans isomerase	FN1480	FN1480	MG2+ transporter MGTE {UniProtKB/TrEMBL:Q8RDN1}	[TP1016-TP0917 (0.81817394)]
COG0048	COG1156	FN1558	rpsL	30S ribosomal protein S12	FN1734	FN1734	V-type sodium ATP synthase subunit B	[TP0243-TP0427 (0.80866665)]
COG0265	COG1306	FN1280	FN1280	Serine protease, V8 family	FN0456	FN0456	Hypothetical cytosolic protein	[TP0773-TP0083 (0.6010877)]
COG0687	COG3683	FN0618	FN0618	Spermidine/putrescine-binding protein	FN1114	FN1114	Hypothetical protein FN1114	[TP0655-TP0557 (0.79878455)]
COG2131	COG2215	FN1902	FN1902	Deoxycytidylate deaminase	FN1115	FN1115	Hypothetical membrane-spanning protein	[TP0274-TP0558 (0.7885255)]
COG0217	COG1235	FN1661	FN1661	Hypothetical UPF0082 protein FN1661	FN0900	FN0900	Metal dependent hydrolase	[TP0474-TP0489 (0.71912634)]
COG0267	COG2215	FN2044	FN2044	50S ribosomal protein L33	FN1115	FN1115	Hypothetical membrane-spanning protein	[TP0234-TP0558 (0.7885255)]
COG0012	COG0188	FN1365	FN1365	GTP-binding protein {UniProtKB/TrEMBL:Q8RDX8}	FN2125	FN2125	DNA gyrase subunit A {UniProtKB/TrEMBL:Q8RHB2}	[TP0124-TP0005 (0.7149395)]
COG0206	COG1774	FN1451	FN1451	Cell division protein ftsZ	FN0908	FN0908	Tpl protein {UniProtKB/TrEMBL:Q8RF16}	[TP0390-TP0046 (0.67547834)]
COG0528	COG1774	FN1622	pyrH	Uridylate kinase (EC 2.7.4.-) (UK) (Uridine monophosphate kinase) (UMP kinase)	FN0908	FN0908	Tpl protein {UniProtKB/TrEMBL:Q8RF16}	[TP0099-TP0046 (0.65377367)]
COG0154	COG2868	FN0754	gatA	Glutamyl-tRNA(Gln) amidotransferase subunit A (EC 6.3.5.-) (Glu-ADT subunit A)	FN1118	FN1118	Hypothetical protein FN1118	[TP1020-TP0744 (0.70068353)]
COG0783	COG4939	FN1079	FN1079	Neutrophil-activating protein A	FN1351	FN1351	15 kDa lipoprotein {UniProtKB/TrEMBL:Q8RDZ0}	[TP1038-TP0171 (0.7207038)]
COG0462	COG0492	FN1992	prs	Ribose-phosphate pyrophosphokinase (EC 2.7.6.1) (RPPK) (Phosphoribosyl pyrophosphate synthetase) (P-Rib-PP synthetase) (PRPP synthetase)	FN1984	FN1984	Thioredoxin reductase {UniProtKB/TrEMBL:Q8RHN0}	[TP0294-TP0814 (0.8323514)]
COG0462	COG0492	FN1992	prs	Ribose-phosphate pyrophosphokinase (EC 2.7.6.1) (RPPK) (Phosphoribosyl pyrophosphate synthetase) (P-Rib-PP synthetase) (PRPP synthetase)	FN1163	FN1163	Thioredoxin reductase {UniProtKB/TrEMBL:Q8REE4}	[TP0294-TP0814 (0.8323514)]
COG0124	COG0254	FN0298	hisS	Histidyl-tRNA synthetase (EC 6.1.1.21) (Histidine--tRNA ligase) (HisRS)	FN0482	rpmE	50S ribosomal protein L31	[TP0641-TP0255 (0.65973145)]
COG0178	COG0272	FN1103	FN1103	Excinuclease ABC subunit A	FN1717	FN1717	NAD-dependent DNA ligase	[TP0514-TP0634 (0.7537598)]
COG0257	COG2204	FN1286.1	FN1286.1	annotation not available	FN1831	FN1831	Nitrogen assimilation regulatory protein	[TP0209-TP0519 (0.6010877)]
COG0257	COG2204	FN1286.1	FN1286.1	annotation not available	FN1321	FN1321	Acetoacetate metabolism regulatory protein atoC	[TP0209-TP0519 (0.6010877)]
COG0608	COG1159	FN0374	FN0374	Single-stranded-DNA-specific exonuclease recJ	FN0270	era	GTP-binding protein era homolog	[TP0704-TP0541 (0.7586372)]
COG0608	COG1159	FN2018	FN2018	Single-stranded-DNA-specific exonuclease recJ	FN0270	era	GTP-binding protein era homolog	[TP0704-TP0541 (0.7586372)]
COG1115	COG2239	FN0328	FN0328	Na(+)-linked D-alanine glycine permease	FN1480	FN1480	MG2+ transporter MGTE {UniProtKB/TrEMBL:Q8RDN1}	[TP0414-TP0917 (0.53720385)]
COG1115	COG2239	FN1952	FN1952	Na(+)-linked D-alanine glycine permease	FN1480	FN1480	MG2+ transporter MGTE {UniProtKB/TrEMBL:Q8RDN1}	[TP0414-TP0917 (0.53720385)]
COG1115	COG2239	FN1747	FN1747	Cysteine permease {UniProtKB/TrEMBL:Q8RI66}	FN1480	FN1480	MG2+ transporter MGTE {UniProtKB/TrEMBL:Q8RDN1}	[TP0414-TP0917 (0.53720385)]
COG1115	COG2239	FN2069	FN2069	Amino acid carrier protein alsT	FN1480	FN1480	MG2+ transporter MGTE {UniProtKB/TrEMBL:Q8RDN1}	[TP0414-TP0917 (0.53720385)]
COG1115	COG2239	FN1953	FN1953	Na(+)-linked D-alanine glycine permease	FN1480	FN1480	MG2+ transporter MGTE {UniProtKB/TrEMBL:Q8RDN1}	[TP0414-TP0917 (0.53720385)]
COG1115	COG2239	FN1398	FN1398	Amino acid carrier protein alsT	FN1480	FN1480	MG2+ transporter MGTE {UniProtKB/TrEMBL:Q8RDN1}	[TP0414-TP0917 (0.53720385)]
COG1057	COG2815	FN1132	nadD	Probable nicotinate-nucleotide adenylyltransferase (EC 2.7.7.18) (Deamido-NAD(+) pyrophosphorylase) (Deamido-NAD(+) diphosphorylase) (Nicotinate mononucleotide adenylyltransferase) (NaMN adenylyltransferase)	FN0678	FN0678	Ser/Thr protein kinase {UniProtKB/TrEMBL:Q8RFL6}	[TP0741-TP0307 (0.78223574)]
COG0217	COG1269	FN1661	FN1661	Hypothetical UPF0082 protein FN1661	FN1741	FN1741	V-type sodium ATP synthase subunit I	[TP0474-TP0533 (0.71912634)]
COG0257	COG0773	FN1286.1	FN1286.1	annotation not available	FN1456	murC	UDP-N-acetylmuramate--L-alanine ligase (EC 6.3.2.8) (UDP-N- acetylmuramoyl-L-alanine synthetase)	[TP0209-TP0341 (0.6926446)]
COG0457	COG2204	FN0819	FN0819	Tetratricopeptide repeat family protein	FN1831	FN1831	Nitrogen assimilation regulatory protein	[TP0067-TP0519 (0.7741208)]
COG0457	COG2204	FN1434	FN1434	Tetratricopeptide repeat family protein	FN1321	FN1321	Acetoacetate metabolism regulatory protein atoC	[TP0067-TP0519 (0.7741208)]
COG0457	COG2204	FN1965	FN1965	Tetratricopeptide repeat family protein	FN1321	FN1321	Acetoacetate metabolism regulatory protein atoC	[TP0067-TP0519 (0.7741208)]
COG0457	COG2204	FN1964	FN1964	O-linked GLCNAC transferase	FN1321	FN1321	Acetoacetate metabolism regulatory protein atoC	[TP0067-TP0519 (0.7741208)]
COG0457	COG2204	FN1267	FN1267	Hypothetical protein FN1267	FN1321	FN1321	Acetoacetate metabolism regulatory protein atoC	[TP0067-TP0519 (0.7741208)]
COG0457	COG2204	FN1067	FN1067	Tetratricopeptide repeat family protein	FN1321	FN1321	Acetoacetate metabolism regulatory protein atoC	[TP0067-TP0519 (0.7741208)]
COG0457	COG2204	FN0819	FN0819	Tetratricopeptide repeat family protein	FN1321	FN1321	Acetoacetate metabolism regulatory protein atoC	[TP0067-TP0519 (0.7741208)]
COG0457	COG2204	FN1067	FN1067	Tetratricopeptide repeat family protein	FN1831	FN1831	Nitrogen assimilation regulatory protein	[TP0067-TP0519 (0.7741208)]
COG0457	COG2204	FN0847	FN0847	TPR-repeat-containing proteins	FN1831	FN1831	Nitrogen assimilation regulatory protein	[TP0067-TP0519 (0.7741208)]
COG0457	COG2204	FN1964	FN1964	O-linked GLCNAC transferase	FN1831	FN1831	Nitrogen assimilation regulatory protein	[TP0067-TP0519 (0.7741208)]
COG0457	COG2204	FN1787	FN1787	Tetratricopeptide repeat family protein	FN1831	FN1831	Nitrogen assimilation regulatory protein	[TP0067-TP0519 (0.7741208)]
COG0457	COG2204	FN0847	FN0847	TPR-repeat-containing proteins	FN1321	FN1321	Acetoacetate metabolism regulatory protein atoC	[TP0067-TP0519 (0.7741208)]
COG0457	COG2204	FN1434	FN1434	Tetratricopeptide repeat family protein	FN1831	FN1831	Nitrogen assimilation regulatory protein	[TP0067-TP0519 (0.7741208)]
COG0457	COG2204	FN1484	FN1484	Tetratricopeptide repeat family protein	FN1831	FN1831	Nitrogen assimilation regulatory protein	[TP0067-TP0519 (0.7741208)]
COG0457	COG2204	FN1267	FN1267	Hypothetical protein FN1267	FN1831	FN1831	Nitrogen assimilation regulatory protein	[TP0067-TP0519 (0.7741208)]
COG0457	COG2204	FN1787	FN1787	Tetratricopeptide repeat family protein	FN1321	FN1321	Acetoacetate metabolism regulatory protein atoC	[TP0067-TP0519 (0.7741208)]
COG0457	COG2204	FN1965	FN1965	Tetratricopeptide repeat family protein	FN1831	FN1831	Nitrogen assimilation regulatory protein	[TP0067-TP0519 (0.7741208)]
COG0457	COG2204	FN1484	FN1484	Tetratricopeptide repeat family protein	FN1321	FN1321	Acetoacetate metabolism regulatory protein atoC	[TP0067-TP0519 (0.7741208)]
COG0272	COG1879	FN1717	FN1717	NAD-dependent DNA ligase	FN1165	FN1165	D-galactose-binding protein	[TP0634-TP0684 (0.56216276)]
COG2208	COG2239	FN1091	FN1091	Sigma factor sigB regulation protein rsbU	FN1480	FN1480	MG2+ transporter MGTE {UniProtKB/TrEMBL:Q8RDN1}	[TP0218-TP0917 (0.6618409)]
COG0217	COG1480	FN1661	FN1661	Hypothetical UPF0082 protein FN1661	FN0745	FN0745	Metal dependent phosphohydrolase	[TP0474-TP0651 (0.71912634)]
COG0234	COG4211	FN0676	groS	10 kDa chaperonin (Protein Cpn10) (groES protein)	FN1167	FN1167	Galactoside transport system permease protein	[TP1013-TP0686 (0.748641)]
COG0257	COG0681	FN1286.1	FN1286.1	annotation not available	FN0370	FN0370	Signal peptidase I {UniProtKB/TrEMBL:Q8RGD1}	[TP0209-TP0926 (0.69083804)]
COG1774	COG2812	FN0908	FN0908	Tpl protein {UniProtKB/TrEMBL:Q8RF16}	FN1830	FN1830	DNA polymerase III subunits gamma and tau	[TP0046-TP1005 (0.5678104)]
COG0036	COG1774	FN0680	FN0680	Ribulose-phosphate 3-epimerase	FN0908	FN0908	Tpl protein {UniProtKB/TrEMBL:Q8RF16}	[TP0945-TP0046 (0.53769433)]
COG1121	COG2204	FN1811	FN1811	Manganese transport system ATP-binding protein	FN1321	FN1321	Acetoacetate metabolism regulatory protein atoC	[TP0035-TP0519 (0.5085169)]
COG1121	COG2204	FN0669	FN0669	High-affinity zinc uptake system ATP-binding	FN1831	FN1831	Nitrogen assimilation regulatory protein	[TP0035-TP0519 (0.5085169)]
COG1121	COG2204	FN0669	FN0669	High-affinity zinc uptake system ATP-binding	FN1321	FN1321	Acetoacetate metabolism regulatory protein atoC	[TP0035-TP0519 (0.5085169)]
COG1121	COG2204	FN1811	FN1811	Manganese transport system ATP-binding protein	FN1831	FN1831	Nitrogen assimilation regulatory protein	[TP0035-TP0519 (0.5085169)]
COG0528	COG4591	FN1622	pyrH	Uridylate kinase (EC 2.7.4.-) (UK) (Uridine monophosphate kinase) (UMP kinase)	FN0581	FN0581	Lipoprotein releasing system transmembrane	[TP0099-TP0580 (0.8561369)]
COG0503	COG1488	FN2073	FN2073	Adenine phosphoribosyltransferase	FN0348	FN0348	Nicotinate phosphoribosyltransferase	[TP1039-TP0628 (0.6658587)]
COG0503	COG1488	FN1483	apt	Adenine phosphoribosyltransferase (EC 2.4.2.7) (APRT)	FN0348	FN0348	Nicotinate phosphoribosyltransferase	[TP1039-TP0628 (0.6658587)]
COG0051	COG2204	FN1646	rpsJ	30S ribosomal protein S10	FN1321	FN1321	Acetoacetate metabolism regulatory protein atoC	[TP0188-TP0519 (0.6307204)]
COG0051	COG2204	FN1646	rpsJ	30S ribosomal protein S10	FN1831	FN1831	Nitrogen assimilation regulatory protein	[TP0188-TP0519 (0.6307204)]
COG0234	COG0803	FN0676	groS	10 kDa chaperonin (Protein Cpn10) (groES protein)	FN1812	FN1812	Manganese-binding protein	[TP1013-TP0163 (0.67160416)]
COG0234	COG0803	FN0676	groS	10 kDa chaperonin (Protein Cpn10) (groES protein)	FN1809	FN1809	Iron/zinc/copper-binding protein	[TP1013-TP0163 (0.67160416)]
COG0234	COG0803	FN0676	groS	10 kDa chaperonin (Protein Cpn10) (groES protein)	FN0668	FN0668	High-affinity zinc uptake system protein znuA	[TP1013-TP0163 (0.67160416)]
COG0234	COG0803	FN0676	groS	10 kDa chaperonin (Protein Cpn10) (groES protein)	FN1813	FN1813	Manganese-binding protein	[TP1013-TP0163 (0.67160416)]
COG0153	COG1879	FN2107	galK	Galactokinase (EC 2.7.1.6) (Galactose kinase)	FN1165	FN1165	D-galactose-binding protein	[TP0418-TP0684 (0.73427343)]
COG0457	COG1061	FN0819	FN0819	Tetratricopeptide repeat family protein	FN0448	FN0448	DNA-repair protein {UniProtKB/TrEMBL:Q8RG69}	[TP0095-TP0380 (0.51337665)]
COG0457	COG1061	FN1964	FN1964	O-linked GLCNAC transferase	FN1974	FN1974	DNA/RNA helicase {UniProtKB/TrEMBL:Q8R5Z3}	[TP0095-TP0380 (0.51337665)]
COG0457	COG1061	FN1067	FN1067	Tetratricopeptide repeat family protein	FN1974	FN1974	DNA/RNA helicase {UniProtKB/TrEMBL:Q8R5Z3}	[TP0095-TP0380 (0.51337665)]
COG0457	COG1061	FN1434	FN1434	Tetratricopeptide repeat family protein	FN0448	FN0448	DNA-repair protein {UniProtKB/TrEMBL:Q8RG69}	[TP0095-TP0380 (0.51337665)]
COG0457	COG1061	FN1965	FN1965	Tetratricopeptide repeat family protein	FN0448	FN0448	DNA-repair protein {UniProtKB/TrEMBL:Q8RG69}	[TP0095-TP0380 (0.51337665)]
COG0457	COG1061	FN1484	FN1484	Tetratricopeptide repeat family protein	FN0448	FN0448	DNA-repair protein {UniProtKB/TrEMBL:Q8RG69}	[TP0095-TP0380 (0.51337665)]
COG0457	COG1061	FN1434	FN1434	Tetratricopeptide repeat family protein	FN1974	FN1974	DNA/RNA helicase {UniProtKB/TrEMBL:Q8R5Z3}	[TP0095-TP0380 (0.51337665)]
COG0457	COG1061	FN1787	FN1787	Tetratricopeptide repeat family protein	FN1974	FN1974	DNA/RNA helicase {UniProtKB/TrEMBL:Q8R5Z3}	[TP0095-TP0380 (0.51337665)]
COG0457	COG1061	FN1964	FN1964	O-linked GLCNAC transferase	FN0448	FN0448	DNA-repair protein {UniProtKB/TrEMBL:Q8RG69}	[TP0095-TP0380 (0.51337665)]
COG0457	COG1061	FN0847	FN0847	TPR-repeat-containing proteins	FN0448	FN0448	DNA-repair protein {UniProtKB/TrEMBL:Q8RG69}	[TP0095-TP0380 (0.51337665)]
COG0457	COG1061	FN1267	FN1267	Hypothetical protein FN1267	FN0448	FN0448	DNA-repair protein {UniProtKB/TrEMBL:Q8RG69}	[TP0095-TP0380 (0.51337665)]
COG0457	COG1061	FN0847	FN0847	TPR-repeat-containing proteins	FN1974	FN1974	DNA/RNA helicase {UniProtKB/TrEMBL:Q8R5Z3}	[TP0095-TP0380 (0.51337665)]
COG0457	COG1061	FN1965	FN1965	Tetratricopeptide repeat family protein	FN1974	FN1974	DNA/RNA helicase {UniProtKB/TrEMBL:Q8R5Z3}	[TP0095-TP0380 (0.51337665)]
COG0457	COG1061	FN0819	FN0819	Tetratricopeptide repeat family protein	FN1974	FN1974	DNA/RNA helicase {UniProtKB/TrEMBL:Q8R5Z3}	[TP0095-TP0380 (0.51337665)]
COG0457	COG1061	FN1067	FN1067	Tetratricopeptide repeat family protein	FN0448	FN0448	DNA-repair protein {UniProtKB/TrEMBL:Q8RG69}	[TP0095-TP0380 (0.51337665)]
COG0457	COG1061	FN1484	FN1484	Tetratricopeptide repeat family protein	FN1974	FN1974	DNA/RNA helicase {UniProtKB/TrEMBL:Q8R5Z3}	[TP0095-TP0380 (0.51337665)]
COG0457	COG1061	FN1267	FN1267	Hypothetical protein FN1267	FN1974	FN1974	DNA/RNA helicase {UniProtKB/TrEMBL:Q8R5Z3}	[TP0095-TP0380 (0.51337665)]
COG0457	COG1061	FN1787	FN1787	Tetratricopeptide repeat family protein	FN0448	FN0448	DNA-repair protein {UniProtKB/TrEMBL:Q8RG69}	[TP0095-TP0380 (0.51337665)]
COG0240	COG0622	FN0906	gpsA	Glycerol-3-phosphate dehydrogenase [NAD(P)+] (EC 1.1.1.94) (NAD(P)H- dependent glycerol-3-phosphate dehydrogenase)	FN2124	FN2124	Hypothetical protein FN2124	[TP1009-TP0937 (0.80866665)]
COG0227	COG0492	FN1437	rpmB	50S ribosomal protein L28	FN1984	FN1984	Thioredoxin reductase {UniProtKB/TrEMBL:Q8RHN0}	[TP0362-TP0814 (0.801083)]
COG0227	COG0492	FN1437	rpmB	50S ribosomal protein L28	FN1163	FN1163	Thioredoxin reductase {UniProtKB/TrEMBL:Q8REE4}	[TP0362-TP0814 (0.801083)]
COG0098	COG0803	FN1627	rpsE	30S ribosomal protein S5	FN1813	FN1813	Manganese-binding protein	[TP0206-TP0163 (0.74372905)]
COG0098	COG0803	FN1627	rpsE	30S ribosomal protein S5	FN0668	FN0668	High-affinity zinc uptake system protein znuA	[TP0206-TP0163 (0.74372905)]
COG0098	COG0803	FN1627	rpsE	30S ribosomal protein S5	FN1809	FN1809	Iron/zinc/copper-binding protein	[TP0206-TP0163 (0.74372905)]
COG0098	COG0803	FN1627	rpsE	30S ribosomal protein S5	FN1812	FN1812	Manganese-binding protein	[TP0206-TP0163 (0.74372905)]
COG0249	COG0457	FN0693	mutS	DNA mismatch repair protein mutS	FN1434	FN1434	Tetratricopeptide repeat family protein	[TP0328-TP0095 (0.63719666)]
COG0249	COG0457	FN0693	mutS	DNA mismatch repair protein mutS	FN1067	FN1067	Tetratricopeptide repeat family protein	[TP0328-TP0095 (0.63719666)]
COG0249	COG0457	FN0693	mutS	DNA mismatch repair protein mutS	FN1267	FN1267	Hypothetical protein FN1267	[TP0328-TP0095 (0.63719666)]
COG0249	COG0457	FN0693	mutS	DNA mismatch repair protein mutS	FN1965	FN1965	Tetratricopeptide repeat family protein	[TP0328-TP0095 (0.63719666)]
COG0249	COG0457	FN0693	mutS	DNA mismatch repair protein mutS	FN1484	FN1484	Tetratricopeptide repeat family protein	[TP0328-TP0095 (0.63719666)]
COG0249	COG0457	FN0693	mutS	DNA mismatch repair protein mutS	FN0847	FN0847	TPR-repeat-containing proteins	[TP0328-TP0095 (0.63719666)]
COG0249	COG0457	FN0693	mutS	DNA mismatch repair protein mutS	FN1964	FN1964	O-linked GLCNAC transferase	[TP0328-TP0095 (0.63719666)]
COG0249	COG0457	FN0693	mutS	DNA mismatch repair protein mutS	FN0819	FN0819	Tetratricopeptide repeat family protein	[TP0328-TP0095 (0.63719666)]
COG0249	COG0457	FN0693	mutS	DNA mismatch repair protein mutS	FN1787	FN1787	Tetratricopeptide repeat family protein	[TP0328-TP0095 (0.63719666)]
COG0442	COG0459	FN1658	FN1658	Prolyl-tRNA synthetase {UniProtKB/TrEMBL:Q8RIE2}	FN0675	groL	60 kDa chaperonin (Protein Cpn60) (groEL protein)	[TP0160-TP0030 (0.7719589)]
COG0255	COG1354	FN1637	rpmC	50S ribosomal protein L29	FN0708	FN0708	Hypothetical cytosolic protein	[TP0197-TP0691 (0.70609456)]
COG0341	COG2239	FN0700	FN0700	Protein translocase subunit secF	FN1480	FN1480	MG2+ transporter MGTE {UniProtKB/TrEMBL:Q8RDN1}	[TP0411-TP0917 (0.6093018)]
COG0036	COG1573	FN0680	FN0680	Ribulose-phosphate 3-epimerase	FN1259	FN1259	Hypothetical protein FN1259	[TP0945-TP0229 (0.685165)]
COG0036	COG1573	FN0680	FN0680	Ribulose-phosphate 3-epimerase	FN0901	FN0901	DNA polymerase, bacteriophage-type	[TP0945-TP0229 (0.685165)]
COG2255	COG4939	FN1217	ruvB	Holliday junction ATP-dependent DNA helicase ruvB (EC 3.6.1.-)	FN1351	FN1351	15 kDa lipoprotein {UniProtKB/TrEMBL:Q8RDZ0}	[TP0162-TP0171 (0.7331395)]
COG0217	COG0481	FN1661	FN1661	Hypothetical UPF0082 protein FN1661	FN0777	lepA	GTP-binding protein lepA	[TP0474-TP0510 (0.76600474)]
COG0178	COG0357	FN1103	FN1103	Excinuclease ABC subunit A	FN1722	gidB	Methyltransferase gidB (EC 2.1.-.-) (Glucose-inhibited division protein B)	[TP0514-TP0946 (0.8569251)]
COG0472	COG2239	FN1459	mraY	Phospho-N-acetylmuramoyl-pentapeptide-transferase (EC 2.7.8.13) (UDP- MurNAc-pentapeptide phosphotransferase)	FN1480	FN1480	MG2+ transporter MGTE {UniProtKB/TrEMBL:Q8RDN1}	[TP0345-TP0917 (0.5059451)]
COG0330	COG0772	FN1549	FN1549	Stomatin like protein {UniProtKB/TrEMBL:Q8RIM6}	FN1027	FN1027	Rod shape-determining protein rodA	[TP0113-TP0501 (0.70068353)]
COG0330	COG0772	FN1549	FN1549	Stomatin like protein {UniProtKB/TrEMBL:Q8RIM6}	FN0042	FN0042	Rod shape-determining protein rodA	[TP0113-TP0501 (0.70068353)]
COG0267	COG2137	FN2044	FN2044	50S ribosomal protein L33	FN0548	recX	Regulatory protein recX	[TP0234-TP1023 (0.5769722)]
COG0060	COG4939	FN0067	ileS	Isoleucyl-tRNA synthetase (EC 6.1.1.5) (Isoleucine--tRNA ligase) (IleRS)	FN1351	FN1351	15 kDa lipoprotein {UniProtKB/TrEMBL:Q8RDZ0}	[TP0452-TP0171 (0.7207038)]
COG1109	COG1488	FN0366	glmM	Phosphoglucosamine mutase (EC 5.4.2.10)	FN0348	FN0348	Nicotinate phosphoribosyltransferase	[TP0413-TP0628 (0.6598422)]
COG1109	COG1488	FN0559	FN0559	Phosphoglucomutase {UniProtKB/TrEMBL:Q8RFX0}	FN0348	FN0348	Nicotinate phosphoribosyltransferase	[TP0413-TP0628 (0.6598422)]
COG1214	COG1509	FN0928	FN0928	O-sialoglycoprotein endopeptidase	FN1866	FN1866	Lysine 2,3-aminomutase {UniProtKB/TrEMBL:Q8RHX4}	[TP0876-TP0121 (0.53793955)]
COG0143	COG0217	FN1268	metG	Methionyl-tRNA synthetase (EC 6.1.1.10) (Methionine--tRNA ligase) (MetRS)	FN1661	FN1661	Hypothetical UPF0082 protein FN1661	[TP0798-TP0474 (0.7790581)]
COG0257	COG0716	FN1286.1	FN1286.1	annotation not available	FN0029	FN0029	Flavodoxin {UniProtKB/TrEMBL:Q8RH81}	[TP0209-TP0925 (0.69083804)]
COG0257	COG0716	FN1286.1	FN1286.1	annotation not available	FN0513	FN0513	Flavodoxin {UniProtKB/TrEMBL:Q8RG09}	[TP0209-TP0925 (0.69083804)]
COG0257	COG0716	FN1286.1	FN1286.1	annotation not available	FN1822	FN1822	Flavodoxin {UniProtKB/TrEMBL:Q8RI14}	[TP0209-TP0925 (0.69083804)]
COG0257	COG0716	FN1286.1	FN1286.1	annotation not available	FN0772	FN0772	Flavodoxin {UniProtKB/TrEMBL:Q8RFD5}	[TP0209-TP0925 (0.69083804)]
COG0257	COG0716	FN1286.1	FN1286.1	annotation not available	FN1037	FN1037	Hypothetical cytosolic protein	[TP0209-TP0925 (0.69083804)]
COG0257	COG0716	FN1286.1	FN1286.1	annotation not available	FN0724	FN0724	Flavodoxin {UniProtKB/TrEMBL:Q8RFH4}	[TP0209-TP0925 (0.69083804)]
COG0257	COG0716	FN1286.1	FN1286.1	annotation not available	FN0119	FN0119	Flavodoxin {UniProtKB/TrEMBL:Q8RH02}	[TP0209-TP0925 (0.69083804)]
COG0257	COG0716	FN1286.1	FN1286.1	annotation not available	FN0472	FN0472	Flavodoxin {UniProtKB/TrEMBL:Q8RG46}	[TP0209-TP0925 (0.69083804)]
COG0357	COG1774	FN1722	gidB	Methyltransferase gidB (EC 2.1.-.-) (Glucose-inhibited division protein B)	FN0908	FN0908	Tpl protein {UniProtKB/TrEMBL:Q8RF16}	[TP0946-TP0046 (0.5510487)]
COG0357	COG0442	FN1722	gidB	Methyltransferase gidB (EC 2.1.-.-) (Glucose-inhibited division protein B)	FN1658	FN1658	Prolyl-tRNA synthetase {UniProtKB/TrEMBL:Q8RIE2}	[TP0946-TP0160 (0.6515529)]
COG0566	COG2204	FN0875	FN0875	23S rRNA methyltransferase	FN1321	FN1321	Acetoacetate metabolism regulatory protein atoC	[TP0054-TP0519 (0.63495165)]
COG0566	COG2204	FN1519	FN1519	23S rRNA methyltransferase	FN1321	FN1321	Acetoacetate metabolism regulatory protein atoC	[TP0054-TP0519 (0.63495165)]
COG0566	COG2204	FN0875	FN0875	23S rRNA methyltransferase	FN1831	FN1831	Nitrogen assimilation regulatory protein	[TP0054-TP0519 (0.63495165)]
COG0566	COG2204	FN1519	FN1519	23S rRNA methyltransferase	FN1831	FN1831	Nitrogen assimilation regulatory protein	[TP0054-TP0519 (0.63495165)]
COG1129	COG4591	FN1898	FN1898	Sugar transport ATP-binding protein	FN0581	FN0581	Lipoprotein releasing system transmembrane	[TP0685-TP0582 (0.6658587)]
COG1129	COG4591	FN1166	FN1166	Galactoside transport ATP-binding protein mglA	FN0581	FN0581	Lipoprotein releasing system transmembrane	[TP0685-TP0582 (0.6658587)]
COG0564	COG1200	FN1372	FN1372	Ribosomal large subunit pseudouridine synthase D	FN1660	FN1660	ATP-dependent DNA helicase recG	[TP0339-TP0687 (0.85149276)]
COG0564	COG1200	FN1026	FN1026	TRNA pseudouridine synthase A	FN1660	FN1660	ATP-dependent DNA helicase recG	[TP0339-TP0687 (0.85149276)]
COG0564	COG1200	FN0651	FN0651	Ribosomal large subunit pseudouridine synthase D	FN1660	FN1660	ATP-dependent DNA helicase recG	[TP0339-TP0687 (0.85149276)]
COG0772	COG1115	FN1027	FN1027	Rod shape-determining protein rodA	FN1952	FN1952	Na(+)-linked D-alanine glycine permease	[TP0501-TP0998 (0.70629925)]
COG0772	COG1115	FN0042	FN0042	Rod shape-determining protein rodA	FN2069	FN2069	Amino acid carrier protein alsT	[TP0501-TP0998 (0.70629925)]
COG0772	COG1115	FN1027	FN1027	Rod shape-determining protein rodA	FN2069	FN2069	Amino acid carrier protein alsT	[TP0501-TP0998 (0.70629925)]
COG0772	COG1115	FN1027	FN1027	Rod shape-determining protein rodA	FN0328	FN0328	Na(+)-linked D-alanine glycine permease	[TP0501-TP0998 (0.70629925)]
COG0772	COG1115	FN0042	FN0042	Rod shape-determining protein rodA	FN1953	FN1953	Na(+)-linked D-alanine glycine permease	[TP0501-TP0998 (0.70629925)]
COG0772	COG1115	FN1027	FN1027	Rod shape-determining protein rodA	FN1747	FN1747	Cysteine permease {UniProtKB/TrEMBL:Q8RI66}	[TP0501-TP0998 (0.70629925)]
COG0772	COG1115	FN0042	FN0042	Rod shape-determining protein rodA	FN0328	FN0328	Na(+)-linked D-alanine glycine permease	[TP0501-TP0998 (0.70629925)]
COG0772	COG1115	FN0042	FN0042	Rod shape-determining protein rodA	FN1398	FN1398	Amino acid carrier protein alsT	[TP0501-TP0998 (0.70629925)]
COG0772	COG1115	FN0042	FN0042	Rod shape-determining protein rodA	FN1747	FN1747	Cysteine permease {UniProtKB/TrEMBL:Q8RI66}	[TP0501-TP0998 (0.70629925)]
COG0772	COG1115	FN0042	FN0042	Rod shape-determining protein rodA	FN1952	FN1952	Na(+)-linked D-alanine glycine permease	[TP0501-TP0998 (0.70629925)]
COG0772	COG1115	FN1027	FN1027	Rod shape-determining protein rodA	FN1398	FN1398	Amino acid carrier protein alsT	[TP0501-TP0998 (0.70629925)]
COG0772	COG1115	FN1027	FN1027	Rod shape-determining protein rodA	FN1953	FN1953	Na(+)-linked D-alanine glycine permease	[TP0501-TP0998 (0.70629925)]
COG0457	COG2812	FN1965	FN1965	Tetratricopeptide repeat family protein	FN1830	FN1830	DNA polymerase III subunits gamma and tau	[TP0067-TP1005 (0.5652097)]
COG0457	COG2812	FN1484	FN1484	Tetratricopeptide repeat family protein	FN1830	FN1830	DNA polymerase III subunits gamma and tau	[TP0067-TP1005 (0.5652097)]
COG0457	COG2812	FN1267	FN1267	Hypothetical protein FN1267	FN1830	FN1830	DNA polymerase III subunits gamma and tau	[TP0067-TP1005 (0.5652097)]
COG0457	COG2812	FN1434	FN1434	Tetratricopeptide repeat family protein	FN1830	FN1830	DNA polymerase III subunits gamma and tau	[TP0067-TP1005 (0.5652097)]
COG0457	COG2812	FN0847	FN0847	TPR-repeat-containing proteins	FN1830	FN1830	DNA polymerase III subunits gamma and tau	[TP0067-TP1005 (0.5652097)]
COG0457	COG2812	FN1067	FN1067	Tetratricopeptide repeat family protein	FN1830	FN1830	DNA polymerase III subunits gamma and tau	[TP0067-TP1005 (0.5652097)]
COG0457	COG2812	FN0819	FN0819	Tetratricopeptide repeat family protein	FN1830	FN1830	DNA polymerase III subunits gamma and tau	[TP0067-TP1005 (0.5652097)]
COG0457	COG2812	FN1787	FN1787	Tetratricopeptide repeat family protein	FN1830	FN1830	DNA polymerase III subunits gamma and tau	[TP0067-TP1005 (0.5652097)]
COG0457	COG2812	FN1964	FN1964	O-linked GLCNAC transferase	FN1830	FN1830	DNA polymerase III subunits gamma and tau	[TP0067-TP1005 (0.5652097)]
COG0457	COG1396	FN1787	FN1787	Tetratricopeptide repeat family protein	FN1997	FN1997	Transcriptional regulator	[TP0648-TP0461 (0.6214171)]
COG0457	COG1396	FN1965	FN1965	Tetratricopeptide repeat family protein	FN2065	FN2065	Transcriptional repressor	[TP0648-TP0461 (0.6214171)]
COG0457	COG1396	FN1965	FN1965	Tetratricopeptide repeat family protein	FN1928	FN1928	Transcriptional regulator, MerR family	[TP0648-TP0461 (0.6214171)]
COG0457	COG1396	FN1965	FN1965	Tetratricopeptide repeat family protein	FN2076	FN2076	MunI regulatory protein	[TP0648-TP0461 (0.6214171)]
COG0457	COG1396	FN1434	FN1434	Tetratricopeptide repeat family protein	FN1997	FN1997	Transcriptional regulator	[TP0648-TP0461 (0.6214171)]
COG0457	COG1396	FN1964	FN1964	O-linked GLCNAC transferase	FN1997	FN1997	Transcriptional regulator	[TP0648-TP0461 (0.6214171)]
COG0457	COG1396	FN1434	FN1434	Tetratricopeptide repeat family protein	FN2076	FN2076	MunI regulatory protein	[TP0648-TP0461 (0.6214171)]
COG0457	COG1396	FN1434	FN1434	Tetratricopeptide repeat family protein	FN2065	FN2065	Transcriptional repressor	[TP0648-TP0461 (0.6214171)]
COG0457	COG1396	FN0847	FN0847	TPR-repeat-containing proteins	FN2076	FN2076	MunI regulatory protein	[TP0648-TP0461 (0.6214171)]
COG0457	COG1396	FN1965	FN1965	Tetratricopeptide repeat family protein	FN0555	FN0555	Transcriptional regulator, MerR family	[TP0648-TP0461 (0.6214171)]
COG0457	COG1396	FN1434	FN1434	Tetratricopeptide repeat family protein	FN1928	FN1928	Transcriptional regulator, MerR family	[TP0648-TP0461 (0.6214171)]
COG0457	COG1396	FN1964	FN1964	O-linked GLCNAC transferase	FN1928	FN1928	Transcriptional regulator, MerR family	[TP0648-TP0461 (0.6214171)]
COG0457	COG1396	FN0847	FN0847	TPR-repeat-containing proteins	FN1928	FN1928	Transcriptional regulator, MerR family	[TP0648-TP0461 (0.6214171)]
COG0457	COG1396	FN0847	FN0847	TPR-repeat-containing proteins	FN0555	FN0555	Transcriptional regulator, MerR family	[TP0648-TP0461 (0.6214171)]
COG0457	COG1396	FN0819	FN0819	Tetratricopeptide repeat family protein	FN0555	FN0555	Transcriptional regulator, MerR family	[TP0648-TP0461 (0.6214171)]
COG0457	COG1396	FN1484	FN1484	Tetratricopeptide repeat family protein	FN0555	FN0555	Transcriptional regulator, MerR family	[TP0648-TP0461 (0.6214171)]
COG0457	COG1396	FN1787	FN1787	Tetratricopeptide repeat family protein	FN0555	FN0555	Transcriptional regulator, MerR family	[TP0648-TP0461 (0.6214171)]
COG0457	COG1396	FN1267	FN1267	Hypothetical protein FN1267	FN1997	FN1997	Transcriptional regulator	[TP0648-TP0461 (0.6214171)]
COG0457	COG1396	FN1484	FN1484	Tetratricopeptide repeat family protein	FN1997	FN1997	Transcriptional regulator	[TP0648-TP0461 (0.6214171)]
COG0457	COG1396	FN0819	FN0819	Tetratricopeptide repeat family protein	FN1997	FN1997	Transcriptional regulator	[TP0648-TP0461 (0.6214171)]
COG0457	COG1396	FN0819	FN0819	Tetratricopeptide repeat family protein	FN2076	FN2076	MunI regulatory protein	[TP0648-TP0461 (0.6214171)]
COG0457	COG1396	FN1964	FN1964	O-linked GLCNAC transferase	FN2065	FN2065	Transcriptional repressor	[TP0648-TP0461 (0.6214171)]
COG0457	COG1396	FN1964	FN1964	O-linked GLCNAC transferase	FN2076	FN2076	MunI regulatory protein	[TP0648-TP0461 (0.6214171)]
COG0457	COG1396	FN0819	FN0819	Tetratricopeptide repeat family protein	FN1928	FN1928	Transcriptional regulator, MerR family	[TP0648-TP0461 (0.6214171)]
COG0457	COG1396	FN1067	FN1067	Tetratricopeptide repeat family protein	FN1928	FN1928	Transcriptional regulator, MerR family	[TP0648-TP0461 (0.6214171)]
COG0457	COG1396	FN1267	FN1267	Hypothetical protein FN1267	FN2076	FN2076	MunI regulatory protein	[TP0648-TP0461 (0.6214171)]
COG0457	COG1396	FN1267	FN1267	Hypothetical protein FN1267	FN2065	FN2065	Transcriptional repressor	[TP0648-TP0461 (0.6214171)]
COG0457	COG1396	FN0847	FN0847	TPR-repeat-containing proteins	FN2065	FN2065	Transcriptional repressor	[TP0648-TP0461 (0.6214171)]
COG0457	COG1396	FN1067	FN1067	Tetratricopeptide repeat family protein	FN2065	FN2065	Transcriptional repressor	[TP0648-TP0461 (0.6214171)]
COG0457	COG1396	FN1067	FN1067	Tetratricopeptide repeat family protein	FN2076	FN2076	MunI regulatory protein	[TP0648-TP0461 (0.6214171)]
COG0457	COG1396	FN1267	FN1267	Hypothetical protein FN1267	FN0555	FN0555	Transcriptional regulator, MerR family	[TP0648-TP0461 (0.6214171)]
COG0457	COG1396	FN1067	FN1067	Tetratricopeptide repeat family protein	FN0555	FN0555	Transcriptional regulator, MerR family	[TP0648-TP0461 (0.6214171)]
COG0457	COG1396	FN1965	FN1965	Tetratricopeptide repeat family protein	FN1997	FN1997	Transcriptional regulator	[TP0648-TP0461 (0.6214171)]
COG0457	COG1396	FN1267	FN1267	Hypothetical protein FN1267	FN1928	FN1928	Transcriptional regulator, MerR family	[TP0648-TP0461 (0.6214171)]
COG0457	COG1396	FN1787	FN1787	Tetratricopeptide repeat family protein	FN1928	FN1928	Transcriptional regulator, MerR family	[TP0648-TP0461 (0.6214171)]
COG0457	COG1396	FN1964	FN1964	O-linked GLCNAC transferase	FN0555	FN0555	Transcriptional regulator, MerR family	[TP0648-TP0461 (0.6214171)]
COG0457	COG1396	FN1067	FN1067	Tetratricopeptide repeat family protein	FN1997	FN1997	Transcriptional regulator	[TP0648-TP0461 (0.6214171)]
COG0457	COG1396	FN1484	FN1484	Tetratricopeptide repeat family protein	FN1928	FN1928	Transcriptional regulator, MerR family	[TP0648-TP0461 (0.6214171)]
COG0457	COG1396	FN1484	FN1484	Tetratricopeptide repeat family protein	FN2076	FN2076	MunI regulatory protein	[TP0648-TP0461 (0.6214171)]
COG0457	COG1396	FN1434	FN1434	Tetratricopeptide repeat family protein	FN0555	FN0555	Transcriptional regulator, MerR family	[TP0648-TP0461 (0.6214171)]
COG0457	COG1396	FN1787	FN1787	Tetratricopeptide repeat family protein	FN2065	FN2065	Transcriptional repressor	[TP0648-TP0461 (0.6214171)]
COG0457	COG1396	FN1484	FN1484	Tetratricopeptide repeat family protein	FN2065	FN2065	Transcriptional repressor	[TP0648-TP0461 (0.6214171)]
COG0457	COG1396	FN0819	FN0819	Tetratricopeptide repeat family protein	FN2065	FN2065	Transcriptional repressor	[TP0648-TP0461 (0.6214171)]
COG0457	COG1396	FN0847	FN0847	TPR-repeat-containing proteins	FN1997	FN1997	Transcriptional regulator	[TP0648-TP0461 (0.6214171)]
COG0457	COG1396	FN1787	FN1787	Tetratricopeptide repeat family protein	FN2076	FN2076	MunI regulatory protein	[TP0648-TP0461 (0.6214171)]
COG0153	COG0457	FN2107	galK	Galactokinase (EC 2.7.1.6) (Galactose kinase)	FN1965	FN1965	Tetratricopeptide repeat family protein	[TP0418-TP0095 (0.6515529), TP0418-TP0067 (0.62672263)]
COG0153	COG0457	FN2107	galK	Galactokinase (EC 2.7.1.6) (Galactose kinase)	FN1067	FN1067	Tetratricopeptide repeat family protein	[TP0418-TP0095 (0.6515529), TP0418-TP0067 (0.62672263)]
COG0153	COG0457	FN2107	galK	Galactokinase (EC 2.7.1.6) (Galactose kinase)	FN0819	FN0819	Tetratricopeptide repeat family protein	[TP0418-TP0095 (0.6515529), TP0418-TP0067 (0.62672263)]
COG0153	COG0457	FN2107	galK	Galactokinase (EC 2.7.1.6) (Galactose kinase)	FN0847	FN0847	TPR-repeat-containing proteins	[TP0418-TP0095 (0.6515529), TP0418-TP0067 (0.62672263)]
COG0153	COG0457	FN2107	galK	Galactokinase (EC 2.7.1.6) (Galactose kinase)	FN1964	FN1964	O-linked GLCNAC transferase	[TP0418-TP0095 (0.6515529), TP0418-TP0067 (0.62672263)]
COG0153	COG0457	FN2107	galK	Galactokinase (EC 2.7.1.6) (Galactose kinase)	FN1267	FN1267	Hypothetical protein FN1267	[TP0418-TP0095 (0.6515529), TP0418-TP0067 (0.62672263)]
COG0153	COG0457	FN2107	galK	Galactokinase (EC 2.7.1.6) (Galactose kinase)	FN1484	FN1484	Tetratricopeptide repeat family protein	[TP0418-TP0095 (0.6515529), TP0418-TP0067 (0.62672263)]
COG0153	COG0457	FN2107	galK	Galactokinase (EC 2.7.1.6) (Galactose kinase)	FN1787	FN1787	Tetratricopeptide repeat family protein	[TP0418-TP0095 (0.6515529), TP0418-TP0067 (0.62672263)]
COG0153	COG0457	FN2107	galK	Galactokinase (EC 2.7.1.6) (Galactose kinase)	FN1434	FN1434	Tetratricopeptide repeat family protein	[TP0418-TP0095 (0.6515529), TP0418-TP0067 (0.62672263)]
COG0237	COG1493	FN1932	coaE	Dephospho-CoA kinase (EC 2.7.1.24) (Dephosphocoenzyme A kinase)	FN1012	hprK	Putative HPr kinase/phosphorylase (EC 2.7.11.-) (EC 2.7.4.-) (HPrK/P)	[TP0296-TP0591 (0.7885255)]
COG0124	COG0124	FN0298	hisS	Histidyl-tRNA synthetase (EC 6.1.1.21) (Histidine--tRNA ligase) (HisRS)	FN0298	hisS	Histidyl-tRNA synthetase (EC 6.1.1.21) (Histidine--tRNA ligase) (HisRS)	[TP0641-TP0641 (0.67365265)]
COG0290	COG1837	FN0327	infC	Translation initiation factor IF-3	FN0285	FN0285	RNA binding protein {UniProtKB/TrEMBL:Q8RGK7}	[TP0850-TP0906 (0.70629925)]
COG4939	COG4974	FN1351	FN1351	15 kDa lipoprotein {UniProtKB/TrEMBL:Q8RDZ0}	FN1071	FN1071	Integrase/recombinase {UniProtKB/TrEMBL:Q8REM8}	[TP0171-TP0391 (0.7207038)]
COG0486	COG0803	FN0006	trmE	tRNA modification GTPase trmE	FN1813	FN1813	Manganese-binding protein	[TP0550-TP0163 (0.74372905)]
COG0486	COG0803	FN0006	trmE	tRNA modification GTPase trmE	FN1809	FN1809	Iron/zinc/copper-binding protein	[TP0550-TP0163 (0.74372905)]
COG0486	COG0803	FN0006	trmE	tRNA modification GTPase trmE	FN0668	FN0668	High-affinity zinc uptake system protein znuA	[TP0550-TP0163 (0.74372905)]
COG0486	COG0803	FN0006	trmE	tRNA modification GTPase trmE	FN1812	FN1812	Manganese-binding protein	[TP0550-TP0163 (0.74372905)]
COG0687	COG1057	FN0618	FN0618	Spermidine/putrescine-binding protein	FN1132	nadD	Probable nicotinate-nucleotide adenylyltransferase (EC 2.7.7.18) (Deamido-NAD(+) pyrophosphorylase) (Deamido-NAD(+) diphosphorylase) (Nicotinate mononucleotide adenylyltransferase) (NaMN adenylyltransferase)	[TP0655-TP0741 (0.7061969)]
COG0012	COG0608	FN1365	FN1365	GTP-binding protein {UniProtKB/TrEMBL:Q8RDX8}	FN0374	FN0374	Single-stranded-DNA-specific exonuclease recJ	[TP0124-TP0704 (0.626838)]
COG0012	COG0608	FN1365	FN1365	GTP-binding protein {UniProtKB/TrEMBL:Q8RDX8}	FN2018	FN2018	Single-stranded-DNA-specific exonuclease recJ	[TP0124-TP0704 (0.626838)]
COG0739	COG0773	FN0477	FN0477	Cell wall endopeptidase family M23/M37	FN1456	murC	UDP-N-acetylmuramate--L-alanine ligase (EC 6.3.2.8) (UDP-N- acetylmuramoyl-L-alanine synthetase)	[TP0782-TP0341 (0.8145237)]
COG0050	COG0457	FN1555	tuf	Elongation factor Tu (EF-Tu)	FN1965	FN1965	Tetratricopeptide repeat family protein	[TP0187-TP0067 (0.7854602)]
COG0050	COG0457	FN1555	tuf	Elongation factor Tu (EF-Tu)	FN1434	FN1434	Tetratricopeptide repeat family protein	[TP0187-TP0067 (0.7854602)]
COG0050	COG0457	FN1555	tuf	Elongation factor Tu (EF-Tu)	FN1484	FN1484	Tetratricopeptide repeat family protein	[TP0187-TP0067 (0.7854602)]
COG0050	COG0457	FN1555	tuf	Elongation factor Tu (EF-Tu)	FN0847	FN0847	TPR-repeat-containing proteins	[TP0187-TP0067 (0.7854602)]
COG0050	COG0457	FN1555	tuf	Elongation factor Tu (EF-Tu)	FN1787	FN1787	Tetratricopeptide repeat family protein	[TP0187-TP0067 (0.7854602)]
COG0050	COG0457	FN1555	tuf	Elongation factor Tu (EF-Tu)	FN0819	FN0819	Tetratricopeptide repeat family protein	[TP0187-TP0067 (0.7854602)]
COG0050	COG0457	FN1555	tuf	Elongation factor Tu (EF-Tu)	FN1267	FN1267	Hypothetical protein FN1267	[TP0187-TP0067 (0.7854602)]
COG0050	COG0457	FN1555	tuf	Elongation factor Tu (EF-Tu)	FN1964	FN1964	O-linked GLCNAC transferase	[TP0187-TP0067 (0.7854602)]
COG0050	COG0457	FN1555	tuf	Elongation factor Tu (EF-Tu)	FN1067	FN1067	Tetratricopeptide repeat family protein	[TP0187-TP0067 (0.7854602)]
COG0257	COG0564	FN1286.1	FN1286.1	annotation not available	FN0651	FN0651	Ribosomal large subunit pseudouridine synthase D	[TP0209-TP0154 (0.634929)]
COG0257	COG0564	FN1286.1	FN1286.1	annotation not available	FN1026	FN1026	TRNA pseudouridine synthase A	[TP0209-TP0154 (0.634929)]
COG0257	COG0564	FN1286.1	FN1286.1	annotation not available	FN1372	FN1372	Ribosomal large subunit pseudouridine synthase D	[TP0209-TP0154 (0.634929)]
COG0621	COG2208	FN1214	FN1214	Fe-S oxidoreductase {UniProtKB/TrEMBL:Q8R637}	FN1091	FN1091	Sigma factor sigB regulation protein rsbU	[TP0269-TP0218 (0.77940726)]
COG0621	COG2208	FN0475	FN0475	MIAB protein {UniProtKB/TrEMBL:Q8RG43}	FN1091	FN1091	Sigma factor sigB regulation protein rsbU	[TP0269-TP0218 (0.77940726)]
COG0739	COG2239	FN0477	FN0477	Cell wall endopeptidase family M23/M37	FN1480	FN1480	MG2+ transporter MGTE {UniProtKB/TrEMBL:Q8RDN1}	[TP0155-TP0917 (0.6343327)]
COG0255	COG1394	FN1637	rpmC	50S ribosomal protein L29	FN1733	FN1733	V-type sodium ATP synthase subunit D	[TP0197-TP0527 (0.51549006)]
COG0457	COG1187	FN0819	FN0819	Tetratricopeptide repeat family protein	FN0756	FN0756	Ribosomal large subunit pseudouridine synthase B	[TP0067-TP0459 (0.6360361)]
COG0457	COG1187	FN1965	FN1965	Tetratricopeptide repeat family protein	FN0756	FN0756	Ribosomal large subunit pseudouridine synthase B	[TP0067-TP0459 (0.6360361)]
COG0457	COG1187	FN1434	FN1434	Tetratricopeptide repeat family protein	FN0717	FN0717	Ribosomal small subunit pseudouridine synthase A	[TP0067-TP0459 (0.6360361)]
COG0457	COG1187	FN1484	FN1484	Tetratricopeptide repeat family protein	FN0756	FN0756	Ribosomal large subunit pseudouridine synthase B	[TP0067-TP0459 (0.6360361)]
COG0457	COG1187	FN1964	FN1964	O-linked GLCNAC transferase	FN0717	FN0717	Ribosomal small subunit pseudouridine synthase A	[TP0067-TP0459 (0.6360361)]
COG0457	COG1187	FN1787	FN1787	Tetratricopeptide repeat family protein	FN0756	FN0756	Ribosomal large subunit pseudouridine synthase B	[TP0067-TP0459 (0.6360361)]
COG0457	COG1187	FN1067	FN1067	Tetratricopeptide repeat family protein	FN0756	FN0756	Ribosomal large subunit pseudouridine synthase B	[TP0067-TP0459 (0.6360361)]
COG0457	COG1187	FN0847	FN0847	TPR-repeat-containing proteins	FN0756	FN0756	Ribosomal large subunit pseudouridine synthase B	[TP0067-TP0459 (0.6360361)]
COG0457	COG1187	FN1067	FN1067	Tetratricopeptide repeat family protein	FN0717	FN0717	Ribosomal small subunit pseudouridine synthase A	[TP0067-TP0459 (0.6360361)]
COG0457	COG1187	FN1434	FN1434	Tetratricopeptide repeat family protein	FN0756	FN0756	Ribosomal large subunit pseudouridine synthase B	[TP0067-TP0459 (0.6360361)]
COG0457	COG1187	FN1267	FN1267	Hypothetical protein FN1267	FN0756	FN0756	Ribosomal large subunit pseudouridine synthase B	[TP0067-TP0459 (0.6360361)]
COG0457	COG1187	FN1965	FN1965	Tetratricopeptide repeat family protein	FN0717	FN0717	Ribosomal small subunit pseudouridine synthase A	[TP0067-TP0459 (0.6360361)]
COG0457	COG1187	FN1787	FN1787	Tetratricopeptide repeat family protein	FN0717	FN0717	Ribosomal small subunit pseudouridine synthase A	[TP0067-TP0459 (0.6360361)]
COG0457	COG1187	FN0819	FN0819	Tetratricopeptide repeat family protein	FN0717	FN0717	Ribosomal small subunit pseudouridine synthase A	[TP0067-TP0459 (0.6360361)]
COG0457	COG1187	FN1267	FN1267	Hypothetical protein FN1267	FN0717	FN0717	Ribosomal small subunit pseudouridine synthase A	[TP0067-TP0459 (0.6360361)]
COG0457	COG1187	FN1484	FN1484	Tetratricopeptide repeat family protein	FN0717	FN0717	Ribosomal small subunit pseudouridine synthase A	[TP0067-TP0459 (0.6360361)]
COG0457	COG1187	FN0847	FN0847	TPR-repeat-containing proteins	FN0717	FN0717	Ribosomal small subunit pseudouridine synthase A	[TP0067-TP0459 (0.6360361)]
COG0457	COG1187	FN1964	FN1964	O-linked GLCNAC transferase	FN0756	FN0756	Ribosomal large subunit pseudouridine synthase B	[TP0067-TP0459 (0.6360361)]
COG0210	COG0305	FN0524	FN0524	DNA helicase II {UniProtKB/TrEMBL:Q8R698}	FN1827	FN1827	Replicative DNA helicase	[TP0102-TP0058 (0.8842861)]
COG0210	COG0305	FN1150	FN1150	Hypothetical protein FN1150	FN1827	FN1827	Replicative DNA helicase	[TP0102-TP0058 (0.8842861)]
COG0210	COG0305	FN0592	FN0592	ATP-dependent DNA helicase pcrA	FN1827	FN1827	Replicative DNA helicase	[TP0102-TP0058 (0.8842861)]
COG0621	COG0739	FN0475	FN0475	MIAB protein {UniProtKB/TrEMBL:Q8RG43}	FN0477	FN0477	Cell wall endopeptidase family M23/M37	[TP0269-TP0702 (0.8475093)]
COG0621	COG0739	FN1214	FN1214	Fe-S oxidoreductase {UniProtKB/TrEMBL:Q8R637}	FN0477	FN0477	Cell wall endopeptidase family M23/M37	[TP0269-TP0702 (0.8475093)]
COG0552	COG1774	FN1074	FN1074	Signal recognition particle receptor FtsY	FN0908	FN0908	Tpl protein {UniProtKB/TrEMBL:Q8RF16}	[TP0578-TP0046 (0.5421936)]
COG0257	COG1057	FN1286.1	FN1286.1	annotation not available	FN1132	nadD	Probable nicotinate-nucleotide adenylyltransferase (EC 2.7.7.18) (Deamido-NAD(+) pyrophosphorylase) (Deamido-NAD(+) diphosphorylase) (Nicotinate mononucleotide adenylyltransferase) (NaMN adenylyltransferase)	[TP0209-TP0741 (0.64932555)]
