# Supplementary material for: The Binary Protein Interactome of Treponema pallidum – The Syphilis Spirochete
Source: PLoS One. 2008 May 28;3(5):e2292. doi: 10.1371/journal.pone.0002292 (PMC2386257; doi:10.1371/journal.pone.0002292)
Supplement: Data S1 — Predicted protein-protein interactions based on our Treponema pallidum data; zip archive containing 372 files with one file per species. (6.09 MB ZIP) [file pone.0002292.s006.zip › bacteria/Geobacillus_kaustophilus.tab]

235909 Geobacillus kaustophilus
COG A	COG B	Locus Id A	Preferred Name(s) A	Annotation A	Locus Id B	Preferred Name(s) B	Annotation B	T. pallidum interaction
COG0186	COG1475	GK0115	rpsQ	30S ribosomal protein S17	GK3489	GK3489	Stage 0 sporulation protein J	[TP0198-TP0271 (0.71912634)]
COG0186	COG1475	GK0115	rpsQ	30S ribosomal protein S17	GK3491	GK3491	Hypothetical conserved protein	[TP0198-TP0271 (0.71912634)]
COG0617	COG0860	GK2181	cca	CCA-adding enzyme (EC 2.7.7.25) (EC 2.7.7.21) (tRNA nucleotidyltransferase) (tRNA adenylyl-/cytidylyl- transferase) (tRNA CCA-pyrophosphorylase) (tRNA-NT)	GK0142	GK0142	Germination-specific N-acetylmuramoyl-L-alanine	[TP0270-TP0247 (0.76828843)]
COG0617	COG0860	GK2181	cca	CCA-adding enzyme (EC 2.7.7.25) (EC 2.7.7.21) (tRNA nucleotidyltransferase) (tRNA adenylyl-/cytidylyl- transferase) (tRNA CCA-pyrophosphorylase) (tRNA-NT)	GK0209	GK0209	N-acetylmuramoyl-L-alanine amidase	[TP0270-TP0247 (0.76828843)]
COG0201	COG0550	GK0126	GK0126	Preprotein translocase subunit	GK1211	GK1211	DNA topoisomerase I {UniProtKB/TrEMBL:Q5L0N4}	[TP0208-TP0394 (0.8044664)]
COG0201	COG0550	GK0126	GK0126	Preprotein translocase subunit	GK1815	GK1815	DNA topoisomerase {UniProtKB/TrEMBL:Q5KYY6}	[TP0208-TP0394 (0.8044664)]
COG0201	COG0550	GK0126	GK0126	Preprotein translocase subunit	GK1688	GK1688	DNA topoisomerase III {UniProtKB/TrEMBL:Q5KZB3}	[TP0208-TP0394 (0.8044664)]
COG0693	COG1922	GK2698	GK2698	Hypothetical conserved protein	GK3311	GK3311	Teichoic acid biosynthesis	[TP0445-TP0275 (0.6010877)]
COG0693	COG1922	GK1438	GK1438	Intracellular proteinase	GK3311	GK3311	Teichoic acid biosynthesis	[TP0445-TP0275 (0.6010877)]
COG0768	COG2812	GK1114	GK1114	Penicillin-binding protein	GK0017	GK0017	DNA-directed DNA polymerase III gamma and tau	[TP0500-TP1005 (0.655462)]
COG0768	COG2812	GK2455	GK2455	Peptidoglycan biosynthesis	GK0017	GK0017	DNA-directed DNA polymerase III gamma and tau	[TP0500-TP1005 (0.655462)]
COG0768	COG2812	GK2546	GK2546	Hypothetical conserved protein	GK0017	GK0017	DNA-directed DNA polymerase III gamma and tau	[TP0500-TP1005 (0.655462)]
COG0768	COG2812	GK1113	GK1113	Penicillin-binding protein 2B	GK0017	GK0017	DNA-directed DNA polymerase III gamma and tau	[TP0500-TP1005 (0.655462)]
COG0051	COG0693	GK0105	rpsJ	30S ribosomal protein S10	GK1438	GK1438	Intracellular proteinase	[TP0188-TP0445 (0.6307204)]
COG0051	COG0693	GK0105	rpsJ	30S ribosomal protein S10	GK2698	GK2698	Hypothetical conserved protein	[TP0188-TP0445 (0.6307204)]
COG0180	COG0564	GK0809	GK0809	Tryptophan-tRNA synthetase	GK0565	GK0565	Ribosomal large subunit pseudouridine synthase	[TP0632-TP0339 (0.7885255)]
COG0180	COG0564	GK0809	GK0809	Tryptophan-tRNA synthetase	GK0831	GK0831	Hypothetical conserved protein	[TP0632-TP0339 (0.7885255)]
COG0180	COG0564	GK0809	GK0809	Tryptophan-tRNA synthetase	GK1146	GK1146	Hypothetical conserved protein	[TP0632-TP0339 (0.7885255)]
COG0090	COG0223	GK0109	rplB	50S ribosomal protein L2	GK1172	fmt	Methionyl-tRNA formyltransferase (EC 2.1.2.9)	[TP0192-TP0756 (0.8610547)]
COG0090	COG0223	GK0109	rplB	50S ribosomal protein L2	GK3125	GK3125	Methionyl-tRNA formyltransferase	[TP0192-TP0756 (0.8610547)]
COG0632	COG2255	GK2592	ruvA	Holliday junction ATP-dependent DNA helicase ruvA (EC 3.6.1.-)	GK2591	ruvB	Holliday junction ATP-dependent DNA helicase ruvB (EC 3.6.1.-)	[TP0543-TP0162 (0.9659884)]
COG0125	COG0586	GK0024	tmk	Thymidylate kinase {UniProtKB/Swiss-Prot:Q5L3W9}	GK2533	GK2533	Hypothetical conserved protein	[TP0354-TP0779 (0.67954355)]
COG0125	COG0586	GK0024	tmk	Thymidylate kinase {UniProtKB/Swiss-Prot:Q5L3W9}	GK0190	GK0190	Alkaline phosphatase {UniProtKB/TrEMBL:Q5L3K5}	[TP0354-TP0779 (0.67954355)]
COG0125	COG0586	GK0024	tmk	Thymidylate kinase {UniProtKB/Swiss-Prot:Q5L3W9}	GK0221	GK0221	Alkaline phosphatase {UniProtKB/TrEMBL:Q5L3H4}	[TP0354-TP0779 (0.67954355)]
COG0125	COG0586	GK0024	tmk	Thymidylate kinase {UniProtKB/Swiss-Prot:Q5L3W9}	GK0573	GK0573	Alkaline phosphatase {UniProtKB/TrEMBL:Q5L2H2}	[TP0354-TP0779 (0.67954355)]
COG0257	COG0577	GK0130	GK0130	50S ribosomal protein L36	GK2343	GK2343	ABC transporter {UniProtKB/TrEMBL:Q5KXF8}	[TP0209-TP0962 (0.5903608)]
COG1752	COG2604	GK1101	GK1101	Hypothetical conserved protein	GK3129	GK3129	Hypothetical conserved protein	[TP1033-TP0175 (0.6374247)]
COG1752	COG2604	GK2415	GK2415	Hypothetical conserved protein	GK3129	GK3129	Hypothetical conserved protein	[TP1033-TP0175 (0.6374247)]
COG0457	COG1653	GK3069	GK3069	Hypothetical conserved protein	GK0935	GK0935	Hypothetical protein GK0935	[TP0067-TP0074 (0.6656524)]
COG0457	COG1653	GK2654	GK2654	Hypothetical conserved protein	GK0935	GK0935	Hypothetical protein GK0935	[TP0067-TP0074 (0.6656524)]
COG0457	COG1653	GK2195	GK2195	Hypothetical conserved protein	GK3207	GK3207	ABC transporter {UniProtKB/TrEMBL:Q5KUZ4}	[TP0067-TP0074 (0.6656524)]
COG0457	COG1653	GK2654	GK2654	Hypothetical conserved protein	GK3207	GK3207	ABC transporter {UniProtKB/TrEMBL:Q5KUZ4}	[TP0067-TP0074 (0.6656524)]
COG0457	COG1653	GK3069	GK3069	Hypothetical conserved protein	GK3207	GK3207	ABC transporter {UniProtKB/TrEMBL:Q5KUZ4}	[TP0067-TP0074 (0.6656524)]
COG0457	COG1653	GK1824	GK1824	Hypothetical protein GKA01	GK3207	GK3207	ABC transporter {UniProtKB/TrEMBL:Q5KUZ4}	[TP0067-TP0074 (0.6656524)]
COG0457	COG1653	GK3069	GK3069	Hypothetical conserved protein	GK2123	GK2123	ABC transporter {UniProtKB/TrEMBL:Q5KY28}	[TP0067-TP0074 (0.6656524)]
COG0457	COG1653	GK1824	GK1824	Hypothetical protein GKA01	GK3274	GK3274	Sugar ABC transporter {UniProtKB/TrEMBL:Q5KUS7}	[TP0067-TP0074 (0.6656524)]
COG0457	COG1653	GK2195	GK2195	Hypothetical conserved protein	GK3274	GK3274	Sugar ABC transporter {UniProtKB/TrEMBL:Q5KUS7}	[TP0067-TP0074 (0.6656524)]
COG0457	COG1653	GK2654	GK2654	Hypothetical conserved protein	GK2123	GK2123	ABC transporter {UniProtKB/TrEMBL:Q5KY28}	[TP0067-TP0074 (0.6656524)]
COG0457	COG1653	GK2562	GK2562	Hypothetical conserved protein	GK3207	GK3207	ABC transporter {UniProtKB/TrEMBL:Q5KUZ4}	[TP0067-TP0074 (0.6656524)]
COG0457	COG1653	GK2195	GK2195	Hypothetical conserved protein	GK2123	GK2123	ABC transporter {UniProtKB/TrEMBL:Q5KY28}	[TP0067-TP0074 (0.6656524)]
COG0457	COG1653	GK2195	GK2195	Hypothetical conserved protein	GK0935	GK0935	Hypothetical protein GK0935	[TP0067-TP0074 (0.6656524)]
COG0457	COG1653	GK2562	GK2562	Hypothetical conserved protein	GK0935	GK0935	Hypothetical protein GK0935	[TP0067-TP0074 (0.6656524)]
COG0457	COG1653	GK2654	GK2654	Hypothetical conserved protein	GK3274	GK3274	Sugar ABC transporter {UniProtKB/TrEMBL:Q5KUS7}	[TP0067-TP0074 (0.6656524)]
COG0457	COG1653	GK3069	GK3069	Hypothetical conserved protein	GK3274	GK3274	Sugar ABC transporter {UniProtKB/TrEMBL:Q5KUS7}	[TP0067-TP0074 (0.6656524)]
COG0457	COG1653	GK1824	GK1824	Hypothetical protein GKA01	GK0935	GK0935	Hypothetical protein GK0935	[TP0067-TP0074 (0.6656524)]
COG0457	COG1653	GK2562	GK2562	Hypothetical conserved protein	GK3274	GK3274	Sugar ABC transporter {UniProtKB/TrEMBL:Q5KUS7}	[TP0067-TP0074 (0.6656524)]
COG0457	COG1653	GK1824	GK1824	Hypothetical protein GKA01	GK2123	GK2123	ABC transporter {UniProtKB/TrEMBL:Q5KY28}	[TP0067-TP0074 (0.6656524)]
COG0457	COG1653	GK2562	GK2562	Hypothetical conserved protein	GK2123	GK2123	ABC transporter {UniProtKB/TrEMBL:Q5KY28}	[TP0067-TP0074 (0.6656524)]
COG1291	COG1684	GK2530	GK2530	Motility protein A {UniProtKB/TrEMBL:Q5KWX1}	GK1236	GK1236	Flagellar biosynthetic protein	[TP0725-TP0716 (0.9601814)]
COG1061	COG3391	GK2104	GK2104	DNA/RNA helicase {UniProtKB/TrEMBL:Q5KY47}	GK0895	GK0895	Beta-propeller fold protein	[TP0380-TP0421 (0.5112116)]
COG1061	COG3391	GK2104	GK2104	DNA/RNA helicase {UniProtKB/TrEMBL:Q5KY47}	GK2866	GK2866	Hypothetical conserved protein	[TP0380-TP0421 (0.5112116)]
COG1061	COG3391	GK2104	GK2104	DNA/RNA helicase {UniProtKB/TrEMBL:Q5KY47}	GK2375	GK2375	Hypothetical conserved protein	[TP0380-TP0421 (0.5112116)]
COG0222	COG0802	GK0096	rplL	50S ribosomal protein L7/L12	GK0236	GK0236	Hypothetical conserved protein	[TP0240-TP0875 (0.8481433)]
COG0495	COG1214	GK2842	leuS	Leucyl-tRNA synthetase (EC 6.1.1.4) (Leucine--tRNA ligase) (LeuRS)	GK0237	GK0237	Glycoprotein endopeptidase	[TP0586-TP0876 (0.5571989)]
COG0192	COG0592	GK2849	metK	S-adenosylmethionine synthetase (EC 2.5.1.6) (Methionine adenosyltransferase) (AdoMet synthetase) (MAT)	GK0002	GK0002	DNA-directed DNA polymerase III beta subunit	[TP0794-TP0002 (0.8412751)]
COG0360	COG0616	GK3482	rpsF	30S ribosomal protein S6	GK2791	GK2791	Protease IV {UniProtKB/TrEMBL:Q5KW60}	[TP0063-TP0997 (0.6657489)]
COG0125	COG0457	GK0024	tmk	Thymidylate kinase {UniProtKB/Swiss-Prot:Q5L3W9}	GK2195	GK2195	Hypothetical conserved protein	[TP0354-TP0648 (0.5206915)]
COG0125	COG0457	GK0024	tmk	Thymidylate kinase {UniProtKB/Swiss-Prot:Q5L3W9}	GK1824	GK1824	Hypothetical protein GKA01	[TP0354-TP0648 (0.5206915)]
COG0125	COG0457	GK0024	tmk	Thymidylate kinase {UniProtKB/Swiss-Prot:Q5L3W9}	GK2562	GK2562	Hypothetical conserved protein	[TP0354-TP0648 (0.5206915)]
COG0125	COG0457	GK0024	tmk	Thymidylate kinase {UniProtKB/Swiss-Prot:Q5L3W9}	GK3069	GK3069	Hypothetical conserved protein	[TP0354-TP0648 (0.5206915)]
COG0125	COG0457	GK0024	tmk	Thymidylate kinase {UniProtKB/Swiss-Prot:Q5L3W9}	GK2654	GK2654	Hypothetical conserved protein	[TP0354-TP0648 (0.5206915)]
COG0860	COG1396	GK0209	GK0209	N-acetylmuramoyl-L-alanine amidase	GK0072	GK0072	Hypothetical conserved protein	[TP0247-TP0461 (0.8100859)]
COG0860	COG1396	GK0209	GK0209	N-acetylmuramoyl-L-alanine amidase	GK0493	GK0493	Transcriptional regulator	[TP0247-TP0461 (0.8100859)]
COG0860	COG1396	GK0142	GK0142	Germination-specific N-acetylmuramoyl-L-alanine	GK0072	GK0072	Hypothetical conserved protein	[TP0247-TP0461 (0.8100859)]
COG0860	COG1396	GK0142	GK0142	Germination-specific N-acetylmuramoyl-L-alanine	GK2895	GK2895	Hypothetical conserved protein	[TP0247-TP0461 (0.8100859)]
COG0860	COG1396	GK0142	GK0142	Germination-specific N-acetylmuramoyl-L-alanine	GK0492	GK0492	Transcriptional repressor of PBSX genes	[TP0247-TP0461 (0.8100859)]
COG0860	COG1396	GK0142	GK0142	Germination-specific N-acetylmuramoyl-L-alanine	GK0494	GK0494	Transcriptional repressor of PBSX genes	[TP0247-TP0461 (0.8100859)]
COG0860	COG1396	GK0209	GK0209	N-acetylmuramoyl-L-alanine amidase	GK0492	GK0492	Transcriptional repressor of PBSX genes	[TP0247-TP0461 (0.8100859)]
COG0860	COG1396	GK0209	GK0209	N-acetylmuramoyl-L-alanine amidase	GK0494	GK0494	Transcriptional repressor of PBSX genes	[TP0247-TP0461 (0.8100859)]
COG0860	COG1396	GK0209	GK0209	N-acetylmuramoyl-L-alanine amidase	GK2895	GK2895	Hypothetical conserved protein	[TP0247-TP0461 (0.8100859)]
COG0860	COG1396	GK0142	GK0142	Germination-specific N-acetylmuramoyl-L-alanine	GK0493	GK0493	Transcriptional regulator	[TP0247-TP0461 (0.8100859)]
COG0265	COG0333	GK3469	GK3469	Serine protease Do {UniProtKB/TrEMBL:Q5KU82}	GK1105	rpmF	50S ribosomal protein L32	[TP0773-TP0807 (0.5060325)]
COG0265	COG0333	GK3088	GK3088	Hypothetical conserved protein	GK1105	rpmF	50S ribosomal protein L32	[TP0773-TP0807 (0.5060325)]
COG0265	COG0333	GK0332	GK0332	Serine protease Do {UniProtKB/TrEMBL:Q5L363}	GK1105	rpmF	50S ribosomal protein L32	[TP0773-TP0807 (0.5060325)]
COG0802	COG0860	GK0236	GK0236	Hypothetical conserved protein	GK0209	GK0209	N-acetylmuramoyl-L-alanine amidase	[TP0875-TP0247 (0.90700364)]
COG0802	COG0860	GK0236	GK0236	Hypothetical conserved protein	GK0142	GK0142	Germination-specific N-acetylmuramoyl-L-alanine	[TP0875-TP0247 (0.90700364)]
COG0265	COG1774	GK3088	GK3088	Hypothetical conserved protein	GK0026	GK0026	Signal peptidase II {UniProtKB/TrEMBL:Q5L3W7}	[TP0773-TP0046 (0.558835)]
COG0265	COG1774	GK3469	GK3469	Serine protease Do {UniProtKB/TrEMBL:Q5KU82}	GK0026	GK0026	Signal peptidase II {UniProtKB/TrEMBL:Q5L3W7}	[TP0773-TP0046 (0.558835)]
COG0265	COG1774	GK0332	GK0332	Serine protease Do {UniProtKB/TrEMBL:Q5L363}	GK0026	GK0026	Signal peptidase II {UniProtKB/TrEMBL:Q5L3W7}	[TP0773-TP0046 (0.558835)]
COG0495	COG0761	GK2842	leuS	Leucyl-tRNA synthetase (EC 6.1.1.4) (Leucine--tRNA ligase) (LeuRS)	GK2477	ispH	4-hydroxy-3-methylbut-2-enyl diphosphate reductase (EC 1.17.1.2)	[TP0586-TP0547 (0.63095015)]
COG1536	COG1677	GK1220	GK1220	Flagellar motor switch protein	GK1218	GK1218	Flagellar hook-basal body protein	[TP0026-TP0398 (0.81876683)]
COG1344	COG1582	GK3131	GK3131	Flagellin protein {UniProtKB/TrEMBL:Q5KV70}	GK1228	GK1228	Hypothetical conserved protein	[TP0659-TP0726 (0.7363138)]
COG1344	COG1582	GK3136	GK3136	Flagellar hook-associated protein 3	GK1228	GK1228	Hypothetical conserved protein	[TP0659-TP0726 (0.7363138)]
COG1344	COG1582	GK3142	GK3142	Flagellar protein {UniProtKB/TrEMBL:Q5KV59}	GK1228	GK1228	Hypothetical conserved protein	[TP0659-TP0726 (0.7363138)]
COG0820	COG2812	GK1174	GK1174	Hypothetical conserved protein	GK0017	GK0017	DNA-directed DNA polymerase III gamma and tau	[TP0068-TP1005 (0.60435057)]
COG0771	COG1815	GK1118	murD	UDP-N-acetylmuramoylalanine--D-glutamate ligase (EC 6.3.2.9) (UDP-N- acetylmuramoyl-L-alanyl-D-glutamate synthetase) (D-glutamic acid- adding enzyme)	GK1216	GK1216	Flagellar basal-body rod protein	[TP0903-TP0396 (0.6336193)]
COG0272	COG1396	GK0276	GK0276	DNA ligase {UniProtKB/TrEMBL:Q5L3B9}	GK2895	GK2895	Hypothetical conserved protein	[TP0634-TP0461 (0.7134334)]
COG0272	COG1396	GK0276	GK0276	DNA ligase {UniProtKB/TrEMBL:Q5L3B9}	GK0492	GK0492	Transcriptional repressor of PBSX genes	[TP0634-TP0461 (0.7134334)]
COG0272	COG1396	GK0276	GK0276	DNA ligase {UniProtKB/TrEMBL:Q5L3B9}	GK0494	GK0494	Transcriptional repressor of PBSX genes	[TP0634-TP0461 (0.7134334)]
COG0272	COG1396	GK0276	GK0276	DNA ligase {UniProtKB/TrEMBL:Q5L3B9}	GK0493	GK0493	Transcriptional regulator	[TP0634-TP0461 (0.7134334)]
COG0272	COG1396	GK0276	GK0276	DNA ligase {UniProtKB/TrEMBL:Q5L3B9}	GK0072	GK0072	Hypothetical conserved protein	[TP0634-TP0461 (0.7134334)]
COG0333	COG1077	GK1105	rpmF	50S ribosomal protein L32	GK3333	GK3333	Cell shape determining protein	[TP0807-TP0497 (0.61855906)]
COG0333	COG1077	GK1105	rpmF	50S ribosomal protein L32	GK0399	GK0399	Cell-shape determining protein	[TP0807-TP0497 (0.61855906)]
COG0333	COG1077	GK1105	rpmF	50S ribosomal protein L32	GK2617	GK2617	Cell-shape determining protein	[TP0807-TP0497 (0.61855906)]
COG0234	COG1200	GK0248	groS	10 kDa chaperonin (Protein Cpn10) (groES protein)	GK1186	GK1186	ATP-dependent DNA helicase	[TP1013-TP0687 (0.84594196)]
COG0084	COG2201	GK0032	GK0032	Deoxyribonuclease {UniProtKB/TrEMBL:Q5L3W1}	GK1241	cheB	Chemotaxis response regulator protein-glutamate methylesterase (EC 3.1.1.61)	[TP0994-TP0631 (0.71912634)]
COG0084	COG2201	GK0184	GK0184	Deoxyribonuclease {UniProtKB/TrEMBL:Q5L3L1}	GK1241	cheB	Chemotaxis response regulator protein-glutamate methylesterase (EC 3.1.1.61)	[TP0994-TP0631 (0.71912634)]
COG1121	COG1345	GK2471	GK2471	Metal (Zinc) ABC transporter	GK3114	GK3114	Flagellar hook-associated protein 2	[TP0035-TP0872 (0.6931363)]
COG0257	COG1253	GK0130	GK0130	50S ribosomal protein L36	GK0628	GK0628	Hypothetical conserved protein	[TP0209-TP0027 (0.74441797)]
COG0257	COG1253	GK0130	GK0130	50S ribosomal protein L36	GK0564	GK0564	Hemolysin {UniProtKB/TrEMBL:Q5L2I1}	[TP0209-TP0027 (0.74441797)]
COG0608	COG2206	GK0594	GK0594	Single strand DNAspecific exonuclease	GK0007	GK0007	Hypothetical conserved protein	[TP0704-TP0912 (0.7469796)]
COG0608	COG2206	GK0594	GK0594	Single strand DNAspecific exonuclease	GK3110	GK3110	Hypothetical conserved protein	[TP0704-TP0912 (0.7469796)]
COG0608	COG2206	GK2580	GK2580	Single-strand DNA-specific exonuclease	GK3110	GK3110	Hypothetical conserved protein	[TP0704-TP0912 (0.7469796)]
COG0608	COG2206	GK2580	GK2580	Single-strand DNA-specific exonuclease	GK0007	GK0007	Hypothetical conserved protein	[TP0704-TP0912 (0.7469796)]
COG0060	COG0681	GK1136	ileS	Isoleucyl-tRNA synthetase (EC 6.1.1.5) (Isoleucine--tRNA ligase) (IleRS)	GK1203	GK1203	Type I signal peptidase	[TP0452-TP0185 (0.79878455)]
COG0060	COG0681	GK1136	ileS	Isoleucyl-tRNA synthetase (EC 6.1.1.5) (Isoleucine--tRNA ligase) (IleRS)	GK0680	GK0680	Signal peptidase I {UniProtKB/TrEMBL:Q5L265}	[TP0452-TP0185 (0.79878455)]
COG1344	COG1815	GK3131	GK3131	Flagellin protein {UniProtKB/TrEMBL:Q5KV70}	GK1216	GK1216	Flagellar basal-body rod protein	[TP0870-TP0396 (0.7209834)]
COG1344	COG1815	GK3136	GK3136	Flagellar hook-associated protein 3	GK1216	GK1216	Flagellar basal-body rod protein	[TP0870-TP0396 (0.7209834)]
COG1344	COG1815	GK3142	GK3142	Flagellar protein {UniProtKB/TrEMBL:Q5KV59}	GK1216	GK1216	Flagellar basal-body rod protein	[TP0870-TP0396 (0.7209834)]
COG0242	COG1879	GK1171	GK1171	Polypeptide deformylase	GK1913	GK1913	Sugar ABC transporter {UniProtKB/TrEMBL:Q5KYN8}	[TP0757-TP0684 (0.80039173)]
COG0242	COG1879	GK1171	GK1171	Polypeptide deformylase	GK1896	GK1896	Sugar ABC transporter {UniProtKB/TrEMBL:Q5KYQ5}	[TP0757-TP0684 (0.80039173)]
COG0242	COG1879	GK1057	GK1057	Peptide deformylase2 (PDF 2)	GK1896	GK1896	Sugar ABC transporter {UniProtKB/TrEMBL:Q5KYQ5}	[TP0757-TP0684 (0.80039173)]
COG0242	COG1879	GK1057	GK1057	Peptide deformylase2 (PDF 2)	GK3210	GK3210	Sugar ABC transporter {UniProtKB/TrEMBL:Q5KUZ1}	[TP0757-TP0684 (0.80039173)]
COG0242	COG1879	GK1057	GK1057	Peptide deformylase2 (PDF 2)	GK1913	GK1913	Sugar ABC transporter {UniProtKB/TrEMBL:Q5KYN8}	[TP0757-TP0684 (0.80039173)]
COG0242	COG1879	GK1171	GK1171	Polypeptide deformylase	GK0948	GK0948	Ribose ABC transporter {UniProtKB/TrEMBL:Q5L1E7}	[TP0757-TP0684 (0.80039173)]
COG0242	COG1879	GK1057	GK1057	Peptide deformylase2 (PDF 2)	GK3226	GK3226	Ribose ABC transporter {UniProtKB/TrEMBL:Q5KUX5}	[TP0757-TP0684 (0.80039173)]
COG0242	COG1879	GK1171	GK1171	Polypeptide deformylase	GK3226	GK3226	Ribose ABC transporter {UniProtKB/TrEMBL:Q5KUX5}	[TP0757-TP0684 (0.80039173)]
COG0242	COG1879	GK1057	GK1057	Peptide deformylase2 (PDF 2)	GK0948	GK0948	Ribose ABC transporter {UniProtKB/TrEMBL:Q5L1E7}	[TP0757-TP0684 (0.80039173)]
COG0242	COG1879	GK1171	GK1171	Polypeptide deformylase	GK3210	GK3210	Sugar ABC transporter {UniProtKB/TrEMBL:Q5KUZ1}	[TP0757-TP0684 (0.80039173)]
COG0652	COG1879	GK2298	GK2298	Peptidyl-prolyl cis-trans isomerase	GK1896	GK1896	Sugar ABC transporter {UniProtKB/TrEMBL:Q5KYQ5}	[TP0947-TP0684 (0.5775195)]
COG0652	COG1879	GK2298	GK2298	Peptidyl-prolyl cis-trans isomerase	GK3226	GK3226	Ribose ABC transporter {UniProtKB/TrEMBL:Q5KUX5}	[TP0947-TP0684 (0.5775195)]
COG0652	COG1879	GK2298	GK2298	Peptidyl-prolyl cis-trans isomerase	GK0948	GK0948	Ribose ABC transporter {UniProtKB/TrEMBL:Q5L1E7}	[TP0947-TP0684 (0.5775195)]
COG0652	COG1879	GK2298	GK2298	Peptidyl-prolyl cis-trans isomerase	GK3210	GK3210	Sugar ABC transporter {UniProtKB/TrEMBL:Q5KUZ1}	[TP0947-TP0684 (0.5775195)]
COG0652	COG1879	GK2298	GK2298	Peptidyl-prolyl cis-trans isomerase	GK1913	GK1913	Sugar ABC transporter {UniProtKB/TrEMBL:Q5KYN8}	[TP0947-TP0684 (0.5775195)]
COG1352	COG1815	GK2208	GK2208	Chemotactic methyltransferase	GK1216	GK1216	Flagellar basal-body rod protein	[TP0630-TP0396 (0.7590469)]
COG1352	COG1595	GK2208	GK2208	Chemotactic methyltransferase	GK0150	GK0150	DNA-directed RNA polymerase ECF-type sigma factor	[TP0630-TP0092 (0.6191048)]
COG1352	COG1595	GK2208	GK2208	Chemotactic methyltransferase	GK2254	GK2254	DNA-directed RNA polymerase ECF-type sigma factor	[TP0630-TP0092 (0.6191048)]
COG1352	COG1595	GK2208	GK2208	Chemotactic methyltransferase	GK0089	GK0089	DNA-directed RNA polymerase sigma-30 factor	[TP0630-TP0092 (0.6191048)]
COG1352	COG1595	GK2208	GK2208	Chemotactic methyltransferase	GK1726	GK1726	DNA-directed RNA polymerase ECF-type sigma factor	[TP0630-TP0092 (0.6191048)]
COG0018	COG1699	GK3401	argS	Arginyl-tRNA synthetase (EC 6.1.1.19) (Arginine--tRNA ligase) (ArgRS)	GK3134	GK3134	Hypothetical conserved protein	[TP0831-TP0658 (0.7668753)]
COG1558	COG1776	GK1217	GK1217	Flagellar basal-body rod protein	GK1244	GK1244	Chemotactic methyltransferase inhibitor	[TP0397-TP0720 (0.6910892)]
COG1558	COG1776	GK1217	GK1217	Flagellar basal-body rod protein	GK1231	GK1231	Flagellar motor switch protein	[TP0397-TP0720 (0.6910892)]
COG1344	COG4786	GK3142	GK3142	Flagellar protein {UniProtKB/TrEMBL:Q5KV59}	GK3332	GK3332	Flagellar basal-body rod protein	[TP0792-TP0961 (0.7009321), TP0659-TP0961 (0.6018447)]
COG1344	COG4786	GK3131	GK3131	Flagellin protein {UniProtKB/TrEMBL:Q5KV70}	GK3332	GK3332	Flagellar basal-body rod protein	[TP0792-TP0961 (0.7009321), TP0659-TP0961 (0.6018447)]
COG1344	COG4786	GK3142	GK3142	Flagellar protein {UniProtKB/TrEMBL:Q5KV59}	GK1227	GK1227	Flagellar hook protein {UniProtKB/TrEMBL:Q5L0L8}	[TP0792-TP0961 (0.7009321), TP0659-TP0961 (0.6018447)]
COG1344	COG4786	GK3131	GK3131	Flagellin protein {UniProtKB/TrEMBL:Q5KV70}	GK3331	GK3331	Flagellar hook-basal body protein	[TP0792-TP0961 (0.7009321), TP0659-TP0961 (0.6018447)]
COG1344	COG4786	GK3136	GK3136	Flagellar hook-associated protein 3	GK3331	GK3331	Flagellar hook-basal body protein	[TP0792-TP0961 (0.7009321), TP0659-TP0961 (0.6018447)]
COG1344	COG4786	GK3131	GK3131	Flagellin protein {UniProtKB/TrEMBL:Q5KV70}	GK1227	GK1227	Flagellar hook protein {UniProtKB/TrEMBL:Q5L0L8}	[TP0792-TP0961 (0.7009321), TP0659-TP0961 (0.6018447)]
COG1344	COG4786	GK3136	GK3136	Flagellar hook-associated protein 3	GK3332	GK3332	Flagellar basal-body rod protein	[TP0792-TP0961 (0.7009321), TP0659-TP0961 (0.6018447)]
COG1344	COG4786	GK3136	GK3136	Flagellar hook-associated protein 3	GK1227	GK1227	Flagellar hook protein {UniProtKB/TrEMBL:Q5L0L8}	[TP0792-TP0961 (0.7009321), TP0659-TP0961 (0.6018447)]
COG1344	COG4786	GK3142	GK3142	Flagellar protein {UniProtKB/TrEMBL:Q5KV59}	GK3331	GK3331	Flagellar hook-basal body protein	[TP0792-TP0961 (0.7009321), TP0659-TP0961 (0.6018447)]
COG0593	COG1077	GK0001	dnaA	Chromosomal replication initiator protein dnaA	GK0399	GK0399	Cell-shape determining protein	[TP0001-TP0497 (0.678435)]
COG0593	COG1077	GK0001	dnaA	Chromosomal replication initiator protein dnaA	GK3333	GK3333	Cell shape determining protein	[TP0001-TP0497 (0.678435)]
COG0593	COG1077	GK0001	dnaA	Chromosomal replication initiator protein dnaA	GK2617	GK2617	Cell-shape determining protein	[TP0001-TP0497 (0.678435)]
COG0249	COG0357	GK1306	mutS	DNA mismatch repair protein mutS	GK3492	gidB	Methyltransferase gidB (EC 2.1.-.-) (Glucose-inhibited division protein B)	[TP0328-TP0946 (0.7367136)]
COG0465	COG0465	GK0062	GK0062	Cell-division protein and general stress protein	GK0062	GK0062	Cell-division protein and general stress protein	[TP0330-TP0330 (0.73856413)]
COG1558	COG1792	GK1217	GK1217	Flagellar basal-body rod protein	GK2616	GK2616	Cell-shape determining protein	[TP0397-TP0498 (0.58822864)]
COG0592	COG1344	GK0002	GK0002	DNA-directed DNA polymerase III beta subunit	GK3131	GK3131	Flagellin protein {UniProtKB/TrEMBL:Q5KV70}	[TP0002-TP0659 (0.6618167)]
COG0592	COG1344	GK0002	GK0002	DNA-directed DNA polymerase III beta subunit	GK3136	GK3136	Flagellar hook-associated protein 3	[TP0002-TP0659 (0.6618167)]
COG0592	COG1344	GK0002	GK0002	DNA-directed DNA polymerase III beta subunit	GK3142	GK3142	Flagellar protein {UniProtKB/TrEMBL:Q5KV59}	[TP0002-TP0659 (0.6618167)]
COG0860	COG1192	GK0142	GK0142	Germination-specific N-acetylmuramoyl-L-alanine	GK3490	GK3490	Sporulation initiation inhibitor protein	[TP0247-TP0272 (0.7527567)]
COG0860	COG1192	GK0209	GK0209	N-acetylmuramoyl-L-alanine amidase	GKP36	GKP36	Chromosome partitioning protein	[TP0247-TP0272 (0.7527567)]
COG0860	COG1192	GK0142	GK0142	Germination-specific N-acetylmuramoyl-L-alanine	GKP36	GKP36	Chromosome partitioning protein	[TP0247-TP0272 (0.7527567)]
COG0860	COG1192	GK0209	GK0209	N-acetylmuramoyl-L-alanine amidase	GK3490	GK3490	Sporulation initiation inhibitor protein	[TP0247-TP0272 (0.7527567)]
COG0242	COG0272	GK1171	GK1171	Polypeptide deformylase	GK0276	GK0276	DNA ligase {UniProtKB/TrEMBL:Q5L3B9}	[TP0757-TP0634 (0.68197167)]
COG0242	COG0272	GK1057	GK1057	Peptide deformylase2 (PDF 2)	GK0276	GK0276	DNA ligase {UniProtKB/TrEMBL:Q5L3B9}	[TP0757-TP0634 (0.68197167)]
COG0187	COG0358	GK1751	GK1751	DNA topoisomerase IV subunit B	GK2483	GK2483	DNA primase {UniProtKB/TrEMBL:Q5KX18}	[TP1006-TP0492 (0.55112576)]
COG0187	COG0358	GK0005	GK0005	DNA gyrase subunit B {UniProtKB/TrEMBL:Q5L3Y8}	GK2483	GK2483	DNA primase {UniProtKB/TrEMBL:Q5KX18}	[TP1006-TP0492 (0.55112576)]
COG0301	COG0514	GK2795	GK2795	Thiamine biosynthesis {UniProtKB/TrEMBL:Q5KW56}	GK2243	GK2243	ATP-dependent DNA helicase	[TP0559-TP0103 (0.6411465)]
COG1154	COG2812	GK2392	GK2392	1-deoxy-D-xylulose 5-phosphate synthase	GK0017	GK0017	DNA-directed DNA polymerase III gamma and tau	[TP0824-TP1005 (0.68180764)]
COG0223	COG1551	GK3125	GK3125	Methionyl-tRNA formyltransferase	GK3133	GK3133	Carbon storage regulator	[TP0756-TP0657 (0.72355264)]
COG0223	COG1551	GK1172	fmt	Methionyl-tRNA formyltransferase (EC 2.1.2.9)	GK3133	GK3133	Carbon storage regulator	[TP0756-TP0657 (0.72355264)]
COG0237	COG0552	GK2727	coaE	Dephospho-CoA kinase (EC 2.7.1.24) (Dephosphocoenzyme A kinase)	GK1194	GK1194	Signal recognition particle GTPase	[TP0296-TP0578 (0.7885255)]
COG0080	COG0265	GK0093	rplK	50S ribosomal protein L11	GK3469	GK3469	Serine protease Do {UniProtKB/TrEMBL:Q5KU82}	[TP0237-TP0773 (0.6164146)]
COG0080	COG0265	GK0093	rplK	50S ribosomal protein L11	GK3088	GK3088	Hypothetical conserved protein	[TP0237-TP0773 (0.6164146)]
COG0080	COG0265	GK0093	rplK	50S ribosomal protein L11	GK0332	GK0332	Serine protease Do {UniProtKB/TrEMBL:Q5L363}	[TP0237-TP0773 (0.6164146)]
COG0783	COG1079	GK2861	GK2861	Starvation-induced protein controlled by sigma-B	GK1286	GK1286	Sugar ABC transporter {UniProtKB/TrEMBL:Q5L0G5}	[TP1038-TP0302 (0.79878455)]
COG2812	COG2812	GK0017	GK0017	DNA-directed DNA polymerase III gamma and tau	GK0017	GK0017	DNA-directed DNA polymerase III gamma and tau	[TP1005-TP1005 (0.52391654)]
COG1466	COG1847	GK2513	GK2513	Hypothetical conserved protein	GK3495	GK3495	SpoIIIJ-associated protein	[TP0588-TP0948 (0.74372905)]
COG0223	COG0234	GK3125	GK3125	Methionyl-tRNA formyltransferase	GK0248	groS	10 kDa chaperonin (Protein Cpn10) (groES protein)	[TP0756-TP1013 (0.64276713)]
COG0223	COG0234	GK1172	fmt	Methionyl-tRNA formyltransferase (EC 2.1.2.9)	GK0248	groS	10 kDa chaperonin (Protein Cpn10) (groES protein)	[TP0756-TP1013 (0.64276713)]
COG0036	COG1653	GK1178	GK1178	Ribulose-phosphate 3-epimerase	GK0935	GK0935	Hypothetical protein GK0935	[TP0945-TP0074 (0.654426)]
COG0036	COG1653	GK1178	GK1178	Ribulose-phosphate 3-epimerase	GK3207	GK3207	ABC transporter {UniProtKB/TrEMBL:Q5KUZ4}	[TP0945-TP0074 (0.654426)]
COG0036	COG1653	GK1178	GK1178	Ribulose-phosphate 3-epimerase	GK2123	GK2123	ABC transporter {UniProtKB/TrEMBL:Q5KY28}	[TP0945-TP0074 (0.654426)]
COG0036	COG1653	GK1178	GK1178	Ribulose-phosphate 3-epimerase	GK3274	GK3274	Sugar ABC transporter {UniProtKB/TrEMBL:Q5KUS7}	[TP0945-TP0074 (0.654426)]
COG0357	COG0459	GK3492	gidB	Methyltransferase gidB (EC 2.1.-.-) (Glucose-inhibited division protein B)	GK0249	groL	60 kDa chaperonin (Protein Cpn60) (groEL protein)	[TP0946-TP0030 (0.68326145)]
COG0664	COG1074	GK0757	GK0757	Transcriptional regulator	GK0682	GK0682	ATP-dependent deoxyribonuclease subunit A	[TP0089-TP0898 (0.8304331)]
COG0664	COG1074	GK0768	GK0768	Transcriptional regulator of anaerobic genes	GK0682	GK0682	ATP-dependent deoxyribonuclease subunit A	[TP0089-TP0898 (0.8304331)]
COG0664	COG1074	GK0788	GK0788	Transcriptional regulator	GK0682	GK0682	ATP-dependent deoxyribonuclease subunit A	[TP0089-TP0898 (0.8304331)]
COG0345	COG1774	GK2518	GK2518	Late competence protein	GK0026	GK0026	Signal peptidase II {UniProtKB/TrEMBL:Q5L3W7}	[TP0797-TP0046 (0.6414869)]
COG0345	COG1774	GK2331	GK2331	Pyrroline-5-carboxylate reductase	GK0026	GK0026	Signal peptidase II {UniProtKB/TrEMBL:Q5L3W7}	[TP0797-TP0046 (0.6414869)]
COG0223	COG0242	GK3125	GK3125	Methionyl-tRNA formyltransferase	GK1171	GK1171	Polypeptide deformylase	[TP0756-TP0757 (0.8300303)]
COG0223	COG0242	GK3125	GK3125	Methionyl-tRNA formyltransferase	GK1057	GK1057	Peptide deformylase2 (PDF 2)	[TP0756-TP0757 (0.8300303)]
COG0223	COG0242	GK1172	fmt	Methionyl-tRNA formyltransferase (EC 2.1.2.9)	GK1057	GK1057	Peptide deformylase2 (PDF 2)	[TP0756-TP0757 (0.8300303)]
COG0223	COG0242	GK1172	fmt	Methionyl-tRNA formyltransferase (EC 2.1.2.9)	GK1171	GK1171	Polypeptide deformylase	[TP0756-TP0757 (0.8300303)]
COG0233	COG0359	GK1252	frr	Ribosome recycling factor (Ribosome-releasing factor) (RRF)	GK3477	rplI	50S ribosomal protein L9	[TP0604-TP0060 (0.5105792)]
COG0012	COG0457	GK3483	GK3483	Hypothetical conserved protein	GK2562	GK2562	Hypothetical conserved protein	[TP0124-TP0067 (0.81355333)]
COG0012	COG0457	GK3483	GK3483	Hypothetical conserved protein	GK3069	GK3069	Hypothetical conserved protein	[TP0124-TP0067 (0.81355333)]
COG0012	COG0457	GK3483	GK3483	Hypothetical conserved protein	GK1824	GK1824	Hypothetical protein GKA01	[TP0124-TP0067 (0.81355333)]
COG0012	COG0457	GK3483	GK3483	Hypothetical conserved protein	GK2654	GK2654	Hypothetical conserved protein	[TP0124-TP0067 (0.81355333)]
COG0012	COG0457	GK3483	GK3483	Hypothetical conserved protein	GK2195	GK2195	Hypothetical conserved protein	[TP0124-TP0067 (0.81355333)]
COG0552	COG1061	GK1194	GK1194	Signal recognition particle GTPase	GK2104	GK2104	DNA/RNA helicase {UniProtKB/TrEMBL:Q5KY47}	[TP0578-TP0380 (0.62695336)]
COG0459	COG1582	GK0249	groL	60 kDa chaperonin (Protein Cpn60) (groEL protein)	GK1228	GK1228	Hypothetical conserved protein	[TP0030-TP0726 (0.7487338)]
COG0265	COG0492	GK3088	GK3088	Hypothetical conserved protein	GK2234	GK2234	Thioredoxin reductase {UniProtKB/TrEMBL:Q5KXR7}	[TP0773-TP0814 (0.6926654)]
COG0265	COG0492	GK0332	GK0332	Serine protease Do {UniProtKB/TrEMBL:Q5L363}	GK2234	GK2234	Thioredoxin reductase {UniProtKB/TrEMBL:Q5KXR7}	[TP0773-TP0814 (0.6926654)]
COG0265	COG0492	GK3088	GK3088	Hypothetical conserved protein	GK3020	GK3020	Hypothetical conserved protein	[TP0773-TP0814 (0.6926654)]
COG0265	COG0492	GK3088	GK3088	Hypothetical conserved protein	GK3068	GK3068	Thioredoxin reductase {UniProtKB/TrEMBL:Q5KVD3}	[TP0773-TP0814 (0.6926654)]
COG0265	COG0492	GK0332	GK0332	Serine protease Do {UniProtKB/TrEMBL:Q5L363}	GK3068	GK3068	Thioredoxin reductase {UniProtKB/TrEMBL:Q5KVD3}	[TP0773-TP0814 (0.6926654)]
COG0265	COG0492	GK3469	GK3469	Serine protease Do {UniProtKB/TrEMBL:Q5KU82}	GK3020	GK3020	Hypothetical conserved protein	[TP0773-TP0814 (0.6926654)]
COG0265	COG0492	GK3469	GK3469	Serine protease Do {UniProtKB/TrEMBL:Q5KU82}	GK3068	GK3068	Thioredoxin reductase {UniProtKB/TrEMBL:Q5KVD3}	[TP0773-TP0814 (0.6926654)]
COG0265	COG0492	GK3469	GK3469	Serine protease Do {UniProtKB/TrEMBL:Q5KU82}	GK2954	GK2954	Thioredoxin reductase {UniProtKB/TrEMBL:Q5KVP7}	[TP0773-TP0814 (0.6926654)]
COG0265	COG0492	GK0332	GK0332	Serine protease Do {UniProtKB/TrEMBL:Q5L363}	GK3020	GK3020	Hypothetical conserved protein	[TP0773-TP0814 (0.6926654)]
COG0265	COG0492	GK0332	GK0332	Serine protease Do {UniProtKB/TrEMBL:Q5L363}	GK2954	GK2954	Thioredoxin reductase {UniProtKB/TrEMBL:Q5KVP7}	[TP0773-TP0814 (0.6926654)]
COG0265	COG0492	GK3469	GK3469	Serine protease Do {UniProtKB/TrEMBL:Q5KU82}	GK2234	GK2234	Thioredoxin reductase {UniProtKB/TrEMBL:Q5KXR7}	[TP0773-TP0814 (0.6926654)]
COG0265	COG0492	GK3088	GK3088	Hypothetical conserved protein	GK2954	GK2954	Thioredoxin reductase {UniProtKB/TrEMBL:Q5KVP7}	[TP0773-TP0814 (0.6926654)]
COG0495	COG1480	GK2842	leuS	Leucyl-tRNA synthetase (EC 6.1.1.4) (Leucine--tRNA ligase) (LeuRS)	GK2492	GK2492	Hypothetical conserved protein	[TP0586-TP0651 (0.5087635)]
COG1321	COG1774	GK2416	GK2416	Transcriptional regulator	GK0026	GK0026	Signal peptidase II {UniProtKB/TrEMBL:Q5L3W7}	[TP0167-TP0046 (0.67547834)]
COG0124	COG0608	GK2573	hisS	Histidyl-tRNA synthetase (EC 6.1.1.21) (Histidine--tRNA ligase) (HisRS)	GK2580	GK2580	Single-strand DNA-specific exonuclease	[TP0641-TP0704 (0.75894904)]
COG0124	COG0608	GK2573	hisS	Histidyl-tRNA synthetase (EC 6.1.1.21) (Histidine--tRNA ligase) (HisRS)	GK0594	GK0594	Single strand DNAspecific exonuclease	[TP0641-TP0704 (0.75894904)]
COG0153	COG0242	GK2150	GK2150	Galactokinase {UniProtKB/TrEMBL:Q5KY01}	GK1057	GK1057	Peptide deformylase2 (PDF 2)	[TP0418-TP0757 (0.51512045)]
COG0153	COG0242	GK2150	GK2150	Galactokinase {UniProtKB/TrEMBL:Q5KY01}	GK1171	GK1171	Polypeptide deformylase	[TP0418-TP0757 (0.51512045)]
COG0465	COG0772	GK0062	GK0062	Cell-division protein and general stress protein	GK1119	GK1119	Stage V sporulation protein E	[TP0330-TP0387 (0.8016956)]
COG0465	COG0772	GK0062	GK0062	Cell-division protein and general stress protein	GK0833	GK0833	Stage V sporulation protein E	[TP0330-TP0387 (0.8016956)]
COG0465	COG0772	GK0062	GK0062	Cell-division protein and general stress protein	GK1078	GK1078	Cell-division protein {UniProtKB/TrEMBL:Q5L117}	[TP0330-TP0387 (0.8016956)]
COG0457	COG1426	GK2562	GK2562	Hypothetical conserved protein	GK1292	GK1292	Hypothetical conserved protein	[TP0268-TP0334 (0.739808)]
COG0457	COG1426	GK3069	GK3069	Hypothetical conserved protein	GK1292	GK1292	Hypothetical conserved protein	[TP0268-TP0334 (0.739808)]
COG0457	COG1426	GK1824	GK1824	Hypothetical protein GKA01	GK1292	GK1292	Hypothetical conserved protein	[TP0268-TP0334 (0.739808)]
COG0457	COG1426	GK2654	GK2654	Hypothetical conserved protein	GK1292	GK1292	Hypothetical conserved protein	[TP0268-TP0334 (0.739808)]
COG0457	COG1426	GK2195	GK2195	Hypothetical conserved protein	GK1292	GK1292	Hypothetical conserved protein	[TP0268-TP0334 (0.739808)]
COG1196	COG5401	GK1434	GK1434	Hypothetical protein GK1434	GK2667	GK2667	Germination (Cortex hydrolysis) and sporulation	[TP0367-TP0832 (0.50839365)]
COG1196	COG5401	GK0316	GK0316	Coiled-coil protein {UniProtKB/TrEMBL:Q5L379}	GK2667	GK2667	Germination (Cortex hydrolysis) and sporulation	[TP0367-TP0832 (0.50839365)]
COG1196	COG5401	GK1193	GK1193	Chromosome segregation ATPase	GK2667	GK2667	Germination (Cortex hydrolysis) and sporulation	[TP0367-TP0832 (0.50839365)]
COG0192	COG0217	GK2849	metK	S-adenosylmethionine synthetase (EC 2.5.1.6) (Methionine adenosyltransferase) (AdoMet synthetase) (MAT)	GK2594	GK2594	Hypothetical UPF0082 protein GK2594	[TP0794-TP0474 (0.71912634)]
COG0092	COG0301	GK0112	rpsC	30S ribosomal protein S3	GK2795	GK2795	Thiamine biosynthesis {UniProtKB/TrEMBL:Q5KW56}	[TP0195-TP0559 (0.66944)]
COG0860	COG1214	GK0209	GK0209	N-acetylmuramoyl-L-alanine amidase	GK0237	GK0237	Glycoprotein endopeptidase	[TP0247-TP0876 (0.6334264)]
COG0860	COG1214	GK0142	GK0142	Germination-specific N-acetylmuramoyl-L-alanine	GK0237	GK0237	Glycoprotein endopeptidase	[TP0247-TP0876 (0.6334264)]
COG0544	COG1418	GK2653	tig	Trigger factor {UniProtKB/Swiss-Prot:Q5KWJ8}	GK1297	GK1297	Hypothetical conserved protein	[TP0506-TP1018 (0.7668753)]
COG0544	COG1418	GK2653	tig	Trigger factor {UniProtKB/Swiss-Prot:Q5KWJ8}	GK0913	GK0913	Hypothetical conserved protein	[TP0506-TP1018 (0.7668753)]
COG0305	COG2812	GK3476	GK3476	Replicative DNA helicase	GK0017	GK0017	DNA-directed DNA polymerase III gamma and tau	[TP0058-TP1005 (0.7130585)]
COG0188	COG0526	GK0006	GK0006	DNA gyrase subunit A {UniProtKB/TrEMBL:Q5L3Y7}	GK0859	GK0859	Thioredoxin {UniProtKB/TrEMBL:Q5L1N6}	[TP0005-TP0100 (0.7885434)]
COG0188	COG0526	GK1750	GK1750	DNA topoisomerase IV subunit A	GK3001	GK3001	Thioredoxin {UniProtKB/TrEMBL:Q5KVK0}	[TP0005-TP0100 (0.7885434)]
COG0188	COG0526	GK0006	GK0006	DNA gyrase subunit A {UniProtKB/TrEMBL:Q5L3Y7}	GK2282	GK2282	Thioredoxin {UniProtKB/TrEMBL:Q5KXL9}	[TP0005-TP0100 (0.7885434)]
COG0188	COG0526	GK1750	GK1750	DNA topoisomerase IV subunit A	GK2282	GK2282	Thioredoxin {UniProtKB/TrEMBL:Q5KXL9}	[TP0005-TP0100 (0.7885434)]
COG0188	COG0526	GK0006	GK0006	DNA gyrase subunit A {UniProtKB/TrEMBL:Q5L3Y7}	GK1635	GK1635	Hypothetical conserved protein	[TP0005-TP0100 (0.7885434)]
COG0188	COG0526	GK0006	GK0006	DNA gyrase subunit A {UniProtKB/TrEMBL:Q5L3Y7}	GK1558	GK1558	Hypothetical conserved protein	[TP0005-TP0100 (0.7885434)]
COG0188	COG0526	GK0006	GK0006	DNA gyrase subunit A {UniProtKB/TrEMBL:Q5L3Y7}	GK2685	GK2685	Thioredoxin {UniProtKB/TrEMBL:Q5KWG6}	[TP0005-TP0100 (0.7885434)]
COG0188	COG0526	GK1750	GK1750	DNA topoisomerase IV subunit A	GK1635	GK1635	Hypothetical conserved protein	[TP0005-TP0100 (0.7885434)]
COG0188	COG0526	GK0006	GK0006	DNA gyrase subunit A {UniProtKB/TrEMBL:Q5L3Y7}	GK0567	GK0567	Hypothetical conserved protein	[TP0005-TP0100 (0.7885434)]
COG0188	COG0526	GK0006	GK0006	DNA gyrase subunit A {UniProtKB/TrEMBL:Q5L3Y7}	GK3001	GK3001	Thioredoxin {UniProtKB/TrEMBL:Q5KVK0}	[TP0005-TP0100 (0.7885434)]
COG0188	COG0526	GK0006	GK0006	DNA gyrase subunit A {UniProtKB/TrEMBL:Q5L3Y7}	GK0899	GK0899	Cytochrome c biogenesis protein	[TP0005-TP0100 (0.7885434)]
COG0188	COG0526	GK1750	GK1750	DNA topoisomerase IV subunit A	GK0859	GK0859	Thioredoxin {UniProtKB/TrEMBL:Q5L1N6}	[TP0005-TP0100 (0.7885434)]
COG0188	COG0526	GK1750	GK1750	DNA topoisomerase IV subunit A	GK1558	GK1558	Hypothetical conserved protein	[TP0005-TP0100 (0.7885434)]
COG0188	COG0526	GK1750	GK1750	DNA topoisomerase IV subunit A	GK2079	GK2079	Thiol:disulfide interchange protein	[TP0005-TP0100 (0.7885434)]
COG0188	COG0526	GK1750	GK1750	DNA topoisomerase IV subunit A	GK0567	GK0567	Hypothetical conserved protein	[TP0005-TP0100 (0.7885434)]
COG0188	COG0526	GK1750	GK1750	DNA topoisomerase IV subunit A	GK2685	GK2685	Thioredoxin {UniProtKB/TrEMBL:Q5KWG6}	[TP0005-TP0100 (0.7885434)]
COG0188	COG0526	GK0006	GK0006	DNA gyrase subunit A {UniProtKB/TrEMBL:Q5L3Y7}	GK2079	GK2079	Thiol:disulfide interchange protein	[TP0005-TP0100 (0.7885434)]
COG0188	COG0526	GK1750	GK1750	DNA topoisomerase IV subunit A	GK0899	GK0899	Cytochrome c biogenesis protein	[TP0005-TP0100 (0.7885434)]
COG0526	COG0771	GK3001	GK3001	Thioredoxin {UniProtKB/TrEMBL:Q5KVK0}	GK1118	murD	UDP-N-acetylmuramoylalanine--D-glutamate ligase (EC 6.3.2.9) (UDP-N- acetylmuramoyl-L-alanyl-D-glutamate synthetase) (D-glutamic acid- adding enzyme)	[TP0100-TP0903 (0.59509045)]
COG0526	COG0771	GK2685	GK2685	Thioredoxin {UniProtKB/TrEMBL:Q5KWG6}	GK1118	murD	UDP-N-acetylmuramoylalanine--D-glutamate ligase (EC 6.3.2.9) (UDP-N- acetylmuramoyl-L-alanyl-D-glutamate synthetase) (D-glutamic acid- adding enzyme)	[TP0100-TP0903 (0.59509045)]
COG0526	COG0771	GK1635	GK1635	Hypothetical conserved protein	GK1118	murD	UDP-N-acetylmuramoylalanine--D-glutamate ligase (EC 6.3.2.9) (UDP-N- acetylmuramoyl-L-alanyl-D-glutamate synthetase) (D-glutamic acid- adding enzyme)	[TP0100-TP0903 (0.59509045)]
COG0526	COG0771	GK0899	GK0899	Cytochrome c biogenesis protein	GK1118	murD	UDP-N-acetylmuramoylalanine--D-glutamate ligase (EC 6.3.2.9) (UDP-N- acetylmuramoyl-L-alanyl-D-glutamate synthetase) (D-glutamic acid- adding enzyme)	[TP0100-TP0903 (0.59509045)]
COG0526	COG0771	GK1558	GK1558	Hypothetical conserved protein	GK1118	murD	UDP-N-acetylmuramoylalanine--D-glutamate ligase (EC 6.3.2.9) (UDP-N- acetylmuramoyl-L-alanyl-D-glutamate synthetase) (D-glutamic acid- adding enzyme)	[TP0100-TP0903 (0.59509045)]
COG0526	COG0771	GK2282	GK2282	Thioredoxin {UniProtKB/TrEMBL:Q5KXL9}	GK1118	murD	UDP-N-acetylmuramoylalanine--D-glutamate ligase (EC 6.3.2.9) (UDP-N- acetylmuramoyl-L-alanyl-D-glutamate synthetase) (D-glutamic acid- adding enzyme)	[TP0100-TP0903 (0.59509045)]
COG0526	COG0771	GK0567	GK0567	Hypothetical conserved protein	GK1118	murD	UDP-N-acetylmuramoylalanine--D-glutamate ligase (EC 6.3.2.9) (UDP-N- acetylmuramoyl-L-alanyl-D-glutamate synthetase) (D-glutamic acid- adding enzyme)	[TP0100-TP0903 (0.59509045)]
COG0526	COG0771	GK0859	GK0859	Thioredoxin {UniProtKB/TrEMBL:Q5L1N6}	GK1118	murD	UDP-N-acetylmuramoylalanine--D-glutamate ligase (EC 6.3.2.9) (UDP-N- acetylmuramoyl-L-alanyl-D-glutamate synthetase) (D-glutamic acid- adding enzyme)	[TP0100-TP0903 (0.59509045)]
COG0526	COG0771	GK2079	GK2079	Thiol:disulfide interchange protein	GK1118	murD	UDP-N-acetylmuramoylalanine--D-glutamate ligase (EC 6.3.2.9) (UDP-N- acetylmuramoyl-L-alanyl-D-glutamate synthetase) (D-glutamic acid- adding enzyme)	[TP0100-TP0903 (0.59509045)]
COG1283	COG1286	GK2498	GK2498	Na+:phosphate symporter	GK2695	GK2695	Hypothetical conserved protein	[TP0771-TP0522 (0.80866665)]
COG0242	COG1744	GK1171	GK1171	Polypeptide deformylase	GK1283	GK1283	ABC transporter {UniProtKB/TrEMBL:Q5L0G8}	[TP0757-TP0298 (0.51512045)]
COG0242	COG1744	GK1057	GK1057	Peptide deformylase2 (PDF 2)	GK1283	GK1283	ABC transporter {UniProtKB/TrEMBL:Q5L0G8}	[TP0757-TP0298 (0.51512045)]
COG1536	COG1868	GK1220	GK1220	Flagellar motor switch protein	GK1230	GK1230	Flagellar motor switch protein	[TP0026-TP0721 (0.9539454)]
COG0301	COG2080	GK2795	GK2795	Thiamine biosynthesis {UniProtKB/TrEMBL:Q5KW56}	GKP18	GKP18	Carbon monoxide dehydrogenase small chain	[TP0559-TP0080 (0.5968554)]
COG0301	COG2080	GK2795	GK2795	Thiamine biosynthesis {UniProtKB/TrEMBL:Q5KW56}	GK0377	GK0377	Carbon monoxide dehydrogenase small subunit	[TP0559-TP0080 (0.5968554)]
COG1366	COG1536	GK2310	GK2310	Anti-sigma F factor antagonist	GK1220	GK1220	Flagellar motor switch protein	[TP0233-TP0400 (0.68778783)]
COG1366	COG1536	GK3422	GK3422	Stage II sporulation protein AA	GK1220	GK1220	Flagellar motor switch protein	[TP0233-TP0400 (0.68778783)]
COG0504	COG1475	GK3389	GK3389	CTP synthetase {UniProtKB/TrEMBL:Q5KUG2}	GK3491	GK3491	Hypothetical conserved protein	[TP0305-TP0271 (0.70252794)]
COG0504	COG1475	GK3389	GK3389	CTP synthetase {UniProtKB/TrEMBL:Q5KUG2}	GK3489	GK3489	Stage 0 sporulation protein J	[TP0305-TP0271 (0.70252794)]
COG2206	COG4786	GK0007	GK0007	Hypothetical conserved protein	GK3332	GK3332	Flagellar basal-body rod protein	[TP0877-TP0961 (0.57706213)]
COG2206	COG4786	GK0007	GK0007	Hypothetical conserved protein	GK1227	GK1227	Flagellar hook protein {UniProtKB/TrEMBL:Q5L0L8}	[TP0877-TP0961 (0.57706213)]
COG2206	COG4786	GK3110	GK3110	Hypothetical conserved protein	GK3332	GK3332	Flagellar basal-body rod protein	[TP0877-TP0961 (0.57706213)]
COG2206	COG4786	GK3110	GK3110	Hypothetical conserved protein	GK1227	GK1227	Flagellar hook protein {UniProtKB/TrEMBL:Q5L0L8}	[TP0877-TP0961 (0.57706213)]
COG2206	COG4786	GK0007	GK0007	Hypothetical conserved protein	GK3331	GK3331	Flagellar hook-basal body protein	[TP0877-TP0961 (0.57706213)]
COG2206	COG4786	GK3110	GK3110	Hypothetical conserved protein	GK3331	GK3331	Flagellar hook-basal body protein	[TP0877-TP0961 (0.57706213)]
COG0457	COG3391	GK2195	GK2195	Hypothetical conserved protein	GK2375	GK2375	Hypothetical conserved protein	[TP0095-TP0421 (0.8119976)]
COG0457	COG3391	GK2562	GK2562	Hypothetical conserved protein	GK0895	GK0895	Beta-propeller fold protein	[TP0095-TP0421 (0.8119976)]
COG0457	COG3391	GK1824	GK1824	Hypothetical protein GKA01	GK2375	GK2375	Hypothetical conserved protein	[TP0095-TP0421 (0.8119976)]
COG0457	COG3391	GK3069	GK3069	Hypothetical conserved protein	GK2375	GK2375	Hypothetical conserved protein	[TP0095-TP0421 (0.8119976)]
COG0457	COG3391	GK2654	GK2654	Hypothetical conserved protein	GK2866	GK2866	Hypothetical conserved protein	[TP0095-TP0421 (0.8119976)]
COG0457	COG3391	GK3069	GK3069	Hypothetical conserved protein	GK2866	GK2866	Hypothetical conserved protein	[TP0095-TP0421 (0.8119976)]
COG0457	COG3391	GK3069	GK3069	Hypothetical conserved protein	GK0895	GK0895	Beta-propeller fold protein	[TP0095-TP0421 (0.8119976)]
COG0457	COG3391	GK2654	GK2654	Hypothetical conserved protein	GK2375	GK2375	Hypothetical conserved protein	[TP0095-TP0421 (0.8119976)]
COG0457	COG3391	GK2195	GK2195	Hypothetical conserved protein	GK2866	GK2866	Hypothetical conserved protein	[TP0095-TP0421 (0.8119976)]
COG0457	COG3391	GK1824	GK1824	Hypothetical protein GKA01	GK2866	GK2866	Hypothetical conserved protein	[TP0095-TP0421 (0.8119976)]
COG0457	COG3391	GK2654	GK2654	Hypothetical conserved protein	GK0895	GK0895	Beta-propeller fold protein	[TP0095-TP0421 (0.8119976)]
COG0457	COG3391	GK2562	GK2562	Hypothetical conserved protein	GK2375	GK2375	Hypothetical conserved protein	[TP0095-TP0421 (0.8119976)]
COG0457	COG3391	GK2562	GK2562	Hypothetical conserved protein	GK2866	GK2866	Hypothetical conserved protein	[TP0095-TP0421 (0.8119976)]
COG0457	COG3391	GK2195	GK2195	Hypothetical conserved protein	GK0895	GK0895	Beta-propeller fold protein	[TP0095-TP0421 (0.8119976)]
COG0457	COG3391	GK1824	GK1824	Hypothetical protein GKA01	GK0895	GK0895	Beta-propeller fold protein	[TP0095-TP0421 (0.8119976)]
COG0250	COG0772	GK0092	GK0092	Transcription antitermination factor	GK0833	GK0833	Stage V sporulation protein E	[TP0236-TP0387 (0.7470728)]
COG0250	COG0772	GK0092	GK0092	Transcription antitermination factor	GK1119	GK1119	Stage V sporulation protein E	[TP0236-TP0387 (0.7470728)]
COG0250	COG0772	GK0092	GK0092	Transcription antitermination factor	GK1078	GK1078	Cell-division protein {UniProtKB/TrEMBL:Q5L117}	[TP0236-TP0387 (0.7470728)]
COG0543	COG1699	GK1153	GK1153	Dihydroorotate dehydrogenase electron transfer	GK3134	GK3134	Hypothetical conserved protein	[TP0736-TP0658 (0.7668753)]
COG0227	COG0740	GK1181	rpmB	50S ribosomal protein L28	GK3062	clpP	ATP-dependent Clp protease proteolytic subunit (EC 3.4.21.92) (Endopeptidase Clp)	[TP0362-TP0507 (0.75048)]
COG0227	COG0740	GK1181	rpmB	50S ribosomal protein L28	GK1279	GK1279	Hypothetical conserved protein	[TP0362-TP0507 (0.75048)]
COG0227	COG0740	GK1181	rpmB	50S ribosomal protein L28	GK0530	GK0530	Serine protease {UniProtKB/TrEMBL:Q5L2L5}	[TP0362-TP0507 (0.75048)]
COG0457	COG0457	GK2562	GK2562	Hypothetical conserved protein	GK3069	GK3069	Hypothetical conserved protein	[TP0067-TP0095 (0.6515529)]
COG0457	COG0457	GK3069	GK3069	Hypothetical conserved protein	GK2562	GK2562	Hypothetical conserved protein	[TP0067-TP0095 (0.6515529)]
COG0457	COG0457	GK2195	GK2195	Hypothetical conserved protein	GK1824	GK1824	Hypothetical protein GKA01	[TP0067-TP0095 (0.6515529)]
COG0457	COG0457	GK1824	GK1824	Hypothetical protein GKA01	GK2195	GK2195	Hypothetical conserved protein	[TP0067-TP0095 (0.6515529)]
COG0457	COG0457	GK2654	GK2654	Hypothetical conserved protein	GK2654	GK2654	Hypothetical conserved protein	[TP0067-TP0095 (0.6515529)]
COG0457	COG0457	GK3069	GK3069	Hypothetical conserved protein	GK3069	GK3069	Hypothetical conserved protein	[TP0067-TP0095 (0.6515529)]
COG0457	COG0457	GK2654	GK2654	Hypothetical conserved protein	GK1824	GK1824	Hypothetical protein GKA01	[TP0067-TP0095 (0.6515529)]
COG0457	COG0457	GK1824	GK1824	Hypothetical protein GKA01	GK2654	GK2654	Hypothetical conserved protein	[TP0067-TP0095 (0.6515529)]
COG0457	COG0457	GK2562	GK2562	Hypothetical conserved protein	GK2654	GK2654	Hypothetical conserved protein	[TP0067-TP0095 (0.6515529)]
COG0457	COG0457	GK2654	GK2654	Hypothetical conserved protein	GK2562	GK2562	Hypothetical conserved protein	[TP0067-TP0095 (0.6515529)]
COG0457	COG0457	GK2654	GK2654	Hypothetical conserved protein	GK3069	GK3069	Hypothetical conserved protein	[TP0067-TP0095 (0.6515529)]
COG0457	COG0457	GK3069	GK3069	Hypothetical conserved protein	GK2654	GK2654	Hypothetical conserved protein	[TP0067-TP0095 (0.6515529)]
COG0457	COG0457	GK2562	GK2562	Hypothetical conserved protein	GK2562	GK2562	Hypothetical conserved protein	[TP0067-TP0095 (0.6515529)]
COG0457	COG0457	GK1824	GK1824	Hypothetical protein GKA01	GK1824	GK1824	Hypothetical protein GKA01	[TP0067-TP0095 (0.6515529)]
COG0457	COG0457	GK2195	GK2195	Hypothetical conserved protein	GK2195	GK2195	Hypothetical conserved protein	[TP0067-TP0095 (0.6515529)]
COG0457	COG0457	GK1824	GK1824	Hypothetical protein GKA01	GK3069	GK3069	Hypothetical conserved protein	[TP0067-TP0095 (0.6515529)]
COG0457	COG0457	GK3069	GK3069	Hypothetical conserved protein	GK1824	GK1824	Hypothetical protein GKA01	[TP0067-TP0095 (0.6515529)]
COG0457	COG0457	GK2195	GK2195	Hypothetical conserved protein	GK2562	GK2562	Hypothetical conserved protein	[TP0067-TP0095 (0.6515529)]
COG0457	COG0457	GK2562	GK2562	Hypothetical conserved protein	GK1824	GK1824	Hypothetical protein GKA01	[TP0067-TP0095 (0.6515529)]
COG0457	COG0457	GK2562	GK2562	Hypothetical conserved protein	GK2195	GK2195	Hypothetical conserved protein	[TP0067-TP0095 (0.6515529)]
COG0457	COG0457	GK2195	GK2195	Hypothetical conserved protein	GK3069	GK3069	Hypothetical conserved protein	[TP0067-TP0095 (0.6515529)]
COG0457	COG0457	GK1824	GK1824	Hypothetical protein GKA01	GK2562	GK2562	Hypothetical conserved protein	[TP0067-TP0095 (0.6515529)]
COG0457	COG0457	GK3069	GK3069	Hypothetical conserved protein	GK2195	GK2195	Hypothetical conserved protein	[TP0067-TP0095 (0.6515529)]
COG0457	COG0457	GK2195	GK2195	Hypothetical conserved protein	GK2654	GK2654	Hypothetical conserved protein	[TP0067-TP0095 (0.6515529)]
COG0457	COG0457	GK2654	GK2654	Hypothetical conserved protein	GK2195	GK2195	Hypothetical conserved protein	[TP0067-TP0095 (0.6515529)]
COG0445	COG3839	GK3493	gidA	tRNA uridine 5-carboxymethylaminomethyl modification enzyme gidA (Glucose-inhibited division protein A)	GK0631	GK0631	Sugar ABC transporter {UniProtKB/TrEMBL:Q5L2B4}	[TP0044-TP0804 (0.81002605)]
COG0445	COG3839	GK3493	gidA	tRNA uridine 5-carboxymethylaminomethyl modification enzyme gidA (Glucose-inhibited division protein A)	GK2010	GK2010	ABC transporter {UniProtKB/TrEMBL:Q5KYE1}	[TP0044-TP0804 (0.81002605)]
COG0103	COG0211	GK0140	GK0140	30S ribosomal protein S9	GK2608	rpmA	50S ribosomal protein L27	[TP1024-TP0743 (0.87139803)]
COG0457	COG0803	GK2562	GK2562	Hypothetical conserved protein	GK2865	GK2865	Mn/Zn ABC transporter (Mn/Zn-binding	[TP0469-TP0034 (0.86910707)]
COG0457	COG0803	GK2654	GK2654	Hypothetical conserved protein	GK2865	GK2865	Mn/Zn ABC transporter (Mn/Zn-binding	[TP0469-TP0034 (0.86910707)]
COG0457	COG0803	GK3069	GK3069	Hypothetical conserved protein	GK2865	GK2865	Mn/Zn ABC transporter (Mn/Zn-binding	[TP0469-TP0034 (0.86910707)]
COG0457	COG0803	GK1824	GK1824	Hypothetical protein GKA01	GK2865	GK2865	Mn/Zn ABC transporter (Mn/Zn-binding	[TP0469-TP0034 (0.86910707)]
COG0457	COG0803	GK2195	GK2195	Hypothetical conserved protein	GK2865	GK2865	Mn/Zn ABC transporter (Mn/Zn-binding	[TP0469-TP0034 (0.86910707)]
COG1285	COG1684	GK2916	GK2916	Hypothetical conserved protein	GK1236	GK1236	Flagellar biosynthetic protein	[TP0774-TP0716 (0.78400123)]
COG0621	COG2812	GK1303	GK1303	Hypothetical conserved protein	GK0017	GK0017	DNA-directed DNA polymerase III gamma and tau	[TP0754-TP1005 (0.5550382)]
COG0621	COG2812	GK2500	GK2500	Hypothetical conserved protein	GK0017	GK0017	DNA-directed DNA polymerase III gamma and tau	[TP0754-TP1005 (0.5550382)]
COG0739	COG1418	GK2612	GK2612	Inhibitor of SpoIVFB {UniProtKB/TrEMBL:Q5KWN9}	GK0913	GK0913	Hypothetical conserved protein	[TP0702-TP1018 (0.7620277)]
COG0739	COG1418	GK2975	GK2975	Hypothetical conserved protein	GK0913	GK0913	Hypothetical conserved protein	[TP0702-TP1018 (0.7620277)]
COG0739	COG1418	GK2975	GK2975	Hypothetical conserved protein	GK1297	GK1297	Hypothetical conserved protein	[TP0702-TP1018 (0.7620277)]
COG0739	COG1418	GK3339	GK3339	Stage II sporulation protein Q	GK0913	GK0913	Hypothetical conserved protein	[TP0702-TP1018 (0.7620277)]
COG0739	COG1418	GK2612	GK2612	Inhibitor of SpoIVFB {UniProtKB/TrEMBL:Q5KWN9}	GK1297	GK1297	Hypothetical conserved protein	[TP0702-TP1018 (0.7620277)]
COG0739	COG1418	GK3339	GK3339	Stage II sporulation protein Q	GK1297	GK1297	Hypothetical conserved protein	[TP0702-TP1018 (0.7620277)]
COG0739	COG1344	GK3339	GK3339	Stage II sporulation protein Q	GK3131	GK3131	Flagellin protein {UniProtKB/TrEMBL:Q5KV70}	[TP0702-TP0870 (0.64395046)]
COG0739	COG1344	GK2975	GK2975	Hypothetical conserved protein	GK3136	GK3136	Flagellar hook-associated protein 3	[TP0702-TP0870 (0.64395046)]
COG0739	COG1344	GK2975	GK2975	Hypothetical conserved protein	GK3131	GK3131	Flagellin protein {UniProtKB/TrEMBL:Q5KV70}	[TP0702-TP0870 (0.64395046)]
COG0739	COG1344	GK3339	GK3339	Stage II sporulation protein Q	GK3142	GK3142	Flagellar protein {UniProtKB/TrEMBL:Q5KV59}	[TP0702-TP0870 (0.64395046)]
COG0739	COG1344	GK2975	GK2975	Hypothetical conserved protein	GK3142	GK3142	Flagellar protein {UniProtKB/TrEMBL:Q5KV59}	[TP0702-TP0870 (0.64395046)]
COG0739	COG1344	GK2612	GK2612	Inhibitor of SpoIVFB {UniProtKB/TrEMBL:Q5KWN9}	GK3136	GK3136	Flagellar hook-associated protein 3	[TP0702-TP0870 (0.64395046)]
COG0739	COG1344	GK2612	GK2612	Inhibitor of SpoIVFB {UniProtKB/TrEMBL:Q5KWN9}	GK3131	GK3131	Flagellin protein {UniProtKB/TrEMBL:Q5KV70}	[TP0702-TP0870 (0.64395046)]
COG0739	COG1344	GK2612	GK2612	Inhibitor of SpoIVFB {UniProtKB/TrEMBL:Q5KWN9}	GK3142	GK3142	Flagellar protein {UniProtKB/TrEMBL:Q5KV59}	[TP0702-TP0870 (0.64395046)]
COG0739	COG1344	GK3339	GK3339	Stage II sporulation protein Q	GK3136	GK3136	Flagellar hook-associated protein 3	[TP0702-TP0870 (0.64395046)]
COG0693	COG0761	GK1438	GK1438	Intracellular proteinase	GK2477	ispH	4-hydroxy-3-methylbut-2-enyl diphosphate reductase (EC 1.17.1.2)	[TP0445-TP0547 (0.53976095)]
COG0693	COG0761	GK2698	GK2698	Hypothetical conserved protein	GK2477	ispH	4-hydroxy-3-methylbut-2-enyl diphosphate reductase (EC 1.17.1.2)	[TP0445-TP0547 (0.53976095)]
COG0584	COG1493	GK2385	GK2385	Glycerophosphodiester phosphodiesterase	GK3082	GK3082	HPr(Ser/Thr) kinase/phosphatase	[TP0257-TP0591 (0.75711113)]
COG0584	COG1493	GK1814	GK1814	Glycerophosphoryl diester phosphodiesterase	GK3082	GK3082	HPr(Ser/Thr) kinase/phosphatase	[TP0257-TP0591 (0.75711113)]
COG1536	COG4786	GK1220	GK1220	Flagellar motor switch protein	GK1227	GK1227	Flagellar hook protein {UniProtKB/TrEMBL:Q5L0L8}	[TP0026-TP0961 (0.8107165)]
COG1536	COG4786	GK1220	GK1220	Flagellar motor switch protein	GK3331	GK3331	Flagellar hook-basal body protein	[TP0026-TP0961 (0.8107165)]
COG1536	COG4786	GK1220	GK1220	Flagellar motor switch protein	GK3332	GK3332	Flagellar basal-body rod protein	[TP0026-TP0961 (0.8107165)]
COG0223	COG0664	GK3125	GK3125	Methionyl-tRNA formyltransferase	GK0788	GK0788	Transcriptional regulator	[TP0756-TP0995 (0.69102824)]
COG0223	COG0664	GK1172	fmt	Methionyl-tRNA formyltransferase (EC 2.1.2.9)	GK0768	GK0768	Transcriptional regulator of anaerobic genes	[TP0756-TP0995 (0.69102824)]
COG0223	COG0664	GK1172	fmt	Methionyl-tRNA formyltransferase (EC 2.1.2.9)	GK0788	GK0788	Transcriptional regulator	[TP0756-TP0995 (0.69102824)]
COG0223	COG0664	GK1172	fmt	Methionyl-tRNA formyltransferase (EC 2.1.2.9)	GK0757	GK0757	Transcriptional regulator	[TP0756-TP0995 (0.69102824)]
COG0223	COG0664	GK3125	GK3125	Methionyl-tRNA formyltransferase	GK0768	GK0768	Transcriptional regulator of anaerobic genes	[TP0756-TP0995 (0.69102824)]
COG0223	COG0664	GK3125	GK3125	Methionyl-tRNA formyltransferase	GK0757	GK0757	Transcriptional regulator	[TP0756-TP0995 (0.69102824)]
COG1197	COG1774	GK0048	GK0048	Transcription-repair coupling factor	GK0026	GK0026	Signal peptidase II {UniProtKB/TrEMBL:Q5L3W7}	[TP0344-TP0046 (0.6615959)]
COG1475	COG1774	GK3489	GK3489	Stage 0 sporulation protein J	GK0026	GK0026	Signal peptidase II {UniProtKB/TrEMBL:Q5L3W7}	[TP0271-TP0046 (0.61832625)]
COG1475	COG1774	GK3491	GK3491	Hypothetical conserved protein	GK0026	GK0026	Signal peptidase II {UniProtKB/TrEMBL:Q5L3W7}	[TP0271-TP0046 (0.61832625)]
COG0272	COG0773	GK0276	GK0276	DNA ligase {UniProtKB/TrEMBL:Q5L3B9}	GK2815	murC	UDP-N-acetylmuramate--L-alanine ligase (EC 6.3.2.8) (UDP-N- acetylmuramoyl-L-alanine synthetase)	[TP0634-TP0341 (0.8201813)]
COG1344	COG2882	GK3136	GK3136	Flagellar hook-associated protein 3	GK1223	GK1223	Flagellar basal body formation protein	[TP0868-TP0403 (0.93215036)]
COG1344	COG2882	GK3131	GK3131	Flagellin protein {UniProtKB/TrEMBL:Q5KV70}	GK1223	GK1223	Flagellar basal body formation protein	[TP0868-TP0403 (0.93215036)]
COG1344	COG2882	GK3142	GK3142	Flagellar protein {UniProtKB/TrEMBL:Q5KV59}	GK1223	GK1223	Flagellar basal body formation protein	[TP0868-TP0403 (0.93215036)]
COG1321	COG5401	GK2416	GK2416	Transcriptional regulator	GK2667	GK2667	Germination (Cortex hydrolysis) and sporulation	[TP0167-TP0832 (0.55516005)]
COG0275	COG5401	GK1111	mraW	S-adenosyl-methyltransferase mraW (EC 2.1.1.-)	GK2667	GK2667	Germination (Cortex hydrolysis) and sporulation	[TP0384-TP0832 (0.6009694)]
COG0301	COG0566	GK2795	GK2795	Thiamine biosynthesis {UniProtKB/TrEMBL:Q5KW56}	GK2709	GK2709	RRNA methylase {UniProtKB/TrEMBL:Q5KWE2}	[TP0559-TP0054 (0.678511)]
COG0301	COG0566	GK2795	GK2795	Thiamine biosynthesis {UniProtKB/TrEMBL:Q5KW56}	GK3460	GK3460	RRNA methylase {UniProtKB/TrEMBL:Q5KU91}	[TP0559-TP0054 (0.678511)]
COG0301	COG0566	GK2795	GK2795	Thiamine biosynthesis {UniProtKB/TrEMBL:Q5KW56}	GK0087	GK0087	TRNA/rRNA methyltransferase	[TP0559-TP0054 (0.678511)]
COG0353	COG0514	GK0019	recR	Recombination protein recR	GK2243	GK2243	ATP-dependent DNA helicase	[TP1004-TP0103 (0.6917512)]
COG0036	COG0249	GK1178	GK1178	Ribulose-phosphate 3-epimerase	GK1306	mutS	DNA mismatch repair protein mutS	[TP0945-TP0328 (0.6742458)]
COG0280	COG2204	GK2382	GK2382	Phosphate butyryltransferase	GK0729	GK0729	Transcriptional regulator	[TP0094-TP0519 (0.5559654)]
COG0280	COG2204	GK3415	GK3415	Phosphotransacetylase {UniProtKB/TrEMBL:Q5KUD6}	GK0729	GK0729	Transcriptional regulator	[TP0094-TP0519 (0.5559654)]
COG0124	COG0465	GK2573	hisS	Histidyl-tRNA synthetase (EC 6.1.1.21) (Histidine--tRNA ligase) (HisRS)	GK0062	GK0062	Cell-division protein and general stress protein	[TP0641-TP0330 (0.76316583)]
COG1396	COG2206	GK0492	GK0492	Transcriptional repressor of PBSX genes	GK0007	GK0007	Hypothetical conserved protein	[TP0461-TP0877 (0.81002605)]
COG1396	COG2206	GK0493	GK0493	Transcriptional regulator	GK3110	GK3110	Hypothetical conserved protein	[TP0461-TP0877 (0.81002605)]
COG1396	COG2206	GK0493	GK0493	Transcriptional regulator	GK0007	GK0007	Hypothetical conserved protein	[TP0461-TP0877 (0.81002605)]
COG1396	COG2206	GK2895	GK2895	Hypothetical conserved protein	GK0007	GK0007	Hypothetical conserved protein	[TP0461-TP0877 (0.81002605)]
COG1396	COG2206	GK0072	GK0072	Hypothetical conserved protein	GK0007	GK0007	Hypothetical conserved protein	[TP0461-TP0877 (0.81002605)]
COG1396	COG2206	GK0494	GK0494	Transcriptional repressor of PBSX genes	GK3110	GK3110	Hypothetical conserved protein	[TP0461-TP0877 (0.81002605)]
COG1396	COG2206	GK0072	GK0072	Hypothetical conserved protein	GK3110	GK3110	Hypothetical conserved protein	[TP0461-TP0877 (0.81002605)]
COG1396	COG2206	GK0494	GK0494	Transcriptional repressor of PBSX genes	GK0007	GK0007	Hypothetical conserved protein	[TP0461-TP0877 (0.81002605)]
COG1396	COG2206	GK2895	GK2895	Hypothetical conserved protein	GK3110	GK3110	Hypothetical conserved protein	[TP0461-TP0877 (0.81002605)]
COG1396	COG2206	GK0492	GK0492	Transcriptional repressor of PBSX genes	GK3110	GK3110	Hypothetical conserved protein	[TP0461-TP0877 (0.81002605)]
COG0250	COG3439	GK0092	GK0092	Transcription antitermination factor	GK2063	GK2063	Hypothetical conserved protein	[TP0236-TP0895 (0.72267145)]
COG0257	COG0719	GK0130	GK0130	50S ribosomal protein L36	GK2991	GK2991	Hypothetical conserved protein	[TP0209-TP0612 (0.6772987)]
COG0257	COG0719	GK0130	GK0130	50S ribosomal protein L36	GK2994	GK2994	Hypothetical conserved protein	[TP0209-TP0612 (0.6772987)]
COG0564	COG1843	GK0831	GK0831	Hypothetical conserved protein	GK1226	GK1226	Flagellar hook capping protein	[TP0339-TP0728 (0.7885255)]
COG0564	COG1843	GK1146	GK1146	Hypothetical conserved protein	GK1226	GK1226	Flagellar hook capping protein	[TP0339-TP0728 (0.7885255)]
COG0564	COG1843	GK0565	GK0565	Ribosomal large subunit pseudouridine synthase	GK1226	GK1226	Flagellar hook capping protein	[TP0339-TP0728 (0.7885255)]
COG0493	COG1488	GK1432	GK1432	Glutamate synthasesmall subunit	GK1819	GK1819	Nicotinate phosphoribosyltransferase	[TP0735-TP0628 (0.6598422)]
COG0493	COG1488	GK1421	GK1421	Glutamate synthasesmall subunit	GK1819	GK1819	Nicotinate phosphoribosyltransferase	[TP0735-TP0628 (0.6598422)]
COG0173	COG0493	GK2572	aspS	Aspartyl-tRNA synthetase (EC 6.1.1.12) (Aspartate--tRNA ligase) (AspRS)	GK1432	GK1432	Glutamate synthasesmall subunit	[TP0985-TP0735 (0.50901)]
COG0173	COG0493	GK2572	aspS	Aspartyl-tRNA synthetase (EC 6.1.1.12) (Aspartate--tRNA ligase) (AspRS)	GK1421	GK1421	Glutamate synthasesmall subunit	[TP0985-TP0735 (0.50901)]
COG0860	COG2080	GK0142	GK0142	Germination-specific N-acetylmuramoyl-L-alanine	GKP18	GKP18	Carbon monoxide dehydrogenase small chain	[TP0247-TP0080 (0.7296782)]
COG0860	COG2080	GK0209	GK0209	N-acetylmuramoyl-L-alanine amidase	GKP18	GKP18	Carbon monoxide dehydrogenase small chain	[TP0247-TP0080 (0.7296782)]
COG0860	COG2080	GK0209	GK0209	N-acetylmuramoyl-L-alanine amidase	GK0377	GK0377	Carbon monoxide dehydrogenase small subunit	[TP0247-TP0080 (0.7296782)]
COG0860	COG2080	GK0142	GK0142	Germination-specific N-acetylmuramoyl-L-alanine	GK0377	GK0377	Carbon monoxide dehydrogenase small subunit	[TP0247-TP0080 (0.7296782)]
COG0275	COG0820	GK1111	mraW	S-adenosyl-methyltransferase mraW (EC 2.1.1.-)	GK1174	GK1174	Hypothetical conserved protein	[TP0384-TP0068 (0.79878455)]
COG0445	COG1366	GK3493	gidA	tRNA uridine 5-carboxymethylaminomethyl modification enzyme gidA (Glucose-inhibited division protein A)	GK3422	GK3422	Stage II sporulation protein AA	[TP0044-TP0233 (0.74185747)]
COG0445	COG1366	GK3493	gidA	tRNA uridine 5-carboxymethylaminomethyl modification enzyme gidA (Glucose-inhibited division protein A)	GK2310	GK2310	Anti-sigma F factor antagonist	[TP0044-TP0233 (0.74185747)]
COG0242	COG0360	GK1171	GK1171	Polypeptide deformylase	GK3482	rpsF	30S ribosomal protein S6	[TP0757-TP0063 (0.54983324)]
COG0242	COG0360	GK1057	GK1057	Peptide deformylase2 (PDF 2)	GK3482	rpsF	30S ribosomal protein S6	[TP0757-TP0063 (0.54983324)]
COG0693	COG1653	GK2698	GK2698	Hypothetical conserved protein	GK2123	GK2123	ABC transporter {UniProtKB/TrEMBL:Q5KY28}	[TP0445-TP0074 (0.5751514)]
COG0693	COG1653	GK2698	GK2698	Hypothetical conserved protein	GK0935	GK0935	Hypothetical protein GK0935	[TP0445-TP0074 (0.5751514)]
COG0693	COG1653	GK1438	GK1438	Intracellular proteinase	GK3274	GK3274	Sugar ABC transporter {UniProtKB/TrEMBL:Q5KUS7}	[TP0445-TP0074 (0.5751514)]
COG0693	COG1653	GK1438	GK1438	Intracellular proteinase	GK3207	GK3207	ABC transporter {UniProtKB/TrEMBL:Q5KUZ4}	[TP0445-TP0074 (0.5751514)]
COG0693	COG1653	GK2698	GK2698	Hypothetical conserved protein	GK3274	GK3274	Sugar ABC transporter {UniProtKB/TrEMBL:Q5KUS7}	[TP0445-TP0074 (0.5751514)]
COG0693	COG1653	GK1438	GK1438	Intracellular proteinase	GK0935	GK0935	Hypothetical protein GK0935	[TP0445-TP0074 (0.5751514)]
COG0693	COG1653	GK1438	GK1438	Intracellular proteinase	GK2123	GK2123	ABC transporter {UniProtKB/TrEMBL:Q5KY28}	[TP0445-TP0074 (0.5751514)]
COG0693	COG1653	GK2698	GK2698	Hypothetical conserved protein	GK3207	GK3207	ABC transporter {UniProtKB/TrEMBL:Q5KUZ4}	[TP0445-TP0074 (0.5751514)]
COG1582	COG1843	GK1228	GK1228	Hypothetical conserved protein	GK1226	GK1226	Flagellar hook capping protein	[TP0726-TP0728 (0.7544685)]
COG0267	COG0357	GK2450	GK2450	50S ribosomal protein L33	GK3492	gidB	Methyltransferase gidB (EC 2.1.-.-) (Glucose-inhibited division protein B)	[TP0234-TP0946 (0.6249908)]
COG0267	COG0357	GK0090	GK0090	50S ribosomal protein L33	GK3492	gidB	Methyltransferase gidB (EC 2.1.-.-) (Glucose-inhibited division protein B)	[TP0234-TP0946 (0.6249908)]
COG0234	COG0772	GK0248	groS	10 kDa chaperonin (Protein Cpn10) (groES protein)	GK1078	GK1078	Cell-division protein {UniProtKB/TrEMBL:Q5L117}	[TP1013-TP0387 (0.81326103)]
COG0234	COG0772	GK0248	groS	10 kDa chaperonin (Protein Cpn10) (groES protein)	GK1119	GK1119	Stage V sporulation protein E	[TP1013-TP0387 (0.81326103)]
COG0234	COG0772	GK0248	groS	10 kDa chaperonin (Protein Cpn10) (groES protein)	GK0833	GK0833	Stage V sporulation protein E	[TP1013-TP0387 (0.81326103)]
COG0445	COG0457	GK3493	gidA	tRNA uridine 5-carboxymethylaminomethyl modification enzyme gidA (Glucose-inhibited division protein A)	GK2654	GK2654	Hypothetical conserved protein	[TP0044-TP0954 (0.8549597)]
COG0445	COG0457	GK3493	gidA	tRNA uridine 5-carboxymethylaminomethyl modification enzyme gidA (Glucose-inhibited division protein A)	GK1824	GK1824	Hypothetical protein GKA01	[TP0044-TP0954 (0.8549597)]
COG0445	COG0457	GK3493	gidA	tRNA uridine 5-carboxymethylaminomethyl modification enzyme gidA (Glucose-inhibited division protein A)	GK2195	GK2195	Hypothetical conserved protein	[TP0044-TP0954 (0.8549597)]
COG0445	COG0457	GK3493	gidA	tRNA uridine 5-carboxymethylaminomethyl modification enzyme gidA (Glucose-inhibited division protein A)	GK2562	GK2562	Hypothetical conserved protein	[TP0044-TP0954 (0.8549597)]
COG0445	COG0457	GK3493	gidA	tRNA uridine 5-carboxymethylaminomethyl modification enzyme gidA (Glucose-inhibited division protein A)	GK3069	GK3069	Hypothetical conserved protein	[TP0044-TP0954 (0.8549597)]
COG0305	COG1595	GK3476	GK3476	Replicative DNA helicase	GK1726	GK1726	DNA-directed RNA polymerase ECF-type sigma factor	[TP0058-TP0092 (0.74082893)]
COG0305	COG1595	GK3476	GK3476	Replicative DNA helicase	GK0150	GK0150	DNA-directed RNA polymerase ECF-type sigma factor	[TP0058-TP0092 (0.74082893)]
COG0305	COG1595	GK3476	GK3476	Replicative DNA helicase	GK2254	GK2254	DNA-directed RNA polymerase ECF-type sigma factor	[TP0058-TP0092 (0.74082893)]
COG0305	COG1595	GK3476	GK3476	Replicative DNA helicase	GK0089	GK0089	DNA-directed RNA polymerase sigma-30 factor	[TP0058-TP0092 (0.74082893)]
COG0290	COG1516	GK2718	GK2718	Translation initiation factor IF-3	GK3113	GK3113	Flagellar protein {UniProtKB/TrEMBL:Q5KV88}	[TP0850-TP0943 (0.6225916)]
COG0290	COG1516	GK2718	GK2718	Translation initiation factor IF-3	GK3143	GK3143	Flagellar biosynthesis {UniProtKB/TrEMBL:Q5KV58}	[TP0850-TP0943 (0.6225916)]
COG0228	COG0250	GK1197	rpsP	30S ribosomal protein S16	GK0092	GK0092	Transcription antitermination factor	[TP0905-TP0236 (0.7099409)]
COG1516	COG1728	GK3113	GK3113	Flagellar protein {UniProtKB/TrEMBL:Q5KV88}	GK3141	GK3141	Hypothetical conserved protein	[TP0943-TP0047 (0.5419107)]
COG1516	COG1728	GK3143	GK3143	Flagellar biosynthesis {UniProtKB/TrEMBL:Q5KV58}	GK3141	GK3141	Hypothetical conserved protein	[TP0943-TP0047 (0.5419107)]
COG1595	COG1868	GK0089	GK0089	DNA-directed RNA polymerase sigma-30 factor	GK1230	GK1230	Flagellar motor switch protein	[TP0092-TP0721 (0.802411)]
COG1595	COG1868	GK2254	GK2254	DNA-directed RNA polymerase ECF-type sigma factor	GK1230	GK1230	Flagellar motor switch protein	[TP0092-TP0721 (0.802411)]
COG1595	COG1868	GK0150	GK0150	DNA-directed RNA polymerase ECF-type sigma factor	GK1230	GK1230	Flagellar motor switch protein	[TP0092-TP0721 (0.802411)]
COG1595	COG1868	GK1726	GK1726	DNA-directed RNA polymerase ECF-type sigma factor	GK1230	GK1230	Flagellar motor switch protein	[TP0092-TP0721 (0.802411)]
COG0465	COG0532	GK0062	GK0062	Cell-division protein and general stress protein	GK1263	infB	Translation initiation factor IF-2	[TP0330-TP0891 (0.8751731)]
COG0234	COG0445	GK0248	groS	10 kDa chaperonin (Protein Cpn10) (groES protein)	GK3493	gidA	tRNA uridine 5-carboxymethylaminomethyl modification enzyme gidA (Glucose-inhibited division protein A)	[TP1013-TP0044 (0.813164)]
COG0265	COG1381	GK0332	GK0332	Serine protease Do {UniProtKB/TrEMBL:Q5L363}	GK2486	recO	DNA repair protein recO (Recombination protein O)	[TP0773-TP0636 (0.870009)]
COG0265	COG1381	GK3469	GK3469	Serine protease Do {UniProtKB/TrEMBL:Q5KU82}	GK2486	recO	DNA repair protein recO (Recombination protein O)	[TP0773-TP0636 (0.870009)]
COG0265	COG1381	GK3088	GK3088	Hypothetical conserved protein	GK2486	recO	DNA repair protein recO (Recombination protein O)	[TP0773-TP0636 (0.870009)]
COG0457	COG0860	GK3069	GK3069	Hypothetical conserved protein	GK0209	GK0209	N-acetylmuramoyl-L-alanine amidase	[TP0820-TP0247 (0.74644035), TP0067-TP0247 (0.79531366)]
COG0457	COG0860	GK2562	GK2562	Hypothetical conserved protein	GK0209	GK0209	N-acetylmuramoyl-L-alanine amidase	[TP0820-TP0247 (0.74644035), TP0067-TP0247 (0.79531366)]
COG0457	COG0860	GK2654	GK2654	Hypothetical conserved protein	GK0142	GK0142	Germination-specific N-acetylmuramoyl-L-alanine	[TP0820-TP0247 (0.74644035), TP0067-TP0247 (0.79531366)]
COG0457	COG0860	GK2654	GK2654	Hypothetical conserved protein	GK0209	GK0209	N-acetylmuramoyl-L-alanine amidase	[TP0820-TP0247 (0.74644035), TP0067-TP0247 (0.79531366)]
COG0457	COG0860	GK2562	GK2562	Hypothetical conserved protein	GK0142	GK0142	Germination-specific N-acetylmuramoyl-L-alanine	[TP0820-TP0247 (0.74644035), TP0067-TP0247 (0.79531366)]
COG0457	COG0860	GK1824	GK1824	Hypothetical protein GKA01	GK0209	GK0209	N-acetylmuramoyl-L-alanine amidase	[TP0820-TP0247 (0.74644035), TP0067-TP0247 (0.79531366)]
COG0457	COG0860	GK3069	GK3069	Hypothetical conserved protein	GK0142	GK0142	Germination-specific N-acetylmuramoyl-L-alanine	[TP0820-TP0247 (0.74644035), TP0067-TP0247 (0.79531366)]
COG0457	COG0860	GK1824	GK1824	Hypothetical protein GKA01	GK0142	GK0142	Germination-specific N-acetylmuramoyl-L-alanine	[TP0820-TP0247 (0.74644035), TP0067-TP0247 (0.79531366)]
COG0457	COG0860	GK2195	GK2195	Hypothetical conserved protein	GK0209	GK0209	N-acetylmuramoyl-L-alanine amidase	[TP0820-TP0247 (0.74644035), TP0067-TP0247 (0.79531366)]
COG0457	COG0860	GK2195	GK2195	Hypothetical conserved protein	GK0142	GK0142	Germination-specific N-acetylmuramoyl-L-alanine	[TP0820-TP0247 (0.74644035), TP0067-TP0247 (0.79531366)]
COG2201	COG4786	GK1241	cheB	Chemotaxis response regulator protein-glutamate methylesterase (EC 3.1.1.61)	GK3332	GK3332	Flagellar basal-body rod protein	[TP0631-TP0961 (0.5728655)]
COG2201	COG4786	GK1241	cheB	Chemotaxis response regulator protein-glutamate methylesterase (EC 3.1.1.61)	GK3331	GK3331	Flagellar hook-basal body protein	[TP0631-TP0961 (0.5728655)]
COG2201	COG4786	GK1241	cheB	Chemotaxis response regulator protein-glutamate methylesterase (EC 3.1.1.61)	GK1227	GK1227	Flagellar hook protein {UniProtKB/TrEMBL:Q5L0L8}	[TP0631-TP0961 (0.5728655)]
COG1057	COG1774	GK2522	GK2522	Nicotinate-nucleotide adenylyltransferase	GK0026	GK0026	Signal peptidase II {UniProtKB/TrEMBL:Q5L3W7}	[TP0741-TP0046 (0.7023217)]
COG1653	COG2204	GK0935	GK0935	Hypothetical protein GK0935	GK0729	GK0729	Transcriptional regulator	[TP0074-TP0519 (0.57840663)]
COG1653	COG2204	GK3274	GK3274	Sugar ABC transporter {UniProtKB/TrEMBL:Q5KUS7}	GK0729	GK0729	Transcriptional regulator	[TP0074-TP0519 (0.57840663)]
COG1653	COG2204	GK2123	GK2123	ABC transporter {UniProtKB/TrEMBL:Q5KY28}	GK0729	GK0729	Transcriptional regulator	[TP0074-TP0519 (0.57840663)]
COG1653	COG2204	GK3207	GK3207	ABC transporter {UniProtKB/TrEMBL:Q5KUZ4}	GK0729	GK0729	Transcriptional regulator	[TP0074-TP0519 (0.57840663)]
COG1186	COG1925	GK3106	GK3106	Peptide chain release factor 2 in translation	GK0995	GK0995	Phosphocarrier protein {UniProtKB/TrEMBL:Q5L1A0}	[TP0576-TP0589 (0.79878455)]
COG1186	COG1925	GK3106	GK3106	Peptide chain release factor 2 in translation	GK3063	GK3063	Phosphotransferase system phosphocarrier protein	[TP0576-TP0589 (0.79878455)]
COG1159	COG1699	GK2488	GK2488	GTP-binding protein {UniProtKB/TrEMBL:Q5KX13}	GK3134	GK3134	Hypothetical conserved protein	[TP0541-TP0658 (0.79144865)]
COG1177	COG1558	GK0725	GK0725	Spermidine/putrescine ABC transporter	GK1217	GK1217	Flagellar basal-body rod protein	[TP0654-TP0397 (0.7022186)]
COG1177	COG1558	GK2008	GK2008	Polyamine ABC transporter	GK1217	GK1217	Flagellar basal-body rod protein	[TP0654-TP0397 (0.7022186)]
COG0319	COG0333	GK2491	GK2491	UPF0054 protein GK2491	GK1105	rpmF	50S ribosomal protein L32	[TP0650-TP0807 (0.80809164)]
COG0301	COG0849	GK2795	GK2795	Thiamine biosynthesis {UniProtKB/TrEMBL:Q5KW56}	GK1124	GK1124	Cell division protein {UniProtKB/TrEMBL:Q5L0X1}	[TP0559-TP0389 (0.64923996)]
COG0216	COG0457	GK3378	prfA	Peptide chain release factor 1 (RF-1)	GK1824	GK1824	Hypothetical protein GKA01	[TP0051-TP0067 (0.7097377)]
COG0216	COG0457	GK3378	prfA	Peptide chain release factor 1 (RF-1)	GK2195	GK2195	Hypothetical conserved protein	[TP0051-TP0067 (0.7097377)]
COG0216	COG0457	GK3378	prfA	Peptide chain release factor 1 (RF-1)	GK2562	GK2562	Hypothetical conserved protein	[TP0051-TP0067 (0.7097377)]
COG0216	COG0457	GK3378	prfA	Peptide chain release factor 1 (RF-1)	GK2654	GK2654	Hypothetical conserved protein	[TP0051-TP0067 (0.7097377)]
COG0216	COG0457	GK3378	prfA	Peptide chain release factor 1 (RF-1)	GK3069	GK3069	Hypothetical conserved protein	[TP0051-TP0067 (0.7097377)]
COG1360	COG4786	GK2531	GK2531	Motility protein B {UniProtKB/TrEMBL:Q5KWX0}	GK3332	GK3332	Flagellar basal-body rod protein	[TP0724-TP0961 (0.729456)]
COG1360	COG4786	GK2531	GK2531	Motility protein B {UniProtKB/TrEMBL:Q5KWX0}	GK3331	GK3331	Flagellar hook-basal body protein	[TP0724-TP0961 (0.729456)]
COG1360	COG4786	GK2531	GK2531	Motility protein B {UniProtKB/TrEMBL:Q5KWX0}	GK1227	GK1227	Flagellar hook protein {UniProtKB/TrEMBL:Q5L0L8}	[TP0724-TP0961 (0.729456)]
COG0687	COG0693	GK0726	GK0726	Spermidine/putrescine ABC transporter	GK1438	GK1438	Intracellular proteinase	[TP0655-TP0445 (0.5706956)]
COG0687	COG0693	GK0726	GK0726	Spermidine/putrescine ABC transporter	GK2698	GK2698	Hypothetical conserved protein	[TP0655-TP0445 (0.5706956)]
COG0687	COG0693	GK2011	GK2011	ABC transporter {UniProtKB/TrEMBL:Q5KYE0}	GK1438	GK1438	Intracellular proteinase	[TP0655-TP0445 (0.5706956)]
COG0687	COG0693	GK2011	GK2011	ABC transporter {UniProtKB/TrEMBL:Q5KYE0}	GK2698	GK2698	Hypothetical conserved protein	[TP0655-TP0445 (0.5706956)]
COG1352	COG2206	GK2208	GK2208	Chemotactic methyltransferase	GK3110	GK3110	Hypothetical conserved protein	[TP0630-TP0877 (0.67253613)]
COG1352	COG2206	GK2208	GK2208	Chemotactic methyltransferase	GK0007	GK0007	Hypothetical conserved protein	[TP0630-TP0877 (0.67253613)]
COG1385	COG2204	GK2501	GK2501	Hypothetical conserved protein	GK0729	GK0729	Transcriptional regulator	[TP0032-TP0519 (0.67332727)]
COG0542	COG2204	GK0799	GK0799	ATP-dependent Clp protease ATP-binding subunit	GK0729	GK0729	Transcriptional regulator	[TP0071-TP0519 (0.6908589)]
COG0542	COG2204	GK0968	GK0968	ATP-dependent Clp protease	GK0729	GK0729	Transcriptional regulator	[TP0071-TP0519 (0.6908589)]
COG0542	COG2204	GK0078	GK0078	ATP-dependent Clp protease ATPase subunit	GK0729	GK0729	Transcriptional regulator	[TP0071-TP0519 (0.6908589)]
COG0802	COG1774	GK0236	GK0236	Hypothetical conserved protein	GK0026	GK0026	Signal peptidase II {UniProtKB/TrEMBL:Q5L3W7}	[TP0875-TP0046 (0.67547834)]
COG0153	COG2080	GK2150	GK2150	Galactokinase {UniProtKB/TrEMBL:Q5KY01}	GK0377	GK0377	Carbon monoxide dehydrogenase small subunit	[TP0418-TP0080 (0.66367555)]
COG0153	COG2080	GK2150	GK2150	Galactokinase {UniProtKB/TrEMBL:Q5KY01}	GKP18	GKP18	Carbon monoxide dehydrogenase small chain	[TP0418-TP0080 (0.66367555)]
COG0608	COG1366	GK2580	GK2580	Single-strand DNA-specific exonuclease	GK3422	GK3422	Stage II sporulation protein AA	[TP0704-TP0540 (0.7098393)]
COG0608	COG1366	GK2580	GK2580	Single-strand DNA-specific exonuclease	GK2310	GK2310	Anti-sigma F factor antagonist	[TP0704-TP0540 (0.7098393)]
COG0608	COG1366	GK0594	GK0594	Single strand DNAspecific exonuclease	GK3422	GK3422	Stage II sporulation protein AA	[TP0704-TP0540 (0.7098393)]
COG0608	COG1366	GK0594	GK0594	Single strand DNAspecific exonuclease	GK2310	GK2310	Anti-sigma F factor antagonist	[TP0704-TP0540 (0.7098393)]
COG0705	COG1187	GK2446	GK2446	Hypothetical conserved protein	GK2283	GK2283	Ribosomal large subunit pseudouridine synthaseB	[TP0982-TP0459 (0.6079956)]
COG0705	COG1187	GK0227	GK0227	Hypothetical conserved protein	GK2283	GK2283	Ribosomal large subunit pseudouridine synthaseB	[TP0982-TP0459 (0.6079956)]
COG0705	COG1187	GK2446	GK2446	Hypothetical conserved protein	GK2833	GK2833	16S pseudouridylate synthase	[TP0982-TP0459 (0.6079956)]
COG0705	COG1187	GK0227	GK0227	Hypothetical conserved protein	GK2833	GK2833	16S pseudouridylate synthase	[TP0982-TP0459 (0.6079956)]
COG0569	COG1256	GK1052	GK1052	Potassium transport system NAD-binding component	GK3137	GK3137	Flagellar hook-associated protein 1	[TP0024-TP0660 (0.58621275)]
COG0290	COG0457	GK2718	GK2718	Translation initiation factor IF-3	GK2562	GK2562	Hypothetical conserved protein	[TP0850-TP0095 (0.6947713)]
COG0290	COG0457	GK2718	GK2718	Translation initiation factor IF-3	GK2195	GK2195	Hypothetical conserved protein	[TP0850-TP0095 (0.6947713)]
COG0290	COG0457	GK2718	GK2718	Translation initiation factor IF-3	GK2654	GK2654	Hypothetical conserved protein	[TP0850-TP0095 (0.6947713)]
COG0290	COG0457	GK2718	GK2718	Translation initiation factor IF-3	GK1824	GK1824	Hypothetical protein GKA01	[TP0850-TP0095 (0.6947713)]
COG0290	COG0457	GK2718	GK2718	Translation initiation factor IF-3	GK3069	GK3069	Hypothetical conserved protein	[TP0850-TP0095 (0.6947713)]
COG0080	COG0301	GK0093	rplK	50S ribosomal protein L11	GK2795	GK2795	Thiamine biosynthesis {UniProtKB/TrEMBL:Q5KW56}	[TP0237-TP0559 (0.59848577)]
COG0782	COG0860	GK2547	GK2547	Transcription elongation factor	GK0142	GK0142	Germination-specific N-acetylmuramoyl-L-alanine	[TP0019-TP0247 (0.7668169)]
COG0782	COG0860	GK2547	GK2547	Transcription elongation factor	GK0209	GK0209	N-acetylmuramoyl-L-alanine amidase	[TP0019-TP0247 (0.7668169)]
COG0255	COG1516	GK0114	rpmC	50S ribosomal protein L29	GK3143	GK3143	Flagellar biosynthesis {UniProtKB/TrEMBL:Q5KV58}	[TP0197-TP0943 (0.5311184)]
COG0255	COG1516	GK0114	rpmC	50S ribosomal protein L29	GK3113	GK3113	Flagellar protein {UniProtKB/TrEMBL:Q5KV88}	[TP0197-TP0943 (0.5311184)]
COG1344	COG1699	GK3136	GK3136	Flagellar hook-associated protein 3	GK3134	GK3134	Hypothetical conserved protein	[TP0792-TP0658 (0.94066244), TP0868-TP0658 (0.9503252), TP0870-TP0658 (0.7328265)]
COG1344	COG1699	GK3142	GK3142	Flagellar protein {UniProtKB/TrEMBL:Q5KV59}	GK3134	GK3134	Hypothetical conserved protein	[TP0792-TP0658 (0.94066244), TP0868-TP0658 (0.9503252), TP0870-TP0658 (0.7328265)]
COG1344	COG1699	GK3131	GK3131	Flagellin protein {UniProtKB/TrEMBL:Q5KV70}	GK3134	GK3134	Hypothetical conserved protein	[TP0792-TP0658 (0.94066244), TP0868-TP0658 (0.9503252), TP0870-TP0658 (0.7328265)]
COG1344	COG5401	GK3131	GK3131	Flagellin protein {UniProtKB/TrEMBL:Q5KV70}	GK2667	GK2667	Germination (Cortex hydrolysis) and sporulation	[TP0792-TP0832 (0.55516005), TP0868-TP0832 (0.6009694)]
COG1344	COG5401	GK3142	GK3142	Flagellar protein {UniProtKB/TrEMBL:Q5KV59}	GK2667	GK2667	Germination (Cortex hydrolysis) and sporulation	[TP0792-TP0832 (0.55516005), TP0868-TP0832 (0.6009694)]
COG1344	COG5401	GK3136	GK3136	Flagellar hook-associated protein 3	GK2667	GK2667	Germination (Cortex hydrolysis) and sporulation	[TP0792-TP0832 (0.55516005), TP0868-TP0832 (0.6009694)]
COG0824	COG1480	GK1562	GK1562	Hypothetical conserved protein	GK2492	GK2492	Hypothetical conserved protein	[TP0156-TP0651 (0.6079956)]
COG0824	COG1480	GK1870	GK1870	Hypothetical conserved protein	GK2492	GK2492	Hypothetical conserved protein	[TP0156-TP0651 (0.6079956)]
COG0824	COG1480	GK1743	GK1743	Hypothetical conserved protein	GK2492	GK2492	Hypothetical conserved protein	[TP0156-TP0651 (0.6079956)]
COG0824	COG1480	GK1990	GK1990	4-hydroxybenzoyl-CoA thioesterase	GK2492	GK2492	Hypothetical conserved protein	[TP0156-TP0651 (0.6079956)]
COG0849	COG1061	GK1124	GK1124	Cell division protein {UniProtKB/TrEMBL:Q5L0X1}	GK2104	GK2104	DNA/RNA helicase {UniProtKB/TrEMBL:Q5KY47}	[TP0389-TP0380 (0.6968711)]
COG4786	COG5401	GK3331	GK3331	Flagellar hook-basal body protein	GK2667	GK2667	Germination (Cortex hydrolysis) and sporulation	[TP0960-TP0832 (0.6306055)]
COG4786	COG5401	GK3332	GK3332	Flagellar basal-body rod protein	GK2667	GK2667	Germination (Cortex hydrolysis) and sporulation	[TP0960-TP0832 (0.6306055)]
COG4786	COG5401	GK1227	GK1227	Flagellar hook protein {UniProtKB/TrEMBL:Q5L0L8}	GK2667	GK2667	Germination (Cortex hydrolysis) and sporulation	[TP0960-TP0832 (0.6306055)]
COG0220	COG0455	GK2823	trmB	tRNA (guanine-N(7)-)-methyltransferase (EC 2.1.1.33) (tRNA(m7G46)- methyltransferase)	GK1240	GK1240	Hypothetical conserved protein	[TP0464-TP0712 (0.7885255)]
COG0322	COG0353	GK2675	uvrC	UvrABC system protein C (Protein uvrC) (Excinuclease ABC subunit C)	GK0019	recR	Recombination protein recR	[TP0472-TP1004 (0.53674763)]
COG0771	COG1595	GK1118	murD	UDP-N-acetylmuramoylalanine--D-glutamate ligase (EC 6.3.2.9) (UDP-N- acetylmuramoyl-L-alanyl-D-glutamate synthetase) (D-glutamic acid- adding enzyme)	GK1726	GK1726	DNA-directed RNA polymerase ECF-type sigma factor	[TP0903-TP0092 (0.6651206)]
COG0771	COG1595	GK1118	murD	UDP-N-acetylmuramoylalanine--D-glutamate ligase (EC 6.3.2.9) (UDP-N- acetylmuramoyl-L-alanyl-D-glutamate synthetase) (D-glutamic acid- adding enzyme)	GK0150	GK0150	DNA-directed RNA polymerase ECF-type sigma factor	[TP0903-TP0092 (0.6651206)]
COG0771	COG1595	GK1118	murD	UDP-N-acetylmuramoylalanine--D-glutamate ligase (EC 6.3.2.9) (UDP-N- acetylmuramoyl-L-alanyl-D-glutamate synthetase) (D-glutamic acid- adding enzyme)	GK0089	GK0089	DNA-directed RNA polymerase sigma-30 factor	[TP0903-TP0092 (0.6651206)]
COG0771	COG1595	GK1118	murD	UDP-N-acetylmuramoylalanine--D-glutamate ligase (EC 6.3.2.9) (UDP-N- acetylmuramoyl-L-alanyl-D-glutamate synthetase) (D-glutamic acid- adding enzyme)	GK2254	GK2254	DNA-directed RNA polymerase ECF-type sigma factor	[TP0903-TP0092 (0.6651206)]
COG1677	COG1815	GK1218	GK1218	Flagellar hook-basal body protein	GK1216	GK1216	Flagellar basal-body rod protein	[TP0398-TP0396 (0.79194725)]
COG0188	COG0305	GK0006	GK0006	DNA gyrase subunit A {UniProtKB/TrEMBL:Q5L3Y7}	GK3476	GK3476	Replicative DNA helicase	[TP0005-TP0058 (0.73312306)]
COG0188	COG0305	GK1750	GK1750	DNA topoisomerase IV subunit A	GK3476	GK3476	Replicative DNA helicase	[TP0005-TP0058 (0.73312306)]
COG0233	COG1283	GK1252	frr	Ribosome recycling factor (Ribosome-releasing factor) (RRF)	GK2498	GK2498	Na+:phosphate symporter	[TP0604-TP0771 (0.7316062)]
COG0840	COG1344	GK1020	GK1020	Methyl-accepting chemotaxis protein	GK3131	GK3131	Flagellin protein {UniProtKB/TrEMBL:Q5KV70}	[TP0640-TP0870 (0.6975479)]
COG0840	COG1344	GK1020	GK1020	Methyl-accepting chemotaxis protein	GK3142	GK3142	Flagellar protein {UniProtKB/TrEMBL:Q5KV59}	[TP0640-TP0870 (0.6975479)]
COG0840	COG1344	GK0369	GK0369	Methyl-accepting chemotaxis protein	GK3136	GK3136	Flagellar hook-associated protein 3	[TP0640-TP0870 (0.6975479)]
COG0840	COG1344	GK3372	GK3372	Methyl-accepting chemotaxis protein	GK3131	GK3131	Flagellin protein {UniProtKB/TrEMBL:Q5KV70}	[TP0640-TP0870 (0.6975479)]
COG0840	COG1344	GK3372	GK3372	Methyl-accepting chemotaxis protein	GK3142	GK3142	Flagellar protein {UniProtKB/TrEMBL:Q5KV59}	[TP0640-TP0870 (0.6975479)]
COG0840	COG1344	GK1938	GK1938	Methyl-accepting chemotaxis protein	GK3136	GK3136	Flagellar hook-associated protein 3	[TP0640-TP0870 (0.6975479)]
COG0840	COG1344	GK0369	GK0369	Methyl-accepting chemotaxis protein	GK3131	GK3131	Flagellin protein {UniProtKB/TrEMBL:Q5KV70}	[TP0640-TP0870 (0.6975479)]
COG0840	COG1344	GK1938	GK1938	Methyl-accepting chemotaxis protein	GK3131	GK3131	Flagellin protein {UniProtKB/TrEMBL:Q5KV70}	[TP0640-TP0870 (0.6975479)]
COG0840	COG1344	GK0369	GK0369	Methyl-accepting chemotaxis protein	GK3142	GK3142	Flagellar protein {UniProtKB/TrEMBL:Q5KV59}	[TP0640-TP0870 (0.6975479)]
COG0840	COG1344	GK1938	GK1938	Methyl-accepting chemotaxis protein	GK3142	GK3142	Flagellar protein {UniProtKB/TrEMBL:Q5KV59}	[TP0640-TP0870 (0.6975479)]
COG0840	COG1344	GK0971	GK0971	Hypothetical conserved protein	GK3142	GK3142	Flagellar protein {UniProtKB/TrEMBL:Q5KV59}	[TP0640-TP0870 (0.6975479)]
COG0840	COG1344	GK0971	GK0971	Hypothetical conserved protein	GK3131	GK3131	Flagellin protein {UniProtKB/TrEMBL:Q5KV70}	[TP0640-TP0870 (0.6975479)]
COG0840	COG1344	GK0971	GK0971	Hypothetical conserved protein	GK3136	GK3136	Flagellar hook-associated protein 3	[TP0640-TP0870 (0.6975479)]
COG0840	COG1344	GK3372	GK3372	Methyl-accepting chemotaxis protein	GK3136	GK3136	Flagellar hook-associated protein 3	[TP0640-TP0870 (0.6975479)]
COG0840	COG1344	GK1020	GK1020	Methyl-accepting chemotaxis protein	GK3136	GK3136	Flagellar hook-associated protein 3	[TP0640-TP0870 (0.6975479)]
COG0840	COG1344	GK1311	GK1311	Methyl-accepting chemotaxis protein	GK3131	GK3131	Flagellin protein {UniProtKB/TrEMBL:Q5KV70}	[TP0640-TP0870 (0.6975479)]
COG0840	COG1344	GK1311	GK1311	Methyl-accepting chemotaxis protein	GK3136	GK3136	Flagellar hook-associated protein 3	[TP0640-TP0870 (0.6975479)]
COG0840	COG1344	GK1311	GK1311	Methyl-accepting chemotaxis protein	GK3142	GK3142	Flagellar protein {UniProtKB/TrEMBL:Q5KV59}	[TP0640-TP0870 (0.6975479)]
COG1825	COG2812	GK0045	ctc	50S ribosomal protein L25 (General stress protein CTC)	GK0017	GK0017	DNA-directed DNA polymerase III gamma and tau	[TP0372-TP1005 (0.6540257)]
COG0024	COG1121	GK0128	GK0128	Methionine aminopeptidase	GK2471	GK2471	Metal (Zinc) ABC transporter	[TP0842-TP0164 (0.77940726)]
COG0024	COG1121	GK1833	GKA10	Methionyl aminopeptidase	GK2471	GK2471	Metal (Zinc) ABC transporter	[TP0842-TP0164 (0.77940726)]
COG0361	COG1214	GK0129	infA	Translation initiation factor IF-1	GK0237	GK0237	Glycoprotein endopeptidase	[TP0097-TP0876 (0.56457245)]
COG0257	COG1283	GK0130	GK0130	50S ribosomal protein L36	GK2498	GK2498	Na+:phosphate symporter	[TP0209-TP0771 (0.6772987)]
COG2204	COG2204	GK0729	GK0729	Transcriptional regulator	GK0729	GK0729	Transcriptional regulator	[TP0519-TP0519 (0.65939915)]
COG0546	COG0739	GK3079	GK3079	Phosphoglycolate phosphatase	GK2612	GK2612	Inhibitor of SpoIVFB {UniProtKB/TrEMBL:Q5KWN9}	[TP0554-TP0782 (0.73069036)]
COG0546	COG0739	GK3079	GK3079	Phosphoglycolate phosphatase	GK3339	GK3339	Stage II sporulation protein Q	[TP0554-TP0782 (0.73069036)]
COG0546	COG0739	GK3079	GK3079	Phosphoglycolate phosphatase	GK2975	GK2975	Hypothetical conserved protein	[TP0554-TP0782 (0.73069036)]
COG0220	COG5401	GK2823	trmB	tRNA (guanine-N(7)-)-methyltransferase (EC 2.1.1.33) (tRNA(m7G46)- methyltransferase)	GK2667	GK2667	Germination (Cortex hydrolysis) and sporulation	[TP0464-TP0832 (0.5858538)]
COG0242	COG1187	GK1057	GK1057	Peptide deformylase2 (PDF 2)	GK2833	GK2833	16S pseudouridylate synthase	[TP0757-TP0459 (0.5284328)]
COG0242	COG1187	GK1057	GK1057	Peptide deformylase2 (PDF 2)	GK2283	GK2283	Ribosomal large subunit pseudouridine synthaseB	[TP0757-TP0459 (0.5284328)]
COG0242	COG1187	GK1171	GK1171	Polypeptide deformylase	GK2283	GK2283	Ribosomal large subunit pseudouridine synthaseB	[TP0757-TP0459 (0.5284328)]
COG0242	COG1187	GK1171	GK1171	Polypeptide deformylase	GK2833	GK2833	16S pseudouridylate synthase	[TP0757-TP0459 (0.5284328)]
COG0457	COG0558	GK2195	GK2195	Hypothetical conserved protein	GK1293	GK1293	CDP-diacylglycerol--glycerol-3-phosphate	[TP0067-TP0730 (0.86096925)]
COG0457	COG0558	GK2562	GK2562	Hypothetical conserved protein	GK1293	GK1293	CDP-diacylglycerol--glycerol-3-phosphate	[TP0067-TP0730 (0.86096925)]
COG0457	COG0558	GK1824	GK1824	Hypothetical protein GKA01	GK1293	GK1293	CDP-diacylglycerol--glycerol-3-phosphate	[TP0067-TP0730 (0.86096925)]
COG0457	COG0558	GK3069	GK3069	Hypothetical conserved protein	GK1293	GK1293	CDP-diacylglycerol--glycerol-3-phosphate	[TP0067-TP0730 (0.86096925)]
COG0457	COG0558	GK2654	GK2654	Hypothetical conserved protein	GK1293	GK1293	CDP-diacylglycerol--glycerol-3-phosphate	[TP0067-TP0730 (0.86096925)]
COG0840	COG5401	GK1020	GK1020	Methyl-accepting chemotaxis protein	GK2667	GK2667	Germination (Cortex hydrolysis) and sporulation	[TP0640-TP0832 (0.55516005)]
COG0840	COG5401	GK3372	GK3372	Methyl-accepting chemotaxis protein	GK2667	GK2667	Germination (Cortex hydrolysis) and sporulation	[TP0640-TP0832 (0.55516005)]
COG0840	COG5401	GK1938	GK1938	Methyl-accepting chemotaxis protein	GK2667	GK2667	Germination (Cortex hydrolysis) and sporulation	[TP0640-TP0832 (0.55516005)]
COG0840	COG5401	GK0369	GK0369	Methyl-accepting chemotaxis protein	GK2667	GK2667	Germination (Cortex hydrolysis) and sporulation	[TP0640-TP0832 (0.55516005)]
COG0840	COG5401	GK0971	GK0971	Hypothetical conserved protein	GK2667	GK2667	Germination (Cortex hydrolysis) and sporulation	[TP0640-TP0832 (0.55516005)]
COG0840	COG5401	GK1311	GK1311	Methyl-accepting chemotaxis protein	GK2667	GK2667	Germination (Cortex hydrolysis) and sporulation	[TP0640-TP0832 (0.55516005)]
COG0020	COG1508	GK1253	uppS	Undecaprenyl pyrophosphate synthetase (EC 2.5.1.31) (UPP synthetase) (Di-trans,poly-cis-decaprenylcistransferase) (Undecaprenyl diphosphate synthase) (UDS)	GK3061	GK3061	DNA-directed RNA polymerase sigma-54 factor	[TP0603-TP0111 (0.79878455)]
COG0192	COG1774	GK2849	metK	S-adenosylmethionine synthetase (EC 2.5.1.6) (Methionine adenosyltransferase) (AdoMet synthetase) (MAT)	GK0026	GK0026	Signal peptidase II {UniProtKB/TrEMBL:Q5L3W7}	[TP0794-TP0046 (0.7023217)]
COG0420	COG0739	GK0683	GK0683	DNA repair exonuclease {UniProtKB/TrEMBL:Q5L262}	GK2975	GK2975	Hypothetical conserved protein	[TP0626-TP0782 (0.7781429)]
COG0420	COG0739	GK0683	GK0683	DNA repair exonuclease {UniProtKB/TrEMBL:Q5L262}	GK3339	GK3339	Stage II sporulation protein Q	[TP0626-TP0782 (0.7781429)]
COG0420	COG0739	GK0683	GK0683	DNA repair exonuclease {UniProtKB/TrEMBL:Q5L262}	GK2612	GK2612	Inhibitor of SpoIVFB {UniProtKB/TrEMBL:Q5KWN9}	[TP0626-TP0782 (0.7781429)]
COG1385	COG2812	GK2501	GK2501	Hypothetical conserved protein	GK0017	GK0017	DNA-directed DNA polymerase III gamma and tau	[TP0276-TP1005 (0.66627616)]
COG2882	COG5401	GK1223	GK1223	Flagellar basal body formation protein	GK2667	GK2667	Germination (Cortex hydrolysis) and sporulation	[TP0403-TP0832 (0.50839365)]
COG0217	COG0739	GK2594	GK2594	Hypothetical UPF0082 protein GK2594	GK3339	GK3339	Stage II sporulation protein Q	[TP0474-TP0864 (0.82349855)]
COG0217	COG0739	GK2594	GK2594	Hypothetical UPF0082 protein GK2594	GK2975	GK2975	Hypothetical conserved protein	[TP0474-TP0864 (0.82349855)]
COG0217	COG0739	GK2594	GK2594	Hypothetical UPF0082 protein GK2594	GK2612	GK2612	Inhibitor of SpoIVFB {UniProtKB/TrEMBL:Q5KWN9}	[TP0474-TP0864 (0.82349855)]
COG0242	COG0254	GK1057	GK1057	Peptide deformylase2 (PDF 2)	GK3381	rpmE	50S ribosomal protein L31	[TP0757-TP0255 (0.6434887)]
COG0242	COG0254	GK1171	GK1171	Polypeptide deformylase	GK3381	rpmE	50S ribosomal protein L31	[TP0757-TP0255 (0.6434887)]
COG0442	COG1466	GK1257	GK1257	Proline-tRNA synthetase	GK2513	GK2513	Hypothetical conserved protein	[TP0160-TP0588 (0.66563916)]
COG0847	COG1558	GK1454	GK1454	Hypothetical conserved protein	GK1217	GK1217	Flagellar basal-body rod protein	[TP0643-TP0397 (0.7022186)]
COG0305	COG0593	GK3476	GK3476	Replicative DNA helicase	GK0001	dnaA	Chromosomal replication initiator protein dnaA	[TP0058-TP0001 (0.9013428)]
COG1582	COG4786	GK1228	GK1228	Hypothetical conserved protein	GK3332	GK3332	Flagellar basal-body rod protein	[TP0726-TP0961 (0.6446794)]
COG1582	COG4786	GK1228	GK1228	Hypothetical conserved protein	GK1227	GK1227	Flagellar hook protein {UniProtKB/TrEMBL:Q5L0L8}	[TP0726-TP0961 (0.6446794)]
COG1582	COG4786	GK1228	GK1228	Hypothetical conserved protein	GK3331	GK3331	Flagellar hook-basal body protein	[TP0726-TP0961 (0.6446794)]
COG0178	COG1197	GK3085	GK3085	Excinuclease ABC subunit A	GK0048	GK0048	Transcription-repair coupling factor	[TP0514-TP0344 (0.9414915)]
COG0264	COG0544	GK1250	tsf	Elongation factor Ts (EF-Ts)	GK2653	tig	Trigger factor {UniProtKB/Swiss-Prot:Q5KWJ8}	[TP0605-TP0506 (0.9100214)]
COG1344	COG1352	GK3131	GK3131	Flagellin protein {UniProtKB/TrEMBL:Q5KV70}	GK2208	GK2208	Chemotactic methyltransferase	[TP0870-TP0630 (0.7476691)]
COG1344	COG1352	GK3142	GK3142	Flagellar protein {UniProtKB/TrEMBL:Q5KV59}	GK2208	GK2208	Chemotactic methyltransferase	[TP0870-TP0630 (0.7476691)]
COG1344	COG1352	GK3136	GK3136	Flagellar hook-associated protein 3	GK2208	GK2208	Chemotactic methyltransferase	[TP0870-TP0630 (0.7476691)]
COG0495	COG1475	GK2842	leuS	Leucyl-tRNA synthetase (EC 6.1.1.4) (Leucine--tRNA ligase) (LeuRS)	GK3489	GK3489	Stage 0 sporulation protein J	[TP0586-TP0271 (0.63095015)]
COG0495	COG1475	GK2842	leuS	Leucyl-tRNA synthetase (EC 6.1.1.4) (Leucine--tRNA ligase) (LeuRS)	GK3491	GK3491	Hypothetical conserved protein	[TP0586-TP0271 (0.63095015)]
COG0272	COG2080	GK0276	GK0276	DNA ligase {UniProtKB/TrEMBL:Q5L3B9}	GKP18	GKP18	Carbon monoxide dehydrogenase small chain	[TP0634-TP0080 (0.5753685)]
COG0272	COG2080	GK0276	GK0276	DNA ligase {UniProtKB/TrEMBL:Q5L3B9}	GK0377	GK0377	Carbon monoxide dehydrogenase small subunit	[TP0634-TP0080 (0.5753685)]
COG1352	COG1536	GK2208	GK2208	Chemotactic methyltransferase	GK1220	GK1220	Flagellar motor switch protein	[TP0630-TP0026 (0.7604114)]
COG1344	COG1516	GK3136	GK3136	Flagellar hook-associated protein 3	GK3143	GK3143	Flagellar biosynthesis {UniProtKB/TrEMBL:Q5KV58}	[TP0870-TP0943 (0.723277)]
COG1344	COG1516	GK3142	GK3142	Flagellar protein {UniProtKB/TrEMBL:Q5KV59}	GK3143	GK3143	Flagellar biosynthesis {UniProtKB/TrEMBL:Q5KV58}	[TP0870-TP0943 (0.723277)]
COG1344	COG1516	GK3142	GK3142	Flagellar protein {UniProtKB/TrEMBL:Q5KV59}	GK3113	GK3113	Flagellar protein {UniProtKB/TrEMBL:Q5KV88}	[TP0870-TP0943 (0.723277)]
COG1344	COG1516	GK3131	GK3131	Flagellin protein {UniProtKB/TrEMBL:Q5KV70}	GK3113	GK3113	Flagellar protein {UniProtKB/TrEMBL:Q5KV88}	[TP0870-TP0943 (0.723277)]
COG1344	COG1516	GK3131	GK3131	Flagellin protein {UniProtKB/TrEMBL:Q5KV70}	GK3143	GK3143	Flagellar biosynthesis {UniProtKB/TrEMBL:Q5KV58}	[TP0870-TP0943 (0.723277)]
COG1344	COG1516	GK3136	GK3136	Flagellar hook-associated protein 3	GK3113	GK3113	Flagellar protein {UniProtKB/TrEMBL:Q5KV88}	[TP0870-TP0943 (0.723277)]
COG0099	COG0216	GK0131	rpsM	30S ribosomal protein S13	GK3378	prfA	Peptide chain release factor 1 (RF-1)	[TP0210-TP0051 (0.8775348)]
COG0803	COG1268	GK2865	GK2865	Mn/Zn ABC transporter (Mn/Zn-binding	GK2944	GK2944	Biotin biosynthesis protein	[TP0034-TP0228 (0.8514437)]
COG0803	COG1268	GK2865	GK2865	Mn/Zn ABC transporter (Mn/Zn-binding	GK3018	GK3018	Biotin biosynthesis protein	[TP0034-TP0228 (0.8514437)]
COG0442	COG0552	GK1257	GK1257	Proline-tRNA synthetase	GK1194	GK1194	Signal recognition particle GTPase	[TP0160-TP0578 (0.56216276)]
COG0242	COG0319	GK1057	GK1057	Peptide deformylase2 (PDF 2)	GK2491	GK2491	UPF0054 protein GK2491	[TP0757-TP0650 (0.630912)]
COG0242	COG0319	GK1171	GK1171	Polypeptide deformylase	GK2491	GK2491	UPF0054 protein GK2491	[TP0757-TP0650 (0.630912)]
COG2201	COG5401	GK1241	cheB	Chemotaxis response regulator protein-glutamate methylesterase (EC 3.1.1.61)	GK2667	GK2667	Germination (Cortex hydrolysis) and sporulation	[TP0631-TP0832 (0.55516005)]
COG0457	COG0566	GK2195	GK2195	Hypothetical conserved protein	GK2709	GK2709	RRNA methylase {UniProtKB/TrEMBL:Q5KWE2}	[TP0095-TP0054 (0.73981166)]
COG0457	COG0566	GK2654	GK2654	Hypothetical conserved protein	GK3460	GK3460	RRNA methylase {UniProtKB/TrEMBL:Q5KU91}	[TP0095-TP0054 (0.73981166)]
COG0457	COG0566	GK3069	GK3069	Hypothetical conserved protein	GK2709	GK2709	RRNA methylase {UniProtKB/TrEMBL:Q5KWE2}	[TP0095-TP0054 (0.73981166)]
COG0457	COG0566	GK2562	GK2562	Hypothetical conserved protein	GK0087	GK0087	TRNA/rRNA methyltransferase	[TP0095-TP0054 (0.73981166)]
COG0457	COG0566	GK2195	GK2195	Hypothetical conserved protein	GK0087	GK0087	TRNA/rRNA methyltransferase	[TP0095-TP0054 (0.73981166)]
COG0457	COG0566	GK2654	GK2654	Hypothetical conserved protein	GK0087	GK0087	TRNA/rRNA methyltransferase	[TP0095-TP0054 (0.73981166)]
COG0457	COG0566	GK3069	GK3069	Hypothetical conserved protein	GK0087	GK0087	TRNA/rRNA methyltransferase	[TP0095-TP0054 (0.73981166)]
COG0457	COG0566	GK2195	GK2195	Hypothetical conserved protein	GK3460	GK3460	RRNA methylase {UniProtKB/TrEMBL:Q5KU91}	[TP0095-TP0054 (0.73981166)]
COG0457	COG0566	GK1824	GK1824	Hypothetical protein GKA01	GK3460	GK3460	RRNA methylase {UniProtKB/TrEMBL:Q5KU91}	[TP0095-TP0054 (0.73981166)]
COG0457	COG0566	GK2562	GK2562	Hypothetical conserved protein	GK2709	GK2709	RRNA methylase {UniProtKB/TrEMBL:Q5KWE2}	[TP0095-TP0054 (0.73981166)]
COG0457	COG0566	GK2562	GK2562	Hypothetical conserved protein	GK3460	GK3460	RRNA methylase {UniProtKB/TrEMBL:Q5KU91}	[TP0095-TP0054 (0.73981166)]
COG0457	COG0566	GK1824	GK1824	Hypothetical protein GKA01	GK0087	GK0087	TRNA/rRNA methyltransferase	[TP0095-TP0054 (0.73981166)]
COG0457	COG0566	GK2654	GK2654	Hypothetical conserved protein	GK2709	GK2709	RRNA methylase {UniProtKB/TrEMBL:Q5KWE2}	[TP0095-TP0054 (0.73981166)]
COG0457	COG0566	GK1824	GK1824	Hypothetical protein GKA01	GK2709	GK2709	RRNA methylase {UniProtKB/TrEMBL:Q5KWE2}	[TP0095-TP0054 (0.73981166)]
COG0457	COG0566	GK3069	GK3069	Hypothetical conserved protein	GK3460	GK3460	RRNA methylase {UniProtKB/TrEMBL:Q5KU91}	[TP0095-TP0054 (0.73981166)]
COG0465	COG0558	GK0062	GK0062	Cell-division protein and general stress protein	GK1293	GK1293	CDP-diacylglycerol--glycerol-3-phosphate	[TP0765-TP0256 (0.8653493)]
COG0024	COG0462	GK1833	GKA10	Methionyl aminopeptidase	GK0044	GK0044	Ribose-phosphate pyrophosphokinase	[TP0842-TP0294 (0.8762697)]
COG0024	COG0462	GK0128	GK0128	Methionine aminopeptidase	GK0044	GK0044	Ribose-phosphate pyrophosphokinase	[TP0842-TP0294 (0.8762697)]
COG0125	COG0361	GK0024	tmk	Thymidylate kinase {UniProtKB/Swiss-Prot:Q5L3W9}	GK0129	infA	Translation initiation factor IF-1	[TP0354-TP0097 (0.8382038)]
COG1536	COG1766	GK1220	GK1220	Flagellar motor switch protein	GK1219	GK1219	Flagellar basal-body M-ring protein	[TP0400-TP0399 (0.9198608), TP0026-TP0399 (0.9539454)]
COG0319	COG0787	GK2491	GK2491	UPF0054 protein GK2491	GK0231	GK0231	Alanine racemase {UniProtKB/TrEMBL:Q5L3G4}	[TP0650-TP0681 (0.82058704)]
COG0215	COG1536	GK0085	cysS	Cysteinyl-tRNA synthetase (EC 6.1.1.16) (Cysteine--tRNA ligase) (CysRS)	GK1220	GK1220	Flagellar motor switch protein	[TP0091-TP0400 (0.6374247)]
COG0564	COG1418	GK0565	GK0565	Ribosomal large subunit pseudouridine synthase	GK0913	GK0913	Hypothetical conserved protein	[TP0154-TP1018 (0.7668753)]
COG0564	COG1418	GK0831	GK0831	Hypothetical conserved protein	GK1297	GK1297	Hypothetical conserved protein	[TP0154-TP1018 (0.7668753)]
COG0564	COG1418	GK1146	GK1146	Hypothetical conserved protein	GK0913	GK0913	Hypothetical conserved protein	[TP0154-TP1018 (0.7668753)]
COG0564	COG1418	GK0831	GK0831	Hypothetical conserved protein	GK0913	GK0913	Hypothetical conserved protein	[TP0154-TP1018 (0.7668753)]
COG0564	COG1418	GK1146	GK1146	Hypothetical conserved protein	GK1297	GK1297	Hypothetical conserved protein	[TP0154-TP1018 (0.7668753)]
COG0564	COG1418	GK0565	GK0565	Ribosomal large subunit pseudouridine synthase	GK1297	GK1297	Hypothetical conserved protein	[TP0154-TP1018 (0.7668753)]
COG0849	COG1595	GK1124	GK1124	Cell division protein {UniProtKB/TrEMBL:Q5L0X1}	GK2254	GK2254	DNA-directed RNA polymerase ECF-type sigma factor	[TP0389-TP0092 (0.66770643)]
COG0849	COG1595	GK1124	GK1124	Cell division protein {UniProtKB/TrEMBL:Q5L0X1}	GK0089	GK0089	DNA-directed RNA polymerase sigma-30 factor	[TP0389-TP0092 (0.66770643)]
COG0849	COG1595	GK1124	GK1124	Cell division protein {UniProtKB/TrEMBL:Q5L0X1}	GK0150	GK0150	DNA-directed RNA polymerase ECF-type sigma factor	[TP0389-TP0092 (0.66770643)]
COG0849	COG1595	GK1124	GK1124	Cell division protein {UniProtKB/TrEMBL:Q5L0X1}	GK1726	GK1726	DNA-directed RNA polymerase ECF-type sigma factor	[TP0389-TP0092 (0.66770643)]
COG1197	COG5401	GK0048	GK0048	Transcription-repair coupling factor	GK2667	GK2667	Germination (Cortex hydrolysis) and sporulation	[TP0344-TP0832 (0.5396384)]
COG0301	COG1529	GK2795	GK2795	Thiamine biosynthesis {UniProtKB/TrEMBL:Q5KW56}	GK0379	GK0379	Carbon monoxide dehydrogenase large subunit	[TP0559-TP0079 (0.62660724)]
COG0301	COG1529	GK2795	GK2795	Thiamine biosynthesis {UniProtKB/TrEMBL:Q5KW56}	GKP21	GKP21	Molybdopterin binding oxidoreductase large	[TP0559-TP0079 (0.62660724)]
COG0739	COG2204	GK2612	GK2612	Inhibitor of SpoIVFB {UniProtKB/TrEMBL:Q5KWN9}	GK0729	GK0729	Transcriptional regulator	[TP0706-TP0519 (0.80130965)]
COG0739	COG2204	GK2975	GK2975	Hypothetical conserved protein	GK0729	GK0729	Transcriptional regulator	[TP0706-TP0519 (0.80130965)]
COG0739	COG2204	GK3339	GK3339	Stage II sporulation protein Q	GK0729	GK0729	Transcriptional regulator	[TP0706-TP0519 (0.80130965)]
COG0280	COG0457	GK2382	GK2382	Phosphate butyryltransferase	GK2562	GK2562	Hypothetical conserved protein	[TP0094-TP0067 (0.5068833)]
COG0280	COG0457	GK3415	GK3415	Phosphotransacetylase {UniProtKB/TrEMBL:Q5KUD6}	GK2562	GK2562	Hypothetical conserved protein	[TP0094-TP0067 (0.5068833)]
COG0280	COG0457	GK2382	GK2382	Phosphate butyryltransferase	GK1824	GK1824	Hypothetical protein GKA01	[TP0094-TP0067 (0.5068833)]
COG0280	COG0457	GK3415	GK3415	Phosphotransacetylase {UniProtKB/TrEMBL:Q5KUD6}	GK2654	GK2654	Hypothetical conserved protein	[TP0094-TP0067 (0.5068833)]
COG0280	COG0457	GK3415	GK3415	Phosphotransacetylase {UniProtKB/TrEMBL:Q5KUD6}	GK1824	GK1824	Hypothetical protein GKA01	[TP0094-TP0067 (0.5068833)]
COG0280	COG0457	GK2382	GK2382	Phosphate butyryltransferase	GK3069	GK3069	Hypothetical conserved protein	[TP0094-TP0067 (0.5068833)]
COG0280	COG0457	GK2382	GK2382	Phosphate butyryltransferase	GK2195	GK2195	Hypothetical conserved protein	[TP0094-TP0067 (0.5068833)]
COG0280	COG0457	GK2382	GK2382	Phosphate butyryltransferase	GK2654	GK2654	Hypothetical conserved protein	[TP0094-TP0067 (0.5068833)]
COG0280	COG0457	GK3415	GK3415	Phosphotransacetylase {UniProtKB/TrEMBL:Q5KUD6}	GK2195	GK2195	Hypothetical conserved protein	[TP0094-TP0067 (0.5068833)]
COG0280	COG0457	GK3415	GK3415	Phosphotransacetylase {UniProtKB/TrEMBL:Q5KUD6}	GK3069	GK3069	Hypothetical conserved protein	[TP0094-TP0067 (0.5068833)]
COG1108	COG1277	GK2470	GK2470	Metal (Zinc) ABC transporter	GK1644	GK1644	Hypothetical conserved protein	[TP0165-TP0880 (0.79878455)]
COG0457	COG0495	GK2195	GK2195	Hypothetical conserved protein	GK2842	leuS	Leucyl-tRNA synthetase (EC 6.1.1.4) (Leucine--tRNA ligase) (LeuRS)	[TP0067-TP0586 (0.714839)]
COG0457	COG0495	GK3069	GK3069	Hypothetical conserved protein	GK2842	leuS	Leucyl-tRNA synthetase (EC 6.1.1.4) (Leucine--tRNA ligase) (LeuRS)	[TP0067-TP0586 (0.714839)]
COG0457	COG0495	GK1824	GK1824	Hypothetical protein GKA01	GK2842	leuS	Leucyl-tRNA synthetase (EC 6.1.1.4) (Leucine--tRNA ligase) (LeuRS)	[TP0067-TP0586 (0.714839)]
COG0457	COG0495	GK2654	GK2654	Hypothetical conserved protein	GK2842	leuS	Leucyl-tRNA synthetase (EC 6.1.1.4) (Leucine--tRNA ligase) (LeuRS)	[TP0067-TP0586 (0.714839)]
COG0457	COG0495	GK2562	GK2562	Hypothetical conserved protein	GK2842	leuS	Leucyl-tRNA synthetase (EC 6.1.1.4) (Leucine--tRNA ligase) (LeuRS)	[TP0067-TP0586 (0.714839)]
COG0257	COG0472	GK0130	GK0130	50S ribosomal protein L36	GK3169	GK3169	Teichoic acid linkage unit synthesis	[TP0209-TP0345 (0.64932555)]
COG0257	COG0472	GK0130	GK0130	50S ribosomal protein L36	GK1117	mraY	Phospho-N-acetylmuramoyl-pentapeptide-transferase (EC 2.7.8.13) (UDP- MurNAc-pentapeptide phosphotransferase)	[TP0209-TP0345 (0.64932555)]
COG0358	COG0457	GK2483	GK2483	DNA primase {UniProtKB/TrEMBL:Q5KX18}	GK1824	GK1824	Hypothetical protein GKA01	[TP0492-TP0648 (0.5111708)]
COG0358	COG0457	GK2483	GK2483	DNA primase {UniProtKB/TrEMBL:Q5KX18}	GK3069	GK3069	Hypothetical conserved protein	[TP0492-TP0648 (0.5111708)]
COG0358	COG0457	GK2483	GK2483	DNA primase {UniProtKB/TrEMBL:Q5KX18}	GK2562	GK2562	Hypothetical conserved protein	[TP0492-TP0648 (0.5111708)]
COG0358	COG0457	GK2483	GK2483	DNA primase {UniProtKB/TrEMBL:Q5KX18}	GK2195	GK2195	Hypothetical conserved protein	[TP0492-TP0648 (0.5111708)]
COG0358	COG0457	GK2483	GK2483	DNA primase {UniProtKB/TrEMBL:Q5KX18}	GK2654	GK2654	Hypothetical conserved protein	[TP0492-TP0648 (0.5111708)]
COG0301	COG0301	GK2795	GK2795	Thiamine biosynthesis {UniProtKB/TrEMBL:Q5KW56}	GK2795	GK2795	Thiamine biosynthesis {UniProtKB/TrEMBL:Q5KW56}	[TP0559-TP0559 (0.6965584)]
COG0687	COG1558	GK0726	GK0726	Spermidine/putrescine ABC transporter	GK1217	GK1217	Flagellar basal-body rod protein	[TP0655-TP0397 (0.60331625)]
COG0687	COG1558	GK2011	GK2011	ABC transporter {UniProtKB/TrEMBL:Q5KYE0}	GK1217	GK1217	Flagellar basal-body rod protein	[TP0655-TP0397 (0.60331625)]
COG0766	COG1419	GK3341	murA1	UDP-N-acetylglucosamine 1-carboxyvinyltransferase 1 (EC 2.5.1.7) (Enoylpyruvate transferase 1) (UDP-N-acetylglucosamine enolpyruvyl transferase 1) (EPT 1)	GK1239	GK1239	Flagellar biosynthetic protein	[TP0029-TP0713 (0.80866665)]
COG0766	COG1419	GK3384	murA2	UDP-N-acetylglucosamine 1-carboxyvinyltransferase 2 (EC 2.5.1.7) (Enoylpyruvate transferase 2) (UDP-N-acetylglucosamine enolpyruvyl transferase 2) (EPT 2)	GK1239	GK1239	Flagellar biosynthetic protein	[TP0029-TP0713 (0.80866665)]
COG1317	COG1536	GK1221	GK1221	Flagellar assembly protein	GK1220	GK1220	Flagellar motor switch protein	[TP0401-TP0026 (0.96139234)]
COG1214	COG1516	GK0237	GK0237	Glycoprotein endopeptidase	GK3143	GK3143	Flagellar biosynthesis {UniProtKB/TrEMBL:Q5KV58}	[TP0876-TP0943 (0.57131183)]
COG1214	COG1516	GK0237	GK0237	Glycoprotein endopeptidase	GK3113	GK3113	Flagellar protein {UniProtKB/TrEMBL:Q5KV88}	[TP0876-TP0943 (0.57131183)]
COG0608	COG1234	GK0594	GK0594	Single strand DNAspecific exonuclease	GK2333	rnz	Ribonuclease Z (EC 3.1.26.11) (RNase Z) (tRNase Z) (tRNA 3 endonuclease)	[TP0704-TP0819 (0.5844061)]
COG0608	COG1234	GK2580	GK2580	Single-strand DNA-specific exonuclease	GK0667	GK0667	Hypothetical conserved protein	[TP0704-TP0819 (0.5844061)]
COG0608	COG1234	GK2580	GK2580	Single-strand DNA-specific exonuclease	GK2333	rnz	Ribonuclease Z (EC 3.1.26.11) (RNase Z) (tRNase Z) (tRNA 3 endonuclease)	[TP0704-TP0819 (0.5844061)]
COG0608	COG1234	GK0594	GK0594	Single strand DNAspecific exonuclease	GK0667	GK0667	Hypothetical conserved protein	[TP0704-TP0819 (0.5844061)]
COG0024	COG0125	GK1833	GKA10	Methionyl aminopeptidase	GK0024	tmk	Thymidylate kinase {UniProtKB/Swiss-Prot:Q5L3W9}	[TP0842-TP0354 (0.8096375)]
COG0024	COG0125	GK0128	GK0128	Methionine aminopeptidase	GK0024	tmk	Thymidylate kinase {UniProtKB/Swiss-Prot:Q5L3W9}	[TP0842-TP0354 (0.8096375)]
COG1077	COG1426	GK3333	GK3333	Cell shape determining protein	GK1292	GK1292	Hypothetical conserved protein	[TP0497-TP0334 (0.739115)]
COG1077	COG1426	GK0399	GK0399	Cell-shape determining protein	GK1292	GK1292	Hypothetical conserved protein	[TP0497-TP0334 (0.739115)]
COG1077	COG1426	GK2617	GK2617	Cell-shape determining protein	GK1292	GK1292	Hypothetical conserved protein	[TP0497-TP0334 (0.739115)]
COG0618	COG1214	GK2747	GK2747	Hypothetical conserved protein	GK0237	GK0237	Glycoprotein endopeptidase	[TP0803-TP0876 (0.700686)]
COG0257	COG0779	GK0130	GK0130	50S ribosomal protein L36	GK1259	GK1259	Hypothetical conserved protein	[TP0209-TP0893 (0.7461857)]
COG1291	COG1291	GK2530	GK2530	Motility protein A {UniProtKB/TrEMBL:Q5KWX1}	GK2530	GK2530	Motility protein A {UniProtKB/TrEMBL:Q5KWX1}	[TP0725-TP0725 (0.8044664)]
COG0275	COG1815	GK1111	mraW	S-adenosyl-methyltransferase mraW (EC 2.1.1.-)	GK1216	GK1216	Flagellar basal-body rod protein	[TP0384-TP0396 (0.81050646)]
COG1536	COG1536	GK1220	GK1220	Flagellar motor switch protein	GK1220	GK1220	Flagellar motor switch protein	[TP0026-TP0400 (0.5928469)]
COG1536	COG1776	GK1220	GK1220	Flagellar motor switch protein	GK1244	GK1244	Chemotactic methyltransferase inhibitor	[TP0026-TP0720 (0.7923422)]
COG1536	COG1776	GK1220	GK1220	Flagellar motor switch protein	GK1231	GK1231	Flagellar motor switch protein	[TP0026-TP0720 (0.7923422)]
COG0782	COG1057	GK2547	GK2547	Transcription elongation factor	GK2522	GK2522	Nicotinate-nucleotide adenylyltransferase	[TP0019-TP0741 (0.75909394)]
COG0803	COG5401	GK2865	GK2865	Mn/Zn ABC transporter (Mn/Zn-binding	GK2667	GK2667	Germination (Cortex hydrolysis) and sporulation	[TP0163-TP0832 (0.52403957)]
COG1580	COG5401	GK1229	GK1229	Flagellar basal body-associated protein	GK2667	GK2667	Germination (Cortex hydrolysis) and sporulation	[TP0722-TP0832 (0.5858538)]
COG1516	COG1516	GK3143	GK3143	Flagellar biosynthesis {UniProtKB/TrEMBL:Q5KV58}	GK3143	GK3143	Flagellar biosynthesis {UniProtKB/TrEMBL:Q5KV58}	[TP0943-TP0943 (0.5311184)]
COG1516	COG1516	GK3113	GK3113	Flagellar protein {UniProtKB/TrEMBL:Q5KV88}	GK3113	GK3113	Flagellar protein {UniProtKB/TrEMBL:Q5KV88}	[TP0943-TP0943 (0.5311184)]
COG1516	COG1516	GK3113	GK3113	Flagellar protein {UniProtKB/TrEMBL:Q5KV88}	GK3143	GK3143	Flagellar biosynthesis {UniProtKB/TrEMBL:Q5KV58}	[TP0943-TP0943 (0.5311184)]
COG1516	COG1516	GK3143	GK3143	Flagellar biosynthesis {UniProtKB/TrEMBL:Q5KV58}	GK3113	GK3113	Flagellar protein {UniProtKB/TrEMBL:Q5KV88}	[TP0943-TP0943 (0.5311184)]
COG1109	COG1157	GK3297	GK3297	Phosphomannomutase {UniProtKB/TrEMBL:Q5KUQ4}	GK1222	GK1222	Flagellar-specific ATP synthase	[TP0413-TP0402 (0.78400123)]
COG1109	COG1157	GK0154	glmM	Phosphoglucosamine mutase (EC 5.4.2.10)	GK1222	GK1222	Flagellar-specific ATP synthase	[TP0413-TP0402 (0.78400123)]
COG1109	COG1157	GK0570	GK0570	Phosphomannomutase {UniProtKB/TrEMBL:Q5L2H5}	GK1222	GK1222	Flagellar-specific ATP synthase	[TP0413-TP0402 (0.78400123)]
COG1109	COG1157	GK0363	GK0363	Phosphomannomutase {UniProtKB/TrEMBL:Q5L332}	GK1222	GK1222	Flagellar-specific ATP synthase	[TP0413-TP0402 (0.78400123)]
COG0217	COG1235	GK2594	GK2594	Hypothetical UPF0082 protein GK2594	GK3470	GK3470	Hypothetical conserved protein	[TP0474-TP0489 (0.71912634)]
COG1256	COG1776	GK3137	GK3137	Flagellar hook-associated protein 1	GK1231	GK1231	Flagellar motor switch protein	[TP0660-TP0720 (0.80235356)]
COG1256	COG1776	GK3137	GK3137	Flagellar hook-associated protein 1	GK1244	GK1244	Chemotactic methyltransferase inhibitor	[TP0660-TP0720 (0.80235356)]
COG0012	COG0188	GK3483	GK3483	Hypothetical conserved protein	GK1750	GK1750	DNA topoisomerase IV subunit A	[TP0124-TP0005 (0.7149395)]
COG0012	COG0188	GK3483	GK3483	Hypothetical conserved protein	GK0006	GK0006	DNA gyrase subunit A {UniProtKB/TrEMBL:Q5L3Y7}	[TP0124-TP0005 (0.7149395)]
COG0206	COG1774	GK1125	GK1125	Cell-division initiation protein	GK0026	GK0026	Signal peptidase II {UniProtKB/TrEMBL:Q5L3W7}	[TP0390-TP0046 (0.67547834)]
COG0324	COG1558	GK1312	miaA	tRNA delta(2)-isopentenylpyrophosphate transferase (EC 2.5.1.8) (IPP transferase) (Isopentenyl-diphosphate:tRNA isopentenyltransferase) (IPTase) (IPPT)	GK1217	GK1217	Flagellar basal-body rod protein	[TP0637-TP0397 (0.66148543)]
COG0528	COG1774	GK1251	GK1251	Uridylate kinase {UniProtKB/TrEMBL:Q5L0K0}	GK0026	GK0026	Signal peptidase II {UniProtKB/TrEMBL:Q5L3W7}	[TP0099-TP0046 (0.65377367)]
COG0154	COG2868	GK1392	GK1392	Glutamyl-tRNA(Gln) amidotransferase subunit A	GK2609	GK2609	Hypothetical conserved protein	[TP1020-TP0744 (0.70068353)]
COG0154	COG2868	GK0282	gatA	Glutamyl-tRNA(Gln) amidotransferase subunit A (EC 6.3.5.-) (Glu-ADT subunit A)	GK2609	GK2609	Hypothetical conserved protein	[TP1020-TP0744 (0.70068353)]
COG0840	COG1157	GK0971	GK0971	Hypothetical conserved protein	GK1222	GK1222	Flagellar-specific ATP synthase	[TP0640-TP0402 (0.9180537)]
COG0840	COG1157	GK3372	GK3372	Methyl-accepting chemotaxis protein	GK1222	GK1222	Flagellar-specific ATP synthase	[TP0640-TP0402 (0.9180537)]
COG0840	COG1157	GK1020	GK1020	Methyl-accepting chemotaxis protein	GK1222	GK1222	Flagellar-specific ATP synthase	[TP0640-TP0402 (0.9180537)]
COG0840	COG1157	GK1938	GK1938	Methyl-accepting chemotaxis protein	GK1222	GK1222	Flagellar-specific ATP synthase	[TP0640-TP0402 (0.9180537)]
COG0840	COG1157	GK0369	GK0369	Methyl-accepting chemotaxis protein	GK1222	GK1222	Flagellar-specific ATP synthase	[TP0640-TP0402 (0.9180537)]
COG0840	COG1157	GK1311	GK1311	Methyl-accepting chemotaxis protein	GK1222	GK1222	Flagellar-specific ATP synthase	[TP0640-TP0402 (0.9180537)]
COG0462	COG0492	GK0044	GK0044	Ribose-phosphate pyrophosphokinase	GK2954	GK2954	Thioredoxin reductase {UniProtKB/TrEMBL:Q5KVP7}	[TP0294-TP0814 (0.8323514)]
COG0462	COG0492	GK0044	GK0044	Ribose-phosphate pyrophosphokinase	GK2234	GK2234	Thioredoxin reductase {UniProtKB/TrEMBL:Q5KXR7}	[TP0294-TP0814 (0.8323514)]
COG0462	COG0492	GK0044	GK0044	Ribose-phosphate pyrophosphokinase	GK3068	GK3068	Thioredoxin reductase {UniProtKB/TrEMBL:Q5KVD3}	[TP0294-TP0814 (0.8323514)]
COG0462	COG0492	GK0044	GK0044	Ribose-phosphate pyrophosphokinase	GK3020	GK3020	Hypothetical conserved protein	[TP0294-TP0814 (0.8323514)]
COG0124	COG0254	GK2573	hisS	Histidyl-tRNA synthetase (EC 6.1.1.21) (Histidine--tRNA ligase) (HisRS)	GK3381	rpmE	50S ribosomal protein L31	[TP0641-TP0255 (0.65973145)]
COG0178	COG0272	GK3085	GK3085	Excinuclease ABC subunit A	GK0276	GK0276	DNA ligase {UniProtKB/TrEMBL:Q5L3B9}	[TP0514-TP0634 (0.7537598)]
COG0257	COG2204	GK0130	GK0130	50S ribosomal protein L36	GK0729	GK0729	Transcriptional regulator	[TP0209-TP0519 (0.6010877)]
COG0495	COG1558	GK2842	leuS	Leucyl-tRNA synthetase (EC 6.1.1.4) (Leucine--tRNA ligase) (LeuRS)	GK1217	GK1217	Flagellar basal-body rod protein	[TP0586-TP0397 (0.60331625)]
COG1135	COG1466	GK2999	GK2999	ABC transporter {UniProtKB/TrEMBL:Q5KVK2}	GK2513	GK2513	Hypothetical conserved protein	[TP0120-TP0588 (0.7896185)]
COG0208	COG5401	GK0912	GK0912	Ribonucleoside-diphosphate reductase beta subunit	GK2667	GK2667	Germination (Cortex hydrolysis) and sporulation	[TP0053-TP0832 (0.61589503)]
COG0208	COG5401	GK2771	GK2771	Ribonuleotide reductase small subunit	GK2667	GK2667	Germination (Cortex hydrolysis) and sporulation	[TP0053-TP0832 (0.61589503)]
COG0208	COG5401	GKP26	GKP26	Ribonuleotide reductase small subunit	GK2667	GK2667	Germination (Cortex hydrolysis) and sporulation	[TP0053-TP0832 (0.61589503)]
COG0608	COG1159	GK2580	GK2580	Single-strand DNA-specific exonuclease	GK2488	GK2488	GTP-binding protein {UniProtKB/TrEMBL:Q5KX13}	[TP0704-TP0541 (0.7586372)]
COG0608	COG1159	GK0594	GK0594	Single strand DNAspecific exonuclease	GK2488	GK2488	GTP-binding protein {UniProtKB/TrEMBL:Q5KX13}	[TP0704-TP0541 (0.7586372)]
COG0242	COG0263	GK1057	GK1057	Peptide deformylase2 (PDF 2)	GK2048	proB	Glutamate 5-kinase (EC 2.7.2.11) (Gamma-glutamyl kinase) (GK)	[TP0757-TP0351 (0.5771584)]
COG0242	COG0263	GK1171	GK1171	Polypeptide deformylase	GK2048	proB	Glutamate 5-kinase (EC 2.7.2.11) (Gamma-glutamyl kinase) (GK)	[TP0757-TP0351 (0.5771584)]
COG0566	COG1589	GK3460	GK3460	RRNA methylase {UniProtKB/TrEMBL:Q5KU91}	GK1120	GK1120	Cell-division initiation protein	[TP0109-TP0388 (0.8512026)]
COG0566	COG1589	GK0087	GK0087	TRNA/rRNA methyltransferase	GK1120	GK1120	Cell-division initiation protein	[TP0109-TP0388 (0.8512026)]
COG0566	COG1589	GK2709	GK2709	RRNA methylase {UniProtKB/TrEMBL:Q5KWE2}	GK1120	GK1120	Cell-division initiation protein	[TP0109-TP0388 (0.8512026)]
COG1366	COG1776	GK2310	GK2310	Anti-sigma F factor antagonist	GK1244	GK1244	Chemotactic methyltransferase inhibitor	[TP0233-TP0720 (0.5310372)]
COG1366	COG1776	GK3422	GK3422	Stage II sporulation protein AA	GK1231	GK1231	Flagellar motor switch protein	[TP0233-TP0720 (0.5310372)]
COG1366	COG1776	GK3422	GK3422	Stage II sporulation protein AA	GK1244	GK1244	Chemotactic methyltransferase inhibitor	[TP0233-TP0720 (0.5310372)]
COG1366	COG1776	GK2310	GK2310	Anti-sigma F factor antagonist	GK1231	GK1231	Flagellar motor switch protein	[TP0233-TP0720 (0.5310372)]
COG0739	COG4786	GK3339	GK3339	Stage II sporulation protein Q	GK1227	GK1227	Flagellar hook protein {UniProtKB/TrEMBL:Q5L0L8}	[TP0782-TP0961 (0.69582695)]
COG0739	COG4786	GK3339	GK3339	Stage II sporulation protein Q	GK3332	GK3332	Flagellar basal-body rod protein	[TP0782-TP0961 (0.69582695)]
COG0739	COG4786	GK2975	GK2975	Hypothetical conserved protein	GK3332	GK3332	Flagellar basal-body rod protein	[TP0782-TP0961 (0.69582695)]
COG0739	COG4786	GK2975	GK2975	Hypothetical conserved protein	GK1227	GK1227	Flagellar hook protein {UniProtKB/TrEMBL:Q5L0L8}	[TP0782-TP0961 (0.69582695)]
COG0739	COG4786	GK2612	GK2612	Inhibitor of SpoIVFB {UniProtKB/TrEMBL:Q5KWN9}	GK3331	GK3331	Flagellar hook-basal body protein	[TP0782-TP0961 (0.69582695)]
COG0739	COG4786	GK2975	GK2975	Hypothetical conserved protein	GK3331	GK3331	Flagellar hook-basal body protein	[TP0782-TP0961 (0.69582695)]
COG0739	COG4786	GK2612	GK2612	Inhibitor of SpoIVFB {UniProtKB/TrEMBL:Q5KWN9}	GK1227	GK1227	Flagellar hook protein {UniProtKB/TrEMBL:Q5L0L8}	[TP0782-TP0961 (0.69582695)]
COG0739	COG4786	GK2612	GK2612	Inhibitor of SpoIVFB {UniProtKB/TrEMBL:Q5KWN9}	GK3332	GK3332	Flagellar basal-body rod protein	[TP0782-TP0961 (0.69582695)]
COG0739	COG4786	GK3339	GK3339	Stage II sporulation protein Q	GK3331	GK3331	Flagellar hook-basal body protein	[TP0782-TP0961 (0.69582695)]
COG0124	COG0546	GK2573	hisS	Histidyl-tRNA synthetase (EC 6.1.1.21) (Histidine--tRNA ligase) (HisRS)	GK3079	GK3079	Phosphoglycolate phosphatase	[TP0641-TP0554 (0.5196431)]
COG0495	COG2882	GK2842	leuS	Leucyl-tRNA synthetase (EC 6.1.1.4) (Leucine--tRNA ligase) (LeuRS)	GK1223	GK1223	Flagellar basal body formation protein	[TP0586-TP0403 (0.64541596)]
COG0457	COG1234	GK2562	GK2562	Hypothetical conserved protein	GK0667	GK0667	Hypothetical conserved protein	[TP0095-TP0819 (0.5178716)]
COG0457	COG1234	GK2654	GK2654	Hypothetical conserved protein	GK2333	rnz	Ribonuclease Z (EC 3.1.26.11) (RNase Z) (tRNase Z) (tRNA 3 endonuclease)	[TP0095-TP0819 (0.5178716)]
COG0457	COG1234	GK2654	GK2654	Hypothetical conserved protein	GK0667	GK0667	Hypothetical conserved protein	[TP0095-TP0819 (0.5178716)]
COG0457	COG1234	GK3069	GK3069	Hypothetical conserved protein	GK2333	rnz	Ribonuclease Z (EC 3.1.26.11) (RNase Z) (tRNase Z) (tRNA 3 endonuclease)	[TP0095-TP0819 (0.5178716)]
COG0457	COG1234	GK1824	GK1824	Hypothetical protein GKA01	GK2333	rnz	Ribonuclease Z (EC 3.1.26.11) (RNase Z) (tRNase Z) (tRNA 3 endonuclease)	[TP0095-TP0819 (0.5178716)]
COG0457	COG1234	GK1824	GK1824	Hypothetical protein GKA01	GK0667	GK0667	Hypothetical conserved protein	[TP0095-TP0819 (0.5178716)]
COG0457	COG1234	GK2195	GK2195	Hypothetical conserved protein	GK0667	GK0667	Hypothetical conserved protein	[TP0095-TP0819 (0.5178716)]
COG0457	COG1234	GK2562	GK2562	Hypothetical conserved protein	GK2333	rnz	Ribonuclease Z (EC 3.1.26.11) (RNase Z) (tRNase Z) (tRNA 3 endonuclease)	[TP0095-TP0819 (0.5178716)]
COG0457	COG1234	GK2195	GK2195	Hypothetical conserved protein	GK2333	rnz	Ribonuclease Z (EC 3.1.26.11) (RNase Z) (tRNase Z) (tRNA 3 endonuclease)	[TP0095-TP0819 (0.5178716)]
COG0457	COG1234	GK3069	GK3069	Hypothetical conserved protein	GK0667	GK0667	Hypothetical conserved protein	[TP0095-TP0819 (0.5178716)]
COG0257	COG0773	GK0130	GK0130	50S ribosomal protein L36	GK2815	murC	UDP-N-acetylmuramate--L-alanine ligase (EC 6.3.2.8) (UDP-N- acetylmuramoyl-L-alanine synthetase)	[TP0209-TP0341 (0.6926446)]
COG0457	COG2204	GK3069	GK3069	Hypothetical conserved protein	GK0729	GK0729	Transcriptional regulator	[TP0067-TP0519 (0.7741208)]
COG0457	COG2204	GK2654	GK2654	Hypothetical conserved protein	GK0729	GK0729	Transcriptional regulator	[TP0067-TP0519 (0.7741208)]
COG0457	COG2204	GK2195	GK2195	Hypothetical conserved protein	GK0729	GK0729	Transcriptional regulator	[TP0067-TP0519 (0.7741208)]
COG0457	COG2204	GK2562	GK2562	Hypothetical conserved protein	GK0729	GK0729	Transcriptional regulator	[TP0067-TP0519 (0.7741208)]
COG0457	COG2204	GK1824	GK1824	Hypothetical protein GKA01	GK0729	GK0729	Transcriptional regulator	[TP0067-TP0519 (0.7741208)]
COG0272	COG1879	GK0276	GK0276	DNA ligase {UniProtKB/TrEMBL:Q5L3B9}	GK1913	GK1913	Sugar ABC transporter {UniProtKB/TrEMBL:Q5KYN8}	[TP0634-TP0684 (0.56216276)]
COG0272	COG1879	GK0276	GK0276	DNA ligase {UniProtKB/TrEMBL:Q5L3B9}	GK1896	GK1896	Sugar ABC transporter {UniProtKB/TrEMBL:Q5KYQ5}	[TP0634-TP0684 (0.56216276)]
COG0272	COG1879	GK0276	GK0276	DNA ligase {UniProtKB/TrEMBL:Q5L3B9}	GK3210	GK3210	Sugar ABC transporter {UniProtKB/TrEMBL:Q5KUZ1}	[TP0634-TP0684 (0.56216276)]
COG0272	COG1879	GK0276	GK0276	DNA ligase {UniProtKB/TrEMBL:Q5L3B9}	GK3226	GK3226	Ribose ABC transporter {UniProtKB/TrEMBL:Q5KUX5}	[TP0634-TP0684 (0.56216276)]
COG0272	COG1879	GK0276	GK0276	DNA ligase {UniProtKB/TrEMBL:Q5L3B9}	GK0948	GK0948	Ribose ABC transporter {UniProtKB/TrEMBL:Q5L1E7}	[TP0634-TP0684 (0.56216276)]
COG0217	COG1480	GK2594	GK2594	Hypothetical UPF0082 protein GK2594	GK2492	GK2492	Hypothetical conserved protein	[TP0474-TP0651 (0.71912634)]
COG0257	COG0681	GK0130	GK0130	50S ribosomal protein L36	GK0680	GK0680	Signal peptidase I {UniProtKB/TrEMBL:Q5L265}	[TP0209-TP0926 (0.69083804)]
COG0257	COG0681	GK0130	GK0130	50S ribosomal protein L36	GK1203	GK1203	Type I signal peptidase	[TP0209-TP0926 (0.69083804)]
COG0526	COG1843	GK2685	GK2685	Thioredoxin {UniProtKB/TrEMBL:Q5KWG6}	GK1226	GK1226	Flagellar hook capping protein	[TP0100-TP0728 (0.58155864)]
COG0526	COG1843	GK3001	GK3001	Thioredoxin {UniProtKB/TrEMBL:Q5KVK0}	GK1226	GK1226	Flagellar hook capping protein	[TP0100-TP0728 (0.58155864)]
COG0526	COG1843	GK0899	GK0899	Cytochrome c biogenesis protein	GK1226	GK1226	Flagellar hook capping protein	[TP0100-TP0728 (0.58155864)]
COG0526	COG1843	GK1635	GK1635	Hypothetical conserved protein	GK1226	GK1226	Flagellar hook capping protein	[TP0100-TP0728 (0.58155864)]
COG0526	COG1843	GK2282	GK2282	Thioredoxin {UniProtKB/TrEMBL:Q5KXL9}	GK1226	GK1226	Flagellar hook capping protein	[TP0100-TP0728 (0.58155864)]
COG0526	COG1843	GK0859	GK0859	Thioredoxin {UniProtKB/TrEMBL:Q5L1N6}	GK1226	GK1226	Flagellar hook capping protein	[TP0100-TP0728 (0.58155864)]
COG0526	COG1843	GK1558	GK1558	Hypothetical conserved protein	GK1226	GK1226	Flagellar hook capping protein	[TP0100-TP0728 (0.58155864)]
COG0526	COG1843	GK0567	GK0567	Hypothetical conserved protein	GK1226	GK1226	Flagellar hook capping protein	[TP0100-TP0728 (0.58155864)]
COG0526	COG1843	GK2079	GK2079	Thiol:disulfide interchange protein	GK1226	GK1226	Flagellar hook capping protein	[TP0100-TP0728 (0.58155864)]
COG1774	COG2812	GK0026	GK0026	Signal peptidase II {UniProtKB/TrEMBL:Q5L3W7}	GK0017	GK0017	DNA-directed DNA polymerase III gamma and tau	[TP0046-TP1005 (0.5678104)]
COG0768	COG1344	GK1114	GK1114	Penicillin-binding protein	GK3136	GK3136	Flagellar hook-associated protein 3	[TP0760-TP0870 (0.7190043)]
COG0768	COG1344	GK2455	GK2455	Peptidoglycan biosynthesis	GK3142	GK3142	Flagellar protein {UniProtKB/TrEMBL:Q5KV59}	[TP0760-TP0870 (0.7190043)]
COG0768	COG1344	GK2546	GK2546	Hypothetical conserved protein	GK3136	GK3136	Flagellar hook-associated protein 3	[TP0760-TP0870 (0.7190043)]
COG0768	COG1344	GK2455	GK2455	Peptidoglycan biosynthesis	GK3131	GK3131	Flagellin protein {UniProtKB/TrEMBL:Q5KV70}	[TP0760-TP0870 (0.7190043)]
COG0768	COG1344	GK1114	GK1114	Penicillin-binding protein	GK3131	GK3131	Flagellin protein {UniProtKB/TrEMBL:Q5KV70}	[TP0760-TP0870 (0.7190043)]
COG0768	COG1344	GK1114	GK1114	Penicillin-binding protein	GK3142	GK3142	Flagellar protein {UniProtKB/TrEMBL:Q5KV59}	[TP0760-TP0870 (0.7190043)]
COG0768	COG1344	GK1113	GK1113	Penicillin-binding protein 2B	GK3136	GK3136	Flagellar hook-associated protein 3	[TP0760-TP0870 (0.7190043)]
COG0768	COG1344	GK2455	GK2455	Peptidoglycan biosynthesis	GK3136	GK3136	Flagellar hook-associated protein 3	[TP0760-TP0870 (0.7190043)]
COG0768	COG1344	GK1113	GK1113	Penicillin-binding protein 2B	GK3142	GK3142	Flagellar protein {UniProtKB/TrEMBL:Q5KV59}	[TP0760-TP0870 (0.7190043)]
COG0768	COG1344	GK2546	GK2546	Hypothetical conserved protein	GK3142	GK3142	Flagellar protein {UniProtKB/TrEMBL:Q5KV59}	[TP0760-TP0870 (0.7190043)]
COG0768	COG1344	GK1113	GK1113	Penicillin-binding protein 2B	GK3131	GK3131	Flagellin protein {UniProtKB/TrEMBL:Q5KV70}	[TP0760-TP0870 (0.7190043)]
COG0768	COG1344	GK2546	GK2546	Hypothetical conserved protein	GK3131	GK3131	Flagellin protein {UniProtKB/TrEMBL:Q5KV70}	[TP0760-TP0870 (0.7190043)]
COG0036	COG1774	GK1178	GK1178	Ribulose-phosphate 3-epimerase	GK0026	GK0026	Signal peptidase II {UniProtKB/TrEMBL:Q5L3W7}	[TP0945-TP0046 (0.53769433)]
COG1121	COG2204	GK2471	GK2471	Metal (Zinc) ABC transporter	GK0729	GK0729	Transcriptional regulator	[TP0035-TP0519 (0.5085169)]
COG0228	COG0546	GK1197	rpsP	30S ribosomal protein S16	GK3079	GK3079	Phosphoglycolate phosphatase	[TP0905-TP0554 (0.5352583)]
COG0503	COG1488	GK2579	apt	Adenine phosphoribosyltransferase (EC 2.4.2.7) (APRT)	GK1819	GK1819	Nicotinate phosphoribosyltransferase	[TP1039-TP0628 (0.6658587)]
COG0503	COG1488	GK0040	GK0040	Transcriptional repressor of the purine operon	GK1819	GK1819	Nicotinate phosphoribosyltransferase	[TP1039-TP0628 (0.6658587)]
COG0051	COG2204	GK0105	rpsJ	30S ribosomal protein S10	GK0729	GK0729	Transcriptional regulator	[TP0188-TP0519 (0.6307204)]
COG0249	COG0546	GK1306	mutS	DNA mismatch repair protein mutS	GK3079	GK3079	Phosphoglycolate phosphatase	[TP0328-TP0554 (0.5196431)]
COG0234	COG0803	GK0248	groS	10 kDa chaperonin (Protein Cpn10) (groES protein)	GK2865	GK2865	Mn/Zn ABC transporter (Mn/Zn-binding	[TP1013-TP0163 (0.67160416)]
COG0153	COG1879	GK2150	GK2150	Galactokinase {UniProtKB/TrEMBL:Q5KY01}	GK3210	GK3210	Sugar ABC transporter {UniProtKB/TrEMBL:Q5KUZ1}	[TP0418-TP0684 (0.73427343)]
COG0153	COG1879	GK2150	GK2150	Galactokinase {UniProtKB/TrEMBL:Q5KY01}	GK3226	GK3226	Ribose ABC transporter {UniProtKB/TrEMBL:Q5KUX5}	[TP0418-TP0684 (0.73427343)]
COG0153	COG1879	GK2150	GK2150	Galactokinase {UniProtKB/TrEMBL:Q5KY01}	GK1913	GK1913	Sugar ABC transporter {UniProtKB/TrEMBL:Q5KYN8}	[TP0418-TP0684 (0.73427343)]
COG0153	COG1879	GK2150	GK2150	Galactokinase {UniProtKB/TrEMBL:Q5KY01}	GK0948	GK0948	Ribose ABC transporter {UniProtKB/TrEMBL:Q5L1E7}	[TP0418-TP0684 (0.73427343)]
COG0153	COG1879	GK2150	GK2150	Galactokinase {UniProtKB/TrEMBL:Q5KY01}	GK1896	GK1896	Sugar ABC transporter {UniProtKB/TrEMBL:Q5KYQ5}	[TP0418-TP0684 (0.73427343)]
COG0162	COG2834	GK2803	tyrS	Tyrosyl-tRNA synthetase (EC 6.1.1.1) (Tyrosine--tRNA ligase) (TyrRS)	GK0229	GK0229	Hypothetical conserved protein	[TP0834-TP0333 (0.5313641)]
COG0457	COG1061	GK1824	GK1824	Hypothetical protein GKA01	GK2104	GK2104	DNA/RNA helicase {UniProtKB/TrEMBL:Q5KY47}	[TP0095-TP0380 (0.51337665)]
COG0457	COG1061	GK2195	GK2195	Hypothetical conserved protein	GK2104	GK2104	DNA/RNA helicase {UniProtKB/TrEMBL:Q5KY47}	[TP0095-TP0380 (0.51337665)]
COG0457	COG1061	GK3069	GK3069	Hypothetical conserved protein	GK2104	GK2104	DNA/RNA helicase {UniProtKB/TrEMBL:Q5KY47}	[TP0095-TP0380 (0.51337665)]
COG0457	COG1061	GK2654	GK2654	Hypothetical conserved protein	GK2104	GK2104	DNA/RNA helicase {UniProtKB/TrEMBL:Q5KY47}	[TP0095-TP0380 (0.51337665)]
COG0457	COG1061	GK2562	GK2562	Hypothetical conserved protein	GK2104	GK2104	DNA/RNA helicase {UniProtKB/TrEMBL:Q5KY47}	[TP0095-TP0380 (0.51337665)]
COG0342	COG0546	GK2582	GK2582	Preprotein translocase subunits D and F	GK3079	GK3079	Phosphoglycolate phosphatase	[TP0410-TP0554 (0.6160348)]
COG1115	COG1319	GK0354	GK0354	Sodium:alanine symporter	GK0378	GK0378	Carbon monoxide dehydrogenase middle subunit	[TP0414-TP0081 (0.81817394)]
COG1115	COG1319	GK0354	GK0354	Sodium:alanine symporter	GKP19	GKP19	Nicotine dehydrogenase chain A	[TP0414-TP0081 (0.81817394)]
COG0457	COG1536	GK2195	GK2195	Hypothetical conserved protein	GK1220	GK1220	Flagellar motor switch protein	[TP0648-TP0400 (0.69805074)]
COG0457	COG1536	GK3069	GK3069	Hypothetical conserved protein	GK1220	GK1220	Flagellar motor switch protein	[TP0648-TP0400 (0.69805074)]
COG0457	COG1536	GK2562	GK2562	Hypothetical conserved protein	GK1220	GK1220	Flagellar motor switch protein	[TP0648-TP0400 (0.69805074)]
COG0457	COG1536	GK2654	GK2654	Hypothetical conserved protein	GK1220	GK1220	Flagellar motor switch protein	[TP0648-TP0400 (0.69805074)]
COG0457	COG1536	GK1824	GK1824	Hypothetical protein GKA01	GK1220	GK1220	Flagellar motor switch protein	[TP0648-TP0400 (0.69805074)]
COG0240	COG0622	GK2220	gpsA	Glycerol-3-phosphate dehydrogenase [NAD(P)+] (EC 1.1.1.94) (NAD(P)H- dependent glycerol-3-phosphate dehydrogenase)	GK2664	GK2664	Hypothetical conserved protein	[TP1009-TP0937 (0.80866665)]
COG0227	COG0492	GK1181	rpmB	50S ribosomal protein L28	GK3020	GK3020	Hypothetical conserved protein	[TP0362-TP0814 (0.801083)]
COG0227	COG0492	GK1181	rpmB	50S ribosomal protein L28	GK2234	GK2234	Thioredoxin reductase {UniProtKB/TrEMBL:Q5KXR7}	[TP0362-TP0814 (0.801083)]
COG0227	COG0492	GK1181	rpmB	50S ribosomal protein L28	GK3068	GK3068	Thioredoxin reductase {UniProtKB/TrEMBL:Q5KVD3}	[TP0362-TP0814 (0.801083)]
COG0227	COG0492	GK1181	rpmB	50S ribosomal protein L28	GK2954	GK2954	Thioredoxin reductase {UniProtKB/TrEMBL:Q5KVP7}	[TP0362-TP0814 (0.801083)]
COG0051	COG1192	GK0105	rpsJ	30S ribosomal protein S10	GK3490	GK3490	Sporulation initiation inhibitor protein	[TP0188-TP0272 (0.7732025)]
COG0051	COG1192	GK0105	rpsJ	30S ribosomal protein S10	GKP36	GKP36	Chromosome partitioning protein	[TP0188-TP0272 (0.7732025)]
COG0098	COG0803	GK0123	rpsE	30S ribosomal protein S5	GK2865	GK2865	Mn/Zn ABC transporter (Mn/Zn-binding	[TP0206-TP0163 (0.74372905)]
COG0249	COG0457	GK1306	mutS	DNA mismatch repair protein mutS	GK2195	GK2195	Hypothetical conserved protein	[TP0328-TP0095 (0.63719666)]
COG0249	COG0457	GK1306	mutS	DNA mismatch repair protein mutS	GK2562	GK2562	Hypothetical conserved protein	[TP0328-TP0095 (0.63719666)]
COG0249	COG0457	GK1306	mutS	DNA mismatch repair protein mutS	GK3069	GK3069	Hypothetical conserved protein	[TP0328-TP0095 (0.63719666)]
COG0249	COG0457	GK1306	mutS	DNA mismatch repair protein mutS	GK1824	GK1824	Hypothetical protein GKA01	[TP0328-TP0095 (0.63719666)]
COG0249	COG0457	GK1306	mutS	DNA mismatch repair protein mutS	GK2654	GK2654	Hypothetical conserved protein	[TP0328-TP0095 (0.63719666)]
COG0442	COG0459	GK1257	GK1257	Proline-tRNA synthetase	GK0249	groL	60 kDa chaperonin (Protein Cpn60) (groEL protein)	[TP0160-TP0030 (0.7719589)]
COG0255	COG1354	GK0114	rpmC	50S ribosomal protein L29	GK2291	GK2291	Hypothetical conserved protein	[TP0197-TP0691 (0.70609456)]
COG0217	COG0481	GK2594	GK2594	Hypothetical UPF0082 protein GK2594	GK2508	lepA	GTP-binding protein {UniProtKB/TrEMBL:Q5KWZ3}	[TP0474-TP0510 (0.76600474)]
COG1360	COG5401	GK2531	GK2531	Motility protein B {UniProtKB/TrEMBL:Q5KWX0}	GK2667	GK2667	Germination (Cortex hydrolysis) and sporulation	[TP0724-TP0832 (0.61589503)]
COG0178	COG0357	GK3085	GK3085	Excinuclease ABC subunit A	GK3492	gidB	Methyltransferase gidB (EC 2.1.-.-) (Glucose-inhibited division protein B)	[TP0514-TP0946 (0.8569251)]
COG1815	COG1843	GK1216	GK1216	Flagellar basal-body rod protein	GK1226	GK1226	Flagellar hook capping protein	[TP0396-TP0728 (0.83050734)]
COG0592	COG1580	GK0002	GK0002	DNA-directed DNA polymerase III beta subunit	GK1229	GK1229	Flagellar basal body-associated protein	[TP0002-TP0378 (0.79585755)]
COG0330	COG0772	GK0383	GK0383	Hypothetical conserved protein	GK1078	GK1078	Cell-division protein {UniProtKB/TrEMBL:Q5L117}	[TP0113-TP0501 (0.70068353)]
COG0330	COG0772	GK0383	GK0383	Hypothetical conserved protein	GK0833	GK0833	Stage V sporulation protein E	[TP0113-TP0501 (0.70068353)]
COG0330	COG0772	GK0383	GK0383	Hypothetical conserved protein	GK1119	GK1119	Stage V sporulation protein E	[TP0113-TP0501 (0.70068353)]
COG0154	COG1624	GK0282	gatA	Glutamyl-tRNA(Gln) amidotransferase subunit A (EC 6.3.5.-) (Glu-ADT subunit A)	GK0152	GK0152	Hypothetical conserved protein	[TP1020-TP0826 (0.7964557)]
COG0154	COG1624	GK1392	GK1392	Glutamyl-tRNA(Gln) amidotransferase subunit A	GK0152	GK0152	Hypothetical conserved protein	[TP1020-TP0826 (0.7964557)]
COG0442	COG1843	GK1257	GK1257	Proline-tRNA synthetase	GK1226	GK1226	Flagellar hook capping protein	[TP0160-TP0728 (0.50152636)]
COG0840	COG1558	GK0971	GK0971	Hypothetical conserved protein	GK1217	GK1217	Flagellar basal-body rod protein	[TP0640-TP0397 (0.8569927)]
COG0840	COG1558	GK1938	GK1938	Methyl-accepting chemotaxis protein	GK1217	GK1217	Flagellar basal-body rod protein	[TP0640-TP0397 (0.8569927)]
COG0840	COG1558	GK1311	GK1311	Methyl-accepting chemotaxis protein	GK1217	GK1217	Flagellar basal-body rod protein	[TP0640-TP0397 (0.8569927)]
COG0840	COG1558	GK3372	GK3372	Methyl-accepting chemotaxis protein	GK1217	GK1217	Flagellar basal-body rod protein	[TP0640-TP0397 (0.8569927)]
COG0840	COG1558	GK0369	GK0369	Methyl-accepting chemotaxis protein	GK1217	GK1217	Flagellar basal-body rod protein	[TP0640-TP0397 (0.8569927)]
COG0840	COG1558	GK1020	GK1020	Methyl-accepting chemotaxis protein	GK1217	GK1217	Flagellar basal-body rod protein	[TP0640-TP0397 (0.8569927)]
COG0267	COG2137	GK2450	GK2450	50S ribosomal protein L33	GK0452	GK0452	Hypothetical conserved protein	[TP0234-TP1023 (0.5769722)]
COG0267	COG2137	GK0090	GK0090	50S ribosomal protein L33	GK0452	GK0452	Hypothetical conserved protein	[TP0234-TP1023 (0.5769722)]
COG1109	COG1488	GK0570	GK0570	Phosphomannomutase {UniProtKB/TrEMBL:Q5L2H5}	GK1819	GK1819	Nicotinate phosphoribosyltransferase	[TP0413-TP0628 (0.6598422)]
COG1109	COG1488	GK3297	GK3297	Phosphomannomutase {UniProtKB/TrEMBL:Q5KUQ4}	GK1819	GK1819	Nicotinate phosphoribosyltransferase	[TP0413-TP0628 (0.6598422)]
COG1109	COG1488	GK0363	GK0363	Phosphomannomutase {UniProtKB/TrEMBL:Q5L332}	GK1819	GK1819	Nicotinate phosphoribosyltransferase	[TP0413-TP0628 (0.6598422)]
COG1109	COG1488	GK0154	glmM	Phosphoglucosamine mutase (EC 5.4.2.10)	GK1819	GK1819	Nicotinate phosphoribosyltransferase	[TP0413-TP0628 (0.6598422)]
COG0465	COG2891	GK0062	GK0062	Cell-division protein and general stress protein	GK2615	GK2615	Cell-shape determining protein	[TP0330-TP0499 (0.74372905)]
COG0143	COG0217	GK0031	GK0031	Methionyl-tRNA synthetase	GK2594	GK2594	Hypothetical UPF0082 protein GK2594	[TP0798-TP0474 (0.7790581)]
COG0357	COG1774	GK3492	gidB	Methyltransferase gidB (EC 2.1.-.-) (Glucose-inhibited division protein B)	GK0026	GK0026	Signal peptidase II {UniProtKB/TrEMBL:Q5L3W7}	[TP0946-TP0046 (0.5510487)]
COG0357	COG0442	GK3492	gidB	Methyltransferase gidB (EC 2.1.-.-) (Glucose-inhibited division protein B)	GK1257	GK1257	Proline-tRNA synthetase	[TP0946-TP0160 (0.6515529)]
COG0566	COG2204	GK0087	GK0087	TRNA/rRNA methyltransferase	GK0729	GK0729	Transcriptional regulator	[TP0054-TP0519 (0.63495165)]
COG0566	COG2204	GK2709	GK2709	RRNA methylase {UniProtKB/TrEMBL:Q5KWE2}	GK0729	GK0729	Transcriptional regulator	[TP0054-TP0519 (0.63495165)]
COG0566	COG2204	GK3460	GK3460	RRNA methylase {UniProtKB/TrEMBL:Q5KU91}	GK0729	GK0729	Transcriptional regulator	[TP0054-TP0519 (0.63495165)]
COG0586	COG1061	GK0573	GK0573	Alkaline phosphatase {UniProtKB/TrEMBL:Q5L2H2}	GK2104	GK2104	DNA/RNA helicase {UniProtKB/TrEMBL:Q5KY47}	[TP0779-TP0380 (0.6968711)]
COG0586	COG1061	GK0221	GK0221	Alkaline phosphatase {UniProtKB/TrEMBL:Q5L3H4}	GK2104	GK2104	DNA/RNA helicase {UniProtKB/TrEMBL:Q5KY47}	[TP0779-TP0380 (0.6968711)]
COG0586	COG1061	GK0190	GK0190	Alkaline phosphatase {UniProtKB/TrEMBL:Q5L3K5}	GK2104	GK2104	DNA/RNA helicase {UniProtKB/TrEMBL:Q5KY47}	[TP0779-TP0380 (0.6968711)]
COG0586	COG1061	GK2533	GK2533	Hypothetical conserved protein	GK2104	GK2104	DNA/RNA helicase {UniProtKB/TrEMBL:Q5KY47}	[TP0779-TP0380 (0.6968711)]
COG0457	COG1256	GK2654	GK2654	Hypothetical conserved protein	GK3137	GK3137	Flagellar hook-associated protein 1	[TP0067-TP0660 (0.6278126)]
COG0457	COG1256	GK3069	GK3069	Hypothetical conserved protein	GK3137	GK3137	Flagellar hook-associated protein 1	[TP0067-TP0660 (0.6278126)]
COG0457	COG1256	GK2562	GK2562	Hypothetical conserved protein	GK3137	GK3137	Flagellar hook-associated protein 1	[TP0067-TP0660 (0.6278126)]
COG0457	COG1256	GK1824	GK1824	Hypothetical protein GKA01	GK3137	GK3137	Flagellar hook-associated protein 1	[TP0067-TP0660 (0.6278126)]
COG0457	COG1256	GK2195	GK2195	Hypothetical conserved protein	GK3137	GK3137	Flagellar hook-associated protein 1	[TP0067-TP0660 (0.6278126)]
COG1752	COG2011	GK2415	GK2415	Hypothetical conserved protein	GK2998	GK2998	ABC transporter {UniProtKB/TrEMBL:Q5KVK3}	[TP1033-TP0119 (0.6374247)]
COG1752	COG2011	GK1101	GK1101	Hypothetical conserved protein	GK2998	GK2998	ABC transporter {UniProtKB/TrEMBL:Q5KVK3}	[TP1033-TP0119 (0.6374247)]
COG0564	COG1200	GK1146	GK1146	Hypothetical conserved protein	GK1186	GK1186	ATP-dependent DNA helicase	[TP0339-TP0687 (0.85149276)]
COG0564	COG1200	GK0831	GK0831	Hypothetical conserved protein	GK1186	GK1186	ATP-dependent DNA helicase	[TP0339-TP0687 (0.85149276)]
COG0564	COG1200	GK0565	GK0565	Ribosomal large subunit pseudouridine synthase	GK1186	GK1186	ATP-dependent DNA helicase	[TP0339-TP0687 (0.85149276)]
COG0457	COG2080	GK2195	GK2195	Hypothetical conserved protein	GK0377	GK0377	Carbon monoxide dehydrogenase small subunit	[TP0820-TP0080 (0.6775143)]
COG0457	COG2080	GK2562	GK2562	Hypothetical conserved protein	GKP18	GKP18	Carbon monoxide dehydrogenase small chain	[TP0820-TP0080 (0.6775143)]
COG0457	COG2080	GK3069	GK3069	Hypothetical conserved protein	GKP18	GKP18	Carbon monoxide dehydrogenase small chain	[TP0820-TP0080 (0.6775143)]
COG0457	COG2080	GK2195	GK2195	Hypothetical conserved protein	GKP18	GKP18	Carbon monoxide dehydrogenase small chain	[TP0820-TP0080 (0.6775143)]
COG0457	COG2080	GK2654	GK2654	Hypothetical conserved protein	GKP18	GKP18	Carbon monoxide dehydrogenase small chain	[TP0820-TP0080 (0.6775143)]
COG0457	COG2080	GK2654	GK2654	Hypothetical conserved protein	GK0377	GK0377	Carbon monoxide dehydrogenase small subunit	[TP0820-TP0080 (0.6775143)]
COG0457	COG2080	GK2562	GK2562	Hypothetical conserved protein	GK0377	GK0377	Carbon monoxide dehydrogenase small subunit	[TP0820-TP0080 (0.6775143)]
COG0457	COG2080	GK3069	GK3069	Hypothetical conserved protein	GK0377	GK0377	Carbon monoxide dehydrogenase small subunit	[TP0820-TP0080 (0.6775143)]
COG0457	COG2080	GK1824	GK1824	Hypothetical protein GKA01	GK0377	GK0377	Carbon monoxide dehydrogenase small subunit	[TP0820-TP0080 (0.6775143)]
COG0457	COG2080	GK1824	GK1824	Hypothetical protein GKA01	GKP18	GKP18	Carbon monoxide dehydrogenase small chain	[TP0820-TP0080 (0.6775143)]
COG0772	COG1115	GK0833	GK0833	Stage V sporulation protein E	GK0354	GK0354	Sodium:alanine symporter	[TP0501-TP0998 (0.70629925)]
COG0772	COG1115	GK1078	GK1078	Cell-division protein {UniProtKB/TrEMBL:Q5L117}	GK0354	GK0354	Sodium:alanine symporter	[TP0501-TP0998 (0.70629925)]
COG0772	COG1115	GK1119	GK1119	Stage V sporulation protein E	GK0354	GK0354	Sodium:alanine symporter	[TP0501-TP0998 (0.70629925)]
COG0457	COG2812	GK2195	GK2195	Hypothetical conserved protein	GK0017	GK0017	DNA-directed DNA polymerase III gamma and tau	[TP0067-TP1005 (0.5652097)]
COG0457	COG2812	GK2562	GK2562	Hypothetical conserved protein	GK0017	GK0017	DNA-directed DNA polymerase III gamma and tau	[TP0067-TP1005 (0.5652097)]
COG0457	COG2812	GK2654	GK2654	Hypothetical conserved protein	GK0017	GK0017	DNA-directed DNA polymerase III gamma and tau	[TP0067-TP1005 (0.5652097)]
COG0457	COG2812	GK1824	GK1824	Hypothetical protein GKA01	GK0017	GK0017	DNA-directed DNA polymerase III gamma and tau	[TP0067-TP1005 (0.5652097)]
COG0457	COG2812	GK3069	GK3069	Hypothetical conserved protein	GK0017	GK0017	DNA-directed DNA polymerase III gamma and tau	[TP0067-TP1005 (0.5652097)]
COG0457	COG1396	GK2195	GK2195	Hypothetical conserved protein	GK0072	GK0072	Hypothetical conserved protein	[TP0648-TP0461 (0.6214171)]
COG0457	COG1396	GK2562	GK2562	Hypothetical conserved protein	GK0494	GK0494	Transcriptional repressor of PBSX genes	[TP0648-TP0461 (0.6214171)]
COG0457	COG1396	GK3069	GK3069	Hypothetical conserved protein	GK2895	GK2895	Hypothetical conserved protein	[TP0648-TP0461 (0.6214171)]
COG0457	COG1396	GK1824	GK1824	Hypothetical protein GKA01	GK0072	GK0072	Hypothetical conserved protein	[TP0648-TP0461 (0.6214171)]
COG0457	COG1396	GK2654	GK2654	Hypothetical conserved protein	GK0492	GK0492	Transcriptional repressor of PBSX genes	[TP0648-TP0461 (0.6214171)]
COG0457	COG1396	GK3069	GK3069	Hypothetical conserved protein	GK0492	GK0492	Transcriptional repressor of PBSX genes	[TP0648-TP0461 (0.6214171)]
COG0457	COG1396	GK2562	GK2562	Hypothetical conserved protein	GK0492	GK0492	Transcriptional repressor of PBSX genes	[TP0648-TP0461 (0.6214171)]
COG0457	COG1396	GK1824	GK1824	Hypothetical protein GKA01	GK0493	GK0493	Transcriptional regulator	[TP0648-TP0461 (0.6214171)]
COG0457	COG1396	GK2195	GK2195	Hypothetical conserved protein	GK0492	GK0492	Transcriptional repressor of PBSX genes	[TP0648-TP0461 (0.6214171)]
COG0457	COG1396	GK3069	GK3069	Hypothetical conserved protein	GK0493	GK0493	Transcriptional regulator	[TP0648-TP0461 (0.6214171)]
COG0457	COG1396	GK2654	GK2654	Hypothetical conserved protein	GK0493	GK0493	Transcriptional regulator	[TP0648-TP0461 (0.6214171)]
COG0457	COG1396	GK3069	GK3069	Hypothetical conserved protein	GK0494	GK0494	Transcriptional repressor of PBSX genes	[TP0648-TP0461 (0.6214171)]
COG0457	COG1396	GK1824	GK1824	Hypothetical protein GKA01	GK0494	GK0494	Transcriptional repressor of PBSX genes	[TP0648-TP0461 (0.6214171)]
COG0457	COG1396	GK2562	GK2562	Hypothetical conserved protein	GK2895	GK2895	Hypothetical conserved protein	[TP0648-TP0461 (0.6214171)]
COG0457	COG1396	GK2562	GK2562	Hypothetical conserved protein	GK0072	GK0072	Hypothetical conserved protein	[TP0648-TP0461 (0.6214171)]
COG0457	COG1396	GK2562	GK2562	Hypothetical conserved protein	GK0493	GK0493	Transcriptional regulator	[TP0648-TP0461 (0.6214171)]
COG0457	COG1396	GK2654	GK2654	Hypothetical conserved protein	GK2895	GK2895	Hypothetical conserved protein	[TP0648-TP0461 (0.6214171)]
COG0457	COG1396	GK2654	GK2654	Hypothetical conserved protein	GK0494	GK0494	Transcriptional repressor of PBSX genes	[TP0648-TP0461 (0.6214171)]
COG0457	COG1396	GK2195	GK2195	Hypothetical conserved protein	GK0493	GK0493	Transcriptional regulator	[TP0648-TP0461 (0.6214171)]
COG0457	COG1396	GK1824	GK1824	Hypothetical protein GKA01	GK0492	GK0492	Transcriptional repressor of PBSX genes	[TP0648-TP0461 (0.6214171)]
COG0457	COG1396	GK2654	GK2654	Hypothetical conserved protein	GK0072	GK0072	Hypothetical conserved protein	[TP0648-TP0461 (0.6214171)]
COG0457	COG1396	GK1824	GK1824	Hypothetical protein GKA01	GK2895	GK2895	Hypothetical conserved protein	[TP0648-TP0461 (0.6214171)]
COG0457	COG1396	GK2195	GK2195	Hypothetical conserved protein	GK2895	GK2895	Hypothetical conserved protein	[TP0648-TP0461 (0.6214171)]
COG0457	COG1396	GK2195	GK2195	Hypothetical conserved protein	GK0494	GK0494	Transcriptional repressor of PBSX genes	[TP0648-TP0461 (0.6214171)]
COG0457	COG1396	GK3069	GK3069	Hypothetical conserved protein	GK0072	GK0072	Hypothetical conserved protein	[TP0648-TP0461 (0.6214171)]
COG0036	COG1516	GK1178	GK1178	Ribulose-phosphate 3-epimerase	GK3143	GK3143	Flagellar biosynthesis {UniProtKB/TrEMBL:Q5KV58}	[TP0945-TP0943 (0.573118)]
COG0036	COG1516	GK1178	GK1178	Ribulose-phosphate 3-epimerase	GK3113	GK3113	Flagellar protein {UniProtKB/TrEMBL:Q5KV88}	[TP0945-TP0943 (0.573118)]
COG0153	COG0457	GK2150	GK2150	Galactokinase {UniProtKB/TrEMBL:Q5KY01}	GK3069	GK3069	Hypothetical conserved protein	[TP0418-TP0095 (0.6515529), TP0418-TP0067 (0.62672263)]
COG0153	COG0457	GK2150	GK2150	Galactokinase {UniProtKB/TrEMBL:Q5KY01}	GK2195	GK2195	Hypothetical conserved protein	[TP0418-TP0095 (0.6515529), TP0418-TP0067 (0.62672263)]
COG0153	COG0457	GK2150	GK2150	Galactokinase {UniProtKB/TrEMBL:Q5KY01}	GK2654	GK2654	Hypothetical conserved protein	[TP0418-TP0095 (0.6515529), TP0418-TP0067 (0.62672263)]
COG0153	COG0457	GK2150	GK2150	Galactokinase {UniProtKB/TrEMBL:Q5KY01}	GK2562	GK2562	Hypothetical conserved protein	[TP0418-TP0095 (0.6515529), TP0418-TP0067 (0.62672263)]
COG0153	COG0457	GK2150	GK2150	Galactokinase {UniProtKB/TrEMBL:Q5KY01}	GK1824	GK1824	Hypothetical protein GKA01	[TP0418-TP0095 (0.6515529), TP0418-TP0067 (0.62672263)]
COG0237	COG1493	GK2727	coaE	Dephospho-CoA kinase (EC 2.7.1.24) (Dephosphocoenzyme A kinase)	GK3082	GK3082	HPr(Ser/Thr) kinase/phosphatase	[TP0296-TP0591 (0.7885255)]
COG0124	COG0124	GK2573	hisS	Histidyl-tRNA synthetase (EC 6.1.1.21) (Histidine--tRNA ligase) (HisRS)	GK2573	hisS	Histidyl-tRNA synthetase (EC 6.1.1.21) (Histidine--tRNA ligase) (HisRS)	[TP0641-TP0641 (0.67365265)]
COG0526	COG5401	GK1558	GK1558	Hypothetical conserved protein	GK2667	GK2667	Germination (Cortex hydrolysis) and sporulation	[TP0100-TP0832 (0.57057476)]
COG0526	COG5401	GK3001	GK3001	Thioredoxin {UniProtKB/TrEMBL:Q5KVK0}	GK2667	GK2667	Germination (Cortex hydrolysis) and sporulation	[TP0100-TP0832 (0.57057476)]
COG0526	COG5401	GK2685	GK2685	Thioredoxin {UniProtKB/TrEMBL:Q5KWG6}	GK2667	GK2667	Germination (Cortex hydrolysis) and sporulation	[TP0100-TP0832 (0.57057476)]
COG0526	COG5401	GK1635	GK1635	Hypothetical conserved protein	GK2667	GK2667	Germination (Cortex hydrolysis) and sporulation	[TP0100-TP0832 (0.57057476)]
COG0526	COG5401	GK2079	GK2079	Thiol:disulfide interchange protein	GK2667	GK2667	Germination (Cortex hydrolysis) and sporulation	[TP0100-TP0832 (0.57057476)]
COG0526	COG5401	GK0859	GK0859	Thioredoxin {UniProtKB/TrEMBL:Q5L1N6}	GK2667	GK2667	Germination (Cortex hydrolysis) and sporulation	[TP0100-TP0832 (0.57057476)]
COG0526	COG5401	GK0899	GK0899	Cytochrome c biogenesis protein	GK2667	GK2667	Germination (Cortex hydrolysis) and sporulation	[TP0100-TP0832 (0.57057476)]
COG0526	COG5401	GK0567	GK0567	Hypothetical conserved protein	GK2667	GK2667	Germination (Cortex hydrolysis) and sporulation	[TP0100-TP0832 (0.57057476)]
COG0526	COG5401	GK2282	GK2282	Thioredoxin {UniProtKB/TrEMBL:Q5KXL9}	GK2667	GK2667	Germination (Cortex hydrolysis) and sporulation	[TP0100-TP0832 (0.57057476)]
COG0290	COG1837	GK2718	GK2718	Translation initiation factor IF-3	GK1198	GK1198	RNA-binding protein {UniProtKB/TrEMBL:Q5L0P7}	[TP0850-TP0906 (0.70629925)]
COG0420	COG1256	GK0683	GK0683	DNA repair exonuclease {UniProtKB/TrEMBL:Q5L262}	GK3137	GK3137	Flagellar hook-associated protein 1	[TP0626-TP0660 (0.6120698)]
COG1214	COG3439	GK0237	GK0237	Glycoprotein endopeptidase	GK2063	GK2063	Hypothetical conserved protein	[TP0876-TP0895 (0.56457245)]
COG1366	COG3439	GK2310	GK2310	Anti-sigma F factor antagonist	GK2063	GK2063	Hypothetical conserved protein	[TP0233-TP0895 (0.6775143)]
COG1366	COG3439	GK3422	GK3422	Stage II sporulation protein AA	GK2063	GK2063	Hypothetical conserved protein	[TP0233-TP0895 (0.6775143)]
COG0442	COG1344	GK1257	GK1257	Proline-tRNA synthetase	GK3136	GK3136	Flagellar hook-associated protein 3	[TP0160-TP0792 (0.6929264), TP0160-TP0659 (0.5927278)]
COG0442	COG1344	GK1257	GK1257	Proline-tRNA synthetase	GK3142	GK3142	Flagellar protein {UniProtKB/TrEMBL:Q5KV59}	[TP0160-TP0792 (0.6929264), TP0160-TP0659 (0.5927278)]
COG0442	COG1344	GK1257	GK1257	Proline-tRNA synthetase	GK3131	GK3131	Flagellin protein {UniProtKB/TrEMBL:Q5KV70}	[TP0160-TP0792 (0.6929264), TP0160-TP0659 (0.5927278)]
COG0211	COG1536	GK2608	rpmA	50S ribosomal protein L27	GK1220	GK1220	Flagellar motor switch protein	[TP0743-TP0400 (0.6311798)]
COG0486	COG0803	GK3494	GK3494	Thiophen/furan oxidation protein	GK2865	GK2865	Mn/Zn ABC transporter (Mn/Zn-binding	[TP0550-TP0163 (0.74372905)]
COG1536	COG1595	GK1220	GK1220	Flagellar motor switch protein	GK0150	GK0150	DNA-directed RNA polymerase ECF-type sigma factor	[TP0400-TP0092 (0.64304686)]
COG1536	COG1595	GK1220	GK1220	Flagellar motor switch protein	GK2254	GK2254	DNA-directed RNA polymerase ECF-type sigma factor	[TP0400-TP0092 (0.64304686)]
COG1536	COG1595	GK1220	GK1220	Flagellar motor switch protein	GK0089	GK0089	DNA-directed RNA polymerase sigma-30 factor	[TP0400-TP0092 (0.64304686)]
COG1536	COG1595	GK1220	GK1220	Flagellar motor switch protein	GK1726	GK1726	DNA-directed RNA polymerase ECF-type sigma factor	[TP0400-TP0092 (0.64304686)]
COG0687	COG1057	GK0726	GK0726	Spermidine/putrescine ABC transporter	GK2522	GK2522	Nicotinate-nucleotide adenylyltransferase	[TP0655-TP0741 (0.7061969)]
COG0687	COG1057	GK2011	GK2011	ABC transporter {UniProtKB/TrEMBL:Q5KYE0}	GK2522	GK2522	Nicotinate-nucleotide adenylyltransferase	[TP0655-TP0741 (0.7061969)]
COG1558	COG4786	GK1217	GK1217	Flagellar basal-body rod protein	GK3332	GK3332	Flagellar basal-body rod protein	[TP0397-TP0961 (0.74447966)]
COG1558	COG4786	GK1217	GK1217	Flagellar basal-body rod protein	GK1227	GK1227	Flagellar hook protein {UniProtKB/TrEMBL:Q5L0L8}	[TP0397-TP0961 (0.74447966)]
COG1558	COG4786	GK1217	GK1217	Flagellar basal-body rod protein	GK3331	GK3331	Flagellar hook-basal body protein	[TP0397-TP0961 (0.74447966)]
COG0012	COG0608	GK3483	GK3483	Hypothetical conserved protein	GK2580	GK2580	Single-strand DNA-specific exonuclease	[TP0124-TP0704 (0.626838)]
COG0012	COG0608	GK3483	GK3483	Hypothetical conserved protein	GK0594	GK0594	Single strand DNAspecific exonuclease	[TP0124-TP0704 (0.626838)]
COG1516	COG2868	GK3113	GK3113	Flagellar protein {UniProtKB/TrEMBL:Q5KV88}	GK2609	GK2609	Hypothetical conserved protein	[TP0943-TP0744 (0.6225916)]
COG1516	COG2868	GK3143	GK3143	Flagellar biosynthesis {UniProtKB/TrEMBL:Q5KV58}	GK2609	GK2609	Hypothetical conserved protein	[TP0943-TP0744 (0.6225916)]
COG2257	COG4786	GK1207	GK1207	Hypothetical conserved protein	GK3331	GK3331	Flagellar hook-basal body protein	[TP0911-TP0961 (0.5510204)]
COG2257	COG4786	GK3144	GK3144	Flagellar biosynthesis {UniProtKB/TrEMBL:Q5KV57}	GK3332	GK3332	Flagellar basal-body rod protein	[TP0911-TP0961 (0.5510204)]
COG2257	COG4786	GK3144	GK3144	Flagellar biosynthesis {UniProtKB/TrEMBL:Q5KV57}	GK1227	GK1227	Flagellar hook protein {UniProtKB/TrEMBL:Q5L0L8}	[TP0911-TP0961 (0.5510204)]
COG2257	COG4786	GK1207	GK1207	Hypothetical conserved protein	GK3332	GK3332	Flagellar basal-body rod protein	[TP0911-TP0961 (0.5510204)]
COG2257	COG4786	GK3144	GK3144	Flagellar biosynthesis {UniProtKB/TrEMBL:Q5KV57}	GK3331	GK3331	Flagellar hook-basal body protein	[TP0911-TP0961 (0.5510204)]
COG2257	COG4786	GK1207	GK1207	Hypothetical conserved protein	GK1227	GK1227	Flagellar hook protein {UniProtKB/TrEMBL:Q5L0L8}	[TP0911-TP0961 (0.5510204)]
COG0739	COG0773	GK3339	GK3339	Stage II sporulation protein Q	GK2815	murC	UDP-N-acetylmuramate--L-alanine ligase (EC 6.3.2.8) (UDP-N- acetylmuramoyl-L-alanine synthetase)	[TP0782-TP0341 (0.8145237)]
COG0739	COG0773	GK2975	GK2975	Hypothetical conserved protein	GK2815	murC	UDP-N-acetylmuramate--L-alanine ligase (EC 6.3.2.8) (UDP-N- acetylmuramoyl-L-alanine synthetase)	[TP0782-TP0341 (0.8145237)]
COG0739	COG0773	GK2612	GK2612	Inhibitor of SpoIVFB {UniProtKB/TrEMBL:Q5KWN9}	GK2815	murC	UDP-N-acetylmuramate--L-alanine ligase (EC 6.3.2.8) (UDP-N- acetylmuramoyl-L-alanine synthetase)	[TP0782-TP0341 (0.8145237)]
COG0050	COG0457	GK0104	GK0104	Translation elongation factor Tu	GK3069	GK3069	Hypothetical conserved protein	[TP0187-TP0067 (0.7854602)]
COG0050	COG0457	GK0104	GK0104	Translation elongation factor Tu	GK2195	GK2195	Hypothetical conserved protein	[TP0187-TP0067 (0.7854602)]
COG0050	COG0457	GK0104	GK0104	Translation elongation factor Tu	GK2562	GK2562	Hypothetical conserved protein	[TP0187-TP0067 (0.7854602)]
COG0050	COG0457	GK0104	GK0104	Translation elongation factor Tu	GK1824	GK1824	Hypothetical protein GKA01	[TP0187-TP0067 (0.7854602)]
COG0050	COG0457	GK0104	GK0104	Translation elongation factor Tu	GK2654	GK2654	Hypothetical conserved protein	[TP0187-TP0067 (0.7854602)]
COG0220	COG1316	GK2823	trmB	tRNA (guanine-N(7)-)-methyltransferase (EC 2.1.1.33) (tRNA(m7G46)- methyltransferase)	GK3324	GK3324	Attenuator role for lytABC and lytR expression	[TP0464-TP0739 (0.7885255)]
COG0220	COG1316	GK2823	trmB	tRNA (guanine-N(7)-)-methyltransferase (EC 2.1.1.33) (tRNA(m7G46)- methyltransferase)	GK3153	GK3153	Attenuator role for lytABC and lytR expression	[TP0464-TP0739 (0.7885255)]
COG0301	COG0457	GK2795	GK2795	Thiamine biosynthesis {UniProtKB/TrEMBL:Q5KW56}	GK2195	GK2195	Hypothetical conserved protein	[TP0559-TP0095 (0.76004404), TP0559-TP0067 (0.65738976)]
COG0301	COG0457	GK2795	GK2795	Thiamine biosynthesis {UniProtKB/TrEMBL:Q5KW56}	GK3069	GK3069	Hypothetical conserved protein	[TP0559-TP0095 (0.76004404), TP0559-TP0067 (0.65738976)]
COG0301	COG0457	GK2795	GK2795	Thiamine biosynthesis {UniProtKB/TrEMBL:Q5KW56}	GK2654	GK2654	Hypothetical conserved protein	[TP0559-TP0095 (0.76004404), TP0559-TP0067 (0.65738976)]
COG0301	COG0457	GK2795	GK2795	Thiamine biosynthesis {UniProtKB/TrEMBL:Q5KW56}	GK1824	GK1824	Hypothetical protein GKA01	[TP0559-TP0095 (0.76004404), TP0559-TP0067 (0.65738976)]
COG0301	COG0457	GK2795	GK2795	Thiamine biosynthesis {UniProtKB/TrEMBL:Q5KW56}	GK2562	GK2562	Hypothetical conserved protein	[TP0559-TP0095 (0.76004404), TP0559-TP0067 (0.65738976)]
COG0257	COG0564	GK0130	GK0130	50S ribosomal protein L36	GK0831	GK0831	Hypothetical conserved protein	[TP0209-TP0154 (0.634929)]
COG0257	COG0564	GK0130	GK0130	50S ribosomal protein L36	GK0565	GK0565	Ribosomal large subunit pseudouridine synthase	[TP0209-TP0154 (0.634929)]
COG0257	COG0564	GK0130	GK0130	50S ribosomal protein L36	GK1146	GK1146	Hypothetical conserved protein	[TP0209-TP0154 (0.634929)]
COG0446	COG1582	GK2090	GK2090	Hypothetical conserved protein	GK1228	GK1228	Hypothetical conserved protein	[TP0921-TP0726 (0.78242165)]
COG0446	COG1582	GK2091	GK2091	Hypothetical conserved protein	GK1228	GK1228	Hypothetical conserved protein	[TP0921-TP0726 (0.78242165)]
COG0621	COG2208	GK1303	GK1303	Hypothetical conserved protein	GK0057	GK0057	Stage II sporulation protein E	[TP0269-TP0218 (0.77940726)]
COG0621	COG2208	GK2500	GK2500	Hypothetical conserved protein	GK0057	GK0057	Stage II sporulation protein E	[TP0269-TP0218 (0.77940726)]
COG0457	COG1187	GK3069	GK3069	Hypothetical conserved protein	GK2833	GK2833	16S pseudouridylate synthase	[TP0067-TP0459 (0.6360361)]
COG0457	COG1187	GK2195	GK2195	Hypothetical conserved protein	GK2833	GK2833	16S pseudouridylate synthase	[TP0067-TP0459 (0.6360361)]
COG0457	COG1187	GK1824	GK1824	Hypothetical protein GKA01	GK2283	GK2283	Ribosomal large subunit pseudouridine synthaseB	[TP0067-TP0459 (0.6360361)]
COG0457	COG1187	GK3069	GK3069	Hypothetical conserved protein	GK2283	GK2283	Ribosomal large subunit pseudouridine synthaseB	[TP0067-TP0459 (0.6360361)]
COG0457	COG1187	GK2562	GK2562	Hypothetical conserved protein	GK2833	GK2833	16S pseudouridylate synthase	[TP0067-TP0459 (0.6360361)]
COG0457	COG1187	GK2654	GK2654	Hypothetical conserved protein	GK2283	GK2283	Ribosomal large subunit pseudouridine synthaseB	[TP0067-TP0459 (0.6360361)]
COG0457	COG1187	GK2195	GK2195	Hypothetical conserved protein	GK2283	GK2283	Ribosomal large subunit pseudouridine synthaseB	[TP0067-TP0459 (0.6360361)]
COG0457	COG1187	GK1824	GK1824	Hypothetical protein GKA01	GK2833	GK2833	16S pseudouridylate synthase	[TP0067-TP0459 (0.6360361)]
COG0457	COG1187	GK2562	GK2562	Hypothetical conserved protein	GK2283	GK2283	Ribosomal large subunit pseudouridine synthaseB	[TP0067-TP0459 (0.6360361)]
COG0457	COG1187	GK2654	GK2654	Hypothetical conserved protein	GK2833	GK2833	16S pseudouridylate synthase	[TP0067-TP0459 (0.6360361)]
COG0210	COG0305	GK0275	GK0275	ATP-dependent DNA helicase	GK3476	GK3476	Replicative DNA helicase	[TP0102-TP0058 (0.8842861)]
COG0210	COG0305	GK1383	GK1383	Hypothetical protein GK1383	GK3476	GK3476	Replicative DNA helicase	[TP0102-TP0058 (0.8842861)]
COG0210	COG0305	GK1385	GK1385	Hypothetical protein GK1385	GK3476	GK3476	Replicative DNA helicase	[TP0102-TP0058 (0.8842861)]
COG0621	COG0739	GK1303	GK1303	Hypothetical conserved protein	GK3339	GK3339	Stage II sporulation protein Q	[TP0269-TP0702 (0.8475093)]
COG0621	COG0739	GK2500	GK2500	Hypothetical conserved protein	GK2975	GK2975	Hypothetical conserved protein	[TP0269-TP0702 (0.8475093)]
COG0621	COG0739	GK2500	GK2500	Hypothetical conserved protein	GK2612	GK2612	Inhibitor of SpoIVFB {UniProtKB/TrEMBL:Q5KWN9}	[TP0269-TP0702 (0.8475093)]
COG0621	COG0739	GK2500	GK2500	Hypothetical conserved protein	GK3339	GK3339	Stage II sporulation protein Q	[TP0269-TP0702 (0.8475093)]
COG0621	COG0739	GK1303	GK1303	Hypothetical conserved protein	GK2612	GK2612	Inhibitor of SpoIVFB {UniProtKB/TrEMBL:Q5KWN9}	[TP0269-TP0702 (0.8475093)]
COG0621	COG0739	GK1303	GK1303	Hypothetical conserved protein	GK2975	GK2975	Hypothetical conserved protein	[TP0269-TP0702 (0.8475093)]
COG1256	COG1516	GK3137	GK3137	Flagellar hook-associated protein 1	GK3113	GK3113	Flagellar protein {UniProtKB/TrEMBL:Q5KV88}	[TP0660-TP0943 (0.90609026)]
COG1256	COG1516	GK3137	GK3137	Flagellar hook-associated protein 1	GK3143	GK3143	Flagellar biosynthesis {UniProtKB/TrEMBL:Q5KV58}	[TP0660-TP0943 (0.90609026)]
COG0552	COG1774	GK1194	GK1194	Signal recognition particle GTPase	GK0026	GK0026	Signal peptidase II {UniProtKB/TrEMBL:Q5L3W7}	[TP0578-TP0046 (0.5421936)]
COG0257	COG1057	GK0130	GK0130	50S ribosomal protein L36	GK2522	GK2522	Nicotinate-nucleotide adenylyltransferase	[TP0209-TP0741 (0.64932555)]
COG0840	COG1070	GK3372	GK3372	Methyl-accepting chemotaxis protein	GK1941	GK1941	Gluconokinase {UniProtKB/TrEMBL:Q5KYL0}	[TP0640-TP0295 (0.8429581)]
COG0840	COG1070	GK1938	GK1938	Methyl-accepting chemotaxis protein	GK1874	GK1874	Xylose kinase {UniProtKB/TrEMBL:Q5KYS7}	[TP0640-TP0295 (0.8429581)]
COG0840	COG1070	GK0971	GK0971	Hypothetical conserved protein	GK1941	GK1941	Gluconokinase {UniProtKB/TrEMBL:Q5KYL0}	[TP0640-TP0295 (0.8429581)]
COG0840	COG1070	GK0971	GK0971	Hypothetical conserved protein	GK1874	GK1874	Xylose kinase {UniProtKB/TrEMBL:Q5KYS7}	[TP0640-TP0295 (0.8429581)]
COG0840	COG1070	GK3372	GK3372	Methyl-accepting chemotaxis protein	GK1874	GK1874	Xylose kinase {UniProtKB/TrEMBL:Q5KYS7}	[TP0640-TP0295 (0.8429581)]
COG0840	COG1070	GK1311	GK1311	Methyl-accepting chemotaxis protein	GK1941	GK1941	Gluconokinase {UniProtKB/TrEMBL:Q5KYL0}	[TP0640-TP0295 (0.8429581)]
COG0840	COG1070	GK1938	GK1938	Methyl-accepting chemotaxis protein	GK1941	GK1941	Gluconokinase {UniProtKB/TrEMBL:Q5KYL0}	[TP0640-TP0295 (0.8429581)]
COG0840	COG1070	GK0369	GK0369	Methyl-accepting chemotaxis protein	GK1941	GK1941	Gluconokinase {UniProtKB/TrEMBL:Q5KYL0}	[TP0640-TP0295 (0.8429581)]
COG0840	COG1070	GK0369	GK0369	Methyl-accepting chemotaxis protein	GK1874	GK1874	Xylose kinase {UniProtKB/TrEMBL:Q5KYS7}	[TP0640-TP0295 (0.8429581)]
COG0840	COG1070	GK1311	GK1311	Methyl-accepting chemotaxis protein	GK1874	GK1874	Xylose kinase {UniProtKB/TrEMBL:Q5KYS7}	[TP0640-TP0295 (0.8429581)]
COG0840	COG1070	GK1020	GK1020	Methyl-accepting chemotaxis protein	GK1941	GK1941	Gluconokinase {UniProtKB/TrEMBL:Q5KYL0}	[TP0640-TP0295 (0.8429581)]
COG0840	COG1070	GK1020	GK1020	Methyl-accepting chemotaxis protein	GK1874	GK1874	Xylose kinase {UniProtKB/TrEMBL:Q5KYS7}	[TP0640-TP0295 (0.8429581)]
