# Supplementary material for: The Binary Protein Interactome of Treponema pallidum – The Syphilis Spirochete
Source: PLoS One. 2008 May 28;3(5):e2292. doi: 10.1371/journal.pone.0002292 (PMC2386257; doi:10.1371/journal.pone.0002292)
Supplement: Data S1 — Predicted protein-protein interactions based on our Treponema pallidum data; zip archive containing 372 files with one file per species. (6.09 MB ZIP) [file pone.0002292.s006.zip › bacteria/Geobacter_metallireducens.tab]

269799 Geobacter metallireducens
COG A	COG B	Locus Id A	Preferred Name(s) A	Annotation A	Locus Id B	Preferred Name(s) B	Annotation B	T. pallidum interaction
COG0186	COG1475	Gmet_0635	rpsQ	30S ribosomal protein S17	Gmet_3412	Gmet_3412	ParB-like partition protein	[TP0198-TP0271 (0.71912634)]
COG0608	COG0817	Gmet_0857	Gmet_0857	RecJ exonuclease	Gmet_0744	Gmet_0744	Crossover junction endodeoxyribonuclease RuvC	[TP0704-TP0517 (0.81382185)]
COG0845	COG4591	Gmet_1665	Gmet_1665	Secretion protein HlyD	Gmet_2359	Gmet_2359	Lipoprotein releasing system, transmembrane	[TP0965-TP0582 (0.8143851)]
COG0845	COG4591	Gmet_3038	Gmet_3038	Secretion protein HlyD	Gmet_2359	Gmet_2359	Lipoprotein releasing system, transmembrane	[TP0965-TP0582 (0.8143851)]
COG0845	COG4591	Gmet_0659	Gmet_0659	Secretion protein HlyD	Gmet_2359	Gmet_2359	Lipoprotein releasing system, transmembrane	[TP0965-TP0582 (0.8143851)]
COG0845	COG4591	Gmet_2519	Gmet_2519	Secretion protein HlyD	Gmet_2359	Gmet_2359	Lipoprotein releasing system, transmembrane	[TP0965-TP0582 (0.8143851)]
COG0845	COG4591	Gmet_1548	Gmet_1548	Secretion protein HlyD	Gmet_2359	Gmet_2359	Lipoprotein releasing system, transmembrane	[TP0965-TP0582 (0.8143851)]
COG0845	COG4591	Gmet_3464	Gmet_3464	Secretion protein HlyD	Gmet_2359	Gmet_2359	Lipoprotein releasing system, transmembrane	[TP0965-TP0582 (0.8143851)]
COG0845	COG4591	Gmet_2408	Gmet_2408	Secretion protein HlyD	Gmet_2359	Gmet_2359	Lipoprotein releasing system, transmembrane	[TP0965-TP0582 (0.8143851)]
COG0845	COG4591	Gmet_3508	Gmet_3508	Secretion protein HlyD	Gmet_2359	Gmet_2359	Lipoprotein releasing system, transmembrane	[TP0965-TP0582 (0.8143851)]
COG0845	COG4591	Gmet_3128	Gmet_3128	Secretion protein HlyD	Gmet_2359	Gmet_2359	Lipoprotein releasing system, transmembrane	[TP0965-TP0582 (0.8143851)]
COG0845	COG4591	Gmet_0809	Gmet_0809	Secretion protein HlyD	Gmet_2359	Gmet_2359	Lipoprotein releasing system, transmembrane	[TP0965-TP0582 (0.8143851)]
COG0845	COG4591	Gmet_1651	Gmet_1651	Secretion protein HlyD	Gmet_2359	Gmet_2359	Lipoprotein releasing system, transmembrane	[TP0965-TP0582 (0.8143851)]
COG0617	COG0860	Gmet_3182	Gmet_3182	Poly(A) polymerase, PcnB	Gmet_1425	Gmet_1425	Cell wall hydrolase/autolysin	[TP0270-TP0247 (0.76828843)]
COG0617	COG0860	Gmet_2285	Gmet_2285	Polynucleotide adenylyltransferase region	Gmet_1425	Gmet_1425	Cell wall hydrolase/autolysin	[TP0270-TP0247 (0.76828843)]
COG0201	COG0550	Gmet_0646	Gmet_0646	preprotein translocase SecY	Gmet_0891	Gmet_0891	DNA topoisomerase I	[TP0208-TP0394 (0.8044664)]
COG0768	COG2812	Gmet_0928	Gmet_0928	Penicillin-binding protein, transpeptidase	Gmet_3422	Gmet_3422	DNA polymerase III, subunits gamma and tau	[TP0500-TP1005 (0.655462)]
COG0768	COG2812	Gmet_2778	Gmet_2778	Penicillin-binding protein, transpeptidase	Gmet_3422	Gmet_3422	DNA polymerase III, subunits gamma and tau	[TP0500-TP1005 (0.655462)]
COG0768	COG2812	Gmet_0406	Gmet_0406	Penicillin-binding protein, transpeptidase	Gmet_3422	Gmet_3422	DNA polymerase III, subunits gamma and tau	[TP0500-TP1005 (0.655462)]
COG0051	COG0693	Gmet_0625	rpsJ	30S ribosomal protein S10	Gmet_2409	Gmet_2409	Peptidase C56, PfpI	[TP0188-TP0445 (0.6307204)]
COG0180	COG0564	Gmet_1960	Gmet_1960	tryptophanyl-tRNA synthetase	Gmet_3435	Gmet_3435	Pseudouridine synthase, RluD	[TP0632-TP0339 (0.7885255)]
COG0180	COG0564	Gmet_1960	Gmet_1960	tryptophanyl-tRNA synthetase	Gmet_0267	Gmet_0267	Pseudouridine synthase	[TP0632-TP0339 (0.7885255)]
COG0180	COG0564	Gmet_1960	Gmet_1960	tryptophanyl-tRNA synthetase	Gmet_0047	Gmet_0047	Pseudouridine synthase, RluD	[TP0632-TP0339 (0.7885255)]
COG0180	COG0564	Gmet_1960	Gmet_1960	tryptophanyl-tRNA synthetase	Gmet_2838	Gmet_2838	Pseudouridine synthase, RluD	[TP0632-TP0339 (0.7885255)]
COG0090	COG0223	Gmet_0629	rplB	50S ribosomal protein L2	Gmet_2025	Gmet_2025	Formyl transferase-like	[TP0192-TP0756 (0.8610547)]
COG0090	COG0223	Gmet_0629	rplB	50S ribosomal protein L2	Gmet_3339	Gmet_3339	Methionyl-tRNA formyltransferase	[TP0192-TP0756 (0.8610547)]
COG0090	COG0223	Gmet_0629	rplB	50S ribosomal protein L2	Gmet_0884	Gmet_0884	Formyl transferase-like	[TP0192-TP0756 (0.8610547)]
COG0632	COG2255	Gmet_0745	Gmet_0745	DNA recombination protein, RuvA	Gmet_0746	ruvB	Holliday junction ATP-dependent DNA helicase ruvB (EC 3.6.1.-)	[TP0543-TP0162 (0.9659884)]
COG0462	COG0817	Gmet_2848	Gmet_2848	Ribose-phosphate pyrophosphokinase	Gmet_0744	Gmet_0744	Crossover junction endodeoxyribonuclease RuvC	[TP0294-TP0517 (0.54911256)]
COG0125	COG0586	Gmet_2318	Gmet_2318	Thymidylate kinase	Gmet_0502	Gmet_0502	DedA	[TP0354-TP0779 (0.67954355)]
COG0125	COG0586	Gmet_2318	Gmet_2318	Thymidylate kinase	Gmet_1368	Gmet_1368	DedA	[TP0354-TP0779 (0.67954355)]
COG0257	COG0577	Gmet_0649	Gmet_0649	ribosomal protein L36	Gmet_3036	Gmet_3036	protein of unknown function DUF214	[TP0209-TP0962 (0.5903608)]
COG0257	COG0577	Gmet_0649	Gmet_0649	ribosomal protein L36	Gmet_2406	Gmet_2406	protein of unknown function DUF214	[TP0209-TP0962 (0.5903608)]
COG0257	COG0577	Gmet_0649	Gmet_0649	ribosomal protein L36	Gmet_1517	Gmet_1517	protein of unknown function DUF214	[TP0209-TP0962 (0.5903608)]
COG0257	COG0577	Gmet_0649	Gmet_0649	ribosomal protein L36	Gmet_1553	Gmet_1553	protein of unknown function DUF214	[TP0209-TP0962 (0.5903608)]
COG0257	COG0577	Gmet_0649	Gmet_0649	ribosomal protein L36	Gmet_2405	Gmet_2405	protein of unknown function DUF214	[TP0209-TP0962 (0.5903608)]
COG1291	COG1684	Gmet_0461	Gmet_0461	MotA/TolQ/ExbB proton channel	Gmet_3095	Gmet_3095	Flagellar biosynthesis protein FliR	[TP0725-TP0716 (0.9601814)]
COG0222	COG0802	Gmet_0618	rplL	50S ribosomal protein L7/L12	Gmet_1881	Gmet_1881	hypothetical protein	[TP0240-TP0875 (0.8481433)]
COG0495	COG1214	Gmet_2300	Gmet_2300	Leucyl-tRNA synthetase, class Ia	Gmet_1258	Gmet_1258	Peptidase M22, glycoprotease	[TP0586-TP0876 (0.5571989)]
COG0192	COG0592	Gmet_1290	metK	S-adenosylmethionine synthetase (EC 2.5.1.6) (Methionine adenosyltransferase) (AdoMet synthetase) (MAT)	Gmet_0002	Gmet_0002	DNA polymerase III, beta chain	[TP0794-TP0002 (0.8412751)]
COG0360	COG0616	Gmet_2844	rpsF	30S ribosomal protein S6	Gmet_1750	Gmet_1750	Peptidase S49, SppA	[TP0063-TP0997 (0.6657489)]
COG0125	COG0457	Gmet_2318	Gmet_2318	Thymidylate kinase	Gmet_2032	Gmet_2032	TPR repeat protein	[TP0354-TP0648 (0.5206915)]
COG0125	COG0457	Gmet_2318	Gmet_2318	Thymidylate kinase	Gmet_2403	Gmet_2403	Tetratricopeptide TPR_4	[TP0354-TP0648 (0.5206915)]
COG0125	COG0457	Gmet_2318	Gmet_2318	Thymidylate kinase	Gmet_1964	Gmet_1964	hypothetical protein	[TP0354-TP0648 (0.5206915)]
COG0125	COG0457	Gmet_2318	Gmet_2318	Thymidylate kinase	Gmet_1963	Gmet_1963	putative signal peptide protein	[TP0354-TP0648 (0.5206915)]
COG0125	COG0457	Gmet_2318	Gmet_2318	Thymidylate kinase	Gmet_1233	Gmet_1233	Intermediate filament protein	[TP0354-TP0648 (0.5206915)]
COG0125	COG0457	Gmet_2318	Gmet_2318	Thymidylate kinase	Gmet_3216	Gmet_3216	TPR repeat protein	[TP0354-TP0648 (0.5206915)]
COG0125	COG0457	Gmet_2318	Gmet_2318	Thymidylate kinase	Gmet_2682	Gmet_2682	TPR repeat protein	[TP0354-TP0648 (0.5206915)]
COG0125	COG0457	Gmet_2318	Gmet_2318	Thymidylate kinase	Gmet_1506	Gmet_1506	Tetratricopeptide TPR_4	[TP0354-TP0648 (0.5206915)]
COG0125	COG0457	Gmet_2318	Gmet_2318	Thymidylate kinase	Gmet_0856	Gmet_0856	Sugar transporter superfamily	[TP0354-TP0648 (0.5206915)]
COG0860	COG1396	Gmet_1425	Gmet_1425	Cell wall hydrolase/autolysin	Gmet_3247	Gmet_3247	transcriptional regulator, XRE family	[TP0247-TP0461 (0.8100859)]
COG0860	COG1396	Gmet_1425	Gmet_1425	Cell wall hydrolase/autolysin	Gmet_0901	Gmet_0901	transcriptional regulator, XRE family	[TP0247-TP0461 (0.8100859)]
COG0860	COG1396	Gmet_1425	Gmet_1425	Cell wall hydrolase/autolysin	Gmet_3438	Gmet_3438	transcriptional regulator, XRE family	[TP0247-TP0461 (0.8100859)]
COG0265	COG0333	Gmet_3437	Gmet_3437	Peptidase S1C, Do	Gmet_1597	Gmet_1597	ribosomal protein S32	[TP0773-TP0807 (0.5060325)]
COG0265	COG0333	Gmet_1014	Gmet_1014	Peptidase S1C, Do	Gmet_1597	Gmet_1597	ribosomal protein S32	[TP0773-TP0807 (0.5060325)]
COG0265	COG0333	Gmet_3362	Gmet_3362	Peptidase S1C, Do	Gmet_1597	Gmet_1597	ribosomal protein S32	[TP0773-TP0807 (0.5060325)]
COG0802	COG0860	Gmet_1881	Gmet_1881	hypothetical protein	Gmet_1425	Gmet_1425	Cell wall hydrolase/autolysin	[TP0875-TP0247 (0.90700364)]
COG0265	COG1774	Gmet_3437	Gmet_3437	Peptidase S1C, Do	Gmet_2320	Gmet_2320	PSP1	[TP0773-TP0046 (0.558835)]
COG0265	COG1774	Gmet_3362	Gmet_3362	Peptidase S1C, Do	Gmet_2320	Gmet_2320	PSP1	[TP0773-TP0046 (0.558835)]
COG0265	COG1774	Gmet_1014	Gmet_1014	Peptidase S1C, Do	Gmet_2320	Gmet_2320	PSP1	[TP0773-TP0046 (0.558835)]
COG0495	COG0761	Gmet_2300	Gmet_2300	Leucyl-tRNA synthetase, class Ia	Gmet_0866	Gmet_0866	LytB protein	[TP0586-TP0547 (0.63095015)]
COG1536	COG1677	Gmet_3111	Gmet_3111	Flagellar motor switch protein FliG	Gmet_3113	Gmet_3113	Flagellar hook-basal body complex protein FliE	[TP0026-TP0398 (0.81876683)]
COG1344	COG1582	Gmet_0442	Gmet_0442	Flagellin-like	Gmet_0462	Gmet_0462	Flagellar protein	[TP0659-TP0726 (0.7363138)]
COG1344	COG1582	Gmet_0439	Gmet_0439	Flagellin-like	Gmet_0462	Gmet_0462	Flagellar protein	[TP0659-TP0726 (0.7363138)]
COG0820	COG2812	Gmet_2685	Gmet_2685	hypothetical protein	Gmet_3422	Gmet_3422	DNA polymerase III, subunits gamma and tau	[TP0068-TP1005 (0.60435057)]
COG0771	COG1815	Gmet_0410	Gmet_0410	UDP-N-acetylmuramoylalanine-D-glutamate ligase	Gmet_3115	Gmet_3115	Flagellar basal-body rod protein FlgB	[TP0903-TP0396 (0.6336193)]
COG1512	COG1766	Gmet_1372	Gmet_1372	protein of unknown function DUF477	Gmet_3112	Gmet_3112	Flagellar FliF M-ring protein	[TP0561-TP0399 (0.53951585)]
COG0272	COG1396	Gmet_2728	Gmet_2728	NAD-dependent DNA ligase C4-type	Gmet_0901	Gmet_0901	transcriptional regulator, XRE family	[TP0634-TP0461 (0.7134334)]
COG0272	COG1396	Gmet_2728	Gmet_2728	NAD-dependent DNA ligase C4-type	Gmet_3438	Gmet_3438	transcriptional regulator, XRE family	[TP0634-TP0461 (0.7134334)]
COG0272	COG1396	Gmet_2728	Gmet_2728	NAD-dependent DNA ligase C4-type	Gmet_3247	Gmet_3247	transcriptional regulator, XRE family	[TP0634-TP0461 (0.7134334)]
COG1509	COG1509	Gmet_1840	Gmet_1840	protein of unknown function DUF160	Gmet_1840	Gmet_1840	protein of unknown function DUF160	[TP0121-TP0121 (0.7367639)]
COG0577	COG0845	Gmet_2406	Gmet_2406	protein of unknown function DUF214	Gmet_3508	Gmet_3508	Secretion protein HlyD	[TP0963-TP0965 (0.93032813)]
COG0577	COG0845	Gmet_1517	Gmet_1517	protein of unknown function DUF214	Gmet_0809	Gmet_0809	Secretion protein HlyD	[TP0963-TP0965 (0.93032813)]
COG0577	COG0845	Gmet_2406	Gmet_2406	protein of unknown function DUF214	Gmet_3464	Gmet_3464	Secretion protein HlyD	[TP0963-TP0965 (0.93032813)]
COG0577	COG0845	Gmet_2405	Gmet_2405	protein of unknown function DUF214	Gmet_0809	Gmet_0809	Secretion protein HlyD	[TP0963-TP0965 (0.93032813)]
COG0577	COG0845	Gmet_2405	Gmet_2405	protein of unknown function DUF214	Gmet_1651	Gmet_1651	Secretion protein HlyD	[TP0963-TP0965 (0.93032813)]
COG0577	COG0845	Gmet_1553	Gmet_1553	protein of unknown function DUF214	Gmet_3038	Gmet_3038	Secretion protein HlyD	[TP0963-TP0965 (0.93032813)]
COG0577	COG0845	Gmet_2406	Gmet_2406	protein of unknown function DUF214	Gmet_1548	Gmet_1548	Secretion protein HlyD	[TP0963-TP0965 (0.93032813)]
COG0577	COG0845	Gmet_1553	Gmet_1553	protein of unknown function DUF214	Gmet_3464	Gmet_3464	Secretion protein HlyD	[TP0963-TP0965 (0.93032813)]
COG0577	COG0845	Gmet_3036	Gmet_3036	protein of unknown function DUF214	Gmet_2408	Gmet_2408	Secretion protein HlyD	[TP0963-TP0965 (0.93032813)]
COG0577	COG0845	Gmet_2406	Gmet_2406	protein of unknown function DUF214	Gmet_3038	Gmet_3038	Secretion protein HlyD	[TP0963-TP0965 (0.93032813)]
COG0577	COG0845	Gmet_3036	Gmet_3036	protein of unknown function DUF214	Gmet_1548	Gmet_1548	Secretion protein HlyD	[TP0963-TP0965 (0.93032813)]
COG0577	COG0845	Gmet_1517	Gmet_1517	protein of unknown function DUF214	Gmet_2519	Gmet_2519	Secretion protein HlyD	[TP0963-TP0965 (0.93032813)]
COG0577	COG0845	Gmet_3036	Gmet_3036	protein of unknown function DUF214	Gmet_1665	Gmet_1665	Secretion protein HlyD	[TP0963-TP0965 (0.93032813)]
COG0577	COG0845	Gmet_2406	Gmet_2406	protein of unknown function DUF214	Gmet_1651	Gmet_1651	Secretion protein HlyD	[TP0963-TP0965 (0.93032813)]
COG0577	COG0845	Gmet_1553	Gmet_1553	protein of unknown function DUF214	Gmet_1665	Gmet_1665	Secretion protein HlyD	[TP0963-TP0965 (0.93032813)]
COG0577	COG0845	Gmet_3036	Gmet_3036	protein of unknown function DUF214	Gmet_3038	Gmet_3038	Secretion protein HlyD	[TP0963-TP0965 (0.93032813)]
COG0577	COG0845	Gmet_2405	Gmet_2405	protein of unknown function DUF214	Gmet_0659	Gmet_0659	Secretion protein HlyD	[TP0963-TP0965 (0.93032813)]
COG0577	COG0845	Gmet_2406	Gmet_2406	protein of unknown function DUF214	Gmet_1665	Gmet_1665	Secretion protein HlyD	[TP0963-TP0965 (0.93032813)]
COG0577	COG0845	Gmet_2406	Gmet_2406	protein of unknown function DUF214	Gmet_3128	Gmet_3128	Secretion protein HlyD	[TP0963-TP0965 (0.93032813)]
COG0577	COG0845	Gmet_1517	Gmet_1517	protein of unknown function DUF214	Gmet_2408	Gmet_2408	Secretion protein HlyD	[TP0963-TP0965 (0.93032813)]
COG0577	COG0845	Gmet_3036	Gmet_3036	protein of unknown function DUF214	Gmet_3464	Gmet_3464	Secretion protein HlyD	[TP0963-TP0965 (0.93032813)]
COG0577	COG0845	Gmet_3036	Gmet_3036	protein of unknown function DUF214	Gmet_2519	Gmet_2519	Secretion protein HlyD	[TP0963-TP0965 (0.93032813)]
COG0577	COG0845	Gmet_1517	Gmet_1517	protein of unknown function DUF214	Gmet_3508	Gmet_3508	Secretion protein HlyD	[TP0963-TP0965 (0.93032813)]
COG0577	COG0845	Gmet_1553	Gmet_1553	protein of unknown function DUF214	Gmet_3128	Gmet_3128	Secretion protein HlyD	[TP0963-TP0965 (0.93032813)]
COG0577	COG0845	Gmet_1553	Gmet_1553	protein of unknown function DUF214	Gmet_2519	Gmet_2519	Secretion protein HlyD	[TP0963-TP0965 (0.93032813)]
COG0577	COG0845	Gmet_2405	Gmet_2405	protein of unknown function DUF214	Gmet_3038	Gmet_3038	Secretion protein HlyD	[TP0963-TP0965 (0.93032813)]
COG0577	COG0845	Gmet_2405	Gmet_2405	protein of unknown function DUF214	Gmet_3128	Gmet_3128	Secretion protein HlyD	[TP0963-TP0965 (0.93032813)]
COG0577	COG0845	Gmet_1553	Gmet_1553	protein of unknown function DUF214	Gmet_0659	Gmet_0659	Secretion protein HlyD	[TP0963-TP0965 (0.93032813)]
COG0577	COG0845	Gmet_1517	Gmet_1517	protein of unknown function DUF214	Gmet_3464	Gmet_3464	Secretion protein HlyD	[TP0963-TP0965 (0.93032813)]
COG0577	COG0845	Gmet_3036	Gmet_3036	protein of unknown function DUF214	Gmet_0659	Gmet_0659	Secretion protein HlyD	[TP0963-TP0965 (0.93032813)]
COG0577	COG0845	Gmet_1517	Gmet_1517	protein of unknown function DUF214	Gmet_3038	Gmet_3038	Secretion protein HlyD	[TP0963-TP0965 (0.93032813)]
COG0577	COG0845	Gmet_3036	Gmet_3036	protein of unknown function DUF214	Gmet_3128	Gmet_3128	Secretion protein HlyD	[TP0963-TP0965 (0.93032813)]
COG0577	COG0845	Gmet_2406	Gmet_2406	protein of unknown function DUF214	Gmet_2408	Gmet_2408	Secretion protein HlyD	[TP0963-TP0965 (0.93032813)]
COG0577	COG0845	Gmet_1553	Gmet_1553	protein of unknown function DUF214	Gmet_0809	Gmet_0809	Secretion protein HlyD	[TP0963-TP0965 (0.93032813)]
COG0577	COG0845	Gmet_3036	Gmet_3036	protein of unknown function DUF214	Gmet_0809	Gmet_0809	Secretion protein HlyD	[TP0963-TP0965 (0.93032813)]
COG0577	COG0845	Gmet_1517	Gmet_1517	protein of unknown function DUF214	Gmet_1665	Gmet_1665	Secretion protein HlyD	[TP0963-TP0965 (0.93032813)]
COG0577	COG0845	Gmet_2405	Gmet_2405	protein of unknown function DUF214	Gmet_3508	Gmet_3508	Secretion protein HlyD	[TP0963-TP0965 (0.93032813)]
COG0577	COG0845	Gmet_1553	Gmet_1553	protein of unknown function DUF214	Gmet_1548	Gmet_1548	Secretion protein HlyD	[TP0963-TP0965 (0.93032813)]
COG0577	COG0845	Gmet_3036	Gmet_3036	protein of unknown function DUF214	Gmet_1651	Gmet_1651	Secretion protein HlyD	[TP0963-TP0965 (0.93032813)]
COG0577	COG0845	Gmet_2405	Gmet_2405	protein of unknown function DUF214	Gmet_3464	Gmet_3464	Secretion protein HlyD	[TP0963-TP0965 (0.93032813)]
COG0577	COG0845	Gmet_1517	Gmet_1517	protein of unknown function DUF214	Gmet_0659	Gmet_0659	Secretion protein HlyD	[TP0963-TP0965 (0.93032813)]
COG0577	COG0845	Gmet_2405	Gmet_2405	protein of unknown function DUF214	Gmet_1665	Gmet_1665	Secretion protein HlyD	[TP0963-TP0965 (0.93032813)]
COG0577	COG0845	Gmet_2406	Gmet_2406	protein of unknown function DUF214	Gmet_2519	Gmet_2519	Secretion protein HlyD	[TP0963-TP0965 (0.93032813)]
COG0577	COG0845	Gmet_1553	Gmet_1553	protein of unknown function DUF214	Gmet_2408	Gmet_2408	Secretion protein HlyD	[TP0963-TP0965 (0.93032813)]
COG0577	COG0845	Gmet_2406	Gmet_2406	protein of unknown function DUF214	Gmet_0659	Gmet_0659	Secretion protein HlyD	[TP0963-TP0965 (0.93032813)]
COG0577	COG0845	Gmet_1553	Gmet_1553	protein of unknown function DUF214	Gmet_1651	Gmet_1651	Secretion protein HlyD	[TP0963-TP0965 (0.93032813)]
COG0577	COG0845	Gmet_3036	Gmet_3036	protein of unknown function DUF214	Gmet_3508	Gmet_3508	Secretion protein HlyD	[TP0963-TP0965 (0.93032813)]
COG0577	COG0845	Gmet_1517	Gmet_1517	protein of unknown function DUF214	Gmet_1548	Gmet_1548	Secretion protein HlyD	[TP0963-TP0965 (0.93032813)]
COG0577	COG0845	Gmet_2405	Gmet_2405	protein of unknown function DUF214	Gmet_2408	Gmet_2408	Secretion protein HlyD	[TP0963-TP0965 (0.93032813)]
COG0577	COG0845	Gmet_2405	Gmet_2405	protein of unknown function DUF214	Gmet_1548	Gmet_1548	Secretion protein HlyD	[TP0963-TP0965 (0.93032813)]
COG0577	COG0845	Gmet_1517	Gmet_1517	protein of unknown function DUF214	Gmet_3128	Gmet_3128	Secretion protein HlyD	[TP0963-TP0965 (0.93032813)]
COG0577	COG0845	Gmet_2406	Gmet_2406	protein of unknown function DUF214	Gmet_0809	Gmet_0809	Secretion protein HlyD	[TP0963-TP0965 (0.93032813)]
COG0577	COG0845	Gmet_2405	Gmet_2405	protein of unknown function DUF214	Gmet_2519	Gmet_2519	Secretion protein HlyD	[TP0963-TP0965 (0.93032813)]
COG0577	COG0845	Gmet_1517	Gmet_1517	protein of unknown function DUF214	Gmet_1651	Gmet_1651	Secretion protein HlyD	[TP0963-TP0965 (0.93032813)]
COG0577	COG0845	Gmet_1553	Gmet_1553	protein of unknown function DUF214	Gmet_3508	Gmet_3508	Secretion protein HlyD	[TP0963-TP0965 (0.93032813)]
COG0333	COG1077	Gmet_1597	Gmet_1597	ribosomal protein S32	Gmet_0918	Gmet_0918	Cell shape determining protein MreB/Mrl	[TP0807-TP0497 (0.61855906)]
COG0234	COG1200	Gmet_0028	Gmet_0028	Chaperonin Cpn10	Gmet_1777	Gmet_1777	ATP-dependent DNA helicase RecG	[TP1013-TP0687 (0.84594196)]
COG0084	COG2201	Gmet_3236	Gmet_3236	TatD-related deoxyribonuclease:Amidohydrolase 2	Gmet_1075	Gmet_1075	chemotaxis-specific methylesterase	[TP0994-TP0631 (0.71912634)]
COG0084	COG2201	Gmet_3236	Gmet_3236	TatD-related deoxyribonuclease:Amidohydrolase 2	Gmet_2711	Gmet_2711	response regulator receiver (CheY-like)	[TP0994-TP0631 (0.71912634)]
COG0084	COG2201	Gmet_3236	Gmet_3236	TatD-related deoxyribonuclease:Amidohydrolase 2	Gmet_2640	Gmet_2640	CheB methylesterase	[TP0994-TP0631 (0.71912634)]
COG0084	COG2201	Gmet_3236	Gmet_3236	TatD-related deoxyribonuclease:Amidohydrolase 2	Gmet_2826	Gmet_2826	CheB methylesterase	[TP0994-TP0631 (0.71912634)]
COG0084	COG2201	Gmet_3236	Gmet_3236	TatD-related deoxyribonuclease:Amidohydrolase 2	Gmet_2418	Gmet_2418	response regulator receiver (CheY-like)	[TP0994-TP0631 (0.71912634)]
COG0084	COG2201	Gmet_3236	Gmet_3236	TatD-related deoxyribonuclease:Amidohydrolase 2	Gmet_3269	Gmet_3269	response regulator receiver (CheY-like)	[TP0994-TP0631 (0.71912634)]
COG0084	COG2201	Gmet_3236	Gmet_3236	TatD-related deoxyribonuclease:Amidohydrolase 2	Gmet_2304	Gmet_2304	response regulator receiver (CheY-like)	[TP0994-TP0631 (0.71912634)]
COG1121	COG1345	Gmet_0492	Gmet_0492	ABC transporter-related protein	Gmet_0444	Gmet_0444	Flagellar hook-associated protein 2-like	[TP0035-TP0872 (0.6931363)]
COG1671	COG2812	Gmet_1725	Gmet_1725	protein of unknown function DUF188	Gmet_3422	Gmet_3422	DNA polymerase III, subunits gamma and tau	[TP0845-TP1005 (0.5704539)]
COG0257	COG1253	Gmet_0649	Gmet_0649	ribosomal protein L36	Gmet_2368	Gmet_2368	CBS:Transporter-associated region	[TP0209-TP0027 (0.74441797)]
COG0257	COG1253	Gmet_0649	Gmet_0649	ribosomal protein L36	Gmet_1153	Gmet_1153	hypothetical protein	[TP0209-TP0027 (0.74441797)]
COG0608	COG2206	Gmet_0857	Gmet_0857	RecJ exonuclease	Gmet_2714	Gmet_2714	metal dependent phosphohydrolase	[TP0704-TP0912 (0.7469796)]
COG0608	COG2206	Gmet_0857	Gmet_0857	RecJ exonuclease	Gmet_3275	Gmet_3275	metal dependent phosphohydrolase	[TP0704-TP0912 (0.7469796)]
COG0608	COG2206	Gmet_0857	Gmet_0857	RecJ exonuclease	Gmet_2817	Gmet_2817	metal dependent phosphohydrolase	[TP0704-TP0912 (0.7469796)]
COG1774	COG3951	Gmet_2320	Gmet_2320	PSP1	Gmet_0435	Gmet_0435	flagellar protein FlgJ-like protein	[TP0046-TP0959 (0.5421936)]
COG0060	COG0681	Gmet_0351	Gmet_0351	Isoleucyl-tRNA synthetase, class Ia	Gmet_1767	Gmet_1767	Peptidase S26A, signal peptidase I	[TP0452-TP0185 (0.79878455)]
COG1344	COG1815	Gmet_0442	Gmet_0442	Flagellin-like	Gmet_3115	Gmet_3115	Flagellar basal-body rod protein FlgB	[TP0870-TP0396 (0.7209834)]
COG1344	COG1815	Gmet_0439	Gmet_0439	Flagellin-like	Gmet_3115	Gmet_3115	Flagellar basal-body rod protein FlgB	[TP0870-TP0396 (0.7209834)]
COG0257	COG1749	Gmet_0649	Gmet_0649	ribosomal protein L36	Gmet_3103	Gmet_3103	hypothetical protein	[TP0209-TP0727 (0.6772987)]
COG1352	COG1815	Gmet_0780	Gmet_0780	MCP methyltransferase/methylesterase, CheR/CheB	Gmet_3115	Gmet_3115	Flagellar basal-body rod protein FlgB	[TP0630-TP0396 (0.7590469)]
COG1352	COG1815	Gmet_2420	Gmet_2420	MCP methyltransferase, CheR-type	Gmet_3115	Gmet_3115	Flagellar basal-body rod protein FlgB	[TP0630-TP0396 (0.7590469)]
COG1352	COG1815	Gmet_2305	Gmet_2305	MCP methyltransferase, CheR-type	Gmet_3115	Gmet_3115	Flagellar basal-body rod protein FlgB	[TP0630-TP0396 (0.7590469)]
COG1352	COG1815	Gmet_3212	Gmet_3212	MCP methyltransferase, CheR-type	Gmet_3115	Gmet_3115	Flagellar basal-body rod protein FlgB	[TP0630-TP0396 (0.7590469)]
COG1352	COG1815	Gmet_1077	Gmet_1077	MCP methyltransferase, CheR-type	Gmet_3115	Gmet_3115	Flagellar basal-body rod protein FlgB	[TP0630-TP0396 (0.7590469)]
COG1352	COG1815	Gmet_3267	Gmet_3267	MCP methyltransferase, CheR-type	Gmet_3115	Gmet_3115	Flagellar basal-body rod protein FlgB	[TP0630-TP0396 (0.7590469)]
COG1352	COG1815	Gmet_2707	Gmet_2707	MCP methyltransferase, CheR-type	Gmet_3115	Gmet_3115	Flagellar basal-body rod protein FlgB	[TP0630-TP0396 (0.7590469)]
COG1352	COG1815	Gmet_2641	Gmet_2641	MCP methyltransferase, CheR-type	Gmet_3115	Gmet_3115	Flagellar basal-body rod protein FlgB	[TP0630-TP0396 (0.7590469)]
COG1352	COG1595	Gmet_2305	Gmet_2305	MCP methyltransferase, CheR-type	Gmet_2612	Gmet_2612	RNA polymerase sigma-70 factor	[TP0630-TP0092 (0.6191048)]
COG1352	COG1595	Gmet_2305	Gmet_2305	MCP methyltransferase, CheR-type	Gmet_2792	Gmet_2792	RNA polymerase sigma-70 factor	[TP0630-TP0092 (0.6191048)]
COG1352	COG1595	Gmet_2707	Gmet_2707	MCP methyltransferase, CheR-type	Gmet_2792	Gmet_2792	RNA polymerase sigma-70 factor	[TP0630-TP0092 (0.6191048)]
COG1352	COG1595	Gmet_0780	Gmet_0780	MCP methyltransferase/methylesterase, CheR/CheB	Gmet_2792	Gmet_2792	RNA polymerase sigma-70 factor	[TP0630-TP0092 (0.6191048)]
COG1352	COG1595	Gmet_3267	Gmet_3267	MCP methyltransferase, CheR-type	Gmet_2612	Gmet_2612	RNA polymerase sigma-70 factor	[TP0630-TP0092 (0.6191048)]
COG1352	COG1595	Gmet_2420	Gmet_2420	MCP methyltransferase, CheR-type	Gmet_2612	Gmet_2612	RNA polymerase sigma-70 factor	[TP0630-TP0092 (0.6191048)]
COG1352	COG1595	Gmet_3212	Gmet_3212	MCP methyltransferase, CheR-type	Gmet_2612	Gmet_2612	RNA polymerase sigma-70 factor	[TP0630-TP0092 (0.6191048)]
COG1352	COG1595	Gmet_2420	Gmet_2420	MCP methyltransferase, CheR-type	Gmet_2792	Gmet_2792	RNA polymerase sigma-70 factor	[TP0630-TP0092 (0.6191048)]
COG1352	COG1595	Gmet_2641	Gmet_2641	MCP methyltransferase, CheR-type	Gmet_2792	Gmet_2792	RNA polymerase sigma-70 factor	[TP0630-TP0092 (0.6191048)]
COG1352	COG1595	Gmet_2707	Gmet_2707	MCP methyltransferase, CheR-type	Gmet_2612	Gmet_2612	RNA polymerase sigma-70 factor	[TP0630-TP0092 (0.6191048)]
COG1352	COG1595	Gmet_3267	Gmet_3267	MCP methyltransferase, CheR-type	Gmet_2792	Gmet_2792	RNA polymerase sigma-70 factor	[TP0630-TP0092 (0.6191048)]
COG1352	COG1595	Gmet_1077	Gmet_1077	MCP methyltransferase, CheR-type	Gmet_2792	Gmet_2792	RNA polymerase sigma-70 factor	[TP0630-TP0092 (0.6191048)]
COG1352	COG1595	Gmet_2641	Gmet_2641	MCP methyltransferase, CheR-type	Gmet_2612	Gmet_2612	RNA polymerase sigma-70 factor	[TP0630-TP0092 (0.6191048)]
COG1352	COG1595	Gmet_1077	Gmet_1077	MCP methyltransferase, CheR-type	Gmet_2612	Gmet_2612	RNA polymerase sigma-70 factor	[TP0630-TP0092 (0.6191048)]
COG1352	COG1595	Gmet_3212	Gmet_3212	MCP methyltransferase, CheR-type	Gmet_2792	Gmet_2792	RNA polymerase sigma-70 factor	[TP0630-TP0092 (0.6191048)]
COG1352	COG1595	Gmet_0780	Gmet_0780	MCP methyltransferase/methylesterase, CheR/CheB	Gmet_2612	Gmet_2612	RNA polymerase sigma-70 factor	[TP0630-TP0092 (0.6191048)]
COG0018	COG1699	Gmet_1434	argS	Arginyl-tRNA synthetase (EC 6.1.1.19) (Arginine--tRNA ligase) (ArgRS)	Gmet_0441	Gmet_0441	protein of unknown function DUF180	[TP0831-TP0658 (0.7668753)]
COG1558	COG1776	Gmet_3114	Gmet_3114	Flagellar basal-body rod protein FlgC	Gmet_3210	Gmet_3210	CheC, inhibitor of MCP methylation	[TP0397-TP0720 (0.6910892)]
COG1344	COG4786	Gmet_0439	Gmet_0439	Flagellin-like	Gmet_0431	Gmet_0431	Flagellar basal-body rod FlgG	[TP0792-TP0961 (0.7009321), TP0659-TP0961 (0.6018447)]
COG1344	COG4786	Gmet_0442	Gmet_0442	Flagellin-like	Gmet_0430	Gmet_0430	hypothetical protein	[TP0792-TP0961 (0.7009321), TP0659-TP0961 (0.6018447)]
COG1344	COG4786	Gmet_0442	Gmet_0442	Flagellin-like	Gmet_0431	Gmet_0431	Flagellar basal-body rod FlgG	[TP0792-TP0961 (0.7009321), TP0659-TP0961 (0.6018447)]
COG1344	COG4786	Gmet_0439	Gmet_0439	Flagellin-like	Gmet_0430	Gmet_0430	hypothetical protein	[TP0792-TP0961 (0.7009321), TP0659-TP0961 (0.6018447)]
COG1512	COG2208	Gmet_1372	Gmet_1372	protein of unknown function DUF477	Gmet_3495	Gmet_3495	serine phosphatase	[TP0561-TP0218 (0.53951585)]
COG1512	COG2208	Gmet_1372	Gmet_1372	protein of unknown function DUF477	Gmet_2062	Gmet_2062	serine phosphatase	[TP0561-TP0218 (0.53951585)]
COG1512	COG2208	Gmet_1372	Gmet_1372	protein of unknown function DUF477	Gmet_1472	Gmet_1472	serine phosphatase	[TP0561-TP0218 (0.53951585)]
COG0593	COG1077	Gmet_0747	Gmet_0747	chromosomal replication initiator protein, DnaA	Gmet_0918	Gmet_0918	Cell shape determining protein MreB/Mrl	[TP0001-TP0497 (0.678435)]
COG0593	COG1077	Gmet_0001	Gmet_0001	chromosomal replication initiator protein, DnaA	Gmet_0918	Gmet_0918	Cell shape determining protein MreB/Mrl	[TP0001-TP0497 (0.678435)]
COG0249	COG0357	Gmet_1424	Gmet_1424	DNA mismatch repair protein	Gmet_3558	Gmet_3558	Glucose inhibited division protein	[TP0328-TP0946 (0.7367136)]
COG0465	COG0465	Gmet_1890	Gmet_1890	Peptidase M41, FtsH	Gmet_2393	Gmet_2393	Peptidase M41, FtsH	[TP0330-TP0330 (0.73856413)]
COG0465	COG0465	Gmet_2393	Gmet_2393	Peptidase M41, FtsH	Gmet_1890	Gmet_1890	Peptidase M41, FtsH	[TP0330-TP0330 (0.73856413)]
COG0465	COG0465	Gmet_2393	Gmet_2393	Peptidase M41, FtsH	Gmet_2393	Gmet_2393	Peptidase M41, FtsH	[TP0330-TP0330 (0.73856413)]
COG0465	COG0465	Gmet_1890	Gmet_1890	Peptidase M41, FtsH	Gmet_1890	Gmet_1890	Peptidase M41, FtsH	[TP0330-TP0330 (0.73856413)]
COG1558	COG1792	Gmet_3114	Gmet_3114	Flagellar basal-body rod protein FlgC	Gmet_0926	Gmet_0926	Rod shape-determining protein MreC, subtype	[TP0397-TP0498 (0.58822864)]
COG0817	COG1558	Gmet_0744	Gmet_0744	Crossover junction endodeoxyribonuclease RuvC	Gmet_3114	Gmet_3114	Flagellar basal-body rod protein FlgC	[TP0517-TP0397 (0.53212774)]
COG0592	COG1344	Gmet_0002	Gmet_0002	DNA polymerase III, beta chain	Gmet_0439	Gmet_0439	Flagellin-like	[TP0002-TP0659 (0.6618167)]
COG0592	COG1344	Gmet_0002	Gmet_0002	DNA polymerase III, beta chain	Gmet_0442	Gmet_0442	Flagellin-like	[TP0002-TP0659 (0.6618167)]
COG0860	COG1192	Gmet_1425	Gmet_1425	Cell wall hydrolase/autolysin	Gmet_3413	Gmet_3413	Cobyrinic acid a,c-diamide synthase	[TP0247-TP0272 (0.7527567)]
COG0242	COG0272	Gmet_3553	Gmet_3553	Formylmethionine deformylase	Gmet_2728	Gmet_2728	NAD-dependent DNA ligase C4-type	[TP0757-TP0634 (0.68197167)]
COG0242	COG0272	Gmet_3338	Gmet_3338	Formylmethionine deformylase	Gmet_2728	Gmet_2728	NAD-dependent DNA ligase C4-type	[TP0757-TP0634 (0.68197167)]
COG0265	COG0817	Gmet_3362	Gmet_3362	Peptidase S1C, Do	Gmet_0744	Gmet_0744	Crossover junction endodeoxyribonuclease RuvC	[TP0773-TP0517 (0.5118523)]
COG0265	COG0817	Gmet_3437	Gmet_3437	Peptidase S1C, Do	Gmet_0744	Gmet_0744	Crossover junction endodeoxyribonuclease RuvC	[TP0773-TP0517 (0.5118523)]
COG0265	COG0817	Gmet_1014	Gmet_1014	Peptidase S1C, Do	Gmet_0744	Gmet_0744	Crossover junction endodeoxyribonuclease RuvC	[TP0773-TP0517 (0.5118523)]
COG0187	COG0358	Gmet_0004	Gmet_0004	DNA gyrase, B subunit	Gmet_0394	Gmet_0394	DNA primase	[TP1006-TP0492 (0.55112576)]
COG1154	COG2812	Gmet_1934	Gmet_1934	1-deoxy-D-xylulose-5-phosphate synthase	Gmet_3422	Gmet_3422	DNA polymerase III, subunits gamma and tau	[TP0824-TP1005 (0.68180764)]
COG1154	COG2812	Gmet_2822	Gmet_2822	1-deoxy-D-xylulose-5-phosphate synthase	Gmet_3422	Gmet_3422	DNA polymerase III, subunits gamma and tau	[TP0824-TP1005 (0.68180764)]
COG0223	COG1551	Gmet_3339	Gmet_3339	Methionyl-tRNA formyltransferase	Gmet_0440	Gmet_0440	carbon storage regulator, CsrA	[TP0756-TP0657 (0.72355264)]
COG0223	COG1551	Gmet_2025	Gmet_2025	Formyl transferase-like	Gmet_0440	Gmet_0440	carbon storage regulator, CsrA	[TP0756-TP0657 (0.72355264)]
COG0223	COG1551	Gmet_0884	Gmet_0884	Formyl transferase-like	Gmet_0440	Gmet_0440	carbon storage regulator, CsrA	[TP0756-TP0657 (0.72355264)]
COG0237	COG0552	Gmet_3026	coaE	Dephospho-CoA kinase (EC 2.7.1.24) (Dephosphocoenzyme A kinase)	Gmet_1176	Gmet_1176	Cell division transporter substrate-binding	[TP0296-TP0578 (0.7885255)]
COG0080	COG0265	Gmet_0615	Gmet_0615	ribosomal protein L11	Gmet_3437	Gmet_3437	Peptidase S1C, Do	[TP0237-TP0773 (0.6164146)]
COG0080	COG0265	Gmet_0615	Gmet_0615	ribosomal protein L11	Gmet_3362	Gmet_3362	Peptidase S1C, Do	[TP0237-TP0773 (0.6164146)]
COG0080	COG0265	Gmet_0615	Gmet_0615	ribosomal protein L11	Gmet_1014	Gmet_1014	Peptidase S1C, Do	[TP0237-TP0773 (0.6164146)]
COG2812	COG2812	Gmet_3422	Gmet_3422	DNA polymerase III, subunits gamma and tau	Gmet_3422	Gmet_3422	DNA polymerase III, subunits gamma and tau	[TP1005-TP1005 (0.52391654)]
COG0223	COG0234	Gmet_0884	Gmet_0884	Formyl transferase-like	Gmet_0028	Gmet_0028	Chaperonin Cpn10	[TP0756-TP1013 (0.64276713)]
COG0223	COG0234	Gmet_2025	Gmet_2025	Formyl transferase-like	Gmet_0028	Gmet_0028	Chaperonin Cpn10	[TP0756-TP1013 (0.64276713)]
COG0223	COG0234	Gmet_3339	Gmet_3339	Methionyl-tRNA formyltransferase	Gmet_0028	Gmet_0028	Chaperonin Cpn10	[TP0756-TP1013 (0.64276713)]
COG0357	COG0459	Gmet_3558	Gmet_3558	Glucose inhibited division protein	Gmet_0029	Gmet_0029	chaperonin GroEL	[TP0946-TP0030 (0.68326145)]
COG0664	COG1074	Gmet_0750	Gmet_0750	transcriptional regulator, Crp/Fnr family	Gmet_1893	Gmet_1893	Exodeoxyribonuclease V, beta subunit	[TP0089-TP0898 (0.8304331)]
COG0664	COG1074	Gmet_0092	Gmet_0092	transcriptional regulator, Crp/Fnr family	Gmet_1893	Gmet_1893	Exodeoxyribonuclease V, beta subunit	[TP0089-TP0898 (0.8304331)]
COG0345	COG1774	Gmet_0899	Gmet_0899	Delta 1-pyrroline-5-carboxylate reductase	Gmet_2320	Gmet_2320	PSP1	[TP0797-TP0046 (0.6414869)]
COG0223	COG0242	Gmet_2025	Gmet_2025	Formyl transferase-like	Gmet_3553	Gmet_3553	Formylmethionine deformylase	[TP0756-TP0757 (0.8300303)]
COG0223	COG0242	Gmet_3339	Gmet_3339	Methionyl-tRNA formyltransferase	Gmet_3553	Gmet_3553	Formylmethionine deformylase	[TP0756-TP0757 (0.8300303)]
COG0223	COG0242	Gmet_2025	Gmet_2025	Formyl transferase-like	Gmet_3338	Gmet_3338	Formylmethionine deformylase	[TP0756-TP0757 (0.8300303)]
COG0223	COG0242	Gmet_0884	Gmet_0884	Formyl transferase-like	Gmet_3338	Gmet_3338	Formylmethionine deformylase	[TP0756-TP0757 (0.8300303)]
COG0223	COG0242	Gmet_3339	Gmet_3339	Methionyl-tRNA formyltransferase	Gmet_3338	Gmet_3338	Formylmethionine deformylase	[TP0756-TP0757 (0.8300303)]
COG0223	COG0242	Gmet_0884	Gmet_0884	Formyl transferase-like	Gmet_3553	Gmet_3553	Formylmethionine deformylase	[TP0756-TP0757 (0.8300303)]
COG0233	COG0359	Gmet_1253	Gmet_1253	Ribosome recycling factor	Gmet_2841	rplI	50S ribosomal protein L9	[TP0604-TP0060 (0.5105792)]
COG0012	COG0457	Gmet_2845	Gmet_2845	GTP-binding protein, HSR1-related:conserved	Gmet_2682	Gmet_2682	TPR repeat protein	[TP0124-TP0067 (0.81355333)]
COG0012	COG0457	Gmet_2845	Gmet_2845	GTP-binding protein, HSR1-related:conserved	Gmet_3216	Gmet_3216	TPR repeat protein	[TP0124-TP0067 (0.81355333)]
COG0012	COG0457	Gmet_2845	Gmet_2845	GTP-binding protein, HSR1-related:conserved	Gmet_2403	Gmet_2403	Tetratricopeptide TPR_4	[TP0124-TP0067 (0.81355333)]
COG0012	COG0457	Gmet_2845	Gmet_2845	GTP-binding protein, HSR1-related:conserved	Gmet_1963	Gmet_1963	putative signal peptide protein	[TP0124-TP0067 (0.81355333)]
COG0012	COG0457	Gmet_2845	Gmet_2845	GTP-binding protein, HSR1-related:conserved	Gmet_2032	Gmet_2032	TPR repeat protein	[TP0124-TP0067 (0.81355333)]
COG0012	COG0457	Gmet_2845	Gmet_2845	GTP-binding protein, HSR1-related:conserved	Gmet_0856	Gmet_0856	Sugar transporter superfamily	[TP0124-TP0067 (0.81355333)]
COG0012	COG0457	Gmet_2845	Gmet_2845	GTP-binding protein, HSR1-related:conserved	Gmet_1964	Gmet_1964	hypothetical protein	[TP0124-TP0067 (0.81355333)]
COG0012	COG0457	Gmet_2845	Gmet_2845	GTP-binding protein, HSR1-related:conserved	Gmet_1233	Gmet_1233	Intermediate filament protein	[TP0124-TP0067 (0.81355333)]
COG0012	COG0457	Gmet_2845	Gmet_2845	GTP-binding protein, HSR1-related:conserved	Gmet_1506	Gmet_1506	Tetratricopeptide TPR_4	[TP0124-TP0067 (0.81355333)]
COG0459	COG1582	Gmet_0029	Gmet_0029	chaperonin GroEL	Gmet_0462	Gmet_0462	Flagellar protein	[TP0030-TP0726 (0.7487338)]
COG0265	COG0492	Gmet_3362	Gmet_3362	Peptidase S1C, Do	Gmet_3070	Gmet_3070	Thioredoxin reductase	[TP0773-TP0814 (0.6926654)]
COG0265	COG0492	Gmet_1014	Gmet_1014	Peptidase S1C, Do	Gmet_3070	Gmet_3070	Thioredoxin reductase	[TP0773-TP0814 (0.6926654)]
COG0265	COG0492	Gmet_3437	Gmet_3437	Peptidase S1C, Do	Gmet_3070	Gmet_3070	Thioredoxin reductase	[TP0773-TP0814 (0.6926654)]
COG0495	COG1480	Gmet_2300	Gmet_2300	Leucyl-tRNA synthetase, class Ia	Gmet_2371	Gmet_2371	metal dependent phosphohydrolase	[TP0586-TP0651 (0.5087635)]
COG1321	COG1774	Gmet_2442	Gmet_2442	Iron dependent repressor:FeoA	Gmet_2320	Gmet_2320	PSP1	[TP0167-TP0046 (0.67547834)]
COG0124	COG0608	Gmet_3259	hisZ	ATP phosphoribosyltransferase regulatory subunit	Gmet_0857	Gmet_0857	RecJ exonuclease	[TP0641-TP0704 (0.75894904)]
COG0124	COG0608	Gmet_1913	hisS	histidyl-tRNA synthetase	Gmet_0857	Gmet_0857	RecJ exonuclease	[TP0641-TP0704 (0.75894904)]
COG0465	COG0772	Gmet_1890	Gmet_1890	Peptidase M41, FtsH	Gmet_0929	Gmet_0929	Rod shape-determining protein RodA	[TP0330-TP0387 (0.8016956)]
COG0465	COG0772	Gmet_1890	Gmet_1890	Peptidase M41, FtsH	Gmet_0411	Gmet_0411	Cell cycle protein	[TP0330-TP0387 (0.8016956)]
COG0465	COG0772	Gmet_2393	Gmet_2393	Peptidase M41, FtsH	Gmet_0411	Gmet_0411	Cell cycle protein	[TP0330-TP0387 (0.8016956)]
COG0465	COG0772	Gmet_2393	Gmet_2393	Peptidase M41, FtsH	Gmet_0929	Gmet_0929	Rod shape-determining protein RodA	[TP0330-TP0387 (0.8016956)]
COG0234	COG0792	Gmet_0028	Gmet_0028	Chaperonin Cpn10	Gmet_2864	Gmet_2864	hypothetical protein	[TP1013-TP0913 (0.7815084)]
COG1512	COG1987	Gmet_1372	Gmet_1372	protein of unknown function DUF477	Gmet_3096	Gmet_3096	Flagellar biosynthesis protein FliQ	[TP0561-TP0717 (0.66457963)]
COG0457	COG1426	Gmet_1964	Gmet_1964	hypothetical protein	Gmet_2681	Gmet_2681	transcriptional regulator, putative	[TP0268-TP0334 (0.739808)]
COG0457	COG1426	Gmet_1233	Gmet_1233	Intermediate filament protein	Gmet_2681	Gmet_2681	transcriptional regulator, putative	[TP0268-TP0334 (0.739808)]
COG0457	COG1426	Gmet_1506	Gmet_1506	Tetratricopeptide TPR_4	Gmet_2681	Gmet_2681	transcriptional regulator, putative	[TP0268-TP0334 (0.739808)]
COG0457	COG1426	Gmet_0856	Gmet_0856	Sugar transporter superfamily	Gmet_2681	Gmet_2681	transcriptional regulator, putative	[TP0268-TP0334 (0.739808)]
COG0457	COG1426	Gmet_3216	Gmet_3216	TPR repeat protein	Gmet_2681	Gmet_2681	transcriptional regulator, putative	[TP0268-TP0334 (0.739808)]
COG0457	COG1426	Gmet_2032	Gmet_2032	TPR repeat protein	Gmet_2681	Gmet_2681	transcriptional regulator, putative	[TP0268-TP0334 (0.739808)]
COG0457	COG1426	Gmet_2682	Gmet_2682	TPR repeat protein	Gmet_2681	Gmet_2681	transcriptional regulator, putative	[TP0268-TP0334 (0.739808)]
COG0457	COG1426	Gmet_2403	Gmet_2403	Tetratricopeptide TPR_4	Gmet_2681	Gmet_2681	transcriptional regulator, putative	[TP0268-TP0334 (0.739808)]
COG0457	COG1426	Gmet_1963	Gmet_1963	putative signal peptide protein	Gmet_2681	Gmet_2681	transcriptional regulator, putative	[TP0268-TP0334 (0.739808)]
COG0192	COG0217	Gmet_1290	metK	S-adenosylmethionine synthetase (EC 2.5.1.6) (Methionine adenosyltransferase) (AdoMet synthetase) (MAT)	Gmet_0743	Gmet_0743	hypothetical protein	[TP0794-TP0474 (0.71912634)]
COG0860	COG1214	Gmet_1425	Gmet_1425	Cell wall hydrolase/autolysin	Gmet_1258	Gmet_1258	Peptidase M22, glycoprotease	[TP0247-TP0876 (0.6334264)]
COG0544	COG1418	Gmet_1874	Gmet_1874	Trigger factor	Gmet_1180	Gmet_1180	metal dependent phosphohydrolase	[TP0506-TP1018 (0.7668753)]
COG0544	COG1418	Gmet_1874	Gmet_1874	Trigger factor	Gmet_1620	Gmet_1620	HDIG	[TP0506-TP1018 (0.7668753)]
COG0477	COG0845	Gmet_2465	Gmet_2465	Major facilitator superfamily MFS_1	Gmet_1548	Gmet_1548	Secretion protein HlyD	[TP0840-TP0965 (0.8653204)]
COG0477	COG0845	Gmet_2465	Gmet_2465	Major facilitator superfamily MFS_1	Gmet_3128	Gmet_3128	Secretion protein HlyD	[TP0840-TP0965 (0.8653204)]
COG0477	COG0845	Gmet_1663	Gmet_1663	Major facilitator superfamily MFS_1	Gmet_2408	Gmet_2408	Secretion protein HlyD	[TP0840-TP0965 (0.8653204)]
COG0477	COG0845	Gmet_2251	Gmet_2251	Major facilitator superfamily MFS_1	Gmet_3464	Gmet_3464	Secretion protein HlyD	[TP0840-TP0965 (0.8653204)]
COG0477	COG0845	Gmet_1682	Gmet_1682	Drug resistance transporter Bcr/CflA subfamily	Gmet_3464	Gmet_3464	Secretion protein HlyD	[TP0840-TP0965 (0.8653204)]
COG0477	COG0845	Gmet_3221	Gmet_3221	Major facilitator superfamily MFS_1	Gmet_3464	Gmet_3464	Secretion protein HlyD	[TP0840-TP0965 (0.8653204)]
COG0477	COG0845	Gmet_2251	Gmet_2251	Major facilitator superfamily MFS_1	Gmet_3128	Gmet_3128	Secretion protein HlyD	[TP0840-TP0965 (0.8653204)]
COG0477	COG0845	Gmet_1663	Gmet_1663	Major facilitator superfamily MFS_1	Gmet_1548	Gmet_1548	Secretion protein HlyD	[TP0840-TP0965 (0.8653204)]
COG0477	COG0845	Gmet_3221	Gmet_3221	Major facilitator superfamily MFS_1	Gmet_0659	Gmet_0659	Secretion protein HlyD	[TP0840-TP0965 (0.8653204)]
COG0477	COG0845	Gmet_0906	Gmet_0906	Major facilitator superfamily MFS_1	Gmet_1665	Gmet_1665	Secretion protein HlyD	[TP0840-TP0965 (0.8653204)]
COG0477	COG0845	Gmet_0257	Gmet_0257	Major facilitator superfamily MFS_1	Gmet_0809	Gmet_0809	Secretion protein HlyD	[TP0840-TP0965 (0.8653204)]
COG0477	COG0845	Gmet_1682	Gmet_1682	Drug resistance transporter Bcr/CflA subfamily	Gmet_3038	Gmet_3038	Secretion protein HlyD	[TP0840-TP0965 (0.8653204)]
COG0477	COG0845	Gmet_3221	Gmet_3221	Major facilitator superfamily MFS_1	Gmet_2408	Gmet_2408	Secretion protein HlyD	[TP0840-TP0965 (0.8653204)]
COG0477	COG0845	Gmet_1663	Gmet_1663	Major facilitator superfamily MFS_1	Gmet_3038	Gmet_3038	Secretion protein HlyD	[TP0840-TP0965 (0.8653204)]
COG0477	COG0845	Gmet_2465	Gmet_2465	Major facilitator superfamily MFS_1	Gmet_0809	Gmet_0809	Secretion protein HlyD	[TP0840-TP0965 (0.8653204)]
COG0477	COG0845	Gmet_2251	Gmet_2251	Major facilitator superfamily MFS_1	Gmet_3508	Gmet_3508	Secretion protein HlyD	[TP0840-TP0965 (0.8653204)]
COG0477	COG0845	Gmet_0257	Gmet_0257	Major facilitator superfamily MFS_1	Gmet_1548	Gmet_1548	Secretion protein HlyD	[TP0840-TP0965 (0.8653204)]
COG0477	COG0845	Gmet_3221	Gmet_3221	Major facilitator superfamily MFS_1	Gmet_0809	Gmet_0809	Secretion protein HlyD	[TP0840-TP0965 (0.8653204)]
COG0477	COG0845	Gmet_2251	Gmet_2251	Major facilitator superfamily MFS_1	Gmet_1665	Gmet_1665	Secretion protein HlyD	[TP0840-TP0965 (0.8653204)]
COG0477	COG0845	Gmet_0257	Gmet_0257	Major facilitator superfamily MFS_1	Gmet_1665	Gmet_1665	Secretion protein HlyD	[TP0840-TP0965 (0.8653204)]
COG0477	COG0845	Gmet_3221	Gmet_3221	Major facilitator superfamily MFS_1	Gmet_2519	Gmet_2519	Secretion protein HlyD	[TP0840-TP0965 (0.8653204)]
COG0477	COG0845	Gmet_2465	Gmet_2465	Major facilitator superfamily MFS_1	Gmet_1651	Gmet_1651	Secretion protein HlyD	[TP0840-TP0965 (0.8653204)]
COG0477	COG0845	Gmet_3221	Gmet_3221	Major facilitator superfamily MFS_1	Gmet_1548	Gmet_1548	Secretion protein HlyD	[TP0840-TP0965 (0.8653204)]
COG0477	COG0845	Gmet_0257	Gmet_0257	Major facilitator superfamily MFS_1	Gmet_2519	Gmet_2519	Secretion protein HlyD	[TP0840-TP0965 (0.8653204)]
COG0477	COG0845	Gmet_2465	Gmet_2465	Major facilitator superfamily MFS_1	Gmet_3508	Gmet_3508	Secretion protein HlyD	[TP0840-TP0965 (0.8653204)]
COG0477	COG0845	Gmet_0806	Gmet_0806	Major facilitator superfamily MFS_1	Gmet_1665	Gmet_1665	Secretion protein HlyD	[TP0840-TP0965 (0.8653204)]
COG0477	COG0845	Gmet_0906	Gmet_0906	Major facilitator superfamily MFS_1	Gmet_3128	Gmet_3128	Secretion protein HlyD	[TP0840-TP0965 (0.8653204)]
COG0477	COG0845	Gmet_2251	Gmet_2251	Major facilitator superfamily MFS_1	Gmet_3038	Gmet_3038	Secretion protein HlyD	[TP0840-TP0965 (0.8653204)]
COG0477	COG0845	Gmet_1682	Gmet_1682	Drug resistance transporter Bcr/CflA subfamily	Gmet_1548	Gmet_1548	Secretion protein HlyD	[TP0840-TP0965 (0.8653204)]
COG0477	COG0845	Gmet_2251	Gmet_2251	Major facilitator superfamily MFS_1	Gmet_2408	Gmet_2408	Secretion protein HlyD	[TP0840-TP0965 (0.8653204)]
COG0477	COG0845	Gmet_1682	Gmet_1682	Drug resistance transporter Bcr/CflA subfamily	Gmet_0659	Gmet_0659	Secretion protein HlyD	[TP0840-TP0965 (0.8653204)]
COG0477	COG0845	Gmet_0257	Gmet_0257	Major facilitator superfamily MFS_1	Gmet_3508	Gmet_3508	Secretion protein HlyD	[TP0840-TP0965 (0.8653204)]
COG0477	COG0845	Gmet_2251	Gmet_2251	Major facilitator superfamily MFS_1	Gmet_0809	Gmet_0809	Secretion protein HlyD	[TP0840-TP0965 (0.8653204)]
COG0477	COG0845	Gmet_1663	Gmet_1663	Major facilitator superfamily MFS_1	Gmet_2519	Gmet_2519	Secretion protein HlyD	[TP0840-TP0965 (0.8653204)]
COG0477	COG0845	Gmet_0906	Gmet_0906	Major facilitator superfamily MFS_1	Gmet_2519	Gmet_2519	Secretion protein HlyD	[TP0840-TP0965 (0.8653204)]
COG0477	COG0845	Gmet_0906	Gmet_0906	Major facilitator superfamily MFS_1	Gmet_0659	Gmet_0659	Secretion protein HlyD	[TP0840-TP0965 (0.8653204)]
COG0477	COG0845	Gmet_1374	Gmet_1374	Drug resistance transporter EmrB/QacA subfamily	Gmet_3464	Gmet_3464	Secretion protein HlyD	[TP0840-TP0965 (0.8653204)]
COG0477	COG0845	Gmet_0806	Gmet_0806	Major facilitator superfamily MFS_1	Gmet_2519	Gmet_2519	Secretion protein HlyD	[TP0840-TP0965 (0.8653204)]
COG0477	COG0845	Gmet_3221	Gmet_3221	Major facilitator superfamily MFS_1	Gmet_3128	Gmet_3128	Secretion protein HlyD	[TP0840-TP0965 (0.8653204)]
COG0477	COG0845	Gmet_1374	Gmet_1374	Drug resistance transporter EmrB/QacA subfamily	Gmet_3128	Gmet_3128	Secretion protein HlyD	[TP0840-TP0965 (0.8653204)]
COG0477	COG0845	Gmet_0906	Gmet_0906	Major facilitator superfamily MFS_1	Gmet_0809	Gmet_0809	Secretion protein HlyD	[TP0840-TP0965 (0.8653204)]
COG0477	COG0845	Gmet_2465	Gmet_2465	Major facilitator superfamily MFS_1	Gmet_3038	Gmet_3038	Secretion protein HlyD	[TP0840-TP0965 (0.8653204)]
COG0477	COG0845	Gmet_1663	Gmet_1663	Major facilitator superfamily MFS_1	Gmet_0659	Gmet_0659	Secretion protein HlyD	[TP0840-TP0965 (0.8653204)]
COG0477	COG0845	Gmet_0906	Gmet_0906	Major facilitator superfamily MFS_1	Gmet_3508	Gmet_3508	Secretion protein HlyD	[TP0840-TP0965 (0.8653204)]
COG0477	COG0845	Gmet_1374	Gmet_1374	Drug resistance transporter EmrB/QacA subfamily	Gmet_3038	Gmet_3038	Secretion protein HlyD	[TP0840-TP0965 (0.8653204)]
COG0477	COG0845	Gmet_0806	Gmet_0806	Major facilitator superfamily MFS_1	Gmet_3464	Gmet_3464	Secretion protein HlyD	[TP0840-TP0965 (0.8653204)]
COG0477	COG0845	Gmet_0806	Gmet_0806	Major facilitator superfamily MFS_1	Gmet_3128	Gmet_3128	Secretion protein HlyD	[TP0840-TP0965 (0.8653204)]
COG0477	COG0845	Gmet_1682	Gmet_1682	Drug resistance transporter Bcr/CflA subfamily	Gmet_1651	Gmet_1651	Secretion protein HlyD	[TP0840-TP0965 (0.8653204)]
COG0477	COG0845	Gmet_0906	Gmet_0906	Major facilitator superfamily MFS_1	Gmet_3038	Gmet_3038	Secretion protein HlyD	[TP0840-TP0965 (0.8653204)]
COG0477	COG0845	Gmet_1663	Gmet_1663	Major facilitator superfamily MFS_1	Gmet_3508	Gmet_3508	Secretion protein HlyD	[TP0840-TP0965 (0.8653204)]
COG0477	COG0845	Gmet_3221	Gmet_3221	Major facilitator superfamily MFS_1	Gmet_1651	Gmet_1651	Secretion protein HlyD	[TP0840-TP0965 (0.8653204)]
COG0477	COG0845	Gmet_0806	Gmet_0806	Major facilitator superfamily MFS_1	Gmet_3508	Gmet_3508	Secretion protein HlyD	[TP0840-TP0965 (0.8653204)]
COG0477	COG0845	Gmet_1682	Gmet_1682	Drug resistance transporter Bcr/CflA subfamily	Gmet_2519	Gmet_2519	Secretion protein HlyD	[TP0840-TP0965 (0.8653204)]
COG0477	COG0845	Gmet_0806	Gmet_0806	Major facilitator superfamily MFS_1	Gmet_1548	Gmet_1548	Secretion protein HlyD	[TP0840-TP0965 (0.8653204)]
COG0477	COG0845	Gmet_0806	Gmet_0806	Major facilitator superfamily MFS_1	Gmet_2408	Gmet_2408	Secretion protein HlyD	[TP0840-TP0965 (0.8653204)]
COG0477	COG0845	Gmet_1663	Gmet_1663	Major facilitator superfamily MFS_1	Gmet_1665	Gmet_1665	Secretion protein HlyD	[TP0840-TP0965 (0.8653204)]
COG0477	COG0845	Gmet_3221	Gmet_3221	Major facilitator superfamily MFS_1	Gmet_1665	Gmet_1665	Secretion protein HlyD	[TP0840-TP0965 (0.8653204)]
COG0477	COG0845	Gmet_1374	Gmet_1374	Drug resistance transporter EmrB/QacA subfamily	Gmet_2408	Gmet_2408	Secretion protein HlyD	[TP0840-TP0965 (0.8653204)]
COG0477	COG0845	Gmet_3221	Gmet_3221	Major facilitator superfamily MFS_1	Gmet_3508	Gmet_3508	Secretion protein HlyD	[TP0840-TP0965 (0.8653204)]
COG0477	COG0845	Gmet_1374	Gmet_1374	Drug resistance transporter EmrB/QacA subfamily	Gmet_1548	Gmet_1548	Secretion protein HlyD	[TP0840-TP0965 (0.8653204)]
COG0477	COG0845	Gmet_0257	Gmet_0257	Major facilitator superfamily MFS_1	Gmet_1651	Gmet_1651	Secretion protein HlyD	[TP0840-TP0965 (0.8653204)]
COG0477	COG0845	Gmet_0906	Gmet_0906	Major facilitator superfamily MFS_1	Gmet_3464	Gmet_3464	Secretion protein HlyD	[TP0840-TP0965 (0.8653204)]
COG0477	COG0845	Gmet_0906	Gmet_0906	Major facilitator superfamily MFS_1	Gmet_1548	Gmet_1548	Secretion protein HlyD	[TP0840-TP0965 (0.8653204)]
COG0477	COG0845	Gmet_0906	Gmet_0906	Major facilitator superfamily MFS_1	Gmet_2408	Gmet_2408	Secretion protein HlyD	[TP0840-TP0965 (0.8653204)]
COG0477	COG0845	Gmet_0806	Gmet_0806	Major facilitator superfamily MFS_1	Gmet_1651	Gmet_1651	Secretion protein HlyD	[TP0840-TP0965 (0.8653204)]
COG0477	COG0845	Gmet_0806	Gmet_0806	Major facilitator superfamily MFS_1	Gmet_0659	Gmet_0659	Secretion protein HlyD	[TP0840-TP0965 (0.8653204)]
COG0477	COG0845	Gmet_1374	Gmet_1374	Drug resistance transporter EmrB/QacA subfamily	Gmet_2519	Gmet_2519	Secretion protein HlyD	[TP0840-TP0965 (0.8653204)]
COG0477	COG0845	Gmet_1374	Gmet_1374	Drug resistance transporter EmrB/QacA subfamily	Gmet_1651	Gmet_1651	Secretion protein HlyD	[TP0840-TP0965 (0.8653204)]
COG0477	COG0845	Gmet_0257	Gmet_0257	Major facilitator superfamily MFS_1	Gmet_2408	Gmet_2408	Secretion protein HlyD	[TP0840-TP0965 (0.8653204)]
COG0477	COG0845	Gmet_1374	Gmet_1374	Drug resistance transporter EmrB/QacA subfamily	Gmet_1665	Gmet_1665	Secretion protein HlyD	[TP0840-TP0965 (0.8653204)]
COG0477	COG0845	Gmet_1663	Gmet_1663	Major facilitator superfamily MFS_1	Gmet_3464	Gmet_3464	Secretion protein HlyD	[TP0840-TP0965 (0.8653204)]
COG0477	COG0845	Gmet_0257	Gmet_0257	Major facilitator superfamily MFS_1	Gmet_0659	Gmet_0659	Secretion protein HlyD	[TP0840-TP0965 (0.8653204)]
COG0477	COG0845	Gmet_0906	Gmet_0906	Major facilitator superfamily MFS_1	Gmet_1651	Gmet_1651	Secretion protein HlyD	[TP0840-TP0965 (0.8653204)]
COG0477	COG0845	Gmet_2465	Gmet_2465	Major facilitator superfamily MFS_1	Gmet_2408	Gmet_2408	Secretion protein HlyD	[TP0840-TP0965 (0.8653204)]
COG0477	COG0845	Gmet_1374	Gmet_1374	Drug resistance transporter EmrB/QacA subfamily	Gmet_0809	Gmet_0809	Secretion protein HlyD	[TP0840-TP0965 (0.8653204)]
COG0477	COG0845	Gmet_2251	Gmet_2251	Major facilitator superfamily MFS_1	Gmet_0659	Gmet_0659	Secretion protein HlyD	[TP0840-TP0965 (0.8653204)]
COG0477	COG0845	Gmet_2251	Gmet_2251	Major facilitator superfamily MFS_1	Gmet_2519	Gmet_2519	Secretion protein HlyD	[TP0840-TP0965 (0.8653204)]
COG0477	COG0845	Gmet_1682	Gmet_1682	Drug resistance transporter Bcr/CflA subfamily	Gmet_0809	Gmet_0809	Secretion protein HlyD	[TP0840-TP0965 (0.8653204)]
COG0477	COG0845	Gmet_2465	Gmet_2465	Major facilitator superfamily MFS_1	Gmet_2519	Gmet_2519	Secretion protein HlyD	[TP0840-TP0965 (0.8653204)]
COG0477	COG0845	Gmet_2465	Gmet_2465	Major facilitator superfamily MFS_1	Gmet_1665	Gmet_1665	Secretion protein HlyD	[TP0840-TP0965 (0.8653204)]
COG0477	COG0845	Gmet_1374	Gmet_1374	Drug resistance transporter EmrB/QacA subfamily	Gmet_0659	Gmet_0659	Secretion protein HlyD	[TP0840-TP0965 (0.8653204)]
COG0477	COG0845	Gmet_0257	Gmet_0257	Major facilitator superfamily MFS_1	Gmet_3464	Gmet_3464	Secretion protein HlyD	[TP0840-TP0965 (0.8653204)]
COG0477	COG0845	Gmet_0806	Gmet_0806	Major facilitator superfamily MFS_1	Gmet_3038	Gmet_3038	Secretion protein HlyD	[TP0840-TP0965 (0.8653204)]
COG0477	COG0845	Gmet_1374	Gmet_1374	Drug resistance transporter EmrB/QacA subfamily	Gmet_3508	Gmet_3508	Secretion protein HlyD	[TP0840-TP0965 (0.8653204)]
COG0477	COG0845	Gmet_2251	Gmet_2251	Major facilitator superfamily MFS_1	Gmet_1548	Gmet_1548	Secretion protein HlyD	[TP0840-TP0965 (0.8653204)]
COG0477	COG0845	Gmet_1663	Gmet_1663	Major facilitator superfamily MFS_1	Gmet_3128	Gmet_3128	Secretion protein HlyD	[TP0840-TP0965 (0.8653204)]
COG0477	COG0845	Gmet_3221	Gmet_3221	Major facilitator superfamily MFS_1	Gmet_3038	Gmet_3038	Secretion protein HlyD	[TP0840-TP0965 (0.8653204)]
COG0477	COG0845	Gmet_1663	Gmet_1663	Major facilitator superfamily MFS_1	Gmet_0809	Gmet_0809	Secretion protein HlyD	[TP0840-TP0965 (0.8653204)]
COG0477	COG0845	Gmet_0806	Gmet_0806	Major facilitator superfamily MFS_1	Gmet_0809	Gmet_0809	Secretion protein HlyD	[TP0840-TP0965 (0.8653204)]
COG0477	COG0845	Gmet_1663	Gmet_1663	Major facilitator superfamily MFS_1	Gmet_1651	Gmet_1651	Secretion protein HlyD	[TP0840-TP0965 (0.8653204)]
COG0477	COG0845	Gmet_2465	Gmet_2465	Major facilitator superfamily MFS_1	Gmet_3464	Gmet_3464	Secretion protein HlyD	[TP0840-TP0965 (0.8653204)]
COG0477	COG0845	Gmet_1682	Gmet_1682	Drug resistance transporter Bcr/CflA subfamily	Gmet_2408	Gmet_2408	Secretion protein HlyD	[TP0840-TP0965 (0.8653204)]
COG0477	COG0845	Gmet_1682	Gmet_1682	Drug resistance transporter Bcr/CflA subfamily	Gmet_1665	Gmet_1665	Secretion protein HlyD	[TP0840-TP0965 (0.8653204)]
COG0477	COG0845	Gmet_1682	Gmet_1682	Drug resistance transporter Bcr/CflA subfamily	Gmet_3128	Gmet_3128	Secretion protein HlyD	[TP0840-TP0965 (0.8653204)]
COG0477	COG0845	Gmet_2251	Gmet_2251	Major facilitator superfamily MFS_1	Gmet_1651	Gmet_1651	Secretion protein HlyD	[TP0840-TP0965 (0.8653204)]
COG0477	COG0845	Gmet_0257	Gmet_0257	Major facilitator superfamily MFS_1	Gmet_3038	Gmet_3038	Secretion protein HlyD	[TP0840-TP0965 (0.8653204)]
COG0477	COG0845	Gmet_2465	Gmet_2465	Major facilitator superfamily MFS_1	Gmet_0659	Gmet_0659	Secretion protein HlyD	[TP0840-TP0965 (0.8653204)]
COG0477	COG0845	Gmet_1682	Gmet_1682	Drug resistance transporter Bcr/CflA subfamily	Gmet_3508	Gmet_3508	Secretion protein HlyD	[TP0840-TP0965 (0.8653204)]
COG0477	COG0845	Gmet_0257	Gmet_0257	Major facilitator superfamily MFS_1	Gmet_3128	Gmet_3128	Secretion protein HlyD	[TP0840-TP0965 (0.8653204)]
COG0305	COG2812	Gmet_2568	Gmet_2568	DnaB helicase	Gmet_3422	Gmet_3422	DNA polymerase III, subunits gamma and tau	[TP0058-TP1005 (0.7130585)]
COG0188	COG0526	Gmet_0005	Gmet_0005	DNA gyrase, subunit A	Gmet_2452	Gmet_2452	thioredoxin family protein	[TP0005-TP0100 (0.7885434)]
COG0188	COG0526	Gmet_0005	Gmet_0005	DNA gyrase, subunit A	Gmet_1383	Gmet_1383	thioredoxin family protein	[TP0005-TP0100 (0.7885434)]
COG0188	COG0526	Gmet_0005	Gmet_0005	DNA gyrase, subunit A	Gmet_3229	Gmet_3229	thioredoxin-related protein	[TP0005-TP0100 (0.7885434)]
COG0188	COG0526	Gmet_0005	Gmet_0005	DNA gyrase, subunit A	Gmet_3230	Gmet_3230	Thioredoxin	[TP0005-TP0100 (0.7885434)]
COG0188	COG0526	Gmet_0005	Gmet_0005	DNA gyrase, subunit A	Gmet_0518	Gmet_0518	Redox-active disulfide protein 2	[TP0005-TP0100 (0.7885434)]
COG0188	COG0526	Gmet_0005	Gmet_0005	DNA gyrase, subunit A	Gmet_0517	Gmet_0517	Thioredoxin-related protein	[TP0005-TP0100 (0.7885434)]
COG0188	COG0526	Gmet_0005	Gmet_0005	DNA gyrase, subunit A	Gmet_1380	Gmet_1380	DSBA oxidoreductase	[TP0005-TP0100 (0.7885434)]
COG1624	COG1652	Gmet_1888	Gmet_1888	protein of unknown function DUF147	Gmet_0889	Gmet_0889	Peptidoglycan-binding LysM	[TP0826-TP0042 (0.7554874)]
COG1624	COG1652	Gmet_1168	Gmet_1168	hypothetical protein	Gmet_0889	Gmet_0889	Peptidoglycan-binding LysM	[TP0826-TP0042 (0.7554874)]
COG0526	COG0771	Gmet_1380	Gmet_1380	DSBA oxidoreductase	Gmet_0410	Gmet_0410	UDP-N-acetylmuramoylalanine-D-glutamate ligase	[TP0100-TP0903 (0.59509045)]
COG0526	COG0771	Gmet_0518	Gmet_0518	Redox-active disulfide protein 2	Gmet_0410	Gmet_0410	UDP-N-acetylmuramoylalanine-D-glutamate ligase	[TP0100-TP0903 (0.59509045)]
COG0526	COG0771	Gmet_2452	Gmet_2452	thioredoxin family protein	Gmet_0410	Gmet_0410	UDP-N-acetylmuramoylalanine-D-glutamate ligase	[TP0100-TP0903 (0.59509045)]
COG0526	COG0771	Gmet_3229	Gmet_3229	thioredoxin-related protein	Gmet_0410	Gmet_0410	UDP-N-acetylmuramoylalanine-D-glutamate ligase	[TP0100-TP0903 (0.59509045)]
COG0526	COG0771	Gmet_3230	Gmet_3230	Thioredoxin	Gmet_0410	Gmet_0410	UDP-N-acetylmuramoylalanine-D-glutamate ligase	[TP0100-TP0903 (0.59509045)]
COG0526	COG0771	Gmet_0517	Gmet_0517	Thioredoxin-related protein	Gmet_0410	Gmet_0410	UDP-N-acetylmuramoylalanine-D-glutamate ligase	[TP0100-TP0903 (0.59509045)]
COG0526	COG0771	Gmet_1383	Gmet_1383	thioredoxin family protein	Gmet_0410	Gmet_0410	UDP-N-acetylmuramoylalanine-D-glutamate ligase	[TP0100-TP0903 (0.59509045)]
COG1283	COG1286	Gmet_1829	Gmet_1829	Na+/Pi-cotransporter	Gmet_0393	Gmet_0393	Colicin V production protein	[TP0771-TP0522 (0.80866665)]
COG0143	COG0845	Gmet_2321	Gmet_2321	Methionyl-tRNA synthetase, class Ia	Gmet_3128	Gmet_3128	Secretion protein HlyD	[TP0798-TP0965 (0.7246752)]
COG0143	COG0845	Gmet_2321	Gmet_2321	Methionyl-tRNA synthetase, class Ia	Gmet_1651	Gmet_1651	Secretion protein HlyD	[TP0798-TP0965 (0.7246752)]
COG0143	COG0845	Gmet_2321	Gmet_2321	Methionyl-tRNA synthetase, class Ia	Gmet_1665	Gmet_1665	Secretion protein HlyD	[TP0798-TP0965 (0.7246752)]
COG0143	COG0845	Gmet_2321	Gmet_2321	Methionyl-tRNA synthetase, class Ia	Gmet_0659	Gmet_0659	Secretion protein HlyD	[TP0798-TP0965 (0.7246752)]
COG0143	COG0845	Gmet_2321	Gmet_2321	Methionyl-tRNA synthetase, class Ia	Gmet_0809	Gmet_0809	Secretion protein HlyD	[TP0798-TP0965 (0.7246752)]
COG0143	COG0845	Gmet_2321	Gmet_2321	Methionyl-tRNA synthetase, class Ia	Gmet_3508	Gmet_3508	Secretion protein HlyD	[TP0798-TP0965 (0.7246752)]
COG0143	COG0845	Gmet_2321	Gmet_2321	Methionyl-tRNA synthetase, class Ia	Gmet_3464	Gmet_3464	Secretion protein HlyD	[TP0798-TP0965 (0.7246752)]
COG0143	COG0845	Gmet_2321	Gmet_2321	Methionyl-tRNA synthetase, class Ia	Gmet_3038	Gmet_3038	Secretion protein HlyD	[TP0798-TP0965 (0.7246752)]
COG0143	COG0845	Gmet_2321	Gmet_2321	Methionyl-tRNA synthetase, class Ia	Gmet_1548	Gmet_1548	Secretion protein HlyD	[TP0798-TP0965 (0.7246752)]
COG0143	COG0845	Gmet_2321	Gmet_2321	Methionyl-tRNA synthetase, class Ia	Gmet_2408	Gmet_2408	Secretion protein HlyD	[TP0798-TP0965 (0.7246752)]
COG0143	COG0845	Gmet_2321	Gmet_2321	Methionyl-tRNA synthetase, class Ia	Gmet_2519	Gmet_2519	Secretion protein HlyD	[TP0798-TP0965 (0.7246752)]
COG1536	COG1868	Gmet_3111	Gmet_3111	Flagellar motor switch protein FliG	Gmet_3100	Gmet_3100	Flagellar motor switch protein FliM	[TP0026-TP0721 (0.9539454)]
COG0504	COG1475	Gmet_1276	Gmet_1276	CTP synthetase	Gmet_3412	Gmet_3412	ParB-like partition protein	[TP0305-TP0271 (0.70252794)]
COG2206	COG4786	Gmet_2817	Gmet_2817	metal dependent phosphohydrolase	Gmet_0431	Gmet_0431	Flagellar basal-body rod FlgG	[TP0877-TP0961 (0.57706213)]
COG2206	COG4786	Gmet_2714	Gmet_2714	metal dependent phosphohydrolase	Gmet_0431	Gmet_0431	Flagellar basal-body rod FlgG	[TP0877-TP0961 (0.57706213)]
COG2206	COG4786	Gmet_3275	Gmet_3275	metal dependent phosphohydrolase	Gmet_0430	Gmet_0430	hypothetical protein	[TP0877-TP0961 (0.57706213)]
COG2206	COG4786	Gmet_3275	Gmet_3275	metal dependent phosphohydrolase	Gmet_0431	Gmet_0431	Flagellar basal-body rod FlgG	[TP0877-TP0961 (0.57706213)]
COG2206	COG4786	Gmet_2817	Gmet_2817	metal dependent phosphohydrolase	Gmet_0430	Gmet_0430	hypothetical protein	[TP0877-TP0961 (0.57706213)]
COG2206	COG4786	Gmet_2714	Gmet_2714	metal dependent phosphohydrolase	Gmet_0430	Gmet_0430	hypothetical protein	[TP0877-TP0961 (0.57706213)]
COG0457	COG3391	Gmet_2682	Gmet_2682	TPR repeat protein	Gmet_1869	Gmet_1869	NHL repeat protein	[TP0095-TP0421 (0.8119976)]
COG0457	COG3391	Gmet_2403	Gmet_2403	Tetratricopeptide TPR_4	Gmet_1869	Gmet_1869	NHL repeat protein	[TP0095-TP0421 (0.8119976)]
COG0457	COG3391	Gmet_1506	Gmet_1506	Tetratricopeptide TPR_4	Gmet_1869	Gmet_1869	NHL repeat protein	[TP0095-TP0421 (0.8119976)]
COG0457	COG3391	Gmet_2032	Gmet_2032	TPR repeat protein	Gmet_1869	Gmet_1869	NHL repeat protein	[TP0095-TP0421 (0.8119976)]
COG0457	COG3391	Gmet_1964	Gmet_1964	hypothetical protein	Gmet_1869	Gmet_1869	NHL repeat protein	[TP0095-TP0421 (0.8119976)]
COG0457	COG3391	Gmet_1963	Gmet_1963	putative signal peptide protein	Gmet_1869	Gmet_1869	NHL repeat protein	[TP0095-TP0421 (0.8119976)]
COG0457	COG3391	Gmet_1233	Gmet_1233	Intermediate filament protein	Gmet_1869	Gmet_1869	NHL repeat protein	[TP0095-TP0421 (0.8119976)]
COG0457	COG3391	Gmet_0856	Gmet_0856	Sugar transporter superfamily	Gmet_1869	Gmet_1869	NHL repeat protein	[TP0095-TP0421 (0.8119976)]
COG0457	COG3391	Gmet_3216	Gmet_3216	TPR repeat protein	Gmet_1869	Gmet_1869	NHL repeat protein	[TP0095-TP0421 (0.8119976)]
COG0250	COG0772	Gmet_0614	Gmet_0614	NusG antitermination factor	Gmet_0411	Gmet_0411	Cell cycle protein	[TP0236-TP0387 (0.7470728)]
COG0250	COG0772	Gmet_0614	Gmet_0614	NusG antitermination factor	Gmet_0929	Gmet_0929	Rod shape-determining protein RodA	[TP0236-TP0387 (0.7470728)]
COG0543	COG1699	Gmet_3431	Gmet_3431	Oxidoreductase FAD/NAD(P)-binding protein	Gmet_0441	Gmet_0441	protein of unknown function DUF180	[TP0736-TP0658 (0.7668753)]
COG0543	COG1699	Gmet_1842	Gmet_1842	Oxidoreductase FAD/NAD(P)-binding protein	Gmet_0441	Gmet_0441	protein of unknown function DUF180	[TP0736-TP0658 (0.7668753)]
COG0227	COG0740	Gmet_2323	Gmet_2323	ribosomal protein L28	Gmet_1873	clpP	ATP-dependent Clp protease proteolytic subunit (EC 3.4.21.92) (Endopeptidase Clp)	[TP0362-TP0507 (0.75048)]
COG0457	COG0457	Gmet_0856	Gmet_0856	Sugar transporter superfamily	Gmet_1506	Gmet_1506	Tetratricopeptide TPR_4	[TP0067-TP0095 (0.6515529)]
COG0457	COG0457	Gmet_1506	Gmet_1506	Tetratricopeptide TPR_4	Gmet_0856	Gmet_0856	Sugar transporter superfamily	[TP0067-TP0095 (0.6515529)]
COG0457	COG0457	Gmet_0856	Gmet_0856	Sugar transporter superfamily	Gmet_1233	Gmet_1233	Intermediate filament protein	[TP0067-TP0095 (0.6515529)]
COG0457	COG0457	Gmet_1233	Gmet_1233	Intermediate filament protein	Gmet_0856	Gmet_0856	Sugar transporter superfamily	[TP0067-TP0095 (0.6515529)]
COG0457	COG0457	Gmet_2032	Gmet_2032	TPR repeat protein	Gmet_0856	Gmet_0856	Sugar transporter superfamily	[TP0067-TP0095 (0.6515529)]
COG0457	COG0457	Gmet_2032	Gmet_2032	TPR repeat protein	Gmet_1963	Gmet_1963	putative signal peptide protein	[TP0067-TP0095 (0.6515529)]
COG0457	COG0457	Gmet_1963	Gmet_1963	putative signal peptide protein	Gmet_2032	Gmet_2032	TPR repeat protein	[TP0067-TP0095 (0.6515529)]
COG0457	COG0457	Gmet_0856	Gmet_0856	Sugar transporter superfamily	Gmet_2032	Gmet_2032	TPR repeat protein	[TP0067-TP0095 (0.6515529)]
COG0457	COG0457	Gmet_1506	Gmet_1506	Tetratricopeptide TPR_4	Gmet_1233	Gmet_1233	Intermediate filament protein	[TP0067-TP0095 (0.6515529)]
COG0457	COG0457	Gmet_1233	Gmet_1233	Intermediate filament protein	Gmet_1506	Gmet_1506	Tetratricopeptide TPR_4	[TP0067-TP0095 (0.6515529)]
COG0457	COG0457	Gmet_1233	Gmet_1233	Intermediate filament protein	Gmet_2682	Gmet_2682	TPR repeat protein	[TP0067-TP0095 (0.6515529)]
COG0457	COG0457	Gmet_2682	Gmet_2682	TPR repeat protein	Gmet_1233	Gmet_1233	Intermediate filament protein	[TP0067-TP0095 (0.6515529)]
COG0457	COG0457	Gmet_3216	Gmet_3216	TPR repeat protein	Gmet_0856	Gmet_0856	Sugar transporter superfamily	[TP0067-TP0095 (0.6515529)]
COG0457	COG0457	Gmet_0856	Gmet_0856	Sugar transporter superfamily	Gmet_3216	Gmet_3216	TPR repeat protein	[TP0067-TP0095 (0.6515529)]
COG0457	COG0457	Gmet_2032	Gmet_2032	TPR repeat protein	Gmet_2682	Gmet_2682	TPR repeat protein	[TP0067-TP0095 (0.6515529)]
COG0457	COG0457	Gmet_2682	Gmet_2682	TPR repeat protein	Gmet_2032	Gmet_2032	TPR repeat protein	[TP0067-TP0095 (0.6515529)]
COG0457	COG0457	Gmet_2403	Gmet_2403	Tetratricopeptide TPR_4	Gmet_2682	Gmet_2682	TPR repeat protein	[TP0067-TP0095 (0.6515529)]
COG0457	COG0457	Gmet_2682	Gmet_2682	TPR repeat protein	Gmet_2403	Gmet_2403	Tetratricopeptide TPR_4	[TP0067-TP0095 (0.6515529)]
COG0457	COG0457	Gmet_2403	Gmet_2403	Tetratricopeptide TPR_4	Gmet_0856	Gmet_0856	Sugar transporter superfamily	[TP0067-TP0095 (0.6515529)]
COG0457	COG0457	Gmet_0856	Gmet_0856	Sugar transporter superfamily	Gmet_2403	Gmet_2403	Tetratricopeptide TPR_4	[TP0067-TP0095 (0.6515529)]
COG0457	COG0457	Gmet_1964	Gmet_1964	hypothetical protein	Gmet_1233	Gmet_1233	Intermediate filament protein	[TP0067-TP0095 (0.6515529)]
COG0457	COG0457	Gmet_1233	Gmet_1233	Intermediate filament protein	Gmet_1964	Gmet_1964	hypothetical protein	[TP0067-TP0095 (0.6515529)]
COG0457	COG0457	Gmet_0856	Gmet_0856	Sugar transporter superfamily	Gmet_0856	Gmet_0856	Sugar transporter superfamily	[TP0067-TP0095 (0.6515529)]
COG0457	COG0457	Gmet_1963	Gmet_1963	putative signal peptide protein	Gmet_2682	Gmet_2682	TPR repeat protein	[TP0067-TP0095 (0.6515529)]
COG0457	COG0457	Gmet_2682	Gmet_2682	TPR repeat protein	Gmet_1963	Gmet_1963	putative signal peptide protein	[TP0067-TP0095 (0.6515529)]
COG0457	COG0457	Gmet_3216	Gmet_3216	TPR repeat protein	Gmet_1963	Gmet_1963	putative signal peptide protein	[TP0067-TP0095 (0.6515529)]
COG0457	COG0457	Gmet_1963	Gmet_1963	putative signal peptide protein	Gmet_3216	Gmet_3216	TPR repeat protein	[TP0067-TP0095 (0.6515529)]
COG0457	COG0457	Gmet_1963	Gmet_1963	putative signal peptide protein	Gmet_1233	Gmet_1233	Intermediate filament protein	[TP0067-TP0095 (0.6515529)]
COG0457	COG0457	Gmet_1233	Gmet_1233	Intermediate filament protein	Gmet_1963	Gmet_1963	putative signal peptide protein	[TP0067-TP0095 (0.6515529)]
COG0457	COG0457	Gmet_1964	Gmet_1964	hypothetical protein	Gmet_1963	Gmet_1963	putative signal peptide protein	[TP0067-TP0095 (0.6515529)]
COG0457	COG0457	Gmet_1963	Gmet_1963	putative signal peptide protein	Gmet_1964	Gmet_1964	hypothetical protein	[TP0067-TP0095 (0.6515529)]
COG0457	COG0457	Gmet_2403	Gmet_2403	Tetratricopeptide TPR_4	Gmet_3216	Gmet_3216	TPR repeat protein	[TP0067-TP0095 (0.6515529)]
COG0457	COG0457	Gmet_3216	Gmet_3216	TPR repeat protein	Gmet_2403	Gmet_2403	Tetratricopeptide TPR_4	[TP0067-TP0095 (0.6515529)]
COG0457	COG0457	Gmet_3216	Gmet_3216	TPR repeat protein	Gmet_1964	Gmet_1964	hypothetical protein	[TP0067-TP0095 (0.6515529)]
COG0457	COG0457	Gmet_1964	Gmet_1964	hypothetical protein	Gmet_3216	Gmet_3216	TPR repeat protein	[TP0067-TP0095 (0.6515529)]
COG0457	COG0457	Gmet_1964	Gmet_1964	hypothetical protein	Gmet_2682	Gmet_2682	TPR repeat protein	[TP0067-TP0095 (0.6515529)]
COG0457	COG0457	Gmet_2682	Gmet_2682	TPR repeat protein	Gmet_1964	Gmet_1964	hypothetical protein	[TP0067-TP0095 (0.6515529)]
COG0457	COG0457	Gmet_2403	Gmet_2403	Tetratricopeptide TPR_4	Gmet_1233	Gmet_1233	Intermediate filament protein	[TP0067-TP0095 (0.6515529)]
COG0457	COG0457	Gmet_3216	Gmet_3216	TPR repeat protein	Gmet_1233	Gmet_1233	Intermediate filament protein	[TP0067-TP0095 (0.6515529)]
COG0457	COG0457	Gmet_1233	Gmet_1233	Intermediate filament protein	Gmet_2403	Gmet_2403	Tetratricopeptide TPR_4	[TP0067-TP0095 (0.6515529)]
COG0457	COG0457	Gmet_1233	Gmet_1233	Intermediate filament protein	Gmet_3216	Gmet_3216	TPR repeat protein	[TP0067-TP0095 (0.6515529)]
COG0457	COG0457	Gmet_2403	Gmet_2403	Tetratricopeptide TPR_4	Gmet_2032	Gmet_2032	TPR repeat protein	[TP0067-TP0095 (0.6515529)]
COG0457	COG0457	Gmet_2032	Gmet_2032	TPR repeat protein	Gmet_2403	Gmet_2403	Tetratricopeptide TPR_4	[TP0067-TP0095 (0.6515529)]
COG0457	COG0457	Gmet_2403	Gmet_2403	Tetratricopeptide TPR_4	Gmet_1964	Gmet_1964	hypothetical protein	[TP0067-TP0095 (0.6515529)]
COG0457	COG0457	Gmet_1964	Gmet_1964	hypothetical protein	Gmet_2403	Gmet_2403	Tetratricopeptide TPR_4	[TP0067-TP0095 (0.6515529)]
COG0457	COG0457	Gmet_3216	Gmet_3216	TPR repeat protein	Gmet_2682	Gmet_2682	TPR repeat protein	[TP0067-TP0095 (0.6515529)]
COG0457	COG0457	Gmet_2682	Gmet_2682	TPR repeat protein	Gmet_3216	Gmet_3216	TPR repeat protein	[TP0067-TP0095 (0.6515529)]
COG0457	COG0457	Gmet_3216	Gmet_3216	TPR repeat protein	Gmet_1506	Gmet_1506	Tetratricopeptide TPR_4	[TP0067-TP0095 (0.6515529)]
COG0457	COG0457	Gmet_1506	Gmet_1506	Tetratricopeptide TPR_4	Gmet_3216	Gmet_3216	TPR repeat protein	[TP0067-TP0095 (0.6515529)]
COG0457	COG0457	Gmet_1233	Gmet_1233	Intermediate filament protein	Gmet_1233	Gmet_1233	Intermediate filament protein	[TP0067-TP0095 (0.6515529)]
COG0457	COG0457	Gmet_0856	Gmet_0856	Sugar transporter superfamily	Gmet_2682	Gmet_2682	TPR repeat protein	[TP0067-TP0095 (0.6515529)]
COG0457	COG0457	Gmet_2682	Gmet_2682	TPR repeat protein	Gmet_0856	Gmet_0856	Sugar transporter superfamily	[TP0067-TP0095 (0.6515529)]
COG0457	COG0457	Gmet_2403	Gmet_2403	Tetratricopeptide TPR_4	Gmet_1506	Gmet_1506	Tetratricopeptide TPR_4	[TP0067-TP0095 (0.6515529)]
COG0457	COG0457	Gmet_1506	Gmet_1506	Tetratricopeptide TPR_4	Gmet_2403	Gmet_2403	Tetratricopeptide TPR_4	[TP0067-TP0095 (0.6515529)]
COG0457	COG0457	Gmet_1963	Gmet_1963	putative signal peptide protein	Gmet_1506	Gmet_1506	Tetratricopeptide TPR_4	[TP0067-TP0095 (0.6515529)]
COG0457	COG0457	Gmet_1506	Gmet_1506	Tetratricopeptide TPR_4	Gmet_1963	Gmet_1963	putative signal peptide protein	[TP0067-TP0095 (0.6515529)]
COG0457	COG0457	Gmet_2032	Gmet_2032	TPR repeat protein	Gmet_1233	Gmet_1233	Intermediate filament protein	[TP0067-TP0095 (0.6515529)]
COG0457	COG0457	Gmet_1233	Gmet_1233	Intermediate filament protein	Gmet_2032	Gmet_2032	TPR repeat protein	[TP0067-TP0095 (0.6515529)]
COG0457	COG0457	Gmet_1506	Gmet_1506	Tetratricopeptide TPR_4	Gmet_2682	Gmet_2682	TPR repeat protein	[TP0067-TP0095 (0.6515529)]
COG0457	COG0457	Gmet_2682	Gmet_2682	TPR repeat protein	Gmet_1506	Gmet_1506	Tetratricopeptide TPR_4	[TP0067-TP0095 (0.6515529)]
COG0457	COG0457	Gmet_1964	Gmet_1964	hypothetical protein	Gmet_1964	Gmet_1964	hypothetical protein	[TP0067-TP0095 (0.6515529)]
COG0457	COG0457	Gmet_2032	Gmet_2032	TPR repeat protein	Gmet_2032	Gmet_2032	TPR repeat protein	[TP0067-TP0095 (0.6515529)]
COG0457	COG0457	Gmet_1506	Gmet_1506	Tetratricopeptide TPR_4	Gmet_1506	Gmet_1506	Tetratricopeptide TPR_4	[TP0067-TP0095 (0.6515529)]
COG0457	COG0457	Gmet_2403	Gmet_2403	Tetratricopeptide TPR_4	Gmet_2403	Gmet_2403	Tetratricopeptide TPR_4	[TP0067-TP0095 (0.6515529)]
COG0457	COG0457	Gmet_2032	Gmet_2032	TPR repeat protein	Gmet_1506	Gmet_1506	Tetratricopeptide TPR_4	[TP0067-TP0095 (0.6515529)]
COG0457	COG0457	Gmet_1963	Gmet_1963	putative signal peptide protein	Gmet_1963	Gmet_1963	putative signal peptide protein	[TP0067-TP0095 (0.6515529)]
COG0457	COG0457	Gmet_1506	Gmet_1506	Tetratricopeptide TPR_4	Gmet_2032	Gmet_2032	TPR repeat protein	[TP0067-TP0095 (0.6515529)]
COG0457	COG0457	Gmet_2682	Gmet_2682	TPR repeat protein	Gmet_2682	Gmet_2682	TPR repeat protein	[TP0067-TP0095 (0.6515529)]
COG0457	COG0457	Gmet_3216	Gmet_3216	TPR repeat protein	Gmet_2032	Gmet_2032	TPR repeat protein	[TP0067-TP0095 (0.6515529)]
COG0457	COG0457	Gmet_2032	Gmet_2032	TPR repeat protein	Gmet_3216	Gmet_3216	TPR repeat protein	[TP0067-TP0095 (0.6515529)]
COG0457	COG0457	Gmet_1964	Gmet_1964	hypothetical protein	Gmet_1506	Gmet_1506	Tetratricopeptide TPR_4	[TP0067-TP0095 (0.6515529)]
COG0457	COG0457	Gmet_1506	Gmet_1506	Tetratricopeptide TPR_4	Gmet_1964	Gmet_1964	hypothetical protein	[TP0067-TP0095 (0.6515529)]
COG0457	COG0457	Gmet_1963	Gmet_1963	putative signal peptide protein	Gmet_0856	Gmet_0856	Sugar transporter superfamily	[TP0067-TP0095 (0.6515529)]
COG0457	COG0457	Gmet_0856	Gmet_0856	Sugar transporter superfamily	Gmet_1963	Gmet_1963	putative signal peptide protein	[TP0067-TP0095 (0.6515529)]
COG0457	COG0457	Gmet_2403	Gmet_2403	Tetratricopeptide TPR_4	Gmet_1963	Gmet_1963	putative signal peptide protein	[TP0067-TP0095 (0.6515529)]
COG0457	COG0457	Gmet_1963	Gmet_1963	putative signal peptide protein	Gmet_2403	Gmet_2403	Tetratricopeptide TPR_4	[TP0067-TP0095 (0.6515529)]
COG0457	COG0457	Gmet_1964	Gmet_1964	hypothetical protein	Gmet_2032	Gmet_2032	TPR repeat protein	[TP0067-TP0095 (0.6515529)]
COG0457	COG0457	Gmet_2032	Gmet_2032	TPR repeat protein	Gmet_1964	Gmet_1964	hypothetical protein	[TP0067-TP0095 (0.6515529)]
COG0457	COG0457	Gmet_1964	Gmet_1964	hypothetical protein	Gmet_0856	Gmet_0856	Sugar transporter superfamily	[TP0067-TP0095 (0.6515529)]
COG0457	COG0457	Gmet_0856	Gmet_0856	Sugar transporter superfamily	Gmet_1964	Gmet_1964	hypothetical protein	[TP0067-TP0095 (0.6515529)]
COG0457	COG0457	Gmet_3216	Gmet_3216	TPR repeat protein	Gmet_3216	Gmet_3216	TPR repeat protein	[TP0067-TP0095 (0.6515529)]
COG0103	COG0211	Gmet_0607	Gmet_0607	ribosomal protein S9	Gmet_3196	Gmet_3196	50S ribosomal protein L27	[TP1024-TP0743 (0.87139803)]
COG0457	COG0803	Gmet_1506	Gmet_1506	Tetratricopeptide TPR_4	Gmet_0491	Gmet_0491	Periplasmic solute binding protein	[TP0469-TP0034 (0.86910707)]
COG0457	COG0803	Gmet_1964	Gmet_1964	hypothetical protein	Gmet_0491	Gmet_0491	Periplasmic solute binding protein	[TP0469-TP0034 (0.86910707)]
COG0457	COG0803	Gmet_2403	Gmet_2403	Tetratricopeptide TPR_4	Gmet_0491	Gmet_0491	Periplasmic solute binding protein	[TP0469-TP0034 (0.86910707)]
COG0457	COG0803	Gmet_3216	Gmet_3216	TPR repeat protein	Gmet_0491	Gmet_0491	Periplasmic solute binding protein	[TP0469-TP0034 (0.86910707)]
COG0457	COG0803	Gmet_0856	Gmet_0856	Sugar transporter superfamily	Gmet_0491	Gmet_0491	Periplasmic solute binding protein	[TP0469-TP0034 (0.86910707)]
COG0457	COG0803	Gmet_2032	Gmet_2032	TPR repeat protein	Gmet_0491	Gmet_0491	Periplasmic solute binding protein	[TP0469-TP0034 (0.86910707)]
COG0457	COG0803	Gmet_2682	Gmet_2682	TPR repeat protein	Gmet_0491	Gmet_0491	Periplasmic solute binding protein	[TP0469-TP0034 (0.86910707)]
COG0457	COG0803	Gmet_1963	Gmet_1963	putative signal peptide protein	Gmet_0491	Gmet_0491	Periplasmic solute binding protein	[TP0469-TP0034 (0.86910707)]
COG0457	COG0803	Gmet_1233	Gmet_1233	Intermediate filament protein	Gmet_0491	Gmet_0491	Periplasmic solute binding protein	[TP0469-TP0034 (0.86910707)]
COG0472	COG1512	Gmet_0409	mraY	Phospho-N-acetylmuramoyl-pentapeptide-transferase (EC 2.7.8.13) (UDP- MurNAc-pentapeptide phosphotransferase)	Gmet_1372	Gmet_1372	protein of unknown function DUF477	[TP0345-TP0561 (0.53951585)]
COG0472	COG1512	Gmet_1505	Gmet_1505	Glycosyl transferase, family 4	Gmet_1372	Gmet_1372	protein of unknown function DUF477	[TP0345-TP0561 (0.53951585)]
COG1285	COG1684	Gmet_1981	Gmet_1981	MgtC/SapB transporter	Gmet_3095	Gmet_3095	Flagellar biosynthesis protein FliR	[TP0774-TP0716 (0.78400123)]
COG0621	COG2812	Gmet_2296	Gmet_2296	tRNA-i(6)A37 modification enzyme MiaB	Gmet_3422	Gmet_3422	DNA polymerase III, subunits gamma and tau	[TP0754-TP1005 (0.5550382)]
COG0621	COG2812	Gmet_0874	Gmet_0874	MiaB-like tRNA modifying enzyme	Gmet_3422	Gmet_3422	DNA polymerase III, subunits gamma and tau	[TP0754-TP1005 (0.5550382)]
COG0621	COG2812	Gmet_3205	Gmet_3205	hypothetical protein	Gmet_3422	Gmet_3422	DNA polymerase III, subunits gamma and tau	[TP0754-TP1005 (0.5550382)]
COG0739	COG1418	Gmet_3012	Gmet_3012	Peptidase M23B	Gmet_1620	Gmet_1620	HDIG	[TP0702-TP1018 (0.7620277)]
COG0739	COG1418	Gmet_1350	Gmet_1350	Peptidase M23B	Gmet_1620	Gmet_1620	HDIG	[TP0702-TP1018 (0.7620277)]
COG0739	COG1418	Gmet_1559	Gmet_1559	Peptidase M23B	Gmet_1620	Gmet_1620	HDIG	[TP0702-TP1018 (0.7620277)]
COG0739	COG1418	Gmet_3012	Gmet_3012	Peptidase M23B	Gmet_1180	Gmet_1180	metal dependent phosphohydrolase	[TP0702-TP1018 (0.7620277)]
COG0739	COG1418	Gmet_1350	Gmet_1350	Peptidase M23B	Gmet_1180	Gmet_1180	metal dependent phosphohydrolase	[TP0702-TP1018 (0.7620277)]
COG0739	COG1418	Gmet_1559	Gmet_1559	Peptidase M23B	Gmet_1180	Gmet_1180	metal dependent phosphohydrolase	[TP0702-TP1018 (0.7620277)]
COG0739	COG1344	Gmet_3012	Gmet_3012	Peptidase M23B	Gmet_0439	Gmet_0439	Flagellin-like	[TP0702-TP0870 (0.64395046)]
COG0739	COG1344	Gmet_1350	Gmet_1350	Peptidase M23B	Gmet_0442	Gmet_0442	Flagellin-like	[TP0702-TP0870 (0.64395046)]
COG0739	COG1344	Gmet_1559	Gmet_1559	Peptidase M23B	Gmet_0442	Gmet_0442	Flagellin-like	[TP0702-TP0870 (0.64395046)]
COG0739	COG1344	Gmet_3012	Gmet_3012	Peptidase M23B	Gmet_0442	Gmet_0442	Flagellin-like	[TP0702-TP0870 (0.64395046)]
COG0739	COG1344	Gmet_1350	Gmet_1350	Peptidase M23B	Gmet_0439	Gmet_0439	Flagellin-like	[TP0702-TP0870 (0.64395046)]
COG0739	COG1344	Gmet_1559	Gmet_1559	Peptidase M23B	Gmet_0439	Gmet_0439	Flagellin-like	[TP0702-TP0870 (0.64395046)]
COG0442	COG4591	Gmet_1354	Gmet_1354	prolyl-tRNA synthetase	Gmet_2359	Gmet_2359	Lipoprotein releasing system, transmembrane	[TP0160-TP0582 (0.74148)]
COG0693	COG0761	Gmet_2409	Gmet_2409	Peptidase C56, PfpI	Gmet_0866	Gmet_0866	LytB protein	[TP0445-TP0547 (0.53976095)]
COG1536	COG4786	Gmet_3111	Gmet_3111	Flagellar motor switch protein FliG	Gmet_0431	Gmet_0431	Flagellar basal-body rod FlgG	[TP0026-TP0961 (0.8107165)]
COG1536	COG4786	Gmet_3111	Gmet_3111	Flagellar motor switch protein FliG	Gmet_0430	Gmet_0430	hypothetical protein	[TP0026-TP0961 (0.8107165)]
COG0223	COG0664	Gmet_2025	Gmet_2025	Formyl transferase-like	Gmet_0750	Gmet_0750	transcriptional regulator, Crp/Fnr family	[TP0756-TP0995 (0.69102824)]
COG0223	COG0664	Gmet_3339	Gmet_3339	Methionyl-tRNA formyltransferase	Gmet_0092	Gmet_0092	transcriptional regulator, Crp/Fnr family	[TP0756-TP0995 (0.69102824)]
COG0223	COG0664	Gmet_0884	Gmet_0884	Formyl transferase-like	Gmet_0092	Gmet_0092	transcriptional regulator, Crp/Fnr family	[TP0756-TP0995 (0.69102824)]
COG0223	COG0664	Gmet_0884	Gmet_0884	Formyl transferase-like	Gmet_0750	Gmet_0750	transcriptional regulator, Crp/Fnr family	[TP0756-TP0995 (0.69102824)]
COG0223	COG0664	Gmet_3339	Gmet_3339	Methionyl-tRNA formyltransferase	Gmet_0750	Gmet_0750	transcriptional regulator, Crp/Fnr family	[TP0756-TP0995 (0.69102824)]
COG0223	COG0664	Gmet_2025	Gmet_2025	Formyl transferase-like	Gmet_0092	Gmet_0092	transcriptional regulator, Crp/Fnr family	[TP0756-TP0995 (0.69102824)]
COG1197	COG1774	Gmet_3547	Gmet_3547	Transcription-repair coupling factor	Gmet_2320	Gmet_2320	PSP1	[TP0344-TP0046 (0.6615959)]
COG1475	COG1774	Gmet_3412	Gmet_3412	ParB-like partition protein	Gmet_2320	Gmet_2320	PSP1	[TP0271-TP0046 (0.61832625)]
COG0785	COG1512	Gmet_0516	Gmet_0516	Cytochrome c biogenesis protein, transmembrane	Gmet_1372	Gmet_1372	protein of unknown function DUF477	[TP0101-TP0561 (0.5550382)]
COG0785	COG1512	Gmet_1384	Gmet_1384	Cytochrome c biogenesis protein, transmembrane	Gmet_1372	Gmet_1372	protein of unknown function DUF477	[TP0101-TP0561 (0.5550382)]
COG0785	COG1512	Gmet_2451	Gmet_2451	Cytochrome c biogenesis protein, transmembrane	Gmet_1372	Gmet_1372	protein of unknown function DUF477	[TP0101-TP0561 (0.5550382)]
COG0465	COG4591	Gmet_2393	Gmet_2393	Peptidase M41, FtsH	Gmet_2359	Gmet_2359	Lipoprotein releasing system, transmembrane	[TP0765-TP0582 (0.6598422)]
COG0465	COG4591	Gmet_1890	Gmet_1890	Peptidase M41, FtsH	Gmet_2359	Gmet_2359	Lipoprotein releasing system, transmembrane	[TP0765-TP0582 (0.6598422)]
COG0773	COG0817	Gmet_0413	murC	UDP-N-acetylmuramate--L-alanine ligase (EC 6.3.2.8) (UDP-N- acetylmuramoyl-L-alanine synthetase)	Gmet_0744	Gmet_0744	Crossover junction endodeoxyribonuclease RuvC	[TP0341-TP0517 (0.7285616)]
COG0272	COG0773	Gmet_2728	Gmet_2728	NAD-dependent DNA ligase C4-type	Gmet_0413	murC	UDP-N-acetylmuramate--L-alanine ligase (EC 6.3.2.8) (UDP-N- acetylmuramoyl-L-alanine synthetase)	[TP0634-TP0341 (0.8201813)]
COG1652	COG1684	Gmet_0889	Gmet_0889	Peptidoglycan-binding LysM	Gmet_3095	Gmet_3095	Flagellar biosynthesis protein FliR	[TP0042-TP0716 (0.75048)]
COG0353	COG0514	Gmet_3420	Gmet_3420	RecR protein:TOPRIM	Gmet_2717	Gmet_2717	ATP-dependent DNA helicase RecQ:ATP-requiring	[TP1004-TP0103 (0.6917512)]
COG0036	COG0249	Gmet_0067	Gmet_0067	Ribulose-phosphate 3-epimerase	Gmet_1424	Gmet_1424	DNA mismatch repair protein	[TP0945-TP0328 (0.6742458)]
COG0280	COG2204	Gmet_1035	Gmet_1035	Phosphate acetyltransferase	Gmet_0088	Gmet_0088	Sigma-54 factor, interaction region	[TP0094-TP0519 (0.5559654)]
COG0280	COG2204	Gmet_1035	Gmet_1035	Phosphate acetyltransferase	Gmet_2453	Gmet_2453	two component, sigma54 specific, transcriptional	[TP0094-TP0519 (0.5559654)]
COG0280	COG2204	Gmet_1035	Gmet_1035	Phosphate acetyltransferase	Gmet_2679	Gmet_2679	response regulator receiver domain protein	[TP0094-TP0519 (0.5559654)]
COG0280	COG2204	Gmet_1035	Gmet_1035	Phosphate acetyltransferase	Gmet_1082	Gmet_1082	two component, sigma54 specific, transcriptional	[TP0094-TP0519 (0.5559654)]
COG0280	COG2204	Gmet_1035	Gmet_1035	Phosphate acetyltransferase	Gmet_2034	Gmet_2034	two component, sigma54 specific, transcriptional	[TP0094-TP0519 (0.5559654)]
COG0280	COG2204	Gmet_2098	Gmet_2098	Phosphate acetyl/butaryl transferase	Gmet_3263	Gmet_3263	two component, sigma54 specific, transcriptional	[TP0094-TP0519 (0.5559654)]
COG0280	COG2204	Gmet_2098	Gmet_2098	Phosphate acetyl/butaryl transferase	Gmet_0702	Gmet_0702	two component, sigma54 specific, transcriptional	[TP0094-TP0519 (0.5559654)]
COG0280	COG2204	Gmet_1035	Gmet_1035	Phosphate acetyltransferase	Gmet_1397	Gmet_1397	two component, sigma54 specific, transcriptional	[TP0094-TP0519 (0.5559654)]
COG0280	COG2204	Gmet_1035	Gmet_1035	Phosphate acetyltransferase	Gmet_0702	Gmet_0702	two component, sigma54 specific, transcriptional	[TP0094-TP0519 (0.5559654)]
COG0280	COG2204	Gmet_1035	Gmet_1035	Phosphate acetyltransferase	Gmet_0776	Gmet_0776	two component, sigma54 specific, transcriptional	[TP0094-TP0519 (0.5559654)]
COG0280	COG2204	Gmet_2098	Gmet_2098	Phosphate acetyl/butaryl transferase	Gmet_1220	Gmet_1220	response regulator receiver domain protein	[TP0094-TP0519 (0.5559654)]
COG0280	COG2204	Gmet_2098	Gmet_2098	Phosphate acetyl/butaryl transferase	Gmet_3158	Gmet_3158	two component, sigma54 specific, transcriptional	[TP0094-TP0519 (0.5559654)]
COG0280	COG2204	Gmet_2098	Gmet_2098	Phosphate acetyl/butaryl transferase	Gmet_2034	Gmet_2034	two component, sigma54 specific, transcriptional	[TP0094-TP0519 (0.5559654)]
COG0280	COG2204	Gmet_1035	Gmet_1035	Phosphate acetyltransferase	Gmet_0961	Gmet_0961	two component, sigma54 specific, transcriptional	[TP0094-TP0519 (0.5559654)]
COG0280	COG2204	Gmet_2098	Gmet_2098	Phosphate acetyl/butaryl transferase	Gmet_1378	Gmet_1378	response regulator receiver domain protein	[TP0094-TP0519 (0.5559654)]
COG0280	COG2204	Gmet_2098	Gmet_2098	Phosphate acetyl/butaryl transferase	Gmet_1397	Gmet_1397	two component, sigma54 specific, transcriptional	[TP0094-TP0519 (0.5559654)]
COG0280	COG2204	Gmet_1035	Gmet_1035	Phosphate acetyltransferase	Gmet_3158	Gmet_3158	two component, sigma54 specific, transcriptional	[TP0094-TP0519 (0.5559654)]
COG0280	COG2204	Gmet_2098	Gmet_2098	Phosphate acetyl/butaryl transferase	Gmet_0812	Gmet_0812	two component, sigma54 specific, transcriptional	[TP0094-TP0519 (0.5559654)]
COG0280	COG2204	Gmet_2098	Gmet_2098	Phosphate acetyl/butaryl transferase	Gmet_2453	Gmet_2453	two component, sigma54 specific, transcriptional	[TP0094-TP0519 (0.5559654)]
COG0280	COG2204	Gmet_1035	Gmet_1035	Phosphate acetyltransferase	Gmet_0812	Gmet_0812	two component, sigma54 specific, transcriptional	[TP0094-TP0519 (0.5559654)]
COG0280	COG2204	Gmet_2098	Gmet_2098	Phosphate acetyl/butaryl transferase	Gmet_2563	Gmet_2563	two component, sigma54 specific, transcriptional	[TP0094-TP0519 (0.5559654)]
COG0280	COG2204	Gmet_2098	Gmet_2098	Phosphate acetyl/butaryl transferase	Gmet_1055	Gmet_1055	two component, sigma54 specific, transcriptional	[TP0094-TP0519 (0.5559654)]
COG0280	COG2204	Gmet_1035	Gmet_1035	Phosphate acetyltransferase	Gmet_2145	Gmet_2145	two component, sigma54 specific, transcriptional	[TP0094-TP0519 (0.5559654)]
COG0280	COG2204	Gmet_2098	Gmet_2098	Phosphate acetyl/butaryl transferase	Gmet_2679	Gmet_2679	response regulator receiver domain protein	[TP0094-TP0519 (0.5559654)]
COG0280	COG2204	Gmet_1035	Gmet_1035	Phosphate acetyltransferase	Gmet_1378	Gmet_1378	response regulator receiver domain protein	[TP0094-TP0519 (0.5559654)]
COG0280	COG2204	Gmet_1035	Gmet_1035	Phosphate acetyltransferase	Gmet_1220	Gmet_1220	response regulator receiver domain protein	[TP0094-TP0519 (0.5559654)]
COG0280	COG2204	Gmet_2098	Gmet_2098	Phosphate acetyl/butaryl transferase	Gmet_2145	Gmet_2145	two component, sigma54 specific, transcriptional	[TP0094-TP0519 (0.5559654)]
COG0280	COG2204	Gmet_1035	Gmet_1035	Phosphate acetyltransferase	Gmet_0555	Gmet_0555	two component, sigma54 specific, transcriptional	[TP0094-TP0519 (0.5559654)]
COG0280	COG2204	Gmet_1035	Gmet_1035	Phosphate acetyltransferase	Gmet_1058	Gmet_1058	two component, sigma54 specific, transcriptional	[TP0094-TP0519 (0.5559654)]
COG0280	COG2204	Gmet_2098	Gmet_2098	Phosphate acetyl/butaryl transferase	Gmet_0088	Gmet_0088	Sigma-54 factor, interaction region	[TP0094-TP0519 (0.5559654)]
COG0280	COG2204	Gmet_2098	Gmet_2098	Phosphate acetyl/butaryl transferase	Gmet_0776	Gmet_0776	two component, sigma54 specific, transcriptional	[TP0094-TP0519 (0.5559654)]
COG0280	COG2204	Gmet_2098	Gmet_2098	Phosphate acetyl/butaryl transferase	Gmet_1058	Gmet_1058	two component, sigma54 specific, transcriptional	[TP0094-TP0519 (0.5559654)]
COG0280	COG2204	Gmet_2098	Gmet_2098	Phosphate acetyl/butaryl transferase	Gmet_0555	Gmet_0555	two component, sigma54 specific, transcriptional	[TP0094-TP0519 (0.5559654)]
COG0280	COG2204	Gmet_1035	Gmet_1035	Phosphate acetyltransferase	Gmet_1055	Gmet_1055	two component, sigma54 specific, transcriptional	[TP0094-TP0519 (0.5559654)]
COG0280	COG2204	Gmet_2098	Gmet_2098	Phosphate acetyl/butaryl transferase	Gmet_0961	Gmet_0961	two component, sigma54 specific, transcriptional	[TP0094-TP0519 (0.5559654)]
COG0280	COG2204	Gmet_1035	Gmet_1035	Phosphate acetyltransferase	Gmet_2924	Gmet_2924	two component, sigma54 specific, transcriptional	[TP0094-TP0519 (0.5559654)]
COG0280	COG2204	Gmet_2098	Gmet_2098	Phosphate acetyl/butaryl transferase	Gmet_1992	Gmet_1992	two component, sigma54 specific, transcriptional	[TP0094-TP0519 (0.5559654)]
COG0280	COG2204	Gmet_1035	Gmet_1035	Phosphate acetyltransferase	Gmet_2563	Gmet_2563	two component, sigma54 specific, transcriptional	[TP0094-TP0519 (0.5559654)]
COG0280	COG2204	Gmet_1035	Gmet_1035	Phosphate acetyltransferase	Gmet_3263	Gmet_3263	two component, sigma54 specific, transcriptional	[TP0094-TP0519 (0.5559654)]
COG0280	COG2204	Gmet_1035	Gmet_1035	Phosphate acetyltransferase	Gmet_1992	Gmet_1992	two component, sigma54 specific, transcriptional	[TP0094-TP0519 (0.5559654)]
COG0280	COG2204	Gmet_2098	Gmet_2098	Phosphate acetyl/butaryl transferase	Gmet_2924	Gmet_2924	two component, sigma54 specific, transcriptional	[TP0094-TP0519 (0.5559654)]
COG0280	COG2204	Gmet_2098	Gmet_2098	Phosphate acetyl/butaryl transferase	Gmet_1082	Gmet_1082	two component, sigma54 specific, transcriptional	[TP0094-TP0519 (0.5559654)]
COG0124	COG0465	Gmet_3259	hisZ	ATP phosphoribosyltransferase regulatory subunit	Gmet_2393	Gmet_2393	Peptidase M41, FtsH	[TP0641-TP0330 (0.76316583)]
COG0124	COG0465	Gmet_1913	hisS	histidyl-tRNA synthetase	Gmet_2393	Gmet_2393	Peptidase M41, FtsH	[TP0641-TP0330 (0.76316583)]
COG0124	COG0465	Gmet_3259	hisZ	ATP phosphoribosyltransferase regulatory subunit	Gmet_1890	Gmet_1890	Peptidase M41, FtsH	[TP0641-TP0330 (0.76316583)]
COG0124	COG0465	Gmet_1913	hisS	histidyl-tRNA synthetase	Gmet_1890	Gmet_1890	Peptidase M41, FtsH	[TP0641-TP0330 (0.76316583)]
COG1396	COG2206	Gmet_0901	Gmet_0901	transcriptional regulator, XRE family	Gmet_2714	Gmet_2714	metal dependent phosphohydrolase	[TP0461-TP0877 (0.81002605)]
COG1396	COG2206	Gmet_3247	Gmet_3247	transcriptional regulator, XRE family	Gmet_3275	Gmet_3275	metal dependent phosphohydrolase	[TP0461-TP0877 (0.81002605)]
COG1396	COG2206	Gmet_3438	Gmet_3438	transcriptional regulator, XRE family	Gmet_2714	Gmet_2714	metal dependent phosphohydrolase	[TP0461-TP0877 (0.81002605)]
COG1396	COG2206	Gmet_3247	Gmet_3247	transcriptional regulator, XRE family	Gmet_2714	Gmet_2714	metal dependent phosphohydrolase	[TP0461-TP0877 (0.81002605)]
COG1396	COG2206	Gmet_0901	Gmet_0901	transcriptional regulator, XRE family	Gmet_3275	Gmet_3275	metal dependent phosphohydrolase	[TP0461-TP0877 (0.81002605)]
COG1396	COG2206	Gmet_3438	Gmet_3438	transcriptional regulator, XRE family	Gmet_3275	Gmet_3275	metal dependent phosphohydrolase	[TP0461-TP0877 (0.81002605)]
COG1396	COG2206	Gmet_3438	Gmet_3438	transcriptional regulator, XRE family	Gmet_2817	Gmet_2817	metal dependent phosphohydrolase	[TP0461-TP0877 (0.81002605)]
COG1396	COG2206	Gmet_3247	Gmet_3247	transcriptional regulator, XRE family	Gmet_2817	Gmet_2817	metal dependent phosphohydrolase	[TP0461-TP0877 (0.81002605)]
COG1396	COG2206	Gmet_0901	Gmet_0901	transcriptional regulator, XRE family	Gmet_2817	Gmet_2817	metal dependent phosphohydrolase	[TP0461-TP0877 (0.81002605)]
COG0250	COG3439	Gmet_0614	Gmet_0614	NusG antitermination factor	Gmet_3125	Gmet_3125	protein of unknown function DUF302	[TP0236-TP0895 (0.72267145)]
COG0564	COG1843	Gmet_0267	Gmet_0267	Pseudouridine synthase	Gmet_3105	Gmet_3105	Flagellar hook capping protein	[TP0339-TP0728 (0.7885255)]
COG0564	COG1843	Gmet_3435	Gmet_3435	Pseudouridine synthase, RluD	Gmet_3105	Gmet_3105	Flagellar hook capping protein	[TP0339-TP0728 (0.7885255)]
COG0564	COG1843	Gmet_0047	Gmet_0047	Pseudouridine synthase, RluD	Gmet_3105	Gmet_3105	Flagellar hook capping protein	[TP0339-TP0728 (0.7885255)]
COG0564	COG1843	Gmet_2838	Gmet_2838	Pseudouridine synthase, RluD	Gmet_3105	Gmet_3105	Flagellar hook capping protein	[TP0339-TP0728 (0.7885255)]
COG0493	COG1488	Gmet_3023	Gmet_3023	FAD-dependent pyridine nucleotide-disulphide	Gmet_2373	Gmet_2373	nicotinate phosphoribosyltransferase	[TP0735-TP0628 (0.6598422)]
COG0493	COG1488	Gmet_2118	Gmet_2118	FAD dependent oxidoreductase	Gmet_2373	Gmet_2373	nicotinate phosphoribosyltransferase	[TP0735-TP0628 (0.6598422)]
COG0772	COG1512	Gmet_0929	Gmet_0929	Rod shape-determining protein RodA	Gmet_1372	Gmet_1372	protein of unknown function DUF477	[TP0387-TP0561 (0.5082704)]
COG0772	COG1512	Gmet_0411	Gmet_0411	Cell cycle protein	Gmet_1372	Gmet_1372	protein of unknown function DUF477	[TP0387-TP0561 (0.5082704)]
COG0173	COG0493	Gmet_1357	aspS	Aspartyl-tRNA synthetase (EC 6.1.1.12) (Aspartate--tRNA ligase) (AspRS)	Gmet_3023	Gmet_3023	FAD-dependent pyridine nucleotide-disulphide	[TP0985-TP0735 (0.50901)]
COG0173	COG0493	Gmet_1357	aspS	Aspartyl-tRNA synthetase (EC 6.1.1.12) (Aspartate--tRNA ligase) (AspRS)	Gmet_2118	Gmet_2118	FAD dependent oxidoreductase	[TP0985-TP0735 (0.50901)]
COG0860	COG2080	Gmet_1425	Gmet_1425	Cell wall hydrolase/autolysin	Gmet_0838	Gmet_0838	Ferredoxin:(2Fe-2S)-binding protein	[TP0247-TP0080 (0.7296782)]
COG0860	COG2080	Gmet_1425	Gmet_1425	Cell wall hydrolase/autolysin	Gmet_3490	Gmet_3490	Ferredoxin:(2Fe-2S)-binding protein	[TP0247-TP0080 (0.7296782)]
COG0860	COG2080	Gmet_1425	Gmet_1425	Cell wall hydrolase/autolysin	Gmet_2135	Gmet_2135	Ferredoxin:(2Fe-2S)-binding protein	[TP0247-TP0080 (0.7296782)]
COG0504	COG0728	Gmet_1276	Gmet_1276	CTP synthetase	Gmet_2400	Gmet_2400	Virulence factor MVIN-like	[TP0305-TP0516 (0.84299135)]
COG0275	COG0820	Gmet_0404	Gmet_0404	methyltransferase	Gmet_2685	Gmet_2685	hypothetical protein	[TP0384-TP0068 (0.79878455)]
COG0242	COG0360	Gmet_3338	Gmet_3338	Formylmethionine deformylase	Gmet_2844	rpsF	30S ribosomal protein S6	[TP0757-TP0063 (0.54983324)]
COG0242	COG0360	Gmet_3553	Gmet_3553	Formylmethionine deformylase	Gmet_2844	rpsF	30S ribosomal protein S6	[TP0757-TP0063 (0.54983324)]
COG1582	COG1843	Gmet_0462	Gmet_0462	Flagellar protein	Gmet_3105	Gmet_3105	Flagellar hook capping protein	[TP0726-TP0728 (0.7544685)]
COG0267	COG0357	Gmet_0612	Gmet_0612	hypothetical protein	Gmet_3558	Gmet_3558	Glucose inhibited division protein	[TP0234-TP0946 (0.6249908)]
COG0234	COG0772	Gmet_0028	Gmet_0028	Chaperonin Cpn10	Gmet_0411	Gmet_0411	Cell cycle protein	[TP1013-TP0387 (0.81326103)]
COG0234	COG0772	Gmet_0028	Gmet_0028	Chaperonin Cpn10	Gmet_0929	Gmet_0929	Rod shape-determining protein RodA	[TP1013-TP0387 (0.81326103)]
COG0445	COG0457	Gmet_3559	Gmet_3559	glucose-inhibited division protein A	Gmet_0856	Gmet_0856	Sugar transporter superfamily	[TP0044-TP0954 (0.8549597)]
COG0445	COG0457	Gmet_3559	Gmet_3559	glucose-inhibited division protein A	Gmet_2403	Gmet_2403	Tetratricopeptide TPR_4	[TP0044-TP0954 (0.8549597)]
COG0445	COG0457	Gmet_3559	Gmet_3559	glucose-inhibited division protein A	Gmet_1964	Gmet_1964	hypothetical protein	[TP0044-TP0954 (0.8549597)]
COG0445	COG0457	Gmet_3559	Gmet_3559	glucose-inhibited division protein A	Gmet_1506	Gmet_1506	Tetratricopeptide TPR_4	[TP0044-TP0954 (0.8549597)]
COG0445	COG0457	Gmet_3559	Gmet_3559	glucose-inhibited division protein A	Gmet_3216	Gmet_3216	TPR repeat protein	[TP0044-TP0954 (0.8549597)]
COG0445	COG0457	Gmet_3559	Gmet_3559	glucose-inhibited division protein A	Gmet_2032	Gmet_2032	TPR repeat protein	[TP0044-TP0954 (0.8549597)]
COG0445	COG0457	Gmet_3559	Gmet_3559	glucose-inhibited division protein A	Gmet_1233	Gmet_1233	Intermediate filament protein	[TP0044-TP0954 (0.8549597)]
COG0445	COG0457	Gmet_3559	Gmet_3559	glucose-inhibited division protein A	Gmet_2682	Gmet_2682	TPR repeat protein	[TP0044-TP0954 (0.8549597)]
COG0445	COG0457	Gmet_3559	Gmet_3559	glucose-inhibited division protein A	Gmet_1963	Gmet_1963	putative signal peptide protein	[TP0044-TP0954 (0.8549597)]
COG0305	COG1595	Gmet_2568	Gmet_2568	DnaB helicase	Gmet_2612	Gmet_2612	RNA polymerase sigma-70 factor	[TP0058-TP0092 (0.74082893)]
COG0305	COG1595	Gmet_2568	Gmet_2568	DnaB helicase	Gmet_2792	Gmet_2792	RNA polymerase sigma-70 factor	[TP0058-TP0092 (0.74082893)]
COG0290	COG1516	Gmet_1412	Gmet_1412	Initiation factor 3	Gmet_0445	Gmet_0445	Flagellar protein FliS	[TP0850-TP0943 (0.6225916)]
COG0228	COG0250	Gmet_2871	rpsP	30S ribosomal protein S16	Gmet_0614	Gmet_0614	NusG antitermination factor	[TP0905-TP0236 (0.7099409)]
COG1595	COG1868	Gmet_2792	Gmet_2792	RNA polymerase sigma-70 factor	Gmet_3100	Gmet_3100	Flagellar motor switch protein FliM	[TP0092-TP0721 (0.802411)]
COG1595	COG1868	Gmet_2612	Gmet_2612	RNA polymerase sigma-70 factor	Gmet_3100	Gmet_3100	Flagellar motor switch protein FliM	[TP0092-TP0721 (0.802411)]
COG0173	COG1512	Gmet_1357	aspS	Aspartyl-tRNA synthetase (EC 6.1.1.12) (Aspartate--tRNA ligase) (AspRS)	Gmet_1372	Gmet_1372	protein of unknown function DUF477	[TP0985-TP0561 (0.83540547)]
COG0465	COG0532	Gmet_1890	Gmet_1890	Peptidase M41, FtsH	Gmet_1586	infB	Translation initiation factor IF-2	[TP0330-TP0891 (0.8751731)]
COG0465	COG0532	Gmet_2393	Gmet_2393	Peptidase M41, FtsH	Gmet_1586	infB	Translation initiation factor IF-2	[TP0330-TP0891 (0.8751731)]
COG1452	COG1488	Gmet_2474	Gmet_2474	organic solvent tolerance protein, putative	Gmet_2373	Gmet_2373	nicotinate phosphoribosyltransferase	[TP0515-TP0628 (0.6658587)]
COG0234	COG0445	Gmet_0028	Gmet_0028	Chaperonin Cpn10	Gmet_3559	Gmet_3559	glucose-inhibited division protein A	[TP1013-TP0044 (0.813164)]
COG0326	COG0353	Gmet_2498	htpG	Chaperone protein htpG (Heat shock protein htpG) (High temperature protein G)	Gmet_3420	Gmet_3420	RecR protein:TOPRIM	[TP0984-TP1004 (0.5573069)]
COG0265	COG1381	Gmet_1014	Gmet_1014	Peptidase S1C, Do	Gmet_2943	Gmet_2943	Recombination protein O, RecO	[TP0773-TP0636 (0.870009)]
COG0265	COG1381	Gmet_3437	Gmet_3437	Peptidase S1C, Do	Gmet_2943	Gmet_2943	Recombination protein O, RecO	[TP0773-TP0636 (0.870009)]
COG0265	COG1381	Gmet_3362	Gmet_3362	Peptidase S1C, Do	Gmet_2943	Gmet_2943	Recombination protein O, RecO	[TP0773-TP0636 (0.870009)]
COG0457	COG0860	Gmet_2403	Gmet_2403	Tetratricopeptide TPR_4	Gmet_1425	Gmet_1425	Cell wall hydrolase/autolysin	[TP0820-TP0247 (0.74644035), TP0067-TP0247 (0.79531366)]
COG0457	COG0860	Gmet_1963	Gmet_1963	putative signal peptide protein	Gmet_1425	Gmet_1425	Cell wall hydrolase/autolysin	[TP0820-TP0247 (0.74644035), TP0067-TP0247 (0.79531366)]
COG0457	COG0860	Gmet_1506	Gmet_1506	Tetratricopeptide TPR_4	Gmet_1425	Gmet_1425	Cell wall hydrolase/autolysin	[TP0820-TP0247 (0.74644035), TP0067-TP0247 (0.79531366)]
COG0457	COG0860	Gmet_1964	Gmet_1964	hypothetical protein	Gmet_1425	Gmet_1425	Cell wall hydrolase/autolysin	[TP0820-TP0247 (0.74644035), TP0067-TP0247 (0.79531366)]
COG0457	COG0860	Gmet_1233	Gmet_1233	Intermediate filament protein	Gmet_1425	Gmet_1425	Cell wall hydrolase/autolysin	[TP0820-TP0247 (0.74644035), TP0067-TP0247 (0.79531366)]
COG0457	COG0860	Gmet_3216	Gmet_3216	TPR repeat protein	Gmet_1425	Gmet_1425	Cell wall hydrolase/autolysin	[TP0820-TP0247 (0.74644035), TP0067-TP0247 (0.79531366)]
COG0457	COG0860	Gmet_2682	Gmet_2682	TPR repeat protein	Gmet_1425	Gmet_1425	Cell wall hydrolase/autolysin	[TP0820-TP0247 (0.74644035), TP0067-TP0247 (0.79531366)]
COG0457	COG0860	Gmet_2032	Gmet_2032	TPR repeat protein	Gmet_1425	Gmet_1425	Cell wall hydrolase/autolysin	[TP0820-TP0247 (0.74644035), TP0067-TP0247 (0.79531366)]
COG0457	COG0860	Gmet_0856	Gmet_0856	Sugar transporter superfamily	Gmet_1425	Gmet_1425	Cell wall hydrolase/autolysin	[TP0820-TP0247 (0.74644035), TP0067-TP0247 (0.79531366)]
COG2201	COG4786	Gmet_2711	Gmet_2711	response regulator receiver (CheY-like)	Gmet_0431	Gmet_0431	Flagellar basal-body rod FlgG	[TP0631-TP0961 (0.5728655)]
COG2201	COG4786	Gmet_3269	Gmet_3269	response regulator receiver (CheY-like)	Gmet_0430	Gmet_0430	hypothetical protein	[TP0631-TP0961 (0.5728655)]
COG2201	COG4786	Gmet_2304	Gmet_2304	response regulator receiver (CheY-like)	Gmet_0431	Gmet_0431	Flagellar basal-body rod FlgG	[TP0631-TP0961 (0.5728655)]
COG2201	COG4786	Gmet_2826	Gmet_2826	CheB methylesterase	Gmet_0431	Gmet_0431	Flagellar basal-body rod FlgG	[TP0631-TP0961 (0.5728655)]
COG2201	COG4786	Gmet_2640	Gmet_2640	CheB methylesterase	Gmet_0430	Gmet_0430	hypothetical protein	[TP0631-TP0961 (0.5728655)]
COG2201	COG4786	Gmet_1075	Gmet_1075	chemotaxis-specific methylesterase	Gmet_0430	Gmet_0430	hypothetical protein	[TP0631-TP0961 (0.5728655)]
COG2201	COG4786	Gmet_2711	Gmet_2711	response regulator receiver (CheY-like)	Gmet_0430	Gmet_0430	hypothetical protein	[TP0631-TP0961 (0.5728655)]
COG2201	COG4786	Gmet_2826	Gmet_2826	CheB methylesterase	Gmet_0430	Gmet_0430	hypothetical protein	[TP0631-TP0961 (0.5728655)]
COG2201	COG4786	Gmet_2418	Gmet_2418	response regulator receiver (CheY-like)	Gmet_0431	Gmet_0431	Flagellar basal-body rod FlgG	[TP0631-TP0961 (0.5728655)]
COG2201	COG4786	Gmet_3269	Gmet_3269	response regulator receiver (CheY-like)	Gmet_0431	Gmet_0431	Flagellar basal-body rod FlgG	[TP0631-TP0961 (0.5728655)]
COG2201	COG4786	Gmet_1075	Gmet_1075	chemotaxis-specific methylesterase	Gmet_0431	Gmet_0431	Flagellar basal-body rod FlgG	[TP0631-TP0961 (0.5728655)]
COG2201	COG4786	Gmet_2640	Gmet_2640	CheB methylesterase	Gmet_0431	Gmet_0431	Flagellar basal-body rod FlgG	[TP0631-TP0961 (0.5728655)]
COG2201	COG4786	Gmet_2304	Gmet_2304	response regulator receiver (CheY-like)	Gmet_0430	Gmet_0430	hypothetical protein	[TP0631-TP0961 (0.5728655)]
COG2201	COG4786	Gmet_2418	Gmet_2418	response regulator receiver (CheY-like)	Gmet_0430	Gmet_0430	hypothetical protein	[TP0631-TP0961 (0.5728655)]
COG1057	COG1774	Gmet_3200	Gmet_3200	nicotinate-nucleotide adenylyltransferase-like	Gmet_2320	Gmet_2320	PSP1	[TP0741-TP0046 (0.7023217)]
COG0652	COG1749	Gmet_2722	Gmet_2722	Peptidyl-prolyl cis-trans isomerase, cyclophilin	Gmet_3103	Gmet_3103	hypothetical protein	[TP0947-TP0727 (0.6414869)]
COG0652	COG1749	Gmet_0137	Gmet_0137	Peptidyl-prolyl cis-trans isomerase, cyclophilin	Gmet_3103	Gmet_3103	hypothetical protein	[TP0947-TP0727 (0.6414869)]
COG1186	COG1925	Gmet_1621	Gmet_1621	Class I peptide chain release factor	Gmet_1288	Gmet_1288	HPrNtr	[TP0576-TP0589 (0.79878455)]
COG1186	COG1925	Gmet_2366	Gmet_2366	Peptide chain release factor 2	Gmet_1288	Gmet_1288	HPrNtr	[TP0576-TP0589 (0.79878455)]
COG1749	COG2885	Gmet_3103	Gmet_3103	hypothetical protein	Gmet_3541	Gmet_3541	OmpA/MotB	[TP0727-TP0292 (0.89187646)]
COG1749	COG2885	Gmet_3103	Gmet_3103	hypothetical protein	Gmet_0509	Gmet_0509	OmpA/MotB:Rickettsia 17 kDa surface antigen	[TP0727-TP0292 (0.89187646)]
COG1749	COG2885	Gmet_3103	Gmet_3103	hypothetical protein	Gmet_0775	Gmet_0775	OmpA/MotB	[TP0727-TP0292 (0.89187646)]
COG1749	COG2885	Gmet_3103	Gmet_3103	hypothetical protein	Gmet_3499	Gmet_3499	OmpA/MotB	[TP0727-TP0292 (0.89187646)]
COG1749	COG2885	Gmet_3103	Gmet_3103	hypothetical protein	Gmet_0342	Gmet_0342	Thrombospondin type 3 repeat:OmpA/MotB	[TP0727-TP0292 (0.89187646)]
COG1159	COG1699	Gmet_2315	Gmet_2315	GTP-binding protein Era	Gmet_0441	Gmet_0441	protein of unknown function DUF180	[TP0541-TP0658 (0.79144865)]
COG1418	COG2269	Gmet_1620	Gmet_1620	HDIG	Gmet_1839	Gmet_1839	tRNA synthetase, class II (D, K and N)	[TP1018-TP1040 (0.7620277)]
COG1418	COG2269	Gmet_1180	Gmet_1180	metal dependent phosphohydrolase	Gmet_1839	Gmet_1839	tRNA synthetase, class II (D, K and N)	[TP1018-TP1040 (0.7620277)]
COG0319	COG0333	Gmet_2370	Gmet_2370	hypothetical protein	Gmet_1597	Gmet_1597	ribosomal protein S32	[TP0650-TP0807 (0.80809164)]
COG0195	COG1643	Gmet_1584	Gmet_1584	transcription elongation factor NusA	Gmet_1349	Gmet_1349	ATP-dependent helicase HrpB	[TP0892-TP0526 (0.71912634)]
COG0216	COG0457	Gmet_0380	Gmet_0380	Peptide chain release factor 1	Gmet_2032	Gmet_2032	TPR repeat protein	[TP0051-TP0067 (0.7097377)]
COG0216	COG0457	Gmet_2976	Gmet_2976	Class I peptide chain release factor	Gmet_1964	Gmet_1964	hypothetical protein	[TP0051-TP0067 (0.7097377)]
COG0216	COG0457	Gmet_2976	Gmet_2976	Class I peptide chain release factor	Gmet_2403	Gmet_2403	Tetratricopeptide TPR_4	[TP0051-TP0067 (0.7097377)]
COG0216	COG0457	Gmet_2976	Gmet_2976	Class I peptide chain release factor	Gmet_3216	Gmet_3216	TPR repeat protein	[TP0051-TP0067 (0.7097377)]
COG0216	COG0457	Gmet_2976	Gmet_2976	Class I peptide chain release factor	Gmet_1963	Gmet_1963	putative signal peptide protein	[TP0051-TP0067 (0.7097377)]
COG0216	COG0457	Gmet_0380	Gmet_0380	Peptide chain release factor 1	Gmet_1506	Gmet_1506	Tetratricopeptide TPR_4	[TP0051-TP0067 (0.7097377)]
COG0216	COG0457	Gmet_0380	Gmet_0380	Peptide chain release factor 1	Gmet_3216	Gmet_3216	TPR repeat protein	[TP0051-TP0067 (0.7097377)]
COG0216	COG0457	Gmet_2976	Gmet_2976	Class I peptide chain release factor	Gmet_1506	Gmet_1506	Tetratricopeptide TPR_4	[TP0051-TP0067 (0.7097377)]
COG0216	COG0457	Gmet_2976	Gmet_2976	Class I peptide chain release factor	Gmet_0856	Gmet_0856	Sugar transporter superfamily	[TP0051-TP0067 (0.7097377)]
COG0216	COG0457	Gmet_0380	Gmet_0380	Peptide chain release factor 1	Gmet_2403	Gmet_2403	Tetratricopeptide TPR_4	[TP0051-TP0067 (0.7097377)]
COG0216	COG0457	Gmet_2976	Gmet_2976	Class I peptide chain release factor	Gmet_2682	Gmet_2682	TPR repeat protein	[TP0051-TP0067 (0.7097377)]
COG0216	COG0457	Gmet_2976	Gmet_2976	Class I peptide chain release factor	Gmet_2032	Gmet_2032	TPR repeat protein	[TP0051-TP0067 (0.7097377)]
COG0216	COG0457	Gmet_0380	Gmet_0380	Peptide chain release factor 1	Gmet_1963	Gmet_1963	putative signal peptide protein	[TP0051-TP0067 (0.7097377)]
COG0216	COG0457	Gmet_0380	Gmet_0380	Peptide chain release factor 1	Gmet_1233	Gmet_1233	Intermediate filament protein	[TP0051-TP0067 (0.7097377)]
COG0216	COG0457	Gmet_0380	Gmet_0380	Peptide chain release factor 1	Gmet_0856	Gmet_0856	Sugar transporter superfamily	[TP0051-TP0067 (0.7097377)]
COG0216	COG0457	Gmet_0380	Gmet_0380	Peptide chain release factor 1	Gmet_2682	Gmet_2682	TPR repeat protein	[TP0051-TP0067 (0.7097377)]
COG0216	COG0457	Gmet_2976	Gmet_2976	Class I peptide chain release factor	Gmet_1233	Gmet_1233	Intermediate filament protein	[TP0051-TP0067 (0.7097377)]
COG0216	COG0457	Gmet_0380	Gmet_0380	Peptide chain release factor 1	Gmet_1964	Gmet_1964	hypothetical protein	[TP0051-TP0067 (0.7097377)]
COG1360	COG4786	Gmet_0460	Gmet_0460	OmpA/MotB	Gmet_0431	Gmet_0431	Flagellar basal-body rod FlgG	[TP0724-TP0961 (0.729456)]
COG1360	COG4786	Gmet_2553	Gmet_2553	OmpA/MotB	Gmet_0431	Gmet_0431	Flagellar basal-body rod FlgG	[TP0724-TP0961 (0.729456)]
COG1360	COG4786	Gmet_0460	Gmet_0460	OmpA/MotB	Gmet_0430	Gmet_0430	hypothetical protein	[TP0724-TP0961 (0.729456)]
COG1360	COG4786	Gmet_2553	Gmet_2553	OmpA/MotB	Gmet_0430	Gmet_0430	hypothetical protein	[TP0724-TP0961 (0.729456)]
COG1352	COG2206	Gmet_2305	Gmet_2305	MCP methyltransferase, CheR-type	Gmet_2714	Gmet_2714	metal dependent phosphohydrolase	[TP0630-TP0877 (0.67253613)]
COG1352	COG2206	Gmet_2641	Gmet_2641	MCP methyltransferase, CheR-type	Gmet_2817	Gmet_2817	metal dependent phosphohydrolase	[TP0630-TP0877 (0.67253613)]
COG1352	COG2206	Gmet_3267	Gmet_3267	MCP methyltransferase, CheR-type	Gmet_3275	Gmet_3275	metal dependent phosphohydrolase	[TP0630-TP0877 (0.67253613)]
COG1352	COG2206	Gmet_2707	Gmet_2707	MCP methyltransferase, CheR-type	Gmet_2817	Gmet_2817	metal dependent phosphohydrolase	[TP0630-TP0877 (0.67253613)]
COG1352	COG2206	Gmet_3212	Gmet_3212	MCP methyltransferase, CheR-type	Gmet_2817	Gmet_2817	metal dependent phosphohydrolase	[TP0630-TP0877 (0.67253613)]
COG1352	COG2206	Gmet_2707	Gmet_2707	MCP methyltransferase, CheR-type	Gmet_2714	Gmet_2714	metal dependent phosphohydrolase	[TP0630-TP0877 (0.67253613)]
COG1352	COG2206	Gmet_1077	Gmet_1077	MCP methyltransferase, CheR-type	Gmet_2817	Gmet_2817	metal dependent phosphohydrolase	[TP0630-TP0877 (0.67253613)]
COG1352	COG2206	Gmet_2420	Gmet_2420	MCP methyltransferase, CheR-type	Gmet_2817	Gmet_2817	metal dependent phosphohydrolase	[TP0630-TP0877 (0.67253613)]
COG1352	COG2206	Gmet_2305	Gmet_2305	MCP methyltransferase, CheR-type	Gmet_2817	Gmet_2817	metal dependent phosphohydrolase	[TP0630-TP0877 (0.67253613)]
COG1352	COG2206	Gmet_2420	Gmet_2420	MCP methyltransferase, CheR-type	Gmet_3275	Gmet_3275	metal dependent phosphohydrolase	[TP0630-TP0877 (0.67253613)]
COG1352	COG2206	Gmet_1077	Gmet_1077	MCP methyltransferase, CheR-type	Gmet_3275	Gmet_3275	metal dependent phosphohydrolase	[TP0630-TP0877 (0.67253613)]
COG1352	COG2206	Gmet_2641	Gmet_2641	MCP methyltransferase, CheR-type	Gmet_3275	Gmet_3275	metal dependent phosphohydrolase	[TP0630-TP0877 (0.67253613)]
COG1352	COG2206	Gmet_2420	Gmet_2420	MCP methyltransferase, CheR-type	Gmet_2714	Gmet_2714	metal dependent phosphohydrolase	[TP0630-TP0877 (0.67253613)]
COG1352	COG2206	Gmet_0780	Gmet_0780	MCP methyltransferase/methylesterase, CheR/CheB	Gmet_2817	Gmet_2817	metal dependent phosphohydrolase	[TP0630-TP0877 (0.67253613)]
COG1352	COG2206	Gmet_3267	Gmet_3267	MCP methyltransferase, CheR-type	Gmet_2714	Gmet_2714	metal dependent phosphohydrolase	[TP0630-TP0877 (0.67253613)]
COG1352	COG2206	Gmet_0780	Gmet_0780	MCP methyltransferase/methylesterase, CheR/CheB	Gmet_3275	Gmet_3275	metal dependent phosphohydrolase	[TP0630-TP0877 (0.67253613)]
COG1352	COG2206	Gmet_0780	Gmet_0780	MCP methyltransferase/methylesterase, CheR/CheB	Gmet_2714	Gmet_2714	metal dependent phosphohydrolase	[TP0630-TP0877 (0.67253613)]
COG1352	COG2206	Gmet_1077	Gmet_1077	MCP methyltransferase, CheR-type	Gmet_2714	Gmet_2714	metal dependent phosphohydrolase	[TP0630-TP0877 (0.67253613)]
COG1352	COG2206	Gmet_3267	Gmet_3267	MCP methyltransferase, CheR-type	Gmet_2817	Gmet_2817	metal dependent phosphohydrolase	[TP0630-TP0877 (0.67253613)]
COG1352	COG2206	Gmet_3212	Gmet_3212	MCP methyltransferase, CheR-type	Gmet_3275	Gmet_3275	metal dependent phosphohydrolase	[TP0630-TP0877 (0.67253613)]
COG1352	COG2206	Gmet_3212	Gmet_3212	MCP methyltransferase, CheR-type	Gmet_2714	Gmet_2714	metal dependent phosphohydrolase	[TP0630-TP0877 (0.67253613)]
COG1352	COG2206	Gmet_2305	Gmet_2305	MCP methyltransferase, CheR-type	Gmet_3275	Gmet_3275	metal dependent phosphohydrolase	[TP0630-TP0877 (0.67253613)]
COG1352	COG2206	Gmet_2641	Gmet_2641	MCP methyltransferase, CheR-type	Gmet_2714	Gmet_2714	metal dependent phosphohydrolase	[TP0630-TP0877 (0.67253613)]
COG1352	COG2206	Gmet_2707	Gmet_2707	MCP methyltransferase, CheR-type	Gmet_3275	Gmet_3275	metal dependent phosphohydrolase	[TP0630-TP0877 (0.67253613)]
COG1385	COG2204	Gmet_3387	Gmet_3387	hypothetical protein	Gmet_3263	Gmet_3263	two component, sigma54 specific, transcriptional	[TP0032-TP0519 (0.67332727)]
COG1385	COG2204	Gmet_3387	Gmet_3387	hypothetical protein	Gmet_2034	Gmet_2034	two component, sigma54 specific, transcriptional	[TP0032-TP0519 (0.67332727)]
COG1385	COG2204	Gmet_3387	Gmet_3387	hypothetical protein	Gmet_0088	Gmet_0088	Sigma-54 factor, interaction region	[TP0032-TP0519 (0.67332727)]
COG1385	COG2204	Gmet_3387	Gmet_3387	hypothetical protein	Gmet_0702	Gmet_0702	two component, sigma54 specific, transcriptional	[TP0032-TP0519 (0.67332727)]
COG1385	COG2204	Gmet_3387	Gmet_3387	hypothetical protein	Gmet_2453	Gmet_2453	two component, sigma54 specific, transcriptional	[TP0032-TP0519 (0.67332727)]
COG1385	COG2204	Gmet_3387	Gmet_3387	hypothetical protein	Gmet_1058	Gmet_1058	two component, sigma54 specific, transcriptional	[TP0032-TP0519 (0.67332727)]
COG1385	COG2204	Gmet_3387	Gmet_3387	hypothetical protein	Gmet_1220	Gmet_1220	response regulator receiver domain protein	[TP0032-TP0519 (0.67332727)]
COG1385	COG2204	Gmet_3387	Gmet_3387	hypothetical protein	Gmet_2145	Gmet_2145	two component, sigma54 specific, transcriptional	[TP0032-TP0519 (0.67332727)]
COG1385	COG2204	Gmet_3387	Gmet_3387	hypothetical protein	Gmet_1055	Gmet_1055	two component, sigma54 specific, transcriptional	[TP0032-TP0519 (0.67332727)]
COG1385	COG2204	Gmet_3387	Gmet_3387	hypothetical protein	Gmet_2924	Gmet_2924	two component, sigma54 specific, transcriptional	[TP0032-TP0519 (0.67332727)]
COG1385	COG2204	Gmet_3387	Gmet_3387	hypothetical protein	Gmet_0776	Gmet_0776	two component, sigma54 specific, transcriptional	[TP0032-TP0519 (0.67332727)]
COG1385	COG2204	Gmet_3387	Gmet_3387	hypothetical protein	Gmet_0555	Gmet_0555	two component, sigma54 specific, transcriptional	[TP0032-TP0519 (0.67332727)]
COG1385	COG2204	Gmet_3387	Gmet_3387	hypothetical protein	Gmet_1082	Gmet_1082	two component, sigma54 specific, transcriptional	[TP0032-TP0519 (0.67332727)]
COG1385	COG2204	Gmet_3387	Gmet_3387	hypothetical protein	Gmet_0961	Gmet_0961	two component, sigma54 specific, transcriptional	[TP0032-TP0519 (0.67332727)]
COG1385	COG2204	Gmet_3387	Gmet_3387	hypothetical protein	Gmet_2563	Gmet_2563	two component, sigma54 specific, transcriptional	[TP0032-TP0519 (0.67332727)]
COG1385	COG2204	Gmet_3387	Gmet_3387	hypothetical protein	Gmet_3158	Gmet_3158	two component, sigma54 specific, transcriptional	[TP0032-TP0519 (0.67332727)]
COG1385	COG2204	Gmet_3387	Gmet_3387	hypothetical protein	Gmet_1992	Gmet_1992	two component, sigma54 specific, transcriptional	[TP0032-TP0519 (0.67332727)]
COG1385	COG2204	Gmet_3387	Gmet_3387	hypothetical protein	Gmet_1378	Gmet_1378	response regulator receiver domain protein	[TP0032-TP0519 (0.67332727)]
COG1385	COG2204	Gmet_3387	Gmet_3387	hypothetical protein	Gmet_0812	Gmet_0812	two component, sigma54 specific, transcriptional	[TP0032-TP0519 (0.67332727)]
COG1385	COG2204	Gmet_3387	Gmet_3387	hypothetical protein	Gmet_2679	Gmet_2679	response regulator receiver domain protein	[TP0032-TP0519 (0.67332727)]
COG1385	COG2204	Gmet_3387	Gmet_3387	hypothetical protein	Gmet_1397	Gmet_1397	two component, sigma54 specific, transcriptional	[TP0032-TP0519 (0.67332727)]
COG0542	COG2204	Gmet_3315	Gmet_3315	AAA ATPase	Gmet_2563	Gmet_2563	two component, sigma54 specific, transcriptional	[TP0071-TP0519 (0.6908589)]
COG0542	COG2204	Gmet_3315	Gmet_3315	AAA ATPase	Gmet_1055	Gmet_1055	two component, sigma54 specific, transcriptional	[TP0071-TP0519 (0.6908589)]
COG0542	COG2204	Gmet_2851	Gmet_2851	AAA ATPase	Gmet_1058	Gmet_1058	two component, sigma54 specific, transcriptional	[TP0071-TP0519 (0.6908589)]
COG0542	COG2204	Gmet_2851	Gmet_2851	AAA ATPase	Gmet_0812	Gmet_0812	two component, sigma54 specific, transcriptional	[TP0071-TP0519 (0.6908589)]
COG0542	COG2204	Gmet_2851	Gmet_2851	AAA ATPase	Gmet_1397	Gmet_1397	two component, sigma54 specific, transcriptional	[TP0071-TP0519 (0.6908589)]
COG0542	COG2204	Gmet_3315	Gmet_3315	AAA ATPase	Gmet_3263	Gmet_3263	two component, sigma54 specific, transcriptional	[TP0071-TP0519 (0.6908589)]
COG0542	COG2204	Gmet_2851	Gmet_2851	AAA ATPase	Gmet_2034	Gmet_2034	two component, sigma54 specific, transcriptional	[TP0071-TP0519 (0.6908589)]
COG0542	COG2204	Gmet_2851	Gmet_2851	AAA ATPase	Gmet_1055	Gmet_1055	two component, sigma54 specific, transcriptional	[TP0071-TP0519 (0.6908589)]
COG0542	COG2204	Gmet_2851	Gmet_2851	AAA ATPase	Gmet_3158	Gmet_3158	two component, sigma54 specific, transcriptional	[TP0071-TP0519 (0.6908589)]
COG0542	COG2204	Gmet_3315	Gmet_3315	AAA ATPase	Gmet_2924	Gmet_2924	two component, sigma54 specific, transcriptional	[TP0071-TP0519 (0.6908589)]
COG0542	COG2204	Gmet_3315	Gmet_3315	AAA ATPase	Gmet_0776	Gmet_0776	two component, sigma54 specific, transcriptional	[TP0071-TP0519 (0.6908589)]
COG0542	COG2204	Gmet_3315	Gmet_3315	AAA ATPase	Gmet_0088	Gmet_0088	Sigma-54 factor, interaction region	[TP0071-TP0519 (0.6908589)]
COG0542	COG2204	Gmet_2851	Gmet_2851	AAA ATPase	Gmet_2145	Gmet_2145	two component, sigma54 specific, transcriptional	[TP0071-TP0519 (0.6908589)]
COG0542	COG2204	Gmet_3315	Gmet_3315	AAA ATPase	Gmet_1397	Gmet_1397	two component, sigma54 specific, transcriptional	[TP0071-TP0519 (0.6908589)]
COG0542	COG2204	Gmet_2851	Gmet_2851	AAA ATPase	Gmet_1992	Gmet_1992	two component, sigma54 specific, transcriptional	[TP0071-TP0519 (0.6908589)]
COG0542	COG2204	Gmet_2851	Gmet_2851	AAA ATPase	Gmet_2679	Gmet_2679	response regulator receiver domain protein	[TP0071-TP0519 (0.6908589)]
COG0542	COG2204	Gmet_3315	Gmet_3315	AAA ATPase	Gmet_1992	Gmet_1992	two component, sigma54 specific, transcriptional	[TP0071-TP0519 (0.6908589)]
COG0542	COG2204	Gmet_2851	Gmet_2851	AAA ATPase	Gmet_0555	Gmet_0555	two component, sigma54 specific, transcriptional	[TP0071-TP0519 (0.6908589)]
COG0542	COG2204	Gmet_3315	Gmet_3315	AAA ATPase	Gmet_1220	Gmet_1220	response regulator receiver domain protein	[TP0071-TP0519 (0.6908589)]
COG0542	COG2204	Gmet_3315	Gmet_3315	AAA ATPase	Gmet_0555	Gmet_0555	two component, sigma54 specific, transcriptional	[TP0071-TP0519 (0.6908589)]
COG0542	COG2204	Gmet_2851	Gmet_2851	AAA ATPase	Gmet_1220	Gmet_1220	response regulator receiver domain protein	[TP0071-TP0519 (0.6908589)]
COG0542	COG2204	Gmet_3315	Gmet_3315	AAA ATPase	Gmet_0961	Gmet_0961	two component, sigma54 specific, transcriptional	[TP0071-TP0519 (0.6908589)]
COG0542	COG2204	Gmet_3315	Gmet_3315	AAA ATPase	Gmet_1082	Gmet_1082	two component, sigma54 specific, transcriptional	[TP0071-TP0519 (0.6908589)]
COG0542	COG2204	Gmet_2851	Gmet_2851	AAA ATPase	Gmet_1082	Gmet_1082	two component, sigma54 specific, transcriptional	[TP0071-TP0519 (0.6908589)]
COG0542	COG2204	Gmet_2851	Gmet_2851	AAA ATPase	Gmet_1378	Gmet_1378	response regulator receiver domain protein	[TP0071-TP0519 (0.6908589)]
COG0542	COG2204	Gmet_2851	Gmet_2851	AAA ATPase	Gmet_3263	Gmet_3263	two component, sigma54 specific, transcriptional	[TP0071-TP0519 (0.6908589)]
COG0542	COG2204	Gmet_3315	Gmet_3315	AAA ATPase	Gmet_3158	Gmet_3158	two component, sigma54 specific, transcriptional	[TP0071-TP0519 (0.6908589)]
COG0542	COG2204	Gmet_3315	Gmet_3315	AAA ATPase	Gmet_0812	Gmet_0812	two component, sigma54 specific, transcriptional	[TP0071-TP0519 (0.6908589)]
COG0542	COG2204	Gmet_3315	Gmet_3315	AAA ATPase	Gmet_2034	Gmet_2034	two component, sigma54 specific, transcriptional	[TP0071-TP0519 (0.6908589)]
COG0542	COG2204	Gmet_3315	Gmet_3315	AAA ATPase	Gmet_2453	Gmet_2453	two component, sigma54 specific, transcriptional	[TP0071-TP0519 (0.6908589)]
COG0542	COG2204	Gmet_2851	Gmet_2851	AAA ATPase	Gmet_0702	Gmet_0702	two component, sigma54 specific, transcriptional	[TP0071-TP0519 (0.6908589)]
COG0542	COG2204	Gmet_2851	Gmet_2851	AAA ATPase	Gmet_0088	Gmet_0088	Sigma-54 factor, interaction region	[TP0071-TP0519 (0.6908589)]
COG0542	COG2204	Gmet_2851	Gmet_2851	AAA ATPase	Gmet_2924	Gmet_2924	two component, sigma54 specific, transcriptional	[TP0071-TP0519 (0.6908589)]
COG0542	COG2204	Gmet_3315	Gmet_3315	AAA ATPase	Gmet_2145	Gmet_2145	two component, sigma54 specific, transcriptional	[TP0071-TP0519 (0.6908589)]
COG0542	COG2204	Gmet_3315	Gmet_3315	AAA ATPase	Gmet_1058	Gmet_1058	two component, sigma54 specific, transcriptional	[TP0071-TP0519 (0.6908589)]
COG0542	COG2204	Gmet_3315	Gmet_3315	AAA ATPase	Gmet_0702	Gmet_0702	two component, sigma54 specific, transcriptional	[TP0071-TP0519 (0.6908589)]
COG0542	COG2204	Gmet_3315	Gmet_3315	AAA ATPase	Gmet_2679	Gmet_2679	response regulator receiver domain protein	[TP0071-TP0519 (0.6908589)]
COG0542	COG2204	Gmet_3315	Gmet_3315	AAA ATPase	Gmet_1378	Gmet_1378	response regulator receiver domain protein	[TP0071-TP0519 (0.6908589)]
COG0542	COG2204	Gmet_2851	Gmet_2851	AAA ATPase	Gmet_2453	Gmet_2453	two component, sigma54 specific, transcriptional	[TP0071-TP0519 (0.6908589)]
COG0542	COG2204	Gmet_2851	Gmet_2851	AAA ATPase	Gmet_0961	Gmet_0961	two component, sigma54 specific, transcriptional	[TP0071-TP0519 (0.6908589)]
COG0542	COG2204	Gmet_2851	Gmet_2851	AAA ATPase	Gmet_0776	Gmet_0776	two component, sigma54 specific, transcriptional	[TP0071-TP0519 (0.6908589)]
COG0542	COG2204	Gmet_2851	Gmet_2851	AAA ATPase	Gmet_2563	Gmet_2563	two component, sigma54 specific, transcriptional	[TP0071-TP0519 (0.6908589)]
COG0802	COG1774	Gmet_1881	Gmet_1881	hypothetical protein	Gmet_2320	Gmet_2320	PSP1	[TP0875-TP0046 (0.67547834)]
COG0705	COG1187	Gmet_2385	Gmet_2385	Rhomboid-like protein	Gmet_1217	Gmet_1217	Pseudouridine synthase, Rsu	[TP0982-TP0459 (0.6079956)]
COG0705	COG1187	Gmet_1151	Gmet_1151	Rhomboid-like protein	Gmet_1217	Gmet_1217	Pseudouridine synthase, Rsu	[TP0982-TP0459 (0.6079956)]
COG0188	COG3951	Gmet_0005	Gmet_0005	DNA gyrase, subunit A	Gmet_0435	Gmet_0435	flagellar protein FlgJ-like protein	[TP0005-TP0959 (0.60144246)]
COG0290	COG0457	Gmet_1412	Gmet_1412	Initiation factor 3	Gmet_2403	Gmet_2403	Tetratricopeptide TPR_4	[TP0850-TP0095 (0.6947713)]
COG0290	COG0457	Gmet_1412	Gmet_1412	Initiation factor 3	Gmet_1233	Gmet_1233	Intermediate filament protein	[TP0850-TP0095 (0.6947713)]
COG0290	COG0457	Gmet_1412	Gmet_1412	Initiation factor 3	Gmet_1963	Gmet_1963	putative signal peptide protein	[TP0850-TP0095 (0.6947713)]
COG0290	COG0457	Gmet_1412	Gmet_1412	Initiation factor 3	Gmet_1964	Gmet_1964	hypothetical protein	[TP0850-TP0095 (0.6947713)]
COG0290	COG0457	Gmet_1412	Gmet_1412	Initiation factor 3	Gmet_2682	Gmet_2682	TPR repeat protein	[TP0850-TP0095 (0.6947713)]
COG0290	COG0457	Gmet_1412	Gmet_1412	Initiation factor 3	Gmet_2032	Gmet_2032	TPR repeat protein	[TP0850-TP0095 (0.6947713)]
COG0290	COG0457	Gmet_1412	Gmet_1412	Initiation factor 3	Gmet_3216	Gmet_3216	TPR repeat protein	[TP0850-TP0095 (0.6947713)]
COG0290	COG0457	Gmet_1412	Gmet_1412	Initiation factor 3	Gmet_0856	Gmet_0856	Sugar transporter superfamily	[TP0850-TP0095 (0.6947713)]
COG0290	COG0457	Gmet_1412	Gmet_1412	Initiation factor 3	Gmet_1506	Gmet_1506	Tetratricopeptide TPR_4	[TP0850-TP0095 (0.6947713)]
COG0782	COG0860	Gmet_1103	Gmet_1103	GreA/GreB family elongation factor	Gmet_1425	Gmet_1425	Cell wall hydrolase/autolysin	[TP0019-TP0247 (0.7668169)]
COG0782	COG0860	Gmet_2606	Gmet_2606	GreA/GreB family elongation factor	Gmet_1425	Gmet_1425	Cell wall hydrolase/autolysin	[TP0019-TP0247 (0.7668169)]
COG0782	COG0860	Gmet_1775	Gmet_1775	GreA/GreB family elongation factor	Gmet_1425	Gmet_1425	Cell wall hydrolase/autolysin	[TP0019-TP0247 (0.7668169)]
COG0255	COG1516	Gmet_0634	Gmet_0634	hypothetical protein	Gmet_0445	Gmet_0445	Flagellar protein FliS	[TP0197-TP0943 (0.5311184)]
COG1344	COG1699	Gmet_0442	Gmet_0442	Flagellin-like	Gmet_0441	Gmet_0441	protein of unknown function DUF180	[TP0792-TP0658 (0.94066244), TP0868-TP0658 (0.9503252), TP0870-TP0658 (0.7328265)]
COG1344	COG1699	Gmet_0439	Gmet_0439	Flagellin-like	Gmet_0441	Gmet_0441	protein of unknown function DUF180	[TP0792-TP0658 (0.94066244), TP0868-TP0658 (0.9503252), TP0870-TP0658 (0.7328265)]
COG0824	COG1480	Gmet_3556	Gmet_3556	4-hydroxybenzoyl-CoA thioesterase	Gmet_2371	Gmet_2371	metal dependent phosphohydrolase	[TP0156-TP0651 (0.6079956)]
COG0824	COG1480	Gmet_1692	Gmet_1692	Thioesterase superfamily	Gmet_2371	Gmet_2371	metal dependent phosphohydrolase	[TP0156-TP0651 (0.6079956)]
COG0220	COG0455	Gmet_3034	trmB	tRNA (guanine-N(7)-)-methyltransferase (EC 2.1.1.33) (tRNA(m7G46)- methyltransferase)	Gmet_0428	Gmet_0428	NifH/frxC:Cobyrinic acid a,c-diamide synthase	[TP0464-TP0712 (0.7885255)]
COG0322	COG0353	Gmet_3228	Gmet_3228	Excinuclease ABC, C subunit	Gmet_3420	Gmet_3420	RecR protein:TOPRIM	[TP0472-TP1004 (0.53674763)]
COG0771	COG1595	Gmet_0410	Gmet_0410	UDP-N-acetylmuramoylalanine-D-glutamate ligase	Gmet_2792	Gmet_2792	RNA polymerase sigma-70 factor	[TP0903-TP0092 (0.6651206)]
COG0771	COG1595	Gmet_0410	Gmet_0410	UDP-N-acetylmuramoylalanine-D-glutamate ligase	Gmet_2612	Gmet_2612	RNA polymerase sigma-70 factor	[TP0903-TP0092 (0.6651206)]
COG1677	COG1815	Gmet_3113	Gmet_3113	Flagellar hook-basal body complex protein FliE	Gmet_3115	Gmet_3115	Flagellar basal-body rod protein FlgB	[TP0398-TP0396 (0.79194725)]
COG0188	COG0305	Gmet_0005	Gmet_0005	DNA gyrase, subunit A	Gmet_2568	Gmet_2568	DnaB helicase	[TP0005-TP0058 (0.73312306)]
COG0233	COG1283	Gmet_1253	Gmet_1253	Ribosome recycling factor	Gmet_1829	Gmet_1829	Na+/Pi-cotransporter	[TP0604-TP0771 (0.7316062)]
COG0840	COG1344	Gmet_0799	Gmet_0799	methyl-accepting chemotaxis sensory transducer	Gmet_0439	Gmet_0439	Flagellin-like	[TP0640-TP0870 (0.6975479)]
COG0840	COG1344	Gmet_3087	Gmet_3087	methyl-accepting chemotaxis sensory transducer	Gmet_0439	Gmet_0439	Flagellin-like	[TP0640-TP0870 (0.6975479)]
COG0840	COG1344	Gmet_1078	Gmet_1078	methyl-accepting chemotaxis sensory transducer	Gmet_0439	Gmet_0439	Flagellin-like	[TP0640-TP0870 (0.6975479)]
COG0840	COG1344	Gmet_2424	Gmet_2424	methyl-accepting chemotaxis sensory transducer	Gmet_0442	Gmet_0442	Flagellin-like	[TP0640-TP0870 (0.6975479)]
COG0840	COG1344	Gmet_3324	Gmet_3324	methyl-accepting chemotaxis sensory transducer	Gmet_0439	Gmet_0439	Flagellin-like	[TP0640-TP0870 (0.6975479)]
COG0840	COG1344	Gmet_3087	Gmet_3087	methyl-accepting chemotaxis sensory transducer	Gmet_0442	Gmet_0442	Flagellin-like	[TP0640-TP0870 (0.6975479)]
COG0840	COG1344	Gmet_2825	Gmet_2825	methyl-accepting chemotaxis sensory transducer	Gmet_0442	Gmet_0442	Flagellin-like	[TP0640-TP0870 (0.6975479)]
COG0840	COG1344	Gmet_0529	Gmet_0529	methyl-accepting chemotaxis sensory transducer	Gmet_0439	Gmet_0439	Flagellin-like	[TP0640-TP0870 (0.6975479)]
COG0840	COG1344	Gmet_2825	Gmet_2825	methyl-accepting chemotaxis sensory transducer	Gmet_0439	Gmet_0439	Flagellin-like	[TP0640-TP0870 (0.6975479)]
COG0840	COG1344	Gmet_2242	Gmet_2242	hypothetical protein	Gmet_0442	Gmet_0442	Flagellin-like	[TP0640-TP0870 (0.6975479)]
COG0840	COG1344	Gmet_2242	Gmet_2242	hypothetical protein	Gmet_0439	Gmet_0439	Flagellin-like	[TP0640-TP0870 (0.6975479)]
COG0840	COG1344	Gmet_2709	Gmet_2709	methyl-accepting chemotaxis sensory transducer	Gmet_0439	Gmet_0439	Flagellin-like	[TP0640-TP0870 (0.6975479)]
COG0840	COG1344	Gmet_2478	Gmet_2478	methyl-accepting chemotaxis sensory transducer	Gmet_0439	Gmet_0439	Flagellin-like	[TP0640-TP0870 (0.6975479)]
COG0840	COG1344	Gmet_0821	Gmet_0821	methyl-accepting chemotaxis sensory transducer	Gmet_0442	Gmet_0442	Flagellin-like	[TP0640-TP0870 (0.6975479)]
COG0840	COG1344	Gmet_0529	Gmet_0529	methyl-accepting chemotaxis sensory transducer	Gmet_0442	Gmet_0442	Flagellin-like	[TP0640-TP0870 (0.6975479)]
COG0840	COG1344	Gmet_0712	Gmet_0712	methyl-accepting chemotaxis sensory transducer	Gmet_0442	Gmet_0442	Flagellin-like	[TP0640-TP0870 (0.6975479)]
COG0840	COG1344	Gmet_2828	Gmet_2828	methyl-accepting chemotaxis sensory transducer	Gmet_0439	Gmet_0439	Flagellin-like	[TP0640-TP0870 (0.6975479)]
COG0840	COG1344	Gmet_2938	Gmet_2938	methyl-accepting chemotaxis sensory transducer	Gmet_0442	Gmet_0442	Flagellin-like	[TP0640-TP0870 (0.6975479)]
COG0840	COG1344	Gmet_1078	Gmet_1078	methyl-accepting chemotaxis sensory transducer	Gmet_0442	Gmet_0442	Flagellin-like	[TP0640-TP0870 (0.6975479)]
COG0840	COG1344	Gmet_2478	Gmet_2478	methyl-accepting chemotaxis sensory transducer	Gmet_0442	Gmet_0442	Flagellin-like	[TP0640-TP0870 (0.6975479)]
COG0840	COG1344	Gmet_2709	Gmet_2709	methyl-accepting chemotaxis sensory transducer	Gmet_0442	Gmet_0442	Flagellin-like	[TP0640-TP0870 (0.6975479)]
COG0840	COG1344	Gmet_2938	Gmet_2938	methyl-accepting chemotaxis sensory transducer	Gmet_0439	Gmet_0439	Flagellin-like	[TP0640-TP0870 (0.6975479)]
COG0840	COG1344	Gmet_0712	Gmet_0712	methyl-accepting chemotaxis sensory transducer	Gmet_0439	Gmet_0439	Flagellin-like	[TP0640-TP0870 (0.6975479)]
COG0840	COG1344	Gmet_3324	Gmet_3324	methyl-accepting chemotaxis sensory transducer	Gmet_0442	Gmet_0442	Flagellin-like	[TP0640-TP0870 (0.6975479)]
COG0840	COG1344	Gmet_0799	Gmet_0799	methyl-accepting chemotaxis sensory transducer	Gmet_0442	Gmet_0442	Flagellin-like	[TP0640-TP0870 (0.6975479)]
COG0840	COG1344	Gmet_2828	Gmet_2828	methyl-accepting chemotaxis sensory transducer	Gmet_0442	Gmet_0442	Flagellin-like	[TP0640-TP0870 (0.6975479)]
COG0840	COG1344	Gmet_0821	Gmet_0821	methyl-accepting chemotaxis sensory transducer	Gmet_0439	Gmet_0439	Flagellin-like	[TP0640-TP0870 (0.6975479)]
COG0840	COG1344	Gmet_2424	Gmet_2424	methyl-accepting chemotaxis sensory transducer	Gmet_0439	Gmet_0439	Flagellin-like	[TP0640-TP0870 (0.6975479)]
COG1825	COG2812	Gmet_2847	ctc	50S ribosomal protein L25 (General stress protein CTC)	Gmet_3422	Gmet_3422	DNA polymerase III, subunits gamma and tau	[TP0372-TP1005 (0.6540257)]
COG0024	COG1121	Gmet_0648	Gmet_0648	Peptidase M24A, methionine aminopeptidase,	Gmet_0492	Gmet_0492	ABC transporter-related protein	[TP0842-TP0164 (0.77940726)]
COG0361	COG1214	Gmet_1837	Gmet_1837	Translation initiation factor IF-1	Gmet_1258	Gmet_1258	Peptidase M22, glycoprotease	[TP0097-TP0876 (0.56457245)]
COG1643	COG2137	Gmet_1349	Gmet_1349	ATP-dependent helicase HrpB	Gmet_0200	Gmet_0200	Regulatory protein RecX	[TP0526-TP1023 (0.64955014)]
COG0257	COG1283	Gmet_0649	Gmet_0649	ribosomal protein L36	Gmet_1829	Gmet_1829	Na+/Pi-cotransporter	[TP0209-TP0771 (0.6772987)]
COG1509	COG2812	Gmet_1840	Gmet_1840	protein of unknown function DUF160	Gmet_3422	Gmet_3422	DNA polymerase III, subunits gamma and tau	[TP0121-TP1005 (0.5082704)]
COG0255	COG1011	Gmet_0634	Gmet_0634	hypothetical protein	Gmet_1630	Gmet_1630	Haloacid dehalogenase-like hydrolase	[TP0197-TP0158 (0.6077605)]
COG0255	COG1011	Gmet_0634	Gmet_0634	hypothetical protein	Gmet_1000	Gmet_1000	Haloacid dehalogenase-like hydrolase	[TP0197-TP0158 (0.6077605)]
COG0255	COG1011	Gmet_0634	Gmet_0634	hypothetical protein	Gmet_2946	Gmet_2946	HAD-superfamily hydrolase subfamily IA, variant	[TP0197-TP0158 (0.6077605)]
COG2204	COG2204	Gmet_3263	Gmet_3263	two component, sigma54 specific, transcriptional	Gmet_1055	Gmet_1055	two component, sigma54 specific, transcriptional	[TP0519-TP0519 (0.65939915)]
COG2204	COG2204	Gmet_1055	Gmet_1055	two component, sigma54 specific, transcriptional	Gmet_3263	Gmet_3263	two component, sigma54 specific, transcriptional	[TP0519-TP0519 (0.65939915)]
COG2204	COG2204	Gmet_3158	Gmet_3158	two component, sigma54 specific, transcriptional	Gmet_1055	Gmet_1055	two component, sigma54 specific, transcriptional	[TP0519-TP0519 (0.65939915)]
COG2204	COG2204	Gmet_1055	Gmet_1055	two component, sigma54 specific, transcriptional	Gmet_3158	Gmet_3158	two component, sigma54 specific, transcriptional	[TP0519-TP0519 (0.65939915)]
COG2204	COG2204	Gmet_1397	Gmet_1397	two component, sigma54 specific, transcriptional	Gmet_2563	Gmet_2563	two component, sigma54 specific, transcriptional	[TP0519-TP0519 (0.65939915)]
COG2204	COG2204	Gmet_2563	Gmet_2563	two component, sigma54 specific, transcriptional	Gmet_1397	Gmet_1397	two component, sigma54 specific, transcriptional	[TP0519-TP0519 (0.65939915)]
COG2204	COG2204	Gmet_2924	Gmet_2924	two component, sigma54 specific, transcriptional	Gmet_0961	Gmet_0961	two component, sigma54 specific, transcriptional	[TP0519-TP0519 (0.65939915)]
COG2204	COG2204	Gmet_0961	Gmet_0961	two component, sigma54 specific, transcriptional	Gmet_2924	Gmet_2924	two component, sigma54 specific, transcriptional	[TP0519-TP0519 (0.65939915)]
COG2204	COG2204	Gmet_0088	Gmet_0088	Sigma-54 factor, interaction region	Gmet_1992	Gmet_1992	two component, sigma54 specific, transcriptional	[TP0519-TP0519 (0.65939915)]
COG2204	COG2204	Gmet_1992	Gmet_1992	two component, sigma54 specific, transcriptional	Gmet_0088	Gmet_0088	Sigma-54 factor, interaction region	[TP0519-TP0519 (0.65939915)]
COG2204	COG2204	Gmet_2924	Gmet_2924	two component, sigma54 specific, transcriptional	Gmet_2453	Gmet_2453	two component, sigma54 specific, transcriptional	[TP0519-TP0519 (0.65939915)]
COG2204	COG2204	Gmet_2453	Gmet_2453	two component, sigma54 specific, transcriptional	Gmet_2924	Gmet_2924	two component, sigma54 specific, transcriptional	[TP0519-TP0519 (0.65939915)]
COG2204	COG2204	Gmet_2679	Gmet_2679	response regulator receiver domain protein	Gmet_1220	Gmet_1220	response regulator receiver domain protein	[TP0519-TP0519 (0.65939915)]
COG2204	COG2204	Gmet_1220	Gmet_1220	response regulator receiver domain protein	Gmet_2679	Gmet_2679	response regulator receiver domain protein	[TP0519-TP0519 (0.65939915)]
COG2204	COG2204	Gmet_0812	Gmet_0812	two component, sigma54 specific, transcriptional	Gmet_1082	Gmet_1082	two component, sigma54 specific, transcriptional	[TP0519-TP0519 (0.65939915)]
COG2204	COG2204	Gmet_1082	Gmet_1082	two component, sigma54 specific, transcriptional	Gmet_0812	Gmet_0812	two component, sigma54 specific, transcriptional	[TP0519-TP0519 (0.65939915)]
COG2204	COG2204	Gmet_0812	Gmet_0812	two component, sigma54 specific, transcriptional	Gmet_0812	Gmet_0812	two component, sigma54 specific, transcriptional	[TP0519-TP0519 (0.65939915)]
COG2204	COG2204	Gmet_1397	Gmet_1397	two component, sigma54 specific, transcriptional	Gmet_1397	Gmet_1397	two component, sigma54 specific, transcriptional	[TP0519-TP0519 (0.65939915)]
COG2204	COG2204	Gmet_1992	Gmet_1992	two component, sigma54 specific, transcriptional	Gmet_1992	Gmet_1992	two component, sigma54 specific, transcriptional	[TP0519-TP0519 (0.65939915)]
COG2204	COG2204	Gmet_0088	Gmet_0088	Sigma-54 factor, interaction region	Gmet_1082	Gmet_1082	two component, sigma54 specific, transcriptional	[TP0519-TP0519 (0.65939915)]
COG2204	COG2204	Gmet_1082	Gmet_1082	two component, sigma54 specific, transcriptional	Gmet_0088	Gmet_0088	Sigma-54 factor, interaction region	[TP0519-TP0519 (0.65939915)]
COG2204	COG2204	Gmet_0088	Gmet_0088	Sigma-54 factor, interaction region	Gmet_1058	Gmet_1058	two component, sigma54 specific, transcriptional	[TP0519-TP0519 (0.65939915)]
COG2204	COG2204	Gmet_1058	Gmet_1058	two component, sigma54 specific, transcriptional	Gmet_0088	Gmet_0088	Sigma-54 factor, interaction region	[TP0519-TP0519 (0.65939915)]
COG2204	COG2204	Gmet_1992	Gmet_1992	two component, sigma54 specific, transcriptional	Gmet_0702	Gmet_0702	two component, sigma54 specific, transcriptional	[TP0519-TP0519 (0.65939915)]
COG2204	COG2204	Gmet_0702	Gmet_0702	two component, sigma54 specific, transcriptional	Gmet_1992	Gmet_1992	two component, sigma54 specific, transcriptional	[TP0519-TP0519 (0.65939915)]
COG2204	COG2204	Gmet_1058	Gmet_1058	two component, sigma54 specific, transcriptional	Gmet_0776	Gmet_0776	two component, sigma54 specific, transcriptional	[TP0519-TP0519 (0.65939915)]
COG2204	COG2204	Gmet_0776	Gmet_0776	two component, sigma54 specific, transcriptional	Gmet_1058	Gmet_1058	two component, sigma54 specific, transcriptional	[TP0519-TP0519 (0.65939915)]
COG2204	COG2204	Gmet_0702	Gmet_0702	two component, sigma54 specific, transcriptional	Gmet_0776	Gmet_0776	two component, sigma54 specific, transcriptional	[TP0519-TP0519 (0.65939915)]
COG2204	COG2204	Gmet_0776	Gmet_0776	two component, sigma54 specific, transcriptional	Gmet_0702	Gmet_0702	two component, sigma54 specific, transcriptional	[TP0519-TP0519 (0.65939915)]
COG2204	COG2204	Gmet_3158	Gmet_3158	two component, sigma54 specific, transcriptional	Gmet_1082	Gmet_1082	two component, sigma54 specific, transcriptional	[TP0519-TP0519 (0.65939915)]
COG2204	COG2204	Gmet_1082	Gmet_1082	two component, sigma54 specific, transcriptional	Gmet_3158	Gmet_3158	two component, sigma54 specific, transcriptional	[TP0519-TP0519 (0.65939915)]
COG2204	COG2204	Gmet_1378	Gmet_1378	response regulator receiver domain protein	Gmet_2563	Gmet_2563	two component, sigma54 specific, transcriptional	[TP0519-TP0519 (0.65939915)]
COG2204	COG2204	Gmet_2563	Gmet_2563	two component, sigma54 specific, transcriptional	Gmet_1378	Gmet_1378	response regulator receiver domain protein	[TP0519-TP0519 (0.65939915)]
COG2204	COG2204	Gmet_3263	Gmet_3263	two component, sigma54 specific, transcriptional	Gmet_1082	Gmet_1082	two component, sigma54 specific, transcriptional	[TP0519-TP0519 (0.65939915)]
COG2204	COG2204	Gmet_1082	Gmet_1082	two component, sigma54 specific, transcriptional	Gmet_3263	Gmet_3263	two component, sigma54 specific, transcriptional	[TP0519-TP0519 (0.65939915)]
COG2204	COG2204	Gmet_0961	Gmet_0961	two component, sigma54 specific, transcriptional	Gmet_3263	Gmet_3263	two component, sigma54 specific, transcriptional	[TP0519-TP0519 (0.65939915)]
COG2204	COG2204	Gmet_3263	Gmet_3263	two component, sigma54 specific, transcriptional	Gmet_0961	Gmet_0961	two component, sigma54 specific, transcriptional	[TP0519-TP0519 (0.65939915)]
COG2204	COG2204	Gmet_2924	Gmet_2924	two component, sigma54 specific, transcriptional	Gmet_2563	Gmet_2563	two component, sigma54 specific, transcriptional	[TP0519-TP0519 (0.65939915)]
COG2204	COG2204	Gmet_1378	Gmet_1378	response regulator receiver domain protein	Gmet_2453	Gmet_2453	two component, sigma54 specific, transcriptional	[TP0519-TP0519 (0.65939915)]
COG2204	COG2204	Gmet_2563	Gmet_2563	two component, sigma54 specific, transcriptional	Gmet_2924	Gmet_2924	two component, sigma54 specific, transcriptional	[TP0519-TP0519 (0.65939915)]
COG2204	COG2204	Gmet_2453	Gmet_2453	two component, sigma54 specific, transcriptional	Gmet_1378	Gmet_1378	response regulator receiver domain protein	[TP0519-TP0519 (0.65939915)]
COG2204	COG2204	Gmet_3158	Gmet_3158	two component, sigma54 specific, transcriptional	Gmet_3263	Gmet_3263	two component, sigma54 specific, transcriptional	[TP0519-TP0519 (0.65939915)]
COG2204	COG2204	Gmet_3263	Gmet_3263	two component, sigma54 specific, transcriptional	Gmet_3158	Gmet_3158	two component, sigma54 specific, transcriptional	[TP0519-TP0519 (0.65939915)]
COG2204	COG2204	Gmet_2563	Gmet_2563	two component, sigma54 specific, transcriptional	Gmet_0555	Gmet_0555	two component, sigma54 specific, transcriptional	[TP0519-TP0519 (0.65939915)]
COG2204	COG2204	Gmet_0555	Gmet_0555	two component, sigma54 specific, transcriptional	Gmet_2563	Gmet_2563	two component, sigma54 specific, transcriptional	[TP0519-TP0519 (0.65939915)]
COG2204	COG2204	Gmet_0088	Gmet_0088	Sigma-54 factor, interaction region	Gmet_0555	Gmet_0555	two component, sigma54 specific, transcriptional	[TP0519-TP0519 (0.65939915)]
COG2204	COG2204	Gmet_0555	Gmet_0555	two component, sigma54 specific, transcriptional	Gmet_0088	Gmet_0088	Sigma-54 factor, interaction region	[TP0519-TP0519 (0.65939915)]
COG2204	COG2204	Gmet_0702	Gmet_0702	two component, sigma54 specific, transcriptional	Gmet_2453	Gmet_2453	two component, sigma54 specific, transcriptional	[TP0519-TP0519 (0.65939915)]
COG2204	COG2204	Gmet_2034	Gmet_2034	two component, sigma54 specific, transcriptional	Gmet_0555	Gmet_0555	two component, sigma54 specific, transcriptional	[TP0519-TP0519 (0.65939915)]
COG2204	COG2204	Gmet_2453	Gmet_2453	two component, sigma54 specific, transcriptional	Gmet_0702	Gmet_0702	two component, sigma54 specific, transcriptional	[TP0519-TP0519 (0.65939915)]
COG2204	COG2204	Gmet_0555	Gmet_0555	two component, sigma54 specific, transcriptional	Gmet_2034	Gmet_2034	two component, sigma54 specific, transcriptional	[TP0519-TP0519 (0.65939915)]
COG2204	COG2204	Gmet_0702	Gmet_0702	two component, sigma54 specific, transcriptional	Gmet_1055	Gmet_1055	two component, sigma54 specific, transcriptional	[TP0519-TP0519 (0.65939915)]
COG2204	COG2204	Gmet_1055	Gmet_1055	two component, sigma54 specific, transcriptional	Gmet_0702	Gmet_0702	two component, sigma54 specific, transcriptional	[TP0519-TP0519 (0.65939915)]
COG2204	COG2204	Gmet_1082	Gmet_1082	two component, sigma54 specific, transcriptional	Gmet_2453	Gmet_2453	two component, sigma54 specific, transcriptional	[TP0519-TP0519 (0.65939915)]
COG2204	COG2204	Gmet_2453	Gmet_2453	two component, sigma54 specific, transcriptional	Gmet_1082	Gmet_1082	two component, sigma54 specific, transcriptional	[TP0519-TP0519 (0.65939915)]
COG2204	COG2204	Gmet_2924	Gmet_2924	two component, sigma54 specific, transcriptional	Gmet_2034	Gmet_2034	two component, sigma54 specific, transcriptional	[TP0519-TP0519 (0.65939915)]
COG2204	COG2204	Gmet_2034	Gmet_2034	two component, sigma54 specific, transcriptional	Gmet_2924	Gmet_2924	two component, sigma54 specific, transcriptional	[TP0519-TP0519 (0.65939915)]
COG2204	COG2204	Gmet_2145	Gmet_2145	two component, sigma54 specific, transcriptional	Gmet_1055	Gmet_1055	two component, sigma54 specific, transcriptional	[TP0519-TP0519 (0.65939915)]
COG2204	COG2204	Gmet_1055	Gmet_1055	two component, sigma54 specific, transcriptional	Gmet_2145	Gmet_2145	two component, sigma54 specific, transcriptional	[TP0519-TP0519 (0.65939915)]
COG2204	COG2204	Gmet_2145	Gmet_2145	two component, sigma54 specific, transcriptional	Gmet_2453	Gmet_2453	two component, sigma54 specific, transcriptional	[TP0519-TP0519 (0.65939915)]
COG2204	COG2204	Gmet_2453	Gmet_2453	two component, sigma54 specific, transcriptional	Gmet_2145	Gmet_2145	two component, sigma54 specific, transcriptional	[TP0519-TP0519 (0.65939915)]
COG2204	COG2204	Gmet_2453	Gmet_2453	two component, sigma54 specific, transcriptional	Gmet_2453	Gmet_2453	two component, sigma54 specific, transcriptional	[TP0519-TP0519 (0.65939915)]
COG2204	COG2204	Gmet_0961	Gmet_0961	two component, sigma54 specific, transcriptional	Gmet_1055	Gmet_1055	two component, sigma54 specific, transcriptional	[TP0519-TP0519 (0.65939915)]
COG2204	COG2204	Gmet_1055	Gmet_1055	two component, sigma54 specific, transcriptional	Gmet_0961	Gmet_0961	two component, sigma54 specific, transcriptional	[TP0519-TP0519 (0.65939915)]
COG2204	COG2204	Gmet_0812	Gmet_0812	two component, sigma54 specific, transcriptional	Gmet_1992	Gmet_1992	two component, sigma54 specific, transcriptional	[TP0519-TP0519 (0.65939915)]
COG2204	COG2204	Gmet_2679	Gmet_2679	response regulator receiver domain protein	Gmet_2679	Gmet_2679	response regulator receiver domain protein	[TP0519-TP0519 (0.65939915)]
COG2204	COG2204	Gmet_1992	Gmet_1992	two component, sigma54 specific, transcriptional	Gmet_0812	Gmet_0812	two component, sigma54 specific, transcriptional	[TP0519-TP0519 (0.65939915)]
COG2204	COG2204	Gmet_2563	Gmet_2563	two component, sigma54 specific, transcriptional	Gmet_1055	Gmet_1055	two component, sigma54 specific, transcriptional	[TP0519-TP0519 (0.65939915)]
COG2204	COG2204	Gmet_1055	Gmet_1055	two component, sigma54 specific, transcriptional	Gmet_2563	Gmet_2563	two component, sigma54 specific, transcriptional	[TP0519-TP0519 (0.65939915)]
COG2204	COG2204	Gmet_3158	Gmet_3158	two component, sigma54 specific, transcriptional	Gmet_2563	Gmet_2563	two component, sigma54 specific, transcriptional	[TP0519-TP0519 (0.65939915)]
COG2204	COG2204	Gmet_2563	Gmet_2563	two component, sigma54 specific, transcriptional	Gmet_3158	Gmet_3158	two component, sigma54 specific, transcriptional	[TP0519-TP0519 (0.65939915)]
COG2204	COG2204	Gmet_1058	Gmet_1058	two component, sigma54 specific, transcriptional	Gmet_1058	Gmet_1058	two component, sigma54 specific, transcriptional	[TP0519-TP0519 (0.65939915)]
COG2204	COG2204	Gmet_0812	Gmet_0812	two component, sigma54 specific, transcriptional	Gmet_2034	Gmet_2034	two component, sigma54 specific, transcriptional	[TP0519-TP0519 (0.65939915)]
COG2204	COG2204	Gmet_2034	Gmet_2034	two component, sigma54 specific, transcriptional	Gmet_0812	Gmet_0812	two component, sigma54 specific, transcriptional	[TP0519-TP0519 (0.65939915)]
COG2204	COG2204	Gmet_1397	Gmet_1397	two component, sigma54 specific, transcriptional	Gmet_1082	Gmet_1082	two component, sigma54 specific, transcriptional	[TP0519-TP0519 (0.65939915)]
COG2204	COG2204	Gmet_1082	Gmet_1082	two component, sigma54 specific, transcriptional	Gmet_1397	Gmet_1397	two component, sigma54 specific, transcriptional	[TP0519-TP0519 (0.65939915)]
COG2204	COG2204	Gmet_2924	Gmet_2924	two component, sigma54 specific, transcriptional	Gmet_1058	Gmet_1058	two component, sigma54 specific, transcriptional	[TP0519-TP0519 (0.65939915)]
COG2204	COG2204	Gmet_1058	Gmet_1058	two component, sigma54 specific, transcriptional	Gmet_2924	Gmet_2924	two component, sigma54 specific, transcriptional	[TP0519-TP0519 (0.65939915)]
COG2204	COG2204	Gmet_2563	Gmet_2563	two component, sigma54 specific, transcriptional	Gmet_2563	Gmet_2563	two component, sigma54 specific, transcriptional	[TP0519-TP0519 (0.65939915)]
COG2204	COG2204	Gmet_1058	Gmet_1058	two component, sigma54 specific, transcriptional	Gmet_1082	Gmet_1082	two component, sigma54 specific, transcriptional	[TP0519-TP0519 (0.65939915)]
COG2204	COG2204	Gmet_1082	Gmet_1082	two component, sigma54 specific, transcriptional	Gmet_1058	Gmet_1058	two component, sigma54 specific, transcriptional	[TP0519-TP0519 (0.65939915)]
COG2204	COG2204	Gmet_2924	Gmet_2924	two component, sigma54 specific, transcriptional	Gmet_0776	Gmet_0776	two component, sigma54 specific, transcriptional	[TP0519-TP0519 (0.65939915)]
COG2204	COG2204	Gmet_0776	Gmet_0776	two component, sigma54 specific, transcriptional	Gmet_2924	Gmet_2924	two component, sigma54 specific, transcriptional	[TP0519-TP0519 (0.65939915)]
COG2204	COG2204	Gmet_2679	Gmet_2679	response regulator receiver domain protein	Gmet_1055	Gmet_1055	two component, sigma54 specific, transcriptional	[TP0519-TP0519 (0.65939915)]
COG2204	COG2204	Gmet_1055	Gmet_1055	two component, sigma54 specific, transcriptional	Gmet_2679	Gmet_2679	response regulator receiver domain protein	[TP0519-TP0519 (0.65939915)]
COG2204	COG2204	Gmet_1055	Gmet_1055	two component, sigma54 specific, transcriptional	Gmet_2034	Gmet_2034	two component, sigma54 specific, transcriptional	[TP0519-TP0519 (0.65939915)]
COG2204	COG2204	Gmet_2034	Gmet_2034	two component, sigma54 specific, transcriptional	Gmet_1055	Gmet_1055	two component, sigma54 specific, transcriptional	[TP0519-TP0519 (0.65939915)]
COG2204	COG2204	Gmet_1992	Gmet_1992	two component, sigma54 specific, transcriptional	Gmet_1082	Gmet_1082	two component, sigma54 specific, transcriptional	[TP0519-TP0519 (0.65939915)]
COG2204	COG2204	Gmet_1082	Gmet_1082	two component, sigma54 specific, transcriptional	Gmet_1992	Gmet_1992	two component, sigma54 specific, transcriptional	[TP0519-TP0519 (0.65939915)]
COG2204	COG2204	Gmet_1220	Gmet_1220	response regulator receiver domain protein	Gmet_3263	Gmet_3263	two component, sigma54 specific, transcriptional	[TP0519-TP0519 (0.65939915)]
COG2204	COG2204	Gmet_3263	Gmet_3263	two component, sigma54 specific, transcriptional	Gmet_1220	Gmet_1220	response regulator receiver domain protein	[TP0519-TP0519 (0.65939915)]
COG2204	COG2204	Gmet_0961	Gmet_0961	two component, sigma54 specific, transcriptional	Gmet_0555	Gmet_0555	two component, sigma54 specific, transcriptional	[TP0519-TP0519 (0.65939915)]
COG2204	COG2204	Gmet_0555	Gmet_0555	two component, sigma54 specific, transcriptional	Gmet_0961	Gmet_0961	two component, sigma54 specific, transcriptional	[TP0519-TP0519 (0.65939915)]
COG2204	COG2204	Gmet_2924	Gmet_2924	two component, sigma54 specific, transcriptional	Gmet_3158	Gmet_3158	two component, sigma54 specific, transcriptional	[TP0519-TP0519 (0.65939915)]
COG2204	COG2204	Gmet_3158	Gmet_3158	two component, sigma54 specific, transcriptional	Gmet_2924	Gmet_2924	two component, sigma54 specific, transcriptional	[TP0519-TP0519 (0.65939915)]
COG2204	COG2204	Gmet_2679	Gmet_2679	response regulator receiver domain protein	Gmet_0776	Gmet_0776	two component, sigma54 specific, transcriptional	[TP0519-TP0519 (0.65939915)]
COG2204	COG2204	Gmet_0776	Gmet_0776	two component, sigma54 specific, transcriptional	Gmet_2679	Gmet_2679	response regulator receiver domain protein	[TP0519-TP0519 (0.65939915)]
COG2204	COG2204	Gmet_1378	Gmet_1378	response regulator receiver domain protein	Gmet_3263	Gmet_3263	two component, sigma54 specific, transcriptional	[TP0519-TP0519 (0.65939915)]
COG2204	COG2204	Gmet_3263	Gmet_3263	two component, sigma54 specific, transcriptional	Gmet_1378	Gmet_1378	response regulator receiver domain protein	[TP0519-TP0519 (0.65939915)]
COG2204	COG2204	Gmet_2924	Gmet_2924	two component, sigma54 specific, transcriptional	Gmet_2924	Gmet_2924	two component, sigma54 specific, transcriptional	[TP0519-TP0519 (0.65939915)]
COG2204	COG2204	Gmet_0702	Gmet_0702	two component, sigma54 specific, transcriptional	Gmet_1082	Gmet_1082	two component, sigma54 specific, transcriptional	[TP0519-TP0519 (0.65939915)]
COG2204	COG2204	Gmet_1082	Gmet_1082	two component, sigma54 specific, transcriptional	Gmet_0702	Gmet_0702	two component, sigma54 specific, transcriptional	[TP0519-TP0519 (0.65939915)]
COG2204	COG2204	Gmet_3158	Gmet_3158	two component, sigma54 specific, transcriptional	Gmet_0555	Gmet_0555	two component, sigma54 specific, transcriptional	[TP0519-TP0519 (0.65939915)]
COG2204	COG2204	Gmet_0555	Gmet_0555	two component, sigma54 specific, transcriptional	Gmet_3158	Gmet_3158	two component, sigma54 specific, transcriptional	[TP0519-TP0519 (0.65939915)]
COG2204	COG2204	Gmet_0776	Gmet_0776	two component, sigma54 specific, transcriptional	Gmet_1220	Gmet_1220	response regulator receiver domain protein	[TP0519-TP0519 (0.65939915)]
COG2204	COG2204	Gmet_1220	Gmet_1220	response regulator receiver domain protein	Gmet_0776	Gmet_0776	two component, sigma54 specific, transcriptional	[TP0519-TP0519 (0.65939915)]
COG2204	COG2204	Gmet_0961	Gmet_0961	two component, sigma54 specific, transcriptional	Gmet_2563	Gmet_2563	two component, sigma54 specific, transcriptional	[TP0519-TP0519 (0.65939915)]
COG2204	COG2204	Gmet_2563	Gmet_2563	two component, sigma54 specific, transcriptional	Gmet_0961	Gmet_0961	two component, sigma54 specific, transcriptional	[TP0519-TP0519 (0.65939915)]
COG2204	COG2204	Gmet_2145	Gmet_2145	two component, sigma54 specific, transcriptional	Gmet_0776	Gmet_0776	two component, sigma54 specific, transcriptional	[TP0519-TP0519 (0.65939915)]
COG2204	COG2204	Gmet_0776	Gmet_0776	two component, sigma54 specific, transcriptional	Gmet_2145	Gmet_2145	two component, sigma54 specific, transcriptional	[TP0519-TP0519 (0.65939915)]
COG2204	COG2204	Gmet_3263	Gmet_3263	two component, sigma54 specific, transcriptional	Gmet_2034	Gmet_2034	two component, sigma54 specific, transcriptional	[TP0519-TP0519 (0.65939915)]
COG2204	COG2204	Gmet_2034	Gmet_2034	two component, sigma54 specific, transcriptional	Gmet_3263	Gmet_3263	two component, sigma54 specific, transcriptional	[TP0519-TP0519 (0.65939915)]
COG2204	COG2204	Gmet_1220	Gmet_1220	response regulator receiver domain protein	Gmet_0555	Gmet_0555	two component, sigma54 specific, transcriptional	[TP0519-TP0519 (0.65939915)]
COG2204	COG2204	Gmet_0555	Gmet_0555	two component, sigma54 specific, transcriptional	Gmet_1220	Gmet_1220	response regulator receiver domain protein	[TP0519-TP0519 (0.65939915)]
COG2204	COG2204	Gmet_0776	Gmet_0776	two component, sigma54 specific, transcriptional	Gmet_0812	Gmet_0812	two component, sigma54 specific, transcriptional	[TP0519-TP0519 (0.65939915)]
COG2204	COG2204	Gmet_0812	Gmet_0812	two component, sigma54 specific, transcriptional	Gmet_0776	Gmet_0776	two component, sigma54 specific, transcriptional	[TP0519-TP0519 (0.65939915)]
COG2204	COG2204	Gmet_0961	Gmet_0961	two component, sigma54 specific, transcriptional	Gmet_1220	Gmet_1220	response regulator receiver domain protein	[TP0519-TP0519 (0.65939915)]
COG2204	COG2204	Gmet_1220	Gmet_1220	response regulator receiver domain protein	Gmet_0961	Gmet_0961	two component, sigma54 specific, transcriptional	[TP0519-TP0519 (0.65939915)]
COG2204	COG2204	Gmet_1378	Gmet_1378	response regulator receiver domain protein	Gmet_2034	Gmet_2034	two component, sigma54 specific, transcriptional	[TP0519-TP0519 (0.65939915)]
COG2204	COG2204	Gmet_2034	Gmet_2034	two component, sigma54 specific, transcriptional	Gmet_1378	Gmet_1378	response regulator receiver domain protein	[TP0519-TP0519 (0.65939915)]
COG2204	COG2204	Gmet_1378	Gmet_1378	response regulator receiver domain protein	Gmet_1397	Gmet_1397	two component, sigma54 specific, transcriptional	[TP0519-TP0519 (0.65939915)]
COG2204	COG2204	Gmet_1397	Gmet_1397	two component, sigma54 specific, transcriptional	Gmet_1378	Gmet_1378	response regulator receiver domain protein	[TP0519-TP0519 (0.65939915)]
COG2204	COG2204	Gmet_2924	Gmet_2924	two component, sigma54 specific, transcriptional	Gmet_2145	Gmet_2145	two component, sigma54 specific, transcriptional	[TP0519-TP0519 (0.65939915)]
COG2204	COG2204	Gmet_2145	Gmet_2145	two component, sigma54 specific, transcriptional	Gmet_2924	Gmet_2924	two component, sigma54 specific, transcriptional	[TP0519-TP0519 (0.65939915)]
COG2204	COG2204	Gmet_1058	Gmet_1058	two component, sigma54 specific, transcriptional	Gmet_1055	Gmet_1055	two component, sigma54 specific, transcriptional	[TP0519-TP0519 (0.65939915)]
COG2204	COG2204	Gmet_1055	Gmet_1055	two component, sigma54 specific, transcriptional	Gmet_1058	Gmet_1058	two component, sigma54 specific, transcriptional	[TP0519-TP0519 (0.65939915)]
COG2204	COG2204	Gmet_2924	Gmet_2924	two component, sigma54 specific, transcriptional	Gmet_1378	Gmet_1378	response regulator receiver domain protein	[TP0519-TP0519 (0.65939915)]
COG2204	COG2204	Gmet_1378	Gmet_1378	response regulator receiver domain protein	Gmet_2924	Gmet_2924	two component, sigma54 specific, transcriptional	[TP0519-TP0519 (0.65939915)]
COG2204	COG2204	Gmet_0088	Gmet_0088	Sigma-54 factor, interaction region	Gmet_1055	Gmet_1055	two component, sigma54 specific, transcriptional	[TP0519-TP0519 (0.65939915)]
COG2204	COG2204	Gmet_1055	Gmet_1055	two component, sigma54 specific, transcriptional	Gmet_0088	Gmet_0088	Sigma-54 factor, interaction region	[TP0519-TP0519 (0.65939915)]
COG2204	COG2204	Gmet_0812	Gmet_0812	two component, sigma54 specific, transcriptional	Gmet_2453	Gmet_2453	two component, sigma54 specific, transcriptional	[TP0519-TP0519 (0.65939915)]
COG2204	COG2204	Gmet_2453	Gmet_2453	two component, sigma54 specific, transcriptional	Gmet_0812	Gmet_0812	two component, sigma54 specific, transcriptional	[TP0519-TP0519 (0.65939915)]
COG2204	COG2204	Gmet_2145	Gmet_2145	two component, sigma54 specific, transcriptional	Gmet_1082	Gmet_1082	two component, sigma54 specific, transcriptional	[TP0519-TP0519 (0.65939915)]
COG2204	COG2204	Gmet_1082	Gmet_1082	two component, sigma54 specific, transcriptional	Gmet_2145	Gmet_2145	two component, sigma54 specific, transcriptional	[TP0519-TP0519 (0.65939915)]
COG2204	COG2204	Gmet_1397	Gmet_1397	two component, sigma54 specific, transcriptional	Gmet_0776	Gmet_0776	two component, sigma54 specific, transcriptional	[TP0519-TP0519 (0.65939915)]
COG2204	COG2204	Gmet_0776	Gmet_0776	two component, sigma54 specific, transcriptional	Gmet_1397	Gmet_1397	two component, sigma54 specific, transcriptional	[TP0519-TP0519 (0.65939915)]
COG2204	COG2204	Gmet_3158	Gmet_3158	two component, sigma54 specific, transcriptional	Gmet_2034	Gmet_2034	two component, sigma54 specific, transcriptional	[TP0519-TP0519 (0.65939915)]
COG2204	COG2204	Gmet_2034	Gmet_2034	two component, sigma54 specific, transcriptional	Gmet_3158	Gmet_3158	two component, sigma54 specific, transcriptional	[TP0519-TP0519 (0.65939915)]
COG2204	COG2204	Gmet_1220	Gmet_1220	response regulator receiver domain protein	Gmet_2453	Gmet_2453	two component, sigma54 specific, transcriptional	[TP0519-TP0519 (0.65939915)]
COG2204	COG2204	Gmet_2453	Gmet_2453	two component, sigma54 specific, transcriptional	Gmet_1220	Gmet_1220	response regulator receiver domain protein	[TP0519-TP0519 (0.65939915)]
COG2204	COG2204	Gmet_1378	Gmet_1378	response regulator receiver domain protein	Gmet_0702	Gmet_0702	two component, sigma54 specific, transcriptional	[TP0519-TP0519 (0.65939915)]
COG2204	COG2204	Gmet_0702	Gmet_0702	two component, sigma54 specific, transcriptional	Gmet_1378	Gmet_1378	response regulator receiver domain protein	[TP0519-TP0519 (0.65939915)]
COG2204	COG2204	Gmet_3158	Gmet_3158	two component, sigma54 specific, transcriptional	Gmet_0702	Gmet_0702	two component, sigma54 specific, transcriptional	[TP0519-TP0519 (0.65939915)]
COG2204	COG2204	Gmet_0702	Gmet_0702	two component, sigma54 specific, transcriptional	Gmet_3158	Gmet_3158	two component, sigma54 specific, transcriptional	[TP0519-TP0519 (0.65939915)]
COG2204	COG2204	Gmet_0088	Gmet_0088	Sigma-54 factor, interaction region	Gmet_0776	Gmet_0776	two component, sigma54 specific, transcriptional	[TP0519-TP0519 (0.65939915)]
COG2204	COG2204	Gmet_0776	Gmet_0776	two component, sigma54 specific, transcriptional	Gmet_0088	Gmet_0088	Sigma-54 factor, interaction region	[TP0519-TP0519 (0.65939915)]
COG2204	COG2204	Gmet_0776	Gmet_0776	two component, sigma54 specific, transcriptional	Gmet_3158	Gmet_3158	two component, sigma54 specific, transcriptional	[TP0519-TP0519 (0.65939915)]
COG2204	COG2204	Gmet_3158	Gmet_3158	two component, sigma54 specific, transcriptional	Gmet_0776	Gmet_0776	two component, sigma54 specific, transcriptional	[TP0519-TP0519 (0.65939915)]
COG2204	COG2204	Gmet_1992	Gmet_1992	two component, sigma54 specific, transcriptional	Gmet_2563	Gmet_2563	two component, sigma54 specific, transcriptional	[TP0519-TP0519 (0.65939915)]
COG2204	COG2204	Gmet_2563	Gmet_2563	two component, sigma54 specific, transcriptional	Gmet_1992	Gmet_1992	two component, sigma54 specific, transcriptional	[TP0519-TP0519 (0.65939915)]
COG2204	COG2204	Gmet_1058	Gmet_1058	two component, sigma54 specific, transcriptional	Gmet_2453	Gmet_2453	two component, sigma54 specific, transcriptional	[TP0519-TP0519 (0.65939915)]
COG2204	COG2204	Gmet_2453	Gmet_2453	two component, sigma54 specific, transcriptional	Gmet_1058	Gmet_1058	two component, sigma54 specific, transcriptional	[TP0519-TP0519 (0.65939915)]
COG2204	COG2204	Gmet_3263	Gmet_3263	two component, sigma54 specific, transcriptional	Gmet_0555	Gmet_0555	two component, sigma54 specific, transcriptional	[TP0519-TP0519 (0.65939915)]
COG2204	COG2204	Gmet_0555	Gmet_0555	two component, sigma54 specific, transcriptional	Gmet_3263	Gmet_3263	two component, sigma54 specific, transcriptional	[TP0519-TP0519 (0.65939915)]
COG2204	COG2204	Gmet_2924	Gmet_2924	two component, sigma54 specific, transcriptional	Gmet_1992	Gmet_1992	two component, sigma54 specific, transcriptional	[TP0519-TP0519 (0.65939915)]
COG2204	COG2204	Gmet_1992	Gmet_1992	two component, sigma54 specific, transcriptional	Gmet_2924	Gmet_2924	two component, sigma54 specific, transcriptional	[TP0519-TP0519 (0.65939915)]
COG2204	COG2204	Gmet_2145	Gmet_2145	two component, sigma54 specific, transcriptional	Gmet_1992	Gmet_1992	two component, sigma54 specific, transcriptional	[TP0519-TP0519 (0.65939915)]
COG2204	COG2204	Gmet_1992	Gmet_1992	two component, sigma54 specific, transcriptional	Gmet_2145	Gmet_2145	two component, sigma54 specific, transcriptional	[TP0519-TP0519 (0.65939915)]
COG2204	COG2204	Gmet_2924	Gmet_2924	two component, sigma54 specific, transcriptional	Gmet_3263	Gmet_3263	two component, sigma54 specific, transcriptional	[TP0519-TP0519 (0.65939915)]
COG2204	COG2204	Gmet_3263	Gmet_3263	two component, sigma54 specific, transcriptional	Gmet_2924	Gmet_2924	two component, sigma54 specific, transcriptional	[TP0519-TP0519 (0.65939915)]
COG2204	COG2204	Gmet_1058	Gmet_1058	two component, sigma54 specific, transcriptional	Gmet_2034	Gmet_2034	two component, sigma54 specific, transcriptional	[TP0519-TP0519 (0.65939915)]
COG2204	COG2204	Gmet_2034	Gmet_2034	two component, sigma54 specific, transcriptional	Gmet_1058	Gmet_1058	two component, sigma54 specific, transcriptional	[TP0519-TP0519 (0.65939915)]
COG2204	COG2204	Gmet_1058	Gmet_1058	two component, sigma54 specific, transcriptional	Gmet_0555	Gmet_0555	two component, sigma54 specific, transcriptional	[TP0519-TP0519 (0.65939915)]
COG2204	COG2204	Gmet_0555	Gmet_0555	two component, sigma54 specific, transcriptional	Gmet_1058	Gmet_1058	two component, sigma54 specific, transcriptional	[TP0519-TP0519 (0.65939915)]
COG2204	COG2204	Gmet_0555	Gmet_0555	two component, sigma54 specific, transcriptional	Gmet_0555	Gmet_0555	two component, sigma54 specific, transcriptional	[TP0519-TP0519 (0.65939915)]
COG2204	COG2204	Gmet_2924	Gmet_2924	two component, sigma54 specific, transcriptional	Gmet_0812	Gmet_0812	two component, sigma54 specific, transcriptional	[TP0519-TP0519 (0.65939915)]
COG2204	COG2204	Gmet_1992	Gmet_1992	two component, sigma54 specific, transcriptional	Gmet_0961	Gmet_0961	two component, sigma54 specific, transcriptional	[TP0519-TP0519 (0.65939915)]
COG2204	COG2204	Gmet_0961	Gmet_0961	two component, sigma54 specific, transcriptional	Gmet_1992	Gmet_1992	two component, sigma54 specific, transcriptional	[TP0519-TP0519 (0.65939915)]
COG2204	COG2204	Gmet_0812	Gmet_0812	two component, sigma54 specific, transcriptional	Gmet_2924	Gmet_2924	two component, sigma54 specific, transcriptional	[TP0519-TP0519 (0.65939915)]
COG2204	COG2204	Gmet_3158	Gmet_3158	two component, sigma54 specific, transcriptional	Gmet_2679	Gmet_2679	response regulator receiver domain protein	[TP0519-TP0519 (0.65939915)]
COG2204	COG2204	Gmet_2679	Gmet_2679	response regulator receiver domain protein	Gmet_3158	Gmet_3158	two component, sigma54 specific, transcriptional	[TP0519-TP0519 (0.65939915)]
COG2204	COG2204	Gmet_0812	Gmet_0812	two component, sigma54 specific, transcriptional	Gmet_0702	Gmet_0702	two component, sigma54 specific, transcriptional	[TP0519-TP0519 (0.65939915)]
COG2204	COG2204	Gmet_0702	Gmet_0702	two component, sigma54 specific, transcriptional	Gmet_0812	Gmet_0812	two component, sigma54 specific, transcriptional	[TP0519-TP0519 (0.65939915)]
COG2204	COG2204	Gmet_2924	Gmet_2924	two component, sigma54 specific, transcriptional	Gmet_2679	Gmet_2679	response regulator receiver domain protein	[TP0519-TP0519 (0.65939915)]
COG2204	COG2204	Gmet_2679	Gmet_2679	response regulator receiver domain protein	Gmet_2924	Gmet_2924	two component, sigma54 specific, transcriptional	[TP0519-TP0519 (0.65939915)]
COG2204	COG2204	Gmet_0702	Gmet_0702	two component, sigma54 specific, transcriptional	Gmet_2563	Gmet_2563	two component, sigma54 specific, transcriptional	[TP0519-TP0519 (0.65939915)]
COG2204	COG2204	Gmet_2563	Gmet_2563	two component, sigma54 specific, transcriptional	Gmet_0702	Gmet_0702	two component, sigma54 specific, transcriptional	[TP0519-TP0519 (0.65939915)]
COG2204	COG2204	Gmet_0088	Gmet_0088	Sigma-54 factor, interaction region	Gmet_3158	Gmet_3158	two component, sigma54 specific, transcriptional	[TP0519-TP0519 (0.65939915)]
COG2204	COG2204	Gmet_3158	Gmet_3158	two component, sigma54 specific, transcriptional	Gmet_0088	Gmet_0088	Sigma-54 factor, interaction region	[TP0519-TP0519 (0.65939915)]
COG2204	COG2204	Gmet_0776	Gmet_0776	two component, sigma54 specific, transcriptional	Gmet_1082	Gmet_1082	two component, sigma54 specific, transcriptional	[TP0519-TP0519 (0.65939915)]
COG2204	COG2204	Gmet_1082	Gmet_1082	two component, sigma54 specific, transcriptional	Gmet_0776	Gmet_0776	two component, sigma54 specific, transcriptional	[TP0519-TP0519 (0.65939915)]
COG2204	COG2204	Gmet_1378	Gmet_1378	response regulator receiver domain protein	Gmet_1220	Gmet_1220	response regulator receiver domain protein	[TP0519-TP0519 (0.65939915)]
COG2204	COG2204	Gmet_1220	Gmet_1220	response regulator receiver domain protein	Gmet_1378	Gmet_1378	response regulator receiver domain protein	[TP0519-TP0519 (0.65939915)]
COG2204	COG2204	Gmet_1378	Gmet_1378	response regulator receiver domain protein	Gmet_1992	Gmet_1992	two component, sigma54 specific, transcriptional	[TP0519-TP0519 (0.65939915)]
COG2204	COG2204	Gmet_1992	Gmet_1992	two component, sigma54 specific, transcriptional	Gmet_1378	Gmet_1378	response regulator receiver domain protein	[TP0519-TP0519 (0.65939915)]
COG2204	COG2204	Gmet_1378	Gmet_1378	response regulator receiver domain protein	Gmet_1082	Gmet_1082	two component, sigma54 specific, transcriptional	[TP0519-TP0519 (0.65939915)]
COG2204	COG2204	Gmet_1082	Gmet_1082	two component, sigma54 specific, transcriptional	Gmet_1378	Gmet_1378	response regulator receiver domain protein	[TP0519-TP0519 (0.65939915)]
COG2204	COG2204	Gmet_2145	Gmet_2145	two component, sigma54 specific, transcriptional	Gmet_0961	Gmet_0961	two component, sigma54 specific, transcriptional	[TP0519-TP0519 (0.65939915)]
COG2204	COG2204	Gmet_0961	Gmet_0961	two component, sigma54 specific, transcriptional	Gmet_2145	Gmet_2145	two component, sigma54 specific, transcriptional	[TP0519-TP0519 (0.65939915)]
COG2204	COG2204	Gmet_2145	Gmet_2145	two component, sigma54 specific, transcriptional	Gmet_1397	Gmet_1397	two component, sigma54 specific, transcriptional	[TP0519-TP0519 (0.65939915)]
COG2204	COG2204	Gmet_1397	Gmet_1397	two component, sigma54 specific, transcriptional	Gmet_2145	Gmet_2145	two component, sigma54 specific, transcriptional	[TP0519-TP0519 (0.65939915)]
COG2204	COG2204	Gmet_2924	Gmet_2924	two component, sigma54 specific, transcriptional	Gmet_0702	Gmet_0702	two component, sigma54 specific, transcriptional	[TP0519-TP0519 (0.65939915)]
COG2204	COG2204	Gmet_0702	Gmet_0702	two component, sigma54 specific, transcriptional	Gmet_2924	Gmet_2924	two component, sigma54 specific, transcriptional	[TP0519-TP0519 (0.65939915)]
COG2204	COG2204	Gmet_1378	Gmet_1378	response regulator receiver domain protein	Gmet_0961	Gmet_0961	two component, sigma54 specific, transcriptional	[TP0519-TP0519 (0.65939915)]
COG2204	COG2204	Gmet_0961	Gmet_0961	two component, sigma54 specific, transcriptional	Gmet_1378	Gmet_1378	response regulator receiver domain protein	[TP0519-TP0519 (0.65939915)]
COG2204	COG2204	Gmet_1378	Gmet_1378	response regulator receiver domain protein	Gmet_1055	Gmet_1055	two component, sigma54 specific, transcriptional	[TP0519-TP0519 (0.65939915)]
COG2204	COG2204	Gmet_1055	Gmet_1055	two component, sigma54 specific, transcriptional	Gmet_1378	Gmet_1378	response regulator receiver domain protein	[TP0519-TP0519 (0.65939915)]
COG2204	COG2204	Gmet_1220	Gmet_1220	response regulator receiver domain protein	Gmet_1055	Gmet_1055	two component, sigma54 specific, transcriptional	[TP0519-TP0519 (0.65939915)]
COG2204	COG2204	Gmet_1055	Gmet_1055	two component, sigma54 specific, transcriptional	Gmet_1220	Gmet_1220	response regulator receiver domain protein	[TP0519-TP0519 (0.65939915)]
COG2204	COG2204	Gmet_2563	Gmet_2563	two component, sigma54 specific, transcriptional	Gmet_2453	Gmet_2453	two component, sigma54 specific, transcriptional	[TP0519-TP0519 (0.65939915)]
COG2204	COG2204	Gmet_2453	Gmet_2453	two component, sigma54 specific, transcriptional	Gmet_2563	Gmet_2563	two component, sigma54 specific, transcriptional	[TP0519-TP0519 (0.65939915)]
COG2204	COG2204	Gmet_1058	Gmet_1058	two component, sigma54 specific, transcriptional	Gmet_2679	Gmet_2679	response regulator receiver domain protein	[TP0519-TP0519 (0.65939915)]
COG2204	COG2204	Gmet_2679	Gmet_2679	response regulator receiver domain protein	Gmet_1058	Gmet_1058	two component, sigma54 specific, transcriptional	[TP0519-TP0519 (0.65939915)]
COG2204	COG2204	Gmet_1992	Gmet_1992	two component, sigma54 specific, transcriptional	Gmet_2453	Gmet_2453	two component, sigma54 specific, transcriptional	[TP0519-TP0519 (0.65939915)]
COG2204	COG2204	Gmet_2563	Gmet_2563	two component, sigma54 specific, transcriptional	Gmet_3263	Gmet_3263	two component, sigma54 specific, transcriptional	[TP0519-TP0519 (0.65939915)]
COG2204	COG2204	Gmet_3263	Gmet_3263	two component, sigma54 specific, transcriptional	Gmet_2563	Gmet_2563	two component, sigma54 specific, transcriptional	[TP0519-TP0519 (0.65939915)]
COG2204	COG2204	Gmet_2453	Gmet_2453	two component, sigma54 specific, transcriptional	Gmet_1992	Gmet_1992	two component, sigma54 specific, transcriptional	[TP0519-TP0519 (0.65939915)]
COG2204	COG2204	Gmet_0812	Gmet_0812	two component, sigma54 specific, transcriptional	Gmet_3263	Gmet_3263	two component, sigma54 specific, transcriptional	[TP0519-TP0519 (0.65939915)]
COG2204	COG2204	Gmet_3263	Gmet_3263	two component, sigma54 specific, transcriptional	Gmet_0812	Gmet_0812	two component, sigma54 specific, transcriptional	[TP0519-TP0519 (0.65939915)]
COG2204	COG2204	Gmet_1992	Gmet_1992	two component, sigma54 specific, transcriptional	Gmet_3263	Gmet_3263	two component, sigma54 specific, transcriptional	[TP0519-TP0519 (0.65939915)]
COG2204	COG2204	Gmet_3263	Gmet_3263	two component, sigma54 specific, transcriptional	Gmet_1992	Gmet_1992	two component, sigma54 specific, transcriptional	[TP0519-TP0519 (0.65939915)]
COG2204	COG2204	Gmet_1992	Gmet_1992	two component, sigma54 specific, transcriptional	Gmet_1220	Gmet_1220	response regulator receiver domain protein	[TP0519-TP0519 (0.65939915)]
COG2204	COG2204	Gmet_1220	Gmet_1220	response regulator receiver domain protein	Gmet_1992	Gmet_1992	two component, sigma54 specific, transcriptional	[TP0519-TP0519 (0.65939915)]
COG2204	COG2204	Gmet_0088	Gmet_0088	Sigma-54 factor, interaction region	Gmet_1397	Gmet_1397	two component, sigma54 specific, transcriptional	[TP0519-TP0519 (0.65939915)]
COG2204	COG2204	Gmet_1397	Gmet_1397	two component, sigma54 specific, transcriptional	Gmet_0088	Gmet_0088	Sigma-54 factor, interaction region	[TP0519-TP0519 (0.65939915)]
COG2204	COG2204	Gmet_0776	Gmet_0776	two component, sigma54 specific, transcriptional	Gmet_1378	Gmet_1378	response regulator receiver domain protein	[TP0519-TP0519 (0.65939915)]
COG2204	COG2204	Gmet_1378	Gmet_1378	response regulator receiver domain protein	Gmet_0776	Gmet_0776	two component, sigma54 specific, transcriptional	[TP0519-TP0519 (0.65939915)]
COG2204	COG2204	Gmet_0088	Gmet_0088	Sigma-54 factor, interaction region	Gmet_2453	Gmet_2453	two component, sigma54 specific, transcriptional	[TP0519-TP0519 (0.65939915)]
COG2204	COG2204	Gmet_2453	Gmet_2453	two component, sigma54 specific, transcriptional	Gmet_0088	Gmet_0088	Sigma-54 factor, interaction region	[TP0519-TP0519 (0.65939915)]
COG2204	COG2204	Gmet_1220	Gmet_1220	response regulator receiver domain protein	Gmet_1082	Gmet_1082	two component, sigma54 specific, transcriptional	[TP0519-TP0519 (0.65939915)]
COG2204	COG2204	Gmet_1082	Gmet_1082	two component, sigma54 specific, transcriptional	Gmet_1220	Gmet_1220	response regulator receiver domain protein	[TP0519-TP0519 (0.65939915)]
COG2204	COG2204	Gmet_2924	Gmet_2924	two component, sigma54 specific, transcriptional	Gmet_1082	Gmet_1082	two component, sigma54 specific, transcriptional	[TP0519-TP0519 (0.65939915)]
COG2204	COG2204	Gmet_1082	Gmet_1082	two component, sigma54 specific, transcriptional	Gmet_2924	Gmet_2924	two component, sigma54 specific, transcriptional	[TP0519-TP0519 (0.65939915)]
COG2204	COG2204	Gmet_2679	Gmet_2679	response regulator receiver domain protein	Gmet_2563	Gmet_2563	two component, sigma54 specific, transcriptional	[TP0519-TP0519 (0.65939915)]
COG2204	COG2204	Gmet_2563	Gmet_2563	two component, sigma54 specific, transcriptional	Gmet_2679	Gmet_2679	response regulator receiver domain protein	[TP0519-TP0519 (0.65939915)]
COG2204	COG2204	Gmet_1378	Gmet_1378	response regulator receiver domain protein	Gmet_0812	Gmet_0812	two component, sigma54 specific, transcriptional	[TP0519-TP0519 (0.65939915)]
COG2204	COG2204	Gmet_0812	Gmet_0812	two component, sigma54 specific, transcriptional	Gmet_1378	Gmet_1378	response regulator receiver domain protein	[TP0519-TP0519 (0.65939915)]
COG2204	COG2204	Gmet_1397	Gmet_1397	two component, sigma54 specific, transcriptional	Gmet_3263	Gmet_3263	two component, sigma54 specific, transcriptional	[TP0519-TP0519 (0.65939915)]
COG2204	COG2204	Gmet_3263	Gmet_3263	two component, sigma54 specific, transcriptional	Gmet_1397	Gmet_1397	two component, sigma54 specific, transcriptional	[TP0519-TP0519 (0.65939915)]
COG2204	COG2204	Gmet_0088	Gmet_0088	Sigma-54 factor, interaction region	Gmet_1220	Gmet_1220	response regulator receiver domain protein	[TP0519-TP0519 (0.65939915)]
COG2204	COG2204	Gmet_1220	Gmet_1220	response regulator receiver domain protein	Gmet_0088	Gmet_0088	Sigma-54 factor, interaction region	[TP0519-TP0519 (0.65939915)]
COG2204	COG2204	Gmet_2679	Gmet_2679	response regulator receiver domain protein	Gmet_3263	Gmet_3263	two component, sigma54 specific, transcriptional	[TP0519-TP0519 (0.65939915)]
COG2204	COG2204	Gmet_3263	Gmet_3263	two component, sigma54 specific, transcriptional	Gmet_2679	Gmet_2679	response regulator receiver domain protein	[TP0519-TP0519 (0.65939915)]
COG2204	COG2204	Gmet_3263	Gmet_3263	two component, sigma54 specific, transcriptional	Gmet_3263	Gmet_3263	two component, sigma54 specific, transcriptional	[TP0519-TP0519 (0.65939915)]
COG2204	COG2204	Gmet_1397	Gmet_1397	two component, sigma54 specific, transcriptional	Gmet_0702	Gmet_0702	two component, sigma54 specific, transcriptional	[TP0519-TP0519 (0.65939915)]
COG2204	COG2204	Gmet_0702	Gmet_0702	two component, sigma54 specific, transcriptional	Gmet_1397	Gmet_1397	two component, sigma54 specific, transcriptional	[TP0519-TP0519 (0.65939915)]
COG2204	COG2204	Gmet_1058	Gmet_1058	two component, sigma54 specific, transcriptional	Gmet_3263	Gmet_3263	two component, sigma54 specific, transcriptional	[TP0519-TP0519 (0.65939915)]
COG2204	COG2204	Gmet_3263	Gmet_3263	two component, sigma54 specific, transcriptional	Gmet_1058	Gmet_1058	two component, sigma54 specific, transcriptional	[TP0519-TP0519 (0.65939915)]
COG2204	COG2204	Gmet_3158	Gmet_3158	two component, sigma54 specific, transcriptional	Gmet_0961	Gmet_0961	two component, sigma54 specific, transcriptional	[TP0519-TP0519 (0.65939915)]
COG2204	COG2204	Gmet_0961	Gmet_0961	two component, sigma54 specific, transcriptional	Gmet_3158	Gmet_3158	two component, sigma54 specific, transcriptional	[TP0519-TP0519 (0.65939915)]
COG2204	COG2204	Gmet_0088	Gmet_0088	Sigma-54 factor, interaction region	Gmet_2563	Gmet_2563	two component, sigma54 specific, transcriptional	[TP0519-TP0519 (0.65939915)]
COG2204	COG2204	Gmet_2563	Gmet_2563	two component, sigma54 specific, transcriptional	Gmet_0088	Gmet_0088	Sigma-54 factor, interaction region	[TP0519-TP0519 (0.65939915)]
COG2204	COG2204	Gmet_1220	Gmet_1220	response regulator receiver domain protein	Gmet_1220	Gmet_1220	response regulator receiver domain protein	[TP0519-TP0519 (0.65939915)]
COG2204	COG2204	Gmet_1058	Gmet_1058	two component, sigma54 specific, transcriptional	Gmet_0702	Gmet_0702	two component, sigma54 specific, transcriptional	[TP0519-TP0519 (0.65939915)]
COG2204	COG2204	Gmet_0702	Gmet_0702	two component, sigma54 specific, transcriptional	Gmet_1058	Gmet_1058	two component, sigma54 specific, transcriptional	[TP0519-TP0519 (0.65939915)]
COG2204	COG2204	Gmet_1397	Gmet_1397	two component, sigma54 specific, transcriptional	Gmet_2453	Gmet_2453	two component, sigma54 specific, transcriptional	[TP0519-TP0519 (0.65939915)]
COG2204	COG2204	Gmet_2453	Gmet_2453	two component, sigma54 specific, transcriptional	Gmet_1397	Gmet_1397	two component, sigma54 specific, transcriptional	[TP0519-TP0519 (0.65939915)]
COG2204	COG2204	Gmet_2679	Gmet_2679	response regulator receiver domain protein	Gmet_1397	Gmet_1397	two component, sigma54 specific, transcriptional	[TP0519-TP0519 (0.65939915)]
COG2204	COG2204	Gmet_1397	Gmet_1397	two component, sigma54 specific, transcriptional	Gmet_2679	Gmet_2679	response regulator receiver domain protein	[TP0519-TP0519 (0.65939915)]
COG2204	COG2204	Gmet_2145	Gmet_2145	two component, sigma54 specific, transcriptional	Gmet_2679	Gmet_2679	response regulator receiver domain protein	[TP0519-TP0519 (0.65939915)]
COG2204	COG2204	Gmet_2679	Gmet_2679	response regulator receiver domain protein	Gmet_2145	Gmet_2145	two component, sigma54 specific, transcriptional	[TP0519-TP0519 (0.65939915)]
COG2204	COG2204	Gmet_1992	Gmet_1992	two component, sigma54 specific, transcriptional	Gmet_1055	Gmet_1055	two component, sigma54 specific, transcriptional	[TP0519-TP0519 (0.65939915)]
COG2204	COG2204	Gmet_1055	Gmet_1055	two component, sigma54 specific, transcriptional	Gmet_1992	Gmet_1992	two component, sigma54 specific, transcriptional	[TP0519-TP0519 (0.65939915)]
COG2204	COG2204	Gmet_1058	Gmet_1058	two component, sigma54 specific, transcriptional	Gmet_0812	Gmet_0812	two component, sigma54 specific, transcriptional	[TP0519-TP0519 (0.65939915)]
COG2204	COG2204	Gmet_0812	Gmet_0812	two component, sigma54 specific, transcriptional	Gmet_1058	Gmet_1058	two component, sigma54 specific, transcriptional	[TP0519-TP0519 (0.65939915)]
COG2204	COG2204	Gmet_2563	Gmet_2563	two component, sigma54 specific, transcriptional	Gmet_1082	Gmet_1082	two component, sigma54 specific, transcriptional	[TP0519-TP0519 (0.65939915)]
COG2204	COG2204	Gmet_1082	Gmet_1082	two component, sigma54 specific, transcriptional	Gmet_2563	Gmet_2563	two component, sigma54 specific, transcriptional	[TP0519-TP0519 (0.65939915)]
COG2204	COG2204	Gmet_1378	Gmet_1378	response regulator receiver domain protein	Gmet_2145	Gmet_2145	two component, sigma54 specific, transcriptional	[TP0519-TP0519 (0.65939915)]
COG2204	COG2204	Gmet_2145	Gmet_2145	two component, sigma54 specific, transcriptional	Gmet_1378	Gmet_1378	response regulator receiver domain protein	[TP0519-TP0519 (0.65939915)]
COG2204	COG2204	Gmet_2145	Gmet_2145	two component, sigma54 specific, transcriptional	Gmet_2145	Gmet_2145	two component, sigma54 specific, transcriptional	[TP0519-TP0519 (0.65939915)]
COG2204	COG2204	Gmet_2924	Gmet_2924	two component, sigma54 specific, transcriptional	Gmet_1220	Gmet_1220	response regulator receiver domain protein	[TP0519-TP0519 (0.65939915)]
COG2204	COG2204	Gmet_1220	Gmet_1220	response regulator receiver domain protein	Gmet_2924	Gmet_2924	two component, sigma54 specific, transcriptional	[TP0519-TP0519 (0.65939915)]
COG2204	COG2204	Gmet_3158	Gmet_3158	two component, sigma54 specific, transcriptional	Gmet_1220	Gmet_1220	response regulator receiver domain protein	[TP0519-TP0519 (0.65939915)]
COG2204	COG2204	Gmet_1220	Gmet_1220	response regulator receiver domain protein	Gmet_3158	Gmet_3158	two component, sigma54 specific, transcriptional	[TP0519-TP0519 (0.65939915)]
COG2204	COG2204	Gmet_1992	Gmet_1992	two component, sigma54 specific, transcriptional	Gmet_2034	Gmet_2034	two component, sigma54 specific, transcriptional	[TP0519-TP0519 (0.65939915)]
COG2204	COG2204	Gmet_2034	Gmet_2034	two component, sigma54 specific, transcriptional	Gmet_1992	Gmet_1992	two component, sigma54 specific, transcriptional	[TP0519-TP0519 (0.65939915)]
COG2204	COG2204	Gmet_2145	Gmet_2145	two component, sigma54 specific, transcriptional	Gmet_0702	Gmet_0702	two component, sigma54 specific, transcriptional	[TP0519-TP0519 (0.65939915)]
COG2204	COG2204	Gmet_0702	Gmet_0702	two component, sigma54 specific, transcriptional	Gmet_2145	Gmet_2145	two component, sigma54 specific, transcriptional	[TP0519-TP0519 (0.65939915)]
COG2204	COG2204	Gmet_0088	Gmet_0088	Sigma-54 factor, interaction region	Gmet_3263	Gmet_3263	two component, sigma54 specific, transcriptional	[TP0519-TP0519 (0.65939915)]
COG2204	COG2204	Gmet_3263	Gmet_3263	two component, sigma54 specific, transcriptional	Gmet_0088	Gmet_0088	Sigma-54 factor, interaction region	[TP0519-TP0519 (0.65939915)]
COG2204	COG2204	Gmet_1397	Gmet_1397	two component, sigma54 specific, transcriptional	Gmet_0961	Gmet_0961	two component, sigma54 specific, transcriptional	[TP0519-TP0519 (0.65939915)]
COG2204	COG2204	Gmet_0961	Gmet_0961	two component, sigma54 specific, transcriptional	Gmet_1397	Gmet_1397	two component, sigma54 specific, transcriptional	[TP0519-TP0519 (0.65939915)]
COG2204	COG2204	Gmet_0088	Gmet_0088	Sigma-54 factor, interaction region	Gmet_0961	Gmet_0961	two component, sigma54 specific, transcriptional	[TP0519-TP0519 (0.65939915)]
COG2204	COG2204	Gmet_0961	Gmet_0961	two component, sigma54 specific, transcriptional	Gmet_0088	Gmet_0088	Sigma-54 factor, interaction region	[TP0519-TP0519 (0.65939915)]
COG2204	COG2204	Gmet_0776	Gmet_0776	two component, sigma54 specific, transcriptional	Gmet_2563	Gmet_2563	two component, sigma54 specific, transcriptional	[TP0519-TP0519 (0.65939915)]
COG2204	COG2204	Gmet_2563	Gmet_2563	two component, sigma54 specific, transcriptional	Gmet_0776	Gmet_0776	two component, sigma54 specific, transcriptional	[TP0519-TP0519 (0.65939915)]
COG2204	COG2204	Gmet_0776	Gmet_0776	two component, sigma54 specific, transcriptional	Gmet_2453	Gmet_2453	two component, sigma54 specific, transcriptional	[TP0519-TP0519 (0.65939915)]
COG2204	COG2204	Gmet_2453	Gmet_2453	two component, sigma54 specific, transcriptional	Gmet_0776	Gmet_0776	two component, sigma54 specific, transcriptional	[TP0519-TP0519 (0.65939915)]
COG2204	COG2204	Gmet_0776	Gmet_0776	two component, sigma54 specific, transcriptional	Gmet_1055	Gmet_1055	two component, sigma54 specific, transcriptional	[TP0519-TP0519 (0.65939915)]
COG2204	COG2204	Gmet_1055	Gmet_1055	two component, sigma54 specific, transcriptional	Gmet_0776	Gmet_0776	two component, sigma54 specific, transcriptional	[TP0519-TP0519 (0.65939915)]
COG2204	COG2204	Gmet_3158	Gmet_3158	two component, sigma54 specific, transcriptional	Gmet_2145	Gmet_2145	two component, sigma54 specific, transcriptional	[TP0519-TP0519 (0.65939915)]
COG2204	COG2204	Gmet_2145	Gmet_2145	two component, sigma54 specific, transcriptional	Gmet_3158	Gmet_3158	two component, sigma54 specific, transcriptional	[TP0519-TP0519 (0.65939915)]
COG2204	COG2204	Gmet_1397	Gmet_1397	two component, sigma54 specific, transcriptional	Gmet_1992	Gmet_1992	two component, sigma54 specific, transcriptional	[TP0519-TP0519 (0.65939915)]
COG2204	COG2204	Gmet_1992	Gmet_1992	two component, sigma54 specific, transcriptional	Gmet_1397	Gmet_1397	two component, sigma54 specific, transcriptional	[TP0519-TP0519 (0.65939915)]
COG2204	COG2204	Gmet_0812	Gmet_0812	two component, sigma54 specific, transcriptional	Gmet_2679	Gmet_2679	response regulator receiver domain protein	[TP0519-TP0519 (0.65939915)]
COG2204	COG2204	Gmet_2679	Gmet_2679	response regulator receiver domain protein	Gmet_0812	Gmet_0812	two component, sigma54 specific, transcriptional	[TP0519-TP0519 (0.65939915)]
COG2204	COG2204	Gmet_2924	Gmet_2924	two component, sigma54 specific, transcriptional	Gmet_1055	Gmet_1055	two component, sigma54 specific, transcriptional	[TP0519-TP0519 (0.65939915)]
COG2204	COG2204	Gmet_1058	Gmet_1058	two component, sigma54 specific, transcriptional	Gmet_0961	Gmet_0961	two component, sigma54 specific, transcriptional	[TP0519-TP0519 (0.65939915)]
COG2204	COG2204	Gmet_0961	Gmet_0961	two component, sigma54 specific, transcriptional	Gmet_1058	Gmet_1058	two component, sigma54 specific, transcriptional	[TP0519-TP0519 (0.65939915)]
COG2204	COG2204	Gmet_1055	Gmet_1055	two component, sigma54 specific, transcriptional	Gmet_2924	Gmet_2924	two component, sigma54 specific, transcriptional	[TP0519-TP0519 (0.65939915)]
COG2204	COG2204	Gmet_0702	Gmet_0702	two component, sigma54 specific, transcriptional	Gmet_0702	Gmet_0702	two component, sigma54 specific, transcriptional	[TP0519-TP0519 (0.65939915)]
COG2204	COG2204	Gmet_3158	Gmet_3158	two component, sigma54 specific, transcriptional	Gmet_3158	Gmet_3158	two component, sigma54 specific, transcriptional	[TP0519-TP0519 (0.65939915)]
COG2204	COG2204	Gmet_1992	Gmet_1992	two component, sigma54 specific, transcriptional	Gmet_0555	Gmet_0555	two component, sigma54 specific, transcriptional	[TP0519-TP0519 (0.65939915)]
COG2204	COG2204	Gmet_0555	Gmet_0555	two component, sigma54 specific, transcriptional	Gmet_1992	Gmet_1992	two component, sigma54 specific, transcriptional	[TP0519-TP0519 (0.65939915)]
COG2204	COG2204	Gmet_3158	Gmet_3158	two component, sigma54 specific, transcriptional	Gmet_1058	Gmet_1058	two component, sigma54 specific, transcriptional	[TP0519-TP0519 (0.65939915)]
COG2204	COG2204	Gmet_1058	Gmet_1058	two component, sigma54 specific, transcriptional	Gmet_3158	Gmet_3158	two component, sigma54 specific, transcriptional	[TP0519-TP0519 (0.65939915)]
COG2204	COG2204	Gmet_1397	Gmet_1397	two component, sigma54 specific, transcriptional	Gmet_1055	Gmet_1055	two component, sigma54 specific, transcriptional	[TP0519-TP0519 (0.65939915)]
COG2204	COG2204	Gmet_0812	Gmet_0812	two component, sigma54 specific, transcriptional	Gmet_2563	Gmet_2563	two component, sigma54 specific, transcriptional	[TP0519-TP0519 (0.65939915)]
COG2204	COG2204	Gmet_2563	Gmet_2563	two component, sigma54 specific, transcriptional	Gmet_0812	Gmet_0812	two component, sigma54 specific, transcriptional	[TP0519-TP0519 (0.65939915)]
COG2204	COG2204	Gmet_1055	Gmet_1055	two component, sigma54 specific, transcriptional	Gmet_1397	Gmet_1397	two component, sigma54 specific, transcriptional	[TP0519-TP0519 (0.65939915)]
COG2204	COG2204	Gmet_2145	Gmet_2145	two component, sigma54 specific, transcriptional	Gmet_3263	Gmet_3263	two component, sigma54 specific, transcriptional	[TP0519-TP0519 (0.65939915)]
COG2204	COG2204	Gmet_3263	Gmet_3263	two component, sigma54 specific, transcriptional	Gmet_2145	Gmet_2145	two component, sigma54 specific, transcriptional	[TP0519-TP0519 (0.65939915)]
COG2204	COG2204	Gmet_0961	Gmet_0961	two component, sigma54 specific, transcriptional	Gmet_2034	Gmet_2034	two component, sigma54 specific, transcriptional	[TP0519-TP0519 (0.65939915)]
COG2204	COG2204	Gmet_2034	Gmet_2034	two component, sigma54 specific, transcriptional	Gmet_0961	Gmet_0961	two component, sigma54 specific, transcriptional	[TP0519-TP0519 (0.65939915)]
COG2204	COG2204	Gmet_0961	Gmet_0961	two component, sigma54 specific, transcriptional	Gmet_0776	Gmet_0776	two component, sigma54 specific, transcriptional	[TP0519-TP0519 (0.65939915)]
COG2204	COG2204	Gmet_0776	Gmet_0776	two component, sigma54 specific, transcriptional	Gmet_0961	Gmet_0961	two component, sigma54 specific, transcriptional	[TP0519-TP0519 (0.65939915)]
COG2204	COG2204	Gmet_2563	Gmet_2563	two component, sigma54 specific, transcriptional	Gmet_2034	Gmet_2034	two component, sigma54 specific, transcriptional	[TP0519-TP0519 (0.65939915)]
COG2204	COG2204	Gmet_2034	Gmet_2034	two component, sigma54 specific, transcriptional	Gmet_2563	Gmet_2563	two component, sigma54 specific, transcriptional	[TP0519-TP0519 (0.65939915)]
COG2204	COG2204	Gmet_2679	Gmet_2679	response regulator receiver domain protein	Gmet_2034	Gmet_2034	two component, sigma54 specific, transcriptional	[TP0519-TP0519 (0.65939915)]
COG2204	COG2204	Gmet_2034	Gmet_2034	two component, sigma54 specific, transcriptional	Gmet_2679	Gmet_2679	response regulator receiver domain protein	[TP0519-TP0519 (0.65939915)]
COG2204	COG2204	Gmet_1058	Gmet_1058	two component, sigma54 specific, transcriptional	Gmet_2145	Gmet_2145	two component, sigma54 specific, transcriptional	[TP0519-TP0519 (0.65939915)]
COG2204	COG2204	Gmet_2145	Gmet_2145	two component, sigma54 specific, transcriptional	Gmet_1058	Gmet_1058	two component, sigma54 specific, transcriptional	[TP0519-TP0519 (0.65939915)]
COG2204	COG2204	Gmet_1378	Gmet_1378	response regulator receiver domain protein	Gmet_1378	Gmet_1378	response regulator receiver domain protein	[TP0519-TP0519 (0.65939915)]
COG2204	COG2204	Gmet_0088	Gmet_0088	Sigma-54 factor, interaction region	Gmet_2145	Gmet_2145	two component, sigma54 specific, transcriptional	[TP0519-TP0519 (0.65939915)]
COG2204	COG2204	Gmet_2145	Gmet_2145	two component, sigma54 specific, transcriptional	Gmet_0088	Gmet_0088	Sigma-54 factor, interaction region	[TP0519-TP0519 (0.65939915)]
COG2204	COG2204	Gmet_1397	Gmet_1397	two component, sigma54 specific, transcriptional	Gmet_2034	Gmet_2034	two component, sigma54 specific, transcriptional	[TP0519-TP0519 (0.65939915)]
COG2204	COG2204	Gmet_2034	Gmet_2034	two component, sigma54 specific, transcriptional	Gmet_1397	Gmet_1397	two component, sigma54 specific, transcriptional	[TP0519-TP0519 (0.65939915)]
COG2204	COG2204	Gmet_0088	Gmet_0088	Sigma-54 factor, interaction region	Gmet_1378	Gmet_1378	response regulator receiver domain protein	[TP0519-TP0519 (0.65939915)]
COG2204	COG2204	Gmet_1378	Gmet_1378	response regulator receiver domain protein	Gmet_0088	Gmet_0088	Sigma-54 factor, interaction region	[TP0519-TP0519 (0.65939915)]
COG2204	COG2204	Gmet_2034	Gmet_2034	two component, sigma54 specific, transcriptional	Gmet_2453	Gmet_2453	two component, sigma54 specific, transcriptional	[TP0519-TP0519 (0.65939915)]
COG2204	COG2204	Gmet_2453	Gmet_2453	two component, sigma54 specific, transcriptional	Gmet_2034	Gmet_2034	two component, sigma54 specific, transcriptional	[TP0519-TP0519 (0.65939915)]
COG2204	COG2204	Gmet_0088	Gmet_0088	Sigma-54 factor, interaction region	Gmet_2034	Gmet_2034	two component, sigma54 specific, transcriptional	[TP0519-TP0519 (0.65939915)]
COG2204	COG2204	Gmet_2034	Gmet_2034	two component, sigma54 specific, transcriptional	Gmet_0088	Gmet_0088	Sigma-54 factor, interaction region	[TP0519-TP0519 (0.65939915)]
COG2204	COG2204	Gmet_1378	Gmet_1378	response regulator receiver domain protein	Gmet_2679	Gmet_2679	response regulator receiver domain protein	[TP0519-TP0519 (0.65939915)]
COG2204	COG2204	Gmet_2679	Gmet_2679	response regulator receiver domain protein	Gmet_1378	Gmet_1378	response regulator receiver domain protein	[TP0519-TP0519 (0.65939915)]
COG2204	COG2204	Gmet_2679	Gmet_2679	response regulator receiver domain protein	Gmet_0555	Gmet_0555	two component, sigma54 specific, transcriptional	[TP0519-TP0519 (0.65939915)]
COG2204	COG2204	Gmet_0555	Gmet_0555	two component, sigma54 specific, transcriptional	Gmet_2679	Gmet_2679	response regulator receiver domain protein	[TP0519-TP0519 (0.65939915)]
COG2204	COG2204	Gmet_3158	Gmet_3158	two component, sigma54 specific, transcriptional	Gmet_1992	Gmet_1992	two component, sigma54 specific, transcriptional	[TP0519-TP0519 (0.65939915)]
COG2204	COG2204	Gmet_1992	Gmet_1992	two component, sigma54 specific, transcriptional	Gmet_3158	Gmet_3158	two component, sigma54 specific, transcriptional	[TP0519-TP0519 (0.65939915)]
COG2204	COG2204	Gmet_0088	Gmet_0088	Sigma-54 factor, interaction region	Gmet_0812	Gmet_0812	two component, sigma54 specific, transcriptional	[TP0519-TP0519 (0.65939915)]
COG2204	COG2204	Gmet_0702	Gmet_0702	two component, sigma54 specific, transcriptional	Gmet_0555	Gmet_0555	two component, sigma54 specific, transcriptional	[TP0519-TP0519 (0.65939915)]
COG2204	COG2204	Gmet_0812	Gmet_0812	two component, sigma54 specific, transcriptional	Gmet_0088	Gmet_0088	Sigma-54 factor, interaction region	[TP0519-TP0519 (0.65939915)]
COG2204	COG2204	Gmet_0555	Gmet_0555	two component, sigma54 specific, transcriptional	Gmet_0702	Gmet_0702	two component, sigma54 specific, transcriptional	[TP0519-TP0519 (0.65939915)]
COG2204	COG2204	Gmet_3158	Gmet_3158	two component, sigma54 specific, transcriptional	Gmet_0812	Gmet_0812	two component, sigma54 specific, transcriptional	[TP0519-TP0519 (0.65939915)]
COG2204	COG2204	Gmet_2145	Gmet_2145	two component, sigma54 specific, transcriptional	Gmet_0555	Gmet_0555	two component, sigma54 specific, transcriptional	[TP0519-TP0519 (0.65939915)]
COG2204	COG2204	Gmet_0812	Gmet_0812	two component, sigma54 specific, transcriptional	Gmet_3158	Gmet_3158	two component, sigma54 specific, transcriptional	[TP0519-TP0519 (0.65939915)]
COG2204	COG2204	Gmet_0555	Gmet_0555	two component, sigma54 specific, transcriptional	Gmet_2145	Gmet_2145	two component, sigma54 specific, transcriptional	[TP0519-TP0519 (0.65939915)]
COG2204	COG2204	Gmet_0088	Gmet_0088	Sigma-54 factor, interaction region	Gmet_2679	Gmet_2679	response regulator receiver domain protein	[TP0519-TP0519 (0.65939915)]
COG2204	COG2204	Gmet_2679	Gmet_2679	response regulator receiver domain protein	Gmet_0088	Gmet_0088	Sigma-54 factor, interaction region	[TP0519-TP0519 (0.65939915)]
COG2204	COG2204	Gmet_1055	Gmet_1055	two component, sigma54 specific, transcriptional	Gmet_1055	Gmet_1055	two component, sigma54 specific, transcriptional	[TP0519-TP0519 (0.65939915)]
COG2204	COG2204	Gmet_2145	Gmet_2145	two component, sigma54 specific, transcriptional	Gmet_1220	Gmet_1220	response regulator receiver domain protein	[TP0519-TP0519 (0.65939915)]
COG2204	COG2204	Gmet_0702	Gmet_0702	two component, sigma54 specific, transcriptional	Gmet_1220	Gmet_1220	response regulator receiver domain protein	[TP0519-TP0519 (0.65939915)]
COG2204	COG2204	Gmet_1220	Gmet_1220	response regulator receiver domain protein	Gmet_0702	Gmet_0702	two component, sigma54 specific, transcriptional	[TP0519-TP0519 (0.65939915)]
COG2204	COG2204	Gmet_1220	Gmet_1220	response regulator receiver domain protein	Gmet_2145	Gmet_2145	two component, sigma54 specific, transcriptional	[TP0519-TP0519 (0.65939915)]
COG2204	COG2204	Gmet_0776	Gmet_0776	two component, sigma54 specific, transcriptional	Gmet_2034	Gmet_2034	two component, sigma54 specific, transcriptional	[TP0519-TP0519 (0.65939915)]
COG2204	COG2204	Gmet_2034	Gmet_2034	two component, sigma54 specific, transcriptional	Gmet_0776	Gmet_0776	two component, sigma54 specific, transcriptional	[TP0519-TP0519 (0.65939915)]
COG2204	COG2204	Gmet_1220	Gmet_1220	response regulator receiver domain protein	Gmet_2563	Gmet_2563	two component, sigma54 specific, transcriptional	[TP0519-TP0519 (0.65939915)]
COG2204	COG2204	Gmet_2563	Gmet_2563	two component, sigma54 specific, transcriptional	Gmet_1220	Gmet_1220	response regulator receiver domain protein	[TP0519-TP0519 (0.65939915)]
COG2204	COG2204	Gmet_1058	Gmet_1058	two component, sigma54 specific, transcriptional	Gmet_2563	Gmet_2563	two component, sigma54 specific, transcriptional	[TP0519-TP0519 (0.65939915)]
COG2204	COG2204	Gmet_2563	Gmet_2563	two component, sigma54 specific, transcriptional	Gmet_1058	Gmet_1058	two component, sigma54 specific, transcriptional	[TP0519-TP0519 (0.65939915)]
COG2204	COG2204	Gmet_1397	Gmet_1397	two component, sigma54 specific, transcriptional	Gmet_0555	Gmet_0555	two component, sigma54 specific, transcriptional	[TP0519-TP0519 (0.65939915)]
COG2204	COG2204	Gmet_0555	Gmet_0555	two component, sigma54 specific, transcriptional	Gmet_1397	Gmet_1397	two component, sigma54 specific, transcriptional	[TP0519-TP0519 (0.65939915)]
COG2204	COG2204	Gmet_0088	Gmet_0088	Sigma-54 factor, interaction region	Gmet_0702	Gmet_0702	two component, sigma54 specific, transcriptional	[TP0519-TP0519 (0.65939915)]
COG2204	COG2204	Gmet_0702	Gmet_0702	two component, sigma54 specific, transcriptional	Gmet_0088	Gmet_0088	Sigma-54 factor, interaction region	[TP0519-TP0519 (0.65939915)]
COG2204	COG2204	Gmet_2145	Gmet_2145	two component, sigma54 specific, transcriptional	Gmet_2563	Gmet_2563	two component, sigma54 specific, transcriptional	[TP0519-TP0519 (0.65939915)]
COG2204	COG2204	Gmet_2563	Gmet_2563	two component, sigma54 specific, transcriptional	Gmet_2145	Gmet_2145	two component, sigma54 specific, transcriptional	[TP0519-TP0519 (0.65939915)]
COG2204	COG2204	Gmet_1378	Gmet_1378	response regulator receiver domain protein	Gmet_1058	Gmet_1058	two component, sigma54 specific, transcriptional	[TP0519-TP0519 (0.65939915)]
COG2204	COG2204	Gmet_1058	Gmet_1058	two component, sigma54 specific, transcriptional	Gmet_1378	Gmet_1378	response regulator receiver domain protein	[TP0519-TP0519 (0.65939915)]
COG2204	COG2204	Gmet_2924	Gmet_2924	two component, sigma54 specific, transcriptional	Gmet_1397	Gmet_1397	two component, sigma54 specific, transcriptional	[TP0519-TP0519 (0.65939915)]
COG2204	COG2204	Gmet_1397	Gmet_1397	two component, sigma54 specific, transcriptional	Gmet_2924	Gmet_2924	two component, sigma54 specific, transcriptional	[TP0519-TP0519 (0.65939915)]
COG2204	COG2204	Gmet_1397	Gmet_1397	two component, sigma54 specific, transcriptional	Gmet_1220	Gmet_1220	response regulator receiver domain protein	[TP0519-TP0519 (0.65939915)]
COG2204	COG2204	Gmet_1220	Gmet_1220	response regulator receiver domain protein	Gmet_1397	Gmet_1397	two component, sigma54 specific, transcriptional	[TP0519-TP0519 (0.65939915)]
COG2204	COG2204	Gmet_3158	Gmet_3158	two component, sigma54 specific, transcriptional	Gmet_1397	Gmet_1397	two component, sigma54 specific, transcriptional	[TP0519-TP0519 (0.65939915)]
COG2204	COG2204	Gmet_1397	Gmet_1397	two component, sigma54 specific, transcriptional	Gmet_3158	Gmet_3158	two component, sigma54 specific, transcriptional	[TP0519-TP0519 (0.65939915)]
COG2204	COG2204	Gmet_0702	Gmet_0702	two component, sigma54 specific, transcriptional	Gmet_0961	Gmet_0961	two component, sigma54 specific, transcriptional	[TP0519-TP0519 (0.65939915)]
COG2204	COG2204	Gmet_0961	Gmet_0961	two component, sigma54 specific, transcriptional	Gmet_0702	Gmet_0702	two component, sigma54 specific, transcriptional	[TP0519-TP0519 (0.65939915)]
COG2204	COG2204	Gmet_0812	Gmet_0812	two component, sigma54 specific, transcriptional	Gmet_1397	Gmet_1397	two component, sigma54 specific, transcriptional	[TP0519-TP0519 (0.65939915)]
COG2204	COG2204	Gmet_1397	Gmet_1397	two component, sigma54 specific, transcriptional	Gmet_0812	Gmet_0812	two component, sigma54 specific, transcriptional	[TP0519-TP0519 (0.65939915)]
COG2204	COG2204	Gmet_1058	Gmet_1058	two component, sigma54 specific, transcriptional	Gmet_1397	Gmet_1397	two component, sigma54 specific, transcriptional	[TP0519-TP0519 (0.65939915)]
COG2204	COG2204	Gmet_1397	Gmet_1397	two component, sigma54 specific, transcriptional	Gmet_1058	Gmet_1058	two component, sigma54 specific, transcriptional	[TP0519-TP0519 (0.65939915)]
COG2204	COG2204	Gmet_2679	Gmet_2679	response regulator receiver domain protein	Gmet_0702	Gmet_0702	two component, sigma54 specific, transcriptional	[TP0519-TP0519 (0.65939915)]
COG2204	COG2204	Gmet_0702	Gmet_0702	two component, sigma54 specific, transcriptional	Gmet_2679	Gmet_2679	response regulator receiver domain protein	[TP0519-TP0519 (0.65939915)]
COG2204	COG2204	Gmet_0702	Gmet_0702	two component, sigma54 specific, transcriptional	Gmet_2034	Gmet_2034	two component, sigma54 specific, transcriptional	[TP0519-TP0519 (0.65939915)]
COG2204	COG2204	Gmet_2034	Gmet_2034	two component, sigma54 specific, transcriptional	Gmet_0702	Gmet_0702	two component, sigma54 specific, transcriptional	[TP0519-TP0519 (0.65939915)]
COG2204	COG2204	Gmet_0702	Gmet_0702	two component, sigma54 specific, transcriptional	Gmet_3263	Gmet_3263	two component, sigma54 specific, transcriptional	[TP0519-TP0519 (0.65939915)]
COG2204	COG2204	Gmet_3263	Gmet_3263	two component, sigma54 specific, transcriptional	Gmet_0702	Gmet_0702	two component, sigma54 specific, transcriptional	[TP0519-TP0519 (0.65939915)]
COG2204	COG2204	Gmet_1055	Gmet_1055	two component, sigma54 specific, transcriptional	Gmet_2453	Gmet_2453	two component, sigma54 specific, transcriptional	[TP0519-TP0519 (0.65939915)]
COG2204	COG2204	Gmet_2453	Gmet_2453	two component, sigma54 specific, transcriptional	Gmet_1055	Gmet_1055	two component, sigma54 specific, transcriptional	[TP0519-TP0519 (0.65939915)]
COG2204	COG2204	Gmet_3158	Gmet_3158	two component, sigma54 specific, transcriptional	Gmet_1378	Gmet_1378	response regulator receiver domain protein	[TP0519-TP0519 (0.65939915)]
COG2204	COG2204	Gmet_1378	Gmet_1378	response regulator receiver domain protein	Gmet_3158	Gmet_3158	two component, sigma54 specific, transcriptional	[TP0519-TP0519 (0.65939915)]
COG2204	COG2204	Gmet_0961	Gmet_0961	two component, sigma54 specific, transcriptional	Gmet_1082	Gmet_1082	two component, sigma54 specific, transcriptional	[TP0519-TP0519 (0.65939915)]
COG2204	COG2204	Gmet_1082	Gmet_1082	two component, sigma54 specific, transcriptional	Gmet_0961	Gmet_0961	two component, sigma54 specific, transcriptional	[TP0519-TP0519 (0.65939915)]
COG2204	COG2204	Gmet_1058	Gmet_1058	two component, sigma54 specific, transcriptional	Gmet_1992	Gmet_1992	two component, sigma54 specific, transcriptional	[TP0519-TP0519 (0.65939915)]
COG2204	COG2204	Gmet_1992	Gmet_1992	two component, sigma54 specific, transcriptional	Gmet_1058	Gmet_1058	two component, sigma54 specific, transcriptional	[TP0519-TP0519 (0.65939915)]
COG2204	COG2204	Gmet_2145	Gmet_2145	two component, sigma54 specific, transcriptional	Gmet_2034	Gmet_2034	two component, sigma54 specific, transcriptional	[TP0519-TP0519 (0.65939915)]
COG2204	COG2204	Gmet_2034	Gmet_2034	two component, sigma54 specific, transcriptional	Gmet_2145	Gmet_2145	two component, sigma54 specific, transcriptional	[TP0519-TP0519 (0.65939915)]
COG2204	COG2204	Gmet_0961	Gmet_0961	two component, sigma54 specific, transcriptional	Gmet_2453	Gmet_2453	two component, sigma54 specific, transcriptional	[TP0519-TP0519 (0.65939915)]
COG2204	COG2204	Gmet_2453	Gmet_2453	two component, sigma54 specific, transcriptional	Gmet_0961	Gmet_0961	two component, sigma54 specific, transcriptional	[TP0519-TP0519 (0.65939915)]
COG2204	COG2204	Gmet_0776	Gmet_0776	two component, sigma54 specific, transcriptional	Gmet_0776	Gmet_0776	two component, sigma54 specific, transcriptional	[TP0519-TP0519 (0.65939915)]
COG2204	COG2204	Gmet_0961	Gmet_0961	two component, sigma54 specific, transcriptional	Gmet_0812	Gmet_0812	two component, sigma54 specific, transcriptional	[TP0519-TP0519 (0.65939915)]
COG2204	COG2204	Gmet_0812	Gmet_0812	two component, sigma54 specific, transcriptional	Gmet_0961	Gmet_0961	two component, sigma54 specific, transcriptional	[TP0519-TP0519 (0.65939915)]
COG2204	COG2204	Gmet_1058	Gmet_1058	two component, sigma54 specific, transcriptional	Gmet_1220	Gmet_1220	response regulator receiver domain protein	[TP0519-TP0519 (0.65939915)]
COG2204	COG2204	Gmet_1220	Gmet_1220	response regulator receiver domain protein	Gmet_1058	Gmet_1058	two component, sigma54 specific, transcriptional	[TP0519-TP0519 (0.65939915)]
COG2204	COG2204	Gmet_2679	Gmet_2679	response regulator receiver domain protein	Gmet_1992	Gmet_1992	two component, sigma54 specific, transcriptional	[TP0519-TP0519 (0.65939915)]
COG2204	COG2204	Gmet_1992	Gmet_1992	two component, sigma54 specific, transcriptional	Gmet_2679	Gmet_2679	response regulator receiver domain protein	[TP0519-TP0519 (0.65939915)]
COG2204	COG2204	Gmet_2453	Gmet_2453	two component, sigma54 specific, transcriptional	Gmet_0555	Gmet_0555	two component, sigma54 specific, transcriptional	[TP0519-TP0519 (0.65939915)]
COG2204	COG2204	Gmet_0555	Gmet_0555	two component, sigma54 specific, transcriptional	Gmet_2453	Gmet_2453	two component, sigma54 specific, transcriptional	[TP0519-TP0519 (0.65939915)]
COG2204	COG2204	Gmet_1082	Gmet_1082	two component, sigma54 specific, transcriptional	Gmet_1082	Gmet_1082	two component, sigma54 specific, transcriptional	[TP0519-TP0519 (0.65939915)]
COG2204	COG2204	Gmet_0812	Gmet_0812	two component, sigma54 specific, transcriptional	Gmet_1055	Gmet_1055	two component, sigma54 specific, transcriptional	[TP0519-TP0519 (0.65939915)]
COG2204	COG2204	Gmet_1055	Gmet_1055	two component, sigma54 specific, transcriptional	Gmet_0812	Gmet_0812	two component, sigma54 specific, transcriptional	[TP0519-TP0519 (0.65939915)]
COG2204	COG2204	Gmet_1082	Gmet_1082	two component, sigma54 specific, transcriptional	Gmet_0555	Gmet_0555	two component, sigma54 specific, transcriptional	[TP0519-TP0519 (0.65939915)]
COG2204	COG2204	Gmet_0555	Gmet_0555	two component, sigma54 specific, transcriptional	Gmet_1082	Gmet_1082	two component, sigma54 specific, transcriptional	[TP0519-TP0519 (0.65939915)]
COG2204	COG2204	Gmet_1378	Gmet_1378	response regulator receiver domain protein	Gmet_0555	Gmet_0555	two component, sigma54 specific, transcriptional	[TP0519-TP0519 (0.65939915)]
COG2204	COG2204	Gmet_0555	Gmet_0555	two component, sigma54 specific, transcriptional	Gmet_1378	Gmet_1378	response regulator receiver domain protein	[TP0519-TP0519 (0.65939915)]
COG2204	COG2204	Gmet_0961	Gmet_0961	two component, sigma54 specific, transcriptional	Gmet_0961	Gmet_0961	two component, sigma54 specific, transcriptional	[TP0519-TP0519 (0.65939915)]
COG2204	COG2204	Gmet_0088	Gmet_0088	Sigma-54 factor, interaction region	Gmet_0088	Gmet_0088	Sigma-54 factor, interaction region	[TP0519-TP0519 (0.65939915)]
COG2204	COG2204	Gmet_0812	Gmet_0812	two component, sigma54 specific, transcriptional	Gmet_0555	Gmet_0555	two component, sigma54 specific, transcriptional	[TP0519-TP0519 (0.65939915)]
COG2204	COG2204	Gmet_0555	Gmet_0555	two component, sigma54 specific, transcriptional	Gmet_0812	Gmet_0812	two component, sigma54 specific, transcriptional	[TP0519-TP0519 (0.65939915)]
COG2204	COG2204	Gmet_1220	Gmet_1220	response regulator receiver domain protein	Gmet_2034	Gmet_2034	two component, sigma54 specific, transcriptional	[TP0519-TP0519 (0.65939915)]
COG2204	COG2204	Gmet_2034	Gmet_2034	two component, sigma54 specific, transcriptional	Gmet_1220	Gmet_1220	response regulator receiver domain protein	[TP0519-TP0519 (0.65939915)]
COG2204	COG2204	Gmet_1992	Gmet_1992	two component, sigma54 specific, transcriptional	Gmet_0776	Gmet_0776	two component, sigma54 specific, transcriptional	[TP0519-TP0519 (0.65939915)]
COG2204	COG2204	Gmet_2679	Gmet_2679	response regulator receiver domain protein	Gmet_1082	Gmet_1082	two component, sigma54 specific, transcriptional	[TP0519-TP0519 (0.65939915)]
COG2204	COG2204	Gmet_1082	Gmet_1082	two component, sigma54 specific, transcriptional	Gmet_2679	Gmet_2679	response regulator receiver domain protein	[TP0519-TP0519 (0.65939915)]
COG2204	COG2204	Gmet_0776	Gmet_0776	two component, sigma54 specific, transcriptional	Gmet_1992	Gmet_1992	two component, sigma54 specific, transcriptional	[TP0519-TP0519 (0.65939915)]
COG2204	COG2204	Gmet_1055	Gmet_1055	two component, sigma54 specific, transcriptional	Gmet_1082	Gmet_1082	two component, sigma54 specific, transcriptional	[TP0519-TP0519 (0.65939915)]
COG2204	COG2204	Gmet_1082	Gmet_1082	two component, sigma54 specific, transcriptional	Gmet_1055	Gmet_1055	two component, sigma54 specific, transcriptional	[TP0519-TP0519 (0.65939915)]
COG2204	COG2204	Gmet_0776	Gmet_0776	two component, sigma54 specific, transcriptional	Gmet_0555	Gmet_0555	two component, sigma54 specific, transcriptional	[TP0519-TP0519 (0.65939915)]
COG2204	COG2204	Gmet_0555	Gmet_0555	two component, sigma54 specific, transcriptional	Gmet_0776	Gmet_0776	two component, sigma54 specific, transcriptional	[TP0519-TP0519 (0.65939915)]
COG2204	COG2204	Gmet_1082	Gmet_1082	two component, sigma54 specific, transcriptional	Gmet_2034	Gmet_2034	two component, sigma54 specific, transcriptional	[TP0519-TP0519 (0.65939915)]
COG2204	COG2204	Gmet_2034	Gmet_2034	two component, sigma54 specific, transcriptional	Gmet_1082	Gmet_1082	two component, sigma54 specific, transcriptional	[TP0519-TP0519 (0.65939915)]
COG2204	COG2204	Gmet_2679	Gmet_2679	response regulator receiver domain protein	Gmet_2453	Gmet_2453	two component, sigma54 specific, transcriptional	[TP0519-TP0519 (0.65939915)]
COG2204	COG2204	Gmet_2453	Gmet_2453	two component, sigma54 specific, transcriptional	Gmet_2679	Gmet_2679	response regulator receiver domain protein	[TP0519-TP0519 (0.65939915)]
COG2204	COG2204	Gmet_2924	Gmet_2924	two component, sigma54 specific, transcriptional	Gmet_0555	Gmet_0555	two component, sigma54 specific, transcriptional	[TP0519-TP0519 (0.65939915)]
COG2204	COG2204	Gmet_3158	Gmet_3158	two component, sigma54 specific, transcriptional	Gmet_2453	Gmet_2453	two component, sigma54 specific, transcriptional	[TP0519-TP0519 (0.65939915)]
COG2204	COG2204	Gmet_2034	Gmet_2034	two component, sigma54 specific, transcriptional	Gmet_2034	Gmet_2034	two component, sigma54 specific, transcriptional	[TP0519-TP0519 (0.65939915)]
COG2204	COG2204	Gmet_2453	Gmet_2453	two component, sigma54 specific, transcriptional	Gmet_3158	Gmet_3158	two component, sigma54 specific, transcriptional	[TP0519-TP0519 (0.65939915)]
COG2204	COG2204	Gmet_0555	Gmet_0555	two component, sigma54 specific, transcriptional	Gmet_2924	Gmet_2924	two component, sigma54 specific, transcriptional	[TP0519-TP0519 (0.65939915)]
COG2204	COG2204	Gmet_0776	Gmet_0776	two component, sigma54 specific, transcriptional	Gmet_3263	Gmet_3263	two component, sigma54 specific, transcriptional	[TP0519-TP0519 (0.65939915)]
COG2204	COG2204	Gmet_3263	Gmet_3263	two component, sigma54 specific, transcriptional	Gmet_0776	Gmet_0776	two component, sigma54 specific, transcriptional	[TP0519-TP0519 (0.65939915)]
COG2204	COG2204	Gmet_2679	Gmet_2679	response regulator receiver domain protein	Gmet_0961	Gmet_0961	two component, sigma54 specific, transcriptional	[TP0519-TP0519 (0.65939915)]
COG2204	COG2204	Gmet_0961	Gmet_0961	two component, sigma54 specific, transcriptional	Gmet_2679	Gmet_2679	response regulator receiver domain protein	[TP0519-TP0519 (0.65939915)]
COG2204	COG2204	Gmet_0812	Gmet_0812	two component, sigma54 specific, transcriptional	Gmet_1220	Gmet_1220	response regulator receiver domain protein	[TP0519-TP0519 (0.65939915)]
COG2204	COG2204	Gmet_1220	Gmet_1220	response regulator receiver domain protein	Gmet_0812	Gmet_0812	two component, sigma54 specific, transcriptional	[TP0519-TP0519 (0.65939915)]
COG2204	COG2204	Gmet_0088	Gmet_0088	Sigma-54 factor, interaction region	Gmet_2924	Gmet_2924	two component, sigma54 specific, transcriptional	[TP0519-TP0519 (0.65939915)]
COG2204	COG2204	Gmet_2924	Gmet_2924	two component, sigma54 specific, transcriptional	Gmet_0088	Gmet_0088	Sigma-54 factor, interaction region	[TP0519-TP0519 (0.65939915)]
COG2204	COG2204	Gmet_2145	Gmet_2145	two component, sigma54 specific, transcriptional	Gmet_0812	Gmet_0812	two component, sigma54 specific, transcriptional	[TP0519-TP0519 (0.65939915)]
COG2204	COG2204	Gmet_0812	Gmet_0812	two component, sigma54 specific, transcriptional	Gmet_2145	Gmet_2145	two component, sigma54 specific, transcriptional	[TP0519-TP0519 (0.65939915)]
COG2204	COG2204	Gmet_3263	Gmet_3263	two component, sigma54 specific, transcriptional	Gmet_2453	Gmet_2453	two component, sigma54 specific, transcriptional	[TP0519-TP0519 (0.65939915)]
COG2204	COG2204	Gmet_2453	Gmet_2453	two component, sigma54 specific, transcriptional	Gmet_3263	Gmet_3263	two component, sigma54 specific, transcriptional	[TP0519-TP0519 (0.65939915)]
COG2204	COG2204	Gmet_1055	Gmet_1055	two component, sigma54 specific, transcriptional	Gmet_0555	Gmet_0555	two component, sigma54 specific, transcriptional	[TP0519-TP0519 (0.65939915)]
COG2204	COG2204	Gmet_0555	Gmet_0555	two component, sigma54 specific, transcriptional	Gmet_1055	Gmet_1055	two component, sigma54 specific, transcriptional	[TP0519-TP0519 (0.65939915)]
COG0546	COG0739	Gmet_2814	Gmet_2814	HAD-superfamily hydrolase subfamily IA	Gmet_1350	Gmet_1350	Peptidase M23B	[TP0554-TP0782 (0.73069036)]
COG0546	COG0739	Gmet_2112	Gmet_2112	HAD-superfamily hydrolase subfamily IA	Gmet_3012	Gmet_3012	Peptidase M23B	[TP0554-TP0782 (0.73069036)]
COG0546	COG0739	Gmet_2814	Gmet_2814	HAD-superfamily hydrolase subfamily IA	Gmet_3012	Gmet_3012	Peptidase M23B	[TP0554-TP0782 (0.73069036)]
COG0546	COG0739	Gmet_2290	Gmet_2290	HAD-superfamily hydrolase subfamily IA	Gmet_1350	Gmet_1350	Peptidase M23B	[TP0554-TP0782 (0.73069036)]
COG0546	COG0739	Gmet_2112	Gmet_2112	HAD-superfamily hydrolase subfamily IA	Gmet_1559	Gmet_1559	Peptidase M23B	[TP0554-TP0782 (0.73069036)]
COG0546	COG0739	Gmet_2290	Gmet_2290	HAD-superfamily hydrolase subfamily IA	Gmet_3012	Gmet_3012	Peptidase M23B	[TP0554-TP0782 (0.73069036)]
COG0546	COG0739	Gmet_2290	Gmet_2290	HAD-superfamily hydrolase subfamily IA	Gmet_1559	Gmet_1559	Peptidase M23B	[TP0554-TP0782 (0.73069036)]
COG0546	COG0739	Gmet_2814	Gmet_2814	HAD-superfamily hydrolase subfamily IA	Gmet_1559	Gmet_1559	Peptidase M23B	[TP0554-TP0782 (0.73069036)]
COG0546	COG0739	Gmet_2112	Gmet_2112	HAD-superfamily hydrolase subfamily IA	Gmet_1350	Gmet_1350	Peptidase M23B	[TP0554-TP0782 (0.73069036)]
COG0242	COG1187	Gmet_3338	Gmet_3338	Formylmethionine deformylase	Gmet_1217	Gmet_1217	Pseudouridine synthase, Rsu	[TP0757-TP0459 (0.5284328)]
COG0242	COG1187	Gmet_3553	Gmet_3553	Formylmethionine deformylase	Gmet_1217	Gmet_1217	Pseudouridine synthase, Rsu	[TP0757-TP0459 (0.5284328)]
COG0457	COG0558	Gmet_1964	Gmet_1964	hypothetical protein	Gmet_0822	Gmet_0822	CDP-diacylglycerol--glycerol-3-phosphate	[TP0067-TP0730 (0.86096925)]
COG0457	COG0558	Gmet_1963	Gmet_1963	putative signal peptide protein	Gmet_0822	Gmet_0822	CDP-diacylglycerol--glycerol-3-phosphate	[TP0067-TP0730 (0.86096925)]
COG0457	COG0558	Gmet_1233	Gmet_1233	Intermediate filament protein	Gmet_0822	Gmet_0822	CDP-diacylglycerol--glycerol-3-phosphate	[TP0067-TP0730 (0.86096925)]
COG0457	COG0558	Gmet_1964	Gmet_1964	hypothetical protein	Gmet_1952	Gmet_1952	CDP-diacylglycerol--glycerol-3-phosphate	[TP0067-TP0730 (0.86096925)]
COG0457	COG0558	Gmet_2403	Gmet_2403	Tetratricopeptide TPR_4	Gmet_0822	Gmet_0822	CDP-diacylglycerol--glycerol-3-phosphate	[TP0067-TP0730 (0.86096925)]
COG0457	COG0558	Gmet_0856	Gmet_0856	Sugar transporter superfamily	Gmet_0822	Gmet_0822	CDP-diacylglycerol--glycerol-3-phosphate	[TP0067-TP0730 (0.86096925)]
COG0457	COG0558	Gmet_3216	Gmet_3216	TPR repeat protein	Gmet_1952	Gmet_1952	CDP-diacylglycerol--glycerol-3-phosphate	[TP0067-TP0730 (0.86096925)]
COG0457	COG0558	Gmet_2032	Gmet_2032	TPR repeat protein	Gmet_1952	Gmet_1952	CDP-diacylglycerol--glycerol-3-phosphate	[TP0067-TP0730 (0.86096925)]
COG0457	COG0558	Gmet_1963	Gmet_1963	putative signal peptide protein	Gmet_1952	Gmet_1952	CDP-diacylglycerol--glycerol-3-phosphate	[TP0067-TP0730 (0.86096925)]
COG0457	COG0558	Gmet_0856	Gmet_0856	Sugar transporter superfamily	Gmet_1952	Gmet_1952	CDP-diacylglycerol--glycerol-3-phosphate	[TP0067-TP0730 (0.86096925)]
COG0457	COG0558	Gmet_2032	Gmet_2032	TPR repeat protein	Gmet_0822	Gmet_0822	CDP-diacylglycerol--glycerol-3-phosphate	[TP0067-TP0730 (0.86096925)]
COG0457	COG0558	Gmet_2403	Gmet_2403	Tetratricopeptide TPR_4	Gmet_1952	Gmet_1952	CDP-diacylglycerol--glycerol-3-phosphate	[TP0067-TP0730 (0.86096925)]
COG0457	COG0558	Gmet_1506	Gmet_1506	Tetratricopeptide TPR_4	Gmet_0822	Gmet_0822	CDP-diacylglycerol--glycerol-3-phosphate	[TP0067-TP0730 (0.86096925)]
COG0457	COG0558	Gmet_1506	Gmet_1506	Tetratricopeptide TPR_4	Gmet_1952	Gmet_1952	CDP-diacylglycerol--glycerol-3-phosphate	[TP0067-TP0730 (0.86096925)]
COG0457	COG0558	Gmet_1233	Gmet_1233	Intermediate filament protein	Gmet_1952	Gmet_1952	CDP-diacylglycerol--glycerol-3-phosphate	[TP0067-TP0730 (0.86096925)]
COG0457	COG0558	Gmet_2682	Gmet_2682	TPR repeat protein	Gmet_0822	Gmet_0822	CDP-diacylglycerol--glycerol-3-phosphate	[TP0067-TP0730 (0.86096925)]
COG0457	COG0558	Gmet_3216	Gmet_3216	TPR repeat protein	Gmet_0822	Gmet_0822	CDP-diacylglycerol--glycerol-3-phosphate	[TP0067-TP0730 (0.86096925)]
COG0457	COG0558	Gmet_2682	Gmet_2682	TPR repeat protein	Gmet_1952	Gmet_1952	CDP-diacylglycerol--glycerol-3-phosphate	[TP0067-TP0730 (0.86096925)]
COG0020	COG1508	Gmet_1254	Gmet_1254	Di-trans-poly-cis-decaprenylcistransferase	Gmet_1283	Gmet_1283	sigma-54 (RpoN)	[TP0603-TP0111 (0.79878455)]
COG0192	COG1774	Gmet_1290	metK	S-adenosylmethionine synthetase (EC 2.5.1.6) (Methionine adenosyltransferase) (AdoMet synthetase) (MAT)	Gmet_2320	Gmet_2320	PSP1	[TP0794-TP0046 (0.7023217)]
COG0420	COG0739	Gmet_1223	Gmet_1223	Metallophosphoesterase	Gmet_1559	Gmet_1559	Peptidase M23B	[TP0626-TP0782 (0.7781429)]
COG0420	COG0739	Gmet_1223	Gmet_1223	Metallophosphoesterase	Gmet_3012	Gmet_3012	Peptidase M23B	[TP0626-TP0782 (0.7781429)]
COG0420	COG0739	Gmet_1223	Gmet_1223	Metallophosphoesterase	Gmet_1350	Gmet_1350	Peptidase M23B	[TP0626-TP0782 (0.7781429)]
COG1385	COG2812	Gmet_3387	Gmet_3387	hypothetical protein	Gmet_3422	Gmet_3422	DNA polymerase III, subunits gamma and tau	[TP0276-TP1005 (0.66627616)]
COG0341	COG1512	Gmet_0855	Gmet_0855	SecF protein	Gmet_1372	Gmet_1372	protein of unknown function DUF477	[TP0411-TP0561 (0.5704539)]
COG0217	COG0739	Gmet_0743	Gmet_0743	hypothetical protein	Gmet_1559	Gmet_1559	Peptidase M23B	[TP0474-TP0864 (0.82349855)]
COG0217	COG0739	Gmet_0743	Gmet_0743	hypothetical protein	Gmet_1350	Gmet_1350	Peptidase M23B	[TP0474-TP0864 (0.82349855)]
COG0217	COG0739	Gmet_0743	Gmet_0743	hypothetical protein	Gmet_3012	Gmet_3012	Peptidase M23B	[TP0474-TP0864 (0.82349855)]
COG0242	COG0254	Gmet_3553	Gmet_3553	Formylmethionine deformylase	Gmet_0377	Gmet_0377	ribosomal protein L31	[TP0757-TP0255 (0.6434887)]
COG0242	COG0254	Gmet_3338	Gmet_3338	Formylmethionine deformylase	Gmet_0377	Gmet_0377	ribosomal protein L31	[TP0757-TP0255 (0.6434887)]
COG0795	COG1512	Gmet_1249	Gmet_1249	permease YjgP/YjgQ	Gmet_1372	Gmet_1372	protein of unknown function DUF477	[TP0884-TP0561 (0.6412245)]
COG0795	COG1512	Gmet_1248	Gmet_1248	permease YjgP/YjgQ	Gmet_1372	Gmet_1372	protein of unknown function DUF477	[TP0884-TP0561 (0.6412245)]
COG0762	COG1512	Gmet_1166	Gmet_1166	protein of unknown function YGGT	Gmet_1372	Gmet_1372	protein of unknown function DUF477	[TP0668-TP0561 (0.5550382)]
COG0442	COG1466	Gmet_1354	Gmet_1354	prolyl-tRNA synthetase	Gmet_2298	Gmet_2298	DNA polymerase III, delta subunit	[TP0160-TP0588 (0.66563916)]
COG0305	COG0593	Gmet_2568	Gmet_2568	DnaB helicase	Gmet_0001	Gmet_0001	chromosomal replication initiator protein, DnaA	[TP0058-TP0001 (0.9013428)]
COG0305	COG0593	Gmet_2568	Gmet_2568	DnaB helicase	Gmet_0747	Gmet_0747	chromosomal replication initiator protein, DnaA	[TP0058-TP0001 (0.9013428)]
COG1582	COG4786	Gmet_0462	Gmet_0462	Flagellar protein	Gmet_0431	Gmet_0431	Flagellar basal-body rod FlgG	[TP0726-TP0961 (0.6446794)]
COG1582	COG4786	Gmet_0462	Gmet_0462	Flagellar protein	Gmet_0430	Gmet_0430	hypothetical protein	[TP0726-TP0961 (0.6446794)]
COG0178	COG1197	Gmet_2580	Gmet_2580	Excinuclease ABC, A subunit	Gmet_3547	Gmet_3547	Transcription-repair coupling factor	[TP0514-TP0344 (0.9414915)]
COG0178	COG1197	Gmet_0128	Gmet_0128	Excinuclease ABC, A subunit	Gmet_3547	Gmet_3547	Transcription-repair coupling factor	[TP0514-TP0344 (0.9414915)]
COG0178	COG1197	Gmet_2582	Gmet_2582	Excinuclease ATPase subunit-like	Gmet_3547	Gmet_3547	Transcription-repair coupling factor	[TP0514-TP0344 (0.9414915)]
COG0264	COG0544	Gmet_1251	tsf	Elongation factor Ts (EF-Ts)	Gmet_1874	Gmet_1874	Trigger factor	[TP0605-TP0506 (0.9100214)]
COG1344	COG1352	Gmet_0442	Gmet_0442	Flagellin-like	Gmet_3267	Gmet_3267	MCP methyltransferase, CheR-type	[TP0870-TP0630 (0.7476691)]
COG1344	COG1352	Gmet_0439	Gmet_0439	Flagellin-like	Gmet_3212	Gmet_3212	MCP methyltransferase, CheR-type	[TP0870-TP0630 (0.7476691)]
COG1344	COG1352	Gmet_0439	Gmet_0439	Flagellin-like	Gmet_2641	Gmet_2641	MCP methyltransferase, CheR-type	[TP0870-TP0630 (0.7476691)]
COG1344	COG1352	Gmet_0439	Gmet_0439	Flagellin-like	Gmet_0780	Gmet_0780	MCP methyltransferase/methylesterase, CheR/CheB	[TP0870-TP0630 (0.7476691)]
COG1344	COG1352	Gmet_0439	Gmet_0439	Flagellin-like	Gmet_2420	Gmet_2420	MCP methyltransferase, CheR-type	[TP0870-TP0630 (0.7476691)]
COG1344	COG1352	Gmet_0442	Gmet_0442	Flagellin-like	Gmet_3212	Gmet_3212	MCP methyltransferase, CheR-type	[TP0870-TP0630 (0.7476691)]
COG1344	COG1352	Gmet_0442	Gmet_0442	Flagellin-like	Gmet_1077	Gmet_1077	MCP methyltransferase, CheR-type	[TP0870-TP0630 (0.7476691)]
COG1344	COG1352	Gmet_0442	Gmet_0442	Flagellin-like	Gmet_2707	Gmet_2707	MCP methyltransferase, CheR-type	[TP0870-TP0630 (0.7476691)]
COG1344	COG1352	Gmet_0442	Gmet_0442	Flagellin-like	Gmet_0780	Gmet_0780	MCP methyltransferase/methylesterase, CheR/CheB	[TP0870-TP0630 (0.7476691)]
COG1344	COG1352	Gmet_0442	Gmet_0442	Flagellin-like	Gmet_2420	Gmet_2420	MCP methyltransferase, CheR-type	[TP0870-TP0630 (0.7476691)]
COG1344	COG1352	Gmet_0439	Gmet_0439	Flagellin-like	Gmet_1077	Gmet_1077	MCP methyltransferase, CheR-type	[TP0870-TP0630 (0.7476691)]
COG1344	COG1352	Gmet_0439	Gmet_0439	Flagellin-like	Gmet_3267	Gmet_3267	MCP methyltransferase, CheR-type	[TP0870-TP0630 (0.7476691)]
COG1344	COG1352	Gmet_0442	Gmet_0442	Flagellin-like	Gmet_2305	Gmet_2305	MCP methyltransferase, CheR-type	[TP0870-TP0630 (0.7476691)]
COG1344	COG1352	Gmet_0439	Gmet_0439	Flagellin-like	Gmet_2707	Gmet_2707	MCP methyltransferase, CheR-type	[TP0870-TP0630 (0.7476691)]
COG1344	COG1352	Gmet_0439	Gmet_0439	Flagellin-like	Gmet_2305	Gmet_2305	MCP methyltransferase, CheR-type	[TP0870-TP0630 (0.7476691)]
COG1344	COG1352	Gmet_0442	Gmet_0442	Flagellin-like	Gmet_2641	Gmet_2641	MCP methyltransferase, CheR-type	[TP0870-TP0630 (0.7476691)]
COG0495	COG1475	Gmet_2300	Gmet_2300	Leucyl-tRNA synthetase, class Ia	Gmet_3412	Gmet_3412	ParB-like partition protein	[TP0586-TP0271 (0.63095015)]
COG1512	COG1512	Gmet_1372	Gmet_1372	protein of unknown function DUF477	Gmet_1372	Gmet_1372	protein of unknown function DUF477	[TP0561-TP0561 (0.53951585)]
COG0272	COG2080	Gmet_2728	Gmet_2728	NAD-dependent DNA ligase C4-type	Gmet_2135	Gmet_2135	Ferredoxin:(2Fe-2S)-binding protein	[TP0634-TP0080 (0.5753685)]
COG0272	COG2080	Gmet_2728	Gmet_2728	NAD-dependent DNA ligase C4-type	Gmet_0838	Gmet_0838	Ferredoxin:(2Fe-2S)-binding protein	[TP0634-TP0080 (0.5753685)]
COG0272	COG2080	Gmet_2728	Gmet_2728	NAD-dependent DNA ligase C4-type	Gmet_3490	Gmet_3490	Ferredoxin:(2Fe-2S)-binding protein	[TP0634-TP0080 (0.5753685)]
COG0750	COG1512	Gmet_1257	Gmet_1257	Peptidase M50, putative membrane-associated zinc	Gmet_1372	Gmet_1372	protein of unknown function DUF477	[TP0600-TP0561 (0.5857341)]
COG1352	COG1536	Gmet_2305	Gmet_2305	MCP methyltransferase, CheR-type	Gmet_3111	Gmet_3111	Flagellar motor switch protein FliG	[TP0630-TP0026 (0.7604114)]
COG1352	COG1536	Gmet_3212	Gmet_3212	MCP methyltransferase, CheR-type	Gmet_3111	Gmet_3111	Flagellar motor switch protein FliG	[TP0630-TP0026 (0.7604114)]
COG1352	COG1536	Gmet_3267	Gmet_3267	MCP methyltransferase, CheR-type	Gmet_3111	Gmet_3111	Flagellar motor switch protein FliG	[TP0630-TP0026 (0.7604114)]
COG1352	COG1536	Gmet_1077	Gmet_1077	MCP methyltransferase, CheR-type	Gmet_3111	Gmet_3111	Flagellar motor switch protein FliG	[TP0630-TP0026 (0.7604114)]
COG1352	COG1536	Gmet_0780	Gmet_0780	MCP methyltransferase/methylesterase, CheR/CheB	Gmet_3111	Gmet_3111	Flagellar motor switch protein FliG	[TP0630-TP0026 (0.7604114)]
COG1352	COG1536	Gmet_2420	Gmet_2420	MCP methyltransferase, CheR-type	Gmet_3111	Gmet_3111	Flagellar motor switch protein FliG	[TP0630-TP0026 (0.7604114)]
COG1352	COG1536	Gmet_2707	Gmet_2707	MCP methyltransferase, CheR-type	Gmet_3111	Gmet_3111	Flagellar motor switch protein FliG	[TP0630-TP0026 (0.7604114)]
COG1352	COG1536	Gmet_2641	Gmet_2641	MCP methyltransferase, CheR-type	Gmet_3111	Gmet_3111	Flagellar motor switch protein FliG	[TP0630-TP0026 (0.7604114)]
COG1344	COG1516	Gmet_0439	Gmet_0439	Flagellin-like	Gmet_0445	Gmet_0445	Flagellar protein FliS	[TP0870-TP0943 (0.723277)]
COG1344	COG1516	Gmet_0442	Gmet_0442	Flagellin-like	Gmet_0445	Gmet_0445	Flagellar protein FliS	[TP0870-TP0943 (0.723277)]
COG0099	COG0216	Gmet_0650	rpsM	30S ribosomal protein S13	Gmet_2976	Gmet_2976	Class I peptide chain release factor	[TP0210-TP0051 (0.8775348)]
COG0099	COG0216	Gmet_0650	rpsM	30S ribosomal protein S13	Gmet_0380	Gmet_0380	Peptide chain release factor 1	[TP0210-TP0051 (0.8775348)]
COG0442	COG0552	Gmet_1354	Gmet_1354	prolyl-tRNA synthetase	Gmet_1176	Gmet_1176	Cell division transporter substrate-binding	[TP0160-TP0578 (0.56216276)]
COG0242	COG0319	Gmet_3338	Gmet_3338	Formylmethionine deformylase	Gmet_2370	Gmet_2370	hypothetical protein	[TP0757-TP0650 (0.630912)]
COG0242	COG0319	Gmet_3553	Gmet_3553	Formylmethionine deformylase	Gmet_2370	Gmet_2370	hypothetical protein	[TP0757-TP0650 (0.630912)]
COG0178	COG0845	Gmet_2580	Gmet_2580	Excinuclease ABC, A subunit	Gmet_3508	Gmet_3508	Secretion protein HlyD	[TP0514-TP0965 (0.87363523)]
COG0178	COG0845	Gmet_0128	Gmet_0128	Excinuclease ABC, A subunit	Gmet_2408	Gmet_2408	Secretion protein HlyD	[TP0514-TP0965 (0.87363523)]
COG0178	COG0845	Gmet_2582	Gmet_2582	Excinuclease ATPase subunit-like	Gmet_3128	Gmet_3128	Secretion protein HlyD	[TP0514-TP0965 (0.87363523)]
COG0178	COG0845	Gmet_0128	Gmet_0128	Excinuclease ABC, A subunit	Gmet_3508	Gmet_3508	Secretion protein HlyD	[TP0514-TP0965 (0.87363523)]
COG0178	COG0845	Gmet_0128	Gmet_0128	Excinuclease ABC, A subunit	Gmet_0659	Gmet_0659	Secretion protein HlyD	[TP0514-TP0965 (0.87363523)]
COG0178	COG0845	Gmet_2582	Gmet_2582	Excinuclease ATPase subunit-like	Gmet_2519	Gmet_2519	Secretion protein HlyD	[TP0514-TP0965 (0.87363523)]
COG0178	COG0845	Gmet_0128	Gmet_0128	Excinuclease ABC, A subunit	Gmet_0809	Gmet_0809	Secretion protein HlyD	[TP0514-TP0965 (0.87363523)]
COG0178	COG0845	Gmet_2580	Gmet_2580	Excinuclease ABC, A subunit	Gmet_3464	Gmet_3464	Secretion protein HlyD	[TP0514-TP0965 (0.87363523)]
COG0178	COG0845	Gmet_2582	Gmet_2582	Excinuclease ATPase subunit-like	Gmet_0659	Gmet_0659	Secretion protein HlyD	[TP0514-TP0965 (0.87363523)]
COG0178	COG0845	Gmet_2582	Gmet_2582	Excinuclease ATPase subunit-like	Gmet_3508	Gmet_3508	Secretion protein HlyD	[TP0514-TP0965 (0.87363523)]
COG0178	COG0845	Gmet_2580	Gmet_2580	Excinuclease ABC, A subunit	Gmet_2408	Gmet_2408	Secretion protein HlyD	[TP0514-TP0965 (0.87363523)]
COG0178	COG0845	Gmet_2582	Gmet_2582	Excinuclease ATPase subunit-like	Gmet_1548	Gmet_1548	Secretion protein HlyD	[TP0514-TP0965 (0.87363523)]
COG0178	COG0845	Gmet_2580	Gmet_2580	Excinuclease ABC, A subunit	Gmet_1665	Gmet_1665	Secretion protein HlyD	[TP0514-TP0965 (0.87363523)]
COG0178	COG0845	Gmet_2582	Gmet_2582	Excinuclease ATPase subunit-like	Gmet_3038	Gmet_3038	Secretion protein HlyD	[TP0514-TP0965 (0.87363523)]
COG0178	COG0845	Gmet_2580	Gmet_2580	Excinuclease ABC, A subunit	Gmet_0659	Gmet_0659	Secretion protein HlyD	[TP0514-TP0965 (0.87363523)]
COG0178	COG0845	Gmet_2582	Gmet_2582	Excinuclease ATPase subunit-like	Gmet_2408	Gmet_2408	Secretion protein HlyD	[TP0514-TP0965 (0.87363523)]
COG0178	COG0845	Gmet_0128	Gmet_0128	Excinuclease ABC, A subunit	Gmet_1548	Gmet_1548	Secretion protein HlyD	[TP0514-TP0965 (0.87363523)]
COG0178	COG0845	Gmet_0128	Gmet_0128	Excinuclease ABC, A subunit	Gmet_3128	Gmet_3128	Secretion protein HlyD	[TP0514-TP0965 (0.87363523)]
COG0178	COG0845	Gmet_0128	Gmet_0128	Excinuclease ABC, A subunit	Gmet_2519	Gmet_2519	Secretion protein HlyD	[TP0514-TP0965 (0.87363523)]
COG0178	COG0845	Gmet_0128	Gmet_0128	Excinuclease ABC, A subunit	Gmet_1665	Gmet_1665	Secretion protein HlyD	[TP0514-TP0965 (0.87363523)]
COG0178	COG0845	Gmet_2582	Gmet_2582	Excinuclease ATPase subunit-like	Gmet_1665	Gmet_1665	Secretion protein HlyD	[TP0514-TP0965 (0.87363523)]
COG0178	COG0845	Gmet_2582	Gmet_2582	Excinuclease ATPase subunit-like	Gmet_3464	Gmet_3464	Secretion protein HlyD	[TP0514-TP0965 (0.87363523)]
COG0178	COG0845	Gmet_2580	Gmet_2580	Excinuclease ABC, A subunit	Gmet_1548	Gmet_1548	Secretion protein HlyD	[TP0514-TP0965 (0.87363523)]
COG0178	COG0845	Gmet_0128	Gmet_0128	Excinuclease ABC, A subunit	Gmet_3464	Gmet_3464	Secretion protein HlyD	[TP0514-TP0965 (0.87363523)]
COG0178	COG0845	Gmet_0128	Gmet_0128	Excinuclease ABC, A subunit	Gmet_1651	Gmet_1651	Secretion protein HlyD	[TP0514-TP0965 (0.87363523)]
COG0178	COG0845	Gmet_2580	Gmet_2580	Excinuclease ABC, A subunit	Gmet_1651	Gmet_1651	Secretion protein HlyD	[TP0514-TP0965 (0.87363523)]
COG0178	COG0845	Gmet_2582	Gmet_2582	Excinuclease ATPase subunit-like	Gmet_1651	Gmet_1651	Secretion protein HlyD	[TP0514-TP0965 (0.87363523)]
COG0178	COG0845	Gmet_0128	Gmet_0128	Excinuclease ABC, A subunit	Gmet_3038	Gmet_3038	Secretion protein HlyD	[TP0514-TP0965 (0.87363523)]
COG0178	COG0845	Gmet_2580	Gmet_2580	Excinuclease ABC, A subunit	Gmet_3128	Gmet_3128	Secretion protein HlyD	[TP0514-TP0965 (0.87363523)]
COG0178	COG0845	Gmet_2582	Gmet_2582	Excinuclease ATPase subunit-like	Gmet_0809	Gmet_0809	Secretion protein HlyD	[TP0514-TP0965 (0.87363523)]
COG0178	COG0845	Gmet_2580	Gmet_2580	Excinuclease ABC, A subunit	Gmet_3038	Gmet_3038	Secretion protein HlyD	[TP0514-TP0965 (0.87363523)]
COG0178	COG0845	Gmet_2580	Gmet_2580	Excinuclease ABC, A subunit	Gmet_0809	Gmet_0809	Secretion protein HlyD	[TP0514-TP0965 (0.87363523)]
COG0178	COG0845	Gmet_2580	Gmet_2580	Excinuclease ABC, A subunit	Gmet_2519	Gmet_2519	Secretion protein HlyD	[TP0514-TP0965 (0.87363523)]
COG0457	COG0566	Gmet_2682	Gmet_2682	TPR repeat protein	Gmet_1356	Gmet_1356	RNA methyltransferase TrmH, group 3	[TP0095-TP0054 (0.73981166)]
COG0457	COG0566	Gmet_1964	Gmet_1964	hypothetical protein	Gmet_1356	Gmet_1356	RNA methyltransferase TrmH, group 3	[TP0095-TP0054 (0.73981166)]
COG0457	COG0566	Gmet_0856	Gmet_0856	Sugar transporter superfamily	Gmet_1356	Gmet_1356	RNA methyltransferase TrmH, group 3	[TP0095-TP0054 (0.73981166)]
COG0457	COG0566	Gmet_1233	Gmet_1233	Intermediate filament protein	Gmet_1356	Gmet_1356	RNA methyltransferase TrmH, group 3	[TP0095-TP0054 (0.73981166)]
COG0457	COG0566	Gmet_1506	Gmet_1506	Tetratricopeptide TPR_4	Gmet_1356	Gmet_1356	RNA methyltransferase TrmH, group 3	[TP0095-TP0054 (0.73981166)]
COG0457	COG0566	Gmet_1963	Gmet_1963	putative signal peptide protein	Gmet_1356	Gmet_1356	RNA methyltransferase TrmH, group 3	[TP0095-TP0054 (0.73981166)]
COG0457	COG0566	Gmet_2032	Gmet_2032	TPR repeat protein	Gmet_1356	Gmet_1356	RNA methyltransferase TrmH, group 3	[TP0095-TP0054 (0.73981166)]
COG0457	COG0566	Gmet_3216	Gmet_3216	TPR repeat protein	Gmet_1356	Gmet_1356	RNA methyltransferase TrmH, group 3	[TP0095-TP0054 (0.73981166)]
COG0457	COG0566	Gmet_2403	Gmet_2403	Tetratricopeptide TPR_4	Gmet_1356	Gmet_1356	RNA methyltransferase TrmH, group 3	[TP0095-TP0054 (0.73981166)]
COG0465	COG0558	Gmet_1890	Gmet_1890	Peptidase M41, FtsH	Gmet_0822	Gmet_0822	CDP-diacylglycerol--glycerol-3-phosphate	[TP0765-TP0256 (0.8653493)]
COG0465	COG0558	Gmet_2393	Gmet_2393	Peptidase M41, FtsH	Gmet_1952	Gmet_1952	CDP-diacylglycerol--glycerol-3-phosphate	[TP0765-TP0256 (0.8653493)]
COG0465	COG0558	Gmet_1890	Gmet_1890	Peptidase M41, FtsH	Gmet_1952	Gmet_1952	CDP-diacylglycerol--glycerol-3-phosphate	[TP0765-TP0256 (0.8653493)]
COG0465	COG0558	Gmet_2393	Gmet_2393	Peptidase M41, FtsH	Gmet_0822	Gmet_0822	CDP-diacylglycerol--glycerol-3-phosphate	[TP0765-TP0256 (0.8653493)]
COG0024	COG0462	Gmet_0648	Gmet_0648	Peptidase M24A, methionine aminopeptidase,	Gmet_2848	Gmet_2848	Ribose-phosphate pyrophosphokinase	[TP0842-TP0294 (0.8762697)]
COG0125	COG0361	Gmet_2318	Gmet_2318	Thymidylate kinase	Gmet_1837	Gmet_1837	Translation initiation factor IF-1	[TP0354-TP0097 (0.8382038)]
COG1536	COG1766	Gmet_3111	Gmet_3111	Flagellar motor switch protein FliG	Gmet_3112	Gmet_3112	Flagellar FliF M-ring protein	[TP0400-TP0399 (0.9198608), TP0026-TP0399 (0.9539454)]
COG0319	COG0787	Gmet_2370	Gmet_2370	hypothetical protein	Gmet_2908	Gmet_2908	Alanine racemase region	[TP0650-TP0681 (0.82058704)]
COG0215	COG1536	Gmet_0057	cysS	Cysteinyl-tRNA synthetase (EC 6.1.1.16) (Cysteine--tRNA ligase) (CysRS)	Gmet_3111	Gmet_3111	Flagellar motor switch protein FliG	[TP0091-TP0400 (0.6374247)]
COG0564	COG1418	Gmet_0047	Gmet_0047	Pseudouridine synthase, RluD	Gmet_1180	Gmet_1180	metal dependent phosphohydrolase	[TP0154-TP1018 (0.7668753)]
COG0564	COG1418	Gmet_3435	Gmet_3435	Pseudouridine synthase, RluD	Gmet_1180	Gmet_1180	metal dependent phosphohydrolase	[TP0154-TP1018 (0.7668753)]
COG0564	COG1418	Gmet_0267	Gmet_0267	Pseudouridine synthase	Gmet_1620	Gmet_1620	HDIG	[TP0154-TP1018 (0.7668753)]
COG0564	COG1418	Gmet_2838	Gmet_2838	Pseudouridine synthase, RluD	Gmet_1180	Gmet_1180	metal dependent phosphohydrolase	[TP0154-TP1018 (0.7668753)]
COG0564	COG1418	Gmet_2838	Gmet_2838	Pseudouridine synthase, RluD	Gmet_1620	Gmet_1620	HDIG	[TP0154-TP1018 (0.7668753)]
COG0564	COG1418	Gmet_0267	Gmet_0267	Pseudouridine synthase	Gmet_1180	Gmet_1180	metal dependent phosphohydrolase	[TP0154-TP1018 (0.7668753)]
COG0564	COG1418	Gmet_3435	Gmet_3435	Pseudouridine synthase, RluD	Gmet_1620	Gmet_1620	HDIG	[TP0154-TP1018 (0.7668753)]
COG0564	COG1418	Gmet_0047	Gmet_0047	Pseudouridine synthase, RluD	Gmet_1620	Gmet_1620	HDIG	[TP0154-TP1018 (0.7668753)]
COG0849	COG1595	Gmet_0416	Gmet_0416	Cell division protein FtsA	Gmet_2792	Gmet_2792	RNA polymerase sigma-70 factor	[TP0389-TP0092 (0.66770643)]
COG0849	COG1595	Gmet_0416	Gmet_0416	Cell division protein FtsA	Gmet_2612	Gmet_2612	RNA polymerase sigma-70 factor	[TP0389-TP0092 (0.66770643)]
COG0739	COG2204	Gmet_1559	Gmet_1559	Peptidase M23B	Gmet_2679	Gmet_2679	response regulator receiver domain protein	[TP0706-TP0519 (0.80130965)]
COG0739	COG2204	Gmet_1350	Gmet_1350	Peptidase M23B	Gmet_0555	Gmet_0555	two component, sigma54 specific, transcriptional	[TP0706-TP0519 (0.80130965)]
COG0739	COG2204	Gmet_1559	Gmet_1559	Peptidase M23B	Gmet_0812	Gmet_0812	two component, sigma54 specific, transcriptional	[TP0706-TP0519 (0.80130965)]
COG0739	COG2204	Gmet_1559	Gmet_1559	Peptidase M23B	Gmet_1992	Gmet_1992	two component, sigma54 specific, transcriptional	[TP0706-TP0519 (0.80130965)]
COG0739	COG2204	Gmet_3012	Gmet_3012	Peptidase M23B	Gmet_0555	Gmet_0555	two component, sigma54 specific, transcriptional	[TP0706-TP0519 (0.80130965)]
COG0739	COG2204	Gmet_3012	Gmet_3012	Peptidase M23B	Gmet_1992	Gmet_1992	two component, sigma54 specific, transcriptional	[TP0706-TP0519 (0.80130965)]
COG0739	COG2204	Gmet_3012	Gmet_3012	Peptidase M23B	Gmet_1055	Gmet_1055	two component, sigma54 specific, transcriptional	[TP0706-TP0519 (0.80130965)]
COG0739	COG2204	Gmet_3012	Gmet_3012	Peptidase M23B	Gmet_1058	Gmet_1058	two component, sigma54 specific, transcriptional	[TP0706-TP0519 (0.80130965)]
COG0739	COG2204	Gmet_1559	Gmet_1559	Peptidase M23B	Gmet_2145	Gmet_2145	two component, sigma54 specific, transcriptional	[TP0706-TP0519 (0.80130965)]
COG0739	COG2204	Gmet_3012	Gmet_3012	Peptidase M23B	Gmet_1082	Gmet_1082	two component, sigma54 specific, transcriptional	[TP0706-TP0519 (0.80130965)]
COG0739	COG2204	Gmet_3012	Gmet_3012	Peptidase M23B	Gmet_2145	Gmet_2145	two component, sigma54 specific, transcriptional	[TP0706-TP0519 (0.80130965)]
COG0739	COG2204	Gmet_1559	Gmet_1559	Peptidase M23B	Gmet_2924	Gmet_2924	two component, sigma54 specific, transcriptional	[TP0706-TP0519 (0.80130965)]
COG0739	COG2204	Gmet_3012	Gmet_3012	Peptidase M23B	Gmet_2679	Gmet_2679	response regulator receiver domain protein	[TP0706-TP0519 (0.80130965)]
COG0739	COG2204	Gmet_3012	Gmet_3012	Peptidase M23B	Gmet_0776	Gmet_0776	two component, sigma54 specific, transcriptional	[TP0706-TP0519 (0.80130965)]
COG0739	COG2204	Gmet_1559	Gmet_1559	Peptidase M23B	Gmet_0088	Gmet_0088	Sigma-54 factor, interaction region	[TP0706-TP0519 (0.80130965)]
COG0739	COG2204	Gmet_1559	Gmet_1559	Peptidase M23B	Gmet_0555	Gmet_0555	two component, sigma54 specific, transcriptional	[TP0706-TP0519 (0.80130965)]
COG0739	COG2204	Gmet_3012	Gmet_3012	Peptidase M23B	Gmet_1378	Gmet_1378	response regulator receiver domain protein	[TP0706-TP0519 (0.80130965)]
COG0739	COG2204	Gmet_3012	Gmet_3012	Peptidase M23B	Gmet_2034	Gmet_2034	two component, sigma54 specific, transcriptional	[TP0706-TP0519 (0.80130965)]
COG0739	COG2204	Gmet_1350	Gmet_1350	Peptidase M23B	Gmet_0088	Gmet_0088	Sigma-54 factor, interaction region	[TP0706-TP0519 (0.80130965)]
COG0739	COG2204	Gmet_1559	Gmet_1559	Peptidase M23B	Gmet_1058	Gmet_1058	two component, sigma54 specific, transcriptional	[TP0706-TP0519 (0.80130965)]
COG0739	COG2204	Gmet_1350	Gmet_1350	Peptidase M23B	Gmet_2034	Gmet_2034	two component, sigma54 specific, transcriptional	[TP0706-TP0519 (0.80130965)]
COG0739	COG2204	Gmet_1350	Gmet_1350	Peptidase M23B	Gmet_1397	Gmet_1397	two component, sigma54 specific, transcriptional	[TP0706-TP0519 (0.80130965)]
COG0739	COG2204	Gmet_1350	Gmet_1350	Peptidase M23B	Gmet_2924	Gmet_2924	two component, sigma54 specific, transcriptional	[TP0706-TP0519 (0.80130965)]
COG0739	COG2204	Gmet_3012	Gmet_3012	Peptidase M23B	Gmet_3263	Gmet_3263	two component, sigma54 specific, transcriptional	[TP0706-TP0519 (0.80130965)]
COG0739	COG2204	Gmet_1350	Gmet_1350	Peptidase M23B	Gmet_0812	Gmet_0812	two component, sigma54 specific, transcriptional	[TP0706-TP0519 (0.80130965)]
COG0739	COG2204	Gmet_3012	Gmet_3012	Peptidase M23B	Gmet_0088	Gmet_0088	Sigma-54 factor, interaction region	[TP0706-TP0519 (0.80130965)]
COG0739	COG2204	Gmet_1559	Gmet_1559	Peptidase M23B	Gmet_1220	Gmet_1220	response regulator receiver domain protein	[TP0706-TP0519 (0.80130965)]
COG0739	COG2204	Gmet_1559	Gmet_1559	Peptidase M23B	Gmet_0702	Gmet_0702	two component, sigma54 specific, transcriptional	[TP0706-TP0519 (0.80130965)]
COG0739	COG2204	Gmet_1559	Gmet_1559	Peptidase M23B	Gmet_2453	Gmet_2453	two component, sigma54 specific, transcriptional	[TP0706-TP0519 (0.80130965)]
COG0739	COG2204	Gmet_3012	Gmet_3012	Peptidase M23B	Gmet_0702	Gmet_0702	two component, sigma54 specific, transcriptional	[TP0706-TP0519 (0.80130965)]
COG0739	COG2204	Gmet_3012	Gmet_3012	Peptidase M23B	Gmet_1220	Gmet_1220	response regulator receiver domain protein	[TP0706-TP0519 (0.80130965)]
COG0739	COG2204	Gmet_3012	Gmet_3012	Peptidase M23B	Gmet_1397	Gmet_1397	two component, sigma54 specific, transcriptional	[TP0706-TP0519 (0.80130965)]
COG0739	COG2204	Gmet_1350	Gmet_1350	Peptidase M23B	Gmet_1082	Gmet_1082	two component, sigma54 specific, transcriptional	[TP0706-TP0519 (0.80130965)]
COG0739	COG2204	Gmet_1559	Gmet_1559	Peptidase M23B	Gmet_0776	Gmet_0776	two component, sigma54 specific, transcriptional	[TP0706-TP0519 (0.80130965)]
COG0739	COG2204	Gmet_1559	Gmet_1559	Peptidase M23B	Gmet_2034	Gmet_2034	two component, sigma54 specific, transcriptional	[TP0706-TP0519 (0.80130965)]
COG0739	COG2204	Gmet_1350	Gmet_1350	Peptidase M23B	Gmet_2453	Gmet_2453	two component, sigma54 specific, transcriptional	[TP0706-TP0519 (0.80130965)]
COG0739	COG2204	Gmet_3012	Gmet_3012	Peptidase M23B	Gmet_2924	Gmet_2924	two component, sigma54 specific, transcriptional	[TP0706-TP0519 (0.80130965)]
COG0739	COG2204	Gmet_1559	Gmet_1559	Peptidase M23B	Gmet_3263	Gmet_3263	two component, sigma54 specific, transcriptional	[TP0706-TP0519 (0.80130965)]
COG0739	COG2204	Gmet_1350	Gmet_1350	Peptidase M23B	Gmet_2563	Gmet_2563	two component, sigma54 specific, transcriptional	[TP0706-TP0519 (0.80130965)]
COG0739	COG2204	Gmet_3012	Gmet_3012	Peptidase M23B	Gmet_3158	Gmet_3158	two component, sigma54 specific, transcriptional	[TP0706-TP0519 (0.80130965)]
COG0739	COG2204	Gmet_1350	Gmet_1350	Peptidase M23B	Gmet_1378	Gmet_1378	response regulator receiver domain protein	[TP0706-TP0519 (0.80130965)]
COG0739	COG2204	Gmet_1559	Gmet_1559	Peptidase M23B	Gmet_3158	Gmet_3158	two component, sigma54 specific, transcriptional	[TP0706-TP0519 (0.80130965)]
COG0739	COG2204	Gmet_3012	Gmet_3012	Peptidase M23B	Gmet_0961	Gmet_0961	two component, sigma54 specific, transcriptional	[TP0706-TP0519 (0.80130965)]
COG0739	COG2204	Gmet_1350	Gmet_1350	Peptidase M23B	Gmet_2145	Gmet_2145	two component, sigma54 specific, transcriptional	[TP0706-TP0519 (0.80130965)]
COG0739	COG2204	Gmet_1350	Gmet_1350	Peptidase M23B	Gmet_0776	Gmet_0776	two component, sigma54 specific, transcriptional	[TP0706-TP0519 (0.80130965)]
COG0739	COG2204	Gmet_1350	Gmet_1350	Peptidase M23B	Gmet_0702	Gmet_0702	two component, sigma54 specific, transcriptional	[TP0706-TP0519 (0.80130965)]
COG0739	COG2204	Gmet_1350	Gmet_1350	Peptidase M23B	Gmet_0961	Gmet_0961	two component, sigma54 specific, transcriptional	[TP0706-TP0519 (0.80130965)]
COG0739	COG2204	Gmet_1350	Gmet_1350	Peptidase M23B	Gmet_1220	Gmet_1220	response regulator receiver domain protein	[TP0706-TP0519 (0.80130965)]
COG0739	COG2204	Gmet_1350	Gmet_1350	Peptidase M23B	Gmet_2679	Gmet_2679	response regulator receiver domain protein	[TP0706-TP0519 (0.80130965)]
COG0739	COG2204	Gmet_1559	Gmet_1559	Peptidase M23B	Gmet_1082	Gmet_1082	two component, sigma54 specific, transcriptional	[TP0706-TP0519 (0.80130965)]
COG0739	COG2204	Gmet_1350	Gmet_1350	Peptidase M23B	Gmet_1055	Gmet_1055	two component, sigma54 specific, transcriptional	[TP0706-TP0519 (0.80130965)]
COG0739	COG2204	Gmet_3012	Gmet_3012	Peptidase M23B	Gmet_0812	Gmet_0812	two component, sigma54 specific, transcriptional	[TP0706-TP0519 (0.80130965)]
COG0739	COG2204	Gmet_1559	Gmet_1559	Peptidase M23B	Gmet_1397	Gmet_1397	two component, sigma54 specific, transcriptional	[TP0706-TP0519 (0.80130965)]
COG0739	COG2204	Gmet_3012	Gmet_3012	Peptidase M23B	Gmet_2453	Gmet_2453	two component, sigma54 specific, transcriptional	[TP0706-TP0519 (0.80130965)]
COG0739	COG2204	Gmet_1559	Gmet_1559	Peptidase M23B	Gmet_1055	Gmet_1055	two component, sigma54 specific, transcriptional	[TP0706-TP0519 (0.80130965)]
COG0739	COG2204	Gmet_1350	Gmet_1350	Peptidase M23B	Gmet_1058	Gmet_1058	two component, sigma54 specific, transcriptional	[TP0706-TP0519 (0.80130965)]
COG0739	COG2204	Gmet_3012	Gmet_3012	Peptidase M23B	Gmet_2563	Gmet_2563	two component, sigma54 specific, transcriptional	[TP0706-TP0519 (0.80130965)]
COG0739	COG2204	Gmet_1350	Gmet_1350	Peptidase M23B	Gmet_3263	Gmet_3263	two component, sigma54 specific, transcriptional	[TP0706-TP0519 (0.80130965)]
COG0739	COG2204	Gmet_1350	Gmet_1350	Peptidase M23B	Gmet_3158	Gmet_3158	two component, sigma54 specific, transcriptional	[TP0706-TP0519 (0.80130965)]
COG0739	COG2204	Gmet_1559	Gmet_1559	Peptidase M23B	Gmet_1378	Gmet_1378	response regulator receiver domain protein	[TP0706-TP0519 (0.80130965)]
COG0739	COG2204	Gmet_1559	Gmet_1559	Peptidase M23B	Gmet_0961	Gmet_0961	two component, sigma54 specific, transcriptional	[TP0706-TP0519 (0.80130965)]
COG0739	COG2204	Gmet_1350	Gmet_1350	Peptidase M23B	Gmet_1992	Gmet_1992	two component, sigma54 specific, transcriptional	[TP0706-TP0519 (0.80130965)]
COG0739	COG2204	Gmet_1559	Gmet_1559	Peptidase M23B	Gmet_2563	Gmet_2563	two component, sigma54 specific, transcriptional	[TP0706-TP0519 (0.80130965)]
COG0036	COG2001	Gmet_0067	Gmet_0067	Ribulose-phosphate 3-epimerase	Gmet_0403	mraZ	hypothetical protein	[TP0945-TP0383 (0.685165)]
COG0280	COG0457	Gmet_1035	Gmet_1035	Phosphate acetyltransferase	Gmet_2403	Gmet_2403	Tetratricopeptide TPR_4	[TP0094-TP0067 (0.5068833)]
COG0280	COG0457	Gmet_1035	Gmet_1035	Phosphate acetyltransferase	Gmet_1963	Gmet_1963	putative signal peptide protein	[TP0094-TP0067 (0.5068833)]
COG0280	COG0457	Gmet_2098	Gmet_2098	Phosphate acetyl/butaryl transferase	Gmet_2682	Gmet_2682	TPR repeat protein	[TP0094-TP0067 (0.5068833)]
COG0280	COG0457	Gmet_2098	Gmet_2098	Phosphate acetyl/butaryl transferase	Gmet_1233	Gmet_1233	Intermediate filament protein	[TP0094-TP0067 (0.5068833)]
COG0280	COG0457	Gmet_1035	Gmet_1035	Phosphate acetyltransferase	Gmet_2032	Gmet_2032	TPR repeat protein	[TP0094-TP0067 (0.5068833)]
COG0280	COG0457	Gmet_1035	Gmet_1035	Phosphate acetyltransferase	Gmet_3216	Gmet_3216	TPR repeat protein	[TP0094-TP0067 (0.5068833)]
COG0280	COG0457	Gmet_2098	Gmet_2098	Phosphate acetyl/butaryl transferase	Gmet_1963	Gmet_1963	putative signal peptide protein	[TP0094-TP0067 (0.5068833)]
COG0280	COG0457	Gmet_2098	Gmet_2098	Phosphate acetyl/butaryl transferase	Gmet_2032	Gmet_2032	TPR repeat protein	[TP0094-TP0067 (0.5068833)]
COG0280	COG0457	Gmet_2098	Gmet_2098	Phosphate acetyl/butaryl transferase	Gmet_2403	Gmet_2403	Tetratricopeptide TPR_4	[TP0094-TP0067 (0.5068833)]
COG0280	COG0457	Gmet_1035	Gmet_1035	Phosphate acetyltransferase	Gmet_0856	Gmet_0856	Sugar transporter superfamily	[TP0094-TP0067 (0.5068833)]
COG0280	COG0457	Gmet_2098	Gmet_2098	Phosphate acetyl/butaryl transferase	Gmet_3216	Gmet_3216	TPR repeat protein	[TP0094-TP0067 (0.5068833)]
COG0280	COG0457	Gmet_2098	Gmet_2098	Phosphate acetyl/butaryl transferase	Gmet_1506	Gmet_1506	Tetratricopeptide TPR_4	[TP0094-TP0067 (0.5068833)]
COG0280	COG0457	Gmet_2098	Gmet_2098	Phosphate acetyl/butaryl transferase	Gmet_0856	Gmet_0856	Sugar transporter superfamily	[TP0094-TP0067 (0.5068833)]
COG0280	COG0457	Gmet_1035	Gmet_1035	Phosphate acetyltransferase	Gmet_1506	Gmet_1506	Tetratricopeptide TPR_4	[TP0094-TP0067 (0.5068833)]
COG0280	COG0457	Gmet_1035	Gmet_1035	Phosphate acetyltransferase	Gmet_1233	Gmet_1233	Intermediate filament protein	[TP0094-TP0067 (0.5068833)]
COG0280	COG0457	Gmet_1035	Gmet_1035	Phosphate acetyltransferase	Gmet_2682	Gmet_2682	TPR repeat protein	[TP0094-TP0067 (0.5068833)]
COG0280	COG0457	Gmet_1035	Gmet_1035	Phosphate acetyltransferase	Gmet_1964	Gmet_1964	hypothetical protein	[TP0094-TP0067 (0.5068833)]
COG0280	COG0457	Gmet_2098	Gmet_2098	Phosphate acetyl/butaryl transferase	Gmet_1964	Gmet_1964	hypothetical protein	[TP0094-TP0067 (0.5068833)]
COG1108	COG1277	Gmet_0493	Gmet_0493	ABC-3	Gmet_1401	Gmet_1401	hypothetical protein	[TP0165-TP0880 (0.79878455)]
COG0457	COG0495	Gmet_2032	Gmet_2032	TPR repeat protein	Gmet_2300	Gmet_2300	Leucyl-tRNA synthetase, class Ia	[TP0067-TP0586 (0.714839)]
COG0457	COG0495	Gmet_1963	Gmet_1963	putative signal peptide protein	Gmet_2300	Gmet_2300	Leucyl-tRNA synthetase, class Ia	[TP0067-TP0586 (0.714839)]
COG0457	COG0495	Gmet_2403	Gmet_2403	Tetratricopeptide TPR_4	Gmet_2300	Gmet_2300	Leucyl-tRNA synthetase, class Ia	[TP0067-TP0586 (0.714839)]
COG0457	COG0495	Gmet_0856	Gmet_0856	Sugar transporter superfamily	Gmet_2300	Gmet_2300	Leucyl-tRNA synthetase, class Ia	[TP0067-TP0586 (0.714839)]
COG0457	COG0495	Gmet_2682	Gmet_2682	TPR repeat protein	Gmet_2300	Gmet_2300	Leucyl-tRNA synthetase, class Ia	[TP0067-TP0586 (0.714839)]
COG0457	COG0495	Gmet_3216	Gmet_3216	TPR repeat protein	Gmet_2300	Gmet_2300	Leucyl-tRNA synthetase, class Ia	[TP0067-TP0586 (0.714839)]
COG0457	COG0495	Gmet_1964	Gmet_1964	hypothetical protein	Gmet_2300	Gmet_2300	Leucyl-tRNA synthetase, class Ia	[TP0067-TP0586 (0.714839)]
COG0457	COG0495	Gmet_1233	Gmet_1233	Intermediate filament protein	Gmet_2300	Gmet_2300	Leucyl-tRNA synthetase, class Ia	[TP0067-TP0586 (0.714839)]
COG0457	COG0495	Gmet_1506	Gmet_1506	Tetratricopeptide TPR_4	Gmet_2300	Gmet_2300	Leucyl-tRNA synthetase, class Ia	[TP0067-TP0586 (0.714839)]
COG0257	COG0472	Gmet_0649	Gmet_0649	ribosomal protein L36	Gmet_1505	Gmet_1505	Glycosyl transferase, family 4	[TP0209-TP0345 (0.64932555)]
COG0257	COG0472	Gmet_0649	Gmet_0649	ribosomal protein L36	Gmet_0409	mraY	Phospho-N-acetylmuramoyl-pentapeptide-transferase (EC 2.7.8.13) (UDP- MurNAc-pentapeptide phosphotransferase)	[TP0209-TP0345 (0.64932555)]
COG0358	COG0457	Gmet_0394	Gmet_0394	DNA primase	Gmet_1233	Gmet_1233	Intermediate filament protein	[TP0492-TP0648 (0.5111708)]
COG0358	COG0457	Gmet_0394	Gmet_0394	DNA primase	Gmet_2032	Gmet_2032	TPR repeat protein	[TP0492-TP0648 (0.5111708)]
COG0358	COG0457	Gmet_0394	Gmet_0394	DNA primase	Gmet_3216	Gmet_3216	TPR repeat protein	[TP0492-TP0648 (0.5111708)]
COG0358	COG0457	Gmet_0394	Gmet_0394	DNA primase	Gmet_1963	Gmet_1963	putative signal peptide protein	[TP0492-TP0648 (0.5111708)]
COG0358	COG0457	Gmet_0394	Gmet_0394	DNA primase	Gmet_1964	Gmet_1964	hypothetical protein	[TP0492-TP0648 (0.5111708)]
COG0358	COG0457	Gmet_0394	Gmet_0394	DNA primase	Gmet_0856	Gmet_0856	Sugar transporter superfamily	[TP0492-TP0648 (0.5111708)]
COG0358	COG0457	Gmet_0394	Gmet_0394	DNA primase	Gmet_1506	Gmet_1506	Tetratricopeptide TPR_4	[TP0492-TP0648 (0.5111708)]
COG0358	COG0457	Gmet_0394	Gmet_0394	DNA primase	Gmet_2682	Gmet_2682	TPR repeat protein	[TP0492-TP0648 (0.5111708)]
COG0358	COG0457	Gmet_0394	Gmet_0394	DNA primase	Gmet_2403	Gmet_2403	Tetratricopeptide TPR_4	[TP0492-TP0648 (0.5111708)]
COG2255	COG3951	Gmet_0746	ruvB	Holliday junction ATP-dependent DNA helicase ruvB (EC 3.6.1.-)	Gmet_0435	Gmet_0435	flagellar protein FlgJ-like protein	[TP0162-TP0959 (0.6394583)]
COG0766	COG1419	Gmet_0382	murA	UDP-N-acetylglucosamine 1-carboxyvinyltransferase (EC 2.5.1.7) (Enoylpyruvate transferase) (UDP-N-acetylglucosamine enolpyruvyl transferase) (EPT)	Gmet_0427	Gmet_0427	GTP-binding signal recognition particle SRP54,	[TP0029-TP0713 (0.80866665)]
COG0795	COG1792	Gmet_1248	Gmet_1248	permease YjgP/YjgQ	Gmet_0926	Gmet_0926	Rod shape-determining protein MreC, subtype	[TP0884-TP0498 (0.8374102)]
COG0795	COG1792	Gmet_1249	Gmet_1249	permease YjgP/YjgQ	Gmet_0926	Gmet_0926	Rod shape-determining protein MreC, subtype	[TP0884-TP0498 (0.8374102)]
COG1317	COG1536	Gmet_3110	Gmet_3110	flagellar assembly protein fliH, putative	Gmet_3111	Gmet_3111	Flagellar motor switch protein FliG	[TP0401-TP0026 (0.96139234)]
COG1214	COG1516	Gmet_1258	Gmet_1258	Peptidase M22, glycoprotease	Gmet_0445	Gmet_0445	Flagellar protein FliS	[TP0876-TP0943 (0.57131183)]
COG0608	COG1234	Gmet_0857	Gmet_0857	RecJ exonuclease	Gmet_0188	Gmet_0188	ribonuclease Z	[TP0704-TP0819 (0.5844061)]
COG0608	COG1234	Gmet_0857	Gmet_0857	RecJ exonuclease	Gmet_0724	Gmet_0724	ribonuclease Z	[TP0704-TP0819 (0.5844061)]
COG0024	COG0125	Gmet_0648	Gmet_0648	Peptidase M24A, methionine aminopeptidase,	Gmet_2318	Gmet_2318	Thymidylate kinase	[TP0842-TP0354 (0.8096375)]
COG1077	COG1426	Gmet_0918	Gmet_0918	Cell shape determining protein MreB/Mrl	Gmet_2681	Gmet_2681	transcriptional regulator, putative	[TP0497-TP0334 (0.739115)]
COG0618	COG1214	Gmet_1588	Gmet_1588	Phosphoesterase, RecJ-like	Gmet_1258	Gmet_1258	Peptidase M22, glycoprotease	[TP0803-TP0876 (0.700686)]
COG0618	COG1214	Gmet_1877	Gmet_1877	Phosphoesterase, RecJ-like	Gmet_1258	Gmet_1258	Peptidase M22, glycoprotease	[TP0803-TP0876 (0.700686)]
COG0257	COG0779	Gmet_0649	Gmet_0649	ribosomal protein L36	Gmet_1583	Gmet_1583	protein of unknown function DUF150	[TP0209-TP0893 (0.7461857)]
COG1291	COG1291	Gmet_0461	Gmet_0461	MotA/TolQ/ExbB proton channel	Gmet_0461	Gmet_0461	MotA/TolQ/ExbB proton channel	[TP0725-TP0725 (0.8044664)]
COG0275	COG1815	Gmet_0404	Gmet_0404	methyltransferase	Gmet_3115	Gmet_3115	Flagellar basal-body rod protein FlgB	[TP0384-TP0396 (0.81050646)]
COG1536	COG1536	Gmet_3111	Gmet_3111	Flagellar motor switch protein FliG	Gmet_3111	Gmet_3111	Flagellar motor switch protein FliG	[TP0026-TP0400 (0.5928469)]
COG0457	COG0845	Gmet_2032	Gmet_2032	TPR repeat protein	Gmet_2408	Gmet_2408	Secretion protein HlyD	[TP0648-TP0965 (0.54118866)]
COG0457	COG0845	Gmet_0856	Gmet_0856	Sugar transporter superfamily	Gmet_3464	Gmet_3464	Secretion protein HlyD	[TP0648-TP0965 (0.54118866)]
COG0457	COG0845	Gmet_1233	Gmet_1233	Intermediate filament protein	Gmet_1651	Gmet_1651	Secretion protein HlyD	[TP0648-TP0965 (0.54118866)]
COG0457	COG0845	Gmet_2403	Gmet_2403	Tetratricopeptide TPR_4	Gmet_3508	Gmet_3508	Secretion protein HlyD	[TP0648-TP0965 (0.54118866)]
COG0457	COG0845	Gmet_1964	Gmet_1964	hypothetical protein	Gmet_1548	Gmet_1548	Secretion protein HlyD	[TP0648-TP0965 (0.54118866)]
COG0457	COG0845	Gmet_1506	Gmet_1506	Tetratricopeptide TPR_4	Gmet_1665	Gmet_1665	Secretion protein HlyD	[TP0648-TP0965 (0.54118866)]
COG0457	COG0845	Gmet_0856	Gmet_0856	Sugar transporter superfamily	Gmet_3508	Gmet_3508	Secretion protein HlyD	[TP0648-TP0965 (0.54118866)]
COG0457	COG0845	Gmet_2403	Gmet_2403	Tetratricopeptide TPR_4	Gmet_2408	Gmet_2408	Secretion protein HlyD	[TP0648-TP0965 (0.54118866)]
COG0457	COG0845	Gmet_2682	Gmet_2682	TPR repeat protein	Gmet_3128	Gmet_3128	Secretion protein HlyD	[TP0648-TP0965 (0.54118866)]
COG0457	COG0845	Gmet_1963	Gmet_1963	putative signal peptide protein	Gmet_1651	Gmet_1651	Secretion protein HlyD	[TP0648-TP0965 (0.54118866)]
COG0457	COG0845	Gmet_1964	Gmet_1964	hypothetical protein	Gmet_3128	Gmet_3128	Secretion protein HlyD	[TP0648-TP0965 (0.54118866)]
COG0457	COG0845	Gmet_1506	Gmet_1506	Tetratricopeptide TPR_4	Gmet_3128	Gmet_3128	Secretion protein HlyD	[TP0648-TP0965 (0.54118866)]
COG0457	COG0845	Gmet_1963	Gmet_1963	putative signal peptide protein	Gmet_2408	Gmet_2408	Secretion protein HlyD	[TP0648-TP0965 (0.54118866)]
COG0457	COG0845	Gmet_1964	Gmet_1964	hypothetical protein	Gmet_3464	Gmet_3464	Secretion protein HlyD	[TP0648-TP0965 (0.54118866)]
COG0457	COG0845	Gmet_3216	Gmet_3216	TPR repeat protein	Gmet_1665	Gmet_1665	Secretion protein HlyD	[TP0648-TP0965 (0.54118866)]
COG0457	COG0845	Gmet_2682	Gmet_2682	TPR repeat protein	Gmet_1651	Gmet_1651	Secretion protein HlyD	[TP0648-TP0965 (0.54118866)]
COG0457	COG0845	Gmet_1233	Gmet_1233	Intermediate filament protein	Gmet_0659	Gmet_0659	Secretion protein HlyD	[TP0648-TP0965 (0.54118866)]
COG0457	COG0845	Gmet_1506	Gmet_1506	Tetratricopeptide TPR_4	Gmet_1651	Gmet_1651	Secretion protein HlyD	[TP0648-TP0965 (0.54118866)]
COG0457	COG0845	Gmet_1963	Gmet_1963	putative signal peptide protein	Gmet_1665	Gmet_1665	Secretion protein HlyD	[TP0648-TP0965 (0.54118866)]
COG0457	COG0845	Gmet_1233	Gmet_1233	Intermediate filament protein	Gmet_3464	Gmet_3464	Secretion protein HlyD	[TP0648-TP0965 (0.54118866)]
COG0457	COG0845	Gmet_2032	Gmet_2032	TPR repeat protein	Gmet_1548	Gmet_1548	Secretion protein HlyD	[TP0648-TP0965 (0.54118866)]
COG0457	COG0845	Gmet_1233	Gmet_1233	Intermediate filament protein	Gmet_1665	Gmet_1665	Secretion protein HlyD	[TP0648-TP0965 (0.54118866)]
COG0457	COG0845	Gmet_2032	Gmet_2032	TPR repeat protein	Gmet_1665	Gmet_1665	Secretion protein HlyD	[TP0648-TP0965 (0.54118866)]
COG0457	COG0845	Gmet_3216	Gmet_3216	TPR repeat protein	Gmet_3128	Gmet_3128	Secretion protein HlyD	[TP0648-TP0965 (0.54118866)]
COG0457	COG0845	Gmet_1964	Gmet_1964	hypothetical protein	Gmet_1651	Gmet_1651	Secretion protein HlyD	[TP0648-TP0965 (0.54118866)]
COG0457	COG0845	Gmet_1506	Gmet_1506	Tetratricopeptide TPR_4	Gmet_0809	Gmet_0809	Secretion protein HlyD	[TP0648-TP0965 (0.54118866)]
COG0457	COG0845	Gmet_1964	Gmet_1964	hypothetical protein	Gmet_0659	Gmet_0659	Secretion protein HlyD	[TP0648-TP0965 (0.54118866)]
COG0457	COG0845	Gmet_2403	Gmet_2403	Tetratricopeptide TPR_4	Gmet_3128	Gmet_3128	Secretion protein HlyD	[TP0648-TP0965 (0.54118866)]
COG0457	COG0845	Gmet_2682	Gmet_2682	TPR repeat protein	Gmet_2408	Gmet_2408	Secretion protein HlyD	[TP0648-TP0965 (0.54118866)]
COG0457	COG0845	Gmet_1506	Gmet_1506	Tetratricopeptide TPR_4	Gmet_3508	Gmet_3508	Secretion protein HlyD	[TP0648-TP0965 (0.54118866)]
COG0457	COG0845	Gmet_2032	Gmet_2032	TPR repeat protein	Gmet_1651	Gmet_1651	Secretion protein HlyD	[TP0648-TP0965 (0.54118866)]
COG0457	COG0845	Gmet_1506	Gmet_1506	Tetratricopeptide TPR_4	Gmet_3464	Gmet_3464	Secretion protein HlyD	[TP0648-TP0965 (0.54118866)]
COG0457	COG0845	Gmet_1506	Gmet_1506	Tetratricopeptide TPR_4	Gmet_2519	Gmet_2519	Secretion protein HlyD	[TP0648-TP0965 (0.54118866)]
COG0457	COG0845	Gmet_3216	Gmet_3216	TPR repeat protein	Gmet_0809	Gmet_0809	Secretion protein HlyD	[TP0648-TP0965 (0.54118866)]
COG0457	COG0845	Gmet_2682	Gmet_2682	TPR repeat protein	Gmet_0659	Gmet_0659	Secretion protein HlyD	[TP0648-TP0965 (0.54118866)]
COG0457	COG0845	Gmet_2682	Gmet_2682	TPR repeat protein	Gmet_1665	Gmet_1665	Secretion protein HlyD	[TP0648-TP0965 (0.54118866)]
COG0457	COG0845	Gmet_1963	Gmet_1963	putative signal peptide protein	Gmet_2519	Gmet_2519	Secretion protein HlyD	[TP0648-TP0965 (0.54118866)]
COG0457	COG0845	Gmet_1963	Gmet_1963	putative signal peptide protein	Gmet_3038	Gmet_3038	Secretion protein HlyD	[TP0648-TP0965 (0.54118866)]
COG0457	COG0845	Gmet_2032	Gmet_2032	TPR repeat protein	Gmet_3464	Gmet_3464	Secretion protein HlyD	[TP0648-TP0965 (0.54118866)]
COG0457	COG0845	Gmet_1964	Gmet_1964	hypothetical protein	Gmet_2408	Gmet_2408	Secretion protein HlyD	[TP0648-TP0965 (0.54118866)]
COG0457	COG0845	Gmet_3216	Gmet_3216	TPR repeat protein	Gmet_2519	Gmet_2519	Secretion protein HlyD	[TP0648-TP0965 (0.54118866)]
COG0457	COG0845	Gmet_1233	Gmet_1233	Intermediate filament protein	Gmet_3128	Gmet_3128	Secretion protein HlyD	[TP0648-TP0965 (0.54118866)]
COG0457	COG0845	Gmet_2403	Gmet_2403	Tetratricopeptide TPR_4	Gmet_2519	Gmet_2519	Secretion protein HlyD	[TP0648-TP0965 (0.54118866)]
COG0457	COG0845	Gmet_1963	Gmet_1963	putative signal peptide protein	Gmet_3508	Gmet_3508	Secretion protein HlyD	[TP0648-TP0965 (0.54118866)]
COG0457	COG0845	Gmet_1506	Gmet_1506	Tetratricopeptide TPR_4	Gmet_0659	Gmet_0659	Secretion protein HlyD	[TP0648-TP0965 (0.54118866)]
COG0457	COG0845	Gmet_2403	Gmet_2403	Tetratricopeptide TPR_4	Gmet_1651	Gmet_1651	Secretion protein HlyD	[TP0648-TP0965 (0.54118866)]
COG0457	COG0845	Gmet_2403	Gmet_2403	Tetratricopeptide TPR_4	Gmet_0809	Gmet_0809	Secretion protein HlyD	[TP0648-TP0965 (0.54118866)]
COG0457	COG0845	Gmet_1964	Gmet_1964	hypothetical protein	Gmet_2519	Gmet_2519	Secretion protein HlyD	[TP0648-TP0965 (0.54118866)]
COG0457	COG0845	Gmet_1233	Gmet_1233	Intermediate filament protein	Gmet_2519	Gmet_2519	Secretion protein HlyD	[TP0648-TP0965 (0.54118866)]
COG0457	COG0845	Gmet_0856	Gmet_0856	Sugar transporter superfamily	Gmet_3128	Gmet_3128	Secretion protein HlyD	[TP0648-TP0965 (0.54118866)]
COG0457	COG0845	Gmet_2032	Gmet_2032	TPR repeat protein	Gmet_0809	Gmet_0809	Secretion protein HlyD	[TP0648-TP0965 (0.54118866)]
COG0457	COG0845	Gmet_0856	Gmet_0856	Sugar transporter superfamily	Gmet_2408	Gmet_2408	Secretion protein HlyD	[TP0648-TP0965 (0.54118866)]
COG0457	COG0845	Gmet_0856	Gmet_0856	Sugar transporter superfamily	Gmet_1665	Gmet_1665	Secretion protein HlyD	[TP0648-TP0965 (0.54118866)]
COG0457	COG0845	Gmet_0856	Gmet_0856	Sugar transporter superfamily	Gmet_3038	Gmet_3038	Secretion protein HlyD	[TP0648-TP0965 (0.54118866)]
COG0457	COG0845	Gmet_3216	Gmet_3216	TPR repeat protein	Gmet_3038	Gmet_3038	Secretion protein HlyD	[TP0648-TP0965 (0.54118866)]
COG0457	COG0845	Gmet_3216	Gmet_3216	TPR repeat protein	Gmet_3464	Gmet_3464	Secretion protein HlyD	[TP0648-TP0965 (0.54118866)]
COG0457	COG0845	Gmet_1963	Gmet_1963	putative signal peptide protein	Gmet_3128	Gmet_3128	Secretion protein HlyD	[TP0648-TP0965 (0.54118866)]
COG0457	COG0845	Gmet_1963	Gmet_1963	putative signal peptide protein	Gmet_0659	Gmet_0659	Secretion protein HlyD	[TP0648-TP0965 (0.54118866)]
COG0457	COG0845	Gmet_1233	Gmet_1233	Intermediate filament protein	Gmet_0809	Gmet_0809	Secretion protein HlyD	[TP0648-TP0965 (0.54118866)]
COG0457	COG0845	Gmet_2032	Gmet_2032	TPR repeat protein	Gmet_3038	Gmet_3038	Secretion protein HlyD	[TP0648-TP0965 (0.54118866)]
COG0457	COG0845	Gmet_2403	Gmet_2403	Tetratricopeptide TPR_4	Gmet_3464	Gmet_3464	Secretion protein HlyD	[TP0648-TP0965 (0.54118866)]
COG0457	COG0845	Gmet_0856	Gmet_0856	Sugar transporter superfamily	Gmet_1548	Gmet_1548	Secretion protein HlyD	[TP0648-TP0965 (0.54118866)]
COG0457	COG0845	Gmet_1233	Gmet_1233	Intermediate filament protein	Gmet_1548	Gmet_1548	Secretion protein HlyD	[TP0648-TP0965 (0.54118866)]
COG0457	COG0845	Gmet_2403	Gmet_2403	Tetratricopeptide TPR_4	Gmet_3038	Gmet_3038	Secretion protein HlyD	[TP0648-TP0965 (0.54118866)]
COG0457	COG0845	Gmet_0856	Gmet_0856	Sugar transporter superfamily	Gmet_2519	Gmet_2519	Secretion protein HlyD	[TP0648-TP0965 (0.54118866)]
COG0457	COG0845	Gmet_3216	Gmet_3216	TPR repeat protein	Gmet_1548	Gmet_1548	Secretion protein HlyD	[TP0648-TP0965 (0.54118866)]
COG0457	COG0845	Gmet_1506	Gmet_1506	Tetratricopeptide TPR_4	Gmet_1548	Gmet_1548	Secretion protein HlyD	[TP0648-TP0965 (0.54118866)]
COG0457	COG0845	Gmet_1963	Gmet_1963	putative signal peptide protein	Gmet_3464	Gmet_3464	Secretion protein HlyD	[TP0648-TP0965 (0.54118866)]
COG0457	COG0845	Gmet_1964	Gmet_1964	hypothetical protein	Gmet_3038	Gmet_3038	Secretion protein HlyD	[TP0648-TP0965 (0.54118866)]
COG0457	COG0845	Gmet_1233	Gmet_1233	Intermediate filament protein	Gmet_3508	Gmet_3508	Secretion protein HlyD	[TP0648-TP0965 (0.54118866)]
COG0457	COG0845	Gmet_1964	Gmet_1964	hypothetical protein	Gmet_3508	Gmet_3508	Secretion protein HlyD	[TP0648-TP0965 (0.54118866)]
COG0457	COG0845	Gmet_3216	Gmet_3216	TPR repeat protein	Gmet_3508	Gmet_3508	Secretion protein HlyD	[TP0648-TP0965 (0.54118866)]
COG0457	COG0845	Gmet_1963	Gmet_1963	putative signal peptide protein	Gmet_0809	Gmet_0809	Secretion protein HlyD	[TP0648-TP0965 (0.54118866)]
COG0457	COG0845	Gmet_2032	Gmet_2032	TPR repeat protein	Gmet_0659	Gmet_0659	Secretion protein HlyD	[TP0648-TP0965 (0.54118866)]
COG0457	COG0845	Gmet_0856	Gmet_0856	Sugar transporter superfamily	Gmet_0659	Gmet_0659	Secretion protein HlyD	[TP0648-TP0965 (0.54118866)]
COG0457	COG0845	Gmet_2032	Gmet_2032	TPR repeat protein	Gmet_2519	Gmet_2519	Secretion protein HlyD	[TP0648-TP0965 (0.54118866)]
COG0457	COG0845	Gmet_2682	Gmet_2682	TPR repeat protein	Gmet_3038	Gmet_3038	Secretion protein HlyD	[TP0648-TP0965 (0.54118866)]
COG0457	COG0845	Gmet_2403	Gmet_2403	Tetratricopeptide TPR_4	Gmet_0659	Gmet_0659	Secretion protein HlyD	[TP0648-TP0965 (0.54118866)]
COG0457	COG0845	Gmet_1233	Gmet_1233	Intermediate filament protein	Gmet_2408	Gmet_2408	Secretion protein HlyD	[TP0648-TP0965 (0.54118866)]
COG0457	COG0845	Gmet_2682	Gmet_2682	TPR repeat protein	Gmet_3464	Gmet_3464	Secretion protein HlyD	[TP0648-TP0965 (0.54118866)]
COG0457	COG0845	Gmet_1233	Gmet_1233	Intermediate filament protein	Gmet_3038	Gmet_3038	Secretion protein HlyD	[TP0648-TP0965 (0.54118866)]
COG0457	COG0845	Gmet_1964	Gmet_1964	hypothetical protein	Gmet_0809	Gmet_0809	Secretion protein HlyD	[TP0648-TP0965 (0.54118866)]
COG0457	COG0845	Gmet_2403	Gmet_2403	Tetratricopeptide TPR_4	Gmet_1665	Gmet_1665	Secretion protein HlyD	[TP0648-TP0965 (0.54118866)]
COG0457	COG0845	Gmet_0856	Gmet_0856	Sugar transporter superfamily	Gmet_1651	Gmet_1651	Secretion protein HlyD	[TP0648-TP0965 (0.54118866)]
COG0457	COG0845	Gmet_2403	Gmet_2403	Tetratricopeptide TPR_4	Gmet_1548	Gmet_1548	Secretion protein HlyD	[TP0648-TP0965 (0.54118866)]
COG0457	COG0845	Gmet_3216	Gmet_3216	TPR repeat protein	Gmet_1651	Gmet_1651	Secretion protein HlyD	[TP0648-TP0965 (0.54118866)]
COG0457	COG0845	Gmet_2682	Gmet_2682	TPR repeat protein	Gmet_3508	Gmet_3508	Secretion protein HlyD	[TP0648-TP0965 (0.54118866)]
COG0457	COG0845	Gmet_2682	Gmet_2682	TPR repeat protein	Gmet_0809	Gmet_0809	Secretion protein HlyD	[TP0648-TP0965 (0.54118866)]
COG0457	COG0845	Gmet_2682	Gmet_2682	TPR repeat protein	Gmet_1548	Gmet_1548	Secretion protein HlyD	[TP0648-TP0965 (0.54118866)]
COG0457	COG0845	Gmet_1506	Gmet_1506	Tetratricopeptide TPR_4	Gmet_2408	Gmet_2408	Secretion protein HlyD	[TP0648-TP0965 (0.54118866)]
COG0457	COG0845	Gmet_3216	Gmet_3216	TPR repeat protein	Gmet_2408	Gmet_2408	Secretion protein HlyD	[TP0648-TP0965 (0.54118866)]
COG0457	COG0845	Gmet_2032	Gmet_2032	TPR repeat protein	Gmet_3508	Gmet_3508	Secretion protein HlyD	[TP0648-TP0965 (0.54118866)]
COG0457	COG0845	Gmet_0856	Gmet_0856	Sugar transporter superfamily	Gmet_0809	Gmet_0809	Secretion protein HlyD	[TP0648-TP0965 (0.54118866)]
COG0457	COG0845	Gmet_1963	Gmet_1963	putative signal peptide protein	Gmet_1548	Gmet_1548	Secretion protein HlyD	[TP0648-TP0965 (0.54118866)]
COG0457	COG0845	Gmet_1964	Gmet_1964	hypothetical protein	Gmet_1665	Gmet_1665	Secretion protein HlyD	[TP0648-TP0965 (0.54118866)]
COG0457	COG0845	Gmet_3216	Gmet_3216	TPR repeat protein	Gmet_0659	Gmet_0659	Secretion protein HlyD	[TP0648-TP0965 (0.54118866)]
COG0457	COG0845	Gmet_1506	Gmet_1506	Tetratricopeptide TPR_4	Gmet_3038	Gmet_3038	Secretion protein HlyD	[TP0648-TP0965 (0.54118866)]
COG0457	COG0845	Gmet_2032	Gmet_2032	TPR repeat protein	Gmet_3128	Gmet_3128	Secretion protein HlyD	[TP0648-TP0965 (0.54118866)]
COG0457	COG0845	Gmet_2682	Gmet_2682	TPR repeat protein	Gmet_2519	Gmet_2519	Secretion protein HlyD	[TP0648-TP0965 (0.54118866)]
COG1749	COG1843	Gmet_3103	Gmet_3103	hypothetical protein	Gmet_3105	Gmet_3105	Flagellar hook capping protein	[TP0727-TP0728 (0.8651164)]
COG1536	COG1776	Gmet_3111	Gmet_3111	Flagellar motor switch protein FliG	Gmet_3210	Gmet_3210	CheC, inhibitor of MCP methylation	[TP0026-TP0720 (0.7923422)]
COG0782	COG1057	Gmet_2606	Gmet_2606	GreA/GreB family elongation factor	Gmet_3200	Gmet_3200	nicotinate-nucleotide adenylyltransferase-like	[TP0019-TP0741 (0.75909394)]
COG0782	COG1057	Gmet_1103	Gmet_1103	GreA/GreB family elongation factor	Gmet_3200	Gmet_3200	nicotinate-nucleotide adenylyltransferase-like	[TP0019-TP0741 (0.75909394)]
COG0782	COG1057	Gmet_1775	Gmet_1775	GreA/GreB family elongation factor	Gmet_3200	Gmet_3200	nicotinate-nucleotide adenylyltransferase-like	[TP0019-TP0741 (0.75909394)]
COG1516	COG1516	Gmet_0445	Gmet_0445	Flagellar protein FliS	Gmet_0445	Gmet_0445	Flagellar protein FliS	[TP0943-TP0943 (0.5311184)]
COG0817	COG1516	Gmet_0744	Gmet_0744	Crossover junction endodeoxyribonuclease RuvC	Gmet_0445	Gmet_0445	Flagellar protein FliS	[TP0517-TP0943 (0.5294325)]
COG1109	COG1157	Gmet_0135	Gmet_0135	Phosphoglucomutase/phosphomannomutase	Gmet_3109	Gmet_3109	ATPase FliI/YscN	[TP0413-TP0402 (0.78400123)]
COG1109	COG1157	Gmet_0990	Gmet_0990	Phosphoglucomutase/phosphomannomutase	Gmet_3109	Gmet_3109	ATPase FliI/YscN	[TP0413-TP0402 (0.78400123)]
COG1109	COG1157	Gmet_3178	Gmet_3178	Phosphoglucomutase/phosphomannomutase family	Gmet_3109	Gmet_3109	ATPase FliI/YscN	[TP0413-TP0402 (0.78400123)]
COG1109	COG1157	Gmet_1886	Gmet_1886	Phosphoglucosamine mutase	Gmet_3109	Gmet_3109	ATPase FliI/YscN	[TP0413-TP0402 (0.78400123)]
COG0090	COG1643	Gmet_0629	rplB	50S ribosomal protein L2	Gmet_1349	Gmet_1349	ATP-dependent helicase HrpB	[TP0192-TP0526 (0.71912634)]
COG0217	COG1235	Gmet_0743	Gmet_0743	hypothetical protein	Gmet_1944	Gmet_1944	Beta-lactamase-like	[TP0474-TP0489 (0.71912634)]
COG0217	COG1235	Gmet_0743	Gmet_0743	hypothetical protein	Gmet_0765	Gmet_0765	Beta-lactamase-like	[TP0474-TP0489 (0.71912634)]
COG1256	COG1776	Gmet_0438	Gmet_0438	Flagellar hook-associated protein	Gmet_3210	Gmet_3210	CheC, inhibitor of MCP methylation	[TP0660-TP0720 (0.80235356)]
COG0012	COG0188	Gmet_2845	Gmet_2845	GTP-binding protein, HSR1-related:conserved	Gmet_0005	Gmet_0005	DNA gyrase, subunit A	[TP0124-TP0005 (0.7149395)]
COG0206	COG1774	Gmet_0417	Gmet_0417	cell division protein FtsZ	Gmet_2320	Gmet_2320	PSP1	[TP0390-TP0046 (0.67547834)]
COG0324	COG1558	Gmet_2052	Gmet_2052	tRNA isopentenyltransferase	Gmet_3114	Gmet_3114	Flagellar basal-body rod protein FlgC	[TP0637-TP0397 (0.66148543)]
COG0528	COG1774	Gmet_1252	Gmet_1252	Uridylate kinase	Gmet_2320	Gmet_2320	PSP1	[TP0099-TP0046 (0.65377367)]
COG0457	COG1643	Gmet_2403	Gmet_2403	Tetratricopeptide TPR_4	Gmet_1349	Gmet_1349	ATP-dependent helicase HrpB	[TP0067-TP0526 (0.80406195)]
COG0457	COG1643	Gmet_2682	Gmet_2682	TPR repeat protein	Gmet_1349	Gmet_1349	ATP-dependent helicase HrpB	[TP0067-TP0526 (0.80406195)]
COG0457	COG1643	Gmet_1506	Gmet_1506	Tetratricopeptide TPR_4	Gmet_1349	Gmet_1349	ATP-dependent helicase HrpB	[TP0067-TP0526 (0.80406195)]
COG0457	COG1643	Gmet_1963	Gmet_1963	putative signal peptide protein	Gmet_1349	Gmet_1349	ATP-dependent helicase HrpB	[TP0067-TP0526 (0.80406195)]
COG0457	COG1643	Gmet_1233	Gmet_1233	Intermediate filament protein	Gmet_1349	Gmet_1349	ATP-dependent helicase HrpB	[TP0067-TP0526 (0.80406195)]
COG0457	COG1643	Gmet_3216	Gmet_3216	TPR repeat protein	Gmet_1349	Gmet_1349	ATP-dependent helicase HrpB	[TP0067-TP0526 (0.80406195)]
COG0457	COG1643	Gmet_0856	Gmet_0856	Sugar transporter superfamily	Gmet_1349	Gmet_1349	ATP-dependent helicase HrpB	[TP0067-TP0526 (0.80406195)]
COG0457	COG1643	Gmet_1964	Gmet_1964	hypothetical protein	Gmet_1349	Gmet_1349	ATP-dependent helicase HrpB	[TP0067-TP0526 (0.80406195)]
COG0457	COG1643	Gmet_2032	Gmet_2032	TPR repeat protein	Gmet_1349	Gmet_1349	ATP-dependent helicase HrpB	[TP0067-TP0526 (0.80406195)]
COG0840	COG1157	Gmet_2825	Gmet_2825	methyl-accepting chemotaxis sensory transducer	Gmet_3109	Gmet_3109	ATPase FliI/YscN	[TP0640-TP0402 (0.9180537)]
COG0840	COG1157	Gmet_2242	Gmet_2242	hypothetical protein	Gmet_3109	Gmet_3109	ATPase FliI/YscN	[TP0640-TP0402 (0.9180537)]
COG0840	COG1157	Gmet_3087	Gmet_3087	methyl-accepting chemotaxis sensory transducer	Gmet_3109	Gmet_3109	ATPase FliI/YscN	[TP0640-TP0402 (0.9180537)]
COG0840	COG1157	Gmet_0712	Gmet_0712	methyl-accepting chemotaxis sensory transducer	Gmet_3109	Gmet_3109	ATPase FliI/YscN	[TP0640-TP0402 (0.9180537)]
COG0840	COG1157	Gmet_0799	Gmet_0799	methyl-accepting chemotaxis sensory transducer	Gmet_3109	Gmet_3109	ATPase FliI/YscN	[TP0640-TP0402 (0.9180537)]
COG0840	COG1157	Gmet_2478	Gmet_2478	methyl-accepting chemotaxis sensory transducer	Gmet_3109	Gmet_3109	ATPase FliI/YscN	[TP0640-TP0402 (0.9180537)]
COG0840	COG1157	Gmet_2709	Gmet_2709	methyl-accepting chemotaxis sensory transducer	Gmet_3109	Gmet_3109	ATPase FliI/YscN	[TP0640-TP0402 (0.9180537)]
COG0840	COG1157	Gmet_1078	Gmet_1078	methyl-accepting chemotaxis sensory transducer	Gmet_3109	Gmet_3109	ATPase FliI/YscN	[TP0640-TP0402 (0.9180537)]
COG0840	COG1157	Gmet_2828	Gmet_2828	methyl-accepting chemotaxis sensory transducer	Gmet_3109	Gmet_3109	ATPase FliI/YscN	[TP0640-TP0402 (0.9180537)]
COG0840	COG1157	Gmet_2424	Gmet_2424	methyl-accepting chemotaxis sensory transducer	Gmet_3109	Gmet_3109	ATPase FliI/YscN	[TP0640-TP0402 (0.9180537)]
COG0840	COG1157	Gmet_2938	Gmet_2938	methyl-accepting chemotaxis sensory transducer	Gmet_3109	Gmet_3109	ATPase FliI/YscN	[TP0640-TP0402 (0.9180537)]
COG0840	COG1157	Gmet_0529	Gmet_0529	methyl-accepting chemotaxis sensory transducer	Gmet_3109	Gmet_3109	ATPase FliI/YscN	[TP0640-TP0402 (0.9180537)]
COG0840	COG1157	Gmet_0821	Gmet_0821	methyl-accepting chemotaxis sensory transducer	Gmet_3109	Gmet_3109	ATPase FliI/YscN	[TP0640-TP0402 (0.9180537)]
COG0840	COG1157	Gmet_3324	Gmet_3324	methyl-accepting chemotaxis sensory transducer	Gmet_3109	Gmet_3109	ATPase FliI/YscN	[TP0640-TP0402 (0.9180537)]
COG0462	COG0492	Gmet_2848	Gmet_2848	Ribose-phosphate pyrophosphokinase	Gmet_3070	Gmet_3070	Thioredoxin reductase	[TP0294-TP0814 (0.8323514)]
COG0124	COG0254	Gmet_3259	hisZ	ATP phosphoribosyltransferase regulatory subunit	Gmet_0377	Gmet_0377	ribosomal protein L31	[TP0641-TP0255 (0.65973145)]
COG0124	COG0254	Gmet_1913	hisS	histidyl-tRNA synthetase	Gmet_0377	Gmet_0377	ribosomal protein L31	[TP0641-TP0255 (0.65973145)]
COG0178	COG0272	Gmet_2582	Gmet_2582	Excinuclease ATPase subunit-like	Gmet_2728	Gmet_2728	NAD-dependent DNA ligase C4-type	[TP0514-TP0634 (0.7537598)]
COG0178	COG0272	Gmet_0128	Gmet_0128	Excinuclease ABC, A subunit	Gmet_2728	Gmet_2728	NAD-dependent DNA ligase C4-type	[TP0514-TP0634 (0.7537598)]
COG0178	COG0272	Gmet_2580	Gmet_2580	Excinuclease ABC, A subunit	Gmet_2728	Gmet_2728	NAD-dependent DNA ligase C4-type	[TP0514-TP0634 (0.7537598)]
COG1512	COG1684	Gmet_1372	Gmet_1372	protein of unknown function DUF477	Gmet_3095	Gmet_3095	Flagellar biosynthesis protein FliR	[TP0561-TP0716 (0.6360963)]
COG0257	COG2204	Gmet_0649	Gmet_0649	ribosomal protein L36	Gmet_0961	Gmet_0961	two component, sigma54 specific, transcriptional	[TP0209-TP0519 (0.6010877)]
COG0257	COG2204	Gmet_0649	Gmet_0649	ribosomal protein L36	Gmet_1992	Gmet_1992	two component, sigma54 specific, transcriptional	[TP0209-TP0519 (0.6010877)]
COG0257	COG2204	Gmet_0649	Gmet_0649	ribosomal protein L36	Gmet_2679	Gmet_2679	response regulator receiver domain protein	[TP0209-TP0519 (0.6010877)]
COG0257	COG2204	Gmet_0649	Gmet_0649	ribosomal protein L36	Gmet_2453	Gmet_2453	two component, sigma54 specific, transcriptional	[TP0209-TP0519 (0.6010877)]
COG0257	COG2204	Gmet_0649	Gmet_0649	ribosomal protein L36	Gmet_2145	Gmet_2145	two component, sigma54 specific, transcriptional	[TP0209-TP0519 (0.6010877)]
COG0257	COG2204	Gmet_0649	Gmet_0649	ribosomal protein L36	Gmet_0555	Gmet_0555	two component, sigma54 specific, transcriptional	[TP0209-TP0519 (0.6010877)]
COG0257	COG2204	Gmet_0649	Gmet_0649	ribosomal protein L36	Gmet_1220	Gmet_1220	response regulator receiver domain protein	[TP0209-TP0519 (0.6010877)]
COG0257	COG2204	Gmet_0649	Gmet_0649	ribosomal protein L36	Gmet_2034	Gmet_2034	two component, sigma54 specific, transcriptional	[TP0209-TP0519 (0.6010877)]
COG0257	COG2204	Gmet_0649	Gmet_0649	ribosomal protein L36	Gmet_1058	Gmet_1058	two component, sigma54 specific, transcriptional	[TP0209-TP0519 (0.6010877)]
COG0257	COG2204	Gmet_0649	Gmet_0649	ribosomal protein L36	Gmet_0812	Gmet_0812	two component, sigma54 specific, transcriptional	[TP0209-TP0519 (0.6010877)]
COG0257	COG2204	Gmet_0649	Gmet_0649	ribosomal protein L36	Gmet_1397	Gmet_1397	two component, sigma54 specific, transcriptional	[TP0209-TP0519 (0.6010877)]
COG0257	COG2204	Gmet_0649	Gmet_0649	ribosomal protein L36	Gmet_0088	Gmet_0088	Sigma-54 factor, interaction region	[TP0209-TP0519 (0.6010877)]
COG0257	COG2204	Gmet_0649	Gmet_0649	ribosomal protein L36	Gmet_1055	Gmet_1055	two component, sigma54 specific, transcriptional	[TP0209-TP0519 (0.6010877)]
COG0257	COG2204	Gmet_0649	Gmet_0649	ribosomal protein L36	Gmet_3158	Gmet_3158	two component, sigma54 specific, transcriptional	[TP0209-TP0519 (0.6010877)]
COG0257	COG2204	Gmet_0649	Gmet_0649	ribosomal protein L36	Gmet_3263	Gmet_3263	two component, sigma54 specific, transcriptional	[TP0209-TP0519 (0.6010877)]
COG0257	COG2204	Gmet_0649	Gmet_0649	ribosomal protein L36	Gmet_1378	Gmet_1378	response regulator receiver domain protein	[TP0209-TP0519 (0.6010877)]
COG0257	COG2204	Gmet_0649	Gmet_0649	ribosomal protein L36	Gmet_0702	Gmet_0702	two component, sigma54 specific, transcriptional	[TP0209-TP0519 (0.6010877)]
COG0257	COG2204	Gmet_0649	Gmet_0649	ribosomal protein L36	Gmet_2924	Gmet_2924	two component, sigma54 specific, transcriptional	[TP0209-TP0519 (0.6010877)]
COG0257	COG2204	Gmet_0649	Gmet_0649	ribosomal protein L36	Gmet_0776	Gmet_0776	two component, sigma54 specific, transcriptional	[TP0209-TP0519 (0.6010877)]
COG0257	COG2204	Gmet_0649	Gmet_0649	ribosomal protein L36	Gmet_2563	Gmet_2563	two component, sigma54 specific, transcriptional	[TP0209-TP0519 (0.6010877)]
COG0257	COG2204	Gmet_0649	Gmet_0649	ribosomal protein L36	Gmet_1082	Gmet_1082	two component, sigma54 specific, transcriptional	[TP0209-TP0519 (0.6010877)]
COG0495	COG1558	Gmet_2300	Gmet_2300	Leucyl-tRNA synthetase, class Ia	Gmet_3114	Gmet_3114	Flagellar basal-body rod protein FlgC	[TP0586-TP0397 (0.60331625)]
COG0608	COG1159	Gmet_0857	Gmet_0857	RecJ exonuclease	Gmet_2315	Gmet_2315	GTP-binding protein Era	[TP0704-TP0541 (0.7586372)]
COG0242	COG0263	Gmet_3338	Gmet_3338	Formylmethionine deformylase	Gmet_3198	proB	Glutamate 5-kinase (EC 2.7.2.11) (Gamma-glutamyl kinase) (GK)	[TP0757-TP0351 (0.5771584)]
COG0242	COG0263	Gmet_3553	Gmet_3553	Formylmethionine deformylase	Gmet_3198	proB	Glutamate 5-kinase (EC 2.7.2.11) (Gamma-glutamyl kinase) (GK)	[TP0757-TP0351 (0.5771584)]
COG0739	COG4786	Gmet_3012	Gmet_3012	Peptidase M23B	Gmet_0431	Gmet_0431	Flagellar basal-body rod FlgG	[TP0782-TP0961 (0.69582695)]
COG0739	COG4786	Gmet_1559	Gmet_1559	Peptidase M23B	Gmet_0430	Gmet_0430	hypothetical protein	[TP0782-TP0961 (0.69582695)]
COG0739	COG4786	Gmet_3012	Gmet_3012	Peptidase M23B	Gmet_0430	Gmet_0430	hypothetical protein	[TP0782-TP0961 (0.69582695)]
COG0739	COG4786	Gmet_1350	Gmet_1350	Peptidase M23B	Gmet_0430	Gmet_0430	hypothetical protein	[TP0782-TP0961 (0.69582695)]
COG0739	COG4786	Gmet_1559	Gmet_1559	Peptidase M23B	Gmet_0431	Gmet_0431	Flagellar basal-body rod FlgG	[TP0782-TP0961 (0.69582695)]
COG0739	COG4786	Gmet_1350	Gmet_1350	Peptidase M23B	Gmet_0431	Gmet_0431	Flagellar basal-body rod FlgG	[TP0782-TP0961 (0.69582695)]
COG0124	COG0546	Gmet_1913	hisS	histidyl-tRNA synthetase	Gmet_2290	Gmet_2290	HAD-superfamily hydrolase subfamily IA	[TP0641-TP0554 (0.5196431)]
COG0124	COG0546	Gmet_3259	hisZ	ATP phosphoribosyltransferase regulatory subunit	Gmet_2290	Gmet_2290	HAD-superfamily hydrolase subfamily IA	[TP0641-TP0554 (0.5196431)]
COG0124	COG0546	Gmet_1913	hisS	histidyl-tRNA synthetase	Gmet_2814	Gmet_2814	HAD-superfamily hydrolase subfamily IA	[TP0641-TP0554 (0.5196431)]
COG0124	COG0546	Gmet_3259	hisZ	ATP phosphoribosyltransferase regulatory subunit	Gmet_2814	Gmet_2814	HAD-superfamily hydrolase subfamily IA	[TP0641-TP0554 (0.5196431)]
COG0124	COG0546	Gmet_3259	hisZ	ATP phosphoribosyltransferase regulatory subunit	Gmet_2112	Gmet_2112	HAD-superfamily hydrolase subfamily IA	[TP0641-TP0554 (0.5196431)]
COG0124	COG0546	Gmet_1913	hisS	histidyl-tRNA synthetase	Gmet_2112	Gmet_2112	HAD-superfamily hydrolase subfamily IA	[TP0641-TP0554 (0.5196431)]
COG0457	COG1234	Gmet_3216	Gmet_3216	TPR repeat protein	Gmet_0724	Gmet_0724	ribonuclease Z	[TP0095-TP0819 (0.5178716)]
COG0457	COG1234	Gmet_0856	Gmet_0856	Sugar transporter superfamily	Gmet_0724	Gmet_0724	ribonuclease Z	[TP0095-TP0819 (0.5178716)]
COG0457	COG1234	Gmet_1964	Gmet_1964	hypothetical protein	Gmet_0724	Gmet_0724	ribonuclease Z	[TP0095-TP0819 (0.5178716)]
COG0457	COG1234	Gmet_1506	Gmet_1506	Tetratricopeptide TPR_4	Gmet_0188	Gmet_0188	ribonuclease Z	[TP0095-TP0819 (0.5178716)]
COG0457	COG1234	Gmet_1964	Gmet_1964	hypothetical protein	Gmet_0188	Gmet_0188	ribonuclease Z	[TP0095-TP0819 (0.5178716)]
COG0457	COG1234	Gmet_2682	Gmet_2682	TPR repeat protein	Gmet_0188	Gmet_0188	ribonuclease Z	[TP0095-TP0819 (0.5178716)]
COG0457	COG1234	Gmet_1963	Gmet_1963	putative signal peptide protein	Gmet_0188	Gmet_0188	ribonuclease Z	[TP0095-TP0819 (0.5178716)]
COG0457	COG1234	Gmet_1963	Gmet_1963	putative signal peptide protein	Gmet_0724	Gmet_0724	ribonuclease Z	[TP0095-TP0819 (0.5178716)]
COG0457	COG1234	Gmet_2403	Gmet_2403	Tetratricopeptide TPR_4	Gmet_0724	Gmet_0724	ribonuclease Z	[TP0095-TP0819 (0.5178716)]
COG0457	COG1234	Gmet_1233	Gmet_1233	Intermediate filament protein	Gmet_0188	Gmet_0188	ribonuclease Z	[TP0095-TP0819 (0.5178716)]
COG0457	COG1234	Gmet_2032	Gmet_2032	TPR repeat protein	Gmet_0188	Gmet_0188	ribonuclease Z	[TP0095-TP0819 (0.5178716)]
COG0457	COG1234	Gmet_1233	Gmet_1233	Intermediate filament protein	Gmet_0724	Gmet_0724	ribonuclease Z	[TP0095-TP0819 (0.5178716)]
COG0457	COG1234	Gmet_0856	Gmet_0856	Sugar transporter superfamily	Gmet_0188	Gmet_0188	ribonuclease Z	[TP0095-TP0819 (0.5178716)]
COG0457	COG1234	Gmet_1506	Gmet_1506	Tetratricopeptide TPR_4	Gmet_0724	Gmet_0724	ribonuclease Z	[TP0095-TP0819 (0.5178716)]
COG0457	COG1234	Gmet_2403	Gmet_2403	Tetratricopeptide TPR_4	Gmet_0188	Gmet_0188	ribonuclease Z	[TP0095-TP0819 (0.5178716)]
COG0457	COG1234	Gmet_3216	Gmet_3216	TPR repeat protein	Gmet_0188	Gmet_0188	ribonuclease Z	[TP0095-TP0819 (0.5178716)]
COG0457	COG1234	Gmet_2682	Gmet_2682	TPR repeat protein	Gmet_0724	Gmet_0724	ribonuclease Z	[TP0095-TP0819 (0.5178716)]
COG0457	COG1234	Gmet_2032	Gmet_2032	TPR repeat protein	Gmet_0724	Gmet_0724	ribonuclease Z	[TP0095-TP0819 (0.5178716)]
COG0257	COG0773	Gmet_0649	Gmet_0649	ribosomal protein L36	Gmet_0413	murC	UDP-N-acetylmuramate--L-alanine ligase (EC 6.3.2.8) (UDP-N- acetylmuramoyl-L-alanine synthetase)	[TP0209-TP0341 (0.6926446)]
COG0457	COG2204	Gmet_2032	Gmet_2032	TPR repeat protein	Gmet_0555	Gmet_0555	two component, sigma54 specific, transcriptional	[TP0067-TP0519 (0.7741208)]
COG0457	COG2204	Gmet_2682	Gmet_2682	TPR repeat protein	Gmet_0702	Gmet_0702	two component, sigma54 specific, transcriptional	[TP0067-TP0519 (0.7741208)]
COG0457	COG2204	Gmet_3216	Gmet_3216	TPR repeat protein	Gmet_2145	Gmet_2145	two component, sigma54 specific, transcriptional	[TP0067-TP0519 (0.7741208)]
COG0457	COG2204	Gmet_1233	Gmet_1233	Intermediate filament protein	Gmet_3158	Gmet_3158	two component, sigma54 specific, transcriptional	[TP0067-TP0519 (0.7741208)]
COG0457	COG2204	Gmet_2032	Gmet_2032	TPR repeat protein	Gmet_1992	Gmet_1992	two component, sigma54 specific, transcriptional	[TP0067-TP0519 (0.7741208)]
COG0457	COG2204	Gmet_1506	Gmet_1506	Tetratricopeptide TPR_4	Gmet_0776	Gmet_0776	two component, sigma54 specific, transcriptional	[TP0067-TP0519 (0.7741208)]
COG0457	COG2204	Gmet_2032	Gmet_2032	TPR repeat protein	Gmet_2924	Gmet_2924	two component, sigma54 specific, transcriptional	[TP0067-TP0519 (0.7741208)]
COG0457	COG2204	Gmet_1506	Gmet_1506	Tetratricopeptide TPR_4	Gmet_1082	Gmet_1082	two component, sigma54 specific, transcriptional	[TP0067-TP0519 (0.7741208)]
COG0457	COG2204	Gmet_1963	Gmet_1963	putative signal peptide protein	Gmet_1397	Gmet_1397	two component, sigma54 specific, transcriptional	[TP0067-TP0519 (0.7741208)]
COG0457	COG2204	Gmet_2403	Gmet_2403	Tetratricopeptide TPR_4	Gmet_0702	Gmet_0702	two component, sigma54 specific, transcriptional	[TP0067-TP0519 (0.7741208)]
COG0457	COG2204	Gmet_2682	Gmet_2682	TPR repeat protein	Gmet_1082	Gmet_1082	two component, sigma54 specific, transcriptional	[TP0067-TP0519 (0.7741208)]
COG0457	COG2204	Gmet_0856	Gmet_0856	Sugar transporter superfamily	Gmet_1082	Gmet_1082	two component, sigma54 specific, transcriptional	[TP0067-TP0519 (0.7741208)]
COG0457	COG2204	Gmet_1233	Gmet_1233	Intermediate filament protein	Gmet_1378	Gmet_1378	response regulator receiver domain protein	[TP0067-TP0519 (0.7741208)]
COG0457	COG2204	Gmet_0856	Gmet_0856	Sugar transporter superfamily	Gmet_1220	Gmet_1220	response regulator receiver domain protein	[TP0067-TP0519 (0.7741208)]
COG0457	COG2204	Gmet_2032	Gmet_2032	TPR repeat protein	Gmet_0776	Gmet_0776	two component, sigma54 specific, transcriptional	[TP0067-TP0519 (0.7741208)]
COG0457	COG2204	Gmet_3216	Gmet_3216	TPR repeat protein	Gmet_0776	Gmet_0776	two component, sigma54 specific, transcriptional	[TP0067-TP0519 (0.7741208)]
COG0457	COG2204	Gmet_1233	Gmet_1233	Intermediate filament protein	Gmet_1220	Gmet_1220	response regulator receiver domain protein	[TP0067-TP0519 (0.7741208)]
COG0457	COG2204	Gmet_0856	Gmet_0856	Sugar transporter superfamily	Gmet_0812	Gmet_0812	two component, sigma54 specific, transcriptional	[TP0067-TP0519 (0.7741208)]
COG0457	COG2204	Gmet_1506	Gmet_1506	Tetratricopeptide TPR_4	Gmet_0702	Gmet_0702	two component, sigma54 specific, transcriptional	[TP0067-TP0519 (0.7741208)]
COG0457	COG2204	Gmet_1233	Gmet_1233	Intermediate filament protein	Gmet_0776	Gmet_0776	two component, sigma54 specific, transcriptional	[TP0067-TP0519 (0.7741208)]
COG0457	COG2204	Gmet_1506	Gmet_1506	Tetratricopeptide TPR_4	Gmet_2924	Gmet_2924	two component, sigma54 specific, transcriptional	[TP0067-TP0519 (0.7741208)]
COG0457	COG2204	Gmet_1964	Gmet_1964	hypothetical protein	Gmet_1992	Gmet_1992	two component, sigma54 specific, transcriptional	[TP0067-TP0519 (0.7741208)]
COG0457	COG2204	Gmet_0856	Gmet_0856	Sugar transporter superfamily	Gmet_0961	Gmet_0961	two component, sigma54 specific, transcriptional	[TP0067-TP0519 (0.7741208)]
COG0457	COG2204	Gmet_2682	Gmet_2682	TPR repeat protein	Gmet_0776	Gmet_0776	two component, sigma54 specific, transcriptional	[TP0067-TP0519 (0.7741208)]
COG0457	COG2204	Gmet_1506	Gmet_1506	Tetratricopeptide TPR_4	Gmet_1220	Gmet_1220	response regulator receiver domain protein	[TP0067-TP0519 (0.7741208)]
COG0457	COG2204	Gmet_1506	Gmet_1506	Tetratricopeptide TPR_4	Gmet_2563	Gmet_2563	two component, sigma54 specific, transcriptional	[TP0067-TP0519 (0.7741208)]
COG0457	COG2204	Gmet_2403	Gmet_2403	Tetratricopeptide TPR_4	Gmet_3263	Gmet_3263	two component, sigma54 specific, transcriptional	[TP0067-TP0519 (0.7741208)]
COG0457	COG2204	Gmet_1964	Gmet_1964	hypothetical protein	Gmet_2563	Gmet_2563	two component, sigma54 specific, transcriptional	[TP0067-TP0519 (0.7741208)]
COG0457	COG2204	Gmet_3216	Gmet_3216	TPR repeat protein	Gmet_1055	Gmet_1055	two component, sigma54 specific, transcriptional	[TP0067-TP0519 (0.7741208)]
COG0457	COG2204	Gmet_3216	Gmet_3216	TPR repeat protein	Gmet_1397	Gmet_1397	two component, sigma54 specific, transcriptional	[TP0067-TP0519 (0.7741208)]
COG0457	COG2204	Gmet_1963	Gmet_1963	putative signal peptide protein	Gmet_1992	Gmet_1992	two component, sigma54 specific, transcriptional	[TP0067-TP0519 (0.7741208)]
COG0457	COG2204	Gmet_3216	Gmet_3216	TPR repeat protein	Gmet_3263	Gmet_3263	two component, sigma54 specific, transcriptional	[TP0067-TP0519 (0.7741208)]
COG0457	COG2204	Gmet_0856	Gmet_0856	Sugar transporter superfamily	Gmet_0088	Gmet_0088	Sigma-54 factor, interaction region	[TP0067-TP0519 (0.7741208)]
COG0457	COG2204	Gmet_2682	Gmet_2682	TPR repeat protein	Gmet_2563	Gmet_2563	two component, sigma54 specific, transcriptional	[TP0067-TP0519 (0.7741208)]
COG0457	COG2204	Gmet_2403	Gmet_2403	Tetratricopeptide TPR_4	Gmet_1055	Gmet_1055	two component, sigma54 specific, transcriptional	[TP0067-TP0519 (0.7741208)]
COG0457	COG2204	Gmet_1506	Gmet_1506	Tetratricopeptide TPR_4	Gmet_3263	Gmet_3263	two component, sigma54 specific, transcriptional	[TP0067-TP0519 (0.7741208)]
COG0457	COG2204	Gmet_1233	Gmet_1233	Intermediate filament protein	Gmet_2453	Gmet_2453	two component, sigma54 specific, transcriptional	[TP0067-TP0519 (0.7741208)]
COG0457	COG2204	Gmet_2032	Gmet_2032	TPR repeat protein	Gmet_3263	Gmet_3263	two component, sigma54 specific, transcriptional	[TP0067-TP0519 (0.7741208)]
COG0457	COG2204	Gmet_1233	Gmet_1233	Intermediate filament protein	Gmet_3263	Gmet_3263	two component, sigma54 specific, transcriptional	[TP0067-TP0519 (0.7741208)]
COG0457	COG2204	Gmet_2032	Gmet_2032	TPR repeat protein	Gmet_0961	Gmet_0961	two component, sigma54 specific, transcriptional	[TP0067-TP0519 (0.7741208)]
COG0457	COG2204	Gmet_2403	Gmet_2403	Tetratricopeptide TPR_4	Gmet_1082	Gmet_1082	two component, sigma54 specific, transcriptional	[TP0067-TP0519 (0.7741208)]
COG0457	COG2204	Gmet_1963	Gmet_1963	putative signal peptide protein	Gmet_1220	Gmet_1220	response regulator receiver domain protein	[TP0067-TP0519 (0.7741208)]
COG0457	COG2204	Gmet_2032	Gmet_2032	TPR repeat protein	Gmet_1220	Gmet_1220	response regulator receiver domain protein	[TP0067-TP0519 (0.7741208)]
COG0457	COG2204	Gmet_2032	Gmet_2032	TPR repeat protein	Gmet_2034	Gmet_2034	two component, sigma54 specific, transcriptional	[TP0067-TP0519 (0.7741208)]
COG0457	COG2204	Gmet_1233	Gmet_1233	Intermediate filament protein	Gmet_0702	Gmet_0702	two component, sigma54 specific, transcriptional	[TP0067-TP0519 (0.7741208)]
COG0457	COG2204	Gmet_1233	Gmet_1233	Intermediate filament protein	Gmet_2145	Gmet_2145	two component, sigma54 specific, transcriptional	[TP0067-TP0519 (0.7741208)]
COG0457	COG2204	Gmet_2403	Gmet_2403	Tetratricopeptide TPR_4	Gmet_2924	Gmet_2924	two component, sigma54 specific, transcriptional	[TP0067-TP0519 (0.7741208)]
COG0457	COG2204	Gmet_1964	Gmet_1964	hypothetical protein	Gmet_0776	Gmet_0776	two component, sigma54 specific, transcriptional	[TP0067-TP0519 (0.7741208)]
COG0457	COG2204	Gmet_1964	Gmet_1964	hypothetical protein	Gmet_2453	Gmet_2453	two component, sigma54 specific, transcriptional	[TP0067-TP0519 (0.7741208)]
COG0457	COG2204	Gmet_2403	Gmet_2403	Tetratricopeptide TPR_4	Gmet_2034	Gmet_2034	two component, sigma54 specific, transcriptional	[TP0067-TP0519 (0.7741208)]
COG0457	COG2204	Gmet_3216	Gmet_3216	TPR repeat protein	Gmet_2034	Gmet_2034	two component, sigma54 specific, transcriptional	[TP0067-TP0519 (0.7741208)]
COG0457	COG2204	Gmet_1233	Gmet_1233	Intermediate filament protein	Gmet_1397	Gmet_1397	two component, sigma54 specific, transcriptional	[TP0067-TP0519 (0.7741208)]
COG0457	COG2204	Gmet_1506	Gmet_1506	Tetratricopeptide TPR_4	Gmet_0555	Gmet_0555	two component, sigma54 specific, transcriptional	[TP0067-TP0519 (0.7741208)]
COG0457	COG2204	Gmet_1963	Gmet_1963	putative signal peptide protein	Gmet_0776	Gmet_0776	two component, sigma54 specific, transcriptional	[TP0067-TP0519 (0.7741208)]
COG0457	COG2204	Gmet_0856	Gmet_0856	Sugar transporter superfamily	Gmet_0776	Gmet_0776	two component, sigma54 specific, transcriptional	[TP0067-TP0519 (0.7741208)]
COG0457	COG2204	Gmet_1506	Gmet_1506	Tetratricopeptide TPR_4	Gmet_1055	Gmet_1055	two component, sigma54 specific, transcriptional	[TP0067-TP0519 (0.7741208)]
COG0457	COG2204	Gmet_1964	Gmet_1964	hypothetical protein	Gmet_0702	Gmet_0702	two component, sigma54 specific, transcriptional	[TP0067-TP0519 (0.7741208)]
COG0457	COG2204	Gmet_1233	Gmet_1233	Intermediate filament protein	Gmet_1082	Gmet_1082	two component, sigma54 specific, transcriptional	[TP0067-TP0519 (0.7741208)]
COG0457	COG2204	Gmet_2682	Gmet_2682	TPR repeat protein	Gmet_2034	Gmet_2034	two component, sigma54 specific, transcriptional	[TP0067-TP0519 (0.7741208)]
COG0457	COG2204	Gmet_2403	Gmet_2403	Tetratricopeptide TPR_4	Gmet_3158	Gmet_3158	two component, sigma54 specific, transcriptional	[TP0067-TP0519 (0.7741208)]
COG0457	COG2204	Gmet_1963	Gmet_1963	putative signal peptide protein	Gmet_2563	Gmet_2563	two component, sigma54 specific, transcriptional	[TP0067-TP0519 (0.7741208)]
COG0457	COG2204	Gmet_1963	Gmet_1963	putative signal peptide protein	Gmet_2924	Gmet_2924	two component, sigma54 specific, transcriptional	[TP0067-TP0519 (0.7741208)]
COG0457	COG2204	Gmet_2403	Gmet_2403	Tetratricopeptide TPR_4	Gmet_2145	Gmet_2145	two component, sigma54 specific, transcriptional	[TP0067-TP0519 (0.7741208)]
COG0457	COG2204	Gmet_0856	Gmet_0856	Sugar transporter superfamily	Gmet_2034	Gmet_2034	two component, sigma54 specific, transcriptional	[TP0067-TP0519 (0.7741208)]
COG0457	COG2204	Gmet_1506	Gmet_1506	Tetratricopeptide TPR_4	Gmet_3158	Gmet_3158	two component, sigma54 specific, transcriptional	[TP0067-TP0519 (0.7741208)]
COG0457	COG2204	Gmet_1506	Gmet_1506	Tetratricopeptide TPR_4	Gmet_1397	Gmet_1397	two component, sigma54 specific, transcriptional	[TP0067-TP0519 (0.7741208)]
COG0457	COG2204	Gmet_1964	Gmet_1964	hypothetical protein	Gmet_1058	Gmet_1058	two component, sigma54 specific, transcriptional	[TP0067-TP0519 (0.7741208)]
COG0457	COG2204	Gmet_0856	Gmet_0856	Sugar transporter superfamily	Gmet_1378	Gmet_1378	response regulator receiver domain protein	[TP0067-TP0519 (0.7741208)]
COG0457	COG2204	Gmet_1963	Gmet_1963	putative signal peptide protein	Gmet_0088	Gmet_0088	Sigma-54 factor, interaction region	[TP0067-TP0519 (0.7741208)]
COG0457	COG2204	Gmet_1233	Gmet_1233	Intermediate filament protein	Gmet_0088	Gmet_0088	Sigma-54 factor, interaction region	[TP0067-TP0519 (0.7741208)]
COG0457	COG2204	Gmet_2682	Gmet_2682	TPR repeat protein	Gmet_2679	Gmet_2679	response regulator receiver domain protein	[TP0067-TP0519 (0.7741208)]
COG0457	COG2204	Gmet_2682	Gmet_2682	TPR repeat protein	Gmet_1220	Gmet_1220	response regulator receiver domain protein	[TP0067-TP0519 (0.7741208)]
COG0457	COG2204	Gmet_2682	Gmet_2682	TPR repeat protein	Gmet_1058	Gmet_1058	two component, sigma54 specific, transcriptional	[TP0067-TP0519 (0.7741208)]
COG0457	COG2204	Gmet_3216	Gmet_3216	TPR repeat protein	Gmet_2924	Gmet_2924	two component, sigma54 specific, transcriptional	[TP0067-TP0519 (0.7741208)]
COG0457	COG2204	Gmet_1964	Gmet_1964	hypothetical protein	Gmet_2679	Gmet_2679	response regulator receiver domain protein	[TP0067-TP0519 (0.7741208)]
COG0457	COG2204	Gmet_3216	Gmet_3216	TPR repeat protein	Gmet_2679	Gmet_2679	response regulator receiver domain protein	[TP0067-TP0519 (0.7741208)]
COG0457	COG2204	Gmet_1964	Gmet_1964	hypothetical protein	Gmet_2034	Gmet_2034	two component, sigma54 specific, transcriptional	[TP0067-TP0519 (0.7741208)]
COG0457	COG2204	Gmet_1964	Gmet_1964	hypothetical protein	Gmet_3263	Gmet_3263	two component, sigma54 specific, transcriptional	[TP0067-TP0519 (0.7741208)]
COG0457	COG2204	Gmet_2682	Gmet_2682	TPR repeat protein	Gmet_0555	Gmet_0555	two component, sigma54 specific, transcriptional	[TP0067-TP0519 (0.7741208)]
COG0457	COG2204	Gmet_3216	Gmet_3216	TPR repeat protein	Gmet_1058	Gmet_1058	two component, sigma54 specific, transcriptional	[TP0067-TP0519 (0.7741208)]
COG0457	COG2204	Gmet_1964	Gmet_1964	hypothetical protein	Gmet_2145	Gmet_2145	two component, sigma54 specific, transcriptional	[TP0067-TP0519 (0.7741208)]
COG0457	COG2204	Gmet_1964	Gmet_1964	hypothetical protein	Gmet_1378	Gmet_1378	response regulator receiver domain protein	[TP0067-TP0519 (0.7741208)]
COG0457	COG2204	Gmet_1964	Gmet_1964	hypothetical protein	Gmet_3158	Gmet_3158	two component, sigma54 specific, transcriptional	[TP0067-TP0519 (0.7741208)]
COG0457	COG2204	Gmet_1963	Gmet_1963	putative signal peptide protein	Gmet_2453	Gmet_2453	two component, sigma54 specific, transcriptional	[TP0067-TP0519 (0.7741208)]
COG0457	COG2204	Gmet_3216	Gmet_3216	TPR repeat protein	Gmet_2453	Gmet_2453	two component, sigma54 specific, transcriptional	[TP0067-TP0519 (0.7741208)]
COG0457	COG2204	Gmet_1963	Gmet_1963	putative signal peptide protein	Gmet_1058	Gmet_1058	two component, sigma54 specific, transcriptional	[TP0067-TP0519 (0.7741208)]
COG0457	COG2204	Gmet_1963	Gmet_1963	putative signal peptide protein	Gmet_0555	Gmet_0555	two component, sigma54 specific, transcriptional	[TP0067-TP0519 (0.7741208)]
COG0457	COG2204	Gmet_1963	Gmet_1963	putative signal peptide protein	Gmet_2145	Gmet_2145	two component, sigma54 specific, transcriptional	[TP0067-TP0519 (0.7741208)]
COG0457	COG2204	Gmet_1233	Gmet_1233	Intermediate filament protein	Gmet_1992	Gmet_1992	two component, sigma54 specific, transcriptional	[TP0067-TP0519 (0.7741208)]
COG0457	COG2204	Gmet_0856	Gmet_0856	Sugar transporter superfamily	Gmet_3158	Gmet_3158	two component, sigma54 specific, transcriptional	[TP0067-TP0519 (0.7741208)]
COG0457	COG2204	Gmet_2032	Gmet_2032	TPR repeat protein	Gmet_3158	Gmet_3158	two component, sigma54 specific, transcriptional	[TP0067-TP0519 (0.7741208)]
COG0457	COG2204	Gmet_2682	Gmet_2682	TPR repeat protein	Gmet_2145	Gmet_2145	two component, sigma54 specific, transcriptional	[TP0067-TP0519 (0.7741208)]
COG0457	COG2204	Gmet_2403	Gmet_2403	Tetratricopeptide TPR_4	Gmet_0776	Gmet_0776	two component, sigma54 specific, transcriptional	[TP0067-TP0519 (0.7741208)]
COG0457	COG2204	Gmet_3216	Gmet_3216	TPR repeat protein	Gmet_2563	Gmet_2563	two component, sigma54 specific, transcriptional	[TP0067-TP0519 (0.7741208)]
COG0457	COG2204	Gmet_0856	Gmet_0856	Sugar transporter superfamily	Gmet_1397	Gmet_1397	two component, sigma54 specific, transcriptional	[TP0067-TP0519 (0.7741208)]
COG0457	COG2204	Gmet_2682	Gmet_2682	TPR repeat protein	Gmet_0812	Gmet_0812	two component, sigma54 specific, transcriptional	[TP0067-TP0519 (0.7741208)]
COG0457	COG2204	Gmet_2682	Gmet_2682	TPR repeat protein	Gmet_1055	Gmet_1055	two component, sigma54 specific, transcriptional	[TP0067-TP0519 (0.7741208)]
COG0457	COG2204	Gmet_2032	Gmet_2032	TPR repeat protein	Gmet_2145	Gmet_2145	two component, sigma54 specific, transcriptional	[TP0067-TP0519 (0.7741208)]
COG0457	COG2204	Gmet_2032	Gmet_2032	TPR repeat protein	Gmet_2679	Gmet_2679	response regulator receiver domain protein	[TP0067-TP0519 (0.7741208)]
COG0457	COG2204	Gmet_2032	Gmet_2032	TPR repeat protein	Gmet_0088	Gmet_0088	Sigma-54 factor, interaction region	[TP0067-TP0519 (0.7741208)]
COG0457	COG2204	Gmet_1506	Gmet_1506	Tetratricopeptide TPR_4	Gmet_1058	Gmet_1058	two component, sigma54 specific, transcriptional	[TP0067-TP0519 (0.7741208)]
COG0457	COG2204	Gmet_2403	Gmet_2403	Tetratricopeptide TPR_4	Gmet_1378	Gmet_1378	response regulator receiver domain protein	[TP0067-TP0519 (0.7741208)]
COG0457	COG2204	Gmet_1964	Gmet_1964	hypothetical protein	Gmet_0812	Gmet_0812	two component, sigma54 specific, transcriptional	[TP0067-TP0519 (0.7741208)]
COG0457	COG2204	Gmet_1233	Gmet_1233	Intermediate filament protein	Gmet_0555	Gmet_0555	two component, sigma54 specific, transcriptional	[TP0067-TP0519 (0.7741208)]
COG0457	COG2204	Gmet_0856	Gmet_0856	Sugar transporter superfamily	Gmet_1058	Gmet_1058	two component, sigma54 specific, transcriptional	[TP0067-TP0519 (0.7741208)]
COG0457	COG2204	Gmet_2403	Gmet_2403	Tetratricopeptide TPR_4	Gmet_0961	Gmet_0961	two component, sigma54 specific, transcriptional	[TP0067-TP0519 (0.7741208)]
COG0457	COG2204	Gmet_1964	Gmet_1964	hypothetical protein	Gmet_1082	Gmet_1082	two component, sigma54 specific, transcriptional	[TP0067-TP0519 (0.7741208)]
COG0457	COG2204	Gmet_3216	Gmet_3216	TPR repeat protein	Gmet_0961	Gmet_0961	two component, sigma54 specific, transcriptional	[TP0067-TP0519 (0.7741208)]
COG0457	COG2204	Gmet_2403	Gmet_2403	Tetratricopeptide TPR_4	Gmet_1220	Gmet_1220	response regulator receiver domain protein	[TP0067-TP0519 (0.7741208)]
COG0457	COG2204	Gmet_0856	Gmet_0856	Sugar transporter superfamily	Gmet_2679	Gmet_2679	response regulator receiver domain protein	[TP0067-TP0519 (0.7741208)]
COG0457	COG2204	Gmet_1964	Gmet_1964	hypothetical protein	Gmet_1397	Gmet_1397	two component, sigma54 specific, transcriptional	[TP0067-TP0519 (0.7741208)]
COG0457	COG2204	Gmet_1963	Gmet_1963	putative signal peptide protein	Gmet_1378	Gmet_1378	response regulator receiver domain protein	[TP0067-TP0519 (0.7741208)]
COG0457	COG2204	Gmet_0856	Gmet_0856	Sugar transporter superfamily	Gmet_1055	Gmet_1055	two component, sigma54 specific, transcriptional	[TP0067-TP0519 (0.7741208)]
COG0457	COG2204	Gmet_1963	Gmet_1963	putative signal peptide protein	Gmet_3158	Gmet_3158	two component, sigma54 specific, transcriptional	[TP0067-TP0519 (0.7741208)]
COG0457	COG2204	Gmet_2032	Gmet_2032	TPR repeat protein	Gmet_1082	Gmet_1082	two component, sigma54 specific, transcriptional	[TP0067-TP0519 (0.7741208)]
COG0457	COG2204	Gmet_1506	Gmet_1506	Tetratricopeptide TPR_4	Gmet_0088	Gmet_0088	Sigma-54 factor, interaction region	[TP0067-TP0519 (0.7741208)]
COG0457	COG2204	Gmet_2403	Gmet_2403	Tetratricopeptide TPR_4	Gmet_0088	Gmet_0088	Sigma-54 factor, interaction region	[TP0067-TP0519 (0.7741208)]
COG0457	COG2204	Gmet_3216	Gmet_3216	TPR repeat protein	Gmet_1082	Gmet_1082	two component, sigma54 specific, transcriptional	[TP0067-TP0519 (0.7741208)]
COG0457	COG2204	Gmet_0856	Gmet_0856	Sugar transporter superfamily	Gmet_2563	Gmet_2563	two component, sigma54 specific, transcriptional	[TP0067-TP0519 (0.7741208)]
COG0457	COG2204	Gmet_1964	Gmet_1964	hypothetical protein	Gmet_0088	Gmet_0088	Sigma-54 factor, interaction region	[TP0067-TP0519 (0.7741208)]
COG0457	COG2204	Gmet_2403	Gmet_2403	Tetratricopeptide TPR_4	Gmet_2679	Gmet_2679	response regulator receiver domain protein	[TP0067-TP0519 (0.7741208)]
COG0457	COG2204	Gmet_1233	Gmet_1233	Intermediate filament protein	Gmet_2563	Gmet_2563	two component, sigma54 specific, transcriptional	[TP0067-TP0519 (0.7741208)]
COG0457	COG2204	Gmet_1506	Gmet_1506	Tetratricopeptide TPR_4	Gmet_0961	Gmet_0961	two component, sigma54 specific, transcriptional	[TP0067-TP0519 (0.7741208)]
COG0457	COG2204	Gmet_3216	Gmet_3216	TPR repeat protein	Gmet_1220	Gmet_1220	response regulator receiver domain protein	[TP0067-TP0519 (0.7741208)]
COG0457	COG2204	Gmet_2403	Gmet_2403	Tetratricopeptide TPR_4	Gmet_1992	Gmet_1992	two component, sigma54 specific, transcriptional	[TP0067-TP0519 (0.7741208)]
COG0457	COG2204	Gmet_1506	Gmet_1506	Tetratricopeptide TPR_4	Gmet_2679	Gmet_2679	response regulator receiver domain protein	[TP0067-TP0519 (0.7741208)]
COG0457	COG2204	Gmet_1233	Gmet_1233	Intermediate filament protein	Gmet_0812	Gmet_0812	two component, sigma54 specific, transcriptional	[TP0067-TP0519 (0.7741208)]
COG0457	COG2204	Gmet_2403	Gmet_2403	Tetratricopeptide TPR_4	Gmet_2563	Gmet_2563	two component, sigma54 specific, transcriptional	[TP0067-TP0519 (0.7741208)]
COG0457	COG2204	Gmet_2032	Gmet_2032	TPR repeat protein	Gmet_2563	Gmet_2563	two component, sigma54 specific, transcriptional	[TP0067-TP0519 (0.7741208)]
COG0457	COG2204	Gmet_1233	Gmet_1233	Intermediate filament protein	Gmet_1055	Gmet_1055	two component, sigma54 specific, transcriptional	[TP0067-TP0519 (0.7741208)]
COG0457	COG2204	Gmet_2032	Gmet_2032	TPR repeat protein	Gmet_2453	Gmet_2453	two component, sigma54 specific, transcriptional	[TP0067-TP0519 (0.7741208)]
COG0457	COG2204	Gmet_2682	Gmet_2682	TPR repeat protein	Gmet_1378	Gmet_1378	response regulator receiver domain protein	[TP0067-TP0519 (0.7741208)]
COG0457	COG2204	Gmet_1506	Gmet_1506	Tetratricopeptide TPR_4	Gmet_2034	Gmet_2034	two component, sigma54 specific, transcriptional	[TP0067-TP0519 (0.7741208)]
COG0457	COG2204	Gmet_0856	Gmet_0856	Sugar transporter superfamily	Gmet_2924	Gmet_2924	two component, sigma54 specific, transcriptional	[TP0067-TP0519 (0.7741208)]
COG0457	COG2204	Gmet_1963	Gmet_1963	putative signal peptide protein	Gmet_0961	Gmet_0961	two component, sigma54 specific, transcriptional	[TP0067-TP0519 (0.7741208)]
COG0457	COG2204	Gmet_3216	Gmet_3216	TPR repeat protein	Gmet_0812	Gmet_0812	two component, sigma54 specific, transcriptional	[TP0067-TP0519 (0.7741208)]
COG0457	COG2204	Gmet_2032	Gmet_2032	TPR repeat protein	Gmet_1378	Gmet_1378	response regulator receiver domain protein	[TP0067-TP0519 (0.7741208)]
COG0457	COG2204	Gmet_3216	Gmet_3216	TPR repeat protein	Gmet_0555	Gmet_0555	two component, sigma54 specific, transcriptional	[TP0067-TP0519 (0.7741208)]
COG0457	COG2204	Gmet_1233	Gmet_1233	Intermediate filament protein	Gmet_2924	Gmet_2924	two component, sigma54 specific, transcriptional	[TP0067-TP0519 (0.7741208)]
COG0457	COG2204	Gmet_1233	Gmet_1233	Intermediate filament protein	Gmet_1058	Gmet_1058	two component, sigma54 specific, transcriptional	[TP0067-TP0519 (0.7741208)]
COG0457	COG2204	Gmet_0856	Gmet_0856	Sugar transporter superfamily	Gmet_2145	Gmet_2145	two component, sigma54 specific, transcriptional	[TP0067-TP0519 (0.7741208)]
COG0457	COG2204	Gmet_1506	Gmet_1506	Tetratricopeptide TPR_4	Gmet_2453	Gmet_2453	two component, sigma54 specific, transcriptional	[TP0067-TP0519 (0.7741208)]
COG0457	COG2204	Gmet_2682	Gmet_2682	TPR repeat protein	Gmet_3158	Gmet_3158	two component, sigma54 specific, transcriptional	[TP0067-TP0519 (0.7741208)]
COG0457	COG2204	Gmet_1233	Gmet_1233	Intermediate filament protein	Gmet_0961	Gmet_0961	two component, sigma54 specific, transcriptional	[TP0067-TP0519 (0.7741208)]
COG0457	COG2204	Gmet_2403	Gmet_2403	Tetratricopeptide TPR_4	Gmet_0812	Gmet_0812	two component, sigma54 specific, transcriptional	[TP0067-TP0519 (0.7741208)]
COG0457	COG2204	Gmet_2032	Gmet_2032	TPR repeat protein	Gmet_0702	Gmet_0702	two component, sigma54 specific, transcriptional	[TP0067-TP0519 (0.7741208)]
COG0457	COG2204	Gmet_2682	Gmet_2682	TPR repeat protein	Gmet_1992	Gmet_1992	two component, sigma54 specific, transcriptional	[TP0067-TP0519 (0.7741208)]
COG0457	COG2204	Gmet_1964	Gmet_1964	hypothetical protein	Gmet_2924	Gmet_2924	two component, sigma54 specific, transcriptional	[TP0067-TP0519 (0.7741208)]
COG0457	COG2204	Gmet_2682	Gmet_2682	TPR repeat protein	Gmet_2924	Gmet_2924	two component, sigma54 specific, transcriptional	[TP0067-TP0519 (0.7741208)]
COG0457	COG2204	Gmet_1506	Gmet_1506	Tetratricopeptide TPR_4	Gmet_0812	Gmet_0812	two component, sigma54 specific, transcriptional	[TP0067-TP0519 (0.7741208)]
COG0457	COG2204	Gmet_2032	Gmet_2032	TPR repeat protein	Gmet_0812	Gmet_0812	two component, sigma54 specific, transcriptional	[TP0067-TP0519 (0.7741208)]
COG0457	COG2204	Gmet_2403	Gmet_2403	Tetratricopeptide TPR_4	Gmet_2453	Gmet_2453	two component, sigma54 specific, transcriptional	[TP0067-TP0519 (0.7741208)]
COG0457	COG2204	Gmet_2682	Gmet_2682	TPR repeat protein	Gmet_0088	Gmet_0088	Sigma-54 factor, interaction region	[TP0067-TP0519 (0.7741208)]
COG0457	COG2204	Gmet_1963	Gmet_1963	putative signal peptide protein	Gmet_2679	Gmet_2679	response regulator receiver domain protein	[TP0067-TP0519 (0.7741208)]
COG0457	COG2204	Gmet_1964	Gmet_1964	hypothetical protein	Gmet_1220	Gmet_1220	response regulator receiver domain protein	[TP0067-TP0519 (0.7741208)]
COG0457	COG2204	Gmet_1963	Gmet_1963	putative signal peptide protein	Gmet_1055	Gmet_1055	two component, sigma54 specific, transcriptional	[TP0067-TP0519 (0.7741208)]
COG0457	COG2204	Gmet_2403	Gmet_2403	Tetratricopeptide TPR_4	Gmet_1397	Gmet_1397	two component, sigma54 specific, transcriptional	[TP0067-TP0519 (0.7741208)]
COG0457	COG2204	Gmet_1963	Gmet_1963	putative signal peptide protein	Gmet_0702	Gmet_0702	two component, sigma54 specific, transcriptional	[TP0067-TP0519 (0.7741208)]
COG0457	COG2204	Gmet_1964	Gmet_1964	hypothetical protein	Gmet_0555	Gmet_0555	two component, sigma54 specific, transcriptional	[TP0067-TP0519 (0.7741208)]
COG0457	COG2204	Gmet_2403	Gmet_2403	Tetratricopeptide TPR_4	Gmet_0555	Gmet_0555	two component, sigma54 specific, transcriptional	[TP0067-TP0519 (0.7741208)]
COG0457	COG2204	Gmet_1964	Gmet_1964	hypothetical protein	Gmet_0961	Gmet_0961	two component, sigma54 specific, transcriptional	[TP0067-TP0519 (0.7741208)]
COG0457	COG2204	Gmet_0856	Gmet_0856	Sugar transporter superfamily	Gmet_2453	Gmet_2453	two component, sigma54 specific, transcriptional	[TP0067-TP0519 (0.7741208)]
COG0457	COG2204	Gmet_1233	Gmet_1233	Intermediate filament protein	Gmet_2679	Gmet_2679	response regulator receiver domain protein	[TP0067-TP0519 (0.7741208)]
COG0457	COG2204	Gmet_1506	Gmet_1506	Tetratricopeptide TPR_4	Gmet_1992	Gmet_1992	two component, sigma54 specific, transcriptional	[TP0067-TP0519 (0.7741208)]
COG0457	COG2204	Gmet_0856	Gmet_0856	Sugar transporter superfamily	Gmet_0702	Gmet_0702	two component, sigma54 specific, transcriptional	[TP0067-TP0519 (0.7741208)]
COG0457	COG2204	Gmet_2682	Gmet_2682	TPR repeat protein	Gmet_0961	Gmet_0961	two component, sigma54 specific, transcriptional	[TP0067-TP0519 (0.7741208)]
COG0457	COG2204	Gmet_3216	Gmet_3216	TPR repeat protein	Gmet_0088	Gmet_0088	Sigma-54 factor, interaction region	[TP0067-TP0519 (0.7741208)]
COG0457	COG2204	Gmet_3216	Gmet_3216	TPR repeat protein	Gmet_0702	Gmet_0702	two component, sigma54 specific, transcriptional	[TP0067-TP0519 (0.7741208)]
COG0457	COG2204	Gmet_0856	Gmet_0856	Sugar transporter superfamily	Gmet_0555	Gmet_0555	two component, sigma54 specific, transcriptional	[TP0067-TP0519 (0.7741208)]
COG0457	COG2204	Gmet_1506	Gmet_1506	Tetratricopeptide TPR_4	Gmet_1378	Gmet_1378	response regulator receiver domain protein	[TP0067-TP0519 (0.7741208)]
COG0457	COG2204	Gmet_1963	Gmet_1963	putative signal peptide protein	Gmet_2034	Gmet_2034	two component, sigma54 specific, transcriptional	[TP0067-TP0519 (0.7741208)]
COG0457	COG2204	Gmet_1233	Gmet_1233	Intermediate filament protein	Gmet_2034	Gmet_2034	two component, sigma54 specific, transcriptional	[TP0067-TP0519 (0.7741208)]
COG0457	COG2204	Gmet_1963	Gmet_1963	putative signal peptide protein	Gmet_3263	Gmet_3263	two component, sigma54 specific, transcriptional	[TP0067-TP0519 (0.7741208)]
COG0457	COG2204	Gmet_3216	Gmet_3216	TPR repeat protein	Gmet_1992	Gmet_1992	two component, sigma54 specific, transcriptional	[TP0067-TP0519 (0.7741208)]
COG0457	COG2204	Gmet_0856	Gmet_0856	Sugar transporter superfamily	Gmet_1992	Gmet_1992	two component, sigma54 specific, transcriptional	[TP0067-TP0519 (0.7741208)]
COG0457	COG2204	Gmet_2032	Gmet_2032	TPR repeat protein	Gmet_1058	Gmet_1058	two component, sigma54 specific, transcriptional	[TP0067-TP0519 (0.7741208)]
COG0457	COG2204	Gmet_1963	Gmet_1963	putative signal peptide protein	Gmet_0812	Gmet_0812	two component, sigma54 specific, transcriptional	[TP0067-TP0519 (0.7741208)]
COG0457	COG2204	Gmet_2682	Gmet_2682	TPR repeat protein	Gmet_1397	Gmet_1397	two component, sigma54 specific, transcriptional	[TP0067-TP0519 (0.7741208)]
COG0457	COG2204	Gmet_2682	Gmet_2682	TPR repeat protein	Gmet_2453	Gmet_2453	two component, sigma54 specific, transcriptional	[TP0067-TP0519 (0.7741208)]
COG0457	COG2204	Gmet_0856	Gmet_0856	Sugar transporter superfamily	Gmet_3263	Gmet_3263	two component, sigma54 specific, transcriptional	[TP0067-TP0519 (0.7741208)]
COG0457	COG2204	Gmet_3216	Gmet_3216	TPR repeat protein	Gmet_3158	Gmet_3158	two component, sigma54 specific, transcriptional	[TP0067-TP0519 (0.7741208)]
COG0457	COG2204	Gmet_3216	Gmet_3216	TPR repeat protein	Gmet_1378	Gmet_1378	response regulator receiver domain protein	[TP0067-TP0519 (0.7741208)]
COG0457	COG2204	Gmet_1964	Gmet_1964	hypothetical protein	Gmet_1055	Gmet_1055	two component, sigma54 specific, transcriptional	[TP0067-TP0519 (0.7741208)]
COG0457	COG2204	Gmet_2682	Gmet_2682	TPR repeat protein	Gmet_3263	Gmet_3263	two component, sigma54 specific, transcriptional	[TP0067-TP0519 (0.7741208)]
COG0457	COG2204	Gmet_2032	Gmet_2032	TPR repeat protein	Gmet_1397	Gmet_1397	two component, sigma54 specific, transcriptional	[TP0067-TP0519 (0.7741208)]
COG0457	COG2204	Gmet_1963	Gmet_1963	putative signal peptide protein	Gmet_1082	Gmet_1082	two component, sigma54 specific, transcriptional	[TP0067-TP0519 (0.7741208)]
COG0457	COG2204	Gmet_2032	Gmet_2032	TPR repeat protein	Gmet_1055	Gmet_1055	two component, sigma54 specific, transcriptional	[TP0067-TP0519 (0.7741208)]
COG0457	COG2204	Gmet_2403	Gmet_2403	Tetratricopeptide TPR_4	Gmet_1058	Gmet_1058	two component, sigma54 specific, transcriptional	[TP0067-TP0519 (0.7741208)]
COG0457	COG2204	Gmet_1506	Gmet_1506	Tetratricopeptide TPR_4	Gmet_2145	Gmet_2145	two component, sigma54 specific, transcriptional	[TP0067-TP0519 (0.7741208)]
COG0217	COG1480	Gmet_0743	Gmet_0743	hypothetical protein	Gmet_2371	Gmet_2371	metal dependent phosphohydrolase	[TP0474-TP0651 (0.71912634)]
COG0257	COG0681	Gmet_0649	Gmet_0649	ribosomal protein L36	Gmet_1767	Gmet_1767	Peptidase S26A, signal peptidase I	[TP0209-TP0926 (0.69083804)]
COG0526	COG1843	Gmet_0517	Gmet_0517	Thioredoxin-related protein	Gmet_3105	Gmet_3105	Flagellar hook capping protein	[TP0100-TP0728 (0.58155864)]
COG0526	COG1843	Gmet_2452	Gmet_2452	thioredoxin family protein	Gmet_3105	Gmet_3105	Flagellar hook capping protein	[TP0100-TP0728 (0.58155864)]
COG0526	COG1843	Gmet_3229	Gmet_3229	thioredoxin-related protein	Gmet_3105	Gmet_3105	Flagellar hook capping protein	[TP0100-TP0728 (0.58155864)]
COG0526	COG1843	Gmet_1380	Gmet_1380	DSBA oxidoreductase	Gmet_3105	Gmet_3105	Flagellar hook capping protein	[TP0100-TP0728 (0.58155864)]
COG0526	COG1843	Gmet_3230	Gmet_3230	Thioredoxin	Gmet_3105	Gmet_3105	Flagellar hook capping protein	[TP0100-TP0728 (0.58155864)]
COG0526	COG1843	Gmet_0518	Gmet_0518	Redox-active disulfide protein 2	Gmet_3105	Gmet_3105	Flagellar hook capping protein	[TP0100-TP0728 (0.58155864)]
COG0526	COG1843	Gmet_1383	Gmet_1383	thioredoxin family protein	Gmet_3105	Gmet_3105	Flagellar hook capping protein	[TP0100-TP0728 (0.58155864)]
COG1774	COG2812	Gmet_2320	Gmet_2320	PSP1	Gmet_3422	Gmet_3422	DNA polymerase III, subunits gamma and tau	[TP0046-TP1005 (0.5678104)]
COG0768	COG1344	Gmet_0406	Gmet_0406	Penicillin-binding protein, transpeptidase	Gmet_0442	Gmet_0442	Flagellin-like	[TP0760-TP0870 (0.7190043)]
COG0768	COG1344	Gmet_2778	Gmet_2778	Penicillin-binding protein, transpeptidase	Gmet_0442	Gmet_0442	Flagellin-like	[TP0760-TP0870 (0.7190043)]
COG0768	COG1344	Gmet_2778	Gmet_2778	Penicillin-binding protein, transpeptidase	Gmet_0439	Gmet_0439	Flagellin-like	[TP0760-TP0870 (0.7190043)]
COG0768	COG1344	Gmet_0928	Gmet_0928	Penicillin-binding protein, transpeptidase	Gmet_0439	Gmet_0439	Flagellin-like	[TP0760-TP0870 (0.7190043)]
COG0768	COG1344	Gmet_0406	Gmet_0406	Penicillin-binding protein, transpeptidase	Gmet_0439	Gmet_0439	Flagellin-like	[TP0760-TP0870 (0.7190043)]
COG0768	COG1344	Gmet_0928	Gmet_0928	Penicillin-binding protein, transpeptidase	Gmet_0442	Gmet_0442	Flagellin-like	[TP0760-TP0870 (0.7190043)]
COG0036	COG1774	Gmet_0067	Gmet_0067	Ribulose-phosphate 3-epimerase	Gmet_2320	Gmet_2320	PSP1	[TP0945-TP0046 (0.53769433)]
COG1121	COG2204	Gmet_0492	Gmet_0492	ABC transporter-related protein	Gmet_2563	Gmet_2563	two component, sigma54 specific, transcriptional	[TP0035-TP0519 (0.5085169)]
COG1121	COG2204	Gmet_0492	Gmet_0492	ABC transporter-related protein	Gmet_2453	Gmet_2453	two component, sigma54 specific, transcriptional	[TP0035-TP0519 (0.5085169)]
COG1121	COG2204	Gmet_0492	Gmet_0492	ABC transporter-related protein	Gmet_0812	Gmet_0812	two component, sigma54 specific, transcriptional	[TP0035-TP0519 (0.5085169)]
COG1121	COG2204	Gmet_0492	Gmet_0492	ABC transporter-related protein	Gmet_1082	Gmet_1082	two component, sigma54 specific, transcriptional	[TP0035-TP0519 (0.5085169)]
COG1121	COG2204	Gmet_0492	Gmet_0492	ABC transporter-related protein	Gmet_1397	Gmet_1397	two component, sigma54 specific, transcriptional	[TP0035-TP0519 (0.5085169)]
COG1121	COG2204	Gmet_0492	Gmet_0492	ABC transporter-related protein	Gmet_1992	Gmet_1992	two component, sigma54 specific, transcriptional	[TP0035-TP0519 (0.5085169)]
COG1121	COG2204	Gmet_0492	Gmet_0492	ABC transporter-related protein	Gmet_0961	Gmet_0961	two component, sigma54 specific, transcriptional	[TP0035-TP0519 (0.5085169)]
COG1121	COG2204	Gmet_0492	Gmet_0492	ABC transporter-related protein	Gmet_0088	Gmet_0088	Sigma-54 factor, interaction region	[TP0035-TP0519 (0.5085169)]
COG1121	COG2204	Gmet_0492	Gmet_0492	ABC transporter-related protein	Gmet_0555	Gmet_0555	two component, sigma54 specific, transcriptional	[TP0035-TP0519 (0.5085169)]
COG1121	COG2204	Gmet_0492	Gmet_0492	ABC transporter-related protein	Gmet_2679	Gmet_2679	response regulator receiver domain protein	[TP0035-TP0519 (0.5085169)]
COG1121	COG2204	Gmet_0492	Gmet_0492	ABC transporter-related protein	Gmet_1220	Gmet_1220	response regulator receiver domain protein	[TP0035-TP0519 (0.5085169)]
COG1121	COG2204	Gmet_0492	Gmet_0492	ABC transporter-related protein	Gmet_0702	Gmet_0702	two component, sigma54 specific, transcriptional	[TP0035-TP0519 (0.5085169)]
COG1121	COG2204	Gmet_0492	Gmet_0492	ABC transporter-related protein	Gmet_3263	Gmet_3263	two component, sigma54 specific, transcriptional	[TP0035-TP0519 (0.5085169)]
COG1121	COG2204	Gmet_0492	Gmet_0492	ABC transporter-related protein	Gmet_1055	Gmet_1055	two component, sigma54 specific, transcriptional	[TP0035-TP0519 (0.5085169)]
COG1121	COG2204	Gmet_0492	Gmet_0492	ABC transporter-related protein	Gmet_2145	Gmet_2145	two component, sigma54 specific, transcriptional	[TP0035-TP0519 (0.5085169)]
COG1121	COG2204	Gmet_0492	Gmet_0492	ABC transporter-related protein	Gmet_1058	Gmet_1058	two component, sigma54 specific, transcriptional	[TP0035-TP0519 (0.5085169)]
COG1121	COG2204	Gmet_0492	Gmet_0492	ABC transporter-related protein	Gmet_2034	Gmet_2034	two component, sigma54 specific, transcriptional	[TP0035-TP0519 (0.5085169)]
COG1121	COG2204	Gmet_0492	Gmet_0492	ABC transporter-related protein	Gmet_1378	Gmet_1378	response regulator receiver domain protein	[TP0035-TP0519 (0.5085169)]
COG1121	COG2204	Gmet_0492	Gmet_0492	ABC transporter-related protein	Gmet_2924	Gmet_2924	two component, sigma54 specific, transcriptional	[TP0035-TP0519 (0.5085169)]
COG1121	COG2204	Gmet_0492	Gmet_0492	ABC transporter-related protein	Gmet_3158	Gmet_3158	two component, sigma54 specific, transcriptional	[TP0035-TP0519 (0.5085169)]
COG1121	COG2204	Gmet_0492	Gmet_0492	ABC transporter-related protein	Gmet_0776	Gmet_0776	two component, sigma54 specific, transcriptional	[TP0035-TP0519 (0.5085169)]
COG0528	COG4591	Gmet_1252	Gmet_1252	Uridylate kinase	Gmet_2359	Gmet_2359	Lipoprotein releasing system, transmembrane	[TP0099-TP0580 (0.8561369)]
COG0228	COG0546	Gmet_2871	rpsP	30S ribosomal protein S16	Gmet_2290	Gmet_2290	HAD-superfamily hydrolase subfamily IA	[TP0905-TP0554 (0.5352583)]
COG0228	COG0546	Gmet_2871	rpsP	30S ribosomal protein S16	Gmet_2814	Gmet_2814	HAD-superfamily hydrolase subfamily IA	[TP0905-TP0554 (0.5352583)]
COG0228	COG0546	Gmet_2871	rpsP	30S ribosomal protein S16	Gmet_2112	Gmet_2112	HAD-superfamily hydrolase subfamily IA	[TP0905-TP0554 (0.5352583)]
[truncated: 283 more rows]
